# Supplementary material for: Modelling targeted rabies vaccination strategies for a domestic dog population with heterogeneous roaming patterns
Source: PLoS Negl Trop Dis. 2019 Jul 8;13(7):e0007582. doi: 10.1371/journal.pntd.0007582 (PMC6638970; doi:10.1371/journal.pntd.0007582)
Supplement: S1 Zip file folder — The files contain a summary for each simulation for its respective scenario. The files are named first with the population structure (FP, ED, RD, SD) and then the specific vaccination strategy used for that scenario. (ZIP) [file pntd.0007582.s002.zip]

Archive with 220 entries (217 files):
- Supp_Files/
- Supp_Files/ED_E0.5_R0.5_S0.5_all_measuresReport.txt
- __MACOSX/
- __MACOSX/Supp_Files/
- __MACOSX/Supp_Files/._ED_E0.5_R0.5_S0.5_all_measuresReport.txt
- Supp_Files/ED_E0.5_R0.5_S0.7_all_measuresReport.txt
- __MACOSX/Supp_Files/._ED_E0.5_R0.5_S0.7_all_measuresReport.txt
- Supp_Files/ED_E0.5_R0.5_S0.9_all_measuresReport.txt
- __MACOSX/Supp_Files/._ED_E0.5_R0.5_S0.9_all_measuresReport.txt
- Supp_Files/ED_E0.5_R0.7_S0.5_all_measuresReport.txt
- __MACOSX/Supp_Files/._ED_E0.5_R0.7_S0.5_all_measuresReport.txt
- Supp_Files/ED_E0.5_R0.7_S0.7_all_measuresReport.txt
- __MACOSX/Supp_Files/._ED_E0.5_R0.7_S0.7_all_measuresReport.txt
- Supp_Files/ED_E0.5_R0.7_S0.9_all_measuresReport.txt
- __MACOSX/Supp_Files/._ED_E0.5_R0.7_S0.9_all_measuresReport.txt
- Supp_Files/ED_E0.5_R0.9_S0.5_all_measuresReport.txt
- __MACOSX/Supp_Files/._ED_E0.5_R0.9_S0.5_all_measuresReport.txt
- Supp_Files/ED_E0.5_R0.9_S0.7_all_measuresReport.txt
- __MACOSX/Supp_Files/._ED_E0.5_R0.9_S0.7_all_measuresReport.txt
- Supp_Files/ED_E0.5_R0.9_S0.9_all_measuresReport.txt
- __MACOSX/Supp_Files/._ED_E0.5_R0.9_S0.9_all_measuresReport.txt
- Supp_Files/ED_E0.7_R0.5_S0.5_all_measuresReport.txt
- __MACOSX/Supp_Files/._ED_E0.7_R0.5_S0.5_all_measuresReport.txt
- Supp_Files/ED_E0.7_R0.5_S0.7_all_measuresReport.txt
- __MACOSX/Supp_Files/._ED_E0.7_R0.5_S0.7_all_measuresReport.txt
- Supp_Files/ED_E0.7_R0.5_S0.9_all_measuresReport.txt
- __MACOSX/Supp_Files/._ED_E0.7_R0.5_S0.9_all_measuresReport.txt
- Supp_Files/ED_E0.7_R0.7_S0.5_all_measuresReport.txt
- __MACOSX/Supp_Files/._ED_E0.7_R0.7_S0.5_all_measuresReport.txt
- Supp_Files/ED_E0.7_R0.7_S0.7_all_measuresReport.txt
- __MACOSX/Supp_Files/._ED_E0.7_R0.7_S0.7_all_measuresReport.txt
- Supp_Files/ED_E0.7_R0.7_S0.9_all_measuresReport.txt
- __MACOSX/Supp_Files/._ED_E0.7_R0.7_S0.9_all_measuresReport.txt
- Supp_Files/ED_E0.7_R0.9_S0.5_all_measuresReport.txt
- __MACOSX/Supp_Files/._ED_E0.7_R0.9_S0.5_all_measuresReport.txt
- Supp_Files/ED_E0.7_R0.9_S0.7_all_measuresReport.txt
- __MACOSX/Supp_Files/._ED_E0.7_R0.9_S0.7_all_measuresReport.txt
- Supp_Files/ED_E0.7_R0.9_S0.9_all_measuresReport.txt
- __MACOSX/Supp_Files/._ED_E0.7_R0.9_S0.9_all_measuresReport.txt
- Supp_Files/ED_E0.9_R0.5_S0.5_all_measuresReport.txt
- __MACOSX/Supp_Files/._ED_E0.9_R0.5_S0.5_all_measuresReport.txt
- Supp_Files/ED_E0.9_R0.5_S0.7_all_measuresReport.txt
- __MACOSX/Supp_Files/._ED_E0.9_R0.5_S0.7_all_measuresReport.txt
- Supp_Files/ED_E0.9_R0.5_S0.9_all_measuresReport.txt
- __MACOSX/Supp_Files/._ED_E0.9_R0.5_S0.9_all_measuresReport.txt
- Supp_Files/ED_E0.9_R0.7_S0.5_all_measuresReport.txt
- __MACOSX/Supp_Files/._ED_E0.9_R0.7_S0.5_all_measuresReport.txt
- Supp_Files/ED_E0.9_R0.7_S0.7_all_measuresReport.txt
- __MACOSX/Supp_Files/._ED_E0.9_R0.7_S0.7_all_measuresReport.txt
- Supp_Files/ED_E0.9_R0.7_S0.9_all_measuresReport.txt
- __MACOSX/Supp_Files/._ED_E0.9_R0.7_S0.9_all_measuresReport.txt
- Supp_Files/ED_E0.9_R0.9_S0.5_all_measuresReport.txt
- __MACOSX/Supp_Files/._ED_E0.9_R0.9_S0.5_all_measuresReport.txt
- Supp_Files/ED_E0.9_R0.9_S0.7_all_measuresReport.txt
- __MACOSX/Supp_Files/._ED_E0.9_R0.9_S0.7_all_measuresReport.txt
- Supp_Files/ED_E0.9_R0.9_S0.9_all_measuresReport.txt
- __MACOSX/Supp_Files/._ED_E0.9_R0.9_S0.9_all_measuresReport.txt
- Supp_Files/FP_E0.5_R0.5_S0.5_all_measuresReport.txt
- __MACOSX/Supp_Files/._FP_E0.5_R0.5_S0.5_all_measuresReport.txt
- Supp_Files/FP_E0.5_R0.5_S0.7_all_measuresReport.txt
- __MACOSX/Supp_Files/._FP_E0.5_R0.5_S0.7_all_measuresReport.txt
- Supp_Files/FP_E0.5_R0.5_S0.9_all_measuresReport.txt
- __MACOSX/Supp_Files/._FP_E0.5_R0.5_S0.9_all_measuresReport.txt
- Supp_Files/FP_E0.5_R0.7_S0.5_all_measuresReport.txt
- __MACOSX/Supp_Files/._FP_E0.5_R0.7_S0.5_all_measuresReport.txt
- Supp_Files/FP_E0.5_R0.7_S0.7_all_measuresReport.txt
- __MACOSX/Supp_Files/._FP_E0.5_R0.7_S0.7_all_measuresReport.txt
- Supp_Files/FP_E0.5_R0.7_S0.9_all_measuresReport.txt
- __MACOSX/Supp_Files/._FP_E0.5_R0.7_S0.9_all_measuresReport.txt
- Supp_Files/FP_E0.5_R0.9_S0.5_all_measuresReport.txt
- __MACOSX/Supp_Files/._FP_E0.5_R0.9_S0.5_all_measuresReport.txt
- Supp_Files/FP_E0.5_R0.9_S0.7_all_measuresReport.txt
- __MACOSX/Supp_Files/._FP_E0.5_R0.9_S0.7_all_measuresReport.txt
- Supp_Files/FP_E0.5_R0.9_S0.9_all_measuresReport.txt
- __MACOSX/Supp_Files/._FP_E0.5_R0.9_S0.9_all_measuresReport.txt
- Supp_Files/FP_E0.7_R0.5_S0.5_all_measuresReport.txt
- __MACOSX/Supp_Files/._FP_E0.7_R0.5_S0.5_all_measuresReport.txt
- Supp_Files/FP_E0.7_R0.5_S0.7_all_measuresReport.txt
- __MACOSX/Supp_Files/._FP_E0.7_R0.5_S0.7_all_measuresReport.txt
- Supp_Files/FP_E0.7_R0.5_S0.9_all_measuresReport.txt
- __MACOSX/Supp_Files/._FP_E0.7_R0.5_S0.9_all_measuresReport.txt
- Supp_Files/FP_E0.7_R0.7_S0.5_all_measuresReport.txt
- __MACOSX/Supp_Files/._FP_E0.7_R0.7_S0.5_all_measuresReport.txt
- Supp_Files/FP_E0.7_R0.7_S0.7_all_measuresReport.txt
- __MACOSX/Supp_Files/._FP_E0.7_R0.7_S0.7_all_measuresReport.txt
- Supp_Files/FP_E0.7_R0.7_S0.9_all_measuresReport.txt
- __MACOSX/Supp_Files/._FP_E0.7_R0.7_S0.9_all_measuresReport.txt
- Supp_Files/FP_E0.7_R0.9_S0.5_all_measuresReport.txt
- __MACOSX/Supp_Files/._FP_E0.7_R0.9_S0.5_all_measuresReport.txt
- Supp_Files/FP_E0.7_R0.9_S0.7_all_measuresReport.txt
- __MACOSX/Supp_Files/._FP_E0.7_R0.9_S0.7_all_measuresReport.txt
- Supp_Files/FP_E0.7_R0.9_S0.9_all_measuresReport.txt
- __MACOSX/Supp_Files/._FP_E0.7_R0.9_S0.9_all_measuresReport.txt
- Supp_Files/FP_E0.9_R0.5_S0.5_all_measuresReport.txt
- __MACOSX/Supp_Files/._FP_E0.9_R0.5_S0.5_all_measuresReport.txt
- Supp_Files/FP_E0.9_R0.5_S0.7_all_measuresReport.txt
- __MACOSX/Supp_Files/._FP_E0.9_R0.5_S0.7_all_measuresReport.txt
- Supp_Files/FP_E0.9_R0.5_S0.9_all_measuresReport.txt
- __MACOSX/Supp_Files/._FP_E0.9_R0.5_S0.9_all_measuresReport.txt
- Supp_Files/FP_E0.9_R0.7_S0.5_all_measuresReport.txt
- __MACOSX/Supp_Files/._FP_E0.9_R0.7_S0.5_all_measuresReport.txt
- Supp_Files/FP_E0.9_R0.7_S0.7_all_measuresReport.txt
- __MACOSX/Supp_Files/._FP_E0.9_R0.7_S0.7_all_measuresReport.txt
- Supp_Files/FP_E0.9_R0.7_S0.9_all_measuresReport.txt
- __MACOSX/Supp_Files/._FP_E0.9_R0.7_S0.9_all_measuresReport.txt
- Supp_Files/FP_E0.9_R0.9_S0.5_all_measuresReport.txt
- __MACOSX/Supp_Files/._FP_E0.9_R0.9_S0.5_all_measuresReport.txt
- Supp_Files/FP_E0.9_R0.9_S0.7_all_measuresReport.txt
- __MACOSX/Supp_Files/._FP_E0.9_R0.9_S0.7_all_measuresReport.txt
- Supp_Files/FP_E0.9_R0.9_S0.9_all_measuresReport.txt
- __MACOSX/Supp_Files/._FP_E0.9_R0.9_S0.9_all_measuresReport.txt
- Supp_Files/RD_E0.5_R0.5_S0.5_all_measuresReport.txt
- __MACOSX/Supp_Files/._RD_E0.5_R0.5_S0.5_all_measuresReport.txt
- Supp_Files/RD_E0.5_R0.5_S0.7_all_measuresReport.txt
- __MACOSX/Supp_Files/._RD_E0.5_R0.5_S0.7_all_measuresReport.txt
- Supp_Files/RD_E0.5_R0.5_S0.9_all_measuresReport.txt
- __MACOSX/Supp_Files/._RD_E0.5_R0.5_S0.9_all_measuresReport.txt
- Supp_Files/RD_E0.5_R0.7_S0.5_all_measuresReport.txt
- __MACOSX/Supp_Files/._RD_E0.5_R0.7_S0.5_all_measuresReport.txt
- Supp_Files/RD_E0.5_R0.7_S0.7_all_measuresReport.txt
- __MACOSX/Supp_Files/._RD_E0.5_R0.7_S0.7_all_measuresReport.txt
- Supp_Files/RD_E0.5_R0.7_S0.9_all_measuresReport.txt
- __MACOSX/Supp_Files/._RD_E0.5_R0.7_S0.9_all_measuresReport.txt
- Supp_Files/RD_E0.5_R0.9_S0.5_all_measuresReport.txt
- __MACOSX/Supp_Files/._RD_E0.5_R0.9_S0.5_all_measuresReport.txt
- Supp_Files/RD_E0.5_R0.9_S0.7_all_measuresReport.txt
- __MACOSX/Supp_Files/._RD_E0.5_R0.9_S0.7_all_measuresReport.txt
- Supp_Files/RD_E0.5_R0.9_S0.9_all_measuresReport.txt
- __MACOSX/Supp_Files/._RD_E0.5_R0.9_S0.9_all_measuresReport.txt
- Supp_Files/RD_E0.7_R0.5_S0.5_all_measuresReport.txt
- __MACOSX/Supp_Files/._RD_E0.7_R0.5_S0.5_all_measuresReport.txt
- Supp_Files/RD_E0.7_R0.5_S0.7_all_measuresReport.txt
- __MACOSX/Supp_Files/._RD_E0.7_R0.5_S0.7_all_measuresReport.txt
- Supp_Files/RD_E0.7_R0.5_S0.9_all_measuresReport.txt
- __MACOSX/Supp_Files/._RD_E0.7_R0.5_S0.9_all_measuresReport.txt
- Supp_Files/RD_E0.7_R0.7_S0.5_all_measuresReport.txt
- __MACOSX/Supp_Files/._RD_E0.7_R0.7_S0.5_all_measuresReport.txt
- Supp_Files/RD_E0.7_R0.7_S0.7_all_measuresReport.txt
- __MACOSX/Supp_Files/._RD_E0.7_R0.7_S0.7_all_measuresReport.txt
- Supp_Files/RD_E0.7_R0.7_S0.9_all_measuresReport.txt
- __MACOSX/Supp_Files/._RD_E0.7_R0.7_S0.9_all_measuresReport.txt
- Supp_Files/RD_E0.7_R0.9_S0.5_all_measuresReport.txt
- __MACOSX/Supp_Files/._RD_E0.7_R0.9_S0.5_all_measuresReport.txt
- Supp_Files/RD_E0.7_R0.9_S0.7_all_measuresReport.txt
- __MACOSX/Supp_Files/._RD_E0.7_R0.9_S0.7_all_measuresReport.txt
- Supp_Files/RD_E0.7_R0.9_S0.9_all_measuresReport.txt
- __MACOSX/Supp_Files/._RD_E0.7_R0.9_S0.9_all_measuresReport.txt
- Supp_Files/RD_E0.9_R0.5_S0.5_all_measuresReport.txt
- __MACOSX/Supp_Files/._RD_E0.9_R0.5_S0.5_all_measuresReport.txt
- Supp_Files/RD_E0.9_R0.5_S0.7_all_measuresReport.txt
- __MACOSX/Supp_Files/._RD_E0.9_R0.5_S0.7_all_measuresReport.txt
- Supp_Files/RD_E0.9_R0.5_S0.9_all_measuresReport.txt
- __MACOSX/Supp_Files/._RD_E0.9_R0.5_S0.9_all_measuresReport.txt
- Supp_Files/RD_E0.9_R0.7_S0.5_all_measuresReport.txt
- __MACOSX/Supp_Files/._RD_E0.9_R0.7_S0.5_all_measuresReport.txt
- Supp_Files/RD_E0.9_R0.7_S0.7_all_measuresReport.txt
- __MACOSX/Supp_Files/._RD_E0.9_R0.7_S0.7_all_measuresReport.txt
- Supp_Files/RD_E0.9_R0.7_S0.9_all_measuresReport.txt
- __MACOSX/Supp_Files/._RD_E0.9_R0.7_S0.9_all_measuresReport.txt
- Supp_Files/RD_E0.9_R0.9_S0.5_all_measuresReport.txt
- __MACOSX/Supp_Files/._RD_E0.9_R0.9_S0.5_all_measuresReport.txt
- Supp_Files/RD_E0.9_R0.9_S0.7_all_measuresReport.txt
- __MACOSX/Supp_Files/._RD_E0.9_R0.9_S0.7_all_measuresReport.txt
- Supp_Files/RD_E0.9_R0.9_S0.9_all_measuresReport.txt
- __MACOSX/Supp_Files/._RD_E0.9_R0.9_S0.9_all_measuresReport.txt
- Supp_Files/SD_E0.5_R0.5_S0.5_all_measuresReport.txt
- __MACOSX/Supp_Files/._SD_E0.5_R0.5_S0.5_all_measuresReport.txt
- Supp_Files/SD_E0.5_R0.5_S0.7_all_measuresReport.txt
- __MACOSX/Supp_Files/._SD_E0.5_R0.5_S0.7_all_measuresReport.txt
- Supp_Files/SD_E0.5_R0.5_S0.9_all_measuresReport.txt
- __MACOSX/Supp_Files/._SD_E0.5_R0.5_S0.9_all_measuresReport.txt
- Supp_Files/SD_E0.5_R0.7_S0.5_all_measuresReport.txt
- __MACOSX/Supp_Files/._SD_E0.5_R0.7_S0.5_all_measuresReport.txt
- Supp_Files/SD_E0.5_R0.7_S0.7_all_measuresReport.txt
- __MACOSX/Supp_Files/._SD_E0.5_R0.7_S0.7_all_measuresReport.txt
- Supp_Files/SD_E0.5_R0.7_S0.9_all_measuresReport.txt
- __MACOSX/Supp_Files/._SD_E0.5_R0.7_S0.9_all_measuresReport.txt
- Supp_Files/SD_E0.5_R0.9_S0.5_all_measuresReport.txt
- __MACOSX/Supp_Files/._SD_E0.5_R0.9_S0.5_all_measuresReport.txt
- Supp_Files/SD_E0.5_R0.9_S0.7_all_measuresReport.txt
- __MACOSX/Supp_Files/._SD_E0.5_R0.9_S0.7_all_measuresReport.txt
- Supp_Files/SD_E0.5_R0.9_S0.9_all_measuresReport.txt
- __MACOSX/Supp_Files/._SD_E0.5_R0.9_S0.9_all_measuresReport.txt
- Supp_Files/SD_E0.7_R0.5_S0.5_all_measuresReport.txt
- __MACOSX/Supp_Files/._SD_E0.7_R0.5_S0.5_all_measuresReport.txt
- Supp_Files/SD_E0.7_R0.5_S0.7_all_measuresReport.txt
- __MACOSX/Supp_Files/._SD_E0.7_R0.5_S0.7_all_measuresReport.txt
- Supp_Files/SD_E0.7_R0.5_S0.9_all_measuresReport.txt
- __MACOSX/Supp_Files/._SD_E0.7_R0.5_S0.9_all_measuresReport.txt
- Supp_Files/SD_E0.7_R0.7_S0.5_all_measuresReport.txt
- __MACOSX/Supp_Files/._SD_E0.7_R0.7_S0.5_all_measuresReport.txt
- Supp_Files/SD_E0.7_R0.7_S0.7_all_measuresReport.txt
- __MACOSX/Supp_Files/._SD_E0.7_R0.7_S0.7_all_measuresReport.txt
- Supp_Files/SD_E0.7_R0.7_S0.9_all_measuresReport.txt
- __MACOSX/Supp_Files/._SD_E0.7_R0.7_S0.9_all_measuresReport.txt
- Supp_Files/SD_E0.7_R0.9_S0.5_all_measuresReport.txt
- __MACOSX/Supp_Files/._SD_E0.7_R0.9_S0.5_all_measuresReport.txt
- Supp_Files/SD_E0.7_R0.9_S0.7_all_measuresReport.txt
- __MACOSX/Supp_Files/._SD_E0.7_R0.9_S0.7_all_measuresReport.txt
- Supp_Files/SD_E0.7_R0.9_S0.9_all_measuresReport.txt
- __MACOSX/Supp_Files/._SD_E0.7_R0.9_S0.9_all_measuresReport.txt
- Supp_Files/SD_E0.9_R0.5_S0.5_all_measuresReport.txt
- __MACOSX/Supp_Files/._SD_E0.9_R0.5_S0.5_all_measuresReport.txt
- Supp_Files/SD_E0.9_R0.5_S0.7_all_measuresReport.txt
- __MACOSX/Supp_Files/._SD_E0.9_R0.5_S0.7_all_measuresReport.txt
- Supp_Files/SD_E0.9_R0.5_S0.9_all_measuresReport.txt
- __MACOSX/Supp_Files/._SD_E0.9_R0.5_S0.9_all_measuresReport.txt
- Supp_Files/SD_E0.9_R0.7_S0.5_all_measuresReport.txt
- __MACOSX/Supp_Files/._SD_E0.9_R0.7_S0.5_all_measuresReport.txt
- Supp_Files/SD_E0.9_R0.7_S0.7_all_measuresReport.txt
- __MACOSX/Supp_Files/._SD_E0.9_R0.7_S0.7_all_measuresReport.txt
- Supp_Files/SD_E0.9_R0.7_S0.9_all_measuresReport.txt
- __MACOSX/Supp_Files/._SD_E0.9_R0.7_S0.9_all_measuresReport.txt
- Supp_Files/SD_E0.9_R0.9_S0.5_all_measuresReport.txt
- __MACOSX/Supp_Files/._SD_E0.9_R0.9_S0.5_all_measuresReport.txt
- Supp_Files/SD_E0.9_R0.9_S0.7_all_measuresReport.txt
- __MACOSX/Supp_Files/._SD_E0.9_R0.9_S0.7_all_measuresReport.txt
- Supp_Files/SD_E0.9_R0.9_S0.9_all_measuresReport.txt
- __MACOSX/Supp_Files/._SD_E0.9_R0.9_S0.9_all_measuresReport.txt
- __MACOSX/._Supp_Files
