# Supplementary material for: Modelling targeted rabies vaccination strategies for a domestic dog population with heterogeneous roaming patterns
Source: PLoS Negl Trop Dis. 2019 Jul 8;13(7):e0007582. doi: 10.1371/journal.pntd.0007582 (PMC6638970; doi:10.1371/journal.pntd.0007582)
Supplement: S1 Zip file folder — The files contain a summary for each simulation for its respective scenario. The files are named first with the population structure (FP, ED, RD, SD) and then the specific vaccination strategy used for that scenario. (ZIP) [file pntd.0007582.s002.zip › Supp_Files/ED_E0.5_R0.5_S0.5_all_measuresReport.txt]

scenario	iteration	duration	tot_deaths	rabid_dogs	moved	mov_DK	movInfect	n_vacc	n_cull	detDogs_cull	contDogs_cull	reactCull	preemptVaccCov_dogLevel	reactVaccCov_dogLevel	mean_Rt	non_rabid_dead	born	nb_in_exp_cat	nb_in_roam_cat	nb_stayhome	nb_exp_vacc	nb_roam_vacc	nb_stayhome_vacc	nb_contacting_explorer	nb_contacting_roamer	nb_contacting_stayhome	contact_per_explorer	contact_per_roamer	contact_per_stayhome
.	19.01.15-14.34.53-1-185410	472	165	165	46	0	37	493	149	149	0	0	NA	NA	NA	132	109	552	184	186	294	98	101	311	87	56	0.563	0.473	0.301
.	19.01.15-14.34.53-1-185411	31	1	1	0	0	0	0	0	0	0	0	NA	NA	NA	8	9	493	164	165	0	0	0	0	5	0	0	0.03	0
.	19.01.15-14.34.53-1-185412	558	69	69	12	0	9	535	62	62	0	0	NA	NA	NA	165	160	586	198	189	323	110	102	163	25	20	0.278	0.126	0.106
.	19.01.15-14.34.53-1-185413	187	19	19	4	0	3	438	16	16	0	0	NA	NA	NA	57	53	516	174	176	259	90	89	35	11	9	0.068	0.063	0.051
.	19.01.15-14.34.53-1-185414	177	38	38	11	0	10	432	34	34	0	0	NA	NA	NA	47	50	519	171	173	260	85	87	63	10	22	0.121	0.058	0.127
.	19.01.15-14.34.53-1-185415	675	110	110	31	0	26	531	97	97	0	0	NA	NA	NA	196	154	581	195	191	316	108	107	246	68	33	0.423	0.349	0.173
.	19.01.15-14.34.53-1-185416	440	102	102	25	0	18	505	87	87	0	0	NA	NA	NA	122	127	574	191	175	307	107	91	210	51	19	0.366	0.267	0.109
.	19.01.15-14.34.53-1-185417	120	22	22	2	0	1	422	19	19	0	0	NA	NA	NA	39	35	506	172	170	251	85	86	37	3	1	0.073	0.017	0.006
.	19.01.15-14.34.55-1-185419	312	50	50	12	0	9	492	45	45	0	0	NA	NA	NA	82	96	545	177	187	295	94	103	102	18	15	0.187	0.102	0.08
.	19.01.15-14.35.21-1-185448	59	2	2	0	0	0	407	1	1	0	0	NA	NA	NA	34	21	501	164	169	244	80	83	3	0	1	0.006	0	0.006
.	19.01.15-14.35.22-1-185449	167	11	11	5	0	3	441	10	10	0	0	NA	NA	NA	46	54	525	172	170	267	87	87	17	8	10	0.032	0.047	0.059
.	19.01.15-14.35.33-1-185465	36	1	1	1	0	1	0	0	0	0	0	NA	NA	NA	9	9	493	166	163	0	0	0	2	0	0	0.004	0	0
.	19.01.15-14.35.35-1-185466	490	95	95	24	0	19	498	85	85	0	0	NA	NA	NA	140	112	556	181	188	299	95	104	189	38	34	0.34	0.21	0.181
.	19.01.15-14.35.35-1-185467	196	16	16	6	0	6	449	14	14	0	0	NA	NA	NA	65	58	525	173	173	271	91	87	39	3	6	0.074	0.017	0.035
.	19.01.15-14.35.44-1-185468	262	33	33	4	0	3	473	31	31	0	0	NA	NA	NA	71	79	538	178	176	285	94	94	59	9	14	0.11	0.051	0.08
.	19.01.15-14.35.55-1-185469	186	25	25	5	0	4	435	23	23	0	0	NA	NA	NA	55	42	513	172	170	257	88	90	36	15	3	0.07	0.087	0.018
.	19.01.15-14.36.01-1-185476	413	41	41	16	0	11	500	36	36	0	0	NA	NA	NA	118	118	556	190	185	298	105	97	96	30	10	0.173	0.158	0.054
.	19.01.15-14.36.20-1-185492	463	76	76	17	0	13	503	69	69	0	0	NA	NA	NA	119	121	573	184	177	309	102	92	161	57	22	0.281	0.31	0.124
.	19.01.15-14.36.26-1-185503	60	2	2	1	0	1	200	1	1	0	0	NA	NA	NA	18	15	499	167	162	114	48	38	5	0	0	0.01	0	0
.	19.01.15-14.36.26-1-185504	85	5	5	2	0	2	430	4	4	0	0	NA	NA	NA	35	43	515	170	171	259	86	85	6	5	5	0.012	0.029	0.029
.	19.01.15-14.36.36-1-185520	116	6	6	1	0	1	414	5	5	0	0	NA	NA	NA	33	28	506	169	166	249	86	79	10	0	1	0.02	0	0.006
.	19.01.15-14.36.41-1-185521	65	4	4	1	0	1	405	2	2	0	0	NA	NA	NA	15	13	498	165	163	243	81	81	7	3	0	0.014	0.018	0
.	19.01.15-14.36.49-1-185522	684	213	213	42	0	34	554	199	199	0	0	NA	NA	NA	162	183	609	186	201	339	101	114	404	86	76	0.663	0.462	0.378
.	19.01.15-14.36.50-1-185523	98	7	7	1	0	1	414	6	6	0	0	NA	NA	NA	13	19	498	168	166	247	86	81	3	6	2	0.006	0.036	0.012
.	19.01.15-14.36.51-1-185524	536	112	112	28	0	21	530	100	100	0	0	NA	NA	NA	157	151	581	191	192	316	107	107	255	54	32	0.439	0.283	0.167
.	19.01.15-14.36.53-1-185525	205	17	17	2	0	1	453	15	15	0	0	NA	NA	NA	55	64	530	171	176	276	86	91	22	10	3	0.042	0.058	0.017
.	19.01.15-14.36.53-1-185526	314	34	34	11	0	9	463	29	29	0	0	NA	NA	NA	102	75	527	177	184	272	92	99	64	27	8	0.121	0.153	0.043
.	19.01.15-14.37.06-1-185546	636	77	77	24	0	22	540	69	69	0	0	NA	NA	NA	180	151	576	192	196	320	109	111	157	57	21	0.273	0.297	0.107
.	19.01.15-14.37.20-1-185554	492	161	161	32	0	25	515	145	145	0	0	NA	NA	NA	124	142	570	193	192	306	104	105	319	71	35	0.56	0.368	0.182
.	19.01.15-14.37.22-1-185555	474	178	178	51	0	42	516	164	164	0	0	NA	NA	NA	117	131	557	198	189	302	108	106	356	78	39	0.639	0.394	0.206
.	19.01.15-14.37.28-1-185558	319	27	27	8	0	7	483	25	25	0	0	NA	NA	NA	92	100	546	185	182	287	100	96	66	27	8	0.121	0.146	0.044
.	19.01.15-14.37.35-1-185574	32	1	1	0	0	0	0	0	0	0	0	NA	NA	NA	8	15	498	166	164	0	0	0	3	0	0	0.006	0	0
.	19.01.15-14.37.37-1-185575	66	2	2	1	0	1	412	1	1	0	0	NA	NA	NA	15	25	506	167	165	251	80	81	3	0	0	0.006	0	0
.	19.01.15-14.37.47-1-185576	91	9	9	5	0	4	417	6	6	0	0	NA	NA	NA	13	29	509	169	164	252	84	81	22	0	7	0.043	0	0.043
.	19.01.15-14.37.52-1-185577	374	91	91	25	0	20	488	85	85	0	0	NA	NA	NA	128	106	554	188	177	296	99	93	212	31	33	0.383	0.165	0.186
.	19.01.15-14.38.06-1-185588	91	5	5	0	0	0	409	3	3	0	0	NA	NA	NA	32	23	501	169	166	245	84	80	4	3	0	0.008	0.018	0
.	19.01.15-14.38.11-1-185591	301	44	44	12	0	8	476	37	37	0	0	NA	NA	NA	87	91	539	185	180	282	100	94	83	55	12	0.154	0.297	0.067
.	19.01.15-14.38.18-1-185596	404	57	57	15	0	12	491	52	52	0	0	NA	NA	NA	99	113	560	180	186	298	95	98	131	39	20	0.234	0.217	0.108
.	19.01.15-14.38.33-1-185619	600	64	64	22	0	17	555	57	57	0	0	NA	NA	NA	147	175	577	196	215	318	109	128	123	50	20	0.213	0.255	0.093
.	19.01.15-14.38.51-1-185622	37	1	1	0	0	0	0	0	0	0	0	NA	NA	NA	13	11	497	164	163	0	0	0	2	0	0	0.004	0	0
.	19.01.15-14.38.54-1-185623	390	121	121	26	0	22	461	109	109	0	0	NA	NA	NA	95	75	535	174	179	277	88	96	244	56	22	0.456	0.322	0.123
.	19.01.15-14.39.13-1-185645	434	116	116	26	0	21	513	108	108	0	0	NA	NA	NA	118	130	560	192	191	302	105	106	218	91	42	0.389	0.474	0.22
.	19.01.15-14.39.35-1-185666	32	1	1	0	0	0	0	0	0	0	0	NA	NA	NA	12	12	495	163	167	0	0	0	0	0	2	0	0	0.012
.	19.01.15-14.39.35-1-185667	102	4	4	2	0	1	425	3	3	0	0	NA	NA	NA	30	40	511	167	175	256	82	87	8	0	0	0.016	0	0
.	19.01.15-14.39.38-1-185668	411	121	121	32	0	22	507	112	112	0	0	NA	NA	NA	114	121	560	188	186	303	104	100	249	68	33	0.445	0.362	0.177
.	19.01.15-14.39.47-1-185669	121	7	7	3	0	3	423	5	5	0	0	NA	NA	NA	34	36	507	170	172	253	84	86	15	0	1	0.03	0	0.006
.	19.01.15-14.39.50-1-185670	34	1	1	0	0	0	0	0	0	0	0	NA	NA	NA	9	10	491	166	166	0	0	0	0	0	0	0	0	0
.	19.01.15-14.39.50-1-185671	36	1	1	0	0	0	0	0	0	0	0	NA	NA	NA	6	10	495	164	164	0	0	0	0	0	2	0	0	0.012
.	19.01.15-14.39.53-1-185672	84	4	4	0	0	0	413	3	3	0	0	NA	NA	NA	26	28	506	166	169	250	80	83	3	1	3	0.006	0.006	0.018
.	19.01.15-14.39.54-1-185673	507	100	100	28	0	17	529	95	95	0	0	NA	NA	NA	127	146	582	183	194	321	100	108	242	63	16	0.416	0.344	0.082
.	19.01.15-14.40.02-1-185688	438	146	146	30	0	27	488	133	133	0	0	NA	NA	NA	125	109	551	179	192	288	94	106	257	75	39	0.466	0.419	0.203
.	19.01.15-14.40.04-1-185690	155	13	13	2	0	2	447	12	12	0	0	NA	NA	NA	56	60	518	184	171	264	96	87	27	0	5	0.052	0	0.029
.	19.01.15-14.40.06-1-185692	444	86	86	27	0	24	497	80	80	0	0	NA	NA	NA	131	112	561	187	177	303	102	92	175	42	34	0.312	0.225	0.192
.	19.01.15-14.40.08-1-185695	263	23	23	7	0	7	472	22	22	0	0	NA	NA	NA	75	91	540	183	181	278	100	94	57	5	5	0.106	0.027	0.028
.	19.01.15-14.40.26-1-185703	129	7	7	1	0	1	429	4	4	0	0	NA	NA	NA	39	42	509	170	176	253	84	92	15	0	1	0.029	0	0.006
.	19.01.15-14.40.43-1-185719	386	134	134	44	0	29	488	122	122	0	0	NA	NA	NA	107	109	556	183	183	295	98	95	280	58	27	0.504	0.317	0.148
.	19.01.15-14.40.44-1-185720	443	166	166	43	0	36	491	155	155	0	0	NA	NA	NA	112	113	556	183	187	292	97	102	308	85	37	0.554	0.464	0.198
.	19.01.15-14.40.55-1-185721	65	4	4	1	0	1	405	3	3	0	0	NA	NA	NA	18	15	498	167	163	245	79	81	6	7	1	0.012	0.042	0.006
.	19.01.15-14.41.07-1-185741	549	122	122	28	0	19	512	115	115	0	0	NA	NA	NA	174	129	556	195	191	296	108	108	249	67	20	0.448	0.344	0.105
.	19.01.15-14.41.19-1-185748	262	34	34	8	0	7	463	32	32	0	0	NA	NA	NA	74	76	536	174	179	279	89	95	58	25	5	0.108	0.144	0.028
.	19.01.15-14.41.45-1-185767	271	34	34	11	0	9	468	30	30	0	0	NA	NA	NA	87	88	545	178	178	281	94	93	91	14	11	0.167	0.079	0.062
.	19.01.15-14.41.47-1-185768	179	7	7	2	0	1	436	5	5	0	0	NA	NA	NA	41	49	524	167	171	266	83	87	13	0	8	0.025	0	0.047
.	19.01.15-14.41.52-1-185769	150	8	8	5	0	4	428	6	6	0	0	NA	NA	NA	57	43	517	170	169	262	83	83	18	3	9	0.035	0.018	0.053
.	19.01.15-14.42.03-1-185778	535	177	177	45	0	38	515	168	168	0	0	NA	NA	NA	137	143	574	189	193	311	97	107	291	65	80	0.507	0.344	0.415
.	19.01.15-14.42.04-1-185780	34	1	1	0	0	0	0	0	0	0	0	NA	NA	NA	13	6	492	164	163	0	0	0	0	1	0	0	0.006	0
.	19.01.15-14.42.07-1-185784	435	189	189	55	0	45	490	178	178	0	0	NA	NA	NA	104	104	553	184	180	296	98	96	377	83	51	0.682	0.451	0.283
.	19.01.15-14.42.09-1-185785	261	40	40	8	0	6	464	35	35	0	0	NA	NA	NA	64	79	529	188	175	272	103	89	53	34	25	0.1	0.181	0.143
.	19.01.15-14.42.26-1-185793	60	4	4	1	0	1	415	3	3	0	0	NA	NA	NA	20	27	501	169	170	248	83	84	5	4	1	0.01	0.024	0.006
.	19.01.15-14.42.29-1-185796	282	34	34	8	0	7	468	31	31	0	0	NA	NA	NA	94	82	539	183	173	282	98	88	83	6	14	0.154	0.033	0.081
.	19.01.15-14.42.40-1-185812	30	1	1	0	0	0	0	0	0	0	0	NA	NA	NA	7	11	492	165	167	0	0	0	0	0	0	0	0	0
.	19.01.15-14.42.41-1-185813	119	13	13	2	0	2	423	10	10	0	0	NA	NA	NA	26	39	512	170	170	255	84	84	26	3	2	0.051	0.018	0.012
.	19.01.15-14.42.56-1-185815	533	116	116	34	0	26	545	105	105	0	0	NA	NA	NA	131	165	591	198	189	327	114	104	258	52	15	0.437	0.263	0.079
.	19.01.15-14.43.03-1-185830	145	11	11	2	0	2	435	10	10	0	0	NA	NA	NA	40	42	515	174	166	265	89	81	22	5	5	0.043	0.029	0.03
.	19.01.15-14.43.04-1-185832	394	96	96	22	0	18	477	88	88	0	0	NA	NA	NA	119	96	549	182	178	287	93	97	214	48	25	0.39	0.264	0.14
.	19.01.15-14.43.10-1-185836	399	170	170	40	0	36	492	158	158	0	0	NA	NA	NA	108	108	550	184	187	294	96	102	279	101	63	0.507	0.549	0.337
.	19.01.15-14.43.10-1-185837	175	16	16	5	0	4	448	13	13	0	0	NA	NA	NA	72	74	531	183	173	270	92	86	37	6	1	0.07	0.033	0.006
.	19.01.15-14.43.19-1-185842	158	24	24	4	0	3	435	22	22	0	0	NA	NA	NA	43	44	513	171	173	258	89	88	42	11	4	0.082	0.064	0.023
.	19.01.15-14.43.23-1-185846	124	7	7	2	0	2	426	5	5	0	0	NA	NA	NA	37	41	512	173	169	254	86	86	16	0	5	0.031	0	0.03
.	19.01.15-14.43.36-1-185862	481	137	137	36	0	25	523	129	129	0	0	NA	NA	NA	128	133	556	194	196	301	111	111	315	64	30	0.567	0.33	0.153
.	19.01.15-14.43.42-1-185863	30	1	1	0	0	0	0	0	0	0	0	NA	NA	NA	16	11	495	164	165	0	0	0	0	0	2	0	0	0.012
.	19.01.15-14.43.44-1-185866	366	110	110	28	0	21	494	102	102	0	0	NA	NA	NA	85	113	554	184	188	291	99	104	229	47	37	0.413	0.255	0.197
.	19.01.15-14.43.48-1-185867	237	22	22	3	0	3	448	20	20	0	0	NA	NA	NA	58	63	526	175	175	268	89	91	50	8	16	0.095	0.046	0.091
.	19.01.15-14.44.25-1-185887	386	124	124	36	0	28	507	112	112	0	0	NA	NA	NA	115	126	573	184	182	313	97	97	248	79	30	0.433	0.429	0.165
.	19.01.15-14.44.52-1-185904	34	1	1	0	0	0	0	0	0	0	0	NA	NA	NA	6	8	492	164	165	0	0	0	0	0	0	0	0	0
.	19.01.15-14.44.54-1-185905	235	16	16	6	0	6	462	15	15	0	0	NA	NA	NA	76	75	526	183	179	271	97	94	35	7	7	0.067	0.038	0.039
.	19.01.15-14.44.55-1-185906	234	70	70	11	0	10	458	61	61	0	0	NA	NA	NA	73	72	529	176	180	275	91	92	111	31	33	0.21	0.176	0.183
.	19.01.15-14.44.58-1-185910	270	16	16	4	0	4	471	14	14	0	0	NA	NA	NA	77	87	537	180	183	278	93	100	50	5	4	0.093	0.028	0.022
.	19.01.15-14.45.06-1-185929	640	160	160	42	0	37	565	147	147	0	0	NA	NA	NA	177	186	600	203	196	339	114	112	316	75	52	0.527	0.369	0.265
.	19.01.15-14.45.23-1-185938	447	123	123	27	0	21	513	110	110	0	0	NA	NA	NA	114	124	565	186	186	307	102	104	240	56	44	0.425	0.301	0.237
.	19.01.15-14.45.29-1-185939	369	134	134	32	0	27	473	120	120	0	0	NA	NA	NA	110	92	551	180	174	293	92	88	253	46	28	0.459	0.256	0.161
.	19.01.15-14.45.45-1-185955	450	86	86	24	0	17	512	78	78	0	0	NA	NA	NA	126	126	555	193	191	297	108	107	142	57	53	0.256	0.295	0.277
.	19.01.15-14.45.50-1-185956	456	102	102	30	0	24	522	98	98	0	0	NA	NA	NA	110	136	568	191	190	309	107	106	224	52	19	0.394	0.272	0.1
.	19.01.15-14.46.01-1-185963	295	54	54	20	0	16	472	49	49	0	0	NA	NA	NA	101	88	540	183	178	285	95	92	93	21	20	0.172	0.115	0.112
.	19.01.15-14.46.23-1-185981	92	6	6	1	0	1	413	5	5	0	0	NA	NA	NA	32	26	505	166	168	249	82	82	7	0	4	0.014	0	0.024
.	19.01.15-14.46.36-1-186005	415	125	125	25	0	18	483	114	114	0	0	NA	NA	NA	102	96	546	183	180	287	97	99	249	42	25	0.456	0.23	0.139
.	19.01.15-14.46.50-1-186006	350	50	50	18	0	15	474	47	47	0	0	NA	NA	NA	95	97	551	182	177	288	94	92	128	43	7	0.232	0.236	0.04
.	19.01.15-14.47.01-1-186013	267	27	27	4	0	3	447	24	24	0	0	NA	NA	NA	81	63	526	171	179	268	86	93	47	30	16	0.089	0.175	0.089
.	19.01.15-14.47.29-1-186036	57	2	2	0	0	0	351	1	1	0	0	NA	NA	NA	16	12	494	165	166	209	71	71	2	0	0	0.004	0	0
.	19.01.15-14.47.38-1-186052	410	97	97	24	0	19	507	88	88	0	0	NA	NA	NA	120	123	551	195	190	293	108	106	175	60	33	0.318	0.308	0.174
.	19.01.15-14.47.40-1-186053	64	2	2	1	0	1	406	1	1	0	0	NA	NA	NA	19	14	494	167	166	242	83	81	1	2	0	0.002	0.012	0
.	19.01.15-14.47.41-1-186054	465	186	186	54	0	42	501	172	172	0	0	NA	NA	NA	127	116	558	186	185	301	101	99	341	77	57	0.611	0.414	0.308
.	19.01.15-14.47.48-1-186055	534	141	141	32	0	27	521	125	125	0	0	NA	NA	NA	141	136	570	191	188	311	105	105	220	118	28	0.386	0.618	0.149
.	19.01.15-14.47.50-1-186056	155	9	9	2	0	2	453	7	7	0	0	NA	NA	NA	60	63	527	173	176	272	89	92	12	3	4	0.023	0.017	0.023
.	19.01.15-14.47.52-1-186057	592	132	132	33	0	25	551	123	123	0	0	NA	NA	NA	146	164	578	204	195	322	118	111	236	73	53	0.408	0.358	0.272
.	19.01.15-14.47.54-1-186058	411	57	57	13	0	12	508	55	55	0	0	NA	NA	NA	115	119	559	180	193	304	97	107	154	14	14	0.275	0.078	0.073
.	19.01.15-14.48.01-1-186065	34	1	1	1	0	1	0	0	0	0	0	NA	NA	NA	15	9	490	168	164	0	0	0	0	1	0	0	0.006	0
.	19.01.15-14.48.04-1-186069	120	4	4	2	0	2	423	1	1	0	0	NA	NA	NA	52	38	519	168	164	260	83	80	16	0	0	0.031	0	0
.	19.01.15-14.48.10-1-186073	462	165	165	41	0	33	493	152	152	0	0	NA	NA	NA	107	105	553	184	181	297	98	98	330	64	61	0.597	0.348	0.337
.	19.01.15-14.48.18-1-186078	57	2	2	0	0	0	247	1	1	0	0	NA	NA	NA	15	11	492	165	167	154	47	46	1	7	0	0.002	0.042	0
.	19.01.15-14.48.27-1-186086	439	127	127	27	0	21	509	111	111	0	0	NA	NA	NA	127	119	554	181	197	300	98	111	256	63	24	0.462	0.348	0.122
.	19.01.15-14.48.47-1-186104	59	2	2	0	0	0	411	1	1	0	0	NA	NA	NA	27	20	500	168	165	245	83	83	3	0	5	0.006	0	0.03
.	19.01.15-14.48.58-1-186108	58	2	2	0	0	0	152	1	1	0	0	NA	NA	NA	21	10	495	165	163	86	33	33	0	3	0	0	0.018	0
.	19.01.15-14.49.06-1-186117	208	13	13	6	0	4	453	11	11	0	0	NA	NA	NA	54	74	530	179	178	269	93	91	47	0	10	0.089	0	0.056
.	19.01.15-14.49.09-1-186126	342	25	25	6	0	5	463	19	19	0	0	NA	NA	NA	88	85	540	182	176	280	94	89	51	13	9	0.094	0.071	0.051
.	19.01.15-14.49.35-1-186149	87	3	3	1	0	1	416	2	2	0	0	NA	NA	NA	21	25	499	169	170	248	81	87	5	1	0	0.01	0.006	0
.	19.01.15-14.49.38-1-186150	274	107	107	29	0	22	450	101	101	0	0	NA	NA	NA	84	67	533	172	175	271	87	92	224	58	25	0.42	0.337	0.143
.	19.01.15-14.49.46-1-186151	463	96	96	28	0	23	529	91	91	0	0	NA	NA	NA	132	153	586	204	176	320	117	92	195	53	12	0.333	0.26	0.068
.	19.01.15-14.49.50-1-186152	234	16	16	2	0	2	455	15	15	0	0	NA	NA	NA	64	69	530	177	175	275	91	89	29	0	28	0.055	0	0.16
.	19.01.15-14.50.10-1-186171	204	22	22	3	0	3	448	19	19	0	0	NA	NA	NA	62	59	519	177	176	265	91	92	43	6	12	0.083	0.034	0.068
.	19.01.15-14.50.22-1-186179	325	58	58	16	0	13	467	51	51	0	0	NA	NA	NA	84	88	546	176	179	282	91	94	137	36	21	0.251	0.205	0.117
.	19.01.15-14.50.25-1-186180	211	24	24	5	0	5	450	21	21	0	0	NA	NA	NA	52	64	524	181	172	270	93	87	34	12	17	0.065	0.066	0.099
.	19.01.15-14.50.39-1-186196	61	3	3	0	0	0	411	2	2	0	0	NA	NA	NA	23	27	501	172	167	245	85	81	4	0	2	0.008	0	0.012
.	19.01.15-14.50.40-1-186197	477	124	124	34	0	27	520	116	116	0	0	NA	NA	NA	132	138	565	190	196	307	104	109	282	59	43	0.499	0.311	0.219
.	19.01.15-14.50.50-1-186198	34	1	1	0	0	0	0	0	0	0	0	NA	NA	NA	10	5	491	163	164	0	0	0	0	0	0	0	0	0
.	19.01.15-14.50.53-1-186199	61	2	2	0	0	0	200	0	0	0	0	NA	NA	NA	19	21	500	167	167	118	41	41	0	0	4	0	0	0.024
.	19.01.15-14.50.54-1-186200	33	1	1	0	0	0	0	0	0	0	0	NA	NA	NA	11	15	497	166	165	0	0	0	0	4	0	0	0.024	0
.	19.01.15-14.50.56-1-186202	448	153	153	48	0	33	518	140	140	0	0	NA	NA	NA	112	128	559	191	191	303	110	105	286	90	53	0.512	0.471	0.277
.	19.01.15-14.51.00-1-186208	413	127	127	33	0	30	513	117	117	0	0	NA	NA	NA	107	128	557	190	194	295	106	112	244	63	55	0.438	0.332	0.284
.	19.01.15-14.51.01-1-186209	519	48	48	6	0	5	526	45	45	0	0	NA	NA	NA	140	141	575	186	193	317	100	109	72	33	22	0.125	0.177	0.114
.	19.01.15-14.51.02-1-186211	215	20	20	3	0	2	441	16	16	0	0	NA	NA	NA	58	59	523	174	175	266	86	89	21	20	9	0.04	0.115	0.051
.	19.01.15-14.51.31-1-186233	405	181	181	45	0	36	488	168	168	0	0	NA	NA	NA	98	105	553	186	179	296	99	93	322	76	58	0.582	0.409	0.324
.	19.01.15-14.51.32-1-186234	488	152	152	40	0	31	518	142	142	0	0	NA	NA	NA	108	133	571	188	187	310	105	103	304	60	62	0.532	0.319	0.332
.	19.01.15-14.51.34-1-186250	148	18	18	2	0	1	425	15	15	0	0	NA	NA	NA	44	36	509	175	165	256	90	79	17	17	1	0.033	0.097	0.006
.	19.01.15-14.51.35-1-186251	563	142	142	39	0	30	534	132	132	0	0	NA	NA	NA	143	150	578	184	201	318	99	117	274	78	56	0.474	0.424	0.279
.	19.01.15-14.52.02-1-186259	206	21	21	3	0	3	448	18	18	0	0	NA	NA	NA	61	68	528	183	170	268	95	85	26	16	6	0.049	0.087	0.035
.	19.01.15-14.52.06-1-186264	56	2	2	0	0	0	0	0	0	0	0	NA	NA	NA	20	18	499	168	164	0	0	0	0	0	5	0	0	0.03
.	19.01.15-14.52.11-1-186266	175	12	12	3	0	3	430	11	11	0	0	NA	NA	NA	59	48	520	170	171	257	86	87	28	8	12	0.054	0.047	0.07
.	19.01.15-14.52.34-1-186291	467	91	91	24	0	16	517	80	80	0	0	NA	NA	NA	128	135	574	186	188	315	99	103	211	39	20	0.368	0.21	0.106
.	19.01.15-14.52.36-1-186292	147	12	12	4	0	2	420	11	11	0	0	NA	NA	NA	33	30	510	169	164	255	85	80	24	0	4	0.047	0	0.024
.	19.01.15-14.52.48-1-186293	213	40	40	8	0	6	446	38	38	0	0	NA	NA	NA	67	58	525	172	174	271	85	90	63	7	12	0.12	0.041	0.069
.	19.01.15-14.52.57-1-186297	268	41	41	7	0	7	459	37	37	0	0	NA	NA	NA	78	77	527	186	177	270	97	92	46	44	14	0.087	0.237	0.079
.	19.01.15-14.53.18-1-186319	126	9	9	3	0	3	426	8	8	0	0	NA	NA	NA	40	40	514	172	167	259	83	84	17	2	7	0.033	0.012	0.042
.	19.01.15-14.53.30-1-186323	729	80	80	22	0	19	607	67	67	0	0	NA	NA	NA	191	232	620	213	212	353	125	129	159	49	36	0.256	0.23	0.17
.	19.01.15-14.53.36-1-186339	121	7	7	2	0	2	425	6	6	0	0	NA	NA	NA	37	37	505	172	173	250	87	88	16	8	2	0.032	0.047	0.012
.	19.01.15-14.53.37-1-186340	38	1	1	0	0	0	0	0	0	0	0	NA	NA	NA	10	10	495	165	163	0	0	0	0	0	1	0	0	0.006
.	19.01.15-14.53.48-1-186343	266	72	72	17	0	14	471	65	65	0	0	NA	NA	NA	66	87	545	182	173	288	93	90	175	44	17	0.321	0.242	0.098
.	19.01.15-14.53.53-1-186344	92	5	5	0	0	0	413	4	4	0	0	NA	NA	NA	37	28	508	167	166	251	82	80	6	10	4	0.012	0.06	0.024
.	19.01.15-14.53.53-1-186345	393	113	113	24	0	23	481	103	103	0	0	NA	NA	NA	121	95	544	185	179	288	100	93	173	55	49	0.318	0.297	0.274
.	19.01.15-14.54.07-1-186358	323	87	87	21	0	18	476	80	80	0	0	NA	NA	NA	96	89	540	181	181	287	94	95	159	59	10	0.294	0.326	0.055
.	19.01.15-14.54.08-1-186359	394	115	115	25	0	18	520	105	105	0	0	NA	NA	NA	102	142	583	180	192	319	93	108	232	65	40	0.398	0.361	0.208
.	19.01.15-14.54.22-1-186367	144	8	8	2	0	2	435	5	5	0	0	NA	NA	NA	42	49	514	178	170	257	92	86	18	8	2	0.035	0.045	0.012
.	19.01.15-14.54.29-1-186368	827	149	149	36	0	27	596	136	136	0	0	NA	NA	NA	202	210	604	207	212	350	120	126	329	80	42	0.545	0.386	0.198
.	19.01.15-14.54.31-1-186369	604	65	65	20	0	16	569	59	59	0	0	NA	NA	NA	153	185	605	199	194	344	115	110	142	41	13	0.235	0.206	0.067
.	19.01.15-14.54.49-1-186385	423	127	127	24	0	19	501	115	115	0	0	NA	NA	NA	116	114	560	182	185	303	98	100	191	73	38	0.341	0.401	0.205
.	19.01.15-14.55.23-1-186414	305	128	128	29	0	21	461	112	112	0	0	NA	NA	NA	78	78	538	172	181	277	88	96	241	58	22	0.448	0.337	0.122
.	19.01.15-14.55.24-1-186415	30	1	1	1	0	1	0	0	0	0	0	NA	NA	NA	5	15	494	168	166	0	0	0	0	0	0	0	0	0
.	19.01.15-14.55.29-1-186416	331	22	22	6	0	5	497	16	16	0	0	NA	NA	NA	90	110	548	192	183	292	107	98	37	13	4	0.068	0.068	0.022
.	19.01.15-14.55.53-1-186432	33	1	1	0	0	0	0	0	0	0	0	NA	NA	NA	10	7	491	166	163	0	0	0	0	0	0	0	0	0
.	19.01.15-14.55.56-1-186434	651	123	123	29	0	23	526	109	109	0	0	NA	NA	NA	168	142	578	187	190	316	103	107	232	72	23	0.401	0.385	0.121
.	19.01.15-14.56.00-1-186438	590	105	105	37	0	30	535	96	96	0	0	NA	NA	NA	152	161	587	195	192	321	106	108	235	60	26	0.4	0.308	0.135
.	19.01.15-14.56.00-1-186441	121	10	10	1	0	1	421	9	9	0	0	NA	NA	NA	37	41	517	167	170	256	82	83	13	0	8	0.025	0	0.047
.	19.01.15-14.56.09-1-186448	413	182	182	43	0	37	473	166	166	0	0	NA	NA	NA	125	99	550	185	177	287	94	92	341	90	38	0.62	0.486	0.215
.	19.01.15-14.56.20-1-186458	291	79	79	22	0	19	475	73	73	0	0	NA	NA	NA	64	85	536	178	184	281	93	101	171	37	47	0.319	0.208	0.255
.	19.01.15-14.56.27-1-186469	64	3	3	1	0	0	409	1	1	0	0	NA	NA	NA	27	22	500	168	167	246	82	81	4	0	2	0.008	0	0.012
.	19.01.15-14.56.39-1-186485	117	8	8	0	0	0	415	7	7	0	0	NA	NA	NA	41	27	509	166	165	253	81	81	10	3	0	0.02	0.018	0
.	19.01.15-14.56.55-1-186486	31	1	1	0	0	0	0	0	0	0	0	NA	NA	NA	7	10	496	164	163	0	0	0	1	0	0	0.002	0	0
.	19.01.15-14.56.57-1-186489	511	92	92	23	0	18	527	82	82	0	0	NA	NA	NA	137	146	578	191	190	315	105	107	159	51	28	0.275	0.267	0.147
.	19.01.15-14.57.03-1-186496	324	39	39	8	0	6	468	33	33	0	0	NA	NA	NA	93	88	539	182	180	276	97	95	99	5	5	0.184	0.027	0.028
.	19.01.15-14.57.15-1-186512	324	40	40	7	0	5	465	37	37	0	0	NA	NA	NA	80	78	530	183	178	275	100	90	64	17	20	0.121	0.093	0.112
.	19.01.15-14.57.35-1-186533	295	129	129	39	0	30	481	118	118	0	0	NA	NA	NA	86	100	550	178	185	289	93	99	290	47	37	0.527	0.264	0.2
.	19.01.15-14.57.59-1-186537	238	19	19	5	0	5	453	17	17	0	0	NA	NA	NA	79	66	527	178	174	271	91	91	33	21	19	0.063	0.118	0.109
.	19.01.15-14.58.04-1-186544	243	24	24	11	0	11	464	21	21	0	0	NA	NA	NA	70	82	541	177	177	282	91	91	58	7	10	0.107	0.04	0.056
.	19.01.15-14.58.10-1-186548	121	12	12	7	0	6	431	11	11	0	0	NA	NA	NA	39	47	515	177	168	256	90	85	26	9	2	0.05	0.051	0.012
.	19.01.15-14.58.11-1-186549	34	1	1	0	0	0	0	0	0	0	0	NA	NA	NA	10	12	496	164	165	0	0	0	2	0	0	0.004	0	0
.	19.01.15-14.58.13-1-186552	29	1	1	0	0	0	0	0	0	0	0	NA	NA	NA	8	8	494	164	163	0	0	0	0	0	0	0	0	0
.	19.01.15-14.58.15-1-186555	33	1	1	0	0	0	0	0	0	0	0	NA	NA	NA	14	15	496	167	165	0	0	0	0	0	0	0	0	0
.	19.01.15-14.58.16-1-186556	209	29	29	3	0	3	436	23	23	0	0	NA	NA	NA	53	51	520	172	172	262	85	89	50	7	9	0.096	0.041	0.052
.	19.01.15-14.58.17-1-186557	87	3	3	1	0	1	419	2	2	0	0	NA	NA	NA	30	30	504	166	173	250	82	87	8	0	0	0.016	0	0
.	19.01.15-14.58.29-1-186565	30	1	1	0	0	0	0	0	0	0	0	NA	NA	NA	7	6	492	164	163	0	0	0	0	0	0	0	0	0
.	19.01.15-14.58.30-1-186566	577	177	177	43	0	36	524	164	164	0	0	NA	NA	NA	155	145	571	190	197	308	105	111	320	82	69	0.56	0.432	0.35
.	19.01.15-14.58.30-1-186567	117	14	14	3	0	3	420	12	12	0	0	NA	NA	NA	42	29	510	165	167	258	80	82	45	6	3	0.088	0.036	0.018
.	19.01.15-14.58.32-1-186568	32	1	1	0	0	0	0	0	0	0	0	NA	NA	NA	8	5	491	164	163	0	0	0	1	0	0	0.002	0	0
.	19.01.15-14.58.35-1-186584	173	11	11	5	0	5	454	8	8	0	0	NA	NA	NA	51	75	536	171	181	273	85	96	41	0	0	0.076	0	0
.	19.01.15-14.58.37-1-186585	100	3	3	0	0	0	413	2	2	0	0	NA	NA	NA	26	23	498	167	171	244	83	86	5	0	0	0.01	0	0
.	19.01.15-14.58.47-1-186588	388	114	114	29	0	22	488	107	107	0	0	NA	NA	NA	111	111	546	190	188	284	104	100	196	52	50	0.359	0.274	0.266
.	19.01.15-14.58.50-1-186589	495	147	147	37	0	31	490	136	136	0	0	NA	NA	NA	137	105	558	182	178	300	98	92	258	79	45	0.462	0.434	0.253
.	19.01.15-14.58.50-1-186590	149	7	7	0	0	0	446	6	6	0	0	NA	NA	NA	59	62	518	181	176	262	92	92	12	1	6	0.023	0.006	0.034
.	19.01.15-14.58.51-1-186591	248	39	39	6	0	5	458	36	36	0	0	NA	NA	NA	80	73	531	181	174	273	95	90	80	7	9	0.151	0.039	0.052
.	19.01.15-14.59.00-1-186597	91	7	7	1	0	1	414	6	6	0	0	NA	NA	NA	28	25	496	169	173	243	84	87	5	0	10	0.01	0	0.058
.	19.01.15-14.59.09-1-186605	62	2	2	0	0	0	417	1	1	0	0	NA	NA	NA	27	27	502	168	170	248	85	84	7	0	1	0.014	0	0.006
.	19.01.15-14.59.11-1-186614	95	4	4	1	0	1	413	3	3	0	0	NA	NA	NA	28	25	503	169	166	249	83	81	6	0	1	0.012	0	0.006
.	19.01.15-14.59.17-1-186618	269	44	44	12	0	11	443	37	37	0	0	NA	NA	NA	78	62	521	171	183	267	83	93	74	30	19	0.142	0.175	0.104
.	19.01.15-14.59.20-1-186622	315	42	42	18	0	14	469	38	38	0	0	NA	NA	NA	84	90	545	181	177	286	93	90	78	27	13	0.143	0.149	0.073
.	19.01.15-14.59.27-1-186623	416	149	149	47	0	37	504	137	137	0	0	NA	NA	NA	102	120	563	182	188	304	96	104	320	62	41	0.568	0.341	0.218
.	19.01.15-14.59.56-1-186640	57	2	2	0	0	0	350	1	1	0	0	NA	NA	NA	20	18	501	164	166	213	64	73	0	0	4	0	0	0.024
.	19.01.15-15.00.01-1-186647	233	40	40	12	0	10	467	39	39	0	0	NA	NA	NA	67	88	540	179	182	276	93	98	59	36	6	0.109	0.201	0.033
.	19.01.15-15.00.06-1-186659	180	15	15	3	0	3	439	14	14	0	0	NA	NA	NA	54	55	523	170	175	265	86	88	30	1	22	0.057	0.006	0.126
.	19.01.15-15.00.12-1-186662	465	70	70	13	0	11	511	64	64	0	0	NA	NA	NA	117	125	564	186	188	305	102	104	123	39	22	0.218	0.21	0.117
.	19.01.15-15.00.23-1-186669	62	2	2	0	0	0	51	1	1	0	0	NA	NA	NA	21	16	498	167	164	31	9	11	3	0	0	0.006	0	0
.	19.01.15-15.00.29-1-186670	345	49	49	12	0	10	464	45	45	0	0	NA	NA	NA	92	82	539	181	175	278	97	89	89	30	8	0.165	0.166	0.046
.	19.01.15-15.00.30-1-186671	33	1	1	0	0	0	0	0	0	0	0	NA	NA	NA	6	8	491	165	165	0	0	0	0	0	0	0	0	0
.	19.01.15-15.00.32-1-186672	60	2	2	0	0	0	413	1	1	0	0	NA	NA	NA	23	28	504	171	166	248	83	82	4	2	0	0.008	0.012	0
.	19.01.15-15.00.42-1-186688	379	109	109	22	0	17	481	102	102	0	0	NA	NA	NA	104	96	545	180	184	288	95	98	191	64	34	0.35	0.356	0.185
.	19.01.15-15.00.46-1-186689	489	165	165	34	0	30	500	150	150	0	0	NA	NA	NA	118	117	561	189	180	298	106	96	311	67	49	0.554	0.354	0.272
.	19.01.15-15.00.59-1-186695	354	152	152	31	0	25	478	141	141	0	0	NA	NA	NA	94	93	542	185	179	288	95	95	313	53	34	0.577	0.286	0.19
.	19.01.15-15.01.24-1-186789	234	31	31	10	0	8	454	27	27	0	0	NA	NA	NA	75	72	533	178	174	276	91	87	41	14	22	0.077	0.079	0.126
.	19.01.15-15.01.24-1-186790	60	3	3	0	0	0	413	2	2	0	0	NA	NA	NA	20	21	498	168	168	245	83	85	0	4	0	0	0.024	0
.	19.01.15-15.01.24-1-186791	208	13	13	2	0	1	450	12	12	0	0	NA	NA	NA	47	62	528	174	173	269	93	88	19	3	5	0.036	0.017	0.029
.	19.01.15-15.01.29-1-186792	390	139	139	35	0	30	482	128	128	0	0	NA	NA	NA	99	101	551	190	173	290	102	90	277	94	33	0.503	0.495	0.191
.	19.01.15-15.01.35-1-186808	472	144	144	28	0	24	490	131	131	0	0	NA	NA	NA	114	103	544	183	189	284	100	106	243	75	42	0.447	0.41	0.222
.	19.01.15-15.01.47-1-186809	204	33	33	7	0	5	463	28	28	0	0	NA	NA	NA	66	77	541	173	176	282	88	93	74	27	4	0.137	0.156	0.023
.	19.01.15-15.02.05-1-186820	39	1	1	0	0	0	0	0	0	0	0	NA	NA	NA	11	7	494	164	162	0	0	0	6	0	0	0.012	0	0
.	19.01.15-15.02.09-1-186823	213	30	30	1	0	1	445	26	26	0	0	NA	NA	NA	72	64	523	179	175	267	91	87	38	34	7	0.073	0.19	0.04
.	19.01.15-15.02.13-1-186825	382	60	60	21	0	15	488	55	55	0	0	NA	NA	NA	119	109	557	181	184	297	93	98	132	41	33	0.237	0.227	0.179
.	19.01.15-15.02.34-1-186849	89	4	4	1	0	1	421	3	3	0	0	NA	NA	NA	31	35	505	175	168	249	89	83	8	3	0	0.016	0.017	0
.	19.01.15-15.02.41-1-186850	303	21	21	10	0	7	462	19	19	0	0	NA	NA	NA	97	79	533	183	176	278	94	90	35	14	15	0.066	0.077	0.085
.	19.01.15-15.02.44-1-186851	262	33	33	6	0	4	464	30	30	0	0	NA	NA	NA	66	76	536	177	176	281	90	93	54	10	18	0.101	0.056	0.102
.	19.01.15-15.02.48-1-186852	36	1	1	1	0	1	0	0	0	0	0	NA	NA	NA	11	12	497	165	163	0	0	0	0	0	0	0	0	0
.	19.01.15-15.02.51-1-186853	539	86	86	14	0	14	527	81	81	0	0	NA	NA	NA	118	144	579	185	193	317	101	109	197	54	18	0.34	0.292	0.093
.	19.01.15-15.03.11-1-186866	122	7	7	4	0	4	423	5	5	0	0	NA	NA	NA	33	31	506	170	168	252	87	84	13	18	0	0.026	0.106	0
.	19.01.15-15.03.28-1-186881	604	121	121	31	0	22	548	110	110	0	0	NA	NA	NA	163	170	597	193	193	333	107	108	229	77	41	0.384	0.399	0.212
.	19.01.15-15.03.29-1-186882	168	39	39	6	0	6	431	37	37	0	0	NA	NA	NA	42	40	517	170	166	259	86	86	86	9	8	0.166	0.053	0.048
.	19.01.15-15.03.29-1-186883	483	96	96	15	0	14	491	84	84	0	0	NA	NA	NA	117	110	554	188	181	295	100	96	210	49	19	0.379	0.261	0.105
.	19.01.15-15.03.32-1-186899	146	16	16	3	0	2	411	13	13	0	0	NA	NA	NA	41	24	503	170	164	249	83	79	25	8	0	0.05	0.047	0
.	19.01.15-15.03.33-1-186900	648	118	118	32	0	20	532	105	105	0	0	NA	NA	NA	174	151	573	196	195	313	110	109	221	71	55	0.386	0.362	0.282
.	19.01.15-15.03.52-1-186903	227	18	18	4	0	2	445	16	16	0	0	NA	NA	NA	50	59	519	176	177	263	91	91	19	11	16	0.037	0.062	0.09
.	19.01.15-15.03.59-1-186908	483	147	147	31	0	25	501	130	130	0	0	NA	NA	NA	139	122	564	186	185	303	97	101	281	68	63	0.498	0.366	0.341
.	19.01.15-15.04.14-1-186920	504	195	195	55	0	46	522	179	179	0	0	NA	NA	NA	141	136	565	192	192	306	107	109	335	70	79	0.593	0.365	0.411
.	19.01.15-15.04.18-1-186922	32	1	1	0	0	0	0	0	0	0	0	NA	NA	NA	8	14	494	168	165	0	0	0	1	0	0	0.002	0	0
.	19.01.15-15.04.20-1-186926	799	151	151	36	0	29	569	137	137	0	0	NA	NA	NA	193	188	602	199	200	342	113	114	293	92	47	0.487	0.462	0.235
.	19.01.15-15.04.20-1-186927	31	1	1	0	0	0	0	0	0	0	0	NA	NA	NA	17	13	495	165	166	0	0	0	1	0	0	0.002	0	0
.	19.01.15-15.04.22-1-186928	379	102	102	23	0	19	495	96	96	0	0	NA	NA	NA	111	109	552	184	186	299	96	100	216	43	19	0.391	0.234	0.102
.	19.01.15-15.04.34-1-186944	91	6	6	1	0	0	415	5	5	0	0	NA	NA	NA	25	26	502	167	170	251	79	85	12	0	3	0.024	0	0.018
.	19.01.15-15.04.48-1-186945	91	5	5	2	0	2	412	3	3	0	0	NA	NA	NA	31	25	506	167	165	250	81	81	18	0	1	0.036	0	0.006
.	19.01.15-15.05.02-1-186955	33	1	1	0	0	0	0	0	0	0	0	NA	NA	NA	16	2	490	163	162	0	0	0	1	0	0	0.002	0	0
.	19.01.15-15.05.05-1-186959	58	2	2	1	0	1	100	1	1	0	0	NA	NA	NA	17	19	501	168	163	58	23	19	1	2	0	0.002	0.012	0
.	19.01.15-15.05.13-1-186963	256	39	39	10	0	9	464	36	36	0	0	NA	NA	NA	59	73	537	177	172	282	93	89	72	26	9	0.134	0.147	0.052
.	19.01.15-15.05.27-1-186977	34	1	1	0	0	0	0	0	0	0	0	NA	NA	NA	19	5	490	165	163	0	0	0	0	0	0	0	0	0
.	19.01.15-15.05.29-1-186978	238	49	49	13	0	10	447	44	44	0	0	NA	NA	NA	68	57	518	178	174	263	92	92	103	36	14	0.199	0.202	0.08
.	19.01.15-15.05.41-1-186994	684	181	181	48	0	39	563	159	159	0	0	NA	NA	NA	188	180	587	197	209	332	109	122	340	95	37	0.579	0.482	0.177
.	19.01.15-15.05.54-1-186995	37	1	1	0	0	0	0	0	0	0	0	NA	NA	NA	14	10	493	166	164	0	0	0	0	0	0	0	0	0
.	19.01.15-15.05.57-1-186998	497	158	158	44	0	35	510	148	148	0	0	NA	NA	NA	134	131	563	190	191	301	104	105	331	69	49	0.588	0.363	0.257
.	19.01.15-15.06.02-1-187004	358	134	134	49	0	38	468	123	123	0	0	NA	NA	NA	117	86	539	179	181	277	96	95	315	43	29	0.584	0.24	0.16
.	19.01.15-15.06.29-1-187029	408	125	125	35	0	29	483	112	112	0	0	NA	NA	NA	125	111	558	184	182	290	97	96	266	62	27	0.477	0.337	0.148
.	19.01.15-15.06.29-1-187030	36	1	1	0	0	0	0	0	0	0	0	NA	NA	NA	13	7	493	164	163	0	0	0	0	0	0	0	0	0
.	19.01.15-15.06.32-1-187031	435	106	106	23	0	17	501	101	101	0	0	NA	NA	NA	116	123	553	189	194	291	101	109	193	67	34	0.349	0.354	0.175
.	19.01.15-15.06.33-1-187047	445	35	35	6	0	5	502	32	32	0	0	NA	NA	NA	128	114	564	182	181	307	96	99	78	20	15	0.138	0.11	0.083
.	19.01.15-15.07.17-1-187071	414	137	137	42	0	30	507	125	125	0	0	NA	NA	NA	131	123	562	185	189	303	100	104	241	91	37	0.429	0.492	0.196
.	19.01.15-15.07.19-1-187072	329	36	36	10	0	9	496	31	31	0	0	NA	NA	NA	105	113	560	187	179	299	101	96	72	19	42	0.129	0.102	0.235
.	19.01.15-15.07.21-1-187076	391	41	41	13	0	11	505	36	36	0	0	NA	NA	NA	107	123	570	182	184	307	97	101	82	37	4	0.144	0.203	0.022
.	19.01.15-15.08.19-1-187110	462	179	179	48	0	40	487	168	168	0	0	NA	NA	NA	111	110	550	188	185	292	99	96	329	86	41	0.598	0.457	0.222
.	19.01.15-15.08.23-1-187114	300	63	63	15	0	12	466	57	57	0	0	NA	NA	NA	104	86	539	181	179	274	96	96	114	45	18	0.212	0.249	0.101
.	19.01.15-15.08.24-1-187119	242	21	21	6	0	5	436	18	18	0	0	NA	NA	NA	72	52	522	171	172	265	86	85	33	10	4	0.063	0.058	0.023
.	19.01.15-15.08.32-1-187121	65	4	4	1	0	1	402	3	3	0	0	NA	NA	NA	15	17	499	166	165	242	80	80	5	3	0	0.01	0.018	0
.	19.01.15-15.08.43-1-187137	457	110	110	29	0	22	530	100	100	0	0	NA	NA	NA	145	147	582	189	189	320	106	104	222	63	34	0.381	0.333	0.18
.	19.01.15-15.08.45-1-187140	212	11	11	1	0	1	458	10	10	0	0	NA	NA	NA	62	67	522	175	183	269	88	101	19	11	6	0.036	0.063	0.033
.	19.01.15-15.08.46-1-187141	740	99	99	26	0	18	559	89	89	0	0	NA	NA	NA	187	180	592	192	209	328	109	122	226	36	30	0.382	0.188	0.144
.	19.01.15-15.08.47-1-187142	171	18	18	4	0	3	435	15	15	0	0	NA	NA	NA	44	51	520	172	172	263	87	85	35	10	1	0.067	0.058	0.006
.	19.01.15-15.08.55-1-187143	772	129	129	32	0	26	586	118	118	0	0	NA	NA	NA	194	213	632	200	194	359	117	110	285	84	28	0.451	0.42	0.144
.	19.01.15-15.09.08-1-187156	266	13	13	5	0	4	463	12	12	0	0	NA	NA	NA	76	82	539	180	176	280	94	89	21	7	6	0.039	0.039	0.034
.	19.01.15-15.09.13-1-187159	357	185	185	55	0	48	458	169	169	0	0	NA	NA	NA	96	77	531	191	168	270	101	87	340	93	47	0.64	0.487	0.28
.	19.01.15-15.09.32-1-187187	93	4	4	1	0	1	416	3	3	0	0	NA	NA	NA	30	27	505	169	166	250	83	83	10	2	1	0.02	0.012	0.006
.	19.01.15-15.09.34-1-187188	333	121	121	35	0	32	467	114	114	0	0	NA	NA	NA	101	77	532	181	177	276	97	94	213	54	37	0.4	0.298	0.209
.	19.01.15-15.09.52-1-187189	59	2	2	0	0	0	201	1	1	0	0	NA	NA	NA	12	18	497	168	166	117	42	42	0	4	1	0	0.024	0.006
.	19.01.15-15.09.55-1-187190	92	5	5	2	0	2	417	4	4	0	0	NA	NA	NA	25	27	509	167	164	253	83	81	13	0	0	0.026	0	0
.	19.01.15-15.10.01-1-187198	57	2	2	0	0	0	411	1	1	0	0	NA	NA	NA	21	27	503	168	169	245	82	84	6	0	0	0.012	0	0
.	19.01.15-15.10.09-1-187210	202	38	38	11	0	6	448	34	34	0	0	NA	NA	NA	59	67	527	171	182	265	88	95	63	13	6	0.12	0.076	0.033
.	19.01.15-15.10.12-1-187212	88	5	5	0	0	0	421	4	4	0	0	NA	NA	NA	34	34	512	170	165	255	84	82	5	0	4	0.01	0	0.024
.	19.01.15-15.10.27-1-187219	649	86	86	31	0	25	560	79	79	0	0	NA	NA	NA	184	176	592	203	194	331	119	110	182	72	15	0.307	0.355	0.077
.	19.01.15-15.10.54-1-187235	381	95	95	21	0	17	481	85	85	0	0	NA	NA	NA	109	95	551	181	176	292	95	94	220	32	20	0.399	0.177	0.114
.	19.01.15-15.10.55-1-187236	379	161	161	41	0	31	493	150	150	0	0	NA	NA	NA	99	118	564	191	176	296	105	92	286	59	32	0.507	0.309	0.182
.	19.01.15-15.10.55-1-187238	118	11	11	2	0	2	430	8	8	0	0	NA	NA	NA	34	37	513	168	169	259	85	86	14	9	5	0.027	0.054	0.03
.	19.01.15-15.10.59-1-187241	539	45	45	12	0	9	533	42	42	0	0	NA	NA	NA	143	147	575	195	190	319	108	106	100	26	12	0.174	0.133	0.063
.	19.01.15-15.11.17-1-187257	407	109	109	22	0	15	481	101	101	0	0	NA	NA	NA	108	97	553	183	174	292	97	92	211	41	32	0.382	0.224	0.184
.	19.01.15-15.11.19-1-187268	538	108	108	25	0	20	544	99	99	0	0	NA	NA	NA	170	169	590	193	199	326	105	113	210	75	18	0.356	0.389	0.09
.	19.01.15-15.11.49-1-187284	594	78	78	22	0	18	547	76	76	0	0	NA	NA	NA	162	168	581	202	198	319	114	114	191	38	34	0.329	0.188	0.172
.	19.01.15-15.12.08-1-187297	428	96	96	26	0	17	500	89	89	0	0	NA	NA	NA	128	117	565	179	186	302	97	101	170	55	45	0.301	0.307	0.242
.	19.01.15-15.12.11-1-187298	31	1	1	0	0	0	0	0	0	0	0	NA	NA	NA	10	8	494	164	163	0	0	0	2	0	0	0.004	0	0
.	19.01.15-15.12.12-1-187300	301	47	47	13	0	9	479	42	42	0	0	NA	NA	NA	85	95	543	184	181	286	97	96	88	18	11	0.162	0.098	0.061
.	19.01.15-15.12.13-1-187302	174	7	7	3	0	3	443	6	6	0	0	NA	NA	NA	50	65	530	175	173	267	87	89	12	5	3	0.023	0.029	0.017
.	19.01.15-15.12.31-1-187310	31	1	1	0	0	0	0	0	0	0	0	NA	NA	NA	10	10	494	166	163	0	0	0	0	0	1	0	0	0.006
.	19.01.15-15.12.34-1-187326	150	10	10	2	0	2	437	9	9	0	0	NA	NA	NA	61	52	522	171	172	261	89	87	13	16	4	0.025	0.094	0.023
.	19.01.15-15.12.50-1-187327	37	1	1	0	0	0	0	0	0	0	0	NA	NA	NA	13	8	492	163	166	0	0	0	0	0	0	0	0	0
.	19.01.15-15.12.53-1-187328	86	4	4	0	0	0	411	3	3	0	0	NA	NA	NA	22	21	498	169	167	245	84	82	4	4	2	0.008	0.024	0.012
.	19.01.15-15.12.53-1-187329	60	2	2	1	0	1	412	1	1	0	0	NA	NA	NA	25	17	495	169	166	244	85	83	4	4	0	0.008	0.024	0
.	19.01.15-15.13.03-1-187337	92	3	3	1	0	1	427	2	2	0	0	NA	NA	NA	35	44	510	174	173	255	85	87	2	8	0	0.004	0.046	0
.	19.01.15-15.13.04-1-187340	457	94	94	25	0	23	515	88	88	0	0	NA	NA	NA	138	125	566	188	184	308	105	102	214	73	31	0.378	0.388	0.168
.	19.01.15-15.13.07-1-187344	160	16	16	2	0	0	433	12	12	0	0	NA	NA	NA	58	49	520	172	170	264	86	83	29	8	1	0.056	0.047	0.006
.	19.01.15-15.13.15-1-187349	125	6	6	0	0	0	426	5	5	0	0	NA	NA	NA	38	40	512	172	169	255	86	85	9	3	1	0.018	0.017	0.006
.	19.01.15-15.13.15-1-187350	383	45	45	15	0	12	485	41	41	0	0	NA	NA	NA	110	100	548	185	180	290	101	94	127	14	18	0.232	0.076	0.1
.	19.01.15-15.13.18-1-187351	512	159	159	34	0	29	514	148	148	0	0	NA	NA	NA	141	138	563	188	200	299	103	112	329	66	28	0.584	0.351	0.14
.	19.01.15-15.13.24-1-187362	63	5	5	1	0	1	408	1	1	0	0	NA	NA	NA	27	21	501	169	164	245	84	79	1	3	6	0.002	0.018	0.037
.	19.01.15-15.13.30-1-187363	146	11	11	2	0	0	435	9	9	0	0	NA	NA	NA	54	49	515	174	173	258	89	88	8	22	1	0.016	0.126	0.006
.	19.01.15-15.13.30-1-187364	238	25	25	6	0	4	450	20	20	0	0	NA	NA	NA	77	61	529	174	171	271	93	86	34	12	7	0.064	0.069	0.041
.	19.01.15-15.13.30-1-187365	39	1	1	0	0	0	0	0	0	0	0	NA	NA	NA	10	11	493	167	164	0	0	0	0	0	0	0	0	0
.	19.01.15-15.13.33-1-187381	175	17	17	4	0	4	432	15	15	0	0	NA	NA	NA	52	43	511	171	174	255	86	91	42	17	1	0.082	0.099	0.006
.	19.01.15-15.13.40-1-187382	441	108	108	29	0	21	486	100	100	0	0	NA	NA	NA	114	102	544	195	176	286	108	92	192	57	54	0.353	0.292	0.307
.	19.01.15-15.14.01-1-187391	265	18	18	5	0	4	474	15	15	0	0	NA	NA	NA	76	87	539	181	180	282	98	94	29	24	1	0.054	0.133	0.006
.	19.01.15-15.14.06-1-187396	523	159	159	34	0	25	540	149	149	0	0	NA	NA	NA	143	157	580	194	196	323	109	108	284	72	60	0.49	0.371	0.306
.	19.01.15-15.14.12-1-187400	465	78	78	17	0	13	499	71	71	0	0	NA	NA	NA	118	117	565	184	181	303	100	96	144	69	19	0.255	0.375	0.105
.	19.01.15-15.14.12-1-187401	649	108	108	32	0	27	558	100	100	0	0	NA	NA	NA	184	181	615	185	194	348	101	109	270	49	20	0.439	0.265	0.103
.	19.01.15-15.14.30-1-187408	91	3	3	2	0	2	416	2	2	0	0	NA	NA	NA	36	35	506	172	170	248	86	82	2	2	2	0.004	0.012	0.012
.	19.01.15-15.14.30-1-187409	146	9	9	3	0	2	443	7	7	0	0	NA	NA	NA	55	57	528	170	172	271	85	87	14	6	2	0.027	0.035	0.012
.	19.01.15-15.14.43-1-187425	755	111	111	21	0	16	615	97	97	0	0	NA	NA	NA	216	242	635	215	205	369	127	119	227	46	44	0.357	0.214	0.215
.	19.01.15-15.14.49-1-187426	33	1	1	1	0	1	0	0	0	0	0	NA	NA	NA	14	16	500	165	164	0	0	0	0	0	0	0	0	0
.	19.01.15-15.14.50-1-187427	598	87	87	25	0	16	539	82	82	0	0	NA	NA	NA	152	158	577	199	195	315	115	109	187	40	31	0.324	0.201	0.159
.	19.01.15-15.15.08-1-187442	56	3	3	2	0	2	410	2	2	0	0	NA	NA	NA	18	17	495	166	169	246	78	86	0	1	4	0	0.006	0.024
.	19.01.15-15.15.19-1-187447	32	1	1	1	0	1	0	0	0	0	0	NA	NA	NA	13	4	490	165	162	0	0	0	2	0	0	0.004	0	0
.	19.01.15-15.15.21-1-187458	343	51	51	13	0	12	473	46	46	0	0	NA	NA	NA	89	83	529	181	186	277	94	102	94	31	17	0.178	0.171	0.091
.	19.01.15-15.15.40-1-187474	200	14	14	1	0	1	444	12	12	0	0	NA	NA	NA	59	56	517	176	176	261	92	91	18	6	5	0.035	0.034	0.028
.	19.01.15-15.16.02-1-187481	148	7	7	2	0	2	444	6	6	0	0	NA	NA	NA	54	59	521	179	172	266	92	86	6	6	0	0.012	0.034	0
.	19.01.15-15.16.16-1-187498	183	8	8	1	0	1	441	6	6	0	0	NA	NA	NA	58	55	517	174	177	259	90	92	13	7	0	0.025	0.04	0
.	19.01.15-15.16.21-1-187502	32	1	1	0	0	0	0	0	0	0	0	NA	NA	NA	7	6	491	163	165	0	0	0	0	0	0	0	0	0
.	19.01.15-15.16.22-1-187503	85	5	5	0	0	0	410	4	4	0	0	NA	NA	NA	23	24	506	164	167	248	79	83	9	1	0	0.018	0.006	0
.	19.01.15-15.16.23-1-187504	631	100	100	23	0	17	566	92	92	0	0	NA	NA	NA	159	188	589	205	207	330	119	117	181	76	25	0.307	0.371	0.121
.	19.01.15-15.16.28-1-187515	36	1	1	0	0	0	0	0	0	0	0	NA	NA	NA	15	11	495	164	165	0	0	0	0	0	2	0	0	0.012
.	19.01.15-15.16.31-1-187516	32	1	1	0	0	0	0	0	0	0	0	NA	NA	NA	10	11	495	165	164	0	0	0	0	0	2	0	0	0.012
.	19.01.15-15.16.34-1-187532	64	2	2	0	0	0	418	1	1	0	0	NA	NA	NA	26	29	509	166	167	251	82	85	6	0	0	0.012	0	0
.	19.01.15-15.16.34-1-187533	354	94	94	26	0	20	491	85	85	0	0	NA	NA	NA	114	108	549	187	185	291	100	100	191	39	40	0.348	0.209	0.216
.	19.01.15-15.16.36-1-187534	801	173	173	51	0	42	589	154	154	0	0	NA	NA	NA	228	221	627	214	193	354	126	109	279	95	76	0.445	0.444	0.394
.	19.01.15-15.16.37-1-187535	554	120	120	43	0	32	540	107	107	0	0	NA	NA	NA	147	156	586	198	185	327	114	99	274	62	30	0.468	0.313	0.162
.	19.01.15-15.16.45-1-187536	468	87	87	33	0	26	528	83	83	0	0	NA	NA	NA	134	150	585	187	191	324	98	106	179	46	52	0.306	0.246	0.272
.	19.01.15-15.16.56-1-187538	35	1	1	1	0	1	0	0	0	0	0	NA	NA	NA	11	14	497	165	165	0	0	0	0	0	0	0	0	0
.	19.01.15-15.16.59-1-187542	344	75	75	12	0	9	487	71	71	0	0	NA	NA	NA	110	105	550	183	185	290	98	99	127	43	32	0.231	0.235	0.173
.	19.01.15-15.17.00-1-187544	97	5	5	1	0	1	413	4	4	0	0	NA	NA	NA	35	28	508	169	164	247	85	81	16	0	2	0.031	0	0.012
.	19.01.15-15.17.02-1-187547	421	144	144	47	0	36	508	134	134	0	0	NA	NA	NA	120	126	573	185	181	310	102	96	291	67	46	0.508	0.362	0.254
.	19.01.15-15.17.14-1-187556	428	115	115	31	0	28	485	102	102	0	0	NA	NA	NA	123	101	540	188	186	284	103	98	214	48	40	0.396	0.255	0.215
.	19.01.15-15.18.32-1-187608	496	125	125	32	0	26	524	114	114	0	0	NA	NA	NA	119	141	558	201	195	301	113	110	252	66	45	0.452	0.328	0.231
.	19.01.15-15.18.33-1-187624	479	37	37	12	0	8	543	33	33	0	0	NA	NA	NA	133	159	589	201	182	330	115	98	104	7	13	0.177	0.035	0.071
.	19.01.15-15.18.56-1-187629	31	1	1	0	0	0	0	0	0	0	0	NA	NA	NA	11	13	496	165	165	0	0	0	4	0	0	0.008	0	0
.	19.01.15-15.18.58-1-187633	58	2	2	1	0	1	100	1	1	0	0	NA	NA	NA	14	16	495	169	165	59	20	21	1	0	0	0.002	0	0
.	19.01.15-15.19.02-1-187638	200	24	24	5	0	5	443	21	21	0	0	NA	NA	NA	41	52	520	170	175	267	86	90	43	10	5	0.083	0.059	0.029
.	19.01.15-15.19.04-1-187639	672	135	135	31	0	22	535	120	120	0	0	NA	NA	NA	171	155	583	189	196	323	104	108	276	59	32	0.473	0.312	0.163
.	19.01.15-15.19.06-1-187643	38	1	1	0	0	0	0	0	0	0	0	NA	NA	NA	9	6	492	163	164	0	0	0	4	0	0	0.008	0	0
.	19.01.15-15.19.09-1-187645	292	33	33	6	0	4	469	29	29	0	0	NA	NA	NA	85	90	541	187	175	282	98	89	72	34	3	0.133	0.182	0.017
.	19.01.15-15.19.29-1-187660	191	19	19	3	0	2	445	16	16	0	0	NA	NA	NA	65	62	523	178	174	261	94	90	23	15	8	0.044	0.084	0.046
.	19.01.15-15.19.34-1-187676	557	152	152	39	0	35	517	142	142	0	0	NA	NA	NA	160	142	582	186	187	318	101	98	332	75	31	0.57	0.403	0.166
.	19.01.15-15.19.37-1-187677	312	94	94	18	0	16	477	84	84	0	0	NA	NA	NA	82	91	542	188	174	285	102	90	189	65	27	0.349	0.346	0.155
.	19.01.15-15.19.39-1-187678	149	7	7	0	0	0	428	6	6	0	0	NA	NA	NA	39	39	503	178	171	249	93	86	18	0	0	0.036	0	0
.	19.01.15-15.19.48-1-187679	587	72	72	18	0	16	544	62	62	0	0	NA	NA	NA	161	164	595	195	187	331	111	102	166	33	37	0.279	0.169	0.198
.	19.01.15-15.19.55-1-187681	93	8	8	3	0	1	418	7	7	0	0	NA	NA	NA	50	35	511	171	166	252	87	79	17	0	6	0.033	0	0.036
.	19.01.15-15.19.56-1-187682	329	113	113	30	0	22	480	99	99	0	0	NA	NA	NA	105	94	545	179	183	285	94	101	228	76	19	0.418	0.425	0.104
.	19.01.15-15.19.56-1-187683	90	3	3	0	0	0	410	2	2	0	0	NA	NA	NA	24	19	502	167	163	248	82	80	6	1	0	0.012	0.006	0
.	19.01.15-15.20.07-1-187701	148	11	11	3	0	3	422	9	9	0	0	NA	NA	NA	52	35	510	169	169	254	83	85	16	5	9	0.031	0.03	0.053
.	19.01.15-15.20.12-1-187703	167	8	8	3	0	3	439	6	6	0	0	NA	NA	NA	60	56	526	171	172	265	87	87	18	4	0	0.034	0.023	0
.	19.01.15-15.20.31-1-187710	406	104	104	30	0	23	499	98	98	0	0	NA	NA	NA	106	109	548	191	183	296	108	95	218	41	38	0.398	0.215	0.208
.	19.01.15-15.20.35-1-187726	185	10	10	3	0	3	432	9	9	0	0	NA	NA	NA	53	53	522	173	171	262	86	84	39	0	2	0.075	0	0.012
.	19.01.15-15.20.56-1-187728	63	3	3	1	0	1	414	2	2	0	0	NA	NA	NA	32	26	502	171	166	244	87	83	5	0	0	0.01	0	0
.	19.01.15-15.21.05-1-187739	31	1	1	0	0	0	0	0	0	0	0	NA	NA	NA	12	10	495	164	164	0	0	0	1	0	0	0.002	0	0
.	19.01.15-15.21.08-1-187741	35	1	1	0	0	0	0	0	0	0	0	NA	NA	NA	8	11	493	167	164	0	0	0	0	0	1	0	0	0.006
.	19.01.15-15.21.10-1-187742	111	5	5	1	0	1	438	4	4	0	0	NA	NA	NA	35	48	509	175	177	255	91	92	24	0	0	0.047	0	0
.	19.01.15-15.21.10-1-187743	93	3	3	1	0	1	413	2	2	0	0	NA	NA	NA	25	27	504	170	166	248	83	82	2	0	3	0.004	0	0.018
.	19.01.15-15.21.22-1-187753	89	5	5	2	0	2	421	4	4	0	0	NA	NA	NA	28	30	508	167	168	252	85	84	11	0	0	0.022	0	0
.	19.01.15-15.21.22-1-187754	63	3	3	1	0	1	412	2	2	0	0	NA	NA	NA	21	26	503	168	168	245	82	85	4	3	0	0.008	0.018	0
.	19.01.15-15.21.28-1-187762	126	7	7	3	0	3	433	5	5	0	0	NA	NA	NA	27	45	515	174	169	260	88	85	3	6	5	0.006	0.034	0.03
.	19.01.15-15.21.28-1-187763	57	3	3	0	0	0	406	2	2	0	0	NA	NA	NA	32	17	501	164	165	246	82	78	0	3	2	0	0.018	0.012
.	19.01.15-15.21.32-1-187764	455	139	139	34	0	25	499	130	130	0	0	NA	NA	NA	104	119	554	193	185	292	108	99	233	81	37	0.421	0.42	0.2
.	19.01.15-15.21.36-1-187780	183	13	13	3	0	2	452	12	12	0	0	NA	NA	NA	46	64	524	179	174	268	94	90	30	11	4	0.057	0.061	0.023
.	19.01.15-15.21.36-1-187781	56	2	2	0	0	0	0	1	1	0	0	NA	NA	NA	17	16	497	165	167	0	0	0	0	1	0	0	0.006	0
.	19.01.15-15.21.40-1-187782	555	188	188	43	0	37	523	175	175	0	0	NA	NA	NA	106	138	572	188	191	311	104	108	374	72	56	0.654	0.383	0.293
.	19.01.15-15.21.40-1-187783	289	52	52	15	0	11	474	44	44	0	0	NA	NA	NA	93	92	549	177	179	292	88	94	100	37	17	0.182	0.209	0.095
.	19.01.15-15.21.45-1-187784	66	2	2	2	0	2	402	1	1	0	0	NA	NA	NA	14	13	495	168	163	238	84	80	0	0	7	0	0	0.043
.	19.01.15-15.21.53-1-187785	471	115	115	24	0	17	515	102	102	0	0	NA	NA	NA	116	133	561	204	181	301	115	99	242	44	30	0.431	0.216	0.166
.	19.01.15-15.21.55-1-187786	383	150	150	36	0	29	475	127	127	0	0	NA	NA	NA	101	87	538	184	178	284	96	95	323	52	37	0.6	0.283	0.208
.	19.01.15-15.21.58-1-187790	442	145	145	30	0	24	488	132	132	0	0	NA	NA	NA	116	108	556	189	176	294	103	91	274	92	21	0.493	0.487	0.119
.	19.01.15-15.22.15-1-187804	360	78	78	20	0	14	483	72	72	0	0	NA	NA	NA	103	106	557	183	179	296	97	90	139	39	27	0.25	0.213	0.151
.	19.01.15-15.22.25-1-187808	295	26	26	7	0	7	467	24	24	0	0	NA	NA	NA	83	80	540	180	173	285	93	89	51	13	12	0.094	0.072	0.069
.	19.01.15-15.22.46-1-187826	119	9	9	4	0	3	426	8	8	0	0	NA	NA	NA	34	35	507	172	169	255	87	84	5	12	6	0.01	0.07	0.036
.	19.01.15-15.23.04-1-187836	362	71	71	21	0	19	504	66	66	0	0	NA	NA	NA	112	119	569	181	182	307	98	99	131	45	14	0.23	0.249	0.077
.	19.01.15-15.23.06-1-187839	33	1	1	0	0	0	0	0	0	0	0	NA	NA	NA	9	10	493	168	162	0	0	0	0	0	2	0	0	0.012
.	19.01.15-15.23.08-1-187841	62	2	2	0	0	0	411	0	0	0	0	NA	NA	NA	33	23	503	165	168	248	81	82	0	6	2	0	0.036	0.012
.	19.01.15-15.23.20-1-187849	117	4	4	1	0	1	414	3	3	0	0	NA	NA	NA	29	29	505	167	170	251	80	83	5	4	0	0.01	0.024	0
.	19.01.15-15.23.32-1-187857	118	5	5	1	0	1	419	4	4	0	0	NA	NA	NA	44	32	507	168	170	249	86	84	10	0	5	0.02	0	0.029
.	19.01.15-15.23.47-1-187875	91	3	3	1	0	1	419	2	2	0	0	NA	NA	NA	37	29	505	167	170	251	82	86	6	2	0	0.012	0.012	0
.	19.01.15-15.23.51-1-187876	97	4	4	2	0	1	423	1	1	0	0	NA	NA	NA	24	27	505	166	169	252	83	88	11	0	0	0.022	0	0
.	19.01.15-15.23.58-1-187880	440	83	83	24	0	20	509	78	78	0	0	NA	NA	NA	139	124	557	190	190	296	106	107	179	64	15	0.321	0.337	0.079
.	19.01.15-15.23.59-1-187882	62	2	2	1	0	1	401	1	1	0	0	NA	NA	NA	14	16	498	169	162	242	81	78	4	0	0	0.008	0	0
.	19.01.15-15.24.03-1-187887	267	22	22	6	0	6	461	20	20	0	0	NA	NA	NA	78	77	532	180	178	273	94	94	41	9	14	0.077	0.05	0.079
.	19.01.15-15.24.09-1-187892	241	23	23	5	0	5	472	20	20	0	0	NA	NA	NA	70	91	546	182	176	286	95	91	50	5	4	0.092	0.027	0.023
.	19.01.15-15.24.10-1-187893	179	30	30	10	0	10	446	27	27	0	0	NA	NA	NA	45	49	517	172	173	266	89	91	77	20	7	0.149	0.116	0.04
.	19.01.15-15.24.20-1-187901	389	153	153	52	0	38	482	145	145	0	0	NA	NA	NA	100	97	543	183	184	286	98	98	291	49	52	0.536	0.268	0.283
.	19.01.15-15.24.36-1-187917	385	47	47	8	0	6	488	45	45	0	0	NA	NA	NA	109	107	551	185	184	293	99	96	95	35	16	0.172	0.189	0.087
.	19.01.15-15.24.37-1-187918	98	3	3	1	0	1	410	1	1	0	0	NA	NA	NA	27	17	500	166	164	249	81	80	2	0	3	0.004	0	0.018
.	19.01.15-15.24.53-1-187919	88	3	3	0	0	0	413	2	2	0	0	NA	NA	NA	28	27	509	168	163	252	82	79	2	8	0	0.004	0.048	0
.	19.01.15-15.24.53-1-187920	30	1	1	0	0	0	0	0	0	0	0	NA	NA	NA	9	5	491	163	164	0	0	0	3	0	0	0.006	0	0
.	19.01.15-15.24.54-1-187921	505	89	89	29	0	23	551	83	83	0	0	NA	NA	NA	141	171	587	192	205	327	106	118	189	48	26	0.322	0.25	0.127
.	19.01.15-15.24.55-1-187923	306	84	84	15	0	13	462	76	76	0	0	NA	NA	NA	85	73	533	175	178	281	88	93	168	33	20	0.315	0.189	0.112
.	19.01.15-15.24.58-1-187928	65	3	3	1	0	1	417	2	2	0	0	NA	NA	NA	19	30	508	169	166	256	79	82	7	0	0	0.014	0	0
.	19.01.15-15.25.05-1-187936	431	178	178	31	0	27	502	168	168	0	0	NA	NA	NA	134	113	563	183	180	307	100	95	333	88	44	0.591	0.481	0.244
.	19.01.15-15.25.06-1-187938	32	1	1	1	0	1	0	0	0	0	0	NA	NA	NA	3	6	491	165	163	0	0	0	0	0	0	0	0	0
.	19.01.15-15.25.07-1-187940	348	113	113	25	0	23	487	104	104	0	0	NA	NA	NA	91	112	557	182	186	294	93	100	188	77	31	0.338	0.423	0.167
.	19.01.15-15.25.10-1-187941	215	21	21	3	0	2	457	16	16	0	0	NA	NA	NA	68	74	538	175	174	280	90	87	38	4	4	0.071	0.023	0.023
.	19.01.15-15.25.38-1-187971	94	6	6	1	0	1	427	5	5	0	0	NA	NA	NA	32	44	513	172	172	256	87	84	9	8	0	0.018	0.047	0
.	19.01.15-15.25.41-1-187972	242	27	27	4	0	4	457	22	22	0	0	NA	NA	NA	66	69	529	173	180	270	90	97	60	12	8	0.113	0.069	0.044
.	19.01.15-15.25.51-1-187974	555	140	140	29	0	22	515	129	129	0	0	NA	NA	NA	163	135	576	181	191	314	94	107	236	79	42	0.41	0.436	0.22
.	19.01.15-15.25.57-1-187977	465	127	127	29	0	25	490	121	121	0	0	NA	NA	NA	133	110	546	189	188	288	105	97	222	71	36	0.407	0.376	0.191
.	19.01.15-15.26.21-1-187997	94	10	10	3	0	1	419	9	9	0	0	NA	NA	NA	39	40	514	171	168	254	84	81	9	8	10	0.018	0.047	0.06
.	19.01.15-15.26.37-1-188023	90	3	3	0	0	0	417	2	2	0	0	NA	NA	NA	34	30	507	166	170	249	81	87	6	2	0	0.012	0.012	0
.	19.01.15-15.26.41-1-188024	61	2	2	0	0	0	199	0	0	0	0	NA	NA	NA	18	18	497	171	163	124	39	36	1	0	4	0.002	0	0.025
.	19.01.15-15.26.47-1-188025	182	15	15	4	0	2	441	13	13	0	0	NA	NA	NA	44	52	519	174	172	262	89	90	35	11	3	0.067	0.063	0.017
.	19.01.15-15.26.49-1-188026	438	118	118	23	0	17	510	106	106	0	0	NA	NA	NA	104	127	574	181	185	313	97	100	278	43	29	0.484	0.238	0.157
.	19.01.15-15.26.50-1-188027	150	13	13	2	0	1	424	12	12	0	0	NA	NA	NA	37	32	507	169	169	254	84	86	14	8	12	0.028	0.047	0.071
.	19.01.15-15.27.00-1-188033	144	14	14	3	0	2	445	12	12	0	0	NA	NA	NA	28	54	520	174	173	266	89	90	21	2	7	0.04	0.011	0.04
.	19.01.15-15.27.10-1-188041	404	156	156	37	0	30	498	146	146	0	0	NA	NA	NA	91	115	559	180	189	299	95	104	301	83	25	0.538	0.461	0.132
.	19.01.15-15.27.14-1-188045	462	125	125	24	0	22	505	113	113	0	0	NA	NA	NA	135	127	571	184	185	307	99	99	223	83	19	0.391	0.451	0.103
.	19.01.15-15.27.21-1-188050	388	166	166	40	0	26	492	157	157	0	0	NA	NA	NA	100	112	559	181	185	296	93	103	302	91	39	0.54	0.503	0.211
.	19.01.15-15.27.25-1-188051	490	138	138	34	0	28	516	126	126	0	0	NA	NA	NA	145	133	563	193	190	304	105	107	302	80	40	0.536	0.415	0.211
.	19.01.15-15.28.00-1-188081	148	5	5	1	0	1	431	4	4	0	0	NA	NA	NA	38	51	518	172	174	259	85	87	11	0	0	0.021	0	0
.	19.01.15-15.28.13-1-188091	293	124	124	30	0	23	451	118	118	0	0	NA	NA	NA	67	68	530	176	175	271	92	88	224	70	26	0.423	0.398	0.149
.	19.01.15-15.28.15-1-188094	414	85	85	17	0	15	495	80	80	0	0	NA	NA	NA	104	114	549	185	193	289	100	106	202	36	22	0.368	0.195	0.114
.	19.01.15-15.28.17-1-188095	236	35	35	7	0	6	465	32	32	0	0	NA	NA	NA	58	75	529	179	180	273	94	98	72	26	8	0.136	0.145	0.044
.	19.01.15-15.29.07-1-188132	62	4	4	1	0	1	407	3	3	0	0	NA	NA	NA	23	18	498	167	166	245	80	82	13	0	0	0.026	0	0
.	19.01.15-15.29.27-1-188147	173	54	54	14	0	11	432	53	53	0	0	NA	NA	NA	59	46	513	171	175	255	87	90	101	21	17	0.197	0.123	0.097
.	19.01.15-15.29.29-1-188148	56	2	2	1	0	1	417	1	1	0	0	NA	NA	NA	16	25	498	169	171	250	83	84	0	0	3	0	0	0.018
.	19.01.15-15.29.42-1-188164	118	15	15	3	0	3	414	13	13	0	0	NA	NA	NA	33	31	508	169	167	246	85	83	22	6	3	0.043	0.036	0.018
.	19.01.15-15.29.43-1-188165	62	2	2	0	0	0	400	1	1	0	0	NA	NA	NA	14	13	496	165	165	238	82	80	1	1	0	0.002	0.006	0
.	19.01.15-15.29.52-1-188166	61	2	2	0	0	0	410	1	1	0	0	NA	NA	NA	15	16	499	166	164	246	82	82	1	0	2	0.002	0	0.012
.	19.01.15-15.30.03-1-188182	62	2	2	0	0	0	402	1	1	0	0	NA	NA	NA	19	16	500	166	163	243	80	79	6	0	0	0.012	0	0
.	19.01.15-15.30.15-1-188190	148	15	15	6	0	5	426	11	11	0	0	NA	NA	NA	43	45	518	169	171	257	85	84	46	8	11	0.089	0.047	0.064
.	19.01.15-15.30.15-1-188191	34	1	1	0	0	0	0	0	0	0	0	NA	NA	NA	8	9	492	165	165	0	0	0	0	0	1	0	0	0.006
.	19.01.15-15.30.20-1-188195	32	1	1	0	0	0	0	0	0	0	0	NA	NA	NA	9	13	497	165	164	0	0	0	0	0	0	0	0	0
.	19.01.15-15.30.21-1-188196	206	54	54	11	0	9	443	44	44	0	0	NA	NA	NA	54	54	519	178	170	265	93	85	87	26	19	0.168	0.146	0.112
.	19.01.15-15.30.22-1-188197	35	1	1	1	0	1	0	0	0	0	0	NA	NA	NA	10	10	494	166	163	0	0	0	0	2	0	0	0.012	0
.	19.01.15-15.30.22-1-188198	173	8	8	1	0	0	446	7	7	0	0	NA	NA	NA	57	54	523	174	170	269	91	86	13	9	2	0.025	0.052	0.012
.	19.01.15-15.30.24-1-188199	542	114	114	30	0	21	505	101	101	0	0	NA	NA	NA	141	126	566	195	178	299	111	95	247	41	43	0.436	0.21	0.242
.	19.01.15-15.30.25-1-188200	186	22	22	8	0	7	432	21	21	0	0	NA	NA	NA	66	51	520	171	173	260	86	86	30	10	4	0.058	0.058	0.023
.	19.01.15-15.30.31-1-188201	92	6	6	1	0	0	416	5	5	0	0	NA	NA	NA	24	28	502	172	167	247	87	82	3	5	2	0.006	0.029	0.012
.	19.01.15-15.30.43-1-188217	244	13	13	3	0	2	465	12	12	0	0	NA	NA	NA	71	77	529	173	188	276	89	100	28	15	0	0.053	0.087	0
.	19.01.15-15.30.43-1-188218	152	11	11	2	0	2	430	10	10	0	0	NA	NA	NA	46	43	513	169	174	258	83	89	32	6	0	0.062	0.036	0
.	19.01.15-15.30.45-1-188219	202	11	11	0	0	0	442	8	8	0	0	NA	NA	NA	70	62	527	174	174	265	90	87	15	4	2	0.028	0.023	0.011
.	19.01.15-15.30.49-1-188220	474	130	130	35	0	29	502	117	117	0	0	NA	NA	NA	111	123	558	192	186	298	105	99	242	70	29	0.434	0.365	0.156
.	19.01.15-15.30.53-1-188221	519	163	163	44	0	36	520	152	152	0	0	NA	NA	NA	143	136	586	178	185	324	94	102	337	83	32	0.575	0.466	0.173
.	19.01.15-15.31.16-1-188280	490	109	109	26	0	22	509	97	97	0	0	NA	NA	NA	127	125	571	187	180	310	104	95	198	74	28	0.347	0.396	0.156
.	19.01.15-15.31.20-1-188284	689	160	160	38	0	33	563	152	152	0	0	NA	NA	NA	165	181	606	188	200	347	103	113	294	95	41	0.485	0.505	0.205
.	19.01.15-15.31.31-1-188292	87	4	4	2	0	2	423	3	3	0	0	NA	NA	NA	33	37	509	171	170	254	85	84	13	1	4	0.026	0.006	0.024
.	19.01.15-15.31.39-1-188308	235	19	19	2	0	2	448	15	15	0	0	NA	NA	NA	63	65	534	171	173	276	84	88	27	8	5	0.051	0.047	0.029
.	19.01.15-15.31.45-1-188309	64	2	2	0	0	0	300	1	1	0	0	NA	NA	NA	13	16	498	165	166	178	60	62	0	0	4	0	0	0.024
.	19.01.15-15.31.49-1-188310	484	88	88	23	0	20	497	79	79	0	0	NA	NA	NA	138	110	554	180	189	295	98	104	177	39	18	0.319	0.217	0.095
.	19.01.15-15.31.55-1-188311	606	189	189	42	0	31	526	170	170	0	0	NA	NA	NA	134	139	574	194	184	316	108	102	274	101	74	0.477	0.521	0.402
.	19.01.15-15.32.07-1-188324	387	126	126	34	0	26	491	111	111	0	0	NA	NA	NA	103	110	552	179	192	292	95	104	271	71	49	0.491	0.397	0.255
.	19.01.15-15.33.10-1-188362	154	14	14	4	0	3	436	13	13	0	0	NA	NA	NA	46	52	516	176	173	259	89	88	27	7	1	0.052	0.04	0.006
.	19.01.15-15.33.33-1-188392	172	17	17	5	0	3	432	15	15	0	0	NA	NA	NA	57	43	515	169	172	260	86	86	23	11	2	0.045	0.065	0.012
.	19.01.15-15.33.35-1-188393	67	3	3	1	0	1	408	2	2	0	0	NA	NA	NA	15	22	499	169	167	244	82	82	3	0	0	0.006	0	0
.	19.01.15-15.33.36-1-188394	146	20	20	3	0	2	429	18	18	0	0	NA	NA	NA	30	38	513	170	168	258	86	85	37	10	13	0.072	0.059	0.077
.	19.01.15-15.33.42-1-188395	524	177	177	41	0	36	518	167	167	0	0	NA	NA	NA	120	133	562	192	192	304	105	109	289	93	58	0.514	0.484	0.302
.	19.01.15-15.33.47-1-188398	35	1	1	0	0	0	0	0	0	0	0	NA	NA	NA	17	13	497	166	163	0	0	0	1	0	0	0.002	0	0
.	19.01.15-15.33.54-1-188399	475	177	177	55	0	39	514	162	162	0	0	NA	NA	NA	144	132	563	198	184	304	111	99	322	91	39	0.572	0.46	0.212
.	19.01.15-15.34.02-1-188407	55	2	2	1	0	1	414	1	1	0	0	NA	NA	NA	22	30	509	169	165	253	81	80	12	0	0	0.024	0	0
.	19.01.15-15.34.02-1-188409	617	154	154	30	0	26	528	140	140	0	0	NA	NA	NA	156	148	569	197	195	306	114	108	267	70	65	0.469	0.355	0.333
.	19.01.15-15.34.09-1-188414	346	92	92	23	0	18	490	86	86	0	0	NA	NA	NA	102	109	553	181	188	294	94	102	177	50	24	0.32	0.276	0.128
.	19.01.15-15.34.14-1-188418	361	88	88	19	0	18	482	79	79	0	0	NA	NA	NA	113	106	554	183	182	287	98	97	239	54	25	0.431	0.295	0.137
.	19.01.15-15.34.21-1-188423	32	1	1	0	0	0	0	0	0	0	0	NA	NA	NA	6	6	491	165	163	0	0	0	3	0	0	0.006	0	0
.	19.01.15-15.34.24-1-188424	477	136	136	34	0	27	509	122	122	0	0	NA	NA	NA	132	122	554	189	192	294	105	110	283	62	36	0.511	0.328	0.188
.	19.01.15-15.34.32-1-188440	32	1	1	0	0	0	0	0	0	0	0	NA	NA	NA	9	4	489	166	162	0	0	0	0	1	0	0	0.006	0
.	19.01.15-15.34.34-1-188441	59	2	2	0	0	0	414	1	1	0	0	NA	NA	NA	20	21	499	170	165	250	84	80	4	0	2	0.008	0	0.012
.	19.01.15-15.34.45-1-188442	151	11	11	2	0	2	431	9	9	0	0	NA	NA	NA	52	55	519	173	176	258	85	88	19	4	8	0.037	0.023	0.045
.	19.01.15-15.35.06-1-188455	116	7	7	2	0	1	427	6	6	0	0	NA	NA	NA	28	42	513	171	171	257	83	87	8	4	0	0.016	0.023	0
.	19.01.15-15.35.15-1-188462	209	19	19	2	0	2	441	18	18	0	0	NA	NA	NA	56	56	515	175	179	261	87	93	34	4	6	0.066	0.023	0.034
.	19.01.15-15.35.23-1-188466	272	20	20	1	0	1	449	18	18	0	0	NA	NA	NA	80	64	530	172	175	273	89	87	39	2	7	0.074	0.012	0.04
.	19.01.15-15.35.42-1-188489	33	1	1	0	0	0	0	0	0	0	0	NA	NA	NA	10	7	493	164	163	0	0	0	2	0	0	0.004	0	0
.	19.01.15-15.35.44-1-188490	60	2	2	1	0	1	150	1	1	0	0	NA	NA	NA	9	9	495	164	163	90	30	30	0	2	0	0	0.012	0
.	19.01.15-15.35.51-1-188491	327	135	135	34	0	28	463	124	124	0	0	NA	NA	NA	81	78	536	174	181	278	90	95	246	64	42	0.459	0.368	0.232
.	19.01.15-15.35.52-1-188492	121	8	8	2	0	2	424	5	5	0	0	NA	NA	NA	36	37	510	170	170	254	85	85	5	9	0	0.01	0.053	0
.	19.01.15-15.35.52-1-188493	354	119	119	30	0	23	484	114	114	0	0	NA	NA	NA	96	99	553	179	180	295	94	95	227	51	46	0.41	0.285	0.256
.	19.01.15-15.35.59-1-188498	115	9	9	1	0	1	414	8	8	0	0	NA	NA	NA	43	30	508	168	167	250	82	82	21	3	5	0.041	0.018	0.03
.	19.01.15-15.36.11-1-188507	153	7	7	2	0	2	432	6	6	0	0	NA	NA	NA	47	45	515	171	172	262	83	87	14	6	1	0.027	0.035	0.006
.	19.01.15-15.36.17-1-188514	463	139	139	30	0	24	482	128	128	0	0	NA	NA	NA	127	92	537	179	189	280	95	107	241	58	50	0.449	0.324	0.265
.	19.01.15-15.36.29-1-188528	440	132	132	33	0	27	489	119	119	0	0	NA	NA	NA	132	112	559	188	178	297	103	89	265	46	40	0.474	0.245	0.225
.	19.01.15-15.36.30-1-188529	343	140	140	24	0	17	490	127	127	0	0	NA	NA	NA	82	106	547	183	189	289	98	103	234	86	38	0.428	0.47	0.201
.	19.01.15-15.36.35-1-188545	31	1	1	1	0	1	0	0	0	0	0	NA	NA	NA	7	11	493	165	166	0	0	0	2	0	0	0.004	0	0
.	19.01.15-15.36.36-1-188546	58	2	2	1	0	1	0	1	1	0	0	NA	NA	NA	19	13	492	167	167	0	0	0	0	1	0	0	0.006	0
.	19.01.15-15.36.37-1-188547	304	53	53	11	0	8	469	50	50	0	0	NA	NA	NA	75	81	534	175	185	277	94	98	88	33	15	0.165	0.189	0.081
.	19.01.15-15.36.39-1-188548	605	126	126	39	0	28	519	116	116	0	0	NA	NA	NA	151	141	581	183	190	318	97	104	250	92	31	0.43	0.503	0.163
.	19.01.15-15.36.42-1-188549	145	13	13	3	0	3	427	11	11	0	0	NA	NA	NA	46	35	513	167	168	256	84	87	14	11	2	0.027	0.066	0.012
.	19.01.15-15.37.06-1-188561	477	153	153	44	0	34	533	135	135	0	0	NA	NA	NA	136	156	590	186	193	324	101	108	312	82	45	0.529	0.441	0.233
.	19.01.15-15.37.51-1-188594	56	2	2	0	0	0	50	1	1	0	0	NA	NA	NA	11	20	503	166	164	30	11	9	1	0	0	0.002	0	0
.	19.01.15-15.37.56-1-188597	89	3	3	0	0	0	421	2	2	0	0	NA	NA	NA	31	34	509	168	170	255	81	85	5	0	3	0.01	0	0.018
.	19.01.15-15.38.08-1-188609	31	1	1	0	0	0	0	0	0	0	0	NA	NA	NA	9	10	493	166	164	0	0	0	0	0	0	0	0	0
.	19.01.15-15.38.08-1-188610	295	136	136	35	0	28	461	129	129	0	0	NA	NA	NA	81	77	538	176	176	281	90	90	257	70	40	0.478	0.398	0.227
.	19.01.15-15.38.10-1-188611	442	112	112	26	0	21	498	98	98	0	0	NA	NA	NA	141	114	550	189	188	291	101	106	259	59	29	0.471	0.312	0.154
.	19.01.15-15.38.11-1-188612	468	152	152	34	0	26	519	146	146	0	0	NA	NA	NA	116	133	565	193	188	307	108	104	304	59	46	0.538	0.306	0.245
.	19.01.15-15.38.38-1-188639	520	172	172	44	0	34	516	163	163	0	0	NA	NA	NA	132	129	571	187	184	312	103	101	284	91	57	0.497	0.487	0.31
.	19.01.15-15.38.50-1-188642	373	54	54	16	0	13	484	49	49	0	0	NA	NA	NA	99	103	549	185	182	290	100	94	109	44	30	0.199	0.238	0.165
.	19.01.15-15.38.54-1-188643	34	1	1	0	0	0	0	0	0	0	0	NA	NA	NA	7	12	495	166	164	0	0	0	2	0	0	0.004	0	0
.	19.01.15-15.38.56-1-188645	126	6	6	3	0	3	436	5	5	0	0	NA	NA	NA	38	48	513	175	173	258	88	90	11	8	1	0.021	0.046	0.006
.	19.01.15-15.38.58-1-188649	180	14	14	3	0	3	444	12	12	0	0	NA	NA	NA	55	55	523	170	175	269	85	90	22	9	3	0.042	0.053	0.017
.	19.01.15-15.39.14-1-188661	479	68	68	19	0	16	510	62	62	0	0	NA	NA	NA	143	126	565	186	188	308	100	102	159	32	21	0.281	0.172	0.112
.	19.01.15-15.39.38-1-188688	112	9	9	2	0	2	418	8	8	0	0	NA	NA	NA	24	24	502	169	166	250	85	83	14	7	3	0.028	0.041	0.018
.	19.01.15-15.39.55-1-188690	293	20	20	4	0	4	480	16	16	0	0	NA	NA	NA	86	95	540	183	185	282	99	99	21	11	11	0.039	0.06	0.059
.	19.01.15-15.40.03-1-188704	527	125	125	30	0	23	534	114	114	0	0	NA	NA	NA	127	145	572	196	190	313	114	107	268	74	33	0.469	0.378	0.174
.	19.01.15-15.40.12-1-188710	93	6	6	2	0	2	427	5	5	0	0	NA	NA	NA	38	40	509	171	173	257	85	85	3	15	3	0.006	0.088	0.017
.	19.01.15-15.40.22-1-188717	90	4	4	0	0	0	411	3	3	0	0	NA	NA	NA	25	24	505	165	167	249	78	84	6	3	0	0.012	0.018	0
.	19.01.15-15.40.27-1-188718	264	18	18	7	0	7	476	16	16	0	0	NA	NA	NA	68	94	541	183	183	286	95	95	25	20	9	0.046	0.109	0.049
.	19.01.15-15.40.27-1-188719	34	1	1	0	0	0	0	0	0	0	0	NA	NA	NA	11	11	491	166	167	0	0	0	0	0	0	0	0	0
.	19.01.15-15.40.29-1-188720	464	168	168	35	0	25	483	149	149	0	0	NA	NA	NA	115	96	544	183	182	286	100	97	335	67	64	0.616	0.366	0.352
.	19.01.15-15.40.30-1-188721	61	2	2	0	0	0	400	1	1	0	0	NA	NA	NA	17	13	495	165	166	239	80	81	1	3	0	0.002	0.018	0
.	19.01.15-15.40.34-1-188737	528	134	134	47	0	31	519	124	124	0	0	NA	NA	NA	168	138	577	186	188	313	101	105	260	86	33	0.451	0.462	0.176
.	19.01.15-15.40.40-1-188738	268	82	82	23	0	19	468	79	79	0	0	NA	NA	NA	81	88	538	185	178	279	97	92	178	38	16	0.331	0.205	0.09
.	19.01.15-15.40.40-1-188739	57	2	2	0	0	0	420	1	1	0	0	NA	NA	NA	17	28	507	166	168	253	82	85	4	0	1	0.008	0	0.006
.	19.01.15-15.41.01-1-188746	442	172	172	34	0	29	487	162	162	0	0	NA	NA	NA	112	113	554	187	185	290	97	100	307	97	54	0.554	0.519	0.292
.	19.01.15-15.41.14-1-188758	181	10	10	2	0	1	450	8	8	0	0	NA	NA	NA	59	67	531	175	174	270	91	89	24	6	4	0.045	0.034	0.023
.	19.01.15-15.41.17-1-188760	365	44	44	15	0	11	474	40	40	0	0	NA	NA	NA	101	88	534	191	176	280	102	92	97	13	17	0.182	0.068	0.097
.	19.01.15-15.41.34-1-188786	62	2	2	0	0	0	151	1	1	0	0	NA	NA	NA	15	13	498	165	163	94	30	27	2	0	0	0.004	0	0
.	19.01.15-15.41.41-1-188787	598	224	224	57	0	54	525	200	200	0	0	NA	NA	NA	163	153	590	188	188	324	98	103	397	81	62	0.673	0.431	0.33
.	19.01.15-15.41.43-1-188788	707	99	99	24	0	18	569	95	95	0	0	NA	NA	NA	196	195	600	210	198	333	125	111	197	57	16	0.328	0.271	0.081
.	19.01.15-15.42.09-1-188801	298	100	100	31	0	21	478	94	94	0	0	NA	NA	NA	78	104	550	186	181	291	94	93	182	52	31	0.331	0.28	0.171
.	19.01.15-15.42.26-1-188809	148	7	7	2	0	2	432	4	4	0	0	NA	NA	NA	35	42	516	174	165	261	89	82	19	6	4	0.037	0.034	0.024
.	19.01.15-15.42.26-1-188810	34	1	1	0	0	0	0	0	0	0	0	NA	NA	NA	7	16	499	166	164	0	0	0	0	0	0	0	0	0
.	19.01.15-15.42.29-1-188813	258	30	30	3	0	2	456	27	27	0	0	NA	NA	NA	90	72	526	181	178	269	95	92	80	5	13	0.152	0.028	0.073
.	19.01.15-15.42.43-1-188829	310	21	21	4	0	3	476	19	19	0	0	NA	NA	NA	90	91	537	187	180	280	101	95	55	13	4	0.102	0.07	0.022
.	19.01.15-15.43.02-1-188838	98	3	3	0	0	0	418	2	2	0	0	NA	NA	NA	39	31	499	175	170	247	88	83	2	3	6	0.004	0.017	0.035
.	19.01.15-15.43.13-1-188844	154	10	10	3	0	3	432	9	9	0	0	NA	NA	NA	43	46	513	177	169	254	92	86	22	8	2	0.043	0.045	0.012
.	19.01.15-15.43.16-1-188848	717	181	181	52	0	45	549	175	175	0	0	NA	NA	NA	169	168	592	197	192	331	111	107	346	84	44	0.584	0.426	0.229
.	19.01.15-15.43.30-1-188852	119	4	4	2	0	2	428	3	3	0	0	NA	NA	NA	43	45	516	171	171	258	86	84	4	2	0	0.008	0.012	0
.	19.01.15-15.43.32-1-188853	62	3	3	1	0	1	416	2	2	0	0	NA	NA	NA	28	31	511	166	167	254	80	82	10	4	0	0.02	0.024	0
.	19.01.15-15.43.41-1-188876	123	6	6	2	0	1	431	5	5	0	0	NA	NA	NA	33	46	517	167	175	257	83	91	25	1	0	0.048	0.006	0
.	19.01.15-15.43.43-1-188879	33	1	1	0	0	0	0	0	0	0	0	NA	NA	NA	12	7	492	164	164	0	0	0	2	0	0	0.004	0	0
.	19.01.15-15.43.45-1-188880	64	3	3	1	0	1	414	2	2	0	0	NA	NA	NA	24	31	505	173	166	249	85	80	5	0	0	0.01	0	0
.	19.01.15-15.43.45-1-188881	412	98	98	32	0	21	496	95	95	0	0	NA	NA	NA	122	124	568	177	192	304	91	101	185	61	25	0.326	0.345	0.13
.	19.01.15-15.43.53-1-188882	405	144	144	38	0	34	475	129	129	0	0	NA	NA	NA	116	94	543	182	182	281	96	98	265	76	70	0.488	0.418	0.385
.	19.01.15-15.43.54-1-188883	34	1	1	1	0	1	0	0	0	0	0	NA	NA	NA	12	9	494	164	164	0	0	0	0	6	0	0	0.037	0
.	19.01.15-15.43.56-1-188885	89	3	3	0	0	0	410	2	2	0	0	NA	NA	NA	23	22	502	167	166	246	84	80	5	0	0	0.01	0	0
.	19.01.15-15.43.56-1-188886	35	1	1	0	0	0	0	0	0	0	0	NA	NA	NA	6	10	492	166	165	0	0	0	0	0	1	0	0	0.006
.	19.01.15-15.43.57-1-188888	35	1	1	0	0	0	0	0	0	0	0	NA	NA	NA	4	8	492	165	164	0	0	0	0	0	2	0	0	0.012
.	19.01.15-15.43.59-1-188891	65	3	3	1	0	1	409	2	2	0	0	NA	NA	NA	25	22	498	170	167	245	83	81	0	6	2	0	0.035	0.012
.	19.01.15-15.44.00-1-188893	86	3	3	1	0	1	418	2	2	0	0	NA	NA	NA	30	34	507	171	169	250	86	82	14	0	5	0.028	0	0.03
.	19.01.15-15.44.02-1-188896	409	135	135	26	0	20	486	122	122	0	0	NA	NA	NA	114	101	551	182	181	293	95	98	268	92	30	0.486	0.505	0.166
.	19.01.15-15.44.07-1-188902	92	7	7	3	0	3	416	6	6	0	0	NA	NA	NA	29	29	506	169	167	252	83	81	12	0	9	0.024	0	0.054
.	19.01.15-15.44.11-1-188904	30	1	1	0	0	0	0	0	0	0	0	NA	NA	NA	8	10	495	164	164	0	0	0	0	0	0	0	0	0
.	19.01.15-15.44.13-1-188906	35	1	1	0	0	0	0	0	0	0	0	NA	NA	NA	11	9	493	164	165	0	0	0	0	2	0	0	0.012	0
.	19.01.15-15.44.13-1-188907	64	3	3	1	0	1	408	2	2	0	0	NA	NA	NA	16	19	504	163	165	247	80	81	0	3	1	0	0.018	0.006
.	19.01.15-15.44.16-1-188910	504	137	137	45	0	40	518	134	134	0	0	NA	NA	NA	130	128	555	198	188	299	114	105	262	57	48	0.472	0.288	0.255
.	19.01.15-15.44.25-1-188914	376	188	188	45	0	35	487	181	181	0	0	NA	NA	NA	90	100	547	186	180	293	98	96	312	85	52	0.57	0.457	0.289
.	19.01.15-15.44.26-1-188915	60	2	2	1	0	0	403	1	1	0	0	NA	NA	NA	26	13	495	165	166	239	82	82	1	1	0	0.002	0.006	0
.	19.01.15-15.44.37-1-188931	89	6	6	3	0	2	419	4	4	0	0	NA	NA	NA	34	31	513	166	165	256	82	81	8	8	0	0.016	0.048	0
.	19.01.15-15.44.53-1-188932	65	3	3	2	0	2	415	2	2	0	0	NA	NA	NA	23	25	505	167	166	252	80	83	8	7	0	0.016	0.042	0
.	19.01.15-15.45.11-1-188947	495	155	155	37	0	33	483	136	136	0	0	NA	NA	NA	125	104	551	180	186	287	98	98	264	70	70	0.479	0.389	0.376
.	19.01.15-15.45.29-1-188955	203	13	13	5	0	4	453	12	12	0	0	NA	NA	NA	60	70	532	169	182	270	85	98	21	3	6	0.039	0.018	0.033
.	19.01.15-15.45.50-1-188978	356	62	62	14	0	11	491	59	59	0	0	NA	NA	NA	99	114	556	184	187	295	97	99	152	35	7	0.273	0.19	0.037
.	19.01.15-15.46.00-1-188984	125	6	6	3	0	1	433	5	5	0	0	NA	NA	NA	29	44	517	167	173	262	84	87	12	5	7	0.023	0.03	0.04
.	19.01.15-15.46.15-1-188998	243	24	24	4	0	4	456	20	20	0	0	NA	NA	NA	66	71	534	174	176	276	89	91	54	10	6	0.101	0.057	0.034
.	19.01.15-15.46.22-1-189002	59	2	2	1	0	1	99	1	1	0	0	NA	NA	NA	19	11	493	165	166	58	16	25	1	2	0	0.002	0.012	0
.	19.01.15-15.46.29-1-189013	298	41	41	13	0	11	462	39	39	0	0	NA	NA	NA	88	78	533	178	180	277	92	93	92	31	6	0.173	0.174	0.033
.	19.01.15-15.46.41-1-189029	177	19	19	6	0	5	432	16	16	0	0	NA	NA	NA	46	38	512	170	169	259	87	86	43	13	1	0.084	0.076	0.006
.	19.01.15-15.46.49-1-189030	467	129	129	26	0	24	509	113	113	0	0	NA	NA	NA	129	123	567	189	180	310	103	96	256	63	36	0.451	0.333	0.2
.	19.01.15-15.46.49-1-189031	146	13	13	3	0	2	433	12	12	0	0	NA	NA	NA	46	46	514	170	175	258	83	92	22	15	1	0.043	0.088	0.006
.	19.01.15-15.46.56-1-189032	154	12	12	2	0	2	428	11	11	0	0	NA	NA	NA	45	41	517	170	167	258	85	85	32	0	1	0.062	0	0.006
.	19.01.15-15.47.07-1-189045	295	101	101	20	0	16	458	96	96	0	0	NA	NA	NA	82	76	532	179	178	270	95	93	168	67	49	0.316	0.374	0.275
.	19.01.15-15.47.12-1-189047	398	107	107	26	0	16	476	95	95	0	0	NA	NA	NA	108	87	538	184	178	285	98	93	231	67	30	0.429	0.364	0.169
.	19.01.15-15.47.13-1-189048	64	2	2	0	0	0	412	1	1	0	0	NA	NA	NA	13	22	505	166	164	250	83	79	0	5	0	0	0.03	0
.	19.01.15-15.47.23-1-189055	33	1	1	1	0	1	0	0	0	0	0	NA	NA	NA	14	13	500	164	162	0	0	0	0	0	0	0	0	0
.	19.01.15-15.47.26-1-189056	391	91	91	18	0	14	492	87	87	0	0	NA	NA	NA	106	111	561	176	187	302	88	102	157	47	34	0.28	0.267	0.182
.	19.01.15-15.47.29-1-189059	360	146	146	35	0	30	483	140	140	0	0	NA	NA	NA	105	105	555	185	178	291	99	93	253	65	49	0.456	0.351	0.275
.	19.01.15-15.47.30-1-189060	143	11	11	5	0	4	424	7	7	0	0	NA	NA	NA	46	41	510	174	170	251	88	85	16	10	3	0.031	0.057	0.018
.	19.01.15-15.47.42-1-189083	613	173	173	47	0	40	535	155	155	0	0	NA	NA	NA	165	158	586	189	196	323	102	110	313	79	56	0.534	0.418	0.286
.	19.01.15-15.47.50-1-189084	683	126	126	40	0	30	559	117	117	0	0	NA	NA	NA	176	183	595	197	204	328	114	117	264	57	39	0.444	0.289	0.191
.	19.01.15-15.47.53-1-189085	32	1	1	1	0	1	0	0	0	0	0	NA	NA	NA	5	11	493	167	164	0	0	0	0	2	0	0	0.012	0
.	19.01.15-15.47.55-1-189086	210	18	18	5	0	3	449	16	16	0	0	NA	NA	NA	56	68	527	174	180	269	89	91	33	10	3	0.063	0.057	0.017
.	19.01.15-15.48.21-1-189106	738	153	153	36	0	29	610	139	139	0	0	NA	NA	NA	230	233	628	203	215	363	117	130	302	100	40	0.481	0.493	0.186
.	19.01.15-15.49.04-1-189137	504	167	167	40	0	30	521	156	156	0	0	NA	NA	NA	134	140	563	193	197	299	109	113	305	100	28	0.542	0.518	0.142
.	19.01.15-15.49.04-1-189138	237	26	26	4	0	4	463	22	22	0	0	NA	NA	NA	66	76	537	176	176	278	93	92	52	15	8	0.097	0.085	0.045
.	19.01.15-15.49.11-1-189142	93	7	7	3	0	2	418	6	6	0	0	NA	NA	NA	15	29	509	170	163	253	86	79	6	6	1	0.012	0.035	0.006
.	19.01.15-15.49.16-1-189147	114	9	9	3	0	3	431	8	8	0	0	NA	NA	NA	34	41	514	170	170	258	87	86	8	5	5	0.016	0.029	0.029
.	19.01.15-15.49.34-1-189166	446	36	36	5	0	5	515	33	33	0	0	NA	NA	NA	132	130	569	182	192	312	97	106	61	16	10	0.107	0.088	0.052
.	19.01.15-15.49.36-1-189167	529	128	128	28	0	19	542	118	118	0	0	NA	NA	NA	143	166	575	205	199	313	115	114	258	79	29	0.449	0.385	0.146
.	19.01.15-15.49.40-1-189175	118	10	10	2	0	2	423	8	8	0	0	NA	NA	NA	32	36	506	175	168	254	85	84	20	0	6	0.04	0	0.036
.	19.01.15-15.49.58-1-189179	256	25	25	5	0	3	457	23	23	0	0	NA	NA	NA	86	74	531	176	180	269	90	98	40	20	4	0.075	0.114	0.022
.	19.01.15-15.50.08-1-189195	357	62	62	23	0	16	490	58	58	0	0	NA	NA	NA	96	105	547	185	186	291	100	99	125	45	22	0.229	0.243	0.118
.	19.01.15-15.50.12-1-189197	90	6	6	1	0	1	416	4	4	0	0	NA	NA	NA	27	26	502	169	168	249	84	83	10	9	0	0.02	0.053	0
.	19.01.15-15.50.21-1-189204	557	129	129	29	0	23	523	122	122	0	0	NA	NA	NA	158	140	569	192	192	311	104	108	264	72	38	0.464	0.375	0.198
.	19.01.15-15.50.27-1-189205	271	81	81	20	0	13	468	71	71	0	0	NA	NA	NA	69	82	534	184	177	274	103	91	178	32	20	0.333	0.174	0.113
.	19.01.15-15.50.30-1-189206	295	26	26	3	0	3	468	23	23	0	0	NA	NA	NA	112	88	546	177	178	284	93	91	32	14	12	0.059	0.079	0.067
.	19.01.15-15.50.38-1-189222	153	15	15	2	0	2	436	12	12	0	0	NA	NA	NA	42	50	518	170	175	262	85	89	20	18	2	0.039	0.106	0.011
.	19.01.15-15.51.10-1-189235	90	4	4	1	0	1	413	3	3	0	0	NA	NA	NA	21	26	504	166	169	251	80	82	4	3	3	0.008	0.018	0.018
.	19.01.15-15.51.17-1-189243	416	167	167	45	0	38	500	160	160	0	0	NA	NA	NA	105	115	555	185	188	299	98	103	286	92	64	0.515	0.497	0.34
.	19.01.15-15.51.27-1-189247	37	1	1	0	0	0	0	0	0	0	0	NA	NA	NA	9	12	496	166	163	0	0	0	0	0	0	0	0	0
.	19.01.15-15.51.28-1-189248	459	107	107	29	0	23	503	99	99	0	0	NA	NA	NA	125	121	565	185	184	302	101	100	236	38	36	0.418	0.205	0.196
.	19.01.15-15.51.29-1-189249	417	99	99	16	0	15	492	90	90	0	0	NA	NA	NA	106	105	550	185	183	295	99	98	173	38	35	0.315	0.205	0.191
.	19.01.15-15.51.35-1-189265	97	8	8	1	0	1	417	7	7	0	0	NA	NA	NA	29	25	498	168	172	245	84	88	4	12	1	0.008	0.071	0.006
.	19.01.15-15.52.01-1-189279	435	129	129	32	0	29	494	116	116	0	0	NA	NA	NA	92	109	566	178	178	308	93	93	268	39	27	0.473	0.219	0.152
.	19.01.15-15.52.13-1-189288	95	3	3	0	0	0	426	2	2	0	0	NA	NA	NA	29	36	509	174	166	251	90	85	7	0	0	0.014	0	0
.	19.01.15-15.52.16-1-189291	172	8	8	1	0	1	426	6	6	0	0	NA	NA	NA	54	43	513	174	169	254	88	84	8	2	7	0.016	0.011	0.041
.	19.01.15-15.52.26-1-189295	33	1	1	1	0	1	0	0	0	0	0	NA	NA	NA	15	9	492	166	164	0	0	0	3	0	0	0.006	0	0
.	19.01.15-15.52.28-1-189298	239	15	15	4	0	3	458	14	14	0	0	NA	NA	NA	56	73	525	180	181	268	94	96	31	17	4	0.059	0.094	0.022
.	19.01.15-15.52.31-1-189299	522	160	160	35	0	29	518	148	148	0	0	NA	NA	NA	123	133	578	187	181	318	102	98	283	92	39	0.49	0.492	0.215
.	19.01.15-15.52.35-1-189315	556	82	82	20	0	17	549	75	75	0	0	NA	NA	NA	146	176	598	191	200	331	105	113	180	32	25	0.301	0.168	0.125
.	19.01.15-15.52.54-1-189316	210	18	18	4	0	3	451	16	16	0	0	NA	NA	NA	59	67	522	181	177	265	94	92	32	19	8	0.061	0.105	0.045
.	19.01.15-15.52.57-1-189319	120	4	4	0	0	0	418	3	3	0	0	NA	NA	NA	34	32	506	172	167	251	84	83	11	0	0	0.022	0	0
.	19.01.15-15.53.10-1-189330	33	1	1	0	0	0	0	0	0	0	0	NA	NA	NA	9	7	493	165	162	0	0	0	3	0	0	0.006	0	0
.	19.01.15-15.53.13-1-189333	33	1	1	1	0	1	0	0	0	0	0	NA	NA	NA	9	11	497	165	162	0	0	0	0	0	4	0	0	0.025
.	19.01.15-15.53.16-1-189336	64	3	3	0	0	0	416	2	2	0	0	NA	NA	NA	26	30	504	172	167	250	83	83	3	11	0	0.006	0.064	0
.	19.01.15-15.53.23-1-189340	378	83	83	14	0	12	509	75	75	0	0	NA	NA	NA	101	127	562	190	188	304	104	101	201	31	35	0.358	0.163	0.186
.	19.01.15-15.53.24-1-189341	585	59	59	14	0	10	562	53	53	0	0	NA	NA	NA	166	182	601	197	197	339	112	111	134	29	24	0.223	0.147	0.122
.	19.01.15-15.53.30-1-189342	266	79	79	21	0	16	472	74	74	0	0	NA	NA	NA	85	82	533	184	178	279	100	93	160	46	25	0.3	0.25	0.14
.	19.01.15-15.53.39-1-189358	35	1	1	1	0	1	0	0	0	0	0	NA	NA	NA	8	8	493	166	162	0	0	0	0	1	0	0	0.006	0
.	19.01.15-15.53.47-1-189368	62	3	3	0	0	0	415	2	2	0	0	NA	NA	NA	20	20	502	166	165	248	83	84	4	0	2	0.008	0	0.012
.	19.01.15-15.53.58-1-189373	439	30	30	12	0	10	523	27	27	0	0	NA	NA	NA	116	142	559	204	192	301	116	106	79	21	8	0.141	0.103	0.042
.	19.01.15-15.54.07-1-189382	170	13	13	4	0	4	440	11	11	0	0	NA	NA	NA	49	53	521	174	171	265	88	87	28	11	3	0.054	0.063	0.018
.	19.01.15-15.54.27-1-189390	183	11	11	1	0	1	440	10	10	0	0	NA	NA	NA	50	54	517	169	181	260	85	95	25	3	10	0.048	0.018	0.055
.	19.01.15-15.54.44-1-189406	93	3	3	2	0	2	415	2	2	0	0	NA	NA	NA	25	30	504	170	169	251	80	84	4	0	0	0.008	0	0
.	19.01.15-15.54.46-1-189407	98	3	3	0	0	0	416	2	2	0	0	NA	NA	NA	35	29	505	172	165	251	86	79	6	3	0	0.012	0.017	0
.	19.01.15-15.54.48-1-189408	407	24	24	5	0	3	504	20	20	0	0	NA	NA	NA	117	116	554	188	187	295	105	104	56	23	0	0.101	0.122	0
.	19.01.15-15.54.52-1-189409	126	18	18	6	0	5	428	15	15	0	0	NA	NA	NA	32	37	511	170	169	256	86	86	26	6	3	0.051	0.035	0.018
.	19.01.15-15.54.57-1-189412	131	9	9	0	0	0	418	7	7	0	0	NA	NA	NA	34	32	507	169	169	253	82	83	12	8	3	0.024	0.047	0.018
.	19.01.15-15.54.58-1-189413	548	56	56	20	0	16	523	51	51	0	0	NA	NA	NA	171	141	573	191	190	313	105	105	148	35	16	0.258	0.183	0.084
.	19.01.15-15.54.59-1-189418	99	5	5	0	0	0	420	4	4	0	0	NA	NA	NA	27	37	514	170	166	256	84	80	13	4	0	0.025	0.024	0
.	19.01.15-15.55.14-1-189430	204	43	43	12	0	10	442	40	40	0	0	NA	NA	NA	67	55	520	181	167	261	95	86	69	23	12	0.133	0.127	0.072
.	19.01.15-15.55.44-1-189457	61	2	2	1	0	1	411	1	1	0	0	NA	NA	NA	26	19	501	167	164	245	84	82	5	0	1	0.01	0	0.006
.	19.01.15-15.55.47-1-189458	33	1	1	1	0	1	0	0	0	0	0	NA	NA	NA	5	15	501	165	162	0	0	0	0	1	0	0	0.006	0
.	19.01.15-15.55.48-1-189459	31	1	1	0	0	0	0	0	0	0	0	NA	NA	NA	20	13	495	165	166	0	0	0	0	0	0	0	0	0
.	19.01.15-15.55.49-1-189460	31	1	1	0	0	0	0	0	0	0	0	NA	NA	NA	19	18	496	170	165	0	0	0	0	0	1	0	0	0.006
.	19.01.15-15.55.49-1-189461	63	3	3	2	0	2	409	1	1	0	0	NA	NA	NA	29	26	506	167	166	248	79	82	5	0	0	0.01	0	0
.	19.01.15-15.55.50-1-189462	261	71	71	14	0	14	450	64	64	0	0	NA	NA	NA	79	70	529	180	174	268	92	90	113	59	10	0.214	0.328	0.057
.	19.01.15-15.55.52-1-189463	34	1	1	0	0	0	0	0	0	0	0	NA	NA	NA	11	9	494	164	164	0	0	0	0	0	1	0	0	0.006
.	19.01.15-15.56.06-1-189475	120	4	4	1	0	1	429	3	3	0	0	NA	NA	NA	33	46	516	171	172	259	84	86	7	0	4	0.014	0	0.023
.	19.01.15-15.56.07-1-189477	645	87	87	19	0	16	558	80	80	0	0	NA	NA	NA	183	175	579	209	200	317	126	115	182	31	31	0.314	0.148	0.155
.	19.01.15-15.56.08-1-189478	624	115	115	32	0	24	550	107	107	0	0	NA	NA	NA	166	178	594	197	200	330	108	112	186	80	32	0.313	0.406	0.16
.	19.01.15-15.56.12-1-189479	181	20	20	7	0	5	446	19	19	0	0	NA	NA	NA	71	64	523	175	179	263	90	93	47	13	12	0.09	0.074	0.067
.	19.01.15-15.56.13-1-189484	148	14	14	6	0	5	421	11	11	0	0	NA	NA	NA	44	36	510	172	167	252	85	84	21	23	3	0.041	0.134	0.018
.	19.01.15-15.56.33-1-189515	150	8	8	1	0	1	426	7	7	0	0	NA	NA	NA	41	36	505	172	172	253	86	87	11	7	0	0.022	0.041	0
.	19.01.15-15.56.41-1-189516	461	145	145	32	0	28	506	133	133	0	0	NA	NA	NA	109	126	559	193	187	299	107	100	245	66	41	0.438	0.342	0.219
.	19.01.15-15.56.51-1-189517	141	9	9	2	0	2	423	8	8	0	0	NA	NA	NA	52	33	503	167	176	250	82	91	23	3	2	0.046	0.018	0.011
.	19.01.15-15.56.52-1-189518	36	1	1	0	0	0	0	0	0	0	0	NA	NA	NA	10	15	495	165	168	0	0	0	0	0	1	0	0	0.006
.	19.01.15-15.57.14-1-189534	172	25	25	6	0	3	444	24	24	0	0	NA	NA	NA	43	58	526	174	171	267	90	87	49	14	3	0.093	0.08	0.018
.	19.01.15-15.57.17-1-189536	86	3	3	0	0	0	423	2	2	0	0	NA	NA	NA	28	29	503	170	169	250	87	86	4	0	1	0.008	0	0.006
.	19.01.15-15.57.21-1-189540	454	125	125	31	0	24	499	119	119	0	0	NA	NA	NA	114	111	546	191	187	289	106	104	230	81	38	0.421	0.424	0.203
.	19.01.15-15.57.22-1-189541	470	94	94	29	0	23	509	88	88	0	0	NA	NA	NA	139	131	566	190	188	302	103	104	159	60	32	0.281	0.316	0.17
.	19.01.15-15.57.29-1-189544	32	1	1	1	0	1	0	0	0	0	0	NA	NA	NA	6	11	498	164	162	0	0	0	0	0	0	0	0	0
.	19.01.15-15.57.31-1-189545	568	84	84	22	0	17	517	81	81	0	0	NA	NA	NA	148	139	566	190	196	305	105	107	220	29	31	0.389	0.153	0.158
.	19.01.15-15.58.17-1-189584	94	8	8	3	0	2	423	7	7	0	0	NA	NA	NA	28	35	508	167	173	251	84	88	11	6	8	0.022	0.036	0.046
.	19.01.15-15.58.29-1-189593	92	5	5	4	0	3	432	4	4	0	0	NA	NA	NA	27	42	518	170	167	264	86	82	13	3	0	0.025	0.018	0
.	19.01.15-15.58.35-1-189609	32	1	1	0	0	0	0	0	0	0	0	NA	NA	NA	9	7	492	164	164	0	0	0	2	0	0	0.004	0	0
.	19.01.15-15.58.37-1-189610	30	1	1	0	0	0	0	0	0	0	0	NA	NA	NA	13	8	491	166	164	0	0	0	1	0	0	0.002	0	0
.	19.01.15-15.58.48-1-189613	349	97	97	25	0	21	476	91	91	0	0	NA	NA	NA	90	85	536	179	183	285	94	97	202	47	22	0.377	0.263	0.12
.	19.01.15-15.59.19-1-189630	421	78	78	20	0	20	481	74	74	0	0	NA	NA	NA	122	107	549	190	181	285	100	96	174	21	24	0.317	0.111	0.133
.	19.01.15-15.59.32-1-189634	87	4	4	2	0	2	416	2	2	0	0	NA	NA	NA	18	27	503	170	167	250	83	83	7	0	3	0.014	0	0.018
.	19.01.15-15.59.48-1-189657	563	108	108	26	0	24	540	98	98	0	0	NA	NA	NA	156	161	588	196	190	328	107	105	192	65	33	0.327	0.332	0.174
.	19.01.15-16.00.06-1-189675	261	105	105	26	0	19	452	99	99	0	0	NA	NA	NA	72	65	524	174	180	269	89	94	189	74	29	0.361	0.425	0.161
.	19.01.15-16.00.40-1-189699	123	15	15	5	0	4	427	13	13	0	0	NA	NA	NA	40	40	514	167	172	257	81	89	19	21	10	0.037	0.126	0.058
.	19.01.15-16.00.48-1-189700	447	51	51	11	0	9	496	46	46	0	0	NA	NA	NA	114	109	551	183	188	292	100	104	79	36	17	0.143	0.197	0.09
.	19.01.15-16.00.59-1-189705	31	1	1	1	0	1	0	0	0	0	0	NA	NA	NA	6	11	492	168	164	0	0	0	2	0	0	0.004	0	0
.	19.01.15-16.01.01-1-189708	32	1	1	0	0	0	0	0	0	0	0	NA	NA	NA	16	11	495	166	163	0	0	0	2	0	0	0.004	0	0
.	19.01.15-16.01.10-1-189785	32	1	1	0	0	0	0	0	0	0	0	NA	NA	NA	6	11	494	165	165	0	0	0	3	0	0	0.006	0	0
.	19.01.15-16.01.14-1-189791	378	116	116	23	0	15	507	107	107	0	0	NA	NA	NA	129	125	553	202	183	294	114	99	234	62	28	0.423	0.307	0.153
.	19.01.15-16.01.20-1-189796	666	140	140	37	0	28	558	130	130	0	0	NA	NA	NA	181	181	591	204	199	331	113	114	295	79	51	0.499	0.387	0.256
.	19.01.15-16.01.25-1-189797	471	135	135	25	0	21	489	126	126	0	0	NA	NA	NA	133	99	538	191	183	284	105	100	256	71	33	0.476	0.372	0.18
.	19.01.15-16.01.45-1-189820	183	22	22	2	0	2	446	19	19	0	0	NA	NA	NA	64	58	517	175	179	263	89	94	36	12	4	0.07	0.069	0.022
.	19.01.15-16.01.49-1-189821	588	205	205	57	0	48	560	187	187	0	0	NA	NA	NA	141	184	611	183	203	346	99	115	366	81	70	0.599	0.443	0.345
.	19.01.15-16.02.20-1-189841	112	8	8	1	0	0	425	6	6	0	0	NA	NA	NA	26	33	506	171	169	251	88	86	21	0	4	0.042	0	0.024
.	19.01.15-16.02.25-1-189842	32	1	1	1	0	1	0	0	0	0	0	NA	NA	NA	8	7	493	163	164	0	0	0	0	0	0	0	0	0
.	19.01.15-16.02.27-1-189843	676	160	160	36	0	31	551	152	152	0	0	NA	NA	NA	164	165	584	191	203	327	107	117	298	83	42	0.51	0.435	0.207
.	19.01.15-16.02.46-1-189861	478	178	178	40	0	34	520	159	159	0	0	NA	NA	NA	111	140	569	187	197	307	101	112	358	71	48	0.629	0.38	0.244
.	19.01.15-16.02.48-1-189862	175	25	25	10	0	7	434	24	24	0	0	NA	NA	NA	61	45	511	172	175	260	87	87	42	16	4	0.082	0.093	0.023
.	19.01.15-16.03.27-1-189883	35	1	1	0	0	0	0	0	0	0	0	NA	NA	NA	8	13	497	167	162	0	0	0	3	0	0	0.006	0	0
.	19.01.15-16.03.30-1-189884	91	3	3	1	0	1	420	2	2	0	0	NA	NA	NA	32	32	505	168	172	248	83	89	7	0	5	0.014	0	0.029
.	19.01.15-16.03.43-1-189901	273	73	73	22	0	18	480	66	66	0	0	NA	NA	NA	77	92	547	175	183	291	90	99	145	61	24	0.265	0.349	0.131
.	19.01.15-16.03.47-1-189911	329	64	64	14	0	13	487	56	56	0	0	NA	NA	NA	102	108	552	185	184	291	97	99	92	58	18	0.167	0.314	0.098
.	19.01.15-16.03.53-1-189912	149	7	7	1	0	1	425	6	6	0	0	NA	NA	NA	27	35	509	170	169	257	86	82	17	0	0	0.033	0	0
.	19.01.15-16.04.11-1-189925	367	128	128	27	0	22	485	118	118	0	0	NA	NA	NA	91	104	557	177	183	299	90	96	245	66	21	0.44	0.373	0.115
.	19.01.15-16.04.16-1-189930	271	32	32	5	0	4	469	29	29	0	0	NA	NA	NA	76	82	534	186	175	278	98	93	89	26	3	0.167	0.14	0.017
.	19.01.15-16.04.41-1-189949	325	44	44	12	0	11	481	39	39	0	0	NA	NA	NA	80	105	550	184	184	282	100	99	86	19	12	0.156	0.103	0.065
.	19.01.15-16.05.30-1-189971	349	77	77	22	0	18	478	71	71	0	0	NA	NA	NA	99	90	543	177	183	286	93	99	138	50	41	0.254	0.282	0.224
.	19.01.15-16.05.37-1-189987	622	163	163	50	0	39	542	152	152	0	0	NA	NA	NA	166	160	582	197	194	321	111	110	319	71	61	0.548	0.36	0.314
.	19.01.15-16.06.04-1-190004	403	61	61	17	0	14	493	58	58	0	0	NA	NA	NA	108	109	551	185	186	291	100	102	134	55	22	0.243	0.297	0.118
.	19.01.15-16.06.10-1-190008	88	4	4	1	0	0	420	3	3	0	0	NA	NA	NA	27	27	502	170	168	251	85	84	6	0	0	0.012	0	0
.	19.01.15-16.06.23-1-190018	174	23	23	8	0	4	445	20	20	0	0	NA	NA	NA	50	57	524	172	174	266	89	90	34	16	5	0.065	0.093	0.029
.	19.01.15-16.06.24-1-190021	369	88	88	28	0	20	470	81	81	0	0	NA	NA	NA	106	88	531	182	188	271	99	100	167	51	49	0.315	0.28	0.261
.	19.01.15-16.06.25-1-190030	560	112	112	24	0	21	540	105	105	0	0	NA	NA	NA	146	158	580	195	196	320	111	109	298	31	36	0.514	0.159	0.184
.	19.01.15-16.06.51-1-190046	372	177	177	41	0	31	479	165	165	0	0	NA	NA	NA	93	92	548	181	176	289	96	94	386	39	49	0.704	0.215	0.278
.	19.01.15-16.06.57-1-190049	433	141	141	49	0	39	503	132	132	0	0	NA	NA	NA	114	123	556	186	194	295	99	109	289	72	38	0.52	0.387	0.196
.	19.01.15-16.07.01-1-190054	242	12	12	2	0	1	463	9	9	0	0	NA	NA	NA	75	81	541	176	177	280	90	93	39	4	5	0.072	0.023	0.028
.	19.01.15-16.07.17-1-190065	68	4	4	2	0	2	411	3	3	0	0	NA	NA	NA	24	31	511	165	168	252	79	80	6	6	0	0.012	0.036	0
.	19.01.15-16.07.21-1-190069	65	2	2	0	0	0	400	1	1	0	0	NA	NA	NA	23	19	502	166	164	244	78	78	3	0	0	0.006	0	0
.	19.01.15-16.07.33-1-190087	91	7	7	0	0	0	415	5	5	0	0	NA	NA	NA	35	23	502	168	166	246	86	83	13	2	4	0.026	0.012	0.024
.	19.01.15-16.07.38-1-190088	371	142	142	35	0	28	491	131	131	0	0	NA	NA	NA	87	104	547	183	187	294	97	100	274	42	31	0.501	0.23	0.166
.	19.01.15-16.07.46-1-190096	145	13	13	5	0	5	434	11	11	0	0	NA	NA	NA	48	43	510	179	167	256	94	84	8	9	9	0.016	0.05	0.054
.	19.01.15-16.07.58-1-190100	264	53	53	17	0	13	447	49	49	0	0	NA	NA	NA	82	65	527	180	171	268	93	86	88	35	11	0.167	0.194	0.064
.	19.01.15-16.08.15-1-190114	31	1	1	0	0	0	0	0	0	0	0	NA	NA	NA	6	9	495	165	162	0	0	0	1	0	0	0.002	0	0
.	19.01.15-16.08.18-1-190115	395	191	191	50	0	43	481	172	172	0	0	NA	NA	NA	91	99	548	178	186	288	91	102	311	105	57	0.568	0.59	0.306
.	19.01.15-16.08.56-1-190141	186	9	9	0	0	0	447	6	6	0	0	NA	NA	NA	55	57	527	170	173	272	85	90	8	18	0	0.015	0.106	0
.	19.01.15-16.09.03-1-190151	421	182	182	39	0	32	501	174	174	0	0	NA	NA	NA	108	116	552	188	189	296	101	104	323	93	70	0.585	0.495	0.37
.	19.01.15-16.09.17-1-190159	154	14	14	2	0	2	419	12	12	0	0	NA	NA	NA	40	33	510	172	164	254	83	82	28	19	0	0.055	0.11	0
.	19.01.15-16.09.17-1-190160	350	153	153	44	0	35	483	145	145	0	0	NA	NA	NA	97	103	553	180	183	293	94	96	306	88	50	0.553	0.489	0.273
.	19.01.15-16.09.37-1-190179	272	73	73	24	0	20	463	70	70	0	0	NA	NA	NA	73	76	532	180	177	280	90	93	150	61	9	0.282	0.339	0.051
.	19.01.15-16.10.20-1-190212	503	50	50	10	0	9	519	44	44	0	0	NA	NA	NA	140	136	566	193	190	307	108	104	95	54	12	0.168	0.28	0.063
.	19.01.15-16.11.19-1-190246	423	81	81	22	0	13	505	74	74	0	0	NA	NA	NA	144	123	556	196	184	296	109	100	179	33	23	0.322	0.168	0.125
.	19.01.15-16.11.26-1-190250	417	125	125	38	0	31	490	113	113	0	0	NA	NA	NA	110	100	544	183	186	291	97	102	272	65	45	0.5	0.355	0.242
.	19.01.15-16.11.31-1-190251	60	2	2	0	0	0	50	1	1	0	0	NA	NA	NA	17	8	491	165	165	29	10	11	0	1	0	0	0.006	0
.	19.01.15-16.11.36-1-190267	35	1	1	1	0	1	0	0	0	0	0	NA	NA	NA	14	11	495	165	164	0	0	0	1	0	0	0.002	0	0
.	19.01.15-16.11.37-1-190268	59	2	2	0	0	0	150	1	1	0	0	NA	NA	NA	17	20	500	167	166	88	31	31	4	0	0	0.008	0	0
.	19.01.15-16.11.37-1-190269	89	5	5	0	0	0	421	4	4	0	0	NA	NA	NA	13	25	507	165	166	257	81	83	7	2	2	0.014	0.012	0.012
.	19.01.15-16.11.45-1-190270	34	1	1	0	0	0	0	0	0	0	0	NA	NA	NA	10	11	496	165	163	0	0	0	0	0	0	0	0	0
.	19.01.15-16.11.48-1-190273	123	9	9	2	0	1	422	8	8	0	0	NA	NA	NA	53	43	518	173	165	255	84	83	16	8	5	0.031	0.046	0.03
.	19.01.15-16.11.50-1-190279	448	106	106	34	0	24	489	97	97	0	0	NA	NA	NA	99	103	545	187	184	285	103	101	217	56	24	0.398	0.299	0.13
.	19.01.15-16.11.58-1-190283	302	105	105	30	0	23	448	101	101	0	0	NA	NA	NA	74	61	526	168	180	267	86	95	204	68	34	0.388	0.405	0.189
.	19.01.15-16.12.10-1-190293	526	136	136	52	0	37	513	128	128	0	0	NA	NA	NA	145	129	570	189	183	308	105	100	300	73	36	0.526	0.386	0.197
.	19.01.15-16.12.53-1-190318	35	1	1	0	0	0	0	0	0	0	0	NA	NA	NA	9	10	495	163	165	0	0	0	0	0	0	0	0	0
.	19.01.15-16.12.57-1-190320	191	10	10	4	0	2	443	9	9	0	0	NA	NA	NA	59	58	523	175	173	268	87	88	19	9	4	0.036	0.051	0.023
.	19.01.15-16.13.25-1-190339	525	183	183	41	0	36	521	175	175	0	0	NA	NA	NA	137	147	572	196	192	306	109	106	345	80	61	0.603	0.408	0.318
.	19.01.15-16.13.29-1-190340	34	1	1	1	0	1	0	0	0	0	0	NA	NA	NA	9	7	494	163	163	0	0	0	3	0	0	0.006	0	0
.	19.01.15-16.13.30-1-190341	375	152	152	41	0	33	468	143	143	0	0	NA	NA	NA	87	84	541	177	179	283	92	93	288	59	39	0.532	0.333	0.218
.	19.01.15-16.13.43-1-190357	411	157	157	37	0	33	490	146	146	0	0	NA	NA	NA	123	114	559	184	184	296	97	97	283	83	40	0.506	0.451	0.217
.	19.01.15-16.13.47-1-190360	143	5	5	2	0	1	424	3	3	0	0	NA	NA	NA	37	35	510	165	173	254	83	87	9	3	0	0.018	0.018	0
.	19.01.15-16.14.15-1-190384	155	23	23	5	0	4	433	20	20	0	0	NA	NA	NA	49	42	514	168	173	260	85	88	71	8	1	0.138	0.048	0.006
.	19.01.15-16.14.35-1-190404	388	30	30	7	0	7	480	26	26	0	0	NA	NA	NA	104	99	551	183	178	288	97	95	63	10	4	0.114	0.055	0.022
.	19.01.15-16.14.46-1-190405	34	1	1	0	0	0	0	0	0	0	0	NA	NA	NA	12	18	498	169	164	0	0	0	0	0	0	0	0	0
.	19.01.15-16.14.49-1-190406	83	3	3	0	0	0	414	2	2	0	0	NA	NA	NA	25	22	505	163	167	251	82	81	0	1	1	0	0.006	0.006
.	19.01.15-16.14.55-1-190407	173	11	11	6	0	5	429	9	9	0	0	NA	NA	NA	56	50	518	171	174	257	85	87	9	4	9	0.017	0.023	0.052
.	19.01.15-16.15.00-1-190415	291	18	18	4	0	4	464	17	17	0	0	NA	NA	NA	103	91	547	174	183	281	86	97	23	12	16	0.042	0.069	0.087
.	19.01.15-16.15.00-1-190416	93	5	5	0	0	0	414	4	4	0	0	NA	NA	NA	23	27	503	170	167	247	84	83	5	4	0	0.01	0.024	0
.	19.01.15-16.15.16-1-190428	386	140	140	33	0	26	496	127	127	0	0	NA	NA	NA	95	106	556	183	180	298	100	98	222	98	49	0.399	0.536	0.272
.	19.01.15-16.15.16-1-190429	87	5	5	1	0	1	421	4	4	0	0	NA	NA	NA	28	33	505	169	172	252	85	84	2	0	9	0.004	0	0.052
.	19.01.15-16.15.18-1-190430	140	7	7	4	0	2	429	6	6	0	0	NA	NA	NA	47	44	515	172	170	253	88	88	30	0	0	0.058	0	0
.	19.01.15-16.15.31-1-190434	328	61	61	23	0	17	503	57	57	0	0	NA	NA	NA	81	118	553	187	191	295	102	106	121	42	30	0.219	0.225	0.157
.	19.01.15-16.15.32-1-190435	291	37	37	10	0	8	463	36	36	0	0	NA	NA	NA	84	85	542	180	176	282	90	91	72	9	13	0.133	0.05	0.074
.	19.01.15-16.15.35-1-190451	331	82	82	22	0	15	455	75	75	0	0	NA	NA	NA	96	66	532	169	178	276	86	93	188	39	20	0.353	0.231	0.112
.	19.01.15-16.16.12-1-190476	70	4	4	0	0	0	413	2	2	0	0	NA	NA	NA	29	30	509	168	166	246	83	84	7	0	3	0.014	0	0.018
.	19.01.15-16.16.34-1-190510	520	86	86	23	0	18	536	80	80	0	0	NA	NA	NA	140	148	565	207	189	312	118	106	176	48	28	0.312	0.232	0.148
.	19.01.15-16.16.52-1-190511	335	93	93	23	0	18	487	88	88	0	0	NA	NA	NA	110	102	546	185	184	289	98	100	203	42	35	0.372	0.227	0.19
.	19.01.15-16.16.59-1-190517	62	2	2	0	0	0	50	1	1	0	0	NA	NA	NA	23	16	496	166	167	27	10	13	5	0	0	0.01	0	0
.	19.01.15-16.17.06-1-190523	177	21	21	5	0	5	431	18	18	0	0	NA	NA	NA	52	51	520	169	175	261	83	87	38	7	4	0.073	0.041	0.023
.	19.01.15-16.17.08-1-190526	438	175	175	50	0	43	518	162	162	0	0	NA	NA	NA	101	134	577	183	187	319	98	101	363	78	51	0.629	0.426	0.273
.	19.01.15-16.17.21-1-190534	56	2	2	0	0	0	0	1	1	0	0	NA	NA	NA	22	19	498	169	165	0	0	0	8	0	0	0.016	0	0
.	19.01.15-16.17.25-1-190535	288	58	58	15	0	11	483	54	54	0	0	NA	NA	NA	93	105	549	195	174	287	107	89	121	47	15	0.22	0.241	0.086
.	19.01.15-16.17.43-1-190553	283	25	25	7	0	6	487	21	21	0	0	NA	NA	NA	86	99	543	182	187	289	95	103	41	26	14	0.076	0.143	0.075
.	19.01.15-16.18.15-1-190577	327	111	111	31	0	25	461	100	100	0	0	NA	NA	NA	108	73	520	187	179	265	101	95	232	51	36	0.446	0.273	0.201
.	19.01.15-16.18.39-1-190600	380	137	137	31	0	26	478	127	127	0	0	NA	NA	NA	84	94	546	179	182	288	93	97	250	69	27	0.458	0.385	0.148
.	19.01.15-16.18.51-1-190603	451	100	100	26	0	21	511	94	94	0	0	NA	NA	NA	123	127	574	188	178	317	100	94	182	87	19	0.317	0.463	0.107
.	19.01.15-16.18.51-1-190604	593	68	68	18	0	15	546	61	61	0	0	NA	NA	NA	167	170	586	195	202	323	107	116	134	42	17	0.229	0.215	0.084
.	19.01.15-16.19.14-1-190620	461	163	163	40	0	32	476	156	156	0	0	NA	NA	NA	103	86	546	175	178	291	91	94	292	87	44	0.535	0.497	0.247
.	19.01.15-16.19.22-1-190625	32	1	1	0	0	0	0	0	0	0	0	NA	NA	NA	10	7	491	165	164	0	0	0	1	0	0	0.002	0	0
.	19.01.15-16.19.25-1-190626	58	2	2	0	0	0	51	1	1	0	0	NA	NA	NA	16	15	497	164	167	31	11	9	5	0	0	0.01	0	0
.	19.01.15-16.19.27-1-190627	146	15	15	6	0	5	431	14	14	0	0	NA	NA	NA	50	47	516	172	172	259	86	86	34	0	6	0.066	0	0.035
.	19.01.15-16.19.31-1-190628	218	21	21	6	0	4	447	19	19	0	0	NA	NA	NA	60	58	530	167	174	272	84	91	35	3	19	0.066	0.018	0.109
.	19.01.15-16.20.37-1-190691	498	67	67	16	0	14	499	64	64	0	0	NA	NA	NA	126	112	556	185	184	300	101	98	160	46	21	0.288	0.249	0.114
.	19.01.15-16.20.38-1-190692	124	4	4	1	0	1	421	3	3	0	0	NA	NA	NA	48	35	506	172	170	251	88	82	1	10	0	0.002	0.058	0
.	19.01.15-16.20.55-1-190695	31	1	1	0	0	0	0	0	0	0	0	NA	NA	NA	5	4	491	164	162	0	0	0	0	0	0	0	0	0
.	19.01.15-16.20.56-1-190696	90	7	7	0	0	0	425	6	6	0	0	NA	NA	NA	27	41	510	174	170	254	86	85	8	15	0	0.016	0.086	0
.	19.01.15-16.20.58-1-190698	368	101	101	29	0	23	494	92	92	0	0	NA	NA	NA	108	114	552	186	189	290	100	104	218	60	31	0.395	0.323	0.164
.	19.01.15-16.21.26-1-190718	183	36	36	9	0	9	440	32	32	0	0	NA	NA	NA	53	60	522	178	173	262	92	86	76	12	5	0.146	0.067	0.029
.	19.01.15-16.21.36-1-190734	121	7	7	4	0	2	419	6	6	0	0	NA	NA	NA	33	39	516	169	167	255	82	82	20	2	2	0.039	0.012	0.012
.	19.01.15-16.21.46-1-190735	119	5	5	2	0	2	414	4	4	0	0	NA	NA	NA	34	28	502	168	171	244	84	86	17	0	0	0.034	0	0
.	19.01.15-16.21.52-1-190736	119	4	4	2	0	2	423	3	3	0	0	NA	NA	NA	39	41	515	169	170	257	82	84	4	3	0	0.008	0.018	0
.	19.01.15-16.22.03-1-190752	65	2	2	0	0	0	405	1	1	0	0	NA	NA	NA	32	19	499	167	166	242	82	81	0	2	2	0	0.012	0.012
.	19.01.15-16.22.06-1-190756	32	1	1	0	0	0	0	0	0	0	0	NA	NA	NA	4	14	499	166	162	0	0	0	4	0	0	0.008	0	0
.	19.01.15-16.22.09-1-190758	315	122	122	42	0	32	462	106	106	0	0	NA	NA	NA	87	80	535	180	178	275	95	92	183	67	42	0.342	0.372	0.236
.	19.01.15-16.22.14-1-190762	31	1	1	0	0	0	0	0	0	0	0	NA	NA	NA	2	3	491	163	162	0	0	0	0	0	0	0	0	0
.	19.01.15-16.22.14-1-190763	34	1	1	0	0	0	0	0	0	0	0	NA	NA	NA	8	9	495	163	164	0	0	0	0	0	1	0	0	0.006
.	19.01.15-16.22.16-1-190765	147	34	34	9	0	7	420	31	31	0	0	NA	NA	NA	39	36	510	169	170	251	85	84	61	8	5	0.12	0.047	0.029
.	19.01.15-16.22.16-1-190766	32	1	1	0	0	0	0	0	0	0	0	NA	NA	NA	12	10	496	164	163	0	0	0	0	0	1	0	0	0.006
.	19.01.15-16.22.18-1-190767	264	20	20	8	0	8	452	18	18	0	0	NA	NA	NA	76	67	525	176	179	267	93	92	48	5	2	0.091	0.028	0.011
.	19.01.15-16.22.18-1-190768	257	18	18	4	0	4	473	16	16	0	0	NA	NA	NA	64	91	545	175	184	284	91	98	23	4	12	0.042	0.023	0.065
.	19.01.15-16.22.51-1-190789	630	180	180	47	0	40	542	171	171	0	0	NA	NA	NA	151	160	584	197	192	322	110	110	340	105	24	0.582	0.533	0.125
.	19.01.15-16.22.55-1-190790	303	77	77	21	0	17	471	71	71	0	0	NA	NA	NA	83	85	538	181	179	281	94	96	187	50	13	0.348	0.276	0.073
.	19.01.15-16.23.18-1-190807	580	91	91	15	0	15	534	87	87	0	0	NA	NA	NA	153	154	589	198	180	326	113	95	224	48	17	0.38	0.242	0.094
.	19.01.15-16.23.30-1-190811	64	3	3	1	0	1	412	2	2	0	0	NA	NA	NA	28	27	509	167	164	251	82	79	4	0	3	0.008	0	0.018
.	19.01.15-16.23.30-1-190812	438	42	42	17	0	12	486	38	38	0	0	NA	NA	NA	122	106	553	182	184	294	96	96	97	30	13	0.175	0.165	0.071
.	19.01.15-16.24.00-1-190842	116	5	5	0	0	0	417	4	4	0	0	NA	NA	NA	28	28	503	168	170	249	84	84	9	1	3	0.018	0.006	0.018
.	19.01.15-16.24.15-1-190854	489	146	146	36	0	32	520	134	134	0	0	NA	NA	NA	142	140	571	188	194	306	104	110	270	66	59	0.473	0.351	0.304
.	19.01.15-16.24.24-1-190858	32	1	1	0	0	0	0	0	0	0	0	NA	NA	NA	16	10	496	163	164	0	0	0	5	0	0	0.01	0	0
.	19.01.15-16.24.26-1-190859	292	108	108	19	0	17	457	105	105	0	0	NA	NA	NA	74	78	538	178	175	276	91	90	185	48	19	0.344	0.27	0.109
.	19.01.15-16.24.27-1-190860	33	1	1	0	0	0	0	0	0	0	0	NA	NA	NA	9	9	494	166	162	0	0	0	0	0	0	0	0	0
.	19.01.15-16.24.30-1-190861	63	2	2	0	0	0	150	1	1	0	0	NA	NA	NA	17	20	503	166	164	95	23	32	1	0	0	0.002	0	0
.	19.01.15-16.24.42-1-190877	381	129	129	34	0	28	501	118	118	0	0	NA	NA	NA	104	120	550	197	186	289	108	104	269	58	37	0.489	0.294	0.199
.	19.01.15-16.24.58-1-190884	628	149	149	46	0	38	553	138	138	0	0	NA	NA	NA	167	166	594	200	185	338	115	100	322	78	51	0.542	0.39	0.276
.	19.01.15-16.25.02-1-190888	32	1	1	0	0	0	0	0	0	0	0	NA	NA	NA	8	2	490	163	162	0	0	0	0	0	0	0	0	0
.	19.01.15-16.25.06-1-190893	415	104	104	22	0	18	492	94	94	0	0	NA	NA	NA	124	111	562	177	185	303	92	97	182	53	37	0.324	0.299	0.2
.	19.01.15-16.25.22-1-190902	66	3	3	0	0	0	421	0	0	0	0	NA	NA	NA	20	31	507	168	169	254	82	85	2	4	1	0.004	0.024	0.006
.	19.01.15-16.25.36-1-190918	273	29	29	11	0	9	458	27	27	0	0	NA	NA	NA	83	73	536	177	173	274	94	90	50	14	11	0.093	0.079	0.064
.	19.01.15-16.26.24-1-190949	561	142	142	37	0	28	548	135	135	0	0	NA	NA	NA	156	177	601	190	199	330	105	113	297	58	20	0.494	0.305	0.101
.	19.01.15-16.26.36-1-190974	229	46	46	10	0	8	442	43	43	0	0	NA	NA	NA	75	55	513	173	182	259	86	97	75	12	16	0.146	0.069	0.088
.	19.01.15-16.27.32-1-190996	368	117	117	27	0	21	467	105	105	0	0	NA	NA	NA	98	82	540	182	173	284	96	87	256	37	31	0.474	0.203	0.179
.	19.01.15-16.27.44-1-191012	164	10	10	4	0	4	438	9	9	0	0	NA	NA	NA	53	60	523	176	174	263	90	85	24	4	1	0.046	0.023	0.006
.	19.01.15-16.27.45-1-191013	83	4	4	2	0	2	420	2	2	0	0	NA	NA	NA	40	38	506	174	171	247	87	86	13	0	10	0.026	0	0.058
.	19.01.15-16.27.45-1-191014	120	17	17	3	0	3	426	15	15	0	0	NA	NA	NA	32	37	512	170	168	254	87	85	23	8	17	0.045	0.047	0.101
.	19.01.15-16.28.01-1-191028	233	17	17	5	0	5	457	15	15	0	0	NA	NA	NA	70	69	532	176	174	277	91	89	38	7	7	0.071	0.04	0.04
.	19.01.15-16.28.02-1-191030	741	160	160	51	0	39	594	149	149	0	0	NA	NA	NA	193	214	614	203	210	353	119	122	361	75	39	0.588	0.369	0.186
.	19.01.15-16.28.07-1-191036	33	1	1	0	0	0	0	0	0	0	0	NA	NA	NA	9	10	494	165	164	0	0	0	2	0	0	0.004	0	0
.	19.01.15-16.28.07-1-191037	284	29	29	9	0	7	472	24	24	0	0	NA	NA	NA	84	88	551	177	173	291	90	91	63	29	14	0.114	0.164	0.081
.	19.01.15-16.28.09-1-191038	422	120	120	42	0	33	491	108	108	0	0	NA	NA	NA	128	108	553	186	182	294	101	96	212	54	32	0.383	0.29	0.176
.	19.01.15-16.28.13-1-191041	118	6	6	0	0	0	430	4	4	0	0	NA	NA	NA	43	46	521	170	168	260	84	86	1	10	7	0.002	0.059	0.042
.	19.01.15-16.28.31-1-191051	494	162	162	42	0	30	520	147	147	0	0	NA	NA	NA	116	133	566	192	188	312	104	104	297	82	46	0.525	0.427	0.245
.	19.01.15-16.28.58-1-191072	96	5	5	1	0	1	417	2	2	0	0	NA	NA	NA	25	29	504	170	168	249	85	83	11	0	0	0.022	0	0
.	19.01.15-16.29.03-1-191078	267	18	18	3	0	3	468	16	16	0	0	NA	NA	NA	84	85	539	181	178	282	92	94	50	11	2	0.093	0.061	0.011
.	19.01.15-16.29.29-1-191090	442	158	158	32	0	25	527	146	146	0	0	NA	NA	NA	105	146	582	188	189	320	102	105	317	71	51	0.545	0.378	0.27
.	19.01.15-16.29.35-1-191106	429	97	97	26	0	16	497	90	90	0	0	NA	NA	NA	110	116	556	186	187	297	99	101	182	79	30	0.327	0.425	0.16
.	19.01.15-16.29.52-1-191107	556	119	119	32	0	25	522	110	110	0	0	NA	NA	NA	151	132	577	183	185	325	98	99	255	41	42	0.442	0.224	0.227
.	19.01.15-16.30.02-1-191128	526	176	176	46	0	36	514	158	158	0	0	NA	NA	NA	134	132	568	191	186	312	100	102	313	136	51	0.551	0.712	0.274
.	19.01.15-16.30.49-1-191156	237	30	30	5	0	3	461	27	27	0	0	NA	NA	NA	64	69	535	176	171	279	93	89	58	9	5	0.108	0.051	0.029
.	19.01.15-16.31.13-1-191213	433	98	98	21	0	16	513	88	88	0	0	NA	NA	NA	121	131	562	195	187	304	111	98	196	30	25	0.349	0.154	0.134
.	19.01.15-16.31.58-1-191237	125	8	8	0	0	0	421	7	7	0	0	NA	NA	NA	51	29	503	169	170	251	84	86	19	5	1	0.038	0.03	0.006
.	19.01.15-16.32.04-1-191253	149	8	8	1	0	1	433	6	6	0	0	NA	NA	NA	32	42	511	170	174	256	88	89	18	5	4	0.035	0.029	0.023
.	19.01.15-16.32.12-1-191257	143	25	25	5	0	4	437	24	24	0	0	NA	NA	NA	51	54	514	178	175	255	93	89	40	15	1	0.078	0.084	0.006
.	19.01.15-16.32.15-1-191261	537	178	178	61	0	54	507	162	162	0	0	NA	NA	NA	141	127	574	184	182	310	99	98	336	97	40	0.585	0.527	0.22
.	19.01.15-16.32.19-1-191262	234	14	14	3	0	3	449	13	13	0	0	NA	NA	NA	71	65	526	178	174	270	90	89	35	3	8	0.067	0.017	0.046
.	19.01.15-16.32.21-1-191266	326	115	115	36	0	27	472	104	104	0	0	NA	NA	NA	101	88	550	173	178	292	89	91	254	55	44	0.462	0.318	0.247
.	19.01.15-16.32.23-1-191267	613	158	158	34	0	30	523	136	136	0	0	NA	NA	NA	178	143	568	201	187	308	113	102	285	78	33	0.502	0.388	0.176
.	19.01.15-16.32.42-1-191285	390	91	91	18	0	14	489	84	84	0	0	NA	NA	NA	98	103	550	179	187	291	94	104	181	71	21	0.329	0.397	0.112
.	19.01.15-16.32.45-1-191286	156	38	38	10	0	10	440	33	33	0	0	NA	NA	NA	44	53	520	173	173	262	88	90	50	18	18	0.096	0.104	0.104
.	19.01.15-16.32.49-1-191287	290	101	101	31	0	23	467	91	91	0	0	NA	NA	NA	68	86	536	182	181	277	96	94	163	53	48	0.304	0.291	0.265
.	19.01.15-16.34.13-1-191345	368	102	102	20	0	19	464	97	97	0	0	NA	NA	NA	111	82	539	182	174	275	96	93	232	60	19	0.43	0.33	0.109
.	19.01.15-16.34.22-1-191351	319	181	181	42	0	34	465	165	165	0	0	NA	NA	NA	79	87	539	180	181	278	91	96	287	88	38	0.532	0.489	0.21
.	19.01.15-16.35.01-1-191375	34	1	1	1	0	1	0	0	0	0	0	NA	NA	NA	10	11	497	164	163	0	0	0	3	0	0	0.006	0	0
.	19.01.15-16.35.10-1-191382	164	11	11	3	0	3	429	7	7	0	0	NA	NA	NA	51	39	513	170	169	259	86	84	3	3	15	0.006	0.018	0.089
.	19.01.15-16.35.18-1-191387	452	56	56	14	0	11	518	51	51	0	0	NA	NA	NA	124	138	568	189	194	305	103	110	121	32	17	0.213	0.169	0.088
.	19.01.15-16.35.36-1-191406	528	171	171	48	0	35	527	159	159	0	0	NA	NA	NA	129	142	572	191	192	314	108	105	305	93	50	0.533	0.487	0.26
.	19.01.15-16.35.47-1-191407	499	136	136	35	0	28	519	126	126	0	0	NA	NA	NA	126	136	562	192	195	303	108	108	265	86	36	0.472	0.448	0.185
.	19.01.15-16.36.00-1-191413	114	6	6	1	0	1	420	5	5	0	0	NA	NA	NA	35	32	510	166	169	253	82	85	9	6	2	0.018	0.036	0.012
.	19.01.15-16.36.05-1-191427	531	124	124	35	0	25	502	115	115	0	0	NA	NA	NA	134	115	547	194	187	293	108	101	254	80	22	0.464	0.412	0.118
.	19.01.15-16.36.15-1-191435	564	143	143	39	0	32	523	127	127	0	0	NA	NA	NA	144	153	587	190	189	319	103	101	286	69	47	0.487	0.363	0.249
.	19.01.15-16.36.38-1-191464	691	176	176	42	0	31	558	167	167	0	0	NA	NA	NA	169	166	578	196	205	326	111	121	324	86	59	0.561	0.439	0.288
.	19.01.15-16.36.45-1-191465	59	2	2	1	0	1	412	1	1	0	0	NA	NA	NA	31	29	509	167	166	250	82	80	13	0	0	0.026	0	0
.	19.01.15-16.36.48-1-191466	399	139	139	34	0	29	506	132	132	0	0	NA	NA	NA	102	120	560	190	183	303	104	99	283	41	54	0.505	0.216	0.295
.	19.01.15-16.37.00-1-191472	35	1	1	0	0	0	0	0	0	0	0	NA	NA	NA	9	12	494	167	164	0	0	0	0	3	0	0	0.018	0
.	19.01.15-16.37.03-1-191476	119	6	6	1	0	1	422	5	5	0	0	NA	NA	NA	47	40	511	169	173	254	83	85	3	0	10	0.006	0	0.058
.	19.01.15-16.37.20-1-191485	317	143	143	47	0	36	458	126	126	0	0	NA	NA	NA	103	76	536	175	178	274	88	96	287	64	26	0.535	0.366	0.146
.	19.01.15-16.38.59-1-191557	62	2	2	1	0	1	405	1	1	0	0	NA	NA	NA	16	16	500	164	165	246	79	80	2	0	0	0.004	0	0
.	19.01.15-16.39.09-1-191567	34	1	1	0	0	0	0	0	0	0	0	NA	NA	NA	7	9	494	165	163	0	0	0	0	0	0	0	0	0
.	19.01.15-16.39.11-1-191568	90	3	3	2	0	2	410	1	1	0	0	NA	NA	NA	23	24	499	172	166	244	85	81	6	2	2	0.012	0.012	0.012
.	19.01.15-16.39.11-1-191569	246	35	35	3	0	2	454	31	31	0	0	NA	NA	NA	72	71	535	174	175	277	88	89	63	11	8	0.118	0.063	0.046
.	19.01.15-16.39.17-1-191574	183	19	19	2	0	2	434	18	18	0	0	NA	NA	NA	52	48	518	173	170	263	86	85	27	9	18	0.052	0.052	0.106
.	19.01.15-16.39.26-1-191578	418	63	63	22	0	16	480	57	57	0	0	NA	NA	NA	100	99	551	178	183	291	91	98	168	43	20	0.305	0.242	0.109
.	19.01.15-16.39.29-1-191579	414	162	162	47	0	35	496	151	151	0	0	NA	NA	NA	91	109	548	181	193	291	96	109	324	76	48	0.591	0.42	0.249
.	19.01.15-16.39.33-1-191595	463	133	133	35	0	28	491	120	120	0	0	NA	NA	NA	121	107	557	181	182	299	94	98	265	68	49	0.476	0.376	0.269
.	19.01.15-16.39.43-1-191596	505	133	133	27	0	23	507	125	125	0	0	NA	NA	NA	143	136	568	193	188	301	107	99	238	62	58	0.419	0.321	0.309
.	19.01.15-16.40.04-1-191618	553	100	100	28	0	25	489	90	90	0	0	NA	NA	NA	127	103	546	185	185	289	98	102	219	31	32	0.401	0.168	0.173
.	19.01.15-16.40.17-1-191627	120	8	8	1	0	1	418	7	7	0	0	NA	NA	NA	35	29	502	172	168	247	86	85	20	4	0	0.04	0.023	0
.	19.01.15-16.40.32-1-191631	358	88	88	15	0	14	487	76	76	0	0	NA	NA	NA	95	106	555	180	184	294	94	99	175	64	29	0.315	0.356	0.158
.	19.01.15-16.40.36-1-191647	31	1	1	0	0	0	0	0	0	0	0	NA	NA	NA	7	10	494	164	165	0	0	0	0	0	0	0	0	0
.	19.01.15-16.40.38-1-191648	324	107	107	32	0	28	478	98	98	0	0	NA	NA	NA	85	89	548	182	172	291	101	86	232	36	42	0.423	0.198	0.244
.	19.01.15-16.40.42-1-191649	382	65	65	18	0	13	495	62	62	0	0	NA	NA	NA	105	106	553	185	181	292	102	101	140	38	16	0.253	0.205	0.088
.	19.01.15-16.41.16-1-191668	412	125	125	43	0	36	494	115	115	0	0	NA	NA	NA	118	110	549	186	188	287	104	103	249	82	41	0.454	0.441	0.218
.	19.01.15-16.42.13-1-191708	436	147	147	32	0	27	502	130	130	0	0	NA	NA	NA	113	113	556	189	181	301	103	98	286	82	26	0.514	0.434	0.144
.	19.01.15-16.42.16-1-191711	65	2	2	0	0	0	411	1	1	0	0	NA	NA	NA	29	24	501	167	169	245	81	85	5	0	0	0.01	0	0
.	19.01.15-16.42.20-1-191715	286	29	29	6	0	5	448	27	27	0	0	NA	NA	NA	72	67	532	176	172	271	90	87	56	18	10	0.105	0.102	0.058
.	19.01.15-16.42.21-1-191716	639	79	79	18	0	15	550	75	75	0	0	NA	NA	NA	156	171	591	203	190	331	115	104	161	43	36	0.272	0.212	0.189
.	19.01.15-16.42.27-1-191730	205	17	17	6	0	6	433	16	16	0	0	NA	NA	NA	52	48	517	170	174	261	82	90	43	16	6	0.083	0.094	0.034
.	19.01.15-16.42.27-1-191731	450	116	116	32	0	24	499	107	107	0	0	NA	NA	NA	119	118	557	188	186	298	101	100	229	63	27	0.411	0.335	0.145
.	19.01.15-16.42.27-1-191732	91	5	5	3	0	3	415	4	4	0	0	NA	NA	NA	37	34	510	169	168	253	79	83	4	3	0	0.008	0.018	0
.	19.01.15-16.43.13-1-191773	58	2	2	0	0	0	411	1	1	0	0	NA	NA	NA	25	18	498	166	167	247	84	80	0	0	4	0	0	0.024
.	19.01.15-16.43.13-1-191775	92	5	5	3	0	2	417	3	3	0	0	NA	NA	NA	35	27	504	172	164	248	88	81	3	12	0	0.006	0.07	0
.	19.01.15-16.43.25-1-191781	90	4	4	1	0	1	415	3	3	0	0	NA	NA	NA	13	29	503	169	170	249	84	82	7	0	1	0.014	0	0.006
.	19.01.15-16.43.34-1-191797	177	10	10	2	0	1	445	9	9	0	0	NA	NA	NA	58	61	522	175	177	264	86	95	23	7	1	0.044	0.04	0.006
.	19.01.15-16.43.34-1-191798	143	11	11	4	0	4	433	10	10	0	0	NA	NA	NA	38	50	525	166	172	264	83	86	24	8	4	0.046	0.048	0.023
.	19.01.15-16.43.40-1-191799	494	104	104	34	0	28	522	96	96	0	0	NA	NA	NA	121	136	566	193	190	312	106	104	246	71	26	0.435	0.368	0.137
.	19.01.15-16.43.50-1-191802	678	166	166	36	0	28	558	152	152	0	0	NA	NA	NA	168	189	597	198	207	329	112	117	289	97	40	0.484	0.49	0.193
.	19.01.15-16.44.00-1-191808	360	71	71	20	0	18	485	64	64	0	0	NA	NA	NA	103	105	557	180	181	295	93	97	132	43	17	0.237	0.239	0.094
.	19.01.15-16.44.01-1-191810	295	104	104	25	0	21	451	91	91	0	0	NA	NA	NA	79	65	522	176	180	266	91	94	206	64	31	0.395	0.364	0.172
.	19.01.15-16.44.12-1-191825	97	3	3	0	0	0	416	2	2	0	0	NA	NA	NA	27	24	497	168	172	246	84	86	7	0	3	0.014	0	0.017
.	19.01.15-16.44.27-1-191832	276	63	63	14	0	11	451	57	57	0	0	NA	NA	NA	94	67	528	179	173	272	91	88	134	42	25	0.254	0.235	0.145
.	19.01.15-16.44.52-1-191909	519	143	143	38	0	31	508	134	134	0	0	NA	NA	NA	116	119	572	183	177	314	100	94	253	85	54	0.442	0.464	0.305
.	19.01.15-16.45.07-1-191924	30	1	1	0	0	0	0	0	0	0	0	NA	NA	NA	12	7	492	164	164	0	0	0	0	0	0	0	0	0
.	19.01.15-16.45.10-1-191925	232	31	31	6	0	4	449	24	24	0	0	NA	NA	NA	56	67	534	177	169	271	93	85	58	20	8	0.109	0.113	0.047
.	19.01.15-16.45.25-1-191937	90	3	3	1	0	1	421	2	2	0	0	NA	NA	NA	36	38	506	178	167	248	89	84	7	0	0	0.014	0	0
.	19.01.15-16.45.39-1-191953	121	5	5	3	0	3	439	4	4	0	0	NA	NA	NA	40	50	522	171	170	266	87	86	15	0	1	0.029	0	0.006
.	19.01.15-16.45.50-1-191957	121	8	8	2	0	2	423	7	7	0	0	NA	NA	NA	35	32	507	168	170	254	84	85	5	10	7	0.01	0.06	0.041
.	19.01.15-16.45.56-1-191961	35	1	1	0	0	0	0	0	0	0	0	NA	NA	NA	9	7	492	165	163	0	0	0	1	0	0	0.002	0	0
.	19.01.15-16.45.58-1-191964	62	3	3	0	0	0	410	1	1	0	0	NA	NA	NA	28	28	506	168	167	246	83	81	4	0	0	0.008	0	0
.	19.01.15-16.46.00-1-191968	98	4	4	1	0	1	410	3	3	0	0	NA	NA	NA	25	23	501	165	170	247	80	83	2	5	0	0.004	0.03	0
.	19.01.15-16.46.01-1-191969	554	103	103	25	0	21	545	90	90	0	0	NA	NA	NA	133	164	579	200	198	325	110	110	197	85	40	0.34	0.425	0.202
.	19.01.15-16.46.05-1-191974	380	55	55	16	0	14	487	47	47	0	0	NA	NA	NA	104	109	552	180	190	289	94	104	117	29	18	0.212	0.161	0.095
.	19.01.15-16.46.10-1-191984	142	14	14	3	0	2	425	13	13	0	0	NA	NA	NA	32	40	514	166	173	258	80	87	13	5	10	0.025	0.03	0.058
.	19.01.15-16.46.11-1-191985	181	19	19	5	0	4	430	18	18	0	0	NA	NA	NA	51	41	513	172	169	259	87	84	20	26	3	0.039	0.151	0.018
.	19.01.15-16.46.13-1-191990	677	118	118	34	0	26	548	110	110	0	0	NA	NA	NA	195	163	595	197	184	335	115	98	273	61	27	0.459	0.31	0.147
.	19.01.15-16.46.17-1-191993	410	135	135	29	0	24	485	125	125	0	0	NA	NA	NA	110	99	541	181	190	288	96	101	247	82	27	0.457	0.453	0.142
.	19.01.15-16.46.35-1-192022	383	86	86	22	0	14	494	79	79	0	0	NA	NA	NA	107	111	554	178	192	297	94	103	215	38	19	0.388	0.213	0.099
.	19.01.15-16.46.49-1-192023	349	43	43	19	0	13	481	40	40	0	0	NA	NA	NA	99	93	540	181	185	285	96	100	136	20	13	0.252	0.11	0.07
.	19.01.15-16.47.19-1-192040	323	44	44	8	0	7	491	42	42	0	0	NA	NA	NA	77	113	555	186	185	289	101	101	101	16	8	0.182	0.086	0.043
.	19.01.15-16.47.23-1-192044	432	99	99	23	0	15	493	91	91	0	0	NA	NA	NA	115	101	546	185	183	292	99	102	171	71	28	0.313	0.384	0.153
.	19.01.15-16.48.23-1-192088	309	131	131	41	0	34	474	116	116	0	0	NA	NA	NA	81	84	543	184	170	288	100	86	275	87	31	0.506	0.473	0.182
.	19.01.15-16.48.29-1-192094	237	64	64	16	0	13	460	57	57	0	0	NA	NA	NA	70	77	529	177	184	272	91	97	112	34	36	0.212	0.192	0.196
.	19.01.15-16.48.38-1-192110	419	122	122	34	0	28	485	108	108	0	0	NA	NA	NA	106	104	541	192	184	284	104	97	286	41	35	0.529	0.214	0.19
.	19.01.15-16.48.47-1-192113	314	34	34	10	0	6	472	31	31	0	0	NA	NA	NA	100	95	543	186	179	283	98	91	61	15	18	0.112	0.081	0.101
.	19.01.15-16.48.55-1-192114	289	23	23	7	0	6	469	21	21	0	0	NA	NA	NA	79	77	531	182	177	280	96	93	54	10	15	0.102	0.055	0.085
.	19.01.15-16.49.20-1-192134	357	170	170	48	0	43	464	157	157	0	0	NA	NA	NA	83	80	531	179	183	273	93	98	289	81	44	0.544	0.453	0.24
.	19.01.15-16.49.28-1-192135	641	190	190	52	0	42	571	171	171	0	0	NA	NA	NA	177	196	604	200	205	342	113	116	354	103	47	0.586	0.515	0.229
.	19.01.15-16.49.33-1-192151	412	146	146	38	0	32	489	130	130	0	0	NA	NA	NA	117	106	546	180	193	290	92	107	290	99	29	0.531	0.55	0.15
.	19.01.15-16.49.33-1-192152	158	24	24	6	0	3	442	21	21	0	0	NA	NA	NA	51	59	521	178	173	264	93	85	64	7	8	0.123	0.039	0.046
.	19.01.15-16.49.55-1-192153	177	10	10	2	0	2	437	9	9	0	0	NA	NA	NA	44	51	523	168	173	266	85	86	34	3	0	0.065	0.018	0
.	19.01.15-16.50.01-1-192162	544	119	119	34	0	27	528	111	111	0	0	NA	NA	NA	124	155	582	187	199	316	101	111	269	57	33	0.462	0.305	0.166
.	19.01.15-16.50.07-1-192173	505	113	113	26	0	21	506	104	104	0	0	NA	NA	NA	118	116	563	181	185	307	100	99	204	72	36	0.362	0.398	0.195
.	19.01.15-16.50.20-1-192188	162	10	10	4	0	3	425	9	9	0	0	NA	NA	NA	44	36	513	166	170	260	80	85	26	10	0	0.051	0.06	0
.	19.01.15-16.50.44-1-192204	88	3	3	2	0	2	408	2	2	0	0	NA	NA	NA	28	23	503	167	166	247	81	80	2	1	3	0.004	0.006	0.018
.	19.01.15-16.50.49-1-192205	67	2	2	0	0	0	403	1	1	0	0	NA	NA	NA	25	17	495	167	168	241	81	81	8	0	0	0.016	0	0
.	19.01.15-16.50.54-1-192206	384	57	57	19	0	17	485	52	52	0	0	NA	NA	NA	117	98	538	185	188	280	103	102	112	17	21	0.208	0.092	0.112
.	19.01.15-16.50.57-1-192209	61	2	2	1	0	1	404	1	1	0	0	NA	NA	NA	16	12	494	167	164	244	81	79	0	1	0	0	0.006	0
.	19.01.15-16.51.02-1-192215	34	1	1	0	0	0	0	0	0	0	0	NA	NA	NA	10	12	493	167	165	0	0	0	0	0	0	0	0	0
.	19.01.15-16.51.05-1-192219	331	140	140	37	0	25	457	131	131	0	0	NA	NA	NA	88	70	534	174	175	273	91	93	311	65	47	0.582	0.374	0.269
.	19.01.15-16.51.11-1-192222	526	126	126	39	0	25	532	117	117	0	0	NA	NA	NA	131	159	586	191	195	321	104	107	247	43	42	0.422	0.225	0.215
.	19.01.15-16.52.36-1-192290	291	28	28	9	0	6	481	25	25	0	0	NA	NA	NA	85	102	547	186	182	289	98	94	82	9	3	0.15	0.048	0.016
.	19.01.15-16.52.40-1-192291	154	17	17	3	0	3	434	14	14	0	0	NA	NA	NA	45	47	518	172	170	261	88	85	23	6	13	0.044	0.035	0.076
.	19.01.15-16.52.52-1-192292	324	73	73	19	0	13	472	67	67	0	0	NA	NA	NA	89	81	537	177	180	281	94	97	189	10	22	0.352	0.056	0.122
.	19.01.15-16.52.53-1-192293	89	8	8	1	0	1	414	6	6	0	0	NA	NA	NA	27	27	506	168	166	252	83	79	14	0	2	0.028	0	0.012
.	19.01.15-16.52.54-1-192294	414	118	118	24	0	19	504	109	109	0	0	NA	NA	NA	116	130	567	188	188	303	100	101	228	71	22	0.402	0.378	0.117
.	19.01.15-16.53.05-1-192305	149	6	6	1	0	1	436	4	4	0	0	NA	NA	NA	57	54	522	174	171	263	87	86	16	0	1	0.031	0	0.006
.	19.01.15-16.53.07-1-192308	451	149	149	36	0	30	489	136	136	0	0	NA	NA	NA	122	111	544	189	191	284	101	104	295	80	36	0.542	0.423	0.188
.	19.01.15-16.53.13-1-192311	86	3	3	2	0	1	419	1	1	0	0	NA	NA	NA	29	33	506	168	172	250	82	87	3	8	0	0.006	0.048	0
.	19.01.15-16.53.21-1-192317	174	9	9	2	0	2	440	8	8	0	0	NA	NA	NA	53	57	523	176	171	263	89	88	17	17	0	0.033	0.097	0
.	19.01.15-16.53.22-1-192318	390	95	95	26	0	22	493	81	81	0	0	NA	NA	NA	119	108	556	181	184	299	96	98	181	38	20	0.326	0.21	0.109
.	19.01.15-16.53.29-1-192319	271	52	52	11	0	9	467	45	45	0	0	NA	NA	NA	87	83	539	176	181	280	88	99	75	41	5	0.139	0.233	0.028
.	19.01.15-16.53.30-1-192320	155	15	15	3	0	2	450	12	12	0	0	NA	NA	NA	42	60	526	176	171	270	93	87	23	8	9	0.044	0.045	0.053
.	19.01.15-16.53.42-1-192336	495	112	112	20	0	14	509	97	97	0	0	NA	NA	NA	148	132	579	182	184	314	95	100	228	49	34	0.394	0.269	0.185
.	19.01.15-16.54.00-1-192344	212	28	28	3	0	1	454	26	26	0	0	NA	NA	NA	62	60	523	173	177	273	88	93	36	16	9	0.069	0.092	0.051
.	19.01.15-16.54.14-1-192362	31	1	1	0	0	0	0	0	0	0	0	NA	NA	NA	13	7	493	165	162	0	0	0	2	0	0	0.004	0	0
.	19.01.15-16.54.16-1-192364	35	1	1	0	0	0	0	0	0	0	0	NA	NA	NA	7	13	494	167	165	0	0	0	4	0	0	0.008	0	0
.	19.01.15-16.54.18-1-192365	555	152	152	47	0	36	521	135	135	0	0	NA	NA	NA	144	140	571	194	188	309	110	102	296	100	39	0.518	0.515	0.207
.	19.01.15-16.54.24-1-192369	493	104	104	28	0	24	509	93	93	0	0	NA	NA	NA	121	130	562	196	185	301	109	99	168	83	28	0.299	0.423	0.151
.	19.01.15-16.54.40-1-192410	405	82	82	14	0	10	484	75	75	0	0	NA	NA	NA	91	107	557	188	175	295	101	88	158	35	32	0.284	0.186	0.183
.	19.01.15-16.54.51-1-192416	247	42	42	15	0	13	446	40	40	0	0	NA	NA	NA	87	59	523	175	174	265	91	90	76	33	13	0.145	0.189	0.075
.	19.01.15-16.55.24-1-192467	547	194	194	58	0	40	537	187	187	0	0	NA	NA	NA	137	153	578	192	196	315	108	114	337	136	52	0.583	0.708	0.265
.	19.01.15-16.55.35-1-192483	325	43	43	12	0	9	477	41	41	0	0	NA	NA	NA	99	98	541	188	182	283	100	94	122	20	12	0.226	0.106	0.066
.	19.01.15-16.55.42-1-192484	93	3	3	2	0	2	411	2	2	0	0	NA	NA	NA	34	27	506	169	165	250	82	79	6	1	0	0.012	0.006	0
.	19.01.15-16.56.05-1-192495	58	2	2	1	0	1	0	1	1	0	0	NA	NA	NA	20	11	495	165	164	0	0	0	6	0	0	0.012	0	0
.	19.01.15-16.56.11-1-192498	590	53	53	15	0	14	546	49	49	0	0	NA	NA	NA	179	169	596	188	198	333	102	111	140	9	26	0.235	0.048	0.131
.	19.01.15-16.56.13-1-192503	263	19	19	5	0	5	469	18	18	0	0	NA	NA	NA	78	81	540	175	179	283	90	96	41	2	11	0.076	0.011	0.061
.	19.01.15-16.56.36-1-192541	89	4	4	3	0	3	411	3	3	0	0	NA	NA	NA	16	22	502	168	165	247	84	80	0	6	7	0	0.036	0.042
.	19.01.15-16.56.36-1-192542	35	1	1	0	0	0	0	0	0	0	0	NA	NA	NA	14	15	498	167	163	0	0	0	5	0	0	0.01	0	0
.	19.01.15-16.56.39-1-192543	478	120	120	36	0	26	516	109	109	0	0	NA	NA	NA	133	136	574	194	181	317	106	93	266	83	24	0.463	0.428	0.133
.	19.01.15-16.56.42-1-192544	355	172	172	36	0	32	484	161	161	0	0	NA	NA	NA	78	103	546	186	184	285	99	100	356	48	23	0.652	0.258	0.125
.	19.01.15-16.56.42-1-192545	31	1	1	0	0	0	0	0	0	0	0	NA	NA	NA	12	15	497	165	166	0	0	0	1	0	0	0.002	0	0
.	19.01.15-16.56.50-1-192546	451	152	152	53	0	38	507	141	141	0	0	NA	NA	NA	95	123	573	181	182	311	97	99	295	89	30	0.515	0.492	0.165
.	19.01.15-16.56.53-1-192547	32	1	1	1	0	1	0	0	0	0	0	NA	NA	NA	9	11	497	164	163	0	0	0	0	0	0	0	0	0
.	19.01.15-16.56.56-1-192549	661	134	134	40	0	28	529	125	125	0	0	NA	NA	NA	172	149	577	196	189	315	108	106	264	83	37	0.458	0.423	0.196
.	19.01.15-16.56.59-1-192552	180	13	13	2	0	1	437	11	11	0	0	NA	NA	NA	35	45	515	172	171	263	89	85	43	0	4	0.083	0	0.023
.	19.01.15-16.57.26-1-192569	201	20	20	6	0	6	433	19	19	0	0	NA	NA	NA	60	51	527	170	167	266	85	82	26	13	14	0.049	0.076	0.084
.	19.01.15-16.57.34-1-192588	60	2	2	0	0	0	407	1	1	0	0	NA	NA	NA	25	25	501	169	168	245	81	81	2	2	0	0.004	0.012	0
.	19.01.15-16.57.39-1-192589	89	4	4	0	0	0	417	3	3	0	0	NA	NA	NA	32	29	506	171	165	250	86	81	6	0	1	0.012	0	0.006
.	19.01.15-16.57.45-1-192590	31	1	1	1	0	1	0	0	0	0	0	NA	NA	NA	10	11	497	165	162	0	0	0	3	0	0	0.006	0	0
.	19.01.15-16.57.47-1-192591	440	136	136	37	0	29	488	127	127	0	0	NA	NA	NA	116	101	549	185	180	291	101	96	256	72	57	0.466	0.389	0.317
.	19.01.15-16.57.53-1-192592	122	6	6	2	0	2	421	4	4	0	0	NA	NA	NA	32	31	510	168	166	254	82	85	9	5	2	0.018	0.03	0.012
.	19.01.15-16.58.02-1-192599	382	159	159	30	0	25	473	151	151	0	0	NA	NA	NA	112	93	537	182	187	276	96	101	261	83	41	0.486	0.456	0.219
.	19.01.15-16.58.11-1-192606	60	2	2	1	0	1	50	1	1	0	0	NA	NA	NA	20	22	499	166	170	30	11	9	0	4	2	0	0.024	0.012
.	19.01.15-16.58.17-1-192618	175	16	16	7	0	6	432	14	14	0	0	NA	NA	NA	69	43	515	172	169	260	85	87	33	4	11	0.064	0.023	0.065
.	19.01.15-16.58.35-1-192641	524	91	91	22	0	18	529	84	84	0	0	NA	NA	NA	140	142	564	189	202	308	106	115	186	60	53	0.33	0.317	0.262
.	19.01.15-16.58.48-1-192644	465	158	158	43	0	39	479	151	151	0	0	NA	NA	NA	110	96	551	184	174	294	96	89	296	88	46	0.537	0.478	0.264
.	19.01.15-16.59.07-1-192657	36	1	1	0	0	0	0	0	0	0	0	NA	NA	NA	10	14	492	171	164	0	0	0	0	0	0	0	0	0
.	19.01.15-16.59.10-1-192658	36	1	1	0	0	0	0	0	0	0	0	NA	NA	NA	12	12	495	164	166	0	0	0	0	0	0	0	0	0
.	19.01.15-16.59.13-1-192661	718	110	110	22	0	15	603	100	100	0	0	NA	NA	NA	204	220	610	204	219	349	120	134	233	49	50	0.382	0.24	0.228
.	19.01.15-17.00.20-1-192714	418	134	134	28	0	25	498	125	125	0	0	NA	NA	NA	118	110	552	183	188	294	98	106	248	49	55	0.449	0.268	0.293
.	19.01.15-17.00.23-1-192715	504	117	117	28	0	23	517	104	104	0	0	NA	NA	NA	139	136	568	192	189	310	104	103	249	58	25	0.438	0.302	0.132
.	19.01.15-17.00.28-1-192716	414	38	38	8	0	7	498	36	36	0	0	NA	NA	NA	122	125	567	186	185	302	100	96	72	18	9	0.127	0.097	0.049
.	19.01.15-17.01.13-1-192819	120	4	4	1	0	1	423	3	3	0	0	NA	NA	NA	39	29	506	170	166	253	87	83	13	1	0	0.026	0.006	0
.	19.01.15-17.01.26-1-192824	313	30	30	8	0	7	492	27	27	0	0	NA	NA	NA	74	105	554	180	184	300	94	98	35	32	9	0.063	0.178	0.049
.	19.01.15-17.01.26-1-192825	60	2	2	1	0	0	409	1	1	0	0	NA	NA	NA	20	17	496	168	166	243	83	83	0	2	2	0	0.012	0.012
.	19.01.15-17.01.27-1-192826	95	7	7	1	0	1	427	5	5	0	0	NA	NA	NA	36	45	512	175	171	255	87	85	10	3	2	0.02	0.017	0.012
.	19.01.15-17.01.36-1-192842	474	47	47	14	0	12	511	44	44	0	0	NA	NA	NA	142	135	573	191	184	312	101	98	130	29	9	0.227	0.152	0.049
.	19.01.15-17.01.46-1-192843	65	2	2	0	0	0	409	1	1	0	0	NA	NA	NA	17	21	498	170	166	245	82	82	6	4	0	0.012	0.024	0
.	19.01.15-17.01.55-1-192844	209	10	10	3	0	2	444	7	7	0	0	NA	NA	NA	61	56	523	179	167	271	90	83	18	1	5	0.034	0.006	0.03
.	19.01.15-17.01.58-1-192848	208	26	26	5	0	4	452	24	24	0	0	NA	NA	NA	65	68	523	177	181	267	92	93	51	7	13	0.098	0.04	0.072
.	19.01.15-17.02.11-1-192859	62	2	2	0	0	0	411	1	1	0	0	NA	NA	NA	24	19	497	167	168	245	82	84	5	0	0	0.01	0	0
.	19.01.15-17.02.15-1-192863	205	22	22	4	0	3	449	18	18	0	0	NA	NA	NA	76	70	530	173	180	270	86	93	40	15	0	0.075	0.087	0
.	19.01.15-17.02.15-1-192864	381	98	98	25	0	21	505	90	90	0	0	NA	NA	NA	118	122	567	187	181	302	104	99	191	40	30	0.337	0.214	0.166
.	19.01.15-17.02.29-1-192877	32	1	1	0	0	0	0	0	0	0	0	NA	NA	NA	6	6	491	164	164	0	0	0	0	0	3	0	0	0.018
.	19.01.15-17.02.32-1-192878	400	49	49	17	0	15	493	45	45	0	0	NA	NA	NA	122	114	559	192	176	299	103	91	120	16	16	0.215	0.083	0.091
.	19.01.15-17.02.37-1-192894	409	51	51	13	0	11	497	48	48	0	0	NA	NA	NA	134	112	563	183	179	303	100	94	83	43	14	0.147	0.235	0.078
.	19.01.15-17.02.37-1-192895	431	111	111	19	0	15	480	99	99	0	0	NA	NA	NA	112	101	550	184	180	290	98	92	203	55	39	0.369	0.299	0.217
.	19.01.15-17.02.53-1-192896	123	9	9	2	0	2	427	7	7	0	0	NA	NA	NA	47	38	510	171	170	252	87	88	31	5	0	0.061	0.029	0
.	19.01.15-17.03.02-1-192904	90	6	6	0	0	0	422	5	5	0	0	NA	NA	NA	35	34	510	167	170	254	83	85	19	0	0	0.037	0	0
.	19.01.15-17.03.03-1-192907	150	6	6	2	0	0	432	4	4	0	0	NA	NA	NA	46	40	511	171	171	257	89	86	0	17	4	0	0.099	0.023
.	19.01.15-17.03.16-1-192915	445	127	127	37	0	27	485	116	116	0	0	NA	NA	NA	118	101	544	185	185	288	97	100	259	50	31	0.476	0.27	0.168
.	19.01.15-17.03.16-1-192916	125	5	5	1	0	1	423	3	3	0	0	NA	NA	NA	42	36	508	175	166	253	88	82	8	0	4	0.016	0	0.024
.	19.01.15-17.03.19-1-192917	177	13	13	1	0	1	438	11	11	0	0	NA	NA	NA	40	49	512	170	180	259	88	91	23	0	4	0.045	0	0.022
.	19.01.15-17.03.21-1-192921	380	70	70	18	0	16	468	64	64	0	0	NA	NA	NA	110	85	536	182	180	275	98	95	147	30	30	0.274	0.165	0.167
.	19.01.15-17.03.30-1-192922	448	119	119	24	0	19	494	111	111	0	0	NA	NA	NA	124	113	566	185	175	304	98	92	239	63	24	0.422	0.341	0.137
.	19.01.15-17.03.35-1-192960	364	118	118	38	0	30	495	106	106	0	0	NA	NA	NA	99	109	552	187	183	294	101	100	246	47	37	0.446	0.251	0.202
.	19.01.15-17.03.42-1-192999	267	130	130	27	0	22	453	117	117	0	0	NA	NA	NA	62	57	519	172	179	269	88	96	242	71	32	0.466	0.413	0.179
.	19.01.15-17.03.55-1-193002	143	10	10	1	0	1	414	9	9	0	0	NA	NA	NA	56	24	499	169	169	247	83	84	12	9	13	0.024	0.053	0.077
.	19.01.15-17.04.13-1-193021	567	145	145	38	0	28	507	133	133	0	0	NA	NA	NA	133	122	568	183	184	310	99	98	270	61	57	0.475	0.333	0.31
.	19.01.15-17.04.21-1-193034	90	6	6	0	0	0	415	4	4	0	0	NA	NA	NA	33	29	507	167	168	250	84	81	11	3	9	0.022	0.018	0.054
.	19.01.15-17.04.37-1-193053	31	1	1	0	0	0	0	0	0	0	0	NA	NA	NA	18	5	492	164	162	0	0	0	2	0	0	0.004	0	0
.	19.01.15-17.04.39-1-193054	564	177	177	42	0	36	526	161	161	0	0	NA	NA	NA	124	148	572	197	192	310	111	105	340	78	61	0.594	0.396	0.318
.	19.01.15-17.04.46-1-193055	389	166	166	41	0	36	471	151	151	0	0	NA	NA	NA	107	99	549	180	183	282	94	95	298	78	37	0.543	0.433	0.202
.	19.01.15-17.04.49-1-193058	434	56	56	18	0	15	512	51	51	0	0	NA	NA	NA	117	132	572	191	182	313	101	98	118	39	19	0.206	0.204	0.104
.	19.01.15-17.05.26-1-193159	89	3	3	1	0	1	417	2	2	0	0	NA	NA	NA	24	25	502	171	165	251	85	81	3	2	0	0.006	0.012	0
.	19.01.15-17.05.39-1-193175	63	2	2	0	0	0	0	1	1	0	0	NA	NA	NA	23	17	498	168	164	0	0	0	1	0	2	0.002	0	0.012
.	19.01.15-17.05.42-1-193176	121	8	8	2	0	2	418	6	6	0	0	NA	NA	NA	41	28	508	168	165	255	81	82	14	6	4	0.028	0.036	0.024
.	19.01.15-17.05.44-1-193177	153	15	15	2	0	2	427	13	13	0	0	NA	NA	NA	63	42	513	169	173	258	84	85	38	14	2	0.074	0.083	0.012
.	19.01.15-17.05.50-1-193178	34	1	1	1	0	1	0	0	0	0	0	NA	NA	NA	14	9	493	165	164	0	0	0	0	0	3	0	0	0.018
.	19.01.15-17.05.53-1-193179	695	169	169	44	0	32	567	152	152	0	0	NA	NA	NA	189	188	593	206	202	328	121	118	357	58	56	0.602	0.282	0.277
.	19.01.15-17.06.01-1-193186	33	1	1	0	0	0	0	0	0	0	0	NA	NA	NA	14	10	494	164	165	0	0	0	0	0	0	0	0	0
.	19.01.15-17.06.02-1-193188	387	124	124	27	0	21	504	111	111	0	0	NA	NA	NA	103	135	568	194	186	303	104	97	233	81	46	0.41	0.418	0.247
.	19.01.15-17.06.03-1-193190	668	162	162	44	0	38	550	151	151	0	0	NA	NA	NA	181	164	595	193	189	334	110	106	318	70	59	0.534	0.363	0.312
.	19.01.15-17.06.12-1-193196	361	103	103	36	0	29	490	93	93	0	0	NA	NA	NA	112	105	550	189	179	294	100	96	227	51	36	0.413	0.27	0.201
.	19.01.15-17.06.17-1-193202	393	101	101	39	0	30	488	98	98	0	0	NA	NA	NA	86	102	547	179	189	289	96	103	211	78	31	0.386	0.436	0.164
.	19.01.15-17.06.52-1-193238	86	4	4	1	0	1	425	2	2	0	0	NA	NA	NA	24	34	508	170	169	255	85	85	8	0	3	0.016	0	0.018
.	19.01.15-17.07.07-1-193252	621	91	91	24	0	21	585	83	83	0	0	NA	NA	NA	175	196	610	201	198	352	118	115	248	41	29	0.407	0.204	0.146
.	19.01.15-17.07.29-1-193262	36	1	1	0	0	0	0	0	0	0	0	NA	NA	NA	9	10	493	168	162	0	0	0	4	0	0	0.008	0	0
.	19.01.15-17.07.32-1-193278	121	5	5	2	0	2	423	4	4	0	0	NA	NA	NA	35	31	507	167	170	255	84	84	14	0	0	0.028	0	0
.	19.01.15-17.07.47-1-193279	123	6	6	0	0	0	430	5	5	0	0	NA	NA	NA	32	42	511	172	172	254	86	90	16	4	3	0.031	0.023	0.017
.	19.01.15-17.07.50-1-193280	122	10	10	2	0	1	415	8	8	0	0	NA	NA	NA	51	24	501	171	165	247	87	81	17	7	0	0.034	0.041	0
.	19.01.15-17.08.05-1-193290	261	24	24	10	0	6	466	22	22	0	0	NA	NA	NA	58	82	538	177	180	278	92	96	73	16	2	0.136	0.09	0.011
.	19.01.15-17.08.07-1-193294	362	129	129	32	0	24	477	123	123	0	0	NA	NA	NA	106	93	543	185	178	287	97	93	263	59	57	0.484	0.319	0.32
.	19.01.15-17.08.11-1-193295	59	2	2	1	0	1	0	1	1	0	0	NA	NA	NA	10	23	503	167	166	0	0	0	3	0	2	0.006	0	0.012
.	19.01.15-17.08.16-1-193300	379	160	160	39	0	35	483	144	144	0	0	NA	NA	NA	103	97	554	179	177	297	94	92	344	69	35	0.621	0.385	0.198
.	19.01.15-17.08.17-1-193301	462	126	126	33	0	25	488	123	123	0	0	NA	NA	NA	131	110	564	178	181	298	94	96	250	43	50	0.443	0.242	0.276
.	19.01.15-17.08.22-1-193312	656	130	130	31	0	24	551	119	119	0	0	NA	NA	NA	170	166	589	195	195	330	108	113	216	78	38	0.367	0.4	0.195
.	19.01.15-17.08.43-1-193332	63	2	2	0	0	0	413	1	1	0	0	NA	NA	NA	23	24	500	168	169	247	84	82	4	0	0	0.008	0	0
.	19.01.15-17.08.48-1-193335	377	95	95	23	0	18	463	90	90	0	0	NA	NA	NA	107	90	545	181	177	280	91	92	162	51	33	0.297	0.282	0.186
.	19.01.15-17.08.51-1-193336	56	2	2	0	0	0	301	1	1	0	0	NA	NA	NA	19	13	497	164	165	185	55	61	0	5	0	0	0.03	0
.	19.01.15-17.08.53-1-193337	117	14	14	4	0	4	431	11	11	0	0	NA	NA	NA	38	40	515	167	171	262	84	85	11	16	8	0.021	0.096	0.047
.	19.01.15-17.09.01-1-193344	328	32	32	8	0	6	479	31	31	0	0	NA	NA	NA	88	92	540	179	186	282	96	101	90	10	15	0.167	0.056	0.081
.	19.01.15-17.09.04-1-193348	89	8	8	4	0	4	414	7	7	0	0	NA	NA	NA	29	23	504	167	165	251	80	83	8	3	8	0.016	0.018	0.048
.	19.01.15-17.09.20-1-193356	35	1	1	0	0	0	0	0	0	0	0	NA	NA	NA	12	13	494	166	166	0	0	0	2	0	0	0.004	0	0
.	19.01.15-17.09.22-1-193360	323	77	77	21	0	18	460	66	66	0	0	NA	NA	NA	79	73	532	179	175	277	91	92	166	38	35	0.312	0.212	0.2
.	19.01.15-17.09.23-1-193361	60	2	2	0	0	0	199	1	1	0	0	NA	NA	NA	16	14	494	167	166	113	47	39	6	0	0	0.012	0	0
.	19.01.15-17.09.32-1-193377	94	5	5	0	0	0	423	4	4	0	0	NA	NA	NA	42	40	514	170	169	252	86	85	13	0	0	0.025	0	0
.	19.01.15-17.09.48-1-193378	206	12	12	6	0	6	457	11	11	0	0	NA	NA	NA	56	78	530	176	185	269	89	99	30	7	2	0.057	0.04	0.011
.	19.01.15-17.09.48-1-193379	172	29	29	8	0	6	437	27	27	0	0	NA	NA	NA	49	51	525	169	170	269	82	86	34	35	15	0.065	0.207	0.088
.	19.01.15-17.10.28-1-193412	204	25	25	0	0	0	455	19	19	0	0	NA	NA	NA	60	75	540	178	170	278	91	86	29	17	2	0.054	0.096	0.012
.	19.01.15-17.10.36-1-193428	408	112	112	23	0	22	476	97	97	0	0	NA	NA	NA	107	88	539	177	185	284	93	99	183	51	35	0.34	0.288	0.189
.	19.01.15-17.10.37-1-193429	403	102	102	29	0	23	486	95	95	0	0	NA	NA	NA	103	102	539	189	187	284	103	99	193	47	53	0.358	0.249	0.283
.	19.01.15-17.10.39-1-193430	576	173	173	47	0	37	535	161	161	0	0	NA	NA	NA	144	154	585	195	187	326	109	100	355	77	49	0.607	0.395	0.262
.	19.01.15-17.10.45-1-193431	503	129	129	36	0	28	521	118	118	0	0	NA	NA	NA	115	140	578	190	185	314	105	102	247	59	43	0.427	0.311	0.232
.	19.01.15-17.10.59-1-193436	53	2	2	0	0	0	0	1	1	0	0	NA	NA	NA	21	11	492	168	164	0	0	0	3	0	0	0.006	0	0
.	19.01.15-17.11.00-1-193437	34	1	1	1	0	1	0	0	0	0	0	NA	NA	NA	6	10	493	167	163	0	0	0	1	0	0	0.002	0	0
.	19.01.15-17.11.05-1-193449	37	1	1	0	0	0	0	0	0	0	0	NA	NA	NA	20	10	492	168	163	0	0	0	1	0	0	0.002	0	0
.	19.01.15-17.11.05-1-193450	117	6	6	1	0	1	419	5	5	0	0	NA	NA	NA	31	35	505	173	170	247	87	85	14	0	6	0.028	0	0.035
.	19.01.15-17.11.07-1-193453	61	3	3	0	0	0	300	2	2	0	0	NA	NA	NA	19	13	496	165	165	184	59	57	0	0	3	0	0	0.018
.	19.01.15-17.11.08-1-193454	130	9	9	1	0	0	431	7	7	0	0	NA	NA	NA	37	41	509	174	171	257	87	87	9	14	2	0.018	0.08	0.012
.	19.01.15-17.11.17-1-193464	433	106	106	29	0	23	504	96	96	0	0	NA	NA	NA	124	118	558	190	183	300	105	99	236	78	25	0.423	0.411	0.137
.	19.01.15-17.11.21-1-193468	67	2	2	0	0	0	408	1	1	0	0	NA	NA	NA	26	17	499	166	165	247	83	78	0	3	2	0	0.018	0.012
.	19.01.15-17.11.24-1-193469	375	115	115	32	0	28	492	110	110	0	0	NA	NA	NA	101	108	559	183	179	298	98	96	248	48	38	0.444	0.262	0.212
.	19.01.15-17.11.27-1-193470	122	8	8	2	0	2	434	7	7	0	0	NA	NA	NA	49	51	521	175	168	264	86	84	8	9	7	0.015	0.051	0.042
.	19.01.15-17.11.38-1-193489	273	109	109	28	0	22	450	97	97	0	0	NA	NA	NA	66	56	516	179	174	264	94	92	192	58	32	0.372	0.324	0.184
.	19.01.15-17.11.46-1-193490	349	56	56	14	0	9	490	51	51	0	0	NA	NA	NA	96	103	552	181	183	296	96	98	125	30	18	0.226	0.166	0.098
.	19.01.15-17.13.18-1-193550	298	72	72	19	0	10	460	68	68	0	0	NA	NA	NA	81	74	526	180	181	268	94	98	158	49	18	0.3	0.272	0.099
.	19.01.15-17.13.21-1-193554	553	163	163	38	0	27	511	155	155	0	0	NA	NA	NA	137	127	570	185	185	314	97	100	313	49	50	0.549	0.265	0.27
.	19.01.15-17.13.39-1-193571	473	148	148	39	0	31	530	133	133	0	0	NA	NA	NA	114	155	581	194	193	313	107	110	253	101	30	0.435	0.521	0.155
.	19.01.15-17.13.53-1-193574	62	3	3	0	0	0	409	2	2	0	0	NA	NA	NA	25	19	500	166	166	247	80	82	1	1	3	0.002	0.006	0.018
.	19.01.15-17.13.55-1-193575	118	10	10	4	0	4	413	8	8	0	0	NA	NA	NA	32	19	496	169	167	244	85	84	20	4	1	0.04	0.024	0.006
.	19.01.15-17.14.01-1-193582	441	111	111	29	0	20	506	104	104	0	0	NA	NA	NA	105	112	554	187	184	300	105	101	189	60	46	0.341	0.321	0.25
.	19.01.15-17.14.16-1-193593	298	80	80	24	0	18	488	74	74	0	0	NA	NA	NA	84	96	545	187	177	292	102	94	192	43	13	0.352	0.23	0.073
.	19.01.15-17.14.21-1-193597	184	15	15	5	0	4	431	14	14	0	0	NA	NA	NA	50	40	509	170	174	253	87	91	28	7	6	0.055	0.041	0.034
.	19.01.15-17.14.29-1-193605	61	2	2	1	0	1	299	1	1	0	0	NA	NA	NA	20	15	498	165	165	177	62	60	0	0	3	0	0	0.018
.	19.01.15-17.14.30-1-193606	478	34	34	12	0	9	490	32	32	0	0	NA	NA	NA	133	111	556	182	186	295	93	102	77	28	18	0.138	0.154	0.097
.	19.01.15-17.14.39-1-193622	440	147	147	40	0	28	508	130	130	0	0	NA	NA	NA	120	127	562	191	187	301	103	104	264	53	54	0.47	0.277	0.289
.	19.01.15-17.14.53-1-193623	406	76	76	27	0	17	494	70	70	0	0	NA	NA	NA	101	115	552	182	194	295	95	104	167	61	28	0.303	0.335	0.144
.	19.01.15-17.15.28-1-193645	262	18	18	3	0	2	448	17	17	0	0	NA	NA	NA	87	69	528	179	175	270	90	88	22	12	4	0.042	0.067	0.023
.	19.01.15-17.15.33-1-193661	635	168	168	54	0	46	543	157	157	0	0	NA	NA	NA	148	163	602	184	190	339	99	105	324	89	33	0.538	0.484	0.174
.	19.01.15-17.15.55-1-193662	36	1	1	0	0	0	0	0	0	0	0	NA	NA	NA	8	12	497	164	164	0	0	0	0	0	0	0	0	0
.	19.01.15-17.15.58-1-193666	148	10	10	4	0	3	444	9	9	0	0	NA	NA	NA	42	63	528	180	168	266	94	84	33	4	0	0.062	0.022	0
.	19.01.15-17.16.06-1-193675	210	21	21	2	0	1	452	17	17	0	0	NA	NA	NA	57	64	525	175	177	269	91	92	33	10	10	0.063	0.057	0.056
.	19.01.15-17.16.16-1-193687	585	107	107	25	0	18	545	95	95	0	0	NA	NA	NA	168	158	586	193	192	328	107	110	216	29	45	0.369	0.15	0.234
.	19.01.15-17.16.35-1-193723	329	23	23	6	0	3	491	19	19	0	0	NA	NA	NA	106	113	558	182	186	296	98	97	30	20	12	0.054	0.11	0.065
.	19.01.15-17.16.40-1-193724	386	41	41	12	0	9	500	39	39	0	0	NA	NA	NA	100	119	555	188	189	295	103	102	70	16	18	0.126	0.085	0.095
.	19.01.15-17.16.47-1-193725	421	156	156	31	0	23	467	144	144	0	0	NA	NA	NA	95	80	535	179	179	277	96	94	259	75	60	0.484	0.419	0.335
.	19.01.15-17.16.57-1-193727	176	13	13	1	0	1	425	12	12	0	0	NA	NA	NA	70	40	513	173	167	256	87	82	26	16	0	0.051	0.092	0
.	19.01.15-17.17.05-1-193737	442	72	72	21	0	17	510	65	65	0	0	NA	NA	NA	119	132	562	196	187	299	110	101	163	45	24	0.29	0.23	0.128
.	19.01.15-17.17.13-1-193741	84	3	3	0	0	0	413	2	2	0	0	NA	NA	NA	25	26	499	172	168	244	87	82	5	0	0	0.01	0	0
.	19.01.15-17.17.18-1-193745	526	168	168	47	0	35	512	151	151	0	0	NA	NA	NA	132	127	567	184	189	312	97	103	316	84	54	0.557	0.457	0.286
.	19.01.15-17.17.25-1-193749	35	1	1	0	0	0	0	0	0	0	0	NA	NA	NA	8	8	491	166	164	0	0	0	1	0	0	0.002	0	0
.	19.01.15-17.17.27-1-193750	122	10	10	2	0	2	425	8	8	0	0	NA	NA	NA	43	45	515	173	170	253	87	85	26	0	0	0.05	0	0
.	19.01.15-17.17.28-1-193751	33	1	1	0	0	0	0	0	0	0	0	NA	NA	NA	9	10	497	163	163	0	0	0	0	0	0	0	0	0
.	19.01.15-17.17.30-1-193754	86	4	4	1	0	1	418	3	3	0	0	NA	NA	NA	22	30	506	171	166	250	86	82	4	0	0	0.008	0	0
.	19.01.15-17.17.52-1-193770	209	21	21	6	0	5	440	20	20	0	0	NA	NA	NA	56	56	519	172	178	266	85	89	47	13	0	0.091	0.076	0
.	19.01.15-17.17.53-1-193771	530	100	100	32	0	18	509	88	88	0	0	NA	NA	NA	174	135	577	184	187	313	97	99	208	56	32	0.36	0.304	0.171
.	19.01.15-17.17.53-1-193772	182	15	15	2	0	2	436	14	14	0	0	NA	NA	NA	51	46	512	173	174	258	88	90	29	10	3	0.057	0.058	0.017
.	19.01.15-17.18.22-1-193792	383	63	63	18	0	12	484	54	54	0	0	NA	NA	NA	100	95	543	183	182	287	98	99	152	55	24	0.28	0.301	0.132
.	19.01.15-17.18.25-1-193797	499	162	162	36	0	28	515	149	149	0	0	NA	NA	NA	127	134	561	195	191	302	107	106	313	81	54	0.558	0.415	0.283
.	19.01.15-17.18.46-1-193822	500	209	209	40	0	35	499	196	196	0	0	NA	NA	NA	119	122	564	185	186	298	99	102	362	107	30	0.642	0.578	0.161
.	19.01.15-17.18.48-1-193823	615	196	196	50	0	40	520	179	179	0	0	NA	NA	NA	164	133	559	198	189	308	109	103	352	102	44	0.63	0.515	0.233
.	19.01.15-17.18.50-1-193824	117	7	7	1	0	1	421	6	6	0	0	NA	NA	NA	37	28	504	167	170	252	83	86	19	4	0	0.038	0.024	0
.	19.01.15-17.19.13-1-193839	64	3	3	1	0	0	414	2	2	0	0	NA	NA	NA	29	30	507	171	165	251	84	79	6	5	0	0.012	0.029	0
.	19.01.15-17.19.27-1-193845	375	120	120	33	0	28	482	113	113	0	0	NA	NA	NA	82	94	544	178	185	289	92	101	240	56	44	0.441	0.315	0.238
.	19.01.15-17.19.45-1-193861	424	122	122	41	0	34	495	115	115	0	0	NA	NA	NA	94	109	557	180	185	299	95	101	272	36	45	0.488	0.2	0.243
.	19.01.15-17.20.25-1-193907	35	1	1	0	0	0	0	0	0	0	0	NA	NA	NA	5	11	496	164	164	0	0	0	0	0	2	0	0	0.012
.	19.01.15-17.20.27-1-193915	440	97	97	27	0	19	487	92	92	0	0	NA	NA	NA	126	105	546	192	180	286	105	96	221	55	24	0.405	0.286	0.133
.	19.01.15-17.20.28-1-193916	36	1	1	1	0	1	0	0	0	0	0	NA	NA	NA	10	14	495	168	164	0	0	0	4	0	0	0.008	0	0
.	19.01.15-17.20.34-1-194043	170	26	26	7	0	6	436	24	24	0	0	NA	NA	NA	56	48	520	170	171	263	86	87	58	5	4	0.112	0.029	0.023
.	19.01.15-17.21.00-1-194307	123	9	9	0	0	0	434	7	7	0	0	NA	NA	NA	48	50	520	173	170	263	86	85	11	2	0	0.021	0.012	0
.	19.01.15-17.21.19-1-194352	538	148	148	33	0	23	526	139	139	0	0	NA	NA	NA	120	146	575	186	198	312	100	114	267	72	43	0.464	0.387	0.217
.	19.01.15-17.21.27-1-194371	469	158	158	45	0	38	499	141	141	0	0	NA	NA	NA	117	122	562	186	187	298	102	99	303	87	38	0.539	0.468	0.203
.	19.01.15-17.22.00-1-194396	211	10	10	4	0	2	442	8	8	0	0	NA	NA	NA	65	57	520	176	174	264	91	87	20	6	2	0.038	0.034	0.011
.	19.01.15-17.22.26-1-195750	508	156	156	48	0	37	514	145	145	0	0	NA	NA	NA	126	134	570	184	193	312	97	105	313	88	34	0.549	0.478	0.176
.	19.01.15-17.23.09-1-200910	96	4	4	0	0	0	420	3	3	0	0	NA	NA	NA	33	30	506	169	168	249	85	86	9	2	0	0.018	0.012	0
.	19.01.15-17.23.21-1-200918	61	2	2	0	0	0	0	1	1	0	0	NA	NA	NA	11	19	498	169	165	0	0	0	3	1	0	0.006	0.006	0
.	19.01.15-17.23.25-1-200919	347	98	98	21	0	18	471	91	91	0	0	NA	NA	NA	86	90	548	174	181	286	90	95	231	36	10	0.422	0.207	0.055
.	19.01.15-17.23.28-1-200920	510	130	130	42	0	33	504	118	118	0	0	NA	NA	NA	129	121	561	184	189	304	97	103	258	78	39	0.46	0.424	0.206
.	19.01.15-17.23.35-1-200936	147	10	10	1	0	1	435	8	8	0	0	NA	NA	NA	54	49	524	170	168	266	85	84	15	11	6	0.029	0.065	0.036
.	19.01.15-17.23.47-1-200939	451	73	73	23	0	19	527	65	65	0	0	NA	NA	NA	122	138	570	195	186	313	110	104	171	26	24	0.3	0.133	0.129
.	19.01.15-17.24.01-1-200945	356	48	48	13	0	13	484	42	42	0	0	NA	NA	NA	114	104	553	183	181	292	96	96	116	28	4	0.21	0.153	0.022
.	19.01.15-17.24.06-1-200952	204	33	33	11	0	7	459	29	29	0	0	NA	NA	NA	67	70	524	175	184	270	91	98	61	16	5	0.116	0.091	0.027
.	19.01.15-17.25.11-1-200997	229	13	13	3	0	2	459	11	11	0	0	NA	NA	NA	60	71	523	183	178	269	97	93	20	6	2	0.038	0.033	0.011
.	19.01.15-17.25.32-1-201005	381	150	150	42	0	32	471	132	132	0	0	NA	NA	NA	100	81	539	179	176	284	94	93	273	87	29	0.506	0.486	0.165
.	19.01.15-17.25.40-1-201021	97	7	7	4	0	4	417	5	5	0	0	NA	NA	NA	43	27	504	168	168	248	86	83	12	4	6	0.024	0.024	0.036
.	19.01.15-17.25.49-1-201022	33	1	1	0	0	0	0	0	0	0	0	NA	NA	NA	7	13	495	164	167	0	0	0	0	0	1	0	0	0.006
.	19.01.15-17.25.51-1-201023	188	28	28	5	0	5	449	26	26	0	0	NA	NA	NA	45	63	523	180	173	267	93	89	81	7	8	0.155	0.039	0.046
.	19.01.15-17.25.52-1-201024	455	132	132	41	0	30	481	120	120	0	0	NA	NA	NA	134	97	545	180	185	286	96	99	243	76	33	0.446	0.422	0.178
.	19.01.15-17.25.58-1-201028	527	70	70	24	0	21	518	66	66	0	0	NA	NA	NA	157	144	574	192	191	306	107	105	131	46	23	0.228	0.24	0.12
.	19.01.15-17.26.04-1-201036	183	15	15	1	0	1	428	13	13	0	0	NA	NA	NA	45	41	513	170	171	261	83	84	12	11	10	0.023	0.065	0.058
.	19.01.15-17.26.29-1-201058	93	7	7	0	0	0	423	6	6	0	0	NA	NA	NA	29	34	510	170	167	256	84	83	19	3	0	0.037	0.018	0
.	19.01.15-17.26.38-1-201081	286	31	31	7	0	7	472	28	28	0	0	NA	NA	NA	66	82	532	189	174	278	103	91	68	26	8	0.128	0.138	0.046
.	19.01.15-17.26.58-1-201085	168	42	42	11	0	7	422	39	39	0	0	NA	NA	NA	52	44	510	173	174	252	84	86	75	33	14	0.147	0.191	0.08
.	19.01.15-17.27.07-1-201095	296	65	65	16	0	14	472	55	55	0	0	NA	NA	NA	91	83	540	177	179	286	91	95	114	41	15	0.211	0.232	0.084
.	19.01.15-17.27.07-1-201096	260	37	37	11	0	7	463	33	33	0	0	NA	NA	NA	68	77	535	171	184	276	88	99	48	35	6	0.09	0.205	0.033
.	19.01.15-17.27.17-1-201102	91	6	6	0	0	0	414	5	5	0	0	NA	NA	NA	22	23	503	167	166	250	81	83	18	0	1	0.036	0	0.006
.	19.01.15-17.27.33-1-201108	124	8	8	2	0	2	426	6	6	0	0	NA	NA	NA	31	35	508	170	170	254	86	86	19	3	0	0.037	0.018	0
.	19.01.15-17.27.35-1-201124	155	12	12	4	0	2	427	10	10	0	0	NA	NA	NA	46	41	507	175	172	254	87	86	17	13	4	0.034	0.074	0.023
.	19.01.15-17.27.55-1-201125	358	109	109	28	0	26	479	98	98	0	0	NA	NA	NA	93	93	553	178	175	295	93	91	191	46	38	0.345	0.258	0.217
.	19.01.15-17.28.06-1-201137	37	1	1	0	0	0	0	0	0	0	0	NA	NA	NA	11	17	495	170	165	0	0	0	0	0	1	0	0	0.006
.	19.01.15-17.28.07-1-201139	91	4	4	0	0	0	411	3	3	0	0	NA	NA	NA	25	19	498	166	168	245	81	85	9	0	0	0.018	0	0
.	19.01.15-17.28.10-1-201140	213	12	12	2	0	2	433	10	10	0	0	NA	NA	NA	69	49	516	173	173	259	86	88	32	9	3	0.062	0.052	0.017
.	19.01.15-17.28.11-1-201141	145	21	21	5	0	5	422	17	17	0	0	NA	NA	NA	27	31	507	167	170	254	82	86	46	13	1	0.091	0.078	0.006
.	19.01.15-17.28.13-1-201144	665	128	128	30	0	24	537	119	119	0	0	NA	NA	NA	197	167	589	206	185	324	116	97	249	75	66	0.423	0.364	0.357
.	19.01.15-17.28.19-1-201147	481	149	149	38	0	32	509	135	135	0	0	NA	NA	NA	125	124	569	183	185	312	98	99	301	69	64	0.529	0.377	0.346
.	19.01.15-17.28.49-1-201179	187	13	13	3	0	3	433	12	12	0	0	NA	NA	NA	67	49	518	171	173	260	84	89	22	14	13	0.042	0.082	0.075
.	19.01.15-17.28.53-1-201180	470	104	104	26	0	21	511	95	95	0	0	NA	NA	NA	132	133	567	192	187	306	104	101	205	49	35	0.362	0.255	0.187
.	19.01.15-17.29.05-1-201193	33	1	1	0	0	0	0	0	0	0	0	NA	NA	NA	8	12	497	163	165	0	0	0	0	0	1	0	0	0.006
.	19.01.15-17.29.07-1-201195	29	1	1	0	0	0	0	0	0	0	0	NA	NA	NA	4	14	496	168	163	0	0	0	0	0	2	0	0	0.012
.	19.01.15-17.29.09-1-201196	36	1	1	0	0	0	0	0	0	0	0	NA	NA	NA	7	14	499	164	164	0	0	0	0	2	0	0	0.012	0
.	19.01.15-17.29.10-1-201197	243	23	23	3	0	2	443	20	20	0	0	NA	NA	NA	72	58	525	176	170	266	91	86	38	14	9	0.072	0.08	0.053
.	19.01.15-17.29.16-1-201202	239	29	29	5	0	5	446	25	25	0	0	NA	NA	NA	59	61	528	174	172	270	89	87	66	7	10	0.125	0.04	0.058
.	19.01.15-17.29.16-1-201203	297	45	45	11	0	9	464	40	40	0	0	NA	NA	NA	88	79	536	177	179	279	92	93	99	28	8	0.185	0.158	0.045
.	19.01.15-17.29.20-1-201207	479	99	99	26	0	21	511	93	93	0	0	NA	NA	NA	117	133	569	186	191	307	99	105	198	49	23	0.348	0.263	0.12
.	19.01.15-17.29.46-1-201223	248	70	70	13	0	10	451	64	64	0	0	NA	NA	NA	67	66	526	177	176	268	91	92	154	30	24	0.293	0.169	0.136
.	19.01.15-17.30.15-1-201246	156	18	18	4	0	4	428	15	15	0	0	NA	NA	NA	37	38	506	175	170	256	87	85	37	9	1	0.073	0.051	0.006
.	19.01.15-17.30.48-1-201272	181	9	9	1	0	1	433	8	8	0	0	NA	NA	NA	40	44	514	171	172	260	86	87	22	3	2	0.043	0.018	0.012
.	19.01.15-17.30.53-1-201273	476	39	39	8	0	7	500	37	37	0	0	NA	NA	NA	127	111	561	183	180	306	98	96	70	13	17	0.125	0.071	0.094
.	19.01.15-17.30.56-1-201275	89	4	4	2	0	2	418	3	3	0	0	NA	NA	NA	37	28	507	166	168	250	84	84	6	0	5	0.012	0	0.03
.	19.01.15-17.31.11-1-201327	92	4	4	0	0	0	414	3	3	0	0	NA	NA	NA	27	29	507	169	166	248	85	81	3	8	0	0.006	0.047	0
.	19.01.15-17.31.14-1-201332	102	14	14	1	0	1	417	12	12	0	0	NA	NA	NA	45	30	504	169	170	251	83	83	20	1	2	0.04	0.006	0.012
.	19.01.15-17.31.28-1-201338	289	33	33	6	0	5	462	27	27	0	0	NA	NA	NA	63	76	535	179	175	282	92	88	74	6	10	0.138	0.034	0.057
.	19.01.15-17.31.38-1-201354	295	15	15	4	0	3	476	14	14	0	0	NA	NA	NA	86	94	548	178	181	287	92	97	37	12	1	0.068	0.067	0.006
.	19.01.15-17.31.57-1-201357	595	144	144	47	0	34	528	138	138	0	0	NA	NA	NA	156	142	572	195	188	315	109	104	321	60	38	0.561	0.308	0.202
.	19.01.15-17.32.04-1-201365	239	35	35	10	0	8	448	32	32	0	0	NA	NA	NA	73	60	526	177	170	275	90	83	64	11	21	0.122	0.062	0.124
.	19.01.15-17.32.07-1-201369	290	110	110	28	0	22	458	100	100	0	0	NA	NA	NA	86	72	532	175	178	278	87	93	198	73	21	0.372	0.417	0.118
.	19.01.15-17.32.12-1-201371	333	104	104	35	0	25	470	91	91	0	0	NA	NA	NA	86	90	536	181	186	276	95	99	245	42	21	0.457	0.232	0.113
.	19.01.15-17.32.13-1-201373	34	1	1	0	0	0	0	0	0	0	0	NA	NA	NA	8	3	490	164	162	0	0	0	0	0	0	0	0	0
.	19.01.15-17.32.13-1-201374	388	160	160	50	0	41	484	142	142	0	0	NA	NA	NA	90	98	547	190	174	294	103	87	282	80	67	0.516	0.421	0.385
.	19.01.15-17.32.15-1-201377	198	29	29	7	0	6	438	25	25	0	0	NA	NA	NA	59	50	522	171	170	266	84	88	59	20	1	0.113	0.117	0.006
.	19.01.15-17.32.25-1-201381	326	136	136	31	0	25	467	126	126	0	0	NA	NA	NA	95	85	539	178	181	277	93	97	275	72	29	0.51	0.404	0.16
.	19.01.15-17.32.40-1-201406	33	1	1	0	0	0	0	0	0	0	0	NA	NA	NA	6	9	495	163	164	0	0	0	0	0	3	0	0	0.018
.	19.01.15-17.32.43-1-201407	386	114	114	30	0	25	487	102	102	0	0	NA	NA	NA	109	100	548	189	176	292	105	90	215	106	45	0.392	0.561	0.256
.	19.01.15-17.32.56-1-201410	91	4	4	0	0	0	416	3	3	0	0	NA	NA	NA	35	33	511	166	169	253	81	82	15	0	2	0.029	0	0.012
.	19.01.15-17.33.03-1-201417	35	1	1	0	0	0	0	0	0	0	0	NA	NA	NA	11	6	492	165	162	0	0	0	0	0	1	0	0	0.006
.	19.01.15-17.33.06-1-201426	113	12	12	2	0	2	424	11	11	0	0	NA	NA	NA	22	31	502	169	173	250	86	88	25	6	2	0.05	0.036	0.012
.	19.01.15-17.33.09-1-201428	205	12	12	2	0	2	446	11	11	0	0	NA	NA	NA	51	62	527	171	177	272	84	90	39	6	2	0.074	0.035	0.011
.	19.01.15-17.33.34-1-201451	60	2	2	2	0	2	410	1	1	0	0	NA	NA	NA	33	27	506	165	169	245	80	85	4	0	3	0.008	0	0.018
.	19.01.15-17.33.49-1-201460	205	27	27	5	0	4	433	21	21	0	0	NA	NA	NA	67	48	513	173	175	257	86	90	48	11	19	0.094	0.064	0.109
.	19.01.15-17.33.55-1-201461	381	109	109	23	0	19	523	103	103	0	0	NA	NA	NA	108	139	580	192	180	318	108	97	220	83	43	0.379	0.432	0.239
.	19.01.15-17.34.31-1-201481	367	99	99	21	0	17	493	93	93	0	0	NA	NA	NA	93	111	561	183	180	299	97	97	212	47	22	0.378	0.257	0.122
.	19.01.15-17.34.38-1-201504	118	8	8	2	0	1	418	7	7	0	0	NA	NA	NA	30	24	503	169	165	252	85	81	7	15	0	0.014	0.089	0
.	19.01.15-17.34.48-1-201505	762	181	181	52	0	38	598	171	171	0	0	NA	NA	NA	192	220	622	205	206	360	117	121	291	113	67	0.468	0.551	0.325
.	19.01.15-17.35.01-1-201514	67	2	2	1	0	1	414	0	0	0	0	NA	NA	NA	22	27	506	169	165	249	87	78	2	0	2	0.004	0	0.012
.	19.01.15-17.35.07-1-201521	531	90	90	18	0	16	519	85	85	0	0	NA	NA	NA	145	131	571	190	183	313	106	100	168	53	36	0.294	0.279	0.197
.	19.01.15-17.35.13-1-201524	57	2	2	0	0	0	149	1	1	0	0	NA	NA	NA	20	17	499	166	165	92	32	25	1	3	0	0.002	0.018	0
.	19.01.15-17.35.13-1-201525	345	43	43	12	0	9	484	40	40	0	0	NA	NA	NA	112	103	554	182	180	292	96	96	114	28	15	0.206	0.154	0.083
.	19.01.15-17.35.21-1-201531	33	1	1	0	0	0	0	0	0	0	0	NA	NA	NA	11	7	494	163	163	0	0	0	0	0	0	0	0	0
.	19.01.15-17.35.28-1-201532	294	29	29	4	0	2	486	25	25	0	0	NA	NA	NA	70	106	554	181	184	292	96	98	51	35	7	0.092	0.193	0.038
.	19.01.15-17.35.29-1-201533	35	1	1	0	0	0	0	0	0	0	0	NA	NA	NA	14	10	494	167	162	0	0	0	0	3	0	0	0.018	0
.	19.01.15-17.35.31-1-201534	668	144	144	26	0	23	547	130	130	0	0	NA	NA	NA	176	168	599	196	186	333	112	102	300	79	45	0.501	0.403	0.242
.	19.01.15-17.35.37-1-201550	266	20	20	3	0	3	465	19	19	0	0	NA	NA	NA	64	80	535	178	180	279	91	95	23	15	12	0.043	0.084	0.067
.	19.01.15-17.36.13-1-201565	123	17	17	5	0	4	424	13	13	0	0	NA	NA	NA	47	35	512	166	170	256	83	85	30	19	4	0.059	0.114	0.024
.	19.01.15-17.36.16-1-201570	61	4	4	0	0	0	406	3	3	0	0	NA	NA	NA	27	13	495	166	165	242	82	82	13	0	0	0.026	0	0
.	19.01.15-17.36.19-1-201571	35	1	1	1	0	1	0	0	0	0	0	NA	NA	NA	9	10	496	163	164	0	0	0	4	0	0	0.008	0	0
.	19.01.15-17.36.33-1-201600	127	10	10	1	0	1	416	9	9	0	0	NA	NA	NA	33	23	500	166	170	247	82	87	21	1	5	0.042	0.006	0.029
.	19.01.15-17.36.34-1-201601	353	82	82	24	0	21	492	74	74	0	0	NA	NA	NA	89	109	549	190	183	292	103	97	143	47	20	0.26	0.247	0.109
.	19.01.15-17.36.50-1-201609	34	1	1	0	0	0	0	0	0	0	0	NA	NA	NA	18	7	492	165	163	0	0	0	0	0	1	0	0	0.006
.	19.01.15-17.36.55-1-201610	181	13	13	3	0	2	434	10	10	0	0	NA	NA	NA	45	42	514	167	174	260	83	91	26	3	16	0.051	0.018	0.092
.	19.01.15-17.36.58-1-201613	88	4	4	0	0	0	414	3	3	0	0	NA	NA	NA	17	21	498	166	170	247	81	86	5	0	2	0.01	0	0.012
.	19.01.15-17.37.01-1-201618	208	26	26	5	0	5	435	22	22	0	0	NA	NA	NA	48	52	521	167	177	262	83	90	46	9	4	0.088	0.054	0.023
.	19.01.15-17.37.10-1-201625	92	3	3	0	0	0	408	2	2	0	0	NA	NA	NA	23	25	503	166	169	246	81	81	1	1	3	0.002	0.006	0.018
.	19.01.15-17.37.15-1-201630	32	1	1	0	0	0	0	0	0	0	0	NA	NA	NA	17	9	492	165	165	0	0	0	0	0	1	0	0	0.006
.	19.01.15-17.37.18-1-201631	298	155	155	32	0	30	487	144	144	0	0	NA	NA	NA	77	103	544	191	181	286	104	97	280	87	39	0.515	0.455	0.215
.	19.01.15-17.37.20-1-201635	97	6	6	2	0	2	417	5	5	0	0	NA	NA	NA	28	26	505	169	165	250	84	83	22	0	0	0.044	0	0
.	19.01.15-17.37.22-1-201636	149	8	8	3	0	2	423	7	7	0	0	NA	NA	NA	48	37	507	171	172	249	87	87	21	0	4	0.041	0	0.023
.	19.01.15-17.37.29-1-201639	37	1	1	1	0	1	0	0	0	0	0	NA	NA	NA	12	6	490	165	164	0	0	0	0	2	0	0	0.012	0
.	19.01.15-17.37.34-1-201655	355	96	96	22	0	16	483	93	93	0	0	NA	NA	NA	100	96	545	184	180	286	100	97	197	49	26	0.361	0.266	0.144
.	19.01.15-17.37.36-1-201656	98	7	7	1	0	1	424	6	6	0	0	NA	NA	NA	29	37	515	169	166	256	83	85	3	11	0	0.006	0.065	0
.	19.01.15-17.37.38-1-201657	266	14	14	5	0	4	464	12	12	0	0	NA	NA	NA	65	81	537	181	176	277	97	90	33	13	6	0.061	0.072	0.034
.	19.01.15-17.37.42-1-201658	507	151	151	44	0	36	535	139	139	0	0	NA	NA	NA	138	156	581	199	189	325	109	101	277	99	28	0.477	0.497	0.148
.	19.01.15-17.37.54-1-201659	264	16	16	4	0	3	471	15	15	0	0	NA	NA	NA	69	79	537	175	180	281	92	98	44	12	1	0.082	0.069	0.006
.	19.01.15-17.38.04-1-201670	172	18	18	3	0	2	435	16	16	0	0	NA	NA	NA	55	53	515	177	174	258	89	88	46	7	3	0.089	0.04	0.017
.	19.01.15-17.38.19-1-201677	123	21	21	4	0	2	434	19	19	0	0	NA	NA	NA	41	55	528	173	167	268	84	82	33	0	9	0.062	0	0.054
.	19.01.15-17.38.25-1-201685	35	1	1	0	0	0	0	0	0	0	0	NA	NA	NA	16	11	494	167	163	0	0	0	0	1	0	0	0.006	0
.	19.01.15-17.38.31-1-201686	298	172	172	39	0	26	470	158	158	0	0	NA	NA	NA	90	86	538	180	181	279	96	95	304	58	36	0.565	0.322	0.199
.	19.01.15-17.38.35-1-201702	617	176	176	53	0	44	535	161	161	0	0	NA	NA	NA	162	156	590	192	187	327	105	103	363	76	41	0.615	0.396	0.219
.	19.01.15-17.38.37-1-201710	239	22	22	3	0	3	454	20	20	0	0	NA	NA	NA	67	79	540	176	176	275	89	90	30	29	12	0.056	0.165	0.068
.	19.01.15-17.38.39-1-201711	64	3	3	1	0	1	409	2	2	0	0	NA	NA	NA	31	24	504	165	168	246	78	85	3	2	3	0.006	0.012	0.018
.	19.01.15-17.38.52-1-201714	363	155	155	31	0	23	475	143	143	0	0	NA	NA	NA	104	96	549	185	175	289	98	88	280	73	44	0.51	0.395	0.251
.	19.01.15-17.39.03-1-201724	59	2	2	1	0	1	413	1	1	0	0	NA	NA	NA	22	22	500	168	167	248	82	83	7	0	0	0.014	0	0
.	19.01.15-17.39.26-1-201735	518	148	148	33	0	30	521	139	139	0	0	NA	NA	NA	123	132	566	190	189	311	108	102	258	93	33	0.456	0.489	0.175
.	19.01.15-17.39.41-1-201751	241	39	39	8	0	7	447	36	36	0	0	NA	NA	NA	65	60	525	173	175	267	91	89	80	16	5	0.152	0.092	0.029
.	19.01.15-17.40.32-1-201777	82	3	3	1	0	1	414	2	2	0	0	NA	NA	NA	19	22	503	167	165	250	81	83	4	3	0	0.008	0.018	0
.	19.01.15-17.40.45-1-201801	284	27	27	13	0	9	469	24	24	0	0	NA	NA	NA	87	86	543	180	176	284	96	89	18	43	6	0.033	0.239	0.034
.	19.01.15-17.40.47-1-201802	374	56	56	16	0	13	483	54	54	0	0	NA	NA	NA	100	100	551	180	182	289	96	98	134	22	14	0.243	0.122	0.077
.	19.01.15-17.40.49-1-201803	96	3	3	0	0	0	423	2	2	0	0	NA	NA	NA	37	37	509	169	172	250	85	88	7	5	0	0.014	0.03	0
.	19.01.15-17.41.01-1-201810	59	2	2	0	0	0	405	1	1	0	0	NA	NA	NA	19	14	497	168	162	243	83	79	1	0	2	0.002	0	0.012
.	19.01.15-17.41.14-1-201822	601	89	89	20	0	17	559	81	81	0	0	NA	NA	NA	168	179	587	197	208	327	113	119	190	45	39	0.324	0.228	0.188
.	19.01.15-17.41.18-1-201824	181	19	19	4	0	4	436	16	16	0	0	NA	NA	NA	58	52	518	179	168	261	95	80	31	12	11	0.06	0.067	0.065
.	19.01.15-17.41.27-1-201828	143	9	9	1	0	0	432	8	8	0	0	NA	NA	NA	52	47	510	176	174	256	91	85	13	3	6	0.025	0.017	0.034
.	19.01.15-17.41.58-1-201847	118	8	8	4	0	4	423	6	6	0	0	NA	NA	NA	30	38	513	170	168	258	83	82	18	4	1	0.035	0.024	0.006
.	19.01.15-17.41.59-1-201849	702	140	140	38	0	29	581	127	127	0	0	NA	NA	NA	185	208	622	204	195	356	117	108	299	75	38	0.481	0.368	0.195
.	19.01.15-17.42.02-1-201853	384	175	175	52	0	42	489	158	158	0	0	NA	NA	NA	104	108	553	185	183	291	101	97	383	40	60	0.693	0.216	0.328
.	19.01.15-17.42.08-1-201859	32	1	1	0	0	0	0	0	0	0	0	NA	NA	NA	4	5	491	164	163	0	0	0	0	1	0	0	0.006	0
.	19.01.15-17.42.10-1-201860	433	145	145	35	0	28	507	136	136	0	0	NA	NA	NA	114	121	564	191	179	301	109	97	303	49	39	0.537	0.257	0.218
.	19.01.15-17.42.15-1-201865	268	116	116	20	0	17	445	106	106	0	0	NA	NA	NA	83	56	521	171	177	267	87	91	210	66	45	0.403	0.386	0.254
.	19.01.15-17.42.16-1-201866	541	107	107	27	0	25	551	99	99	0	0	NA	NA	NA	141	165	593	198	187	333	115	103	218	67	43	0.368	0.338	0.23
.	19.01.15-17.42.56-1-201895	61	2	2	0	0	0	411	1	1	0	0	NA	NA	NA	25	26	507	167	165	251	80	80	2	0	0	0.004	0	0
.	19.01.15-17.43.05-1-201905	276	28	28	7	0	7	451	25	25	0	0	NA	NA	NA	89	61	525	176	173	275	88	88	66	6	3	0.126	0.034	0.017
.	19.01.15-17.43.07-1-201908	143	9	9	3	0	3	436	8	8	0	0	NA	NA	NA	53	47	514	172	174	262	86	88	39	4	0	0.076	0.023	0
.	19.01.15-17.43.23-1-201917	35	1	1	0	0	0	0	0	0	0	0	NA	NA	NA	12	6	492	165	162	0	0	0	0	0	2	0	0	0.012
.	19.01.15-17.43.24-1-201918	59	2	2	1	0	1	400	1	1	0	0	NA	NA	NA	17	14	496	167	164	239	84	77	0	1	3	0	0.006	0.018
.	19.01.15-17.43.30-1-201919	31	1	1	1	0	1	0	0	0	0	0	NA	NA	NA	10	10	496	164	163	0	0	0	0	2	0	0	0.012	0
.	19.01.15-17.43.32-1-201920	31	1	1	0	0	0	0	0	0	0	0	NA	NA	NA	7	7	494	163	163	0	0	0	0	0	2	0	0	0.012
.	19.01.15-17.43.34-1-201936	123	7	7	3	0	3	422	6	6	0	0	NA	NA	NA	44	42	514	170	171	253	84	85	18	14	0	0.035	0.082	0
.	19.01.15-17.43.35-1-201937	615	163	163	47	0	42	532	152	152	0	0	NA	NA	NA	157	150	575	198	190	315	113	104	314	93	46	0.546	0.47	0.242
.	19.01.15-17.43.47-1-201940	226	19	19	3	0	3	443	16	16	0	0	NA	NA	NA	49	54	521	171	175	268	85	90	33	2	7	0.063	0.012	0.04
.	19.01.15-17.43.50-1-201941	728	154	154	42	0	31	584	136	136	0	0	NA	NA	NA	194	199	618	201	193	360	115	109	334	79	37	0.54	0.393	0.192
.	19.01.15-17.44.14-1-201957	581	60	60	16	0	12	539	55	55	0	0	NA	NA	NA	147	156	572	201	196	314	114	111	147	30	33	0.257	0.149	0.168
.	19.01.15-17.44.26-1-201962	59	2	2	0	0	0	423	1	1	0	0	NA	NA	NA	25	36	515	164	170	254	82	87	2	0	5	0.004	0	0.029
.	19.01.15-17.44.27-1-201963	498	168	168	39	0	30	493	151	151	0	0	NA	NA	NA	130	107	556	184	180	297	101	95	318	55	43	0.572	0.299	0.239
.	19.01.15-17.44.41-1-201986	263	13	13	5	0	4	464	12	12	0	0	NA	NA	NA	82	76	536	175	178	278	90	96	22	14	2	0.041	0.08	0.011
.	19.01.15-17.44.41-1-201987	61	2	2	1	0	1	413	1	1	0	0	NA	NA	NA	14	17	500	167	163	249	82	82	0	2	0	0	0.012	0
.	19.01.15-17.44.53-1-201988	241	19	19	6	0	6	451	16	16	0	0	NA	NA	NA	70	66	531	180	168	272	95	84	50	12	5	0.094	0.067	0.03
.	19.01.15-17.44.57-1-201991	273	50	50	10	0	10	452	47	47	0	0	NA	NA	NA	87	69	533	172	177	275	85	92	85	19	2	0.159	0.11	0.011
.	19.01.15-17.45.00-1-201998	174	11	11	5	0	4	434	8	8	0	0	NA	NA	NA	56	47	515	172	173	260	86	88	22	10	5	0.043	0.058	0.029
.	19.01.15-17.45.11-1-202005	448	94	94	14	0	11	498	88	88	0	0	NA	NA	NA	128	112	568	180	177	306	97	95	147	63	51	0.259	0.35	0.288
.	19.01.15-17.45.30-1-202013	678	114	114	33	0	27	575	102	102	0	0	NA	NA	NA	195	197	614	205	191	348	122	105	253	36	40	0.412	0.176	0.209
.	19.01.15-17.45.31-1-202014	87	4	4	1	0	1	416	3	3	0	0	NA	NA	NA	28	28	504	169	168	249	85	82	13	3	0	0.026	0.018	0
.	19.01.15-17.45.50-1-202030	210	18	18	4	0	4	444	16	16	0	0	NA	NA	NA	57	61	528	173	173	269	87	88	32	18	6	0.061	0.104	0.035
.	19.01.15-17.45.51-1-202031	93	9	9	3	0	3	418	7	7	0	0	NA	NA	NA	38	36	508	173	168	249	85	84	31	4	6	0.061	0.023	0.036
.	19.01.15-17.46.08-1-202044	35	1	1	0	0	0	0	0	0	0	0	NA	NA	NA	9	10	495	166	162	0	0	0	0	0	1	0	0	0.006
.	19.01.15-17.46.20-1-202054	992	161	161	45	0	34	631	146	146	0	0	NA	NA	NA	276	247	635	221	204	377	135	119	332	87	69	0.523	0.394	0.338
.	19.01.15-17.46.21-1-202055	389	151	151	33	0	27	489	144	144	0	0	NA	NA	NA	108	103	555	182	179	296	98	95	269	72	43	0.485	0.396	0.24
.	19.01.15-17.46.41-1-202088	215	27	27	8	0	5	470	24	24	0	0	NA	NA	NA	60	84	538	182	177	280	97	93	60	6	9	0.112	0.033	0.051
.	19.01.15-17.47.10-1-202101	33	1	1	0	0	0	0	0	0	0	0	NA	NA	NA	11	7	493	164	163	0	0	0	0	0	3	0	0	0.018
.	19.01.15-17.47.20-1-202109	35	1	1	0	0	0	0	0	0	0	0	NA	NA	NA	11	14	496	166	165	0	0	0	0	0	0	0	0	0
.	19.01.15-17.47.27-1-202110	33	1	1	1	0	1	0	0	0	0	0	NA	NA	NA	8	9	494	165	163	0	0	0	2	0	0	0.004	0	0
.	19.01.15-17.47.29-1-202113	181	6	6	1	0	1	446	4	4	0	0	NA	NA	NA	52	59	520	175	177	262	92	92	17	2	2	0.033	0.011	0.011
.	19.01.15-17.47.35-1-202129	566	89	89	16	0	14	519	82	82	0	0	NA	NA	NA	151	139	575	195	182	313	111	95	189	33	33	0.329	0.169	0.181
.	19.01.15-17.47.35-1-202130	62	3	3	0	0	0	415	2	2	0	0	NA	NA	NA	21	26	501	172	166	245	87	83	10	0	0	0.02	0	0
.	19.01.15-17.47.47-1-202131	469	142	142	34	0	27	518	132	132	0	0	NA	NA	NA	112	127	561	194	185	307	111	100	256	69	42	0.456	0.356	0.227
.	19.01.15-17.47.50-1-202132	35	1	1	0	0	0	0	0	0	0	0	NA	NA	NA	5	10	495	165	163	0	0	0	0	1	0	0	0.006	0
.	19.01.15-17.47.50-1-202133	32	1	1	0	0	0	0	0	0	0	0	NA	NA	NA	8	11	495	165	164	0	0	0	0	0	0	0	0	0
.	19.01.15-17.47.53-1-202134	356	111	111	30	0	25	485	105	105	0	0	NA	NA	NA	78	99	548	183	181	290	98	97	250	55	32	0.456	0.301	0.177
.	19.01.15-17.47.53-1-202135	776	161	161	48	0	42	598	141	141	0	0	NA	NA	NA	203	227	616	211	213	347	123	128	335	73	49	0.544	0.346	0.23
.	19.01.15-17.48.04-1-202145	586	112	112	33	0	30	548	101	101	0	0	NA	NA	NA	155	180	598	200	195	330	111	107	221	63	22	0.37	0.315	0.113
.	19.01.15-17.48.31-1-202160	90	3	3	1	0	0	426	2	2	0	0	NA	NA	NA	35	39	514	168	170	257	85	84	6	2	0	0.012	0.012	0
.	19.01.15-17.48.51-1-202185	536	108	108	31	0	22	530	101	101	0	0	NA	NA	NA	130	152	573	189	203	311	103	116	239	56	36	0.417	0.296	0.177
.	19.01.15-17.49.51-1-202220	86	6	6	2	0	2	421	4	4	0	0	NA	NA	NA	30	32	504	170	171	252	86	83	9	1	4	0.018	0.006	0.023
.	19.01.15-17.49.51-1-202221	66	2	2	0	0	0	417	1	1	0	0	NA	NA	NA	22	32	507	170	168	251	82	84	6	0	0	0.012	0	0
.	19.01.15-17.49.56-1-202224	414	47	47	14	0	13	499	42	42	0	0	NA	NA	NA	128	115	563	186	179	305	97	97	123	41	6	0.218	0.22	0.034
.	19.01.15-17.50.01-1-202237	434	90	90	28	0	22	506	79	79	0	0	NA	NA	NA	112	120	563	182	188	304	96	106	184	72	28	0.327	0.396	0.149
.	19.01.15-17.50.06-1-202242	34	1	1	0	0	0	0	0	0	0	0	NA	NA	NA	11	6	493	163	163	0	0	0	0	0	0	0	0	0
.	19.01.15-17.50.08-1-202244	122	7	7	0	0	0	427	5	5	0	0	NA	NA	NA	37	38	508	168	175	256	85	86	13	4	0	0.026	0.024	0
.	19.01.15-17.50.22-1-202252	97	3	3	1	0	1	410	2	2	0	0	NA	NA	NA	22	24	506	166	165	249	79	82	5	2	0	0.01	0.012	0
.	19.01.15-17.50.23-1-202253	36	1	1	0	0	0	0	0	0	0	0	NA	NA	NA	15	10	497	164	162	0	0	0	0	0	2	0	0	0.012
.	19.01.15-17.50.27-1-202254	327	74	74	20	0	18	464	71	71	0	0	NA	NA	NA	92	77	538	177	175	283	93	88	147	44	42	0.273	0.249	0.24
.	19.01.15-17.50.29-1-202255	198	24	24	1	0	0	455	23	23	0	0	NA	NA	NA	54	67	529	172	179	274	88	93	33	18	0	0.062	0.105	0
.	19.01.15-17.50.35-1-202271	89	5	5	1	0	1	408	4	4	0	0	NA	NA	NA	25	18	499	165	167	244	80	84	12	0	0	0.024	0	0
.	19.01.15-17.50.44-1-202279	98	6	6	1	0	1	415	5	5	0	0	NA	NA	NA	37	29	507	169	166	251	82	82	25	0	5	0.049	0	0.03
.	19.01.15-17.50.48-1-202280	482	102	102	25	0	19	518	94	94	0	0	NA	NA	NA	129	141	575	190	189	312	101	105	224	48	30	0.39	0.253	0.159
.	19.01.15-17.50.55-1-202281	264	47	47	9	0	7	468	44	44	0	0	NA	NA	NA	85	93	545	174	187	280	88	100	119	39	6	0.218	0.224	0.032
.	19.01.15-17.51.03-1-202290	351	23	23	5	0	4	480	22	22	0	0	NA	NA	NA	100	95	547	185	176	289	96	95	44	16	16	0.08	0.086	0.091
.	19.01.15-17.51.03-1-202291	92	13	13	1	0	1	415	12	12	0	0	NA	NA	NA	29	25	504	168	166	250	83	82	20	10	0	0.04	0.06	0
.	19.01.15-17.51.09-1-202296	204	26	26	8	0	5	452	22	22	0	0	NA	NA	NA	47	67	534	173	173	277	90	85	66	5	15	0.124	0.029	0.087
.	19.01.15-17.51.24-1-202306	386	165	165	44	0	36	466	146	146	0	0	NA	NA	NA	97	78	532	181	178	278	95	93	310	60	32	0.583	0.331	0.18
.	19.01.15-17.51.36-1-202322	259	32	32	3	0	3	466	28	28	0	0	NA	NA	NA	76	77	531	180	179	275	95	96	66	22	7	0.124	0.122	0.039
.	19.01.15-17.52.12-1-202336	93	12	12	1	0	0	408	11	11	0	0	NA	NA	NA	42	26	500	170	169	242	83	83	26	5	4	0.052	0.029	0.024
.	19.01.15-17.52.20-1-202343	471	116	116	35	0	29	497	106	106	0	0	NA	NA	NA	135	113	563	190	173	302	105	90	249	53	47	0.442	0.279	0.272
.	19.01.15-17.52.26-1-202344	212	81	81	18	0	13	455	76	76	0	0	NA	NA	NA	55	68	530	177	174	272	93	90	129	58	26	0.243	0.328	0.149
.	19.01.15-17.52.27-1-202345	543	140	140	35	0	31	541	126	126	0	0	NA	NA	NA	118	155	583	188	197	327	102	112	281	60	54	0.482	0.319	0.274
.	19.01.15-17.52.38-1-202363	381	100	100	29	0	21	500	89	89	0	0	NA	NA	NA	93	119	559	189	184	297	104	99	219	63	36	0.392	0.333	0.196
.	19.01.15-17.52.46-1-202371	35	1	1	0	0	0	0	0	0	0	0	NA	NA	NA	6	11	495	165	164	0	0	0	0	0	2	0	0	0.012
.	19.01.15-17.52.50-1-202372	233	28	28	4	0	4	464	24	24	0	0	NA	NA	NA	55	74	536	179	172	278	96	90	51	14	8	0.095	0.078	0.047
.	19.01.15-17.52.59-1-202377	211	11	11	1	0	1	432	10	10	0	0	NA	NA	NA	57	49	515	174	173	258	87	87	11	5	8	0.021	0.029	0.046
.	19.01.15-17.53.24-1-202393	87	5	5	1	0	1	418	3	3	0	0	NA	NA	NA	25	30	499	173	171	246	88	84	21	0	0	0.042	0	0
.	19.01.15-17.53.29-1-202394	113	5	5	3	0	3	415	4	4	0	0	NA	NA	NA	41	24	502	168	167	250	81	84	9	2	2	0.018	0.012	0.012
.	19.01.15-17.53.30-1-202395	62	2	2	1	0	0	419	0	0	0	0	NA	NA	NA	29	28	507	170	164	253	84	82	3	0	0	0.006	0	0
.	19.01.15-17.53.44-1-202413	236	77	77	11	0	8	450	66	66	0	0	NA	NA	NA	66	69	525	183	174	265	97	88	158	36	19	0.301	0.197	0.109
.	19.01.15-17.53.44-1-202414	59	2	2	0	0	0	100	1	1	0	0	NA	NA	NA	16	18	497	170	164	59	21	20	3	0	0	0.006	0	0
.	19.01.15-17.53.46-1-202415	537	148	148	37	0	30	540	135	135	0	0	NA	NA	NA	170	159	578	203	191	321	111	108	290	72	36	0.502	0.355	0.188
.	19.01.15-17.53.53-1-202416	428	53	53	13	0	11	500	47	47	0	0	NA	NA	NA	117	117	558	186	186	299	99	102	129	32	6	0.231	0.172	0.032
.	19.01.15-17.54.11-1-202429	773	75	75	19	0	16	577	70	70	0	0	NA	NA	NA	204	197	601	196	213	339	112	126	178	52	27	0.296	0.265	0.127
.	19.01.15-17.54.40-1-202452	237	69	69	13	0	11	456	63	63	0	0	NA	NA	NA	59	70	532	173	178	276	89	91	122	30	25	0.229	0.173	0.14
.	19.01.15-17.54.44-1-202453	448	122	122	34	0	28	504	116	116	0	0	NA	NA	NA	121	118	561	186	184	302	102	100	239	78	29	0.426	0.419	0.158
.	19.01.15-17.54.47-1-202461	355	39	39	8	0	6	490	35	35	0	0	NA	NA	NA	105	103	547	182	187	290	99	101	90	18	9	0.165	0.099	0.048
.	19.01.15-17.54.55-1-202462	381	125	125	30	0	23	493	119	119	0	0	NA	NA	NA	113	107	557	185	178	302	95	96	274	51	20	0.492	0.276	0.112
.	19.01.15-17.55.02-1-202473	30	1	1	0	0	0	0	0	0	0	0	NA	NA	NA	4	4	488	165	164	0	0	0	0	0	1	0	0	0.006
.	19.01.15-17.55.11-1-202478	30	1	1	0	0	0	0	0	0	0	0	NA	NA	NA	9	11	497	165	162	0	0	0	0	0	0	0	0	0
.	19.01.15-17.55.20-1-202486	466	134	134	35	0	31	523	122	122	0	0	NA	NA	NA	122	135	560	201	187	304	116	103	287	73	39	0.512	0.363	0.209
.	19.01.15-17.55.37-1-202502	179	9	9	3	0	2	444	7	7	0	0	NA	NA	NA	51	57	524	174	172	270	87	87	24	0	0	0.046	0	0
.	19.01.15-17.55.55-1-202504	426	122	122	26	0	20	491	110	110	0	0	NA	NA	NA	104	113	548	183	195	287	97	107	234	70	28	0.427	0.383	0.144
.	19.01.15-17.55.57-1-202506	92	6	6	1	0	1	419	4	4	0	0	NA	NA	NA	44	36	510	171	168	251	83	85	6	8	4	0.012	0.047	0.024
.	19.01.15-17.56.07-1-202517	87	5	5	3	0	2	428	3	3	0	0	NA	NA	NA	31	38	514	170	167	255	88	85	6	2	4	0.012	0.012	0.024
.	19.01.15-17.56.12-1-202519	65	3	3	2	0	2	351	2	2	0	0	NA	NA	NA	24	16	498	165	166	208	74	69	6	0	0	0.012	0	0
.	19.01.15-17.56.13-1-202520	143	6	6	1	0	0	437	4	4	0	0	NA	NA	NA	47	55	523	173	172	264	87	86	4	4	4	0.008	0.023	0.023
.	19.01.15-17.56.20-1-202529	194	19	19	5	0	4	423	16	16	0	0	NA	NA	NA	57	38	517	168	166	254	84	85	34	16	1	0.066	0.095	0.006
.	19.01.15-17.56.23-1-202532	328	81	81	18	0	17	478	79	79	0	0	NA	NA	NA	96	99	541	186	185	278	101	99	150	46	20	0.277	0.247	0.108
.	19.01.15-17.56.26-1-202541	377	124	124	34	0	26	493	114	114	0	0	NA	NA	NA	118	114	564	185	178	299	99	95	238	67	50	0.422	0.362	0.281
.	19.01.15-17.56.29-1-202542	205	21	21	7	0	6	445	18	18	0	0	NA	NA	NA	63	63	524	177	175	262	93	90	55	12	8	0.105	0.068	0.046
.	19.01.15-17.56.47-1-202565	58	2	2	0	0	0	412	1	1	0	0	NA	NA	NA	25	21	499	170	165	245	85	82	3	2	0	0.006	0.012	0
.	19.01.15-17.56.59-1-202570	89	4	4	3	0	2	414	2	2	0	0	NA	NA	NA	41	24	504	166	167	249	82	83	5	18	0	0.01	0.108	0
.	19.01.15-17.57.02-1-202574	488	49	49	12	0	11	520	47	47	0	0	NA	NA	NA	145	137	572	193	185	313	109	98	97	36	26	0.17	0.187	0.141
.	19.01.15-17.57.06-1-202579	485	126	126	33	0	22	518	115	115	0	0	NA	NA	NA	144	138	574	193	184	312	107	99	238	73	32	0.415	0.378	0.174
.	19.01.15-17.57.13-1-202584	62	2	2	0	0	0	412	1	1	0	0	NA	NA	NA	34	27	499	170	171	244	83	85	5	3	0	0.01	0.018	0
.	19.01.15-17.57.16-1-202586	37	1	1	0	0	0	0	0	0	0	0	NA	NA	NA	11	8	494	164	163	0	0	0	3	0	0	0.006	0	0
.	19.01.15-17.57.20-1-202590	672	121	121	28	0	21	572	110	110	0	0	NA	NA	NA	179	198	612	198	201	347	107	118	258	60	44	0.422	0.303	0.219
.	19.01.15-17.57.24-1-202591	252	35	35	12	0	11	467	33	33	0	0	NA	NA	NA	74	84	536	182	179	279	96	92	57	19	24	0.106	0.104	0.134
.	19.01.15-17.57.46-1-202609	87	4	4	1	0	1	408	3	3	0	0	NA	NA	NA	37	23	504	165	167	247	80	81	4	1	2	0.008	0.006	0.012
.	19.01.15-17.57.58-1-202612	146	12	12	4	0	3	425	9	9	0	0	NA	NA	NA	40	32	507	170	168	254	85	86	26	11	1	0.051	0.065	0.006
.	19.01.15-17.58.01-1-202617	122	5	5	0	0	0	419	4	4	0	0	NA	NA	NA	31	33	511	168	167	252	83	84	10	9	0	0.02	0.054	0
.	19.01.15-17.58.08-1-202624	177	22	22	2	0	2	434	19	19	0	0	NA	NA	NA	45	44	510	172	175	260	87	87	39	22	3	0.076	0.128	0.017
.	19.01.15-17.58.08-1-202625	62	2	2	0	0	0	408	1	1	0	0	NA	NA	NA	31	28	500	169	172	242	82	84	1	1	0	0.002	0.006	0
.	19.01.15-17.58.17-1-202630	439	144	144	34	0	27	486	130	130	0	0	NA	NA	NA	122	110	561	181	181	297	95	94	234	101	50	0.417	0.558	0.276
.	19.01.15-17.58.17-1-202631	600	195	195	55	0	45	546	174	174	0	0	NA	NA	NA	158	164	591	200	186	332	115	99	370	116	61	0.626	0.58	0.328
.	19.01.15-17.58.18-1-202632	96	4	4	1	0	0	417	2	2	0	0	NA	NA	NA	39	33	507	175	164	251	87	79	4	2	6	0.008	0.011	0.037
.	19.01.15-17.58.19-1-202633	149	20	20	5	0	5	427	18	18	0	0	NA	NA	NA	42	36	510	174	165	253	90	84	50	9	3	0.098	0.052	0.018
.	19.01.15-17.58.32-1-202641	34	1	1	0	0	0	0	0	0	0	0	NA	NA	NA	8	11	495	166	163	0	0	0	0	0	0	0	0	0
.	19.01.15-17.58.34-1-202657	237	21	21	6	0	6	453	19	19	0	0	NA	NA	NA	65	69	533	178	171	277	92	84	33	8	17	0.062	0.045	0.099
.	19.01.15-17.58.36-1-202658	298	37	37	7	0	2	467	33	33	0	0	NA	NA	NA	83	82	534	186	175	277	101	89	65	14	6	0.122	0.075	0.034
.	19.01.15-17.58.39-1-202659	352	60	60	12	0	10	461	56	56	0	0	NA	NA	NA	102	80	533	178	182	275	93	93	106	42	8	0.199	0.236	0.044
.	19.01.15-17.58.49-1-202669	66	2	2	1	0	1	417	1	1	0	0	NA	NA	NA	26	29	507	170	165	252	83	82	8	0	0	0.016	0	0
.	19.01.15-17.59.02-1-202677	96	8	8	2	0	1	422	7	7	0	0	NA	NA	NA	26	38	515	167	169	256	82	84	14	0	8	0.027	0	0.047
.	19.01.15-17.59.10-1-202683	88	5	5	0	0	0	410	4	4	0	0	NA	NA	NA	21	22	500	166	169	246	80	84	5	4	0	0.01	0.024	0
.	19.01.15-17.59.22-1-202691	94	5	5	1	0	0	426	4	4	0	0	NA	NA	NA	37	38	511	172	168	254	89	83	4	8	1	0.008	0.047	0.006
.	19.01.15-17.59.22-1-202692	94	3	3	0	0	0	408	2	2	0	0	NA	NA	NA	25	23	503	167	166	245	84	79	2	1	0	0.004	0.006	0
.	19.01.15-17.59.23-1-202693	349	112	112	28	0	25	483	105	105	0	0	NA	NA	NA	96	99	548	180	184	291	92	100	230	34	17	0.42	0.189	0.092
.	19.01.15-17.59.25-1-202694	91	8	8	1	0	1	422	7	7	0	0	NA	NA	NA	31	35	513	168	167	255	84	83	16	6	0	0.031	0.036	0
.	19.01.15-17.59.34-1-202710	447	95	95	24	0	20	497	87	87	0	0	NA	NA	NA	132	112	556	188	181	297	103	97	184	50	48	0.331	0.266	0.265
.	19.01.15-17.59.36-1-202711	488	124	124	27	0	21	512	116	116	0	0	NA	NA	NA	149	126	559	192	188	301	108	103	244	69	25	0.436	0.359	0.133
.	19.01.15-17.59.39-1-202712	512	50	50	14	0	9	514	46	46	0	0	NA	NA	NA	147	131	570	188	186	308	104	102	73	36	24	0.128	0.191	0.129
.	19.01.15-17.59.45-1-202713	352	91	91	28	0	24	476	81	81	0	0	NA	NA	NA	95	100	553	183	177	289	94	93	195	34	16	0.353	0.186	0.09
.	19.01.15-17.59.53-1-202714	31	1	1	0	0	0	0	0	0	0	0	NA	NA	NA	9	9	493	165	164	0	0	0	0	0	0	0	0	0
.	19.01.15-17.59.55-1-202715	324	91	91	16	0	13	475	82	82	0	0	NA	NA	NA	79	81	529	184	181	277	100	98	185	51	42	0.35	0.277	0.232
.	19.01.15-18.00.48-1-202763	433	55	55	12	0	11	510	50	50	0	0	NA	NA	NA	119	134	568	189	190	307	100	103	93	49	15	0.164	0.259	0.079
.	19.01.15-18.00.50-1-202764	182	23	23	8	0	6	444	21	21	0	0	NA	NA	NA	54	56	512	181	176	256	95	93	34	22	10	0.066	0.122	0.057
.	19.01.15-18.01.28-1-202856	329	115	115	30	0	27	470	106	106	0	0	NA	NA	NA	100	94	546	178	183	280	93	97	275	61	19	0.504	0.343	0.104
.	19.01.15-18.01.30-1-202857	94	9	9	2	0	2	416	7	7	0	0	NA	NA	NA	30	32	510	172	163	251	85	80	21	2	2	0.041	0.012	0.012
.	19.01.15-18.01.35-1-202873	31	1	1	0	0	0	0	0	0	0	0	NA	NA	NA	10	5	490	165	163	0	0	0	0	0	0	0	0	0
.	19.01.15-18.01.37-1-202874	267	28	28	4	0	4	468	24	24	0	0	NA	NA	NA	77	87	537	182	181	279	95	94	50	19	5	0.093	0.104	0.028
.	19.01.15-18.01.38-1-202875	58	2	2	0	0	0	250	1	1	0	0	NA	NA	NA	13	14	495	165	167	152	50	48	3	0	0	0.006	0	0
.	19.01.15-18.01.44-1-202876	65	3	3	0	0	0	404	2	2	0	0	NA	NA	NA	12	20	498	168	167	240	81	83	7	0	0	0.014	0	0
.	19.01.15-18.01.50-1-202877	89	5	5	2	0	2	422	1	1	0	0	NA	NA	NA	33	35	511	171	166	256	84	82	14	4	0	0.027	0.023	0
.	19.01.15-18.01.50-1-202878	34	1	1	1	0	1	0	0	0	0	0	NA	NA	NA	5	11	496	165	163	0	0	0	0	0	0	0	0	0
.	19.01.15-18.01.53-1-202879	62	2	2	1	0	1	409	1	1	0	0	NA	NA	NA	31	22	503	165	167	247	81	81	1	0	1	0.002	0	0.006
.	19.01.15-18.01.57-1-202882	321	70	70	11	0	8	476	59	59	0	0	NA	NA	NA	89	86	549	175	175	294	88	94	121	37	24	0.22	0.211	0.137
.	19.01.15-18.02.31-1-202902	460	160	160	42	0	31	491	155	155	0	0	NA	NA	NA	106	108	550	185	186	288	102	101	281	95	43	0.511	0.514	0.231
.	19.01.15-18.02.35-1-202919	472	161	161	46	0	40	513	152	152	0	0	NA	NA	NA	125	135	570	194	184	308	107	98	276	98	60	0.484	0.505	0.326
.	19.01.15-18.02.40-1-202920	147	9	9	1	0	1	434	8	8	0	0	NA	NA	NA	56	48	518	170	173	260	86	88	18	4	7	0.035	0.024	0.04
.	19.01.15-18.02.41-1-202921	34	1	1	0	0	0	0	0	0	0	0	NA	NA	NA	10	4	492	163	162	0	0	0	0	2	0	0	0.012	0
.	19.01.15-18.02.43-1-202922	146	15	15	0	0	0	437	13	13	0	0	NA	NA	NA	39	53	515	176	175	259	88	90	13	2	4	0.025	0.011	0.023
.	19.01.15-18.02.43-1-202923	144	8	8	0	0	0	430	7	7	0	0	NA	NA	NA	53	38	507	173	171	257	88	85	27	6	2	0.053	0.035	0.012
.	19.01.15-18.02.47-1-202924	447	120	120	41	0	35	481	112	112	0	0	NA	NA	NA	104	100	550	184	179	294	95	92	197	89	41	0.358	0.484	0.229
.	19.01.15-18.02.59-1-202936	120	8	8	4	0	4	430	5	5	0	0	NA	NA	NA	37	41	511	172	171	257	87	86	13	7	3	0.025	0.041	0.018
.	19.01.15-18.03.03-1-202941	514	123	123	34	0	27	533	110	110	0	0	NA	NA	NA	139	156	577	198	194	317	111	105	257	74	35	0.445	0.374	0.18
.	19.01.15-18.03.05-1-202944	322	108	108	24	0	22	477	100	100	0	0	NA	NA	NA	78	89	545	177	180	288	93	96	203	58	37	0.372	0.328	0.206
.	19.01.15-18.03.20-1-202954	322	147	147	40	0	30	482	140	140	0	0	NA	NA	NA	95	102	554	182	179	293	97	92	280	83	41	0.505	0.456	0.229
.	19.01.15-18.03.50-1-202972	267	16	16	4	0	2	461	13	13	0	0	NA	NA	NA	92	73	534	176	176	277	92	92	38	10	2	0.071	0.057	0.011
.	19.01.15-18.03.55-1-202973	241	80	80	26	0	18	446	77	77	0	0	NA	NA	NA	75	66	531	179	169	271	92	83	180	52	33	0.339	0.291	0.195
.	19.01.15-18.04.17-1-202990	638	140	140	41	0	34	556	131	131	0	0	NA	NA	NA	177	177	600	200	190	337	114	105	282	87	36	0.47	0.435	0.189
.	19.01.15-18.05.01-1-203024	62	3	3	0	0	0	411	2	2	0	0	NA	NA	NA	21	16	500	165	164	248	81	82	1	3	1	0.002	0.018	0.006
.	19.01.15-18.05.01-1-203025	555	166	166	45	0	37	503	153	153	0	0	NA	NA	NA	135	116	563	175	191	306	89	108	320	79	44	0.568	0.451	0.23
.	19.01.15-18.05.08-1-203032	552	88	88	35	0	29	514	78	78	0	0	NA	NA	NA	152	142	577	195	183	307	108	99	195	39	31	0.338	0.2	0.169
.	19.01.15-18.05.14-1-203035	63	3	3	2	0	1	417	2	2	0	0	NA	NA	NA	20	30	508	168	167	252	83	82	0	2	4	0	0.012	0.024
.	19.01.15-18.05.14-1-203038	33	1	1	1	0	1	0	0	0	0	0	NA	NA	NA	10	14	494	168	165	0	0	0	0	0	0	0	0	0
.	19.01.15-18.05.16-1-203039	375	142	142	45	0	33	477	137	137	0	0	NA	NA	NA	101	93	540	186	180	282	99	96	244	93	60	0.452	0.5	0.333
.	19.01.15-18.05.17-1-203040	241	21	21	3	0	3	468	19	19	0	0	NA	NA	NA	88	94	544	181	182	280	94	94	35	11	15	0.064	0.061	0.082
.	19.01.15-18.05.25-1-203044	324	97	97	25	0	20	487	92	92	0	0	NA	NA	NA	79	101	548	182	184	293	95	99	195	63	25	0.356	0.346	0.136
.	19.01.15-18.05.27-1-203045	184	31	31	7	0	5	446	27	27	0	0	NA	NA	NA	44	56	522	174	173	265	91	90	77	29	12	0.148	0.167	0.069
.	19.01.15-18.05.45-1-203061	119	5	5	2	0	2	430	4	4	0	0	NA	NA	NA	38	44	514	171	172	260	85	85	11	0	1	0.021	0	0.006
.	19.01.15-18.05.56-1-203063	405	168	168	44	0	41	481	151	151	0	0	NA	NA	NA	95	107	553	184	183	292	94	95	269	84	66	0.486	0.457	0.361
.	19.01.15-18.06.00-1-203068	410	63	63	14	0	12	486	60	60	0	0	NA	NA	NA	127	103	550	182	184	291	95	100	105	51	18	0.191	0.28	0.098
.	19.01.15-18.06.13-1-203081	34	1	1	1	0	1	0	0	0	0	0	NA	NA	NA	7	11	492	163	169	0	0	0	2	0	0	0.004	0	0
.	19.01.15-18.06.16-1-203083	371	106	106	22	0	18	472	95	95	0	0	NA	NA	NA	108	89	541	185	176	282	99	91	174	36	50	0.322	0.195	0.284
.	19.01.15-18.06.47-1-203112	469	120	120	32	0	24	506	113	113	0	0	NA	NA	NA	142	131	576	186	182	313	97	96	259	68	35	0.45	0.366	0.192
.	19.01.15-18.06.53-1-203120	93	13	13	1	0	1	425	12	12	0	0	NA	NA	NA	25	36	512	172	165	259	85	81	31	1	1	0.061	0.006	0.006
.	19.01.15-18.07.07-1-203133	236	22	22	10	0	8	443	21	21	0	0	NA	NA	NA	54	54	514	176	177	259	91	93	56	22	2	0.109	0.125	0.011
.	19.01.15-18.07.17-1-203138	57	2	2	0	0	0	419	1	1	0	0	NA	NA	NA	22	31	506	173	165	251	87	81	1	0	1	0.002	0	0.006
.	19.01.15-18.07.17-1-203139	278	85	85	22	0	15	451	77	77	0	0	NA	NA	NA	76	67	528	175	177	270	91	90	138	88	34	0.261	0.503	0.192
.	19.01.15-18.07.27-1-203143	208	25	25	8	0	7	452	20	20	0	0	NA	NA	NA	63	67	531	174	175	275	88	89	55	20	5	0.104	0.115	0.029
.	19.01.15-18.07.38-1-203161	36	1	1	0	0	0	0	0	0	0	0	NA	NA	NA	15	10	494	166	163	0	0	0	0	0	0	0	0	0
.	19.01.15-18.07.39-1-203162	721	151	151	37	0	30	591	138	138	0	0	NA	NA	NA	190	220	620	213	200	348	129	114	316	85	29	0.51	0.399	0.145
.	19.01.15-18.07.41-1-203163	36	1	1	0	0	0	0	0	0	0	0	NA	NA	NA	11	12	498	163	164	0	0	0	3	0	0	0.006	0	0
.	19.01.15-18.07.43-1-203164	35	1	1	0	0	0	0	0	0	0	0	NA	NA	NA	7	3	489	164	163	0	0	0	0	3	0	0	0.018	0
.	19.01.15-18.07.46-1-203165	355	68	68	17	0	13	489	62	62	0	0	NA	NA	NA	103	109	556	178	188	295	94	100	161	29	20	0.29	0.163	0.106
.	19.01.15-18.07.52-1-203166	87	4	4	2	0	2	417	3	3	0	0	NA	NA	NA	23	28	506	166	169	255	81	81	5	4	2	0.01	0.024	0.012
.	19.01.15-18.08.07-1-203179	387	144	144	46	0	38	489	131	131	0	0	NA	NA	NA	100	105	560	176	182	302	91	96	292	84	30	0.521	0.477	0.165
.	19.01.15-18.08.07-1-203180	125	4	4	1	0	1	423	3	3	0	0	NA	NA	NA	46	38	512	170	169	255	83	85	6	2	5	0.012	0.012	0.03
.	19.01.15-18.08.16-1-203185	217	14	14	4	0	4	443	13	13	0	0	NA	NA	NA	63	51	515	175	174	263	90	90	32	6	9	0.062	0.034	0.052
.	19.01.15-18.08.21-1-203189	36	1	1	0	0	0	0	0	0	0	0	NA	NA	NA	6	10	492	165	166	0	0	0	0	0	0	0	0	0
.	19.01.15-18.08.24-1-203194	662	150	150	45	0	33	551	142	142	0	0	NA	NA	NA	170	176	596	205	188	334	117	100	313	87	63	0.525	0.424	0.335
.	19.01.15-18.08.42-1-203210	120	7	7	2	0	2	422	6	6	0	0	NA	NA	NA	33	34	507	170	170	254	84	84	9	3	2	0.018	0.018	0.012
.	19.01.15-18.08.42-1-203211	683	110	110	26	0	19	541	99	99	0	0	NA	NA	NA	194	169	585	199	198	321	110	110	182	63	46	0.311	0.317	0.232
.	19.01.15-18.08.54-1-203221	393	143	143	39	0	31	484	133	133	0	0	NA	NA	NA	88	101	550	184	180	289	99	96	311	62	30	0.565	0.337	0.167
.	19.01.15-18.08.56-1-203222	117	6	6	3	0	3	423	5	5	0	0	NA	NA	NA	34	29	506	171	165	250	89	84	17	1	0	0.034	0.006	0
.	19.01.15-18.08.59-1-203227	340	130	130	33	0	25	475	120	120	0	0	NA	NA	NA	105	92	540	179	186	281	94	100	231	61	39	0.428	0.341	0.21
.	19.01.15-18.09.11-1-203236	34	1	1	0	0	0	0	0	0	0	0	NA	NA	NA	13	8	493	164	164	0	0	0	0	0	0	0	0	0
.	19.01.15-18.09.12-1-203239	446	125	125	40	0	29	510	116	116	0	0	NA	NA	NA	135	129	565	190	187	306	103	101	245	74	38	0.434	0.389	0.203
.	19.01.15-18.09.15-1-203242	146	10	10	4	0	3	436	9	9	0	0	NA	NA	NA	47	53	523	172	171	263	86	87	25	18	1	0.048	0.105	0.006
.	19.01.15-18.09.38-1-203261	117	5	5	0	0	0	427	4	4	0	0	NA	NA	NA	36	37	512	169	169	256	85	86	11	7	0	0.021	0.041	0
.	19.01.15-18.09.53-1-203262	305	97	97	27	0	21	475	88	88	0	0	NA	NA	NA	91	91	537	185	182	276	101	98	187	59	16	0.348	0.319	0.088
.	19.01.15-18.10.22-1-203288	118	5	5	0	0	0	430	4	4	0	0	NA	NA	NA	37	41	509	174	171	253	89	88	10	1	0	0.02	0.006	0
.	19.01.15-18.10.33-1-203304	396	143	143	34	0	26	474	134	134	0	0	NA	NA	NA	88	90	542	183	178	281	97	96	292	75	26	0.539	0.41	0.146
.	19.01.15-18.10.36-1-203305	462	196	196	49	0	37	504	179	179	0	0	NA	NA	NA	110	124	562	193	182	296	109	99	326	117	42	0.58	0.606	0.231
.	19.01.15-18.10.55-1-203313	414	134	134	39	0	34	494	123	123	0	0	NA	NA	NA	86	106	556	180	183	300	96	98	259	60	46	0.466	0.333	0.251
.	19.01.15-18.11.06-1-203324	34	1	1	0	0	0	0	0	0	0	0	NA	NA	NA	8	4	492	163	162	0	0	0	0	0	1	0	0	0.006
.	19.01.15-18.11.08-1-203327	201	10	10	1	0	1	443	9	9	0	0	NA	NA	NA	45	55	515	178	175	260	92	91	14	8	0	0.027	0.045	0
.	19.01.15-18.11.14-1-203332	61	2	2	0	0	0	415	1	1	0	0	NA	NA	NA	26	27	506	168	166	248	85	82	6	0	0	0.012	0	0
.	19.01.15-18.11.25-1-203338	231	40	40	9	0	8	456	37	37	0	0	NA	NA	NA	62	60	523	177	173	271	93	92	86	39	13	0.164	0.22	0.075
.	19.01.15-18.11.27-1-203339	485	104	104	32	0	20	516	94	94	0	0	NA	NA	NA	147	138	561	198	192	298	110	108	228	53	35	0.406	0.268	0.182
.	19.01.15-18.11.34-1-203355	170	10	10	1	0	0	449	7	7	0	0	NA	NA	NA	56	59	517	179	176	263	95	91	9	7	4	0.017	0.039	0.023
.	19.01.15-18.11.36-1-203356	30	1	1	1	0	1	0	0	0	0	0	NA	NA	NA	2	10	495	165	163	0	0	0	0	0	1	0	0	0.006
.	19.01.15-18.11.39-1-203357	701	213	213	64	0	47	568	190	190	0	0	NA	NA	NA	188	186	606	197	196	345	113	110	397	115	46	0.655	0.584	0.235
.	19.01.15-18.11.48-1-203358	401	128	128	41	0	30	485	115	115	0	0	NA	NA	NA	103	99	544	181	187	286	97	102	246	63	35	0.452	0.348	0.187
.	19.01.15-18.11.53-1-203359	120	4	4	2	0	0	434	3	3	0	0	NA	NA	NA	37	51	521	172	171	263	87	84	9	7	3	0.017	0.041	0.018
.	19.01.15-18.12.12-1-203373	179	52	52	16	0	15	453	47	47	0	0	NA	NA	NA	62	70	532	180	171	274	94	85	85	30	22	0.16	0.167	0.129
.	19.01.15-18.12.25-1-203380	61	2	2	1	0	1	413	1	1	0	0	NA	NA	NA	25	28	504	167	170	249	80	84	8	1	0	0.016	0.006	0
.	19.01.15-18.12.42-1-203398	286	27	27	8	0	7	481	21	21	0	0	NA	NA	NA	82	94	542	179	186	285	94	102	41	8	17	0.076	0.045	0.091
.	19.01.15-18.13.04-1-203415	64	3	3	1	0	1	407	2	2	0	0	NA	NA	NA	26	21	500	165	169	245	79	83	9	0	3	0.018	0	0.018
.	19.01.15-18.13.23-1-203426	90	6	6	3	0	2	413	5	5	0	0	NA	NA	NA	32	28	507	169	165	250	84	79	8	0	7	0.016	0	0.042
.	19.01.15-18.13.24-1-203427	370	142	142	30	0	27	485	129	129	0	0	NA	NA	NA	98	104	545	185	187	285	98	102	290	71	41	0.532	0.384	0.219
.	19.01.15-18.13.26-1-203428	292	71	71	21	0	18	463	63	63	0	0	NA	NA	NA	93	78	538	177	176	278	94	91	138	42	20	0.257	0.237	0.114
.	19.01.15-18.13.30-1-203429	89	6	6	4	0	4	415	5	5	0	0	NA	NA	NA	32	28	506	168	167	246	84	85	18	0	5	0.036	0	0.03
.	19.01.15-18.13.40-1-203445	468	166	166	56	0	39	519	152	152	0	0	NA	NA	NA	132	137	568	201	181	308	114	97	300	96	53	0.528	0.478	0.293
.	19.01.15-18.13.40-1-203446	118	5	5	1	0	1	414	3	3	0	0	NA	NA	NA	52	29	505	168	169	249	83	82	17	0	0	0.034	0	0
.	19.01.15-18.13.47-1-203449	351	167	167	47	0	41	477	153	153	0	0	NA	NA	NA	102	90	543	177	183	286	92	99	333	85	45	0.613	0.48	0.246
.	19.01.15-18.13.49-1-203450	87	4	4	1	0	1	416	3	3	0	0	NA	NA	NA	38	30	504	169	170	249	82	85	6	3	9	0.012	0.018	0.053
.	19.01.15-18.13.54-1-203451	323	108	108	30	0	23	476	102	102	0	0	NA	NA	NA	104	93	549	178	179	288	93	95	228	42	26	0.415	0.236	0.145
.	19.01.15-18.14.03-1-203459	36	1	1	0	0	0	0	0	0	0	0	NA	NA	NA	6	7	488	165	167	0	0	0	0	0	0	0	0	0
.	19.01.15-18.14.06-1-203464	327	96	96	19	0	13	467	86	86	0	0	NA	NA	NA	97	87	535	182	183	275	95	97	179	46	23	0.335	0.253	0.126
.	19.01.15-18.14.18-1-203470	366	121	121	28	0	24	490	110	110	0	0	NA	NA	NA	94	110	550	187	186	289	99	102	257	48	40	0.467	0.257	0.215
.	19.01.15-18.14.41-1-203490	211	21	21	4	0	4	443	19	19	0	0	NA	NA	NA	62	65	524	176	178	264	89	90	42	22	9	0.08	0.125	0.051
.	19.01.15-18.15.13-1-203514	35	1	1	0	0	0	0	0	0	0	0	NA	NA	NA	3	10	496	164	163	0	0	0	0	0	0	0	0	0
.	19.01.15-18.15.14-1-203516	176	15	15	1	0	1	436	14	14	0	0	NA	NA	NA	51	54	525	173	169	264	87	85	36	3	4	0.069	0.017	0.024
.	19.01.15-18.15.15-1-203518	230	13	13	5	0	2	452	11	11	0	0	NA	NA	NA	72	67	528	176	176	272	89	91	35	10	1	0.066	0.057	0.006
.	19.01.15-18.15.51-1-203537	534	111	111	29	0	22	526	100	100	0	0	NA	NA	NA	143	143	577	195	184	316	111	99	234	62	20	0.406	0.318	0.109
.	19.01.15-18.15.54-1-203538	150	11	11	4	0	4	427	10	10	0	0	NA	NA	NA	47	41	509	170	175	250	85	92	29	1	8	0.057	0.006	0.046
.	19.01.15-18.16.03-1-203548	271	69	69	13	0	9	452	64	64	0	0	NA	NA	NA	70	66	524	181	174	269	95	88	137	31	32	0.261	0.171	0.184
.	19.01.15-18.16.15-1-203562	153	11	11	3	0	2	427	10	10	0	0	NA	NA	NA	37	43	516	172	168	261	84	82	12	8	18	0.023	0.047	0.107
.	19.01.15-18.16.22-1-203566	32	1	1	0	0	0	0	0	0	0	0	NA	NA	NA	19	6	492	165	162	0	0	0	1	0	0	0.002	0	0
.	19.01.15-18.16.24-1-203569	445	172	172	51	0	38	484	155	155	0	0	NA	NA	NA	97	95	546	184	178	293	100	91	302	104	55	0.553	0.565	0.309
.	19.01.15-18.16.26-1-203578	130	8	8	0	0	0	414	7	7	0	0	NA	NA	NA	32	24	507	166	164	251	82	81	14	6	3	0.028	0.036	0.018
.	19.01.15-18.16.32-1-203579	496	166	166	48	0	39	530	154	154	0	0	NA	NA	NA	126	153	580	195	191	320	106	104	372	75	44	0.641	0.385	0.23
.	19.01.15-18.16.32-1-203595	92	6	6	3	0	2	418	4	4	0	0	NA	NA	NA	26	29	506	168	168	251	83	84	8	9	0	0.016	0.054	0
.	19.01.15-18.16.36-1-203596	33	1	1	0	0	0	0	0	0	0	0	NA	NA	NA	9	11	496	166	162	0	0	0	0	1	0	0	0.006	0
.	19.01.15-18.16.38-1-203597	140	12	12	3	0	3	429	11	11	0	0	NA	NA	NA	30	42	512	171	172	256	86	87	20	0	7	0.039	0	0.041
.	19.01.15-18.16.42-1-203598	294	106	106	27	0	21	472	100	100	0	0	NA	NA	NA	70	78	535	178	178	285	92	95	195	50	30	0.364	0.281	0.169
.	19.01.15-18.16.51-1-203599	62	2	2	0	0	0	351	1	1	0	0	NA	NA	NA	21	20	498	168	167	205	71	75	0	2	0	0	0.012	0
.	19.01.15-18.16.55-1-203600	467	148	148	42	0	32	501	137	137	0	0	NA	NA	NA	126	124	565	188	184	304	101	96	284	64	41	0.503	0.34	0.223
.	19.01.15-18.17.02-1-203615	33	1	1	0	0	0	0	0	0	0	0	NA	NA	NA	8	10	493	166	164	0	0	0	0	0	4	0	0	0.024
.	19.01.15-18.17.02-1-203616	355	77	77	22	0	13	475	72	72	0	0	NA	NA	NA	108	95	545	185	178	282	99	94	155	45	32	0.284	0.243	0.18
.	19.01.15-18.17.04-1-203619	121	12	12	2	0	1	427	11	11	0	0	NA	NA	NA	45	42	511	175	169	257	86	84	26	4	2	0.051	0.023	0.012
.	19.01.15-18.17.24-1-203630	561	127	127	35	0	27	539	115	115	0	0	NA	NA	NA	167	171	588	201	195	320	113	106	257	77	44	0.437	0.383	0.226
.	19.01.15-18.17.40-1-203648	329	124	124	29	0	25	467	116	116	0	0	NA	NA	NA	94	76	537	174	178	284	92	91	235	85	26	0.438	0.489	0.146
.	19.01.15-18.18.02-1-203656	94	4	4	0	0	0	412	3	3	0	0	NA	NA	NA	29	26	501	173	165	246	88	78	5	4	0	0.01	0.023	0
.	19.01.15-18.18.23-1-203673	734	118	118	30	0	25	592	103	103	0	0	NA	NA	NA	178	220	629	203	201	356	119	117	243	59	38	0.386	0.291	0.189
.	19.01.15-18.19.18-1-203714	402	54	54	11	0	10	485	50	50	0	0	NA	NA	NA	88	100	556	179	178	298	93	94	111	19	24	0.2	0.106	0.135
.	19.01.15-18.19.26-1-203718	69	2	2	0	0	0	412	1	1	0	0	NA	NA	NA	24	23	500	169	167	249	80	83	2	0	0	0.004	0	0
.	19.01.15-18.19.29-1-203719	86	6	6	1	0	1	425	4	4	0	0	NA	NA	NA	26	42	509	175	171	252	88	85	12	0	3	0.024	0	0.018
.	19.01.15-18.19.39-1-203735	152	16	16	2	0	2	424	14	14	0	0	NA	NA	NA	62	35	511	168	169	258	80	86	28	17	2	0.055	0.101	0.012
.	19.01.15-18.19.45-1-203736	438	112	112	22	0	19	505	98	98	0	0	NA	NA	NA	127	127	571	188	181	310	102	93	214	63	25	0.375	0.335	0.138
.	19.01.15-18.19.54-1-203737	155	10	10	2	0	1	427	7	7	0	0	NA	NA	NA	39	39	516	167	169	261	83	83	18	5	3	0.035	0.03	0.018
.	19.01.15-18.20.12-1-203757	258	32	32	9	0	7	461	29	29	0	0	NA	NA	NA	61	75	529	175	184	272	90	99	77	32	4	0.146	0.183	0.022
.	19.01.15-18.20.14-1-203760	158	17	17	1	0	0	435	13	13	0	0	NA	NA	NA	55	49	513	176	173	258	89	88	18	17	8	0.035	0.097	0.046
.	19.01.15-18.20.17-1-203762	92	3	3	0	0	0	426	2	2	0	0	NA	NA	NA	32	44	513	172	172	254	86	86	3	2	0	0.006	0.012	0
.	19.01.15-18.20.35-1-203781	82	4	4	1	0	1	412	2	2	0	0	NA	NA	NA	26	21	504	167	163	251	81	80	2	4	0	0.004	0.024	0
.	19.01.15-18.20.35-1-203782	442	95	95	31	0	25	501	90	90	0	0	NA	NA	NA	122	118	557	183	191	299	96	106	196	63	25	0.352	0.344	0.131
.	19.01.15-18.20.42-1-203783	63	2	2	0	0	0	200	1	1	0	0	NA	NA	NA	15	12	494	165	166	122	40	38	3	0	0	0.006	0	0
.	19.01.15-18.20.42-1-203784	213	19	19	4	0	4	454	17	17	0	0	NA	NA	NA	76	68	528	176	177	272	89	93	47	1	10	0.089	0.006	0.056
.	19.01.15-18.20.46-1-203785	590	183	183	39	0	32	543	167	167	0	0	NA	NA	NA	163	167	592	199	189	330	110	103	386	75	48	0.652	0.377	0.254
.	19.01.15-18.20.49-1-203786	33	1	1	0	0	0	0	0	0	0	0	NA	NA	NA	12	7	493	165	162	0	0	0	1	0	0	0.002	0	0
.	19.01.15-18.20.49-1-203787	64	5	5	0	0	0	410	3	3	0	0	NA	NA	NA	31	19	501	166	165	246	83	81	2	1	11	0.004	0.006	0.067
.	19.01.15-18.20.50-1-203788	444	67	67	18	0	17	498	60	60	0	0	NA	NA	NA	126	114	551	194	182	293	108	97	128	43	26	0.232	0.222	0.143
.	19.01.15-18.20.51-1-203789	90	7	7	1	0	1	411	5	5	0	0	NA	NA	NA	25	18	501	166	164	251	82	78	13	1	1	0.026	0.006	0.006
.	19.01.15-18.21.05-1-203806	148	14	14	0	0	0	434	12	12	0	0	NA	NA	NA	55	43	510	171	175	254	89	91	26	1	0	0.051	0.006	0
.	19.01.15-18.21.06-1-203809	433	87	87	22	0	15	502	74	74	0	0	NA	NA	NA	120	119	562	194	176	303	108	91	191	41	20	0.34	0.211	0.114
.	19.01.15-18.21.07-1-203811	286	56	56	16	0	12	464	52	52	0	0	NA	NA	NA	75	83	534	183	179	274	99	91	119	28	5	0.223	0.153	0.028
.	19.01.15-18.21.17-1-203818	214	35	35	5	0	5	452	28	28	0	0	NA	NA	NA	80	65	524	181	173	266	98	88	53	38	4	0.101	0.21	0.023
.	19.01.15-18.21.29-1-203822	438	160	160	48	0	39	504	148	148	0	0	NA	NA	NA	121	122	572	180	183	309	95	100	325	81	42	0.568	0.45	0.23
.	19.01.15-18.22.05-1-203848	285	50	50	13	0	10	469	46	46	0	0	NA	NA	NA	85	82	529	182	184	273	98	98	113	23	21	0.214	0.126	0.114
.	19.01.15-18.22.06-1-203850	386	56	56	19	0	14	495	50	50	0	0	NA	NA	NA	116	105	543	190	185	289	105	101	110	19	42	0.203	0.1	0.227
.	19.01.15-18.22.27-1-203859	33	1	1	0	0	0	0	0	0	0	0	NA	NA	NA	13	14	497	167	163	0	0	0	0	2	0	0	0.012	0
.	19.01.15-18.22.28-1-203862	300	175	175	44	0	38	475	163	163	0	0	NA	NA	NA	70	89	547	180	175	286	98	91	344	82	46	0.629	0.456	0.263
.	19.01.15-18.22.29-1-203863	637	124	124	35	0	27	545	115	115	0	0	NA	NA	NA	162	168	582	194	205	319	108	118	252	57	22	0.433	0.294	0.107
.	19.01.15-18.22.36-1-203879	156	12	12	4	0	4	437	11	11	0	0	NA	NA	NA	27	48	512	177	172	259	90	88	10	13	7	0.02	0.073	0.041
.	19.01.15-18.23.08-1-203899	454	83	83	20	0	14	501	76	76	0	0	NA	NA	NA	133	116	558	186	185	298	103	100	168	57	25	0.301	0.306	0.135
.	19.01.15-18.23.31-1-203907	35	1	1	0	0	0	0	0	0	0	0	NA	NA	NA	7	10	497	164	162	0	0	0	0	2	0	0	0.012	0
.	19.01.15-18.23.31-1-203908	421	138	138	32	0	24	493	126	126	0	0	NA	NA	NA	114	106	552	183	184	297	99	97	281	87	33	0.509	0.475	0.179
.	19.01.15-18.23.34-1-203924	35	1	1	1	0	1	0	0	0	0	0	NA	NA	NA	9	12	497	165	163	0	0	0	0	0	5	0	0	0.031
.	19.01.15-18.23.37-1-203925	206	25	25	7	0	6	449	22	22	0	0	NA	NA	NA	76	72	535	176	174	270	90	89	52	12	8	0.097	0.068	0.046
.	19.01.15-18.23.38-1-203926	587	133	133	42	0	32	536	120	120	0	0	NA	NA	NA	153	150	579	196	188	318	113	105	273	69	37	0.472	0.352	0.197
.	19.01.15-18.24.22-1-203948	172	11	11	3	0	3	432	10	10	0	0	NA	NA	NA	43	45	512	173	173	257	87	88	23	5	4	0.045	0.029	0.023
.	19.01.15-18.24.37-1-203964	31	1	1	0	0	0	0	0	0	0	0	NA	NA	NA	8	7	492	164	164	0	0	0	1	0	0	0.002	0	0
.	19.01.15-18.24.40-1-203965	94	5	5	0	0	0	425	3	3	0	0	NA	NA	NA	24	36	513	171	165	256	86	83	8	0	10	0.016	0	0.061
.	19.01.15-18.25.00-1-203973	506	40	40	5	0	5	543	33	33	0	0	NA	NA	NA	149	167	586	203	191	322	117	104	71	25	12	0.121	0.123	0.063
.	19.01.15-18.25.14-1-203991	61	2	2	0	0	0	407	1	1	0	0	NA	NA	NA	27	17	498	169	163	243	83	81	4	0	0	0.008	0	0
.	19.01.15-18.25.21-1-203996	415	76	76	21	0	17	499	72	72	0	0	NA	NA	NA	122	124	569	187	181	304	98	97	180	39	33	0.316	0.209	0.182
.	19.01.15-18.25.24-1-203997	353	104	104	30	0	23	492	94	94	0	0	NA	NA	NA	99	100	542	185	186	290	100	102	230	85	40	0.424	0.459	0.215
.	19.01.15-18.25.41-1-204013	82	4	4	1	0	1	417	3	3	0	0	NA	NA	NA	35	29	506	167	169	251	82	84	2	2	4	0.004	0.012	0.024
.	19.01.15-18.25.49-1-204014	561	190	190	63	0	54	525	176	176	0	0	NA	NA	NA	155	146	579	185	195	316	102	107	369	89	41	0.637	0.481	0.21
.	19.01.15-18.25.54-1-204015	468	156	156	49	0	38	514	143	143	0	0	NA	NA	NA	118	128	567	185	189	311	99	104	313	97	39	0.552	0.524	0.206
.	19.01.15-18.25.55-1-204016	63	2	2	0	0	0	400	0	0	0	0	NA	NA	NA	10	14	494	166	167	242	79	79	0	0	2	0	0	0.012
.	19.01.15-18.26.02-1-204024	266	22	22	7	0	6	475	20	20	0	0	NA	NA	NA	63	94	542	183	182	281	99	95	39	11	9	0.072	0.06	0.049
.	19.01.15-18.26.05-1-204028	40	1	1	1	0	1	0	0	0	0	0	NA	NA	NA	10	8	492	165	164	0	0	0	0	0	3	0	0	0.018
.	19.01.15-18.26.08-1-204031	64	3	3	0	0	0	411	2	2	0	0	NA	NA	NA	30	23	500	169	167	245	85	81	9	0	0	0.018	0	0
.	19.01.15-18.26.27-1-204051	588	134	134	37	0	28	549	124	124	0	0	NA	NA	NA	144	165	597	182	199	336	99	114	260	109	40	0.436	0.599	0.201
.	19.01.15-18.26.28-1-204052	326	21	21	3	0	2	492	17	17	0	0	NA	NA	NA	109	109	550	182	190	292	96	104	61	11	3	0.111	0.06	0.016
.	19.01.15-18.26.39-1-204068	34	1	1	1	0	1	0	0	0	0	0	NA	NA	NA	13	11	496	164	164	0	0	0	0	0	0	0	0	0
.	19.01.15-18.26.42-1-204069	66	4	4	1	0	1	413	2	2	0	0	NA	NA	NA	24	22	501	168	166	249	82	82	0	8	4	0	0.048	0.024
.	19.01.15-18.26.45-1-204070	33	1	1	0	0	0	0	0	0	0	0	NA	NA	NA	9	16	498	166	165	0	0	0	0	0	1	0	0	0.006
.	19.01.15-18.26.48-1-204071	413	74	74	12	0	9	490	66	66	0	0	NA	NA	NA	132	106	552	187	180	294	102	94	122	55	3	0.221	0.294	0.017
.	19.01.15-18.27.02-1-204079	123	16	16	4	0	2	429	13	13	0	0	NA	NA	NA	33	44	512	174	171	257	86	86	43	16	1	0.084	0.092	0.006
.	19.01.15-18.27.07-1-204092	463	129	129	36	0	27	511	118	118	0	0	NA	NA	NA	150	128	570	186	185	314	100	97	277	62	25	0.486	0.333	0.135
.	19.01.15-18.27.12-1-204094	33	1	1	0	0	0	0	0	0	0	0	NA	NA	NA	8	11	493	166	165	0	0	0	0	0	0	0	0	0
.	19.01.15-18.27.23-1-204101	61	2	2	0	0	0	422	0	0	0	0	NA	NA	NA	22	35	514	165	169	257	82	83	4	0	3	0.008	0	0.018
.	19.01.15-18.27.35-1-204119	443	127	127	39	0	29	507	121	121	0	0	NA	NA	NA	122	117	560	183	187	302	100	105	309	48	37	0.552	0.262	0.198
.	19.01.15-18.27.41-1-204120	367	148	148	38	0	29	475	133	133	0	0	NA	NA	NA	97	92	538	181	186	281	94	100	261	72	34	0.485	0.398	0.183
.	19.01.15-18.27.45-1-204121	669	139	139	37	0	29	566	122	122	0	0	NA	NA	NA	151	185	596	203	199	334	116	116	297	77	51	0.498	0.379	0.256
.	19.01.15-18.28.27-1-204145	363	137	137	38	0	28	483	128	128	0	0	NA	NA	NA	89	99	553	182	177	292	99	92	272	79	39	0.492	0.434	0.22
.	19.01.15-18.29.22-1-204189	332	104	104	35	0	28	498	95	95	0	0	NA	NA	NA	87	117	549	193	188	291	104	103	235	66	32	0.428	0.342	0.17
.	19.01.15-18.29.34-1-204205	259	15	15	3	0	3	456	14	14	0	0	NA	NA	NA	73	74	531	177	179	272	91	93	28	19	2	0.053	0.107	0.011
.	19.01.15-18.29.36-1-204206	28	1	1	0	0	0	0	0	0	0	0	NA	NA	NA	10	9	496	163	163	0	0	0	1	0	0	0.002	0	0
.	19.01.15-18.29.38-1-204207	37	1	1	0	0	0	0	0	0	0	0	NA	NA	NA	9	11	493	167	164	0	0	0	2	0	0	0.004	0	0
.	19.01.15-18.29.42-1-204208	116	11	11	2	0	2	426	10	10	0	0	NA	NA	NA	35	36	510	170	169	257	85	84	22	4	1	0.043	0.024	0.006
.	19.01.15-18.30.28-1-204234	62	4	4	1	0	1	418	3	3	0	0	NA	NA	NA	21	25	500	170	168	248	84	86	5	4	0	0.01	0.024	0
.	19.01.15-18.30.32-1-204235	151	11	11	2	0	1	442	10	10	0	0	NA	NA	NA	45	60	531	174	168	270	89	83	29	3	2	0.055	0.017	0.012
.	19.01.15-18.30.34-1-204251	66	2	2	0	0	0	347	1	1	0	0	NA	NA	NA	24	20	501	165	167	212	70	65	3	0	0	0.006	0	0
.	19.01.15-18.30.41-1-204252	365	51	51	16	0	13	480	47	47	0	0	NA	NA	NA	96	96	556	177	176	298	93	89	126	22	21	0.227	0.124	0.119
.	19.01.15-18.30.46-1-204253	462	165	165	45	0	34	515	156	156	0	0	NA	NA	NA	125	128	562	191	188	305	105	105	307	114	38	0.546	0.597	0.202
.	19.01.15-18.30.46-1-204254	119	27	27	5	0	3	429	24	24	0	0	NA	NA	NA	38	41	516	168	170	258	84	87	45	16	3	0.087	0.095	0.018
.	19.01.15-18.30.52-1-204255	34	1	1	0	0	0	0	0	0	0	0	NA	NA	NA	12	13	494	166	166	0	0	0	0	0	1	0	0	0.006
.	19.01.15-18.30.55-1-204256	158	10	10	6	0	4	434	9	9	0	0	NA	NA	NA	53	45	518	171	169	263	85	86	18	4	13	0.035	0.023	0.077
.	19.01.15-18.30.55-1-204257	471	81	81	18	0	14	494	74	74	0	0	NA	NA	NA	153	109	556	182	184	296	98	100	137	67	32	0.246	0.368	0.174
.	19.01.15-18.30.59-1-204262	121	18	18	2	0	2	426	17	17	0	0	NA	NA	NA	47	35	510	168	170	256	83	87	35	10	1	0.069	0.06	0.006
.	19.01.15-18.31.17-1-204324	62	3	3	0	0	0	408	2	2	0	0	NA	NA	NA	26	24	507	166	164	245	81	82	8	0	0	0.016	0	0
.	19.01.15-18.31.20-1-204328	495	60	60	15	0	8	524	55	55	0	0	NA	NA	NA	140	145	570	194	194	308	107	109	175	22	31	0.307	0.113	0.16
.	19.01.15-18.31.24-1-204329	237	13	13	4	0	4	449	11	11	0	0	NA	NA	NA	68	62	526	176	173	270	89	90	26	5	10	0.049	0.028	0.058
.	19.01.15-18.31.29-1-204330	60	4	4	0	0	0	299	3	3	0	0	NA	NA	NA	10	23	500	169	167	181	59	59	8	0	1	0.016	0	0.006
.	19.01.15-18.31.31-1-204331	251	90	90	18	0	14	466	84	84	0	0	NA	NA	NA	89	77	530	181	179	271	97	98	182	68	8	0.343	0.376	0.045
.	19.01.15-18.31.41-1-204347	63	2	2	0	0	0	415	1	1	0	0	NA	NA	NA	31	27	508	167	165	250	82	83	6	0	0	0.012	0	0
.	19.01.15-18.31.44-1-204348	36	1	1	0	0	0	0	0	0	0	0	NA	NA	NA	11	10	495	164	164	0	0	0	0	1	0	0	0.006	0
.	19.01.15-18.31.48-1-204349	116	15	15	3	0	3	427	14	14	0	0	NA	NA	NA	27	44	516	171	170	257	85	85	22	10	1	0.043	0.058	0.006
.	19.01.15-18.31.51-1-204350	59	4	4	1	0	1	417	3	3	0	0	NA	NA	NA	19	32	508	168	169	250	82	85	7	1	0	0.014	0.006	0
.	19.01.15-18.31.53-1-204351	720	138	138	42	0	33	555	129	129	0	0	NA	NA	NA	177	167	578	205	197	321	121	113	302	82	17	0.522	0.4	0.086
.	19.01.15-18.31.53-1-204352	288	39	39	16	0	10	460	35	35	0	0	NA	NA	NA	80	76	522	183	184	264	100	96	51	25	18	0.098	0.137	0.098
.	19.01.15-18.32.05-1-204363	396	166	166	42	0	37	480	150	150	0	0	NA	NA	NA	83	95	541	180	187	283	96	101	276	91	55	0.51	0.506	0.294
.	19.01.15-18.32.18-1-204370	445	176	176	42	0	35	478	162	162	0	0	NA	NA	NA	121	99	546	185	181	284	99	95	322	108	37	0.59	0.584	0.204
.	19.01.15-18.32.40-1-204391	521	71	71	20	0	15	524	65	65	0	0	NA	NA	NA	159	149	585	192	185	319	106	99	167	54	13	0.285	0.281	0.07
.	19.01.15-18.32.47-1-204392	141	15	15	3	0	3	434	13	13	0	0	NA	NA	NA	40	48	523	172	166	264	87	83	27	5	4	0.052	0.029	0.024
.	19.01.15-18.32.58-1-204396	148	12	12	0	0	0	441	10	10	0	0	NA	NA	NA	53	59	519	177	176	259	91	91	14	7	6	0.027	0.04	0.034
.	19.01.15-18.33.16-1-204417	239	46	46	12	0	9	450	41	41	0	0	NA	NA	NA	65	59	522	172	178	266	89	95	84	30	25	0.161	0.174	0.14
.	19.01.15-18.33.16-1-204418	745	174	174	40	0	36	570	156	156	0	0	NA	NA	NA	181	190	606	209	188	345	121	104	313	91	65	0.517	0.435	0.346
.	19.01.15-18.33.21-1-204422	122	6	6	2	0	2	420	5	5	0	0	NA	NA	NA	37	33	503	168	175	247	85	88	12	1	3	0.024	0.006	0.017
.	19.01.15-18.33.37-1-204438	123	13	13	6	0	2	413	11	11	0	0	NA	NA	NA	40	31	508	169	167	253	80	80	31	2	5	0.061	0.012	0.03
.	19.01.15-18.33.42-1-204439	661	176	176	58	0	47	552	162	162	0	0	NA	NA	NA	187	168	589	193	199	331	107	114	326	69	66	0.553	0.358	0.332
.	19.01.15-18.33.57-1-204444	33	1	1	1	0	1	0	0	0	0	0	NA	NA	NA	6	9	493	165	164	0	0	0	0	0	0	0	0	0
.	19.01.15-18.34.00-1-204448	88	5	5	2	0	1	420	3	3	0	0	NA	NA	NA	31	36	513	170	166	255	86	79	17	2	0	0.033	0.012	0
.	19.01.15-18.34.10-1-204456	611	185	185	43	0	41	527	167	167	0	0	NA	NA	NA	156	151	565	202	197	302	116	109	302	125	34	0.535	0.619	0.173
.	19.01.15-18.34.12-1-204459	90	6	6	1	0	1	414	5	5	0	0	NA	NA	NA	43	32	504	170	171	243	85	86	10	5	0	0.02	0.029	0
.	19.01.15-18.34.15-1-204462	230	34	34	3	0	3	448	31	31	0	0	NA	NA	NA	68	62	528	169	178	270	85	93	56	19	13	0.106	0.112	0.073
.	19.01.15-18.34.27-1-204466	283	123	123	28	0	19	463	113	113	0	0	NA	NA	NA	87	81	530	184	180	271	97	95	232	71	22	0.438	0.386	0.122
.	19.01.15-18.34.27-1-204467	35	1	1	0	0	0	0	0	0	0	0	NA	NA	NA	11	10	493	165	165	0	0	0	0	0	2	0	0	0.012
.	19.01.15-18.34.30-1-204468	61	2	2	0	0	0	0	1	1	0	0	NA	NA	NA	18	10	493	166	164	0	0	0	0	2	1	0	0.012	0.006
.	19.01.15-18.34.34-1-204484	428	100	100	26	0	21	485	90	90	0	0	NA	NA	NA	127	102	551	184	180	291	98	96	212	48	28	0.385	0.261	0.156
.	19.01.15-18.34.55-1-204485	58	2	2	0	0	0	410	1	1	0	0	NA	NA	NA	22	20	497	169	167	246	82	82	0	3	2	0	0.018	0.012
.	19.01.15-18.34.59-1-204492	525	149	149	36	0	32	510	134	134	0	0	NA	NA	NA	156	128	566	190	185	306	103	101	303	50	43	0.535	0.263	0.232
.	19.01.15-18.35.05-1-204499	268	54	54	18	0	16	458	48	48	0	0	NA	NA	NA	84	74	531	178	178	275	91	92	137	25	23	0.258	0.14	0.129
.	19.01.15-18.35.16-1-204513	225	12	12	4	0	4	457	6	6	0	0	NA	NA	NA	90	76	535	176	178	272	92	93	25	9	3	0.047	0.051	0.017
.	19.01.15-18.35.48-1-204532	387	35	35	7	0	5	513	32	32	0	0	NA	NA	NA	100	133	569	195	182	309	106	98	65	19	14	0.114	0.097	0.077
.	19.01.15-18.36.18-1-204551	110	6	6	1	0	0	418	5	5	0	0	NA	NA	NA	39	30	503	173	167	247	88	83	13	4	3	0.026	0.023	0.018
.	19.01.15-18.36.31-1-204565	148	7	7	1	0	0	438	6	6	0	0	NA	NA	NA	53	50	517	173	173	260	88	90	13	8	3	0.025	0.046	0.017
.	19.01.15-18.36.33-1-204581	178	14	14	4	0	3	446	12	12	0	0	NA	NA	NA	48	55	522	178	168	269	93	84	37	10	4	0.071	0.056	0.024
.	19.01.15-18.36.38-1-204582	468	124	124	39	0	30	487	117	117	0	0	NA	NA	NA	107	100	544	187	182	288	102	97	249	73	49	0.458	0.39	0.269
.	19.01.15-18.36.43-1-204583	59	2	2	1	0	1	150	1	1	0	0	NA	NA	NA	20	18	501	166	164	97	27	26	0	0	1	0	0	0.006
.	19.01.15-18.36.47-1-204584	263	27	27	8	0	4	462	23	23	0	0	NA	NA	NA	69	76	534	179	176	274	97	91	41	16	10	0.077	0.089	0.057
.	19.01.15-18.36.50-1-204585	413	116	116	24	0	19	486	109	109	0	0	NA	NA	NA	103	98	544	184	183	290	96	100	201	50	45	0.369	0.272	0.246
.	19.01.15-18.36.51-1-204586	120	5	5	3	0	3	426	4	4	0	0	NA	NA	NA	47	43	515	168	173	259	80	87	9	9	0	0.017	0.054	0
.	19.01.15-18.36.53-1-204587	239	29	29	3	0	3	451	24	24	0	0	NA	NA	NA	69	60	528	176	169	272	93	86	49	23	2	0.093	0.131	0.012
.	19.01.15-18.37.12-1-204607	170	9	9	2	0	2	441	7	7	0	0	NA	NA	NA	40	50	517	177	169	262	91	88	23	1	5	0.044	0.006	0.03
.	19.01.15-18.37.13-1-204610	144	8	8	2	0	2	425	7	7	0	0	NA	NA	NA	33	35	511	170	167	258	84	83	18	7	2	0.035	0.041	0.012
.	19.01.15-18.37.26-1-204616	31	1	1	0	0	0	0	0	0	0	0	NA	NA	NA	8	7	491	165	164	0	0	0	1	0	0	0.002	0	0
.	19.01.15-18.37.28-1-204619	388	116	116	30	0	22	483	108	108	0	0	NA	NA	NA	103	99	543	185	184	280	102	101	213	78	47	0.392	0.422	0.255
.	19.01.15-18.37.29-1-204620	185	21	21	5	0	4	449	19	19	0	0	NA	NA	NA	55	62	522	178	175	269	89	91	43	15	3	0.082	0.084	0.017
.	19.01.15-18.37.29-1-204621	63	2	2	0	0	0	250	1	1	0	0	NA	NA	NA	20	21	501	166	167	151	47	52	6	0	0	0.012	0	0
.	19.01.15-18.37.30-1-204622	91	7	7	1	0	1	417	5	5	0	0	NA	NA	NA	34	35	513	166	169	252	80	85	20	0	1	0.039	0	0.006
.	19.01.15-18.37.34-1-204638	89	3	3	0	0	0	413	1	1	0	0	NA	NA	NA	26	22	504	168	163	249	85	79	1	0	4	0.002	0	0.025
.	19.01.15-18.37.39-1-204639	352	84	84	21	0	18	465	75	75	0	0	NA	NA	NA	106	93	537	184	185	271	96	98	191	45	16	0.356	0.245	0.086
.	19.01.15-18.37.45-1-204640	32	1	1	0	0	0	0	0	0	0	0	NA	NA	NA	19	11	495	164	165	0	0	0	0	0	1	0	0	0.006
.	19.01.15-18.37.46-1-204641	34	1	1	1	0	1	0	0	0	0	0	NA	NA	NA	9	7	493	165	162	0	0	0	1	0	0	0.002	0	0
.	19.01.15-18.37.48-1-204642	33	1	1	1	0	1	0	0	0	0	0	NA	NA	NA	8	5	491	164	163	0	0	0	0	0	0	0	0	0
.	19.01.15-18.37.48-1-204643	180	30	30	9	0	8	436	27	27	0	0	NA	NA	NA	53	46	517	174	168	263	90	83	50	31	9	0.097	0.178	0.054
.	19.01.15-18.37.50-1-204644	189	14	14	3	0	3	440	13	13	0	0	NA	NA	NA	71	54	518	176	173	262	91	87	27	8	0	0.052	0.045	0
.	19.01.15-18.37.52-1-204645	91	7	7	2	0	1	423	6	6	0	0	NA	NA	NA	36	36	506	170	173	252	85	86	12	0	4	0.024	0	0.023
.	19.01.15-18.37.56-1-204647	323	36	36	10	0	9	484	32	32	0	0	NA	NA	NA	87	103	558	179	179	293	96	95	68	19	11	0.122	0.106	0.061
.	19.01.15-18.38.08-1-204659	152	17	17	2	0	2	423	15	15	0	0	NA	NA	NA	50	33	506	171	169	248	89	86	36	10	2	0.071	0.058	0.012
.	19.01.15-18.38.21-1-204667	417	170	170	48	0	43	479	157	157	0	0	NA	NA	NA	123	100	549	179	185	287	93	99	274	92	47	0.499	0.514	0.254
.	19.01.15-18.38.36-1-204687	87	7	7	1	0	0	416	6	6	0	0	NA	NA	NA	32	37	512	167	171	250	80	86	10	2	0	0.02	0.012	0
.	19.01.15-18.38.37-1-204688	501	160	160	47	0	37	514	147	147	0	0	NA	NA	NA	129	129	564	186	192	304	102	108	320	78	40	0.567	0.419	0.208
.	19.01.15-18.38.54-1-204691	444	148	148	33	0	24	491	131	131	0	0	NA	NA	NA	121	106	545	186	188	289	102	100	300	48	42	0.55	0.258	0.223
.	19.01.15-18.38.55-1-204692	720	155	155	49	0	40	592	145	145	0	0	NA	NA	NA	180	209	621	197	204	359	115	118	331	90	34	0.533	0.457	0.167
.	19.01.15-18.38.58-1-204696	387	195	195	50	0	41	503	170	170	0	0	NA	NA	NA	90	117	564	186	180	304	103	96	361	89	46	0.64	0.478	0.256
.	19.01.15-18.39.17-1-204717	116	8	8	2	0	2	423	7	7	0	0	NA	NA	NA	39	40	519	166	168	259	81	83	13	6	2	0.025	0.036	0.012
.	19.01.15-18.39.20-1-204718	388	86	86	28	0	19	507	79	79	0	0	NA	NA	NA	108	122	552	195	188	296	110	101	201	63	25	0.364	0.323	0.133
.	19.01.15-18.39.38-1-204737	370	73	73	19	0	15	474	61	61	0	0	NA	NA	NA	118	90	549	175	179	289	92	93	172	44	12	0.313	0.251	0.067
.	19.01.15-18.39.49-1-204738	176	22	22	3	0	3	433	19	19	0	0	NA	NA	NA	51	49	517	175	170	260	89	84	26	16	7	0.05	0.091	0.041
.	19.01.15-18.40.18-1-204761	422	104	104	23	0	18	496	94	94	0	0	NA	NA	NA	127	112	561	182	182	301	96	99	217	49	32	0.387	0.269	0.176
.	19.01.15-18.41.08-1-204792	33	1	1	0	0	0	0	0	0	0	0	NA	NA	NA	19	14	499	164	164	0	0	0	0	0	3	0	0	0.018
.	19.01.15-18.41.10-1-204800	405	109	109	32	0	22	499	102	102	0	0	NA	NA	NA	115	123	566	178	192	300	92	107	235	65	18	0.415	0.365	0.094
.	19.01.15-18.41.14-1-204806	387	62	62	14	0	8	488	56	56	0	0	NA	NA	NA	103	102	550	182	183	293	97	98	120	29	17	0.218	0.159	0.093
.	19.01.15-18.41.14-1-204807	121	7	7	0	0	0	429	4	4	0	0	NA	NA	NA	35	41	510	173	171	254	89	86	9	4	1	0.018	0.023	0.006
.	19.01.15-18.41.32-1-204812	64	4	4	0	0	0	417	3	3	0	0	NA	NA	NA	24	35	511	171	166	252	84	81	3	2	1	0.006	0.012	0.006
.	19.01.15-18.41.32-1-204813	496	170	170	50	0	44	517	157	157	0	0	NA	NA	NA	127	139	577	188	187	316	101	100	379	74	28	0.657	0.394	0.15
.	19.01.15-18.41.46-1-204829	168	16	16	3	0	1	435	14	14	0	0	NA	NA	NA	48	47	514	180	166	261	93	81	40	5	1	0.078	0.028	0.006
.	19.01.15-18.41.48-1-204830	119	6	6	2	0	1	415	4	4	0	0	NA	NA	NA	49	29	508	165	169	252	80	83	13	1	5	0.026	0.006	0.03
.	19.01.15-18.41.59-1-204835	115	10	10	1	0	1	416	7	7	0	0	NA	NA	NA	29	32	510	170	165	251	85	80	19	3	5	0.037	0.018	0.03
.	19.01.15-18.42.04-1-204841	405	195	195	56	0	44	492	175	175	0	0	NA	NA	NA	110	113	558	187	181	297	99	96	358	98	64	0.642	0.524	0.354
.	19.01.15-18.42.08-1-204845	151	15	15	3	0	3	439	10	10	0	0	NA	NA	NA	45	54	520	175	172	266	88	85	33	12	4	0.063	0.069	0.023
.	19.01.15-18.42.10-1-204846	414	152	152	34	0	28	496	138	138	0	0	NA	NA	NA	87	111	556	180	188	302	95	99	268	65	48	0.482	0.361	0.255
.	19.01.15-18.42.17-1-204851	97	10	10	1	0	1	421	7	7	0	0	NA	NA	NA	42	37	513	170	167	257	83	81	32	4	0	0.062	0.024	0
.	19.01.15-18.42.19-1-204852	446	150	150	33	0	30	509	132	132	0	0	NA	NA	NA	112	131	569	188	187	305	104	100	254	66	44	0.446	0.351	0.235
.	19.01.15-18.42.24-1-204856	36	1	1	0	0	0	0	0	0	0	0	NA	NA	NA	11	11	492	167	165	0	0	0	0	0	0	0	0	0
.	19.01.15-18.42.25-1-204857	209	20	20	6	0	5	443	17	17	0	0	NA	NA	NA	61	60	525	176	172	265	91	87	40	3	11	0.076	0.017	0.064
.	19.01.15-18.42.33-1-204875	327	93	93	35	0	25	483	86	86	0	0	NA	NA	NA	105	101	556	179	179	295	95	93	203	39	29	0.365	0.218	0.162
.	19.01.15-18.42.37-1-205064	151	30	30	5	0	3	431	29	29	0	0	NA	NA	NA	50	53	521	175	170	257	87	87	59	14	3	0.113	0.08	0.018
.	19.01.15-18.43.52-1-205196	380	32	32	5	0	5	478	30	30	0	0	NA	NA	NA	101	93	546	177	183	286	91	101	50	17	15	0.092	0.096	0.082
.	19.01.15-18.44.13-1-205268	379	114	114	28	0	23	492	104	104	0	0	NA	NA	NA	103	118	572	183	176	306	95	91	204	72	25	0.357	0.393	0.142
.	19.01.15-18.44.16-1-205271	329	147	147	43	0	38	471	138	138	0	0	NA	NA	NA	76	83	532	186	178	276	99	96	258	79	42	0.485	0.425	0.236
.	19.01.15-18.44.56-1-205360	236	10	10	2	0	2	444	7	7	0	0	NA	NA	NA	50	55	520	170	178	266	87	91	17	3	9	0.033	0.018	0.051
.	19.01.15-18.45.18-1-205448	124	7	7	2	0	2	426	4	4	0	0	NA	NA	NA	45	42	509	174	172	253	87	86	26	0	1	0.051	0	0.006
.	19.01.15-18.45.22-1-205452	449	99	99	28	0	19	512	91	91	0	0	NA	NA	NA	124	130	566	189	188	305	104	103	215	50	22	0.38	0.265	0.117
.	19.01.15-18.45.23-1-205453	149	10	10	4	0	3	451	9	9	0	0	NA	NA	NA	44	61	532	170	172	277	86	88	23	5	3	0.043	0.029	0.017
.	19.01.15-18.45.35-1-205502	514	169	169	46	0	35	507	151	151	0	0	NA	NA	NA	117	127	564	191	185	305	104	98	350	80	43	0.621	0.419	0.232
.	19.01.15-18.45.55-1-205545	179	24	24	11	0	9	437	22	22	0	0	NA	NA	NA	43	47	519	170	171	263	86	88	46	15	1	0.089	0.088	0.006
.	19.01.15-18.45.57-1-205548	64	3	3	2	0	2	410	2	2	0	0	NA	NA	NA	24	19	499	164	169	249	80	81	13	4	0	0.026	0.024	0
.	19.01.15-18.46.06-1-205582	255	20	20	8	0	6	442	18	18	0	0	NA	NA	NA	75	58	521	174	176	262	89	91	52	30	1	0.1	0.172	0.006
.	19.01.15-18.46.12-1-205584	177	19	19	6	0	6	441	18	18	0	0	NA	NA	NA	51	51	519	176	169	264	91	86	36	2	4	0.069	0.011	0.024
.	19.01.15-18.46.19-1-205633	86	4	4	4	0	3	420	3	3	0	0	NA	NA	NA	31	37	511	168	171	252	83	85	11	1	1	0.022	0.006	0.006
.	19.01.15-18.46.32-1-205696	35	1	1	0	0	0	0	0	0	0	0	NA	NA	NA	8	11	491	168	165	0	0	0	0	0	0	0	0	0
.	19.01.15-18.46.34-1-205706	211	14	14	4	0	3	443	11	11	0	0	NA	NA	NA	73	57	520	174	176	263	88	92	20	15	8	0.038	0.086	0.045
.	19.01.15-18.46.34-1-205707	152	8	8	1	0	1	439	6	6	0	0	NA	NA	NA	49	60	523	174	176	266	89	84	10	4	3	0.019	0.023	0.017
.	19.01.15-18.46.46-1-205723	288	34	34	6	0	5	474	32	32	0	0	NA	NA	NA	76	84	538	180	179	283	96	95	81	22	0	0.151	0.122	0
.	19.01.15-18.47.03-1-205762	118	5	5	1	0	1	431	3	3	0	0	NA	NA	NA	40	45	514	169	175	257	86	88	11	4	3	0.021	0.024	0.017
.	19.01.15-18.47.11-1-205767	203	13	13	4	0	3	440	10	10	0	0	NA	NA	NA	56	48	518	171	172	264	89	87	32	5	5	0.062	0.029	0.029
.	19.01.15-18.47.23-1-205791	413	155	155	42	0	35	497	146	146	0	0	NA	NA	NA	99	112	557	184	184	301	96	100	317	72	37	0.569	0.391	0.201
.	19.01.15-18.47.27-1-205816	471	113	113	24	0	17	516	104	104	0	0	NA	NA	NA	128	139	575	188	189	312	101	103	206	68	43	0.358	0.362	0.228
.	19.01.15-18.47.32-1-205822	181	11	11	1	0	1	452	10	10	0	0	NA	NA	NA	52	67	525	175	180	270	89	93	8	0	7	0.015	0	0.039
.	19.01.15-18.47.40-1-205838	238	38	38	5	0	5	448	36	36	0	0	NA	NA	NA	68	57	520	173	177	267	87	94	55	19	5	0.106	0.11	0.028
.	19.01.15-18.47.46-1-205839	337	141	141	28	0	24	470	134	134	0	0	NA	NA	NA	98	98	538	190	183	273	102	95	239	65	53	0.444	0.342	0.29
.	19.01.15-18.47.56-1-205874	36	1	1	1	0	1	0	0	0	0	0	NA	NA	NA	12	8	491	166	164	0	0	0	1	0	0	0.002	0	0
.	19.01.15-18.47.59-1-205878	380	121	121	26	0	20	488	113	113	0	0	NA	NA	NA	101	106	552	184	183	293	98	97	230	68	26	0.417	0.37	0.142
.	19.01.15-18.48.03-1-205882	542	172	172	37	0	25	538	162	162	0	0	NA	NA	NA	164	163	590	193	193	327	105	106	300	100	43	0.508	0.518	0.223
.	19.01.15-18.48.04-1-205885	273	73	73	17	0	11	478	65	65	0	0	NA	NA	NA	83	88	537	183	181	283	98	97	174	28	33	0.324	0.153	0.182
.	19.01.15-18.48.51-1-205959	328	26	26	14	0	10	475	24	24	0	0	NA	NA	NA	90	91	552	178	174	292	96	87	53	27	7	0.096	0.152	0.04
.	19.01.15-18.49.59-1-206078	268	14	14	3	0	2	462	13	13	0	0	NA	NA	NA	84	83	538	178	180	277	92	93	17	8	8	0.032	0.045	0.044
.	19.01.15-18.50.27-1-206128	35	1	1	0	0	0	0	0	0	0	0	NA	NA	NA	10	5	489	164	165	0	0	0	3	0	0	0.006	0	0
.	19.01.15-18.50.30-1-206129	90	3	3	1	0	1	415	2	2	0	0	NA	NA	NA	25	28	507	165	169	251	80	84	13	0	0	0.026	0	0
.	19.01.15-18.50.34-1-206145	452	86	86	23	0	18	517	80	80	0	0	NA	NA	NA	130	141	576	191	187	312	103	102	176	46	28	0.306	0.241	0.15
.	19.01.15-18.50.35-1-206146	365	63	63	19	0	16	483	59	59	0	0	NA	NA	NA	119	96	538	187	184	284	102	97	105	20	20	0.195	0.107	0.109
.	19.01.15-18.50.35-1-206147	126	9	9	3	0	3	435	7	7	0	0	NA	NA	NA	29	44	514	170	173	261	87	87	26	3	4	0.051	0.018	0.023
.	19.01.15-18.50.46-1-206148	472	123	123	27	0	19	518	113	113	0	0	NA	NA	NA	135	146	587	184	188	324	98	96	199	48	75	0.339	0.261	0.399
.	19.01.15-18.50.47-1-206149	451	148	148	40	0	35	505	134	134	0	0	NA	NA	NA	94	121	563	187	184	308	98	99	295	70	50	0.524	0.374	0.272
.	19.01.15-18.50.57-1-206151	117	6	6	1	0	1	429	5	5	0	0	NA	NA	NA	36	38	512	168	171	258	85	86	18	0	5	0.035	0	0.029
.	19.01.15-18.51.14-1-206272	90	4	4	0	0	0	427	3	3	0	0	NA	NA	NA	32	42	511	175	169	254	91	82	18	0	2	0.035	0	0.012
.	19.01.15-18.51.26-1-206290	477	128	128	30	0	21	503	117	117	0	0	NA	NA	NA	149	133	577	183	186	307	96	100	244	67	49	0.423	0.366	0.263
.	19.01.15-18.51.27-1-206291	65	2	2	0	0	0	411	1	1	0	0	NA	NA	NA	15	17	500	167	163	246	84	81	0	2	0	0	0.012	0
.	19.01.15-18.51.31-1-206292	33	1	1	0	0	0	0	0	0	0	0	NA	NA	NA	6	10	495	164	164	0	0	0	0	1	0	0	0.006	0
.	19.01.15-18.51.34-1-206308	33	1	1	1	0	1	0	0	0	0	0	NA	NA	NA	6	7	492	164	164	0	0	0	1	0	0	0.002	0	0
.	19.01.15-18.51.36-1-206309	150	8	8	2	0	1	447	4	4	0	0	NA	NA	NA	59	57	528	171	171	276	85	86	3	15	3	0.006	0.088	0.018
.	19.01.15-18.51.39-1-206322	276	14	14	5	0	3	476	12	12	0	0	NA	NA	NA	74	90	546	177	180	286	93	97	39	1	4	0.071	0.006	0.022
.	19.01.15-18.51.56-1-206348	62	5	5	3	0	3	410	4	4	0	0	NA	NA	NA	23	23	501	168	167	246	82	82	20	0	0	0.04	0	0
.	19.01.15-18.51.59-1-206352	361	42	42	9	0	6	506	38	38	0	0	NA	NA	NA	96	121	561	189	184	304	103	99	81	23	10	0.144	0.122	0.054
.	19.01.15-18.52.02-1-206355	291	93	93	22	0	15	461	85	85	0	0	NA	NA	NA	75	81	541	181	172	281	93	87	204	58	28	0.377	0.32	0.163
.	19.01.15-18.52.10-1-206362	491	165	165	45	0	36	515	161	161	0	0	NA	NA	NA	129	124	560	191	186	305	107	103	307	76	45	0.548	0.398	0.242
.	19.01.15-18.52.13-1-206366	625	81	81	24	0	17	528	75	75	0	0	NA	NA	NA	175	146	578	193	188	314	109	105	184	47	22	0.318	0.244	0.117
.	19.01.15-18.52.19-1-206368	32	1	1	0	0	0	0	0	0	0	0	NA	NA	NA	5	10	493	168	162	0	0	0	0	1	0	0	0.006	0
.	19.01.15-18.52.21-1-206375	260	12	12	4	0	4	467	11	11	0	0	NA	NA	NA	82	77	536	178	176	279	96	92	19	8	8	0.035	0.045	0.045
.	19.01.15-18.52.47-1-206453	438	116	116	22	0	17	501	105	105	0	0	NA	NA	NA	102	119	555	187	190	296	102	103	261	54	33	0.47	0.289	0.174
.	19.01.15-18.52.54-1-206454	242	72	72	29	0	23	445	67	67	0	0	NA	NA	NA	57	59	528	174	170	269	90	86	170	27	14	0.322	0.155	0.082
.	19.01.15-18.53.31-1-206612	465	197	197	49	0	40	489	174	174	0	0	NA	NA	NA	125	109	550	190	182	294	104	91	328	104	54	0.596	0.547	0.297
.	19.01.15-18.53.32-1-206613	927	153	153	31	0	26	640	141	141	0	0	NA	NA	NA	245	270	647	221	215	377	133	130	300	109	32	0.464	0.493	0.149
.	19.01.15-18.53.54-1-206667	60	2	2	0	0	0	101	1	1	0	0	NA	NA	NA	14	11	497	165	162	59	20	22	5	0	0	0.01	0	0
.	19.01.15-18.53.55-1-206668	385	39	39	10	0	9	507	37	37	0	0	NA	NA	NA	88	118	558	183	190	302	97	108	96	21	7	0.172	0.115	0.037
.	19.01.15-18.54.13-1-206698	183	10	10	4	0	3	449	9	9	0	0	NA	NA	NA	46	57	520	175	175	271	90	88	21	7	1	0.04	0.04	0.006
.	19.01.15-18.54.27-1-206755	92	3	3	0	0	0	420	2	2	0	0	NA	NA	NA	22	28	504	168	169	252	83	85	1	0	5	0.002	0	0.03
.	19.01.15-18.54.35-1-206771	238	36	36	6	0	6	461	31	31	0	0	NA	NA	NA	59	75	527	179	182	272	92	97	70	14	6	0.133	0.078	0.033
.	19.01.15-18.54.40-1-206772	443	151	151	44	0	38	492	140	140	0	0	NA	NA	NA	113	106	554	180	185	294	96	102	294	57	41	0.531	0.317	0.222
.	19.01.15-18.54.50-1-206773	515	150	150	38	0	32	497	132	132	0	0	NA	NA	NA	142	111	559	178	187	301	94	102	276	97	39	0.494	0.545	0.209
.	19.01.15-18.54.57-1-206794	124	4	4	1	0	1	430	3	3	0	0	NA	NA	NA	34	43	512	175	169	254	91	85	12	0	3	0.023	0	0.018
.	19.01.15-18.55.00-1-206824	207	17	17	2	0	2	451	16	16	0	0	NA	NA	NA	54	69	525	173	184	269	86	96	23	12	3	0.044	0.069	0.016
.	19.01.15-18.55.01-1-206850	31	1	1	0	0	0	0	0	0	0	0	NA	NA	NA	6	7	491	165	164	0	0	0	2	0	0	0.004	0	0
.	19.01.15-18.55.03-1-206853	151	12	12	3	0	3	430	11	11	0	0	NA	NA	NA	35	43	516	168	172	259	81	90	21	6	0	0.041	0.036	0
.	19.01.15-18.55.13-1-206859	529	123	123	28	0	23	522	115	115	0	0	NA	NA	NA	140	141	566	195	193	307	107	108	222	66	41	0.392	0.338	0.212
.	19.01.15-18.55.30-1-206873	346	83	83	29	0	23	472	75	75	0	0	NA	NA	NA	93	89	537	187	178	278	99	95	180	50	27	0.335	0.267	0.152
.	19.01.15-18.55.32-1-206874	532	145	145	38	0	31	516	136	136	0	0	NA	NA	NA	111	131	567	188	189	308	105	103	280	106	36	0.494	0.564	0.19
.	19.01.15-18.55.39-1-206899	420	45	45	3	0	2	491	42	42	0	0	NA	NA	NA	119	112	555	180	190	292	95	104	124	13	17	0.223	0.072	0.089
.	19.01.15-18.57.45-1-207154	228	28	28	5	0	4	448	25	25	0	0	NA	NA	NA	53	62	526	177	172	269	92	87	55	9	7	0.105	0.051	0.041
.	19.01.15-18.58.15-1-207228	34	1	1	0	0	0	0	0	0	0	0	NA	NA	NA	8	13	498	165	163	0	0	0	0	0	2	0	0	0.012
.	19.01.15-18.58.17-1-207229	123	13	13	3	0	3	432	10	10	0	0	NA	NA	NA	40	45	520	172	166	260	88	84	24	1	2	0.046	0.006	0.012
.	19.01.15-18.58.18-1-207230	298	48	48	18	0	13	463	43	43	0	0	NA	NA	NA	98	75	526	185	177	271	98	94	108	15	5	0.205	0.081	0.028
.	19.01.15-18.58.25-1-207241	121	7	7	1	0	1	421	6	6	0	0	NA	NA	NA	41	33	510	166	170	254	80	87	16	3	0	0.031	0.018	0
.	19.01.15-18.58.27-1-207248	249	18	18	5	0	4	457	16	16	0	0	NA	NA	NA	69	72	533	176	176	273	91	93	44	24	0	0.083	0.136	0
.	19.01.15-18.58.33-1-207297	377	136	136	40	0	33	500	124	124	0	0	NA	NA	NA	99	112	561	186	178	304	101	95	305	73	33	0.544	0.392	0.185
.	19.01.15-18.58.39-1-207313	92	3	3	3	0	1	431	2	2	0	0	NA	NA	NA	45	40	503	174	176	251	90	90	3	9	0	0.006	0.052	0
.	19.01.15-18.58.40-1-207323	349	80	80	21	0	16	494	73	73	0	0	NA	NA	NA	117	110	558	188	177	300	102	92	148	53	42	0.265	0.282	0.237
.	19.01.15-18.58.42-1-207324	186	62	62	13	0	12	432	59	59	0	0	NA	NA	NA	59	57	524	175	171	259	88	85	125	22	10	0.239	0.126	0.058
.	19.01.15-18.58.43-1-207325	89	3	3	2	0	2	420	2	2	0	0	NA	NA	NA	40	34	504	171	172	249	85	86	4	0	5	0.008	0	0.029
.	19.01.15-18.58.53-1-207328	34	1	1	0	0	0	0	0	0	0	0	NA	NA	NA	8	9	495	163	164	0	0	0	4	0	0	0.008	0	0
.	19.01.15-18.58.56-1-207330	446	119	119	41	0	29	499	109	109	0	0	NA	NA	NA	111	116	558	186	185	299	101	99	208	83	35	0.373	0.446	0.189
.	19.01.15-18.58.56-1-207332	344	56	56	9	0	6	468	53	53	0	0	NA	NA	NA	99	78	533	177	181	280	93	95	129	36	14	0.242	0.203	0.077
.	19.01.15-18.59.01-1-207346	62	4	4	0	0	0	410	3	3	0	0	NA	NA	NA	34	30	507	173	163	245	86	79	8	4	1	0.016	0.023	0.006
.	19.01.15-18.59.18-1-207414	34	1	1	1	0	1	0	0	0	0	0	NA	NA	NA	15	7	489	169	162	0	0	0	0	2	0	0	0.012	0
.	19.01.15-18.59.20-1-207425	90	7	7	1	0	1	410	6	6	0	0	NA	NA	NA	32	18	497	166	168	246	80	84	17	4	0	0.034	0.024	0
.	19.01.15-18.59.20-1-207426	538	143	143	37	0	31	518	134	134	0	0	NA	NA	NA	120	127	565	188	187	311	105	102	301	52	44	0.533	0.277	0.235
.	19.01.15-18.59.35-1-207451	210	19	19	7	0	5	460	18	18	0	0	NA	NA	NA	64	77	532	183	175	271	99	90	58	5	3	0.109	0.027	0.017
.	19.01.15-18.59.38-1-207452	304	41	41	12	0	9	469	36	36	0	0	NA	NA	NA	102	86	541	187	171	283	101	85	84	37	5	0.155	0.198	0.029
.	19.01.15-18.59.58-1-207515	353	47	47	12	0	11	488	44	44	0	0	NA	NA	NA	112	104	550	185	182	292	99	97	66	16	18	0.12	0.086	0.099
.	19.01.15-19.00.06-1-207527	294	188	188	51	0	40	467	171	171	0	0	NA	NA	NA	79	87	541	178	181	281	94	92	309	66	55	0.571	0.371	0.304
.	19.01.15-19.00.16-1-207576	498	153	153	47	0	36	504	144	144	0	0	NA	NA	NA	136	122	562	183	190	303	99	102	277	87	44	0.493	0.475	0.232
.	19.01.15-19.00.21-1-207601	62	2	2	1	0	1	298	1	1	0	0	NA	NA	NA	16	19	498	167	167	175	62	61	10	0	0	0.02	0	0
.	19.01.15-19.00.35-1-207620	776	125	125	37	0	29	600	113	113	0	0	NA	NA	NA	213	231	618	225	201	350	137	113	248	60	50	0.401	0.267	0.249
.	19.01.15-19.00.37-1-207621	183	22	22	4	0	4	450	21	21	0	0	NA	NA	NA	60	55	520	169	179	269	87	94	52	12	2	0.1	0.071	0.011
.	19.01.15-19.01.08-1-207750	32	1	1	0	0	0	0	0	0	0	0	NA	NA	NA	4	6	491	164	164	0	0	0	0	0	0	0	0	0
.	19.01.15-19.01.10-1-207771	119	13	13	4	0	3	417	12	12	0	0	NA	NA	NA	29	28	499	173	169	245	89	83	24	13	3	0.048	0.075	0.018
.	19.01.15-19.01.18-1-207787	478	115	115	27	0	23	491	106	106	0	0	NA	NA	NA	133	115	549	192	187	287	105	99	205	61	50	0.373	0.318	0.267
.	19.01.15-19.01.27-1-207822	504	109	109	31	0	21	539	97	97	0	0	NA	NA	NA	125	158	584	200	187	325	114	100	233	69	47	0.399	0.345	0.251
.	19.01.15-19.01.33-1-207832	61	3	3	1	0	1	417	2	2	0	0	NA	NA	NA	21	30	508	170	165	253	85	79	12	0	0	0.024	0	0
.	19.01.15-19.01.39-1-207891	120	7	7	0	0	0	429	6	6	0	0	NA	NA	NA	32	45	518	171	169	259	85	85	11	1	9	0.021	0.006	0.053
.	19.01.15-19.01.47-1-207904	112	4	4	3	0	3	426	3	3	0	0	NA	NA	NA	40	41	512	175	167	257	87	82	10	2	0	0.02	0.011	0
.	19.01.15-19.01.55-1-207939	351	129	129	19	0	15	481	118	118	0	0	NA	NA	NA	100	95	554	177	177	298	88	95	245	69	22	0.442	0.39	0.124
.	19.01.15-19.02.00-1-207944	486	77	77	21	0	17	503	72	72	0	0	NA	NA	NA	128	113	556	185	185	302	101	100	181	65	20	0.326	0.351	0.108
.	19.01.15-19.02.13-1-207954	121	7	7	3	0	2	433	5	5	0	0	NA	NA	NA	24	43	518	171	167	262	89	82	18	1	2	0.035	0.006	0.012
.	19.01.15-19.02.54-1-208016	677	166	166	43	0	36	545	158	158	0	0	NA	NA	NA	157	165	577	206	195	316	120	109	330	75	40	0.572	0.364	0.205
.	19.01.15-19.03.12-1-208061	176	16	16	6	0	4	440	14	14	0	0	NA	NA	NA	53	51	523	174	167	266	91	83	21	6	23	0.04	0.034	0.138
.	19.01.15-19.03.49-1-208124	152	11	11	4	0	2	422	8	8	0	0	NA	NA	NA	40	39	511	175	166	255	87	80	14	7	0	0.027	0.04	0
.	19.01.15-19.03.51-1-208125	34	1	1	1	0	1	0	0	0	0	0	NA	NA	NA	9	9	493	164	165	0	0	0	0	0	0	0	0	0
.	19.01.15-19.03.53-1-208126	32	1	1	0	0	0	0	0	0	0	0	NA	NA	NA	17	11	494	165	165	0	0	0	1	0	0	0.002	0	0
.	19.01.15-19.03.54-1-208130	267	27	27	9	0	7	466	23	23	0	0	NA	NA	NA	87	83	540	180	176	277	97	92	64	12	7	0.119	0.067	0.04
.	19.01.15-19.03.57-1-208139	61	2	2	0	0	0	149	1	1	0	0	NA	NA	NA	12	13	497	164	165	90	31	28	0	0	3	0	0	0.018
.	19.01.15-19.04.05-1-208178	60	3	3	0	0	0	411	2	2	0	0	NA	NA	NA	22	22	498	169	168	245	82	84	7	0	0	0.014	0	0
.	19.01.15-19.04.07-1-208187	523	73	73	24	0	22	527	68	68	0	0	NA	NA	NA	141	148	574	196	191	313	110	104	150	48	10	0.261	0.245	0.052
.	19.01.15-19.04.23-1-208204	63	4	4	1	0	1	408	3	3	0	0	NA	NA	NA	25	17	496	167	167	244	82	82	7	0	2	0.014	0	0.012
.	19.01.15-19.04.24-1-208205	678	182	182	50	0	36	558	171	171	0	0	NA	NA	NA	169	181	597	206	191	335	116	107	351	92	47	0.588	0.447	0.246
.	19.01.15-19.04.34-1-208245	347	177	177	50	0	43	476	163	163	0	0	NA	NA	NA	92	102	548	185	182	281	98	97	277	62	49	0.505	0.335	0.269
.	19.01.15-19.04.45-1-208246	209	26	26	2	0	1	462	24	24	0	0	NA	NA	NA	64	71	532	174	178	280	89	93	40	33	3	0.075	0.19	0.017
.	19.01.15-19.04.55-1-208299	92	4	4	1	0	1	416	1	1	0	0	NA	NA	NA	27	34	504	172	171	249	84	83	5	0	4	0.01	0	0.023
.	19.01.15-19.04.55-1-208303	357	154	154	34	0	26	473	145	145	0	0	NA	NA	NA	102	93	543	183	180	284	96	93	239	66	48	0.44	0.361	0.267
.	19.01.15-19.05.07-1-208327	93	5	5	1	0	1	424	4	4	0	0	NA	NA	NA	34	42	513	168	174	256	83	85	15	7	0	0.029	0.042	0
.	19.01.15-19.05.17-1-208332	481	115	115	29	0	26	519	101	101	0	0	NA	NA	NA	122	134	566	190	191	312	104	103	231	54	29	0.408	0.284	0.152
.	19.01.15-19.05.26-1-208365	30	1	1	1	0	1	0	0	0	0	0	NA	NA	NA	6	8	493	165	163	0	0	0	2	0	0	0.004	0	0
.	19.01.15-19.05.28-1-208374	438	150	150	41	0	31	491	139	139	0	0	NA	NA	NA	109	115	560	184	184	295	96	100	322	59	36	0.575	0.321	0.196
.	19.01.15-19.05.32-1-208375	32	1	1	0	0	0	0	0	0	0	0	NA	NA	NA	3	7	493	165	162	0	0	0	0	0	0	0	0	0
.	19.01.15-19.05.36-1-208391	405	50	50	13	0	9	482	45	45	0	0	NA	NA	NA	127	98	544	186	181	289	98	95	119	17	13	0.219	0.091	0.072
.	19.01.15-19.06.00-1-208400	93	3	3	1	0	0	422	2	2	0	0	NA	NA	NA	33	31	510	167	167	254	83	85	3	0	1	0.006	0	0.006
.	19.01.15-19.06.13-1-208412	401	130	130	45	0	35	479	119	119	0	0	NA	NA	NA	103	93	542	186	178	288	99	92	242	77	39	0.446	0.414	0.219
.	19.01.15-19.06.37-1-208541	62	2	2	0	0	0	0	1	1	0	0	NA	NA	NA	15	17	496	170	164	0	0	0	1	0	0	0.002	0	0
.	19.01.15-19.06.41-1-208542	150	6	6	2	0	2	435	5	5	0	0	NA	NA	NA	40	49	516	178	168	262	91	82	18	0	13	0.035	0	0.077
.	19.01.15-19.06.49-1-208543	413	105	105	20	0	14	498	94	94	0	0	NA	NA	NA	110	111	558	181	185	301	96	101	237	40	28	0.425	0.221	0.151
.	19.01.15-19.07.03-1-208558	62	2	2	1	0	1	404	1	1	0	0	NA	NA	NA	20	19	496	167	169	242	82	80	0	3	0	0	0.018	0
.	19.01.15-19.07.14-1-208572	59	4	4	1	0	1	415	3	3	0	0	NA	NA	NA	17	25	503	170	165	249	85	81	6	3	0	0.012	0.018	0
.	19.01.15-19.07.27-1-208620	385	102	102	21	0	17	520	97	97	0	0	NA	NA	NA	80	133	571	192	183	312	109	99	191	51	47	0.335	0.266	0.257
.	19.01.15-19.07.35-1-208638	93	7	7	2	0	2	422	5	5	0	0	NA	NA	NA	32	44	515	175	167	254	84	84	12	5	1	0.023	0.029	0.006
.	19.01.15-19.07.37-1-208639	91	3	3	0	0	0	421	2	2	0	0	NA	NA	NA	28	36	514	169	166	258	83	80	2	1	0	0.004	0.006	0
.	19.01.15-19.07.39-1-208640	117	9	9	3	0	3	425	8	8	0	0	NA	NA	NA	46	39	513	170	169	257	83	85	4	4	13	0.008	0.024	0.077
.	19.01.15-19.07.54-1-208641	91	4	4	2	0	2	423	2	2	0	0	NA	NA	NA	29	35	512	169	167	256	83	84	5	3	0	0.01	0.018	0
.	19.01.15-19.08.00-1-208656	403	91	91	26	0	17	521	88	88	0	0	NA	NA	NA	116	133	564	186	196	311	99	111	203	40	22	0.36	0.215	0.112
.	19.01.15-19.08.07-1-208688	98	11	11	3	0	3	419	8	8	0	0	NA	NA	NA	27	27	506	166	168	255	80	84	28	7	2	0.055	0.042	0.012
.	19.01.15-19.08.08-1-208689	152	6	6	1	0	1	433	4	4	0	0	NA	NA	NA	53	49	522	171	169	263	84	86	11	7	1	0.021	0.041	0.006
.	19.01.15-19.08.14-1-208693	57	2	2	1	0	0	408	1	1	0	0	NA	NA	NA	23	15	498	166	164	244	82	82	3	0	1	0.006	0	0.006
.	19.01.15-19.08.30-1-208732	202	34	34	14	0	11	447	31	31	0	0	NA	NA	NA	77	62	531	167	177	271	83	93	78	17	9	0.147	0.102	0.051
.	19.01.15-19.08.32-1-208733	151	9	9	2	0	1	425	7	7	0	0	NA	NA	NA	36	37	511	171	168	255	88	82	10	7	2	0.02	0.041	0.012
.	19.01.15-19.08.48-1-208751	237	30	30	7	0	5	461	28	28	0	0	NA	NA	NA	66	81	540	176	178	280	89	92	60	10	13	0.111	0.057	0.073
.	19.01.15-19.08.50-1-208752	211	19	19	4	0	3	445	18	18	0	0	NA	NA	NA	67	64	524	174	179	269	86	90	16	17	8	0.031	0.098	0.045
.	19.01.15-19.08.54-1-208753	415	148	148	35	0	29	501	137	137	0	0	NA	NA	NA	110	117	559	186	185	300	102	99	275	70	28	0.492	0.376	0.151
.	19.01.15-19.08.54-1-208754	335	152	152	47	0	37	457	141	141	0	0	NA	NA	NA	83	77	534	177	179	276	91	90	297	65	41	0.556	0.367	0.229
.	19.01.15-19.09.03-1-208771	174	9	9	3	0	2	433	8	8	0	0	NA	NA	NA	50	50	516	171	176	258	86	89	28	6	0	0.054	0.035	0
.	19.01.15-19.09.17-1-208805	29	1	1	1	0	1	0	0	0	0	0	NA	NA	NA	5	7	491	167	162	0	0	0	0	0	0	0	0	0
.	19.01.15-19.09.18-1-208806	62	2	2	0	0	0	400	1	1	0	0	NA	NA	NA	13	25	502	168	168	241	82	77	0	4	0	0	0.024	0
.	19.01.15-19.09.19-1-208810	382	93	93	26	0	19	484	79	79	0	0	NA	NA	NA	106	95	547	185	176	295	98	91	202	45	27	0.369	0.243	0.153
.	19.01.15-19.09.22-1-208811	34	1	1	0	0	0	0	0	0	0	0	NA	NA	NA	11	10	494	165	164	0	0	0	0	0	0	0	0	0
.	19.01.15-19.09.23-1-208812	706	156	156	35	0	27	567	142	142	0	0	NA	NA	NA	172	188	603	199	199	337	117	113	280	106	54	0.464	0.533	0.271
.	19.01.15-19.09.28-1-208820	65	3	3	0	0	0	417	2	2	0	0	NA	NA	NA	20	23	504	164	168	251	81	85	13	0	0	0.026	0	0
.	19.01.15-19.09.31-1-208821	880	164	164	29	0	24	604	151	151	0	0	NA	NA	NA	252	230	624	209	210	360	121	123	332	69	32	0.532	0.33	0.152
.	19.01.15-19.09.40-1-208846	314	144	144	37	0	32	463	136	136	0	0	NA	NA	NA	93	78	541	174	176	282	92	89	284	82	24	0.525	0.471	0.136
.	19.01.15-19.10.02-1-208884	120	5	5	0	0	0	419	4	4	0	0	NA	NA	NA	36	29	510	169	163	253	85	81	7	0	5	0.014	0	0.031
.	19.01.15-19.10.13-1-208907	56	2	2	1	0	1	410	1	1	0	0	NA	NA	NA	27	25	505	166	167	247	82	81	3	2	0	0.006	0.012	0
.	19.01.15-19.10.18-1-208928	349	44	44	9	0	7	487	38	38	0	0	NA	NA	NA	111	106	550	189	180	291	101	95	55	20	38	0.1	0.106	0.211
.	19.01.15-19.10.25-1-208932	438	176	176	44	0	39	476	160	160	0	0	NA	NA	NA	100	90	536	185	182	281	100	95	322	98	47	0.601	0.53	0.258
.	19.01.15-19.11.12-1-208994	244	32	32	6	0	5	446	28	28	0	0	NA	NA	NA	75	63	527	174	175	267	89	90	55	33	4	0.104	0.19	0.023
.	19.01.15-19.11.15-1-209000	34	1	1	0	0	0	0	0	0	0	0	NA	NA	NA	7	11	495	165	164	0	0	0	2	0	0	0.004	0	0
.	19.01.15-19.11.18-1-209001	420	46	46	12	0	8	479	40	40	0	0	NA	NA	NA	123	86	529	191	179	275	108	96	90	25	14	0.17	0.131	0.078
.	19.01.15-19.11.21-1-209008	95	7	7	1	0	1	420	5	5	0	0	NA	NA	NA	14	26	502	168	169	254	81	85	8	7	2	0.016	0.042	0.012
.	19.01.15-19.11.32-1-209028	122	10	10	2	0	1	418	9	9	0	0	NA	NA	NA	48	28	501	170	170	247	85	86	23	6	2	0.046	0.035	0.012
.	19.01.15-19.11.39-1-209062	120	5	5	0	0	0	429	4	4	0	0	NA	NA	NA	38	40	513	167	173	257	85	87	16	2	1	0.031	0.012	0.006
.	19.01.15-19.11.54-1-209063	632	80	80	19	0	15	553	76	76	0	0	NA	NA	NA	176	171	590	197	197	329	111	113	200	24	22	0.339	0.122	0.112
.	19.01.15-19.11.55-1-209064	210	23	23	6	0	5	455	21	21	0	0	NA	NA	NA	59	69	528	170	184	273	85	97	42	5	16	0.08	0.029	0.087
.	19.01.15-19.11.55-1-209065	57	2	2	1	0	1	0	1	1	0	0	NA	NA	NA	23	18	502	166	163	0	0	0	7	0	0	0.014	0	0
.	19.01.15-19.11.59-1-209070	31	1	1	0	0	0	0	0	0	0	0	NA	NA	NA	4	10	496	165	162	0	0	0	0	3	0	0	0.018	0
.	19.01.15-19.12.01-1-209073	61	2	2	1	0	1	419	1	1	0	0	NA	NA	NA	20	30	507	170	166	250	85	84	0	2	2	0	0.012	0.012
.	19.01.15-19.12.10-1-209101	147	16	16	6	0	3	427	12	12	0	0	NA	NA	NA	33	42	516	169	170	259	83	85	40	4	6	0.078	0.024	0.035
.	19.01.15-19.12.12-1-209115	462	112	112	27	0	19	519	103	103	0	0	NA	NA	NA	133	137	556	196	198	299	112	108	222	72	42	0.399	0.367	0.212
.	19.01.15-19.12.16-1-209119	353	61	61	13	0	13	467	54	54	0	0	NA	NA	NA	109	85	546	176	176	288	89	90	103	48	25	0.189	0.273	0.142
.	19.01.15-19.12.19-1-209120	122	6	6	4	0	4	419	5	5	0	0	NA	NA	NA	44	41	517	168	169	253	82	84	8	9	0	0.015	0.054	0
.	19.01.15-19.12.20-1-209124	490	125	125	37	0	31	530	111	111	0	0	NA	NA	NA	130	149	585	188	189	323	101	106	279	50	40	0.477	0.266	0.212
.	19.01.15-19.12.26-1-209125	439	72	72	11	0	9	488	64	64	0	0	NA	NA	NA	110	102	548	186	181	291	101	96	124	43	33	0.226	0.231	0.182
.	19.01.15-19.12.33-1-209143	272	25	25	3	0	3	459	21	21	0	0	NA	NA	NA	86	75	531	177	180	273	91	95	40	17	11	0.075	0.096	0.061
.	19.01.15-19.12.36-1-209144	177	18	18	5	0	5	450	13	13	0	0	NA	NA	NA	59	64	529	175	173	271	90	89	50	11	1	0.095	0.063	0.006
.	19.01.15-19.13.10-1-209190	585	131	131	29	0	23	543	113	113	0	0	NA	NA	NA	177	160	578	200	195	320	114	109	222	87	50	0.384	0.435	0.256
.	19.01.15-19.13.14-1-209228	321	34	34	11	0	9	477	32	32	0	0	NA	NA	NA	86	90	545	182	176	288	98	91	69	26	13	0.127	0.143	0.074
.	19.01.15-19.13.15-1-209267	86	3	3	2	0	1	423	1	1	0	0	NA	NA	NA	32	38	510	172	169	251	86	86	5	0	0	0.01	0	0
.	19.01.15-19.13.27-1-209290	482	101	101	28	0	22	523	94	94	0	0	NA	NA	NA	141	151	566	206	192	301	117	105	192	82	44	0.339	0.398	0.229
.	19.01.15-19.13.37-1-209342	332	28	28	8	0	5	478	25	25	0	0	NA	NA	NA	92	92	542	182	181	284	97	97	50	6	11	0.092	0.033	0.061
.	19.01.15-19.13.37-1-209343	84	6	6	2	0	2	412	4	4	0	0	NA	NA	NA	16	20	499	168	166	247	83	82	8	7	2	0.016	0.042	0.012
.	19.01.15-19.14.05-1-209367	294	145	145	42	0	36	462	136	136	0	0	NA	NA	NA	80	82	540	177	178	276	90	96	280	56	60	0.519	0.316	0.337
.	19.01.15-19.14.08-1-209376	330	140	140	20	0	18	490	130	130	0	0	NA	NA	NA	91	105	549	188	181	291	103	96	299	56	39	0.545	0.298	0.215
.	19.01.15-19.14.13-1-209397	652	139	139	37	0	31	572	129	129	0	0	NA	NA	NA	170	192	610	197	198	343	114	115	279	82	60	0.457	0.416	0.303
.	19.01.15-19.14.31-1-209412	60	2	2	0	0	0	416	0	0	0	0	NA	NA	NA	32	27	505	168	167	249	83	84	8	0	0	0.016	0	0
.	19.01.15-19.14.42-1-209432	93	4	4	2	0	2	414	3	3	0	0	NA	NA	NA	24	23	499	172	165	248	88	78	7	0	2	0.014	0	0.012
.	19.01.15-19.14.43-1-209433	130	6	6	3	0	2	425	5	5	0	0	NA	NA	NA	37	26	506	168	165	254	87	84	18	2	0	0.036	0.012	0
.	19.01.15-19.14.53-1-209471	60	3	3	1	0	1	50	2	2	0	0	NA	NA	NA	25	19	501	165	166	30	9	11	8	1	0	0.016	0.006	0
.	19.01.15-19.15.00-1-209480	32	1	1	0	0	0	0	0	0	0	0	NA	NA	NA	14	8	493	164	164	0	0	0	2	0	0	0.004	0	0
.	19.01.15-19.15.00-1-209483	37	1	1	0	0	0	0	0	0	0	0	NA	NA	NA	8	10	494	164	165	0	0	0	2	0	0	0.004	0	0
.	19.01.15-19.15.02-1-209486	146	13	13	2	0	2	432	11	11	0	0	NA	NA	NA	23	46	520	167	172	260	84	88	24	6	4	0.046	0.036	0.023
.	19.01.15-19.15.03-1-209489	151	16	16	2	0	2	431	15	15	0	0	NA	NA	NA	40	47	523	168	169	264	82	85	19	18	8	0.036	0.107	0.047
.	19.01.15-19.15.04-1-209490	353	28	28	11	0	11	493	26	26	0	0	NA	NA	NA	107	110	546	187	190	285	103	105	67	5	5	0.123	0.027	0.026
.	19.01.15-19.15.24-1-209515	442	109	109	29	0	24	488	102	102	0	0	NA	NA	NA	110	104	555	186	176	296	98	94	195	95	22	0.351	0.511	0.125
.	19.01.15-19.15.25-1-209516	355	175	175	54	0	42	468	158	158	0	0	NA	NA	NA	109	89	540	178	184	277	92	99	328	100	28	0.607	0.562	0.152
.	19.01.15-19.15.29-1-209530	181	11	11	2	0	2	443	8	8	0	0	NA	NA	NA	72	61	525	177	172	264	92	87	12	18	0	0.023	0.102	0
.	19.01.15-19.16.03-1-209577	383	103	103	28	0	21	488	95	95	0	0	NA	NA	NA	95	109	561	186	175	295	100	93	210	46	53	0.374	0.247	0.303
.	19.01.15-19.16.18-1-209595	443	87	87	21	0	18	502	80	80	0	0	NA	NA	NA	133	115	556	188	184	300	103	99	150	63	52	0.27	0.335	0.283
.	19.01.15-19.16.18-1-209596	356	169	169	36	0	31	462	157	157	0	0	NA	NA	NA	96	84	533	187	177	272	99	91	306	74	39	0.574	0.396	0.22
.	19.01.15-19.16.57-1-209670	117	6	6	2	0	2	423	5	5	0	0	NA	NA	NA	44	33	506	172	168	252	87	84	35	0	0	0.069	0	0
.	19.01.15-19.17.43-1-209753	632	147	147	46	0	40	535	137	137	0	0	NA	NA	NA	149	144	566	195	196	315	111	109	261	108	37	0.461	0.554	0.189
.	19.01.15-19.17.44-1-209754	115	16	16	4	0	4	433	15	15	0	0	NA	NA	NA	34	49	517	173	172	258	88	87	24	7	5	0.046	0.04	0.029
.	19.01.15-19.17.53-1-209756	144	12	12	1	0	1	429	11	11	0	0	NA	NA	NA	48	44	515	173	169	256	88	85	25	10	1	0.049	0.058	0.006
.	19.01.15-19.18.08-1-209778	474	93	93	23	0	21	486	88	88	0	0	NA	NA	NA	135	106	552	186	181	293	98	95	194	30	29	0.351	0.161	0.16
.	19.01.15-19.18.13-1-209781	783	123	123	23	0	17	598	114	114	0	0	NA	NA	NA	213	228	625	204	212	356	119	123	307	62	15	0.491	0.304	0.071
.	19.01.15-19.18.26-1-209829	98	4	4	1	0	1	427	2	2	0	0	NA	NA	NA	31	38	506	174	171	253	89	85	16	0	0	0.032	0	0
.	19.01.15-19.18.27-1-209830	514	132	132	32	0	26	531	128	128	0	0	NA	NA	NA	123	145	572	193	193	312	109	110	266	53	33	0.465	0.275	0.171
.	19.01.15-19.18.30-1-209831	442	112	112	28	0	22	487	101	101	0	0	NA	NA	NA	123	106	556	183	180	296	97	94	199	77	29	0.358	0.421	0.161
.	19.01.15-19.18.35-1-209847	91	6	6	1	0	1	420	5	5	0	0	NA	NA	NA	21	32	509	169	167	252	83	85	18	5	0	0.035	0.03	0
.	19.01.15-19.18.43-1-209849	373	124	124	25	0	18	492	115	115	0	0	NA	NA	NA	95	115	554	188	186	289	104	99	232	60	27	0.419	0.319	0.145
.	19.01.15-19.18.57-1-209865	465	135	135	31	0	26	519	125	125	0	0	NA	NA	NA	127	144	571	196	190	307	110	102	255	86	38	0.447	0.439	0.2
.	19.01.15-19.19.48-1-209981	66	2	2	1	0	1	405	1	1	0	0	NA	NA	NA	18	15	494	167	167	242	81	82	0	1	1	0	0.006	0.006
.	19.01.15-19.19.55-1-209985	184	17	17	2	0	2	442	15	15	0	0	NA	NA	NA	49	49	512	178	172	262	95	85	25	10	3	0.049	0.056	0.017
.	19.01.15-19.19.58-1-209992	298	36	36	6	0	4	479	34	34	0	0	NA	NA	NA	102	101	544	188	182	283	101	95	69	15	9	0.127	0.08	0.049
.	19.01.15-19.20.24-1-210048	32	1	1	0	0	0	0	0	0	0	0	NA	NA	NA	6	10	496	163	164	0	0	0	2	0	0	0.004	0	0
.	19.01.15-19.20.27-1-210052	85	5	5	0	0	0	421	4	4	0	0	NA	NA	NA	29	30	506	171	166	252	86	83	8	3	2	0.016	0.018	0.012
.	19.01.15-19.20.48-1-210068	120	4	4	1	0	1	422	2	2	0	0	NA	NA	NA	32	31	506	169	169	250	87	85	12	1	2	0.024	0.006	0.012
.	19.01.15-19.20.48-1-210069	173	23	23	5	0	5	456	21	21	0	0	NA	NA	NA	60	68	529	177	175	273	91	92	47	22	3	0.089	0.124	0.017
.	19.01.15-19.20.58-1-210077	530	155	155	37	0	29	516	144	144	0	0	NA	NA	NA	141	132	574	189	182	315	103	98	305	81	36	0.531	0.429	0.198
.	19.01.15-19.20.59-1-210079	380	123	123	36	0	27	477	112	112	0	0	NA	NA	NA	96	85	533	181	184	280	95	102	285	48	32	0.535	0.265	0.174
.	19.01.15-19.21.02-1-210085	37	1	1	1	0	1	0	0	0	0	0	NA	NA	NA	10	15	498	164	166	0	0	0	0	0	3	0	0	0.018
.	19.01.15-19.21.05-1-210098	35	1	1	0	0	0	0	0	0	0	0	NA	NA	NA	8	6	492	163	164	0	0	0	0	0	0	0	0	0
.	19.01.15-19.21.08-1-210104	92	6	6	0	0	0	416	4	4	0	0	NA	NA	NA	31	27	509	166	165	256	80	80	3	1	4	0.006	0.006	0.024
.	19.01.15-19.21.10-1-210111	148	21	21	3	0	3	425	19	19	0	0	NA	NA	NA	37	34	516	166	165	261	81	83	45	5	2	0.087	0.03	0.012
.	19.01.15-19.21.10-1-210112	360	167	167	47	0	38	483	156	156	0	0	NA	NA	NA	81	102	542	192	181	284	103	96	281	76	48	0.518	0.396	0.265
.	19.01.15-19.21.11-1-210113	401	65	65	17	0	15	491	59	59	0	0	NA	NA	NA	118	105	549	186	183	293	98	100	118	30	26	0.215	0.161	0.142
.	19.01.15-19.21.23-1-210144	68	7	7	2	0	0	411	4	4	0	0	NA	NA	NA	20	23	503	167	166	246	82	83	12	5	0	0.024	0.03	0
.	19.01.15-19.21.26-1-210145	127	7	7	2	0	1	429	6	6	0	0	NA	NA	NA	39	38	514	169	168	261	85	83	12	13	0	0.023	0.077	0
.	19.01.15-19.21.38-1-210172	94	3	3	1	0	1	417	2	2	0	0	NA	NA	NA	30	25	502	167	169	248	83	86	5	2	0	0.01	0.012	0
.	19.01.15-19.21.43-1-210178	613	89	89	25	0	22	563	82	82	0	0	NA	NA	NA	154	187	599	207	194	335	119	109	190	50	21	0.317	0.242	0.108
.	19.01.15-19.21.43-1-210185	554	78	78	16	0	14	529	74	74	0	0	NA	NA	NA	158	143	576	189	191	320	103	106	206	33	19	0.358	0.175	0.099
.	19.01.15-19.21.49-1-210208	380	111	111	29	0	22	481	102	102	0	0	NA	NA	NA	107	101	548	183	183	283	99	99	218	54	40	0.398	0.295	0.219
.	19.01.15-19.21.50-1-210213	498	140	140	36	0	27	506	129	129	0	0	NA	NA	NA	130	123	567	181	188	305	98	103	286	65	41	0.504	0.359	0.218
.	19.01.15-19.22.18-1-210237	61	2	2	1	0	1	408	1	1	0	0	NA	NA	NA	25	19	499	165	168	247	80	81	3	0	4	0.006	0	0.024
.	19.01.15-19.22.30-1-210262	621	140	140	36	0	31	551	125	125	0	0	NA	NA	NA	158	172	596	192	197	332	106	113	292	64	47	0.49	0.333	0.239
.	19.01.15-19.23.03-1-210313	34	1	1	1	0	1	0	0	0	0	0	NA	NA	NA	12	6	491	165	163	0	0	0	1	0	0	0.002	0	0
.	19.01.15-19.23.06-1-210319	422	104	104	25	0	19	498	93	93	0	0	NA	NA	NA	126	116	561	184	184	297	99	102	197	38	35	0.351	0.207	0.19
.	19.01.15-19.23.24-1-210368	379	95	95	29	0	23	477	87	87	0	0	NA	NA	NA	104	89	542	175	185	286	91	100	201	58	28	0.371	0.331	0.151
.	19.01.15-19.23.36-1-210397	65	3	3	0	0	0	249	2	2	0	0	NA	NA	NA	22	17	501	165	164	147	56	46	0	4	2	0	0.024	0.012
.	19.01.15-19.23.40-1-210398	151	17	17	3	0	3	426	15	15	0	0	NA	NA	NA	39	36	505	170	174	250	86	90	35	1	6	0.069	0.006	0.034
.	19.01.15-19.23.50-1-210419	147	12	12	1	0	1	428	11	11	0	0	NA	NA	NA	37	40	511	169	173	257	83	88	22	9	0	0.043	0.053	0
.	19.01.15-19.23.53-1-210436	203	35	35	9	0	8	442	32	32	0	0	NA	NA	NA	51	55	530	171	167	273	84	85	50	24	3	0.094	0.14	0.018
.	19.01.15-19.23.56-1-210442	128	13	13	2	0	1	430	12	12	0	0	NA	NA	NA	40	46	516	175	168	260	88	82	32	4	2	0.062	0.023	0.012
.	19.01.15-19.24.09-1-210457	33	1	1	0	0	0	0	0	0	0	0	NA	NA	NA	10	17	499	165	166	0	0	0	0	4	0	0	0.024	0
.	19.01.15-19.24.10-1-210458	155	19	19	4	0	4	435	15	15	0	0	NA	NA	NA	45	52	518	176	171	261	87	87	25	11	3	0.048	0.062	0.018
.	19.01.15-19.24.12-1-210461	272	16	16	1	0	1	459	12	12	0	0	NA	NA	NA	73	73	539	172	175	280	88	91	27	10	9	0.05	0.058	0.051
.	19.01.15-19.24.19-1-210470	350	151	151	47	0	35	468	135	135	0	0	NA	NA	NA	95	83	541	179	176	278	95	95	299	62	30	0.553	0.346	0.17
.	19.01.15-19.24.25-1-210476	32	1	1	0	0	0	0	0	0	0	0	NA	NA	NA	12	9	495	163	164	0	0	0	2	0	0	0.004	0	0
.	19.01.15-19.24.27-1-210488	95	5	5	2	0	1	419	4	4	0	0	NA	NA	NA	36	33	503	172	171	245	89	85	5	3	2	0.01	0.017	0.012
.	19.01.15-19.24.33-1-210511	561	132	132	20	0	19	517	122	122	0	0	NA	NA	NA	147	141	570	192	192	309	106	102	243	53	44	0.426	0.276	0.229
.	19.01.15-19.24.41-1-210534	125	4	4	2	0	2	424	3	3	0	0	NA	NA	NA	48	40	511	170	172	253	83	88	2	0	11	0.004	0	0.064
.	19.01.15-19.24.42-1-210536	33	1	1	1	0	1	0	0	0	0	0	NA	NA	NA	9	16	495	168	166	0	0	0	0	0	1	0	0	0.006
.	19.01.15-19.24.45-1-210538	376	106	106	35	0	28	477	100	100	0	0	NA	NA	NA	102	93	539	184	183	281	95	101	215	72	30	0.399	0.391	0.164
.	19.01.15-19.24.45-1-210539	346	194	194	42	0	35	474	177	177	0	0	NA	NA	NA	100	93	538	184	184	279	97	98	356	78	61	0.662	0.424	0.332
.	19.01.15-19.24.58-1-210547	64	3	3	0	0	0	412	2	2	0	0	NA	NA	NA	23	20	501	166	166	250	83	79	5	6	0	0.01	0.036	0
.	19.01.15-19.25.03-1-210554	96	6	6	3	0	2	417	5	5	0	0	NA	NA	NA	30	28	502	173	166	247	87	83	19	2	1	0.038	0.012	0.006
.	19.01.15-19.25.05-1-210558	88	5	5	3	0	2	417	4	4	0	0	NA	NA	NA	22	28	510	167	164	253	82	82	10	4	0	0.02	0.024	0
.	19.01.15-19.25.12-1-210572	413	126	126	34	0	30	499	117	117	0	0	NA	NA	NA	123	129	577	184	181	305	101	93	279	66	29	0.484	0.359	0.16
.	19.01.15-19.25.18-1-210602	558	115	115	27	0	19	535	106	106	0	0	NA	NA	NA	151	153	582	192	192	320	107	108	260	46	38	0.447	0.24	0.198
.	19.01.15-19.25.20-1-210606	29	1	1	0	0	0	0	0	0	0	0	NA	NA	NA	5	9	493	166	163	0	0	0	1	0	0	0.002	0	0
.	19.01.15-19.25.21-1-210607	393	130	130	37	0	27	488	121	121	0	0	NA	NA	NA	111	111	558	182	184	294	95	99	285	75	32	0.511	0.412	0.174
.	19.01.15-19.25.22-1-210608	186	29	29	6	0	6	441	28	28	0	0	NA	NA	NA	51	53	517	177	172	260	92	89	58	21	12	0.112	0.119	0.07
.	19.01.15-19.26.07-1-210688	327	21	21	2	0	2	461	19	19	0	0	NA	NA	NA	90	76	526	185	178	270	98	93	39	13	4	0.074	0.07	0.022
.	19.01.15-19.26.39-1-210766	33	1	1	0	0	0	0	0	0	0	0	NA	NA	NA	11	8	495	163	163	0	0	0	0	0	1	0	0	0.006
.	19.01.15-19.26.44-1-210767	140	7	7	3	0	3	440	5	5	0	0	NA	NA	NA	45	52	521	173	171	267	88	85	16	11	0	0.031	0.064	0
.	19.01.15-19.26.51-1-210771	270	22	22	4	0	3	465	21	21	0	0	NA	NA	NA	94	85	549	173	176	288	89	88	44	9	6	0.08	0.052	0.034
.	19.01.15-19.26.52-1-210773	497	84	84	22	0	18	499	78	78	0	0	NA	NA	NA	159	117	562	182	186	301	96	102	189	41	20	0.336	0.225	0.108
.	19.01.15-19.26.55-1-210774	39	1	1	0	0	0	0	0	0	0	0	NA	NA	NA	22	10	495	165	163	0	0	0	0	0	1	0	0	0.006
.	19.01.15-19.26.58-1-210778	417	28	28	11	0	8	502	26	26	0	0	NA	NA	NA	119	113	559	179	188	300	98	104	52	27	9	0.093	0.151	0.048
.	19.01.15-19.27.12-1-210804	96	8	8	2	0	2	421	7	7	0	0	NA	NA	NA	35	28	505	171	165	250	85	86	24	0	3	0.048	0	0.018
.	19.01.15-19.27.41-1-210856	352	140	140	29	0	27	473	127	127	0	0	NA	NA	NA	89	93	543	182	181	284	96	93	255	77	50	0.47	0.423	0.276
.	19.01.15-19.27.42-1-210858	66	3	3	0	0	0	413	1	1	0	0	NA	NA	NA	27	25	498	172	168	246	85	82	0	0	6	0	0	0.036
.	19.01.15-19.27.55-1-210873	118	7	7	3	0	3	424	4	4	0	0	NA	NA	NA	32	33	508	170	168	253	86	85	12	3	0	0.024	0.018	0
.	19.01.15-19.27.58-1-210876	348	101	101	30	0	27	482	96	96	0	0	NA	NA	NA	98	105	554	183	181	291	97	94	206	62	20	0.372	0.339	0.11
.	19.01.15-19.27.58-1-210877	89	6	6	1	0	1	418	5	5	0	0	NA	NA	NA	29	27	502	172	166	250	87	81	7	0	5	0.014	0	0.03
.	19.01.15-19.27.58-1-210880	684	106	106	28	0	17	583	93	93	0	0	NA	NA	NA	178	208	613	204	204	348	118	117	234	89	34	0.382	0.436	0.167
.	19.01.15-19.28.00-1-210889	644	138	138	40	0	34	563	131	131	0	0	NA	NA	NA	196	181	601	195	198	337	113	113	282	104	22	0.469	0.533	0.111
.	19.01.15-19.28.09-1-210918	372	57	57	13	0	11	486	47	47	0	0	NA	NA	NA	104	103	546	184	186	286	98	102	131	39	22	0.24	0.212	0.118
.	19.01.15-19.28.12-1-210920	89	3	3	1	0	1	423	2	2	0	0	NA	NA	NA	22	27	507	166	167	254	86	83	1	1	5	0.002	0.006	0.03
.	19.01.15-19.28.17-1-210924	358	170	170	40	0	32	484	158	158	0	0	NA	NA	NA	97	98	549	181	181	291	96	97	237	97	43	0.432	0.536	0.238
.	19.01.15-19.28.27-1-210942	473	102	102	20	0	14	545	92	92	0	0	NA	NA	NA	121	163	582	199	195	319	114	112	233	58	14	0.4	0.291	0.072
.	19.01.15-19.29.03-1-211030	146	19	19	6	0	5	423	16	16	0	0	NA	NA	NA	56	34	506	169	172	252	85	86	29	7	11	0.057	0.041	0.064
.	19.01.15-19.29.37-1-211073	186	13	13	2	0	2	437	12	12	0	0	NA	NA	NA	46	54	517	173	177	261	86	90	31	4	2	0.06	0.023	0.011
.	19.01.15-19.29.43-1-211078	151	13	13	1	0	1	435	12	12	0	0	NA	NA	NA	45	49	518	173	171	260	87	88	22	20	1	0.042	0.116	0.006
.	19.01.15-19.30.00-1-211090	35	1	1	0	0	0	0	0	0	0	0	NA	NA	NA	10	9	495	163	164	0	0	0	0	2	0	0	0.012	0
.	19.01.15-19.30.03-1-211101	560	168	168	42	0	31	523	156	156	0	0	NA	NA	NA	134	141	579	187	188	319	101	103	359	63	31	0.62	0.337	0.165
.	19.01.15-19.30.04-1-211105	237	63	63	13	0	10	455	60	60	0	0	NA	NA	NA	60	63	527	177	172	274	94	87	151	26	13	0.287	0.147	0.076
.	19.01.15-19.30.08-1-211110	264	138	138	35	0	25	455	127	127	0	0	NA	NA	NA	78	74	537	176	174	277	91	87	244	79	28	0.454	0.449	0.161
.	19.01.15-19.30.08-1-211111	205	30	30	8	0	6	450	29	29	0	0	NA	NA	NA	75	62	523	174	178	266	90	94	86	7	4	0.164	0.04	0.022
.	19.01.15-19.30.36-1-211140	95	4	4	1	0	1	420	3	3	0	0	NA	NA	NA	36	36	509	172	168	251	86	83	10	0	2	0.02	0	0.012
.	19.01.15-19.30.48-1-211143	621	120	120	28	0	20	561	115	115	0	0	NA	NA	NA	149	188	603	198	200	335	112	114	249	54	49	0.413	0.273	0.245
.	19.01.15-19.30.49-1-211144	328	77	77	28	0	23	474	70	70	0	0	NA	NA	NA	89	92	548	180	177	286	94	94	171	49	26	0.312	0.272	0.147
.	19.01.15-19.30.52-1-211148	169	16	16	3	0	3	434	15	15	0	0	NA	NA	NA	54	50	520	174	169	260	89	85	43	5	0	0.083	0.029	0
.	19.01.15-19.30.54-1-211149	146	12	12	0	0	0	430	11	11	0	0	NA	NA	NA	58	47	513	173	174	254	88	88	34	2	5	0.066	0.012	0.029
.	19.01.15-19.31.18-1-211227	323	36	36	7	0	7	470	34	34	0	0	NA	NA	NA	87	91	544	178	182	284	93	93	55	25	6	0.101	0.14	0.033
.	19.01.15-19.31.20-1-211231	473	91	91	18	0	15	485	83	83	0	0	NA	NA	NA	118	107	555	179	186	294	91	100	204	68	18	0.368	0.38	0.097
.	19.01.15-19.31.39-1-211259	272	20	20	3	0	3	468	17	17	0	0	NA	NA	NA	70	83	536	180	180	279	95	94	39	9	5	0.073	0.05	0.028
.	19.01.15-19.31.56-1-211264	61	4	4	0	0	0	415	3	3	0	0	NA	NA	NA	17	27	506	166	168	251	81	83	6	5	1	0.012	0.03	0.006
.	19.01.15-19.32.03-1-211276	67	2	2	0	0	0	412	1	1	0	0	NA	NA	NA	30	29	505	171	166	247	84	81	0	2	1	0	0.012	0.006
.	19.01.15-19.32.09-1-211282	30	1	1	0	0	0	0	0	0	0	0	NA	NA	NA	10	10	495	164	164	0	0	0	0	0	3	0	0	0.018
.	19.01.15-19.32.13-1-211284	377	70	70	20	0	16	497	62	62	0	0	NA	NA	NA	94	117	563	186	181	296	102	99	139	71	21	0.247	0.382	0.116
.	19.01.15-19.32.16-1-211288	448	148	148	34	0	27	493	132	132	0	0	NA	NA	NA	128	109	562	185	175	302	101	90	275	81	47	0.489	0.438	0.269
.	19.01.15-19.32.16-1-211290	212	8	8	3	0	3	443	7	7	0	0	NA	NA	NA	65	58	524	172	175	267	88	88	25	5	0	0.048	0.029	0
.	19.01.15-19.32.20-1-211294	242	27	27	7	0	5	457	25	25	0	0	NA	NA	NA	77	80	541	178	174	277	90	90	58	18	2	0.107	0.101	0.011
.	19.01.15-19.32.36-1-211325	439	72	72	17	0	14	511	63	63	0	0	NA	NA	NA	132	126	563	191	185	304	106	101	141	41	26	0.25	0.215	0.141
.	19.01.15-19.32.39-1-211344	491	132	132	30	0	27	499	124	124	0	0	NA	NA	NA	146	114	547	194	186	290	108	101	245	56	34	0.448	0.289	0.183
.	19.01.15-19.33.00-1-211359	83	3	3	1	0	1	409	2	2	0	0	NA	NA	NA	24	21	498	167	169	246	82	81	8	0	0	0.016	0	0
.	19.01.15-19.33.06-1-211370	293	17	17	8	0	6	470	15	15	0	0	NA	NA	NA	75	87	542	182	176	282	98	90	31	7	12	0.057	0.038	0.068
.	19.01.15-19.33.11-1-211374	126	12	12	2	0	2	429	9	9	0	0	NA	NA	NA	42	45	508	178	172	255	89	85	16	9	2	0.031	0.051	0.012
.	19.01.15-19.33.17-1-211381	89	6	6	1	0	1	415	4	4	0	0	NA	NA	NA	33	27	502	169	169	250	83	82	8	0	3	0.016	0	0.018
.	19.01.15-19.33.19-1-211382	148	6	6	2	0	1	433	4	4	0	0	NA	NA	NA	36	42	511	170	174	256	87	90	8	1	6	0.016	0.006	0.034
.	19.01.15-19.33.30-1-211389	614	159	159	47	0	38	536	143	143	0	0	NA	NA	NA	160	154	582	195	190	322	108	106	268	125	51	0.46	0.641	0.268
.	19.01.15-19.33.31-1-211391	481	129	129	32	0	25	505	120	120	0	0	NA	NA	NA	129	120	560	184	189	304	95	106	283	58	38	0.505	0.315	0.201
.	19.01.15-19.33.33-1-211408	94	5	5	2	0	2	402	4	4	0	0	NA	NA	NA	34	21	506	164	164	243	78	81	10	6	0	0.02	0.037	0
.	19.01.15-19.33.34-1-211409	174	17	17	5	0	5	427	15	15	0	0	NA	NA	NA	44	41	514	173	167	256	88	83	21	29	6	0.041	0.168	0.036
.	19.01.15-19.33.42-1-211420	319	23	23	2	0	2	456	20	20	0	0	NA	NA	NA	84	71	527	177	180	270	92	94	48	6	6	0.091	0.034	0.033
.	19.01.15-19.33.47-1-211504	314	30	30	7	0	7	457	28	28	0	0	NA	NA	NA	83	68	536	177	168	280	92	85	61	14	4	0.114	0.079	0.024
.	19.01.15-19.34.01-1-211518	88	3	3	1	0	1	414	1	1	0	0	NA	NA	NA	31	24	504	169	164	249	84	81	0	5	4	0	0.03	0.024
.	19.01.15-19.34.04-1-211523	65	4	4	2	0	2	408	3	3	0	0	NA	NA	NA	13	18	499	165	167	247	81	80	4	0	4	0.008	0	0.024
.	19.01.15-19.34.13-1-211533	444	65	65	14	0	12	520	63	63	0	0	NA	NA	NA	122	138	577	185	189	316	99	105	168	38	36	0.291	0.205	0.19
.	19.01.15-19.34.13-1-211535	536	160	160	46	0	37	511	144	144	0	0	NA	NA	NA	140	131	561	188	195	299	101	111	312	119	24	0.556	0.633	0.123
.	19.01.15-19.34.17-1-211542	89	3	3	1	0	1	416	2	2	0	0	NA	NA	NA	26	28	507	167	167	249	85	82	2	2	1	0.004	0.012	0.006
.	19.01.15-19.34.28-1-211550	319	93	93	19	0	15	476	80	80	0	0	NA	NA	NA	98	96	551	182	176	291	95	90	216	30	5	0.392	0.165	0.028
.	19.01.15-19.34.29-1-211552	119	4	4	3	0	3	420	3	3	0	0	NA	NA	NA	35	33	507	172	167	250	86	84	16	0	0	0.032	0	0
.	19.01.15-19.34.38-1-211575	415	150	150	38	0	31	486	136	136	0	0	NA	NA	NA	96	105	548	187	183	286	101	99	316	52	41	0.577	0.278	0.224
.	19.01.15-19.34.45-1-211581	327	126	126	25	0	19	470	115	115	0	0	NA	NA	NA	82	83	540	179	177	284	93	93	208	60	34	0.385	0.335	0.192
.	19.01.15-19.34.58-1-211591	516	111	111	26	0	22	519	98	98	0	0	NA	NA	NA	139	134	567	192	188	311	107	101	261	47	28	0.46	0.245	0.149
.	19.01.15-19.35.43-1-211660	504	97	97	21	0	18	504	90	90	0	0	NA	NA	NA	139	129	567	188	187	302	101	101	200	68	28	0.353	0.362	0.15
.	19.01.15-19.36.00-1-211676	98	9	9	4	0	1	427	7	7	0	0	NA	NA	NA	28	34	506	170	171	252	87	88	21	0	0	0.042	0	0
.	19.01.15-19.36.17-1-211701	449	121	121	25	0	18	494	108	108	0	0	NA	NA	NA	130	112	559	186	180	297	102	95	222	59	49	0.397	0.317	0.272
.	19.01.15-19.36.18-1-211704	119	7	7	4	0	2	433	6	6	0	0	NA	NA	NA	40	50	514	180	169	256	92	85	17	0	7	0.033	0	0.041
.	19.01.15-19.36.21-1-211709	561	153	153	43	0	35	527	142	142	0	0	NA	NA	NA	142	143	580	188	188	324	101	102	290	102	47	0.5	0.543	0.25
.	19.01.15-19.36.35-1-211744	598	212	212	46	0	40	526	195	195	0	0	NA	NA	NA	151	148	577	198	186	317	109	100	340	132	64	0.589	0.667	0.344
.	19.01.15-19.36.57-1-211765	33	1	1	0	0	0	0	0	0	0	0	NA	NA	NA	11	11	496	165	163	0	0	0	0	2	0	0	0.012	0
.	19.01.15-19.36.59-1-211772	268	26	26	11	0	7	464	24	24	0	0	NA	NA	NA	86	84	535	179	183	276	92	96	40	21	7	0.075	0.117	0.038
.	19.01.15-19.37.05-1-211784	388	102	102	26	0	19	475	95	95	0	0	NA	NA	NA	111	93	547	181	178	290	93	92	212	52	28	0.388	0.287	0.157
.	19.01.15-19.37.13-1-211791	266	15	15	6	0	4	454	14	14	0	0	NA	NA	NA	62	71	532	177	175	272	93	89	26	2	1	0.049	0.011	0.006
.	19.01.15-19.37.23-1-211802	59	2	2	2	0	2	417	1	1	0	0	NA	NA	NA	18	28	504	170	167	249	85	83	5	0	0	0.01	0	0
.	19.01.15-19.37.38-1-211831	120	14	14	4	0	3	430	12	12	0	0	NA	NA	NA	28	40	508	171	174	255	85	90	28	7	5	0.055	0.041	0.029
.	19.01.15-19.37.38-1-211832	60	3	3	0	0	0	200	2	2	0	0	NA	NA	NA	21	19	498	166	168	120	38	42	4	0	1	0.008	0	0.006
.	19.01.15-19.37.40-1-211842	151	6	6	2	0	2	429	5	5	0	0	NA	NA	NA	44	47	517	172	171	255	88	86	15	0	3	0.029	0	0.018
.	19.01.15-19.37.48-1-211847	502	56	56	23	0	21	527	52	52	0	0	NA	NA	NA	150	153	584	192	190	317	103	107	106	35	30	0.182	0.182	0.158
.	19.01.15-19.37.49-1-211849	63	2	2	0	0	0	249	1	1	0	0	NA	NA	NA	16	11	495	166	163	145	55	49	8	0	0	0.016	0	0
.	19.01.15-19.37.58-1-211856	231	19	19	4	0	2	447	18	18	0	0	NA	NA	NA	67	70	529	174	180	266	86	95	43	12	5	0.081	0.069	0.028
.	19.01.15-19.37.58-1-211857	64	3	3	1	0	0	412	1	1	0	0	NA	NA	NA	22	27	504	168	168	246	83	83	12	0	1	0.024	0	0.006
.	19.01.15-19.37.58-1-211858	88	3	3	1	0	1	422	2	2	0	0	NA	NA	NA	43	44	512	172	173	252	83	87	10	0	1	0.02	0	0.006
.	19.01.15-19.38.10-1-211876	671	149	149	36	0	30	566	135	135	0	0	NA	NA	NA	184	191	598	205	201	340	115	111	268	112	69	0.448	0.546	0.343
.	19.01.15-19.38.11-1-211878	34	1	1	0	0	0	0	0	0	0	0	NA	NA	NA	8	4	492	163	162	0	0	0	0	2	0	0	0.012	0
.	19.01.15-19.38.14-1-211883	62	3	3	0	0	0	248	2	2	0	0	NA	NA	NA	11	18	497	166	168	145	49	54	0	0	5	0	0	0.03
.	19.01.15-19.38.27-1-211900	120	10	10	4	0	4	430	8	8	0	0	NA	NA	NA	43	42	510	173	172	255	88	87	23	3	11	0.045	0.017	0.064
.	19.01.15-19.38.27-1-211901	548	157	157	42	0	38	543	145	145	0	0	NA	NA	NA	144	157	593	195	182	333	111	99	290	64	56	0.489	0.328	0.308
.	19.01.15-19.38.34-1-211919	36	1	1	1	0	1	0	0	0	0	0	NA	NA	NA	17	10	495	163	165	0	0	0	1	0	0	0.002	0	0
.	19.01.15-19.38.38-1-211920	139	5	5	1	0	1	433	4	4	0	0	NA	NA	NA	48	42	516	170	169	262	85	86	8	7	0	0.016	0.041	0
.	19.01.15-19.38.47-1-211928	494	53	53	9	0	8	502	51	51	0	0	NA	NA	NA	131	116	550	190	189	293	104	105	124	20	13	0.225	0.105	0.069
.	19.01.15-19.38.53-1-211933	59	2	2	1	0	1	199	1	1	0	0	NA	NA	NA	13	15	498	165	165	122	37	40	1	0	2	0.002	0	0.012
.	19.01.15-19.38.54-1-211934	384	102	102	22	0	13	484	93	93	0	0	NA	NA	NA	126	101	541	185	188	285	97	102	201	38	20	0.372	0.205	0.106
.	19.01.15-19.39.02-1-211945	32	1	1	0	0	0	0	0	0	0	0	NA	NA	NA	9	10	491	166	166	0	0	0	0	1	0	0	0.006	0
.	19.01.15-19.39.04-1-211951	117	6	6	1	0	1	424	4	4	0	0	NA	NA	NA	28	31	508	169	167	256	84	84	3	6	4	0.006	0.036	0.024
.	19.01.15-19.39.05-1-211952	493	91	91	23	0	18	512	78	78	0	0	NA	NA	NA	149	132	571	190	184	309	102	101	173	52	34	0.303	0.274	0.185
.	19.01.15-19.39.06-1-211956	94	4	4	0	0	0	411	3	3	0	0	NA	NA	NA	32	30	504	170	169	244	82	85	7	3	0	0.014	0.018	0
.	19.01.15-19.39.21-1-211974	149	23	23	1	0	1	441	21	21	0	0	NA	NA	NA	48	47	516	173	171	263	90	88	45	7	4	0.087	0.04	0.023
.	19.01.15-19.39.29-1-211980	300	82	82	20	0	16	460	71	71	0	0	NA	NA	NA	90	69	529	179	174	272	96	92	156	39	46	0.295	0.218	0.264
.	19.01.15-19.39.46-1-212014	528	160	160	43	0	32	527	144	144	0	0	NA	NA	NA	153	154	577	192	198	313	102	112	306	89	44	0.53	0.464	0.222
.	19.01.15-19.39.58-1-212026	142	14	14	2	0	1	440	12	12	0	0	NA	NA	NA	55	55	520	174	174	262	90	88	26	0	3	0.05	0	0.017
.	19.01.15-19.40.01-1-212038	157	22	22	5	0	5	437	19	19	0	0	NA	NA	NA	55	52	518	173	174	263	88	86	42	10	5	0.081	0.058	0.029
.	19.01.15-19.40.33-1-212081	670	128	128	40	0	31	563	117	117	0	0	NA	NA	NA	183	183	589	208	199	327	123	113	256	56	28	0.435	0.269	0.141
.	19.01.15-19.40.41-1-212087	172	17	17	6	0	5	431	13	13	0	0	NA	NA	NA	45	42	509	173	173	257	87	87	32	12	4	0.063	0.069	0.023
.	19.01.15-19.41.00-1-212108	402	141	141	42	0	34	508	133	133	0	0	NA	NA	NA	98	121	565	188	181	306	105	97	247	83	47	0.437	0.441	0.26
.	19.01.15-19.41.06-1-212119	289	40	40	11	0	11	472	36	36	0	0	NA	NA	NA	83	85	537	180	181	280	96	96	69	26	14	0.128	0.144	0.077
.	19.01.15-19.41.13-1-212127	31	1	1	0	0	0	0	0	0	0	0	NA	NA	NA	8	8	493	165	163	0	0	0	0	0	2	0	0	0.012
.	19.01.15-19.41.15-1-212132	351	150	150	26	0	23	494	140	140	0	0	NA	NA	NA	99	111	557	184	183	298	100	96	252	85	41	0.452	0.462	0.224
.	19.01.15-19.41.16-1-212133	331	144	144	37	0	28	471	135	135	0	0	NA	NA	NA	95	85	538	182	178	282	97	92	277	89	29	0.515	0.489	0.163
.	19.01.15-19.41.16-1-212134	438	45	45	6	0	6	513	40	40	0	0	NA	NA	NA	115	126	569	190	180	309	107	97	76	22	25	0.134	0.116	0.139
.	19.01.15-19.41.23-1-212146	416	97	97	33	0	23	494	91	91	0	0	NA	NA	NA	133	111	562	187	175	303	99	92	198	48	41	0.352	0.257	0.234
.	19.01.15-19.42.08-1-212202	32	1	1	0	0	0	0	0	0	0	0	NA	NA	NA	9	8	492	166	163	0	0	0	2	0	0	0.004	0	0
.	19.01.15-19.42.10-1-212204	199	27	27	3	0	3	436	22	22	0	0	NA	NA	NA	60	57	521	171	178	259	86	91	55	13	9	0.106	0.076	0.051
[truncated: 1 more rows]
