# Supplementary material for: Modelling targeted rabies vaccination strategies for a domestic dog population with heterogeneous roaming patterns
Source: PLoS Negl Trop Dis. 2019 Jul 8;13(7):e0007582. doi: 10.1371/journal.pntd.0007582 (PMC6638970; doi:10.1371/journal.pntd.0007582)
Supplement: S1 Zip file folder — The files contain a summary for each simulation for its respective scenario. The files are named first with the population structure (FP, ED, RD, SD) and then the specific vaccination strategy used for that scenario. (ZIP) [file pntd.0007582.s002.zip › Supp_Files/ED_E0.5_R0.5_S0.7_all_measuresReport.txt]

scenario	iteration	duration	tot_deaths	rabid_dogs	moved	mov_DK	movInfect	n_vacc	n_cull	detDogs_cull	contDogs_cull	reactCull	preemptVaccCov_dogLevel	reactVaccCov_dogLevel	mean_Rt	non_rabid_dead	born	nb_in_exp_cat	nb_in_roam_cat	nb_stayhome	nb_exp_vacc	nb_roam_vacc	nb_stayhome_vacc	nb_contacting_explorer	nb_contacting_roamer	nb_contacting_stayhome	contact_per_explorer	contact_per_roamer	contact_per_stayhome
.	19.01.15-14.34.47-1-158873	183	15	15	3	0	2	471	13	13	0	0	NA	NA	NA	63	56	515	173	181	258	87	126	22	9	8	0.043	0.052	0.044
.	19.01.15-14.34.47-1-158874	122	12	12	2	0	2	454	9	9	0	0	NA	NA	NA	31	34	511	169	167	253	85	116	32	6	0	0.063	0.036	0
.	19.01.15-14.34.47-1-158875	463	117	117	24	0	21	556	112	112	0	0	NA	NA	NA	129	136	566	191	192	305	109	142	272	67	9	0.481	0.351	0.047
.	19.01.15-14.34.47-1-158876	33	1	1	0	0	0	0	0	0	0	0	NA	NA	NA	9	10	495	164	164	0	0	0	1	0	0	0.002	0	0
.	19.01.15-14.34.47-1-158877	64	3	3	1	0	1	100	2	2	0	0	NA	NA	NA	22	21	500	166	168	55	19	26	13	0	0	0.026	0	0
.	19.01.15-14.34.47-1-158878	495	104	104	32	0	20	562	95	95	0	0	NA	NA	NA	122	140	575	189	189	319	104	139	263	50	21	0.457	0.265	0.111
.	19.01.15-14.34.47-1-158879	119	9	9	1	0	1	456	7	7	0	0	NA	NA	NA	47	40	516	166	171	255	83	118	15	1	4	0.029	0.006	0.023
.	19.01.15-14.34.47-1-158880	93	6	6	0	0	0	452	5	5	0	0	NA	NA	NA	31	35	511	169	168	250	86	116	7	6	0	0.014	0.036	0
.	19.01.15-14.34.49-1-158883	274	94	94	25	0	20	485	87	87	0	0	NA	NA	NA	64	65	527	177	174	271	92	122	241	49	5	0.457	0.277	0.029
.	19.01.15-14.34.56-1-158891	320	92	92	26	0	23	503	84	84	0	0	NA	NA	NA	87	83	532	183	181	281	95	127	186	64	22	0.35	0.35	0.122
.	19.01.15-14.35.02-1-158898	84	5	5	0	0	0	452	4	4	0	0	NA	NA	NA	37	35	508	171	169	252	84	116	14	0	0	0.028	0	0
.	19.01.15-14.35.08-1-158899	524	98	98	35	0	27	547	86	86	0	0	NA	NA	NA	147	132	563	191	191	302	108	137	214	56	30	0.38	0.293	0.157
.	19.01.15-14.35.08-1-158900	180	16	16	2	0	1	464	14	14	0	0	NA	NA	NA	49	45	513	171	174	258	84	122	24	6	7	0.047	0.035	0.04
.	19.01.15-14.35.11-1-158901	445	126	126	35	0	29	545	114	114	0	0	NA	NA	NA	122	131	558	191	195	299	107	139	239	96	34	0.428	0.503	0.174
.	19.01.15-14.35.16-1-158905	328	52	52	14	0	9	528	49	49	0	0	NA	NA	NA	83	110	551	188	184	294	104	130	122	25	18	0.221	0.133	0.098
.	19.01.15-14.35.34-1-158906	498	96	96	21	0	13	525	91	91	0	0	NA	NA	NA	143	114	562	182	183	302	95	128	220	55	34	0.391	0.302	0.186
.	19.01.15-14.36.19-1-158943	178	20	20	7	0	5	478	18	18	0	0	NA	NA	NA	61	60	523	173	177	262	90	126	47	19	0	0.09	0.11	0
.	19.01.15-14.36.31-1-158949	31	1	1	0	0	0	0	0	0	0	0	NA	NA	NA	4	11	493	166	165	0	0	0	0	1	0	0	0.006	0
.	19.01.15-14.36.34-1-158950	288	79	79	17	0	11	500	71	71	0	0	NA	NA	NA	85	90	551	173	179	286	87	127	166	47	18	0.301	0.272	0.101
.	19.01.15-14.36.40-1-158967	57	2	2	0	0	0	397	1	1	0	0	NA	NA	NA	25	18	501	166	164	219	76	102	0	3	1	0	0.018	0.006
.	19.01.15-14.36.47-1-158975	122	10	10	1	0	1	469	9	9	0	0	NA	NA	NA	38	53	522	171	173	261	86	122	25	0	0	0.048	0	0
.	19.01.15-14.36.52-1-158980	469	140	140	43	0	35	532	132	132	0	0	NA	NA	NA	107	113	549	185	192	292	100	140	288	77	28	0.525	0.416	0.146
.	19.01.15-14.36.55-1-158982	588	114	114	27	0	19	601	104	104	0	0	NA	NA	NA	158	192	599	209	197	337	119	145	282	61	4	0.471	0.292	0.02
.	19.01.15-14.37.00-1-158994	61	3	3	1	0	1	453	2	2	0	0	NA	NA	NA	21	35	509	170	169	252	85	116	2	0	5	0.004	0	0.03
.	19.01.15-14.37.01-1-158995	519	157	157	40	0	28	550	145	145	0	0	NA	NA	NA	116	139	576	190	186	313	106	131	333	69	33	0.578	0.363	0.177
.	19.01.15-14.37.08-1-158997	210	19	19	7	0	6	489	15	15	0	0	NA	NA	NA	81	72	522	184	179	270	96	123	71	3	9	0.136	0.016	0.05
.	19.01.15-14.37.13-1-159001	154	11	11	0	0	0	467	9	9	0	0	NA	NA	NA	50	49	512	178	172	256	92	119	14	8	0	0.027	0.045	0
.	19.01.15-14.37.20-1-159002	230	26	26	6	0	4	478	24	24	0	0	NA	NA	NA	64	61	519	182	173	261	98	119	60	16	1	0.116	0.088	0.006
.	19.01.15-14.37.23-1-159003	34	1	1	1	0	1	0	0	0	0	0	NA	NA	NA	8	10	494	164	165	0	0	0	0	1	0	0	0.006	0
.	19.01.15-14.37.26-1-159004	373	118	118	41	0	31	525	110	110	0	0	NA	NA	NA	102	110	553	188	182	294	104	127	266	72	22	0.481	0.383	0.121
.	19.01.15-14.37.34-1-159005	34	1	1	0	0	0	0	0	0	0	0	NA	NA	NA	16	10	492	163	168	0	0	0	0	0	0	0	0	0
.	19.01.15-14.37.36-1-159006	32	1	1	0	0	0	0	0	0	0	0	NA	NA	NA	12	13	496	165	165	0	0	0	0	2	0	0	0.012	0
.	19.01.15-14.37.39-1-159022	577	139	139	41	0	33	558	122	122	0	0	NA	NA	NA	159	149	571	195	196	314	109	135	304	72	31	0.532	0.369	0.158
.	19.01.15-14.37.42-1-159026	59	2	2	1	0	0	447	1	1	0	0	NA	NA	NA	26	24	503	167	167	249	84	114	9	0	2	0.018	0	0.012
.	19.01.15-14.37.56-1-159036	328	40	40	12	0	10	510	37	37	0	0	NA	NA	NA	81	87	538	178	184	282	96	132	115	24	4	0.214	0.135	0.022
.	19.01.15-14.37.56-1-159039	736	176	176	50	0	41	589	165	165	0	0	NA	NA	NA	183	181	591	198	205	326	113	150	378	89	26	0.64	0.449	0.127
.	19.01.15-14.38.10-1-159043	357	120	120	41	0	32	528	113	113	0	0	NA	NA	NA	95	114	558	190	179	300	102	126	263	86	11	0.471	0.453	0.061
.	19.01.15-14.38.53-1-159085	277	24	24	5	0	4	504	20	20	0	0	NA	NA	NA	85	79	528	177	187	275	96	133	61	18	3	0.116	0.102	0.016
.	19.01.15-14.39.07-1-159097	93	3	3	1	0	1	449	2	2	0	0	NA	NA	NA	29	31	507	169	168	251	84	114	0	4	1	0	0.024	0.006
.	19.01.15-14.39.16-1-159101	597	136	136	30	0	24	567	124	124	0	0	NA	NA	NA	166	156	588	187	194	324	102	141	278	79	21	0.473	0.422	0.108
.	19.01.15-14.39.21-1-159102	525	144	144	51	0	40	548	134	134	0	0	NA	NA	NA	129	135	579	182	187	315	100	133	334	67	35	0.577	0.368	0.187
.	19.01.15-14.39.30-1-159104	411	84	84	25	0	18	529	80	80	0	0	NA	NA	NA	120	115	558	188	182	302	102	125	205	56	12	0.367	0.298	0.066
.	19.01.15-14.39.33-1-159105	546	160	160	50	0	38	567	144	144	0	0	NA	NA	NA	123	160	591	194	188	324	107	136	379	60	29	0.641	0.309	0.154
.	19.01.15-14.39.41-1-159123	31	1	1	0	0	0	0	0	0	0	0	NA	NA	NA	5	12	494	166	165	0	0	0	5	0	0	0.01	0	0
.	19.01.15-14.39.43-1-159127	290	77	77	16	0	15	511	72	72	0	0	NA	NA	NA	81	97	543	187	180	285	101	125	179	32	21	0.33	0.171	0.117
.	19.01.15-14.40.04-1-159144	184	9	9	1	0	1	474	7	7	0	0	NA	NA	NA	61	53	520	176	170	264	93	117	14	0	7	0.027	0	0.041
.	19.01.15-14.40.14-1-159148	441	78	78	16	0	13	544	68	68	0	0	NA	NA	NA	137	130	568	192	183	305	109	130	165	53	18	0.29	0.276	0.098
.	19.01.15-14.40.23-1-159149	58	2	2	1	0	1	444	1	1	0	0	NA	NA	NA	21	21	497	168	169	245	83	116	9	0	0	0.018	0	0
.	19.01.15-14.40.36-1-159150	63	2	2	1	0	1	450	1	1	0	0	NA	NA	NA	23	31	503	171	170	249	84	117	5	2	0	0.01	0.012	0
.	19.01.15-14.40.47-1-159175	32	1	1	0	0	0	0	0	0	0	0	NA	NA	NA	11	15	493	166	169	0	0	0	6	0	0	0.012	0	0
.	19.01.15-14.40.47-1-159176	240	62	62	15	0	12	472	54	54	0	0	NA	NA	NA	56	52	514	175	176	257	91	124	128	22	20	0.249	0.126	0.114
.	19.01.15-14.40.50-1-159180	92	5	5	1	0	1	448	3	3	0	0	NA	NA	NA	31	27	503	170	167	249	85	114	9	4	4	0.018	0.024	0.024
.	19.01.15-14.41.06-1-159194	298	70	70	15	0	9	498	67	67	0	0	NA	NA	NA	87	80	536	180	177	280	93	125	119	62	25	0.222	0.344	0.141
.	19.01.15-14.41.08-1-159195	158	20	20	6	0	4	471	18	18	0	0	NA	NA	NA	45	58	520	176	175	260	90	121	42	7	8	0.081	0.04	0.046
.	19.01.15-14.41.23-1-159199	259	55	55	13	0	12	501	49	49	0	0	NA	NA	NA	67	82	540	181	174	284	95	122	118	48	4	0.219	0.265	0.023
.	19.01.15-14.41.38-1-159215	90	3	3	1	0	1	455	2	2	0	0	NA	NA	NA	20	34	507	171	169	252	85	118	8	0	0	0.016	0	0
.	19.01.15-14.41.39-1-159216	293	162	162	38	0	31	477	149	149	0	0	NA	NA	NA	68	63	528	175	173	270	89	118	320	76	18	0.606	0.434	0.104
.	19.01.15-14.41.45-1-159222	178	15	15	4	0	4	456	14	14	0	0	NA	NA	NA	43	36	507	175	167	256	87	113	27	9	2	0.053	0.051	0.012
.	19.01.15-14.41.51-1-159230	274	44	44	17	0	16	489	40	40	0	0	NA	NA	NA	76	70	528	182	173	271	95	123	103	20	10	0.195	0.11	0.058
.	19.01.15-14.41.55-1-159231	61	3	3	1	0	1	444	2	2	0	0	NA	NA	NA	21	28	507	167	167	249	79	116	13	0	0	0.026	0	0
.	19.01.15-14.42.00-1-159237	30	1	1	0	0	0	0	0	0	0	0	NA	NA	NA	8	11	493	166	165	0	0	0	0	0	0	0	0	0
.	19.01.15-14.42.02-1-159238	33	1	1	0	0	0	0	0	0	0	0	NA	NA	NA	11	10	493	168	162	0	0	0	1	0	0	0.002	0	0
.	19.01.15-14.42.05-1-159240	466	73	73	9	0	7	543	67	67	0	0	NA	NA	NA	125	126	565	185	189	306	100	137	177	52	18	0.313	0.281	0.095
.	19.01.15-14.42.08-1-159241	378	57	57	14	0	12	518	51	51	0	0	NA	NA	NA	98	100	551	178	184	290	95	133	71	33	23	0.129	0.185	0.125
.	19.01.15-14.42.09-1-159242	372	70	70	15	0	14	511	63	63	0	0	NA	NA	NA	93	100	550	181	182	289	93	129	133	49	27	0.242	0.271	0.148
.	19.01.15-14.42.12-1-159243	121	7	7	2	0	2	458	6	6	0	0	NA	NA	NA	42	39	515	170	167	258	83	117	10	4	0	0.019	0.024	0
.	19.01.15-14.42.29-1-159247	378	97	97	35	0	25	491	84	84	0	0	NA	NA	NA	118	77	529	177	184	271	92	128	230	56	16	0.435	0.316	0.087
.	19.01.15-14.42.36-1-159248	61	3	3	1	0	1	152	2	2	0	0	NA	NA	NA	21	10	496	164	163	85	26	41	9	0	2	0.018	0	0.012
.	19.01.15-14.42.36-1-159249	205	17	17	3	0	1	480	16	16	0	0	NA	NA	NA	51	54	525	174	168	272	89	119	41	10	6	0.078	0.057	0.036
.	19.01.15-14.42.45-1-159271	530	108	108	25	0	20	562	97	97	0	0	NA	NA	NA	155	149	577	194	191	314	108	140	203	63	30	0.352	0.325	0.157
.	19.01.15-14.42.48-1-159274	432	59	59	13	0	12	544	52	52	0	0	NA	NA	NA	128	132	564	197	184	304	108	132	155	27	17	0.275	0.137	0.092
.	19.01.15-14.43.03-1-159287	148	12	12	3	0	1	461	10	10	0	0	NA	NA	NA	67	49	519	173	170	257	87	117	36	20	1	0.069	0.116	0.006
.	19.01.15-14.43.08-1-159291	235	22	22	9	0	7	497	18	18	0	0	NA	NA	NA	68	87	542	178	180	282	91	124	43	23	6	0.079	0.129	0.033
.	19.01.15-14.43.30-1-159297	644	83	83	18	0	13	587	76	76	0	0	NA	NA	NA	165	172	605	192	188	339	110	138	206	51	15	0.34	0.266	0.08
.	19.01.15-14.43.40-1-159314	94	3	3	0	0	0	441	1	1	0	0	NA	NA	NA	28	26	504	167	168	245	81	115	6	0	0	0.012	0	0
.	19.01.15-14.43.41-1-159316	354	107	107	26	0	24	510	95	95	0	0	NA	NA	NA	98	93	534	184	188	275	99	136	218	64	25	0.408	0.348	0.133
.	19.01.15-14.43.46-1-159322	124	5	5	2	0	2	462	3	3	0	0	NA	NA	NA	51	42	513	170	172	256	84	122	10	1	0	0.019	0.006	0
.	19.01.15-14.43.53-1-159328	299	75	75	34	0	23	483	62	62	0	0	NA	NA	NA	81	61	515	183	176	264	98	121	181	44	21	0.351	0.24	0.119
.	19.01.15-14.44.00-1-159333	36	1	1	0	0	0	0	0	0	0	0	NA	NA	NA	7	8	492	164	165	0	0	0	0	0	2	0	0	0.012
.	19.01.15-14.44.02-1-159334	92	5	5	0	0	0	451	4	4	0	0	NA	NA	NA	30	35	510	169	169	251	84	116	14	0	0	0.027	0	0
.	19.01.15-14.44.04-1-159335	31	1	1	0	0	0	0	0	0	0	0	NA	NA	NA	11	13	495	168	163	0	0	0	3	0	0	0.006	0	0
.	19.01.15-14.44.06-1-159336	94	8	8	4	0	4	448	5	5	0	0	NA	NA	NA	32	21	500	167	167	246	84	118	14	1	14	0.028	0.006	0.084
.	19.01.15-14.44.06-1-159337	92	6	6	5	0	3	449	5	5	0	0	NA	NA	NA	28	26	509	163	167	256	81	112	13	3	1	0.026	0.018	0.006
.	19.01.15-14.44.16-1-159341	180	12	12	1	0	1	458	10	10	0	0	NA	NA	NA	52	44	511	175	171	253	89	116	21	2	4	0.041	0.011	0.023
.	19.01.15-14.44.17-1-159342	59	2	2	0	0	0	250	1	1	0	0	NA	NA	NA	18	9	493	165	164	137	45	68	4	0	0	0.008	0	0
.	19.01.15-14.44.22-1-159343	460	126	126	32	0	19	547	111	111	0	0	NA	NA	NA	120	133	571	186	189	315	97	135	283	61	32	0.496	0.328	0.169
.	19.01.15-14.44.24-1-159344	376	100	100	30	0	27	522	92	92	0	0	NA	NA	NA	113	99	546	187	179	292	102	128	208	59	10	0.381	0.316	0.056
.	19.01.15-14.44.26-1-159346	201	19	19	6	0	5	489	18	18	0	0	NA	NA	NA	65	76	533	179	177	273	94	122	48	31	3	0.09	0.173	0.017
.	19.01.15-14.44.40-1-159365	61	2	2	0	0	0	441	1	1	0	0	NA	NA	NA	16	22	503	167	165	247	82	112	4	0	0	0.008	0	0
.	19.01.15-14.44.48-1-159374	73	4	4	0	0	0	448	2	2	0	0	NA	NA	NA	17	30	508	170	165	251	85	112	16	0	0	0.031	0	0
.	19.01.15-14.44.52-1-159378	92	4	4	1	0	1	439	3	3	0	0	NA	NA	NA	30	20	501	167	165	247	82	110	7	0	3	0.014	0	0.018
.	19.01.15-14.45.02-1-159387	298	83	83	16	0	11	510	78	78	0	0	NA	NA	NA	71	90	547	176	180	290	90	130	224	34	18	0.41	0.193	0.1
.	19.01.15-14.45.05-1-159388	150	17	17	1	0	1	464	14	14	0	0	NA	NA	NA	40	45	514	176	168	257	90	117	12	6	10	0.023	0.034	0.06
.	19.01.15-14.45.08-1-159392	201	30	30	12	0	9	468	28	28	0	0	NA	NA	NA	64	51	516	171	177	260	86	122	83	16	5	0.161	0.094	0.028
.	19.01.15-14.45.18-1-159396	231	98	98	33	0	25	483	88	88	0	0	NA	NA	NA	59	66	531	174	174	274	88	121	199	52	10	0.375	0.299	0.057
.	19.01.15-14.45.19-1-159397	179	22	22	6	0	5	465	18	18	0	0	NA	NA	NA	68	45	518	169	171	261	86	118	47	18	3	0.091	0.107	0.018
.	19.01.15-14.45.31-1-159398	33	1	1	0	0	0	0	0	0	0	0	NA	NA	NA	11	9	495	164	163	0	0	0	0	3	0	0	0.018	0
.	19.01.15-14.45.34-1-159399	360	44	44	11	0	8	518	40	40	0	0	NA	NA	NA	105	104	556	182	179	296	98	124	81	37	8	0.146	0.203	0.045
.	19.01.15-14.45.44-1-159420	330	212	212	59	0	46	494	196	196	0	0	NA	NA	NA	84	73	537	177	172	280	93	121	414	90	39	0.771	0.508	0.227
.	19.01.15-14.45.49-1-159428	178	14	14	3	0	2	471	11	11	0	0	NA	NA	NA	66	52	514	174	177	258	89	124	18	10	5	0.035	0.057	0.028
.	19.01.15-14.45.55-1-159431	185	14	14	3	0	2	490	11	11	0	0	NA	NA	NA	52	78	542	178	171	279	93	118	22	12	5	0.041	0.067	0.029
.	19.01.15-14.46.17-1-159439	619	143	143	31	0	26	588	138	138	0	0	NA	NA	NA	151	182	596	201	198	330	113	145	320	89	23	0.537	0.443	0.116
.	19.01.15-14.46.20-1-159440	263	37	37	9	0	6	493	33	33	0	0	NA	NA	NA	100	77	538	175	177	281	89	123	73	16	2	0.136	0.091	0.011
.	19.01.15-14.46.20-1-159441	368	172	172	43	0	36	503	155	155	0	0	NA	NA	NA	96	90	541	182	180	278	96	129	290	120	44	0.536	0.659	0.244
.	19.01.15-14.46.34-1-159446	213	33	33	10	0	8	482	29	29	0	0	NA	NA	NA	78	66	526	179	174	271	92	119	73	24	4	0.139	0.134	0.023
.	19.01.15-14.46.38-1-159462	146	8	8	3	0	3	458	7	7	0	0	NA	NA	NA	27	35	505	175	168	257	88	113	15	1	0	0.03	0.006	0
.	19.01.15-14.46.48-1-159472	85	3	3	1	0	1	450	2	2	0	0	NA	NA	NA	33	29	504	171	167	249	85	116	11	0	0	0.022	0	0
.	19.01.15-14.47.00-1-159481	63	4	4	1	0	1	443	3	3	0	0	NA	NA	NA	21	26	503	171	165	250	82	111	6	9	0	0.012	0.053	0
.	19.01.15-14.47.01-1-159482	33	1	1	1	0	1	0	0	0	0	0	NA	NA	NA	8	15	497	166	165	0	0	0	0	0	1	0	0	0.006
.	19.01.15-14.47.04-1-159488	240	13	13	2	0	1	487	12	12	0	0	NA	NA	NA	55	69	531	178	173	275	92	120	12	22	3	0.023	0.124	0.017
.	19.01.15-14.47.04-1-159489	295	79	79	21	0	12	487	70	70	0	0	NA	NA	NA	72	74	537	173	177	276	88	123	186	26	23	0.346	0.15	0.13
.	19.01.15-14.47.09-1-159493	332	50	50	7	0	7	504	44	44	0	0	NA	NA	NA	91	94	546	183	178	280	99	125	92	27	13	0.168	0.148	0.073
.	19.01.15-14.47.14-1-159497	59	2	2	1	0	1	200	1	1	0	0	NA	NA	NA	17	19	498	168	166	114	40	46	0	0	6	0	0	0.036
.	19.01.15-14.47.23-1-159498	91	6	6	2	0	2	454	5	5	0	0	NA	NA	NA	30	37	511	172	167	254	85	115	18	0	0	0.035	0	0
.	19.01.15-14.47.25-1-159499	610	73	73	18	0	14	582	71	71	0	0	NA	NA	NA	185	167	595	193	192	335	107	140	182	60	4	0.306	0.311	0.021
.	19.01.15-14.47.32-1-159500	328	76	76	18	0	14	498	67	67	0	0	NA	NA	NA	87	94	554	177	176	287	91	120	169	44	22	0.305	0.249	0.125
.	19.01.15-14.47.43-1-159519	95	4	4	0	0	0	450	3	3	0	0	NA	NA	NA	37	30	506	170	167	251	86	113	9	1	2	0.018	0.006	0.012
.	19.01.15-14.47.57-1-159530	60	2	2	0	0	0	350	1	1	0	0	NA	NA	NA	19	23	502	165	169	193	62	95	8	0	0	0.016	0	0
.	19.01.15-14.48.07-1-159534	446	150	150	42	0	29	545	138	138	0	0	NA	NA	NA	121	132	562	188	195	303	100	142	344	60	46	0.612	0.319	0.236
.	19.01.15-14.48.11-1-159536	318	92	92	24	0	20	512	82	82	0	0	NA	NA	NA	97	91	536	189	179	281	105	126	230	36	14	0.429	0.19	0.078
.	19.01.15-14.48.43-1-159569	90	4	4	1	0	0	455	3	3	0	0	NA	NA	NA	27	36	510	169	170	256	82	117	15	3	0	0.029	0.018	0
.	19.01.15-14.48.44-1-159574	60	2	2	2	0	2	151	1	1	0	0	NA	NA	NA	21	11	495	166	163	82	27	42	0	0	4	0	0	0.025
.	19.01.15-14.48.50-1-159580	269	17	17	8	0	7	498	16	16	0	0	NA	NA	NA	70	83	542	180	174	283	94	121	44	31	0	0.081	0.172	0
.	19.01.15-14.48.52-1-159582	353	130	130	29	0	25	519	125	125	0	0	NA	NA	NA	105	106	549	186	184	288	100	131	231	104	23	0.421	0.559	0.125
.	19.01.15-14.48.53-1-159583	356	124	124	39	0	32	510	110	110	0	0	NA	NA	NA	106	96	535	196	178	276	108	126	276	47	32	0.516	0.24	0.18
.	19.01.15-14.48.58-1-159588	180	29	29	3	0	3	477	28	28	0	0	NA	NA	NA	55	57	527	170	173	267	87	123	47	24	3	0.089	0.141	0.017
.	19.01.15-14.49.04-1-159593	115	4	4	3	0	2	466	3	3	0	0	NA	NA	NA	54	53	521	173	172	262	87	117	6	3	3	0.012	0.017	0.017
.	19.01.15-14.49.06-1-159594	540	152	152	40	0	29	542	135	135	0	0	NA	NA	NA	137	126	572	185	182	313	101	128	335	97	16	0.586	0.524	0.088
.	19.01.15-14.49.29-1-159602	32	1	1	0	0	0	0	0	0	0	0	NA	NA	NA	7	14	496	166	165	0	0	0	2	0	0	0.004	0	0
.	19.01.15-14.49.32-1-159603	351	117	117	29	0	25	518	113	113	0	0	NA	NA	NA	103	101	543	185	186	286	99	133	201	74	38	0.37	0.4	0.204
.	19.01.15-14.49.33-1-159604	544	102	102	24	0	19	568	89	89	0	0	NA	NA	NA	180	157	587	192	191	326	105	137	197	91	13	0.336	0.474	0.068
.	19.01.15-14.49.44-1-159627	66	2	2	0	0	0	447	1	1	0	0	NA	NA	NA	20	32	504	172	169	247	86	114	3	0	0	0.006	0	0
.	19.01.15-14.49.55-1-159634	93	11	11	6	0	4	456	9	9	0	0	NA	NA	NA	33	37	509	175	166	254	89	113	20	12	0	0.039	0.069	0
.	19.01.15-14.50.03-1-159643	304	19	19	2	0	2	502	17	17	0	0	NA	NA	NA	96	86	546	174	179	282	93	127	43	7	2	0.079	0.04	0.011
.	19.01.15-14.50.15-1-159647	118	7	7	1	0	1	453	6	6	0	0	NA	NA	NA	31	34	509	171	167	255	84	114	12	3	2	0.024	0.018	0.012
.	19.01.15-14.50.34-1-159648	180	23	23	6	0	6	473	21	21	0	0	NA	NA	NA	56	67	530	176	174	268	89	116	49	2	7	0.092	0.011	0.04
.	19.01.15-14.50.34-1-159649	89	3	3	1	0	1	451	2	2	0	0	NA	NA	NA	36	33	508	170	168	252	84	115	14	0	0	0.028	0	0
.	19.01.15-14.50.45-1-159672	89	6	6	2	0	2	445	3	3	0	0	NA	NA	NA	38	30	505	169	169	247	83	115	6	3	4	0.012	0.018	0.024
.	19.01.15-14.50.47-1-159674	179	10	10	3	0	3	470	6	6	0	0	NA	NA	NA	62	54	520	177	170	261	93	116	16	4	12	0.031	0.023	0.071
.	19.01.15-14.51.00-1-159685	62	2	2	1	0	1	455	1	1	0	0	NA	NA	NA	18	35	508	169	171	251	85	119	0	0	2	0	0	0.012
.	19.01.15-14.51.05-1-159690	378	102	102	24	0	19	536	92	92	0	0	NA	NA	NA	116	121	563	193	178	303	106	127	230	51	15	0.409	0.264	0.084
.	19.01.15-14.51.05-1-159691	147	27	27	8	0	8	459	25	25	0	0	NA	NA	NA	43	47	516	175	169	256	87	116	51	22	11	0.099	0.126	0.065
.	19.01.15-14.51.11-1-159695	482	77	77	31	0	23	549	72	72	0	0	NA	NA	NA	122	128	563	194	184	306	110	133	183	50	10	0.325	0.258	0.054
.	19.01.15-14.51.13-1-159699	85	5	5	2	0	2	451	4	4	0	0	NA	NA	NA	28	29	509	167	166	254	83	114	16	0	0	0.031	0	0
.	19.01.15-14.51.13-1-159700	296	49	49	8	0	7	499	44	44	0	0	NA	NA	NA	82	89	539	178	185	277	89	133	105	16	11	0.195	0.09	0.059
.	19.01.15-14.51.27-1-159701	408	107	107	24	0	17	523	96	96	0	0	NA	NA	NA	106	105	554	179	185	295	95	133	206	84	25	0.372	0.469	0.135
.	19.01.15-14.51.28-1-159702	92	7	7	0	0	0	442	4	4	0	0	NA	NA	NA	25	26	505	165	169	245	78	119	6	9	3	0.012	0.055	0.018
.	19.01.15-14.51.39-1-159718	204	7	7	2	0	1	466	5	5	0	0	NA	NA	NA	51	45	515	173	170	259	89	118	11	15	0	0.021	0.087	0
.	19.01.15-14.51.41-1-159721	511	150	150	41	0	35	544	133	133	0	0	NA	NA	NA	133	132	565	194	186	301	106	137	319	83	18	0.565	0.428	0.097
.	19.01.15-14.51.42-1-159723	90	4	4	0	0	0	456	3	3	0	0	NA	NA	NA	39	33	505	166	175	249	85	122	19	0	1	0.038	0	0.006
.	19.01.15-14.51.42-1-159725	208	26	26	7	0	7	477	23	23	0	0	NA	NA	NA	48	57	521	171	178	268	87	122	65	20	0	0.125	0.117	0
.	19.01.15-14.51.58-1-159738	114	6	6	2	0	2	441	4	4	0	0	NA	NA	NA	23	22	499	170	166	244	83	114	14	4	0	0.028	0.024	0
.	19.01.15-14.52.01-1-159740	179	12	12	2	0	1	470	10	10	0	0	NA	NA	NA	63	43	513	176	167	263	91	116	32	7	0	0.062	0.04	0
.	19.01.15-14.52.14-1-159745	206	13	13	3	0	3	487	12	12	0	0	NA	NA	NA	50	69	534	174	174	276	89	122	28	13	6	0.052	0.075	0.034
.	19.01.15-14.52.18-1-159746	29	1	1	0	0	0	0	0	0	0	0	NA	NA	NA	6	7	493	164	163	0	0	0	0	0	0	0	0	0
.	19.01.15-14.52.20-1-159747	494	129	129	27	0	21	532	119	119	0	0	NA	NA	NA	138	109	554	182	186	301	98	133	255	96	19	0.46	0.527	0.102
.	19.01.15-14.52.23-1-159748	426	35	35	14	0	11	537	29	29	0	0	NA	NA	NA	118	120	568	182	183	308	97	132	83	15	13	0.146	0.082	0.071
.	19.01.15-14.52.29-1-159749	299	42	42	15	0	8	519	39	39	0	0	NA	NA	NA	89	102	544	184	187	286	99	134	91	43	11	0.167	0.234	0.059
.	19.01.15-14.52.38-1-159765	139	8	8	5	0	3	458	5	5	0	0	NA	NA	NA	41	37	508	170	172	253	85	120	18	13	6	0.035	0.076	0.035
.	19.01.15-14.52.44-1-159771	396	130	130	25	0	20	519	120	120	0	0	NA	NA	NA	109	102	552	178	185	294	91	134	269	72	19	0.487	0.404	0.103
.	19.01.15-14.52.57-1-159781	378	84	84	18	0	16	515	73	73	0	0	NA	NA	NA	91	100	546	184	183	287	97	131	181	62	11	0.332	0.337	0.06
.	19.01.15-14.53.01-1-159784	556	123	123	31	0	23	537	117	117	0	0	NA	NA	NA	162	124	548	197	192	292	109	136	250	74	39	0.456	0.376	0.203
.	19.01.15-14.53.10-1-159793	62	3	3	0	0	0	449	2	2	0	0	NA	NA	NA	25	28	508	169	164	250	85	114	0	9	0	0	0.053	0
.	19.01.15-14.53.24-1-159798	319	48	48	9	0	9	524	44	44	0	0	NA	NA	NA	97	102	551	178	186	297	93	134	75	70	13	0.136	0.393	0.07
.	19.01.15-14.53.31-1-159799	249	33	33	8	0	6	487	29	29	0	0	NA	NA	NA	88	69	521	176	185	264	92	131	67	11	9	0.129	0.062	0.049
.	19.01.15-14.53.31-1-159800	378	35	35	9	0	5	528	32	32	0	0	NA	NA	NA	106	119	559	186	187	296	98	134	74	21	6	0.132	0.113	0.032
.	19.01.15-14.54.21-1-159835	61	2	2	0	0	0	350	1	1	0	0	NA	NA	NA	9	19	498	168	166	195	63	92	3	2	0	0.006	0.012	0
.	19.01.15-14.54.28-1-159837	89	4	4	1	0	0	449	3	3	0	0	NA	NA	NA	34	37	510	169	171	252	83	114	11	0	6	0.022	0	0.035
.	19.01.15-14.54.31-1-159838	526	126	126	29	0	21	551	119	119	0	0	NA	NA	NA	144	135	573	187	188	314	101	136	284	63	9	0.496	0.337	0.048
.	19.01.15-14.54.32-1-159839	385	27	27	5	0	4	525	24	24	0	0	NA	NA	NA	107	106	551	182	186	294	98	133	68	20	0	0.123	0.11	0
.	19.01.15-14.54.34-1-159841	206	11	11	4	0	4	493	9	9	0	0	NA	NA	NA	72	77	541	171	178	280	87	126	25	4	0	0.046	0.023	0
.	19.01.15-14.54.47-1-159865	338	77	77	14	0	12	498	70	70	0	0	NA	NA	NA	92	80	530	179	184	275	93	130	165	34	20	0.311	0.19	0.109
.	19.01.15-14.54.53-1-159870	331	37	37	9	0	8	515	32	32	0	0	NA	NA	NA	89	91	548	179	177	294	98	123	106	15	5	0.193	0.084	0.028
.	19.01.15-14.55.05-1-159875	218	60	60	15	0	11	478	54	54	0	0	NA	NA	NA	66	59	525	175	172	270	91	117	140	37	8	0.267	0.211	0.047
.	19.01.15-14.55.07-1-159880	211	17	17	9	0	6	481	15	15	0	0	NA	NA	NA	76	64	531	172	174	269	88	124	41	12	0	0.077	0.07	0
.	19.01.15-14.55.17-1-159887	144	11	11	2	0	1	469	10	10	0	0	NA	NA	NA	54	56	521	174	174	259	88	122	31	0	1	0.06	0	0.006
.	19.01.15-14.55.21-1-159888	118	5	5	3	0	2	449	4	4	0	0	NA	NA	NA	36	25	507	166	165	255	79	115	4	15	0	0.008	0.09	0
.	19.01.15-14.55.30-1-159889	33	1	1	0	0	0	0	0	0	0	0	NA	NA	NA	10	8	493	165	163	0	0	0	0	0	1	0	0	0.006
.	19.01.15-14.55.34-1-159890	172	10	10	1	0	1	473	9	9	0	0	NA	NA	NA	48	52	519	171	175	265	88	120	18	3	3	0.035	0.018	0.017
.	19.01.15-14.55.41-1-159909	122	4	4	1	0	1	468	3	3	0	0	NA	NA	NA	30	45	516	171	171	264	84	120	9	7	3	0.017	0.041	0.018
.	19.01.15-14.55.45-1-159913	389	156	156	51	0	44	508	143	143	0	0	NA	NA	NA	104	92	547	180	178	291	96	121	284	74	44	0.519	0.411	0.247
.	19.01.15-14.55.46-1-159916	87	4	4	2	0	1	461	3	3	0	0	NA	NA	NA	20	37	508	175	167	255	91	115	10	0	2	0.02	0	0.012
.	19.01.15-14.55.46-1-159917	206	33	33	12	0	9	465	29	29	0	0	NA	NA	NA	51	41	515	166	173	263	81	121	115	12	11	0.223	0.072	0.064
.	19.01.15-14.55.56-1-159925	93	6	6	2	0	2	459	5	5	0	0	NA	NA	NA	34	39	514	172	166	256	88	115	24	2	0	0.047	0.012	0
.	19.01.15-14.55.59-1-159929	184	21	21	5	0	5	479	17	17	0	0	NA	NA	NA	55	57	517	174	179	263	89	127	35	11	5	0.068	0.063	0.028
.	19.01.15-14.56.01-1-159930	60	3	3	0	0	0	401	2	2	0	0	NA	NA	NA	13	18	501	165	165	223	76	102	0	0	4	0	0	0.024
.	19.01.15-14.56.12-1-159934	303	23	23	8	0	7	515	20	20	0	0	NA	NA	NA	95	104	548	186	183	285	100	130	53	9	1	0.097	0.048	0.005
.	19.01.15-14.56.13-1-159935	143	8	8	0	0	0	464	7	7	0	0	NA	NA	NA	47	43	517	170	169	262	86	116	16	6	0	0.031	0.035	0
.	19.01.15-14.56.21-1-159936	319	112	112	29	0	20	519	101	101	0	0	NA	NA	NA	85	102	549	185	181	290	97	132	265	56	11	0.483	0.303	0.061
.	19.01.15-14.56.25-1-159937	147	8	8	2	0	2	459	7	7	0	0	NA	NA	NA	40	38	510	167	174	255	83	121	12	4	7	0.024	0.024	0.04
.	19.01.15-14.56.28-1-159942	323	78	78	29	0	22	512	68	68	0	0	NA	NA	NA	94	98	544	184	183	286	96	130	192	28	24	0.353	0.152	0.131
.	19.01.15-14.56.31-1-159943	93	5	5	2	0	2	452	4	4	0	0	NA	NA	NA	26	30	506	171	166	253	85	114	8	0	2	0.016	0	0.012
.	19.01.15-14.56.31-1-159944	34	1	1	0	0	0	0	0	0	0	0	NA	NA	NA	14	7	494	164	162	0	0	0	0	0	2	0	0	0.012
.	19.01.15-14.56.34-1-159945	200	10	10	3	0	3	478	9	9	0	0	NA	NA	NA	62	59	519	175	178	262	92	124	31	0	4	0.06	0	0.022
.	19.01.15-14.56.45-1-159967	265	35	35	11	0	11	509	30	30	0	0	NA	NA	NA	87	89	540	178	184	285	94	130	98	19	20	0.181	0.107	0.109
.	19.01.15-14.56.46-1-159969	336	44	44	11	0	9	511	42	42	0	0	NA	NA	NA	96	97	545	182	183	287	94	130	92	22	12	0.169	0.121	0.066
.	19.01.15-14.56.47-1-159971	784	96	96	28	0	17	630	90	90	0	0	NA	NA	NA	221	227	630	203	207	362	114	154	202	46	53	0.321	0.227	0.256
.	19.01.15-14.56.56-1-159978	94	7	7	0	0	0	453	5	5	0	0	NA	NA	NA	19	27	501	168	171	250	84	119	10	6	0	0.02	0.036	0
.	19.01.15-14.56.56-1-159980	88	3	3	1	0	1	434	2	2	0	0	NA	NA	NA	34	13	496	165	165	240	81	113	6	0	0	0.012	0	0
.	19.01.15-14.57.08-1-159989	94	7	7	3	0	3	448	6	6	0	0	NA	NA	NA	29	29	506	168	168	252	84	112	11	0	7	0.022	0	0.042
.	19.01.15-14.57.15-1-159996	211	13	13	3	0	3	483	12	12	0	0	NA	NA	NA	51	61	523	172	179	265	90	128	25	12	0	0.048	0.07	0
.	19.01.15-14.57.26-1-159997	30	1	1	0	0	0	0	0	0	0	0	NA	NA	NA	4	6	492	164	163	0	0	0	4	0	0	0.008	0	0
.	19.01.15-14.57.29-1-159998	311	116	116	26	0	19	500	106	106	0	0	NA	NA	NA	82	80	538	182	173	281	99	120	208	58	23	0.387	0.319	0.133
.	19.01.15-14.57.44-1-160018	152	10	10	2	0	2	458	9	9	0	0	NA	NA	NA	37	42	510	175	170	252	88	118	11	6	4	0.022	0.034	0.024
.	19.01.15-14.57.45-1-160021	180	25	25	6	0	5	467	20	20	0	0	NA	NA	NA	50	52	525	169	171	262	86	119	51	18	17	0.097	0.107	0.099
.	19.01.15-14.57.51-1-160028	89	7	7	1	0	1	442	6	6	0	0	NA	NA	NA	30	24	503	167	167	247	81	114	7	21	0	0.014	0.126	0
.	19.01.15-14.58.01-1-160033	32	1	1	0	0	0	0	0	0	0	0	NA	NA	NA	7	10	496	165	162	0	0	0	4	0	0	0.008	0	0
.	19.01.15-14.58.03-1-160034	181	18	18	7	0	5	473	16	16	0	0	NA	NA	NA	61	54	523	174	170	264	89	120	69	18	0	0.132	0.103	0
.	19.01.15-14.58.04-1-160035	34	1	1	0	0	0	0	0	0	0	0	NA	NA	NA	8	7	494	164	162	0	0	0	0	0	0	0	0	0
.	19.01.15-14.58.06-1-160036	180	12	12	1	0	1	471	11	11	0	0	NA	NA	NA	46	49	519	178	165	265	90	116	41	3	0	0.079	0.017	0
.	19.01.15-14.58.07-1-160037	554	112	112	35	0	27	563	102	102	0	0	NA	NA	NA	156	145	575	193	190	319	108	136	243	85	10	0.423	0.44	0.053
.	19.01.15-14.58.20-1-160043	452	161	161	44	0	31	530	146	146	0	0	NA	NA	NA	115	110	558	190	175	301	105	124	313	85	39	0.561	0.447	0.223
.	19.01.15-14.58.24-1-160044	317	137	137	36	0	33	489	126	126	0	0	NA	NA	NA	83	67	528	172	180	274	87	128	258	73	28	0.489	0.424	0.156
.	19.01.15-14.58.29-1-160055	267	25	25	3	0	2	493	23	23	0	0	NA	NA	NA	71	77	536	178	176	278	89	126	50	14	3	0.093	0.079	0.017
.	19.01.15-14.58.36-1-160056	33	1	1	0	0	0	0	0	0	0	0	NA	NA	NA	9	7	494	164	162	0	0	0	0	0	0	0	0	0
.	19.01.15-14.58.38-1-160072	60	2	2	1	0	1	0	1	1	0	0	NA	NA	NA	17	29	506	172	164	0	0	0	3	0	0	0.006	0	0
.	19.01.15-14.58.39-1-160073	33	1	1	0	0	0	0	0	0	0	0	NA	NA	NA	11	13	496	166	164	0	0	0	0	0	2	0	0	0.012
.	19.01.15-14.58.41-1-160077	60	3	3	2	0	2	440	2	2	0	0	NA	NA	NA	27	20	504	165	164	248	82	110	8	0	0	0.016	0	0
.	19.01.15-14.58.44-1-160080	58	2	2	0	0	0	152	1	1	0	0	NA	NA	NA	15	15	497	166	165	79	30	43	1	2	0	0.002	0.012	0
.	19.01.15-14.58.52-1-160088	378	32	32	11	0	8	536	29	29	0	0	NA	NA	NA	109	122	567	183	185	307	99	130	89	13	12	0.157	0.071	0.065
.	19.01.15-14.58.53-1-160089	304	29	29	5	0	5	502	26	26	0	0	NA	NA	NA	92	89	542	180	180	281	94	127	53	14	16	0.098	0.078	0.089
.	19.01.15-14.58.56-1-160091	473	88	88	20	0	14	544	82	82	0	0	NA	NA	NA	114	127	573	179	188	314	92	138	200	60	13	0.349	0.335	0.069
.	19.01.15-14.59.04-1-160095	332	122	122	36	0	29	509	111	111	0	0	NA	NA	NA	95	93	553	185	168	296	98	115	265	68	29	0.479	0.368	0.173
.	19.01.15-14.59.46-1-160130	153	9	9	4	0	3	472	8	8	0	0	NA	NA	NA	41	54	521	174	172	263	89	120	16	9	0	0.031	0.052	0
.	19.01.15-14.59.49-1-160134	503	116	116	33	0	25	544	104	104	0	0	NA	NA	NA	111	124	553	193	191	299	108	137	258	55	39	0.467	0.285	0.204
.	19.01.15-14.59.57-1-160140	153	8	8	2	0	2	470	6	6	0	0	NA	NA	NA	44	52	517	173	175	258	89	123	10	8	3	0.019	0.046	0.017
.	19.01.15-15.00.06-1-160147	147	15	15	4	0	4	467	12	12	0	0	NA	NA	NA	44	49	516	175	171	261	89	117	8	18	17	0.016	0.103	0.099
.	19.01.15-15.00.15-1-160151	468	151	151	34	0	27	541	140	140	0	0	NA	NA	NA	123	125	563	185	190	303	101	137	337	67	32	0.599	0.362	0.168
.	19.01.15-15.00.17-1-160152	243	20	20	7	0	7	498	16	16	0	0	NA	NA	NA	80	87	542	177	181	282	89	127	43	24	9	0.079	0.136	0.05
.	19.01.15-15.00.29-1-160153	407	129	129	37	0	32	521	120	120	0	0	NA	NA	NA	118	103	543	183	190	285	96	140	298	43	26	0.549	0.235	0.137
.	19.01.15-15.00.46-1-160177	519	141	141	39	0	32	575	128	128	0	0	NA	NA	NA	137	165	586	198	194	325	111	139	354	69	12	0.604	0.348	0.062
.	19.01.15-15.00.49-1-160182	34	1	1	0	0	0	0	0	0	0	0	NA	NA	NA	8	9	493	165	164	0	0	0	1	0	0	0.002	0	0
.	19.01.15-15.00.49-1-160183	32	1	1	0	0	0	0	0	0	0	0	NA	NA	NA	6	10	493	167	163	0	0	0	2	0	0	0.004	0	0
.	19.01.15-15.00.52-1-160186	92	7	7	3	0	3	444	6	6	0	0	NA	NA	NA	31	29	507	168	167	247	83	114	16	0	0	0.032	0	0
.	19.01.15-15.00.52-1-160187	179	22	22	4	0	3	463	19	19	0	0	NA	NA	NA	48	42	515	170	170	259	86	118	29	4	11	0.056	0.024	0.065
.	19.01.15-15.01.05-1-160242	429	120	120	26	0	25	515	111	111	0	0	NA	NA	NA	125	100	549	182	182	292	96	127	233	63	18	0.424	0.346	0.099
.	19.01.15-15.01.09-1-160267	619	157	157	29	0	19	579	146	146	0	0	NA	NA	NA	157	165	591	193	194	330	109	140	281	102	30	0.475	0.528	0.155
.	19.01.15-15.01.10-1-160268	333	62	62	12	0	8	511	58	58	0	0	NA	NA	NA	98	98	563	174	174	300	90	121	147	7	22	0.261	0.04	0.126
.	19.01.15-15.01.21-1-160275	552	54	54	11	0	9	544	48	48	0	0	NA	NA	NA	145	129	557	186	199	299	102	143	128	17	9	0.23	0.091	0.045
.	19.01.15-15.02.07-1-160309	177	17	17	4	0	4	470	12	12	0	0	NA	NA	NA	50	48	519	167	175	264	83	123	45	11	0	0.087	0.066	0
.	19.01.15-15.02.29-1-160313	263	110	110	42	0	35	506	105	105	0	0	NA	NA	NA	71	87	536	184	180	280	96	130	222	35	22	0.414	0.19	0.122
.	19.01.15-15.02.29-1-160314	403	139	139	32	0	28	512	126	126	0	0	NA	NA	NA	105	96	548	178	183	290	93	129	267	85	40	0.487	0.478	0.219
.	19.01.15-15.02.32-1-160315	36	1	1	0	0	0	0	0	0	0	0	NA	NA	NA	8	10	492	165	166	0	0	0	2	0	0	0.004	0	0
.	19.01.15-15.02.35-1-160316	33	1	1	0	0	0	0	0	0	0	0	NA	NA	NA	9	9	493	165	164	0	0	0	0	0	0	0	0	0
.	19.01.15-15.02.38-1-160332	88	4	4	2	0	2	442	3	3	0	0	NA	NA	NA	19	23	503	168	165	247	83	112	10	0	1	0.02	0	0.006
.	19.01.15-15.02.46-1-160340	124	5	5	2	0	2	464	3	3	0	0	NA	NA	NA	35	44	513	173	171	258	90	116	0	10	3	0	0.058	0.018
.	19.01.15-15.02.50-1-160345	91	6	6	0	0	0	449	4	4	0	0	NA	NA	NA	46	38	511	172	168	250	84	115	16	0	0	0.031	0	0
.	19.01.15-15.02.55-1-160347	171	23	23	4	0	4	464	20	20	0	0	NA	NA	NA	49	39	505	176	171	254	91	119	49	21	16	0.097	0.119	0.094
.	19.01.15-15.03.04-1-160352	63	3	3	0	0	0	352	2	2	0	0	NA	NA	NA	15	17	503	164	163	197	64	91	0	0	3	0	0	0.018
.	19.01.15-15.03.06-1-160353	37	1	1	1	0	1	0	0	0	0	0	NA	NA	NA	10	9	494	164	164	0	0	0	2	0	0	0.004	0	0
.	19.01.15-15.03.09-1-160354	93	4	4	1	0	1	445	3	3	0	0	NA	NA	NA	22	23	500	171	165	249	85	111	11	0	4	0.022	0	0.024
.	19.01.15-15.03.15-1-160366	358	162	162	36	0	28	495	149	149	0	0	NA	NA	NA	97	84	544	177	176	283	89	123	309	105	18	0.568	0.593	0.102
.	19.01.15-15.03.18-1-160368	117	7	7	4	0	3	464	4	4	0	0	NA	NA	NA	44	43	517	169	170	263	85	116	15	14	5	0.029	0.083	0.029
.	19.01.15-15.03.23-1-160369	114	7	7	0	0	0	455	6	6	0	0	NA	NA	NA	41	29	507	168	167	256	85	114	17	5	0	0.034	0.03	0
.	19.01.15-15.03.25-1-160370	703	153	153	40	0	27	588	143	143	0	0	NA	NA	NA	184	176	593	202	194	331	114	143	268	105	40	0.452	0.52	0.206
.	19.01.15-15.03.37-1-160386	148	7	7	3	0	3	463	6	6	0	0	NA	NA	NA	57	44	514	173	170	257	87	119	18	2	0	0.035	0.012	0
.	19.01.15-15.03.38-1-160387	264	15	15	2	0	2	488	12	12	0	0	NA	NA	NA	74	72	529	181	175	271	95	122	25	11	3	0.047	0.061	0.017
.	19.01.15-15.03.44-1-160392	324	24	24	7	0	4	513	22	22	0	0	NA	NA	NA	96	99	552	182	178	293	94	126	49	30	6	0.089	0.165	0.034
.	19.01.15-15.04.00-1-160405	359	131	131	45	0	36	515	120	120	0	0	NA	NA	NA	99	106	546	190	183	287	99	129	314	74	27	0.575	0.389	0.148
.	19.01.15-15.04.05-1-160406	209	26	26	7	0	6	490	22	22	0	0	NA	NA	NA	62	77	539	176	175	279	90	121	46	21	13	0.085	0.119	0.074
.	19.01.15-15.04.08-1-160407	443	83	83	14	0	13	553	74	74	0	0	NA	NA	NA	143	146	584	189	186	319	103	131	184	33	22	0.315	0.175	0.118
.	19.01.15-15.04.29-1-160412	318	38	38	10	0	10	507	36	36	0	0	NA	NA	NA	82	87	546	178	176	287	95	125	66	15	12	0.121	0.084	0.068
.	19.01.15-15.04.41-1-160431	350	21	21	6	0	6	524	19	19	0	0	NA	NA	NA	94	109	547	187	188	286	102	136	63	7	0	0.115	0.037	0
.	19.01.15-15.04.41-1-160432	95	5	5	3	0	2	450	4	4	0	0	NA	NA	NA	22	29	505	168	169	251	82	117	9	0	1	0.018	0	0.006
.	19.01.15-15.04.54-1-160443	315	67	67	15	0	12	504	59	59	0	0	NA	NA	NA	93	89	547	177	178	290	90	124	150	52	6	0.274	0.294	0.034
.	19.01.15-15.04.55-1-160444	212	23	23	3	0	3	469	22	22	0	0	NA	NA	NA	70	47	517	172	171	264	87	118	34	21	13	0.066	0.122	0.076
.	19.01.15-15.05.13-1-160456	415	66	66	19	0	18	531	56	56	0	0	NA	NA	NA	114	114	564	179	184	306	96	129	153	44	15	0.271	0.246	0.082
.	19.01.15-15.05.16-1-160457	417	89	89	18	0	14	529	83	83	0	0	NA	NA	NA	114	113	549	192	185	289	106	134	191	28	37	0.348	0.146	0.2
.	19.01.15-15.05.28-1-160461	412	108	108	24	0	17	527	98	98	0	0	NA	NA	NA	95	117	555	193	182	290	107	130	192	80	26	0.346	0.415	0.143
.	19.01.15-15.06.02-1-160495	190	13	13	2	0	2	489	11	11	0	0	NA	NA	NA	67	73	529	182	175	269	96	124	27	1	2	0.051	0.005	0.011
.	19.01.15-15.06.03-1-160496	611	104	104	28	0	19	598	96	96	0	0	NA	NA	NA	179	194	621	196	190	350	111	137	271	55	28	0.436	0.281	0.147
.	19.01.15-15.06.19-1-160501	147	8	8	3	0	3	469	7	7	0	0	NA	NA	NA	38	54	529	169	169	267	84	118	30	3	0	0.057	0.018	0
.	19.01.15-15.06.24-1-160502	324	44	44	9	0	7	514	40	40	0	0	NA	NA	NA	89	100	550	187	176	288	103	123	122	15	10	0.222	0.08	0.057
.	19.01.15-15.06.27-1-160507	92	3	3	0	0	0	442	2	2	0	0	NA	NA	NA	35	22	497	171	167	244	84	114	11	0	2	0.022	0	0.012
.	19.01.15-15.06.30-1-160508	115	6	6	2	0	2	455	4	4	0	0	NA	NA	NA	42	39	511	170	171	250	85	120	23	0	0	0.045	0	0
.	19.01.15-15.06.37-1-160524	283	84	84	26	0	20	490	80	80	0	0	NA	NA	NA	78	73	534	177	175	276	95	119	194	59	13	0.363	0.333	0.074
.	19.01.15-15.06.40-1-160526	32	1	1	0	0	0	0	0	0	0	0	NA	NA	NA	12	6	492	164	163	0	0	0	3	0	0	0.006	0	0
.	19.01.15-15.06.43-1-160530	125	14	14	2	0	1	450	13	13	0	0	NA	NA	NA	36	28	509	165	167	256	80	114	32	4	1	0.063	0.024	0.006
.	19.01.15-15.06.44-1-160532	285	102	102	23	0	21	510	97	97	0	0	NA	NA	NA	92	92	546	178	181	286	91	133	223	65	25	0.408	0.365	0.138
.	19.01.15-15.06.45-1-160535	96	7	7	2	0	2	444	5	5	0	0	NA	NA	NA	25	22	500	170	165	248	84	112	6	1	8	0.012	0.006	0.048
.	19.01.15-15.07.08-1-160547	409	138	138	39	0	31	515	127	127	0	0	NA	NA	NA	106	108	557	176	188	293	90	132	292	64	25	0.524	0.364	0.133
.	19.01.15-15.07.13-1-160555	306	64	64	15	0	14	510	58	58	0	0	NA	NA	NA	84	97	541	183	186	280	95	135	129	22	13	0.238	0.12	0.07
.	19.01.15-15.07.15-1-160556	58	2	2	0	0	0	438	1	1	0	0	NA	NA	NA	31	23	501	169	166	246	81	111	0	2	0	0	0.012	0
.	19.01.15-15.07.26-1-160560	34	1	1	0	0	0	0	0	0	0	0	NA	NA	NA	8	8	494	163	164	0	0	0	0	0	5	0	0	0.03
.	19.01.15-15.07.29-1-160561	748	125	125	28	0	21	580	118	118	0	0	NA	NA	NA	199	176	590	195	204	329	107	144	285	55	15	0.483	0.282	0.074
.	19.01.15-15.07.36-1-160562	92	4	4	1	0	1	447	3	3	0	0	NA	NA	NA	24	27	500	171	169	247	85	115	0	7	3	0	0.041	0.018
.	19.01.15-15.07.46-1-160585	62	2	2	0	0	0	349	1	1	0	0	NA	NA	NA	16	13	496	165	165	200	65	84	4	0	0	0.008	0	0
.	19.01.15-15.07.51-1-160591	121	12	12	3	0	3	460	11	11	0	0	NA	NA	NA	23	33	507	166	173	257	83	120	7	3	13	0.014	0.018	0.075
.	19.01.15-15.07.59-1-160596	156	14	14	2	0	2	463	11	11	0	0	NA	NA	NA	42	48	516	173	172	258	86	119	36	5	0	0.07	0.029	0
.	19.01.15-15.08.14-1-160601	192	15	15	4	0	4	475	14	14	0	0	NA	NA	NA	42	51	517	178	169	263	95	117	32	15	3	0.062	0.084	0.018
.	19.01.15-15.08.18-1-160603	439	185	185	49	0	41	547	169	169	0	0	NA	NA	NA	120	129	564	189	189	306	102	139	350	111	42	0.621	0.587	0.222
.	19.01.15-15.08.22-1-160604	403	145	145	31	0	26	520	134	134	0	0	NA	NA	NA	100	98	547	180	184	293	95	132	290	75	30	0.53	0.417	0.163
.	19.01.15-15.08.23-1-160605	965	133	133	34	0	27	637	123	123	0	0	NA	NA	NA	244	227	624	214	202	363	125	149	273	84	40	0.438	0.393	0.198
.	19.01.15-15.08.29-1-160616	484	160	160	37	0	29	541	150	150	0	0	NA	NA	NA	132	122	566	185	184	306	102	133	323	57	42	0.571	0.308	0.228
.	19.01.15-15.08.40-1-160633	299	24	24	5	0	4	516	21	21	0	0	NA	NA	NA	101	100	547	179	187	288	95	133	69	16	2	0.126	0.089	0.011
.	19.01.15-15.08.45-1-160638	328	29	29	12	0	8	521	26	26	0	0	NA	NA	NA	84	104	544	187	186	290	97	134	56	29	12	0.103	0.155	0.065
.	19.01.15-15.09.14-1-160657	196	13	13	2	0	1	480	10	10	0	0	NA	NA	NA	53	59	518	173	181	262	90	128	30	5	1	0.058	0.029	0.006
.	19.01.15-15.09.28-1-160662	469	131	131	38	0	31	528	124	124	0	0	NA	NA	NA	113	107	548	183	189	290	101	137	262	93	21	0.478	0.508	0.111
.	19.01.15-15.09.29-1-160663	250	13	13	3	0	3	485	11	11	0	0	NA	NA	NA	60	70	531	182	170	276	95	114	30	6	9	0.056	0.033	0.053
.	19.01.15-15.09.46-1-160687	242	43	43	8	0	6	478	38	38	0	0	NA	NA	NA	55	54	520	177	170	269	90	119	87	6	9	0.167	0.034	0.053
.	19.01.15-15.09.55-1-160693	318	22	22	7	0	7	507	18	18	0	0	NA	NA	NA	100	98	543	180	188	279	93	135	41	20	9	0.076	0.111	0.048
.	19.01.15-15.09.58-1-160697	86	5	5	1	0	0	445	4	4	0	0	NA	NA	NA	32	25	500	168	170	244	84	117	2	5	4	0.004	0.03	0.024
.	19.01.15-15.10.13-1-160706	126	4	4	0	0	0	456	2	2	0	0	NA	NA	NA	37	30	505	167	171	252	86	118	10	0	1	0.02	0	0.006
.	19.01.15-15.10.27-1-160707	203	20	20	1	0	1	480	17	17	0	0	NA	NA	NA	58	66	528	177	174	269	91	120	46	9	1	0.087	0.051	0.006
.	19.01.15-15.10.31-1-160708	531	156	156	41	0	30	558	143	143	0	0	NA	NA	NA	140	149	570	193	199	308	105	145	305	116	23	0.535	0.601	0.116
.	19.01.15-15.10.46-1-160732	317	50	50	13	0	11	505	47	47	0	0	NA	NA	NA	79	89	531	188	183	275	101	129	109	50	17	0.205	0.266	0.093
.	19.01.15-15.10.50-1-160738	96	3	3	0	0	0	444	2	2	0	0	NA	NA	NA	24	28	503	171	167	247	85	112	2	4	0	0.004	0.023	0
.	19.01.15-15.10.52-1-160740	156	16	16	5	0	5	466	13	13	0	0	NA	NA	NA	62	52	522	174	169	263	88	115	21	12	4	0.04	0.069	0.024
.	19.01.15-15.10.59-1-160745	443	31	31	12	0	9	538	27	27	0	0	NA	NA	NA	120	126	560	194	185	298	106	134	86	23	5	0.154	0.119	0.027
.	19.01.15-15.11.02-1-160746	32	1	1	1	0	1	0	0	0	0	0	NA	NA	NA	5	11	495	166	163	0	0	0	0	0	3	0	0	0.018
.	19.01.15-15.11.04-1-160747	372	102	102	30	0	25	531	96	96	0	0	NA	NA	NA	105	116	557	183	189	298	94	139	191	75	16	0.343	0.41	0.085
.	19.01.15-15.11.17-1-160755	233	13	13	2	0	1	480	11	11	0	0	NA	NA	NA	72	59	525	172	175	270	87	123	12	13	9	0.023	0.076	0.051
.	19.01.15-15.11.18-1-160756	130	8	8	4	0	3	460	5	5	0	0	NA	NA	NA	29	39	507	172	173	253	87	120	15	4	3	0.03	0.023	0.017
.	19.01.15-15.11.18-1-160757	33	1	1	0	0	0	0	0	0	0	0	NA	NA	NA	7	7	493	164	163	0	0	0	0	0	0	0	0	0
.	19.01.15-15.11.21-1-160761	337	60	60	12	0	9	512	55	55	0	0	NA	NA	NA	99	99	552	177	183	293	90	129	97	27	7	0.176	0.153	0.038
.	19.01.15-15.11.34-1-160762	355	23	23	7	0	4	502	18	18	0	0	NA	NA	NA	102	87	544	179	177	284	96	122	45	26	7	0.083	0.145	0.04
.	19.01.15-15.11.43-1-160782	34	1	1	0	0	0	0	0	0	0	0	NA	NA	NA	9	7	492	165	163	0	0	0	3	0	0	0.006	0	0
.	19.01.15-15.11.44-1-160784	267	102	102	19	0	15	493	95	95	0	0	NA	NA	NA	64	70	529	175	179	274	91	128	211	39	33	0.399	0.223	0.184
.	19.01.15-15.11.45-1-160786	390	150	150	33	0	25	527	141	141	0	0	NA	NA	NA	91	107	551	190	179	296	104	127	243	104	27	0.441	0.547	0.151
.	19.01.15-15.11.50-1-160791	203	14	14	7	0	4	466	13	13	0	0	NA	NA	NA	59	45	512	176	170	256	91	119	32	5	8	0.062	0.028	0.047
.	19.01.15-15.11.57-1-160797	32	1	1	0	0	0	0	0	0	0	0	NA	NA	NA	8	5	492	164	162	0	0	0	0	1	0	0	0.006	0
.	19.01.15-15.12.00-1-160800	540	106	106	30	0	22	571	98	98	0	0	NA	NA	NA	170	169	569	214	199	309	123	139	245	64	25	0.431	0.299	0.126
.	19.01.15-15.12.15-1-160805	82	3	3	1	0	1	458	2	2	0	0	NA	NA	NA	28	41	513	170	171	256	83	119	0	12	4	0	0.071	0.023
.	19.01.15-15.12.22-1-160806	294	117	117	24	0	18	483	109	109	0	0	NA	NA	NA	89	64	525	179	173	270	92	121	232	65	11	0.442	0.363	0.064
.	19.01.15-15.12.29-1-160807	155	28	28	7	0	5	472	24	24	0	0	NA	NA	NA	42	51	522	169	173	264	86	122	48	21	3	0.092	0.124	0.017
.	19.01.15-15.12.32-1-160808	150	18	18	5	0	5	467	16	16	0	0	NA	NA	NA	45	52	516	176	173	258	89	120	36	5	3	0.07	0.028	0.017
.	19.01.15-15.12.57-1-160838	89	5	5	0	0	0	451	3	3	0	0	NA	NA	NA	24	31	509	167	168	251	84	116	13	2	0	0.026	0.012	0
.	19.01.15-15.13.02-1-160841	266	28	28	7	0	6	490	24	24	0	0	NA	NA	NA	71	71	529	183	172	273	98	119	55	24	8	0.104	0.131	0.047
.	19.01.15-15.13.04-1-160842	211	23	23	7	0	5	480	19	19	0	0	NA	NA	NA	62	64	524	180	173	264	94	122	61	11	0	0.116	0.061	0
.	19.01.15-15.13.11-1-160847	419	123	123	33	0	29	519	109	109	0	0	NA	NA	NA	113	111	558	186	180	295	98	126	270	57	25	0.484	0.306	0.139
.	19.01.15-15.13.12-1-160848	94	4	4	1	0	1	448	3	3	0	0	NA	NA	NA	43	31	507	170	167	251	85	112	8	0	6	0.016	0	0.036
.	19.01.15-15.13.27-1-160857	87	4	4	1	0	1	458	3	3	0	0	NA	NA	NA	29	44	511	174	172	254	87	117	5	7	0	0.01	0.04	0
.	19.01.15-15.13.38-1-160873	520	131	131	33	0	25	559	120	120	0	0	NA	NA	NA	158	149	577	194	191	313	108	138	271	76	29	0.47	0.392	0.152
.	19.01.15-15.13.43-1-160878	478	101	101	31	0	21	540	94	94	0	0	NA	NA	NA	117	123	563	184	189	303	101	136	254	52	23	0.451	0.283	0.122
.	19.01.15-15.13.46-1-160882	31	1	1	0	0	0	0	0	0	0	0	NA	NA	NA	6	7	491	166	163	0	0	0	0	0	0	0	0	0
.	19.01.15-15.13.56-1-160889	88	4	4	1	0	1	443	3	3	0	0	NA	NA	NA	35	25	504	172	162	248	85	110	8	0	3	0.016	0	0.019
.	19.01.15-15.14.01-1-160893	38	1	1	0	0	0	0	0	0	0	0	NA	NA	NA	15	15	496	167	165	0	0	0	0	0	1	0	0	0.006
.	19.01.15-15.14.03-1-160894	200	17	17	4	0	4	479	16	16	0	0	NA	NA	NA	61	59	516	181	175	263	95	121	34	9	12	0.066	0.05	0.069
.	19.01.15-15.14.11-1-160895	427	159	159	52	0	39	538	144	144	0	0	NA	NA	NA	108	124	564	188	185	303	103	132	303	108	18	0.537	0.574	0.097
.	19.01.15-15.14.17-1-160899	90	7	7	0	0	0	454	6	6	0	0	NA	NA	NA	30	34	513	166	168	256	82	116	4	5	2	0.008	0.03	0.012
.	19.01.15-15.14.22-1-160900	122	9	9	0	0	0	461	7	7	0	0	NA	NA	NA	44	49	514	174	174	256	85	120	27	0	0	0.053	0	0
.	19.01.15-15.14.33-1-160902	325	54	54	10	0	8	499	47	47	0	0	NA	NA	NA	84	82	541	180	174	284	94	121	99	49	18	0.183	0.272	0.103
.	19.01.15-15.14.34-1-160904	445	177	177	46	0	41	508	161	161	0	0	NA	NA	NA	101	98	550	179	182	287	94	127	331	74	35	0.602	0.413	0.192
.	19.01.15-15.14.35-1-160905	237	13	13	3	0	3	482	12	12	0	0	NA	NA	NA	65	73	538	180	168	274	91	117	36	4	6	0.067	0.022	0.036
.	19.01.15-15.14.39-1-160922	67	2	2	0	0	0	436	1	1	0	0	NA	NA	NA	17	13	493	165	168	241	80	115	3	0	0	0.006	0	0
.	19.01.15-15.14.52-1-160934	243	16	16	4	0	3	486	13	13	0	0	NA	NA	NA	75	66	525	176	178	269	92	125	45	7	3	0.086	0.04	0.017
.	19.01.15-15.15.02-1-160939	124	7	7	2	0	2	464	6	6	0	0	NA	NA	NA	52	51	519	174	171	260	88	116	13	2	6	0.025	0.011	0.035
.	19.01.15-15.15.19-1-160947	155	15	15	2	0	2	482	12	12	0	0	NA	NA	NA	38	60	523	178	172	270	92	120	37	6	3	0.071	0.034	0.017
.	19.01.15-15.15.20-1-160948	329	108	108	23	0	15	501	97	97	0	0	NA	NA	NA	81	82	538	177	180	283	90	128	203	73	26	0.377	0.412	0.144
.	19.01.15-15.15.28-1-160952	700	145	145	34	0	28	608	139	139	0	0	NA	NA	NA	178	207	625	192	203	355	105	148	310	82	32	0.496	0.427	0.158
.	19.01.15-15.15.41-1-160970	66	3	3	2	0	2	436	2	2	0	0	NA	NA	NA	32	17	497	166	167	241	81	114	3	0	3	0.006	0	0.018
.	19.01.15-15.15.52-1-160983	327	30	30	13	0	12	504	29	29	0	0	NA	NA	NA	94	88	543	177	181	284	91	129	77	19	9	0.142	0.107	0.05
.	19.01.15-15.16.06-1-160988	61	2	2	0	0	0	199	1	1	0	0	NA	NA	NA	28	19	505	163	164	113	35	51	1	0	2	0.002	0	0.012
.	19.01.15-15.16.06-1-160989	90	6	6	1	0	1	446	4	4	0	0	NA	NA	NA	32	27	506	168	166	251	84	111	18	0	0	0.036	0	0
.	19.01.15-15.16.15-1-160993	155	12	12	1	0	0	461	10	10	0	0	NA	NA	NA	40	39	509	172	171	257	85	119	32	1	18	0.063	0.006	0.105
.	19.01.15-15.16.16-1-160994	95	3	3	1	0	1	455	1	1	0	0	NA	NA	NA	20	31	505	172	167	253	87	115	3	4	6	0.006	0.023	0.036
.	19.01.15-15.16.25-1-160995	607	99	99	26	0	19	576	90	90	0	0	NA	NA	NA	160	163	577	194	205	319	108	149	213	76	20	0.369	0.392	0.098
.	19.01.15-15.16.32-1-161000	63	4	4	0	0	0	152	3	3	0	0	NA	NA	NA	15	9	494	164	164	82	28	42	6	0	0	0.012	0	0
.	19.01.15-15.16.43-1-161020	61	2	2	0	0	0	436	1	1	0	0	NA	NA	NA	20	19	500	168	164	245	81	110	0	0	3	0	0	0.018
.	19.01.15-15.16.43-1-161021	112	4	4	1	0	1	452	3	3	0	0	NA	NA	NA	34	31	501	172	171	251	84	117	8	3	1	0.016	0.017	0.006
.	19.01.15-15.16.48-1-161027	34	1	1	0	0	0	0	0	0	0	0	NA	NA	NA	2	2	490	163	162	0	0	0	0	0	0	0	0	0
.	19.01.15-15.16.51-1-161031	579	67	67	15	0	11	555	59	59	0	0	NA	NA	NA	148	142	580	184	191	321	96	138	184	32	13	0.317	0.174	0.068
.	19.01.15-15.16.52-1-161032	154	15	15	4	0	3	464	14	14	0	0	NA	NA	NA	51	49	524	170	168	263	86	115	31	7	5	0.059	0.041	0.03
.	19.01.15-15.16.53-1-161033	33	1	1	0	0	0	0	0	0	0	0	NA	NA	NA	9	7	493	164	163	0	0	0	0	3	0	0	0.018	0
.	19.01.15-15.16.56-1-161036	574	153	153	41	0	28	578	139	139	0	0	NA	NA	NA	134	168	589	190	202	325	107	146	320	54	62	0.543	0.284	0.307
.	19.01.15-15.16.56-1-161037	32	1	1	1	0	1	0	0	0	0	0	NA	NA	NA	7	10	492	167	164	0	0	0	2	0	0	0.004	0	0
.	19.01.15-15.16.59-1-161041	265	32	32	8	0	6	495	30	30	0	0	NA	NA	NA	92	80	539	182	172	280	97	118	65	16	10	0.121	0.088	0.058
.	19.01.15-15.17.16-1-161050	148	8	8	1	0	1	463	6	6	0	0	NA	NA	NA	49	44	519	169	169	260	87	116	17	4	0	0.033	0.024	0
.	19.01.15-15.17.28-1-161054	120	5	5	2	0	2	464	3	3	0	0	NA	NA	NA	36	44	512	171	174	257	87	120	10	0	5	0.02	0	0.029
.	19.01.15-15.17.30-1-161055	471	143	143	33	0	27	525	134	134	0	0	NA	NA	NA	111	112	567	185	173	305	99	121	268	84	26	0.473	0.454	0.15
.	19.01.15-15.17.36-1-161056	407	141	141	48	0	38	530	130	130	0	0	NA	NA	NA	126	111	558	188	178	304	101	125	277	86	41	0.496	0.457	0.23
.	19.01.15-15.17.48-1-161081	157	10	10	1	0	1	464	9	9	0	0	NA	NA	NA	56	50	521	175	167	259	90	115	7	14	5	0.013	0.08	0.03
.	19.01.15-15.17.53-1-161087	186	28	28	6	0	5	473	22	22	0	0	NA	NA	NA	43	56	517	179	173	260	93	120	58	12	3	0.112	0.067	0.017
.	19.01.15-15.18.18-1-161098	31	1	1	0	0	0	0	0	0	0	0	NA	NA	NA	6	8	492	165	164	0	0	0	0	0	0	0	0	0
.	19.01.15-15.18.20-1-161100	32	1	1	1	0	1	0	0	0	0	0	NA	NA	NA	9	10	495	165	163	0	0	0	0	0	0	0	0	0
.	19.01.15-15.18.22-1-161101	146	16	16	5	0	3	475	14	14	0	0	NA	NA	NA	43	65	524	174	180	264	87	124	33	12	6	0.063	0.069	0.033
.	19.01.15-15.18.26-1-161108	556	87	87	24	0	20	563	82	82	0	0	NA	NA	NA	142	148	575	195	191	317	108	138	213	65	8	0.37	0.333	0.042
.	19.01.15-15.18.32-1-161113	34	1	1	0	0	0	0	0	0	0	0	NA	NA	NA	4	8	493	163	165	0	0	0	0	0	0	0	0	0
.	19.01.15-15.18.34-1-161114	39	1	1	0	0	0	0	0	0	0	0	NA	NA	NA	9	8	491	165	165	0	0	0	0	0	0	0	0	0
.	19.01.15-15.18.36-1-161131	34	1	1	0	0	0	0	0	0	0	0	NA	NA	NA	11	9	496	163	163	0	0	0	0	0	3	0	0	0.018
.	19.01.15-15.18.38-1-161132	665	140	140	36	0	29	594	132	132	0	0	NA	NA	NA	164	183	596	189	211	330	105	159	308	60	26	0.517	0.317	0.123
.	19.01.15-15.18.39-1-161133	117	11	11	2	0	2	464	9	9	0	0	NA	NA	NA	32	46	514	172	173	256	87	121	30	2	5	0.058	0.012	0.029
.	19.01.15-15.18.39-1-161134	407	151	151	40	0	34	514	143	143	0	0	NA	NA	NA	92	98	548	180	183	292	93	129	298	79	20	0.544	0.439	0.109
.	19.01.15-15.19.00-1-161151	34	1	1	0	0	0	0	0	0	0	0	NA	NA	NA	7	8	493	166	162	0	0	0	0	0	0	0	0	0
.	19.01.15-15.19.02-1-161152	301	134	134	27	0	20	499	123	123	0	0	NA	NA	NA	90	99	545	185	182	279	98	122	227	56	36	0.417	0.303	0.198
.	19.01.15-15.19.10-1-161153	375	71	71	21	0	19	496	65	65	0	0	NA	NA	NA	113	82	539	179	177	279	92	125	165	45	14	0.306	0.251	0.079
.	19.01.15-15.20.02-1-161201	31	1	1	0	0	0	0	0	0	0	0	NA	NA	NA	7	12	496	165	164	0	0	0	0	3	0	0	0.018	0
.	19.01.15-15.20.05-1-161203	36	1	1	0	0	0	0	0	0	0	0	NA	NA	NA	12	7	493	163	164	0	0	0	0	0	2	0	0	0.012
.	19.01.15-15.20.08-1-161204	512	85	85	26	0	19	553	81	81	0	0	NA	NA	NA	150	140	561	201	191	305	114	134	180	69	38	0.321	0.343	0.199
.	19.01.15-15.20.18-1-161208	300	24	24	4	0	4	511	21	21	0	0	NA	NA	NA	78	92	537	182	186	282	98	131	55	14	5	0.102	0.077	0.027
.	19.01.15-15.20.20-1-161209	352	26	26	2	0	2	526	24	24	0	0	NA	NA	NA	114	118	561	181	189	298	94	134	43	10	12	0.077	0.055	0.063
.	19.01.15-15.20.27-1-161210	355	73	73	25	0	20	505	66	66	0	0	NA	NA	NA	97	85	535	184	179	277	100	128	176	29	15	0.329	0.158	0.084
.	19.01.15-15.20.36-1-161211	621	64	64	17	0	13	596	61	61	0	0	NA	NA	NA	170	184	598	199	200	340	111	145	157	58	11	0.263	0.291	0.055
.	19.01.15-15.20.55-1-161242	385	120	120	30	0	24	535	111	111	0	0	NA	NA	NA	106	122	563	189	183	305	102	128	256	62	21	0.455	0.328	0.115
.	19.01.15-15.21.03-1-161246	352	165	165	47	0	42	503	150	150	0	0	NA	NA	NA	98	87	542	179	179	285	92	126	325	92	33	0.6	0.514	0.184
.	19.01.15-15.21.28-1-161257	60	4	4	2	0	1	443	3	3	0	0	NA	NA	NA	20	23	503	166	167	247	82	114	9	0	4	0.018	0	0.024
.	19.01.15-15.21.28-1-161258	180	31	31	5	0	3	475	28	28	0	0	NA	NA	NA	49	61	529	171	174	267	86	122	63	15	17	0.119	0.088	0.098
.	19.01.15-15.21.30-1-161259	61	3	3	1	0	1	443	2	2	0	0	NA	NA	NA	24	19	499	168	165	250	83	110	8	0	0	0.016	0	0
.	19.01.15-15.21.41-1-161276	450	97	97	21	0	18	530	91	91	0	0	NA	NA	NA	123	117	556	189	185	299	103	128	206	62	26	0.371	0.328	0.141
.	19.01.15-15.21.43-1-161280	572	95	95	33	0	27	575	88	88	0	0	NA	NA	NA	162	159	594	189	189	330	106	139	271	50	10	0.456	0.265	0.053
.	19.01.15-15.21.54-1-161289	171	10	10	4	0	4	472	9	9	0	0	NA	NA	NA	54	55	514	179	175	257	94	121	27	4	5	0.053	0.022	0.029
.	19.01.15-15.21.58-1-161294	451	63	63	17	0	12	556	60	60	0	0	NA	NA	NA	143	142	578	196	181	316	111	129	137	50	19	0.237	0.255	0.105
.	19.01.15-15.22.03-1-161297	238	19	19	3	0	2	491	18	18	0	0	NA	NA	NA	82	79	540	173	179	280	85	126	27	22	2	0.05	0.127	0.011
.	19.01.15-15.22.07-1-161298	441	96	96	29	0	20	540	85	85	0	0	NA	NA	NA	106	121	564	188	182	306	103	131	219	83	29	0.388	0.441	0.159
.	19.01.15-15.22.17-1-161302	415	66	66	16	0	13	530	56	56	0	0	NA	NA	NA	121	113	548	188	190	289	103	138	90	52	21	0.164	0.277	0.111
.	19.01.15-15.22.38-1-161318	385	39	39	9	0	8	517	32	32	0	0	NA	NA	NA	107	102	553	180	182	291	95	131	91	24	10	0.165	0.133	0.055
.	19.01.15-15.23.17-1-161339	352	109	109	25	0	20	520	94	94	0	0	NA	NA	NA	86	107	550	186	184	290	99	131	236	77	13	0.429	0.414	0.071
.	19.01.15-15.23.32-1-161348	173	8	8	1	0	0	481	7	7	0	0	NA	NA	NA	58	65	529	180	169	271	94	116	13	3	2	0.025	0.017	0.012
.	19.01.15-15.23.32-1-161349	32	1	1	0	0	0	0	0	0	0	0	NA	NA	NA	12	8	493	164	164	0	0	0	0	0	0	0	0	0
.	19.01.15-15.23.34-1-161350	149	12	12	5	0	4	464	9	9	0	0	NA	NA	NA	38	43	515	172	169	260	87	117	20	3	9	0.039	0.017	0.053
.	19.01.15-15.23.36-1-161351	323	64	64	10	0	7	510	61	61	0	0	NA	NA	NA	83	89	537	187	178	281	101	128	160	24	17	0.298	0.128	0.096
.	19.01.15-15.23.37-1-161367	34	1	1	0	0	0	0	0	0	0	0	NA	NA	NA	3	9	493	163	166	0	0	0	2	0	0	0.004	0	0
.	19.01.15-15.23.37-1-161368	215	18	18	3	0	3	491	14	14	0	0	NA	NA	NA	66	78	539	181	171	280	94	117	34	9	2	0.063	0.05	0.012
.	19.01.15-15.23.37-1-161369	119	6	6	2	0	1	456	5	5	0	0	NA	NA	NA	52	35	507	172	169	252	89	115	7	14	0	0.014	0.081	0
.	19.01.15-15.23.39-1-161370	243	11	11	1	0	1	498	10	10	0	0	NA	NA	NA	84	90	543	184	176	280	94	124	25	5	2	0.046	0.027	0.011
.	19.01.15-15.23.50-1-161383	149	9	9	2	0	2	454	7	7	0	0	NA	NA	NA	55	43	507	176	173	249	88	117	24	0	2	0.047	0	0.012
.	19.01.15-15.23.54-1-161384	360	98	98	20	0	14	524	89	89	0	0	NA	NA	NA	95	110	555	182	186	294	97	133	187	59	34	0.337	0.324	0.183
.	19.01.15-15.23.56-1-161386	30	1	1	0	0	0	0	0	0	0	0	NA	NA	NA	6	10	493	165	165	0	0	0	0	0	0	0	0	0
.	19.01.15-15.23.58-1-161390	30	1	1	0	0	0	0	0	0	0	0	NA	NA	NA	12	9	494	164	164	0	0	0	1	0	0	0.002	0	0
.	19.01.15-15.24.01-1-161391	32	1	1	0	0	0	0	0	0	0	0	NA	NA	NA	10	9	495	163	164	0	0	0	0	3	0	0	0.018	0
.	19.01.15-15.24.03-1-161392	58	2	2	1	0	1	0	1	1	0	0	NA	NA	NA	16	19	497	167	168	0	0	0	3	0	3	0.006	0	0.018
.	19.01.15-15.24.03-1-161393	477	129	129	30	0	26	531	121	121	0	0	NA	NA	NA	118	123	572	185	179	304	101	126	269	91	43	0.47	0.492	0.24
.	19.01.15-15.24.03-1-161394	35	1	1	1	0	1	0	0	0	0	0	NA	NA	NA	8	7	493	164	163	0	0	0	0	0	1	0	0	0.006
.	19.01.15-15.24.03-1-161395	59	3	3	0	0	0	440	2	2	0	0	NA	NA	NA	16	17	499	167	164	246	83	111	5	0	6	0.01	0	0.037
.	19.01.15-15.24.06-1-161396	446	92	92	26	0	21	521	85	85	0	0	NA	NA	NA	102	108	562	181	178	303	94	124	228	50	5	0.406	0.276	0.028
.	19.01.15-15.24.06-1-161397	32	1	1	0	0	0	0	0	0	0	0	NA	NA	NA	7	9	492	167	163	0	0	0	0	0	3	0	0	0.018
.	19.01.15-15.24.09-1-161398	30	1	1	0	0	0	0	0	0	0	0	NA	NA	NA	6	6	492	164	163	0	0	0	2	0	0	0.004	0	0
.	19.01.15-15.24.10-1-161399	31	1	1	0	0	0	0	0	0	0	0	NA	NA	NA	8	7	493	163	164	0	0	0	1	0	0	0.002	0	0
.	19.01.15-15.24.11-1-161400	195	8	8	3	0	2	478	6	6	0	0	NA	NA	NA	55	61	529	170	175	272	85	121	21	10	3	0.04	0.059	0.017
.	19.01.15-15.24.12-1-161404	88	5	5	1	0	0	458	4	4	0	0	NA	NA	NA	28	36	507	173	169	252	88	118	10	0	0	0.02	0	0
.	19.01.15-15.24.15-1-161405	86	4	4	1	0	1	451	3	3	0	0	NA	NA	NA	24	25	510	164	164	256	81	114	11	7	0	0.022	0.043	0
.	19.01.15-15.24.31-1-161407	522	95	95	28	0	22	561	85	85	0	0	NA	NA	NA	151	146	578	184	197	318	99	144	195	70	29	0.337	0.38	0.147
.	19.01.15-15.24.33-1-161409	147	11	11	3	0	2	474	9	9	0	0	NA	NA	NA	54	55	519	179	170	263	90	121	22	10	0	0.042	0.056	0
.	19.01.15-15.24.36-1-161410	178	24	24	0	0	0	466	20	20	0	0	NA	NA	NA	40	46	517	173	169	265	85	116	41	9	1	0.079	0.052	0.006
.	19.01.15-15.25.05-1-161442	472	80	80	24	0	19	517	74	74	0	0	NA	NA	NA	139	101	549	179	186	290	95	132	179	22	45	0.326	0.123	0.242
.	19.01.15-15.25.07-1-161443	32	1	1	1	0	1	0	0	0	0	0	NA	NA	NA	13	9	493	163	166	0	0	0	3	0	0	0.006	0	0
.	19.01.15-15.25.09-1-161444	32	1	1	0	0	0	0	0	0	0	0	NA	NA	NA	6	8	492	165	164	0	0	0	0	0	0	0	0	0
.	19.01.15-15.25.09-1-161445	312	19	19	0	0	0	506	17	17	0	0	NA	NA	NA	100	89	543	183	176	285	98	123	45	3	2	0.083	0.016	0.011
.	19.01.15-15.25.10-1-161446	530	119	119	33	0	28	564	111	111	0	0	NA	NA	NA	148	146	581	195	183	322	109	133	292	66	16	0.503	0.338	0.087
.	19.01.15-15.25.26-1-161454	58	2	2	0	0	0	442	1	1	0	0	NA	NA	NA	20	24	500	166	171	246	79	117	0	6	0	0	0.036	0
.	19.01.15-15.25.37-1-161473	122	23	23	2	0	1	459	19	19	0	0	NA	NA	NA	38	37	515	170	165	262	86	111	60	8	4	0.117	0.047	0.024
.	19.01.15-15.25.39-1-161474	341	75	75	22	0	15	507	72	72	0	0	NA	NA	NA	111	95	546	182	180	287	96	124	172	68	11	0.315	0.374	0.061
.	19.01.15-15.25.40-1-161477	367	143	143	42	0	34	520	136	136	0	0	NA	NA	NA	91	109	553	179	190	290	93	137	262	88	36	0.474	0.492	0.189
.	19.01.15-15.26.02-1-161494	126	8	8	1	0	1	462	7	7	0	0	NA	NA	NA	42	41	510	174	170	256	88	118	7	7	1	0.014	0.04	0.006
.	19.01.15-15.26.06-1-161495	329	84	84	23	0	13	496	76	76	0	0	NA	NA	NA	87	78	529	187	175	272	104	120	168	63	19	0.318	0.337	0.109
.	19.01.15-15.26.25-1-161499	125	8	8	1	0	0	467	6	6	0	0	NA	NA	NA	46	46	514	172	173	259	88	120	8	6	3	0.016	0.035	0.017
.	19.01.15-15.26.40-1-161520	325	96	96	21	0	17	489	86	86	0	0	NA	NA	NA	77	75	544	171	173	282	87	120	207	31	27	0.381	0.181	0.156
.	19.01.15-15.26.43-1-161524	387	71	71	16	0	11	523	60	60	0	0	NA	NA	NA	101	105	549	183	186	291	100	132	148	43	22	0.27	0.235	0.118
.	19.01.15-15.26.44-1-161526	347	97	97	27	0	20	506	92	92	0	0	NA	NA	NA	80	85	535	186	177	282	101	123	220	55	28	0.411	0.296	0.158
.	19.01.15-15.26.45-1-161528	271	34	34	10	0	7	480	30	30	0	0	NA	NA	NA	88	65	532	174	172	271	87	122	80	15	6	0.15	0.086	0.035
.	19.01.15-15.27.25-1-161548	429	126	126	35	0	27	523	111	111	0	0	NA	NA	NA	119	111	558	188	178	297	101	125	265	86	18	0.475	0.457	0.101
.	19.01.15-15.27.27-1-161549	292	114	114	16	0	11	497	108	108	0	0	NA	NA	NA	86	77	536	176	178	278	91	128	224	48	13	0.418	0.273	0.073
.	19.01.15-15.27.28-1-161550	241	20	20	3	0	3	479	19	19	0	0	NA	NA	NA	61	63	521	177	178	264	92	123	50	3	0	0.096	0.017	0
.	19.01.15-15.27.40-1-161570	322	42	42	8	0	7	507	37	37	0	0	NA	NA	NA	98	87	535	184	181	277	100	130	73	40	20	0.136	0.217	0.11
.	19.01.15-15.28.00-1-161587	262	83	83	19	0	16	496	79	79	0	0	NA	NA	NA	85	85	542	181	175	281	93	122	169	28	13	0.312	0.155	0.074
.	19.01.15-15.28.14-1-161592	234	11	11	3	0	3	490	10	10	0	0	NA	NA	NA	69	79	535	183	174	272	94	124	25	10	8	0.047	0.055	0.046
.	19.01.15-15.28.22-1-161594	298	148	148	27	0	23	501	137	137	0	0	NA	NA	NA	69	85	544	179	175	283	95	123	278	40	34	0.511	0.223	0.194
.	19.01.15-15.28.29-1-161605	92	3	3	1	0	1	444	2	2	0	0	NA	NA	NA	35	31	506	171	167	251	80	113	13	0	0	0.026	0	0
.	19.01.15-15.28.49-1-161631	34	1	1	0	0	0	0	0	0	0	0	NA	NA	NA	12	5	493	163	162	0	0	0	2	0	0	0.004	0	0
.	19.01.15-15.28.54-1-161634	384	162	162	47	0	36	505	148	148	0	0	NA	NA	NA	122	94	549	180	178	290	93	122	359	72	20	0.654	0.4	0.112
.	19.01.15-15.28.56-1-161635	354	41	41	13	0	11	510	37	37	0	0	NA	NA	NA	107	93	549	179	178	291	93	126	84	28	27	0.153	0.156	0.152
.	19.01.15-15.28.58-1-161639	149	11	11	1	0	1	468	10	10	0	0	NA	NA	NA	45	50	519	174	170	261	88	119	19	0	4	0.037	0	0.024
.	19.01.15-15.28.59-1-161641	365	83	83	12	0	11	510	75	75	0	0	NA	NA	NA	100	95	542	189	177	285	100	125	154	54	25	0.284	0.286	0.141
.	19.01.15-15.29.24-1-161649	330	50	50	10	0	8	496	45	45	0	0	NA	NA	NA	92	83	537	183	176	278	97	121	114	32	21	0.212	0.175	0.119
.	19.01.15-15.29.53-1-161682	353	79	79	20	0	18	507	70	70	0	0	NA	NA	NA	109	93	544	185	177	282	102	123	166	33	17	0.305	0.178	0.096
.	19.01.15-15.29.57-1-161685	144	11	11	2	0	2	465	9	9	0	0	NA	NA	NA	43	46	518	168	173	260	84	121	27	11	7	0.052	0.065	0.04
.	19.01.15-15.30.02-1-161692	438	100	100	31	0	25	519	94	94	0	0	NA	NA	NA	117	106	558	184	177	299	95	125	207	77	40	0.371	0.418	0.226
.	19.01.15-15.30.20-1-161696	542	100	100	26	0	18	550	87	87	0	0	NA	NA	NA	142	142	577	186	192	314	99	137	221	60	14	0.383	0.323	0.073
.	19.01.15-15.30.32-1-161697	395	102	102	28	0	24	499	93	93	0	0	NA	NA	NA	98	84	539	175	183	282	89	128	177	82	12	0.328	0.469	0.066
.	19.01.15-15.30.50-1-161725	62	2	2	1	0	1	442	1	1	0	0	NA	NA	NA	37	23	501	168	167	244	83	115	2	0	11	0.004	0	0.066
.	19.01.15-15.31.24-1-161780	63	2	2	2	0	2	450	1	1	0	0	NA	NA	NA	16	26	500	173	166	247	88	115	4	0	0	0.008	0	0
.	19.01.15-15.31.36-1-161790	117	7	7	2	0	2	440	6	6	0	0	NA	NA	NA	27	17	495	168	167	243	83	114	4	17	9	0.008	0.101	0.054
.	19.01.15-15.31.37-1-161800	328	52	52	20	0	14	510	47	47	0	0	NA	NA	NA	78	88	544	179	178	292	95	123	119	21	20	0.219	0.117	0.112
.	19.01.15-15.31.47-1-161809	127	5	5	0	0	0	459	3	3	0	0	NA	NA	NA	43	40	509	173	171	251	88	120	10	0	1	0.02	0	0.006
.	19.01.15-15.31.52-1-161814	182	18	18	3	0	3	469	17	17	0	0	NA	NA	NA	58	48	519	173	169	263	89	117	32	16	3	0.062	0.092	0.018
.	19.01.15-15.31.54-1-161815	378	86	86	20	0	16	515	83	83	0	0	NA	NA	NA	102	96	538	188	183	285	102	128	198	44	23	0.368	0.234	0.126
.	19.01.15-15.32.02-1-161821	655	126	126	29	0	18	587	112	112	0	0	NA	NA	NA	195	183	598	203	195	334	113	140	278	85	20	0.465	0.419	0.103
.	19.01.15-15.32.18-1-161826	176	7	7	2	0	2	465	6	6	0	0	NA	NA	NA	54	47	515	172	173	260	88	117	16	4	3	0.031	0.023	0.017
.	19.01.15-15.32.38-1-161842	162	6	6	4	0	3	469	3	3	0	0	NA	NA	NA	44	50	514	175	174	257	90	122	11	6	0	0.021	0.034	0
.	19.01.15-15.32.39-1-161843	397	42	42	7	0	5	534	40	40	0	0	NA	NA	NA	127	110	538	192	193	287	106	141	66	29	17	0.123	0.151	0.088
.	19.01.15-15.32.44-1-161849	259	28	28	7	0	7	499	24	24	0	0	NA	NA	NA	76	87	540	187	173	278	102	119	36	27	8	0.067	0.144	0.046
.	19.01.15-15.32.54-1-161857	267	28	28	3	0	3	489	26	26	0	0	NA	NA	NA	71	70	530	180	173	272	97	120	52	12	9	0.098	0.067	0.052
.	19.01.15-15.32.57-1-161860	116	6	6	0	0	0	447	4	4	0	0	NA	NA	NA	35	25	502	170	166	248	86	113	11	3	3	0.022	0.018	0.018
.	19.01.15-15.32.57-1-161861	355	77	77	17	0	14	525	71	71	0	0	NA	NA	NA	83	110	562	179	182	301	93	131	159	50	16	0.283	0.279	0.088
.	19.01.15-15.32.59-1-161864	466	87	87	15	0	12	533	79	79	0	0	NA	NA	NA	140	120	547	187	199	292	100	141	224	36	13	0.41	0.193	0.065
.	19.01.15-15.33.12-1-161869	117	5	5	1	0	1	477	4	4	0	0	NA	NA	NA	36	58	521	174	176	264	91	122	14	4	0	0.027	0.023	0
.	19.01.15-15.33.22-1-161871	522	102	102	25	0	20	566	97	97	0	0	NA	NA	NA	148	152	577	196	192	315	111	140	226	50	22	0.392	0.255	0.115
.	19.01.15-15.33.28-1-161876	150	7	7	1	0	1	465	6	6	0	0	NA	NA	NA	54	49	515	176	171	256	89	120	19	9	3	0.037	0.051	0.018
.	19.01.15-15.33.31-1-161877	433	93	93	17	0	12	529	85	85	0	0	NA	NA	NA	127	122	557	189	189	296	100	133	155	58	36	0.278	0.307	0.19
.	19.01.15-15.33.38-1-161896	538	89	89	26	0	21	571	82	82	0	0	NA	NA	NA	140	158	584	192	195	323	107	141	199	106	22	0.341	0.552	0.113
.	19.01.15-15.33.43-1-161901	395	102	102	28	0	19	533	94	94	0	0	NA	NA	NA	96	114	563	182	182	305	98	130	239	33	46	0.425	0.181	0.253
.	19.01.15-15.33.53-1-161910	231	25	25	5	0	5	477	22	22	0	0	NA	NA	NA	82	63	520	180	176	259	93	125	55	12	7	0.106	0.067	0.04
.	19.01.15-15.34.28-1-161919	97	3	3	2	0	2	452	2	2	0	0	NA	NA	NA	34	37	509	172	169	253	85	114	13	0	0	0.026	0	0
.	19.01.15-15.34.28-1-161920	229	34	34	8	0	7	476	31	31	0	0	NA	NA	NA	68	60	528	172	173	265	90	121	69	19	1	0.131	0.11	0.006
.	19.01.15-15.34.41-1-161939	334	30	30	9	0	9	519	27	27	0	0	NA	NA	NA	107	116	556	188	185	292	99	128	58	12	16	0.104	0.064	0.086
.	19.01.15-15.34.44-1-161944	377	43	43	14	0	11	520	36	36	0	0	NA	NA	NA	106	102	553	186	176	293	104	123	97	43	8	0.175	0.231	0.045
.	19.01.15-15.34.57-1-161953	35	1	1	0	0	0	0	0	0	0	0	NA	NA	NA	12	9	494	166	162	0	0	0	0	5	0	0	0.03	0
.	19.01.15-15.35.00-1-161956	466	166	166	51	0	37	523	152	152	0	0	NA	NA	NA	101	107	549	190	181	292	103	128	373	83	26	0.679	0.437	0.144
.	19.01.15-15.35.07-1-161957	236	53	53	10	0	7	486	50	50	0	0	NA	NA	NA	76	67	524	179	177	267	91	128	85	43	14	0.162	0.24	0.079
.	19.01.15-15.35.25-1-161961	32	1	1	1	0	1	0	0	0	0	0	NA	NA	NA	10	6	493	163	163	0	0	0	5	0	0	0.01	0	0
.	19.01.15-15.35.27-1-161966	55	2	2	0	0	0	299	1	1	0	0	NA	NA	NA	21	11	494	165	165	162	59	78	0	0	1	0	0	0.006
.	19.01.15-15.35.29-1-161967	363	102	102	29	0	21	513	95	95	0	0	NA	NA	NA	105	90	547	182	174	291	99	123	249	29	20	0.455	0.159	0.115
.	19.01.15-15.35.30-1-161968	581	100	100	21	0	16	574	96	96	0	0	NA	NA	NA	148	166	585	194	200	320	109	145	241	58	27	0.412	0.299	0.135
.	19.01.15-15.35.34-1-161969	451	116	116	33	0	24	533	106	106	0	0	NA	NA	NA	146	126	567	188	184	301	100	132	214	110	16	0.377	0.585	0.087
.	19.01.15-15.35.36-1-161973	114	8	8	3	0	3	454	6	6	0	0	NA	NA	NA	28	32	512	166	167	257	81	116	7	7	5	0.014	0.042	0.03
.	19.01.15-15.35.38-1-161989	339	40	40	10	0	9	529	38	38	0	0	NA	NA	NA	82	109	551	186	185	297	99	133	83	16	5	0.151	0.086	0.027
.	19.01.15-15.35.41-1-161993	530	130	130	28	0	22	565	117	117	0	0	NA	NA	NA	156	159	591	194	187	328	106	131	297	77	17	0.503	0.397	0.091
.	19.01.15-15.35.53-1-162005	91	4	4	0	0	0	440	3	3	0	0	NA	NA	NA	28	22	504	167	164	249	83	108	3	7	0	0.006	0.042	0
.	19.01.15-15.36.08-1-162010	119	7	7	3	0	3	457	6	6	0	0	NA	NA	NA	31	35	513	166	169	257	83	117	21	0	3	0.041	0	0.018
.	19.01.15-15.36.24-1-162014	481	106	106	27	0	17	554	93	93	0	0	NA	NA	NA	137	138	567	196	188	305	113	136	232	44	34	0.409	0.224	0.181
.	19.01.15-15.36.25-1-162015	34	1	1	0	0	0	0	0	0	0	0	NA	NA	NA	13	7	493	164	163	0	0	0	6	0	0	0.012	0	0
.	19.01.15-15.36.26-1-162020	204	43	43	10	0	6	473	42	42	0	0	NA	NA	NA	66	49	521	171	170	268	88	117	75	44	29	0.144	0.257	0.171
.	19.01.15-15.36.28-1-162021	34	1	1	0	0	0	0	0	0	0	0	NA	NA	NA	15	8	493	164	164	0	0	0	1	0	0	0.002	0	0
.	19.01.15-15.36.31-1-162022	59	3	3	1	0	1	445	2	2	0	0	NA	NA	NA	19	21	501	166	167	248	81	116	7	0	3	0.014	0	0.018
.	19.01.15-15.36.44-1-162043	512	173	173	57	0	39	533	161	161	0	0	NA	NA	NA	122	119	555	192	185	295	108	130	334	79	47	0.602	0.411	0.254
.	19.01.15-15.37.16-1-162060	339	67	67	21	0	13	492	61	61	0	0	NA	NA	NA	103	82	543	175	177	279	89	124	130	50	19	0.239	0.286	0.107
.	19.01.15-15.37.23-1-162061	380	82	82	11	0	8	500	75	75	0	0	NA	NA	NA	105	81	541	175	178	286	89	125	169	52	9	0.312	0.297	0.051
.	19.01.15-15.37.35-1-162066	503	107	107	25	0	22	557	103	103	0	0	NA	NA	NA	123	138	575	185	191	319	103	135	230	81	28	0.4	0.438	0.147
.	19.01.15-15.37.43-1-162088	391	73	73	19	0	15	517	66	66	0	0	NA	NA	NA	106	104	552	187	178	292	100	125	157	59	9	0.284	0.316	0.051
.	19.01.15-15.37.46-1-162093	403	27	27	9	0	8	547	24	24	0	0	NA	NA	NA	128	128	563	185	193	311	99	137	59	5	18	0.105	0.027	0.093
.	19.01.15-15.38.05-1-162103	96	8	8	3	0	3	442	7	7	0	0	NA	NA	NA	40	24	504	170	163	249	84	109	28	5	0	0.056	0.029	0
.	19.01.15-15.38.21-1-162110	335	119	119	33	0	30	527	110	110	0	0	NA	NA	NA	82	108	542	194	185	283	110	134	240	74	33	0.443	0.381	0.178
.	19.01.15-15.38.23-1-162111	150	14	14	2	0	1	473	12	12	0	0	NA	NA	NA	47	53	522	173	171	266	88	119	38	4	1	0.073	0.023	0.006
.	19.01.15-15.38.27-1-162118	202	10	10	1	0	1	480	8	8	0	0	NA	NA	NA	56	73	540	173	173	278	84	118	24	13	3	0.044	0.075	0.017
.	19.01.15-15.38.45-1-162144	428	108	108	17	0	14	519	99	99	0	0	NA	NA	NA	116	105	543	189	186	281	104	134	199	65	33	0.366	0.344	0.177
.	19.01.15-15.38.49-1-162149	90	4	4	1	0	1	452	3	3	0	0	NA	NA	NA	20	31	506	170	168	252	84	116	5	0	4	0.01	0	0.024
.	19.01.15-15.38.50-1-162151	83	3	3	0	0	0	447	2	2	0	0	NA	NA	NA	24	28	509	167	165	250	83	114	5	0	0	0.01	0	0
.	19.01.15-15.39.06-1-162157	322	51	51	10	0	9	503	49	49	0	0	NA	NA	NA	98	91	541	183	180	281	97	125	110	18	3	0.203	0.098	0.017
.	19.01.15-15.39.06-1-162158	85	4	4	1	0	1	442	3	3	0	0	NA	NA	NA	26	18	495	169	167	243	84	115	9	0	0	0.018	0	0
.	19.01.15-15.39.07-1-162159	32	1	1	1	0	1	0	0	0	0	0	NA	NA	NA	13	7	492	163	165	0	0	0	0	0	0	0	0	0
.	19.01.15-15.39.07-1-162160	175	37	37	10	0	7	462	32	32	0	0	NA	NA	NA	46	42	517	167	171	261	83	118	79	20	15	0.153	0.12	0.088
.	19.01.15-15.39.12-1-162164	239	40	40	10	0	7	493	38	38	0	0	NA	NA	NA	84	74	539	177	171	279	94	120	78	36	2	0.145	0.203	0.012
.	19.01.15-15.39.20-1-162165	242	95	95	22	0	17	483	86	86	0	0	NA	NA	NA	60	58	519	177	175	265	95	123	189	37	14	0.364	0.209	0.08
.	19.01.15-15.39.47-1-162198	121	22	22	4	0	3	458	19	19	0	0	NA	NA	NA	34	36	510	172	167	256	88	114	40	17	6	0.078	0.099	0.036
.	19.01.15-15.39.57-1-162205	555	131	131	35	0	30	562	123	123	0	0	NA	NA	NA	151	155	574	199	195	311	111	140	321	41	27	0.559	0.206	0.138
.	19.01.15-15.40.03-1-162212	267	35	35	12	0	10	489	31	31	0	0	NA	NA	NA	81	71	529	179	176	273	93	123	52	46	16	0.098	0.257	0.091
.	19.01.15-15.40.12-1-162216	114	6	6	1	0	0	456	3	3	0	0	NA	NA	NA	33	37	511	168	171	251	86	119	30	4	0	0.059	0.024	0
.	19.01.15-15.40.19-1-162217	348	62	62	21	0	20	507	58	58	0	0	NA	NA	NA	109	94	541	187	179	283	100	124	136	58	19	0.251	0.31	0.106
.	19.01.15-15.40.31-1-162218	36	1	1	1	0	1	0	0	0	0	0	NA	NA	NA	8	8	494	163	164	0	0	0	0	2	0	0	0.012	0
.	19.01.15-15.40.32-1-162219	269	35	35	5	0	5	479	34	34	0	0	NA	NA	NA	66	64	527	175	175	268	88	123	72	26	3	0.137	0.149	0.017
.	19.01.15-15.40.34-1-162220	61	3	3	0	0	0	444	2	2	0	0	NA	NA	NA	13	22	499	167	169	246	83	115	2	0	5	0.004	0	0.03
.	19.01.15-15.40.42-1-162240	521	139	139	41	0	33	543	120	120	0	0	NA	NA	NA	129	128	567	185	189	307	99	137	296	87	20	0.522	0.47	0.106
.	19.01.15-15.40.48-1-162247	153	13	13	4	0	1	470	11	11	0	0	NA	NA	NA	49	52	512	172	181	258	87	125	33	2	3	0.064	0.012	0.017
.	19.01.15-15.40.56-1-162253	172	10	10	2	0	1	463	8	8	0	0	NA	NA	NA	43	41	513	169	172	260	85	118	24	4	0	0.047	0.024	0
.	19.01.15-15.41.14-1-162260	780	93	93	24	0	18	612	88	88	0	0	NA	NA	NA	207	190	599	200	204	345	117	150	235	50	23	0.392	0.25	0.113
.	19.01.15-15.41.17-1-162261	85	3	3	1	0	1	447	2	2	0	0	NA	NA	NA	32	26	504	167	168	251	80	116	4	12	0	0.008	0.072	0
.	19.01.15-15.41.24-1-162262	63	2	2	0	0	0	445	1	1	0	0	NA	NA	NA	16	20	500	169	164	249	85	111	3	0	0	0.006	0	0
.	19.01.15-15.41.25-1-162263	332	43	43	14	0	11	505	42	42	0	0	NA	NA	NA	78	84	535	184	178	282	96	127	134	30	1	0.25	0.163	0.006
.	19.01.15-15.41.26-1-162264	86	3	3	2	0	1	448	1	1	0	0	NA	NA	NA	29	29	505	168	169	249	84	115	9	0	0	0.018	0	0
.	19.01.15-15.41.30-1-162269	148	11	11	4	0	3	468	10	10	0	0	NA	NA	NA	50	45	518	169	171	260	88	120	40	9	1	0.077	0.053	0.006
.	19.01.15-15.41.35-1-162270	29	1	1	0	0	0	0	0	0	0	0	NA	NA	NA	10	8	494	163	164	0	0	0	0	0	4	0	0	0.024
.	19.01.15-15.41.37-1-162286	376	121	121	39	0	32	494	107	107	0	0	NA	NA	NA	98	81	538	184	172	279	96	119	207	84	26	0.385	0.457	0.151
.	19.01.15-15.41.38-1-162287	174	24	24	2	0	2	475	22	22	0	0	NA	NA	NA	50	55	517	175	176	262	91	122	57	9	0	0.11	0.051	0
.	19.01.15-15.41.50-1-162302	391	153	153	42	0	35	519	144	144	0	0	NA	NA	NA	122	105	549	182	187	290	96	133	360	70	19	0.656	0.385	0.102
.	19.01.15-15.41.56-1-162306	297	115	115	33	0	25	505	107	107	0	0	NA	NA	NA	93	84	542	176	179	288	92	125	252	53	22	0.465	0.301	0.123
.	19.01.15-15.42.12-1-162311	33	1	1	0	0	0	0	0	0	0	0	NA	NA	NA	10	8	495	164	162	0	0	0	0	0	0	0	0	0
.	19.01.15-15.42.13-1-162315	65	2	2	0	0	0	302	1	1	0	0	NA	NA	NA	27	25	499	173	166	165	60	77	1	0	0	0.002	0	0
.	19.01.15-15.42.22-1-162316	217	88	88	23	0	21	483	80	80	0	0	NA	NA	NA	76	68	534	170	177	274	86	123	185	57	13	0.346	0.335	0.073
.	19.01.15-15.42.24-1-162317	88	3	3	0	0	0	444	2	2	0	0	NA	NA	NA	20	19	498	168	166	245	84	115	6	0	0	0.012	0	0
.	19.01.15-15.42.31-1-162318	622	100	100	18	0	16	557	91	91	0	0	NA	NA	NA	174	140	555	198	200	296	114	147	221	81	14	0.398	0.409	0.07
.	19.01.15-15.42.36-1-162319	88	3	3	2	0	2	444	2	2	0	0	NA	NA	NA	39	27	507	167	166	250	81	113	9	0	3	0.018	0	0.018
.	19.01.15-15.42.48-1-162344	287	85	85	17	0	12	492	82	82	0	0	NA	NA	NA	90	77	539	178	173	278	94	120	178	54	14	0.33	0.303	0.081
.	19.01.15-15.43.04-1-162352	441	109	109	29	0	23	550	101	101	0	0	NA	NA	NA	113	136	572	192	185	312	104	134	249	49	39	0.435	0.255	0.211
.	19.01.15-15.43.08-1-162353	33	1	1	0	0	0	0	0	0	0	0	NA	NA	NA	9	13	496	165	165	0	0	0	0	0	1	0	0	0.006
.	19.01.15-15.43.10-1-162355	61	2	2	0	0	0	445	1	1	0	0	NA	NA	NA	18	22	503	167	165	249	81	115	6	0	0	0.012	0	0
.	19.01.15-15.43.26-1-162360	375	96	96	25	0	21	528	89	89	0	0	NA	NA	NA	98	110	554	186	183	295	101	132	212	53	12	0.383	0.285	0.066
.	19.01.15-15.43.38-1-162380	178	12	12	3	0	3	478	8	8	0	0	NA	NA	NA	59	59	521	176	175	265	91	122	26	2	6	0.05	0.011	0.034
.	19.01.15-15.44.00-1-162400	60	2	2	0	0	0	436	1	1	0	0	NA	NA	NA	27	19	503	163	166	246	78	112	1	0	1	0.002	0	0.006
.	19.01.15-15.44.00-1-162401	376	123	123	31	0	26	526	112	112	0	0	NA	NA	NA	103	105	553	183	182	295	100	131	263	62	23	0.476	0.339	0.126
.	19.01.15-15.44.12-1-162405	33	1	1	1	0	1	0	0	0	0	0	NA	NA	NA	9	12	493	166	166	0	0	0	0	0	1	0	0	0.006
.	19.01.15-15.44.12-1-162406	356	118	118	32	0	25	511	112	112	0	0	NA	NA	NA	108	95	548	181	179	286	97	128	272	67	30	0.496	0.37	0.168
.	19.01.15-15.44.14-1-162407	63	3	3	1	0	1	444	2	2	0	0	NA	NA	NA	27	27	507	167	166	245	84	115	4	4	0	0.008	0.024	0
.	19.01.15-15.44.19-1-162408	531	110	110	25	0	17	544	98	98	0	0	NA	NA	NA	142	128	557	192	192	300	106	138	218	54	34	0.391	0.281	0.177
.	19.01.15-15.44.28-1-162410	447	122	122	36	0	29	552	110	110	0	0	NA	NA	NA	136	149	587	194	181	319	107	126	281	67	16	0.479	0.345	0.088
.	19.01.15-15.44.34-1-162412	180	19	19	9	0	7	481	17	17	0	0	NA	NA	NA	47	59	527	175	170	269	92	120	47	9	10	0.089	0.051	0.059
.	19.01.15-15.44.35-1-162413	62	4	4	1	0	1	442	3	3	0	0	NA	NA	NA	29	21	500	167	167	247	83	112	0	0	16	0	0	0.096
.	19.01.15-15.44.49-1-162439	237	20	20	3	0	1	484	15	15	0	0	NA	NA	NA	62	68	531	179	171	272	95	117	27	11	5	0.051	0.061	0.029
.	19.01.15-15.45.26-1-162449	671	120	120	36	0	28	592	115	115	0	0	NA	NA	NA	192	181	591	206	197	328	122	142	264	76	25	0.447	0.369	0.127
.	19.01.15-15.45.27-1-162450	34	1	1	0	0	0	0	0	0	0	0	NA	NA	NA	6	11	495	163	166	0	0	0	1	0	0	0.002	0	0
.	19.01.15-15.45.29-1-162451	60	3	3	0	0	0	438	2	2	0	0	NA	NA	NA	24	20	500	164	169	243	79	116	15	0	0	0.03	0	0
.	19.01.15-15.45.34-1-162456	648	102	102	40	0	30	605	94	94	0	0	NA	NA	NA	184	193	612	192	202	346	109	150	259	63	11	0.423	0.328	0.054
.	19.01.15-15.45.37-1-162472	233	19	19	2	0	2	478	17	17	0	0	NA	NA	NA	75	63	538	173	165	275	91	112	34	13	2	0.063	0.075	0.012
.	19.01.15-15.45.43-1-162481	442	101	101	25	0	17	544	90	90	0	0	NA	NA	NA	127	128	560	194	187	303	104	137	251	72	12	0.448	0.371	0.064
.	19.01.15-15.46.09-1-162495	62	3	3	2	0	2	444	2	2	0	0	NA	NA	NA	21	23	499	168	169	246	82	116	9	0	0	0.018	0	0
.	19.01.15-15.46.20-1-162499	61	2	2	1	0	1	452	1	1	0	0	NA	NA	NA	22	27	510	166	164	256	83	113	0	2	1	0	0.012	0.006
.	19.01.15-15.46.22-1-162500	375	108	108	29	0	20	510	101	101	0	0	NA	NA	NA	106	99	555	176	181	288	94	128	220	78	23	0.396	0.443	0.127
.	19.01.15-15.46.31-1-162505	146	19	19	3	0	3	457	18	18	0	0	NA	NA	NA	35	38	510	174	167	254	86	117	28	14	8	0.055	0.08	0.048
.	19.01.15-15.46.36-1-162521	536	124	124	31	0	21	549	118	118	0	0	NA	NA	NA	140	129	572	185	185	312	102	135	264	78	33	0.462	0.422	0.178
.	19.01.15-15.46.44-1-162528	34	1	1	0	0	0	0	0	0	0	0	NA	NA	NA	10	8	494	164	163	0	0	0	4	0	0	0.008	0	0
.	19.01.15-15.46.49-1-162533	152	15	15	1	0	1	474	13	13	0	0	NA	NA	NA	47	53	520	171	175	264	87	123	25	12	1	0.048	0.07	0.006
.	19.01.15-15.46.59-1-162541	469	146	146	39	0	31	521	137	137	0	0	NA	NA	NA	137	112	558	180	187	295	94	132	309	90	20	0.554	0.5	0.107
.	19.01.15-15.47.04-1-162543	312	38	38	17	0	12	501	36	36	0	0	NA	NA	NA	97	80	532	179	182	276	95	130	99	12	8	0.186	0.067	0.044
.	19.01.15-15.47.16-1-162547	64	4	4	0	0	0	439	2	2	0	0	NA	NA	NA	30	20	504	165	164	248	80	111	3	0	6	0.006	0	0.037
.	19.01.15-15.47.41-1-162569	332	66	66	22	0	16	492	60	60	0	0	NA	NA	NA	101	71	530	182	172	274	97	121	159	6	27	0.3	0.033	0.157
.	19.01.15-15.47.46-1-162579	412	67	67	22	0	18	531	61	61	0	0	NA	NA	NA	113	114	548	191	188	290	108	133	152	34	13	0.277	0.178	0.069
.	19.01.15-15.47.53-1-162584	30	1	1	0	0	0	0	0	0	0	0	NA	NA	NA	13	7	493	163	164	0	0	0	0	0	0	0	0	0
.	19.01.15-15.47.54-1-162585	387	165	165	39	0	27	523	153	153	0	0	NA	NA	NA	103	112	558	184	183	297	97	129	308	110	35	0.552	0.598	0.191
.	19.01.15-15.47.55-1-162586	480	125	125	29	0	20	534	112	112	0	0	NA	NA	NA	130	123	558	186	192	298	99	137	283	63	21	0.507	0.339	0.109
.	19.01.15-15.48.01-1-162591	61	2	2	1	0	1	49	1	1	0	0	NA	NA	NA	19	14	497	165	165	27	12	10	1	0	3	0.002	0	0.018
.	19.01.15-15.48.07-1-162592	87	3	3	0	0	0	460	2	2	0	0	NA	NA	NA	22	33	503	169	174	253	85	122	5	0	0	0.01	0	0
.	19.01.15-15.48.22-1-162598	120	8	8	2	0	2	467	5	5	0	0	NA	NA	NA	39	44	514	168	175	260	83	124	16	9	2	0.031	0.054	0.011
.	19.01.15-15.48.33-1-162609	213	21	21	7	0	5	474	18	18	0	0	NA	NA	NA	73	58	520	180	171	261	94	119	42	13	9	0.081	0.072	0.053
.	19.01.15-15.48.41-1-162626	512	157	157	49	0	43	547	146	146	0	0	NA	NA	NA	158	130	580	184	179	321	98	128	330	73	38	0.569	0.397	0.212
.	19.01.15-15.48.59-1-162642	442	93	93	27	0	20	543	88	88	0	0	NA	NA	NA	114	136	579	186	184	312	99	132	221	23	35	0.382	0.124	0.19
.	19.01.15-15.49.06-1-162643	412	40	40	8	0	4	550	37	37	0	0	NA	NA	NA	100	131	565	187	192	308	103	139	119	17	13	0.211	0.091	0.068
.	19.01.15-15.49.06-1-162644	153	11	11	2	0	2	463	9	9	0	0	NA	NA	NA	42	40	514	168	171	260	84	119	7	13	6	0.014	0.077	0.035
.	19.01.15-15.49.07-1-162645	393	131	131	27	0	22	520	122	122	0	0	NA	NA	NA	93	102	560	174	181	299	91	130	293	70	28	0.523	0.402	0.155
.	19.01.15-15.49.33-1-162655	415	158	158	37	0	27	512	138	138	0	0	NA	NA	NA	113	97	544	185	181	283	101	128	305	92	27	0.561	0.497	0.149
.	19.01.15-15.49.46-1-162682	382	113	113	20	0	15	505	104	104	0	0	NA	NA	NA	116	93	543	187	176	282	100	123	255	64	12	0.47	0.342	0.068
.	19.01.15-15.50.10-1-162695	138	12	12	2	0	2	462	11	11	0	0	NA	NA	NA	50	40	517	168	168	263	84	115	15	21	2	0.029	0.125	0.012
.	19.01.15-15.50.17-1-162699	299	21	21	3	0	3	498	17	17	0	0	NA	NA	NA	98	85	555	173	170	292	89	117	42	19	2	0.076	0.11	0.012
.	19.01.15-15.50.32-1-162700	117	10	10	2	0	2	459	9	9	0	0	NA	NA	NA	37	32	505	167	173	256	83	120	16	1	13	0.032	0.006	0.075
.	19.01.15-15.50.37-1-162716	203	19	19	1	0	0	479	17	17	0	0	NA	NA	NA	57	56	524	175	170	269	91	119	41	8	4	0.078	0.046	0.024
.	19.01.15-15.50.47-1-162726	193	23	23	7	0	6	467	20	20	0	0	NA	NA	NA	60	48	526	169	166	268	84	115	35	21	7	0.067	0.124	0.042
.	19.01.15-15.50.51-1-162732	117	4	4	2	0	1	445	3	3	0	0	NA	NA	NA	38	26	504	168	167	247	84	114	14	0	1	0.028	0	0.006
.	19.01.15-15.51.05-1-162737	228	30	30	7	0	5	482	28	28	0	0	NA	NA	NA	48	57	513	183	174	262	97	123	62	12	0	0.121	0.066	0
.	19.01.15-15.51.05-1-162738	349	42	42	9	0	7	509	41	41	0	0	NA	NA	NA	81	94	552	174	181	291	90	128	104	9	4	0.188	0.052	0.022
.	19.01.15-15.51.10-1-162739	604	155	155	35	0	29	590	144	144	0	0	NA	NA	NA	159	171	586	199	199	331	111	148	315	81	36	0.538	0.407	0.181
.	19.01.15-15.51.34-1-162743	87	6	6	1	0	1	450	4	4	0	0	NA	NA	NA	26	24	499	170	168	246	88	116	7	4	10	0.014	0.024	0.06
.	19.01.15-15.51.41-1-162764	36	1	1	0	0	0	0	0	0	0	0	NA	NA	NA	8	13	497	164	165	0	0	0	0	0	0	0	0	0
.	19.01.15-15.51.43-1-162768	294	32	32	5	0	4	488	29	29	0	0	NA	NA	NA	82	78	533	177	181	269	90	129	61	20	16	0.114	0.113	0.088
.	19.01.15-15.51.49-1-162778	64	2	2	0	0	0	440	1	1	0	0	NA	NA	NA	29	18	498	165	168	243	80	117	5	4	0	0.01	0.024	0
.	19.01.15-15.51.52-1-162781	34	1	1	0	0	0	0	0	0	0	0	NA	NA	NA	13	11	495	166	163	0	0	0	0	0	0	0	0	0
.	19.01.15-15.51.58-1-162786	61	2	2	1	0	1	445	1	1	0	0	NA	NA	NA	26	25	502	166	170	248	82	115	1	0	1	0.002	0	0.006
.	19.01.15-15.52.07-1-162789	175	12	12	6	0	5	474	10	10	0	0	NA	NA	NA	53	58	519	176	176	262	88	124	28	25	0	0.054	0.142	0
.	19.01.15-15.52.09-1-162790	327	52	52	9	0	7	515	50	50	0	0	NA	NA	NA	83	95	542	176	190	287	90	138	120	18	18	0.221	0.102	0.095
.	19.01.15-15.52.11-1-162791	118	5	5	1	0	1	463	4	4	0	0	NA	NA	NA	45	48	517	170	174	255	86	122	18	0	0	0.035	0	0
.	19.01.15-15.52.17-1-162795	263	35	35	7	0	5	496	32	32	0	0	NA	NA	NA	83	77	535	177	178	281	90	125	58	11	11	0.108	0.062	0.062
.	19.01.15-15.52.21-1-162796	282	16	16	2	0	1	497	13	13	0	0	NA	NA	NA	84	76	533	175	181	276	90	131	39	7	0	0.073	0.04	0
.	19.01.15-15.52.25-1-162797	187	19	19	2	0	1	475	18	18	0	0	NA	NA	NA	61	58	524	172	175	270	85	120	36	5	3	0.069	0.029	0.017
.	19.01.15-15.52.32-1-162798	385	92	92	33	0	25	523	83	83	0	0	NA	NA	NA	108	110	553	186	184	294	100	129	206	67	29	0.373	0.36	0.158
.	19.01.15-15.52.32-1-162799	62	2	2	0	0	0	450	1	1	0	0	NA	NA	NA	29	32	508	171	166	252	86	112	0	0	4	0	0	0.024
.	19.01.15-15.52.40-1-162816	117	6	6	0	0	0	459	5	5	0	0	NA	NA	NA	29	40	509	176	168	253	90	116	20	7	0	0.039	0.04	0
.	19.01.15-15.52.45-1-162822	120	13	13	5	0	5	465	12	12	0	0	NA	NA	NA	49	48	517	172	172	260	87	118	18	8	15	0.035	0.047	0.087
.	19.01.15-15.52.50-1-162828	36	1	1	1	0	1	0	0	0	0	0	NA	NA	NA	11	16	498	166	165	0	0	0	1	0	0	0.002	0	0
.	19.01.15-15.52.53-1-162830	494	183	183	39	0	28	527	167	167	0	0	NA	NA	NA	142	119	566	183	183	302	95	130	343	85	38	0.606	0.464	0.208
.	19.01.15-15.52.55-1-162831	117	9	9	2	0	2	461	8	8	0	0	NA	NA	NA	36	38	508	173	170	254	88	119	19	6	3	0.037	0.035	0.018
.	19.01.15-15.52.56-1-162832	65	2	2	1	0	1	351	1	1	0	0	NA	NA	NA	18	16	499	166	164	198	62	91	0	2	0	0	0.012	0
.	19.01.15-15.52.58-1-162836	93	4	4	0	0	0	450	3	3	0	0	NA	NA	NA	37	31	508	169	167	248	86	116	12	1	0	0.024	0.006	0
.	19.01.15-15.53.06-1-162838	435	126	126	30	0	27	518	114	114	0	0	NA	NA	NA	121	102	553	176	186	293	91	134	294	52	9	0.532	0.295	0.048
.	19.01.15-15.53.10-1-162839	90	6	6	1	0	1	446	5	5	0	0	NA	NA	NA	18	22	502	166	167	249	82	115	9	3	2	0.018	0.018	0.012
.	19.01.15-15.53.12-1-162841	110	7	7	3	0	3	458	6	6	0	0	NA	NA	NA	47	45	514	170	174	255	84	119	23	0	4	0.045	0	0.023
.	19.01.15-15.53.15-1-162845	331	85	85	17	0	13	519	77	77	0	0	NA	NA	NA	104	106	545	186	188	286	98	135	176	71	16	0.323	0.382	0.085
.	19.01.15-15.53.15-1-162846	31	1	1	0	0	0	0	0	0	0	0	NA	NA	NA	7	7	493	163	164	0	0	0	0	0	0	0	0	0
.	19.01.15-15.53.18-1-162847	326	123	123	35	0	25	501	115	115	0	0	NA	NA	NA	97	91	540	183	181	279	96	126	260	70	21	0.481	0.383	0.116
.	19.01.15-15.53.24-1-162849	565	87	87	27	0	19	570	81	81	0	0	NA	NA	NA	139	148	578	192	191	321	108	141	185	61	30	0.32	0.318	0.157
.	19.01.15-15.53.31-1-162850	63	3	3	1	0	1	199	2	2	0	0	NA	NA	NA	14	17	501	164	165	116	39	44	2	2	0	0.004	0.012	0
.	19.01.15-15.53.46-1-162877	417	105	105	35	0	24	549	92	92	0	0	NA	NA	NA	115	129	565	194	183	310	111	128	201	90	18	0.356	0.464	0.098
.	19.01.15-15.54.31-1-162894	551	127	127	40	0	27	548	116	116	0	0	NA	NA	NA	145	139	578	184	190	312	100	136	273	80	31	0.472	0.435	0.163
.	19.01.15-15.54.42-1-162916	31	1	1	0	0	0	0	0	0	0	0	NA	NA	NA	6	14	496	165	166	0	0	0	2	0	0	0.004	0	0
.	19.01.15-15.54.46-1-162920	180	17	17	4	0	3	471	16	16	0	0	NA	NA	NA	43	53	520	172	174	265	86	120	48	0	2	0.092	0	0.011
.	19.01.15-15.55.44-1-162958	634	93	93	35	0	25	568	86	86	0	0	NA	NA	NA	156	155	576	193	199	315	109	144	213	59	40	0.37	0.306	0.201
.	19.01.15-15.55.47-1-162962	177	17	17	5	0	4	484	16	16	0	0	NA	NA	NA	48	69	527	180	175	270	94	120	35	13	5	0.066	0.072	0.029
.	19.01.15-15.56.05-1-162975	262	50	50	13	0	8	499	46	46	0	0	NA	NA	NA	88	90	548	177	178	283	92	124	132	28	10	0.241	0.158	0.056
.	19.01.15-15.56.21-1-162979	375	142	142	34	0	25	509	132	132	0	0	NA	NA	NA	84	91	539	187	178	284	102	123	298	75	32	0.553	0.401	0.18
.	19.01.15-15.56.26-1-162984	155	14	14	1	0	1	465	13	13	0	0	NA	NA	NA	50	53	521	173	172	261	85	119	16	6	7	0.031	0.035	0.041
.	19.01.15-15.56.37-1-163000	317	121	121	38	0	27	502	115	115	0	0	NA	NA	NA	77	87	544	175	181	284	89	129	282	47	32	0.518	0.269	0.177
.	19.01.15-15.56.39-1-163001	397	92	92	17	0	11	517	87	87	0	0	NA	NA	NA	123	110	557	182	184	294	92	131	197	68	22	0.354	0.374	0.12
.	19.01.15-15.57.14-1-163023	36	1	1	0	0	0	0	0	0	0	0	NA	NA	NA	13	6	491	165	163	0	0	0	2	0	0	0.004	0	0
.	19.01.15-15.57.17-1-163024	345	35	35	11	0	9	511	30	30	0	0	NA	NA	NA	109	93	533	191	182	276	105	130	89	20	8	0.167	0.105	0.044
.	19.01.15-15.57.18-1-163025	140	6	6	1	0	1	463	5	5	0	0	NA	NA	NA	44	44	517	170	170	260	86	117	14	6	2	0.027	0.035	0.012
.	19.01.15-15.57.38-1-163045	521	121	121	33	0	28	573	113	113	0	0	NA	NA	NA	141	157	579	197	194	320	112	141	256	47	29	0.442	0.239	0.149
.	19.01.15-15.58.25-1-163073	69	2	2	0	0	0	443	1	1	0	0	NA	NA	NA	33	25	502	170	166	246	83	114	4	0	0	0.008	0	0
.	19.01.15-15.58.37-1-163096	208	48	48	12	0	6	483	42	42	0	0	NA	NA	NA	63	61	517	179	178	265	92	126	116	27	12	0.224	0.151	0.067
.	19.01.15-15.59.06-1-163113	304	24	24	8	0	6	490	22	22	0	0	NA	NA	NA	74	76	527	180	182	265	96	129	80	11	4	0.152	0.061	0.022
.	19.01.15-15.59.25-1-163118	35	1	1	0	0	0	0	0	0	0	0	NA	NA	NA	15	7	493	165	162	0	0	0	0	0	0	0	0	0
.	19.01.15-15.59.31-1-163119	708	127	127	29	0	24	589	115	115	0	0	NA	NA	NA	201	191	619	191	194	347	105	137	303	82	18	0.489	0.429	0.093
.	19.01.15-15.59.53-1-163155	155	16	16	4	0	3	465	14	14	0	0	NA	NA	NA	40	46	510	170	179	257	84	124	25	18	0	0.049	0.106	0
.	19.01.15-16.00.04-1-163164	533	155	155	45	0	33	550	148	148	0	0	NA	NA	NA	140	139	577	188	187	314	103	133	348	96	23	0.603	0.511	0.123
.	19.01.15-16.00.24-1-163168	34	1	1	0	0	0	0	0	0	0	0	NA	NA	NA	11	4	491	163	163	0	0	0	1	0	0	0.002	0	0
.	19.01.15-16.00.26-1-163169	31	1	1	1	0	1	0	0	0	0	0	NA	NA	NA	8	9	494	165	163	0	0	0	2	0	0	0.004	0	0
.	19.01.15-16.00.36-1-163185	274	12	12	1	0	1	495	10	10	0	0	NA	NA	NA	73	77	530	180	180	273	95	127	16	13	6	0.03	0.072	0.033
.	19.01.15-16.00.37-1-163186	299	32	32	9	0	9	496	30	30	0	0	NA	NA	NA	90	84	540	179	178	280	91	125	54	27	20	0.1	0.151	0.112
.	19.01.15-16.01.09-1-163275	237	99	99	28	0	20	482	92	92	0	0	NA	NA	NA	76	67	531	174	175	270	89	123	195	51	27	0.367	0.293	0.154
.	19.01.15-16.01.19-1-163279	32	1	1	0	0	0	0	0	0	0	0	NA	NA	NA	15	8	494	164	163	0	0	0	1	0	0	0.002	0	0
.	19.01.15-16.01.22-1-163280	475	113	113	38	0	31	523	106	106	0	0	NA	NA	NA	139	106	557	178	184	298	94	131	243	50	38	0.436	0.281	0.207
.	19.01.15-16.01.22-1-163281	59	2	2	0	0	0	445	1	1	0	0	NA	NA	NA	27	30	503	171	169	244	85	116	3	2	0	0.006	0.012	0
.	19.01.15-16.01.23-1-163282	258	37	37	9	0	8	487	33	33	0	0	NA	NA	NA	65	67	527	177	176	268	94	125	81	24	8	0.154	0.136	0.045
.	19.01.15-16.01.36-1-163283	782	135	135	38	0	26	634	125	125	0	0	NA	NA	NA	193	228	626	213	202	359	128	147	279	104	29	0.446	0.488	0.144
.	19.01.15-16.01.55-1-163320	35	1	1	0	0	0	0	0	0	0	0	NA	NA	NA	7	12	496	165	164	0	0	0	1	0	0	0.002	0	0
.	19.01.15-16.01.58-1-163323	145	15	15	1	0	1	457	12	12	0	0	NA	NA	NA	44	40	517	168	168	258	84	115	26	9	0	0.05	0.054	0
.	19.01.15-16.02.17-1-163329	92	6	6	2	0	1	446	4	4	0	0	NA	NA	NA	44	32	508	169	168	251	83	112	5	4	4	0.01	0.024	0.024
.	19.01.15-16.02.17-1-163330	343	100	100	12	0	9	514	87	87	0	0	NA	NA	NA	119	94	549	177	181	294	90	130	200	62	20	0.364	0.35	0.11
.	19.01.15-16.02.21-1-163331	206	32	32	6	0	5	472	30	30	0	0	NA	NA	NA	57	53	516	174	176	262	88	122	66	16	2	0.128	0.092	0.011
.	19.01.15-16.02.46-1-163354	153	16	16	4	0	4	457	14	14	0	0	NA	NA	NA	44	36	511	170	168	255	86	116	39	13	2	0.076	0.076	0.012
.	19.01.15-16.03.17-1-163369	406	81	81	23	0	17	529	75	75	0	0	NA	NA	NA	101	109	542	184	196	289	100	140	206	52	29	0.38	0.283	0.148
.	19.01.15-16.03.28-1-163371	542	124	124	26	0	23	537	118	118	0	0	NA	NA	NA	135	121	562	186	186	306	97	134	247	65	40	0.44	0.349	0.215
.	19.01.15-16.03.28-1-163372	31	1	1	0	0	0	0	0	0	0	0	NA	NA	NA	8	5	490	163	165	0	0	0	0	0	0	0	0	0
.	19.01.15-16.03.30-1-163373	33	1	1	0	0	0	0	0	0	0	0	NA	NA	NA	9	14	496	164	167	0	0	0	3	0	0	0.006	0	0
.	19.01.15-16.03.32-1-163374	462	51	51	8	0	7	541	47	47	0	0	NA	NA	NA	134	132	570	192	183	309	103	129	95	40	17	0.167	0.208	0.093
.	19.01.15-16.03.50-1-163405	566	125	125	40	0	29	584	118	118	0	0	NA	NA	NA	145	170	586	201	196	324	116	144	327	40	20	0.558	0.199	0.102
.	19.01.15-16.04.06-1-163414	465	88	88	28	0	22	541	82	82	0	0	NA	NA	NA	135	126	557	191	191	298	106	137	200	62	6	0.359	0.325	0.031
.	19.01.15-16.04.38-1-163435	89	4	4	1	0	1	446	3	3	0	0	NA	NA	NA	36	26	503	165	171	248	83	115	15	0	6	0.03	0	0.035
.	19.01.15-16.04.49-1-163446	62	2	2	0	0	0	441	1	1	0	0	NA	NA	NA	23	21	502	165	167	245	82	114	8	0	0	0.016	0	0
.	19.01.15-16.04.52-1-163449	65	3	3	1	0	1	434	2	2	0	0	NA	NA	NA	22	15	495	165	168	242	77	115	5	0	0	0.01	0	0
.	19.01.15-16.05.00-1-163454	443	113	113	31	0	22	536	102	102	0	0	NA	NA	NA	110	111	543	192	189	296	105	135	214	78	28	0.394	0.406	0.148
.	19.01.15-16.05.23-1-163458	638	127	127	44	0	30	582	120	120	0	0	NA	NA	NA	163	174	587	208	192	328	114	140	283	73	32	0.482	0.351	0.167
.	19.01.15-16.05.30-1-163459	327	136	136	25	0	21	502	119	119	0	0	NA	NA	NA	93	83	543	180	173	282	96	124	272	64	20	0.501	0.356	0.116
.	19.01.15-16.05.34-1-163460	115	13	13	6	0	6	442	9	9	0	0	NA	NA	NA	40	20	501	166	166	249	82	111	35	1	3	0.07	0.006	0.018
.	19.01.15-16.05.39-1-163476	98	6	6	0	0	0	458	5	5	0	0	NA	NA	NA	40	35	507	169	172	253	85	120	7	2	7	0.014	0.012	0.041
.	19.01.15-16.06.02-1-163502	120	7	7	1	0	1	449	6	6	0	0	NA	NA	NA	36	23	499	168	169	247	85	117	14	7	0	0.028	0.042	0
.	19.01.15-16.06.03-1-163503	37	1	1	1	0	1	0	0	0	0	0	NA	NA	NA	13	12	495	165	165	0	0	0	3	0	0	0.006	0	0
.	19.01.15-16.06.08-1-163504	471	103	103	30	0	24	552	99	99	0	0	NA	NA	NA	120	134	554	191	202	297	105	150	235	47	17	0.424	0.246	0.084
.	19.01.15-16.06.20-1-163508	63	2	2	1	0	1	439	1	1	0	0	NA	NA	NA	15	14	494	165	168	245	79	115	0	2	2	0	0.012	0.012
.	19.01.15-16.06.31-1-163513	174	20	20	6	0	4	469	17	17	0	0	NA	NA	NA	47	49	517	171	174	263	85	121	46	13	11	0.089	0.076	0.063
.	19.01.15-16.06.32-1-163514	549	147	147	31	0	22	572	140	140	0	0	NA	NA	NA	142	160	581	198	194	323	111	138	303	62	34	0.522	0.313	0.175
.	19.01.15-16.06.39-1-163531	325	91	91	14	0	9	519	83	83	0	0	NA	NA	NA	90	102	552	185	178	292	100	127	189	54	16	0.342	0.292	0.09
.	19.01.15-16.07.03-1-163549	180	13	13	5	0	4	466	11	11	0	0	NA	NA	NA	64	46	512	176	171	257	91	118	26	7	11	0.051	0.04	0.064
.	19.01.15-16.07.07-1-163550	685	108	108	33	0	27	608	98	98	0	0	NA	NA	NA	185	198	615	199	197	352	112	144	224	82	50	0.364	0.412	0.254
.	19.01.15-16.07.36-1-163554	235	26	26	3	0	3	490	24	24	0	0	NA	NA	NA	73	74	535	176	176	278	90	122	44	9	4	0.082	0.051	0.023
.	19.01.15-16.08.14-1-163597	147	18	18	7	0	4	469	17	17	0	0	NA	NA	NA	40	53	518	171	177	258	87	124	47	9	1	0.091	0.053	0.006
.	19.01.15-16.08.27-1-163606	386	125	125	40	0	27	510	117	117	0	0	NA	NA	NA	116	97	550	179	181	292	91	127	274	60	26	0.498	0.335	0.144
.	19.01.15-16.08.29-1-163611	70	2	2	1	0	1	439	1	1	0	0	NA	NA	NA	23	20	497	170	166	243	84	112	1	0	1	0.002	0	0.006
.	19.01.15-16.08.46-1-163633	123	12	12	6	0	6	457	11	11	0	0	NA	NA	NA	38	36	506	171	172	251	87	119	17	11	5	0.034	0.064	0.029
.	19.01.15-16.08.53-1-163640	324	67	67	20	0	15	518	64	64	0	0	NA	NA	NA	104	109	543	185	194	281	99	138	157	38	18	0.289	0.205	0.093
.	19.01.15-16.08.59-1-163645	191	20	20	2	0	2	480	19	19	0	0	NA	NA	NA	51	62	521	178	176	266	92	122	36	11	0	0.069	0.062	0
.	19.01.15-16.09.09-1-163646	325	29	29	15	0	13	506	27	27	0	0	NA	NA	NA	98	89	542	178	182	285	92	129	56	28	22	0.103	0.157	0.121
.	19.01.15-16.09.11-1-163647	325	80	80	21	0	19	498	74	74	0	0	NA	NA	NA	83	76	531	182	176	277	97	124	182	42	9	0.343	0.231	0.051
.	19.01.15-16.09.12-1-163651	32	1	1	0	0	0	0	0	0	0	0	NA	NA	NA	9	14	496	167	164	0	0	0	0	0	0	0	0	0
.	19.01.15-16.09.14-1-163652	357	108	108	23	0	21	507	103	103	0	0	NA	NA	NA	84	87	546	173	181	287	89	131	221	50	27	0.405	0.289	0.149
.	19.01.15-16.09.40-1-163671	153	5	5	2	0	1	473	3	3	0	0	NA	NA	NA	54	52	514	175	176	261	88	124	17	0	6	0.033	0	0.034
.	19.01.15-16.10.16-1-163701	548	106	106	25	0	19	563	98	98	0	0	NA	NA	NA	165	161	580	200	194	310	115	138	254	51	20	0.438	0.255	0.103
.	19.01.15-16.10.23-1-163702	93	6	6	1	0	1	446	4	4	0	0	NA	NA	NA	20	32	508	168	169	251	80	115	17	2	7	0.033	0.012	0.041
.	19.01.15-16.10.27-1-163703	33	1	1	1	0	1	0	0	0	0	0	NA	NA	NA	13	13	494	166	166	0	0	0	0	0	0	0	0	0
.	19.01.15-16.10.30-1-163704	121	4	4	2	0	1	446	3	3	0	0	NA	NA	NA	37	32	508	171	166	251	83	112	4	11	3	0.008	0.064	0.018
.	19.01.15-16.10.31-1-163705	119	8	8	3	0	1	460	7	7	0	0	NA	NA	NA	43	44	512	170	175	256	85	119	10	17	2	0.02	0.1	0.011
.	19.01.15-16.10.40-1-163722	287	44	44	13	0	13	485	41	41	0	0	NA	NA	NA	69	67	534	171	175	275	86	124	98	24	8	0.184	0.14	0.046
.	19.01.15-16.11.11-1-163740	374	25	25	6	0	4	527	24	24	0	0	NA	NA	NA	106	117	547	194	189	288	102	137	95	10	4	0.174	0.052	0.021
.	19.01.15-16.11.12-1-163741	487	120	120	34	0	20	530	111	111	0	0	NA	NA	NA	139	119	566	179	187	300	94	136	253	81	10	0.447	0.453	0.053
.	19.01.15-16.11.23-1-163745	91	3	3	1	0	1	443	2	2	0	0	NA	NA	NA	25	23	503	166	167	248	80	115	0	1	1	0	0.006	0.006
.	19.01.15-16.11.35-1-163746	170	15	15	7	0	5	484	14	14	0	0	NA	NA	NA	49	66	524	182	173	270	94	120	28	9	8	0.053	0.049	0.046
.	19.01.15-16.11.42-1-163765	357	103	103	21	0	20	520	93	93	0	0	NA	NA	NA	92	110	550	191	182	285	106	129	207	64	26	0.376	0.335	0.143
.	19.01.15-16.11.55-1-163780	472	98	98	27	0	22	546	88	88	0	0	NA	NA	NA	119	134	569	189	189	309	102	135	204	63	26	0.359	0.333	0.138
.	19.01.15-16.12.04-1-163789	347	24	24	9	0	8	533	20	20	0	0	NA	NA	NA	121	121	561	184	189	302	97	134	39	35	21	0.07	0.19	0.111
.	19.01.15-16.12.07-1-163790	358	86	86	21	0	18	513	78	78	0	0	NA	NA	NA	105	97	555	181	174	295	96	122	206	65	26	0.371	0.359	0.149
.	19.01.15-16.12.10-1-163791	408	114	114	29	0	23	510	108	108	0	0	NA	NA	NA	98	97	547	180	183	289	95	126	251	63	29	0.459	0.35	0.158
.	19.01.15-16.12.13-1-163795	454	94	94	33	0	23	512	85	85	0	0	NA	NA	NA	134	101	561	174	179	295	90	127	211	82	20	0.376	0.471	0.112
.	19.01.15-16.12.59-1-163827	61	2	2	0	0	0	454	1	1	0	0	NA	NA	NA	25	31	506	167	171	251	83	120	3	0	0	0.006	0	0
.	19.01.15-16.13.23-1-163833	262	62	62	22	0	19	487	56	56	0	0	NA	NA	NA	84	74	530	176	181	273	87	127	143	34	8	0.27	0.193	0.044
.	19.01.15-16.13.24-1-163834	87	3	3	0	0	0	443	2	2	0	0	NA	NA	NA	27	20	500	167	166	245	83	115	4	3	0	0.008	0.018	0
.	19.01.15-16.14.12-1-163876	444	51	51	7	0	5	518	46	46	0	0	NA	NA	NA	125	103	548	184	184	290	96	132	108	19	11	0.197	0.103	0.06
.	19.01.15-16.14.19-1-163877	206	21	21	9	0	8	484	16	16	0	0	NA	NA	NA	54	72	536	172	177	273	87	124	52	13	5	0.097	0.076	0.028
.	19.01.15-16.14.20-1-163878	435	141	141	41	0	32	526	132	132	0	0	NA	NA	NA	125	112	552	187	186	296	100	130	273	68	30	0.495	0.364	0.161
.	19.01.15-16.14.28-1-163880	112	7	7	2	0	2	468	6	6	0	0	NA	NA	NA	28	49	516	173	173	258	89	121	15	4	2	0.029	0.023	0.012
.	19.01.15-16.14.43-1-163901	124	9	9	1	0	1	466	7	7	0	0	NA	NA	NA	49	53	526	169	171	268	81	117	18	3	0	0.034	0.018	0
.	19.01.15-16.14.46-1-163904	320	22	22	5	0	4	487	20	20	0	0	NA	NA	NA	100	75	531	183	174	273	94	120	42	5	8	0.079	0.027	0.046
.	19.01.15-16.14.50-1-163910	94	7	7	1	0	1	454	6	6	0	0	NA	NA	NA	30	29	500	176	166	250	90	114	15	0	0	0.03	0	0
.	19.01.15-16.14.53-1-163912	65	2	2	0	0	0	447	1	1	0	0	NA	NA	NA	20	22	502	166	167	251	82	114	2	0	1	0.004	0	0.006
.	19.01.15-16.14.53-1-163913	116	4	4	2	0	2	465	3	3	0	0	NA	NA	NA	40	48	521	169	171	263	85	117	5	4	3	0.01	0.024	0.018
.	19.01.15-16.15.02-1-163918	580	122	122	31	0	22	603	110	110	0	0	NA	NA	NA	158	184	600	196	201	344	111	148	260	87	37	0.433	0.444	0.184
.	19.01.15-16.15.07-1-163919	404	122	122	32	0	28	523	109	109	0	0	NA	NA	NA	105	106	552	188	179	291	106	126	268	62	29	0.486	0.33	0.162
.	19.01.15-16.15.08-1-163920	553	139	139	42	0	38	585	129	129	0	0	NA	NA	NA	150	167	582	198	200	323	114	148	300	59	48	0.515	0.298	0.24
.	19.01.15-16.15.08-1-163921	575	107	107	23	0	19	551	98	98	0	0	NA	NA	NA	163	133	568	196	182	312	109	130	234	70	22	0.412	0.357	0.121
.	19.01.15-16.15.13-1-163925	150	11	11	4	0	4	458	9	9	0	0	NA	NA	NA	38	34	511	166	170	257	83	118	33	14	1	0.065	0.084	0.006
.	19.01.15-16.15.21-1-163926	320	172	172	50	0	39	505	159	159	0	0	NA	NA	NA	79	88	544	183	174	286	97	122	291	111	43	0.535	0.607	0.247
.	19.01.15-16.15.28-1-163927	209	26	26	5	0	2	478	23	23	0	0	NA	NA	NA	63	59	523	177	172	266	93	119	67	19	8	0.128	0.107	0.047
.	19.01.15-16.15.36-1-163928	64	2	2	0	0	0	441	1	1	0	0	NA	NA	NA	36	28	507	169	165	246	83	112	6	0	0	0.012	0	0
.	19.01.15-16.16.12-1-163969	237	15	15	4	0	1	478	14	14	0	0	NA	NA	NA	82	67	523	180	177	264	93	121	26	3	15	0.05	0.017	0.085
.	19.01.15-16.16.52-1-164005	63	2	2	1	0	1	448	1	1	0	0	NA	NA	NA	18	26	503	169	167	251	81	116	3	0	2	0.006	0	0.012
.	19.01.15-16.16.53-1-164006	511	81	81	24	0	16	534	79	79	0	0	NA	NA	NA	151	120	563	187	183	308	99	127	225	58	19	0.4	0.31	0.104
.	19.01.15-16.17.05-1-164013	125	7	7	2	0	2	462	4	4	0	0	NA	NA	NA	33	39	512	174	166	255	91	116	19	0	2	0.037	0	0.012
.	19.01.15-16.17.22-1-164017	237	72	72	21	0	16	480	66	66	0	0	NA	NA	NA	66	59	524	176	172	268	92	120	170	50	15	0.324	0.284	0.087
.	19.01.15-16.17.48-1-164045	35	1	1	0	0	0	0	0	0	0	0	NA	NA	NA	11	11	495	166	163	0	0	0	0	2	0	0	0.012	0
.	19.01.15-16.18.07-1-164061	60	2	2	1	0	0	446	0	0	0	0	NA	NA	NA	23	27	503	169	168	246	84	116	1	2	0	0.002	0.012	0
.	19.01.15-16.18.20-1-164067	571	139	139	27	0	21	562	130	130	0	0	NA	NA	NA	165	143	573	197	186	315	114	133	268	79	31	0.468	0.401	0.167
.	19.01.15-16.18.41-1-164095	322	38	38	13	0	11	513	35	35	0	0	NA	NA	NA	92	96	547	181	181	286	98	129	114	16	4	0.208	0.088	0.022
.	19.01.15-16.18.41-1-164097	148	17	17	4	0	4	461	16	16	0	0	NA	NA	NA	39	41	517	169	168	260	85	116	43	1	7	0.083	0.006	0.042
.	19.01.15-16.18.57-1-164109	291	39	39	9	0	6	504	33	33	0	0	NA	NA	NA	88	88	541	180	180	286	91	127	71	34	7	0.131	0.189	0.039
.	19.01.15-16.19.06-1-164112	370	104	104	29	0	25	522	95	95	0	0	NA	NA	NA	102	112	555	183	187	295	98	129	201	80	24	0.362	0.437	0.128
.	19.01.15-16.19.11-1-164113	268	38	38	9	0	5	486	36	36	0	0	NA	NA	NA	56	62	520	178	177	268	92	126	83	29	9	0.16	0.163	0.051
.	19.01.15-16.19.19-1-164117	64	3	3	0	0	0	444	2	2	0	0	NA	NA	NA	19	22	504	167	164	248	81	115	4	0	1	0.008	0	0.006
.	19.01.15-16.19.31-1-164119	289	125	125	17	0	14	503	120	120	0	0	NA	NA	NA	65	81	539	179	176	284	94	125	232	50	21	0.43	0.279	0.119
.	19.01.15-16.19.56-1-164153	177	31	31	8	0	7	480	30	30	0	0	NA	NA	NA	56	61	527	175	172	267	92	121	67	15	14	0.127	0.086	0.081
.	19.01.15-16.20.08-1-164164	119	9	9	3	0	2	449	6	6	0	0	NA	NA	NA	42	26	499	172	168	246	86	117	32	2	3	0.064	0.012	0.018
.	19.01.15-16.20.41-1-164186	269	53	53	11	0	9	495	43	43	0	0	NA	NA	NA	89	71	537	175	172	284	92	119	102	29	10	0.19	0.166	0.058
.	19.01.15-16.20.45-1-164191	111	4	4	1	0	1	450	3	3	0	0	NA	NA	NA	28	29	505	168	169	252	83	115	4	0	2	0.008	0	0.012
.	19.01.15-16.20.53-1-164199	442	138	138	41	0	29	531	119	119	0	0	NA	NA	NA	109	116	564	179	186	305	93	133	303	56	20	0.537	0.313	0.108
.	19.01.15-16.20.56-1-164201	207	8	8	0	0	0	473	6	6	0	0	NA	NA	NA	67	53	520	176	170	265	91	117	24	0	0	0.046	0	0
.	19.01.15-16.21.07-1-164205	59	2	2	0	0	0	444	1	1	0	0	NA	NA	NA	27	27	500	170	170	247	85	112	2	0	4	0.004	0	0.024
.	19.01.15-16.21.14-1-164209	33	1	1	0	0	0	0	0	0	0	0	NA	NA	NA	5	12	494	164	167	0	0	0	0	0	0	0	0	0
.	19.01.15-16.21.17-1-164210	448	109	109	18	0	15	529	98	98	0	0	NA	NA	NA	112	113	561	180	185	301	96	132	227	53	18	0.405	0.294	0.097
.	19.01.15-16.21.27-1-164211	471	90	90	31	0	25	558	83	83	0	0	NA	NA	NA	132	152	591	182	192	323	96	139	190	57	24	0.321	0.313	0.125
.	19.01.15-16.21.37-1-164212	208	15	15	4	0	3	472	13	13	0	0	NA	NA	NA	77	59	519	177	176	264	92	116	35	8	5	0.067	0.045	0.028
.	19.01.15-16.22.03-1-164253	88	6	6	0	0	0	458	4	4	0	0	NA	NA	NA	35	41	517	166	171	258	84	116	15	0	0	0.029	0	0
.	19.01.15-16.22.06-1-164254	147	10	10	3	0	3	480	9	9	0	0	NA	NA	NA	36	55	512	180	176	258	96	126	33	10	0	0.064	0.056	0
.	19.01.15-16.22.25-1-164259	34	1	1	0	0	0	0	0	0	0	0	NA	NA	NA	7	14	499	164	164	0	0	0	0	0	1	0	0	0.006
.	19.01.15-16.22.28-1-164260	145	7	7	1	0	1	464	6	6	0	0	NA	NA	NA	31	42	515	170	170	260	85	119	15	3	1	0.029	0.018	0.006
.	19.01.15-16.22.28-1-164261	31	1	1	0	0	0	0	0	0	0	0	NA	NA	NA	13	12	496	163	166	0	0	0	0	0	0	0	0	0
.	19.01.15-16.22.29-1-164262	602	26	26	5	0	5	595	21	21	0	0	NA	NA	NA	162	183	601	196	199	337	112	146	57	16	17	0.095	0.082	0.085
.	19.01.15-16.22.30-1-164263	547	91	91	18	0	15	543	88	88	0	0	NA	NA	NA	143	130	565	194	184	304	107	132	178	46	18	0.315	0.237	0.098
.	19.01.15-16.23.03-1-164295	395	158	158	43	0	33	522	142	142	0	0	NA	NA	NA	111	112	559	183	183	299	98	125	321	102	32	0.574	0.557	0.175
.	19.01.15-16.23.09-1-164296	234	66	66	9	0	6	488	59	59	0	0	NA	NA	NA	61	64	525	171	181	274	87	127	138	29	15	0.263	0.17	0.083
.	19.01.15-16.23.35-1-164302	321	105	105	32	0	24	492	102	102	0	0	NA	NA	NA	92	76	537	175	177	280	88	124	227	80	11	0.423	0.457	0.062
.	19.01.15-16.23.44-1-164323	141	7	7	0	0	0	458	6	6	0	0	NA	NA	NA	36	40	514	170	169	259	84	115	10	2	2	0.019	0.012	0.012
.	19.01.15-16.24.11-1-164342	294	31	31	9	0	7	498	27	27	0	0	NA	NA	NA	76	82	540	172	183	286	87	125	67	21	0	0.124	0.122	0
.	19.01.15-16.24.16-1-164346	231	20	20	5	0	4	481	18	18	0	0	NA	NA	NA	85	64	528	172	177	272	86	123	53	5	4	0.1	0.029	0.023
.	19.01.15-16.24.25-1-164347	57	2	2	0	0	0	200	0	0	0	0	NA	NA	NA	11	13	495	167	164	110	36	54	3	0	0	0.006	0	0
.	19.01.15-16.24.29-1-164349	63	2	2	0	0	0	252	1	1	0	0	NA	NA	NA	11	23	502	167	167	142	47	63	3	0	0	0.006	0	0
.	19.01.15-16.24.35-1-164351	238	18	18	2	0	1	498	17	17	0	0	NA	NA	NA	73	78	534	178	179	279	93	126	36	12	1	0.067	0.067	0.006
.	19.01.15-16.24.48-1-164377	349	71	71	26	0	22	528	67	67	0	0	NA	NA	NA	92	116	566	182	181	304	97	127	152	34	20	0.269	0.187	0.11
.	19.01.15-16.24.56-1-164382	114	9	9	3	0	3	454	8	8	0	0	NA	NA	NA	38	34	508	171	168	254	85	115	18	1	0	0.035	0.006	0
.	19.01.15-16.25.08-1-164386	34	1	1	0	0	0	0	0	0	0	0	NA	NA	NA	9	12	492	166	167	0	0	0	0	2	0	0	0.012	0
.	19.01.15-16.25.36-1-164390	473	169	169	40	0	32	537	153	153	0	0	NA	NA	NA	113	119	557	189	186	298	105	134	330	62	27	0.592	0.328	0.145
.	19.01.15-16.25.37-1-164406	33	1	1	0	0	0	0	0	0	0	0	NA	NA	NA	9	10	495	164	164	0	0	0	0	0	2	0	0	0.012
.	19.01.15-16.25.40-1-164408	64	2	2	0	0	0	350	1	1	0	0	NA	NA	NA	9	29	507	167	168	195	67	88	2	2	0	0.004	0.012	0
.	19.01.15-16.25.45-1-164415	209	17	17	6	0	5	479	15	15	0	0	NA	NA	NA	77	65	530	175	173	272	90	117	36	9	10	0.068	0.051	0.058
.	19.01.15-16.25.50-1-164422	183	14	14	1	0	1	467	12	12	0	0	NA	NA	NA	41	53	517	177	172	258	89	120	40	3	2	0.077	0.017	0.012
.	19.01.15-16.26.11-1-164435	118	4	4	1	0	1	463	3	3	0	0	NA	NA	NA	43	43	509	171	176	256	86	121	7	3	0	0.014	0.018	0
.	19.01.15-16.26.13-1-164439	125	11	11	2	0	2	468	8	8	0	0	NA	NA	NA	41	45	513	173	172	258	91	119	18	7	5	0.035	0.04	0.029
.	19.01.15-16.26.16-1-164440	33	1	1	0	0	0	0	0	0	0	0	NA	NA	NA	13	7	492	165	163	0	0	0	0	0	1	0	0	0.006
.	19.01.15-16.26.19-1-164441	378	90	90	28	0	21	507	80	80	0	0	NA	NA	NA	98	86	537	183	179	281	99	127	230	44	7	0.428	0.24	0.039
.	19.01.15-16.26.28-1-164446	33	1	1	0	0	0	0	0	0	0	0	NA	NA	NA	7	9	492	165	165	0	0	0	3	0	0	0.006	0	0
.	19.01.15-16.26.30-1-164447	439	73	73	19	0	13	540	62	62	0	0	NA	NA	NA	91	123	563	190	183	303	105	132	177	38	13	0.314	0.2	0.071
.	19.01.15-16.26.30-1-164448	310	96	96	26	0	18	517	90	90	0	0	NA	NA	NA	94	97	550	181	179	289	101	127	228	28	20	0.415	0.155	0.112
.	19.01.15-16.26.31-1-164449	404	154	154	35	0	32	519	139	139	0	0	NA	NA	NA	101	106	559	177	183	295	93	131	321	77	31	0.574	0.435	0.169
.	19.01.15-16.26.36-1-164450	37	1	1	0	0	0	0	0	0	0	0	NA	NA	NA	8	13	497	166	163	0	0	0	0	0	2	0	0	0.012
.	19.01.15-16.26.39-1-164466	94	5	5	0	0	0	445	4	4	0	0	NA	NA	NA	28	22	500	169	166	249	83	113	14	2	0	0.028	0.012	0
.	19.01.15-16.26.53-1-164479	95	6	6	2	0	2	462	5	5	0	0	NA	NA	NA	22	42	512	168	175	257	82	123	11	4	1	0.021	0.024	0.006
.	19.01.15-16.27.02-1-164485	184	15	15	4	0	4	473	13	13	0	0	NA	NA	NA	46	54	520	176	171	264	91	118	22	2	15	0.042	0.011	0.088
.	19.01.15-16.27.11-1-164487	384	101	101	28	0	22	510	87	87	0	0	NA	NA	NA	99	95	542	180	186	283	95	132	204	70	27	0.376	0.389	0.145
.	19.01.15-16.27.25-1-164491	330	37	37	12	0	9	506	35	35	0	0	NA	NA	NA	108	97	545	187	178	282	100	124	78	30	7	0.143	0.16	0.039
.	19.01.15-16.27.32-1-164492	323	171	171	54	0	45	515	157	157	0	0	NA	NA	NA	83	98	545	178	188	286	95	134	304	88	36	0.558	0.494	0.191
.	19.01.15-16.28.26-1-164542	176	18	18	4	0	3	471	17	17	0	0	NA	NA	NA	54	48	516	177	168	264	89	118	36	16	8	0.07	0.09	0.048
.	19.01.15-16.28.28-1-164547	63	2	2	0	0	0	444	0	0	0	0	NA	NA	NA	26	23	501	170	165	246	87	111	6	0	2	0.012	0	0.012
.	19.01.15-16.28.55-1-164576	324	44	44	13	0	12	491	39	39	0	0	NA	NA	NA	100	75	532	180	176	275	94	122	99	37	8	0.186	0.206	0.045
.	19.01.15-16.29.07-1-164581	123	6	6	3	0	2	458	5	5	0	0	NA	NA	NA	41	34	503	171	173	251	85	122	13	13	0	0.026	0.076	0
.	19.01.15-16.29.08-1-164582	244	16	16	5	0	4	502	12	12	0	0	NA	NA	NA	68	78	536	172	183	283	90	129	45	2	1	0.084	0.012	0.005
.	19.01.15-16.29.09-1-164583	200	15	15	0	0	0	472	13	13	0	0	NA	NA	NA	58	52	519	174	172	265	89	118	20	9	4	0.039	0.052	0.023
.	19.01.15-16.29.41-1-164606	398	91	91	35	0	28	553	82	82	0	0	NA	NA	NA	111	137	580	186	184	323	99	131	222	67	22	0.383	0.36	0.12
.	19.01.15-16.29.50-1-164616	32	1	1	0	0	0	0	0	0	0	0	NA	NA	NA	9	8	493	164	164	0	0	0	1	0	0	0.002	0	0
.	19.01.15-16.29.51-1-164618	496	66	66	23	0	20	537	60	60	0	0	NA	NA	NA	136	130	566	197	180	304	105	128	136	34	20	0.24	0.173	0.111
.	19.01.15-16.29.51-1-164619	295	86	86	14	0	7	489	79	79	0	0	NA	NA	NA	58	68	524	173	184	269	90	130	150	36	21	0.286	0.208	0.114
.	19.01.15-16.29.54-1-164624	270	94	94	25	0	22	494	89	89	0	0	NA	NA	NA	81	81	533	183	178	276	95	123	178	59	21	0.334	0.322	0.118
.	19.01.15-16.30.19-1-164639	117	5	5	2	0	1	465	4	4	0	0	NA	NA	NA	39	45	514	171	173	258	85	122	8	2	4	0.016	0.012	0.023
.	19.01.15-16.30.19-1-164640	58	2	2	0	0	0	440	1	1	0	0	NA	NA	NA	22	13	498	166	162	246	82	112	1	0	5	0.002	0	0.031
.	19.01.15-16.30.26-1-164641	239	41	41	12	0	7	503	38	38	0	0	NA	NA	NA	53	80	538	176	179	285	91	127	118	33	5	0.219	0.188	0.028
.	19.01.15-16.30.30-1-164642	322	120	120	32	0	26	494	106	106	0	0	NA	NA	NA	89	80	537	180	176	278	94	122	237	79	27	0.441	0.439	0.153
.	19.01.15-16.30.34-1-164643	245	26	26	4	0	4	500	24	24	0	0	NA	NA	NA	79	89	540	181	181	282	95	123	43	22	5	0.08	0.122	0.028
.	19.01.15-16.31.09-1-164717	66	6	6	0	0	0	447	5	5	0	0	NA	NA	NA	34	43	515	171	170	251	82	114	17	1	0	0.033	0.006	0
.	19.01.15-16.31.11-1-164718	206	8	8	2	0	1	471	6	6	0	0	NA	NA	NA	69	53	517	177	172	259	93	119	16	0	10	0.031	0	0.058
.	19.01.15-16.31.14-1-164722	62	2	2	0	0	0	452	1	1	0	0	NA	NA	NA	32	34	505	170	172	250	86	116	1	0	1	0.002	0	0.006
.	19.01.15-16.31.25-1-164723	63	3	3	4	0	3	433	2	2	0	0	NA	NA	NA	28	17	497	167	166	243	79	111	10	1	0	0.02	0.006	0
.	19.01.15-16.31.48-1-164747	34	1	1	0	0	0	0	0	0	0	0	NA	NA	NA	12	12	496	165	164	0	0	0	0	1	0	0	0.006	0
.	19.01.15-16.31.56-1-164759	412	128	128	34	0	27	514	119	119	0	0	NA	NA	NA	111	103	538	196	182	278	107	129	284	50	19	0.528	0.255	0.104
.	19.01.15-16.31.57-1-164760	32	1	1	0	0	0	0	0	0	0	0	NA	NA	NA	15	2	490	163	162	0	0	0	0	0	0	0	0	0
.	19.01.15-16.31.59-1-164762	182	17	17	3	0	2	473	13	13	0	0	NA	NA	NA	66	59	523	176	173	263	90	120	27	4	11	0.052	0.023	0.064
.	19.01.15-16.32.01-1-164764	382	141	141	37	0	31	523	129	129	0	0	NA	NA	NA	105	114	567	183	177	299	100	124	306	91	16	0.54	0.497	0.09
.	19.01.15-16.32.02-1-164765	36	1	1	1	0	1	0	0	0	0	0	NA	NA	NA	12	12	496	165	164	0	0	0	0	0	0	0	0	0
.	19.01.15-16.32.03-1-164767	38	1	1	1	0	1	0	0	0	0	0	NA	NA	NA	8	9	495	164	163	0	0	0	0	2	0	0	0.012	0
.	19.01.15-16.32.05-1-164768	347	169	169	38	0	34	510	158	158	0	0	NA	NA	NA	87	100	539	192	182	281	101	128	309	89	19	0.573	0.464	0.104
.	19.01.15-16.32.13-1-164775	89	5	5	1	0	1	451	4	4	0	0	NA	NA	NA	37	30	505	170	168	252	86	113	5	1	2	0.01	0.006	0.012
.	19.01.15-16.32.18-1-164776	343	80	80	22	0	20	503	66	66	0	0	NA	NA	NA	100	85	543	177	178	284	96	123	214	20	17	0.394	0.113	0.096
.	19.01.15-16.32.25-1-164777	317	28	28	4	0	3	518	22	22	0	0	NA	NA	NA	89	105	557	179	182	296	94	128	35	21	16	0.063	0.117	0.088
.	19.01.15-16.32.25-1-164778	418	85	85	13	0	11	532	75	75	0	0	NA	NA	NA	127	119	563	186	183	306	97	129	186	36	30	0.33	0.194	0.164
.	19.01.15-16.32.28-1-164779	413	76	76	16	0	15	515	70	70	0	0	NA	NA	NA	134	104	552	178	187	291	91	133	163	39	33	0.295	0.219	0.176
.	19.01.15-16.33.00-1-164811	491	163	163	43	0	32	528	152	152	0	0	NA	NA	NA	127	108	546	188	187	292	100	136	305	88	45	0.559	0.468	0.241
.	19.01.15-16.33.04-1-164812	329	58	58	20	0	14	546	52	52	0	0	NA	NA	NA	93	131	565	192	187	305	106	135	177	19	6	0.313	0.099	0.032
.	19.01.15-16.35.01-1-164892	180	16	16	2	0	2	461	15	15	0	0	NA	NA	NA	42	40	514	171	168	260	86	115	35	2	1	0.068	0.012	0.006
.	19.01.15-16.35.20-1-164897	123	7	7	3	0	3	452	5	5	0	0	NA	NA	NA	50	33	508	169	169	255	83	114	18	3	3	0.035	0.018	0.018
.	19.01.15-16.35.30-1-164898	147	39	39	7	0	7	466	35	35	0	0	NA	NA	NA	53	56	520	178	171	258	90	118	70	12	1	0.135	0.067	0.006
.	19.01.15-16.35.33-1-164899	35	1	1	0	0	0	0	0	0	0	0	NA	NA	NA	13	8	492	165	164	0	0	0	2	0	0	0.004	0	0
.	19.01.15-16.35.35-1-164900	111	8	8	2	0	1	461	7	7	0	0	NA	NA	NA	38	46	519	170	170	261	85	115	11	11	7	0.021	0.065	0.041
.	19.01.15-16.35.36-1-164901	471	173	173	42	0	34	539	148	148	0	0	NA	NA	NA	131	115	555	189	184	302	103	134	311	102	47	0.56	0.54	0.255
.	19.01.15-16.35.41-1-164919	346	111	111	22	0	17	499	99	99	0	0	NA	NA	NA	93	82	546	178	171	287	95	117	255	62	12	0.467	0.348	0.07
.	19.01.15-16.35.42-1-164921	483	187	187	51	0	43	525	167	167	0	0	NA	NA	NA	144	109	553	182	187	295	96	134	361	75	39	0.653	0.412	0.209
.	19.01.15-16.35.44-1-164925	161	10	10	4	0	4	474	9	9	0	0	NA	NA	NA	46	53	523	170	173	268	86	120	20	8	1	0.038	0.047	0.006
.	19.01.15-16.35.56-1-164935	158	22	22	5	0	5	460	19	19	0	0	NA	NA	NA	49	34	509	169	169	254	86	120	31	2	11	0.061	0.012	0.065
.	19.01.15-16.36.06-1-164943	35	1	1	0	0	0	0	0	0	0	0	NA	NA	NA	9	11	495	164	165	0	0	0	0	0	1	0	0	0.006
.	19.01.15-16.36.09-1-164944	384	50	50	15	0	11	546	47	47	0	0	NA	NA	NA	111	126	550	197	192	296	113	137	108	26	12	0.196	0.132	0.062
.	19.01.15-16.36.19-1-164951	444	100	100	22	0	14	533	90	90	0	0	NA	NA	NA	113	115	564	184	180	304	100	129	245	48	14	0.434	0.261	0.078
.	19.01.15-16.36.25-1-164952	147	8	8	6	0	2	466	7	7	0	0	NA	NA	NA	45	49	523	169	170	266	83	117	6	15	9	0.011	0.089	0.053
.	19.01.15-16.36.30-1-164957	174	12	12	4	0	2	471	10	10	0	0	NA	NA	NA	64	56	517	177	175	258	90	123	30	14	0	0.058	0.079	0
.	19.01.15-16.36.50-1-164983	510	121	121	25	0	21	555	113	113	0	0	NA	NA	NA	153	147	579	195	186	317	107	131	233	104	32	0.402	0.533	0.172
.	19.01.15-16.37.02-1-164991	91	3	3	1	0	1	443	2	2	0	0	NA	NA	NA	43	29	505	170	167	248	84	111	11	0	2	0.022	0	0.012
.	19.01.15-16.37.02-1-164992	32	1	1	0	0	0	0	0	0	0	0	NA	NA	NA	9	7	494	163	163	0	0	0	0	0	0	0	0	0
.	19.01.15-16.37.05-1-164994	304	27	27	7	0	6	493	25	25	0	0	NA	NA	NA	84	76	532	183	174	271	100	122	43	6	20	0.081	0.033	0.115
.	19.01.15-16.37.16-1-164998	31	1	1	1	0	1	0	0	0	0	0	NA	NA	NA	3	9	492	166	164	0	0	0	0	2	0	0	0.012	0
.	19.01.15-16.37.20-1-164999	177	10	10	3	0	3	482	8	8	0	0	NA	NA	NA	52	59	522	175	175	270	91	121	18	2	0	0.034	0.011	0
.	19.01.15-16.37.23-1-165000	90	3	3	1	0	1	460	2	2	0	0	NA	NA	NA	30	39	513	168	171	261	83	116	7	5	0	0.014	0.03	0
.	19.01.15-16.37.54-1-165028	35	1	1	0	0	0	0	0	0	0	0	NA	NA	NA	11	13	496	166	164	0	0	0	0	0	0	0	0	0
.	19.01.15-16.37.56-1-165030	254	24	24	8	0	7	506	23	23	0	0	NA	NA	NA	76	87	538	181	181	282	94	130	47	19	4	0.087	0.105	0.022
.	19.01.15-16.38.19-1-165046	413	129	129	31	0	25	532	116	116	0	0	NA	NA	NA	98	117	563	183	184	302	96	134	266	86	26	0.472	0.47	0.141
.	19.01.15-16.38.40-1-165072	147	8	8	2	0	1	467	6	6	0	0	NA	NA	NA	33	42	516	169	170	261	85	121	12	9	0	0.023	0.053	0
.	19.01.15-16.38.46-1-165080	90	3	3	1	0	1	445	2	2	0	0	NA	NA	NA	34	24	503	166	168	248	83	114	5	0	4	0.01	0	0.024
.	19.01.15-16.38.49-1-165084	60	2	2	0	0	0	101	1	1	0	0	NA	NA	NA	17	18	501	167	163	58	19	24	2	0	0	0.004	0	0
.	19.01.15-16.38.57-1-165089	357	123	123	30	0	24	514	116	116	0	0	NA	NA	NA	91	92	548	174	183	295	92	127	280	63	36	0.511	0.362	0.197
.	19.01.15-16.38.58-1-165091	385	173	173	46	0	40	520	160	160	0	0	NA	NA	NA	96	108	552	178	191	292	89	139	331	101	56	0.6	0.567	0.293
.	19.01.15-16.39.00-1-165093	313	118	118	27	0	20	498	105	105	0	0	NA	NA	NA	94	81	539	178	177	281	92	125	236	45	22	0.438	0.253	0.124
.	19.01.15-16.39.19-1-165097	442	64	64	14	0	7	533	61	61	0	0	NA	NA	NA	132	128	565	185	191	299	100	134	160	41	9	0.283	0.222	0.047
.	19.01.15-16.39.22-1-165098	91	4	4	1	0	1	442	3	3	0	0	NA	NA	NA	41	30	509	168	166	250	84	108	8	0	2	0.016	0	0.012
.	19.01.15-16.39.36-1-165101	121	9	9	1	0	1	464	7	7	0	0	NA	NA	NA	35	47	517	174	169	260	88	116	11	3	4	0.021	0.017	0.024
.	19.01.15-16.39.50-1-165128	677	101	101	28	0	22	603	88	88	0	0	NA	NA	NA	169	183	588	202	206	335	115	153	234	56	37	0.398	0.277	0.18
.	19.01.15-16.40.03-1-165142	63	2	2	1	0	1	50	1	1	0	0	NA	NA	NA	17	19	503	165	164	31	9	10	3	0	0	0.006	0	0
.	19.01.15-16.40.09-1-165143	412	30	30	8	0	8	531	26	26	0	0	NA	NA	NA	110	111	554	190	180	297	105	129	53	31	6	0.096	0.163	0.033
.	19.01.15-16.40.20-1-165150	96	14	14	2	0	0	455	11	11	0	0	NA	NA	NA	31	42	514	171	170	253	85	117	27	4	0	0.053	0.023	0
.	19.01.15-16.40.43-1-165171	61	2	2	1	0	1	437	1	1	0	0	NA	NA	NA	17	18	499	166	166	246	80	111	5	0	0	0.01	0	0
.	19.01.15-16.40.47-1-165177	160	6	6	2	0	1	472	5	5	0	0	NA	NA	NA	42	50	518	167	178	264	82	126	15	0	3	0.029	0	0.017
.	19.01.15-16.41.08-1-165186	86	4	4	0	0	0	450	3	3	0	0	NA	NA	NA	29	26	502	166	171	252	81	117	9	2	4	0.018	0.012	0.023
.	19.01.15-16.41.13-1-165190	206	31	31	8	0	6	480	30	30	0	0	NA	NA	NA	63	66	533	174	172	273	87	120	71	15	4	0.133	0.086	0.023
.	19.01.15-16.41.15-1-165191	466	107	107	29	0	19	534	100	100	0	0	NA	NA	NA	114	118	551	185	195	296	100	138	235	52	41	0.426	0.281	0.21
.	19.01.15-16.41.15-1-165192	65	4	4	1	0	1	444	2	2	0	0	NA	NA	NA	21	23	500	169	167	249	82	113	3	1	7	0.006	0.006	0.042
.	19.01.15-16.41.23-1-165193	64	4	4	1	0	0	444	3	3	0	0	NA	NA	NA	14	22	495	171	169	243	83	118	0	9	0	0	0.053	0
.	19.01.15-16.41.29-1-165194	596	119	119	40	0	29	586	109	109	0	0	NA	NA	NA	166	175	598	196	194	336	108	142	239	88	25	0.4	0.449	0.129
.	19.01.15-16.41.33-1-165195	374	89	89	26	0	19	530	84	84	0	0	NA	NA	NA	107	113	552	179	195	294	95	141	187	40	23	0.339	0.223	0.118
.	19.01.15-16.41.34-1-165196	267	126	126	32	0	24	489	115	115	0	0	NA	NA	NA	84	72	528	180	177	271	92	126	240	92	19	0.455	0.511	0.107
.	19.01.15-16.41.38-1-165212	122	15	15	5	0	4	448	13	13	0	0	NA	NA	NA	30	22	500	167	168	250	83	115	27	9	1	0.054	0.054	0.006
.	19.01.15-16.41.53-1-165225	448	132	132	38	0	27	532	120	120	0	0	NA	NA	NA	127	120	555	189	189	293	104	135	234	91	20	0.422	0.481	0.106
.	19.01.15-16.42.02-1-165235	36	1	1	0	0	0	0	0	0	0	0	NA	NA	NA	14	8	492	163	166	0	0	0	0	0	1	0	0	0.006
.	19.01.15-16.42.05-1-165237	298	95	95	27	0	26	492	86	86	0	0	NA	NA	NA	75	66	532	179	168	281	96	115	208	47	19	0.391	0.263	0.113
.	19.01.15-16.42.16-1-165244	376	52	52	8	0	7	522	46	46	0	0	NA	NA	NA	102	100	540	187	186	287	104	131	129	17	4	0.239	0.091	0.022
.	19.01.15-16.42.23-1-165245	207	50	50	14	0	11	465	46	46	0	0	NA	NA	NA	72	51	516	176	172	258	89	118	108	28	5	0.209	0.159	0.029
.	19.01.15-16.43.49-1-165307	352	84	84	14	0	9	510	75	75	0	0	NA	NA	NA	89	91	538	186	180	284	101	125	213	31	8	0.396	0.167	0.044
.	19.01.15-16.43.53-1-165311	499	110	110	35	0	26	548	101	101	0	0	NA	NA	NA	119	134	563	187	197	304	101	143	231	95	27	0.41	0.508	0.137
.	19.01.15-16.43.59-1-165316	462	106	106	23	0	19	536	99	99	0	0	NA	NA	NA	124	117	556	177	197	300	93	143	242	43	28	0.435	0.243	0.142
.	19.01.15-16.44.02-1-165317	127	6	6	2	0	1	460	5	5	0	0	NA	NA	NA	52	43	510	174	172	254	87	119	22	0	0	0.043	0	0
.	19.01.15-16.44.11-1-165322	180	40	40	10	0	10	477	34	34	0	0	NA	NA	NA	63	60	523	175	175	266	90	121	92	19	2	0.176	0.109	0.011
.	19.01.15-16.44.21-1-165329	582	144	144	40	0	32	560	129	129	0	0	NA	NA	NA	136	150	587	192	184	325	106	129	325	83	17	0.554	0.432	0.092
.	19.01.15-16.44.36-1-165332	381	69	69	14	0	13	505	64	64	0	0	NA	NA	NA	100	90	541	181	181	282	93	130	152	39	9	0.281	0.215	0.05
.	19.01.15-16.44.53-1-165360	87	4	4	2	0	2	456	3	3	0	0	NA	NA	NA	30	39	515	171	166	257	84	115	14	0	1	0.027	0	0.006
.	19.01.15-16.45.05-1-165365	93	4	4	1	0	1	441	3	3	0	0	NA	NA	NA	33	20	503	164	166	247	80	114	11	2	0	0.022	0.012	0
.	19.01.15-16.45.11-1-165366	260	18	18	3	0	2	490	16	16	0	0	NA	NA	NA	69	76	541	177	171	281	91	118	52	6	4	0.096	0.034	0.023
.	19.01.15-16.45.15-1-165370	33	1	1	0	0	0	0	0	0	0	0	NA	NA	NA	14	12	498	163	164	0	0	0	0	1	0	0	0.006	0
.	19.01.15-16.45.18-1-165371	332	113	113	27	0	19	523	100	100	0	0	NA	NA	NA	85	106	553	185	181	296	99	128	245	58	16	0.443	0.314	0.088
.	19.01.15-16.45.19-1-165372	268	21	21	7	0	6	498	20	20	0	0	NA	NA	NA	87	83	533	181	182	275	92	131	46	17	5	0.086	0.094	0.027
.	19.01.15-16.45.47-1-165397	410	139	139	42	0	37	518	129	129	0	0	NA	NA	NA	117	104	550	178	189	291	92	135	272	69	32	0.495	0.388	0.169
.	19.01.15-16.45.56-1-165405	122	12	12	4	0	3	442	11	11	0	0	NA	NA	NA	47	26	501	170	168	245	85	112	16	9	2	0.032	0.053	0.012
.	19.01.15-16.46.03-1-165408	171	12	12	5	0	5	477	10	10	0	0	NA	NA	NA	57	62	522	182	171	263	96	118	23	3	6	0.044	0.016	0.035
.	19.01.15-16.46.09-1-165413	122	9	9	1	0	1	458	8	8	0	0	NA	NA	NA	36	35	507	173	168	253	90	115	14	2	5	0.028	0.012	0.03
.	19.01.15-16.46.20-1-165420	123	14	14	6	0	6	461	12	12	0	0	NA	NA	NA	37	41	507	173	174	252	89	120	40	10	0	0.079	0.058	0
.	19.01.15-16.46.22-1-165421	406	109	109	30	0	26	533	99	99	0	0	NA	NA	NA	112	122	561	195	179	299	108	126	207	85	23	0.369	0.436	0.128
.	19.01.15-16.46.24-1-165422	286	31	31	6	0	4	496	26	26	0	0	NA	NA	NA	70	74	530	183	174	274	97	125	43	32	8	0.081	0.175	0.046
.	19.01.15-16.46.29-1-165427	142	8	8	2	0	1	461	6	6	0	0	NA	NA	NA	42	47	520	168	172	261	82	118	12	2	6	0.023	0.012	0.035
.	19.01.15-16.46.30-1-165428	297	101	101	14	0	10	473	89	89	0	0	NA	NA	NA	86	51	521	175	168	264	90	119	202	53	15	0.388	0.303	0.089
.	19.01.15-16.46.51-1-165456	210	16	16	5	0	5	468	13	13	0	0	NA	NA	NA	59	49	520	170	172	262	85	121	49	6	3	0.094	0.035	0.017
.	19.01.15-16.46.56-1-165459	540	194	194	49	0	36	541	182	182	0	0	NA	NA	NA	149	136	571	182	196	304	94	143	376	125	33	0.658	0.687	0.168
.	19.01.15-16.47.15-1-165467	34	1	1	1	0	1	0	0	0	0	0	NA	NA	NA	12	8	491	166	164	0	0	0	2	0	0	0.004	0	0
.	19.01.15-16.47.16-1-165468	182	10	10	1	0	1	474	8	8	0	0	NA	NA	NA	61	55	525	171	172	270	84	120	17	4	17	0.032	0.023	0.099
.	19.01.15-16.47.18-1-165469	521	133	133	31	0	28	564	119	119	0	0	NA	NA	NA	130	146	578	193	188	319	110	135	286	89	36	0.495	0.461	0.191
.	19.01.15-16.47.29-1-165470	92	6	6	1	0	1	444	5	5	0	0	NA	NA	NA	37	31	501	173	170	245	85	114	2	4	6	0.004	0.023	0.035
.	19.01.15-16.47.44-1-165491	121	6	6	1	0	1	476	5	5	0	0	NA	NA	NA	40	51	521	172	171	266	88	122	16	0	0	0.031	0	0
.	19.01.15-16.47.45-1-165493	35	1	1	0	0	0	0	0	0	0	0	NA	NA	NA	11	5	493	163	162	0	0	0	3	0	0	0.006	0	0
.	19.01.15-16.47.48-1-165497	710	79	79	29	0	25	607	73	73	0	0	NA	NA	NA	177	191	601	198	205	340	112	155	157	74	34	0.261	0.374	0.166
.	19.01.15-16.47.50-1-165501	146	12	12	2	0	2	451	10	10	0	0	NA	NA	NA	39	33	509	171	166	252	83	116	21	17	5	0.041	0.099	0.03
.	19.01.15-16.48.22-1-165518	349	34	34	9	0	7	500	30	30	0	0	NA	NA	NA	110	93	548	178	180	281	92	127	84	10	1	0.153	0.056	0.006
.	19.01.15-16.48.35-1-165529	35	1	1	0	0	0	0	0	0	0	0	NA	NA	NA	7	9	495	163	164	0	0	0	1	0	0	0.002	0	0
.	19.01.15-16.48.38-1-165545	32	1	1	0	0	0	0	0	0	0	0	NA	NA	NA	8	5	489	166	163	0	0	0	0	0	2	0	0	0.012
.	19.01.15-16.48.40-1-165547	95	7	7	2	0	2	448	6	6	0	0	NA	NA	NA	30	28	506	166	169	249	83	116	17	3	9	0.034	0.018	0.053
.	19.01.15-16.48.55-1-165560	384	124	124	35	0	31	521	115	115	0	0	NA	NA	NA	97	105	550	175	193	293	90	138	267	38	30	0.485	0.217	0.155
.	19.01.15-16.49.02-1-165564	31	1	1	1	0	1	0	0	0	0	0	NA	NA	NA	14	9	493	166	163	0	0	0	0	0	2	0	0	0.012
.	19.01.15-16.49.10-1-165565	453	44	44	14	0	12	553	39	39	0	0	NA	NA	NA	129	134	563	185	199	306	98	149	81	54	12	0.144	0.292	0.06
.	19.01.15-16.49.11-1-165569	332	42	42	15	0	13	506	40	40	0	0	NA	NA	NA	81	80	535	179	179	284	96	126	109	31	19	0.204	0.173	0.106
.	19.01.15-16.49.18-1-165570	432	147	147	38	0	29	533	132	132	0	0	NA	NA	NA	101	121	556	195	183	294	108	131	286	104	39	0.514	0.533	0.213
.	19.01.15-16.49.19-1-165571	388	106	106	25	0	15	524	92	92	0	0	NA	NA	NA	117	104	549	182	186	293	95	136	242	77	21	0.441	0.423	0.113
.	19.01.15-16.49.56-1-165602	391	123	123	34	0	22	512	113	113	0	0	NA	NA	NA	98	99	538	186	188	282	98	132	220	109	25	0.409	0.586	0.133
.	19.01.15-16.50.09-1-165615	120	11	11	1	0	1	455	9	9	0	0	NA	NA	NA	27	35	511	170	167	255	86	114	20	7	1	0.039	0.041	0.006
.	19.01.15-16.50.10-1-165616	31	1	1	0	0	0	0	0	0	0	0	NA	NA	NA	6	10	492	166	165	0	0	0	0	2	0	0	0.012	0
.	19.01.15-16.50.12-1-165620	120	8	8	0	0	0	460	7	7	0	0	NA	NA	NA	42	45	512	173	173	256	86	118	14	5	0	0.027	0.029	0
.	19.01.15-16.50.26-1-165624	34	1	1	0	0	0	0	0	0	0	0	NA	NA	NA	10	9	491	165	166	0	0	0	0	0	3	0	0	0.018
.	19.01.15-16.50.29-1-165625	32	1	1	0	0	0	0	0	0	0	0	NA	NA	NA	9	5	492	163	163	0	0	0	0	4	0	0	0.025	0
.	19.01.15-16.50.30-1-165626	463	154	154	39	0	31	529	144	144	0	0	NA	NA	NA	126	116	562	185	182	302	99	128	277	115	32	0.493	0.622	0.176
.	19.01.15-16.50.32-1-165627	306	149	149	35	0	30	493	140	140	0	0	NA	NA	NA	72	75	533	178	177	277	92	124	316	60	17	0.593	0.337	0.096
.	19.01.15-16.50.32-1-165628	584	164	164	53	0	42	563	148	148	0	0	NA	NA	NA	126	147	585	188	187	326	102	135	344	72	40	0.588	0.383	0.214
.	19.01.15-16.50.44-1-165650	354	27	27	10	0	7	525	23	23	0	0	NA	NA	NA	103	110	554	187	182	298	99	128	90	11	6	0.162	0.059	0.033
.	19.01.15-16.51.16-1-165666	441	75	75	22	0	16	540	69	69	0	0	NA	NA	NA	124	122	551	193	191	297	104	139	189	40	21	0.343	0.207	0.11
.	19.01.15-16.51.25-1-165667	406	67	67	20	0	14	537	63	63	0	0	NA	NA	NA	125	125	559	186	193	299	98	140	148	54	25	0.265	0.29	0.13
.	19.01.15-16.51.28-1-165668	123	8	8	1	0	1	453	6	6	0	0	NA	NA	NA	48	31	508	169	167	252	84	117	7	5	1	0.014	0.03	0.006
.	19.01.15-16.52.10-1-165706	143	11	11	1	0	1	477	8	8	0	0	NA	NA	NA	46	55	523	173	172	266	91	120	39	4	0	0.075	0.023	0
.	19.01.15-16.52.33-1-165713	151	7	7	1	0	1	459	5	5	0	0	NA	NA	NA	44	37	512	171	167	255	89	115	7	2	1	0.014	0.012	0.006
.	19.01.15-16.52.38-1-165729	277	123	123	23	0	14	513	113	113	0	0	NA	NA	NA	77	98	547	179	185	285	96	132	267	53	29	0.488	0.296	0.157
.	19.01.15-16.52.50-1-165741	88	5	5	1	0	1	455	4	4	0	0	NA	NA	NA	43	39	511	173	168	256	85	114	8	2	1	0.016	0.012	0.006
.	19.01.15-16.52.58-1-165746	491	57	57	11	0	9	556	54	54	0	0	NA	NA	NA	123	140	571	201	181	310	116	130	176	35	7	0.308	0.174	0.039
.	19.01.15-16.53.05-1-165748	31	1	1	0	0	0	0	0	0	0	0	NA	NA	NA	12	10	494	166	163	0	0	0	0	1	0	0	0.006	0
.	19.01.15-16.53.07-1-165749	124	8	8	1	0	1	457	7	7	0	0	NA	NA	NA	31	39	513	172	167	258	84	115	12	4	3	0.023	0.023	0.018
.	19.01.15-16.53.07-1-165750	403	105	105	26	0	23	505	96	96	0	0	NA	NA	NA	107	87	545	174	181	286	90	129	254	33	21	0.466	0.19	0.116
.	19.01.15-16.53.23-1-165756	386	38	38	9	0	7	521	33	33	0	0	NA	NA	NA	116	110	554	182	187	292	97	132	80	26	13	0.144	0.143	0.07
.	19.01.15-16.53.24-1-165757	263	45	45	12	0	10	503	41	41	0	0	NA	NA	NA	72	94	546	184	177	282	99	122	97	29	14	0.178	0.158	0.079
.	19.01.15-16.53.31-1-165758	440	37	37	12	0	10	510	35	35	0	0	NA	NA	NA	124	95	545	182	181	284	95	131	92	4	10	0.169	0.022	0.055
.	19.01.15-16.53.36-1-165759	716	155	155	43	0	34	601	150	150	0	0	NA	NA	NA	185	193	611	195	200	351	107	143	341	72	25	0.558	0.369	0.125
.	19.01.15-16.53.51-1-165787	63	3	3	1	0	1	0	2	2	0	0	NA	NA	NA	11	15	497	167	164	0	0	0	2	0	4	0.004	0	0.024
.	19.01.15-16.53.59-1-165792	57	2	2	0	0	0	202	1	1	0	0	NA	NA	NA	11	19	498	167	167	113	33	56	2	1	0	0.004	0.006	0
.	19.01.15-16.54.09-1-165794	357	76	76	18	0	11	528	72	72	0	0	NA	NA	NA	102	114	561	186	180	303	99	126	148	54	18	0.264	0.29	0.1
.	19.01.15-16.54.23-1-165804	116	6	6	2	0	1	446	5	5	0	0	NA	NA	NA	28	31	508	170	166	249	86	111	16	0	0	0.031	0	0
.	19.01.15-16.54.25-1-165805	450	53	53	23	0	18	520	47	47	0	0	NA	NA	NA	133	109	554	184	184	289	97	134	126	41	9	0.227	0.223	0.049
.	19.01.15-16.54.32-1-165807	150	9	9	0	0	0	458	8	8	0	0	NA	NA	NA	43	37	512	171	167	257	87	114	16	4	0	0.031	0.023	0
.	19.01.15-16.54.33-1-165809	156	16	16	4	0	2	468	14	14	0	0	NA	NA	NA	55	54	519	178	170	263	87	118	30	13	7	0.058	0.073	0.041
.	19.01.15-16.54.56-1-165838	485	109	109	25	0	20	540	101	101	0	0	NA	NA	NA	146	120	562	182	189	306	98	136	254	68	22	0.452	0.374	0.116
.	19.01.15-16.55.01-1-165842	67	4	4	2	0	2	446	3	3	0	0	NA	NA	NA	26	28	509	165	167	252	79	115	7	0	0	0.014	0	0
.	19.01.15-16.55.10-1-165843	429	113	113	36	0	27	541	103	103	0	0	NA	NA	NA	126	120	559	187	187	302	105	134	260	84	33	0.465	0.449	0.176
.	19.01.15-16.55.12-1-165847	35	1	1	1	0	1	0	0	0	0	0	NA	NA	NA	10	7	493	164	163	0	0	0	0	2	0	0	0.012	0
.	19.01.15-16.55.17-1-165848	67	3	3	0	0	0	438	2	2	0	0	NA	NA	NA	19	14	498	164	165	243	81	114	11	0	1	0.022	0	0.006
.	19.01.15-16.55.18-1-165849	173	22	22	4	0	3	468	20	20	0	0	NA	NA	NA	65	48	517	170	174	257	89	122	52	7	4	0.101	0.041	0.023
.	19.01.15-16.55.26-1-165850	337	66	66	24	0	16	512	59	59	0	0	NA	NA	NA	78	97	546	179	185	288	94	130	171	47	7	0.313	0.263	0.038
.	19.01.15-16.55.29-1-165851	266	50	50	14	0	12	498	42	42	0	0	NA	NA	NA	79	77	544	169	177	286	87	125	150	22	6	0.276	0.13	0.034
.	19.01.15-16.55.57-1-165883	536	93	93	27	0	23	559	83	83	0	0	NA	NA	NA	134	148	575	183	203	314	94	151	176	75	6	0.306	0.41	0.03
.	19.01.15-16.56.06-1-165886	30	1	1	0	0	0	0	0	0	0	0	NA	NA	NA	10	3	491	163	162	0	0	0	0	0	0	0	0	0
.	19.01.15-16.56.09-1-165887	323	92	92	33	0	21	500	79	79	0	0	NA	NA	NA	94	81	538	181	175	283	92	125	216	54	15	0.401	0.298	0.086
.	19.01.15-16.56.11-1-165892	322	97	97	23	0	17	500	87	87	0	0	NA	NA	NA	76	87	541	171	188	280	85	135	209	47	34	0.386	0.275	0.181
.	19.01.15-16.56.44-1-165923	62	4	4	0	0	0	444	3	3	0	0	NA	NA	NA	24	24	504	168	165	250	82	112	1	4	2	0.002	0.024	0.012
.	19.01.15-16.57.02-1-165937	32	1	1	0	0	0	0	0	0	0	0	NA	NA	NA	8	9	494	164	164	0	0	0	3	0	0	0.006	0	0
.	19.01.15-16.57.03-1-165939	157	22	22	7	0	4	466	20	20	0	0	NA	NA	NA	61	57	526	173	171	266	87	113	40	16	0	0.076	0.092	0
.	19.01.15-16.57.05-1-165940	96	7	7	4	0	3	447	5	5	0	0	NA	NA	NA	45	30	507	170	166	248	84	115	17	0	2	0.034	0	0.012
.	19.01.15-16.57.06-1-165941	477	83	83	23	0	17	555	79	79	0	0	NA	NA	NA	147	141	578	192	184	316	106	133	216	39	11	0.374	0.203	0.06
.	19.01.15-16.57.32-1-165949	91	9	9	3	0	3	448	8	8	0	0	NA	NA	NA	24	27	501	167	172	245	82	121	11	7	8	0.022	0.042	0.047
.	19.01.15-16.57.41-1-165968	115	10	10	2	0	2	451	8	8	0	0	NA	NA	NA	33	32	507	170	168	251	85	115	17	1	10	0.034	0.006	0.06
.	19.01.15-16.57.47-1-165974	89	7	7	1	0	1	452	6	6	0	0	NA	NA	NA	31	32	507	168	170	255	82	115	3	23	0	0.006	0.137	0
.	19.01.15-16.57.47-1-165976	378	88	88	21	0	14	523	83	83	0	0	NA	NA	NA	88	107	552	184	184	289	100	134	188	34	17	0.341	0.185	0.092
.	19.01.15-16.57.52-1-165980	289	17	17	3	0	3	489	16	16	0	0	NA	NA	NA	96	75	532	175	181	274	88	127	36	7	2	0.068	0.04	0.011
.	19.01.15-16.57.56-1-165982	552	138	138	43	0	37	579	125	125	0	0	NA	NA	NA	139	168	588	197	196	325	112	142	379	61	22	0.645	0.31	0.112
.	19.01.15-16.58.04-1-165986	116	5	5	2	0	2	460	3	3	0	0	NA	NA	NA	47	41	516	170	168	260	84	116	13	2	0	0.025	0.012	0
.	19.01.15-16.58.07-1-165987	322	143	143	37	0	24	496	129	129	0	0	NA	NA	NA	78	80	536	181	176	277	95	124	305	76	24	0.569	0.42	0.136
.	19.01.15-16.58.10-1-165989	466	108	108	23	0	16	543	102	102	0	0	NA	NA	NA	134	126	557	191	191	300	107	136	217	50	45	0.39	0.262	0.236
.	19.01.15-16.58.13-1-165997	35	1	1	0	0	0	0	0	0	0	0	NA	NA	NA	5	6	490	165	164	0	0	0	0	0	1	0	0	0.006
.	19.01.15-16.58.16-1-165998	204	25	25	2	0	2	478	22	22	0	0	NA	NA	NA	49	62	526	172	177	268	86	124	35	20	0	0.067	0.116	0
.	19.01.15-16.58.19-1-166000	58	2	2	1	0	1	439	1	1	0	0	NA	NA	NA	29	18	498	168	165	244	83	112	3	0	0	0.006	0	0
.	19.01.15-16.58.20-1-166001	288	15	15	3	0	2	500	14	14	0	0	NA	NA	NA	80	79	537	181	174	283	98	119	48	6	2	0.089	0.033	0.011
.	19.01.15-16.58.30-1-166015	609	122	122	42	0	36	582	116	116	0	0	NA	NA	NA	148	168	590	197	194	328	111	143	250	114	31	0.424	0.579	0.16
.	19.01.15-16.58.52-1-166043	177	23	23	10	0	6	477	20	20	0	0	NA	NA	NA	59	63	525	177	174	270	91	116	61	10	1	0.116	0.056	0.006
.	19.01.15-16.58.55-1-166044	152	9	9	3	0	2	472	8	8	0	0	NA	NA	NA	48	46	512	171	176	264	85	123	26	0	2	0.051	0	0.011
.	19.01.15-16.59.08-1-166069	63	2	2	0	0	0	439	1	1	0	0	NA	NA	NA	15	15	497	168	163	245	83	111	0	0	5	0	0	0.031
.	19.01.15-16.59.21-1-166073	185	14	14	5	0	4	477	13	13	0	0	NA	NA	NA	71	65	527	181	170	268	93	116	34	5	1	0.065	0.028	0.006
.	19.01.15-16.59.29-1-166075	64	2	2	1	0	1	440	1	1	0	0	NA	NA	NA	26	28	506	168	167	249	80	111	1	2	0	0.002	0.012	0
.	19.01.15-16.59.41-1-166094	295	96	96	24	0	20	499	90	90	0	0	NA	NA	NA	68	79	531	179	182	277	93	129	211	66	23	0.397	0.369	0.126
.	19.01.15-17.00.22-1-166249	91	4	4	1	0	1	451	3	3	0	0	NA	NA	NA	27	32	503	175	167	251	87	113	5	0	4	0.01	0	0.024
.	19.01.15-17.00.23-1-166250	449	105	105	29	0	23	523	97	97	0	0	NA	NA	NA	112	110	550	177	196	291	91	141	248	48	13	0.451	0.271	0.066
.	19.01.15-17.00.28-1-166251	401	50	50	12	0	8	534	44	44	0	0	NA	NA	NA	126	120	553	197	183	295	108	131	95	55	18	0.172	0.279	0.098
.	19.01.15-17.00.45-1-166437	645	113	113	29	0	19	585	105	105	0	0	NA	NA	NA	156	177	587	206	197	322	117	146	211	91	30	0.359	0.442	0.152
.	19.01.15-17.01.13-1-166523	61	2	2	1	0	0	444	1	1	0	0	NA	NA	NA	13	20	503	165	165	247	83	114	4	2	0	0.008	0.012	0
.	19.01.15-17.01.24-1-166524	392	130	130	34	0	27	514	118	118	0	0	NA	NA	NA	114	97	552	177	181	295	92	127	267	64	32	0.484	0.362	0.177
.	19.01.15-17.01.26-1-166525	117	6	6	2	0	2	457	5	5	0	0	NA	NA	NA	28	32	511	166	168	257	83	117	20	0	0	0.039	0	0
.	19.01.15-17.01.27-1-166526	63	3	3	2	0	1	451	2	2	0	0	NA	NA	NA	20	31	508	167	169	254	83	114	2	5	0	0.004	0.03	0
.	19.01.15-17.01.41-1-166544	119	6	6	0	0	0	467	5	5	0	0	NA	NA	NA	32	46	517	168	174	261	85	121	17	0	3	0.033	0	0.017
.	19.01.15-17.01.46-1-166550	435	102	102	23	0	17	519	92	92	0	0	NA	NA	NA	122	109	558	180	184	296	92	131	220	46	41	0.394	0.256	0.223
.	19.01.15-17.02.02-1-166561	125	4	4	1	0	1	460	3	3	0	0	NA	NA	NA	31	40	513	169	171	255	85	120	4	0	5	0.008	0	0.029
.	19.01.15-17.02.04-1-166563	89	4	4	0	0	0	447	3	3	0	0	NA	NA	NA	32	24	502	168	167	248	84	115	14	0	0	0.028	0	0
.	19.01.15-17.02.13-1-166567	388	143	143	40	0	31	534	136	136	0	0	NA	NA	NA	102	111	545	192	187	293	107	134	328	74	25	0.602	0.385	0.134
.	19.01.15-17.02.16-1-166572	379	101	101	31	0	24	524	94	94	0	0	NA	NA	NA	104	113	555	180	191	297	92	135	193	80	18	0.348	0.444	0.094
.	19.01.15-17.02.18-1-166573	37	1	1	1	0	1	0	0	0	0	0	NA	NA	NA	10	9	493	164	165	0	0	0	0	2	0	0	0.012	0
.	19.01.15-17.02.24-1-166577	382	45	45	16	0	15	518	42	42	0	0	NA	NA	NA	128	108	551	183	187	288	96	134	98	37	6	0.178	0.202	0.032
.	19.01.15-17.02.47-1-166601	236	11	11	0	0	0	481	10	10	0	0	NA	NA	NA	68	63	522	177	177	265	92	124	25	0	0	0.048	0	0
.	19.01.15-17.02.57-1-166608	91	12	12	3	0	2	451	10	10	0	0	NA	NA	NA	28	32	504	172	169	249	84	118	24	9	0	0.048	0.052	0
.	19.01.15-17.03.13-1-166615	153	20	20	5	0	5	455	17	17	0	0	NA	NA	NA	43	36	511	170	168	253	83	119	36	16	2	0.07	0.094	0.012
.	19.01.15-17.03.17-1-166616	582	179	179	49	0	38	563	165	165	0	0	NA	NA	NA	146	158	582	199	190	317	111	135	367	76	23	0.631	0.382	0.121
.	19.01.15-17.03.20-1-166618	385	106	106	30	0	22	512	99	99	0	0	NA	NA	NA	75	93	543	187	176	286	102	124	253	63	27	0.466	0.337	0.153
.	19.01.15-17.03.25-1-166619	171	18	18	6	0	5	469	17	17	0	0	NA	NA	NA	43	51	514	173	177	256	89	124	46	18	0	0.089	0.104	0
.	19.01.15-17.03.38-1-166635	33	1	1	1	0	1	0	0	0	0	0	NA	NA	NA	12	10	497	163	163	0	0	0	0	0	1	0	0	0.006
.	19.01.15-17.03.43-1-166640	263	54	54	14	0	10	504	50	50	0	0	NA	NA	NA	70	84	540	177	180	287	89	128	112	33	29	0.207	0.186	0.161
.	19.01.15-17.03.43-1-166641	231	22	22	5	0	4	466	19	19	0	0	NA	NA	NA	86	54	525	170	172	263	85	118	57	9	5	0.109	0.053	0.029
.	19.01.15-17.03.50-1-166649	216	21	21	5	0	5	476	18	18	0	0	NA	NA	NA	70	58	519	178	174	265	90	121	34	24	2	0.066	0.135	0.011
.	19.01.15-17.03.55-1-166651	492	93	93	24	0	18	553	83	83	0	0	NA	NA	NA	139	148	574	190	197	309	106	138	214	58	16	0.373	0.305	0.081
.	19.01.15-17.04.09-1-166656	148	9	9	4	0	2	464	7	7	0	0	NA	NA	NA	48	46	511	175	173	254	89	121	14	12	4	0.027	0.069	0.023
.	19.01.15-17.04.18-1-166664	33	1	1	0	0	0	0	0	0	0	0	NA	NA	NA	6	5	489	166	163	0	0	0	1	0	0	0.002	0	0
.	19.01.15-17.04.21-1-166665	62	3	3	0	0	0	441	2	2	0	0	NA	NA	NA	24	17	499	167	164	245	82	114	1	2	2	0.002	0.012	0.012
.	19.01.15-17.04.27-1-166670	59	2	2	0	0	0	252	1	1	0	0	NA	NA	NA	23	19	498	167	167	138	48	66	3	0	1	0.006	0	0.006
.	19.01.15-17.04.34-1-166672	60	2	2	0	0	0	250	1	1	0	0	NA	NA	NA	23	24	503	168	166	137	47	66	0	3	4	0	0.018	0.024
.	19.01.15-17.04.35-1-166673	354	66	66	19	0	13	521	57	57	0	0	NA	NA	NA	103	102	546	190	179	287	107	127	134	41	21	0.245	0.216	0.117
.	19.01.15-17.04.37-1-166689	175	12	12	1	0	0	472	11	11	0	0	NA	NA	NA	36	53	518	178	170	261	93	118	17	8	3	0.033	0.045	0.018
.	19.01.15-17.04.39-1-166690	303	52	52	19	0	15	495	49	49	0	0	NA	NA	NA	91	81	539	179	176	281	92	122	108	33	7	0.2	0.184	0.04
.	19.01.15-17.04.44-1-166696	34	1	1	1	0	1	0	0	0	0	0	NA	NA	NA	10	10	492	164	167	0	0	0	3	0	0	0.006	0	0
.	19.01.15-17.04.46-1-166699	203	12	12	4	0	3	461	11	11	0	0	NA	NA	NA	58	47	521	171	168	263	87	111	33	4	6	0.063	0.023	0.036
.	19.01.15-17.05.01-1-166709	125	6	6	1	0	1	455	5	5	0	0	NA	NA	NA	46	38	509	172	170	251	88	116	4	10	9	0.008	0.058	0.053
.	19.01.15-17.05.02-1-166710	36	1	1	0	0	0	0	0	0	0	0	NA	NA	NA	10	11	493	166	165	0	0	0	3	0	0	0.006	0	0
.	19.01.15-17.05.05-1-166711	345	86	86	22	0	16	491	75	75	0	0	NA	NA	NA	86	69	531	179	172	277	93	121	171	62	25	0.322	0.346	0.145
.	19.01.15-17.05.14-1-166715	530	61	61	10	0	7	540	56	56	0	0	NA	NA	NA	149	131	578	184	182	314	98	128	139	27	26	0.24	0.147	0.143
.	19.01.15-17.05.28-1-166716	154	6	6	0	0	0	469	4	4	0	0	NA	NA	NA	43	50	521	171	171	262	88	119	18	0	0	0.035	0	0
.	19.01.15-17.05.34-1-166717	30	1	1	1	0	1	0	0	0	0	0	NA	NA	NA	6	7	490	164	166	0	0	0	0	3	0	0	0.018	0
.	19.01.15-17.05.36-1-166718	294	28	28	5	0	4	495	25	25	0	0	NA	NA	NA	82	74	534	175	178	282	89	124	55	8	10	0.103	0.046	0.056
.	19.01.15-17.05.45-1-166741	650	164	164	38	0	29	553	147	147	0	0	NA	NA	NA	184	144	575	192	190	310	105	138	310	107	12	0.539	0.557	0.063
.	19.01.15-17.05.49-1-166747	89	3	3	1	0	1	447	2	2	0	0	NA	NA	NA	29	28	505	168	168	246	83	118	9	0	0	0.018	0	0
.	19.01.15-17.05.55-1-166750	269	41	41	8	0	7	506	36	36	0	0	NA	NA	NA	81	97	549	183	178	287	97	122	95	15	27	0.173	0.082	0.152
.	19.01.15-17.06.01-1-166755	503	129	129	34	0	27	554	119	119	0	0	NA	NA	NA	127	140	583	186	184	319	102	133	285	80	35	0.489	0.43	0.19
.	19.01.15-17.06.01-1-166756	89	4	4	1	0	0	455	3	3	0	0	NA	NA	NA	34	39	509	176	167	251	90	114	13	3	0	0.026	0.017	0
.	19.01.15-17.06.17-1-166761	30	1	1	0	0	0	0	0	0	0	0	NA	NA	NA	4	8	491	166	164	0	0	0	0	3	0	0	0.018	0
.	19.01.15-17.06.18-1-166765	228	43	43	6	0	6	483	39	39	0	0	NA	NA	NA	80	62	524	177	174	266	94	123	92	16	12	0.176	0.09	0.069
.	19.01.15-17.06.19-1-166766	235	26	26	5	0	4	482	24	24	0	0	NA	NA	NA	67	64	522	179	176	266	94	122	70	15	1	0.134	0.084	0.006
.	19.01.15-17.06.20-1-166767	710	86	86	15	0	13	599	77	77	0	0	NA	NA	NA	210	192	596	203	206	332	118	149	207	46	12	0.347	0.227	0.058
.	19.01.15-17.06.48-1-166798	347	21	21	5	0	4	532	18	18	0	0	NA	NA	NA	100	108	556	183	182	301	99	132	59	9	0	0.106	0.049	0
.	19.01.15-17.06.49-1-166801	205	98	98	21	0	12	469	92	92	0	0	NA	NA	NA	58	45	510	172	176	257	89	123	204	35	14	0.4	0.203	0.08
.	19.01.15-17.07.00-1-166809	125	14	14	5	0	5	447	13	13	0	0	NA	NA	NA	47	32	507	169	169	248	84	115	27	8	1	0.053	0.047	0.006
.	19.01.15-17.07.01-1-166810	68	2	2	1	0	1	454	1	1	0	0	NA	NA	NA	25	28	501	169	171	250	83	121	8	3	0	0.016	0.018	0
.	19.01.15-17.07.13-1-166815	91	6	6	1	0	1	452	5	5	0	0	NA	NA	NA	38	35	506	175	167	250	89	113	18	5	0	0.036	0.029	0
.	19.01.15-17.07.20-1-166816	298	105	105	26	0	20	501	101	101	0	0	NA	NA	NA	86	88	529	185	187	267	100	134	255	64	13	0.482	0.346	0.07
.	19.01.15-17.07.23-1-166817	336	125	125	28	0	25	507	114	114	0	0	NA	NA	NA	84	88	542	179	180	285	94	128	267	77	18	0.493	0.43	0.1
.	19.01.15-17.07.26-1-166818	38	1	1	1	0	1	0	0	0	0	0	NA	NA	NA	6	15	497	169	162	0	0	0	0	0	0	0	0	0
.	19.01.15-17.07.28-1-166819	60	2	2	1	0	1	447	1	1	0	0	NA	NA	NA	27	32	507	169	169	250	81	116	4	0	4	0.008	0	0.024
.	19.01.15-17.07.32-1-166820	200	18	18	3	0	3	476	15	15	0	0	NA	NA	NA	63	57	519	177	174	263	92	121	27	24	1	0.052	0.136	0.006
.	19.01.15-17.07.41-1-166838	643	123	123	28	0	23	604	118	118	0	0	NA	NA	NA	172	205	612	208	198	347	116	141	269	93	35	0.44	0.447	0.177
.	19.01.15-17.08.03-1-166853	181	10	10	7	0	5	474	8	8	0	0	NA	NA	NA	55	57	525	175	170	266	88	120	32	8	1	0.061	0.046	0.006
.	19.01.15-17.08.05-1-166854	241	10	10	3	0	3	481	7	7	0	0	NA	NA	NA	89	72	533	175	177	274	89	118	32	0	4	0.06	0	0.023
.	19.01.15-17.08.23-1-166864	153	13	13	5	0	4	463	11	11	0	0	NA	NA	NA	51	42	518	168	169	262	83	118	27	17	2	0.052	0.101	0.012
.	19.01.15-17.08.25-1-166871	564	170	170	38	0	25	578	155	155	0	0	NA	NA	NA	135	173	594	198	194	325	113	140	325	85	32	0.547	0.429	0.165
.	19.01.15-17.08.31-1-166879	530	84	84	25	0	19	581	81	81	0	0	NA	NA	NA	143	171	588	194	202	326	107	148	165	45	25	0.281	0.232	0.124
.	19.01.15-17.08.40-1-166896	32	1	1	0	0	0	0	0	0	0	0	NA	NA	NA	9	10	495	165	163	0	0	0	0	0	1	0	0	0.006
.	19.01.15-17.08.41-1-166898	62	2	2	1	0	1	441	1	1	0	0	NA	NA	NA	35	27	504	167	169	244	81	116	3	0	4	0.006	0	0.024
.	19.01.15-17.08.43-1-166901	168	19	19	4	0	2	462	18	18	0	0	NA	NA	NA	46	44	514	175	168	258	89	115	42	10	4	0.082	0.057	0.024
.	19.01.15-17.08.48-1-166908	354	80	80	15	0	14	517	75	75	0	0	NA	NA	NA	107	106	564	178	177	299	94	124	226	31	19	0.401	0.174	0.107
.	19.01.15-17.08.53-1-166911	185	10	10	2	0	2	462	9	9	0	0	NA	NA	NA	46	46	514	178	167	258	93	111	15	10	7	0.029	0.056	0.042
.	19.01.15-17.09.13-1-166919	62	2	2	0	0	0	454	1	1	0	0	NA	NA	NA	17	32	505	168	172	251	84	119	7	0	0	0.014	0	0
.	19.01.15-17.09.15-1-166920	179	12	12	3	0	3	478	10	10	0	0	NA	NA	NA	52	55	520	175	173	267	90	121	20	8	0	0.038	0.046	0
.	19.01.15-17.09.19-1-166922	292	26	26	3	0	2	492	24	24	0	0	NA	NA	NA	88	73	532	178	176	273	93	126	50	7	4	0.094	0.039	0.023
.	19.01.15-17.09.25-1-166924	528	105	105	36	0	24	549	98	98	0	0	NA	NA	NA	153	136	574	191	184	309	106	134	204	69	26	0.355	0.361	0.141
.	19.01.15-17.09.41-1-166944	122	13	13	5	0	4	463	9	9	0	0	NA	NA	NA	31	43	516	170	170	260	85	118	23	3	11	0.045	0.018	0.065
.	19.01.15-17.09.42-1-166945	153	7	7	2	0	2	485	5	5	0	0	NA	NA	NA	48	69	527	180	175	267	95	123	24	0	0	0.046	0	0
.	19.01.15-17.10.04-1-166963	296	32	32	9	0	8	502	28	28	0	0	NA	NA	NA	103	87	541	174	185	282	89	131	77	15	8	0.142	0.086	0.043
.	19.01.15-17.10.12-1-166967	182	26	26	4	0	3	463	24	24	0	0	NA	NA	NA	44	46	517	172	170	260	86	117	40	26	5	0.077	0.151	0.029
.	19.01.15-17.10.12-1-166968	437	120	120	33	0	25	534	106	106	0	0	NA	NA	NA	108	124	559	189	189	298	101	135	260	89	15	0.465	0.471	0.079
.	19.01.15-17.10.24-1-166973	404	101	101	23	0	18	495	97	97	0	0	NA	NA	NA	106	80	528	185	180	271	98	126	232	20	23	0.439	0.108	0.128
.	19.01.15-17.10.29-1-166977	321	22	22	6	0	6	500	19	19	0	0	NA	NA	NA	98	81	540	177	177	282	94	124	60	9	3	0.111	0.051	0.017
.	19.01.15-17.10.41-1-166996	33	1	1	0	0	0	0	0	0	0	0	NA	NA	NA	8	6	491	164	164	0	0	0	2	0	0	0.004	0	0
.	19.01.15-17.10.43-1-166998	64	4	4	1	0	1	444	2	2	0	0	NA	NA	NA	25	26	502	169	168	245	82	117	7	0	0	0.014	0	0
.	19.01.15-17.10.49-1-167006	33	1	1	1	0	1	0	0	0	0	0	NA	NA	NA	7	10	495	166	162	0	0	0	2	0	0	0.004	0	0
.	19.01.15-17.10.51-1-167010	406	76	76	19	0	17	524	68	68	0	0	NA	NA	NA	116	109	560	180	182	299	96	129	162	47	22	0.289	0.261	0.121
.	19.01.15-17.10.55-1-167011	120	7	7	3	0	3	450	4	4	0	0	NA	NA	NA	32	35	514	167	167	258	81	111	16	5	0	0.031	0.03	0
.	19.01.15-17.10.57-1-167014	267	31	31	8	0	6	494	28	28	0	0	NA	NA	NA	74	70	533	173	177	281	89	124	68	9	15	0.128	0.052	0.085
.	19.01.15-17.11.07-1-167017	235	30	30	9	0	9	482	28	28	0	0	NA	NA	NA	91	73	529	181	176	268	94	120	44	39	10	0.083	0.215	0.057
.	19.01.15-17.11.17-1-167021	92	3	3	0	0	0	460	2	2	0	0	NA	NA	NA	32	42	508	175	172	255	87	118	11	0	0	0.022	0	0
.	19.01.15-17.11.31-1-167022	87	5	5	0	0	0	441	4	4	0	0	NA	NA	NA	28	21	501	165	168	242	81	118	10	3	0	0.02	0.018	0
.	19.01.15-17.11.39-1-167038	117	8	8	4	0	4	463	6	6	0	0	NA	NA	NA	37	38	514	166	171	261	83	119	19	6	3	0.037	0.036	0.018
.	19.01.15-17.11.46-1-167046	120	9	9	2	0	1	446	7	7	0	0	NA	NA	NA	32	30	506	168	169	248	83	115	22	6	2	0.043	0.036	0.012
.	19.01.15-17.12.10-1-167058	62	2	2	1	0	1	446	1	1	0	0	NA	NA	NA	28	22	498	171	166	246	84	116	6	0	0	0.012	0	0
.	19.01.15-17.12.12-1-167059	149	8	8	0	0	0	462	6	6	0	0	NA	NA	NA	49	38	508	173	170	253	89	120	22	3	0	0.043	0.017	0
.	19.01.15-17.12.13-1-167063	480	104	104	26	0	22	534	98	98	0	0	NA	NA	NA	129	121	567	184	183	305	98	131	225	78	33	0.397	0.424	0.18
.	19.01.15-17.12.15-1-167064	400	104	104	28	0	26	512	93	93	0	0	NA	NA	NA	97	93	544	184	178	289	99	124	215	87	15	0.395	0.473	0.084
.	19.01.15-17.12.24-1-167069	150	7	7	2	0	2	473	4	4	0	0	NA	NA	NA	61	52	515	173	177	261	85	127	9	9	0	0.017	0.052	0
.	19.01.15-17.12.25-1-167070	151	9	9	3	0	2	463	7	7	0	0	NA	NA	NA	51	45	514	173	171	256	86	121	37	3	1	0.072	0.017	0.006
.	19.01.15-17.12.34-1-167074	32	1	1	0	0	0	0	0	0	0	0	NA	NA	NA	9	9	491	165	166	0	0	0	2	0	0	0.004	0	0
.	19.01.15-17.12.37-1-167090	94	4	4	2	0	2	452	3	3	0	0	NA	NA	NA	22	37	514	167	169	255	81	116	6	0	3	0.012	0	0.018
.	19.01.15-17.12.42-1-167094	455	100	100	23	0	20	552	90	90	0	0	NA	NA	NA	127	133	564	191	191	307	106	139	208	72	11	0.369	0.377	0.058
.	19.01.15-17.12.45-1-167099	34	1	1	0	0	0	0	0	0	0	0	NA	NA	NA	14	7	490	165	165	0	0	0	2	0	0	0.004	0	0
.	19.01.15-17.12.47-1-167102	144	10	10	3	0	2	466	8	8	0	0	NA	NA	NA	54	51	526	170	168	268	84	114	30	5	2	0.057	0.029	0.012
.	19.01.15-17.12.49-1-167104	209	7	7	4	0	3	492	6	6	0	0	NA	NA	NA	56	74	527	181	179	274	94	124	16	11	0	0.03	0.061	0
.	19.01.15-17.12.58-1-167110	269	13	13	0	0	0	482	12	12	0	0	NA	NA	NA	73	61	522	174	178	266	89	127	27	9	0	0.052	0.052	0
.	19.01.15-17.13.09-1-167112	149	18	18	4	0	3	456	15	15	0	0	NA	NA	NA	51	34	511	167	169	253	85	118	31	18	0	0.061	0.108	0
.	19.01.15-17.13.16-1-167117	151	5	5	1	0	1	470	4	4	0	0	NA	NA	NA	37	47	514	173	173	259	89	122	12	6	0	0.023	0.035	0
.	19.01.15-17.13.19-1-167119	64	2	2	0	0	0	448	1	1	0	0	NA	NA	NA	22	24	506	166	165	249	83	116	4	0	2	0.008	0	0.012
.	19.01.15-17.13.32-1-167120	436	78	78	22	0	19	555	70	70	0	0	NA	NA	NA	126	138	581	186	184	321	103	131	203	34	18	0.349	0.183	0.098
.	19.01.15-17.13.38-1-167136	61	4	4	1	0	1	440	3	3	0	0	NA	NA	NA	24	24	501	170	166	246	83	111	5	1	8	0.01	0.006	0.048
.	19.01.15-17.13.41-1-167139	60	3	3	1	0	1	440	2	2	0	0	NA	NA	NA	23	19	497	166	169	243	82	115	2	4	0	0.004	0.024	0
.	19.01.15-17.13.55-1-167150	242	92	92	16	0	14	484	87	87	0	0	NA	NA	NA	66	67	524	172	184	267	87	130	191	66	20	0.365	0.384	0.109
.	19.01.15-17.13.56-1-167152	148	7	7	2	0	1	458	5	5	0	0	NA	NA	NA	34	39	509	168	175	253	84	121	15	1	4	0.029	0.006	0.023
.	19.01.15-17.13.59-1-167156	355	22	22	7	0	5	524	17	17	0	0	NA	NA	NA	97	102	546	183	186	288	100	136	72	4	0	0.132	0.022	0
.	19.01.15-17.13.59-1-167157	422	134	134	32	0	26	514	120	120	0	0	NA	NA	NA	122	106	548	184	187	284	97	133	267	93	26	0.487	0.505	0.139
.	19.01.15-17.14.22-1-167165	412	88	88	22	0	15	526	79	79	0	0	NA	NA	NA	103	107	555	181	184	297	97	132	190	56	19	0.342	0.309	0.103
.	19.01.15-17.14.49-1-167196	408	96	96	26	0	18	535	90	90	0	0	NA	NA	NA	108	121	558	186	190	300	101	134	204	76	21	0.366	0.409	0.111
.	19.01.15-17.14.58-1-167202	298	23	23	4	0	4	516	21	21	0	0	NA	NA	NA	85	99	553	180	179	294	97	125	38	10	13	0.069	0.056	0.073
.	19.01.15-17.15.07-1-167204	35	1	1	0	0	0	0	0	0	0	0	NA	NA	NA	11	14	497	165	165	0	0	0	0	0	2	0	0	0.012
.	19.01.15-17.15.10-1-167205	295	41	41	13	0	10	497	36	36	0	0	NA	NA	NA	82	78	531	181	179	276	94	127	129	18	24	0.243	0.099	0.134
.	19.01.15-17.15.30-1-167209	242	22	22	2	0	2	502	17	17	0	0	NA	NA	NA	66	94	549	179	179	285	91	126	45	14	9	0.082	0.078	0.05
.	19.01.15-17.15.42-1-167229	462	62	62	22	0	19	554	53	53	0	0	NA	NA	NA	148	148	575	194	192	309	108	137	112	41	11	0.195	0.211	0.057
.	19.01.15-17.15.42-1-167230	99	3	3	0	0	0	448	1	1	0	0	NA	NA	NA	26	25	505	166	167	253	79	116	0	6	0	0	0.036	0
.	19.01.15-17.15.58-1-167244	213	13	13	3	0	2	478	12	12	0	0	NA	NA	NA	64	54	524	169	174	270	84	124	25	14	0	0.048	0.083	0
.	19.01.15-17.15.59-1-167246	451	140	140	44	0	36	534	133	133	0	0	NA	NA	NA	106	117	559	186	185	304	99	131	326	62	29	0.583	0.333	0.157
.	19.01.15-17.16.14-1-167250	32	1	1	0	0	0	0	0	0	0	0	NA	NA	NA	7	9	494	164	164	0	0	0	0	1	0	0	0.006	0
.	19.01.15-17.16.16-1-167251	241	72	72	15	0	13	491	65	65	0	0	NA	NA	NA	49	77	537	178	175	277	90	124	150	53	25	0.279	0.298	0.143
.	19.01.15-17.16.23-1-167256	34	1	1	0	0	0	0	0	0	0	0	NA	NA	NA	11	2	489	163	163	0	0	0	1	0	0	0.002	0	0
.	19.01.15-17.16.26-1-167257	150	36	36	7	0	6	463	35	35	0	0	NA	NA	NA	49	49	514	171	177	259	83	121	71	9	3	0.138	0.053	0.017
.	19.01.15-17.16.27-1-167262	625	118	118	28	0	24	578	108	108	0	0	NA	NA	NA	164	165	577	200	201	319	112	147	244	56	37	0.423	0.28	0.184
.	19.01.15-17.16.38-1-167281	90	3	3	2	0	2	449	2	2	0	0	NA	NA	NA	27	34	510	168	169	251	84	114	2	10	1	0.004	0.06	0.006
.	19.01.15-17.16.52-1-167294	320	91	91	19	0	15	512	82	82	0	0	NA	NA	NA	93	96	544	177	188	282	94	136	199	50	23	0.366	0.282	0.122
.	19.01.15-17.16.56-1-167297	35	1	1	0	0	0	0	0	0	0	0	NA	NA	NA	14	10	494	167	162	0	0	0	0	1	0	0	0.006	0
.	19.01.15-17.16.58-1-167301	567	88	88	25	0	20	590	79	79	0	0	NA	NA	NA	151	184	603	197	197	334	112	144	198	50	23	0.328	0.254	0.117
.	19.01.15-17.16.59-1-167302	34	1	1	0	0	0	0	0	0	0	0	NA	NA	NA	14	9	496	164	162	0	0	0	0	0	1	0	0	0.006
.	19.01.15-17.17.01-1-167303	180	19	19	4	0	4	468	17	17	0	0	NA	NA	NA	58	47	510	171	179	254	88	126	20	17	11	0.039	0.099	0.061
.	19.01.15-17.17.08-1-167305	146	11	11	2	0	2	458	8	8	0	0	NA	NA	NA	42	43	516	171	169	256	85	117	27	4	0	0.052	0.023	0
.	19.01.15-17.17.15-1-167309	581	99	99	37	0	29	563	89	89	0	0	NA	NA	NA	165	150	575	191	197	311	108	144	220	67	15	0.383	0.351	0.076
.	19.01.15-17.17.29-1-167310	61	2	2	0	0	0	445	1	1	0	0	NA	NA	NA	18	23	501	169	166	248	83	114	3	1	0	0.006	0.006	0
.	19.01.15-17.17.30-1-167311	118	7	7	2	0	2	466	6	6	0	0	NA	NA	NA	37	44	504	180	173	251	96	119	20	4	0	0.04	0.022	0
.	19.01.15-17.17.46-1-167334	33	1	1	0	0	0	0	0	0	0	0	NA	NA	NA	9	17	496	165	169	0	0	0	0	0	0	0	0	0
.	19.01.15-17.17.48-1-167337	326	66	66	15	0	11	499	60	60	0	0	NA	NA	NA	82	77	532	177	181	278	92	129	138	51	25	0.259	0.288	0.138
.	19.01.15-17.17.51-1-167341	559	139	139	32	0	24	567	129	129	0	0	NA	NA	NA	152	152	581	195	189	320	111	136	293	82	34	0.504	0.421	0.18
.	19.01.15-17.18.12-1-167354	502	142	142	35	0	29	557	134	134	0	0	NA	NA	NA	127	145	572	196	190	308	111	138	346	64	18	0.605	0.327	0.095
.	19.01.15-17.19.12-1-167407	151	12	12	5	0	4	465	11	11	0	0	NA	NA	NA	55	50	525	171	167	265	86	114	29	9	3	0.055	0.053	0.018
.	19.01.15-17.19.23-1-167409	461	135	135	31	0	27	543	128	128	0	0	NA	NA	NA	128	130	574	185	184	311	102	130	247	78	32	0.43	0.422	0.174
.	19.01.15-17.19.26-1-167411	442	97	97	27	0	20	541	92	92	0	0	NA	NA	NA	136	142	572	189	194	302	100	139	249	52	13	0.435	0.275	0.067
.	19.01.15-17.19.26-1-167412	266	33	33	11	0	8	496	29	29	0	0	NA	NA	NA	84	83	534	185	177	271	98	127	76	9	6	0.142	0.049	0.034
.	19.01.15-17.19.44-1-167434	32	1	1	0	0	0	0	0	0	0	0	NA	NA	NA	10	12	496	165	164	0	0	0	0	0	0	0	0	0
.	19.01.15-17.19.47-1-167437	37	1	1	1	0	1	0	0	0	0	0	NA	NA	NA	10	12	495	168	162	0	0	0	2	0	0	0.004	0	0
.	19.01.15-17.19.49-1-167441	34	1	1	0	0	0	0	0	0	0	0	NA	NA	NA	15	6	492	165	162	0	0	0	0	0	0	0	0	0
.	19.01.15-17.19.50-1-167443	147	11	11	5	0	4	472	10	10	0	0	NA	NA	NA	50	55	516	174	178	261	89	122	49	3	6	0.095	0.017	0.034
.	19.01.15-17.19.54-1-167445	179	12	12	3	0	3	470	10	10	0	0	NA	NA	NA	44	49	513	175	174	260	89	121	35	4	3	0.068	0.023	0.017
.	19.01.15-17.19.54-1-167446	580	112	112	25	0	19	564	102	102	0	0	NA	NA	NA	149	168	596	200	185	328	108	128	278	72	17	0.466	0.36	0.092
.	19.01.15-17.20.21-1-167458	201	13	13	4	0	4	487	11	11	0	0	NA	NA	NA	53	75	534	180	174	273	91	123	28	10	0	0.052	0.056	0
.	19.01.15-17.20.32-1-167466	535	115	115	38	0	32	551	107	107	0	0	NA	NA	NA	151	135	579	186	183	316	103	132	268	73	23	0.463	0.392	0.126
.	19.01.15-17.20.34-1-167467	37	1	1	0	0	0	0	0	0	0	0	NA	NA	NA	14	17	498	165	167	0	0	0	2	0	0	0.004	0	0
.	19.01.15-17.20.41-1-167486	180	19	19	2	0	2	482	17	17	0	0	NA	NA	NA	57	73	543	176	167	280	89	113	21	14	3	0.039	0.08	0.018
.	19.01.15-17.20.49-1-167495	288	66	66	17	0	13	507	59	59	0	0	NA	NA	NA	88	97	554	177	179	287	94	126	145	56	9	0.262	0.316	0.05
.	19.01.15-17.21.08-1-167503	127	27	27	2	0	2	459	25	25	0	0	NA	NA	NA	52	44	517	174	166	257	89	113	20	20	3	0.039	0.115	0.018
.	19.01.15-17.21.15-1-167507	360	77	77	23	0	20	524	68	68	0	0	NA	NA	NA	106	105	546	181	191	287	98	139	187	41	21	0.342	0.227	0.11
.	19.01.15-17.21.24-1-167508	377	135	135	29	0	20	536	122	122	0	0	NA	NA	NA	113	119	549	191	192	295	102	139	264	85	31	0.481	0.445	0.161
.	19.01.15-17.21.50-1-167536	518	88	88	25	0	17	555	79	79	0	0	NA	NA	NA	137	139	566	188	198	308	102	145	197	80	26	0.348	0.426	0.131
.	19.01.15-17.22.20-1-167546	473	98	98	38	0	29	525	90	90	0	0	NA	NA	NA	133	113	565	177	184	302	93	130	246	44	32	0.435	0.249	0.174
.	19.01.15-17.23.06-1-167585	381	67	67	20	0	16	523	63	63	0	0	NA	NA	NA	103	110	548	186	189	286	99	138	134	64	11	0.245	0.344	0.058
.	19.01.15-17.23.43-1-167609	293	110	110	34	0	30	494	102	102	0	0	NA	NA	NA	84	74	531	179	177	277	93	124	246	76	24	0.463	0.425	0.136
.	19.01.15-17.24.08-1-167623	287	33	33	7	0	5	490	27	27	0	0	NA	NA	NA	95	75	542	174	172	281	90	119	44	45	6	0.081	0.259	0.035
.	19.01.15-17.24.35-1-167636	31	1	1	0	0	0	0	0	0	0	0	NA	NA	NA	11	7	493	164	163	0	0	0	0	2	0	0	0.012	0
.	19.01.15-17.24.39-1-167652	243	46	46	12	0	9	493	41	41	0	0	NA	NA	NA	78	83	537	179	180	276	91	126	104	33	11	0.194	0.184	0.061
.	19.01.15-17.24.45-1-167660	90	7	7	3	0	1	454	6	6	0	0	NA	NA	NA	27	33	508	169	169	254	84	116	3	7	7	0.006	0.041	0.041
.	19.01.15-17.25.12-1-167674	276	21	21	3	0	3	478	18	18	0	0	NA	NA	NA	85	60	524	175	174	270	89	119	40	14	8	0.076	0.08	0.046
.	19.01.15-17.25.18-1-167675	277	99	99	23	0	17	494	91	91	0	0	NA	NA	NA	89	78	531	177	183	273	93	128	202	75	16	0.38	0.424	0.087
.	19.01.15-17.25.20-1-167676	59	3	3	0	0	0	444	2	2	0	0	NA	NA	NA	26	25	503	168	167	244	84	116	5	0	0	0.01	0	0
.	19.01.15-17.25.22-1-167677	241	24	24	5	0	5	479	22	22	0	0	NA	NA	NA	61	60	527	172	174	270	87	122	27	28	6	0.051	0.163	0.034
.	19.01.15-17.25.23-1-167678	373	138	138	40	0	29	512	128	128	0	0	NA	NA	NA	111	104	551	187	179	287	101	124	295	59	28	0.535	0.316	0.156
.	19.01.15-17.25.26-1-167679	437	124	124	38	0	26	526	112	112	0	0	NA	NA	NA	115	116	564	185	180	303	99	124	230	65	33	0.408	0.351	0.183
.	19.01.15-17.25.35-1-167680	32	1	1	0	0	0	0	0	0	0	0	NA	NA	NA	8	12	496	166	163	0	0	0	0	0	0	0	0	0
.	19.01.15-17.25.38-1-167696	252	23	23	4	0	4	473	19	19	0	0	NA	NA	NA	73	57	528	174	168	272	87	114	41	15	5	0.078	0.086	0.03
.	19.01.15-17.25.49-1-167709	118	16	16	2	0	2	449	15	15	0	0	NA	NA	NA	32	30	502	172	169	249	83	117	29	4	8	0.058	0.023	0.047
.	19.01.15-17.25.58-1-167715	201	10	10	1	0	1	483	8	8	0	0	NA	NA	NA	60	69	524	184	174	267	98	118	12	6	5	0.023	0.033	0.029
.	19.01.15-17.26.22-1-167720	33	1	1	1	0	1	0	0	0	0	0	NA	NA	NA	8	4	490	165	162	0	0	0	0	3	0	0	0.018	0
.	19.01.15-17.26.34-1-167729	59	2	2	1	0	1	443	1	1	0	0	NA	NA	NA	31	25	503	167	168	246	81	116	2	5	0	0.004	0.03	0
.	19.01.15-17.26.47-1-167755	266	44	44	9	0	7	505	42	42	0	0	NA	NA	NA	66	84	533	178	186	278	95	132	121	24	5	0.227	0.135	0.027
.	19.01.15-17.27.01-1-167766	34	1	1	0	0	0	0	0	0	0	0	NA	NA	NA	7	11	495	164	165	0	0	0	4	0	0	0.008	0	0
.	19.01.15-17.27.03-1-167768	265	31	31	6	0	4	513	24	24	0	0	NA	NA	NA	91	96	540	184	185	283	100	130	59	18	9	0.109	0.098	0.049
.	19.01.15-17.27.05-1-167769	36	1	1	0	0	0	0	0	0	0	0	NA	NA	NA	7	8	492	165	164	0	0	0	0	0	0	0	0	0
.	19.01.15-17.27.06-1-167770	124	7	7	2	0	2	457	6	6	0	0	NA	NA	NA	36	36	504	173	172	248	89	120	17	11	0	0.034	0.064	0
.	19.01.15-17.27.10-1-167771	181	14	14	2	0	2	466	13	13	0	0	NA	NA	NA	46	49	524	168	170	264	85	117	26	8	2	0.05	0.048	0.012
.	19.01.15-17.27.10-1-167772	741	172	172	46	0	36	579	156	156	0	0	NA	NA	NA	195	179	586	203	203	311	117	151	368	81	27	0.628	0.399	0.133
.	19.01.15-17.27.26-1-167776	35	1	1	0	0	0	0	0	0	0	0	NA	NA	NA	15	9	494	165	163	0	0	0	0	1	0	0	0.006	0
.	19.01.15-17.27.29-1-167777	667	124	124	33	0	26	569	112	112	0	0	NA	NA	NA	176	160	592	190	191	329	105	135	271	72	28	0.458	0.379	0.147
.	19.01.15-17.27.41-1-167795	209	17	17	7	0	6	489	16	16	0	0	NA	NA	NA	48	75	530	179	179	269	92	128	45	7	5	0.085	0.039	0.028
.	19.01.15-17.27.45-1-167800	89	5	5	1	0	1	455	4	4	0	0	NA	NA	NA	27	29	503	172	167	253	85	117	15	0	3	0.03	0	0.018
.	19.01.15-17.27.48-1-167803	266	21	21	5	0	5	492	19	19	0	0	NA	NA	NA	74	76	543	170	176	283	85	124	30	33	5	0.055	0.194	0.028
.	19.01.15-17.28.13-1-167816	203	13	13	2	0	1	478	10	10	0	0	NA	NA	NA	59	57	521	174	175	268	89	121	39	8	2	0.075	0.046	0.011
.	19.01.15-17.28.15-1-167817	448	184	184	44	0	32	524	175	175	0	0	NA	NA	NA	115	110	552	191	180	292	103	129	377	77	41	0.683	0.403	0.228
.	19.01.15-17.28.30-1-167833	212	28	28	10	0	6	480	24	24	0	0	NA	NA	NA	61	63	525	175	176	267	90	123	70	20	9	0.133	0.114	0.051
.	19.01.15-17.28.42-1-167854	367	90	90	26	0	18	506	83	83	0	0	NA	NA	NA	103	90	544	185	174	288	96	122	204	63	27	0.375	0.341	0.155
.	19.01.15-17.28.57-1-167867	31	1	1	0	0	0	0	0	0	0	0	NA	NA	NA	8	7	492	165	163	0	0	0	0	0	1	0	0	0.006
.	19.01.15-17.29.00-1-167870	60	3	3	1	0	1	302	2	2	0	0	NA	NA	NA	14	23	501	167	168	165	57	80	7	0	0	0.014	0	0
.	19.01.15-17.29.02-1-167871	94	6	6	1	0	1	461	5	5	0	0	NA	NA	NA	32	31	501	170	173	251	87	123	15	4	2	0.03	0.024	0.012
.	19.01.15-17.29.07-1-167872	127	13	13	4	0	4	466	12	12	0	0	NA	NA	NA	47	54	518	179	170	260	89	117	31	10	6	0.06	0.056	0.035
.	19.01.15-17.29.13-1-167876	383	127	127	31	0	24	528	117	117	0	0	NA	NA	NA	117	120	558	187	188	292	102	134	263	79	29	0.471	0.422	0.154
.	19.01.15-17.29.21-1-167877	33	1	1	1	0	1	0	0	0	0	0	NA	NA	NA	9	7	492	165	163	0	0	0	0	2	0	0	0.012	0
.	19.01.15-17.29.24-1-167878	85	3	3	0	0	0	446	2	2	0	0	NA	NA	NA	14	23	504	166	166	249	81	116	7	0	2	0.014	0	0.012
.	19.01.15-17.29.33-1-167880	207	28	28	6	0	5	470	24	24	0	0	NA	NA	NA	62	53	520	175	171	263	87	120	60	25	2	0.115	0.143	0.012
.	19.01.15-17.29.37-1-167897	322	68	68	20	0	15	491	63	63	0	0	NA	NA	NA	81	67	526	173	181	271	90	130	164	47	20	0.312	0.272	0.11
.	19.01.15-17.29.38-1-167898	359	102	102	24	0	19	522	89	89	0	0	NA	NA	NA	102	104	541	190	186	286	105	131	229	68	17	0.423	0.358	0.091
.	19.01.15-17.30.27-1-167922	246	19	19	6	0	3	488	17	17	0	0	NA	NA	NA	84	70	532	177	174	273	93	122	48	15	4	0.09	0.085	0.023
.	19.01.15-17.31.10-1-168004	405	135	135	37	0	27	502	128	128	0	0	NA	NA	NA	108	86	540	179	180	279	93	130	301	57	20	0.557	0.318	0.111
.	19.01.15-17.31.10-1-168005	277	29	29	5	0	4	478	26	26	0	0	NA	NA	NA	57	58	520	179	172	266	93	119	54	19	8	0.104	0.106	0.047
.	19.01.15-17.31.18-1-168009	430	85	85	22	0	16	531	74	74	0	0	NA	NA	NA	117	113	555	177	194	301	91	139	200	70	16	0.36	0.395	0.082
.	19.01.15-17.31.36-1-168025	256	36	36	4	0	3	481	31	31	0	0	NA	NA	NA	83	74	534	180	173	273	90	118	48	9	20	0.09	0.05	0.116
.	19.01.15-17.31.47-1-168034	125	4	4	1	0	1	463	3	3	0	0	NA	NA	NA	57	45	512	174	172	258	87	118	11	0	2	0.021	0	0.012
.	19.01.15-17.31.49-1-168038	387	85	85	15	0	11	501	76	76	0	0	NA	NA	NA	107	91	552	183	169	291	94	116	184	35	33	0.333	0.191	0.195
.	19.01.15-17.32.08-1-168046	195	12	12	3	0	3	474	10	10	0	0	NA	NA	NA	66	54	518	175	174	262	90	122	17	7	2	0.033	0.04	0.011
.	19.01.15-17.32.34-1-168069	36	1	1	1	0	1	0	0	0	0	0	NA	NA	NA	11	13	494	165	167	0	0	0	1	0	0	0.002	0	0
.	19.01.15-17.32.39-1-168089	60	2	2	1	0	1	439	1	1	0	0	NA	NA	NA	30	24	506	165	166	246	81	112	3	0	3	0.006	0	0.018
.	19.01.15-17.32.39-1-168090	36	1	1	0	0	0	0	0	0	0	0	NA	NA	NA	9	12	495	166	164	0	0	0	3	0	0	0.006	0	0
.	19.01.15-17.32.39-1-168091	35	1	1	0	0	0	0	0	0	0	0	NA	NA	NA	7	14	497	165	165	0	0	0	0	0	0	0	0	0
.	19.01.15-17.32.40-1-168092	358	66	66	23	0	19	516	60	60	0	0	NA	NA	NA	99	103	547	185	184	289	97	130	145	50	24	0.265	0.27	0.13
.	19.01.15-17.32.42-1-168096	244	18	18	2	0	2	473	17	17	0	0	NA	NA	NA	77	58	530	170	171	273	86	114	47	2	5	0.089	0.012	0.029
.	19.01.15-17.32.43-1-168097	357	109	109	22	0	14	501	103	103	0	0	NA	NA	NA	112	94	541	183	183	278	93	130	242	41	19	0.447	0.224	0.104
.	19.01.15-17.32.52-1-168114	59	2	2	0	0	0	198	1	1	0	0	NA	NA	NA	13	14	497	166	164	116	38	44	0	3	0	0	0.018	0
.	19.01.15-17.33.04-1-168119	496	132	132	29	0	24	558	122	122	0	0	NA	NA	NA	133	145	568	193	197	309	108	141	273	54	23	0.481	0.28	0.117
.	19.01.15-17.33.27-1-168125	64	3	3	0	0	0	440	2	2	0	0	NA	NA	NA	33	27	504	171	165	248	82	110	0	4	2	0	0.023	0.012
.	19.01.15-17.33.30-1-168126	115	8	8	2	0	2	449	7	7	0	0	NA	NA	NA	31	27	506	167	167	251	83	115	14	4	6	0.028	0.024	0.036
.	19.01.15-17.33.36-1-168244	237	14	14	3	0	3	496	12	12	0	0	NA	NA	NA	72	82	529	180	186	272	91	133	35	12	7	0.066	0.067	0.038
.	19.01.15-17.33.51-1-168561	178	13	13	1	0	1	484	12	12	0	0	NA	NA	NA	52	74	534	180	173	271	91	122	33	8	1	0.062	0.044	0.006
.	19.01.15-17.34.00-1-168581	272	66	66	18	0	13	508	56	56	0	0	NA	NA	NA	101	95	538	183	187	279	97	132	130	46	30	0.242	0.251	0.16
.	19.01.15-17.34.19-1-168617	62	2	2	1	0	1	150	1	1	0	0	NA	NA	NA	15	19	499	168	165	83	28	39	1	1	0	0.002	0.006	0
.	19.01.15-17.34.24-1-168648	85	4	4	2	0	2	443	3	3	0	0	NA	NA	NA	18	17	501	165	164	247	83	113	16	0	0	0.032	0	0
.	19.01.15-17.34.26-1-168652	475	91	91	28	0	22	547	83	83	0	0	NA	NA	NA	118	133	567	194	185	309	106	132	218	61	9	0.384	0.314	0.049
.	19.01.15-17.34.30-1-168679	501	96	96	28	0	21	563	89	89	0	0	NA	NA	NA	136	153	587	194	185	318	110	135	234	58	24	0.399	0.299	0.13
.	19.01.15-17.34.33-1-169365	65	3	3	0	0	0	443	2	2	0	0	NA	NA	NA	27	27	507	164	169	251	79	113	3	0	8	0.006	0	0.047
.	19.01.15-17.34.35-1-169762	316	173	173	37	0	30	487	156	156	0	0	NA	NA	NA	104	74	532	184	171	272	97	118	318	81	35	0.598	0.44	0.205
.	19.01.15-17.34.39-1-170716	329	87	87	22	0	16	505	76	76	0	0	NA	NA	NA	104	87	544	179	177	287	93	125	156	83	20	0.287	0.464	0.113
.	19.01.15-17.34.50-1-171840	263	25	25	5	0	5	489	23	23	0	0	NA	NA	NA	69	86	541	179	179	278	89	122	36	29	0	0.067	0.162	0
.	19.01.15-17.35.39-1-175118	549	139	139	27	0	21	567	126	126	0	0	NA	NA	NA	116	152	572	198	195	315	112	140	276	84	32	0.483	0.424	0.164
.	19.01.15-17.35.41-1-175122	158	12	12	7	0	4	470	10	10	0	0	NA	NA	NA	56	54	520	177	170	264	89	117	31	5	10	0.06	0.028	0.059
.	19.01.15-17.35.56-1-175135	143	8	8	4	0	4	469	6	6	0	0	NA	NA	NA	44	48	513	178	170	259	91	119	18	6	7	0.035	0.034	0.041
.	19.01.15-17.36.17-1-175142	211	22	22	4	0	3	473	18	18	0	0	NA	NA	NA	63	62	523	176	176	265	88	120	67	10	7	0.128	0.057	0.04
.	19.01.15-17.36.28-1-175147	324	34	34	11	0	8	500	28	28	0	0	NA	NA	NA	96	90	547	178	178	280	94	126	73	29	4	0.133	0.163	0.022
.	19.01.15-17.36.48-1-175179	233	31	31	5	0	5	486	26	26	0	0	NA	NA	NA	80	73	535	178	173	274	92	120	74	20	9	0.138	0.112	0.052
.	19.01.15-17.36.55-1-175184	59	2	2	0	0	0	448	1	1	0	0	NA	NA	NA	18	30	506	168	169	252	82	114	2	0	2	0.004	0	0.012
.	19.01.15-17.37.03-1-175189	32	1	1	1	0	1	0	0	0	0	0	NA	NA	NA	4	9	493	164	165	0	0	0	0	0	0	0	0	0
.	19.01.15-17.37.06-1-175191	38	1	1	0	0	0	0	0	0	0	0	NA	NA	NA	5	16	498	168	163	0	0	0	0	1	0	0	0.006	0
.	19.01.15-17.37.09-1-175192	33	1	1	1	0	1	0	0	0	0	0	NA	NA	NA	8	12	495	165	165	0	0	0	8	0	0	0.016	0	0
.	19.01.15-17.37.10-1-175193	63	2	2	0	0	0	447	1	1	0	0	NA	NA	NA	31	26	500	171	168	248	85	114	0	3	2	0	0.018	0.012
.	19.01.15-17.37.13-1-175197	258	42	42	13	0	10	492	35	35	0	0	NA	NA	NA	65	73	528	177	181	273	92	127	67	43	15	0.127	0.243	0.083
.	19.01.15-17.37.16-1-175198	62	2	2	0	0	0	0	0	0	0	0	NA	NA	NA	10	12	495	166	164	0	0	0	0	0	1	0	0	0.006
.	19.01.15-17.37.21-1-175199	117	7	7	5	0	3	462	5	5	0	0	NA	NA	NA	41	44	515	172	170	259	83	120	25	0	2	0.049	0	0.012
.	19.01.15-17.37.21-1-175200	599	163	163	41	0	38	555	144	144	0	0	NA	NA	NA	147	145	565	204	189	304	112	139	333	98	16	0.589	0.48	0.085
.	19.01.15-17.37.23-1-175201	88	4	4	1	0	1	445	3	3	0	0	NA	NA	NA	26	26	505	171	163	250	85	110	13	4	0	0.026	0.023	0
.	19.01.15-17.37.31-1-175202	159	13	13	1	0	1	476	10	10	0	0	NA	NA	NA	49	54	523	169	175	268	85	123	30	6	0	0.057	0.036	0
.	19.01.15-17.37.37-1-175209	118	7	7	1	0	1	452	5	5	0	0	NA	NA	NA	31	33	512	168	166	256	82	114	7	0	14	0.014	0	0.084
.	19.01.15-17.37.39-1-175219	435	88	88	22	0	17	529	78	78	0	0	NA	NA	NA	126	121	559	187	188	293	103	133	212	48	13	0.379	0.257	0.069
.	19.01.15-17.37.40-1-175220	328	27	27	9	0	8	512	23	23	0	0	NA	NA	NA	89	97	546	181	183	285	96	131	76	8	4	0.139	0.044	0.022
.	19.01.15-17.37.56-1-175235	276	30	30	7	0	7	512	24	24	0	0	NA	NA	NA	74	99	544	185	183	284	102	126	59	16	5	0.108	0.086	0.027
.	19.01.15-17.37.57-1-175236	425	104	104	28	0	24	556	97	97	0	0	NA	NA	NA	112	139	555	200	197	300	113	143	196	60	33	0.353	0.3	0.168
.	19.01.15-17.38.01-1-175239	326	38	38	9	0	8	511	35	35	0	0	NA	NA	NA	110	95	549	178	181	289	96	126	101	10	8	0.184	0.056	0.044
.	19.01.15-17.38.10-1-175241	199	18	18	6	0	6	483	16	16	0	0	NA	NA	NA	60	68	528	178	175	270	92	121	41	18	4	0.078	0.101	0.023
.	19.01.15-17.38.22-1-175246	87	4	4	0	0	0	438	3	3	0	0	NA	NA	NA	30	24	505	166	166	249	80	109	3	1	4	0.006	0.006	0.024
.	19.01.15-17.38.42-1-175281	465	60	60	16	0	15	519	56	56	0	0	NA	NA	NA	131	104	562	175	180	301	91	127	167	36	10	0.297	0.206	0.056
.	19.01.15-17.38.48-1-175288	59	2	2	1	0	1	0	1	1	0	0	NA	NA	NA	19	20	499	168	166	0	0	0	0	1	0	0	0.006	0
.	19.01.15-17.38.51-1-175293	178	9	9	4	0	3	468	7	7	0	0	NA	NA	NA	60	49	516	171	175	258	88	122	24	0	3	0.047	0	0.017
.	19.01.15-17.38.51-1-175294	492	136	136	45	0	37	535	124	124	0	0	NA	NA	NA	115	123	569	183	184	307	97	131	297	106	17	0.522	0.579	0.092
.	19.01.15-17.39.09-1-175299	255	60	60	11	0	6	489	53	53	0	0	NA	NA	NA	68	72	531	177	177	271	93	125	146	34	18	0.275	0.192	0.102
.	19.01.15-17.39.09-1-175300	56	2	2	0	0	0	0	1	1	0	0	NA	NA	NA	16	11	495	164	165	0	0	0	4	0	1	0.008	0	0.006
.	19.01.15-17.39.14-1-175304	576	63	63	21	0	16	580	56	56	0	0	NA	NA	NA	162	160	589	193	191	331	109	140	151	21	20	0.256	0.109	0.105
.	19.01.15-17.39.28-1-175306	177	24	24	5	0	4	464	21	21	0	0	NA	NA	NA	58	47	513	174	173	255	89	120	41	6	11	0.08	0.034	0.064
.	19.01.15-17.40.03-1-175343	91	5	5	2	0	2	459	4	4	0	0	NA	NA	NA	32	39	506	177	169	251	89	119	5	7	3	0.01	0.04	0.018
.	19.01.15-17.40.27-1-175347	148	9	9	2	0	2	467	6	6	0	0	NA	NA	NA	44	51	522	172	170	264	85	118	19	5	0	0.036	0.029	0
.	19.01.15-17.40.30-1-175348	122	16	16	3	0	1	461	14	14	0	0	NA	NA	NA	54	44	517	172	168	257	86	118	17	15	3	0.033	0.087	0.018
.	19.01.15-17.40.42-1-175371	170	10	10	4	0	2	464	8	8	0	0	NA	NA	NA	44	42	516	171	168	263	86	115	20	8	3	0.039	0.047	0.018
.	19.01.15-17.40.51-1-175386	669	143	143	40	0	31	582	134	134	0	0	NA	NA	NA	148	164	578	204	195	321	119	142	313	71	30	0.542	0.348	0.154
.	19.01.15-17.40.57-1-175389	148	11	11	3	0	3	454	9	9	0	0	NA	NA	NA	41	41	512	172	170	253	84	117	15	14	0	0.029	0.081	0
.	19.01.15-17.41.02-1-175392	259	18	18	5	0	4	488	16	16	0	0	NA	NA	NA	84	77	536	176	178	274	90	124	43	7	4	0.08	0.04	0.022
.	19.01.15-17.41.06-1-175393	441	141	141	34	0	26	537	133	133	0	0	NA	NA	NA	136	116	559	185	185	303	101	133	290	63	36	0.519	0.341	0.195
.	19.01.15-17.41.12-1-175397	338	152	152	39	0	30	500	142	142	0	0	NA	NA	NA	86	85	547	177	174	287	91	122	235	83	31	0.43	0.469	0.178
.	19.01.15-17.41.17-1-175398	34	1	1	0	0	0	0	0	0	0	0	NA	NA	NA	9	11	496	165	163	0	0	0	0	0	0	0	0	0
.	19.01.15-17.41.18-1-175399	31	1	1	0	0	0	0	0	0	0	0	NA	NA	NA	4	10	492	165	166	0	0	0	1	0	0	0.002	0	0
.	19.01.15-17.41.20-1-175400	378	126	126	29	0	28	503	115	115	0	0	NA	NA	NA	118	84	539	181	177	284	96	123	263	62	31	0.488	0.343	0.175
.	19.01.15-17.41.20-1-175401	35	1	1	0	0	0	0	0	0	0	0	NA	NA	NA	8	4	491	163	163	0	0	0	0	0	3	0	0	0.018
.	19.01.15-17.41.23-1-175402	123	7	7	2	0	2	461	6	6	0	0	NA	NA	NA	42	43	510	172	174	256	87	118	19	11	3	0.037	0.064	0.017
.	19.01.15-17.41.28-1-175403	583	117	117	37	0	28	540	111	111	0	0	NA	NA	NA	154	137	573	185	192	311	96	133	262	70	17	0.457	0.378	0.089
.	19.01.15-17.41.32-1-175404	119	12	12	2	0	2	457	8	8	0	0	NA	NA	NA	44	33	509	168	169	257	83	117	14	13	5	0.028	0.077	0.03
.	19.01.15-17.42.00-1-175437	417	139	139	42	0	28	528	132	132	0	0	NA	NA	NA	110	111	557	185	182	302	97	129	300	70	34	0.539	0.378	0.187
.	19.01.15-17.42.01-1-175438	534	67	67	18	0	12	561	58	58	0	0	NA	NA	NA	134	141	585	188	181	328	103	130	168	58	12	0.287	0.309	0.066
.	19.01.15-17.42.35-1-175443	88	4	4	0	0	0	448	3	3	0	0	NA	NA	NA	34	31	514	168	162	256	83	109	3	2	10	0.006	0.012	0.062
.	19.01.15-17.42.49-1-175476	143	18	18	4	0	4	471	16	16	0	0	NA	NA	NA	42	52	520	169	176	265	82	124	43	10	1	0.083	0.059	0.006
.	19.01.15-17.43.15-1-175487	413	27	27	10	0	7	545	23	23	0	0	NA	NA	NA	125	128	562	185	194	303	102	140	76	9	9	0.135	0.049	0.046
.	19.01.15-17.43.33-1-175489	468	176	176	45	0	34	546	158	158	0	0	NA	NA	NA	97	128	571	190	180	312	104	130	343	77	38	0.601	0.405	0.211
.	19.01.15-17.43.34-1-175490	113	5	5	0	0	0	463	4	4	0	0	NA	NA	NA	24	43	514	168	174	260	84	119	14	0	1	0.027	0	0.006
.	19.01.15-17.43.47-1-175513	152	9	9	3	0	3	472	8	8	0	0	NA	NA	NA	45	54	520	174	173	263	88	121	12	14	7	0.023	0.08	0.04
.	19.01.15-17.43.50-1-175518	245	34	34	9	0	6	474	30	30	0	0	NA	NA	NA	75	53	523	173	170	266	89	119	63	35	11	0.12	0.202	0.065
.	19.01.15-17.43.52-1-175520	32	1	1	0	0	0	0	0	0	0	0	NA	NA	NA	11	6	491	165	163	0	0	0	0	2	0	0	0.012	0
.	19.01.15-17.43.54-1-175521	385	73	73	22	0	18	515	66	66	0	0	NA	NA	NA	116	95	544	184	180	286	102	127	145	48	5	0.267	0.261	0.028
.	19.01.15-17.43.55-1-175522	347	94	94	22	0	18	514	87	87	0	0	NA	NA	NA	93	93	558	173	175	296	93	125	205	44	19	0.367	0.254	0.109
.	19.01.15-17.43.59-1-175526	65	2	2	0	0	0	435	1	1	0	0	NA	NA	NA	23	16	494	167	168	241	79	115	1	4	0	0.002	0.024	0
.	19.01.15-17.44.00-1-175528	34	1	1	0	0	0	0	0	0	0	0	NA	NA	NA	6	8	494	165	162	0	0	0	0	2	0	0	0.012	0
.	19.01.15-17.44.02-1-175529	96	8	8	3	0	2	462	6	6	0	0	NA	NA	NA	28	42	514	173	168	261	85	116	27	0	2	0.053	0	0.012
.	19.01.15-17.44.07-1-175530	496	94	94	28	0	20	558	88	88	0	0	NA	NA	NA	132	142	574	191	190	315	106	137	234	58	24	0.408	0.304	0.126
.	19.01.15-17.44.10-1-175531	473	154	154	46	0	38	535	142	142	0	0	NA	NA	NA	132	126	569	187	183	309	99	127	357	65	33	0.627	0.348	0.18
.	19.01.15-17.44.21-1-175535	210	25	25	6	0	5	472	23	23	0	0	NA	NA	NA	61	50	522	172	169	268	87	117	38	19	12	0.073	0.11	0.071
.	19.01.15-17.44.33-1-175538	208	11	11	2	0	2	491	10	10	0	0	NA	NA	NA	46	71	530	182	172	273	97	121	21	9	3	0.04	0.049	0.017
.	19.01.15-17.44.37-1-175559	160	7	7	1	0	1	465	6	6	0	0	NA	NA	NA	56	53	523	176	167	263	88	114	7	11	0	0.013	0.062	0
.	19.01.15-17.44.57-1-175582	411	126	126	33	0	24	529	113	113	0	0	NA	NA	NA	97	112	538	189	198	283	102	144	281	63	25	0.522	0.333	0.126
.	19.01.15-17.44.59-1-175585	33	1	1	0	0	0	0	0	0	0	0	NA	NA	NA	2	12	498	163	164	0	0	0	0	0	0	0	0	0
.	19.01.15-17.45.00-1-175586	33	1	1	1	0	1	0	0	0	0	0	NA	NA	NA	5	5	488	164	166	0	0	0	0	2	0	0	0.012	0
.	19.01.15-17.45.01-1-175587	272	60	60	18	0	12	499	55	55	0	0	NA	NA	NA	58	86	534	187	178	276	100	123	152	11	9	0.285	0.059	0.051
.	19.01.15-17.45.04-1-175588	298	27	27	4	0	2	508	23	23	0	0	NA	NA	NA	84	97	550	183	177	291	96	121	76	6	6	0.138	0.033	0.034
.	19.01.15-17.45.21-1-175592	469	94	94	26	0	21	564	85	85	0	0	NA	NA	NA	140	149	585	193	184	327	106	131	223	58	37	0.381	0.301	0.201
.	19.01.15-17.45.56-1-175629	334	91	91	25	0	23	518	82	82	0	0	NA	NA	NA	105	107	551	186	183	290	99	129	198	43	21	0.359	0.231	0.115
.	19.01.15-17.46.20-1-175636	62	3	3	0	0	0	253	2	2	0	0	NA	NA	NA	17	20	499	168	166	130	50	73	3	0	0	0.006	0	0
.	19.01.15-17.46.33-1-175641	265	14	14	3	0	1	485	12	12	0	0	NA	NA	NA	95	66	530	176	173	272	92	121	32	9	2	0.06	0.051	0.012
.	19.01.15-17.46.40-1-175661	208	19	19	8	0	7	467	17	17	0	0	NA	NA	NA	68	51	517	176	171	260	88	119	36	13	7	0.07	0.074	0.041
.	19.01.15-17.46.58-1-175681	244	28	28	6	0	6	492	24	24	0	0	NA	NA	NA	74	86	537	183	179	268	97	127	43	26	1	0.08	0.142	0.006
.	19.01.15-17.46.58-1-175682	169	9	9	1	0	1	473	8	8	0	0	NA	NA	NA	46	53	519	173	174	261	89	123	12	5	9	0.023	0.029	0.052
.	19.01.15-17.47.03-1-175684	201	15	15	3	0	2	473	13	13	0	0	NA	NA	NA	53	56	527	171	171	267	88	118	28	12	4	0.053	0.07	0.023
.	19.01.15-17.47.20-1-175689	90	10	10	1	0	0	453	7	7	0	0	NA	NA	NA	32	35	507	172	169	250	86	117	15	8	4	0.03	0.047	0.024
.	19.01.15-17.47.28-1-175690	36	1	1	0	0	0	0	0	0	0	0	NA	NA	NA	7	9	492	166	164	0	0	0	2	0	0	0.004	0	0
.	19.01.15-17.47.34-1-175691	390	105	105	29	0	19	517	97	97	0	0	NA	NA	NA	119	113	556	185	185	293	96	128	242	51	20	0.435	0.276	0.108
.	19.01.15-17.47.38-1-175707	119	8	8	2	0	1	463	7	7	0	0	NA	NA	NA	44	52	516	174	175	258	86	119	15	4	4	0.029	0.023	0.023
.	19.01.15-17.47.41-1-175710	321	160	160	44	0	32	482	143	143	0	0	NA	NA	NA	92	66	525	176	178	268	89	125	290	61	44	0.552	0.347	0.247
.	19.01.15-17.47.44-1-175714	322	106	106	26	0	19	497	98	98	0	0	NA	NA	NA	83	73	534	179	173	280	95	122	238	45	18	0.446	0.251	0.104
.	19.01.15-17.47.45-1-175716	58	2	2	1	0	1	249	1	1	0	0	NA	NA	NA	10	8	492	163	166	139	47	63	0	1	2	0	0.006	0.012
.	19.01.15-17.47.48-1-175720	442	100	100	18	0	14	522	90	90	0	0	NA	NA	NA	116	105	563	178	177	306	92	124	203	74	11	0.361	0.416	0.062
.	19.01.15-17.47.52-1-175724	210	22	22	6	0	5	478	19	19	0	0	NA	NA	NA	78	64	528	177	172	267	89	122	71	5	8	0.134	0.028	0.047
.	19.01.15-17.47.54-1-175725	517	148	148	33	0	26	539	130	130	0	0	NA	NA	NA	130	124	558	188	191	297	101	141	310	86	15	0.556	0.457	0.079
.	19.01.15-17.47.58-1-175728	35	1	1	1	0	1	0	0	0	0	0	NA	NA	NA	9	9	495	164	163	0	0	0	0	2	0	0	0.012	0
.	19.01.15-17.48.01-1-175731	39	1	1	0	0	0	0	0	0	0	0	NA	NA	NA	7	12	493	164	168	0	0	0	2	0	0	0.004	0	0
.	19.01.15-17.48.04-1-175732	287	120	120	33	0	28	496	108	108	0	0	NA	NA	NA	93	80	543	178	172	282	91	123	276	50	23	0.508	0.281	0.134
.	19.01.15-17.48.40-1-175764	85	3	3	0	0	0	441	2	2	0	0	NA	NA	NA	35	22	497	170	168	243	82	116	4	2	0	0.008	0.012	0
.	19.01.15-17.48.50-1-175782	300	95	95	26	0	24	498	87	87	0	0	NA	NA	NA	71	80	535	178	180	277	95	126	205	32	24	0.383	0.18	0.133
.	19.01.15-17.49.01-1-175788	553	112	112	25	0	20	570	105	105	0	0	NA	NA	NA	156	155	581	195	192	321	109	140	274	56	21	0.472	0.287	0.109
.	19.01.15-17.49.43-1-175813	275	49	49	11	0	10	481	43	43	0	0	NA	NA	NA	77	59	519	171	182	262	88	131	111	17	9	0.214	0.099	0.049
.	19.01.15-17.49.54-1-175822	447	178	178	52	0	38	517	163	163	0	0	NA	NA	NA	116	98	540	183	188	284	100	133	322	107	23	0.596	0.585	0.122
.	19.01.15-17.50.13-1-175834	296	30	30	8	0	5	500	27	27	0	0	NA	NA	NA	80	81	534	179	181	281	91	128	62	16	11	0.116	0.089	0.061
.	19.01.15-17.50.22-1-175835	203	44	44	10	0	8	483	41	41	0	0	NA	NA	NA	65	67	528	171	181	273	84	126	112	31	4	0.212	0.181	0.022
.	19.01.15-17.50.34-1-175836	293	20	20	4	0	3	501	18	18	0	0	NA	NA	NA	68	86	542	177	180	282	90	129	45	5	0	0.083	0.028	0
.	19.01.15-17.50.37-1-175852	63	2	2	0	0	0	442	1	1	0	0	NA	NA	NA	22	21	504	165	165	247	80	115	5	0	0	0.01	0	0
.	19.01.15-17.50.39-1-175853	37	1	1	0	0	0	0	0	0	0	0	NA	NA	NA	8	3	490	163	163	0	0	0	0	0	1	0	0	0.006
.	19.01.15-17.50.41-1-175861	147	8	8	1	0	1	462	7	7	0	0	NA	NA	NA	50	40	511	172	170	255	89	118	16	0	5	0.031	0	0.029
.	19.01.15-17.50.46-1-175867	531	140	140	45	0	35	564	128	128	0	0	NA	NA	NA	144	153	579	195	192	313	108	143	267	151	18	0.461	0.774	0.094
.	19.01.15-17.50.47-1-175869	32	1	1	0	0	0	0	0	0	0	0	NA	NA	NA	10	8	494	164	163	0	0	0	0	0	3	0	0	0.018
.	19.01.15-17.50.49-1-175876	466	116	116	17	0	15	530	104	104	0	0	NA	NA	NA	135	120	565	191	177	299	106	125	241	80	11	0.427	0.419	0.062
.	19.01.15-17.50.53-1-175879	490	134	134	39	0	32	526	117	117	0	0	NA	NA	NA	123	110	552	185	186	294	102	130	260	84	28	0.471	0.454	0.151
.	19.01.15-17.50.59-1-175884	313	34	34	4	0	3	503	33	33	0	0	NA	NA	NA	103	84	539	179	179	283	95	125	65	22	19	0.121	0.123	0.106
.	19.01.15-17.51.09-1-175885	116	7	7	3	0	3	467	6	6	0	0	NA	NA	NA	33	42	515	169	171	261	85	121	16	6	0	0.031	0.036	0
.	19.01.15-17.51.13-1-175889	150	7	7	1	0	1	459	6	6	0	0	NA	NA	NA	46	45	513	170	175	257	84	118	12	6	4	0.023	0.035	0.023
.	19.01.15-17.51.33-1-175890	86	4	4	0	0	0	449	3	3	0	0	NA	NA	NA	27	27	506	167	167	250	84	115	8	0	6	0.016	0	0.036
.	19.01.15-17.51.38-1-175906	386	121	121	27	0	21	509	111	111	0	0	NA	NA	NA	112	97	544	179	187	283	93	133	266	49	34	0.489	0.274	0.182
.	19.01.15-17.51.50-1-175918	357	68	68	25	0	20	513	63	63	0	0	NA	NA	NA	106	94	543	185	179	285	101	127	167	35	10	0.308	0.189	0.056
.	19.01.15-17.52.15-1-175929	502	147	147	41	0	32	552	137	137	0	0	NA	NA	NA	135	135	571	192	185	311	108	133	355	74	24	0.622	0.385	0.13
.	19.01.15-17.52.39-1-175946	298	44	44	11	0	10	504	39	39	0	0	NA	NA	NA	84	91	540	180	184	278	97	129	109	16	19	0.202	0.089	0.103
.	19.01.15-17.53.46-1-175997	37	1	1	0	0	0	0	0	0	0	0	NA	NA	NA	12	8	494	165	162	0	0	0	0	0	0	0	0	0
.	19.01.15-17.53.47-1-175999	33	1	1	0	0	0	0	0	0	0	0	NA	NA	NA	9	9	491	168	163	0	0	0	2	0	0	0.004	0	0
.	19.01.15-17.53.49-1-176002	33	1	1	0	0	0	0	0	0	0	0	NA	NA	NA	11	10	494	165	164	0	0	0	0	0	1	0	0	0.006
.	19.01.15-17.53.50-1-176004	35	1	1	0	0	0	0	0	0	0	0	NA	NA	NA	10	15	498	167	163	0	0	0	0	0	1	0	0	0.006
.	19.01.15-17.53.51-1-176006	486	32	32	10	0	9	544	30	30	0	0	NA	NA	NA	131	136	558	196	195	298	108	138	80	18	3	0.143	0.092	0.015
.	19.01.15-17.53.52-1-176007	32	1	1	1	0	1	0	0	0	0	0	NA	NA	NA	7	7	494	163	163	0	0	0	0	0	0	0	0	0
.	19.01.15-17.53.53-1-176008	405	201	201	53	0	43	522	189	189	0	0	NA	NA	NA	122	107	546	189	185	286	104	132	369	103	46	0.676	0.545	0.249
.	19.01.15-17.53.54-1-176009	326	101	101	25	0	22	500	92	92	0	0	NA	NA	NA	77	82	539	176	180	280	91	129	192	57	21	0.356	0.324	0.117
.	19.01.15-17.54.01-1-176014	35	1	1	0	0	0	0	0	0	0	0	NA	NA	NA	5	4	492	163	162	0	0	0	0	4	0	0	0.025	0
.	19.01.15-17.54.04-1-176015	91	6	6	2	0	2	451	5	5	0	0	NA	NA	NA	28	33	504	175	167	249	89	113	8	6	1	0.016	0.034	0.006
.	19.01.15-17.54.20-1-176019	322	22	22	8	0	6	503	19	19	0	0	NA	NA	NA	90	93	543	181	182	283	94	126	61	13	11	0.112	0.072	0.06
.	19.01.15-17.54.25-1-176021	66	2	2	1	0	1	200	0	0	0	0	NA	NA	NA	19	18	498	168	165	113	39	48	2	0	2	0.004	0	0.012
.	19.01.15-17.54.26-1-176022	266	99	99	21	0	20	494	87	87	0	0	NA	NA	NA	73	82	544	175	176	285	88	121	225	58	23	0.414	0.331	0.131
.	19.01.15-17.54.40-1-176039	57	2	2	0	0	0	444	1	1	0	0	NA	NA	NA	26	23	503	165	168	249	80	115	4	0	1	0.008	0	0.006
.	19.01.15-17.54.46-1-176051	357	100	100	29	0	22	506	93	93	0	0	NA	NA	NA	110	91	542	183	179	280	99	127	246	44	20	0.454	0.24	0.112
.	19.01.15-17.54.47-1-176052	179	12	12	4	0	4	486	10	10	0	0	NA	NA	NA	59	65	525	177	176	270	94	122	18	5	4	0.034	0.028	0.023
.	19.01.15-17.54.51-1-176060	387	69	69	18	0	13	529	63	63	0	0	NA	NA	NA	105	105	557	179	182	303	95	131	146	39	19	0.262	0.218	0.104
.	19.01.15-17.54.55-1-176062	178	12	12	4	0	3	479	11	11	0	0	NA	NA	NA	39	63	530	174	172	272	87	120	18	9	2	0.034	0.052	0.012
.	19.01.15-17.55.28-1-176070	84	3	3	1	0	1	448	2	2	0	0	NA	NA	NA	27	34	508	171	168	251	83	114	7	0	6	0.014	0	0.036
.	19.01.15-17.55.30-1-176071	317	76	76	18	0	15	511	70	70	0	0	NA	NA	NA	94	105	552	186	180	287	99	125	179	39	11	0.324	0.21	0.061
.	19.01.15-17.55.32-1-176072	205	26	26	9	0	7	476	21	21	0	0	NA	NA	NA	64	62	530	173	172	271	86	119	36	12	5	0.068	0.069	0.029
.	19.01.15-17.55.43-1-176093	288	136	136	39	0	29	508	123	123	0	0	NA	NA	NA	83	95	536	188	184	278	101	129	262	79	30	0.489	0.42	0.163
.	19.01.15-17.56.03-1-176107	176	14	14	4	0	4	478	11	11	0	0	NA	NA	NA	54	62	525	172	178	266	88	124	38	4	0	0.072	0.023	0
.	19.01.15-17.56.07-1-176108	170	9	9	2	0	2	465	8	8	0	0	NA	NA	NA	56	40	514	170	169	265	85	115	24	19	0	0.047	0.112	0
.	19.01.15-17.56.23-1-176112	259	32	32	7	0	6	479	30	30	0	0	NA	NA	NA	74	68	534	174	173	273	88	118	61	20	7	0.114	0.115	0.04
.	19.01.15-17.56.27-1-176117	96	4	4	0	0	0	455	3	3	0	0	NA	NA	NA	47	46	515	172	172	256	83	116	6	2	3	0.012	0.012	0.017
.	19.01.15-17.56.29-1-176118	62	2	2	0	0	0	449	1	1	0	0	NA	NA	NA	28	32	504	172	169	246	85	118	5	0	0	0.01	0	0
.	19.01.15-17.56.32-1-176119	84	3	3	0	0	0	446	2	2	0	0	NA	NA	NA	38	25	506	167	165	250	83	113	7	0	2	0.014	0	0.012
.	19.01.15-17.56.41-1-176137	461	44	44	12	0	12	542	42	42	0	0	NA	NA	NA	143	132	561	191	193	301	103	138	111	27	15	0.198	0.141	0.078
.	19.01.15-17.56.41-1-176138	123	4	4	3	0	2	462	2	2	0	0	NA	NA	NA	40	42	514	165	176	257	83	122	9	2	0	0.018	0.012	0
.	19.01.15-17.56.43-1-176141	88	3	3	0	0	0	446	2	2	0	0	NA	NA	NA	23	28	503	172	166	248	83	115	5	0	0	0.01	0	0
.	19.01.15-17.56.45-1-176148	181	26	26	2	0	2	470	25	25	0	0	NA	NA	NA	53	51	519	174	171	263	90	117	39	8	10	0.075	0.046	0.058
.	19.01.15-17.56.52-1-176158	60	2	2	0	0	0	446	1	1	0	0	NA	NA	NA	24	26	508	167	164	251	83	112	1	6	0	0.002	0.036	0
.	19.01.15-17.56.56-1-176161	568	101	101	27	0	19	575	95	95	0	0	NA	NA	NA	158	171	585	198	201	318	109	148	262	58	24	0.448	0.293	0.119
.	19.01.15-17.56.56-1-176162	354	56	56	14	0	12	508	51	51	0	0	NA	NA	NA	91	85	545	176	177	292	92	124	118	31	9	0.217	0.176	0.051
.	19.01.15-17.57.04-1-176167	214	7	7	3	0	2	490	6	6	0	0	NA	NA	NA	72	72	520	183	182	264	99	127	25	8	0	0.048	0.044	0
.	19.01.15-17.57.05-1-176168	555	144	144	33	0	25	578	134	134	0	0	NA	NA	NA	160	167	587	194	199	325	108	145	300	42	47	0.511	0.216	0.236
.	19.01.15-17.57.06-1-176169	60	2	2	0	0	0	148	1	1	0	0	NA	NA	NA	11	21	501	167	166	91	24	33	0	3	3	0	0.018	0.018
.	19.01.15-17.57.16-1-176173	66	2	2	1	0	1	445	1	1	0	0	NA	NA	NA	13	22	500	167	168	246	82	117	0	7	0	0	0.042	0
.	19.01.15-17.57.16-1-176174	327	41	41	13	0	9	521	38	38	0	0	NA	NA	NA	89	108	555	179	187	296	90	135	86	41	4	0.155	0.229	0.021
.	19.01.15-17.57.23-1-176175	441	45	45	16	0	12	551	42	42	0	0	NA	NA	NA	119	134	575	193	179	316	108	127	91	44	13	0.158	0.228	0.073
.	19.01.15-17.57.27-1-176176	176	15	15	3	0	2	470	14	14	0	0	NA	NA	NA	57	59	531	168	173	269	81	120	37	4	3	0.07	0.024	0.017
.	19.01.15-17.57.46-1-176200	129	11	11	3	0	1	455	10	10	0	0	NA	NA	NA	34	34	503	173	171	250	87	118	17	2	5	0.034	0.012	0.029
.	19.01.15-17.57.53-1-176205	63	2	2	0	0	0	437	0	0	0	0	NA	NA	NA	17	15	498	166	164	241	82	114	4	0	0	0.008	0	0
.	19.01.15-17.58.06-1-176210	298	25	25	7	0	6	493	23	23	0	0	NA	NA	NA	71	67	524	186	170	276	98	119	61	6	12	0.116	0.032	0.071
.	19.01.15-17.58.07-1-176211	436	171	171	42	0	31	541	158	158	0	0	NA	NA	NA	112	129	555	194	193	296	107	138	340	86	38	0.613	0.443	0.197
.	19.01.15-17.58.09-1-176212	232	23	23	8	0	5	482	21	21	0	0	NA	NA	NA	77	68	524	182	175	268	92	122	51	16	16	0.097	0.088	0.091
.	19.01.15-17.58.13-1-176217	438	91	91	20	0	15	518	85	85	0	0	NA	NA	NA	101	101	553	181	180	293	97	128	191	43	27	0.345	0.238	0.15
.	19.01.15-17.58.18-1-176219	149	7	7	2	0	1	457	6	6	0	0	NA	NA	NA	41	40	512	172	169	253	85	119	18	0	4	0.035	0	0.024
.	19.01.15-17.58.31-1-176230	92	3	3	2	0	1	453	2	2	0	0	NA	NA	NA	26	32	505	174	166	251	88	114	2	9	0	0.004	0.052	0
.	19.01.15-17.58.38-1-176246	333	108	108	23	0	18	501	100	100	0	0	NA	NA	NA	106	90	533	186	184	271	99	131	258	45	13	0.484	0.242	0.071
.	19.01.15-17.58.42-1-176251	65	2	2	2	0	2	432	1	1	0	0	NA	NA	NA	21	11	495	166	163	242	80	110	2	0	1	0.004	0	0.006
.	19.01.15-17.58.44-1-176253	237	23	23	1	0	1	481	20	20	0	0	NA	NA	NA	54	73	530	180	176	269	91	121	44	9	0	0.083	0.05	0
.	19.01.15-17.58.51-1-176264	95	6	6	1	0	1	457	5	5	0	0	NA	NA	NA	26	31	502	172	170	253	87	117	19	0	1	0.038	0	0.006
.	19.01.15-17.58.55-1-176269	145	10	10	2	0	2	464	9	9	0	0	NA	NA	NA	35	40	511	170	172	257	87	120	13	8	7	0.025	0.047	0.041
.	19.01.15-17.58.56-1-176272	149	12	12	1	0	1	470	11	11	0	0	NA	NA	NA	48	52	520	175	170	262	89	119	25	0	10	0.048	0	0.059
.	19.01.15-17.59.08-1-176275	503	146	146	43	0	35	557	139	139	0	0	NA	NA	NA	127	138	563	192	196	306	107	144	341	77	25	0.606	0.401	0.128
.	19.01.15-17.59.16-1-176279	221	29	29	5	0	5	488	28	28	0	0	NA	NA	NA	62	75	532	181	175	274	93	121	62	11	9	0.117	0.061	0.051
.	19.01.15-17.59.19-1-176280	302	96	96	23	0	19	503	88	88	0	0	NA	NA	NA	84	92	551	171	183	288	85	130	197	60	14	0.358	0.351	0.077
.	19.01.15-17.59.21-1-176281	57	2	2	1	0	1	298	1	1	0	0	NA	NA	NA	9	18	495	166	170	164	59	75	4	2	0	0.008	0.012	0
.	19.01.15-17.59.30-1-176283	243	25	25	11	0	9	481	22	22	0	0	NA	NA	NA	46	60	518	180	175	263	95	123	51	12	8	0.098	0.067	0.046
.	19.01.15-17.59.41-1-176303	65	4	4	0	0	0	438	2	2	0	0	NA	NA	NA	27	21	499	166	169	244	79	115	0	4	0	0	0.024	0
.	19.01.15-17.59.55-1-176313	525	89	89	27	0	20	555	82	82	0	0	NA	NA	NA	143	139	576	197	179	315	111	129	223	46	25	0.387	0.234	0.14
.	19.01.15-18.00.04-1-176322	116	8	8	2	0	2	447	5	5	0	0	NA	NA	NA	38	31	510	169	165	251	84	112	14	2	2	0.027	0.012	0.012
.	19.01.15-18.00.13-1-176326	451	123	123	34	0	23	524	114	114	0	0	NA	NA	NA	102	117	558	187	185	298	99	127	247	71	23	0.443	0.38	0.124
.	19.01.15-18.00.19-1-176327	385	58	58	11	0	9	515	52	52	0	0	NA	NA	NA	103	103	549	181	186	288	96	131	122	30	16	0.222	0.166	0.086
.	19.01.15-18.00.22-1-176328	152	21	21	3	0	3	461	19	19	0	0	NA	NA	NA	39	43	514	169	173	256	86	119	41	3	3	0.08	0.018	0.017
.	19.01.15-18.00.46-1-176351	210	21	21	2	0	1	487	19	19	0	0	NA	NA	NA	62	64	526	172	179	272	89	126	46	14	12	0.087	0.081	0.067
.	19.01.15-18.00.56-1-176367	33	1	1	0	0	0	0	0	0	0	0	NA	NA	NA	13	12	494	164	167	0	0	0	1	0	0	0.002	0	0
.	19.01.15-18.00.58-1-176370	120	9	9	2	0	2	465	7	7	0	0	NA	NA	NA	38	43	517	173	166	263	87	115	20	1	3	0.039	0.006	0.018
.	19.01.15-18.01.13-1-176460	373	116	116	19	0	15	517	111	111	0	0	NA	NA	NA	88	99	552	182	178	295	97	125	212	72	26	0.384	0.396	0.146
.	19.01.15-18.01.23-1-176461	59	2	2	0	0	0	450	1	1	0	0	NA	NA	NA	23	25	500	166	172	246	86	118	3	0	1	0.006	0	0.006
.	19.01.15-18.01.25-1-176462	60	2	2	0	0	0	152	1	1	0	0	NA	NA	NA	16	21	504	164	166	78	33	41	2	3	0	0.004	0.018	0
.	19.01.15-18.01.27-1-176463	315	60	60	18	0	17	521	53	53	0	0	NA	NA	NA	95	99	550	184	178	293	100	128	159	59	11	0.289	0.321	0.062
.	19.01.15-18.01.34-1-176464	30	1	1	0	0	0	0	0	0	0	0	NA	NA	NA	12	4	492	163	162	0	0	0	3	0	0	0.006	0	0
.	19.01.15-18.01.35-1-176465	100	5	5	1	0	1	453	4	4	0	0	NA	NA	NA	34	37	512	170	168	254	83	116	11	3	0	0.021	0.018	0
.	19.01.15-18.01.36-1-176466	343	153	153	37	0	28	518	142	142	0	0	NA	NA	NA	93	106	551	190	178	292	104	122	299	88	25	0.543	0.463	0.14
.	19.01.15-18.01.45-1-176488	36	1	1	0	0	0	0	0	0	0	0	NA	NA	NA	5	10	495	164	164	0	0	0	1	0	0	0.002	0	0
.	19.01.15-18.01.48-1-176492	92	3	3	1	0	0	454	2	2	0	0	NA	NA	NA	29	36	511	171	167	251	89	114	10	0	0	0.02	0	0
.	19.01.15-18.01.55-1-176496	229	28	28	7	0	7	469	26	26	0	0	NA	NA	NA	66	51	520	172	172	263	88	118	65	12	9	0.125	0.07	0.052
.	19.01.15-18.02.28-1-176506	59	3	3	2	0	2	439	1	1	0	0	NA	NA	NA	24	13	494	168	164	244	82	113	6	0	0	0.012	0	0
.	19.01.15-18.02.31-1-176507	85	3	3	1	0	1	446	2	2	0	0	NA	NA	NA	40	31	507	169	168	248	84	114	2	1	0	0.004	0.006	0
.	19.01.15-18.02.41-1-176525	179	11	11	3	0	2	467	10	10	0	0	NA	NA	NA	53	49	516	172	174	260	86	121	17	15	4	0.033	0.087	0.023
.	19.01.15-18.02.44-1-176529	589	172	172	49	0	38	558	157	157	0	0	NA	NA	NA	143	146	576	194	189	317	107	134	314	94	25	0.545	0.485	0.132
.	19.01.15-18.02.47-1-176533	383	115	115	31	0	24	515	111	111	0	0	NA	NA	NA	115	97	553	179	178	295	95	125	241	63	21	0.436	0.352	0.118
.	19.01.15-18.03.02-1-176549	383	37	37	6	0	6	510	32	32	0	0	NA	NA	NA	111	93	541	183	182	284	98	128	62	28	14	0.115	0.153	0.077
.	19.01.15-18.03.03-1-176550	609	147	147	40	0	36	558	138	138	0	0	NA	NA	NA	140	141	576	192	186	316	107	135	300	90	14	0.521	0.469	0.075
.	19.01.15-18.03.07-1-176551	436	130	130	37	0	31	531	121	121	0	0	NA	NA	NA	117	121	560	191	183	298	103	130	255	53	44	0.455	0.277	0.24
.	19.01.15-18.03.17-1-176556	155	15	15	6	0	5	472	13	13	0	0	NA	NA	NA	53	47	515	173	172	260	93	119	40	5	3	0.078	0.029	0.017
.	19.01.15-18.03.41-1-176575	493	93	93	24	0	20	550	83	83	0	0	NA	NA	NA	139	142	568	194	193	306	109	135	170	83	37	0.299	0.428	0.192
.	19.01.15-18.03.47-1-176582	142	7	7	4	0	2	455	6	6	0	0	NA	NA	NA	37	37	507	170	173	250	85	120	10	4	4	0.02	0.024	0.023
.	19.01.15-18.03.59-1-176591	391	157	157	44	0	38	516	143	143	0	0	NA	NA	NA	104	113	552	184	190	288	96	132	311	111	27	0.563	0.603	0.142
.	19.01.15-18.04.05-1-176592	152	10	10	1	0	1	471	8	8	0	0	NA	NA	NA	33	50	517	173	173	262	88	121	26	4	2	0.05	0.023	0.012
.	19.01.15-18.04.28-1-176597	445	123	123	32	0	23	525	113	113	0	0	NA	NA	NA	131	109	553	183	186	295	96	134	262	70	20	0.474	0.383	0.108
.	19.01.15-18.04.36-1-176599	202	24	24	7	0	5	479	22	22	0	0	NA	NA	NA	40	62	521	181	173	265	93	121	52	25	4	0.1	0.138	0.023
.	19.01.15-18.04.54-1-176632	36	1	1	0	0	0	0	0	0	0	0	NA	NA	NA	12	9	494	164	164	0	0	0	0	1	0	0	0.006	0
.	19.01.15-18.04.57-1-176638	469	130	130	31	0	26	544	119	119	0	0	NA	NA	NA	122	125	566	190	182	310	105	129	246	72	36	0.435	0.379	0.198
.	19.01.15-18.05.09-1-176641	512	96	96	32	0	25	564	87	87	0	0	NA	NA	NA	152	155	573	195	200	309	107	148	205	91	36	0.358	0.467	0.18
.	19.01.15-18.05.19-1-176645	375	145	145	35	0	28	520	134	134	0	0	NA	NA	NA	88	105	552	179	187	297	92	131	328	76	26	0.594	0.425	0.139
.	19.01.15-18.05.29-1-176646	201	29	29	6	0	4	483	25	25	0	0	NA	NA	NA	49	64	520	185	172	261	102	120	58	25	4	0.112	0.135	0.023
.	19.01.15-18.05.36-1-176647	125	10	10	5	0	5	452	9	9	0	0	NA	NA	NA	33	35	510	169	169	255	83	114	15	22	3	0.029	0.13	0.018
.	19.01.15-18.05.36-1-176648	300	121	121	41	0	30	492	110	110	0	0	NA	NA	NA	85	74	537	174	176	280	88	124	258	58	16	0.48	0.333	0.091
.	19.01.15-18.05.57-1-176681	478	167	167	45	0	36	556	156	156	0	0	NA	NA	NA	126	143	580	194	182	317	109	130	325	94	35	0.56	0.485	0.192
.	19.01.15-18.06.07-1-176683	402	132	132	28	0	19	529	122	122	0	0	NA	NA	NA	110	115	561	189	178	301	101	127	283	70	26	0.504	0.37	0.146
.	19.01.15-18.06.34-1-176691	437	139	139	38	0	30	539	123	123	0	0	NA	NA	NA	117	125	555	196	187	294	110	135	323	61	37	0.582	0.311	0.198
.	19.01.15-18.06.37-1-176707	438	136	136	28	0	22	524	128	128	0	0	NA	NA	NA	111	102	548	186	181	293	102	129	309	67	15	0.564	0.36	0.083
.	19.01.15-18.06.59-1-176732	123	16	16	4	0	4	458	14	14	0	0	NA	NA	NA	47	40	511	173	169	253	89	116	43	4	0	0.084	0.023	0
.	19.01.15-18.07.21-1-176737	286	22	22	3	0	2	505	19	19	0	0	NA	NA	NA	94	92	542	186	177	284	100	121	39	4	12	0.072	0.022	0.068
.	19.01.15-18.07.24-1-176738	36	1	1	0	0	0	0	0	0	0	0	NA	NA	NA	11	9	495	164	163	0	0	0	2	0	0	0.004	0	0
.	19.01.15-18.07.28-1-176739	56	3	3	0	0	0	450	2	2	0	0	NA	NA	NA	15	28	500	171	170	246	85	119	9	0	0	0.018	0	0
.	19.01.15-18.07.40-1-176757	118	7	7	0	0	0	461	5	5	0	0	NA	NA	NA	35	44	511	173	173	252	89	120	12	5	2	0.023	0.029	0.012
.	19.01.15-18.07.42-1-176759	204	21	21	6	0	4	496	17	17	0	0	NA	NA	NA	60	73	532	182	172	279	97	120	64	11	1	0.12	0.06	0.006
.	19.01.15-18.07.51-1-176769	382	107	107	31	0	26	511	100	100	0	0	NA	NA	NA	113	97	547	182	181	290	96	125	246	68	8	0.45	0.374	0.044
.	19.01.15-18.08.03-1-176774	36	1	1	0	0	0	0	0	0	0	0	NA	NA	NA	11	8	492	164	165	0	0	0	0	1	0	0	0.006	0
.	19.01.15-18.08.05-1-176775	59	3	3	0	0	0	439	2	2	0	0	NA	NA	NA	25	23	501	167	168	246	82	111	6	0	0	0.012	0	0
.	19.01.15-18.08.07-1-176776	295	51	51	13	0	8	504	46	46	0	0	NA	NA	NA	103	94	539	183	185	279	94	131	81	40	12	0.15	0.219	0.065
.	19.01.15-18.08.16-1-176781	186	14	14	4	0	3	474	12	12	0	0	NA	NA	NA	49	56	525	168	176	268	83	123	31	12	0	0.059	0.071	0
.	19.01.15-18.08.19-1-176783	90	6	6	3	0	2	446	5	5	0	0	NA	NA	NA	29	27	504	171	165	250	86	110	8	1	6	0.016	0.006	0.036
.	19.01.15-18.08.27-1-176790	308	80	80	27	0	21	491	72	72	0	0	NA	NA	NA	94	75	527	180	181	268	96	127	198	57	25	0.376	0.317	0.138
.	19.01.15-18.08.35-1-176795	464	147	147	40	0	31	537	130	130	0	0	NA	NA	NA	113	124	554	186	197	293	102	142	276	84	48	0.498	0.452	0.244
.	19.01.15-18.08.42-1-176815	149	8	8	1	0	1	456	7	7	0	0	NA	NA	NA	41	40	508	172	173	253	86	117	2	0	13	0.004	0	0.075
.	19.01.15-18.08.45-1-176817	212	12	12	3	0	3	479	11	11	0	0	NA	NA	NA	67	60	529	175	169	270	91	118	35	0	6	0.066	0	0.036
.	19.01.15-18.08.55-1-176829	384	72	72	19	0	15	556	67	67	0	0	NA	NA	NA	112	148	585	188	188	321	102	133	202	27	29	0.345	0.144	0.154
.	19.01.15-18.08.58-1-176833	287	24	24	5	0	5	487	20	20	0	0	NA	NA	NA	84	68	525	186	170	270	102	115	46	8	14	0.088	0.043	0.082
.	19.01.15-18.09.02-1-176838	175	10	10	3	0	3	464	9	9	0	0	NA	NA	NA	55	46	515	173	171	258	89	117	20	12	2	0.039	0.069	0.012
.	19.01.15-18.09.03-1-176839	208	21	21	8	0	5	486	20	20	0	0	NA	NA	NA	67	62	518	179	178	265	94	127	62	1	8	0.12	0.006	0.045
.	19.01.15-18.09.08-1-176840	440	92	92	25	0	22	534	87	87	0	0	NA	NA	NA	114	119	559	191	182	299	106	129	198	66	22	0.354	0.346	0.121
.	19.01.15-18.09.23-1-176844	238	54	54	13	0	10	490	45	45	0	0	NA	NA	NA	62	76	527	183	179	268	98	124	114	37	11	0.216	0.202	0.061
.	19.01.15-18.09.32-1-176846	455	110	110	36	0	24	545	101	101	0	0	NA	NA	NA	121	132	561	192	192	304	106	135	232	79	20	0.414	0.411	0.104
.	19.01.15-18.09.35-1-176848	36	1	1	0	0	0	0	0	0	0	0	NA	NA	NA	12	7	494	163	163	0	0	0	1	0	0	0.002	0	0
.	19.01.15-18.09.38-1-176864	66	3	3	0	0	0	444	2	2	0	0	NA	NA	NA	19	27	508	166	166	248	81	115	5	4	0	0.01	0.024	0
.	19.01.15-18.09.48-1-176874	268	33	33	9	0	7	497	27	27	0	0	NA	NA	NA	84	81	539	178	177	281	93	123	76	21	17	0.141	0.118	0.096
.	19.01.15-18.09.51-1-176878	182	21	21	7	0	5	478	17	17	0	0	NA	NA	NA	54	58	520	175	176	264	89	125	31	24	10	0.06	0.137	0.057
.	19.01.15-18.10.01-1-176883	441	134	134	38	0	27	543	120	120	0	0	NA	NA	NA	119	128	565	192	184	304	106	133	262	85	32	0.464	0.443	0.174
.	19.01.15-18.10.23-1-176891	239	27	27	7	0	7	501	24	24	0	0	NA	NA	NA	64	81	543	178	173	287	94	120	47	20	0	0.087	0.112	0
.	19.01.15-18.10.31-1-176892	58	2	2	1	0	1	49	1	1	0	0	NA	NA	NA	16	18	497	165	169	28	9	12	1	2	0	0.002	0.012	0
.	19.01.15-18.10.32-1-176893	239	82	82	23	0	17	465	74	74	0	0	NA	NA	NA	75	46	514	174	171	262	90	113	163	44	25	0.317	0.253	0.146
.	19.01.15-18.10.35-1-176894	30	1	1	0	0	0	0	0	0	0	0	NA	NA	NA	8	5	492	163	163	0	0	0	1	0	0	0.002	0	0
.	19.01.15-18.10.37-1-176910	441	59	59	13	0	9	534	54	54	0	0	NA	NA	NA	124	121	559	191	184	300	104	130	103	70	18	0.184	0.366	0.098
.	19.01.15-18.10.37-1-176911	255	32	32	9	0	7	470	30	30	0	0	NA	NA	NA	67	50	516	173	174	261	86	123	81	5	7	0.157	0.029	0.04
.	19.01.15-18.10.59-1-176938	60	3	3	2	0	2	445	2	2	0	0	NA	NA	NA	31	34	509	168	170	252	80	113	2	0	5	0.004	0	0.029
.	19.01.15-18.11.02-1-176942	497	96	96	21	0	19	532	83	83	0	0	NA	NA	NA	153	119	563	184	185	306	95	131	204	62	17	0.362	0.337	0.092
.	19.01.15-18.11.05-1-176943	711	153	153	46	0	35	619	140	140	0	0	NA	NA	NA	180	219	621	208	203	348	123	148	317	101	21	0.51	0.486	0.103
.	19.01.15-18.11.12-1-176947	436	84	84	23	0	20	553	79	79	0	0	NA	NA	NA	136	138	569	190	192	311	105	137	159	56	13	0.279	0.295	0.068
.	19.01.15-18.11.18-1-176948	332	56	56	16	0	12	500	51	51	0	0	NA	NA	NA	101	84	540	183	174	284	96	120	105	39	23	0.194	0.213	0.132
.	19.01.15-18.11.36-1-176949	357	62	62	13	0	12	520	55	55	0	0	NA	NA	NA	100	106	548	185	186	290	99	131	145	37	16	0.265	0.2	0.086
.	19.01.15-18.12.01-1-176982	62	3	3	1	0	1	402	2	2	0	0	NA	NA	NA	13	20	499	167	167	223	72	107	4	3	0	0.008	0.018	0
.	19.01.15-18.12.18-1-176987	348	98	98	27	0	20	506	90	90	0	0	NA	NA	NA	109	89	542	175	185	280	92	134	214	50	35	0.395	0.286	0.189
.	19.01.15-18.12.24-1-176988	322	29	29	6	0	3	501	26	26	0	0	NA	NA	NA	100	85	541	180	177	281	94	126	52	13	7	0.096	0.072	0.04
.	19.01.15-18.12.24-1-176989	96	11	11	3	0	2	448	9	9	0	0	NA	NA	NA	23	27	505	169	166	251	83	114	26	3	0	0.051	0.018	0
.	19.01.15-18.12.33-1-177010	180	15	15	9	0	6	467	12	12	0	0	NA	NA	NA	53	46	520	172	167	263	88	116	50	10	7	0.096	0.058	0.042
.	19.01.15-18.12.51-1-177038	238	32	32	6	0	6	486	29	29	0	0	NA	NA	NA	68	67	529	176	175	273	91	122	73	12	4	0.138	0.068	0.023
.	19.01.15-18.12.59-1-177047	149	14	14	3	0	3	475	13	13	0	0	NA	NA	NA	33	50	513	174	176	262	90	123	33	6	1	0.064	0.034	0.006
.	19.01.15-18.13.02-1-177051	85	6	6	1	0	1	443	5	5	0	0	NA	NA	NA	27	23	505	166	165	251	84	108	10	3	2	0.02	0.018	0.012
.	19.01.15-18.13.04-1-177052	39	1	1	0	0	0	0	0	0	0	0	NA	NA	NA	12	16	499	167	163	0	0	0	0	0	0	0	0	0
.	19.01.15-18.13.06-1-177053	60	3	3	0	0	0	445	2	2	0	0	NA	NA	NA	17	21	500	169	165	248	83	114	14	0	0	0.028	0	0
.	19.01.15-18.13.08-1-177054	184	10	10	1	0	1	472	8	8	0	0	NA	NA	NA	57	60	520	175	178	258	92	122	24	8	5	0.046	0.046	0.028
.	19.01.15-18.13.09-1-177055	147	12	12	5	0	4	466	10	10	0	0	NA	NA	NA	33	48	512	177	172	258	90	118	13	13	2	0.025	0.073	0.012
.	19.01.15-18.13.23-1-177061	33	1	1	0	0	0	0	0	0	0	0	NA	NA	NA	5	6	490	165	164	0	0	0	2	0	0	0.004	0	0
.	19.01.15-18.13.24-1-177062	349	99	99	27	0	20	515	89	89	0	0	NA	NA	NA	99	97	548	182	180	292	96	127	232	64	20	0.423	0.352	0.111
.	19.01.15-18.13.25-1-177063	33	1	1	1	0	1	0	0	0	0	0	NA	NA	NA	7	11	493	168	163	0	0	0	0	0	0	0	0	0
.	19.01.15-18.13.28-1-177064	237	18	18	1	0	1	489	17	17	0	0	NA	NA	NA	66	75	535	176	177	273	92	124	30	11	2	0.056	0.062	0.011
.	19.01.15-18.13.30-1-177065	375	79	79	26	0	21	525	75	75	0	0	NA	NA	NA	116	112	558	185	182	297	98	130	147	44	32	0.263	0.238	0.176
.	19.01.15-18.13.35-1-177066	211	16	16	4	0	4	480	15	15	0	0	NA	NA	NA	51	58	523	176	172	269	91	120	41	5	0	0.078	0.028	0
.	19.01.15-18.13.35-1-177067	119	10	10	3	0	2	446	9	9	0	0	NA	NA	NA	36	28	510	166	165	254	78	114	21	8	1	0.041	0.048	0.006
.	19.01.15-18.13.36-1-177068	88	4	4	1	0	1	438	2	2	0	0	NA	NA	NA	27	20	501	165	167	245	80	113	7	1	0	0.014	0.006	0
.	19.01.15-18.13.49-1-177094	96	3	3	1	0	0	448	2	2	0	0	NA	NA	NA	35	26	505	168	166	253	81	114	6	0	0	0.012	0	0
.	19.01.15-18.13.54-1-177097	146	13	13	6	0	4	459	10	10	0	0	NA	NA	NA	47	48	523	172	166	264	84	111	46	15	0	0.088	0.087	0
.	19.01.15-18.13.59-1-177101	444	57	57	13	0	9	539	50	50	0	0	NA	NA	NA	127	121	570	185	179	310	102	127	121	23	11	0.212	0.124	0.061
.	19.01.15-18.14.01-1-177103	288	63	63	24	0	15	495	60	60	0	0	NA	NA	NA	71	79	534	185	173	277	99	119	141	50	23	0.264	0.27	0.133
.	19.01.15-18.14.01-1-177104	153	12	12	2	0	1	457	10	10	0	0	NA	NA	NA	35	35	507	172	169	254	86	117	30	1	0	0.059	0.006	0
.	19.01.15-18.14.02-1-177105	88	3	3	1	0	1	446	2	2	0	0	NA	NA	NA	34	23	502	165	169	246	81	119	3	1	2	0.006	0.006	0.012
.	19.01.15-18.14.15-1-177109	383	115	115	24	0	22	522	108	108	0	0	NA	NA	NA	103	114	555	188	184	289	102	131	253	40	25	0.456	0.213	0.136
.	19.01.15-18.14.15-1-177110	53	2	2	1	0	1	0	1	1	0	0	NA	NA	NA	15	11	497	163	164	0	0	0	4	0	0	0.008	0	0
.	19.01.15-18.14.19-1-177111	347	104	104	25	0	18	508	99	99	0	0	NA	NA	NA	89	87	541	183	176	286	98	124	199	70	17	0.368	0.383	0.097
.	19.01.15-18.14.20-1-177112	380	77	77	21	0	16	513	72	72	0	0	NA	NA	NA	122	98	543	179	189	285	95	133	184	53	15	0.339	0.296	0.079
.	19.01.15-18.14.22-1-177113	152	11	11	1	0	1	449	9	9	0	0	NA	NA	NA	44	28	503	170	168	250	84	115	13	16	2	0.026	0.094	0.012
.	19.01.15-18.14.47-1-177139	260	41	41	11	0	9	489	36	36	0	0	NA	NA	NA	63	76	531	179	179	272	90	127	96	20	13	0.181	0.112	0.073
.	19.01.15-18.15.02-1-177152	33	1	1	1	0	1	0	0	0	0	0	NA	NA	NA	5	9	494	164	164	0	0	0	0	0	2	0	0	0.012
.	19.01.15-18.15.04-1-177156	89	3	3	2	0	1	446	2	2	0	0	NA	NA	NA	37	24	499	168	170	245	84	117	3	13	2	0.006	0.077	0.012
.	19.01.15-18.15.12-1-177160	126	4	4	2	0	1	453	3	3	0	0	NA	NA	NA	22	31	503	171	170	251	84	118	14	0	0	0.028	0	0
.	19.01.15-18.15.18-1-177161	118	7	7	3	0	3	467	5	5	0	0	NA	NA	NA	36	43	515	168	173	261	85	121	20	3	1	0.039	0.018	0.006
.	19.01.15-18.15.25-1-177162	588	155	155	39	0	28	540	136	136	0	0	NA	NA	NA	144	133	576	184	186	311	96	133	312	85	21	0.542	0.462	0.113
.	19.01.15-18.15.32-1-177163	411	81	81	24	0	13	528	76	76	0	0	NA	NA	NA	114	114	560	187	180	301	100	127	201	48	16	0.359	0.257	0.089
.	19.01.15-18.15.33-1-177164	35	1	1	0	0	0	0	0	0	0	0	NA	NA	NA	19	12	495	166	164	0	0	0	4	0	0	0.008	0	0
.	19.01.15-18.15.35-1-177165	238	64	64	10	0	6	491	60	60	0	0	NA	NA	NA	70	69	532	177	173	281	89	121	107	48	12	0.201	0.271	0.069
.	19.01.15-18.15.53-1-177195	287	40	40	12	0	12	497	38	38	0	0	NA	NA	NA	88	76	532	181	176	275	98	124	66	33	10	0.124	0.182	0.057
.	19.01.15-18.16.13-1-177203	391	30	30	8	0	7	536	26	26	0	0	NA	NA	NA	99	124	573	178	186	311	92	133	81	7	4	0.141	0.039	0.022
.	19.01.15-18.16.16-1-177204	293	75	75	16	0	14	491	73	73	0	0	NA	NA	NA	88	76	534	179	176	277	92	122	182	41	12	0.341	0.229	0.068
.	19.01.15-18.16.42-1-177227	59	2	2	0	0	0	252	1	1	0	0	NA	NA	NA	15	18	500	168	163	135	50	67	3	1	0	0.006	0.006	0
.	19.01.15-18.16.47-1-177233	32	1	1	0	0	0	0	0	0	0	0	NA	NA	NA	10	7	493	163	164	0	0	0	0	3	0	0	0.018	0
.	19.01.15-18.16.49-1-177236	177	6	6	2	0	2	470	5	5	0	0	NA	NA	NA	35	49	523	169	170	266	87	117	9	8	0	0.017	0.047	0
.	19.01.15-18.16.55-1-177240	33	1	1	0	0	0	0	0	0	0	0	NA	NA	NA	9	8	493	163	165	0	0	0	1	0	0	0.002	0	0
.	19.01.15-18.16.57-1-177247	31	1	1	0	0	0	0	0	0	0	0	NA	NA	NA	6	10	494	164	165	0	0	0	5	0	0	0.01	0	0
.	19.01.15-18.16.57-1-177248	210	22	22	5	0	4	472	18	18	0	0	NA	NA	NA	58	62	532	175	168	269	87	116	45	15	6	0.085	0.086	0.036
.	19.01.15-18.17.00-1-177251	91	5	5	3	0	1	454	4	4	0	0	NA	NA	NA	39	36	510	171	168	254	84	116	0	4	11	0	0.023	0.065
.	19.01.15-18.17.01-1-177252	487	109	109	34	0	27	557	102	102	0	0	NA	NA	NA	128	147	577	193	190	314	106	137	217	69	57	0.376	0.358	0.3
.	19.01.15-18.17.06-1-177257	58	2	2	1	0	1	0	0	0	0	0	NA	NA	NA	22	17	497	167	166	0	0	0	2	0	0	0.004	0	0
.	19.01.15-18.17.10-1-177258	349	100	100	30	0	28	507	89	89	0	0	NA	NA	NA	103	99	552	175	185	287	89	131	212	48	16	0.384	0.274	0.086
.	19.01.15-18.17.16-1-177262	105	9	9	1	0	1	453	8	8	0	0	NA	NA	NA	34	36	508	173	168	249	88	116	18	4	1	0.035	0.023	0.006
.	19.01.15-18.17.17-1-177263	181	14	14	3	0	3	473	13	13	0	0	NA	NA	NA	54	60	524	174	175	265	87	121	12	16	13	0.023	0.092	0.074
.	19.01.15-18.17.26-1-177264	530	123	123	38	0	28	561	114	114	0	0	NA	NA	NA	131	146	575	200	184	319	114	128	259	83	21	0.45	0.415	0.114
.	19.01.15-18.17.31-1-177265	33	1	1	0	0	0	0	0	0	0	0	NA	NA	NA	9	10	495	163	165	0	0	0	0	0	1	0	0	0.006
.	19.01.15-18.17.33-1-177266	680	149	149	47	0	37	571	136	136	0	0	NA	NA	NA	172	162	588	196	191	320	112	139	300	108	27	0.51	0.551	0.141
.	19.01.15-18.17.36-1-177267	30	1	1	0	0	0	0	0	0	0	0	NA	NA	NA	6	10	493	167	163	0	0	0	3	0	0	0.006	0	0
.	19.01.15-18.17.39-1-177283	353	95	95	24	0	22	523	90	90	0	0	NA	NA	NA	102	105	545	194	179	287	110	126	207	58	17	0.38	0.299	0.095
.	19.01.15-18.17.44-1-177289	429	109	109	26	0	20	525	99	99	0	0	NA	NA	NA	125	104	543	183	191	286	100	139	267	72	9	0.492	0.393	0.047
.	19.01.15-18.17.51-1-177297	584	113	113	28	0	21	586	106	106	0	0	NA	NA	NA	163	170	591	192	200	331	107	148	303	56	14	0.513	0.292	0.07
.	19.01.15-18.19.19-1-177362	186	17	17	6	0	3	486	14	14	0	0	NA	NA	NA	75	76	534	177	178	273	89	124	47	9	14	0.088	0.051	0.079
.	19.01.15-18.19.36-1-177365	566	77	77	23	0	16	563	73	73	0	0	NA	NA	NA	169	147	576	196	188	315	111	137	183	41	9	0.318	0.209	0.048
.	19.01.15-18.19.41-1-177383	93	3	3	2	0	2	452	2	2	0	0	NA	NA	NA	34	35	514	168	166	256	81	115	6	4	0	0.012	0.024	0
.	19.01.15-18.19.56-1-177395	347	51	51	11	0	10	507	45	45	0	0	NA	NA	NA	100	99	550	183	179	287	98	122	137	11	11	0.249	0.06	0.061
.	19.01.15-18.19.58-1-177397	59	3	3	0	0	0	441	2	2	0	0	NA	NA	NA	27	19	502	165	165	250	80	111	7	4	3	0.014	0.024	0.018
.	19.01.15-18.20.02-1-177404	155	11	11	3	0	3	472	9	9	0	0	NA	NA	NA	47	55	519	178	171	261	91	120	40	12	0	0.077	0.067	0
.	19.01.15-18.20.11-1-177405	120	4	4	1	0	1	445	3	3	0	0	NA	NA	NA	30	22	507	165	163	252	81	112	7	11	0	0.014	0.067	0
.	19.01.15-18.20.22-1-177409	412	174	174	47	0	35	522	162	162	0	0	NA	NA	NA	92	107	548	184	188	290	99	133	325	108	46	0.593	0.587	0.245
.	19.01.15-18.20.32-1-177410	578	165	165	49	0	39	562	149	149	0	0	NA	NA	NA	150	146	581	189	189	319	104	139	344	87	40	0.592	0.46	0.212
.	19.01.15-18.20.33-1-177411	583	95	95	23	0	20	558	89	89	0	0	NA	NA	NA	158	144	575	197	185	314	110	134	187	64	24	0.325	0.325	0.13
.	19.01.15-18.20.34-1-177412	211	13	13	1	0	1	470	12	12	0	0	NA	NA	NA	57	53	525	173	168	267	88	115	24	2	2	0.046	0.012	0.012
.	19.01.15-18.20.36-1-177413	329	40	40	12	0	11	520	37	37	0	0	NA	NA	NA	87	107	557	183	180	292	99	129	127	17	6	0.228	0.093	0.033
.	19.01.15-18.21.01-1-177451	60	2	2	0	0	0	300	1	1	0	0	NA	NA	NA	12	18	498	169	164	164	56	80	1	0	0	0.002	0	0
.	19.01.15-18.21.06-1-177457	92	4	4	0	0	0	446	3	3	0	0	NA	NA	NA	20	17	500	166	164	249	83	114	4	1	5	0.008	0.006	0.03
.	19.01.15-18.21.08-1-177460	286	32	32	7	0	5	492	28	28	0	0	NA	NA	NA	81	78	534	180	177	275	91	126	86	10	4	0.161	0.056	0.023
.	19.01.15-18.21.10-1-177461	481	97	97	28	0	22	549	90	90	0	0	NA	NA	NA	141	131	562	193	189	305	109	135	256	41	18	0.456	0.212	0.095
.	19.01.15-18.21.11-1-177462	382	130	130	28	0	21	518	122	122	0	0	NA	NA	NA	92	101	548	179	187	292	95	131	295	50	9	0.538	0.279	0.048
.	19.01.15-18.21.21-1-177466	179	32	32	6	0	6	473	29	29	0	0	NA	NA	NA	55	53	529	169	168	271	85	117	46	15	4	0.087	0.089	0.024
.	19.01.15-18.21.41-1-177484	325	30	30	5	0	3	511	28	28	0	0	NA	NA	NA	113	104	556	185	176	292	98	121	59	15	8	0.106	0.081	0.045
.	19.01.15-18.21.49-1-177493	149	10	10	5	0	4	473	9	9	0	0	NA	NA	NA	61	53	518	172	176	262	86	125	20	3	2	0.039	0.017	0.011
.	19.01.15-18.22.05-1-177502	151	8	8	4	0	3	461	6	6	0	0	NA	NA	NA	38	41	513	175	166	256	91	114	19	12	3	0.037	0.069	0.018
.	19.01.15-18.22.12-1-177506	191	10	10	3	0	3	464	7	7	0	0	NA	NA	NA	71	53	520	176	170	261	88	115	20	0	4	0.038	0	0.024
.	19.01.15-18.22.30-1-177507	267	27	27	8	0	7	494	24	24	0	0	NA	NA	NA	83	70	535	173	175	280	91	123	45	12	20	0.084	0.069	0.114
.	19.01.15-18.22.31-1-177508	209	35	35	8	0	6	464	31	31	0	0	NA	NA	NA	69	42	513	170	172	260	86	118	59	17	6	0.115	0.1	0.035
.	19.01.15-18.22.37-1-177524	147	9	9	1	0	1	476	7	7	0	0	NA	NA	NA	51	57	521	176	173	264	89	123	18	4	5	0.035	0.023	0.029
.	19.01.15-18.22.45-1-177531	81	3	3	2	0	2	457	2	2	0	0	NA	NA	NA	29	32	507	166	172	253	83	121	5	2	0	0.01	0.012	0
.	19.01.15-18.23.07-1-177569	476	143	143	42	0	36	535	134	134	0	0	NA	NA	NA	130	117	564	178	188	307	93	135	268	102	30	0.475	0.573	0.16
.	19.01.15-18.23.07-1-177570	59	2	2	0	0	0	0	1	1	0	0	NA	NA	NA	8	15	499	165	164	0	0	0	2	0	5	0.004	0	0.03
.	19.01.15-18.23.19-1-177576	119	9	9	0	0	0	451	7	7	0	0	NA	NA	NA	46	32	508	172	165	252	87	112	14	7	0	0.028	0.041	0
.	19.01.15-18.23.31-1-177577	394	36	36	12	0	11	526	33	33	0	0	NA	NA	NA	103	112	549	185	191	288	99	139	74	25	19	0.135	0.135	0.099
.	19.01.15-18.23.34-1-177578	35	1	1	0	0	0	0	0	0	0	0	NA	NA	NA	9	5	493	163	162	0	0	0	0	0	0	0	0	0
.	19.01.15-18.23.36-1-177579	29	1	1	0	0	0	0	0	0	0	0	NA	NA	NA	9	5	490	164	164	0	0	0	2	0	0	0.004	0	0
.	19.01.15-18.23.38-1-177595	174	11	11	5	0	3	464	9	9	0	0	NA	NA	NA	55	50	528	168	167	267	83	114	22	9	0	0.042	0.054	0
.	19.01.15-18.23.39-1-177596	239	29	29	5	0	5	491	28	28	0	0	NA	NA	NA	69	72	535	177	173	278	92	121	70	3	4	0.131	0.017	0.023
.	19.01.15-18.23.47-1-177605	251	31	31	8	0	6	492	29	29	0	0	NA	NA	NA	66	75	534	180	174	274	95	123	63	13	3	0.118	0.072	0.017
.	19.01.15-18.23.58-1-177613	259	25	25	8	0	8	488	20	20	0	0	NA	NA	NA	80	69	525	180	177	272	93	123	65	11	20	0.124	0.061	0.113
.	19.01.15-18.24.00-1-177615	60	2	2	1	0	1	253	1	1	0	0	NA	NA	NA	13	12	496	163	166	150	39	64	0	1	0	0	0.006	0
.	19.01.15-18.24.04-1-177616	268	49	49	8	0	6	496	43	43	0	0	NA	NA	NA	89	78	530	179	182	273	93	130	93	43	13	0.175	0.24	0.071
.	19.01.15-18.24.09-1-177617	423	148	148	40	0	35	534	141	141	0	0	NA	NA	NA	98	124	562	187	188	299	100	135	298	73	32	0.53	0.39	0.17
.	19.01.15-18.24.25-1-177622	443	103	103	22	0	17	561	92	92	0	0	NA	NA	NA	110	146	574	192	193	315	106	140	174	86	15	0.303	0.448	0.078
.	19.01.15-18.24.36-1-177624	201	17	17	3	0	3	478	15	15	0	0	NA	NA	NA	60	65	525	176	177	268	88	122	41	12	11	0.078	0.068	0.062
.	19.01.15-18.24.39-1-177640	186	34	34	8	0	8	473	29	29	0	0	NA	NA	NA	53	58	521	179	171	263	92	118	63	16	6	0.121	0.089	0.035
.	19.01.15-18.24.55-1-177653	312	129	129	35	0	25	511	122	122	0	0	NA	NA	NA	93	100	544	183	186	284	95	132	269	75	30	0.494	0.41	0.161
.	19.01.15-18.24.57-1-177656	118	6	6	0	0	0	458	4	4	0	0	NA	NA	NA	30	40	513	170	170	256	84	118	13	5	0	0.025	0.029	0
.	19.01.15-18.25.08-1-177666	35	1	1	0	0	0	0	0	0	0	0	NA	NA	NA	9	10	491	164	168	0	0	0	2	0	0	0.004	0	0
.	19.01.15-18.25.11-1-177667	409	217	217	52	0	44	513	203	203	0	0	NA	NA	NA	102	101	539	192	183	279	106	128	397	110	39	0.737	0.573	0.213
.	19.01.15-18.25.13-1-177671	65	4	4	0	0	0	352	3	3	0	0	NA	NA	NA	18	19	497	169	166	192	69	91	7	4	0	0.014	0.024	0
.	19.01.15-18.25.36-1-177672	158	16	16	2	0	1	449	15	15	0	0	NA	NA	NA	52	38	514	172	165	256	85	108	12	9	11	0.023	0.052	0.067
.	19.01.15-18.25.42-1-177692	88	4	4	2	0	2	449	2	2	0	0	NA	NA	NA	32	31	507	169	168	250	85	114	3	0	5	0.006	0	0.03
.	19.01.15-18.25.44-1-177695	58	2	2	1	0	1	201	1	1	0	0	NA	NA	NA	18	15	497	164	167	105	39	57	3	3	0	0.006	0.018	0
.	19.01.15-18.25.54-1-177704	31	1	1	1	0	1	0	0	0	0	0	NA	NA	NA	7	11	495	164	165	0	0	0	0	0	0	0	0	0
.	19.01.15-18.25.55-1-177705	206	15	15	5	0	4	479	14	14	0	0	NA	NA	NA	70	58	517	181	173	264	98	117	40	5	3	0.077	0.028	0.017
.	19.01.15-18.25.57-1-177708	499	134	134	32	0	27	554	130	130	0	0	NA	NA	NA	131	139	574	185	193	317	98	139	287	69	15	0.5	0.373	0.078
.	19.01.15-18.26.03-1-177711	93	6	6	1	0	1	443	5	5	0	0	NA	NA	NA	26	22	501	165	169	245	82	116	2	3	4	0.004	0.018	0.024
.	19.01.15-18.26.20-1-177715	29	1	1	1	0	1	0	0	0	0	0	NA	NA	NA	10	10	494	164	165	0	0	0	4	0	0	0.008	0	0
.	19.01.15-18.26.22-1-177716	638	114	114	36	0	29	615	101	101	0	0	NA	NA	NA	171	201	608	207	199	346	123	146	241	55	47	0.396	0.266	0.236
.	19.01.15-18.26.28-1-177721	66	3	3	0	0	0	441	2	2	0	0	NA	NA	NA	32	22	501	167	167	246	80	115	6	0	0	0.012	0	0
.	19.01.15-18.26.34-1-177722	120	6	6	3	0	3	456	5	5	0	0	NA	NA	NA	44	37	514	169	167	255	85	116	10	6	6	0.019	0.036	0.036
.	19.01.15-18.26.42-1-177741	155	10	10	4	0	4	482	7	7	0	0	NA	NA	NA	51	65	525	175	178	270	88	124	14	1	13	0.027	0.006	0.073
.	19.01.15-18.26.44-1-177744	89	3	3	2	0	1	448	2	2	0	0	NA	NA	NA	35	29	504	170	168	247	84	117	6	10	0	0.012	0.059	0
.	19.01.15-18.26.54-1-177752	488	138	138	30	0	21	549	126	126	0	0	NA	NA	NA	123	131	576	185	183	317	101	131	293	77	32	0.509	0.416	0.175
.	19.01.15-18.27.04-1-177763	34	1	1	1	0	1	0	0	0	0	0	NA	NA	NA	10	7	492	163	165	0	0	0	0	1	0	0	0.006	0
.	19.01.15-18.27.05-1-177764	421	125	125	31	0	23	550	109	109	0	0	NA	NA	NA	119	123	564	187	185	311	104	135	290	53	21	0.514	0.283	0.114
.	19.01.15-18.27.07-1-177765	179	13	13	5	0	5	460	11	11	0	0	NA	NA	NA	70	47	518	172	170	262	84	114	33	5	8	0.064	0.029	0.047
.	19.01.15-18.27.13-1-177772	355	51	51	11	0	9	518	46	46	0	0	NA	NA	NA	114	103	552	179	185	292	92	134	121	31	17	0.219	0.173	0.092
.	19.01.15-18.27.40-1-177789	261	38	38	13	0	9	483	33	33	0	0	NA	NA	NA	73	67	533	172	175	277	87	119	87	24	13	0.163	0.14	0.074
.	19.01.15-18.27.44-1-177794	179	13	13	5	0	4	470	12	12	0	0	NA	NA	NA	69	58	518	178	175	258	93	119	40	5	6	0.077	0.028	0.034
.	19.01.15-18.28.12-1-177810	62	2	2	0	0	0	449	0	0	0	0	NA	NA	NA	23	34	507	171	169	247	86	116	2	0	4	0.004	0	0.024
.	19.01.15-18.28.18-1-177811	32	1	1	1	0	1	0	0	0	0	0	NA	NA	NA	8	6	490	165	164	0	0	0	2	0	0	0.004	0	0
.	19.01.15-18.28.20-1-177813	181	14	14	3	0	2	477	12	12	0	0	NA	NA	NA	53	60	518	178	177	263	92	122	32	7	1	0.062	0.039	0.006
.	19.01.15-18.28.26-1-177820	381	168	168	44	0	32	520	158	158	0	0	NA	NA	NA	87	109	559	184	179	295	97	128	342	64	42	0.612	0.348	0.235
.	19.01.15-18.28.40-1-177840	97	3	3	1	0	1	452	1	1	0	0	NA	NA	NA	20	29	509	165	168	254	81	117	7	0	0	0.014	0	0
.	19.01.15-18.28.48-1-177850	34	1	1	0	0	0	0	0	0	0	0	NA	NA	NA	9	9	493	164	165	0	0	0	0	0	0	0	0	0
.	19.01.15-18.28.48-1-177851	176	17	17	5	0	5	457	15	15	0	0	NA	NA	NA	51	42	505	173	177	248	88	121	16	31	5	0.032	0.179	0.028
.	19.01.15-18.28.50-1-177855	319	36	36	9	0	8	501	33	33	0	0	NA	NA	NA	76	86	540	182	177	282	94	125	85	24	18	0.157	0.132	0.102
.	19.01.15-18.28.51-1-177856	396	119	119	30	0	24	515	109	109	0	0	NA	NA	NA	90	98	548	179	184	290	95	130	251	59	23	0.458	0.33	0.125
.	19.01.15-18.28.52-1-177857	304	103	103	19	0	16	505	95	95	0	0	NA	NA	NA	73	86	542	181	176	285	96	124	203	34	20	0.375	0.188	0.114
.	19.01.15-18.29.13-1-177872	316	186	186	42	0	32	490	166	166	0	0	NA	NA	NA	81	82	532	190	173	271	100	119	395	77	22	0.742	0.405	0.127
.	19.01.15-18.29.34-1-177875	420	100	100	32	0	28	525	90	90	0	0	NA	NA	NA	112	110	548	187	188	289	100	136	223	65	26	0.407	0.348	0.138
.	19.01.15-18.29.46-1-177898	62	2	2	0	0	0	247	0	0	0	0	NA	NA	NA	19	14	497	165	165	142	48	57	2	7	0	0.004	0.042	0
.	19.01.15-18.30.29-1-177915	180	25	25	8	0	8	478	23	23	0	0	NA	NA	NA	49	46	509	176	174	259	94	125	64	6	9	0.126	0.034	0.052
.	19.01.15-18.30.31-1-177916	127	9	9	2	0	0	467	7	7	0	0	NA	NA	NA	43	53	518	175	173	260	87	120	17	10	1	0.033	0.057	0.006
.	19.01.15-18.30.37-1-177932	398	90	90	25	0	18	515	84	84	0	0	NA	NA	NA	120	94	548	185	174	292	101	122	184	47	27	0.336	0.254	0.155
.	19.01.15-18.30.49-1-177945	470	116	116	36	0	31	559	110	110	0	0	NA	NA	NA	123	147	568	192	200	308	106	145	267	46	52	0.47	0.24	0.26
.	19.01.15-18.31.07-1-177976	203	17	17	6	0	5	487	15	15	0	0	NA	NA	NA	67	72	534	173	178	273	89	125	24	8	6	0.045	0.046	0.034
.	19.01.15-18.31.19-1-178003	122	14	14	1	0	1	452	12	12	0	0	NA	NA	NA	36	33	507	170	169	251	85	116	20	5	7	0.039	0.029	0.041
.	19.01.15-18.31.34-1-178004	293	141	141	30	0	22	499	130	130	0	0	NA	NA	NA	75	78	535	177	179	277	95	127	285	75	35	0.533	0.424	0.196
.	19.01.15-18.31.35-1-178005	297	61	61	15	0	14	503	58	58	0	0	NA	NA	NA	82	88	544	178	179	284	92	127	129	21	3	0.237	0.118	0.017
.	19.01.15-18.31.41-1-178023	32	1	1	0	0	0	0	0	0	0	0	NA	NA	NA	7	15	494	168	166	0	0	0	0	0	0	0	0	0
.	19.01.15-18.31.43-1-178026	61	2	2	1	0	1	0	1	1	0	0	NA	NA	NA	25	12	497	165	163	0	0	0	1	7	0	0.002	0.042	0
.	19.01.15-18.31.48-1-178032	85	4	4	0	0	0	449	2	2	0	0	NA	NA	NA	29	31	507	173	164	248	87	114	13	0	0	0.026	0	0
.	19.01.15-18.31.52-1-178036	661	142	142	49	0	38	602	135	135	0	0	NA	NA	NA	164	193	601	202	203	337	117	148	331	89	28	0.551	0.441	0.138
.	19.01.15-18.31.53-1-178037	269	63	63	15	0	13	498	58	58	0	0	NA	NA	NA	75	81	538	173	183	281	88	129	145	43	18	0.27	0.249	0.098
.	19.01.15-18.32.03-1-178043	121	5	5	1	0	1	453	4	4	0	0	NA	NA	NA	26	33	511	168	167	252	85	116	7	3	3	0.014	0.018	0.018
.	19.01.15-18.32.25-1-178048	37	1	1	0	0	0	0	0	0	0	0	NA	NA	NA	14	11	496	166	162	0	0	0	4	0	0	0.008	0	0
.	19.01.15-18.32.28-1-178049	239	30	30	8	0	7	471	28	28	0	0	NA	NA	NA	66	56	529	174	166	269	88	114	68	11	2	0.129	0.063	0.012
.	19.01.15-18.32.34-1-178050	31	1	1	0	0	0	0	0	0	0	0	NA	NA	NA	6	10	493	166	164	0	0	0	3	0	0	0.006	0	0
.	19.01.15-18.32.37-1-178066	471	53	53	21	0	12	555	50	50	0	0	NA	NA	NA	122	135	565	196	187	310	109	136	155	43	22	0.274	0.219	0.118
.	19.01.15-18.32.49-1-178077	93	3	3	1	0	1	450	2	2	0	0	NA	NA	NA	34	32	509	169	167	248	85	117	9	0	3	0.018	0	0.018
.	19.01.15-18.33.05-1-178084	177	42	42	10	0	8	471	38	38	0	0	NA	NA	NA	48	48	520	173	168	266	89	116	79	21	2	0.152	0.121	0.012
.	19.01.15-18.33.05-1-178085	502	125	125	25	0	22	539	116	116	0	0	NA	NA	NA	134	130	562	187	194	302	101	136	247	73	31	0.44	0.39	0.16
.	19.01.15-18.33.14-1-178097	242	33	33	7	0	6	497	31	31	0	0	NA	NA	NA	54	75	536	174	178	280	91	126	59	15	7	0.11	0.086	0.039
.	19.01.15-18.33.15-1-178098	330	104	104	32	0	25	528	96	96	0	0	NA	NA	NA	80	106	544	190	185	290	104	134	237	60	24	0.436	0.316	0.13
.	19.01.15-18.33.18-1-178099	335	138	138	40	0	35	509	130	130	0	0	NA	NA	NA	90	94	545	176	186	286	91	132	269	70	30	0.494	0.398	0.161
.	19.01.15-18.33.51-1-178128	59	4	4	1	0	1	442	3	3	0	0	NA	NA	NA	19	15	499	165	164	248	81	113	10	0	0	0.02	0	0
.	19.01.15-18.33.55-1-178129	64	2	2	0	0	0	438	1	1	0	0	NA	NA	NA	26	22	502	170	163	247	84	107	3	4	0	0.006	0.024	0
.	19.01.15-18.33.58-1-178133	207	38	38	9	0	9	459	36	36	0	0	NA	NA	NA	55	46	518	172	169	259	86	114	91	15	0	0.176	0.087	0
.	19.01.15-18.34.00-1-178135	175	12	12	5	0	2	469	11	11	0	0	NA	NA	NA	54	57	523	175	172	261	88	120	39	1	5	0.075	0.006	0.029
.	19.01.15-18.34.04-1-178136	236	19	19	3	0	3	481	16	16	0	0	NA	NA	NA	59	57	526	172	172	271	89	121	33	18	4	0.063	0.105	0.023
.	19.01.15-18.34.06-1-178137	59	2	2	0	0	0	449	1	1	0	0	NA	NA	NA	20	28	507	167	167	250	83	116	5	2	0	0.01	0.012	0
.	19.01.15-18.34.19-1-178141	533	145	145	34	0	29	545	136	136	0	0	NA	NA	NA	152	131	569	189	186	311	101	133	291	95	45	0.511	0.503	0.242
.	19.01.15-18.34.24-1-178142	264	19	19	7	0	7	495	18	18	0	0	NA	NA	NA	64	77	533	187	170	278	98	119	60	12	0	0.113	0.064	0
.	19.01.15-18.34.33-1-178144	345	91	91	21	0	16	499	78	78	0	0	NA	NA	NA	114	73	532	176	178	278	93	128	176	36	18	0.331	0.205	0.101
.	19.01.15-18.34.42-1-178165	476	126	126	37	0	30	556	113	113	0	0	NA	NA	NA	136	138	566	197	188	311	109	136	268	55	26	0.473	0.279	0.138
.	19.01.15-18.34.46-1-178168	445	85	85	26	0	20	519	80	80	0	0	NA	NA	NA	110	104	557	178	182	294	94	131	199	36	22	0.357	0.202	0.121
.	19.01.15-18.34.57-1-178177	352	124	124	41	0	32	509	115	115	0	0	NA	NA	NA	81	98	561	177	173	298	93	118	240	63	34	0.428	0.356	0.197
.	19.01.15-18.35.12-1-178190	406	80	80	16	0	11	542	74	74	0	0	NA	NA	NA	114	124	564	192	181	304	106	132	182	52	11	0.323	0.271	0.061
.	19.01.15-18.35.20-1-178191	334	126	126	33	0	25	501	119	119	0	0	NA	NA	NA	76	83	543	176	177	283	91	127	237	72	14	0.436	0.409	0.079
.	19.01.15-18.35.38-1-178207	277	58	58	15	0	10	495	52	52	0	0	NA	NA	NA	84	80	546	175	172	286	90	119	148	17	16	0.271	0.097	0.093
.	19.01.15-18.36.35-1-178233	86	8	8	0	0	0	455	6	6	0	0	NA	NA	NA	38	38	514	170	167	256	84	115	9	1	1	0.018	0.006	0.006
.	19.01.15-18.36.49-1-178259	233	11	11	2	0	1	484	10	10	0	0	NA	NA	NA	70	65	523	179	176	271	92	121	43	2	8	0.082	0.011	0.045
.	19.01.15-18.36.55-1-178263	32	1	1	0	0	0	0	0	0	0	0	NA	NA	NA	11	17	501	165	164	0	0	0	0	0	0	0	0	0
.	19.01.15-18.36.58-1-178266	446	163	163	51	0	39	528	156	156	0	0	NA	NA	NA	124	113	549	181	196	290	95	143	295	97	27	0.537	0.536	0.138
.	19.01.15-18.37.06-1-178270	57	2	2	0	0	0	0	1	1	0	0	NA	NA	NA	18	24	505	165	167	0	0	0	1	3	0	0.002	0.018	0
.	19.01.15-18.37.12-1-178278	291	36	36	14	0	10	506	35	35	0	0	NA	NA	NA	93	88	543	183	175	289	97	120	78	19	13	0.144	0.104	0.074
.	19.01.15-18.37.13-1-178280	355	111	111	26	0	21	537	102	102	0	0	NA	NA	NA	92	116	558	186	185	303	101	133	258	43	24	0.462	0.231	0.13
.	19.01.15-18.37.17-1-178283	381	58	58	14	0	13	517	54	54	0	0	NA	NA	NA	100	95	534	184	190	278	100	139	139	34	22	0.26	0.185	0.116
.	19.01.15-18.37.18-1-178284	204	31	31	5	0	3	480	29	29	0	0	NA	NA	NA	58	61	530	174	170	270	91	119	46	19	11	0.087	0.109	0.065
.	19.01.15-18.37.19-1-178285	463	50	50	15	0	11	529	46	46	0	0	NA	NA	NA	115	108	553	183	185	298	98	133	109	32	20	0.197	0.175	0.108
.	19.01.15-18.37.35-1-178286	88	3	3	0	0	0	443	2	2	0	0	NA	NA	NA	25	20	503	168	162	249	83	111	4	0	0	0.008	0	0
.	19.01.15-18.37.47-1-178311	310	36	36	9	0	8	508	35	35	0	0	NA	NA	NA	89	87	545	179	176	287	95	126	66	21	13	0.121	0.117	0.074
.	19.01.15-18.37.53-1-178315	127	6	6	2	0	2	466	4	4	0	0	NA	NA	NA	48	50	514	175	174	256	89	121	23	5	0	0.045	0.029	0
.	19.01.15-18.37.58-1-178318	122	10	10	2	0	2	472	8	8	0	0	NA	NA	NA	36	48	515	173	173	261	88	123	26	0	4	0.05	0	0.023
.	19.01.15-18.38.03-1-178321	121	6	6	1	0	1	461	4	4	0	0	NA	NA	NA	45	40	516	170	167	262	84	115	14	2	9	0.027	0.012	0.054
.	19.01.15-18.38.19-1-178327	291	55	55	17	0	14	500	50	50	0	0	NA	NA	NA	91	86	538	186	175	277	98	125	130	50	6	0.242	0.269	0.034
.	19.01.15-18.38.27-1-178338	327	101	101	24	0	19	504	88	88	0	0	NA	NA	NA	98	84	539	178	180	282	94	128	217	56	15	0.403	0.315	0.083
.	19.01.15-18.38.35-1-178339	185	17	17	4	0	3	468	14	14	0	0	NA	NA	NA	68	51	518	174	172	261	87	120	32	12	3	0.062	0.069	0.017
.	19.01.15-18.38.39-1-178355	213	9	9	3	0	3	477	7	7	0	0	NA	NA	NA	68	60	525	177	171	268	89	120	25	11	0	0.048	0.062	0
.	19.01.15-18.38.41-1-178357	32	1	1	0	0	0	0	0	0	0	0	NA	NA	NA	6	11	492	166	166	0	0	0	0	0	1	0	0	0.006
.	19.01.15-18.38.42-1-178360	273	55	55	14	0	9	481	49	49	0	0	NA	NA	NA	72	67	535	176	169	275	90	116	82	53	5	0.153	0.301	0.03
.	19.01.15-18.38.45-1-178365	123	10	10	1	0	1	465	9	9	0	0	NA	NA	NA	43	49	516	173	173	256	89	120	25	7	3	0.048	0.04	0.017
.	19.01.15-18.38.59-1-178375	32	1	1	0	0	0	0	0	0	0	0	NA	NA	NA	7	10	495	164	164	0	0	0	1	0	0	0.002	0	0
.	19.01.15-18.39.01-1-178376	61	2	2	0	0	0	443	1	1	0	0	NA	NA	NA	12	21	504	166	164	249	80	114	4	0	1	0.008	0	0.006
.	19.01.15-18.39.02-1-178377	322	115	115	39	0	32	509	104	104	0	0	NA	NA	NA	92	94	543	179	185	284	93	132	252	58	21	0.464	0.324	0.114
.	19.01.15-18.39.05-1-178378	206	14	14	2	0	2	474	13	13	0	0	NA	NA	NA	44	52	517	174	174	261	90	123	41	4	0	0.079	0.023	0
.	19.01.15-18.39.12-1-178386	342	153	153	45	0	37	502	143	143	0	0	NA	NA	NA	65	77	532	179	179	278	96	128	305	83	24	0.573	0.464	0.134
.	19.01.15-18.39.28-1-178391	438	138	138	33	0	23	520	127	127	0	0	NA	NA	NA	111	96	548	182	179	294	99	127	295	71	19	0.538	0.39	0.106
.	19.01.15-18.39.34-1-178393	437	145	145	38	0	28	547	135	135	0	0	NA	NA	NA	106	132	573	187	185	314	102	131	312	80	17	0.545	0.428	0.092
.	19.01.15-18.39.43-1-178414	485	98	98	19	0	10	534	92	92	0	0	NA	NA	NA	112	116	554	189	186	297	104	133	162	82	25	0.292	0.434	0.134
.	19.01.15-18.39.51-1-178422	62	2	2	0	0	0	436	1	1	0	0	NA	NA	NA	35	24	501	168	168	242	80	114	6	0	0	0.012	0	0
.	19.01.15-18.39.55-1-178423	535	110	110	30	0	23	535	100	100	0	0	NA	NA	NA	125	118	564	183	184	305	97	133	219	76	33	0.388	0.415	0.179
.	19.01.15-18.40.03-1-178432	333	131	131	34	0	29	484	121	121	0	0	NA	NA	NA	92	77	535	179	176	271	93	120	253	62	42	0.473	0.346	0.239
.	19.01.15-18.40.21-1-178436	122	11	11	3	0	2	461	10	10	0	0	NA	NA	NA	44	39	508	177	167	256	91	114	22	8	6	0.043	0.045	0.036
.	19.01.15-18.40.44-1-178458	423	65	65	14	0	11	532	58	58	0	0	NA	NA	NA	131	112	553	184	188	296	99	137	119	30	23	0.215	0.163	0.122
.	19.01.15-18.41.28-1-178481	68	2	2	0	0	0	444	0	0	0	0	NA	NA	NA	23	26	505	165	169	245	82	117	3	0	0	0.006	0	0
.	19.01.15-18.41.38-1-178497	355	78	78	31	0	22	502	71	71	0	0	NA	NA	NA	91	80	538	177	178	281	95	126	177	52	12	0.329	0.294	0.067
.	19.01.15-18.41.47-1-178505	146	13	13	2	0	2	466	12	12	0	0	NA	NA	NA	44	47	522	166	172	262	84	120	24	6	0	0.046	0.036	0
.	19.01.15-18.41.48-1-178508	36	1	1	1	0	1	0	0	0	0	0	NA	NA	NA	8	7	492	165	163	0	0	0	3	0	0	0.006	0	0
.	19.01.15-18.41.51-1-178512	327	60	60	19	0	13	505	50	50	0	0	NA	NA	NA	109	90	545	178	180	285	95	125	142	23	18	0.261	0.129	0.1
.	19.01.15-18.42.08-1-178519	61	2	2	0	0	0	439	1	1	0	0	NA	NA	NA	30	21	500	166	168	244	80	115	8	0	0	0.016	0	0
.	19.01.15-18.42.09-1-178520	232	26	26	4	0	3	480	22	22	0	0	NA	NA	NA	59	73	535	179	172	272	90	118	17	34	7	0.032	0.19	0.041
.	19.01.15-18.42.11-1-178521	299	38	38	10	0	5	508	34	34	0	0	NA	NA	NA	80	84	538	181	178	283	99	126	68	17	10	0.126	0.094	0.056
.	19.01.15-18.42.13-1-178525	89	3	3	1	0	1	438	2	2	0	0	NA	NA	NA	26	16	500	167	162	245	83	110	3	0	1	0.006	0	0.006
.	19.01.15-18.42.17-1-178526	522	151	151	42	0	35	593	141	141	0	0	NA	NA	NA	133	181	600	186	208	338	104	151	359	74	28	0.598	0.398	0.135
.	19.01.15-18.42.19-1-178527	118	6	6	2	0	2	443	2	2	0	0	NA	NA	NA	41	29	503	170	169	245	83	115	11	2	0	0.022	0.012	0
.	19.01.15-18.42.24-1-178528	121	6	6	1	0	1	446	3	3	0	0	NA	NA	NA	43	34	506	170	171	248	83	115	8	10	0	0.016	0.059	0
.	19.01.15-18.42.25-1-178529	92	3	3	2	0	1	447	2	2	0	0	NA	NA	NA	34	23	500	169	167	247	85	115	8	0	0	0.016	0	0
.	19.01.15-18.42.34-1-178530	64	2	2	1	0	0	444	1	1	0	0	NA	NA	NA	27	28	504	172	165	248	82	114	2	4	0	0.004	0.023	0
.	19.01.15-18.42.38-1-178926	324	72	72	20	0	15	503	62	62	0	0	NA	NA	NA	96	89	552	179	171	292	93	118	155	75	15	0.281	0.419	0.088
.	19.01.15-18.42.39-1-178951	409	62	62	22	0	19	508	57	57	0	0	NA	NA	NA	99	98	545	186	180	285	97	126	127	58	15	0.233	0.312	0.083
.	19.01.15-18.42.46-1-178960	378	35	35	8	0	7	523	30	30	0	0	NA	NA	NA	100	104	555	185	177	300	99	124	108	5	2	0.195	0.027	0.011
.	19.01.15-18.43.32-1-179063	518	116	116	34	0	25	559	105	105	0	0	NA	NA	NA	137	144	577	187	193	318	102	139	250	55	24	0.433	0.294	0.124
.	19.01.15-18.43.58-1-179130	440	44	44	13	0	11	529	38	38	0	0	NA	NA	NA	120	114	555	187	185	296	100	133	93	22	13	0.168	0.118	0.07
.	19.01.15-18.44.05-1-179156	31	1	1	0	0	0	0	0	0	0	0	NA	NA	NA	13	6	491	166	162	0	0	0	0	0	0	0	0	0
.	19.01.15-18.44.06-1-179157	59	2	2	1	0	1	438	1	1	0	0	NA	NA	NA	14	13	495	167	164	244	82	112	0	4	0	0	0.024	0
.	19.01.15-18.44.07-1-179158	32	1	1	0	0	0	0	0	0	0	0	NA	NA	NA	11	5	491	165	162	0	0	0	2	0	0	0.004	0	0
.	19.01.15-18.44.09-1-179174	31	1	1	0	0	0	0	0	0	0	0	NA	NA	NA	7	7	493	163	164	0	0	0	0	0	1	0	0	0.006
.	19.01.15-18.44.12-1-179193	139	17	17	1	0	1	472	15	15	0	0	NA	NA	NA	43	52	522	168	175	265	84	123	26	10	4	0.05	0.06	0.023
.	19.01.15-18.44.21-1-179266	286	87	87	21	0	20	520	78	78	0	0	NA	NA	NA	87	113	553	185	188	292	96	132	170	59	14	0.307	0.319	0.074
.	19.01.15-18.44.35-1-179278	120	11	11	4	0	3	455	10	10	0	0	NA	NA	NA	30	34	507	170	170	254	85	116	24	0	8	0.047	0	0.047
.	19.01.15-18.44.46-1-179325	236	47	47	5	0	3	482	44	44	0	0	NA	NA	NA	78	66	524	177	178	268	91	123	69	13	17	0.132	0.073	0.096
.	19.01.15-18.44.47-1-179327	566	89	89	27	0	20	566	84	84	0	0	NA	NA	NA	167	151	573	202	189	314	115	137	165	84	19	0.288	0.416	0.101
.	19.01.15-18.44.57-1-179361	633	125	125	37	0	31	573	114	114	0	0	NA	NA	NA	171	150	584	189	190	328	104	141	247	76	29	0.423	0.402	0.153
.	19.01.15-18.45.01-1-179412	32	1	1	0	0	0	0	0	0	0	0	NA	NA	NA	5	5	490	163	165	0	0	0	0	1	0	0	0.006	0
.	19.01.15-18.45.15-1-179453	33	1	1	0	0	0	0	0	0	0	0	NA	NA	NA	7	10	492	166	165	0	0	0	2	0	0	0.004	0	0
.	19.01.15-18.45.16-1-179475	498	136	136	34	0	25	530	129	129	0	0	NA	NA	NA	137	120	565	190	178	302	100	128	302	69	22	0.535	0.363	0.124
.	19.01.15-18.45.17-1-179480	262	66	66	16	0	12	493	62	62	0	0	NA	NA	NA	79	78	540	173	178	278	89	126	129	18	10	0.239	0.104	0.056
.	19.01.15-18.46.10-1-179648	239	32	32	7	0	6	491	27	27	0	0	NA	NA	NA	72	72	535	176	174	275	93	123	67	17	6	0.125	0.097	0.034
.	19.01.15-18.46.22-1-179703	530	108	108	24	0	15	552	102	102	0	0	NA	NA	NA	168	137	569	191	190	312	102	138	257	41	21	0.452	0.215	0.111
.	19.01.15-18.46.23-1-179704	203	7	7	1	0	1	482	5	5	0	0	NA	NA	NA	64	62	525	173	177	269	89	124	9	5	0	0.017	0.029	0
.	19.01.15-18.46.23-1-179717	62	2	2	0	0	0	51	1	1	0	0	NA	NA	NA	20	14	495	166	166	27	11	13	1	0	1	0.002	0	0.006
.	19.01.15-18.46.31-1-179758	243	73	73	19	0	14	476	66	66	0	0	NA	NA	NA	91	63	525	180	171	267	93	116	165	42	6	0.314	0.233	0.035
.	19.01.15-18.46.39-1-179777	190	20	20	5	0	4	493	18	18	0	0	NA	NA	NA	63	68	529	178	174	278	94	121	44	4	3	0.083	0.022	0.017
.	19.01.15-18.46.46-1-179812	97	3	3	1	0	1	442	0	0	0	0	NA	NA	NA	27	19	500	166	166	248	82	112	10	0	0	0.02	0	0
.	19.01.15-18.47.05-1-179926	400	49	49	15	0	14	519	46	46	0	0	NA	NA	NA	120	108	554	184	183	296	96	127	109	35	15	0.197	0.19	0.082
.	19.01.15-18.47.11-1-179927	95	5	5	3	0	3	438	3	3	0	0	NA	NA	NA	34	25	503	169	166	240	82	116	18	0	0	0.036	0	0
.	19.01.15-18.47.17-1-179944	323	28	28	6	0	6	503	25	25	0	0	NA	NA	NA	79	87	541	180	179	283	96	124	64	1	5	0.118	0.006	0.028
.	19.01.15-18.47.32-1-179978	32	1	1	0	0	0	0	0	0	0	0	NA	NA	NA	10	7	491	165	164	0	0	0	3	0	0	0.006	0	0
.	19.01.15-18.47.34-1-180000	37	1	1	0	0	0	0	0	0	0	0	NA	NA	NA	14	6	492	164	163	0	0	0	3	0	0	0.006	0	0
.	19.01.15-18.47.35-1-180001	37	1	1	1	0	1	0	0	0	0	0	NA	NA	NA	11	11	496	166	162	0	0	0	0	1	0	0	0.006	0
.	19.01.15-18.47.37-1-180017	117	8	8	1	0	1	456	5	5	0	0	NA	NA	NA	43	35	510	169	169	254	84	118	21	2	1	0.041	0.012	0.006
.	19.01.15-18.47.38-1-180018	207	30	30	13	0	10	489	28	28	0	0	NA	NA	NA	76	68	530	178	173	272	94	123	53	18	9	0.1	0.101	0.052
.	19.01.15-18.47.39-1-180031	33	1	1	0	0	0	0	0	0	0	0	NA	NA	NA	7	8	492	165	164	0	0	0	0	0	0	0	0	0
.	19.01.15-18.47.41-1-180076	523	103	103	30	0	18	554	88	88	0	0	NA	NA	NA	136	132	551	198	196	299	113	142	238	66	31	0.432	0.333	0.158
.	19.01.15-18.48.03-1-180171	461	132	132	33	0	27	544	121	121	0	0	NA	NA	NA	107	126	564	188	187	304	105	135	309	80	35	0.548	0.426	0.187
.	19.01.15-18.48.05-1-180175	150	9	9	3	0	2	455	8	8	0	0	NA	NA	NA	44	40	514	169	170	254	84	117	22	8	6	0.043	0.047	0.035
.	19.01.15-18.48.11-1-180198	187	11	11	4	0	3	475	9	9	0	0	NA	NA	NA	65	57	523	172	175	268	88	119	25	3	7	0.048	0.017	0.04
.	19.01.15-18.48.20-1-180251	149	27	27	5	0	4	479	24	24	0	0	NA	NA	NA	54	59	526	173	173	271	87	121	42	15	7	0.08	0.087	0.04
.	19.01.15-18.48.20-1-180252	415	124	124	35	0	25	526	114	114	0	0	NA	NA	NA	125	105	538	191	189	284	105	137	232	85	47	0.431	0.445	0.249
.	19.01.15-18.48.39-1-180311	234	55	55	9	0	9	481	53	53	0	0	NA	NA	NA	59	63	521	176	179	266	90	125	132	19	0	0.253	0.108	0
.	19.01.15-18.48.41-1-180314	68	2	2	1	0	0	441	1	1	0	0	NA	NA	NA	29	20	500	167	166	246	83	112	7	0	0	0.014	0	0
.	19.01.15-18.48.41-1-180315	117	7	7	2	0	2	459	5	5	0	0	NA	NA	NA	38	42	512	171	172	257	84	118	10	6	4	0.02	0.035	0.023
.	19.01.15-18.48.54-1-180368	67	2	2	0	0	0	446	1	1	0	0	NA	NA	NA	29	30	508	169	166	250	84	112	0	0	7	0	0	0.042
.	19.01.15-18.49.01-1-180397	394	82	82	18	0	16	506	69	69	0	0	NA	NA	NA	101	90	549	179	175	287	95	124	190	51	29	0.346	0.285	0.166
.	19.01.15-18.49.04-1-180398	149	10	10	3	0	3	470	9	9	0	0	NA	NA	NA	39	50	517	173	173	262	90	118	15	9	0	0.029	0.052	0
.	19.01.15-18.49.05-1-180399	117	4	4	2	0	2	465	3	3	0	0	NA	NA	NA	44	46	516	172	171	259	87	119	7	0	4	0.014	0	0.023
.	19.01.15-18.49.06-1-180400	116	6	6	2	0	2	460	4	4	0	0	NA	NA	NA	46	42	512	170	173	254	84	122	7	9	4	0.014	0.053	0.023
.	19.01.15-18.49.22-1-180457	190	34	34	7	0	7	478	30	30	0	0	NA	NA	NA	59	59	519	176	177	264	90	124	79	16	2	0.152	0.091	0.011
.	19.01.15-18.49.41-1-180578	38	1	1	0	0	0	0	0	0	0	0	NA	NA	NA	7	7	494	164	162	0	0	0	3	0	0	0.006	0	0
.	19.01.15-18.49.49-1-180622	63	4	4	1	0	1	435	3	3	0	0	NA	NA	NA	31	20	501	167	165	241	84	110	16	0	0	0.032	0	0
.	19.01.15-18.49.54-1-180628	387	67	67	19	0	18	517	56	56	0	0	NA	NA	NA	103	100	551	182	180	294	98	125	157	26	12	0.285	0.143	0.067
.	19.01.15-18.50.17-1-180640	148	28	28	6	0	5	456	26	26	0	0	NA	NA	NA	36	33	506	170	170	254	86	116	45	16	1	0.089	0.094	0.006
.	19.01.15-18.50.31-1-180641	33	1	1	0	0	0	0	0	0	0	0	NA	NA	NA	16	11	494	164	166	0	0	0	1	0	0	0.002	0	0
.	19.01.15-18.50.33-1-180645	89	4	4	1	0	1	447	3	3	0	0	NA	NA	NA	28	28	505	166	170	249	82	116	3	0	3	0.006	0	0.018
.	19.01.15-18.50.34-1-180649	384	139	139	38	0	26	532	132	132	0	0	NA	NA	NA	115	115	553	189	186	293	105	134	281	78	18	0.508	0.413	0.097
.	19.01.15-18.50.47-1-180707	70	5	5	1	0	1	443	4	4	0	0	NA	NA	NA	35	27	507	165	168	248	81	114	8	3	1	0.016	0.018	0.006
.	19.01.15-18.50.48-1-180709	35	1	1	0	0	0	0	0	0	0	0	NA	NA	NA	3	6	494	163	162	0	0	0	0	0	2	0	0	0.012
.	19.01.15-18.50.50-1-180720	178	6	6	0	0	0	470	3	3	0	0	NA	NA	NA	49	49	514	171	177	262	87	121	7	0	3	0.014	0	0.017
.	19.01.15-18.51.01-1-180814	582	62	62	19	0	16	608	58	58	0	0	NA	NA	NA	149	195	606	202	200	347	115	146	178	47	20	0.294	0.233	0.1
.	19.01.15-18.51.05-1-180836	31	1	1	0	0	0	0	0	0	0	0	NA	NA	NA	10	6	492	164	163	0	0	0	1	0	0	0.002	0	0
.	19.01.15-18.51.06-1-180837	600	94	94	21	0	15	584	87	87	0	0	NA	NA	NA	182	172	591	197	197	329	110	145	189	76	21	0.32	0.386	0.107
.	19.01.15-18.51.07-1-180838	174	11	11	1	0	0	465	8	8	0	0	NA	NA	NA	57	45	509	175	174	253	90	122	14	1	4	0.028	0.006	0.023
.	19.01.15-18.51.07-1-180839	437	138	138	40	0	29	534	125	125	0	0	NA	NA	NA	98	115	558	188	182	302	102	130	298	61	30	0.534	0.324	0.165
.	19.01.15-18.51.27-1-180883	62	2	2	0	0	0	432	1	1	0	0	NA	NA	NA	29	22	505	166	164	245	78	109	0	3	4	0	0.018	0.024
.	19.01.15-18.51.40-1-180900	125	10	10	1	0	1	450	9	9	0	0	NA	NA	NA	47	37	509	171	170	252	82	116	27	10	1	0.053	0.058	0.006
.	19.01.15-18.51.48-1-180945	160	8	8	3	0	3	480	7	7	0	0	NA	NA	NA	62	60	521	178	174	266	93	121	14	1	7	0.027	0.006	0.04
.	19.01.15-18.51.49-1-180947	61	3	3	1	0	1	298	2	2	0	0	NA	NA	NA	20	16	496	167	166	171	52	75	5	1	0	0.01	0.006	0
.	19.01.15-18.51.55-1-180960	36	1	1	0	0	0	0	0	0	0	0	NA	NA	NA	11	13	498	165	163	0	0	0	1	0	0	0.002	0	0
.	19.01.15-18.51.56-1-180962	414	106	106	21	0	19	533	96	96	0	0	NA	NA	NA	110	120	565	184	184	300	102	131	226	62	26	0.4	0.337	0.141
.	19.01.15-18.52.02-1-180972	60	2	2	0	0	0	251	1	1	0	0	NA	NA	NA	24	25	502	168	168	138	49	64	2	0	0	0.004	0	0
.	19.01.15-18.52.08-1-181023	149	8	8	1	0	0	457	6	6	0	0	NA	NA	NA	45	37	507	173	170	254	84	119	22	10	0	0.043	0.058	0
.	19.01.15-18.52.10-1-181024	63	2	2	0	0	0	350	1	1	0	0	NA	NA	NA	21	13	497	166	163	196	66	88	2	0	0	0.004	0	0
.	19.01.15-18.52.12-1-181028	120	5	5	0	0	0	454	3	3	0	0	NA	NA	NA	31	37	507	170	173	253	81	120	5	4	0	0.01	0.024	0
.	19.01.15-18.52.21-1-181047	302	115	115	39	0	31	490	105	105	0	0	NA	NA	NA	86	70	533	178	172	276	93	121	215	67	23	0.403	0.376	0.134
.	19.01.15-18.52.27-1-181093	440	66	66	17	0	12	543	63	63	0	0	NA	NA	NA	138	124	559	193	185	300	109	134	142	54	5	0.254	0.28	0.027
.	19.01.15-18.52.27-1-181100	339	63	63	16	0	12	498	59	59	0	0	NA	NA	NA	106	81	541	177	176	285	91	122	150	58	15	0.277	0.328	0.085
.	19.01.15-18.52.43-1-181138	147	20	20	3	0	2	468	17	17	0	0	NA	NA	NA	59	53	520	175	171	258	89	121	32	11	5	0.062	0.063	0.029
.	19.01.15-18.53.15-1-181295	61	2	2	1	0	1	450	1	1	0	0	NA	NA	NA	30	35	507	171	170	253	81	116	1	0	1	0.002	0	0.006
.	19.01.15-18.53.27-1-181304	329	91	91	29	0	24	492	79	79	0	0	NA	NA	NA	96	79	533	180	179	277	92	123	191	45	33	0.358	0.25	0.184
.	19.01.15-18.53.28-1-181305	332	97	97	27	0	22	511	88	88	0	0	NA	NA	NA	86	87	540	175	185	287	92	132	250	36	16	0.463	0.206	0.086
.	19.01.15-18.53.29-1-181306	387	107	107	35	0	27	518	98	98	0	0	NA	NA	NA	106	101	548	178	188	291	94	133	257	50	11	0.469	0.281	0.059
.	19.01.15-18.53.59-1-181443	65	2	2	0	0	0	352	0	0	0	0	NA	NA	NA	19	14	499	164	164	201	64	87	4	0	0	0.008	0	0
.	19.01.15-18.54.10-1-181468	599	107	107	42	0	33	593	97	97	0	0	NA	NA	NA	165	184	601	199	197	337	115	141	282	73	37	0.469	0.367	0.188
.	19.01.15-18.54.22-1-181678	455	141	141	35	0	24	524	130	130	0	0	NA	NA	NA	113	111	553	193	178	292	106	126	254	94	37	0.459	0.487	0.208
.	19.01.15-18.54.22-1-181679	153	8	8	1	0	1	468	6	6	0	0	NA	NA	NA	29	46	518	171	170	263	86	119	12	14	0	0.023	0.082	0
.	19.01.15-18.54.30-1-181681	32	1	1	1	0	1	0	0	0	0	0	NA	NA	NA	5	8	493	163	165	0	0	0	0	1	0	0	0.006	0
.	19.01.15-18.54.32-1-181682	528	77	77	20	0	17	573	74	74	0	0	NA	NA	NA	147	156	582	193	194	323	108	142	186	32	25	0.32	0.166	0.129
.	19.01.15-18.54.37-1-181693	89	5	5	1	0	1	456	4	4	0	0	NA	NA	NA	35	32	508	168	169	256	83	117	16	0	7	0.031	0	0.041
.	19.01.15-18.54.41-1-181751	31	1	1	1	0	1	0	0	0	0	0	NA	NA	NA	8	10	493	165	165	0	0	0	3	0	0	0.006	0	0
.	19.01.15-18.54.44-1-181759	157	13	13	3	0	2	454	10	10	0	0	NA	NA	NA	46	39	509	171	172	250	84	120	18	4	5	0.035	0.023	0.029
.	19.01.15-18.54.51-1-181792	206	17	17	4	0	3	469	15	15	0	0	NA	NA	NA	49	50	517	173	173	262	88	119	24	10	5	0.046	0.058	0.029
.	19.01.15-18.55.05-1-181845	727	167	167	39	0	34	585	149	149	0	0	NA	NA	NA	176	168	585	192	204	326	109	150	357	80	43	0.61	0.417	0.211
.	19.01.15-18.55.24-1-181922	502	110	110	28	0	26	545	101	101	0	0	NA	NA	NA	148	137	564	199	187	299	112	134	227	44	34	0.402	0.221	0.182
.	19.01.15-18.55.34-1-181947	399	150	150	32	0	25	517	136	136	0	0	NA	NA	NA	115	106	564	178	177	300	95	122	323	84	32	0.573	0.472	0.181
.	19.01.15-18.55.38-1-181963	148	8	8	2	0	2	456	7	7	0	0	NA	NA	NA	48	36	513	169	167	255	86	115	21	8	0	0.041	0.047	0
.	19.01.15-18.55.42-1-181977	274	49	49	7	0	6	490	44	44	0	0	NA	NA	NA	69	76	528	183	178	270	96	124	76	36	8	0.144	0.197	0.045
.	19.01.15-18.56.41-1-182160	60	2	2	1	0	1	438	0	0	0	0	NA	NA	NA	21	19	502	165	165	245	82	111	1	1	0	0.002	0.006	0
.	19.01.15-18.57.20-1-182267	34	1	1	0	0	0	0	0	0	0	0	NA	NA	NA	7	6	492	164	163	0	0	0	2	0	0	0.004	0	0
.	19.01.15-18.57.27-1-182296	356	101	101	32	0	28	508	94	94	0	0	NA	NA	NA	97	90	544	175	184	286	92	130	237	63	23	0.436	0.36	0.125
.	19.01.15-18.57.31-1-182297	116	11	11	2	0	1	456	9	9	0	0	NA	NA	NA	39	37	510	172	168	253	86	117	14	9	4	0.027	0.052	0.024
.	19.01.15-18.57.51-1-182480	116	12	12	3	0	3	463	10	10	0	0	NA	NA	NA	37	42	514	175	166	258	91	114	19	8	0	0.037	0.046	0
.	19.01.15-18.57.51-1-182481	213	24	24	6	0	5	490	21	21	0	0	NA	NA	NA	72	74	535	177	175	276	93	121	75	8	2	0.14	0.045	0.011
.	19.01.15-18.58.15-1-182571	211	34	34	5	0	5	471	30	30	0	0	NA	NA	NA	51	53	518	176	172	263	90	118	54	10	4	0.104	0.057	0.023
.	19.01.15-18.58.17-1-182572	238	122	122	37	0	30	493	109	109	0	0	NA	NA	NA	73	77	540	175	175	283	91	119	245	58	31	0.454	0.331	0.177
.	19.01.15-18.58.24-1-182589	204	41	41	7	0	5	470	37	37	0	0	NA	NA	NA	65	58	524	179	168	265	92	113	98	12	14	0.187	0.067	0.083
.	19.01.15-18.58.30-1-182639	33	1	1	0	0	0	0	0	0	0	0	NA	NA	NA	16	8	494	165	162	0	0	0	2	0	0	0.004	0	0
.	19.01.15-18.58.33-1-182655	349	34	34	3	0	3	515	32	32	0	0	NA	NA	NA	105	104	536	185	196	277	98	140	51	17	6	0.095	0.092	0.031
.	19.01.15-18.58.39-1-182713	33	1	1	0	0	0	0	0	0	0	0	NA	NA	NA	11	12	495	166	164	0	0	0	0	0	1	0	0	0.006
.	19.01.15-18.58.42-1-182729	65	4	4	1	0	1	455	3	3	0	0	NA	NA	NA	21	38	517	168	166	258	80	117	19	2	0	0.037	0.012	0
.	19.01.15-18.58.52-1-182763	412	91	91	28	0	22	532	78	78	0	0	NA	NA	NA	119	117	556	187	187	295	102	135	221	47	16	0.397	0.251	0.086
.	19.01.15-18.58.56-1-182795	441	56	56	18	0	16	537	52	52	0	0	NA	NA	NA	128	123	559	193	184	301	107	129	124	46	6	0.222	0.238	0.033
.	19.01.15-18.59.15-1-182877	206	29	29	12	0	11	481	24	24	0	0	NA	NA	NA	66	69	527	176	179	267	89	125	41	21	16	0.078	0.119	0.089
.	19.01.15-18.59.20-1-182923	183	23	23	6	0	6	474	19	19	0	0	NA	NA	NA	60	56	520	180	169	263	95	116	44	6	14	0.085	0.033	0.083
.	19.01.15-18.59.33-1-182978	117	7	7	1	0	1	460	5	5	0	0	NA	NA	NA	46	44	517	168	172	258	82	120	13	9	0	0.025	0.054	0
.	19.01.15-18.59.34-1-183003	33	1	1	0	0	0	0	0	0	0	0	NA	NA	NA	7	6	492	165	162	0	0	0	0	0	0	0	0	0
.	19.01.15-18.59.36-1-183004	60	2	2	2	0	2	200	1	1	0	0	NA	NA	NA	22	13	496	165	165	115	37	48	3	0	0	0.006	0	0
.	19.01.15-18.59.37-1-183005	35	1	1	0	0	0	0	0	0	0	0	NA	NA	NA	6	11	495	165	164	0	0	0	0	0	0	0	0	0
.	19.01.15-18.59.40-1-183032	31	1	1	0	0	0	0	0	0	0	0	NA	NA	NA	8	7	494	164	162	0	0	0	0	0	0	0	0	0
.	19.01.15-18.59.42-1-183034	155	10	10	5	0	5	470	9	9	0	0	NA	NA	NA	39	48	511	175	175	259	90	121	26	0	11	0.051	0	0.063
.	19.01.15-18.59.46-1-183062	64	4	4	1	0	1	438	3	3	0	0	NA	NA	NA	24	17	495	168	167	245	80	113	4	5	0	0.008	0.03	0
.	19.01.15-18.59.50-1-183077	210	47	47	6	0	6	474	42	42	0	0	NA	NA	NA	65	65	530	176	172	266	88	120	77	21	15	0.145	0.119	0.087
.	19.01.15-18.59.54-1-183085	147	16	16	3	0	2	465	15	15	0	0	NA	NA	NA	49	47	516	172	172	257	86	122	34	2	9	0.066	0.012	0.052
.	19.01.15-18.59.55-1-183095	212	32	32	8	0	6	483	27	27	0	0	NA	NA	NA	54	63	525	173	178	272	87	124	59	20	8	0.112	0.116	0.045
.	19.01.15-18.59.59-1-183127	35	1	1	0	0	0	0	0	0	0	0	NA	NA	NA	9	9	495	165	162	0	0	0	1	0	0	0.002	0	0
.	19.01.15-19.00.03-1-183169	29	1	1	0	0	0	0	0	0	0	0	NA	NA	NA	7	6	492	163	164	0	0	0	0	0	0	0	0	0
.	19.01.15-19.00.05-1-183203	92	3	3	0	0	0	445	2	2	0	0	NA	NA	NA	18	23	502	168	166	248	84	113	4	0	2	0.008	0	0.012
.	19.01.15-19.00.07-1-183210	236	89	89	22	0	16	478	81	81	0	0	NA	NA	NA	85	70	531	173	179	269	87	122	179	30	23	0.337	0.173	0.128
.	19.01.15-19.00.12-1-183241	352	48	48	10	0	10	517	44	44	0	0	NA	NA	NA	93	100	541	184	188	285	100	132	105	18	7	0.194	0.098	0.037
.	19.01.15-19.00.20-1-183291	177	15	15	6	0	6	465	14	14	0	0	NA	NA	NA	44	48	516	175	170	262	89	114	43	3	4	0.083	0.017	0.024
.	19.01.15-19.00.26-1-183325	30	1	1	0	0	0	0	0	0	0	0	NA	NA	NA	7	7	492	165	163	0	0	0	0	0	1	0	0	0.006
.	19.01.15-19.00.29-1-183326	436	150	150	43	0	38	528	136	136	0	0	NA	NA	NA	114	116	557	187	185	299	97	132	329	66	19	0.591	0.353	0.103
.	19.01.15-19.00.30-1-183333	88	6	6	0	0	0	458	5	5	0	0	NA	NA	NA	30	45	519	169	170	256	84	118	8	8	0	0.015	0.047	0
.	19.01.15-19.00.57-1-183407	465	142	142	32	0	27	556	136	136	0	0	NA	NA	NA	99	143	567	190	199	303	106	147	334	39	42	0.589	0.205	0.211
.	19.01.15-19.01.00-1-183428	60	2	2	0	0	0	443	1	1	0	0	NA	NA	NA	28	22	498	171	166	244	84	115	5	0	0	0.01	0	0
.	19.01.15-19.01.01-1-183435	142	8	8	4	0	3	459	7	7	0	0	NA	NA	NA	38	39	509	175	168	255	91	113	22	0	9	0.043	0	0.054
.	19.01.15-19.01.04-1-183469	319	47	47	9	0	7	509	42	42	0	0	NA	NA	NA	93	94	546	179	182	286	95	128	102	27	13	0.187	0.151	0.071
.	19.01.15-19.01.13-1-183531	353	59	59	11	0	7	532	56	56	0	0	NA	NA	NA	88	108	554	183	184	299	100	133	133	40	18	0.24	0.219	0.098
.	19.01.15-19.01.17-1-183541	527	115	115	30	0	23	549	110	110	0	0	NA	NA	NA	162	132	574	188	183	315	104	130	255	42	34	0.444	0.223	0.186
.	19.01.15-19.01.19-1-183542	432	67	67	19	0	13	542	61	61	0	0	NA	NA	NA	133	126	557	197	185	298	111	133	153	30	17	0.275	0.152	0.092
.	19.01.15-19.01.29-1-183586	33	1	1	0	0	0	0	0	0	0	0	NA	NA	NA	9	8	493	164	164	0	0	0	1	0	0	0.002	0	0
.	19.01.15-19.01.31-1-183590	177	12	12	1	0	1	473	9	9	0	0	NA	NA	NA	54	53	515	172	179	261	86	126	38	5	2	0.074	0.029	0.011
.	19.01.15-19.01.59-1-183713	298	47	47	12	0	12	497	43	43	0	0	NA	NA	NA	92	84	537	183	177	280	97	120	116	11	14	0.216	0.06	0.079
.	19.01.15-19.01.59-1-183714	153	18	18	5	0	4	461	17	17	0	0	NA	NA	NA	49	39	510	170	172	259	84	118	27	14	8	0.053	0.082	0.047
.	19.01.15-19.02.13-1-183749	65	3	3	0	0	0	452	2	2	0	0	NA	NA	NA	22	30	505	167	171	252	82	118	4	2	0	0.008	0.012	0
.	19.01.15-19.02.38-1-183780	464	192	192	54	0	39	546	182	182	0	0	NA	NA	NA	123	142	573	189	193	309	102	135	386	94	41	0.674	0.497	0.212
.	19.01.15-19.02.48-1-183842	32	1	1	0	0	0	0	0	0	0	0	NA	NA	NA	8	11	493	166	165	0	0	0	5	0	0	0.01	0	0
.	19.01.15-19.02.51-1-183891	156	9	9	3	0	2	481	7	7	0	0	NA	NA	NA	45	67	526	175	179	265	90	126	24	13	0	0.046	0.074	0
.	19.01.15-19.03.04-1-183935	34	1	1	0	0	0	0	0	0	0	0	NA	NA	NA	6	6	492	165	162	0	0	0	0	0	3	0	0	0.019
.	19.01.15-19.03.07-1-183948	114	7	7	1	0	1	461	5	5	0	0	NA	NA	NA	45	37	509	169	172	256	84	121	9	5	6	0.018	0.03	0.035
.	19.01.15-19.03.07-1-183949	456	166	166	36	0	28	530	156	156	0	0	NA	NA	NA	105	121	558	187	189	296	100	134	359	73	22	0.643	0.39	0.116
.	19.01.15-19.03.11-1-183957	145	19	19	2	0	2	451	17	17	0	0	NA	NA	NA	41	34	512	171	164	252	86	113	30	13	0	0.059	0.076	0
.	19.01.15-19.03.13-1-183964	34	1	1	0	0	0	0	0	0	0	0	NA	NA	NA	12	3	490	164	162	0	0	0	1	0	0	0.002	0	0
.	19.01.15-19.03.35-1-184007	508	105	105	31	0	25	542	93	93	0	0	NA	NA	NA	142	128	575	180	186	314	95	133	241	44	28	0.419	0.244	0.151
.	19.01.15-19.03.39-1-184035	179	8	8	4	0	3	483	7	7	0	0	NA	NA	NA	41	58	519	176	176	267	93	123	18	4	7	0.035	0.023	0.04
.	19.01.15-19.03.51-1-184054	65	6	6	2	0	2	440	5	5	0	0	NA	NA	NA	27	26	501	170	168	244	84	112	7	0	7	0.014	0	0.042
.	19.01.15-19.04.03-1-184089	32	1	1	0	0	0	0	0	0	0	0	NA	NA	NA	10	5	491	164	163	0	0	0	0	0	0	0	0	0
.	19.01.15-19.04.04-1-184090	261	18	18	5	0	5	491	16	16	0	0	NA	NA	NA	100	72	528	176	181	270	94	127	40	19	0	0.076	0.108	0
.	19.01.15-19.04.06-1-184091	258	33	33	13	0	7	491	32	32	0	0	NA	NA	NA	75	71	531	179	174	278	92	121	90	15	3	0.169	0.084	0.017
.	19.01.15-19.04.06-1-184092	336	136	136	37	0	29	505	121	121	0	0	NA	NA	NA	83	96	545	179	185	283	92	130	281	50	32	0.516	0.279	0.173
.	19.01.15-19.04.08-1-184093	448	156	156	45	0	36	527	142	142	0	0	NA	NA	NA	119	115	556	191	181	296	102	129	303	81	34	0.545	0.424	0.188
.	19.01.15-19.05.02-1-184202	392	118	118	28	0	20	515	109	109	0	0	NA	NA	NA	94	101	556	179	179	295	92	128	238	64	31	0.428	0.358	0.173
.	19.01.15-19.05.08-1-184218	339	40	40	15	0	12	491	36	36	0	0	NA	NA	NA	109	77	539	180	171	278	96	117	102	22	3	0.189	0.122	0.018
.	19.01.15-19.05.20-1-184231	211	17	17	3	0	3	484	15	15	0	0	NA	NA	NA	62	62	526	179	170	271	95	118	38	8	8	0.072	0.045	0.047
.	19.01.15-19.05.50-1-184519	36	1	1	0	0	0	0	0	0	0	0	NA	NA	NA	7	8	490	167	164	0	0	0	4	0	0	0.008	0	0
.	19.01.15-19.05.53-1-184520	95	5	5	2	0	2	454	3	3	0	0	NA	NA	NA	39	38	513	172	166	255	84	115	6	2	4	0.012	0.012	0.024
.	19.01.15-19.06.08-1-184531	322	17	17	3	0	3	506	16	16	0	0	NA	NA	NA	91	81	528	185	181	275	103	128	34	11	2	0.064	0.059	0.011
.	19.01.15-19.06.12-1-184541	351	49	49	12	0	11	509	45	45	0	0	NA	NA	NA	98	97	540	185	185	281	98	130	87	45	10	0.161	0.243	0.054
.	19.01.15-19.06.14-1-184542	531	103	103	29	0	26	582	94	94	0	0	NA	NA	NA	138	169	592	184	206	334	99	149	190	88	20	0.321	0.478	0.097
.	19.01.15-19.06.23-1-184588	61	3	3	1	0	1	448	2	2	0	0	NA	NA	NA	23	23	500	171	165	246	86	116	10	0	0	0.02	0	0
.	19.01.15-19.06.37-1-184668	169	10	10	3	0	3	469	7	7	0	0	NA	NA	NA	48	55	521	176	171	261	88	120	15	6	0	0.029	0.034	0
.	19.01.15-19.06.47-1-184677	296	62	62	15	0	14	515	58	58	0	0	NA	NA	NA	82	96	547	182	180	293	97	125	106	37	21	0.194	0.203	0.117
.	19.01.15-19.06.51-1-184682	148	6	6	2	0	1	458	5	5	0	0	NA	NA	NA	45	37	510	170	170	254	85	119	10	6	2	0.02	0.035	0.012
.	19.01.15-19.06.58-1-184702	149	7	7	0	0	0	459	6	6	0	0	NA	NA	NA	39	39	517	168	167	259	86	114	16	0	3	0.031	0	0.018
.	19.01.15-19.06.58-1-184704	90	4	4	0	0	0	434	3	3	0	0	NA	NA	NA	42	20	498	168	167	241	79	114	7	5	0	0.014	0.03	0
.	19.01.15-19.07.11-1-184796	399	81	81	26	0	18	533	74	74	0	0	NA	NA	NA	95	113	557	182	187	298	99	136	188	47	19	0.338	0.258	0.102
.	19.01.15-19.07.12-1-184800	33	1	1	0	0	0	0	0	0	0	0	NA	NA	NA	8	6	492	163	164	0	0	0	0	2	0	0	0.012	0
.	19.01.15-19.07.16-1-184825	30	1	1	0	0	0	0	0	0	0	0	NA	NA	NA	7	11	494	165	165	0	0	0	3	0	0	0.006	0	0
.	19.01.15-19.07.19-1-184826	149	40	40	5	0	5	456	37	37	0	0	NA	NA	NA	49	39	516	169	167	254	86	116	68	4	7	0.132	0.024	0.042
.	19.01.15-19.07.21-1-184827	349	44	44	10	0	9	527	41	41	0	0	NA	NA	NA	93	108	552	187	182	294	103	130	89	18	19	0.161	0.096	0.104
.	19.01.15-19.07.28-1-184832	330	113	113	21	0	16	513	105	105	0	0	NA	NA	NA	92	95	554	183	171	300	97	116	212	68	14	0.383	0.372	0.082
.	19.01.15-19.07.30-1-184836	211	35	35	6	0	6	505	32	32	0	0	NA	NA	NA	61	89	541	180	181	284	92	129	83	15	3	0.153	0.083	0.017
.	19.01.15-19.07.36-1-184858	95	6	6	1	0	1	455	5	5	0	0	NA	NA	NA	29	42	518	170	167	255	85	115	5	5	0	0.01	0.029	0
.	19.01.15-19.08.00-1-184956	437	92	92	29	0	24	532	81	81	0	0	NA	NA	NA	108	114	557	189	181	302	105	125	206	65	11	0.37	0.344	0.061
.	19.01.15-19.08.02-1-184975	174	19	19	6	0	5	465	15	15	0	0	NA	NA	NA	58	44	514	170	173	257	88	120	41	6	2	0.08	0.035	0.012
.	19.01.15-19.08.19-1-185014	117	5	5	1	0	1	453	4	4	0	0	NA	NA	NA	40	31	511	164	169	255	81	117	9	1	0	0.018	0.006	0
.	19.01.15-19.08.33-1-185132	149	8	8	2	0	2	454	5	5	0	0	NA	NA	NA	41	38	511	173	167	252	86	116	11	0	3	0.022	0	0.018
.	19.01.15-19.08.39-1-185148	205	26	26	6	0	4	468	23	23	0	0	NA	NA	NA	57	49	518	174	170	260	90	118	68	9	4	0.131	0.052	0.024
.	19.01.15-19.08.48-1-185159	557	125	125	46	0	31	551	117	117	0	0	NA	NA	NA	148	137	565	187	198	307	103	141	268	72	38	0.474	0.385	0.192
.	19.01.15-19.08.54-1-185172	61	2	2	0	0	0	434	1	1	0	0	NA	NA	NA	22	11	495	165	164	241	81	112	3	0	0	0.006	0	0
.	19.01.15-19.08.56-1-185195	296	31	31	11	0	7	489	27	27	0	0	NA	NA	NA	87	72	526	178	181	269	94	126	96	4	13	0.183	0.022	0.072
.	19.01.15-19.09.00-1-185204	87	5	5	2	0	2	438	4	4	0	0	NA	NA	NA	23	21	500	169	165	243	82	113	10	0	0	0.02	0	0
.	19.01.15-19.09.05-1-185225	35	1	1	0	0	0	0	0	0	0	0	NA	NA	NA	12	12	495	166	164	0	0	0	0	2	0	0	0.012	0
.	19.01.15-19.09.08-1-185232	94	3	3	1	0	1	453	2	2	0	0	NA	NA	NA	24	31	503	171	170	250	86	117	10	0	0	0.02	0	0
.	19.01.15-19.09.14-1-185278	275	41	41	10	0	10	487	33	33	0	0	NA	NA	NA	78	71	539	176	169	282	88	117	83	38	21	0.154	0.216	0.124
.	19.01.15-19.09.21-1-185279	34	1	1	0	0	0	0	0	0	0	0	NA	NA	NA	6	10	493	164	166	0	0	0	0	0	0	0	0	0
.	19.01.15-19.09.22-1-185280	547	128	128	34	0	27	565	117	117	0	0	NA	NA	NA	142	157	582	194	194	318	105	142	296	65	25	0.509	0.335	0.129
.	19.01.15-19.09.24-1-185281	615	138	138	45	0	33	599	125	125	0	0	NA	NA	NA	161	190	607	197	199	344	110	145	283	89	34	0.466	0.452	0.171
.	19.01.15-19.09.25-1-185282	588	144	144	37	0	24	600	131	131	0	0	NA	NA	NA	161	187	601	194	205	343	108	149	293	73	40	0.488	0.376	0.195
.	19.01.15-19.09.47-1-185358	118	5	5	3	0	3	443	4	4	0	0	NA	NA	NA	35	32	511	168	166	250	82	111	9	0	0	0.018	0	0
.	19.01.15-19.09.53-1-185391	320	86	86	23	0	17	502	75	75	0	0	NA	NA	NA	90	85	535	182	181	279	94	129	197	62	19	0.368	0.341	0.105
.	19.01.15-19.10.01-1-185427	235	71	71	18	0	16	487	69	69	0	0	NA	NA	NA	72	69	535	175	172	278	90	119	158	46	16	0.295	0.263	0.093
.	19.01.15-19.10.04-1-185433	35	1	1	1	0	1	0	0	0	0	0	NA	NA	NA	13	8	496	163	162	0	0	0	0	0	3	0	0	0.019
.	19.01.15-19.10.10-1-185445	438	112	112	32	0	26	516	102	102	0	0	NA	NA	NA	134	116	562	180	187	290	94	132	231	76	18	0.411	0.422	0.096
.	19.01.15-19.10.11-1-185446	115	6	6	2	0	2	459	5	5	0	0	NA	NA	NA	36	39	513	172	167	258	88	113	15	3	0	0.029	0.017	0
.	19.01.15-19.10.31-1-185485	61	2	2	0	0	0	402	1	1	0	0	NA	NA	NA	10	13	497	166	163	223	76	103	5	0	0	0.01	0	0
.	19.01.15-19.10.44-1-185548	35	1	1	0	0	0	0	0	0	0	0	NA	NA	NA	15	12	495	164	166	0	0	0	0	0	2	0	0	0.012
.	19.01.15-19.10.50-1-185573	186	13	13	7	0	5	474	11	11	0	0	NA	NA	NA	54	67	533	175	172	269	86	119	36	9	7	0.068	0.051	0.041
.	19.01.15-19.11.12-1-185633	451	128	128	37	0	29	531	108	108	0	0	NA	NA	NA	119	113	566	182	178	306	99	126	301	54	15	0.532	0.297	0.084
.	19.01.15-19.11.19-1-185668	63	2	2	0	0	0	445	1	1	0	0	NA	NA	NA	25	23	498	170	168	246	83	116	10	0	0	0.02	0	0
.	19.01.15-19.11.30-1-185728	302	93	93	24	0	18	501	85	85	0	0	NA	NA	NA	88	79	547	173	172	289	90	122	232	38	4	0.424	0.22	0.023
.	19.01.15-19.11.35-1-185740	500	106	106	29	0	24	518	101	101	0	0	NA	NA	NA	138	105	553	179	186	294	92	132	211	64	20	0.382	0.358	0.108
.	19.01.15-19.11.45-1-185792	175	14	14	5	0	3	471	12	12	0	0	NA	NA	NA	58	52	516	175	174	263	90	118	31	7	5	0.06	0.04	0.029
.	19.01.15-19.11.52-1-185800	537	153	153	34	0	28	565	138	138	0	0	NA	NA	NA	130	154	589	193	185	323	108	134	333	88	38	0.565	0.456	0.205
.	19.01.15-19.12.01-1-185840	63	2	2	0	0	0	350	1	1	0	0	NA	NA	NA	20	17	500	165	165	194	64	92	2	5	0	0.004	0.03	0
.	19.01.15-19.12.10-1-185842	633	92	92	22	0	15	565	84	84	0	0	NA	NA	NA	179	151	576	193	195	317	108	140	204	56	21	0.354	0.29	0.108
.	19.01.15-19.12.10-1-185843	267	13	13	0	0	0	494	12	12	0	0	NA	NA	NA	76	71	530	176	178	276	92	126	14	12	2	0.026	0.068	0.011
.	19.01.15-19.12.11-1-185847	184	37	37	13	0	11	470	36	36	0	0	NA	NA	NA	54	52	521	171	173	261	87	122	99	7	0	0.19	0.041	0
.	19.01.15-19.12.20-1-185863	120	10	10	2	0	1	457	8	8	0	0	NA	NA	NA	38	38	510	170	171	254	83	120	26	10	3	0.051	0.059	0.018
.	19.01.15-19.12.35-1-185892	265	49	49	12	0	9	479	45	45	0	0	NA	NA	NA	64	64	527	180	170	271	93	115	110	32	14	0.209	0.178	0.082
.	19.01.15-19.12.50-1-185951	389	63	63	20	0	12	522	56	56	0	0	NA	NA	NA	103	108	555	185	181	292	102	128	134	48	18	0.241	0.259	0.099
.	19.01.15-19.12.59-1-185962	207	11	11	2	0	1	485	8	8	0	0	NA	NA	NA	64	68	532	175	174	272	91	122	21	3	11	0.039	0.017	0.063
.	19.01.15-19.13.23-1-186039	34	1	1	0	0	0	0	0	0	0	0	NA	NA	NA	7	13	496	164	166	0	0	0	0	0	0	0	0	0
.	19.01.15-19.13.24-1-186040	440	124	124	34	0	29	537	108	108	0	0	NA	NA	NA	115	122	560	188	187	302	103	132	247	86	12	0.441	0.457	0.064
.	19.01.15-19.13.26-1-186041	240	41	41	12	0	11	490	36	36	0	0	NA	NA	NA	65	80	531	182	180	273	93	124	69	25	12	0.13	0.137	0.067
.	19.01.15-19.13.42-1-186067	62	2	2	0	0	0	443	1	1	0	0	NA	NA	NA	27	26	505	166	168	250	78	115	3	0	1	0.006	0	0.006
.	19.01.15-19.13.51-1-186089	176	33	33	6	0	6	469	29	29	0	0	NA	NA	NA	65	47	516	175	169	262	89	118	88	21	7	0.171	0.12	0.041
.	19.01.15-19.13.54-1-186100	60	2	2	0	0	0	445	1	1	0	0	NA	NA	NA	20	22	507	164	164	250	83	112	13	0	0	0.026	0	0
.	19.01.15-19.14.00-1-186153	429	163	163	41	0	35	510	152	152	0	0	NA	NA	NA	117	94	553	178	176	298	94	118	329	88	33	0.595	0.494	0.188
.	19.01.15-19.14.07-1-186158	420	89	89	25	0	18	530	83	83	0	0	NA	NA	NA	120	113	548	196	182	288	111	131	164	58	43	0.299	0.296	0.236
.	19.01.15-19.14.17-1-186170	206	42	42	7	0	6	469	40	40	0	0	NA	NA	NA	50	51	521	166	177	265	81	123	80	12	15	0.154	0.072	0.085
.	19.01.15-19.14.25-1-186180	410	134	134	31	0	23	523	121	121	0	0	NA	NA	NA	92	109	555	189	178	296	103	124	234	74	42	0.422	0.392	0.236
.	19.01.15-19.14.29-1-186182	36	1	1	0	0	0	0	0	0	0	0	NA	NA	NA	7	7	492	165	163	0	0	0	0	0	1	0	0	0.006
.	19.01.15-19.14.32-1-186193	84	4	4	1	0	1	436	3	3	0	0	NA	NA	NA	30	19	497	169	166	239	84	113	9	4	1	0.018	0.024	0.006
.	19.01.15-19.14.50-1-186278	94	6	6	2	0	1	461	5	5	0	0	NA	NA	NA	28	41	509	173	172	252	87	122	9	6	6	0.018	0.035	0.035
.	19.01.15-19.14.53-1-186281	65	2	2	1	0	1	440	1	1	0	0	NA	NA	NA	15	19	498	169	165	247	82	111	0	6	0	0	0.036	0
.	19.01.15-19.14.55-1-186283	93	5	5	2	0	2	442	2	2	0	0	NA	NA	NA	37	26	504	168	167	245	85	112	5	2	7	0.01	0.012	0.042
.	19.01.15-19.15.04-1-186289	114	7	7	1	0	1	450	6	6	0	0	NA	NA	NA	29	30	504	169	170	247	84	119	20	3	2	0.04	0.018	0.012
.	19.01.15-19.15.06-1-186299	35	1	1	1	0	1	0	0	0	0	0	NA	NA	NA	8	10	497	163	163	0	0	0	0	0	0	0	0	0
.	19.01.15-19.15.08-1-186300	63	4	4	0	0	0	443	3	3	0	0	NA	NA	NA	28	27	505	165	170	248	79	116	7	1	0	0.014	0.006	0
[truncated: 1 more rows]
