# Supplementary material for: Modelling targeted rabies vaccination strategies for a domestic dog population with heterogeneous roaming patterns
Source: PLoS Negl Trop Dis. 2019 Jul 8;13(7):e0007582. doi: 10.1371/journal.pntd.0007582 (PMC6638970; doi:10.1371/journal.pntd.0007582)
Supplement: S1 Zip file folder — The files contain a summary for each simulation for its respective scenario. The files are named first with the population structure (FP, ED, RD, SD) and then the specific vaccination strategy used for that scenario. (ZIP) [file pntd.0007582.s002.zip › Supp_Files/ED_E0.5_R0.5_S0.9_all_measuresReport.txt]

scenario	iteration	duration	tot_deaths	rabid_dogs	moved	mov_DK	movInfect	n_vacc	n_cull	detDogs_cull	contDogs_cull	reactCull	preemptVaccCov_dogLevel	reactVaccCov_dogLevel	mean_Rt	non_rabid_dead	born	nb_in_exp_cat	nb_in_roam_cat	nb_stayhome	nb_exp_vacc	nb_roam_vacc	nb_stayhome_vacc	nb_contacting_explorer	nb_contacting_roamer	nb_contacting_stayhome	contact_per_explorer	contact_per_roamer	contact_per_stayhome
.	19.01.15-14.34.47-1-78045	207	23	23	6	0	3	517	22	22	0	0	NA	NA	NA	52	60	525	174	174	270	91	156	37	13	4	0.07	0.075	0.023
.	19.01.15-14.34.47-1-78046	182	27	27	5	0	4	494	25	25	0	0	NA	NA	NA	49	42	516	171	168	262	83	149	62	14	1	0.12	0.082	0.006
.	19.01.15-14.34.47-1-78047	329	108	108	35	0	25	556	101	101	0	0	NA	NA	NA	92	110	559	175	189	301	89	166	293	63	10	0.524	0.36	0.053
.	19.01.15-14.34.47-1-78048	31	1	1	0	0	0	0	0	0	0	0	NA	NA	NA	13	11	496	164	164	0	0	0	1	0	0	0.002	0	0
.	19.01.15-14.34.47-1-78049	354	63	63	20	0	15	533	57	57	0	0	NA	NA	NA	85	89	543	179	180	278	95	160	167	42	1	0.308	0.235	0.006
.	19.01.15-14.34.47-1-78050	232	9	9	8	0	6	515	7	7	0	0	NA	NA	NA	79	70	532	180	171	271	93	151	21	8	7	0.039	0.044	0.041
.	19.01.15-14.34.47-1-78051	56	2	2	0	0	0	247	0	0	0	0	NA	NA	NA	14	24	502	166	169	126	44	77	0	0	3	0	0	0.018
.	19.01.15-14.34.47-1-78052	404	115	115	31	0	24	556	104	104	0	0	NA	NA	NA	92	104	549	183	185	293	98	165	312	41	5	0.568	0.224	0.027
.	19.01.15-14.34.50-1-78053	125	6	6	0	0	0	489	5	5	0	0	NA	NA	NA	38	37	511	167	172	254	81	154	12	0	0	0.023	0	0
.	19.01.15-14.34.58-1-78054	166	9	9	1	0	1	502	8	8	0	0	NA	NA	NA	50	49	523	170	169	267	86	149	25	8	0	0.048	0.047	0
.	19.01.15-14.35.08-1-78075	144	14	14	3	0	3	506	12	12	0	0	NA	NA	NA	52	58	525	172	174	263	87	156	45	3	0	0.086	0.017	0
.	19.01.15-14.35.09-1-78076	443	117	117	32	0	24	555	108	108	0	0	NA	NA	NA	112	104	549	180	188	289	97	169	275	68	12	0.501	0.378	0.064
.	19.01.15-14.35.21-1-78092	93	6	6	2	0	2	486	5	5	0	0	NA	NA	NA	23	29	509	166	167	253	85	148	12	3	2	0.024	0.018	0.012
.	19.01.15-14.35.22-1-78099	267	87	87	23	0	16	515	85	85	0	0	NA	NA	NA	92	71	532	175	177	274	90	151	200	40	20	0.376	0.229	0.113
.	19.01.15-14.35.26-1-78102	323	72	72	14	0	14	539	66	66	0	0	NA	NA	NA	83	92	544	181	180	285	92	162	181	25	18	0.333	0.138	0.1
.	19.01.15-14.35.37-1-78103	149	8	8	3	0	3	488	6	6	0	0	NA	NA	NA	43	43	506	177	173	248	90	150	21	2	0	0.042	0.011	0
.	19.01.15-14.35.39-1-78104	292	34	34	10	0	9	546	33	33	0	0	NA	NA	NA	94	104	547	188	182	284	99	163	63	18	8	0.115	0.096	0.044
.	19.01.15-14.35.58-1-78120	35	1	1	0	0	0	0	0	0	0	0	NA	NA	NA	11	14	495	167	165	0	0	0	0	0	0	0	0	0
.	19.01.15-14.35.59-1-78121	223	40	40	11	0	10	523	36	36	0	0	NA	NA	NA	65	78	529	183	179	269	97	157	113	15	14	0.214	0.082	0.078
.	19.01.15-14.36.17-1-78139	346	61	61	19	0	16	546	55	55	0	0	NA	NA	NA	83	95	546	183	179	290	97	159	156	48	12	0.286	0.262	0.067
.	19.01.15-14.36.42-1-78144	93	10	10	3	0	2	481	8	8	0	0	NA	NA	NA	44	36	510	168	171	252	80	149	13	5	6	0.025	0.03	0.035
.	19.01.15-14.37.01-1-78160	237	35	35	9	0	7	517	34	34	0	0	NA	NA	NA	77	63	523	176	177	270	88	159	92	15	3	0.176	0.085	0.017
.	19.01.15-14.37.01-1-78161	87	4	4	1	0	1	467	2	2	0	0	NA	NA	NA	34	15	498	166	164	240	80	147	11	1	0	0.022	0.006	0
.	19.01.15-14.37.06-1-78162	492	86	86	35	0	24	591	81	81	0	0	NA	NA	NA	134	150	584	189	190	316	104	171	240	12	19	0.411	0.063	0.1
.	19.01.15-14.37.07-1-78165	236	97	97	19	0	18	503	89	89	0	0	NA	NA	NA	78	54	521	175	171	266	89	148	236	46	11	0.453	0.263	0.064
.	19.01.15-14.37.11-1-78170	170	8	8	1	0	1	497	7	7	0	0	NA	NA	NA	60	52	515	180	170	257	92	148	11	0	3	0.021	0	0.018
.	19.01.15-14.37.11-1-78171	180	12	12	1	0	0	509	10	10	0	0	NA	NA	NA	63	60	520	178	175	261	93	155	34	1	5	0.065	0.006	0.029
.	19.01.15-14.37.15-1-78179	204	19	19	2	0	2	515	16	16	0	0	NA	NA	NA	72	66	523	181	175	266	93	156	24	32	4	0.046	0.177	0.023
.	19.01.15-14.37.25-1-78192	174	13	13	3	0	2	511	12	12	0	0	NA	NA	NA	63	65	525	178	175	267	89	155	28	13	0	0.053	0.073	0
.	19.01.15-14.37.30-1-78196	205	20	20	7	0	7	507	19	19	0	0	NA	NA	NA	58	59	525	173	174	265	88	154	64	13	0	0.122	0.075	0
.	19.01.15-14.37.34-1-78197	444	109	109	31	0	19	576	95	95	0	0	NA	NA	NA	109	126	564	188	187	306	103	167	257	84	13	0.456	0.447	0.07
.	19.01.15-14.37.50-1-78198	355	68	68	23	0	17	531	66	66	0	0	NA	NA	NA	104	89	537	187	178	282	98	151	184	35	5	0.343	0.187	0.028
.	19.01.15-14.37.52-1-78199	297	27	27	6	0	6	556	25	25	0	0	NA	NA	NA	97	115	561	186	181	294	99	163	64	31	4	0.114	0.167	0.022
.	19.01.15-14.37.53-1-78200	378	78	78	19	0	14	563	74	74	0	0	NA	NA	NA	88	114	559	186	182	305	98	160	181	59	4	0.324	0.317	0.022
.	19.01.15-14.37.57-1-78201	189	16	16	5	0	4	513	15	15	0	0	NA	NA	NA	57	65	520	180	178	261	95	157	34	11	10	0.065	0.061	0.056
.	19.01.15-14.38.07-1-78219	154	22	22	5	0	4	495	18	18	0	0	NA	NA	NA	36	39	512	172	168	256	88	151	58	13	5	0.113	0.076	0.03
.	19.01.15-14.38.26-1-78237	356	26	26	8	0	5	548	25	25	0	0	NA	NA	NA	104	106	546	183	190	284	94	170	47	18	1	0.086	0.098	0.005
.	19.01.15-14.38.35-1-78238	381	147	147	39	0	35	553	131	131	0	0	NA	NA	NA	107	104	545	184	188	290	100	163	301	84	15	0.552	0.457	0.08
.	19.01.15-14.38.38-1-78245	374	95	95	35	0	27	562	85	85	0	0	NA	NA	NA	111	111	553	182	189	294	98	170	250	44	9	0.452	0.242	0.048
.	19.01.15-14.38.52-1-78248	273	16	16	6	0	4	538	14	14	0	0	NA	NA	NA	84	92	545	181	179	283	96	159	46	11	5	0.084	0.061	0.028
.	19.01.15-14.38.54-1-78249	125	7	7	3	0	3	475	6	6	0	0	NA	NA	NA	40	28	506	166	169	245	83	147	20	2	0	0.04	0.012	0
.	19.01.15-14.39.03-1-78265	183	34	34	6	0	6	509	31	31	0	0	NA	NA	NA	57	51	514	178	172	261	94	154	65	25	7	0.126	0.14	0.041
.	19.01.15-14.39.11-1-78272	319	63	63	15	0	13	522	54	54	0	0	NA	NA	NA	97	74	532	177	178	273	92	157	136	25	20	0.256	0.141	0.112
.	19.01.15-14.39.16-1-78281	62	3	3	0	0	0	472	1	1	0	0	NA	NA	NA	27	27	505	167	168	246	81	145	7	0	2	0.014	0	0.012
.	19.01.15-14.39.21-1-78284	34	1	1	0	0	0	0	0	0	0	0	NA	NA	NA	9	5	490	166	162	0	0	0	3	0	0	0.006	0	0
.	19.01.15-14.39.24-1-78290	263	59	59	17	0	16	539	52	52	0	0	NA	NA	NA	71	88	538	182	181	279	97	163	159	28	5	0.296	0.154	0.028
.	19.01.15-14.39.26-1-78296	527	103	103	28	0	21	584	95	95	0	0	NA	NA	NA	137	138	567	192	192	306	107	171	222	103	24	0.392	0.536	0.125
.	19.01.15-14.39.28-1-78297	682	152	152	51	0	36	644	138	138	0	0	NA	NA	NA	179	207	610	200	210	343	113	188	367	70	20	0.602	0.35	0.095
.	19.01.15-14.39.35-1-78298	117	5	5	2	0	2	491	4	4	0	0	NA	NA	NA	27	37	510	170	170	254	86	151	19	4	0	0.037	0.024	0
.	19.01.15-14.39.44-1-78299	295	54	54	7	0	4	533	47	47	0	0	NA	NA	NA	89	81	542	178	174	284	94	155	142	19	4	0.262	0.107	0.023
.	19.01.15-14.40.00-1-78317	352	119	119	42	0	36	547	112	112	0	0	NA	NA	NA	92	101	548	185	181	288	100	159	249	86	18	0.454	0.465	0.099
.	19.01.15-14.40.35-1-78341	300	98	98	26	0	20	530	88	88	0	0	NA	NA	NA	90	87	538	183	179	277	95	158	224	44	14	0.416	0.24	0.078
.	19.01.15-14.40.41-1-78346	187	22	22	4	0	3	506	20	20	0	0	NA	NA	NA	53	70	541	171	171	272	87	147	37	24	4	0.068	0.14	0.023
.	19.01.15-14.40.41-1-78347	404	28	28	11	0	9	557	23	23	0	0	NA	NA	NA	113	109	550	195	177	289	109	159	75	25	2	0.136	0.128	0.011
.	19.01.15-14.41.01-1-78363	60	2	2	1	0	1	0	1	1	0	0	NA	NA	NA	16	14	497	167	163	0	0	0	5	0	0	0.01	0	0
.	19.01.15-14.41.06-1-78364	444	67	67	15	0	14	573	60	60	0	0	NA	NA	NA	146	123	566	183	187	307	97	169	159	53	10	0.281	0.29	0.053
.	19.01.15-14.41.07-1-78367	62	3	3	0	0	0	484	2	2	0	0	NA	NA	NA	18	29	502	170	170	251	83	150	12	0	0	0.024	0	0
.	19.01.15-14.41.13-1-78377	414	91	91	32	0	24	544	83	83	0	0	NA	NA	NA	111	96	543	187	179	286	99	159	198	81	17	0.365	0.433	0.095
.	19.01.15-14.41.20-1-78384	381	33	33	10	0	9	562	29	29	0	0	NA	NA	NA	117	118	563	187	181	300	102	160	77	18	4	0.137	0.096	0.022
.	19.01.15-14.41.38-1-78396	341	94	94	22	0	16	534	86	86	0	0	NA	NA	NA	92	89	542	180	180	283	89	162	206	75	17	0.38	0.417	0.094
.	19.01.15-14.41.42-1-78397	152	18	18	9	0	6	498	16	16	0	0	NA	NA	NA	44	46	513	176	170	257	88	153	32	8	0	0.062	0.045	0
.	19.01.15-14.42.08-1-78416	351	66	66	14	0	10	529	59	59	0	0	NA	NA	NA	106	83	534	183	179	279	96	154	161	39	3	0.301	0.213	0.017
.	19.01.15-14.42.10-1-78438	468	96	96	41	0	32	555	88	88	0	0	NA	NA	NA	125	108	555	184	182	295	99	161	252	51	16	0.454	0.277	0.088
.	19.01.15-14.42.14-1-78495	117	4	4	2	0	2	485	3	3	0	0	NA	NA	NA	40	41	512	170	172	248	83	154	11	0	0	0.021	0	0
.	19.01.15-14.42.28-1-78557	206	20	20	9	0	7	506	18	18	0	0	NA	NA	NA	55	56	522	173	174	265	87	154	60	12	4	0.115	0.069	0.023
.	19.01.15-14.42.32-1-78560	293	134	134	36	0	30	539	124	124	0	0	NA	NA	NA	87	93	547	178	181	282	94	163	326	54	8	0.596	0.303	0.044
.	19.01.15-14.42.32-1-78561	63	2	2	1	0	1	400	1	1	0	0	NA	NA	NA	15	13	495	166	165	208	67	125	1	0	2	0.002	0	0.012
.	19.01.15-14.42.39-1-78566	32	1	1	0	0	0	0	0	0	0	0	NA	NA	NA	7	8	490	166	165	0	0	0	0	0	4	0	0	0.024
.	19.01.15-14.42.42-1-78567	129	15	15	3	0	2	492	12	12	0	0	NA	NA	NA	43	41	510	171	173	252	88	152	39	6	1	0.076	0.035	0.006
.	19.01.15-14.42.45-1-78568	178	13	13	2	0	2	493	12	12	0	0	NA	NA	NA	70	44	517	170	170	258	85	150	35	5	0	0.068	0.029	0
.	19.01.15-14.43.00-1-78584	269	18	18	8	0	4	537	17	17	0	0	NA	NA	NA	70	94	552	175	180	287	88	162	45	10	8	0.082	0.057	0.044
.	19.01.15-14.43.07-1-78587	58	3	3	1	0	0	476	2	2	0	0	NA	NA	NA	29	18	499	166	166	246	83	147	5	0	0	0.01	0	0
.	19.01.15-14.43.09-1-78590	111	8	8	2	0	1	483	7	7	0	0	NA	NA	NA	36	34	506	171	170	251	83	149	18	7	0	0.036	0.041	0
.	19.01.15-14.43.19-1-78602	293	117	117	25	0	22	522	107	107	0	0	NA	NA	NA	80	73	532	181	173	273	95	154	268	46	13	0.504	0.254	0.075
.	19.01.15-14.43.21-1-78603	151	10	10	1	0	1	519	8	8	0	0	NA	NA	NA	42	66	528	174	177	272	90	157	27	3	2	0.051	0.017	0.011
.	19.01.15-14.43.23-1-78606	290	18	18	5	0	4	538	16	16	0	0	NA	NA	NA	106	91	545	178	181	282	92	164	52	4	1	0.095	0.022	0.006
.	19.01.15-14.43.28-1-78612	33	1	1	1	0	1	0	0	0	0	0	NA	NA	NA	5	6	490	164	165	0	0	0	0	0	0	0	0	0
.	19.01.15-14.43.30-1-78617	297	122	122	39	0	33	524	114	114	0	0	NA	NA	NA	79	71	524	183	177	268	97	159	278	77	5	0.531	0.421	0.028
.	19.01.15-14.43.31-1-78618	91	7	7	2	0	2	487	5	5	0	0	NA	NA	NA	35	37	510	172	168	252	86	149	21	0	0	0.041	0	0
.	19.01.15-14.43.47-1-78621	147	12	12	1	0	1	504	11	11	0	0	NA	NA	NA	49	52	524	173	168	269	89	146	17	15	0	0.032	0.087	0
.	19.01.15-14.43.47-1-78622	287	34	34	8	0	7	523	32	32	0	0	NA	NA	NA	77	76	539	175	175	282	88	153	77	21	1	0.143	0.12	0.006
.	19.01.15-14.43.57-1-78623	61	3	3	0	0	0	250	2	2	0	0	NA	NA	NA	17	17	499	165	166	126	45	79	7	0	1	0.014	0	0.006
.	19.01.15-14.44.01-1-78639	130	9	9	1	0	1	491	7	7	0	0	NA	NA	NA	43	40	512	172	169	257	84	150	23	8	2	0.045	0.047	0.012
.	19.01.15-14.44.08-1-78643	305	50	50	21	0	17	530	47	47	0	0	NA	NA	NA	88	80	539	178	176	283	92	155	144	27	10	0.267	0.152	0.057
.	19.01.15-14.44.11-1-78647	348	134	134	44	0	34	544	128	128	0	0	NA	NA	NA	95	90	536	182	185	281	96	167	312	75	15	0.582	0.412	0.081
.	19.01.15-14.44.12-1-78649	234	40	40	9	0	6	516	36	36	0	0	NA	NA	NA	74	67	529	175	176	272	88	156	99	25	1	0.187	0.143	0.006
.	19.01.15-14.44.21-1-78658	304	35	35	10	0	8	544	30	30	0	0	NA	NA	NA	85	93	544	177	185	288	92	164	78	24	13	0.143	0.136	0.07
.	19.01.15-14.44.31-1-78663	349	129	129	38	0	27	529	118	118	0	0	NA	NA	NA	92	82	539	178	178	279	92	158	316	88	6	0.586	0.494	0.034
.	19.01.15-14.44.56-1-78664	360	78	78	30	0	22	548	75	75	0	0	NA	NA	NA	110	103	551	181	184	290	93	165	188	57	15	0.341	0.315	0.082
.	19.01.15-14.45.07-1-78684	267	49	49	15	0	11	521	46	46	0	0	NA	NA	NA	76	69	531	181	170	276	97	148	114	24	26	0.215	0.133	0.153
.	19.01.15-14.45.10-1-78687	120	10	10	3	0	3	483	9	9	0	0	NA	NA	NA	52	29	507	168	167	253	83	147	24	7	7	0.047	0.042	0.042
.	19.01.15-14.45.13-1-78691	177	16	16	4	0	4	493	15	15	0	0	NA	NA	NA	53	47	518	174	168	259	86	148	32	20	2	0.062	0.115	0.012
.	19.01.15-14.45.26-1-78707	172	13	13	5	0	4	499	12	12	0	0	NA	NA	NA	65	54	520	174	173	260	86	153	29	14	4	0.056	0.08	0.023
.	19.01.15-14.45.31-1-78712	268	18	18	6	0	6	521	15	15	0	0	NA	NA	NA	83	77	538	177	175	280	88	153	63	12	4	0.117	0.068	0.023
.	19.01.15-14.45.39-1-78713	197	7	7	3	0	2	506	6	6	0	0	NA	NA	NA	58	56	520	172	177	264	87	155	17	1	5	0.033	0.006	0.028
.	19.01.15-14.45.41-1-78714	399	107	107	29	0	22	563	98	98	0	0	NA	NA	NA	108	115	558	190	180	298	102	163	234	83	11	0.419	0.437	0.061
.	19.01.15-14.45.51-1-78715	125	7	7	4	0	2	489	6	6	0	0	NA	NA	NA	39	39	511	173	168	253	88	148	16	7	0	0.031	0.04	0
.	19.01.15-14.46.13-1-78739	150	11	11	3	0	1	510	8	8	0	0	NA	NA	NA	43	61	528	177	169	270	89	151	13	14	2	0.025	0.079	0.012
.	19.01.15-14.46.15-1-78747	362	35	35	10	0	8	563	31	31	0	0	NA	NA	NA	104	108	549	187	185	294	102	167	109	24	2	0.199	0.128	0.011
.	19.01.15-14.46.21-1-78750	97	4	4	1	0	1	474	3	3	0	0	NA	NA	NA	37	25	502	168	168	246	80	148	11	4	2	0.022	0.024	0.012
.	19.01.15-14.46.27-1-78755	37	1	1	0	0	0	0	0	0	0	0	NA	NA	NA	17	17	499	167	164	0	0	0	0	1	0	0	0.006	0
.	19.01.15-14.46.30-1-78756	465	98	98	31	0	28	544	86	86	0	0	NA	NA	NA	117	92	541	184	180	285	99	160	213	71	17	0.394	0.386	0.094
.	19.01.15-14.46.34-1-78757	94	3	3	1	0	1	490	2	2	0	0	NA	NA	NA	33	38	513	172	166	255	87	148	6	3	0	0.012	0.017	0
.	19.01.15-14.46.36-1-78758	176	14	14	7	0	4	506	12	12	0	0	NA	NA	NA	57	53	517	176	173	262	87	157	28	12	4	0.054	0.068	0.023
.	19.01.15-14.46.36-1-78759	154	18	18	5	0	3	497	16	16	0	0	NA	NA	NA	45	42	514	172	169	258	87	152	37	10	2	0.072	0.058	0.012
.	19.01.15-14.46.44-1-78760	114	6	6	3	0	2	487	5	5	0	0	NA	NA	NA	39	32	504	168	173	249	84	154	12	16	0	0.024	0.095	0
.	19.01.15-14.46.48-1-78761	498	59	59	18	0	12	577	54	54	0	0	NA	NA	NA	150	125	557	188	193	300	101	176	121	67	12	0.217	0.356	0.062
.	19.01.15-14.47.01-1-78777	91	7	7	1	0	1	488	4	4	0	0	NA	NA	NA	33	37	509	174	167	251	89	148	13	0	1	0.026	0	0.006
.	19.01.15-14.47.01-1-78778	362	82	82	25	0	21	566	77	77	0	0	NA	NA	NA	104	120	553	193	187	292	106	168	218	44	2	0.394	0.228	0.011
.	19.01.15-14.47.04-1-78779	120	13	13	6	0	5	494	12	12	0	0	NA	NA	NA	53	42	508	173	174	253	88	153	24	23	0	0.047	0.133	0
.	19.01.15-14.47.05-1-78780	83	4	4	0	0	0	493	3	3	0	0	NA	NA	NA	34	45	518	170	170	259	84	150	6	0	0	0.012	0	0
.	19.01.15-14.47.07-1-78783	503	121	121	29	0	23	578	116	116	0	0	NA	NA	NA	156	138	573	189	189	308	99	171	273	81	19	0.476	0.429	0.101
.	19.01.15-14.47.18-1-78797	62	2	2	0	0	0	398	1	1	0	0	NA	NA	NA	17	18	497	167	167	207	73	118	1	0	2	0.002	0	0.012
.	19.01.15-14.47.20-1-78798	61	4	4	3	0	2	469	3	3	0	0	NA	NA	NA	33	20	502	167	164	248	80	141	10	0	2	0.02	0	0.012
.	19.01.15-14.47.27-1-78806	450	65	65	25	0	21	564	58	58	0	0	NA	NA	NA	118	105	547	189	182	294	106	164	169	52	12	0.309	0.275	0.066
.	19.01.15-14.47.28-1-78809	269	40	40	8	0	8	529	34	34	0	0	NA	NA	NA	76	86	544	174	181	278	91	160	95	20	20	0.175	0.115	0.11
.	19.01.15-14.47.34-1-78814	91	5	5	0	0	0	487	4	4	0	0	NA	NA	NA	39	36	511	169	169	254	86	147	10	2	3	0.02	0.012	0.018
.	19.01.15-14.48.00-1-78830	147	12	12	2	0	2	495	11	11	0	0	NA	NA	NA	36	42	515	173	167	261	88	146	20	9	9	0.039	0.052	0.054
.	19.01.15-14.48.03-1-78831	123	16	16	0	0	0	492	12	12	0	0	NA	NA	NA	26	36	508	170	171	254	85	153	32	7	0	0.063	0.041	0
.	19.01.15-14.48.23-1-78849	31	1	1	0	0	0	0	0	0	0	0	NA	NA	NA	4	4	489	163	165	0	0	0	3	0	0	0.006	0	0
.	19.01.15-14.48.26-1-78852	306	31	31	5	0	4	538	29	29	0	0	NA	NA	NA	88	94	541	190	176	282	101	155	75	20	5	0.139	0.105	0.028
.	19.01.15-14.48.26-1-78853	353	116	116	32	0	25	538	109	109	0	0	NA	NA	NA	81	91	551	173	180	290	88	160	280	57	13	0.508	0.329	0.072
.	19.01.15-14.48.29-1-78854	414	121	121	30	0	28	549	117	117	0	0	NA	NA	NA	104	108	553	189	179	287	104	158	256	64	16	0.463	0.339	0.089
.	19.01.15-14.48.30-1-78855	494	82	82	25	0	19	573	77	77	0	0	NA	NA	NA	119	139	571	199	182	306	109	158	230	58	2	0.403	0.291	0.011
.	19.01.15-14.48.34-1-78856	119	8	8	1	0	0	488	6	6	0	0	NA	NA	NA	38	34	507	170	170	251	86	151	8	15	0	0.016	0.088	0
.	19.01.15-14.48.53-1-78865	382	162	162	44	0	39	556	148	148	0	0	NA	NA	NA	118	101	546	180	188	289	96	171	325	102	10	0.595	0.567	0.053
.	19.01.15-14.48.56-1-78866	435	133	133	37	0	28	564	120	120	0	0	NA	NA	NA	117	121	557	187	190	295	98	171	269	94	28	0.483	0.503	0.147
.	19.01.15-14.48.59-1-78882	35	1	1	1	0	1	0	0	0	0	0	NA	NA	NA	10	12	496	163	166	0	0	0	0	0	2	0	0	0.012
.	19.01.15-14.49.02-1-78883	91	3	3	0	0	0	482	2	2	0	0	NA	NA	NA	14	23	498	173	165	246	89	147	7	0	1	0.014	0	0.006
.	19.01.15-14.49.30-1-78906	34	1	1	1	0	1	0	0	0	0	0	NA	NA	NA	7	17	503	163	164	0	0	0	2	0	0	0.004	0	0
.	19.01.15-14.49.33-1-78911	166	22	22	2	0	1	506	21	21	0	0	NA	NA	NA	50	49	512	172	178	260	87	159	57	17	10	0.111	0.099	0.056
.	19.01.15-14.49.34-1-78912	140	12	12	4	0	2	492	10	10	0	0	NA	NA	NA	40	34	509	170	168	258	84	150	36	4	0	0.071	0.024	0
.	19.01.15-14.49.51-1-78913	468	89	89	29	0	20	577	80	80	0	0	NA	NA	NA	138	132	563	195	187	302	109	166	245	62	4	0.435	0.318	0.021
.	19.01.15-14.49.55-1-78914	207	14	14	1	0	1	501	13	13	0	0	NA	NA	NA	53	56	527	168	174	266	84	151	31	4	3	0.059	0.024	0.017
.	19.01.15-14.50.13-1-78944	628	99	99	32	0	28	622	90	90	0	0	NA	NA	NA	183	186	601	206	192	331	120	171	203	87	8	0.338	0.422	0.042
.	19.01.15-14.50.25-1-78956	91	9	9	2	0	2	492	7	7	0	0	NA	NA	NA	24	39	510	174	168	256	88	148	23	0	4	0.045	0	0.024
.	19.01.15-14.50.35-1-78957	156	18	18	8	0	8	488	16	16	0	0	NA	NA	NA	53	43	510	176	170	251	88	149	44	1	0	0.086	0.006	0
.	19.01.15-14.50.43-1-78962	239	31	31	4	0	4	508	27	27	0	0	NA	NA	NA	66	52	515	174	176	261	90	157	77	15	10	0.15	0.086	0.057
.	19.01.15-14.50.47-1-78963	91	8	8	1	0	1	483	5	5	0	0	NA	NA	NA	27	27	504	167	169	249	84	150	13	3	0	0.026	0.018	0
.	19.01.15-14.50.59-1-78979	394	103	103	31	0	25	540	95	95	0	0	NA	NA	NA	101	100	545	185	183	281	95	164	231	91	7	0.424	0.492	0.038
.	19.01.15-14.51.03-1-78980	289	69	69	17	0	13	534	66	66	0	0	NA	NA	NA	70	82	536	177	182	281	89	164	189	43	8	0.353	0.243	0.044
.	19.01.15-14.51.03-1-78981	35	1	1	0	0	0	0	0	0	0	0	NA	NA	NA	10	12	497	165	163	0	0	0	1	0	0	0.002	0	0
.	19.01.15-14.51.06-1-78983	34	1	1	0	0	0	0	0	0	0	0	NA	NA	NA	10	12	495	165	165	0	0	0	1	0	0	0.002	0	0
.	19.01.15-14.51.08-1-78986	585	105	105	25	0	19	619	93	93	0	0	NA	NA	NA	151	179	604	193	195	339	106	174	237	92	17	0.392	0.477	0.087
.	19.01.15-14.51.30-1-79008	153	6	6	2	0	2	499	4	4	0	0	NA	NA	NA	49	44	518	167	172	266	83	150	23	3	0	0.044	0.018	0
.	19.01.15-14.51.35-1-79013	231	15	15	3	0	2	530	13	13	0	0	NA	NA	NA	58	81	536	185	173	279	98	153	32	10	1	0.06	0.054	0.006
.	19.01.15-14.51.39-1-79014	247	37	37	9	0	7	521	32	32	0	0	NA	NA	NA	71	71	532	177	175	276	91	154	67	34	5	0.126	0.192	0.029
.	19.01.15-14.51.45-1-79015	60	2	2	0	0	0	477	1	1	0	0	NA	NA	NA	23	24	505	166	166	252	80	145	0	0	7	0	0	0.042
.	19.01.15-14.51.58-1-79031	499	114	114	28	0	23	603	107	107	0	0	NA	NA	NA	124	155	580	197	191	320	110	173	262	74	17	0.452	0.376	0.089
.	19.01.15-14.52.03-1-79032	413	169	169	44	0	37	544	160	160	0	0	NA	NA	NA	102	98	547	183	181	286	102	156	355	90	27	0.649	0.492	0.149
.	19.01.15-14.52.08-1-79036	669	93	93	25	0	20	634	89	89	0	0	NA	NA	NA	177	190	603	202	198	341	118	175	231	73	14	0.383	0.361	0.071
.	19.01.15-14.52.20-1-79052	40	1	1	0	0	0	0	0	0	0	0	NA	NA	NA	7	18	500	167	164	0	0	0	2	0	0	0.004	0	0
.	19.01.15-14.52.23-1-79056	121	12	12	3	0	2	501	10	10	0	0	NA	NA	NA	26	42	508	174	173	253	92	156	28	0	4	0.055	0	0.023
.	19.01.15-14.52.34-1-79061	65	2	2	0	0	0	484	1	1	0	0	NA	NA	NA	22	25	504	167	167	253	82	149	1	4	0	0.002	0.024	0
.	19.01.15-14.52.41-1-79066	124	6	6	1	0	1	491	4	4	0	0	NA	NA	NA	40	34	509	167	171	255	84	152	19	0	0	0.037	0	0
.	19.01.15-14.52.47-1-79067	37	1	1	0	0	0	0	0	0	0	0	NA	NA	NA	12	9	494	165	163	0	0	0	0	0	0	0	0	0
.	19.01.15-14.52.48-1-79068	59	2	2	0	0	0	465	1	1	0	0	NA	NA	NA	35	13	497	166	163	243	80	142	2	0	3	0.004	0	0.018
.	19.01.15-14.52.51-1-79069	373	70	70	14	0	8	550	63	63	0	0	NA	NA	NA	92	105	553	182	183	295	94	161	166	51	10	0.3	0.28	0.055
.	19.01.15-14.52.57-1-79070	519	98	98	23	0	21	571	91	91	0	0	NA	NA	NA	143	127	566	185	189	303	97	171	238	70	12	0.42	0.378	0.063
.	19.01.15-14.53.00-1-79086	31	1	1	0	0	0	0	0	0	0	0	NA	NA	NA	15	5	491	163	164	0	0	0	0	1	0	0	0.006	0
.	19.01.15-14.53.02-1-79087	484	95	95	28	0	23	586	89	89	0	0	NA	NA	NA	150	138	574	189	188	315	104	167	217	91	18	0.378	0.481	0.096
.	19.01.15-14.53.06-1-79090	234	37	37	14	0	9	518	33	33	0	0	NA	NA	NA	76	69	530	178	174	270	93	155	59	37	10	0.111	0.208	0.057
.	19.01.15-14.53.31-1-79111	444	124	124	36	0	24	565	114	114	0	0	NA	NA	NA	110	115	563	193	172	306	106	153	234	64	27	0.416	0.332	0.157
.	19.01.15-14.54.19-1-79148	34	1	1	0	0	0	0	0	0	0	0	NA	NA	NA	5	12	495	167	163	0	0	0	0	0	0	0	0	0
.	19.01.15-14.54.22-1-79150	122	9	9	2	0	2	489	6	6	0	0	NA	NA	NA	36	37	509	172	169	254	85	150	25	1	1	0.049	0.006	0.006
.	19.01.15-14.54.35-1-79154	522	150	150	36	0	26	602	140	140	0	0	NA	NA	NA	112	152	587	192	186	328	107	167	323	106	17	0.55	0.552	0.091
.	19.01.15-14.54.35-1-79155	261	25	25	9	0	7	516	23	23	0	0	NA	NA	NA	66	71	530	178	176	272	93	151	57	9	3	0.108	0.051	0.017
.	19.01.15-14.54.53-1-79156	329	74	74	14	0	9	542	61	61	0	0	NA	NA	NA	102	96	550	175	184	290	87	165	152	61	10	0.276	0.349	0.054
.	19.01.15-14.54.56-1-79157	146	7	7	1	0	1	486	6	6	0	0	NA	NA	NA	31	27	503	171	166	254	85	147	15	0	2	0.03	0	0.012
.	19.01.15-14.55.13-1-79182	178	13	13	2	0	0	507	12	12	0	0	NA	NA	NA	51	54	518	178	171	262	95	150	29	11	1	0.056	0.062	0.006
.	19.01.15-14.55.19-1-79191	181	14	14	2	0	2	502	13	13	0	0	NA	NA	NA	55	49	525	169	168	266	86	150	33	18	1	0.063	0.107	0.006
.	19.01.15-14.55.23-1-79193	118	5	5	1	0	1	502	4	4	0	0	NA	NA	NA	38	45	518	171	169	264	88	150	9	3	6	0.017	0.018	0.036
.	19.01.15-14.55.24-1-79196	231	74	74	24	0	20	514	66	66	0	0	NA	NA	NA	73	65	525	177	176	264	94	156	186	43	15	0.354	0.243	0.085
.	19.01.15-14.55.31-1-79201	440	40	40	8	0	8	562	36	36	0	0	NA	NA	NA	123	116	563	190	176	302	103	157	89	20	6	0.158	0.105	0.034
.	19.01.15-14.55.53-1-79206	62	3	3	0	0	0	474	2	2	0	0	NA	NA	NA	20	25	504	170	164	248	82	144	12	0	0	0.024	0	0
.	19.01.15-14.55.55-1-79207	119	18	18	4	0	3	494	17	17	0	0	NA	NA	NA	43	41	512	168	174	257	84	153	41	6	1	0.08	0.036	0.006
.	19.01.15-14.56.01-1-79223	271	38	38	6	0	3	528	34	34	0	0	NA	NA	NA	77	88	547	178	176	282	94	152	81	27	5	0.148	0.152	0.028
.	19.01.15-14.56.06-1-79225	399	31	31	11	0	7	563	28	28	0	0	NA	NA	NA	112	109	551	183	188	296	99	168	71	22	14	0.129	0.12	0.074
.	19.01.15-14.56.24-1-79245	383	45	45	14	0	11	556	43	43	0	0	NA	NA	NA	103	106	554	183	182	297	98	161	141	13	6	0.255	0.071	0.033
.	19.01.15-14.56.38-1-79247	146	9	9	3	0	2	486	7	7	0	0	NA	NA	NA	39	37	511	174	165	253	87	146	10	20	2	0.02	0.115	0.012
.	19.01.15-14.56.40-1-79248	230	16	16	2	0	1	504	13	13	0	0	NA	NA	NA	66	54	515	174	178	260	87	157	41	18	5	0.08	0.103	0.028
.	19.01.15-14.56.40-1-79249	32	1	1	1	0	1	0	0	0	0	0	NA	NA	NA	5	13	495	165	166	0	0	0	1	0	0	0.002	0	0
.	19.01.15-14.56.42-1-79250	33	1	1	0	0	0	0	0	0	0	0	NA	NA	NA	6	11	495	165	164	0	0	0	1	0	0	0.002	0	0
.	19.01.15-14.56.45-1-79251	355	85	85	19	0	14	545	78	78	0	0	NA	NA	NA	91	96	554	175	180	292	92	161	172	35	24	0.31	0.2	0.133
.	19.01.15-14.56.56-1-79252	492	108	108	31	0	23	576	98	98	0	0	NA	NA	NA	138	130	571	183	189	311	99	166	222	76	12	0.389	0.415	0.063
.	19.01.15-14.56.58-1-79268	85	3	3	0	0	0	475	2	2	0	0	NA	NA	NA	25	21	495	171	168	243	83	149	8	0	0	0.016	0	0
.	19.01.15-14.57.01-1-79269	400	104	104	25	0	19	566	97	97	0	0	NA	NA	NA	116	113	554	181	191	299	96	171	259	54	18	0.468	0.298	0.094
.	19.01.15-14.57.04-1-79270	350	108	108	33	0	26	542	97	97	0	0	NA	NA	NA	100	102	548	190	177	286	100	156	238	64	21	0.434	0.337	0.119
.	19.01.15-14.57.10-1-79276	91	4	4	2	0	2	482	3	3	0	0	NA	NA	NA	29	23	499	169	168	247	87	148	1	4	7	0.002	0.024	0.042
.	19.01.15-14.57.15-1-79281	95	5	5	4	0	2	479	3	3	0	0	NA	NA	NA	20	24	501	169	167	249	83	147	8	0	4	0.016	0	0.024
.	19.01.15-14.57.26-1-79292	90	3	3	0	0	0	484	2	2	0	0	NA	NA	NA	12	31	503	174	167	251	88	145	2	4	2	0.004	0.023	0.012
.	19.01.15-14.57.42-1-79302	30	1	1	0	0	0	0	0	0	0	0	NA	NA	NA	8	4	489	165	163	0	0	0	0	0	0	0	0	0
.	19.01.15-14.57.45-1-79303	191	13	13	4	0	3	511	10	10	0	0	NA	NA	NA	68	54	517	177	173	264	92	155	28	23	0	0.054	0.13	0
.	19.01.15-14.57.45-1-79304	205	54	54	13	0	9	524	47	47	0	0	NA	NA	NA	67	70	531	175	177	275	90	159	102	42	13	0.192	0.24	0.073
.	19.01.15-14.57.52-1-79305	32	1	1	0	0	0	0	0	0	0	0	NA	NA	NA	11	16	498	164	167	0	0	0	0	0	0	0	0	0
.	19.01.15-14.57.53-1-79306	548	79	79	22	0	16	617	70	70	0	0	NA	NA	NA	138	168	593	193	195	333	107	177	202	45	19	0.341	0.233	0.097
.	19.01.15-14.57.53-1-79307	33	1	1	0	0	0	0	0	0	0	0	NA	NA	NA	10	9	495	165	162	0	0	0	0	0	1	0	0	0.006
.	19.01.15-14.57.56-1-79308	315	41	41	6	0	2	539	39	39	0	0	NA	NA	NA	101	85	541	175	182	289	90	160	106	26	2	0.196	0.149	0.011
.	19.01.15-14.58.10-1-79328	67	5	5	1	0	1	481	4	4	0	0	NA	NA	NA	28	31	513	167	164	252	81	148	15	0	0	0.029	0	0
.	19.01.15-14.58.25-1-79344	352	123	123	41	0	31	533	115	115	0	0	NA	NA	NA	81	84	537	179	181	280	92	161	285	71	15	0.531	0.397	0.083
.	19.01.15-14.58.47-1-79353	412	149	149	45	0	37	530	139	139	0	0	NA	NA	NA	88	76	538	178	173	286	96	148	323	97	13	0.6	0.545	0.075
.	19.01.15-14.58.48-1-79354	119	11	11	3	0	2	490	10	10	0	0	NA	NA	NA	28	38	505	173	173	250	85	155	18	4	2	0.036	0.023	0.012
.	19.01.15-14.59.00-1-79370	403	25	25	5	0	4	542	22	22	0	0	NA	NA	NA	99	97	543	188	179	286	100	156	58	15	3	0.107	0.08	0.017
.	19.01.15-14.59.16-1-79385	32	1	1	0	0	0	0	0	0	0	0	NA	NA	NA	13	12	496	166	163	0	0	0	1	0	0	0.002	0	0
.	19.01.15-14.59.17-1-79386	140	6	6	2	0	2	494	4	4	0	0	NA	NA	NA	54	43	512	169	175	254	83	157	10	6	0	0.02	0.036	0
.	19.01.15-14.59.17-1-79388	33	1	1	1	0	1	0	0	0	0	0	NA	NA	NA	10	13	498	165	163	0	0	0	2	0	0	0.004	0	0
.	19.01.15-14.59.21-1-79389	31	1	1	0	0	0	0	0	0	0	0	NA	NA	NA	5	7	494	163	163	0	0	0	0	2	0	0	0.012	0
.	19.01.15-14.59.21-1-79391	97	4	4	1	0	1	472	3	3	0	0	NA	NA	NA	40	20	499	166	168	247	81	144	5	9	0	0.01	0.054	0
.	19.01.15-14.59.25-1-79395	300	22	22	6	0	6	533	19	19	0	0	NA	NA	NA	77	84	534	182	181	280	94	159	41	14	12	0.077	0.077	0.066
.	19.01.15-14.59.27-1-79396	299	77	77	22	0	14	531	71	71	0	0	NA	NA	NA	77	74	535	175	177	282	92	157	195	39	19	0.364	0.223	0.107
.	19.01.15-14.59.34-1-79400	362	114	114	36	0	29	550	108	108	0	0	NA	NA	NA	79	94	538	190	179	286	106	158	223	94	7	0.414	0.495	0.039
.	19.01.15-14.59.57-1-79405	60	3	3	1	0	1	248	2	2	0	0	NA	NA	NA	16	13	497	164	165	127	44	77	0	1	11	0	0.006	0.067
.	19.01.15-15.00.00-1-79423	495	110	110	28	0	20	585	102	102	0	0	NA	NA	NA	139	136	579	187	183	320	104	161	245	85	17	0.423	0.455	0.093
.	19.01.15-15.00.02-1-79428	60	2	2	0	0	0	475	1	1	0	0	NA	NA	NA	28	31	508	170	166	244	84	147	1	0	4	0.002	0	0.024
.	19.01.15-15.00.07-1-79431	61	2	2	0	0	0	100	1	1	0	0	NA	NA	NA	17	19	500	167	165	58	14	28	4	0	0	0.008	0	0
.	19.01.15-15.00.14-1-79439	281	66	66	15	0	14	530	60	60	0	0	NA	NA	NA	101	85	541	176	181	277	93	160	178	50	5	0.329	0.284	0.028
.	19.01.15-15.00.15-1-79444	180	16	16	4	0	4	499	15	15	0	0	NA	NA	NA	45	48	522	172	167	265	86	148	26	24	6	0.05	0.14	0.036
.	19.01.15-15.00.21-1-79447	419	92	92	27	0	20	545	87	87	0	0	NA	NA	NA	102	93	540	183	183	286	96	163	218	46	10	0.404	0.251	0.055
.	19.01.15-15.00.44-1-79456	154	12	12	6	0	6	506	10	10	0	0	NA	NA	NA	48	55	520	174	174	262	89	155	38	4	4	0.073	0.023	0.023
.	19.01.15-15.00.52-1-79457	470	91	91	19	0	16	583	80	80	0	0	NA	NA	NA	128	128	559	188	194	306	102	175	214	41	29	0.383	0.218	0.149
.	19.01.15-15.01.09-1-79547	35	1	1	0	0	0	0	0	0	0	0	NA	NA	NA	9	7	491	164	165	0	0	0	0	0	2	0	0	0.012
.	19.01.15-15.01.12-1-79551	58	2	2	1	0	1	149	1	1	0	0	NA	NA	NA	9	12	496	165	164	81	23	45	3	0	0	0.006	0	0
.	19.01.15-15.01.12-1-79552	62	3	3	0	0	0	473	2	2	0	0	NA	NA	NA	20	15	500	165	163	247	81	145	8	0	0	0.016	0	0
.	19.01.15-15.01.22-1-79565	406	124	124	31	0	30	544	115	115	0	0	NA	NA	NA	119	101	554	180	180	291	93	160	232	99	14	0.419	0.55	0.078
.	19.01.15-15.01.29-1-79568	36	1	1	0	0	0	0	0	0	0	0	NA	NA	NA	16	11	495	166	163	0	0	0	0	2	0	0	0.012	0
.	19.01.15-15.01.31-1-79569	202	11	11	2	0	1	513	9	9	0	0	NA	NA	NA	60	59	527	168	177	271	88	154	29	5	10	0.055	0.03	0.056
.	19.01.15-15.01.32-1-79570	89	4	4	1	0	1	495	2	2	0	0	NA	NA	NA	24	41	512	171	171	256	87	152	7	6	3	0.014	0.035	0.018
.	19.01.15-15.01.39-1-79578	378	104	104	33	0	29	575	95	95	0	0	NA	NA	NA	127	135	571	192	185	304	106	165	267	73	4	0.468	0.38	0.022
.	19.01.15-15.01.47-1-79579	331	85	85	22	0	17	533	81	81	0	0	NA	NA	NA	75	85	542	179	177	281	96	156	202	58	8	0.373	0.324	0.045
.	19.01.15-15.02.10-1-79601	32	1	1	0	0	0	0	0	0	0	0	NA	NA	NA	14	8	495	163	163	0	0	0	1	0	0	0.002	0	0
.	19.01.15-15.02.13-1-79604	439	96	96	16	0	12	567	92	92	0	0	NA	NA	NA	129	115	556	189	183	300	104	163	218	88	14	0.392	0.466	0.077
.	19.01.15-15.02.13-1-79605	60	2	2	1	0	1	50	1	1	0	0	NA	NA	NA	33	14	496	167	164	26	8	16	4	4	0	0.008	0.024	0
.	19.01.15-15.02.19-1-79613	152	19	19	7	0	7	497	13	13	0	0	NA	NA	NA	41	45	506	180	172	252	93	152	38	16	0	0.075	0.089	0
.	19.01.15-15.02.20-1-79614	31	1	1	0	0	0	0	0	0	0	0	NA	NA	NA	6	8	493	163	165	0	0	0	2	0	0	0.004	0	0
.	19.01.15-15.02.23-1-79617	245	75	75	14	0	13	517	70	70	0	0	NA	NA	NA	67	62	521	176	178	265	93	159	192	33	17	0.369	0.188	0.096
.	19.01.15-15.02.23-1-79619	200	25	25	7	0	6	524	24	24	0	0	NA	NA	NA	62	72	524	180	181	266	94	164	70	9	0	0.134	0.05	0
.	19.01.15-15.02.45-1-79627	291	110	110	34	0	26	528	104	104	0	0	NA	NA	NA	96	78	534	181	176	277	97	154	222	70	17	0.416	0.387	0.097
.	19.01.15-15.02.59-1-79643	261	114	114	35	0	28	514	107	107	0	0	NA	NA	NA	74	64	530	174	173	273	86	155	197	70	28	0.372	0.402	0.162
.	19.01.15-15.03.01-1-79644	383	69	69	17	0	15	540	63	63	0	0	NA	NA	NA	103	91	551	177	176	291	90	159	148	45	11	0.269	0.254	0.062
.	19.01.15-15.04.03-1-79688	31	1	1	0	0	0	0	0	0	0	0	NA	NA	NA	12	2	489	163	163	0	0	0	2	0	0	0.004	0	0
.	19.01.15-15.04.04-1-79689	459	84	84	30	0	28	557	80	80	0	0	NA	NA	NA	143	108	558	180	183	298	95	164	221	48	8	0.396	0.267	0.044
.	19.01.15-15.04.06-1-79690	95	5	5	0	0	0	483	3	3	0	0	NA	NA	NA	30	33	508	171	167	250	84	149	9	8	0	0.018	0.047	0
.	19.01.15-15.04.10-1-79695	151	22	22	6	0	4	497	20	20	0	0	NA	NA	NA	49	47	515	173	172	258	86	153	48	12	0	0.093	0.069	0
.	19.01.15-15.04.10-1-79697	36	1	1	0	0	0	0	0	0	0	0	NA	NA	NA	8	12	495	165	165	0	0	0	1	0	0	0.002	0	0
.	19.01.15-15.04.13-1-79701	361	135	135	29	0	26	560	123	123	0	0	NA	NA	NA	99	120	558	186	189	291	98	171	281	84	17	0.504	0.452	0.09
.	19.01.15-15.04.21-1-79709	60	2	2	0	0	0	54	1	1	0	0	NA	NA	NA	19	10	493	166	164	24	7	23	1	0	1	0.002	0	0.006
.	19.01.15-15.04.25-1-79714	543	91	91	24	0	20	577	81	81	0	0	NA	NA	NA	135	122	558	188	189	302	104	171	213	72	7	0.382	0.383	0.037
.	19.01.15-15.04.27-1-79715	325	83	83	18	0	14	534	72	72	0	0	NA	NA	NA	96	88	547	174	180	288	88	158	184	39	22	0.336	0.224	0.122
.	19.01.15-15.04.39-1-79716	395	123	123	31	0	23	563	110	110	0	0	NA	NA	NA	95	109	556	182	184	300	99	164	290	80	22	0.522	0.44	0.12
.	19.01.15-15.04.49-1-79717	119	8	8	1	0	1	486	6	6	0	0	NA	NA	NA	31	28	505	168	168	252	83	151	5	4	7	0.01	0.024	0.042
.	19.01.15-15.05.01-1-79735	351	22	22	4	0	4	563	19	19	0	0	NA	NA	NA	98	110	561	184	178	302	102	159	47	9	4	0.084	0.049	0.022
.	19.01.15-15.05.06-1-79737	123	12	12	2	0	2	504	10	10	0	0	NA	NA	NA	32	51	514	176	174	258	90	156	41	12	0	0.08	0.068	0
.	19.01.15-15.05.16-1-79750	114	6	6	2	0	2	488	4	4	0	0	NA	NA	NA	45	35	506	169	173	250	85	153	12	4	0	0.024	0.024	0
.	19.01.15-15.05.49-1-79764	208	24	24	8	0	8	507	21	21	0	0	NA	NA	NA	67	57	525	175	170	265	89	153	62	24	2	0.118	0.137	0.012
.	19.01.15-15.05.53-1-79765	116	7	7	2	0	2	497	6	6	0	0	NA	NA	NA	29	43	509	172	175	253	88	156	12	2	0	0.024	0.012	0
.	19.01.15-15.05.57-1-79766	360	49	49	13	0	8	552	42	42	0	0	NA	NA	NA	105	104	549	180	188	289	96	167	158	15	13	0.288	0.083	0.069
.	19.01.15-15.06.00-1-79782	30	1	1	0	0	0	0	0	0	0	0	NA	NA	NA	8	7	493	164	163	0	0	0	0	0	1	0	0	0.006
.	19.01.15-15.06.02-1-79783	121	14	14	2	0	2	488	12	12	0	0	NA	NA	NA	48	39	515	168	169	258	83	147	27	7	0	0.052	0.042	0
.	19.01.15-15.06.21-1-79801	60	2	2	0	0	0	482	1	1	0	0	NA	NA	NA	19	26	501	168	170	248	82	152	1	0	1	0.002	0	0.006
.	19.01.15-15.06.33-1-79806	261	17	17	4	0	3	520	16	16	0	0	NA	NA	NA	70	70	543	172	168	283	88	149	53	7	0	0.098	0.041	0
.	19.01.15-15.06.33-1-79807	301	31	31	8	0	6	530	27	27	0	0	NA	NA	NA	77	76	532	179	178	275	95	160	89	22	8	0.167	0.123	0.045
.	19.01.15-15.06.36-1-79808	31	1	1	0	0	0	0	0	0	0	0	NA	NA	NA	10	3	489	164	163	0	0	0	0	0	0	0	0	0
.	19.01.15-15.06.37-1-79809	118	14	14	7	0	6	489	12	12	0	0	NA	NA	NA	34	34	507	175	165	254	86	149	14	12	9	0.028	0.069	0.055
.	19.01.15-15.06.38-1-79810	116	5	5	1	0	1	483	4	4	0	0	NA	NA	NA	30	31	506	169	169	252	85	146	5	0	6	0.01	0	0.036
.	19.01.15-15.06.40-1-79811	179	17	17	5	0	5	505	16	16	0	0	NA	NA	NA	66	55	522	171	175	265	85	155	51	7	0	0.098	0.041	0
.	19.01.15-15.07.07-1-79812	117	5	5	2	0	2	482	4	4	0	0	NA	NA	NA	43	30	505	170	168	249	82	151	15	1	0	0.03	0.006	0
.	19.01.15-15.07.14-1-79836	63	2	2	2	0	2	478	1	1	0	0	NA	NA	NA	35	25	504	170	164	250	84	144	5	0	0	0.01	0	0
.	19.01.15-15.07.17-1-79844	601	152	152	47	0	35	607	141	141	0	0	NA	NA	NA	145	159	573	195	204	311	113	183	359	73	16	0.627	0.374	0.078
.	19.01.15-15.07.18-1-79845	243	41	41	10	0	10	528	39	39	0	0	NA	NA	NA	64	79	536	181	175	276	96	156	88	27	4	0.164	0.149	0.023
.	19.01.15-15.07.24-1-79849	64	2	2	0	0	0	477	1	1	0	0	NA	NA	NA	23	26	505	169	165	249	85	143	2	1	0	0.004	0.006	0
.	19.01.15-15.07.25-1-79851	293	39	39	13	0	11	531	35	35	0	0	NA	NA	NA	91	80	536	182	175	280	96	155	114	18	15	0.213	0.099	0.086
.	19.01.15-15.07.25-1-79852	153	37	37	8	0	7	504	32	32	0	0	NA	NA	NA	48	49	511	174	177	257	89	158	64	26	3	0.125	0.149	0.017
.	19.01.15-15.07.26-1-79853	452	76	76	19	0	14	578	69	69	0	0	NA	NA	NA	132	121	560	190	184	306	104	168	216	36	8	0.386	0.189	0.043
.	19.01.15-15.07.31-1-79856	358	30	30	6	0	5	545	27	27	0	0	NA	NA	NA	88	96	547	178	184	289	91	165	81	29	11	0.148	0.163	0.06
.	19.01.15-15.07.37-1-79860	88	3	3	1	0	0	487	2	2	0	0	NA	NA	NA	29	34	504	171	172	248	85	154	3	6	0	0.006	0.035	0
.	19.01.15-15.07.41-1-79861	175	14	14	1	0	0	497	11	11	0	0	NA	NA	NA	34	42	517	166	172	259	81	157	53	2	0	0.103	0.012	0
.	19.01.15-15.08.04-1-79881	67	5	5	1	0	0	478	3	3	0	0	NA	NA	NA	34	27	503	169	168	247	83	148	3	2	11	0.006	0.012	0.065
.	19.01.15-15.08.18-1-79897	117	4	4	0	0	0	489	3	3	0	0	NA	NA	NA	33	30	504	170	169	251	87	151	20	0	0	0.04	0	0
.	19.01.15-15.08.18-1-79899	436	122	122	30	0	22	576	113	113	0	0	NA	NA	NA	112	128	566	192	183	310	106	160	294	79	15	0.519	0.411	0.082
.	19.01.15-15.08.19-1-79900	381	80	80	25	0	17	550	74	74	0	0	NA	NA	NA	112	100	550	181	182	290	96	164	174	61	8	0.316	0.337	0.044
.	19.01.15-15.08.20-1-79901	377	108	108	36	0	23	551	101	101	0	0	NA	NA	NA	103	103	556	178	182	298	95	158	300	40	4	0.54	0.225	0.022
.	19.01.15-15.08.28-1-79906	269	21	21	7	0	4	530	18	18	0	0	NA	NA	NA	95	84	532	174	191	272	88	170	80	5	5	0.15	0.029	0.026
.	19.01.15-15.08.33-1-79907	383	59	59	24	0	20	561	50	50	0	0	NA	NA	NA	119	116	556	193	180	293	108	160	170	38	2	0.306	0.197	0.011
.	19.01.15-15.08.34-1-79908	87	3	3	0	0	0	482	2	2	0	0	NA	NA	NA	22	36	509	169	171	250	83	149	3	3	0	0.006	0.018	0
.	19.01.15-15.08.48-1-79917	62	2	2	0	0	0	477	1	1	0	0	NA	NA	NA	17	20	500	169	164	248	82	147	4	0	1	0.008	0	0.006
.	19.01.15-15.09.00-1-79933	386	70	70	19	0	10	535	66	66	0	0	NA	NA	NA	115	83	535	176	185	277	92	166	164	44	4	0.307	0.25	0.022
.	19.01.15-15.09.06-1-79934	206	11	11	2	0	2	510	9	9	0	0	NA	NA	NA	53	50	518	176	169	266	92	152	22	10	2	0.042	0.057	0.012
.	19.01.15-15.09.13-1-79943	35	1	1	0	0	0	0	0	0	0	0	NA	NA	NA	13	10	495	163	165	0	0	0	2	0	0	0.004	0	0
.	19.01.15-15.09.16-1-79950	358	84	84	18	0	15	544	82	82	0	0	NA	NA	NA	103	96	543	184	182	286	95	163	189	45	8	0.348	0.245	0.044
.	19.01.15-15.09.46-1-79963	382	142	142	39	0	32	546	126	126	0	0	NA	NA	NA	105	98	533	185	193	274	102	170	294	86	21	0.552	0.465	0.109
.	19.01.15-15.09.59-1-79981	185	11	11	3	0	2	508	7	7	0	0	NA	NA	NA	52	61	525	178	171	264	92	152	23	15	2	0.044	0.084	0.012
.	19.01.15-15.10.17-1-80001	35	1	1	0	0	0	0	0	0	0	0	NA	NA	NA	7	11	497	165	162	0	0	0	0	3	0	0	0.018	0
.	19.01.15-15.10.19-1-80002	470	185	185	44	0	29	556	171	171	0	0	NA	NA	NA	122	109	549	185	188	293	96	167	377	77	27	0.687	0.416	0.144
.	19.01.15-15.10.20-1-80003	203	38	38	8	0	7	505	35	35	0	0	NA	NA	NA	53	55	522	169	177	263	86	156	105	21	0	0.201	0.124	0
.	19.01.15-15.10.22-1-80005	113	5	5	4	0	3	487	4	4	0	0	NA	NA	NA	47	42	519	170	166	255	84	148	19	4	0	0.037	0.024	0
.	19.01.15-15.10.30-1-80009	82	3	3	0	0	0	476	2	2	0	0	NA	NA	NA	24	22	503	166	166	246	83	147	0	3	0	0	0.018	0
.	19.01.15-15.10.38-1-80014	36	1	1	0	0	0	0	0	0	0	0	NA	NA	NA	9	9	495	165	162	0	0	0	0	4	0	0	0.024	0
.	19.01.15-15.10.44-1-80015	57	2	2	1	0	1	0	1	1	0	0	NA	NA	NA	16	20	498	168	167	0	0	0	3	0	0	0.006	0	0
.	19.01.15-15.10.46-1-80016	319	83	83	16	0	13	524	79	79	0	0	NA	NA	NA	77	76	541	173	175	281	91	152	142	49	6	0.262	0.283	0.034
.	19.01.15-15.10.48-1-80017	277	31	31	10	0	7	548	27	27	0	0	NA	NA	NA	75	99	544	182	186	286	96	166	57	32	4	0.105	0.176	0.022
.	19.01.15-15.10.52-1-80018	142	6	6	2	0	2	499	5	5	0	0	NA	NA	NA	49	57	529	172	169	266	84	149	12	1	1	0.023	0.006	0.006
.	19.01.15-15.10.52-1-80019	149	17	17	3	0	3	490	15	15	0	0	NA	NA	NA	44	32	504	170	171	254	87	149	33	15	0	0.065	0.088	0
.	19.01.15-15.11.09-1-80039	495	108	108	30	0	22	580	99	99	0	0	NA	NA	NA	130	138	565	196	190	304	109	167	261	79	6	0.462	0.403	0.032
.	19.01.15-15.11.15-1-80046	64	2	2	1	0	1	197	1	1	0	0	NA	NA	NA	19	25	502	166	170	108	34	55	2	0	0	0.004	0	0
.	19.01.15-15.11.19-1-80054	555	83	83	28	0	20	587	75	75	0	0	NA	NA	NA	153	141	570	192	192	309	107	171	235	42	7	0.412	0.219	0.036
.	19.01.15-15.11.23-1-80057	417	93	93	30	0	25	592	86	86	0	0	NA	NA	NA	116	143	569	195	192	312	108	172	213	56	11	0.374	0.287	0.057
.	19.01.15-15.11.25-1-80059	122	10	10	7	0	5	480	9	9	0	0	NA	NA	NA	42	25	504	166	168	249	82	149	15	23	4	0.03	0.139	0.024
.	19.01.15-15.11.31-1-80061	484	109	109	36	0	27	585	96	96	0	0	NA	NA	NA	111	137	572	191	187	310	106	169	266	49	13	0.465	0.257	0.07
.	19.01.15-15.11.48-1-80069	379	74	74	25	0	19	570	67	67	0	0	NA	NA	NA	103	120	562	185	186	303	100	167	213	47	1	0.379	0.254	0.005
.	19.01.15-15.12.22-1-80101	384	116	116	35	0	29	545	110	110	0	0	NA	NA	NA	88	95	551	174	183	293	87	165	226	70	21	0.41	0.402	0.115
.	19.01.15-15.12.41-1-80111	536	69	69	16	0	14	612	61	61	0	0	NA	NA	NA	171	157	573	206	191	315	123	174	140	64	19	0.244	0.311	0.099
.	19.01.15-15.13.15-1-80140	93	3	3	0	0	0	481	2	2	0	0	NA	NA	NA	23	23	496	171	169	244	87	150	5	1	0	0.01	0.006	0
.	19.01.15-15.13.20-1-80143	63	4	4	2	0	2	473	3	3	0	0	NA	NA	NA	24	21	505	165	164	248	80	145	4	0	3	0.008	0	0.018
.	19.01.15-15.13.21-1-80144	204	11	11	3	0	1	505	10	10	0	0	NA	NA	NA	54	52	522	173	170	267	88	150	32	6	8	0.061	0.035	0.047
.	19.01.15-15.13.27-1-80149	32	1	1	0	0	0	0	0	0	0	0	NA	NA	NA	17	7	493	164	163	0	0	0	0	0	0	0	0	0
.	19.01.15-15.13.28-1-80150	87	3	3	1	0	1	475	2	2	0	0	NA	NA	NA	24	23	501	168	167	246	84	145	0	4	3	0	0.024	0.018
.	19.01.15-15.13.29-1-80151	241	14	14	3	0	2	531	12	12	0	0	NA	NA	NA	78	77	531	178	181	277	94	160	29	8	5	0.055	0.045	0.028
.	19.01.15-15.13.30-1-80152	285	54	54	18	0	16	527	52	52	0	0	NA	NA	NA	86	80	540	175	178	279	88	160	142	26	7	0.263	0.149	0.039
.	19.01.15-15.13.57-1-80162	345	85	85	23	0	16	523	79	79	0	0	NA	NA	NA	96	72	529	176	180	273	90	160	198	51	3	0.374	0.29	0.017
.	19.01.15-15.14.03-1-80178	553	74	74	16	0	11	600	64	64	0	0	NA	NA	NA	147	156	590	185	194	326	100	174	204	38	14	0.346	0.205	0.072
.	19.01.15-15.14.07-1-80181	118	16	16	4	0	4	487	14	14	0	0	NA	NA	NA	43	37	512	174	164	257	86	144	34	1	11	0.066	0.006	0.067
.	19.01.15-15.14.10-1-80185	96	3	3	2	0	2	480	2	2	0	0	NA	NA	NA	38	27	505	166	169	249	84	147	0	14	2	0	0.084	0.012
.	19.01.15-15.14.17-1-80195	419	53	53	19	0	12	568	48	48	0	0	NA	NA	NA	111	124	562	185	190	299	98	171	143	37	9	0.254	0.2	0.047
.	19.01.15-15.14.25-1-80201	33	1	1	0	0	0	0	0	0	0	0	NA	NA	NA	15	13	495	166	165	0	0	0	1	0	0	0.002	0	0
.	19.01.15-15.14.27-1-80202	33	1	1	0	0	0	0	0	0	0	0	NA	NA	NA	11	11	494	165	165	0	0	0	2	0	0	0.004	0	0
.	19.01.15-15.14.28-1-80203	153	8	8	0	0	0	506	5	5	0	0	NA	NA	NA	42	56	522	169	178	265	86	155	13	10	7	0.025	0.059	0.039
.	19.01.15-15.14.29-1-80204	119	16	16	7	0	5	492	13	13	0	0	NA	NA	NA	45	41	516	166	172	258	82	152	36	8	6	0.07	0.048	0.035
.	19.01.15-15.14.33-1-80205	366	76	76	23	0	19	549	71	71	0	0	NA	NA	NA	116	100	547	185	181	289	101	159	174	48	10	0.318	0.259	0.055
.	19.01.15-15.14.48-1-80206	428	40	40	12	0	9	566	37	37	0	0	NA	NA	NA	121	118	562	183	186	301	98	167	87	19	6	0.155	0.104	0.032
.	19.01.15-15.14.51-1-80207	200	15	15	3	0	3	510	14	14	0	0	NA	NA	NA	61	63	520	184	172	264	95	151	37	7	0	0.071	0.038	0
.	19.01.15-15.14.54-1-80208	94	8	8	2	0	1	481	6	6	0	0	NA	NA	NA	37	28	502	169	170	243	86	152	18	15	0	0.036	0.089	0
.	19.01.15-15.15.05-1-80226	346	92	92	24	0	21	557	83	83	0	0	NA	NA	NA	91	109	552	180	190	293	94	170	219	46	9	0.397	0.256	0.047
.	19.01.15-15.15.13-1-80235	92	4	4	0	0	0	484	3	3	0	0	NA	NA	NA	39	34	509	166	172	250	81	153	7	9	0	0.014	0.054	0
.	19.01.15-15.15.18-1-80243	34	1	1	1	0	1	0	0	0	0	0	NA	NA	NA	5	6	493	163	163	0	0	0	0	0	0	0	0	0
.	19.01.15-15.15.21-1-80244	514	100	100	34	0	27	581	93	93	0	0	NA	NA	NA	135	127	565	183	192	310	98	173	297	64	5	0.526	0.35	0.026
.	19.01.15-15.15.27-1-80249	59	2	2	0	0	0	471	1	1	0	0	NA	NA	NA	29	16	495	169	165	241	85	145	0	5	4	0	0.03	0.024
.	19.01.15-15.15.29-1-80250	35	1	1	0	0	0	0	0	0	0	0	NA	NA	NA	6	5	492	164	162	0	0	0	0	0	3	0	0	0.019
.	19.01.15-15.15.33-1-80251	408	113	113	34	0	21	570	103	103	0	0	NA	NA	NA	93	114	546	190	191	294	105	171	282	60	9	0.516	0.316	0.047
.	19.01.15-15.15.39-1-80252	633	147	147	26	0	22	570	136	136	0	0	NA	NA	NA	154	120	567	186	180	309	101	160	311	75	9	0.549	0.403	0.05
.	19.01.15-15.15.40-1-80253	233	65	65	19	0	17	529	62	62	0	0	NA	NA	NA	72	78	532	180	179	273	97	159	112	39	20	0.211	0.217	0.112
.	19.01.15-15.15.41-1-80257	234	61	61	16	0	12	518	52	52	0	0	NA	NA	NA	63	65	530	172	176	275	88	155	130	41	0	0.245	0.238	0
.	19.01.15-15.16.10-1-80282	470	128	128	35	0	25	554	118	118	0	0	NA	NA	NA	126	114	555	183	189	290	97	167	296	80	17	0.533	0.437	0.09
.	19.01.15-15.16.37-1-80299	144	7	7	2	0	2	492	6	6	0	0	NA	NA	NA	35	36	509	172	168	257	86	149	8	9	1	0.016	0.052	0.006
.	19.01.15-15.16.56-1-80300	356	97	97	34	0	29	535	87	87	0	0	NA	NA	NA	85	85	544	182	172	286	97	152	265	58	0	0.487	0.319	0
.	19.01.15-15.17.20-1-80331	58	2	2	0	0	0	399	1	1	0	0	NA	NA	NA	20	22	504	166	165	206	66	127	0	5	0	0	0.03	0
.	19.01.15-15.17.22-1-80333	231	11	11	3	0	2	512	10	10	0	0	NA	NA	NA	60	64	523	177	177	265	90	157	24	12	1	0.046	0.068	0.006
.	19.01.15-15.17.23-1-80334	146	11	11	3	0	3	501	10	10	0	0	NA	NA	NA	32	45	517	173	168	264	88	149	17	6	2	0.033	0.035	0.012
.	19.01.15-15.18.13-1-80369	377	110	110	25	0	17	571	104	104	0	0	NA	NA	NA	110	120	566	181	186	307	95	169	259	85	5	0.458	0.47	0.027
.	19.01.15-15.18.25-1-80382	63	6	6	4	0	4	480	5	5	0	0	NA	NA	NA	25	27	508	165	167	249	83	148	7	4	2	0.014	0.024	0.012
.	19.01.15-15.18.26-1-80383	178	21	21	5	0	3	511	19	19	0	0	NA	NA	NA	49	56	523	174	172	268	90	153	41	22	5	0.078	0.126	0.029
.	19.01.15-15.18.26-1-80384	404	102	102	20	0	18	537	97	97	0	0	NA	NA	NA	103	90	543	187	173	282	104	151	227	77	18	0.418	0.412	0.104
.	19.01.15-15.18.57-1-80393	156	29	29	6	0	5	502	26	26	0	0	NA	NA	NA	44	49	522	169	171	264	86	152	35	19	8	0.067	0.112	0.047
.	19.01.15-15.19.04-1-80409	397	106	106	35	0	28	558	105	105	0	0	NA	NA	NA	120	109	558	183	181	296	98	164	232	75	3	0.416	0.41	0.017
.	19.01.15-15.19.14-1-80418	324	77	77	20	0	12	526	73	73	0	0	NA	NA	NA	90	71	528	177	179	273	93	160	181	62	20	0.343	0.35	0.112
.	19.01.15-15.19.18-1-80426	348	105	105	27	0	25	536	96	96	0	0	NA	NA	NA	97	90	542	177	184	283	94	159	253	54	22	0.467	0.305	0.12
.	19.01.15-15.19.29-1-80431	206	24	24	7	0	5	523	22	22	0	0	NA	NA	NA	67	76	537	182	170	276	97	150	46	9	10	0.086	0.049	0.059
.	19.01.15-15.19.35-1-80432	294	93	93	23	0	16	555	85	85	0	0	NA	NA	NA	99	105	542	188	188	285	99	171	223	52	14	0.411	0.277	0.074
.	19.01.15-15.19.36-1-80433	125	14	14	0	0	0	495	12	12	0	0	NA	NA	NA	42	40	510	173	170	257	88	150	35	4	0	0.069	0.023	0
.	19.01.15-15.20.00-1-80458	32	1	1	0	0	0	0	0	0	0	0	NA	NA	NA	10	12	495	167	163	0	0	0	0	0	0	0	0	0
.	19.01.15-15.20.03-1-80463	273	122	122	25	0	17	525	109	109	0	0	NA	NA	NA	80	72	529	174	182	271	90	164	308	50	9	0.582	0.287	0.049
.	19.01.15-15.20.05-1-80464	204	40	40	8	0	5	509	37	37	0	0	NA	NA	NA	66	53	520	173	173	266	87	156	81	11	2	0.156	0.064	0.012
.	19.01.15-15.20.41-1-80488	93	3	3	0	0	0	481	2	2	0	0	NA	NA	NA	27	26	504	168	167	251	83	147	6	0	0	0.012	0	0
.	19.01.15-15.20.52-1-80489	330	35	35	11	0	8	542	31	31	0	0	NA	NA	NA	103	94	546	185	176	289	99	154	110	35	5	0.201	0.189	0.028
.	19.01.15-15.20.56-1-80490	65	4	4	1	0	1	481	3	3	0	0	NA	NA	NA	32	30	505	171	167	251	85	145	3	7	1	0.006	0.041	0.006
.	19.01.15-15.21.06-1-80507	259	22	22	5	0	4	513	18	18	0	0	NA	NA	NA	73	61	528	175	171	271	91	151	45	7	5	0.085	0.04	0.029
.	19.01.15-15.21.07-1-80509	530	142	142	41	0	31	592	130	130	0	0	NA	NA	NA	141	142	574	191	190	314	107	171	321	86	21	0.559	0.45	0.111
.	19.01.15-15.21.11-1-80513	91	3	3	0	0	0	485	2	2	0	0	NA	NA	NA	29	31	511	167	166	256	82	147	8	4	0	0.016	0.024	0
.	19.01.15-15.21.21-1-80526	185	22	22	2	0	2	511	21	21	0	0	NA	NA	NA	53	66	532	171	176	269	84	158	30	7	2	0.056	0.041	0.011
.	19.01.15-15.21.24-1-80530	32	1	1	0	0	0	0	0	0	0	0	NA	NA	NA	12	14	495	167	165	0	0	0	2	0	0	0.004	0	0
.	19.01.15-15.21.27-1-80532	33	1	1	0	0	0	0	0	0	0	0	NA	NA	NA	8	11	496	164	164	0	0	0	2	0	0	0.004	0	0
.	19.01.15-15.21.29-1-80533	92	4	4	1	0	1	481	2	2	0	0	NA	NA	NA	36	34	515	166	166	255	80	146	18	0	0	0.035	0	0
.	19.01.15-15.21.35-1-80534	147	10	10	3	0	3	508	9	9	0	0	NA	NA	NA	46	57	521	174	175	264	88	156	31	7	2	0.06	0.04	0.011
.	19.01.15-15.21.37-1-80535	263	24	24	8	0	7	528	20	20	0	0	NA	NA	NA	89	81	537	179	178	279	94	155	59	13	4	0.11	0.073	0.022
.	19.01.15-15.21.41-1-80536	235	20	20	5	0	4	507	15	15	0	0	NA	NA	NA	68	61	521	180	173	262	94	151	16	20	14	0.031	0.111	0.081
.	19.01.15-15.21.43-1-80537	149	6	6	2	0	2	502	4	4	0	0	NA	NA	NA	50	50	520	170	173	264	87	151	14	6	2	0.027	0.035	0.012
.	19.01.15-15.21.44-1-80541	62	3	3	1	0	1	475	2	2	0	0	NA	NA	NA	17	20	503	166	164	247	81	147	8	0	5	0.016	0	0.03
.	19.01.15-15.21.53-1-80546	36	1	1	1	0	1	0	0	0	0	0	NA	NA	NA	10	10	492	166	165	0	0	0	0	0	3	0	0	0.018
.	19.01.15-15.21.56-1-80547	319	82	82	25	0	17	536	74	74	0	0	NA	NA	NA	88	90	545	179	179	282	94	160	186	56	13	0.341	0.313	0.073
.	19.01.15-15.21.57-1-80548	68	2	2	1	0	1	476	1	1	0	0	NA	NA	NA	28	20	500	166	167	246	83	147	3	4	0	0.006	0.024	0
.	19.01.15-15.21.59-1-80564	168	26	26	3	0	3	511	24	24	0	0	NA	NA	NA	60	58	520	175	176	264	91	156	48	28	1	0.092	0.16	0.006
.	19.01.15-15.22.01-1-80565	468	148	148	45	0	37	572	138	138	0	0	NA	NA	NA	129	131	557	195	192	293	110	169	385	70	22	0.691	0.359	0.115
.	19.01.15-15.22.15-1-80579	125	6	6	1	0	1	483	5	5	0	0	NA	NA	NA	49	34	510	164	173	251	80	152	12	0	0	0.024	0	0
.	19.01.15-15.22.16-1-80581	147	19	19	6	0	5	496	18	18	0	0	NA	NA	NA	44	46	512	174	173	257	88	151	27	9	11	0.053	0.052	0.064
.	19.01.15-15.22.26-1-80587	194	12	12	4	0	3	511	11	11	0	0	NA	NA	NA	63	58	517	178	176	261	92	158	25	9	7	0.048	0.051	0.04
.	19.01.15-15.22.37-1-80590	444	115	115	26	0	19	574	101	101	0	0	NA	NA	NA	122	119	564	184	184	310	99	165	304	53	15	0.539	0.288	0.082
.	19.01.15-15.22.43-1-80595	151	14	14	1	0	0	502	13	13	0	0	NA	NA	NA	57	47	517	172	171	263	85	154	34	4	1	0.066	0.023	0.006
.	19.01.15-15.22.43-1-80596	151	6	6	0	0	0	500	5	5	0	0	NA	NA	NA	50	51	515	174	175	259	87	154	8	8	1	0.016	0.046	0.006
.	19.01.15-15.22.53-1-80597	61	2	2	0	0	0	202	1	1	0	0	NA	NA	NA	16	21	502	166	166	97	39	66	5	1	0	0.01	0.006	0
.	19.01.15-15.22.55-1-80598	246	52	52	12	0	9	531	45	45	0	0	NA	NA	NA	82	73	535	178	173	280	94	157	138	21	8	0.258	0.118	0.046
.	19.01.15-15.23.03-1-80614	460	105	105	33	0	26	582	99	99	0	0	NA	NA	NA	111	132	578	186	181	318	103	161	249	74	8	0.431	0.398	0.044
.	19.01.15-15.23.04-1-80615	113	9	9	2	0	2	479	7	7	0	0	NA	NA	NA	35	32	509	168	168	251	83	145	12	5	8	0.024	0.03	0.048
.	19.01.15-15.23.13-1-80623	126	8	8	1	0	1	483	5	5	0	0	NA	NA	NA	36	31	512	168	164	257	84	142	14	1	5	0.027	0.006	0.03
.	19.01.15-15.23.25-1-80635	157	11	11	2	0	1	503	9	9	0	0	NA	NA	NA	43	52	515	179	171	262	91	150	25	10	2	0.049	0.056	0.012
.	19.01.15-15.23.33-1-80637	371	105	105	26	0	21	538	93	93	0	0	NA	NA	NA	108	94	549	178	180	288	92	158	264	46	15	0.481	0.258	0.083
.	19.01.15-15.23.43-1-80638	431	85	85	18	0	15	552	79	79	0	0	NA	NA	NA	138	104	561	183	173	300	97	155	214	50	11	0.381	0.273	0.064
.	19.01.15-15.23.48-1-80644	32	1	1	0	0	0	0	0	0	0	0	NA	NA	NA	11	10	494	165	164	0	0	0	2	0	0	0.004	0	0
.	19.01.15-15.23.51-1-80649	213	25	25	6	0	6	503	24	24	0	0	NA	NA	NA	63	56	522	177	170	265	87	151	68	6	1	0.13	0.034	0.006
.	19.01.15-15.23.53-1-80650	31	1	1	0	0	0	0	0	0	0	0	NA	NA	NA	3	8	494	164	163	0	0	0	0	0	0	0	0	0
.	19.01.15-15.23.55-1-80651	61	2	2	1	0	1	476	1	1	0	0	NA	NA	NA	32	24	503	169	165	247	83	146	4	0	1	0.008	0	0.006
.	19.01.15-15.24.02-1-80667	30	1	1	1	0	1	0	0	0	0	0	NA	NA	NA	5	8	493	165	163	0	0	0	0	3	0	0	0.018	0
.	19.01.15-15.24.05-1-80668	232	28	28	6	0	5	518	24	24	0	0	NA	NA	NA	77	75	531	180	177	272	91	155	79	16	1	0.149	0.089	0.006
.	19.01.15-15.24.07-1-80671	69	4	4	2	0	2	482	3	3	0	0	NA	NA	NA	20	28	502	172	167	246	87	149	4	0	1	0.008	0	0.006
.	19.01.15-15.24.24-1-80688	146	9	9	2	0	2	493	7	7	0	0	NA	NA	NA	35	43	513	175	168	259	86	148	21	5	0	0.041	0.029	0
.	19.01.15-15.24.57-1-80690	190	16	16	4	0	4	523	14	14	0	0	NA	NA	NA	63	73	533	179	174	278	91	154	39	1	3	0.073	0.006	0.017
.	19.01.15-15.25.10-1-80713	237	25	25	5	0	3	528	22	22	0	0	NA	NA	NA	55	80	535	182	176	278	93	157	54	18	0	0.101	0.099	0
.	19.01.15-15.25.11-1-80715	179	19	19	3	0	3	512	17	17	0	0	NA	NA	NA	62	61	520	180	174	263	94	155	50	1	6	0.096	0.006	0.034
.	19.01.15-15.25.13-1-80718	500	103	103	26	0	20	565	92	92	0	0	NA	NA	NA	129	120	571	179	183	309	93	163	239	72	6	0.419	0.402	0.033
.	19.01.15-15.25.19-1-80726	716	159	159	42	0	34	643	145	145	0	0	NA	NA	NA	186	200	606	203	204	344	115	184	370	85	20	0.611	0.419	0.098
.	19.01.15-15.25.24-1-80730	34	1	1	0	0	0	0	0	0	0	0	NA	NA	NA	14	11	493	166	165	0	0	0	3	0	0	0.006	0	0
.	19.01.15-15.25.27-1-80732	327	135	135	41	0	33	540	125	125	0	0	NA	NA	NA	99	103	548	185	183	283	97	160	282	81	21	0.515	0.438	0.115
.	19.01.15-15.25.33-1-80733	547	84	84	18	0	15	636	78	78	0	0	NA	NA	NA	150	187	597	198	205	336	115	185	201	74	15	0.337	0.374	0.073
.	19.01.15-15.25.40-1-80734	98	8	8	3	0	2	482	7	7	0	0	NA	NA	NA	43	29	505	168	169	253	81	148	10	20	0	0.02	0.119	0
.	19.01.15-15.25.45-1-80735	265	26	26	5	0	3	521	21	21	0	0	NA	NA	NA	81	64	526	177	174	268	95	158	40	23	7	0.076	0.13	0.04
.	19.01.15-15.25.54-1-80743	353	41	41	15	0	12	552	39	39	0	0	NA	NA	NA	107	100	547	187	179	290	101	161	96	28	8	0.176	0.15	0.045
.	19.01.15-15.25.56-1-80744	149	15	15	2	0	2	497	14	14	0	0	NA	NA	NA	54	46	517	173	169	261	87	149	45	2	0	0.087	0.012	0
.	19.01.15-15.25.59-1-80760	209	12	12	5	0	4	518	11	11	0	0	NA	NA	NA	74	72	528	180	177	270	91	157	13	12	15	0.025	0.067	0.085
.	19.01.15-15.26.40-1-80782	358	53	53	16	0	14	562	46	46	0	0	NA	NA	NA	107	115	554	186	188	294	100	168	123	34	0	0.222	0.183	0
.	19.01.15-15.26.41-1-80783	289	99	99	21	0	20	544	88	88	0	0	NA	NA	NA	79	94	542	185	180	283	97	164	207	51	10	0.382	0.276	0.056
.	19.01.15-15.26.47-1-80784	91	7	7	1	0	1	487	6	6	0	0	NA	NA	NA	29	31	510	165	169	256	81	150	13	4	1	0.025	0.024	0.006
.	19.01.15-15.27.03-1-80800	33	1	1	0	0	0	0	0	0	0	0	NA	NA	NA	10	14	498	164	165	0	0	0	4	0	0	0.008	0	0
.	19.01.15-15.27.05-1-80801	32	1	1	1	0	1	0	0	0	0	0	NA	NA	NA	9	8	491	167	163	0	0	0	3	0	0	0.006	0	0
.	19.01.15-15.27.08-1-80805	343	39	39	12	0	7	541	35	35	0	0	NA	NA	NA	78	85	540	179	179	285	95	161	102	17	2	0.189	0.095	0.011
.	19.01.15-15.27.10-1-80809	122	6	6	1	0	1	512	5	5	0	0	NA	NA	NA	37	59	527	176	169	270	91	151	18	0	0	0.034	0	0
.	19.01.15-15.27.29-1-80825	63	2	2	0	0	0	150	1	1	0	0	NA	NA	NA	22	22	500	166	169	73	29	48	6	0	0	0.012	0	0
.	19.01.15-15.27.30-1-80826	83	4	4	0	0	0	485	3	3	0	0	NA	NA	NA	31	32	510	166	169	255	82	148	13	0	5	0.025	0	0.03
.	19.01.15-15.27.41-1-80827	292	19	19	6	0	3	553	17	17	0	0	NA	NA	NA	73	103	548	187	181	292	101	160	61	20	5	0.111	0.107	0.028
.	19.01.15-15.27.43-1-80828	247	24	24	4	0	4	512	22	22	0	0	NA	NA	NA	67	56	524	171	174	272	86	154	41	10	1	0.078	0.058	0.006
.	19.01.15-15.27.53-1-80832	154	15	15	3	0	3	513	14	14	0	0	NA	NA	NA	41	63	527	175	174	269	91	153	20	17	3	0.038	0.097	0.017
.	19.01.15-15.27.55-1-80837	147	14	14	1	0	1	494	13	13	0	0	NA	NA	NA	36	45	519	173	166	263	86	145	21	15	1	0.04	0.087	0.006
.	19.01.15-15.28.00-1-80853	436	113	113	31	0	19	585	104	104	0	0	NA	NA	NA	128	140	570	192	191	312	103	170	274	40	12	0.481	0.208	0.063
.	19.01.15-15.28.07-1-80856	728	120	120	37	0	30	636	108	108	0	0	NA	NA	NA	199	191	607	199	198	346	110	180	312	60	8	0.514	0.302	0.04
.	19.01.15-15.28.15-1-80868	86	3	3	1	0	1	476	2	2	0	0	NA	NA	NA	25	24	506	167	164	251	82	143	8	0	2	0.016	0	0.012
.	19.01.15-15.28.22-1-80871	325	25	25	4	0	4	527	23	23	0	0	NA	NA	NA	104	77	538	176	176	280	92	155	44	23	6	0.082	0.131	0.034
.	19.01.15-15.28.23-1-80873	179	21	21	6	0	4	504	19	19	0	0	NA	NA	NA	66	49	522	169	171	264	87	153	29	12	9	0.056	0.071	0.053
.	19.01.15-15.28.58-1-80885	171	17	17	7	0	6	490	15	15	0	0	NA	NA	NA	56	40	509	171	173	254	85	151	47	1	3	0.092	0.006	0.017
.	19.01.15-15.28.58-1-80901	88	4	4	1	0	1	478	3	3	0	0	NA	NA	NA	18	31	513	168	163	250	83	145	9	5	0	0.018	0.03	0
.	19.01.15-15.28.59-1-80902	33	1	1	0	0	0	0	0	0	0	0	NA	NA	NA	6	8	492	165	164	0	0	0	1	0	0	0.002	0	0
.	19.01.15-15.29.01-1-80903	191	11	11	1	0	1	518	10	10	0	0	NA	NA	NA	56	62	523	176	176	268	93	157	22	9	0	0.042	0.051	0
.	19.01.15-15.29.20-1-80919	34	1	1	0	0	0	0	0	0	0	0	NA	NA	NA	11	10	493	166	164	0	0	0	1	0	0	0.002	0	0
.	19.01.15-15.29.23-1-80923	468	150	150	39	0	31	582	141	141	0	0	NA	NA	NA	125	140	571	193	189	307	106	169	317	78	19	0.555	0.404	0.101
.	19.01.15-15.29.24-1-80924	261	25	25	3	0	3	538	21	21	0	0	NA	NA	NA	89	92	543	182	180	282	96	160	50	4	11	0.092	0.022	0.061
.	19.01.15-15.29.47-1-80926	149	6	6	0	0	0	500	5	5	0	0	NA	NA	NA	40	52	521	170	174	263	85	152	13	6	3	0.025	0.035	0.017
.	19.01.15-15.29.49-1-80927	519	106	106	31	0	23	575	96	96	0	0	NA	NA	NA	169	139	576	188	188	313	101	161	251	63	12	0.436	0.335	0.064
.	19.01.15-15.29.50-1-80931	33	1	1	0	0	0	0	0	0	0	0	NA	NA	NA	14	10	496	165	162	0	0	0	0	3	0	0	0.018	0
.	19.01.15-15.29.50-1-80932	65	2	2	0	0	0	488	1	1	0	0	NA	NA	NA	17	37	512	171	167	254	86	148	5	0	4	0.01	0	0.024
.	19.01.15-15.29.53-1-80934	181	22	22	5	0	3	511	17	17	0	0	NA	NA	NA	46	63	522	179	175	261	94	156	38	15	2	0.073	0.084	0.011
.	19.01.15-15.30.06-1-80961	173	26	26	4	0	4	500	23	23	0	0	NA	NA	NA	66	57	521	173	176	262	87	151	51	6	9	0.098	0.035	0.051
.	19.01.15-15.30.08-1-80964	115	10	10	0	0	0	489	9	9	0	0	NA	NA	NA	37	32	503	173	169	250	89	150	21	3	15	0.042	0.017	0.089
.	19.01.15-15.30.27-1-80981	66	2	2	0	0	0	397	1	1	0	0	NA	NA	NA	15	29	508	167	167	211	65	121	2	0	0	0.004	0	0
.	19.01.15-15.31.33-1-81062	114	6	6	1	0	1	485	5	5	0	0	NA	NA	NA	37	34	515	166	166	257	81	147	12	0	2	0.023	0	0.012
.	19.01.15-15.31.34-1-81063	718	117	117	28	0	24	639	104	104	0	0	NA	NA	NA	186	188	602	199	200	343	116	180	291	73	28	0.483	0.367	0.14
.	19.01.15-15.31.37-1-81064	378	92	92	29	0	22	550	86	86	0	0	NA	NA	NA	106	102	554	189	172	297	102	151	210	56	13	0.379	0.296	0.076
.	19.01.15-15.31.44-1-81065	105	4	4	1	0	1	472	3	3	0	0	NA	NA	NA	25	22	497	171	167	245	83	144	13	5	0	0.026	0.029	0
.	19.01.15-15.31.51-1-81069	504	129	129	35	0	28	572	117	117	0	0	NA	NA	NA	137	123	563	190	183	304	105	163	262	99	13	0.465	0.521	0.071
.	19.01.15-15.31.59-1-81089	95	3	3	0	0	0	494	2	2	0	0	NA	NA	NA	22	36	510	167	172	256	84	154	6	7	0	0.012	0.042	0
.	19.01.15-15.32.29-1-81111	32	1	1	0	0	0	0	0	0	0	0	NA	NA	NA	11	4	491	164	162	0	0	0	1	0	0	0.002	0	0
.	19.01.15-15.32.33-1-81112	352	83	83	24	0	22	546	73	73	0	0	NA	NA	NA	88	100	546	182	185	285	94	167	210	39	3	0.385	0.214	0.016
.	19.01.15-15.32.36-1-81113	64	3	3	0	0	0	482	2	2	0	0	NA	NA	NA	26	28	508	168	165	250	84	148	7	0	0	0.014	0	0
.	19.01.15-15.32.48-1-81118	31	1	1	0	0	0	0	0	0	0	0	NA	NA	NA	6	7	491	164	165	0	0	0	3	0	0	0.006	0	0
.	19.01.15-15.32.50-1-81119	214	11	11	3	0	3	528	10	10	0	0	NA	NA	NA	66	74	527	176	184	272	91	165	23	9	3	0.044	0.051	0.016
.	19.01.15-15.32.50-1-81120	34	1	1	0	0	0	0	0	0	0	0	NA	NA	NA	10	4	490	164	163	0	0	0	0	0	0	0	0	0
.	19.01.15-15.32.53-1-81121	493	109	109	24	0	19	595	101	101	0	0	NA	NA	NA	132	138	563	193	195	307	109	179	228	57	12	0.405	0.295	0.062
.	19.01.15-15.33.21-1-81152	179	15	15	4	0	2	505	14	14	0	0	NA	NA	NA	57	56	526	171	172	266	89	150	27	10	0	0.051	0.058	0
.	19.01.15-15.33.26-1-81157	119	5	5	1	0	1	490	4	4	0	0	NA	NA	NA	28	34	502	173	172	248	89	153	7	6	0	0.014	0.035	0
.	19.01.15-15.33.43-1-81158	62	2	2	1	0	1	453	1	1	0	0	NA	NA	NA	18	25	500	169	169	233	78	142	1	0	1	0.002	0	0.006
.	19.01.15-15.33.46-1-81161	435	40	40	10	0	9	577	35	35	0	0	NA	NA	NA	136	127	570	181	189	311	97	169	100	34	7	0.175	0.188	0.037
.	19.01.15-15.33.49-1-81162	116	6	6	1	0	1	485	5	5	0	0	NA	NA	NA	37	33	510	166	170	254	81	150	6	1	1	0.012	0.006	0.006
.	19.01.15-15.33.53-1-81166	32	1	1	0	0	0	0	0	0	0	0	NA	NA	NA	12	10	496	163	164	0	0	0	0	2	0	0	0.012	0
.	19.01.15-15.33.56-1-81167	261	94	94	20	0	12	527	86	86	0	0	NA	NA	NA	72	75	535	180	173	279	94	154	201	36	18	0.376	0.2	0.104
.	19.01.15-15.33.58-1-81183	470	93	93	19	0	16	558	82	82	0	0	NA	NA	NA	118	111	550	184	190	292	95	171	207	50	26	0.376	0.272	0.137
.	19.01.15-15.34.08-1-81191	94	5	5	1	0	1	474	4	4	0	0	NA	NA	NA	21	14	493	164	170	242	80	152	6	1	0	0.012	0.006	0
.	19.01.15-15.34.20-1-81204	63	3	3	1	0	1	346	2	2	0	0	NA	NA	NA	19	16	498	166	165	183	59	104	2	3	0	0.004	0.018	0
.	19.01.15-15.34.23-1-81207	94	3	3	0	0	0	475	1	1	0	0	NA	NA	NA	33	25	500	170	168	246	84	145	4	1	0	0.008	0.006	0
.	19.01.15-15.34.24-1-81209	591	106	106	23	0	20	597	97	97	0	0	NA	NA	NA	165	151	576	195	193	315	112	170	259	63	14	0.45	0.323	0.073
.	19.01.15-15.34.33-1-81211	355	51	51	13	0	10	535	42	42	0	0	NA	NA	NA	111	81	531	183	180	278	100	157	122	39	25	0.23	0.213	0.139
.	19.01.15-15.34.35-1-81212	319	26	26	6	0	6	539	24	24	0	0	NA	NA	NA	103	90	539	186	178	282	99	158	75	30	1	0.139	0.161	0.006
.	19.01.15-15.34.37-1-81213	94	3	3	0	0	0	481	2	2	0	0	NA	NA	NA	19	25	502	168	168	248	85	148	6	6	0	0.012	0.036	0
.	19.01.15-15.34.47-1-81214	177	8	8	0	0	0	505	7	7	0	0	NA	NA	NA	38	50	516	174	173	262	89	154	10	4	4	0.019	0.023	0.023
.	19.01.15-15.34.51-1-81215	57	2	2	0	0	0	469	1	1	0	0	NA	NA	NA	21	15	496	166	166	243	80	146	6	0	1	0.012	0	0.006
.	19.01.15-15.35.02-1-81233	33	1	1	0	0	0	0	0	0	0	0	NA	NA	NA	9	11	495	164	165	0	0	0	0	0	1	0	0	0.006
.	19.01.15-15.35.05-1-81234	356	101	101	34	0	28	543	86	86	0	0	NA	NA	NA	78	91	541	186	177	285	99	159	244	70	5	0.451	0.376	0.028
.	19.01.15-15.35.05-1-81235	32	1	1	0	0	0	0	0	0	0	0	NA	NA	NA	8	9	496	163	163	0	0	0	0	0	0	0	0	0
.	19.01.15-15.35.09-1-81240	62	2	2	0	0	0	475	1	1	0	0	NA	NA	NA	31	24	502	169	166	244	81	150	3	0	0	0.006	0	0
.	19.01.15-15.35.23-1-81253	356	62	62	15	0	13	559	56	56	0	0	NA	NA	NA	97	109	545	194	183	287	105	167	178	39	9	0.327	0.201	0.049
.	19.01.15-15.35.31-1-81257	182	6	6	1	0	1	507	5	5	0	0	NA	NA	NA	44	58	519	179	173	263	93	151	15	2	0	0.029	0.011	0
.	19.01.15-15.35.33-1-81258	290	30	30	6	0	6	519	25	25	0	0	NA	NA	NA	72	74	531	176	180	272	88	159	87	18	5	0.164	0.102	0.028
.	19.01.15-15.35.50-1-81259	156	7	7	2	0	2	499	6	6	0	0	NA	NA	NA	51	46	513	172	174	258	87	154	16	7	0	0.031	0.041	0
.	19.01.15-15.35.53-1-81260	237	40	40	12	0	8	523	39	39	0	0	NA	NA	NA	87	67	527	172	181	274	87	162	80	25	9	0.152	0.145	0.05
.	19.01.15-15.35.54-1-81262	396	148	148	43	0	33	564	140	140	0	0	NA	NA	NA	124	118	556	188	187	298	98	168	362	80	16	0.651	0.426	0.086
.	19.01.15-15.35.58-1-81280	63	3	3	2	0	2	480	2	2	0	0	NA	NA	NA	25	32	503	173	169	245	84	151	12	0	0	0.024	0	0
.	19.01.15-15.36.09-1-81289	263	85	85	23	0	18	513	79	79	0	0	NA	NA	NA	72	64	522	178	177	265	92	156	195	32	21	0.374	0.18	0.119
.	19.01.15-15.36.12-1-81293	463	84	84	23	0	20	567	80	80	0	0	NA	NA	NA	99	111	551	190	183	296	105	166	192	76	14	0.348	0.4	0.077
.	19.01.15-15.36.24-1-81307	614	79	79	24	0	21	631	72	72	0	0	NA	NA	NA	149	189	604	203	195	340	116	175	214	48	11	0.354	0.236	0.056
.	19.01.15-15.36.36-1-81309	426	120	120	38	0	23	582	113	113	0	0	NA	NA	NA	94	134	569	188	190	310	103	169	274	82	11	0.482	0.436	0.058
.	19.01.15-15.36.59-1-81325	150	15	15	4	0	2	509	14	14	0	0	NA	NA	NA	47	57	523	175	172	265	90	154	25	10	0	0.048	0.057	0
.	19.01.15-15.36.59-1-81326	116	7	7	3	0	2	486	6	6	0	0	NA	NA	NA	43	31	506	168	170	250	82	154	16	1	0	0.032	0.006	0
.	19.01.15-15.37.19-1-81342	328	65	65	14	0	10	544	59	59	0	0	NA	NA	NA	98	99	547	179	186	286	93	165	138	55	9	0.252	0.307	0.048
.	19.01.15-15.37.28-1-81345	119	13	13	1	0	0	500	12	12	0	0	NA	NA	NA	26	42	513	171	171	262	84	154	19	4	1	0.037	0.023	0.006
.	19.01.15-15.37.37-1-81350	120	7	7	3	0	3	499	6	6	0	0	NA	NA	NA	48	47	523	171	166	261	89	149	19	12	0	0.036	0.07	0
.	19.01.15-15.37.53-1-81351	153	6	6	0	0	0	487	5	5	0	0	NA	NA	NA	35	29	508	167	167	255	85	147	1	14	0	0.002	0.084	0
.	19.01.15-15.37.56-1-81355	87	3	3	1	0	1	478	2	2	0	0	NA	NA	NA	20	22	501	168	166	249	83	146	4	0	1	0.008	0	0.006
.	19.01.15-15.38.04-1-81375	33	1	1	0	0	0	0	0	0	0	0	NA	NA	NA	11	13	493	166	167	0	0	0	0	0	0	0	0	0
.	19.01.15-15.38.07-1-81378	91	3	3	0	0	0	481	2	2	0	0	NA	NA	NA	19	27	501	171	168	247	83	151	2	8	0	0.004	0.047	0
.	19.01.15-15.38.09-1-81381	212	15	15	2	0	2	509	12	12	0	0	NA	NA	NA	61	60	523	178	172	266	92	151	21	4	11	0.04	0.022	0.064
.	19.01.15-15.38.10-1-81383	295	79	79	23	0	18	520	72	72	0	0	NA	NA	NA	73	67	535	171	174	276	88	156	200	70	2	0.374	0.409	0.011
.	19.01.15-15.38.12-1-81385	150	25	25	5	0	4	500	24	24	0	0	NA	NA	NA	59	44	515	168	174	258	84	158	43	12	9	0.083	0.071	0.052
.	19.01.15-15.38.20-1-81395	328	51	51	19	0	14	535	47	47	0	0	NA	NA	NA	89	83	538	181	177	281	94	160	125	49	6	0.232	0.271	0.034
.	19.01.15-15.38.27-1-81400	32	1	1	0	0	0	0	0	0	0	0	NA	NA	NA	8	9	493	166	163	0	0	0	3	0	0	0.006	0	0
.	19.01.15-15.38.29-1-81401	33	1	1	0	0	0	0	0	0	0	0	NA	NA	NA	5	12	497	164	164	0	0	0	0	0	0	0	0	0
.	19.01.15-15.38.32-1-81402	272	37	37	12	0	10	524	32	32	0	0	NA	NA	NA	76	79	538	176	178	273	91	160	99	13	3	0.184	0.074	0.017
.	19.01.15-15.38.34-1-81403	398	93	93	35	0	28	549	91	91	0	0	NA	NA	NA	100	99	543	186	183	289	98	162	219	57	30	0.403	0.306	0.164
.	19.01.15-15.38.34-1-81404	246	54	54	18	0	16	532	50	50	0	0	NA	NA	NA	78	86	547	176	176	285	89	158	131	45	4	0.239	0.256	0.023
.	19.01.15-15.38.43-1-81411	559	125	125	27	0	21	613	114	114	0	0	NA	NA	NA	162	178	590	205	196	320	116	177	353	56	21	0.598	0.273	0.107
.	19.01.15-15.38.47-1-81414	426	109	109	32	0	24	567	100	100	0	0	NA	NA	NA	108	112	549	191	185	295	107	165	251	91	14	0.457	0.476	0.076
.	19.01.15-15.39.28-1-81449	65	3	3	0	0	0	480	1	1	0	0	NA	NA	NA	23	30	507	169	167	251	82	147	3	2	0	0.006	0.012	0
.	19.01.15-15.40.01-1-81470	88	5	5	0	0	0	481	4	4	0	0	NA	NA	NA	29	28	504	169	168	248	84	149	6	6	2	0.012	0.036	0.012
.	19.01.15-15.40.02-1-81479	88	4	4	0	0	0	489	3	3	0	0	NA	NA	NA	18	32	504	172	169	250	87	152	6	5	0	0.012	0.029	0
.	19.01.15-15.40.07-1-81482	152	21	21	5	0	5	513	18	18	0	0	NA	NA	NA	36	64	531	177	169	269	91	153	37	19	11	0.07	0.107	0.065
.	19.01.15-15.40.16-1-81494	215	11	11	5	0	4	522	8	8	0	0	NA	NA	NA	69	73	526	181	179	269	95	158	22	22	0	0.042	0.122	0
.	19.01.15-15.40.17-1-81497	379	101	101	23	0	16	549	92	92	0	0	NA	NA	NA	103	102	544	189	182	286	102	161	210	74	8	0.386	0.392	0.044
.	19.01.15-15.40.23-1-81499	303	75	75	26	0	16	524	69	69	0	0	NA	NA	NA	85	81	540	178	176	277	93	154	180	72	16	0.333	0.404	0.091
.	19.01.15-15.40.26-1-81503	465	61	61	17	0	13	562	55	55	0	0	NA	NA	NA	138	120	560	189	184	297	100	165	153	43	16	0.273	0.228	0.087
.	19.01.15-15.40.40-1-81508	144	21	21	7	0	7	495	19	19	0	0	NA	NA	NA	48	42	514	174	167	257	87	151	39	18	2	0.076	0.103	0.012
.	19.01.15-15.40.41-1-81509	81	3	3	1	0	1	484	2	2	0	0	NA	NA	NA	22	32	502	170	173	246	83	155	7	0	0	0.014	0	0
.	19.01.15-15.41.18-1-81542	33	1	1	0	0	0	0	0	0	0	0	NA	NA	NA	16	15	498	167	163	0	0	0	0	0	2	0	0	0.012
.	19.01.15-15.41.21-1-81543	32	1	1	0	0	0	0	0	0	0	0	NA	NA	NA	10	7	490	164	166	0	0	0	0	0	4	0	0	0.024
.	19.01.15-15.41.23-1-81546	96	8	8	2	0	1	484	6	6	0	0	NA	NA	NA	32	34	506	170	171	250	84	150	15	3	0	0.03	0.018	0
.	19.01.15-15.41.24-1-81547	174	12	12	2	0	2	497	10	10	0	0	NA	NA	NA	64	42	517	170	168	262	86	149	35	1	0	0.068	0.006	0
.	19.01.15-15.41.30-1-81550	342	76	76	11	0	11	548	68	68	0	0	NA	NA	NA	97	106	551	185	183	292	95	161	184	30	15	0.334	0.162	0.082
.	19.01.15-15.41.40-1-81551	236	23	23	8	0	6	513	21	21	0	0	NA	NA	NA	67	65	534	178	166	274	92	147	63	12	4	0.118	0.067	0.024
.	19.01.15-15.41.46-1-81552	87	4	4	1	0	1	476	3	3	0	0	NA	NA	NA	20	23	505	164	167	246	84	146	6	8	2	0.012	0.049	0.012
.	19.01.15-15.41.48-1-81553	120	10	10	1	0	0	499	8	8	0	0	NA	NA	NA	33	45	518	171	169	261	87	151	20	0	0	0.039	0	0
.	19.01.15-15.42.01-1-81572	204	19	19	4	0	4	518	17	17	0	0	NA	NA	NA	68	71	537	173	174	275	88	155	50	10	0	0.093	0.058	0
.	19.01.15-15.42.08-1-81579	324	87	87	20	0	11	529	80	80	0	0	NA	NA	NA	118	75	543	177	168	289	93	147	230	42	4	0.424	0.237	0.024
.	19.01.15-15.42.09-1-81582	299	137	137	31	0	23	526	125	125	0	0	NA	NA	NA	66	76	539	176	174	281	91	154	274	97	6	0.508	0.551	0.034
.	19.01.15-15.42.12-1-81585	536	111	111	30	0	22	571	108	108	0	0	NA	NA	NA	156	132	562	184	199	300	98	173	246	74	20	0.438	0.402	0.101
.	19.01.15-15.42.15-1-81592	149	12	12	4	0	3	498	11	11	0	0	NA	NA	NA	51	57	522	177	171	263	86	149	34	7	3	0.065	0.04	0.018
.	19.01.15-15.42.21-1-81596	90	3	3	1	0	1	491	2	2	0	0	NA	NA	NA	22	40	513	171	169	252	87	152	3	5	0	0.006	0.029	0
.	19.01.15-15.42.30-1-81603	728	131	131	30	0	25	646	120	120	0	0	NA	NA	NA	182	199	606	198	208	343	113	190	290	106	21	0.479	0.535	0.101
.	19.01.15-15.42.35-1-81604	35	1	1	0	0	0	0	0	0	0	0	NA	NA	NA	6	10	493	165	165	0	0	0	0	1	0	0	0.006	0
.	19.01.15-15.42.36-1-81605	325	26	26	5	0	4	549	24	24	0	0	NA	NA	NA	86	101	556	182	176	297	95	157	63	24	0	0.113	0.132	0
.	19.01.15-15.42.38-1-81610	92	7	7	5	0	3	493	5	5	0	0	NA	NA	NA	19	33	505	171	170	256	87	150	14	4	8	0.028	0.023	0.047
.	19.01.15-15.42.39-1-81611	174	9	9	2	0	1	494	8	8	0	0	NA	NA	NA	49	41	523	166	165	268	81	145	18	2	0	0.034	0.012	0
.	19.01.15-15.42.56-1-81612	177	18	18	4	0	4	498	16	16	0	0	NA	NA	NA	48	50	520	172	171	261	88	149	34	22	5	0.065	0.128	0.029
.	19.01.15-15.42.58-1-81628	152	13	13	3	0	1	498	12	12	0	0	NA	NA	NA	37	46	516	173	170	261	88	149	21	12	4	0.041	0.069	0.024
.	19.01.15-15.43.07-1-81631	212	37	37	8	0	6	504	34	34	0	0	NA	NA	NA	70	50	515	173	175	261	87	156	88	17	3	0.171	0.098	0.017
.	19.01.15-15.43.32-1-81649	591	160	160	45	0	34	591	146	146	0	0	NA	NA	NA	176	147	584	192	184	322	103	166	314	102	14	0.538	0.531	0.076
.	19.01.15-15.43.44-1-81652	149	12	12	3	0	3	498	11	11	0	0	NA	NA	NA	51	42	515	172	168	260	89	149	29	11	7	0.056	0.064	0.042
.	19.01.15-15.43.46-1-81653	154	13	13	2	0	1	502	11	11	0	0	NA	NA	NA	54	51	517	174	173	258	90	154	26	16	3	0.05	0.092	0.017
.	19.01.15-15.44.09-1-81680	412	63	63	20	0	15	546	60	60	0	0	NA	NA	NA	111	103	557	175	184	293	91	162	164	38	5	0.294	0.217	0.027
.	19.01.15-15.44.11-1-81682	420	165	165	44	0	33	553	156	156	0	0	NA	NA	NA	97	99	535	196	181	281	110	162	361	114	20	0.675	0.582	0.11
.	19.01.15-15.44.11-1-81684	475	137	137	33	0	26	590	130	130	0	0	NA	NA	NA	133	137	568	189	193	311	105	174	336	93	19	0.592	0.492	0.098
.	19.01.15-15.44.13-1-81687	64	3	3	0	0	0	479	2	2	0	0	NA	NA	NA	23	19	499	167	166	249	84	146	4	3	0	0.008	0.018	0
.	19.01.15-15.44.28-1-81699	690	85	85	22	0	18	598	81	81	0	0	NA	NA	NA	178	149	581	189	192	320	105	173	221	42	18	0.38	0.222	0.094
.	19.01.15-15.45.25-1-81735	482	135	135	42	0	32	555	123	123	0	0	NA	NA	NA	131	105	548	184	186	288	97	170	281	104	18	0.513	0.565	0.097
.	19.01.15-15.45.31-1-81738	204	9	9	3	0	1	514	8	8	0	0	NA	NA	NA	59	61	529	173	172	273	89	152	23	3	4	0.043	0.017	0.023
.	19.01.15-15.46.10-1-81765	487	44	44	13	0	12	579	41	41	0	0	NA	NA	NA	134	136	567	190	192	305	104	170	111	41	6	0.196	0.216	0.031
.	19.01.15-15.46.16-1-81778	153	19	19	5	0	4	495	17	17	0	0	NA	NA	NA	47	38	510	174	167	258	88	149	52	8	1	0.102	0.046	0.006
.	19.01.15-15.46.19-1-81780	587	132	132	36	0	29	600	118	118	0	0	NA	NA	NA	155	159	581	191	200	319	105	176	287	83	34	0.494	0.435	0.17
.	19.01.15-15.46.50-1-81785	83	7	7	1	0	1	481	5	5	0	0	NA	NA	NA	20	27	506	164	170	253	81	147	10	4	0	0.02	0.024	0
.	19.01.15-15.47.08-1-81804	321	98	98	22	0	16	557	93	93	0	0	NA	NA	NA	71	103	552	182	182	296	99	162	236	55	15	0.428	0.302	0.082
.	19.01.15-15.47.30-1-81823	65	3	3	0	0	0	482	1	1	0	0	NA	NA	NA	25	29	502	170	170	249	83	150	9	0	0	0.018	0	0
.	19.01.15-15.47.42-1-81824	34	1	1	1	0	1	0	0	0	0	0	NA	NA	NA	11	7	491	164	165	0	0	0	0	0	1	0	0	0.006
.	19.01.15-15.47.45-1-81825	62	2	2	0	0	0	469	1	1	0	0	NA	NA	NA	30	18	498	169	164	242	85	142	4	0	2	0.008	0	0.012
.	19.01.15-15.47.47-1-81826	33	1	1	0	0	0	0	0	0	0	0	NA	NA	NA	7	9	495	163	164	0	0	0	2	0	0	0.004	0	0
.	19.01.15-15.47.50-1-81827	292	43	43	14	0	10	551	40	40	0	0	NA	NA	NA	92	105	548	187	183	285	101	165	104	33	1	0.19	0.176	0.005
.	19.01.15-15.47.51-1-81828	259	55	55	18	0	11	513	52	52	0	0	NA	NA	NA	55	53	524	171	171	270	89	154	150	47	7	0.286	0.275	0.041
.	19.01.15-15.47.59-1-81844	89	5	5	0	0	0	477	4	4	0	0	NA	NA	NA	27	24	499	166	172	243	81	153	8	2	2	0.016	0.012	0.012
.	19.01.15-15.48.01-1-81848	265	30	30	9	0	9	541	27	27	0	0	NA	NA	NA	91	95	543	187	178	282	100	159	93	33	0	0.171	0.176	0
.	19.01.15-15.48.05-1-81849	62	3	3	1	0	1	475	2	2	0	0	NA	NA	NA	20	19	496	168	168	244	83	148	0	5	3	0	0.03	0.018
.	19.01.15-15.48.16-1-81867	36	1	1	0	0	0	0	0	0	0	0	NA	NA	NA	10	15	497	166	165	0	0	0	0	0	1	0	0	0.006
.	19.01.15-15.48.19-1-81870	351	147	147	37	0	28	556	136	136	0	0	NA	NA	NA	96	109	566	177	179	301	94	161	331	47	13	0.585	0.266	0.073
.	19.01.15-15.48.21-1-81871	432	70	70	14	0	13	558	64	64	0	0	NA	NA	NA	120	106	539	187	193	282	100	176	205	53	5	0.38	0.283	0.026
.	19.01.15-15.48.28-1-81876	272	68	68	18	0	15	511	64	64	0	0	NA	NA	NA	74	66	527	179	173	269	91	151	169	34	9	0.321	0.19	0.052
.	19.01.15-15.48.57-1-81885	364	93	93	30	0	27	556	82	82	0	0	NA	NA	NA	96	112	558	185	182	296	95	165	214	87	6	0.384	0.47	0.033
.	19.01.15-15.49.02-1-81901	119	6	6	1	0	0	495	5	5	0	0	NA	NA	NA	45	48	516	175	170	258	88	149	25	0	0	0.048	0	0
.	19.01.15-15.49.08-1-81905	149	9	9	1	0	1	494	8	8	0	0	NA	NA	NA	49	40	513	169	171	259	86	149	25	0	0	0.049	0	0
.	19.01.15-15.49.17-1-81918	35	1	1	0	0	0	0	0	0	0	0	NA	NA	NA	11	6	492	164	163	0	0	0	0	2	0	0	0.012	0
.	19.01.15-15.49.32-1-81923	557	158	158	45	0	38	603	140	140	0	0	NA	NA	NA	148	158	585	190	196	325	102	176	359	58	19	0.614	0.305	0.097
.	19.01.15-15.49.37-1-81924	121	12	12	6	0	6	499	11	11	0	0	NA	NA	NA	43	52	524	173	168	266	85	148	21	10	15	0.04	0.058	0.089
.	19.01.15-15.49.43-1-81925	289	35	35	13	0	10	551	32	32	0	0	NA	NA	NA	81	100	538	190	185	281	105	165	102	27	7	0.19	0.142	0.038
.	19.01.15-15.49.52-1-81926	88	3	3	2	0	2	474	2	2	0	0	NA	NA	NA	31	27	503	167	170	243	81	150	8	0	0	0.016	0	0
.	19.01.15-15.50.01-1-81947	38	1	1	0	0	0	0	0	0	0	0	NA	NA	NA	11	9	492	167	163	0	0	0	0	2	0	0	0.012	0
.	19.01.15-15.50.07-1-81953	35	1	1	1	0	1	0	0	0	0	0	NA	NA	NA	11	8	492	164	165	0	0	0	3	0	0	0.006	0	0
.	19.01.15-15.50.08-1-81960	156	17	17	7	0	5	501	12	12	0	0	NA	NA	NA	44	47	511	173	176	255	91	155	21	15	4	0.041	0.087	0.023
.	19.01.15-15.50.10-1-81963	474	119	119	35	0	31	555	109	109	0	0	NA	NA	NA	117	104	542	188	187	286	102	167	301	71	19	0.555	0.378	0.102
.	19.01.15-15.50.13-1-81968	57	2	2	0	0	0	479	1	1	0	0	NA	NA	NA	23	25	499	171	168	245	84	150	1	4	0	0.002	0.023	0
.	19.01.15-15.50.16-1-81975	65	2	2	0	0	0	478	1	1	0	0	NA	NA	NA	15	22	503	166	166	249	81	148	0	1	4	0	0.006	0.024
.	19.01.15-15.50.28-1-81980	31	1	1	0	0	0	0	0	0	0	0	NA	NA	NA	9	10	496	165	162	0	0	0	0	1	0	0	0.006	0
.	19.01.15-15.50.30-1-81981	152	20	20	5	0	4	498	18	18	0	0	NA	NA	NA	48	44	514	170	173	257	86	155	48	13	0	0.093	0.076	0
.	19.01.15-15.50.31-1-81982	151	6	6	0	0	0	504	3	3	0	0	NA	NA	NA	55	51	523	172	169	267	86	151	5	3	6	0.01	0.017	0.036
.	19.01.15-15.50.33-1-81983	90	3	3	0	0	0	470	2	2	0	0	NA	NA	NA	29	20	498	168	167	242	82	146	0	0	6	0	0	0.036
.	19.01.15-15.50.41-1-81988	60	2	2	1	0	1	0	1	1	0	0	NA	NA	NA	24	14	499	165	163	0	0	0	3	0	0	0.006	0	0
.	19.01.15-15.50.46-1-81989	37	1	1	1	0	1	0	0	0	0	0	NA	NA	NA	7	9	494	164	164	0	0	0	2	0	0	0.004	0	0
.	19.01.15-15.50.48-1-81990	35	1	1	0	0	0	0	0	0	0	0	NA	NA	NA	4	13	496	166	164	0	0	0	0	0	2	0	0	0.012
.	19.01.15-15.50.49-1-81991	121	17	17	5	0	1	489	16	16	0	0	NA	NA	NA	48	39	516	166	170	256	83	150	33	6	2	0.064	0.036	0.012
.	19.01.15-15.50.49-1-81992	324	112	112	35	0	28	547	102	102	0	0	NA	NA	NA	80	104	555	183	179	290	99	158	239	49	9	0.431	0.268	0.05
.	19.01.15-15.50.52-1-81993	232	36	36	7	0	6	518	31	31	0	0	NA	NA	NA	54	60	526	168	179	273	85	160	114	20	1	0.217	0.119	0.006
.	19.01.15-15.51.30-1-82030	94	10	10	1	0	1	486	9	9	0	0	NA	NA	NA	34	34	511	170	166	255	84	147	22	3	0	0.043	0.018	0
.	19.01.15-15.51.38-1-82031	501	91	91	21	0	14	586	84	84	0	0	NA	NA	NA	130	138	578	195	178	320	110	156	217	64	4	0.375	0.328	0.022
.	19.01.15-15.51.43-1-82032	38	1	1	1	0	1	0	0	0	0	0	NA	NA	NA	14	8	493	165	163	0	0	0	3	0	0	0.006	0	0
.	19.01.15-15.51.43-1-82033	257	26	26	5	0	5	519	23	23	0	0	NA	NA	NA	59	69	532	180	170	272	97	150	32	22	6	0.06	0.122	0.035
.	19.01.15-15.51.47-1-82034	116	7	7	1	0	1	477	6	6	0	0	NA	NA	NA	30	24	503	167	167	249	81	147	26	2	0	0.052	0.012	0
.	19.01.15-15.52.06-1-82054	145	11	11	2	0	2	495	10	10	0	0	NA	NA	NA	51	44	512	172	173	257	86	152	13	16	5	0.025	0.093	0.029
.	19.01.15-15.52.20-1-82076	501	72	72	18	0	15	580	64	64	0	0	NA	NA	NA	144	131	570	187	187	311	102	167	199	49	9	0.349	0.262	0.048
.	19.01.15-15.52.29-1-82084	33	1	1	1	0	1	0	0	0	0	0	NA	NA	NA	10	6	494	163	162	0	0	0	2	0	0	0.004	0	0
.	19.01.15-15.52.32-1-82085	271	62	62	15	0	11	521	57	57	0	0	NA	NA	NA	78	64	526	173	178	274	90	157	160	31	12	0.304	0.179	0.067
.	19.01.15-15.52.40-1-82090	523	132	132	33	0	24	594	117	117	0	0	NA	NA	NA	150	150	574	198	191	313	111	170	290	61	17	0.505	0.308	0.089
.	19.01.15-15.52.41-1-82091	146	5	5	2	0	2	506	4	4	0	0	NA	NA	NA	60	58	527	172	172	270	87	149	19	8	0	0.036	0.047	0
.	19.01.15-15.52.57-1-82092	63	4	4	0	0	0	471	3	3	0	0	NA	NA	NA	25	20	501	166	166	244	81	146	8	0	3	0.016	0	0.018
.	19.01.15-15.52.58-1-82108	33	1	1	0	0	0	0	0	0	0	0	NA	NA	NA	10	15	495	163	170	0	0	0	1	0	0	0.002	0	0
.	19.01.15-15.53.01-1-82109	149	17	17	5	0	4	498	14	14	0	0	NA	NA	NA	41	44	513	171	173	257	87	154	30	22	0	0.058	0.129	0
.	19.01.15-15.53.08-1-82112	323	103	103	25	0	16	541	95	95	0	0	NA	NA	NA	86	94	543	184	180	282	97	162	235	49	9	0.433	0.266	0.05
.	19.01.15-15.53.13-1-82119	140	14	14	4	0	3	489	11	11	0	0	NA	NA	NA	39	33	512	166	168	258	81	150	16	11	8	0.031	0.066	0.048
.	19.01.15-15.53.27-1-82131	205	19	19	3	0	3	517	18	18	0	0	NA	NA	NA	70	71	525	187	172	268	97	152	27	18	7	0.051	0.096	0.041
.	19.01.15-15.53.29-1-82132	303	75	75	20	0	15	522	71	71	0	0	NA	NA	NA	86	76	538	179	172	280	91	151	214	40	4	0.398	0.223	0.023
.	19.01.15-15.53.46-1-82135	443	106	106	32	0	23	574	101	101	0	0	NA	NA	NA	108	131	567	194	183	304	106	164	295	48	15	0.52	0.247	0.082
.	19.01.15-15.54.00-1-82151	200	16	16	4	0	3	515	13	13	0	0	NA	NA	NA	42	63	529	174	173	272	90	153	55	0	3	0.104	0	0.017
.	19.01.15-15.54.08-1-82158	403	119	119	30	0	21	568	115	115	0	0	NA	NA	NA	102	126	561	190	188	296	106	166	227	81	20	0.405	0.426	0.106
.	19.01.15-15.54.31-1-82160	161	12	12	5	0	5	505	11	11	0	0	NA	NA	NA	38	48	512	177	172	258	91	156	28	8	0	0.055	0.045	0
.	19.01.15-15.54.49-1-82180	148	8	8	3	0	3	494	7	7	0	0	NA	NA	NA	35	32	509	169	167	260	84	150	12	13	0	0.024	0.077	0
.	19.01.15-15.55.16-1-82212	365	121	121	24	0	18	551	113	113	0	0	NA	NA	NA	97	105	558	182	178	297	94	160	283	85	20	0.507	0.467	0.112
.	19.01.15-15.55.47-1-82218	143	7	7	2	0	2	495	6	6	0	0	NA	NA	NA	40	43	514	172	170	261	85	149	11	8	0	0.021	0.047	0
.	19.01.15-15.55.48-1-82219	199	22	22	6	0	6	503	17	17	0	0	NA	NA	NA	58	47	526	165	169	270	82	151	51	8	2	0.097	0.048	0.012
.	19.01.15-15.56.47-1-82263	95	6	6	1	0	1	484	4	4	0	0	NA	NA	NA	24	29	506	168	168	250	82	152	6	0	7	0.012	0	0.042
.	19.01.15-15.57.16-1-82292	211	23	23	4	0	4	500	21	21	0	0	NA	NA	NA	54	51	516	178	170	259	92	149	46	10	9	0.089	0.056	0.053
.	19.01.15-15.58.34-1-82342	266	97	97	33	0	23	525	87	87	0	0	NA	NA	NA	72	74	529	182	176	272	97	156	222	87	17	0.42	0.478	0.097
.	19.01.15-15.58.36-1-82343	91	6	6	0	0	0	480	5	5	0	0	NA	NA	NA	20	24	501	168	168	249	82	149	6	0	4	0.012	0	0.024
.	19.01.15-15.58.36-1-82344	290	77	77	33	0	26	536	65	65	0	0	NA	NA	NA	89	90	546	177	180	288	90	158	201	38	20	0.368	0.215	0.111
.	19.01.15-15.58.36-1-82345	30	1	1	0	0	0	0	0	0	0	0	NA	NA	NA	5	4	491	164	162	0	0	0	2	0	0	0.004	0	0
.	19.01.15-15.59.31-1-82389	575	137	137	39	0	31	614	125	125	0	0	NA	NA	NA	165	163	589	195	192	330	109	175	319	77	19	0.542	0.395	0.099
.	19.01.15-15.59.54-1-82390	272	33	33	9	0	7	523	31	31	0	0	NA	NA	NA	73	67	524	173	183	268	92	163	93	2	3	0.177	0.012	0.016
.	19.01.15-15.59.59-1-82408	384	124	124	35	0	24	542	111	111	0	0	NA	NA	NA	109	90	542	180	181	288	92	162	275	86	18	0.507	0.478	0.099
.	19.01.15-16.00.06-1-82413	256	48	48	10	0	7	510	44	44	0	0	NA	NA	NA	73	65	538	166	174	277	81	152	127	32	9	0.236	0.193	0.052
.	19.01.15-16.01.55-1-82550	533	128	128	30	0	21	600	119	119	0	0	NA	NA	NA	127	152	585	192	188	325	108	167	266	75	10	0.455	0.391	0.053
.	19.01.15-16.02.02-1-82566	141	7	7	1	0	1	482	6	6	0	0	NA	NA	NA	40	33	504	172	170	247	85	150	14	0	2	0.028	0	0.012
.	19.01.15-16.02.18-1-82589	65	2	2	2	0	1	479	1	1	0	0	NA	NA	NA	19	25	504	167	167	250	82	147	1	4	0	0.002	0.024	0
.	19.01.15-16.02.30-1-82594	232	67	67	23	0	17	517	64	64	0	0	NA	NA	NA	66	64	523	177	177	267	92	158	178	32	22	0.34	0.181	0.124
.	19.01.15-16.03.19-1-82631	303	68	68	20	0	15	520	64	64	0	0	NA	NA	NA	93	73	528	184	174	268	95	157	162	39	15	0.307	0.212	0.086
.	19.01.15-16.03.42-1-82636	171	12	12	2	0	2	493	10	10	0	0	NA	NA	NA	38	38	510	172	169	258	85	150	20	4	12	0.039	0.023	0.071
.	19.01.15-16.03.50-1-82639	521	147	147	39	0	33	586	137	137	0	0	NA	NA	NA	110	146	579	193	187	317	107	162	291	78	31	0.503	0.404	0.166
.	19.01.15-16.03.57-1-82640	39	1	1	1	0	1	0	0	0	0	0	NA	NA	NA	10	6	490	166	163	0	0	0	0	0	4	0	0	0.025
.	19.01.15-16.04.01-1-82656	493	81	81	27	0	20	608	75	75	0	0	NA	NA	NA	138	160	575	192	206	318	106	184	173	65	22	0.301	0.339	0.107
.	19.01.15-16.04.15-1-82667	203	32	32	5	0	4	499	29	29	0	0	NA	NA	NA	62	57	529	173	168	261	89	149	66	14	2	0.125	0.081	0.012
.	19.01.15-16.06.15-1-82754	351	84	84	24	0	21	547	78	78	0	0	NA	NA	NA	90	102	544	188	183	283	102	162	216	65	16	0.397	0.346	0.087
.	19.01.15-16.06.27-1-82765	60	3	3	1	0	1	472	2	2	0	0	NA	NA	NA	26	16	499	163	167	244	79	149	2	8	0	0.004	0.049	0
.	19.01.15-16.06.30-1-82766	62	3	3	0	0	0	482	2	2	0	0	NA	NA	NA	27	29	502	169	171	247	82	153	4	4	1	0.008	0.024	0.006
.	19.01.15-16.06.31-1-82767	118	7	7	0	0	0	491	6	6	0	0	NA	NA	NA	36	35	509	170	169	254	85	152	17	5	2	0.033	0.029	0.012
.	19.01.15-16.06.36-1-82768	202	25	25	4	0	4	512	24	24	0	0	NA	NA	NA	74	54	521	172	174	266	89	157	45	30	11	0.086	0.174	0.063
.	19.01.15-16.06.43-1-82769	623	99	99	28	0	25	605	86	86	0	0	NA	NA	NA	167	161	588	195	191	328	106	171	266	58	6	0.452	0.297	0.031
.	19.01.15-16.06.44-1-82770	292	138	138	42	0	35	527	130	130	0	0	NA	NA	NA	80	77	539	176	175	280	91	156	279	104	4	0.518	0.591	0.023
.	19.01.15-16.06.49-1-82771	124	15	15	8	0	6	487	13	13	0	0	NA	NA	NA	42	39	509	172	171	253	85	149	34	25	3	0.067	0.145	0.018
.	19.01.15-16.06.58-1-82772	405	33	33	10	0	7	566	30	30	0	0	NA	NA	NA	116	117	569	183	178	306	100	160	102	13	0	0.179	0.071	0
.	19.01.15-16.09.38-1-82873	33	1	1	0	0	0	0	0	0	0	0	NA	NA	NA	7	13	498	163	165	0	0	0	0	0	0	0	0	0
.	19.01.15-16.09.38-1-82893	209	30	30	5	0	4	507	24	24	0	0	NA	NA	NA	56	55	522	171	175	266	85	156	40	20	16	0.077	0.117	0.091
.	19.01.15-16.09.42-1-82894	84	5	5	2	0	2	480	4	4	0	0	NA	NA	NA	27	25	501	167	170	248	83	149	8	5	1	0.016	0.03	0.006
.	19.01.15-16.09.42-1-82895	384	92	92	20	0	14	562	90	90	0	0	NA	NA	NA	93	111	561	179	184	299	96	167	227	41	15	0.405	0.229	0.082
.	19.01.15-16.10.37-1-82943	149	6	6	1	0	1	499	4	4	0	0	NA	NA	NA	50	42	508	176	171	255	92	152	13	9	0	0.026	0.051	0
.	19.01.15-16.11.16-1-82978	441	95	95	21	0	17	554	83	83	0	0	NA	NA	NA	119	105	555	184	179	298	100	156	208	54	29	0.375	0.293	0.162
.	19.01.15-16.11.24-1-82983	488	119	119	35	0	29	571	106	106	0	0	NA	NA	NA	140	120	564	185	184	305	102	164	281	67	14	0.498	0.362	0.076
.	19.01.15-16.11.25-1-82986	614	76	76	16	0	12	605	68	68	0	0	NA	NA	NA	176	155	581	196	191	321	110	174	188	52	9	0.324	0.265	0.047
.	19.01.15-16.11.27-1-82987	94	9	9	2	0	0	491	8	8	0	0	NA	NA	NA	44	43	517	171	168	257	86	148	10	17	4	0.019	0.099	0.024
.	19.01.15-16.11.31-1-82988	272	45	45	15	0	9	531	39	39	0	0	NA	NA	NA	74	79	533	181	178	279	93	159	102	44	0	0.191	0.243	0
.	19.01.15-16.11.53-1-82989	204	13	13	2	0	2	522	11	11	0	0	NA	NA	NA	43	68	530	179	172	273	94	155	31	3	4	0.058	0.017	0.023
.	19.01.15-16.12.12-1-83012	382	96	96	28	0	26	546	91	91	0	0	NA	NA	NA	99	99	554	178	180	287	94	165	244	42	20	0.44	0.236	0.111
.	19.01.15-16.12.53-1-83038	31	1	1	0	0	0	0	0	0	0	0	NA	NA	NA	8	5	492	164	162	0	0	0	4	0	0	0.008	0	0
.	19.01.15-16.12.56-1-83039	238	24	24	5	0	4	509	22	22	0	0	NA	NA	NA	68	57	526	172	172	268	87	154	80	13	6	0.152	0.076	0.035
.	19.01.15-16.12.56-1-83040	59	4	4	1	0	1	477	3	3	0	0	NA	NA	NA	28	25	503	167	168	248	80	149	3	5	1	0.006	0.03	0.006
.	19.01.15-16.13.24-1-83074	188	17	17	4	0	3	503	15	15	0	0	NA	NA	NA	46	49	510	178	174	257	92	154	39	5	7	0.076	0.028	0.04
.	19.01.15-16.14.04-1-83093	206	23	23	4	0	3	507	20	20	0	0	NA	NA	NA	61	58	526	171	174	267	87	153	50	8	0	0.095	0.047	0
.	19.01.15-16.14.10-1-83099	352	86	86	19	0	17	554	82	82	0	0	NA	NA	NA	90	104	542	186	189	284	102	168	205	54	10	0.378	0.29	0.053
.	19.01.15-16.14.23-1-83119	593	140	140	40	0	29	601	127	127	0	0	NA	NA	NA	147	150	573	197	193	313	111	177	326	98	13	0.569	0.497	0.067
.	19.01.15-16.14.31-1-83122	98	4	4	0	0	0	488	3	3	0	0	NA	NA	NA	34	40	511	172	170	252	85	151	6	3	0	0.012	0.017	0
.	19.01.15-16.14.33-1-83123	61	6	6	0	0	0	399	5	5	0	0	NA	NA	NA	24	14	496	166	165	206	72	121	6	10	0	0.012	0.06	0
.	19.01.15-16.14.34-1-83124	63	3	3	1	0	1	52	2	2	0	0	NA	NA	NA	16	19	500	165	167	25	9	18	4	3	1	0.008	0.018	0.006
.	19.01.15-16.14.38-1-83125	121	8	8	4	0	4	490	7	7	0	0	NA	NA	NA	43	40	517	171	165	260	86	144	5	11	12	0.01	0.064	0.073
.	19.01.15-16.14.43-1-83126	67	3	3	1	0	1	449	2	2	0	0	NA	NA	NA	15	16	498	165	166	232	80	137	6	0	0	0.012	0	0
.	19.01.15-16.14.43-1-83127	303	28	28	8	0	7	558	27	27	0	0	NA	NA	NA	77	102	547	181	187	291	94	173	76	3	1	0.139	0.017	0.005
.	19.01.15-16.14.47-1-83128	93	3	3	1	0	1	483	2	2	0	0	NA	NA	NA	32	24	500	167	170	251	81	151	6	0	3	0.012	0	0.018
.	19.01.15-16.14.52-1-83129	385	94	94	31	0	25	569	89	89	0	0	NA	NA	NA	95	122	557	185	193	299	100	170	228	47	9	0.409	0.254	0.047
.	19.01.15-16.14.56-1-83130	243	20	20	4	0	3	534	19	19	0	0	NA	NA	NA	83	86	544	175	180	283	88	163	49	5	3	0.09	0.029	0.017
.	19.01.15-16.14.57-1-83131	303	112	112	33	0	26	532	105	105	0	0	NA	NA	NA	71	80	536	182	175	280	96	156	246	78	19	0.459	0.429	0.109
.	19.01.15-16.15.14-1-83158	210	12	12	2	0	2	519	10	10	0	0	NA	NA	NA	63	69	528	177	177	272	91	156	15	8	9	0.028	0.045	0.051
.	19.01.15-16.16.35-1-83212	327	41	41	11	0	8	555	37	37	0	0	NA	NA	NA	90	99	552	180	180	294	97	164	94	32	7	0.17	0.178	0.039
.	19.01.15-16.16.35-1-83213	155	6	6	3	0	2	505	4	4	0	0	NA	NA	NA	51	50	516	177	170	265	90	150	12	6	8	0.023	0.034	0.047
.	19.01.15-16.16.36-1-83214	144	13	13	4	0	3	495	12	12	0	0	NA	NA	NA	41	42	515	171	169	260	86	149	31	4	8	0.06	0.023	0.047
.	19.01.15-16.16.41-1-83215	469	102	102	17	0	10	569	93	93	0	0	NA	NA	NA	118	128	570	189	182	303	104	162	232	76	4	0.407	0.402	0.022
.	19.01.15-16.16.55-1-83216	616	120	120	33	0	27	624	114	114	0	0	NA	NA	NA	149	182	606	195	194	339	109	176	309	70	8	0.51	0.359	0.041
.	19.01.15-16.17.01-1-83232	418	101	101	30	0	24	565	93	93	0	0	NA	NA	NA	119	114	561	182	184	305	98	162	270	57	7	0.481	0.313	0.038
.	19.01.15-16.17.05-1-83233	120	4	4	2	0	2	487	3	3	0	0	NA	NA	NA	43	37	509	171	170	252	84	151	18	0	0	0.035	0	0
.	19.01.15-16.17.46-1-83255	122	6	6	2	0	2	492	5	5	0	0	NA	NA	NA	35	37	511	170	169	254	85	153	9	12	0	0.018	0.071	0
.	19.01.15-16.19.17-1-83305	262	45	45	14	0	10	513	42	42	0	0	NA	NA	NA	69	61	523	176	175	267	91	155	115	40	3	0.22	0.227	0.017
.	19.01.15-16.19.17-1-83306	768	98	98	31	0	21	688	88	88	0	0	NA	NA	NA	209	248	648	206	207	378	120	190	239	68	19	0.369	0.33	0.092
.	19.01.15-16.21.44-1-83414	244	21	21	3	0	3	522	16	16	0	0	NA	NA	NA	77	66	536	171	172	279	88	155	58	9	3	0.108	0.053	0.017
.	19.01.15-16.26.45-1-83632	184	13	13	2	0	2	509	12	12	0	0	NA	NA	NA	43	58	521	173	177	264	89	156	38	4	1	0.073	0.023	0.006
.	19.01.15-16.27.33-1-83670	335	123	123	44	0	32	553	116	116	0	0	NA	NA	NA	108	105	547	185	186	286	99	168	274	87	7	0.501	0.47	0.038
.	19.01.15-16.27.48-1-83671	356	121	121	34	0	23	539	111	111	0	0	NA	NA	NA	98	86	532	182	185	274	99	166	309	66	9	0.581	0.363	0.049
.	19.01.15-16.28.25-1-83706	464	107	107	32	0	25	576	97	97	0	0	NA	NA	NA	125	131	578	181	185	311	95	170	255	61	13	0.441	0.337	0.07
.	19.01.15-16.29.08-1-83739	414	82	82	30	0	21	560	77	77	0	0	NA	NA	NA	113	111	557	186	181	298	102	160	211	49	14	0.379	0.263	0.077
.	19.01.15-16.29.51-1-83757	237	53	53	8	0	6	518	47	47	0	0	NA	NA	NA	61	74	535	176	176	274	89	155	111	37	18	0.207	0.21	0.102
.	19.01.15-16.29.52-1-83758	388	126	126	33	0	25	537	120	120	0	0	NA	NA	NA	104	85	544	177	177	288	90	159	275	94	9	0.506	0.531	0.051
.	19.01.15-16.29.58-1-83774	91	10	10	1	0	1	468	9	9	0	0	NA	NA	NA	33	25	503	171	164	244	83	141	23	3	0	0.046	0.018	0
.	19.01.15-16.30.34-1-83808	32	1	1	0	0	0	0	0	0	0	0	NA	NA	NA	7	8	491	166	164	0	0	0	0	0	0	0	0	0
.	19.01.15-16.30.37-1-83809	117	7	7	2	0	2	487	6	6	0	0	NA	NA	NA	37	39	516	170	166	257	83	147	12	2	2	0.023	0.012	0.012
.	19.01.15-16.31.04-1-83829	361	73	73	21	0	13	531	69	69	0	0	NA	NA	NA	110	91	544	179	181	279	92	160	191	39	9	0.351	0.218	0.05
.	19.01.15-16.31.10-1-83875	303	138	138	35	0	26	540	123	123	0	0	NA	NA	NA	86	96	546	183	180	286	95	159	324	93	7	0.593	0.508	0.039
.	19.01.15-16.32.10-1-83911	117	4	4	1	0	1	488	3	3	0	0	NA	NA	NA	32	33	509	169	168	259	83	146	8	3	4	0.016	0.018	0.024
.	19.01.15-16.32.28-1-83930	266	22	22	4	0	4	524	19	19	0	0	NA	NA	NA	75	71	527	184	173	272	97	155	60	6	2	0.114	0.033	0.012
.	19.01.15-16.32.39-1-83941	267	32	32	7	0	6	522	25	25	0	0	NA	NA	NA	78	73	533	176	177	271	94	157	87	26	16	0.163	0.148	0.09
.	19.01.15-16.32.43-1-83942	122	4	4	0	0	0	483	3	3	0	0	NA	NA	NA	23	25	502	166	170	247	84	152	10	4	0	0.02	0.024	0
.	19.01.15-16.32.47-1-83943	300	114	114	24	0	18	531	105	105	0	0	NA	NA	NA	76	76	533	179	177	277	96	158	289	57	19	0.542	0.318	0.107
.	19.01.15-16.32.50-1-83944	271	158	158	43	0	33	525	144	144	0	0	NA	NA	NA	71	74	534	177	176	273	93	159	342	73	18	0.64	0.412	0.102
.	19.01.15-16.35.03-1-83979	390	64	64	16	0	12	563	57	57	0	0	NA	NA	NA	111	110	558	180	185	301	96	166	145	43	8	0.26	0.239	0.043
.	19.01.15-16.35.22-1-84055	152	8	8	1	0	0	504	7	7	0	0	NA	NA	NA	56	49	518	173	171	262	90	152	23	0	1	0.044	0	0.006
.	19.01.15-16.35.41-1-84060	270	23	23	6	0	4	525	22	22	0	0	NA	NA	NA	77	72	534	172	179	280	85	160	62	8	3	0.116	0.047	0.017
.	19.01.15-16.36.03-1-84076	33	1	1	0	0	0	0	0	0	0	0	NA	NA	NA	5	11	494	165	165	0	0	0	0	0	0	0	0	0
.	19.01.15-16.36.07-1-84079	359	70	70	16	0	12	554	61	61	0	0	NA	NA	NA	117	108	539	193	189	277	108	169	175	38	17	0.325	0.197	0.09
.	19.01.15-16.36.08-1-84080	378	39	39	11	0	6	560	36	36	0	0	NA	NA	NA	142	117	553	190	187	292	102	166	121	15	5	0.219	0.079	0.027
.	19.01.15-16.36.11-1-84084	244	14	14	2	0	1	518	12	12	0	0	NA	NA	NA	54	59	521	175	176	267	91	160	34	7	0	0.065	0.04	0
.	19.01.15-16.37.05-1-84123	293	20	20	7	0	6	551	18	18	0	0	NA	NA	NA	85	102	552	185	178	292	100	159	42	14	0	0.076	0.076	0
.	19.01.15-16.38.00-1-84161	324	28	28	8	0	8	531	24	24	0	0	NA	NA	NA	74	82	540	178	177	279	92	160	57	21	9	0.106	0.118	0.051
.	19.01.15-16.38.52-1-84196	654	120	120	31	0	19	610	108	108	0	0	NA	NA	NA	158	165	588	192	198	327	106	177	288	66	6	0.49	0.344	0.03
.	19.01.15-16.38.56-1-84197	36	1	1	0	0	0	0	0	0	0	0	NA	NA	NA	8	11	494	166	164	0	0	0	0	0	0	0	0	0
.	19.01.15-16.39.01-1-84213	91	13	13	2	0	2	495	9	9	0	0	NA	NA	NA	32	40	510	167	176	253	83	159	25	1	4	0.049	0.006	0.023
.	19.01.15-16.39.28-1-84233	448	123	123	32	0	24	554	116	116	0	0	NA	NA	NA	127	103	551	186	179	289	104	161	274	78	10	0.497	0.419	0.056
.	19.01.15-16.39.34-1-84234	34	1	1	0	0	0	0	0	0	0	0	NA	NA	NA	10	11	494	164	166	0	0	0	0	0	2	0	0	0.012
.	19.01.15-16.39.38-1-84235	379	120	120	29	0	24	552	108	108	0	0	NA	NA	NA	99	108	558	184	179	296	97	159	262	78	17	0.47	0.424	0.095
.	19.01.15-16.39.57-1-84236	63	2	2	0	0	0	470	1	1	0	0	NA	NA	NA	20	14	497	164	166	244	81	145	3	0	0	0.006	0	0
.	19.01.15-16.40.05-1-84258	208	22	22	9	0	9	500	16	16	0	0	NA	NA	NA	50	45	518	172	168	265	86	149	41	1	13	0.079	0.006	0.077
.	19.01.15-16.40.08-1-84261	314	114	114	27	0	16	539	106	106	0	0	NA	NA	NA	85	90	534	180	189	278	94	167	254	64	16	0.476	0.356	0.085
.	19.01.15-16.40.15-1-84269	59	2	2	0	0	0	198	1	1	0	0	NA	NA	NA	22	13	494	167	165	100	39	59	7	0	0	0.014	0	0
.	19.01.15-16.40.20-1-84276	210	78	78	22	0	14	502	71	71	0	0	NA	NA	NA	49	47	514	173	173	260	88	154	197	41	12	0.383	0.237	0.069
.	19.01.15-16.40.20-1-84277	149	5	5	2	0	2	497	4	4	0	0	NA	NA	NA	43	40	510	173	170	258	86	153	14	2	0	0.027	0.012	0
.	19.01.15-16.40.40-1-84289	209	17	17	2	0	1	521	15	15	0	0	NA	NA	NA	56	64	524	180	173	272	94	155	42	0	1	0.08	0	0.006
.	19.01.15-16.41.27-1-84330	626	99	99	27	0	21	623	92	92	0	0	NA	NA	NA	172	186	611	195	193	341	111	171	281	47	8	0.46	0.241	0.041
.	19.01.15-16.41.38-1-84331	413	32	32	14	0	10	573	31	31	0	0	NA	NA	NA	112	124	561	188	188	304	101	168	95	38	1	0.169	0.202	0.005
.	19.01.15-16.43.16-1-84408	62	3	3	0	0	0	485	2	2	0	0	NA	NA	NA	27	33	507	170	169	250	86	149	9	0	0	0.018	0	0
.	19.01.15-16.43.57-1-84417	117	7	7	2	0	0	490	6	6	0	0	NA	NA	NA	31	37	510	168	172	252	85	153	25	0	4	0.049	0	0.023
.	19.01.15-16.44.25-1-84449	35	1	1	0	0	0	0	0	0	0	0	NA	NA	NA	10	10	495	164	164	0	0	0	0	0	0	0	0	0
.	19.01.15-16.44.26-1-84453	284	75	75	24	0	18	528	70	70	0	0	NA	NA	NA	61	73	532	173	181	278	87	163	193	35	9	0.363	0.202	0.05
.	19.01.15-16.44.28-1-84454	128	12	12	2	0	2	488	9	9	0	0	NA	NA	NA	31	40	511	177	165	256	89	143	20	8	8	0.039	0.045	0.048
.	19.01.15-16.44.33-1-84458	65	3	3	0	0	0	402	2	2	0	0	NA	NA	NA	12	26	505	164	170	203	65	134	4	0	0	0.008	0	0
.	19.01.15-16.44.49-1-84463	119	8	8	4	0	3	494	7	7	0	0	NA	NA	NA	37	44	515	169	173	257	84	153	10	5	2	0.019	0.03	0.012
.	19.01.15-16.44.53-1-84464	297	47	47	15	0	11	527	42	42	0	0	NA	NA	NA	81	84	542	178	177	277	92	158	103	31	2	0.19	0.174	0.011
.	19.01.15-16.44.55-1-84465	333	154	154	33	0	25	534	144	144	0	0	NA	NA	NA	86	84	537	181	179	280	94	160	363	72	12	0.676	0.398	0.067
.	19.01.15-16.45.06-1-84484	149	6	6	2	0	2	493	5	5	0	0	NA	NA	NA	58	46	512	170	177	256	81	156	7	6	4	0.014	0.035	0.023
.	19.01.15-16.45.06-1-84485	91	4	4	3	0	2	480	2	2	0	0	NA	NA	NA	37	35	507	173	168	249	85	146	7	4	0	0.014	0.023	0
.	19.01.15-16.45.11-1-84490	294	56	56	15	0	12	528	51	51	0	0	NA	NA	NA	89	73	532	176	178	274	93	161	152	61	3	0.286	0.347	0.017
.	19.01.15-16.45.14-1-84495	68	5	5	2	0	1	483	4	4	0	0	NA	NA	NA	29	29	504	167	171	250	80	153	16	5	0	0.032	0.03	0
.	19.01.15-16.45.26-1-84506	61	2	2	0	0	0	477	0	0	0	0	NA	NA	NA	19	27	509	165	166	249	81	147	5	0	0	0.01	0	0
.	19.01.15-16.45.56-1-84507	211	13	13	3	0	3	512	10	10	0	0	NA	NA	NA	71	66	531	173	175	272	88	152	23	24	0	0.043	0.139	0
.	19.01.15-16.45.57-1-84508	116	5	5	2	0	1	498	4	4	0	0	NA	NA	NA	44	50	508	175	180	251	88	159	13	3	2	0.026	0.017	0.011
.	19.01.15-16.45.57-1-84509	418	147	147	38	0	30	556	133	133	0	0	NA	NA	NA	125	112	559	184	182	295	98	163	338	74	12	0.605	0.402	0.066
.	19.01.15-16.46.01-1-84525	380	75	75	18	0	17	551	69	69	0	0	NA	NA	NA	121	102	548	185	182	290	99	162	205	66	12	0.374	0.357	0.066
.	19.01.15-16.46.19-1-84537	191	16	16	4	0	2	507	10	10	0	0	NA	NA	NA	56	49	516	172	174	263	89	155	36	4	8	0.07	0.023	0.046
.	19.01.15-16.46.26-1-84548	298	78	78	21	0	16	518	72	72	0	0	NA	NA	NA	76	63	527	179	170	275	93	150	231	40	12	0.438	0.223	0.071
.	19.01.15-16.46.28-1-84549	262	88	88	15	0	13	519	83	83	0	0	NA	NA	NA	78	72	532	177	176	271	92	156	190	55	8	0.357	0.311	0.045
.	19.01.15-16.47.09-1-84576	181	16	16	4	0	2	507	14	14	0	0	NA	NA	NA	56	53	522	169	175	266	84	157	23	21	5	0.044	0.124	0.029
.	19.01.15-16.47.18-1-84588	167	9	9	1	0	1	497	8	8	0	0	NA	NA	NA	50	47	519	172	169	260	88	149	22	2	1	0.042	0.012	0.006
.	19.01.15-16.47.25-1-84593	216	43	43	11	0	9	515	41	41	0	0	NA	NA	NA	70	62	523	177	175	267	92	156	83	42	0	0.159	0.237	0
.	19.01.15-16.48.32-1-84630	151	6	6	2	0	2	509	5	5	0	0	NA	NA	NA	58	58	516	174	181	261	88	160	7	7	4	0.014	0.04	0.022
.	19.01.15-16.48.33-1-84631	31	1	1	0	0	0	0	0	0	0	0	NA	NA	NA	6	13	498	165	163	0	0	0	2	0	0	0.004	0	0
.	19.01.15-16.48.35-1-84635	32	1	1	1	0	1	0	0	0	0	0	NA	NA	NA	5	9	494	164	164	0	0	0	0	0	0	0	0	0
.	19.01.15-16.48.51-1-84642	148	16	16	2	0	2	492	15	15	0	0	NA	NA	NA	54	41	509	173	172	253	85	154	39	12	0	0.077	0.069	0
.	19.01.15-16.49.14-1-84672	203	15	15	4	0	2	511	13	13	0	0	NA	NA	NA	52	58	520	180	171	267	93	151	43	10	0	0.083	0.056	0
.	19.01.15-16.49.21-1-84680	140	12	12	3	0	3	496	11	11	0	0	NA	NA	NA	36	43	514	172	170	258	89	149	29	1	2	0.056	0.006	0.012
.	19.01.15-16.49.27-1-84685	293	53	53	9	0	5	553	50	50	0	0	NA	NA	NA	104	99	537	186	189	280	102	171	93	31	15	0.173	0.167	0.079
.	19.01.15-16.49.29-1-84686	89	7	7	1	0	1	483	6	6	0	0	NA	NA	NA	37	28	503	169	169	251	84	148	26	2	3	0.052	0.012	0.018
.	19.01.15-16.49.39-1-84687	282	80	80	18	0	16	534	76	76	0	0	NA	NA	NA	98	84	530	188	179	275	100	159	218	48	4	0.411	0.255	0.022
.	19.01.15-16.49.42-1-84688	373	114	114	25	0	18	539	109	109	0	0	NA	NA	NA	111	90	545	182	176	285	97	157	257	70	9	0.472	0.385	0.051
.	19.01.15-16.49.43-1-84689	490	146	146	36	0	30	586	133	133	0	0	NA	NA	NA	114	127	569	187	184	314	105	167	324	86	7	0.569	0.46	0.038
.	19.01.15-16.49.45-1-84690	179	11	11	1	0	0	495	10	10	0	0	NA	NA	NA	49	48	513	177	171	255	88	152	6	16	2	0.012	0.09	0.012
.	19.01.15-16.49.47-1-84691	63	3	3	1	0	1	482	2	2	0	0	NA	NA	NA	22	30	503	167	173	246	81	155	8	0	0	0.016	0	0
.	19.01.15-16.49.55-1-84692	31	1	1	0	0	0	0	0	0	0	0	NA	NA	NA	7	8	493	164	164	0	0	0	0	0	0	0	0	0
.	19.01.15-16.49.58-1-84693	661	75	75	19	0	13	617	68	68	0	0	NA	NA	NA	183	170	587	195	201	326	110	181	202	45	12	0.344	0.231	0.06
.	19.01.15-16.50.05-1-84715	156	20	20	7	0	5	509	15	15	0	0	NA	NA	NA	55	61	523	180	171	264	94	151	44	17	9	0.084	0.094	0.053
.	19.01.15-16.50.11-1-84722	385	34	34	9	0	7	563	32	32	0	0	NA	NA	NA	117	118	551	194	186	289	107	167	57	37	10	0.103	0.191	0.054
.	19.01.15-16.50.15-1-84730	32	1	1	0	0	0	0	0	0	0	0	NA	NA	NA	12	10	493	166	164	0	0	0	0	0	0	0	0	0
.	19.01.15-16.50.18-1-84733	96	10	10	2	0	2	488	8	8	0	0	NA	NA	NA	30	29	506	165	171	254	81	153	7	14	2	0.014	0.085	0.012
.	19.01.15-16.50.42-1-84745	56	2	2	0	0	0	485	1	1	0	0	NA	NA	NA	19	28	506	168	167	253	83	149	4	0	2	0.008	0	0.012
.	19.01.15-16.50.43-1-84750	325	73	73	15	0	10	533	66	66	0	0	NA	NA	NA	92	84	536	183	178	280	96	157	190	34	13	0.354	0.186	0.073
.	19.01.15-16.50.52-1-84751	63	2	2	1	0	1	477	1	1	0	0	NA	NA	NA	20	27	505	169	166	246	84	147	0	4	3	0	0.024	0.018
.	19.01.15-16.50.56-1-84752	466	29	29	7	0	6	574	26	26	0	0	NA	NA	NA	141	124	568	184	185	307	101	166	73	19	2	0.129	0.103	0.011
.	19.01.15-16.51.18-1-84785	119	6	6	2	0	1	482	5	5	0	0	NA	NA	NA	46	35	510	169	169	253	83	146	15	5	3	0.029	0.03	0.018
.	19.01.15-16.52.00-1-84805	386	104	104	30	0	25	549	95	95	0	0	NA	NA	NA	115	97	538	183	189	282	97	170	263	50	16	0.489	0.273	0.085
.	19.01.15-16.52.32-1-84831	385	26	26	5	0	3	562	22	22	0	0	NA	NA	NA	99	111	551	186	187	291	100	171	53	40	9	0.096	0.215	0.048
.	19.01.15-16.52.32-1-84832	496	118	118	28	0	24	582	110	110	0	0	NA	NA	NA	140	128	567	185	189	311	101	170	303	61	1	0.534	0.33	0.005
.	19.01.15-16.53.00-1-84859	39	1	1	1	0	1	0	0	0	0	0	NA	NA	NA	16	8	493	163	165	0	0	0	0	3	0	0	0.018	0
.	19.01.15-16.53.05-1-84860	422	95	95	18	0	10	554	86	86	0	0	NA	NA	NA	111	100	545	184	184	291	98	165	214	46	10	0.393	0.25	0.054
.	19.01.15-16.53.06-1-84861	57	3	3	2	0	1	486	2	2	0	0	NA	NA	NA	20	26	503	172	164	251	88	147	11	0	0	0.022	0	0
.	19.01.15-16.53.17-1-84877	56	2	2	1	0	1	475	1	1	0	0	NA	NA	NA	30	26	500	169	170	245	80	150	0	3	0	0	0.018	0
.	19.01.15-16.53.19-1-84878	93	4	4	2	0	2	480	3	3	0	0	NA	NA	NA	27	30	506	168	169	249	82	149	8	0	0	0.016	0	0
.	19.01.15-16.53.37-1-84883	385	141	141	40	0	27	553	131	131	0	0	NA	NA	NA	109	97	542	183	185	288	97	168	297	89	27	0.548	0.486	0.146
.	19.01.15-16.53.39-1-84884	207	30	30	11	0	10	516	28	28	0	0	NA	NA	NA	66	64	527	174	176	272	87	157	51	13	0	0.097	0.075	0
.	19.01.15-16.53.40-1-84885	253	40	40	12	0	11	518	32	32	0	0	NA	NA	NA	84	71	529	175	180	269	89	160	102	24	8	0.193	0.137	0.044
.	19.01.15-16.53.46-1-84886	63	2	2	0	0	0	486	1	1	0	0	NA	NA	NA	31	36	514	171	164	254	86	146	3	6	0	0.006	0.035	0
.	19.01.15-16.53.46-1-84887	34	1	1	0	0	0	0	0	0	0	0	NA	NA	NA	10	10	493	166	164	0	0	0	2	0	0	0.004	0	0
.	19.01.15-16.53.48-1-84890	154	11	11	1	0	1	492	9	9	0	0	NA	NA	NA	36	41	516	168	170	260	82	150	18	5	0	0.035	0.03	0
.	19.01.15-16.54.05-1-84906	361	174	174	45	0	35	549	158	158	0	0	NA	NA	NA	94	99	548	179	185	288	93	168	380	88	33	0.693	0.492	0.178
.	19.01.15-16.54.15-1-84916	479	71	71	17	0	12	575	66	66	0	0	NA	NA	NA	122	123	564	186	186	303	102	170	184	70	6	0.326	0.376	0.032
.	19.01.15-16.55.21-1-84966	205	9	9	5	0	4	514	8	8	0	0	NA	NA	NA	65	62	526	171	178	267	87	160	18	3	4	0.034	0.018	0.022
.	19.01.15-16.55.32-1-84971	317	90	90	35	0	23	542	83	83	0	0	NA	NA	NA	73	96	549	180	180	289	93	160	220	71	6	0.401	0.394	0.033
.	19.01.15-16.55.42-1-84972	259	30	30	7	0	6	523	27	27	0	0	NA	NA	NA	78	66	531	174	174	280	91	152	66	23	3	0.124	0.132	0.017
.	19.01.15-16.55.55-1-84973	474	106	106	23	0	16	556	90	90	0	0	NA	NA	NA	130	113	556	185	185	291	100	165	240	87	16	0.432	0.47	0.086
.	19.01.15-16.56.18-1-85006	266	67	67	16	0	11	523	62	62	0	0	NA	NA	NA	90	74	529	178	180	272	92	159	154	32	10	0.291	0.18	0.056
.	19.01.15-16.56.28-1-85011	240	46	46	14	0	12	519	41	41	0	0	NA	NA	NA	86	66	531	173	175	274	91	154	70	52	8	0.132	0.301	0.046
.	19.01.15-16.56.43-1-85015	326	128	128	39	0	28	521	114	114	0	0	NA	NA	NA	96	70	526	180	177	272	91	158	310	56	13	0.589	0.311	0.073
.	19.01.15-16.57.20-1-85050	36	1	1	0	0	0	0	0	0	0	0	NA	NA	NA	18	10	493	165	165	0	0	0	0	1	0	0	0.006	0
.	19.01.15-16.57.23-1-85053	327	48	48	10	0	9	548	43	43	0	0	NA	NA	NA	100	108	546	188	187	278	101	169	109	27	2	0.2	0.144	0.011
.	19.01.15-16.57.51-1-85058	512	141	141	45	0	36	584	129	129	0	0	NA	NA	NA	140	138	573	185	193	309	101	174	328	64	15	0.572	0.346	0.078
.	19.01.15-16.58.01-1-85074	34	1	1	0	0	0	0	0	0	0	0	NA	NA	NA	10	12	496	166	163	0	0	0	4	0	0	0.008	0	0
.	19.01.15-16.58.10-1-85080	291	107	107	35	0	26	536	100	100	0	0	NA	NA	NA	68	88	553	171	177	291	87	158	265	71	17	0.479	0.415	0.096
.	19.01.15-16.58.10-1-85081	169	10	10	3	0	3	512	9	9	0	0	NA	NA	NA	50	60	522	177	174	264	90	158	16	2	0	0.031	0.011	0
.	19.01.15-16.58.24-1-85094	429	81	81	28	0	23	563	74	74	0	0	NA	NA	NA	117	113	558	191	177	299	107	157	215	22	12	0.385	0.115	0.068
.	19.01.15-16.58.47-1-85108	241	13	13	7	0	6	516	12	12	0	0	NA	NA	NA	76	70	532	176	175	267	92	157	49	4	3	0.092	0.023	0.017
.	19.01.15-16.58.47-1-85113	203	12	12	2	0	2	505	10	10	0	0	NA	NA	NA	55	58	516	180	175	258	92	155	26	10	2	0.05	0.056	0.011
.	19.01.15-16.58.51-1-85114	465	110	110	28	0	19	577	105	105	0	0	NA	NA	NA	122	128	563	189	189	307	101	169	266	54	16	0.472	0.286	0.085
.	19.01.15-16.58.55-1-85115	34	1	1	0	0	0	0	0	0	0	0	NA	NA	NA	15	8	490	164	167	0	0	0	2	0	0	0.004	0	0
.	19.01.15-16.59.29-1-85150	199	16	16	6	0	5	510	14	14	0	0	NA	NA	NA	64	67	530	175	175	268	89	153	39	16	2	0.074	0.091	0.011
.	19.01.15-17.00.25-1-85191	174	9	9	4	0	2	502	8	8	0	0	NA	NA	NA	52	52	521	167	177	262	83	157	16	12	0	0.031	0.072	0
.	19.01.15-17.00.28-1-85192	499	114	114	38	0	28	577	106	106	0	0	NA	NA	NA	154	135	572	186	190	306	101	170	264	56	21	0.462	0.301	0.111
.	19.01.15-17.01.02-1-85250	173	30	30	8	0	7	501	28	28	0	0	NA	NA	NA	72	60	526	177	170	263	91	147	74	14	5	0.141	0.079	0.029
.	19.01.15-17.01.13-1-85299	484	116	116	30	0	24	568	110	110	0	0	NA	NA	NA	127	130	566	193	184	301	105	162	284	55	19	0.502	0.285	0.103
.	19.01.15-17.01.27-1-85313	706	83	83	28	0	22	650	77	77	0	0	NA	NA	NA	185	199	603	213	196	346	126	178	208	84	2	0.345	0.394	0.01
.	19.01.15-17.02.08-1-85332	375	155	155	39	0	29	556	147	147	0	0	NA	NA	NA	80	103	549	182	185	290	99	167	341	68	28	0.621	0.374	0.151
.	19.01.15-17.02.09-1-85334	66	3	3	0	0	0	480	2	2	0	0	NA	NA	NA	22	22	501	167	167	248	83	149	12	0	0	0.024	0	0
.	19.01.15-17.02.10-1-85335	36	1	1	0	0	0	0	0	0	0	0	NA	NA	NA	15	8	492	166	163	0	0	0	0	3	0	0	0.018	0
.	19.01.15-17.02.13-1-85340	432	124	124	35	0	29	573	109	109	0	0	NA	NA	NA	101	117	562	181	187	304	99	170	312	41	30	0.555	0.227	0.16
.	19.01.15-17.02.32-1-85354	369	73	73	14	0	12	553	66	66	0	0	NA	NA	NA	120	98	550	185	176	295	101	157	190	48	9	0.345	0.259	0.051
.	19.01.15-17.03.01-1-85381	322	84	84	22	0	15	535	75	75	0	0	NA	NA	NA	91	87	545	177	178	284	94	157	206	61	5	0.378	0.345	0.028
.	19.01.15-17.03.23-1-85398	453	126	126	30	0	24	551	115	115	0	0	NA	NA	NA	121	104	551	188	178	292	99	160	292	52	12	0.53	0.277	0.067
.	19.01.15-17.04.03-1-85419	63	3	3	0	0	0	491	2	2	0	0	NA	NA	NA	22	34	510	170	167	255	86	150	8	4	0	0.016	0.024	0
.	19.01.15-17.04.27-1-85439	158	8	8	3	0	2	502	7	7	0	0	NA	NA	NA	35	48	520	170	171	265	84	153	21	8	0	0.04	0.047	0
.	19.01.15-17.04.28-1-85440	294	33	33	12	0	9	524	30	30	0	0	NA	NA	NA	97	70	524	180	179	270	95	159	85	18	8	0.162	0.1	0.045
.	19.01.15-17.04.31-1-85441	90	3	3	0	0	0	478	2	2	0	0	NA	NA	NA	33	25	502	169	167	247	83	148	7	0	0	0.014	0	0
.	19.01.15-17.04.46-1-85445	237	19	19	4	0	4	515	18	18	0	0	NA	NA	NA	64	63	527	177	172	269	92	154	43	7	0	0.082	0.04	0
.	19.01.15-17.04.57-1-85450	176	9	9	3	0	3	505	7	7	0	0	NA	NA	NA	46	57	531	170	169	270	84	151	31	0	0	0.058	0	0
.	19.01.15-17.04.57-1-85451	488	100	100	27	0	26	572	95	95	0	0	NA	NA	NA	143	129	566	190	186	305	104	163	248	54	12	0.438	0.284	0.065
.	19.01.15-17.05.34-1-85488	94	6	6	2	0	2	493	5	5	0	0	NA	NA	NA	32	42	517	168	170	259	84	150	24	4	0	0.046	0.024	0
.	19.01.15-17.05.46-1-85489	121	9	9	2	0	2	488	8	8	0	0	NA	NA	NA	35	35	510	170	168	252	87	149	6	6	9	0.012	0.035	0.054
.	19.01.15-17.05.47-1-85490	396	130	130	33	0	28	559	119	119	0	0	NA	NA	NA	100	108	539	191	191	279	106	174	279	67	12	0.518	0.351	0.063
.	19.01.15-17.05.53-1-85491	122	8	8	0	0	0	486	6	6	0	0	NA	NA	NA	32	30	505	170	168	253	85	148	27	2	0	0.053	0.012	0
.	19.01.15-17.05.56-1-85492	62	2	2	1	0	1	474	1	1	0	0	NA	NA	NA	13	16	501	163	165	245	81	148	5	1	0	0.01	0.006	0
.	19.01.15-17.05.58-1-85493	201	14	14	2	0	2	502	12	12	0	0	NA	NA	NA	76	54	516	175	176	257	90	155	40	2	0	0.078	0.011	0
.	19.01.15-17.06.16-1-85520	302	60	60	16	0	12	550	53	53	0	0	NA	NA	NA	80	96	546	186	177	290	101	159	161	38	3	0.295	0.204	0.017
.	19.01.15-17.06.16-1-85521	58	2	2	1	0	1	480	1	1	0	0	NA	NA	NA	26	25	502	168	168	247	85	148	0	4	0	0	0.024	0
.	19.01.15-17.06.17-1-85528	500	97	97	31	0	27	573	90	90	0	0	NA	NA	NA	120	123	564	186	186	304	101	168	250	62	13	0.443	0.333	0.07
.	19.01.15-17.06.23-1-85530	330	30	30	7	0	6	537	26	26	0	0	NA	NA	NA	86	86	542	181	176	284	98	155	79	19	1	0.146	0.105	0.006
.	19.01.15-17.06.28-1-85534	291	32	32	6	0	4	518	29	29	0	0	NA	NA	NA	91	68	528	178	175	271	92	155	52	36	10	0.098	0.202	0.057
.	19.01.15-17.06.29-1-85535	376	29	29	3	0	3	544	25	25	0	0	NA	NA	NA	117	94	546	179	182	289	95	160	63	14	5	0.115	0.078	0.027
.	19.01.15-17.06.36-1-85536	404	118	118	25	0	20	548	110	110	0	0	NA	NA	NA	101	105	549	186	183	291	98	159	269	74	15	0.49	0.398	0.082
.	19.01.15-17.07.21-1-85574	149	5	5	4	0	3	510	4	4	0	0	NA	NA	NA	49	62	532	171	172	270	88	152	12	3	0	0.023	0.018	0
.	19.01.15-17.07.30-1-85581	362	172	172	36	0	31	531	165	165	0	0	NA	NA	NA	98	78	534	180	177	277	95	159	340	90	24	0.637	0.5	0.136
.	19.01.15-17.07.33-1-85582	385	66	66	16	0	12	550	58	58	0	0	NA	NA	NA	111	100	552	184	177	295	98	157	161	66	6	0.292	0.359	0.034
.	19.01.15-17.07.47-1-85583	235	50	50	12	0	10	532	46	46	0	0	NA	NA	NA	63	78	530	184	177	277	96	159	94	27	4	0.177	0.147	0.023
.	19.01.15-17.08.00-1-85599	449	113	113	31	0	22	570	106	106	0	0	NA	NA	NA	108	121	565	178	191	311	92	167	308	50	26	0.545	0.281	0.136
.	19.01.15-17.08.10-1-85605	133	17	17	7	0	5	487	16	16	0	0	NA	NA	NA	41	33	509	169	168	255	84	148	56	11	0	0.11	0.065	0
.	19.01.15-17.08.48-1-85631	63	3	3	2	0	1	473	2	2	0	0	NA	NA	NA	28	19	501	166	165	245	82	146	3	0	11	0.006	0	0.067
.	19.01.15-17.08.49-1-85632	232	24	24	9	0	9	517	22	22	0	0	NA	NA	NA	64	61	518	177	179	264	95	158	49	10	12	0.095	0.056	0.067
.	19.01.15-17.08.52-1-85637	36	1	1	0	0	0	0	0	0	0	0	NA	NA	NA	15	12	497	163	165	0	0	0	1	0	0	0.002	0	0
.	19.01.15-17.08.54-1-85638	177	30	30	9	0	7	509	28	28	0	0	NA	NA	NA	65	57	524	175	171	269	91	149	71	12	4	0.135	0.069	0.023
.	19.01.15-17.09.07-1-85656	91	6	6	2	0	2	487	4	4	0	0	NA	NA	NA	21	33	505	174	167	251	89	147	7	2	2	0.014	0.011	0.012
.	19.01.15-17.09.17-1-85670	116	5	5	0	0	0	483	4	4	0	0	NA	NA	NA	28	30	503	171	169	247	86	150	9	2	3	0.018	0.012	0.018
.	19.01.15-17.09.25-1-85675	208	60	60	15	0	13	501	51	51	0	0	NA	NA	NA	76	54	523	169	175	260	86	155	142	42	10	0.272	0.249	0.057
.	19.01.15-17.09.28-1-85676	170	6	6	4	0	3	513	5	5	0	0	NA	NA	NA	43	62	523	177	175	265	90	158	13	3	2	0.025	0.017	0.011
.	19.01.15-17.09.28-1-85677	94	5	5	2	0	2	471	3	3	0	0	NA	NA	NA	34	25	502	169	167	243	83	145	8	4	0	0.016	0.024	0
.	19.01.15-17.09.40-1-85678	90	5	5	3	0	1	484	4	4	0	0	NA	NA	NA	23	29	502	171	169	249	84	151	13	13	0	0.026	0.076	0
.	19.01.15-17.09.41-1-85679	362	80	80	16	0	12	560	74	74	0	0	NA	NA	NA	94	118	555	187	189	290	100	170	179	47	11	0.323	0.251	0.058
.	19.01.15-17.10.13-1-85708	90	3	3	1	0	1	472	1	1	0	0	NA	NA	NA	31	16	500	166	163	247	80	145	11	0	0	0.022	0	0
.	19.01.15-17.10.14-1-85710	88	4	4	0	0	0	479	3	3	0	0	NA	NA	NA	32	28	506	169	166	250	83	146	3	6	0	0.006	0.036	0
.	19.01.15-17.10.28-1-85722	34	1	1	0	0	0	0	0	0	0	0	NA	NA	NA	7	9	493	166	163	0	0	0	3	0	0	0.006	0	0
.	19.01.15-17.10.31-1-85723	234	35	35	7	0	6	517	28	28	0	0	NA	NA	NA	60	60	518	173	182	268	89	160	89	8	3	0.172	0.046	0.016
.	19.01.15-17.10.33-1-85724	39	1	1	1	0	1	0	0	0	0	0	NA	NA	NA	13	12	495	165	165	0	0	0	3	0	0	0.006	0	0
.	19.01.15-17.10.37-1-85725	439	148	148	41	0	34	563	133	133	0	0	NA	NA	NA	96	114	559	182	186	297	98	168	326	102	21	0.583	0.56	0.113
.	19.01.15-17.10.37-1-85726	447	146	146	34	0	23	556	133	133	0	0	NA	NA	NA	112	111	556	185	183	288	103	165	250	101	48	0.45	0.546	0.262
.	19.01.15-17.10.40-1-85731	99	4	4	0	0	0	487	2	2	0	0	NA	NA	NA	24	36	509	170	170	250	85	152	4	0	1	0.008	0	0.006
.	19.01.15-17.10.56-1-85739	295	25	25	7	0	4	544	23	23	0	0	NA	NA	NA	86	90	536	181	186	282	95	167	52	18	3	0.097	0.099	0.016
.	19.01.15-17.11.47-1-85776	62	2	2	0	0	0	97	1	1	0	0	NA	NA	NA	16	14	497	166	164	52	19	26	7	0	0	0.014	0	0
.	19.01.15-17.12.24-1-85800	149	17	17	2	0	2	497	16	16	0	0	NA	NA	NA	53	48	517	170	174	259	83	155	15	33	3	0.029	0.194	0.017
.	19.01.15-17.12.38-1-85814	368	128	128	31	0	26	548	121	121	0	0	NA	NA	NA	88	100	543	184	186	283	97	168	273	74	20	0.503	0.402	0.108
.	19.01.15-17.12.42-1-85819	61	2	2	1	0	0	481	1	1	0	0	NA	NA	NA	31	33	507	167	172	252	77	152	8	0	0	0.016	0	0
.	19.01.15-17.12.42-1-85820	328	60	60	11	0	8	543	57	57	0	0	NA	NA	NA	78	89	540	186	176	284	101	158	160	41	8	0.296	0.22	0.045
.	19.01.15-17.13.37-1-85862	661	88	88	26	0	19	629	80	80	0	0	NA	NA	NA	190	175	589	199	200	331	116	182	224	69	17	0.38	0.347	0.085
.	19.01.15-17.13.46-1-85865	629	86	86	26	0	17	624	78	78	0	0	NA	NA	NA	175	181	598	203	193	332	118	174	200	75	14	0.334	0.369	0.073
.	19.01.15-17.13.51-1-85866	149	8	8	2	0	2	495	6	6	0	0	NA	NA	NA	40	33	508	167	171	259	83	153	14	9	4	0.028	0.054	0.023
.	19.01.15-17.14.59-1-85925	241	23	23	7	0	6	517	20	20	0	0	NA	NA	NA	81	71	539	171	174	283	88	146	42	21	3	0.078	0.123	0.017
.	19.01.15-17.15.04-1-85926	417	100	100	24	0	17	580	95	95	0	0	NA	NA	NA	120	133	571	186	189	308	99	173	272	33	11	0.476	0.177	0.058
.	19.01.15-17.17.29-1-86023	97	5	5	2	0	2	486	3	3	0	0	NA	NA	NA	31	33	504	172	170	252	87	147	11	9	0	0.022	0.052	0
.	19.01.15-17.23.36-1-86196	86	6	6	3	0	2	481	5	5	0	0	NA	NA	NA	39	30	509	167	167	251	83	147	20	7	1	0.039	0.042	0.006
.	19.01.15-17.34.22-1-86582	33	1	1	0	0	0	0	0	0	0	0	NA	NA	NA	13	4	490	164	163	0	0	0	0	0	0	0	0	0
.	19.01.15-17.37.13-1-86875	33	1	1	0	0	0	0	0	0	0	0	NA	NA	NA	10	18	502	166	163	0	0	0	0	0	0	0	0	0
.	19.01.15-17.37.48-1-86889	30	1	1	0	0	0	0	0	0	0	0	NA	NA	NA	8	9	495	163	164	0	0	0	0	0	0	0	0	0
.	19.01.15-17.38.10-1-86890	377	118	118	21	0	18	549	109	109	0	0	NA	NA	NA	104	94	534	185	188	283	101	165	264	68	14	0.494	0.368	0.074
.	19.01.15-17.38.19-1-86914	90	6	6	1	0	1	483	4	4	0	0	NA	NA	NA	27	27	506	165	169	253	80	150	13	0	4	0.026	0	0.024
.	19.01.15-17.38.42-1-86932	63	2	2	0	0	0	296	1	1	0	0	NA	NA	NA	19	20	501	167	165	156	51	89	3	5	0	0.006	0.03	0
.	19.01.15-17.38.49-1-86935	446	85	85	22	0	16	583	81	81	0	0	NA	NA	NA	121	133	566	188	192	303	105	175	220	62	9	0.389	0.33	0.047
.	19.01.15-17.40.39-1-87017	329	32	32	8	0	5	555	27	27	0	0	NA	NA	NA	86	101	554	177	183	296	95	164	66	10	18	0.119	0.056	0.098
.	19.01.15-17.40.42-1-87022	95	5	5	2	0	2	480	4	4	0	0	NA	NA	NA	38	28	503	169	169	248	82	150	7	8	0	0.014	0.047	0
.	19.01.15-17.40.47-1-87023	201	22	22	8	0	5	511	21	21	0	0	NA	NA	NA	62	64	528	178	171	269	93	149	42	23	4	0.08	0.129	0.023
.	19.01.15-17.40.49-1-87024	112	8	8	1	0	1	490	7	7	0	0	NA	NA	NA	32	37	507	170	173	250	85	155	16	0	2	0.032	0	0.012
.	19.01.15-17.40.53-1-87025	400	82	82	24	0	20	566	76	76	0	0	NA	NA	NA	102	109	553	183	186	302	99	165	231	49	8	0.418	0.268	0.043
.	19.01.15-17.40.58-1-87041	470	77	77	17	0	10	569	69	69	0	0	NA	NA	NA	136	119	565	183	184	307	96	166	203	24	6	0.359	0.131	0.033
.	19.01.15-17.41.00-1-87042	640	79	79	20	0	14	620	77	77	0	0	NA	NA	NA	156	174	580	205	202	322	118	180	214	76	9	0.369	0.371	0.045
.	19.01.15-17.41.13-1-87058	96	4	4	1	0	1	478	3	3	0	0	NA	NA	NA	30	31	510	167	167	250	82	146	6	0	0	0.012	0	0
.	19.01.15-17.41.54-1-87072	291	105	105	19	0	16	531	102	102	0	0	NA	NA	NA	78	74	537	175	175	282	92	157	240	40	25	0.447	0.229	0.143
.	19.01.15-17.41.57-1-87073	400	65	65	17	0	16	554	57	57	0	0	NA	NA	NA	118	108	546	189	186	287	102	165	102	55	17	0.187	0.291	0.091
.	19.01.15-17.42.01-1-87089	117	9	9	2	0	1	495	6	6	0	0	NA	NA	NA	35	46	517	171	171	258	86	151	21	4	0	0.041	0.023	0
.	19.01.15-17.42.41-1-87115	473	135	135	27	0	22	571	121	121	0	0	NA	NA	NA	130	124	570	179	188	308	95	168	360	41	11	0.632	0.229	0.059
.	19.01.15-17.43.28-1-87157	156	9	9	0	0	0	496	6	6	0	0	NA	NA	NA	35	39	512	173	167	260	88	148	8	7	3	0.016	0.04	0.018
.	19.01.15-17.43.32-1-87158	331	54	54	21	0	17	535	51	51	0	0	NA	NA	NA	92	84	535	179	183	277	92	166	104	49	14	0.194	0.274	0.077
.	19.01.15-17.43.46-1-87161	438	74	74	21	0	18	571	70	70	0	0	NA	NA	NA	129	122	546	190	199	288	105	178	152	68	14	0.278	0.358	0.07
.	19.01.15-17.43.50-1-87162	169	13	13	1	0	0	513	10	10	0	0	NA	NA	NA	59	62	526	179	170	266	94	153	32	12	4	0.061	0.067	0.024
.	19.01.15-17.43.59-1-87178	140	21	21	6	0	4	497	19	19	0	0	NA	NA	NA	45	46	512	175	172	257	90	150	57	8	5	0.111	0.046	0.029
.	19.01.15-17.44.00-1-87179	502	147	147	35	0	24	590	135	135	0	0	NA	NA	NA	121	138	575	187	189	318	103	169	328	81	10	0.57	0.433	0.053
.	19.01.15-17.44.08-1-87182	652	129	129	36	0	28	610	116	116	0	0	NA	NA	NA	193	167	589	194	197	324	109	177	264	97	12	0.448	0.5	0.061
.	19.01.15-17.44.20-1-87196	33	1	1	0	0	0	0	0	0	0	0	NA	NA	NA	10	12	492	167	166	0	0	0	0	0	3	0	0	0.018
.	19.01.15-17.44.23-1-87198	419	138	138	49	0	39	554	130	130	0	0	NA	NA	NA	102	106	563	174	182	301	90	163	315	86	20	0.56	0.494	0.11
.	19.01.15-17.44.34-1-87202	268	22	22	8	0	8	532	20	20	0	0	NA	NA	NA	87	76	536	172	181	283	86	163	77	0	4	0.144	0	0.022
.	19.01.15-17.44.43-1-87203	344	62	62	17	0	15	532	54	54	0	0	NA	NA	NA	87	87	542	187	171	282	99	151	143	66	3	0.264	0.353	0.018
.	19.01.15-17.44.54-1-87204	312	27	27	7	0	7	526	25	25	0	0	NA	NA	NA	90	77	540	177	173	279	92	155	46	19	6	0.085	0.107	0.035
.	19.01.15-17.45.31-1-87248	172	17	17	8	0	7	503	16	16	0	0	NA	NA	NA	51	53	522	168	176	263	83	157	39	6	4	0.075	0.036	0.023
.	19.01.15-17.46.37-1-87286	34	1	1	0	0	0	0	0	0	0	0	NA	NA	NA	12	10	493	167	163	0	0	0	0	0	2	0	0	0.012
.	19.01.15-17.46.38-1-87287	417	81	81	20	0	13	546	68	68	0	0	NA	NA	NA	131	91	539	181	184	284	99	163	231	21	6	0.429	0.116	0.033
.	19.01.15-17.46.40-1-87288	712	112	112	32	0	22	621	105	105	0	0	NA	NA	NA	190	175	595	204	189	335	120	166	234	92	15	0.393	0.451	0.079
.	19.01.15-17.46.40-1-87289	404	79	79	24	0	18	575	67	67	0	0	NA	NA	NA	129	127	566	185	189	309	98	168	192	74	2	0.339	0.4	0.011
.	19.01.15-17.46.56-1-87290	357	65	65	22	0	16	541	57	57	0	0	NA	NA	NA	102	98	551	187	173	292	100	149	157	52	15	0.285	0.278	0.087
.	19.01.15-17.47.44-1-87334	556	101	101	28	0	24	603	96	96	0	0	NA	NA	NA	159	156	599	187	183	340	100	163	232	51	9	0.387	0.273	0.049
.	19.01.15-17.49.29-1-87419	266	94	94	21	0	15	525	91	91	0	0	NA	NA	NA	74	71	527	180	177	276	95	154	222	48	0	0.421	0.267	0
.	19.01.15-17.49.34-1-87420	294	42	42	16	0	12	555	38	38	0	0	NA	NA	NA	91	104	545	185	187	286	101	168	107	34	1	0.196	0.184	0.005
.	19.01.15-17.49.35-1-87421	95	12	12	5	0	5	486	9	9	0	0	NA	NA	NA	33	32	506	166	173	251	81	154	19	7	8	0.038	0.042	0.046
.	19.01.15-17.49.54-1-87422	333	102	102	28	0	22	540	92	92	0	0	NA	NA	NA	92	87	540	177	183	281	94	165	231	82	11	0.428	0.463	0.06
.	19.01.15-17.50.03-1-87444	94	7	7	2	0	2	478	5	5	0	0	NA	NA	NA	26	25	504	167	167	250	82	146	8	3	1	0.016	0.018	0.006
.	19.01.15-17.50.03-1-87445	323	87	87	24	0	18	544	80	80	0	0	NA	NA	NA	94	99	556	179	177	292	96	156	186	43	13	0.335	0.24	0.073
.	19.01.15-17.50.07-1-87447	179	9	9	2	0	1	496	8	8	0	0	NA	NA	NA	57	47	514	171	175	255	87	154	15	5	10	0.029	0.029	0.057
.	19.01.15-17.50.21-1-87462	214	44	44	8	0	8	506	40	40	0	0	NA	NA	NA	44	55	524	171	173	270	83	153	88	36	3	0.168	0.211	0.017
.	19.01.15-17.50.28-1-87467	155	8	8	2	0	0	505	7	7	0	0	NA	NA	NA	56	56	526	170	173	267	87	151	17	8	0	0.032	0.047	0
.	19.01.15-17.50.33-1-87468	147	12	12	1	0	0	492	11	11	0	0	NA	NA	NA	39	37	512	171	167	260	84	148	31	2	0	0.061	0.012	0
.	19.01.15-17.50.42-1-87473	350	114	114	28	0	25	562	109	109	0	0	NA	NA	NA	101	115	553	187	188	291	102	169	230	70	17	0.416	0.374	0.09
.	19.01.15-17.50.49-1-87474	330	121	121	33	0	24	524	114	114	0	0	NA	NA	NA	89	77	526	182	182	269	95	160	273	71	15	0.519	0.39	0.082
.	19.01.15-17.51.01-1-87490	277	38	38	9	0	6	532	35	35	0	0	NA	NA	NA	85	77	539	177	174	284	95	153	81	39	11	0.15	0.22	0.063
.	19.01.15-17.51.03-1-87491	241	19	19	1	0	1	514	18	18	0	0	NA	NA	NA	79	63	532	173	171	275	86	153	47	6	0	0.088	0.035	0
.	19.01.15-17.52.55-1-87564	35	1	1	0	0	0	0	0	0	0	0	NA	NA	NA	11	8	492	163	166	0	0	0	2	0	0	0.004	0	0
.	19.01.15-17.52.58-1-87565	35	1	1	0	0	0	0	0	0	0	0	NA	NA	NA	10	7	495	163	162	0	0	0	1	0	0	0.002	0	0
.	19.01.15-17.52.58-1-87581	422	77	77	23	0	15	576	72	72	0	0	NA	NA	NA	121	120	554	194	185	300	110	166	192	57	5	0.347	0.294	0.027
.	19.01.15-17.53.01-1-87582	31	1	1	0	0	0	0	0	0	0	0	NA	NA	NA	11	8	493	165	163	0	0	0	1	0	0	0.002	0	0
.	19.01.15-17.53.03-1-87583	421	30	30	9	0	5	574	28	28	0	0	NA	NA	NA	111	124	566	187	184	303	104	167	100	17	0	0.177	0.091	0
.	19.01.15-17.53.11-1-87593	31	1	1	0	0	0	0	0	0	0	0	NA	NA	NA	7	7	489	167	164	0	0	0	2	0	0	0.004	0	0
.	19.01.15-17.53.23-1-87601	115	9	9	0	0	0	485	5	5	0	0	NA	NA	NA	42	37	508	172	170	251	87	147	19	1	0	0.037	0.006	0
.	19.01.15-17.53.47-1-87614	91	9	9	3	0	3	495	7	7	0	0	NA	NA	NA	32	43	509	173	174	252	89	154	30	2	0	0.059	0.012	0
.	19.01.15-17.53.58-1-87630	268	79	79	22	0	15	520	76	76	0	0	NA	NA	NA	68	65	522	182	174	270	98	152	165	80	7	0.316	0.44	0.04
.	19.01.15-17.54.00-1-87631	32	1	1	0	0	0	0	0	0	0	0	NA	NA	NA	5	10	497	163	163	0	0	0	2	0	0	0.004	0	0
.	19.01.15-17.54.00-1-87632	494	115	115	31	0	21	574	106	106	0	0	NA	NA	NA	134	124	563	186	188	302	102	170	299	65	12	0.531	0.349	0.064
.	19.01.15-17.54.03-1-87633	158	17	17	3	0	2	511	14	14	0	0	NA	NA	NA	53	58	517	178	176	263	94	154	41	4	8	0.079	0.022	0.045
.	19.01.15-17.54.12-1-87641	235	36	36	10	0	8	507	33	33	0	0	NA	NA	NA	63	55	518	176	174	261	89	157	73	16	0	0.141	0.091	0
.	19.01.15-17.54.28-1-87654	174	42	42	15	0	11	501	39	39	0	0	NA	NA	NA	53	45	512	171	175	256	89	156	103	23	10	0.201	0.135	0.057
.	19.01.15-17.54.40-1-87655	63	5	5	1	0	1	474	4	4	0	0	NA	NA	NA	26	14	496	165	166	243	82	149	11	0	2	0.022	0	0.012
.	19.01.15-17.54.55-1-87656	346	39	39	8	0	7	548	33	33	0	0	NA	NA	NA	112	105	555	178	185	296	90	162	96	28	6	0.173	0.157	0.032
.	19.01.15-17.55.31-1-87700	57	2	2	2	0	2	147	1	1	0	0	NA	NA	NA	18	17	499	167	164	83	24	40	2	0	0	0.004	0	0
.	19.01.15-17.55.33-1-87701	36	1	1	0	0	0	0	0	0	0	0	NA	NA	NA	8	10	497	163	163	0	0	0	0	0	1	0	0	0.006
.	19.01.15-17.55.35-1-87702	372	73	73	15	0	11	566	69	69	0	0	NA	NA	NA	114	108	548	184	189	297	100	169	151	57	13	0.276	0.31	0.069
.	19.01.15-17.55.36-1-87703	33	1	1	1	0	1	0	0	0	0	0	NA	NA	NA	10	8	493	165	163	0	0	0	0	0	0	0	0	0
.	19.01.15-17.55.39-1-87704	323	67	67	17	0	14	537	58	58	0	0	NA	NA	NA	100	86	542	180	177	284	93	160	132	48	13	0.244	0.267	0.073
.	19.01.15-17.55.39-1-87705	145	9	9	3	0	1	508	8	8	0	0	NA	NA	NA	46	55	526	171	171	270	87	151	25	9	1	0.048	0.053	0.006
.	19.01.15-17.55.45-1-87706	294	54	54	14	0	9	532	48	48	0	0	NA	NA	NA	91	82	532	184	179	273	97	162	109	40	13	0.205	0.217	0.073
.	19.01.15-17.55.56-1-87707	295	26	26	7	0	6	535	23	23	0	0	NA	NA	NA	99	86	536	183	180	278	97	160	54	20	8	0.101	0.109	0.044
.	19.01.15-17.56.02-1-87723	426	135	135	35	0	28	562	127	127	0	0	NA	NA	NA	92	111	557	183	184	299	100	163	284	105	14	0.51	0.574	0.076
.	19.01.15-17.56.05-1-87724	358	99	99	26	0	20	547	91	91	0	0	NA	NA	NA	81	106	546	186	187	286	97	164	247	42	7	0.452	0.226	0.037
.	19.01.15-17.56.21-1-87742	243	16	16	2	0	1	521	12	12	0	0	NA	NA	NA	72	69	529	174	179	273	89	159	37	0	9	0.07	0	0.05
.	19.01.15-17.56.35-1-87747	119	8	8	0	0	0	499	7	7	0	0	NA	NA	NA	42	48	510	173	178	252	87	160	19	0	1	0.037	0	0.006
.	19.01.15-17.56.44-1-87748	64	5	5	1	0	1	478	4	4	0	0	NA	NA	NA	22	29	496	172	174	239	84	155	8	0	0	0.016	0	0
.	19.01.15-17.56.51-1-87749	184	6	6	4	0	3	504	3	3	0	0	NA	NA	NA	43	58	522	178	171	259	94	151	11	10	0	0.021	0.056	0
.	19.01.15-17.56.56-1-87750	266	113	113	25	0	17	526	101	101	0	0	NA	NA	NA	76	82	538	182	175	275	93	158	237	38	35	0.441	0.209	0.2
.	19.01.15-17.56.59-1-87766	292	75	75	15	0	12	540	64	64	0	0	NA	NA	NA	72	92	541	181	183	280	97	163	162	56	2	0.299	0.309	0.011
.	19.01.15-17.56.59-1-87767	240	35	35	8	0	6	522	31	31	0	0	NA	NA	NA	80	71	526	179	179	271	94	157	83	13	0	0.158	0.073	0
.	19.01.15-17.57.02-1-87768	171	15	15	2	0	2	518	10	10	0	0	NA	NA	NA	50	70	524	183	176	264	96	158	18	24	5	0.034	0.131	0.028
.	19.01.15-17.57.09-1-87772	173	11	11	1	0	1	511	9	9	0	0	NA	NA	NA	38	52	514	177	174	261	93	157	11	30	0	0.021	0.169	0
.	19.01.15-17.57.21-1-87789	179	17	17	5	0	5	504	15	15	0	0	NA	NA	NA	54	58	525	175	171	269	86	149	32	22	6	0.061	0.126	0.035
.	19.01.15-17.57.33-1-87799	32	1	1	1	0	1	0	0	0	0	0	NA	NA	NA	8	6	492	163	164	0	0	0	0	0	1	0	0	0.006
.	19.01.15-17.57.36-1-87800	213	16	16	3	0	3	515	14	14	0	0	NA	NA	NA	70	66	529	175	175	265	91	159	34	17	2	0.064	0.097	0.011
.	19.01.15-17.57.38-1-87801	208	10	10	1	0	1	522	9	9	0	0	NA	NA	NA	75	71	531	173	180	273	89	160	38	6	0	0.072	0.035	0
.	19.01.15-17.57.58-1-87802	118	9	9	2	0	2	479	6	6	0	0	NA	NA	NA	55	34	513	167	167	250	79	150	17	5	2	0.033	0.03	0.012
.	19.01.15-17.58.06-1-87818	57	2	2	1	0	1	0	1	1	0	0	NA	NA	NA	13	16	500	165	164	0	0	0	1	0	3	0.002	0	0.018
.	19.01.15-17.58.10-1-87824	64	3	3	0	0	0	470	2	2	0	0	NA	NA	NA	25	14	496	166	165	245	80	145	2	4	0	0.004	0.024	0
.	19.01.15-17.58.17-1-87834	405	116	116	29	0	22	581	106	106	0	0	NA	NA	NA	114	137	575	192	183	313	106	162	298	43	11	0.518	0.224	0.06
.	19.01.15-17.58.17-1-87836	62	2	2	0	0	0	101	1	1	0	0	NA	NA	NA	15	16	497	166	166	52	16	33	2	1	0	0.004	0.006	0
.	19.01.15-17.58.17-1-87837	466	99	99	33	0	20	572	96	96	0	0	NA	NA	NA	131	126	567	190	182	305	105	162	201	65	13	0.354	0.342	0.071
.	19.01.15-17.58.23-1-87840	531	169	169	53	0	40	584	159	159	0	0	NA	NA	NA	133	135	567	190	191	308	103	173	378	80	12	0.667	0.421	0.063
.	19.01.15-17.58.24-1-87842	355	75	75	26	0	20	551	69	69	0	0	NA	NA	NA	105	100	550	182	181	295	98	158	201	32	6	0.365	0.176	0.033
.	19.01.15-17.58.26-1-87844	552	90	90	23	0	16	610	77	77	0	0	NA	NA	NA	175	155	571	194	203	317	109	184	237	69	4	0.415	0.356	0.02
.	19.01.15-17.58.42-1-87851	34	1	1	0	0	0	0	0	0	0	0	NA	NA	NA	14	9	492	165	165	0	0	0	0	0	0	0	0	0
.	19.01.15-17.58.45-1-87854	405	71	71	21	0	11	562	66	66	0	0	NA	NA	NA	110	121	563	185	186	301	95	166	209	36	6	0.371	0.195	0.032
.	19.01.15-17.58.45-1-87855	35	1	1	0	0	0	0	0	0	0	0	NA	NA	NA	5	5	490	164	164	0	0	0	0	0	1	0	0	0.006
.	19.01.15-17.58.48-1-87856	497	64	64	17	0	11	585	57	57	0	0	NA	NA	NA	136	141	577	185	192	318	95	172	180	37	19	0.312	0.2	0.099
.	19.01.15-17.59.17-1-87890	354	89	89	25	0	19	543	77	77	0	0	NA	NA	NA	116	98	545	184	182	288	96	159	203	49	6	0.372	0.266	0.033
.	19.01.15-18.00.03-1-87920	88	5	5	0	0	0	467	4	4	0	0	NA	NA	NA	29	20	498	168	167	242	80	145	14	0	0	0.028	0	0
.	19.01.15-18.00.29-1-87940	118	4	4	3	0	3	487	3	3	0	0	NA	NA	NA	28	28	501	171	169	251	87	149	2	3	3	0.004	0.018	0.018
.	19.01.15-18.00.36-1-87941	120	11	11	2	0	2	482	9	9	0	0	NA	NA	NA	35	32	506	169	170	249	83	150	14	2	5	0.028	0.012	0.029
.	19.01.15-18.00.38-1-87942	209	13	13	1	0	0	512	11	11	0	0	NA	NA	NA	64	57	523	172	175	267	87	158	26	12	1	0.05	0.07	0.006
.	19.01.15-18.00.40-1-87947	58	2	2	0	0	0	0	1	1	0	0	NA	NA	NA	13	11	494	167	163	0	0	0	0	2	0	0	0.012	0
.	19.01.15-18.00.44-1-87948	115	7	7	5	0	4	491	5	5	0	0	NA	NA	NA	33	38	511	171	169	254	85	152	15	0	3	0.029	0	0.018
.	19.01.15-18.00.45-1-87949	90	3	3	2	0	1	487	2	2	0	0	NA	NA	NA	33	36	511	172	166	255	87	145	11	0	2	0.022	0	0.012
.	19.01.15-18.00.45-1-87950	181	20	20	4	0	4	517	17	17	0	0	NA	NA	NA	52	64	524	175	178	269	89	159	44	9	8	0.084	0.051	0.045
.	19.01.15-18.01.25-1-87951	234	40	40	12	0	11	534	39	39	0	0	NA	NA	NA	68	81	533	183	178	277	96	161	94	13	1	0.176	0.071	0.006
.	19.01.15-18.01.31-1-88065	251	38	38	9	0	9	521	34	34	0	0	NA	NA	NA	75	65	524	176	178	268	92	161	93	24	10	0.177	0.136	0.056
.	19.01.15-18.01.35-1-88066	61	2	2	0	0	0	478	0	0	0	0	NA	NA	NA	23	31	504	167	173	245	79	154	4	0	0	0.008	0	0
.	19.01.15-18.01.54-1-88067	34	1	1	0	0	0	0	0	0	0	0	NA	NA	NA	12	7	493	163	164	0	0	0	0	0	1	0	0	0.006
.	19.01.15-18.01.55-1-88068	116	5	5	1	0	1	486	3	3	0	0	NA	NA	NA	39	34	507	170	170	252	84	150	15	0	0	0.03	0	0
.	19.01.15-18.02.31-1-88105	173	28	28	3	0	3	507	26	26	0	0	NA	NA	NA	55	52	516	176	173	262	92	153	40	27	0	0.078	0.153	0
.	19.01.15-18.02.31-1-88106	424	152	152	44	0	35	541	134	134	0	0	NA	NA	NA	136	96	543	187	179	283	100	158	311	109	14	0.573	0.583	0.078
.	19.01.15-18.02.48-1-88112	91	5	5	2	0	2	481	3	3	0	0	NA	NA	NA	29	22	501	166	168	250	81	150	23	0	0	0.046	0	0
.	19.01.15-18.02.51-1-88113	33	1	1	0	0	0	0	0	0	0	0	NA	NA	NA	12	9	493	166	163	0	0	0	0	0	0	0	0	0
.	19.01.15-18.02.52-1-88114	443	76	76	21	0	18	576	74	74	0	0	NA	NA	NA	130	129	564	186	192	304	101	171	200	78	5	0.355	0.419	0.026
.	19.01.15-18.02.52-1-88115	60	2	2	1	0	1	478	1	1	0	0	NA	NA	NA	20	24	500	168	169	246	82	150	9	0	0	0.018	0	0
.	19.01.15-18.03.04-1-88131	153	18	18	4	0	3	482	17	17	0	0	NA	NA	NA	52	42	524	165	166	259	78	145	35	5	8	0.067	0.03	0.048
.	19.01.15-18.03.05-1-88132	334	82	82	19	0	16	552	75	75	0	0	NA	NA	NA	92	106	546	193	180	286	105	161	215	41	22	0.394	0.212	0.122
.	19.01.15-18.03.06-1-88134	411	103	103	24	0	20	552	95	95	0	0	NA	NA	NA	121	105	553	183	182	291	100	161	227	60	5	0.41	0.328	0.027
.	19.01.15-18.03.16-1-88151	520	129	129	47	0	37	611	120	120	0	0	NA	NA	NA	143	157	586	194	190	330	110	171	334	78	14	0.57	0.402	0.074
.	19.01.15-18.03.18-1-88153	436	116	116	34	0	27	557	107	107	0	0	NA	NA	NA	97	98	549	185	177	295	103	159	265	44	17	0.483	0.238	0.096
.	19.01.15-18.03.21-1-88154	409	97	97	26	0	22	552	89	89	0	0	NA	NA	NA	112	106	558	173	188	299	88	165	223	43	21	0.4	0.249	0.112
.	19.01.15-18.03.33-1-88163	344	101	101	31	0	27	530	91	91	0	0	NA	NA	NA	91	78	537	177	177	280	91	159	250	72	16	0.466	0.407	0.09
.	19.01.15-18.04.38-1-88200	267	30	30	8	0	5	537	28	28	0	0	NA	NA	NA	64	88	540	183	178	282	96	159	60	14	3	0.111	0.077	0.017
.	19.01.15-18.04.49-1-88201	118	4	4	0	0	0	481	3	3	0	0	NA	NA	NA	32	32	502	172	171	249	81	151	5	5	0	0.01	0.029	0
.	19.01.15-18.05.04-1-88219	422	98	98	26	0	21	584	89	89	0	0	NA	NA	NA	116	141	564	191	199	301	105	178	227	39	20	0.402	0.204	0.101
.	19.01.15-18.05.09-1-88224	125	6	6	2	0	2	494	4	4	0	0	NA	NA	NA	39	45	514	171	173	255	85	154	7	7	5	0.014	0.041	0.029
.	19.01.15-18.05.19-1-88239	176	13	13	6	0	4	500	11	11	0	0	NA	NA	NA	50	51	519	172	173	259	88	153	38	14	0	0.073	0.081	0
.	19.01.15-18.05.26-1-88248	324	81	81	22	0	15	519	74	74	0	0	NA	NA	NA	93	75	528	184	176	269	93	157	183	56	9	0.347	0.304	0.051
.	19.01.15-18.05.28-1-88249	66	2	2	0	0	0	481	1	1	0	0	NA	NA	NA	22	27	504	169	167	249	86	146	4	0	1	0.008	0	0.006
.	19.01.15-18.05.32-1-88250	294	27	27	6	0	5	520	25	25	0	0	NA	NA	NA	77	70	528	179	176	274	90	156	59	13	11	0.112	0.073	0.062
.	19.01.15-18.05.35-1-88251	609	96	96	29	0	21	624	92	92	0	0	NA	NA	NA	170	174	605	188	194	341	105	178	249	59	11	0.412	0.314	0.057
.	19.01.15-18.05.35-1-88252	183	18	18	5	0	4	507	16	16	0	0	NA	NA	NA	49	60	528	175	170	269	89	149	30	18	0	0.057	0.103	0
.	19.01.15-18.05.36-1-88253	187	11	11	4	0	3	508	9	9	0	0	NA	NA	NA	54	48	519	171	171	268	86	154	23	12	3	0.044	0.07	0.018
.	19.01.15-18.05.42-1-88254	153	30	30	14	0	10	497	26	26	0	0	NA	NA	NA	56	49	517	172	173	256	86	155	82	26	4	0.159	0.151	0.023
.	19.01.15-18.05.53-1-88255	33	1	1	1	0	1	0	0	0	0	0	NA	NA	NA	8	8	491	165	165	0	0	0	0	0	0	0	0	0
.	19.01.15-18.05.55-1-88256	34	1	1	1	0	1	0	0	0	0	0	NA	NA	NA	16	9	493	165	164	0	0	0	1	0	0	0.002	0	0
.	19.01.15-18.05.57-1-88257	233	18	18	7	0	4	515	15	15	0	0	NA	NA	NA	69	62	532	173	170	276	89	150	40	19	4	0.075	0.11	0.024
.	19.01.15-18.06.06-1-88274	152	17	17	5	0	5	499	15	15	0	0	NA	NA	NA	48	43	514	174	168	258	91	150	44	12	4	0.086	0.069	0.024
.	19.01.15-18.06.06-1-88275	690	120	120	34	0	25	625	105	105	0	0	NA	NA	NA	181	180	595	197	201	333	111	181	265	87	22	0.445	0.442	0.109
.	19.01.15-18.06.12-1-88281	389	104	104	30	0	22	556	94	94	0	0	NA	NA	NA	86	107	553	183	184	293	99	164	243	68	3	0.439	0.372	0.016
.	19.01.15-18.06.30-1-88297	207	11	11	4	0	4	515	9	9	0	0	NA	NA	NA	52	62	532	173	170	271	91	153	29	12	0	0.055	0.069	0
.	19.01.15-18.06.32-1-88298	90	4	4	2	0	2	483	3	3	0	0	NA	NA	NA	40	39	514	171	167	251	84	148	11	1	3	0.021	0.006	0.018
.	19.01.15-18.06.36-1-88299	519	63	63	13	0	9	585	58	58	0	0	NA	NA	NA	147	141	567	202	185	308	112	165	140	43	14	0.247	0.213	0.076
.	19.01.15-18.06.47-1-88300	148	14	14	4	0	4	495	12	12	0	0	NA	NA	NA	61	43	517	174	165	260	90	145	26	8	7	0.05	0.046	0.042
.	19.01.15-18.06.53-1-88301	91	5	5	1	0	1	479	4	4	0	0	NA	NA	NA	24	23	502	169	165	248	82	149	15	3	0	0.03	0.018	0
.	19.01.15-18.07.09-1-88321	116	7	7	1	0	1	490	6	6	0	0	NA	NA	NA	30	38	517	168	166	259	81	150	12	5	2	0.023	0.03	0.012
.	19.01.15-18.07.12-1-88325	301	30	30	8	0	5	562	27	27	0	0	NA	NA	NA	82	109	541	188	193	286	102	174	59	11	0	0.109	0.059	0
.	19.01.15-18.07.12-1-88326	360	55	55	18	0	12	550	52	52	0	0	NA	NA	NA	107	99	552	179	181	294	94	162	147	40	11	0.266	0.223	0.061
.	19.01.15-18.07.13-1-88328	148	18	18	4	0	3	506	17	17	0	0	NA	NA	NA	50	58	522	177	172	265	90	151	32	16	9	0.061	0.09	0.052
.	19.01.15-18.07.26-1-88347	89	4	4	1	0	1	487	3	3	0	0	NA	NA	NA	23	31	504	173	167	250	89	148	4	5	3	0.008	0.029	0.018
.	19.01.15-18.07.56-1-88350	326	141	141	41	0	29	534	132	132	0	0	NA	NA	NA	73	81	540	175	179	282	92	160	302	78	13	0.559	0.446	0.073
.	19.01.15-18.07.59-1-88366	91	9	9	3	0	3	488	8	8	0	0	NA	NA	NA	31	32	508	171	166	256	85	147	14	0	9	0.028	0	0.054
.	19.01.15-18.08.00-1-88367	467	63	63	17	0	13	570	59	59	0	0	NA	NA	NA	125	127	567	182	191	302	97	171	132	32	10	0.233	0.176	0.052
.	19.01.15-18.08.10-1-88373	429	131	131	44	0	36	564	125	125	0	0	NA	NA	NA	120	113	558	184	184	297	101	166	323	64	15	0.579	0.348	0.082
.	19.01.15-18.08.21-1-88384	377	74	74	16	0	14	557	70	70	0	0	NA	NA	NA	105	103	539	186	191	286	102	169	189	66	13	0.351	0.355	0.068
.	19.01.15-18.08.33-1-88389	62	3	3	2	0	2	483	2	2	0	0	NA	NA	NA	17	23	501	168	167	249	85	149	4	2	0	0.008	0.012	0
.	19.01.15-18.08.36-1-88390	122	12	12	2	0	2	488	10	10	0	0	NA	NA	NA	34	36	510	170	169	255	86	147	21	11	4	0.041	0.065	0.024
.	19.01.15-18.08.44-1-88399	410	78	78	24	0	15	572	72	72	0	0	NA	NA	NA	110	131	566	186	192	301	99	172	167	87	16	0.295	0.468	0.083
.	19.01.15-18.08.46-1-88400	262	38	38	8	0	7	524	33	33	0	0	NA	NA	NA	72	80	539	177	177	274	93	157	104	10	8	0.193	0.056	0.045
.	19.01.15-18.08.49-1-88401	31	1	1	0	0	0	0	0	0	0	0	NA	NA	NA	8	12	499	163	163	0	0	0	0	2	0	0	0.012	0
.	19.01.15-18.08.52-1-88402	153	11	11	2	0	2	505	10	10	0	0	NA	NA	NA	54	52	511	179	175	258	91	156	29	2	0	0.057	0.011	0
.	19.01.15-18.08.59-1-88418	236	69	69	13	0	11	509	67	67	0	0	NA	NA	NA	80	67	527	178	175	265	88	156	137	32	5	0.26	0.18	0.029
.	19.01.15-18.09.18-1-88437	68	2	2	0	0	0	478	1	1	0	0	NA	NA	NA	34	20	499	168	166	247	84	147	1	6	0	0.002	0.036	0
.	19.01.15-18.09.19-1-88438	181	13	13	0	0	0	502	12	12	0	0	NA	NA	NA	48	50	518	176	169	262	92	148	21	2	2	0.041	0.011	0.012
.	19.01.15-18.09.31-1-88447	354	64	64	17	0	13	552	57	57	0	0	NA	NA	NA	94	99	547	184	181	289	101	162	177	50	8	0.324	0.272	0.044
.	19.01.15-18.09.42-1-88448	472	48	48	13	0	11	562	42	42	0	0	NA	NA	NA	136	111	551	184	189	287	102	173	110	37	12	0.2	0.201	0.063
.	19.01.15-18.09.44-1-88449	161	16	16	3	0	2	506	13	13	0	0	NA	NA	NA	64	50	521	172	170	266	88	152	53	1	1	0.102	0.006	0.006
.	19.01.15-18.09.55-1-88450	315	36	36	3	0	3	550	34	34	0	0	NA	NA	NA	91	101	557	183	174	298	96	156	114	19	2	0.205	0.104	0.011
.	19.01.15-18.10.18-1-88487	121	18	18	1	0	1	494	15	15	0	0	NA	NA	NA	44	39	512	167	173	258	84	152	26	13	0	0.051	0.078	0
.	19.01.15-18.10.31-1-88492	157	8	8	3	0	2	498	6	6	0	0	NA	NA	NA	44	44	515	170	172	262	84	152	21	5	6	0.041	0.029	0.035
.	19.01.15-18.10.33-1-88493	237	13	13	2	0	2	524	11	11	0	0	NA	NA	NA	62	63	528	173	175	275	90	159	14	6	1	0.027	0.035	0.006
.	19.01.15-18.10.37-1-88494	402	77	77	20	0	16	556	66	66	0	0	NA	NA	NA	109	113	559	186	181	299	100	157	175	48	16	0.313	0.258	0.088
.	19.01.15-18.10.41-1-88499	185	10	10	2	0	2	509	8	8	0	0	NA	NA	NA	69	61	531	170	173	273	84	152	28	4	3	0.053	0.024	0.017
.	19.01.15-18.10.59-1-88515	440	67	67	22	0	19	570	58	58	0	0	NA	NA	NA	102	120	565	194	174	308	106	156	186	46	6	0.329	0.237	0.034
.	19.01.15-18.10.59-1-88516	357	130	130	40	0	32	542	120	120	0	0	NA	NA	NA	93	90	547	179	177	290	95	157	277	78	11	0.506	0.436	0.062
.	19.01.15-18.11.00-1-88517	434	103	103	29	0	24	551	93	93	0	0	NA	NA	NA	102	97	547	188	175	290	103	158	244	49	2	0.446	0.261	0.011
.	19.01.15-18.11.02-1-88518	128	11	11	4	0	3	496	8	8	0	0	NA	NA	NA	56	50	515	174	174	253	88	155	35	3	3	0.068	0.017	0.017
.	19.01.15-18.11.04-1-88519	36	1	1	0	0	0	0	0	0	0	0	NA	NA	NA	14	9	495	164	163	0	0	0	0	0	1	0	0	0.006
.	19.01.15-18.11.06-1-88521	599	156	156	43	0	29	595	147	147	0	0	NA	NA	NA	160	144	564	201	192	308	115	172	327	117	23	0.58	0.582	0.12
.	19.01.15-18.11.07-1-88523	31	1	1	0	0	0	0	0	0	0	0	NA	NA	NA	8	9	496	164	162	0	0	0	0	0	0	0	0	0
.	19.01.15-18.11.09-1-88526	88	3	3	0	0	0	476	2	2	0	0	NA	NA	NA	20	23	504	166	166	249	83	144	7	0	1	0.014	0	0.006
.	19.01.15-18.11.09-1-88527	127	12	12	4	0	3	493	10	10	0	0	NA	NA	NA	54	45	518	170	170	258	86	149	47	13	0	0.091	0.076	0
.	19.01.15-18.11.32-1-88552	147	10	10	4	0	4	500	8	8	0	0	NA	NA	NA	50	54	524	171	172	263	85	152	33	0	0	0.063	0	0
.	19.01.15-18.11.33-1-88553	38	1	1	0	0	0	0	0	0	0	0	NA	NA	NA	7	11	496	164	164	0	0	0	0	2	0	0	0.012	0
.	19.01.15-18.11.37-1-88554	453	103	103	26	0	15	574	92	92	0	0	NA	NA	NA	124	127	561	194	185	302	106	166	281	54	8	0.501	0.278	0.043
.	19.01.15-18.11.42-1-88555	210	56	56	10	0	7	517	47	47	0	0	NA	NA	NA	87	70	526	182	175	268	95	154	132	33	4	0.251	0.181	0.023
.	19.01.15-18.11.53-1-88556	320	37	37	11	0	9	537	34	34	0	0	NA	NA	NA	96	92	538	189	178	278	102	157	61	37	6	0.113	0.196	0.034
.	19.01.15-18.12.46-1-88597	58	2	2	0	0	0	150	1	1	0	0	NA	NA	NA	11	16	500	164	165	83	20	47	2	0	0	0.004	0	0
.	19.01.15-18.12.54-1-88599	95	10	10	1	0	1	485	9	9	0	0	NA	NA	NA	21	28	505	170	166	252	85	148	17	2	2	0.034	0.012	0.012
.	19.01.15-18.13.02-1-88615	425	68	68	17	0	15	553	61	61	0	0	NA	NA	NA	121	101	540	187	187	285	101	167	147	32	10	0.272	0.171	0.053
.	19.01.15-18.13.06-1-88618	32	1	1	0	0	0	0	0	0	0	0	NA	NA	NA	6	8	493	165	163	0	0	0	0	0	0	0	0	0
.	19.01.15-18.13.11-1-88623	586	76	76	24	0	17	611	73	73	0	0	NA	NA	NA	160	169	589	199	194	325	113	173	155	43	7	0.263	0.216	0.036
.	19.01.15-18.13.29-1-88640	69	2	2	1	0	1	481	0	0	0	0	NA	NA	NA	15	23	501	169	166	247	86	148	6	0	0	0.012	0	0
.	19.01.15-18.13.35-1-88645	89	4	4	0	0	0	469	2	2	0	0	NA	NA	NA	23	14	497	166	164	244	82	143	5	0	1	0.01	0	0.006
.	19.01.15-18.13.40-1-88646	176	12	12	1	0	1	504	11	11	0	0	NA	NA	NA	62	48	514	174	173	261	90	153	33	7	7	0.064	0.04	0.04
.	19.01.15-18.13.45-1-88649	30	1	1	0	0	0	0	0	0	0	0	NA	NA	NA	12	9	493	164	165	0	0	0	0	0	0	0	0	0
.	19.01.15-18.13.48-1-88650	471	172	172	51	0	38	565	152	152	0	0	NA	NA	NA	120	119	570	188	174	307	103	155	407	75	12	0.714	0.399	0.069
.	19.01.15-18.13.49-1-88651	145	7	7	1	0	1	492	6	6	0	0	NA	NA	NA	41	34	513	167	167	261	83	148	11	4	0	0.021	0.024	0
.	19.01.15-18.14.00-1-88667	530	125	125	30	0	26	599	117	117	0	0	NA	NA	NA	125	156	578	202	189	318	114	167	295	100	13	0.51	0.495	0.069
.	19.01.15-18.14.04-1-88668	61	3	3	1	0	1	480	2	2	0	0	NA	NA	NA	27	31	505	167	172	246	83	151	18	0	0	0.036	0	0
.	19.01.15-18.14.08-1-88672	352	116	116	24	0	19	534	105	105	0	0	NA	NA	NA	91	89	532	186	184	272	99	163	199	106	21	0.374	0.57	0.114
.	19.01.15-18.14.13-1-88679	33	1	1	1	0	1	0	0	0	0	0	NA	NA	NA	10	7	493	164	163	0	0	0	0	3	0	0	0.018	0
.	19.01.15-18.14.18-1-88686	319	26	26	9	0	7	534	22	22	0	0	NA	NA	NA	71	85	544	178	176	284	96	154	59	11	8	0.108	0.062	0.045
.	19.01.15-18.14.18-1-88687	35	1	1	1	0	1	0	0	0	0	0	NA	NA	NA	13	10	496	164	163	0	0	0	3	0	0	0.006	0	0
.	19.01.15-18.14.21-1-88688	243	101	101	29	0	24	514	94	94	0	0	NA	NA	NA	52	62	528	174	173	271	87	156	214	63	13	0.405	0.362	0.075
.	19.01.15-18.14.27-1-88693	243	41	41	10	0	10	512	40	40	0	0	NA	NA	NA	80	63	527	179	170	266	95	151	108	9	2	0.205	0.05	0.012
.	19.01.15-18.14.37-1-88694	323	38	38	9	0	8	538	36	36	0	0	NA	NA	NA	92	90	545	179	179	283	96	159	92	46	4	0.169	0.257	0.022
.	19.01.15-18.15.07-1-88715	36	1	1	1	0	1	0	0	0	0	0	NA	NA	NA	10	10	497	164	162	0	0	0	5	0	0	0.01	0	0
.	19.01.15-18.15.10-1-88718	64	2	2	0	0	0	467	1	1	0	0	NA	NA	NA	19	14	497	166	164	242	80	145	0	6	0	0	0.036	0
.	19.01.15-18.15.10-1-88719	34	1	1	1	0	1	0	0	0	0	0	NA	NA	NA	10	12	495	164	166	0	0	0	0	0	0	0	0	0
.	19.01.15-18.15.13-1-88722	348	32	32	8	0	7	536	28	28	0	0	NA	NA	NA	100	95	550	175	183	286	89	161	58	33	5	0.105	0.189	0.027
.	19.01.15-18.16.12-1-88764	67	4	4	1	0	1	477	3	3	0	0	NA	NA	NA	34	24	500	170	167	246	85	146	10	6	0	0.02	0.035	0
.	19.01.15-18.16.12-1-88765	474	90	90	22	0	16	571	84	84	0	0	NA	NA	NA	113	121	553	193	188	299	103	169	243	48	16	0.439	0.249	0.085
.	19.01.15-18.16.29-1-88780	174	15	15	2	0	2	501	13	13	0	0	NA	NA	NA	44	53	532	167	167	270	83	148	28	13	0	0.053	0.078	0
.	19.01.15-18.16.33-1-88781	209	94	94	17	0	12	525	85	85	0	0	NA	NA	NA	77	70	530	172	181	274	88	163	168	43	27	0.317	0.25	0.149
.	19.01.15-18.17.01-1-88797	243	37	37	11	0	10	513	33	33	0	0	NA	NA	NA	66	60	515	180	178	263	95	155	91	26	3	0.177	0.144	0.017
.	19.01.15-18.17.07-1-88799	511	95	95	29	0	23	579	86	86	0	0	NA	NA	NA	139	129	559	186	197	301	99	179	208	93	25	0.372	0.5	0.127
.	19.01.15-18.17.13-1-88807	36	1	1	0	0	0	0	0	0	0	0	NA	NA	NA	8	12	497	163	165	0	0	0	0	4	0	0	0.025	0
.	19.01.15-18.17.16-1-88814	32	1	1	0	0	0	0	0	0	0	0	NA	NA	NA	7	5	491	164	163	0	0	0	0	0	1	0	0	0.006
.	19.01.15-18.17.18-1-88816	241	90	90	24	0	17	507	82	82	0	0	NA	NA	NA	65	61	530	175	169	271	90	146	170	40	23	0.321	0.229	0.136
.	19.01.15-18.17.21-1-88817	233	43	43	13	0	7	533	39	39	0	0	NA	NA	NA	68	87	549	176	175	287	93	153	93	20	11	0.169	0.114	0.063
.	19.01.15-18.17.30-1-88827	234	30	30	5	0	4	514	28	28	0	0	NA	NA	NA	60	63	526	175	175	268	87	159	72	14	1	0.137	0.08	0.006
.	19.01.15-18.18.25-1-88866	65	3	3	0	0	0	478	2	2	0	0	NA	NA	NA	18	24	502	168	167	249	81	148	0	3	5	0	0.018	0.03
.	19.01.15-18.18.43-1-88873	523	71	71	18	0	14	584	66	66	0	0	NA	NA	NA	135	151	582	196	186	313	106	165	186	48	5	0.32	0.245	0.027
.	19.01.15-18.19.08-1-88894	356	71	71	17	0	15	569	66	66	0	0	NA	NA	NA	95	118	553	195	183	293	110	166	205	42	15	0.371	0.215	0.082
.	19.01.15-18.19.25-1-88915	397	72	72	16	0	10	570	64	64	0	0	NA	NA	NA	109	117	548	189	193	292	104	174	171	31	13	0.312	0.164	0.067
.	19.01.15-18.19.28-1-88916	86	3	3	2	0	2	480	2	2	0	0	NA	NA	NA	26	24	497	168	172	244	84	152	8	0	0	0.016	0	0
.	19.01.15-18.19.32-1-88917	211	27	27	5	0	5	502	25	25	0	0	NA	NA	NA	67	57	518	179	173	262	88	152	58	15	0	0.112	0.084	0
.	19.01.15-18.19.41-1-88922	204	16	16	8	0	6	518	14	14	0	0	NA	NA	NA	47	68	529	174	178	275	88	155	49	7	9	0.093	0.04	0.051
.	19.01.15-18.19.43-1-88923	286	50	50	13	0	11	535	45	45	0	0	NA	NA	NA	82	83	532	187	177	274	104	157	130	47	6	0.244	0.251	0.034
.	19.01.15-18.20.36-1-88964	90	5	5	2	0	1	490	4	4	0	0	NA	NA	NA	29	35	507	172	169	253	86	151	24	6	0	0.047	0.035	0
.	19.01.15-18.20.37-1-88965	116	5	5	2	0	1	491	3	3	0	0	NA	NA	NA	32	44	516	172	169	255	88	148	10	4	0	0.019	0.023	0
.	19.01.15-18.20.39-1-88970	316	65	65	7	0	6	528	57	57	0	0	NA	NA	NA	106	82	537	185	173	276	101	151	198	39	0	0.369	0.211	0
.	19.01.15-18.20.42-1-88971	532	156	156	35	0	30	570	140	140	0	0	NA	NA	NA	159	118	556	185	190	301	100	169	333	80	30	0.599	0.432	0.158
.	19.01.15-18.20.54-1-88972	287	72	72	22	0	18	516	69	69	0	0	NA	NA	NA	81	69	526	180	176	265	93	158	148	56	9	0.281	0.311	0.051
.	19.01.15-18.20.57-1-88973	319	23	23	6	0	5	554	20	20	0	0	NA	NA	NA	99	99	545	187	180	291	104	159	59	14	5	0.108	0.075	0.028
.	19.01.15-18.21.03-1-88989	33	1	1	0	0	0	0	0	0	0	0	NA	NA	NA	13	11	494	166	164	0	0	0	2	0	0	0.004	0	0
.	19.01.15-18.21.06-1-88991	309	36	36	10	0	9	548	30	30	0	0	NA	NA	NA	89	94	551	180	176	294	95	159	80	21	0	0.145	0.117	0
.	19.01.15-18.21.27-1-89015	265	28	28	5	0	3	517	25	25	0	0	NA	NA	NA	87	66	532	174	173	273	90	154	56	16	7	0.105	0.092	0.04
.	19.01.15-18.21.35-1-89020	61	2	2	0	0	0	300	1	1	0	0	NA	NA	NA	19	17	496	170	164	152	53	95	1	0	0	0.002	0	0
.	19.01.15-18.21.39-1-89021	95	3	3	2	0	2	482	2	2	0	0	NA	NA	NA	24	31	508	169	167	248	84	150	0	2	5	0	0.012	0.03
.	19.01.15-18.21.54-1-89022	450	118	118	36	0	27	558	113	113	0	0	NA	NA	NA	106	102	539	188	188	287	101	170	284	81	13	0.527	0.431	0.069
.	19.01.15-18.21.58-1-89033	92	4	4	2	0	2	471	3	3	0	0	NA	NA	NA	22	20	498	167	168	247	81	143	5	9	0	0.01	0.054	0
.	19.01.15-18.22.02-1-89039	233	32	32	9	0	8	519	29	29	0	0	NA	NA	NA	76	73	530	183	173	271	95	153	84	9	8	0.158	0.049	0.046
.	19.01.15-18.22.10-1-89045	413	86	86	17	0	13	560	82	82	0	0	NA	NA	NA	129	109	549	179	194	290	93	177	230	39	11	0.419	0.218	0.057
.	19.01.15-18.22.13-1-89049	88	3	3	0	0	0	474	1	1	0	0	NA	NA	NA	20	15	497	167	164	246	83	145	0	4	1	0	0.024	0.006
.	19.01.15-18.22.32-1-89063	87	4	4	0	0	0	490	3	3	0	0	NA	NA	NA	31	44	516	171	170	255	84	151	16	0	0	0.031	0	0
.	19.01.15-18.22.35-1-89064	89	5	5	1	0	1	485	4	4	0	0	NA	NA	NA	24	32	511	166	168	255	81	149	2	5	6	0.004	0.03	0.036
.	19.01.15-18.22.40-1-89069	62	2	2	1	0	1	477	1	1	0	0	NA	NA	NA	22	25	503	168	167	247	82	148	0	4	4	0	0.024	0.024
.	19.01.15-18.23.47-1-89113	333	89	89	30	0	24	536	81	81	0	0	NA	NA	NA	97	86	540	179	180	285	94	157	215	69	25	0.398	0.385	0.139
.	19.01.15-18.23.50-1-89114	433	112	112	33	0	24	565	103	103	0	0	NA	NA	NA	119	119	552	191	189	291	105	169	247	78	21	0.447	0.408	0.111
.	19.01.15-18.23.52-1-89115	58	2	2	0	0	0	50	1	1	0	0	NA	NA	NA	10	20	497	166	170	25	9	16	5	0	0	0.01	0	0
.	19.01.15-18.24.04-1-89131	473	60	60	21	0	17	568	54	54	0	0	NA	NA	NA	133	118	560	184	187	302	99	167	154	37	2	0.275	0.201	0.011
.	19.01.15-18.24.06-1-89134	197	11	11	1	0	1	513	8	8	0	0	NA	NA	NA	70	62	528	173	174	271	90	152	23	3	0	0.044	0.017	0
.	19.01.15-18.24.07-1-89135	559	139	139	37	0	28	583	129	129	0	0	NA	NA	NA	157	131	571	188	185	315	103	165	278	77	16	0.487	0.41	0.086
.	19.01.15-18.25.09-1-89174	509	114	114	36	0	27	592	103	103	0	0	NA	NA	NA	144	148	578	191	192	316	104	172	323	61	22	0.559	0.319	0.115
.	19.01.15-18.25.38-1-89189	349	38	38	8	0	5	545	35	35	0	0	NA	NA	NA	115	100	548	187	178	289	100	156	83	33	11	0.151	0.176	0.062
.	19.01.15-18.26.07-1-89214	613	120	120	34	0	26	595	109	109	0	0	NA	NA	NA	166	155	580	194	194	314	107	174	323	59	19	0.557	0.304	0.098
.	19.01.15-18.26.07-1-89215	95	8	8	3	0	3	478	7	7	0	0	NA	NA	NA	40	22	503	167	165	249	80	149	18	3	0	0.036	0.018	0
.	19.01.15-18.26.28-1-89236	414	59	59	19	0	16	550	55	55	0	0	NA	NA	NA	105	104	549	186	182	287	100	163	161	33	9	0.293	0.177	0.049
.	19.01.15-18.26.30-1-89237	89	3	3	1	0	1	484	2	2	0	0	NA	NA	NA	26	35	512	171	165	252	87	145	3	0	0	0.006	0	0
.	19.01.15-18.26.45-1-89238	344	79	79	24	0	17	555	69	69	0	0	NA	NA	NA	107	102	552	181	182	296	94	165	208	38	9	0.377	0.21	0.049
.	19.01.15-18.26.50-1-89239	151	6	6	0	0	0	496	5	5	0	0	NA	NA	NA	49	41	515	168	171	261	83	152	12	4	0	0.023	0.024	0
.	19.01.15-18.26.50-1-89240	61	3	3	0	0	0	474	2	2	0	0	NA	NA	NA	25	16	496	167	166	243	82	149	0	4	7	0	0.024	0.042
.	19.01.15-18.27.12-1-89263	355	160	160	38	0	31	541	145	145	0	0	NA	NA	NA	88	96	543	190	176	282	102	157	351	86	5	0.646	0.453	0.028
.	19.01.15-18.27.13-1-89265	557	104	104	25	0	17	598	92	92	0	0	NA	NA	NA	151	152	581	194	190	317	108	173	238	67	17	0.41	0.345	0.089
.	19.01.15-18.27.14-1-89266	442	66	66	16	0	12	564	57	57	0	0	NA	NA	NA	132	115	548	194	186	290	107	167	151	50	5	0.276	0.258	0.027
.	19.01.15-18.27.52-1-89287	90	4	4	1	0	1	487	3	3	0	0	NA	NA	NA	24	36	512	167	170	254	83	150	4	1	0	0.008	0.006	0
.	19.01.15-18.28.22-1-89319	270	25	25	8	0	7	524	22	22	0	0	NA	NA	NA	85	75	534	176	178	277	89	158	68	7	6	0.127	0.04	0.034
.	19.01.15-18.28.24-1-89322	92	6	6	4	0	3	481	5	5	0	0	NA	NA	NA	27	30	506	169	168	248	83	150	16	0	5	0.032	0	0.03
.	19.01.15-18.28.40-1-89330	33	1	1	0	0	0	0	0	0	0	0	NA	NA	NA	10	14	495	165	167	0	0	0	1	0	0	0.002	0	0
.	19.01.15-18.28.43-1-89331	155	14	14	3	0	3	495	13	13	0	0	NA	NA	NA	65	47	516	173	171	258	85	152	34	18	4	0.066	0.104	0.023
.	19.01.15-18.28.50-1-89334	388	117	117	38	0	30	538	107	107	0	0	NA	NA	NA	104	91	548	182	174	291	95	152	264	85	17	0.482	0.467	0.098
.	19.01.15-18.29.30-1-89372	36	1	1	0	0	0	0	0	0	0	0	NA	NA	NA	11	14	492	168	167	0	0	0	0	0	2	0	0	0.012
.	19.01.15-18.29.31-1-89373	147	9	9	0	0	0	503	8	8	0	0	NA	NA	NA	34	51	520	174	170	265	86	152	14	3	2	0.027	0.017	0.012
.	19.01.15-18.29.34-1-89374	165	8	8	2	0	2	508	6	6	0	0	NA	NA	NA	44	60	526	174	173	268	86	154	13	12	2	0.025	0.069	0.012
.	19.01.15-18.29.37-1-89375	177	17	17	4	0	3	507	16	16	0	0	NA	NA	NA	47	55	521	176	171	263	93	151	25	7	15	0.048	0.04	0.088
.	19.01.15-18.29.42-1-89380	347	133	133	36	0	29	528	123	123	0	0	NA	NA	NA	110	84	541	177	179	280	90	158	262	93	12	0.484	0.525	0.067
.	19.01.15-18.29.43-1-89381	512	97	97	25	0	22	594	84	84	0	0	NA	NA	NA	144	155	587	190	191	319	103	172	241	47	9	0.411	0.247	0.047
.	19.01.15-18.30.31-1-89422	469	109	109	31	0	25	573	97	97	0	0	NA	NA	NA	129	126	567	185	187	307	98	168	292	62	22	0.515	0.335	0.118
.	19.01.15-18.30.31-1-89423	233	19	19	9	0	8	519	16	16	0	0	NA	NA	NA	71	72	536	175	174	275	89	155	52	14	2	0.097	0.08	0.011
.	19.01.15-18.30.44-1-89429	385	109	109	34	0	25	575	98	98	0	0	NA	NA	NA	109	123	559	190	187	300	105	170	260	64	15	0.465	0.337	0.08
.	19.01.15-18.31.02-1-89445	68	4	4	3	0	3	476	3	3	0	0	NA	NA	NA	24	23	502	168	166	248	86	142	12	0	5	0.024	0	0.03
.	19.01.15-18.31.04-1-89446	86	3	3	0	0	0	478	2	2	0	0	NA	NA	NA	26	20	498	165	170	244	82	152	5	0	0	0.01	0	0
.	19.01.15-18.31.17-1-89504	164	20	20	7	0	4	504	17	17	0	0	NA	NA	NA	48	55	525	171	172	264	87	153	35	14	6	0.067	0.082	0.035
.	19.01.15-18.31.17-1-89505	440	111	111	34	0	26	575	103	103	0	0	NA	NA	NA	127	126	564	188	187	304	103	168	256	78	14	0.454	0.415	0.075
.	19.01.15-18.31.34-1-89513	120	13	13	3	0	3	501	12	12	0	0	NA	NA	NA	41	42	517	169	169	263	87	151	22	0	12	0.043	0	0.071
.	19.01.15-18.31.55-1-89518	116	7	7	2	0	2	486	6	6	0	0	NA	NA	NA	34	30	507	169	167	253	87	146	19	0	2	0.037	0	0.012
.	19.01.15-18.31.58-1-89534	58	2	2	0	0	0	100	1	1	0	0	NA	NA	NA	25	21	501	167	166	52	17	31	1	0	0	0.002	0	0
.	19.01.15-18.32.16-1-89537	85	3	3	0	0	0	470	2	2	0	0	NA	NA	NA	28	19	501	165	166	244	81	145	1	2	0	0.002	0.012	0
.	19.01.15-18.32.31-1-89557	241	19	19	7	0	6	520	15	15	0	0	NA	NA	NA	75	75	538	171	179	279	87	154	59	10	4	0.11	0.058	0.022
.	19.01.15-18.32.31-1-89558	148	15	15	5	0	4	488	13	13	0	0	NA	NA	NA	44	39	513	171	168	253	86	149	47	11	0	0.092	0.064	0
.	19.01.15-18.32.40-1-89563	129	15	15	10	0	6	490	12	12	0	0	NA	NA	NA	44	38	518	168	165	260	84	146	43	15	7	0.083	0.089	0.042
.	19.01.15-18.32.41-1-89564	560	67	67	21	0	17	608	62	62	0	0	NA	NA	NA	172	167	585	202	193	317	115	176	198	24	11	0.338	0.119	0.057
.	19.01.15-18.33.07-1-89582	411	144	144	39	0	28	563	134	134	0	0	NA	NA	NA	110	112	562	185	178	303	100	160	326	49	36	0.58	0.265	0.202
.	19.01.15-18.33.08-1-89583	208	18	18	9	0	5	499	16	16	0	0	NA	NA	NA	64	47	517	172	171	261	85	153	52	7	6	0.101	0.041	0.035
.	19.01.15-18.33.10-1-89587	35	1	1	0	0	0	0	0	0	0	0	NA	NA	NA	11	9	494	165	163	0	0	0	2	0	0	0.004	0	0
.	19.01.15-18.33.13-1-89591	177	18	18	6	0	6	506	14	14	0	0	NA	NA	NA	48	50	517	171	175	264	86	156	52	7	0	0.101	0.041	0
.	19.01.15-18.33.14-1-89592	261	42	42	12	0	10	534	36	36	0	0	NA	NA	NA	73	80	532	185	176	275	101	158	74	35	3	0.139	0.189	0.017
.	19.01.15-18.33.14-1-89593	235	23	23	8	0	7	525	16	16	0	0	NA	NA	NA	67	73	538	173	175	280	90	155	47	9	0	0.087	0.052	0
.	19.01.15-18.33.14-1-89596	381	97	97	20	0	16	556	90	90	0	0	NA	NA	NA	93	115	566	179	183	304	91	161	199	35	11	0.352	0.196	0.06
.	19.01.15-18.33.45-1-89615	264	84	84	29	0	19	533	78	78	0	0	NA	NA	NA	81	85	543	185	170	286	98	149	193	88	9	0.355	0.476	0.053
.	19.01.15-18.33.45-1-89616	348	48	48	18	0	12	543	46	46	0	0	NA	NA	NA	96	92	546	178	181	288	93	162	143	26	3	0.262	0.146	0.017
.	19.01.15-18.33.52-1-89617	33	1	1	0	0	0	0	0	0	0	0	NA	NA	NA	8	2	490	163	162	0	0	0	3	0	0	0.006	0	0
.	19.01.15-18.33.54-1-89618	409	113	113	30	0	25	562	107	107	0	0	NA	NA	NA	101	105	554	185	179	301	99	162	273	66	6	0.493	0.357	0.034
.	19.01.15-18.33.55-1-89619	185	15	15	5	0	3	528	14	14	0	0	NA	NA	NA	59	80	533	174	186	273	89	166	33	7	3	0.062	0.04	0.016
.	19.01.15-18.34.17-1-89650	259	17	17	4	0	3	536	16	16	0	0	NA	NA	NA	86	89	534	185	183	274	98	164	31	15	0	0.058	0.081	0
.	19.01.15-18.34.17-1-89651	696	121	121	35	0	27	646	112	112	0	0	NA	NA	NA	187	203	612	205	199	351	116	179	277	79	1	0.453	0.385	0.005
.	19.01.15-18.34.21-1-89652	462	58	58	17	0	13	561	50	50	0	0	NA	NA	NA	145	121	566	186	182	302	100	159	173	40	7	0.306	0.215	0.038
.	19.01.15-18.34.49-1-89657	565	95	95	19	0	13	613	88	88	0	0	NA	NA	NA	139	161	580	198	196	326	112	175	249	63	2	0.429	0.318	0.01
.	19.01.15-18.34.54-1-89658	302	27	27	9	0	8	546	23	23	0	0	NA	NA	NA	98	101	550	179	185	294	89	163	65	22	2	0.118	0.123	0.011
.	19.01.15-18.35.03-1-89676	392	113	113	31	0	26	579	103	103	0	0	NA	NA	NA	104	136	571	191	187	308	102	169	253	71	26	0.443	0.372	0.139
.	19.01.15-18.35.58-1-89703	413	79	79	22	0	20	560	71	71	0	0	NA	NA	NA	123	108	556	183	182	298	98	164	180	59	5	0.324	0.322	0.027
.	19.01.15-18.36.11-1-89725	92	5	5	1	0	1	491	4	4	0	0	NA	NA	NA	19	38	512	171	168	255	86	150	1	0	8	0.002	0	0.048
.	19.01.15-18.36.12-1-89727	87	3	3	0	0	0	482	2	2	0	0	NA	NA	NA	24	25	503	169	166	250	83	149	5	0	1	0.01	0	0.006
.	19.01.15-18.36.12-1-89728	32	1	1	0	0	0	0	0	0	0	0	NA	NA	NA	8	6	492	163	164	0	0	0	0	0	0	0	0	0
.	19.01.15-18.36.15-1-89737	350	53	53	14	0	13	528	45	45	0	0	NA	NA	NA	106	79	532	174	186	270	90	168	108	44	11	0.203	0.253	0.059
.	19.01.15-18.36.30-1-89744	92	10	10	3	0	2	479	8	8	0	0	NA	NA	NA	20	24	503	169	165	250	84	145	4	4	7	0.008	0.024	0.042
.	19.01.15-18.36.31-1-89745	112	9	9	1	0	0	485	7	7	0	0	NA	NA	NA	24	29	503	173	166	253	84	148	8	0	9	0.016	0	0.054
.	19.01.15-18.36.43-1-89746	86	4	4	0	0	0	479	3	3	0	0	NA	NA	NA	23	27	503	170	167	246	85	148	6	0	1	0.012	0	0.006
.	19.01.15-18.36.49-1-89747	325	73	73	30	0	22	537	68	68	0	0	NA	NA	NA	90	82	538	180	177	283	95	159	218	29	6	0.405	0.161	0.034
.	19.01.15-18.36.50-1-89748	456	78	78	11	0	7	574	68	68	0	0	NA	NA	NA	126	131	562	190	192	299	104	171	205	51	6	0.365	0.268	0.031
.	19.01.15-18.36.58-1-89749	63	3	3	0	0	0	476	2	2	0	0	NA	NA	NA	25	28	511	166	164	251	81	144	12	7	0	0.023	0.042	0
.	19.01.15-18.37.22-1-89781	66	4	4	0	0	0	472	3	3	0	0	NA	NA	NA	18	21	497	169	168	241	82	149	4	0	0	0.008	0	0
.	19.01.15-18.37.28-1-89785	238	54	54	22	0	15	525	50	50	0	0	NA	NA	NA	56	70	531	174	178	276	90	159	105	45	16	0.198	0.259	0.09
.	19.01.15-18.37.29-1-89788	304	139	139	37	0	28	529	129	129	0	0	NA	NA	NA	82	91	538	192	174	274	102	153	317	73	15	0.589	0.38	0.086
.	19.01.15-18.37.36-1-89792	174	12	12	4	0	4	514	10	10	0	0	NA	NA	NA	56	67	530	179	171	272	92	150	31	13	2	0.058	0.073	0.012
.	19.01.15-18.37.49-1-89797	505	89	89	24	0	18	578	84	84	0	0	NA	NA	NA	126	128	569	190	182	310	104	164	215	55	11	0.378	0.289	0.06
.	19.01.15-18.37.53-1-89798	60	4	4	0	0	0	473	3	3	0	0	NA	NA	NA	25	20	500	167	166	243	82	148	6	0	4	0.012	0	0.024
.	19.01.15-18.38.00-1-89814	215	16	16	1	0	1	506	15	15	0	0	NA	NA	NA	62	48	517	175	169	266	89	151	25	8	4	0.048	0.046	0.024
.	19.01.15-18.38.07-1-89817	361	93	93	22	0	13	557	83	83	0	0	NA	NA	NA	103	108	558	177	186	297	91	169	226	45	13	0.405	0.254	0.07
.	19.01.15-18.38.20-1-89831	65	4	4	0	0	0	478	3	3	0	0	NA	NA	NA	23	25	499	173	166	245	87	146	2	6	0	0.004	0.035	0
.	19.01.15-18.38.41-1-89842	383	55	55	17	0	13	544	52	52	0	0	NA	NA	NA	116	99	543	184	185	286	96	162	123	56	7	0.227	0.304	0.038
.	19.01.15-18.38.51-1-89845	184	26	26	8	0	6	499	24	24	0	0	NA	NA	NA	51	46	517	172	170	265	84	150	46	14	0	0.089	0.081	0
.	19.01.15-18.38.51-1-89846	116	4	4	0	0	0	481	2	2	0	0	NA	NA	NA	41	37	508	170	172	251	80	150	1	4	3	0.002	0.024	0.017
.	19.01.15-18.39.03-1-89862	434	127	127	42	0	32	571	116	116	0	0	NA	NA	NA	125	125	565	190	183	303	106	162	317	85	29	0.561	0.447	0.158
.	19.01.15-18.39.05-1-89863	284	65	65	10	0	6	521	57	57	0	0	NA	NA	NA	80	81	547	172	175	279	87	155	163	32	6	0.298	0.186	0.034
.	19.01.15-18.39.06-1-89864	234	59	59	13	0	12	510	58	58	0	0	NA	NA	NA	62	66	531	174	174	269	90	151	116	25	13	0.218	0.144	0.075
.	19.01.15-18.39.27-1-89884	64	2	2	1	0	1	473	1	1	0	0	NA	NA	NA	21	19	498	166	168	246	82	145	8	0	0	0.016	0	0
.	19.01.15-18.40.01-1-89909	62	2	2	0	0	0	481	1	1	0	0	NA	NA	NA	34	34	512	167	168	252	80	149	3	6	0	0.006	0.036	0
.	19.01.15-18.40.14-1-89923	62	2	2	1	0	1	299	1	1	0	0	NA	NA	NA	17	18	496	166	169	159	51	89	0	7	0	0	0.042	0
.	19.01.15-18.40.18-1-89930	412	39	39	6	0	5	557	35	35	0	0	NA	NA	NA	117	104	552	178	187	298	93	166	64	34	0	0.116	0.191	0
.	19.01.15-18.40.26-1-89935	67	2	2	0	0	0	482	1	1	0	0	NA	NA	NA	26	27	508	166	166	250	84	148	4	0	2	0.008	0	0.012
.	19.01.15-18.40.26-1-89936	431	47	47	18	0	13	572	42	42	0	0	NA	NA	NA	124	132	572	191	182	305	105	162	123	23	1	0.215	0.12	0.005
.	19.01.15-18.40.29-1-89937	188	11	11	4	0	3	499	9	9	0	0	NA	NA	NA	55	52	519	170	176	261	85	153	21	8	4	0.04	0.047	0.023
.	19.01.15-18.40.49-1-89942	465	123	123	43	0	29	561	111	111	0	0	NA	NA	NA	110	110	550	187	186	291	103	167	272	67	7	0.495	0.358	0.038
.	19.01.15-18.40.51-1-89943	95	10	10	0	0	0	473	9	9	0	0	NA	NA	NA	37	27	504	169	167	245	83	145	23	3	0	0.046	0.018	0
.	19.01.15-18.40.55-1-89944	377	93	93	30	0	24	544	87	87	0	0	NA	NA	NA	124	87	544	173	183	288	91	165	238	60	6	0.438	0.347	0.033
.	19.01.15-18.40.57-1-89945	423	81	81	26	0	16	577	75	75	0	0	NA	NA	NA	124	126	564	193	182	305	109	163	239	47	8	0.424	0.244	0.044
.	19.01.15-18.41.10-1-89966	446	64	64	15	0	13	583	58	58	0	0	NA	NA	NA	152	142	570	202	183	304	115	164	150	45	3	0.263	0.223	0.016
.	19.01.15-18.41.28-1-89983	62	2	2	0	0	0	298	1	1	0	0	NA	NA	NA	18	19	498	167	167	156	48	94	1	0	2	0.002	0	0.012
.	19.01.15-18.41.43-1-89987	466	75	75	15	0	13	580	71	71	0	0	NA	NA	NA	119	136	566	189	194	305	101	174	182	62	9	0.322	0.328	0.046
.	19.01.15-18.41.43-1-89988	127	14	14	3	0	3	488	11	11	0	0	NA	NA	NA	42	37	507	176	167	252	90	146	41	5	4	0.081	0.028	0.024
.	19.01.15-18.42.09-1-90012	479	146	146	35	0	27	574	135	135	0	0	NA	NA	NA	116	136	579	184	186	311	95	168	287	99	18	0.496	0.538	0.097
.	19.01.15-18.42.13-1-90017	541	91	91	25	0	19	602	83	83	0	0	NA	NA	NA	165	158	584	194	193	322	106	174	206	79	5	0.353	0.407	0.026
.	19.01.15-18.42.13-1-90018	34	1	1	1	0	1	0	0	0	0	0	NA	NA	NA	9	9	493	164	165	0	0	0	0	0	0	0	0	0
.	19.01.15-18.42.16-1-90024	249	25	25	8	0	6	522	22	22	0	0	NA	NA	NA	66	72	532	174	179	274	87	161	66	14	0	0.124	0.08	0
.	19.01.15-18.44.09-1-90099	58	2	2	0	0	0	248	1	1	0	0	NA	NA	NA	26	13	495	167	164	123	43	82	0	0	4	0	0	0.024
.	19.01.15-18.44.25-1-90115	325	26	26	6	0	4	548	23	23	0	0	NA	NA	NA	89	100	547	186	180	288	98	162	59	18	0	0.108	0.097	0
.	19.01.15-18.44.26-1-90116	376	122	122	36	0	24	566	108	108	0	0	NA	NA	NA	85	114	558	179	190	302	92	172	257	80	21	0.461	0.447	0.111
.	19.01.15-18.44.50-1-90117	363	90	90	24	0	20	555	82	82	0	0	NA	NA	NA	107	109	553	194	175	290	110	155	255	37	3	0.461	0.191	0.017
.	19.01.15-18.44.51-1-90118	353	111	111	30	0	24	541	102	102	0	0	NA	NA	NA	95	100	544	191	178	282	104	155	209	72	41	0.384	0.377	0.23
.	19.01.15-18.45.24-1-90154	570	110	110	33	0	22	599	97	97	0	0	NA	NA	NA	171	155	577	196	195	319	105	175	261	64	25	0.452	0.327	0.128
.	19.01.15-18.45.25-1-90155	31	1	1	0	0	0	0	0	0	0	0	NA	NA	NA	8	10	495	164	164	0	0	0	0	0	1	0	0	0.006
.	19.01.15-18.45.28-1-90157	179	10	10	2	0	2	500	9	9	0	0	NA	NA	NA	45	43	510	174	172	256	90	154	20	9	1	0.039	0.052	0.006
.	19.01.15-18.45.57-1-90165	204	18	18	4	0	3	517	17	17	0	0	NA	NA	NA	61	67	524	181	175	265	96	156	45	27	9	0.086	0.149	0.051
.	19.01.15-18.46.22-1-90199	389	74	74	22	0	18	553	67	67	0	0	NA	NA	NA	109	105	560	179	179	299	95	159	188	41	2	0.336	0.229	0.011
.	19.01.15-18.47.34-1-90239	241	17	17	6	0	5	520	15	15	0	0	NA	NA	NA	61	63	525	175	176	271	93	156	63	1	0	0.12	0.006	0
.	19.01.15-18.47.42-1-90244	91	6	6	1	0	1	481	5	5	0	0	NA	NA	NA	31	21	500	167	167	247	85	149	5	4	9	0.01	0.024	0.054
.	19.01.15-18.48.55-1-90293	377	112	112	40	0	27	539	103	103	0	0	NA	NA	NA	108	100	547	186	180	282	99	158	260	60	12	0.475	0.323	0.067
.	19.01.15-18.48.59-1-90309	262	23	23	5	0	5	520	21	21	0	0	NA	NA	NA	85	73	532	180	174	268	96	156	51	18	1	0.096	0.1	0.006
.	19.01.15-18.49.08-1-90312	750	146	146	36	0	28	616	133	133	0	0	NA	NA	NA	183	175	608	193	187	344	108	164	342	87	17	0.562	0.451	0.091
.	19.01.15-18.49.09-1-90314	60	2	2	1	0	1	49	1	1	0	0	NA	NA	NA	13	12	495	167	163	22	13	14	0	1	1	0	0.006	0.006
.	19.01.15-18.50.28-1-90377	32	1	1	1	0	1	0	0	0	0	0	NA	NA	NA	11	12	500	163	162	0	0	0	1	0	0	0.002	0	0
.	19.01.15-18.50.30-1-90379	319	82	82	27	0	19	529	80	80	0	0	NA	NA	NA	86	72	530	176	179	276	93	160	163	50	15	0.308	0.284	0.084
.	19.01.15-18.50.35-1-90380	269	15	15	3	0	2	524	14	14	0	0	NA	NA	NA	73	73	533	177	176	276	91	157	24	12	8	0.045	0.068	0.045
.	19.01.15-18.50.56-1-90385	32	1	1	1	0	1	0	0	0	0	0	NA	NA	NA	12	7	491	165	164	0	0	0	0	0	0	0	0	0
.	19.01.15-18.50.59-1-90401	114	16	16	4	0	3	485	15	15	0	0	NA	NA	NA	33	35	510	169	169	253	84	148	35	8	3	0.069	0.047	0.018
.	19.01.15-18.51.08-1-90405	234	44	44	14	0	13	504	40	40	0	0	NA	NA	NA	53	49	520	173	169	264	88	152	119	43	15	0.229	0.249	0.089
.	19.01.15-18.51.19-1-90420	61	4	4	1	0	1	480	3	3	0	0	NA	NA	NA	22	25	499	170	169	243	85	152	2	6	0	0.004	0.035	0
.	19.01.15-18.51.25-1-90424	407	82	82	27	0	20	553	77	77	0	0	NA	NA	NA	103	101	554	184	176	298	99	156	202	47	11	0.365	0.255	0.062
.	19.01.15-18.51.40-1-90426	233	24	24	8	0	6	528	22	22	0	0	NA	NA	NA	74	83	538	178	180	276	94	158	63	14	9	0.117	0.079	0.05
.	19.01.15-18.51.50-1-90427	37	1	1	0	0	0	0	0	0	0	0	NA	NA	NA	11	11	497	163	164	0	0	0	0	0	3	0	0	0.018
.	19.01.15-18.52.01-1-90450	212	14	14	3	0	3	511	13	13	0	0	NA	NA	NA	61	61	526	173	175	266	86	159	42	2	2	0.08	0.012	0.011
.	19.01.15-18.52.06-1-90451	93	8	8	2	0	2	480	7	7	0	0	NA	NA	NA	35	34	510	171	166	253	84	143	20	4	1	0.039	0.023	0.006
.	19.01.15-18.52.42-1-90475	237	40	40	12	0	9	520	36	36	0	0	NA	NA	NA	79	74	534	178	175	273	94	153	49	31	10	0.092	0.174	0.057
.	19.01.15-18.52.55-1-90482	177	21	21	5	0	4	509	17	17	0	0	NA	NA	NA	59	57	518	177	175	265	90	154	47	9	5	0.091	0.051	0.029
.	19.01.15-18.53.32-1-90483	84	3	3	0	0	0	487	2	2	0	0	NA	NA	NA	26	30	509	170	164	254	87	146	5	3	0	0.01	0.018	0
.	19.01.15-18.53.33-1-90518	255	20	20	6	0	5	533	17	17	0	0	NA	NA	NA	65	84	544	179	174	283	95	155	43	15	1	0.079	0.084	0.006
.	19.01.15-18.53.42-1-90519	264	32	32	6	0	3	531	30	30	0	0	NA	NA	NA	68	79	538	179	175	282	93	156	56	26	4	0.104	0.145	0.023
.	19.01.15-18.53.47-1-90525	62	2	2	1	0	1	398	1	1	0	0	NA	NA	NA	17	13	496	165	165	206	70	122	0	4	1	0	0.024	0.006
.	19.01.15-18.54.23-1-90562	38	1	1	0	0	0	0	0	0	0	0	NA	NA	NA	9	7	493	164	163	0	0	0	0	0	2	0	0	0.012
.	19.01.15-18.54.32-1-90565	243	18	18	2	0	1	530	17	17	0	0	NA	NA	NA	66	76	532	182	175	276	97	157	35	15	14	0.066	0.082	0.08
.	19.01.15-18.54.35-1-90566	409	143	143	27	0	23	540	133	133	0	0	NA	NA	NA	102	85	539	178	181	282	94	164	328	73	12	0.609	0.41	0.066
.	19.01.15-18.54.35-1-90567	157	8	8	1	0	0	512	6	6	0	0	NA	NA	NA	37	52	526	168	171	275	85	152	26	6	7	0.049	0.036	0.041
.	19.01.15-18.54.43-1-90568	124	10	10	2	0	1	490	6	6	0	0	NA	NA	NA	39	36	515	168	166	260	84	146	21	18	9	0.041	0.107	0.054
.	19.01.15-18.54.50-1-90569	60	2	2	0	0	0	147	1	1	0	0	NA	NA	NA	12	21	503	167	164	78	28	41	0	0	2	0	0	0.012
.	19.01.15-18.54.59-1-90587	214	21	21	11	0	10	530	18	18	0	0	NA	NA	NA	64	76	534	177	178	278	90	162	60	11	0	0.112	0.062	0
.	19.01.15-18.55.01-1-90588	180	18	18	4	0	4	497	15	15	0	0	NA	NA	NA	69	46	513	171	175	256	88	153	34	18	1	0.066	0.105	0.006
.	19.01.15-18.55.16-1-90593	433	92	92	20	0	16	590	84	84	0	0	NA	NA	NA	134	147	569	197	194	305	110	175	245	70	5	0.431	0.355	0.026
.	19.01.15-18.55.30-1-90609	320	23	23	7	0	6	542	20	20	0	0	NA	NA	NA	97	95	543	185	180	286	97	159	60	10	2	0.11	0.054	0.011
.	19.01.15-18.55.30-1-90610	97	8	8	1	0	1	487	7	7	0	0	NA	NA	NA	27	35	509	168	171	250	85	152	29	1	0	0.057	0.006	0
.	19.01.15-18.55.31-1-90611	185	12	12	5	0	4	504	10	10	0	0	NA	NA	NA	52	51	522	171	171	266	85	153	36	2	3	0.069	0.012	0.018
.	19.01.15-18.55.33-1-90612	437	75	75	21	0	13	560	69	69	0	0	NA	NA	NA	125	120	564	183	186	300	96	164	207	54	18	0.367	0.295	0.097
.	19.01.15-18.55.48-1-90616	36	1	1	0	0	0	0	0	0	0	0	NA	NA	NA	8	15	497	163	168	0	0	0	0	0	5	0	0	0.03
.	19.01.15-18.57.35-1-90693	438	131	131	38	0	30	578	117	117	0	0	NA	NA	NA	125	121	563	192	179	307	109	162	323	81	11	0.574	0.422	0.061
.	19.01.15-18.57.36-1-90694	100	11	11	2	0	1	480	9	9	0	0	NA	NA	NA	39	29	507	169	166	248	84	148	22	2	2	0.043	0.012	0.012
.	19.01.15-18.57.38-1-90695	31	1	1	0	0	0	0	0	0	0	0	NA	NA	NA	9	7	493	163	164	0	0	0	1	0	0	0.002	0	0
.	19.01.15-18.57.42-1-90697	59	3	3	2	0	2	488	2	2	0	0	NA	NA	NA	20	36	513	164	172	253	80	155	14	0	0	0.027	0	0
.	19.01.15-18.57.48-1-90698	366	82	82	23	0	16	553	78	78	0	0	NA	NA	NA	97	104	552	181	184	293	97	163	179	75	13	0.324	0.414	0.071
.	19.01.15-18.58.24-1-90739	145	23	23	3	0	3	494	21	21	0	0	NA	NA	NA	37	38	509	172	170	255	88	151	44	11	4	0.086	0.064	0.024
.	19.01.15-18.58.26-1-90740	505	109	109	29	0	19	583	103	103	0	0	NA	NA	NA	123	137	576	183	191	312	99	172	256	90	16	0.444	0.492	0.084
.	19.01.15-18.58.28-1-90742	206	23	23	2	0	2	526	21	21	0	0	NA	NA	NA	56	79	534	183	175	275	94	157	39	11	5	0.073	0.06	0.029
.	19.01.15-18.59.01-1-90766	127	6	6	0	0	0	478	5	5	0	0	NA	NA	NA	37	27	502	169	169	248	83	147	19	0	0	0.038	0	0
.	19.01.15-18.59.17-1-90782	63	3	3	1	0	1	302	2	2	0	0	NA	NA	NA	16	13	494	169	163	150	54	98	8	0	0	0.016	0	0
.	19.01.15-18.59.23-1-90785	232	92	92	20	0	16	533	82	82	0	0	NA	NA	NA	77	85	541	175	182	282	89	162	221	46	5	0.409	0.263	0.027
.	19.01.15-18.59.31-1-90788	31	1	1	0	0	0	0	0	0	0	0	NA	NA	NA	4	7	493	164	163	0	0	0	1	0	0	0.002	0	0
.	19.01.15-18.59.34-1-90789	271	33	33	9	0	8	543	30	30	0	0	NA	NA	NA	96	87	538	180	182	281	97	165	81	27	3	0.151	0.15	0.016
.	19.01.15-18.59.36-1-90790	261	26	26	6	0	5	521	20	20	0	0	NA	NA	NA	90	80	543	174	176	279	89	153	74	3	0	0.136	0.017	0
.	19.01.15-18.59.37-1-90791	207	10	10	2	0	2	495	6	6	0	0	NA	NA	NA	63	45	518	171	169	261	83	151	36	3	0	0.069	0.018	0
.	19.01.15-18.59.51-1-90795	207	14	14	4	0	2	521	13	13	0	0	NA	NA	NA	51	63	522	178	176	269	94	158	35	7	4	0.067	0.039	0.023
.	19.01.15-19.00.01-1-90817	210	16	16	3	0	2	517	14	14	0	0	NA	NA	NA	63	65	530	180	168	273	95	149	52	12	0	0.098	0.067	0
.	19.01.15-19.00.16-1-90836	466	121	121	37	0	30	568	110	110	0	0	NA	NA	NA	109	122	563	186	186	302	101	165	302	38	9	0.536	0.204	0.048
.	19.01.15-19.00.19-1-90838	121	27	27	6	0	6	490	23	23	0	0	NA	NA	NA	41	41	515	170	169	256	84	150	60	7	3	0.117	0.041	0.018
.	19.01.15-19.01.17-1-90949	213	91	91	32	0	23	529	87	87	0	0	NA	NA	NA	71	83	539	182	175	274	98	157	223	60	4	0.414	0.33	0.023
.	19.01.15-19.01.21-1-90950	412	126	126	43	0	30	583	116	116	0	0	NA	NA	NA	119	138	568	191	192	309	103	171	299	93	6	0.526	0.487	0.031
.	19.01.15-19.01.28-1-90955	153	14	14	6	0	4	492	13	13	0	0	NA	NA	NA	49	36	510	169	170	254	87	151	36	18	0	0.071	0.107	0
.	19.01.15-19.01.29-1-90956	145	8	8	2	0	2	502	7	7	0	0	NA	NA	NA	57	56	522	174	173	260	90	152	26	4	6	0.05	0.023	0.035
.	19.01.15-19.01.54-1-90960	120	6	6	2	0	2	493	5	5	0	0	NA	NA	NA	44	40	510	175	168	256	89	148	14	0	4	0.027	0	0.024
.	19.01.15-19.02.00-1-90980	449	82	82	21	0	18	563	75	75	0	0	NA	NA	NA	114	117	556	181	193	294	96	173	197	56	4	0.354	0.309	0.021
.	19.01.15-19.02.02-1-90981	174	25	25	5	0	5	499	24	24	0	0	NA	NA	NA	59	50	520	176	167	262	90	147	43	12	9	0.083	0.068	0.054
.	19.01.15-19.02.55-1-91007	122	4	4	0	0	0	484	3	3	0	0	NA	NA	NA	42	28	502	171	168	248	89	147	10	15	0	0.02	0.088	0
.	19.01.15-19.03.02-1-91023	507	111	111	23	0	19	594	102	102	0	0	NA	NA	NA	133	142	576	188	191	317	104	173	281	42	21	0.488	0.223	0.11
.	19.01.15-19.03.04-1-91024	32	1	1	0	0	0	0	0	0	0	0	NA	NA	NA	10	9	495	165	162	0	0	0	3	0	0	0.006	0	0
.	19.01.15-19.03.08-1-91029	349	20	20	8	0	6	555	18	18	0	0	NA	NA	NA	91	107	553	179	188	292	95	168	61	1	4	0.11	0.006	0.021
.	19.01.15-19.03.12-1-91033	60	2	2	0	0	0	471	1	1	0	0	NA	NA	NA	23	16	498	165	166	242	81	148	2	6	0	0.004	0.036	0
.	19.01.15-19.03.57-1-91051	63	2	2	0	0	0	400	1	1	0	0	NA	NA	NA	18	18	495	168	168	209	66	125	4	0	0	0.008	0	0
.	19.01.15-19.04.52-1-91073	118	9	9	4	0	3	483	8	8	0	0	NA	NA	NA	42	33	510	169	167	253	83	147	15	4	0	0.029	0.024	0
.	19.01.15-19.04.57-1-91091	88	6	6	2	0	2	481	5	5	0	0	NA	NA	NA	29	34	506	169	172	251	83	147	1	6	4	0.002	0.036	0.023
.	19.01.15-19.05.07-1-91111	88	5	5	1	0	1	477	4	4	0	0	NA	NA	NA	18	16	500	165	164	249	81	147	3	1	10	0.006	0.006	0.061
.	19.01.15-19.05.24-1-91127	97	11	11	3	0	3	488	10	10	0	0	NA	NA	NA	35	33	506	167	173	253	84	151	31	3	0	0.061	0.018	0
.	19.01.15-19.05.25-1-91128	33	1	1	0	0	0	0	0	0	0	0	NA	NA	NA	10	10	495	166	162	0	0	0	0	0	0	0	0	0
.	19.01.15-19.05.26-1-91131	242	24	24	5	0	4	523	22	22	0	0	NA	NA	NA	56	71	528	180	176	269	96	158	57	2	6	0.108	0.011	0.034
.	19.01.15-19.05.28-1-91132	90	3	3	0	0	0	488	2	2	0	0	NA	NA	NA	42	43	515	168	173	254	83	151	7	0	0	0.014	0	0
.	19.01.15-19.05.31-1-91133	411	141	141	41	0	31	551	128	128	0	0	NA	NA	NA	118	100	557	182	174	302	96	153	315	101	12	0.566	0.555	0.069
.	19.01.15-19.05.57-1-91137	90	3	3	1	0	1	475	2	2	0	0	NA	NA	NA	34	30	501	171	171	244	82	149	6	4	0	0.012	0.023	0
.	19.01.15-19.06.04-1-91157	154	21	21	5	0	4	508	20	20	0	0	NA	NA	NA	43	52	515	175	175	261	89	158	34	16	4	0.066	0.091	0.023
.	19.01.15-19.06.05-1-91159	150	21	21	6	0	6	507	20	20	0	0	NA	NA	NA	43	60	522	174	177	263	90	154	55	5	5	0.105	0.029	0.028
.	19.01.15-19.06.24-1-91179	153	22	22	6	0	5	511	20	20	0	0	NA	NA	NA	48	61	525	175	174	265	90	156	63	22	11	0.12	0.126	0.063
.	19.01.15-19.06.27-1-91181	59	4	4	0	0	0	467	3	3	0	0	NA	NA	NA	31	18	498	169	164	243	82	142	3	1	5	0.006	0.006	0.03
.	19.01.15-19.06.32-1-91182	122	13	13	2	0	1	492	12	12	0	0	NA	NA	NA	45	38	514	167	170	262	80	150	10	14	3	0.019	0.084	0.018
.	19.01.15-19.06.33-1-91183	300	41	41	13	0	8	535	37	37	0	0	NA	NA	NA	82	80	536	182	175	286	93	156	84	27	1	0.157	0.148	0.006
.	19.01.15-19.06.54-1-91184	428	69	69	13	0	11	576	61	61	0	0	NA	NA	NA	111	134	568	193	186	302	109	165	185	45	11	0.326	0.233	0.059
.	19.01.15-19.06.56-1-91185	204	25	25	5	0	3	511	22	22	0	0	NA	NA	NA	59	55	520	176	172	266	90	155	50	5	5	0.096	0.028	0.029
.	19.01.15-19.07.03-1-91201	34	1	1	0	0	0	0	0	0	0	0	NA	NA	NA	13	13	497	166	163	0	0	0	0	1	0	0	0.006	0
.	19.01.15-19.07.07-1-91204	32	1	1	0	0	0	0	0	0	0	0	NA	NA	NA	15	5	490	164	164	0	0	0	0	0	0	0	0	0
.	19.01.15-19.07.09-1-91206	143	7	7	0	0	0	503	5	5	0	0	NA	NA	NA	45	44	506	176	175	254	89	160	11	2	3	0.022	0.011	0.017
.	19.01.15-19.07.09-1-91208	276	51	51	12	0	7	518	47	47	0	0	NA	NA	NA	96	67	530	173	177	272	90	156	115	40	6	0.217	0.231	0.034
.	19.01.15-19.07.25-1-91224	329	167	167	56	0	45	532	158	158	0	0	NA	NA	NA	99	90	539	183	181	276	96	160	340	91	22	0.631	0.497	0.122
.	19.01.15-19.07.55-1-91227	65	3	3	0	0	0	479	2	2	0	0	NA	NA	NA	24	26	508	165	166	249	82	148	8	0	0	0.016	0	0
.	19.01.15-19.08.00-1-91250	126	8	8	5	0	4	485	7	7	0	0	NA	NA	NA	27	36	512	173	164	255	88	142	19	3	4	0.037	0.017	0.024
.	19.01.15-19.08.04-1-91251	236	10	10	3	0	2	515	9	9	0	0	NA	NA	NA	65	73	529	179	178	267	92	156	25	22	1	0.047	0.123	0.006
.	19.01.15-19.08.48-1-91279	320	83	83	30	0	18	541	74	74	0	0	NA	NA	NA	94	93	541	182	183	281	98	162	224	45	17	0.414	0.247	0.093
.	19.01.15-19.08.48-1-91280	264	26	26	6	0	6	509	24	24	0	0	NA	NA	NA	73	57	524	172	174	269	86	154	77	8	1	0.147	0.047	0.006
.	19.01.15-19.09.00-1-91296	65	2	2	0	0	0	482	1	1	0	0	NA	NA	NA	21	26	504	168	167	249	84	149	2	0	6	0.004	0	0.036
.	19.01.15-19.09.14-1-91305	207	16	16	3	0	3	521	15	15	0	0	NA	NA	NA	64	72	534	173	178	272	89	160	66	11	0	0.124	0.064	0
.	19.01.15-19.09.16-1-91312	61	2	2	1	0	1	99	1	1	0	0	NA	NA	NA	14	16	496	165	168	58	13	28	0	0	3	0	0	0.018
.	19.01.15-19.09.27-1-91318	119	11	11	3	0	2	484	9	9	0	0	NA	NA	NA	29	36	511	169	169	254	83	147	22	6	0	0.043	0.036	0
.	19.01.15-19.09.32-1-91320	235	14	14	3	0	3	517	11	11	0	0	NA	NA	NA	70	65	525	174	179	266	90	161	30	7	0	0.057	0.04	0
.	19.01.15-19.09.40-1-91321	360	58	58	16	0	12	552	54	54	0	0	NA	NA	NA	102	98	556	176	179	298	93	161	162	38	4	0.291	0.216	0.022
.	19.01.15-19.09.40-1-91322	386	126	126	42	0	32	556	117	117	0	0	NA	NA	NA	118	106	549	188	182	293	102	161	275	88	15	0.501	0.468	0.082
.	19.01.15-19.09.54-1-91326	260	46	46	8	0	6	539	41	41	0	0	NA	NA	NA	73	91	545	181	178	285	95	159	95	30	6	0.174	0.166	0.034
.	19.01.15-19.09.56-1-91327	148	13	13	6	0	5	504	11	11	0	0	NA	NA	NA	54	47	521	174	165	266	90	148	17	23	0	0.033	0.132	0
.	19.01.15-19.09.59-1-91345	63	2	2	0	0	0	477	1	1	0	0	NA	NA	NA	18	21	500	167	167	246	82	149	4	0	0	0.008	0	0
.	19.01.15-19.10.10-1-91354	410	67	67	21	0	14	580	60	60	0	0	NA	NA	NA	120	137	572	186	192	309	99	172	188	46	4	0.329	0.247	0.021
.	19.01.15-19.10.15-1-91368	117	7	7	2	0	2	495	6	6	0	0	NA	NA	NA	39	43	507	174	175	253	85	157	10	2	6	0.02	0.011	0.034
.	19.01.15-19.10.29-1-91375	446	108	108	27	0	21	570	97	97	0	0	NA	NA	NA	125	123	561	196	179	301	110	159	310	38	7	0.553	0.194	0.039
.	19.01.15-19.10.34-1-91376	403	117	117	26	0	19	561	105	105	0	0	NA	NA	NA	125	112	548	186	191	291	99	171	262	87	8	0.478	0.468	0.042
.	19.01.15-19.10.51-1-91381	126	11	11	1	0	1	479	9	9	0	0	NA	NA	NA	38	24	501	166	170	248	83	148	24	9	0	0.048	0.054	0
.	19.01.15-19.11.09-1-91401	522	119	119	34	0	24	582	109	109	0	0	NA	NA	NA	139	143	576	191	189	308	105	169	320	67	5	0.556	0.351	0.026
.	19.01.15-19.11.17-1-91414	61	3	3	1	0	1	480	2	2	0	0	NA	NA	NA	28	30	507	167	169	248	83	149	6	0	3	0.012	0	0.018
.	19.01.15-19.11.19-1-91416	386	50	50	14	0	12	539	44	44	0	0	NA	NA	NA	107	86	541	184	174	285	99	155	169	40	2	0.312	0.217	0.011
.	19.01.15-19.11.42-1-91421	237	26	26	6	0	5	519	20	20	0	0	NA	NA	NA	69	66	527	178	174	274	93	152	47	15	9	0.089	0.084	0.052
.	19.01.15-19.11.51-1-91422	347	72	72	19	0	16	551	65	65	0	0	NA	NA	NA	93	101	543	189	182	286	104	161	193	34	5	0.355	0.18	0.027
.	19.01.15-19.12.09-1-91449	91	6	6	2	0	2	484	5	5	0	0	NA	NA	NA	27	38	512	173	166	253	86	145	19	0	3	0.037	0	0.018
.	19.01.15-19.12.23-1-91463	319	125	125	22	0	19	520	115	115	0	0	NA	NA	NA	76	87	548	173	179	276	89	155	258	52	14	0.471	0.301	0.078
.	19.01.15-19.12.30-1-91468	179	9	9	1	0	1	510	6	6	0	0	NA	NA	NA	62	59	527	172	173	269	86	155	18	8	0	0.034	0.047	0
.	19.01.15-19.12.32-1-91469	284	120	120	23	0	22	529	107	107	0	0	NA	NA	NA	88	83	542	180	174	282	92	155	249	84	10	0.459	0.467	0.057
.	19.01.15-19.12.54-1-91474	94	8	8	1	0	1	474	7	7	0	0	NA	NA	NA	37	24	501	168	168	245	83	146	6	11	6	0.012	0.065	0.036
.	19.01.15-19.13.01-1-91490	210	22	22	8	0	6	502	19	19	0	0	NA	NA	NA	53	54	515	179	173	256	91	155	47	21	3	0.091	0.117	0.017
.	19.01.15-19.13.12-1-91498	270	22	22	7	0	4	544	19	19	0	0	NA	NA	NA	78	99	550	186	176	288	100	156	43	19	0	0.078	0.102	0
.	19.01.15-19.13.13-1-91500	35	1	1	1	0	1	0	0	0	0	0	NA	NA	NA	13	14	497	165	165	0	0	0	0	0	3	0	0	0.018
.	19.01.15-19.13.22-1-91509	57	2	2	1	0	1	151	1	1	0	0	NA	NA	NA	12	13	495	169	162	76	27	48	3	0	1	0.006	0	0.006
.	19.01.15-19.13.30-1-91513	201	13	13	5	0	2	499	9	9	0	0	NA	NA	NA	54	48	518	174	169	261	91	147	34	8	5	0.066	0.046	0.03
.	19.01.15-19.13.54-1-91516	57	2	2	0	0	0	0	1	1	0	0	NA	NA	NA	15	21	502	166	166	0	0	0	1	1	0	0.002	0.006	0
.	19.01.15-19.13.56-1-91518	37	1	1	1	0	1	0	0	0	0	0	NA	NA	NA	15	6	491	163	165	0	0	0	1	0	0	0.002	0	0
.	19.01.15-19.13.58-1-91536	263	18	18	9	0	7	532	16	16	0	0	NA	NA	NA	80	77	530	182	178	275	99	158	48	20	0	0.091	0.11	0
.	19.01.15-19.14.01-1-91537	301	22	22	5	0	4	523	19	19	0	0	NA	NA	NA	86	73	533	175	178	277	93	153	34	24	13	0.064	0.137	0.073
.	19.01.15-19.14.02-1-91538	321	37	37	9	0	6	560	32	32	0	0	NA	NA	NA	117	117	567	182	181	301	98	161	110	23	0	0.194	0.126	0
.	19.01.15-19.14.27-1-91562	116	16	16	3	0	3	481	13	13	0	0	NA	NA	NA	38	34	508	168	171	250	80	151	34	1	0	0.067	0.006	0
.	19.01.15-19.14.51-1-91563	321	68	68	10	0	8	531	63	63	0	0	NA	NA	NA	95	84	536	176	185	275	91	165	151	36	19	0.282	0.205	0.103
.	19.01.15-19.14.51-1-91564	334	43	43	9	0	6	537	35	35	0	0	NA	NA	NA	96	86	535	183	181	278	96	163	77	44	6	0.144	0.24	0.033
.	19.01.15-19.15.07-1-91584	156	10	10	6	0	4	509	9	9	0	0	NA	NA	NA	61	61	523	178	173	264	93	152	27	6	2	0.052	0.034	0.012
.	19.01.15-19.15.10-1-91588	355	146	146	40	0	30	536	132	132	0	0	NA	NA	NA	82	92	536	185	184	280	95	161	300	76	21	0.56	0.411	0.114
.	19.01.15-19.15.11-1-91591	63	2	2	0	0	0	467	1	1	0	0	NA	NA	NA	18	10	493	166	164	239	81	147	4	0	0	0.008	0	0
.	19.01.15-19.15.23-1-91602	34	1	1	0	0	0	0	0	0	0	0	NA	NA	NA	7	8	491	165	165	0	0	0	0	1	0	0	0.006	0
.	19.01.15-19.16.17-1-91605	92	6	6	0	0	0	492	5	5	0	0	NA	NA	NA	32	36	506	170	173	253	86	153	20	0	0	0.04	0	0
.	19.01.15-19.16.17-1-91644	218	30	30	9	0	8	521	28	28	0	0	NA	NA	NA	74	66	526	178	175	270	94	157	41	24	19	0.078	0.135	0.109
.	19.01.15-19.16.22-1-91647	89	6	6	2	0	2	486	3	3	0	0	NA	NA	NA	37	34	511	171	165	255	85	146	8	11	4	0.016	0.064	0.024
.	19.01.15-19.16.23-1-91650	371	74	74	15	0	11	560	69	69	0	0	NA	NA	NA	112	116	567	177	185	301	92	167	163	45	18	0.287	0.254	0.097
.	19.01.15-19.16.31-1-91653	359	114	114	23	0	17	549	106	106	0	0	NA	NA	NA	81	94	551	182	174	297	95	157	267	68	2	0.485	0.374	0.011
.	19.01.15-19.16.52-1-91654	64	2	2	0	0	0	477	1	1	0	0	NA	NA	NA	10	20	497	171	165	243	84	150	4	0	0	0.008	0	0
.	19.01.15-19.16.53-1-91655	96	5	5	0	0	0	489	3	3	0	0	NA	NA	NA	30	40	503	174	176	246	86	157	4	6	0	0.008	0.034	0
.	19.01.15-19.17.36-1-91692	174	7	7	2	0	2	492	6	6	0	0	NA	NA	NA	55	36	508	170	171	255	86	151	12	16	0	0.024	0.094	0
.	19.01.15-19.17.41-1-91693	144	7	7	3	0	3	503	6	6	0	0	NA	NA	NA	44	50	522	170	171	264	86	153	11	8	2	0.021	0.047	0.012
.	19.01.15-19.17.45-1-91694	68	3	3	1	0	1	464	2	2	0	0	NA	NA	NA	24	19	498	168	166	243	79	142	15	0	0	0.03	0	0
.	19.01.15-19.17.54-1-91695	321	11	11	1	0	1	553	10	10	0	0	NA	NA	NA	83	109	556	190	176	292	105	156	19	7	8	0.034	0.037	0.045
.	19.01.15-19.17.54-1-91696	33	1	1	1	0	1	0	0	0	0	0	NA	NA	NA	7	8	494	165	162	0	0	0	0	0	0	0	0	0
.	19.01.15-19.17.57-1-91697	431	95	95	23	0	16	568	87	87	0	0	NA	NA	NA	126	125	562	192	184	301	103	164	216	77	9	0.384	0.401	0.049
.	19.01.15-19.18.00-1-91716	327	50	50	17	0	15	547	44	44	0	0	NA	NA	NA	82	100	552	182	179	292	97	158	141	22	7	0.255	0.121	0.039
.	19.01.15-19.18.07-1-91723	149	16	16	2	0	2	495	14	14	0	0	NA	NA	NA	33	43	519	170	167	262	85	148	36	0	2	0.069	0	0.012
.	19.01.15-19.18.10-1-91726	306	68	68	16	0	13	529	60	60	0	0	NA	NA	NA	87	82	548	175	172	287	91	151	158	53	4	0.288	0.303	0.023
.	19.01.15-19.18.26-1-91742	89	3	3	1	0	1	484	2	2	0	0	NA	NA	NA	22	33	507	170	169	252	82	150	2	0	1	0.004	0	0.006
.	19.01.15-19.18.32-1-91743	287	34	34	11	0	6	543	29	29	0	0	NA	NA	NA	68	96	544	186	179	283	101	159	75	31	8	0.138	0.167	0.045
.	19.01.15-19.18.41-1-91750	261	66	66	16	0	13	527	61	61	0	0	NA	NA	NA	91	81	538	177	179	279	88	160	155	36	5	0.288	0.203	0.028
.	19.01.15-19.19.04-1-91768	94	6	6	4	0	2	479	4	4	0	0	NA	NA	NA	31	25	503	169	166	246	86	147	12	3	4	0.024	0.018	0.024
.	19.01.15-19.19.21-1-91784	443	137	137	38	0	26	571	126	126	0	0	NA	NA	NA	117	125	562	189	187	302	102	167	316	93	1	0.562	0.492	0.005
.	19.01.15-19.19.32-1-91789	151	8	8	4	0	3	496	7	7	0	0	NA	NA	NA	47	49	520	173	169	262	85	149	19	6	3	0.037	0.035	0.018
.	19.01.15-19.19.40-1-91790	36	1	1	1	0	1	0	0	0	0	0	NA	NA	NA	11	10	496	164	163	0	0	0	1	0	0	0.002	0	0
.	19.01.15-19.19.43-1-91791	554	117	117	34	0	25	585	109	109	0	0	NA	NA	NA	133	145	569	200	189	302	112	171	310	65	30	0.545	0.325	0.159
.	19.01.15-19.19.52-1-91792	153	14	14	2	0	2	501	13	13	0	0	NA	NA	NA	61	51	520	172	172	262	87	152	32	13	3	0.062	0.076	0.017
.	19.01.15-19.19.55-1-91793	87	3	3	0	0	0	485	1	1	0	0	NA	NA	NA	25	32	503	171	171	248	84	153	2	4	0	0.004	0.023	0
.	19.01.15-19.19.59-1-91811	60	2	2	0	0	0	469	1	1	0	0	NA	NA	NA	26	12	494	165	166	244	82	143	0	0	5	0	0	0.03
.	19.01.15-19.20.01-1-91819	432	124	124	40	0	33	554	112	112	0	0	NA	NA	NA	120	103	545	185	186	290	96	168	213	119	14	0.391	0.643	0.075
.	19.01.15-19.20.18-1-91839	207	24	24	4	0	2	528	23	23	0	0	NA	NA	NA	63	80	536	180	177	276	93	159	66	11	0	0.123	0.061	0
.	19.01.15-19.20.22-1-91841	215	11	11	2	0	2	516	8	8	0	0	NA	NA	NA	71	71	531	178	175	270	90	156	21	11	0	0.04	0.062	0
.	19.01.15-19.20.23-1-91842	115	10	10	4	0	1	491	9	9	0	0	NA	NA	NA	39	38	512	172	167	256	88	147	29	8	0	0.057	0.047	0
.	19.01.15-19.20.50-1-91850	171	8	8	3	0	2	503	7	7	0	0	NA	NA	NA	57	49	516	170	176	259	86	158	29	0	0	0.056	0	0
.	19.01.15-19.21.04-1-91866	326	76	76	24	0	20	539	70	70	0	0	NA	NA	NA	83	89	537	183	182	280	97	162	179	67	5	0.333	0.366	0.027
.	19.01.15-19.21.08-1-91870	409	84	84	23	0	18	559	78	78	0	0	NA	NA	NA	125	107	549	183	188	295	96	168	213	72	11	0.388	0.393	0.059
.	19.01.15-19.21.09-1-91871	333	18	18	4	0	4	543	16	16	0	0	NA	NA	NA	87	91	538	181	185	279	96	168	43	7	6	0.08	0.039	0.032
.	19.01.15-19.21.15-1-91884	57	2	2	0	0	0	396	1	1	0	0	NA	NA	NA	16	19	499	169	164	206	71	119	5	0	0	0.01	0	0
.	19.01.15-19.21.20-1-91887	239	38	38	14	0	12	516	34	34	0	0	NA	NA	NA	79	65	531	174	173	276	89	151	68	31	0	0.128	0.178	0
.	19.01.15-19.21.27-1-91892	34	1	1	0	0	0	0	0	0	0	0	NA	NA	NA	10	12	496	165	164	0	0	0	0	0	0	0	0	0
.	19.01.15-19.21.30-1-91893	441	79	79	31	0	22	559	74	74	0	0	NA	NA	NA	115	107	540	189	191	282	104	173	222	45	9	0.411	0.238	0.047
.	19.01.15-19.21.41-1-91894	152	11	11	3	0	2	504	10	10	0	0	NA	NA	NA	46	55	529	170	169	267	87	150	22	3	1	0.042	0.018	0.006
.	19.01.15-19.22.05-1-91913	290	36	36	10	0	4	538	30	30	0	0	NA	NA	NA	78	90	542	182	179	282	97	159	88	19	3	0.162	0.104	0.017
.	19.01.15-19.22.10-1-91923	120	8	8	2	0	2	489	7	7	0	0	NA	NA	NA	32	33	504	174	168	253	87	149	19	2	0	0.038	0.011	0
.	19.01.15-19.22.35-1-91940	506	57	57	13	0	10	569	54	54	0	0	NA	NA	NA	134	126	571	180	188	305	95	169	149	29	7	0.261	0.161	0.037
.	19.01.15-19.22.35-1-91941	112	5	5	1	0	1	489	2	2	0	0	NA	NA	NA	40	40	512	172	169	253	88	148	15	0	1	0.029	0	0.006
.	19.01.15-19.22.48-1-91946	89	5	5	2	0	2	480	4	4	0	0	NA	NA	NA	41	37	515	169	166	252	83	145	16	0	2	0.031	0	0.012
.	19.01.15-19.23.13-1-91969	402	122	122	36	0	27	579	112	112	0	0	NA	NA	NA	119	134	568	193	186	307	107	165	299	61	19	0.526	0.316	0.102
.	19.01.15-19.23.13-1-91970	266	27	27	5	0	4	535	24	24	0	0	NA	NA	NA	92	85	537	178	183	279	91	165	78	10	0	0.145	0.056	0
.	19.01.15-19.23.20-1-91979	441	74	74	22	0	16	572	69	69	0	0	NA	NA	NA	127	126	574	183	182	310	99	163	157	70	15	0.274	0.383	0.082
.	19.01.15-19.23.28-1-91980	396	120	120	26	0	20	563	109	109	0	0	NA	NA	NA	108	115	553	189	186	297	102	164	287	74	5	0.519	0.392	0.027
.	19.01.15-19.23.34-1-91985	64	2	2	0	0	0	481	1	1	0	0	NA	NA	NA	21	24	504	166	167	249	82	150	7	0	0	0.014	0	0
.	19.01.15-19.23.35-1-91986	32	1	1	0	0	0	0	0	0	0	0	NA	NA	NA	3	1	488	163	163	0	0	0	2	0	0	0.004	0	0
.	19.01.15-19.23.54-1-91989	90	3	3	0	0	0	478	2	2	0	0	NA	NA	NA	32	22	501	167	167	250	82	146	0	1	2	0	0.006	0.012
.	19.01.15-19.24.05-1-92008	230	23	23	6	0	6	519	22	22	0	0	NA	NA	NA	87	68	536	172	173	277	88	154	44	17	4	0.082	0.099	0.023
.	19.01.15-19.24.07-1-92010	401	136	136	42	0	33	555	120	120	0	0	NA	NA	NA	111	103	551	182	183	295	95	165	292	101	26	0.53	0.555	0.142
.	19.01.15-19.24.21-1-92029	261	42	42	12	0	11	542	38	38	0	0	NA	NA	NA	73	88	537	182	182	284	95	163	108	22	12	0.201	0.121	0.066
.	19.01.15-19.24.28-1-92034	159	9	9	1	0	0	494	8	8	0	0	NA	NA	NA	40	37	511	169	170	259	83	152	36	0	6	0.07	0	0.035
.	19.01.15-19.25.01-1-92052	97	9	9	0	0	0	489	4	4	0	0	NA	NA	NA	35	36	509	171	169	249	90	150	13	9	4	0.026	0.053	0.024
.	19.01.15-19.25.25-1-92068	34	1	1	0	0	0	0	0	0	0	0	NA	NA	NA	8	12	493	168	164	0	0	0	0	0	1	0	0	0.006
.	19.01.15-19.25.32-1-92073	466	103	103	22	0	16	559	92	92	0	0	NA	NA	NA	118	108	551	185	185	294	102	163	254	52	12	0.461	0.281	0.065
.	19.01.15-19.25.32-1-92074	36	1	1	0	0	0	0	0	0	0	0	NA	NA	NA	10	7	495	163	162	0	0	0	1	0	0	0.002	0	0
.	19.01.15-19.25.57-1-92075	34	1	1	1	0	1	0	0	0	0	0	NA	NA	NA	7	9	495	164	163	0	0	0	1	0	0	0.002	0	0
.	19.01.15-19.26.02-1-92091	88	8	8	3	0	3	475	7	7	0	0	NA	NA	NA	39	30	509	167	167	249	82	144	16	0	6	0.031	0	0.036
.	19.01.15-19.26.02-1-92092	242	18	18	3	0	1	510	16	16	0	0	NA	NA	NA	78	66	525	177	177	263	93	154	49	8	0	0.093	0.045	0
.	19.01.15-19.26.16-1-92116	94	5	5	2	0	2	489	4	4	0	0	NA	NA	NA	40	47	520	174	166	257	89	143	11	0	3	0.021	0	0.018
.	19.01.15-19.26.27-1-92123	92	6	6	1	0	1	489	5	5	0	0	NA	NA	NA	30	35	514	167	167	258	85	146	20	0	0	0.039	0	0
.	19.01.15-19.26.29-1-92124	206	19	19	2	0	2	500	18	18	0	0	NA	NA	NA	65	45	512	176	170	258	89	153	52	5	2	0.102	0.028	0.012
.	19.01.15-19.26.33-1-92125	149	8	8	2	0	2	500	6	6	0	0	NA	NA	NA	51	46	515	172	172	259	87	154	11	10	1	0.021	0.058	0.006
.	19.01.15-19.26.53-1-92126	125	6	6	2	0	2	499	4	4	0	0	NA	NA	NA	53	55	526	170	172	267	83	149	9	10	5	0.017	0.059	0.029
.	19.01.15-19.26.56-1-92127	289	82	82	12	0	8	529	78	78	0	0	NA	NA	NA	67	69	530	178	174	277	96	156	172	52	9	0.325	0.292	0.052
.	19.01.15-19.27.24-1-92161	241	97	97	22	0	17	531	89	89	0	0	NA	NA	NA	79	82	537	179	179	277	94	160	203	69	12	0.378	0.385	0.067
.	19.01.15-19.27.25-1-92163	323	63	63	18	0	14	532	59	59	0	0	NA	NA	NA	85	75	537	177	174	283	93	156	137	62	2	0.255	0.35	0.011
.	19.01.15-19.27.46-1-92164	178	9	9	3	0	2	502	8	8	0	0	NA	NA	NA	52	47	516	174	170	260	90	152	20	7	3	0.039	0.04	0.018
.	19.01.15-19.27.48-1-92167	188	13	13	4	0	3	504	11	11	0	0	NA	NA	NA	65	62	525	178	172	263	90	151	41	0	0	0.078	0	0
.	19.01.15-19.27.57-1-92168	88	5	5	1	0	1	488	3	3	0	0	NA	NA	NA	33	37	513	171	166	254	87	147	12	0	0	0.023	0	0
.	19.01.15-19.28.18-1-92206	33	1	1	0	0	0	0	0	0	0	0	NA	NA	NA	11	10	495	164	164	0	0	0	0	0	0	0	0	0
.	19.01.15-19.28.27-1-92211	260	38	38	14	0	14	523	31	31	0	0	NA	NA	NA	61	74	532	179	176	278	90	155	74	23	8	0.139	0.128	0.045
.	19.01.15-19.28.27-1-92212	64	2	2	1	0	1	464	1	1	0	0	NA	NA	NA	28	13	494	165	167	240	78	146	1	3	0	0.002	0.018	0
.	19.01.15-19.28.57-1-92221	149	8	8	2	0	2	490	7	7	0	0	NA	NA	NA	55	44	516	170	171	253	85	152	30	2	0	0.058	0.012	0
.	19.01.15-19.29.04-1-92237	200	9	9	3	0	1	514	7	7	0	0	NA	NA	NA	67	68	528	177	176	270	91	153	22	6	2	0.042	0.034	0.011
.	19.01.15-19.29.04-1-92238	448	131	131	37	0	32	552	119	119	0	0	NA	NA	NA	135	100	558	174	181	297	91	164	316	70	14	0.566	0.402	0.077
.	19.01.15-19.30.09-1-92286	566	107	107	32	0	24	595	99	99	0	0	NA	NA	NA	154	149	580	187	195	320	101	174	261	80	21	0.45	0.428	0.108
.	19.01.15-19.30.09-1-92287	149	8	8	0	0	0	494	6	6	0	0	NA	NA	NA	40	40	506	171	176	253	86	155	17	4	0	0.034	0.023	0
.	19.01.15-19.30.17-1-92303	695	91	91	25	0	16	631	87	87	0	0	NA	NA	NA	180	177	596	198	196	340	114	177	275	52	0	0.461	0.263	0
.	19.01.15-19.30.39-1-92312	116	9	9	6	0	6	491	7	7	0	0	NA	NA	NA	35	36	508	168	173	252	85	154	18	5	0	0.035	0.03	0
.	19.01.15-19.30.39-1-92313	524	109	109	29	0	23	592	100	100	0	0	NA	NA	NA	133	144	579	188	190	319	103	170	279	59	17	0.482	0.314	0.089
.	19.01.15-19.30.40-1-92314	626	112	112	29	0	22	605	106	106	0	0	NA	NA	NA	173	157	577	199	194	317	111	177	225	120	9	0.39	0.603	0.046
.	19.01.15-19.30.46-1-92315	55	2	2	0	0	0	100	1	1	0	0	NA	NA	NA	14	18	500	169	162	52	20	28	3	0	0	0.006	0	0
.	19.01.15-19.30.54-1-92316	371	141	141	29	0	24	547	130	130	0	0	NA	NA	NA	94	95	545	186	177	287	102	158	318	76	22	0.583	0.409	0.124
.	19.01.15-19.30.58-1-92332	344	134	134	33	0	25	541	124	124	0	0	NA	NA	NA	95	88	536	181	184	284	94	163	282	62	25	0.526	0.343	0.136
.	19.01.15-19.31.47-1-92394	243	14	14	2	0	2	535	12	12	0	0	NA	NA	NA	49	79	531	180	181	277	96	162	14	8	7	0.026	0.044	0.039
.	19.01.15-19.32.26-1-92436	239	26	26	4	0	3	529	24	24	0	0	NA	NA	NA	64	78	535	173	183	279	87	163	83	12	9	0.155	0.069	0.049
.	19.01.15-19.32.58-1-92458	120	5	5	5	0	3	492	3	3	0	0	NA	NA	NA	49	38	510	173	168	253	88	151	9	5	5	0.018	0.029	0.03
.	19.01.15-19.33.01-1-92459	322	31	31	5	0	4	539	26	26	0	0	NA	NA	NA	92	91	546	178	180	286	93	160	63	17	7	0.115	0.096	0.039
.	19.01.15-19.33.04-1-92460	210	28	28	10	0	4	514	27	27	0	0	NA	NA	NA	67	59	530	169	173	277	82	155	57	12	6	0.108	0.071	0.035
.	19.01.15-19.33.19-1-92476	57	2	2	0	0	0	479	1	1	0	0	NA	NA	NA	24	25	501	170	167	247	85	147	0	5	5	0	0.029	0.03
.	19.01.15-19.33.22-1-92478	64	3	3	2	0	1	475	1	1	0	0	NA	NA	NA	32	24	502	167	168	246	81	148	7	0	3	0.014	0	0.018
.	19.01.15-19.33.31-1-92482	59	2	2	0	0	0	479	1	1	0	0	NA	NA	NA	19	30	503	169	171	246	84	149	3	1	0	0.006	0.006	0
.	19.01.15-19.33.32-1-92483	331	30	30	9	0	8	537	27	27	0	0	NA	NA	NA	112	95	549	179	180	285	92	160	72	21	2	0.131	0.117	0.011
.	19.01.15-19.33.33-1-92484	586	189	189	48	0	38	603	174	174	0	0	NA	NA	NA	147	159	583	190	199	322	103	178	415	88	24	0.712	0.463	0.121
.	19.01.15-19.33.36-1-92485	437	72	72	12	0	11	572	68	68	0	0	NA	NA	NA	127	126	563	182	194	304	95	173	188	20	15	0.334	0.11	0.077
.	19.01.15-19.33.44-1-92488	431	124	124	32	0	26	571	115	115	0	0	NA	NA	NA	110	122	554	195	186	293	111	167	280	58	6	0.505	0.297	0.032
.	19.01.15-19.33.46-1-92489	435	126	126	36	0	28	567	114	114	0	0	NA	NA	NA	109	122	560	190	185	299	103	165	290	63	8	0.518	0.332	0.043
.	19.01.15-19.33.47-1-92490	123	18	18	4	0	4	485	14	14	0	0	NA	NA	NA	40	28	499	173	169	250	86	149	48	11	3	0.096	0.064	0.018
.	19.01.15-19.34.01-1-92491	475	117	117	30	0	23	585	101	101	0	0	NA	NA	NA	129	137	562	197	191	305	109	171	278	53	17	0.495	0.269	0.089
.	19.01.15-19.34.01-1-92507	33	1	1	1	0	1	0	0	0	0	0	NA	NA	NA	11	14	495	166	166	0	0	0	0	0	3	0	0	0.018
.	19.01.15-19.34.05-1-92508	352	118	118	25	0	19	581	109	109	0	0	NA	NA	NA	99	133	572	191	183	311	103	167	274	72	17	0.479	0.377	0.093
.	19.01.15-19.34.18-1-92531	239	69	69	23	0	21	511	64	64	0	0	NA	NA	NA	60	70	525	186	172	264	97	150	157	46	12	0.299	0.247	0.07
.	19.01.15-19.34.28-1-92537	36	1	1	0	0	0	0	0	0	0	0	NA	NA	NA	12	10	494	165	164	0	0	0	2	0	0	0.004	0	0
.	19.01.15-19.34.31-1-92538	446	149	149	45	0	37	564	137	137	0	0	NA	NA	NA	111	118	561	181	189	300	96	168	327	84	24	0.583	0.464	0.127
.	19.01.15-19.35.37-1-92575	265	35	35	5	0	4	549	32	32	0	0	NA	NA	NA	80	102	551	177	187	290	91	168	85	4	8	0.154	0.023	0.043
.	19.01.15-19.36.00-1-92591	113	10	10	2	0	2	479	8	8	0	0	NA	NA	NA	44	31	504	170	170	248	85	146	19	0	6	0.038	0	0.035
.	19.01.15-19.36.28-1-92620	291	51	51	13	0	9	530	46	46	0	0	NA	NA	NA	76	89	556	178	168	289	93	148	172	19	7	0.309	0.107	0.042
.	19.01.15-19.36.29-1-92621	617	165	165	45	0	35	600	151	151	0	0	NA	NA	NA	163	153	576	197	193	316	112	172	339	102	23	0.589	0.518	0.119
.	19.01.15-19.36.31-1-92622	227	14	14	4	0	3	510	10	10	0	0	NA	NA	NA	52	63	530	176	170	269	90	151	28	6	0	0.053	0.034	0
.	19.01.15-19.36.36-1-92623	31	1	1	0	0	0	0	0	0	0	0	NA	NA	NA	7	3	489	164	163	0	0	0	3	0	0	0.006	0	0
.	19.01.15-19.36.39-1-92624	471	108	108	20	0	15	580	101	101	0	0	NA	NA	NA	127	129	563	190	189	306	106	168	242	63	22	0.43	0.332	0.116
.	19.01.15-19.36.39-1-92625	122	14	14	1	0	1	487	13	13	0	0	NA	NA	NA	43	38	510	171	170	254	86	147	31	6	2	0.061	0.035	0.012
.	19.01.15-19.37.00-1-92641	499	83	83	25	0	19	558	79	79	0	0	NA	NA	NA	142	116	554	195	180	291	108	159	201	57	7	0.363	0.292	0.039
.	19.01.15-19.37.04-1-92642	36	1	1	0	0	0	0	0	0	0	0	NA	NA	NA	6	8	493	165	163	0	0	0	2	0	0	0.004	0	0
.	19.01.15-19.37.07-1-92645	33	1	1	0	0	0	0	0	0	0	0	NA	NA	NA	5	8	493	165	163	0	0	0	1	0	0	0.002	0	0
.	19.01.15-19.37.09-1-92647	87	3	3	1	0	1	492	2	2	0	0	NA	NA	NA	17	33	512	167	167	258	84	150	12	0	0	0.023	0	0
.	19.01.15-19.37.10-1-92650	555	64	64	13	0	10	586	55	55	0	0	NA	NA	NA	151	137	567	187	196	309	102	175	137	53	7	0.242	0.283	0.036
.	19.01.15-19.37.11-1-92651	233	65	65	23	0	17	516	61	61	0	0	NA	NA	NA	57	64	531	173	173	273	88	155	149	27	13	0.281	0.156	0.075
.	19.01.15-19.37.40-1-92668	89	11	11	4	0	4	485	10	10	0	0	NA	NA	NA	30	36	505	175	169	248	88	149	19	11	1	0.038	0.063	0.006
.	19.01.15-19.37.57-1-92669	238	20	20	2	0	2	521	18	18	0	0	NA	NA	NA	51	63	527	172	177	275	87	159	40	21	1	0.076	0.122	0.006
.	19.01.15-19.37.58-1-92670	124	16	16	6	0	6	508	13	13	0	0	NA	NA	NA	41	55	520	173	175	261	90	157	21	15	14	0.04	0.087	0.08
.	19.01.15-19.38.03-1-92686	60	2	2	1	0	1	252	1	1	0	0	NA	NA	NA	22	12	496	166	163	126	45	81	5	0	0	0.01	0	0
.	19.01.15-19.38.16-1-92704	431	104	104	29	0	21	557	93	93	0	0	NA	NA	NA	115	106	554	183	182	293	98	166	252	64	16	0.455	0.35	0.088
.	19.01.15-19.38.30-1-92714	34	1	1	0	0	0	0	0	0	0	0	NA	NA	NA	7	11	494	167	163	0	0	0	1	0	0	0.002	0	0
.	19.01.15-19.38.32-1-92715	452	58	58	13	0	10	555	55	55	0	0	NA	NA	NA	144	111	551	189	184	291	103	161	170	25	2	0.309	0.132	0.011
.	19.01.15-19.38.33-1-92716	482	95	95	25	0	20	591	89	89	0	0	NA	NA	NA	156	144	571	192	194	312	105	174	230	71	11	0.403	0.37	0.057
.	19.01.15-19.39.00-1-92740	32	1	1	1	0	1	0	0	0	0	0	NA	NA	NA	9	11	495	165	164	0	0	0	0	0	0	0	0	0
.	19.01.15-19.39.03-1-92741	430	115	115	28	0	23	576	110	110	0	0	NA	NA	NA	135	131	572	186	186	312	100	164	265	82	27	0.463	0.441	0.145
.	19.01.15-19.39.03-1-92742	29	1	1	0	0	0	0	0	0	0	0	NA	NA	NA	12	7	491	164	165	0	0	0	0	0	1	0	0	0.006
.	19.01.15-19.39.06-1-92743	208	16	16	3	0	2	504	15	15	0	0	NA	NA	NA	59	56	513	179	177	256	91	157	35	9	7	0.068	0.05	0.04
.	19.01.15-19.39.06-1-92744	94	6	6	0	0	0	484	5	5	0	0	NA	NA	NA	35	33	506	170	170	250	84	150	17	0	4	0.034	0	0.024
.	19.01.15-19.39.39-1-92764	142	8	8	1	0	1	499	7	7	0	0	NA	NA	NA	28	49	520	171	171	262	82	155	5	17	0	0.01	0.099	0
.	19.01.15-19.39.52-1-92765	29	1	1	0	0	0	0	0	0	0	0	NA	NA	NA	5	11	494	164	166	0	0	0	0	0	0	0	0	0
.	19.01.15-19.39.54-1-92766	300	108	108	39	0	26	541	96	96	0	0	NA	NA	NA	94	86	533	185	181	277	102	162	255	52	7	0.478	0.281	0.039
.	19.01.15-19.40.05-1-92788	295	37	37	5	0	3	520	34	34	0	0	NA	NA	NA	83	79	539	178	175	273	93	154	113	16	13	0.21	0.09	0.074
.	19.01.15-19.40.06-1-92790	409	37	37	13	0	7	568	33	33	0	0	NA	NA	NA	118	118	555	185	191	296	100	172	93	25	3	0.168	0.135	0.016
.	19.01.15-19.40.37-1-92816	31	1	1	1	0	1	0	0	0	0	0	NA	NA	NA	7	13	496	166	164	0	0	0	0	0	0	0	0	0
.	19.01.15-19.40.38-1-92821	92	10	10	3	0	2	483	7	7	0	0	NA	NA	NA	26	26	502	169	168	252	84	147	23	6	5	0.046	0.036	0.03
.	19.01.15-19.40.40-1-92822	460	104	104	28	0	20	582	99	99	0	0	NA	NA	NA	131	135	568	188	192	307	101	174	276	60	4	0.486	0.319	0.021
.	19.01.15-19.40.59-1-92839	62	2	2	0	0	0	470	1	1	0	0	NA	NA	NA	25	21	504	166	164	248	80	142	4	0	1	0.008	0	0.006
.	19.01.15-19.41.06-1-92841	460	100	100	30	0	18	585	87	87	0	0	NA	NA	NA	126	127	562	189	189	309	104	172	270	62	11	0.48	0.328	0.058
.	19.01.15-19.41.17-1-92858	29	1	1	0	0	0	0	0	0	0	0	NA	NA	NA	6	8	493	165	163	0	0	0	0	0	0	0	0	0
.	19.01.15-19.41.18-1-92859	562	77	77	16	0	14	587	65	65	0	0	NA	NA	NA	161	145	571	192	195	307	105	175	182	45	7	0.319	0.234	0.036
.	19.01.15-19.41.19-1-92860	211	13	13	5	0	3	506	10	10	0	0	NA	NA	NA	54	58	518	181	172	258	93	155	54	0	2	0.104	0	0.012
.	19.01.15-19.41.42-1-92865	623	111	111	34	0	26	612	106	106	0	0	NA	NA	NA	166	161	578	206	190	319	120	173	255	66	21	0.441	0.32	0.111
.	19.01.15-19.41.47-1-92866	300	18	18	7	0	4	544	17	17	0	0	NA	NA	NA	69	94	549	179	179	287	95	162	41	5	4	0.075	0.028	0.022
.	19.01.15-19.42.04-1-92882	199	8	8	2	0	2	514	7	7	0	0	NA	NA	NA	60	65	525	179	174	268	91	155	7	10	5	0.013	0.056	0.029
.	19.01.15-19.42.16-1-92900	441	147	147	44	0	33	561	134	134	0	0	NA	NA	NA	126	114	553	191	183	297	105	159	307	110	18	0.555	0.576	0.098
.	19.01.15-19.42.23-1-92906	33	1	1	1	0	1	0	0	0	0	0	NA	NA	NA	5	12	496	164	165	0	0	0	4	0	0	0.008	0	0
.	19.01.15-19.42.27-1-92911	118	5	5	1	0	1	491	4	4	0	0	NA	NA	NA	35	38	511	168	172	258	85	148	8	0	7	0.016	0	0.041
.	19.01.15-19.42.28-1-92912	368	99	99	27	0	21	564	92	92	0	0	NA	NA	NA	90	109	552	183	187	293	99	172	236	46	18	0.428	0.251	0.096
.	19.01.15-19.42.29-1-92915	62	2	2	0	0	0	148	1	1	0	0	NA	NA	NA	18	12	498	164	163	80	26	42	0	0	1	0	0	0.006
.	19.01.15-19.42.38-1-92916	383	49	49	15	0	11	556	46	46	0	0	NA	NA	NA	113	117	552	194	184	290	106	160	120	31	4	0.217	0.16	0.022
.	19.01.15-19.42.55-1-92921	182	10	10	6	0	4	503	8	8	0	0	NA	NA	NA	74	55	517	175	176	258	88	157	39	0	1	0.075	0	0.006
.	19.01.15-19.43.12-1-92943	383	65	65	9	0	6	543	56	56	0	0	NA	NA	NA	95	95	548	182	178	291	94	158	145	12	11	0.265	0.066	0.062
.	19.01.15-19.43.20-1-92953	148	17	17	3	0	1	503	16	16	0	0	NA	NA	NA	50	52	516	173	176	259	88	156	36	23	4	0.07	0.133	0.023
.	19.01.15-19.43.23-1-92954	126	12	12	4	0	4	500	10	10	0	0	NA	NA	NA	40	47	520	172	168	264	86	150	20	14	2	0.038	0.081	0.012
.	19.01.15-19.43.30-1-92959	282	75	75	23	0	16	544	66	66	0	0	NA	NA	NA	87	98	545	184	182	283	99	162	187	62	6	0.343	0.337	0.033
.	19.01.15-19.43.47-1-92962	511	89	89	20	0	14	587	84	84	0	0	NA	NA	NA	146	145	578	191	189	313	105	169	222	58	8	0.384	0.304	0.042
.	19.01.15-19.43.54-1-92963	235	20	20	5	0	4	499	16	16	0	0	NA	NA	NA	64	46	519	169	171	262	85	152	52	24	4	0.1	0.142	0.023
.	19.01.15-19.43.56-1-92964	125	6	6	2	0	2	499	5	5	0	0	NA	NA	NA	37	45	513	173	172	259	89	151	8	5	10	0.016	0.029	0.058
.	19.01.15-19.44.08-1-92983	358	71	71	20	0	16	560	66	66	0	0	NA	NA	NA	108	104	551	181	185	295	98	167	192	25	26	0.348	0.138	0.141
.	19.01.15-19.44.20-1-93003	114	11	11	2	0	2	493	9	9	0	0	NA	NA	NA	40	41	508	176	170	254	90	149	32	6	0	0.063	0.034	0
.	19.01.15-19.44.40-1-93008	361	49	49	13	0	10	545	46	46	0	0	NA	NA	NA	102	101	547	195	172	286	110	149	109	46	9	0.199	0.236	0.052
.	19.01.15-19.44.44-1-93009	400	142	142	40	0	27	568	131	131	0	0	NA	NA	NA	111	113	542	192	192	289	106	173	299	74	11	0.552	0.385	0.057
.	19.01.15-19.44.46-1-93010	64	2	2	1	0	1	483	1	1	0	0	NA	NA	NA	17	31	509	168	167	254	82	147	4	1	0	0.008	0.006	0
.	19.01.15-19.44.51-1-93011	91	11	11	2	0	2	488	9	9	0	0	NA	NA	NA	40	36	509	173	167	252	87	149	17	3	17	0.033	0.017	0.102
.	19.01.15-19.45.01-1-93029	30	1	1	0	0	0	0	0	0	0	0	NA	NA	NA	5	13	495	165	166	0	0	0	0	1	0	0	0.006	0
.	19.01.15-19.45.03-1-93030	32	1	1	0	0	0	0	0	0	0	0	NA	NA	NA	14	9	493	166	163	0	0	0	1	0	0	0.002	0	0
.	19.01.15-19.45.10-1-93034	116	6	6	1	0	1	486	4	4	0	0	NA	NA	NA	26	29	506	164	172	250	82	154	17	0	0	0.034	0	0
.	19.01.15-19.45.15-1-93045	158	12	12	2	0	1	499	8	8	0	0	NA	NA	NA	67	55	522	172	174	261	85	153	24	6	3	0.046	0.035	0.017
.	19.01.15-19.45.15-1-93046	66	3	3	0	0	0	200	2	2	0	0	NA	NA	NA	20	18	497	167	167	96	39	65	12	0	0	0.024	0	0
.	19.01.15-19.45.17-1-93048	63	2	2	1	0	1	470	0	0	0	0	NA	NA	NA	25	22	502	170	163	244	84	142	5	0	3	0.01	0	0.018
.	19.01.15-19.45.27-1-93054	174	8	8	2	0	2	506	7	7	0	0	NA	NA	NA	47	51	520	172	172	262	90	154	15	9	1	0.029	0.052	0.006
.	19.01.15-19.45.28-1-93055	641	138	138	31	0	26	609	126	126	0	0	NA	NA	NA	159	156	576	193	200	318	111	180	295	101	13	0.512	0.523	0.065
.	19.01.15-19.45.31-1-93056	121	9	9	3	0	3	489	8	8	0	0	NA	NA	NA	39	43	512	174	170	255	86	148	18	1	2	0.035	0.006	0.012
.	19.01.15-19.45.39-1-93057	420	76	76	23	0	20	534	72	72	0	0	NA	NA	NA	113	89	552	175	175	290	89	155	187	70	7	0.339	0.4	0.04
.	19.01.15-19.45.51-1-93058	439	96	96	21	0	18	570	89	89	0	0	NA	NA	NA	119	122	553	195	187	292	108	170	186	64	10	0.336	0.328	0.053
.	19.01.15-19.45.53-1-93059	87	5	5	1	0	1	475	4	4	0	0	NA	NA	NA	27	19	499	167	166	246	83	146	0	13	1	0	0.078	0.006
.	19.01.15-19.45.53-1-93060	31	1	1	1	0	1	0	0	0	0	0	NA	NA	NA	8	6	490	165	164	0	0	0	0	0	0	0	0	0
.	19.01.15-19.45.54-1-93061	31	1	1	0	0	0	0	0	0	0	0	NA	NA	NA	7	3	490	163	163	0	0	0	0	0	0	0	0	0
.	19.01.15-19.45.55-1-93062	392	88	88	24	0	20	543	80	80	0	0	NA	NA	NA	98	87	536	182	182	282	99	162	192	75	14	0.358	0.412	0.077
.	19.01.15-19.45.56-1-93063	470	86	86	19	0	15	570	78	78	0	0	NA	NA	NA	136	124	559	194	184	298	108	164	197	52	2	0.352	0.268	0.011
.	19.01.15-19.45.57-1-93064	113	4	4	1	0	1	492	3	3	0	0	NA	NA	NA	27	39	509	175	168	255	87	150	14	0	0	0.028	0	0
.	19.01.15-19.46.17-1-93097	61	4	4	1	0	1	483	3	3	0	0	NA	NA	NA	18	28	504	169	168	250	85	148	8	3	0	0.016	0.018	0
.	19.01.15-19.46.22-1-93106	184	20	20	7	0	5	507	19	19	0	0	NA	NA	NA	46	57	522	173	175	262	87	158	91	16	3	0.174	0.092	0.017
.	19.01.15-19.46.31-1-93110	366	140	140	35	0	29	566	128	128	0	0	NA	NA	NA	95	121	562	180	192	301	93	172	299	85	12	0.532	0.472	0.062
.	19.01.15-19.47.11-1-93132	87	3	3	3	0	2	480	2	2	0	0	NA	NA	NA	27	27	509	167	164	254	83	143	1	10	0	0.002	0.06	0
.	19.01.15-19.47.26-1-93146	386	100	100	23	0	17	552	94	94	0	0	NA	NA	NA	112	104	553	184	180	294	98	160	240	77	2	0.434	0.418	0.011
.	19.01.15-19.47.32-1-93149	415	34	34	5	0	4	566	31	31	0	0	NA	NA	NA	108	122	561	184	190	297	98	171	69	3	6	0.123	0.016	0.032
.	19.01.15-19.47.39-1-93150	33	1	1	0	0	0	0	0	0	0	0	NA	NA	NA	10	8	490	165	166	0	0	0	2	0	0	0.004	0	0
.	19.01.15-19.47.42-1-93151	294	82	82	13	0	10	526	71	71	0	0	NA	NA	NA	88	75	532	179	177	276	94	156	180	36	14	0.338	0.201	0.079
.	19.01.15-19.47.50-1-93152	184	11	11	0	0	0	515	9	9	0	0	NA	NA	NA	56	65	528	180	170	271	93	151	8	18	0	0.015	0.1	0
.	19.01.15-19.48.00-1-93168	390	140	140	41	0	30	553	126	126	0	0	NA	NA	NA	126	104	549	186	182	291	100	162	312	86	19	0.568	0.462	0.104
.	19.01.15-19.48.02-1-93169	128	13	13	1	0	1	495	12	12	0	0	NA	NA	NA	36	45	520	170	168	262	84	149	21	9	4	0.04	0.053	0.024
.	19.01.15-19.48.19-1-93188	382	79	79	26	0	15	561	69	69	0	0	NA	NA	NA	111	120	553	194	186	292	104	165	191	38	24	0.345	0.196	0.129
.	19.01.15-19.48.24-1-93196	407	148	148	48	0	39	574	135	135	0	0	NA	NA	NA	97	125	560	187	191	301	103	170	335	101	15	0.598	0.54	0.079
.	19.01.15-19.48.25-1-93198	204	21	21	7	0	4	517	20	20	0	0	NA	NA	NA	68	67	519	178	183	261	94	162	33	31	0	0.064	0.174	0
.	19.01.15-19.48.28-1-93199	32	1	1	0	0	0	0	0	0	0	0	NA	NA	NA	7	8	491	166	164	0	0	0	0	0	0	0	0	0
.	19.01.15-19.48.34-1-93200	174	15	15	2	0	2	498	13	13	0	0	NA	NA	NA	48	46	514	174	171	261	88	149	46	0	0	0.089	0	0
.	19.01.15-19.48.58-1-93224	147	5	5	2	0	2	501	4	4	0	0	NA	NA	NA	33	53	524	172	170	269	84	148	10	0	1	0.019	0	0.006
.	19.01.15-19.49.07-1-93227	67	4	4	0	0	0	489	3	3	0	0	NA	NA	NA	14	29	505	169	168	254	84	151	4	2	0	0.008	0.012	0
.	19.01.15-19.49.15-1-93239	442	153	153	39	0	31	557	142	142	0	0	NA	NA	NA	111	113	566	187	173	305	98	154	295	91	22	0.521	0.487	0.127
.	19.01.15-19.49.20-1-93242	67	4	4	1	0	1	475	3	3	0	0	NA	NA	NA	27	18	499	165	167	244	83	148	4	0	7	0.008	0	0.042
.	19.01.15-19.49.22-1-93244	152	13	13	4	0	3	498	12	12	0	0	NA	NA	NA	52	44	511	172	174	257	87	154	37	2	0	0.072	0.012	0
.	19.01.15-19.49.26-1-93248	36	1	1	0	0	0	0	0	0	0	0	NA	NA	NA	12	6	493	163	163	0	0	0	0	0	1	0	0	0.006
.	19.01.15-19.49.30-1-93249	565	108	108	23	0	15	617	98	98	0	0	NA	NA	NA	169	169	575	202	205	314	118	185	232	88	9	0.403	0.436	0.044
.	19.01.15-19.49.33-1-93250	533	104	104	25	0	19	571	99	99	0	0	NA	NA	NA	141	125	572	184	182	310	98	163	255	61	18	0.446	0.332	0.099
.	19.01.15-19.49.35-1-93251	31	1	1	0	0	0	0	0	0	0	0	NA	NA	NA	5	8	492	165	164	0	0	0	2	0	0	0.004	0	0
.	19.01.15-19.49.38-1-93252	35	1	1	0	0	0	0	0	0	0	0	NA	NA	NA	6	10	492	165	166	0	0	0	2	0	0	0.004	0	0
.	19.01.15-19.49.41-1-93253	60	3	3	0	0	0	49	2	2	0	0	NA	NA	NA	20	18	496	168	167	30	5	14	3	3	0	0.006	0.018	0
.	19.01.15-19.49.50-1-93254	297	94	94	21	0	14	537	88	88	0	0	NA	NA	NA	83	85	541	180	177	285	95	157	206	65	5	0.381	0.361	0.028
.	19.01.15-19.49.59-1-93255	551	111	111	32	0	25	598	101	101	0	0	NA	NA	NA	153	147	579	190	191	321	105	172	303	58	10	0.523	0.305	0.052
.	19.01.15-19.50.10-1-93282	409	125	125	28	0	21	547	116	116	0	0	NA	NA	NA	82	99	548	184	180	290	98	159	288	87	10	0.526	0.473	0.056
.	19.01.15-19.50.39-1-93308	205	43	43	9	0	8	506	40	40	0	0	NA	NA	NA	63	60	527	174	172	266	87	153	93	25	4	0.176	0.144	0.023
.	19.01.15-19.51.14-1-93334	149	13	13	7	0	4	502	10	10	0	0	NA	NA	NA	52	57	523	176	171	262	90	150	31	16	0	0.059	0.091	0
.	19.01.15-19.51.36-1-93346	445	93	93	31	0	23	571	83	83	0	0	NA	NA	NA	112	123	565	187	184	305	101	165	272	35	13	0.481	0.187	0.071
.	19.01.15-19.51.52-1-93347	529	77	77	14	0	11	591	68	68	0	0	NA	NA	NA	153	148	578	198	185	312	112	167	181	41	18	0.313	0.207	0.097
.	19.01.15-19.52.29-1-93395	322	98	98	20	0	15	540	92	92	0	0	NA	NA	NA	95	92	537	185	183	278	99	163	192	61	10	0.358	0.33	0.055
.	19.01.15-19.52.30-1-93396	254	60	60	20	0	16	546	57	57	0	0	NA	NA	NA	76	99	548	187	177	286	102	158	145	42	12	0.265	0.225	0.068
.	19.01.15-19.52.37-1-93397	156	11	11	1	0	1	491	10	10	0	0	NA	NA	NA	47	43	514	168	174	258	80	153	15	9	1	0.029	0.054	0.006
.	19.01.15-19.52.44-1-93402	35	1	1	1	0	1	0	0	0	0	0	NA	NA	NA	8	6	491	164	164	0	0	0	0	2	0	0	0.012	0
.	19.01.15-19.52.47-1-93403	34	1	1	1	0	1	0	0	0	0	0	NA	NA	NA	10	15	496	165	167	0	0	0	4	0	0	0.008	0	0
.	19.01.15-19.52.47-1-93404	90	8	8	2	0	2	489	7	7	0	0	NA	NA	NA	35	37	509	170	171	254	86	149	23	3	0	0.045	0.018	0
.	19.01.15-19.52.50-1-93405	622	140	140	49	0	34	580	130	130	0	0	NA	NA	NA	146	135	575	187	186	314	100	166	332	70	28	0.577	0.374	0.151
.	19.01.15-19.53.01-1-93421	272	48	48	17	0	13	515	44	44	0	0	NA	NA	NA	87	63	526	173	177	267	89	159	103	20	2	0.196	0.116	0.011
.	19.01.15-19.53.06-1-93423	189	21	21	4	0	3	506	20	20	0	0	NA	NA	NA	75	55	519	172	177	265	89	152	49	7	4	0.094	0.041	0.023
.	19.01.15-19.53.07-1-93425	465	74	74	20	0	17	589	70	70	0	0	NA	NA	NA	135	136	557	194	198	299	110	180	207	40	13	0.372	0.206	0.066
.	19.01.15-19.53.57-1-93445	60	2	2	1	0	1	475	1	1	0	0	NA	NA	NA	28	18	497	166	168	242	84	149	5	0	0	0.01	0	0
.	19.01.15-19.54.10-1-93465	209	18	18	3	0	3	507	16	16	0	0	NA	NA	NA	61	53	513	175	178	258	90	159	38	16	4	0.074	0.091	0.022
.	19.01.15-19.54.13-1-93470	147	15	15	3	0	1	498	13	13	0	0	NA	NA	NA	45	40	511	171	171	256	88	154	35	8	0	0.068	0.047	0
.	19.01.15-19.54.15-1-93476	232	25	25	7	0	7	525	23	23	0	0	NA	NA	NA	63	74	539	172	176	281	88	156	46	13	9	0.085	0.076	0.051
.	19.01.15-19.54.31-1-93479	36	1	1	0	0	0	0	0	0	0	0	NA	NA	NA	14	11	495	164	165	0	0	0	7	0	0	0.014	0	0
.	19.01.15-19.54.35-1-93491	35	1	1	0	0	0	0	0	0	0	0	NA	NA	NA	14	11	493	164	167	0	0	0	0	0	0	0	0	0
.	19.01.15-19.54.37-1-93492	209	33	33	10	0	8	512	30	30	0	0	NA	NA	NA	69	63	533	174	169	275	87	150	92	30	11	0.173	0.172	0.065
.	19.01.15-19.54.42-1-93494	64	2	2	2	0	1	482	1	1	0	0	NA	NA	NA	21	24	501	168	168	246	84	152	0	2	4	0	0.012	0.024
.	19.01.15-19.54.48-1-93495	33	1	1	0	0	0	0	0	0	0	0	NA	NA	NA	12	10	496	163	164	0	0	0	0	0	2	0	0	0.012
.	19.01.15-19.54.52-1-93496	347	54	54	19	0	14	553	51	51	0	0	NA	NA	NA	103	100	542	190	181	285	104	164	104	31	5	0.192	0.163	0.028
.	19.01.15-19.54.52-1-93497	404	117	117	36	0	28	571	107	107	0	0	NA	NA	NA	114	128	568	185	188	308	98	165	267	82	15	0.47	0.443	0.08
.	19.01.15-19.55.16-1-93529	273	28	28	5	0	5	535	24	24	0	0	NA	NA	NA	71	83	543	181	172	286	95	154	54	5	8	0.099	0.028	0.047
.	19.01.15-19.55.18-1-93531	248	11	11	2	0	2	537	10	10	0	0	NA	NA	NA	74	87	543	179	178	285	94	158	42	11	2	0.077	0.061	0.011
.	19.01.15-19.55.28-1-93536	60	2	2	1	0	1	473	1	1	0	0	NA	NA	NA	33	19	501	166	165	244	83	146	7	0	0	0.014	0	0
.	19.01.15-19.55.34-1-93537	144	10	10	2	0	1	490	9	9	0	0	NA	NA	NA	49	37	516	169	165	265	83	142	24	11	4	0.047	0.065	0.024
.	19.01.15-19.56.20-1-93570	352	86	86	25	0	19	548	82	82	0	0	NA	NA	NA	103	104	556	176	185	295	90	163	152	81	16	0.273	0.46	0.086
.	19.01.15-19.56.25-1-93582	64	4	4	1	0	1	480	3	3	0	0	NA	NA	NA	29	30	499	172	172	243	86	151	13	3	0	0.026	0.017	0
.	19.01.15-19.56.31-1-93583	214	20	20	4	0	3	505	19	19	0	0	NA	NA	NA	57	56	516	180	173	263	91	151	48	15	1	0.093	0.083	0.006
.	19.01.15-19.56.33-1-93584	90	4	4	2	0	2	485	3	3	0	0	NA	NA	NA	21	24	499	168	170	248	82	155	8	1	0	0.016	0.006	0
.	19.01.15-19.56.33-1-93585	169	27	27	8	0	8	495	25	25	0	0	NA	NA	NA	45	44	514	174	169	259	88	148	78	16	0	0.152	0.092	0
.	19.01.15-19.56.42-1-93586	201	17	17	3	0	1	499	16	16	0	0	NA	NA	NA	67	53	522	173	171	261	85	153	45	8	0	0.086	0.046	0
.	19.01.15-19.56.49-1-93587	146	12	12	0	0	0	502	11	11	0	0	NA	NA	NA	49	50	518	177	168	261	92	149	23	7	0	0.044	0.04	0
.	19.01.15-19.56.49-1-93588	257	46	46	13	0	11	526	43	43	0	0	NA	NA	NA	79	68	527	177	177	274	91	161	98	29	4	0.186	0.164	0.023
.	19.01.15-19.56.57-1-93589	67	3	3	0	0	0	474	1	1	0	0	NA	NA	NA	36	29	508	168	166	249	79	146	0	6	0	0	0.036	0
.	19.01.15-19.57.02-1-93605	513	156	156	43	0	31	605	144	144	0	0	NA	NA	NA	123	148	565	204	192	311	118	176	351	109	9	0.621	0.534	0.047
.	19.01.15-19.57.25-1-93625	518	122	122	31	0	25	588	116	116	0	0	NA	NA	NA	124	140	580	181	192	314	97	177	295	57	15	0.509	0.315	0.078
.	19.01.15-19.57.27-1-93626	91	7	7	2	0	2	482	6	6	0	0	NA	NA	NA	24	35	508	171	169	249	87	146	8	9	7	0.016	0.053	0.041
.	19.01.15-19.57.31-1-93629	85	3	3	0	0	0	482	2	2	0	0	NA	NA	NA	21	28	505	168	168	251	86	145	2	7	0	0.004	0.042	0
.	19.01.15-19.57.32-1-93630	171	15	15	3	0	3	497	14	14	0	0	NA	NA	NA	52	43	509	177	170	257	92	148	45	5	0	0.088	0.028	0
.	19.01.15-19.57.44-1-93631	146	10	10	1	0	0	509	9	9	0	0	NA	NA	NA	37	62	526	173	176	266	87	156	17	5	0	0.032	0.029	0
.	19.01.15-19.57.46-1-93632	91	6	6	3	0	3	484	5	5	0	0	NA	NA	NA	34	33	509	166	171	250	84	150	11	2	1	0.022	0.012	0.006
.	19.01.15-19.57.56-1-93633	268	22	22	5	0	4	530	17	17	0	0	NA	NA	NA	68	79	532	183	177	279	93	158	48	25	0	0.09	0.137	0
.	19.01.15-19.57.58-1-93634	655	132	132	28	0	19	636	120	120	0	0	NA	NA	NA	181	191	599	198	207	339	109	188	322	83	19	0.538	0.419	0.092
.	19.01.15-19.58.11-1-93654	385	100	100	33	0	23	578	97	97	0	0	NA	NA	NA	99	126	565	191	183	309	102	167	270	26	8	0.478	0.136	0.044
.	19.01.15-19.58.14-1-93660	270	32	32	8	0	8	526	30	30	0	0	NA	NA	NA	79	81	540	180	174	283	94	149	53	29	3	0.098	0.161	0.017
.	19.01.15-19.58.22-1-93668	269	21	21	3	0	2	534	16	16	0	0	NA	NA	NA	73	83	539	176	181	282	91	161	60	5	7	0.111	0.028	0.039
.	19.01.15-19.58.30-1-93679	120	10	10	4	0	3	493	9	9	0	0	NA	NA	NA	37	37	517	168	165	261	85	147	25	13	1	0.048	0.077	0.006
.	19.01.15-19.58.35-1-93680	150	10	10	0	0	0	496	8	8	0	0	NA	NA	NA	51	46	519	171	169	262	86	148	16	2	7	0.031	0.012	0.041
.	19.01.15-19.58.54-1-93689	93	8	8	3	0	2	488	7	7	0	0	NA	NA	NA	32	33	508	169	169	253	85	150	10	1	12	0.02	0.006	0.071
.	19.01.15-19.58.59-1-93705	746	48	48	14	0	9	623	39	39	0	0	NA	NA	NA	198	181	607	189	198	340	104	179	123	41	14	0.203	0.217	0.071
.	19.01.15-19.59.04-1-93706	530	81	81	23	0	19	585	75	75	0	0	NA	NA	NA	155	135	563	190	195	304	107	174	227	42	2	0.403	0.221	0.01
.	19.01.15-19.59.06-1-93707	473	103	103	35	0	24	577	95	95	0	0	NA	NA	NA	129	128	560	189	192	304	103	170	239	77	10	0.427	0.407	0.052
.	19.01.15-19.59.16-1-93722	184	30	30	4	0	3	501	26	26	0	0	NA	NA	NA	52	51	518	176	170	259	91	151	80	5	0	0.154	0.028	0
.	19.01.15-19.59.54-1-93728	34	1	1	1	0	1	0	0	0	0	0	NA	NA	NA	4	9	495	163	164	0	0	0	0	1	0	0	0.006	0
.	19.01.15-19.59.58-1-93729	202	14	14	1	0	1	506	13	13	0	0	NA	NA	NA	62	56	523	173	173	262	89	155	24	9	1	0.046	0.052	0.006
.	19.01.15-19.59.58-1-93745	148	14	14	2	0	1	505	10	10	0	0	NA	NA	NA	47	50	518	174	171	263	88	154	25	23	9	0.048	0.132	0.053
.	19.01.15-20.00.17-1-93767	231	21	21	7	0	6	528	20	20	0	0	NA	NA	NA	72	73	536	173	177	279	90	159	55	12	5	0.103	0.069	0.028
.	19.01.15-20.00.22-1-93769	357	186	186	40	0	32	534	172	172	0	0	NA	NA	NA	82	86	538	183	178	280	96	158	351	93	19	0.652	0.508	0.107
.	19.01.15-20.00.29-1-93780	88	4	4	1	0	1	490	2	2	0	0	NA	NA	NA	34	39	512	170	170	254	86	150	13	2	0	0.025	0.012	0
.	19.01.15-20.00.32-1-93781	60	2	2	0	0	0	449	1	1	0	0	NA	NA	NA	15	25	502	169	167	232	78	139	9	0	0	0.018	0	0
.	19.01.15-20.00.32-1-93782	476	126	126	42	0	33	564	119	119	0	0	NA	NA	NA	134	114	558	190	179	297	107	160	312	56	9	0.559	0.295	0.05
.	19.01.15-20.00.40-1-93787	187	17	17	4	0	4	508	16	16	0	0	NA	NA	NA	63	55	514	176	178	258	89	161	36	20	3	0.07	0.114	0.017
.	19.01.15-20.00.43-1-93788	270	36	36	5	0	5	521	32	32	0	0	NA	NA	NA	77	68	523	187	171	269	102	150	86	22	1	0.164	0.118	0.006
.	19.01.15-20.00.45-1-93789	148	5	5	1	0	1	506	4	4	0	0	NA	NA	NA	40	49	516	172	174	262	88	156	12	2	2	0.023	0.012	0.011
.	19.01.15-20.00.51-1-93790	179	11	11	0	0	0	506	10	10	0	0	NA	NA	NA	64	61	521	180	173	262	92	152	24	5	2	0.046	0.028	0.012
.	19.01.15-20.01.03-1-93836	34	1	1	1	0	1	0	0	0	0	0	NA	NA	NA	11	6	491	163	165	0	0	0	2	0	0	0.004	0	0
.	19.01.15-20.01.04-1-93837	595	117	117	42	0	30	587	108	108	0	0	NA	NA	NA	139	134	567	190	190	310	105	172	258	95	1	0.455	0.5	0.005
.	19.01.15-20.01.06-1-93859	34	1	1	0	0	0	0	0	0	0	0	NA	NA	NA	9	12	497	165	163	0	0	0	0	0	1	0	0	0.006
.	19.01.15-20.01.09-1-93862	59	2	2	0	0	0	199	1	1	0	0	NA	NA	NA	18	24	500	167	170	103	34	62	8	0	0	0.016	0	0
.	19.01.15-20.01.14-1-93864	552	66	66	22	0	16	611	57	57	0	0	NA	NA	NA	165	163	579	194	203	320	109	182	149	68	13	0.257	0.351	0.064
.	19.01.15-20.01.22-1-93899	195	16	16	5	0	4	518	13	13	0	0	NA	NA	NA	64	65	523	174	181	267	88	163	40	6	1	0.076	0.034	0.006
.	19.01.15-20.01.24-1-93901	369	123	123	34	0	25	562	118	118	0	0	NA	NA	NA	115	117	549	192	189	295	102	165	262	93	15	0.477	0.484	0.079
.	19.01.15-20.01.28-1-93904	60	2	2	0	0	0	471	1	1	0	0	NA	NA	NA	18	18	496	169	166	243	83	145	1	3	0	0.002	0.018	0
.	19.01.15-20.01.49-1-93905	510	113	113	36	0	25	577	105	105	0	0	NA	NA	NA	135	125	560	190	188	305	103	169	281	47	16	0.502	0.247	0.085
.	19.01.15-20.01.52-1-93906	151	20	20	4	0	3	497	18	18	0	0	NA	NA	NA	39	49	517	178	167	260	89	148	25	26	5	0.048	0.146	0.03
.	19.01.15-20.02.06-1-93923	141	10	10	4	0	3	487	8	8	0	0	NA	NA	NA	44	35	512	169	167	255	86	146	31	12	2	0.061	0.071	0.012
.	19.01.15-20.02.37-1-93951	717	103	103	28	0	22	654	95	95	0	0	NA	NA	NA	219	208	608	217	196	347	130	177	271	70	22	0.446	0.323	0.112
.	19.01.15-20.02.57-1-93956	31	1	1	0	0	0	0	0	0	0	0	NA	NA	NA	7	8	491	164	166	0	0	0	0	0	0	0	0	0
.	19.01.15-20.03.01-1-93972	323	126	126	38	0	28	527	116	116	0	0	NA	NA	NA	77	80	536	179	178	275	94	158	296	51	19	0.552	0.285	0.107
.	19.01.15-20.03.48-1-93994	93	3	3	0	0	0	480	2	2	0	0	NA	NA	NA	27	22	498	167	170	247	83	150	0	2	1	0	0.012	0.006
.	19.01.15-20.04.08-1-94013	298	108	108	27	0	23	547	102	102	0	0	NA	NA	NA	73	103	542	187	187	281	100	166	268	67	12	0.494	0.358	0.064
.	19.01.15-20.04.11-1-94017	265	23	23	4	0	3	522	17	17	0	0	NA	NA	NA	81	78	528	183	180	267	93	162	55	15	2	0.104	0.082	0.011
.	19.01.15-20.04.28-1-94034	499	135	135	35	0	27	570	118	118	0	0	NA	NA	NA	112	126	561	194	184	298	107	165	327	79	9	0.583	0.407	0.049
.	19.01.15-20.05.20-1-94071	299	94	94	31	0	22	557	86	86	0	0	NA	NA	NA	73	112	558	186	181	297	97	163	213	59	16	0.382	0.317	0.088
.	19.01.15-20.05.33-1-94076	170	34	34	8	0	5	501	32	32	0	0	NA	NA	NA	38	45	514	174	170	260	88	153	72	8	15	0.14	0.046	0.088
.	19.01.15-20.05.36-1-94077	174	22	22	4	0	3	489	18	18	0	0	NA	NA	NA	42	41	510	172	172	252	86	151	29	9	14	0.057	0.052	0.081
.	19.01.15-20.05.51-1-94078	36	1	1	1	0	1	0	0	0	0	0	NA	NA	NA	12	14	493	167	167	0	0	0	2	0	0	0.004	0	0
.	19.01.15-20.05.57-1-94079	86	3	3	0	0	0	480	2	2	0	0	NA	NA	NA	32	26	502	172	165	248	88	144	0	0	12	0	0	0.073
.	19.01.15-20.06.46-1-94123	562	58	58	22	0	17	600	50	50	0	0	NA	NA	NA	154	158	586	189	196	323	100	177	113	40	14	0.193	0.212	0.071
.	19.01.15-20.06.47-1-94124	215	62	62	20	0	16	494	54	54	0	0	NA	NA	NA	66	51	509	181	174	250	89	155	145	42	17	0.285	0.232	0.098
.	19.01.15-20.07.26-1-94140	388	84	84	22	0	17	562	80	80	0	0	NA	NA	NA	84	110	554	183	186	293	99	170	222	30	8	0.401	0.164	0.043
.	19.01.15-20.07.31-1-94162	263	38	38	10	0	9	528	34	34	0	0	NA	NA	NA	72	76	532	182	175	276	98	154	104	16	14	0.195	0.088	0.08
.	19.01.15-20.07.33-1-94163	87	3	3	1	0	1	474	2	2	0	0	NA	NA	NA	24	21	499	167	168	245	82	147	1	2	1	0.002	0.012	0.006
.	19.01.15-20.08.02-1-94179	91	4	4	0	0	0	472	3	3	0	0	NA	NA	NA	27	16	498	164	167	244	80	148	9	0	0	0.018	0	0
.	19.01.15-20.08.15-1-94193	321	31	31	7	0	7	524	29	29	0	0	NA	NA	NA	88	74	536	178	173	277	93	154	59	30	12	0.11	0.169	0.069
.	19.01.15-20.08.15-1-94195	292	114	114	32	0	28	536	107	107	0	0	NA	NA	NA	81	91	547	179	178	284	92	160	263	50	14	0.481	0.279	0.079
.	19.01.15-20.08.49-1-94216	278	21	21	5	0	3	534	18	18	0	0	NA	NA	NA	66	81	535	179	180	278	94	162	63	13	2	0.118	0.073	0.011
.	19.01.15-20.08.49-1-94217	33	1	1	0	0	0	0	0	0	0	0	NA	NA	NA	10	12	495	165	165	0	0	0	1	0	0	0.002	0	0
.	19.01.15-20.08.51-1-94218	119	5	5	3	0	3	487	3	3	0	0	NA	NA	NA	34	36	512	167	170	255	83	149	11	0	3	0.021	0	0.018
.	19.01.15-20.08.54-1-94219	435	118	118	30	0	23	566	109	109	0	0	NA	NA	NA	90	116	554	190	185	298	103	165	241	106	31	0.435	0.558	0.168
.	19.01.15-20.08.56-1-94220	178	23	23	3	0	3	508	22	22	0	0	NA	NA	NA	45	56	519	175	175	263	89	156	63	3	5	0.121	0.017	0.029
.	19.01.15-20.09.42-1-94255	207	20	20	2	0	1	505	19	19	0	0	NA	NA	NA	64	57	524	171	175	268	83	154	43	3	6	0.082	0.018	0.034
.	19.01.15-20.09.42-1-94256	212	28	28	6	0	5	515	24	24	0	0	NA	NA	NA	64	61	527	172	175	268	90	157	59	16	11	0.112	0.093	0.063
.	19.01.15-20.09.43-1-94257	515	139	139	40	0	34	571	131	131	0	0	NA	NA	NA	128	121	548	193	193	292	106	173	346	86	13	0.631	0.446	0.067
.	19.01.15-20.10.04-1-94279	85	4	4	3	0	2	484	3	3	0	0	NA	NA	NA	33	34	517	165	165	258	80	146	5	0	9	0.01	0	0.055
.	19.01.15-20.10.08-1-94282	34	1	1	1	0	1	0	0	0	0	0	NA	NA	NA	11	7	492	166	162	0	0	0	0	0	4	0	0	0.025
.	19.01.15-20.10.11-1-94286	143	7	7	2	0	1	492	6	6	0	0	NA	NA	NA	50	41	515	169	170	259	81	152	10	13	0	0.019	0.077	0
.	19.01.15-20.10.12-1-94289	617	153	153	35	0	29	614	145	145	0	0	NA	NA	NA	170	165	586	193	199	322	110	182	334	98	22	0.57	0.508	0.111
.	19.01.15-20.10.15-1-94296	60	2	2	0	0	0	192	1	1	0	0	NA	NA	NA	17	13	494	167	165	109	37	46	6	0	0	0.012	0	0
.	19.01.15-20.10.19-1-94299	33	1	1	0	0	0	0	0	0	0	0	NA	NA	NA	12	9	494	164	164	0	0	0	0	0	5	0	0	0.03
.	19.01.15-20.10.20-1-94300	286	16	16	4	0	4	540	13	13	0	0	NA	NA	NA	74	85	537	180	181	282	95	163	33	15	3	0.061	0.083	0.017
.	19.01.15-20.10.23-1-94302	143	17	17	4	0	3	494	15	15	0	0	NA	NA	NA	51	46	518	170	171	259	83	152	41	7	6	0.079	0.041	0.035
.	19.01.15-20.10.42-1-94317	509	52	52	12	0	11	585	43	43	0	0	NA	NA	NA	143	151	579	193	192	312	104	169	132	36	1	0.228	0.187	0.005
.	19.01.15-20.10.56-1-94318	427	31	31	6	0	6	592	26	26	0	0	NA	NA	NA	128	152	578	193	194	308	108	176	57	30	10	0.099	0.155	0.052
.	19.01.15-20.11.26-1-94355	88	4	4	2	0	1	491	3	3	0	0	NA	NA	NA	19	33	508	171	167	254	86	151	13	0	6	0.026	0	0.036
.	19.01.15-20.11.27-1-94356	185	49	49	4	0	3	507	47	47	0	0	NA	NA	NA	57	60	524	177	172	265	88	154	80	29	16	0.153	0.164	0.093
.	19.01.15-20.11.32-1-94357	637	61	61	18	0	15	614	57	57	0	0	NA	NA	NA	191	164	580	191	206	321	104	189	168	29	4	0.29	0.152	0.019
.	19.01.15-20.11.41-1-94358	143	11	11	2	0	1	496	10	10	0	0	NA	NA	NA	35	41	513	171	170	257	88	151	19	4	6	0.037	0.023	0.035
.	19.01.15-20.12.28-1-94393	128	12	12	0	0	0	485	10	10	0	0	NA	NA	NA	39	32	509	168	168	257	80	148	22	7	5	0.043	0.042	0.03
.	19.01.15-20.12.36-1-94403	116	12	12	2	0	1	481	11	11	0	0	NA	NA	NA	41	30	505	167	171	249	84	148	28	6	2	0.055	0.036	0.012
.	19.01.15-20.12.37-1-94404	238	37	37	11	0	7	529	33	33	0	0	NA	NA	NA	69	73	534	174	178	277	91	161	72	13	3	0.135	0.075	0.017
.	19.01.15-20.12.49-1-94409	198	9	9	1	0	1	507	8	8	0	0	NA	NA	NA	58	58	517	176	178	258	91	158	22	4	1	0.043	0.023	0.006
.	19.01.15-20.12.59-1-94425	91	5	5	0	0	0	490	4	4	0	0	NA	NA	NA	30	37	511	171	168	255	88	147	10	1	3	0.02	0.006	0.018
.	19.01.15-20.13.00-1-94426	611	125	125	34	0	25	595	118	118	0	0	NA	NA	NA	162	145	575	199	184	317	114	164	337	54	10	0.586	0.271	0.054
.	19.01.15-20.13.12-1-94434	416	42	42	7	0	7	566	41	41	0	0	NA	NA	NA	117	111	556	182	186	301	97	168	83	17	15	0.149	0.093	0.081
.	19.01.15-20.13.14-1-94437	422	148	148	39	0	29	553	138	138	0	0	NA	NA	NA	96	111	550	190	184	293	100	160	321	90	9	0.584	0.474	0.049
.	19.01.15-20.13.17-1-94444	33	1	1	1	0	1	0	0	0	0	0	NA	NA	NA	12	13	495	168	163	0	0	0	0	1	0	0	0.006	0
.	19.01.15-20.13.28-1-94449	231	34	34	6	0	4	520	32	32	0	0	NA	NA	NA	65	69	528	175	179	272	90	158	82	10	0	0.155	0.057	0
.	19.01.15-20.13.41-1-94450	64	4	4	2	0	1	469	3	3	0	0	NA	NA	NA	28	20	500	168	165	243	82	144	8	0	2	0.016	0	0.012
.	19.01.15-20.14.14-1-94477	300	25	25	4	0	4	533	24	24	0	0	NA	NA	NA	87	83	542	186	168	285	97	151	76	18	2	0.14	0.097	0.012
.	19.01.15-20.14.30-1-94488	203	12	12	2	0	2	500	11	11	0	0	NA	NA	NA	41	45	516	172	170	260	89	151	18	4	6	0.035	0.023	0.035
.	19.01.15-20.14.53-1-94496	328	116	116	30	0	23	541	104	104	0	0	NA	NA	NA	86	87	540	180	180	285	93	163	262	51	13	0.485	0.283	0.072
.	19.01.15-20.15.34-1-94533	155	20	20	8	0	6	518	19	19	0	0	NA	NA	NA	49	61	522	178	174	265	95	158	59	9	2	0.113	0.051	0.011
.	19.01.15-20.15.39-1-94534	352	100	100	25	0	19	524	90	90	0	0	NA	NA	NA	104	76	529	182	178	271	96	157	236	53	7	0.446	0.291	0.039
.	19.01.15-20.15.40-1-94535	302	26	26	7	0	6	544	23	23	0	0	NA	NA	NA	83	93	538	185	183	280	101	163	72	15	12	0.134	0.081	0.066
.	19.01.15-20.15.56-1-94536	33	1	1	0	0	0	0	0	0	0	0	NA	NA	NA	9	7	493	164	163	0	0	0	1	0	0	0.002	0	0
.	19.01.15-20.15.59-1-94552	177	12	12	3	0	2	493	10	10	0	0	NA	NA	NA	46	45	513	177	168	255	91	147	29	6	1	0.057	0.034	0.006
.	19.01.15-20.16.00-1-94553	473	66	66	22	0	16	578	60	60	0	0	NA	NA	NA	133	130	562	190	191	303	103	172	188	49	13	0.335	0.258	0.068
.	19.01.15-20.16.40-1-94582	59	2	2	0	0	0	478	1	1	0	0	NA	NA	NA	21	24	503	168	166	246	85	147	5	0	0	0.01	0	0
.	19.01.15-20.16.40-1-94583	30	1	1	0	0	0	0	0	0	0	0	NA	NA	NA	11	6	492	164	163	0	0	0	0	0	0	0	0	0
.	19.01.15-20.16.45-1-94584	151	11	11	1	0	1	496	10	10	0	0	NA	NA	NA	56	50	520	173	170	260	86	150	4	19	4	0.008	0.11	0.024
.	19.01.15-20.17.09-1-94604	446	85	85	20	0	14	571	77	77	0	0	NA	NA	NA	133	121	571	181	182	310	96	165	171	63	19	0.299	0.348	0.104
.	19.01.15-20.17.12-1-94607	61	2	2	0	0	0	348	1	1	0	0	NA	NA	NA	22	17	498	167	165	180	62	106	3	0	2	0.006	0	0.012
.	19.01.15-20.17.41-1-94623	32	1	1	0	0	0	0	0	0	0	0	NA	NA	NA	8	7	494	164	162	0	0	0	0	0	0	0	0	0
.	19.01.15-20.17.41-1-94624	64	2	2	0	0	0	246	1	1	0	0	NA	NA	NA	11	19	499	167	166	131	46	69	2	0	0	0.004	0	0
.	19.01.15-20.17.47-1-94625	38	1	1	1	0	1	0	0	0	0	0	NA	NA	NA	7	13	494	165	167	0	0	0	0	0	0	0	0	0
.	19.01.15-20.17.50-1-94626	88	4	4	1	0	1	480	3	3	0	0	NA	NA	NA	20	26	503	171	165	249	85	146	7	0	3	0.014	0	0.018
.	19.01.15-20.18.01-1-94627	89	5	5	1	0	1	487	4	4	0	0	NA	NA	NA	32	30	506	170	167	251	85	151	14	0	2	0.028	0	0.012
.	19.01.15-20.18.42-1-94644	122	6	6	2	0	2	492	4	4	0	0	NA	NA	NA	47	39	508	170	174	254	85	153	8	2	7	0.016	0.012	0.04
.	19.01.15-20.20.37-1-94752	267	51	51	12	0	9	536	45	45	0	0	NA	NA	NA	82	88	533	186	182	276	99	161	136	18	15	0.255	0.097	0.082
.	19.01.15-20.21.34-1-94801	62	3	3	2	0	2	477	2	2	0	0	NA	NA	NA	29	18	498	166	167	244	82	151	6	0	0	0.012	0	0
.	19.01.15-20.21.34-1-94802	499	57	57	19	0	18	587	51	51	0	0	NA	NA	NA	128	144	571	195	191	311	105	171	145	41	10	0.254	0.21	0.052
.	19.01.15-20.21.34-1-94803	379	28	28	7	0	5	576	24	24	0	0	NA	NA	NA	103	128	566	188	187	310	99	167	58	25	4	0.102	0.133	0.021
.	19.01.15-20.22.04-1-94819	147	10	10	2	0	2	506	9	9	0	0	NA	NA	NA	48	55	526	170	172	268	84	154	24	11	0	0.046	0.065	0
.	19.01.15-20.24.34-1-94922	284	70	70	10	0	9	533	58	58	0	0	NA	NA	NA	82	83	534	180	182	278	93	162	157	52	16	0.294	0.289	0.088
.	19.01.15-20.24.35-1-94923	32	1	1	0	0	0	0	0	0	0	0	NA	NA	NA	9	10	494	165	164	0	0	0	0	0	0	0	0	0
.	19.01.15-20.24.56-1-94931	115	14	14	6	0	4	490	11	11	0	0	NA	NA	NA	38	41	511	173	170	257	87	146	24	3	6	0.047	0.017	0.035
.	19.01.15-20.24.59-1-94947	437	126	126	43	0	31	565	115	115	0	0	NA	NA	NA	114	121	571	184	179	306	98	161	313	86	10	0.548	0.467	0.056
.	19.01.15-20.26.07-1-94986	171	14	14	5	0	4	493	13	13	0	0	NA	NA	NA	68	42	516	169	170	259	83	151	22	14	8	0.043	0.083	0.047
.	19.01.15-20.26.33-1-95007	327	50	50	10	0	8	536	46	46	0	0	NA	NA	NA	91	88	538	188	175	281	104	151	106	38	2	0.197	0.202	0.011
.	19.01.15-20.28.40-1-95091	323	97	97	22	0	19	531	88	88	0	0	NA	NA	NA	105	86	536	190	173	278	100	153	237	52	9	0.442	0.274	0.052
.	19.01.15-20.28.43-1-95095	371	47	47	9	0	6	534	41	41	0	0	NA	NA	NA	107	87	539	174	187	280	88	166	97	37	11	0.18	0.213	0.059
.	19.01.15-20.28.45-1-95102	289	32	32	6	0	4	534	30	30	0	0	NA	NA	NA	74	82	539	178	178	282	92	160	79	33	8	0.147	0.185	0.045
.	19.01.15-20.29.14-1-95126	120	10	10	6	0	3	478	8	8	0	0	NA	NA	NA	41	30	511	169	163	252	84	142	40	17	0	0.078	0.101	0
.	19.01.15-20.29.42-1-95138	38	1	1	0	0	0	0	0	0	0	0	NA	NA	NA	12	7	491	166	163	0	0	0	0	0	1	0	0	0.006
.	19.01.15-20.29.49-1-95139	32	1	1	0	0	0	0	0	0	0	0	NA	NA	NA	8	5	491	164	163	0	0	0	1	0	0	0.002	0	0
.	19.01.15-20.29.50-1-95140	32	1	1	0	0	0	0	0	0	0	0	NA	NA	NA	8	9	490	168	164	0	0	0	0	0	2	0	0	0.012
.	19.01.15-20.30.04-1-95162	263	65	65	16	0	10	528	62	62	0	0	NA	NA	NA	57	79	537	176	179	278	93	157	145	32	4	0.27	0.182	0.022
.	19.01.15-20.30.08-1-95165	381	81	81	21	0	11	550	73	73	0	0	NA	NA	NA	124	98	551	182	178	295	97	158	203	45	2	0.368	0.247	0.011
.	19.01.15-20.30.34-1-95183	208	7	7	1	0	1	506	6	6	0	0	NA	NA	NA	64	59	525	176	171	267	88	151	15	6	0	0.029	0.034	0
.	19.01.15-20.30.54-1-95195	36	1	1	0	0	0	0	0	0	0	0	NA	NA	NA	13	7	492	165	163	0	0	0	0	0	0	0	0	0
.	19.01.15-20.30.58-1-95211	176	11	11	2	0	2	491	10	10	0	0	NA	NA	NA	56	38	511	169	171	256	83	152	25	4	0	0.049	0.024	0
.	19.01.15-20.31.06-1-95232	58	3	3	0	0	0	100	1	1	0	0	NA	NA	NA	11	21	506	165	163	53	17	30	4	0	0	0.008	0	0
.	19.01.15-20.31.07-1-95235	442	73	73	19	0	11	587	66	66	0	0	NA	NA	NA	115	137	567	188	195	310	100	177	188	53	8	0.332	0.282	0.041
.	19.01.15-20.31.34-1-95275	152	9	9	1	0	1	514	7	7	0	0	NA	NA	NA	38	58	528	175	168	270	90	154	22	3	0	0.042	0.017	0
.	19.01.15-20.31.48-1-95276	33	1	1	1	0	1	0	0	0	0	0	NA	NA	NA	14	10	495	164	164	0	0	0	0	4	0	0	0.024	0
.	19.01.15-20.31.54-1-95277	364	101	101	37	0	28	539	94	94	0	0	NA	NA	NA	116	103	551	184	181	284	94	161	241	74	4	0.437	0.402	0.022
.	19.01.15-20.32.07-1-95293	183	14	14	1	0	1	517	13	13	0	0	NA	NA	NA	52	70	534	175	174	273	88	156	30	14	1	0.056	0.08	0.006
.	19.01.15-20.32.26-1-95313	428	129	129	41	0	28	575	117	117	0	0	NA	NA	NA	124	135	576	193	179	308	106	161	249	91	18	0.432	0.472	0.101
.	19.01.15-20.32.47-1-95316	37	1	1	0	0	0	0	0	0	0	0	NA	NA	NA	12	8	494	165	162	0	0	0	1	0	0	0.002	0	0
.	19.01.15-20.32.52-1-95328	93	4	4	1	0	1	473	2	2	0	0	NA	NA	NA	42	25	504	167	167	247	81	145	7	0	5	0.014	0	0.03
.	19.01.15-20.32.56-1-95329	269	84	84	16	0	11	537	79	79	0	0	NA	NA	NA	75	84	539	181	177	284	96	157	172	52	3	0.319	0.287	0.017
.	19.01.15-20.33.06-1-95345	88	4	4	0	0	0	483	3	3	0	0	NA	NA	NA	23	32	508	167	170	251	81	151	8	0	0	0.016	0	0
.	19.01.15-20.33.13-1-95353	437	54	54	16	0	11	578	50	50	0	0	NA	NA	NA	132	132	553	184	208	295	96	187	146	18	4	0.264	0.098	0.019
.	19.01.15-20.33.20-1-95362	346	66	66	18	0	16	538	62	62	0	0	NA	NA	NA	83	88	543	178	180	282	95	161	154	35	8	0.284	0.197	0.044
.	19.01.15-20.33.31-1-95367	267	68	68	10	0	6	532	59	59	0	0	NA	NA	NA	75	91	542	184	178	280	97	155	205	33	4	0.378	0.179	0.022
.	19.01.15-20.33.44-1-95370	496	177	177	40	0	33	576	159	159	0	0	NA	NA	NA	122	134	571	195	181	306	110	160	378	90	30	0.662	0.462	0.166
.	19.01.15-20.34.40-1-95405	413	40	40	11	0	9	579	35	35	0	0	NA	NA	NA	135	129	557	198	187	298	113	168	92	15	6	0.165	0.076	0.032
.	19.01.15-20.34.57-1-95413	355	93	93	23	0	19	546	85	85	0	0	NA	NA	NA	97	103	551	182	183	290	95	161	225	52	15	0.408	0.286	0.082
.	19.01.15-20.35.01-1-95431	213	20	20	1	0	1	505	18	18	0	0	NA	NA	NA	63	57	530	172	168	269	89	147	33	9	7	0.062	0.052	0.042
.	19.01.15-20.35.26-1-95450	614	118	118	32	0	20	606	109	109	0	0	NA	NA	NA	165	161	578	206	190	315	121	170	312	77	19	0.54	0.374	0.1
.	19.01.15-20.35.42-1-95452	207	22	22	5	0	4	521	20	20	0	0	NA	NA	NA	68	72	539	174	172	278	92	151	52	14	0	0.096	0.08	0
.	19.01.15-20.35.47-1-95453	234	37	37	12	0	9	529	34	34	0	0	NA	NA	NA	75	76	536	179	174	279	95	155	85	29	3	0.159	0.162	0.017
.	19.01.15-20.35.56-1-95454	235	32	32	11	0	8	504	27	27	0	0	NA	NA	NA	68	53	521	177	168	262	91	151	75	14	6	0.144	0.079	0.036
.	19.01.15-20.36.26-1-95491	37	1	1	0	0	0	0	0	0	0	0	NA	NA	NA	7	8	490	168	163	0	0	0	1	0	0	0.002	0	0
.	19.01.15-20.36.49-1-95499	60	2	2	1	0	1	402	1	1	0	0	NA	NA	NA	11	14	495	165	167	207	66	129	3	2	0	0.006	0.012	0
.	19.01.15-20.36.51-1-95500	66	4	4	0	0	0	472	3	3	0	0	NA	NA	NA	19	13	498	163	165	243	81	148	10	5	0	0.02	0.031	0
.	19.01.15-20.37.21-1-95531	479	120	120	35	0	26	598	109	109	0	0	NA	NA	NA	123	150	582	189	192	320	105	173	321	77	4	0.552	0.407	0.021
.	19.01.15-20.37.25-1-95532	261	26	26	6	0	4	528	24	24	0	0	NA	NA	NA	95	80	534	182	177	277	95	156	80	9	0	0.15	0.049	0
.	19.01.15-20.37.32-1-95539	30	1	1	0	0	0	0	0	0	0	0	NA	NA	NA	9	9	494	164	164	0	0	0	0	2	0	0	0.012	0
.	19.01.15-20.37.39-1-95540	295	78	78	19	0	13	535	71	71	0	0	NA	NA	NA	85	88	536	184	181	278	97	160	214	39	15	0.399	0.212	0.083
.	19.01.15-20.37.45-1-95541	120	9	9	0	0	0	494	7	7	0	0	NA	NA	NA	37	42	513	172	170	259	85	150	9	4	7	0.018	0.023	0.041
.	19.01.15-20.37.48-1-95542	547	184	184	48	0	37	581	164	164	0	0	NA	NA	NA	131	133	570	186	190	309	101	171	375	94	16	0.658	0.505	0.084
.	19.01.15-20.39.26-1-95626	288	105	105	22	0	22	530	100	100	0	0	NA	NA	NA	77	77	533	179	178	278	92	160	222	66	12	0.417	0.369	0.067
.	19.01.15-20.39.59-1-95628	64	2	2	0	0	0	483	1	1	0	0	NA	NA	NA	17	24	505	165	167	252	81	150	1	4	0	0.002	0.024	0
.	19.01.15-20.40.04-1-95650	173	9	9	2	0	2	518	8	8	0	0	NA	NA	NA	57	60	520	177	176	266	94	158	26	3	1	0.05	0.017	0.006
.	19.01.15-20.40.06-1-95651	267	106	106	30	0	23	529	97	97	0	0	NA	NA	NA	61	74	537	175	175	281	92	156	224	47	12	0.417	0.269	0.069
.	19.01.15-20.40.28-1-95671	148	9	9	3	0	3	500	8	8	0	0	NA	NA	NA	52	54	522	172	173	262	85	153	24	3	3	0.046	0.017	0.017
.	19.01.15-20.40.50-1-95676	660	75	75	8	0	6	631	68	68	0	0	NA	NA	NA	199	192	600	196	209	334	110	187	190	45	7	0.317	0.23	0.033
.	19.01.15-20.41.04-1-95699	265	76	76	19	0	18	528	68	68	0	0	NA	NA	NA	82	81	531	189	174	271	102	155	143	66	4	0.269	0.349	0.023
.	19.01.15-20.41.06-1-95701	326	103	103	26	0	20	520	98	98	0	0	NA	NA	NA	93	69	539	174	169	283	88	149	205	60	10	0.38	0.345	0.059
.	19.01.15-20.41.59-1-95737	314	64	64	19	0	13	533	57	57	0	0	NA	NA	NA	78	72	525	182	178	275	98	160	164	41	6	0.312	0.225	0.034
.	19.01.15-20.44.20-1-95836	516	111	111	31	0	26	586	97	97	0	0	NA	NA	NA	135	145	585	189	184	320	102	164	279	49	22	0.477	0.259	0.12
.	19.01.15-20.45.30-1-95848	366	125	125	35	0	25	544	113	113	0	0	NA	NA	NA	94	91	538	183	183	282	97	165	287	66	22	0.533	0.361	0.12
.	19.01.15-20.45.52-1-95885	180	13	13	4	0	3	515	11	11	0	0	NA	NA	NA	53	60	518	180	175	261	97	157	34	7	0	0.066	0.039	0
.	19.01.15-20.47.16-1-95957	89	4	4	1	0	1	480	3	3	0	0	NA	NA	NA	28	27	504	171	165	251	84	145	3	9	0	0.006	0.053	0
.	19.01.15-20.47.24-1-95962	89	3	3	3	0	2	480	2	2	0	0	NA	NA	NA	30	22	501	167	167	249	82	149	11	0	0	0.022	0	0
.	19.01.15-20.47.55-1-95968	91	3	3	0	0	0	480	2	2	0	0	NA	NA	NA	37	37	511	169	170	251	82	147	3	9	2	0.006	0.053	0.012
.	19.01.15-20.48.42-1-96003	378	122	122	28	0	25	577	107	107	0	0	NA	NA	NA	100	130	563	190	190	299	104	174	275	93	8	0.488	0.489	0.042
.	19.01.15-20.49.45-1-96053	95	5	5	1	0	1	480	3	3	0	0	NA	NA	NA	33	27	510	164	166	253	81	146	7	0	4	0.014	0	0.024
.	19.01.15-20.49.45-1-96054	95	6	6	1	0	1	482	5	5	0	0	NA	NA	NA	44	34	510	169	168	252	82	148	29	0	0	0.057	0	0
.	19.01.15-20.50.25-1-96091	494	83	83	26	0	23	578	74	74	0	0	NA	NA	NA	116	131	571	183	190	307	97	174	208	42	8	0.364	0.23	0.042
.	19.01.15-20.50.59-1-96107	431	124	124	33	0	25	569	115	115	0	0	NA	NA	NA	115	114	555	180	192	299	97	173	245	93	14	0.441	0.517	0.073
.	19.01.15-20.51.01-1-96123	176	23	23	4	0	3	505	21	21	0	0	NA	NA	NA	51	51	520	175	169	262	91	152	57	8	2	0.11	0.046	0.012
.	19.01.15-20.51.37-1-96145	345	25	25	8	0	7	528	23	23	0	0	NA	NA	NA	82	75	540	177	171	282	92	154	67	8	0	0.124	0.045	0
.	19.01.15-20.52.16-1-96170	126	11	11	2	0	2	493	9	9	0	0	NA	NA	NA	36	45	514	176	168	255	89	149	17	11	8	0.033	0.062	0.048
.	19.01.15-20.54.17-1-96264	119	11	11	1	0	1	479	8	8	0	0	NA	NA	NA	50	27	501	170	169	246	84	149	26	10	0	0.052	0.059	0
.	19.01.15-20.54.58-1-96276	467	77	77	14	0	12	573	71	71	0	0	NA	NA	NA	119	119	552	191	189	297	107	169	191	57	6	0.346	0.298	0.032
.	19.01.15-20.55.12-1-96294	435	95	95	31	0	25	579	90	90	0	0	NA	NA	NA	109	125	554	191	193	299	105	175	252	57	15	0.455	0.298	0.078
.	19.01.15-20.55.19-1-96310	62	2	2	0	0	0	397	1	1	0	0	NA	NA	NA	23	18	498	167	166	203	72	122	0	1	2	0	0.006	0.012
.	19.01.15-20.55.27-1-96315	168	21	21	6	0	5	494	17	17	0	0	NA	NA	NA	57	49	519	173	170	261	84	149	46	24	9	0.089	0.139	0.053
.	19.01.15-20.55.28-1-96316	145	18	18	2	0	2	501	16	16	0	0	NA	NA	NA	35	48	517	179	165	260	94	147	36	28	0	0.07	0.156	0
.	19.01.15-20.55.39-1-96317	269	23	23	6	0	5	504	21	21	0	0	NA	NA	NA	73	57	521	170	179	260	86	158	55	9	5	0.106	0.053	0.028
.	19.01.15-20.56.12-1-96340	244	65	65	16	0	12	508	54	54	0	0	NA	NA	NA	73	62	521	179	175	258	93	157	136	47	4	0.261	0.263	0.023
.	19.01.15-20.56.21-1-96351	87	4	4	1	0	1	481	2	2	0	0	NA	NA	NA	35	31	508	170	166	252	84	145	8	4	4	0.016	0.024	0.024
.	19.01.15-20.56.29-1-96356	245	15	15	1	0	1	531	11	11	0	0	NA	NA	NA	71	84	536	177	184	277	91	163	30	2	7	0.056	0.011	0.038
.	19.01.15-20.56.29-1-96357	386	94	94	29	0	25	559	86	86	0	0	NA	NA	NA	109	104	541	187	189	287	101	171	262	64	8	0.484	0.342	0.042
.	19.01.15-20.56.32-1-96358	34	1	1	1	0	1	0	0	0	0	0	NA	NA	NA	12	12	494	164	167	0	0	0	2	0	0	0.004	0	0
.	19.01.15-20.56.46-1-96359	446	62	62	14	0	9	575	57	57	0	0	NA	NA	NA	143	132	571	186	188	310	100	165	156	70	7	0.273	0.376	0.037
.	19.01.15-20.56.47-1-96360	32	1	1	0	0	0	0	0	0	0	0	NA	NA	NA	9	12	498	164	163	0	0	0	3	0	0	0.006	0	0
.	19.01.15-20.56.51-1-96361	88	4	4	1	0	1	475	3	3	0	0	NA	NA	NA	39	32	505	173	167	247	85	143	5	7	0	0.01	0.04	0
.	19.01.15-20.57.06-1-96384	123	16	16	2	0	2	503	13	13	0	0	NA	NA	NA	49	58	525	175	171	266	83	154	25	2	6	0.048	0.011	0.035
.	19.01.15-20.57.09-1-96389	66	4	4	1	0	0	471	3	3	0	0	NA	NA	NA	31	18	499	168	164	247	82	142	7	0	2	0.014	0	0.012
.	19.01.15-20.57.11-1-96391	413	24	24	6	0	6	563	22	22	0	0	NA	NA	NA	137	116	554	183	192	296	96	171	63	10	4	0.114	0.055	0.021
.	19.01.15-20.57.31-1-96408	149	8	8	1	0	1	511	7	7	0	0	NA	NA	NA	46	58	524	175	172	270	87	154	14	13	0	0.027	0.074	0
.	19.01.15-20.57.33-1-96409	461	113	113	27	0	22	564	107	107	0	0	NA	NA	NA	117	119	558	191	183	294	106	164	254	58	13	0.455	0.304	0.071
.	19.01.15-20.57.42-1-96410	148	8	8	2	0	1	479	7	7	0	0	NA	NA	NA	37	25	503	167	168	249	81	149	20	2	2	0.04	0.012	0.012
.	19.01.15-20.57.49-1-96411	31	1	1	1	0	1	0	0	0	0	0	NA	NA	NA	8	12	495	165	165	0	0	0	0	0	1	0	0	0.006
.	19.01.15-20.57.54-1-96412	31	1	1	0	0	0	0	0	0	0	0	NA	NA	NA	11	10	496	163	164	0	0	0	0	1	0	0	0.006	0
.	19.01.15-20.57.59-1-96428	85	8	8	2	0	1	487	7	7	0	0	NA	NA	NA	29	31	508	168	168	250	85	152	20	1	0	0.039	0.006	0
.	19.01.15-20.58.01-1-96429	477	100	100	28	0	21	591	94	94	0	0	NA	NA	NA	141	140	568	189	196	310	105	176	247	62	15	0.435	0.328	0.077
.	19.01.15-20.58.04-1-96430	289	23	23	4	0	4	545	21	21	0	0	NA	NA	NA	87	97	557	172	181	294	90	161	51	10	6	0.092	0.058	0.033
.	19.01.15-20.58.11-1-96437	570	117	117	22	0	18	599	107	107	0	0	NA	NA	NA	141	153	579	193	194	320	107	172	273	64	9	0.472	0.332	0.046
.	19.01.15-20.58.13-1-96439	475	90	90	32	0	24	586	82	82	0	0	NA	NA	NA	127	145	579	185	194	318	95	173	197	72	17	0.34	0.389	0.088
.	19.01.15-20.58.20-1-96448	363	62	62	16	0	12	571	54	54	0	0	NA	NA	NA	96	122	555	195	185	295	110	166	150	55	10	0.27	0.282	0.054
.	19.01.15-20.58.39-1-96459	177	8	8	3	0	2	502	7	7	0	0	NA	NA	NA	42	47	513	175	172	257	89	156	24	11	0	0.047	0.063	0
.	19.01.15-20.59.03-1-96484	93	8	8	0	0	0	489	6	6	0	0	NA	NA	NA	40	34	508	169	170	254	84	151	12	0	6	0.024	0	0.035
.	19.01.15-20.59.09-1-96488	461	127	127	37	0	27	575	118	118	0	0	NA	NA	NA	118	126	572	182	185	312	97	166	296	75	24	0.517	0.412	0.13
.	19.01.15-20.59.09-1-96490	574	107	107	25	0	20	608	95	95	0	0	NA	NA	NA	160	160	574	204	195	315	118	175	295	61	10	0.514	0.299	0.051
.	19.01.15-20.59.24-1-96505	146	10	10	2	0	2	512	8	8	0	0	NA	NA	NA	44	58	521	179	171	267	93	152	28	2	0	0.054	0.011	0
.	19.01.15-20.59.49-1-96507	33	1	1	0	0	0	0	0	0	0	0	NA	NA	NA	11	11	495	166	163	0	0	0	0	4	0	0	0.024	0
.	19.01.15-20.59.53-1-96508	175	19	19	3	0	3	491	17	17	0	0	NA	NA	NA	58	44	513	169	175	255	86	150	25	7	5	0.049	0.041	0.029
.	19.01.15-21.00.51-1-96553	156	11	11	0	0	0	492	9	9	0	0	NA	NA	NA	40	38	512	171	168	261	84	147	14	14	0	0.027	0.082	0
.	19.01.15-21.00.51-1-96554	59	2	2	0	0	0	477	1	1	0	0	NA	NA	NA	19	23	503	166	167	249	83	145	2	2	0	0.004	0.012	0
.	19.01.15-21.01.08-1-96630	206	9	9	2	0	0	508	8	8	0	0	NA	NA	NA	75	59	531	173	168	273	87	148	21	9	0	0.04	0.052	0
.	19.01.15-21.01.08-1-96631	118	15	15	3	0	3	482	12	12	0	0	NA	NA	NA	35	33	511	168	167	251	82	149	27	21	5	0.053	0.125	0.03
.	19.01.15-21.01.18-1-96667	274	49	49	12	0	10	517	44	44	0	0	NA	NA	NA	78	73	532	175	179	269	89	159	91	24	6	0.171	0.137	0.034
.	19.01.15-21.01.29-1-96672	119	10	10	0	0	0	492	9	9	0	0	NA	NA	NA	24	39	516	169	167	258	86	148	15	8	4	0.029	0.047	0.024
.	19.01.15-21.01.31-1-96673	30	1	1	0	0	0	0	0	0	0	0	NA	NA	NA	11	10	496	163	164	0	0	0	0	1	0	0	0.006	0
.	19.01.15-21.01.39-1-96674	232	52	52	13	0	11	517	47	47	0	0	NA	NA	NA	57	66	530	176	173	272	91	154	136	34	1	0.257	0.193	0.006
.	19.01.15-21.02.01-1-96690	113	6	6	0	0	0	494	4	4	0	0	NA	NA	NA	42	35	511	168	169	259	85	150	14	0	1	0.027	0	0.006
.	19.01.15-21.02.09-1-96693	33	1	1	0	0	0	0	0	0	0	0	NA	NA	NA	12	14	497	165	165	0	0	0	0	0	2	0	0	0.012
.	19.01.15-21.02.12-1-96697	544	66	66	15	0	12	607	59	59	0	0	NA	NA	NA	160	166	586	189	204	320	103	184	153	59	6	0.261	0.312	0.029
.	19.01.15-21.02.18-1-96700	349	95	95	24	0	20	546	89	89	0	0	NA	NA	NA	84	93	545	179	182	289	93	164	214	38	15	0.393	0.212	0.082
.	19.01.15-21.02.22-1-96710	62	2	2	0	0	0	198	1	1	0	0	NA	NA	NA	24	15	497	167	164	105	34	59	0	0	1	0	0	0.006
.	19.01.15-21.02.48-1-96720	374	58	58	9	0	7	545	48	48	0	0	NA	NA	NA	101	100	550	184	179	288	97	160	155	40	0	0.282	0.217	0
.	19.01.15-21.02.56-1-96721	492	76	76	25	0	17	592	67	67	0	0	NA	NA	NA	127	140	562	187	204	302	102	188	183	43	11	0.326	0.23	0.054
.	19.01.15-21.04.03-1-96780	89	7	7	3	0	1	478	6	6	0	0	NA	NA	NA	47	28	503	170	168	245	85	148	20	1	0	0.04	0.006	0
.	19.01.15-21.05.01-1-96820	180	24	24	4	0	4	516	21	21	0	0	NA	NA	NA	45	63	528	176	172	271	90	155	40	13	3	0.076	0.074	0.017
.	19.01.15-21.05.25-1-96840	60	7	7	0	0	0	472	5	5	0	0	NA	NA	NA	29	28	503	171	167	245	84	143	14	0	0	0.028	0	0
.	19.01.15-21.05.31-1-96845	215	27	27	9	0	7	509	25	25	0	0	NA	NA	NA	70	58	527	172	172	270	87	152	68	28	0	0.129	0.163	0
.	19.01.15-21.05.33-1-96846	201	38	38	10	0	7	505	32	32	0	0	NA	NA	NA	69	65	524	179	175	262	89	154	86	18	14	0.164	0.101	0.08
.	19.01.15-21.06.00-1-96862	218	24	24	3	0	2	510	22	22	0	0	NA	NA	NA	75	66	529	176	174	272	89	149	56	8	12	0.106	0.045	0.069
.	19.01.15-21.06.24-1-96883	237	58	58	17	0	12	520	51	51	0	0	NA	NA	NA	61	70	532	174	177	276	91	153	137	29	3	0.258	0.167	0.017
.	19.01.15-21.07.03-1-96904	156	26	26	7	0	5	499	25	25	0	0	NA	NA	NA	42	51	517	176	171	258	89	152	63	13	0	0.122	0.074	0
.	19.01.15-21.07.21-1-96924	345	90	90	24	0	18	541	82	82	0	0	NA	NA	NA	84	95	542	184	182	281	97	163	243	62	9	0.448	0.337	0.049
.	19.01.15-21.07.26-1-96929	199	13	13	3	0	3	510	12	12	0	0	NA	NA	NA	58	56	521	177	171	265	91	154	48	1	8	0.092	0.006	0.047
.	19.01.15-21.07.26-1-96930	61	2	2	0	0	0	476	1	1	0	0	NA	NA	NA	20	19	499	167	166	246	83	147	1	0	2	0.002	0	0.012
.	19.01.15-21.08.12-1-96955	324	99	99	31	0	27	548	86	86	0	0	NA	NA	NA	100	103	542	189	185	282	101	165	227	64	4	0.419	0.339	0.022
.	19.01.15-21.08.20-1-96962	476	134	134	28	0	23	570	112	112	0	0	NA	NA	NA	117	121	567	185	182	306	101	163	271	90	18	0.478	0.486	0.099
.	19.01.15-21.08.57-1-96977	269	20	20	3	0	3	523	18	18	0	0	NA	NA	NA	84	77	538	176	176	276	90	157	42	11	2	0.078	0.062	0.011
.	19.01.15-21.09.55-1-97019	473	132	132	39	0	31	573	121	121	0	0	NA	NA	NA	128	123	566	188	182	307	104	162	333	67	28	0.588	0.356	0.154
.	19.01.15-21.10.18-1-97056	440	74	74	22	0	18	561	66	66	0	0	NA	NA	NA	128	111	553	181	190	295	97	169	177	45	7	0.32	0.249	0.037
.	19.01.15-21.10.34-1-97061	411	65	65	20	0	16	568	60	60	0	0	NA	NA	NA	115	117	541	191	198	286	104	178	141	46	4	0.261	0.241	0.02
.	19.01.15-21.13.07-1-97173	380	89	89	20	0	14	538	80	80	0	0	NA	NA	NA	103	93	544	186	176	280	97	161	223	77	1	0.41	0.414	0.006
.	19.01.15-21.13.19-1-97187	124	4	4	0	0	0	491	2	2	0	0	NA	NA	NA	30	38	508	174	169	253	88	150	6	0	6	0.012	0	0.036
.	19.01.15-21.13.58-1-97209	63	3	3	0	0	0	354	2	2	0	0	NA	NA	NA	16	13	497	165	164	182	60	112	8	0	0	0.016	0	0
.	19.01.15-21.14.22-1-97226	302	39	39	9	0	6	532	36	36	0	0	NA	NA	NA	93	92	544	183	178	279	98	155	118	17	3	0.217	0.093	0.017
.	19.01.15-21.14.28-1-97230	117	12	12	2	0	2	493	10	10	0	0	NA	NA	NA	42	44	518	171	168	257	88	148	21	12	0	0.041	0.07	0
.	19.01.15-21.15.27-1-97274	90	4	4	2	0	1	476	2	2	0	0	NA	NA	NA	33	25	505	168	165	249	82	145	13	0	0	0.026	0	0
.	19.01.15-21.15.29-1-97275	422	118	118	28	0	20	572	111	111	0	0	NA	NA	NA	106	120	563	182	188	303	97	172	270	89	11	0.48	0.489	0.059
.	19.01.15-21.15.39-1-97276	120	6	6	3	0	2	498	5	5	0	0	NA	NA	NA	41	49	518	174	170	261	89	148	18	2	0	0.035	0.011	0
.	19.01.15-21.16.03-1-97277	295	77	77	16	0	11	519	71	71	0	0	NA	NA	NA	85	70	532	173	178	272	89	158	171	46	7	0.321	0.266	0.039
.	19.01.15-21.16.16-1-97309	495	90	90	25	0	20	580	83	83	0	0	NA	NA	NA	163	131	570	189	185	312	101	167	244	43	3	0.428	0.228	0.016
.	19.01.15-21.16.24-1-97314	502	123	123	33	0	24	587	112	112	0	0	NA	NA	NA	134	144	577	197	183	318	110	159	261	91	11	0.452	0.462	0.06
.	19.01.15-21.16.25-1-97315	353	53	53	16	0	13	554	44	44	0	0	NA	NA	NA	109	102	548	184	183	290	99	165	137	45	8	0.25	0.245	0.044
.	19.01.15-21.17.06-1-97332	588	112	112	38	0	28	610	102	102	0	0	NA	NA	NA	152	165	594	193	191	332	106	172	290	53	9	0.488	0.275	0.047
.	19.01.15-21.17.06-1-97334	62	2	2	0	0	0	473	1	1	0	0	NA	NA	NA	28	21	499	169	166	245	85	143	1	6	0	0.002	0.036	0
.	19.01.15-21.17.26-1-97360	119	11	11	3	0	2	492	10	10	0	0	NA	NA	NA	43	41	510	175	169	256	86	150	22	15	3	0.043	0.086	0.018
.	19.01.15-21.17.29-1-97361	464	86	86	28	0	21	546	79	79	0	0	NA	NA	NA	144	97	553	175	182	291	92	163	228	49	13	0.412	0.28	0.071
.	19.01.15-21.17.54-1-97364	211	27	27	11	0	6	531	22	22	0	0	NA	NA	NA	74	82	533	182	180	274	95	162	90	23	7	0.169	0.126	0.039
.	19.01.15-21.18.38-1-97405	820	101	101	28	0	24	629	95	95	0	0	NA	NA	NA	216	187	606	198	196	341	110	178	261	58	7	0.431	0.293	0.036
.	19.01.15-21.18.39-1-97406	29	1	1	0	0	0	0	0	0	0	0	NA	NA	NA	5	9	493	166	163	0	0	0	0	0	0	0	0	0
.	19.01.15-21.18.43-1-97407	32	1	1	0	0	0	0	0	0	0	0	NA	NA	NA	9	14	497	166	164	0	0	0	2	0	0	0.004	0	0
.	19.01.15-21.18.47-1-97410	153	10	10	1	0	1	496	8	8	0	0	NA	NA	NA	32	43	516	172	168	260	86	150	12	11	0	0.023	0.064	0
.	19.01.15-21.19.00-1-97426	56	2	2	0	0	0	469	1	1	0	0	NA	NA	NA	30	15	499	164	165	242	81	146	2	7	0	0.004	0.043	0
.	19.01.15-21.19.03-1-97427	450	139	139	38	0	30	550	119	119	0	0	NA	NA	NA	118	105	547	187	184	288	99	163	309	77	8	0.565	0.412	0.043
.	19.01.15-21.19.06-1-97428	352	166	166	46	0	37	545	155	155	0	0	NA	NA	NA	95	98	545	189	177	285	103	157	341	67	20	0.626	0.354	0.113
.	19.01.15-21.19.19-1-97451	239	36	36	7	0	7	537	33	33	0	0	NA	NA	NA	67	84	534	181	182	278	97	162	61	23	12	0.114	0.127	0.066
.	19.01.15-21.19.22-1-97452	358	57	57	17	0	13	549	48	48	0	0	NA	NA	NA	91	107	557	183	180	288	98	163	133	59	18	0.239	0.322	0.1
.	19.01.15-21.19.29-1-97458	155	23	23	3	0	2	510	19	19	0	0	NA	NA	NA	64	61	519	179	176	262	92	156	44	13	0	0.085	0.073	0
.	19.01.15-21.19.43-1-97459	421	108	108	40	0	32	550	102	102	0	0	NA	NA	NA	124	103	553	180	183	291	96	163	276	51	6	0.499	0.283	0.033
.	19.01.15-21.20.07-1-97483	91	5	5	3	0	2	490	3	3	0	0	NA	NA	NA	34	35	505	170	173	248	87	155	6	7	0	0.012	0.041	0
.	19.01.15-21.20.11-1-97487	94	3	3	0	0	0	490	2	2	0	0	NA	NA	NA	42	37	507	174	169	252	87	151	3	1	0	0.006	0.006	0
.	19.01.15-21.20.52-1-97506	33	1	1	0	0	0	0	0	0	0	0	NA	NA	NA	8	13	496	167	163	0	0	0	1	0	0	0.002	0	0
.	19.01.15-21.20.52-1-97507	244	15	15	1	0	1	518	13	13	0	0	NA	NA	NA	73	66	532	173	174	278	89	151	36	7	0	0.068	0.04	0
.	19.01.15-21.20.54-1-97508	273	15	15	5	0	5	528	13	13	0	0	NA	NA	NA	76	78	534	180	177	276	93	159	39	15	0	0.073	0.083	0
.	19.01.15-21.20.55-1-97509	374	89	89	20	0	18	564	84	84	0	0	NA	NA	NA	105	109	556	187	179	299	103	162	234	48	7	0.421	0.257	0.039
.	19.01.15-21.21.21-1-97549	33	1	1	1	0	1	0	0	0	0	0	NA	NA	NA	7	10	494	165	164	0	0	0	0	0	0	0	0	0
.	19.01.15-21.21.24-1-97553	180	23	23	5	0	5	508	20	20	0	0	NA	NA	NA	62	60	523	176	174	264	90	154	34	18	12	0.065	0.102	0.069
.	19.01.15-21.21.26-1-97555	397	48	48	17	0	12	547	46	46	0	0	NA	NA	NA	138	95	549	181	178	292	97	158	142	28	1	0.259	0.155	0.006
.	19.01.15-21.21.29-1-97556	209	20	20	3	0	3	507	17	17	0	0	NA	NA	NA	64	62	532	171	172	271	87	149	35	18	4	0.066	0.105	0.023
.	19.01.15-21.21.43-1-97557	146	10	10	2	0	2	492	9	9	0	0	NA	NA	NA	45	37	508	172	170	253	88	151	15	0	13	0.03	0	0.076
.	19.01.15-21.22.01-1-97573	306	101	101	22	0	15	539	92	92	0	0	NA	NA	NA	77	88	542	182	177	284	96	159	226	68	6	0.417	0.374	0.034
.	19.01.15-21.22.04-1-97574	337	17	17	3	0	2	556	14	14	0	0	NA	NA	NA	80	104	543	194	180	288	107	161	33	18	3	0.061	0.093	0.017
.	19.01.15-21.22.06-1-97576	277	59	59	16	0	13	527	52	52	0	0	NA	NA	NA	77	76	532	180	177	274	93	160	140	50	8	0.263	0.278	0.045
.	19.01.15-21.22.17-1-97591	118	4	4	1	0	1	489	3	3	0	0	NA	NA	NA	34	33	503	171	172	249	86	154	6	0	2	0.012	0	0.012
.	19.01.15-21.22.47-1-97602	213	20	20	6	0	4	506	19	19	0	0	NA	NA	NA	42	52	519	175	171	265	88	153	48	11	5	0.092	0.063	0.029
.	19.01.15-21.22.57-1-97603	89	3	3	1	0	1	468	2	2	0	0	NA	NA	NA	30	19	500	169	163	245	81	142	2	2	0	0.004	0.012	0
.	19.01.15-21.23.04-1-97619	175	28	28	9	0	6	499	26	26	0	0	NA	NA	NA	47	47	521	171	168	263	85	151	67	7	5	0.129	0.041	0.03
.	19.01.15-21.23.07-1-97622	253	22	22	5	0	3	520	20	20	0	0	NA	NA	NA	74	76	530	178	181	268	92	160	41	6	11	0.077	0.034	0.061
.	19.01.15-21.23.08-1-97624	464	126	126	37	0	28	549	113	113	0	0	NA	NA	NA	129	106	555	180	184	294	93	162	259	101	11	0.467	0.561	0.06
.	19.01.15-21.23.09-1-97626	297	28	28	7	0	6	556	25	25	0	0	NA	NA	NA	82	112	554	186	185	296	99	161	52	20	4	0.094	0.108	0.022
.	19.01.15-21.23.14-1-97638	175	15	15	2	0	2	502	13	13	0	0	NA	NA	NA	69	56	526	176	167	270	88	144	46	2	0	0.087	0.011	0
.	19.01.15-21.24.00-1-97667	326	74	74	27	0	21	537	70	70	0	0	NA	NA	NA	96	91	551	176	177	290	91	156	202	31	9	0.367	0.176	0.051
.	19.01.15-21.24.10-1-97673	176	38	38	6	0	3	500	36	36	0	0	NA	NA	NA	55	48	515	176	170	259	89	152	93	21	0	0.181	0.119	0
.	19.01.15-21.24.13-1-97676	206	15	15	1	0	0	538	13	13	0	0	NA	NA	NA	64	83	536	176	184	281	92	165	33	5	0	0.062	0.028	0
.	19.01.15-21.24.15-1-97683	428	118	118	21	0	19	555	113	113	0	0	NA	NA	NA	112	108	555	186	180	296	99	160	253	73	15	0.456	0.392	0.083
.	19.01.15-21.24.20-1-97686	127	24	24	2	0	2	494	21	21	0	0	NA	NA	NA	31	35	508	165	175	256	82	156	47	4	1	0.093	0.024	0.006
.	19.01.15-21.24.21-1-97687	35	1	1	1	0	1	0	0	0	0	0	NA	NA	NA	15	13	496	167	163	0	0	0	0	0	0	0	0	0
.	19.01.15-21.24.23-1-97690	186	13	13	1	0	1	506	12	12	0	0	NA	NA	NA	62	53	519	171	176	263	89	154	29	5	0	0.056	0.029	0
.	19.01.15-21.24.46-1-97693	212	25	25	5	0	4	505	23	23	0	0	NA	NA	NA	59	50	517	174	172	264	89	152	75	15	3	0.145	0.086	0.017
.	19.01.15-21.24.55-1-97694	89	5	5	1	0	1	472	4	4	0	0	NA	NA	NA	42	24	498	170	169	245	82	145	3	7	0	0.006	0.041	0
.	19.01.15-21.25.02-1-97712	128	18	18	1	0	1	492	16	16	0	0	NA	NA	NA	49	40	512	169	172	256	85	151	31	12	0	0.061	0.071	0
.	19.01.15-21.25.03-1-97713	439	99	99	39	0	27	583	86	86	0	0	NA	NA	NA	142	139	569	196	187	307	108	168	217	102	6	0.381	0.52	0.032
.	19.01.15-21.25.20-1-97736	687	94	94	30	0	19	643	84	84	0	0	NA	NA	NA	184	197	603	208	199	340	121	182	263	65	8	0.436	0.312	0.04
.	19.01.15-21.25.21-1-97737	60	2	2	0	0	0	146	1	1	0	0	NA	NA	NA	14	19	500	167	165	84	26	36	8	0	0	0.016	0	0
.	19.01.15-21.25.31-1-97742	119	4	4	1	0	1	498	1	1	0	0	NA	NA	NA	35	47	517	174	169	259	89	150	4	2	1	0.008	0.011	0.006
.	19.01.15-21.25.37-1-97743	238	95	95	29	0	20	519	89	89	0	0	NA	NA	NA	62	64	528	176	173	272	93	154	212	46	17	0.402	0.261	0.098
.	19.01.15-21.25.40-1-97744	33	1	1	0	0	0	0	0	0	0	0	NA	NA	NA	12	9	493	166	163	0	0	0	2	0	0	0.004	0	0
.	19.01.15-21.25.43-1-97745	552	119	119	37	0	27	581	106	106	0	0	NA	NA	NA	145	133	567	192	187	305	108	168	316	49	14	0.557	0.255	0.075
.	19.01.15-21.25.47-1-97746	113	8	8	2	0	1	487	7	7	0	0	NA	NA	NA	26	30	508	168	167	255	84	148	22	0	7	0.043	0	0.042
.	19.01.15-21.25.48-1-97747	63	2	2	1	0	1	480	1	1	0	0	NA	NA	NA	24	30	505	169	169	250	86	144	2	2	0	0.004	0.012	0
.	19.01.15-21.26.00-1-97763	395	105	105	27	0	23	527	98	98	0	0	NA	NA	NA	96	78	534	181	176	276	94	157	242	46	9	0.453	0.254	0.051
.	19.01.15-21.26.04-1-97764	300	40	40	7	0	6	524	32	32	0	0	NA	NA	NA	84	82	541	181	173	279	91	154	88	11	13	0.163	0.061	0.075
.	19.01.15-21.26.13-1-97773	356	41	41	12	0	10	550	36	36	0	0	NA	NA	NA	100	107	553	183	184	287	98	165	112	25	4	0.203	0.137	0.022
.	19.01.15-21.26.44-1-97787	445	53	53	22	0	15	566	45	45	0	0	NA	NA	NA	116	119	572	177	183	309	92	165	179	12	4	0.313	0.068	0.022
.	19.01.15-21.27.34-1-97831	38	1	1	0	0	0	0	0	0	0	0	NA	NA	NA	15	7	492	165	163	0	0	0	0	1	0	0	0.006	0
.	19.01.15-21.27.36-1-97832	151	9	9	6	0	5	510	8	8	0	0	NA	NA	NA	44	59	525	176	171	268	90	152	16	17	0	0.03	0.097	0
.	19.01.15-21.27.50-1-97834	60	2	2	1	0	0	478	1	1	0	0	NA	NA	NA	27	32	503	176	166	246	88	144	8	0	1	0.016	0	0.006
.	19.01.15-21.27.52-1-97835	122	9	9	3	0	3	494	8	8	0	0	NA	NA	NA	41	41	515	169	170	258	87	149	35	4	3	0.068	0.024	0.018
.	19.01.15-21.27.59-1-97851	412	112	112	38	0	34	559	100	100	0	0	NA	NA	NA	125	117	550	196	184	293	104	162	287	55	10	0.522	0.281	0.054
[truncated: 1 more rows]
