# Supplementary material for: Modelling targeted rabies vaccination strategies for a domestic dog population with heterogeneous roaming patterns
Source: PLoS Negl Trop Dis. 2019 Jul 8;13(7):e0007582. doi: 10.1371/journal.pntd.0007582 (PMC6638970; doi:10.1371/journal.pntd.0007582)
Supplement: S1 Zip file folder — The files contain a summary for each simulation for its respective scenario. The files are named first with the population structure (FP, ED, RD, SD) and then the specific vaccination strategy used for that scenario. (ZIP) [file pntd.0007582.s002.zip › Supp_Files/ED_E0.5_R0.7_S0.5_all_measuresReport.txt]

scenario	iteration	duration	tot_deaths	rabid_dogs	moved	mov_DK	movInfect	n_vacc	n_cull	detDogs_cull	contDogs_cull	reactCull	preemptVaccCov_dogLevel	reactVaccCov_dogLevel	mean_Rt	non_rabid_dead	born	nb_in_exp_cat	nb_in_roam_cat	nb_stayhome	nb_exp_vacc	nb_roam_vacc	nb_stayhome_vacc	nb_contacting_explorer	nb_contacting_roamer	nb_contacting_stayhome	contact_per_explorer	contact_per_roamer	contact_per_stayhome
.	19.01.15-14.34.53-1-447378	511	111	111	31	0	27	532	106	106	0	0	NA	NA	NA	139	118	557	190	184	297	137	98	285	38	41	0.512	0.2	0.223
.	19.01.15-14.34.53-1-447379	118	4	4	3	0	2	449	2	2	0	0	NA	NA	NA	40	31	510	167	167	254	113	82	2	4	5	0.004	0.024	0.03
.	19.01.15-14.34.53-1-447380	84	4	4	3	0	3	441	3	3	0	0	NA	NA	NA	22	23	500	167	169	247	110	84	4	8	0	0.008	0.048	0
.	19.01.15-14.34.53-1-447381	403	29	29	4	0	4	529	23	23	0	0	NA	NA	NA	124	114	558	182	187	300	126	103	44	17	13	0.079	0.093	0.07
.	19.01.15-14.34.53-1-447382	575	156	156	46	0	38	549	145	145	0	0	NA	NA	NA	147	132	572	186	187	310	134	105	321	73	48	0.561	0.392	0.257
.	19.01.15-14.34.53-1-447383	444	189	189	50	0	39	525	176	176	0	0	NA	NA	NA	118	113	560	183	183	298	129	98	371	84	50	0.662	0.459	0.273
.	19.01.15-14.34.53-1-447384	34	1	1	0	0	0	0	0	0	0	0	NA	NA	NA	12	12	494	165	166	0	0	0	3	0	0	0.006	0	0
.	19.01.15-14.34.53-1-447385	495	149	149	43	0	35	528	140	140	0	0	NA	NA	NA	117	115	563	185	180	300	133	95	323	65	37	0.574	0.351	0.206
.	19.01.15-14.34.55-1-447387	38	1	1	0	0	0	0	0	0	0	0	NA	NA	NA	15	8	493	164	164	0	0	0	0	0	0	0	0	0
.	19.01.15-14.34.57-1-447388	183	25	25	6	0	5	469	20	20	0	0	NA	NA	NA	46	50	519	170	174	263	117	89	34	17	12	0.066	0.1	0.069
.	19.01.15-14.35.06-1-447389	206	21	21	3	0	3	463	19	19	0	0	NA	NA	NA	80	45	519	169	170	264	112	87	56	7	10	0.108	0.041	0.059
.	19.01.15-14.35.07-1-447390	296	119	119	29	0	24	487	106	106	0	0	NA	NA	NA	86	76	534	178	177	273	123	91	231	43	23	0.433	0.242	0.13
.	19.01.15-14.35.29-1-447407	595	91	91	23	0	20	566	87	87	0	0	NA	NA	NA	159	151	583	194	187	322	142	102	233	19	38	0.4	0.098	0.203
.	19.01.15-14.35.35-1-447412	65	3	3	1	0	1	446	1	1	0	0	NA	NA	NA	16	21	500	170	164	247	117	82	6	0	0	0.012	0	0
.	19.01.15-14.35.36-1-447428	63	2	2	0	0	0	450	1	1	0	0	NA	NA	NA	25	32	510	168	167	254	116	80	3	0	3	0.006	0	0.018
.	19.01.15-14.35.46-1-447429	65	2	2	0	0	0	450	1	1	0	0	NA	NA	NA	24	28	504	166	171	249	117	84	0	0	4	0	0	0.023
.	19.01.15-14.35.47-1-447430	212	14	14	6	0	5	482	13	13	0	0	NA	NA	NA	59	62	524	175	176	269	122	91	41	8	2	0.078	0.046	0.011
.	19.01.15-14.35.56-1-447431	379	49	49	16	0	14	524	42	42	0	0	NA	NA	NA	109	110	550	187	186	291	134	99	93	22	13	0.169	0.118	0.07
.	19.01.15-14.36.16-1-447437	443	116	116	32	0	24	549	106	106	0	0	NA	NA	NA	119	133	566	195	185	309	138	102	276	26	45	0.488	0.133	0.243
.	19.01.15-14.36.49-1-447479	97	4	4	0	0	0	462	3	3	0	0	NA	NA	NA	31	46	521	170	168	259	118	85	13	3	2	0.025	0.018	0.012
.	19.01.15-14.36.53-1-447480	96	10	10	4	0	4	451	9	9	0	0	NA	NA	NA	37	32	511	168	166	251	116	84	25	0	8	0.049	0	0.048
.	19.01.15-14.37.02-1-447481	207	65	65	13	0	12	485	62	62	0	0	NA	NA	NA	66	70	525	185	173	266	129	90	162	21	21	0.309	0.114	0.121
.	19.01.15-14.37.08-1-447482	273	54	54	10	0	8	492	49	49	0	0	NA	NA	NA	99	77	539	181	170	274	132	86	130	42	16	0.241	0.232	0.094
.	19.01.15-14.37.12-1-447483	268	18	18	8	0	6	493	16	16	0	0	NA	NA	NA	69	75	527	179	182	271	126	96	65	9	5	0.123	0.05	0.027
.	19.01.15-14.37.17-1-447487	414	144	144	40	0	33	539	132	132	0	0	NA	NA	NA	103	122	555	195	185	293	142	104	211	70	41	0.38	0.359	0.222
.	19.01.15-14.37.18-1-447490	60	2	2	0	0	0	444	1	1	0	0	NA	NA	NA	33	20	500	167	166	248	113	83	5	0	0	0.01	0	0
.	19.01.15-14.37.28-1-447499	149	19	19	3	0	3	458	17	17	0	0	NA	NA	NA	37	39	509	174	169	254	119	85	22	14	4	0.043	0.08	0.024
.	19.01.15-14.37.28-1-447500	397	150	150	34	0	30	520	140	140	0	0	NA	NA	NA	91	99	549	189	174	292	137	91	306	69	58	0.557	0.365	0.333
.	19.01.15-14.37.38-1-447523	93	4	4	1	0	1	456	3	3	0	0	NA	NA	NA	28	41	511	172	171	253	117	86	6	3	0	0.012	0.017	0
.	19.01.15-14.37.41-1-447525	178	10	10	1	0	1	483	9	9	0	0	NA	NA	NA	50	64	526	173	178	268	122	93	15	8	6	0.029	0.046	0.034
.	19.01.15-14.37.52-1-447526	380	146	146	34	0	28	506	132	132	0	0	NA	NA	NA	101	90	543	180	180	284	128	94	304	44	45	0.56	0.244	0.25
.	19.01.15-14.38.01-1-447527	36	1	1	0	0	0	0	0	0	0	0	NA	NA	NA	14	9	494	164	164	0	0	0	0	0	0	0	0	0
.	19.01.15-14.38.01-1-447528	552	122	122	41	0	36	542	117	117	0	0	NA	NA	NA	134	130	561	197	185	300	142	100	236	59	40	0.421	0.299	0.216
.	19.01.15-14.38.03-1-447529	431	146	146	33	0	31	533	135	135	0	0	NA	NA	NA	126	121	558	193	183	296	139	98	312	62	24	0.559	0.321	0.131
.	19.01.15-14.38.17-1-447534	716	104	104	26	0	19	575	100	100	0	0	NA	NA	NA	179	172	597	195	193	329	141	105	245	41	36	0.41	0.21	0.187
.	19.01.15-14.38.17-1-447535	64	3	3	0	0	0	451	2	2	0	0	NA	NA	NA	27	32	507	171	167	251	117	83	6	0	0	0.012	0	0
.	19.01.15-14.38.24-1-447550	92	6	6	0	0	0	458	5	5	0	0	NA	NA	NA	31	35	509	170	169	254	118	86	13	11	0	0.026	0.065	0
.	19.01.15-14.38.29-1-447555	209	14	14	4	0	3	467	12	12	0	0	NA	NA	NA	54	48	515	174	172	260	122	85	34	3	6	0.066	0.017	0.035
.	19.01.15-14.38.42-1-447576	486	134	134	24	0	20	554	123	123	0	0	NA	NA	NA	125	135	571	194	183	313	141	100	274	75	39	0.48	0.387	0.213
.	19.01.15-14.38.52-1-447577	442	152	152	30	0	21	545	139	139	0	0	NA	NA	NA	109	127	567	188	185	311	135	99	316	68	59	0.557	0.362	0.319
.	19.01.15-14.39.38-1-447613	151	13	13	4	0	4	470	11	11	0	0	NA	NA	NA	44	44	518	170	169	262	121	87	36	3	0	0.069	0.018	0
.	19.01.15-14.39.55-1-447615	33	1	1	1	0	1	0	0	0	0	0	NA	NA	NA	9	9	492	167	163	0	0	0	0	0	5	0	0	0.031
.	19.01.15-14.39.58-1-447616	208	55	55	5	0	4	494	49	49	0	0	NA	NA	NA	57	69	531	177	174	281	123	90	76	33	34	0.143	0.186	0.195
.	19.01.15-14.40.00-1-447617	349	129	129	38	0	35	521	119	119	0	0	NA	NA	NA	95	104	553	176	188	294	123	104	251	59	67	0.454	0.335	0.356
.	19.01.15-14.40.02-1-447622	34	1	1	0	0	0	0	0	0	0	0	NA	NA	NA	11	9	495	164	163	0	0	0	3	0	0	0.006	0	0
.	19.01.15-14.40.04-1-447623	371	94	94	21	0	18	519	85	85	0	0	NA	NA	NA	112	107	557	181	182	294	129	96	204	39	48	0.366	0.215	0.264
.	19.01.15-14.40.08-1-447624	90	5	5	1	0	1	438	3	3	0	0	NA	NA	NA	43	25	506	169	163	246	114	78	9	0	0	0.018	0	0
.	19.01.15-14.40.09-1-447625	145	5	5	0	0	0	470	4	4	0	0	NA	NA	NA	54	49	516	173	173	260	121	89	10	0	3	0.019	0	0.017
.	19.01.15-14.40.21-1-447642	230	34	34	12	0	12	500	30	30	0	0	NA	NA	NA	73	81	539	176	179	285	122	93	64	11	8	0.119	0.062	0.045
.	19.01.15-14.40.22-1-447644	177	16	16	0	0	0	475	15	15	0	0	NA	NA	NA	54	58	523	172	176	266	117	92	27	8	9	0.052	0.047	0.051
.	19.01.15-14.40.25-1-447652	317	45	45	14	0	12	511	44	44	0	0	NA	NA	NA	87	97	540	185	185	284	131	96	118	14	11	0.219	0.076	0.059
.	19.01.15-14.40.47-1-447679	378	116	116	22	0	18	541	107	107	0	0	NA	NA	NA	89	122	559	186	190	301	135	105	238	37	41	0.426	0.199	0.216
.	19.01.15-14.40.59-1-447680	563	114	114	32	0	30	572	102	102	0	0	NA	NA	NA	139	155	586	185	197	325	134	113	311	29	41	0.531	0.157	0.208
.	19.01.15-14.41.02-1-447681	83	3	3	0	0	0	442	2	2	0	0	NA	NA	NA	35	26	504	168	167	247	113	82	8	2	0	0.016	0.012	0
.	19.01.15-14.41.09-1-447683	62	2	2	0	0	0	441	1	1	0	0	NA	NA	NA	23	18	503	165	163	248	112	81	1	0	2	0.002	0	0.012
.	19.01.15-14.41.13-1-447685	32	1	1	0	0	0	0	0	0	0	0	NA	NA	NA	11	12	495	166	164	0	0	0	0	0	4	0	0	0.024
.	19.01.15-14.41.14-1-447686	58	2	2	1	0	1	449	1	1	0	0	NA	NA	NA	25	31	508	170	166	252	115	82	0	3	3	0	0.018	0.018
.	19.01.15-14.41.15-1-447688	60	2	2	1	0	1	301	0	0	0	0	NA	NA	NA	18	10	492	166	165	165	79	57	3	0	0	0.006	0	0
.	19.01.15-14.41.17-1-447692	425	116	116	32	0	24	527	105	105	0	0	NA	NA	NA	115	108	549	183	189	292	132	103	238	53	54	0.434	0.29	0.286
.	19.01.15-14.41.19-1-447694	151	8	8	4	0	4	457	7	7	0	0	NA	NA	NA	45	40	516	167	170	258	114	85	11	9	2	0.021	0.054	0.012
.	19.01.15-14.41.24-1-447700	117	4	4	1	0	0	463	3	3	0	0	NA	NA	NA	48	43	510	170	176	253	119	91	6	2	0	0.012	0.012	0
.	19.01.15-14.41.25-1-447702	35	1	1	1	0	1	0	0	0	0	0	NA	NA	NA	13	13	495	166	165	0	0	0	0	0	0	0	0	0
.	19.01.15-14.41.28-1-447704	198	35	35	9	0	7	486	31	31	0	0	NA	NA	NA	59	65	526	179	173	272	125	89	77	15	14	0.146	0.084	0.081
.	19.01.15-14.41.37-1-447727	380	98	98	32	0	28	525	94	94	0	0	NA	NA	NA	115	120	553	192	188	293	131	101	217	39	47	0.392	0.203	0.25
.	19.01.15-14.41.38-1-447728	387	22	22	4	0	3	516	20	20	0	0	NA	NA	NA	111	107	553	184	183	291	129	96	94	13	1	0.17	0.071	0.005
.	19.01.15-14.41.47-1-447729	303	38	38	11	0	6	512	36	36	0	0	NA	NA	NA	80	88	536	187	178	286	132	94	105	1	16	0.196	0.005	0.09
.	19.01.15-14.42.07-1-447730	120	4	4	1	0	1	463	3	3	0	0	NA	NA	NA	42	46	517	172	170	255	121	87	6	2	0	0.012	0.012	0
.	19.01.15-14.42.08-1-447731	257	35	35	6	0	6	481	34	34	0	0	NA	NA	NA	71	65	530	178	170	269	128	84	74	10	10	0.14	0.056	0.059
.	19.01.15-14.42.17-1-447736	475	96	96	17	0	12	537	87	87	0	0	NA	NA	NA	119	117	568	179	183	312	127	98	213	21	39	0.375	0.117	0.213
.	19.01.15-14.42.23-1-447751	91	5	5	1	0	0	452	4	4	0	0	NA	NA	NA	32	33	511	168	167	254	114	84	4	3	11	0.008	0.018	0.066
.	19.01.15-14.42.38-1-447780	206	31	31	4	0	4	488	28	28	0	0	NA	NA	NA	48	72	528	180	177	270	127	91	59	7	8	0.112	0.039	0.045
.	19.01.15-14.42.39-1-447781	142	11	11	1	0	1	463	10	10	0	0	NA	NA	NA	52	46	512	177	170	256	120	87	18	11	6	0.035	0.062	0.035
.	19.01.15-14.42.49-1-447783	401	163	163	41	0	30	518	148	148	0	0	NA	NA	NA	92	98	549	178	184	294	126	98	318	72	49	0.579	0.404	0.266
.	19.01.15-14.42.56-1-447784	58	2	2	0	0	0	49	1	1	0	0	NA	NA	NA	15	18	501	167	163	34	8	7	0	0	1	0	0	0.006
.	19.01.15-14.42.59-1-447785	71	3	3	0	0	0	446	2	2	0	0	NA	NA	NA	19	21	500	168	166	248	116	82	3	0	0	0.006	0	0
.	19.01.15-14.43.00-1-447786	461	160	160	43	0	37	537	148	148	0	0	NA	NA	NA	123	117	559	184	187	303	130	104	352	44	42	0.63	0.239	0.225
.	19.01.15-14.43.01-1-447787	557	92	92	21	0	17	562	86	86	0	0	NA	NA	NA	159	148	578	187	196	318	137	107	271	24	26	0.469	0.128	0.133
.	19.01.15-14.43.11-1-447788	120	9	9	2	0	2	459	7	7	0	0	NA	NA	NA	35	41	511	172	171	253	119	87	6	12	1	0.012	0.07	0.006
.	19.01.15-14.43.13-1-447789	154	22	22	3	0	3	473	20	20	0	0	NA	NA	NA	46	47	511	176	173	260	123	90	48	8	3	0.094	0.045	0.017
.	19.01.15-14.43.18-1-447795	95	5	5	1	0	1	443	4	4	0	0	NA	NA	NA	26	23	503	167	166	247	113	83	19	0	0	0.038	0	0
.	19.01.15-14.43.20-1-447798	299	44	44	15	0	11	504	41	41	0	0	NA	NA	NA	87	84	536	180	181	277	129	98	117	21	17	0.218	0.117	0.094
.	19.01.15-14.43.30-1-447808	450	109	109	28	0	21	532	95	95	0	0	NA	NA	NA	119	110	552	186	185	294	136	102	266	54	45	0.482	0.29	0.243
.	19.01.15-14.43.31-1-447809	34	1	1	0	0	0	0	0	0	0	0	NA	NA	NA	10	9	492	166	164	0	0	0	0	1	0	0	0.006	0
.	19.01.15-14.43.34-1-447814	522	109	109	39	0	29	561	99	99	0	0	NA	NA	NA	159	152	574	191	200	310	137	114	225	45	67	0.392	0.236	0.335
.	19.01.15-14.43.43-1-447830	459	126	126	34	0	28	523	117	117	0	0	NA	NA	NA	121	108	553	189	179	295	132	96	278	37	32	0.503	0.196	0.179
.	19.01.15-14.43.59-1-447832	88	3	3	2	0	2	443	2	2	0	0	NA	NA	NA	34	24	499	169	169	246	115	82	5	0	1	0.01	0	0.006
.	19.01.15-14.44.11-1-447833	474	157	157	42	0	31	535	145	145	0	0	NA	NA	NA	131	127	578	182	180	311	128	96	299	92	31	0.517	0.505	0.172
.	19.01.15-14.44.18-1-447839	65	5	5	1	0	1	447	4	4	0	0	NA	NA	NA	27	35	507	174	167	250	116	81	3	0	5	0.006	0	0.03
.	19.01.15-14.44.33-1-447861	63	2	2	1	0	1	445	0	0	0	0	NA	NA	NA	23	23	497	171	168	246	115	84	0	0	4	0	0	0.024
.	19.01.15-14.44.44-1-447877	414	91	91	26	0	20	528	80	80	0	0	NA	NA	NA	107	117	555	193	182	294	139	95	246	22	22	0.443	0.114	0.121
.	19.01.15-14.44.46-1-447878	273	17	17	3	0	1	492	15	15	0	0	NA	NA	NA	73	80	539	178	176	276	124	92	28	3	14	0.052	0.017	0.08
.	19.01.15-14.45.14-1-447881	38	1	1	0	0	0	0	0	0	0	0	NA	NA	NA	11	12	496	165	164	0	0	0	2	0	0	0.004	0	0
.	19.01.15-14.45.17-1-447885	90	6	6	2	0	2	447	5	5	0	0	NA	NA	NA	21	32	508	168	169	251	113	83	13	0	6	0.026	0	0.036
.	19.01.15-14.45.23-1-447893	294	59	59	14	0	13	487	53	53	0	0	NA	NA	NA	88	70	532	171	180	275	120	92	170	24	21	0.32	0.14	0.117
.	19.01.15-14.45.25-1-447895	411	121	121	33	0	27	539	108	108	0	0	NA	NA	NA	114	122	553	190	192	298	135	106	288	74	41	0.521	0.389	0.214
.	19.01.15-14.45.27-1-447897	91	3	3	0	0	0	443	2	2	0	0	NA	NA	NA	21	19	500	166	166	246	115	82	6	0	0	0.012	0	0
.	19.01.15-14.45.30-1-447902	32	1	1	0	0	0	0	0	0	0	0	NA	NA	NA	5	9	494	164	164	0	0	0	0	0	1	0	0	0.006
.	19.01.15-14.45.33-1-447905	38	1	1	0	0	0	0	0	0	0	0	NA	NA	NA	13	12	495	167	163	0	0	0	0	0	4	0	0	0.025
.	19.01.15-14.45.33-1-447907	267	125	125	31	0	21	483	112	112	0	0	NA	NA	NA	85	72	536	175	174	270	121	92	301	20	26	0.562	0.114	0.149
.	19.01.15-14.45.36-1-447923	355	79	79	24	0	20	526	67	67	0	0	NA	NA	NA	109	119	564	186	182	299	131	96	220	33	32	0.39	0.177	0.176
.	19.01.15-14.45.39-1-447924	209	15	15	4	0	3	486	13	13	0	0	NA	NA	NA	55	73	530	180	176	271	124	91	28	0	7	0.053	0	0.04
.	19.01.15-14.45.44-1-447925	178	10	10	2	0	2	490	9	9	0	0	NA	NA	NA	49	67	519	174	187	269	124	97	24	6	3	0.046	0.034	0.016
.	19.01.15-14.46.03-1-448061	524	50	50	11	0	10	539	46	46	0	0	NA	NA	NA	151	125	565	184	189	303	131	105	91	14	20	0.161	0.076	0.106
.	19.01.15-14.46.06-1-448062	375	156	156	50	0	38	509	148	148	0	0	NA	NA	NA	98	87	539	177	184	281	126	102	338	35	53	0.627	0.198	0.288
.	19.01.15-14.46.27-1-448085	70	4	4	0	0	0	450	2	2	0	0	NA	NA	NA	28	26	508	166	165	258	113	79	2	12	4	0.004	0.072	0.024
.	19.01.15-14.46.37-1-448108	174	21	21	7	0	5	477	19	19	0	0	NA	NA	NA	48	56	518	177	174	263	124	90	38	3	5	0.073	0.017	0.029
.	19.01.15-14.46.39-1-448109	152	13	13	4	0	4	461	11	11	0	0	NA	NA	NA	58	42	513	175	167	259	123	79	31	14	0	0.06	0.08	0
.	19.01.15-14.46.40-1-448110	90	5	5	2	0	2	463	4	4	0	0	NA	NA	NA	30	38	512	174	165	256	124	83	6	3	4	0.012	0.017	0.024
.	19.01.15-14.46.54-1-448111	183	8	8	0	0	0	481	7	7	0	0	NA	NA	NA	42	64	527	176	174	266	126	89	21	3	2	0.04	0.017	0.011
.	19.01.15-14.47.01-1-448112	387	123	123	40	0	24	515	113	113	0	0	NA	NA	NA	120	99	549	181	182	289	131	95	275	60	37	0.501	0.331	0.203
.	19.01.15-14.47.03-1-448113	583	119	119	37	0	29	559	111	111	0	0	NA	NA	NA	150	140	577	186	190	323	130	106	264	57	27	0.458	0.306	0.142
.	19.01.15-14.47.06-1-448114	117	6	6	1	0	1	460	5	5	0	0	NA	NA	NA	38	36	513	168	168	257	117	86	20	2	0	0.039	0.012	0
.	19.01.15-14.47.09-1-448115	34	1	1	0	0	0	0	0	0	0	0	NA	NA	NA	7	12	497	165	163	0	0	0	0	0	0	0	0	0
.	19.01.15-14.47.12-1-448116	36	1	1	1	0	1	0	0	0	0	0	NA	NA	NA	10	10	495	164	164	0	0	0	0	0	2	0	0	0.012
.	19.01.15-14.47.12-1-448117	232	35	35	10	0	10	479	33	33	0	0	NA	NA	NA	77	67	534	176	170	271	122	86	69	27	10	0.129	0.153	0.059
.	19.01.15-14.47.15-1-448120	200	7	7	3	0	2	471	5	5	0	0	NA	NA	NA	58	48	512	175	174	258	123	90	21	1	0	0.041	0.006	0
.	19.01.15-14.47.21-1-448128	203	14	14	5	0	3	478	10	10	0	0	NA	NA	NA	46	56	517	177	175	263	125	90	21	7	9	0.041	0.04	0.051
.	19.01.15-14.47.29-1-448136	60	4	4	2	0	2	0	3	3	0	0	NA	NA	NA	14	12	497	164	164	0	0	0	3	5	0	0.006	0.03	0
.	19.01.15-14.47.32-1-448139	239	23	23	8	0	5	494	21	21	0	0	NA	NA	NA	79	82	535	179	181	273	124	97	37	6	15	0.069	0.034	0.083
.	19.01.15-14.47.33-1-448142	274	37	37	8	0	6	496	34	34	0	0	NA	NA	NA	65	77	531	181	178	274	128	94	80	8	12	0.151	0.044	0.067
.	19.01.15-14.47.35-1-448143	35	1	1	1	0	1	0	0	0	0	0	NA	NA	NA	13	8	494	165	162	0	0	0	0	2	0	0	0.012	0
.	19.01.15-14.47.38-1-448159	407	158	158	44	0	31	520	151	151	0	0	NA	NA	NA	103	104	542	185	190	283	132	105	372	46	29	0.686	0.249	0.153
.	19.01.15-14.47.45-1-448161	189	23	23	4	0	4	480	18	18	0	0	NA	NA	NA	49	64	519	180	178	260	128	92	35	4	7	0.067	0.022	0.039
.	19.01.15-14.47.55-1-448162	601	122	122	26	0	22	549	113	113	0	0	NA	NA	NA	177	142	581	193	181	314	139	96	268	43	34	0.461	0.223	0.188
.	19.01.15-14.48.11-1-448164	120	7	7	0	0	0	469	5	5	0	0	NA	NA	NA	33	45	516	173	169	261	122	86	6	4	4	0.012	0.023	0.024
.	19.01.15-14.48.16-1-448168	36	1	1	0	0	0	0	0	0	0	0	NA	NA	NA	6	5	491	164	163	0	0	0	3	0	0	0.006	0	0
.	19.01.15-14.48.18-1-448171	59	2	2	1	0	1	249	1	1	0	0	NA	NA	NA	14	14	496	165	166	145	59	45	0	0	1	0	0	0.006
.	19.01.15-14.48.20-1-448174	175	8	8	2	0	2	483	6	6	0	0	NA	NA	NA	55	62	522	180	173	266	128	89	22	0	4	0.042	0	0.023
.	19.01.15-14.48.27-1-448187	144	19	19	5	0	5	466	16	16	0	0	NA	NA	NA	35	42	513	172	170	260	120	86	22	5	15	0.043	0.029	0.088
.	19.01.15-14.48.27-1-448188	149	10	10	2	0	2	460	9	9	0	0	NA	NA	NA	41	38	509	172	170	254	120	86	19	17	0	0.037	0.099	0
.	19.01.15-14.48.37-1-448212	90	3	3	0	0	0	459	2	2	0	0	NA	NA	NA	31	42	513	173	169	256	119	84	5	2	0	0.01	0.012	0
.	19.01.15-14.48.42-1-448213	179	22	22	8	0	8	470	21	21	0	0	NA	NA	NA	53	58	524	169	178	265	116	89	48	9	15	0.092	0.053	0.084
.	19.01.15-14.48.46-1-448214	209	60	60	13	0	12	466	55	55	0	0	NA	NA	NA	68	47	516	173	171	261	118	87	85	49	10	0.165	0.283	0.058
.	19.01.15-14.48.49-1-448215	323	27	27	7	0	6	516	25	25	0	0	NA	NA	NA	100	100	546	179	188	288	128	100	88	7	2	0.161	0.039	0.011
.	19.01.15-14.48.53-1-448216	434	94	94	17	0	13	534	86	86	0	0	NA	NA	NA	115	122	561	191	183	299	136	99	225	28	30	0.401	0.147	0.164
.	19.01.15-14.49.07-1-448218	204	18	18	5	0	5	478	15	15	0	0	NA	NA	NA	64	60	527	172	174	270	119	89	39	14	3	0.074	0.081	0.017
.	19.01.15-14.49.13-1-448219	504	121	121	40	0	34	559	110	110	0	0	NA	NA	NA	135	149	572	197	193	308	144	107	210	72	67	0.367	0.365	0.347
.	19.01.15-14.49.26-1-448232	178	22	22	3	0	2	466	20	20	0	0	NA	NA	NA	65	52	524	170	171	265	117	84	26	25	3	0.05	0.147	0.018
.	19.01.15-14.49.34-1-448240	147	13	13	2	0	1	470	10	10	0	0	NA	NA	NA	48	50	512	172	179	255	121	94	31	4	0	0.061	0.023	0
.	19.01.15-14.49.45-1-448256	199	19	19	1	0	1	475	16	16	0	0	NA	NA	NA	56	54	523	174	170	269	121	85	44	0	5	0.084	0	0.029
.	19.01.15-14.49.56-1-448258	112	7	7	3	0	3	456	4	4	0	0	NA	NA	NA	28	37	507	169	174	252	116	88	17	1	0	0.034	0.006	0
.	19.01.15-14.49.57-1-448259	204	10	10	2	0	2	489	8	8	0	0	NA	NA	NA	63	66	536	173	170	282	123	84	35	2	1	0.065	0.012	0.006
.	19.01.15-14.50.06-1-448264	92	7	7	2	0	2	459	6	6	0	0	NA	NA	NA	33	36	514	168	167	257	119	83	23	4	0	0.045	0.024	0
.	19.01.15-14.50.11-1-448266	160	9	9	1	0	1	467	8	8	0	0	NA	NA	NA	31	46	520	171	168	262	120	85	21	13	0	0.04	0.076	0
.	19.01.15-14.50.13-1-448267	156	9	9	0	0	0	469	7	7	0	0	NA	NA	NA	48	51	514	179	171	260	122	87	22	0	4	0.043	0	0.023
.	19.01.15-14.50.14-1-448269	92	8	8	2	0	1	443	7	7	0	0	NA	NA	NA	34	25	504	168	166	247	113	83	9	13	4	0.018	0.077	0.024
.	19.01.15-14.50.19-1-448275	322	25	25	5	0	5	501	22	22	0	0	NA	NA	NA	89	86	553	176	170	293	123	85	57	4	12	0.103	0.023	0.071
.	19.01.15-14.50.23-1-448280	117	5	5	1	0	1	452	4	4	0	0	NA	NA	NA	31	35	511	169	168	254	116	82	9	0	6	0.018	0	0.036
.	19.01.15-14.50.26-1-448294	64	2	2	0	0	0	441	1	1	0	0	NA	NA	NA	28	27	504	169	167	243	116	82	7	0	0	0.014	0	0
.	19.01.15-14.50.31-1-448303	225	50	50	20	0	16	492	43	43	0	0	NA	NA	NA	63	75	536	182	170	277	129	86	123	24	11	0.229	0.132	0.065
.	19.01.15-14.50.32-1-448306	115	9	9	2	0	1	457	8	8	0	0	NA	NA	NA	29	37	510	168	172	256	115	86	12	1	6	0.024	0.006	0.035
.	19.01.15-14.50.33-1-448308	402	128	128	37	0	28	526	121	121	0	0	NA	NA	NA	109	112	553	187	185	293	133	100	286	74	44	0.517	0.396	0.238
.	19.01.15-14.50.37-1-448324	389	138	138	38	0	31	502	126	126	0	0	NA	NA	NA	99	85	533	186	179	273	134	95	313	40	34	0.587	0.215	0.19
.	19.01.15-14.50.37-1-448325	113	7	7	4	0	3	447	6	6	0	0	NA	NA	NA	61	33	507	168	171	248	113	86	18	0	2	0.036	0	0.012
.	19.01.15-14.50.46-1-448326	326	99	99	15	0	12	501	90	90	0	0	NA	NA	NA	83	81	533	184	177	275	131	95	210	15	26	0.394	0.082	0.147
.	19.01.15-14.50.49-1-448327	339	59	59	14	0	13	524	52	52	0	0	NA	NA	NA	105	117	560	186	184	294	134	96	129	33	27	0.23	0.177	0.147
.	19.01.15-14.50.51-1-448328	357	126	126	41	0	34	493	115	115	0	0	NA	NA	NA	92	69	527	179	176	271	128	94	249	53	58	0.472	0.296	0.33
.	19.01.15-14.50.53-1-448329	354	26	26	3	0	3	515	23	23	0	0	NA	NA	NA	100	101	544	186	184	286	131	98	91	12	0	0.167	0.065	0
.	19.01.15-14.51.25-1-448343	284	24	24	6	0	4	502	22	22	0	0	NA	NA	NA	84	86	538	183	178	280	129	93	36	13	9	0.067	0.071	0.051
.	19.01.15-14.51.29-1-448348	35	1	1	0	0	0	0	0	0	0	0	NA	NA	NA	13	13	497	165	164	0	0	0	0	0	1	0	0	0.006
.	19.01.15-14.51.30-1-448350	408	83	83	20	0	16	529	74	74	0	0	NA	NA	NA	107	111	548	189	187	290	137	102	175	28	45	0.319	0.148	0.241
.	19.01.15-14.51.33-1-448354	87	3	3	2	0	2	439	2	2	0	0	NA	NA	NA	22	16	501	164	164	247	113	79	4	2	0	0.008	0.012	0
.	19.01.15-14.51.45-1-448473	94	6	6	2	0	2	436	5	5	0	0	NA	NA	NA	36	23	504	164	168	246	111	79	5	2	7	0.01	0.012	0.042
.	19.01.15-14.51.56-1-448507	183	16	16	4	0	4	477	15	15	0	0	NA	NA	NA	54	60	527	170	176	268	118	91	51	5	0	0.097	0.029	0
.	19.01.15-14.52.02-1-448508	155	6	6	4	0	3	473	5	5	0	0	NA	NA	NA	51	53	519	176	171	263	120	90	18	5	2	0.035	0.028	0.012
.	19.01.15-14.52.04-1-448509	62	2	2	0	0	0	441	1	1	0	0	NA	NA	NA	23	15	500	165	163	245	115	81	0	4	1	0	0.024	0.006
.	19.01.15-14.52.15-1-448512	261	33	33	10	0	8	493	30	30	0	0	NA	NA	NA	73	72	534	176	175	276	124	93	86	13	16	0.161	0.074	0.091
.	19.01.15-14.52.21-1-448520	93	11	11	1	0	1	457	9	9	0	0	NA	NA	NA	31	36	506	172	171	254	117	86	6	10	1	0.012	0.058	0.006
.	19.01.15-14.52.23-1-448523	60	3	3	0	0	0	451	2	2	0	0	NA	NA	NA	24	31	508	168	168	254	114	83	11	0	0	0.022	0	0
.	19.01.15-14.52.38-1-448559	478	102	102	38	0	34	537	92	92	0	0	NA	NA	NA	129	117	563	184	183	306	131	100	198	59	34	0.352	0.321	0.186
.	19.01.15-14.52.40-1-448560	233	12	12	8	0	6	477	11	11	0	0	NA	NA	NA	63	59	525	175	172	268	122	87	28	10	4	0.053	0.057	0.023
.	19.01.15-14.52.42-1-448562	614	104	104	28	0	25	565	90	90	0	0	NA	NA	NA	173	144	584	188	185	328	136	101	245	49	20	0.42	0.261	0.108
.	19.01.15-14.52.42-1-448563	174	40	40	7	0	5	463	34	34	0	0	NA	NA	NA	48	46	514	172	173	256	121	86	85	21	9	0.165	0.122	0.052
.	19.01.15-14.52.56-1-448564	60	2	2	0	0	0	151	1	1	0	0	NA	NA	NA	19	18	501	165	165	88	39	24	3	0	2	0.006	0	0.012
.	19.01.15-14.53.02-1-448565	240	24	24	3	0	2	481	22	22	0	0	NA	NA	NA	75	63	529	175	172	274	119	88	57	8	4	0.108	0.046	0.023
.	19.01.15-14.53.02-1-448566	181	8	8	1	0	1	461	6	6	0	0	NA	NA	NA	56	45	512	173	173	256	117	88	16	4	3	0.031	0.023	0.017
.	19.01.15-14.53.04-1-448567	61	2	2	0	0	0	447	1	1	0	0	NA	NA	NA	27	24	501	169	167	245	117	85	1	0	2	0.002	0	0.012
.	19.01.15-14.53.06-1-448568	390	104	104	28	0	25	527	97	97	0	0	NA	NA	NA	111	108	551	188	182	293	136	98	258	49	40	0.468	0.261	0.22
.	19.01.15-14.53.08-1-448569	145	11	11	3	0	3	469	9	9	0	0	NA	NA	NA	35	50	523	169	171	264	116	89	25	0	4	0.048	0	0.023
.	19.01.15-14.53.14-1-448572	65	3	3	1	0	0	446	2	2	0	0	NA	NA	NA	27	28	503	171	167	244	119	83	7	0	0	0.014	0	0
.	19.01.15-14.53.20-1-448579	169	10	10	2	0	2	471	8	8	0	0	NA	NA	NA	46	53	519	178	169	261	124	86	19	4	2	0.037	0.022	0.012
.	19.01.15-14.53.28-1-448585	381	120	120	30	0	25	502	109	109	0	0	NA	NA	NA	107	94	548	181	178	287	123	92	245	55	34	0.447	0.304	0.191
.	19.01.15-14.53.29-1-448589	471	100	100	30	0	23	545	89	89	0	0	NA	NA	NA	126	122	561	191	183	305	140	100	248	32	29	0.442	0.168	0.158
.	19.01.15-14.53.35-1-448595	383	139	139	51	0	40	510	135	135	0	0	NA	NA	NA	110	96	548	179	182	287	127	96	288	41	59	0.526	0.229	0.324
.	19.01.15-14.53.36-1-448611	627	118	118	28	0	19	587	110	110	0	0	NA	NA	NA	162	176	604	193	192	344	137	106	301	44	36	0.498	0.228	0.188
.	19.01.15-14.53.53-1-448612	477	64	64	16	0	12	546	59	59	0	0	NA	NA	NA	127	134	561	195	191	299	141	106	197	25	32	0.351	0.128	0.168
.	19.01.15-14.54.54-1-448656	231	22	22	7	0	5	500	19	19	0	0	NA	NA	NA	54	83	544	177	175	288	121	91	71	21	3	0.131	0.119	0.017
.	19.01.15-14.54.55-1-448657	121	5	5	1	0	1	457	3	3	0	0	NA	NA	NA	38	37	508	170	172	253	118	86	4	1	4	0.008	0.006	0.023
.	19.01.15-14.55.09-1-448658	91	3	3	2	0	1	452	2	2	0	0	NA	NA	NA	40	31	507	167	170	251	115	86	6	0	0	0.012	0	0
.	19.01.15-14.55.13-1-448660	90	3	3	0	0	0	456	1	1	0	0	NA	NA	NA	29	38	514	170	167	257	116	83	8	0	0	0.016	0	0
.	19.01.15-14.55.22-1-448670	269	32	32	9	0	9	466	31	31	0	0	NA	NA	NA	70	53	521	172	173	263	117	86	64	16	18	0.123	0.093	0.104
.	19.01.15-14.55.27-1-448674	252	43	43	12	0	8	498	37	37	0	0	NA	NA	NA	82	84	542	179	176	280	126	92	93	19	16	0.172	0.106	0.091
.	19.01.15-14.55.31-1-448680	330	79	79	26	0	21	506	73	73	0	0	NA	NA	NA	91	85	538	178	182	283	125	98	195	13	54	0.362	0.073	0.297
.	19.01.15-14.55.31-1-448681	184	19	19	9	0	7	482	18	18	0	0	NA	NA	NA	49	57	515	177	178	264	126	92	30	13	17	0.058	0.073	0.096
.	19.01.15-14.55.51-1-448699	514	182	182	55	0	40	572	169	169	0	0	NA	NA	NA	123	157	588	195	187	327	142	103	441	53	56	0.75	0.272	0.299
.	19.01.15-14.55.54-1-448700	549	140	140	44	0	36	546	129	129	0	0	NA	NA	NA	157	137	576	188	186	309	136	101	356	44	37	0.618	0.234	0.199
.	19.01.15-14.56.11-1-448702	122	7	7	2	0	2	453	6	6	0	0	NA	NA	NA	38	31	501	173	170	247	123	83	4	5	5	0.008	0.029	0.029
.	19.01.15-14.56.11-1-448703	118	8	8	0	0	0	465	7	7	0	0	NA	NA	NA	35	51	526	172	166	263	120	82	23	4	1	0.044	0.023	0.006
.	19.01.15-14.56.13-1-448705	97	11	11	2	0	1	455	9	9	0	0	NA	NA	NA	34	36	511	172	166	252	119	84	31	0	2	0.061	0	0.012
.	19.01.15-14.56.19-1-448711	119	6	6	2	0	1	468	5	5	0	0	NA	NA	NA	50	51	521	170	173	265	117	86	6	5	7	0.012	0.029	0.04
.	19.01.15-14.56.23-1-448716	354	123	123	24	0	18	539	115	115	0	0	NA	NA	NA	93	122	560	183	192	301	132	106	284	38	31	0.507	0.208	0.161
.	19.01.15-14.56.27-1-448722	324	126	126	27	0	21	508	115	115	0	0	NA	NA	NA	83	99	536	191	185	277	135	96	236	49	59	0.44	0.257	0.319
.	19.01.15-14.56.29-1-448733	295	97	97	24	0	20	494	92	92	0	0	NA	NA	NA	83	83	536	179	181	272	125	97	206	41	25	0.384	0.229	0.138
.	19.01.15-14.56.35-1-448738	230	17	17	4	0	3	486	15	15	0	0	NA	NA	NA	72	73	525	182	179	268	127	91	54	12	3	0.103	0.066	0.017
.	19.01.15-14.56.35-1-448739	66	3	3	1	0	1	440	2	2	0	0	NA	NA	NA	23	18	499	166	166	246	113	81	11	0	1	0.022	0	0.006
.	19.01.15-14.56.48-1-448755	151	12	12	6	0	5	483	10	10	0	0	NA	NA	NA	46	62	522	180	173	268	128	87	31	2	9	0.059	0.011	0.052
.	19.01.15-14.57.11-1-448756	205	57	57	10	0	8	488	49	49	0	0	NA	NA	NA	56	72	530	172	183	273	120	95	154	20	9	0.291	0.116	0.049
.	19.01.15-14.57.12-1-448757	548	106	106	34	0	29	570	99	99	0	0	NA	NA	NA	144	162	587	197	191	326	139	105	255	30	49	0.434	0.152	0.257
.	19.01.15-14.57.13-1-448758	409	113	113	31	0	30	543	108	108	0	0	NA	NA	NA	100	125	562	180	196	305	129	109	278	45	28	0.495	0.25	0.143
.	19.01.15-14.58.22-1-448805	91	4	4	1	0	1	448	2	2	0	0	NA	NA	NA	32	30	503	174	166	250	119	79	5	0	3	0.01	0	0.018
.	19.01.15-14.58.28-1-448808	58	3	3	0	0	0	444	2	2	0	0	NA	NA	NA	27	27	501	170	169	247	115	82	3	5	2	0.006	0.029	0.012
.	19.01.15-14.58.30-1-448820	298	133	133	23	0	21	508	129	129	0	0	NA	NA	NA	89	93	544	181	181	285	128	95	308	47	23	0.566	0.26	0.127
.	19.01.15-14.58.35-1-448825	32	1	1	0	0	0	0	0	0	0	0	NA	NA	NA	9	9	491	167	164	0	0	0	0	0	2	0	0	0.012
.	19.01.15-14.58.37-1-448841	417	106	106	26	0	17	529	94	94	0	0	NA	NA	NA	117	113	552	191	183	294	136	99	239	33	46	0.433	0.173	0.251
.	19.01.15-14.58.39-1-448842	32	1	1	0	0	0	0	0	0	0	0	NA	NA	NA	6	6	491	166	162	0	0	0	0	0	2	0	0	0.012
.	19.01.15-14.58.41-1-448843	210	19	19	5	0	1	483	17	17	0	0	NA	NA	NA	61	67	536	171	173	278	115	90	27	11	14	0.05	0.064	0.081
.	19.01.15-14.58.41-1-448844	383	154	154	46	0	36	523	142	142	0	0	NA	NA	NA	80	99	543	186	183	287	135	101	329	70	50	0.606	0.376	0.273
.	19.01.15-14.58.47-1-448845	266	55	55	15	0	13	476	51	51	0	0	NA	NA	NA	78	63	522	173	181	265	120	91	150	31	12	0.287	0.179	0.066
.	19.01.15-14.58.48-1-448846	94	4	4	0	0	0	442	3	3	0	0	NA	NA	NA	20	16	499	167	163	245	115	82	11	4	0	0.022	0.024	0
.	19.01.15-14.59.02-1-448848	293	59	59	16	0	10	493	55	55	0	0	NA	NA	NA	89	72	531	176	178	278	123	92	112	26	27	0.211	0.148	0.152
.	19.01.15-14.59.16-1-448852	350	119	119	28	0	22	523	109	109	0	0	NA	NA	NA	91	110	550	188	185	289	133	101	229	44	54	0.416	0.234	0.292
.	19.01.15-14.59.22-1-448859	64	2	2	0	0	0	448	1	1	0	0	NA	NA	NA	31	33	507	172	167	251	117	80	4	0	0	0.008	0	0
.	19.01.15-14.59.30-1-448867	274	31	31	6	0	5	492	28	28	0	0	NA	NA	NA	80	80	525	182	186	267	127	98	64	10	19	0.122	0.055	0.102
.	19.01.15-14.59.32-1-448871	89	6	6	2	0	1	450	5	5	0	0	NA	NA	NA	36	27	505	168	167	252	115	83	18	0	4	0.036	0	0.024
.	19.01.15-14.59.49-1-448888	287	138	138	39	0	31	511	130	130	0	0	NA	NA	NA	70	86	537	185	177	285	133	93	253	49	63	0.471	0.265	0.356
.	19.01.15-15.00.08-1-448893	179	10	10	2	0	1	485	8	8	0	0	NA	NA	NA	55	69	530	175	177	270	124	91	23	7	3	0.043	0.04	0.017
.	19.01.15-15.00.12-1-448895	34	1	1	1	0	1	0	0	0	0	0	NA	NA	NA	9	10	494	165	164	0	0	0	0	1	0	0	0.006	0
.	19.01.15-15.00.14-1-448897	121	15	15	4	0	4	476	12	12	0	0	NA	NA	NA	36	56	521	177	171	268	122	86	51	21	4	0.098	0.119	0.023
.	19.01.15-15.00.25-1-448913	65	3	3	1	0	1	448	2	2	0	0	NA	NA	NA	17	25	503	166	169	250	113	85	11	0	0	0.022	0	0
.	19.01.15-15.00.29-1-448921	90	5	5	2	0	2	451	4	4	0	0	NA	NA	NA	30	37	516	167	167	253	116	82	13	0	3	0.025	0	0.018
.	19.01.15-15.00.37-1-448948	119	6	6	1	0	1	455	5	5	0	0	NA	NA	NA	36	41	512	171	171	251	118	86	4	4	18	0.008	0.023	0.105
.	19.01.15-15.00.43-1-448949	89	4	4	0	0	0	454	3	3	0	0	NA	NA	NA	32	35	503	172	173	248	120	86	7	0	3	0.014	0	0.017
.	19.01.15-15.00.44-1-448950	142	8	8	2	0	2	475	6	6	0	0	NA	NA	NA	51	61	527	173	174	269	120	86	5	3	11	0.009	0.017	0.063
.	19.01.15-15.00.44-1-448951	85	3	3	1	0	1	456	2	2	0	0	NA	NA	NA	25	34	508	169	170	254	118	84	4	0	3	0.008	0	0.018
.	19.01.15-15.00.55-1-448952	126	6	6	1	0	1	460	4	4	0	0	NA	NA	NA	39	35	506	170	172	253	118	89	10	0	12	0.02	0	0.07
.	19.01.15-15.00.56-1-448953	116	4	4	0	0	0	446	3	3	0	0	NA	NA	NA	37	25	504	166	168	248	115	83	10	0	0	0.02	0	0
.	19.01.15-15.00.56-1-448954	177	9	9	2	0	1	471	8	8	0	0	NA	NA	NA	56	52	516	172	177	261	119	91	20	6	5	0.039	0.035	0.028
.	19.01.15-15.00.57-1-448955	37	1	1	1	0	1	0	0	0	0	0	NA	NA	NA	11	12	494	165	166	0	0	0	0	0	0	0	0	0
.	19.01.15-15.00.58-1-448956	212	15	15	2	0	2	481	11	11	0	0	NA	NA	NA	66	66	532	174	173	271	120	90	34	3	11	0.064	0.017	0.064
.	19.01.15-15.01.00-1-448957	91	5	5	3	0	3	450	4	4	0	0	NA	NA	NA	19	29	507	170	165	250	118	82	10	0	2	0.02	0	0.012
.	19.01.15-15.01.10-1-449029	34	1	1	1	0	1	0	0	0	0	0	NA	NA	NA	14	13	500	164	162	0	0	0	6	0	0	0.012	0	0
.	19.01.15-15.01.12-1-449030	33	1	1	0	0	0	0	0	0	0	0	NA	NA	NA	16	7	494	163	163	0	0	0	1	0	0	0.002	0	0
.	19.01.15-15.01.12-1-449031	458	107	107	32	0	20	536	98	98	0	0	NA	NA	NA	123	113	550	189	187	295	137	104	248	47	31	0.451	0.249	0.166
.	19.01.15-15.01.16-1-449035	149	11	11	5	0	4	471	10	10	0	0	NA	NA	NA	48	45	514	174	170	261	123	87	33	2	11	0.064	0.011	0.065
.	19.01.15-15.01.17-1-449037	451	99	99	20	0	13	534	96	96	0	0	NA	NA	NA	130	120	555	190	188	295	135	104	216	29	33	0.389	0.153	0.176
.	19.01.15-15.01.17-1-449038	218	31	31	7	0	6	483	26	26	0	0	NA	NA	NA	51	65	518	184	176	264	129	90	62	14	13	0.12	0.076	0.074
.	19.01.15-15.01.21-1-449043	493	165	165	47	0	38	546	158	158	0	0	NA	NA	NA	139	145	577	195	186	306	140	100	356	69	34	0.617	0.354	0.183
.	19.01.15-15.01.22-1-449046	151	9	9	1	0	1	458	6	6	0	0	NA	NA	NA	43	41	513	170	171	255	117	86	18	8	7	0.035	0.047	0.041
.	19.01.15-15.01.26-1-449050	389	38	38	6	0	5	524	34	34	0	0	NA	NA	NA	101	107	548	184	188	292	130	102	88	0	26	0.161	0	0.138
.	19.01.15-15.01.37-1-449073	92	4	4	3	0	3	452	3	3	0	0	NA	NA	NA	27	32	506	169	170	251	117	84	15	0	0	0.03	0	0
.	19.01.15-15.01.44-1-449074	37	1	1	0	0	0	0	0	0	0	0	NA	NA	NA	13	14	497	165	165	0	0	0	0	2	0	0	0.012	0
.	19.01.15-15.01.47-1-449075	388	176	176	57	0	43	494	164	164	0	0	NA	NA	NA	91	79	535	177	180	277	123	94	375	44	59	0.701	0.249	0.328
.	19.01.15-15.01.50-1-449076	35	1	1	0	0	0	0	0	0	0	0	NA	NA	NA	8	10	494	165	164	0	0	0	3	0	0	0.006	0	0
.	19.01.15-15.02.03-1-449077	395	100	100	27	0	23	507	94	94	0	0	NA	NA	NA	109	99	553	180	179	291	125	91	182	55	36	0.329	0.306	0.201
.	19.01.15-15.02.06-1-449078	269	10	10	5	0	4	495	8	8	0	0	NA	NA	NA	73	81	540	174	180	278	122	95	12	16	2	0.022	0.092	0.011
.	19.01.15-15.02.11-1-449079	117	8	8	1	0	1	465	6	6	0	0	NA	NA	NA	36	45	514	173	171	258	123	84	11	0	4	0.021	0	0.023
.	19.01.15-15.02.24-1-449092	365	71	71	19	0	16	520	67	67	0	0	NA	NA	NA	107	107	550	187	183	290	132	98	166	16	19	0.302	0.086	0.104
.	19.01.15-15.02.28-1-449098	67	3	3	1	0	1	403	2	2	0	0	NA	NA	NA	17	19	502	164	166	219	105	79	5	0	3	0.01	0	0.018
.	19.01.15-15.02.32-1-449105	492	137	137	28	0	22	546	131	131	0	0	NA	NA	NA	139	131	562	189	193	303	137	106	305	32	32	0.543	0.169	0.166
.	19.01.15-15.02.40-1-449130	120	6	6	3	0	2	470	5	5	0	0	NA	NA	NA	38	50	519	170	174	264	119	87	9	8	3	0.017	0.047	0.017
.	19.01.15-15.02.59-1-449131	36	1	1	0	0	0	0	0	0	0	0	NA	NA	NA	11	10	494	164	165	0	0	0	2	0	0	0.004	0	0
.	19.01.15-15.03.02-1-449132	531	49	49	10	0	9	560	44	44	0	0	NA	NA	NA	144	140	573	187	193	316	133	111	102	11	24	0.178	0.059	0.124
.	19.01.15-15.03.14-1-449134	91	3	3	1	0	1	446	2	2	0	0	NA	NA	NA	44	26	502	167	170	251	116	79	7	3	0	0.014	0.018	0
.	19.01.15-15.03.21-1-449143	65	4	4	0	0	0	440	3	3	0	0	NA	NA	NA	14	15	499	163	166	248	111	81	7	2	1	0.014	0.012	0.006
.	19.01.15-15.03.28-1-449147	115	9	9	2	0	2	450	7	7	0	0	NA	NA	NA	39	30	504	174	165	250	120	80	22	6	0	0.044	0.034	0
.	19.01.15-15.03.35-1-449156	237	47	47	8	0	5	483	43	43	0	0	NA	NA	NA	76	65	529	176	173	271	123	89	104	12	4	0.197	0.068	0.023
.	19.01.15-15.03.47-1-449172	392	86	86	20	0	14	538	81	81	0	0	NA	NA	NA	119	125	558	191	189	299	135	104	201	45	17	0.36	0.236	0.09
.	19.01.15-15.03.57-1-449174	179	7	7	0	0	0	478	6	6	0	0	NA	NA	NA	52	60	519	181	173	266	124	88	20	0	0	0.039	0	0
.	19.01.15-15.03.58-1-449175	346	48	48	17	0	10	530	46	46	0	0	NA	NA	NA	87	111	555	186	183	295	135	100	139	10	29	0.25	0.054	0.158
.	19.01.15-15.04.09-1-449176	61	2	2	0	0	0	438	1	1	0	0	NA	NA	NA	26	26	501	168	170	242	113	83	0	1	0	0	0.006	0
.	19.01.15-15.04.15-1-449180	35	1	1	0	0	0	0	0	0	0	0	NA	NA	NA	9	8	489	165	167	0	0	0	1	0	0	0.002	0	0
.	19.01.15-15.04.16-1-449181	358	53	53	17	0	13	510	49	49	0	0	NA	NA	NA	97	84	545	174	178	292	123	95	98	41	30	0.18	0.236	0.169
.	19.01.15-15.04.18-1-449184	29	1	1	0	0	0	0	0	0	0	0	NA	NA	NA	6	4	490	163	164	0	0	0	3	0	0	0.006	0	0
.	19.01.15-15.04.20-1-449187	39	1	1	0	0	0	0	0	0	0	0	NA	NA	NA	13	12	497	165	163	0	0	0	1	0	0	0.002	0	0
.	19.01.15-15.04.20-1-449189	206	21	21	5	0	3	468	17	17	0	0	NA	NA	NA	62	55	519	177	172	258	124	86	48	12	3	0.092	0.068	0.017
.	19.01.15-15.04.24-1-449193	92	3	3	1	0	1	453	1	1	0	0	NA	NA	NA	34	35	508	172	168	254	117	82	7	7	0	0.014	0.041	0
.	19.01.15-15.04.36-1-449224	145	12	12	2	0	1	452	11	11	0	0	NA	NA	NA	43	34	511	168	168	253	113	86	23	10	2	0.045	0.06	0.012
.	19.01.15-15.04.41-1-449225	532	88	88	18	0	11	552	78	78	0	0	NA	NA	NA	123	140	575	191	187	313	136	103	182	40	43	0.317	0.209	0.23
.	19.01.15-15.04.45-1-449226	349	128	128	46	0	40	507	118	118	0	0	NA	NA	NA	113	86	542	180	177	287	127	93	236	62	53	0.435	0.344	0.299
.	19.01.15-15.04.46-1-449227	236	50	50	17	0	14	487	46	46	0	0	NA	NA	NA	68	77	550	171	169	286	116	85	97	21	17	0.176	0.123	0.101
.	19.01.15-15.04.57-1-449229	90	6	6	2	0	2	439	5	5	0	0	NA	NA	NA	29	16	498	165	166	247	113	79	4	4	1	0.008	0.024	0.006
.	19.01.15-15.05.01-1-449230	121	11	11	2	0	2	458	8	8	0	0	NA	NA	NA	37	37	516	169	165	262	115	81	17	11	0	0.033	0.065	0
.	19.01.15-15.05.04-1-449231	393	82	82	25	0	21	520	74	74	0	0	NA	NA	NA	103	102	544	185	186	286	133	101	187	87	16	0.344	0.47	0.086
.	19.01.15-15.05.11-1-449233	181	11	11	1	0	1	466	10	10	0	0	NA	NA	NA	73	52	519	176	170	259	123	84	17	14	2	0.033	0.08	0.012
.	19.01.15-15.05.19-1-449240	121	12	12	4	0	3	466	11	11	0	0	NA	NA	NA	38	45	514	172	172	260	119	87	5	7	4	0.01	0.041	0.023
.	19.01.15-15.05.19-1-449241	33	1	1	0	0	0	0	0	0	0	0	NA	NA	NA	10	9	493	164	165	0	0	0	0	0	1	0	0	0.006
.	19.01.15-15.05.24-1-449247	375	84	84	23	0	18	505	81	81	0	0	NA	NA	NA	128	93	550	178	178	290	123	92	196	34	31	0.356	0.191	0.174
.	19.01.15-15.05.29-1-449252	143	25	25	4	0	4	455	24	24	0	0	NA	NA	NA	34	34	508	171	168	254	117	84	44	11	11	0.087	0.064	0.065
.	19.01.15-15.05.32-1-449256	305	71	71	22	0	16	500	65	65	0	0	NA	NA	NA	90	88	543	186	172	281	132	87	162	21	31	0.298	0.113	0.18
.	19.01.15-15.05.44-1-449273	323	123	123	30	0	24	482	118	118	0	0	NA	NA	NA	108	74	533	173	181	269	119	94	261	52	37	0.49	0.301	0.204
.	19.01.15-15.05.44-1-449274	34	1	1	0	0	0	0	0	0	0	0	NA	NA	NA	9	9	491	167	164	0	0	0	0	0	0	0	0	0
.	19.01.15-15.05.49-1-449275	172	7	7	2	0	2	479	4	4	0	0	NA	NA	NA	39	59	527	174	171	272	119	88	21	0	4	0.04	0	0.023
.	19.01.15-15.06.07-1-449277	89	7	7	2	0	0	448	6	6	0	0	NA	NA	NA	24	29	508	167	167	254	111	83	4	12	2	0.008	0.072	0.012
.	19.01.15-15.06.07-1-449278	501	139	139	38	0	30	535	125	125	0	0	NA	NA	NA	138	115	558	188	182	305	136	94	300	49	35	0.538	0.261	0.192
.	19.01.15-15.06.27-1-449294	94	5	5	1	0	1	451	4	4	0	0	NA	NA	NA	27	28	500	170	171	248	117	86	7	1	3	0.014	0.006	0.018
.	19.01.15-15.06.35-1-449309	90	5	5	0	0	0	447	4	4	0	0	NA	NA	NA	25	24	500	169	168	248	114	85	10	3	0	0.02	0.018	0
.	19.01.15-15.06.42-1-449325	36	1	1	0	0	0	0	0	0	0	0	NA	NA	NA	5	9	495	164	163	0	0	0	2	0	0	0.004	0	0
.	19.01.15-15.06.44-1-449326	61	2	2	1	0	1	204	1	1	0	0	NA	NA	NA	17	19	501	167	164	109	57	38	0	1	0	0	0.006	0
.	19.01.15-15.06.49-1-449327	35	1	1	1	0	1	0	0	0	0	0	NA	NA	NA	14	15	494	170	164	0	0	0	0	0	3	0	0	0.018
.	19.01.15-15.06.52-1-449328	116	7	7	2	0	1	459	5	5	0	0	NA	NA	NA	59	39	507	173	172	255	120	84	20	0	13	0.039	0	0.076
.	19.01.15-15.06.52-1-449329	33	1	1	1	0	1	0	0	0	0	0	NA	NA	NA	10	4	491	163	163	0	0	0	0	0	1	0	0	0.006
.	19.01.15-15.06.53-1-449330	117	4	4	0	0	0	443	3	3	0	0	NA	NA	NA	48	27	507	166	167	249	112	82	6	13	0	0.012	0.078	0
.	19.01.15-15.07.05-1-449331	35	1	1	0	0	0	0	0	0	0	0	NA	NA	NA	10	6	491	164	164	0	0	0	0	2	0	0	0.012	0
.	19.01.15-15.07.08-1-449332	363	110	110	34	0	26	506	101	101	0	0	NA	NA	NA	91	94	544	183	180	282	128	96	205	81	36	0.377	0.443	0.2
.	19.01.15-15.07.08-1-449333	322	30	30	13	0	11	493	27	27	0	0	NA	NA	NA	92	78	539	175	177	280	119	94	82	6	13	0.152	0.034	0.073
.	19.01.15-15.07.09-1-449334	91	3	3	1	0	1	449	1	1	0	0	NA	NA	NA	22	32	508	172	165	247	119	83	5	0	0	0.01	0	0
.	19.01.15-15.07.17-1-449338	665	87	87	19	0	17	598	79	79	0	0	NA	NA	NA	199	190	610	199	194	343	145	110	204	42	33	0.334	0.211	0.17
.	19.01.15-15.07.17-1-449342	178	9	9	4	0	2	453	7	7	0	0	NA	NA	NA	58	33	505	168	173	247	117	89	29	11	2	0.057	0.065	0.012
.	19.01.15-15.07.20-1-449346	304	52	52	7	0	7	509	46	46	0	0	NA	NA	NA	81	93	547	176	183	289	124	96	88	17	34	0.161	0.097	0.186
.	19.01.15-15.07.21-1-449347	31	1	1	0	0	0	0	0	0	0	0	NA	NA	NA	11	9	492	165	165	0	0	0	2	0	0	0.004	0	0
.	19.01.15-15.07.24-1-449350	62	2	2	0	0	0	151	1	1	0	0	NA	NA	NA	18	17	502	164	164	82	39	30	3	2	0	0.006	0.012	0
.	19.01.15-15.07.31-1-449359	352	97	97	27	0	23	505	88	88	0	0	NA	NA	NA	96	93	539	181	186	283	125	97	213	33	40	0.395	0.182	0.215
.	19.01.15-15.07.40-1-449376	182	31	31	10	0	8	471	28	28	0	0	NA	NA	NA	55	54	513	182	172	256	127	88	60	11	16	0.117	0.06	0.093
.	19.01.15-15.07.59-1-449378	240	21	21	5	0	2	488	17	17	0	0	NA	NA	NA	75	72	534	173	178	275	120	93	45	9	5	0.084	0.052	0.028
.	19.01.15-15.08.02-1-449379	38	1	1	1	0	1	0	0	0	0	0	NA	NA	NA	10	12	492	170	163	0	0	0	1	0	0	0.002	0	0
.	19.01.15-15.08.04-1-449380	62	3	3	2	0	1	448	2	2	0	0	NA	NA	NA	18	21	497	169	168	245	118	85	0	0	10	0	0	0.06
.	19.01.15-15.08.17-1-449385	413	115	115	31	0	22	526	107	107	0	0	NA	NA	NA	132	114	551	189	187	292	133	101	217	43	36	0.394	0.228	0.193
.	19.01.15-15.08.20-1-449389	227	28	28	3	0	2	488	26	26	0	0	NA	NA	NA	78	75	537	175	176	277	121	90	56	18	1	0.104	0.103	0.006
.	19.01.15-15.08.30-1-449399	176	18	18	9	0	9	460	17	17	0	0	NA	NA	NA	62	47	509	174	177	254	117	89	34	15	11	0.067	0.086	0.062
.	19.01.15-15.08.30-1-449400	378	36	36	8	0	5	513	35	35	0	0	NA	NA	NA	102	95	546	186	176	290	133	90	87	6	9	0.159	0.032	0.051
.	19.01.15-15.08.43-1-449427	472	52	52	9	0	7	551	48	48	0	0	NA	NA	NA	124	130	566	190	187	308	138	105	108	18	20	0.191	0.095	0.107
.	19.01.15-15.08.57-1-449429	90	7	7	0	0	0	455	6	6	0	0	NA	NA	NA	28	37	514	171	165	258	115	82	14	2	4	0.027	0.012	0.024
.	19.01.15-15.08.57-1-449430	117	5	5	0	0	0	460	4	4	0	0	NA	NA	NA	35	36	510	171	168	254	120	86	21	5	1	0.041	0.029	0.006
.	19.01.15-15.09.00-1-449431	183	18	18	6	0	4	468	16	16	0	0	NA	NA	NA	58	49	519	171	172	262	119	87	54	0	4	0.104	0	0.023
.	19.01.15-15.09.06-1-449432	153	26	26	6	0	6	465	24	24	0	0	NA	NA	NA	34	44	510	175	172	255	123	87	43	3	26	0.084	0.017	0.151
.	19.01.15-15.09.12-1-449433	328	53	53	11	0	9	523	47	47	0	0	NA	NA	NA	88	103	556	182	178	297	132	94	140	21	18	0.252	0.115	0.101
.	19.01.15-15.09.13-1-449434	33	1	1	0	0	0	0	0	0	0	0	NA	NA	NA	8	11	495	165	164	0	0	0	0	0	1	0	0	0.006
.	19.01.15-15.09.15-1-449437	34	1	1	0	0	0	0	0	0	0	0	NA	NA	NA	7	7	495	163	162	0	0	0	3	0	0	0.006	0	0
.	19.01.15-15.09.18-1-449440	93	4	4	0	0	0	454	3	3	0	0	NA	NA	NA	42	31	507	170	167	253	117	84	13	0	0	0.026	0	0
.	19.01.15-15.09.21-1-449445	448	29	29	9	0	8	535	24	24	0	0	NA	NA	NA	99	113	554	183	189	299	131	105	56	8	15	0.101	0.044	0.079
.	19.01.15-15.09.22-1-449448	145	11	11	1	0	1	471	9	9	0	0	NA	NA	NA	36	54	516	172	179	259	119	93	26	8	5	0.05	0.047	0.028
.	19.01.15-15.09.27-1-449451	33	1	1	0	0	0	0	0	0	0	0	NA	NA	NA	8	10	494	166	163	0	0	0	3	0	0	0.006	0	0
.	19.01.15-15.09.29-1-449455	83	3	3	0	0	0	451	2	2	0	0	NA	NA	NA	22	29	503	167	172	252	113	86	16	0	3	0.032	0	0.017
.	19.01.15-15.09.34-1-449460	119	13	13	2	0	1	459	11	11	0	0	NA	NA	NA	34	39	507	174	171	252	122	85	22	7	6	0.043	0.04	0.035
.	19.01.15-15.09.46-1-449476	174	6	6	2	0	2	470	5	5	0	0	NA	NA	NA	60	50	516	176	171	261	122	87	15	5	0	0.029	0.028	0
.	19.01.15-15.09.48-1-449478	374	51	51	10	0	10	532	47	47	0	0	NA	NA	NA	100	111	553	188	183	296	135	101	102	29	15	0.184	0.154	0.082
.	19.01.15-15.09.57-1-449479	32	1	1	0	0	0	0	0	0	0	0	NA	NA	NA	8	11	493	165	166	0	0	0	1	0	0	0.002	0	0
.	19.01.15-15.09.59-1-449480	291	43	43	5	0	4	499	37	37	0	0	NA	NA	NA	85	84	532	185	180	275	130	94	98	25	1	0.184	0.135	0.006
.	19.01.15-15.10.02-1-449485	326	33	33	9	0	6	522	29	29	0	0	NA	NA	NA	92	101	549	182	183	291	131	100	105	17	6	0.191	0.093	0.033
.	19.01.15-15.10.03-1-449486	208	45	45	8	0	8	486	42	42	0	0	NA	NA	NA	61	71	535	177	172	273	126	87	68	28	11	0.127	0.158	0.064
.	19.01.15-15.10.05-1-449487	287	38	38	9	0	8	499	31	31	0	0	NA	NA	NA	82	87	534	182	184	271	129	99	90	23	8	0.169	0.126	0.043
.	19.01.15-15.10.13-1-449489	33	1	1	0	0	0	0	0	0	0	0	NA	NA	NA	10	7	493	164	163	0	0	0	0	0	0	0	0	0
.	19.01.15-15.10.15-1-449492	36	1	1	0	0	0	0	0	0	0	0	NA	NA	NA	15	12	495	165	165	0	0	0	2	0	0	0.004	0	0
.	19.01.15-15.10.17-1-449495	62	3	3	0	0	0	453	2	2	0	0	NA	NA	NA	22	28	504	168	169	250	117	86	2	4	2	0.004	0.024	0.012
.	19.01.15-15.10.25-1-449508	120	5	5	1	0	1	464	4	4	0	0	NA	NA	NA	41	47	519	169	172	263	115	86	10	2	5	0.019	0.012	0.029
.	19.01.15-15.10.30-1-449517	158	12	12	2	0	2	461	8	8	0	0	NA	NA	NA	35	36	511	168	170	258	115	88	18	9	5	0.035	0.054	0.029
.	19.01.15-15.10.31-1-449519	61	5	5	1	0	1	441	4	4	0	0	NA	NA	NA	19	22	502	169	164	246	116	79	12	0	0	0.024	0	0
.	19.01.15-15.10.45-1-449544	180	17	17	5	0	5	475	15	15	0	0	NA	NA	NA	54	54	521	172	174	263	119	93	55	3	8	0.106	0.017	0.046
.	19.01.15-15.10.49-1-449545	259	63	63	17	0	14	492	58	58	0	0	NA	NA	NA	84	76	536	176	177	276	123	93	184	35	26	0.343	0.199	0.147
.	19.01.15-15.10.54-1-449546	204	20	20	5	0	5	465	17	17	0	0	NA	NA	NA	59	46	513	175	171	260	120	85	35	1	5	0.068	0.006	0.029
.	19.01.15-15.10.55-1-449547	84	3	3	1	0	1	441	1	1	0	0	NA	NA	NA	24	21	503	168	163	250	113	78	3	3	0	0.006	0.018	0
.	19.01.15-15.10.55-1-449548	94	8	8	3	0	2	449	7	7	0	0	NA	NA	NA	34	33	510	167	169	252	114	83	19	11	0	0.037	0.066	0
.	19.01.15-15.10.57-1-449549	64	3	3	1	0	1	445	2	2	0	0	NA	NA	NA	31	27	502	169	169	246	117	82	9	0	2	0.018	0	0.012
.	19.01.15-15.10.57-1-449550	155	18	18	2	0	2	472	17	17	0	0	NA	NA	NA	47	50	518	171	174	265	118	89	41	1	8	0.079	0.006	0.046
.	19.01.15-15.11.02-1-449551	123	4	4	1	0	1	453	2	2	0	0	NA	NA	NA	33	31	507	169	168	252	117	84	1	4	4	0.002	0.024	0.024
.	19.01.15-15.11.07-1-449553	431	84	84	19	0	14	549	78	78	0	0	NA	NA	NA	142	141	578	186	190	312	134	103	175	44	46	0.303	0.237	0.242
.	19.01.15-15.11.11-1-449554	93	9	9	1	0	1	442	8	8	0	0	NA	NA	NA	40	21	502	165	167	250	114	78	12	3	12	0.024	0.018	0.072
.	19.01.15-15.11.13-1-449555	342	131	131	35	0	25	518	123	123	0	0	NA	NA	NA	99	103	548	179	189	290	127	101	303	32	43	0.553	0.179	0.228
.	19.01.15-15.11.14-1-449556	510	91	91	27	0	20	549	85	85	0	0	NA	NA	NA	141	135	566	195	187	307	141	101	224	39	49	0.396	0.2	0.262
.	19.01.15-15.11.15-1-449560	308	74	74	17	0	12	493	67	67	0	0	NA	NA	NA	97	77	535	181	174	277	128	88	170	39	30	0.318	0.215	0.172
.	19.01.15-15.11.22-1-449566	373	59	59	22	0	17	516	56	56	0	0	NA	NA	NA	103	93	551	179	176	299	124	93	128	59	34	0.232	0.33	0.193
.	19.01.15-15.11.24-1-449570	355	87	87	25	0	17	520	79	79	0	0	NA	NA	NA	97	105	551	191	176	289	139	92	165	27	59	0.299	0.141	0.335
.	19.01.15-15.11.31-1-449578	280	58	58	22	0	14	507	53	53	0	0	NA	NA	NA	72	94	554	178	175	293	122	92	110	35	11	0.199	0.197	0.063
.	19.01.15-15.12.11-1-449596	377	136	136	36	0	26	520	122	122	0	0	NA	NA	NA	109	115	557	186	185	292	129	99	266	40	75	0.478	0.215	0.405
.	19.01.15-15.12.34-1-449621	145	7	7	4	0	4	461	6	6	0	0	NA	NA	NA	37	40	512	166	175	260	114	87	22	0	0	0.043	0	0
.	19.01.15-15.12.40-1-449644	176	6	6	1	0	1	474	5	5	0	0	NA	NA	NA	48	52	523	169	173	268	119	87	7	1	8	0.013	0.006	0.046
.	19.01.15-15.12.41-1-449646	617	147	147	40	0	34	566	133	133	0	0	NA	NA	NA	167	164	590	194	193	324	138	104	330	55	43	0.559	0.284	0.223
.	19.01.15-15.12.50-1-449647	525	155	155	38	0	29	555	143	143	0	0	NA	NA	NA	124	143	575	188	193	310	136	109	341	49	49	0.593	0.261	0.254
.	19.01.15-15.12.51-1-449648	113	5	5	4	0	3	450	4	4	0	0	NA	NA	NA	35	29	505	166	171	250	115	85	18	0	4	0.036	0	0.023
.	19.01.15-15.12.57-1-449649	582	44	44	7	0	5	579	43	43	0	0	NA	NA	NA	162	175	603	195	190	338	139	102	96	20	18	0.159	0.103	0.095
.	19.01.15-15.13.00-1-449650	241	31	31	5	0	2	492	28	28	0	0	NA	NA	NA	58	78	535	178	178	277	124	91	51	21	4	0.095	0.118	0.022
.	19.01.15-15.13.00-1-449651	89	5	5	1	0	1	444	4	4	0	0	NA	NA	NA	16	23	504	166	166	251	112	81	1	7	2	0.002	0.042	0.012
.	19.01.15-15.13.08-1-449652	330	38	38	9	0	9	506	37	37	0	0	NA	NA	NA	97	90	540	184	179	280	131	95	80	16	4	0.148	0.087	0.022
.	19.01.15-15.13.16-1-449656	151	10	10	2	0	2	458	9	9	0	0	NA	NA	NA	50	40	511	172	170	256	119	83	36	3	5	0.07	0.017	0.029
.	19.01.15-15.13.27-1-449666	210	20	20	5	0	2	486	16	16	0	0	NA	NA	NA	65	71	521	186	177	265	130	91	30	8	8	0.058	0.043	0.045
.	19.01.15-15.13.39-1-449690	34	1	1	1	0	1	0	0	0	0	0	NA	NA	NA	7	8	493	164	164	0	0	0	2	0	0	0.004	0	0
.	19.01.15-15.13.41-1-449691	66	2	2	1	0	1	455	1	1	0	0	NA	NA	NA	21	34	508	168	171	252	118	85	0	4	3	0	0.024	0.018
.	19.01.15-15.13.55-1-449692	146	10	10	6	0	5	474	8	8	0	0	NA	NA	NA	46	58	521	173	177	262	120	92	34	4	4	0.065	0.023	0.023
.	19.01.15-15.13.57-1-449694	413	71	71	10	0	8	535	66	66	0	0	NA	NA	NA	129	124	569	184	184	307	131	97	142	16	23	0.25	0.087	0.125
.	19.01.15-15.14.01-1-449695	501	138	138	34	0	24	546	129	129	0	0	NA	NA	NA	141	131	564	193	187	307	139	100	286	79	46	0.507	0.409	0.246
.	19.01.15-15.14.05-1-449696	337	163	163	27	0	17	511	152	152	0	0	NA	NA	NA	83	99	551	186	175	289	131	91	289	61	51	0.525	0.328	0.291
.	19.01.15-15.14.11-1-449697	206	39	39	13	0	11	485	36	36	0	0	NA	NA	NA	48	64	526	178	173	270	125	90	93	18	19	0.177	0.101	0.11
.	19.01.15-15.14.15-1-449700	524	72	72	22	0	18	539	64	64	0	0	NA	NA	NA	142	123	560	187	189	305	133	101	167	56	34	0.298	0.299	0.18
.	19.01.15-15.14.31-1-449716	318	136	136	39	0	31	507	119	119	0	0	NA	NA	NA	78	94	549	177	181	286	127	94	316	56	27	0.576	0.316	0.149
.	19.01.15-15.14.59-1-449742	92	3	3	0	0	0	457	2	2	0	0	NA	NA	NA	25	42	510	170	175	253	118	86	8	0	9	0.016	0	0.051
.	19.01.15-15.15.09-1-449743	504	103	103	32	0	20	544	91	91	0	0	NA	NA	NA	130	124	552	200	185	296	147	101	274	22	34	0.496	0.11	0.184
.	19.01.15-15.15.12-1-449745	409	79	79	27	0	22	543	73	73	0	0	NA	NA	NA	132	125	557	195	186	300	142	101	144	50	45	0.259	0.256	0.242
.	19.01.15-15.15.19-1-449752	148	22	22	6	0	5	466	20	20	0	0	NA	NA	NA	47	46	513	169	177	257	116	93	78	9	12	0.152	0.053	0.068
.	19.01.15-15.15.31-1-449764	93	4	4	1	0	1	452	1	1	0	0	NA	NA	NA	30	27	506	166	168	252	117	83	1	8	4	0.002	0.048	0.024
.	19.01.15-15.15.47-1-449782	62	3	3	1	0	1	199	2	2	0	0	NA	NA	NA	19	13	496	166	164	112	48	39	7	0	1	0.014	0	0.006
.	19.01.15-15.15.48-1-449783	215	11	11	2	0	2	474	10	10	0	0	NA	NA	NA	88	59	531	168	173	272	114	88	18	5	8	0.034	0.03	0.046
.	19.01.15-15.16.12-1-449785	33	1	1	0	0	0	0	0	0	0	0	NA	NA	NA	18	6	491	164	164	0	0	0	3	0	0	0.006	0	0
.	19.01.15-15.16.14-1-449787	380	84	84	19	0	13	517	77	77	0	0	NA	NA	NA	110	101	549	181	184	291	125	101	230	37	10	0.419	0.204	0.054
.	19.01.15-15.16.15-1-449789	63	3	3	1	0	1	446	2	2	0	0	NA	NA	NA	17	19	498	168	166	248	116	82	0	0	12	0	0	0.072
.	19.01.15-15.16.25-1-449802	31	1	1	0	0	0	0	0	0	0	0	NA	NA	NA	5	9	495	165	162	0	0	0	0	0	0	0	0	0
.	19.01.15-15.16.28-1-449804	319	127	127	28	0	23	515	118	118	0	0	NA	NA	NA	98	98	545	186	180	288	130	97	251	56	52	0.461	0.301	0.289
.	19.01.15-15.16.29-1-449808	149	11	11	3	0	1	454	10	10	0	0	NA	NA	NA	35	37	510	172	168	252	119	83	26	0	5	0.051	0	0.03
.	19.01.15-15.16.38-1-449828	385	63	63	18	0	16	510	59	59	0	0	NA	NA	NA	124	92	537	187	181	279	135	96	154	32	18	0.287	0.171	0.099
.	19.01.15-15.16.46-1-449836	237	95	95	20	0	18	487	92	92	0	0	NA	NA	NA	58	73	531	179	176	271	128	88	203	34	19	0.382	0.19	0.108
.	19.01.15-15.16.50-1-449837	305	24	24	8	0	8	510	22	22	0	0	NA	NA	NA	94	96	551	178	180	289	126	95	93	6	5	0.169	0.034	0.028
.	19.01.15-15.16.55-1-449838	179	23	23	1	0	1	465	20	20	0	0	NA	NA	NA	55	52	513	180	172	256	122	87	53	3	0	0.103	0.017	0
.	19.01.15-15.17.03-1-449839	520	103	103	30	0	22	533	94	94	0	0	NA	NA	NA	166	125	562	192	184	299	133	101	236	52	41	0.42	0.271	0.223
.	19.01.15-15.17.12-1-449840	66	3	3	1	0	1	449	2	2	0	0	NA	NA	NA	25	36	511	170	168	251	116	82	4	0	6	0.008	0	0.036
.	19.01.15-15.17.22-1-449851	266	26	26	10	0	8	496	22	22	0	0	NA	NA	NA	82	80	529	185	179	273	132	91	63	22	28	0.119	0.119	0.156
.	19.01.15-15.17.26-1-449856	237	51	51	6	0	5	476	48	48	0	0	NA	NA	NA	79	63	524	174	178	266	119	91	108	25	9	0.206	0.144	0.051
.	19.01.15-15.17.30-1-449864	30	1	1	0	0	0	0	0	0	0	0	NA	NA	NA	14	9	494	164	164	0	0	0	0	3	0	0	0.018	0
.	19.01.15-15.17.35-1-449868	35	1	1	0	0	0	0	0	0	0	0	NA	NA	NA	5	10	494	166	163	0	0	0	2	0	0	0.004	0	0
.	19.01.15-15.17.38-1-449884	62	3	3	1	0	1	53	2	2	0	0	NA	NA	NA	20	17	499	167	164	25	19	9	3	0	5	0.006	0	0.03
.	19.01.15-15.17.45-1-449886	238	38	38	18	0	12	484	33	33	0	0	NA	NA	NA	80	75	533	178	177	269	124	91	117	21	6	0.22	0.118	0.034
.	19.01.15-15.18.07-1-449887	115	10	10	5	0	4	455	9	9	0	0	NA	NA	NA	30	38	511	170	170	255	115	85	13	9	4	0.025	0.053	0.024
.	19.01.15-15.18.12-1-449888	34	1	1	0	0	0	0	0	0	0	0	NA	NA	NA	11	11	496	164	164	0	0	0	0	1	0	0	0.006	0
.	19.01.15-15.18.15-1-449891	623	120	120	25	0	16	582	109	109	0	0	NA	NA	NA	152	160	581	203	189	330	146	106	267	50	51	0.46	0.246	0.27
.	19.01.15-15.18.20-1-449896	33	1	1	1	0	1	0	0	0	0	0	NA	NA	NA	10	7	491	166	163	0	0	0	0	0	0	0	0	0
.	19.01.15-15.18.22-1-449900	87	4	4	0	0	0	443	3	3	0	0	NA	NA	NA	29	29	503	171	168	246	117	80	4	0	2	0.008	0	0.012
.	19.01.15-15.18.31-1-449908	89	4	4	1	0	1	455	3	3	0	0	NA	NA	NA	33	34	510	170	167	254	117	84	12	8	2	0.024	0.047	0.012
.	19.01.15-15.18.36-1-449913	62	2	2	0	0	0	352	1	1	0	0	NA	NA	NA	11	19	500	168	164	198	91	63	3	0	3	0.006	0	0.018
.	19.01.15-15.18.37-1-449929	91	3	3	0	0	0	453	1	1	0	0	NA	NA	NA	40	35	506	174	168	250	121	82	3	0	7	0.006	0	0.042
.	19.01.15-15.18.40-1-449930	353	119	119	40	0	31	509	108	108	0	0	NA	NA	NA	95	98	549	180	182	287	126	96	261	42	37	0.475	0.233	0.203
.	19.01.15-15.18.40-1-449931	33	1	1	0	0	0	0	0	0	0	0	NA	NA	NA	7	7	491	165	164	0	0	0	0	0	0	0	0	0
.	19.01.15-15.18.49-1-449939	298	109	109	22	0	14	514	100	100	0	0	NA	NA	NA	61	95	543	186	179	287	132	95	244	23	35	0.449	0.124	0.196
.	19.01.15-15.18.52-1-449940	514	123	123	29	0	22	550	114	114	0	0	NA	NA	NA	137	136	570	187	192	312	131	107	288	47	32	0.505	0.251	0.167
.	19.01.15-15.18.53-1-449941	341	120	120	34	0	29	501	107	107	0	0	NA	NA	NA	78	85	538	180	180	279	127	95	284	28	32	0.528	0.156	0.178
.	19.01.15-15.18.55-1-449942	208	50	50	7	0	5	482	48	48	0	0	NA	NA	NA	60	57	523	177	170	273	126	83	85	11	37	0.163	0.062	0.218
.	19.01.15-15.19.00-1-449944	448	96	96	24	0	19	510	88	88	0	0	NA	NA	NA	117	98	550	185	176	291	129	90	232	50	26	0.422	0.27	0.148
.	19.01.15-15.19.29-1-449961	92	5	5	0	0	0	444	4	4	0	0	NA	NA	NA	29	23	503	167	166	248	115	81	3	4	4	0.006	0.024	0.024
.	19.01.15-15.19.42-1-449981	35	1	1	1	0	1	0	0	0	0	0	NA	NA	NA	12	12	497	164	164	0	0	0	0	0	4	0	0	0.024
.	19.01.15-15.19.45-1-449982	286	19	19	3	0	2	516	18	18	0	0	NA	NA	NA	71	97	543	181	186	286	130	100	31	16	7	0.057	0.088	0.038
.	19.01.15-15.19.55-1-449984	33	1	1	1	0	1	0	0	0	0	0	NA	NA	NA	9	11	491	167	166	0	0	0	5	0	0	0.01	0	0
.	19.01.15-15.19.58-1-449985	91	9	9	0	0	0	453	8	8	0	0	NA	NA	NA	27	33	506	166	174	251	115	87	15	6	0	0.03	0.036	0
.	19.01.15-15.20.17-1-449994	461	95	95	15	0	13	531	85	85	0	0	NA	NA	NA	144	117	557	190	183	295	137	99	195	56	28	0.35	0.295	0.153
.	19.01.15-15.20.17-1-449996	329	24	24	5	0	4	506	21	21	0	0	NA	NA	NA	103	92	547	175	183	284	122	100	47	3	13	0.086	0.017	0.071
.	19.01.15-15.20.42-1-450035	463	143	143	39	0	31	536	131	131	0	0	NA	NA	NA	130	129	568	185	189	304	129	103	292	59	40	0.514	0.319	0.212
.	19.01.15-15.20.48-1-450043	336	116	116	22	0	18	520	105	105	0	0	NA	NA	NA	93	108	550	185	186	291	130	99	258	48	28	0.469	0.259	0.151
.	19.01.15-15.20.53-1-450044	124	11	11	1	0	1	457	10	10	0	0	NA	NA	NA	30	32	509	167	169	256	116	85	19	0	6	0.037	0	0.036
.	19.01.15-15.20.55-1-450045	92	7	7	2	0	2	468	6	6	0	0	NA	NA	NA	31	49	514	175	173	260	119	89	14	5	4	0.027	0.029	0.023
.	19.01.15-15.20.58-1-450046	208	14	14	4	0	3	485	13	13	0	0	NA	NA	NA	73	63	518	181	177	265	125	95	42	2	4	0.081	0.011	0.023
.	19.01.15-15.21.03-1-450048	117	7	7	1	0	1	465	6	6	0	0	NA	NA	NA	41	45	517	172	169	264	116	85	26	0	1	0.05	0	0.006
.	19.01.15-15.21.13-1-450049	127	8	8	4	0	4	454	6	6	0	0	NA	NA	NA	39	33	503	172	171	251	121	82	17	0	6	0.034	0	0.035
.	19.01.15-15.21.13-1-450050	361	37	37	10	0	9	516	33	33	0	0	NA	NA	NA	110	101	547	182	185	290	127	99	107	20	13	0.196	0.11	0.07
.	19.01.15-15.21.15-1-450053	62	2	2	0	0	0	447	1	1	0	0	NA	NA	NA	22	27	503	171	166	246	119	82	4	0	1	0.008	0	0.006
.	19.01.15-15.21.22-1-450061	122	10	10	1	0	1	459	9	9	0	0	NA	NA	NA	54	38	508	172	171	255	118	86	24	10	5	0.047	0.058	0.029
.	19.01.15-15.21.28-1-450066	33	1	1	0	0	0	0	0	0	0	0	NA	NA	NA	7	13	497	164	165	0	0	0	1	0	0	0.002	0	0
.	19.01.15-15.21.28-1-450070	348	82	82	23	0	16	524	73	73	0	0	NA	NA	NA	87	112	557	187	181	298	132	94	186	46	23	0.334	0.246	0.127
.	19.01.15-15.21.30-1-450072	150	19	19	6	0	4	469	18	18	0	0	NA	NA	NA	43	53	519	176	171	262	122	85	58	0	10	0.112	0	0.058
.	19.01.15-15.21.32-1-450074	96	4	4	1	0	1	457	2	2	0	0	NA	NA	NA	29	34	506	172	169	254	120	83	9	4	0	0.018	0.023	0
.	19.01.15-15.21.42-1-450092	377	99	99	27	0	22	513	94	94	0	0	NA	NA	NA	84	88	539	184	178	286	132	95	229	32	29	0.425	0.174	0.163
.	19.01.15-15.21.46-1-450093	118	15	15	2	0	2	446	14	14	0	0	NA	NA	NA	31	30	504	169	170	246	115	85	21	10	1	0.042	0.059	0.006
.	19.01.15-15.21.59-1-450094	113	7	7	1	0	1	452	4	4	0	0	NA	NA	NA	24	30	504	171	168	247	119	86	9	9	0	0.018	0.053	0
.	19.01.15-15.22.07-1-450095	124	9	9	2	0	2	456	8	8	0	0	NA	NA	NA	31	37	509	171	170	250	120	86	18	5	6	0.035	0.029	0.035
.	19.01.15-15.22.11-1-450096	175	15	15	4	0	2	480	14	14	0	0	NA	NA	NA	45	53	519	172	175	267	123	90	34	1	9	0.066	0.006	0.051
.	19.01.15-15.22.11-1-450097	63	2	2	0	0	0	302	1	1	0	0	NA	NA	NA	21	13	498	165	163	169	82	51	3	0	0	0.006	0	0
.	19.01.15-15.22.15-1-450101	32	1	1	0	0	0	0	0	0	0	0	NA	NA	NA	5	7	491	165	164	0	0	0	0	0	1	0	0	0.006
.	19.01.15-15.22.18-1-450106	257	25	25	9	0	7	494	23	23	0	0	NA	NA	NA	77	68	533	174	174	281	121	92	68	10	10	0.128	0.057	0.057
.	19.01.15-15.22.24-1-450112	94	4	4	0	0	0	453	3	3	0	0	NA	NA	NA	33	41	512	172	170	250	119	84	6	0	0	0.012	0	0
.	19.01.15-15.22.26-1-450114	62	2	2	2	0	2	446	1	1	0	0	NA	NA	NA	30	29	507	168	167	250	115	81	2	0	0	0.004	0	0
.	19.01.15-15.22.35-1-450126	528	108	108	23	0	20	548	100	100	0	0	NA	NA	NA	130	130	558	191	194	300	137	111	250	47	52	0.448	0.246	0.268
.	19.01.15-15.22.38-1-450142	651	120	120	36	0	28	595	111	111	0	0	NA	NA	NA	163	189	582	211	209	321	154	120	293	48	33	0.503	0.227	0.158
.	19.01.15-15.22.38-1-450143	535	100	100	24	0	19	545	91	91	0	0	NA	NA	NA	154	131	569	192	183	310	138	97	175	63	45	0.308	0.328	0.246
.	19.01.15-15.22.51-1-450152	255	76	76	15	0	14	494	68	68	0	0	NA	NA	NA	77	85	542	180	176	279	125	90	147	60	29	0.271	0.333	0.165
.	19.01.15-15.23.00-1-450153	169	17	17	2	0	1	478	13	13	0	0	NA	NA	NA	45	63	531	173	172	272	119	87	20	11	4	0.038	0.064	0.023
.	19.01.15-15.23.12-1-450154	99	4	4	1	0	1	442	3	3	0	0	NA	NA	NA	35	24	501	170	166	246	115	81	4	0	6	0.008	0	0.036
.	19.01.15-15.23.12-1-450155	36	1	1	0	0	0	0	0	0	0	0	NA	NA	NA	11	10	496	165	162	0	0	0	4	0	0	0.008	0	0
.	19.01.15-15.23.15-1-450158	187	8	8	2	0	2	487	7	7	0	0	NA	NA	NA	51	70	529	177	177	271	122	94	28	0	2	0.053	0	0.011
.	19.01.15-15.23.24-1-450168	58	2	2	0	0	0	444	1	1	0	0	NA	NA	NA	25	24	502	167	168	246	114	84	2	5	0	0.004	0.03	0
.	19.01.15-15.23.26-1-450170	149	14	14	4	0	4	470	12	12	0	0	NA	NA	NA	52	54	515	179	173	257	124	89	29	10	2	0.056	0.056	0.012
.	19.01.15-15.23.33-1-450179	37	1	1	1	0	1	0	0	0	0	0	NA	NA	NA	6	10	495	164	164	0	0	0	0	1	0	0	0.006	0
.	19.01.15-15.23.35-1-450181	146	21	21	9	0	8	468	18	18	0	0	NA	NA	NA	44	51	513	177	174	257	122	89	30	17	17	0.058	0.096	0.098
.	19.01.15-15.23.36-1-450196	617	148	148	36	0	29	571	132	132	0	0	NA	NA	NA	177	162	582	205	188	319	150	102	305	64	59	0.524	0.312	0.314
.	19.01.15-15.23.38-1-450197	236	15	15	3	0	2	487	13	13	0	0	NA	NA	NA	67	72	535	173	177	271	121	95	34	2	8	0.064	0.012	0.045
.	19.01.15-15.23.51-1-450198	36	1	1	0	0	0	0	0	0	0	0	NA	NA	NA	9	8	494	164	163	0	0	0	0	1	0	0	0.006	0
.	19.01.15-15.23.53-1-450199	495	61	61	15	0	14	529	57	57	0	0	NA	NA	NA	139	115	560	180	188	300	130	99	156	18	24	0.279	0.1	0.128
.	19.01.15-15.24.03-1-450201	208	28	28	5	0	5	473	25	25	0	0	NA	NA	NA	59	57	517	174	179	258	123	92	60	11	6	0.116	0.063	0.034
.	19.01.15-15.24.07-1-450202	176	12	12	1	0	1	472	10	10	0	0	NA	NA	NA	52	50	514	174	175	263	121	88	10	4	17	0.019	0.023	0.097
.	19.01.15-15.24.18-1-450207	34	1	1	0	0	0	0	0	0	0	0	NA	NA	NA	9	12	494	165	166	0	0	0	1	0	0	0.002	0	0
.	19.01.15-15.24.22-1-450211	206	11	11	4	0	4	475	9	9	0	0	NA	NA	NA	59	58	517	179	175	260	124	91	38	0	0	0.074	0	0
.	19.01.15-15.24.33-1-450224	346	63	63	16	0	10	502	61	61	0	0	NA	NA	NA	100	82	540	177	178	286	123	93	131	19	29	0.243	0.107	0.163
.	19.01.15-15.24.44-1-450240	84	6	6	1	0	1	446	5	5	0	0	NA	NA	NA	23	21	500	168	166	247	117	82	12	1	2	0.024	0.006	0.012
.	19.01.15-15.24.49-1-450249	149	11	11	1	0	1	465	10	10	0	0	NA	NA	NA	43	44	517	170	170	260	118	87	24	21	0	0.046	0.124	0
.	19.01.15-15.24.49-1-450250	671	91	91	21	0	18	599	83	83	0	0	NA	NA	NA	196	196	617	196	196	344	143	112	249	64	11	0.404	0.327	0.056
.	19.01.15-15.24.51-1-450251	287	38	38	13	0	10	515	32	32	0	0	NA	NA	NA	87	97	543	188	179	287	132	96	92	19	30	0.169	0.101	0.168
.	19.01.15-15.25.01-1-450252	380	70	70	21	0	17	521	63	63	0	0	NA	NA	NA	111	113	550	181	195	292	124	105	163	39	14	0.296	0.215	0.072
.	19.01.15-15.25.09-1-450253	290	118	118	34	0	29	506	112	112	0	0	NA	NA	NA	81	97	543	184	183	275	130	101	275	36	21	0.506	0.196	0.115
.	19.01.15-15.25.09-1-450254	93	6	6	2	0	1	440	4	4	0	0	NA	NA	NA	26	19	500	167	165	243	115	82	5	2	10	0.01	0.012	0.061
.	19.01.15-15.25.24-1-450268	145	10	10	0	0	0	459	8	8	0	0	NA	NA	NA	71	53	517	171	178	254	117	88	18	7	0	0.035	0.041	0
.	19.01.15-15.25.33-1-450276	289	86	86	20	0	17	502	79	79	0	0	NA	NA	NA	91	84	546	176	175	288	122	92	187	45	25	0.342	0.256	0.143
.	19.01.15-15.25.42-1-450292	143	14	14	5	0	5	467	12	12	0	0	NA	NA	NA	39	43	513	167	176	260	116	91	26	11	1	0.051	0.066	0.006
.	19.01.15-15.25.43-1-450293	149	16	16	4	0	3	473	15	15	0	0	NA	NA	NA	40	56	525	169	175	267	118	88	32	14	3	0.061	0.083	0.017
.	19.01.15-15.25.58-1-450294	247	30	30	11	0	10	492	27	27	0	0	NA	NA	NA	68	75	528	180	180	267	128	97	76	0	13	0.144	0	0.072
.	19.01.15-15.26.04-1-450296	187	12	12	2	0	2	478	9	9	0	0	NA	NA	NA	57	57	526	173	171	269	122	87	32	7	1	0.061	0.04	0.006
.	19.01.15-15.26.11-1-450297	278	29	29	4	0	3	505	27	27	0	0	NA	NA	NA	80	82	536	188	171	282	136	87	47	14	14	0.088	0.074	0.082
.	19.01.15-15.26.12-1-450298	243	28	28	6	0	5	489	25	25	0	0	NA	NA	NA	83	75	537	175	176	277	120	92	37	29	9	0.069	0.166	0.051
.	19.01.15-15.26.17-1-450303	404	104	104	35	0	30	542	100	100	0	0	NA	NA	NA	97	129	573	185	184	313	131	98	255	33	44	0.445	0.178	0.239
.	19.01.15-15.26.34-1-450322	417	78	78	31	0	24	520	73	73	0	0	NA	NA	NA	113	106	548	184	187	287	131	102	196	37	14	0.358	0.201	0.075
.	19.01.15-15.26.48-1-450345	228	58	58	10	0	8	470	55	55	0	0	NA	NA	NA	75	58	528	172	171	265	117	88	133	22	14	0.252	0.128	0.082
.	19.01.15-15.26.49-1-450346	59	2	2	1	0	1	437	1	1	0	0	NA	NA	NA	27	23	501	168	167	244	113	80	0	9	0	0	0.054	0
.	19.01.15-15.26.54-1-450347	594	91	91	28	0	20	564	86	86	0	0	NA	NA	NA	128	150	579	188	196	316	138	110	256	26	39	0.442	0.138	0.199
.	19.01.15-15.26.57-1-450348	59	2	2	0	0	0	450	1	1	0	0	NA	NA	NA	22	29	506	168	168	251	116	83	1	0	2	0.002	0	0.012
.	19.01.15-15.27.01-1-450349	209	35	35	6	0	4	471	33	33	0	0	NA	NA	NA	54	53	514	176	176	257	122	92	77	9	13	0.15	0.051	0.074
.	19.01.15-15.27.08-1-450350	33	1	1	0	0	0	0	0	0	0	0	NA	NA	NA	7	7	492	165	163	0	0	0	0	0	0	0	0	0
.	19.01.15-15.27.10-1-450351	92	4	4	1	0	1	453	3	3	0	0	NA	NA	NA	32	30	510	166	167	254	113	86	1	7	0	0.002	0.042	0
.	19.01.15-15.27.14-1-450353	67	2	2	1	0	1	401	1	1	0	0	NA	NA	NA	22	19	496	168	168	223	104	74	6	0	0	0.012	0	0
.	19.01.15-15.27.18-1-450360	216	19	19	4	0	3	482	16	16	0	0	NA	NA	NA	51	61	521	181	172	266	126	90	40	6	7	0.077	0.033	0.041
.	19.01.15-15.27.24-1-450366	204	14	14	6	0	5	479	13	13	0	0	NA	NA	NA	68	61	516	179	179	258	126	95	61	2	0	0.118	0.011	0
.	19.01.15-15.27.25-1-450368	266	38	38	14	0	13	515	35	35	0	0	NA	NA	NA	84	101	544	183	187	286	129	100	96	17	13	0.176	0.093	0.07
.	19.01.15-15.27.47-1-450392	238	60	60	10	0	7	486	54	54	0	0	NA	NA	NA	59	60	524	176	173	272	122	92	151	16	19	0.288	0.091	0.11
.	19.01.15-15.27.51-1-450393	408	70	70	23	0	18	532	63	63	0	0	NA	NA	NA	118	115	554	185	189	298	132	102	156	55	39	0.282	0.297	0.206
.	19.01.15-15.27.51-1-450394	434	65	65	15	0	11	551	58	58	0	0	NA	NA	NA	112	130	566	187	190	309	135	107	154	19	7	0.272	0.102	0.037
.	19.01.15-15.28.02-1-450395	34	1	1	0	0	0	0	0	0	0	0	NA	NA	NA	5	11	494	164	166	0	0	0	1	0	0	0.002	0	0
.	19.01.15-15.28.04-1-450396	330	157	157	37	0	28	507	144	144	0	0	NA	NA	NA	102	91	544	177	183	283	124	100	334	59	25	0.614	0.333	0.137
.	19.01.15-15.28.07-1-450397	583	106	106	28	0	23	543	97	97	0	0	NA	NA	NA	147	123	554	194	188	298	140	105	204	88	45	0.368	0.454	0.239
.	19.01.15-15.28.20-1-450405	149	14	14	4	0	4	457	12	12	0	0	NA	NA	NA	55	45	514	171	173	255	119	83	31	4	7	0.06	0.023	0.04
.	19.01.15-15.28.22-1-450407	138	21	21	7	0	6	462	18	18	0	0	NA	NA	NA	52	46	520	169	170	263	114	85	59	3	5	0.113	0.018	0.029
.	19.01.15-15.29.03-1-450443	443	112	112	34	0	26	529	104	104	0	0	NA	NA	NA	135	108	549	185	187	294	133	102	243	62	24	0.443	0.335	0.128
.	19.01.15-15.29.05-1-450444	88	6	6	2	0	1	452	4	4	0	0	NA	NA	NA	28	34	508	166	173	251	113	88	26	1	0	0.051	0.006	0
.	19.01.15-15.29.12-1-450445	580	129	129	33	0	24	561	116	116	0	0	NA	NA	NA	159	144	557	201	199	298	148	115	270	75	27	0.485	0.373	0.136
.	19.01.15-15.29.25-1-450458	94	4	4	1	0	1	446	3	3	0	0	NA	NA	NA	34	26	502	172	165	248	118	80	15	0	4	0.03	0	0.024
.	19.01.15-15.29.27-1-450459	33	1	1	0	0	0	0	0	0	0	0	NA	NA	NA	15	12	495	166	164	0	0	0	2	0	0	0.004	0	0
.	19.01.15-15.29.29-1-450463	33	1	1	0	0	0	0	0	0	0	0	NA	NA	NA	10	6	492	165	162	0	0	0	0	0	3	0	0	0.019
.	19.01.15-15.29.30-1-450465	59	2	2	0	0	0	437	1	1	0	0	NA	NA	NA	24	15	497	167	164	246	112	79	0	5	3	0	0.03	0.018
.	19.01.15-15.29.31-1-450468	65	2	2	0	0	0	432	1	1	0	0	NA	NA	NA	18	9	496	164	162	240	112	80	8	0	0	0.016	0	0
.	19.01.15-15.29.41-1-450485	411	89	89	28	0	19	540	84	84	0	0	NA	NA	NA	112	127	565	190	185	301	136	103	234	40	21	0.414	0.211	0.114
.	19.01.15-15.29.44-1-450486	266	77	77	19	0	17	487	69	69	0	0	NA	NA	NA	70	71	532	173	179	273	120	94	187	9	31	0.352	0.052	0.173
.	19.01.15-15.29.45-1-450487	35	1	1	0	0	0	0	0	0	0	0	NA	NA	NA	10	8	493	164	164	0	0	0	0	0	0	0	0	0
.	19.01.15-15.29.46-1-450488	152	7	7	1	0	1	465	6	6	0	0	NA	NA	NA	33	42	507	176	172	251	124	90	8	0	4	0.016	0	0.023
.	19.01.15-15.29.48-1-450490	146	10	10	2	0	2	472	8	8	0	0	NA	NA	NA	43	54	522	176	169	263	123	86	13	15	3	0.025	0.085	0.018
.	19.01.15-15.30.02-1-450491	31	1	1	1	0	1	0	0	0	0	0	NA	NA	NA	6	5	491	163	164	0	0	0	3	0	0	0.006	0	0
.	19.01.15-15.30.07-1-450496	474	130	130	40	0	31	523	119	119	0	0	NA	NA	NA	131	111	557	190	177	294	136	93	257	71	44	0.461	0.374	0.249
.	19.01.15-15.30.14-1-450499	235	11	11	2	0	1	476	9	9	0	0	NA	NA	NA	68	50	517	172	174	263	121	92	17	11	2	0.033	0.064	0.011
.	19.01.15-15.30.38-1-450541	358	66	66	18	0	12	500	60	60	0	0	NA	NA	NA	101	86	548	174	177	287	123	90	165	38	19	0.301	0.218	0.107
.	19.01.15-15.31.13-1-450590	149	12	12	1	0	1	462	11	11	0	0	NA	NA	NA	51	52	519	171	175	261	115	86	19	4	1	0.037	0.023	0.006
.	19.01.15-15.31.29-1-450607	168	40	40	9	0	6	471	38	38	0	0	NA	NA	NA	48	52	524	171	170	267	119	85	69	20	10	0.132	0.117	0.059
.	19.01.15-15.31.43-1-450627	149	14	14	4	0	3	460	12	12	0	0	NA	NA	NA	30	35	512	167	169	259	117	84	25	1	7	0.049	0.006	0.041
.	19.01.15-15.31.49-1-450628	60	2	2	1	0	1	245	1	1	0	0	NA	NA	NA	10	20	495	170	168	138	59	48	3	3	0	0.006	0.018	0
.	19.01.15-15.31.56-1-450629	91	3	3	0	0	0	442	2	2	0	0	NA	NA	NA	31	25	506	168	164	246	117	79	4	2	2	0.008	0.012	0.012
.	19.01.15-15.31.58-1-450630	414	100	100	32	0	26	520	92	92	0	0	NA	NA	NA	98	114	554	184	189	289	128	103	233	42	40	0.421	0.228	0.212
.	19.01.15-15.31.59-1-450631	234	10	10	2	0	2	489	9	9	0	0	NA	NA	NA	87	76	534	180	175	274	125	90	30	0	6	0.056	0	0.034
.	19.01.15-15.32.02-1-450632	463	86	86	34	0	26	535	81	81	0	0	NA	NA	NA	130	117	557	189	184	301	135	99	186	41	37	0.334	0.217	0.201
.	19.01.15-15.32.08-1-450633	122	12	12	6	0	6	460	10	10	0	0	NA	NA	NA	40	42	514	173	168	256	119	85	23	6	1	0.045	0.035	0.006
.	19.01.15-15.32.20-1-450643	64	2	2	1	0	1	442	1	1	0	0	NA	NA	NA	16	20	501	166	166	247	114	81	6	0	0	0.012	0	0
.	19.01.15-15.32.22-1-450645	206	14	14	4	0	3	466	13	13	0	0	NA	NA	NA	64	49	519	171	172	261	119	86	14	20	4	0.027	0.117	0.023
.	19.01.15-15.32.27-1-450653	402	59	59	17	0	13	516	55	55	0	0	NA	NA	NA	121	99	547	181	184	290	128	98	125	16	28	0.229	0.088	0.152
.	19.01.15-15.32.32-1-450660	237	27	27	3	0	3	486	25	25	0	0	NA	NA	NA	84	69	529	176	177	267	124	95	74	20	4	0.14	0.114	0.023
.	19.01.15-15.32.40-1-450677	32	1	1	1	0	1	0	0	0	0	0	NA	NA	NA	9	6	492	165	162	0	0	0	2	0	0	0.004	0	0
.	19.01.15-15.32.42-1-450679	234	14	14	3	0	3	495	11	11	0	0	NA	NA	NA	67	74	530	182	175	274	130	91	44	2	2	0.083	0.011	0.011
.	19.01.15-15.32.43-1-450680	64	2	2	0	0	0	401	0	0	0	0	NA	NA	NA	19	20	500	167	166	222	103	76	2	0	0	0.004	0	0
.	19.01.15-15.32.48-1-450681	64	2	2	0	0	0	448	1	1	0	0	NA	NA	NA	21	30	505	170	168	250	116	82	2	3	0	0.004	0.018	0
.	19.01.15-15.32.53-1-450689	476	84	84	25	0	22	530	79	79	0	0	NA	NA	NA	111	122	560	183	192	289	134	107	184	16	48	0.329	0.087	0.25
.	19.01.15-15.32.59-1-450690	86	3	3	0	0	0	443	2	2	0	0	NA	NA	NA	33	25	504	167	167	246	115	82	2	2	0	0.004	0.012	0
.	19.01.15-15.33.08-1-450691	124	5	5	1	0	1	444	3	3	0	0	NA	NA	NA	39	24	504	167	166	250	114	80	13	0	7	0.026	0	0.042
.	19.01.15-15.33.11-1-450692	263	106	106	27	0	22	491	98	98	0	0	NA	NA	NA	76	75	528	179	181	271	127	93	196	25	27	0.371	0.14	0.149
.	19.01.15-15.33.13-1-450693	322	34	34	8	0	8	508	32	32	0	0	NA	NA	NA	87	92	537	181	187	279	128	101	114	0	9	0.212	0	0.048
.	19.01.15-15.33.17-1-450698	64	2	2	0	0	0	445	1	1	0	0	NA	NA	NA	28	21	498	168	168	246	116	83	7	0	0	0.014	0	0
.	19.01.15-15.33.23-1-450706	89	4	4	0	0	0	452	3	3	0	0	NA	NA	NA	18	29	504	168	170	249	118	85	5	3	0	0.01	0.018	0
.	19.01.15-15.33.28-1-450711	373	94	94	21	0	18	517	87	87	0	0	NA	NA	NA	110	103	558	180	178	297	126	94	172	31	34	0.308	0.172	0.191
.	19.01.15-15.33.34-1-450717	176	29	29	11	0	9	474	27	27	0	0	NA	NA	NA	63	65	532	166	180	268	112	94	68	10	27	0.128	0.06	0.15
.	19.01.15-15.33.37-1-450733	378	79	79	14	0	11	536	74	74	0	0	NA	NA	NA	107	121	568	182	184	309	128	99	190	29	30	0.335	0.159	0.163
.	19.01.15-15.33.56-1-450735	333	100	100	19	0	16	514	94	94	0	0	NA	NA	NA	94	101	551	181	182	291	126	97	250	42	21	0.454	0.232	0.115
.	19.01.15-15.34.02-1-450736	717	125	125	27	0	18	603	112	112	0	0	NA	NA	NA	195	204	601	203	213	331	148	124	248	68	51	0.413	0.335	0.239
.	19.01.15-15.34.05-1-450737	387	105	105	20	0	15	536	100	100	0	0	NA	NA	NA	102	121	566	187	181	304	135	97	251	30	30	0.443	0.16	0.166
.	19.01.15-15.34.13-1-450738	31	1	1	1	0	1	0	0	0	0	0	NA	NA	NA	6	3	491	163	162	0	0	0	3	0	0	0.006	0	0
.	19.01.15-15.34.15-1-450741	415	123	123	30	0	27	527	116	116	0	0	NA	NA	NA	121	120	556	187	190	292	135	100	261	28	24	0.469	0.15	0.126
.	19.01.15-15.34.35-1-450759	448	83	83	22	0	17	541	75	75	0	0	NA	NA	NA	133	131	571	190	183	304	139	98	180	36	30	0.315	0.189	0.164
.	19.01.15-15.35.02-1-450783	579	109	109	23	0	16	569	101	101	0	0	NA	NA	NA	151	155	574	203	191	318	146	105	231	32	51	0.402	0.158	0.267
.	19.01.15-15.35.09-1-450784	32	1	1	0	0	0	0	0	0	0	0	NA	NA	NA	8	7	491	165	164	0	0	0	0	0	0	0	0	0
.	19.01.15-15.35.11-1-450786	674	101	101	25	0	23	596	89	89	0	0	NA	NA	NA	170	178	601	197	193	343	143	110	245	50	37	0.408	0.254	0.192
.	19.01.15-15.35.24-1-450798	39	1	1	1	0	1	0	0	0	0	0	NA	NA	NA	10	13	495	167	164	0	0	0	1	0	0	0.002	0	0
.	19.01.15-15.35.28-1-450800	621	128	128	34	0	27	584	115	115	0	0	NA	NA	NA	161	163	584	195	197	328	143	113	291	83	30	0.498	0.426	0.152
.	19.01.15-15.35.46-1-450844	315	127	127	31	0	24	500	120	120	0	0	NA	NA	NA	72	76	531	181	177	278	127	95	213	55	76	0.401	0.304	0.429
.	19.01.15-15.36.04-1-450846	204	21	21	8	0	7	472	19	19	0	0	NA	NA	NA	59	52	521	174	170	263	121	88	48	13	13	0.092	0.075	0.076
.	19.01.15-15.36.11-1-450847	478	117	117	27	0	19	526	110	110	0	0	NA	NA	NA	127	119	562	183	187	300	129	97	246	49	30	0.438	0.268	0.16
.	19.01.15-15.36.21-1-450856	172	26	26	4	0	4	478	22	22	0	0	NA	NA	NA	53	59	522	174	176	267	120	91	54	11	1	0.103	0.063	0.006
.	19.01.15-15.36.21-1-450857	299	23	23	6	0	5	504	21	21	0	0	NA	NA	NA	100	91	545	178	181	288	124	92	57	11	5	0.105	0.062	0.028
.	19.01.15-15.36.39-1-450887	61	3	3	1	0	1	446	2	2	0	0	NA	NA	NA	27	24	499	170	168	245	118	83	3	6	0	0.006	0.035	0
.	19.01.15-15.36.50-1-450888	154	11	11	1	0	1	454	10	10	0	0	NA	NA	NA	44	36	510	167	172	253	115	86	14	2	4	0.027	0.012	0.023
.	19.01.15-15.36.52-1-450896	427	127	127	37	0	34	510	117	117	0	0	NA	NA	NA	110	94	549	176	182	289	124	97	264	34	42	0.481	0.193	0.231
.	19.01.15-15.36.56-1-450897	238	106	106	24	0	19	479	97	97	0	0	NA	NA	NA	54	60	527	175	171	273	119	87	210	35	43	0.398	0.2	0.251
.	19.01.15-15.37.03-1-450898	149	15	15	6	0	5	472	11	11	0	0	NA	NA	NA	54	55	521	176	171	263	123	86	25	19	4	0.048	0.108	0.023
.	19.01.15-15.37.15-1-450901	484	70	70	16	0	13	556	62	62	0	0	NA	NA	NA	155	139	572	191	189	315	136	105	167	35	38	0.292	0.183	0.201
.	19.01.15-15.37.16-1-450903	497	77	77	21	0	18	560	68	68	0	0	NA	NA	NA	128	140	580	183	190	322	132	106	214	20	33	0.369	0.109	0.174
.	19.01.15-15.37.28-1-450917	176	23	23	5	0	5	472	21	21	0	0	NA	NA	NA	58	61	528	174	172	265	122	85	34	12	12	0.064	0.069	0.07
.	19.01.15-15.37.42-1-450938	205	16	16	1	0	1	473	13	13	0	0	NA	NA	NA	53	56	521	177	171	263	123	87	22	2	10	0.042	0.011	0.058
.	19.01.15-15.37.58-1-450939	266	38	38	8	0	5	495	33	33	0	0	NA	NA	NA	58	72	528	178	179	276	125	94	81	14	11	0.153	0.079	0.061
.	19.01.15-15.38.00-1-450940	122	4	4	2	0	1	458	3	3	0	0	NA	NA	NA	31	36	510	171	168	256	118	84	11	6	0	0.022	0.035	0
.	19.01.15-15.38.07-1-450941	495	111	111	31	0	23	549	105	105	0	0	NA	NA	NA	137	135	556	196	196	296	142	111	269	28	21	0.484	0.143	0.107
.	19.01.15-15.38.15-1-450944	31	1	1	0	0	0	0	0	0	0	0	NA	NA	NA	11	9	494	164	164	0	0	0	0	0	1	0	0	0.006
.	19.01.15-15.38.18-1-450948	91	6	6	4	0	4	456	5	5	0	0	NA	NA	NA	36	39	512	170	170	252	117	87	13	3	1	0.025	0.018	0.006
.	19.01.15-15.38.18-1-450949	235	20	20	5	0	5	482	17	17	0	0	NA	NA	NA	66	65	529	178	171	270	125	87	47	5	14	0.089	0.028	0.082
.	19.01.15-15.38.34-1-450965	87	5	5	1	0	1	452	4	4	0	0	NA	NA	NA	28	28	506	169	166	255	116	81	4	8	1	0.008	0.047	0.006
.	19.01.15-15.38.35-1-450966	64	4	4	0	0	0	436	2	2	0	0	NA	NA	NA	31	17	498	168	164	243	113	80	9	2	4	0.018	0.012	0.024
.	19.01.15-15.38.44-1-450982	447	156	156	32	0	26	524	149	149	0	0	NA	NA	NA	115	106	543	190	186	292	133	99	324	59	39	0.597	0.311	0.21
.	19.01.15-15.38.47-1-450983	151	5	5	1	0	1	468	4	4	0	0	NA	NA	NA	46	45	511	177	170	259	124	85	25	0	0	0.049	0	0
.	19.01.15-15.38.47-1-450984	59	2	2	0	0	0	400	0	0	0	0	NA	NA	NA	7	17	501	166	163	229	99	72	3	0	0	0.006	0	0
.	19.01.15-15.38.48-1-450985	151	11	11	4	0	4	466	10	10	0	0	NA	NA	NA	47	54	521	175	171	263	118	85	16	14	1	0.031	0.08	0.006
.	19.01.15-15.38.49-1-450986	242	37	37	10	0	10	489	33	33	0	0	NA	NA	NA	77	72	540	173	172	278	121	90	74	8	11	0.137	0.046	0.064
.	19.01.15-15.38.49-1-450987	173	25	25	4	0	3	476	24	24	0	0	NA	NA	NA	35	46	515	172	172	265	122	89	38	12	16	0.074	0.07	0.093
.	19.01.15-15.38.59-1-450996	121	6	6	1	0	1	448	4	4	0	0	NA	NA	NA	36	29	507	169	166	249	116	83	15	1	0	0.03	0.006	0
.	19.01.15-15.39.07-1-450997	609	84	84	21	0	14	568	77	77	0	0	NA	NA	NA	172	162	594	191	190	326	136	106	232	26	38	0.391	0.136	0.2
.	19.01.15-15.39.13-1-450998	347	96	96	28	0	23	538	88	88	0	0	NA	NA	NA	103	122	550	187	198	293	134	111	258	41	9	0.469	0.219	0.045
.	19.01.15-15.39.21-1-451008	64	2	2	1	0	1	446	1	1	0	0	NA	NA	NA	22	28	504	168	169	248	115	83	3	0	1	0.006	0	0.006
.	19.01.15-15.39.21-1-451009	89	3	3	1	0	1	451	1	1	0	0	NA	NA	NA	27	32	504	168	173	250	115	86	3	0	1	0.006	0	0.006
.	19.01.15-15.39.33-1-451020	233	21	21	4	0	4	476	19	19	0	0	NA	NA	NA	56	64	525	178	174	266	123	87	64	6	3	0.122	0.034	0.017
.	19.01.15-15.39.34-1-451021	94	5	5	0	0	0	457	3	3	0	0	NA	NA	NA	32	40	515	168	170	260	115	82	11	3	3	0.021	0.018	0.018
.	19.01.15-15.39.38-1-451037	59	2	2	1	0	1	353	1	1	0	0	NA	NA	NA	16	21	502	166	166	197	89	67	2	0	0	0.004	0	0
.	19.01.15-15.39.47-1-451038	205	14	14	2	0	2	470	13	13	0	0	NA	NA	NA	48	56	521	176	172	261	122	87	34	8	3	0.065	0.045	0.017
.	19.01.15-15.39.48-1-451040	32	1	1	0	0	0	0	0	0	0	0	NA	NA	NA	13	7	491	166	163	0	0	0	0	0	1	0	0	0.006
.	19.01.15-15.39.50-1-451041	211	16	16	8	0	6	491	13	13	0	0	NA	NA	NA	62	80	538	175	180	278	120	93	47	2	7	0.087	0.011	0.039
.	19.01.15-15.39.51-1-451042	441	96	96	30	0	22	533	86	86	0	0	NA	NA	NA	109	117	557	189	184	298	134	101	210	58	36	0.377	0.307	0.196
.	19.01.15-15.40.07-1-451047	501	64	64	24	0	19	568	55	55	0	0	NA	NA	NA	143	149	567	200	195	308	149	111	159	51	10	0.28	0.255	0.051
.	19.01.15-15.40.13-1-451049	355	117	117	39	0	28	500	105	105	0	0	NA	NA	NA	103	88	542	174	185	280	122	98	311	50	30	0.574	0.287	0.162
.	19.01.15-15.40.17-1-451054	66	2	2	0	0	0	452	1	1	0	0	NA	NA	NA	24	31	506	169	169	253	114	85	6	2	0	0.012	0.012	0
.	19.01.15-15.40.20-1-451059	91	4	4	1	0	1	452	3	3	0	0	NA	NA	NA	27	34	507	167	173	252	113	87	13	0	0	0.026	0	0
.	19.01.15-15.40.28-1-451075	365	105	105	26	0	19	526	96	96	0	0	NA	NA	NA	98	107	546	184	190	289	131	106	227	59	43	0.416	0.321	0.226
.	19.01.15-15.40.34-1-451080	114	6	6	2	0	1	457	5	5	0	0	NA	NA	NA	43	39	506	173	173	249	120	88	23	0	0	0.045	0	0
.	19.01.15-15.40.56-1-451103	65	2	2	1	0	1	433	1	1	0	0	NA	NA	NA	20	13	499	165	162	245	112	76	8	0	0	0.016	0	0
.	19.01.15-15.41.08-1-451105	539	107	107	33	0	27	570	93	93	0	0	NA	NA	NA	155	159	582	196	194	321	139	110	219	70	46	0.376	0.357	0.237
.	19.01.15-15.41.10-1-451106	208	11	11	5	0	4	471	10	10	0	0	NA	NA	NA	73	56	527	174	168	268	121	82	35	7	5	0.066	0.04	0.03
.	19.01.15-15.41.16-1-451111	176	9	9	3	0	3	471	8	8	0	0	NA	NA	NA	44	50	514	175	174	261	122	88	24	2	4	0.047	0.011	0.023
.	19.01.15-15.41.33-1-451128	206	34	34	4	0	4	481	33	33	0	0	NA	NA	NA	57	57	525	174	171	274	120	87	78	16	4	0.149	0.092	0.023
.	19.01.15-15.41.36-1-451144	489	74	74	22	0	16	529	65	65	0	0	NA	NA	NA	140	124	568	187	182	297	134	98	167	35	41	0.294	0.187	0.225
.	19.01.15-15.41.37-1-451145	177	22	22	8	0	7	462	18	18	0	0	NA	NA	NA	60	46	518	170	171	259	118	85	52	2	2	0.1	0.012	0.012
.	19.01.15-15.41.44-1-451146	87	3	3	1	0	1	454	2	2	0	0	NA	NA	NA	26	33	509	169	168	254	117	83	6	0	2	0.012	0	0.012
.	19.01.15-15.41.44-1-451147	118	6	6	3	0	3	466	4	4	0	0	NA	NA	NA	40	44	517	172	168	262	120	84	24	0	1	0.046	0	0.006
.	19.01.15-15.41.57-1-451148	385	87	87	19	0	15	512	78	78	0	0	NA	NA	NA	110	93	555	178	173	298	126	88	180	36	43	0.324	0.202	0.249
.	19.01.15-15.41.59-1-451149	418	51	51	14	0	11	554	48	48	0	0	NA	NA	NA	99	142	580	189	186	319	136	99	121	16	15	0.209	0.085	0.081
.	19.01.15-15.42.10-1-451150	141	10	10	2	0	2	476	9	9	0	0	NA	NA	NA	53	59	529	172	171	271	118	87	20	5	8	0.038	0.029	0.047
.	19.01.15-15.42.14-1-451152	409	182	182	53	0	39	543	170	170	0	0	NA	NA	NA	116	133	574	189	183	307	137	99	372	68	58	0.648	0.36	0.317
.	19.01.15-15.42.25-1-451165	58	2	2	0	0	0	437	1	1	0	0	NA	NA	NA	32	19	502	164	166	245	110	82	4	0	0	0.008	0	0
.	19.01.15-15.42.33-1-451177	126	8	8	2	0	2	455	6	6	0	0	NA	NA	NA	31	34	510	169	168	255	116	84	31	0	7	0.061	0	0.042
.	19.01.15-15.42.34-1-451178	394	107	107	25	0	17	529	103	103	0	0	NA	NA	NA	94	113	544	194	188	284	143	102	213	22	31	0.392	0.113	0.165
.	19.01.15-15.42.36-1-451179	357	84	84	20	0	16	518	73	73	0	0	NA	NA	NA	103	97	549	184	177	291	131	96	172	29	15	0.313	0.158	0.085
.	19.01.15-15.42.50-1-451196	179	22	22	1	0	1	463	18	18	0	0	NA	NA	NA	51	45	515	173	170	257	121	85	30	20	0	0.058	0.116	0
.	19.01.15-15.43.00-1-451204	150	7	7	5	0	3	455	6	6	0	0	NA	NA	NA	41	35	514	166	168	258	115	82	26	0	2	0.051	0	0.012
.	19.01.15-15.43.06-1-451205	84	3	3	1	0	1	439	2	2	0	0	NA	NA	NA	30	22	504	167	164	247	113	79	6	3	0	0.012	0.018	0
.	19.01.15-15.43.07-1-451206	561	166	166	39	0	30	550	157	157	0	0	NA	NA	NA	154	129	567	191	184	309	138	103	316	63	70	0.557	0.33	0.38
.	19.01.15-15.43.18-1-451212	177	16	16	2	0	2	468	15	15	0	0	NA	NA	NA	52	52	518	175	172	260	121	87	41	6	1	0.079	0.034	0.006
.	19.01.15-15.43.32-1-451226	418	132	132	45	0	39	520	119	119	0	0	NA	NA	NA	102	110	554	183	186	292	129	99	287	36	57	0.518	0.197	0.306
.	19.01.15-15.43.36-1-451244	232	32	32	10	0	8	483	30	30	0	0	NA	NA	NA	61	63	526	177	173	268	125	90	58	15	2	0.11	0.085	0.012
.	19.01.15-15.43.48-1-451245	34	1	1	0	0	0	0	0	0	0	0	NA	NA	NA	9	9	492	167	163	0	0	0	0	0	1	0	0	0.006
.	19.01.15-15.43.50-1-451246	86	4	4	2	0	2	451	3	3	0	0	NA	NA	NA	27	24	502	169	166	251	117	83	3	3	9	0.006	0.018	0.054
.	19.01.15-15.43.56-1-451248	58	2	2	0	0	0	350	1	1	0	0	NA	NA	NA	18	16	497	165	167	198	88	64	2	0	0	0.004	0	0
.	19.01.15-15.44.04-1-451249	34	1	1	0	0	0	0	0	0	0	0	NA	NA	NA	14	6	491	166	162	0	0	0	3	0	0	0.006	0	0
.	19.01.15-15.44.05-1-451250	30	1	1	0	0	0	0	0	0	0	0	NA	NA	NA	4	5	492	163	163	0	0	0	0	0	0	0	0	0
.	19.01.15-15.44.07-1-451251	60	4	4	2	0	2	451	3	3	0	0	NA	NA	NA	20	33	501	173	172	249	117	85	5	7	1	0.01	0.04	0.006
.	19.01.15-15.44.07-1-451252	321	123	123	36	0	28	495	117	117	0	0	NA	NA	NA	75	81	550	174	170	289	121	85	248	43	46	0.451	0.247	0.271
.	19.01.15-15.44.15-1-451255	289	41	41	13	0	11	504	38	38	0	0	NA	NA	NA	63	84	538	181	178	280	130	94	95	33	11	0.177	0.182	0.062
.	19.01.15-15.44.18-1-451260	207	17	17	4	0	3	481	14	14	0	0	NA	NA	NA	71	61	523	177	174	267	125	89	32	8	9	0.061	0.045	0.052
.	19.01.15-15.44.21-1-451263	622	47	47	9	0	6	592	43	43	0	0	NA	NA	NA	151	177	608	187	195	348	132	112	118	30	22	0.194	0.16	0.113
.	19.01.15-15.44.47-1-451290	169	7	7	2	0	1	474	6	6	0	0	NA	NA	NA	52	54	516	178	173	262	126	86	15	9	2	0.029	0.051	0.012
.	19.01.15-15.44.48-1-451292	410	137	137	39	0	33	517	125	125	0	0	NA	NA	NA	116	104	545	186	186	286	131	100	329	56	36	0.604	0.301	0.194
.	19.01.15-15.45.19-1-451307	274	38	38	8	0	7	506	33	33	0	0	NA	NA	NA	70	96	554	179	176	289	127	90	63	26	4	0.114	0.145	0.023
.	19.01.15-15.45.22-1-451311	495	164	164	47	0	39	535	150	150	0	0	NA	NA	NA	127	122	566	186	183	305	132	98	368	44	66	0.65	0.237	0.361
.	19.01.15-15.45.24-1-451314	116	4	4	0	0	0	457	1	1	0	0	NA	NA	NA	38	35	505	172	171	253	119	85	1	3	1	0.002	0.017	0.006
.	19.01.15-15.45.36-1-451338	123	5	5	2	0	2	465	4	4	0	0	NA	NA	NA	49	49	516	174	172	258	122	85	2	5	6	0.004	0.029	0.035
.	19.01.15-15.45.56-1-451339	205	75	75	20	0	16	475	69	69	0	0	NA	NA	NA	59	56	516	178	175	258	127	90	158	24	31	0.306	0.135	0.177
.	19.01.15-15.45.57-1-451340	263	38	38	10	0	9	503	35	35	0	0	NA	NA	NA	71	82	538	184	173	284	128	91	101	14	12	0.188	0.076	0.069
.	19.01.15-15.46.05-1-451342	208	19	19	3	0	3	495	18	18	0	0	NA	NA	NA	65	80	543	175	175	282	122	91	41	9	6	0.076	0.051	0.034
.	19.01.15-15.46.08-1-451343	503	123	123	24	0	21	538	116	116	0	0	NA	NA	NA	135	124	565	179	193	303	128	107	248	44	15	0.439	0.246	0.078
.	19.01.15-15.46.08-1-451344	32	1	1	1	0	1	0	0	0	0	0	NA	NA	NA	11	7	494	163	163	0	0	0	0	0	0	0	0	0
.	19.01.15-15.46.10-1-451345	35	1	1	0	0	0	0	0	0	0	0	NA	NA	NA	15	9	493	164	165	0	0	0	0	0	0	0	0	0
.	19.01.15-15.46.13-1-451346	118	6	6	3	0	3	460	5	5	0	0	NA	NA	NA	36	34	504	168	175	252	120	88	15	0	1	0.03	0	0.006
.	19.01.15-15.46.29-1-451365	61	3	3	1	0	1	0	2	2	0	0	NA	NA	NA	20	8	494	164	163	0	0	0	4	0	1	0.008	0	0.006
.	19.01.15-15.46.33-1-451370	308	102	102	26	0	21	505	99	99	0	0	NA	NA	NA	57	85	543	176	179	285	125	95	213	36	26	0.392	0.205	0.145
.	19.01.15-15.46.34-1-451371	623	136	136	34	0	25	568	126	126	0	0	NA	NA	NA	160	165	590	187	201	327	128	113	292	48	49	0.495	0.257	0.244
.	19.01.15-15.46.35-1-451372	473	131	131	38	0	26	544	121	121	0	0	NA	NA	NA	131	131	575	182	187	313	130	101	286	58	35	0.497	0.319	0.187
.	19.01.15-15.46.52-1-451388	67	3	3	1	0	1	447	2	2	0	0	NA	NA	NA	19	25	501	169	168	250	117	80	7	2	0	0.014	0.012	0
.	19.01.15-15.47.05-1-451396	34	1	1	1	0	1	0	0	0	0	0	NA	NA	NA	14	12	494	165	166	0	0	0	0	0	1	0	0	0.006
.	19.01.15-15.47.07-1-451397	183	24	24	3	0	1	483	22	22	0	0	NA	NA	NA	56	67	529	176	175	272	121	90	28	23	9	0.053	0.131	0.051
.	19.01.15-15.47.23-1-451409	204	15	15	2	0	1	470	13	13	0	0	NA	NA	NA	58	54	522	172	173	263	118	89	24	9	10	0.046	0.052	0.058
.	19.01.15-15.47.35-1-451419	32	1	1	0	0	0	0	0	0	0	0	NA	NA	NA	9	15	497	166	165	0	0	0	3	0	0	0.006	0	0
.	19.01.15-15.47.41-1-451436	501	154	154	40	0	33	533	139	139	0	0	NA	NA	NA	129	120	555	190	188	301	134	98	284	58	68	0.512	0.305	0.362
.	19.01.15-15.47.51-1-451437	352	46	46	10	0	8	508	41	41	0	0	NA	NA	NA	107	93	542	183	181	283	129	96	92	23	33	0.17	0.126	0.182
.	19.01.15-15.47.55-1-451438	144	8	8	4	0	3	469	7	7	0	0	NA	NA	NA	50	48	518	172	171	266	116	87	23	2	0	0.044	0.012	0
.	19.01.15-15.48.06-1-451439	317	168	168	48	0	40	493	156	156	0	0	NA	NA	NA	97	75	529	180	179	274	127	92	321	92	57	0.607	0.511	0.318
.	19.01.15-15.48.14-1-451441	90	10	10	0	0	0	453	9	9	0	0	NA	NA	NA	27	31	504	170	170	251	116	86	8	13	6	0.016	0.076	0.035
.	19.01.15-15.48.21-1-451449	462	30	30	10	0	8	560	27	27	0	0	NA	NA	NA	141	149	576	192	194	317	138	105	82	0	17	0.142	0	0.088
.	19.01.15-15.48.29-1-451457	182	25	25	3	0	1	480	20	20	0	0	NA	NA	NA	63	57	520	175	175	264	124	92	46	4	3	0.088	0.023	0.017
.	19.01.15-15.48.31-1-451460	182	23	23	6	0	5	466	19	19	0	0	NA	NA	NA	44	51	517	175	172	261	120	85	39	14	5	0.075	0.08	0.029
.	19.01.15-15.48.55-1-451479	422	62	62	19	0	17	536	57	57	0	0	NA	NA	NA	101	114	558	185	184	303	131	102	141	10	29	0.253	0.054	0.158
.	19.01.15-15.48.57-1-451481	301	115	115	32	0	25	498	103	103	0	0	NA	NA	NA	84	81	537	180	177	277	128	93	267	43	36	0.497	0.239	0.203
.	19.01.15-15.49.02-1-451489	493	133	133	35	0	28	550	118	118	0	0	NA	NA	NA	133	142	574	191	190	312	138	100	267	48	62	0.465	0.251	0.326
.	19.01.15-15.49.05-1-451490	67	3	3	1	0	1	446	2	2	0	0	NA	NA	NA	23	27	504	169	167	248	115	83	1	0	7	0.002	0	0.042
.	19.01.15-15.49.07-1-451491	539	70	70	23	0	17	565	68	68	0	0	NA	NA	NA	139	151	574	197	193	317	141	107	191	19	46	0.333	0.096	0.238
.	19.01.15-15.49.14-1-451493	729	146	146	24	0	22	619	134	134	0	0	NA	NA	NA	184	206	608	199	212	346	146	127	296	76	33	0.487	0.382	0.156
.	19.01.15-15.49.18-1-451499	64	3	3	0	0	0	442	2	2	0	0	NA	NA	NA	18	23	500	171	165	245	118	79	5	0	0	0.01	0	0
.	19.01.15-15.49.35-1-451513	35	1	1	0	0	0	0	0	0	0	0	NA	NA	NA	5	7	492	164	164	0	0	0	0	0	1	0	0	0.006
.	19.01.15-15.49.38-1-451529	183	21	21	5	0	5	483	19	19	0	0	NA	NA	NA	62	68	531	175	175	271	122	90	54	28	2	0.102	0.16	0.011
.	19.01.15-15.50.09-1-451535	34	1	1	1	0	1	0	0	0	0	0	NA	NA	NA	9	9	496	164	162	0	0	0	1	0	0	0.002	0	0
.	19.01.15-15.50.12-1-451537	37	1	1	0	0	0	0	0	0	0	0	NA	NA	NA	9	15	496	166	166	0	0	0	0	0	0	0	0	0
.	19.01.15-15.50.15-1-451540	62	2	2	0	0	0	298	1	1	0	0	NA	NA	NA	22	19	499	169	164	161	78	59	1	5	0	0.002	0.03	0
.	19.01.15-15.50.18-1-451544	554	133	133	31	0	27	566	127	127	0	0	NA	NA	NA	163	154	582	195	190	319	143	104	311	26	40	0.534	0.133	0.211
.	19.01.15-15.50.20-1-451547	92	3	3	2	0	2	442	2	2	0	0	NA	NA	NA	19	20	499	168	166	247	115	80	2	0	2	0.004	0	0.012
.	19.01.15-15.50.24-1-451556	94	8	8	4	0	4	444	7	7	0	0	NA	NA	NA	29	27	504	168	168	247	114	83	9	8	6	0.018	0.048	0.036
.	19.01.15-15.50.31-1-451568	414	70	70	17	0	13	550	62	62	0	0	NA	NA	NA	125	139	573	188	191	308	137	105	166	38	33	0.29	0.202	0.173
.	19.01.15-15.50.40-1-451585	34	1	1	0	0	0	0	0	0	0	0	NA	NA	NA	8	13	498	166	162	0	0	0	0	0	1	0	0	0.006
.	19.01.15-15.50.42-1-451586	122	10	10	4	0	3	458	8	8	0	0	NA	NA	NA	58	37	513	169	168	255	119	84	32	0	0	0.062	0	0
.	19.01.15-15.50.43-1-451587	119	4	4	1	0	1	463	3	3	0	0	NA	NA	NA	36	36	514	166	169	260	115	88	8	3	2	0.016	0.018	0.012
.	19.01.15-15.50.46-1-451588	32	1	1	0	0	0	0	0	0	0	0	NA	NA	NA	11	7	495	163	162	0	0	0	0	0	1	0	0	0.006
.	19.01.15-15.50.48-1-451589	33	1	1	0	0	0	0	0	0	0	0	NA	NA	NA	7	12	496	164	165	0	0	0	4	0	0	0.008	0	0
.	19.01.15-15.50.51-1-451590	92	3	3	0	0	0	453	2	2	0	0	NA	NA	NA	35	30	508	168	167	253	116	84	4	0	1	0.008	0	0.006
.	19.01.15-15.50.56-1-451591	247	45	45	11	0	9	504	43	43	0	0	NA	NA	NA	64	79	543	177	172	287	127	90	105	13	19	0.193	0.073	0.11
.	19.01.15-15.50.57-1-451592	179	26	26	7	0	5	465	24	24	0	0	NA	NA	NA	57	51	519	171	174	259	116	90	53	9	6	0.102	0.053	0.034
.	19.01.15-15.51.03-1-451601	344	161	161	47	0	36	495	151	151	0	0	NA	NA	NA	75	78	537	178	176	281	122	92	342	49	32	0.637	0.275	0.182
.	19.01.15-15.51.07-1-451602	62	2	2	0	0	0	450	1	1	0	0	NA	NA	NA	25	32	509	166	170	250	114	86	5	0	2	0.01	0	0.012
.	19.01.15-15.51.30-1-451621	398	101	101	25	0	19	534	93	93	0	0	NA	NA	NA	101	125	560	182	196	298	128	108	246	44	31	0.439	0.242	0.158
.	19.01.15-15.51.35-1-451639	337	53	53	12	0	6	508	49	49	0	0	NA	NA	NA	81	90	544	178	181	287	126	95	104	14	8	0.191	0.079	0.044
.	19.01.15-15.51.51-1-451640	212	43	43	6	0	5	495	38	38	0	0	NA	NA	NA	55	79	534	178	180	275	124	96	89	21	15	0.167	0.118	0.083
.	19.01.15-15.52.12-1-451715	427	98	98	30	0	26	524	84	84	0	0	NA	NA	NA	122	103	552	183	181	295	132	97	215	45	63	0.389	0.246	0.348
.	19.01.15-15.52.13-1-451716	148	25	25	3	0	3	465	22	22	0	0	NA	NA	NA	46	48	512	172	177	253	118	94	47	5	5	0.092	0.029	0.028
.	19.01.15-15.52.33-1-451741	505	57	57	17	0	14	570	55	55	0	0	NA	NA	NA	127	158	571	200	200	310	146	114	173	36	23	0.303	0.18	0.115
.	19.01.15-15.52.49-1-451758	67	2	2	1	0	1	441	1	1	0	0	NA	NA	NA	34	16	497	167	165	244	113	84	0	10	1	0	0.06	0.006
.	19.01.15-15.52.51-1-451759	36	1	1	0	0	0	0	0	0	0	0	NA	NA	NA	10	6	493	163	163	0	0	0	0	0	5	0	0	0.031
.	19.01.15-15.52.54-1-451760	305	43	43	13	0	9	534	40	40	0	0	NA	NA	NA	90	123	564	187	185	300	135	99	123	16	14	0.218	0.086	0.076
.	19.01.15-15.52.57-1-451761	37	1	1	1	0	1	0	0	0	0	0	NA	NA	NA	9	8	496	163	162	0	0	0	0	0	0	0	0	0
.	19.01.15-15.53.00-1-451762	352	39	39	15	0	14	514	36	36	0	0	NA	NA	NA	88	93	548	176	182	289	125	100	97	17	12	0.177	0.097	0.066
.	19.01.15-15.53.00-1-451770	210	48	48	12	0	7	477	46	46	0	0	NA	NA	NA	70	67	530	173	177	268	119	90	70	32	11	0.132	0.185	0.062
.	19.01.15-15.53.01-1-451771	438	119	119	27	0	22	547	104	104	0	0	NA	NA	NA	109	128	564	187	190	305	135	107	259	35	58	0.459	0.187	0.305
.	19.01.15-15.53.29-1-451784	303	37	37	8	0	8	495	34	34	0	0	NA	NA	NA	86	80	540	179	174	282	123	90	77	26	6	0.143	0.145	0.034
.	19.01.15-15.53.52-1-451808	90	6	6	1	0	1	449	4	4	0	0	NA	NA	NA	29	37	509	171	170	250	115	84	15	0	0	0.029	0	0
.	19.01.15-15.53.59-1-451810	438	127	127	23	0	19	526	121	121	0	0	NA	NA	NA	125	118	555	190	186	293	136	97	244	48	33	0.44	0.253	0.177
.	19.01.15-15.54.00-1-451811	64	3	3	1	0	0	444	2	2	0	0	NA	NA	NA	24	22	502	168	165	247	117	80	8	0	0	0.016	0	0
.	19.01.15-15.54.05-1-451812	99	9	9	0	0	0	453	8	8	0	0	NA	NA	NA	29	32	512	169	164	254	117	82	11	5	4	0.021	0.03	0.024
.	19.01.15-15.54.08-1-451813	322	112	112	23	0	17	507	100	100	0	0	NA	NA	NA	110	91	545	175	184	287	124	96	231	52	18	0.424	0.297	0.098
.	19.01.15-15.54.18-1-451818	61	2	2	0	0	0	440	1	1	0	0	NA	NA	NA	23	18	497	166	168	244	112	84	7	0	0	0.014	0	0
.	19.01.15-15.54.19-1-451822	340	27	27	10	0	9	526	26	26	0	0	NA	NA	NA	100	108	556	182	183	297	129	100	34	22	9	0.061	0.121	0.049
.	19.01.15-15.54.27-1-451828	34	1	1	0	0	0	0	0	0	0	0	NA	NA	NA	11	9	493	165	164	0	0	0	0	0	0	0	0	0
.	19.01.15-15.54.31-1-451834	440	90	90	27	0	21	556	80	80	0	0	NA	NA	NA	122	141	579	183	192	321	127	108	234	29	29	0.404	0.158	0.151
.	19.01.15-15.54.31-1-451835	268	117	117	30	0	21	501	111	111	0	0	NA	NA	NA	68	82	536	183	176	277	131	93	222	62	35	0.414	0.339	0.199
.	19.01.15-15.54.37-1-451853	31	1	1	0	0	0	0	0	0	0	0	NA	NA	NA	3	12	496	166	163	0	0	0	0	0	2	0	0	0.012
.	19.01.15-15.54.40-1-451854	32	1	1	0	0	0	0	0	0	0	0	NA	NA	NA	3	13	494	167	165	0	0	0	1	0	0	0.002	0	0
.	19.01.15-15.54.41-1-451855	115	7	7	0	0	0	458	6	6	0	0	NA	NA	NA	28	36	514	167	168	257	116	85	9	6	0	0.018	0.036	0
.	19.01.15-15.54.42-1-451856	59	2	2	0	0	0	152	1	1	0	0	NA	NA	NA	10	13	497	165	164	84	38	30	1	0	1	0.002	0	0.006
.	19.01.15-15.54.51-1-451858	148	10	10	2	0	1	455	9	9	0	0	NA	NA	NA	42	34	513	168	166	256	117	82	27	0	0	0.053	0	0
.	19.01.15-15.54.58-1-451859	94	9	9	5	0	5	451	7	7	0	0	NA	NA	NA	38	30	503	172	168	251	117	83	22	3	0	0.044	0.017	0
.	19.01.15-15.55.15-1-451870	124	15	15	4	0	4	451	13	13	0	0	NA	NA	NA	27	31	510	168	166	255	115	81	31	2	1	0.061	0.012	0.006
.	19.01.15-15.55.42-1-451903	87	4	4	0	0	0	444	2	2	0	0	NA	NA	NA	20	20	498	170	165	247	117	80	4	6	0	0.008	0.035	0
.	19.01.15-15.55.45-1-451904	98	11	11	2	0	2	460	10	10	0	0	NA	NA	NA	35	42	512	168	175	255	117	88	26	5	5	0.051	0.03	0.029
.	19.01.15-15.55.55-1-451905	357	150	150	40	0	34	514	135	135	0	0	NA	NA	NA	99	101	554	179	181	291	125	98	263	63	39	0.475	0.352	0.215
.	19.01.15-15.56.12-1-451907	172	11	11	4	0	3	470	10	10	0	0	NA	NA	NA	56	55	525	171	172	266	117	87	18	5	5	0.034	0.029	0.029
.	19.01.15-15.56.12-1-451908	338	94	94	24	0	18	517	84	84	0	0	NA	NA	NA	95	100	548	180	185	288	127	102	209	38	28	0.381	0.211	0.151
.	19.01.15-15.56.12-1-451909	375	91	91	27	0	21	519	86	86	0	0	NA	NA	NA	102	107	561	176	183	298	124	97	215	56	17	0.383	0.318	0.093
.	19.01.15-15.57.14-1-451955	87	6	6	1	0	1	443	5	5	0	0	NA	NA	NA	32	23	499	171	166	241	119	83	8	7	0	0.016	0.041	0
.	19.01.15-15.57.45-1-451992	208	35	35	9	0	6	471	33	33	0	0	NA	NA	NA	58	50	517	175	171	263	119	89	73	24	8	0.141	0.137	0.047
.	19.01.15-15.57.48-1-451993	179	20	20	4	0	3	470	19	19	0	0	NA	NA	NA	56	52	526	169	170	270	116	84	34	25	1	0.065	0.148	0.006
.	19.01.15-15.58.15-1-451996	174	19	19	2	0	2	469	18	18	0	0	NA	NA	NA	49	52	520	171	174	265	116	88	35	7	4	0.067	0.041	0.023
.	19.01.15-15.58.20-1-452002	34	1	1	1	0	1	0	0	0	0	0	NA	NA	NA	13	9	495	165	162	0	0	0	1	0	0	0.002	0	0
.	19.01.15-15.58.23-1-452006	210	36	36	11	0	9	480	33	33	0	0	NA	NA	NA	62	61	531	170	173	273	117	90	67	7	9	0.126	0.041	0.052
.	19.01.15-15.58.25-1-452009	61	4	4	0	0	0	452	1	1	0	0	NA	NA	NA	25	33	507	170	169	251	116	85	16	2	0	0.032	0.012	0
.	19.01.15-15.58.38-1-452033	211	28	28	8	0	6	481	24	24	0	0	NA	NA	NA	58	67	527	178	175	268	123	90	57	20	15	0.108	0.112	0.086
.	19.01.15-15.59.31-1-452059	368	119	119	22	0	16	514	106	106	0	0	NA	NA	NA	87	93	537	185	184	283	132	99	265	32	35	0.493	0.173	0.19
.	19.01.15-15.59.32-1-452060	390	122	122	40	0	32	520	113	113	0	0	NA	NA	NA	101	105	544	180	194	286	127	107	289	50	52	0.531	0.278	0.268
.	19.01.15-15.59.40-1-452078	177	16	16	4	0	4	471	15	15	0	0	NA	NA	NA	71	57	514	178	178	257	121	93	32	18	0	0.062	0.101	0
.	19.01.15-15.59.40-1-452079	91	9	9	2	0	2	453	8	8	0	0	NA	NA	NA	36	31	504	173	167	252	119	82	25	5	0	0.05	0.029	0
.	19.01.15-15.59.44-1-452080	235	25	25	5	0	2	494	22	22	0	0	NA	NA	NA	70	75	535	175	178	274	124	96	50	13	10	0.093	0.074	0.056
.	19.01.15-15.59.53-1-452082	409	128	128	31	0	27	534	124	124	0	0	NA	NA	NA	103	118	561	188	182	302	135	97	250	49	61	0.446	0.261	0.335
.	19.01.15-15.59.56-1-452083	391	138	138	28	0	19	529	128	128	0	0	NA	NA	NA	100	111	560	179	185	300	127	102	304	40	35	0.543	0.223	0.189
.	19.01.15-16.00.02-1-452088	36	1	1	0	0	0	0	0	0	0	0	NA	NA	NA	5	7	492	165	163	0	0	0	0	0	0	0	0	0
.	19.01.15-16.00.05-1-452089	301	57	57	22	0	16	499	52	52	0	0	NA	NA	NA	84	85	540	177	181	277	126	96	193	16	23	0.357	0.09	0.127
.	19.01.15-16.00.06-1-452090	94	3	3	2	0	2	448	2	2	0	0	NA	NA	NA	36	27	506	167	167	251	116	81	4	0	8	0.008	0	0.048
.	19.01.15-16.00.22-1-452101	33	1	1	0	0	0	0	0	0	0	0	NA	NA	NA	9	5	490	165	163	0	0	0	0	0	2	0	0	0.012
.	19.01.15-16.00.25-1-452109	33	1	1	1	0	1	0	0	0	0	0	NA	NA	NA	15	8	492	166	163	0	0	0	0	1	0	0	0.006	0
.	19.01.15-16.00.34-1-452121	123	5	5	0	0	0	457	3	3	0	0	NA	NA	NA	30	39	510	172	170	251	121	85	6	1	1	0.012	0.006	0.006
.	19.01.15-16.00.38-1-452137	91	5	5	4	0	2	455	4	4	0	0	NA	NA	NA	30	33	506	169	171	253	118	84	8	5	3	0.016	0.03	0.018
.	19.01.15-16.00.39-1-452138	445	75	75	27	0	20	545	67	67	0	0	NA	NA	NA	123	125	569	193	176	313	140	92	196	20	29	0.344	0.104	0.165
.	19.01.15-16.00.50-1-452139	60	2	2	0	0	0	0	1	1	0	0	NA	NA	NA	20	19	499	167	166	0	0	0	1	1	0	0.002	0.006	0
.	19.01.15-16.01.10-1-452218	88	4	4	1	0	1	450	3	3	0	0	NA	NA	NA	26	29	508	165	169	252	114	84	4	2	0	0.008	0.012	0
.	19.01.15-16.01.13-1-452219	307	23	23	3	0	1	509	21	21	0	0	NA	NA	NA	83	100	546	182	185	282	129	98	62	13	5	0.114	0.071	0.027
.	19.01.15-16.01.29-1-452236	239	16	16	3	0	3	488	15	15	0	0	NA	NA	NA	66	68	524	174	183	270	120	98	27	10	1	0.052	0.057	0.005
.	19.01.15-16.02.04-1-452257	357	27	27	6	0	6	507	21	21	0	0	NA	NA	NA	109	88	537	184	180	278	130	99	60	16	8	0.112	0.087	0.044
.	19.01.15-16.02.05-1-452258	35	1	1	0	0	0	0	0	0	0	0	NA	NA	NA	14	7	493	163	164	0	0	0	3	0	0	0.006	0	0
.	19.01.15-16.02.05-1-452259	111	5	5	0	0	0	453	3	3	0	0	NA	NA	NA	28	29	506	166	170	255	115	83	7	0	0	0.014	0	0
.	19.01.15-16.02.09-1-452260	385	152	152	31	0	25	513	131	131	0	0	NA	NA	NA	100	99	549	182	181	293	127	93	312	51	42	0.568	0.28	0.232
.	19.01.15-16.02.20-1-452269	427	46	46	16	0	12	528	42	42	0	0	NA	NA	NA	141	108	553	180	188	298	129	101	102	24	18	0.184	0.133	0.096
.	19.01.15-16.02.39-1-452301	210	15	15	3	0	2	485	13	13	0	0	NA	NA	NA	62	68	527	178	176	269	125	91	35	11	3	0.066	0.062	0.017
.	19.01.15-16.02.46-1-452303	253	32	32	8	0	8	481	30	30	0	0	NA	NA	NA	89	69	530	178	174	268	124	89	45	19	37	0.085	0.107	0.213
.	19.01.15-16.03.02-1-452304	61	2	2	0	0	0	440	1	1	0	0	NA	NA	NA	31	21	501	167	166	245	116	79	4	0	0	0.008	0	0
.	19.01.15-16.03.14-1-452313	110	9	9	3	0	3	457	6	6	0	0	NA	NA	NA	22	37	513	169	168	258	116	83	9	9	1	0.018	0.053	0.006
.	19.01.15-16.03.20-1-452320	154	10	10	3	0	3	463	9	9	0	0	NA	NA	NA	37	39	508	171	173	256	118	89	9	16	4	0.018	0.094	0.023
.	19.01.15-16.03.35-1-452334	208	14	14	3	0	2	478	11	11	0	0	NA	NA	NA	53	67	532	172	176	274	116	88	26	0	17	0.049	0	0.097
.	19.01.15-16.03.38-1-452350	33	1	1	0	0	0	0	0	0	0	0	NA	NA	NA	10	12	496	166	163	0	0	0	0	0	1	0	0	0.006
.	19.01.15-16.03.38-1-452351	31	1	1	0	0	0	0	0	0	0	0	NA	NA	NA	12	12	495	165	165	0	0	0	0	0	0	0	0	0
.	19.01.15-16.03.39-1-452352	91	3	3	0	0	0	446	2	2	0	0	NA	NA	NA	26	32	511	168	166	252	115	79	2	2	0	0.004	0.012	0
.	19.01.15-16.03.40-1-452353	180	13	13	1	0	0	475	9	9	0	0	NA	NA	NA	64	66	526	178	175	263	123	89	37	10	2	0.07	0.056	0.011
.	19.01.15-16.03.42-1-452354	289	21	21	6	0	3	496	19	19	0	0	NA	NA	NA	77	79	535	180	177	278	128	90	68	12	5	0.127	0.067	0.028
.	19.01.15-16.03.45-1-452355	413	71	71	31	0	26	509	64	64	0	0	NA	NA	NA	109	99	550	187	175	284	135	90	189	19	22	0.344	0.102	0.126
.	19.01.15-16.03.52-1-452356	498	96	96	25	0	16	544	89	89	0	0	NA	NA	NA	130	131	566	187	191	306	132	106	246	50	43	0.435	0.267	0.225
.	19.01.15-16.03.57-1-452358	33	1	1	0	0	0	0	0	0	0	0	NA	NA	NA	11	14	495	167	165	0	0	0	0	0	1	0	0	0.006
.	19.01.15-16.03.57-1-452359	29	1	1	0	0	0	0	0	0	0	0	NA	NA	NA	9	9	496	163	163	0	0	0	3	0	0	0.006	0	0
.	19.01.15-16.03.59-1-452360	316	79	79	24	0	22	510	73	73	0	0	NA	NA	NA	94	88	535	186	180	278	136	96	178	24	38	0.333	0.129	0.211
.	19.01.15-16.03.59-1-452361	356	85	85	25	0	19	522	78	78	0	0	NA	NA	NA	101	99	550	179	183	298	125	99	239	18	4	0.435	0.101	0.022
.	19.01.15-16.04.02-1-452362	142	9	9	0	0	0	463	7	7	0	0	NA	NA	NA	39	47	516	171	173	258	120	85	14	2	5	0.027	0.012	0.029
.	19.01.15-16.04.09-1-452363	571	78	78	16	0	11	571	72	72	0	0	NA	NA	NA	130	157	587	193	190	326	139	106	204	41	25	0.348	0.212	0.132
.	19.01.15-16.04.17-1-452368	655	115	115	26	0	18	564	108	108	0	0	NA	NA	NA	162	154	585	193	189	319	140	105	254	44	39	0.434	0.228	0.206
.	19.01.15-16.04.35-1-452384	623	69	69	15	0	11	567	62	62	0	0	NA	NA	NA	168	158	588	188	195	324	134	109	187	39	20	0.318	0.207	0.103
.	19.01.15-16.05.24-1-452421	209	25	25	8	0	8	487	22	22	0	0	NA	NA	NA	43	64	526	178	173	272	127	88	80	4	19	0.152	0.022	0.11
.	19.01.15-16.06.10-1-452446	408	136	136	34	0	27	522	126	126	0	0	NA	NA	NA	101	108	548	189	184	290	136	96	293	58	37	0.535	0.307	0.201
.	19.01.15-16.06.22-1-452456	89	3	3	0	0	0	455	2	2	0	0	NA	NA	NA	37	42	514	169	172	258	115	82	12	0	5	0.023	0	0.029
.	19.01.15-16.06.27-1-452463	442	81	81	21	0	17	547	75	75	0	0	NA	NA	NA	117	124	560	189	188	306	138	103	225	17	21	0.402	0.09	0.112
.	19.01.15-16.06.36-1-452471	514	90	90	18	0	16	565	83	83	0	0	NA	NA	NA	132	157	574	206	190	315	147	103	189	38	39	0.329	0.184	0.205
.	19.01.15-16.06.39-1-452487	504	100	100	29	0	26	564	91	91	0	0	NA	NA	NA	148	158	588	185	198	324	130	110	217	50	41	0.369	0.27	0.207
.	19.01.15-16.06.39-1-452488	157	10	10	4	0	2	476	8	8	0	0	NA	NA	NA	44	54	528	169	170	271	117	88	32	6	2	0.061	0.036	0.012
.	19.01.15-16.06.44-1-452489	198	19	19	1	0	0	483	17	17	0	0	NA	NA	NA	50	62	525	176	174	267	125	91	45	7	3	0.086	0.04	0.017
.	19.01.15-16.06.47-1-452490	32	1	1	0	0	0	0	0	0	0	0	NA	NA	NA	7	4	491	164	162	0	0	0	0	0	0	0	0	0
.	19.01.15-16.06.50-1-452491	36	1	1	1	0	1	0	0	0	0	0	NA	NA	NA	12	9	491	164	167	0	0	0	1	0	0	0.002	0	0
.	19.01.15-16.06.52-1-452492	350	96	96	20	0	16	522	91	91	0	0	NA	NA	NA	87	106	543	198	178	287	144	91	195	67	16	0.359	0.338	0.09
.	19.01.15-16.06.52-1-452493	293	89	89	22	0	16	496	78	78	0	0	NA	NA	NA	88	81	531	184	179	274	131	91	193	36	35	0.363	0.196	0.196
.	19.01.15-16.06.59-1-452494	113	5	5	2	0	2	458	4	4	0	0	NA	NA	NA	26	35	509	170	169	253	119	86	10	0	0	0.02	0	0
.	19.01.15-16.07.14-1-452502	61	2	2	0	0	0	444	1	1	0	0	NA	NA	NA	28	25	503	171	164	244	119	81	1	0	2	0.002	0	0.012
.	19.01.15-16.07.20-1-452511	59	3	3	1	0	1	299	2	2	0	0	NA	NA	NA	14	22	501	166	168	164	76	59	4	1	0	0.008	0.006	0
.	19.01.15-16.07.26-1-452517	328	24	24	4	0	3	511	23	23	0	0	NA	NA	NA	95	99	551	182	179	292	127	92	47	14	22	0.085	0.077	0.123
.	19.01.15-16.07.33-1-452525	437	126	126	36	0	30	531	116	116	0	0	NA	NA	NA	138	115	552	186	190	296	130	105	254	55	60	0.46	0.296	0.316
.	19.01.15-16.08.25-1-452554	90	3	3	2	0	2	438	2	2	0	0	NA	NA	NA	36	20	497	167	169	243	114	81	12	0	0	0.024	0	0
.	19.01.15-16.08.57-1-452579	61	2	2	0	0	0	301	1	1	0	0	NA	NA	NA	9	15	500	165	163	171	75	55	3	0	0	0.006	0	0
.	19.01.15-16.09.04-1-452580	178	13	13	3	0	3	480	11	11	0	0	NA	NA	NA	60	59	528	175	169	268	123	89	17	5	12	0.032	0.029	0.071
.	19.01.15-16.09.07-1-452581	392	140	140	34	0	24	500	127	127	0	0	NA	NA	NA	120	88	545	177	179	282	124	94	291	38	42	0.534	0.215	0.235
.	19.01.15-16.09.09-1-452582	61	3	3	0	0	0	446	2	2	0	0	NA	NA	NA	26	30	507	168	168	249	116	81	2	0	10	0.004	0	0.06
.	19.01.15-16.09.11-1-452590	727	103	103	29	0	21	610	93	93	0	0	NA	NA	NA	189	207	605	209	206	343	150	117	253	30	28	0.418	0.144	0.136
.	19.01.15-16.09.11-1-452591	67	2	2	0	0	0	442	1	1	0	0	NA	NA	NA	29	23	507	165	164	252	112	78	14	0	0	0.028	0	0
.	19.01.15-16.09.13-1-452592	120	16	16	4	0	3	456	14	14	0	0	NA	NA	NA	48	40	514	171	168	254	116	86	33	11	6	0.064	0.064	0.036
.	19.01.15-16.09.16-1-452595	355	66	66	12	0	8	504	58	58	0	0	NA	NA	NA	87	85	533	176	189	277	124	103	156	9	14	0.293	0.051	0.074
.	19.01.15-16.09.26-1-452606	294	29	29	7	0	7	496	24	24	0	0	NA	NA	NA	66	76	527	179	183	271	129	96	90	7	8	0.171	0.039	0.044
.	19.01.15-16.09.31-1-452612	433	56	56	14	0	12	531	47	47	0	0	NA	NA	NA	126	115	557	186	185	297	133	101	112	36	27	0.201	0.194	0.146
.	19.01.15-16.09.39-1-452630	139	10	10	1	0	1	475	9	9	0	0	NA	NA	NA	37	56	522	173	174	265	119	91	16	9	0	0.031	0.052	0
.	19.01.15-16.09.58-1-452632	61	2	2	1	0	1	302	1	1	0	0	NA	NA	NA	18	17	501	164	165	166	76	60	1	0	0	0.002	0	0
.	19.01.15-16.10.22-1-452646	216	21	21	5	0	5	478	20	20	0	0	NA	NA	NA	78	62	526	173	176	265	120	93	51	7	5	0.097	0.04	0.028
.	19.01.15-16.10.25-1-452655	286	58	58	14	0	10	498	52	52	0	0	NA	NA	NA	77	85	541	183	174	278	131	89	119	14	15	0.22	0.077	0.086
.	19.01.15-16.10.37-1-452682	501	76	76	14	0	12	540	69	69	0	0	NA	NA	NA	150	123	555	193	188	296	140	104	151	22	49	0.272	0.114	0.261
.	19.01.15-16.10.37-1-452683	95	4	4	1	0	1	448	3	3	0	0	NA	NA	NA	23	20	503	164	166	253	112	83	12	6	0	0.024	0.037	0
.	19.01.15-16.11.17-1-452696	153	9	9	1	0	1	471	8	8	0	0	NA	NA	NA	48	51	518	176	170	258	126	87	22	0	3	0.042	0	0.018
.	19.01.15-16.11.25-1-452705	294	41	41	12	0	11	473	32	32	0	0	NA	NA	NA	88	64	526	181	170	265	124	84	90	25	5	0.171	0.138	0.029
.	19.01.15-16.11.27-1-452707	447	84	84	27	0	18	508	79	79	0	0	NA	NA	NA	145	96	549	178	182	289	126	93	214	41	37	0.39	0.23	0.203
.	19.01.15-16.11.29-1-452712	31	1	1	0	0	0	0	0	0	0	0	NA	NA	NA	6	7	492	164	164	0	0	0	0	0	2	0	0	0.012
.	19.01.15-16.11.31-1-452714	414	99	99	17	0	15	522	90	90	0	0	NA	NA	NA	118	109	551	187	184	292	132	98	250	27	17	0.454	0.144	0.092
.	19.01.15-16.11.37-1-452732	203	15	15	6	0	5	470	12	12	0	0	NA	NA	NA	59	49	519	173	170	263	120	87	46	0	0	0.089	0	0
.	19.01.15-16.12.01-1-452733	64	3	3	0	0	0	447	2	2	0	0	NA	NA	NA	25	26	502	170	167	247	118	82	12	0	0	0.024	0	0
.	19.01.15-16.12.03-1-452734	183	25	25	9	0	7	471	22	22	0	0	NA	NA	NA	76	53	521	172	173	264	120	87	41	10	15	0.079	0.058	0.087
.	19.01.15-16.12.08-1-452735	35	1	1	0	0	0	0	0	0	0	0	NA	NA	NA	10	7	492	164	164	0	0	0	1	0	0	0.002	0	0
.	19.01.15-16.12.10-1-452736	468	51	51	15	0	11	545	49	49	0	0	NA	NA	NA	136	124	568	182	187	310	132	103	95	26	33	0.167	0.143	0.176
.	19.01.15-16.12.15-1-452739	67	2	2	0	0	0	437	1	1	0	0	NA	NA	NA	18	14	495	169	163	244	113	80	4	0	0	0.008	0	0
.	19.01.15-16.12.42-1-452778	378	40	40	14	0	9	519	37	37	0	0	NA	NA	NA	96	104	548	188	181	287	135	97	79	20	21	0.144	0.106	0.116
.	19.01.15-16.12.42-1-452779	83	4	4	2	0	1	442	3	3	0	0	NA	NA	NA	32	22	500	166	169	244	113	85	8	5	0	0.016	0.03	0
.	19.01.15-16.12.49-1-452780	381	69	69	24	0	18	500	64	64	0	0	NA	NA	NA	118	95	547	181	180	282	126	92	157	50	8	0.287	0.276	0.044
.	19.01.15-16.12.51-1-452781	90	7	7	1	0	1	452	6	6	0	0	NA	NA	NA	26	31	508	168	168	251	119	82	4	10	2	0.008	0.06	0.012
.	19.01.15-16.12.56-1-452782	270	109	109	33	0	27	482	100	100	0	0	NA	NA	NA	73	61	526	174	174	273	121	88	223	47	41	0.424	0.27	0.236
.	19.01.15-16.13.13-1-452790	269	26	26	8	0	6	484	23	23	0	0	NA	NA	NA	64	74	536	177	174	273	125	86	55	12	13	0.103	0.068	0.075
.	19.01.15-16.13.22-1-452799	244	21	21	5	0	5	486	19	19	0	0	NA	NA	NA	81	69	530	178	174	273	124	89	45	3	19	0.085	0.017	0.109
.	19.01.15-16.14.11-1-452828	212	13	13	4	0	4	493	12	12	0	0	NA	NA	NA	49	70	535	173	175	278	121	94	46	2	10	0.086	0.012	0.057
.	19.01.15-16.14.12-1-452829	182	10	10	3	0	3	475	8	8	0	0	NA	NA	NA	55	50	515	173	175	263	122	90	32	6	6	0.062	0.035	0.034
.	19.01.15-16.14.13-1-452830	534	137	137	32	0	25	558	125	125	0	0	NA	NA	NA	144	146	574	192	193	312	138	108	305	46	39	0.531	0.24	0.202
.	19.01.15-16.14.15-1-452833	91	11	11	2	0	1	450	9	9	0	0	NA	NA	NA	36	35	507	171	170	250	118	82	25	4	5	0.049	0.023	0.029
.	19.01.15-16.14.17-1-452836	619	73	73	13	0	10	605	65	65	0	0	NA	NA	NA	189	187	599	202	199	339	152	114	188	30	12	0.314	0.149	0.06
.	19.01.15-16.14.25-1-452845	820	141	141	43	0	28	604	133	133	0	0	NA	NA	NA	203	186	596	199	204	340	146	118	289	54	59	0.485	0.271	0.289
.	19.01.15-16.14.32-1-452852	32	1	1	0	0	0	0	0	0	0	0	NA	NA	NA	15	8	491	165	165	0	0	0	2	0	0	0.004	0	0
.	19.01.15-16.14.34-1-452854	295	30	30	6	0	5	502	24	24	0	0	NA	NA	NA	78	83	532	184	180	280	129	93	54	11	9	0.102	0.06	0.05
.	19.01.15-16.14.34-1-452855	211	45	45	13	0	9	471	40	40	0	0	NA	NA	NA	66	50	519	174	170	263	121	87	85	24	11	0.164	0.138	0.065
.	19.01.15-16.14.37-1-452871	124	7	7	3	0	2	456	6	6	0	0	NA	NA	NA	38	40	513	167	173	256	113	87	18	1	4	0.035	0.006	0.023
.	19.01.15-16.14.54-1-452873	472	138	138	41	0	30	525	129	129	0	0	NA	NA	NA	121	108	547	190	184	290	137	98	329	38	35	0.601	0.2	0.19
.	19.01.15-16.14.56-1-452874	297	34	34	7	0	4	508	30	30	0	0	NA	NA	NA	87	91	530	190	184	272	135	101	78	8	4	0.147	0.042	0.022
.	19.01.15-16.15.21-1-452890	148	14	14	2	0	2	462	12	12	0	0	NA	NA	NA	43	45	515	171	172	260	118	84	20	9	5	0.039	0.053	0.029
.	19.01.15-16.15.33-1-452903	596	139	139	35	0	29	575	128	128	0	0	NA	NA	NA	144	174	587	199	201	321	144	110	306	77	31	0.521	0.387	0.154
.	19.01.15-16.15.39-1-452919	29	1	1	0	0	0	0	0	0	0	0	NA	NA	NA	7	13	494	168	164	0	0	0	0	0	2	0	0	0.012
.	19.01.15-16.15.43-1-452920	31	1	1	0	0	0	0	0	0	0	0	NA	NA	NA	9	10	496	164	163	0	0	0	0	0	3	0	0	0.018
.	19.01.15-16.15.45-1-452921	38	1	1	0	0	0	0	0	0	0	0	NA	NA	NA	8	12	496	164	165	0	0	0	3	0	0	0.006	0	0
.	19.01.15-16.15.49-1-452922	404	84	84	30	0	23	537	78	78	0	0	NA	NA	NA	95	121	563	181	190	304	129	104	225	44	42	0.4	0.243	0.221
.	19.01.15-16.16.05-1-452924	212	21	21	10	0	7	484	20	20	0	0	NA	NA	NA	61	68	533	177	171	274	122	88	52	10	1	0.098	0.056	0.006
.	19.01.15-16.16.14-1-452926	197	25	25	8	0	5	481	24	24	0	0	NA	NA	NA	65	66	527	176	176	268	123	90	54	15	16	0.102	0.085	0.091
.	19.01.15-16.16.28-1-452941	239	12	12	4	0	4	488	9	9	0	0	NA	NA	NA	83	73	529	176	181	270	123	95	35	13	2	0.066	0.074	0.011
.	19.01.15-16.16.46-1-452964	34	1	1	0	0	0	0	0	0	0	0	NA	NA	NA	7	12	495	165	165	0	0	0	0	2	0	0	0.012	0
.	19.01.15-16.16.49-1-452965	547	57	57	18	0	11	582	46	46	0	0	NA	NA	NA	160	169	591	195	196	327	144	111	94	26	21	0.159	0.133	0.107
.	19.01.15-16.16.55-1-452966	527	132	132	46	0	37	543	121	121	0	0	NA	NA	NA	141	127	554	193	193	298	135	110	292	40	70	0.527	0.207	0.363
.	19.01.15-16.16.55-1-452967	351	43	43	13	0	12	507	38	38	0	0	NA	NA	NA	96	93	535	183	188	276	129	102	67	30	20	0.125	0.164	0.106
.	19.01.15-16.17.02-1-452968	116	5	5	1	0	1	458	3	3	0	0	NA	NA	NA	34	43	518	168	170	257	116	85	18	0	2	0.035	0	0.012
.	19.01.15-16.17.17-1-452980	304	39	39	13	0	9	500	36	36	0	0	NA	NA	NA	80	78	532	183	176	278	130	92	67	30	10	0.126	0.164	0.057
.	19.01.15-16.18.19-1-453023	94	4	4	2	0	2	453	2	2	0	0	NA	NA	NA	25	35	511	169	168	256	113	84	4	2	2	0.008	0.012	0.012
.	19.01.15-16.18.23-1-453029	153	16	16	5	0	5	456	14	14	0	0	NA	NA	NA	47	33	509	169	168	255	117	84	35	14	0	0.069	0.083	0
.	19.01.15-16.18.32-1-453037	124	6	6	0	0	0	458	4	4	0	0	NA	NA	NA	34	34	504	173	170	251	121	86	11	0	0	0.022	0	0
.	19.01.15-16.18.32-1-453039	382	129	129	37	0	28	513	117	117	0	0	NA	NA	NA	108	103	550	182	184	292	127	94	302	45	54	0.549	0.247	0.293
.	19.01.15-16.18.34-1-453041	408	221	221	53	0	41	510	204	204	0	0	NA	NA	NA	112	101	549	180	185	282	127	101	425	59	51	0.774	0.328	0.276
.	19.01.15-16.18.38-1-453057	85	4	4	2	0	1	453	3	3	0	0	NA	NA	NA	30	24	500	168	169	250	118	85	14	8	0	0.028	0.048	0
.	19.01.15-16.18.39-1-453058	339	74	74	22	0	14	509	67	67	0	0	NA	NA	NA	102	95	548	172	188	286	121	102	175	46	32	0.319	0.267	0.17
.	19.01.15-16.18.50-1-453059	33	1	1	0	0	0	0	0	0	0	0	NA	NA	NA	4	14	500	164	163	0	0	0	0	1	0	0	0.006	0
.	19.01.15-16.18.54-1-453060	231	22	22	3	0	1	488	21	21	0	0	NA	NA	NA	62	70	532	171	180	275	117	96	47	10	1	0.088	0.058	0.006
.	19.01.15-16.18.57-1-453062	116	7	7	4	0	3	448	6	6	0	0	NA	NA	NA	35	29	504	173	165	248	119	81	17	8	8	0.034	0.046	0.048
.	19.01.15-16.19.11-1-453063	657	84	84	24	0	17	581	80	80	0	0	NA	NA	NA	185	167	583	203	194	327	147	107	199	45	26	0.341	0.222	0.134
.	19.01.15-16.19.21-1-453079	117	6	6	2	0	2	448	5	5	0	0	NA	NA	NA	35	29	510	167	165	254	114	80	21	0	4	0.041	0	0.024
.	19.01.15-16.19.47-1-453106	200	14	14	5	0	2	472	12	12	0	0	NA	NA	NA	51	47	515	172	173	264	120	88	49	0	1	0.095	0	0.006
.	19.01.15-16.20.20-1-453121	527	97	97	21	0	15	549	90	90	0	0	NA	NA	NA	153	135	573	190	185	310	139	100	176	43	42	0.307	0.226	0.227
.	19.01.15-16.20.29-1-453139	300	39	39	17	0	14	512	34	34	0	0	NA	NA	NA	83	100	541	187	185	282	133	97	99	5	19	0.183	0.027	0.103
.	19.01.15-16.20.52-1-453158	388	100	100	25	0	15	520	89	89	0	0	NA	NA	NA	119	103	551	181	184	295	127	98	243	39	15	0.441	0.215	0.082
.	19.01.15-16.21.09-1-453160	98	3	3	1	0	1	457	2	2	0	0	NA	NA	NA	29	40	510	174	169	255	120	82	11	0	0	0.022	0	0
.	19.01.15-16.21.26-1-453181	206	16	16	3	0	3	496	14	14	0	0	NA	NA	NA	57	82	546	180	169	284	126	86	57	1	11	0.104	0.006	0.065
.	19.01.15-16.21.36-1-453204	237	68	68	12	0	8	491	61	61	0	0	NA	NA	NA	70	70	531	174	178	277	120	94	142	38	12	0.267	0.218	0.067
.	19.01.15-16.21.50-1-453205	344	65	65	16	0	13	510	61	61	0	0	NA	NA	NA	101	92	542	180	183	281	128	101	156	29	25	0.288	0.161	0.137
.	19.01.15-16.22.01-1-453206	326	48	48	13	0	10	502	40	40	0	0	NA	NA	NA	96	82	534	179	182	275	128	99	96	13	18	0.18	0.073	0.099
.	19.01.15-16.22.01-1-453207	440	113	113	20	0	15	520	101	101	0	0	NA	NA	NA	110	103	558	180	178	297	128	95	245	37	47	0.439	0.206	0.264
.	19.01.15-16.22.24-1-453221	230	43	43	12	0	8	484	36	36	0	0	NA	NA	NA	61	64	523	179	175	265	126	93	108	22	12	0.207	0.123	0.069
.	19.01.15-16.22.32-1-453231	66	3	3	1	0	1	302	2	2	0	0	NA	NA	NA	24	12	496	165	164	168	76	58	3	0	0	0.006	0	0
.	19.01.15-16.23.06-1-453250	58	2	2	0	0	0	0	1	1	0	0	NA	NA	NA	19	6	491	165	163	0	0	0	6	0	0	0.012	0	0
.	19.01.15-16.23.09-1-453251	34	1	1	0	0	0	0	0	0	0	0	NA	NA	NA	7	8	494	163	164	0	0	0	2	0	0	0.004	0	0
.	19.01.15-16.23.09-1-453252	238	28	28	8	0	7	480	27	27	0	0	NA	NA	NA	57	63	532	172	172	275	118	87	49	21	14	0.092	0.122	0.081
.	19.01.15-16.23.14-1-453254	357	51	51	13	0	10	515	44	44	0	0	NA	NA	NA	93	106	556	179	184	290	126	99	128	27	14	0.23	0.151	0.076
.	19.01.15-16.23.14-1-453255	61	2	2	1	0	1	53	0	0	0	0	NA	NA	NA	17	14	496	166	165	23	19	11	3	1	0	0.006	0.006	0
.	19.01.15-16.23.21-1-453270	121	5	5	3	0	3	461	4	4	0	0	NA	NA	NA	37	38	512	170	169	256	119	86	15	0	6	0.029	0	0.036
.	19.01.15-16.23.29-1-453278	90	5	5	0	0	0	449	2	2	0	0	NA	NA	NA	39	35	509	169	170	250	115	84	8	6	0	0.016	0.036	0
.	19.01.15-16.23.37-1-453299	480	172	172	45	0	36	558	156	156	0	0	NA	NA	NA	133	141	571	193	190	314	141	103	347	53	65	0.608	0.275	0.342
.	19.01.15-16.23.41-1-453300	147	15	15	0	0	0	455	13	13	0	0	NA	NA	NA	53	45	516	173	169	254	117	84	13	4	16	0.025	0.023	0.095
.	19.01.15-16.23.41-1-453301	183	12	12	3	0	3	475	9	9	0	0	NA	NA	NA	53	54	519	174	174	266	120	89	23	16	0	0.044	0.092	0
.	19.01.15-16.24.01-1-453303	112	13	13	4	0	4	452	12	12	0	0	NA	NA	NA	42	30	507	170	166	252	119	81	30	2	3	0.059	0.012	0.018
.	19.01.15-16.24.14-1-453305	85	4	4	2	0	2	443	3	3	0	0	NA	NA	NA	16	23	499	171	166	245	117	81	10	0	0	0.02	0	0
.	19.01.15-16.24.19-1-453311	316	57	57	14	0	11	511	54	54	0	0	NA	NA	NA	86	92	539	183	183	284	129	98	161	35	24	0.299	0.191	0.131
.	19.01.15-16.24.27-1-453318	33	1	1	0	0	0	0	0	0	0	0	NA	NA	NA	12	11	495	165	164	0	0	0	0	0	0	0	0	0
.	19.01.15-16.24.30-1-453322	470	135	135	35	0	27	535	121	121	0	0	NA	NA	NA	115	126	575	181	183	309	127	99	308	61	56	0.536	0.337	0.306
.	19.01.15-16.24.31-1-453325	120	9	9	2	0	1	454	8	8	0	0	NA	NA	NA	35	42	516	171	168	255	118	81	11	4	1	0.021	0.023	0.006
.	19.01.15-16.24.38-1-453343	34	1	1	0	0	0	0	0	0	0	0	NA	NA	NA	7	7	493	163	164	0	0	0	1	0	0	0.002	0	0
.	19.01.15-16.24.38-1-453344	325	37	37	14	0	11	503	35	35	0	0	NA	NA	NA	94	81	536	184	174	278	134	91	82	10	16	0.153	0.054	0.092
.	19.01.15-16.24.51-1-453346	357	59	59	21	0	18	502	56	56	0	0	NA	NA	NA	101	87	528	188	184	275	132	95	133	17	28	0.252	0.09	0.152
.	19.01.15-16.24.52-1-453347	298	49	49	14	0	13	504	44	44	0	0	NA	NA	NA	83	88	543	184	174	285	131	88	91	47	24	0.168	0.255	0.138
.	19.01.15-16.25.01-1-453348	322	29	29	8	0	6	508	24	24	0	0	NA	NA	NA	94	94	552	180	175	294	126	88	62	16	9	0.112	0.089	0.051
.	19.01.15-16.25.14-1-453352	333	145	145	27	0	25	511	131	131	0	0	NA	NA	NA	86	98	548	178	185	289	124	98	328	20	38	0.599	0.112	0.205
.	19.01.15-16.26.20-1-453400	89	3	3	1	0	1	444	2	2	0	0	NA	NA	NA	29	20	497	171	165	246	118	80	3	1	1	0.006	0.006	0.006
.	19.01.15-16.26.21-1-453402	382	179	179	53	0	42	505	164	164	0	0	NA	NA	NA	116	94	543	179	185	282	123	100	367	68	48	0.676	0.38	0.259
.	19.01.15-16.26.23-1-453405	495	59	59	15	0	12	577	54	54	0	0	NA	NA	NA	165	159	583	191	198	328	136	113	143	32	22	0.245	0.168	0.111
.	19.01.15-16.26.29-1-453414	32	1	1	0	0	0	0	0	0	0	0	NA	NA	NA	15	8	492	166	163	0	0	0	1	0	0	0.002	0	0
.	19.01.15-16.26.31-1-453417	152	7	7	6	0	6	465	5	5	0	0	NA	NA	NA	38	42	516	167	172	262	115	88	15	1	4	0.029	0.006	0.023
.	19.01.15-16.26.31-1-453426	145	12	12	0	0	0	470	10	10	0	0	NA	NA	NA	38	54	524	172	171	264	118	88	32	4	3	0.061	0.023	0.018
.	19.01.15-16.26.41-1-453444	209	36	36	11	0	10	487	35	35	0	0	NA	NA	NA	61	69	528	179	175	271	126	90	88	7	14	0.167	0.039	0.08
.	19.01.15-16.26.49-1-453445	146	10	10	5	0	5	455	8	8	0	0	NA	NA	NA	40	37	510	173	167	253	119	83	23	0	12	0.045	0	0.072
.	19.01.15-16.26.58-1-453446	117	6	6	2	0	2	462	5	5	0	0	NA	NA	NA	35	41	513	169	172	260	114	88	10	12	0	0.019	0.071	0
.	19.01.15-16.27.20-1-453463	166	12	12	2	0	2	476	11	11	0	0	NA	NA	NA	57	57	521	172	177	264	121	91	13	13	3	0.025	0.076	0.017
.	19.01.15-16.27.24-1-453467	350	60	60	16	0	12	531	57	57	0	0	NA	NA	NA	100	112	557	188	180	298	136	97	109	17	29	0.196	0.09	0.161
.	19.01.15-16.27.45-1-453492	715	137	137	41	0	36	597	120	120	0	0	NA	NA	NA	189	187	599	200	201	333	146	118	311	38	29	0.519	0.19	0.144
.	19.01.15-16.27.49-1-453493	179	12	12	3	0	2	470	10	10	0	0	NA	NA	NA	46	48	516	171	174	261	119	90	30	7	0	0.058	0.041	0
.	19.01.15-16.27.56-1-453494	119	7	7	0	0	0	456	6	6	0	0	NA	NA	NA	34	38	511	172	168	256	118	82	12	3	0	0.023	0.017	0
.	19.01.15-16.28.04-1-453495	61	2	2	2	0	2	151	1	1	0	0	NA	NA	NA	25	17	496	168	166	82	37	32	8	0	0	0.016	0	0
.	19.01.15-16.28.06-1-453496	405	32	32	10	0	5	537	29	29	0	0	NA	NA	NA	116	131	567	195	182	299	140	98	61	8	13	0.108	0.041	0.071
.	19.01.15-16.28.12-1-453497	126	10	10	0	0	0	460	7	7	0	0	NA	NA	NA	36	40	513	173	167	255	122	83	28	0	4	0.055	0	0.024
.	19.01.15-16.28.13-1-453498	153	12	12	2	0	2	471	10	10	0	0	NA	NA	NA	65	53	523	170	173	263	120	88	23	3	2	0.044	0.018	0.012
.	19.01.15-16.28.19-1-453505	88	6	6	1	0	1	446	4	4	0	0	NA	NA	NA	22	29	504	167	171	250	113	83	4	5	4	0.008	0.03	0.023
.	19.01.15-16.29.00-1-453536	93	3	3	0	0	0	443	1	1	0	0	NA	NA	NA	21	20	503	164	166	250	110	83	4	0	0	0.008	0	0
.	19.01.15-16.29.01-1-453537	633	71	71	18	0	13	597	62	62	0	0	NA	NA	NA	184	180	600	198	195	343	146	108	194	34	39	0.323	0.172	0.2
.	19.01.15-16.29.04-1-453538	90	6	6	1	0	1	448	4	4	0	0	NA	NA	NA	39	26	501	172	166	247	120	81	0	0	9	0	0	0.054
.	19.01.15-16.29.04-1-453539	33	1	1	1	0	1	0	0	0	0	0	NA	NA	NA	8	12	497	165	163	0	0	0	0	1	0	0	0.006	0
.	19.01.15-16.29.06-1-453540	201	28	28	9	0	8	479	25	25	0	0	NA	NA	NA	64	62	525	173	177	265	124	90	50	16	5	0.095	0.092	0.028
.	19.01.15-16.29.16-1-453544	326	95	95	33	0	27	498	84	84	0	0	NA	NA	NA	83	74	534	180	173	278	130	90	201	27	51	0.376	0.15	0.295
.	19.01.15-16.29.24-1-453560	31	1	1	0	0	0	0	0	0	0	0	NA	NA	NA	9	7	494	163	163	0	0	0	1	0	0	0.002	0	0
.	19.01.15-16.29.26-1-453562	167	14	14	3	0	2	480	13	13	0	0	NA	NA	NA	54	60	522	172	179	265	121	94	25	6	6	0.048	0.035	0.034
.	19.01.15-16.29.34-1-453570	60	2	2	0	0	0	444	1	1	0	0	NA	NA	NA	20	25	502	171	165	246	117	81	2	0	3	0.004	0	0.018
.	19.01.15-16.29.46-1-453586	33	1	1	0	0	0	0	0	0	0	0	NA	NA	NA	12	14	499	166	162	0	0	0	0	0	0	0	0	0
.	19.01.15-16.29.46-1-453587	544	145	145	47	0	38	557	137	137	0	0	NA	NA	NA	161	142	562	194	199	301	139	117	342	49	52	0.609	0.253	0.261
.	19.01.15-16.29.47-1-453588	295	57	57	14	0	11	508	52	52	0	0	NA	NA	NA	91	92	545	179	181	287	124	97	154	34	12	0.283	0.19	0.066
.	19.01.15-16.29.53-1-453590	33	1	1	0	0	0	0	0	0	0	0	NA	NA	NA	9	5	489	165	164	0	0	0	0	0	0	0	0	0
.	19.01.15-16.29.55-1-453591	487	118	118	34	0	26	535	99	99	0	0	NA	NA	NA	141	124	566	193	178	300	141	94	249	48	30	0.44	0.249	0.169
.	19.01.15-16.29.55-1-453592	71	2	2	1	0	1	440	1	1	0	0	NA	NA	NA	23	20	500	167	166	242	115	83	4	0	3	0.008	0	0.018
.	19.01.15-16.30.01-1-453593	234	28	28	7	0	6	478	25	25	0	0	NA	NA	NA	85	61	523	174	177	266	122	90	59	16	13	0.113	0.092	0.073
.	19.01.15-16.30.08-1-453598	393	63	63	12	0	10	513	57	57	0	0	NA	NA	NA	97	103	549	181	186	289	125	99	142	14	17	0.259	0.077	0.091
.	19.01.15-16.30.43-1-453642	208	38	38	9	0	7	475	31	31	0	0	NA	NA	NA	71	53	518	174	174	264	121	90	79	2	22	0.153	0.011	0.126
.	19.01.15-16.31.08-1-453684	261	35	35	10	0	8	498	31	31	0	0	NA	NA	NA	72	80	540	174	179	283	122	93	80	10	3	0.148	0.057	0.017
.	19.01.15-16.31.10-1-453685	62	4	4	0	0	0	401	3	3	0	0	NA	NA	NA	20	22	498	168	169	224	102	75	8	0	0	0.016	0	0
.	19.01.15-16.31.14-1-453687	91	4	4	2	0	2	444	3	3	0	0	NA	NA	NA	28	23	505	167	164	248	116	80	3	4	2	0.006	0.024	0.012
.	19.01.15-16.31.34-1-453714	203	16	16	2	0	2	475	15	15	0	0	NA	NA	NA	72	57	518	175	177	261	124	90	38	5	6	0.073	0.029	0.034
.	19.01.15-16.31.41-1-453730	439	112	112	38	0	29	545	98	98	0	0	NA	NA	NA	130	129	563	195	184	303	143	99	242	40	43	0.43	0.205	0.234
.	19.01.15-16.31.48-1-453731	69	3	3	0	0	0	450	2	2	0	0	NA	NA	NA	25	35	511	171	166	251	119	80	12	0	0	0.023	0	0
.	19.01.15-16.31.57-1-453732	33	1	1	1	0	1	0	0	0	0	0	NA	NA	NA	12	11	495	165	164	0	0	0	1	0	0	0.002	0	0
.	19.01.15-16.32.00-1-453733	119	6	6	1	0	1	447	5	5	0	0	NA	NA	NA	39	28	505	169	167	247	119	81	22	0	5	0.044	0	0.03
.	19.01.15-16.32.03-1-453734	587	145	145	38	0	26	582	135	135	0	0	NA	NA	NA	147	169	582	202	198	324	147	111	352	65	32	0.605	0.322	0.162
.	19.01.15-16.32.03-1-453735	125	5	5	2	0	1	457	4	4	0	0	NA	NA	NA	37	38	509	171	171	252	116	89	4	0	5	0.008	0	0.029
.	19.01.15-16.32.08-1-453736	463	142	142	42	0	35	533	132	132	0	0	NA	NA	NA	107	114	555	185	187	298	133	102	322	78	39	0.58	0.422	0.209
.	19.01.15-16.32.13-1-453737	460	65	65	15	0	11	531	57	57	0	0	NA	NA	NA	138	117	567	184	179	307	131	93	166	32	33	0.293	0.174	0.184
.	19.01.15-16.32.15-1-453740	63	2	2	0	0	0	347	1	1	0	0	NA	NA	NA	15	27	504	171	165	194	86	67	5	0	0	0.01	0	0
.	19.01.15-16.32.18-1-453745	444	138	138	41	0	35	529	125	125	0	0	NA	NA	NA	113	116	554	190	185	292	137	100	304	57	44	0.549	0.3	0.238
.	19.01.15-16.32.26-1-453753	365	30	30	10	0	6	492	27	27	0	0	NA	NA	NA	100	78	535	181	175	276	128	88	89	5	13	0.166	0.028	0.074
.	19.01.15-16.32.26-1-453758	524	104	104	16	0	12	534	95	95	0	0	NA	NA	NA	143	122	563	188	184	302	135	97	255	18	40	0.453	0.096	0.217
.	19.01.15-16.32.50-1-453782	114	12	12	2	0	1	465	10	10	0	0	NA	NA	NA	37	47	517	171	172	259	120	86	26	2	2	0.05	0.012	0.012
.	19.01.15-16.33.37-1-453891	246	41	41	11	0	9	474	38	38	0	0	NA	NA	NA	72	56	522	174	173	263	121	90	76	9	4	0.146	0.052	0.023
.	19.01.15-16.34.11-1-453965	147	10	10	5	0	3	464	8	8	0	0	NA	NA	NA	47	43	510	173	173	256	120	88	21	6	5	0.041	0.035	0.029
.	19.01.15-16.34.13-1-453966	31	1	1	0	0	0	0	0	0	0	0	NA	NA	NA	10	10	495	165	163	0	0	0	2	0	0	0.004	0	0
.	19.01.15-16.34.15-1-453970	34	1	1	0	0	0	0	0	0	0	0	NA	NA	NA	9	10	496	163	164	0	0	0	2	0	0	0.004	0	0
.	19.01.15-16.34.17-1-453973	92	3	3	0	0	0	441	2	2	0	0	NA	NA	NA	28	25	507	165	166	249	110	82	1	0	2	0.002	0	0.012
.	19.01.15-16.34.29-1-453985	60	2	2	1	0	0	454	1	1	0	0	NA	NA	NA	18	24	501	168	168	252	117	85	8	0	0	0.016	0	0
.	19.01.15-16.34.42-1-454004	125	12	12	4	0	2	463	9	9	0	0	NA	NA	NA	44	45	509	176	173	253	123	87	23	7	12	0.045	0.04	0.069
.	19.01.15-16.34.55-1-454006	264	71	71	21	0	17	486	68	68	0	0	NA	NA	NA	68	70	527	176	180	269	123	94	185	16	30	0.351	0.091	0.167
.	19.01.15-16.34.57-1-454007	478	94	94	27	0	19	560	85	85	0	0	NA	NA	NA	131	141	574	205	175	318	149	93	201	39	33	0.35	0.19	0.189
.	19.01.15-16.35.02-1-454008	330	77	77	22	0	17	499	70	70	0	0	NA	NA	NA	102	87	532	184	184	276	127	96	175	35	12	0.329	0.19	0.065
.	19.01.15-16.35.21-1-454018	410	43	43	9	0	6	546	40	40	0	0	NA	NA	NA	138	130	567	185	191	306	133	107	100	10	7	0.176	0.054	0.037
.	19.01.15-16.35.22-1-454019	38	1	1	1	0	1	0	0	0	0	0	NA	NA	NA	13	14	495	167	165	0	0	0	1	0	0	0.002	0	0
.	19.01.15-16.35.26-1-454031	361	80	80	24	0	16	521	75	75	0	0	NA	NA	NA	109	104	554	183	180	294	131	96	182	36	26	0.329	0.197	0.144
.	19.01.15-16.35.50-1-454054	383	76	76	20	0	14	524	63	63	0	0	NA	NA	NA	108	116	548	190	191	290	133	101	153	40	37	0.279	0.211	0.194
.	19.01.15-16.36.00-1-454055	36	1	1	0	0	0	0	0	0	0	0	NA	NA	NA	8	9	494	165	163	0	0	0	0	0	1	0	0	0.006
.	19.01.15-16.36.04-1-454057	61	2	2	2	0	2	351	1	1	0	0	NA	NA	NA	19	17	496	169	165	198	90	63	0	3	0	0	0.018	0
.	19.01.15-16.36.11-1-454058	150	11	11	2	0	2	480	9	9	0	0	NA	NA	NA	44	59	527	169	176	271	118	91	26	5	1	0.049	0.03	0.006
.	19.01.15-16.36.14-1-454060	178	8	8	1	0	1	474	7	7	0	0	NA	NA	NA	42	51	517	177	170	261	126	87	25	2	4	0.048	0.011	0.024
.	19.01.15-16.36.24-1-454071	174	14	14	3	0	3	469	12	12	0	0	NA	NA	NA	49	53	520	175	171	260	122	87	28	6	9	0.054	0.034	0.053
.	19.01.15-16.36.30-1-454079	177	14	14	3	0	2	478	11	11	0	0	NA	NA	NA	39	52	516	174	175	263	124	91	34	12	2	0.066	0.069	0.011
.	19.01.15-16.36.33-1-454084	371	130	130	28	0	23	495	121	121	0	0	NA	NA	NA	103	82	535	176	184	281	118	96	278	63	36	0.52	0.358	0.196
.	19.01.15-16.36.35-1-454085	30	1	1	0	0	0	0	0	0	0	0	NA	NA	NA	12	9	492	165	165	0	0	0	0	0	0	0	0	0
.	19.01.15-16.36.38-1-454101	89	4	4	0	0	0	445	3	3	0	0	NA	NA	NA	29	24	503	168	166	249	115	81	5	3	3	0.01	0.018	0.018
.	19.01.15-16.36.44-1-454102	361	149	149	38	0	32	514	138	138	0	0	NA	NA	NA	84	101	556	179	179	297	123	94	269	76	46	0.484	0.425	0.257
.	19.01.15-16.36.51-1-454103	60	2	2	0	0	0	442	1	1	0	0	NA	NA	NA	22	19	498	167	167	246	115	81	3	4	0	0.006	0.024	0
.	19.01.15-16.36.52-1-454104	474	97	97	21	0	14	537	88	88	0	0	NA	NA	NA	117	119	560	192	180	305	137	95	243	35	39	0.434	0.182	0.217
.	19.01.15-16.37.00-1-454105	88	5	5	0	0	0	437	4	4	0	0	NA	NA	NA	29	18	504	164	163	247	111	79	15	0	0	0.03	0	0
.	19.01.15-16.37.01-1-454106	115	9	9	4	0	4	453	8	8	0	0	NA	NA	NA	41	33	509	165	172	252	114	87	11	9	7	0.022	0.055	0.041
.	19.01.15-16.37.11-1-454107	378	88	88	21	0	13	519	81	81	0	0	NA	NA	NA	109	104	546	185	186	289	131	99	214	45	17	0.392	0.243	0.091
.	19.01.15-16.37.12-1-454108	582	137	137	43	0	36	566	124	124	0	0	NA	NA	NA	156	146	575	192	192	318	139	109	303	27	54	0.527	0.141	0.281
.	19.01.15-16.37.15-1-454111	264	97	97	32	0	23	492	93	93	0	0	NA	NA	NA	81	70	533	173	177	277	121	94	209	39	33	0.392	0.225	0.186
.	19.01.15-16.37.21-1-454118	618	81	81	17	0	11	578	78	78	0	0	NA	NA	NA	160	165	574	201	203	315	150	113	211	44	23	0.368	0.219	0.113
.	19.01.15-16.37.45-1-454154	35	1	1	0	0	0	0	0	0	0	0	NA	NA	NA	10	7	493	164	163	0	0	0	0	0	1	0	0	0.006
.	19.01.15-16.38.00-1-454155	36	1	1	0	0	0	0	0	0	0	0	NA	NA	NA	10	8	490	168	163	0	0	0	0	0	0	0	0	0
.	19.01.15-16.38.14-1-454157	355	104	104	23	0	17	494	91	91	0	0	NA	NA	NA	90	80	538	180	175	279	124	91	194	56	24	0.361	0.311	0.137
.	19.01.15-16.39.35-1-454219	269	84	84	17	0	13	505	79	79	0	0	NA	NA	NA	77	89	542	181	179	284	127	94	184	18	23	0.339	0.099	0.128
.	19.01.15-16.40.01-1-454237	148	19	19	7	0	5	469	17	17	0	0	NA	NA	NA	43	47	516	174	170	261	123	85	47	10	8	0.091	0.057	0.047
.	19.01.15-16.40.06-1-454242	147	13	13	2	0	1	477	11	11	0	0	NA	NA	NA	44	56	518	177	174	262	124	91	31	3	10	0.06	0.017	0.057
.	19.01.15-16.40.07-1-454243	91	5	5	1	0	1	455	4	4	0	0	NA	NA	NA	31	33	500	171	175	248	118	89	14	0	7	0.028	0	0.04
.	19.01.15-16.40.17-1-454249	240	21	21	5	0	3	490	19	19	0	0	NA	NA	NA	69	70	535	172	176	277	120	93	35	6	9	0.065	0.035	0.051
.	19.01.15-16.40.26-1-454262	118	7	7	0	0	0	458	6	6	0	0	NA	NA	NA	36	40	514	170	169	257	115	86	14	4	3	0.027	0.024	0.018
.	19.01.15-16.40.31-1-454273	322	120	120	32	0	27	520	109	109	0	0	NA	NA	NA	78	100	542	181	190	290	125	105	270	52	19	0.498	0.287	0.1
.	19.01.15-16.40.32-1-454274	30	1	1	1	0	1	0	0	0	0	0	NA	NA	NA	12	3	489	163	164	0	0	0	1	0	0	0.002	0	0
.	19.01.15-16.40.34-1-454276	60	5	5	3	0	3	443	4	4	0	0	NA	NA	NA	20	24	498	173	166	241	120	82	7	5	0	0.014	0.029	0
.	19.01.15-16.40.35-1-454277	59	3	3	0	0	0	49	1	1	0	0	NA	NA	NA	19	12	492	167	166	29	13	7	1	6	0	0.002	0.036	0
.	19.01.15-16.40.37-1-454293	292	76	76	20	0	18	483	67	67	0	0	NA	NA	NA	79	71	533	180	171	272	124	87	177	24	38	0.332	0.133	0.222
.	19.01.15-16.40.38-1-454294	467	155	155	31	0	26	562	147	147	0	0	NA	NA	NA	106	146	567	202	190	309	146	107	298	63	56	0.526	0.312	0.295
.	19.01.15-16.40.42-1-454295	147	8	8	2	0	2	458	7	7	0	0	NA	NA	NA	55	40	512	173	168	256	118	84	21	0	3	0.041	0	0.018
.	19.01.15-16.40.57-1-454296	177	12	12	2	0	2	479	11	11	0	0	NA	NA	NA	64	60	517	180	176	265	125	89	19	14	5	0.037	0.078	0.028
.	19.01.15-16.40.57-1-454297	89	6	6	2	0	2	449	4	4	0	0	NA	NA	NA	32	30	507	170	166	254	115	80	10	9	0	0.02	0.053	0
.	19.01.15-16.41.07-1-454299	122	11	11	1	0	1	455	9	9	0	0	NA	NA	NA	39	39	514	167	171	255	117	83	17	2	2	0.033	0.012	0.012
.	19.01.15-16.41.14-1-454323	243	14	14	6	0	4	485	12	12	0	0	NA	NA	NA	72	69	527	174	181	271	118	96	19	19	6	0.036	0.109	0.033
.	19.01.15-16.41.21-1-454330	179	14	14	4	0	3	473	13	13	0	0	NA	NA	NA	39	51	526	167	171	270	116	87	33	7	15	0.063	0.042	0.088
.	19.01.15-16.41.25-1-454335	172	22	22	3	0	2	470	20	20	0	0	NA	NA	NA	50	52	524	171	170	265	119	86	39	6	5	0.074	0.035	0.029
.	19.01.15-16.41.31-1-454349	535	97	97	24	0	19	548	91	91	0	0	NA	NA	NA	146	138	574	197	180	316	139	93	232	46	13	0.404	0.234	0.072
.	19.01.15-16.41.41-1-454367	436	132	132	39	0	29	540	119	119	0	0	NA	NA	NA	121	116	556	195	178	301	145	94	283	55	58	0.509	0.282	0.326
.	19.01.15-16.41.42-1-454368	196	9	9	3	0	3	460	7	7	0	0	NA	NA	NA	48	36	505	172	172	253	119	88	12	0	10	0.024	0	0.058
.	19.01.15-16.41.50-1-454369	531	96	96	27	0	23	558	88	88	0	0	NA	NA	NA	151	148	579	196	186	314	144	100	233	53	28	0.402	0.27	0.151
.	19.01.15-16.41.53-1-454370	96	6	6	1	0	1	453	5	5	0	0	NA	NA	NA	31	30	505	166	172	250	115	88	16	4	0	0.032	0.024	0
.	19.01.15-16.42.02-1-454466	305	21	21	7	0	3	502	20	20	0	0	NA	NA	NA	104	89	534	180	188	275	125	102	37	26	9	0.069	0.144	0.048
.	19.01.15-16.42.12-1-454467	183	28	28	2	0	2	472	26	26	0	0	NA	NA	NA	56	53	519	175	172	266	118	88	36	14	13	0.069	0.08	0.076
.	19.01.15-16.42.25-1-454481	118	8	8	3	0	3	458	7	7	0	0	NA	NA	NA	28	38	513	170	168	256	118	84	13	11	8	0.025	0.065	0.048
.	19.01.15-16.42.54-1-454509	259	23	23	5	0	4	506	22	22	0	0	NA	NA	NA	79	85	543	183	172	286	130	90	38	8	15	0.07	0.044	0.087
.	19.01.15-16.43.08-1-454510	30	1	1	1	0	1	0	0	0	0	0	NA	NA	NA	7	12	496	165	164	0	0	0	0	3	0	0	0.018	0
.	19.01.15-16.43.13-1-454511	304	70	70	23	0	17	520	60	60	0	0	NA	NA	NA	99	109	552	182	188	286	132	102	165	15	37	0.299	0.082	0.197
.	19.01.15-16.43.23-1-454522	60	3	3	2	0	1	448	2	2	0	0	NA	NA	NA	23	24	501	169	167	246	117	85	10	0	4	0.02	0	0.024
.	19.01.15-16.43.50-1-454555	37	1	1	0	0	0	0	0	0	0	0	NA	NA	NA	10	7	492	166	162	0	0	0	0	0	1	0	0	0.006
.	19.01.15-16.43.54-1-454556	327	91	91	22	0	16	502	87	87	0	0	NA	NA	NA	68	80	535	176	182	280	124	98	229	33	30	0.428	0.188	0.165
.	19.01.15-16.43.54-1-454557	144	8	8	1	0	0	471	7	7	0	0	NA	NA	NA	52	53	521	173	172	264	120	87	12	8	0	0.023	0.046	0
.	19.01.15-16.43.59-1-454559	266	99	99	26	0	21	482	88	88	0	0	NA	NA	NA	76	61	527	174	173	268	124	90	252	15	31	0.478	0.086	0.179
.	19.01.15-16.44.06-1-454560	534	97	97	19	0	15	566	94	94	0	0	NA	NA	NA	149	149	573	198	191	316	144	106	245	33	39	0.428	0.167	0.204
.	19.01.15-16.44.08-1-454561	118	7	7	2	0	2	466	5	5	0	0	NA	NA	NA	40	44	511	171	175	259	119	88	16	0	6	0.031	0	0.034
.	19.01.15-16.44.14-1-454563	63	3	3	1	0	1	442	2	2	0	0	NA	NA	NA	24	26	506	166	167	248	112	82	15	0	0	0.03	0	0
.	19.01.15-16.44.25-1-454575	91	3	3	0	0	0	444	2	2	0	0	NA	NA	NA	26	23	506	164	166	248	113	83	5	0	1	0.01	0	0.006
.	19.01.15-16.44.29-1-454580	403	87	87	28	0	21	514	82	82	0	0	NA	NA	NA	107	92	546	180	179	290	129	95	211	33	45	0.386	0.183	0.251
.	19.01.15-16.44.32-1-454583	117	8	8	1	0	0	453	7	7	0	0	NA	NA	NA	35	38	512	171	168	256	115	82	18	10	0	0.035	0.058	0
.	19.01.15-16.44.38-1-454600	60	2	2	0	0	0	445	1	1	0	0	NA	NA	NA	15	17	497	167	166	245	116	84	6	0	0	0.012	0	0
.	19.01.15-16.44.42-1-454601	150	5	5	2	0	1	457	3	3	0	0	NA	NA	NA	59	40	513	173	167	256	117	84	10	10	4	0.019	0.058	0.024
.	19.01.15-16.44.51-1-454603	210	51	51	18	0	12	479	48	48	0	0	NA	NA	NA	61	59	516	178	178	262	123	94	151	22	19	0.293	0.124	0.107
.	19.01.15-16.44.52-1-454604	941	152	152	31	0	25	672	142	142	0	0	NA	NA	NA	226	268	661	216	204	396	160	116	354	58	34	0.536	0.269	0.167
.	19.01.15-16.44.53-1-454605	119	5	5	2	0	2	455	4	4	0	0	NA	NA	NA	39	34	512	169	166	255	117	83	12	0	0	0.023	0	0
.	19.01.15-16.45.05-1-454606	289	48	48	10	0	8	515	43	43	0	0	NA	NA	NA	90	108	551	187	183	290	130	95	98	32	12	0.178	0.171	0.066
.	19.01.15-16.45.09-1-454607	322	175	175	48	0	44	512	154	154	0	0	NA	NA	NA	94	98	553	178	180	294	124	94	368	60	41	0.665	0.337	0.228
.	19.01.15-16.46.07-1-454651	535	75	75	24	0	17	551	70	70	0	0	NA	NA	NA	121	133	567	193	186	309	141	101	168	34	48	0.296	0.176	0.258
.	19.01.15-16.46.08-1-454652	147	7	7	1	0	1	455	3	3	0	0	NA	NA	NA	34	32	508	167	170	256	112	87	10	4	0	0.02	0.024	0
.	19.01.15-16.46.13-1-454653	173	21	21	6	0	6	465	18	18	0	0	NA	NA	NA	45	46	510	178	171	256	123	86	47	7	9	0.092	0.039	0.053
.	19.01.15-16.46.25-1-454668	223	18	18	4	0	4	488	16	16	0	0	NA	NA	NA	66	71	524	178	182	269	126	93	26	11	3	0.05	0.062	0.016
.	19.01.15-16.46.26-1-454670	155	7	7	0	0	0	465	5	5	0	0	NA	NA	NA	52	56	524	173	172	261	119	85	20	2	2	0.038	0.012	0.012
.	19.01.15-16.46.27-1-454671	128	6	6	1	0	1	450	4	4	0	0	NA	NA	NA	52	41	506	170	178	244	117	89	8	5	4	0.016	0.029	0.022
.	19.01.15-16.46.36-1-454679	495	107	107	35	0	24	536	98	98	0	0	NA	NA	NA	130	124	563	189	185	299	138	99	248	77	36	0.44	0.407	0.195
.	19.01.15-16.46.48-1-454695	229	75	75	18	0	14	505	70	70	0	0	NA	NA	NA	74	86	539	179	181	281	128	96	181	32	14	0.336	0.179	0.077
.	19.01.15-16.46.48-1-454696	90	6	6	2	0	2	442	5	5	0	0	NA	NA	NA	40	30	507	168	168	249	113	80	10	6	0	0.02	0.036	0
.	19.01.15-16.46.53-1-454697	509	125	125	21	0	16	556	113	113	0	0	NA	NA	NA	120	145	576	189	193	316	133	107	261	56	38	0.453	0.296	0.197
.	19.01.15-16.46.57-1-454698	364	96	96	25	0	23	512	86	86	0	0	NA	NA	NA	94	94	547	180	180	293	123	96	202	63	23	0.369	0.35	0.128
.	19.01.15-16.47.09-1-454699	612	128	128	39	0	29	579	119	119	0	0	NA	NA	NA	165	166	586	197	196	326	143	110	286	57	44	0.488	0.289	0.224
.	19.01.15-16.48.33-1-454763	299	59	59	17	0	16	503	53	53	0	0	NA	NA	NA	87	86	535	182	182	280	127	96	137	28	16	0.256	0.154	0.088
.	19.01.15-16.48.37-1-454779	351	43	43	12	0	10	503	40	40	0	0	NA	NA	NA	94	89	545	175	182	286	121	96	67	26	20	0.123	0.149	0.11
.	19.01.15-16.48.43-1-454781	148	7	7	1	0	1	462	6	6	0	0	NA	NA	NA	41	42	516	170	169	261	116	85	5	6	1	0.01	0.035	0.006
.	19.01.15-16.48.57-1-454783	477	117	117	33	0	27	544	104	104	0	0	NA	NA	NA	113	125	558	192	188	302	139	103	285	58	14	0.511	0.302	0.074
.	19.01.15-16.49.06-1-454784	338	60	60	22	0	18	502	57	57	0	0	NA	NA	NA	94	83	537	179	180	282	125	95	145	29	25	0.27	0.162	0.139
.	19.01.15-16.49.31-1-454802	34	1	1	0	0	0	0	0	0	0	0	NA	NA	NA	9	11	494	165	165	0	0	0	0	0	0	0	0	0
.	19.01.15-16.49.34-1-454812	174	21	21	8	0	4	477	18	18	0	0	NA	NA	NA	46	55	517	177	174	264	123	90	54	8	12	0.104	0.045	0.069
.	19.01.15-16.49.38-1-454828	727	113	113	22	0	17	591	105	105	0	0	NA	NA	NA	186	179	592	207	193	333	154	104	306	18	28	0.517	0.087	0.145
.	19.01.15-16.49.40-1-454829	305	27	27	1	0	1	498	20	20	0	0	NA	NA	NA	83	78	533	180	178	277	129	92	65	22	1	0.122	0.122	0.006
.	19.01.15-16.49.47-1-454830	122	13	13	2	0	2	461	12	12	0	0	NA	NA	NA	37	39	512	169	171	257	117	87	33	6	2	0.064	0.036	0.012
.	19.01.15-16.49.53-1-454832	59	2	2	0	0	0	252	1	1	0	0	NA	NA	NA	20	18	500	165	166	138	70	44	0	1	2	0	0.006	0.012
.	19.01.15-16.50.03-1-454837	147	22	22	8	0	6	452	21	21	0	0	NA	NA	NA	51	37	512	166	172	253	112	87	46	10	7	0.09	0.06	0.041
.	19.01.15-16.50.07-1-454838	268	74	74	12	0	9	490	67	67	0	0	NA	NA	NA	83	67	524	177	179	272	123	95	132	27	29	0.252	0.153	0.162
.	19.01.15-16.50.08-1-454839	139	9	9	1	0	1	464	7	7	0	0	NA	NA	NA	44	45	518	172	168	259	120	85	32	1	0	0.062	0.006	0
.	19.01.15-16.50.12-1-454841	380	84	84	28	0	22	530	82	82	0	0	NA	NA	NA	113	115	557	191	180	297	138	95	192	54	39	0.345	0.283	0.217
.	19.01.15-16.50.17-1-454846	182	35	35	9	0	7	464	33	33	0	0	NA	NA	NA	51	38	512	171	168	260	120	84	76	12	13	0.148	0.07	0.077
.	19.01.15-16.50.22-1-454852	290	69	69	22	0	19	505	66	66	0	0	NA	NA	NA	85	85	540	180	178	283	127	95	196	22	12	0.363	0.122	0.067
.	19.01.15-16.50.30-1-454869	291	92	92	22	0	13	494	84	84	0	0	NA	NA	NA	85	76	525	179	185	269	126	99	222	25	28	0.423	0.14	0.151
.	19.01.15-16.50.43-1-454887	358	59	59	18	0	12	524	53	53	0	0	NA	NA	NA	99	104	543	193	181	285	142	97	166	36	7	0.306	0.187	0.039
.	19.01.15-16.51.05-1-454889	556	78	78	19	0	14	568	73	73	0	0	NA	NA	NA	153	153	575	192	199	315	139	114	196	40	25	0.341	0.208	0.126
.	19.01.15-16.51.13-1-454890	521	123	123	27	0	23	555	116	116	0	0	NA	NA	NA	138	149	594	183	185	327	130	98	280	44	61	0.471	0.24	0.33
.	19.01.15-16.52.05-1-454933	176	10	10	2	0	2	479	8	8	0	0	NA	NA	NA	53	63	521	176	179	268	120	91	14	3	5	0.027	0.017	0.028
.	19.01.15-16.52.09-1-454934	296	21	21	3	0	2	503	19	19	0	0	NA	NA	NA	90	89	530	188	184	276	132	95	40	7	5	0.075	0.037	0.027
.	19.01.15-16.52.34-1-454959	503	60	60	21	0	17	571	53	53	0	0	NA	NA	NA	132	158	572	205	194	311	150	110	102	32	38	0.178	0.156	0.196
.	19.01.15-16.52.34-1-454960	616	129	129	37	0	24	580	117	117	0	0	NA	NA	NA	167	167	598	191	191	337	137	106	290	47	52	0.485	0.246	0.272
.	19.01.15-16.52.37-1-454976	144	14	14	3	0	3	455	11	11	0	0	NA	NA	NA	38	32	508	168	169	257	114	84	29	5	6	0.057	0.03	0.036
.	19.01.15-16.52.38-1-454977	265	19	19	4	0	2	493	16	16	0	0	NA	NA	NA	78	72	527	178	180	271	127	95	67	10	1	0.127	0.056	0.006
.	19.01.15-16.52.38-1-454978	352	39	39	10	0	9	534	37	37	0	0	NA	NA	NA	111	125	566	180	192	304	127	103	103	12	7	0.182	0.067	0.036
.	19.01.15-16.52.52-1-454980	121	4	4	1	0	1	450	3	3	0	0	NA	NA	NA	37	32	507	171	167	252	116	82	3	4	3	0.006	0.023	0.018
.	19.01.15-16.53.00-1-454981	152	11	11	7	0	6	463	9	9	0	0	NA	NA	NA	47	49	515	171	176	258	117	88	26	4	11	0.05	0.023	0.062
.	19.01.15-16.53.06-1-454982	178	26	26	1	0	1	475	21	21	0	0	NA	NA	NA	58	59	536	167	169	273	116	86	45	4	3	0.084	0.024	0.018
.	19.01.15-16.53.12-1-454983	326	40	40	9	0	8	493	37	37	0	0	NA	NA	NA	82	80	532	186	175	274	132	87	81	30	11	0.152	0.161	0.063
.	19.01.15-16.53.20-1-454992	64	4	4	1	0	1	446	3	3	0	0	NA	NA	NA	16	24	501	165	171	249	116	81	4	0	1	0.008	0	0.006
.	19.01.15-16.53.24-1-454995	35	1	1	1	0	1	0	0	0	0	0	NA	NA	NA	7	7	489	168	163	0	0	0	0	0	0	0	0	0
.	19.01.15-16.53.28-1-455001	605	135	135	38	0	33	567	116	116	0	0	NA	NA	NA	158	151	574	192	198	316	138	113	293	32	50	0.51	0.167	0.253
.	19.01.15-16.53.34-1-455007	94	3	3	2	0	2	439	2	2	0	0	NA	NA	NA	34	23	500	170	166	242	116	81	5	0	7	0.01	0	0.042
.	19.01.15-16.53.40-1-455030	91	5	5	1	0	1	453	4	4	0	0	NA	NA	NA	23	31	506	167	171	249	116	88	13	0	1	0.026	0	0.006
.	19.01.15-16.53.40-1-455031	92	6	6	3	0	2	456	5	5	0	0	NA	NA	NA	22	34	507	172	168	253	119	84	11	6	0	0.022	0.035	0
.	19.01.15-16.53.47-1-455032	174	9	9	2	0	2	466	8	8	0	0	NA	NA	NA	54	44	512	175	170	260	120	86	17	11	5	0.033	0.063	0.029
.	19.01.15-16.53.48-1-455033	390	83	83	27	0	22	537	76	76	0	0	NA	NA	NA	108	124	550	197	190	292	145	100	200	37	31	0.364	0.188	0.163
.	19.01.15-16.53.55-1-455034	266	29	29	14	0	10	496	27	27	0	0	NA	NA	NA	71	81	546	176	172	282	126	88	72	17	15	0.132	0.097	0.087
.	19.01.15-16.53.56-1-455036	377	49	49	16	0	10	519	44	44	0	0	NA	NA	NA	109	104	547	183	187	288	131	100	106	6	8	0.194	0.033	0.043
.	19.01.15-16.54.09-1-455037	183	7	7	2	0	1	459	3	3	0	0	NA	NA	NA	42	49	521	173	168	260	117	82	10	4	0	0.019	0.023	0
.	19.01.15-16.54.11-1-455038	126	22	22	4	0	3	449	21	21	0	0	NA	NA	NA	44	34	511	168	168	253	114	82	44	0	8	0.086	0	0.048
.	19.01.15-16.54.11-1-455039	117	5	5	0	0	0	446	4	4	0	0	NA	NA	NA	34	27	503	168	169	250	115	81	13	0	0	0.026	0	0
.	19.01.15-16.54.37-1-455074	209	17	17	2	0	2	467	15	15	0	0	NA	NA	NA	62	47	518	173	169	260	121	86	43	13	0	0.083	0.075	0
.	19.01.15-16.54.37-1-455075	355	112	112	31	0	24	499	106	106	0	0	NA	NA	NA	106	84	538	175	184	280	119	100	248	48	26	0.461	0.274	0.141
.	19.01.15-16.55.06-1-455077	62	2	2	1	0	1	296	1	1	0	0	NA	NA	NA	17	17	498	168	164	168	69	59	6	0	0	0.012	0	0
.	19.01.15-16.55.07-1-455078	329	80	80	32	0	28	486	75	75	0	0	NA	NA	NA	88	64	521	185	171	268	131	87	176	58	30	0.338	0.314	0.175
.	19.01.15-16.55.15-1-455082	181	10	10	1	0	1	466	8	8	0	0	NA	NA	NA	56	49	513	175	174	258	121	87	20	2	12	0.039	0.011	0.069
.	19.01.15-16.55.20-1-455088	32	1	1	0	0	0	0	0	0	0	0	NA	NA	NA	9	6	490	165	164	0	0	0	0	0	1	0	0	0.006
.	19.01.15-16.55.20-1-455089	115	11	11	4	0	4	445	9	9	0	0	NA	NA	NA	26	17	496	166	168	247	115	83	24	1	2	0.048	0.006	0.012
.	19.01.15-16.55.22-1-455093	93	5	5	1	0	1	454	4	4	0	0	NA	NA	NA	22	33	504	170	172	251	114	89	8	2	0	0.016	0.012	0
.	19.01.15-16.55.23-1-455094	100	5	5	1	0	1	451	4	4	0	0	NA	NA	NA	27	30	506	169	168	250	118	83	17	1	0	0.034	0.006	0
.	19.01.15-16.55.36-1-455119	150	8	8	2	0	2	479	7	7	0	0	NA	NA	NA	45	63	530	172	174	272	119	88	8	11	8	0.015	0.064	0.046
.	19.01.15-16.55.36-1-455120	436	108	108	26	0	19	540	99	99	0	0	NA	NA	NA	123	121	565	186	183	308	132	100	256	23	41	0.453	0.124	0.224
.	19.01.15-16.55.39-1-455128	63	2	2	1	0	1	441	1	1	0	0	NA	NA	NA	19	21	497	169	168	243	115	83	4	0	0	0.008	0	0
.	19.01.15-16.55.40-1-455129	322	41	41	13	0	9	492	35	35	0	0	NA	NA	NA	87	79	537	177	178	279	119	94	106	2	16	0.197	0.011	0.09
.	19.01.15-16.56.00-1-455130	145	6	6	1	0	1	464	5	5	0	0	NA	NA	NA	32	40	509	170	174	256	118	90	14	0	0	0.028	0	0
.	19.01.15-16.56.02-1-455131	120	4	4	3	0	3	460	3	3	0	0	NA	NA	NA	39	32	511	167	167	262	114	84	7	6	0	0.014	0.036	0
.	19.01.15-16.56.05-1-455133	402	74	74	27	0	21	532	69	69	0	0	NA	NA	NA	107	111	553	181	190	297	129	106	180	47	35	0.325	0.26	0.184
.	19.01.15-16.56.17-1-455138	327	77	77	20	0	16	515	71	71	0	0	NA	NA	NA	85	97	543	182	185	283	130	102	162	51	30	0.298	0.28	0.162
.	19.01.15-16.56.17-1-455140	123	9	9	2	0	2	466	7	7	0	0	NA	NA	NA	47	53	518	174	174	257	121	88	13	5	1	0.025	0.029	0.006
.	19.01.15-16.56.26-1-455151	86	6	6	1	0	1	447	4	4	0	0	NA	NA	NA	14	20	499	165	169	247	115	85	13	0	1	0.026	0	0.006
.	19.01.15-16.56.31-1-455157	115	7	7	1	0	1	462	6	6	0	0	NA	NA	NA	41	44	515	170	172	260	118	84	21	0	1	0.041	0	0.006
.	19.01.15-16.56.36-1-455175	314	110	110	22	0	20	488	100	100	0	0	NA	NA	NA	98	70	528	178	177	270	126	92	257	46	24	0.487	0.258	0.136
.	19.01.15-16.56.41-1-455176	30	1	1	0	0	0	0	0	0	0	0	NA	NA	NA	12	7	492	165	163	0	0	0	0	0	0	0	0	0
.	19.01.15-16.56.43-1-455177	388	147	147	49	0	39	522	138	138	0	0	NA	NA	NA	99	106	553	187	179	296	132	94	319	83	48	0.577	0.444	0.268
.	19.01.15-16.56.52-1-455178	569	133	133	50	0	35	587	127	127	0	0	NA	NA	NA	145	181	605	197	192	338	141	108	307	62	33	0.507	0.315	0.172
.	19.01.15-16.56.56-1-455179	65	2	2	0	0	0	441	1	1	0	0	NA	NA	NA	32	20	500	167	166	245	113	83	8	0	0	0.016	0	0
.	19.01.15-16.57.07-1-455180	36	1	1	0	0	0	0	0	0	0	0	NA	NA	NA	13	8	492	165	164	0	0	0	1	0	0	0.002	0	0
.	19.01.15-16.57.12-1-455181	301	125	125	39	0	25	499	118	118	0	0	NA	NA	NA	63	91	546	178	180	281	124	94	229	53	45	0.419	0.298	0.25
.	19.01.15-16.57.17-1-455186	33	1	1	1	0	1	0	0	0	0	0	NA	NA	NA	9	4	490	163	164	0	0	0	2	0	0	0.004	0	0
.	19.01.15-16.57.21-1-455192	33	1	1	1	0	1	0	0	0	0	0	NA	NA	NA	5	11	491	167	166	0	0	0	0	7	0	0	0.042	0
.	19.01.15-16.57.24-1-455196	37	1	1	0	0	0	0	0	0	0	0	NA	NA	NA	12	10	492	167	164	0	0	0	0	3	0	0	0.018	0
.	19.01.15-16.57.29-1-455201	61	2	2	0	0	0	449	1	1	0	0	NA	NA	NA	24	29	507	171	164	248	119	82	4	0	3	0.008	0	0.018
.	19.01.15-16.57.41-1-455229	325	44	44	11	0	8	511	37	37	0	0	NA	NA	NA	99	95	550	184	174	292	127	92	82	31	18	0.149	0.168	0.103
.	19.01.15-16.57.49-1-455230	31	1	1	0	0	0	0	0	0	0	0	NA	NA	NA	14	7	492	164	164	0	0	0	0	0	0	0	0	0
.	19.01.15-16.57.51-1-455231	437	129	129	28	0	21	535	116	116	0	0	NA	NA	NA	120	117	552	187	191	294	134	107	299	45	35	0.542	0.241	0.183
.	19.01.15-16.57.55-1-455232	36	1	1	0	0	0	0	0	0	0	0	NA	NA	NA	11	12	497	165	163	0	0	0	4	0	0	0.008	0	0
.	19.01.15-16.57.58-1-455233	36	1	1	0	0	0	0	0	0	0	0	NA	NA	NA	15	10	495	164	164	0	0	0	0	0	4	0	0	0.024
.	19.01.15-16.58.01-1-455234	92	6	6	0	0	0	448	5	5	0	0	NA	NA	NA	25	29	502	168	172	246	115	87	16	2	0	0.032	0.012	0
.	19.01.15-16.58.09-1-455235	94	7	7	2	0	2	456	6	6	0	0	NA	NA	NA	27	36	508	167	174	253	115	88	24	7	0	0.047	0.042	0
.	19.01.15-16.58.20-1-455243	97	5	5	3	0	3	449	4	4	0	0	NA	NA	NA	29	28	506	167	168	252	113	84	1	4	3	0.002	0.024	0.018
.	19.01.15-16.58.26-1-455249	488	83	83	26	0	21	559	75	75	0	0	NA	NA	NA	144	150	572	195	196	311	139	109	168	27	40	0.294	0.138	0.204
.	19.01.15-16.58.35-1-455258	121	21	21	4	0	3	456	18	18	0	0	NA	NA	NA	51	44	518	166	173	253	114	89	50	4	2	0.097	0.024	0.012
.	19.01.15-16.58.46-1-455274	147	9	9	2	0	1	465	6	6	0	0	NA	NA	NA	42	47	509	175	176	253	122	90	18	3	0	0.035	0.017	0
.	19.01.15-16.59.05-1-455276	90	5	5	1	0	1	461	3	3	0	0	NA	NA	NA	19	38	512	168	171	257	116	88	6	5	3	0.012	0.03	0.018
.	19.01.15-16.59.13-1-455279	374	74	74	22	0	19	516	67	67	0	0	NA	NA	NA	119	101	548	184	182	289	131	96	218	14	33	0.398	0.076	0.181
.	19.01.15-16.59.23-1-455289	160	15	15	2	0	2	463	13	13	0	0	NA	NA	NA	63	49	515	172	175	257	117	89	34	8	6	0.066	0.047	0.034
.	19.01.15-16.59.23-1-455290	87	4	4	0	0	0	461	3	3	0	0	NA	NA	NA	33	44	512	172	173	254	121	86	11	0	0	0.021	0	0
.	19.01.15-16.59.38-1-455315	269	25	25	2	0	2	504	24	24	0	0	NA	NA	NA	76	89	538	181	183	278	130	96	51	13	6	0.095	0.072	0.033
.	19.01.15-17.00.19-1-455335	485	113	113	25	0	21	550	105	105	0	0	NA	NA	NA	115	137	563	195	192	303	139	108	270	48	26	0.48	0.246	0.135
.	19.01.15-17.00.19-1-455336	430	38	38	8	0	7	536	35	35	0	0	NA	NA	NA	125	124	573	183	181	311	129	96	98	10	13	0.171	0.055	0.072
.	19.01.15-17.00.20-1-455338	517	74	74	26	0	21	530	72	72	0	0	NA	NA	NA	144	123	558	184	194	296	130	104	191	45	20	0.342	0.245	0.103
.	19.01.15-17.00.29-1-455353	239	22	22	4	0	4	484	17	17	0	0	NA	NA	NA	75	70	530	178	175	269	126	89	48	25	2	0.091	0.14	0.011
.	19.01.15-17.00.56-1-455376	28	1	1	0	0	0	0	0	0	0	0	NA	NA	NA	12	8	493	165	163	0	0	0	0	0	0	0	0	0
.	19.01.15-17.00.58-1-455377	34	1	1	0	0	0	0	0	0	0	0	NA	NA	NA	14	8	494	164	163	0	0	0	0	0	2	0	0	0.012
.	19.01.15-17.01.01-1-455378	346	68	68	19	0	16	515	64	64	0	0	NA	NA	NA	97	95	544	180	184	287	129	99	160	28	27	0.294	0.156	0.147
.	19.01.15-17.01.06-1-455430	64	4	4	0	0	0	445	2	2	0	0	NA	NA	NA	29	25	504	170	164	249	116	80	15	0	0	0.03	0	0
.	19.01.15-17.01.14-1-455452	97	3	3	1	0	0	448	2	2	0	0	NA	NA	NA	30	27	503	167	170	248	117	83	18	0	0	0.036	0	0
.	19.01.15-17.01.18-1-455458	175	12	12	4	0	3	480	10	10	0	0	NA	NA	NA	54	63	527	173	176	268	120	92	32	10	0	0.061	0.058	0
.	19.01.15-17.01.21-1-455461	33	1	1	0	0	0	0	0	0	0	0	NA	NA	NA	12	7	491	166	163	0	0	0	0	1	0	0	0.006	0
.	19.01.15-17.01.23-1-455464	298	37	37	7	0	6	499	33	33	0	0	NA	NA	NA	92	84	544	179	174	286	125	88	66	26	13	0.121	0.145	0.075
.	19.01.15-17.01.28-1-455468	91	5	5	0	0	0	453	3	3	0	0	NA	NA	NA	30	30	504	172	167	250	119	84	15	0	0	0.03	0	0
.	19.01.15-17.01.33-1-455476	118	7	7	3	0	3	457	5	5	0	0	NA	NA	NA	40	38	509	169	173	255	118	84	9	9	8	0.018	0.053	0.046
.	19.01.15-17.01.36-1-455492	373	40	40	10	0	8	497	35	35	0	0	NA	NA	NA	112	79	531	183	178	274	129	94	106	15	20	0.2	0.082	0.112
.	19.01.15-17.01.48-1-455500	121	5	5	1	0	0	453	4	4	0	0	NA	NA	NA	51	35	509	174	165	252	121	80	24	0	5	0.047	0	0.03
.	19.01.15-17.01.52-1-455501	384	76	76	24	0	19	504	66	66	0	0	NA	NA	NA	104	94	544	180	183	279	126	99	173	40	34	0.318	0.222	0.186
.	19.01.15-17.01.53-1-455502	415	51	51	8	0	8	551	46	46	0	0	NA	NA	NA	118	140	576	190	187	311	140	100	110	23	21	0.191	0.121	0.112
.	19.01.15-17.02.07-1-455503	63	4	4	1	0	1	444	2	2	0	0	NA	NA	NA	22	21	503	165	166	250	113	81	0	5	1	0	0.03	0.006
.	19.01.15-17.02.07-1-455504	572	97	97	19	0	17	563	92	92	0	0	NA	NA	NA	159	152	575	196	194	315	141	107	212	72	16	0.369	0.367	0.082
.	19.01.15-17.02.17-1-455509	118	18	18	2	0	2	460	15	15	0	0	NA	NA	NA	47	43	515	172	169	257	119	84	24	18	3	0.047	0.105	0.018
.	19.01.15-17.02.25-1-455519	499	118	118	42	0	30	553	111	111	0	0	NA	NA	NA	162	140	568	188	197	305	136	112	240	60	45	0.423	0.319	0.228
.	19.01.15-17.02.34-1-455531	290	33	33	4	0	4	505	30	30	0	0	NA	NA	NA	80	89	545	178	179	286	127	92	71	8	5	0.13	0.045	0.028
.	19.01.15-17.02.36-1-455547	119	5	5	0	0	0	461	4	4	0	0	NA	NA	NA	48	48	523	166	172	262	113	86	6	2	2	0.011	0.012	0.012
.	19.01.15-17.02.58-1-455549	34	1	1	0	0	0	0	0	0	0	0	NA	NA	NA	9	8	490	166	165	0	0	0	0	0	0	0	0	0
.	19.01.15-17.02.58-1-455550	357	95	95	27	0	21	536	85	85	0	0	NA	NA	NA	98	124	563	187	187	301	136	99	212	40	31	0.377	0.214	0.166
.	19.01.15-17.02.59-1-455551	158	12	12	3	0	2	468	11	11	0	0	NA	NA	NA	54	57	526	174	170	264	119	85	23	10	5	0.044	0.057	0.029
.	19.01.15-17.03.00-1-455552	270	78	78	26	0	21	498	66	66	0	0	NA	NA	NA	89	83	539	177	180	280	125	93	156	43	26	0.289	0.243	0.144
.	19.01.15-17.03.12-1-455553	33	1	1	1	0	1	0	0	0	0	0	NA	NA	NA	7	14	498	166	163	0	0	0	0	0	0	0	0	0
.	19.01.15-17.03.15-1-455556	288	67	67	19	0	14	502	59	59	0	0	NA	NA	NA	87	87	543	183	174	284	132	86	154	46	14	0.284	0.251	0.08
.	19.01.15-17.03.20-1-455563	30	1	1	1	0	1	0	0	0	0	0	NA	NA	NA	11	12	495	166	164	0	0	0	0	0	2	0	0	0.012
.	19.01.15-17.03.23-1-455566	439	55	55	12	0	10	524	48	48	0	0	NA	NA	NA	143	114	556	187	184	295	132	97	118	25	18	0.212	0.134	0.098
.	19.01.15-17.03.33-1-455577	171	21	21	2	0	2	470	18	18	0	0	NA	NA	NA	50	50	524	173	166	268	121	81	28	4	14	0.053	0.023	0.084
.	19.01.15-17.03.36-1-455593	275	39	39	9	0	6	488	35	35	0	0	NA	NA	NA	84	76	542	173	174	280	117	91	75	7	16	0.138	0.04	0.092
.	19.01.15-17.04.04-1-455602	266	110	110	25	0	18	496	100	100	0	0	NA	NA	NA	67	86	541	179	179	277	125	94	191	54	32	0.353	0.302	0.179
.	19.01.15-17.04.18-1-455609	215	17	17	5	0	4	485	15	15	0	0	NA	NA	NA	64	64	523	180	174	269	126	90	39	19	4	0.075	0.106	0.023
.	19.01.15-17.04.33-1-455623	120	9	9	3	0	3	456	7	7	0	0	NA	NA	NA	41	42	513	170	172	253	119	84	5	14	7	0.01	0.082	0.041
.	19.01.15-17.04.39-1-455639	527	101	101	20	0	17	546	89	89	0	0	NA	NA	NA	158	137	576	186	188	314	131	101	234	39	46	0.406	0.21	0.245
.	19.01.15-17.04.40-1-455640	345	123	123	28	0	20	516	111	111	0	0	NA	NA	NA	89	118	564	183	184	289	129	98	244	39	29	0.433	0.213	0.158
.	19.01.15-17.04.42-1-455641	244	24	24	9	0	7	499	21	21	0	0	NA	NA	NA	82	86	542	185	172	285	124	90	50	12	5	0.092	0.065	0.029
.	19.01.15-17.04.44-1-455642	287	45	45	11	0	9	497	43	43	0	0	NA	NA	NA	92	78	528	183	180	270	131	96	134	18	14	0.254	0.098	0.078
.	19.01.15-17.04.48-1-455644	62	3	3	1	0	1	202	2	2	0	0	NA	NA	NA	20	18	500	166	165	112	53	37	0	9	3	0	0.054	0.018
.	19.01.15-17.04.49-1-455645	59	2	2	0	0	0	298	1	1	0	0	NA	NA	NA	15	14	495	169	163	167	77	54	0	0	2	0	0	0.012
.	19.01.15-17.04.56-1-455646	441	133	133	31	0	20	534	126	126	0	0	NA	NA	NA	122	120	551	194	188	292	140	102	268	46	42	0.486	0.237	0.223
.	19.01.15-17.04.59-1-455647	93	3	3	0	0	0	449	1	1	0	0	NA	NA	NA	14	27	507	167	166	253	113	83	11	0	0	0.022	0	0
.	19.01.15-17.05.00-1-455648	354	53	53	14	0	9	529	51	51	0	0	NA	NA	NA	109	112	562	178	185	305	125	99	87	24	28	0.155	0.135	0.151
.	19.01.15-17.05.18-1-455656	34	1	1	0	0	0	0	0	0	0	0	NA	NA	NA	13	9	495	163	164	0	0	0	0	0	1	0	0	0.006
.	19.01.15-17.05.21-1-455659	62	2	2	0	0	0	438	1	1	0	0	NA	NA	NA	19	17	499	168	163	244	114	80	3	0	1	0.006	0	0.006
.	19.01.15-17.05.23-1-455662	38	1	1	1	0	1	0	0	0	0	0	NA	NA	NA	15	13	497	165	164	0	0	0	3	0	0	0.006	0	0
.	19.01.15-17.05.26-1-455665	178	24	24	8	0	7	459	20	20	0	0	NA	NA	NA	53	42	512	172	171	255	118	86	56	13	2	0.109	0.076	0.012
.	19.01.15-17.05.34-1-455673	296	61	61	10	0	7	516	57	57	0	0	NA	NA	NA	100	104	547	183	187	288	127	101	115	19	24	0.21	0.104	0.128
.	19.01.15-17.05.58-1-455696	322	120	120	38	0	27	531	115	115	0	0	NA	NA	NA	93	121	564	186	184	298	135	98	261	55	41	0.463	0.296	0.223
.	19.01.15-17.06.02-1-455697	288	40	40	10	0	8	498	37	37	0	0	NA	NA	NA	82	83	529	181	186	273	126	99	66	20	24	0.125	0.11	0.129
.	19.01.15-17.06.13-1-455699	180	23	23	10	0	10	470	21	21	0	0	NA	NA	NA	56	47	520	172	168	267	119	84	73	7	6	0.14	0.041	0.036
.	19.01.15-17.06.18-1-455705	35	1	1	0	0	0	0	0	0	0	0	NA	NA	NA	13	5	492	164	162	0	0	0	0	0	0	0	0	0
.	19.01.15-17.06.21-1-455709	190	27	27	6	0	4	473	26	26	0	0	NA	NA	NA	61	51	517	177	170	265	124	84	58	15	8	0.112	0.085	0.047
.	19.01.15-17.06.41-1-455739	250	30	30	8	0	6	498	25	25	0	0	NA	NA	NA	69	79	530	177	185	272	126	100	50	13	11	0.094	0.073	0.059
.	19.01.15-17.06.46-1-455740	351	58	58	19	0	13	515	54	54	0	0	NA	NA	NA	116	105	559	183	176	292	133	90	180	11	20	0.322	0.06	0.114
.	19.01.15-17.06.48-1-455741	235	19	19	5	0	5	506	17	17	0	0	NA	NA	NA	51	81	541	179	174	290	125	91	46	1	7	0.085	0.006	0.04
.	19.01.15-17.06.49-1-455742	415	153	153	42	0	34	520	142	142	0	0	NA	NA	NA	105	101	552	183	179	293	131	96	308	42	46	0.558	0.23	0.257
.	19.01.15-17.06.57-1-455743	146	22	22	3	0	3	472	19	19	0	0	NA	NA	NA	44	54	517	177	173	260	126	86	43	2	2	0.083	0.011	0.012
.	19.01.15-17.07.03-1-455744	477	114	114	34	0	30	549	107	107	0	0	NA	NA	NA	125	132	562	191	192	308	136	105	287	39	29	0.511	0.204	0.151
.	19.01.15-17.07.16-1-455749	420	115	115	33	0	28	537	104	104	0	0	NA	NA	NA	111	124	561	191	185	298	138	101	268	28	33	0.478	0.147	0.178
.	19.01.15-17.07.21-1-455755	681	114	114	28	0	22	628	111	111	0	0	NA	NA	NA	190	215	620	198	210	357	148	123	262	81	41	0.423	0.409	0.195
.	19.01.15-17.07.25-1-455760	34	1	1	0	0	0	0	0	0	0	0	NA	NA	NA	8	10	495	163	165	0	0	0	0	0	0	0	0	0
.	19.01.15-17.07.28-1-455761	32	1	1	0	0	0	0	0	0	0	0	NA	NA	NA	14	12	494	167	164	0	0	0	0	0	0	0	0	0
.	19.01.15-17.07.31-1-455767	116	4	4	0	0	0	462	2	2	0	0	NA	NA	NA	49	49	521	172	169	257	119	86	16	0	0	0.031	0	0
.	19.01.15-17.07.31-1-455768	123	10	10	2	0	2	452	9	9	0	0	NA	NA	NA	32	31	505	171	168	252	116	84	9	3	18	0.018	0.018	0.107
.	19.01.15-17.07.45-1-455787	409	111	111	22	0	19	542	104	104	0	0	NA	NA	NA	100	128	566	185	190	306	131	105	253	34	47	0.447	0.184	0.247
.	19.01.15-17.07.51-1-455795	389	97	97	24	0	20	526	90	90	0	0	NA	NA	NA	101	101	553	180	181	299	128	99	200	63	37	0.362	0.35	0.204
.	19.01.15-17.08.11-1-455796	497	152	152	41	0	30	538	146	146	0	0	NA	NA	NA	118	121	563	196	175	303	143	92	349	28	36	0.62	0.143	0.206
.	19.01.15-17.08.13-1-455797	173	10	10	0	0	0	475	8	8	0	0	NA	NA	NA	52	59	520	175	177	264	119	92	21	1	0	0.04	0.006	0
.	19.01.15-17.08.34-1-455818	33	1	1	1	0	1	0	0	0	0	0	NA	NA	NA	4	16	496	170	163	0	0	0	0	0	0	0	0	0
.	19.01.15-17.08.37-1-455834	492	128	128	43	0	34	542	119	119	0	0	NA	NA	NA	147	128	563	189	189	302	138	102	272	53	50	0.483	0.28	0.265
.	19.01.15-17.09.16-1-455838	82	3	3	2	0	2	441	2	2	0	0	NA	NA	NA	26	22	501	168	166	245	117	79	5	0	1	0.01	0	0.006
.	19.01.15-17.09.23-1-455846	242	78	78	17	0	14	486	72	72	0	0	NA	NA	NA	61	69	529	175	178	271	122	93	171	28	24	0.323	0.16	0.135
.	19.01.15-17.09.29-1-455853	244	21	21	11	0	8	491	18	18	0	0	NA	NA	NA	76	75	534	176	178	277	121	93	54	17	6	0.101	0.097	0.034
.	19.01.15-17.09.38-1-455873	30	1	1	0	0	0	0	0	0	0	0	NA	NA	NA	12	7	490	165	165	0	0	0	0	0	1	0	0	0.006
.	19.01.15-17.09.41-1-455874	177	13	13	5	0	5	476	12	12	0	0	NA	NA	NA	54	55	525	172	171	268	120	88	24	0	3	0.046	0	0.018
.	19.01.15-17.09.46-1-455875	313	119	119	28	0	25	494	112	112	0	0	NA	NA	NA	83	69	526	182	174	272	131	91	263	31	44	0.5	0.17	0.253
.	19.01.15-17.09.55-1-455884	262	40	40	11	0	9	488	36	36	0	0	NA	NA	NA	64	71	533	178	173	276	125	87	104	21	14	0.195	0.118	0.081
.	19.01.15-17.09.59-1-455885	153	6	6	5	0	5	461	5	5	0	0	NA	NA	NA	46	45	516	172	170	257	119	85	7	7	1	0.014	0.041	0.006
.	19.01.15-17.10.06-1-455890	148	13	13	3	0	2	460	12	12	0	0	NA	NA	NA	33	38	512	169	170	259	115	86	17	10	4	0.033	0.059	0.024
.	19.01.15-17.10.12-1-455892	150	17	17	5	0	2	463	16	16	0	0	NA	NA	NA	43	48	519	169	173	262	115	86	35	3	12	0.067	0.018	0.069
.	19.01.15-17.10.21-1-455901	485	158	158	38	0	26	541	149	149	0	0	NA	NA	NA	124	130	573	189	181	307	137	97	339	77	28	0.592	0.407	0.155
.	19.01.15-17.10.30-1-455918	449	113	113	21	0	14	559	99	99	0	0	NA	NA	NA	121	146	585	182	192	322	132	105	283	19	25	0.484	0.104	0.13
.	19.01.15-17.10.44-1-455937	422	91	91	20	0	18	540	84	84	0	0	NA	NA	NA	111	134	573	183	191	305	132	103	213	31	40	0.372	0.169	0.209
.	19.01.15-17.10.48-1-455938	175	14	14	5	0	4	478	12	12	0	0	NA	NA	NA	57	59	527	171	174	268	119	91	36	7	5	0.068	0.041	0.029
.	19.01.15-17.11.17-1-455944	33	1	1	0	0	0	0	0	0	0	0	NA	NA	NA	13	11	492	166	166	0	0	0	0	0	0	0	0	0
.	19.01.15-17.11.20-1-455948	152	7	7	0	0	0	467	6	6	0	0	NA	NA	NA	48	45	522	169	167	266	117	84	22	0	2	0.042	0	0.012
.	19.01.15-17.11.22-1-455950	28	1	1	1	0	1	0	0	0	0	0	NA	NA	NA	11	7	492	164	164	0	0	0	0	0	1	0	0	0.006
.	19.01.15-17.11.23-1-455954	361	81	81	19	0	14	512	74	74	0	0	NA	NA	NA	107	96	547	183	179	289	129	94	197	26	22	0.36	0.142	0.123
.	19.01.15-17.11.26-1-455957	210	18	18	9	0	9	484	17	17	0	0	NA	NA	NA	65	61	524	179	171	267	129	88	42	16	6	0.08	0.089	0.035
.	19.01.15-17.11.28-1-455958	61	2	2	1	0	1	101	1	1	0	0	NA	NA	NA	15	20	500	167	166	55	28	18	1	0	0	0.002	0	0
.	19.01.15-17.11.42-1-455981	87	4	4	1	0	1	458	3	3	0	0	NA	NA	NA	36	35	505	174	169	252	122	84	8	0	0	0.016	0	0
.	19.01.15-17.11.42-1-455982	389	74	74	13	0	13	522	70	70	0	0	NA	NA	NA	103	107	543	192	185	285	137	100	171	45	27	0.315	0.234	0.146
.	19.01.15-17.11.56-1-455990	300	70	70	17	0	15	485	63	63	0	0	NA	NA	NA	77	71	540	171	173	279	119	87	130	25	25	0.241	0.146	0.145
.	19.01.15-17.12.16-1-455993	409	71	71	12	0	9	532	66	66	0	0	NA	NA	NA	127	112	548	189	188	293	137	102	169	41	18	0.308	0.217	0.096
.	19.01.15-17.12.22-1-456002	353	83	83	26	0	20	514	74	74	0	0	NA	NA	NA	92	96	560	176	173	299	124	91	211	30	17	0.377	0.17	0.098
.	19.01.15-17.13.18-1-456038	498	159	159	43	0	31	538	147	147	0	0	NA	NA	NA	132	127	573	182	185	313	128	97	317	39	56	0.553	0.214	0.303
.	19.01.15-17.13.37-1-456069	58	3	3	2	0	2	438	2	2	0	0	NA	NA	NA	18	14	496	166	165	243	113	82	3	8	0	0.006	0.048	0
.	19.01.15-17.13.51-1-456077	123	5	5	2	0	2	458	4	4	0	0	NA	NA	NA	37	44	511	173	173	253	118	87	5	5	3	0.01	0.029	0.017
.	19.01.15-17.13.52-1-456078	66	2	2	0	0	0	443	1	1	0	0	NA	NA	NA	12	20	501	167	165	248	116	79	0	0	2	0	0	0.012
.	19.01.15-17.13.52-1-456079	410	39	39	16	0	14	509	35	35	0	0	NA	NA	NA	114	89	541	183	178	287	129	93	51	23	18	0.094	0.126	0.101
.	19.01.15-17.13.56-1-456081	263	23	23	8	0	8	490	20	20	0	0	NA	NA	NA	79	76	532	183	174	273	129	88	67	2	8	0.126	0.011	0.046
.	19.01.15-17.14.14-1-456084	837	102	102	22	0	17	641	92	92	0	0	NA	NA	NA	226	233	633	211	202	368	158	115	238	39	50	0.376	0.185	0.248
.	19.01.15-17.14.14-1-456085	153	8	8	0	0	0	461	7	7	0	0	NA	NA	NA	26	35	509	170	169	257	120	84	29	1	0	0.057	0.006	0
.	19.01.15-17.14.23-1-456095	180	26	26	3	0	3	468	21	21	0	0	NA	NA	NA	66	57	523	173	174	260	118	90	44	5	5	0.084	0.029	0.029
.	19.01.15-17.14.38-1-456119	291	18	18	6	0	5	499	16	16	0	0	NA	NA	NA	97	79	531	180	181	276	127	96	55	11	6	0.104	0.061	0.033
.	19.01.15-17.14.45-1-456120	93	6	6	2	0	1	441	4	4	0	0	NA	NA	NA	37	26	505	167	167	247	114	80	14	0	0	0.028	0	0
.	19.01.15-17.14.50-1-456122	37	1	1	1	0	1	0	0	0	0	0	NA	NA	NA	10	14	499	165	163	0	0	0	0	0	2	0	0	0.012
.	19.01.15-17.14.53-1-456123	118	9	9	2	0	2	447	8	8	0	0	NA	NA	NA	27	25	506	164	168	255	110	82	8	3	12	0.016	0.018	0.071
.	19.01.15-17.14.56-1-456124	161	16	16	4	0	3	458	12	12	0	0	NA	NA	NA	48	39	515	169	168	256	117	85	37	2	4	0.072	0.012	0.024
.	19.01.15-17.14.59-1-456125	406	136	136	43	0	29	535	127	127	0	0	NA	NA	NA	102	109	555	185	182	301	133	101	291	54	33	0.524	0.292	0.181
.	19.01.15-17.14.59-1-456126	59	2	2	0	0	0	101	1	1	0	0	NA	NA	NA	18	21	498	172	164	51	30	20	3	3	0	0.006	0.017	0
.	19.01.15-17.15.07-1-456127	381	104	104	19	0	15	521	100	100	0	0	NA	NA	NA	108	100	551	175	187	292	124	105	215	43	55	0.39	0.246	0.294
.	19.01.15-17.15.08-1-456128	269	25	25	2	0	2	490	22	22	0	0	NA	NA	NA	107	79	541	176	175	278	121	91	49	16	2	0.091	0.091	0.011
.	19.01.15-17.15.12-1-456130	115	4	4	1	0	1	449	3	3	0	0	NA	NA	NA	45	31	509	167	168	252	116	81	3	5	0	0.006	0.03	0
.	19.01.15-17.15.13-1-456131	147	17	17	3	0	2	460	15	15	0	0	NA	NA	NA	54	49	518	174	170	259	116	85	39	0	14	0.075	0	0.082
.	19.01.15-17.15.20-1-456139	325	96	96	23	0	17	492	89	89	0	0	NA	NA	NA	94	77	531	180	179	272	128	92	182	38	39	0.343	0.211	0.218
.	19.01.15-17.15.25-1-456145	468	103	103	22	0	15	525	93	93	0	0	NA	NA	NA	100	103	552	182	182	298	131	96	207	27	59	0.375	0.148	0.324
.	19.01.15-17.15.38-1-456168	438	99	99	28	0	23	512	93	93	0	0	NA	NA	NA	108	96	547	178	184	288	123	101	218	39	47	0.399	0.219	0.255
.	19.01.15-17.15.46-1-456169	95	5	5	2	0	2	449	3	3	0	0	NA	NA	NA	28	25	499	169	170	246	118	85	10	3	1	0.02	0.018	0.006
.	19.01.15-17.16.00-1-456177	230	11	11	3	0	3	489	10	10	0	0	NA	NA	NA	72	74	535	179	173	274	126	89	24	7	10	0.045	0.039	0.058
.	19.01.15-17.16.33-1-456201	505	80	80	22	0	16	552	70	70	0	0	NA	NA	NA	142	134	572	187	188	314	133	105	205	26	21	0.358	0.139	0.112
.	19.01.15-17.16.40-1-456217	32	1	1	0	0	0	0	0	0	0	0	NA	NA	NA	16	5	490	165	163	0	0	0	0	0	0	0	0	0
.	19.01.15-17.16.45-1-456218	277	93	93	28	0	19	490	87	87	0	0	NA	NA	NA	89	80	538	174	181	283	118	89	217	32	40	0.403	0.184	0.221
.	19.01.15-17.16.51-1-456219	518	55	55	14	0	11	564	48	48	0	0	NA	NA	NA	165	157	584	188	198	317	135	112	123	22	24	0.211	0.117	0.121
.	19.01.15-17.17.37-1-456259	35	1	1	0	0	0	0	0	0	0	0	NA	NA	NA	11	13	497	167	162	0	0	0	0	0	2	0	0	0.012
.	19.01.15-17.17.43-1-456261	203	18	18	4	0	4	491	17	17	0	0	NA	NA	NA	57	70	540	175	168	282	123	86	31	4	16	0.057	0.023	0.095
.	19.01.15-17.17.43-1-456262	213	19	19	5	0	3	468	18	18	0	0	NA	NA	NA	58	50	522	173	168	265	120	83	57	1	7	0.109	0.006	0.042
.	19.01.15-17.17.45-1-456263	33	1	1	0	0	0	0	0	0	0	0	NA	NA	NA	7	15	497	168	163	0	0	0	0	0	2	0	0	0.012
.	19.01.15-17.17.50-1-456264	95	8	8	4	0	4	457	7	7	0	0	NA	NA	NA	25	33	507	170	169	253	118	86	21	0	1	0.041	0	0.006
.	19.01.15-17.17.50-1-456265	258	12	12	1	0	1	495	10	10	0	0	NA	NA	NA	78	75	530	181	177	275	128	92	22	5	11	0.042	0.028	0.062
.	19.01.15-17.17.52-1-456273	93	4	4	1	0	1	444	3	3	0	0	NA	NA	NA	28	24	499	172	166	247	116	81	7	0	0	0.014	0	0
.	19.01.15-17.18.12-1-456274	35	1	1	0	0	0	0	0	0	0	0	NA	NA	NA	8	5	491	163	164	0	0	0	1	0	0	0.002	0	0
.	19.01.15-17.18.15-1-456277	258	20	20	8	0	7	492	17	17	0	0	NA	NA	NA	91	84	545	179	173	283	123	86	45	2	6	0.083	0.011	0.035
.	19.01.15-17.18.17-1-456280	259	26	26	9	0	9	496	25	25	0	0	NA	NA	NA	79	81	534	183	177	272	129	95	61	7	7	0.114	0.038	0.04
.	19.01.15-17.18.19-1-456283	238	26	26	6	0	4	492	24	24	0	0	NA	NA	NA	60	72	538	176	171	283	123	86	74	24	12	0.138	0.136	0.07
.	19.01.15-17.18.20-1-456284	259	27	27	9	0	6	502	23	23	0	0	NA	NA	NA	83	88	544	182	175	285	127	90	86	20	11	0.158	0.11	0.063
.	19.01.15-17.18.24-1-456290	437	123	123	30	0	24	532	113	113	0	0	NA	NA	NA	122	119	562	185	185	298	135	99	241	75	38	0.429	0.405	0.205
.	19.01.15-17.18.24-1-456291	61	5	5	1	0	1	441	4	4	0	0	NA	NA	NA	27	17	501	167	162	246	115	80	5	2	1	0.01	0.012	0.006
.	19.01.15-17.18.40-1-456316	492	150	150	32	0	27	530	139	139	0	0	NA	NA	NA	126	116	568	178	183	303	128	99	333	38	55	0.586	0.213	0.301
.	19.01.15-17.18.49-1-456317	122	9	9	2	0	2	465	7	7	0	0	NA	NA	NA	38	43	513	174	169	259	121	85	18	11	0	0.035	0.063	0
.	19.01.15-17.18.52-1-456318	464	115	115	31	0	25	543	108	108	0	0	NA	NA	NA	121	130	574	185	184	310	130	103	262	48	40	0.456	0.259	0.217
.	19.01.15-17.18.59-1-456320	318	31	31	8	0	8	512	30	30	0	0	NA	NA	NA	98	93	547	180	179	291	127	94	78	15	21	0.143	0.083	0.117
.	19.01.15-17.19.00-1-456321	230	28	28	8	0	3	493	24	24	0	0	NA	NA	NA	72	78	524	186	181	268	131	94	50	13	16	0.095	0.07	0.088
.	19.01.15-17.19.12-1-456322	181	21	21	4	0	4	478	18	18	0	0	NA	NA	NA	46	54	521	173	173	265	121	92	39	4	14	0.075	0.023	0.081
.	19.01.15-17.19.23-1-456332	242	37	37	9	0	8	479	34	34	0	0	NA	NA	NA	67	67	531	173	176	273	116	90	89	7	4	0.168	0.04	0.023
.	19.01.15-17.19.25-1-456336	350	85	85	23	0	17	526	79	79	0	0	NA	NA	NA	115	115	564	190	174	302	135	89	209	32	19	0.371	0.168	0.109
.	19.01.15-17.19.48-1-456360	179	14	14	5	0	5	474	11	11	0	0	NA	NA	NA	71	60	527	176	170	268	121	85	27	5	8	0.051	0.028	0.047
.	19.01.15-17.19.54-1-456368	125	4	4	1	0	1	453	2	2	0	0	NA	NA	NA	32	30	506	169	168	255	116	82	13	0	6	0.026	0	0.036
.	19.01.15-17.20.09-1-456373	147	9	9	0	0	0	455	7	7	0	0	NA	NA	NA	52	38	509	171	171	250	118	87	17	5	0	0.033	0.029	0
.	19.01.15-17.20.21-1-456383	436	158	158	45	0	32	524	146	146	0	0	NA	NA	NA	97	107	547	193	180	290	139	95	352	52	59	0.644	0.269	0.328
.	19.01.15-17.20.29-1-456399	466	100	100	28	0	18	555	89	89	0	0	NA	NA	NA	125	145	573	195	190	307	142	106	244	47	47	0.426	0.241	0.247
.	19.01.15-17.20.36-1-456419	274	22	22	8	0	5	493	21	21	0	0	NA	NA	NA	71	73	532	179	175	278	124	91	57	8	16	0.107	0.045	0.091
.	19.01.15-17.20.52-1-456420	116	6	6	1	0	1	462	5	5	0	0	NA	NA	NA	31	36	509	173	167	258	117	87	16	5	0	0.031	0.029	0
.	19.01.15-17.21.07-1-456422	32	1	1	0	0	0	0	0	0	0	0	NA	NA	NA	9	5	490	163	165	0	0	0	1	0	0	0.002	0	0
.	19.01.15-17.21.09-1-456423	255	12	12	6	0	6	501	11	11	0	0	NA	NA	NA	74	86	537	185	177	277	131	93	48	1	0	0.089	0.005	0
.	19.01.15-17.21.13-1-456424	386	38	38	14	0	13	503	36	36	0	0	NA	NA	NA	118	86	535	182	182	278	129	96	113	10	5	0.211	0.055	0.027
.	19.01.15-17.21.24-1-456436	399	98	98	35	0	20	525	90	90	0	0	NA	NA	NA	120	117	557	182	191	293	127	105	271	23	25	0.487	0.126	0.131
.	19.01.15-17.21.32-1-456445	29	1	1	0	0	0	0	0	0	0	0	NA	NA	NA	6	4	490	164	163	0	0	0	0	0	0	0	0	0
.	19.01.15-17.21.34-1-456447	432	123	123	27	0	21	523	116	116	0	0	NA	NA	NA	97	112	561	181	183	296	128	99	245	61	54	0.437	0.337	0.295
.	19.01.15-17.21.42-1-456463	333	14	14	3	0	2	518	12	12	0	0	NA	NA	NA	101	100	543	187	183	290	132	96	40	4	9	0.074	0.021	0.049
.	19.01.15-17.22.07-1-456471	624	72	72	17	0	13	574	66	66	0	0	NA	NA	NA	155	158	579	194	198	320	142	112	204	25	31	0.352	0.129	0.157
.	19.01.15-17.22.19-1-456479	322	92	92	23	0	17	518	84	84	0	0	NA	NA	NA	103	93	536	189	181	285	135	98	222	36	25	0.414	0.19	0.138
.	19.01.15-17.22.57-1-456513	200	12	12	2	0	2	468	10	10	0	0	NA	NA	NA	55	52	520	171	174	263	118	87	26	9	5	0.05	0.053	0.029
.	19.01.15-17.23.27-1-456526	202	14	14	4	0	3	482	13	13	0	0	NA	NA	NA	48	62	520	181	174	267	124	91	37	3	0	0.071	0.017	0
.	19.01.15-17.23.37-1-456550	472	97	97	19	0	15	535	88	88	0	0	NA	NA	NA	139	124	561	180	196	297	129	109	203	34	42	0.362	0.189	0.214
.	19.01.15-17.23.41-1-456551	506	104	104	28	0	22	540	92	92	0	0	NA	NA	NA	129	122	552	192	191	294	140	106	209	48	58	0.379	0.25	0.304
.	19.01.15-17.24.08-1-456560	354	113	113	28	0	24	526	100	100	0	0	NA	NA	NA	93	113	553	187	186	293	132	101	264	50	20	0.477	0.267	0.108
.	19.01.15-17.24.39-1-456595	214	26	26	4	0	3	493	25	25	0	0	NA	NA	NA	51	79	537	173	182	278	121	94	70	17	9	0.13	0.098	0.049
.	19.01.15-17.24.54-1-456597	90	5	5	1	0	1	458	4	4	0	0	NA	NA	NA	29	37	508	171	171	257	116	85	11	2	0	0.022	0.012	0
.	19.01.15-17.25.09-1-456598	83	4	4	0	0	0	442	3	3	0	0	NA	NA	NA	36	28	499	173	169	243	118	81	9	1	0	0.018	0.006	0
.	19.01.15-17.25.19-1-456606	124	8	8	3	0	3	463	7	7	0	0	NA	NA	NA	42	40	512	169	172	259	116	88	42	0	0	0.082	0	0
.	19.01.15-17.25.25-1-456613	32	1	1	0	0	0	0	0	0	0	0	NA	NA	NA	9	13	497	165	164	0	0	0	0	0	0	0	0	0
.	19.01.15-17.25.26-1-456614	495	94	94	20	0	14	552	84	84	0	0	NA	NA	NA	133	135	564	192	192	305	139	108	229	36	13	0.406	0.188	0.068
.	19.01.15-17.25.28-1-456615	34	1	1	0	0	0	0	0	0	0	0	NA	NA	NA	5	9	492	165	165	0	0	0	0	0	0	0	0	0
.	19.01.15-17.25.30-1-456620	69	2	2	0	0	0	457	1	1	0	0	NA	NA	NA	22	34	504	171	172	253	120	84	2	3	0	0.004	0.018	0
.	19.01.15-17.25.34-1-456624	176	14	14	4	0	2	471	12	12	0	0	NA	NA	NA	48	57	522	176	172	262	122	87	34	3	2	0.065	0.017	0.012
.	19.01.15-17.25.43-1-456640	36	1	1	0	0	0	0	0	0	0	0	NA	NA	NA	9	9	492	166	164	0	0	0	0	0	1	0	0	0.006
.	19.01.15-17.25.46-1-456641	69	7	7	1	0	1	441	6	6	0	0	NA	NA	NA	17	20	502	164	167	248	111	82	9	1	3	0.018	0.006	0.018
.	19.01.15-17.25.47-1-456642	147	6	6	0	0	0	464	5	5	0	0	NA	NA	NA	43	42	509	172	174	256	118	90	20	2	0	0.039	0.012	0
.	19.01.15-17.25.53-1-456643	127	6	6	1	0	1	458	5	5	0	0	NA	NA	NA	38	39	509	169	174	254	117	87	16	0	3	0.031	0	0.017
.	19.01.15-17.26.05-1-456652	486	133	133	32	0	24	529	126	126	0	0	NA	NA	NA	117	114	555	186	186	298	132	99	277	69	33	0.499	0.371	0.177
.	19.01.15-17.26.17-1-456657	159	5	5	1	0	0	471	3	3	0	0	NA	NA	NA	54	47	518	169	173	264	118	89	12	0	3	0.023	0	0.017
.	19.01.15-17.26.30-1-456672	469	111	111	23	0	18	526	96	96	0	0	NA	NA	NA	136	116	557	187	185	296	133	97	221	56	32	0.397	0.299	0.173
.	19.01.15-17.26.40-1-456692	468	108	108	30	0	25	542	101	101	0	0	NA	NA	NA	115	131	562	191	191	301	137	104	207	52	65	0.368	0.272	0.34
.	19.01.15-17.26.55-1-456693	115	5	5	1	0	0	464	4	4	0	0	NA	NA	NA	45	44	523	168	166	265	118	81	6	2	3	0.011	0.012	0.018
.	19.01.15-17.27.01-1-456694	36	1	1	0	0	0	0	0	0	0	0	NA	NA	NA	10	8	492	164	165	0	0	0	0	0	0	0	0	0
.	19.01.15-17.27.06-1-456695	148	6	6	3	0	3	474	5	5	0	0	NA	NA	NA	51	60	526	177	170	266	124	84	15	7	1	0.029	0.04	0.006
.	19.01.15-17.27.07-1-456696	439	81	81	21	0	17	534	72	72	0	0	NA	NA	NA	107	131	572	184	188	304	129	101	214	52	32	0.374	0.283	0.17
.	19.01.15-17.27.11-1-456697	29	1	1	0	0	0	0	0	0	0	0	NA	NA	NA	8	5	490	166	162	0	0	0	0	0	0	0	0	0
.	19.01.15-17.27.13-1-456698	528	89	89	17	0	13	577	80	80	0	0	NA	NA	NA	140	164	582	199	196	325	140	112	196	53	24	0.337	0.266	0.122
.	19.01.15-17.27.13-1-456699	33	1	1	0	0	0	0	0	0	0	0	NA	NA	NA	12	12	498	164	163	0	0	0	0	3	0	0	0.018	0
.	19.01.15-17.27.17-1-456704	363	143	143	48	0	38	526	130	130	0	0	NA	NA	NA	76	102	539	186	190	286	135	105	348	43	39	0.646	0.231	0.205
.	19.01.15-17.27.26-1-456714	143	8	8	0	0	0	456	7	7	0	0	NA	NA	NA	42	35	509	171	168	254	119	83	11	1	6	0.022	0.006	0.036
.	19.01.15-17.27.51-1-456738	242	24	24	4	0	4	501	21	21	0	0	NA	NA	NA	62	84	534	182	181	276	130	95	54	9	4	0.101	0.049	0.022
.	19.01.15-17.28.14-1-456748	382	106	106	33	0	25	504	102	102	0	0	NA	NA	NA	99	89	536	184	182	279	129	96	279	25	39	0.521	0.136	0.214
.	19.01.15-17.28.58-1-456796	173	8	8	1	0	1	457	7	7	0	0	NA	NA	NA	49	36	509	170	170	254	117	86	28	0	0	0.055	0	0
.	19.01.15-17.29.15-1-456813	152	8	8	1	0	1	466	6	6	0	0	NA	NA	NA	37	46	517	172	170	260	119	87	14	5	0	0.027	0.029	0
.	19.01.15-17.29.15-1-456814	61	3	3	2	0	2	442	2	2	0	0	NA	NA	NA	21	23	501	168	167	243	114	85	6	3	0	0.012	0.018	0
.	19.01.15-17.29.30-1-456829	63	2	2	0	0	0	401	0	0	0	0	NA	NA	NA	18	18	500	169	162	224	106	71	2	0	0	0.004	0	0
.	19.01.15-17.29.32-1-456832	413	112	112	24	0	18	508	102	102	0	0	NA	NA	NA	115	95	532	191	185	274	135	99	251	40	28	0.472	0.209	0.151
.	19.01.15-17.29.43-1-456849	153	18	18	5	0	4	460	17	17	0	0	NA	NA	NA	45	41	509	172	173	255	119	86	38	8	7	0.075	0.047	0.04
.	19.01.15-17.29.59-1-456858	275	32	32	8	0	6	496	27	27	0	0	NA	NA	NA	98	83	533	188	175	273	131	92	64	17	6	0.12	0.09	0.034
.	19.01.15-17.30.02-1-456863	434	98	98	30	0	23	548	91	91	0	0	NA	NA	NA	112	129	567	189	186	309	138	101	259	32	44	0.457	0.169	0.237
.	19.01.15-17.30.08-1-456864	183	18	18	2	0	2	477	15	15	0	0	NA	NA	NA	49	55	523	175	170	266	122	89	26	13	3	0.05	0.074	0.018
.	19.01.15-17.30.28-1-456970	178	12	12	4	0	2	480	11	11	0	0	NA	NA	NA	64	59	523	175	174	265	123	92	37	0	6	0.071	0	0.034
.	19.01.15-17.30.44-1-457047	31	1	1	0	0	0	0	0	0	0	0	NA	NA	NA	11	9	491	167	164	0	0	0	0	0	0	0	0	0
.	19.01.15-17.30.46-1-457048	268	31	31	11	0	11	499	27	27	0	0	NA	NA	NA	72	81	536	173	185	281	121	97	63	9	15	0.118	0.052	0.081
.	19.01.15-17.30.55-1-457049	34	1	1	1	0	1	0	0	0	0	0	NA	NA	NA	3	13	497	165	164	0	0	0	0	0	0	0	0	0
.	19.01.15-17.30.59-1-457050	304	24	24	7	0	5	514	22	22	0	0	NA	NA	NA	80	94	547	182	178	293	127	94	53	7	13	0.097	0.038	0.073
.	19.01.15-17.31.05-1-457072	58	2	2	0	0	0	150	1	1	0	0	NA	NA	NA	14	19	503	165	164	84	35	31	1	0	0	0.002	0	0
.	19.01.15-17.31.12-1-457093	31	1	1	1	0	1	0	0	0	0	0	NA	NA	NA	5	6	492	164	163	0	0	0	0	2	0	0	0.012	0
.	19.01.15-17.31.13-1-457094	155	11	11	1	0	1	462	9	9	0	0	NA	NA	NA	37	40	514	168	171	259	117	86	31	0	8	0.06	0	0.047
.	19.01.15-17.31.14-1-457096	236	22	22	6	0	3	493	20	20	0	0	NA	NA	NA	71	75	539	174	175	282	120	91	35	11	23	0.065	0.063	0.131
.	19.01.15-17.31.15-1-457097	204	14	14	3	0	3	480	10	10	0	0	NA	NA	NA	51	56	525	174	170	267	124	89	23	15	4	0.044	0.086	0.024
.	19.01.15-17.31.19-1-457103	268	42	42	9	0	8	491	38	38	0	0	NA	NA	NA	104	76	534	176	179	274	123	94	104	13	22	0.195	0.074	0.123
.	19.01.15-17.31.35-1-457118	116	6	6	1	0	1	450	4	4	0	0	NA	NA	NA	35	35	507	171	170	251	116	83	9	2	0	0.018	0.012	0
.	19.01.15-17.31.40-1-457134	241	21	21	5	0	3	477	18	18	0	0	NA	NA	NA	65	52	525	171	169	272	120	85	35	18	5	0.067	0.105	0.03
.	19.01.15-17.31.41-1-457135	181	13	13	1	0	1	472	11	11	0	0	NA	NA	NA	47	48	513	172	176	257	122	93	19	5	3	0.037	0.029	0.017
.	19.01.15-17.31.49-1-457136	331	77	77	19	0	13	529	71	71	0	0	NA	NA	NA	103	109	562	178	182	306	126	97	209	24	24	0.372	0.135	0.132
.	19.01.15-17.31.55-1-457137	526	98	98	26	0	19	551	94	94	0	0	NA	NA	NA	140	143	587	184	185	321	130	100	217	50	24	0.37	0.272	0.13
.	19.01.15-17.32.00-1-457145	58	2	2	0	0	0	0	1	1	0	0	NA	NA	NA	20	19	499	168	165	0	0	0	4	0	0	0.008	0	0
.	19.01.15-17.32.05-1-457146	32	1	1	0	0	0	0	0	0	0	0	NA	NA	NA	10	12	496	167	162	0	0	0	2	0	0	0.004	0	0
.	19.01.15-17.32.08-1-457147	264	25	25	8	0	8	495	24	24	0	0	NA	NA	NA	59	77	535	176	179	279	123	93	41	14	18	0.077	0.08	0.101
.	19.01.15-17.32.12-1-457148	332	96	96	22	0	18	521	82	82	0	0	NA	NA	NA	105	104	542	188	187	282	135	104	206	51	16	0.38	0.271	0.086
.	19.01.15-17.32.22-1-457159	156	10	10	3	0	3	462	8	8	0	0	NA	NA	NA	49	39	506	176	170	255	122	85	14	1	10	0.028	0.006	0.059
.	19.01.15-17.32.25-1-457163	326	122	122	33	0	24	514	109	109	0	0	NA	NA	NA	95	95	545	184	179	288	129	97	240	57	51	0.44	0.31	0.285
.	19.01.15-17.32.37-1-457190	401	117	117	27	0	23	527	106	106	0	0	NA	NA	NA	103	107	555	183	182	299	131	97	253	33	30	0.456	0.18	0.165
.	19.01.15-17.32.42-1-457192	37	1	1	1	0	1	0	0	0	0	0	NA	NA	NA	17	14	498	165	164	0	0	0	0	0	0	0	0	0
.	19.01.15-17.32.43-1-457193	88	15	15	4	0	3	447	13	13	0	0	NA	NA	NA	35	29	503	172	167	249	115	83	27	5	2	0.054	0.029	0.012
.	19.01.15-17.32.44-1-457194	569	122	122	34	0	25	556	113	113	0	0	NA	NA	NA	179	142	570	195	190	309	140	107	263	67	42	0.461	0.344	0.221
.	19.01.15-17.32.45-1-457195	34	1	1	0	0	0	0	0	0	0	0	NA	NA	NA	9	8	492	166	163	0	0	0	0	0	0	0	0	0
.	19.01.15-17.32.47-1-457196	440	63	63	9	0	8	540	57	57	0	0	NA	NA	NA	138	127	567	189	184	305	135	100	183	17	11	0.323	0.09	0.06
.	19.01.15-17.33.06-1-457197	91	7	7	3	0	3	448	5	5	0	0	NA	NA	NA	30	31	507	170	167	247	119	82	26	0	1	0.051	0	0.006
.	19.01.15-17.33.36-1-457233	264	29	29	7	0	7	491	28	28	0	0	NA	NA	NA	91	78	536	178	177	275	125	91	49	5	7	0.091	0.028	0.04
.	19.01.15-17.34.00-1-457242	241	104	104	21	0	21	497	96	96	0	0	NA	NA	NA	71	80	545	171	177	283	121	93	192	38	38	0.352	0.222	0.215
.	19.01.15-17.34.20-1-457250	155	23	23	8	0	7	467	22	22	0	0	NA	NA	NA	47	52	512	180	173	254	126	87	66	3	14	0.129	0.017	0.081
.	19.01.15-17.34.25-1-457256	382	143	143	32	0	26	498	125	125	0	0	NA	NA	NA	113	84	542	180	175	283	125	90	328	49	48	0.605	0.272	0.274
.	19.01.15-17.34.36-1-457279	176	15	15	1	0	1	484	14	14	0	0	NA	NA	NA	57	69	528	176	178	269	123	92	27	2	9	0.051	0.011	0.051
.	19.01.15-17.34.38-1-457280	93	4	4	1	0	1	447	3	3	0	0	NA	NA	NA	28	30	506	169	168	249	115	83	5	2	0	0.01	0.012	0
.	19.01.15-17.34.49-1-457282	32	1	1	1	0	1	0	0	0	0	0	NA	NA	NA	10	13	494	168	164	0	0	0	0	0	1	0	0	0.006
.	19.01.15-17.34.53-1-457283	151	7	7	2	0	1	482	6	6	0	0	NA	NA	NA	50	57	519	176	175	266	125	91	15	0	4	0.029	0	0.023
.	19.01.15-17.35.00-1-457284	328	38	38	11	0	11	513	32	32	0	0	NA	NA	NA	91	95	534	188	186	279	132	102	97	24	10	0.182	0.128	0.054
.	19.01.15-17.35.01-1-457285	182	27	27	5	0	4	468	21	21	0	0	NA	NA	NA	42	55	532	169	167	271	116	81	37	8	9	0.07	0.047	0.054
.	19.01.15-17.35.04-1-457286	148	9	9	3	0	2	459	7	7	0	0	NA	NA	NA	55	40	506	172	175	251	119	89	31	7	3	0.061	0.041	0.017
.	19.01.15-17.35.12-1-457288	416	56	56	15	0	12	535	53	53	0	0	NA	NA	NA	108	130	562	194	187	298	137	100	132	27	2	0.235	0.139	0.011
.	19.01.15-17.35.20-1-457297	33	1	1	0	0	0	0	0	0	0	0	NA	NA	NA	8	9	492	168	162	0	0	0	3	0	0	0.006	0	0
.	19.01.15-17.35.27-1-457302	151	12	12	2	0	2	458	8	8	0	0	NA	NA	NA	35	34	509	170	168	258	115	85	16	9	5	0.031	0.053	0.03
.	19.01.15-17.35.29-1-457306	444	51	51	13	0	9	526	45	45	0	0	NA	NA	NA	135	110	556	185	182	296	130	100	131	28	13	0.236	0.151	0.071
.	19.01.15-17.35.42-1-457326	171	12	12	4	0	3	480	11	11	0	0	NA	NA	NA	40	63	526	177	173	268	123	89	20	0	12	0.038	0	0.069
.	19.01.15-17.36.00-1-457327	64	4	4	0	0	0	442	3	3	0	0	NA	NA	NA	26	20	500	167	166	246	113	83	9	4	0	0.018	0.024	0
.	19.01.15-17.36.01-1-457335	381	55	55	15	0	12	514	49	49	0	0	NA	NA	NA	119	99	557	178	177	297	127	90	152	24	19	0.273	0.135	0.107
.	19.01.15-17.36.15-1-457340	90	4	4	0	0	0	456	3	3	0	0	NA	NA	NA	25	31	511	168	165	255	117	84	7	9	0	0.014	0.054	0
.	19.01.15-17.36.19-1-457344	34	1	1	1	0	1	0	0	0	0	0	NA	NA	NA	14	13	498	164	164	0	0	0	0	0	0	0	0	0
.	19.01.15-17.36.21-1-457347	117	10	10	1	0	1	466	8	8	0	0	NA	NA	NA	42	48	514	169	178	257	118	91	12	2	3	0.023	0.012	0.017
.	19.01.15-17.36.21-1-457348	237	31	31	6	0	5	491	27	27	0	0	NA	NA	NA	71	76	530	183	176	274	128	89	69	17	6	0.13	0.093	0.034
.	19.01.15-17.36.29-1-457359	171	18	18	7	0	6	462	16	16	0	0	NA	NA	NA	66	46	521	169	169	263	116	83	40	18	10	0.077	0.107	0.059
.	19.01.15-17.36.37-1-457379	375	89	89	19	0	14	532	81	81	0	0	NA	NA	NA	114	116	562	183	184	303	130	99	226	30	33	0.402	0.164	0.179
.	19.01.15-17.37.05-1-457380	260	27	27	9	0	8	496	24	24	0	0	NA	NA	NA	94	75	533	176	179	277	125	94	78	15	5	0.146	0.085	0.028
.	19.01.15-17.37.05-1-457381	630	125	125	35	0	31	588	115	115	0	0	NA	NA	NA	174	188	603	199	199	334	142	112	275	74	28	0.456	0.372	0.141
.	19.01.15-17.37.16-1-457385	59	2	2	0	0	0	150	1	1	0	0	NA	NA	NA	12	17	499	163	168	83	38	29	4	0	0	0.008	0	0
.	19.01.15-17.37.17-1-457387	171	11	11	3	0	2	475	9	9	0	0	NA	NA	NA	52	59	523	173	176	267	120	88	23	4	0	0.044	0.023	0
.	19.01.15-17.37.26-1-457397	35	1	1	0	0	0	0	0	0	0	0	NA	NA	NA	11	6	494	163	162	0	0	0	0	0	0	0	0	0
.	19.01.15-17.37.27-1-457398	324	101	101	28	0	22	505	91	91	0	0	NA	NA	NA	111	91	541	185	178	281	133	91	232	23	36	0.429	0.124	0.202
.	19.01.15-17.37.29-1-457402	32	1	1	0	0	0	0	0	0	0	0	NA	NA	NA	9	6	490	166	163	0	0	0	2	0	0	0.004	0	0
.	19.01.15-17.37.31-1-457405	153	5	5	2	0	2	466	4	4	0	0	NA	NA	NA	35	44	515	173	169	257	123	86	6	0	9	0.012	0	0.053
.	19.01.15-17.37.42-1-457424	145	25	25	9	0	7	462	23	23	0	0	NA	NA	NA	35	39	510	171	171	255	120	87	49	9	6	0.096	0.053	0.035
.	19.01.15-17.37.44-1-457425	204	18	18	5	0	3	484	15	15	0	0	NA	NA	NA	71	77	534	175	181	270	121	93	34	1	19	0.064	0.006	0.105
.	19.01.15-17.37.48-1-457426	293	36	36	6	0	5	502	30	30	0	0	NA	NA	NA	83	84	540	176	181	283	124	95	63	20	14	0.117	0.114	0.077
.	19.01.15-17.37.50-1-457427	176	10	10	4	0	2	478	8	8	0	0	NA	NA	NA	62	65	529	178	171	268	125	85	25	0	7	0.047	0	0.041
.	19.01.15-17.37.51-1-457428	320	87	87	25	0	23	510	81	81	0	0	NA	NA	NA	72	91	549	180	175	290	128	92	192	29	36	0.35	0.161	0.206
.	19.01.15-17.38.14-1-457436	91	3	3	2	0	2	449	2	2	0	0	NA	NA	NA	38	27	505	167	168	248	114	87	10	0	0	0.02	0	0
.	19.01.15-17.38.24-1-457447	644	97	97	25	0	19	606	86	86	0	0	NA	NA	NA	169	198	608	205	198	342	152	112	230	30	53	0.378	0.146	0.268
.	19.01.15-17.38.25-1-457450	331	79	79	22	0	14	523	75	75	0	0	NA	NA	NA	103	106	551	184	184	294	130	99	212	38	24	0.385	0.207	0.13
.	19.01.15-17.38.30-1-457455	175	16	16	1	0	1	478	15	15	0	0	NA	NA	NA	53	66	525	179	175	268	124	86	27	2	4	0.051	0.011	0.023
.	19.01.15-17.38.34-1-457460	330	157	157	40	0	32	496	144	144	0	0	NA	NA	NA	112	79	540	172	180	278	122	96	268	49	62	0.496	0.285	0.344
.	19.01.15-17.38.38-1-457476	507	96	96	28	0	24	555	85	85	0	0	NA	NA	NA	126	141	568	190	196	309	137	109	211	41	36	0.371	0.216	0.184
.	19.01.15-17.39.26-1-457490	274	99	99	27	0	22	481	92	92	0	0	NA	NA	NA	70	66	526	176	177	269	120	92	189	44	35	0.359	0.25	0.198
.	19.01.15-17.39.58-1-457515	391	85	85	16	0	13	530	82	82	0	0	NA	NA	NA	92	121	566	186	182	300	132	98	191	38	42	0.337	0.204	0.231
.	19.01.15-17.40.18-1-457533	119	9	9	2	0	2	452	7	7	0	0	NA	NA	NA	46	36	510	169	170	250	116	86	5	4	15	0.01	0.024	0.088
.	19.01.15-17.40.29-1-457552	380	111	111	29	0	23	530	104	104	0	0	NA	NA	NA	110	115	557	183	188	296	131	103	227	34	45	0.408	0.186	0.239
.	19.01.15-17.40.42-1-457572	495	80	80	12	0	7	557	75	75	0	0	NA	NA	NA	157	147	572	196	192	312	141	104	145	43	31	0.253	0.219	0.161
.	19.01.15-17.40.55-1-457573	220	69	69	15	0	14	484	66	66	0	0	NA	NA	NA	65	70	527	175	181	269	118	97	167	18	19	0.317	0.103	0.105
.	19.01.15-17.41.01-1-457574	328	66	66	14	0	11	504	62	62	0	0	NA	NA	NA	84	91	543	190	171	281	136	87	164	12	14	0.302	0.063	0.082
.	19.01.15-17.41.19-1-457582	61	2	2	0	0	0	451	1	1	0	0	NA	NA	NA	19	23	498	169	169	249	119	83	3	0	2	0.006	0	0.012
.	19.01.15-17.41.32-1-457595	93	4	4	0	0	0	442	3	3	0	0	NA	NA	NA	40	26	499	166	174	242	112	88	15	0	1	0.03	0	0.006
.	19.01.15-17.41.52-1-457613	428	170	170	39	0	33	540	155	155	0	0	NA	NA	NA	108	142	577	190	188	308	132	100	337	65	46	0.584	0.342	0.245
.	19.01.15-17.41.58-1-457614	245	34	34	10	0	10	484	32	32	0	0	NA	NA	NA	66	65	527	175	176	274	121	89	76	10	15	0.144	0.057	0.085
.	19.01.15-17.41.59-1-457615	475	79	79	17	0	15	540	75	75	0	0	NA	NA	NA	141	125	563	186	189	304	134	102	191	19	27	0.339	0.102	0.143
.	19.01.15-17.42.29-1-457643	395	87	87	18	0	15	530	78	78	0	0	NA	NA	NA	122	116	553	179	197	295	125	110	216	24	28	0.391	0.134	0.142
.	19.01.15-17.42.33-1-457648	355	126	126	36	0	22	529	116	116	0	0	NA	NA	NA	102	113	551	188	187	291	135	103	298	50	40	0.541	0.266	0.214
.	19.01.15-17.42.36-1-457664	63	3	3	0	0	0	354	2	2	0	0	NA	NA	NA	18	23	502	167	167	196	92	66	0	0	6	0	0	0.036
.	19.01.15-17.42.40-1-457665	177	10	10	3	0	3	469	8	8	0	0	NA	NA	NA	46	47	518	171	171	264	119	86	30	0	4	0.058	0	0.023
.	19.01.15-17.42.47-1-457667	274	70	70	16	0	13	499	59	59	0	0	NA	NA	NA	80	88	544	177	180	281	123	95	151	39	22	0.278	0.22	0.122
.	19.01.15-17.42.48-1-457668	152	16	16	4	0	3	476	13	13	0	0	NA	NA	NA	47	52	518	171	176	265	119	92	28	10	3	0.054	0.058	0.017
.	19.01.15-17.42.52-1-457669	146	12	12	6	0	4	479	10	10	0	0	NA	NA	NA	42	59	528	174	170	270	122	87	31	5	0	0.059	0.029	0
.	19.01.15-17.43.04-1-457670	421	142	142	33	0	26	531	130	130	0	0	NA	NA	NA	122	122	568	184	183	306	129	96	293	74	48	0.516	0.402	0.262
.	19.01.15-17.43.15-1-457673	468	91	91	21	0	16	545	80	80	0	0	NA	NA	NA	128	132	572	189	184	308	135	102	218	43	25	0.381	0.228	0.136
.	19.01.15-17.43.16-1-457674	32	1	1	0	0	0	0	0	0	0	0	NA	NA	NA	3	10	495	163	165	0	0	0	0	0	0	0	0	0
.	19.01.15-17.43.20-1-457680	89	3	3	1	0	1	440	2	2	0	0	NA	NA	NA	28	22	500	170	165	245	115	80	4	2	0	0.008	0.012	0
.	19.01.15-17.43.32-1-457693	260	38	38	8	0	6	502	37	37	0	0	NA	NA	NA	80	91	540	183	181	280	126	96	53	5	18	0.098	0.027	0.099
.	19.01.15-17.43.47-1-457710	32	1	1	0	0	0	0	0	0	0	0	NA	NA	NA	12	5	492	163	163	0	0	0	0	2	0	0	0.012	0
.	19.01.15-17.43.49-1-457711	234	17	17	1	0	1	488	14	14	0	0	NA	NA	NA	72	63	533	175	168	279	125	84	25	9	11	0.047	0.051	0.065
.	19.01.15-17.44.12-1-457720	559	66	66	19	0	12	564	57	57	0	0	NA	NA	NA	164	151	580	193	191	321	138	105	160	35	18	0.276	0.181	0.094
.	19.01.15-17.44.16-1-457724	95	4	4	1	0	1	444	2	2	0	0	NA	NA	NA	27	28	502	167	172	245	115	84	7	1	2	0.014	0.006	0.012
.	19.01.15-17.44.16-1-457725	123	5	5	1	0	1	451	4	4	0	0	NA	NA	NA	37	28	502	174	165	246	122	83	8	0	1	0.016	0	0.006
.	19.01.15-17.44.20-1-457730	445	136	136	32	0	24	561	128	128	0	0	NA	NA	NA	124	143	570	198	188	313	145	103	280	74	42	0.491	0.374	0.223
.	19.01.15-17.44.28-1-457739	61	4	4	0	0	0	441	3	3	0	0	NA	NA	NA	23	19	502	166	164	248	113	80	13	0	6	0.026	0	0.037
.	19.01.15-17.44.32-1-457743	188	32	32	10	0	9	468	28	28	0	0	NA	NA	NA	54	42	508	174	173	256	123	89	72	6	11	0.142	0.034	0.064
.	19.01.15-17.44.47-1-457760	150	16	16	7	0	7	469	15	15	0	0	NA	NA	NA	64	59	531	171	170	266	117	86	38	6	2	0.072	0.035	0.012
.	19.01.15-17.44.53-1-457762	207	29	29	9	0	9	495	24	24	0	0	NA	NA	NA	53	73	536	173	177	278	124	93	64	12	11	0.119	0.069	0.062
.	19.01.15-17.44.56-1-457763	568	120	120	30	0	26	547	112	112	0	0	NA	NA	NA	156	132	567	190	188	307	135	105	264	68	32	0.466	0.358	0.17
.	19.01.15-17.45.16-1-457768	501	153	153	45	0	34	536	141	141	0	0	NA	NA	NA	118	118	557	188	186	298	135	103	341	63	29	0.612	0.335	0.156
.	19.01.15-17.45.21-1-457774	147	13	13	2	0	1	455	12	12	0	0	NA	NA	NA	55	38	508	169	174	246	118	91	22	14	2	0.043	0.083	0.011
.	19.01.15-17.45.30-1-457783	185	13	13	6	0	5	485	11	11	0	0	NA	NA	NA	49	65	528	178	172	272	126	87	38	16	4	0.072	0.09	0.023
.	19.01.15-17.45.45-1-457802	120	6	6	1	0	1	454	5	5	0	0	NA	NA	NA	30	34	509	172	166	256	119	79	3	5	0	0.006	0.029	0
.	19.01.15-17.45.54-1-457803	328	18	18	4	0	4	506	17	17	0	0	NA	NA	NA	89	93	545	191	170	287	136	83	31	5	11	0.057	0.026	0.065
.	19.01.15-17.45.56-1-457804	375	100	100	17	0	13	518	93	93	0	0	NA	NA	NA	101	99	538	187	187	281	137	100	191	34	43	0.355	0.182	0.23
.	19.01.15-17.45.58-1-457805	380	72	72	11	0	7	539	66	66	0	0	NA	NA	NA	102	127	566	182	192	303	130	106	178	10	28	0.314	0.055	0.146
.	19.01.15-17.46.02-1-457806	147	11	11	0	0	0	464	10	10	0	0	NA	NA	NA	47	52	517	176	172	258	121	85	20	10	0	0.039	0.057	0
.	19.01.15-17.46.21-1-457823	467	128	128	31	0	26	544	109	109	0	0	NA	NA	NA	134	129	560	193	189	301	139	104	252	57	56	0.45	0.295	0.296
.	19.01.15-17.46.35-1-457838	269	107	107	21	0	20	487	97	97	0	0	NA	NA	NA	74	73	539	178	169	278	124	85	186	62	38	0.345	0.348	0.225
.	19.01.15-17.46.53-1-457854	202	15	15	5	0	5	480	14	14	0	0	NA	NA	NA	51	65	533	175	170	275	121	84	32	0	13	0.06	0	0.076
.	19.01.15-17.47.38-1-457916	236	11	11	4	0	4	491	8	8	0	0	NA	NA	NA	68	73	533	175	178	277	123	91	29	0	5	0.054	0	0.028
.	19.01.15-17.47.41-1-457918	211	21	21	5	0	2	484	20	20	0	0	NA	NA	NA	65	71	534	178	172	272	125	87	48	12	4	0.09	0.067	0.023
.	19.01.15-17.47.51-1-457919	61	2	2	1	0	1	442	1	1	0	0	NA	NA	NA	33	22	497	172	166	244	115	83	2	4	0	0.004	0.023	0
.	19.01.15-17.47.58-1-457920	188	20	20	6	0	4	477	15	15	0	0	NA	NA	NA	52	58	525	175	171	267	122	88	45	4	8	0.086	0.023	0.047
.	19.01.15-17.48.04-1-457921	442	106	106	31	0	23	544	100	100	0	0	NA	NA	NA	133	132	567	193	185	305	140	99	267	44	31	0.471	0.228	0.168
.	19.01.15-17.48.06-1-457929	528	105	105	26	0	18	561	97	97	0	0	NA	NA	NA	137	149	572	188	202	310	135	116	267	47	19	0.467	0.25	0.094
.	19.01.15-17.48.24-1-458046	348	139	139	45	0	38	524	129	129	0	0	NA	NA	NA	95	118	557	189	185	292	133	99	320	91	23	0.575	0.481	0.124
.	19.01.15-17.48.30-1-458085	548	147	147	31	0	24	568	136	136	0	0	NA	NA	NA	143	155	580	191	197	318	138	112	311	56	37	0.536	0.293	0.188
.	19.01.15-17.48.41-1-458105	353	45	45	13	0	11	503	41	41	0	0	NA	NA	NA	82	82	541	177	177	288	123	92	107	21	18	0.198	0.119	0.102
.	19.01.15-17.48.51-1-458106	66	3	3	1	0	1	445	2	2	0	0	NA	NA	NA	29	33	505	171	170	245	118	82	2	5	0	0.004	0.029	0
.	19.01.15-17.49.00-1-458108	326	32	32	7	0	7	513	29	29	0	0	NA	NA	NA	79	92	547	181	177	288	129	96	75	12	13	0.137	0.066	0.073
.	19.01.15-17.49.02-1-458109	87	3	3	2	0	2	438	2	2	0	0	NA	NA	NA	26	23	501	169	166	242	117	79	10	0	1	0.02	0	0.006
.	19.01.15-17.49.11-1-458110	33	1	1	0	0	0	0	0	0	0	0	NA	NA	NA	11	12	497	164	164	0	0	0	0	0	0	0	0	0
.	19.01.15-17.49.14-1-458113	814	150	150	44	0	35	640	137	137	0	0	NA	NA	NA	219	230	625	206	212	363	155	122	344	70	41	0.55	0.34	0.193
.	19.01.15-17.49.16-1-458115	363	122	122	33	0	25	501	112	112	0	0	NA	NA	NA	95	84	547	175	175	287	123	91	250	72	45	0.457	0.411	0.257
.	19.01.15-17.49.37-1-458147	183	29	29	3	0	1	467	23	23	0	0	NA	NA	NA	63	51	519	172	173	266	117	84	50	13	4	0.096	0.076	0.023
.	19.01.15-17.49.44-1-458148	155	7	7	4	0	2	450	4	4	0	0	NA	NA	NA	46	31	508	169	167	252	116	82	12	4	3	0.024	0.024	0.018
.	19.01.15-17.50.02-1-458154	123	9	9	2	0	2	455	8	8	0	0	NA	NA	NA	30	33	509	168	169	253	115	87	12	13	1	0.024	0.077	0.006
.	19.01.15-17.50.12-1-458163	525	150	150	45	0	35	542	136	136	0	0	NA	NA	NA	159	125	570	186	182	312	134	96	323	51	38	0.567	0.274	0.209
.	19.01.15-17.50.22-1-458173	201	11	11	2	0	2	484	10	10	0	0	NA	NA	NA	57	67	525	176	179	266	124	94	23	2	8	0.044	0.011	0.045
.	19.01.15-17.50.28-1-458181	34	1	1	0	0	0	0	0	0	0	0	NA	NA	NA	10	12	495	165	165	0	0	0	0	0	0	0	0	0
.	19.01.15-17.50.29-1-458189	171	24	24	6	0	5	486	23	23	0	0	NA	NA	NA	56	62	522	177	176	266	126	94	48	15	4	0.092	0.085	0.023
.	19.01.15-17.50.29-1-458191	331	54	54	12	0	9	512	51	51	0	0	NA	NA	NA	72	94	540	183	184	286	126	100	119	16	16	0.22	0.087	0.087
.	19.01.15-17.50.44-1-458210	87	4	4	1	0	1	450	3	3	0	0	NA	NA	NA	30	24	501	170	166	248	119	83	13	6	1	0.026	0.035	0.006
.	19.01.15-17.51.01-1-458211	302	88	88	23	0	17	490	78	78	0	0	NA	NA	NA	93	75	537	174	177	276	122	92	196	28	20	0.365	0.161	0.113
.	19.01.15-17.51.02-1-458212	120	12	12	3	0	2	465	9	9	0	0	NA	NA	NA	38	52	521	175	169	262	119	84	28	3	3	0.054	0.017	0.018
.	19.01.15-17.51.03-1-458214	62	2	2	0	0	0	446	1	1	0	0	NA	NA	NA	26	29	507	168	167	250	114	82	10	0	0	0.02	0	0
.	19.01.15-17.51.16-1-458217	297	28	28	5	0	4	516	22	22	0	0	NA	NA	NA	88	105	547	185	186	285	131	100	71	7	10	0.13	0.038	0.054
.	19.01.15-17.51.35-1-458236	32	1	1	0	0	0	0	0	0	0	0	NA	NA	NA	11	10	494	164	165	0	0	0	0	0	0	0	0	0
.	19.01.15-17.51.37-1-458252	29	1	1	0	0	0	0	0	0	0	0	NA	NA	NA	7	7	492	164	164	0	0	0	0	0	1	0	0	0.006
.	19.01.15-17.51.52-1-458253	492	112	112	33	0	23	559	101	101	0	0	NA	NA	NA	124	147	577	192	191	315	141	103	282	35	29	0.489	0.182	0.152
.	19.01.15-17.52.08-1-458254	489	35	35	11	0	10	536	32	32	0	0	NA	NA	NA	142	122	560	176	199	302	122	112	81	20	6	0.145	0.114	0.03
.	19.01.15-17.52.13-1-458262	419	80	80	28	0	20	542	76	76	0	0	NA	NA	NA	111	129	561	185	196	302	132	108	240	27	28	0.428	0.146	0.143
.	19.01.15-17.52.34-1-458287	259	20	20	3	0	3	503	18	18	0	0	NA	NA	NA	84	83	544	179	173	287	126	90	50	10	5	0.092	0.056	0.029
.	19.01.15-17.52.39-1-458303	290	22	22	7	0	7	478	21	21	0	0	NA	NA	NA	80	62	527	177	171	269	123	86	59	9	10	0.112	0.051	0.058
.	19.01.15-17.52.46-1-458305	359	62	62	14	0	8	512	58	58	0	0	NA	NA	NA	76	92	544	182	179	284	131	97	146	31	30	0.268	0.17	0.168
.	19.01.15-17.53.04-1-458306	86	3	3	0	0	0	440	1	1	0	0	NA	NA	NA	17	15	496	166	166	246	114	80	0	4	3	0	0.024	0.018
.	19.01.15-17.53.14-1-458309	355	125	125	47	0	36	502	117	117	0	0	NA	NA	NA	99	85	546	177	175	287	126	89	264	27	56	0.484	0.153	0.32
.	19.01.15-17.53.20-1-458315	118	12	12	5	0	4	463	11	11	0	0	NA	NA	NA	37	42	513	171	171	256	120	87	36	11	0	0.07	0.064	0
.	19.01.15-17.53.20-1-458316	63	3	3	1	0	1	444	2	2	0	0	NA	NA	NA	19	26	507	165	167	248	114	82	3	3	1	0.006	0.018	0.006
.	19.01.15-17.53.29-1-458325	477	125	125	37	0	30	546	119	119	0	0	NA	NA	NA	108	135	573	186	189	308	134	104	267	46	70	0.466	0.247	0.37
.	19.01.15-17.53.37-1-458346	407	90	90	19	0	14	531	86	86	0	0	NA	NA	NA	108	118	558	191	182	297	136	98	207	41	24	0.371	0.215	0.132
.	19.01.15-17.53.47-1-458347	155	17	17	3	0	3	471	16	16	0	0	NA	NA	NA	53	55	528	168	172	265	117	89	28	3	6	0.053	0.018	0.035
.	19.01.15-17.53.49-1-458348	63	2	2	0	0	0	442	1	1	0	0	NA	NA	NA	30	26	509	164	166	248	112	82	0	1	5	0	0.006	0.03
.	19.01.15-17.54.01-1-458350	183	23	23	5	0	5	483	22	22	0	0	NA	NA	NA	66	64	520	183	174	265	127	91	53	12	13	0.102	0.066	0.075
.	19.01.15-17.54.09-1-458351	55	2	2	0	0	0	438	1	1	0	0	NA	NA	NA	25	19	500	168	164	244	115	79	3	0	3	0.006	0	0.018
.	19.01.15-17.54.18-1-458364	63	2	2	0	0	0	445	1	1	0	0	NA	NA	NA	19	23	505	166	165	250	115	80	4	0	1	0.008	0	0.006
.	19.01.15-17.54.20-1-458368	395	87	87	19	0	15	520	77	77	0	0	NA	NA	NA	119	111	560	181	183	295	127	98	218	47	17	0.389	0.26	0.093
.	19.01.15-17.54.22-1-458370	292	81	81	31	0	23	478	75	75	0	0	NA	NA	NA	96	62	525	178	172	267	123	88	171	21	31	0.326	0.118	0.18
.	19.01.15-17.54.22-1-458371	443	69	69	17	0	12	548	61	61	0	0	NA	NA	NA	120	127	555	192	193	299	138	111	182	38	19	0.328	0.198	0.098
.	19.01.15-17.54.31-1-458380	153	11	11	3	0	2	471	8	8	0	0	NA	NA	NA	38	48	519	175	167	265	123	83	21	14	16	0.04	0.08	0.096
.	19.01.15-17.54.41-1-458398	33	1	1	0	0	0	0	0	0	0	0	NA	NA	NA	11	10	494	164	165	0	0	0	0	1	0	0	0.006	0
.	19.01.15-17.54.44-1-458399	159	16	16	5	0	4	472	14	14	0	0	NA	NA	NA	57	56	523	174	172	266	119	87	41	5	8	0.078	0.029	0.047
.	19.01.15-17.54.54-1-458401	204	15	15	3	0	3	484	12	12	0	0	NA	NA	NA	61	60	528	171	174	275	121	88	24	3	10	0.045	0.018	0.057
.	19.01.15-17.55.23-1-458414	184	21	21	4	0	4	474	20	20	0	0	NA	NA	NA	75	67	531	181	168	267	127	80	33	8	4	0.062	0.044	0.024
.	19.01.15-17.55.35-1-458423	116	7	7	2	0	2	453	6	6	0	0	NA	NA	NA	28	27	504	168	168	253	115	85	21	0	0	0.042	0	0
.	19.01.15-17.55.40-1-458439	32	1	1	0	0	0	0	0	0	0	0	NA	NA	NA	15	10	495	166	162	0	0	0	0	0	0	0	0	0
.	19.01.15-17.55.42-1-458440	320	69	69	13	0	12	485	62	62	0	0	NA	NA	NA	95	71	532	178	174	272	127	86	195	13	18	0.367	0.073	0.103
.	19.01.15-17.55.49-1-458441	144	21	21	4	0	4	465	20	20	0	0	NA	NA	NA	62	42	513	170	172	260	119	86	44	3	6	0.086	0.018	0.035
.	19.01.15-17.55.52-1-458442	231	30	30	13	0	12	472	27	27	0	0	NA	NA	NA	69	58	522	175	174	263	119	90	70	16	12	0.134	0.091	0.069
.	19.01.15-17.55.54-1-458443	277	83	83	22	0	21	494	77	77	0	0	NA	NA	NA	86	77	537	180	173	278	126	90	155	38	26	0.289	0.211	0.15
.	19.01.15-17.56.02-1-458444	110	10	10	4	0	4	462	9	9	0	0	NA	NA	NA	37	43	512	172	172	256	118	88	40	7	0	0.078	0.041	0
.	19.01.15-17.56.12-1-458453	32	1	1	0	0	0	0	0	0	0	0	NA	NA	NA	7	5	491	165	162	0	0	0	3	0	0	0.006	0	0
.	19.01.15-17.56.14-1-458456	354	34	34	11	0	9	518	30	30	0	0	NA	NA	NA	95	104	552	180	185	290	128	100	68	29	10	0.123	0.161	0.054
.	19.01.15-17.56.17-1-458458	419	107	107	27	0	26	528	99	99	0	0	NA	NA	NA	118	113	564	182	180	303	128	97	268	43	23	0.475	0.236	0.128
.	19.01.15-17.56.19-1-458462	95	3	3	0	0	0	436	1	1	0	0	NA	NA	NA	44	22	502	168	165	244	113	79	6	1	0	0.012	0.006	0
.	19.01.15-17.56.24-1-458468	584	88	88	20	0	16	566	82	82	0	0	NA	NA	NA	169	157	588	184	198	322	132	112	199	44	28	0.338	0.239	0.141
.	19.01.15-17.56.26-1-458473	448	160	160	36	0	28	524	145	145	0	0	NA	NA	NA	108	114	558	185	184	298	127	99	288	64	69	0.516	0.346	0.375
.	19.01.15-17.56.29-1-458477	331	105	105	37	0	25	516	101	101	0	0	NA	NA	NA	86	100	543	183	187	283	130	103	232	26	47	0.427	0.142	0.251
.	19.01.15-17.56.31-1-458479	240	15	15	2	0	1	499	14	14	0	0	NA	NA	NA	81	85	536	185	177	277	128	94	31	1	6	0.058	0.005	0.034
.	19.01.15-17.56.58-1-458498	149	12	12	3	0	3	458	9	9	0	0	NA	NA	NA	37	39	513	172	167	256	118	84	27	7	13	0.053	0.041	0.078
.	19.01.15-17.56.59-1-458499	151	5	5	2	0	2	466	3	3	0	0	NA	NA	NA	44	48	518	171	172	262	117	87	2	5	3	0.004	0.029	0.017
.	19.01.15-17.57.11-1-458500	238	15	15	5	0	4	489	13	13	0	0	NA	NA	NA	51	65	526	182	170	272	129	88	43	16	0	0.082	0.088	0
.	19.01.15-17.57.15-1-458503	36	1	1	0	0	0	0	0	0	0	0	NA	NA	NA	11	12	494	168	163	0	0	0	1	0	0	0.002	0	0
.	19.01.15-17.57.15-1-458504	469	116	116	32	0	25	543	103	103	0	0	NA	NA	NA	133	116	558	190	181	304	140	99	265	74	33	0.475	0.389	0.182
.	19.01.15-17.57.18-1-458509	477	52	52	14	0	12	547	47	47	0	0	NA	NA	NA	141	127	573	184	183	313	134	100	143	30	20	0.25	0.163	0.109
.	19.01.15-17.57.24-1-458516	627	78	78	22	0	17	600	71	71	0	0	NA	NA	NA	162	189	600	206	196	330	156	114	188	34	19	0.313	0.165	0.097
.	19.01.15-17.57.46-1-458541	269	19	19	6	0	4	499	17	17	0	0	NA	NA	NA	78	85	533	179	186	277	126	96	52	17	1	0.098	0.095	0.005
.	19.01.15-17.58.11-1-458543	130	18	18	5	0	4	459	15	15	0	0	NA	NA	NA	51	42	515	172	168	258	118	83	38	7	3	0.074	0.041	0.018
.	19.01.15-17.58.20-1-458558	63	2	2	0	0	0	350	1	1	0	0	NA	NA	NA	14	21	498	168	168	198	89	63	1	1	0	0.002	0.006	0
.	19.01.15-17.58.29-1-458567	513	105	105	34	0	23	553	97	97	0	0	NA	NA	NA	141	145	574	195	189	309	140	104	204	76	26	0.355	0.39	0.138
.	19.01.15-17.58.31-1-458570	59	2	2	1	0	1	0	1	1	0	0	NA	NA	NA	18	15	498	165	165	0	0	0	0	0	1	0	0	0.006
.	19.01.15-17.58.32-1-458572	35	1	1	0	0	0	0	0	0	0	0	NA	NA	NA	11	9	494	165	163	0	0	0	2	0	0	0.004	0	0
.	19.01.15-17.58.35-1-458575	418	37	37	9	0	8	527	34	34	0	0	NA	NA	NA	110	119	561	187	184	298	133	96	78	31	22	0.139	0.166	0.12
.	19.01.15-17.58.36-1-458591	234	12	12	0	0	0	489	9	9	0	0	NA	NA	NA	60	68	529	175	177	270	123	96	24	13	0	0.045	0.074	0
.	19.01.15-17.58.37-1-458592	32	1	1	0	0	0	0	0	0	0	0	NA	NA	NA	8	10	496	163	164	0	0	0	0	0	1	0	0	0.006
.	19.01.15-17.58.39-1-458593	423	41	41	7	0	6	533	34	34	0	0	NA	NA	NA	117	116	561	187	181	302	135	96	60	12	10	0.107	0.064	0.055
.	19.01.15-17.58.40-1-458594	558	68	68	18	0	10	571	62	62	0	0	NA	NA	NA	141	156	577	195	197	316	143	112	151	17	26	0.262	0.087	0.132
.	19.01.15-17.59.00-1-458596	92	4	4	1	0	1	447	3	3	0	0	NA	NA	NA	33	33	510	168	168	250	116	81	2	3	0	0.004	0.018	0
.	19.01.15-17.59.06-1-458597	530	79	79	15	0	13	552	70	70	0	0	NA	NA	NA	151	138	574	190	187	315	134	103	181	21	28	0.315	0.111	0.15
.	19.01.15-17.59.15-1-458600	64	3	3	1	0	0	439	2	2	0	0	NA	NA	NA	33	20	499	170	164	244	115	80	10	0	0	0.02	0	0
.	19.01.15-17.59.16-1-458602	30	1	1	1	0	1	0	0	0	0	0	NA	NA	NA	11	10	490	166	167	0	0	0	0	1	0	0	0.006	0
.	19.01.15-17.59.18-1-458604	33	1	1	0	0	0	0	0	0	0	0	NA	NA	NA	9	9	494	164	164	0	0	0	1	0	0	0.002	0	0
.	19.01.15-17.59.20-1-458608	276	32	32	11	0	11	493	29	29	0	0	NA	NA	NA	80	70	530	179	174	275	128	90	62	17	11	0.117	0.095	0.063
.	19.01.15-17.59.27-1-458614	326	69	69	27	0	20	495	60	60	0	0	NA	NA	NA	110	74	526	180	181	269	127	99	159	29	40	0.302	0.161	0.221
.	19.01.15-17.59.28-1-458615	172	10	10	3	0	3	467	8	8	0	0	NA	NA	NA	35	48	516	175	170	259	122	86	23	7	2	0.045	0.04	0.012
.	19.01.15-17.59.30-1-458620	272	44	44	10	0	7	504	41	41	0	0	NA	NA	NA	92	85	543	180	175	288	126	90	99	25	5	0.182	0.139	0.029
.	19.01.15-17.59.35-1-458624	89	5	5	1	0	1	444	4	4	0	0	NA	NA	NA	31	23	504	166	166	248	114	82	3	7	0	0.006	0.042	0
.	19.01.15-17.59.50-1-458641	239	19	19	7	0	5	485	17	17	0	0	NA	NA	NA	52	61	523	174	177	270	124	91	42	15	4	0.08	0.086	0.023
.	19.01.15-17.59.55-1-458642	33	1	1	0	0	0	0	0	0	0	0	NA	NA	NA	8	8	491	166	164	0	0	0	1	0	0	0.002	0	0
.	19.01.15-17.59.59-1-458643	268	31	31	8	0	8	497	29	29	0	0	NA	NA	NA	77	83	540	178	178	280	124	93	70	20	10	0.13	0.112	0.056
.	19.01.15-18.00.12-1-458649	36	1	1	0	0	0	0	0	0	0	0	NA	NA	NA	10	14	498	164	165	0	0	0	2	0	0	0.004	0	0
.	19.01.15-18.00.15-1-458658	375	139	139	33	0	26	505	127	127	0	0	NA	NA	NA	89	95	545	182	181	283	126	96	310	52	17	0.569	0.286	0.094
.	19.01.15-18.00.23-1-458668	35	1	1	0	0	0	0	0	0	0	0	NA	NA	NA	7	10	497	163	163	0	0	0	5	0	0	0.01	0	0
.	19.01.15-18.00.27-1-458675	235	115	115	33	0	26	485	110	110	0	0	NA	NA	NA	59	68	530	173	178	274	122	89	217	47	29	0.409	0.272	0.163
.	19.01.15-18.00.29-1-458683	421	156	156	38	0	29	508	144	144	0	0	NA	NA	NA	120	101	548	190	176	280	134	94	309	84	48	0.564	0.442	0.273
.	19.01.15-18.00.33-1-458688	195	25	25	6	0	6	469	23	23	0	0	NA	NA	NA	62	55	516	178	174	259	122	88	44	4	11	0.085	0.022	0.063
.	19.01.15-18.00.43-1-458704	34	1	1	0	0	0	0	0	0	0	0	NA	NA	NA	11	8	494	165	162	0	0	0	0	0	1	0	0	0.006
.	19.01.15-18.00.45-1-458705	181	36	36	12	0	9	466	31	31	0	0	NA	NA	NA	65	46	511	174	174	256	120	90	105	17	6	0.205	0.098	0.034
.	19.01.15-18.00.47-1-458706	383	45	45	13	0	10	540	42	42	0	0	NA	NA	NA	109	126	564	182	193	304	130	106	116	22	23	0.206	0.121	0.119
.	19.01.15-18.00.55-1-458707	94	5	5	2	0	2	449	3	3	0	0	NA	NA	NA	51	35	513	169	166	254	116	79	3	6	2	0.006	0.036	0.012
.	19.01.15-18.01.19-1-828	337	160	160	47	0	37	514	153	153	0	0	NA	NA	NA	83	109	552	186	184	288	131	95	315	62	52	0.571	0.333	0.283
.	19.01.15-18.01.23-1-833	289	67	67	19	0	15	494	60	60	0	0	NA	NA	NA	62	71	527	182	175	272	131	91	196	21	11	0.372	0.115	0.063
.	19.01.15-18.01.31-1-842	392	71	71	16	0	14	535	65	65	0	0	NA	NA	NA	123	125	569	184	185	305	130	100	183	26	24	0.322	0.141	0.13
.	19.01.15-18.01.44-1-862	493	100	100	25	0	19	548	93	93	0	0	NA	NA	NA	109	133	570	185	191	306	134	108	244	53	17	0.428	0.286	0.089
.	19.01.15-18.02.41-1-910	347	62	62	23	0	16	502	56	56	0	0	NA	NA	NA	91	88	540	177	184	281	123	98	161	14	22	0.298	0.079	0.12
.	19.01.15-18.02.52-1-911	177	15	15	5	0	5	463	12	12	0	0	NA	NA	NA	49	47	521	175	164	262	119	82	25	15	2	0.048	0.086	0.012
.	19.01.15-18.03.19-1-918	117	7	7	0	0	0	455	6	6	0	0	NA	NA	NA	27	34	511	170	166	256	115	84	16	3	0	0.031	0.018	0
.	19.01.15-18.03.19-1-919	113	7	7	1	0	0	461	6	6	0	0	NA	NA	NA	35	37	510	175	165	257	122	82	14	6	1	0.027	0.034	0.006
.	19.01.15-18.03.33-1-934	420	63	63	21	0	16	525	60	60	0	0	NA	NA	NA	142	112	555	185	185	296	131	98	160	24	18	0.288	0.13	0.097
.	19.01.15-18.03.37-1-950	30	1	1	0	0	0	0	0	0	0	0	NA	NA	NA	11	12	495	166	164	0	0	0	0	2	0	0	0.012	0
.	19.01.15-18.03.39-1-951	239	16	16	4	0	3	487	15	15	0	0	NA	NA	NA	63	69	530	181	171	273	126	88	27	4	9	0.051	0.022	0.053
.	19.01.15-18.03.39-1-952	357	164	164	45	0	33	523	151	151	0	0	NA	NA	NA	89	107	554	184	182	294	130	99	359	44	62	0.648	0.239	0.341
.	19.01.15-18.03.44-1-953	353	39	39	8	0	7	517	36	36	0	0	NA	NA	NA	101	104	547	179	191	282	129	106	104	22	6	0.19	0.123	0.031
.	19.01.15-18.03.46-1-954	483	84	84	24	0	19	541	78	78	0	0	NA	NA	NA	117	119	567	185	180	311	133	97	277	27	15	0.489	0.146	0.083
.	19.01.15-18.03.57-1-956	407	101	101	29	0	24	539	93	93	0	0	NA	NA	NA	103	125	562	193	183	301	137	101	224	42	35	0.399	0.218	0.191
.	19.01.15-18.04.13-1-957	120	12	12	4	0	2	455	10	10	0	0	NA	NA	NA	39	43	513	169	174	253	115	87	37	8	1	0.072	0.047	0.006
.	19.01.15-18.04.19-1-971	68	3	3	1	0	1	446	1	1	0	0	NA	NA	NA	28	34	508	170	169	244	117	85	9	0	0	0.018	0	0
.	19.01.15-18.04.32-1-983	270	47	47	10	0	9	494	43	43	0	0	NA	NA	NA	95	76	533	184	172	275	130	89	86	23	15	0.161	0.125	0.087
.	19.01.15-18.04.36-1-1001	230	62	62	14	0	11	469	59	59	0	0	NA	NA	NA	76	57	517	180	173	261	122	86	128	19	18	0.248	0.106	0.104
.	19.01.15-18.04.38-1-1002	59	2	2	1	0	1	443	1	1	0	0	NA	NA	NA	23	22	502	169	164	246	115	82	4	3	0	0.008	0.018	0
.	19.01.15-18.04.42-1-1003	153	12	12	2	0	2	467	10	10	0	0	NA	NA	NA	64	50	519	175	169	267	116	84	17	10	2	0.033	0.057	0.012
.	19.01.15-18.04.50-1-1005	121	6	6	2	0	2	456	5	5	0	0	NA	NA	NA	37	47	512	172	176	254	116	86	16	4	5	0.031	0.023	0.028
.	19.01.15-18.04.52-1-1006	377	105	105	36	0	22	517	91	91	0	0	NA	NA	NA	101	96	549	179	181	294	125	98	190	62	27	0.346	0.346	0.149
.	19.01.15-18.05.05-1-1007	175	17	17	5	0	4	462	13	13	0	0	NA	NA	NA	54	48	516	178	167	258	124	80	39	5	8	0.076	0.028	0.048
.	19.01.15-18.05.08-1-1008	138	7	7	1	0	1	456	5	5	0	0	NA	NA	NA	34	32	505	171	169	252	120	84	14	0	4	0.028	0	0.024
.	19.01.15-18.05.24-1-1021	403	129	129	27	0	23	525	121	121	0	0	NA	NA	NA	102	113	556	186	184	292	135	98	280	32	35	0.504	0.172	0.19
.	19.01.15-18.05.26-1-1023	64	2	2	0	0	0	448	1	1	0	0	NA	NA	NA	31	34	508	170	169	250	114	84	3	0	2	0.006	0	0.012
.	19.01.15-18.05.28-1-1024	422	34	34	7	0	3	524	33	33	0	0	NA	NA	NA	114	106	553	182	184	298	130	96	65	17	8	0.118	0.093	0.043
.	19.01.15-18.05.32-1-1030	245	62	62	22	0	17	493	56	56	0	0	NA	NA	NA	59	72	533	178	174	282	123	88	140	26	40	0.263	0.146	0.23
.	19.01.15-18.05.39-1-1048	477	86	86	24	0	17	540	77	77	0	0	NA	NA	NA	120	125	567	187	184	306	134	100	205	20	28	0.362	0.107	0.152
.	19.01.15-18.05.56-1-1049	35	1	1	0	0	0	0	0	0	0	0	NA	NA	NA	5	8	493	165	163	0	0	0	0	0	0	0	0	0
.	19.01.15-18.05.58-1-1050	683	76	76	21	0	12	581	72	72	0	0	NA	NA	NA	173	171	587	201	196	325	147	109	194	26	39	0.33	0.129	0.199
.	19.01.15-18.06.00-1-1051	544	130	130	39	0	34	523	123	123	0	0	NA	NA	NA	143	108	551	183	187	294	127	102	285	64	39	0.517	0.35	0.209
.	19.01.15-18.06.13-1-1053	296	109	109	30	0	25	509	100	100	0	0	NA	NA	NA	76	98	544	189	178	282	133	94	228	31	39	0.419	0.164	0.219
.	19.01.15-18.06.24-1-1073	32	1	1	0	0	0	0	0	0	0	0	NA	NA	NA	13	12	497	164	164	0	0	0	0	0	2	0	0	0.012
.	19.01.15-18.06.27-1-1077	151	8	8	3	0	2	476	7	7	0	0	NA	NA	NA	46	56	523	174	172	267	120	89	29	7	0	0.055	0.04	0
.	19.01.15-18.06.46-1-1100	33	1	1	0	0	0	0	0	0	0	0	NA	NA	NA	11	6	490	164	165	0	0	0	0	0	0	0	0	0
.	19.01.15-18.06.49-1-1101	358	80	80	18	0	17	504	76	76	0	0	NA	NA	NA	95	92	547	177	181	289	124	91	181	46	22	0.331	0.26	0.122
.	19.01.15-18.06.55-1-1102	177	14	14	1	0	1	473	11	11	0	0	NA	NA	NA	54	50	521	171	171	267	119	87	20	2	8	0.038	0.012	0.047
.	19.01.15-18.06.55-1-1103	65	3	3	0	0	0	438	1	1	0	0	NA	NA	NA	23	15	497	167	164	244	114	80	9	0	0	0.018	0	0
.	19.01.15-18.07.09-1-1104	31	1	1	0	0	0	0	0	0	0	0	NA	NA	NA	7	6	490	166	163	0	0	0	0	0	1	0	0	0.006
.	19.01.15-18.07.11-1-1105	33	1	1	0	0	0	0	0	0	0	0	NA	NA	NA	7	4	489	165	163	0	0	0	0	0	1	0	0	0.006
.	19.01.15-18.07.13-1-1106	235	29	29	11	0	10	485	25	25	0	0	NA	NA	NA	63	71	528	175	181	270	122	93	70	7	25	0.133	0.04	0.138
.	19.01.15-18.07.19-1-1115	91	3	3	0	0	0	444	1	1	0	0	NA	NA	NA	28	27	508	166	166	250	113	81	9	0	2	0.018	0	0.012
.	19.01.15-18.07.26-1-1121	30	1	1	0	0	0	0	0	0	0	0	NA	NA	NA	6	2	490	163	162	0	0	0	0	0	0	0	0	0
.	19.01.15-18.07.30-1-1126	141	9	9	1	0	1	459	8	8	0	0	NA	NA	NA	38	41	514	168	172	259	115	85	21	4	0	0.041	0.024	0
.	19.01.15-18.07.33-1-1130	64	3	3	0	0	0	451	2	2	0	0	NA	NA	NA	19	29	505	171	166	251	118	82	5	3	0	0.01	0.018	0
.	19.01.15-18.07.43-1-1147	124	28	28	7	0	6	459	25	25	0	0	NA	NA	NA	31	39	508	172	172	254	119	86	47	12	1	0.093	0.07	0.006
.	19.01.15-18.07.46-1-1148	389	55	55	14	0	9	519	46	46	0	0	NA	NA	NA	109	102	547	179	189	290	126	103	168	22	9	0.307	0.123	0.048
.	19.01.15-18.07.46-1-1149	245	21	21	2	0	1	491	19	19	0	0	NA	NA	NA	59	65	526	179	173	272	128	91	49	2	7	0.093	0.011	0.04
.	19.01.15-18.07.58-1-1150	353	24	24	13	0	11	513	23	23	0	0	NA	NA	NA	109	95	541	188	179	283	134	96	48	17	21	0.089	0.09	0.117
.	19.01.15-18.08.00-1-1151	59	2	2	1	0	1	451	1	1	0	0	NA	NA	NA	28	26	504	168	167	250	114	87	1	0	3	0.002	0	0.018
.	19.01.15-18.08.11-1-1152	722	130	130	34	0	28	592	121	121	0	0	NA	NA	NA	177	178	601	199	191	340	148	104	318	45	35	0.529	0.226	0.183
.	19.01.15-18.08.16-1-1156	361	110	110	28	0	24	506	101	101	0	0	NA	NA	NA	89	86	537	178	184	281	124	101	235	67	26	0.438	0.376	0.141
.	19.01.15-18.08.20-1-1168	327	102	102	24	0	20	504	94	94	0	0	NA	NA	NA	68	82	544	177	174	286	127	91	212	39	31	0.39	0.22	0.178
.	19.01.15-18.08.21-1-1170	32	1	1	0	0	0	0	0	0	0	0	NA	NA	NA	7	9	493	166	163	0	0	0	4	0	0	0.008	0	0
.	19.01.15-18.08.23-1-1173	61	2	2	0	0	0	302	1	1	0	0	NA	NA	NA	14	23	499	169	168	172	75	55	4	0	0	0.008	0	0
.	19.01.15-18.08.23-1-1174	143	14	14	4	0	4	462	13	13	0	0	NA	NA	NA	47	44	518	171	168	261	116	85	49	15	4	0.095	0.088	0.024
.	19.01.15-18.08.34-1-1185	37	1	1	0	0	0	0	0	0	0	0	NA	NA	NA	13	16	498	165	166	0	0	0	0	0	0	0	0	0
.	19.01.15-18.08.34-1-1186	91	5	5	4	0	3	440	4	4	0	0	NA	NA	NA	32	15	492	170	166	242	117	81	19	0	0	0.039	0	0
.	19.01.15-18.08.35-1-1187	205	20	20	6	0	6	467	19	19	0	0	NA	NA	NA	63	54	526	171	170	265	116	86	42	2	6	0.08	0.012	0.035
.	19.01.15-18.08.38-1-1203	35	1	1	0	0	0	0	0	0	0	0	NA	NA	NA	12	13	497	165	164	0	0	0	0	0	0	0	0	0
.	19.01.15-18.08.41-1-1204	61	4	4	2	0	2	449	3	3	0	0	NA	NA	NA	30	32	509	166	170	250	116	83	0	9	4	0	0.054	0.024
.	19.01.15-18.08.50-1-1205	560	90	90	35	0	27	571	77	77	0	0	NA	NA	NA	156	155	582	196	190	325	142	104	188	30	37	0.323	0.153	0.195
.	19.01.15-18.08.51-1-1206	79	5	5	0	0	0	446	3	3	0	0	NA	NA	NA	36	24	503	169	165	248	116	82	4	5	6	0.008	0.03	0.036
.	19.01.15-18.08.55-1-1207	35	1	1	0	0	0	0	0	0	0	0	NA	NA	NA	11	11	497	164	163	0	0	0	2	0	0	0.004	0	0
.	19.01.15-18.08.59-1-1209	64	3	3	0	0	0	440	2	2	0	0	NA	NA	NA	27	23	500	167	169	245	112	83	0	7	4	0	0.042	0.024
.	19.01.15-18.09.05-1-1210	441	118	118	26	0	21	538	109	109	0	0	NA	NA	NA	122	129	564	193	185	300	137	101	265	52	30	0.47	0.269	0.162
.	19.01.15-18.09.05-1-1211	29	1	1	0	0	0	0	0	0	0	0	NA	NA	NA	8	9	495	165	162	0	0	0	0	2	0	0	0.012	0
.	19.01.15-18.09.06-1-1212	34	1	1	0	0	0	0	0	0	0	0	NA	NA	NA	6	7	493	163	164	0	0	0	2	0	0	0.004	0	0
.	19.01.15-18.09.08-1-1213	161	18	18	3	0	3	472	16	16	0	0	NA	NA	NA	47	47	516	173	171	266	120	86	31	8	15	0.06	0.046	0.088
.	19.01.15-18.09.08-1-1214	61	3	3	0	0	0	438	2	2	0	0	NA	NA	NA	31	20	498	167	168	244	113	81	8	0	0	0.016	0	0
.	19.01.15-18.09.12-1-1215	34	1	1	1	0	1	0	0	0	0	0	NA	NA	NA	7	8	491	165	165	0	0	0	0	0	2	0	0	0.012
.	19.01.15-18.09.16-1-1219	361	91	91	23	0	15	513	84	84	0	0	NA	NA	NA	100	96	553	177	179	296	125	92	221	23	24	0.4	0.13	0.134
.	19.01.15-18.09.22-1-1226	32	1	1	0	0	0	0	0	0	0	0	NA	NA	NA	9	11	494	166	164	0	0	0	0	0	0	0	0	0
.	19.01.15-18.09.25-1-1230	94	7	7	2	0	2	462	4	4	0	0	NA	NA	NA	27	43	516	169	171	259	117	86	3	0	5	0.006	0	0.029
.	19.01.15-18.09.40-1-1253	543	116	116	33	0	23	553	110	110	0	0	NA	NA	NA	154	142	577	185	193	315	131	107	232	38	54	0.402	0.205	0.28
.	19.01.15-18.09.42-1-1254	157	9	9	1	0	1	461	8	8	0	0	NA	NA	NA	51	44	515	173	169	258	119	84	12	3	3	0.023	0.017	0.018
.	19.01.15-18.10.04-1-1260	147	23	23	11	0	6	456	20	20	0	0	NA	NA	NA	44	37	510	172	168	256	120	80	55	21	23	0.108	0.122	0.137
.	19.01.15-18.10.17-1-1266	58	2	2	1	0	1	351	1	1	0	0	NA	NA	NA	15	12	495	166	164	187	97	67	4	3	0	0.008	0.018	0
.	19.01.15-18.10.25-1-1286	284	35	35	6	0	5	496	31	31	0	0	NA	NA	NA	67	77	533	178	179	275	127	94	65	9	6	0.122	0.051	0.034
.	19.01.15-18.10.26-1-1287	443	83	83	15	0	14	533	76	76	0	0	NA	NA	NA	133	118	553	184	194	295	131	107	200	22	22	0.362	0.12	0.113
.	19.01.15-18.10.33-1-1299	231	37	37	7	0	4	488	33	33	0	0	NA	NA	NA	50	69	540	171	171	282	119	87	58	35	17	0.107	0.205	0.099
.	19.01.15-18.10.40-1-1315	154	12	12	4	0	4	470	10	10	0	0	NA	NA	NA	48	51	519	175	170	261	123	86	41	9	8	0.079	0.051	0.047
.	19.01.15-18.10.42-1-1316	156	13	13	3	0	2	465	11	11	0	0	NA	NA	NA	52	46	512	175	172	256	121	88	21	6	1	0.041	0.034	0.006
.	19.01.15-18.11.05-1-1318	565	174	174	54	0	37	551	159	159	0	0	NA	NA	NA	138	143	595	181	180	329	127	95	334	96	41	0.561	0.53	0.228
.	19.01.15-18.11.05-1-1319	57	2	2	0	0	0	453	1	1	0	0	NA	NA	NA	20	36	512	170	167	251	118	84	3	0	0	0.006	0	0
.	19.01.15-18.11.07-1-1320	94	6	6	1	0	1	457	5	5	0	0	NA	NA	NA	30	35	511	172	165	253	121	83	18	0	0	0.035	0	0
.	19.01.15-18.11.09-1-1321	911	108	108	33	0	23	627	95	95	0	0	NA	NA	NA	269	217	618	207	205	354	152	121	261	48	36	0.422	0.232	0.176
.	19.01.15-18.11.16-1-1325	419	121	121	31	0	22	561	107	107	0	0	NA	NA	NA	109	146	580	194	185	320	143	98	254	54	30	0.438	0.278	0.162
.	19.01.15-18.11.17-1-1327	300	60	60	18	0	14	518	53	53	0	0	NA	NA	NA	76	96	547	177	185	292	127	99	160	44	25	0.293	0.249	0.135
.	19.01.15-18.11.23-1-1335	149	18	18	5	0	4	469	17	17	0	0	NA	NA	NA	47	49	517	174	171	261	121	87	27	21	12	0.052	0.121	0.07
.	19.01.15-18.11.26-1-1338	361	98	98	25	0	22	504	91	91	0	0	NA	NA	NA	83	86	540	186	173	282	134	88	224	39	36	0.415	0.21	0.208
.	19.01.15-18.11.52-1-1361	89	4	4	0	0	0	449	3	3	0	0	NA	NA	NA	29	26	506	168	165	250	117	82	8	2	5	0.016	0.012	0.03
.	19.01.15-18.12.01-1-1362	487	143	143	34	0	26	542	135	135	0	0	NA	NA	NA	128	121	556	190	188	301	136	105	317	55	44	0.57	0.289	0.234
.	19.01.15-18.12.07-1-1363	97	4	4	1	0	1	441	3	3	0	0	NA	NA	NA	29	19	497	168	167	246	113	82	9	0	0	0.018	0	0
.	19.01.15-18.12.22-1-1381	146	11	11	4	0	3	469	9	9	0	0	NA	NA	NA	42	53	519	171	176	262	115	92	21	23	1	0.04	0.135	0.006
.	19.01.15-18.12.24-1-1384	208	16	16	0	0	0	476	14	14	0	0	NA	NA	NA	61	65	530	175	173	269	122	85	45	7	7	0.085	0.04	0.04
.	19.01.15-18.12.49-1-1413	212	19	19	0	0	0	483	18	18	0	0	NA	NA	NA	62	64	526	177	174	270	125	88	37	1	12	0.07	0.006	0.069
.	19.01.15-18.12.54-1-1414	323	108	108	24	0	17	495	100	100	0	0	NA	NA	NA	100	82	543	177	175	281	124	90	222	42	37	0.409	0.237	0.211
.	19.01.15-18.13.00-1-1415	156	10	10	1	0	0	462	8	8	0	0	NA	NA	NA	62	41	517	169	168	263	115	84	30	0	0	0.058	0	0
.	19.01.15-18.13.22-1-1424	153	27	27	5	0	5	474	23	23	0	0	NA	NA	NA	43	57	522	173	175	264	119	91	39	20	7	0.075	0.116	0.04
.	19.01.15-18.13.24-1-1427	69	2	2	0	0	0	437	1	1	0	0	NA	NA	NA	15	23	504	167	165	244	112	81	1	0	0	0.002	0	0
.	19.01.15-18.13.34-1-1438	36	1	1	0	0	0	0	0	0	0	0	NA	NA	NA	8	8	493	163	165	0	0	0	0	0	0	0	0	0
.	19.01.15-18.13.35-1-1439	31	1	1	0	0	0	0	0	0	0	0	NA	NA	NA	8	11	497	164	163	0	0	0	0	0	1	0	0	0.006
.	19.01.15-18.13.35-1-1440	113	9	9	7	0	5	456	8	8	0	0	NA	NA	NA	36	40	516	169	168	259	115	82	21	5	2	0.041	0.03	0.012
.	19.01.15-18.13.37-1-1456	149	31	31	7	0	7	470	30	30	0	0	NA	NA	NA	51	49	514	175	173	260	123	87	91	5	23	0.177	0.029	0.133
.	19.01.15-18.13.38-1-1457	261	46	46	3	0	3	479	41	41	0	0	NA	NA	NA	70	65	519	177	182	260	123	96	91	12	13	0.175	0.068	0.071
.	19.01.15-18.13.53-1-1458	64	2	2	0	0	0	403	0	0	0	0	NA	NA	NA	18	17	501	164	165	222	104	77	1	0	1	0.002	0	0.006
.	19.01.15-18.13.57-1-1460	501	87	87	20	0	16	554	80	80	0	0	NA	NA	NA	152	135	569	190	189	311	134	109	198	34	34	0.348	0.179	0.18
.	19.01.15-18.14.00-1-1461	112	14	14	4	0	4	452	12	12	0	0	NA	NA	NA	38	35	516	165	167	257	114	81	23	5	12	0.045	0.03	0.072
.	19.01.15-18.14.02-1-1462	181	24	24	7	0	6	469	19	19	0	0	NA	NA	NA	68	54	523	168	176	263	116	90	44	8	9	0.084	0.048	0.051
.	19.01.15-18.14.03-1-1463	145	13	13	1	0	1	462	12	12	0	0	NA	NA	NA	49	44	515	170	172	257	117	88	28	7	3	0.054	0.041	0.017
.	19.01.15-18.14.21-1-1471	387	71	71	26	0	21	517	63	63	0	0	NA	NA	NA	106	97	550	181	179	290	132	95	163	39	22	0.296	0.215	0.123
.	19.01.15-18.14.21-1-1474	60	2	2	0	0	0	302	1	1	0	0	NA	NA	NA	19	13	497	167	162	166	79	57	3	0	0	0.006	0	0
.	19.01.15-18.14.27-1-1485	89	3	3	1	0	1	454	1	1	0	0	NA	NA	NA	18	34	508	167	172	254	115	85	6	0	0	0.012	0	0
.	19.01.15-18.14.31-1-1491	125	5	5	2	0	2	446	4	4	0	0	NA	NA	NA	32	24	508	163	166	253	111	82	10	8	0	0.02	0.049	0
.	19.01.15-18.14.32-1-1493	323	92	92	33	0	23	503	89	89	0	0	NA	NA	NA	86	82	538	179	178	282	127	94	206	44	35	0.383	0.246	0.197
.	19.01.15-18.14.35-1-1495	38	1	1	0	0	0	0	0	0	0	0	NA	NA	NA	8	3	490	163	163	0	0	0	2	0	0	0.004	0	0
.	19.01.15-18.14.38-1-1511	456	71	71	18	0	15	555	61	61	0	0	NA	NA	NA	112	139	576	187	189	316	134	105	160	15	17	0.278	0.08	0.09
.	19.01.15-18.14.39-1-1512	386	50	50	13	0	12	504	46	46	0	0	NA	NA	NA	89	84	545	178	174	290	126	88	126	30	15	0.231	0.169	0.086
.	19.01.15-18.14.39-1-1513	437	100	100	32	0	20	539	91	91	0	0	NA	NA	NA	121	124	563	194	180	302	141	96	229	74	33	0.407	0.381	0.183
.	19.01.15-18.14.47-1-1514	64	5	5	1	0	1	446	4	4	0	0	NA	NA	NA	21	23	505	166	165	250	114	82	9	8	0	0.018	0.048	0
.	19.01.15-18.15.02-1-1516	57	2	2	1	0	1	253	1	1	0	0	NA	NA	NA	18	18	496	168	167	138	65	50	0	2	2	0	0.012	0.012
.	19.01.15-18.15.07-1-1517	36	1	1	0	0	0	0	0	0	0	0	NA	NA	NA	7	9	493	164	165	0	0	0	5	0	0	0.01	0	0
.	19.01.15-18.15.11-1-1519	584	121	121	36	0	31	594	114	114	0	0	NA	NA	NA	148	182	606	194	195	343	141	110	269	64	38	0.444	0.33	0.195
.	19.01.15-18.15.12-1-1520	227	28	28	6	0	6	475	24	24	0	0	NA	NA	NA	68	59	524	175	173	266	121	88	56	7	9	0.107	0.04	0.052
.	19.01.15-18.15.50-1-1555	389	66	66	23	0	18	512	63	63	0	0	NA	NA	NA	111	106	558	180	181	293	124	95	131	23	27	0.235	0.128	0.149
.	19.01.15-18.15.56-1-1556	154	10	10	2	0	2	462	8	8	0	0	NA	NA	NA	50	45	513	170	175	256	119	87	22	6	3	0.043	0.035	0.017
.	19.01.15-18.16.12-1-1558	474	100	100	18	0	12	549	89	89	0	0	NA	NA	NA	138	134	569	187	191	310	133	106	216	30	57	0.38	0.16	0.298
.	19.01.15-18.16.16-1-1563	290	131	131	26	0	20	493	121	121	0	0	NA	NA	NA	80	82	534	184	177	271	130	92	272	44	30	0.509	0.239	0.169
.	19.01.15-18.16.20-1-1566	174	8	8	2	0	1	473	6	6	0	0	NA	NA	NA	59	58	521	178	172	264	123	86	12	5	7	0.023	0.028	0.041
.	19.01.15-18.16.31-1-1588	33	1	1	0	0	0	0	0	0	0	0	NA	NA	NA	15	9	493	165	164	0	0	0	2	0	0	0.004	0	0
.	19.01.15-18.16.34-1-1591	497	206	206	51	0	42	540	195	195	0	0	NA	NA	NA	124	128	566	188	187	305	134	101	406	67	74	0.717	0.356	0.396
.	19.01.15-18.16.39-1-1607	59	2	2	0	0	0	301	1	1	0	0	NA	NA	NA	25	17	497	165	168	172	73	56	4	0	0	0.008	0	0
.	19.01.15-18.16.43-1-1608	284	96	96	34	0	26	488	87	87	0	0	NA	NA	NA	81	71	530	172	182	274	117	97	205	30	27	0.387	0.174	0.148
.	19.01.15-18.16.48-1-1609	35	1	1	0	0	0	0	0	0	0	0	NA	NA	NA	8	7	493	164	163	0	0	0	0	0	0	0	0	0
.	19.01.15-18.16.53-1-1610	61	4	4	0	0	0	433	3	3	0	0	NA	NA	NA	22	12	494	166	165	239	114	80	9	0	1	0.018	0	0.006
.	19.01.15-18.17.05-1-1611	122	8	8	1	0	1	457	6	6	0	0	NA	NA	NA	53	44	515	170	172	253	120	84	24	0	0	0.047	0	0
.	19.01.15-18.17.10-1-1612	292	72	72	21	0	17	505	63	63	0	0	NA	NA	NA	86	87	547	177	176	291	121	93	171	40	24	0.313	0.226	0.136
.	19.01.15-18.17.12-1-1613	172	16	16	2	0	2	463	15	15	0	0	NA	NA	NA	64	44	515	174	168	259	121	83	21	5	12	0.041	0.029	0.071
.	19.01.15-18.17.26-1-1628	58	2	2	0	0	0	0	0	0	0	0	NA	NA	NA	18	17	499	167	164	0	0	0	6	0	0	0.012	0	0
.	19.01.15-18.17.30-1-1636	392	133	133	34	0	29	522	128	128	0	0	NA	NA	NA	94	105	549	185	184	292	131	99	292	42	62	0.532	0.227	0.337
.	19.01.15-18.17.39-1-1655	128	7	7	1	0	1	456	6	6	0	0	NA	NA	NA	42	38	514	169	168	255	117	84	16	0	5	0.031	0	0.03
.	19.01.15-18.17.49-1-1657	517	161	161	46	0	32	544	148	148	0	0	NA	NA	NA	124	126	553	191	195	297	138	109	358	69	47	0.647	0.361	0.241
.	19.01.15-18.18.25-1-1677	320	41	41	9	0	6	508	39	39	0	0	NA	NA	NA	98	92	540	182	183	282	128	98	83	26	5	0.154	0.143	0.027
.	19.01.15-18.18.39-1-1701	160	17	17	7	0	7	489	15	15	0	0	NA	NA	NA	40	64	529	174	174	278	123	88	44	1	16	0.083	0.006	0.092
.	19.01.15-18.18.52-1-1702	140	11	11	2	0	2	458	10	10	0	0	NA	NA	NA	60	37	508	168	174	254	114	90	29	3	4	0.057	0.018	0.023
.	19.01.15-18.19.11-1-1704	234	19	19	4	0	4	487	17	17	0	0	NA	NA	NA	63	60	525	177	171	272	126	89	50	1	8	0.095	0.006	0.047
.	19.01.15-18.19.14-1-1705	32	1	1	0	0	0	0	0	0	0	0	NA	NA	NA	9	12	491	165	169	0	0	0	0	0	2	0	0	0.012
.	19.01.15-18.19.16-1-1709	61	3	3	0	0	0	439	2	2	0	0	NA	NA	NA	28	22	496	170	169	242	114	83	5	3	0	0.01	0.018	0
.	19.01.15-18.19.17-1-1711	384	25	25	6	0	5	540	23	23	0	0	NA	NA	NA	113	121	570	180	184	311	127	102	67	7	23	0.118	0.039	0.125
.	19.01.15-18.19.29-1-1723	498	141	141	29	0	23	538	133	133	0	0	NA	NA	NA	126	131	562	196	186	298	142	98	322	28	42	0.573	0.143	0.226
.	19.01.15-18.19.30-1-1725	337	58	58	17	0	16	517	55	55	0	0	NA	NA	NA	93	97	546	186	178	291	133	93	109	27	35	0.2	0.145	0.197
.	19.01.15-18.19.31-1-1728	236	119	119	27	0	21	489	111	111	0	0	NA	NA	NA	69	77	538	177	175	277	123	89	245	40	49	0.455	0.226	0.28
.	19.01.15-18.19.48-1-1752	91	5	5	3	0	2	459	4	4	0	0	NA	NA	NA	25	37	512	167	171	256	118	85	25	0	0	0.049	0	0
.	19.01.15-18.20.06-1-1765	344	79	79	19	0	15	501	75	75	0	0	NA	NA	NA	114	97	547	180	183	288	122	91	196	32	15	0.358	0.178	0.082
.	19.01.15-18.20.07-1-1766	321	104	104	31	0	27	511	98	98	0	0	NA	NA	NA	83	94	539	185	183	282	134	95	240	40	35	0.445	0.216	0.191
.	19.01.15-18.20.32-1-1816	89	4	4	2	0	1	442	1	1	0	0	NA	NA	NA	28	24	502	168	167	243	117	82	4	0	1	0.008	0	0.006
.	19.01.15-18.20.44-1-1833	265	82	82	25	0	19	498	72	72	0	0	NA	NA	NA	73	85	540	176	182	281	122	95	182	49	19	0.337	0.278	0.104
.	19.01.15-18.20.48-1-1842	286	31	31	5	0	5	488	29	29	0	0	NA	NA	NA	83	70	531	174	178	273	120	95	53	14	14	0.1	0.08	0.079
.	19.01.15-18.20.48-1-1843	152	8	8	3	0	2	465	6	6	0	0	NA	NA	NA	49	44	510	177	170	256	122	87	25	5	5	0.049	0.028	0.029
.	19.01.15-18.21.11-1-1845	117	11	11	3	0	3	456	8	8	0	0	NA	NA	NA	43	36	509	169	171	255	116	85	31	0	0	0.061	0	0
.	19.01.15-18.21.12-1-1846	121	10	10	4	0	3	470	9	9	0	0	NA	NA	NA	50	55	518	175	175	261	123	86	27	3	14	0.052	0.017	0.08
.	19.01.15-18.21.31-1-1865	322	145	145	38	0	32	505	132	132	0	0	NA	NA	NA	81	90	537	177	189	279	124	102	260	45	50	0.484	0.254	0.265
.	19.01.15-18.21.34-1-1868	62	2	2	0	0	0	152	1	1	0	0	NA	NA	NA	19	19	503	164	165	83	39	30	5	2	0	0.01	0.012	0
.	19.01.15-18.21.34-1-1869	244	26	26	6	0	5	491	25	25	0	0	NA	NA	NA	73	70	522	174	187	270	121	100	40	9	11	0.077	0.052	0.059
.	19.01.15-18.21.41-1-1885	506	79	79	19	0	17	565	70	70	0	0	NA	NA	NA	149	164	588	195	194	323	135	107	203	48	41	0.345	0.246	0.211
.	19.01.15-18.21.42-1-1886	420	51	51	15	0	12	537	46	46	0	0	NA	NA	NA	118	122	569	179	187	307	127	103	106	18	27	0.186	0.101	0.144
.	19.01.15-18.21.46-1-1887	370	32	32	8	0	5	514	28	28	0	0	NA	NA	NA	109	103	551	183	182	288	128	98	59	32	18	0.107	0.175	0.099
.	19.01.15-18.22.06-1-1888	97	6	6	3	0	2	460	5	5	0	0	NA	NA	NA	32	41	508	171	175	254	120	86	15	0	0	0.03	0	0
.	19.01.15-18.22.06-1-1889	139	6	6	1	0	1	449	4	4	0	0	NA	NA	NA	46	32	505	170	170	249	118	82	16	1	4	0.032	0.006	0.024
.	19.01.15-18.22.21-1-1899	58	2	2	0	0	0	451	1	1	0	0	NA	NA	NA	24	29	505	171	166	248	119	84	5	0	0	0.01	0	0
.	19.01.15-18.22.28-1-1915	32	1	1	0	0	0	0	0	0	0	0	NA	NA	NA	8	10	493	166	164	0	0	0	0	0	4	0	0	0.024
.	19.01.15-18.22.28-1-1916	90	3	3	1	0	1	441	2	2	0	0	NA	NA	NA	25	19	498	167	167	248	111	82	2	0	2	0.004	0	0.012
.	19.01.15-18.22.31-1-1922	149	7	7	2	0	1	463	5	5	0	0	NA	NA	NA	49	48	522	169	170	257	119	87	13	0	2	0.025	0	0.012
.	19.01.15-18.22.36-1-2043	306	98	98	25	0	19	482	92	92	0	0	NA	NA	NA	76	61	521	181	172	266	128	88	250	34	35	0.48	0.188	0.203
.	19.01.15-18.22.38-1-2150	273	49	49	12	0	8	485	43	43	0	0	NA	NA	NA	82	71	543	169	172	280	116	89	106	18	11	0.195	0.107	0.064
.	19.01.15-18.22.40-1-2151	35	1	1	1	0	1	0	0	0	0	0	NA	NA	NA	8	11	492	165	167	0	0	0	8	0	0	0.016	0	0
.	19.01.15-18.22.44-1-2153	127	12	12	3	0	3	466	10	10	0	0	NA	NA	NA	35	41	511	172	171	261	119	86	21	4	14	0.041	0.023	0.082
.	19.01.15-18.22.46-1-2154	121	5	5	0	0	0	468	3	3	0	0	NA	NA	NA	45	50	516	172	175	259	120	89	10	0	4	0.019	0	0.023
.	19.01.15-18.23.08-1-2160	120	10	10	2	0	2	441	9	9	0	0	NA	NA	NA	42	28	508	166	167	249	110	82	23	4	3	0.045	0.024	0.018
.	19.01.15-18.23.14-1-2162	34	1	1	0	0	0	0	0	0	0	0	NA	NA	NA	11	5	491	164	163	0	0	0	0	2	0	0	0.012	0
.	19.01.15-18.23.15-1-2164	93	3	3	1	0	1	448	2	2	0	0	NA	NA	NA	29	27	505	166	169	253	111	84	8	0	3	0.016	0	0.018
.	19.01.15-18.23.25-1-2175	88	6	6	2	0	1	452	4	4	0	0	NA	NA	NA	35	32	509	169	167	250	116	86	19	1	0	0.037	0.006	0
.	19.01.15-18.23.32-1-2181	62	2	2	0	0	0	441	1	1	0	0	NA	NA	NA	33	26	505	168	166	245	115	81	5	9	0	0.01	0.054	0
.	19.01.15-18.23.37-1-2200	64	2	2	0	0	0	350	0	0	0	0	NA	NA	NA	12	12	495	165	165	194	92	64	4	0	0	0.008	0	0
.	19.01.15-18.23.42-1-2201	85	4	4	1	0	1	444	2	2	0	0	NA	NA	NA	25	31	504	169	171	247	114	83	7	3	0	0.014	0.018	0
.	19.01.15-18.23.43-1-2202	63	4	4	0	0	0	445	2	2	0	0	NA	NA	NA	27	24	501	169	167	245	116	84	8	4	0	0.016	0.024	0
.	19.01.15-18.23.46-1-2203	325	88	88	25	0	20	513	81	81	0	0	NA	NA	NA	102	99	547	176	189	284	125	104	190	47	38	0.347	0.267	0.201
.	19.01.15-18.23.48-1-2204	648	117	117	28	0	21	618	110	110	0	0	NA	NA	NA	172	213	628	187	211	362	133	123	283	58	48	0.451	0.31	0.227
.	19.01.15-18.23.51-1-2205	299	40	40	12	0	10	496	37	37	0	0	NA	NA	NA	93	80	528	187	178	267	134	95	86	23	6	0.163	0.123	0.034
.	19.01.15-18.23.53-1-2206	36	1	1	0	0	0	0	0	0	0	0	NA	NA	NA	12	6	490	167	162	0	0	0	1	0	0	0.002	0	0
.	19.01.15-18.23.57-1-2208	325	33	33	9	0	8	523	29	29	0	0	NA	NA	NA	99	108	552	178	191	295	125	103	92	15	4	0.167	0.084	0.021
.	19.01.15-18.23.58-1-2209	387	35	35	8	0	7	525	32	32	0	0	NA	NA	NA	104	101	546	177	191	295	125	105	71	12	26	0.13	0.068	0.136
.	19.01.15-18.23.59-1-2210	363	53	53	22	0	19	513	47	47	0	0	NA	NA	NA	95	91	550	175	179	293	124	96	120	23	17	0.218	0.131	0.095
.	19.01.15-18.24.22-1-2220	740	106	106	28	0	23	601	97	97	0	0	NA	NA	NA	193	201	611	204	199	342	150	109	261	49	46	0.427	0.24	0.231
.	19.01.15-18.25.09-1-2306	37	1	1	0	0	0	0	0	0	0	0	NA	NA	NA	9	10	494	163	166	0	0	0	0	0	0	0	0	0
.	19.01.15-18.25.10-1-2307	587	116	116	21	0	14	575	102	102	0	0	NA	NA	NA	159	153	574	200	192	318	147	110	309	57	27	0.538	0.285	0.141
.	19.01.15-18.25.12-1-2309	315	55	55	13	0	8	505	52	52	0	0	NA	NA	NA	85	81	533	178	183	278	127	100	138	12	23	0.259	0.067	0.126
.	19.01.15-18.25.14-1-2311	206	14	14	3	0	2	474	11	11	0	0	NA	NA	NA	54	54	526	170	171	270	119	85	26	4	6	0.049	0.024	0.035
.	19.01.15-18.25.19-1-2317	266	28	28	4	0	4	497	25	25	0	0	NA	NA	NA	75	79	541	174	177	286	119	92	63	18	6	0.116	0.103	0.034
.	19.01.15-18.25.34-1-2331	700	144	144	44	0	40	578	133	133	0	0	NA	NA	NA	186	168	596	192	193	332	139	107	326	65	32	0.547	0.339	0.166
.	19.01.15-18.25.47-1-2349	58	2	2	0	0	0	443	1	1	0	0	NA	NA	NA	20	22	502	167	166	246	114	83	4	0	1	0.008	0	0.006
.	19.01.15-18.25.57-1-2350	538	166	166	41	0	33	553	153	153	0	0	NA	NA	NA	131	145	578	197	183	311	144	98	356	55	55	0.616	0.279	0.301
.	19.01.15-18.26.00-1-2351	230	101	101	18	0	15	483	94	94	0	0	NA	NA	NA	59	73	533	182	171	272	124	87	192	42	24	0.36	0.231	0.14
.	19.01.15-18.26.00-1-2352	384	94	94	27	0	22	536	85	85	0	0	NA	NA	NA	101	123	566	178	192	305	123	108	208	18	23	0.367	0.101	0.12
.	19.01.15-18.26.31-1-2387	359	27	27	6	0	5	513	25	25	0	0	NA	NA	NA	106	91	545	184	175	289	132	92	60	13	3	0.11	0.071	0.017
.	19.01.15-18.26.49-1-2405	36	1	1	1	0	1	0	0	0	0	0	NA	NA	NA	9	12	496	165	164	0	0	0	0	4	0	0	0.024	0
.	19.01.15-18.26.51-1-2406	60	2	2	0	0	0	402	1	1	0	0	NA	NA	NA	16	13	494	167	165	220	106	76	0	0	1	0	0	0.006
.	19.01.15-18.27.01-1-2407	54	2	2	0	0	0	443	1	1	0	0	NA	NA	NA	25	23	501	170	165	246	117	80	7	0	3	0.014	0	0.018
.	19.01.15-18.27.15-1-2410	147	19	19	3	0	3	456	17	17	0	0	NA	NA	NA	54	44	512	172	173	251	119	86	28	13	2	0.055	0.076	0.012
.	19.01.15-18.27.25-1-2422	182	14	14	4	0	3	476	13	13	0	0	NA	NA	NA	45	59	525	170	177	266	118	92	25	7	3	0.048	0.041	0.017
.	19.01.15-18.27.27-1-2423	62	2	2	2	0	1	448	1	1	0	0	NA	NA	NA	25	30	505	170	168	251	116	81	0	1	5	0	0.006	0.03
.	19.01.15-18.27.43-1-2448	288	48	48	14	0	12	496	46	46	0	0	NA	NA	NA	77	76	528	179	182	272	127	97	99	23	11	0.188	0.128	0.06
.	19.01.15-18.27.45-1-2449	88	3	3	0	0	0	464	1	1	0	0	NA	NA	NA	35	45	517	168	173	260	118	86	9	0	4	0.017	0	0.023
.	19.01.15-18.27.55-1-2450	351	25	25	7	0	4	510	24	24	0	0	NA	NA	NA	102	94	554	174	179	292	123	95	69	13	15	0.125	0.075	0.084
.	19.01.15-18.27.55-1-2451	375	86	86	27	0	20	534	78	78	0	0	NA	NA	NA	114	123	559	191	186	297	138	99	212	24	39	0.379	0.126	0.21
.	19.01.15-18.28.00-1-2452	251	58	58	12	0	10	477	53	53	0	0	NA	NA	NA	94	65	523	177	178	268	123	86	130	25	16	0.249	0.141	0.09
.	19.01.15-18.28.16-1-2456	485	110	110	35	0	27	536	102	102	0	0	NA	NA	NA	143	123	558	193	185	298	136	102	252	61	36	0.452	0.316	0.195
.	19.01.15-18.28.19-1-2460	393	101	101	28	0	19	540	92	92	0	0	NA	NA	NA	124	130	584	185	174	316	132	92	243	29	27	0.416	0.157	0.155
.	19.01.15-18.28.46-1-2497	229	53	53	12	0	9	478	49	49	0	0	NA	NA	NA	66	60	525	176	172	265	124	89	129	6	3	0.246	0.034	0.017
.	19.01.15-18.28.48-1-2498	181	32	32	13	0	11	476	29	29	0	0	NA	NA	NA	54	58	519	173	179	262	121	93	65	12	7	0.125	0.069	0.039
.	19.01.15-18.28.52-1-2499	254	21	21	10	0	7	487	16	16	0	0	NA	NA	NA	75	67	528	179	173	272	125	90	47	23	10	0.089	0.128	0.058
.	19.01.15-18.29.27-1-2513	359	95	95	26	0	17	523	83	83	0	0	NA	NA	NA	110	113	558	182	186	296	124	103	206	37	37	0.369	0.203	0.199
.	19.01.15-18.29.30-1-2518	479	63	63	15	0	12	521	60	60	0	0	NA	NA	NA	141	115	555	188	185	292	132	97	173	27	19	0.312	0.144	0.103
.	19.01.15-18.30.03-1-2542	327	18	18	5	0	4	500	17	17	0	0	NA	NA	NA	93	80	532	177	184	276	122	102	33	5	5	0.062	0.028	0.027
.	19.01.15-18.30.09-1-2543	90	4	4	2	0	2	447	3	3	0	0	NA	NA	NA	29	29	501	169	172	247	115	85	8	0	0	0.016	0	0
.	19.01.15-18.30.40-1-2594	34	1	1	0	0	0	0	0	0	0	0	NA	NA	NA	8	4	490	164	163	0	0	0	0	0	0	0	0	0
.	19.01.15-18.30.42-1-2595	87	3	3	2	0	2	444	2	2	0	0	NA	NA	NA	27	25	504	168	166	249	113	82	7	0	2	0.014	0	0.012
.	19.01.15-18.30.43-1-2596	62	4	4	0	0	0	438	2	2	0	0	NA	NA	NA	32	22	497	170	168	239	117	82	1	0	3	0.002	0	0.018
.	19.01.15-18.30.43-1-2597	55	2	2	1	0	1	445	1	1	0	0	NA	NA	NA	16	23	502	167	167	248	114	83	4	0	0	0.008	0	0
.	19.01.15-18.30.55-1-2598	32	1	1	0	0	0	0	0	0	0	0	NA	NA	NA	10	11	492	168	164	0	0	0	0	1	0	0	0.006	0
.	19.01.15-18.30.56-1-2599	55	2	2	0	0	0	199	1	1	0	0	NA	NA	NA	13	29	502	168	172	116	48	35	0	1	0	0	0.006	0
.	19.01.15-18.30.56-1-2600	124	13	13	2	0	2	458	11	11	0	0	NA	NA	NA	42	33	510	172	164	255	121	82	24	1	7	0.047	0.006	0.043
.	19.01.15-18.30.57-1-2601	63	4	4	1	0	0	447	3	3	0	0	NA	NA	NA	21	26	502	167	170	248	115	84	9	0	0	0.018	0	0
.	19.01.15-18.30.58-1-2602	325	21	21	6	0	5	524	16	16	0	0	NA	NA	NA	103	110	562	177	184	300	125	99	46	0	13	0.082	0	0.071
.	19.01.15-18.31.04-1-2604	144	9	9	1	0	1	455	8	8	0	0	NA	NA	NA	44	31	504	167	173	249	117	89	12	1	1	0.024	0.006	0.006
.	19.01.15-18.31.08-1-2625	502	141	141	29	0	21	564	131	131	0	0	NA	NA	NA	134	148	570	203	188	312	150	102	307	54	34	0.539	0.266	0.181
.	19.01.15-18.31.12-1-2646	511	139	139	31	0	24	555	127	127	0	0	NA	NA	NA	115	144	587	184	186	325	128	102	341	41	32	0.581	0.223	0.172
.	19.01.15-18.31.13-1-2647	219	13	13	3	0	3	488	10	10	0	0	NA	NA	NA	61	73	528	176	182	269	123	96	22	9	8	0.042	0.051	0.044
.	19.01.15-18.31.18-1-2653	357	137	137	28	0	25	514	124	124	0	0	NA	NA	NA	114	95	540	185	183	282	133	99	277	86	45	0.513	0.465	0.246
.	19.01.15-18.31.23-1-2659	110	7	7	1	0	1	462	6	6	0	0	NA	NA	NA	40	43	518	174	164	260	121	81	14	5	6	0.027	0.029	0.037
.	19.01.15-18.31.29-1-2666	362	46	46	14	0	11	518	41	41	0	0	NA	NA	NA	102	99	540	188	184	283	135	100	127	26	14	0.235	0.138	0.076
.	19.01.15-18.31.31-1-2669	125	8	8	2	0	1	459	6	6	0	0	NA	NA	NA	36	34	502	172	173	252	118	89	3	4	8	0.006	0.023	0.046
.	19.01.15-18.31.39-1-2688	347	92	92	26	0	20	498	85	85	0	0	NA	NA	NA	87	80	538	179	176	279	126	93	222	36	24	0.413	0.201	0.136
.	19.01.15-18.31.42-1-2689	61	2	2	1	0	1	401	1	1	0	0	NA	NA	NA	15	22	501	165	169	229	102	70	0	2	0	0	0.012	0
.	19.01.15-18.31.49-1-2690	122	6	6	3	0	2	457	5	5	0	0	NA	NA	NA	30	34	510	170	167	256	116	85	17	2	6	0.033	0.012	0.036
.	19.01.15-18.31.52-1-2691	179	14	14	3	0	2	478	13	13	0	0	NA	NA	NA	54	50	523	174	166	269	124	85	41	0	0	0.078	0	0
.	19.01.15-18.31.53-1-2692	148	13	13	2	0	1	460	9	9	0	0	NA	NA	NA	47	42	508	177	170	253	122	85	12	20	2	0.024	0.113	0.012
.	19.01.15-18.32.07-1-2693	239	35	35	10	0	9	479	32	32	0	0	NA	NA	NA	81	59	526	171	175	271	118	90	92	9	10	0.175	0.053	0.057
.	19.01.15-18.32.25-1-2707	59	2	2	0	0	0	100	1	1	0	0	NA	NA	NA	24	15	500	165	163	53	26	21	1	0	0	0.002	0	0
.	19.01.15-18.32.27-1-2712	85	3	3	1	0	1	442	1	1	0	0	NA	NA	NA	18	22	502	167	166	247	114	81	3	0	4	0.006	0	0.024
.	19.01.15-18.32.32-1-2727	120	7	7	2	0	2	461	6	6	0	0	NA	NA	NA	28	34	501	175	171	253	123	85	19	5	0	0.038	0.029	0
.	19.01.15-18.32.35-1-2728	91	4	4	1	0	1	461	3	3	0	0	NA	NA	NA	37	39	514	169	169	258	117	86	12	4	0	0.023	0.024	0
.	19.01.15-18.32.41-1-2745	210	19	19	3	0	2	476	17	17	0	0	NA	NA	NA	74	58	525	174	172	267	121	88	40	9	2	0.076	0.052	0.012
.	19.01.15-18.33.00-1-2746	319	17	17	3	0	3	517	15	15	0	0	NA	NA	NA	85	99	547	178	187	289	128	100	30	8	13	0.055	0.045	0.07
.	19.01.15-18.33.02-1-2747	440	146	146	38	0	30	537	135	135	0	0	NA	NA	NA	121	123	553	191	192	292	137	108	325	70	40	0.588	0.366	0.208
.	19.01.15-18.33.12-1-2748	237	80	80	21	0	14	486	74	74	0	0	NA	NA	NA	68	67	528	177	175	273	122	91	205	27	17	0.388	0.153	0.097
.	19.01.15-18.33.17-1-2753	149	14	14	3	0	2	472	12	12	0	0	NA	NA	NA	60	58	516	175	180	259	121	92	32	6	5	0.062	0.034	0.028
.	19.01.15-18.33.32-1-2768	56	2	2	0	0	0	0	1	1	0	0	NA	NA	NA	21	9	493	166	163	0	0	0	3	0	0	0.006	0	0
.	19.01.15-18.33.36-1-2786	615	112	112	30	0	24	583	99	99	0	0	NA	NA	NA	185	167	584	197	199	326	142	115	244	62	24	0.418	0.315	0.121
.	19.01.15-18.33.39-1-2787	87	4	4	0	0	0	440	3	3	0	0	NA	NA	NA	22	18	499	169	163	246	115	79	13	5	0	0.026	0.03	0
.	19.01.15-18.33.40-1-2788	435	108	108	29	0	20	562	103	103	0	0	NA	NA	NA	108	153	572	195	199	314	139	109	243	55	45	0.425	0.282	0.226
.	19.01.15-18.33.46-1-2789	212	28	28	11	0	9	483	26	26	0	0	NA	NA	NA	76	61	523	176	175	266	125	92	78	9	5	0.149	0.051	0.029
.	19.01.15-18.33.53-1-2790	586	170	170	47	0	36	569	164	164	0	0	NA	NA	NA	133	157	579	191	200	318	137	114	337	46	82	0.582	0.241	0.41
.	19.01.15-18.33.56-1-2792	383	49	49	7	0	6	544	47	47	0	0	NA	NA	NA	102	126	558	193	188	300	139	105	104	18	18	0.186	0.093	0.096
.	19.01.15-18.34.01-1-2793	36	1	1	0	0	0	0	0	0	0	0	NA	NA	NA	14	9	492	166	164	0	0	0	0	0	0	0	0	0
.	19.01.15-18.34.04-1-2794	59	2	2	0	0	0	150	1	1	0	0	NA	NA	NA	16	22	503	167	165	84	35	31	3	0	0	0.006	0	0
.	19.01.15-18.34.11-1-2795	146	12	12	3	0	2	466	10	10	0	0	NA	NA	NA	42	44	517	171	169	266	117	83	28	9	1	0.054	0.053	0.006
.	19.01.15-18.34.22-1-2806	526	155	155	46	0	36	548	148	148	0	0	NA	NA	NA	134	133	560	190	196	301	138	109	305	61	57	0.545	0.321	0.291
.	19.01.15-18.34.33-1-2816	438	159	159	40	0	34	540	144	144	0	0	NA	NA	NA	119	125	564	185	189	304	131	105	289	70	63	0.512	0.378	0.333
.	19.01.15-18.34.52-1-2840	873	133	133	37	0	29	658	121	121	0	0	NA	NA	NA	243	249	640	216	206	374	163	121	344	63	27	0.538	0.292	0.131
.	19.01.15-18.34.54-1-2841	37	1	1	0	0	0	0	0	0	0	0	NA	NA	NA	10	15	497	165	166	0	0	0	3	0	0	0.006	0	0
.	19.01.15-18.34.58-1-2842	537	91	91	24	0	17	572	79	79	0	0	NA	NA	NA	159	164	587	194	196	321	137	114	240	22	23	0.409	0.113	0.117
.	19.01.15-18.35.39-1-2878	35	1	1	1	0	1	0	0	0	0	0	NA	NA	NA	8	6	491	165	163	0	0	0	0	0	4	0	0	0.025
.	19.01.15-18.35.45-1-2879	90	5	5	0	0	0	443	4	4	0	0	NA	NA	NA	29	24	501	168	168	243	115	85	3	2	4	0.006	0.012	0.024
.	19.01.15-18.35.58-1-2880	412	110	110	31	0	22	518	98	98	0	0	NA	NA	NA	115	98	545	184	182	287	133	98	244	61	32	0.448	0.332	0.176
.	19.01.15-18.35.58-1-2881	91	7	7	3	0	2	441	5	5	0	0	NA	NA	NA	27	21	500	165	169	246	111	84	17	1	0	0.034	0.006	0
.	19.01.15-18.36.11-1-2883	216	21	21	7	0	6	480	20	20	0	0	NA	NA	NA	74	67	531	176	173	270	123	87	55	5	14	0.104	0.028	0.081
.	19.01.15-18.36.18-1-2889	144	6	6	1	0	1	456	5	5	0	0	NA	NA	NA	34	36	513	170	166	257	117	82	20	1	0	0.039	0.006	0
.	19.01.15-18.36.34-1-2907	140	9	9	1	0	1	451	8	8	0	0	NA	NA	NA	43	41	516	169	169	257	111	83	37	3	1	0.072	0.018	0.006
.	19.01.15-18.36.46-1-2930	235	30	30	4	0	4	486	29	29	0	0	NA	NA	NA	66	68	531	178	172	274	122	90	75	24	1	0.141	0.135	0.006
.	19.01.15-18.37.04-1-2931	35	1	1	0	0	0	0	0	0	0	0	NA	NA	NA	7	11	495	166	163	0	0	0	1	0	0	0.002	0	0
.	19.01.15-18.37.05-1-2932	300	27	27	8	0	7	508	25	25	0	0	NA	NA	NA	99	88	547	183	171	290	129	89	54	4	13	0.099	0.022	0.076
.	19.01.15-18.37.11-1-2933	189	19	19	12	0	9	465	15	15	0	0	NA	NA	NA	55	49	518	173	171	260	117	88	45	8	10	0.087	0.046	0.058
.	19.01.15-18.37.18-1-2940	210	17	17	6	0	5	483	16	16	0	0	NA	NA	NA	62	60	518	171	184	265	120	98	30	9	9	0.058	0.053	0.049
.	19.01.15-18.37.25-1-2948	32	1	1	1	0	1	0	0	0	0	0	NA	NA	NA	9	9	493	165	164	0	0	0	5	0	0	0.01	0	0
.	19.01.15-18.37.27-1-2949	117	6	6	1	0	1	454	5	5	0	0	NA	NA	NA	20	35	511	169	168	254	117	83	14	0	0	0.027	0	0
.	19.01.15-18.37.37-1-2972	65	2	2	0	0	0	449	1	1	0	0	NA	NA	NA	10	27	505	168	167	250	117	82	2	0	0	0.004	0	0
.	19.01.15-18.37.39-1-2973	31	1	1	0	0	0	0	0	0	0	0	NA	NA	NA	9	9	494	165	163	0	0	0	3	0	0	0.006	0	0
.	19.01.15-18.37.41-1-2975	150	6	6	3	0	2	456	5	5	0	0	NA	NA	NA	33	30	505	169	169	254	118	84	13	3	0	0.026	0.018	0
.	19.01.15-18.37.42-1-2976	58	2	2	1	0	0	434	1	1	0	0	NA	NA	NA	19	10	493	165	165	243	112	79	6	0	2	0.012	0	0.012
.	19.01.15-18.37.44-1-2977	239	22	22	4	0	3	481	19	19	0	0	NA	NA	NA	74	71	533	178	173	269	123	89	41	6	14	0.077	0.034	0.081
.	19.01.15-18.37.44-1-2978	213	30	30	9	0	5	478	27	27	0	0	NA	NA	NA	71	62	520	172	183	259	121	98	49	15	7	0.094	0.087	0.038
.	19.01.15-18.37.45-1-2979	323	25	25	4	0	3	506	22	22	0	0	NA	NA	NA	83	85	536	176	186	281	125	100	52	18	4	0.097	0.102	0.022
.	19.01.15-18.37.47-1-2980	419	71	71	19	0	12	542	63	63	0	0	NA	NA	NA	134	127	555	189	196	298	135	109	186	48	33	0.335	0.254	0.168
.	19.01.15-18.37.49-1-2981	205	11	11	4	0	1	474	10	10	0	0	NA	NA	NA	72	54	520	173	174	262	122	90	32	6	0	0.062	0.035	0
.	19.01.15-18.37.53-1-2982	89	3	3	1	0	1	466	2	2	0	0	NA	NA	NA	33	46	514	174	171	260	122	84	0	6	5	0	0.034	0.029
.	19.01.15-18.37.58-1-2983	325	81	81	16	0	11	517	72	72	0	0	NA	NA	NA	88	99	542	188	182	287	133	97	173	42	27	0.319	0.223	0.148
.	19.01.15-18.38.00-1-2984	232	24	24	8	0	7	487	23	23	0	0	NA	NA	NA	78	67	531	180	169	274	125	88	82	3	19	0.154	0.017	0.112
.	19.01.15-18.38.06-1-2985	61	2	2	1	0	1	447	1	1	0	0	NA	NA	NA	26	32	509	168	168	250	116	81	10	0	0	0.02	0	0
.	19.01.15-18.38.10-1-2986	36	1	1	0	0	0	0	0	0	0	0	NA	NA	NA	11	6	491	164	164	0	0	0	0	0	2	0	0	0.012
.	19.01.15-18.38.22-1-2995	373	129	129	37	0	31	515	117	117	0	0	NA	NA	NA	93	95	549	180	179	293	125	97	280	69	45	0.51	0.383	0.251
.	19.01.15-18.38.25-1-3000	88	6	6	2	0	2	447	4	4	0	0	NA	NA	NA	33	29	505	170	167	250	114	83	7	0	13	0.014	0	0.078
.	19.01.15-18.38.27-1-3001	363	96	96	29	0	23	519	89	89	0	0	NA	NA	NA	121	100	544	187	182	287	136	96	268	32	31	0.493	0.171	0.17
.	19.01.15-18.38.27-1-3002	739	87	87	16	0	13	610	76	76	0	0	NA	NA	NA	206	193	603	206	197	347	153	110	211	32	52	0.35	0.155	0.264
.	19.01.15-18.38.46-1-3033	63	4	4	0	0	0	438	2	2	0	0	NA	NA	NA	33	22	503	166	166	247	110	81	6	4	0	0.012	0.024	0
.	19.01.15-18.38.47-1-3034	393	118	118	30	0	22	527	107	107	0	0	NA	NA	NA	109	120	556	189	188	291	134	102	244	38	50	0.439	0.201	0.266
.	19.01.15-18.38.55-1-3035	261	30	30	5	0	5	498	27	27	0	0	NA	NA	NA	79	79	535	181	176	279	126	93	79	9	11	0.148	0.05	0.062
.	19.01.15-18.39.01-1-3037	449	140	140	51	0	39	526	122	122	0	0	NA	NA	NA	133	107	551	184	185	297	132	97	313	58	45	0.568	0.315	0.243
.	19.01.15-18.39.34-1-3058	408	174	174	49	0	39	510	166	166	0	0	NA	NA	NA	112	94	550	177	180	289	123	98	359	65	42	0.653	0.367	0.233
.	19.01.15-18.39.43-1-3075	665	123	123	40	0	25	589	114	114	0	0	NA	NA	NA	179	178	590	199	202	325	146	118	291	51	51	0.493	0.256	0.252
.	19.01.15-18.39.59-1-3077	205	16	16	3	0	3	470	14	14	0	0	NA	NA	NA	50	46	515	172	172	260	120	90	30	22	2	0.058	0.128	0.012
.	19.01.15-18.40.28-1-3103	56	2	2	0	0	0	100	1	1	0	0	NA	NA	NA	16	14	496	167	164	54	26	20	0	2	2	0	0.012	0.012
.	19.01.15-18.40.29-1-3107	412	103	103	24	0	17	534	93	93	0	0	NA	NA	NA	103	106	553	183	183	301	133	100	232	34	40	0.42	0.186	0.219
.	19.01.15-18.40.36-1-3127	32	1	1	0	0	0	0	0	0	0	0	NA	NA	NA	14	8	495	164	162	0	0	0	0	1	0	0	0.006	0
.	19.01.15-18.40.40-1-3135	448	85	85	18	0	13	540	71	71	0	0	NA	NA	NA	120	129	563	187	192	301	134	105	194	66	17	0.345	0.353	0.089
.	19.01.15-18.40.41-1-3136	238	11	11	3	0	3	514	10	10	0	0	NA	NA	NA	66	101	550	179	185	287	128	99	34	4	2	0.062	0.022	0.011
.	19.01.15-18.40.43-1-3137	142	9	9	1	0	1	474	8	8	0	0	NA	NA	NA	52	54	515	181	171	262	126	86	13	1	8	0.025	0.006	0.047
.	19.01.15-18.41.06-1-3139	284	86	86	19	0	18	486	80	80	0	0	NA	NA	NA	79	67	530	172	178	273	118	95	173	57	24	0.326	0.331	0.135
.	19.01.15-18.41.14-1-3141	150	11	11	0	0	0	465	9	9	0	0	NA	NA	NA	43	45	516	173	169	261	120	84	19	2	4	0.037	0.012	0.024
.	19.01.15-18.41.28-1-3154	305	53	53	21	0	17	507	47	47	0	0	NA	NA	NA	96	93	543	178	185	283	123	101	156	18	18	0.287	0.101	0.097
.	19.01.15-18.41.33-1-3162	387	28	28	12	0	9	511	23	23	0	0	NA	NA	NA	111	100	546	188	179	284	134	93	69	23	10	0.126	0.122	0.056
.	19.01.15-18.41.39-1-3178	145	9	9	5	0	2	464	7	7	0	0	NA	NA	NA	38	45	511	174	173	255	119	90	9	9	8	0.018	0.052	0.046
.	19.01.15-18.42.02-1-3179	32	1	1	0	0	0	0	0	0	0	0	NA	NA	NA	6	7	494	163	163	0	0	0	0	0	4	0	0	0.025
.	19.01.15-18.42.04-1-3180	114	9	9	1	0	1	447	8	8	0	0	NA	NA	NA	36	25	504	168	166	249	114	84	16	0	6	0.032	0	0.036
.	19.01.15-18.42.16-1-3184	32	1	1	0	0	0	0	0	0	0	0	NA	NA	NA	8	7	493	165	162	0	0	0	0	4	0	0	0.024	0
.	19.01.15-18.42.18-1-3188	386	100	100	29	0	25	510	93	93	0	0	NA	NA	NA	93	94	550	178	179	291	125	94	262	21	40	0.476	0.118	0.223
.	19.01.15-18.42.21-1-3192	86	4	4	1	0	1	452	3	3	0	0	NA	NA	NA	17	26	503	168	168	251	117	84	13	0	0	0.026	0	0
.	19.01.15-18.42.23-1-3195	89	6	6	0	0	0	450	5	5	0	0	NA	NA	NA	29	30	506	169	168	250	113	87	2	12	4	0.004	0.071	0.024
.	19.01.15-18.42.34-1-3406	362	87	87	21	0	16	505	79	79	0	0	NA	NA	NA	114	85	532	181	185	279	129	97	203	34	26	0.382	0.188	0.141
.	19.01.15-18.42.36-1-3658	173	16	16	2	0	1	464	13	13	0	0	NA	NA	NA	49	48	516	169	176	260	114	90	26	6	11	0.05	0.036	0.062
.	19.01.15-18.42.37-1-3675	33	1	1	1	0	1	0	0	0	0	0	NA	NA	NA	11	8	492	165	164	0	0	0	0	0	0	0	0	0
.	19.01.15-18.42.38-1-3688	385	175	175	38	0	32	506	162	162	0	0	NA	NA	NA	108	93	548	181	177	283	129	94	364	53	34	0.664	0.293	0.192
.	19.01.15-18.42.39-1-3692	35	1	1	0	0	0	0	0	0	0	0	NA	NA	NA	4	9	493	165	164	0	0	0	0	3	0	0	0.018	0
.	19.01.15-18.42.39-1-3693	222	15	15	5	0	5	482	13	13	0	0	NA	NA	NA	60	63	519	180	177	261	127	94	47	13	1	0.091	0.072	0.006
.	19.01.15-18.42.40-1-3694	88	3	3	2	0	0	438	2	2	0	0	NA	NA	NA	25	17	499	163	168	244	111	83	3	0	8	0.006	0	0.048
.	19.01.15-18.42.55-1-3699	34	1	1	0	0	0	441	0	0	0	0	NA	NA	NA	13	17	498	164	168	246	113	82	4	0	0	0.008	0	0
.	19.01.15-18.43.03-1-3700	174	12	12	3	0	3	466	10	10	0	0	NA	NA	NA	52	50	517	174	172	258	120	88	35	8	1	0.068	0.046	0.006
.	19.01.15-18.43.22-1-3737	37	1	1	0	0	0	0	0	0	0	0	NA	NA	NA	6	6	493	164	162	0	0	0	0	0	3	0	0	0.019
.	19.01.15-18.43.38-1-3773	31	1	1	0	0	0	0	0	0	0	0	NA	NA	NA	6	15	500	165	163	0	0	0	0	0	0	0	0	0
.	19.01.15-18.43.57-1-3774	87	3	3	0	0	0	448	2	2	0	0	NA	NA	NA	31	28	505	169	167	253	114	81	5	0	5	0.01	0	0.03
.	19.01.15-18.44.06-1-3809	95	8	8	3	0	2	445	6	6	0	0	NA	NA	NA	27	26	503	171	165	249	117	79	22	2	2	0.044	0.012	0.012
.	19.01.15-18.44.06-1-3810	92	8	8	4	0	3	452	6	6	0	0	NA	NA	NA	22	29	509	166	167	256	113	83	21	4	0	0.041	0.024	0
.	19.01.15-18.44.11-1-3826	119	11	11	2	0	2	465	10	10	0	0	NA	NA	NA	39	43	516	172	168	259	120	86	30	0	4	0.058	0	0.024
.	19.01.15-18.44.11-1-3827	369	46	46	12	0	11	520	42	42	0	0	NA	NA	NA	110	102	549	188	178	291	136	93	93	19	29	0.169	0.101	0.163
.	19.01.15-18.44.11-1-3828	97	5	5	2	0	2	449	4	4	0	0	NA	NA	NA	35	27	507	166	167	250	115	84	15	4	0	0.03	0.024	0
.	19.01.15-18.44.28-1-3910	63	2	2	0	0	0	450	1	1	0	0	NA	NA	NA	31	29	497	170	175	245	118	87	3	0	3	0.006	0	0.017
.	19.01.15-18.44.31-1-3917	65	3	3	0	0	0	450	2	2	0	0	NA	NA	NA	20	30	510	168	165	252	115	83	4	0	4	0.008	0	0.024
.	19.01.15-18.44.36-1-3934	155	25	25	6	0	6	460	23	23	0	0	NA	NA	NA	30	49	516	171	175	256	116	88	49	12	3	0.095	0.07	0.017
.	19.01.15-18.44.41-1-3942	314	80	80	21	0	14	493	71	71	0	0	NA	NA	NA	89	80	538	178	177	276	126	91	176	29	27	0.327	0.163	0.153
.	19.01.15-18.44.42-1-3952	328	76	76	27	0	18	504	70	70	0	0	NA	NA	NA	86	86	536	185	178	279	130	95	184	38	21	0.343	0.205	0.118
.	19.01.15-18.44.44-1-3953	324	67	67	13	0	10	503	62	62	0	0	NA	NA	NA	88	80	533	180	180	279	128	96	191	31	28	0.358	0.172	0.156
.	19.01.15-18.45.21-1-4054	483	123	123	36	0	29	553	115	115	0	0	NA	NA	NA	134	137	567	188	195	309	136	108	263	53	46	0.464	0.282	0.236
.	19.01.15-18.45.22-1-4081	233	16	16	2	0	2	480	13	13	0	0	NA	NA	NA	68	59	526	174	172	272	119	89	26	15	3	0.049	0.086	0.017
.	19.01.15-18.45.25-1-4084	153	10	10	5	0	3	479	7	7	0	0	NA	NA	NA	46	56	522	173	174	267	121	91	26	0	3	0.05	0	0.017
.	19.01.15-18.45.29-1-4103	92	5	5	1	0	0	453	4	4	0	0	NA	NA	NA	26	33	509	168	169	253	117	83	9	1	0	0.018	0.006	0
.	19.01.15-18.45.47-1-4147	362	77	77	20	0	15	526	71	71	0	0	NA	NA	NA	100	104	539	194	184	286	142	98	185	25	28	0.343	0.129	0.152
.	19.01.15-18.45.51-1-4150	238	31	31	5	0	5	475	29	29	0	0	NA	NA	NA	58	51	524	169	171	266	118	91	59	15	6	0.113	0.089	0.035
.	19.01.15-18.45.59-1-4160	470	141	141	49	0	37	529	130	130	0	0	NA	NA	NA	126	107	559	181	180	300	130	99	344	58	20	0.615	0.32	0.111
.	19.01.15-18.46.18-1-4309	517	102	102	31	0	26	541	93	93	0	0	NA	NA	NA	135	135	571	188	189	309	130	102	229	52	46	0.401	0.277	0.243
.	19.01.15-18.46.31-1-4328	64	6	6	1	0	1	448	4	4	0	0	NA	NA	NA	24	27	505	170	165	250	118	80	0	14	1	0	0.082	0.006
.	19.01.15-18.46.31-1-4329	35	1	1	0	0	0	0	0	0	0	0	NA	NA	NA	10	8	494	163	164	0	0	0	3	0	0	0.006	0	0
.	19.01.15-18.46.34-1-4332	212	17	17	7	0	5	488	15	15	0	0	NA	NA	NA	65	71	531	180	173	273	126	89	36	2	19	0.068	0.011	0.11
.	19.01.15-18.46.41-1-4361	455	105	105	18	0	14	518	97	97	0	0	NA	NA	NA	112	99	547	186	179	292	133	93	235	46	38	0.43	0.247	0.212
.	19.01.15-18.47.02-1-4395	61	2	2	1	0	1	254	1	1	0	0	NA	NA	NA	17	10	494	166	163	138	72	44	0	0	6	0	0	0.037
.	19.01.15-18.47.05-1-4402	185	25	25	6	0	5	464	23	23	0	0	NA	NA	NA	58	45	516	172	170	260	118	86	67	5	3	0.13	0.029	0.018
.	19.01.15-18.47.24-1-4460	242	15	15	3	0	2	494	13	13	0	0	NA	NA	NA	63	79	528	185	179	268	132	94	36	0	2	0.068	0	0.011
.	19.01.15-18.47.33-1-4508	460	157	157	49	0	33	539	146	146	0	0	NA	NA	NA	125	132	576	190	179	307	138	94	378	43	35	0.656	0.226	0.196
.	19.01.15-18.47.49-1-4558	213	23	23	7	0	4	477	22	22	0	0	NA	NA	NA	65	60	524	175	174	268	120	89	63	7	0	0.12	0.04	0
.	19.01.15-18.47.56-1-4559	121	6	6	2	0	2	458	5	5	0	0	NA	NA	NA	33	30	506	169	168	255	118	85	16	1	1	0.032	0.006	0.006
.	19.01.15-18.48.09-1-4560	413	41	41	10	0	10	533	37	37	0	0	NA	NA	NA	118	115	556	191	181	298	135	100	91	25	11	0.164	0.131	0.061
.	19.01.15-18.48.32-1-4686	119	9	9	2	0	2	456	7	7	0	0	NA	NA	NA	38	39	511	172	169	254	118	84	33	1	0	0.065	0.006	0
.	19.01.15-18.48.38-1-4706	213	61	61	16	0	12	473	57	57	0	0	NA	NA	NA	68	53	519	170	177	264	118	91	88	41	14	0.17	0.241	0.079
.	19.01.15-18.48.51-1-4717	466	122	122	34	0	29	535	115	115	0	0	NA	NA	NA	135	116	556	190	183	298	137	100	281	31	35	0.505	0.163	0.191
.	19.01.15-18.48.54-1-4734	428	137	137	21	0	20	527	123	123	0	0	NA	NA	NA	120	119	567	184	181	298	132	97	297	25	57	0.524	0.136	0.315
.	19.01.15-18.49.13-1-4795	533	140	140	35	0	26	551	128	128	0	0	NA	NA	NA	145	140	572	189	192	310	135	106	293	37	47	0.512	0.196	0.245
.	19.01.15-18.49.28-1-4858	36	1	1	0	0	0	0	0	0	0	0	NA	NA	NA	13	8	493	164	164	0	0	0	4	0	0	0.008	0	0
.	19.01.15-18.49.50-1-4927	62	2	2	1	0	1	248	1	1	0	0	NA	NA	NA	18	13	495	168	163	138	62	48	0	3	0	0	0.018	0
.	19.01.15-18.50.13-1-4943	96	4	4	4	0	3	447	2	2	0	0	NA	NA	NA	29	25	504	168	166	251	113	83	3	5	4	0.006	0.03	0.024
.	19.01.15-18.50.17-1-4958	390	68	68	16	0	12	528	60	60	0	0	NA	NA	NA	104	110	551	187	185	295	133	100	178	18	23	0.323	0.096	0.124
.	19.01.15-18.50.23-1-4988	610	167	167	45	0	33	588	156	156	0	0	NA	NA	NA	160	176	592	204	193	330	152	106	373	63	72	0.63	0.309	0.373
.	19.01.15-18.50.30-1-5013	59	2	2	1	0	0	442	1	1	0	0	NA	NA	NA	24	17	498	165	167	247	113	82	2	0	2	0.004	0	0.012
.	19.01.15-18.50.36-1-5031	443	150	150	32	0	23	534	139	139	0	0	NA	NA	NA	129	119	560	182	190	299	129	106	331	37	39	0.591	0.203	0.205
.	19.01.15-18.50.42-1-5073	284	18	18	7	0	5	506	16	16	0	0	NA	NA	NA	96	98	549	179	183	288	122	96	66	6	11	0.12	0.034	0.06
.	19.01.15-18.50.44-1-5082	60	2	2	1	0	1	200	1	1	0	0	NA	NA	NA	10	12	500	163	162	116	50	34	2	4	0	0.004	0.025	0
.	19.01.15-18.50.54-1-5136	91	3	3	1	0	1	441	2	2	0	0	NA	NA	NA	21	14	495	169	163	244	116	81	7	0	0	0.014	0	0
.	19.01.15-18.51.06-1-5138	269	69	69	14	0	11	518	65	65	0	0	NA	NA	NA	80	103	550	188	178	295	130	93	167	40	13	0.304	0.213	0.073
.	19.01.15-18.51.22-1-5184	94	7	7	4	0	4	448	5	5	0	0	NA	NA	NA	35	34	508	174	165	251	117	80	26	0	9	0.051	0	0.055
.	19.01.15-18.51.40-1-5295	358	126	126	34	0	25	505	114	114	0	0	NA	NA	NA	93	85	542	179	177	283	129	93	281	45	43	0.518	0.251	0.243
.	19.01.15-18.51.48-1-5296	112	5	5	0	0	0	442	3	3	0	0	NA	NA	NA	31	25	505	165	168	249	111	82	12	0	3	0.024	0	0.018
.	19.01.15-18.51.56-1-5311	322	116	116	26	0	19	507	111	111	0	0	NA	NA	NA	82	83	541	181	174	286	128	93	270	34	32	0.499	0.188	0.184
.	19.01.15-18.51.59-1-5327	202	21	21	5	0	3	480	19	19	0	0	NA	NA	NA	46	64	529	171	177	268	119	93	51	4	10	0.096	0.023	0.056
.	19.01.15-18.52.01-1-5334	290	24	24	6	0	4	512	21	21	0	0	NA	NA	NA	78	94	547	176	184	290	123	99	45	27	12	0.082	0.153	0.065
.	19.01.15-18.52.04-1-5359	32	1	1	0	0	0	0	0	0	0	0	NA	NA	NA	15	14	497	164	166	0	0	0	2	0	0	0.004	0	0
.	19.01.15-18.52.06-1-5366	34	1	1	1	0	1	0	0	0	0	0	NA	NA	NA	8	10	495	164	164	0	0	0	1	0	0	0.002	0	0
.	19.01.15-18.52.08-1-5367	208	7	7	1	0	1	488	6	6	0	0	NA	NA	NA	71	74	534	178	175	269	127	92	17	2	0	0.032	0.011	0
.	19.01.15-18.52.27-1-5448	265	72	72	15	0	10	482	66	66	0	0	NA	NA	NA	72	63	527	175	174	268	124	90	160	26	9	0.304	0.149	0.052
.	19.01.15-18.52.31-1-5466	208	22	22	7	0	7	499	21	21	0	0	NA	NA	NA	51	79	533	185	174	281	128	90	64	11	11	0.12	0.059	0.063
.	19.01.15-18.52.37-1-5505	709	147	147	45	0	33	580	126	126	0	0	NA	NA	NA	210	173	581	195	210	322	142	116	330	47	41	0.568	0.241	0.195
.	19.01.15-18.52.40-1-5518	371	123	123	36	0	28	492	111	111	0	0	NA	NA	NA	120	71	531	177	176	275	125	92	292	35	42	0.55	0.198	0.239
.	19.01.15-18.53.17-1-5612	347	86	86	19	0	15	505	78	78	0	0	NA	NA	NA	101	81	543	176	175	290	124	91	187	38	14	0.344	0.216	0.08
[truncated: 1 more rows]
