# Supplementary material for: Modelling targeted rabies vaccination strategies for a domestic dog population with heterogeneous roaming patterns
Source: PLoS Negl Trop Dis. 2019 Jul 8;13(7):e0007582. doi: 10.1371/journal.pntd.0007582 (PMC6638970; doi:10.1371/journal.pntd.0007582)
Supplement: S1 Zip file folder — The files contain a summary for each simulation for its respective scenario. The files are named first with the population structure (FP, ED, RD, SD) and then the specific vaccination strategy used for that scenario. (ZIP) [file pntd.0007582.s002.zip › Supp_Files/ED_E0.5_R0.7_S0.7_all_measuresReport.txt]

scenario	iteration	duration	tot_deaths	rabid_dogs	moved	mov_DK	movInfect	n_vacc	n_cull	detDogs_cull	contDogs_cull	reactCull	preemptVaccCov_dogLevel	reactVaccCov_dogLevel	mean_Rt	non_rabid_dead	born	nb_in_exp_cat	nb_in_roam_cat	nb_stayhome	nb_exp_vacc	nb_roam_vacc	nb_stayhome_vacc	nb_contacting_explorer	nb_contacting_roamer	nb_contacting_stayhome	contact_per_explorer	contact_per_roamer	contact_per_stayhome
.	19.01.15-14.34.47-1-196970	36	1	1	0	0	0	0	0	0	0	0	NA	NA	NA	12	9	494	165	163	0	0	0	0	0	0	0	0	0
.	19.01.15-14.34.47-1-196971	181	14	14	6	0	4	510	13	13	0	0	NA	NA	NA	50	61	521	180	173	263	126	121	26	3	5	0.05	0.017	0.029
.	19.01.15-14.34.47-1-196972	97	3	3	0	0	0	476	2	2	0	0	NA	NA	NA	24	25	500	171	167	246	118	112	10	1	0	0.02	0.006	0
.	19.01.15-14.34.47-1-196973	206	9	9	3	0	3	521	8	8	0	0	NA	NA	NA	57	72	534	172	179	273	121	127	38	3	1	0.071	0.017	0.006
.	19.01.15-14.34.47-1-196974	199	9	9	2	0	2	515	6	6	0	0	NA	NA	NA	69	62	525	177	173	271	123	121	19	5	9	0.036	0.028	0.052
.	19.01.15-14.34.47-1-196975	64	3	3	0	0	0	475	2	2	0	0	NA	NA	NA	22	23	500	169	167	245	116	114	10	0	0	0.02	0	0
.	19.01.15-14.34.47-1-196976	323	94	94	25	0	17	546	87	87	0	0	NA	NA	NA	84	97	553	179	178	290	127	129	274	43	17	0.495	0.24	0.096
.	19.01.15-14.34.47-1-196977	94	11	11	1	0	1	474	10	10	0	0	NA	NA	NA	34	24	505	167	165	250	113	111	11	10	3	0.022	0.06	0.018
.	19.01.15-14.34.49-1-196980	98	4	4	3	0	3	502	3	3	0	0	NA	NA	NA	32	56	522	174	173	261	120	121	9	3	0	0.017	0.017	0
.	19.01.15-14.35.00-1-197005	62	2	2	1	0	1	473	0	0	0	0	NA	NA	NA	15	15	497	166	165	244	115	114	3	3	0	0.006	0.018	0
.	19.01.15-14.35.01-1-197006	124	5	5	3	0	3	489	3	3	0	0	NA	NA	NA	38	39	510	169	173	252	117	120	6	5	0	0.012	0.03	0
.	19.01.15-14.35.03-1-197009	210	10	10	2	0	1	525	9	9	0	0	NA	NA	NA	65	71	532	176	176	277	125	123	23	3	1	0.043	0.017	0.006
.	19.01.15-14.35.06-1-197012	66	4	4	0	0	0	471	3	3	0	0	NA	NA	NA	18	15	497	168	163	243	115	113	7	0	4	0.014	0	0.025
.	19.01.15-14.35.07-1-197013	120	6	6	1	0	1	494	4	4	0	0	NA	NA	NA	43	49	515	171	176	256	115	123	13	4	6	0.025	0.023	0.034
.	19.01.15-14.35.10-1-197015	60	2	2	0	0	0	476	1	1	0	0	NA	NA	NA	24	23	504	166	166	247	113	116	0	2	3	0	0.012	0.018
.	19.01.15-14.35.12-1-197016	380	67	67	16	0	10	553	63	63	0	0	NA	NA	NA	116	112	546	196	183	286	139	128	170	32	9	0.311	0.163	0.049
.	19.01.15-14.35.14-1-197017	177	12	12	2	0	2	492	11	11	0	0	NA	NA	NA	42	42	516	171	168	257	118	117	28	4	7	0.054	0.023	0.042
.	19.01.15-14.35.17-1-197018	666	92	92	26	0	15	617	86	86	0	0	NA	NA	NA	166	178	604	195	192	340	141	136	236	38	32	0.391	0.195	0.167
.	19.01.15-14.35.18-1-197019	144	17	17	2	0	2	500	16	16	0	0	NA	NA	NA	44	50	514	174	175	257	121	122	28	8	5	0.054	0.046	0.029
.	19.01.15-14.35.22-1-197020	116	5	5	3	0	1	490	4	4	0	0	NA	NA	NA	44	42	511	176	168	254	119	117	14	2	1	0.027	0.011	0.006
.	19.01.15-14.35.24-1-197021	101	10	10	2	0	2	481	8	8	0	0	NA	NA	NA	30	33	511	167	168	253	113	115	11	0	8	0.022	0	0.048
.	19.01.15-14.35.28-1-197022	92	7	7	2	0	2	480	4	4	0	0	NA	NA	NA	38	26	502	171	166	251	119	110	16	14	0	0.032	0.082	0
.	19.01.15-14.35.37-1-197024	152	19	19	3	0	2	490	17	17	0	0	NA	NA	NA	40	39	513	168	171	253	116	121	27	6	10	0.053	0.036	0.058
.	19.01.15-14.35.39-1-197025	66	3	3	0	0	0	449	2	2	0	0	NA	NA	NA	18	23	503	167	166	237	106	106	3	0	5	0.006	0	0.03
.	19.01.15-14.35.43-1-197029	89	4	4	1	0	1	486	3	3	0	0	NA	NA	NA	40	34	511	170	166	250	119	117	21	0	4	0.041	0	0.024
.	19.01.15-14.35.44-1-197030	585	120	120	41	0	32	589	103	103	0	0	NA	NA	NA	149	145	571	192	195	309	139	141	293	59	25	0.513	0.307	0.128
.	19.01.15-14.35.45-1-197031	61	2	2	0	0	0	481	1	1	0	0	NA	NA	NA	21	24	498	169	170	247	116	118	1	2	0	0.002	0.012	0
.	19.01.15-14.35.53-1-197055	588	93	93	37	0	30	597	86	86	0	0	NA	NA	NA	175	155	572	201	195	310	147	140	261	36	29	0.456	0.179	0.149
.	19.01.15-14.35.56-1-197059	118	11	11	5	0	5	489	10	10	0	0	NA	NA	NA	41	35	512	170	166	257	117	115	25	7	0	0.049	0.041	0
.	19.01.15-14.35.56-1-197060	147	11	11	4	0	1	493	8	8	0	0	NA	NA	NA	42	48	519	170	172	260	115	118	34	0	11	0.066	0	0.064
.	19.01.15-14.36.03-1-197063	270	87	87	10	0	8	531	81	81	0	0	NA	NA	NA	75	76	521	186	182	270	131	130	180	55	25	0.345	0.296	0.137
.	19.01.15-14.36.15-1-197067	120	13	13	1	0	1	495	12	12	0	0	NA	NA	NA	32	49	517	173	172	256	121	118	21	1	8	0.041	0.006	0.047
.	19.01.15-14.36.19-1-197068	234	28	28	10	0	7	517	24	24	0	0	NA	NA	NA	75	66	533	177	169	277	123	117	84	7	8	0.158	0.04	0.047
.	19.01.15-14.36.27-1-197077	268	38	38	6	0	5	534	37	37	0	0	NA	NA	NA	74	84	545	175	177	285	123	126	91	20	5	0.167	0.114	0.028
.	19.01.15-14.36.36-1-197084	231	26	26	3	0	2	512	24	24	0	0	NA	NA	NA	76	64	532	176	169	271	123	118	52	8	15	0.098	0.045	0.089
.	19.01.15-14.36.36-1-197085	267	16	16	4	0	2	541	14	14	0	0	NA	NA	NA	76	92	541	184	180	282	131	128	40	12	0	0.074	0.065	0
.	19.01.15-14.36.55-1-197115	122	6	6	1	0	1	476	5	5	0	0	NA	NA	NA	37	29	503	171	168	245	114	117	6	8	0	0.012	0.047	0
.	19.01.15-14.37.03-1-197120	149	14	14	5	0	4	500	11	11	0	0	NA	NA	NA	46	50	524	171	168	266	118	116	23	12	5	0.044	0.07	0.03
.	19.01.15-14.37.06-1-197123	298	33	33	8	0	7	534	32	32	0	0	NA	NA	NA	74	81	534	182	178	278	132	124	88	15	18	0.165	0.082	0.101
.	19.01.15-14.37.08-1-197124	441	49	49	17	0	15	580	43	43	0	0	NA	NA	NA	105	134	571	192	184	309	140	131	152	32	11	0.266	0.167	0.06
.	19.01.15-14.37.10-1-197125	273	85	85	17	0	12	511	75	75	0	0	NA	NA	NA	90	72	536	176	173	273	121	117	184	36	14	0.343	0.205	0.081
.	19.01.15-14.37.12-1-197126	260	79	79	19	0	15	519	71	71	0	0	NA	NA	NA	76	71	533	175	176	274	122	123	184	36	22	0.345	0.206	0.125
.	19.01.15-14.37.25-1-197127	63	2	2	0	0	0	246	1	1	0	0	NA	NA	NA	11	19	496	171	165	133	60	53	1	1	0	0.002	0.006	0
.	19.01.15-14.37.35-1-197128	36	1	1	0	0	0	0	0	0	0	0	NA	NA	NA	13	11	492	165	167	0	0	0	0	1	0	0	0.006	0
.	19.01.15-14.37.37-1-197130	322	54	54	13	0	11	543	48	48	0	0	NA	NA	NA	89	95	555	180	173	293	128	122	149	19	5	0.268	0.106	0.029
.	19.01.15-14.37.38-1-197131	606	127	127	27	0	23	600	118	118	0	0	NA	NA	NA	148	162	576	195	204	312	141	147	301	71	37	0.523	0.364	0.181
.	19.01.15-14.37.42-1-197135	356	84	84	16	0	13	527	81	81	0	0	NA	NA	NA	98	78	535	172	184	276	120	131	234	19	29	0.437	0.11	0.158
.	19.01.15-14.37.48-1-197139	36	1	1	0	0	0	0	0	0	0	0	NA	NA	NA	7	12	497	165	163	0	0	0	0	1	0	0	0.006	0
.	19.01.15-14.37.50-1-197142	31	1	1	0	0	0	0	0	0	0	0	NA	NA	NA	9	7	493	164	163	0	0	0	1	0	0	0.002	0	0
.	19.01.15-14.37.53-1-197161	39	1	1	0	0	0	0	0	0	0	0	NA	NA	NA	10	11	495	165	164	0	0	0	0	0	0	0	0	0
.	19.01.15-14.37.55-1-197164	297	64	64	22	0	17	528	59	59	0	0	NA	NA	NA	83	78	531	182	178	274	131	123	172	23	18	0.324	0.126	0.101
.	19.01.15-14.37.55-1-197165	119	7	7	1	0	1	490	6	6	0	0	NA	NA	NA	35	34	505	171	171	252	120	118	26	0	0	0.051	0	0
.	19.01.15-14.38.10-1-197173	39	1	1	1	0	1	0	0	0	0	0	NA	NA	NA	10	11	491	167	166	0	0	0	0	0	2	0	0	0.012
.	19.01.15-14.38.11-1-197174	230	12	12	5	0	4	511	9	9	0	0	NA	NA	NA	74	58	526	171	174	269	120	122	41	5	0	0.078	0.029	0
.	19.01.15-14.38.14-1-197175	184	8	8	3	0	2	497	7	7	0	0	NA	NA	NA	41	40	512	174	167	259	121	117	14	9	2	0.027	0.052	0.012
.	19.01.15-14.38.32-1-197183	328	48	48	19	0	13	534	42	42	0	0	NA	NA	NA	107	90	546	179	178	286	124	124	136	29	7	0.249	0.162	0.039
.	19.01.15-14.38.33-1-197184	333	29	29	6	0	5	550	27	27	0	0	NA	NA	NA	102	108	558	184	179	296	127	127	78	19	12	0.14	0.103	0.067
.	19.01.15-14.38.42-1-197192	383	126	126	23	0	16	550	113	113	0	0	NA	NA	NA	92	105	552	183	183	291	128	131	319	29	20	0.578	0.158	0.109
.	19.01.15-14.38.43-1-197193	91	4	4	1	0	0	484	3	3	0	0	NA	NA	NA	31	32	510	171	164	252	118	114	5	6	1	0.01	0.035	0.006
.	19.01.15-14.38.50-1-197198	34	1	1	0	0	0	0	0	0	0	0	NA	NA	NA	16	14	498	164	165	0	0	0	0	2	0	0	0.012	0
.	19.01.15-14.38.52-1-197203	699	92	92	27	0	19	623	81	81	0	0	NA	NA	NA	183	183	597	205	194	332	149	142	250	25	26	0.419	0.122	0.134
.	19.01.15-14.38.58-1-197224	333	28	28	3	0	2	529	23	23	0	0	NA	NA	NA	102	85	543	178	177	285	123	121	67	4	2	0.123	0.022	0.011
.	19.01.15-14.39.06-1-197229	414	126	126	47	0	36	566	117	117	0	0	NA	NA	NA	105	113	551	180	195	296	128	142	333	70	19	0.604	0.389	0.097
.	19.01.15-14.39.12-1-197230	215	16	16	3	0	2	508	12	12	0	0	NA	NA	NA	71	64	528	173	176	269	117	122	37	19	8	0.07	0.11	0.045
.	19.01.15-14.39.15-1-197231	149	15	15	3	0	3	490	14	14	0	0	NA	NA	NA	33	38	511	173	167	257	118	115	26	11	3	0.051	0.064	0.018
.	19.01.15-14.39.28-1-197233	120	9	9	2	0	2	491	8	8	0	0	NA	NA	NA	35	37	509	172	169	253	121	117	18	0	8	0.035	0	0.047
.	19.01.15-14.39.31-1-197234	202	16	16	4	0	4	502	15	15	0	0	NA	NA	NA	61	52	521	175	169	264	122	116	22	11	6	0.042	0.063	0.036
.	19.01.15-14.39.40-1-197235	119	8	8	0	0	0	484	6	6	0	0	NA	NA	NA	34	32	506	172	167	248	120	116	8	2	4	0.016	0.012	0.024
.	19.01.15-14.39.40-1-197239	152	12	12	2	0	2	499	9	9	0	0	NA	NA	NA	68	54	524	173	170	263	118	118	30	4	3	0.057	0.023	0.018
.	19.01.15-14.39.48-1-197243	178	20	20	4	0	3	507	17	17	0	0	NA	NA	NA	51	53	522	170	174	266	119	122	39	10	9	0.075	0.059	0.052
.	19.01.15-14.39.54-1-197264	119	12	12	2	0	2	476	10	10	0	0	NA	NA	NA	44	28	506	169	166	248	117	111	26	6	4	0.051	0.036	0.024
.	19.01.15-14.39.56-1-197267	61	3	3	1	0	0	473	2	2	0	0	NA	NA	NA	30	21	504	164	166	247	110	116	16	0	0	0.032	0	0
.	19.01.15-14.39.57-1-197269	294	59	59	21	0	13	537	57	57	0	0	NA	NA	NA	75	83	541	177	178	289	122	126	162	27	14	0.299	0.153	0.079
.	19.01.15-14.40.03-1-197277	293	95	95	31	0	27	528	85	85	0	0	NA	NA	NA	80	83	541	181	174	280	128	120	246	55	26	0.455	0.304	0.149
.	19.01.15-14.40.08-1-197281	428	71	71	20	0	13	565	64	64	0	0	NA	NA	NA	123	123	556	189	191	294	133	138	171	49	9	0.308	0.259	0.047
.	19.01.15-14.40.14-1-197282	183	9	9	3	0	3	502	7	7	0	0	NA	NA	NA	43	57	521	178	171	261	122	119	25	15	0	0.048	0.084	0
.	19.01.15-14.40.18-1-197283	154	22	22	1	0	1	500	18	18	0	0	NA	NA	NA	32	41	514	168	172	259	119	122	45	7	0	0.088	0.042	0
.	19.01.15-14.40.34-1-197291	498	171	171	48	0	38	571	161	161	0	0	NA	NA	NA	136	124	558	191	188	296	139	136	403	47	43	0.722	0.246	0.229
.	19.01.15-14.40.34-1-197292	122	7	7	5	0	4	495	5	5	0	0	NA	NA	NA	33	38	509	173	169	258	119	118	9	3	5	0.018	0.017	0.03
.	19.01.15-14.40.45-1-197301	94	5	5	3	0	2	485	4	4	0	0	NA	NA	NA	18	23	495	173	168	245	120	120	9	4	0	0.018	0.023	0
.	19.01.15-14.40.46-1-197302	91	3	3	0	0	0	478	2	2	0	0	NA	NA	NA	23	29	507	170	165	251	118	109	1	4	0	0.002	0.024	0
.	19.01.15-14.40.52-1-197310	34	1	1	0	0	0	0	0	0	0	0	NA	NA	NA	7	9	491	166	165	0	0	0	0	0	0	0	0	0
.	19.01.15-14.40.54-1-197328	327	121	121	34	0	30	539	108	108	0	0	NA	NA	NA	99	95	541	184	183	281	128	130	291	62	29	0.538	0.337	0.158
.	19.01.15-14.40.59-1-197332	317	105	105	24	0	24	523	97	97	0	0	NA	NA	NA	94	78	532	180	179	276	126	121	262	9	17	0.492	0.05	0.095
.	19.01.15-14.41.00-1-197333	344	111	111	30	0	23	539	105	105	0	0	NA	NA	NA	101	89	546	177	179	286	126	127	255	60	18	0.467	0.339	0.101
.	19.01.15-14.41.00-1-197334	261	18	18	4	0	3	521	14	14	0	0	NA	NA	NA	94	77	535	176	179	277	122	122	48	4	10	0.09	0.023	0.056
.	19.01.15-14.41.12-1-197339	144	8	8	3	0	3	496	7	7	0	0	NA	NA	NA	42	46	518	170	171	262	118	116	26	3	0	0.05	0.018	0
.	19.01.15-14.41.29-1-197341	271	81	81	13	0	10	520	73	73	0	0	NA	NA	NA	98	74	530	178	179	275	121	124	172	26	26	0.325	0.146	0.145
.	19.01.15-14.41.30-1-197342	273	49	49	12	0	9	511	46	46	0	0	NA	NA	NA	72	62	529	172	174	270	120	121	125	16	10	0.236	0.093	0.057
.	19.01.15-14.41.34-1-197344	94	4	4	1	0	1	476	3	3	0	0	NA	NA	NA	35	32	508	169	168	251	114	111	14	6	0	0.028	0.036	0
.	19.01.15-14.41.36-1-197345	452	81	81	19	0	17	552	76	76	0	0	NA	NA	NA	137	108	557	176	188	298	122	132	183	43	15	0.329	0.244	0.08
.	19.01.15-14.41.49-1-197354	35	1	1	1	0	1	0	0	0	0	0	NA	NA	NA	5	10	495	164	164	0	0	0	0	2	0	0	0.012	0
.	19.01.15-14.41.52-1-197358	413	101	101	29	0	20	571	97	97	0	0	NA	NA	NA	108	130	562	190	191	299	136	136	227	60	16	0.404	0.316	0.084
.	19.01.15-14.42.39-1-197391	30	1	1	0	0	0	0	0	0	0	0	NA	NA	NA	10	10	496	164	163	0	0	0	0	0	0	0	0	0
.	19.01.15-14.42.41-1-197395	227	26	26	3	0	3	524	21	21	0	0	NA	NA	NA	69	79	531	181	180	269	129	126	75	13	12	0.141	0.072	0.067
.	19.01.15-14.42.43-1-197396	285	54	54	13	0	8	541	45	45	0	0	NA	NA	NA	89	94	539	189	179	281	135	125	120	22	19	0.223	0.116	0.106
.	19.01.15-14.42.50-1-197402	329	94	94	25	0	18	552	87	87	0	0	NA	NA	NA	102	111	551	188	185	289	132	131	231	25	17	0.419	0.133	0.092
.	19.01.15-14.42.51-1-197403	454	83	83	20	0	16	593	73	73	0	0	NA	NA	NA	124	143	572	191	193	313	139	141	224	36	14	0.392	0.188	0.073
.	19.01.15-14.42.54-1-197423	238	74	74	14	0	11	540	69	69	0	0	NA	NA	NA	54	85	534	182	182	281	130	129	173	35	15	0.324	0.192	0.082
.	19.01.15-14.43.11-1-197432	415	113	113	32	0	27	540	107	107	0	0	NA	NA	NA	117	102	555	180	180	290	125	125	221	70	45	0.398	0.389	0.25
.	19.01.15-14.43.12-1-197433	290	27	27	6	0	6	519	22	22	0	0	NA	NA	NA	78	69	523	181	178	267	127	125	68	21	2	0.13	0.116	0.011
.	19.01.15-14.43.18-1-197434	35	1	1	0	0	0	0	0	0	0	0	NA	NA	NA	11	7	491	164	165	0	0	0	0	3	0	0	0.018	0
.	19.01.15-14.43.20-1-197435	118	11	11	2	0	2	499	10	10	0	0	NA	NA	NA	29	44	510	170	177	257	119	123	19	4	0	0.037	0.024	0
.	19.01.15-14.43.40-1-197439	120	11	11	2	0	2	496	9	9	0	0	NA	NA	NA	38	45	516	172	170	259	120	117	10	13	13	0.019	0.076	0.076
.	19.01.15-14.43.43-1-197440	116	9	9	3	0	3	494	8	8	0	0	NA	NA	NA	35	37	513	171	166	258	120	116	18	2	3	0.035	0.012	0.018
.	19.01.15-14.43.44-1-197441	90	3	3	1	0	1	485	2	2	0	0	NA	NA	NA	35	35	503	172	173	249	118	118	10	4	0	0.02	0.023	0
.	19.01.15-14.43.50-1-197446	181	10	10	4	0	2	504	9	9	0	0	NA	NA	NA	48	52	520	170	175	264	118	122	38	1	3	0.073	0.006	0.017
.	19.01.15-14.43.58-1-197471	306	19	19	6	0	5	540	18	18	0	0	NA	NA	NA	93	89	544	180	178	289	128	123	47	18	12	0.086	0.1	0.067
.	19.01.15-14.44.01-1-197472	293	153	153	43	0	34	528	141	141	0	0	NA	NA	NA	80	84	548	172	177	283	120	125	300	101	38	0.547	0.587	0.215
.	19.01.15-14.44.02-1-197474	64	3	3	1	0	1	475	2	2	0	0	NA	NA	NA	27	22	504	167	164	249	115	111	10	0	0	0.02	0	0
.	19.01.15-14.44.10-1-197478	116	4	4	0	0	0	494	1	1	0	0	NA	NA	NA	41	39	512	168	172	259	115	120	7	1	3	0.014	0.006	0.017
.	19.01.15-14.44.15-1-197479	463	91	91	31	0	24	570	86	86	0	0	NA	NA	NA	117	122	570	184	181	312	131	127	250	41	38	0.439	0.223	0.21
.	19.01.15-14.44.19-1-197480	551	156	156	33	0	25	607	143	143	0	0	NA	NA	NA	130	154	577	194	196	319	144	144	359	49	34	0.622	0.253	0.173
.	19.01.15-14.44.22-1-197482	466	72	72	21	0	16	566	64	64	0	0	NA	NA	NA	127	116	548	186	195	291	133	142	179	26	8	0.327	0.14	0.041
.	19.01.15-14.44.24-1-197483	303	59	59	17	0	13	539	57	57	0	0	NA	NA	NA	69	91	547	174	183	286	121	132	199	23	13	0.364	0.132	0.071
.	19.01.15-14.44.27-1-197491	56	2	2	0	0	0	101	1	1	0	0	NA	NA	NA	20	19	496	168	168	46	24	31	0	2	0	0	0.012	0
.	19.01.15-14.44.32-1-197492	120	15	15	3	0	2	485	13	13	0	0	NA	NA	NA	36	26	504	169	166	254	116	115	33	5	2	0.065	0.03	0.012
.	19.01.15-14.44.33-1-197493	180	49	49	10	0	8	511	45	45	0	0	NA	NA	NA	45	56	521	176	172	271	122	118	93	8	25	0.179	0.045	0.145
.	19.01.15-14.44.54-1-197522	441	93	93	30	0	23	568	86	86	0	0	NA	NA	NA	116	121	557	186	191	297	131	140	257	54	7	0.461	0.29	0.037
.	19.01.15-14.45.15-1-197530	413	60	60	17	0	16	577	54	54	0	0	NA	NA	NA	103	124	568	186	183	309	135	133	184	50	10	0.324	0.269	0.055
.	19.01.15-14.45.26-1-197531	179	23	23	7	0	3	506	19	19	0	0	NA	NA	NA	61	57	526	175	169	267	122	117	58	3	4	0.11	0.017	0.024
.	19.01.15-14.45.37-1-197533	231	30	30	4	0	3	522	27	27	0	0	NA	NA	NA	64	76	536	183	170	273	130	119	64	24	5	0.119	0.131	0.029
.	19.01.15-14.45.43-1-197537	35	1	1	0	0	0	0	0	0	0	0	NA	NA	NA	10	9	493	166	163	0	0	0	0	0	0	0	0	0
.	19.01.15-14.45.45-1-197538	121	5	5	1	0	1	489	4	4	0	0	NA	NA	NA	28	38	506	167	178	251	113	125	18	1	7	0.036	0.006	0.039
.	19.01.15-14.45.54-1-197563	145	7	7	1	0	1	493	4	4	0	0	NA	NA	NA	54	40	508	171	174	252	119	122	28	0	0	0.055	0	0
.	19.01.15-14.45.56-1-197566	352	40	40	11	0	8	547	36	36	0	0	NA	NA	NA	107	102	553	181	181	292	128	127	133	8	5	0.241	0.044	0.028
.	19.01.15-14.46.02-1-197570	125	15	15	4	0	4	491	12	12	0	0	NA	NA	NA	47	40	509	172	172	255	121	115	39	2	8	0.077	0.012	0.047
.	19.01.15-14.46.15-1-197573	287	139	139	32	0	29	513	129	129	0	0	NA	NA	NA	76	63	526	179	171	270	123	120	306	45	15	0.582	0.251	0.088
.	19.01.15-14.46.16-1-197574	182	23	23	2	0	2	510	21	21	0	0	NA	NA	NA	60	64	527	173	177	265	120	125	45	6	3	0.085	0.035	0.017
.	19.01.15-14.46.22-1-197575	534	132	132	32	0	24	582	122	122	0	0	NA	NA	NA	148	129	561	191	190	304	139	139	300	28	35	0.535	0.147	0.184
.	19.01.15-14.46.24-1-197577	179	22	22	6	0	2	509	21	21	0	0	NA	NA	NA	68	60	523	174	176	266	120	123	82	11	3	0.157	0.063	0.017
.	19.01.15-14.46.30-1-197585	36	1	1	1	0	1	0	0	0	0	0	NA	NA	NA	11	13	495	165	166	0	0	0	0	0	0	0	0	0
.	19.01.15-14.46.31-1-197586	178	11	11	2	0	2	501	8	8	0	0	NA	NA	NA	61	54	521	172	174	264	115	122	19	13	10	0.036	0.076	0.057
.	19.01.15-14.46.37-1-197593	313	92	92	30	0	25	519	87	87	0	0	NA	NA	NA	92	73	535	176	175	273	121	125	193	54	40	0.361	0.307	0.229
.	19.01.15-14.46.45-1-197597	329	49	49	14	0	10	538	46	46	0	0	NA	NA	NA	109	92	539	183	183	279	128	131	96	23	9	0.178	0.126	0.049
.	19.01.15-14.46.52-1-197606	662	128	128	37	0	28	632	116	116	0	0	NA	NA	NA	180	200	616	203	194	344	147	141	359	49	48	0.583	0.241	0.247
.	19.01.15-14.46.52-1-197623	315	44	44	12	0	6	520	42	42	0	0	NA	NA	NA	110	63	526	177	173	272	126	122	118	30	13	0.224	0.169	0.075
.	19.01.15-14.46.53-1-197624	418	156	156	32	0	28	570	138	138	0	0	NA	NA	NA	117	117	565	182	183	307	130	133	368	53	28	0.651	0.291	0.153
.	19.01.15-14.46.58-1-197629	182	23	23	7	0	4	498	22	22	0	0	NA	NA	NA	66	49	515	173	174	256	122	120	57	11	2	0.111	0.064	0.011
.	19.01.15-14.47.29-1-197634	156	8	8	1	0	0	497	7	7	0	0	NA	NA	NA	47	48	516	177	168	258	123	116	24	3	0	0.047	0.017	0
.	19.01.15-14.47.38-1-197636	549	112	112	28	0	22	583	102	102	0	0	NA	NA	NA	153	137	571	186	193	309	133	141	304	30	26	0.532	0.161	0.135
.	19.01.15-14.47.51-1-197646	61	2	2	1	0	1	469	1	1	0	0	NA	NA	NA	30	22	501	165	169	243	110	116	3	0	1	0.006	0	0.006
.	19.01.15-14.47.53-1-197664	269	26	26	7	0	5	540	21	21	0	0	NA	NA	NA	81	85	543	175	180	285	125	130	67	25	4	0.123	0.143	0.022
.	19.01.15-14.48.02-1-197670	479	105	105	30	0	22	566	97	97	0	0	NA	NA	NA	129	120	557	194	182	297	139	130	239	62	20	0.429	0.32	0.11
.	19.01.15-14.48.17-1-197675	448	89	89	16	0	10	572	85	85	0	0	NA	NA	NA	114	134	571	186	190	309	128	135	203	38	26	0.356	0.204	0.137
.	19.01.15-14.48.24-1-197676	89	6	6	0	0	0	485	4	4	0	0	NA	NA	NA	24	29	504	170	168	251	117	117	2	17	0	0.004	0.1	0
.	19.01.15-14.48.29-1-197684	389	141	141	38	0	28	552	129	129	0	0	NA	NA	NA	99	104	554	183	180	292	131	129	309	74	27	0.558	0.404	0.15
.	19.01.15-14.48.36-1-197689	198	21	21	5	0	3	499	18	18	0	0	NA	NA	NA	58	50	519	173	171	264	118	117	36	13	15	0.069	0.075	0.088
.	19.01.15-14.48.38-1-197690	178	24	24	6	0	5	501	23	23	0	0	NA	NA	NA	51	45	517	170	171	264	117	120	51	11	4	0.099	0.065	0.023
.	19.01.15-14.49.04-1-197725	55	2	2	1	0	1	470	1	1	0	0	NA	NA	NA	23	22	505	166	164	246	114	110	4	0	1	0.008	0	0.006
.	19.01.15-14.49.07-1-197727	128	5	5	0	0	0	490	4	4	0	0	NA	NA	NA	40	34	510	166	171	256	114	120	12	0	0	0.024	0	0
.	19.01.15-14.49.09-1-197728	208	24	24	10	0	8	519	23	23	0	0	NA	NA	NA	76	69	532	174	176	275	122	122	57	14	11	0.107	0.08	0.062
.	19.01.15-14.49.15-1-197729	37	1	1	0	0	0	0	0	0	0	0	NA	NA	NA	5	9	494	165	163	0	0	0	0	0	0	0	0	0
.	19.01.15-14.49.20-1-197731	118	4	4	2	0	1	485	3	3	0	0	NA	NA	NA	31	30	509	165	169	257	112	116	11	3	0	0.022	0.018	0
.	19.01.15-14.49.26-1-197732	440	102	102	19	0	15	554	91	91	0	0	NA	NA	NA	136	113	560	182	184	296	130	128	269	28	23	0.48	0.154	0.125
.	19.01.15-14.49.33-1-197733	295	46	46	14	0	11	537	41	41	0	0	NA	NA	NA	77	88	539	185	177	284	130	123	120	25	3	0.223	0.135	0.017
.	19.01.15-14.49.38-1-197734	544	70	70	21	0	18	592	63	63	0	0	NA	NA	NA	141	148	570	192	199	308	139	145	171	23	13	0.3	0.12	0.065
.	19.01.15-14.49.46-1-197739	117	7	7	1	0	1	484	6	6	0	0	NA	NA	NA	47	39	517	168	167	257	113	114	8	6	2	0.015	0.036	0.012
.	19.01.15-14.49.48-1-197741	114	6	6	1	0	1	479	5	5	0	0	NA	NA	NA	37	30	506	171	166	250	115	114	9	8	0	0.018	0.047	0
.	19.01.15-14.50.02-1-197776	177	21	21	9	0	7	513	19	19	0	0	NA	NA	NA	62	63	519	178	179	259	127	127	41	7	17	0.079	0.039	0.095
.	19.01.15-14.50.02-1-197777	120	6	6	1	0	1	479	5	5	0	0	NA	NA	NA	41	30	501	173	169	247	116	116	11	1	2	0.022	0.006	0.012
.	19.01.15-14.50.03-1-197780	563	115	115	37	0	30	602	111	111	0	0	NA	NA	NA	169	161	588	197	189	326	143	133	248	44	38	0.422	0.223	0.201
.	19.01.15-14.50.12-1-197783	183	10	10	2	0	1	500	8	8	0	0	NA	NA	NA	53	46	513	171	175	260	119	121	33	6	0	0.064	0.035	0
.	19.01.15-14.50.18-1-197784	93	3	3	1	0	1	482	2	2	0	0	NA	NA	NA	28	25	504	166	168	251	115	116	3	3	2	0.006	0.018	0.012
.	19.01.15-14.50.26-1-197785	177	23	23	6	0	4	506	21	21	0	0	NA	NA	NA	52	65	524	180	174	265	123	118	56	4	9	0.107	0.022	0.052
.	19.01.15-14.50.30-1-197793	269	37	37	11	0	10	511	35	35	0	0	NA	NA	NA	89	62	519	181	175	262	129	120	115	8	23	0.222	0.044	0.131
.	19.01.15-14.50.32-1-197794	90	3	3	0	0	0	478	2	2	0	0	NA	NA	NA	29	25	503	168	167	247	116	115	11	0	0	0.022	0	0
.	19.01.15-14.50.33-1-197795	201	30	30	9	0	7	509	25	25	0	0	NA	NA	NA	55	63	529	176	171	271	122	116	48	16	6	0.091	0.091	0.035
.	19.01.15-14.50.44-1-197804	182	23	23	8	0	6	509	20	20	0	0	NA	NA	NA	53	61	520	180	174	264	125	120	52	9	8	0.1	0.05	0.046
.	19.01.15-14.50.48-1-197808	126	10	10	0	0	0	493	8	8	0	0	NA	NA	NA	36	40	514	171	168	260	115	118	15	0	7	0.029	0	0.042
.	19.01.15-14.50.58-1-197833	31	1	1	0	0	0	0	0	0	0	0	NA	NA	NA	7	9	492	165	165	0	0	0	1	0	0	0.002	0	0
.	19.01.15-14.51.00-1-197834	413	138	138	37	0	34	557	121	121	0	0	NA	NA	NA	121	126	565	187	187	290	132	135	329	61	42	0.582	0.326	0.225
.	19.01.15-14.51.01-1-197836	327	155	155	43	0	38	536	141	141	0	0	NA	NA	NA	68	88	544	180	177	285	127	124	306	70	34	0.562	0.389	0.192
.	19.01.15-14.51.06-1-197840	427	70	70	20	0	19	578	60	60	0	0	NA	NA	NA	149	134	561	191	195	299	138	141	210	29	8	0.374	0.152	0.041
.	19.01.15-14.51.06-1-197841	183	18	18	3	0	2	507	16	16	0	0	NA	NA	NA	63	57	518	175	177	260	121	126	40	6	13	0.077	0.034	0.073
.	19.01.15-14.51.14-1-197842	411	77	77	20	0	18	573	74	74	0	0	NA	NA	NA	115	129	569	187	186	310	134	129	213	31	23	0.374	0.166	0.124
.	19.01.15-14.51.14-1-197843	237	72	72	25	0	20	514	65	65	0	0	NA	NA	NA	68	66	535	174	170	277	119	118	151	52	25	0.282	0.299	0.147
.	19.01.15-14.51.16-1-197844	244	39	39	12	0	9	519	38	38	0	0	NA	NA	NA	82	74	535	181	171	274	126	119	109	12	25	0.204	0.066	0.146
.	19.01.15-14.51.33-1-197846	96	6	6	3	0	2	482	4	4	0	0	NA	NA	NA	32	29	506	167	169	252	113	117	14	6	3	0.028	0.036	0.018
.	19.01.15-14.51.52-1-197858	204	55	55	8	0	6	515	51	51	0	0	NA	NA	NA	57	64	526	180	171	270	126	119	91	23	3	0.173	0.128	0.018
.	19.01.15-14.51.59-1-197879	124	18	18	2	0	2	497	17	17	0	0	NA	NA	NA	41	44	514	171	172	260	118	119	27	1	6	0.053	0.006	0.035
.	19.01.15-14.52.11-1-197884	348	32	32	15	0	10	549	30	30	0	0	NA	NA	NA	108	107	542	186	192	280	131	138	92	24	14	0.17	0.129	0.073
.	19.01.15-14.52.25-1-197885	210	23	23	4	0	4	514	22	22	0	0	NA	NA	NA	65	65	532	174	172	271	123	120	46	11	4	0.086	0.063	0.023
.	19.01.15-14.52.31-1-197893	64	2	2	1	0	1	476	1	1	0	0	NA	NA	NA	18	21	503	167	164	249	116	111	9	0	0	0.018	0	0
.	19.01.15-14.52.35-1-197894	291	78	78	20	0	17	549	72	72	0	0	NA	NA	NA	74	93	545	182	179	290	130	129	178	42	28	0.327	0.231	0.156
.	19.01.15-14.52.42-1-197899	59	2	2	1	0	1	481	1	1	0	0	NA	NA	NA	24	27	504	168	168	248	116	117	3	0	0	0.006	0	0
.	19.01.15-14.52.48-1-197903	624	95	95	18	0	14	617	91	91	0	0	NA	NA	NA	153	173	582	200	204	320	148	149	237	44	32	0.407	0.22	0.157
.	19.01.15-14.52.54-1-197924	64	2	2	1	0	1	486	1	1	0	0	NA	NA	NA	33	39	514	170	168	257	118	111	5	0	1	0.01	0	0.006
.	19.01.15-14.52.59-1-197929	116	5	5	2	0	2	486	3	3	0	0	NA	NA	NA	36	35	503	177	168	245	125	116	9	0	5	0.018	0	0.03
.	19.01.15-14.53.00-1-197930	286	31	31	7	0	7	524	26	26	0	0	NA	NA	NA	85	77	536	177	177	282	122	120	75	21	9	0.14	0.119	0.051
.	19.01.15-14.53.03-1-197933	433	67	67	12	0	9	589	61	61	0	0	NA	NA	NA	131	150	577	184	202	313	131	145	166	42	17	0.288	0.228	0.084
.	19.01.15-14.53.06-1-197937	292	34	34	13	0	10	542	32	32	0	0	NA	NA	NA	71	96	543	187	179	282	132	128	77	24	6	0.142	0.128	0.034
.	19.01.15-14.53.14-1-197938	92	3	3	0	0	0	479	2	2	0	0	NA	NA	NA	29	32	507	171	167	251	117	111	1	0	3	0.002	0	0.018
.	19.01.15-14.53.14-1-197939	238	23	23	5	0	4	532	20	20	0	0	NA	NA	NA	61	86	541	175	183	279	125	128	65	0	12	0.12	0	0.066
.	19.01.15-14.53.26-1-197940	272	28	28	9	0	9	509	25	25	0	0	NA	NA	NA	79	63	524	178	174	266	124	119	52	9	9	0.099	0.051	0.052
.	19.01.15-14.53.26-1-197941	207	58	58	18	0	12	512	53	53	0	0	NA	NA	NA	64	61	528	173	173	268	122	122	132	36	12	0.25	0.208	0.069
.	19.01.15-14.53.54-1-197970	478	109	109	30	0	24	595	99	99	0	0	NA	NA	NA	119	150	580	192	191	320	139	136	299	27	29	0.516	0.141	0.152
.	19.01.15-14.53.56-1-197972	419	71	71	26	0	20	538	65	65	0	0	NA	NA	NA	124	100	553	181	179	290	127	121	161	34	33	0.291	0.188	0.184
.	19.01.15-14.54.02-1-197976	34	1	1	0	0	0	0	0	0	0	0	NA	NA	NA	5	10	494	165	164	0	0	0	1	0	0	0.002	0	0
.	19.01.15-14.54.05-1-197980	627	71	71	16	0	10	610	65	65	0	0	NA	NA	NA	171	166	590	201	188	326	147	137	201	18	28	0.341	0.09	0.149
.	19.01.15-14.54.09-1-197981	32	1	1	0	0	0	0	0	0	0	0	NA	NA	NA	8	9	493	165	164	0	0	0	0	0	2	0	0	0.012
.	19.01.15-14.54.12-1-197982	91	6	6	0	0	0	483	4	4	0	0	NA	NA	NA	29	35	508	171	169	249	119	115	14	0	0	0.028	0	0
.	19.01.15-14.54.12-1-197983	31	1	1	0	0	0	0	0	0	0	0	NA	NA	NA	9	8	494	164	163	0	0	0	2	0	0	0.004	0	0
.	19.01.15-14.54.14-1-197984	59	2	2	1	0	1	470	1	1	0	0	NA	NA	NA	26	20	501	166	166	246	110	114	0	3	4	0	0.018	0.024
.	19.01.15-14.54.25-1-197986	60	2	2	0	0	0	247	1	1	0	0	NA	NA	NA	16	17	496	169	165	135	54	58	0	5	0	0	0.03	0
.	19.01.15-14.54.25-1-197987	470	121	121	33	0	27	583	115	115	0	0	NA	NA	NA	132	139	561	197	194	300	144	139	299	54	35	0.533	0.274	0.18
.	19.01.15-14.54.27-1-197988	339	87	87	25	0	20	534	79	79	0	0	NA	NA	NA	92	88	543	179	179	283	127	124	177	48	24	0.326	0.268	0.134
.	19.01.15-14.54.34-1-197996	31	1	1	0	0	0	0	0	0	0	0	NA	NA	NA	12	8	491	165	165	0	0	0	0	0	2	0	0	0.012
.	19.01.15-14.54.46-1-198001	146	12	12	3	0	2	489	11	11	0	0	NA	NA	NA	46	44	511	174	172	250	120	119	27	15	0	0.053	0.086	0
.	19.01.15-14.54.57-1-198028	286	25	25	8	0	6	539	22	22	0	0	NA	NA	NA	76	85	542	179	177	289	126	124	73	1	15	0.135	0.006	0.085
.	19.01.15-14.55.03-1-198032	112	8	8	1	0	1	486	7	7	0	0	NA	NA	NA	30	31	509	169	166	256	114	116	15	10	2	0.029	0.059	0.012
.	19.01.15-14.55.07-1-198035	62	3	3	1	0	1	473	2	2	0	0	NA	NA	NA	34	26	496	172	171	241	117	115	10	0	3	0.02	0	0.018
.	19.01.15-14.55.19-1-198036	406	89	89	16	0	11	573	84	84	0	0	NA	NA	NA	93	128	574	184	183	312	129	132	257	22	17	0.448	0.12	0.093
.	19.01.15-14.55.21-1-198037	298	58	58	23	0	19	528	52	52	0	0	NA	NA	NA	88	80	535	176	182	278	124	126	160	15	17	0.299	0.085	0.093
.	19.01.15-14.55.29-1-198038	378	30	30	8	0	6	568	27	27	0	0	NA	NA	NA	96	122	562	189	184	301	136	131	83	13	6	0.148	0.069	0.033
.	19.01.15-14.55.34-1-198039	37	1	1	0	0	0	0	0	0	0	0	NA	NA	NA	12	12	489	168	168	0	0	0	2	0	0	0.004	0	0
.	19.01.15-14.55.40-1-198044	63	2	2	0	0	0	299	1	1	0	0	NA	NA	NA	20	13	498	163	165	154	74	71	4	0	0	0.008	0	0
.	19.01.15-14.55.43-1-198045	404	82	82	20	0	18	550	75	75	0	0	NA	NA	NA	106	102	550	175	190	292	122	136	216	23	16	0.393	0.131	0.084
.	19.01.15-14.55.51-1-198051	211	17	17	3	0	3	517	15	15	0	0	NA	NA	NA	46	62	524	174	177	269	123	125	33	18	1	0.063	0.103	0.006
.	19.01.15-14.56.08-1-198078	231	21	21	8	0	4	524	19	19	0	0	NA	NA	NA	74	71	520	180	184	268	127	129	58	21	7	0.112	0.117	0.038
.	19.01.15-14.56.10-1-198079	262	101	101	35	0	28	513	96	96	0	0	NA	NA	NA	74	72	528	181	176	266	127	120	221	37	40	0.419	0.204	0.227
.	19.01.15-14.56.20-1-198080	266	32	32	12	0	8	532	28	28	0	0	NA	NA	NA	78	82	530	185	180	276	131	125	89	24	8	0.168	0.13	0.044
.	19.01.15-14.56.22-1-198082	60	2	2	2	0	2	200	1	1	0	0	NA	NA	NA	18	11	493	167	164	106	44	50	4	0	0	0.008	0	0
.	19.01.15-14.56.30-1-198083	130	7	7	1	0	0	493	4	4	0	0	NA	NA	NA	33	43	518	168	170	259	117	117	10	3	1	0.019	0.018	0.006
.	19.01.15-14.56.31-1-198084	224	13	13	2	0	2	521	11	11	0	0	NA	NA	NA	64	66	524	181	174	271	130	120	37	5	0	0.071	0.028	0
.	19.01.15-14.56.40-1-198101	149	11	11	2	0	2	490	9	9	0	0	NA	NA	NA	47	41	514	172	168	257	119	114	26	10	4	0.051	0.058	0.024
.	19.01.15-14.56.42-1-198102	348	41	41	10	0	10	549	38	38	0	0	NA	NA	NA	112	108	555	182	184	291	128	130	86	44	10	0.155	0.242	0.054
.	19.01.15-14.56.48-1-198106	148	12	12	2	0	2	499	9	9	0	0	NA	NA	NA	36	40	512	174	167	261	122	116	33	1	3	0.064	0.006	0.018
.	19.01.15-14.56.54-1-198129	178	11	11	4	0	3	498	9	9	0	0	NA	NA	NA	57	54	524	171	172	261	118	119	32	5	0	0.061	0.029	0
.	19.01.15-14.57.00-1-198133	119	6	6	1	0	1	509	4	4	0	0	NA	NA	NA	41	60	527	174	172	269	123	117	8	4	1	0.015	0.023	0.006
.	19.01.15-14.57.07-1-198138	34	1	1	0	0	0	0	0	0	0	0	NA	NA	NA	7	11	495	165	164	0	0	0	0	1	0	0	0.006	0
.	19.01.15-14.57.07-1-198139	116	5	5	1	0	1	489	4	4	0	0	NA	NA	NA	38	35	507	171	170	252	119	118	19	3	0	0.037	0.018	0
.	19.01.15-14.57.09-1-198140	130	24	24	9	0	6	497	21	21	0	0	NA	NA	NA	50	45	514	173	171	258	121	118	36	16	9	0.07	0.092	0.053
.	19.01.15-14.57.15-1-198141	359	47	47	8	0	5	551	41	41	0	0	NA	NA	NA	109	100	548	187	178	290	136	125	138	19	15	0.252	0.102	0.084
.	19.01.15-14.57.16-1-198142	95	4	4	2	0	2	482	3	3	0	0	NA	NA	NA	26	32	508	172	165	250	119	113	6	3	6	0.012	0.017	0.036
.	19.01.15-14.57.16-1-198143	33	1	1	0	0	0	0	0	0	0	0	NA	NA	NA	7	13	496	167	163	0	0	0	4	0	0	0.008	0	0
.	19.01.15-14.57.17-1-198144	179	24	24	6	0	5	494	21	21	0	0	NA	NA	NA	49	43	513	173	170	257	120	117	64	2	4	0.125	0.012	0.024
.	19.01.15-14.57.19-1-198145	352	70	70	15	0	12	542	63	63	0	0	NA	NA	NA	101	100	551	180	182	287	128	127	195	44	19	0.354	0.244	0.104
.	19.01.15-14.57.26-1-198146	144	8	8	1	0	0	504	5	5	0	0	NA	NA	NA	49	51	520	173	171	261	122	121	7	14	2	0.013	0.081	0.012
.	19.01.15-14.57.31-1-198147	292	38	38	13	0	10	547	35	35	0	0	NA	NA	NA	98	103	546	188	182	283	134	130	104	23	13	0.19	0.122	0.071
.	19.01.15-14.57.35-1-198148	146	15	15	7	0	5	499	14	14	0	0	NA	NA	NA	46	45	517	173	168	262	120	117	47	0	6	0.091	0	0.036
.	19.01.15-14.57.47-1-198155	314	50	50	10	0	9	540	47	47	0	0	NA	NA	NA	79	88	539	179	183	282	126	132	156	24	19	0.289	0.134	0.104
.	19.01.15-14.57.56-1-198181	89	4	4	2	0	2	488	3	3	0	0	NA	NA	NA	19	38	515	169	167	258	117	113	3	6	3	0.006	0.036	0.018
.	19.01.15-14.58.01-1-198182	144	11	11	1	0	1	488	9	9	0	0	NA	NA	NA	48	37	511	174	165	258	123	107	23	6	0	0.045	0.034	0
.	19.01.15-14.58.03-1-198185	158	19	19	6	0	3	495	18	18	0	0	NA	NA	NA	50	40	507	174	172	256	120	119	50	7	4	0.099	0.04	0.023
.	19.01.15-14.58.05-1-198189	56	2	2	0	0	0	478	1	1	0	0	NA	NA	NA	21	27	507	168	165	250	116	112	0	3	2	0	0.018	0.012
.	19.01.15-14.58.10-1-198190	95	5	5	0	0	0	480	4	4	0	0	NA	NA	NA	24	23	506	164	166	255	111	114	1	5	5	0.002	0.03	0.03
.	19.01.15-14.58.16-1-198191	153	20	20	8	0	6	501	18	18	0	0	NA	NA	NA	50	56	522	179	168	261	125	115	43	11	15	0.082	0.061	0.089
.	19.01.15-14.58.19-1-198192	172	8	8	1	0	0	504	7	7	0	0	NA	NA	NA	42	56	518	174	177	262	117	125	15	10	6	0.029	0.057	0.034
.	19.01.15-14.58.24-1-198193	207	11	11	3	0	2	520	9	9	0	0	NA	NA	NA	56	71	535	177	172	275	123	122	29	5	3	0.054	0.028	0.017
.	19.01.15-14.58.26-1-198194	356	91	91	23	0	21	558	82	82	0	0	NA	NA	NA	101	110	547	187	189	290	134	134	221	28	33	0.404	0.15	0.175
.	19.01.15-14.58.28-1-198195	227	25	25	8	0	6	527	20	20	0	0	NA	NA	NA	60	73	533	177	176	276	126	125	81	6	6	0.152	0.034	0.034
.	19.01.15-14.58.30-1-198196	33	1	1	0	0	0	0	0	0	0	0	NA	NA	NA	4	7	492	164	164	0	0	0	0	4	0	0	0.024	0
.	19.01.15-14.58.32-1-198197	353	104	104	34	0	29	523	93	93	0	0	NA	NA	NA	87	81	536	183	175	275	126	122	211	55	23	0.394	0.301	0.131
.	19.01.15-14.58.37-1-198209	450	139	139	33	0	26	561	125	125	0	0	NA	NA	NA	105	116	556	187	186	292	136	133	332	58	28	0.597	0.31	0.151
.	19.01.15-14.58.44-1-198213	385	69	69	11	0	7	543	61	61	0	0	NA	NA	NA	92	89	544	171	187	288	118	137	166	12	8	0.305	0.07	0.043
.	19.01.15-14.58.45-1-198214	314	80	80	21	0	14	530	75	75	0	0	NA	NA	NA	103	80	541	180	172	284	126	120	165	74	20	0.305	0.411	0.116
.	19.01.15-14.58.45-1-198215	229	23	23	7	0	4	510	22	22	0	0	NA	NA	NA	65	62	526	171	178	264	119	127	61	4	8	0.116	0.023	0.045
.	19.01.15-14.58.53-1-198224	60	2	2	0	0	0	479	0	0	0	0	NA	NA	NA	22	28	506	168	167	250	116	113	4	0	0	0.008	0	0
.	19.01.15-14.59.03-1-198247	37	1	1	0	0	0	0	0	0	0	0	NA	NA	NA	10	16	496	166	167	0	0	0	0	1	0	0	0.006	0
.	19.01.15-14.59.03-1-198248	63	2	2	1	0	1	151	1	1	0	0	NA	NA	NA	19	17	495	171	164	77	34	40	0	1	0	0	0.006	0
.	19.01.15-14.59.06-1-198251	61	3	3	0	0	0	478	2	2	0	0	NA	NA	NA	26	24	503	168	166	246	116	116	2	0	5	0.004	0	0.03
.	19.01.15-14.59.12-1-198252	148	19	19	4	0	2	497	16	16	0	0	NA	NA	NA	51	56	524	175	170	261	119	117	33	11	2	0.063	0.063	0.012
.	19.01.15-14.59.20-1-198254	333	87	87	26	0	19	523	77	77	0	0	NA	NA	NA	96	81	534	182	178	275	125	123	203	49	26	0.38	0.269	0.146
.	19.01.15-14.59.20-1-198255	323	52	52	17	0	12	544	46	46	0	0	NA	NA	NA	82	97	539	180	191	278	127	139	137	24	10	0.254	0.133	0.052
.	19.01.15-14.59.49-1-198263	119	4	4	0	0	0	484	3	3	0	0	NA	NA	NA	41	37	505	171	174	249	116	119	1	4	1	0.002	0.023	0.006
.	19.01.15-15.00.02-1-198291	96	4	4	1	0	1	474	3	3	0	0	NA	NA	NA	41	27	506	170	164	250	114	110	16	0	0	0.032	0	0
.	19.01.15-15.00.15-1-198297	498	83	83	24	0	15	585	76	76	0	0	NA	NA	NA	150	144	577	190	190	312	135	138	242	26	10	0.419	0.137	0.053
.	19.01.15-15.00.16-1-198298	175	18	18	4	0	4	516	15	15	0	0	NA	NA	NA	60	72	531	175	179	271	118	127	29	14	9	0.055	0.08	0.05
.	19.01.15-15.00.20-1-198299	430	92	92	18	0	16	562	88	88	0	0	NA	NA	NA	123	112	555	183	187	295	130	137	249	14	25	0.449	0.077	0.134
.	19.01.15-15.00.21-1-198300	304	40	40	8	0	7	525	33	33	0	0	NA	NA	NA	98	83	541	184	171	282	124	119	88	40	6	0.163	0.217	0.035
.	19.01.15-15.00.30-1-198301	183	16	16	4	0	4	492	13	13	0	0	NA	NA	NA	48	39	509	172	171	254	122	116	45	4	13	0.088	0.023	0.076
.	19.01.15-15.00.37-1-198314	93	3	3	1	0	1	483	1	1	0	0	NA	NA	NA	43	33	510	171	165	253	119	111	5	0	6	0.01	0	0.036
.	19.01.15-15.00.42-1-198318	265	17	17	9	0	7	527	15	15	0	0	NA	NA	NA	96	80	541	175	177	281	122	124	53	6	0	0.098	0.034	0
.	19.01.15-15.00.49-1-198323	174	19	19	8	0	5	495	16	16	0	0	NA	NA	NA	63	46	515	174	170	259	119	117	68	4	5	0.132	0.023	0.029
.	19.01.15-15.00.54-1-198344	368	60	60	18	0	14	561	52	52	0	0	NA	NA	NA	113	110	555	181	187	298	129	134	194	17	8	0.35	0.094	0.043
.	19.01.15-15.00.56-1-198347	337	44	44	13	0	11	526	40	40	0	0	NA	NA	NA	106	79	534	185	173	277	130	119	111	11	16	0.208	0.059	0.092
.	19.01.15-15.01.02-1-198380	331	35	35	8	0	7	547	30	30	0	0	NA	NA	NA	88	98	538	185	188	280	132	135	81	17	15	0.151	0.092	0.08
.	19.01.15-15.01.12-1-198424	379	48	48	19	0	14	544	42	42	0	0	NA	NA	NA	99	99	549	187	176	289	130	125	128	14	11	0.233	0.075	0.062
.	19.01.15-15.01.16-1-198425	382	133	133	38	0	31	561	125	125	0	0	NA	NA	NA	112	108	552	190	179	295	138	128	307	42	36	0.556	0.221	0.201
.	19.01.15-15.01.19-1-198426	365	97	97	35	0	25	552	91	91	0	0	NA	NA	NA	114	103	547	184	185	285	131	136	198	38	17	0.362	0.207	0.092
.	19.01.15-15.01.46-1-198433	38	1	1	0	0	0	0	0	0	0	0	NA	NA	NA	6	8	492	164	165	0	0	0	0	0	3	0	0	0.018
.	19.01.15-15.01.52-1-198440	317	67	67	18	0	14	517	61	61	0	0	NA	NA	NA	84	60	519	175	179	271	121	125	220	30	12	0.424	0.171	0.067
.	19.01.15-15.01.53-1-198457	62	2	2	0	0	0	198	1	1	0	0	NA	NA	NA	19	13	498	164	164	108	41	49	2	1	0	0.004	0.006	0
.	19.01.15-15.01.56-1-198461	123	15	15	1	0	1	482	11	11	0	0	NA	NA	NA	36	27	501	169	170	247	119	116	45	2	8	0.09	0.012	0.047
.	19.01.15-15.02.06-1-198467	149	8	8	4	0	4	498	7	7	0	0	NA	NA	NA	43	48	520	175	166	263	121	114	12	4	4	0.023	0.023	0.024
.	19.01.15-15.02.10-1-198468	66	2	2	0	0	0	476	1	1	0	0	NA	NA	NA	10	20	497	167	169	247	113	116	3	0	0	0.006	0	0
.	19.01.15-15.02.17-1-198469	458	129	129	24	0	16	550	122	122	0	0	NA	NA	NA	106	107	554	190	176	287	138	125	293	33	37	0.529	0.174	0.21
.	19.01.15-15.02.21-1-198470	33	1	1	0	0	0	0	0	0	0	0	NA	NA	NA	7	9	494	163	165	0	0	0	3	0	0	0.006	0	0
.	19.01.15-15.02.23-1-198471	421	139	139	35	0	30	555	126	126	0	0	NA	NA	NA	109	102	541	195	179	286	145	124	356	47	8	0.658	0.241	0.045
.	19.01.15-15.02.24-1-198472	381	49	49	17	0	14	570	44	44	0	0	NA	NA	NA	99	130	562	189	192	300	132	138	105	21	7	0.187	0.111	0.036
.	19.01.15-15.02.25-1-198473	263	34	34	9	0	9	516	30	30	0	0	NA	NA	NA	68	65	529	175	174	272	125	119	59	26	17	0.112	0.149	0.098
.	19.01.15-15.02.25-1-198474	33	1	1	1	0	1	0	0	0	0	0	NA	NA	NA	10	10	493	165	165	0	0	0	0	6	0	0	0.036	0
.	19.01.15-15.02.28-1-198475	359	110	110	45	0	36	529	98	98	0	0	NA	NA	NA	101	87	542	182	176	282	126	121	250	67	8	0.461	0.368	0.045
.	19.01.15-15.03.03-1-198516	182	8	8	4	0	2	502	7	7	0	0	NA	NA	NA	56	48	520	168	173	266	115	121	18	6	1	0.035	0.036	0.006
.	19.01.15-15.03.10-1-198520	171	20	20	6	0	4	509	18	18	0	0	NA	NA	NA	58	55	517	174	177	264	121	124	27	7	15	0.052	0.04	0.085
.	19.01.15-15.03.18-1-198521	348	18	18	8	0	8	529	17	17	0	0	NA	NA	NA	92	75	531	176	181	276	123	130	52	22	5	0.098	0.125	0.028
.	19.01.15-15.03.18-1-198522	63	2	2	2	0	1	479	1	1	0	0	NA	NA	NA	27	23	504	166	166	249	114	116	5	0	0	0.01	0	0
.	19.01.15-15.03.23-1-198523	181	11	11	2	0	2	501	10	10	0	0	NA	NA	NA	53	52	521	176	168	261	124	116	39	4	2	0.075	0.023	0.012
.	19.01.15-15.03.23-1-198524	557	124	124	38	0	26	615	113	113	0	0	NA	NA	NA	144	165	578	199	201	318	148	149	304	62	33	0.526	0.312	0.164
.	19.01.15-15.03.29-1-198525	67	2	2	1	0	1	471	1	1	0	0	NA	NA	NA	15	13	497	166	163	246	114	111	5	0	0	0.01	0	0
.	19.01.15-15.03.37-1-198526	64	3	3	0	0	0	347	2	2	0	0	NA	NA	NA	17	11	494	164	166	179	82	86	0	2	0	0	0.012	0
.	19.01.15-15.03.44-1-198530	61	2	2	0	0	0	473	1	1	0	0	NA	NA	NA	25	23	502	168	166	246	114	113	5	7	0	0.01	0.042	0
.	19.01.15-15.03.51-1-198537	123	8	8	1	0	1	478	7	7	0	0	NA	NA	NA	36	28	510	169	162	251	116	111	9	0	5	0.018	0	0.031
.	19.01.15-15.03.57-1-198560	32	1	1	0	0	0	0	0	0	0	0	NA	NA	NA	9	9	491	166	165	0	0	0	2	0	0	0.004	0	0
.	19.01.15-15.03.59-1-198561	175	18	18	5	0	3	495	17	17	0	0	NA	NA	NA	56	50	515	177	171	258	121	116	59	3	19	0.115	0.017	0.111
.	19.01.15-15.04.01-1-198562	205	22	22	6	0	4	501	20	20	0	0	NA	NA	NA	56	49	522	172	168	266	119	116	30	9	11	0.057	0.052	0.065
.	19.01.15-15.04.03-1-198565	148	14	14	4	0	3	485	12	12	0	0	NA	NA	NA	44	34	510	168	169	252	118	115	40	1	6	0.078	0.006	0.036
.	19.01.15-15.04.08-1-198568	302	41	41	11	0	9	538	40	40	0	0	NA	NA	NA	98	90	551	176	176	291	123	124	126	16	13	0.229	0.091	0.074
.	19.01.15-15.04.13-1-198569	99	5	5	1	0	1	486	3	3	0	0	NA	NA	NA	25	38	515	168	168	253	115	118	3	8	0	0.006	0.048	0
.	19.01.15-15.04.27-1-198571	62	2	2	1	0	1	472	1	1	0	0	NA	NA	NA	20	22	504	168	163	250	110	112	2	3	0	0.004	0.018	0
.	19.01.15-15.04.29-1-198572	618	116	116	32	0	27	598	106	106	0	0	NA	NA	NA	158	160	590	193	190	326	137	135	292	44	34	0.495	0.228	0.179
.	19.01.15-15.04.29-1-198573	117	9	9	2	0	1	481	8	8	0	0	NA	NA	NA	31	27	507	168	165	253	115	113	20	3	2	0.039	0.018	0.012
.	19.01.15-15.04.30-1-198574	414	74	74	26	0	20	553	69	69	0	0	NA	NA	NA	101	102	558	176	181	299	124	130	202	41	13	0.362	0.233	0.072
.	19.01.15-15.04.32-1-198575	236	50	50	9	0	8	528	49	49	0	0	NA	NA	NA	65	79	530	185	177	271	133	124	142	19	4	0.268	0.103	0.023
.	19.01.15-15.04.39-1-198583	350	42	42	9	0	8	544	39	39	0	0	NA	NA	NA	98	93	548	179	179	291	126	127	116	14	19	0.212	0.078	0.106
.	19.01.15-15.04.48-1-198590	228	48	48	13	0	10	516	43	43	0	0	NA	NA	NA	78	63	528	171	177	272	119	125	116	34	9	0.22	0.199	0.051
.	19.01.15-15.04.49-1-198592	85	5	5	0	0	0	484	3	3	0	0	NA	NA	NA	29	32	509	169	167	253	116	115	11	3	5	0.022	0.018	0.03
.	19.01.15-15.05.03-1-198618	528	79	79	24	0	13	604	72	72	0	0	NA	NA	NA	156	157	580	198	192	319	145	140	208	52	20	0.359	0.263	0.104
.	19.01.15-15.05.04-1-198620	347	121	121	33	0	30	556	109	109	0	0	NA	NA	NA	90	101	551	188	175	293	136	127	290	77	8	0.526	0.41	0.046
.	19.01.15-15.05.26-1-198623	69	5	5	0	0	0	471	4	4	0	0	NA	NA	NA	29	23	501	170	165	243	115	113	3	0	6	0.006	0	0.036
.	19.01.15-15.05.32-1-198624	32	1	1	0	0	0	0	0	0	0	0	NA	NA	NA	8	11	494	164	166	0	0	0	0	0	0	0	0	0
.	19.01.15-15.05.36-1-198626	317	31	31	10	0	7	542	26	26	0	0	NA	NA	NA	109	86	537	178	184	283	128	131	78	11	9	0.145	0.062	0.049
.	19.01.15-15.05.42-1-198630	190	28	28	9	0	5	507	25	25	0	0	NA	NA	NA	42	53	519	171	176	266	118	123	60	21	11	0.116	0.123	0.062
.	19.01.15-15.05.45-1-198631	31	1	1	0	0	0	0	0	0	0	0	NA	NA	NA	6	7	493	163	164	0	0	0	2	0	0	0.004	0	0
.	19.01.15-15.05.47-1-198634	533	87	87	24	0	21	582	77	77	0	0	NA	NA	NA	146	142	582	191	182	316	138	128	207	32	33	0.356	0.168	0.181
.	19.01.15-15.05.56-1-198659	141	8	8	2	0	2	501	7	7	0	0	NA	NA	NA	41	49	516	168	178	263	115	123	19	4	4	0.037	0.024	0.022
.	19.01.15-15.06.05-1-198665	321	97	97	24	0	19	533	91	91	0	0	NA	NA	NA	89	83	532	179	185	275	126	132	202	58	15	0.38	0.324	0.081
.	19.01.15-15.06.22-1-198667	97	4	4	2	0	1	484	3	3	0	0	NA	NA	NA	43	37	519	165	166	257	113	114	14	0	0	0.027	0	0
.	19.01.15-15.06.28-1-198668	116	4	4	0	0	0	488	3	3	0	0	NA	NA	NA	26	33	510	170	166	255	119	114	6	0	2	0.012	0	0.012
.	19.01.15-15.06.31-1-198669	32	1	1	0	0	0	0	0	0	0	0	NA	NA	NA	6	7	493	163	164	0	0	0	0	0	0	0	0	0
.	19.01.15-15.06.33-1-198670	61	2	2	0	0	0	100	1	1	0	0	NA	NA	NA	16	21	498	167	169	53	25	22	5	0	0	0.01	0	0
.	19.01.15-15.06.35-1-198677	116	8	8	4	0	2	482	7	7	0	0	NA	NA	NA	46	40	514	167	172	253	113	116	16	21	3	0.031	0.126	0.017
.	19.01.15-15.06.37-1-198685	35	1	1	1	0	1	0	0	0	0	0	NA	NA	NA	3	9	494	164	164	0	0	0	3	0	0	0.006	0	0
.	19.01.15-15.06.40-1-198689	455	123	123	35	0	32	539	114	114	0	0	NA	NA	NA	118	92	548	180	177	290	124	125	300	51	41	0.547	0.283	0.232
.	19.01.15-15.06.41-1-198690	56	2	2	0	0	0	0	1	1	0	0	NA	NA	NA	15	13	498	165	163	0	0	0	0	0	1	0	0	0.006
.	19.01.15-15.06.43-1-198691	556	122	122	29	0	22	589	112	112	0	0	NA	NA	NA	163	146	575	185	199	311	133	145	331	32	25	0.576	0.173	0.126
.	19.01.15-15.06.44-1-198692	421	104	104	28	0	22	561	96	96	0	0	NA	NA	NA	106	116	566	179	184	301	129	131	246	34	19	0.435	0.19	0.103
.	19.01.15-15.06.45-1-198693	213	14	14	4	0	4	528	10	10	0	0	NA	NA	NA	65	81	539	175	180	280	121	127	53	14	5	0.098	0.08	0.028
.	19.01.15-15.07.09-1-198726	388	99	99	24	0	17	562	94	94	0	0	NA	NA	NA	100	107	549	179	192	294	126	142	218	41	34	0.397	0.229	0.177
.	19.01.15-15.07.21-1-198727	91	6	6	1	0	1	476	5	5	0	0	NA	NA	NA	33	29	504	170	168	247	116	113	21	3	1	0.042	0.018	0.006
.	19.01.15-15.07.32-1-198728	35	1	1	0	0	0	0	0	0	0	0	NA	NA	NA	8	3	489	164	163	0	0	0	0	0	0	0	0	0
.	19.01.15-15.07.35-1-198729	34	1	1	1	0	1	0	0	0	0	0	NA	NA	NA	7	5	490	166	162	0	0	0	0	1	0	0	0.006	0
.	19.01.15-15.07.38-1-198731	32	1	1	1	0	1	0	0	0	0	0	NA	NA	NA	5	9	495	165	162	0	0	0	1	0	0	0.002	0	0
.	19.01.15-15.07.38-1-198732	155	6	6	1	0	1	500	4	4	0	0	NA	NA	NA	51	53	519	173	174	260	120	120	13	4	0	0.025	0.023	0
.	19.01.15-15.07.40-1-198736	34	1	1	0	0	0	0	0	0	0	0	NA	NA	NA	11	9	491	167	164	0	0	0	6	0	0	0.012	0	0
.	19.01.15-15.07.41-1-198737	30	1	1	1	0	1	0	0	0	0	0	NA	NA	NA	4	6	491	165	163	0	0	0	4	0	0	0.008	0	0
.	19.01.15-15.07.43-1-198738	530	132	132	41	0	25	566	122	122	0	0	NA	NA	NA	138	118	563	186	182	304	134	128	300	80	32	0.533	0.43	0.176
.	19.01.15-15.07.43-1-198739	293	33	33	12	0	8	527	29	29	0	0	NA	NA	NA	81	87	535	180	185	278	120	129	42	32	15	0.079	0.178	0.081
.	19.01.15-15.07.57-1-198767	564	112	112	36	0	28	601	97	97	0	0	NA	NA	NA	136	159	580	197	195	315	143	143	285	79	19	0.491	0.401	0.097
.	19.01.15-15.08.01-1-198768	55	3	3	0	0	0	473	2	2	0	0	NA	NA	NA	28	18	499	167	165	244	114	115	8	4	0	0.016	0.024	0
.	19.01.15-15.08.15-1-198774	240	18	18	4	0	2	508	17	17	0	0	NA	NA	NA	71	61	530	175	169	269	124	115	49	10	10	0.092	0.057	0.059
.	19.01.15-15.08.28-1-198775	115	9	9	0	0	0	483	8	8	0	0	NA	NA	NA	20	32	509	172	164	255	118	110	15	6	3	0.029	0.035	0.018
.	19.01.15-15.08.41-1-198790	61	3	3	0	0	0	477	1	1	0	0	NA	NA	NA	23	24	504	168	165	252	114	111	3	11	0	0.006	0.065	0
.	19.01.15-15.08.46-1-198792	149	16	16	4	0	3	478	15	15	0	0	NA	NA	NA	38	29	503	170	169	246	116	116	61	5	4	0.121	0.029	0.024
.	19.01.15-15.08.51-1-198798	388	48	48	12	0	7	570	41	41	0	0	NA	NA	NA	113	115	560	185	183	305	133	132	140	21	3	0.25	0.114	0.016
.	19.01.15-15.08.53-1-198818	237	26	26	3	0	3	522	25	25	0	0	NA	NA	NA	65	74	535	179	173	275	127	120	54	17	8	0.101	0.095	0.046
.	19.01.15-15.08.55-1-198820	118	5	5	1	0	1	493	3	3	0	0	NA	NA	NA	37	39	516	170	166	258	120	115	14	1	2	0.027	0.006	0.012
.	19.01.15-15.09.03-1-198825	95	15	15	3	0	3	475	14	14	0	0	NA	NA	NA	36	17	499	163	168	248	111	116	28	14	2	0.056	0.086	0.012
.	19.01.15-15.09.03-1-198827	552	148	148	38	0	28	591	132	132	0	0	NA	NA	NA	136	150	587	192	184	320	140	131	380	54	26	0.647	0.281	0.141
.	19.01.15-15.09.09-1-198829	199	33	33	10	0	6	511	30	30	0	0	NA	NA	NA	60	58	524	173	174	271	121	119	65	8	15	0.124	0.046	0.086
.	19.01.15-15.09.14-1-198830	58	3	3	0	0	0	403	2	2	0	0	NA	NA	NA	12	19	498	166	168	205	99	99	3	0	3	0.006	0	0.018
.	19.01.15-15.09.27-1-198832	589	101	101	30	0	21	596	88	88	0	0	NA	NA	NA	154	159	588	197	187	322	140	134	230	63	18	0.391	0.32	0.096
.	19.01.15-15.09.27-1-198833	66	2	2	0	0	0	484	1	1	0	0	NA	NA	NA	23	28	501	172	168	247	121	116	3	0	1	0.006	0	0.006
.	19.01.15-15.09.30-1-198834	32	1	1	0	0	0	0	0	0	0	0	NA	NA	NA	7	13	492	167	167	0	0	0	0	1	0	0	0.006	0
.	19.01.15-15.09.32-1-198835	65	2	2	0	0	0	477	1	1	0	0	NA	NA	NA	25	26	505	167	167	249	113	115	1	4	0	0.002	0.024	0
.	19.01.15-15.09.42-1-198839	87	4	4	0	0	0	478	3	3	0	0	NA	NA	NA	27	21	501	167	166	249	114	115	14	0	0	0.028	0	0
.	19.01.15-15.09.48-1-198844	60	2	2	0	0	0	198	1	1	0	0	NA	NA	NA	15	12	497	164	164	102	51	45	0	0	8	0	0	0.049
.	19.01.15-15.09.57-1-198868	482	98	98	26	0	17	582	89	89	0	0	NA	NA	NA	133	140	582	187	184	317	131	134	248	25	28	0.426	0.134	0.152
.	19.01.15-15.09.57-1-198869	300	111	111	31	0	22	537	104	104	0	0	NA	NA	NA	77	90	534	183	186	275	131	131	265	33	37	0.496	0.18	0.199
.	19.01.15-15.10.00-1-198870	379	35	35	11	0	8	551	32	32	0	0	NA	NA	NA	92	113	551	182	193	287	128	136	106	19	5	0.192	0.104	0.026
.	19.01.15-15.10.00-1-198871	236	22	22	8	0	5	491	19	19	0	0	NA	NA	NA	68	41	513	168	173	260	114	117	29	32	5	0.057	0.19	0.029
.	19.01.15-15.10.01-1-198872	336	104	104	25	0	22	523	95	95	0	0	NA	NA	NA	104	73	536	171	179	280	117	126	259	21	20	0.483	0.123	0.112
.	19.01.15-15.10.03-1-198879	61	2	2	1	0	1	346	0	0	0	0	NA	NA	NA	21	18	499	164	168	185	78	83	1	0	1	0.002	0	0.006
.	19.01.15-15.10.12-1-198883	495	113	113	19	0	16	589	105	105	0	0	NA	NA	NA	121	140	565	197	191	307	144	138	270	46	23	0.478	0.234	0.12
.	19.01.15-15.10.30-1-198884	353	63	63	22	0	21	534	58	58	0	0	NA	NA	NA	111	92	544	178	183	283	123	128	164	25	23	0.301	0.14	0.126
.	19.01.15-15.10.50-1-198905	154	13	13	5	0	4	492	11	11	0	0	NA	NA	NA	42	42	512	175	168	255	124	113	25	7	3	0.049	0.04	0.018
.	19.01.15-15.11.10-1-198932	325	91	91	21	0	18	539	81	81	0	0	NA	NA	NA	79	88	543	180	178	287	127	125	186	26	18	0.343	0.144	0.101
.	19.01.15-15.11.21-1-198933	326	40	40	13	0	9	542	36	36	0	0	NA	NA	NA	98	88	527	189	185	275	136	131	127	16	14	0.241	0.085	0.076
.	19.01.15-15.11.34-1-198935	240	34	34	8	0	4	511	28	28	0	0	NA	NA	NA	60	55	525	167	176	269	117	125	82	14	6	0.156	0.084	0.034
.	19.01.15-15.11.40-1-198939	264	86	86	22	0	13	526	78	78	0	0	NA	NA	NA	77	78	529	178	184	271	127	128	166	57	14	0.314	0.32	0.076
.	19.01.15-15.11.48-1-198943	347	61	61	23	0	18	528	55	55	0	0	NA	NA	NA	97	79	539	173	180	282	118	128	148	57	11	0.275	0.329	0.061
.	19.01.15-15.11.48-1-198944	122	6	6	0	0	0	482	5	5	0	0	NA	NA	NA	42	37	513	169	168	253	112	117	8	9	0	0.016	0.053	0
.	19.01.15-15.11.50-1-198949	64	3	3	1	0	0	473	2	2	0	0	NA	NA	NA	33	26	505	167	167	249	111	113	1	4	0	0.002	0.024	0
.	19.01.15-15.12.08-1-198975	323	26	26	1	0	1	535	25	25	0	0	NA	NA	NA	99	92	552	175	178	287	123	125	53	4	7	0.096	0.023	0.039
.	19.01.15-15.12.10-1-198976	234	21	21	6	0	5	525	17	17	0	0	NA	NA	NA	68	76	530	173	186	277	118	130	19	15	13	0.036	0.087	0.07
.	19.01.15-15.12.16-1-198977	315	66	66	9	0	6	544	62	62	0	0	NA	NA	NA	87	94	538	186	183	281	133	130	177	30	14	0.329	0.161	0.077
.	19.01.15-15.12.21-1-198978	326	119	119	41	0	31	526	109	109	0	0	NA	NA	NA	82	72	527	179	179	273	129	124	283	45	18	0.537	0.251	0.101
.	19.01.15-15.12.27-1-198979	35	1	1	0	0	0	0	0	0	0	0	NA	NA	NA	8	16	500	166	163	0	0	0	1	0	0	0.002	0	0
.	19.01.15-15.12.30-1-198980	175	13	13	9	0	8	519	12	12	0	0	NA	NA	NA	51	70	525	176	182	267	123	129	34	17	0	0.065	0.097	0
.	19.01.15-15.12.38-1-198982	147	13	13	2	0	1	489	11	11	0	0	NA	NA	NA	59	44	509	171	177	250	117	122	36	12	6	0.071	0.07	0.034
.	19.01.15-15.12.43-1-198993	210	17	17	2	0	2	505	15	15	0	0	NA	NA	NA	70	55	528	169	171	270	117	118	43	8	1	0.081	0.047	0.006
.	19.01.15-15.12.48-1-198998	35	1	1	0	0	0	0	0	0	0	0	NA	NA	NA	13	11	496	165	163	0	0	0	6	0	0	0.012	0	0
.	19.01.15-15.12.51-1-199001	205	11	11	3	0	2	499	8	8	0	0	NA	NA	NA	67	47	514	178	168	259	127	113	15	9	0	0.029	0.051	0
.	19.01.15-15.12.53-1-199019	312	106	106	20	0	16	531	95	95	0	0	NA	NA	NA	98	85	543	175	180	282	121	128	243	50	19	0.448	0.286	0.106
.	19.01.15-15.12.55-1-199022	118	9	9	4	0	4	493	7	7	0	0	NA	NA	NA	40	40	512	174	167	255	122	116	24	9	0	0.047	0.052	0
.	19.01.15-15.13.04-1-199028	400	66	66	14	0	12	558	60	60	0	0	NA	NA	NA	100	105	548	185	185	296	130	132	211	36	17	0.385	0.195	0.092
.	19.01.15-15.13.09-1-199031	335	83	83	33	0	24	536	79	79	0	0	NA	NA	NA	75	81	542	177	175	286	125	125	199	31	23	0.367	0.175	0.131
.	19.01.15-15.13.14-1-199032	63	3	3	1	0	1	148	2	2	0	0	NA	NA	NA	18	18	497	167	167	83	36	29	13	0	0	0.026	0	0
.	19.01.15-15.13.14-1-199033	65	2	2	1	0	1	480	1	1	0	0	NA	NA	NA	25	32	512	166	167	251	115	114	4	0	1	0.008	0	0.006
.	19.01.15-15.13.22-1-199034	375	64	64	21	0	15	577	60	60	0	0	NA	NA	NA	100	120	550	189	194	299	137	141	191	16	15	0.347	0.085	0.077
.	19.01.15-15.13.23-1-199035	179	18	18	2	0	2	508	15	15	0	0	NA	NA	NA	51	56	522	172	175	266	119	123	43	13	1	0.082	0.076	0.006
.	19.01.15-15.13.25-1-199036	255	21	21	6	0	3	528	17	17	0	0	NA	NA	NA	61	73	532	173	181	276	121	131	58	2	1	0.109	0.012	0.006
.	19.01.15-15.13.41-1-199040	377	108	108	27	0	21	545	99	99	0	0	NA	NA	NA	104	103	548	186	182	285	132	128	260	60	23	0.474	0.323	0.126
.	19.01.15-15.14.00-1-199069	157	12	12	5	0	5	520	9	9	0	0	NA	NA	NA	35	66	524	176	179	269	124	127	33	2	3	0.063	0.011	0.017
.	19.01.15-15.14.11-1-199074	184	9	9	2	0	2	505	7	7	0	0	NA	NA	NA	44	48	522	169	170	269	117	119	10	3	8	0.019	0.018	0.047
.	19.01.15-15.14.21-1-199076	61	2	2	1	0	1	479	1	1	0	0	NA	NA	NA	24	24	505	166	166	252	112	115	4	0	0	0.008	0	0
.	19.01.15-15.14.29-1-199077	201	15	15	5	0	4	510	13	13	0	0	NA	NA	NA	67	71	530	173	181	268	119	123	51	1	2	0.096	0.006	0.011
.	19.01.15-15.14.30-1-199078	183	7	7	2	0	1	518	6	6	0	0	NA	NA	NA	64	69	534	176	172	274	123	121	23	6	0	0.043	0.034	0
.	19.01.15-15.14.32-1-199079	406	80	80	20	0	17	562	75	75	0	0	NA	NA	NA	111	111	561	184	179	303	131	128	242	31	10	0.431	0.168	0.056
.	19.01.15-15.14.40-1-199083	121	11	11	4	0	2	489	10	10	0	0	NA	NA	NA	36	37	507	168	175	253	114	122	39	9	1	0.077	0.054	0.006
.	19.01.15-15.14.49-1-199095	493	125	125	38	0	26	585	117	117	0	0	NA	NA	NA	131	145	578	192	188	313	138	134	313	52	17	0.542	0.271	0.09
.	19.01.15-15.14.50-1-199096	122	5	5	1	0	0	484	4	4	0	0	NA	NA	NA	42	29	505	170	167	252	117	115	16	0	0	0.032	0	0
.	19.01.15-15.14.50-1-199099	351	47	47	16	0	13	535	41	41	0	0	NA	NA	NA	104	91	553	177	174	293	120	122	132	30	4	0.239	0.169	0.023
.	19.01.15-15.14.53-1-199117	385	56	56	17	0	11	563	52	52	0	0	NA	NA	NA	103	117	559	186	185	299	131	133	174	12	18	0.311	0.065	0.097
.	19.01.15-15.14.55-1-199120	182	18	18	7	0	6	515	16	16	0	0	NA	NA	NA	44	64	523	173	181	268	119	128	59	2	5	0.113	0.012	0.028
.	19.01.15-15.15.00-1-199123	155	8	8	2	0	0	500	7	7	0	0	NA	NA	NA	43	42	509	175	171	255	124	121	18	2	0	0.035	0.011	0
.	19.01.15-15.15.04-1-199127	468	59	59	12	0	11	581	52	52	0	0	NA	NA	NA	149	139	566	197	189	304	143	134	180	18	13	0.318	0.091	0.069
.	19.01.15-15.15.19-1-199130	284	53	53	21	0	15	541	49	49	0	0	NA	NA	NA	75	102	551	179	185	287	123	131	119	27	13	0.216	0.151	0.07
.	19.01.15-15.15.25-1-199131	56	2	2	1	0	1	147	1	1	0	0	NA	NA	NA	12	20	502	165	166	79	36	32	4	0	0	0.008	0	0
.	19.01.15-15.15.32-1-199132	33	1	1	1	0	1	0	0	0	0	0	NA	NA	NA	11	5	491	165	162	0	0	0	0	0	0	0	0	0
.	19.01.15-15.15.35-1-199133	177	23	23	5	0	3	495	21	21	0	0	NA	NA	NA	65	56	522	173	174	259	117	119	39	20	0	0.075	0.116	0
.	19.01.15-15.15.43-1-199138	112	6	6	3	0	3	474	5	5	0	0	NA	NA	NA	34	24	502	165	170	247	111	116	8	15	5	0.016	0.091	0.029
.	19.01.15-15.15.48-1-199142	151	10	10	2	0	2	477	9	9	0	0	NA	NA	NA	52	26	505	166	168	248	114	115	19	1	10	0.038	0.006	0.06
.	19.01.15-15.16.12-1-199171	122	15	15	0	0	0	491	13	13	0	0	NA	NA	NA	41	38	509	168	174	253	116	122	20	12	3	0.039	0.071	0.017
.	19.01.15-15.16.13-1-199172	177	12	12	6	0	4	502	10	10	0	0	NA	NA	NA	56	55	524	172	172	264	118	120	36	0	2	0.069	0	0.012
.	19.01.15-15.16.16-1-199173	30	1	1	0	0	0	0	0	0	0	0	NA	NA	NA	6	12	494	166	165	0	0	0	0	1	0	0	0.006	0
.	19.01.15-15.16.17-1-199174	64	2	2	1	0	1	446	1	1	0	0	NA	NA	NA	8	19	499	166	167	233	107	106	12	0	0	0.024	0	0
.	19.01.15-15.16.18-1-199175	88	5	5	0	0	0	475	4	4	0	0	NA	NA	NA	27	19	496	169	167	245	116	114	13	2	0	0.026	0.012	0
.	19.01.15-15.16.18-1-199176	474	78	78	25	0	19	589	71	71	0	0	NA	NA	NA	143	148	575	199	187	311	144	134	227	33	11	0.395	0.166	0.059
.	19.01.15-15.16.25-1-199178	299	33	33	6	0	5	512	30	30	0	0	NA	NA	NA	90	69	531	180	171	270	126	116	57	24	18	0.107	0.133	0.105
.	19.01.15-15.16.28-1-199179	88	4	4	1	0	1	471	3	3	0	0	NA	NA	NA	21	19	498	169	165	243	116	112	3	1	1	0.006	0.006	0.006
.	19.01.15-15.16.29-1-199180	33	1	1	0	0	0	0	0	0	0	0	NA	NA	NA	8	7	494	163	163	0	0	0	0	4	0	0	0.025	0
.	19.01.15-15.16.31-1-199181	411	49	49	15	0	14	594	44	44	0	0	NA	NA	NA	137	143	568	189	199	314	135	145	139	32	1	0.245	0.169	0.005
.	19.01.15-15.16.32-1-199182	384	134	134	40	0	32	531	121	121	0	0	NA	NA	NA	106	89	539	184	179	278	126	127	309	49	32	0.573	0.266	0.179
.	19.01.15-15.16.34-1-199183	32	1	1	0	0	0	0	0	0	0	0	NA	NA	NA	9	6	492	164	163	0	0	0	0	0	0	0	0	0
.	19.01.15-15.16.36-1-199190	120	4	4	1	0	1	490	3	3	0	0	NA	NA	NA	30	43	520	169	167	261	114	115	12	0	0	0.023	0	0
.	19.01.15-15.16.37-1-199191	266	26	26	8	0	6	520	25	25	0	0	NA	NA	NA	72	69	526	176	180	269	124	127	73	17	6	0.139	0.097	0.033
.	19.01.15-15.16.43-1-199202	88	9	9	2	0	1	483	6	6	0	0	NA	NA	NA	39	38	512	176	163	253	118	112	5	18	6	0.01	0.102	0.037
.	19.01.15-15.16.49-1-199208	59	2	2	1	0	1	199	1	1	0	0	NA	NA	NA	16	18	495	171	165	105	50	44	0	3	0	0	0.018	0
.	19.01.15-15.16.57-1-199232	177	13	13	2	0	2	511	11	11	0	0	NA	NA	NA	61	61	523	177	174	267	124	120	24	5	6	0.046	0.028	0.034
.	19.01.15-15.16.59-1-199233	93	8	8	3	0	2	480	7	7	0	0	NA	NA	NA	24	27	501	172	167	247	119	114	6	6	11	0.012	0.035	0.066
.	19.01.15-15.17.07-1-199238	32	1	1	0	0	0	0	0	0	0	0	NA	NA	NA	5	9	494	164	164	0	0	0	0	0	0	0	0	0
.	19.01.15-15.17.09-1-199239	379	101	101	33	0	28	538	90	90	0	0	NA	NA	NA	107	95	544	180	184	284	125	129	196	68	16	0.36	0.378	0.087
.	19.01.15-15.17.13-1-199240	86	6	6	1	0	1	481	5	5	0	0	NA	NA	NA	32	28	503	168	170	250	114	117	22	0	0	0.044	0	0
.	19.01.15-15.17.15-1-199241	31	1	1	0	0	0	0	0	0	0	0	NA	NA	NA	14	19	500	167	165	0	0	0	0	0	0	0	0	0
.	19.01.15-15.17.15-1-199242	127	6	6	0	0	0	499	5	5	0	0	NA	NA	NA	53	51	519	175	170	260	121	118	18	0	2	0.035	0	0.012
.	19.01.15-15.17.17-1-199243	589	90	90	27	0	21	588	87	87	0	0	NA	NA	NA	165	139	571	195	186	313	142	133	210	49	38	0.368	0.251	0.204
.	19.01.15-15.17.20-1-199244	114	5	5	1	0	1	484	4	4	0	0	NA	NA	NA	45	36	511	168	170	253	113	118	7	0	0	0.014	0	0
.	19.01.15-15.17.28-1-199245	34	1	1	0	0	0	0	0	0	0	0	NA	NA	NA	11	11	495	165	164	0	0	0	2	0	0	0.004	0	0
.	19.01.15-15.17.32-1-199246	61	2	2	0	0	0	477	1	1	0	0	NA	NA	NA	24	22	501	167	167	245	115	117	9	0	0	0.018	0	0
.	19.01.15-15.17.38-1-199248	30	1	1	0	0	0	0	0	0	0	0	NA	NA	NA	10	9	493	166	163	0	0	0	5	0	0	0.01	0	0
.	19.01.15-15.17.39-1-199249	110	7	7	1	0	1	488	6	6	0	0	NA	NA	NA	35	31	508	166	170	254	115	119	16	2	6	0.031	0.012	0.035
.	19.01.15-15.17.40-1-199253	89	3	3	1	0	0	485	2	2	0	0	NA	NA	NA	27	28	504	169	168	252	118	115	5	0	0	0.01	0	0
.	19.01.15-15.17.42-1-199254	145	9	9	2	0	1	496	7	7	0	0	NA	NA	NA	32	44	510	175	172	254	123	119	16	4	1	0.031	0.023	0.006
.	19.01.15-15.17.46-1-199256	176	14	14	3	0	3	512	9	9	0	0	NA	NA	NA	40	52	520	173	172	267	123	122	32	13	7	0.062	0.075	0.041
.	19.01.15-15.17.59-1-199283	93	4	4	1	0	0	484	2	2	0	0	NA	NA	NA	21	32	505	173	167	249	123	112	1	0	11	0.002	0	0.066
.	19.01.15-15.17.59-1-199284	229	43	43	9	0	4	517	37	37	0	0	NA	NA	NA	78	67	531	178	171	273	125	119	126	18	3	0.237	0.101	0.018
.	19.01.15-15.18.12-1-199290	90	6	6	0	0	0	466	4	4	0	0	NA	NA	NA	30	17	503	164	163	244	111	111	24	0	0	0.048	0	0
.	19.01.15-15.18.13-1-199291	89	6	6	2	0	1	479	5	5	0	0	NA	NA	NA	23	22	499	168	168	247	116	116	7	3	0	0.014	0.018	0
.	19.01.15-15.18.14-1-199292	60	2	2	0	0	0	350	1	1	0	0	NA	NA	NA	14	16	497	167	165	180	87	83	2	0	1	0.004	0	0.006
.	19.01.15-15.18.23-1-199293	33	1	1	1	0	1	0	0	0	0	0	NA	NA	NA	11	8	494	164	163	0	0	0	1	0	0	0.002	0	0
.	19.01.15-15.18.24-1-199294	171	6	6	2	0	2	507	5	5	0	0	NA	NA	NA	45	57	531	169	170	269	118	120	18	0	1	0.034	0	0.006
.	19.01.15-15.18.25-1-199295	33	1	1	1	0	1	0	0	0	0	0	NA	NA	NA	13	9	493	165	164	0	0	0	2	0	0	0.004	0	0
.	19.01.15-15.18.26-1-199296	152	9	9	3	0	2	499	7	7	0	0	NA	NA	NA	46	52	519	176	170	262	122	115	20	1	3	0.039	0.006	0.018
.	19.01.15-15.18.26-1-199297	191	8	8	5	0	5	502	7	7	0	0	NA	NA	NA	77	54	517	174	176	259	121	122	15	3	7	0.029	0.017	0.04
.	19.01.15-15.18.26-1-199298	33	1	1	0	0	0	0	0	0	0	0	NA	NA	NA	9	11	491	168	165	0	0	0	2	0	0	0.004	0	0
.	19.01.15-15.18.29-1-199299	556	56	56	14	0	13	634	51	51	0	0	NA	NA	NA	134	183	599	196	201	339	144	151	153	16	12	0.255	0.082	0.06
.	19.01.15-15.18.50-1-199319	292	50	50	14	0	9	521	45	45	0	0	NA	NA	NA	90	76	530	177	182	270	124	127	136	22	26	0.257	0.124	0.143
.	19.01.15-15.18.52-1-199321	91	4	4	1	0	1	474	3	3	0	0	NA	NA	NA	21	16	497	166	166	245	113	116	2	2	6	0.004	0.012	0.036
.	19.01.15-15.18.52-1-199322	36	1	1	1	0	1	0	0	0	0	0	NA	NA	NA	17	13	497	165	164	0	0	0	4	0	0	0.008	0	0
.	19.01.15-15.18.52-1-199324	205	13	13	5	0	4	512	12	12	0	0	NA	NA	NA	58	63	526	177	173	270	124	118	26	5	0	0.049	0.028	0
.	19.01.15-15.18.55-1-199344	292	25	25	9	0	5	535	24	24	0	0	NA	NA	NA	77	80	531	187	175	279	133	123	61	21	21	0.115	0.112	0.12
.	19.01.15-15.19.06-1-199351	241	15	15	4	0	3	526	12	12	0	0	NA	NA	NA	69	76	535	175	179	275	123	128	40	3	2	0.075	0.017	0.011
.	19.01.15-15.19.07-1-199352	722	87	87	19	0	15	639	76	76	0	0	NA	NA	NA	191	199	604	203	205	340	149	150	253	46	24	0.419	0.227	0.117
.	19.01.15-15.19.15-1-199353	468	87	87	22	0	20	585	79	79	0	0	NA	NA	NA	135	138	568	190	193	309	137	139	225	34	10	0.396	0.179	0.052
.	19.01.15-15.19.18-1-199354	152	6	6	0	0	0	485	4	4	0	0	NA	NA	NA	39	31	505	169	170	250	117	118	16	1	1	0.032	0.006	0.006
.	19.01.15-15.19.22-1-199356	153	24	24	8	0	7	502	23	23	0	0	NA	NA	NA	37	53	519	173	174	261	120	121	63	21	0	0.121	0.121	0
.	19.01.15-15.19.32-1-199357	32	1	1	0	0	0	0	0	0	0	0	NA	NA	NA	14	8	494	165	162	0	0	0	2	0	0	0.004	0	0
.	19.01.15-15.19.33-1-199358	40	1	1	1	0	1	0	0	0	0	0	NA	NA	NA	5	14	496	165	166	0	0	0	0	0	0	0	0	0
.	19.01.15-15.19.35-1-199359	63	2	2	2	0	2	477	1	1	0	0	NA	NA	NA	20	24	506	166	165	250	114	113	7	0	0	0.014	0	0
.	19.01.15-15.19.35-1-199360	145	8	8	0	0	0	504	6	6	0	0	NA	NA	NA	56	54	521	177	169	263	124	117	15	4	0	0.029	0.023	0
.	19.01.15-15.19.36-1-199361	270	48	48	15	0	11	525	43	43	0	0	NA	NA	NA	86	76	538	179	172	277	126	122	164	15	6	0.305	0.084	0.035
.	19.01.15-15.19.46-1-199365	514	73	73	29	0	22	595	68	68	0	0	NA	NA	NA	141	148	577	194	190	315	142	138	196	34	32	0.34	0.175	0.168
.	19.01.15-15.19.52-1-199373	189	41	41	6	0	5	505	38	38	0	0	NA	NA	NA	50	55	518	178	172	260	125	120	63	25	7	0.122	0.14	0.041
.	19.01.15-15.19.52-1-199374	180	12	12	3	0	1	497	10	10	0	0	NA	NA	NA	66	45	512	176	170	256	123	118	27	11	2	0.053	0.062	0.012
.	19.01.15-15.19.53-1-199391	144	10	10	4	0	0	496	8	8	0	0	NA	NA	NA	51	46	514	172	173	258	119	119	23	4	3	0.045	0.023	0.017
.	19.01.15-15.19.53-1-199392	83	4	4	0	0	0	484	3	3	0	0	NA	NA	NA	25	27	505	168	167	251	116	117	1	6	6	0.002	0.036	0.036
.	19.01.15-15.20.08-1-199406	212	14	14	2	0	1	509	13	13	0	0	NA	NA	NA	64	66	528	179	172	267	123	119	36	17	1	0.068	0.095	0.006
.	19.01.15-15.20.11-1-199407	173	17	17	2	0	2	502	16	16	0	0	NA	NA	NA	59	54	513	174	180	255	121	126	25	8	11	0.049	0.046	0.061
.	19.01.15-15.20.19-1-199408	195	11	11	2	0	2	497	10	10	0	0	NA	NA	NA	54	51	521	172	171	258	120	119	37	5	0	0.071	0.029	0
.	19.01.15-15.20.34-1-199409	149	7	7	1	0	1	486	5	5	0	0	NA	NA	NA	38	34	509	169	169	257	115	114	14	0	12	0.028	0	0.071
.	19.01.15-15.20.39-1-199415	298	71	71	21	0	15	530	66	66	0	0	NA	NA	NA	73	75	533	177	178	280	124	126	193	10	37	0.362	0.056	0.208
.	19.01.15-15.20.42-1-199419	472	72	72	20	0	18	590	63	63	0	0	NA	NA	NA	127	144	572	193	192	311	137	142	219	10	21	0.383	0.052	0.109
.	19.01.15-15.20.42-1-199420	243	31	31	9	0	7	517	28	28	0	0	NA	NA	NA	68	73	531	179	176	273	123	121	71	15	13	0.134	0.084	0.074
.	19.01.15-15.20.44-1-199421	236	12	12	4	0	3	515	9	9	0	0	NA	NA	NA	56	70	531	173	179	271	118	126	19	14	12	0.036	0.081	0.067
.	19.01.15-15.20.47-1-199432	154	9	9	0	0	0	496	7	7	0	0	NA	NA	NA	40	44	511	169	177	259	116	121	27	0	8	0.053	0	0.045
.	19.01.15-15.20.52-1-199437	92	8	8	3	0	2	482	6	6	0	0	NA	NA	NA	38	35	512	168	168	253	114	115	20	7	0	0.039	0.042	0
.	19.01.15-15.20.55-1-199456	546	138	138	40	0	35	597	125	125	0	0	NA	NA	NA	142	147	581	189	190	326	132	139	330	63	24	0.568	0.333	0.126
.	19.01.15-15.21.07-1-199463	119	6	6	3	0	3	487	5	5	0	0	NA	NA	NA	27	29	503	168	171	251	116	120	18	3	0	0.036	0.018	0
.	19.01.15-15.21.08-1-199464	623	90	90	30	0	23	600	83	83	0	0	NA	NA	NA	150	159	590	187	195	323	135	142	232	38	41	0.393	0.203	0.21
.	19.01.15-15.21.10-1-199465	209	22	22	1	0	0	525	20	20	0	0	NA	NA	NA	61	69	528	179	175	275	128	122	56	6	9	0.106	0.034	0.051
.	19.01.15-15.21.11-1-199466	146	16	16	3	0	2	501	12	12	0	0	NA	NA	NA	44	53	523	173	170	264	119	118	37	16	0	0.071	0.092	0
.	19.01.15-15.21.23-1-199468	39	1	1	1	0	1	0	0	0	0	0	NA	NA	NA	7	10	493	165	165	0	0	0	0	0	0	0	0	0
.	19.01.15-15.21.27-1-199469	63	4	4	1	0	1	481	3	3	0	0	NA	NA	NA	18	26	504	168	167	251	115	115	13	0	1	0.026	0	0.006
.	19.01.15-15.21.30-1-199470	589	97	97	29	0	21	590	85	85	0	0	NA	NA	NA	150	149	584	187	191	321	133	136	270	27	13	0.462	0.144	0.068
.	19.01.15-15.21.36-1-199471	33	1	1	0	0	0	0	0	0	0	0	NA	NA	NA	13	8	491	164	166	0	0	0	0	0	1	0	0	0.006
.	19.01.15-15.21.38-1-199472	86	6	6	2	0	2	490	4	4	0	0	NA	NA	NA	36	38	504	172	175	252	119	119	2	6	3	0.004	0.035	0.017
.	19.01.15-15.21.41-1-199476	31	1	1	0	0	0	0	0	0	0	0	NA	NA	NA	13	7	492	164	164	0	0	0	0	2	0	0	0.012	0
.	19.01.15-15.21.43-1-199477	84	3	3	1	0	1	481	2	2	0	0	NA	NA	NA	38	31	511	168	165	252	114	115	3	3	2	0.006	0.018	0.012
.	19.01.15-15.21.48-1-199481	30	1	1	1	0	1	0	0	0	0	0	NA	NA	NA	10	11	495	166	163	0	0	0	0	0	0	0	0	0
.	19.01.15-15.21.50-1-199485	180	15	15	3	0	3	498	12	12	0	0	NA	NA	NA	55	50	513	174	176	254	123	121	40	0	23	0.078	0	0.131
.	19.01.15-15.21.51-1-199488	60	2	2	1	0	1	473	1	1	0	0	NA	NA	NA	29	28	502	172	167	244	114	115	8	0	0	0.016	0	0
.	19.01.15-15.21.56-1-199508	670	105	105	23	0	16	622	96	96	0	0	NA	NA	NA	180	178	598	198	195	337	144	141	211	44	26	0.353	0.222	0.133
.	19.01.15-15.22.00-1-199510	439	83	83	23	0	13	547	77	77	0	0	NA	NA	NA	134	103	558	178	180	302	123	122	227	21	32	0.407	0.118	0.178
.	19.01.15-15.22.03-1-199513	94	7	7	2	0	1	497	6	6	0	0	NA	NA	NA	33	44	510	179	168	252	126	119	22	6	2	0.043	0.034	0.012
.	19.01.15-15.22.08-1-199516	356	90	90	16	0	11	528	82	82	0	0	NA	NA	NA	99	77	533	180	177	276	129	123	190	29	27	0.356	0.161	0.153
.	19.01.15-15.22.17-1-199517	420	64	64	24	0	20	561	57	57	0	0	NA	NA	NA	107	118	562	188	181	300	135	126	170	21	18	0.302	0.112	0.099
.	19.01.15-15.22.21-1-199518	56	2	2	1	0	1	99	1	1	0	0	NA	NA	NA	9	14	496	165	166	53	26	20	0	5	0	0	0.03	0
.	19.01.15-15.22.30-1-199519	120	4	4	3	0	3	494	3	3	0	0	NA	NA	NA	38	42	513	168	174	258	114	122	5	4	4	0.01	0.024	0.023
.	19.01.15-15.22.43-1-199524	63	3	3	0	0	0	198	2	2	0	0	NA	NA	NA	14	24	499	167	171	102	45	51	3	0	8	0.006	0	0.047
.	19.01.15-15.22.53-1-199555	476	69	69	19	0	17	588	66	66	0	0	NA	NA	NA	131	142	579	184	192	317	131	140	184	35	17	0.318	0.19	0.089
.	19.01.15-15.23.02-1-199561	473	61	61	13	0	10	578	53	53	0	0	NA	NA	NA	148	137	572	190	188	307	135	136	141	42	13	0.247	0.221	0.069
.	19.01.15-15.23.14-1-199566	36	1	1	0	0	0	0	0	0	0	0	NA	NA	NA	13	13	496	167	163	0	0	0	0	0	0	0	0	0
.	19.01.15-15.23.16-1-199567	308	64	64	14	0	11	526	58	58	0	0	NA	NA	NA	79	78	531	183	177	275	126	125	159	50	9	0.299	0.273	0.051
.	19.01.15-15.23.20-1-199568	234	19	19	8	0	5	525	17	17	0	0	NA	NA	NA	94	78	538	179	174	278	126	121	42	7	14	0.078	0.039	0.08
.	19.01.15-15.23.24-1-199569	236	11	11	3	0	3	512	9	9	0	0	NA	NA	NA	71	65	527	177	174	265	125	122	10	2	6	0.019	0.011	0.034
.	19.01.15-15.23.38-1-199570	32	1	1	0	0	0	0	0	0	0	0	NA	NA	NA	8	7	491	163	166	0	0	0	0	2	0	0	0.012	0
.	19.01.15-15.23.40-1-199574	66	3	3	1	0	1	480	2	2	0	0	NA	NA	NA	23	26	504	170	165	246	118	116	11	0	0	0.022	0	0
.	19.01.15-15.23.43-1-199575	387	102	102	29	0	21	537	95	95	0	0	NA	NA	NA	120	84	533	185	179	277	131	129	217	77	19	0.407	0.416	0.106
.	19.01.15-15.23.47-1-199578	122	8	8	5	0	5	491	7	7	0	0	NA	NA	NA	48	41	513	174	167	256	119	116	29	1	0	0.057	0.006	0
.	19.01.15-15.23.48-1-199579	151	11	11	3	0	3	490	10	10	0	0	NA	NA	NA	42	45	514	170	174	254	114	122	48	4	0	0.093	0.024	0
.	19.01.15-15.23.52-1-199586	466	90	90	23	0	16	568	82	82	0	0	NA	NA	NA	129	117	552	191	187	298	137	133	230	34	17	0.417	0.178	0.091
.	19.01.15-15.24.02-1-199607	183	9	9	5	0	3	510	7	7	0	0	NA	NA	NA	49	58	523	172	176	267	120	123	23	7	4	0.044	0.041	0.023
.	19.01.15-15.24.05-1-199612	210	20	20	4	0	4	498	19	19	0	0	NA	NA	NA	65	50	521	170	172	263	116	119	61	5	2	0.117	0.029	0.012
.	19.01.15-15.24.10-1-199613	32	1	1	0	0	0	0	0	0	0	0	NA	NA	NA	4	6	492	165	162	0	0	0	0	0	0	0	0	0
.	19.01.15-15.24.12-1-199614	36	1	1	1	0	1	0	0	0	0	0	NA	NA	NA	13	14	497	166	164	0	0	0	0	0	0	0	0	0
.	19.01.15-15.24.12-1-199615	125	14	14	5	0	3	493	11	11	0	0	NA	NA	NA	36	44	513	174	170	257	121	115	21	11	8	0.041	0.063	0.047
.	19.01.15-15.24.14-1-199616	460	107	107	35	0	26	577	97	97	0	0	NA	NA	NA	115	131	565	188	191	305	132	140	300	44	19	0.531	0.234	0.099
.	19.01.15-15.24.23-1-199618	64	2	2	0	0	0	98	1	1	0	0	NA	NA	NA	22	24	502	167	168	59	21	18	3	3	0	0.006	0.018	0
.	19.01.15-15.24.23-1-199619	378	32	32	5	0	4	540	30	30	0	0	NA	NA	NA	115	95	542	185	181	281	131	128	102	9	4	0.188	0.049	0.022
.	19.01.15-15.24.31-1-199620	152	9	9	5	0	5	499	5	5	0	0	NA	NA	NA	41	53	519	175	172	260	121	118	18	1	13	0.035	0.006	0.076
.	19.01.15-15.24.40-1-199624	500	74	74	11	0	6	575	73	73	0	0	NA	NA	NA	136	124	558	191	188	299	140	136	161	32	20	0.289	0.168	0.106
.	19.01.15-15.24.51-1-199638	124	6	6	1	0	0	490	5	5	0	0	NA	NA	NA	32	32	510	166	169	255	116	119	22	1	0	0.043	0.006	0
.	19.01.15-15.24.52-1-199640	409	83	83	23	0	18	573	81	81	0	0	NA	NA	NA	108	131	567	188	189	304	134	135	200	63	15	0.353	0.335	0.079
.	19.01.15-15.24.58-1-199661	294	96	96	29	0	23	529	88	88	0	0	NA	NA	NA	90	78	530	181	180	274	130	125	219	40	19	0.413	0.221	0.106
.	19.01.15-15.25.07-1-199666	551	84	84	25	0	17	613	79	79	0	0	NA	NA	NA	148	175	582	198	208	318	142	153	225	23	19	0.387	0.116	0.091
.	19.01.15-15.25.18-1-199668	568	55	55	16	0	10	633	49	49	0	0	NA	NA	NA	160	182	586	196	213	334	142	157	135	42	25	0.23	0.214	0.117
.	19.01.15-15.25.34-1-199669	59	2	2	0	0	0	148	1	1	0	0	NA	NA	NA	18	15	496	167	165	81	35	32	0	1	0	0	0.006	0
.	19.01.15-15.25.42-1-199674	177	26	26	11	0	7	500	23	23	0	0	NA	NA	NA	59	55	521	176	171	259	121	120	47	24	0	0.09	0.136	0
.	19.01.15-15.25.47-1-199677	436	90	90	24	0	17	572	83	83	0	0	NA	NA	NA	104	122	569	180	186	307	130	135	237	44	27	0.417	0.244	0.145
.	19.01.15-15.26.12-1-199707	319	136	136	33	0	31	533	126	126	0	0	NA	NA	NA	86	88	529	178	194	267	125	141	283	61	29	0.535	0.343	0.149
.	19.01.15-15.26.19-1-199708	61	2	2	0	0	0	478	1	1	0	0	NA	NA	NA	30	25	498	168	172	244	117	117	1	0	2	0.002	0	0.012
.	19.01.15-15.26.29-1-199710	252	17	17	4	0	2	535	15	15	0	0	NA	NA	NA	67	84	539	174	184	281	123	131	23	34	9	0.043	0.195	0.049
.	19.01.15-15.26.34-1-199711	264	19	19	7	0	4	523	15	15	0	0	NA	NA	NA	66	75	533	176	179	273	125	125	41	12	5	0.077	0.068	0.028
.	19.01.15-15.26.35-1-199712	62	2	2	0	0	0	478	1	1	0	0	NA	NA	NA	19	24	500	168	169	247	115	116	3	0	3	0.006	0	0.018
.	19.01.15-15.26.44-1-199722	518	68	68	13	0	10	605	63	63	0	0	NA	NA	NA	136	156	580	196	193	320	143	142	203	36	14	0.35	0.184	0.073
.	19.01.15-15.26.45-1-199723	558	131	131	38	0	28	597	119	119	0	0	NA	NA	NA	140	151	573	197	194	314	145	138	342	38	22	0.597	0.193	0.113
.	19.01.15-15.26.46-1-199726	386	82	82	23	0	19	543	71	71	0	0	NA	NA	NA	102	98	549	187	175	288	132	123	236	32	20	0.43	0.171	0.114
.	19.01.15-15.26.50-1-199737	375	35	35	13	0	8	554	33	33	0	0	NA	NA	NA	122	106	552	181	186	294	124	136	90	16	12	0.163	0.088	0.065
.	19.01.15-15.27.00-1-199761	401	79	79	25	0	17	562	69	69	0	0	NA	NA	NA	113	117	541	189	200	283	136	143	192	48	24	0.355	0.254	0.12
.	19.01.15-15.27.06-1-199766	150	7	7	3	0	1	493	6	6	0	0	NA	NA	NA	43	38	512	171	168	260	120	113	8	14	1	0.016	0.082	0.006
.	19.01.15-15.27.22-1-199767	32	1	1	0	0	0	0	0	0	0	0	NA	NA	NA	10	8	492	163	166	0	0	0	3	0	0	0.006	0	0
.	19.01.15-15.27.25-1-199768	34	1	1	0	0	0	0	0	0	0	0	NA	NA	NA	10	6	491	164	164	0	0	0	0	1	0	0	0.006	0
.	19.01.15-15.27.27-1-199769	148	10	10	2	0	1	480	8	8	0	0	NA	NA	NA	49	31	510	167	167	251	115	114	27	1	0	0.053	0.006	0
.	19.01.15-15.27.34-1-199770	233	87	87	29	0	21	516	81	81	0	0	NA	NA	NA	74	61	527	173	174	272	120	124	190	36	14	0.361	0.208	0.08
.	19.01.15-15.27.42-1-199775	382	147	147	33	0	29	567	135	135	0	0	NA	NA	NA	97	119	559	185	188	300	131	136	266	90	43	0.476	0.486	0.229
.	19.01.15-15.27.46-1-199777	562	131	131	29	0	24	594	121	121	0	0	NA	NA	NA	138	143	564	196	196	307	141	146	290	83	22	0.514	0.423	0.112
.	19.01.15-15.28.06-1-199809	143	10	10	5	0	4	486	9	9	0	0	NA	NA	NA	42	35	508	169	171	251	118	117	41	6	0	0.081	0.036	0
.	19.01.15-15.28.18-1-199810	353	39	39	7	0	6	532	36	36	0	0	NA	NA	NA	105	86	538	181	180	278	128	126	95	16	10	0.177	0.088	0.056
.	19.01.15-15.28.29-1-199811	119	8	8	2	0	1	495	7	7	0	0	NA	NA	NA	41	42	516	168	171	260	117	118	21	0	0	0.041	0	0
.	19.01.15-15.28.30-1-199812	86	3	3	0	0	0	477	1	1	0	0	NA	NA	NA	30	28	499	170	172	243	118	116	0	2	2	0	0.012	0.012
.	19.01.15-15.28.49-1-199831	428	104	104	25	0	16	568	97	97	0	0	NA	NA	NA	121	123	560	189	187	300	133	135	238	43	14	0.425	0.228	0.075
.	19.01.15-15.28.50-1-199834	443	53	53	11	0	7	560	46	46	0	0	NA	NA	NA	110	115	559	182	187	298	127	135	153	13	6	0.274	0.071	0.032
.	19.01.15-15.29.01-1-199857	178	22	22	8	0	6	521	20	20	0	0	NA	NA	NA	54	68	527	179	175	273	126	122	28	14	28	0.053	0.078	0.16
.	19.01.15-15.29.13-1-199862	30	1	1	0	0	0	0	0	0	0	0	NA	NA	NA	9	8	493	165	163	0	0	0	3	0	0	0.006	0	0
.	19.01.15-15.29.17-1-199863	534	103	103	30	0	23	573	100	100	0	0	NA	NA	NA	142	130	559	184	200	300	129	144	272	47	27	0.487	0.255	0.135
.	19.01.15-15.29.26-1-199865	144	16	16	2	0	2	489	13	13	0	0	NA	NA	NA	46	42	514	173	168	256	120	113	18	10	3	0.035	0.058	0.018
.	19.01.15-15.29.27-1-199866	258	33	33	10	0	8	529	30	30	0	0	NA	NA	NA	74	82	528	186	181	273	129	127	65	22	9	0.123	0.118	0.05
.	19.01.15-15.29.41-1-199870	35	1	1	0	0	0	0	0	0	0	0	NA	NA	NA	4	10	493	166	164	0	0	0	1	0	0	0.002	0	0
.	19.01.15-15.29.43-1-199871	171	8	8	2	0	2	506	7	7	0	0	NA	NA	NA	51	62	523	180	172	262	126	118	20	3	0	0.038	0.017	0
.	19.01.15-15.29.54-1-199895	88	4	4	0	0	0	476	3	3	0	0	NA	NA	NA	38	22	503	166	166	253	110	113	19	0	0	0.038	0	0
.	19.01.15-15.30.04-1-199907	262	103	103	28	0	23	522	92	92	0	0	NA	NA	NA	73	76	535	180	174	274	126	122	235	43	29	0.439	0.239	0.167
.	19.01.15-15.30.18-1-199910	152	21	21	4	0	3	492	20	20	0	0	NA	NA	NA	49	46	517	168	174	258	115	119	54	15	7	0.104	0.089	0.04
.	19.01.15-15.30.18-1-199911	207	29	29	8	0	7	517	27	27	0	0	NA	NA	NA	60	66	526	176	177	273	118	126	42	30	12	0.08	0.17	0.068
.	19.01.15-15.30.18-1-199912	148	10	10	4	0	2	498	7	7	0	0	NA	NA	NA	39	45	515	171	172	260	119	119	17	2	14	0.033	0.012	0.081
.	19.01.15-15.30.35-1-199914	417	83	83	19	0	16	539	76	76	0	0	NA	NA	NA	107	94	547	181	179	289	124	126	263	27	13	0.481	0.149	0.073
.	19.01.15-15.30.37-1-199919	36	1	1	0	0	0	0	0	0	0	0	NA	NA	NA	10	9	493	165	164	0	0	0	0	1	0	0	0.006	0
.	19.01.15-15.30.42-1-199923	60	2	2	1	0	1	469	1	1	0	0	NA	NA	NA	15	12	497	164	164	241	114	114	8	0	0	0.016	0	0
.	19.01.15-15.30.45-1-199924	34	1	1	0	0	0	0	0	0	0	0	NA	NA	NA	13	13	496	166	164	0	0	0	0	0	0	0	0	0
.	19.01.15-15.30.57-1-199959	379	114	114	32	0	26	562	110	110	0	0	NA	NA	NA	96	113	562	184	180	300	133	129	252	49	37	0.448	0.266	0.206
.	19.01.15-15.31.01-1-199960	38	1	1	1	0	1	0	0	0	0	0	NA	NA	NA	9	8	495	164	162	0	0	0	4	0	0	0.008	0	0
.	19.01.15-15.31.11-1-200005	60	2	2	1	0	1	300	1	1	0	0	NA	NA	NA	15	25	497	170	171	153	77	70	2	0	1	0.004	0	0.006
.	19.01.15-15.31.15-1-200006	471	123	123	31	0	29	582	117	117	0	0	NA	NA	NA	107	129	566	184	192	311	132	139	306	51	20	0.541	0.277	0.104
.	19.01.15-15.31.16-1-200007	34	1	1	0	0	0	0	0	0	0	0	NA	NA	NA	10	7	493	164	163	0	0	0	0	1	0	0	0.006	0
.	19.01.15-15.31.24-1-200009	334	49	49	11	0	7	538	46	46	0	0	NA	NA	NA	89	85	546	176	176	289	126	123	129	12	24	0.236	0.068	0.136
.	19.01.15-15.31.24-1-200010	396	111	111	28	0	21	537	98	98	0	0	NA	NA	NA	105	88	547	175	179	285	123	129	287	37	15	0.525	0.211	0.084
.	19.01.15-15.31.35-1-200011	34	1	1	0	0	0	0	0	0	0	0	NA	NA	NA	18	9	493	164	165	0	0	0	0	0	0	0	0	0
.	19.01.15-15.31.38-1-200012	441	36	36	11	0	7	548	33	33	0	0	NA	NA	NA	104	93	536	187	183	283	134	131	83	20	10	0.155	0.107	0.055
.	19.01.15-15.32.18-1-200048	84	3	3	1	0	1	477	2	2	0	0	NA	NA	NA	22	19	497	167	168	246	114	117	11	0	0	0.022	0	0
.	19.01.15-15.32.33-1-200049	327	115	115	25	0	17	535	102	102	0	0	NA	NA	NA	101	88	544	177	180	286	123	126	286	39	18	0.526	0.22	0.1
.	19.01.15-15.32.41-1-200054	33	1	1	0	0	0	0	0	0	0	0	NA	NA	NA	6	12	496	164	165	0	0	0	0	0	0	0	0	0
.	19.01.15-15.32.43-1-200055	64	2	2	0	0	0	475	1	1	0	0	NA	NA	NA	14	24	501	169	167	245	117	113	4	0	0	0.008	0	0
.	19.01.15-15.32.46-1-200057	479	59	59	18	0	14	579	54	54	0	0	NA	NA	NA	140	129	565	191	186	305	140	134	170	33	3	0.301	0.173	0.016
.	19.01.15-15.32.50-1-200061	90	11	11	0	0	0	475	6	6	0	0	NA	NA	NA	21	20	502	167	164	247	116	112	17	0	14	0.034	0	0.085
.	19.01.15-15.32.54-1-200088	621	139	139	37	0	31	603	126	126	0	0	NA	NA	NA	162	162	580	202	193	318	145	140	308	83	39	0.531	0.411	0.202
.	19.01.15-15.32.54-1-200091	116	5	5	0	0	0	494	3	3	0	0	NA	NA	NA	33	40	517	169	167	262	115	117	9	0	0	0.017	0	0
.	19.01.15-15.33.11-1-200099	344	30	30	8	0	5	543	28	28	0	0	NA	NA	NA	85	93	543	186	177	286	133	124	75	0	8	0.138	0	0.045
.	19.01.15-15.33.12-1-200100	761	145	145	37	0	30	656	135	135	0	0	NA	NA	NA	186	203	612	191	213	354	141	161	357	72	23	0.583	0.377	0.108
.	19.01.15-15.33.30-1-200101	319	68	68	17	0	11	548	63	63	0	0	NA	NA	NA	94	97	537	182	191	283	126	139	171	43	12	0.318	0.236	0.063
.	19.01.15-15.33.34-1-200102	318	77	77	22	0	16	548	73	73	0	0	NA	NA	NA	89	100	546	190	177	288	135	125	163	51	24	0.299	0.268	0.136
.	19.01.15-15.33.40-1-200106	184	23	23	6	0	5	499	19	19	0	0	NA	NA	NA	56	52	515	175	175	259	122	118	45	13	1	0.087	0.074	0.006
.	19.01.15-15.33.50-1-200113	378	112	112	33	0	29	536	105	105	0	0	NA	NA	NA	98	84	542	179	176	284	125	127	315	43	23	0.581	0.24	0.131
.	19.01.15-15.34.01-1-200136	59	2	2	1	0	1	483	1	1	0	0	NA	NA	NA	18	31	507	168	169	249	118	116	5	0	3	0.01	0	0.018
.	19.01.15-15.34.11-1-200141	66	5	5	0	0	0	480	4	4	0	0	NA	NA	NA	32	30	507	167	169	251	114	115	23	1	0	0.045	0.006	0
.	19.01.15-15.34.13-1-200142	374	55	55	11	0	9	556	49	49	0	0	NA	NA	NA	111	112	565	179	181	307	126	123	142	32	9	0.251	0.179	0.05
.	19.01.15-15.34.26-1-200144	88	6	6	0	0	0	482	5	5	0	0	NA	NA	NA	29	32	509	168	168	253	113	116	13	2	0	0.026	0.012	0
.	19.01.15-15.34.33-1-200145	352	102	102	30	0	25	549	92	92	0	0	NA	NA	NA	86	103	545	188	183	286	135	128	226	88	21	0.415	0.468	0.115
.	19.01.15-15.34.41-1-200149	34	1	1	0	0	0	0	0	0	0	0	NA	NA	NA	13	10	495	164	164	0	0	0	0	0	0	0	0	0
.	19.01.15-15.34.43-1-200150	62	4	4	1	0	1	475	3	3	0	0	NA	NA	NA	28	25	500	164	174	248	109	118	14	3	0	0.028	0.018	0
.	19.01.15-15.34.55-1-200183	31	1	1	0	0	0	0	0	0	0	0	NA	NA	NA	11	6	493	164	162	0	0	0	0	1	0	0	0.006	0
.	19.01.15-15.34.56-1-200185	438	135	135	41	0	33	568	124	124	0	0	NA	NA	NA	114	123	562	186	188	301	132	135	302	57	47	0.537	0.306	0.25
.	19.01.15-15.34.57-1-200187	146	10	10	2	0	2	502	8	8	0	0	NA	NA	NA	48	50	520	174	169	261	124	117	19	4	5	0.037	0.023	0.03
.	19.01.15-15.35.00-1-200188	96	6	6	3	0	3	492	5	5	0	0	NA	NA	NA	26	39	513	170	169	255	119	118	14	3	1	0.027	0.018	0.006
.	19.01.15-15.35.10-1-200194	365	164	164	39	0	31	543	148	148	0	0	NA	NA	NA	93	102	555	177	183	288	125	130	350	40	55	0.631	0.226	0.301
.	19.01.15-15.35.17-1-200195	466	83	83	32	0	26	574	77	77	0	0	NA	NA	NA	135	125	562	187	189	304	134	136	220	42	16	0.391	0.225	0.085
.	19.01.15-15.35.18-1-200196	62	2	2	0	0	0	296	1	1	0	0	NA	NA	NA	17	17	495	169	166	153	77	66	1	1	0	0.002	0.006	0
.	19.01.15-15.35.27-1-200197	33	1	1	0	0	0	0	0	0	0	0	NA	NA	NA	8	10	492	165	166	0	0	0	0	0	0	0	0	0
.	19.01.15-15.35.30-1-200198	174	9	9	3	0	2	497	8	8	0	0	NA	NA	NA	42	49	521	171	170	263	119	115	22	8	10	0.042	0.047	0.059
.	19.01.15-15.35.31-1-200199	84	4	4	0	0	0	485	3	3	0	0	NA	NA	NA	23	33	508	168	170	254	117	114	0	8	0	0	0.048	0
.	19.01.15-15.35.40-1-200204	58	2	2	0	0	0	201	1	1	0	0	NA	NA	NA	13	16	495	168	166	102	50	49	2	0	2	0.004	0	0.012
.	19.01.15-15.35.42-1-200205	317	86	86	25	0	18	529	81	81	0	0	NA	NA	NA	101	87	543	179	178	281	127	121	223	41	12	0.411	0.229	0.067
.	19.01.15-15.35.45-1-200206	329	33	33	9	0	6	520	31	31	0	0	NA	NA	NA	92	77	535	174	181	275	119	126	70	9	5	0.131	0.052	0.028
.	19.01.15-15.35.48-1-200210	94	5	5	3	0	2	490	3	3	0	0	NA	NA	NA	27	39	508	169	175	254	114	122	10	4	0	0.02	0.024	0
.	19.01.15-15.35.52-1-200215	82	3	3	0	0	0	491	2	2	0	0	NA	NA	NA	27	38	511	174	166	258	119	114	3	0	2	0.006	0	0.012
.	19.01.15-15.36.03-1-200239	270	32	32	7	0	5	520	27	27	0	0	NA	NA	NA	65	67	524	178	178	268	126	126	68	26	7	0.13	0.146	0.039
.	19.01.15-15.36.05-1-200241	175	27	27	10	0	8	508	24	24	0	0	NA	NA	NA	54	60	525	175	173	265	122	121	75	11	7	0.143	0.063	0.04
.	19.01.15-15.36.14-1-200242	61	2	2	0	0	0	479	1	1	0	0	NA	NA	NA	15	25	500	171	167	248	119	112	6	0	0	0.012	0	0
.	19.01.15-15.36.26-1-200244	295	29	29	7	0	6	536	25	25	0	0	NA	NA	NA	103	89	549	178	175	290	124	122	56	23	18	0.102	0.129	0.103
.	19.01.15-15.36.27-1-200245	36	1	1	1	0	1	0	0	0	0	0	NA	NA	NA	15	11	496	165	163	0	0	0	1	0	0	0.002	0	0
.	19.01.15-15.36.29-1-200246	64	3	3	1	0	1	478	2	2	0	0	NA	NA	NA	30	32	507	170	168	248	116	114	4	12	0	0.008	0.071	0
.	19.01.15-15.36.38-1-200253	409	117	117	39	0	27	543	108	108	0	0	NA	NA	NA	119	103	542	190	184	279	135	129	273	30	59	0.504	0.158	0.321
.	19.01.15-15.36.41-1-200257	335	32	32	10	0	8	536	30	30	0	0	NA	NA	NA	104	81	533	180	181	277	128	131	80	6	3	0.15	0.033	0.017
.	19.01.15-15.36.46-1-200260	212	18	18	5	0	3	521	16	16	0	0	NA	NA	NA	52	70	536	175	172	277	123	121	33	18	10	0.062	0.103	0.058
.	19.01.15-15.36.50-1-200266	651	92	92	24	0	17	622	86	86	0	0	NA	NA	NA	167	179	600	204	188	334	152	136	247	48	7	0.412	0.235	0.037
.	19.01.15-15.37.06-1-200299	263	19	19	4	0	4	531	17	17	0	0	NA	NA	NA	81	76	532	182	175	278	130	123	49	10	0	0.092	0.055	0
.	19.01.15-15.37.13-1-200300	468	82	82	22	0	16	574	75	75	0	0	NA	NA	NA	143	130	569	189	185	307	132	135	213	50	22	0.374	0.265	0.119
.	19.01.15-15.37.15-1-200301	568	78	78	28	0	21	596	69	69	0	0	NA	NA	NA	149	144	576	189	192	317	138	141	200	36	34	0.347	0.19	0.177
.	19.01.15-15.37.22-1-200302	381	43	43	13	0	8	550	41	41	0	0	NA	NA	NA	125	98	555	176	180	298	125	127	147	4	17	0.265	0.023	0.094
.	19.01.15-15.37.24-1-200303	87	4	4	0	0	0	481	3	3	0	0	NA	NA	NA	36	30	507	168	168	252	115	114	5	2	0	0.01	0.012	0
.	19.01.15-15.37.36-1-200304	357	110	110	27	0	20	560	101	101	0	0	NA	NA	NA	109	108	555	182	184	300	130	130	271	28	23	0.488	0.154	0.125
.	19.01.15-15.37.41-1-200309	87	3	3	0	0	0	476	2	2	0	0	NA	NA	NA	27	20	495	170	168	241	118	117	6	0	1	0.012	0	0.006
.	19.01.15-15.37.46-1-200311	112	7	7	0	0	0	481	6	6	0	0	NA	NA	NA	29	25	505	168	165	251	116	114	12	6	1	0.024	0.036	0.006
.	19.01.15-15.37.54-1-200335	66	2	2	0	0	0	349	1	1	0	0	NA	NA	NA	14	18	499	167	165	179	87	83	2	0	0	0.004	0	0
.	19.01.15-15.38.02-1-200340	121	9	9	2	0	2	490	8	8	0	0	NA	NA	NA	45	36	508	172	169	255	120	115	14	6	6	0.028	0.035	0.036
.	19.01.15-15.38.04-1-200344	500	131	131	34	0	25	586	124	124	0	0	NA	NA	NA	135	134	564	196	187	308	144	134	329	52	16	0.583	0.265	0.086
.	19.01.15-15.38.21-1-200346	34	1	1	0	0	0	0	0	0	0	0	NA	NA	NA	8	9	494	165	163	0	0	0	1	0	0	0.002	0	0
.	19.01.15-15.38.24-1-200347	455	147	147	42	0	33	594	130	130	0	0	NA	NA	NA	115	145	574	191	193	314	139	141	325	63	43	0.566	0.33	0.223
.	19.01.15-15.38.24-1-200348	88	5	5	1	0	1	477	4	4	0	0	NA	NA	NA	22	24	503	166	168	246	114	117	9	3	1	0.018	0.018	0.006
.	19.01.15-15.38.34-1-200353	59	2	2	1	0	1	481	1	1	0	0	NA	NA	NA	21	31	508	170	166	250	117	114	7	0	0	0.014	0	0
.	19.01.15-15.38.38-1-200354	269	54	54	16	0	12	524	50	50	0	0	NA	NA	NA	96	77	542	179	169	284	123	117	143	39	23	0.264	0.218	0.136
.	19.01.15-15.38.42-1-200358	299	33	33	17	0	12	549	30	30	0	0	NA	NA	NA	71	104	556	179	182	298	122	129	72	6	9	0.129	0.034	0.049
.	19.01.15-15.38.42-1-200359	92	5	5	1	0	1	485	4	4	0	0	NA	NA	NA	23	32	501	171	173	246	119	120	15	1	3	0.03	0.006	0.017
.	19.01.15-15.38.43-1-200360	279	62	62	15	0	10	534	57	57	0	0	NA	NA	NA	68	82	538	178	179	282	127	125	145	30	24	0.27	0.169	0.134
.	19.01.15-15.38.45-1-200361	34	1	1	0	0	0	0	0	0	0	0	NA	NA	NA	10	11	494	166	164	0	0	0	0	0	0	0	0	0
.	19.01.15-15.38.48-1-200366	229	27	27	7	0	6	519	25	25	0	0	NA	NA	NA	61	65	525	180	173	272	123	124	60	38	0	0.114	0.211	0
.	19.01.15-15.38.57-1-200398	442	80	80	20	0	13	600	70	70	0	0	NA	NA	NA	129	151	574	193	197	319	140	141	214	36	26	0.373	0.187	0.132
.	19.01.15-15.39.31-1-200404	265	19	19	2	0	2	518	17	17	0	0	NA	NA	NA	80	70	536	171	176	277	119	122	50	20	3	0.093	0.117	0.017
.	19.01.15-15.39.33-1-200405	38	1	1	1	0	1	0	0	0	0	0	NA	NA	NA	9	20	500	166	167	0	0	0	3	0	0	0.006	0	0
.	19.01.15-15.39.36-1-200406	175	14	14	5	0	4	503	13	13	0	0	NA	NA	NA	52	49	520	174	168	268	119	116	45	0	4	0.087	0	0.024
.	19.01.15-15.39.39-1-200407	116	9	9	3	0	3	488	8	8	0	0	NA	NA	NA	28	37	510	168	172	256	116	116	19	0	8	0.037	0	0.047
.	19.01.15-15.40.00-1-200438	347	111	111	32	0	25	549	98	98	0	0	NA	NA	NA	98	100	556	179	178	302	124	123	252	38	19	0.453	0.212	0.107
.	19.01.15-15.40.02-1-200443	121	5	5	2	0	1	489	4	4	0	0	NA	NA	NA	43	35	509	168	171	256	118	115	10	8	0	0.02	0.048	0
.	19.01.15-15.40.08-1-200449	65	3	3	3	0	3	473	2	2	0	0	NA	NA	NA	21	24	506	165	166	250	111	112	5	6	0	0.01	0.036	0
.	19.01.15-15.40.10-1-200450	212	39	39	8	0	7	518	36	36	0	0	NA	NA	NA	73	66	527	179	173	271	127	120	108	22	5	0.205	0.123	0.029
.	19.01.15-15.40.15-1-200451	60	2	2	0	0	0	0	1	1	0	0	NA	NA	NA	22	9	496	164	162	0	0	0	4	0	1	0.008	0	0.006
.	19.01.15-15.40.16-1-200452	90	4	4	1	0	1	483	3	3	0	0	NA	NA	NA	26	25	501	168	169	248	116	119	4	7	0	0.008	0.042	0
.	19.01.15-15.40.19-1-200453	440	74	74	23	0	20	564	67	67	0	0	NA	NA	NA	141	116	563	176	190	303	123	138	196	45	16	0.348	0.256	0.084
.	19.01.15-15.40.21-1-200454	429	156	156	52	0	44	554	145	145	0	0	NA	NA	NA	113	104	549	184	184	292	132	130	358	63	24	0.652	0.342	0.13
.	19.01.15-15.40.26-1-200455	233	38	38	14	0	11	512	37	37	0	0	NA	NA	NA	76	62	527	176	172	271	123	118	78	22	8	0.148	0.125	0.047
.	19.01.15-15.40.29-1-200456	145	18	18	5	0	3	496	16	16	0	0	NA	NA	NA	47	51	520	174	170	262	116	118	43	13	3	0.083	0.075	0.018
.	19.01.15-15.40.45-1-200465	32	1	1	1	0	1	0	0	0	0	0	NA	NA	NA	9	9	492	165	165	0	0	0	2	0	0	0.004	0	0
.	19.01.15-15.40.49-1-200486	291	29	29	5	0	4	523	27	27	0	0	NA	NA	NA	75	72	531	178	176	275	125	123	66	12	1	0.124	0.067	0.006
.	19.01.15-15.41.12-1-200645	325	75	75	15	0	12	551	71	71	0	0	NA	NA	NA	99	105	557	181	180	298	126	127	214	22	8	0.384	0.122	0.044
.	19.01.15-15.41.13-1-200646	299	28	28	12	0	12	556	26	26	0	0	NA	NA	NA	76	102	548	184	183	291	134	131	61	17	2	0.111	0.092	0.011
.	19.01.15-15.41.22-1-200648	528	92	92	25	0	22	589	84	84	0	0	NA	NA	NA	148	148	576	196	189	312	140	137	234	30	14	0.406	0.153	0.074
.	19.01.15-15.41.30-1-200649	235	20	20	3	0	2	518	19	19	0	0	NA	NA	NA	73	71	540	173	171	279	118	121	46	0	13	0.085	0	0.076
.	19.01.15-15.41.40-1-200653	91	10	10	2	0	2	480	8	8	0	0	NA	NA	NA	38	35	503	175	170	246	117	117	19	6	3	0.038	0.034	0.018
.	19.01.15-15.41.52-1-200677	123	11	11	4	0	2	490	9	9	0	0	NA	NA	NA	48	42	512	171	172	254	119	117	10	19	1	0.02	0.111	0.006
.	19.01.15-15.42.00-1-200683	410	58	58	25	0	18	571	52	52	0	0	NA	NA	NA	115	125	559	189	190	299	135	137	170	34	14	0.304	0.18	0.074
.	19.01.15-15.42.01-1-200684	60	2	2	2	0	2	475	1	1	0	0	NA	NA	NA	28	23	504	165	167	250	112	113	3	0	5	0.006	0	0.03
.	19.01.15-15.42.03-1-200687	471	80	80	28	0	19	575	70	70	0	0	NA	NA	NA	141	133	566	195	185	304	140	131	194	50	30	0.343	0.256	0.162
.	19.01.15-15.42.06-1-200690	534	53	53	19	0	14	596	50	50	0	0	NA	NA	NA	149	156	582	188	199	321	134	141	154	19	22	0.265	0.101	0.111
.	19.01.15-15.42.12-1-200691	93	5	5	1	0	1	471	4	4	0	0	NA	NA	NA	28	20	499	167	167	243	115	113	5	0	7	0.01	0	0.042
.	19.01.15-15.42.13-1-200692	474	106	106	29	0	24	571	95	95	0	0	NA	NA	NA	144	135	562	189	197	299	133	139	259	60	25	0.461	0.317	0.127
.	19.01.15-15.42.26-1-200693	30	1	1	1	0	1	0	0	0	0	0	NA	NA	NA	8	10	496	163	164	0	0	0	0	0	4	0	0	0.024
.	19.01.15-15.42.29-1-200694	201	9	9	0	0	0	502	7	7	0	0	NA	NA	NA	64	51	521	173	170	265	119	118	26	4	3	0.05	0.023	0.018
.	19.01.15-15.42.48-1-200702	152	15	15	3	0	3	507	13	13	0	0	NA	NA	NA	36	56	525	173	171	267	119	121	27	2	12	0.051	0.012	0.07
.	19.01.15-15.42.48-1-200703	91	3	3	0	0	0	482	2	2	0	0	NA	NA	NA	42	34	506	169	172	249	116	117	2	2	5	0.004	0.012	0.029
.	19.01.15-15.42.52-1-200708	268	27	27	3	0	2	545	24	24	0	0	NA	NA	NA	84	97	549	178	183	292	124	129	84	8	13	0.153	0.045	0.071
.	19.01.15-15.43.03-1-200738	474	75	75	13	0	9	597	69	69	0	0	NA	NA	NA	129	156	570	198	201	309	144	144	245	13	26	0.43	0.066	0.129
.	19.01.15-15.43.04-1-200740	62	2	2	1	0	1	250	1	1	0	0	NA	NA	NA	14	17	496	170	164	132	57	61	1	0	2	0.002	0	0.012
.	19.01.15-15.43.10-1-200743	399	140	140	26	0	20	553	130	130	0	0	NA	NA	NA	101	105	552	180	186	294	125	134	283	78	27	0.513	0.433	0.145
.	19.01.15-15.43.11-1-200744	64	4	4	1	0	0	467	3	3	0	0	NA	NA	NA	32	20	498	167	168	240	111	116	6	0	0	0.012	0	0
.	19.01.15-15.43.13-1-200745	292	88	88	26	0	21	521	82	82	0	0	NA	NA	NA	84	71	526	181	177	268	127	126	232	8	8	0.441	0.044	0.045
.	19.01.15-15.43.15-1-200746	182	9	9	1	0	0	500	8	8	0	0	NA	NA	NA	53	54	527	168	172	267	116	117	8	15	0	0.015	0.089	0
.	19.01.15-15.43.36-1-200747	319	25	25	9	0	9	533	23	23	0	0	NA	NA	NA	73	82	536	173	186	280	122	131	94	5	6	0.175	0.029	0.032
.	19.01.15-15.43.43-1-200751	33	1	1	0	0	0	0	0	0	0	0	NA	NA	NA	9	7	490	164	166	0	0	0	1	0	0	0.002	0	0
.	19.01.15-15.43.46-1-200752	335	41	41	11	0	9	541	37	37	0	0	NA	NA	NA	78	94	550	176	181	291	122	128	110	23	9	0.2	0.131	0.05
.	19.01.15-15.43.50-1-200759	325	56	56	21	0	16	532	48	48	0	0	NA	NA	NA	88	79	537	180	175	282	127	123	141	27	11	0.263	0.15	0.063
.	19.01.15-15.43.55-1-200780	93	5	5	2	0	1	482	3	3	0	0	NA	NA	NA	31	27	505	168	167	252	117	113	24	0	0	0.048	0	0
.	19.01.15-15.44.09-1-200787	144	9	9	2	0	2	480	8	8	0	0	NA	NA	NA	56	35	508	168	172	249	115	116	28	9	0	0.055	0.054	0
.	19.01.15-15.44.16-1-200788	403	95	95	34	0	26	559	88	88	0	0	NA	NA	NA	123	114	561	184	182	300	130	129	258	40	28	0.46	0.217	0.154
.	19.01.15-15.44.21-1-200790	297	34	34	8	0	7	537	31	31	0	0	NA	NA	NA	85	90	541	178	184	284	124	129	70	18	2	0.129	0.101	0.011
.	19.01.15-15.44.29-1-200791	445	39	39	9	0	7	576	35	35	0	0	NA	NA	NA	139	137	568	189	193	302	135	139	128	20	11	0.225	0.106	0.057
.	19.01.15-15.44.45-1-200795	61	3	3	2	0	2	468	2	2	0	0	NA	NA	NA	28	19	502	166	164	242	113	113	4	0	2	0.008	0	0.012
.	19.01.15-15.45.02-1-200832	87	3	3	0	0	0	482	1	1	0	0	NA	NA	NA	19	20	498	168	167	252	116	114	0	2	2	0	0.012	0.012
.	19.01.15-15.45.11-1-200836	353	129	129	25	0	24	544	124	124	0	0	NA	NA	NA	89	90	546	174	183	291	123	130	249	50	42	0.456	0.287	0.23
.	19.01.15-15.45.18-1-200837	205	16	16	2	0	2	502	15	15	0	0	NA	NA	NA	65	53	521	170	175	264	117	121	39	10	0	0.075	0.059	0
.	19.01.15-15.45.19-1-200838	92	7	7	2	0	2	487	5	5	0	0	NA	NA	NA	30	31	506	167	171	253	115	119	20	2	2	0.04	0.012	0.012
.	19.01.15-15.45.20-1-200839	30	1	1	1	0	1	0	0	0	0	0	NA	NA	NA	11	4	490	165	162	0	0	0	3	0	0	0.006	0	0
.	19.01.15-15.45.22-1-200840	205	11	11	1	0	1	514	10	10	0	0	NA	NA	NA	50	55	518	175	175	267	124	123	30	5	8	0.058	0.029	0.046
.	19.01.15-15.45.25-1-200841	471	49	49	12	0	11	593	44	44	0	0	NA	NA	NA	149	156	582	189	198	314	137	142	105	26	9	0.18	0.138	0.045
.	19.01.15-15.45.37-1-200843	34	1	1	0	0	0	0	0	0	0	0	NA	NA	NA	16	8	496	163	162	0	0	0	1	0	0	0.002	0	0
.	19.01.15-15.45.40-1-200847	35	1	1	0	0	0	0	0	0	0	0	NA	NA	NA	8	15	497	167	164	0	0	0	0	0	0	0	0	0
.	19.01.15-15.45.42-1-200848	428	80	80	17	0	16	572	77	77	0	0	NA	NA	NA	117	126	571	181	187	307	128	137	198	34	16	0.347	0.188	0.086
.	19.01.15-15.45.47-1-200851	55	2	2	1	0	1	298	1	1	0	0	NA	NA	NA	11	9	496	164	162	158	71	69	1	1	0	0.002	0.006	0
.	19.01.15-15.45.57-1-200877	183	19	19	2	0	2	504	15	15	0	0	NA	NA	NA	65	56	531	171	167	270	118	116	51	3	0	0.096	0.018	0
.	19.01.15-15.45.59-1-200878	182	29	29	10	0	7	494	27	27	0	0	NA	NA	NA	60	49	520	169	173	262	114	118	47	21	11	0.09	0.124	0.064
.	19.01.15-15.46.01-1-200879	268	94	94	26	0	24	521	88	88	0	0	NA	NA	NA	81	75	540	176	172	281	121	119	208	56	14	0.385	0.318	0.081
.	19.01.15-15.46.19-1-200884	30	1	1	0	0	0	0	0	0	0	0	NA	NA	NA	10	8	493	165	163	0	0	0	0	0	1	0	0	0.006
.	19.01.15-15.46.21-1-200885	35	1	1	1	0	1	0	0	0	0	0	NA	NA	NA	9	3	490	163	163	0	0	0	0	3	0	0	0.018	0
.	19.01.15-15.46.23-1-200887	142	8	8	1	0	1	484	5	5	0	0	NA	NA	NA	45	35	512	168	168	257	114	113	17	1	4	0.033	0.006	0.024
.	19.01.15-15.46.25-1-200888	335	50	50	13	0	11	551	45	45	0	0	NA	NA	NA	98	98	547	182	182	293	128	130	97	16	6	0.177	0.088	0.033
.	19.01.15-15.46.27-1-200889	268	22	22	6	0	4	527	20	20	0	0	NA	NA	NA	77	87	536	183	181	275	125	127	56	3	2	0.104	0.016	0.011
.	19.01.15-15.46.31-1-200890	347	91	91	40	0	28	542	85	85	0	0	NA	NA	NA	88	96	563	171	175	298	120	124	251	51	21	0.446	0.298	0.12
.	19.01.15-15.46.33-1-200891	120	8	8	2	0	1	498	6	6	0	0	NA	NA	NA	43	49	516	176	170	260	121	117	20	3	0	0.039	0.017	0
.	19.01.15-15.46.43-1-200901	206	16	16	4	0	3	502	15	15	0	0	NA	NA	NA	55	49	510	175	177	259	122	121	42	3	5	0.082	0.017	0.028
.	19.01.15-15.46.51-1-200909	115	7	7	3	0	2	506	6	6	0	0	NA	NA	NA	40	53	517	177	172	263	125	118	24	0	4	0.046	0	0.023
.	19.01.15-15.46.58-1-200938	92	4	4	1	0	1	488	3	3	0	0	NA	NA	NA	22	41	518	167	169	258	112	118	13	0	3	0.025	0	0.018
.	19.01.15-15.47.08-1-200943	374	105	105	26	0	22	550	95	95	0	0	NA	NA	NA	90	99	550	182	180	292	128	130	254	57	18	0.462	0.313	0.1
.	19.01.15-15.47.10-1-200944	266	16	16	7	0	6	517	15	15	0	0	NA	NA	NA	77	63	522	179	175	269	126	122	20	30	3	0.038	0.168	0.017
.	19.01.15-15.47.13-1-200945	34	1	1	1	0	1	0	0	0	0	0	NA	NA	NA	11	5	492	164	162	0	0	0	0	2	0	0	0.012	0
.	19.01.15-15.47.23-1-200946	61	3	3	0	0	0	481	2	2	0	0	NA	NA	NA	11	26	506	167	166	253	115	113	0	9	3	0	0.054	0.018
.	19.01.15-15.47.24-1-200947	180	13	13	2	0	2	492	10	10	0	0	NA	NA	NA	60	44	515	171	171	255	120	117	34	5	2	0.066	0.029	0.012
.	19.01.15-15.47.36-1-200948	168	25	25	8	0	5	495	23	23	0	0	NA	NA	NA	52	43	513	175	168	259	121	115	77	10	5	0.15	0.057	0.03
.	19.01.15-15.47.42-1-200953	212	13	13	2	0	1	508	10	10	0	0	NA	NA	NA	60	57	521	173	176	265	120	123	29	9	0	0.056	0.052	0
.	19.01.15-15.47.42-1-200954	300	59	59	17	0	12	539	52	52	0	0	NA	NA	NA	90	90	537	182	184	278	130	131	186	8	26	0.346	0.044	0.141
.	19.01.15-15.47.48-1-200958	61	2	2	0	0	0	474	1	1	0	0	NA	NA	NA	24	19	497	170	165	243	118	113	4	5	0	0.008	0.029	0
.	19.01.15-15.47.52-1-200963	152	9	9	3	0	2	497	7	7	0	0	NA	NA	NA	37	42	512	175	168	257	123	117	10	9	4	0.02	0.051	0.024
.	19.01.15-15.47.59-1-200984	35	1	1	1	0	1	0	0	0	0	0	NA	NA	NA	10	12	494	166	165	0	0	0	1	0	0	0.002	0	0
.	19.01.15-15.48.01-1-200985	94	3	3	2	0	2	487	2	2	0	0	NA	NA	NA	37	33	509	168	169	257	112	118	8	0	0	0.016	0	0
.	19.01.15-15.48.01-1-200986	64	2	2	0	0	0	474	1	1	0	0	NA	NA	NA	18	19	502	165	165	249	109	116	2	0	3	0.004	0	0.018
.	19.01.15-15.48.09-1-200992	212	22	22	5	0	4	510	20	20	0	0	NA	NA	NA	66	57	525	173	172	270	122	118	52	2	18	0.099	0.012	0.105
.	19.01.15-15.48.11-1-200993	501	136	136	33	0	29	582	128	128	0	0	NA	NA	NA	105	137	576	186	188	315	134	133	345	45	51	0.599	0.242	0.271
.	19.01.15-15.48.12-1-200994	444	189	189	51	0	42	555	173	173	0	0	NA	NA	NA	116	107	553	180	187	296	126	133	413	51	42	0.747	0.283	0.225
.	19.01.15-15.48.15-1-200995	33	1	1	0	0	0	0	0	0	0	0	NA	NA	NA	14	7	491	165	164	0	0	0	1	0	0	0.002	0	0
.	19.01.15-15.48.15-1-200996	176	17	17	7	0	5	505	13	13	0	0	NA	NA	NA	59	54	522	173	172	262	121	122	47	9	5	0.09	0.052	0.029
.	19.01.15-15.48.18-1-200997	440	80	80	18	0	14	567	76	76	0	0	NA	NA	NA	130	131	569	184	191	301	128	138	207	34	27	0.364	0.185	0.141
.	19.01.15-15.48.30-1-200998	119	6	6	2	0	1	483	4	4	0	0	NA	NA	NA	27	30	504	170	169	251	118	114	14	0	4	0.028	0	0.024
.	19.01.15-15.48.42-1-201006	299	54	54	18	0	13	535	47	47	0	0	NA	NA	NA	92	88	533	186	182	274	131	130	131	29	9	0.246	0.156	0.049
.	19.01.15-15.48.44-1-201007	147	11	11	0	0	0	495	9	9	0	0	NA	NA	NA	38	36	510	168	171	258	118	119	28	0	0	0.055	0	0
.	19.01.15-15.48.46-1-201008	36	1	1	0	0	0	0	0	0	0	0	NA	NA	NA	10	10	494	166	163	0	0	0	0	0	0	0	0	0
.	19.01.15-15.48.50-1-201015	56	2	2	1	0	1	0	1	1	0	0	NA	NA	NA	20	22	502	168	165	0	0	0	9	0	0	0.018	0	0
.	19.01.15-15.48.56-1-201037	438	70	70	12	0	11	567	65	65	0	0	NA	NA	NA	131	114	551	194	182	295	141	131	160	53	19	0.29	0.273	0.104
.	19.01.15-15.48.58-1-201046	64	2	2	1	0	1	477	1	1	0	0	NA	NA	NA	24	26	501	171	167	247	116	114	0	0	3	0	0	0.018
.	19.01.15-15.49.05-1-201051	32	1	1	0	0	0	0	0	0	0	0	NA	NA	NA	11	7	495	163	162	0	0	0	5	0	0	0.01	0	0
.	19.01.15-15.49.08-1-201052	32	1	1	0	0	0	0	0	0	0	0	NA	NA	NA	12	7	493	165	162	0	0	0	0	4	0	0	0.024	0
.	19.01.15-15.49.10-1-201053	33	1	1	0	0	0	0	0	0	0	0	NA	NA	NA	7	8	492	166	163	0	0	0	1	0	0	0.002	0	0
.	19.01.15-15.49.10-1-201054	415	66	66	19	0	16	567	58	58	0	0	NA	NA	NA	127	124	566	185	186	304	128	135	140	51	10	0.247	0.276	0.054
.	19.01.15-15.49.11-1-201055	474	92	92	24	0	19	585	84	84	0	0	NA	NA	NA	118	143	583	191	182	319	137	129	206	40	31	0.353	0.209	0.17
.	19.01.15-15.49.12-1-201056	255	48	48	13	0	12	541	45	45	0	0	NA	NA	NA	70	89	544	178	180	288	125	128	105	12	8	0.193	0.067	0.044
.	19.01.15-15.49.59-1-201090	123	13	13	2	0	2	494	12	12	0	0	NA	NA	NA	49	45	517	169	172	259	117	118	7	12	11	0.014	0.071	0.064
.	19.01.15-15.50.05-1-201101	364	26	26	7	0	5	565	24	24	0	0	NA	NA	NA	100	120	570	179	184	307	127	131	96	5	3	0.168	0.028	0.016
.	19.01.15-15.50.06-1-201102	63	4	4	1	0	0	476	3	3	0	0	NA	NA	NA	26	25	503	168	167	247	116	113	11	4	0	0.022	0.024	0
.	19.01.15-15.50.20-1-201104	126	10	10	5	0	4	488	9	9	0	0	NA	NA	NA	39	39	515	170	167	257	116	115	22	7	4	0.043	0.041	0.024
.	19.01.15-15.50.21-1-201105	40	1	1	0	0	0	0	0	0	0	0	NA	NA	NA	7	11	493	166	165	0	0	0	0	0	0	0	0	0
.	19.01.15-15.50.22-1-201106	235	26	26	7	0	7	516	25	25	0	0	NA	NA	NA	69	71	533	173	178	271	120	125	62	17	7	0.116	0.098	0.039
.	19.01.15-15.50.25-1-201107	152	11	11	4	0	3	495	9	9	0	0	NA	NA	NA	56	47	513	175	172	256	123	116	36	9	0	0.07	0.051	0
.	19.01.15-15.50.33-1-201108	58	2	2	2	0	2	0	1	1	0	0	NA	NA	NA	15	22	506	165	164	0	0	0	0	2	0	0	0.012	0
.	19.01.15-15.50.37-1-201114	294	94	94	24	0	19	527	88	88	0	0	NA	NA	NA	76	84	541	179	177	281	125	121	248	34	21	0.458	0.19	0.119
.	19.01.15-15.50.38-1-201115	121	4	4	1	0	1	498	3	3	0	0	NA	NA	NA	35	43	513	174	169	264	120	114	10	6	3	0.019	0.034	0.018
.	19.01.15-15.50.40-1-201119	156	25	25	4	0	3	494	22	22	0	0	NA	NA	NA	56	41	517	169	168	259	119	116	52	10	0	0.101	0.059	0
.	19.01.15-15.50.48-1-201123	241	21	21	7	0	5	511	19	19	0	0	NA	NA	NA	55	61	528	172	174	272	117	122	57	11	20	0.108	0.064	0.115
.	19.01.15-15.50.53-1-201144	91	4	4	1	0	1	483	3	3	0	0	NA	NA	NA	21	23	503	167	166	252	116	115	15	2	0	0.03	0.012	0
.	19.01.15-15.50.53-1-201145	33	1	1	0	0	0	0	0	0	0	0	NA	NA	NA	13	8	492	166	163	0	0	0	0	0	1	0	0	0.006
.	19.01.15-15.50.55-1-201148	230	21	21	6	0	5	512	20	20	0	0	NA	NA	NA	61	59	518	177	177	263	125	124	68	16	2	0.131	0.09	0.011
.	19.01.15-15.51.02-1-201159	263	29	29	11	0	9	536	27	27	0	0	NA	NA	NA	70	82	537	183	175	282	131	123	83	15	14	0.155	0.082	0.08
.	19.01.15-15.51.04-1-201162	33	1	1	0	0	0	0	0	0	0	0	NA	NA	NA	8	15	496	168	164	0	0	0	0	0	1	0	0	0.006
.	19.01.15-15.51.17-1-201164	33	1	1	0	0	0	0	0	0	0	0	NA	NA	NA	9	6	492	163	164	0	0	0	1	0	0	0.002	0	0
.	19.01.15-15.51.27-1-201166	96	6	6	2	0	1	488	5	5	0	0	NA	NA	NA	49	43	510	173	173	250	121	117	20	0	1	0.039	0	0.006
.	19.01.15-15.51.27-1-201167	38	1	1	0	0	0	0	0	0	0	0	NA	NA	NA	11	14	497	166	164	0	0	0	0	1	0	0	0.006	0
.	19.01.15-15.51.27-1-201168	91	4	4	3	0	3	481	3	3	0	0	NA	NA	NA	37	31	507	167	170	250	115	116	16	0	0	0.032	0	0
.	19.01.15-15.51.30-1-201169	388	96	96	30	0	22	554	85	85	0	0	NA	NA	NA	119	113	560	186	180	299	130	125	249	41	24	0.445	0.22	0.133
.	19.01.15-15.51.32-1-201170	386	74	74	15	0	9	557	69	69	0	0	NA	NA	NA	89	107	550	187	183	294	133	130	161	28	26	0.293	0.15	0.142
.	19.01.15-15.51.41-1-201174	207	31	31	7	0	7	515	30	30	0	0	NA	NA	NA	65	68	530	173	178	272	121	122	37	24	12	0.07	0.139	0.067
.	19.01.15-15.51.43-1-201175	64	4	4	0	0	0	475	3	3	0	0	NA	NA	NA	37	29	505	168	169	248	112	115	11	2	0	0.022	0.012	0
.	19.01.15-15.51.44-1-201176	324	98	98	23	0	18	533	90	90	0	0	NA	NA	NA	91	86	527	188	184	268	135	130	190	64	34	0.361	0.34	0.185
.	19.01.15-15.51.58-1-201205	63	3	3	0	0	0	447	2	2	0	0	NA	NA	NA	25	13	496	165	165	231	106	110	1	0	3	0.002	0	0.018
.	19.01.15-15.51.58-1-201206	117	12	12	4	0	2	497	10	10	0	0	NA	NA	NA	39	43	514	172	170	263	118	116	20	15	0	0.039	0.087	0
.	19.01.15-15.52.08-1-201211	468	92	92	23	0	18	597	86	86	0	0	NA	NA	NA	122	155	578	202	188	311	149	137	218	32	32	0.377	0.158	0.17
.	19.01.15-15.52.24-1-201212	444	44	44	8	0	7	557	41	41	0	0	NA	NA	NA	135	112	555	178	192	295	124	138	124	10	10	0.223	0.056	0.052
.	19.01.15-15.52.25-1-201213	37	1	1	0	0	0	0	0	0	0	0	NA	NA	NA	12	16	497	167	165	0	0	0	0	0	1	0	0	0.006
.	19.01.15-15.52.28-1-201214	380	85	85	19	0	12	537	80	80	0	0	NA	NA	NA	102	88	541	178	182	283	125	129	211	22	28	0.39	0.124	0.154
.	19.01.15-15.52.35-1-201215	156	9	9	0	0	0	494	8	8	0	0	NA	NA	NA	50	44	514	173	170	258	119	117	38	0	2	0.074	0	0.012
.	19.01.15-15.52.54-1-201244	550	127	127	35	0	25	606	124	124	0	0	NA	NA	NA	128	160	592	193	188	327	140	139	300	47	28	0.507	0.244	0.149
.	19.01.15-15.52.59-1-201248	318	64	64	17	0	12	543	59	59	0	0	NA	NA	NA	94	93	541	178	187	285	123	135	169	22	13	0.312	0.124	0.07
.	19.01.15-15.53.21-1-201261	118	6	6	1	0	1	489	4	4	0	0	NA	NA	NA	23	33	511	166	169	255	116	118	6	2	8	0.012	0.012	0.047
.	19.01.15-15.53.23-1-201262	61	2	2	0	0	0	475	1	1	0	0	NA	NA	NA	33	21	500	168	166	246	116	113	6	0	0	0.012	0	0
.	19.01.15-15.53.30-1-201263	293	33	33	11	0	8	518	29	29	0	0	NA	NA	NA	89	65	520	186	172	266	133	119	90	3	6	0.173	0.016	0.035
.	19.01.15-15.53.35-1-201264	33	1	1	0	0	0	0	0	0	0	0	NA	NA	NA	10	9	493	164	165	0	0	0	1	0	0	0.002	0	0
.	19.01.15-15.53.36-1-201265	386	88	88	20	0	16	542	83	83	0	0	NA	NA	NA	100	104	557	180	180	294	124	124	206	53	18	0.37	0.294	0.1
.	19.01.15-15.53.39-1-201266	175	25	25	9	0	7	505	22	22	0	0	NA	NA	NA	53	59	518	183	171	261	127	117	57	5	3	0.11	0.027	0.018
.	19.01.15-15.53.57-1-201303	724	98	98	27	0	20	649	88	88	0	0	NA	NA	NA	198	205	611	209	198	349	156	144	258	46	29	0.422	0.22	0.146
.	19.01.15-15.54.04-1-201307	89	5	5	0	0	0	481	2	2	0	0	NA	NA	NA	24	27	502	165	173	246	114	121	3	5	0	0.006	0.03	0
.	19.01.15-15.54.23-1-201310	152	7	7	2	0	1	491	6	6	0	0	NA	NA	NA	41	38	511	169	171	257	118	116	8	8	0	0.016	0.047	0
.	19.01.15-15.54.31-1-201311	348	28	28	9	0	7	541	25	25	0	0	NA	NA	NA	91	95	535	189	184	277	135	129	100	0	5	0.187	0	0.027
.	19.01.15-15.54.34-1-201312	95	6	6	3	0	2	478	5	5	0	0	NA	NA	NA	31	28	505	168	168	248	114	116	27	4	4	0.053	0.024	0.024
.	19.01.15-15.54.36-1-201313	120	10	10	2	0	2	490	9	9	0	0	NA	NA	NA	36	40	510	170	173	253	119	118	26	0	5	0.051	0	0.029
.	19.01.15-15.54.36-1-201314	319	76	76	20	0	12	563	73	73	0	0	NA	NA	NA	85	110	552	190	181	299	134	130	188	50	34	0.341	0.263	0.188
.	19.01.15-15.54.41-1-201318	351	71	71	16	0	12	539	68	68	0	0	NA	NA	NA	110	85	536	184	178	285	128	126	163	37	20	0.304	0.201	0.112
.	19.01.15-15.54.56-1-201345	64	2	2	0	0	0	479	1	1	0	0	NA	NA	NA	28	28	504	169	168	245	118	116	2	0	0	0.004	0	0
.	19.01.15-15.54.59-1-201347	323	78	78	24	0	17	527	72	72	0	0	NA	NA	NA	87	79	534	172	186	276	119	132	191	44	17	0.358	0.256	0.091
.	19.01.15-15.55.08-1-201360	33	1	1	1	0	1	0	0	0	0	0	NA	NA	NA	9	14	495	166	166	0	0	0	0	0	1	0	0	0.006
.	19.01.15-15.55.11-1-201361	146	26	26	5	0	3	490	21	21	0	0	NA	NA	NA	47	44	515	169	173	253	116	121	63	16	4	0.122	0.095	0.023
.	19.01.15-15.55.48-1-201369	63	2	2	0	0	0	474	1	1	0	0	NA	NA	NA	17	21	504	164	166	249	110	115	6	3	0	0.012	0.018	0
.	19.01.15-15.56.06-1-201398	405	126	126	33	0	26	552	113	113	0	0	NA	NA	NA	101	102	546	187	182	289	136	127	272	54	46	0.498	0.289	0.253
.	19.01.15-15.56.08-1-201399	148	6	6	2	0	0	501	4	4	0	0	NA	NA	NA	53	49	513	179	170	260	124	117	17	5	0	0.033	0.028	0
.	19.01.15-15.56.20-1-201400	291	90	90	23	0	19	535	82	82	0	0	NA	NA	NA	89	92	556	173	176	290	121	124	228	34	20	0.41	0.197	0.114
.	19.01.15-15.56.29-1-201402	91	5	5	0	0	0	482	3	3	0	0	NA	NA	NA	27	30	508	165	170	249	115	118	7	4	3	0.014	0.024	0.018
.	19.01.15-15.56.30-1-201403	297	29	29	11	0	8	535	23	23	0	0	NA	NA	NA	80	89	547	175	180	284	124	127	112	5	3	0.205	0.029	0.017
.	19.01.15-15.56.50-1-201419	64	3	3	0	0	0	475	2	2	0	0	NA	NA	NA	20	20	502	168	163	248	115	112	3	0	0	0.006	0	0
.	19.01.15-15.56.51-1-201421	416	122	122	30	0	21	553	110	110	0	0	NA	NA	NA	97	101	548	189	177	291	138	124	297	60	19	0.542	0.317	0.107
.	19.01.15-15.57.19-1-201454	84	3	3	1	0	1	479	2	2	0	0	NA	NA	NA	33	28	506	171	164	252	116	111	2	0	4	0.004	0	0.024
.	19.01.15-15.57.20-1-201455	37	1	1	1	0	1	0	0	0	0	0	NA	NA	NA	7	10	492	166	165	0	0	0	0	0	2	0	0	0.012
.	19.01.15-15.57.32-1-201457	118	11	11	2	0	2	486	9	9	0	0	NA	NA	NA	30	33	504	172	170	246	122	118	8	5	4	0.016	0.029	0.024
.	19.01.15-15.57.38-1-201459	344	106	106	22	0	19	548	99	99	0	0	NA	NA	NA	103	106	551	182	186	288	128	132	239	33	26	0.434	0.181	0.14
.	19.01.15-15.57.45-1-201463	172	16	16	8	0	7	509	14	14	0	0	NA	NA	NA	56	68	533	172	176	270	117	122	52	4	0	0.098	0.023	0
.	19.01.15-15.58.04-1-201495	34	1	1	1	0	1	0	0	0	0	0	NA	NA	NA	7	8	494	164	163	0	0	0	0	0	0	0	0	0
.	19.01.15-15.58.14-1-201497	343	77	77	17	0	14	534	73	73	0	0	NA	NA	NA	85	79	529	185	178	276	130	128	200	36	18	0.378	0.195	0.101
.	19.01.15-15.58.21-1-201498	397	99	99	22	0	17	554	89	89	0	0	NA	NA	NA	111	109	556	182	184	297	128	129	254	43	19	0.457	0.236	0.103
.	19.01.15-15.58.31-1-201499	32	1	1	0	0	0	0	0	0	0	0	NA	NA	NA	12	5	493	163	162	0	0	0	0	0	2	0	0	0.012
.	19.01.15-15.58.33-1-201500	336	84	84	26	0	19	549	78	78	0	0	NA	NA	NA	97	113	553	188	185	290	126	133	210	49	17	0.38	0.261	0.092
.	19.01.15-15.58.34-1-201505	96	6	6	2	0	2	470	4	4	0	0	NA	NA	NA	35	18	498	166	167	243	113	114	15	1	0	0.03	0.006	0
.	19.01.15-15.59.03-1-201539	184	15	15	6	0	4	513	13	13	0	0	NA	NA	NA	53	65	526	179	173	268	124	121	23	15	12	0.044	0.084	0.069
.	19.01.15-15.59.49-1-201557	496	27	27	2	0	2	563	23	23	0	0	NA	NA	NA	144	112	554	181	190	299	127	137	77	7	0	0.139	0.039	0
.	19.01.15-15.59.50-1-201559	343	44	44	11	0	10	550	39	39	0	0	NA	NA	NA	93	105	552	179	187	291	127	132	138	23	9	0.25	0.128	0.048
.	19.01.15-16.00.05-1-201590	31	1	1	0	0	0	0	0	0	0	0	NA	NA	NA	8	10	497	164	162	0	0	0	2	0	0	0.004	0	0
.	19.01.15-16.00.22-1-201592	62	2	2	0	0	0	476	1	1	0	0	NA	NA	NA	27	25	502	170	166	246	116	114	3	6	0	0.006	0.035	0
.	19.01.15-16.00.30-1-201593	378	87	87	20	0	14	556	76	76	0	0	NA	NA	NA	109	112	555	189	181	292	135	129	241	22	16	0.434	0.116	0.088
.	19.01.15-16.00.41-1-201602	57	4	4	0	0	0	475	3	3	0	0	NA	NA	NA	16	24	504	168	165	249	114	112	3	8	2	0.006	0.048	0.012
.	19.01.15-16.00.53-1-201626	91	6	6	2	0	2	479	5	5	0	0	NA	NA	NA	39	34	505	175	167	247	116	116	12	10	0	0.024	0.057	0
.	19.01.15-16.01.02-1-201661	122	16	16	7	0	5	489	13	13	0	0	NA	NA	NA	45	45	515	169	174	255	114	120	38	1	0	0.074	0.006	0
.	19.01.15-16.01.06-1-201693	322	41	41	6	0	3	544	38	38	0	0	NA	NA	NA	94	94	542	181	184	283	129	132	117	22	4	0.216	0.122	0.022
.	19.01.15-16.01.16-1-201714	534	81	81	23	0	21	592	73	73	0	0	NA	NA	NA	157	149	563	198	201	300	145	147	198	54	20	0.352	0.273	0.1
.	19.01.15-16.01.21-1-201715	358	42	42	8	0	6	542	37	37	0	0	NA	NA	NA	99	87	545	177	178	290	126	126	107	12	5	0.196	0.068	0.028
.	19.01.15-16.01.21-1-201716	118	6	6	0	0	0	497	5	5	0	0	NA	NA	NA	52	58	524	177	170	261	120	116	7	1	6	0.013	0.006	0.035
.	19.01.15-16.01.23-1-201718	122	19	19	7	0	5	481	18	18	0	0	NA	NA	NA	36	33	506	174	166	252	118	111	32	4	13	0.063	0.023	0.078
.	19.01.15-16.01.25-1-201719	302	111	111	35	0	25	524	100	100	0	0	NA	NA	NA	87	75	531	181	176	275	127	122	262	32	46	0.493	0.177	0.261
.	19.01.15-16.01.46-1-201724	325	42	42	13	0	9	537	37	37	0	0	NA	NA	NA	93	94	555	178	174	290	125	122	86	23	10	0.155	0.129	0.057
.	19.01.15-16.01.56-1-201751	89	3	3	0	0	0	475	2	2	0	0	NA	NA	NA	27	24	507	165	165	251	112	112	6	0	0	0.012	0	0
.	19.01.15-16.02.09-1-201757	146	14	14	4	0	3	507	13	13	0	0	NA	NA	NA	44	59	521	182	169	263	126	118	23	18	4	0.044	0.099	0.024
.	19.01.15-16.02.10-1-201758	177	20	20	6	0	5	502	17	17	0	0	NA	NA	NA	59	59	529	176	167	264	122	116	51	6	13	0.096	0.034	0.078
.	19.01.15-16.02.23-1-201759	37	1	1	0	0	0	0	0	0	0	0	NA	NA	NA	12	7	495	163	162	0	0	0	0	3	0	0	0.018	0
.	19.01.15-16.02.26-1-201760	35	1	1	0	0	0	0	0	0	0	0	NA	NA	NA	23	12	496	166	163	0	0	0	5	0	0	0.01	0	0
.	19.01.15-16.02.29-1-201761	389	81	81	19	0	14	555	76	76	0	0	NA	NA	NA	99	109	545	190	187	286	137	132	198	21	25	0.363	0.111	0.134
.	19.01.15-16.02.30-1-201762	179	28	28	5	0	5	511	27	27	0	0	NA	NA	NA	60	64	520	179	178	260	124	127	74	19	1	0.142	0.106	0.006
.	19.01.15-16.02.37-1-201764	115	5	5	2	0	1	485	3	3	0	0	NA	NA	NA	46	34	511	169	167	253	118	114	11	0	3	0.022	0	0.018
.	19.01.15-16.02.39-1-201765	373	83	83	22	0	15	577	77	77	0	0	NA	NA	NA	84	122	559	191	185	303	140	134	190	37	21	0.34	0.194	0.114
.	19.01.15-16.02.48-1-201772	496	117	117	26	0	21	561	108	108	0	0	NA	NA	NA	126	116	559	183	187	298	130	133	253	66	33	0.453	0.361	0.176
.	19.01.15-16.02.50-1-201774	63	4	4	0	0	0	471	3	3	0	0	NA	NA	NA	26	20	503	164	166	245	112	114	2	0	5	0.004	0	0.03
.	19.01.15-16.02.57-1-201798	123	14	14	2	0	2	494	11	11	0	0	NA	NA	NA	41	40	509	173	171	255	120	119	30	8	8	0.059	0.046	0.047
.	19.01.15-16.03.11-1-201811	93	3	3	1	0	0	474	2	2	0	0	NA	NA	NA	38	26	504	168	167	250	111	113	3	0	7	0.006	0	0.042
.	19.01.15-16.03.13-1-201812	31	1	1	1	0	1	0	0	0	0	0	NA	NA	NA	7	6	491	164	164	0	0	0	0	0	2	0	0	0.012
.	19.01.15-16.03.16-1-201813	415	142	142	45	0	39	536	126	126	0	0	NA	NA	NA	108	89	544	181	177	283	130	123	341	71	25	0.627	0.392	0.141
.	19.01.15-16.03.30-1-201814	60	2	2	0	0	0	473	1	1	0	0	NA	NA	NA	28	26	505	166	168	248	109	116	4	0	0	0.008	0	0
.	19.01.15-16.03.32-1-201815	93	6	6	1	0	1	486	5	5	0	0	NA	NA	NA	28	35	509	166	173	254	114	118	11	13	0	0.022	0.078	0
.	19.01.15-16.03.40-1-201816	123	14	14	3	0	3	487	13	13	0	0	NA	NA	NA	51	34	506	172	169	251	119	117	20	14	3	0.04	0.081	0.018
.	19.01.15-16.03.42-1-201820	210	18	18	5	0	4	530	15	15	0	0	NA	NA	NA	64	81	545	176	173	287	121	122	55	9	3	0.101	0.051	0.017
.	19.01.15-16.03.47-1-201822	433	78	78	17	0	11	569	66	66	0	0	NA	NA	NA	122	131	578	184	182	310	132	127	182	49	13	0.315	0.266	0.071
.	19.01.15-16.03.51-1-201827	451	76	76	19	0	13	565	71	71	0	0	NA	NA	NA	139	118	562	185	184	302	130	133	180	39	9	0.32	0.211	0.049
.	19.01.15-16.04.06-1-201855	32	1	1	0	0	0	0	0	0	0	0	NA	NA	NA	5	8	493	166	162	0	0	0	0	0	0	0	0	0
.	19.01.15-16.04.08-1-201856	118	4	4	1	0	0	487	2	2	0	0	NA	NA	NA	30	34	513	169	165	257	115	115	10	0	0	0.019	0	0
.	19.01.15-16.04.11-1-201857	232	44	44	15	0	13	517	39	39	0	0	NA	NA	NA	64	71	533	178	173	275	124	118	102	32	5	0.191	0.18	0.029
.	19.01.15-16.04.23-1-201859	58	2	2	0	0	0	472	1	1	0	0	NA	NA	NA	28	27	502	173	165	245	115	112	4	0	0	0.008	0	0
.	19.01.15-16.04.38-1-201860	571	85	85	18	0	14	616	81	81	0	0	NA	NA	NA	152	168	588	203	190	329	150	137	214	34	20	0.364	0.167	0.105
.	19.01.15-16.04.38-1-201861	208	47	47	9	0	7	505	44	44	0	0	NA	NA	NA	46	60	525	173	175	262	121	122	81	27	14	0.154	0.156	0.08
.	19.01.15-16.04.43-1-201865	70	2	2	1	0	1	478	1	1	0	0	NA	NA	NA	28	23	501	167	168	247	116	115	7	0	0	0.014	0	0
.	19.01.15-16.04.55-1-201891	434	112	112	40	0	28	566	108	108	0	0	NA	NA	NA	113	121	557	184	193	296	130	140	282	50	24	0.506	0.272	0.124
.	19.01.15-16.05.29-1-201906	331	21	21	5	0	5	559	20	20	0	0	NA	NA	NA	108	119	560	192	180	292	139	128	46	12	11	0.082	0.062	0.061
.	19.01.15-16.05.31-1-201907	386	101	101	27	0	22	571	95	95	0	0	NA	NA	NA	115	129	560	192	190	297	141	133	231	61	36	0.412	0.318	0.189
.	19.01.15-16.06.10-1-201943	33	1	1	0	0	0	0	0	0	0	0	NA	NA	NA	12	12	495	166	164	0	0	0	3	0	0	0.006	0	0
.	19.01.15-16.06.11-1-201944	384	104	104	24	0	18	550	98	98	0	0	NA	NA	NA	96	100	532	193	188	277	139	134	244	74	25	0.459	0.383	0.133
.	19.01.15-16.06.13-1-201945	227	25	25	8	0	8	519	20	20	0	0	NA	NA	NA	53	74	535	174	178	276	121	122	49	10	7	0.092	0.057	0.039
.	19.01.15-16.06.14-1-201946	344	95	95	23	0	19	545	87	87	0	0	NA	NA	NA	79	95	539	190	179	281	138	126	232	44	17	0.43	0.232	0.095
.	19.01.15-16.06.35-1-201948	175	16	16	2	0	2	487	13	13	0	0	NA	NA	NA	48	32	510	167	168	256	114	117	31	4	9	0.061	0.024	0.054
.	19.01.15-16.06.44-1-201958	320	91	91	22	0	17	541	84	84	0	0	NA	NA	NA	83	95	543	181	184	285	127	129	194	32	31	0.357	0.177	0.168
.	19.01.15-16.06.47-1-201961	142	10	10	0	0	0	500	8	8	0	0	NA	NA	NA	41	50	516	176	171	262	120	118	12	7	11	0.023	0.04	0.064
.	19.01.15-16.07.06-1-201992	180	15	15	2	0	2	497	14	14	0	0	NA	NA	NA	51	48	512	176	173	255	122	120	38	6	1	0.074	0.034	0.006
.	19.01.15-16.07.09-1-201993	387	52	52	16	0	13	549	47	47	0	0	NA	NA	NA	111	95	547	183	178	292	131	126	137	36	21	0.25	0.197	0.118
.	19.01.15-16.07.09-1-201994	58	2	2	0	0	0	0	1	1	0	0	NA	NA	NA	16	21	497	171	166	0	0	0	1	0	2	0.002	0	0.012
.	19.01.15-16.07.14-1-202002	198	12	12	4	0	3	500	11	11	0	0	NA	NA	NA	52	52	523	168	174	267	113	120	22	2	3	0.042	0.012	0.017
.	19.01.15-16.07.42-1-202007	59	2	2	0	0	0	149	1	1	0	0	NA	NA	NA	24	19	499	167	166	79	36	34	3	0	2	0.006	0	0.012
.	19.01.15-16.07.44-1-202008	117	8	8	1	0	1	499	7	7	0	0	NA	NA	NA	32	48	517	174	170	260	122	117	15	6	5	0.029	0.034	0.029
.	19.01.15-16.07.53-1-202033	440	153	153	35	0	28	551	138	138	0	0	NA	NA	NA	106	99	544	180	188	289	127	135	345	59	36	0.634	0.328	0.191
.	19.01.15-16.07.58-1-202038	447	56	56	19	0	13	569	51	51	0	0	NA	NA	NA	110	127	555	189	196	295	136	138	138	35	12	0.249	0.185	0.061
.	19.01.15-16.08.10-1-202044	58	2	2	1	0	1	200	0	0	0	0	NA	NA	NA	18	22	505	165	165	98	55	47	4	4	0	0.008	0.024	0
.	19.01.15-16.08.13-1-202045	35	1	1	1	0	1	0	0	0	0	0	NA	NA	NA	9	9	493	165	164	0	0	0	0	0	1	0	0	0.006
.	19.01.15-16.08.15-1-202046	269	52	52	17	0	14	519	48	48	0	0	NA	NA	NA	82	72	534	179	172	272	126	121	140	46	8	0.262	0.257	0.047
.	19.01.15-16.08.19-1-202047	118	5	5	1	0	0	489	4	4	0	0	NA	NA	NA	37	38	507	174	170	252	119	118	7	17	1	0.014	0.098	0.006
.	19.01.15-16.08.32-1-202048	119	8	8	0	0	0	491	7	7	0	0	NA	NA	NA	30	35	510	168	170	253	118	120	13	3	0	0.025	0.018	0
.	19.01.15-16.08.47-1-202058	152	15	15	3	0	3	483	14	14	0	0	NA	NA	NA	52	32	505	174	166	251	120	112	51	3	1	0.101	0.017	0.006
.	19.01.15-16.08.48-1-202060	475	81	81	25	0	14	590	77	77	0	0	NA	NA	NA	135	145	584	187	187	325	133	132	239	27	27	0.409	0.144	0.144
.	19.01.15-16.08.49-1-202062	374	125	125	46	0	35	543	113	113	0	0	NA	NA	NA	95	91	539	180	185	284	127	132	284	53	32	0.527	0.294	0.173
.	19.01.15-16.09.11-1-202098	291	58	58	21	0	16	538	55	55	0	0	NA	NA	NA	86	85	540	180	178	283	129	126	180	19	22	0.333	0.106	0.124
.	19.01.15-16.09.16-1-202099	60	2	2	1	0	1	299	1	1	0	0	NA	NA	NA	17	18	496	170	165	153	72	74	1	0	0	0.002	0	0
.	19.01.15-16.09.30-1-202101	60	2	2	1	0	1	473	1	1	0	0	NA	NA	NA	33	19	499	168	165	246	116	111	2	0	0	0.004	0	0
.	19.01.15-16.09.41-1-202105	121	6	6	1	0	1	486	5	5	0	0	NA	NA	NA	38	32	508	168	169	254	114	118	9	3	3	0.018	0.018	0.018
.	19.01.15-16.09.41-1-202106	362	104	104	19	0	17	545	96	96	0	0	NA	NA	NA	102	96	554	178	177	293	126	126	232	46	12	0.419	0.258	0.068
.	19.01.15-16.09.47-1-202109	175	19	19	2	0	2	515	16	16	0	0	NA	NA	NA	65	69	527	179	176	272	123	120	46	14	4	0.087	0.078	0.023
.	19.01.15-16.10.16-1-202144	237	13	13	5	0	3	530	10	10	0	0	NA	NA	NA	73	80	533	180	180	273	126	131	28	3	9	0.053	0.017	0.05
.	19.01.15-16.10.16-1-202145	274	61	61	17	0	17	528	54	54	0	0	NA	NA	NA	75	75	534	177	177	278	124	126	165	10	17	0.309	0.056	0.096
.	19.01.15-16.10.37-1-202151	155	11	11	4	0	4	486	9	9	0	0	NA	NA	NA	39	35	510	169	169	256	115	115	26	7	5	0.051	0.041	0.03
.	19.01.15-16.10.40-1-202155	31	1	1	0	0	0	0	0	0	0	0	NA	NA	NA	5	3	489	165	162	0	0	0	0	0	0	0	0	0
.	19.01.15-16.10.59-1-202183	382	90	90	19	0	14	545	81	81	0	0	NA	NA	NA	113	97	551	180	179	294	125	126	238	25	11	0.432	0.139	0.061
.	19.01.15-16.11.20-1-202195	272	32	32	11	0	7	516	30	30	0	0	NA	NA	NA	76	69	529	175	178	272	120	124	82	15	10	0.155	0.086	0.056
.	19.01.15-16.11.23-1-202197	419	94	94	22	0	15	558	86	86	0	0	NA	NA	NA	98	108	562	183	176	304	129	125	220	49	32	0.391	0.268	0.182
.	19.01.15-16.11.23-1-202198	152	20	20	6	0	5	498	17	17	0	0	NA	NA	NA	54	45	510	175	173	256	123	119	38	10	7	0.075	0.057	0.04
.	19.01.15-16.11.28-1-202199	230	26	26	6	0	5	508	24	24	0	0	NA	NA	NA	64	54	524	170	173	270	119	119	60	5	9	0.115	0.029	0.052
.	19.01.15-16.11.52-1-202211	178	9	9	1	0	1	508	8	8	0	0	NA	NA	NA	48	58	527	173	171	265	121	122	23	2	0	0.044	0.012	0
.	19.01.15-16.11.55-1-202230	89	3	3	1	0	1	478	2	2	0	0	NA	NA	NA	36	29	508	166	168	250	112	116	4	0	1	0.008	0	0.006
.	19.01.15-16.11.58-1-202233	432	72	72	23	0	20	551	70	70	0	0	NA	NA	NA	126	110	553	189	181	291	133	127	207	26	20	0.374	0.138	0.11
.	19.01.15-16.12.05-1-202238	506	68	68	17	0	14	590	67	67	0	0	NA	NA	NA	131	146	570	192	197	312	135	143	174	37	18	0.305	0.193	0.091
.	19.01.15-16.12.08-1-202239	541	117	117	40	0	34	593	109	109	0	0	NA	NA	NA	137	152	564	202	199	301	148	144	297	46	52	0.527	0.228	0.261
.	19.01.15-16.12.10-1-202240	329	52	52	17	0	11	556	47	47	0	0	NA	NA	NA	80	109	561	182	179	300	127	129	106	30	23	0.189	0.165	0.128
.	19.01.15-16.12.12-1-202241	519	129	129	45	0	37	593	121	121	0	0	NA	NA	NA	166	152	583	197	185	322	141	130	308	39	35	0.528	0.198	0.189
.	19.01.15-16.12.56-1-202272	347	52	52	12	0	9	550	46	46	0	0	NA	NA	NA	93	99	551	183	178	293	132	125	155	7	12	0.281	0.038	0.067
.	19.01.15-16.13.19-1-202287	33	1	1	0	0	0	0	0	0	0	0	NA	NA	NA	12	3	489	164	163	0	0	0	0	0	2	0	0	0.012
.	19.01.15-16.13.22-1-202288	472	61	61	28	0	21	563	58	58	0	0	NA	NA	NA	119	108	545	190	186	292	136	135	187	15	28	0.343	0.079	0.151
.	19.01.15-16.14.21-1-202325	326	103	103	24	0	18	548	95	95	0	0	NA	NA	NA	76	103	550	182	184	287	130	131	233	34	36	0.424	0.187	0.196
.	19.01.15-16.14.27-1-202326	473	115	115	32	0	29	595	109	109	0	0	NA	NA	NA	138	150	581	193	189	320	138	137	266	43	40	0.458	0.223	0.212
.	19.01.15-16.14.30-1-202327	493	110	110	32	0	25	597	99	99	0	0	NA	NA	NA	122	148	576	194	191	315	142	140	280	50	20	0.486	0.258	0.105
.	19.01.15-16.14.31-1-202328	62	2	2	1	0	1	148	1	1	0	0	NA	NA	NA	15	12	495	165	165	81	33	34	0	0	1	0	0	0.006
.	19.01.15-16.14.33-1-202329	450	40	40	8	0	8	588	34	34	0	0	NA	NA	NA	136	137	564	191	195	310	137	141	81	32	24	0.144	0.168	0.123
.	19.01.15-16.14.40-1-202330	352	43	43	11	0	6	558	39	39	0	0	NA	NA	NA	105	109	549	196	177	291	144	123	123	15	11	0.224	0.077	0.062
.	19.01.15-16.15.22-1-202373	403	43	43	8	0	5	551	35	35	0	0	NA	NA	NA	112	99	553	184	175	295	134	122	117	36	9	0.212	0.196	0.051
.	19.01.15-16.15.26-1-202374	226	33	33	6	0	5	514	30	30	0	0	NA	NA	NA	62	69	534	173	175	274	118	122	66	15	10	0.124	0.087	0.057
.	19.01.15-16.15.35-1-202376	96	3	3	0	0	0	484	2	2	0	0	NA	NA	NA	27	32	508	168	169	251	115	118	0	0	6	0	0	0.036
.	19.01.15-16.16.01-1-202407	177	11	11	2	0	2	507	9	9	0	0	NA	NA	NA	47	56	525	176	168	270	122	115	9	14	1	0.017	0.08	0.006
.	19.01.15-16.16.20-1-202412	419	81	81	19	0	14	560	77	77	0	0	NA	NA	NA	120	115	557	193	178	300	137	123	183	46	16	0.329	0.238	0.09
.	19.01.15-16.16.20-1-202413	117	8	8	0	0	0	476	7	7	0	0	NA	NA	NA	29	30	511	168	164	252	113	111	17	5	0	0.033	0.03	0
.	19.01.15-16.16.36-1-202421	355	127	127	26	0	21	562	118	118	0	0	NA	NA	NA	99	116	556	187	186	293	133	136	355	39	11	0.638	0.209	0.059
.	19.01.15-16.16.43-1-202425	208	9	9	1	0	1	510	8	8	0	0	NA	NA	NA	61	64	531	171	175	273	117	120	32	3	8	0.06	0.018	0.046
.	19.01.15-16.16.44-1-202426	214	7	7	2	0	2	517	6	6	0	0	NA	NA	NA	62	68	524	178	179	267	125	125	18	0	6	0.034	0	0.034
.	19.01.15-16.16.53-1-202451	32	1	1	0	0	0	0	0	0	0	0	NA	NA	NA	6	6	492	164	163	0	0	0	2	0	0	0.004	0	0
.	19.01.15-16.16.55-1-202454	67	4	4	1	0	1	475	3	3	0	0	NA	NA	NA	27	25	508	165	165	250	112	113	4	5	0	0.008	0.03	0
.	19.01.15-16.17.04-1-202459	347	18	18	2	0	2	570	15	15	0	0	NA	NA	NA	123	126	570	187	182	309	135	126	64	9	14	0.112	0.048	0.077
.	19.01.15-16.17.04-1-202461	204	12	12	2	0	2	521	11	11	0	0	NA	NA	NA	58	64	524	180	173	271	128	122	23	4	10	0.044	0.022	0.058
.	19.01.15-16.17.08-1-202463	147	6	6	3	0	2	492	5	5	0	0	NA	NA	NA	63	47	518	170	172	259	116	117	20	5	0	0.039	0.029	0
.	19.01.15-16.17.09-1-202464	233	27	27	7	0	6	519	26	26	0	0	NA	NA	NA	57	69	530	180	172	272	128	119	76	10	6	0.143	0.056	0.035
.	19.01.15-16.17.11-1-202465	303	116	116	39	0	32	527	109	109	0	0	NA	NA	NA	89	80	541	174	178	284	120	123	278	62	28	0.514	0.356	0.157
.	19.01.15-16.17.22-1-202473	233	81	81	17	0	12	515	75	75	0	0	NA	NA	NA	64	67	525	175	180	265	122	128	193	29	22	0.368	0.166	0.122
.	19.01.15-16.17.30-1-202474	150	7	7	3	0	3	496	5	5	0	0	NA	NA	NA	52	52	516	175	174	259	120	117	10	6	2	0.019	0.034	0.011
.	19.01.15-16.17.43-1-202479	84	3	3	1	0	1	474	2	2	0	0	NA	NA	NA	27	25	500	169	169	246	112	116	0	0	7	0	0	0.041
.	19.01.15-16.17.57-1-202507	155	7	7	2	0	1	495	6	6	0	0	NA	NA	NA	54	53	523	172	171	258	119	118	10	0	5	0.019	0	0.029
.	19.01.15-16.18.12-1-202513	202	18	18	3	0	2	516	17	17	0	0	NA	NA	NA	60	71	533	174	177	275	120	121	31	8	7	0.058	0.046	0.04
.	19.01.15-16.18.17-1-202514	94	6	6	0	0	0	476	4	4	0	0	NA	NA	NA	27	27	504	168	168	247	114	115	17	0	0	0.034	0	0
.	19.01.15-16.18.18-1-202515	32	1	1	1	0	1	0	0	0	0	0	NA	NA	NA	7	5	490	163	165	0	0	0	0	2	0	0	0.012	0
.	19.01.15-16.18.20-1-202516	421	145	145	33	0	28	566	126	126	0	0	NA	NA	NA	98	132	565	190	190	301	132	133	278	81	16	0.492	0.426	0.084
.	19.01.15-16.18.24-1-202517	674	88	88	34	0	20	635	74	74	0	0	NA	NA	NA	201	197	614	204	192	346	149	140	274	49	6	0.446	0.24	0.031
.	19.01.15-16.18.38-1-202522	62	2	2	1	0	1	481	1	1	0	0	NA	NA	NA	25	25	500	169	169	247	119	115	0	1	1	0	0.006	0.006
.	19.01.15-16.18.47-1-202528	97	7	7	3	0	3	484	5	5	0	0	NA	NA	NA	27	29	505	170	167	250	118	116	19	4	2	0.038	0.024	0.012
.	19.01.15-16.18.52-1-202535	213	23	23	7	0	7	525	22	22	0	0	NA	NA	NA	57	73	530	178	178	275	122	128	89	7	8	0.168	0.039	0.045
.	19.01.15-16.19.05-1-202560	89	7	7	1	0	0	488	6	6	0	0	NA	NA	NA	41	35	507	172	169	249	121	118	12	5	0	0.024	0.029	0
.	19.01.15-16.19.25-1-202569	86	3	3	0	0	0	476	2	2	0	0	NA	NA	NA	25	24	505	167	165	251	114	111	2	0	2	0.004	0	0.012
.	19.01.15-16.19.27-1-202570	451	46	46	12	0	9	586	43	43	0	0	NA	NA	NA	128	140	581	187	185	317	136	133	111	36	17	0.191	0.193	0.092
.	19.01.15-16.19.47-1-202576	521	105	105	35	0	26	605	88	88	0	0	NA	NA	NA	165	158	595	193	183	333	142	130	228	49	44	0.383	0.254	0.24
.	19.01.15-16.19.54-1-202599	29	1	1	0	0	0	0	0	0	0	0	NA	NA	NA	6	3	489	165	162	0	0	0	5	0	0	0.01	0	0
.	19.01.15-16.20.13-1-202612	60	2	2	1	0	1	345	0	0	0	0	NA	NA	NA	17	17	502	165	163	181	78	86	4	0	0	0.008	0	0
.	19.01.15-16.20.14-1-202613	62	2	2	0	0	0	199	1	1	0	0	NA	NA	NA	19	21	501	166	167	100	49	50	3	0	0	0.006	0	0
.	19.01.15-16.20.26-1-202614	474	72	72	13	0	12	580	68	68	0	0	NA	NA	NA	140	129	569	188	185	310	137	133	199	32	34	0.35	0.17	0.184
.	19.01.15-16.20.31-1-202615	149	17	17	6	0	4	503	14	14	0	0	NA	NA	NA	50	48	522	173	166	266	122	115	49	9	0	0.094	0.052	0
.	19.01.15-16.20.37-1-202621	413	55	55	26	0	17	543	51	51	0	0	NA	NA	NA	124	94	537	186	184	281	130	132	150	10	16	0.279	0.054	0.087
.	19.01.15-16.21.04-1-202655	59	2	2	0	0	0	198	1	1	0	0	NA	NA	NA	25	17	498	168	164	105	52	41	3	3	0	0.006	0.018	0
.	19.01.15-16.21.14-1-202657	519	78	78	19	0	15	588	72	72	0	0	NA	NA	NA	163	143	571	193	192	310	138	140	187	44	17	0.327	0.228	0.089
.	19.01.15-16.21.14-1-202658	378	31	31	6	0	5	567	27	27	0	0	NA	NA	NA	119	121	559	191	184	299	138	130	59	11	13	0.106	0.058	0.071
.	19.01.15-16.21.47-1-202673	232	11	11	1	0	1	512	9	9	0	0	NA	NA	NA	61	59	522	179	171	265	129	118	25	3	10	0.048	0.017	0.058
.	19.01.15-16.21.55-1-202698	179	9	9	0	0	0	504	8	8	0	0	NA	NA	NA	52	48	513	175	173	262	122	120	6	14	7	0.012	0.08	0.04
.	19.01.15-16.22.13-1-202705	479	66	66	11	0	10	584	57	57	0	0	NA	NA	NA	146	137	574	199	177	316	143	125	164	13	35	0.286	0.065	0.198
.	19.01.15-16.22.14-1-202706	151	33	33	12	0	8	485	30	30	0	0	NA	NA	NA	36	36	506	173	170	252	117	116	69	5	8	0.136	0.029	0.047
.	19.01.15-16.22.20-1-202707	326	36	36	8	0	6	541	33	33	0	0	NA	NA	NA	74	94	538	184	185	278	132	131	99	25	11	0.184	0.136	0.059
.	19.01.15-16.22.22-1-202708	375	120	120	43	0	33	540	112	112	0	0	NA	NA	NA	95	88	538	184	179	283	130	127	299	38	19	0.556	0.207	0.106
.	19.01.15-16.22.25-1-202709	234	76	76	29	0	24	500	72	72	0	0	NA	NA	NA	61	46	516	172	171	262	121	117	194	50	18	0.376	0.291	0.105
.	19.01.15-16.22.58-1-202741	476	103	103	38	0	31	582	97	97	0	0	NA	NA	NA	115	134	567	187	193	306	134	142	238	73	23	0.42	0.39	0.119
.	19.01.15-16.23.07-1-202747	234	26	26	7	0	6	516	25	25	0	0	NA	NA	NA	62	72	530	178	177	271	125	120	70	6	9	0.132	0.034	0.051
.	19.01.15-16.23.19-1-202755	123	7	7	1	0	1	498	6	6	0	0	NA	NA	NA	35	48	521	174	166	264	122	112	26	6	0	0.05	0.034	0
.	19.01.15-16.23.25-1-202756	342	58	58	20	0	17	549	53	53	0	0	NA	NA	NA	101	101	548	188	178	289	135	125	143	41	16	0.261	0.218	0.09
.	19.01.15-16.23.41-1-202760	476	94	94	27	0	22	560	84	84	0	0	NA	NA	NA	138	113	559	179	188	304	125	131	238	48	21	0.426	0.268	0.112
.	19.01.15-16.23.47-1-202763	559	50	50	20	0	13	582	45	45	0	0	NA	NA	NA	168	134	574	189	184	316	136	130	137	31	10	0.239	0.164	0.054
.	19.01.15-16.24.15-1-202794	178	17	17	5	0	4	498	15	15	0	0	NA	NA	NA	54	54	519	178	170	258	125	115	28	16	4	0.054	0.09	0.024
.	19.01.15-16.24.53-1-202807	38	1	1	0	0	0	0	0	0	0	0	NA	NA	NA	9	13	495	167	164	0	0	0	4	0	0	0.008	0	0
.	19.01.15-16.24.55-1-202825	125	6	6	1	0	0	490	5	5	0	0	NA	NA	NA	32	38	515	170	166	258	117	115	12	2	1	0.023	0.012	0.006
.	19.01.15-16.24.56-1-202827	266	17	17	4	0	4	529	16	16	0	0	NA	NA	NA	68	86	536	186	177	274	131	124	56	7	0	0.104	0.038	0
.	19.01.15-16.25.12-1-202834	555	104	104	31	0	23	588	96	96	0	0	NA	NA	NA	134	139	569	193	190	310	143	135	272	55	25	0.478	0.285	0.132
.	19.01.15-16.25.36-1-202843	207	44	44	12	0	7	506	39	39	0	0	NA	NA	NA	77	60	529	179	165	267	127	112	135	19	5	0.255	0.106	0.03
.	19.01.15-16.25.40-1-202847	59	3	3	1	0	1	473	2	2	0	0	NA	NA	NA	17	16	498	166	165	246	115	112	0	4	2	0	0.024	0.012
.	19.01.15-16.26.04-1-202878	63	2	2	0	0	0	148	1	1	0	0	NA	NA	NA	21	12	496	164	165	77	36	35	1	0	1	0.002	0	0.006
.	19.01.15-16.26.10-1-202880	179	31	31	5	0	5	506	27	27	0	0	NA	NA	NA	56	58	523	178	170	266	122	118	89	1	7	0.17	0.006	0.041
.	19.01.15-16.26.11-1-202881	118	11	11	1	0	0	489	9	9	0	0	NA	NA	NA	35	38	509	169	173	254	115	120	26	10	0	0.051	0.059	0
.	19.01.15-16.26.13-1-202882	100	11	11	4	0	4	498	9	9	0	0	NA	NA	NA	28	47	505	174	181	252	121	125	15	17	4	0.03	0.098	0.022
.	19.01.15-16.26.18-1-202883	40	1	1	1	0	1	0	0	0	0	0	NA	NA	NA	18	7	493	164	163	0	0	0	5	0	0	0.01	0	0
.	19.01.15-16.26.22-1-202884	211	49	49	14	0	11	510	47	47	0	0	NA	NA	NA	49	63	520	184	172	262	129	119	120	17	14	0.231	0.092	0.081
.	19.01.15-16.26.24-1-202886	93	4	4	1	0	1	481	3	3	0	0	NA	NA	NA	19	29	507	168	167	250	114	117	15	0	0	0.03	0	0
.	19.01.15-16.26.32-1-202887	209	20	20	2	0	2	508	17	17	0	0	NA	NA	NA	51	57	521	172	177	263	122	123	52	4	5	0.1	0.023	0.028
.	19.01.15-16.26.39-1-202894	94	4	4	2	0	2	489	3	3	0	0	NA	NA	NA	29	37	509	171	170	255	117	117	6	0	6	0.012	0	0.035
.	19.01.15-16.26.39-1-202895	587	69	69	17	0	14	596	64	64	0	0	NA	NA	NA	171	157	582	198	190	320	139	137	144	36	17	0.247	0.182	0.089
.	19.01.15-16.26.41-1-202899	34	1	1	0	0	0	0	0	0	0	0	NA	NA	NA	8	9	493	163	166	0	0	0	2	0	0	0.004	0	0
.	19.01.15-16.26.43-1-202900	90	3	3	0	0	0	480	1	1	0	0	NA	NA	NA	33	27	510	166	164	254	114	112	0	3	3	0	0.018	0.018
.	19.01.15-16.26.53-1-202925	289	34	34	9	0	7	527	30	30	0	0	NA	NA	NA	95	79	531	185	176	275	130	122	98	20	12	0.185	0.108	0.068
.	19.01.15-16.26.56-1-202929	384	90	90	19	0	12	553	79	79	0	0	NA	NA	NA	102	105	556	180	182	296	127	130	221	40	15	0.397	0.222	0.082
.	19.01.15-16.26.57-1-202930	174	15	15	2	0	2	503	13	13	0	0	NA	NA	NA	50	50	515	173	175	260	120	123	31	0	9	0.06	0	0.051
.	19.01.15-16.26.57-1-202932	28	1	1	0	0	0	0	0	0	0	0	NA	NA	NA	12	8	494	164	163	0	0	0	0	0	0	0	0	0
.	19.01.15-16.27.00-1-202933	376	140	140	37	0	27	552	130	130	0	0	NA	NA	NA	109	106	551	180	188	292	125	135	303	69	42	0.55	0.383	0.223
.	19.01.15-16.27.04-1-202937	35	1	1	0	0	0	0	0	0	0	0	NA	NA	NA	7	12	492	168	165	0	0	0	0	0	0	0	0	0
.	19.01.15-16.27.07-1-202939	202	13	13	4	0	4	512	10	10	0	0	NA	NA	NA	53	59	520	177	175	265	124	123	29	10	4	0.056	0.056	0.023
.	19.01.15-16.27.25-1-202947	207	51	51	16	0	14	500	46	46	0	0	NA	NA	NA	73	49	522	169	171	264	116	120	106	21	7	0.203	0.124	0.041
.	19.01.15-16.27.40-1-202949	35	1	1	0	0	0	0	0	0	0	0	NA	NA	NA	7	9	493	165	164	0	0	0	2	0	0	0.004	0	0
.	19.01.15-16.27.44-1-202953	69	2	2	3	0	1	476	1	1	0	0	NA	NA	NA	27	31	507	169	168	247	114	115	15	0	0	0.03	0	0
.	19.01.15-16.27.48-1-202958	55	2	2	0	0	0	0	1	1	0	0	NA	NA	NA	20	11	492	167	165	0	0	0	2	0	0	0.004	0	0
.	19.01.15-16.27.52-1-202961	151	8	8	2	0	2	508	7	7	0	0	NA	NA	NA	42	53	522	170	174	268	117	123	26	0	2	0.05	0	0.011
.	19.01.15-16.28.00-1-202983	523	97	97	30	0	22	611	91	91	0	0	NA	NA	NA	141	163	592	200	184	332	146	133	281	27	18	0.475	0.135	0.098
.	19.01.15-16.28.05-1-202989	325	72	72	14	0	11	557	60	60	0	0	NA	NA	NA	83	113	557	189	180	295	135	127	196	29	13	0.352	0.153	0.072
.	19.01.15-16.28.09-1-202990	243	80	80	26	0	17	522	74	74	0	0	NA	NA	NA	69	76	534	178	177	277	124	121	221	29	9	0.414	0.163	0.051
.	19.01.15-16.28.20-1-202991	362	113	113	25	0	22	544	106	106	0	0	NA	NA	NA	96	98	550	181	180	289	127	128	248	48	34	0.451	0.265	0.189
.	19.01.15-16.28.55-1-203024	203	14	14	3	0	3	499	13	13	0	0	NA	NA	NA	57	46	516	170	173	262	120	117	31	0	8	0.06	0	0.046
.	19.01.15-16.28.57-1-203028	154	14	14	2	0	1	491	12	12	0	0	NA	NA	NA	61	42	513	171	171	256	116	119	36	2	0	0.07	0.012	0
.	19.01.15-16.29.40-1-203044	266	29	29	6	0	6	544	24	24	0	0	NA	NA	NA	86	99	552	183	177	290	129	125	79	11	5	0.143	0.06	0.028
.	19.01.15-16.29.45-1-203045	62	2	2	0	0	0	470	1	1	0	0	NA	NA	NA	17	19	497	168	167	241	115	114	1	0	1	0.002	0	0.006
.	19.01.15-16.29.45-1-203046	33	1	1	0	0	0	0	0	0	0	0	NA	NA	NA	7	11	493	166	165	0	0	0	0	0	0	0	0	0
.	19.01.15-16.29.48-1-203051	65	2	2	1	0	1	348	1	1	0	0	NA	NA	NA	15	17	498	164	168	181	83	84	5	0	0	0.01	0	0
.	19.01.15-16.29.56-1-203074	239	33	33	5	0	4	532	29	29	0	0	NA	NA	NA	63	80	546	172	175	286	121	125	68	21	9	0.125	0.122	0.051
.	19.01.15-16.29.59-1-203076	384	58	58	13	0	9	551	55	55	0	0	NA	NA	NA	92	98	550	183	178	291	133	127	181	22	17	0.329	0.12	0.096
.	19.01.15-16.30.38-1-203091	232	57	57	16	0	14	510	53	53	0	0	NA	NA	NA	62	57	521	173	176	268	118	124	153	39	19	0.294	0.225	0.108
.	19.01.15-16.30.38-1-203092	478	80	80	21	0	15	570	77	77	0	0	NA	NA	NA	136	129	565	189	188	306	133	131	186	45	20	0.329	0.238	0.106
.	19.01.15-16.30.43-1-203097	34	1	1	1	0	1	0	0	0	0	0	NA	NA	NA	11	8	493	165	163	0	0	0	1	0	0	0.002	0	0
.	19.01.15-16.30.45-1-203098	236	81	81	14	0	11	502	72	72	0	0	NA	NA	NA	66	58	528	171	172	268	117	117	187	18	14	0.354	0.105	0.081
.	19.01.15-16.30.46-1-203100	143	7	7	1	0	1	499	6	6	0	0	NA	NA	NA	47	50	523	170	170	264	119	116	10	5	0	0.019	0.029	0
.	19.01.15-16.30.46-1-203101	179	21	21	9	0	6	505	18	18	0	0	NA	NA	NA	43	53	520	177	169	265	125	115	63	0	11	0.121	0	0.065
.	19.01.15-16.30.48-1-203104	33	1	1	1	0	1	0	0	0	0	0	NA	NA	NA	8	10	492	166	165	0	0	0	0	0	0	0	0	0
.	19.01.15-16.30.53-1-203125	701	122	122	30	0	19	625	113	113	0	0	NA	NA	NA	165	175	593	200	195	336	147	142	285	52	28	0.481	0.26	0.144
.	19.01.15-16.31.04-1-203132	60	2	2	1	0	1	0	1	1	0	0	NA	NA	NA	10	14	494	169	164	0	0	0	1	0	1	0.002	0	0.006
.	19.01.15-16.31.08-1-203155	207	11	11	3	0	3	508	10	10	0	0	NA	NA	NA	73	64	531	171	175	269	116	123	14	17	1	0.026	0.099	0.006
.	19.01.15-16.31.18-1-203176	259	20	20	5	0	5	522	17	17	0	0	NA	NA	NA	83	70	525	180	178	272	124	126	66	9	7	0.126	0.05	0.039
.	19.01.15-16.31.51-1-203195	59	2	2	0	0	0	51	1	1	0	0	NA	NA	NA	11	16	499	166	164	21	13	17	2	1	0	0.004	0.006	0
.	19.01.15-16.31.56-1-203217	385	117	117	29	0	25	558	112	112	0	0	NA	NA	NA	108	117	568	179	183	305	123	130	250	60	39	0.44	0.335	0.213
.	19.01.15-16.31.57-1-203218	67	4	4	2	0	2	474	3	3	0	0	NA	NA	NA	33	25	505	169	164	248	116	110	6	0	7	0.012	0	0.043
.	19.01.15-16.31.57-1-203219	60	3	3	0	0	0	477	2	2	0	0	NA	NA	NA	26	30	502	175	166	249	119	109	1	7	0	0.002	0.04	0
.	19.01.15-16.32.11-1-203224	174	16	16	4	0	3	499	13	13	0	0	NA	NA	NA	48	53	528	169	169	265	119	115	41	15	0	0.078	0.089	0
.	19.01.15-16.32.11-1-203225	123	18	18	2	0	2	492	16	16	0	0	NA	NA	NA	39	44	515	170	172	257	115	120	44	10	0	0.085	0.059	0
.	19.01.15-16.32.13-1-203226	119	4	4	2	0	2	489	3	3	0	0	NA	NA	NA	51	41	511	176	167	254	121	114	13	4	0	0.025	0.023	0
.	19.01.15-16.32.19-1-203227	330	84	84	21	0	16	553	77	77	0	0	NA	NA	NA	106	107	554	181	185	293	128	132	177	76	30	0.319	0.42	0.162
.	19.01.15-16.32.27-1-203228	67	4	4	2	0	2	476	3	3	0	0	NA	NA	NA	20	24	504	167	166	249	114	113	6	0	1	0.012	0	0.006
.	19.01.15-16.32.40-1-203233	37	1	1	1	0	1	0	0	0	0	0	NA	NA	NA	10	12	492	165	168	0	0	0	2	0	0	0.004	0	0
.	19.01.15-16.32.41-1-203234	382	58	58	18	0	13	560	54	54	0	0	NA	NA	NA	93	108	549	189	183	290	139	131	167	29	16	0.304	0.153	0.087
.	19.01.15-16.32.43-1-203235	336	80	80	16	0	12	549	75	75	0	0	NA	NA	NA	96	103	546	184	186	289	126	134	190	35	17	0.348	0.19	0.091
.	19.01.15-16.32.44-1-203236	67	2	2	0	0	0	468	1	1	0	0	NA	NA	NA	16	13	496	166	164	242	114	112	5	3	0	0.01	0.018	0
.	19.01.15-16.32.46-1-203238	59	2	2	1	0	1	478	1	1	0	0	NA	NA	NA	26	30	504	171	168	248	116	114	3	2	0	0.006	0.012	0
.	19.01.15-16.32.57-1-203265	450	92	92	25	0	17	536	84	84	0	0	NA	NA	NA	111	90	550	181	172	290	127	119	248	14	40	0.451	0.077	0.233
.	19.01.15-16.32.58-1-203266	243	49	49	17	0	11	523	46	46	0	0	NA	NA	NA	83	76	534	183	172	273	130	120	138	36	18	0.258	0.197	0.105
.	19.01.15-16.33.00-1-203267	341	65	65	16	0	12	531	56	56	0	0	NA	NA	NA	103	88	542	179	180	280	126	125	148	52	10	0.273	0.291	0.056
.	19.01.15-16.34.28-1-203316	37	1	1	0	0	0	0	0	0	0	0	NA	NA	NA	12	7	493	165	162	0	0	0	0	5	0	0	0.03	0
.	19.01.15-16.34.35-1-203317	33	1	1	0	0	0	0	0	0	0	0	NA	NA	NA	7	15	498	165	165	0	0	0	2	0	0	0.004	0	0
.	19.01.15-16.34.38-1-203318	339	128	128	25	0	19	553	125	125	0	0	NA	NA	NA	87	101	540	188	186	283	136	134	274	82	18	0.507	0.436	0.097
.	19.01.15-16.35.12-1-203354	94	8	8	2	0	2	479	6	6	0	0	NA	NA	NA	17	21	499	170	165	249	116	114	17	1	1	0.034	0.006	0.006
.	19.01.15-16.35.12-1-203355	592	137	137	37	0	27	602	128	128	0	0	NA	NA	NA	162	161	578	199	197	314	143	145	341	41	28	0.59	0.206	0.142
.	19.01.15-16.35.27-1-203363	149	11	11	4	0	3	501	9	9	0	0	NA	NA	NA	45	44	513	170	174	259	120	122	34	0	3	0.066	0	0.017
.	19.01.15-16.35.28-1-203364	358	109	109	25	0	20	552	103	103	0	0	NA	NA	NA	106	95	550	179	179	297	127	128	266	31	11	0.484	0.173	0.061
.	19.01.15-16.35.33-1-203365	213	24	24	3	0	1	502	19	19	0	0	NA	NA	NA	65	50	515	177	171	258	125	119	39	7	8	0.076	0.04	0.047
.	19.01.15-16.35.37-1-203367	55	2	2	0	0	0	0	1	1	0	0	NA	NA	NA	8	17	500	167	163	0	0	0	2	0	0	0.004	0	0
.	19.01.15-16.35.41-1-203371	387	103	103	35	0	30	558	100	100	0	0	NA	NA	NA	106	105	548	188	182	291	137	130	253	45	11	0.462	0.239	0.06
.	19.01.15-16.35.52-1-203379	487	49	49	15	0	12	572	46	46	0	0	NA	NA	NA	143	131	564	196	184	301	141	130	131	39	18	0.232	0.199	0.098
.	19.01.15-16.35.57-1-203400	387	108	108	33	0	24	549	100	100	0	0	NA	NA	NA	115	106	556	182	181	295	126	128	328	31	20	0.59	0.17	0.11
.	19.01.15-16.36.09-1-203405	34	1	1	0	0	0	0	0	0	0	0	NA	NA	NA	13	8	495	163	163	0	0	0	0	0	0	0	0	0
.	19.01.15-16.36.12-1-203406	210	15	15	2	0	2	523	12	12	0	0	NA	NA	NA	50	74	526	181	180	269	125	129	26	9	2	0.049	0.05	0.011
.	19.01.15-16.36.13-1-203407	90	9	9	2	0	1	485	8	8	0	0	NA	NA	NA	37	41	511	171	172	254	116	115	30	7	4	0.059	0.041	0.023
.	19.01.15-16.36.32-1-203409	33	1	1	0	0	0	0	0	0	0	0	NA	NA	NA	11	12	495	167	163	0	0	0	0	0	0	0	0	0
.	19.01.15-16.36.35-1-203416	31	1	1	0	0	0	0	0	0	0	0	NA	NA	NA	8	8	490	166	165	0	0	0	0	0	0	0	0	0
.	19.01.15-16.36.37-1-203417	119	7	7	3	0	1	484	6	6	0	0	NA	NA	NA	49	45	514	171	173	249	117	118	17	0	1	0.033	0	0.006
.	19.01.15-16.36.40-1-203421	123	20	20	6	0	6	492	18	18	0	0	NA	NA	NA	36	37	511	167	172	256	114	122	48	9	3	0.094	0.054	0.017
.	19.01.15-16.36.54-1-203448	380	146	146	36	0	29	536	133	133	0	0	NA	NA	NA	77	91	541	179	184	282	126	128	297	65	55	0.549	0.363	0.299
.	19.01.15-16.37.12-1-203455	533	55	55	16	0	11	606	49	49	0	0	NA	NA	NA	157	158	587	189	195	328	137	141	170	34	7	0.29	0.18	0.036
.	19.01.15-16.37.17-1-203456	327	76	76	29	0	19	541	66	66	0	0	NA	NA	NA	92	90	538	184	181	282	130	129	206	36	12	0.383	0.196	0.066
.	19.01.15-16.37.59-1-203495	92	4	4	1	0	1	485	3	3	0	0	NA	NA	NA	24	28	504	168	169	251	116	118	5	7	0	0.01	0.042	0
.	19.01.15-16.38.35-1-203505	299	83	83	30	0	23	537	76	76	0	0	NA	NA	NA	101	95	549	185	174	288	127	122	220	15	20	0.401	0.081	0.115
.	19.01.15-16.38.37-1-203506	262	33	33	14	0	11	534	29	29	0	0	NA	NA	NA	72	84	543	175	179	284	124	126	67	30	12	0.123	0.171	0.067
.	19.01.15-16.38.44-1-203510	88	5	5	1	0	1	466	3	3	0	0	NA	NA	NA	25	12	492	166	167	240	111	115	10	3	0	0.02	0.018	0
.	19.01.15-16.38.51-1-203517	282	94	94	18	0	14	531	86	86	0	0	NA	NA	NA	83	78	530	184	177	273	131	127	255	36	21	0.481	0.196	0.119
.	19.01.15-16.38.59-1-203540	92	3	3	0	0	0	490	2	2	0	0	NA	NA	NA	30	41	511	172	171	254	120	116	6	0	0	0.012	0	0
.	19.01.15-16.39.05-1-203545	32	1	1	1	0	1	0	0	0	0	0	NA	NA	NA	7	8	494	165	162	0	0	0	0	3	0	0	0.018	0
.	19.01.15-16.39.09-1-203546	216	14	14	3	0	2	520	12	12	0	0	NA	NA	NA	65	74	529	181	177	270	127	123	34	5	2	0.064	0.028	0.011
.	19.01.15-16.39.13-1-203547	91	10	10	1	0	1	490	9	9	0	0	NA	NA	NA	24	33	511	169	166	255	120	115	33	2	0	0.065	0.012	0
.	19.01.15-16.39.23-1-203549	209	18	18	7	0	3	526	16	16	0	0	NA	NA	NA	75	74	534	175	178	275	123	128	34	18	12	0.064	0.103	0.067
.	19.01.15-16.39.25-1-203550	113	8	8	1	0	0	496	7	7	0	0	NA	NA	NA	41	44	511	176	170	256	125	115	20	6	0	0.039	0.034	0
.	19.01.15-16.39.32-1-203558	38	1	1	0	0	0	0	0	0	0	0	NA	NA	NA	7	14	497	163	167	0	0	0	4	0	0	0.008	0	0
.	19.01.15-16.39.36-1-203559	117	8	8	1	0	1	493	7	7	0	0	NA	NA	NA	25	43	518	170	168	262	116	115	18	1	3	0.035	0.006	0.018
.	19.01.15-16.39.37-1-203560	57	2	2	0	0	0	49	1	1	0	0	NA	NA	NA	24	23	496	167	173	27	13	9	2	0	0	0.004	0	0
.	19.01.15-16.39.46-1-203564	476	106	106	17	0	14	570	97	97	0	0	NA	NA	NA	127	121	559	191	184	298	137	135	249	41	16	0.445	0.215	0.087
.	19.01.15-16.39.46-1-203567	87	6	6	1	0	1	472	5	5	0	0	NA	NA	NA	26	25	501	171	166	243	117	112	16	0	0	0.032	0	0
.	19.01.15-16.39.51-1-203573	89	5	5	3	0	3	494	4	4	0	0	NA	NA	NA	25	41	509	172	173	255	119	120	3	0	13	0.006	0	0.075
.	19.01.15-16.40.02-1-203599	122	7	7	1	0	1	493	6	6	0	0	NA	NA	NA	38	39	507	173	172	254	121	118	24	0	4	0.047	0	0.023
.	19.01.15-16.40.06-1-203603	90	4	4	1	0	1	484	3	3	0	0	NA	NA	NA	32	37	511	167	172	252	114	118	12	0	0	0.023	0	0
.	19.01.15-16.40.06-1-203604	463	57	57	20	0	14	574	53	53	0	0	NA	NA	NA	130	124	561	186	190	300	134	140	158	22	15	0.282	0.118	0.079
.	19.01.15-16.40.07-1-203606	157	14	14	3	0	2	502	12	12	0	0	NA	NA	NA	43	45	517	167	174	264	116	122	19	13	0	0.037	0.078	0
.	19.01.15-16.40.20-1-203607	184	23	23	7	0	7	524	22	22	0	0	NA	NA	NA	48	76	526	181	182	269	127	128	67	18	3	0.127	0.099	0.016
.	19.01.15-16.40.21-1-203608	90	3	3	1	0	1	479	2	2	0	0	NA	NA	NA	36	24	506	167	164	252	114	113	15	0	0	0.03	0	0
.	19.01.15-16.40.32-1-203609	353	108	108	22	0	18	552	96	96	0	0	NA	NA	NA	96	103	553	179	184	294	126	132	252	42	26	0.456	0.235	0.141
.	19.01.15-16.40.34-1-203610	35	1	1	0	0	0	0	0	0	0	0	NA	NA	NA	19	10	494	166	163	0	0	0	0	0	1	0	0	0.006
.	19.01.15-16.40.34-1-203611	31	1	1	0	0	0	0	0	0	0	0	NA	NA	NA	5	8	492	165	164	0	0	0	1	0	0	0.002	0	0
.	19.01.15-16.40.36-1-203617	322	60	60	14	0	11	547	55	55	0	0	NA	NA	NA	97	108	566	183	172	301	127	119	119	34	19	0.21	0.186	0.11
.	19.01.15-16.40.36-1-203618	350	107	107	23	0	17	556	101	101	0	0	NA	NA	NA	106	110	549	183	191	289	129	138	228	47	23	0.415	0.257	0.12
.	19.01.15-16.40.37-1-203619	467	139	139	43	0	38	586	130	130	0	0	NA	NA	NA	119	155	584	191	193	314	133	139	298	74	51	0.51	0.387	0.264
.	19.01.15-16.40.57-1-203650	87	5	5	3	0	3	484	4	4	0	0	NA	NA	NA	28	28	505	168	168	256	113	115	5	8	6	0.01	0.048	0.036
.	19.01.15-16.41.15-1-203655	214	14	14	6	0	5	512	12	12	0	0	NA	NA	NA	72	57	524	171	175	268	122	122	44	4	1	0.084	0.023	0.006
.	19.01.15-16.41.20-1-203656	59	2	2	1	0	1	100	1	1	0	0	NA	NA	NA	12	18	499	167	165	50	32	18	4	1	0	0.008	0.006	0
.	19.01.15-16.41.28-1-203665	56	2	2	0	0	0	101	1	1	0	0	NA	NA	NA	14	18	496	171	164	49	30	22	1	0	3	0.002	0	0.018
.	19.01.15-16.41.35-1-203666	471	98	98	29	0	23	572	91	91	0	0	NA	NA	NA	137	129	572	190	180	311	135	126	206	44	38	0.36	0.232	0.211
.	19.01.15-16.41.41-1-203670	519	103	103	21	0	15	592	95	95	0	0	NA	NA	NA	143	153	578	198	190	316	141	135	261	49	37	0.452	0.247	0.195
.	19.01.15-16.41.41-1-203671	89	4	4	3	0	3	488	3	3	0	0	NA	NA	NA	34	34	504	172	171	249	119	120	12	0	3	0.024	0	0.018
.	19.01.15-16.41.56-1-203699	412	65	65	20	0	13	568	62	62	0	0	NA	NA	NA	146	131	556	195	193	291	138	139	205	28	9	0.369	0.144	0.047
.	19.01.15-16.42.16-1-203705	434	105	105	30	0	20	553	100	100	0	0	NA	NA	NA	112	103	554	179	183	295	129	129	252	49	43	0.455	0.274	0.235
.	19.01.15-16.42.16-1-203706	263	38	38	11	0	9	537	36	36	0	0	NA	NA	NA	88	88	538	181	182	280	128	129	85	38	7	0.158	0.21	0.038
.	19.01.15-16.43.17-1-203743	137	9	9	2	0	2	492	7	7	0	0	NA	NA	NA	41	38	517	169	165	261	117	114	18	9	0	0.035	0.053	0
.	19.01.15-16.43.18-1-203744	38	1	1	1	0	1	0	0	0	0	0	NA	NA	NA	14	11	494	166	164	0	0	0	1	0	0	0.002	0	0
.	19.01.15-16.43.21-1-203745	86	7	7	3	0	2	486	6	6	0	0	NA	NA	NA	24	30	506	167	170	254	115	117	20	8	2	0.04	0.048	0.012
.	19.01.15-16.43.41-1-203757	35	1	1	0	0	0	0	0	0	0	0	NA	NA	NA	12	14	496	165	166	0	0	0	0	2	0	0	0.012	0
.	19.01.15-16.43.44-1-203758	88	3	3	0	0	0	476	2	2	0	0	NA	NA	NA	31	24	504	167	166	250	115	111	6	1	0	0.012	0.006	0
.	19.01.15-16.43.47-1-203761	31	1	1	1	0	1	0	0	0	0	0	NA	NA	NA	6	7	491	165	164	0	0	0	0	0	1	0	0	0.006
.	19.01.15-16.43.49-1-203764	503	105	105	28	0	21	600	96	96	0	0	NA	NA	NA	135	150	572	202	189	315	147	138	266	32	36	0.465	0.158	0.19
.	19.01.15-16.43.51-1-203767	347	102	102	19	0	15	536	89	89	0	0	NA	NA	NA	101	87	538	179	183	281	123	132	228	39	20	0.424	0.218	0.109
.	19.01.15-16.43.54-1-203786	34	1	1	1	0	1	0	0	0	0	0	NA	NA	NA	5	14	496	168	163	0	0	0	0	0	0	0	0	0
.	19.01.15-16.43.57-1-203790	62	4	4	0	0	0	483	3	3	0	0	NA	NA	NA	15	26	505	170	164	250	120	113	3	0	4	0.006	0	0.024
.	19.01.15-16.43.59-1-203792	378	37	37	9	0	8	563	31	31	0	0	NA	NA	NA	99	118	562	195	174	303	138	122	72	16	9	0.128	0.082	0.052
.	19.01.15-16.44.01-1-203793	86	7	7	2	0	1	482	5	5	0	0	NA	NA	NA	32	34	508	168	171	251	115	116	13	5	2	0.026	0.03	0.012
.	19.01.15-16.44.10-1-203798	332	80	80	20	0	18	548	75	75	0	0	NA	NA	NA	105	99	545	179	188	289	125	134	215	35	20	0.394	0.196	0.106
.	19.01.15-16.44.12-1-203799	31	1	1	0	0	0	0	0	0	0	0	NA	NA	NA	6	6	492	163	164	0	0	0	1	0	0	0.002	0	0
.	19.01.15-16.44.16-1-203800	209	16	16	2	0	2	515	14	14	0	0	NA	NA	NA	66	68	528	176	177	270	121	124	38	14	0	0.072	0.08	0
.	19.01.15-16.44.21-1-203802	34	1	1	1	0	1	0	0	0	0	0	NA	NA	NA	11	9	493	165	164	0	0	0	0	0	0	0	0	0
.	19.01.15-16.44.25-1-203803	68	4	4	2	0	2	473	2	2	0	0	NA	NA	NA	27	24	501	167	169	243	113	117	11	0	5	0.022	0	0.03
.	19.01.15-16.44.37-1-203804	64	3	3	0	0	0	478	2	2	0	0	NA	NA	NA	34	20	501	168	164	249	116	113	13	0	0	0.026	0	0
.	19.01.15-16.44.39-1-203805	467	113	113	33	0	26	588	107	107	0	0	NA	NA	NA	124	146	574	193	192	309	141	138	265	38	26	0.462	0.197	0.135
.	19.01.15-16.44.48-1-203812	89	8	8	2	0	2	482	6	6	0	0	NA	NA	NA	31	34	511	169	167	253	117	112	28	0	3	0.055	0	0.018
.	19.01.15-16.44.52-1-203816	33	1	1	0	0	0	0	0	0	0	0	NA	NA	NA	7	8	493	164	164	0	0	0	0	0	0	0	0	0
.	19.01.15-16.44.54-1-203836	290	60	60	13	0	7	536	56	56	0	0	NA	NA	NA	90	86	546	176	177	288	123	125	143	28	9	0.262	0.159	0.051
.	19.01.15-16.44.57-1-203839	410	107	107	23	0	18	552	101	101	0	0	NA	NA	NA	99	104	548	188	181	292	131	129	265	45	20	0.484	0.239	0.11
.	19.01.15-16.45.06-1-203844	506	78	78	35	0	25	580	70	70	0	0	NA	NA	NA	148	138	567	198	186	305	145	130	238	43	16	0.42	0.217	0.086
.	19.01.15-16.45.12-1-203846	37	1	1	0	0	0	0	0	0	0	0	NA	NA	NA	13	10	493	166	164	0	0	0	0	0	1	0	0	0.006
.	19.01.15-16.45.15-1-203848	324	93	93	28	0	22	535	87	87	0	0	NA	NA	NA	93	88	535	187	179	274	135	126	271	25	18	0.507	0.134	0.101
.	19.01.15-16.45.58-1-203887	31	1	1	0	0	0	0	0	0	0	0	NA	NA	NA	7	15	498	168	162	0	0	0	0	0	0	0	0	0
.	19.01.15-16.46.00-1-203888	84	5	5	0	0	0	479	4	4	0	0	NA	NA	NA	21	25	503	168	167	248	117	114	8	0	3	0.016	0	0.018
.	19.01.15-16.46.04-1-203892	117	5	5	1	0	1	484	4	4	0	0	NA	NA	NA	38	36	507	170	172	253	114	117	6	1	9	0.012	0.006	0.052
.	19.01.15-16.46.18-1-203894	146	12	12	1	0	1	497	11	11	0	0	NA	NA	NA	50	47	516	173	171	259	119	119	32	9	0	0.062	0.052	0
.	19.01.15-16.46.19-1-203895	435	53	53	15	0	13	590	46	46	0	0	NA	NA	NA	134	140	568	193	192	313	137	140	152	27	7	0.268	0.14	0.036
.	19.01.15-16.46.19-1-203896	68	2	2	1	0	1	471	1	1	0	0	NA	NA	NA	16	20	500	166	167	246	111	114	6	0	0	0.012	0	0
.	19.01.15-16.46.31-1-203898	35	1	1	1	0	1	0	0	0	0	0	NA	NA	NA	13	9	493	163	166	0	0	0	0	2	0	0	0.012	0
.	19.01.15-16.46.35-1-203899	126	7	7	2	0	2	483	3	3	0	0	NA	NA	NA	47	41	513	173	168	254	115	114	23	4	0	0.045	0.023	0
.	19.01.15-16.46.36-1-203906	35	1	1	1	0	1	0	0	0	0	0	NA	NA	NA	8	10	492	168	163	0	0	0	1	0	0	0.002	0	0
.	19.01.15-16.46.39-1-203907	293	29	29	8	0	6	542	26	26	0	0	NA	NA	NA	85	95	548	178	182	288	125	129	66	7	9	0.12	0.039	0.049
.	19.01.15-16.46.39-1-203908	95	8	8	3	0	2	486	6	6	0	0	NA	NA	NA	33	29	504	171	167	248	121	117	31	3	0	0.062	0.018	0
.	19.01.15-16.46.54-1-203937	239	35	35	7	0	5	517	34	34	0	0	NA	NA	NA	71	66	525	176	178	265	126	126	86	29	16	0.164	0.165	0.09
.	19.01.15-16.46.57-1-203941	392	42	42	14	0	11	541	40	40	0	0	NA	NA	NA	101	96	540	185	184	286	127	128	101	7	14	0.187	0.038	0.076
.	19.01.15-16.47.08-1-203946	278	17	17	8	0	7	529	15	15	0	0	NA	NA	NA	88	76	527	180	182	276	123	130	33	12	2	0.063	0.067	0.011
.	19.01.15-16.47.17-1-203947	320	65	65	14	0	11	540	62	62	0	0	NA	NA	NA	90	89	542	179	181	287	125	128	152	31	10	0.28	0.173	0.055
.	19.01.15-16.47.29-1-203955	278	29	29	5	0	4	528	26	26	0	0	NA	NA	NA	74	85	544	176	178	281	123	124	61	18	15	0.112	0.102	0.084
.	19.01.15-16.47.34-1-203956	154	17	17	2	0	2	509	13	13	0	0	NA	NA	NA	43	57	524	173	173	268	117	124	40	6	0	0.076	0.035	0
.	19.01.15-16.47.34-1-203957	268	63	63	16	0	10	546	55	55	0	0	NA	NA	NA	71	101	556	181	177	294	127	125	195	24	16	0.351	0.133	0.09
.	19.01.15-16.48.06-1-203994	121	7	7	2	0	2	481	5	5	0	0	NA	NA	NA	36	29	505	169	168	252	115	114	5	0	4	0.01	0	0.024
.	19.01.15-16.48.21-1-203995	416	86	86	27	0	18	552	82	82	0	0	NA	NA	NA	117	108	559	185	177	299	128	125	235	31	24	0.42	0.168	0.136
.	19.01.15-16.48.23-1-203996	30	1	1	1	0	1	0	0	0	0	0	NA	NA	NA	9	8	489	168	164	0	0	0	3	0	0	0.006	0	0
.	19.01.15-16.48.26-1-203997	331	49	49	14	0	13	565	46	46	0	0	NA	NA	NA	106	104	553	181	183	302	131	132	122	12	8	0.221	0.066	0.044
.	19.01.15-16.48.28-1-203998	206	13	13	1	0	1	527	11	11	0	0	NA	NA	NA	68	85	548	175	175	284	121	122	40	2	0	0.073	0.011	0
.	19.01.15-16.48.30-1-203999	303	130	130	31	0	23	539	123	123	0	0	NA	NA	NA	75	95	542	186	180	282	131	126	280	41	32	0.517	0.22	0.178
.	19.01.15-16.48.35-1-204004	34	1	1	1	0	1	0	0	0	0	0	NA	NA	NA	10	6	490	164	165	0	0	0	3	0	0	0.006	0	0
.	19.01.15-16.48.37-1-204005	385	45	45	9	0	7	550	41	41	0	0	NA	NA	NA	112	100	548	186	179	287	135	128	101	28	8	0.184	0.151	0.045
.	19.01.15-16.48.42-1-204009	348	104	104	32	0	22	551	95	95	0	0	NA	NA	NA	93	104	556	181	180	294	129	128	274	55	19	0.493	0.304	0.106
.	19.01.15-16.48.57-1-204038	212	20	20	11	0	8	531	17	17	0	0	NA	NA	NA	61	79	532	181	179	277	128	126	55	13	6	0.103	0.072	0.034
.	19.01.15-16.49.02-1-204040	216	25	25	5	0	5	512	21	21	0	0	NA	NA	NA	49	61	520	184	170	262	129	121	66	1	1	0.127	0.005	0.006
.	19.01.15-16.49.30-1-204052	210	17	17	3	0	3	520	15	15	0	0	NA	NA	NA	58	72	529	179	177	269	125	126	25	15	3	0.047	0.084	0.017
.	19.01.15-16.49.34-1-204053	87	3	3	1	0	1	487	2	2	0	0	NA	NA	NA	39	34	513	167	167	257	117	113	0	6	5	0	0.036	0.03
.	19.01.15-16.49.37-1-204054	159	12	12	2	0	1	499	10	10	0	0	NA	NA	NA	42	46	512	173	174	258	119	122	46	3	7	0.09	0.017	0.04
.	19.01.15-16.49.38-1-204055	465	128	128	40	0	34	566	121	121	0	0	NA	NA	NA	125	126	557	191	191	295	136	135	276	71	42	0.496	0.372	0.22
.	19.01.15-16.49.40-1-204059	354	64	64	16	0	11	558	61	61	0	0	NA	NA	NA	100	108	547	182	192	291	128	139	178	23	19	0.325	0.126	0.099
.	19.01.15-16.49.46-1-204061	261	72	72	21	0	14	531	66	66	0	0	NA	NA	NA	89	84	545	180	172	284	127	120	180	39	21	0.33	0.217	0.122
.	19.01.15-16.50.02-1-204097	151	10	10	1	0	1	496	8	8	0	0	NA	NA	NA	47	36	504	167	178	255	117	124	22	0	6	0.044	0	0.034
.	19.01.15-16.50.05-1-204100	295	76	76	20	0	19	543	70	70	0	0	NA	NA	NA	82	94	552	181	174	292	130	121	202	22	11	0.366	0.122	0.063
.	19.01.15-16.50.14-1-204103	467	101	101	25	0	21	557	92	92	0	0	NA	NA	NA	122	114	563	177	187	300	123	134	259	34	17	0.46	0.192	0.091
.	19.01.15-16.50.28-1-204104	487	76	76	30	0	21	572	67	67	0	0	NA	NA	NA	137	120	557	184	192	300	132	140	255	32	5	0.458	0.174	0.026
.	19.01.15-16.50.44-1-204113	254	15	15	3	0	2	519	11	11	0	0	NA	NA	NA	75	70	531	181	171	274	127	118	26	14	0	0.049	0.077	0
.	19.01.15-16.51.01-1-204142	60	2	2	0	0	0	480	1	1	0	0	NA	NA	NA	22	31	508	166	170	254	113	113	1	2	0	0.002	0.012	0
.	19.01.15-16.51.14-1-204146	32	1	1	0	0	0	0	0	0	0	0	NA	NA	NA	10	5	491	165	162	0	0	0	0	0	0	0	0	0
.	19.01.15-16.51.15-1-204147	33	1	1	0	0	0	0	0	0	0	0	NA	NA	NA	5	11	496	166	162	0	0	0	0	0	1	0	0	0.006
.	19.01.15-16.51.15-1-204148	64	2	2	0	0	0	302	1	1	0	0	NA	NA	NA	20	21	503	164	167	152	80	70	0	0	1	0	0	0.006
.	19.01.15-16.51.17-1-204149	176	11	11	5	0	4	496	10	10	0	0	NA	NA	NA	58	45	513	177	168	259	120	117	45	3	3	0.088	0.017	0.018
.	19.01.15-16.51.17-1-204150	128	11	11	5	0	4	493	9	9	0	0	NA	NA	NA	36	40	513	169	171	258	117	118	34	6	5	0.066	0.036	0.029
.	19.01.15-16.51.18-1-204151	30	1	1	0	0	0	0	0	0	0	0	NA	NA	NA	12	10	497	163	163	0	0	0	0	0	2	0	0	0.012
.	19.01.15-16.51.20-1-204152	35	1	1	0	0	0	0	0	0	0	0	NA	NA	NA	5	14	495	165	167	0	0	0	0	0	0	0	0	0
.	19.01.15-16.51.23-1-204154	58	2	2	0	0	0	101	1	1	0	0	NA	NA	NA	21	17	497	165	168	51	23	27	3	0	3	0.006	0	0.018
.	19.01.15-16.51.27-1-204155	32	1	1	0	0	0	0	0	0	0	0	NA	NA	NA	8	7	494	164	162	0	0	0	1	0	0	0.002	0	0
.	19.01.15-16.51.29-1-204156	32	1	1	0	0	0	0	0	0	0	0	NA	NA	NA	12	6	492	164	163	0	0	0	2	0	0	0.004	0	0
.	19.01.15-16.51.45-1-204167	189	8	8	0	0	0	520	5	5	0	0	NA	NA	NA	51	66	535	172	172	279	120	121	39	5	0	0.073	0.029	0
.	19.01.15-16.52.00-1-204196	238	10	10	5	0	4	528	9	9	0	0	NA	NA	NA	57	81	538	174	182	280	119	129	50	4	0	0.093	0.023	0
.	19.01.15-16.52.07-1-204276	58	2	2	0	0	0	473	1	1	0	0	NA	NA	NA	20	19	499	167	166	244	116	113	2	0	3	0.004	0	0.018
.	19.01.15-16.52.09-1-204277	86	3	3	0	0	0	482	2	2	0	0	NA	NA	NA	27	26	503	168	168	251	115	116	12	3	0	0.024	0.018	0
.	19.01.15-16.52.13-1-204278	394	105	105	24	0	19	547	95	95	0	0	NA	NA	NA	112	96	547	181	181	288	128	131	233	46	25	0.426	0.254	0.138
.	19.01.15-16.52.18-1-204279	36	1	1	0	0	0	0	0	0	0	0	NA	NA	NA	12	17	498	167	165	0	0	0	0	0	0	0	0	0
.	19.01.15-16.52.25-1-204280	473	112	112	28	0	22	593	102	102	0	0	NA	NA	NA	130	150	576	196	191	314	144	135	290	43	29	0.503	0.219	0.152
.	19.01.15-16.52.28-1-204281	120	4	4	1	0	1	487	3	3	0	0	NA	NA	NA	35	33	501	173	172	249	120	118	8	1	5	0.016	0.006	0.029
.	19.01.15-16.52.29-1-204282	174	15	15	5	0	5	507	11	11	0	0	NA	NA	NA	46	60	527	175	171	269	120	118	34	1	8	0.065	0.006	0.047
.	19.01.15-16.52.39-1-204284	345	102	102	27	0	19	518	95	95	0	0	NA	NA	NA	89	69	522	182	178	269	127	122	215	26	41	0.412	0.143	0.23
.	19.01.15-16.52.40-1-204288	118	12	12	1	0	1	485	10	10	0	0	NA	NA	NA	42	40	510	170	173	253	114	118	28	2	6	0.055	0.012	0.035
.	19.01.15-16.52.40-1-204289	89	4	4	0	0	0	486	3	3	0	0	NA	NA	NA	38	35	508	173	167	252	118	116	9	3	0	0.018	0.017	0
.	19.01.15-16.52.42-1-204290	331	80	80	17	0	13	542	75	75	0	0	NA	NA	NA	97	93	544	185	177	290	130	122	224	31	8	0.412	0.168	0.045
.	19.01.15-16.52.50-1-204296	58	4	4	1	0	1	347	3	3	0	0	NA	NA	NA	11	14	496	167	164	182	84	81	6	0	0	0.012	0	0
.	19.01.15-16.52.55-1-204317	319	42	42	11	0	8	561	40	40	0	0	NA	NA	NA	98	109	557	185	180	299	133	129	148	20	0	0.266	0.108	0
.	19.01.15-16.52.55-1-204318	120	5	5	0	0	0	485	4	4	0	0	NA	NA	NA	51	39	507	173	172	250	119	116	9	2	3	0.018	0.012	0.017
.	19.01.15-16.53.02-1-204322	153	12	12	1	0	0	492	11	11	0	0	NA	NA	NA	47	42	517	170	168	257	117	118	26	5	4	0.05	0.029	0.024
.	19.01.15-16.53.03-1-204324	33	1	1	0	0	0	0	0	0	0	0	NA	NA	NA	9	8	493	165	163	0	0	0	0	0	2	0	0	0.012
.	19.01.15-16.53.06-1-204328	407	103	103	27	0	19	562	94	94	0	0	NA	NA	NA	142	118	564	184	183	306	129	127	271	52	17	0.48	0.283	0.093
.	19.01.15-16.53.11-1-204329	441	85	85	23	0	15	571	75	75	0	0	NA	NA	NA	122	123	562	185	189	307	129	135	208	46	18	0.37	0.249	0.095
.	19.01.15-16.53.23-1-204330	32	1	1	1	0	1	0	0	0	0	0	NA	NA	NA	11	5	491	165	162	0	0	0	0	0	0	0	0	0
.	19.01.15-16.53.29-1-204331	377	52	52	19	0	16	548	49	49	0	0	NA	NA	NA	101	106	548	183	188	288	128	132	158	10	26	0.288	0.055	0.138
.	19.01.15-16.53.57-1-204370	609	116	116	31	0	24	585	105	105	0	0	NA	NA	NA	134	139	580	183	189	320	130	135	337	40	5	0.581	0.219	0.026
.	19.01.15-16.54.28-1-204376	267	50	50	13	0	12	524	49	49	0	0	NA	NA	NA	71	81	541	170	183	280	117	127	127	31	14	0.235	0.182	0.077
.	19.01.15-16.54.33-1-204377	57	2	2	0	0	0	0	0	0	0	0	NA	NA	NA	14	16	495	169	165	0	0	0	3	0	0	0.006	0	0
.	19.01.15-16.54.37-1-204378	62	5	5	0	0	0	476	4	4	0	0	NA	NA	NA	26	23	503	166	167	246	114	116	21	0	0	0.042	0	0
.	19.01.15-16.54.51-1-204388	60	2	2	0	0	0	398	0	0	0	0	NA	NA	NA	13	10	495	164	164	207	92	99	0	4	0	0	0.024	0
.	19.01.15-16.55.03-1-204412	56	2	2	0	0	0	52	1	1	0	0	NA	NA	NA	18	18	498	165	168	21	17	14	0	0	4	0	0	0.024
.	19.01.15-16.55.08-1-204416	442	142	142	30	0	23	547	129	129	0	0	NA	NA	NA	125	106	554	181	184	293	125	129	340	55	31	0.614	0.304	0.168
.	19.01.15-16.55.09-1-204417	231	8	8	1	0	1	503	7	7	0	0	NA	NA	NA	76	55	518	177	173	263	120	120	19	7	4	0.037	0.04	0.023
.	19.01.15-16.55.11-1-204418	351	50	50	9	0	7	559	46	46	0	0	NA	NA	NA	86	106	550	182	187	294	130	135	163	14	14	0.296	0.077	0.075
.	19.01.15-16.55.17-1-204419	357	122	122	30	0	22	539	114	114	0	0	NA	NA	NA	73	93	550	174	182	292	122	125	256	60	33	0.465	0.345	0.181
.	19.01.15-16.55.24-1-204420	205	24	24	6	0	5	521	18	18	0	0	NA	NA	NA	62	74	535	175	177	277	121	123	49	5	7	0.092	0.029	0.04
.	19.01.15-16.55.27-1-204421	145	13	13	4	0	4	499	11	11	0	0	NA	NA	NA	50	57	518	176	176	257	123	119	38	0	8	0.073	0	0.045
.	19.01.15-16.55.30-1-204422	61	2	2	1	0	1	248	1	1	0	0	NA	NA	NA	18	18	497	168	166	128	62	58	2	0	0	0.004	0	0
.	19.01.15-16.55.39-1-204431	31	1	1	0	0	0	0	0	0	0	0	NA	NA	NA	6	6	492	163	164	0	0	0	0	0	0	0	0	0
.	19.01.15-16.55.41-1-204435	321	97	97	23	0	17	539	89	89	0	0	NA	NA	NA	92	88	536	184	181	280	130	129	280	24	17	0.522	0.13	0.094
.	19.01.15-16.55.58-1-204463	431	102	102	25	0	21	551	92	92	0	0	NA	NA	NA	121	103	553	188	175	294	133	124	213	54	34	0.385	0.287	0.194
.	19.01.15-16.56.00-1-204464	94	13	13	3	0	3	482	12	12	0	0	NA	NA	NA	43	37	508	167	175	246	114	122	22	0	5	0.043	0	0.029
.	19.01.15-16.56.06-1-204469	121	4	4	1	0	1	489	3	3	0	0	NA	NA	NA	46	35	507	169	172	254	116	119	20	2	0	0.039	0.012	0
.	19.01.15-16.56.22-1-204470	64	2	2	0	0	0	484	1	1	0	0	NA	NA	NA	27	31	507	173	164	251	120	113	0	9	0	0	0.052	0
.	19.01.15-16.56.23-1-204472	35	1	1	0	0	0	0	0	0	0	0	NA	NA	NA	11	10	498	163	162	0	0	0	4	0	0	0.008	0	0
.	19.01.15-16.56.25-1-204473	299	129	129	41	0	34	539	117	117	0	0	NA	NA	NA	77	90	542	176	185	283	125	131	262	73	22	0.483	0.415	0.119
.	19.01.15-16.56.33-1-204474	431	104	104	28	0	20	549	94	94	0	0	NA	NA	NA	121	104	540	189	188	281	134	134	244	57	24	0.452	0.302	0.128
.	19.01.15-16.56.34-1-204475	198	16	16	2	0	2	501	15	15	0	0	NA	NA	NA	49	51	520	176	168	264	124	113	45	1	2	0.087	0.006	0.012
.	19.01.15-16.56.41-1-204485	34	1	1	0	0	0	0	0	0	0	0	NA	NA	NA	12	9	495	165	162	0	0	0	0	0	0	0	0	0
.	19.01.15-16.56.43-1-204486	124	4	4	1	0	1	481	3	3	0	0	NA	NA	NA	37	30	510	166	167	252	113	116	11	0	1	0.022	0	0.006
.	19.01.15-16.56.57-1-204515	408	91	91	26	0	19	561	83	83	0	0	NA	NA	NA	98	113	565	176	185	304	125	132	239	44	10	0.423	0.25	0.054
.	19.01.15-16.57.07-1-204520	64	3	3	1	0	1	477	2	2	0	0	NA	NA	NA	15	22	505	166	164	253	112	112	0	9	0	0	0.054	0
.	19.01.15-16.57.21-1-204521	62	2	2	0	0	0	475	0	0	0	0	NA	NA	NA	32	24	500	170	167	245	115	115	3	3	0	0.006	0.018	0
.	19.01.15-16.57.33-1-204529	94	5	5	0	0	0	494	3	3	0	0	NA	NA	NA	28	39	511	168	173	257	118	119	6	0	1	0.012	0	0.006
.	19.01.15-16.57.40-1-204534	118	7	7	4	0	3	503	6	6	0	0	NA	NA	NA	37	50	520	175	168	263	123	117	21	1	0	0.04	0.006	0
.	19.01.15-16.57.41-1-204535	214	43	43	11	0	9	509	37	37	0	0	NA	NA	NA	62	62	524	167	184	266	113	130	105	24	8	0.2	0.144	0.043
.	19.01.15-16.57.52-1-204543	297	92	92	29	0	22	509	84	84	0	0	NA	NA	NA	86	64	530	174	173	274	117	118	227	26	26	0.428	0.149	0.15
.	19.01.15-16.57.52-1-204544	202	9	9	2	0	2	504	8	8	0	0	NA	NA	NA	59	58	526	171	174	267	118	119	10	3	10	0.019	0.018	0.057
.	19.01.15-16.57.59-1-204565	121	16	16	2	0	1	483	15	15	0	0	NA	NA	NA	37	34	511	167	169	254	114	115	32	10	3	0.063	0.06	0.018
.	19.01.15-16.58.15-1-204571	216	26	26	7	0	6	518	24	24	0	0	NA	NA	NA	44	66	532	173	174	273	122	123	50	7	18	0.094	0.04	0.103
.	19.01.15-16.58.16-1-204572	147	23	23	4	0	3	499	19	19	0	0	NA	NA	NA	37	46	514	172	173	259	120	120	28	11	7	0.054	0.064	0.04
.	19.01.15-16.58.26-1-204573	333	90	90	24	0	18	534	84	84	0	0	NA	NA	NA	87	79	537	174	181	282	122	130	206	45	26	0.384	0.259	0.144
.	19.01.15-16.58.46-1-204582	434	49	49	15	0	11	561	46	46	0	0	NA	NA	NA	111	113	558	186	182	297	135	129	78	32	12	0.14	0.172	0.066
.	19.01.15-16.58.49-1-204587	124	9	9	3	0	3	490	8	8	0	0	NA	NA	NA	36	35	509	166	173	256	114	120	24	3	0	0.047	0.018	0
.	19.01.15-16.58.50-1-204588	100	9	9	0	0	0	483	7	7	0	0	NA	NA	NA	33	28	507	166	168	253	113	117	23	1	4	0.045	0.006	0.024
.	19.01.15-16.59.03-1-204614	422	88	88	33	0	23	562	80	80	0	0	NA	NA	NA	109	116	557	180	192	297	128	137	240	30	18	0.431	0.167	0.094
.	19.01.15-16.59.10-1-204617	96	5	5	1	0	1	483	4	4	0	0	NA	NA	NA	37	35	508	172	168	253	117	113	12	5	2	0.024	0.029	0.012
.	19.01.15-16.59.11-1-204618	31	1	1	0	0	0	0	0	0	0	0	NA	NA	NA	11	4	491	164	162	0	0	0	2	0	0	0.004	0	0
.	19.01.15-16.59.12-1-204619	30	1	1	1	0	1	0	0	0	0	0	NA	NA	NA	4	2	488	163	164	0	0	0	0	5	0	0	0.031	0
.	19.01.15-16.59.13-1-204620	97	3	3	1	0	1	480	2	2	0	0	NA	NA	NA	22	24	498	173	166	243	122	115	9	0	0	0.018	0	0
.	19.01.15-16.59.13-1-204621	113	18	18	4	0	4	488	17	17	0	0	NA	NA	NA	36	37	515	170	165	261	115	112	21	6	10	0.041	0.035	0.061
.	19.01.15-16.59.16-1-204622	174	11	11	4	0	3	506	10	10	0	0	NA	NA	NA	38	47	519	171	170	266	120	120	25	12	9	0.048	0.07	0.053
.	19.01.15-16.59.27-1-204624	270	70	70	23	0	16	530	62	62	0	0	NA	NA	NA	67	74	526	177	184	272	126	132	164	24	35	0.312	0.136	0.19
.	19.01.15-16.59.30-1-204625	451	79	79	23	0	19	579	73	73	0	0	NA	NA	NA	124	137	579	187	184	314	135	130	169	46	35	0.292	0.246	0.19
.	19.01.15-16.59.42-1-204636	320	82	82	20	0	16	526	74	74	0	0	NA	NA	NA	84	81	540	178	176	277	124	125	208	29	22	0.385	0.163	0.125
.	19.01.15-17.00.22-1-204673	63	3	3	1	0	1	473	2	2	0	0	NA	NA	NA	19	21	500	166	168	245	112	116	1	5	0	0.002	0.03	0
.	19.01.15-17.00.28-1-204674	118	13	13	3	0	3	492	12	12	0	0	NA	NA	NA	40	37	511	168	171	257	115	120	17	3	15	0.033	0.018	0.088
.	19.01.15-17.00.34-1-204675	380	107	107	37	0	31	548	94	94	0	0	NA	NA	NA	91	107	557	183	180	290	130	128	244	50	22	0.438	0.273	0.122
.	19.01.15-17.00.46-1-204685	204	28	28	5	0	4	511	24	24	0	0	NA	NA	NA	60	59	518	174	180	262	122	127	66	13	2	0.127	0.075	0.011
.	19.01.15-17.01.10-1-204786	206	25	25	4	0	3	527	23	23	0	0	NA	NA	NA	59	77	540	174	176	279	122	126	51	16	4	0.094	0.092	0.023
.	19.01.15-17.01.29-1-204788	124	8	8	4	0	3	488	7	7	0	0	NA	NA	NA	42	33	505	172	169	256	117	115	16	5	4	0.032	0.029	0.024
.	19.01.15-17.01.33-1-204789	330	77	77	24	0	22	519	71	71	0	0	NA	NA	NA	89	72	530	173	182	270	123	126	203	26	27	0.383	0.15	0.148
.	19.01.15-17.01.38-1-204797	262	11	11	1	0	1	531	10	10	0	0	NA	NA	NA	68	81	533	182	179	276	129	126	30	5	0	0.056	0.027	0
.	19.01.15-17.01.52-1-204809	63	2	2	2	0	2	483	1	1	0	0	NA	NA	NA	25	28	500	172	169	248	120	115	0	0	7	0	0	0.041
.	19.01.15-17.01.55-1-204827	58	2	2	0	0	0	150	1	1	0	0	NA	NA	NA	23	10	493	164	166	77	36	37	4	0	0	0.008	0	0
.	19.01.15-17.01.58-1-204831	550	110	110	31	0	23	598	104	104	0	0	NA	NA	NA	139	151	583	186	195	325	132	141	292	50	22	0.501	0.269	0.113
.	19.01.15-17.02.01-1-204832	465	104	104	26	0	21	579	97	97	0	0	NA	NA	NA	121	126	558	195	186	297	146	136	237	43	32	0.425	0.221	0.172
.	19.01.15-17.02.01-1-204833	260	15	15	2	0	1	526	12	12	0	0	NA	NA	NA	84	76	529	183	177	273	127	126	37	2	5	0.07	0.011	0.028
.	19.01.15-17.02.02-1-204835	33	1	1	0	0	0	0	0	0	0	0	NA	NA	NA	10	5	491	164	163	0	0	0	0	0	0	0	0	0
.	19.01.15-17.02.03-1-204838	65	2	2	0	0	0	448	1	1	0	0	NA	NA	NA	17	15	498	167	163	233	110	105	9	0	0	0.018	0	0
.	19.01.15-17.02.05-1-204840	343	88	88	20	0	18	555	79	79	0	0	NA	NA	NA	93	105	557	184	177	298	131	126	214	53	28	0.384	0.288	0.158
.	19.01.15-17.02.05-1-204841	31	1	1	0	0	0	0	0	0	0	0	NA	NA	NA	9	7	492	165	163	0	0	0	0	3	0	0	0.018	0
.	19.01.15-17.02.08-1-204842	242	55	55	15	0	10	517	53	53	0	0	NA	NA	NA	91	76	527	179	183	266	120	131	126	43	9	0.239	0.24	0.049
.	19.01.15-17.02.14-1-204843	94	4	4	0	0	0	482	2	2	0	0	NA	NA	NA	39	30	502	169	172	248	116	118	6	3	0	0.012	0.018	0
.	19.01.15-17.02.29-1-204844	174	15	15	3	0	2	503	13	13	0	0	NA	NA	NA	43	52	526	167	172	267	115	121	48	4	0	0.091	0.024	0
.	19.01.15-17.02.33-1-204845	36	1	1	0	0	0	0	0	0	0	0	NA	NA	NA	11	12	495	168	162	0	0	0	0	3	0	0	0.018	0
.	19.01.15-17.02.37-1-204846	60	2	2	0	0	0	447	1	1	0	0	NA	NA	NA	16	15	497	168	163	230	110	107	7	0	0	0.014	0	0
.	19.01.15-17.02.55-1-204877	206	18	18	2	0	2	512	14	14	0	0	NA	NA	NA	72	64	522	178	177	265	125	122	38	7	4	0.073	0.039	0.023
.	19.01.15-17.02.58-1-204879	175	20	20	6	0	5	504	17	17	0	0	NA	NA	NA	49	54	519	177	171	263	123	118	38	5	5	0.073	0.028	0.029
.	19.01.15-17.03.06-1-204885	412	87	87	24	0	14	558	80	80	0	0	NA	NA	NA	127	113	555	186	185	291	132	135	207	61	19	0.373	0.328	0.103
.	19.01.15-17.03.23-1-204886	94	6	6	2	0	2	483	4	4	0	0	NA	NA	NA	28	29	510	169	163	253	117	113	12	6	4	0.024	0.036	0.025
.	19.01.15-17.03.27-1-204887	219	16	16	3	0	3	519	12	12	0	0	NA	NA	NA	62	67	522	182	176	268	126	125	50	12	1	0.096	0.066	0.006
.	19.01.15-17.03.29-1-204888	290	38	38	8	0	6	543	31	31	0	0	NA	NA	NA	94	104	553	184	180	290	129	124	113	24	0	0.204	0.13	0
.	19.01.15-17.03.36-1-204894	358	120	120	27	0	21	548	112	112	0	0	NA	NA	NA	84	104	552	183	182	288	132	128	305	29	21	0.553	0.158	0.115
.	19.01.15-17.03.42-1-204900	437	96	96	27	0	20	572	85	85	0	0	NA	NA	NA	108	120	564	189	180	306	137	129	259	30	22	0.459	0.159	0.122
.	19.01.15-17.03.54-1-204926	300	41	41	9	0	8	539	38	38	0	0	NA	NA	NA	88	87	535	182	183	283	128	128	110	11	14	0.206	0.06	0.077
.	19.01.15-17.03.58-1-204930	120	4	4	1	0	0	490	3	3	0	0	NA	NA	NA	46	38	506	172	173	251	121	118	19	0	0	0.038	0	0
.	19.01.15-17.04.06-1-204935	381	61	61	19	0	10	546	57	57	0	0	NA	NA	NA	116	102	555	180	180	295	127	124	170	25	5	0.306	0.139	0.028
.	19.01.15-17.04.13-1-204936	152	7	7	0	0	0	504	6	6	0	0	NA	NA	NA	36	51	516	171	177	260	119	125	13	1	2	0.025	0.006	0.011
.	19.01.15-17.04.23-1-204938	172	13	13	3	0	3	500	12	12	0	0	NA	NA	NA	45	49	512	176	174	258	120	122	38	0	0	0.074	0	0
.	19.01.15-17.04.29-1-204939	416	105	105	27	0	22	571	102	102	0	0	NA	NA	NA	116	128	563	188	190	298	136	137	254	49	29	0.451	0.261	0.153
.	19.01.15-17.04.31-1-204940	286	95	95	30	0	24	523	88	88	0	0	NA	NA	NA	80	71	532	173	179	275	121	127	267	44	28	0.502	0.254	0.156
.	19.01.15-17.04.45-1-204944	153	5	5	2	0	2	499	4	4	0	0	NA	NA	NA	40	47	515	174	171	262	118	119	22	0	1	0.043	0	0.006
.	19.01.15-17.04.56-1-204971	64	2	2	0	0	0	473	0	0	0	0	NA	NA	NA	21	23	498	171	167	244	118	111	2	0	0	0.004	0	0
.	19.01.15-17.04.56-1-204972	58	2	2	1	0	0	475	1	1	0	0	NA	NA	NA	19	18	500	168	163	247	115	113	3	0	3	0.006	0	0.018
.	19.01.15-17.05.02-1-204975	332	35	35	11	0	9	529	31	31	0	0	NA	NA	NA	102	88	547	178	176	285	121	123	90	30	4	0.165	0.169	0.023
.	19.01.15-17.05.06-1-204979	90	4	4	2	0	2	480	3	3	0	0	NA	NA	NA	18	20	503	166	164	251	115	114	2	0	5	0.004	0	0.03
.	19.01.15-17.05.12-1-204981	262	43	43	14	0	11	533	39	39	0	0	NA	NA	NA	84	80	528	186	179	275	132	126	159	13	5	0.301	0.07	0.028
.	19.01.15-17.05.27-1-204982	269	45	45	9	0	8	537	40	40	0	0	NA	NA	NA	87	93	545	187	174	284	133	120	111	4	11	0.204	0.021	0.063
.	19.01.15-17.05.41-1-204994	233	26	26	5	0	3	514	22	22	0	0	NA	NA	NA	65	65	526	177	175	266	124	124	41	15	4	0.078	0.085	0.023
.	19.01.15-17.05.48-1-204999	63	2	2	1	0	0	477	1	1	0	0	NA	NA	NA	24	22	501	166	168	249	112	116	3	2	0	0.006	0.012	0
.	19.01.15-17.05.59-1-205023	36	1	1	1	0	1	0	0	0	0	0	NA	NA	NA	12	10	492	166	165	0	0	0	0	0	0	0	0	0
.	19.01.15-17.06.01-1-205024	414	95	95	23	0	18	569	87	87	0	0	NA	NA	NA	88	126	564	189	186	301	136	132	233	46	15	0.413	0.243	0.081
.	19.01.15-17.06.02-1-205026	323	65	65	19	0	16	531	59	59	0	0	NA	NA	NA	106	82	537	177	181	279	125	127	178	23	12	0.331	0.13	0.066
.	19.01.15-17.06.02-1-205027	233	48	48	18	0	16	513	46	46	0	0	NA	NA	NA	63	64	527	177	173	268	124	121	110	44	1	0.209	0.249	0.006
.	19.01.15-17.06.19-1-205031	125	11	11	0	0	0	501	8	8	0	0	NA	NA	NA	42	55	526	170	172	265	118	118	16	20	0	0.03	0.118	0
.	19.01.15-17.06.20-1-205032	64	3	3	0	0	0	485	2	2	0	0	NA	NA	NA	18	28	499	173	169	250	119	116	12	0	0	0.024	0	0
.	19.01.15-17.06.22-1-205034	177	17	17	2	0	2	498	16	16	0	0	NA	NA	NA	54	51	512	178	174	253	123	122	24	4	10	0.047	0.022	0.057
.	19.01.15-17.06.25-1-205035	148	10	10	2	0	2	494	9	9	0	0	NA	NA	NA	49	49	519	168	175	262	112	120	19	7	2	0.037	0.042	0.011
.	19.01.15-17.06.33-1-205036	63	2	2	1	0	0	482	1	1	0	0	NA	NA	NA	27	32	508	171	166	252	117	113	5	0	0	0.01	0	0
.	19.01.15-17.06.45-1-205046	61	3	3	3	0	1	479	2	2	0	0	NA	NA	NA	30	28	504	169	168	250	111	118	7	8	0	0.014	0.047	0
.	19.01.15-17.06.45-1-205047	115	6	6	1	0	1	490	5	5	0	0	NA	NA	NA	34	36	506	172	171	251	121	118	8	3	0	0.016	0.017	0
.	19.01.15-17.06.46-1-205049	232	32	32	6	0	4	517	29	29	0	0	NA	NA	NA	64	65	521	180	177	267	125	125	55	16	7	0.106	0.089	0.04
.	19.01.15-17.06.48-1-205053	175	13	13	5	0	4	502	11	11	0	0	NA	NA	NA	60	53	519	171	176	262	120	120	34	0	12	0.066	0	0.068
.	19.01.15-17.06.49-1-205054	291	64	64	16	0	11	518	60	60	0	0	NA	NA	NA	86	66	526	175	178	272	121	125	136	38	26	0.259	0.217	0.146
.	19.01.15-17.06.55-1-205078	89	4	4	1	0	1	477	3	3	0	0	NA	NA	NA	22	22	498	171	166	246	116	115	1	2	1	0.002	0.012	0.006
.	19.01.15-17.06.59-1-205080	84	4	4	0	0	0	483	3	3	0	0	NA	NA	NA	37	34	503	174	170	249	117	117	3	6	2	0.006	0.034	0.012
.	19.01.15-17.07.01-1-205081	260	135	135	30	0	27	520	121	121	0	0	NA	NA	NA	87	86	538	183	178	278	125	117	270	50	20	0.502	0.273	0.112
.	19.01.15-17.07.10-1-205086	439	110	110	36	0	22	553	103	103	0	0	NA	NA	NA	125	114	557	191	179	292	137	124	297	31	23	0.533	0.162	0.128
.	19.01.15-17.07.11-1-205087	292	28	28	4	0	4	525	25	25	0	0	NA	NA	NA	76	80	544	175	174	283	120	122	82	8	2	0.151	0.046	0.011
.	19.01.15-17.07.14-1-205088	58	2	2	0	0	0	475	1	1	0	0	NA	NA	NA	28	24	504	170	163	245	119	111	8	0	0	0.016	0	0
.	19.01.15-17.07.21-1-205089	116	13	13	6	0	5	486	12	12	0	0	NA	NA	NA	32	28	506	168	167	252	119	115	32	3	3	0.063	0.018	0.018
.	19.01.15-17.07.26-1-205090	58	2	2	0	0	0	150	0	0	0	0	NA	NA	NA	20	14	497	166	164	75	40	35	4	0	0	0.008	0	0
.	19.01.15-17.07.27-1-205091	467	113	113	31	0	24	565	104	104	0	0	NA	NA	NA	133	113	562	181	183	307	128	130	291	59	25	0.518	0.326	0.137
.	19.01.15-17.07.33-1-205092	553	93	93	24	0	19	602	85	85	0	0	NA	NA	NA	149	154	583	192	192	324	140	138	247	24	16	0.424	0.125	0.083
.	19.01.15-17.07.43-1-205104	263	47	47	10	0	8	504	43	43	0	0	NA	NA	NA	67	55	523	179	166	265	124	115	107	8	10	0.205	0.045	0.06
.	19.01.15-17.07.58-1-205132	499	70	70	23	0	18	585	66	66	0	0	NA	NA	NA	145	138	571	191	189	311	138	136	216	18	24	0.378	0.094	0.127
.	19.01.15-17.07.58-1-205133	377	101	101	18	0	16	551	93	93	0	0	NA	NA	NA	92	105	549	193	176	290	137	124	232	64	16	0.423	0.332	0.091
.	19.01.15-17.08.05-1-205139	116	8	8	3	0	2	479	7	7	0	0	NA	NA	NA	30	30	506	169	168	250	113	116	18	7	0	0.036	0.041	0
.	19.01.15-17.08.23-1-205140	90	4	4	0	0	0	487	2	2	0	0	NA	NA	NA	27	33	507	171	168	254	120	113	13	0	1	0.026	0	0.006
.	19.01.15-17.08.38-1-205145	311	49	49	16	0	15	541	46	46	0	0	NA	NA	NA	87	92	544	177	184	287	125	129	153	25	7	0.281	0.141	0.038
.	19.01.15-17.08.51-1-205155	205	21	21	6	0	6	522	20	20	0	0	NA	NA	NA	75	72	528	179	178	271	126	125	61	4	10	0.116	0.022	0.056
.	19.01.15-17.09.15-1-205182	475	50	50	12	0	11	570	48	48	0	0	NA	NA	NA	124	124	559	189	189	302	133	135	145	15	8	0.259	0.079	0.042
.	19.01.15-17.09.21-1-205184	159	7	7	0	0	0	505	5	5	0	0	NA	NA	NA	36	52	518	170	177	262	120	123	9	6	0	0.017	0.035	0
.	19.01.15-17.09.30-1-205185	387	54	54	12	0	10	550	51	51	0	0	NA	NA	NA	120	111	547	185	192	283	132	135	148	33	27	0.271	0.178	0.141
.	19.01.15-17.09.30-1-205186	345	128	128	33	0	23	537	121	121	0	0	NA	NA	NA	77	88	529	190	182	270	138	129	309	43	26	0.584	0.226	0.143
.	19.01.15-17.09.31-1-205187	58	2	2	1	0	1	482	1	1	0	0	NA	NA	NA	24	25	502	170	166	249	118	115	6	0	0	0.012	0	0
.	19.01.15-17.09.40-1-205198	31	1	1	1	0	1	0	0	0	0	0	NA	NA	NA	9	8	493	165	163	0	0	0	2	0	0	0.004	0	0
.	19.01.15-17.09.40-1-205199	515	133	133	37	0	26	578	125	125	0	0	NA	NA	NA	142	128	563	184	194	305	132	141	345	43	45	0.613	0.234	0.232
.	19.01.15-17.09.42-1-205200	146	30	30	7	0	6	490	27	27	0	0	NA	NA	NA	47	48	517	172	172	260	116	114	54	5	12	0.104	0.029	0.07
.	19.01.15-17.09.44-1-205201	288	15	15	2	0	2	524	14	14	0	0	NA	NA	NA	86	77	534	180	176	278	124	122	35	8	1	0.066	0.044	0.006
.	19.01.15-17.09.50-1-205207	98	5	5	0	0	0	484	4	4	0	0	NA	NA	NA	34	30	505	169	169	253	114	117	3	7	6	0.006	0.041	0.036
.	19.01.15-17.09.56-1-205230	206	17	17	7	0	5	518	15	15	0	0	NA	NA	NA	64	68	532	175	174	271	125	122	52	8	2	0.098	0.046	0.011
.	19.01.15-17.10.12-1-205240	391	61	61	10	0	9	557	56	56	0	0	NA	NA	NA	110	104	543	191	183	288	137	132	139	39	12	0.256	0.204	0.066
.	19.01.15-17.10.14-1-205241	179	87	87	20	0	13	489	72	72	0	0	NA	NA	NA	46	39	513	170	169	254	117	118	190	24	14	0.37	0.141	0.083
.	19.01.15-17.10.25-1-205242	177	12	12	4	0	3	496	9	9	0	0	NA	NA	NA	46	42	516	170	169	263	116	117	49	14	0	0.095	0.082	0
.	19.01.15-17.10.27-1-205243	191	12	12	1	0	1	508	11	11	0	0	NA	NA	NA	53	62	523	175	177	264	120	124	17	7	0	0.033	0.04	0
.	19.01.15-17.10.39-1-205249	153	14	14	4	0	3	496	11	11	0	0	NA	NA	NA	49	47	516	173	171	260	120	116	27	15	0	0.052	0.087	0
.	19.01.15-17.10.50-1-205257	527	143	143	36	0	25	582	131	131	0	0	NA	NA	NA	121	128	569	187	185	315	134	133	287	56	36	0.504	0.299	0.195
.	19.01.15-17.10.50-1-205258	151	10	10	0	0	0	505	9	9	0	0	NA	NA	NA	54	52	521	175	169	265	122	118	24	6	0	0.046	0.034	0
.	19.01.15-17.10.52-1-205262	57	2	2	0	0	0	0	1	1	0	0	NA	NA	NA	16	17	498	164	168	0	0	0	3	0	0	0.006	0	0
.	19.01.15-17.10.56-1-205282	376	68	68	17	0	13	538	61	61	0	0	NA	NA	NA	116	91	539	185	180	279	133	126	165	28	18	0.306	0.151	0.1
.	19.01.15-17.11.05-1-205288	93	4	4	0	0	0	472	3	3	0	0	NA	NA	NA	34	25	506	167	165	245	113	114	7	0	0	0.014	0	0
.	19.01.15-17.11.13-1-205289	122	10	10	5	0	4	482	9	9	0	0	NA	NA	NA	45	30	501	173	169	243	122	117	28	7	2	0.056	0.04	0.012
.	19.01.15-17.11.35-1-205291	122	7	7	0	0	0	491	6	6	0	0	NA	NA	NA	60	46	516	170	173	255	114	122	29	1	3	0.056	0.006	0.017
.	19.01.15-17.11.38-1-205292	33	1	1	0	0	0	0	0	0	0	0	NA	NA	NA	18	12	494	166	165	0	0	0	2	0	0	0.004	0	0
.	19.01.15-17.11.40-1-205298	120	5	5	2	0	2	487	3	3	0	0	NA	NA	NA	36	38	520	164	167	261	112	114	2	10	0	0.004	0.061	0
.	19.01.15-17.11.45-1-205304	121	10	10	2	0	2	493	8	8	0	0	NA	NA	NA	42	43	522	164	170	265	113	115	12	5	10	0.023	0.03	0.059
.	19.01.15-17.11.55-1-205331	353	96	96	27	0	21	562	82	82	0	0	NA	NA	NA	99	116	560	186	183	295	135	132	234	45	31	0.418	0.242	0.169
.	19.01.15-17.12.07-1-205338	258	71	71	16	0	13	519	65	65	0	0	NA	NA	NA	71	73	533	179	174	274	124	121	181	25	9	0.34	0.14	0.052
.	19.01.15-17.12.07-1-205339	637	97	97	26	0	22	640	89	89	0	0	NA	NA	NA	185	197	606	206	198	344	153	143	231	42	23	0.381	0.204	0.116
.	19.01.15-17.12.16-1-205340	607	150	150	48	0	33	617	140	140	0	0	NA	NA	NA	144	173	606	189	191	343	136	138	348	68	26	0.574	0.36	0.136
.	19.01.15-17.12.21-1-205341	143	5	5	3	0	2	500	4	4	0	0	NA	NA	NA	49	54	523	171	173	264	119	117	8	5	1	0.015	0.029	0.006
.	19.01.15-17.12.37-1-205343	150	11	11	1	0	1	494	8	8	0	0	NA	NA	NA	50	50	519	173	171	258	118	118	18	3	4	0.035	0.017	0.023
.	19.01.15-17.12.43-1-205347	285	81	81	21	0	15	514	72	72	0	0	NA	NA	NA	74	71	535	177	172	273	122	119	200	29	20	0.374	0.164	0.116
.	19.01.15-17.12.45-1-205348	60	2	2	1	0	1	48	1	1	0	0	NA	NA	NA	16	27	501	172	167	29	10	9	2	0	2	0.004	0	0.012
.	19.01.15-17.12.56-1-205375	233	19	19	2	0	2	518	17	17	0	0	NA	NA	NA	86	75	529	186	173	270	130	118	36	4	5	0.068	0.022	0.029
.	19.01.15-17.13.23-1-205382	509	119	119	30	0	23	607	102	102	0	0	NA	NA	NA	137	171	594	200	190	326	142	139	300	55	25	0.505	0.275	0.132
.	19.01.15-17.13.53-1-205417	363	18	18	4	0	4	562	16	16	0	0	NA	NA	NA	92	122	560	191	184	297	135	130	66	0	0	0.118	0	0
.	19.01.15-17.14.22-1-205427	119	9	9	1	0	1	504	8	8	0	0	NA	NA	NA	34	48	517	172	172	266	117	121	9	10	5	0.017	0.058	0.029
.	19.01.15-17.14.43-1-205431	211	69	69	11	0	8	503	63	63	0	0	NA	NA	NA	71	63	528	173	175	266	119	118	114	51	9	0.216	0.295	0.051
.	19.01.15-17.14.46-1-205434	557	42	42	17	0	11	604	39	39	0	0	NA	NA	NA	166	156	580	188	201	323	134	147	98	48	2	0.169	0.255	0.01
.	19.01.15-17.14.49-1-205437	502	97	97	19	0	16	576	89	89	0	0	NA	NA	NA	122	131	563	190	191	303	136	137	241	44	21	0.428	0.232	0.11
.	19.01.15-17.14.50-1-205440	90	3	3	0	0	0	484	2	2	0	0	NA	NA	NA	18	32	505	172	168	248	122	114	4	0	0	0.008	0	0
.	19.01.15-17.14.56-1-205461	64	3	3	1	0	1	471	1	1	0	0	NA	NA	NA	23	16	495	167	167	239	116	116	5	0	2	0.01	0	0.012
.	19.01.15-17.15.03-1-205465	59	2	2	0	0	0	0	1	1	0	0	NA	NA	NA	15	16	498	166	165	0	0	0	0	0	3	0	0	0.018
.	19.01.15-17.15.08-1-205469	62	2	2	0	0	0	472	1	1	0	0	NA	NA	NA	14	16	497	168	164	245	115	112	4	0	0	0.008	0	0
.	19.01.15-17.15.09-1-205470	249	29	29	12	0	10	529	28	28	0	0	NA	NA	NA	81	83	535	181	180	276	125	128	62	25	7	0.116	0.138	0.039
.	19.01.15-17.15.15-1-205471	357	129	129	28	0	22	566	122	122	0	0	NA	NA	NA	93	122	556	187	192	296	133	137	256	55	33	0.46	0.294	0.172
.	19.01.15-17.15.19-1-205472	118	8	8	0	0	0	497	7	7	0	0	NA	NA	NA	42	43	513	172	171	257	120	120	13	4	0	0.025	0.023	0
.	19.01.15-17.15.43-1-205479	403	50	50	13	0	7	567	43	43	0	0	NA	NA	NA	119	126	566	187	186	299	134	134	140	24	8	0.247	0.128	0.043
.	19.01.15-17.15.51-1-205491	475	99	99	34	0	27	566	92	92	0	0	NA	NA	NA	136	116	560	191	178	304	136	126	220	57	33	0.393	0.298	0.185
.	19.01.15-17.15.53-1-205509	92	5	5	1	0	1	494	4	4	0	0	NA	NA	NA	25	44	515	175	167	259	122	113	5	6	3	0.01	0.034	0.018
.	19.01.15-17.15.53-1-205510	147	7	7	1	0	0	491	5	5	0	0	NA	NA	NA	53	38	516	167	168	265	111	115	13	1	2	0.025	0.006	0.012
.	19.01.15-17.16.13-1-205519	61	2	2	0	0	0	243	1	1	0	0	NA	NA	NA	22	28	504	166	171	140	53	50	5	0	1	0.01	0	0.006
.	19.01.15-17.16.14-1-205520	87	4	4	0	0	0	481	3	3	0	0	NA	NA	NA	23	22	499	168	168	247	117	117	10	0	0	0.02	0	0
.	19.01.15-17.16.18-1-205521	328	121	121	29	0	21	547	114	114	0	0	NA	NA	NA	66	99	552	182	178	291	130	126	284	49	24	0.514	0.269	0.135
.	19.01.15-17.16.24-1-205523	65	3	3	0	0	0	201	2	2	0	0	NA	NA	NA	15	23	499	168	169	101	51	49	2	0	1	0.004	0	0.006
.	19.01.15-17.16.25-1-205524	31	1	1	0	0	0	0	0	0	0	0	NA	NA	NA	11	9	493	166	163	0	0	0	0	0	3	0	0	0.018
.	19.01.15-17.16.32-1-205525	490	145	145	37	0	31	581	133	133	0	0	NA	NA	NA	131	133	575	182	189	315	131	135	344	62	32	0.598	0.341	0.169
.	19.01.15-17.16.32-1-205526	496	64	64	14	0	13	599	60	60	0	0	NA	NA	NA	109	158	579	198	194	314	145	140	179	40	10	0.309	0.202	0.052
.	19.01.15-17.16.37-1-205533	672	154	154	35	0	30	622	137	137	0	0	NA	NA	NA	194	179	595	199	198	335	146	141	329	68	37	0.553	0.342	0.187
.	19.01.15-17.17.01-1-205565	269	18	18	6	0	5	523	17	17	0	0	NA	NA	NA	82	74	536	173	178	278	118	127	60	9	2	0.112	0.052	0.011
.	19.01.15-17.17.09-1-205570	195	12	12	4	0	3	512	10	10	0	0	NA	NA	NA	54	58	527	177	167	274	123	115	46	0	0	0.087	0	0
.	19.01.15-17.17.39-1-205572	179	21	21	6	0	6	492	18	18	0	0	NA	NA	NA	62	47	509	172	179	251	118	123	44	13	9	0.086	0.076	0.05
.	19.01.15-17.17.49-1-205588	378	84	84	34	0	29	549	79	79	0	0	NA	NA	NA	113	96	549	185	175	289	135	125	222	47	26	0.404	0.254	0.149
.	19.01.15-17.17.57-1-205611	178	18	18	8	0	7	507	16	16	0	0	NA	NA	NA	60	59	520	180	172	261	125	121	44	6	6	0.085	0.033	0.035
.	19.01.15-17.18.17-1-205617	40	1	1	0	0	0	0	0	0	0	0	NA	NA	NA	13	16	496	164	169	0	0	0	0	0	1	0	0	0.006
.	19.01.15-17.18.18-1-205618	35	1	1	0	0	0	0	0	0	0	0	NA	NA	NA	13	13	498	166	162	0	0	0	0	0	0	0	0	0
.	19.01.15-17.18.21-1-205619	324	126	126	30	0	22	541	112	112	0	0	NA	NA	NA	79	90	546	179	178	287	127	127	310	27	23	0.568	0.151	0.129
.	19.01.15-17.18.21-1-205620	355	106	106	33	0	29	529	94	94	0	0	NA	NA	NA	89	77	536	170	184	282	117	130	193	53	36	0.36	0.312	0.196
.	19.01.15-17.18.30-1-205621	329	75	75	22	0	15	536	67	67	0	0	NA	NA	NA	108	96	552	177	180	286	123	127	191	27	30	0.346	0.153	0.167
.	19.01.15-17.18.31-1-205622	34	1	1	0	0	0	0	0	0	0	0	NA	NA	NA	10	11	494	166	164	0	0	0	0	0	0	0	0	0
.	19.01.15-17.18.35-1-205627	61	2	2	1	0	1	148	1	1	0	0	NA	NA	NA	15	15	495	166	167	80	37	31	1	0	0	0.002	0	0
.	19.01.15-17.18.46-1-205632	120	12	12	4	0	3	490	10	10	0	0	NA	NA	NA	40	40	510	173	170	253	121	116	38	5	0	0.075	0.029	0
.	19.01.15-17.18.54-1-205658	408	64	64	17	0	11	563	57	57	0	0	NA	NA	NA	108	114	550	191	186	294	136	133	175	25	13	0.318	0.131	0.07
.	19.01.15-17.19.19-1-205665	430	131	131	28	0	21	559	117	117	0	0	NA	NA	NA	105	110	546	189	188	293	133	133	264	77	39	0.484	0.407	0.207
.	19.01.15-17.19.46-1-205678	147	12	12	2	0	2	500	10	10	0	0	NA	NA	NA	48	49	513	175	174	259	122	119	15	8	3	0.029	0.046	0.017
.	19.01.15-17.19.46-1-205679	64	3	3	0	0	0	350	2	2	0	0	NA	NA	NA	16	15	497	167	164	179	87	84	6	2	0	0.012	0.012	0
.	19.01.15-17.19.50-1-205683	93	3	3	1	0	1	474	1	1	0	0	NA	NA	NA	23	22	500	169	166	244	118	112	10	0	0	0.02	0	0
.	19.01.15-17.20.01-1-205707	123	13	13	4	0	4	487	12	12	0	0	NA	NA	NA	33	37	512	172	166	256	120	111	15	0	20	0.029	0	0.12
.	19.01.15-17.20.12-1-205717	184	8	8	1	0	1	500	7	7	0	0	NA	NA	NA	48	43	513	172	171	258	122	120	24	4	9	0.047	0.023	0.053
.	19.01.15-17.20.31-1-205718	152	20	20	3	0	3	501	17	17	0	0	NA	NA	NA	47	45	512	175	171	257	123	121	34	9	4	0.066	0.051	0.023
.	19.01.15-17.20.33-1-205719	294	61	61	15	0	12	526	55	55	0	0	NA	NA	NA	102	79	534	182	176	277	128	121	163	31	9	0.305	0.17	0.051
.	19.01.15-17.20.41-1-205729	387	48	48	9	0	5	552	38	38	0	0	NA	NA	NA	103	109	546	183	193	285	129	138	126	27	19	0.231	0.148	0.098
.	19.01.15-17.20.45-1-205730	121	4	4	1	0	1	492	3	3	0	0	NA	NA	NA	43	40	504	174	175	252	119	121	12	0	0	0.024	0	0
.	19.01.15-17.20.45-1-205731	118	4	4	0	0	0	489	3	3	0	0	NA	NA	NA	33	40	514	173	166	257	119	113	5	6	0	0.01	0.035	0
.	19.01.15-17.20.57-1-205759	229	42	42	5	0	4	524	36	36	0	0	NA	NA	NA	70	82	536	182	177	274	128	122	87	29	2	0.162	0.159	0.011
.	19.01.15-17.21.00-1-205760	93	4	4	1	0	1	476	2	2	0	0	NA	NA	NA	27	21	501	167	166	246	114	116	5	3	0	0.01	0.018	0
.	19.01.15-17.21.03-1-205763	328	57	57	16	0	9	532	53	53	0	0	NA	NA	NA	83	83	538	183	175	280	128	124	168	17	11	0.312	0.093	0.063
.	19.01.15-17.21.07-1-205766	173	25	25	6	0	3	513	22	22	0	0	NA	NA	NA	47	60	521	182	170	263	130	120	44	11	2	0.084	0.06	0.012
.	19.01.15-17.21.13-1-205767	368	81	81	25	0	19	547	75	75	0	0	NA	NA	NA	112	103	558	178	180	300	123	124	200	35	28	0.358	0.197	0.156
.	19.01.15-17.21.18-1-205768	440	69	69	13	0	10	559	61	61	0	0	NA	NA	NA	118	116	553	188	188	294	133	132	188	22	2	0.34	0.117	0.011
.	19.01.15-17.22.23-1-205812	459	100	100	21	0	17	563	94	94	0	0	NA	NA	NA	127	117	555	190	185	293	136	134	270	46	11	0.486	0.242	0.059
.	19.01.15-17.22.41-1-205817	328	35	35	11	0	8	541	31	31	0	0	NA	NA	NA	104	104	552	183	182	286	127	128	113	27	5	0.205	0.148	0.027
.	19.01.15-17.22.44-1-205818	269	23	23	4	0	3	528	20	20	0	0	NA	NA	NA	80	74	532	174	181	279	121	128	93	10	3	0.175	0.057	0.017
.	19.01.15-17.22.44-1-205819	90	6	6	1	0	1	488	5	5	0	0	NA	NA	NA	19	33	509	169	168	255	117	116	9	2	1	0.018	0.012	0.006
.	19.01.15-17.22.50-1-205826	86	5	5	3	0	2	479	4	4	0	0	NA	NA	NA	23	23	500	170	166	247	118	114	17	0	0	0.034	0	0
.	19.01.15-17.23.05-1-205853	353	15	15	4	0	3	537	13	13	0	0	NA	NA	NA	102	86	543	178	178	288	125	124	48	2	6	0.088	0.011	0.034
.	19.01.15-17.23.13-1-205854	247	59	59	11	0	9	505	54	54	0	0	NA	NA	NA	63	53	522	170	174	267	118	120	144	20	6	0.276	0.118	0.034
.	19.01.15-17.23.32-1-205855	231	38	38	8	0	6	523	35	35	0	0	NA	NA	NA	62	70	533	177	173	278	124	121	85	6	6	0.159	0.034	0.035
.	19.01.15-17.23.43-1-205859	94	5	5	0	0	0	481	2	2	0	0	NA	NA	NA	26	29	503	169	170	248	114	119	14	0	0	0.028	0	0
.	19.01.15-17.23.46-1-205861	207	12	12	3	0	3	508	11	11	0	0	NA	NA	NA	63	56	526	174	169	267	123	118	34	8	0	0.065	0.046	0
.	19.01.15-17.23.46-1-205869	116	10	10	4	0	3	481	9	9	0	0	NA	NA	NA	27	30	506	172	165	249	119	113	28	6	9	0.055	0.035	0.055
.	19.01.15-17.24.10-1-205901	96	3	3	0	0	0	473	2	2	0	0	NA	NA	NA	25	17	501	167	162	248	114	111	4	1	0	0.008	0.006	0
.	19.01.15-17.24.29-1-205903	122	6	6	3	0	3	486	5	5	0	0	NA	NA	NA	38	36	507	173	169	252	119	115	13	4	3	0.026	0.023	0.018
.	19.01.15-17.24.35-1-205904	492	78	78	18	0	14	582	70	70	0	0	NA	NA	NA	149	132	564	193	188	307	141	134	199	45	24	0.353	0.233	0.128
.	19.01.15-17.24.38-1-205905	147	16	16	6	0	6	491	15	15	0	0	NA	NA	NA	47	39	512	173	167	256	120	115	37	12	4	0.072	0.069	0.024
.	19.01.15-17.24.38-1-205906	89	8	8	0	0	0	476	6	6	0	0	NA	NA	NA	33	19	499	166	167	250	112	114	8	1	12	0.016	0.006	0.072
.	19.01.15-17.24.41-1-205910	586	157	157	45	0	35	587	140	140	0	0	NA	NA	NA	161	140	573	192	188	312	140	135	361	49	29	0.63	0.255	0.154
.	19.01.15-17.24.56-1-205937	32	1	1	1	0	1	0	0	0	0	0	NA	NA	NA	7	13	498	164	164	0	0	0	3	0	0	0.006	0	0
.	19.01.15-17.24.56-1-205938	117	5	5	3	0	2	486	3	3	0	0	NA	NA	NA	43	36	508	171	170	255	115	116	16	3	0	0.031	0.018	0
.	19.01.15-17.24.59-1-205940	35	1	1	0	0	0	0	0	0	0	0	NA	NA	NA	14	6	492	164	163	0	0	0	0	0	0	0	0	0
.	19.01.15-17.25.00-1-205941	32	1	1	1	0	1	0	0	0	0	0	NA	NA	NA	18	10	495	164	164	0	0	0	0	0	2	0	0	0.012
.	19.01.15-17.25.03-1-205944	205	18	18	5	0	4	506	15	15	0	0	NA	NA	NA	65	56	523	171	175	265	118	123	40	7	0	0.076	0.041	0
.	19.01.15-17.25.09-1-205948	118	8	8	3	0	2	477	6	6	0	0	NA	NA	NA	32	27	501	170	169	248	115	114	12	9	2	0.024	0.053	0.012
.	19.01.15-17.25.11-1-205949	332	84	84	28	0	19	540	81	81	0	0	NA	NA	NA	84	93	541	182	183	284	127	129	246	35	22	0.455	0.192	0.12
.	19.01.15-17.25.13-1-205950	59	3	3	0	0	0	478	2	2	0	0	NA	NA	NA	12	23	501	166	169	249	112	117	5	3	0	0.01	0.018	0
.	19.01.15-17.25.18-1-205951	33	1	1	0	0	0	0	0	0	0	0	NA	NA	NA	9	5	491	164	163	0	0	0	0	0	3	0	0	0.018
.	19.01.15-17.25.20-1-205952	488	108	108	29	0	22	561	98	98	0	0	NA	NA	NA	145	121	562	186	186	299	131	131	262	56	37	0.466	0.301	0.199
.	19.01.15-17.25.20-1-205953	319	46	46	14	0	11	540	39	39	0	0	NA	NA	NA	90	90	547	177	179	290	124	126	75	24	25	0.137	0.136	0.14
.	19.01.15-17.25.29-1-205954	198	22	22	5	0	5	499	20	20	0	0	NA	NA	NA	52	53	519	175	172	260	123	116	54	2	9	0.104	0.011	0.052
.	19.01.15-17.25.29-1-205955	59	2	2	0	0	0	98	1	1	0	0	NA	NA	NA	19	22	503	167	165	50	28	20	6	0	0	0.012	0	0
.	19.01.15-17.25.34-1-205956	64	2	2	0	0	0	400	1	1	0	0	NA	NA	NA	9	23	504	167	165	201	100	99	0	0	4	0	0	0.024
.	19.01.15-17.25.39-1-205958	350	43	43	16	0	11	554	40	40	0	0	NA	NA	NA	98	108	563	180	178	301	125	128	156	12	6	0.277	0.067	0.034
.	19.01.15-17.25.49-1-205973	63	3	3	0	0	0	348	2	2	0	0	NA	NA	NA	23	15	498	165	165	189	83	76	4	0	2	0.008	0	0.012
.	19.01.15-17.26.01-1-205997	66	8	8	4	0	2	476	7	7	0	0	NA	NA	NA	17	19	500	168	164	249	113	114	11	16	2	0.022	0.095	0.012
.	19.01.15-17.26.08-1-206002	89	4	4	1	0	1	490	3	3	0	0	NA	NA	NA	28	36	506	177	166	255	121	114	6	4	0	0.012	0.023	0
.	19.01.15-17.26.56-1-206040	237	14	14	4	0	3	508	13	13	0	0	NA	NA	NA	62	61	521	179	174	261	124	123	26	2	12	0.05	0.011	0.069
.	19.01.15-17.26.56-1-206042	399	114	114	32	0	24	553	109	109	0	0	NA	NA	NA	84	101	557	184	173	300	133	120	259	65	29	0.465	0.353	0.168
.	19.01.15-17.27.07-1-206047	254	15	15	2	0	2	516	12	12	0	0	NA	NA	NA	73	71	533	176	175	270	124	122	38	1	3	0.071	0.006	0.017
.	19.01.15-17.27.17-1-206048	450	79	79	22	0	17	586	73	73	0	0	NA	NA	NA	160	142	570	190	195	309	136	141	221	50	15	0.388	0.263	0.077
.	19.01.15-17.27.27-1-206049	220	13	13	2	0	2	512	11	11	0	0	NA	NA	NA	73	62	522	176	177	264	122	126	13	21	2	0.025	0.119	0.011
.	19.01.15-17.27.28-1-206050	393	137	137	39	0	29	555	123	123	0	0	NA	NA	NA	123	109	551	185	186	292	130	133	320	56	29	0.581	0.303	0.156
.	19.01.15-17.27.36-1-206051	90	8	8	0	0	0	475	7	7	0	0	NA	NA	NA	43	26	504	169	166	249	116	110	10	4	2	0.02	0.024	0.012
.	19.01.15-17.27.37-1-206053	175	7	7	2	0	1	495	6	6	0	0	NA	NA	NA	39	41	514	165	175	262	115	118	15	0	6	0.029	0	0.034
.	19.01.15-17.28.03-1-206093	422	65	65	18	0	15	546	59	59	0	0	NA	NA	NA	126	103	545	196	175	284	140	122	153	35	23	0.281	0.179	0.131
.	19.01.15-17.28.03-1-206094	295	16	16	2	0	2	513	13	13	0	0	NA	NA	NA	65	62	524	176	175	270	120	123	36	1	4	0.069	0.006	0.023
.	19.01.15-17.28.08-1-206098	330	70	70	20	0	15	546	65	65	0	0	NA	NA	NA	102	94	540	182	185	287	128	131	141	71	13	0.261	0.39	0.07
.	19.01.15-17.28.12-1-206099	61	2	2	0	0	0	476	1	1	0	0	NA	NA	NA	22	20	501	165	167	249	112	115	3	0	1	0.006	0	0.006
.	19.01.15-17.28.30-1-206100	183	11	11	3	0	2	490	10	10	0	0	NA	NA	NA	42	35	515	170	163	262	116	112	24	8	0	0.047	0.047	0
.	19.01.15-17.28.56-1-206135	385	62	62	20	0	15	526	58	58	0	0	NA	NA	NA	98	72	533	173	179	279	120	127	175	24	25	0.328	0.139	0.14
.	19.01.15-17.29.13-1-206141	64	2	2	1	0	1	476	0	0	0	0	NA	NA	NA	23	27	507	167	166	250	112	114	4	0	1	0.008	0	0.006
.	19.01.15-17.29.26-1-206143	420	78	78	21	0	16	577	71	71	0	0	NA	NA	NA	104	131	559	194	191	302	138	137	221	23	20	0.395	0.119	0.105
.	19.01.15-17.29.27-1-206144	292	36	36	11	0	8	535	33	33	0	0	NA	NA	NA	86	86	536	179	184	281	125	129	107	10	8	0.2	0.056	0.043
.	19.01.15-17.29.38-1-206145	364	40	40	10	0	9	565	38	38	0	0	NA	NA	NA	89	109	546	187	189	294	133	138	113	5	3	0.207	0.027	0.016
.	19.01.15-17.29.43-1-206149	286	100	100	28	0	23	546	91	91	0	0	NA	NA	NA	82	99	548	177	187	293	122	131	211	54	15	0.385	0.305	0.08
.	19.01.15-17.29.54-1-206181	121	7	7	1	0	1	501	6	6	0	0	NA	NA	NA	50	52	521	174	170	265	120	116	24	5	0	0.046	0.029	0
.	19.01.15-17.30.12-1-206194	351	28	28	7	0	5	534	25	25	0	0	NA	NA	NA	113	85	542	178	178	280	127	127	80	17	5	0.148	0.096	0.028
.	19.01.15-17.30.41-1-206203	326	126	126	22	0	16	541	116	116	0	0	NA	NA	NA	84	88	540	183	178	285	129	127	289	43	23	0.535	0.235	0.129
.	19.01.15-17.31.04-1-206235	62	2	2	0	0	0	349	1	1	0	0	NA	NA	NA	14	22	497	169	169	181	87	81	0	0	2	0	0	0.012
.	19.01.15-17.31.05-1-206256	235	32	32	8	0	5	494	29	29	0	0	NA	NA	NA	67	50	521	171	171	258	115	121	66	23	0	0.127	0.135	0
.	19.01.15-17.31.10-1-206277	523	48	48	12	0	7	603	45	45	0	0	NA	NA	NA	159	154	579	200	188	322	147	134	117	19	8	0.202	0.095	0.043
.	19.01.15-17.31.12-1-206278	31	1	1	0	0	0	0	0	0	0	0	NA	NA	NA	10	14	496	165	166	0	0	0	1	0	0	0.002	0	0
.	19.01.15-17.31.14-1-206279	62	2	2	0	0	0	464	0	0	0	0	NA	NA	NA	25	12	496	165	164	242	114	108	0	0	2	0	0	0.012
.	19.01.15-17.31.19-1-206280	65	5	5	1	0	1	470	3	3	0	0	NA	NA	NA	22	19	501	165	166	248	109	113	9	6	0	0.018	0.036	0
.	19.01.15-17.31.26-1-206282	95	8	8	2	0	1	483	7	7	0	0	NA	NA	NA	32	32	508	171	166	253	116	114	19	5	2	0.037	0.029	0.012
.	19.01.15-17.31.32-1-206283	90	5	5	0	0	0	469	4	4	0	0	NA	NA	NA	32	25	503	166	169	245	113	111	3	7	0	0.006	0.042	0
.	19.01.15-17.31.38-1-206284	327	32	32	9	0	6	538	30	30	0	0	NA	NA	NA	108	96	554	182	173	292	127	119	57	27	13	0.103	0.148	0.075
.	19.01.15-17.31.43-1-206288	152	10	10	2	0	2	483	9	9	0	0	NA	NA	NA	34	31	507	169	168	251	116	116	14	3	6	0.028	0.018	0.036
.	19.01.15-17.31.49-1-206293	319	97	97	27	0	18	534	87	87	0	0	NA	NA	NA	91	86	538	181	180	283	124	127	201	55	41	0.374	0.304	0.228
.	19.01.15-17.31.50-1-206295	440	92	92	17	0	14	563	86	86	0	0	NA	NA	NA	117	119	565	188	179	303	132	128	199	49	17	0.352	0.261	0.095
.	19.01.15-17.31.52-1-206306	88	4	4	0	0	0	477	2	2	0	0	NA	NA	NA	17	16	498	168	163	246	118	113	5	0	2	0.01	0	0.012
.	19.01.15-17.32.04-1-206330	66	4	4	2	0	2	479	3	3	0	0	NA	NA	NA	31	30	502	173	168	245	118	116	11	0	2	0.022	0	0.012
.	19.01.15-17.32.12-1-206332	148	17	17	3	0	3	500	16	16	0	0	NA	NA	NA	44	49	519	173	170	262	120	118	35	12	4	0.067	0.069	0.024
.	19.01.15-17.32.30-1-206333	92	11	11	5	0	4	492	9	9	0	0	NA	NA	NA	22	37	511	170	169	255	119	118	22	3	0	0.043	0.018	0
.	19.01.15-17.32.30-1-206334	381	79	79	25	0	19	576	75	75	0	0	NA	NA	NA	84	129	576	184	182	315	134	127	199	24	24	0.345	0.13	0.132
.	19.01.15-17.32.47-1-206341	383	131	131	33	0	26	541	121	121	0	0	NA	NA	NA	95	101	552	186	176	290	129	122	280	45	26	0.507	0.242	0.148
.	19.01.15-17.32.47-1-206342	149	13	13	0	0	0	493	12	12	0	0	NA	NA	NA	40	44	514	171	172	257	116	120	27	8	3	0.053	0.047	0.017
.	19.01.15-17.32.49-1-206345	33	1	1	0	0	0	0	0	0	0	0	NA	NA	NA	10	5	488	165	165	0	0	0	0	0	0	0	0	0
.	19.01.15-17.32.52-1-206349	329	103	103	20	0	19	518	92	92	0	0	NA	NA	NA	77	70	537	173	173	280	117	121	235	28	14	0.438	0.162	0.081
.	19.01.15-17.32.53-1-206366	35	1	1	0	0	0	0	0	0	0	0	NA	NA	NA	7	13	492	165	169	0	0	0	0	1	0	0	0.006	0
.	19.01.15-17.32.57-1-206371	404	119	119	33	0	26	545	107	107	0	0	NA	NA	NA	99	93	545	182	179	288	132	125	266	60	27	0.488	0.33	0.151
.	19.01.15-17.33.22-1-206377	149	30	30	5	0	4	509	28	28	0	0	NA	NA	NA	36	54	518	176	173	263	125	121	81	4	4	0.156	0.023	0.023
.	19.01.15-17.33.22-1-206378	152	9	9	1	0	1	503	7	7	0	0	NA	NA	NA	55	53	523	172	171	264	120	119	12	10	2	0.023	0.058	0.012
.	19.01.15-17.33.50-1-206388	64	3	3	0	0	0	446	2	2	0	0	NA	NA	NA	13	16	497	166	166	235	104	107	2	0	5	0.004	0	0.03
.	19.01.15-17.34.04-1-206421	57	2	2	0	0	0	470	1	1	0	0	NA	NA	NA	22	17	499	165	166	245	112	113	6	0	0	0.012	0	0
.	19.01.15-17.34.20-1-206424	266	22	22	5	0	4	521	20	20	0	0	NA	NA	NA	74	68	535	175	171	282	120	119	68	11	12	0.127	0.063	0.07
.	19.01.15-17.34.24-1-206425	553	113	113	34	0	23	620	108	108	0	0	NA	NA	NA	140	171	592	199	193	331	146	143	300	40	29	0.507	0.201	0.15
.	19.01.15-17.34.27-1-206426	117	10	10	5	0	4	491	7	7	0	0	NA	NA	NA	40	44	515	172	170	254	118	119	10	11	8	0.019	0.064	0.047
.	19.01.15-17.34.29-1-206427	415	96	96	24	0	16	556	92	92	0	0	NA	NA	NA	101	108	559	177	185	305	121	130	243	40	34	0.435	0.226	0.184
.	19.01.15-17.34.29-1-206428	307	51	51	17	0	11	529	47	47	0	0	NA	NA	NA	81	79	531	178	183	275	124	130	129	23	30	0.243	0.129	0.164
.	19.01.15-17.34.48-1-206435	66	3	3	1	0	1	468	1	1	0	0	NA	NA	NA	39	25	502	167	169	243	112	113	4	0	1	0.008	0	0.006
.	19.01.15-17.35.01-1-206460	294	113	113	19	0	14	535	107	107	0	0	NA	NA	NA	73	77	528	176	186	276	125	134	229	30	34	0.434	0.17	0.183
.	19.01.15-17.35.06-1-206465	280	41	41	10	0	7	521	39	39	0	0	NA	NA	NA	76	73	529	181	176	268	129	124	100	21	12	0.189	0.116	0.068
.	19.01.15-17.35.07-1-206467	34	1	1	0	0	0	0	0	0	0	0	NA	NA	NA	7	16	499	168	162	0	0	0	2	0	0	0.004	0	0
.	19.01.15-17.35.09-1-206468	89	4	4	1	0	1	485	3	3	0	0	NA	NA	NA	27	32	508	169	168	250	118	117	7	0	0	0.014	0	0
.	19.01.15-17.35.22-1-206469	329	54	54	15	0	10	541	51	51	0	0	NA	NA	NA	101	96	543	179	187	283	123	135	160	27	7	0.295	0.151	0.037
.	19.01.15-17.35.26-1-206470	143	8	8	2	0	2	488	6	6	0	0	NA	NA	NA	47	45	516	169	173	256	115	117	14	6	5	0.027	0.036	0.029
.	19.01.15-17.35.47-1-206478	173	8	8	3	0	2	494	7	7	0	0	NA	NA	NA	52	44	514	176	167	258	123	113	21	5	3	0.041	0.028	0.018
.	19.01.15-17.35.49-1-206480	147	15	15	7	0	3	488	13	13	0	0	NA	NA	NA	57	39	511	168	173	254	115	119	26	9	4	0.051	0.054	0.023
.	19.01.15-17.35.50-1-206482	376	102	102	33	0	26	545	96	96	0	0	NA	NA	NA	105	94	545	182	180	285	130	130	230	58	13	0.422	0.319	0.072
.	19.01.15-17.36.09-1-206516	293	39	39	6	0	4	531	36	36	0	0	NA	NA	NA	99	80	541	175	177	287	123	121	89	14	13	0.165	0.08	0.073
.	19.01.15-17.36.12-1-206517	541	121	121	24	0	19	596	106	106	0	0	NA	NA	NA	148	163	588	198	190	318	142	136	269	55	44	0.457	0.278	0.232
.	19.01.15-17.36.31-1-206519	260	21	21	3	0	1	539	19	19	0	0	NA	NA	NA	85	89	542	180	180	284	127	128	49	12	4	0.09	0.067	0.022
.	19.01.15-17.37.04-1-206560	269	87	87	28	0	23	529	79	79	0	0	NA	NA	NA	73	85	536	182	180	277	125	127	201	26	29	0.375	0.143	0.161
.	19.01.15-17.37.09-1-206562	34	1	1	0	0	0	0	0	0	0	0	NA	NA	NA	7	9	495	164	163	0	0	0	4	0	0	0.008	0	0
.	19.01.15-17.37.13-1-206563	57	2	2	0	0	0	199	1	1	0	0	NA	NA	NA	20	23	504	170	162	103	50	46	0	1	0	0	0.006	0
.	19.01.15-17.37.25-1-206564	92	4	4	1	0	1	477	3	3	0	0	NA	NA	NA	22	25	504	170	164	251	114	112	9	0	0	0.018	0	0
.	19.01.15-17.37.26-1-206565	290	82	82	20	0	17	518	74	74	0	0	NA	NA	NA	82	65	523	187	168	265	134	119	201	22	26	0.384	0.118	0.155
.	19.01.15-17.37.34-1-206566	410	45	45	9	0	9	570	41	41	0	0	NA	NA	NA	122	122	567	185	183	305	134	131	74	12	25	0.131	0.065	0.137
.	19.01.15-17.37.35-1-206567	68	3	3	0	0	0	396	1	1	0	0	NA	NA	NA	16	21	501	165	168	206	95	95	5	0	0	0.01	0	0
.	19.01.15-17.37.40-1-206569	244	18	18	6	0	2	509	15	15	0	0	NA	NA	NA	82	64	532	173	172	270	120	119	58	3	8	0.109	0.017	0.047
.	19.01.15-17.37.48-1-206576	292	71	71	21	0	14	525	66	66	0	0	NA	NA	NA	92	73	533	175	178	279	122	124	187	39	14	0.351	0.223	0.079
.	19.01.15-17.37.53-1-206597	452	39	39	9	0	6	573	34	34	0	0	NA	NA	NA	114	134	570	193	184	307	136	130	92	25	12	0.161	0.13	0.065
.	19.01.15-17.37.59-1-206609	178	12	12	3	0	3	514	11	11	0	0	NA	NA	NA	44	69	527	176	179	265	123	126	39	0	2	0.074	0	0.011
.	19.01.15-17.38.18-1-206615	39	1	1	1	0	1	0	0	0	0	0	NA	NA	NA	13	9	494	163	165	0	0	0	2	0	0	0.004	0	0
.	19.01.15-17.38.19-1-206616	35	1	1	1	0	1	0	0	0	0	0	NA	NA	NA	8	8	492	165	164	0	0	0	2	0	0	0.004	0	0
.	19.01.15-17.38.22-1-206617	35	1	1	0	0	0	0	0	0	0	0	NA	NA	NA	10	12	494	164	167	0	0	0	1	0	0	0.002	0	0
.	19.01.15-17.38.25-1-206618	303	79	79	17	0	13	528	73	73	0	0	NA	NA	NA	85	80	533	177	183	274	124	130	210	26	20	0.394	0.147	0.109
.	19.01.15-17.38.30-1-206619	370	104	104	24	0	19	546	92	92	0	0	NA	NA	NA	98	104	555	182	180	292	128	126	259	35	40	0.467	0.192	0.222
.	19.01.15-17.38.34-1-206624	532	102	102	31	0	25	586	94	94	0	0	NA	NA	NA	147	143	575	186	195	308	136	142	236	44	24	0.41	0.237	0.123
.	19.01.15-17.39.09-1-206660	90	5	5	1	0	1	490	3	3	0	0	NA	NA	NA	35	36	508	171	170	250	120	120	11	0	3	0.022	0	0.018
.	19.01.15-17.39.14-1-206661	382	64	64	26	0	18	550	58	58	0	0	NA	NA	NA	107	98	546	181	184	290	127	133	173	22	10	0.317	0.122	0.054
.	19.01.15-17.39.16-1-206662	364	76	76	14	0	13	553	73	73	0	0	NA	NA	NA	117	106	548	188	183	286	136	131	157	52	25	0.286	0.277	0.137
.	19.01.15-17.39.34-1-206664	119	10	10	2	0	2	493	9	9	0	0	NA	NA	NA	42	45	518	169	171	261	116	116	18	3	0	0.035	0.018	0
.	19.01.15-17.39.41-1-206668	65	2	2	0	0	0	484	1	1	0	0	NA	NA	NA	18	32	509	169	167	254	117	113	4	0	2	0.008	0	0.012
.	19.01.15-17.39.41-1-206669	177	25	25	5	0	4	500	23	23	0	0	NA	NA	NA	49	52	515	180	170	259	124	117	25	24	5	0.049	0.133	0.029
.	19.01.15-17.40.01-1-206708	236	31	31	9	0	6	519	29	29	0	0	NA	NA	NA	73	65	523	178	177	266	126	127	81	18	6	0.155	0.101	0.034
.	19.01.15-17.40.03-1-206711	90	4	4	0	0	0	478	3	3	0	0	NA	NA	NA	21	25	503	167	168	248	114	116	8	0	0	0.016	0	0
.	19.01.15-17.40.33-1-206715	317	18	18	4	0	2	537	15	15	0	0	NA	NA	NA	94	93	541	186	179	287	125	125	34	7	9	0.063	0.038	0.05
.	19.01.15-17.40.36-1-206717	31	1	1	0	0	0	0	0	0	0	0	NA	NA	NA	8	10	492	166	165	0	0	0	0	0	0	0	0	0
.	19.01.15-17.40.38-1-206722	231	21	21	10	0	9	520	20	20	0	0	NA	NA	NA	71	69	528	182	172	272	127	121	59	18	5	0.112	0.099	0.029
.	19.01.15-17.41.01-1-206753	560	94	94	20	0	15	601	86	86	0	0	NA	NA	NA	159	158	578	199	194	314	147	140	242	38	29	0.419	0.191	0.149
.	19.01.15-17.41.12-1-206758	210	17	17	7	0	6	514	14	14	0	0	NA	NA	NA	77	69	529	177	176	270	123	121	29	18	13	0.055	0.102	0.074
.	19.01.15-17.41.12-1-206759	428	108	108	28	0	20	536	103	103	0	0	NA	NA	NA	133	92	548	177	180	287	123	126	253	57	24	0.462	0.322	0.133
.	19.01.15-17.41.17-1-206760	351	82	82	28	0	22	541	73	73	0	0	NA	NA	NA	88	93	543	180	183	285	127	129	196	26	37	0.361	0.144	0.202
.	19.01.15-17.41.18-1-206761	283	64	64	18	0	17	534	60	60	0	0	NA	NA	NA	77	85	534	189	175	280	134	120	186	20	9	0.348	0.106	0.051
.	19.01.15-17.41.21-1-206762	92	3	3	0	0	0	481	2	2	0	0	NA	NA	NA	39	35	505	172	171	250	117	114	3	4	3	0.006	0.023	0.018
.	19.01.15-17.41.31-1-206764	33	1	1	0	0	0	0	0	0	0	0	NA	NA	NA	9	7	492	163	165	0	0	0	0	0	0	0	0	0
.	19.01.15-17.41.33-1-206765	31	1	1	1	0	1	0	0	0	0	0	NA	NA	NA	9	4	492	163	162	0	0	0	2	0	0	0.004	0	0
.	19.01.15-17.41.34-1-206766	66	3	3	0	0	0	476	2	2	0	0	NA	NA	NA	25	25	501	168	169	246	114	116	0	5	4	0	0.03	0.024
.	19.01.15-17.41.35-1-206767	93	4	4	1	0	1	480	3	3	0	0	NA	NA	NA	37	31	509	168	167	250	115	115	8	2	3	0.016	0.012	0.018
.	19.01.15-17.41.37-1-206768	310	67	67	18	0	13	524	60	60	0	0	NA	NA	NA	95	76	539	172	178	282	118	124	156	35	19	0.289	0.203	0.107
.	19.01.15-17.41.57-1-206807	87	5	5	2	0	2	486	4	4	0	0	NA	NA	NA	33	33	506	168	172	252	115	119	14	5	0	0.028	0.03	0
.	19.01.15-17.42.00-1-206808	34	1	1	0	0	0	0	0	0	0	0	NA	NA	NA	10	10	496	165	162	0	0	0	3	0	0	0.006	0	0
.	19.01.15-17.42.01-1-206810	120	7	7	0	0	0	496	6	6	0	0	NA	NA	NA	40	43	514	169	173	261	116	119	11	2	2	0.021	0.012	0.012
.	19.01.15-17.42.04-1-206813	210	18	18	7	0	7	522	16	16	0	0	NA	NA	NA	56	70	520	180	183	266	125	131	46	16	5	0.088	0.089	0.027
.	19.01.15-17.42.13-1-206815	269	66	66	20	0	16	528	62	62	0	0	NA	NA	NA	73	79	534	182	176	279	126	123	181	23	32	0.339	0.126	0.182
.	19.01.15-17.42.28-1-206816	146	13	13	6	0	5	496	11	11	0	0	NA	NA	NA	38	36	508	174	167	256	123	117	33	7	17	0.065	0.04	0.102
.	19.01.15-17.42.43-1-206821	145	7	7	0	0	0	487	6	6	0	0	NA	NA	NA	55	38	511	170	170	255	115	117	14	4	1	0.027	0.024	0.006
.	19.01.15-17.42.59-1-206849	589	136	136	33	0	22	582	124	124	0	0	NA	NA	NA	146	138	561	201	189	305	141	136	271	79	45	0.483	0.393	0.238
.	19.01.15-17.43.03-1-206852	63	2	2	1	0	1	471	1	1	0	0	NA	NA	NA	23	19	496	168	168	240	117	114	0	0	4	0	0	0.024
.	19.01.15-17.43.06-1-206856	402	77	77	23	0	19	573	72	72	0	0	NA	NA	NA	125	130	569	195	179	303	143	127	208	20	23	0.366	0.103	0.128
.	19.01.15-17.43.15-1-206857	146	9	9	1	0	1	510	7	7	0	0	NA	NA	NA	42	57	515	172	183	259	120	131	25	11	0	0.049	0.064	0
.	19.01.15-17.43.16-1-206858	325	132	132	37	0	29	534	122	122	0	0	NA	NA	NA	92	80	527	185	181	274	132	128	328	37	33	0.622	0.2	0.182
.	19.01.15-17.43.17-1-206859	150	7	7	5	0	4	490	6	6	0	0	NA	NA	NA	45	38	515	168	168	260	115	115	16	0	2	0.031	0	0.012
.	19.01.15-17.43.17-1-206860	206	72	72	20	0	17	527	68	68	0	0	NA	NA	NA	68	78	532	181	178	269	129	129	205	32	9	0.385	0.177	0.051
.	19.01.15-17.43.28-1-206861	177	9	9	3	0	3	489	8	8	0	0	NA	NA	NA	56	31	505	172	167	252	122	115	22	0	10	0.044	0	0.06
.	19.01.15-17.43.33-1-206862	296	75	75	14	0	10	536	73	73	0	0	NA	NA	NA	100	81	538	182	174	283	132	121	185	11	16	0.344	0.06	0.092
.	19.01.15-17.43.36-1-206863	32	1	1	0	0	0	0	0	0	0	0	NA	NA	NA	11	7	492	165	163	0	0	0	4	0	0	0.008	0	0
.	19.01.15-17.43.38-1-206864	182	38	38	5	0	4	505	35	35	0	0	NA	NA	NA	58	61	522	177	175	262	121	122	93	8	11	0.178	0.045	0.063
.	19.01.15-17.43.46-1-206869	37	1	1	1	0	1	0	0	0	0	0	NA	NA	NA	11	7	491	166	163	0	0	0	0	0	0	0	0	0
.	19.01.15-17.43.47-1-206871	475	83	83	25	0	19	593	78	78	0	0	NA	NA	NA	139	146	566	204	189	310	148	135	233	22	22	0.412	0.108	0.116
.	19.01.15-17.43.51-1-206876	87	4	4	2	0	2	474	2	2	0	0	NA	NA	NA	42	29	507	169	166	250	113	111	10	3	3	0.02	0.018	0.018
.	19.01.15-17.44.05-1-206910	121	6	6	1	0	0	492	5	5	0	0	NA	NA	NA	29	41	512	170	172	256	117	119	7	4	4	0.014	0.024	0.023
.	19.01.15-17.44.22-1-206912	159	7	7	1	0	1	509	6	6	0	0	NA	NA	NA	41	53	519	177	170	268	122	119	10	9	1	0.019	0.051	0.006
.	19.01.15-17.44.31-1-206913	379	84	84	23	0	15	532	76	76	0	0	NA	NA	NA	78	84	540	177	180	279	125	128	218	29	22	0.404	0.164	0.122
.	19.01.15-17.44.42-1-206917	31	1	1	0	0	0	0	0	0	0	0	NA	NA	NA	8	12	493	165	167	0	0	0	0	0	0	0	0	0
.	19.01.15-17.44.43-1-206918	94	4	4	1	0	1	486	3	3	0	0	NA	NA	NA	29	31	501	172	171	249	118	119	7	0	8	0.014	0	0.047
.	19.01.15-17.44.51-1-206925	405	107	107	21	0	15	550	103	103	0	0	NA	NA	NA	111	98	549	188	174	293	134	123	242	41	36	0.441	0.218	0.207
.	19.01.15-17.44.53-1-206943	56	2	2	0	0	0	480	1	1	0	0	NA	NA	NA	26	29	504	169	169	252	112	116	1	0	2	0.002	0	0.012
.	19.01.15-17.45.00-1-206948	414	87	87	20	0	16	557	77	77	0	0	NA	NA	NA	115	113	567	182	177	306	130	121	212	37	31	0.374	0.203	0.175
.	19.01.15-17.45.04-1-206953	182	12	12	3	0	2	494	11	11	0	0	NA	NA	NA	72	45	519	173	166	262	119	113	24	7	5	0.046	0.04	0.03
.	19.01.15-17.45.19-1-206955	60	2	2	1	0	1	483	1	1	0	0	NA	NA	NA	25	34	502	171	174	248	114	121	5	1	0	0.01	0.006	0
.	19.01.15-17.45.31-1-206956	59	2	2	0	0	0	100	1	1	0	0	NA	NA	NA	16	13	494	167	165	53	24	23	0	3	1	0	0.018	0.006
.	19.01.15-17.45.32-1-206957	405	114	114	25	0	20	549	106	106	0	0	NA	NA	NA	118	102	546	190	179	286	136	127	268	47	14	0.491	0.247	0.078
.	19.01.15-17.45.40-1-206962	55	2	2	0	0	0	469	1	1	0	0	NA	NA	NA	31	20	504	165	164	245	112	112	6	0	0	0.012	0	0
.	19.01.15-17.45.45-1-206963	69	2	2	0	0	0	397	0	0	0	0	NA	NA	NA	25	21	501	169	164	206	96	95	3	0	0	0.006	0	0
.	19.01.15-17.45.47-1-206966	90	3	3	0	0	0	467	2	2	0	0	NA	NA	NA	37	23	504	168	164	246	111	110	3	2	0	0.006	0.012	0
.	19.01.15-17.45.52-1-206972	360	97	97	26	0	19	557	87	87	0	0	NA	NA	NA	91	113	560	177	189	298	123	136	227	45	15	0.405	0.254	0.079
.	19.01.15-17.45.53-1-206989	271	34	34	9	0	8	523	30	30	0	0	NA	NA	NA	67	73	530	180	176	274	128	121	92	1	13	0.174	0.006	0.074
.	19.01.15-17.46.01-1-207001	57	2	2	1	0	1	0	1	1	0	0	NA	NA	NA	19	13	496	166	164	0	0	0	0	0	4	0	0	0.024
.	19.01.15-17.46.01-1-207003	404	135	135	38	0	26	542	126	126	0	0	NA	NA	NA	99	96	537	186	186	278	131	133	276	43	42	0.514	0.231	0.226
.	19.01.15-17.46.10-1-207008	174	13	13	3	0	3	509	11	11	0	0	NA	NA	NA	59	65	527	173	178	267	120	122	17	15	10	0.032	0.087	0.056
.	19.01.15-17.46.41-1-207019	202	17	17	4	0	3	494	15	15	0	0	NA	NA	NA	63	47	512	171	177	254	116	124	35	10	3	0.068	0.058	0.017
.	19.01.15-17.46.43-1-207020	384	165	165	55	0	39	543	156	156	0	0	NA	NA	NA	94	100	543	186	184	283	132	128	380	43	40	0.7	0.231	0.217
.	19.01.15-17.47.02-1-207049	173	10	10	2	0	2	495	9	9	0	0	NA	NA	NA	48	48	520	174	167	257	122	116	24	9	0	0.046	0.052	0
.	19.01.15-17.47.10-1-207054	555	84	84	24	0	15	604	76	76	0	0	NA	NA	NA	140	153	579	192	195	321	139	144	277	22	19	0.478	0.115	0.097
.	19.01.15-17.47.22-1-207055	559	154	154	53	0	45	586	140	140	0	0	NA	NA	NA	145	140	576	186	191	314	131	141	333	54	40	0.578	0.29	0.209
.	19.01.15-17.47.28-1-207056	33	1	1	0	0	0	0	0	0	0	0	NA	NA	NA	11	12	497	165	163	0	0	0	0	2	0	0	0.012	0
.	19.01.15-17.47.31-1-207057	126	12	12	2	0	2	498	10	10	0	0	NA	NA	NA	38	47	512	175	173	256	124	118	29	4	11	0.057	0.023	0.064
.	19.01.15-17.47.34-1-207058	154	11	11	1	0	0	499	7	7	0	0	NA	NA	NA	46	49	520	168	174	263	114	122	26	0	4	0.05	0	0.023
.	19.01.15-17.47.54-1-207086	148	7	7	0	0	0	488	6	6	0	0	NA	NA	NA	53	40	515	173	165	257	120	111	5	2	5	0.01	0.012	0.03
.	19.01.15-17.47.54-1-207087	93	6	6	0	0	0	481	5	5	0	0	NA	NA	NA	32	31	503	169	172	246	118	117	8	1	0	0.016	0.006	0
.	19.01.15-17.48.09-1-207104	407	54	54	15	0	13	559	51	51	0	0	NA	NA	NA	118	113	549	187	190	290	132	137	132	43	8	0.24	0.23	0.042
.	19.01.15-17.48.14-1-207105	203	10	10	4	0	3	502	8	8	0	0	NA	NA	NA	49	53	521	176	169	264	124	114	22	5	6	0.042	0.028	0.036
.	19.01.15-17.48.19-1-207106	292	72	72	14	0	12	539	66	66	0	0	NA	NA	NA	89	90	539	186	178	280	135	124	202	30	20	0.375	0.161	0.112
.	19.01.15-17.48.25-1-207107	118	10	10	2	0	2	480	9	9	0	0	NA	NA	NA	32	32	509	166	170	250	115	115	17	7	0	0.033	0.042	0
.	19.01.15-17.48.39-1-207112	93	5	5	1	0	0	497	4	4	0	0	NA	NA	NA	38	50	519	171	173	259	116	122	11	13	0	0.021	0.076	0
.	19.01.15-17.48.47-1-207119	180	9	9	3	0	3	508	8	8	0	0	NA	NA	NA	57	62	520	178	177	264	124	120	16	16	0	0.031	0.09	0
.	19.01.15-17.49.03-1-207147	518	76	76	20	0	15	604	69	69	0	0	NA	NA	NA	149	155	567	194	207	311	140	153	188	51	28	0.332	0.263	0.135
.	19.01.15-17.49.14-1-207150	60	3	3	1	0	1	150	2	2	0	0	NA	NA	NA	17	18	498	166	167	77	36	37	7	0	2	0.014	0	0.012
.	19.01.15-17.49.17-1-207151	412	116	116	38	0	25	554	109	109	0	0	NA	NA	NA	100	111	554	188	182	289	135	130	276	54	32	0.498	0.287	0.176
.	19.01.15-17.49.24-1-207153	293	65	65	22	0	20	531	62	62	0	0	NA	NA	NA	88	82	542	181	172	287	124	120	157	59	26	0.29	0.326	0.151
.	19.01.15-17.49.40-1-207157	381	38	38	7	0	5	547	34	34	0	0	NA	NA	NA	97	101	555	184	175	292	130	125	84	12	10	0.151	0.065	0.057
.	19.01.15-17.49.44-1-207158	66	2	2	0	0	0	474	1	1	0	0	NA	NA	NA	23	24	505	164	168	248	111	115	7	0	0	0.014	0	0
.	19.01.15-17.49.54-1-207183	198	18	18	6	0	6	515	17	17	0	0	NA	NA	NA	62	68	516	184	181	262	128	125	39	28	6	0.076	0.152	0.033
.	19.01.15-17.49.58-1-207188	429	124	124	33	0	27	545	116	116	0	0	NA	NA	NA	99	93	540	190	176	284	137	124	276	49	41	0.511	0.258	0.233
.	19.01.15-17.50.13-1-207208	174	21	21	8	0	6	494	18	18	0	0	NA	NA	NA	44	42	516	168	171	259	116	119	69	17	11	0.134	0.101	0.064
.	19.01.15-17.50.15-1-207209	408	90	90	32	0	23	563	85	85	0	0	NA	NA	NA	120	112	560	180	185	304	126	133	254	33	17	0.454	0.183	0.092
.	19.01.15-17.50.23-1-207210	149	7	7	1	0	1	490	6	6	0	0	NA	NA	NA	37	38	507	171	173	251	116	123	20	0	1	0.039	0	0.006
.	19.01.15-17.50.31-1-207211	62	3	3	1	0	1	475	2	2	0	0	NA	NA	NA	29	20	499	170	164	243	120	112	9	5	0	0.018	0.029	0
.	19.01.15-17.50.37-1-207217	266	42	42	14	0	12	512	34	34	0	0	NA	NA	NA	85	65	531	179	168	272	124	116	112	24	11	0.211	0.134	0.065
.	19.01.15-17.50.41-1-207221	149	9	9	3	0	3	495	7	7	0	0	NA	NA	NA	57	52	521	175	169	259	120	116	16	6	4	0.031	0.034	0.024
.	19.01.15-17.50.43-1-207222	319	113	113	30	0	25	544	102	102	0	0	NA	NA	NA	85	97	543	181	186	287	127	130	283	42	22	0.521	0.232	0.118
.	19.01.15-17.50.45-1-207223	275	38	38	9	0	8	525	34	34	0	0	NA	NA	NA	72	80	537	179	177	281	122	122	60	37	6	0.112	0.207	0.034
.	19.01.15-17.50.46-1-207226	374	89	89	25	0	17	545	84	84	0	0	NA	NA	NA	92	96	551	179	179	292	126	127	219	20	21	0.397	0.112	0.117
.	19.01.15-17.51.05-1-207256	472	121	121	36	0	28	566	108	108	0	0	NA	NA	NA	152	127	576	181	183	309	125	132	275	61	35	0.477	0.337	0.191
.	19.01.15-17.51.29-1-207258	230	30	30	7	0	6	514	27	27	0	0	NA	NA	NA	60	67	531	177	172	272	121	121	74	10	1	0.139	0.056	0.006
.	19.01.15-17.51.50-1-207268	577	119	119	28	0	23	613	113	113	0	0	NA	NA	NA	133	166	587	198	194	326	144	143	296	53	35	0.504	0.268	0.18
.	19.01.15-17.51.54-1-207288	153	23	23	4	0	3	498	22	22	0	0	NA	NA	NA	40	44	513	174	170	259	120	119	36	22	8	0.07	0.126	0.047
.	19.01.15-17.52.36-1-207303	91	8	8	1	0	1	487	6	6	0	0	NA	NA	NA	30	29	505	167	170	252	116	119	25	0	3	0.05	0	0.018
.	19.01.15-17.52.46-1-207309	237	57	57	12	0	8	518	53	53	0	0	NA	NA	NA	68	65	528	177	173	273	125	120	156	34	11	0.295	0.192	0.064
.	19.01.15-17.52.47-1-207311	146	11	11	2	0	2	493	9	9	0	0	NA	NA	NA	38	39	510	171	171	255	120	118	29	1	4	0.057	0.006	0.023
.	19.01.15-17.52.53-1-207334	274	51	51	12	0	9	540	46	46	0	0	NA	NA	NA	59	89	544	183	175	289	128	123	101	27	18	0.186	0.148	0.103
.	19.01.15-17.52.55-1-207336	64	2	2	0	0	0	477	1	1	0	0	NA	NA	NA	18	24	502	167	168	250	112	115	2	4	0	0.004	0.024	0
.	19.01.15-17.53.03-1-207341	343	38	38	12	0	8	548	36	36	0	0	NA	NA	NA	96	108	547	182	192	283	126	139	72	11	7	0.132	0.06	0.036
.	19.01.15-17.53.09-1-207345	230	62	62	12	0	11	506	54	54	0	0	NA	NA	NA	74	56	522	177	170	268	122	116	135	21	12	0.259	0.119	0.071
.	19.01.15-17.53.09-1-207346	33	1	1	0	0	0	0	0	0	0	0	NA	NA	NA	4	11	496	164	164	0	0	0	0	0	0	0	0	0
.	19.01.15-17.53.12-1-207347	117	8	8	2	0	1	475	7	7	0	0	NA	NA	NA	42	25	503	167	168	248	115	112	20	1	4	0.04	0.006	0.024
.	19.01.15-17.53.31-1-207348	276	27	27	7	0	7	524	26	26	0	0	NA	NA	NA	84	78	537	178	176	277	126	121	62	25	15	0.115	0.14	0.085
.	19.01.15-17.53.47-1-207355	412	112	112	27	0	25	545	101	101	0	0	NA	NA	NA	111	102	551	185	179	289	129	127	267	50	44	0.485	0.27	0.246
.	19.01.15-17.53.52-1-207360	321	59	59	16	0	11	551	55	55	0	0	NA	NA	NA	103	93	547	180	179	294	128	129	131	42	21	0.239	0.233	0.117
.	19.01.15-17.53.55-1-207379	37	1	1	0	0	0	0	0	0	0	0	NA	NA	NA	8	12	497	165	163	0	0	0	0	5	0	0	0.03	0
.	19.01.15-17.53.59-1-207383	92	3	3	0	0	0	485	2	2	0	0	NA	NA	NA	34	34	505	168	174	248	115	122	9	4	0	0.018	0.024	0
.	19.01.15-17.54.01-1-207384	123	12	12	2	0	2	497	11	11	0	0	NA	NA	NA	34	44	518	173	166	262	121	114	22	4	7	0.042	0.023	0.042
.	19.01.15-17.54.12-1-207396	149	10	10	3	0	2	494	8	8	0	0	NA	NA	NA	46	46	517	173	169	258	119	117	25	10	0	0.048	0.058	0
.	19.01.15-17.54.15-1-207397	241	16	16	4	0	3	524	14	14	0	0	NA	NA	NA	70	75	536	181	171	277	127	120	60	3	3	0.112	0.017	0.018
.	19.01.15-17.54.21-1-207399	65	3	3	1	0	1	472	2	2	0	0	NA	NA	NA	26	25	502	168	168	245	113	114	11	3	0	0.022	0.018	0
.	19.01.15-17.54.23-1-207400	31	1	1	0	0	0	0	0	0	0	0	NA	NA	NA	2	11	493	165	166	0	0	0	0	0	0	0	0	0
.	19.01.15-17.54.25-1-207401	60	2	2	0	0	0	474	1	1	0	0	NA	NA	NA	25	26	505	169	165	244	116	114	8	0	0	0.016	0	0
.	19.01.15-17.54.33-1-207402	62	4	4	0	0	0	479	3	3	0	0	NA	NA	NA	20	22	501	165	169	248	114	117	14	0	2	0.028	0	0.012
.	19.01.15-17.54.34-1-207403	261	26	26	10	0	9	513	23	23	0	0	NA	NA	NA	79	71	541	176	167	278	121	114	59	23	2	0.109	0.131	0.012
.	19.01.15-17.54.37-1-207404	273	101	101	35	0	29	523	92	92	0	0	NA	NA	NA	74	83	545	171	180	279	117	127	284	36	20	0.521	0.211	0.111
.	19.01.15-17.54.41-1-207408	210	14	14	3	0	3	538	11	11	0	0	NA	NA	NA	67	92	542	186	177	282	132	124	16	17	5	0.03	0.091	0.028
.	19.01.15-17.54.48-1-207412	262	14	14	3	0	1	522	13	13	0	0	NA	NA	NA	64	73	526	185	175	271	130	121	34	8	0	0.065	0.043	0
.	19.01.15-17.54.48-1-207414	185	14	14	6	0	4	509	9	9	0	0	NA	NA	NA	54	59	529	171	172	270	120	119	14	12	7	0.026	0.07	0.041
.	19.01.15-17.54.49-1-207415	36	1	1	1	0	1	0	0	0	0	0	NA	NA	NA	12	14	495	165	167	0	0	0	0	0	1	0	0	0.006
.	19.01.15-17.54.52-1-207419	63	2	2	0	0	0	350	0	0	0	0	NA	NA	NA	15	17	498	167	165	176	85	89	2	0	0	0.004	0	0
.	19.01.15-17.55.05-1-207444	187	12	12	3	0	2	507	11	11	0	0	NA	NA	NA	49	49	518	174	170	266	121	120	36	6	0	0.069	0.034	0
.	19.01.15-17.55.28-1-207446	147	15	15	3	0	3	493	14	14	0	0	NA	NA	NA	35	39	512	173	167	256	121	116	16	17	1	0.031	0.098	0.006
.	19.01.15-17.55.28-1-207447	62	2	2	0	0	0	474	1	1	0	0	NA	NA	NA	28	24	502	170	165	246	117	111	2	0	2	0.004	0	0.012
.	19.01.15-17.55.28-1-207448	325	114	114	34	0	27	542	106	106	0	0	NA	NA	NA	80	89	536	185	181	282	133	127	276	33	18	0.515	0.178	0.099
.	19.01.15-17.55.32-1-207449	93	4	4	1	0	1	486	3	3	0	0	NA	NA	NA	28	32	508	168	169	252	115	119	8	3	3	0.016	0.018	0.018
.	19.01.15-17.55.32-1-207450	211	41	41	9	0	6	504	36	36	0	0	NA	NA	NA	80	53	520	179	167	263	127	114	119	19	4	0.229	0.106	0.024
.	19.01.15-17.55.38-1-207452	93	9	9	2	0	1	484	7	7	0	0	NA	NA	NA	22	27	506	166	168	252	114	118	24	7	1	0.047	0.042	0.006
.	19.01.15-17.55.39-1-207453	424	122	122	32	0	28	564	110	110	0	0	NA	NA	NA	125	116	566	183	180	306	130	128	308	50	36	0.544	0.273	0.2
.	19.01.15-17.55.46-1-207457	216	34	34	9	0	6	500	29	29	0	0	NA	NA	NA	67	55	517	178	173	254	124	122	54	21	7	0.104	0.118	0.04
.	19.01.15-17.55.51-1-207464	66	4	4	2	0	2	469	3	3	0	0	NA	NA	NA	22	21	502	168	164	243	112	114	5	0	0	0.01	0	0
.	19.01.15-17.55.56-1-207485	318	34	34	11	0	9	555	33	33	0	0	NA	NA	NA	81	106	557	183	179	297	128	130	82	15	8	0.147	0.082	0.045
.	19.01.15-17.56.04-1-207497	230	23	23	5	0	4	508	21	21	0	0	NA	NA	NA	75	59	523	176	173	263	125	120	48	12	3	0.092	0.068	0.017
.	19.01.15-17.56.08-1-207499	197	9	9	1	0	0	505	7	7	0	0	NA	NA	NA	53	56	529	171	169	269	119	117	26	1	2	0.049	0.006	0.012
.	19.01.15-17.56.26-1-207501	85	3	3	0	0	0	474	2	2	0	0	NA	NA	NA	25	22	502	166	167	244	114	116	4	0	4	0.008	0	0.024
.	19.01.15-17.56.29-1-207502	296	57	57	26	0	19	526	53	53	0	0	NA	NA	NA	91	78	533	179	179	273	127	126	144	48	15	0.27	0.268	0.084
.	19.01.15-17.56.30-1-207503	572	108	108	26	0	19	616	100	100	0	0	NA	NA	NA	149	169	589	200	193	327	148	141	242	54	32	0.411	0.27	0.166
.	19.01.15-17.56.36-1-207510	201	33	33	4	0	3	514	30	30	0	0	NA	NA	NA	62	60	527	174	172	272	122	120	70	19	11	0.133	0.109	0.064
.	19.01.15-17.56.40-1-207511	66	2	2	0	0	0	472	1	1	0	0	NA	NA	NA	11	12	495	164	166	248	112	112	8	0	0	0.016	0	0
.	19.01.15-17.56.41-1-207515	88	3	3	1	0	1	490	2	2	0	0	NA	NA	NA	28	33	513	168	165	259	118	113	3	0	4	0.006	0	0.024
.	19.01.15-17.56.42-1-207516	585	85	85	22	0	13	586	76	76	0	0	NA	NA	NA	164	141	566	198	190	306	141	139	224	34	14	0.396	0.172	0.074
.	19.01.15-17.56.51-1-207524	493	99	99	32	0	25	599	92	92	0	0	NA	NA	NA	116	151	582	187	195	325	135	139	284	43	18	0.488	0.23	0.092
.	19.01.15-17.56.55-1-207543	405	110	110	22	0	14	552	103	103	0	0	NA	NA	NA	134	106	554	188	177	293	133	126	276	32	30	0.498	0.17	0.169
.	19.01.15-17.57.19-1-207551	205	34	34	5	0	2	523	32	32	0	0	NA	NA	NA	60	72	532	174	179	274	122	127	95	33	2	0.179	0.19	0.011
.	19.01.15-17.57.31-1-207552	35	1	1	1	0	1	0	0	0	0	0	NA	NA	NA	5	11	495	167	162	0	0	0	2	0	0	0.004	0	0
.	19.01.15-17.57.33-1-207553	36	1	1	0	0	0	0	0	0	0	0	NA	NA	NA	6	15	498	166	164	0	0	0	0	1	0	0	0.006	0
.	19.01.15-17.57.36-1-207554	345	89	89	24	0	21	561	82	82	0	0	NA	NA	NA	92	116	550	190	189	289	137	135	254	28	11	0.462	0.147	0.058
.	19.01.15-17.57.47-1-207561	443	45	45	13	0	9	550	41	41	0	0	NA	NA	NA	140	104	546	187	184	286	134	130	127	24	3	0.233	0.128	0.016
.	19.01.15-17.57.52-1-207567	270	21	21	4	0	4	528	18	18	0	0	NA	NA	NA	69	77	533	184	173	276	131	121	57	5	1	0.107	0.027	0.006
.	19.01.15-17.58.17-1-207600	117	10	10	3	0	2	483	7	7	0	0	NA	NA	NA	46	38	515	169	167	255	115	113	17	0	21	0.033	0	0.126
.	19.01.15-17.58.26-1-207601	150	13	13	4	0	4	492	11	11	0	0	NA	NA	NA	53	39	513	169	170	257	117	118	34	2	1	0.066	0.012	0.006
.	19.01.15-17.58.27-1-207602	318	56	56	17	0	13	553	54	54	0	0	NA	NA	NA	88	109	554	184	184	292	130	131	150	14	17	0.271	0.076	0.092
.	19.01.15-17.58.41-1-207610	258	31	31	10	0	8	537	28	28	0	0	NA	NA	NA	73	87	548	176	176	288	125	124	54	11	5	0.099	0.062	0.028
.	19.01.15-17.58.42-1-207611	436	76	76	20	0	16	565	67	67	0	0	NA	NA	NA	117	123	554	190	192	293	134	138	238	26	13	0.43	0.137	0.068
.	19.01.15-17.58.45-1-207612	117	4	4	1	0	1	482	3	3	0	0	NA	NA	NA	32	29	507	167	168	252	115	115	24	0	0	0.047	0	0
.	19.01.15-17.58.47-1-207616	90	4	4	2	0	1	475	3	3	0	0	NA	NA	NA	30	15	496	167	165	248	113	114	10	7	0	0.02	0.042	0
.	19.01.15-17.58.52-1-207621	535	122	122	31	0	26	587	113	113	0	0	NA	NA	NA	145	144	576	189	192	312	138	137	292	66	20	0.507	0.349	0.104
.	19.01.15-17.58.58-1-207643	357	87	87	16	0	13	552	81	81	0	0	NA	NA	NA	105	104	552	187	178	295	133	124	191	33	22	0.346	0.176	0.124
.	19.01.15-17.59.02-1-207645	59	3	3	1	0	0	476	2	2	0	0	NA	NA	NA	24	28	505	167	169	245	117	114	6	6	0	0.012	0.036	0
.	19.01.15-17.59.03-1-207646	116	4	4	2	0	2	484	3	3	0	0	NA	NA	NA	43	36	513	168	168	256	114	114	7	4	0	0.014	0.024	0
.	19.01.15-17.59.16-1-207650	34	1	1	1	0	1	0	0	0	0	0	NA	NA	NA	5	12	496	165	164	0	0	0	0	2	0	0	0.012	0
.	19.01.15-17.59.19-1-207651	270	38	38	9	0	7	550	34	34	0	0	NA	NA	NA	82	100	553	185	175	294	132	124	107	17	8	0.193	0.092	0.046
.	19.01.15-17.59.19-1-207652	34	1	1	1	0	1	0	0	0	0	0	NA	NA	NA	6	9	491	166	165	0	0	0	2	0	0	0.004	0	0
.	19.01.15-17.59.21-1-207654	147	16	16	2	0	1	493	15	15	0	0	NA	NA	NA	42	36	502	174	173	251	121	121	50	3	1	0.1	0.017	0.006
.	19.01.15-17.59.22-1-207655	735	126	126	23	0	18	643	119	119	0	0	NA	NA	NA	199	197	607	200	203	346	149	148	294	52	21	0.484	0.26	0.103
.	19.01.15-17.59.26-1-207656	205	36	36	10	0	8	501	34	34	0	0	NA	NA	NA	57	52	515	173	177	260	119	122	58	7	22	0.113	0.04	0.124
.	19.01.15-17.59.49-1-207665	357	83	83	16	0	13	543	77	77	0	0	NA	NA	NA	97	94	543	180	184	287	126	130	189	31	29	0.348	0.172	0.158
.	19.01.15-18.00.00-1-207688	377	67	67	23	0	19	551	59	59	0	0	NA	NA	NA	123	104	551	181	185	293	125	133	184	13	20	0.334	0.072	0.108
.	19.01.15-18.00.13-1-207705	327	137	137	29	0	23	533	127	127	0	0	NA	NA	NA	105	90	545	179	179	286	124	123	314	38	19	0.576	0.212	0.106
.	19.01.15-18.00.18-1-207706	59	3	3	0	0	0	476	2	2	0	0	NA	NA	NA	18	25	500	170	168	244	117	115	4	1	0	0.008	0.006	0
.	19.01.15-18.00.22-1-207707	37	1	1	1	0	1	0	0	0	0	0	NA	NA	NA	12	12	494	167	164	0	0	0	0	0	0	0	0	0
.	19.01.15-18.00.29-1-207708	58	2	2	1	0	1	101	1	1	0	0	NA	NA	NA	13	18	502	166	163	52	24	25	4	0	0	0.008	0	0
.	19.01.15-18.00.33-1-207709	212	8	8	2	0	2	512	6	6	0	0	NA	NA	NA	75	68	526	176	179	268	122	122	14	3	5	0.027	0.017	0.028
.	19.01.15-18.00.36-1-207711	63	4	4	0	0	0	469	3	3	0	0	NA	NA	NA	28	20	501	166	166	247	108	114	8	3	0	0.016	0.018	0
.	19.01.15-18.00.50-1-207723	149	23	23	6	0	6	494	18	18	0	0	NA	NA	NA	42	48	516	176	169	260	121	113	58	15	3	0.112	0.085	0.018
.	19.01.15-18.00.52-1-207727	389	132	132	29	0	25	555	126	126	0	0	NA	NA	NA	111	115	563	184	181	299	129	127	309	51	25	0.549	0.277	0.138
.	19.01.15-18.01.04-1-207781	111	8	8	4	0	4	491	7	7	0	0	NA	NA	NA	28	39	511	171	170	256	118	117	14	2	2	0.027	0.012	0.012
.	19.01.15-18.01.31-1-207824	117	7	7	1	0	0	489	6	6	0	0	NA	NA	NA	30	37	506	170	174	250	118	121	27	0	5	0.053	0	0.029
.	19.01.15-18.01.37-1-207825	36	1	1	0	0	0	0	0	0	0	0	NA	NA	NA	9	8	493	166	162	0	0	0	5	0	0	0.01	0	0
.	19.01.15-18.01.38-1-207826	387	45	45	10	0	8	559	41	41	0	0	NA	NA	NA	112	104	547	185	185	292	132	135	151	12	4	0.276	0.065	0.022
.	19.01.15-18.01.40-1-207830	60	3	3	0	0	0	466	2	2	0	0	NA	NA	NA	18	13	497	165	164	241	113	112	6	0	1	0.012	0	0.006
.	19.01.15-18.01.40-1-207831	487	126	126	22	0	16	587	111	111	0	0	NA	NA	NA	151	144	581	191	185	319	137	131	310	38	24	0.534	0.199	0.13
.	19.01.15-18.01.46-1-207834	151	6	6	3	0	3	491	4	4	0	0	NA	NA	NA	54	42	511	173	171	254	118	119	16	0	8	0.031	0	0.047
.	19.01.15-18.01.51-1-207842	123	9	9	3	0	2	509	8	8	0	0	NA	NA	NA	39	59	527	172	173	269	122	118	24	6	1	0.046	0.035	0.006
.	19.01.15-18.01.51-1-207843	213	44	44	12	0	10	513	42	42	0	0	NA	NA	NA	72	60	519	182	172	268	125	120	89	8	3	0.171	0.044	0.017
.	19.01.15-18.01.54-1-207862	117	11	11	1	0	0	493	8	8	0	0	NA	NA	NA	33	38	514	167	170	260	115	118	25	2	0	0.049	0.012	0
.	19.01.15-18.02.13-1-207876	318	53	53	14	0	10	532	47	47	0	0	NA	NA	NA	90	85	535	183	180	276	129	127	162	21	6	0.303	0.115	0.033
.	19.01.15-18.02.30-1-207877	80	3	3	0	0	0	474	2	2	0	0	NA	NA	NA	26	24	506	168	163	247	116	111	8	0	0	0.016	0	0
.	19.01.15-18.02.44-1-207882	90	3	3	2	0	2	469	2	2	0	0	NA	NA	NA	28	16	499	165	165	244	113	112	5	0	5	0.01	0	0.03
.	19.01.15-18.02.46-1-207884	88	3	3	0	0	0	478	1	1	0	0	NA	NA	NA	19	19	499	167	166	248	115	115	2	3	0	0.004	0.018	0
.	19.01.15-18.02.58-1-207911	353	61	61	17	0	13	546	56	56	0	0	NA	NA	NA	111	102	539	189	187	282	136	128	160	12	10	0.297	0.063	0.053
.	19.01.15-18.03.00-1-207912	150	30	30	6	0	5	489	26	26	0	0	NA	NA	NA	40	37	513	171	166	257	118	114	68	7	5	0.133	0.041	0.03
.	19.01.15-18.03.01-1-207913	443	142	142	34	0	28	568	129	129	0	0	NA	NA	NA	113	123	561	185	190	302	131	135	329	45	24	0.586	0.243	0.126
.	19.01.15-18.03.06-1-207919	212	9	9	0	0	0	514	7	7	0	0	NA	NA	NA	72	71	533	177	174	271	123	120	13	7	0	0.024	0.04	0
.	19.01.15-18.03.28-1-207920	199	10	10	2	0	2	506	9	9	0	0	NA	NA	NA	67	58	525	175	171	266	122	118	31	6	0	0.059	0.034	0
.	19.01.15-18.03.30-1-207921	93	4	4	2	0	1	495	2	2	0	0	NA	NA	NA	31	42	516	170	169	261	118	116	6	3	7	0.012	0.018	0.041
.	19.01.15-18.03.34-1-207922	362	32	32	11	0	9	553	30	30	0	0	NA	NA	NA	84	103	550	187	179	296	133	124	106	15	17	0.193	0.08	0.095
.	19.01.15-18.03.37-1-207923	329	78	78	20	0	18	531	73	73	0	0	NA	NA	NA	85	76	535	180	174	278	129	124	179	50	10	0.335	0.278	0.057
.	19.01.15-18.03.45-1-207927	35	1	1	0	0	0	0	0	0	0	0	NA	NA	NA	7	6	491	164	164	0	0	0	2	0	0	0.004	0	0
.	19.01.15-18.03.48-1-207931	297	67	67	15	0	11	547	63	63	0	0	NA	NA	NA	96	118	565	183	183	289	129	129	194	24	21	0.343	0.131	0.115
.	19.01.15-18.03.49-1-207933	292	51	51	19	0	16	529	42	42	0	0	NA	NA	NA	81	76	525	180	184	269	126	134	137	28	11	0.261	0.156	0.06
.	19.01.15-18.03.51-1-207937	62	5	5	2	0	2	480	4	4	0	0	NA	NA	NA	21	23	499	173	164	249	118	113	17	0	1	0.034	0	0.006
.	19.01.15-18.04.09-1-207970	363	61	61	17	0	14	544	56	56	0	0	NA	NA	NA	122	97	547	184	179	289	128	127	147	13	11	0.269	0.071	0.061
.	19.01.15-18.04.17-1-207971	124	10	10	1	0	1	502	8	8	0	0	NA	NA	NA	37	54	519	173	175	258	122	122	9	13	3	0.017	0.075	0.017
.	19.01.15-18.04.25-1-207973	35	1	1	1	0	1	0	0	0	0	0	NA	NA	NA	8	9	492	165	165	0	0	0	3	0	0	0.006	0	0
.	19.01.15-18.04.28-1-207974	151	11	11	2	0	2	495	9	9	0	0	NA	NA	NA	43	41	509	172	173	255	120	120	17	0	3	0.033	0	0.017
.	19.01.15-18.04.36-1-207975	262	67	67	19	0	11	531	61	61	0	0	NA	NA	NA	76	80	543	175	175	284	124	123	182	34	9	0.335	0.194	0.051
.	19.01.15-18.04.37-1-207976	58	2	2	0	0	0	149	1	1	0	0	NA	NA	NA	17	22	502	166	167	82	41	26	0	0	1	0	0	0.006
.	19.01.15-18.04.45-1-207981	298	64	64	13	0	8	539	58	58	0	0	NA	NA	NA	90	88	542	186	173	285	136	118	202	15	11	0.373	0.081	0.064
.	19.01.15-18.04.49-1-207985	59	2	2	0	0	0	0	1	1	0	0	NA	NA	NA	20	20	499	167	167	0	0	0	6	0	0	0.012	0	0
.	19.01.15-18.04.51-1-207988	435	150	150	33	0	28	569	136	136	0	0	NA	NA	NA	111	115	549	193	186	297	137	135	354	66	19	0.645	0.342	0.102
.	19.01.15-18.04.53-1-208007	155	14	14	5	0	5	498	12	12	0	0	NA	NA	NA	61	53	517	175	174	257	121	120	26	6	9	0.05	0.034	0.052
.	19.01.15-18.05.11-1-208016	378	99	99	26	0	23	547	92	92	0	0	NA	NA	NA	104	97	550	179	181	290	128	129	203	47	9	0.369	0.263	0.05
.	19.01.15-18.05.14-1-208017	263	29	29	5	0	4	506	25	25	0	0	NA	NA	NA	77	56	519	174	176	263	122	121	42	5	10	0.081	0.029	0.057
.	19.01.15-18.05.16-1-208018	446	51	51	14	0	13	570	48	48	0	0	NA	NA	NA	126	130	562	194	187	296	140	134	116	13	15	0.206	0.067	0.08
.	19.01.15-18.05.18-1-208019	457	110	110	28	0	22	551	100	100	0	0	NA	NA	NA	94	101	551	184	179	291	131	129	291	27	12	0.528	0.147	0.067
.	19.01.15-18.05.30-1-208020	90	6	6	1	0	1	478	5	5	0	0	NA	NA	NA	33	21	502	167	165	249	114	115	12	6	0	0.024	0.036	0
.	19.01.15-18.05.45-1-208025	142	13	13	4	0	3	492	10	10	0	0	NA	NA	NA	43	37	507	171	172	254	122	116	27	16	3	0.053	0.094	0.017
.	19.01.15-18.05.49-1-208030	60	2	2	1	0	1	100	1	1	0	0	NA	NA	NA	13	19	498	169	165	50	28	22	5	0	0	0.01	0	0
.	19.01.15-18.05.57-1-208054	229	46	46	15	0	11	515	43	43	0	0	NA	NA	NA	73	68	529	176	176	270	124	121	112	31	0	0.212	0.176	0
.	19.01.15-18.06.02-1-208057	121	7	7	1	0	1	495	5	5	0	0	NA	NA	NA	48	49	513	173	176	253	121	121	8	4	7	0.016	0.023	0.04
.	19.01.15-18.06.07-1-208060	275	48	48	12	0	8	526	43	43	0	0	NA	NA	NA	75	78	531	182	178	274	126	126	142	17	8	0.267	0.093	0.045
.	19.01.15-18.06.12-1-208068	59	2	2	0	0	0	481	1	1	0	0	NA	NA	NA	26	31	508	169	167	250	116	115	4	0	4	0.008	0	0.024
.	19.01.15-18.06.20-1-208069	262	23	23	6	0	5	534	19	19	0	0	NA	NA	NA	81	84	538	181	178	281	130	123	79	9	4	0.147	0.05	0.022
.	19.01.15-18.06.23-1-208071	32	1	1	0	0	0	0	0	0	0	0	NA	NA	NA	13	6	492	164	163	0	0	0	0	0	0	0	0	0
.	19.01.15-18.06.25-1-208072	66	2	2	0	0	0	481	1	1	0	0	NA	NA	NA	21	22	501	167	167	252	113	116	8	0	0	0.016	0	0
.	19.01.15-18.06.25-1-208073	118	13	13	3	0	3	480	11	11	0	0	NA	NA	NA	40	40	515	169	169	251	114	115	35	2	1	0.068	0.012	0.006
.	19.01.15-18.06.38-1-208080	118	7	7	1	0	1	484	6	6	0	0	NA	NA	NA	51	40	512	168	173	254	112	118	16	7	0	0.031	0.042	0
.	19.01.15-18.06.48-1-208087	355	50	50	14	0	10	537	46	46	0	0	NA	NA	NA	100	86	546	185	168	287	134	116	135	16	15	0.247	0.086	0.089
.	19.01.15-18.06.56-1-208113	33	1	1	0	0	0	0	0	0	0	0	NA	NA	NA	5	9	494	165	163	0	0	0	0	0	0	0	0	0
.	19.01.15-18.06.57-1-208114	61	2	2	1	0	1	247	1	1	0	0	NA	NA	NA	18	16	497	167	165	133	61	53	0	3	0	0	0.018	0
.	19.01.15-18.06.59-1-208115	448	103	103	26	0	23	567	86	86	0	0	NA	NA	NA	130	123	567	188	181	308	134	125	246	43	27	0.434	0.229	0.149
.	19.01.15-18.07.02-1-208117	179	27	27	5	0	2	505	25	25	0	0	NA	NA	NA	61	54	521	175	171	269	117	119	48	13	2	0.092	0.074	0.012
.	19.01.15-18.07.02-1-208118	122	8	8	2	0	2	484	6	6	0	0	NA	NA	NA	47	41	510	172	172	251	117	116	32	1	0	0.063	0.006	0
.	19.01.15-18.07.05-1-208122	33	1	1	0	0	0	0	0	0	0	0	NA	NA	NA	9	5	490	165	163	0	0	0	0	0	0	0	0	0
.	19.01.15-18.07.09-1-208123	32	1	1	0	0	0	0	0	0	0	0	NA	NA	NA	8	4	490	164	163	0	0	0	0	0	0	0	0	0
.	19.01.15-18.07.11-1-208124	242	33	33	5	0	4	526	29	29	0	0	NA	NA	NA	66	81	537	182	175	277	131	118	44	22	8	0.082	0.121	0.046
.	19.01.15-18.07.15-1-208125	451	130	130	29	0	25	562	118	118	0	0	NA	NA	NA	124	119	561	188	183	300	131	131	293	46	34	0.522	0.245	0.186
.	19.01.15-18.07.16-1-208126	162	38	38	10	0	8	496	30	30	0	0	NA	NA	NA	40	47	513	175	172	255	121	120	82	19	8	0.16	0.109	0.047
.	19.01.15-18.07.23-1-208127	239	60	60	18	0	12	524	55	55	0	0	NA	NA	NA	74	64	523	178	176	272	127	125	150	14	10	0.287	0.079	0.057
.	19.01.15-18.07.23-1-208128	31	1	1	1	0	1	0	0	0	0	0	NA	NA	NA	10	5	491	163	164	0	0	0	7	0	0	0.014	0	0
.	19.01.15-18.07.25-1-208129	491	110	110	34	0	27	587	96	96	0	0	NA	NA	NA	141	136	577	192	180	319	139	129	263	53	33	0.456	0.276	0.183
.	19.01.15-18.07.38-1-208131	467	128	128	35	0	27	559	120	120	0	0	NA	NA	NA	132	114	550	196	181	290	140	129	316	58	30	0.575	0.296	0.166
.	19.01.15-18.07.51-1-208141	61	2	2	0	0	0	447	1	1	0	0	NA	NA	NA	18	18	502	165	164	236	106	105	0	0	2	0	0	0.012
.	19.01.15-18.08.06-1-208168	125	9	9	3	0	3	486	8	8	0	0	NA	NA	NA	38	34	511	169	167	256	117	113	16	4	3	0.031	0.024	0.018
.	19.01.15-18.08.07-1-208169	67	3	3	1	0	1	472	2	2	0	0	NA	NA	NA	27	23	502	170	164	245	116	111	0	7	4	0	0.041	0.024
.	19.01.15-18.08.13-1-208177	238	24	24	1	0	1	510	21	21	0	0	NA	NA	NA	60	56	524	173	172	271	121	118	43	0	15	0.082	0	0.087
.	19.01.15-18.08.21-1-208178	297	80	80	20	0	16	540	74	74	0	0	NA	NA	NA	96	88	544	180	177	288	130	122	189	56	35	0.347	0.311	0.198
.	19.01.15-18.08.27-1-208179	99	4	4	2	0	2	481	2	2	0	0	NA	NA	NA	25	31	511	168	165	252	117	112	12	2	1	0.023	0.012	0.006
.	19.01.15-18.08.35-1-208184	436	125	125	35	0	29	566	115	115	0	0	NA	NA	NA	112	115	554	185	189	294	135	137	292	61	19	0.527	0.33	0.101
.	19.01.15-18.08.41-1-208188	346	49	49	22	0	18	531	44	44	0	0	NA	NA	NA	82	80	528	180	185	273	126	132	144	31	3	0.273	0.172	0.016
.	19.01.15-18.08.48-1-208192	328	127	127	29	0	22	522	115	115	0	0	NA	NA	NA	84	78	545	173	173	283	118	121	276	51	20	0.506	0.295	0.116
.	19.01.15-18.08.54-1-208215	616	83	83	29	0	23	633	74	74	0	0	NA	NA	NA	179	186	597	202	200	335	149	149	273	29	16	0.457	0.144	0.08
.	19.01.15-18.09.33-1-208224	35	1	1	0	0	0	0	0	0	0	0	NA	NA	NA	8	12	495	166	164	0	0	0	0	0	2	0	0	0.012
.	19.01.15-18.09.37-1-208225	36	1	1	0	0	0	0	0	0	0	0	NA	NA	NA	12	12	494	167	164	0	0	0	4	0	0	0.008	0	0
.	19.01.15-18.09.40-1-208229	435	93	93	24	0	18	566	90	90	0	0	NA	NA	NA	101	118	556	182	193	295	131	140	267	34	12	0.48	0.187	0.062
.	19.01.15-18.09.40-1-208230	318	73	73	20	0	18	534	71	71	0	0	NA	NA	NA	91	84	528	191	178	270	137	127	159	49	18	0.301	0.257	0.101
.	19.01.15-18.09.46-1-208233	117	4	4	1	0	1	482	3	3	0	0	NA	NA	NA	39	29	503	171	168	249	118	115	9	6	0	0.018	0.035	0
.	19.01.15-18.09.49-1-208236	348	101	101	29	0	23	533	94	94	0	0	NA	NA	NA	100	88	539	182	180	278	129	126	226	57	38	0.419	0.313	0.211
.	19.01.15-18.09.54-1-208258	143	10	10	3	0	3	500	8	8	0	0	NA	NA	NA	46	45	508	177	173	257	123	120	22	0	11	0.043	0	0.064
.	19.01.15-18.10.02-1-208266	154	8	8	2	0	2	513	7	7	0	0	NA	NA	NA	47	60	525	177	171	271	123	119	29	2	0	0.055	0.011	0
.	19.01.15-18.10.17-1-208278	367	111	111	27	0	18	541	100	100	0	0	NA	NA	NA	115	95	545	185	178	287	132	122	225	34	54	0.413	0.184	0.303
.	19.01.15-18.10.21-1-208279	93	3	3	2	0	1	478	2	2	0	0	NA	NA	NA	24	32	506	170	169	245	116	117	11	0	0	0.022	0	0
.	19.01.15-18.10.34-1-208280	88	3	3	1	0	0	478	2	2	0	0	NA	NA	NA	20	27	503	170	167	249	115	114	5	2	0	0.01	0.012	0
.	19.01.15-18.10.37-1-208286	523	78	78	15	0	13	601	75	75	0	0	NA	NA	NA	144	153	580	202	184	321	149	131	173	34	20	0.298	0.168	0.109
.	19.01.15-18.10.46-1-208292	94	4	4	1	0	1	481	3	3	0	0	NA	NA	NA	24	30	504	169	170	247	118	116	3	1	8	0.006	0.006	0.047
.	19.01.15-18.10.51-1-208298	86	3	3	1	0	1	480	2	2	0	0	NA	NA	NA	16	28	503	168	170	245	117	118	1	4	0	0.002	0.024	0
.	19.01.15-18.11.02-1-208320	384	23	23	7	0	6	568	18	18	0	0	NA	NA	NA	116	122	553	191	191	295	135	138	64	6	10	0.116	0.031	0.052
.	19.01.15-18.11.04-1-208323	145	8	8	0	0	0	500	6	6	0	0	NA	NA	NA	37	47	518	169	173	262	117	121	15	0	3	0.029	0	0.017
.	19.01.15-18.11.06-1-208325	34	1	1	0	0	0	0	0	0	0	0	NA	NA	NA	6	7	492	163	165	0	0	0	2	0	0	0.004	0	0
.	19.01.15-18.11.07-1-208326	243	23	23	8	0	8	516	21	21	0	0	NA	NA	NA	72	64	527	179	171	272	125	119	58	6	7	0.11	0.034	0.041
.	19.01.15-18.11.09-1-208327	350	59	59	14	0	12	560	49	49	0	0	NA	NA	NA	78	114	553	186	188	293	132	135	166	14	15	0.3	0.075	0.08
.	19.01.15-18.11.22-1-208328	207	11	11	1	0	1	515	8	8	0	0	NA	NA	NA	58	66	529	176	174	270	125	120	20	12	3	0.038	0.068	0.017
.	19.01.15-18.11.40-1-208333	382	60	60	11	0	10	544	53	53	0	0	NA	NA	NA	112	102	548	188	179	284	133	127	199	18	8	0.363	0.096	0.045
.	19.01.15-18.11.43-1-208334	376	75	75	16	0	14	546	71	71	0	0	NA	NA	NA	114	99	552	182	178	291	129	126	151	57	25	0.274	0.313	0.14
.	19.01.15-18.11.45-1-208335	353	58	58	18	0	12	543	56	56	0	0	NA	NA	NA	111	95	557	178	173	298	124	121	155	40	7	0.278	0.225	0.04
.	19.01.15-18.11.46-1-208338	66	2	2	0	0	0	477	1	1	0	0	NA	NA	NA	22	28	507	170	164	250	116	111	3	0	4	0.006	0	0.024
.	19.01.15-18.11.49-1-208341	61	2	2	0	0	0	49	0	0	0	0	NA	NA	NA	21	16	499	166	164	25	16	8	3	0	0	0.006	0	0
.	19.01.15-18.11.55-1-208364	146	8	8	1	0	1	502	7	7	0	0	NA	NA	NA	41	48	518	171	172	260	121	121	7	6	5	0.014	0.035	0.029
.	19.01.15-18.12.01-1-208367	359	36	36	12	0	9	542	34	34	0	0	NA	NA	NA	104	95	545	179	184	285	125	132	107	18	15	0.196	0.101	0.082
.	19.01.15-18.12.18-1-208379	338	21	21	3	0	3	557	19	19	0	0	NA	NA	NA	107	110	545	192	186	289	139	129	38	20	2	0.07	0.104	0.011
.	19.01.15-18.12.23-1-208380	205	28	28	7	0	6	519	26	26	0	0	NA	NA	NA	70	63	519	184	173	269	128	122	54	26	18	0.104	0.141	0.104
.	19.01.15-18.12.26-1-208381	118	5	5	0	0	0	486	3	3	0	0	NA	NA	NA	33	27	504	169	167	253	117	116	11	5	0	0.022	0.03	0
.	19.01.15-18.12.47-1-208388	149	14	14	2	0	1	497	12	12	0	0	NA	NA	NA	47	44	511	171	175	256	118	123	24	3	2	0.047	0.018	0.011
.	19.01.15-18.12.48-1-208390	180	11	11	2	0	2	510	10	10	0	0	NA	NA	NA	54	62	531	172	172	272	117	121	21	3	1	0.04	0.017	0.006
.	19.01.15-18.12.54-1-208413	344	50	50	17	0	15	562	44	44	0	0	NA	NA	NA	101	117	556	181	193	295	128	139	110	22	10	0.198	0.122	0.052
.	19.01.15-18.13.00-1-208416	380	93	93	23	0	19	560	87	87	0	0	NA	NA	NA	110	126	569	183	187	303	125	132	228	30	19	0.401	0.164	0.102
.	19.01.15-18.13.02-1-208419	337	37	37	11	0	4	561	35	35	0	0	NA	NA	NA	89	109	553	185	184	297	133	131	114	12	1	0.206	0.065	0.005
.	19.01.15-18.13.08-1-208423	521	108	108	25	0	17	580	97	97	0	0	NA	NA	NA	130	132	563	193	189	304	140	136	217	37	31	0.385	0.192	0.164
.	19.01.15-18.13.09-1-208424	237	78	78	22	0	15	522	71	71	0	0	NA	NA	NA	71	67	526	174	180	271	123	128	161	32	30	0.306	0.184	0.167
.	19.01.15-18.13.10-1-208425	144	22	22	5	0	5	506	21	21	0	0	NA	NA	NA	44	56	524	174	171	270	117	119	46	21	2	0.088	0.121	0.012
.	19.01.15-18.13.20-1-208426	63	2	2	0	0	0	150	1	1	0	0	NA	NA	NA	8	22	503	164	168	75	39	36	1	0	0	0.002	0	0
.	19.01.15-18.13.29-1-208427	33	1	1	0	0	0	0	0	0	0	0	NA	NA	NA	7	10	492	166	165	0	0	0	2	0	0	0.004	0	0
.	19.01.15-18.13.32-1-208428	219	23	23	5	0	2	513	21	21	0	0	NA	NA	NA	58	73	528	177	181	265	123	125	53	15	15	0.1	0.085	0.083
.	19.01.15-18.13.37-1-208429	151	25	25	9	0	7	495	24	24	0	0	NA	NA	NA	46	38	510	169	172	257	117	121	67	8	24	0.131	0.047	0.14
.	19.01.15-18.13.48-1-208436	234	75	75	22	0	17	523	68	68	0	0	NA	NA	NA	59	79	538	180	174	276	124	123	170	26	16	0.316	0.144	0.092
.	19.01.15-18.13.54-1-208459	179	8	8	1	0	1	503	6	6	0	0	NA	NA	NA	55	61	527	176	171	262	121	120	12	4	1	0.023	0.023	0.006
.	19.01.15-18.14.06-1-208467	57	2	2	0	0	0	199	1	1	0	0	NA	NA	NA	21	12	495	165	165	103	46	50	0	2	0	0	0.012	0
.	19.01.15-18.14.10-1-208468	64	2	2	0	0	0	468	1	1	0	0	NA	NA	NA	29	17	495	168	167	242	113	113	8	0	0	0.016	0	0
.	19.01.15-18.14.12-1-208469	341	102	102	23	0	17	555	94	94	0	0	NA	NA	NA	77	105	549	190	179	292	137	126	232	42	24	0.423	0.221	0.134
.	19.01.15-18.14.13-1-208470	346	23	23	9	0	7	553	20	20	0	0	NA	NA	NA	81	104	551	184	182	294	130	129	58	7	8	0.105	0.038	0.044
.	19.01.15-18.14.16-1-208478	60	2	2	0	0	0	300	1	1	0	0	NA	NA	NA	18	18	497	169	165	154	77	69	1	2	0	0.002	0.012	0
.	19.01.15-18.14.22-1-208480	95	6	6	1	0	1	479	3	3	0	0	NA	NA	NA	23	25	501	169	168	247	115	117	9	13	0	0.018	0.077	0
.	19.01.15-18.14.27-1-208481	145	9	9	1	0	1	505	7	7	0	0	NA	NA	NA	57	57	521	175	174	264	122	119	27	3	0	0.052	0.017	0
.	19.01.15-18.14.37-1-208482	508	101	101	27	0	22	603	93	93	0	0	NA	NA	NA	105	152	574	196	195	321	144	138	247	41	29	0.43	0.209	0.149
.	19.01.15-18.14.49-1-208489	61	2	2	0	0	0	484	1	1	0	0	NA	NA	NA	21	33	507	167	172	249	115	120	2	3	0	0.004	0.018	0
.	19.01.15-18.14.52-1-208493	35	1	1	0	0	0	0	0	0	0	0	NA	NA	NA	7	11	496	165	163	0	0	0	0	0	0	0	0	0
.	19.01.15-18.14.52-1-208495	184	8	8	2	0	2	500	7	7	0	0	NA	NA	NA	59	47	515	168	177	262	115	123	20	4	1	0.039	0.024	0.006
.	19.01.15-18.14.53-1-208497	31	1	1	0	0	0	0	0	0	0	0	NA	NA	NA	9	6	493	164	162	0	0	0	2	0	0	0.004	0	0
.	19.01.15-18.14.55-1-208515	153	14	14	4	0	2	498	11	11	0	0	NA	NA	NA	45	41	517	168	169	263	118	117	19	4	9	0.037	0.024	0.053
.	19.01.15-18.14.59-1-208518	129	13	13	6	0	6	491	12	12	0	0	NA	NA	NA	30	32	508	167	170	258	115	118	28	2	3	0.055	0.012	0.018
.	19.01.15-18.15.02-1-208520	295	54	54	14	0	12	519	51	51	0	0	NA	NA	NA	93	62	525	173	177	272	122	125	120	40	28	0.229	0.231	0.158
.	19.01.15-18.15.12-1-208525	120	22	22	4	0	3	499	20	20	0	0	NA	NA	NA	44	47	513	176	171	256	123	120	42	6	3	0.082	0.034	0.018
.	19.01.15-18.15.22-1-208526	147	5	5	2	0	2	499	4	4	0	0	NA	NA	NA	39	49	513	175	174	259	122	118	7	6	0	0.014	0.034	0
.	19.01.15-18.15.26-1-208527	334	64	64	13	0	10	548	58	58	0	0	NA	NA	NA	80	98	531	192	188	276	139	133	159	37	13	0.299	0.193	0.069
.	19.01.15-18.15.30-1-208528	516	128	128	41	0	34	598	117	117	0	0	NA	NA	NA	146	157	579	195	196	313	141	144	309	55	42	0.534	0.282	0.214
.	19.01.15-18.15.38-1-208530	96	5	5	1	0	1	483	4	4	0	0	NA	NA	NA	30	27	499	167	174	247	114	122	11	6	2	0.022	0.036	0.011
.	19.01.15-18.15.44-1-208534	425	89	89	23	0	19	571	82	82	0	0	NA	NA	NA	121	120	554	188	191	294	137	140	233	18	17	0.421	0.096	0.089
.	19.01.15-18.15.48-1-208537	35	1	1	0	0	0	0	0	0	0	0	NA	NA	NA	8	8	491	167	163	0	0	0	3	0	0	0.006	0	0
.	19.01.15-18.15.50-1-208541	182	13	13	3	0	3	514	11	11	0	0	NA	NA	NA	42	59	518	182	172	266	128	120	31	10	0	0.06	0.055	0
.	19.01.15-18.15.55-1-208562	60	2	2	1	0	1	475	1	1	0	0	NA	NA	NA	23	21	502	166	166	249	116	110	0	0	4	0	0	0.024
.	19.01.15-18.16.09-1-208569	208	20	20	0	0	0	515	18	18	0	0	NA	NA	NA	53	69	530	179	173	269	125	121	23	18	2	0.043	0.101	0.012
.	19.01.15-18.16.22-1-208577	215	12	12	5	0	4	511	10	10	0	0	NA	NA	NA	60	65	526	174	178	267	120	124	21	3	9	0.04	0.017	0.051
.	19.01.15-18.16.36-1-208585	384	97	97	18	0	14	555	90	90	0	0	NA	NA	NA	107	104	549	182	186	292	130	133	217	28	15	0.395	0.154	0.081
.	19.01.15-18.16.38-1-208586	265	72	72	11	0	9	519	67	67	0	0	NA	NA	NA	74	68	534	177	170	280	123	116	158	35	8	0.296	0.198	0.047
.	19.01.15-18.16.39-1-208587	148	13	13	3	0	2	483	11	11	0	0	NA	NA	NA	42	28	501	173	167	249	119	115	26	8	12	0.052	0.046	0.072
.	19.01.15-18.16.48-1-208595	202	33	33	10	0	8	512	31	31	0	0	NA	NA	NA	64	58	517	179	175	260	128	124	76	16	9	0.147	0.089	0.051
.	19.01.15-18.17.02-1-208621	213	10	10	4	0	4	518	9	9	0	0	NA	NA	NA	58	68	532	179	170	274	127	117	29	5	0	0.055	0.028	0
.	19.01.15-18.17.07-1-208625	121	25	25	3	0	3	504	22	22	0	0	NA	NA	NA	39	54	523	173	171	264	120	120	35	21	4	0.067	0.121	0.023
.	19.01.15-18.17.11-1-208626	175	13	13	4	0	2	507	11	11	0	0	NA	NA	NA	44	55	515	175	178	259	122	126	27	19	1	0.052	0.109	0.006
.	19.01.15-18.17.25-1-208627	68	3	3	2	0	2	480	2	2	0	0	NA	NA	NA	33	35	511	167	170	249	114	117	13	0	0	0.025	0	0
.	19.01.15-18.17.32-1-208628	612	115	115	27	0	22	606	107	107	0	0	NA	NA	NA	154	166	592	201	186	329	146	131	287	69	26	0.485	0.343	0.14
.	19.01.15-18.17.37-1-208630	269	64	64	18	0	13	514	61	61	0	0	NA	NA	NA	99	69	529	181	172	266	128	120	153	33	7	0.289	0.182	0.041
.	19.01.15-18.17.37-1-208631	422	84	84	25	0	20	583	78	78	0	0	NA	NA	NA	106	138	567	199	185	307	144	132	220	54	20	0.388	0.271	0.108
.	19.01.15-18.17.39-1-208632	60	3	3	1	0	1	477	2	2	0	0	NA	NA	NA	23	27	501	173	166	248	116	113	3	1	2	0.006	0.006	0.012
.	19.01.15-18.17.51-1-208642	63	2	2	0	0	0	149	1	1	0	0	NA	NA	NA	23	18	499	164	168	76	38	35	3	0	0	0.006	0	0
.	19.01.15-18.17.56-1-208663	85	5	5	2	0	2	478	3	3	0	0	NA	NA	NA	20	26	505	167	167	249	115	114	6	5	0	0.012	0.03	0
.	19.01.15-18.18.01-1-208665	35	1	1	0	0	0	0	0	0	0	0	NA	NA	NA	6	7	491	164	165	0	0	0	1	0	0	0.002	0	0
.	19.01.15-18.18.06-1-208671	31	1	1	0	0	0	0	0	0	0	0	NA	NA	NA	15	5	493	163	162	0	0	0	0	1	0	0	0.006	0
.	19.01.15-18.18.12-1-208672	36	1	1	0	0	0	0	0	0	0	0	NA	NA	NA	9	8	492	164	165	0	0	0	0	0	1	0	0	0.006
.	19.01.15-18.18.15-1-208673	91	6	6	2	0	1	492	4	4	0	0	NA	NA	NA	35	37	511	165	174	257	113	122	0	12	10	0	0.073	0.057
.	19.01.15-18.18.15-1-208674	147	18	18	1	0	1	497	17	17	0	0	NA	NA	NA	64	55	526	174	168	263	119	115	29	8	1	0.055	0.046	0.006
.	19.01.15-18.18.23-1-208682	61	2	2	0	0	0	471	1	1	0	0	NA	NA	NA	32	23	501	171	164	245	115	111	2	5	0	0.004	0.029	0
.	19.01.15-18.18.42-1-208690	299	41	41	10	0	7	537	34	34	0	0	NA	NA	NA	81	85	539	181	178	284	129	124	94	21	18	0.174	0.116	0.101
.	19.01.15-18.18.42-1-208691	300	80	80	23	0	17	532	74	74	0	0	NA	NA	NA	87	86	542	179	178	281	125	126	214	39	14	0.395	0.218	0.079
.	19.01.15-18.18.47-1-208694	239	22	22	6	0	0	513	20	20	0	0	NA	NA	NA	50	63	533	172	171	273	120	120	46	16	15	0.086	0.093	0.088
.	19.01.15-18.18.52-1-208700	181	15	15	3	0	2	498	14	14	0	0	NA	NA	NA	73	50	518	173	172	259	121	118	28	4	11	0.054	0.023	0.064
.	19.01.15-18.19.03-1-208724	63	3	3	0	0	0	479	2	2	0	0	NA	NA	NA	30	30	507	169	167	249	116	114	6	4	0	0.012	0.024	0
.	19.01.15-18.19.18-1-208727	60	2	2	0	0	0	479	1	1	0	0	NA	NA	NA	17	26	504	170	165	250	118	111	1	0	2	0.002	0	0.012
.	19.01.15-18.19.24-1-208729	125	4	4	1	0	0	498	3	3	0	0	NA	NA	NA	38	49	514	179	169	258	126	114	5	3	3	0.01	0.017	0.018
.	19.01.15-18.19.27-1-208730	372	94	94	26	0	20	541	85	85	0	0	NA	NA	NA	94	99	548	181	183	284	128	129	236	56	16	0.431	0.309	0.087
.	19.01.15-18.19.30-1-208731	68	2	2	2	0	2	474	1	1	0	0	NA	NA	NA	24	22	503	163	169	249	110	115	5	3	0	0.01	0.018	0
.	19.01.15-18.19.33-1-208732	229	25	25	11	0	9	514	23	23	0	0	NA	NA	NA	83	60	525	174	174	273	118	123	43	14	4	0.082	0.08	0.023
.	19.01.15-18.19.39-1-208733	97	5	5	1	0	1	487	3	3	0	0	NA	NA	NA	34	36	514	167	168	257	115	115	6	10	0	0.012	0.06	0
.	19.01.15-18.19.49-1-208741	86	3	3	0	0	0	474	1	1	0	0	NA	NA	NA	17	18	502	166	163	250	114	110	5	0	1	0.01	0	0.006
.	19.01.15-18.19.49-1-208742	321	81	81	26	0	20	559	78	78	0	0	NA	NA	NA	75	107	556	187	177	299	133	127	217	53	19	0.39	0.283	0.107
.	19.01.15-18.19.56-1-208765	206	28	28	12	0	10	512	26	26	0	0	NA	NA	NA	58	60	524	177	172	267	124	121	95	10	6	0.181	0.056	0.035
.	19.01.15-18.19.59-1-208767	437	32	32	6	0	6	567	25	25	0	0	NA	NA	NA	120	118	563	186	182	304	132	131	83	25	7	0.147	0.134	0.038
.	19.01.15-18.20.03-1-208774	68	3	3	2	0	2	474	2	2	0	0	NA	NA	NA	22	23	501	171	164	245	117	112	3	0	13	0.006	0	0.079
.	19.01.15-18.20.11-1-208778	57	2	2	0	0	0	476	1	1	0	0	NA	NA	NA	10	15	497	165	166	246	115	115	2	0	1	0.004	0	0.006
.	19.01.15-18.20.16-1-208779	367	69	69	15	0	10	555	63	63	0	0	NA	NA	NA	116	111	542	192	190	286	135	134	187	31	9	0.345	0.161	0.047
.	19.01.15-18.20.27-1-208787	142	6	6	2	0	1	500	5	5	0	0	NA	NA	NA	47	55	518	171	179	258	118	124	30	3	0	0.058	0.018	0
.	19.01.15-18.20.34-1-208788	378	39	39	11	0	10	555	37	37	0	0	NA	NA	NA	110	106	555	182	182	295	133	127	80	15	19	0.144	0.082	0.104
.	19.01.15-18.20.36-1-208790	91	9	9	1	0	0	487	7	7	0	0	NA	NA	NA	35	36	514	169	166	255	116	116	21	2	0	0.041	0.012	0
.	19.01.15-18.20.48-1-208801	379	115	115	35	0	27	547	107	107	0	0	NA	NA	NA	111	103	544	189	183	282	135	130	272	63	26	0.5	0.333	0.142
.	19.01.15-18.20.48-1-208802	446	125	125	43	0	33	573	116	116	0	0	NA	NA	NA	114	127	561	193	186	301	138	134	298	65	35	0.531	0.337	0.188
.	19.01.15-18.20.55-1-208825	172	14	14	2	0	2	490	12	12	0	0	NA	NA	NA	38	36	504	173	172	253	120	117	46	10	0	0.091	0.058	0
.	19.01.15-18.21.04-1-208831	219	14	14	1	0	1	509	12	12	0	0	NA	NA	NA	67	64	525	174	178	268	120	121	29	22	7	0.055	0.126	0.039
.	19.01.15-18.21.22-1-208833	331	76	76	16	0	12	532	72	72	0	0	NA	NA	NA	88	82	537	177	181	279	124	129	202	36	27	0.376	0.203	0.149
.	19.01.15-18.21.28-1-208835	180	19	19	2	0	2	519	17	17	0	0	NA	NA	NA	52	73	535	172	179	276	119	124	21	15	6	0.039	0.087	0.034
.	19.01.15-18.21.29-1-208836	433	99	99	26	0	23	554	92	92	0	0	NA	NA	NA	107	105	547	182	189	287	131	136	239	39	19	0.437	0.214	0.101
.	19.01.15-18.21.32-1-208837	121	20	20	5	0	5	481	19	19	0	0	NA	NA	NA	38	33	508	168	170	251	116	114	46	2	17	0.091	0.012	0.1
.	19.01.15-18.21.32-1-208838	445	83	83	23	0	16	556	77	77	0	0	NA	NA	NA	141	109	555	184	183	298	128	130	216	34	10	0.389	0.185	0.055
.	19.01.15-18.21.55-1-208867	36	1	1	0	0	0	0	0	0	0	0	NA	NA	NA	8	8	494	164	163	0	0	0	0	1	0	0	0.006	0
.	19.01.15-18.22.02-1-208872	240	65	65	24	0	14	526	59	59	0	0	NA	NA	NA	64	74	532	176	179	276	123	127	172	29	12	0.323	0.165	0.067
.	19.01.15-18.22.05-1-208876	205	19	19	2	0	2	509	16	16	0	0	NA	NA	NA	59	64	521	179	177	261	126	122	39	2	1	0.075	0.011	0.006
.	19.01.15-18.22.06-1-208877	117	4	4	1	0	0	493	3	3	0	0	NA	NA	NA	34	36	508	168	173	256	118	119	8	3	0	0.016	0.018	0
.	19.01.15-18.22.26-1-208885	57	2	2	0	0	0	200	0	0	0	0	NA	NA	NA	11	15	497	166	165	105	50	45	4	0	0	0.008	0	0
.	19.01.15-18.22.35-1-208886	122	4	4	0	0	0	484	2	2	0	0	NA	NA	NA	50	38	513	168	170	254	112	118	3	5	4	0.006	0.03	0.024
.	19.01.15-18.22.35-1-208887	239	86	86	19	0	14	511	79	79	0	0	NA	NA	NA	67	61	518	180	176	264	125	122	178	21	21	0.344	0.117	0.119
.	19.01.15-18.22.57-1-208919	179	27	27	4	0	4	507	24	24	0	0	NA	NA	NA	50	57	524	171	175	265	120	122	71	9	19	0.135	0.053	0.109
.	19.01.15-18.23.26-1-208925	178	13	13	1	0	1	491	12	12	0	0	NA	NA	NA	45	44	511	172	174	254	118	119	34	5	3	0.067	0.029	0.017
.	19.01.15-18.23.32-1-208926	66	3	3	1	0	1	474	2	2	0	0	NA	NA	NA	26	23	506	167	163	249	115	110	2	7	0	0.004	0.042	0
.	19.01.15-18.23.33-1-208927	96	8	8	6	0	6	492	7	7	0	0	NA	NA	NA	34	38	512	170	169	257	118	117	26	0	7	0.051	0	0.041
.	19.01.15-18.23.43-1-208931	62	2	2	1	0	1	150	1	1	0	0	NA	NA	NA	18	17	496	166	168	77	41	32	6	0	0	0.012	0	0
.	19.01.15-18.23.46-1-208934	32	1	1	0	0	0	0	0	0	0	0	NA	NA	NA	5	8	493	164	164	0	0	0	0	1	0	0	0.006	0
.	19.01.15-18.23.49-1-208936	30	1	1	0	0	0	0	0	0	0	0	NA	NA	NA	12	15	499	165	164	0	0	0	4	0	0	0.008	0	0
.	19.01.15-18.23.49-1-208938	62	2	2	1	0	1	397	1	1	0	0	NA	NA	NA	16	11	495	166	163	207	97	93	0	3	0	0	0.018	0
.	19.01.15-18.23.51-1-208941	89	3	3	0	0	0	475	2	2	0	0	NA	NA	NA	33	22	501	167	167	246	113	116	6	0	0	0.012	0	0
.	19.01.15-18.23.53-1-208960	286	22	22	8	0	5	530	17	17	0	0	NA	NA	NA	95	87	538	189	173	278	132	120	70	7	6	0.13	0.037	0.035
.	19.01.15-18.23.56-1-208964	399	92	92	21	0	17	571	88	88	0	0	NA	NA	NA	98	123	555	195	186	299	139	133	242	19	40	0.436	0.097	0.215
.	19.01.15-18.23.58-1-208966	513	115	115	30	0	25	583	108	108	0	0	NA	NA	NA	104	131	574	183	187	314	133	136	264	37	30	0.46	0.202	0.16
.	19.01.15-18.23.59-1-208967	32	1	1	1	0	1	0	0	0	0	0	NA	NA	NA	6	9	490	165	167	0	0	0	2	0	0	0.004	0	0
.	19.01.15-18.24.07-1-208972	175	8	8	2	0	1	500	6	6	0	0	NA	NA	NA	58	57	526	171	173	267	118	115	27	15	2	0.051	0.088	0.012
.	19.01.15-18.24.07-1-208973	150	11	11	4	0	2	498	9	9	0	0	NA	NA	NA	53	47	521	170	169	265	117	116	33	7	0	0.063	0.041	0
.	19.01.15-18.24.07-1-208974	159	37	37	9	0	8	494	33	33	0	0	NA	NA	NA	55	43	513	173	170	259	120	115	66	4	17	0.129	0.023	0.1
.	19.01.15-18.24.13-1-208975	585	95	95	31	0	20	610	87	87	0	0	NA	NA	NA	180	168	591	189	201	326	136	148	269	51	22	0.455	0.27	0.109
.	19.01.15-18.24.32-1-208984	518	101	101	26	0	22	587	93	93	0	0	NA	NA	NA	135	148	582	190	189	314	139	134	271	35	33	0.466	0.184	0.175
.	19.01.15-18.24.34-1-208985	356	67	67	19	0	12	558	62	62	0	0	NA	NA	NA	101	106	558	181	180	299	129	130	175	30	19	0.314	0.166	0.106
.	19.01.15-18.24.57-1-209016	34	1	1	0	0	0	0	0	0	0	0	NA	NA	NA	13	11	496	165	163	0	0	0	0	2	0	0	0.012	0
.	19.01.15-18.25.00-1-209017	290	35	35	11	0	10	536	33	33	0	0	NA	NA	NA	82	85	538	177	183	283	125	128	79	6	12	0.147	0.034	0.066
.	19.01.15-18.25.06-1-209022	90	4	4	2	0	2	482	3	3	0	0	NA	NA	NA	36	35	512	171	165	252	116	114	9	0	0	0.018	0	0
.	19.01.15-18.25.14-1-209024	58	2	2	1	0	1	50	1	1	0	0	NA	NA	NA	17	13	492	165	169	27	11	12	0	2	2	0	0.012	0.012
.	19.01.15-18.25.19-1-209025	131	6	6	2	0	2	488	3	3	0	0	NA	NA	NA	38	34	508	169	170	254	115	119	8	5	4	0.016	0.03	0.024
.	19.01.15-18.25.23-1-209026	91	5	5	1	0	1	476	4	4	0	0	NA	NA	NA	39	24	505	166	166	249	114	113	14	0	4	0.028	0	0.024
.	19.01.15-18.25.37-1-209028	33	1	1	0	0	0	0	0	0	0	0	NA	NA	NA	12	5	490	163	165	0	0	0	0	0	3	0	0	0.018
.	19.01.15-18.25.40-1-209032	391	84	84	23	0	16	561	75	75	0	0	NA	NA	NA	125	118	569	179	183	306	123	132	186	45	8	0.327	0.251	0.044
.	19.01.15-18.25.44-1-209033	290	89	89	17	0	15	526	83	83	0	0	NA	NA	NA	85	80	537	176	180	277	121	128	185	35	22	0.345	0.199	0.122
.	19.01.15-18.26.08-1-209065	334	48	48	5	0	3	549	40	40	0	0	NA	NA	NA	97	109	559	189	174	293	135	121	129	14	19	0.231	0.074	0.109
.	19.01.15-18.26.12-1-209066	59	3	3	0	0	0	50	2	2	0	0	NA	NA	NA	14	25	501	168	169	25	10	15	0	3	0	0	0.018	0
.	19.01.15-18.26.27-1-209075	114	4	4	2	0	2	491	3	3	0	0	NA	NA	NA	22	38	513	168	170	256	117	118	6	0	1	0.012	0	0.006
.	19.01.15-18.26.34-1-209076	587	79	79	25	0	18	600	76	76	0	0	NA	NA	NA	148	150	579	193	191	321	139	140	191	40	30	0.33	0.207	0.157
.	19.01.15-18.26.43-1-209086	177	15	15	3	0	2	509	13	13	0	0	NA	NA	NA	65	59	532	170	170	273	119	117	28	8	3	0.053	0.047	0.018
.	19.01.15-18.26.49-1-209091	145	8	8	3	0	3	495	7	7	0	0	NA	NA	NA	34	40	515	171	167	262	119	114	17	4	8	0.033	0.023	0.048
.	19.01.15-18.26.49-1-209093	65	4	4	3	0	3	480	3	3	0	0	NA	NA	NA	16	27	503	168	169	249	113	118	2	4	7	0.004	0.024	0.041
.	19.01.15-18.27.10-1-209121	260	17	17	1	0	1	524	13	13	0	0	NA	NA	NA	91	74	532	178	177	274	125	125	71	10	2	0.133	0.056	0.011
.	19.01.15-18.27.10-1-209122	319	93	93	31	0	26	537	86	86	0	0	NA	NA	NA	85	91	541	181	182	281	126	130	221	62	25	0.409	0.343	0.137
.	19.01.15-18.27.10-1-209123	200	16	16	4	0	2	523	15	15	0	0	NA	NA	NA	72	72	531	182	172	271	131	121	39	8	6	0.073	0.044	0.035
.	19.01.15-18.27.13-1-209124	183	23	23	4	0	4	515	18	18	0	0	NA	NA	NA	51	72	532	177	176	269	123	123	25	17	7	0.047	0.096	0.04
.	19.01.15-18.27.33-1-209125	85	4	4	1	0	1	477	3	3	0	0	NA	NA	NA	37	33	508	171	167	247	118	112	7	0	2	0.014	0	0.012
.	19.01.15-18.27.40-1-209130	89	5	5	1	0	1	488	4	4	0	0	NA	NA	NA	29	36	510	168	171	256	116	116	8	12	0	0.016	0.071	0
.	19.01.15-18.27.43-1-209131	87	3	3	2	0	2	478	2	2	0	0	NA	NA	NA	25	22	500	168	167	247	117	114	10	0	0	0.02	0	0
.	19.01.15-18.27.47-1-209134	322	20	20	6	0	5	527	19	19	0	0	NA	NA	NA	97	76	536	174	179	277	122	128	54	10	1	0.101	0.057	0.006
.	19.01.15-18.27.48-1-209136	29	1	1	0	0	0	0	0	0	0	0	NA	NA	NA	4	8	493	165	163	0	0	0	0	0	0	0	0	0
.	19.01.15-18.27.50-1-209139	92	5	5	0	0	0	478	4	4	0	0	NA	NA	NA	25	23	499	168	169	246	115	117	8	4	0	0.016	0.024	0
[truncated: 1 more rows]
