# Supplementary material for: Modelling targeted rabies vaccination strategies for a domestic dog population with heterogeneous roaming patterns
Source: PLoS Negl Trop Dis. 2019 Jul 8;13(7):e0007582. doi: 10.1371/journal.pntd.0007582 (PMC6638970; doi:10.1371/journal.pntd.0007582)
Supplement: S1 Zip file folder — The files contain a summary for each simulation for its respective scenario. The files are named first with the population structure (FP, ED, RD, SD) and then the specific vaccination strategy used for that scenario. (ZIP) [file pntd.0007582.s002.zip › Supp_Files/ED_E0.5_R0.7_S0.9_all_measuresReport.txt]

scenario	iteration	duration	tot_deaths	rabid_dogs	moved	mov_DK	movInfect	n_vacc	n_cull	detDogs_cull	contDogs_cull	reactCull	preemptVaccCov_dogLevel	reactVaccCov_dogLevel	mean_Rt	non_rabid_dead	born	nb_in_exp_cat	nb_in_roam_cat	nb_stayhome	nb_exp_vacc	nb_roam_vacc	nb_stayhome_vacc	nb_contacting_explorer	nb_contacting_roamer	nb_contacting_stayhome	contact_per_explorer	contact_per_roamer	contact_per_stayhome
.	19.01.15-14.34.48-1-371163	291	67	67	18	0	16	550	63	63	0	0	NA	NA	NA	59	69	530	174	178	272	121	157	127	22	19	0.24	0.126	0.107
.	19.01.15-14.34.48-1-371164	357	32	32	8	0	6	584	29	29	0	0	NA	NA	NA	126	102	552	182	181	293	130	161	73	17	7	0.132	0.093	0.039
.	19.01.15-14.34.48-1-371165	33	1	1	0	0	0	0	0	0	0	0	NA	NA	NA	9	10	495	165	163	0	0	0	0	0	0	0	0	0
.	19.01.15-14.34.48-1-371166	65	3	3	0	0	0	514	2	2	0	0	NA	NA	NA	21	27	502	169	169	250	115	149	3	5	0	0.006	0.03	0
.	19.01.15-14.34.48-1-371167	144	10	10	3	0	3	542	9	9	0	0	NA	NA	NA	56	56	523	171	175	264	120	158	20	0	5	0.038	0	0.029
.	19.01.15-14.34.48-1-371168	33	1	1	0	0	0	0	0	0	0	0	NA	NA	NA	8	5	491	164	163	0	0	0	1	0	0	0.002	0	0
.	19.01.15-14.34.48-1-371169	36	1	1	0	0	0	0	0	0	0	0	NA	NA	NA	11	10	492	166	165	0	0	0	4	0	0	0.008	0	0
.	19.01.15-14.34.48-1-371170	55	2	2	0	0	0	0	1	1	0	0	NA	NA	NA	17	19	499	165	168	0	0	0	0	0	3	0	0	0.018
.	19.01.15-14.34.49-1-371173	209	20	20	5	0	4	545	19	19	0	0	NA	NA	NA	66	62	523	175	177	265	120	160	50	8	0	0.096	0.046	0
.	19.01.15-14.34.50-1-371174	61	3	3	0	0	0	511	2	2	0	0	NA	NA	NA	22	23	504	167	165	252	114	145	0	0	6	0	0	0.036
.	19.01.15-14.34.50-1-371175	90	6	6	3	0	2	497	4	4	0	0	NA	NA	NA	52	16	498	168	163	246	109	142	16	1	0	0.032	0.006	0
.	19.01.15-14.34.51-1-371176	237	35	35	9	0	7	543	33	33	0	0	NA	NA	NA	74	65	521	182	175	260	126	157	84	15	0	0.161	0.082	0
.	19.01.15-14.35.00-1-371178	92	4	4	1	0	1	506	2	2	0	0	NA	NA	NA	26	26	502	172	165	243	117	146	6	4	0	0.012	0.023	0
.	19.01.15-14.35.03-1-371179	217	45	45	13	0	11	547	38	38	0	0	NA	NA	NA	49	67	531	175	174	270	122	155	87	8	6	0.164	0.046	0.034
.	19.01.15-14.35.05-1-371180	261	123	123	22	0	18	559	114	114	0	0	NA	NA	NA	67	70	522	186	175	269	132	158	279	42	17	0.534	0.226	0.097
.	19.01.15-14.35.08-1-371181	33	1	1	0	0	0	0	0	0	0	0	NA	NA	NA	16	13	496	163	167	0	0	0	0	0	0	0	0	0
.	19.01.15-14.35.09-1-371182	57	2	2	2	0	2	0	1	1	0	0	NA	NA	NA	16	22	502	169	164	0	0	0	2	0	1	0.004	0	0.006
.	19.01.15-14.35.12-1-371187	354	131	131	27	0	22	572	121	121	0	0	NA	NA	NA	116	88	539	185	177	284	132	156	306	66	19	0.568	0.357	0.107
.	19.01.15-14.35.14-1-371188	206	13	13	3	0	2	536	10	10	0	0	NA	NA	NA	46	44	508	178	171	258	124	154	34	6	0	0.067	0.034	0
.	19.01.15-14.35.17-1-371189	217	22	22	6	0	3	554	21	21	0	0	NA	NA	NA	65	72	523	175	187	264	121	169	51	5	8	0.098	0.029	0.043
.	19.01.15-14.35.33-1-371209	147	16	16	7	0	5	532	14	14	0	0	NA	NA	NA	45	42	513	170	172	259	120	153	65	0	12	0.127	0	0.07
.	19.01.15-14.35.35-1-371213	347	106	106	42	0	34	564	93	93	0	0	NA	NA	NA	70	84	532	178	187	274	125	165	243	54	13	0.457	0.303	0.07
.	19.01.15-14.35.39-1-371218	293	54	54	13	0	12	589	51	51	0	0	NA	NA	NA	73	104	548	185	184	288	134	167	145	13	2	0.265	0.07	0.011
.	19.01.15-14.35.46-1-371222	62	2	2	0	0	0	510	1	1	0	0	NA	NA	NA	25	24	501	166	170	246	113	151	14	0	0	0.028	0	0
.	19.01.15-14.35.49-1-371226	271	22	22	5	0	4	563	21	21	0	0	NA	NA	NA	80	79	529	179	184	273	124	166	65	1	4	0.123	0.006	0.022
.	19.01.15-14.35.51-1-371227	510	85	85	34	0	27	602	77	77	0	0	NA	NA	NA	140	121	553	194	187	296	139	167	231	34	33	0.418	0.175	0.176
.	19.01.15-14.35.59-1-371228	114	14	14	3	0	2	511	13	13	0	0	NA	NA	NA	34	23	503	167	166	249	114	148	42	0	0	0.083	0	0
.	19.01.15-14.35.59-1-371229	292	57	57	19	0	15	579	53	53	0	0	NA	NA	NA	82	94	541	184	182	282	132	165	173	34	12	0.32	0.185	0.066
.	19.01.15-14.36.20-1-371241	28	1	1	0	0	0	0	0	0	0	0	NA	NA	NA	7	12	493	165	167	0	0	0	0	0	0	0	0	0
.	19.01.15-14.36.22-1-371242	395	72	72	17	0	12	599	68	68	0	0	NA	NA	NA	108	127	565	189	186	301	132	166	241	39	7	0.427	0.206	0.038
.	19.01.15-14.36.23-1-371247	88	3	3	0	0	0	526	2	2	0	0	NA	NA	NA	23	40	514	170	169	257	119	150	10	0	2	0.019	0	0.012
.	19.01.15-14.36.36-1-371272	63	3	3	2	0	2	518	2	2	0	0	NA	NA	NA	26	30	503	169	171	248	118	152	8	0	1	0.016	0	0.006
.	19.01.15-14.36.36-1-371273	119	23	23	6	0	4	530	21	21	0	0	NA	NA	NA	38	51	522	173	169	261	120	149	56	11	3	0.107	0.064	0.018
.	19.01.15-14.36.49-1-371282	31	1	1	0	0	0	0	0	0	0	0	NA	NA	NA	6	11	494	163	167	0	0	0	0	0	3	0	0	0.018
.	19.01.15-14.36.51-1-371285	198	16	16	5	0	3	535	13	13	0	0	NA	NA	NA	59	50	521	173	169	261	121	153	54	3	0	0.104	0.017	0
.	19.01.15-14.37.05-1-371286	123	16	16	2	0	2	527	12	12	0	0	NA	NA	NA	42	45	519	171	168	260	118	149	30	11	13	0.058	0.064	0.077
.	19.01.15-14.37.08-1-371287	155	18	18	2	0	2	537	16	16	0	0	NA	NA	NA	35	47	511	168	181	258	117	162	31	2	12	0.061	0.012	0.066
.	19.01.15-14.37.09-1-371288	31	1	1	0	0	0	0	0	0	0	0	NA	NA	NA	9	3	489	164	163	0	0	0	0	0	0	0	0	0
.	19.01.15-14.37.11-1-371292	86	3	3	1	0	0	521	2	2	0	0	NA	NA	NA	29	35	511	167	170	254	115	152	11	0	0	0.022	0	0
.	19.01.15-14.37.16-1-371293	118	8	8	2	0	2	520	7	7	0	0	NA	NA	NA	34	34	510	169	168	254	116	150	12	6	1	0.024	0.036	0.006
.	19.01.15-14.37.17-1-371294	240	20	20	5	0	5	548	17	17	0	0	NA	NA	NA	71	66	527	178	174	269	123	156	57	8	6	0.108	0.045	0.034
.	19.01.15-14.37.20-1-371295	269	46	46	10	0	7	559	39	39	0	0	NA	NA	NA	94	79	532	177	183	274	124	161	110	8	9	0.207	0.045	0.049
.	19.01.15-14.37.24-1-371311	94	4	4	0	0	0	510	3	3	0	0	NA	NA	NA	38	30	507	170	166	251	116	143	2	4	0	0.004	0.024	0
.	19.01.15-14.37.24-1-371312	141	11	11	2	0	2	538	10	10	0	0	NA	NA	NA	41	48	520	168	173	265	115	158	17	21	0	0.033	0.125	0
.	19.01.15-14.37.29-1-371313	156	14	14	5	0	4	533	13	13	0	0	NA	NA	NA	45	47	515	176	169	260	121	152	32	7	5	0.062	0.04	0.03
.	19.01.15-14.37.33-1-371317	152	8	8	4	0	3	529	7	7	0	0	NA	NA	NA	53	45	511	170	177	256	118	155	17	2	2	0.033	0.012	0.011
.	19.01.15-14.37.33-1-371319	266	83	83	20	0	15	547	79	79	0	0	NA	NA	NA	71	64	522	178	177	264	124	159	229	38	1	0.439	0.213	0.006
.	19.01.15-14.37.37-1-371323	573	59	59	14	0	12	636	51	51	0	0	NA	NA	NA	157	163	581	201	194	317	145	174	171	30	6	0.294	0.149	0.031
.	19.01.15-14.37.46-1-371331	188	9	9	2	0	2	540	8	8	0	0	NA	NA	NA	68	58	519	177	175	258	126	156	18	4	0	0.035	0.023	0
.	19.01.15-14.37.46-1-371332	301	68	68	19	0	15	577	64	64	0	0	NA	NA	NA	85	94	539	180	188	280	128	169	156	43	3	0.289	0.239	0.016
.	19.01.15-14.37.49-1-371336	90	3	3	0	0	0	517	2	2	0	0	NA	NA	NA	27	30	509	167	167	253	115	149	8	0	1	0.016	0	0.006
.	19.01.15-14.37.50-1-371337	115	12	12	2	0	2	519	11	11	0	0	NA	NA	NA	33	33	504	171	171	247	119	153	9	8	5	0.018	0.047	0.029
.	19.01.15-14.37.53-1-371338	34	1	1	0	0	0	0	0	0	0	0	NA	NA	NA	5	13	497	163	166	0	0	0	0	4	0	0	0.025	0
.	19.01.15-14.37.56-1-371339	354	90	90	31	0	21	597	82	82	0	0	NA	NA	NA	106	118	561	187	183	301	132	164	257	49	16	0.458	0.262	0.087
.	19.01.15-14.38.00-1-371340	375	62	62	20	0	18	611	59	59	0	0	NA	NA	NA	100	127	570	192	178	309	140	162	165	50	0	0.289	0.26	0
.	19.01.15-14.38.06-1-371342	63	3	3	0	0	0	249	2	2	0	0	NA	NA	NA	17	23	498	170	168	118	55	76	1	8	0	0.002	0.047	0
.	19.01.15-14.38.10-1-371343	210	20	20	8	0	6	544	16	16	0	0	NA	NA	NA	69	58	523	172	176	264	122	158	58	14	14	0.111	0.081	0.08
.	19.01.15-14.38.15-1-371347	39	1	1	0	0	0	0	0	0	0	0	NA	NA	NA	11	11	494	163	167	0	0	0	0	0	0	0	0	0
.	19.01.15-14.38.16-1-371352	38	1	1	0	0	0	0	0	0	0	0	NA	NA	NA	13	7	493	164	163	0	0	0	7	0	0	0.014	0	0
.	19.01.15-14.38.18-1-371355	214	30	30	6	0	4	544	26	26	0	0	NA	NA	NA	59	66	535	171	173	273	120	151	82	13	0	0.153	0.076	0
.	19.01.15-14.38.20-1-371360	66	5	5	2	0	2	506	3	3	0	0	NA	NA	NA	25	22	503	167	165	244	115	147	10	0	0	0.02	0	0
.	19.01.15-14.38.33-1-371380	332	92	92	23	0	17	574	86	86	0	0	NA	NA	NA	88	94	549	183	175	288	130	156	257	26	20	0.468	0.142	0.114
.	19.01.15-14.38.40-1-371388	66	2	2	0	0	0	511	1	1	0	0	NA	NA	NA	35	25	498	170	170	245	117	149	3	3	0	0.006	0.018	0
.	19.01.15-14.38.51-1-371394	355	94	94	27	0	21	572	82	82	0	0	NA	NA	NA	123	94	544	191	172	282	139	151	243	55	8	0.447	0.288	0.047
.	19.01.15-14.38.52-1-371395	243	22	22	4	0	2	557	20	20	0	0	NA	NA	NA	78	76	529	182	178	268	128	161	36	10	6	0.068	0.055	0.034
.	19.01.15-14.38.55-1-371396	359	64	64	21	0	14	590	61	61	0	0	NA	NA	NA	100	113	556	186	184	293	131	166	168	22	12	0.302	0.118	0.065
.	19.01.15-14.38.56-1-371398	174	24	24	3	0	2	538	21	21	0	0	NA	NA	NA	62	56	523	176	170	263	125	150	57	12	7	0.109	0.068	0.041
.	19.01.15-14.39.01-1-371399	174	21	21	4	0	3	537	17	17	0	0	NA	NA	NA	42	49	511	176	175	258	123	156	49	9	1	0.096	0.051	0.006
.	19.01.15-14.39.09-1-371400	359	90	90	31	0	23	576	84	84	0	0	NA	NA	NA	95	91	551	174	179	292	123	161	254	34	17	0.461	0.195	0.095
.	19.01.15-14.39.20-1-371405	202	15	15	7	0	6	541	13	13	0	0	NA	NA	NA	64	60	531	173	169	271	123	147	52	9	0	0.098	0.052	0
.	19.01.15-14.39.25-1-371422	64	5	5	0	0	0	510	4	4	0	0	NA	NA	NA	22	24	500	167	170	244	113	153	7	0	0	0.014	0	0
.	19.01.15-14.39.29-1-371423	156	6	6	4	0	3	522	5	5	0	0	NA	NA	NA	53	44	518	171	168	255	115	152	21	2	0	0.041	0.012	0
.	19.01.15-14.39.38-1-371432	317	60	60	19	0	16	584	55	55	0	0	NA	NA	NA	89	103	546	180	190	286	127	171	160	45	2	0.293	0.25	0.011
.	19.01.15-14.39.39-1-371435	62	4	4	0	0	0	511	3	3	0	0	NA	NA	NA	23	24	502	166	169	248	114	149	10	6	0	0.02	0.036	0
.	19.01.15-14.39.45-1-371438	62	2	2	0	0	0	197	1	1	0	0	NA	NA	NA	15	22	501	168	166	103	39	55	2	0	0	0.004	0	0
.	19.01.15-14.39.48-1-371442	331	140	140	43	0	32	579	128	128	0	0	NA	NA	NA	83	95	542	188	178	284	135	160	336	92	14	0.62	0.489	0.079
.	19.01.15-14.39.53-1-371444	67	3	3	1	0	1	501	2	2	0	0	NA	NA	NA	31	20	501	168	164	242	115	144	12	0	0	0.024	0	0
.	19.01.15-14.39.55-1-371445	457	76	76	19	0	15	612	71	71	0	0	NA	NA	NA	150	132	566	186	193	305	130	177	261	34	0	0.461	0.183	0
.	19.01.15-14.40.06-1-371450	386	109	109	32	0	22	592	101	101	0	0	NA	NA	NA	109	114	556	190	181	296	136	160	290	78	17	0.522	0.411	0.094
.	19.01.15-14.40.08-1-371451	61	2	2	0	0	0	508	1	1	0	0	NA	NA	NA	26	25	503	170	165	246	115	147	3	3	0	0.006	0.018	0
.	19.01.15-14.40.14-1-371456	265	61	61	16	0	12	564	53	53	0	0	NA	NA	NA	71	79	537	179	176	278	129	157	162	26	7	0.302	0.145	0.04
.	19.01.15-14.40.19-1-371461	145	8	8	2	0	1	533	6	6	0	0	NA	NA	NA	44	45	519	169	170	266	115	152	24	7	0	0.046	0.041	0
.	19.01.15-14.40.26-1-371485	179	26	26	7	0	6	537	23	23	0	0	NA	NA	NA	46	60	532	171	170	271	119	147	59	19	14	0.111	0.111	0.082
.	19.01.15-14.40.38-1-371496	380	104	104	21	0	13	589	97	97	0	0	NA	NA	NA	111	106	554	184	181	296	129	164	255	52	9	0.46	0.283	0.05
.	19.01.15-14.40.45-1-371500	316	45	45	13	0	10	564	41	41	0	0	NA	NA	NA	100	82	532	183	180	273	129	162	117	31	7	0.22	0.169	0.039
.	19.01.15-14.40.49-1-371505	89	5	5	1	0	1	518	4	4	0	0	NA	NA	NA	35	28	501	171	169	248	120	150	4	7	0	0.008	0.041	0
.	19.01.15-14.41.03-1-371506	158	15	15	6	0	5	545	13	13	0	0	NA	NA	NA	42	57	521	174	175	268	120	157	43	2	1	0.083	0.011	0.006
.	19.01.15-14.41.07-1-371507	60	2	2	1	0	1	518	1	1	0	0	NA	NA	NA	18	28	506	166	169	252	116	150	2	3	0	0.004	0.018	0
.	19.01.15-14.41.19-1-371512	334	77	77	28	0	21	578	72	72	0	0	NA	NA	NA	91	98	541	189	181	282	135	161	259	20	10	0.479	0.106	0.055
.	19.01.15-14.41.19-1-371513	151	14	14	5	0	4	525	10	10	0	0	NA	NA	NA	45	43	521	170	165	263	118	144	27	4	10	0.052	0.024	0.061
.	19.01.15-14.41.24-1-371529	129	4	4	2	0	2	522	3	3	0	0	NA	NA	NA	24	37	510	173	167	251	119	152	11	3	0	0.022	0.017	0
.	19.01.15-14.41.27-1-371531	140	9	9	2	0	2	527	8	8	0	0	NA	NA	NA	43	45	519	170	169	260	117	150	18	5	2	0.035	0.029	0.012
.	19.01.15-14.41.38-1-371541	30	1	1	0	0	0	0	0	0	0	0	NA	NA	NA	6	10	495	166	162	0	0	0	0	0	2	0	0	0.012
.	19.01.15-14.41.40-1-371544	637	121	121	35	0	27	641	118	118	0	0	NA	NA	NA	164	159	578	200	194	320	146	175	341	51	5	0.59	0.255	0.026
.	19.01.15-14.41.40-1-371545	312	70	70	19	0	12	570	65	65	0	0	NA	NA	NA	86	85	536	179	183	279	127	164	198	19	8	0.369	0.106	0.044
.	19.01.15-14.41.42-1-371547	179	13	13	4	0	4	539	11	11	0	0	NA	NA	NA	53	57	516	177	177	258	122	159	43	10	1	0.083	0.056	0.006
.	19.01.15-14.41.45-1-371548	31	1	1	0	0	0	0	0	0	0	0	NA	NA	NA	7	8	495	164	162	0	0	0	0	0	0	0	0	0
.	19.01.15-14.41.47-1-371551	327	117	117	34	0	24	571	108	108	0	0	NA	NA	NA	87	86	535	181	183	280	128	163	281	61	18	0.525	0.337	0.098
.	19.01.15-14.41.56-1-371555	161	11	11	2	0	0	533	10	10	0	0	NA	NA	NA	53	57	532	169	169	272	115	146	32	10	0	0.06	0.059	0
.	19.01.15-14.41.58-1-371556	183	22	22	4	0	3	541	20	20	0	0	NA	NA	NA	56	61	527	176	171	268	123	150	59	13	0	0.112	0.074	0
.	19.01.15-14.42.05-1-371557	92	3	3	0	0	0	524	1	1	0	0	NA	NA	NA	38	45	513	173	172	256	118	150	3	0	1	0.006	0	0.006
.	19.01.15-14.42.16-1-371561	120	11	11	1	0	0	513	10	10	0	0	NA	NA	NA	41	24	500	168	169	248	116	149	18	11	4	0.036	0.065	0.024
.	19.01.15-14.42.17-1-371562	182	9	9	1	0	1	538	6	6	0	0	NA	NA	NA	51	47	511	174	175	259	123	156	33	0	0	0.065	0	0
.	19.01.15-14.42.29-1-371590	151	10	10	2	0	1	523	8	8	0	0	NA	NA	NA	39	41	512	172	170	256	119	148	36	2	0	0.07	0.012	0
.	19.01.15-14.42.30-1-371591	379	104	104	26	0	19	594	95	95	0	0	NA	NA	NA	118	114	559	175	193	297	123	174	271	57	20	0.485	0.326	0.104
.	19.01.15-14.42.41-1-371605	121	6	6	3	0	3	510	5	5	0	0	NA	NA	NA	42	25	506	167	165	250	112	148	17	5	0	0.034	0.03	0
.	19.01.15-14.42.43-1-371606	341	100	100	20	0	16	577	91	91	0	0	NA	NA	NA	103	92	543	191	171	286	136	155	255	46	18	0.47	0.241	0.105
.	19.01.15-14.42.44-1-371607	117	4	4	0	0	0	512	3	3	0	0	NA	NA	NA	36	30	505	172	166	247	118	147	16	0	0	0.032	0	0
.	19.01.15-14.42.48-1-371612	37	1	1	0	0	0	0	0	0	0	0	NA	NA	NA	8	9	496	164	162	0	0	0	0	0	0	0	0	0
.	19.01.15-14.42.51-1-371613	233	23	23	10	0	8	558	20	20	0	0	NA	NA	NA	72	77	542	175	173	284	122	152	62	27	1	0.114	0.154	0.006
.	19.01.15-14.42.56-1-371614	62	3	3	2	0	2	100	2	2	0	0	NA	NA	NA	18	19	499	166	167	49	24	27	3	2	0	0.006	0.012	0
.	19.01.15-14.42.59-1-371615	372	31	31	10	0	7	597	29	29	0	0	NA	NA	NA	106	123	567	187	182	301	134	162	73	23	1	0.129	0.123	0.005
.	19.01.15-14.43.02-1-371616	264	15	15	1	0	1	557	11	11	0	0	NA	NA	NA	85	78	533	182	176	272	129	156	59	22	1	0.111	0.121	0.006
.	19.01.15-14.43.03-1-371617	267	26	26	8	0	6	560	23	23	0	0	NA	NA	NA	85	71	526	172	186	274	120	166	73	6	3	0.139	0.035	0.016
.	19.01.15-14.43.24-1-371637	261	16	16	4	0	3	571	13	13	0	0	NA	NA	NA	74	96	549	177	183	285	122	164	41	21	2	0.075	0.119	0.011
.	19.01.15-14.43.31-1-371640	125	14	14	1	0	1	528	12	12	0	0	NA	NA	NA	49	50	517	173	173	259	121	148	27	2	0	0.052	0.012	0
.	19.01.15-14.43.36-1-371646	206	12	12	1	0	0	543	11	11	0	0	NA	NA	NA	58	61	527	176	171	269	123	151	29	4	3	0.055	0.023	0.018
.	19.01.15-14.43.38-1-371649	34	1	1	1	0	1	0	0	0	0	0	NA	NA	NA	6	12	497	166	162	0	0	0	0	0	2	0	0	0.012
.	19.01.15-14.43.41-1-371653	156	27	27	5	0	5	527	22	22	0	0	NA	NA	NA	62	55	528	170	170	265	114	148	48	7	2	0.091	0.041	0.012
.	19.01.15-14.43.42-1-371654	89	3	3	2	0	1	518	2	2	0	0	NA	NA	NA	34	29	505	168	169	253	116	149	6	0	1	0.012	0	0.006
.	19.01.15-14.43.50-1-371659	486	88	88	24	0	19	613	79	79	0	0	NA	NA	NA	118	137	570	191	189	308	136	169	244	30	22	0.428	0.157	0.116
.	19.01.15-14.43.51-1-371660	238	29	29	6	0	6	549	28	28	0	0	NA	NA	NA	67	66	524	175	180	266	121	162	60	22	5	0.115	0.126	0.028
.	19.01.15-14.43.52-1-371661	120	11	11	1	0	1	524	8	8	0	0	NA	NA	NA	43	39	513	172	167	255	118	151	26	2	0	0.051	0.012	0
.	19.01.15-14.43.55-1-371662	224	13	13	2	0	1	542	10	10	0	0	NA	NA	NA	59	57	525	172	173	268	118	156	33	5	0	0.063	0.029	0
.	19.01.15-14.44.03-1-371664	120	7	7	0	0	0	514	5	5	0	0	NA	NA	NA	46	32	509	166	170	253	114	147	9	6	9	0.018	0.036	0.053
.	19.01.15-14.44.11-1-371668	212	26	26	5	0	4	546	24	24	0	0	NA	NA	NA	71	65	532	177	169	274	124	148	93	7	5	0.175	0.04	0.03
.	19.01.15-14.44.13-1-371669	170	10	10	2	0	2	539	9	9	0	0	NA	NA	NA	51	49	510	174	178	259	121	159	19	6	5	0.037	0.034	0.028
.	19.01.15-14.44.15-1-371670	337	78	78	26	0	19	575	72	72	0	0	NA	NA	NA	93	90	542	180	181	288	128	159	221	26	25	0.408	0.144	0.138
.	19.01.15-14.44.17-1-371671	356	48	48	15	0	10	590	46	46	0	0	NA	NA	NA	104	113	563	180	183	304	123	163	128	13	8	0.227	0.072	0.044
.	19.01.15-14.44.19-1-371677	32	1	1	0	0	0	0	0	0	0	0	NA	NA	NA	6	11	495	165	164	0	0	0	1	0	0	0.002	0	0
.	19.01.15-14.44.21-1-371678	67	4	4	0	0	0	507	3	3	0	0	NA	NA	NA	37	26	505	167	167	248	111	148	11	1	0	0.022	0.006	0
.	19.01.15-14.44.23-1-371685	99	4	4	1	0	1	513	1	1	0	0	NA	NA	NA	30	33	507	167	172	250	110	153	9	0	0	0.018	0	0
.	19.01.15-14.44.28-1-371699	378	71	71	16	0	11	599	63	63	0	0	NA	NA	NA	119	117	562	188	180	302	136	161	184	54	4	0.327	0.287	0.022
.	19.01.15-14.44.32-1-371703	356	112	112	25	0	21	560	107	107	0	0	NA	NA	NA	98	81	532	183	179	274	127	159	262	48	19	0.492	0.262	0.106
.	19.01.15-14.44.35-1-371706	300	63	63	17	0	11	567	60	60	0	0	NA	NA	NA	85	89	539	181	182	279	124	164	166	56	9	0.308	0.309	0.049
.	19.01.15-14.44.35-1-371708	440	102	102	27	0	23	593	96	96	0	0	NA	NA	NA	102	120	561	183	189	295	131	167	256	44	10	0.456	0.24	0.053
.	19.01.15-14.44.57-1-371719	378	64	64	14	0	9	582	58	58	0	0	NA	NA	NA	108	97	546	182	182	290	129	163	160	44	12	0.293	0.242	0.066
.	19.01.15-14.45.17-1-371724	532	133	133	39	0	32	627	120	120	0	0	NA	NA	NA	153	151	572	190	202	309	137	181	330	62	14	0.577	0.326	0.069
.	19.01.15-14.45.28-1-371740	166	14	14	3	0	1	532	13	13	0	0	NA	NA	NA	37	52	520	176	169	262	120	150	34	5	1	0.065	0.028	0.006
.	19.01.15-14.45.40-1-371753	35	1	1	0	0	0	0	0	0	0	0	NA	NA	NA	12	12	498	164	163	0	0	0	2	0	0	0.004	0	0
.	19.01.15-14.45.43-1-371755	117	8	8	2	0	2	529	6	6	0	0	NA	NA	NA	37	43	518	169	169	262	116	151	23	8	4	0.044	0.047	0.024
.	19.01.15-14.45.46-1-371757	36	1	1	0	0	0	0	0	0	0	0	NA	NA	NA	10	12	496	163	166	0	0	0	0	0	5	0	0	0.03
.	19.01.15-14.45.49-1-371761	434	44	44	18	0	16	612	40	40	0	0	NA	NA	NA	122	133	570	184	192	309	130	173	124	10	11	0.218	0.054	0.057
.	19.01.15-14.45.49-1-371762	33	1	1	0	0	0	0	0	0	0	0	NA	NA	NA	13	10	494	163	166	0	0	0	0	2	0	0	0.012	0
.	19.01.15-14.45.50-1-371763	164	24	24	6	0	5	530	23	23	0	0	NA	NA	NA	36	47	513	171	176	258	117	155	46	0	15	0.09	0	0.085
.	19.01.15-14.45.52-1-371764	63	3	3	3	0	3	509	2	2	0	0	NA	NA	NA	22	24	499	168	170	247	112	150	12	0	0	0.024	0	0
.	19.01.15-14.45.59-1-371765	184	22	22	4	0	4	537	19	19	0	0	NA	NA	NA	44	46	514	174	171	261	124	152	49	15	0	0.095	0.086	0
.	19.01.15-14.46.04-1-371766	149	15	15	3	0	2	543	13	13	0	0	NA	NA	NA	56	59	532	174	166	272	122	149	52	0	1	0.098	0	0.006
.	19.01.15-14.46.20-1-371774	118	7	7	2	0	2	520	6	6	0	0	NA	NA	NA	46	37	507	171	172	254	115	151	11	11	0	0.022	0.064	0
.	19.01.15-14.46.25-1-371799	229	19	19	4	0	3	556	18	18	0	0	NA	NA	NA	70	74	538	174	175	278	121	157	63	4	0	0.117	0.023	0
.	19.01.15-14.46.27-1-371800	116	9	9	3	0	3	529	8	8	0	0	NA	NA	NA	22	42	509	176	170	256	121	152	18	5	0	0.035	0.028	0
.	19.01.15-14.46.28-1-371801	36	1	1	0	0	0	0	0	0	0	0	NA	NA	NA	9	8	495	163	163	0	0	0	1	0	0	0.002	0	0
.	19.01.15-14.46.29-1-371803	61	2	2	1	0	1	0	1	1	0	0	NA	NA	NA	26	25	501	170	167	0	0	0	3	0	0	0.006	0	0
.	19.01.15-14.46.30-1-371804	208	28	28	9	0	6	535	25	25	0	0	NA	NA	NA	48	49	521	171	170	266	120	149	75	36	0	0.144	0.211	0
.	19.01.15-14.46.31-1-371806	158	8	8	3	0	3	543	7	7	0	0	NA	NA	NA	70	65	535	174	169	274	119	150	16	11	3	0.03	0.063	0.018
.	19.01.15-14.46.35-1-371811	120	9	9	5	0	4	527	8	8	0	0	NA	NA	NA	42	45	513	171	174	253	119	155	30	11	4	0.058	0.064	0.023
.	19.01.15-14.46.36-1-371814	178	8	8	2	0	1	540	6	6	0	0	NA	NA	NA	41	56	516	177	176	260	122	158	19	0	0	0.037	0	0
.	19.01.15-14.46.41-1-371819	34	1	1	0	0	0	0	0	0	0	0	NA	NA	NA	13	6	489	166	164	0	0	0	0	0	0	0	0	0
.	19.01.15-14.46.44-1-371820	38	1	1	0	0	0	0	0	0	0	0	NA	NA	NA	13	18	501	163	167	0	0	0	2	0	0	0.004	0	0
.	19.01.15-14.46.47-1-371823	30	1	1	0	0	0	0	0	0	0	0	NA	NA	NA	11	4	490	164	163	0	0	0	1	0	0	0.002	0	0
.	19.01.15-14.46.47-1-371824	182	14	14	4	0	3	537	13	13	0	0	NA	NA	NA	64	53	524	175	167	265	122	150	52	7	0	0.099	0.04	0
.	19.01.15-14.46.48-1-371827	237	30	30	6	0	5	556	26	26	0	0	NA	NA	NA	85	77	530	186	174	272	129	155	68	15	6	0.128	0.081	0.034
.	19.01.15-14.46.51-1-371829	36	1	1	0	0	0	0	0	0	0	0	NA	NA	NA	14	13	500	164	162	0	0	0	0	1	0	0	0.006	0
.	19.01.15-14.46.53-1-371830	95	5	5	0	0	0	529	4	4	0	0	NA	NA	NA	37	41	509	172	173	253	122	154	10	0	0	0.02	0	0
.	19.01.15-14.46.54-1-371831	151	13	13	5	0	5	534	12	12	0	0	NA	NA	NA	63	55	519	179	170	259	125	150	37	6	12	0.071	0.034	0.071
.	19.01.15-14.46.54-1-371832	414	79	79	25	0	15	599	74	74	0	0	NA	NA	NA	118	115	558	179	191	301	124	174	246	32	8	0.441	0.179	0.042
.	19.01.15-14.46.55-1-371833	33	1	1	0	0	0	0	0	0	0	0	NA	NA	NA	11	9	494	165	163	0	0	0	5	0	0	0.01	0	0
.	19.01.15-14.46.58-1-371834	496	66	66	26	0	19	629	60	60	0	0	NA	NA	NA	120	147	569	196	195	309	142	178	198	52	16	0.348	0.265	0.082
.	19.01.15-14.47.08-1-371835	210	23	23	6	0	3	547	20	20	0	0	NA	NA	NA	73	66	525	174	180	265	122	160	59	11	6	0.112	0.063	0.033
.	19.01.15-14.47.11-1-371839	319	75	75	24	0	21	570	70	70	0	0	NA	NA	NA	82	82	522	183	190	268	128	174	209	27	8	0.4	0.148	0.042
.	19.01.15-14.47.12-1-371840	302	16	16	3	0	3	553	15	15	0	0	NA	NA	NA	86	68	528	179	174	273	127	153	39	3	0	0.074	0.017	0
.	19.01.15-14.47.16-1-371841	209	28	28	7	0	4	564	23	23	0	0	NA	NA	NA	55	82	530	183	182	269	130	165	54	13	3	0.102	0.071	0.016
.	19.01.15-14.47.22-1-371842	145	9	9	5	0	4	528	8	8	0	0	NA	NA	NA	41	39	507	172	173	256	119	153	30	0	0	0.059	0	0
.	19.01.15-14.47.34-1-371863	30	1	1	0	0	0	0	0	0	0	0	NA	NA	NA	6	11	492	164	168	0	0	0	0	0	0	0	0	0
.	19.01.15-14.47.36-1-371866	334	58	58	23	0	19	584	54	54	0	0	NA	NA	NA	106	112	548	185	192	283	128	173	188	29	7	0.343	0.157	0.036
.	19.01.15-14.47.37-1-371867	63	3	3	1	0	1	507	2	2	0	0	NA	NA	NA	26	20	502	164	167	248	112	147	0	7	4	0	0.043	0.024
.	19.01.15-14.47.38-1-371870	122	14	14	5	0	4	518	12	12	0	0	NA	NA	NA	44	31	504	168	172	252	116	150	30	12	2	0.06	0.071	0.012
.	19.01.15-14.47.43-1-371875	419	132	132	36	0	24	585	122	122	0	0	NA	NA	NA	125	112	551	184	190	291	127	167	336	88	9	0.61	0.478	0.047
.	19.01.15-14.47.54-1-371880	242	23	23	3	0	3	571	22	22	0	0	NA	NA	NA	78	88	542	177	182	280	126	165	41	10	7	0.076	0.056	0.038
.	19.01.15-14.48.00-1-371881	259	107	107	31	0	24	554	97	97	0	0	NA	NA	NA	71	64	531	175	171	278	123	153	267	42	5	0.503	0.24	0.029
.	19.01.15-14.48.06-1-371883	359	71	71	22	0	14	583	61	61	0	0	NA	NA	NA	88	96	547	180	182	295	126	162	201	32	10	0.367	0.178	0.055
.	19.01.15-14.48.25-1-371908	34	1	1	1	0	1	0	0	0	0	0	NA	NA	NA	12	6	491	163	165	0	0	0	0	0	0	0	0	0
.	19.01.15-14.48.26-1-371913	129	5	5	1	0	1	511	3	3	0	0	NA	NA	NA	50	33	505	172	169	245	118	148	3	4	7	0.006	0.023	0.041
.	19.01.15-14.48.26-1-371914	35	1	1	0	0	0	0	0	0	0	0	NA	NA	NA	8	10	497	164	162	0	0	0	0	0	0	0	0	0
.	19.01.15-14.48.27-1-371915	34	1	1	1	0	1	0	0	0	0	0	NA	NA	NA	11	10	497	163	163	0	0	0	0	1	0	0	0.006	0
.	19.01.15-14.48.27-1-371916	88	3	3	2	0	2	518	2	2	0	0	NA	NA	NA	28	35	508	172	168	252	118	148	5	2	3	0.01	0.012	0.018
.	19.01.15-14.48.30-1-371918	117	4	4	1	0	1	513	2	2	0	0	NA	NA	NA	43	30	509	166	168	252	114	147	10	0	2	0.02	0	0.012
.	19.01.15-14.48.38-1-371927	33	1	1	1	0	1	0	0	0	0	0	NA	NA	NA	12	8	493	164	164	0	0	0	0	4	0	0	0.024	0
.	19.01.15-14.48.39-1-371929	213	28	28	8	0	6	548	26	26	0	0	NA	NA	NA	68	63	520	179	177	265	127	156	94	13	0	0.181	0.073	0
.	19.01.15-14.48.40-1-371930	259	15	15	5	0	3	560	14	14	0	0	NA	NA	NA	77	71	533	172	179	276	122	162	46	5	6	0.086	0.029	0.034
.	19.01.15-14.48.40-1-371933	34	1	1	0	0	0	0	0	0	0	0	NA	NA	NA	14	6	492	163	164	0	0	0	0	0	0	0	0	0
.	19.01.15-14.48.43-1-371934	172	9	9	2	0	2	550	6	6	0	0	NA	NA	NA	51	68	527	181	173	268	129	153	36	1	0	0.068	0.006	0
.	19.01.15-14.48.44-1-371935	201	10	10	3	0	2	542	9	9	0	0	NA	NA	NA	75	61	519	180	175	262	126	154	11	10	5	0.021	0.056	0.029
.	19.01.15-14.48.51-1-371940	269	67	67	13	0	9	585	62	62	0	0	NA	NA	NA	80	100	539	185	189	284	132	169	161	49	7	0.299	0.265	0.037
.	19.01.15-14.49.03-1-371942	161	10	10	5	0	5	548	8	8	0	0	NA	NA	NA	47	71	537	176	171	273	124	151	17	19	0	0.032	0.108	0
.	19.01.15-14.49.05-1-371943	115	6	6	1	0	1	527	5	5	0	0	NA	NA	NA	30	41	513	168	173	257	114	156	12	2	0	0.023	0.012	0
.	19.01.15-14.49.06-1-371944	149	15	15	3	0	2	526	13	13	0	0	NA	NA	NA	35	36	507	170	172	254	117	155	44	8	7	0.087	0.047	0.041
.	19.01.15-14.49.27-1-371964	488	58	58	13	0	12	619	52	52	0	0	NA	NA	NA	126	139	571	191	190	308	140	171	158	26	12	0.277	0.136	0.063
.	19.01.15-14.49.28-1-371965	247	20	20	5	0	4	553	18	18	0	0	NA	NA	NA	61	70	530	182	171	275	127	151	45	10	0	0.085	0.055	0
.	19.01.15-14.49.29-1-371966	63	2	2	1	0	0	511	1	1	0	0	NA	NA	NA	17	20	500	166	167	245	115	151	4	3	0	0.008	0.018	0
.	19.01.15-14.49.33-1-371972	376	61	61	28	0	18	564	52	52	0	0	NA	NA	NA	118	94	553	180	174	289	123	152	208	26	4	0.376	0.144	0.023
.	19.01.15-14.49.34-1-371973	88	3	3	2	0	2	514	2	2	0	0	NA	NA	NA	27	24	505	166	166	252	114	148	10	0	0	0.02	0	0
.	19.01.15-14.49.41-1-371981	171	6	6	1	0	1	552	5	5	0	0	NA	NA	NA	47	69	529	178	175	270	126	156	14	0	4	0.026	0	0.023
.	19.01.15-14.49.47-1-371984	33	1	1	0	0	0	0	0	0	0	0	NA	NA	NA	6	16	497	166	166	0	0	0	5	0	0	0.01	0	0
.	19.01.15-14.49.49-1-371987	323	17	17	4	0	4	574	14	14	0	0	NA	NA	NA	88	90	541	181	181	282	128	164	45	1	6	0.083	0.006	0.033
.	19.01.15-14.49.53-1-371988	507	80	80	26	0	22	625	76	76	0	0	NA	NA	NA	127	146	569	198	192	309	142	174	240	37	6	0.422	0.187	0.031
.	19.01.15-14.49.57-1-371989	359	86	86	24	0	20	567	78	78	0	0	NA	NA	NA	102	84	544	177	176	284	125	158	219	54	9	0.403	0.305	0.051
.	19.01.15-14.50.00-1-371990	35	1	1	0	0	0	0	0	0	0	0	NA	NA	NA	7	12	492	169	164	0	0	0	0	2	0	0	0.012	0
.	19.01.15-14.50.02-1-371995	120	5	5	3	0	3	528	4	4	0	0	NA	NA	NA	40	40	508	172	173	254	121	153	16	0	3	0.031	0	0.017
.	19.01.15-14.50.05-1-371996	501	127	127	39	0	25	607	116	116	0	0	NA	NA	NA	138	132	576	186	183	314	129	164	336	32	21	0.583	0.172	0.115
.	19.01.15-14.50.16-1-372001	181	15	15	1	0	1	542	12	12	0	0	NA	NA	NA	75	62	519	181	175	259	130	153	47	15	3	0.091	0.083	0.017
.	19.01.15-14.50.20-1-372006	205	32	32	13	0	9	556	29	29	0	0	NA	NA	NA	66	72	528	177	180	273	124	159	86	28	3	0.163	0.158	0.017
.	19.01.15-14.50.21-1-372007	281	62	62	18	0	13	545	59	59	0	0	NA	NA	NA	84	64	526	177	174	266	126	153	172	29	7	0.327	0.164	0.04
.	19.01.15-14.50.39-1-372042	35	1	1	0	0	0	0	0	0	0	0	NA	NA	NA	13	6	491	165	163	0	0	0	0	0	0	0	0	0
.	19.01.15-14.50.41-1-372045	119	9	9	3	0	2	516	6	6	0	0	NA	NA	NA	38	41	514	168	172	253	112	151	29	0	0	0.056	0	0
.	19.01.15-14.50.45-1-372046	258	33	33	11	0	8	554	29	29	0	0	NA	NA	NA	62	68	530	173	178	274	120	160	98	3	5	0.185	0.017	0.028
.	19.01.15-14.50.47-1-372049	57	2	2	1	0	1	510	1	1	0	0	NA	NA	NA	17	21	496	170	168	244	116	150	2	0	4	0.004	0	0.024
.	19.01.15-14.50.58-1-372052	33	1	1	0	0	0	0	0	0	0	0	NA	NA	NA	12	9	493	164	165	0	0	0	3	0	0	0.006	0	0
.	19.01.15-14.50.59-1-372053	33	1	1	1	0	1	0	0	0	0	0	NA	NA	NA	9	3	491	163	162	0	0	0	0	4	0	0	0.025	0
.	19.01.15-14.51.00-1-372054	520	99	99	34	0	24	622	94	94	0	0	NA	NA	NA	125	140	574	192	187	317	140	165	257	56	17	0.448	0.292	0.091
.	19.01.15-14.51.01-1-372055	445	131	131	35	0	27	626	121	121	0	0	NA	NA	NA	112	140	573	186	194	313	135	178	292	66	24	0.51	0.355	0.124
.	19.01.15-14.51.02-1-372056	117	9	9	1	0	1	524	7	7	0	0	NA	NA	NA	47	44	514	171	172	260	116	148	30	11	0	0.058	0.064	0
.	19.01.15-14.51.21-1-372061	32	1	1	0	0	0	0	0	0	0	0	NA	NA	NA	10	12	495	167	163	0	0	0	0	0	1	0	0	0.006
.	19.01.15-14.51.22-1-372062	556	114	114	26	0	21	621	107	107	0	0	NA	NA	NA	155	144	582	190	185	320	137	164	297	43	8	0.51	0.226	0.043
.	19.01.15-14.51.23-1-372078	181	28	28	8	0	5	548	27	27	0	0	NA	NA	NA	56	60	524	176	173	269	125	154	47	14	0	0.09	0.08	0
.	19.01.15-14.51.24-1-372079	31	1	1	0	0	0	0	0	0	0	0	NA	NA	NA	10	7	491	166	163	0	0	0	0	0	3	0	0	0.018
.	19.01.15-14.51.26-1-372081	307	32	32	9	0	9	568	30	30	0	0	NA	NA	NA	92	89	535	181	186	275	128	165	77	28	16	0.144	0.155	0.086
.	19.01.15-14.51.26-1-372082	318	45	45	13	0	11	575	43	43	0	0	NA	NA	NA	65	97	543	183	184	284	130	161	138	22	8	0.254	0.12	0.043
.	19.01.15-14.51.32-1-372086	199	52	52	14	0	9	538	50	50	0	0	NA	NA	NA	44	48	520	167	174	267	115	156	139	22	13	0.267	0.132	0.075
.	19.01.15-14.51.58-1-372101	268	19	19	3	0	2	565	18	18	0	0	NA	NA	NA	78	85	536	185	177	278	129	158	49	16	3	0.091	0.086	0.017
.	19.01.15-14.52.09-1-372102	214	24	24	5	0	5	546	22	22	0	0	NA	NA	NA	65	73	541	178	167	275	126	145	57	3	7	0.105	0.017	0.042
.	19.01.15-14.52.12-1-372106	31	1	1	0	0	0	0	0	0	0	0	NA	NA	NA	12	8	495	163	163	0	0	0	0	0	1	0	0	0.006
.	19.01.15-14.52.14-1-372107	144	5	5	1	0	1	525	3	3	0	0	NA	NA	NA	62	48	514	171	176	253	118	154	8	0	4	0.016	0	0.023
.	19.01.15-14.52.21-1-372112	64	4	4	0	0	0	505	3	3	0	0	NA	NA	NA	31	21	501	169	164	245	115	145	11	0	0	0.022	0	0
.	19.01.15-14.52.27-1-372132	236	61	61	16	0	11	551	56	56	0	0	NA	NA	NA	73	66	534	173	172	278	120	153	160	38	2	0.3	0.22	0.012
.	19.01.15-14.52.31-1-372139	339	48	48	12	0	9	558	41	41	0	0	NA	NA	NA	96	74	540	175	172	282	122	154	142	25	9	0.263	0.143	0.052
.	19.01.15-14.52.36-1-372145	232	25	25	8	0	6	543	23	23	0	0	NA	NA	NA	62	59	528	171	173	272	118	153	76	20	1	0.144	0.117	0.006
.	19.01.15-14.52.37-1-372147	35	1	1	0	0	0	0	0	0	0	0	NA	NA	NA	7	9	494	165	163	0	0	0	0	0	1	0	0	0.006
.	19.01.15-14.52.40-1-372151	434	130	130	33	0	26	583	119	119	0	0	NA	NA	NA	125	101	545	186	183	290	130	163	309	95	8	0.567	0.511	0.044
.	19.01.15-14.52.45-1-372154	190	24	24	9	0	9	547	19	19	0	0	NA	NA	NA	59	69	528	180	174	264	125	158	31	21	2	0.059	0.117	0.011
.	19.01.15-14.52.51-1-372159	203	11	11	3	0	2	541	8	8	0	0	NA	NA	NA	53	56	524	170	175	267	118	156	55	5	2	0.105	0.029	0.011
.	19.01.15-14.53.12-1-372164	92	3	3	0	0	0	518	2	2	0	0	NA	NA	NA	22	30	508	169	166	253	114	151	5	0	0	0.01	0	0
.	19.01.15-14.53.15-1-372165	552	84	84	21	0	14	636	78	78	0	0	NA	NA	NA	139	160	587	189	197	325	134	177	223	53	7	0.38	0.28	0.036
.	19.01.15-14.53.15-1-372166	63	2	2	1	0	1	505	1	1	0	0	NA	NA	NA	33	24	499	169	169	241	115	149	6	2	0	0.012	0.012	0
.	19.01.15-14.53.16-1-372167	59	2	2	0	0	0	513	1	1	0	0	NA	NA	NA	25	27	502	170	168	249	118	146	0	6	1	0	0.035	0.006
.	19.01.15-14.53.25-1-372183	264	15	15	7	0	6	559	14	14	0	0	NA	NA	NA	86	69	523	181	178	269	130	160	61	8	4	0.117	0.044	0.022
.	19.01.15-14.53.26-1-372184	118	12	12	3	0	2	527	10	10	0	0	NA	NA	NA	42	45	513	174	171	255	121	151	30	4	0	0.058	0.023	0
.	19.01.15-14.53.28-1-372185	313	66	66	18	0	14	575	60	60	0	0	NA	NA	NA	87	90	538	180	185	281	127	167	216	28	11	0.401	0.156	0.059
.	19.01.15-14.53.31-1-372187	68	2	2	1	0	1	300	1	1	0	0	NA	NA	NA	18	9	491	166	165	150	64	86	0	1	2	0	0.006	0.012
.	19.01.15-14.53.32-1-372190	180	11	11	2	0	1	538	9	9	0	0	NA	NA	NA	60	59	526	171	175	264	118	156	33	4	0	0.063	0.023	0
.	19.01.15-14.53.40-1-372199	241	62	62	11	0	8	560	55	55	0	0	NA	NA	NA	69	81	535	180	179	277	123	160	143	24	15	0.267	0.133	0.084
.	19.01.15-14.53.50-1-372205	59	2	2	0	0	0	353	1	1	0	0	NA	NA	NA	19	16	499	167	163	170	81	102	5	0	0	0.01	0	0
.	19.01.15-14.53.53-1-372206	167	14	14	4	0	2	516	13	13	0	0	NA	NA	NA	55	33	511	169	166	255	113	148	29	8	10	0.057	0.047	0.06
.	19.01.15-14.54.02-1-372208	147	6	6	2	0	2	534	4	4	0	0	NA	NA	NA	60	49	518	170	174	263	115	156	19	2	0	0.037	0.012	0
.	19.01.15-14.54.04-1-372209	64	2	2	1	0	1	502	1	1	0	0	NA	NA	NA	22	18	499	166	166	244	111	147	5	0	0	0.01	0	0
.	19.01.15-14.54.04-1-372210	416	84	84	26	0	21	608	80	80	0	0	NA	NA	NA	114	126	563	194	182	306	140	162	192	49	12	0.341	0.253	0.066
.	19.01.15-14.54.15-1-372214	271	34	34	16	0	11	565	31	31	0	0	NA	NA	NA	76	78	539	177	175	284	124	157	108	28	7	0.2	0.158	0.04
.	19.01.15-14.54.18-1-372215	62	4	4	1	0	1	517	2	2	0	0	NA	NA	NA	26	31	507	169	168	252	114	151	14	2	0	0.028	0.012	0
.	19.01.15-14.54.19-1-372217	147	5	5	1	0	1	538	3	3	0	0	NA	NA	NA	51	59	519	178	175	259	126	153	12	3	3	0.023	0.017	0.017
.	19.01.15-14.54.32-1-372244	446	70	70	25	0	14	603	66	66	0	0	NA	NA	NA	133	127	574	186	180	308	134	161	242	42	7	0.422	0.226	0.039
.	19.01.15-14.54.36-1-372249	88	3	3	0	0	0	515	2	2	0	0	NA	NA	NA	22	30	504	171	168	249	116	150	6	0	0	0.012	0	0
.	19.01.15-14.54.48-1-372258	230	22	22	6	0	5	553	19	19	0	0	NA	NA	NA	65	68	524	179	178	269	127	157	82	2	3	0.156	0.011	0.017
.	19.01.15-14.54.58-1-372260	474	114	114	35	0	25	610	107	107	0	0	NA	NA	NA	130	135	569	194	185	307	139	164	279	48	10	0.49	0.247	0.054
.	19.01.15-14.55.06-1-372261	116	5	5	2	0	2	521	3	3	0	0	NA	NA	NA	39	32	509	169	167	253	116	152	16	2	0	0.031	0.012	0
.	19.01.15-14.55.07-1-372262	183	16	16	4	0	4	535	14	14	0	0	NA	NA	NA	57	53	520	170	176	263	119	153	32	7	11	0.062	0.041	0.062
.	19.01.15-14.55.07-1-372263	117	9	9	2	0	1	533	7	7	0	0	NA	NA	NA	42	47	518	166	176	264	109	160	18	5	1	0.035	0.03	0.006
.	19.01.15-14.55.12-1-372268	64	5	5	3	0	3	510	4	4	0	0	NA	NA	NA	23	25	499	171	168	245	116	149	14	0	6	0.028	0	0.036
.	19.01.15-14.55.21-1-372269	61	2	2	0	0	0	506	1	1	0	0	NA	NA	NA	28	22	498	168	169	245	114	147	6	0	0	0.012	0	0
.	19.01.15-14.55.25-1-372285	235	55	55	15	0	11	541	50	50	0	0	NA	NA	NA	78	63	522	175	179	264	118	159	137	36	19	0.262	0.206	0.106
.	19.01.15-14.55.28-1-372286	303	39	39	10	0	7	565	36	36	0	0	NA	NA	NA	89	82	538	184	173	282	131	152	139	9	4	0.258	0.049	0.023
.	19.01.15-14.55.28-1-372287	386	77	77	10	0	7	560	71	71	0	0	NA	NA	NA	85	80	543	175	175	282	122	156	202	23	15	0.372	0.131	0.086
.	19.01.15-14.55.34-1-372294	86	3	3	1	0	0	521	2	2	0	0	NA	NA	NA	34	31	504	168	172	251	117	153	11	0	0	0.022	0	0
.	19.01.15-14.55.35-1-372296	58	3	3	0	0	0	511	2	2	0	0	NA	NA	NA	28	33	508	170	168	247	114	150	9	0	0	0.018	0	0
.	19.01.15-14.55.49-1-372307	125	7	7	0	0	0	518	6	6	0	0	NA	NA	NA	31	27	502	167	171	250	116	152	18	0	5	0.036	0	0.029
.	19.01.15-14.55.49-1-372308	297	30	30	8	0	7	562	27	27	0	0	NA	NA	NA	110	83	532	180	184	276	125	161	47	26	2	0.088	0.144	0.011
.	19.01.15-14.55.56-1-372310	618	38	38	9	0	7	659	33	33	0	0	NA	NA	NA	171	181	600	199	195	337	147	175	101	20	4	0.168	0.101	0.021
.	19.01.15-14.56.05-1-372311	91	5	5	3	0	3	529	4	4	0	0	NA	NA	NA	24	44	520	171	166	260	119	150	3	7	6	0.006	0.041	0.036
.	19.01.15-14.56.16-1-372315	92	8	8	1	0	1	514	7	7	0	0	NA	NA	NA	26	30	504	172	167	248	120	146	4	3	5	0.008	0.017	0.03
.	19.01.15-14.56.21-1-372316	61	2	2	0	0	0	303	1	1	0	0	NA	NA	NA	22	10	495	164	164	143	72	88	2	0	0	0.004	0	0
.	19.01.15-14.56.25-1-372341	317	42	42	16	0	13	585	37	37	0	0	NA	NA	NA	104	105	551	183	184	292	129	164	116	29	1	0.211	0.158	0.005
.	19.01.15-14.56.27-1-372342	537	79	79	13	0	12	664	73	73	0	0	NA	NA	NA	146	182	598	199	198	337	149	178	256	39	16	0.428	0.196	0.081
.	19.01.15-14.56.30-1-372348	413	62	62	13	0	8	593	56	56	0	0	NA	NA	NA	117	112	553	187	185	293	132	168	170	44	18	0.307	0.235	0.097
.	19.01.15-14.56.33-1-372351	434	65	65	20	0	14	612	58	58	0	0	NA	NA	NA	111	130	563	191	189	307	136	169	248	22	10	0.44	0.115	0.053
.	19.01.15-14.56.33-1-372353	362	34	34	3	0	2	573	29	29	0	0	NA	NA	NA	115	93	545	183	178	289	129	155	83	19	5	0.152	0.104	0.028
.	19.01.15-14.56.46-1-372363	297	48	48	16	0	14	548	42	42	0	0	NA	NA	NA	80	67	524	177	179	267	121	160	153	21	3	0.292	0.119	0.017
.	19.01.15-14.57.01-1-372368	62	3	3	0	0	0	248	2	2	0	0	NA	NA	NA	19	11	493	167	164	125	56	67	3	0	3	0.006	0	0.018
.	19.01.15-14.57.04-1-372369	33	1	1	0	0	0	0	0	0	0	0	NA	NA	NA	9	10	492	166	165	0	0	0	0	2	0	0	0.012	0
.	19.01.15-14.57.06-1-372370	233	80	80	30	0	21	542	75	75	0	0	NA	NA	NA	54	57	520	174	176	262	124	156	198	53	14	0.381	0.305	0.08
.	19.01.15-14.57.11-1-372374	93	4	4	0	0	0	511	3	3	0	0	NA	NA	NA	32	33	507	169	170	252	112	147	4	4	3	0.008	0.024	0.018
.	19.01.15-14.57.16-1-372375	478	69	69	22	0	14	606	65	65	0	0	NA	NA	NA	163	127	565	192	183	301	139	166	204	28	14	0.361	0.146	0.077
.	19.01.15-14.57.23-1-372376	117	6	6	2	0	2	514	5	5	0	0	NA	NA	NA	43	30	502	171	170	246	119	149	19	1	0	0.038	0.006	0
.	19.01.15-14.57.24-1-372392	118	9	9	2	0	2	530	8	8	0	0	NA	NA	NA	36	41	509	172	173	258	117	155	18	12	10	0.035	0.07	0.058
.	19.01.15-14.57.45-1-372406	121	6	6	0	0	0	523	5	5	0	0	NA	NA	NA	53	40	512	174	167	257	120	146	17	3	0	0.033	0.017	0
.	19.01.15-14.57.46-1-372408	151	13	13	4	0	4	528	12	12	0	0	NA	NA	NA	49	43	517	171	168	264	117	147	31	0	4	0.06	0	0.024
.	19.01.15-14.57.51-1-372412	200	20	20	6	0	5	551	18	18	0	0	NA	NA	NA	67	63	525	180	171	274	126	151	51	18	0	0.097	0.1	0
.	19.01.15-14.57.59-1-372413	116	5	5	1	0	1	514	3	3	0	0	NA	NA	NA	24	27	505	165	170	250	113	151	14	2	0	0.028	0.012	0
.	19.01.15-14.58.00-1-372414	58	3	3	1	0	1	204	2	2	0	0	NA	NA	NA	26	18	500	164	167	93	47	64	7	0	0	0.014	0	0
.	19.01.15-14.58.02-1-372415	303	122	122	36	0	30	580	118	118	0	0	NA	NA	NA	99	99	539	180	193	281	129	170	306	34	24	0.568	0.189	0.124
.	19.01.15-14.58.06-1-372417	407	52	52	10	0	9	595	49	49	0	0	NA	NA	NA	110	116	559	188	182	302	133	160	140	23	8	0.25	0.122	0.044
.	19.01.15-14.58.07-1-372418	91	3	3	3	0	1	518	2	2	0	0	NA	NA	NA	21	26	504	168	167	250	118	150	15	0	0	0.03	0	0
.	19.01.15-14.58.09-1-372419	95	6	6	2	0	1	527	5	5	0	0	NA	NA	NA	28	37	516	169	165	262	117	148	17	8	1	0.033	0.047	0.006
.	19.01.15-14.58.15-1-372423	125	5	5	2	0	2	526	2	2	0	0	NA	NA	NA	32	41	510	174	170	257	118	151	29	0	0	0.057	0	0
.	19.01.15-14.58.19-1-372426	150	23	23	8	0	7	526	21	21	0	0	NA	NA	NA	46	45	512	173	173	258	117	151	41	16	5	0.08	0.092	0.029
.	19.01.15-14.58.19-1-372427	293	59	59	16	0	9	568	55	55	0	0	NA	NA	NA	74	82	541	181	173	284	128	156	152	13	1	0.281	0.072	0.006
.	19.01.15-14.58.26-1-372443	56	2	2	0	0	0	510	1	1	0	0	NA	NA	NA	21	16	495	167	167	247	116	147	3	0	0	0.006	0	0
.	19.01.15-14.58.32-1-372454	437	111	111	26	0	21	598	100	100	0	0	NA	NA	NA	121	117	560	189	181	299	137	162	293	20	10	0.523	0.106	0.055
.	19.01.15-14.58.37-1-372460	61	3	3	2	0	2	515	2	2	0	0	NA	NA	NA	23	31	510	167	167	253	114	148	7	4	0	0.014	0.024	0
.	19.01.15-14.58.41-1-372465	60	2	2	0	0	0	0	1	1	0	0	NA	NA	NA	13	20	505	163	165	0	0	0	0	3	0	0	0.018	0
.	19.01.15-14.58.44-1-372467	199	20	20	4	0	4	548	18	18	0	0	NA	NA	NA	62	59	519	180	173	265	127	156	35	10	10	0.067	0.056	0.058
.	19.01.15-14.58.47-1-372470	203	18	18	5	0	4	558	16	16	0	0	NA	NA	NA	59	72	527	183	175	270	131	157	46	10	0	0.087	0.055	0
.	19.01.15-14.58.50-1-372473	182	10	10	1	0	1	536	9	9	0	0	NA	NA	NA	50	54	526	167	174	269	114	153	28	5	3	0.053	0.03	0.017
.	19.01.15-14.58.51-1-372474	35	1	1	0	0	0	0	0	0	0	0	NA	NA	NA	5	8	492	165	164	0	0	0	0	0	1	0	0	0.006
.	19.01.15-14.58.54-1-372475	147	7	7	2	0	1	526	6	6	0	0	NA	NA	NA	42	42	519	167	169	262	112	152	25	3	0	0.048	0.018	0
.	19.01.15-14.59.14-1-372480	86	5	5	1	0	1	525	4	4	0	0	NA	NA	NA	19	35	508	170	170	257	116	152	6	4	1	0.012	0.024	0.006
.	19.01.15-14.59.14-1-372481	89	4	4	1	0	1	502	3	3	0	0	NA	NA	NA	39	19	498	167	167	243	112	147	9	3	0	0.018	0.018	0
.	19.01.15-14.59.17-1-372482	93	7	7	2	0	2	511	5	5	0	0	NA	NA	NA	29	28	503	168	170	245	114	152	14	8	0	0.028	0.048	0
.	19.01.15-14.59.17-1-372483	175	11	11	4	0	2	545	9	9	0	0	NA	NA	NA	53	56	522	173	174	265	124	156	28	9	1	0.054	0.052	0.006
.	19.01.15-14.59.21-1-372485	213	19	19	3	0	3	539	14	14	0	0	NA	NA	NA	60	58	516	175	180	262	121	156	58	5	7	0.112	0.029	0.039
.	19.01.15-14.59.27-1-372501	122	6	6	5	0	3	529	5	5	0	0	NA	NA	NA	40	39	509	171	172	255	120	154	17	0	3	0.033	0	0.017
.	19.01.15-14.59.29-1-372503	61	2	2	1	0	1	52	1	1	0	0	NA	NA	NA	19	12	497	164	164	23	8	21	0	0	3	0	0	0.018
.	19.01.15-14.59.37-1-372511	211	8	8	4	0	4	540	6	6	0	0	NA	NA	NA	48	50	515	176	172	262	124	154	12	12	0	0.023	0.068	0
.	19.01.15-14.59.39-1-372515	32	1	1	0	0	0	0	0	0	0	0	NA	NA	NA	3	6	494	163	162	0	0	0	3	0	0	0.006	0	0
.	19.01.15-14.59.41-1-372517	532	146	146	30	0	23	619	139	139	0	0	NA	NA	NA	130	135	561	194	193	305	140	174	315	66	22	0.561	0.34	0.114
.	19.01.15-14.59.43-1-372518	88	4	4	0	0	0	509	3	3	0	0	NA	NA	NA	34	30	511	167	165	252	115	142	1	4	3	0.002	0.024	0.018
.	19.01.15-14.59.43-1-372519	179	14	14	4	0	4	530	13	13	0	0	NA	NA	NA	48	46	511	176	172	255	122	153	35	10	0	0.068	0.057	0
.	19.01.15-14.59.49-1-372524	32	1	1	1	0	1	0	0	0	0	0	NA	NA	NA	8	10	492	167	164	0	0	0	0	0	0	0	0	0
.	19.01.15-14.59.52-1-372525	324	48	48	15	0	11	576	43	43	0	0	NA	NA	NA	92	96	540	187	182	282	131	163	139	40	5	0.257	0.214	0.027
.	19.01.15-14.59.55-1-372526	35	1	1	0	0	0	0	0	0	0	0	NA	NA	NA	10	9	496	163	163	0	0	0	0	1	0	0	0.006	0
.	19.01.15-14.59.57-1-372527	119	6	6	0	0	0	532	5	5	0	0	NA	NA	NA	31	56	521	177	171	261	122	149	14	3	5	0.027	0.017	0.029
.	19.01.15-14.59.57-1-372528	56	2	2	0	0	0	154	1	1	0	0	NA	NA	NA	14	20	498	170	165	68	40	46	0	1	2	0	0.006	0.012
.	19.01.15-14.59.58-1-372529	34	1	1	0	0	0	0	0	0	0	0	NA	NA	NA	8	8	492	165	164	0	0	0	0	7	0	0	0.042	0
.	19.01.15-15.00.01-1-372531	410	40	40	13	0	11	591	37	37	0	0	NA	NA	NA	108	113	551	186	189	289	129	173	104	20	20	0.189	0.108	0.106
.	19.01.15-15.00.05-1-372536	146	11	11	3	0	3	533	8	8	0	0	NA	NA	NA	40	49	515	177	170	258	122	153	15	2	18	0.029	0.011	0.106
.	19.01.15-15.00.08-1-372537	243	19	19	5	0	4	557	16	16	0	0	NA	NA	NA	75	73	531	183	172	275	129	153	50	18	3	0.094	0.098	0.017
.	19.01.15-15.00.12-1-372542	33	1	1	0	0	0	0	0	0	0	0	NA	NA	NA	19	9	494	165	163	0	0	0	0	0	0	0	0	0
.	19.01.15-15.00.13-1-372543	391	24	24	3	0	3	589	21	21	0	0	NA	NA	NA	121	114	564	182	181	301	128	160	75	12	1	0.133	0.066	0.006
.	19.01.15-15.00.14-1-372544	34	1	1	0	0	0	0	0	0	0	0	NA	NA	NA	8	8	492	166	163	0	0	0	1	0	0	0.002	0	0
.	19.01.15-15.00.16-1-372545	35	1	1	0	0	0	0	0	0	0	0	NA	NA	NA	5	8	492	164	165	0	0	0	0	0	1	0	0	0.006
.	19.01.15-15.00.19-1-372550	193	16	16	4	0	4	551	11	11	0	0	NA	NA	NA	68	71	534	173	177	273	121	157	28	12	5	0.052	0.069	0.028
.	19.01.15-15.00.27-1-372566	149	13	13	5	0	3	525	10	10	0	0	NA	NA	NA	41	38	512	170	169	256	120	149	37	2	0	0.072	0.012	0
.	19.01.15-15.00.32-1-372573	237	11	11	2	0	2	538	9	9	0	0	NA	NA	NA	64	52	524	173	168	268	120	150	25	9	1	0.048	0.052	0.006
.	19.01.15-15.00.39-1-372587	487	72	72	12	0	9	634	66	66	0	0	NA	NA	NA	151	158	579	201	191	313	150	171	185	63	7	0.32	0.313	0.037
.	19.01.15-15.00.41-1-372590	93	4	4	2	0	2	517	3	3	0	0	NA	NA	NA	25	32	509	169	167	251	117	149	4	0	3	0.008	0	0.018
.	19.01.15-15.00.48-1-372594	119	9	9	1	0	1	526	8	8	0	0	NA	NA	NA	37	41	508	175	171	256	120	150	21	5	2	0.041	0.029	0.012
.	19.01.15-15.00.52-1-372596	272	41	41	10	0	5	564	38	38	0	0	NA	NA	NA	64	80	537	178	178	280	125	159	122	16	10	0.227	0.09	0.056
.	19.01.15-15.00.53-1-372597	355	62	62	24	0	21	602	54	54	0	0	NA	NA	NA	116	122	566	192	177	307	136	159	192	50	6	0.339	0.26	0.034
.	19.01.15-15.00.54-1-372598	65	2	2	0	0	0	503	0	0	0	0	NA	NA	NA	32	22	500	168	167	243	115	145	2	0	1	0.004	0	0.006
.	19.01.15-15.00.55-1-372599	380	100	100	26	0	16	600	89	89	0	0	NA	NA	NA	117	121	561	187	186	300	135	165	255	51	24	0.455	0.273	0.129
.	19.01.15-15.01.02-1-372630	61	2	2	0	0	0	0	1	1	0	0	NA	NA	NA	16	18	499	166	166	0	0	0	2	0	0	0.004	0	0
.	19.01.15-15.01.05-1-372651	67	4	4	0	0	0	524	3	3	0	0	NA	NA	NA	22	43	506	175	175	249	122	153	12	0	0	0.024	0	0
.	19.01.15-15.01.05-1-372652	336	81	81	35	0	23	584	80	80	0	0	NA	NA	NA	96	97	546	183	181	293	130	161	220	18	16	0.403	0.098	0.088
.	19.01.15-15.01.06-1-372653	114	12	12	3	0	2	527	11	11	0	0	NA	NA	NA	29	47	520	171	169	259	118	150	13	17	2	0.025	0.099	0.012
.	19.01.15-15.01.20-1-372677	178	19	19	6	0	5	556	18	18	0	0	NA	NA	NA	59	85	542	178	178	277	122	157	49	0	9	0.09	0	0.051
.	19.01.15-15.01.26-1-372694	95	3	3	1	0	1	521	1	1	0	0	NA	NA	NA	41	39	514	170	168	257	115	149	8	3	0	0.016	0.018	0
.	19.01.15-15.01.38-1-372704	32	1	1	0	0	0	0	0	0	0	0	NA	NA	NA	6	9	496	164	162	0	0	0	0	0	0	0	0	0
.	19.01.15-15.01.39-1-372706	277	39	39	8	0	7	537	34	34	0	0	NA	NA	NA	84	56	525	173	171	265	119	153	95	22	0	0.181	0.127	0
.	19.01.15-15.01.48-1-372712	285	34	34	14	0	9	585	29	29	0	0	NA	NA	NA	72	100	546	186	181	288	135	162	99	8	8	0.181	0.043	0.044
.	19.01.15-15.02.03-1-372715	84	6	6	2	0	2	513	4	4	0	0	NA	NA	NA	32	31	506	171	167	250	113	150	14	0	0	0.028	0	0
.	19.01.15-15.02.12-1-372719	406	89	89	31	0	24	594	83	83	0	0	NA	NA	NA	96	115	563	187	178	301	134	159	248	27	21	0.44	0.144	0.118
.	19.01.15-15.02.15-1-372720	120	11	11	5	0	5	526	9	9	0	0	NA	NA	NA	48	46	513	169	177	255	116	155	29	10	1	0.057	0.059	0.006
.	19.01.15-15.02.16-1-372721	36	1	1	0	0	0	0	0	0	0	0	NA	NA	NA	9	7	493	163	164	0	0	0	0	0	1	0	0	0.006
.	19.01.15-15.02.19-1-372722	437	64	64	17	0	12	595	59	59	0	0	NA	NA	NA	116	117	548	198	184	289	141	165	233	16	5	0.425	0.081	0.027
.	19.01.15-15.02.19-1-372723	551	77	77	21	0	16	639	74	74	0	0	NA	NA	NA	139	161	591	192	191	329	139	171	227	32	13	0.384	0.167	0.068
.	19.01.15-15.02.29-1-372747	318	111	111	35	0	25	558	99	99	0	0	NA	NA	NA	75	75	535	182	171	281	130	147	285	51	18	0.533	0.28	0.105
.	19.01.15-15.02.39-1-372762	241	76	76	17	0	11	555	70	70	0	0	NA	NA	NA	79	71	530	177	177	271	125	159	203	43	13	0.383	0.243	0.073
.	19.01.15-15.02.41-1-372766	239	16	16	2	0	1	564	13	13	0	0	NA	NA	NA	71	84	539	182	176	280	129	155	29	12	3	0.054	0.066	0.017
.	19.01.15-15.02.44-1-372767	31	1	1	0	0	0	0	0	0	0	0	NA	NA	NA	7	10	493	166	164	0	0	0	0	2	0	0	0.012	0
.	19.01.15-15.02.46-1-372769	35	1	1	1	0	1	0	0	0	0	0	NA	NA	NA	4	10	494	165	164	0	0	0	0	0	2	0	0	0.012
.	19.01.15-15.02.48-1-372773	403	87	87	23	0	18	592	80	80	0	0	NA	NA	NA	99	109	549	187	186	293	135	164	245	32	23	0.446	0.171	0.124
.	19.01.15-15.02.49-1-372774	353	79	79	21	0	19	584	71	71	0	0	NA	NA	NA	93	102	547	182	186	291	127	166	222	32	5	0.406	0.176	0.027
.	19.01.15-15.03.07-1-372776	64	2	2	1	0	1	509	1	1	0	0	NA	NA	NA	26	26	507	167	165	250	113	146	5	0	0	0.01	0	0
.	19.01.15-15.03.20-1-372780	59	2	2	0	0	0	510	1	1	0	0	NA	NA	NA	23	22	502	167	166	246	111	153	2	0	1	0.004	0	0.006
.	19.01.15-15.03.30-1-372797	528	82	82	28	0	21	639	77	77	0	0	NA	NA	NA	170	165	596	192	190	328	139	172	223	81	15	0.374	0.422	0.079
.	19.01.15-15.03.39-1-372807	760	67	67	17	0	14	681	59	59	0	0	NA	NA	NA	201	208	629	196	196	359	143	179	208	30	6	0.331	0.153	0.031
.	19.01.15-15.03.58-1-372815	56	2	2	1	0	1	513	1	1	0	0	NA	NA	NA	21	25	502	168	168	249	115	149	0	4	5	0	0.024	0.03
.	19.01.15-15.04.06-1-372816	122	4	4	1	0	1	526	3	3	0	0	NA	NA	NA	41	39	516	169	167	262	114	150	16	3	0	0.031	0.018	0
.	19.01.15-15.04.08-1-372817	238	61	61	16	0	14	556	55	55	0	0	NA	NA	NA	59	78	532	184	175	271	130	155	158	20	26	0.297	0.109	0.149
.	19.01.15-15.04.11-1-372821	335	59	59	17	0	11	573	55	55	0	0	NA	NA	NA	92	90	554	174	175	295	118	160	182	25	0	0.329	0.144	0
.	19.01.15-15.04.20-1-372823	236	27	27	6	0	6	546	25	25	0	0	NA	NA	NA	72	65	527	174	177	268	122	156	53	3	15	0.101	0.017	0.085
.	19.01.15-15.04.24-1-372839	422	57	57	17	0	12	615	51	51	0	0	NA	NA	NA	111	138	575	188	188	314	134	167	168	45	10	0.292	0.239	0.053
.	19.01.15-15.04.34-1-372850	157	22	22	7	0	6	550	20	20	0	0	NA	NA	NA	43	61	524	172	178	270	120	160	40	12	6	0.076	0.07	0.034
.	19.01.15-15.04.35-1-372855	298	22	22	4	0	4	563	21	21	0	0	NA	NA	NA	87	78	533	173	185	277	122	164	40	10	6	0.075	0.058	0.032
.	19.01.15-15.04.53-1-372866	54	2	2	0	0	0	0	1	1	0	0	NA	NA	NA	11	18	497	169	165	0	0	0	3	0	1	0.006	0	0.006
.	19.01.15-15.04.56-1-372867	176	19	19	1	0	1	550	18	18	0	0	NA	NA	NA	48	63	521	178	177	267	125	158	42	12	0	0.081	0.067	0
.	19.01.15-15.05.04-1-372868	235	20	20	5	0	4	564	17	17	0	0	NA	NA	NA	84	80	536	172	185	272	124	168	51	6	5	0.095	0.035	0.027
.	19.01.15-15.05.05-1-372869	64	2	2	2	0	2	511	1	1	0	0	NA	NA	NA	34	33	512	168	166	251	115	145	1	0	1	0.002	0	0.006
.	19.01.15-15.05.07-1-372870	61	2	2	0	0	0	501	1	1	0	0	NA	NA	NA	14	19	501	164	167	245	110	146	3	1	0	0.006	0.006	0
.	19.01.15-15.05.08-1-372871	207	24	24	7	0	7	562	21	21	0	0	NA	NA	NA	60	78	530	182	179	272	130	160	46	8	6	0.087	0.044	0.034
.	19.01.15-15.05.17-1-372876	148	12	12	1	0	1	546	11	11	0	0	NA	NA	NA	41	61	529	175	170	272	124	150	20	23	0	0.038	0.131	0
.	19.01.15-15.05.17-1-372877	385	51	51	12	0	8	599	44	44	0	0	NA	NA	NA	122	117	554	191	185	296	134	169	127	32	8	0.229	0.168	0.043
.	19.01.15-15.05.22-1-372878	386	74	74	21	0	17	580	68	68	0	0	NA	NA	NA	98	100	542	182	189	285	127	168	211	19	19	0.389	0.104	0.101
.	19.01.15-15.05.25-1-372894	35	1	1	0	0	0	0	0	0	0	0	NA	NA	NA	8	10	495	166	162	0	0	0	1	0	0	0.002	0	0
.	19.01.15-15.05.28-1-372895	481	49	49	11	0	8	604	46	46	0	0	NA	NA	NA	126	116	555	188	186	299	138	167	98	34	5	0.177	0.181	0.027
.	19.01.15-15.05.28-1-372896	227	26	26	9	0	8	543	25	25	0	0	NA	NA	NA	69	68	532	175	174	271	120	152	69	9	0	0.13	0.051	0
.	19.01.15-15.05.37-1-372905	114	11	11	3	0	2	513	9	9	0	0	NA	NA	NA	34	29	506	170	166	251	116	146	7	11	3	0.014	0.065	0.018
.	19.01.15-15.05.44-1-372911	61	2	2	1	0	1	49	1	1	0	0	NA	NA	NA	26	21	501	168	165	27	11	11	0	0	2	0	0	0.012
.	19.01.15-15.05.44-1-372912	89	5	5	1	0	1	512	3	3	0	0	NA	NA	NA	29	28	503	171	167	248	118	146	14	0	0	0.028	0	0
.	19.01.15-15.05.45-1-372913	119	5	5	1	0	1	514	3	3	0	0	NA	NA	NA	36	34	508	170	169	254	115	145	15	0	3	0.03	0	0.018
.	19.01.15-15.05.49-1-372918	62	2	2	1	0	1	507	1	1	0	0	NA	NA	NA	32	25	502	167	169	247	112	148	4	2	0	0.008	0.012	0
.	19.01.15-15.05.56-1-372919	91	8	8	2	0	1	509	7	7	0	0	NA	NA	NA	44	30	504	169	170	243	117	149	17	0	2	0.034	0	0.012
.	19.01.15-15.06.00-1-372920	36	1	1	0	0	0	0	0	0	0	0	NA	NA	NA	7	7	492	164	164	0	0	0	4	0	0	0.008	0	0
.	19.01.15-15.06.01-1-372921	68	2	2	1	0	1	514	1	1	0	0	NA	NA	NA	29	31	508	168	168	252	115	147	6	0	0	0.012	0	0
.	19.01.15-15.06.01-1-372922	274	82	82	27	0	19	542	75	75	0	0	NA	NA	NA	79	54	522	170	175	271	113	158	207	46	14	0.397	0.271	0.08
.	19.01.15-15.06.03-1-372923	150	11	11	1	0	1	532	8	8	0	0	NA	NA	NA	51	47	513	176	171	259	122	151	29	0	0	0.057	0	0
.	19.01.15-15.06.03-1-372924	441	86	86	16	0	11	619	78	78	0	0	NA	NA	NA	126	143	572	194	190	307	141	171	247	34	19	0.432	0.175	0.1
.	19.01.15-15.06.12-1-372928	510	90	90	22	0	15	632	82	82	0	0	NA	NA	NA	127	149	582	187	193	320	135	177	239	49	17	0.411	0.262	0.088
.	19.01.15-15.06.14-1-372929	65	3	3	0	0	0	499	2	2	0	0	NA	NA	NA	9	26	503	168	168	243	113	143	0	1	3	0	0.006	0.018
.	19.01.15-15.06.25-1-372950	150	12	12	5	0	2	543	11	11	0	0	NA	NA	NA	56	58	519	177	175	266	123	154	26	2	7	0.05	0.011	0.04
.	19.01.15-15.06.26-1-372951	59	2	2	1	0	0	514	1	1	0	0	NA	NA	NA	27	31	507	168	169	252	113	149	5	0	3	0.01	0	0.018
.	19.01.15-15.06.29-1-372952	61	2	2	1	0	1	101	0	0	0	0	NA	NA	NA	22	13	494	166	166	47	24	30	4	0	0	0.008	0	0
.	19.01.15-15.06.35-1-372963	462	109	109	29	0	21	593	100	100	0	0	NA	NA	NA	136	118	554	187	190	293	130	170	308	39	6	0.556	0.209	0.032
.	19.01.15-15.06.36-1-372969	439	124	124	43	0	35	605	119	119	0	0	NA	NA	NA	122	123	561	179	196	303	124	178	349	41	6	0.622	0.229	0.031
.	19.01.15-15.06.38-1-372972	34	1	1	0	0	0	0	0	0	0	0	NA	NA	NA	8	9	494	164	164	0	0	0	5	0	0	0.01	0	0
.	19.01.15-15.06.41-1-372976	386	53	53	15	0	8	584	51	51	0	0	NA	NA	NA	112	100	553	182	178	301	124	159	135	41	6	0.244	0.225	0.034
.	19.01.15-15.06.46-1-372978	58	2	2	0	0	0	0	1	1	0	0	NA	NA	NA	11	8	493	164	164	0	0	0	2	0	4	0.004	0	0.024
.	19.01.15-15.06.49-1-372983	232	73	73	17	0	13	544	69	69	0	0	NA	NA	NA	67	64	527	170	180	269	113	162	148	40	8	0.281	0.235	0.044
.	19.01.15-15.06.51-1-372984	237	31	31	13	0	11	554	30	30	0	0	NA	NA	NA	66	73	532	178	176	275	123	156	95	6	2	0.179	0.034	0.011
.	19.01.15-15.07.41-1-373016	381	114	114	30	0	23	585	108	108	0	0	NA	NA	NA	101	107	559	182	179	296	130	159	291	48	21	0.521	0.264	0.117
.	19.01.15-15.07.41-1-373017	35	1	1	0	0	0	0	0	0	0	0	NA	NA	NA	7	14	496	166	165	0	0	0	0	2	0	0	0.012	0
.	19.01.15-15.07.44-1-373018	579	74	74	18	0	12	639	71	71	0	0	NA	NA	NA	141	164	599	194	184	335	140	164	178	48	26	0.297	0.247	0.141
.	19.01.15-15.07.56-1-373024	62	2	2	0	0	0	147	1	1	0	0	NA	NA	NA	19	21	499	168	167	79	32	36	8	0	0	0.016	0	0
.	19.01.15-15.08.05-1-373026	152	15	15	3	0	3	514	14	14	0	0	NA	NA	NA	43	32	510	168	167	252	114	148	22	1	2	0.043	0.006	0.012
.	19.01.15-15.08.06-1-373027	91	5	5	1	0	1	524	2	2	0	0	NA	NA	NA	36	40	511	176	166	255	120	149	14	1	1	0.027	0.006	0.006
.	19.01.15-15.08.10-1-373031	120	6	6	1	0	0	530	4	4	0	0	NA	NA	NA	29	41	516	169	169	262	118	150	25	2	0	0.048	0.012	0
.	19.01.15-15.08.18-1-373032	106	6	6	2	0	1	530	4	4	0	0	NA	NA	NA	39	49	517	173	172	257	120	153	18	0	0	0.035	0	0
.	19.01.15-15.08.22-1-373050	345	104	104	34	0	25	589	97	97	0	0	NA	NA	NA	102	101	547	187	180	291	135	163	283	48	8	0.517	0.257	0.044
.	19.01.15-15.08.25-1-373051	61	3	3	1	0	1	403	1	1	0	0	NA	NA	NA	12	8	496	163	162	199	88	116	7	2	1	0.014	0.012	0.006
.	19.01.15-15.08.27-1-373052	211	13	13	6	0	4	554	11	11	0	0	NA	NA	NA	64	70	520	183	180	265	131	158	38	10	0	0.073	0.055	0
.	19.01.15-15.08.32-1-373060	287	63	63	15	0	11	545	58	58	0	0	NA	NA	NA	81	68	532	175	174	272	122	151	168	31	4	0.316	0.177	0.023
.	19.01.15-15.08.36-1-373065	196	15	15	0	0	0	540	13	13	0	0	NA	NA	NA	67	58	522	173	176	263	121	156	31	8	2	0.059	0.046	0.011
.	19.01.15-15.08.37-1-373071	435	115	115	31	0	21	610	108	108	0	0	NA	NA	NA	124	137	575	193	182	314	136	160	322	46	17	0.56	0.238	0.093
.	19.01.15-15.08.52-1-373080	146	7	7	4	0	3	548	6	6	0	0	NA	NA	NA	48	62	524	172	179	266	122	160	16	9	4	0.031	0.052	0.022
.	19.01.15-15.08.54-1-373081	201	14	14	2	0	2	556	12	12	0	0	NA	NA	NA	55	69	529	174	179	272	122	162	38	11	5	0.072	0.063	0.028
.	19.01.15-15.08.59-1-373083	64	2	2	1	0	1	511	1	1	0	0	NA	NA	NA	24	22	501	166	168	249	112	150	2	0	3	0.004	0	0.018
.	19.01.15-15.09.02-1-373084	124	5	5	0	0	0	528	4	4	0	0	NA	NA	NA	54	49	516	175	171	258	122	148	3	16	0	0.006	0.091	0
.	19.01.15-15.09.11-1-373088	280	65	65	21	0	12	547	60	60	0	0	NA	NA	NA	82	70	529	184	170	268	129	150	196	25	10	0.371	0.136	0.059
.	19.01.15-15.09.11-1-373089	183	13	13	3	0	1	531	12	12	0	0	NA	NA	NA	54	49	516	171	175	254	118	159	30	12	4	0.058	0.07	0.023
.	19.01.15-15.09.18-1-373090	178	11	11	4	0	3	549	9	9	0	0	NA	NA	NA	50	62	527	173	175	273	118	158	20	17	3	0.038	0.098	0.017
.	19.01.15-15.09.20-1-373092	92	6	6	1	0	1	512	3	3	0	0	NA	NA	NA	30	31	505	168	171	246	116	150	17	0	0	0.034	0	0
.	19.01.15-15.09.32-1-373110	127	5	5	2	0	2	519	4	4	0	0	NA	NA	NA	33	30	509	167	167	256	116	147	14	0	0	0.028	0	0
.	19.01.15-15.09.35-1-373115	183	14	14	1	0	1	531	11	11	0	0	NA	NA	NA	43	39	517	166	169	264	117	150	43	5	0	0.083	0.03	0
.	19.01.15-15.09.36-1-373117	157	26	26	8	0	7	531	22	22	0	0	NA	NA	NA	69	49	515	176	171	258	120	153	64	5	8	0.124	0.028	0.047
.	19.01.15-15.09.50-1-373127	33	1	1	0	0	0	0	0	0	0	0	NA	NA	NA	10	8	493	164	164	0	0	0	0	1	0	0	0.006	0
.	19.01.15-15.09.51-1-373128	241	63	63	17	0	10	563	58	58	0	0	NA	NA	NA	63	74	533	180	174	277	127	159	184	18	6	0.345	0.1	0.034
.	19.01.15-15.09.52-1-373129	176	24	24	1	0	1	556	20	20	0	0	NA	NA	NA	56	74	537	174	176	279	121	156	46	6	3	0.086	0.034	0.017
.	19.01.15-15.09.54-1-373130	586	145	145	51	0	38	636	137	137	0	0	NA	NA	NA	137	159	583	196	193	319	140	177	403	74	10	0.691	0.378	0.052
.	19.01.15-15.10.07-1-373135	91	5	5	1	0	1	507	4	4	0	0	NA	NA	NA	25	22	502	167	166	248	112	147	9	0	1	0.018	0	0.006
.	19.01.15-15.10.16-1-373140	415	137	137	37	0	27	574	122	122	0	0	NA	NA	NA	117	98	544	187	180	289	128	157	347	40	14	0.638	0.214	0.078
.	19.01.15-15.10.18-1-373141	86	3	3	0	0	0	510	2	2	0	0	NA	NA	NA	24	25	501	167	170	246	113	151	8	1	1	0.016	0.006	0.006
.	19.01.15-15.10.21-1-373146	150	10	10	2	0	2	526	9	9	0	0	NA	NA	NA	33	43	519	168	169	261	115	150	14	7	1	0.027	0.042	0.006
.	19.01.15-15.10.22-1-373147	123	10	10	3	0	2	515	9	9	0	0	NA	NA	NA	31	35	510	172	166	253	116	146	29	0	0	0.057	0	0
.	19.01.15-15.10.27-1-373163	59	2	2	0	0	0	512	1	1	0	0	NA	NA	NA	18	25	506	166	166	248	115	149	0	2	3	0	0.012	0.018
.	19.01.15-15.10.32-1-373167	181	15	15	4	0	4	547	11	11	0	0	NA	NA	NA	62	60	529	173	171	273	121	153	34	5	7	0.064	0.029	0.041
.	19.01.15-15.10.41-1-373186	147	18	18	8	0	5	535	17	17	0	0	NA	NA	NA	42	44	512	170	175	262	116	157	38	9	18	0.074	0.053	0.103
.	19.01.15-15.10.44-1-373187	177	14	14	5	0	3	535	13	13	0	0	NA	NA	NA	50	54	520	175	172	263	121	151	36	4	1	0.069	0.023	0.006
.	19.01.15-15.10.45-1-373188	450	114	114	34	0	25	608	110	110	0	0	NA	NA	NA	118	131	567	185	192	305	131	172	334	47	11	0.589	0.254	0.057
.	19.01.15-15.10.46-1-373190	89	3	3	1	0	1	520	2	2	0	0	NA	NA	NA	23	32	511	168	166	255	116	149	0	6	1	0	0.036	0.006
.	19.01.15-15.10.58-1-373194	30	1	1	0	0	0	0	0	0	0	0	NA	NA	NA	8	17	498	166	166	0	0	0	0	3	0	0	0.018	0
.	19.01.15-15.10.59-1-373195	327	20	20	5	0	4	593	19	19	0	0	NA	NA	NA	102	107	543	188	189	289	132	172	48	17	2	0.088	0.09	0.011
.	19.01.15-15.11.00-1-373196	418	85	85	28	0	22	588	81	81	0	0	NA	NA	NA	101	104	554	183	180	296	130	162	244	33	17	0.44	0.18	0.094
.	19.01.15-15.11.05-1-373197	120	8	8	1	0	1	522	7	7	0	0	NA	NA	NA	47	39	504	175	173	247	122	153	19	5	0	0.038	0.029	0
.	19.01.15-15.11.06-1-373198	297	17	17	9	0	5	576	16	16	0	0	NA	NA	NA	104	102	550	184	181	290	128	158	53	14	2	0.096	0.076	0.011
.	19.01.15-15.11.06-1-373199	153	12	12	3	0	1	530	9	9	0	0	NA	NA	NA	48	50	515	177	171	256	124	150	35	2	2	0.068	0.011	0.012
.	19.01.15-15.11.23-1-373218	343	53	53	13	0	11	569	49	49	0	0	NA	NA	NA	99	87	541	179	180	283	124	162	127	30	18	0.235	0.168	0.1
.	19.01.15-15.11.27-1-373220	308	88	88	22	0	15	571	78	78	0	0	NA	NA	NA	83	87	537	178	185	278	127	166	226	36	4	0.421	0.202	0.022
.	19.01.15-15.11.30-1-373221	236	40	40	15	0	9	539	39	39	0	0	NA	NA	NA	70	56	523	170	176	267	118	154	120	14	12	0.229	0.082	0.068
.	19.01.15-15.11.34-1-373227	121	9	9	0	0	0	527	8	8	0	0	NA	NA	NA	44	39	511	172	169	254	120	153	16	3	6	0.031	0.017	0.036
.	19.01.15-15.11.55-1-373244	63	2	2	0	0	0	500	1	1	0	0	NA	NA	NA	23	19	500	166	166	241	112	147	3	0	0	0.006	0	0
.	19.01.15-15.12.05-1-373245	295	66	66	14	0	8	578	56	56	0	0	NA	NA	NA	86	91	544	186	174	289	133	156	173	33	11	0.318	0.177	0.063
.	19.01.15-15.12.23-1-373268	121	5	5	0	0	0	524	3	3	0	0	NA	NA	NA	35	38	508	172	171	255	118	151	7	0	7	0.014	0	0.041
.	19.01.15-15.12.26-1-373269	304	40	40	10	0	8	568	36	36	0	0	NA	NA	NA	78	82	535	185	175	282	131	155	95	4	14	0.178	0.022	0.08
.	19.01.15-15.12.28-1-373270	285	42	42	14	0	7	577	39	39	0	0	NA	NA	NA	91	92	537	189	179	282	135	160	145	20	2	0.27	0.106	0.011
.	19.01.15-15.12.37-1-373283	405	84	84	16	0	14	589	71	71	0	0	NA	NA	NA	124	117	559	180	191	294	128	167	235	31	13	0.42	0.172	0.068
.	19.01.15-15.12.40-1-373292	148	12	12	0	0	0	531	10	10	0	0	NA	NA	NA	68	51	516	172	176	259	115	157	19	9	3	0.037	0.052	0.017
.	19.01.15-15.12.40-1-373294	151	9	9	2	0	2	531	7	7	0	0	NA	NA	NA	48	48	518	170	173	259	118	154	18	8	4	0.035	0.047	0.023
.	19.01.15-15.12.42-1-373295	85	4	4	0	0	0	511	3	3	0	0	NA	NA	NA	15	26	502	169	168	246	115	150	11	0	0	0.022	0	0
.	19.01.15-15.12.55-1-373300	204	9	9	3	0	2	540	8	8	0	0	NA	NA	NA	67	59	526	173	173	267	121	152	15	5	4	0.029	0.029	0.023
.	19.01.15-15.12.59-1-373301	303	51	51	12	0	8	588	46	46	0	0	NA	NA	NA	85	108	551	188	182	289	135	164	140	24	8	0.254	0.128	0.044
.	19.01.15-15.13.00-1-373302	119	6	6	2	0	2	523	5	5	0	0	NA	NA	NA	43	39	509	173	170	259	116	148	11	6	4	0.022	0.035	0.024
.	19.01.15-15.13.04-1-373304	92	6	6	0	0	0	520	5	5	0	0	NA	NA	NA	36	30	508	164	171	253	115	152	18	0	3	0.035	0	0.018
.	19.01.15-15.13.07-1-373305	63	4	4	0	0	0	517	2	2	0	0	NA	NA	NA	14	26	503	169	167	250	118	149	11	0	0	0.022	0	0
.	19.01.15-15.13.14-1-373309	411	95	95	24	0	17	611	88	88	0	0	NA	NA	NA	107	131	564	192	188	304	137	170	249	43	14	0.441	0.224	0.074
.	19.01.15-15.13.16-1-373310	336	108	108	36	0	27	586	98	98	0	0	NA	NA	NA	96	109	552	180	190	287	127	172	259	85	10	0.469	0.472	0.053
.	19.01.15-15.13.20-1-373311	63	2	2	0	0	0	498	1	1	0	0	NA	NA	NA	10	20	494	172	167	238	115	145	0	0	2	0	0	0.012
.	19.01.15-15.13.20-1-373312	147	6	6	1	0	1	518	4	4	0	0	NA	NA	NA	45	36	512	171	166	256	115	147	7	7	0	0.014	0.041	0
.	19.01.15-15.13.23-1-373328	119	9	9	5	0	4	527	7	7	0	0	NA	NA	NA	38	43	514	173	169	257	121	149	13	11	1	0.025	0.064	0.006
.	19.01.15-15.13.26-1-373329	265	20	20	7	0	6	551	17	17	0	0	NA	NA	NA	82	73	531	179	176	271	124	156	52	18	0	0.098	0.101	0
.	19.01.15-15.13.32-1-373333	297	17	17	7	0	4	574	15	15	0	0	NA	NA	NA	96	92	545	184	176	284	132	158	61	24	4	0.112	0.13	0.023
.	19.01.15-15.13.39-1-373341	268	91	91	25	0	20	548	86	86	0	0	NA	NA	NA	60	62	519	184	172	260	132	156	253	34	15	0.487	0.185	0.087
.	19.01.15-15.13.54-1-373348	427	109	109	43	0	37	584	96	96	0	0	NA	NA	NA	107	105	544	191	183	289	135	160	319	50	2	0.586	0.262	0.011
.	19.01.15-15.14.07-1-373350	170	23	23	6	0	6	538	20	20	0	0	NA	NA	NA	48	52	521	173	171	264	121	153	48	6	4	0.092	0.035	0.023
.	19.01.15-15.14.08-1-373351	235	67	67	18	0	13	546	59	59	0	0	NA	NA	NA	67	67	518	191	171	261	134	151	165	37	17	0.319	0.194	0.099
.	19.01.15-15.14.14-1-373355	86	3	3	0	0	0	507	1	1	0	0	NA	NA	NA	26	20	501	166	166	246	115	146	4	0	0	0.008	0	0
.	19.01.15-15.14.22-1-373372	169	11	11	4	0	4	524	10	10	0	0	NA	NA	NA	58	42	507	174	174	251	121	152	44	2	0	0.087	0.011	0
.	19.01.15-15.14.26-1-373373	347	33	33	11	0	10	588	30	30	0	0	NA	NA	NA	86	105	549	184	185	292	130	166	87	31	11	0.158	0.168	0.059
.	19.01.15-15.14.36-1-373385	36	1	1	0	0	0	0	0	0	0	0	NA	NA	NA	15	13	496	166	164	0	0	0	2	0	0	0.004	0	0
.	19.01.15-15.14.39-1-373389	92	4	4	0	0	0	508	3	3	0	0	NA	NA	NA	27	23	501	167	168	248	113	147	3	0	0	0.006	0	0
.	19.01.15-15.14.42-1-373396	259	20	20	8	0	7	556	17	17	0	0	NA	NA	NA	74	74	540	171	176	281	117	158	49	10	4	0.091	0.058	0.023
.	19.01.15-15.14.52-1-373401	212	92	92	15	0	14	552	87	87	0	0	NA	NA	NA	64	64	520	185	172	266	133	153	195	63	6	0.375	0.341	0.035
.	19.01.15-15.15.11-1-373406	262	60	60	25	0	21	562	55	55	0	0	NA	NA	NA	82	79	538	179	175	276	127	159	159	39	7	0.296	0.218	0.04
.	19.01.15-15.15.11-1-373407	176	9	9	2	0	2	535	8	8	0	0	NA	NA	NA	42	46	514	173	172	261	119	155	28	9	0	0.054	0.052	0
.	19.01.15-15.15.12-1-373408	320	50	50	5	0	4	563	48	48	0	0	NA	NA	NA	78	80	540	178	175	282	124	157	114	18	6	0.211	0.101	0.034
.	19.01.15-15.15.14-1-373409	118	9	9	1	0	1	512	7	7	0	0	NA	NA	NA	36	25	505	167	166	250	118	144	23	3	0	0.046	0.018	0
.	19.01.15-15.15.19-1-373410	61	2	2	1	0	1	512	1	1	0	0	NA	NA	NA	24	23	501	169	166	249	116	147	0	2	3	0	0.012	0.018
.	19.01.15-15.15.26-1-373426	176	10	10	1	0	1	536	9	9	0	0	NA	NA	NA	54	53	521	175	170	264	120	152	22	2	1	0.042	0.011	0.006
.	19.01.15-15.15.31-1-373429	421	92	92	24	0	14	588	85	85	0	0	NA	NA	NA	120	113	557	187	182	295	131	162	202	65	22	0.363	0.348	0.121
.	19.01.15-15.15.31-1-373430	294	70	70	18	0	13	561	64	64	0	0	NA	NA	NA	74	80	533	180	180	278	125	158	212	18	9	0.398	0.1	0.05
.	19.01.15-15.15.32-1-373432	64	2	2	1	0	1	510	1	1	0	0	NA	NA	NA	30	28	506	171	164	246	119	145	1	5	0	0.002	0.029	0
.	19.01.15-15.15.40-1-373442	86	5	5	1	0	1	513	4	4	0	0	NA	NA	NA	27	21	500	169	165	245	119	149	12	0	6	0.024	0	0.036
.	19.01.15-15.15.43-1-373444	112	8	8	2	0	1	523	7	7	0	0	NA	NA	NA	26	38	511	171	169	256	116	151	21	0	5	0.041	0	0.03
.	19.01.15-15.15.48-1-373448	91	5	5	1	0	1	523	2	2	0	0	NA	NA	NA	35	37	508	170	172	254	115	154	8	3	0	0.016	0.018	0
.	19.01.15-15.16.05-1-373451	63	2	2	0	0	0	514	1	1	0	0	NA	NA	NA	22	26	501	169	169	247	117	150	0	0	4	0	0	0.024
.	19.01.15-15.16.07-1-373452	384	77	77	25	0	16	594	72	72	0	0	NA	NA	NA	111	115	557	183	188	295	129	170	215	39	16	0.386	0.213	0.085
.	19.01.15-15.16.13-1-373456	87	4	4	2	0	2	513	3	3	0	0	NA	NA	NA	28	20	504	165	164	253	114	146	4	7	0	0.008	0.042	0
.	19.01.15-15.16.18-1-373457	37	1	1	0	0	0	0	0	0	0	0	NA	NA	NA	15	8	491	166	164	0	0	0	0	0	0	0	0	0
.	19.01.15-15.16.19-1-373458	183	26	26	8	0	6	543	22	22	0	0	NA	NA	NA	52	61	522	177	175	263	124	156	75	9	7	0.144	0.051	0.04
.	19.01.15-15.16.20-1-373459	33	1	1	1	0	1	0	0	0	0	0	NA	NA	NA	9	9	492	166	164	0	0	0	0	0	1	0	0	0.006
.	19.01.15-15.16.23-1-373479	324	47	47	13	0	12	584	41	41	0	0	NA	NA	NA	95	98	544	189	178	290	136	158	141	31	9	0.259	0.164	0.051
.	19.01.15-15.16.27-1-373481	34	1	1	0	0	0	0	0	0	0	0	NA	NA	NA	11	11	491	167	166	0	0	0	4	0	0	0.008	0	0
.	19.01.15-15.16.29-1-373482	122	6	6	4	0	3	534	4	4	0	0	NA	NA	NA	39	56	527	171	171	265	117	152	12	2	7	0.023	0.012	0.041
.	19.01.15-15.16.30-1-373484	156	15	15	1	0	1	529	14	14	0	0	NA	NA	NA	44	46	509	173	177	253	118	158	34	3	1	0.067	0.017	0.006
.	19.01.15-15.16.44-1-373504	241	11	11	8	0	7	557	10	10	0	0	NA	NA	NA	76	78	535	184	172	279	132	146	30	2	5	0.056	0.011	0.029
.	19.01.15-15.16.47-1-373507	436	67	67	23	0	15	606	63	63	0	0	NA	NA	NA	138	121	557	190	187	303	133	170	187	51	10	0.336	0.268	0.053
.	19.01.15-15.16.53-1-373511	349	89	89	22	0	16	585	79	79	0	0	NA	NA	NA	90	106	553	185	181	292	131	162	248	43	15	0.448	0.232	0.083
.	19.01.15-15.16.54-1-373512	122	9	9	4	0	3	518	8	8	0	0	NA	NA	NA	50	34	503	176	168	246	121	151	24	17	0	0.048	0.097	0
.	19.01.15-15.17.06-1-373513	297	26	26	5	0	5	565	23	23	0	0	NA	NA	NA	101	85	544	174	180	282	122	161	35	22	1	0.064	0.126	0.006
.	19.01.15-15.17.09-1-373514	443	76	76	25	0	16	602	74	74	0	0	NA	NA	NA	120	113	556	182	188	300	131	171	196	33	10	0.353	0.181	0.053
.	19.01.15-15.17.13-1-373518	172	17	17	5	0	3	528	16	16	0	0	NA	NA	NA	57	57	522	177	171	265	116	147	41	1	9	0.079	0.006	0.053
.	19.01.15-15.17.22-1-373519	381	82	82	13	0	10	585	77	77	0	0	NA	NA	NA	112	120	556	192	185	291	132	162	191	39	8	0.344	0.203	0.043
.	19.01.15-15.17.30-1-373536	32	1	1	0	0	0	0	0	0	0	0	NA	NA	NA	11	7	492	165	163	0	0	0	0	1	0	0	0.006	0
.	19.01.15-15.17.35-1-373542	124	19	19	3	0	1	511	18	18	0	0	NA	NA	NA	51	34	513	170	164	255	113	143	52	7	0	0.101	0.041	0
.	19.01.15-15.17.39-1-373547	88	4	4	0	0	0	517	3	3	0	0	NA	NA	NA	37	34	508	170	169	253	117	147	11	0	0	0.022	0	0
.	19.01.15-15.17.39-1-373548	58	3	3	1	0	1	301	2	2	0	0	NA	NA	NA	15	16	496	164	169	142	75	84	4	3	0	0.008	0.018	0
.	19.01.15-15.17.45-1-373552	122	5	5	1	0	1	519	4	4	0	0	NA	NA	NA	33	31	502	172	170	248	120	151	14	0	0	0.028	0	0
.	19.01.15-15.17.54-1-373557	90	6	6	2	0	2	516	4	4	0	0	NA	NA	NA	31	30	507	170	166	254	114	148	9	10	0	0.018	0.059	0
.	19.01.15-15.18.04-1-373558	268	16	16	3	0	3	560	13	13	0	0	NA	NA	NA	88	76	535	176	178	277	124	159	53	7	4	0.099	0.04	0.022
.	19.01.15-15.18.12-1-373563	64	3	3	2	0	1	503	2	2	0	0	NA	NA	NA	27	19	501	167	164	248	112	143	6	3	2	0.012	0.018	0.012
.	19.01.15-15.18.17-1-373564	241	141	141	42	0	32	540	134	134	0	0	NA	NA	NA	65	68	534	176	171	269	121	150	319	71	16	0.597	0.403	0.094
.	19.01.15-15.18.18-1-373567	93	6	6	0	0	0	518	4	4	0	0	NA	NA	NA	20	31	507	168	169	248	119	151	12	0	1	0.024	0	0.006
.	19.01.15-15.18.20-1-373568	346	119	119	36	0	31	576	108	108	0	0	NA	NA	NA	87	98	548	187	176	288	131	157	295	71	14	0.538	0.38	0.08
.	19.01.15-15.18.25-1-373584	125	13	13	2	0	2	518	10	10	0	0	NA	NA	NA	44	37	511	169	170	254	116	148	23	4	8	0.045	0.024	0.047
.	19.01.15-15.18.32-1-373587	241	54	54	12	0	7	542	50	50	0	0	NA	NA	NA	80	64	528	176	173	270	122	150	169	21	15	0.32	0.119	0.087
.	19.01.15-15.18.34-1-373591	340	77	77	17	0	13	583	70	70	0	0	NA	NA	NA	105	105	557	178	183	294	126	163	198	37	11	0.355	0.208	0.06
.	19.01.15-15.18.52-1-373611	95	11	11	3	0	2	521	10	10	0	0	NA	NA	NA	27	36	515	169	165	257	119	145	30	0	7	0.058	0	0.042
.	19.01.15-15.19.00-1-373613	34	1	1	0	0	0	0	0	0	0	0	NA	NA	NA	9	12	495	165	165	0	0	0	0	0	0	0	0	0
.	19.01.15-15.19.02-1-373614	63	3	3	0	0	0	505	2	2	0	0	NA	NA	NA	21	17	497	164	169	242	114	149	0	3	0	0	0.018	0
.	19.01.15-15.19.10-1-373615	123	6	6	2	0	0	517	5	5	0	0	NA	NA	NA	38	30	509	168	166	252	116	149	8	4	9	0.016	0.024	0.054
.	19.01.15-15.19.13-1-373619	345	121	121	35	0	23	568	106	106	0	0	NA	NA	NA	104	86	537	179	183	278	127	163	305	57	21	0.568	0.318	0.115
.	19.01.15-15.19.14-1-373620	61	2	2	1	0	1	152	1	1	0	0	NA	NA	NA	16	15	499	165	164	73	33	46	2	0	0	0.004	0	0
.	19.01.15-15.19.21-1-373622	148	11	11	1	0	1	519	10	10	0	0	NA	NA	NA	60	45	516	171	171	250	116	153	35	7	0	0.068	0.041	0
.	19.01.15-15.19.23-1-373638	62	2	2	0	0	0	0	1	1	0	0	NA	NA	NA	22	20	501	165	167	0	0	0	1	1	0	0.002	0.006	0
.	19.01.15-15.19.25-1-373639	212	16	16	3	0	3	537	14	14	0	0	NA	NA	NA	56	54	516	175	176	258	121	158	27	14	0	0.052	0.08	0
.	19.01.15-15.19.26-1-373640	91	3	3	1	0	1	519	2	2	0	0	NA	NA	NA	29	32	509	169	167	256	116	147	15	0	0	0.029	0	0
.	19.01.15-15.19.40-1-373652	274	33	33	10	0	8	557	32	32	0	0	NA	NA	NA	93	74	533	181	173	271	129	157	105	4	0	0.197	0.022	0
.	19.01.15-15.19.41-1-373654	95	8	8	1	0	1	512	6	6	0	0	NA	NA	NA	43	30	502	170	171	245	117	150	20	0	3	0.04	0	0.018
.	19.01.15-15.19.47-1-373657	209	23	23	6	0	4	544	22	22	0	0	NA	NA	NA	79	66	529	177	173	269	122	153	73	1	0	0.138	0.006	0
.	19.01.15-15.19.49-1-373659	155	12	12	5	0	4	525	11	11	0	0	NA	NA	NA	51	36	508	170	171	258	117	150	39	7	2	0.077	0.041	0.012
.	19.01.15-15.19.58-1-373661	155	16	16	4	0	2	541	14	14	0	0	NA	NA	NA	53	58	527	177	167	267	125	149	52	0	1	0.099	0	0.006
.	19.01.15-15.20.12-1-373670	62	4	4	1	0	0	515	3	3	0	0	NA	NA	NA	14	24	499	171	167	249	117	149	10	6	0	0.02	0.035	0
.	19.01.15-15.20.13-1-373671	182	13	13	2	0	2	534	12	12	0	0	NA	NA	NA	51	49	516	172	174	262	118	154	19	14	6	0.037	0.081	0.034
.	19.01.15-15.20.23-1-373691	353	80	80	21	0	14	588	78	78	0	0	NA	NA	NA	66	105	544	182	192	289	128	171	192	30	21	0.353	0.165	0.109
.	19.01.15-15.20.25-1-373692	61	3	3	1	0	1	504	2	2	0	0	NA	NA	NA	29	19	500	167	165	241	114	149	7	0	4	0.014	0	0.024
.	19.01.15-15.20.27-1-373693	183	25	25	5	0	3	529	24	24	0	0	NA	NA	NA	48	48	516	175	170	262	120	147	43	11	11	0.083	0.063	0.065
.	19.01.15-15.20.27-1-373694	179	24	24	6	0	4	534	23	23	0	0	NA	NA	NA	49	52	525	175	165	267	121	146	55	14	3	0.105	0.08	0.018
.	19.01.15-15.20.29-1-373695	59	3	3	0	0	0	502	1	1	0	0	NA	NA	NA	25	18	499	165	167	246	114	142	11	0	0	0.022	0	0
.	19.01.15-15.20.36-1-373704	117	12	12	2	0	1	520	11	11	0	0	NA	NA	NA	38	35	507	175	166	253	122	145	40	4	0	0.079	0.023	0
.	19.01.15-15.20.38-1-373711	325	55	55	17	0	14	582	47	47	0	0	NA	NA	NA	87	98	549	178	184	292	124	166	152	28	7	0.277	0.157	0.038
.	19.01.15-15.20.38-1-373712	92	5	5	1	0	1	524	3	3	0	0	NA	NA	NA	36	34	508	169	170	251	118	155	12	0	0	0.024	0	0
.	19.01.15-15.20.42-1-373716	92	8	8	2	0	1	514	6	6	0	0	NA	NA	NA	25	35	512	172	164	254	119	141	19	4	0	0.037	0.023	0
.	19.01.15-15.20.53-1-373725	261	79	79	9	0	7	564	73	73	0	0	NA	NA	NA	83	87	540	184	176	277	129	158	181	22	14	0.335	0.12	0.08
.	19.01.15-15.20.57-1-373726	423	78	78	15	0	14	601	74	74	0	0	NA	NA	NA	116	118	558	180	193	298	129	174	242	41	2	0.434	0.228	0.01
.	19.01.15-15.20.59-1-373727	124	18	18	3	0	3	524	16	16	0	0	NA	NA	NA	36	35	508	171	169	256	120	148	35	8	5	0.069	0.047	0.03
.	19.01.15-15.21.00-1-373728	356	120	120	37	0	25	578	109	109	0	0	NA	NA	NA	111	95	538	187	183	281	136	161	325	40	12	0.604	0.214	0.066
.	19.01.15-15.21.01-1-373729	96	4	4	0	0	0	518	2	2	0	0	NA	NA	NA	37	32	506	170	169	252	116	150	5	1	6	0.01	0.006	0.036
.	19.01.15-15.21.15-1-373733	148	13	13	3	0	2	554	12	12	0	0	NA	NA	NA	33	72	535	176	174	273	123	158	27	3	4	0.05	0.017	0.023
.	19.01.15-15.21.16-1-373734	90	5	5	1	0	1	506	3	3	0	0	NA	NA	NA	26	24	498	171	168	240	117	149	14	1	0	0.028	0.006	0
.	19.01.15-15.21.24-1-373750	91	3	3	1	0	1	510	2	2	0	0	NA	NA	NA	37	27	504	166	170	251	109	150	3	0	1	0.006	0	0.006
.	19.01.15-15.21.31-1-373753	604	97	97	35	0	27	642	89	89	0	0	NA	NA	NA	171	159	578	203	191	319	151	172	312	36	6	0.54	0.177	0.031
.	19.01.15-15.21.36-1-373760	64	3	3	1	0	1	512	2	2	0	0	NA	NA	NA	26	31	505	171	168	248	116	148	4	0	9	0.008	0	0.054
.	19.01.15-15.21.39-1-373764	340	76	76	30	0	22	585	70	70	0	0	NA	NA	NA	83	102	539	184	192	284	132	169	208	31	10	0.386	0.168	0.052
.	19.01.15-15.21.42-1-373767	328	73	73	16	0	12	553	68	68	0	0	NA	NA	NA	106	71	534	179	171	280	125	148	168	37	12	0.315	0.207	0.07
.	19.01.15-15.21.49-1-373773	143	6	6	1	0	1	513	5	5	0	0	NA	NA	NA	46	34	509	173	165	249	120	144	22	2	0	0.043	0.012	0
.	19.01.15-15.22.00-1-373774	177	30	30	7	0	6	531	28	28	0	0	NA	NA	NA	60	48	516	175	170	259	122	150	70	21	3	0.136	0.12	0.018
.	19.01.15-15.22.05-1-373775	236	29	29	6	0	5	558	26	26	0	0	NA	NA	NA	71	84	538	177	182	279	119	160	61	15	9	0.113	0.085	0.049
.	19.01.15-15.22.24-1-373798	120	9	9	5	0	4	521	8	8	0	0	NA	NA	NA	51	41	513	174	167	256	120	145	19	4	8	0.037	0.023	0.048
.	19.01.15-15.22.31-1-373801	158	15	15	3	0	3	528	13	13	0	0	NA	NA	NA	43	42	511	172	172	256	120	152	37	3	2	0.072	0.017	0.012
.	19.01.15-15.22.41-1-373817	411	114	114	38	0	28	599	105	105	0	0	NA	NA	NA	112	119	561	187	184	302	132	165	269	62	5	0.48	0.332	0.027
.	19.01.15-15.22.42-1-373818	118	5	5	5	0	3	529	3	3	0	0	NA	NA	NA	43	48	517	177	167	259	121	149	11	1	4	0.021	0.006	0.024
.	19.01.15-15.22.45-1-373823	145	10	10	2	0	2	534	9	9	0	0	NA	NA	NA	35	47	518	176	166	266	121	147	34	5	0	0.066	0.028	0
.	19.01.15-15.22.56-1-373828	31	1	1	0	0	0	0	0	0	0	0	NA	NA	NA	7	7	493	164	163	0	0	0	0	0	2	0	0	0.012
.	19.01.15-15.22.57-1-373829	58	2	2	1	0	1	514	1	1	0	0	NA	NA	NA	22	32	510	168	167	250	115	149	3	0	5	0.006	0	0.03
.	19.01.15-15.22.58-1-373830	115	5	5	2	0	1	526	4	4	0	0	NA	NA	NA	27	43	516	172	168	260	119	147	10	0	5	0.019	0	0.03
.	19.01.15-15.23.01-1-373832	299	60	60	19	0	13	579	53	53	0	0	NA	NA	NA	95	95	551	177	180	291	124	164	151	24	12	0.274	0.136	0.067
.	19.01.15-15.23.08-1-373834	241	76	76	20	0	15	548	65	65	0	0	NA	NA	NA	59	63	523	176	177	266	125	157	201	33	20	0.384	0.188	0.113
.	19.01.15-15.23.09-1-373835	180	35	35	12	0	9	528	33	33	0	0	NA	NA	NA	67	52	521	176	168	259	121	148	93	13	8	0.179	0.074	0.048
.	19.01.15-15.23.09-1-373836	65	2	2	1	0	1	504	1	1	0	0	NA	NA	NA	25	19	499	169	164	245	114	145	0	6	0	0	0.036	0
.	19.01.15-15.23.11-1-373840	237	24	24	6	0	4	553	23	23	0	0	NA	NA	NA	75	71	523	178	183	265	126	162	60	19	1	0.115	0.107	0.005
.	19.01.15-15.23.12-1-373841	33	1	1	0	0	0	0	0	0	0	0	NA	NA	NA	15	4	490	163	164	0	0	0	1	0	0	0.002	0	0
.	19.01.15-15.23.14-1-373842	92	11	11	1	0	1	512	9	9	0	0	NA	NA	NA	26	24	506	165	166	250	113	149	13	10	0	0.026	0.061	0
.	19.01.15-15.23.15-1-373843	145	18	18	5	0	4	525	14	14	0	0	NA	NA	NA	36	36	515	169	165	260	117	148	54	4	7	0.105	0.024	0.042
.	19.01.15-15.23.20-1-373844	325	20	20	3	0	2	575	19	19	0	0	NA	NA	NA	92	96	545	187	177	284	134	157	49	23	8	0.09	0.123	0.045
.	19.01.15-15.23.36-1-373867	118	4	4	2	0	2	515	3	3	0	0	NA	NA	NA	46	35	504	170	174	248	116	151	8	4	0	0.016	0.024	0
.	19.01.15-15.23.39-1-373872	378	83	83	20	0	16	578	73	73	0	0	NA	NA	NA	102	107	558	189	173	293	133	152	228	45	8	0.409	0.238	0.046
.	19.01.15-15.23.47-1-373876	699	84	84	26	0	16	648	80	80	0	0	NA	NA	NA	172	172	584	190	211	320	137	191	237	47	6	0.406	0.247	0.028
.	19.01.15-15.23.50-1-373879	238	29	29	5	0	2	565	23	23	0	0	NA	NA	NA	60	88	547	182	172	286	126	153	68	16	6	0.124	0.088	0.035
.	19.01.15-15.23.50-1-373880	517	86	86	27	0	20	626	82	82	0	0	NA	NA	NA	160	146	568	204	187	308	150	168	221	33	15	0.389	0.162	0.08
.	19.01.15-15.23.53-1-373881	86	7	7	0	0	0	523	6	6	0	0	NA	NA	NA	16	34	507	170	170	254	117	152	14	7	0	0.028	0.041	0
.	19.01.15-15.24.09-1-373883	206	34	34	8	0	8	546	31	31	0	0	NA	NA	NA	73	52	509	182	174	257	133	156	58	19	11	0.114	0.104	0.063
.	19.01.15-15.24.14-1-373887	385	78	78	23	0	17	570	72	72	0	0	NA	NA	NA	97	87	546	180	174	291	129	150	245	24	8	0.449	0.133	0.046
.	19.01.15-15.24.30-1-373905	261	43	43	17	0	12	571	40	40	0	0	NA	NA	NA	82	88	538	180	183	279	128	164	133	8	4	0.247	0.044	0.022
.	19.01.15-15.24.36-1-373912	449	99	99	34	0	23	620	85	85	0	0	NA	NA	NA	127	137	574	188	188	314	137	169	269	35	28	0.469	0.186	0.149
.	19.01.15-15.24.51-1-373930	149	14	14	4	0	4	536	11	11	0	0	NA	NA	NA	40	58	524	167	180	264	116	156	33	2	7	0.063	0.012	0.039
.	19.01.15-15.25.03-1-373931	64	2	2	1	0	1	149	1	1	0	0	NA	NA	NA	21	25	502	170	166	73	41	35	3	0	0	0.006	0	0
.	19.01.15-15.25.12-1-373936	257	47	47	12	0	9	558	45	45	0	0	NA	NA	NA	63	69	531	172	179	277	122	159	161	20	10	0.303	0.116	0.056
.	19.01.15-15.25.14-1-373937	526	80	80	25	0	22	631	76	76	0	0	NA	NA	NA	144	146	581	184	194	324	132	175	207	45	37	0.356	0.245	0.191
.	19.01.15-15.25.23-1-373953	174	8	8	1	0	0	527	7	7	0	0	NA	NA	NA	60	41	511	168	175	258	116	153	22	0	3	0.043	0	0.017
.	19.01.15-15.25.24-1-373954	151	22	22	5	0	3	527	21	21	0	0	NA	NA	NA	40	39	506	170	176	249	119	159	46	23	8	0.091	0.135	0.045
.	19.01.15-15.25.31-1-373957	154	17	17	2	0	1	534	14	14	0	0	NA	NA	NA	41	44	511	176	170	259	123	152	30	14	1	0.059	0.08	0.006
.	19.01.15-15.25.35-1-373963	120	5	5	1	0	1	516	3	3	0	0	NA	NA	NA	41	36	507	173	169	250	119	147	1	4	4	0.002	0.023	0.024
.	19.01.15-15.25.41-1-373970	33	1	1	0	0	0	0	0	0	0	0	NA	NA	NA	14	8	491	166	164	0	0	0	1	0	0	0.002	0	0
.	19.01.15-15.25.44-1-373971	401	110	110	22	0	17	588	103	103	0	0	NA	NA	NA	126	104	545	189	183	292	133	163	259	55	8	0.475	0.291	0.044
.	19.01.15-15.25.46-1-373973	35	1	1	1	0	1	0	0	0	0	0	NA	NA	NA	12	6	492	163	164	0	0	0	0	0	0	0	0	0
.	19.01.15-15.25.48-1-373976	214	19	19	3	0	2	537	18	18	0	0	NA	NA	NA	62	52	516	176	173	262	122	153	45	13	0	0.087	0.074	0
.	19.01.15-15.25.49-1-373977	34	1	1	1	0	1	0	0	0	0	0	NA	NA	NA	8	13	496	166	164	0	0	0	3	0	0	0.006	0	0
.	19.01.15-15.25.53-1-373979	201	19	19	2	0	1	546	18	18	0	0	NA	NA	NA	65	69	534	177	171	275	120	151	45	13	1	0.084	0.073	0.006
.	19.01.15-15.25.56-1-373980	323	81	81	18	0	16	600	74	74	0	0	NA	NA	NA	77	110	553	189	181	298	136	166	222	35	5	0.401	0.185	0.028
.	19.01.15-15.25.57-1-373981	386	110	110	29	0	24	578	106	106	0	0	NA	NA	NA	97	106	559	179	181	292	124	162	303	56	11	0.542	0.313	0.061
.	19.01.15-15.26.18-1-373985	341	120	120	38	0	30	583	108	108	0	0	NA	NA	NA	84	98	547	181	183	292	127	164	283	56	20	0.517	0.309	0.109
.	19.01.15-15.26.18-1-373986	34	1	1	1	0	1	0	0	0	0	0	NA	NA	NA	9	14	499	164	164	0	0	0	5	0	0	0.01	0	0
.	19.01.15-15.26.19-1-373987	92	3	3	1	0	1	518	2	2	0	0	NA	NA	NA	32	30	506	167	170	253	113	152	4	2	3	0.008	0.012	0.018
.	19.01.15-15.26.23-1-374007	118	10	10	2	0	2	522	8	8	0	0	NA	NA	NA	23	35	513	165	170	258	114	150	25	0	1	0.049	0	0.006
.	19.01.15-15.26.28-1-374009	529	102	102	24	0	20	629	95	95	0	0	NA	NA	NA	139	138	563	189	199	310	136	183	335	22	3	0.595	0.116	0.015
.	19.01.15-15.26.36-1-374017	185	20	20	6	0	4	553	18	18	0	0	NA	NA	NA	58	69	530	179	173	276	123	154	93	7	9	0.175	0.039	0.052
.	19.01.15-15.26.40-1-374022	241	10	10	3	0	1	554	9	9	0	0	NA	NA	NA	64	65	527	179	172	272	125	157	36	8	2	0.068	0.045	0.012
.	19.01.15-15.26.45-1-374028	220	46	46	13	0	10	559	43	43	0	0	NA	NA	NA	56	70	525	181	177	271	127	161	98	49	4	0.187	0.271	0.023
.	19.01.15-15.27.04-1-374038	39	1	1	0	0	0	0	0	0	0	0	NA	NA	NA	9	11	495	165	164	0	0	0	0	2	0	0	0.012	0
.	19.01.15-15.27.08-1-374039	380	108	108	29	0	20	574	104	104	0	0	NA	NA	NA	94	97	543	181	186	279	128	167	259	61	18	0.477	0.337	0.097
.	19.01.15-15.27.10-1-374044	147	7	7	2	0	0	529	6	6	0	0	NA	NA	NA	45	45	520	172	166	261	120	148	1	10	9	0.002	0.058	0.054
.	19.01.15-15.27.26-1-374060	37	1	1	0	0	0	0	0	0	0	0	NA	NA	NA	11	10	495	164	164	0	0	0	4	0	0	0.008	0	0
.	19.01.15-15.27.27-1-374061	294	70	70	24	0	15	559	67	67	0	0	NA	NA	NA	77	81	535	180	179	276	124	159	205	26	14	0.383	0.144	0.078
.	19.01.15-15.27.30-1-374063	33	1	1	1	0	1	0	0	0	0	0	NA	NA	NA	15	4	490	164	163	0	0	0	1	0	0	0.002	0	0
.	19.01.15-15.27.33-1-374068	63	5	5	2	0	1	508	4	4	0	0	NA	NA	NA	23	23	499	167	170	246	113	149	8	0	6	0.016	0	0.035
.	19.01.15-15.27.37-1-374072	89	3	3	0	0	0	517	2	2	0	0	NA	NA	NA	35	37	513	168	169	253	114	150	3	6	0	0.006	0.036	0
.	19.01.15-15.27.43-1-374078	149	7	7	1	0	1	533	6	6	0	0	NA	NA	NA	42	49	518	174	170	260	120	153	10	10	4	0.019	0.057	0.024
.	19.01.15-15.27.50-1-374083	67	2	2	0	0	0	252	1	1	0	0	NA	NA	NA	16	16	497	165	167	116	61	75	0	0	5	0	0	0.03
.	19.01.15-15.27.52-1-374084	250	142	142	34	0	27	525	131	131	0	0	NA	NA	NA	81	53	516	174	176	253	117	155	290	44	39	0.562	0.253	0.222
.	19.01.15-15.27.59-1-374085	90	3	3	1	0	1	507	2	2	0	0	NA	NA	NA	28	26	502	168	169	246	111	150	2	0	9	0.004	0	0.053
.	19.01.15-15.28.00-1-374086	298	24	24	4	0	4	564	23	23	0	0	NA	NA	NA	76	81	543	177	174	285	125	154	68	10	4	0.125	0.056	0.023
.	19.01.15-15.28.02-1-374087	265	43	43	10	0	7	552	40	40	0	0	NA	NA	NA	81	74	533	178	176	272	123	157	113	34	3	0.212	0.191	0.017
.	19.01.15-15.28.13-1-374092	686	82	82	25	0	20	647	73	73	0	0	NA	NA	NA	185	178	591	208	192	327	151	169	249	38	18	0.421	0.183	0.094
.	19.01.15-15.28.18-1-374095	61	2	2	0	0	0	505	0	0	0	0	NA	NA	NA	26	19	498	168	166	245	116	144	3	0	0	0.006	0	0
.	19.01.15-15.28.21-1-374096	257	15	15	2	0	2	554	13	13	0	0	NA	NA	NA	80	73	531	177	178	274	122	158	27	10	2	0.051	0.056	0.011
.	19.01.15-15.28.32-1-374115	148	17	17	3	0	3	528	14	14	0	0	NA	NA	NA	41	44	514	172	171	255	120	153	31	16	4	0.06	0.093	0.023
.	19.01.15-15.28.49-1-374137	149	36	36	10	0	7	534	33	33	0	0	NA	NA	NA	46	50	516	178	169	260	124	150	80	31	12	0.155	0.174	0.071
.	19.01.15-15.29.03-1-374139	88	5	5	3	0	2	516	4	4	0	0	NA	NA	NA	26	28	509	167	165	256	113	147	17	2	0	0.033	0.012	0
.	19.01.15-15.29.05-1-374140	65	3	3	2	0	2	511	1	1	0	0	NA	NA	NA	20	21	497	166	171	244	114	153	11	0	0	0.022	0	0
.	19.01.15-15.29.11-1-374144	66	3	3	1	0	1	406	2	2	0	0	NA	NA	NA	20	19	499	165	168	189	93	124	1	2	3	0.002	0.012	0.018
.	19.01.15-15.29.18-1-374145	32	1	1	0	0	0	0	0	0	0	0	NA	NA	NA	9	7	491	165	164	0	0	0	1	0	0	0.002	0	0
.	19.01.15-15.29.20-1-374147	151	8	8	1	0	0	535	6	6	0	0	NA	NA	NA	54	48	519	174	168	265	122	148	26	0	0	0.05	0	0
.	19.01.15-15.29.21-1-374148	246	33	33	9	0	7	564	30	30	0	0	NA	NA	NA	74	75	529	181	178	278	128	158	92	14	9	0.174	0.077	0.051
.	19.01.15-15.29.21-1-374149	183	29	29	11	0	9	538	26	26	0	0	NA	NA	NA	61	51	522	172	170	270	117	151	55	30	0	0.105	0.174	0
.	19.01.15-15.29.23-1-374165	155	8	8	2	0	1	537	7	7	0	0	NA	NA	NA	59	52	526	171	168	268	118	151	18	6	0	0.034	0.035	0
.	19.01.15-15.29.25-1-374166	184	17	17	5	0	4	531	16	16	0	0	NA	NA	NA	52	42	517	166	172	265	111	155	37	3	7	0.072	0.018	0.041
.	19.01.15-15.29.46-1-374180	385	55	55	9	0	4	582	49	49	0	0	NA	NA	NA	106	109	559	181	182	298	124	160	168	43	6	0.301	0.238	0.033
.	19.01.15-15.29.47-1-374182	218	34	34	8	0	6	561	31	31	0	0	NA	NA	NA	62	75	529	183	176	270	131	160	76	7	16	0.144	0.038	0.091
.	19.01.15-15.29.48-1-374184	405	90	90	27	0	17	589	82	82	0	0	NA	NA	NA	97	99	544	190	178	291	138	160	256	29	6	0.471	0.153	0.034
.	19.01.15-15.29.57-1-374186	32	1	1	0	0	0	0	0	0	0	0	NA	NA	NA	9	10	494	165	164	0	0	0	0	0	1	0	0	0.006
.	19.01.15-15.29.59-1-374187	92	9	9	1	0	1	510	7	7	0	0	NA	NA	NA	29	31	503	170	171	245	117	148	21	1	1	0.042	0.006	0.006
.	19.01.15-15.30.00-1-374188	91	4	4	0	0	0	518	3	3	0	0	NA	NA	NA	35	36	509	173	167	252	121	145	7	0	1	0.014	0	0.006
.	19.01.15-15.30.18-1-374198	472	66	66	20	0	13	604	60	60	0	0	NA	NA	NA	134	132	581	182	182	313	128	163	207	21	14	0.356	0.115	0.077
.	19.01.15-15.30.19-1-374203	62	2	2	0	0	0	506	1	1	0	0	NA	NA	NA	22	20	500	170	163	243	116	147	4	0	2	0.008	0	0.012
.	19.01.15-15.30.22-1-374204	62	3	3	2	0	2	451	2	2	0	0	NA	NA	NA	13	13	495	167	164	219	103	129	3	3	1	0.006	0.018	0.006
.	19.01.15-15.30.23-1-374220	94	6	6	0	0	0	520	5	5	0	0	NA	NA	NA	27	33	512	167	167	254	114	152	17	0	0	0.033	0	0
.	19.01.15-15.30.28-1-374221	284	122	122	39	0	31	572	113	113	0	0	NA	NA	NA	95	98	549	180	182	286	125	161	284	45	26	0.517	0.25	0.143
.	19.01.15-15.30.31-1-374224	33	1	1	1	0	1	0	0	0	0	0	NA	NA	NA	4	13	497	166	163	0	0	0	0	0	0	0	0	0
.	19.01.15-15.30.33-1-374227	420	122	122	43	0	30	593	111	111	0	0	NA	NA	NA	110	118	558	193	180	296	136	161	321	60	31	0.575	0.311	0.172
.	19.01.15-15.30.33-1-374229	320	21	21	3	0	3	566	19	19	0	0	NA	NA	NA	87	83	540	185	171	282	130	154	46	4	1	0.085	0.022	0.006
.	19.01.15-15.30.38-1-374235	349	91	91	28	0	23	573	83	83	0	0	NA	NA	NA	92	88	548	179	174	292	126	155	253	44	22	0.462	0.246	0.126
.	19.01.15-15.30.58-1-374251	374	56	56	10	0	7	579	50	50	0	0	NA	NA	NA	104	94	544	181	182	289	130	160	163	12	3	0.3	0.066	0.016
.	19.01.15-15.31.25-1-374311	290	42	42	10	0	7	577	38	38	0	0	NA	NA	NA	69	90	543	185	175	287	133	157	134	30	9	0.247	0.162	0.051
.	19.01.15-15.31.31-1-374314	62	2	2	1	0	1	507	0	0	0	0	NA	NA	NA	32	27	502	170	168	246	114	147	6	0	0	0.012	0	0
.	19.01.15-15.31.42-1-374325	301	93	93	21	0	13	555	87	87	0	0	NA	NA	NA	78	66	526	179	174	272	125	158	216	59	11	0.411	0.33	0.063
.	19.01.15-15.32.18-1-374334	95	7	7	0	0	0	516	3	3	0	0	NA	NA	NA	36	33	512	168	166	255	115	146	14	4	4	0.027	0.024	0.024
.	19.01.15-15.32.27-1-374354	352	98	98	31	0	21	586	92	92	0	0	NA	NA	NA	93	110	556	184	183	294	126	166	228	71	12	0.41	0.386	0.066
.	19.01.15-15.32.32-1-374358	392	164	164	38	0	27	589	152	152	0	0	NA	NA	NA	100	107	554	184	182	299	130	160	371	68	27	0.67	0.37	0.148
.	19.01.15-15.32.37-1-374364	141	10	10	2	0	2	516	9	9	0	0	NA	NA	NA	37	34	507	170	170	252	117	147	22	8	0	0.043	0.047	0
.	19.01.15-15.32.41-1-374370	217	60	60	15	0	11	539	56	56	0	0	NA	NA	NA	57	56	524	173	172	266	120	153	192	20	2	0.366	0.116	0.012
.	19.01.15-15.32.45-1-374375	145	40	40	10	0	7	532	36	36	0	0	NA	NA	NA	55	47	518	174	168	262	122	148	75	27	21	0.145	0.155	0.125
.	19.01.15-15.32.48-1-374379	91	3	3	2	0	2	521	2	2	0	0	NA	NA	NA	31	43	513	172	171	253	118	150	6	4	0	0.012	0.023	0
.	19.01.15-15.32.56-1-374385	91	5	5	2	0	1	526	3	3	0	0	NA	NA	NA	26	40	511	171	171	253	118	155	11	0	2	0.022	0	0.012
.	19.01.15-15.33.01-1-374386	59	2	2	0	0	0	299	1	1	0	0	NA	NA	NA	18	16	500	164	165	151	63	85	0	3	1	0	0.018	0.006
.	19.01.15-15.33.11-1-374392	90	4	4	1	0	1	509	2	2	0	0	NA	NA	NA	23	22	500	169	166	245	116	148	17	3	0	0.034	0.018	0
.	19.01.15-15.33.11-1-374393	231	91	91	20	0	16	557	84	84	0	0	NA	NA	NA	73	77	530	183	177	273	127	157	194	31	19	0.366	0.169	0.107
.	19.01.15-15.33.17-1-374394	399	28	28	9	0	6	590	25	25	0	0	NA	NA	NA	125	109	559	180	183	296	128	166	87	6	4	0.156	0.033	0.022
.	19.01.15-15.33.23-1-374410	174	46	46	11	0	6	525	43	43	0	0	NA	NA	NA	57	41	514	170	170	257	119	149	108	24	4	0.21	0.141	0.024
.	19.01.15-15.33.36-1-374418	592	100	100	29	0	21	622	92	92	0	0	NA	NA	NA	171	155	585	195	188	316	140	166	268	51	20	0.458	0.262	0.106
.	19.01.15-15.33.38-1-374422	39	1	1	0	0	0	0	0	0	0	0	NA	NA	NA	8	14	493	169	165	0	0	0	3	0	0	0.006	0	0
.	19.01.15-15.33.42-1-374425	316	110	110	30	0	19	577	98	98	0	0	NA	NA	NA	85	90	540	183	180	284	132	161	296	30	9	0.548	0.164	0.05
.	19.01.15-15.33.50-1-374430	328	71	71	20	0	12	559	66	66	0	0	NA	NA	NA	108	83	541	180	175	279	127	153	156	24	27	0.288	0.133	0.154
.	19.01.15-15.34.05-1-374432	98	7	7	2	0	1	519	6	6	0	0	NA	NA	NA	36	29	506	167	169	254	116	149	31	3	0	0.061	0.018	0
.	19.01.15-15.34.14-1-374436	254	59	59	12	0	11	545	53	53	0	0	NA	NA	NA	68	70	532	177	174	271	123	151	167	17	10	0.314	0.096	0.057
.	19.01.15-15.34.21-1-374438	323	110	110	31	0	22	573	106	106	0	0	NA	NA	NA	98	89	550	170	182	291	120	162	299	29	19	0.544	0.171	0.104
.	19.01.15-15.34.22-1-374439	123	8	8	0	0	0	507	7	7	0	0	NA	NA	NA	31	26	507	167	165	248	113	146	30	0	0	0.059	0	0
.	19.01.15-15.34.42-1-374467	92	4	4	0	0	0	517	3	3	0	0	NA	NA	NA	26	30	505	171	167	249	118	150	6	0	4	0.012	0	0.024
.	19.01.15-15.34.52-1-374480	522	113	113	26	0	21	613	105	105	0	0	NA	NA	NA	144	136	574	190	185	311	136	166	305	49	10	0.531	0.258	0.054
.	19.01.15-15.34.56-1-374481	69	2	2	0	0	0	351	1	1	0	0	NA	NA	NA	17	23	501	169	166	170	81	100	2	7	0	0.004	0.041	0
.	19.01.15-15.35.06-1-374482	98	7	7	0	0	0	518	5	5	0	0	NA	NA	NA	22	31	503	170	171	249	119	150	2	1	12	0.004	0.006	0.07
.	19.01.15-15.35.08-1-374483	113	6	6	3	0	3	527	4	4	0	0	NA	NA	NA	40	46	513	172	174	255	118	154	16	16	2	0.031	0.093	0.011
.	19.01.15-15.35.15-1-374488	389	102	102	29	0	22	590	96	96	0	0	NA	NA	NA	101	111	549	189	186	288	136	166	285	41	10	0.519	0.217	0.054
.	19.01.15-15.35.22-1-374489	123	7	7	1	0	1	534	4	4	0	0	NA	NA	NA	31	55	521	175	172	262	121	151	12	4	0	0.023	0.023	0
.	19.01.15-15.35.23-1-374505	141	12	12	2	0	2	526	11	11	0	0	NA	NA	NA	53	42	515	170	170	260	116	150	31	3	0	0.06	0.018	0
.	19.01.15-15.35.25-1-374506	293	26	26	6	0	4	568	24	24	0	0	NA	NA	NA	81	89	546	179	177	286	122	160	48	18	5	0.088	0.101	0.028
.	19.01.15-15.35.31-1-374509	383	62	62	18	0	13	584	55	55	0	0	NA	NA	NA	100	100	545	179	189	286	127	171	214	24	4	0.393	0.134	0.021
.	19.01.15-15.35.32-1-374512	31	1	1	1	0	1	0	0	0	0	0	NA	NA	NA	8	10	493	164	166	0	0	0	0	0	0	0	0	0
.	19.01.15-15.35.34-1-374515	61	2	2	1	0	1	506	1	1	0	0	NA	NA	NA	27	20	501	166	166	249	111	146	0	0	8	0	0	0.048
.	19.01.15-15.35.39-1-374521	173	44	44	10	0	9	536	39	39	0	0	NA	NA	NA	52	58	528	172	171	266	120	150	72	13	11	0.136	0.076	0.064
.	19.01.15-15.35.44-1-374524	208	40	40	6	0	5	559	36	36	0	0	NA	NA	NA	60	76	535	175	179	279	121	159	129	19	2	0.241	0.109	0.011
.	19.01.15-15.35.45-1-374525	379	94	94	20	0	12	592	87	87	0	0	NA	NA	NA	106	114	550	187	190	293	132	167	200	70	20	0.364	0.374	0.105
.	19.01.15-15.36.01-1-374530	31	1	1	0	0	0	0	0	0	0	0	NA	NA	NA	6	14	498	165	164	0	0	0	2	0	0	0.004	0	0
.	19.01.15-15.36.03-1-374531	322	38	38	8	0	7	576	35	35	0	0	NA	NA	NA	100	97	546	184	180	285	131	160	98	26	2	0.179	0.141	0.011
.	19.01.15-15.36.12-1-374535	330	125	125	23	0	18	550	118	118	0	0	NA	NA	NA	78	69	527	178	177	270	123	157	296	56	25	0.562	0.315	0.141
.	19.01.15-15.36.23-1-374555	140	16	16	2	0	2	531	14	14	0	0	NA	NA	NA	38	40	512	171	170	256	119	156	36	6	0	0.07	0.035	0
.	19.01.15-15.36.33-1-374561	36	1	1	0	0	0	0	0	0	0	0	NA	NA	NA	10	6	492	164	163	0	0	0	0	0	1	0	0	0.006
.	19.01.15-15.36.35-1-374564	91	3	3	0	0	0	526	2	2	0	0	NA	NA	NA	33	35	507	170	171	255	117	154	5	0	0	0.01	0	0
.	19.01.15-15.36.47-1-374577	119	5	5	2	0	2	520	4	4	0	0	NA	NA	NA	42	31	506	169	169	255	117	148	17	0	0	0.034	0	0
.	19.01.15-15.36.47-1-374578	62	2	2	1	0	1	346	1	1	0	0	NA	NA	NA	16	17	496	165	169	172	74	100	4	0	0	0.008	0	0
.	19.01.15-15.36.47-1-374579	151	13	13	3	0	3	536	10	10	0	0	NA	NA	NA	53	56	523	173	173	270	117	149	20	6	7	0.038	0.035	0.04
.	19.01.15-15.36.54-1-374587	276	24	24	11	0	9	566	23	23	0	0	NA	NA	NA	90	82	534	180	181	281	123	162	51	26	6	0.096	0.144	0.033
.	19.01.15-15.36.55-1-374588	30	1	1	0	0	0	0	0	0	0	0	NA	NA	NA	12	5	491	163	164	0	0	0	0	0	0	0	0	0
.	19.01.15-15.36.57-1-374589	86	6	6	2	0	1	501	5	5	0	0	NA	NA	NA	47	26	504	167	168	245	112	144	4	3	10	0.008	0.018	0.06
.	19.01.15-15.36.58-1-374590	66	5	5	2	0	1	510	3	3	0	0	NA	NA	NA	27	22	499	168	168	243	116	151	17	0	1	0.034	0	0.006
.	19.01.15-15.36.59-1-374591	117	10	10	1	0	1	517	7	7	0	0	NA	NA	NA	41	30	505	169	169	252	115	150	12	9	0	0.024	0.053	0
.	19.01.15-15.37.05-1-374592	155	11	11	2	0	2	522	8	8	0	0	NA	NA	NA	48	39	511	171	170	258	116	148	32	0	3	0.063	0	0.018
.	19.01.15-15.37.11-1-374596	66	4	4	0	0	0	505	3	3	0	0	NA	NA	NA	17	14	498	165	164	245	114	146	6	5	0	0.012	0.03	0
.	19.01.15-15.37.11-1-374597	125	18	18	5	0	4	526	16	16	0	0	NA	NA	NA	36	38	511	173	167	255	123	148	31	4	10	0.061	0.023	0.06
.	19.01.15-15.37.13-1-374598	531	112	112	27	0	24	633	106	106	0	0	NA	NA	NA	149	150	564	203	196	305	148	180	283	44	12	0.502	0.217	0.061
.	19.01.15-15.37.16-1-374599	264	13	13	3	0	3	568	11	11	0	0	NA	NA	NA	75	86	538	184	177	278	132	158	46	12	5	0.086	0.065	0.028
.	19.01.15-15.37.23-1-374615	292	88	88	27	0	23	570	83	83	0	0	NA	NA	NA	77	85	539	180	179	284	126	160	235	54	14	0.436	0.3	0.078
.	19.01.15-15.37.24-1-374616	131	15	15	3	0	3	518	13	13	0	0	NA	NA	NA	36	36	512	166	171	253	112	153	21	14	3	0.041	0.084	0.018
.	19.01.15-15.37.36-1-374624	67	5	5	2	0	1	520	4	4	0	0	NA	NA	NA	19	31	505	172	167	249	122	149	8	4	3	0.016	0.023	0.018
.	19.01.15-15.37.39-1-374629	88	5	5	2	0	2	520	4	4	0	0	NA	NA	NA	29	38	511	170	170	255	117	148	3	10	4	0.006	0.059	0.024
.	19.01.15-15.37.40-1-374630	62	3	3	1	0	1	253	2	2	0	0	NA	NA	NA	19	22	502	167	166	121	57	75	4	0	1	0.008	0	0.006
.	19.01.15-15.37.44-1-374633	381	59	59	21	0	16	559	54	54	0	0	NA	NA	NA	129	76	535	180	174	277	126	156	177	26	17	0.331	0.144	0.098
.	19.01.15-15.37.49-1-374638	313	113	113	47	0	33	561	98	98	0	0	NA	NA	NA	90	75	533	179	176	278	125	158	314	47	14	0.589	0.263	0.08
.	19.01.15-15.37.50-1-374639	36	1	1	0	0	0	0	0	0	0	0	NA	NA	NA	9	10	492	164	167	0	0	0	0	0	0	0	0	0
.	19.01.15-15.37.50-1-374640	90	11	11	2	0	2	510	9	9	0	0	NA	NA	NA	41	27	504	169	167	247	114	149	25	7	0	0.05	0.041	0
.	19.01.15-15.37.53-1-374641	343	83	83	25	0	19	571	76	76	0	0	NA	NA	NA	86	81	531	181	182	279	129	163	209	34	15	0.394	0.188	0.082
.	19.01.15-15.37.54-1-374642	33	1	1	1	0	1	0	0	0	0	0	NA	NA	NA	12	7	491	165	164	0	0	0	1	0	0	0.002	0	0
.	19.01.15-15.37.56-1-374643	65	6	6	0	0	0	513	5	5	0	0	NA	NA	NA	19	22	500	166	169	249	114	150	10	7	2	0.02	0.042	0.012
.	19.01.15-15.38.08-1-374645	412	64	64	17	0	15	599	56	56	0	0	NA	NA	NA	104	118	552	184	195	295	130	174	202	30	12	0.366	0.163	0.062
.	19.01.15-15.38.11-1-374649	121	9	9	2	0	2	521	8	8	0	0	NA	NA	NA	37	37	516	168	166	262	114	145	24	6	2	0.047	0.036	0.012
.	19.01.15-15.38.17-1-374650	33	1	1	1	0	1	0	0	0	0	0	NA	NA	NA	4	8	493	165	163	0	0	0	0	0	1	0	0	0.006
.	19.01.15-15.38.19-1-374653	209	30	30	11	0	8	556	29	29	0	0	NA	NA	NA	57	73	530	175	181	276	121	159	80	9	7	0.151	0.051	0.039
.	19.01.15-15.38.29-1-374669	240	13	13	5	0	5	563	11	11	0	0	NA	NA	NA	77	75	534	181	173	281	128	154	39	8	4	0.073	0.044	0.023
.	19.01.15-15.38.52-1-374691	290	24	24	11	0	9	573	22	22	0	0	NA	NA	NA	88	89	544	178	180	286	124	163	74	24	9	0.136	0.135	0.05
.	19.01.15-15.38.54-1-374696	86	4	4	2	0	2	508	3	3	0	0	NA	NA	NA	36	28	506	166	169	248	112	148	8	4	0	0.016	0.024	0
.	19.01.15-15.38.58-1-374698	33	1	1	0	0	0	0	0	0	0	0	NA	NA	NA	11	10	494	166	163	0	0	0	0	0	1	0	0	0.006
.	19.01.15-15.38.59-1-374699	241	16	16	4	0	4	570	13	13	0	0	NA	NA	NA	68	88	543	176	182	288	122	160	38	10	0	0.07	0.057	0
.	19.01.15-15.39.00-1-374700	440	110	110	33	0	28	605	99	99	0	0	NA	NA	NA	126	123	554	194	188	293	141	171	307	60	7	0.554	0.309	0.037
.	19.01.15-15.39.18-1-374704	122	10	10	0	0	0	533	9	9	0	0	NA	NA	NA	41	50	514	174	175	257	121	155	21	3	0	0.041	0.017	0
.	19.01.15-15.39.20-1-374706	381	73	73	19	0	14	603	63	63	0	0	NA	NA	NA	91	121	555	194	185	295	141	167	163	40	8	0.294	0.206	0.043
.	19.01.15-15.39.29-1-374722	123	18	18	8	0	7	531	17	17	0	0	NA	NA	NA	38	50	518	172	173	261	118	152	30	36	3	0.058	0.209	0.017
.	19.01.15-15.39.32-1-374726	62	2	2	1	0	1	505	1	1	0	0	NA	NA	NA	21	20	500	169	164	245	115	145	8	0	0	0.016	0	0
.	19.01.15-15.39.34-1-374729	34	1	1	0	0	0	0	0	0	0	0	NA	NA	NA	9	12	496	164	165	0	0	0	0	0	0	0	0	0
.	19.01.15-15.39.36-1-374732	126	6	6	3	0	1	538	4	4	0	0	NA	NA	NA	46	57	525	173	172	262	121	155	22	0	6	0.042	0	0.035
.	19.01.15-15.39.36-1-374733	301	37	37	12	0	10	564	33	33	0	0	NA	NA	NA	100	84	545	172	180	285	117	162	136	21	7	0.25	0.122	0.039
.	19.01.15-15.39.36-1-374734	32	1	1	0	0	0	0	0	0	0	0	NA	NA	NA	9	4	491	164	162	0	0	0	0	2	0	0	0.012	0
.	19.01.15-15.39.39-1-374738	90	5	5	2	0	2	522	4	4	0	0	NA	NA	NA	39	42	511	174	170	255	119	148	4	9	0	0.008	0.052	0
.	19.01.15-15.39.44-1-374741	225	15	15	7	0	6	559	13	13	0	0	NA	NA	NA	66	74	531	179	177	274	127	158	48	4	1	0.09	0.022	0.006
.	19.01.15-15.39.54-1-374746	63	2	2	0	0	0	507	1	1	0	0	NA	NA	NA	30	26	505	170	164	251	113	143	0	1	2	0	0.006	0.012
.	19.01.15-15.39.56-1-374747	233	51	51	11	0	10	553	46	46	0	0	NA	NA	NA	61	69	523	179	180	268	124	161	169	4	1	0.323	0.022	0.006
.	19.01.15-15.39.59-1-374748	92	5	5	2	0	2	515	3	3	0	0	NA	NA	NA	30	31	510	170	164	253	116	146	7	5	0	0.014	0.029	0
.	19.01.15-15.40.01-1-374749	313	92	92	26	0	20	576	82	82	0	0	NA	NA	NA	92	100	542	187	184	278	132	166	259	48	11	0.478	0.257	0.06
.	19.01.15-15.40.07-1-374754	57	2	2	0	0	0	350	1	1	0	0	NA	NA	NA	18	21	502	168	164	171	83	96	0	0	2	0	0	0.012
.	19.01.15-15.40.10-1-374759	140	17	17	1	0	1	536	16	16	0	0	NA	NA	NA	45	57	523	173	174	264	117	155	33	15	0	0.063	0.087	0
.	19.01.15-15.40.13-1-374760	57	2	2	3	0	2	505	1	1	0	0	NA	NA	NA	30	22	504	163	168	248	111	146	12	0	0	0.024	0	0
.	19.01.15-15.40.17-1-374761	322	85	85	31	0	27	563	79	79	0	0	NA	NA	NA	75	79	533	180	179	275	126	162	222	45	11	0.417	0.25	0.061
.	19.01.15-15.40.25-1-374781	92	3	3	1	0	0	519	2	2	0	0	NA	NA	NA	36	37	511	170	169	253	115	151	11	2	0	0.022	0.012	0
.	19.01.15-15.40.30-1-374783	237	15	15	5	0	5	547	11	11	0	0	NA	NA	NA	83	68	533	171	177	273	118	156	44	0	1	0.083	0	0.006
.	19.01.15-15.40.38-1-374793	88	11	11	3	0	3	519	10	10	0	0	NA	NA	NA	32	36	507	174	168	252	119	148	17	10	4	0.034	0.057	0.024
.	19.01.15-15.40.38-1-374794	286	107	107	26	0	18	545	101	101	0	0	NA	NA	NA	90	74	544	172	171	277	118	150	293	33	17	0.539	0.192	0.099
.	19.01.15-15.40.48-1-374805	118	4	4	3	0	3	524	3	3	0	0	NA	NA	NA	46	46	519	169	171	257	115	152	13	3	2	0.025	0.018	0.012
.	19.01.15-15.41.10-1-374960	319	67	67	20	0	15	568	61	61	0	0	NA	NA	NA	81	88	530	187	184	272	131	165	204	16	21	0.385	0.086	0.114
.	19.01.15-15.41.11-1-374961	265	68	68	24	0	17	565	63	63	0	0	NA	NA	NA	79	89	547	177	178	283	124	158	224	37	8	0.41	0.209	0.045
.	19.01.15-15.41.13-1-374962	239	21	21	4	0	3	549	18	18	0	0	NA	NA	NA	71	66	527	177	175	271	122	156	53	2	2	0.101	0.011	0.011
.	19.01.15-15.41.17-1-374963	530	98	98	36	0	26	621	85	85	0	0	NA	NA	NA	155	137	560	202	188	306	147	168	248	74	15	0.443	0.366	0.08
.	19.01.15-15.41.24-1-374979	323	46	46	8	0	5	567	41	41	0	0	NA	NA	NA	113	89	544	182	176	285	124	158	151	21	3	0.278	0.115	0.017
.	19.01.15-15.41.44-1-374993	234	46	46	13	0	12	565	42	42	0	0	NA	NA	NA	60	82	538	179	178	279	125	161	129	32	7	0.24	0.179	0.039
.	19.01.15-15.41.49-1-374998	354	85	85	23	0	18	578	82	82	0	0	NA	NA	NA	91	95	540	185	183	283	134	161	254	36	5	0.47	0.195	0.027
.	19.01.15-15.42.01-1-375000	89	4	4	0	0	0	524	2	2	0	0	NA	NA	NA	24	31	505	172	167	253	122	149	5	2	0	0.01	0.012	0
.	19.01.15-15.42.15-1-375004	88	6	6	1	0	1	509	5	5	0	0	NA	NA	NA	28	24	505	167	165	250	116	143	4	0	10	0.008	0	0.061
.	19.01.15-15.42.27-1-375024	36	1	1	0	0	0	0	0	0	0	0	NA	NA	NA	9	7	492	165	163	0	0	0	2	0	0	0.004	0	0
.	19.01.15-15.42.30-1-375026	325	52	52	12	0	10	572	45	45	0	0	NA	NA	NA	93	89	546	179	177	293	122	157	157	29	7	0.288	0.162	0.04
.	19.01.15-15.42.30-1-375027	89	4	4	0	0	0	515	2	2	0	0	NA	NA	NA	36	34	511	167	169	252	114	149	16	0	0	0.031	0	0
.	19.01.15-15.42.32-1-375029	448	45	45	8	0	6	614	42	42	0	0	NA	NA	NA	123	134	569	189	189	306	135	173	132	9	3	0.232	0.048	0.016
.	19.01.15-15.42.34-1-375033	296	64	64	14	0	8	561	60	60	0	0	NA	NA	NA	93	85	542	178	178	277	123	161	163	31	9	0.301	0.174	0.051
.	19.01.15-15.42.42-1-375042	357	21	21	10	0	8	579	19	19	0	0	NA	NA	NA	103	102	553	181	181	290	128	161	61	1	5	0.11	0.006	0.028
.	19.01.15-15.42.45-1-375043	357	78	78	25	0	18	588	74	74	0	0	NA	NA	NA	108	111	556	189	179	293	134	161	226	25	14	0.406	0.132	0.078
.	19.01.15-15.42.45-1-375044	119	7	7	0	0	0	524	5	5	0	0	NA	NA	NA	39	38	516	170	165	260	117	147	18	0	2	0.035	0	0.012
.	19.01.15-15.43.00-1-375057	405	78	78	23	0	11	578	73	73	0	0	NA	NA	NA	118	92	547	175	183	290	123	165	244	38	5	0.446	0.217	0.027
.	19.01.15-15.43.04-1-375059	379	56	56	18	0	14	602	51	51	0	0	NA	NA	NA	102	125	556	186	196	291	133	178	200	26	6	0.36	0.14	0.031
.	19.01.15-15.43.30-1-375079	122	7	7	4	0	4	516	6	6	0	0	NA	NA	NA	42	40	517	169	167	258	114	144	12	7	4	0.023	0.041	0.024
.	19.01.15-15.43.39-1-375089	708	106	106	32	0	19	657	95	95	0	0	NA	NA	NA	188	177	605	188	197	340	135	182	316	52	8	0.522	0.277	0.041
.	19.01.15-15.43.43-1-375092	91	7	7	2	0	2	518	6	6	0	0	NA	NA	NA	28	32	506	170	169	251	116	151	24	8	0	0.047	0.047	0
.	19.01.15-15.43.44-1-375093	450	120	120	34	0	26	591	111	111	0	0	NA	NA	NA	124	108	545	192	184	287	140	164	318	65	29	0.583	0.339	0.158
.	19.01.15-15.43.47-1-375097	404	48	48	13	0	7	601	45	45	0	0	NA	NA	NA	115	121	568	176	190	305	125	171	131	32	11	0.231	0.182	0.058
.	19.01.15-15.44.01-1-375100	361	43	43	8	0	5	608	39	39	0	0	NA	NA	NA	94	125	554	196	188	296	143	169	106	32	0	0.191	0.163	0
.	19.01.15-15.44.08-1-375101	62	3	3	1	0	0	519	1	1	0	0	NA	NA	NA	23	28	503	169	169	248	118	153	5	0	3	0.01	0	0.018
.	19.01.15-15.44.20-1-375106	94	3	3	2	0	1	522	2	2	0	0	NA	NA	NA	31	41	514	167	173	256	116	150	0	7	6	0	0.042	0.035
.	19.01.15-15.44.27-1-375122	90	8	8	3	0	2	508	7	7	0	0	NA	NA	NA	28	16	496	166	167	245	114	149	5	15	3	0.01	0.09	0.018
.	19.01.15-15.44.28-1-375123	124	10	10	4	0	3	518	9	9	0	0	NA	NA	NA	30	29	502	171	169	250	119	149	29	0	4	0.058	0	0.024
.	19.01.15-15.44.39-1-375134	122	8	8	4	0	2	521	6	6	0	0	NA	NA	NA	44	35	509	171	168	258	118	145	21	15	0	0.041	0.088	0
.	19.01.15-15.44.40-1-375136	267	66	66	16	0	15	557	56	56	0	0	NA	NA	NA	80	80	542	174	177	280	119	158	162	49	3	0.299	0.282	0.017
.	19.01.15-15.44.47-1-375140	294	35	35	12	0	6	560	33	33	0	0	NA	NA	NA	81	71	537	175	172	283	123	154	70	12	5	0.13	0.069	0.029
.	19.01.15-15.45.02-1-375151	355	51	51	15	0	10	583	49	49	0	0	NA	NA	NA	92	105	554	182	182	292	130	161	144	12	27	0.26	0.066	0.148
.	19.01.15-15.45.08-1-375152	121	4	4	1	0	0	524	3	3	0	0	NA	NA	NA	45	42	516	173	166	257	121	146	9	0	6	0.017	0	0.036
.	19.01.15-15.45.13-1-375157	120	8	8	3	0	3	523	7	7	0	0	NA	NA	NA	36	36	508	169	172	254	117	152	16	1	0	0.031	0.006	0
.	19.01.15-15.45.15-1-375158	322	71	71	17	0	13	549	63	63	0	0	NA	NA	NA	107	77	539	177	174	277	121	151	173	41	5	0.321	0.232	0.029
.	19.01.15-15.45.27-1-375174	342	120	120	30	0	23	591	111	111	0	0	NA	NA	NA	106	113	551	185	190	290	131	170	268	57	23	0.486	0.308	0.121
.	19.01.15-15.45.31-1-375178	493	109	109	26	0	23	615	102	102	0	0	NA	NA	NA	143	137	572	195	183	310	141	164	311	49	7	0.544	0.251	0.038
.	19.01.15-15.45.42-1-375189	386	105	105	36	0	30	585	95	95	0	0	NA	NA	NA	114	103	543	184	189	285	130	170	311	43	12	0.573	0.234	0.063
.	19.01.15-15.45.54-1-375194	84	3	3	1	0	1	525	2	2	0	0	NA	NA	NA	26	44	516	173	168	257	118	150	5	0	3	0.01	0	0.018
.	19.01.15-15.46.07-1-375195	87	4	4	0	0	0	519	3	3	0	0	NA	NA	NA	25	32	507	173	165	252	123	144	6	4	1	0.012	0.023	0.006
.	19.01.15-15.46.10-1-375196	33	1	1	0	0	0	0	0	0	0	0	NA	NA	NA	6	5	492	164	162	0	0	0	0	3	0	0	0.018	0
.	19.01.15-15.46.13-1-375200	37	1	1	1	0	1	0	0	0	0	0	NA	NA	NA	10	9	495	164	163	0	0	0	0	0	0	0	0	0
.	19.01.15-15.46.15-1-375201	122	9	9	2	0	0	528	8	8	0	0	NA	NA	NA	29	37	509	170	171	255	119	154	21	2	3	0.041	0.012	0.018
.	19.01.15-15.46.19-1-375202	213	21	21	6	0	4	555	20	20	0	0	NA	NA	NA	64	64	528	174	175	274	123	158	43	7	7	0.081	0.04	0.04
.	19.01.15-15.46.22-1-375207	34	1	1	1	0	1	0	0	0	0	0	NA	NA	NA	11	15	492	166	170	0	0	0	0	0	5	0	0	0.029
.	19.01.15-15.46.24-1-375223	204	74	74	14	0	8	541	69	69	0	0	NA	NA	NA	63	56	516	175	178	261	120	160	186	14	7	0.36	0.08	0.039
.	19.01.15-15.46.25-1-375225	262	30	30	7	0	6	565	27	27	0	0	NA	NA	NA	77	85	547	177	174	288	121	156	84	11	14	0.154	0.062	0.08
.	19.01.15-15.46.35-1-375233	91	5	5	1	0	1	511	4	4	0	0	NA	NA	NA	22	27	507	167	166	250	116	145	16	0	1	0.032	0	0.006
.	19.01.15-15.46.43-1-375240	87	5	5	2	0	2	514	4	4	0	0	NA	NA	NA	23	28	504	168	169	248	115	151	10	0	0	0.02	0	0
.	19.01.15-15.46.48-1-375245	259	23	23	9	0	5	565	21	21	0	0	NA	NA	NA	74	82	532	182	181	277	126	162	96	11	0	0.18	0.06	0
.	19.01.15-15.46.52-1-375251	361	96	96	24	0	19	566	87	87	0	0	NA	NA	NA	94	90	542	181	180	282	124	160	261	24	14	0.482	0.133	0.078
.	19.01.15-15.46.58-1-375252	265	24	24	2	0	2	572	22	22	0	0	NA	NA	NA	71	84	536	176	185	283	123	166	62	19	0	0.116	0.108	0
.	19.01.15-15.47.07-1-375257	120	14	14	2	0	2	527	11	11	0	0	NA	NA	NA	42	37	513	166	171	258	114	155	40	0	3	0.078	0	0.018
.	19.01.15-15.47.29-1-375276	323	63	63	17	0	15	569	57	57	0	0	NA	NA	NA	93	85	541	176	181	285	122	162	144	33	7	0.266	0.188	0.039
.	19.01.15-15.47.34-1-375283	237	27	27	8	0	4	552	26	26	0	0	NA	NA	NA	64	65	527	176	175	273	124	155	60	20	13	0.114	0.114	0.074
.	19.01.15-15.47.35-1-375284	213	22	22	5	0	5	542	21	21	0	0	NA	NA	NA	69	57	519	177	174	265	122	155	50	19	3	0.096	0.107	0.017
.	19.01.15-15.47.40-1-375290	124	19	19	6	0	4	516	16	16	0	0	NA	NA	NA	46	35	515	167	166	256	115	145	37	16	14	0.072	0.096	0.084
.	19.01.15-15.47.47-1-375295	66	2	2	0	0	0	511	0	0	0	0	NA	NA	NA	20	29	504	169	169	251	114	146	2	0	1	0.004	0	0.006
.	19.01.15-15.47.52-1-375298	66	3	3	1	0	1	497	2	2	0	0	NA	NA	NA	18	18	494	169	168	236	115	146	0	2	2	0	0.012	0.012
.	19.01.15-15.47.58-1-375299	294	15	15	2	0	2	562	13	13	0	0	NA	NA	NA	74	78	531	185	175	275	130	157	29	7	4	0.055	0.038	0.023
.	19.01.15-15.48.03-1-375300	198	11	11	3	0	3	554	9	9	0	0	NA	NA	NA	70	73	535	179	172	277	126	151	42	4	0	0.079	0.022	0
.	19.01.15-15.48.04-1-375302	259	40	40	11	0	9	572	37	37	0	0	NA	NA	NA	77	85	539	181	178	284	129	159	129	34	9	0.239	0.188	0.051
.	19.01.15-15.48.09-1-375303	61	3	3	1	0	1	299	2	2	0	0	NA	NA	NA	16	20	500	167	166	147	71	81	9	3	0	0.018	0.018	0
.	19.01.15-15.48.11-1-375307	413	69	69	22	0	15	600	67	67	0	0	NA	NA	NA	118	117	560	184	186	301	132	167	212	42	2	0.379	0.228	0.011
.	19.01.15-15.48.20-1-375310	146	14	14	5	0	4	525	13	13	0	0	NA	NA	NA	35	40	514	173	166	257	121	147	22	3	9	0.043	0.017	0.054
.	19.01.15-15.48.20-1-375311	155	8	8	0	0	0	525	5	5	0	0	NA	NA	NA	46	43	516	166	174	258	114	153	19	9	0	0.037	0.054	0
.	19.01.15-15.48.24-1-375327	147	15	15	2	0	2	536	13	13	0	0	NA	NA	NA	45	52	521	175	169	268	120	148	32	20	4	0.061	0.114	0.024
.	19.01.15-15.48.26-1-375328	147	11	11	3	0	2	534	9	9	0	0	NA	NA	NA	28	46	517	172	170	260	121	153	22	10	1	0.043	0.058	0.006
.	19.01.15-15.48.39-1-375340	33	1	1	0	0	0	0	0	0	0	0	NA	NA	NA	7	9	492	164	166	0	0	0	0	0	2	0	0	0.012
.	19.01.15-15.48.41-1-375342	210	29	29	7	0	6	532	27	27	0	0	NA	NA	NA	67	52	523	172	170	262	118	152	80	3	0	0.153	0.017	0
.	19.01.15-15.48.42-1-375343	388	80	80	27	0	17	578	71	71	0	0	NA	NA	NA	100	103	552	183	181	287	124	167	209	34	13	0.379	0.186	0.072
.	19.01.15-15.48.42-1-375344	288	97	97	33	0	25	570	90	90	0	0	NA	NA	NA	64	81	544	175	175	288	123	159	244	42	22	0.449	0.24	0.126
.	19.01.15-15.48.43-1-375345	243	43	43	14	0	12	550	40	40	0	0	NA	NA	NA	68	68	528	178	175	271	122	157	106	24	1	0.201	0.135	0.006
.	19.01.15-15.48.45-1-375346	63	2	2	0	0	0	514	1	1	0	0	NA	NA	NA	22	25	499	172	167	246	119	149	6	0	0	0.012	0	0
.	19.01.15-15.48.53-1-375355	122	12	12	4	0	3	517	11	11	0	0	NA	NA	NA	44	35	513	169	166	255	115	147	23	14	0	0.045	0.083	0
.	19.01.15-15.48.58-1-375357	66	4	4	0	0	0	510	3	3	0	0	NA	NA	NA	30	27	502	168	170	244	115	151	12	0	3	0.024	0	0.018
.	19.01.15-15.49.07-1-375362	263	83	83	20	0	18	584	77	77	0	0	NA	NA	NA	60	95	539	184	185	285	131	168	183	70	13	0.34	0.38	0.07
.	19.01.15-15.49.12-1-375366	518	102	102	25	0	20	640	96	96	0	0	NA	NA	NA	133	163	591	193	192	327	138	175	249	66	18	0.421	0.342	0.094
.	19.01.15-15.49.17-1-375367	205	21	21	5	0	2	548	20	20	0	0	NA	NA	NA	64	69	531	177	174	271	126	151	37	17	5	0.07	0.096	0.029
.	19.01.15-15.49.32-1-375387	95	5	5	2	0	1	515	4	4	0	0	NA	NA	NA	25	30	507	167	169	252	116	147	8	0	6	0.016	0	0.036
.	19.01.15-15.49.41-1-375397	643	107	107	25	0	21	647	97	97	0	0	NA	NA	NA	170	171	601	195	188	338	142	167	283	43	18	0.471	0.221	0.096
.	19.01.15-15.49.47-1-375400	299	42	42	8	0	7	571	38	38	0	0	NA	NA	NA	86	80	535	177	181	283	124	164	105	21	8	0.196	0.119	0.044
.	19.01.15-15.49.51-1-375403	239	54	54	12	0	9	561	50	50	0	0	NA	NA	NA	72	71	531	172	181	276	121	164	139	28	16	0.262	0.163	0.088
.	19.01.15-15.49.54-1-375404	34	1	1	0	0	0	0	0	0	0	0	NA	NA	NA	12	11	496	164	164	0	0	0	0	0	0	0	0	0
.	19.01.15-15.49.57-1-375405	157	5	5	2	0	0	533	4	4	0	0	NA	NA	NA	39	41	504	176	174	254	123	156	10	4	5	0.02	0.023	0.029
.	19.01.15-15.50.13-1-375414	318	53	53	15	0	12	596	47	47	0	0	NA	NA	NA	85	107	549	188	183	293	137	166	135	23	9	0.246	0.122	0.049
.	19.01.15-15.50.23-1-375434	408	66	66	21	0	15	599	59	59	0	0	NA	NA	NA	105	124	566	180	191	302	126	171	201	35	27	0.355	0.194	0.141
.	19.01.15-15.50.24-1-375435	31	1	1	0	0	0	0	0	0	0	0	NA	NA	NA	9	11	495	164	165	0	0	0	0	0	0	0	0	0
.	19.01.15-15.50.26-1-375436	355	39	39	13	0	12	574	33	33	0	0	NA	NA	NA	116	93	551	178	177	293	125	156	92	22	11	0.167	0.124	0.062
.	19.01.15-15.50.44-1-375450	32	1	1	0	0	0	0	0	0	0	0	NA	NA	NA	10	7	491	164	165	0	0	0	4	0	0	0.008	0	0
.	19.01.15-15.50.46-1-375452	118	6	6	0	0	0	528	5	5	0	0	NA	NA	NA	38	36	510	171	168	258	121	149	12	6	8	0.024	0.035	0.048
.	19.01.15-15.50.52-1-375456	94	5	5	2	0	1	512	4	4	0	0	NA	NA	NA	31	34	512	169	166	255	113	144	15	3	0	0.029	0.018	0
.	19.01.15-15.51.05-1-375465	35	1	1	0	0	0	0	0	0	0	0	NA	NA	NA	9	15	498	166	164	0	0	0	3	0	0	0.006	0	0
.	19.01.15-15.51.08-1-375466	257	20	20	6	0	4	552	18	18	0	0	NA	NA	NA	70	61	521	177	176	267	126	159	48	5	1	0.092	0.028	0.006
.	19.01.15-15.51.27-1-375486	32	1	1	0	0	0	0	0	0	0	0	NA	NA	NA	9	3	491	163	162	0	0	0	0	0	1	0	0	0.006
.	19.01.15-15.51.27-1-375487	186	10	10	4	0	3	536	9	9	0	0	NA	NA	NA	47	55	527	170	171	270	116	150	18	6	1	0.034	0.035	0.006
.	19.01.15-15.51.28-1-375488	144	15	15	3	0	3	540	12	12	0	0	NA	NA	NA	55	55	514	178	176	261	123	156	37	3	3	0.072	0.017	0.017
.	19.01.15-15.51.30-1-375491	487	51	51	19	0	15	619	48	48	0	0	NA	NA	NA	137	140	578	187	188	320	134	165	166	27	14	0.287	0.144	0.074
.	19.01.15-15.51.33-1-375494	147	11	11	1	0	1	540	10	10	0	0	NA	NA	NA	44	56	519	177	173	261	126	153	33	1	3	0.064	0.006	0.017
.	19.01.15-15.51.40-1-375502	116	12	12	3	0	2	520	9	9	0	0	NA	NA	NA	30	38	506	175	170	253	117	150	24	0	6	0.047	0	0.035
.	19.01.15-15.51.51-1-375509	290	22	22	9	0	7	571	20	20	0	0	NA	NA	NA	72	87	533	187	180	277	134	160	71	9	7	0.133	0.048	0.039
.	19.01.15-15.51.53-1-375510	60	3	3	1	0	1	498	2	2	0	0	NA	NA	NA	28	17	500	165	165	238	114	146	4	0	0	0.008	0	0
.	19.01.15-15.51.57-1-375511	330	41	41	15	0	10	599	39	39	0	0	NA	NA	NA	96	113	547	191	188	293	136	170	124	41	5	0.227	0.215	0.027
.	19.01.15-15.52.00-1-375512	206	19	19	3	0	3	548	16	16	0	0	NA	NA	NA	59	61	525	174	175	274	118	156	72	5	0	0.137	0.029	0
.	19.01.15-15.52.01-1-375513	64	5	5	0	0	0	517	3	3	0	0	NA	NA	NA	21	28	506	167	168	253	114	150	2	7	0	0.004	0.042	0
.	19.01.15-15.52.04-1-375514	90	6	6	0	0	0	510	5	5	0	0	NA	NA	NA	29	23	504	165	167	249	112	149	12	4	0	0.024	0.024	0
.	19.01.15-15.52.08-1-375515	33	1	1	0	0	0	0	0	0	0	0	NA	NA	NA	12	7	492	165	163	0	0	0	2	0	0	0.004	0	0
.	19.01.15-15.52.11-1-375519	300	20	20	6	0	5	567	16	16	0	0	NA	NA	NA	69	79	540	176	176	286	124	157	38	7	9	0.07	0.04	0.051
.	19.01.15-15.52.13-1-375520	232	14	14	5	0	3	556	13	13	0	0	NA	NA	NA	61	75	538	176	174	276	124	156	39	0	0	0.072	0	0
.	19.01.15-15.52.19-1-375521	150	24	24	7	0	3	523	21	21	0	0	NA	NA	NA	52	38	510	172	169	254	118	151	75	7	0	0.147	0.041	0
.	19.01.15-15.52.21-1-375526	69	3	3	0	0	0	503	1	1	0	0	NA	NA	NA	22	21	501	168	165	243	114	146	2	0	8	0.004	0	0.048
.	19.01.15-15.52.33-1-375546	354	120	120	29	0	24	565	113	113	0	0	NA	NA	NA	87	81	534	180	180	274	128	163	298	50	16	0.558	0.278	0.089
.	19.01.15-15.52.34-1-375548	32	1	1	0	0	0	0	0	0	0	0	NA	NA	NA	12	16	498	167	164	0	0	0	0	0	1	0	0	0.006
.	19.01.15-15.52.37-1-375552	32	1	1	0	0	0	0	0	0	0	0	NA	NA	NA	8	10	495	164	164	0	0	0	0	0	0	0	0	0
.	19.01.15-15.52.38-1-375554	176	17	17	4	0	3	523	16	16	0	0	NA	NA	NA	53	39	511	172	169	255	120	148	45	1	5	0.088	0.006	0.03
.	19.01.15-15.52.40-1-375556	266	76	76	18	0	18	554	69	69	0	0	NA	NA	NA	73	75	534	177	177	273	123	158	196	9	10	0.367	0.051	0.056
.	19.01.15-15.52.40-1-375559	643	156	156	40	0	30	650	142	142	0	0	NA	NA	NA	165	177	595	200	195	330	147	173	372	73	17	0.625	0.365	0.087
.	19.01.15-15.52.40-1-375560	89	5	5	0	0	0	511	4	4	0	0	NA	NA	NA	31	30	508	168	167	252	112	147	12	0	0	0.024	0	0
.	19.01.15-15.52.51-1-375566	61	3	3	0	0	0	508	2	2	0	0	NA	NA	NA	19	19	498	166	168	246	113	149	14	0	0	0.028	0	0
.	19.01.15-15.52.52-1-375567	215	22	22	7	0	4	550	21	21	0	0	NA	NA	NA	57	71	531	172	181	268	119	163	68	13	3	0.128	0.076	0.017
.	19.01.15-15.52.54-1-375572	64	3	3	0	0	0	512	1	1	0	0	NA	NA	NA	31	31	510	168	166	253	111	148	2	5	0	0.004	0.03	0
.	19.01.15-15.53.03-1-375577	35	1	1	0	0	0	0	0	0	0	0	NA	NA	NA	12	11	494	164	166	0	0	0	0	0	5	0	0	0.03
.	19.01.15-15.53.05-1-375579	94	8	8	4	0	4	519	5	5	0	0	NA	NA	NA	35	41	518	168	168	257	114	148	10	3	7	0.019	0.018	0.042
.	19.01.15-15.53.06-1-375580	120	5	5	0	0	0	529	4	4	0	0	NA	NA	NA	47	46	517	170	172	261	117	151	11	1	0	0.021	0.006	0
.	19.01.15-15.53.07-1-375581	120	8	8	3	0	3	527	7	7	0	0	NA	NA	NA	26	42	512	172	171	258	119	150	15	4	0	0.029	0.023	0
.	19.01.15-15.53.09-1-375582	152	9	9	4	0	3	537	8	8	0	0	NA	NA	NA	50	51	520	169	175	263	117	157	11	0	15	0.021	0	0.086
.	19.01.15-15.53.23-1-375601	285	16	16	4	0	4	558	14	14	0	0	NA	NA	NA	76	81	535	184	175	274	131	153	47	7	4	0.088	0.038	0.023
.	19.01.15-15.53.25-1-375602	175	16	16	4	0	3	539	14	14	0	0	NA	NA	NA	46	50	521	171	171	264	120	155	35	11	0	0.067	0.064	0
.	19.01.15-15.53.25-1-375603	57	2	2	0	0	0	152	1	1	0	0	NA	NA	NA	11	8	493	164	164	71	35	46	0	5	0	0	0.03	0
.	19.01.15-15.53.30-1-375605	34	1	1	0	0	0	0	0	0	0	0	NA	NA	NA	10	10	495	165	163	0	0	0	0	0	3	0	0	0.018
.	19.01.15-15.53.36-1-375612	35	1	1	1	0	1	0	0	0	0	0	NA	NA	NA	7	11	497	164	163	0	0	0	0	0	2	0	0	0.012
.	19.01.15-15.53.36-1-375613	233	15	15	5	0	4	544	12	12	0	0	NA	NA	NA	75	63	533	169	174	275	118	151	31	13	5	0.058	0.077	0.029
.	19.01.15-15.53.39-1-375617	284	34	34	9	0	8	574	27	27	0	0	NA	NA	NA	97	98	537	189	185	276	132	166	90	25	9	0.168	0.132	0.049
.	19.01.15-15.53.42-1-375620	340	89	89	27	0	19	596	78	78	0	0	NA	NA	NA	100	122	558	193	184	292	136	168	282	38	13	0.505	0.197	0.071
.	19.01.15-15.53.56-1-375626	178	11	11	5	0	5	542	10	10	0	0	NA	NA	NA	42	54	522	179	166	268	125	149	34	4	0	0.065	0.022	0
.	19.01.15-15.53.56-1-375627	65	3	3	3	0	2	507	2	2	0	0	NA	NA	NA	33	21	500	167	167	244	115	148	7	0	0	0.014	0	0
.	19.01.15-15.54.06-1-375628	210	11	11	4	0	3	525	9	9	0	0	NA	NA	NA	75	48	521	173	167	262	116	147	34	2	0	0.065	0.012	0
.	19.01.15-15.54.22-1-375633	28	1	1	0	0	0	0	0	0	0	0	NA	NA	NA	12	8	493	164	164	0	0	0	0	0	3	0	0	0.018
.	19.01.15-15.54.25-1-375649	379	74	74	13	0	8	610	70	70	0	0	NA	NA	NA	96	127	563	189	188	305	137	168	202	24	15	0.359	0.127	0.08
.	19.01.15-15.54.31-1-375652	266	115	115	30	0	23	541	108	108	0	0	NA	NA	NA	66	67	525	177	178	261	123	157	223	53	21	0.425	0.299	0.118
.	19.01.15-15.54.31-1-375653	155	13	13	3	0	3	534	12	12	0	0	NA	NA	NA	52	51	521	168	175	263	115	156	36	1	7	0.069	0.006	0.04
.	19.01.15-15.54.41-1-375664	85	4	4	0	0	0	514	3	3	0	0	NA	NA	NA	26	32	506	167	172	251	111	152	8	3	6	0.016	0.018	0.035
.	19.01.15-15.54.46-1-375666	95	3	3	1	0	1	514	2	2	0	0	NA	NA	NA	37	30	505	169	169	251	113	150	13	0	0	0.026	0	0
.	19.01.15-15.54.57-1-375674	190	20	20	5	0	5	514	17	17	0	0	NA	NA	NA	47	39	513	170	169	252	114	148	57	0	3	0.111	0	0.018
.	19.01.15-15.54.58-1-375675	34	1	1	0	0	0	0	0	0	0	0	NA	NA	NA	10	8	494	163	164	0	0	0	0	0	0	0	0	0
.	19.01.15-15.55.00-1-375676	196	19	19	4	0	2	554	17	17	0	0	NA	NA	NA	56	65	520	177	181	264	126	164	45	15	0	0.087	0.085	0
.	19.01.15-15.55.00-1-375677	434	81	81	25	0	17	582	75	75	0	0	NA	NA	NA	114	93	548	181	177	297	128	157	226	42	7	0.412	0.232	0.04
.	19.01.15-15.55.04-1-375679	32	1	1	0	0	0	0	0	0	0	0	NA	NA	NA	11	13	495	165	166	0	0	0	0	0	0	0	0	0
.	19.01.15-15.55.06-1-375683	326	46	46	11	0	8	572	43	43	0	0	NA	NA	NA	85	85	536	180	182	282	125	165	111	16	5	0.207	0.089	0.027
.	19.01.15-15.56.06-1-375720	313	36	36	11	0	10	565	35	35	0	0	NA	NA	NA	85	85	541	182	175	281	129	155	123	25	6	0.227	0.137	0.034
.	19.01.15-15.56.06-1-375721	209	23	23	4	0	2	537	18	18	0	0	NA	NA	NA	56	56	528	171	170	269	118	150	45	6	4	0.085	0.035	0.024
.	19.01.15-15.56.09-1-375722	203	26	26	6	0	5	546	21	21	0	0	NA	NA	NA	52	72	524	179	182	261	125	160	50	6	5	0.095	0.034	0.027
.	19.01.15-15.56.31-1-375749	416	30	30	11	0	7	610	27	27	0	0	NA	NA	NA	123	129	569	186	187	307	133	170	106	31	1	0.186	0.167	0.005
.	19.01.15-15.56.46-1-375762	58	2	2	0	0	0	499	1	1	0	0	NA	NA	NA	18	5	489	166	163	242	113	144	6	1	0	0.012	0.006	0
.	19.01.15-15.57.13-1-375778	92	6	6	3	0	2	519	5	5	0	0	NA	NA	NA	26	34	509	171	167	256	117	146	6	20	1	0.012	0.117	0.006
.	19.01.15-15.57.13-1-375779	30	1	1	1	0	1	0	0	0	0	0	NA	NA	NA	12	12	496	165	164	0	0	0	0	0	3	0	0	0.018
.	19.01.15-15.57.14-1-375780	248	40	40	10	0	10	566	38	38	0	0	NA	NA	NA	78	83	531	179	186	274	127	165	122	18	2	0.23	0.101	0.011
.	19.01.15-15.57.16-1-375781	327	73	73	22	0	18	563	62	62	0	0	NA	NA	NA	75	75	536	176	176	282	124	157	175	43	19	0.326	0.244	0.108
.	19.01.15-15.57.18-1-375782	120	8	8	2	0	2	517	7	7	0	0	NA	NA	NA	41	36	507	171	171	252	112	153	16	10	0	0.032	0.058	0
.	19.01.15-15.57.20-1-375783	618	154	154	51	0	39	661	143	143	0	0	NA	NA	NA	137	179	596	196	200	335	144	182	382	59	25	0.641	0.301	0.125
.	19.01.15-15.58.04-1-375815	168	9	9	2	0	2	530	7	7	0	0	NA	NA	NA	65	45	520	166	172	268	115	147	24	0	0	0.046	0	0
.	19.01.15-15.58.17-1-375821	148	15	15	8	0	6	534	12	12	0	0	NA	NA	NA	35	42	515	170	170	260	120	154	42	4	0	0.082	0.024	0
.	19.01.15-15.58.24-1-375839	346	116	116	28	0	20	586	110	110	0	0	NA	NA	NA	89	107	551	188	181	291	133	162	288	60	30	0.523	0.319	0.166
.	19.01.15-15.58.29-1-375840	241	33	33	10	0	7	560	31	31	0	0	NA	NA	NA	75	80	524	180	189	267	127	166	104	11	0	0.198	0.061	0
.	19.01.15-15.58.33-1-375845	401	86	86	15	0	13	582	79	79	0	0	NA	NA	NA	102	94	539	181	187	284	128	170	221	45	5	0.41	0.249	0.027
.	19.01.15-15.58.38-1-375851	58	2	2	0	0	0	506	1	1	0	0	NA	NA	NA	26	23	503	165	168	245	112	149	12	0	0	0.024	0	0
.	19.01.15-15.59.20-1-375872	100	8	8	2	0	1	512	6	6	0	0	NA	NA	NA	30	28	506	167	168	249	116	147	20	6	1	0.04	0.036	0.006
.	19.01.15-15.59.38-1-375897	149	14	14	6	0	6	536	12	12	0	0	NA	NA	NA	29	50	515	174	174	260	119	157	41	8	5	0.08	0.046	0.029
.	19.01.15-15.59.48-1-375905	154	41	41	10	0	10	522	35	35	0	0	NA	NA	NA	52	38	510	168	173	257	113	152	90	7	16	0.176	0.042	0.092
.	19.01.15-15.59.54-1-375906	96	9	9	1	0	1	518	8	8	0	0	NA	NA	NA	26	32	505	169	171	251	116	151	16	0	12	0.032	0	0.07
.	19.01.15-15.59.56-1-375907	298	54	54	21	0	17	560	44	44	0	0	NA	NA	NA	101	78	536	174	181	276	124	160	141	25	19	0.263	0.144	0.105
.	19.01.15-16.00.23-1-375935	370	116	116	43	0	34	586	109	109	0	0	NA	NA	NA	101	102	544	188	183	286	135	165	278	80	14	0.511	0.426	0.077
.	19.01.15-16.00.25-1-375936	90	6	6	0	0	0	513	5	5	0	0	NA	NA	NA	21	25	506	166	166	253	111	149	1	10	1	0.002	0.06	0.006
.	19.01.15-16.00.27-1-375937	233	19	19	9	0	6	562	17	17	0	0	NA	NA	NA	53	82	536	178	181	277	125	160	53	16	0	0.099	0.09	0
.	19.01.15-16.00.46-1-375952	93	4	4	0	0	0	512	2	2	0	0	NA	NA	NA	34	26	503	170	166	247	116	149	1	0	4	0.002	0	0.024
.	19.01.15-16.00.47-1-375954	408	80	80	23	0	19	589	76	76	0	0	NA	NA	NA	105	109	561	182	179	303	126	160	203	71	26	0.362	0.39	0.145
.	19.01.15-16.01.19-1-376038	171	16	16	5	0	4	558	15	15	0	0	NA	NA	NA	59	70	520	183	180	265	129	164	40	14	4	0.077	0.077	0.022
.	19.01.15-16.01.45-1-376067	150	10	10	1	0	1	534	8	8	0	0	NA	NA	NA	49	53	524	169	173	266	115	153	24	5	0	0.046	0.03	0
.	19.01.15-16.01.46-1-376069	297	72	72	15	0	12	566	67	67	0	0	NA	NA	NA	85	86	539	177	183	278	124	164	185	42	7	0.343	0.237	0.038
.	19.01.15-16.01.46-1-376070	310	78	78	20	0	16	570	75	75	0	0	NA	NA	NA	77	91	548	180	176	286	126	158	225	62	7	0.411	0.344	0.04
.	19.01.15-16.01.48-1-376073	150	13	13	5	0	2	537	11	11	0	0	NA	NA	NA	50	48	517	171	173	262	120	155	39	5	4	0.075	0.029	0.023
.	19.01.15-16.01.53-1-376076	57	2	2	0	0	0	512	1	1	0	0	NA	NA	NA	19	22	502	166	167	249	115	148	6	0	0	0.012	0	0
.	19.01.15-16.01.55-1-376077	62	2	2	0	0	0	510	1	1	0	0	NA	NA	NA	27	25	507	165	166	250	112	148	4	0	5	0.008	0	0.03
.	19.01.15-16.02.05-1-376078	60	2	2	1	0	1	510	1	1	0	0	NA	NA	NA	30	24	501	170	166	247	116	147	2	0	3	0.004	0	0.018
.	19.01.15-16.02.06-1-376079	206	9	9	1	0	1	548	8	8	0	0	NA	NA	NA	67	69	534	174	174	272	120	156	20	3	3	0.037	0.017	0.017
.	19.01.15-16.02.09-1-376080	297	52	52	17	0	12	569	49	49	0	0	NA	NA	NA	95	90	535	189	179	276	136	157	167	21	17	0.312	0.111	0.095
.	19.01.15-16.02.14-1-376084	61	3	3	0	0	0	153	2	2	0	0	NA	NA	NA	21	15	500	164	164	70	32	51	8	0	0	0.016	0	0
.	19.01.15-16.02.16-1-376085	176	20	20	4	0	3	529	17	17	0	0	NA	NA	NA	51	50	524	170	169	266	115	148	31	20	2	0.059	0.118	0.012
.	19.01.15-16.02.23-1-376105	34	1	1	0	0	0	0	0	0	0	0	NA	NA	NA	10	9	491	167	164	0	0	0	4	0	0	0.008	0	0
.	19.01.15-16.02.25-1-376106	410	70	70	22	0	15	604	65	65	0	0	NA	NA	NA	117	130	573	187	183	306	135	163	219	41	9	0.382	0.219	0.049
.	19.01.15-16.02.28-1-376107	119	6	6	4	0	4	528	4	4	0	0	NA	NA	NA	44	45	518	173	167	261	120	147	26	0	0	0.05	0	0
.	19.01.15-16.02.46-1-376122	170	11	11	1	0	1	532	8	8	0	0	NA	NA	NA	45	55	519	174	175	256	120	156	12	12	4	0.023	0.069	0.023
.	19.01.15-16.03.02-1-376130	34	1	1	0	0	0	0	0	0	0	0	NA	NA	NA	10	15	496	168	164	0	0	0	0	0	1	0	0	0.006
.	19.01.15-16.03.05-1-376132	56	2	2	1	0	1	501	1	1	0	0	NA	NA	NA	25	16	501	163	165	245	108	148	2	6	0	0.004	0.037	0
.	19.01.15-16.03.16-1-376140	477	88	88	24	0	17	617	80	80	0	0	NA	NA	NA	141	139	571	185	196	307	132	178	252	32	11	0.441	0.173	0.056
.	19.01.15-16.03.20-1-376141	89	5	5	1	0	1	498	4	4	0	0	NA	NA	NA	25	13	498	164	164	244	111	143	0	4	4	0	0.024	0.024
.	19.01.15-16.03.21-1-376142	115	8	8	1	0	1	514	7	7	0	0	NA	NA	NA	32	28	506	168	167	252	115	147	10	2	9	0.02	0.012	0.054
.	19.01.15-16.03.29-1-376158	351	105	105	25	0	20	575	100	100	0	0	NA	NA	NA	88	96	549	179	181	291	125	159	257	46	12	0.468	0.257	0.066
.	19.01.15-16.03.42-1-376171	176	8	8	2	0	1	538	6	6	0	0	NA	NA	NA	48	54	522	175	170	267	120	151	15	5	0	0.029	0.029	0
.	19.01.15-16.03.47-1-376175	544	87	87	24	0	17	623	81	81	0	0	NA	NA	NA	157	146	569	203	187	310	147	166	238	44	6	0.418	0.217	0.032
.	19.01.15-16.03.49-1-376177	384	71	71	18	0	16	574	63	63	0	0	NA	NA	NA	113	90	546	181	176	289	128	157	157	67	19	0.288	0.37	0.108
.	19.01.15-16.03.51-1-376178	153	6	6	3	0	3	547	4	4	0	0	NA	NA	NA	48	59	526	172	174	267	120	160	19	5	0	0.036	0.029	0
.	19.01.15-16.03.56-1-376180	35	1	1	0	0	0	0	0	0	0	0	NA	NA	NA	19	12	495	168	162	0	0	0	1	0	0	0.002	0	0
.	19.01.15-16.03.59-1-376181	499	98	98	29	0	22	606	93	93	0	0	NA	NA	NA	119	126	563	190	186	304	136	166	279	43	9	0.496	0.226	0.048
.	19.01.15-16.04.03-1-376182	299	78	78	22	0	18	575	75	75	0	0	NA	NA	NA	79	97	544	191	175	283	136	156	198	29	16	0.364	0.152	0.091
.	19.01.15-16.04.11-1-376186	268	14	14	3	0	2	576	12	12	0	0	NA	NA	NA	78	96	549	183	177	288	128	160	26	17	2	0.047	0.093	0.011
.	19.01.15-16.04.35-1-376209	111	16	16	8	0	7	520	14	14	0	0	NA	NA	NA	46	35	510	171	167	254	116	150	17	17	0	0.033	0.099	0
.	19.01.15-16.04.40-1-376216	203	16	16	4	0	4	539	13	13	0	0	NA	NA	NA	61	57	525	172	173	266	120	153	36	11	6	0.069	0.064	0.035
.	19.01.15-16.05.22-1-376234	125	15	15	1	0	1	532	14	14	0	0	NA	NA	NA	40	43	514	171	171	261	118	153	22	5	9	0.043	0.029	0.053
.	19.01.15-16.05.22-1-376235	59	2	2	0	0	0	512	1	1	0	0	NA	NA	NA	25	24	503	166	168	247	115	150	3	0	0	0.006	0	0
.	19.01.15-16.05.40-1-376263	115	5	5	2	0	1	534	4	4	0	0	NA	NA	NA	39	53	521	174	171	262	122	150	7	5	0	0.013	0.029	0
.	19.01.15-16.06.01-1-376269	265	23	23	5	0	3	556	18	18	0	0	NA	NA	NA	88	69	527	177	178	272	123	161	53	16	0	0.101	0.09	0
.	19.01.15-16.06.08-1-376270	68	5	5	0	0	0	504	4	4	0	0	NA	NA	NA	33	28	505	170	166	244	116	144	9	0	1	0.018	0	0.006
.	19.01.15-16.06.11-1-376274	34	1	1	0	0	0	0	0	0	0	0	NA	NA	NA	12	10	492	166	165	0	0	0	2	0	0	0.004	0	0
.	19.01.15-16.06.15-1-376275	201	20	20	5	0	2	553	16	16	0	0	NA	NA	NA	66	73	534	180	172	273	124	156	61	27	0	0.114	0.15	0
.	19.01.15-16.06.17-1-376276	205	38	38	5	0	3	549	35	35	0	0	NA	NA	NA	67	65	528	178	172	272	121	156	109	16	13	0.206	0.09	0.076
.	19.01.15-16.06.22-1-376281	235	16	16	3	0	3	562	14	14	0	0	NA	NA	NA	75	82	539	179	177	281	124	157	43	6	2	0.08	0.034	0.011
.	19.01.15-16.06.24-1-376297	36	1	1	0	0	0	0	0	0	0	0	NA	NA	NA	10	5	491	163	164	0	0	0	1	0	0	0.002	0	0
.	19.01.15-16.06.26-1-376299	345	42	42	14	0	12	577	37	37	0	0	NA	NA	NA	93	92	545	181	179	290	128	159	136	20	3	0.25	0.11	0.017
.	19.01.15-16.06.32-1-376303	86	4	4	2	0	2	520	3	3	0	0	NA	NA	NA	40	34	511	166	170	258	112	150	17	1	0	0.033	0.006	0
.	19.01.15-16.06.34-1-376306	346	65	65	17	0	11	588	62	62	0	0	NA	NA	NA	127	107	547	184	189	291	129	168	186	31	10	0.34	0.168	0.053
.	19.01.15-16.06.40-1-376313	318	64	64	15	0	12	570	59	59	0	0	NA	NA	NA	111	95	544	184	180	281	128	161	192	18	9	0.353	0.098	0.05
.	19.01.15-16.06.40-1-376314	235	25	25	6	0	5	545	22	22	0	0	NA	NA	NA	84	69	524	177	181	261	121	163	69	13	2	0.132	0.073	0.011
.	19.01.15-16.06.46-1-376316	59	2	2	0	0	0	353	1	1	0	0	NA	NA	NA	14	18	499	169	163	170	81	102	2	0	0	0.004	0	0
.	19.01.15-16.06.52-1-376322	234	98	98	25	0	19	548	91	91	0	0	NA	NA	NA	80	61	525	176	173	269	124	155	232	59	3	0.442	0.335	0.017
.	19.01.15-16.06.54-1-376323	207	20	20	10	0	8	544	17	17	0	0	NA	NA	NA	71	59	525	175	172	270	121	153	52	12	2	0.099	0.069	0.012
.	19.01.15-16.06.56-1-376324	364	108	108	33	0	25	576	103	103	0	0	NA	NA	NA	77	92	544	180	181	288	129	159	289	53	13	0.531	0.294	0.072
.	19.01.15-16.07.22-1-376336	465	74	74	19	0	13	610	67	67	0	0	NA	NA	NA	124	137	571	195	184	305	138	167	203	40	2	0.356	0.205	0.011
.	19.01.15-16.07.23-1-376352	209	29	29	7	0	4	561	27	27	0	0	NA	NA	NA	65	76	530	176	183	273	123	165	76	3	2	0.143	0.017	0.011
.	19.01.15-16.07.38-1-376362	114	9	9	0	0	0	523	8	8	0	0	NA	NA	NA	39	42	511	174	170	255	120	148	20	1	0	0.039	0.006	0
.	19.01.15-16.07.48-1-376371	176	16	16	7	0	5	517	11	11	0	0	NA	NA	NA	58	38	511	171	169	252	115	150	39	1	1	0.076	0.006	0.006
.	19.01.15-16.08.07-1-376373	34	1	1	0	0	0	0	0	0	0	0	NA	NA	NA	14	6	493	164	162	0	0	0	1	0	0	0.002	0	0
.	19.01.15-16.08.11-1-376377	122	8	8	1	0	1	519	7	7	0	0	NA	NA	NA	38	32	512	169	164	256	116	147	19	8	3	0.037	0.047	0.018
.	19.01.15-16.08.21-1-376380	29	1	1	0	0	0	0	0	0	0	0	NA	NA	NA	11	11	494	164	166	0	0	0	0	0	0	0	0	0
.	19.01.15-16.08.23-1-376396	230	40	40	11	0	7	536	37	37	0	0	NA	NA	NA	64	48	517	174	170	262	121	153	99	12	10	0.191	0.069	0.059
.	19.01.15-16.08.24-1-376397	182	14	14	3	0	3	541	12	12	0	0	NA	NA	NA	59	62	530	169	176	268	114	159	39	2	7	0.074	0.012	0.04
.	19.01.15-16.08.25-1-376398	58	2	2	1	0	1	147	1	1	0	0	NA	NA	NA	12	16	498	166	165	77	30	40	0	5	3	0	0.03	0.018
.	19.01.15-16.08.33-1-376402	65	4	4	1	0	1	504	3	3	0	0	NA	NA	NA	31	21	502	166	166	245	112	147	1	9	0	0.002	0.054	0
.	19.01.15-16.08.47-1-376414	517	46	46	18	0	13	645	41	41	0	0	NA	NA	NA	146	154	571	200	196	316	149	180	143	26	2	0.25	0.13	0.01
.	19.01.15-16.08.50-1-376417	124	6	6	2	0	1	522	5	5	0	0	NA	NA	NA	51	39	514	168	170	255	114	153	24	2	0	0.047	0.012	0
.	19.01.15-16.09.02-1-376423	85	4	4	1	0	1	509	3	3	0	0	NA	NA	NA	36	19	500	168	164	248	118	143	12	2	0	0.024	0.012	0
.	19.01.15-16.09.03-1-376424	60	2	2	0	0	0	352	1	1	0	0	NA	NA	NA	20	15	498	165	165	168	84	100	2	0	0	0.004	0	0
.	19.01.15-16.09.13-1-376432	443	30	30	11	0	10	582	24	24	0	0	NA	NA	NA	124	106	556	185	178	300	134	148	89	6	5	0.16	0.032	0.028
.	19.01.15-16.09.17-1-376433	148	22	22	4	0	4	536	20	20	0	0	NA	NA	NA	42	51	520	171	173	262	119	155	26	22	4	0.05	0.129	0.023
.	19.01.15-16.09.26-1-376450	124	10	10	2	0	2	531	8	8	0	0	NA	NA	NA	41	41	505	173	176	256	118	157	20	4	4	0.04	0.023	0.023
.	19.01.15-16.09.27-1-376451	87	4	4	0	0	0	509	3	3	0	0	NA	NA	NA	23	20	502	166	165	247	115	147	9	0	0	0.018	0	0
.	19.01.15-16.09.42-1-376464	63	2	2	1	0	1	515	1	1	0	0	NA	NA	NA	20	25	502	167	169	247	116	152	4	0	0	0.008	0	0
.	19.01.15-16.09.47-1-376467	33	1	1	1	0	1	0	0	0	0	0	NA	NA	NA	11	10	492	167	164	0	0	0	0	2	0	0	0.012	0
.	19.01.15-16.09.58-1-376470	423	97	97	28	0	23	624	89	89	0	0	NA	NA	NA	126	138	568	193	190	312	140	172	293	41	1	0.516	0.212	0.005
.	19.01.15-16.09.59-1-376471	152	16	16	2	0	2	527	13	13	0	0	NA	NA	NA	47	43	512	173	171	254	120	153	13	23	1	0.025	0.133	0.006
.	19.01.15-16.10.13-1-376480	187	11	11	1	0	1	550	9	9	0	0	NA	NA	NA	64	64	523	173	181	265	122	163	21	4	2	0.04	0.023	0.011
.	19.01.15-16.10.13-1-376481	33	1	1	0	0	0	0	0	0	0	0	NA	NA	NA	15	11	496	163	165	0	0	0	0	2	0	0	0.012	0
.	19.01.15-16.10.16-1-376482	448	26	26	7	0	7	632	24	24	0	0	NA	NA	NA	130	160	580	194	199	315	139	178	53	22	4	0.091	0.113	0.02
.	19.01.15-16.10.22-1-376487	65	6	6	3	0	1	522	5	5	0	0	NA	NA	NA	17	34	508	171	168	252	117	153	10	10	0	0.02	0.058	0
.	19.01.15-16.10.22-1-376488	289	89	89	23	0	18	564	84	84	0	0	NA	NA	NA	83	79	525	189	178	270	136	158	238	43	15	0.453	0.228	0.084
.	19.01.15-16.10.22-1-376504	90	3	3	1	0	1	519	2	2	0	0	NA	NA	NA	35	30	506	171	166	249	120	150	4	4	0	0.008	0.023	0
.	19.01.15-16.10.27-1-376505	62	3	3	1	0	1	511	2	2	0	0	NA	NA	NA	24	25	502	170	166	249	116	146	6	0	2	0.012	0	0.012
.	19.01.15-16.10.29-1-376506	151	11	11	3	0	3	537	10	10	0	0	NA	NA	NA	38	51	517	174	173	259	124	154	18	18	0	0.035	0.103	0
.	19.01.15-16.10.37-1-376516	34	1	1	0	0	0	0	0	0	0	0	NA	NA	NA	13	6	492	164	163	0	0	0	0	0	0	0	0	0
.	19.01.15-16.10.39-1-376519	181	24	24	7	0	6	541	21	21	0	0	NA	NA	NA	54	57	525	174	171	268	122	151	56	7	11	0.107	0.04	0.064
.	19.01.15-16.10.59-1-376526	237	27	27	8	0	6	557	24	24	0	0	NA	NA	NA	68	76	537	180	172	275	126	156	78	8	2	0.145	0.044	0.012
.	19.01.15-16.11.10-1-376534	269	100	100	29	0	28	553	93	93	0	0	NA	NA	NA	93	79	530	176	186	269	123	161	241	44	22	0.455	0.25	0.118
.	19.01.15-16.11.10-1-376535	145	5	5	1	0	1	527	4	4	0	0	NA	NA	NA	49	43	513	173	170	254	121	152	11	4	0	0.021	0.023	0
.	19.01.15-16.11.24-1-376555	86	3	3	0	0	0	512	1	1	0	0	NA	NA	NA	23	25	504	170	164	249	119	144	0	0	6	0	0	0.037
.	19.01.15-16.11.25-1-376557	149	16	16	2	0	1	533	15	15	0	0	NA	NA	NA	52	51	521	172	171	263	119	151	40	4	11	0.077	0.023	0.064
.	19.01.15-16.11.27-1-376558	149	6	6	1	0	1	535	5	5	0	0	NA	NA	NA	48	48	515	171	175	261	118	156	13	1	0	0.025	0.006	0
.	19.01.15-16.11.40-1-376569	235	69	69	13	0	7	566	63	63	0	0	NA	NA	NA	72	87	537	187	176	279	133	154	196	28	7	0.365	0.15	0.04
.	19.01.15-16.11.40-1-376571	181	8	8	1	0	0	537	7	7	0	0	NA	NA	NA	45	46	517	169	173	266	117	154	12	6	0	0.023	0.036	0
.	19.01.15-16.11.43-1-376575	358	53	53	17	0	14	583	46	46	0	0	NA	NA	NA	107	95	549	184	175	293	132	158	132	31	2	0.24	0.168	0.011
.	19.01.15-16.11.45-1-376579	63	2	2	1	0	1	348	1	1	0	0	NA	NA	NA	11	20	504	164	165	170	84	94	2	0	0	0.004	0	0
.	19.01.15-16.11.56-1-376584	326	61	61	20	0	16	591	59	59	0	0	NA	NA	NA	86	108	549	188	184	291	136	164	170	27	23	0.31	0.144	0.125
.	19.01.15-16.11.57-1-376585	239	49	49	10	0	10	540	46	46	0	0	NA	NA	NA	69	65	522	180	176	262	124	154	105	28	6	0.201	0.156	0.034
.	19.01.15-16.12.05-1-376586	385	68	68	25	0	19	580	64	64	0	0	NA	NA	NA	86	103	551	186	179	289	131	160	194	54	6	0.352	0.29	0.034
.	19.01.15-16.12.51-1-376626	150	10	10	2	0	1	530	8	8	0	0	NA	NA	NA	49	44	514	172	171	261	117	152	11	8	8	0.021	0.047	0.047
.	19.01.15-16.12.58-1-376628	234	13	13	2	0	2	560	10	10	0	0	NA	NA	NA	79	86	540	179	180	272	127	161	27	10	0	0.05	0.056	0
.	19.01.15-16.13.14-1-376641	153	22	22	1	0	0	535	19	19	0	0	NA	NA	NA	52	58	528	165	178	266	112	157	47	4	5	0.089	0.024	0.028
.	19.01.15-16.13.20-1-376642	177	9	9	2	0	2	527	8	8	0	0	NA	NA	NA	48	36	508	170	171	254	119	154	35	0	3	0.069	0	0.018
.	19.01.15-16.13.29-1-376659	315	24	24	11	0	10	577	21	21	0	0	NA	NA	NA	93	96	546	184	179	287	131	159	71	19	0	0.13	0.103	0
.	19.01.15-16.14.03-1-376677	412	93	93	32	0	23	569	87	87	0	0	NA	NA	NA	106	86	545	179	175	285	126	158	247	55	6	0.453	0.307	0.034
.	19.01.15-16.14.04-1-376678	141	20	20	4	0	2	525	17	17	0	0	NA	NA	NA	57	40	507	171	175	252	120	153	60	13	4	0.118	0.076	0.023
.	19.01.15-16.14.04-1-376679	318	84	84	27	0	18	578	73	73	0	0	NA	NA	NA	99	102	553	184	178	291	128	159	238	39	13	0.43	0.212	0.073
.	19.01.15-16.14.05-1-376680	240	23	23	9	0	6	549	18	18	0	0	NA	NA	NA	62	71	540	173	171	274	121	154	72	11	0	0.133	0.064	0
.	19.01.15-16.14.07-1-376681	84	4	4	0	0	0	522	2	2	0	0	NA	NA	NA	32	41	509	172	173	250	119	153	9	3	0	0.018	0.017	0
.	19.01.15-16.14.10-1-376682	32	1	1	0	0	0	0	0	0	0	0	NA	NA	NA	13	6	492	164	163	0	0	0	2	0	0	0.004	0	0
.	19.01.15-16.14.12-1-376686	178	14	14	1	0	0	561	13	13	0	0	NA	NA	NA	56	80	535	180	178	278	125	158	38	2	1	0.071	0.011	0.006
.	19.01.15-16.14.24-1-376703	296	15	15	4	0	3	575	10	10	0	0	NA	NA	NA	105	102	559	181	175	291	129	155	27	5	6	0.048	0.028	0.034
.	19.01.15-16.14.26-1-376704	502	94	94	24	0	18	625	85	85	0	0	NA	NA	NA	154	152	593	192	180	325	138	162	270	46	0	0.455	0.24	0
.	19.01.15-16.14.33-1-376710	420	53	53	9	0	7	589	49	49	0	0	NA	NA	NA	110	122	566	183	186	293	129	167	118	15	11	0.208	0.082	0.059
.	19.01.15-16.14.38-1-376715	98	7	7	2	0	2	521	5	5	0	0	NA	NA	NA	24	34	506	171	170	250	119	152	12	3	0	0.024	0.018	0
.	19.01.15-16.14.38-1-376716	465	83	83	29	0	25	584	77	77	0	0	NA	NA	NA	114	104	551	191	175	291	135	158	249	29	16	0.452	0.152	0.091
.	19.01.15-16.14.39-1-376718	470	82	82	34	0	19	597	78	78	0	0	NA	NA	NA	136	118	571	182	178	306	131	160	264	34	15	0.462	0.187	0.084
.	19.01.15-16.14.50-1-376725	116	12	12	4	0	4	531	11	11	0	0	NA	NA	NA	30	45	516	171	171	260	118	153	33	14	0	0.064	0.082	0
.	19.01.15-16.14.56-1-376726	33	1	1	0	0	0	0	0	0	0	0	NA	NA	NA	2	7	493	165	162	0	0	0	0	0	0	0	0	0
.	19.01.15-16.14.59-1-376727	35	1	1	0	0	0	0	0	0	0	0	NA	NA	NA	14	17	496	169	165	0	0	0	0	4	0	0	0.024	0
.	19.01.15-16.15.06-1-376732	33	1	1	0	0	0	0	0	0	0	0	NA	NA	NA	10	12	495	167	163	0	0	0	0	0	1	0	0	0.006
.	19.01.15-16.15.13-1-376737	61	2	2	1	0	1	302	1	1	0	0	NA	NA	NA	18	17	501	164	165	147	67	88	0	0	1	0	0	0.006
.	19.01.15-16.15.21-1-376742	263	69	69	17	0	14	560	64	64	0	0	NA	NA	NA	73	77	536	177	177	277	125	158	188	42	17	0.351	0.237	0.096
.	19.01.15-16.15.23-1-376758	179	38	38	10	0	6	537	36	36	0	0	NA	NA	NA	49	57	525	171	174	266	118	153	79	25	12	0.15	0.146	0.069
.	19.01.15-16.15.40-1-376771	319	34	34	12	0	9	572	33	33	0	0	NA	NA	NA	86	88	537	187	177	282	134	156	114	11	12	0.212	0.059	0.068
.	19.01.15-16.16.24-1-376799	535	63	63	20	0	17	653	62	62	0	0	NA	NA	NA	153	174	589	198	200	328	145	180	144	28	11	0.244	0.141	0.055
.	19.01.15-16.16.28-1-376801	35	1	1	0	0	0	0	0	0	0	0	NA	NA	NA	9	12	496	164	165	0	0	0	3	0	0	0.006	0	0
.	19.01.15-16.16.33-1-376806	450	81	81	27	0	23	611	73	73	0	0	NA	NA	NA	126	129	566	190	186	303	139	169	199	52	11	0.352	0.274	0.059
.	19.01.15-16.16.38-1-376812	126	26	26	8	0	8	526	23	23	0	0	NA	NA	NA	47	42	515	170	170	258	116	152	33	33	3	0.064	0.194	0.018
.	19.01.15-16.16.53-1-376821	119	4	4	1	0	1	528	3	3	0	0	NA	NA	NA	42	49	517	171	174	256	118	154	10	2	3	0.019	0.012	0.017
.	19.01.15-16.17.02-1-376822	182	25	25	5	0	4	534	22	22	0	0	NA	NA	NA	57	51	518	173	173	260	117	157	45	18	8	0.087	0.104	0.046
.	19.01.15-16.17.02-1-376823	393	38	38	12	0	9	607	34	34	0	0	NA	NA	NA	112	122	564	190	181	310	134	163	105	15	5	0.186	0.079	0.028
.	19.01.15-16.17.08-1-376828	118	8	8	1	0	1	522	6	6	0	0	NA	NA	NA	41	36	513	169	167	256	115	151	18	6	0	0.035	0.036	0
.	19.01.15-16.17.08-1-376829	324	68	68	14	0	12	577	61	61	0	0	NA	NA	NA	88	94	544	180	183	289	126	162	189	31	17	0.347	0.172	0.093
.	19.01.15-16.17.10-1-376833	172	10	10	1	0	0	527	9	9	0	0	NA	NA	NA	51	46	510	174	175	255	116	156	21	0	0	0.041	0	0
.	19.01.15-16.17.15-1-376834	445	105	105	35	0	26	581	95	95	0	0	NA	NA	NA	117	98	550	174	187	292	122	167	273	51	13	0.496	0.293	0.07
.	19.01.15-16.17.45-1-376868	61	2	2	0	0	0	514	1	1	0	0	NA	NA	NA	26	28	505	168	168	250	114	150	1	2	0	0.002	0.012	0
.	19.01.15-16.17.51-1-376872	194	18	18	4	0	3	541	15	15	0	0	NA	NA	NA	49	58	518	178	175	262	125	154	44	3	0	0.085	0.017	0
.	19.01.15-16.18.17-1-376877	32	1	1	1	0	1	0	0	0	0	0	NA	NA	NA	8	9	493	164	165	0	0	0	0	0	0	0	0	0
.	19.01.15-16.18.20-1-376880	303	98	98	25	0	21	561	89	89	0	0	NA	NA	NA	85	77	539	172	179	280	120	161	281	28	4	0.521	0.163	0.022
.	19.01.15-16.18.25-1-376896	374	77	77	24	0	14	601	69	69	0	0	NA	NA	NA	122	128	556	199	186	296	139	166	205	62	11	0.369	0.312	0.059
.	19.01.15-16.18.30-1-376897	527	74	74	19	0	12	619	71	71	0	0	NA	NA	NA	146	136	565	191	193	304	140	175	237	26	14	0.419	0.136	0.073
.	19.01.15-16.18.37-1-376906	318	45	45	14	0	12	575	41	41	0	0	NA	NA	NA	101	96	551	178	180	291	124	160	160	31	3	0.29	0.174	0.017
.	19.01.15-16.18.45-1-376911	64	3	3	0	0	0	517	2	2	0	0	NA	NA	NA	29	37	516	167	167	257	112	148	1	3	3	0.002	0.018	0.018
.	19.01.15-16.18.56-1-376917	152	8	8	1	0	1	529	6	6	0	0	NA	NA	NA	47	46	519	170	170	263	114	152	16	4	0	0.031	0.024	0
.	19.01.15-16.19.00-1-376918	215	27	27	11	0	5	552	25	25	0	0	NA	NA	NA	58	73	529	179	178	269	125	158	64	13	0	0.121	0.073	0
.	19.01.15-16.19.25-1-376946	31	1	1	0	0	0	0	0	0	0	0	NA	NA	NA	6	7	493	164	163	0	0	0	0	0	1	0	0	0.006
.	19.01.15-16.19.28-1-376947	173	21	21	3	0	3	528	17	17	0	0	NA	NA	NA	44	46	510	174	175	256	117	155	39	17	3	0.076	0.098	0.017
.	19.01.15-16.19.49-1-376964	151	17	17	4	0	4	531	14	14	0	0	NA	NA	NA	44	51	520	170	174	258	118	155	35	10	5	0.067	0.059	0.029
.	19.01.15-16.20.28-1-376992	57	2	2	1	0	0	510	1	1	0	0	NA	NA	NA	28	29	505	169	168	248	115	147	4	0	0	0.008	0	0
.	19.01.15-16.20.30-1-376994	87	7	7	1	0	1	513	6	6	0	0	NA	NA	NA	27	30	504	166	173	248	114	151	12	0	4	0.024	0	0.023
.	19.01.15-16.20.41-1-377008	180	17	17	3	0	2	537	16	16	0	0	NA	NA	NA	64	53	516	173	177	260	120	157	42	5	4	0.081	0.029	0.023
.	19.01.15-16.20.44-1-377009	385	84	84	21	0	15	568	71	71	0	0	NA	NA	NA	98	84	537	179	181	280	127	161	216	24	7	0.402	0.134	0.039
.	19.01.15-16.20.47-1-377012	35	1	1	0	0	0	0	0	0	0	0	NA	NA	NA	8	9	493	164	165	0	0	0	1	0	0	0.002	0	0
.	19.01.15-16.20.50-1-377015	320	21	21	10	0	8	579	19	19	0	0	NA	NA	NA	88	99	553	178	181	293	124	162	67	8	8	0.121	0.045	0.044
.	19.01.15-16.20.51-1-377016	206	17	17	5	0	3	545	15	15	0	0	NA	NA	NA	67	57	528	173	169	272	120	153	32	8	2	0.061	0.046	0.012
.	19.01.15-16.20.51-1-377017	91	7	7	0	0	0	508	6	6	0	0	NA	NA	NA	30	18	498	168	165	243	116	149	13	0	3	0.026	0	0.018
.	19.01.15-16.20.55-1-377018	121	10	10	3	0	2	527	7	7	0	0	NA	NA	NA	49	46	511	176	172	256	118	153	21	18	2	0.041	0.102	0.012
.	19.01.15-16.21.00-1-377019	212	13	13	3	0	2	547	12	12	0	0	NA	NA	NA	75	64	522	176	179	267	123	157	34	14	4	0.065	0.08	0.022
.	19.01.15-16.21.02-1-377020	33	1	1	0	0	0	0	0	0	0	0	NA	NA	NA	9	6	492	165	162	0	0	0	2	0	0	0.004	0	0
.	19.01.15-16.21.07-1-377021	120	12	12	4	0	4	524	10	10	0	0	NA	NA	NA	37	38	511	172	168	254	120	150	33	1	1	0.065	0.006	0.006
.	19.01.15-16.21.11-1-377029	122	4	4	2	0	1	517	2	2	0	0	NA	NA	NA	34	33	510	171	165	254	117	146	5	3	0	0.01	0.018	0
.	19.01.15-16.21.27-1-377050	91	5	5	0	0	0	520	4	4	0	0	NA	NA	NA	35	41	509	174	171	252	118	150	12	2	5	0.024	0.011	0.029
.	19.01.15-16.21.27-1-377051	275	59	59	17	0	14	573	53	53	0	0	NA	NA	NA	76	86	540	178	181	281	128	164	195	17	4	0.361	0.096	0.022
.	19.01.15-16.21.33-1-377056	33	1	1	1	0	1	0	0	0	0	0	NA	NA	NA	16	12	497	164	164	0	0	0	0	0	1	0	0	0.006
.	19.01.15-16.21.36-1-377060	388	68	68	25	0	20	565	63	63	0	0	NA	NA	NA	116	84	542	173	182	285	118	162	195	40	3	0.36	0.231	0.016
.	19.01.15-16.21.37-1-377062	329	69	69	18	0	11	584	67	67	0	0	NA	NA	NA	85	111	549	187	188	285	132	167	183	29	21	0.333	0.155	0.112
.	19.01.15-16.21.39-1-377065	148	6	6	3	0	3	545	5	5	0	0	NA	NA	NA	57	56	519	178	172	264	125	156	23	0	0	0.044	0	0
.	19.01.15-16.21.41-1-377068	147	22	22	4	0	4	516	21	21	0	0	NA	NA	NA	47	39	506	177	169	249	121	146	39	15	0	0.077	0.085	0
.	19.01.15-16.21.43-1-377069	147	9	9	2	0	2	533	8	8	0	0	NA	NA	NA	47	53	524	168	174	266	115	152	10	13	0	0.019	0.077	0
.	19.01.15-16.21.47-1-377072	256	47	47	10	0	6	537	40	40	0	0	NA	NA	NA	74	63	523	178	175	263	123	151	115	21	17	0.22	0.118	0.097
.	19.01.15-16.21.59-1-377076	511	75	75	20	0	17	616	68	68	0	0	NA	NA	NA	150	135	564	190	194	302	138	176	172	62	7	0.305	0.326	0.036
.	19.01.15-16.22.10-1-377080	295	57	57	15	0	11	551	53	53	0	0	NA	NA	NA	88	70	531	173	179	272	119	160	147	23	20	0.277	0.133	0.112
.	19.01.15-16.22.13-1-377081	300	57	57	8	0	5	576	55	55	0	0	NA	NA	NA	74	90	543	180	180	285	127	164	170	23	3	0.313	0.128	0.017
.	19.01.15-16.23.17-1-377127	434	131	131	46	0	33	592	122	122	0	0	NA	NA	NA	122	114	560	187	180	294	134	164	324	85	10	0.579	0.455	0.056
.	19.01.15-16.23.18-1-377128	84	5	5	1	0	1	505	4	4	0	0	NA	NA	NA	24	19	502	164	166	247	112	146	4	9	0	0.008	0.055	0
.	19.01.15-16.23.24-1-377148	85	5	5	2	0	2	504	4	4	0	0	NA	NA	NA	24	19	498	169	165	246	113	145	2	3	10	0.004	0.018	0.061
.	19.01.15-16.23.32-1-377152	90	5	5	0	0	0	514	3	3	0	0	NA	NA	NA	21	28	506	169	166	248	119	147	13	2	1	0.026	0.012	0.006
.	19.01.15-16.23.36-1-377156	276	80	80	15	0	13	555	73	73	0	0	NA	NA	NA	62	65	526	177	175	271	127	157	230	39	14	0.437	0.22	0.08
.	19.01.15-16.23.41-1-377163	123	7	7	5	0	3	524	6	6	0	0	NA	NA	NA	23	37	511	169	170	254	118	152	17	10	0	0.033	0.059	0
.	19.01.15-16.23.48-1-377167	36	1	1	1	0	1	0	0	0	0	0	NA	NA	NA	12	6	491	163	165	0	0	0	0	1	0	0	0.006	0
.	19.01.15-16.23.50-1-377169	103	12	12	9	0	6	516	11	11	0	0	NA	NA	NA	40	29	503	169	170	250	117	149	38	9	0	0.076	0.053	0
.	19.01.15-16.23.51-1-377170	217	14	14	3	0	3	551	12	12	0	0	NA	NA	NA	65	66	523	177	179	266	124	161	37	10	2	0.071	0.056	0.011
.	19.01.15-16.24.17-1-377175	378	109	109	35	0	24	587	101	101	0	0	NA	NA	NA	99	103	551	186	179	291	134	162	284	51	10	0.515	0.274	0.056
.	19.01.15-16.24.19-1-377177	378	74	74	18	0	14	603	70	70	0	0	NA	NA	NA	91	123	571	180	185	307	127	169	171	29	13	0.299	0.161	0.07
.	19.01.15-16.24.25-1-377193	92	6	6	2	0	1	508	5	5	0	0	NA	NA	NA	32	30	507	166	170	249	114	145	11	2	7	0.022	0.012	0.041
.	19.01.15-16.24.26-1-377194	461	81	81	29	0	22	597	71	71	0	0	NA	NA	NA	135	125	560	194	184	297	136	164	256	61	3	0.457	0.314	0.016
.	19.01.15-16.24.26-1-377195	116	12	12	4	0	4	524	9	9	0	0	NA	NA	NA	49	46	516	170	173	259	112	153	21	5	7	0.041	0.029	0.04
.	19.01.15-16.24.35-1-377202	454	107	107	36	0	27	594	97	97	0	0	NA	NA	NA	127	114	567	180	180	308	127	159	283	63	11	0.499	0.35	0.061
.	19.01.15-16.25.04-1-377213	266	23	23	9	0	8	566	21	21	0	0	NA	NA	NA	72	81	546	175	173	289	123	154	69	19	5	0.126	0.109	0.029
.	19.01.15-16.25.05-1-377214	29	1	1	0	0	0	0	0	0	0	0	NA	NA	NA	6	4	489	164	164	0	0	0	0	0	1	0	0	0.006
.	19.01.15-16.25.07-1-377215	33	1	1	1	0	1	0	0	0	0	0	NA	NA	NA	9	6	493	164	162	0	0	0	0	0	0	0	0	0
.	19.01.15-16.25.26-1-377243	271	70	70	15	0	15	559	64	64	0	0	NA	NA	NA	75	75	525	177	186	269	122	168	195	8	28	0.371	0.045	0.151
.	19.01.15-16.26.10-1-377264	265	66	66	14	0	13	570	59	59	0	0	NA	NA	NA	68	84	537	182	178	280	129	161	161	25	24	0.3	0.137	0.135
.	19.01.15-16.26.16-1-377266	531	33	33	9	0	8	628	29	29	0	0	NA	NA	NA	167	150	593	187	183	329	136	163	88	18	3	0.148	0.096	0.016
.	19.01.15-16.26.33-1-377291	175	21	21	4	0	4	530	18	18	0	0	NA	NA	NA	45	46	515	174	170	260	117	153	31	18	4	0.06	0.103	0.024
.	19.01.15-16.26.49-1-377305	88	4	4	1	0	0	526	2	2	0	0	NA	NA	NA	27	39	510	171	171	256	118	152	10	1	0	0.02	0.006	0
.	19.01.15-16.26.58-1-377306	31	1	1	0	0	0	0	0	0	0	0	NA	NA	NA	10	7	489	167	164	0	0	0	1	0	0	0.002	0	0
.	19.01.15-16.26.58-1-377307	517	86	86	29	0	22	654	78	78	0	0	NA	NA	NA	123	173	599	187	200	338	133	183	237	60	19	0.396	0.321	0.095
.	19.01.15-16.27.01-1-377308	35	1	1	0	0	0	0	0	0	0	0	NA	NA	NA	12	13	496	166	164	0	0	0	0	0	0	0	0	0
.	19.01.15-16.27.03-1-377309	158	8	8	1	0	1	525	6	6	0	0	NA	NA	NA	55	39	514	168	170	256	119	150	11	9	7	0.021	0.054	0.041
.	19.01.15-16.27.04-1-377310	93	12	12	2	0	1	524	11	11	0	0	NA	NA	NA	36	36	510	170	169	254	118	152	24	4	3	0.047	0.024	0.018
.	19.01.15-16.27.08-1-377311	173	10	10	7	0	6	528	7	7	0	0	NA	NA	NA	45	45	516	174	168	261	120	147	16	14	2	0.031	0.08	0.012
.	19.01.15-16.27.09-1-377312	408	61	61	16	0	13	579	58	58	0	0	NA	NA	NA	120	96	549	185	175	289	135	155	225	17	3	0.41	0.092	0.017
.	19.01.15-16.27.32-1-377341	267	53	53	15	0	14	558	49	49	0	0	NA	NA	NA	68	78	527	188	176	271	132	155	107	31	9	0.203	0.165	0.051
.	19.01.15-16.27.33-1-377344	409	74	74	16	0	11	606	69	69	0	0	NA	NA	NA	116	135	566	187	195	301	132	173	182	67	2	0.322	0.358	0.01
.	19.01.15-16.27.33-1-377346	351	36	36	10	0	6	590	30	30	0	0	NA	NA	NA	115	116	555	192	182	290	138	162	123	29	2	0.222	0.151	0.011
.	19.01.15-16.27.44-1-377355	149	8	8	1	0	1	525	7	7	0	0	NA	NA	NA	32	37	508	173	169	254	120	151	11	10	1	0.022	0.058	0.006
.	19.01.15-16.27.44-1-377356	236	21	21	4	0	2	539	17	17	0	0	NA	NA	NA	84	60	519	173	181	264	115	160	89	13	0	0.171	0.075	0
.	19.01.15-16.27.48-1-377359	202	11	11	0	0	0	555	10	10	0	0	NA	NA	NA	42	69	530	175	177	272	123	160	34	6	0	0.064	0.034	0
.	19.01.15-16.28.06-1-377363	241	74	74	19	0	12	549	68	68	0	0	NA	NA	NA	86	63	526	175	175	273	122	154	192	42	13	0.365	0.24	0.074
.	19.01.15-16.28.17-1-377367	176	14	14	4	0	3	532	13	13	0	0	NA	NA	NA	54	48	512	174	175	257	119	156	32	15	4	0.062	0.086	0.023
.	19.01.15-16.28.27-1-377385	508	130	130	36	0	30	624	121	121	0	0	NA	NA	NA	133	149	577	194	191	315	142	167	311	73	9	0.539	0.376	0.047
.	19.01.15-16.29.03-1-377403	118	13	13	3	0	1	520	11	11	0	0	NA	NA	NA	55	42	509	175	171	250	117	153	57	1	0	0.112	0.006	0
.	19.01.15-16.29.04-1-377404	338	27	27	7	0	7	584	26	26	0	0	NA	NA	NA	103	92	539	185	181	286	133	165	91	5	0	0.169	0.027	0
.	19.01.15-16.29.33-1-377436	62	2	2	1	0	0	499	1	1	0	0	NA	NA	NA	22	11	493	167	164	241	114	144	2	0	7	0.004	0	0.043
.	19.01.15-16.29.36-1-377440	114	4	4	3	0	3	521	3	3	0	0	NA	NA	NA	47	41	521	169	164	260	115	146	12	11	0	0.023	0.065	0
.	19.01.15-16.29.45-1-377446	65	5	5	2	0	1	510	4	4	0	0	NA	NA	NA	26	20	498	165	170	247	115	148	12	1	4	0.024	0.006	0.024
.	19.01.15-16.29.53-1-377451	34	1	1	0	0	0	0	0	0	0	0	NA	NA	NA	7	11	495	165	164	0	0	0	0	0	0	0	0	0
.	19.01.15-16.29.53-1-377452	335	92	92	22	0	19	589	85	85	0	0	NA	NA	NA	85	104	551	179	187	293	127	169	276	31	7	0.501	0.173	0.037
.	19.01.15-16.29.53-1-377453	32	1	1	0	0	0	0	0	0	0	0	NA	NA	NA	8	9	494	164	164	0	0	0	1	0	0	0.002	0	0
.	19.01.15-16.29.55-1-377454	61	2	2	2	0	2	506	1	1	0	0	NA	NA	NA	22	17	498	165	167	245	112	149	6	0	0	0.012	0	0
.	19.01.15-16.29.55-1-377455	382	76	76	21	0	15	590	71	71	0	0	NA	NA	NA	112	103	543	190	183	291	139	160	188	40	5	0.346	0.211	0.027
.	19.01.15-16.30.00-1-377456	163	27	27	5	0	5	527	25	25	0	0	NA	NA	NA	46	49	522	172	168	261	116	150	49	11	9	0.094	0.064	0.054
.	19.01.15-16.30.00-1-377457	88	4	4	2	0	2	512	3	3	0	0	NA	NA	NA	18	25	506	168	164	252	114	146	2	8	2	0.004	0.048	0.012
.	19.01.15-16.30.04-1-377462	63	3	3	0	0	0	510	2	2	0	0	NA	NA	NA	27	32	503	173	169	247	116	147	2	4	5	0.004	0.023	0.03
.	19.01.15-16.30.07-1-377463	211	14	14	5	0	4	542	12	12	0	0	NA	NA	NA	61	56	512	178	179	253	126	163	44	2	2	0.086	0.011	0.011
.	19.01.15-16.30.13-1-377468	420	67	67	18	0	13	595	62	62	0	0	NA	NA	NA	125	125	568	188	182	303	131	161	184	48	3	0.324	0.255	0.016
.	19.01.15-16.30.21-1-377473	453	106	106	28	0	26	601	97	97	0	0	NA	NA	NA	124	123	569	183	184	309	132	160	267	37	12	0.469	0.202	0.065
.	19.01.15-16.30.37-1-377497	150	8	8	1	0	1	518	7	7	0	0	NA	NA	NA	45	38	509	177	165	249	126	143	17	0	8	0.033	0	0.048
.	19.01.15-16.30.42-1-377503	561	77	77	23	0	18	633	72	72	0	0	NA	NA	NA	135	156	590	196	183	329	139	165	214	37	6	0.363	0.189	0.033
.	19.01.15-16.30.47-1-377506	180	13	13	3	0	3	533	11	11	0	0	NA	NA	NA	57	48	521	168	172	267	115	151	30	3	1	0.058	0.018	0.006
.	19.01.15-16.30.58-1-377509	59	2	2	1	0	1	146	1	1	0	0	NA	NA	NA	13	27	504	170	166	78	32	36	0	3	0	0	0.018	0
.	19.01.15-16.31.08-1-377530	313	22	22	6	0	5	563	19	19	0	0	NA	NA	NA	88	87	539	185	176	278	130	155	53	5	1	0.098	0.027	0.006
.	19.01.15-16.31.18-1-377558	383	64	64	12	0	9	575	59	59	0	0	NA	NA	NA	120	91	546	177	181	287	125	163	169	22	9	0.31	0.124	0.05
.	19.01.15-16.31.51-1-377596	266	21	21	7	0	5	560	19	19	0	0	NA	NA	NA	77	86	541	181	177	281	126	153	42	4	10	0.078	0.022	0.056
.	19.01.15-16.32.05-1-377597	374	85	85	17	0	14	574	78	78	0	0	NA	NA	NA	93	91	540	182	182	281	130	163	223	33	4	0.413	0.181	0.022
.	19.01.15-16.32.11-1-377601	385	101	101	21	0	15	590	91	91	0	0	NA	NA	NA	107	106	554	184	181	295	132	163	227	59	8	0.41	0.321	0.044
.	19.01.15-16.32.16-1-377602	88	3	3	2	0	2	510	2	2	0	0	NA	NA	NA	22	21	506	164	164	251	113	146	3	3	3	0.006	0.018	0.018
.	19.01.15-16.32.16-1-377603	175	16	16	3	0	2	532	14	14	0	0	NA	NA	NA	74	52	517	173	175	257	122	153	34	5	5	0.066	0.029	0.029
.	19.01.15-16.32.29-1-377623	66	2	2	0	0	0	518	1	1	0	0	NA	NA	NA	21	29	506	171	165	252	118	148	0	2	2	0	0.012	0.012
.	19.01.15-16.32.29-1-377624	124	5	5	0	0	0	539	3	3	0	0	NA	NA	NA	47	57	517	181	172	259	127	153	11	0	8	0.021	0	0.047
.	19.01.15-16.32.41-1-377637	412	59	59	18	0	12	582	53	53	0	0	NA	NA	NA	107	112	562	186	177	296	131	155	181	19	3	0.322	0.102	0.017
.	19.01.15-16.32.42-1-377639	235	11	11	4	0	4	564	8	8	0	0	NA	NA	NA	69	79	527	186	179	272	131	161	33	4	0	0.063	0.022	0
.	19.01.15-16.32.43-1-377640	211	20	20	7	0	6	544	16	16	0	0	NA	NA	NA	65	54	517	174	176	264	122	158	40	17	4	0.077	0.098	0.023
.	19.01.15-16.32.44-1-377641	212	58	58	16	0	12	543	55	55	0	0	NA	NA	NA	57	60	523	179	171	267	124	152	158	32	6	0.302	0.179	0.035
.	19.01.15-16.32.58-1-377647	152	34	34	5	0	4	535	31	31	0	0	NA	NA	NA	40	53	518	176	172	258	122	155	60	19	16	0.116	0.108	0.093
.	19.01.15-16.33.29-1-377675	152	12	12	3	0	1	527	11	11	0	0	NA	NA	NA	53	43	514	169	173	258	117	152	36	8	5	0.07	0.047	0.029
.	19.01.15-16.33.35-1-377682	146	6	6	0	0	0	522	5	5	0	0	NA	NA	NA	57	36	511	171	167	256	117	149	15	3	1	0.029	0.018	0.006
.	19.01.15-16.33.39-1-377688	65	4	4	2	0	2	516	3	3	0	0	NA	NA	NA	28	38	505	173	173	248	118	150	3	7	0	0.006	0.04	0
.	19.01.15-16.34.13-1-377699	348	130	130	25	0	21	565	119	119	0	0	NA	NA	NA	83	85	539	180	179	280	126	159	320	63	5	0.594	0.35	0.028
.	19.01.15-16.34.15-1-377700	153	18	18	3	0	2	522	16	16	0	0	NA	NA	NA	54	36	510	169	170	256	114	152	41	1	0	0.08	0.006	0
.	19.01.15-16.34.16-1-377701	95	7	7	1	0	1	511	4	4	0	0	NA	NA	NA	36	30	508	168	167	250	113	148	11	4	4	0.022	0.024	0.024
.	19.01.15-16.34.42-1-377730	65	3	3	0	0	0	299	2	2	0	0	NA	NA	NA	20	14	495	168	164	143	71	85	1	5	0	0.002	0.03	0
.	19.01.15-16.34.56-1-377735	294	60	60	24	0	17	569	55	55	0	0	NA	NA	NA	80	81	536	181	177	284	126	159	165	43	0	0.308	0.238	0
.	19.01.15-16.34.59-1-377736	63	2	2	1	0	1	516	1	1	0	0	NA	NA	NA	24	32	506	169	170	251	116	149	3	7	0	0.006	0.041	0
.	19.01.15-16.35.02-1-377737	129	8	8	2	0	1	526	7	7	0	0	NA	NA	NA	48	39	508	177	167	256	125	145	22	2	3	0.043	0.011	0.018
.	19.01.15-16.35.04-1-377738	409	71	71	26	0	23	592	63	63	0	0	NA	NA	NA	137	113	556	191	179	299	134	159	213	58	11	0.383	0.304	0.061
.	19.01.15-16.35.12-1-377743	34	1	1	0	0	0	0	0	0	0	0	NA	NA	NA	8	4	491	163	163	0	0	0	3	0	0	0.006	0	0
.	19.01.15-16.35.14-1-377744	230	35	35	6	0	5	528	33	33	0	0	NA	NA	NA	59	53	520	172	174	260	117	151	76	12	5	0.146	0.07	0.029
.	19.01.15-16.35.18-1-377749	295	84	84	18	0	14	581	76	76	0	0	NA	NA	NA	91	96	546	185	178	290	131	160	213	39	10	0.39	0.211	0.056
.	19.01.15-16.35.22-1-377750	34	1	1	0	0	0	0	0	0	0	0	NA	NA	NA	10	13	498	166	162	0	0	0	0	0	1	0	0	0.006
.	19.01.15-16.35.22-1-377751	379	72	72	27	0	19	586	71	71	0	0	NA	NA	NA	117	103	543	189	184	284	135	167	219	33	7	0.403	0.175	0.038
.	19.01.15-16.35.23-1-377767	62	4	4	1	0	1	150	3	3	0	0	NA	NA	NA	13	19	499	165	168	71	36	43	13	0	0	0.026	0	0
.	19.01.15-16.35.24-1-377768	89	5	5	2	0	1	521	4	4	0	0	NA	NA	NA	24	36	509	168	172	254	114	153	4	6	0	0.008	0.036	0
.	19.01.15-16.35.36-1-377781	33	1	1	1	0	1	0	0	0	0	0	NA	NA	NA	13	11	494	166	164	0	0	0	2	0	0	0.004	0	0
.	19.01.15-16.35.38-1-377783	63	2	2	1	0	1	203	1	1	0	0	NA	NA	NA	22	14	496	166	165	92	51	60	0	0	3	0	0	0.018
.	19.01.15-16.35.41-1-377788	450	67	67	16	0	12	592	63	63	0	0	NA	NA	NA	124	116	563	189	177	298	134	160	193	27	12	0.343	0.143	0.068
.	19.01.15-16.35.49-1-377793	184	15	15	7	0	5	533	13	13	0	0	NA	NA	NA	71	51	519	173	172	263	120	150	36	7	5	0.069	0.04	0.029
.	19.01.15-16.36.00-1-377794	199	18	18	3	0	3	543	14	14	0	0	NA	NA	NA	54	61	524	177	173	268	123	152	49	9	8	0.094	0.051	0.046
.	19.01.15-16.36.17-1-377798	244	14	14	1	0	0	545	13	13	0	0	NA	NA	NA	68	60	525	177	171	269	127	149	46	7	1	0.088	0.04	0.006
.	19.01.15-16.36.26-1-377819	180	16	16	6	0	4	553	14	14	0	0	NA	NA	NA	67	73	530	178	178	271	123	159	53	6	2	0.1	0.034	0.011
.	19.01.15-16.36.33-1-377824	226	39	39	9	0	7	562	35	35	0	0	NA	NA	NA	90	85	538	179	181	281	121	160	101	16	16	0.188	0.089	0.088
.	19.01.15-16.36.46-1-377833	88	5	5	1	0	1	507	4	4	0	0	NA	NA	NA	23	18	497	169	165	243	117	147	7	3	0	0.014	0.018	0
.	19.01.15-16.36.50-1-377839	301	42	42	15	0	8	562	39	39	0	0	NA	NA	NA	80	71	530	176	178	277	123	162	141	16	11	0.266	0.091	0.062
.	19.01.15-16.36.54-1-377840	498	105	105	34	0	20	604	97	97	0	0	NA	NA	NA	135	131	563	194	187	300	140	164	281	57	14	0.499	0.294	0.075
.	19.01.15-16.37.00-1-377841	690	132	132	34	0	23	662	123	123	0	0	NA	NA	NA	176	186	598	201	200	337	145	180	369	72	11	0.617	0.358	0.055
.	19.01.15-16.37.03-1-377842	183	11	11	2	0	2	545	9	9	0	0	NA	NA	NA	52	63	519	177	180	263	123	159	21	2	7	0.04	0.011	0.039
.	19.01.15-16.37.10-1-377846	210	35	35	13	0	9	543	31	31	0	0	NA	NA	NA	68	57	520	177	173	265	122	156	89	12	1	0.171	0.068	0.006
.	19.01.15-16.37.11-1-377847	152	18	18	5	0	5	536	17	17	0	0	NA	NA	NA	36	55	521	173	174	260	120	156	67	12	7	0.129	0.069	0.04
.	19.01.15-16.37.18-1-377852	237	22	22	5	0	5	556	17	17	0	0	NA	NA	NA	76	82	535	184	176	272	127	157	58	10	6	0.108	0.054	0.034
.	19.01.15-16.37.59-1-377889	118	10	10	3	0	3	512	8	8	0	0	NA	NA	NA	43	31	505	171	168	247	119	146	23	7	3	0.046	0.041	0.018
.	19.01.15-16.37.59-1-377890	411	72	72	17	0	11	592	63	63	0	0	NA	NA	NA	109	109	557	182	183	299	127	166	227	31	3	0.408	0.17	0.016
.	19.01.15-16.38.37-1-377920	34	1	1	0	0	0	0	0	0	0	0	NA	NA	NA	13	9	494	164	164	0	0	0	0	0	2	0	0	0.012
.	19.01.15-16.38.39-1-377922	30	1	1	1	0	1	0	0	0	0	0	NA	NA	NA	2	6	492	164	163	0	0	0	0	0	0	0	0	0
.	19.01.15-16.38.39-1-377924	440	74	74	22	0	17	611	70	70	0	0	NA	NA	NA	112	139	568	199	185	306	143	162	209	35	20	0.368	0.176	0.108
.	19.01.15-16.38.41-1-377927	150	5	5	2	0	1	526	4	4	0	0	NA	NA	NA	45	34	509	173	165	258	119	149	18	0	0	0.035	0	0
.	19.01.15-16.38.45-1-377928	177	15	15	2	0	2	532	12	12	0	0	NA	NA	NA	67	55	519	173	176	260	116	156	56	4	0	0.108	0.023	0
.	19.01.15-16.38.52-1-377933	477	132	132	33	0	29	593	121	121	0	0	NA	NA	NA	123	121	561	185	188	295	130	168	335	44	13	0.597	0.238	0.069
.	19.01.15-16.38.57-1-377935	412	106	106	25	0	19	605	101	101	0	0	NA	NA	NA	109	127	572	183	185	309	129	167	258	46	26	0.451	0.251	0.141
.	19.01.15-16.38.57-1-377936	262	39	39	13	0	10	554	36	36	0	0	NA	NA	NA	83	67	535	174	171	281	120	153	148	21	0	0.277	0.121	0
.	19.01.15-16.39.19-1-377944	60	2	2	0	0	0	100	1	1	0	0	NA	NA	NA	24	12	494	166	165	48	23	29	1	4	0	0.002	0.024	0
.	19.01.15-16.39.26-1-377962	61	2	2	1	0	1	515	1	1	0	0	NA	NA	NA	18	21	497	167	170	248	115	152	8	0	0	0.016	0	0
.	19.01.15-16.39.38-1-377976	299	50	50	17	0	14	555	45	45	0	0	NA	NA	NA	88	74	535	180	172	274	126	155	113	20	25	0.211	0.111	0.145
.	19.01.15-16.40.00-1-377984	35	1	1	1	0	1	0	0	0	0	0	NA	NA	NA	6	10	496	163	164	0	0	0	1	0	0	0.002	0	0
.	19.01.15-16.40.02-1-377989	33	1	1	0	0	0	0	0	0	0	0	NA	NA	NA	9	15	498	166	164	0	0	0	2	0	0	0.004	0	0
.	19.01.15-16.40.03-1-377990	224	24	24	5	0	3	554	20	20	0	0	NA	NA	NA	61	72	537	173	175	275	125	154	51	5	16	0.095	0.029	0.091
.	19.01.15-16.40.05-1-377991	380	84	84	14	0	11	574	79	79	0	0	NA	NA	NA	94	95	551	181	176	289	124	161	238	56	2	0.432	0.309	0.011
.	19.01.15-16.40.09-1-377992	212	51	51	13	0	11	544	43	43	0	0	NA	NA	NA	70	61	530	173	171	275	117	152	119	25	5	0.225	0.145	0.029
.	19.01.15-16.40.23-1-378016	37	1	1	0	0	0	0	0	0	0	0	NA	NA	NA	10	6	494	163	162	0	0	0	1	0	0	0.002	0	0
.	19.01.15-16.40.26-1-378017	92	4	4	2	0	2	508	3	3	0	0	NA	NA	NA	25	22	502	168	165	246	115	147	4	0	7	0.008	0	0.042
.	19.01.15-16.40.27-1-378018	440	108	108	19	0	15	613	101	101	0	0	NA	NA	NA	114	133	567	192	187	308	138	167	306	37	11	0.54	0.193	0.059
.	19.01.15-16.40.37-1-378028	265	77	77	17	0	12	561	69	69	0	0	NA	NA	NA	64	81	540	175	179	280	121	160	196	44	16	0.363	0.251	0.089
.	19.01.15-16.40.39-1-378031	296	25	25	4	0	4	557	22	22	0	0	NA	NA	NA	97	74	537	181	169	281	128	148	61	15	1	0.114	0.083	0.006
.	19.01.15-16.40.47-1-378036	210	83	83	23	0	16	547	74	74	0	0	NA	NA	NA	56	68	523	185	173	267	125	155	194	39	12	0.371	0.211	0.069
.	19.01.15-16.41.25-1-378062	394	39	39	11	0	8	572	37	37	0	0	NA	NA	NA	117	95	548	183	177	288	130	154	108	34	2	0.197	0.186	0.011
.	19.01.15-16.41.26-1-378063	115	8	8	3	0	1	532	7	7	0	0	NA	NA	NA	39	42	516	168	171	264	117	151	21	2	1	0.041	0.012	0.006
.	19.01.15-16.41.27-1-378068	283	23	23	5	0	4	568	20	20	0	0	NA	NA	NA	88	89	537	185	180	275	131	162	49	8	4	0.091	0.043	0.022
.	19.01.15-16.41.43-1-378081	147	10	10	3	0	2	523	9	9	0	0	NA	NA	NA	45	40	513	172	168	257	118	148	18	10	5	0.035	0.058	0.03
.	19.01.15-16.41.45-1-378082	301	30	30	6	0	5	562	25	25	0	0	NA	NA	NA	91	72	532	177	176	274	127	161	69	16	4	0.13	0.09	0.023
.	19.01.15-16.41.53-1-378088	122	16	16	6	0	4	522	14	14	0	0	NA	NA	NA	35	39	506	172	174	250	118	154	35	6	2	0.069	0.035	0.011
.	19.01.15-16.42.03-1-378089	468	117	117	36	0	27	613	109	109	0	0	NA	NA	NA	148	133	574	197	175	311	144	158	327	33	23	0.57	0.168	0.131
.	19.01.15-16.42.04-1-378090	273	72	72	22	0	17	546	67	67	0	0	NA	NA	NA	75	56	513	175	181	260	122	164	191	44	7	0.372	0.251	0.039
.	19.01.15-16.42.18-1-378094	325	85	85	27	0	20	583	80	80	0	0	NA	NA	NA	94	90	535	180	188	284	129	170	251	34	9	0.469	0.189	0.048
.	19.01.15-16.42.21-1-378099	62	3	3	1	0	1	506	2	2	0	0	NA	NA	NA	23	21	500	166	168	245	112	149	6	3	0	0.012	0.018	0
.	19.01.15-16.42.28-1-378115	211	38	38	12	0	10	541	35	35	0	0	NA	NA	NA	59	60	514	174	185	256	119	166	107	25	1	0.208	0.144	0.005
.	19.01.15-16.42.28-1-378116	413	60	60	21	0	15	607	58	58	0	0	NA	NA	NA	131	132	573	189	183	306	136	165	186	21	17	0.325	0.111	0.093
.	19.01.15-16.42.35-1-378123	350	62	62	18	0	11	581	59	59	0	0	NA	NA	NA	74	94	538	186	183	284	133	164	196	23	3	0.364	0.124	0.016
.	19.01.15-16.43.08-1-378137	31	1	1	0	0	0	0	0	0	0	0	NA	NA	NA	9	7	492	165	163	0	0	0	0	0	0	0	0	0
.	19.01.15-16.43.10-1-378141	58	2	2	0	0	0	515	1	1	0	0	NA	NA	NA	23	23	501	169	166	249	118	148	2	2	0	0.004	0.012	0
.	19.01.15-16.43.21-1-378146	169	11	11	3	0	2	530	8	8	0	0	NA	NA	NA	41	43	516	169	171	259	118	153	23	8	1	0.045	0.047	0.006
.	19.01.15-16.43.23-1-378162	359	84	84	27	0	22	567	76	76	0	0	NA	NA	NA	93	91	545	182	177	280	130	157	253	51	5	0.464	0.28	0.028
.	19.01.15-16.43.52-1-378183	115	8	8	0	0	0	507	7	7	0	0	NA	NA	NA	33	29	509	165	168	248	112	147	2	11	3	0.004	0.067	0.018
.	19.01.15-16.43.59-1-378185	379	45	45	9	0	7	574	40	40	0	0	NA	NA	NA	99	93	543	181	182	282	127	165	126	26	7	0.232	0.144	0.038
.	19.01.15-16.44.10-1-378189	63	2	2	1	0	1	198	1	1	0	0	NA	NA	NA	15	25	502	169	167	99	43	56	7	0	0	0.014	0	0
.	19.01.15-16.44.21-1-378191	540	71	71	13	0	10	637	65	65	0	0	NA	NA	NA	160	154	573	197	197	314	145	178	208	42	14	0.363	0.213	0.071
.	19.01.15-16.44.25-1-378207	350	136	136	35	0	32	574	123	123	0	0	NA	NA	NA	86	93	539	186	181	282	132	160	315	66	24	0.584	0.355	0.133
.	19.01.15-16.44.28-1-378208	259	26	26	6	0	5	561	24	24	0	0	NA	NA	NA	68	87	536	186	178	276	128	157	76	5	2	0.142	0.027	0.011
.	19.01.15-16.44.33-1-378213	61	3	3	0	0	0	511	2	2	0	0	NA	NA	NA	15	19	498	164	170	249	112	150	11	0	0	0.022	0	0
.	19.01.15-16.44.36-1-378216	35	1	1	0	0	0	0	0	0	0	0	NA	NA	NA	12	10	495	164	164	0	0	0	0	0	2	0	0	0.012
.	19.01.15-16.44.39-1-378221	61	3	3	1	0	1	510	2	2	0	0	NA	NA	NA	21	28	506	166	169	244	116	150	4	2	0	0.008	0.012	0
.	19.01.15-16.44.45-1-378224	62	3	3	0	0	0	508	2	2	0	0	NA	NA	NA	22	26	504	171	164	246	118	144	4	0	0	0.008	0	0
.	19.01.15-16.44.46-1-378226	67	2	2	0	0	0	513	1	1	0	0	NA	NA	NA	28	29	503	173	166	248	118	147	7	0	0	0.014	0	0
.	19.01.15-16.44.54-1-378230	90	4	4	2	0	2	519	2	2	0	0	NA	NA	NA	31	32	504	171	170	253	117	149	9	2	0	0.018	0.012	0
.	19.01.15-16.45.00-1-378231	183	11	11	3	0	2	544	9	9	0	0	NA	NA	NA	56	53	524	171	171	271	120	153	26	25	0	0.05	0.146	0
.	19.01.15-16.45.01-1-378232	67	2	2	0	0	0	350	1	1	0	0	NA	NA	NA	15	13	498	165	163	172	81	97	4	0	0	0.008	0	0
.	19.01.15-16.45.06-1-378233	352	133	133	35	0	26	571	124	124	0	0	NA	NA	NA	73	86	535	181	183	282	128	161	332	45	24	0.621	0.249	0.131
.	19.01.15-16.45.09-1-378234	498	98	98	28	0	23	615	90	90	0	0	NA	NA	NA	147	144	579	190	188	313	134	168	270	60	5	0.466	0.316	0.027
.	19.01.15-16.45.09-1-378235	210	22	22	7	0	7	550	20	20	0	0	NA	NA	NA	58	67	524	179	177	267	127	156	46	18	10	0.088	0.101	0.056
.	19.01.15-16.45.13-1-378240	450	114	114	32	0	24	602	104	104	0	0	NA	NA	NA	117	121	557	198	179	299	143	160	298	43	19	0.535	0.217	0.106
.	19.01.15-16.45.23-1-378260	62	2	2	0	0	0	154	1	1	0	0	NA	NA	NA	18	8	494	164	163	70	37	47	2	0	0	0.004	0	0
.	19.01.15-16.45.28-1-378265	372	93	93	23	0	18	573	87	87	0	0	NA	NA	NA	113	100	545	188	180	284	132	157	243	34	10	0.446	0.181	0.056
.	19.01.15-16.45.37-1-378275	295	23	23	3	0	3	546	22	22	0	0	NA	NA	NA	87	68	528	178	175	270	121	155	60	5	4	0.114	0.028	0.023
.	19.01.15-16.45.58-1-378284	334	42	42	12	0	9	582	40	40	0	0	NA	NA	NA	89	101	557	179	178	299	127	156	124	17	5	0.223	0.095	0.028
.	19.01.15-16.46.12-1-378288	33	1	1	0	0	0	0	0	0	0	0	NA	NA	NA	7	10	494	165	164	0	0	0	0	1	0	0	0.006	0
.	19.01.15-16.46.17-1-378289	126	11	11	3	0	3	532	10	10	0	0	NA	NA	NA	40	42	509	174	172	257	122	153	44	2	0	0.086	0.011	0
.	19.01.15-16.46.25-1-378310	180	23	23	8	0	4	543	18	18	0	0	NA	NA	NA	50	67	534	176	170	272	118	153	61	22	4	0.114	0.125	0.024
.	19.01.15-16.46.39-1-378321	154	12	12	4	0	3	531	11	11	0	0	NA	NA	NA	51	48	521	168	172	264	117	150	28	11	4	0.054	0.065	0.023
.	19.01.15-16.47.04-1-378329	183	16	16	2	0	1	537	14	14	0	0	NA	NA	NA	44	53	521	175	170	265	120	152	56	18	9	0.107	0.103	0.053
.	19.01.15-16.47.04-1-378330	62	3	3	0	0	0	355	2	2	0	0	NA	NA	NA	15	16	498	165	166	169	83	103	0	4	2	0	0.024	0.012
.	19.01.15-16.47.09-1-378332	33	1	1	0	0	0	0	0	0	0	0	NA	NA	NA	9	9	494	165	163	0	0	0	0	0	1	0	0	0.006
.	19.01.15-16.47.13-1-378336	228	17	17	3	0	2	546	13	13	0	0	NA	NA	NA	67	61	517	182	175	263	128	155	45	14	1	0.087	0.077	0.006
.	19.01.15-16.47.13-1-378337	178	16	16	5	0	4	538	14	14	0	0	NA	NA	NA	55	49	514	182	166	264	127	147	23	10	7	0.045	0.055	0.042
.	19.01.15-16.47.17-1-378338	94	7	7	1	0	1	513	6	6	0	0	NA	NA	NA	49	33	507	171	168	248	118	147	6	6	8	0.012	0.035	0.048
.	19.01.15-16.47.25-1-378358	155	11	11	5	0	4	542	9	9	0	0	NA	NA	NA	52	65	523	176	179	258	123	161	31	6	0	0.059	0.034	0
.	19.01.15-16.47.26-1-378359	386	47	47	14	0	8	591	45	45	0	0	NA	NA	NA	96	110	558	184	181	296	132	163	145	18	6	0.26	0.098	0.033
.	19.01.15-16.47.40-1-378376	182	20	20	4	0	4	539	18	18	0	0	NA	NA	NA	56	56	524	172	173	267	120	152	54	1	2	0.103	0.006	0.012
.	19.01.15-16.47.45-1-378378	155	15	15	1	0	1	535	14	14	0	0	NA	NA	NA	41	47	517	169	174	264	116	155	24	12	4	0.046	0.071	0.023
.	19.01.15-16.47.49-1-378383	236	18	18	5	0	5	540	16	16	0	0	NA	NA	NA	67	58	523	170	178	267	117	156	67	9	0	0.128	0.053	0
.	19.01.15-16.47.52-1-378384	261	19	19	1	0	1	551	18	18	0	0	NA	NA	NA	63	68	523	180	178	266	125	160	32	11	6	0.061	0.061	0.034
.	19.01.15-16.48.23-1-378406	173	23	23	5	0	4	523	21	21	0	0	NA	NA	NA	56	33	508	170	168	257	116	150	69	7	0	0.136	0.041	0
.	19.01.15-16.48.24-1-378407	116	9	9	1	0	1	508	6	6	0	0	NA	NA	NA	43	29	507	167	168	252	110	146	20	0	4	0.039	0	0.024
.	19.01.15-16.48.27-1-378408	573	126	126	35	0	26	632	120	120	0	0	NA	NA	NA	135	152	578	192	195	318	139	175	291	73	18	0.503	0.38	0.092
.	19.01.15-16.48.28-1-378409	32	1	1	0	0	0	0	0	0	0	0	NA	NA	NA	5	10	495	165	163	0	0	0	3	0	0	0.006	0	0
.	19.01.15-16.48.31-1-378412	496	100	100	28	0	24	623	86	86	0	0	NA	NA	NA	140	142	579	190	186	319	136	168	275	29	14	0.475	0.153	0.075
.	19.01.15-16.48.32-1-378414	299	15	15	3	0	3	580	12	12	0	0	NA	NA	NA	78	93	538	186	182	281	132	167	36	9	7	0.067	0.048	0.038
.	19.01.15-16.48.33-1-378416	405	86	86	22	0	13	566	78	78	0	0	NA	NA	NA	95	87	537	182	181	278	127	161	216	43	5	0.402	0.236	0.028
.	19.01.15-16.48.45-1-378425	332	64	64	19	0	16	560	57	57	0	0	NA	NA	NA	77	78	527	178	186	272	123	165	186	32	11	0.353	0.18	0.059
.	19.01.15-16.48.48-1-378429	237	36	36	15	0	10	555	31	31	0	0	NA	NA	NA	69	77	541	174	175	277	121	157	107	20	2	0.198	0.115	0.011
.	19.01.15-16.49.04-1-378432	175	13	13	4	0	4	547	11	11	0	0	NA	NA	NA	55	63	528	170	178	272	116	159	23	8	12	0.044	0.047	0.067
.	19.01.15-16.49.14-1-378436	387	108	108	34	0	29	591	103	103	0	0	NA	NA	NA	103	110	547	186	190	285	135	171	272	44	9	0.497	0.237	0.047
.	19.01.15-16.49.18-1-378437	32	1	1	0	0	0	0	0	0	0	0	NA	NA	NA	8	9	495	164	163	0	0	0	4	0	0	0.008	0	0
.	19.01.15-16.49.20-1-378439	36	1	1	1	0	1	0	0	0	0	0	NA	NA	NA	9	7	492	163	165	0	0	0	0	0	0	0	0	0
.	19.01.15-16.49.23-1-378455	208	20	20	1	0	1	553	19	19	0	0	NA	NA	NA	70	76	533	177	179	274	121	158	46	6	3	0.086	0.034	0.017
.	19.01.15-16.49.27-1-378460	62	2	2	1	0	1	505	1	1	0	0	NA	NA	NA	29	18	498	168	165	247	113	145	6	4	0	0.012	0.024	0
.	19.01.15-16.49.40-1-378476	272	51	51	13	0	10	564	45	45	0	0	NA	NA	NA	97	82	525	183	187	267	126	171	143	35	4	0.272	0.191	0.021
.	19.01.15-16.49.44-1-378478	88	5	5	2	0	2	521	4	4	0	0	NA	NA	NA	30	36	512	170	167	255	118	148	6	0	3	0.012	0	0.018
.	19.01.15-16.49.53-1-378483	176	17	17	5	0	3	532	15	15	0	0	NA	NA	NA	50	43	519	166	171	267	113	152	63	11	5	0.121	0.066	0.029
.	19.01.15-16.50.02-1-378488	265	67	67	11	0	8	566	62	62	0	0	NA	NA	NA	67	85	538	183	177	279	129	158	226	24	14	0.42	0.131	0.079
.	19.01.15-16.50.12-1-378493	67	3	3	0	0	0	507	2	2	0	0	NA	NA	NA	27	22	501	167	167	244	113	150	9	0	0	0.018	0	0
.	19.01.15-16.50.15-1-378494	127	10	10	2	0	2	528	9	9	0	0	NA	NA	NA	30	36	511	168	170	259	116	153	23	6	4	0.045	0.036	0.024
.	19.01.15-16.50.25-1-378514	502	75	75	18	0	15	629	69	69	0	0	NA	NA	NA	137	143	576	192	188	320	139	170	232	28	8	0.403	0.146	0.043
.	19.01.15-16.50.26-1-378515	61	2	2	1	0	0	516	1	1	0	0	NA	NA	NA	21	25	502	170	166	251	118	147	5	2	0	0.01	0.012	0
.	19.01.15-16.50.30-1-378517	401	92	92	16	0	12	569	87	87	0	0	NA	NA	NA	127	110	565	179	179	293	120	156	230	40	19	0.407	0.223	0.106
.	19.01.15-16.50.38-1-378527	118	4	4	1	0	1	510	3	3	0	0	NA	NA	NA	35	28	509	167	165	252	113	145	10	0	0	0.02	0	0
.	19.01.15-16.50.39-1-378530	88	3	3	1	0	1	507	2	2	0	0	NA	NA	NA	28	23	502	166	168	249	112	146	8	0	0	0.016	0	0
.	19.01.15-16.50.52-1-378536	175	15	15	3	0	2	533	14	14	0	0	NA	NA	NA	66	46	516	172	171	262	119	152	38	4	0	0.074	0.023	0
.	19.01.15-16.50.52-1-378537	231	36	36	11	0	9	551	33	33	0	0	NA	NA	NA	61	67	533	173	174	277	120	154	100	27	7	0.188	0.156	0.04
.	19.01.15-16.50.56-1-378538	338	87	87	15	0	9	584	79	79	0	0	NA	NA	NA	87	95	543	180	185	287	130	167	221	34	21	0.407	0.189	0.114
.	19.01.15-16.51.04-1-378539	729	117	117	21	0	15	688	106	106	0	0	NA	NA	NA	191	206	615	205	199	356	151	181	321	39	17	0.522	0.19	0.085
.	19.01.15-16.51.19-1-378543	148	10	10	1	0	1	536	9	9	0	0	NA	NA	NA	35	47	517	174	169	264	121	151	26	6	0	0.05	0.034	0
.	19.01.15-16.51.22-1-378544	174	18	18	3	0	3	539	17	17	0	0	NA	NA	NA	34	50	522	174	167	266	122	151	39	6	4	0.075	0.034	0.024
.	19.01.15-16.52.02-1-378586	348	88	88	23	0	18	585	74	74	0	0	NA	NA	NA	85	102	546	193	176	289	142	154	263	34	7	0.482	0.176	0.04
.	19.01.15-16.52.03-1-378587	145	13	13	3	0	3	517	12	12	0	0	NA	NA	NA	39	33	506	170	170	252	117	148	39	13	11	0.077	0.076	0.065
.	19.01.15-16.52.21-1-378595	495	71	71	19	0	15	616	64	64	0	0	NA	NA	NA	112	130	552	194	197	296	140	180	211	47	0	0.382	0.242	0
.	19.01.15-16.52.29-1-378611	203	16	16	2	0	2	545	14	14	0	0	NA	NA	NA	59	61	529	175	170	270	125	150	58	2	0	0.11	0.011	0
.	19.01.15-16.52.37-1-378620	68	2	2	2	0	2	504	0	0	0	0	NA	NA	NA	27	21	502	165	167	248	113	143	3	3	0	0.006	0.018	0
.	19.01.15-16.52.38-1-378622	171	11	11	4	0	3	526	7	7	0	0	NA	NA	NA	50	48	523	168	170	263	113	150	26	12	3	0.05	0.071	0.018
.	19.01.15-16.52.50-1-378631	323	115	115	37	0	33	565	104	104	0	0	NA	NA	NA	108	91	543	180	181	279	125	161	273	52	11	0.503	0.289	0.061
.	19.01.15-16.52.52-1-378632	172	11	11	3	0	3	528	9	9	0	0	NA	NA	NA	38	40	511	172	170	256	121	151	34	2	0	0.067	0.012	0
.	19.01.15-16.52.55-1-378633	37	1	1	1	0	1	0	0	0	0	0	NA	NA	NA	14	17	498	168	164	0	0	0	2	0	0	0.004	0	0
.	19.01.15-16.52.59-1-378634	95	5	5	2	0	1	510	4	4	0	0	NA	NA	NA	40	29	505	170	167	249	117	144	0	3	6	0	0.018	0.036
.	19.01.15-16.53.00-1-378635	116	6	6	0	0	0	526	5	5	0	0	NA	NA	NA	44	44	518	170	169	262	116	148	7	11	0	0.014	0.065	0
.	19.01.15-16.53.08-1-378637	231	46	46	7	0	7	550	40	40	0	0	NA	NA	NA	58	68	530	180	171	272	127	151	110	22	15	0.208	0.122	0.088
.	19.01.15-16.53.14-1-378642	430	47	47	11	0	9	596	39	39	0	0	NA	NA	NA	106	115	560	183	185	299	128	169	123	9	8	0.22	0.049	0.043
.	19.01.15-16.53.16-1-378643	374	106	106	24	0	16	586	99	99	0	0	NA	NA	NA	111	106	550	181	188	287	130	169	266	68	11	0.484	0.376	0.059
.	19.01.15-16.53.17-1-378644	235	36	36	11	0	8	548	32	32	0	0	NA	NA	NA	70	62	526	173	176	271	119	158	135	15	4	0.257	0.087	0.023
.	19.01.15-16.53.49-1-378684	64	4	4	0	0	0	506	3	3	0	0	NA	NA	NA	26	25	502	167	169	243	115	148	6	1	5	0.012	0.006	0.03
.	19.01.15-16.54.01-1-378686	57	2	2	1	0	0	509	1	1	0	0	NA	NA	NA	19	23	501	163	172	245	112	152	0	7	5	0	0.043	0.029
.	19.01.15-16.54.04-1-378687	328	57	57	15	0	12	556	49	49	0	0	NA	NA	NA	99	79	542	177	173	279	124	153	137	7	10	0.253	0.04	0.058
.	19.01.15-16.54.07-1-378688	60	2	2	1	0	1	50	1	1	0	0	NA	NA	NA	18	20	502	167	164	23	12	15	1	3	0	0.002	0.018	0
.	19.01.15-16.54.12-1-378692	89	4	4	1	0	1	520	3	3	0	0	NA	NA	NA	29	33	503	173	170	248	122	150	8	0	5	0.016	0	0.029
.	19.01.15-16.54.13-1-378693	30	1	1	0	0	0	0	0	0	0	0	NA	NA	NA	15	11	497	165	162	0	0	0	0	0	2	0	0	0.012
.	19.01.15-16.54.14-1-378694	228	15	15	5	0	5	529	13	13	0	0	NA	NA	NA	71	44	514	173	170	260	119	150	51	4	8	0.099	0.023	0.047
.	19.01.15-16.54.14-1-378695	33	1	1	0	0	0	0	0	0	0	0	NA	NA	NA	11	9	494	165	163	0	0	0	0	0	0	0	0	0
.	19.01.15-16.54.15-1-378696	141	11	11	3	0	3	530	9	9	0	0	NA	NA	NA	46	44	509	175	173	256	121	153	35	12	9	0.069	0.069	0.052
.	19.01.15-16.54.15-1-378697	213	39	39	17	0	13	551	36	36	0	0	NA	NA	NA	53	72	529	178	178	269	123	159	70	26	8	0.132	0.146	0.045
.	19.01.15-16.54.17-1-378698	212	20	20	5	0	4	543	18	18	0	0	NA	NA	NA	64	63	524	179	173	265	123	155	64	2	2	0.122	0.011	0.012
.	19.01.15-16.54.31-1-378717	130	11	11	5	0	4	517	9	9	0	0	NA	NA	NA	33	36	505	171	173	251	117	149	21	4	11	0.042	0.023	0.064
.	19.01.15-16.54.54-1-378732	237	75	75	16	0	16	547	67	67	0	0	NA	NA	NA	67	66	529	173	177	273	119	155	180	31	9	0.34	0.179	0.051
.	19.01.15-16.55.02-1-378733	374	80	80	18	0	12	586	77	77	0	0	NA	NA	NA	89	99	538	185	189	287	132	167	216	21	16	0.401	0.114	0.085
.	19.01.15-16.55.06-1-378734	91	6	6	2	0	1	518	5	5	0	0	NA	NA	NA	30	32	503	172	170	249	116	153	16	0	0	0.032	0	0
.	19.01.15-16.55.09-1-378735	154	12	12	2	0	2	543	11	11	0	0	NA	NA	NA	49	54	516	173	178	262	121	160	39	3	0	0.076	0.017	0
.	19.01.15-16.55.16-1-378740	88	3	3	0	0	0	513	2	2	0	0	NA	NA	NA	30	29	509	168	165	253	116	144	8	0	0	0.016	0	0
.	19.01.15-16.55.16-1-378741	145	10	10	6	0	4	531	9	9	0	0	NA	NA	NA	50	49	515	174	173	259	120	152	23	11	0	0.045	0.063	0
.	19.01.15-16.55.24-1-378757	62	3	3	2	0	2	507	2	2	0	0	NA	NA	NA	26	17	495	169	166	245	116	146	2	0	10	0.004	0	0.06
.	19.01.15-16.55.29-1-378762	37	1	1	0	0	0	0	0	0	0	0	NA	NA	NA	4	7	492	164	164	0	0	0	0	0	5	0	0	0.03
.	19.01.15-16.55.29-1-378763	64	3	3	1	0	1	511	2	2	0	0	NA	NA	NA	25	27	498	174	168	245	122	144	6	6	6	0.012	0.034	0.036
.	19.01.15-16.55.31-1-378767	171	11	11	2	0	2	535	10	10	0	0	NA	NA	NA	59	55	520	175	173	260	122	153	7	8	3	0.013	0.046	0.017
.	19.01.15-16.55.32-1-378772	34	1	1	0	0	0	0	0	0	0	0	NA	NA	NA	5	11	494	165	165	0	0	0	0	0	1	0	0	0.006
.	19.01.15-16.55.35-1-378777	120	8	8	1	0	1	525	7	7	0	0	NA	NA	NA	35	44	514	173	170	256	118	151	25	8	0	0.049	0.046	0
.	19.01.15-16.55.35-1-378778	222	13	13	8	0	3	543	12	12	0	0	NA	NA	NA	71	66	527	176	176	268	120	155	51	15	0	0.097	0.085	0
.	19.01.15-16.55.36-1-378780	115	17	17	5	0	5	521	15	15	0	0	NA	NA	NA	27	31	508	169	167	254	117	150	31	2	0	0.061	0.012	0
.	19.01.15-16.55.38-1-378782	141	7	7	1	0	0	523	6	6	0	0	NA	NA	NA	44	40	511	171	171	255	118	150	14	2	2	0.027	0.012	0.012
.	19.01.15-16.55.54-1-378791	294	27	27	5	0	4	586	25	25	0	0	NA	NA	NA	86	99	549	179	184	292	129	165	118	19	6	0.215	0.106	0.033
.	19.01.15-16.55.56-1-378792	29	1	1	0	0	0	0	0	0	0	0	NA	NA	NA	5	9	492	166	164	0	0	0	0	0	1	0	0	0.006
.	19.01.15-16.55.59-1-378793	206	16	16	2	0	2	540	14	14	0	0	NA	NA	NA	47	49	515	172	175	265	120	155	31	12	5	0.06	0.07	0.029
.	19.01.15-16.56.03-1-378794	386	56	56	17	0	15	589	52	52	0	0	NA	NA	NA	90	105	550	185	183	293	132	164	135	38	0	0.245	0.205	0
.	19.01.15-16.56.06-1-378795	236	28	28	6	0	2	560	26	26	0	0	NA	NA	NA	69	78	542	173	176	279	119	162	68	19	1	0.125	0.11	0.006
.	19.01.15-16.56.10-1-378799	325	82	82	27	0	21	564	78	78	0	0	NA	NA	NA	106	92	553	172	180	284	119	161	251	42	8	0.454	0.244	0.044
.	19.01.15-16.56.13-1-378800	278	45	45	16	0	15	571	38	38	0	0	NA	NA	NA	82	90	546	178	179	288	124	159	158	25	5	0.289	0.14	0.028
.	19.01.15-16.56.26-1-378821	90	5	5	2	0	2	514	4	4	0	0	NA	NA	NA	33	28	501	170	170	245	116	153	10	9	0	0.02	0.053	0
.	19.01.15-16.56.26-1-378822	411	40	40	13	0	9	586	34	34	0	0	NA	NA	NA	109	109	562	178	182	297	125	164	120	24	13	0.214	0.135	0.071
.	19.01.15-16.56.41-1-378835	228	60	60	12	0	10	548	55	55	0	0	NA	NA	NA	61	64	524	180	173	270	124	154	110	49	3	0.21	0.272	0.017
.	19.01.15-16.56.42-1-378836	61	5	5	2	0	1	507	4	4	0	0	NA	NA	NA	20	16	496	167	166	243	115	149	9	4	0	0.018	0.024	0
.	19.01.15-16.56.48-1-378840	272	47	47	18	0	14	574	43	43	0	0	NA	NA	NA	61	91	543	180	181	287	126	161	147	16	4	0.271	0.089	0.022
.	19.01.15-16.57.01-1-378843	64	3	3	1	0	1	503	2	2	0	0	NA	NA	NA	22	22	500	167	168	246	113	144	2	7	0	0.004	0.042	0
.	19.01.15-16.57.02-1-378844	33	1	1	0	0	0	0	0	0	0	0	NA	NA	NA	9	8	492	166	163	0	0	0	0	0	7	0	0	0.043
.	19.01.15-16.57.04-1-378845	96	10	10	2	0	1	517	6	6	0	0	NA	NA	NA	21	28	504	166	171	251	114	152	18	0	1	0.036	0	0.006
.	19.01.15-16.57.18-1-378849	186	22	22	3	0	3	543	21	21	0	0	NA	NA	NA	48	52	519	172	174	265	120	158	35	12	5	0.067	0.07	0.029
.	19.01.15-16.57.26-1-378865	33	1	1	0	0	0	0	0	0	0	0	NA	NA	NA	7	3	490	164	162	0	0	0	2	0	0	0.004	0	0
.	19.01.15-16.57.30-1-378870	418	89	89	15	0	14	594	79	79	0	0	NA	NA	NA	126	119	556	186	190	293	133	168	215	53	27	0.387	0.285	0.142
.	19.01.15-16.57.34-1-378880	148	8	8	2	0	2	525	7	7	0	0	NA	NA	NA	35	39	516	169	167	261	117	147	24	0	0	0.047	0	0
.	19.01.15-16.57.39-1-378886	113	16	16	2	0	1	520	14	14	0	0	NA	NA	NA	27	33	512	167	167	259	113	148	33	3	3	0.064	0.018	0.018
.	19.01.15-16.57.39-1-378887	62	2	2	1	0	1	150	1	1	0	0	NA	NA	NA	13	13	495	166	165	72	34	44	1	0	7	0.002	0	0.042
.	19.01.15-16.57.47-1-378894	320	56	56	17	0	11	567	52	52	0	0	NA	NA	NA	96	89	545	179	178	286	125	156	166	34	7	0.305	0.19	0.039
.	19.01.15-16.57.51-1-378896	488	75	75	18	0	11	608	66	66	0	0	NA	NA	NA	131	126	565	192	182	303	140	165	220	43	10	0.389	0.224	0.055
.	19.01.15-16.57.53-1-378897	327	70	70	17	0	12	585	66	66	0	0	NA	NA	NA	96	96	536	183	190	281	130	174	200	41	5	0.373	0.224	0.026
.	19.01.15-16.57.55-1-378898	234	25	25	8	0	6	544	22	22	0	0	NA	NA	NA	66	58	514	182	175	261	125	158	70	5	9	0.136	0.027	0.051
.	19.01.15-16.57.58-1-378899	211	24	24	7	0	7	546	20	20	0	0	NA	NA	NA	82	68	531	174	176	272	117	157	72	26	1	0.136	0.149	0.006
.	19.01.15-16.58.01-1-378900	299	91	91	24	0	23	561	84	84	0	0	NA	NA	NA	96	77	537	177	176	278	126	157	270	48	11	0.503	0.271	0.062
.	19.01.15-16.58.01-1-378901	239	33	33	9	0	8	540	31	31	0	0	NA	NA	NA	78	66	530	176	173	268	121	151	68	15	0	0.128	0.085	0
.	19.01.15-16.58.32-1-378925	33	1	1	0	0	0	0	0	0	0	0	NA	NA	NA	12	8	494	164	163	0	0	0	4	0	0	0.008	0	0
.	19.01.15-16.58.34-1-378929	330	92	92	22	0	17	556	87	87	0	0	NA	NA	NA	83	72	538	174	173	283	122	151	212	46	8	0.394	0.264	0.046
.	19.01.15-16.58.46-1-378938	154	27	27	7	0	5	519	25	25	0	0	NA	NA	NA	41	32	507	169	169	253	115	151	48	12	9	0.095	0.071	0.053
.	19.01.15-16.58.54-1-378942	499	60	60	16	0	13	619	53	53	0	0	NA	NA	NA	131	148	578	192	191	316	135	168	145	49	7	0.251	0.255	0.037
.	19.01.15-16.59.23-1-378963	63	2	2	2	0	2	451	1	1	0	0	NA	NA	NA	22	20	500	171	162	220	103	128	6	4	0	0.012	0.023	0
.	19.01.15-16.59.25-1-378964	85	7	7	1	0	1	516	6	6	0	0	NA	NA	NA	29	31	505	168	171	248	117	151	15	0	6	0.03	0	0.035
.	19.01.15-16.59.30-1-378972	117	5	5	1	0	1	516	4	4	0	0	NA	NA	NA	33	23	500	169	167	248	117	151	16	0	0	0.032	0	0
.	19.01.15-16.59.33-1-378975	62	2	2	0	0	0	507	1	1	0	0	NA	NA	NA	28	18	498	168	165	245	114	148	4	0	0	0.008	0	0
.	19.01.15-16.59.34-1-378978	462	96	96	22	0	14	626	88	88	0	0	NA	NA	NA	117	144	571	196	190	314	141	171	262	66	2	0.459	0.337	0.011
.	19.01.15-16.59.46-1-378991	178	32	32	5	0	5	560	30	30	0	0	NA	NA	NA	58	77	528	188	174	272	135	153	78	15	11	0.148	0.08	0.063
.	19.01.15-17.00.00-1-378994	116	4	4	2	0	2	524	3	3	0	0	NA	NA	NA	38	41	514	175	165	258	121	145	13	0	3	0.025	0	0.018
.	19.01.15-17.00.16-1-379003	256	30	30	6	0	3	565	28	28	0	0	NA	NA	NA	76	84	541	180	176	283	128	154	109	4	2	0.201	0.022	0.011
.	19.01.15-17.00.27-1-379023	181	9	9	3	0	3	541	8	8	0	0	NA	NA	NA	46	56	526	174	169	272	122	147	17	3	5	0.032	0.017	0.03
.	19.01.15-17.00.33-1-379029	466	120	120	37	0	26	623	110	110	0	0	NA	NA	NA	122	142	580	188	187	317	136	170	326	44	9	0.562	0.234	0.048
.	19.01.15-17.00.41-1-379038	315	24	24	4	0	3	566	22	22	0	0	NA	NA	NA	93	85	535	182	181	276	126	164	51	19	0	0.095	0.104	0
.	19.01.15-17.01.00-1-379043	128	15	15	3	0	3	533	13	13	0	0	NA	NA	NA	47	49	516	177	169	260	123	150	34	14	1	0.066	0.079	0.006
.	19.01.15-17.01.05-1-379094	63	3	3	0	0	0	510	0	0	0	0	NA	NA	NA	24	24	508	167	162	250	117	143	9	0	1	0.018	0	0.006
.	19.01.15-17.01.07-1-379095	466	90	90	18	0	15	618	86	86	0	0	NA	NA	NA	132	133	564	194	188	307	141	170	256	42	7	0.454	0.216	0.037
.	19.01.15-17.01.16-1-379119	231	29	29	10	0	7	563	26	26	0	0	NA	NA	NA	66	78	533	181	177	276	126	161	103	18	11	0.193	0.099	0.062
.	19.01.15-17.01.20-1-379120	259	74	74	20	0	13	566	70	70	0	0	NA	NA	NA	79	79	533	177	182	277	126	163	242	16	6	0.454	0.09	0.033
.	19.01.15-17.01.20-1-379121	313	78	78	22	0	17	563	72	72	0	0	NA	NA	NA	78	73	529	177	180	276	126	161	213	30	0	0.403	0.169	0
.	19.01.15-17.01.23-1-379137	255	30	30	4	0	4	542	28	28	0	0	NA	NA	NA	64	62	521	174	180	264	121	157	84	5	0	0.161	0.029	0
.	19.01.15-17.01.28-1-379139	384	78	78	20	0	9	570	74	74	0	0	NA	NA	NA	104	92	547	176	182	290	120	160	233	16	10	0.426	0.091	0.055
.	19.01.15-17.02.04-1-379165	153	15	15	5	0	4	540	13	13	0	0	NA	NA	NA	52	61	526	173	175	265	119	156	35	6	9	0.067	0.035	0.051
.	19.01.15-17.02.07-1-379166	260	58	58	17	0	14	555	55	55	0	0	NA	NA	NA	84	76	534	176	179	274	122	159	148	25	1	0.277	0.142	0.006
.	19.01.15-17.02.12-1-379170	412	32	32	10	0	8	591	30	30	0	0	NA	NA	NA	119	116	557	187	185	295	132	164	85	15	2	0.153	0.08	0.011
.	19.01.15-17.02.36-1-379197	293	91	91	30	0	22	575	88	88	0	0	NA	NA	NA	86	89	547	177	178	294	123	158	260	28	8	0.475	0.158	0.045
.	19.01.15-17.02.55-1-379208	57	2	2	0	0	0	98	1	1	0	0	NA	NA	NA	13	17	500	164	166	54	19	25	0	1	1	0	0.006	0.006
.	19.01.15-17.03.00-1-379209	147	5	5	1	0	1	521	4	4	0	0	NA	NA	NA	42	34	507	173	167	256	119	146	6	2	0	0.012	0.012	0
.	19.01.15-17.03.01-1-379210	60	2	2	0	0	0	51	1	1	0	0	NA	NA	NA	17	11	493	167	164	22	13	16	3	0	0	0.006	0	0
.	19.01.15-17.03.07-1-379212	31	1	1	0	0	0	0	0	0	0	0	NA	NA	NA	10	6	489	166	164	0	0	0	4	0	0	0.008	0	0
.	19.01.15-17.03.08-1-379213	242	12	12	3	0	3	562	11	11	0	0	NA	NA	NA	78	84	540	175	182	278	123	161	36	7	0	0.067	0.04	0
.	19.01.15-17.03.11-1-379217	119	5	5	1	0	1	519	4	4	0	0	NA	NA	NA	46	33	505	170	171	251	117	151	13	0	6	0.026	0	0.035
.	19.01.15-17.03.12-1-379218	411	69	69	13	0	11	604	65	65	0	0	NA	NA	NA	114	121	554	191	189	299	138	167	185	38	19	0.334	0.199	0.101
.	19.01.15-17.03.15-1-379219	359	22	22	11	0	9	580	19	19	0	0	NA	NA	NA	95	91	542	186	176	289	132	159	72	5	3	0.133	0.027	0.017
.	19.01.15-17.03.16-1-379220	688	101	101	18	0	13	679	95	95	0	0	NA	NA	NA	211	201	604	209	201	340	154	185	300	32	7	0.497	0.153	0.035
.	19.01.15-17.03.19-1-379221	64	2	2	1	0	1	349	1	1	0	0	NA	NA	NA	17	17	498	167	165	173	80	96	4	0	0	0.008	0	0
.	19.01.15-17.03.26-1-379237	89	3	3	1	0	1	515	2	2	0	0	NA	NA	NA	30	32	511	167	167	252	116	147	9	0	0	0.018	0	0
.	19.01.15-17.03.30-1-379239	349	124	124	39	0	35	569	116	116	0	0	NA	NA	NA	90	90	537	184	182	277	129	163	309	56	13	0.575	0.304	0.071
.	19.01.15-17.03.36-1-379254	141	8	8	1	0	1	522	7	7	0	0	NA	NA	NA	55	44	518	168	171	256	115	151	13	4	9	0.025	0.024	0.053
.	19.01.15-17.03.36-1-379255	303	71	71	18	0	15	564	65	65	0	0	NA	NA	NA	83	84	538	181	178	278	126	160	143	49	16	0.266	0.271	0.09
.	19.01.15-17.03.42-1-379261	63	2	2	1	0	1	507	1	1	0	0	NA	NA	NA	25	22	502	168	165	246	116	145	14	0	1	0.028	0	0.006
.	19.01.15-17.03.50-1-379266	440	39	39	17	0	12	611	37	37	0	0	NA	NA	NA	128	129	573	190	179	313	137	161	141	24	2	0.246	0.126	0.011
.	19.01.15-17.03.54-1-379267	269	35	35	7	0	7	541	30	30	0	0	NA	NA	NA	85	62	525	178	172	268	124	149	134	13	2	0.255	0.073	0.012
.	19.01.15-17.03.57-1-379269	90	8	8	2	0	2	513	7	7	0	0	NA	NA	NA	33	26	503	170	166	252	116	145	16	3	7	0.032	0.018	0.042
.	19.01.15-17.04.15-1-379273	171	13	13	6	0	5	534	8	8	0	0	NA	NA	NA	67	56	521	173	175	260	119	155	35	1	0	0.067	0.006	0
.	19.01.15-17.04.28-1-379290	151	7	7	1	0	1	525	6	6	0	0	NA	NA	NA	49	47	513	171	176	255	116	154	16	0	1	0.031	0	0.006
.	19.01.15-17.04.38-1-379300	210	35	35	10	0	7	553	32	32	0	0	NA	NA	NA	51	70	530	178	175	271	124	158	90	15	10	0.17	0.084	0.057
.	19.01.15-17.04.42-1-379304	32	1	1	0	0	0	0	0	0	0	0	NA	NA	NA	11	15	496	165	167	0	0	0	3	0	0	0.006	0	0
.	19.01.15-17.04.45-1-379305	86	3	3	1	0	0	502	2	2	0	0	NA	NA	NA	24	17	498	165	167	244	112	146	7	2	0	0.014	0.012	0
.	19.01.15-17.04.45-1-379306	299	27	27	11	0	6	573	24	24	0	0	NA	NA	NA	73	83	534	184	178	279	131	163	64	26	0	0.12	0.141	0
.	19.01.15-17.04.45-1-379307	118	5	5	2	0	2	513	4	4	0	0	NA	NA	NA	30	29	505	170	167	251	118	144	19	2	0	0.038	0.012	0
.	19.01.15-17.04.53-1-379312	85	5	5	1	0	1	514	4	4	0	0	NA	NA	NA	33	32	508	168	169	250	114	150	2	4	5	0.004	0.024	0.03
.	19.01.15-17.04.57-1-379313	154	19	19	2	0	2	524	14	14	0	0	NA	NA	NA	59	45	511	175	172	254	121	149	19	21	6	0.037	0.12	0.035
.	19.01.15-17.05.00-1-379314	184	16	16	3	0	2	544	14	14	0	0	NA	NA	NA	62	55	516	178	174	262	124	158	51	0	11	0.099	0	0.063
.	19.01.15-17.05.06-1-379315	328	29	29	7	0	6	571	26	26	0	0	NA	NA	NA	98	86	530	184	185	273	133	165	50	19	10	0.094	0.103	0.054
.	19.01.15-17.05.09-1-379316	32	1	1	1	0	1	0	0	0	0	0	NA	NA	NA	9	8	493	164	164	0	0	0	0	0	0	0	0	0
.	19.01.15-17.05.12-1-379321	118	8	8	0	0	0	526	7	7	0	0	NA	NA	NA	33	37	511	172	167	258	120	148	17	4	2	0.033	0.023	0.012
.	19.01.15-17.05.26-1-379337	61	2	2	2	0	2	0	1	1	0	0	NA	NA	NA	12	16	498	167	164	0	0	0	4	0	1	0.008	0	0.006
.	19.01.15-17.05.27-1-379338	300	36	36	15	0	9	564	34	34	0	0	NA	NA	NA	94	81	534	185	175	278	133	153	109	21	7	0.204	0.114	0.04
.	19.01.15-17.05.31-1-379341	295	83	83	18	0	13	556	72	72	0	0	NA	NA	NA	95	80	537	174	182	272	119	165	238	16	25	0.443	0.092	0.137
.	19.01.15-17.05.32-1-379342	269	90	90	22	0	12	569	82	82	0	0	NA	NA	NA	97	81	526	185	183	272	133	164	280	21	2	0.532	0.114	0.011
.	19.01.15-17.05.33-1-379349	63	2	2	0	0	0	503	1	1	0	0	NA	NA	NA	31	21	497	172	165	242	117	144	2	0	1	0.004	0	0.006
.	19.01.15-17.05.36-1-379355	415	41	41	10	0	9	595	36	36	0	0	NA	NA	NA	129	117	554	185	191	295	131	169	81	23	2	0.146	0.124	0.01
.	19.01.15-17.05.39-1-379362	33	1	1	0	0	0	0	0	0	0	0	NA	NA	NA	8	9	493	166	163	0	0	0	0	0	3	0	0	0.018
.	19.01.15-17.05.42-1-379365	318	60	60	18	0	12	559	49	49	0	0	NA	NA	NA	73	72	529	179	177	273	124	162	194	8	9	0.367	0.045	0.051
.	19.01.15-17.05.47-1-379368	91	3	3	0	0	0	515	2	2	0	0	NA	NA	NA	39	32	507	173	165	253	118	144	7	0	0	0.014	0	0
.	19.01.15-17.05.47-1-379369	296	69	69	18	0	13	563	64	64	0	0	NA	NA	NA	85	78	535	178	178	279	123	161	183	42	8	0.342	0.236	0.045
.	19.01.15-17.05.54-1-379372	121	7	7	2	0	2	512	5	5	0	0	NA	NA	NA	42	32	503	176	166	250	118	144	14	0	0	0.028	0	0
.	19.01.15-17.06.00-1-379373	67	2	2	1	0	1	511	1	1	0	0	NA	NA	NA	33	30	504	169	170	249	112	150	9	0	0	0.018	0	0
.	19.01.15-17.06.13-1-379377	60	2	2	0	0	0	148	1	1	0	0	NA	NA	NA	26	16	500	164	165	77	32	39	0	0	1	0	0	0.006
.	19.01.15-17.06.14-1-379378	124	11	11	3	0	3	522	9	9	0	0	NA	NA	NA	51	42	516	170	169	259	115	148	38	7	0	0.074	0.041	0
.	19.01.15-17.06.21-1-379379	802	123	123	34	0	25	681	111	111	0	0	NA	NA	NA	222	206	617	200	202	350	148	183	325	49	16	0.527	0.245	0.079
.	19.01.15-17.06.21-1-379380	151	12	12	1	0	1	525	8	8	0	0	NA	NA	NA	50	39	511	173	168	257	117	151	23	6	0	0.045	0.035	0
.	19.01.15-17.06.27-1-379401	121	9	9	1	0	1	505	6	6	0	0	NA	NA	NA	36	29	504	169	169	246	113	146	27	0	0	0.054	0	0
.	19.01.15-17.06.39-1-379412	350	35	35	12	0	12	554	31	31	0	0	NA	NA	NA	104	76	540	175	174	282	119	153	79	13	7	0.146	0.074	0.04
.	19.01.15-17.06.42-1-379415	213	18	18	9	0	8	546	17	17	0	0	NA	NA	NA	65	68	531	174	176	273	117	156	42	11	0	0.079	0.063	0
.	19.01.15-17.06.46-1-379417	64	4	4	2	0	2	514	3	3	0	0	NA	NA	NA	16	23	503	167	166	249	116	149	11	2	0	0.022	0.012	0
.	19.01.15-17.06.57-1-379422	237	10	10	5	0	4	550	7	7	0	0	NA	NA	NA	71	72	525	183	177	268	126	156	18	11	8	0.034	0.06	0.045
.	19.01.15-17.07.00-1-379423	300	33	33	8	0	6	571	32	32	0	0	NA	NA	NA	83	81	532	179	183	277	128	166	107	17	6	0.201	0.095	0.033
.	19.01.15-17.07.00-1-379424	120	9	9	3	0	2	513	7	7	0	0	NA	NA	NA	36	31	505	169	170	248	117	148	33	7	0	0.065	0.041	0
.	19.01.15-17.07.13-1-379428	117	9	9	0	0	0	517	8	8	0	0	NA	NA	NA	38	34	506	171	170	250	117	150	22	0	2	0.043	0	0.012
.	19.01.15-17.07.14-1-379429	349	56	56	12	0	9	576	51	51	0	0	NA	NA	NA	96	90	535	186	182	279	132	165	169	26	13	0.316	0.14	0.071
.	19.01.15-17.07.17-1-379430	61	2	2	0	0	0	151	1	1	0	0	NA	NA	NA	21	19	495	168	169	66	36	49	2	0	4	0.004	0	0.024
.	19.01.15-17.07.23-1-379446	66	4	4	0	0	0	507	3	3	0	0	NA	NA	NA	19	21	502	167	165	249	112	146	13	0	0	0.026	0	0
.	19.01.15-17.07.24-1-379447	376	25	25	7	0	6	610	24	24	0	0	NA	NA	NA	120	125	574	179	185	315	127	168	58	20	3	0.101	0.112	0.016
.	19.01.15-17.07.24-1-379448	323	86	86	24	0	20	565	83	83	0	0	NA	NA	NA	76	81	541	180	173	284	124	157	221	8	24	0.409	0.044	0.139
.	19.01.15-17.07.25-1-379449	62	2	2	0	0	0	304	1	1	0	0	NA	NA	NA	8	14	499	165	163	140	73	91	3	0	0	0.006	0	0
.	19.01.15-17.07.35-1-379460	274	24	24	4	0	2	566	22	22	0	0	NA	NA	NA	81	84	526	192	179	271	135	160	77	26	2	0.146	0.135	0.011
.	19.01.15-17.07.35-1-379461	119	15	15	3	0	3	519	12	12	0	0	NA	NA	NA	31	36	512	170	167	255	117	147	28	11	3	0.055	0.065	0.018
.	19.01.15-17.07.38-1-379465	176	8	8	2	0	2	545	7	7	0	0	NA	NA	NA	49	61	525	180	169	264	129	152	24	7	0	0.046	0.039	0
.	19.01.15-17.07.58-1-379478	284	55	55	20	0	16	551	51	51	0	0	NA	NA	NA	70	73	536	178	172	279	121	151	163	39	6	0.304	0.219	0.035
.	19.01.15-17.07.59-1-379479	207	29	29	9	0	8	536	27	27	0	0	NA	NA	NA	64	59	521	177	174	257	123	156	59	7	4	0.113	0.04	0.023
.	19.01.15-17.08.02-1-379480	147	7	7	0	0	0	527	6	6	0	0	NA	NA	NA	43	38	517	164	170	261	112	154	17	4	0	0.033	0.024	0
.	19.01.15-17.08.08-1-379482	151	10	10	1	0	0	523	9	9	0	0	NA	NA	NA	42	43	517	171	168	257	116	150	17	6	1	0.033	0.035	0.006
.	19.01.15-17.08.17-1-379518	271	26	26	6	0	5	562	25	25	0	0	NA	NA	NA	91	81	540	180	174	280	124	158	87	7	0	0.161	0.039	0
.	19.01.15-17.08.20-1-379611	147	14	14	3	0	2	519	13	13	0	0	NA	NA	NA	47	35	506	172	170	255	118	146	41	5	0	0.081	0.029	0
.	19.01.15-17.08.32-1-379876	165	16	16	5	0	4	540	12	12	0	0	NA	NA	NA	43	56	521	177	171	266	122	152	22	13	17	0.042	0.073	0.099
.	19.01.15-17.08.35-1-379879	121	6	6	4	0	2	522	5	5	0	0	NA	NA	NA	30	40	518	168	167	262	114	146	27	3	0	0.052	0.018	0
.	19.01.15-17.08.36-1-379883	380	64	64	23	0	15	584	59	59	0	0	NA	NA	NA	116	98	548	179	184	296	124	164	174	47	7	0.318	0.263	0.038
.	19.01.15-17.08.43-1-379889	622	115	115	25	0	15	677	100	100	0	0	NA	NA	NA	154	202	611	203	201	346	148	183	320	47	23	0.524	0.232	0.114
.	19.01.15-17.08.47-1-379892	201	16	16	3	0	3	543	14	14	0	0	NA	NA	NA	57	66	531	170	178	266	116	161	35	1	4	0.066	0.006	0.022
.	19.01.15-17.08.52-1-379895	296	90	90	30	0	24	564	84	84	0	0	NA	NA	NA	77	75	531	179	178	278	125	161	236	54	6	0.444	0.302	0.034
.	19.01.15-17.09.01-1-379897	35	1	1	0	0	0	0	0	0	0	0	NA	NA	NA	15	2	489	164	162	0	0	0	2	0	0	0.004	0	0
.	19.01.15-17.09.03-1-379898	178	10	10	3	0	2	530	8	8	0	0	NA	NA	NA	61	58	524	174	173	262	116	152	16	7	4	0.031	0.04	0.023
.	19.01.15-17.09.07-1-379899	83	7	7	0	0	0	507	6	6	0	0	NA	NA	NA	20	22	504	166	165	245	115	147	19	0	4	0.038	0	0.024
.	19.01.15-17.09.14-1-379903	117	15	15	2	0	2	519	14	14	0	0	NA	NA	NA	33	34	506	172	169	249	117	153	32	11	0	0.063	0.064	0
.	19.01.15-17.09.18-1-379904	68	5	5	1	0	1	518	4	4	0	0	NA	NA	NA	29	39	506	174	172	246	119	153	2	11	0	0.004	0.063	0
.	19.01.15-17.09.18-1-379905	424	81	81	21	0	18	595	76	76	0	0	NA	NA	NA	100	118	556	187	188	299	129	167	231	50	12	0.415	0.267	0.064
.	19.01.15-17.09.24-1-379922	114	6	6	1	0	1	503	5	5	0	0	NA	NA	NA	38	23	505	166	165	248	111	144	23	0	0	0.046	0	0
.	19.01.15-17.09.26-1-379923	268	70	70	19	0	18	551	67	67	0	0	NA	NA	NA	98	71	533	175	176	274	119	158	180	25	11	0.338	0.143	0.062
.	19.01.15-17.09.35-1-379934	210	16	16	7	0	5	550	13	13	0	0	NA	NA	NA	42	60	531	171	171	279	117	154	40	8	10	0.075	0.047	0.058
.	19.01.15-17.09.41-1-379944	203	14	14	2	0	2	530	13	13	0	0	NA	NA	NA	54	47	514	171	175	257	120	153	36	7	4	0.07	0.041	0.023
.	19.01.15-17.09.42-1-379946	142	6	6	2	0	2	515	5	5	0	0	NA	NA	NA	45	37	505	174	171	249	120	146	21	5	0	0.042	0.029	0
.	19.01.15-17.10.03-1-379959	325	59	59	15	0	10	574	54	54	0	0	NA	NA	NA	93	95	545	183	180	283	130	161	152	55	4	0.279	0.301	0.022
.	19.01.15-17.10.06-1-379960	784	103	103	38	0	23	684	95	95	0	0	NA	NA	NA	224	200	599	204	210	340	153	191	284	58	11	0.474	0.284	0.052
.	19.01.15-17.10.11-1-379965	116	6	6	0	0	0	517	5	5	0	0	NA	NA	NA	33	33	510	168	168	254	116	147	14	2	10	0.027	0.012	0.06
.	19.01.15-17.10.13-1-379966	33	1	1	0	0	0	0	0	0	0	0	NA	NA	NA	5	7	494	164	162	0	0	0	2	0	0	0.004	0	0
.	19.01.15-17.10.16-1-379967	356	89	89	28	0	19	565	85	85	0	0	NA	NA	NA	85	76	530	179	180	275	129	161	248	40	20	0.468	0.223	0.111
.	19.01.15-17.10.34-1-379993	153	17	17	7	0	4	523	13	13	0	0	NA	NA	NA	50	42	512	172	171	251	121	151	36	10	0	0.07	0.058	0
.	19.01.15-17.10.52-1-380005	334	47	47	13	0	9	580	43	43	0	0	NA	NA	NA	107	102	552	190	173	291	136	153	119	35	7	0.216	0.184	0.04
.	19.01.15-17.11.00-1-380006	391	67	67	17	0	13	584	62	62	0	0	NA	NA	NA	124	110	553	186	184	294	131	159	167	40	13	0.302	0.215	0.071
.	19.01.15-17.11.05-1-380007	388	107	107	26	0	20	577	92	92	0	0	NA	NA	NA	120	101	544	184	186	277	133	167	275	42	10	0.506	0.228	0.054
.	19.01.15-17.11.17-1-380011	424	105	105	35	0	31	580	96	96	0	0	NA	NA	NA	134	97	542	187	181	283	135	162	272	51	17	0.502	0.273	0.094
.	19.01.15-17.11.39-1-380043	62	2	2	1	0	1	250	1	1	0	0	NA	NA	NA	17	18	500	164	167	119	61	70	0	0	1	0	0	0.006
.	19.01.15-17.11.44-1-380052	259	37	37	10	0	8	553	34	34	0	0	NA	NA	NA	66	71	535	175	174	276	119	158	68	21	4	0.127	0.12	0.023
.	19.01.15-17.11.49-1-380059	154	7	7	1	0	1	547	6	6	0	0	NA	NA	NA	48	61	521	175	178	263	122	162	15	0	3	0.029	0	0.017
.	19.01.15-17.12.24-1-380082	445	121	121	31	0	17	608	112	112	0	0	NA	NA	NA	120	128	563	193	185	301	140	167	312	50	31	0.554	0.259	0.168
.	19.01.15-17.12.38-1-380092	34	1	1	0	0	0	0	0	0	0	0	NA	NA	NA	14	5	491	165	162	0	0	0	0	0	2	0	0	0.012
.	19.01.15-17.12.41-1-380096	117	12	12	2	0	1	510	10	10	0	0	NA	NA	NA	35	22	503	166	166	248	117	145	31	7	0	0.062	0.042	0
.	19.01.15-17.12.48-1-380102	263	97	97	31	0	22	547	87	87	0	0	NA	NA	NA	84	68	526	179	176	267	124	156	239	44	38	0.454	0.246	0.216
.	19.01.15-17.12.49-1-380103	90	4	4	1	0	1	512	3	3	0	0	NA	NA	NA	37	30	505	171	167	248	116	148	7	2	0	0.014	0.012	0
.	19.01.15-17.12.56-1-380104	91	5	5	0	0	0	520	4	4	0	0	NA	NA	NA	41	39	509	170	173	254	113	153	18	2	0	0.035	0.012	0
.	19.01.15-17.12.56-1-380105	33	1	1	1	0	1	0	0	0	0	0	NA	NA	NA	10	6	492	163	164	0	0	0	2	0	0	0.004	0	0
.	19.01.15-17.13.05-1-380107	314	63	63	21	0	14	574	57	57	0	0	NA	NA	NA	97	92	555	178	172	296	125	153	182	32	6	0.328	0.18	0.035
.	19.01.15-17.13.22-1-380111	60	3	3	0	0	0	0	2	2	0	0	NA	NA	NA	18	19	500	167	165	0	0	0	4	0	0	0.008	0	0
.	19.01.15-17.13.31-1-380128	316	78	78	24	0	18	564	75	75	0	0	NA	NA	NA	79	78	530	185	176	272	133	159	201	58	20	0.379	0.314	0.114
.	19.01.15-17.13.31-1-380129	183	10	10	3	0	3	548	9	9	0	0	NA	NA	NA	59	67	527	174	179	269	121	158	28	0	2	0.053	0	0.011
.	19.01.15-17.13.33-1-380133	347	35	35	11	0	9	587	30	30	0	0	NA	NA	NA	95	100	542	188	183	287	136	164	97	23	14	0.179	0.122	0.077
.	19.01.15-17.14.00-1-380155	35	1	1	0	0	0	0	0	0	0	0	NA	NA	NA	10	8	492	165	164	0	0	0	0	3	0	0	0.018	0
.	19.01.15-17.14.10-1-380156	118	6	6	1	0	1	515	4	4	0	0	NA	NA	NA	30	36	510	170	169	249	119	147	6	2	7	0.012	0.012	0.041
.	19.01.15-17.14.13-1-380160	36	1	1	0	0	0	0	0	0	0	0	NA	NA	NA	8	8	493	164	164	0	0	0	2	0	0	0.004	0	0
.	19.01.15-17.14.20-1-380162	383	65	65	23	0	18	575	59	59	0	0	NA	NA	NA	100	92	547	183	175	286	131	158	183	37	11	0.335	0.202	0.063
.	19.01.15-17.14.30-1-380178	30	1	1	0	0	0	0	0	0	0	0	NA	NA	NA	6	9	493	165	164	0	0	0	0	2	0	0	0.012	0
.	19.01.15-17.14.39-1-380190	367	61	61	20	0	16	587	54	54	0	0	NA	NA	NA	92	102	547	186	182	294	130	163	166	26	26	0.303	0.14	0.143
.	19.01.15-17.14.40-1-380191	63	3	3	1	0	1	306	2	2	0	0	NA	NA	NA	19	22	499	168	168	142	67	97	3	3	0	0.006	0.018	0
.	19.01.15-17.14.51-1-380197	324	82	82	20	0	16	568	74	74	0	0	NA	NA	NA	95	92	537	184	184	277	127	164	205	54	13	0.382	0.293	0.071
.	19.01.15-17.14.57-1-380198	122	4	4	2	0	2	522	3	3	0	0	NA	NA	NA	47	41	508	168	178	250	115	157	9	0	7	0.018	0	0.039
.	19.01.15-17.15.13-1-380203	66	3	3	1	0	1	505	0	0	0	0	NA	NA	NA	24	25	501	171	166	244	117	144	3	2	0	0.006	0.012	0
.	19.01.15-17.15.13-1-380204	386	79	79	16	0	11	578	78	78	0	0	NA	NA	NA	89	94	541	183	183	284	130	164	210	50	6	0.388	0.273	0.033
.	19.01.15-17.15.26-1-380220	351	74	74	22	0	18	570	61	61	0	0	NA	NA	NA	91	86	537	184	178	281	130	159	203	15	5	0.378	0.082	0.028
.	19.01.15-17.15.29-1-380221	178	17	17	5	0	5	538	13	13	0	0	NA	NA	NA	59	53	516	177	173	262	123	153	33	22	0	0.064	0.124	0
.	19.01.15-17.15.32-1-380225	273	11	11	2	0	1	581	8	8	0	0	NA	NA	NA	76	98	547	181	183	286	129	166	21	14	0	0.038	0.077	0
.	19.01.15-17.15.45-1-380244	56	2	2	0	0	0	251	1	1	0	0	NA	NA	NA	17	15	496	168	164	123	65	63	0	4	0	0	0.024	0
.	19.01.15-17.15.49-1-380249	262	14	14	2	0	1	557	13	13	0	0	NA	NA	NA	86	78	543	172	176	280	117	160	38	6	0	0.07	0.035	0
.	19.01.15-17.15.55-1-380250	443	52	52	17	0	12	578	49	49	0	0	NA	NA	NA	117	103	555	186	175	292	135	151	186	25	0	0.335	0.134	0
.	19.01.15-17.16.00-1-380251	34	1	1	1	0	1	0	0	0	0	0	NA	NA	NA	8	6	491	164	164	0	0	0	0	0	4	0	0	0.024
.	19.01.15-17.16.02-1-380252	34	1	1	0	0	0	0	0	0	0	0	NA	NA	NA	10	10	497	164	162	0	0	0	0	0	0	0	0	0
.	19.01.15-17.16.03-1-380253	111	7	7	2	0	1	525	6	6	0	0	NA	NA	NA	36	40	510	172	171	258	116	151	9	8	2	0.018	0.047	0.012
.	19.01.15-17.16.03-1-380254	94	3	3	0	0	0	519	2	2	0	0	NA	NA	NA	36	33	509	167	170	256	114	149	11	0	3	0.022	0	0.018
.	19.01.15-17.16.05-1-380255	33	1	1	0	0	0	0	0	0	0	0	NA	NA	NA	7	16	498	167	164	0	0	0	2	0	0	0.004	0	0
.	19.01.15-17.16.14-1-380259	91	5	5	2	0	2	513	3	3	0	0	NA	NA	NA	24	32	510	169	166	252	116	145	6	3	8	0.012	0.018	0.048
.	19.01.15-17.16.23-1-380279	35	1	1	0	0	0	0	0	0	0	0	NA	NA	NA	10	6	493	163	163	0	0	0	6	0	0	0.012	0	0
.	19.01.15-17.16.25-1-380281	211	16	16	6	0	6	551	15	15	0	0	NA	NA	NA	63	70	529	177	177	272	122	157	59	22	0	0.112	0.124	0
.	19.01.15-17.16.28-1-380282	86	5	5	1	0	0	523	4	4	0	0	NA	NA	NA	38	45	516	173	169	258	116	149	12	4	0	0.023	0.023	0
.	19.01.15-17.16.33-1-380287	89	5	5	0	0	0	514	4	4	0	0	NA	NA	NA	22	28	506	169	166	250	115	149	14	0	0	0.028	0	0
.	19.01.15-17.16.33-1-380288	59	2	2	1	0	1	0	1	1	0	0	NA	NA	NA	24	14	496	165	166	0	0	0	0	0	3	0	0	0.018
.	19.01.15-17.16.38-1-380294	63	3	3	0	0	0	514	2	2	0	0	NA	NA	NA	22	36	505	173	171	247	117	150	4	2	0	0.008	0.012	0
.	19.01.15-17.16.45-1-380298	500	70	70	17	0	13	613	59	59	0	0	NA	NA	NA	137	134	575	185	187	316	133	164	212	40	10	0.369	0.216	0.053
.	19.01.15-17.16.50-1-380304	449	36	36	13	0	7	627	31	31	0	0	NA	NA	NA	129	145	570	193	195	312	141	174	134	27	4	0.235	0.14	0.021
.	19.01.15-17.16.51-1-380305	527	135	135	38	0	32	616	123	123	0	0	NA	NA	NA	142	143	570	191	195	308	139	169	316	74	19	0.554	0.387	0.097
.	19.01.15-17.16.52-1-380306	453	106	106	26	0	23	588	97	97	0	0	NA	NA	NA	134	111	552	186	186	296	131	161	284	31	8	0.514	0.167	0.043
.	19.01.15-17.17.07-1-380307	37	1	1	0	0	0	0	0	0	0	0	NA	NA	NA	9	7	493	165	162	0	0	0	0	0	5	0	0	0.031
.	19.01.15-17.17.11-1-380311	243	76	76	13	0	11	554	68	68	0	0	NA	NA	NA	64	65	530	174	174	273	123	158	199	37	17	0.375	0.213	0.098
.	19.01.15-17.17.15-1-380312	64	4	4	1	0	1	507	3	3	0	0	NA	NA	NA	14	16	496	169	164	243	118	146	14	0	0	0.028	0	0
.	19.01.15-17.17.20-1-380313	63	3	3	1	0	1	507	1	1	0	0	NA	NA	NA	20	23	502	168	166	250	114	143	3	2	0	0.006	0.012	0
.	19.01.15-17.17.27-1-380329	143	10	10	1	0	1	515	8	8	0	0	NA	NA	NA	53	40	514	173	166	253	116	146	27	0	5	0.053	0	0.03
.	19.01.15-17.17.30-1-380332	36	1	1	1	0	1	0	0	0	0	0	NA	NA	NA	11	10	496	163	164	0	0	0	0	0	0	0	0	0
.	19.01.15-17.17.31-1-380333	55	2	2	0	0	0	0	1	1	0	0	NA	NA	NA	19	22	501	169	165	0	0	0	3	2	0	0.006	0.012	0
.	19.01.15-17.17.35-1-380338	355	66	66	22	0	18	586	59	59	0	0	NA	NA	NA	111	113	549	190	187	287	134	165	163	45	12	0.297	0.237	0.064
.	19.01.15-17.17.44-1-380354	493	103	103	30	0	26	628	98	98	0	0	NA	NA	NA	147	136	565	195	189	309	145	174	256	45	13	0.453	0.231	0.069
.	19.01.15-17.17.54-1-380359	60	3	3	1	0	1	519	2	2	0	0	NA	NA	NA	19	31	509	167	168	252	116	151	3	0	2	0.006	0	0.012
.	19.01.15-17.18.10-1-380364	322	61	61	13	0	10	569	56	56	0	0	NA	NA	NA	82	80	540	179	174	286	126	157	196	12	8	0.363	0.067	0.046
.	19.01.15-17.18.12-1-380365	266	95	95	31	0	21	566	87	87	0	0	NA	NA	NA	91	88	540	183	178	280	127	159	246	58	18	0.456	0.317	0.101
.	19.01.15-17.18.40-1-380395	90	7	7	1	0	1	524	6	6	0	0	NA	NA	NA	18	39	513	168	171	254	118	152	13	0	3	0.025	0	0.018
.	19.01.15-17.19.05-1-380403	32	1	1	0	0	0	0	0	0	0	0	NA	NA	NA	11	13	500	163	163	0	0	0	0	0	0	0	0	0
.	19.01.15-17.19.11-1-380407	113	10	10	1	0	1	525	9	9	0	0	NA	NA	NA	33	38	510	173	168	253	121	151	13	5	7	0.025	0.029	0.042
.	19.01.15-17.19.14-1-380408	677	82	82	17	0	10	672	78	78	0	0	NA	NA	NA	182	201	615	198	201	344	145	183	236	46	12	0.384	0.232	0.06
.	19.01.15-17.19.14-1-380409	457	67	67	16	0	13	610	62	62	0	0	NA	NA	NA	136	134	567	194	186	305	137	168	187	51	10	0.33	0.263	0.054
.	19.01.15-17.19.23-1-380411	410	58	58	18	0	15	605	53	53	0	0	NA	NA	NA	124	118	552	186	193	296	134	175	184	13	7	0.333	0.07	0.036
.	19.01.15-17.19.34-1-380432	118	5	5	2	0	0	514	4	4	0	0	NA	NA	NA	40	32	503	168	174	247	113	154	16	0	1	0.032	0	0.006
.	19.01.15-17.19.46-1-380449	266	38	38	12	0	7	562	33	33	0	0	NA	NA	NA	81	83	534	179	183	274	125	163	101	23	20	0.189	0.128	0.109
.	19.01.15-17.20.02-1-380457	424	88	88	29	0	24	606	83	83	0	0	NA	NA	NA	118	120	554	184	195	299	132	175	241	57	13	0.435	0.31	0.067
.	19.01.15-17.20.12-1-380462	184	27	27	4	0	3	523	25	25	0	0	NA	NA	NA	52	46	520	172	167	263	113	147	37	20	2	0.071	0.116	0.012
.	19.01.15-17.20.32-1-380485	36	1	1	1	0	1	0	0	0	0	0	NA	NA	NA	6	16	497	166	166	0	0	0	1	0	0	0.002	0	0
.	19.01.15-17.20.33-1-380487	35	1	1	0	0	0	0	0	0	0	0	NA	NA	NA	15	10	494	165	164	0	0	0	0	0	1	0	0	0.006
.	19.01.15-17.20.36-1-380492	91	4	4	1	0	0	504	2	2	0	0	NA	NA	NA	32	20	496	170	167	241	115	148	8	0	2	0.016	0	0.012
.	19.01.15-17.20.42-1-380498	118	6	6	1	0	0	528	5	5	0	0	NA	NA	NA	49	46	518	172	169	260	121	147	7	8	0	0.014	0.047	0
.	19.01.15-17.20.53-1-380503	59	2	2	0	0	0	298	1	1	0	0	NA	NA	NA	16	21	501	169	164	146	71	81	1	1	0	0.002	0.006	0
.	19.01.15-17.20.55-1-380504	29	1	1	0	0	0	0	0	0	0	0	NA	NA	NA	2	6	491	165	163	0	0	0	0	0	0	0	0	0
.	19.01.15-17.20.57-1-380505	320	108	108	29	0	21	560	101	101	0	0	NA	NA	NA	111	87	544	182	174	280	126	154	278	54	7	0.511	0.297	0.04
.	19.01.15-17.20.58-1-380506	31	1	1	0	0	0	0	0	0	0	0	NA	NA	NA	12	9	493	166	163	0	0	0	1	0	0	0.002	0	0
.	19.01.15-17.21.00-1-380507	119	10	10	3	0	3	530	8	8	0	0	NA	NA	NA	36	50	517	175	171	258	120	152	20	11	2	0.039	0.063	0.012
.	19.01.15-17.21.01-1-380508	187	22	22	8	0	5	541	20	20	0	0	NA	NA	NA	57	57	525	172	173	268	119	154	62	5	13	0.118	0.029	0.075
.	19.01.15-17.21.04-1-380509	412	61	61	24	0	16	598	56	56	0	0	NA	NA	NA	106	121	561	193	180	301	139	158	176	22	12	0.314	0.114	0.067
.	19.01.15-17.21.06-1-380510	96	5	5	1	0	1	525	3	3	0	0	NA	NA	NA	24	37	510	174	166	256	120	149	16	0	0	0.031	0	0
.	19.01.15-17.21.24-1-380529	237	12	12	5	0	4	574	8	8	0	0	NA	NA	NA	72	86	532	185	182	277	130	167	49	1	3	0.092	0.005	0.016
.	19.01.15-17.21.27-1-380531	265	52	52	17	0	13	554	49	49	0	0	NA	NA	NA	86	67	527	177	176	271	124	159	166	27	4	0.315	0.153	0.023
.	19.01.15-17.21.29-1-380532	118	15	15	7	0	4	533	14	14	0	0	NA	NA	NA	44	48	521	170	170	264	119	150	45	12	0	0.086	0.071	0
.	19.01.15-17.21.31-1-380536	127	5	5	5	0	4	521	3	3	0	0	NA	NA	NA	57	42	508	175	172	248	121	152	6	0	7	0.012	0	0.041
.	19.01.15-17.21.43-1-380550	320	40	40	11	0	8	556	36	36	0	0	NA	NA	NA	82	77	527	179	184	270	127	159	140	11	3	0.266	0.061	0.016
.	19.01.15-17.21.52-1-380560	115	10	10	2	0	1	525	9	9	0	0	NA	NA	NA	32	38	509	171	171	255	118	152	31	1	0	0.061	0.006	0
.	19.01.15-17.22.08-1-380561	234	22	22	8	0	6	555	21	21	0	0	NA	NA	NA	75	65	533	172	173	279	121	155	64	10	0	0.12	0.058	0
.	19.01.15-17.22.45-1-380597	118	9	9	1	0	1	522	7	7	0	0	NA	NA	NA	35	32	506	170	169	250	120	152	15	0	0	0.03	0	0
.	19.01.15-17.22.54-1-380602	340	66	66	13	0	9	588	57	57	0	0	NA	NA	NA	81	101	552	180	182	298	126	164	203	26	10	0.368	0.144	0.055
.	19.01.15-17.23.04-1-380603	242	31	31	10	0	7	551	27	27	0	0	NA	NA	NA	53	68	528	171	182	270	117	164	92	8	10	0.174	0.047	0.055
.	19.01.15-17.23.20-1-380608	215	28	28	12	0	10	550	25	25	0	0	NA	NA	NA	53	63	532	171	173	274	119	157	92	14	5	0.173	0.082	0.029
.	19.01.15-17.23.21-1-380609	448	96	96	20	0	16	598	86	86	0	0	NA	NA	NA	107	115	552	199	177	293	146	159	270	44	9	0.489	0.221	0.051
.	19.01.15-17.23.28-1-380625	93	3	3	1	0	0	515	2	2	0	0	NA	NA	NA	37	32	506	175	164	250	120	145	7	2	0	0.014	0.011	0
.	19.01.15-17.23.51-1-380650	329	86	86	20	0	18	574	77	77	0	0	NA	NA	NA	107	98	553	185	173	292	128	154	212	45	19	0.383	0.243	0.11
.	19.01.15-17.23.51-1-380651	298	19	19	2	0	1	586	18	18	0	0	NA	NA	NA	79	104	550	188	179	288	135	163	40	20	5	0.073	0.106	0.028
.	19.01.15-17.23.55-1-380653	410	101	101	21	0	16	590	90	90	0	0	NA	NA	NA	99	104	554	175	188	295	123	172	279	28	9	0.504	0.16	0.048
.	19.01.15-17.24.06-1-380654	36	1	1	0	0	0	0	0	0	0	0	NA	NA	NA	5	7	492	164	164	0	0	0	2	0	0	0.004	0	0
.	19.01.15-17.24.06-1-380655	89	5	5	1	0	1	528	3	3	0	0	NA	NA	NA	31	44	513	172	172	257	120	151	3	9	5	0.006	0.052	0.029
.	19.01.15-17.24.31-1-380678	91	4	4	1	0	1	518	2	2	0	0	NA	NA	NA	28	28	505	171	165	251	118	149	12	7	0	0.024	0.041	0
.	19.01.15-17.24.39-1-380686	146	8	8	3	0	3	540	6	6	0	0	NA	NA	NA	51	51	510	178	176	258	124	158	18	3	0	0.035	0.017	0
.	19.01.15-17.24.44-1-380689	35	1	1	0	0	0	0	0	0	0	0	NA	NA	NA	12	15	495	166	167	0	0	0	0	5	0	0	0.03	0
.	19.01.15-17.24.48-1-380693	237	10	10	2	0	2	550	9	9	0	0	NA	NA	NA	75	65	529	177	172	275	123	152	19	5	6	0.036	0.028	0.035
.	19.01.15-17.24.49-1-380695	120	10	10	4	0	4	526	9	9	0	0	NA	NA	NA	42	38	509	171	171	256	119	151	19	16	7	0.037	0.094	0.041
.	19.01.15-17.24.58-1-380696	40	1	1	0	0	0	0	0	0	0	0	NA	NA	NA	12	5	492	164	162	0	0	0	0	0	2	0	0	0.012
.	19.01.15-17.24.58-1-380697	237	20	20	7	0	6	555	17	17	0	0	NA	NA	NA	52	65	520	174	184	269	121	165	43	9	5	0.083	0.052	0.027
.	19.01.15-17.25.08-1-380698	299	41	41	10	0	5	571	37	37	0	0	NA	NA	NA	93	86	534	176	189	278	124	169	156	16	3	0.292	0.091	0.016
.	19.01.15-17.25.13-1-380703	235	35	35	8	0	5	547	32	32	0	0	NA	NA	NA	55	59	532	174	166	278	120	149	103	15	15	0.194	0.086	0.09
.	19.01.15-17.25.15-1-380704	786	118	118	38	0	32	680	111	111	0	0	NA	NA	NA	217	208	614	204	203	348	148	184	296	46	10	0.482	0.225	0.049
.	19.01.15-17.25.25-1-380720	174	11	11	3	0	1	532	10	10	0	0	NA	NA	NA	65	49	521	173	168	265	119	148	36	9	3	0.069	0.052	0.018
.	19.01.15-17.25.44-1-380738	271	48	48	10	0	8	569	43	43	0	0	NA	NA	NA	87	82	529	179	187	276	127	166	150	21	5	0.284	0.117	0.027
.	19.01.15-17.25.53-1-380747	114	8	8	0	0	0	526	7	7	0	0	NA	NA	NA	40	43	510	175	171	252	122	152	18	0	0	0.035	0	0
.	19.01.15-17.25.57-1-380748	212	26	26	9	0	7	536	24	24	0	0	NA	NA	NA	81	59	525	177	170	266	123	147	82	4	3	0.156	0.023	0.018
.	19.01.15-17.26.02-1-380749	33	1	1	0	0	0	0	0	0	0	0	NA	NA	NA	12	11	494	165	165	0	0	0	1	0	0	0.002	0	0
.	19.01.15-17.26.08-1-380750	350	93	93	24	0	19	573	88	88	0	0	NA	NA	NA	103	94	539	184	184	281	129	163	197	28	12	0.365	0.152	0.065
.	19.01.15-17.26.22-1-380773	266	32	32	14	0	10	564	28	28	0	0	NA	NA	NA	70	83	537	176	183	279	122	163	103	16	2	0.192	0.091	0.011
.	19.01.15-17.26.57-1-380792	33	1	1	1	0	1	0	0	0	0	0	NA	NA	NA	18	8	493	164	164	0	0	0	0	0	0	0	0	0
.	19.01.15-17.27.00-1-380793	145	12	12	4	0	4	528	11	11	0	0	NA	NA	NA	52	45	513	176	169	258	123	147	12	18	0	0.023	0.102	0
.	19.01.15-17.27.03-1-380794	245	11	11	1	0	0	548	10	10	0	0	NA	NA	NA	82	66	529	174	176	271	121	156	35	2	0	0.066	0.011	0
.	19.01.15-17.27.04-1-380795	118	6	6	3	0	2	509	5	5	0	0	NA	NA	NA	37	27	503	167	170	247	114	148	15	1	8	0.03	0.006	0.047
.	19.01.15-17.27.10-1-380799	565	68	68	21	0	13	610	62	62	0	0	NA	NA	NA	159	127	556	197	187	300	145	165	197	40	2	0.354	0.203	0.011
.	19.01.15-17.27.22-1-380800	509	120	120	35	0	28	597	106	106	0	0	NA	NA	NA	138	119	557	187	188	300	129	168	313	54	13	0.562	0.289	0.069
.	19.01.15-17.27.23-1-380816	61	3	3	0	0	0	513	2	2	0	0	NA	NA	NA	17	24	503	168	166	250	117	146	2	0	5	0.004	0	0.03
.	19.01.15-17.27.24-1-380817	62	2	2	0	0	0	508	1	1	0	0	NA	NA	NA	31	19	499	170	163	248	117	143	0	4	1	0	0.024	0.006
.	19.01.15-17.27.26-1-380818	153	9	9	1	0	1	520	7	7	0	0	NA	NA	NA	42	36	512	172	165	258	118	144	10	10	2	0.02	0.058	0.012
.	19.01.15-17.27.32-1-380822	32	1	1	0	0	0	0	0	0	0	0	NA	NA	NA	5	7	493	163	164	0	0	0	2	0	0	0.004	0	0
.	19.01.15-17.27.36-1-380826	281	21	21	5	0	4	560	17	17	0	0	NA	NA	NA	63	79	538	175	179	278	122	160	59	0	4	0.11	0	0.022
.	19.01.15-17.27.40-1-380831	401	86	86	19	0	15	575	85	85	0	0	NA	NA	NA	122	94	542	183	182	280	131	164	246	52	24	0.454	0.284	0.132
.	19.01.15-17.27.40-1-380832	117	9	9	0	0	0	514	7	7	0	0	NA	NA	NA	38	29	504	167	171	250	112	152	13	1	4	0.026	0.006	0.023
.	19.01.15-17.27.59-1-380848	83	5	5	1	0	1	510	3	3	0	0	NA	NA	NA	24	26	508	166	165	249	112	149	6	10	3	0.012	0.06	0.018
.	19.01.15-17.28.07-1-380850	295	120	120	39	0	31	570	115	115	0	0	NA	NA	NA	82	93	544	184	178	286	129	155	295	63	12	0.542	0.342	0.067
.	19.01.15-17.28.15-1-380854	142	11	11	4	0	4	539	10	10	0	0	NA	NA	NA	41	53	515	177	174	261	124	154	24	11	0	0.047	0.062	0
.	19.01.15-17.28.23-1-380872	115	20	20	4	0	4	514	13	13	0	0	NA	NA	NA	36	36	509	169	171	249	116	149	31	3	7	0.061	0.018	0.041
.	19.01.15-17.28.52-1-380889	60	2	2	0	0	0	504	1	1	0	0	NA	NA	NA	25	17	498	165	167	245	114	145	3	0	0	0.006	0	0
.	19.01.15-17.29.02-1-380891	62	2	2	1	0	1	515	1	1	0	0	NA	NA	NA	29	33	509	168	169	248	117	150	3	0	3	0.006	0	0.018
.	19.01.15-17.29.06-1-380892	202	21	21	8	0	6	545	17	17	0	0	NA	NA	NA	53	59	529	175	168	272	121	152	56	12	2	0.106	0.069	0.012
.	19.01.15-17.29.07-1-380893	264	70	70	19	0	16	544	64	64	0	0	NA	NA	NA	66	65	530	170	178	267	119	158	184	37	4	0.347	0.218	0.022
.	19.01.15-17.29.16-1-380897	60	4	4	0	0	0	506	3	3	0	0	NA	NA	NA	17	19	502	166	164	244	116	146	3	1	0	0.006	0.006	0
.	19.01.15-17.29.18-1-380898	116	7	7	3	0	2	524	6	6	0	0	NA	NA	NA	41	35	512	172	164	255	122	147	18	7	0	0.035	0.041	0
.	19.01.15-17.29.31-1-380917	525	57	57	15	0	13	630	52	52	0	0	NA	NA	NA	144	147	576	192	192	316	141	173	151	30	4	0.262	0.156	0.021
.	19.01.15-17.29.37-1-380924	330	43	43	12	0	11	577	39	39	0	0	NA	NA	NA	84	98	544	184	183	281	131	165	135	24	8	0.248	0.13	0.044
.	19.01.15-17.29.44-1-380933	336	63	63	19	0	15	588	56	56	0	0	NA	NA	NA	87	101	549	185	180	294	132	162	201	20	19	0.366	0.108	0.106
.	19.01.15-17.29.59-1-380942	348	96	96	22	0	19	571	90	90	0	0	NA	NA	NA	111	84	541	173	183	288	121	162	232	39	8	0.429	0.225	0.044
.	19.01.15-17.30.44-1-380983	382	60	60	13	0	11	568	54	54	0	0	NA	NA	NA	102	88	542	183	176	280	129	159	186	33	10	0.343	0.18	0.057
.	19.01.15-17.30.46-1-380985	142	6	6	1	0	0	527	5	5	0	0	NA	NA	NA	34	44	513	171	173	258	115	154	17	3	4	0.033	0.018	0.023
.	19.01.15-17.31.04-1-381010	88	3	3	2	0	2	515	2	2	0	0	NA	NA	NA	26	33	511	170	165	252	115	148	9	0	6	0.018	0	0.036
.	19.01.15-17.31.09-1-381031	344	67	67	21	0	16	600	61	61	0	0	NA	NA	NA	104	121	550	184	200	287	130	183	231	16	7	0.42	0.087	0.035
.	19.01.15-17.31.18-1-381035	181	20	20	1	0	1	528	18	18	0	0	NA	NA	NA	57	47	517	171	172	264	116	148	39	8	0	0.075	0.047	0
.	19.01.15-17.31.23-1-381036	58	3	3	1	0	1	503	1	1	0	0	NA	NA	NA	26	17	496	166	168	241	112	150	4	8	0	0.008	0.048	0
.	19.01.15-17.31.28-1-381053	150	6	6	2	0	2	529	5	5	0	0	NA	NA	NA	39	46	521	170	168	261	120	148	14	0	3	0.027	0	0.018
.	19.01.15-17.31.35-1-381060	404	67	67	15	0	8	605	62	62	0	0	NA	NA	NA	123	126	568	182	189	305	130	170	170	15	13	0.299	0.082	0.069
.	19.01.15-17.31.38-1-381064	171	18	18	4	0	4	536	17	17	0	0	NA	NA	NA	76	54	519	172	176	261	120	155	49	13	3	0.094	0.076	0.017
.	19.01.15-17.31.41-1-381068	243	12	12	4	0	3	566	9	9	0	0	NA	NA	NA	83	88	539	180	182	284	122	160	38	2	1	0.071	0.011	0.005
.	19.01.15-17.31.47-1-381075	231	21	21	7	0	6	542	19	19	0	0	NA	NA	NA	57	61	526	178	170	267	125	150	55	9	4	0.105	0.051	0.024
.	19.01.15-17.31.51-1-381083	211	17	17	7	0	6	539	15	15	0	0	NA	NA	NA	62	56	522	177	170	266	123	150	32	5	8	0.061	0.028	0.047
.	19.01.15-17.32.12-1-381087	121	12	12	4	0	4	514	9	9	0	0	NA	NA	NA	42	36	506	175	168	247	118	149	47	3	0	0.093	0.017	0
.	19.01.15-17.32.13-1-381088	285	23	23	9	0	5	561	20	20	0	0	NA	NA	NA	84	87	543	180	177	279	126	156	68	13	2	0.125	0.072	0.011
.	19.01.15-17.32.13-1-381089	322	118	118	29	0	26	587	109	109	0	0	NA	NA	NA	91	103	546	182	188	289	127	171	286	52	17	0.524	0.286	0.09
.	19.01.15-17.32.25-1-381109	69	3	3	1	0	1	511	1	1	0	0	NA	NA	NA	17	20	505	165	163	253	111	147	5	3	0	0.01	0.018	0
.	19.01.15-17.32.33-1-381114	450	75	75	17	0	12	604	69	69	0	0	NA	NA	NA	108	123	563	184	189	301	133	170	184	20	27	0.327	0.109	0.143
.	19.01.15-17.32.39-1-381122	587	139	139	35	0	29	652	132	132	0	0	NA	NA	NA	145	186	611	194	194	342	137	173	350	72	17	0.573	0.371	0.088
.	19.01.15-17.32.44-1-381125	117	8	8	3	0	2	539	7	7	0	0	NA	NA	NA	37	55	519	177	172	262	123	154	24	5	3	0.046	0.028	0.017
.	19.01.15-17.32.51-1-381130	216	31	31	5	0	2	549	27	27	0	0	NA	NA	NA	66	69	528	179	175	265	126	158	87	10	4	0.165	0.056	0.023
.	19.01.15-17.32.55-1-381131	246	40	40	9	0	6	551	38	38	0	0	NA	NA	NA	86	70	536	175	172	277	124	150	111	15	11	0.207	0.086	0.064
.	19.01.15-17.33.00-1-381133	32	1	1	0	0	0	0	0	0	0	0	NA	NA	NA	14	14	494	166	167	0	0	0	0	0	0	0	0	0
.	19.01.15-17.33.03-1-381134	146	11	11	2	0	2	548	9	9	0	0	NA	NA	NA	36	56	520	175	174	267	125	156	26	7	0	0.05	0.04	0
.	19.01.15-17.33.08-1-381136	233	13	13	3	0	1	567	12	12	0	0	NA	NA	NA	75	94	556	176	175	291	123	153	57	10	0	0.103	0.057	0
.	19.01.15-17.33.46-1-381168	32	1	1	0	0	0	0	0	0	0	0	NA	NA	NA	7	8	489	167	165	0	0	0	0	0	0	0	0	0
.	19.01.15-17.33.48-1-381175	521	73	73	25	0	19	637	65	65	0	0	NA	NA	NA	147	152	574	193	198	318	139	180	198	32	6	0.345	0.166	0.03
.	19.01.15-17.33.49-1-381176	94	4	4	2	0	2	513	2	2	0	0	NA	NA	NA	35	31	510	168	166	249	115	149	4	7	0	0.008	0.042	0
.	19.01.15-17.34.08-1-381183	244	29	29	8	0	5	548	24	24	0	0	NA	NA	NA	57	67	532	171	177	273	116	159	52	19	2	0.098	0.111	0.011
.	19.01.15-17.34.11-1-381187	369	126	126	33	0	26	582	117	117	0	0	NA	NA	NA	88	103	544	187	185	284	134	164	339	49	5	0.623	0.262	0.027
.	19.01.15-17.34.16-1-381188	114	10	10	1	0	1	527	8	8	0	0	NA	NA	NA	37	37	510	168	172	258	114	155	7	8	10	0.014	0.048	0.058
.	19.01.15-17.34.33-1-381209	212	27	27	8	0	7	556	23	23	0	0	NA	NA	NA	60	72	532	180	173	274	127	155	69	12	10	0.13	0.067	0.058
.	19.01.15-17.34.35-1-381213	123	10	10	2	0	2	524	8	8	0	0	NA	NA	NA	39	39	515	173	164	255	123	146	29	2	0	0.056	0.012	0
.	19.01.15-17.34.39-1-381218	331	75	75	19	0	14	576	70	70	0	0	NA	NA	NA	95	89	540	185	177	284	130	162	201	25	2	0.372	0.135	0.011
.	19.01.15-17.34.45-1-381220	448	116	116	33	0	25	600	109	109	0	0	NA	NA	NA	103	120	566	184	183	305	129	166	322	39	21	0.569	0.212	0.115
.	19.01.15-17.34.54-1-381225	460	72	72	27	0	15	608	65	65	0	0	NA	NA	NA	112	127	565	195	180	305	141	162	211	32	4	0.373	0.164	0.022
.	19.01.15-17.34.57-1-381226	124	13	13	4	0	2	521	10	10	0	0	NA	NA	NA	37	37	512	169	169	256	118	147	27	8	1	0.053	0.047	0.006
.	19.01.15-17.35.18-1-381231	127	13	13	5	0	4	529	12	12	0	0	NA	NA	NA	35	41	514	171	169	257	119	153	38	4	0	0.074	0.023	0
.	19.01.15-17.35.33-1-381251	119	5	5	1	0	1	514	4	4	0	0	NA	NA	NA	28	26	504	170	165	253	116	145	12	0	0	0.024	0	0
.	19.01.15-17.35.36-1-381256	439	58	58	23	0	18	589	55	55	0	0	NA	NA	NA	140	110	558	186	179	299	129	161	177	25	9	0.317	0.134	0.05
.	19.01.15-17.35.55-1-381274	211	32	32	9	0	6	530	26	26	0	0	NA	NA	NA	53	49	519	168	175	262	114	154	88	23	0	0.17	0.137	0
.	19.01.15-17.35.59-1-381275	201	15	15	3	0	3	552	10	10	0	0	NA	NA	NA	49	64	521	175	181	267	123	162	25	7	4	0.048	0.04	0.022
.	19.01.15-17.36.16-1-381279	294	50	50	17	0	14	564	45	45	0	0	NA	NA	NA	81	84	539	176	182	279	122	163	139	26	8	0.258	0.148	0.044
.	19.01.15-17.36.40-1-381311	62	3	3	1	0	1	499	1	1	0	0	NA	NA	NA	20	14	497	167	163	244	114	141	8	0	0	0.016	0	0
.	19.01.15-17.36.49-1-381320	36	1	1	0	0	0	0	0	0	0	0	NA	NA	NA	18	6	492	164	163	0	0	0	0	1	0	0	0.006	0
.	19.01.15-17.36.51-1-381321	342	36	36	12	0	9	590	34	34	0	0	NA	NA	NA	101	102	548	182	185	294	130	166	90	16	6	0.164	0.088	0.032
.	19.01.15-17.36.55-1-381322	34	1	1	0	0	0	0	0	0	0	0	NA	NA	NA	12	10	494	165	164	0	0	0	0	0	1	0	0	0.006
.	19.01.15-17.36.57-1-381323	70	6	6	0	0	0	505	4	4	0	0	NA	NA	NA	33	16	497	165	167	243	112	150	4	6	0	0.008	0.036	0
.	19.01.15-17.37.12-1-381327	57	2	2	0	0	0	0	1	1	0	0	NA	NA	NA	21	14	493	165	169	0	0	0	1	4	0	0.002	0.024	0
.	19.01.15-17.37.12-1-381328	90	5	5	4	0	3	503	4	4	0	0	NA	NA	NA	29	25	501	170	167	245	113	145	13	0	3	0.026	0	0.018
.	19.01.15-17.37.13-1-381329	60	2	2	0	0	0	500	1	1	0	0	NA	NA	NA	28	11	496	165	163	244	111	145	3	0	6	0.006	0	0.037
.	19.01.15-17.37.16-1-381330	32	1	1	0	0	0	0	0	0	0	0	NA	NA	NA	10	8	492	165	164	0	0	0	0	0	0	0	0	0
.	19.01.15-17.37.18-1-381331	29	1	1	0	0	0	0	0	0	0	0	NA	NA	NA	14	7	491	166	163	0	0	0	0	0	0	0	0	0
.	19.01.15-17.37.19-1-381332	35	1	1	1	0	1	0	0	0	0	0	NA	NA	NA	17	12	497	165	163	0	0	0	0	0	0	0	0	0
.	19.01.15-17.37.21-1-381333	57	2	2	1	0	1	514	1	1	0	0	NA	NA	NA	23	28	506	169	166	249	117	148	3	5	0	0.006	0.03	0
.	19.01.15-17.37.21-1-381334	30	1	1	1	0	1	0	0	0	0	0	NA	NA	NA	12	5	490	166	162	0	0	0	2	0	0	0.004	0	0
.	19.01.15-17.37.23-1-381350	197	28	28	7	0	4	547	24	24	0	0	NA	NA	NA	75	66	530	177	172	273	123	151	61	20	8	0.115	0.113	0.047
.	19.01.15-17.37.24-1-381351	148	12	12	1	0	1	527	9	9	0	0	NA	NA	NA	48	49	521	172	169	262	117	148	28	2	4	0.054	0.012	0.024
.	19.01.15-17.37.27-1-381352	34	1	1	0	0	0	0	0	0	0	0	NA	NA	NA	11	11	492	165	167	0	0	0	3	0	0	0.006	0	0
.	19.01.15-17.37.28-1-381353	466	88	88	25	0	18	610	80	80	0	0	NA	NA	NA	121	134	569	191	187	307	135	168	256	56	7	0.45	0.293	0.037
.	19.01.15-17.37.31-1-381356	142	8	8	2	0	2	528	6	6	0	0	NA	NA	NA	47	40	510	173	170	257	120	151	13	8	4	0.025	0.046	0.024
.	19.01.15-17.37.34-1-381359	175	19	19	5	0	4	539	17	17	0	0	NA	NA	NA	67	60	524	178	171	268	123	148	37	15	4	0.071	0.084	0.023
.	19.01.15-17.37.37-1-381364	32	1	1	0	0	0	0	0	0	0	0	NA	NA	NA	8	10	493	165	165	0	0	0	0	0	0	0	0	0
.	19.01.15-17.37.39-1-381367	32	1	1	0	0	0	0	0	0	0	0	NA	NA	NA	15	8	491	165	165	0	0	0	2	0	0	0.004	0	0
.	19.01.15-17.37.41-1-381371	149	9	9	7	0	6	524	8	8	0	0	NA	NA	NA	45	37	510	168	172	255	117	152	25	9	1	0.049	0.054	0.006
.	19.01.15-17.37.42-1-381372	61	3	3	0	0	0	513	2	2	0	0	NA	NA	NA	24	28	503	170	168	246	118	149	3	7	0	0.006	0.041	0
.	19.01.15-17.37.48-1-381376	123	5	5	0	0	0	524	4	4	0	0	NA	NA	NA	34	41	513	167	174	257	113	154	5	10	2	0.01	0.06	0.011
.	19.01.15-17.37.50-1-381382	214	54	54	13	0	9	557	48	48	0	0	NA	NA	NA	59	81	530	183	181	267	129	161	164	10	17	0.309	0.055	0.094
.	19.01.15-17.37.52-1-381383	419	98	98	30	0	22	605	86	86	0	0	NA	NA	NA	122	123	558	196	182	303	141	161	278	23	23	0.498	0.117	0.126
.	19.01.15-17.37.56-1-381388	120	9	9	3	0	2	523	8	8	0	0	NA	NA	NA	38	33	511	170	165	255	119	149	28	9	7	0.055	0.053	0.042
.	19.01.15-17.38.04-1-381389	62	3	3	1	0	1	503	2	2	0	0	NA	NA	NA	28	17	501	166	163	248	114	141	11	4	0	0.022	0.024	0
.	19.01.15-17.38.04-1-381391	64	3	3	0	0	0	450	2	2	0	0	NA	NA	NA	14	16	499	166	164	220	103	127	1	8	0	0.002	0.048	0
.	19.01.15-17.38.05-1-381392	241	15	15	3	0	2	577	13	13	0	0	NA	NA	NA	89	104	557	182	178	294	122	161	24	9	8	0.043	0.049	0.045
.	19.01.15-17.38.06-1-381393	60	3	3	1	0	0	510	2	2	0	0	NA	NA	NA	23	22	494	173	168	241	118	151	5	3	0	0.01	0.017	0
.	19.01.15-17.38.19-1-381399	229	14	14	3	0	2	563	13	13	0	0	NA	NA	NA	76	84	540	179	178	283	125	155	43	8	0	0.08	0.045	0
.	19.01.15-17.38.20-1-381400	61	2	2	1	0	1	505	1	1	0	0	NA	NA	NA	21	21	501	168	165	244	117	144	3	0	0	0.006	0	0
.	19.01.15-17.38.20-1-381401	92	6	6	1	0	1	513	5	5	0	0	NA	NA	NA	31	30	505	165	173	247	114	152	11	0	4	0.022	0	0.023
.	19.01.15-17.38.25-1-381417	35	1	1	0	0	0	0	0	0	0	0	NA	NA	NA	9	10	495	163	165	0	0	0	2	0	0	0.004	0	0
.	19.01.15-17.38.26-1-381418	37	1	1	1	0	1	0	0	0	0	0	NA	NA	NA	15	4	489	165	163	0	0	0	6	0	0	0.012	0	0
.	19.01.15-17.38.29-1-381419	63	3	3	0	0	0	511	2	2	0	0	NA	NA	NA	27	26	505	169	165	251	114	146	0	0	5	0	0	0.03
.	19.01.15-17.38.31-1-381422	342	106	106	35	0	24	581	100	100	0	0	NA	NA	NA	91	109	553	183	186	288	128	165	286	68	8	0.517	0.372	0.043
.	19.01.15-17.38.39-1-381431	349	70	70	14	0	13	578	66	66	0	0	NA	NA	NA	103	93	546	185	175	289	132	157	214	33	3	0.392	0.178	0.017
.	19.01.15-17.38.42-1-381434	184	10	10	6	0	4	541	9	9	0	0	NA	NA	NA	52	53	523	174	169	269	120	152	31	13	3	0.059	0.075	0.018
.	19.01.15-17.38.48-1-381438	179	14	14	5	0	5	535	12	12	0	0	NA	NA	NA	39	50	516	177	170	262	123	150	23	6	3	0.045	0.034	0.018
.	19.01.15-17.39.03-1-381441	121	5	5	3	0	3	519	4	4	0	0	NA	NA	NA	32	29	507	168	167	254	116	149	19	2	0	0.037	0.012	0
.	19.01.15-17.39.34-1-381466	431	126	126	35	0	30	615	112	112	0	0	NA	NA	NA	115	136	567	195	187	304	143	168	355	39	32	0.626	0.2	0.171
.	19.01.15-17.39.35-1-381468	118	14	14	5	0	5	512	13	13	0	0	NA	NA	NA	39	29	506	168	168	247	114	151	25	6	8	0.049	0.036	0.048
.	19.01.15-17.39.40-1-381474	141	20	20	5	0	3	537	19	19	0	0	NA	NA	NA	40	56	521	177	171	262	125	150	43	15	3	0.083	0.085	0.018
.	19.01.15-17.40.11-1-381496	32	1	1	0	0	0	0	0	0	0	0	NA	NA	NA	8	5	492	164	162	0	0	0	0	0	0	0	0	0
.	19.01.15-17.40.13-1-381497	125	10	10	2	0	2	515	8	8	0	0	NA	NA	NA	51	45	513	177	168	250	122	143	16	6	1	0.031	0.034	0.006
.	19.01.15-17.40.14-1-381498	33	1	1	0	0	0	0	0	0	0	0	NA	NA	NA	9	8	493	165	163	0	0	0	3	0	0	0.006	0	0
.	19.01.15-17.40.17-1-381499	335	31	31	7	0	6	580	27	27	0	0	NA	NA	NA	98	104	557	185	175	294	132	154	90	9	7	0.162	0.049	0.04
.	19.01.15-17.40.20-1-381504	32	1	1	1	0	1	0	0	0	0	0	NA	NA	NA	8	7	494	164	162	0	0	0	0	0	0	0	0	0
.	19.01.15-17.40.30-1-381521	208	31	31	7	0	5	545	30	30	0	0	NA	NA	NA	52	65	532	172	174	270	120	155	102	10	9	0.192	0.058	0.052
.	19.01.15-17.40.41-1-381534	178	15	15	2	0	2	541	12	12	0	0	NA	NA	NA	53	56	524	171	174	265	119	157	34	10	3	0.065	0.058	0.017
.	19.01.15-17.40.44-1-381535	30	1	1	0	0	0	0	0	0	0	0	NA	NA	NA	10	9	492	163	167	0	0	0	0	0	0	0	0	0
.	19.01.15-17.40.45-1-381536	151	25	25	4	0	3	531	21	21	0	0	NA	NA	NA	45	45	511	177	170	257	122	152	46	30	0	0.09	0.169	0
.	19.01.15-17.40.46-1-381539	185	8	8	4	0	3	548	5	5	0	0	NA	NA	NA	65	68	527	179	175	268	124	156	19	4	0	0.036	0.022	0
.	19.01.15-17.41.05-1-381542	241	73	73	18	0	16	542	64	64	0	0	NA	NA	NA	85	59	526	175	171	268	124	150	158	34	19	0.3	0.194	0.111
.	19.01.15-17.41.05-1-381543	120	6	6	0	0	0	526	4	4	0	0	NA	NA	NA	49	47	515	170	175	257	114	155	18	3	0	0.035	0.018	0
.	19.01.15-17.41.07-1-381544	322	90	90	25	0	16	575	84	84	0	0	NA	NA	NA	108	96	550	181	178	292	124	159	223	33	10	0.405	0.182	0.056
.	19.01.15-17.41.13-1-381548	124	6	6	2	0	2	531	5	5	0	0	NA	NA	NA	35	50	518	173	172	261	119	151	25	7	0	0.048	0.04	0
.	19.01.15-17.41.21-1-381549	534	79	79	24	0	19	623	74	74	0	0	NA	NA	NA	157	150	589	192	182	325	135	163	217	50	0	0.368	0.26	0
.	19.01.15-17.41.22-1-381550	33	1	1	0	0	0	0	0	0	0	0	NA	NA	NA	7	8	493	165	163	0	0	0	0	0	2	0	0	0.012
.	19.01.15-17.41.25-1-381567	62	3	3	1	0	1	497	2	2	0	0	NA	NA	NA	19	18	496	166	169	237	110	150	3	0	0	0.006	0	0
.	19.01.15-17.41.28-1-381568	35	1	1	0	0	0	0	0	0	0	0	NA	NA	NA	9	15	498	165	165	0	0	0	0	0	0	0	0	0
.	19.01.15-17.41.35-1-381575	122	14	14	4	0	3	521	13	13	0	0	NA	NA	NA	40	32	505	170	170	254	115	152	35	7	0	0.069	0.041	0
.	19.01.15-17.41.37-1-381579	113	7	7	2	0	2	526	6	6	0	0	NA	NA	NA	35	43	515	171	170	259	117	150	19	6	0	0.037	0.035	0
.	19.01.15-17.41.44-1-381583	30	1	1	0	0	0	0	0	0	0	0	NA	NA	NA	9	9	494	165	163	0	0	0	0	0	0	0	0	0
.	19.01.15-17.41.48-1-381588	94	9	9	3	0	3	516	7	7	0	0	NA	NA	NA	32	30	500	175	168	246	122	148	38	0	1	0.076	0	0.006
.	19.01.15-17.41.51-1-381590	123	18	18	6	0	5	511	15	15	0	0	NA	NA	NA	49	36	505	174	170	244	117	150	42	12	6	0.083	0.069	0.035
.	19.01.15-17.41.58-1-381599	321	62	62	15	0	11	585	59	59	0	0	NA	NA	NA	96	99	543	186	183	288	134	163	161	28	24	0.297	0.151	0.131
.	19.01.15-17.42.01-1-381600	32	1	1	0	0	0	0	0	0	0	0	NA	NA	NA	5	7	492	164	164	0	0	0	2	0	0	0.004	0	0
.	19.01.15-17.42.03-1-381601	96	3	3	2	0	1	512	2	2	0	0	NA	NA	NA	30	30	505	171	167	250	119	143	6	2	3	0.012	0.012	0.018
.	19.01.15-17.42.08-1-381602	97	4	4	1	0	0	519	3	3	0	0	NA	NA	NA	29	37	511	173	166	256	116	147	10	0	0	0.02	0	0
.	19.01.15-17.42.17-1-381606	505	110	110	35	0	26	628	103	103	0	0	NA	NA	NA	140	148	573	198	190	316	142	170	319	67	8	0.557	0.338	0.042
.	19.01.15-17.42.20-1-381611	488	96	96	34	0	24	616	85	85	0	0	NA	NA	NA	129	132	553	196	196	296	142	178	305	48	5	0.552	0.245	0.026
.	19.01.15-17.42.27-1-381627	85	3	3	0	0	0	526	2	2	0	0	NA	NA	NA	34	41	511	174	169	254	120	152	10	6	0	0.02	0.034	0
.	19.01.15-17.42.38-1-381637	358	92	92	14	0	12	575	86	86	0	0	NA	NA	NA	100	98	554	175	182	288	124	163	234	28	10	0.422	0.16	0.055
.	19.01.15-17.42.42-1-381642	29	1	1	0	0	0	0	0	0	0	0	NA	NA	NA	6	9	496	163	163	0	0	0	2	0	0	0.004	0	0
.	19.01.15-17.42.42-1-381643	32	1	1	0	0	0	0	0	0	0	0	NA	NA	NA	9	13	496	165	165	0	0	0	0	0	0	0	0	0
.	19.01.15-17.42.44-1-381644	179	17	17	3	0	2	545	15	15	0	0	NA	NA	NA	49	66	535	171	173	275	116	154	50	10	3	0.093	0.058	0.017
.	19.01.15-17.42.44-1-381645	176	18	18	9	0	9	534	16	16	0	0	NA	NA	NA	57	57	526	173	171	269	117	148	35	31	8	0.067	0.179	0.047
.	19.01.15-17.43.08-1-381651	328	45	45	9	0	7	584	41	41	0	0	NA	NA	NA	100	110	557	179	187	294	124	166	125	12	2	0.224	0.067	0.011
.	19.01.15-17.43.14-1-381655	696	105	105	32	0	25	663	94	94	0	0	NA	NA	NA	185	177	582	204	204	326	151	186	283	54	21	0.486	0.265	0.103
.	19.01.15-17.43.15-1-381656	322	101	101	31	0	21	579	93	93	0	0	NA	NA	NA	87	98	539	185	187	280	129	170	244	66	36	0.453	0.357	0.193
.	19.01.15-17.43.16-1-381657	93	13	13	5	0	5	516	11	11	0	0	NA	NA	NA	37	31	502	173	169	246	120	150	36	6	2	0.072	0.035	0.012
.	19.01.15-17.43.36-1-381681	657	60	60	16	0	14	684	57	57	0	0	NA	NA	NA	173	206	606	209	204	342	155	187	173	33	13	0.285	0.158	0.064
.	19.01.15-17.43.48-1-381690	34	1	1	1	0	1	0	0	0	0	0	NA	NA	NA	20	9	494	165	163	0	0	0	2	0	0	0.004	0	0
.	19.01.15-17.43.50-1-381691	313	30	30	5	0	5	577	26	26	0	0	NA	NA	NA	86	95	546	176	186	289	123	165	135	9	4	0.247	0.051	0.022
.	19.01.15-17.44.18-1-381704	356	46	46	13	0	12	592	43	43	0	0	NA	NA	NA	99	98	546	185	180	291	136	165	98	13	4	0.179	0.07	0.022
.	19.01.15-17.44.21-1-381706	121	10	10	2	0	1	516	8	8	0	0	NA	NA	NA	43	32	503	173	169	248	116	152	23	8	0	0.046	0.046	0
.	19.01.15-17.44.23-1-381722	296	19	19	6	0	4	570	18	18	0	0	NA	NA	NA	82	91	542	181	181	284	126	160	45	20	2	0.083	0.11	0.011
.	19.01.15-17.44.37-1-381731	483	98	98	24	0	17	616	87	87	0	0	NA	NA	NA	148	131	565	182	197	308	130	178	226	50	11	0.4	0.275	0.056
.	19.01.15-17.44.44-1-381736	536	104	104	35	0	25	619	98	98	0	0	NA	NA	NA	142	147	578	192	190	313	136	170	274	39	6	0.474	0.203	0.032
.	19.01.15-17.44.45-1-381738	35	1	1	0	0	0	0	0	0	0	0	NA	NA	NA	11	7	493	163	164	0	0	0	0	0	4	0	0	0.024
.	19.01.15-17.44.47-1-381741	238	25	25	5	0	4	549	22	22	0	0	NA	NA	NA	58	63	528	173	175	272	119	158	57	12	5	0.108	0.069	0.029
.	19.01.15-17.45.00-1-381743	95	12	12	4	0	3	522	10	10	0	0	NA	NA	NA	36	41	509	168	177	253	112	157	3	12	10	0.006	0.071	0.056
.	19.01.15-17.45.13-1-381748	157	11	11	5	0	3	532	9	9	0	0	NA	NA	NA	53	52	516	173	176	260	119	153	36	6	2	0.07	0.035	0.011
.	19.01.15-17.45.21-1-381749	121	9	9	0	0	0	521	8	8	0	0	NA	NA	NA	42	31	502	172	170	250	118	153	18	7	0	0.036	0.041	0
.	19.01.15-17.45.23-1-381765	416	61	61	16	0	12	601	55	55	0	0	NA	NA	NA	105	116	558	191	180	302	136	163	148	40	5	0.265	0.209	0.028
.	19.01.15-17.45.24-1-381766	38	1	1	0	0	0	0	0	0	0	0	NA	NA	NA	8	7	493	164	163	0	0	0	0	0	2	0	0	0.012
.	19.01.15-17.45.26-1-381767	319	88	88	25	0	16	574	82	82	0	0	NA	NA	NA	101	101	554	176	184	287	121	166	208	61	7	0.375	0.347	0.038
.	19.01.15-17.45.32-1-381771	33	1	1	0	0	0	0	0	0	0	0	NA	NA	NA	9	7	493	164	163	0	0	0	3	0	0	0.006	0	0
.	19.01.15-17.45.32-1-381773	518	43	43	7	0	3	619	40	40	0	0	NA	NA	NA	156	154	580	200	187	311	142	166	109	15	7	0.188	0.075	0.037
.	19.01.15-17.45.40-1-381783	89	3	3	0	0	0	518	2	2	0	0	NA	NA	NA	38	38	511	168	172	254	114	150	13	0	0	0.025	0	0
.	19.01.15-17.45.50-1-381788	146	17	17	2	0	2	536	14	14	0	0	NA	NA	NA	46	42	517	174	164	266	122	148	21	12	0	0.041	0.069	0
.	19.01.15-17.45.53-1-381789	207	12	12	2	0	2	541	11	11	0	0	NA	NA	NA	75	64	521	179	177	263	123	155	23	8	6	0.044	0.045	0.034
.	19.01.15-17.46.01-1-381798	274	74	74	21	0	12	571	66	66	0	0	NA	NA	NA	72	84	536	185	176	280	132	159	213	37	10	0.397	0.2	0.057
.	19.01.15-17.46.24-1-381821	121	7	7	2	0	2	519	5	5	0	0	NA	NA	NA	38	29	505	168	169	252	114	153	18	8	0	0.036	0.048	0
.	19.01.15-17.46.29-1-381823	89	3	3	3	0	3	513	2	2	0	0	NA	NA	NA	25	35	510	169	169	252	112	149	1	0	3	0.002	0	0.018
.	19.01.15-17.46.43-1-381836	82	3	3	1	0	1	517	1	1	0	0	NA	NA	NA	32	26	501	167	171	248	114	155	4	2	0	0.008	0.012	0
.	19.01.15-17.46.54-1-381842	434	89	89	25	0	19	604	80	80	0	0	NA	NA	NA	123	127	562	190	188	302	134	168	242	29	19	0.431	0.153	0.101
.	19.01.15-17.47.00-1-381843	153	16	16	1	0	1	534	15	15	0	0	NA	NA	NA	58	55	520	170	178	259	117	158	29	11	5	0.056	0.065	0.028
.	19.01.15-17.47.06-1-381844	374	64	64	19	0	14	592	60	60	0	0	NA	NA	NA	99	110	562	180	181	303	129	160	191	45	7	0.34	0.25	0.039
.	19.01.15-17.47.09-1-381845	273	26	26	4	0	4	554	23	23	0	0	NA	NA	NA	75	73	528	178	180	272	122	160	87	8	2	0.165	0.045	0.011
.	19.01.15-17.47.10-1-381849	316	83	83	23	0	18	559	75	75	0	0	NA	NA	NA	87	76	532	177	180	275	123	161	236	44	21	0.444	0.249	0.117
.	19.01.15-17.47.32-1-381868	184	23	23	2	0	1	537	19	19	0	0	NA	NA	NA	64	56	523	173	173	263	119	155	55	2	2	0.105	0.012	0.012
.	19.01.15-17.47.45-1-381879	94	4	4	0	0	0	516	2	2	0	0	NA	NA	NA	25	32	511	166	168	256	113	147	13	3	0	0.025	0.018	0
.	19.01.15-17.47.50-1-381884	91	7	7	3	0	2	520	6	6	0	0	NA	NA	NA	35	41	511	173	170	252	118	150	16	10	4	0.031	0.058	0.024
.	19.01.15-17.47.54-1-381889	32	1	1	0	0	0	0	0	0	0	0	NA	NA	NA	7	5	493	163	162	0	0	0	1	0	0	0.002	0	0
.	19.01.15-17.47.57-1-381890	441	100	100	33	0	23	594	93	93	0	0	NA	NA	NA	134	123	557	189	190	297	132	165	256	64	15	0.46	0.339	0.079
.	19.01.15-17.48.02-1-381895	326	128	128	27	0	22	563	121	121	0	0	NA	NA	NA	90	83	534	182	180	275	125	163	265	75	11	0.496	0.412	0.061
.	19.01.15-17.48.12-1-381900	59	2	2	1	0	1	513	1	1	0	0	NA	NA	NA	18	27	503	168	169	250	115	148	0	0	8	0	0	0.047
.	19.01.15-17.48.20-1-381903	117	14	14	4	0	2	527	12	12	0	0	NA	NA	NA	41	41	514	170	170	256	119	152	31	16	3	0.06	0.094	0.018
.	19.01.15-17.48.27-1-381919	434	91	91	32	0	22	610	86	86	0	0	NA	NA	NA	120	124	569	185	183	313	131	166	239	57	8	0.42	0.308	0.044
.	19.01.15-17.48.30-1-381921	35	1	1	1	0	1	0	0	0	0	0	NA	NA	NA	6	10	498	163	162	0	0	0	0	0	1	0	0	0.006
.	19.01.15-17.48.36-1-381928	90	4	4	0	0	0	524	2	2	0	0	NA	NA	NA	28	40	515	168	170	254	117	153	8	0	5	0.016	0	0.029
.	19.01.15-17.48.59-1-381939	124	6	6	3	0	3	521	5	5	0	0	NA	NA	NA	36	34	511	170	166	257	118	146	24	3	0	0.047	0.018	0
.	19.01.15-17.49.01-1-381940	118	9	9	3	0	3	520	7	7	0	0	NA	NA	NA	34	36	510	172	167	254	119	147	11	11	0	0.022	0.064	0
.	19.01.15-17.49.01-1-381941	148	5	5	2	0	2	532	4	4	0	0	NA	NA	NA	37	40	512	170	171	258	120	154	8	6	3	0.016	0.035	0.018
.	19.01.15-17.49.15-1-381945	349	92	92	23	0	14	573	81	81	0	0	NA	NA	NA	97	85	530	180	188	279	126	168	246	33	13	0.464	0.183	0.069
.	19.01.15-17.49.18-1-381946	446	56	56	21	0	17	604	53	53	0	0	NA	NA	NA	118	127	555	192	193	295	135	174	146	31	6	0.263	0.161	0.031
.	19.01.15-17.49.19-1-381948	154	15	15	5	0	3	526	12	12	0	0	NA	NA	NA	51	43	514	172	170	257	118	151	47	6	7	0.091	0.035	0.041
.	19.01.15-17.49.20-1-381949	151	15	15	1	0	1	528	14	14	0	0	NA	NA	NA	28	36	511	169	169	260	116	152	27	5	2	0.053	0.03	0.012
.	19.01.15-17.49.22-1-381950	286	36	36	7	0	6	560	33	33	0	0	NA	NA	NA	67	76	536	176	177	281	123	156	106	19	4	0.198	0.108	0.023
.	19.01.15-17.49.46-1-381979	119	8	8	2	0	2	517	6	6	0	0	NA	NA	NA	29	31	511	166	167	256	113	148	11	2	11	0.022	0.012	0.066
.	19.01.15-17.49.51-1-381984	414	59	59	18	0	12	598	56	56	0	0	NA	NA	NA	116	110	541	194	188	287	140	171	161	39	11	0.298	0.201	0.059
.	19.01.15-17.50.07-1-381997	177	15	15	5	0	3	535	12	12	0	0	NA	NA	NA	52	51	518	171	175	263	115	157	36	3	5	0.069	0.018	0.029
.	19.01.15-17.50.07-1-381998	151	10	10	2	0	2	516	6	6	0	0	NA	NA	NA	52	35	510	170	168	253	115	148	18	0	6	0.035	0	0.036
.	19.01.15-17.50.16-1-382003	34	1	1	0	0	0	0	0	0	0	0	NA	NA	NA	10	7	493	164	163	0	0	0	0	6	0	0	0.037	0
.	19.01.15-17.50.19-1-382008	238	28	28	5	0	4	555	24	24	0	0	NA	NA	NA	65	70	529	178	176	270	125	160	65	6	2	0.123	0.034	0.011
.	19.01.15-17.50.26-1-382024	90	8	8	2	0	2	524	6	6	0	0	NA	NA	NA	32	36	503	173	173	251	118	155	18	0	0	0.036	0	0
.	19.01.15-17.50.27-1-382025	59	2	2	0	0	0	99	1	1	0	0	NA	NA	NA	9	12	494	164	167	50	20	29	3	0	0	0.006	0	0
.	19.01.15-17.50.34-1-382031	494	106	106	39	0	26	617	99	99	0	0	NA	NA	NA	127	138	569	199	183	310	145	162	282	60	29	0.496	0.302	0.158
.	19.01.15-17.50.35-1-382034	115	11	11	3	0	2	510	9	9	0	0	NA	NA	NA	31	26	500	170	169	246	116	148	23	8	0	0.046	0.047	0
.	19.01.15-17.50.40-1-382041	201	30	30	8	0	6	546	27	27	0	0	NA	NA	NA	65	60	520	179	174	264	126	156	119	3	11	0.229	0.017	0.063
.	19.01.15-17.50.41-1-382042	353	83	83	26	0	21	575	77	77	0	0	NA	NA	NA	92	93	541	186	179	284	132	159	221	36	28	0.409	0.194	0.156
.	19.01.15-17.50.44-1-382043	95	5	5	1	0	1	520	4	4	0	0	NA	NA	NA	21	32	505	169	171	250	115	155	8	2	0	0.016	0.012	0
.	19.01.15-17.50.59-1-382048	413	57	57	10	0	8	605	50	50	0	0	NA	NA	NA	123	122	558	190	187	301	137	167	164	35	8	0.294	0.184	0.043
.	19.01.15-17.51.00-1-382049	231	34	34	6	0	5	547	28	28	0	0	NA	NA	NA	58	58	523	174	174	269	122	156	93	14	5	0.178	0.08	0.029
.	19.01.15-17.51.01-1-382050	430	54	54	7	0	5	601	50	50	0	0	NA	NA	NA	129	129	570	187	185	308	129	164	132	22	11	0.232	0.118	0.059
.	19.01.15-17.51.03-1-382051	243	80	80	20	0	14	558	76	76	0	0	NA	NA	NA	71	80	534	179	180	274	126	158	202	40	18	0.378	0.223	0.1
.	19.01.15-17.51.13-1-382055	298	31	31	12	0	9	569	26	26	0	0	NA	NA	NA	76	82	539	176	180	287	121	161	88	30	9	0.163	0.17	0.05
.	19.01.15-17.51.53-1-382089	471	99	99	27	0	22	617	94	94	0	0	NA	NA	NA	144	138	570	187	194	311	135	171	232	28	29	0.407	0.15	0.149
.	19.01.15-17.52.14-1-382101	295	82	82	15	0	10	559	72	72	0	0	NA	NA	NA	80	75	533	174	181	275	121	163	225	21	8	0.422	0.121	0.044
.	19.01.15-17.52.46-1-382136	33	1	1	1	0	1	0	0	0	0	0	NA	NA	NA	5	6	493	164	162	0	0	0	0	0	0	0	0	0
.	19.01.15-17.52.48-1-382138	119	9	9	2	0	1	515	7	7	0	0	NA	NA	NA	33	29	506	169	167	250	117	148	18	1	0	0.036	0.006	0
.	19.01.15-17.53.01-1-382140	144	7	7	2	0	1	536	6	6	0	0	NA	NA	NA	43	46	514	175	170	263	119	154	6	16	2	0.012	0.091	0.012
.	19.01.15-17.53.08-1-382142	499	105	105	38	0	29	620	92	92	0	0	NA	NA	NA	142	144	578	191	188	315	136	169	291	47	17	0.503	0.246	0.09
.	19.01.15-17.53.09-1-382143	118	9	9	5	0	4	529	8	8	0	0	NA	NA	NA	47	54	518	177	172	259	119	151	16	11	10	0.031	0.062	0.058
.	19.01.15-17.53.14-1-382147	208	28	28	8	0	6	538	25	25	0	0	NA	NA	NA	54	57	522	179	169	265	124	149	66	14	5	0.126	0.078	0.03
.	19.01.15-17.53.20-1-382148	318	94	94	25	0	18	582	90	90	0	0	NA	NA	NA	92	95	546	181	181	290	128	164	216	73	13	0.396	0.403	0.072
.	19.01.15-17.53.23-1-382164	177	19	19	6	0	6	533	15	15	0	0	NA	NA	NA	62	46	520	170	169	263	117	153	55	7	1	0.106	0.041	0.006
.	19.01.15-17.53.26-1-382165	66	4	4	1	0	1	456	2	2	0	0	NA	NA	NA	15	20	502	166	165	215	108	133	1	3	0	0.002	0.018	0
.	19.01.15-17.53.46-1-382179	112	4	4	2	0	2	524	3	3	0	0	NA	NA	NA	28	35	506	171	171	253	118	153	2	7	1	0.004	0.041	0.006
.	19.01.15-17.53.48-1-382182	62	3	3	1	0	1	504	2	2	0	0	NA	NA	NA	21	21	503	168	163	245	113	146	6	0	4	0.012	0	0.025
.	19.01.15-17.53.57-1-382185	228	25	25	4	0	4	541	24	24	0	0	NA	NA	NA	75	57	520	180	170	265	125	151	53	27	1	0.102	0.15	0.006
.	19.01.15-17.54.01-1-382194	318	116	116	38	0	33	587	101	101	0	0	NA	NA	NA	89	108	551	189	181	290	137	160	298	45	17	0.541	0.238	0.094
.	19.01.15-17.54.03-1-382195	267	83	83	28	0	22	566	76	76	0	0	NA	NA	NA	76	79	538	173	181	283	120	163	203	36	16	0.377	0.208	0.088
.	19.01.15-17.54.11-1-382199	159	14	14	1	0	1	532	12	12	0	0	NA	NA	NA	60	58	514	184	173	257	126	149	36	0	2	0.07	0	0.012
.	19.01.15-17.54.11-1-382200	38	1	1	0	0	0	0	0	0	0	0	NA	NA	NA	8	16	497	167	165	0	0	0	3	0	0	0.006	0	0
.	19.01.15-17.54.15-1-382201	57	2	2	0	0	0	50	1	1	0	0	NA	NA	NA	15	11	496	164	164	25	10	15	4	0	0	0.008	0	0
.	19.01.15-17.54.17-1-382202	32	1	1	0	0	0	0	0	0	0	0	NA	NA	NA	11	9	493	164	165	0	0	0	3	0	0	0.006	0	0
.	19.01.15-17.54.19-1-382204	64	3	3	1	0	1	452	1	1	0	0	NA	NA	NA	23	16	498	163	168	216	98	138	2	0	0	0.004	0	0
.	19.01.15-17.54.21-1-382205	36	1	1	0	0	0	0	0	0	0	0	NA	NA	NA	10	8	493	164	164	0	0	0	0	2	0	0	0.012	0
.	19.01.15-17.54.24-1-382221	376	53	53	16	0	9	581	49	49	0	0	NA	NA	NA	98	103	552	183	181	292	130	159	178	17	19	0.322	0.093	0.105
.	19.01.15-17.54.32-1-382225	212	62	62	10	0	6	547	58	58	0	0	NA	NA	NA	66	69	532	173	177	270	120	157	155	42	11	0.291	0.243	0.062
.	19.01.15-17.54.33-1-382227	99	9	9	5	0	5	519	7	7	0	0	NA	NA	NA	26	34	513	166	168	255	113	151	17	0	4	0.033	0	0.024
.	19.01.15-17.54.39-1-382234	100	13	13	2	0	2	520	12	12	0	0	NA	NA	NA	32	35	506	171	171	251	118	151	33	5	1	0.065	0.029	0.006
.	19.01.15-17.54.55-1-382241	410	69	69	20	0	18	601	65	65	0	0	NA	NA	NA	110	123	569	182	185	302	132	167	160	35	8	0.281	0.192	0.043
.	19.01.15-17.55.05-1-382242	32	1	1	0	0	0	0	0	0	0	0	NA	NA	NA	11	14	496	166	165	0	0	0	0	1	0	0	0.006	0
.	19.01.15-17.55.13-1-382247	234	28	28	4	0	2	568	27	27	0	0	NA	NA	NA	81	79	536	181	175	282	129	157	70	16	5	0.131	0.088	0.029
.	19.01.15-17.55.23-1-382263	85	5	5	1	0	1	502	4	4	0	0	NA	NA	NA	25	14	496	167	164	243	114	145	11	8	0	0.022	0.048	0
.	19.01.15-17.55.30-1-382265	319	61	61	10	0	7	591	59	59	0	0	NA	NA	NA	99	111	556	187	181	295	135	161	175	24	1	0.315	0.128	0.006
.	19.01.15-17.55.39-1-382276	575	93	93	25	0	15	629	83	83	0	0	NA	NA	NA	133	151	577	196	191	318	142	169	255	34	7	0.442	0.173	0.037
.	19.01.15-17.55.43-1-382279	90	4	4	0	0	0	518	3	3	0	0	NA	NA	NA	27	30	509	170	164	257	116	145	21	2	0	0.041	0.012	0
.	19.01.15-17.55.58-1-382284	95	4	4	2	0	2	521	3	3	0	0	NA	NA	NA	33	38	514	170	167	255	117	149	14	0	0	0.027	0	0
.	19.01.15-17.55.59-1-382285	201	23	23	6	0	6	558	20	20	0	0	NA	NA	NA	56	75	536	174	178	278	120	160	70	15	0	0.131	0.086	0
.	19.01.15-17.56.09-1-382294	63	2	2	0	0	0	509	1	1	0	0	NA	NA	NA	20	22	503	167	165	250	112	147	0	2	2	0	0.012	0.012
.	19.01.15-17.56.14-1-382298	64	2	2	0	0	0	300	1	1	0	0	NA	NA	NA	14	21	503	165	166	148	71	81	0	2	2	0	0.012	0.012
.	19.01.15-17.56.14-1-382299	115	7	7	1	0	1	535	6	6	0	0	NA	NA	NA	42	50	518	175	170	260	123	152	20	0	2	0.039	0	0.012
.	19.01.15-17.56.21-1-382300	406	23	23	3	0	2	596	22	22	0	0	NA	NA	NA	120	125	568	186	184	299	131	166	66	6	2	0.116	0.032	0.011
.	19.01.15-17.56.22-1-382301	417	60	60	21	0	16	604	56	56	0	0	NA	NA	NA	116	122	556	189	190	298	134	172	123	29	13	0.221	0.153	0.068
.	19.01.15-17.56.24-1-382321	91	3	3	0	0	0	515	2	2	0	0	NA	NA	NA	27	31	505	169	170	248	118	149	13	0	0	0.026	0	0
.	19.01.15-17.56.31-1-382325	509	104	104	27	0	18	600	92	92	0	0	NA	NA	NA	140	118	556	188	187	301	132	167	315	53	1	0.567	0.282	0.005
.	19.01.15-17.56.32-1-382326	515	96	96	31	0	25	629	90	90	0	0	NA	NA	NA	144	149	575	192	195	315	137	177	295	25	13	0.513	0.13	0.067
.	19.01.15-17.56.38-1-382334	579	89	89	22	0	17	637	83	83	0	0	NA	NA	NA	171	160	573	205	195	317	150	170	218	31	14	0.38	0.151	0.072
.	19.01.15-17.56.39-1-382336	59	2	2	0	0	0	204	1	1	0	0	NA	NA	NA	17	18	499	166	166	90	52	62	7	0	0	0.014	0	0
.	19.01.15-17.56.48-1-382343	65	2	2	1	0	1	508	1	1	0	0	NA	NA	NA	19	20	502	166	165	248	115	145	4	0	3	0.008	0	0.018
.	19.01.15-17.56.54-1-382345	291	65	65	15	0	12	552	61	61	0	0	NA	NA	NA	74	67	522	179	179	266	125	161	153	38	13	0.293	0.212	0.073
.	19.01.15-17.56.58-1-382346	359	27	27	9	0	9	590	25	25	0	0	NA	NA	NA	114	106	552	186	181	291	135	164	73	12	9	0.132	0.065	0.05
.	19.01.15-17.57.00-1-382347	113	4	4	1	0	1	529	3	3	0	0	NA	NA	NA	42	47	515	176	169	257	118	154	3	0	3	0.006	0	0.018
.	19.01.15-17.57.16-1-382351	32	1	1	0	0	0	0	0	0	0	0	NA	NA	NA	8	12	497	164	164	0	0	0	0	0	0	0	0	0
.	19.01.15-17.57.19-1-382352	33	1	1	0	0	0	0	0	0	0	0	NA	NA	NA	7	8	495	163	163	0	0	0	0	0	0	0	0	0
.	19.01.15-17.57.22-1-382353	58	2	2	0	0	0	100	1	1	0	0	NA	NA	NA	22	18	500	163	168	48	23	29	0	3	0	0	0.018	0
.	19.01.15-17.57.29-1-382369	502	53	53	16	0	10	628	48	48	0	0	NA	NA	NA	153	145	582	190	186	324	136	168	180	26	4	0.309	0.137	0.022
.	19.01.15-17.57.31-1-382372	31	1	1	0	0	0	0	0	0	0	0	NA	NA	NA	12	9	494	164	164	0	0	0	1	0	0	0.002	0	0
.	19.01.15-17.57.33-1-382375	62	3	3	1	0	1	508	2	2	0	0	NA	NA	NA	22	22	502	168	165	247	116	145	3	5	2	0.006	0.03	0.012
.	19.01.15-17.57.34-1-382377	167	17	17	3	0	3	525	13	13	0	0	NA	NA	NA	38	42	514	172	169	257	120	148	39	7	4	0.076	0.041	0.024
.	19.01.15-17.57.50-1-382390	61	2	2	1	0	1	104	1	1	0	0	NA	NA	NA	14	23	504	167	165	43	27	34	0	0	5	0	0	0.03
.	19.01.15-17.57.51-1-382391	98	6	6	1	0	1	516	4	4	0	0	NA	NA	NA	43	37	511	171	168	255	116	145	10	10	0	0.02	0.058	0
.	19.01.15-17.57.57-1-382392	67	2	2	0	0	0	510	1	1	0	0	NA	NA	NA	22	22	498	170	167	246	118	146	0	0	7	0	0	0.042
.	19.01.15-17.58.05-1-382402	232	11	11	1	0	1	555	10	10	0	0	NA	NA	NA	69	72	531	180	174	276	128	151	19	2	5	0.036	0.011	0.029
.	19.01.15-17.58.09-1-382406	92	7	7	0	0	0	513	5	5	0	0	NA	NA	NA	27	28	509	166	166	251	115	147	10	4	5	0.02	0.024	0.03
.	19.01.15-17.58.14-1-382407	408	37	37	8	0	5	599	33	33	0	0	NA	NA	NA	116	129	569	186	187	301	131	167	83	23	5	0.146	0.124	0.027
.	19.01.15-17.58.26-1-382425	125	6	6	1	0	1	514	5	5	0	0	NA	NA	NA	28	35	508	167	173	250	110	154	8	13	0	0.016	0.078	0
.	19.01.15-17.58.26-1-382426	408	55	55	12	0	9	580	51	51	0	0	NA	NA	NA	103	100	551	189	173	292	137	151	160	33	11	0.29	0.175	0.064
.	19.01.15-17.58.27-1-382427	229	26	26	5	0	0	551	24	24	0	0	NA	NA	NA	74	67	530	173	177	273	120	158	49	16	0	0.092	0.092	0
.	19.01.15-17.58.33-1-382433	69	3	3	0	0	0	515	2	2	0	0	NA	NA	NA	21	29	503	165	174	247	114	154	1	0	4	0.002	0	0.023
.	19.01.15-17.58.34-1-382434	62	2	2	1	0	1	254	1	1	0	0	NA	NA	NA	19	11	497	164	163	118	58	78	5	0	0	0.01	0	0
.	19.01.15-17.58.37-1-382438	348	26	26	6	0	4	586	24	24	0	0	NA	NA	NA	120	105	553	184	181	294	130	162	68	7	0	0.123	0.038	0
.	19.01.15-17.58.44-1-382443	305	30	30	6	0	6	576	27	27	0	0	NA	NA	NA	92	91	544	180	180	284	128	164	66	15	14	0.121	0.083	0.078
.	19.01.15-17.58.45-1-382444	89	3	3	1	0	1	517	2	2	0	0	NA	NA	NA	22	34	508	173	166	252	118	147	6	0	0	0.012	0	0
.	19.01.15-17.58.45-1-382445	67	2	2	0	0	0	509	0	0	0	0	NA	NA	NA	23	22	502	168	165	249	114	146	0	1	2	0	0.006	0.012
.	19.01.15-17.58.47-1-382449	146	15	15	7	0	7	527	12	12	0	0	NA	NA	NA	58	39	512	172	168	260	118	149	30	20	2	0.059	0.116	0.012
.	19.01.15-17.58.58-1-382452	202	30	30	9	0	8	550	27	27	0	0	NA	NA	NA	53	60	523	173	177	269	121	160	61	15	4	0.117	0.087	0.023
.	19.01.15-17.59.00-1-382453	34	1	1	0	0	0	0	0	0	0	0	NA	NA	NA	10	16	499	167	163	0	0	0	0	0	0	0	0	0
.	19.01.15-17.59.02-1-382454	121	6	6	0	0	0	514	5	5	0	0	NA	NA	NA	45	34	507	170	170	251	114	149	14	5	1	0.028	0.029	0.006
.	19.01.15-17.59.03-1-382455	311	138	138	26	0	17	564	130	130	0	0	NA	NA	NA	83	90	546	181	176	283	126	155	280	53	24	0.513	0.293	0.136
.	19.01.15-17.59.15-1-382459	287	30	30	14	0	11	562	26	26	0	0	NA	NA	NA	81	77	536	174	180	278	121	163	74	5	8	0.138	0.029	0.044
.	19.01.15-17.59.16-1-382460	208	17	17	8	0	8	551	15	15	0	0	NA	NA	NA	55	72	536	176	173	276	121	154	55	4	3	0.103	0.023	0.017
.	19.01.15-17.59.19-1-382462	278	27	27	5	0	4	548	24	24	0	0	NA	NA	NA	76	64	529	174	174	272	123	153	70	17	3	0.132	0.098	0.017
.	19.01.15-17.59.20-1-382463	60	2	2	0	0	0	0	1	1	0	0	NA	NA	NA	19	17	496	166	168	0	0	0	0	2	4	0	0.012	0.024
.	19.01.15-17.59.25-1-382479	123	9	9	3	0	2	513	7	7	0	0	NA	NA	NA	43	25	499	174	165	246	123	144	19	6	1	0.038	0.034	0.006
.	19.01.15-17.59.29-1-382480	497	117	117	33	0	23	597	110	110	0	0	NA	NA	NA	124	116	555	189	185	297	134	166	315	53	10	0.568	0.28	0.054
.	19.01.15-17.59.41-1-382493	63	3	3	1	0	1	101	2	2	0	0	NA	NA	NA	20	11	492	165	167	46	22	33	0	0	3	0	0	0.018
.	19.01.15-17.59.48-1-382497	89	3	3	1	0	0	505	2	2	0	0	NA	NA	NA	23	17	499	166	165	245	113	147	0	9	0	0	0.054	0
.	19.01.15-17.59.49-1-382499	115	8	8	2	0	2	519	7	7	0	0	NA	NA	NA	22	35	512	169	167	257	117	145	12	0	5	0.023	0	0.03
.	19.01.15-17.59.49-1-382500	327	60	60	11	0	8	586	54	54	0	0	NA	NA	NA	89	98	546	185	180	291	132	163	152	21	18	0.278	0.114	0.1
.	19.01.15-17.59.49-1-382501	352	82	82	21	0	16	580	76	76	0	0	NA	NA	NA	100	98	547	177	187	290	121	169	231	48	11	0.422	0.271	0.059
.	19.01.15-18.00.03-1-382510	178	6	6	1	0	1	540	5	5	0	0	NA	NA	NA	49	47	519	170	171	268	117	155	10	9	1	0.019	0.053	0.006
.	19.01.15-18.00.04-1-382511	150	13	13	4	0	3	529	11	11	0	0	NA	NA	NA	54	44	513	175	169	258	120	151	38	3	0	0.074	0.017	0
.	19.01.15-18.00.11-1-382520	31	1	1	0	0	0	0	0	0	0	0	NA	NA	NA	10	3	490	163	163	0	0	0	3	0	0	0.006	0	0
.	19.01.15-18.00.12-1-382521	95	5	5	1	0	1	517	4	4	0	0	NA	NA	NA	25	30	500	172	171	248	119	150	7	4	0	0.014	0.023	0
.	19.01.15-18.00.14-1-382522	145	13	13	3	0	3	513	12	12	0	0	NA	NA	NA	46	31	507	170	167	252	116	145	20	10	9	0.039	0.059	0.054
.	19.01.15-18.00.23-1-382542	64	3	3	0	0	0	503	2	2	0	0	NA	NA	NA	24	21	500	166	168	243	113	147	7	4	0	0.014	0.024	0
.	19.01.15-18.00.34-1-382549	205	26	26	6	0	3	547	23	23	0	0	NA	NA	NA	56	69	530	178	174	270	124	153	74	26	6	0.14	0.146	0.034
.	19.01.15-18.00.39-1-382555	31	1	1	0	0	0	0	0	0	0	0	NA	NA	NA	12	10	494	165	164	0	0	0	0	0	1	0	0	0.006
.	19.01.15-18.00.39-1-382556	364	82	82	20	0	15	580	74	74	0	0	NA	NA	NA	106	105	557	179	182	295	124	161	200	60	6	0.359	0.335	0.033
.	19.01.15-18.00.40-1-382558	127	14	14	4	0	3	514	13	13	0	0	NA	NA	NA	40	30	509	168	166	251	114	149	29	11	3	0.057	0.065	0.018
.	19.01.15-18.00.41-1-382560	298	76	76	22	0	20	561	68	68	0	0	NA	NA	NA	71	77	529	183	178	274	128	159	209	14	11	0.395	0.077	0.062
.	19.01.15-18.01.13-1-382638	498	121	121	25	0	21	596	105	105	0	0	NA	NA	NA	131	117	559	182	189	299	131	166	282	69	27	0.504	0.379	0.143
.	19.01.15-18.01.34-1-382659	513	77	77	16	0	12	635	68	68	0	0	NA	NA	NA	133	158	579	196	196	318	139	178	222	46	14	0.383	0.235	0.071
.	19.01.15-18.01.35-1-382662	93	4	4	1	0	1	514	3	3	0	0	NA	NA	NA	20	24	497	170	170	242	119	153	6	0	0	0.012	0	0
.	19.01.15-18.01.42-1-382669	448	106	106	24	0	21	586	95	95	0	0	NA	NA	NA	115	101	551	184	179	294	134	158	286	47	19	0.519	0.255	0.106
.	19.01.15-18.01.50-1-382675	62	3	3	1	0	0	505	2	2	0	0	NA	NA	NA	27	22	504	166	165	245	114	146	0	2	2	0	0.012	0.012
.	19.01.15-18.01.53-1-382676	91	6	6	3	0	3	518	5	5	0	0	NA	NA	NA	30	35	510	170	168	251	119	148	14	6	0	0.027	0.035	0
.	19.01.15-18.02.30-1-382709	262	23	23	3	0	3	557	22	22	0	0	NA	NA	NA	82	87	548	177	175	286	120	151	49	12	8	0.089	0.068	0.046
.	19.01.15-18.02.31-1-382710	236	17	17	5	0	3	558	15	15	0	0	NA	NA	NA	62	72	532	181	172	279	127	152	53	32	7	0.1	0.177	0.041
.	19.01.15-18.02.36-1-382716	150	13	13	5	0	3	530	11	11	0	0	NA	NA	NA	43	47	517	172	171	258	119	153	46	6	7	0.089	0.035	0.041
.	19.01.15-18.02.49-1-382727	59	2	2	0	0	0	509	1	1	0	0	NA	NA	NA	21	22	502	165	168	252	111	146	5	0	3	0.01	0	0.018
.	19.01.15-18.02.59-1-382728	209	13	13	4	0	3	548	11	11	0	0	NA	NA	NA	71	65	523	179	176	265	124	159	29	1	4	0.055	0.006	0.023
.	19.01.15-18.03.02-1-382729	405	90	90	26	0	17	577	81	81	0	0	NA	NA	NA	120	103	554	179	183	287	127	163	214	56	26	0.386	0.313	0.142
.	19.01.15-18.03.03-1-382730	556	80	80	26	0	21	637	76	76	0	0	NA	NA	NA	162	157	577	194	199	317	140	180	269	31	7	0.466	0.16	0.035
.	19.01.15-18.03.05-1-382732	60	2	2	0	0	0	501	0	0	0	0	NA	NA	NA	31	22	506	164	165	246	112	143	3	0	0	0.006	0	0
.	19.01.15-18.03.05-1-382733	145	10	10	5	0	5	551	7	7	0	0	NA	NA	NA	37	61	520	173	181	266	121	164	28	8	0	0.054	0.046	0
.	19.01.15-18.03.19-1-382737	704	124	124	34	0	26	691	114	114	0	0	NA	NA	NA	178	218	622	205	204	359	144	188	337	47	15	0.542	0.229	0.074
.	19.01.15-18.03.27-1-382753	390	56	56	17	0	14	590	54	54	0	0	NA	NA	NA	125	104	553	182	182	297	130	163	183	26	12	0.331	0.143	0.066
.	19.01.15-18.03.29-1-382754	224	52	52	18	0	13	550	46	46	0	0	NA	NA	NA	57	71	526	181	177	268	123	159	153	11	1	0.291	0.061	0.006
.	19.01.15-18.03.37-1-382763	116	6	6	2	0	2	517	5	5	0	0	NA	NA	NA	54	30	506	170	167	251	117	149	12	2	0	0.024	0.012	0
.	19.01.15-18.03.52-1-382772	32	1	1	0	0	0	0	0	0	0	0	NA	NA	NA	11	12	494	166	165	0	0	0	0	2	0	0	0.012	0
.	19.01.15-18.03.54-1-382773	293	93	93	32	0	26	545	86	86	0	0	NA	NA	NA	83	60	523	175	175	264	124	157	257	38	13	0.491	0.217	0.074
[truncated: 1 more rows]
