# Supplementary material for: Modelling targeted rabies vaccination strategies for a domestic dog population with heterogeneous roaming patterns
Source: PLoS Negl Trop Dis. 2019 Jul 8;13(7):e0007582. doi: 10.1371/journal.pntd.0007582 (PMC6638970; doi:10.1371/journal.pntd.0007582)
Supplement: S1 Zip file folder — The files contain a summary for each simulation for its respective scenario. The files are named first with the population structure (FP, ED, RD, SD) and then the specific vaccination strategy used for that scenario. (ZIP) [file pntd.0007582.s002.zip › Supp_Files/ED_E0.5_R0.9_S0.5_all_measuresReport.txt]

scenario	iteration	duration	tot_deaths	rabid_dogs	moved	mov_DK	movInfect	n_vacc	n_cull	detDogs_cull	contDogs_cull	reactCull	preemptVaccCov_dogLevel	reactVaccCov_dogLevel	mean_Rt	non_rabid_dead	born	nb_in_exp_cat	nb_in_roam_cat	nb_stayhome	nb_exp_vacc	nb_roam_vacc	nb_stayhome_vacc	nb_contacting_explorer	nb_contacting_roamer	nb_contacting_stayhome	contact_per_explorer	contact_per_roamer	contact_per_stayhome
.	19.01.15-14.34.48-1-456074	178	22	22	6	0	4	510	18	18	0	0	NA	NA	NA	54	63	528	169	179	270	146	94	61	8	7	0.116	0.047	0.039
.	19.01.15-14.34.48-1-456075	265	28	28	4	0	3	537	26	26	0	0	NA	NA	NA	58	84	535	178	184	278	161	98	68	13	9	0.127	0.073	0.049
.	19.01.15-14.34.48-1-456076	129	10	10	2	0	2	503	8	8	0	0	NA	NA	NA	51	54	520	176	171	261	157	85	22	1	12	0.042	0.006	0.07
.	19.01.15-14.34.48-1-456077	247	20	20	5	0	3	527	17	17	0	0	NA	NA	NA	75	79	537	180	175	277	160	90	48	7	15	0.089	0.039	0.086
.	19.01.15-14.34.48-1-456078	296	37	37	7	0	6	526	34	34	0	0	NA	NA	NA	78	71	530	179	175	274	159	93	99	18	10	0.187	0.101	0.057
.	19.01.15-14.34.48-1-456079	128	9	9	2	0	2	478	6	6	0	0	NA	NA	NA	35	26	504	170	165	247	149	82	20	0	20	0.04	0	0.121
.	19.01.15-14.34.48-1-456080	578	84	84	28	0	22	604	72	72	0	0	NA	NA	NA	157	159	574	197	201	312	179	113	224	10	40	0.39	0.051	0.199
.	19.01.15-14.34.48-1-456081	144	6	6	0	0	0	484	4	4	0	0	NA	NA	NA	44	39	514	168	170	259	142	83	8	0	2	0.016	0	0.012
.	19.01.15-14.35.03-1-456095	271	70	70	19	0	12	527	67	67	0	0	NA	NA	NA	88	77	537	180	173	277	162	88	215	11	24	0.4	0.061	0.139
.	19.01.15-14.35.07-1-456100	482	91	91	22	0	14	565	87	87	0	0	NA	NA	NA	114	117	557	183	190	298	162	105	246	20	37	0.442	0.109	0.195
.	19.01.15-14.35.08-1-456102	352	91	91	23	0	18	531	86	86	0	0	NA	NA	NA	79	86	550	177	172	289	155	87	267	18	29	0.485	0.102	0.169
.	19.01.15-14.35.18-1-456108	244	38	38	8	0	7	534	35	35	0	0	NA	NA	NA	76	88	542	183	176	279	166	89	90	8	27	0.166	0.044	0.153
.	19.01.15-14.35.25-1-456124	435	43	43	9	0	8	565	40	40	0	0	NA	NA	NA	106	115	556	187	185	300	164	101	82	26	22	0.147	0.139	0.119
.	19.01.15-14.35.32-1-456126	58	2	2	0	0	0	248	1	1	0	0	NA	NA	NA	9	15	497	164	167	133	72	43	2	0	0	0.004	0	0
.	19.01.15-14.35.33-1-456127	394	100	100	27	0	19	539	91	91	0	0	NA	NA	NA	113	89	537	178	187	280	161	98	266	21	37	0.495	0.118	0.198
.	19.01.15-14.35.41-1-456128	174	11	11	4	0	4	512	9	9	0	0	NA	NA	NA	62	56	515	177	177	262	159	91	40	0	2	0.078	0	0.011
.	19.01.15-14.36.01-1-456137	33	1	1	0	0	0	0	0	0	0	0	NA	NA	NA	7	11	494	164	166	0	0	0	0	0	1	0	0	0.006
.	19.01.15-14.36.04-1-456141	235	14	14	3	0	3	527	13	13	0	0	NA	NA	NA	61	76	533	180	176	277	159	91	35	5	4	0.066	0.028	0.023
.	19.01.15-14.36.08-1-456146	149	19	19	6	0	6	495	17	17	0	0	NA	NA	NA	43	41	510	172	172	257	153	85	29	0	27	0.057	0	0.157
.	19.01.15-14.36.23-1-456165	401	60	60	17	0	15	558	58	58	0	0	NA	NA	NA	105	115	561	185	182	296	164	98	171	15	27	0.305	0.081	0.148
.	19.01.15-14.36.24-1-456181	64	3	3	0	0	0	482	2	2	0	0	NA	NA	NA	20	24	499	169	169	247	151	84	1	4	0	0.002	0.024	0
.	19.01.15-14.36.28-1-456182	33	1	1	0	0	0	0	0	0	0	0	NA	NA	NA	7	18	500	166	165	0	0	0	2	0	0	0.004	0	0
.	19.01.15-14.36.30-1-456183	86	5	5	1	0	1	481	2	2	0	0	NA	NA	NA	26	22	498	170	167	244	153	84	17	0	2	0.034	0	0.012
.	19.01.15-14.36.30-1-456184	331	25	25	7	0	6	546	24	24	0	0	NA	NA	NA	101	100	552	180	181	291	161	94	70	2	10	0.127	0.011	0.055
.	19.01.15-14.36.36-1-456185	64	2	2	0	0	0	471	1	1	0	0	NA	NA	NA	33	18	502	165	164	246	143	82	6	0	0	0.012	0	0
.	19.01.15-14.36.38-1-456186	340	81	81	21	0	15	547	78	78	0	0	NA	NA	NA	102	109	557	188	177	293	166	88	194	14	41	0.348	0.074	0.232
.	19.01.15-14.36.43-1-456187	168	7	7	1	0	1	513	6	6	0	0	NA	NA	NA	65	59	517	183	172	264	163	86	26	0	0	0.05	0	0
.	19.01.15-14.36.47-1-456189	61	2	2	1	0	1	398	1	1	0	0	NA	NA	NA	20	17	499	164	167	203	124	71	4	0	0	0.008	0	0
.	19.01.15-14.36.47-1-456190	33	1	1	1	0	1	0	0	0	0	0	NA	NA	NA	10	10	495	163	165	0	0	0	0	5	0	0	0.031	0
.	19.01.15-14.36.48-1-456191	37	1	1	0	0	0	0	0	0	0	0	NA	NA	NA	7	9	495	165	162	0	0	0	1	0	0	0.002	0	0
.	19.01.15-14.36.50-1-456192	121	9	9	3	0	3	485	8	8	0	0	NA	NA	NA	46	39	511	173	168	254	150	81	17	1	7	0.033	0.006	0.042
.	19.01.15-14.36.51-1-456193	143	8	8	2	0	2	498	6	6	0	0	NA	NA	NA	40	41	512	172	170	259	155	84	12	3	8	0.023	0.017	0.047
.	19.01.15-14.36.58-1-456201	264	56	56	12	0	9	518	54	54	0	0	NA	NA	NA	74	71	536	176	172	277	153	88	164	7	20	0.306	0.04	0.116
.	19.01.15-14.37.00-1-456205	147	8	8	3	0	3	486	5	5	0	0	NA	NA	NA	45	33	506	170	170	254	147	85	15	0	3	0.03	0	0.018
.	19.01.15-14.37.07-1-456213	89	5	5	1	0	1	484	4	4	0	0	NA	NA	NA	25	35	503	174	171	247	151	86	2	7	2	0.004	0.04	0.012
.	19.01.15-14.37.07-1-456214	55	2	2	1	0	1	0	1	1	0	0	NA	NA	NA	12	13	497	165	164	0	0	0	4	0	0	0.008	0	0
.	19.01.15-14.37.08-1-456216	34	1	1	0	0	0	0	0	0	0	0	NA	NA	NA	16	9	496	163	163	0	0	0	0	0	4	0	0	0.025
.	19.01.15-14.37.10-1-456218	319	94	94	22	0	19	550	87	87	0	0	NA	NA	NA	84	100	556	184	173	297	162	91	207	16	39	0.372	0.087	0.225
.	19.01.15-14.37.12-1-456220	296	28	28	4	0	4	538	26	26	0	0	NA	NA	NA	75	87	545	181	174	286	161	91	77	6	8	0.141	0.033	0.046
.	19.01.15-14.37.18-1-456225	626	50	50	9	0	7	623	47	47	0	0	NA	NA	NA	186	185	614	192	192	344	174	105	180	2	28	0.293	0.01	0.146
.	19.01.15-14.37.20-1-456226	180	9	9	1	0	1	507	8	8	0	0	NA	NA	NA	52	58	519	171	181	261	152	94	28	2	6	0.054	0.012	0.033
.	19.01.15-14.37.20-1-456227	65	2	2	0	0	0	342	1	1	0	0	NA	NA	NA	13	23	506	167	163	188	95	59	6	0	0	0.012	0	0
.	19.01.15-14.37.32-1-456243	125	17	17	9	0	8	503	14	14	0	0	NA	NA	NA	38	52	523	171	171	265	151	87	36	7	5	0.069	0.041	0.029
.	19.01.15-14.37.40-1-456244	181	24	24	2	0	1	508	23	23	0	0	NA	NA	NA	62	57	527	173	170	269	155	84	42	7	1	0.08	0.04	0.006
.	19.01.15-14.37.44-1-456245	321	30	30	7	0	3	537	26	26	0	0	NA	NA	NA	97	84	535	180	182	278	163	96	105	2	9	0.196	0.011	0.049
.	19.01.15-14.37.51-1-456246	261	28	28	8	0	5	517	26	26	0	0	NA	NA	NA	82	64	529	175	173	273	157	87	75	4	10	0.142	0.023	0.058
.	19.01.15-14.37.57-1-456250	62	3	3	1	0	1	470	2	2	0	0	NA	NA	NA	35	16	494	166	169	238	148	84	6	3	0	0.012	0.018	0
.	19.01.15-14.38.03-1-456259	419	37	37	15	0	12	573	35	35	0	0	NA	NA	NA	138	123	564	191	181	305	170	98	120	10	19	0.213	0.052	0.105
.	19.01.15-14.38.06-1-456262	467	114	114	30	0	22	589	101	101	0	0	NA	NA	NA	110	139	565	196	191	302	179	108	299	33	48	0.529	0.168	0.251
.	19.01.15-14.38.08-1-456265	122	5	5	2	0	2	482	3	3	0	0	NA	NA	NA	35	25	505	169	164	252	150	80	16	8	0	0.032	0.047	0
.	19.01.15-14.38.15-1-456269	60	2	2	0	0	0	203	1	1	0	0	NA	NA	NA	16	17	498	165	167	106	69	28	5	0	0	0.01	0	0
.	19.01.15-14.38.22-1-456276	95	3	3	2	0	2	484	2	2	0	0	NA	NA	NA	34	31	511	167	166	255	149	80	7	0	5	0.014	0	0.03
.	19.01.15-14.38.24-1-456295	342	121	121	35	0	24	559	115	115	0	0	NA	NA	NA	83	117	561	190	179	297	167	95	273	46	35	0.487	0.242	0.196
.	19.01.15-14.38.30-1-456297	205	23	23	8	0	7	515	20	20	0	0	NA	NA	NA	67	61	526	173	175	267	155	93	43	6	17	0.082	0.035	0.097
.	19.01.15-14.38.35-1-456298	238	31	31	5	0	2	531	28	28	0	0	NA	NA	NA	77	83	536	182	178	276	163	92	58	2	11	0.108	0.011	0.062
.	19.01.15-14.38.36-1-456299	266	54	54	8	0	6	528	51	51	0	0	NA	NA	NA	78	79	542	177	173	281	158	89	162	23	12	0.299	0.13	0.069
.	19.01.15-14.38.37-1-456300	64	2	2	0	0	0	473	1	1	0	0	NA	NA	NA	18	22	503	167	165	245	149	79	2	0	0	0.004	0	0
.	19.01.15-14.38.49-1-456301	62	3	3	2	0	2	479	2	2	0	0	NA	NA	NA	24	25	502	168	168	247	150	82	1	4	3	0.002	0.024	0.018
.	19.01.15-14.38.54-1-456305	560	72	72	21	0	11	599	66	66	0	0	NA	NA	NA	131	143	557	197	202	310	173	116	214	32	16	0.384	0.162	0.079
.	19.01.15-14.38.57-1-456306	33	1	1	1	0	1	0	0	0	0	0	NA	NA	NA	11	10	493	166	164	0	0	0	1	0	0	0.002	0	0
.	19.01.15-14.38.59-1-456313	500	128	128	36	0	27	567	117	117	0	0	NA	NA	NA	128	124	557	191	189	297	168	102	324	47	43	0.582	0.246	0.228
.	19.01.15-14.39.01-1-456315	32	1	1	0	0	0	0	0	0	0	0	NA	NA	NA	14	8	495	164	162	0	0	0	0	0	1	0	0	0.006
.	19.01.15-14.39.02-1-456317	59	2	2	0	0	0	303	1	1	0	0	NA	NA	NA	13	14	499	166	162	156	101	46	0	2	3	0	0.012	0.019
.	19.01.15-14.39.03-1-456320	267	40	40	15	0	11	542	37	37	0	0	NA	NA	NA	85	91	547	178	179	290	158	94	85	8	23	0.155	0.045	0.128
.	19.01.15-14.39.12-1-456327	334	43	43	13	0	8	564	37	37	0	0	NA	NA	NA	94	120	558	186	189	295	166	103	111	6	9	0.199	0.032	0.048
.	19.01.15-14.39.13-1-456328	180	14	14	5	0	4	508	13	13	0	0	NA	NA	NA	52	52	518	174	173	265	156	87	27	9	12	0.052	0.052	0.069
.	19.01.15-14.39.37-1-456349	61	2	2	0	0	0	479	1	1	0	0	NA	NA	NA	24	26	504	172	163	247	151	81	0	7	0	0	0.041	0
.	19.01.15-14.39.39-1-456350	183	24	24	11	0	9	502	22	22	0	0	NA	NA	NA	54	56	523	178	168	264	157	81	70	14	1	0.134	0.079	0.006
.	19.01.15-14.39.46-1-456352	119	9	9	3	0	1	490	8	8	0	0	NA	NA	NA	33	31	506	166	172	254	148	88	16	3	4	0.032	0.018	0.023
.	19.01.15-14.39.52-1-456353	240	89	89	24	0	23	501	78	78	0	0	NA	NA	NA	74	53	524	168	174	264	148	89	199	16	43	0.38	0.095	0.247
.	19.01.15-14.40.00-1-456360	91	6	6	0	0	0	477	5	5	0	0	NA	NA	NA	31	27	501	170	169	245	148	84	13	10	0	0.026	0.059	0
.	19.01.15-14.40.04-1-456369	65	4	4	1	0	1	477	2	2	0	0	NA	NA	NA	24	20	499	165	169	246	145	86	6	0	0	0.012	0	0
.	19.01.15-14.40.06-1-456373	185	17	17	4	0	3	514	14	14	0	0	NA	NA	NA	46	57	519	174	177	264	157	93	20	10	12	0.039	0.057	0.068
.	19.01.15-14.40.12-1-456376	61	3	3	0	0	0	452	2	2	0	0	NA	NA	NA	15	17	497	167	166	234	140	78	1	5	0	0.002	0.03	0
.	19.01.15-14.40.15-1-456379	416	78	78	17	0	12	572	70	70	0	0	NA	NA	NA	106	123	568	183	185	309	164	99	218	15	23	0.384	0.082	0.124
.	19.01.15-14.40.17-1-456382	262	90	90	20	0	15	534	82	82	0	0	NA	NA	NA	67	91	548	174	182	283	156	95	211	32	25	0.385	0.184	0.137
.	19.01.15-14.40.23-1-456383	91	4	4	0	0	0	483	1	1	0	0	NA	NA	NA	29	24	500	167	170	249	150	84	5	4	4	0.01	0.024	0.024
.	19.01.15-14.40.23-1-456384	87	4	4	0	0	0	483	3	3	0	0	NA	NA	NA	19	26	507	167	165	252	149	82	0	7	5	0	0.042	0.03
.	19.01.15-14.40.25-1-456403	214	30	30	10	0	5	523	27	27	0	0	NA	NA	NA	69	68	534	173	174	279	153	91	116	6	2	0.217	0.035	0.011
.	19.01.15-14.40.34-1-456405	35	1	1	1	0	1	0	0	0	0	0	NA	NA	NA	10	4	492	163	162	0	0	0	4	0	0	0.008	0	0
.	19.01.15-14.40.35-1-456406	114	5	5	1	0	1	477	4	4	0	0	NA	NA	NA	35	21	502	165	167	249	147	81	8	0	0	0.016	0	0
.	19.01.15-14.40.37-1-456407	175	28	28	6	0	5	499	26	26	0	0	NA	NA	NA	63	51	518	175	171	258	155	86	84	5	1	0.162	0.029	0.006
.	19.01.15-14.40.37-1-456408	360	151	151	40	0	29	544	140	140	0	0	NA	NA	NA	74	88	547	180	174	296	161	87	335	35	52	0.612	0.194	0.299
.	19.01.15-14.40.48-1-456409	447	79	79	20	0	14	589	68	68	0	0	NA	NA	NA	127	141	565	193	196	307	170	112	228	31	19	0.404	0.161	0.097
.	19.01.15-14.41.07-1-456428	350	105	105	22	0	17	538	97	97	0	0	NA	NA	NA	79	87	535	188	177	276	169	93	215	31	39	0.402	0.165	0.22
.	19.01.15-14.41.08-1-456430	327	48	48	12	0	8	542	40	40	0	0	NA	NA	NA	107	88	543	187	171	285	169	88	97	13	21	0.179	0.07	0.123
.	19.01.15-14.41.16-1-456434	62	2	2	0	0	0	251	1	1	0	0	NA	NA	NA	20	14	499	165	163	134	77	40	0	4	0	0	0.024	0
.	19.01.15-14.41.25-1-456452	177	57	57	19	0	11	511	53	53	0	0	NA	NA	NA	42	63	526	171	179	265	153	93	155	18	24	0.295	0.105	0.134
.	19.01.15-14.41.30-1-456453	95	4	4	0	0	0	489	3	3	0	0	NA	NA	NA	32	35	510	170	168	255	148	86	7	0	11	0.014	0	0.065
.	19.01.15-14.41.44-1-456454	92	12	12	1	0	1	484	11	11	0	0	NA	NA	NA	40	35	509	173	166	251	152	81	27	4	0	0.053	0.023	0
.	19.01.15-14.41.46-1-456456	92	4	4	3	0	2	490	3	3	0	0	NA	NA	NA	26	30	507	165	171	256	146	88	4	0	7	0.008	0	0.041
.	19.01.15-14.41.57-1-456460	90	7	7	1	0	1	490	6	6	0	0	NA	NA	NA	34	43	514	172	170	254	152	84	13	4	7	0.025	0.023	0.041
.	19.01.15-14.41.59-1-456463	59	2	2	0	0	0	304	1	1	0	0	NA	NA	NA	25	13	498	165	163	153	102	49	0	0	2	0	0	0.012
.	19.01.15-14.42.00-1-456465	312	28	28	9	0	5	535	25	25	0	0	NA	NA	NA	93	87	541	184	175	279	165	91	80	8	26	0.148	0.043	0.149
.	19.01.15-14.42.04-1-456470	65	2	2	0	0	0	470	1	1	0	0	NA	NA	NA	24	22	502	167	166	245	145	80	1	0	0	0.002	0	0
.	19.01.15-14.42.10-1-456476	122	6	6	1	0	1	489	5	5	0	0	NA	NA	NA	42	34	511	167	169	258	146	85	23	2	2	0.045	0.012	0.012
.	19.01.15-14.42.13-1-456478	143	8	8	1	0	0	500	7	7	0	0	NA	NA	NA	46	48	519	171	171	263	153	84	9	10	1	0.017	0.058	0.006
.	19.01.15-14.42.15-1-456481	118	12	12	3	0	3	490	9	9	0	0	NA	NA	NA	24	33	503	176	167	248	157	85	21	11	3	0.042	0.062	0.018
.	19.01.15-14.42.19-1-456484	62	5	5	1	0	1	472	4	4	0	0	NA	NA	NA	24	21	504	165	165	246	145	81	6	5	2	0.012	0.03	0.012
.	19.01.15-14.42.27-1-456503	387	64	64	15	0	12	564	60	60	0	0	NA	NA	NA	111	121	568	179	187	305	158	101	140	24	42	0.246	0.134	0.225
.	19.01.15-14.42.32-1-456504	172	11	11	3	0	2	502	10	10	0	0	NA	NA	NA	57	52	523	170	172	267	148	87	21	6	1	0.04	0.035	0.006
.	19.01.15-14.42.34-1-456505	129	14	14	2	0	1	487	11	11	0	0	NA	NA	NA	26	34	507	167	173	252	147	88	20	6	1	0.039	0.036	0.006
.	19.01.15-14.42.35-1-456506	180	19	19	3	0	3	493	18	18	0	0	NA	NA	NA	56	42	510	174	171	256	155	82	39	6	7	0.076	0.034	0.041
.	19.01.15-14.42.35-1-456507	91	6	6	1	0	1	484	5	5	0	0	NA	NA	NA	33	34	515	167	165	255	148	81	15	2	0	0.029	0.012	0
.	19.01.15-14.42.45-1-456508	329	122	122	23	0	21	548	106	106	0	0	NA	NA	NA	92	100	545	188	180	285	168	95	326	18	34	0.598	0.096	0.189
.	19.01.15-14.42.50-1-456509	524	57	57	19	0	11	600	53	53	0	0	NA	NA	NA	136	154	580	192	195	316	174	110	194	8	15	0.334	0.042	0.077
.	19.01.15-14.42.52-1-456510	501	111	111	35	0	29	583	104	104	0	0	NA	NA	NA	134	131	562	193	189	305	173	105	322	4	48	0.573	0.021	0.254
.	19.01.15-14.42.55-1-456514	378	77	77	20	0	17	553	68	68	0	0	NA	NA	NA	107	106	552	184	183	294	161	98	206	12	47	0.373	0.065	0.257
.	19.01.15-14.42.57-1-456515	73	2	2	0	0	0	461	0	0	0	0	NA	NA	NA	28	10	496	164	163	239	144	78	0	3	0	0	0.018	0
.	19.01.15-14.42.57-1-456516	244	43	43	17	0	15	526	42	42	0	0	NA	NA	NA	68	82	532	189	174	271	167	88	125	4	3	0.235	0.021	0.017
.	19.01.15-14.43.04-1-456529	59	2	2	2	0	2	479	1	1	0	0	NA	NA	NA	20	23	507	165	164	249	146	84	4	0	0	0.008	0	0
.	19.01.15-14.43.07-1-456533	426	65	65	29	0	19	579	61	61	0	0	NA	NA	NA	125	131	572	180	192	311	162	106	173	23	29	0.302	0.128	0.151
.	19.01.15-14.43.14-1-456537	58	2	2	1	0	1	482	1	1	0	0	NA	NA	NA	26	37	505	168	177	251	146	85	1	0	8	0.002	0	0.045
.	19.01.15-14.43.26-1-456557	208	31	31	8	0	7	510	28	28	0	0	NA	NA	NA	63	53	511	180	175	260	160	90	58	15	0	0.114	0.083	0
.	19.01.15-14.43.47-1-456558	562	60	60	13	0	11	622	56	56	0	0	NA	NA	NA	162	174	604	196	187	342	177	103	176	12	11	0.291	0.061	0.059
.	19.01.15-14.43.54-1-456562	209	38	38	10	0	8	511	32	32	0	0	NA	NA	NA	59	69	535	177	170	269	157	85	66	18	12	0.123	0.102	0.071
.	19.01.15-14.44.03-1-456569	31	1	1	0	0	0	0	0	0	0	0	NA	NA	NA	7	9	494	164	164	0	0	0	2	0	0	0.004	0	0
.	19.01.15-14.44.05-1-456572	62	2	2	1	0	1	302	1	1	0	0	NA	NA	NA	18	17	498	168	164	152	98	52	0	0	1	0	0	0.006
.	19.01.15-14.44.10-1-456577	28	1	1	0	0	0	0	0	0	0	0	NA	NA	NA	7	9	494	166	162	0	0	0	0	0	1	0	0	0.006
.	19.01.15-14.44.12-1-456578	147	14	14	4	0	4	504	12	12	0	0	NA	NA	NA	47	54	521	174	172	265	153	86	28	10	7	0.054	0.057	0.041
.	19.01.15-14.44.15-1-456581	127	7	7	1	0	1	487	4	4	0	0	NA	NA	NA	48	35	510	171	167	253	154	80	12	9	4	0.024	0.053	0.024
.	19.01.15-14.44.22-1-456585	146	11	11	4	0	4	495	9	9	0	0	NA	NA	NA	53	48	517	175	169	258	151	86	22	5	0	0.043	0.029	0
.	19.01.15-14.44.26-1-456601	352	100	100	29	0	20	553	95	95	0	0	NA	NA	NA	92	103	544	189	183	286	168	99	307	11	23	0.564	0.058	0.126
.	19.01.15-14.44.31-1-456605	478	137	137	35	0	28	572	127	127	0	0	NA	NA	NA	126	126	567	188	184	308	168	96	301	19	57	0.531	0.101	0.31
.	19.01.15-14.44.34-1-456606	379	94	94	20	0	17	531	84	84	0	0	NA	NA	NA	115	82	542	176	177	283	156	92	242	15	50	0.446	0.085	0.282
.	19.01.15-14.44.35-1-456607	63	3	3	0	0	0	450	2	2	0	0	NA	NA	NA	22	14	494	166	167	231	141	78	3	0	0	0.006	0	0
.	19.01.15-14.44.44-1-456609	120	7	7	2	0	2	487	5	5	0	0	NA	NA	NA	29	35	510	168	170	252	148	87	33	0	0	0.065	0	0
.	19.01.15-14.44.47-1-456610	357	91	91	22	0	19	536	87	87	0	0	NA	NA	NA	86	94	542	182	183	283	159	94	202	47	48	0.373	0.258	0.262
.	19.01.15-14.44.47-1-456611	226	15	15	3	0	3	515	14	14	0	0	NA	NA	NA	67	68	522	181	178	259	162	94	27	8	0	0.052	0.044	0
.	19.01.15-14.44.48-1-456612	238	14	14	4	0	2	514	12	12	0	0	NA	NA	NA	69	63	527	178	171	272	157	85	39	2	5	0.074	0.011	0.029
.	19.01.15-14.45.02-1-456621	382	53	53	13	0	9	549	46	46	0	0	NA	NA	NA	98	104	559	179	179	292	161	96	158	26	10	0.283	0.145	0.056
.	19.01.15-14.45.05-1-456629	118	5	5	1	0	1	500	4	4	0	0	NA	NA	NA	35	45	512	175	171	257	157	86	13	9	0	0.025	0.051	0
.	19.01.15-14.45.11-1-456634	63	3	3	2	0	2	476	2	2	0	0	NA	NA	NA	25	25	499	166	173	243	146	87	0	3	5	0	0.018	0.029
.	19.01.15-14.45.14-1-456636	157	9	9	3	0	3	511	8	8	0	0	NA	NA	NA	48	53	521	172	173	268	155	88	20	0	6	0.038	0	0.035
.	19.01.15-14.45.22-1-456641	341	79	79	25	0	20	547	70	70	0	0	NA	NA	NA	87	97	546	183	181	291	161	95	219	14	33	0.401	0.077	0.182
.	19.01.15-14.45.24-1-456658	35	1	1	0	0	0	0	0	0	0	0	NA	NA	NA	13	12	494	164	167	0	0	0	0	0	6	0	0	0.036
.	19.01.15-14.45.27-1-456659	297	81	81	19	0	15	511	75	75	0	0	NA	NA	NA	87	69	532	172	178	272	148	91	181	30	31	0.34	0.174	0.174
.	19.01.15-14.45.35-1-456661	323	36	36	9	0	8	542	34	34	0	0	NA	NA	NA	106	98	539	191	181	277	171	94	113	1	18	0.21	0.005	0.099
.	19.01.15-14.46.11-1-456678	63	2	2	0	0	0	479	1	1	0	0	NA	NA	NA	24	27	505	166	169	249	146	84	1	0	1	0.002	0	0.006
.	19.01.15-14.46.16-1-456682	37	1	1	0	0	0	0	0	0	0	0	NA	NA	NA	8	5	489	164	165	0	0	0	0	0	0	0	0	0
.	19.01.15-14.46.17-1-456684	59	3	3	0	0	0	474	2	2	0	0	NA	NA	NA	23	20	499	168	166	246	148	80	5	2	0	0.01	0.012	0
.	19.01.15-14.46.17-1-456685	150	6	6	2	0	2	488	5	5	0	0	NA	NA	NA	46	35	505	172	171	252	151	85	11	3	4	0.022	0.017	0.023
.	19.01.15-14.46.23-1-456696	175	10	10	2	0	2	497	8	8	0	0	NA	NA	NA	49	45	512	173	173	259	152	86	30	9	0	0.059	0.052	0
.	19.01.15-14.46.26-1-456712	435	72	72	21	0	15	572	67	67	0	0	NA	NA	NA	111	121	544	192	198	291	172	109	184	24	43	0.338	0.125	0.217
.	19.01.15-14.46.27-1-456716	147	14	14	2	0	1	494	11	11	0	0	NA	NA	NA	46	43	513	172	171	257	151	86	38	16	7	0.074	0.093	0.041
.	19.01.15-14.46.28-1-456717	62	2	2	0	0	0	200	1	1	0	0	NA	NA	NA	24	24	503	166	168	99	63	38	1	0	0	0.002	0	0
.	19.01.15-14.46.33-1-456718	34	1	1	0	0	0	0	0	0	0	0	NA	NA	NA	8	12	494	168	163	0	0	0	0	0	1	0	0	0.006
.	19.01.15-14.46.36-1-456719	34	1	1	0	0	0	0	0	0	0	0	NA	NA	NA	17	10	490	169	164	0	0	0	0	0	1	0	0	0.006
.	19.01.15-14.46.37-1-456720	192	40	40	9	0	9	500	37	37	0	0	NA	NA	NA	73	45	512	175	171	257	153	90	87	15	11	0.17	0.086	0.064
.	19.01.15-14.46.38-1-456721	387	29	29	9	0	6	546	24	24	0	0	NA	NA	NA	119	97	550	179	181	292	156	98	77	16	8	0.14	0.089	0.044
.	19.01.15-14.46.45-1-456722	375	70	70	23	0	19	541	65	65	0	0	NA	NA	NA	95	91	543	183	178	287	163	91	184	31	22	0.339	0.169	0.124
.	19.01.15-14.46.46-1-456724	315	47	47	11	0	10	541	45	45	0	0	NA	NA	NA	97	95	546	177	185	287	155	99	132	15	19	0.242	0.085	0.103
.	19.01.15-14.46.47-1-456725	491	81	81	17	0	9	594	73	73	0	0	NA	NA	NA	152	152	580	197	188	312	179	103	258	15	13	0.445	0.076	0.069
.	19.01.15-14.46.52-1-456726	282	25	25	9	0	6	528	21	21	0	0	NA	NA	NA	89	84	542	180	175	280	158	90	86	7	10	0.159	0.039	0.057
.	19.01.15-14.46.53-1-456730	361	71	71	24	0	18	554	62	62	0	0	NA	NA	NA	119	107	555	189	176	294	169	91	182	25	7	0.328	0.132	0.04
.	19.01.15-14.47.17-1-456752	126	10	10	3	0	2	495	9	9	0	0	NA	NA	NA	34	34	505	173	169	257	154	84	27	0	6	0.053	0	0.036
.	19.01.15-14.47.26-1-456768	238	17	17	3	0	1	522	16	16	0	0	NA	NA	NA	58	65	528	174	176	274	157	91	41	2	2	0.078	0.011	0.011
.	19.01.15-14.47.30-1-456769	351	44	44	11	0	8	567	38	38	0	0	NA	NA	NA	102	122	568	176	191	304	157	106	179	3	22	0.315	0.017	0.115
.	19.01.15-14.47.36-1-456770	94	10	10	5	0	3	490	9	9	0	0	NA	NA	NA	30	33	505	167	174	254	147	89	14	10	5	0.028	0.06	0.029
.	19.01.15-14.47.53-1-456774	413	118	118	29	0	24	558	110	110	0	0	NA	NA	NA	118	113	553	190	183	288	172	98	275	24	61	0.497	0.126	0.333
.	19.01.15-14.47.54-1-456775	145	9	9	5	0	5	512	7	7	0	0	NA	NA	NA	42	55	518	177	173	266	158	88	11	10	17	0.021	0.056	0.098
.	19.01.15-14.48.00-1-456779	91	4	4	2	0	1	487	3	3	0	0	NA	NA	NA	30	30	506	171	166	250	153	84	8	0	4	0.016	0	0.024
.	19.01.15-14.48.04-1-456785	239	14	14	2	0	1	525	13	13	0	0	NA	NA	NA	71	70	531	179	173	277	158	90	54	3	11	0.102	0.017	0.064
.	19.01.15-14.48.07-1-456789	30	1	1	0	0	0	0	0	0	0	0	NA	NA	NA	6	11	492	167	165	0	0	0	1	0	0	0.002	0	0
.	19.01.15-14.48.09-1-456792	348	18	18	7	0	5	530	15	15	0	0	NA	NA	NA	102	78	533	179	179	278	159	93	50	6	3	0.094	0.034	0.017
.	19.01.15-14.48.13-1-456793	32	1	1	0	0	0	0	0	0	0	0	NA	NA	NA	12	6	491	163	165	0	0	0	0	3	0	0	0.018	0
.	19.01.15-14.48.13-1-456794	350	39	39	10	0	7	555	33	33	0	0	NA	NA	NA	99	104	557	181	179	297	163	95	118	1	24	0.212	0.006	0.134
.	19.01.15-14.48.14-1-456797	66	2	2	1	0	1	481	1	1	0	0	NA	NA	NA	22	28	506	165	170	251	145	85	4	9	0	0.008	0.055	0
.	19.01.15-14.48.15-1-456798	116	7	7	2	0	2	473	6	6	0	0	NA	NA	NA	34	23	505	168	163	249	147	77	10	0	6	0.02	0	0.037
.	19.01.15-14.48.25-1-456820	583	72	72	21	0	18	594	66	66	0	0	NA	NA	NA	158	148	587	190	184	324	170	100	197	9	44	0.336	0.047	0.239
.	19.01.15-14.48.27-1-456822	91	5	5	1	0	1	485	4	4	0	0	NA	NA	NA	31	33	504	173	169	247	157	81	12	2	0	0.024	0.012	0
.	19.01.15-14.48.31-1-456826	205	23	23	8	0	4	516	21	21	0	0	NA	NA	NA	69	59	522	178	172	270	158	88	55	10	10	0.105	0.056	0.058
.	19.01.15-14.48.35-1-456827	180	14	14	5	0	5	507	12	12	0	0	NA	NA	NA	49	59	528	170	174	269	148	90	37	15	4	0.07	0.088	0.023
.	19.01.15-14.48.37-1-456828	60	2	2	1	0	1	298	1	1	0	0	NA	NA	NA	23	19	497	167	168	152	93	53	2	2	0	0.004	0.012	0
.	19.01.15-14.48.40-1-456829	178	12	12	5	0	4	509	9	9	0	0	NA	NA	NA	71	58	526	172	173	265	154	90	25	9	0	0.048	0.052	0
.	19.01.15-14.48.42-1-456830	144	6	6	2	0	1	489	5	5	0	0	NA	NA	NA	57	39	515	168	169	256	148	85	16	0	0	0.031	0	0
.	19.01.15-14.48.47-1-456831	330	42	42	11	0	8	537	36	36	0	0	NA	NA	NA	83	83	537	175	184	281	156	100	99	4	10	0.184	0.023	0.054
.	19.01.15-14.48.58-1-456836	177	7	7	1	0	1	500	6	6	0	0	NA	NA	NA	58	54	525	170	172	266	148	86	18	0	0	0.034	0	0
.	19.01.15-14.48.59-1-456838	65	3	3	1	0	1	486	2	2	0	0	NA	NA	NA	22	30	503	171	169	251	150	85	5	0	3	0.01	0	0.018
.	19.01.15-14.49.02-1-456841	201	17	17	2	0	2	490	15	15	0	0	NA	NA	NA	59	43	511	173	172	255	148	87	36	2	2	0.07	0.012	0.012
.	19.01.15-14.49.08-1-456852	446	97	97	28	0	23	595	90	90	0	0	NA	NA	NA	113	145	580	192	186	320	175	100	263	28	36	0.453	0.146	0.194
.	19.01.15-14.49.12-1-456855	180	13	13	4	0	3	494	11	11	0	0	NA	NA	NA	56	40	518	168	167	262	150	82	37	6	0	0.071	0.036	0
.	19.01.15-14.49.20-1-456861	154	7	7	1	0	1	500	6	6	0	0	NA	NA	NA	38	53	518	174	174	260	154	86	15	5	0	0.029	0.029	0
.	19.01.15-14.49.28-1-456877	275	25	25	5	0	4	534	24	24	0	0	NA	NA	NA	66	81	531	184	179	276	166	92	62	10	10	0.117	0.054	0.056
.	19.01.15-14.49.35-1-456878	352	44	44	15	0	10	550	41	41	0	0	NA	NA	NA	105	96	540	181	188	285	162	103	150	12	10	0.278	0.066	0.053
.	19.01.15-14.49.43-1-456880	147	7	7	2	0	2	494	4	4	0	0	NA	NA	NA	39	40	512	172	169	256	153	85	6	10	0	0.012	0.058	0
.	19.01.15-14.49.44-1-456881	63	2	2	0	0	0	481	1	1	0	0	NA	NA	NA	15	25	503	171	164	250	151	80	0	0	3	0	0	0.018
.	19.01.15-14.49.48-1-456882	94	9	9	1	0	1	482	8	8	0	0	NA	NA	NA	23	29	505	168	169	249	148	85	18	2	1	0.036	0.012	0.006
.	19.01.15-14.49.56-1-456886	301	37	37	5	0	3	534	32	32	0	0	NA	NA	NA	89	86	545	180	174	284	158	92	122	22	11	0.224	0.122	0.063
.	19.01.15-14.49.56-1-456887	385	123	123	41	0	30	544	114	114	0	0	NA	NA	NA	104	92	548	179	178	291	157	96	303	27	39	0.553	0.151	0.219
.	19.01.15-14.50.00-1-456891	60	3	3	0	0	0	482	2	2	0	0	NA	NA	NA	28	33	510	170	166	254	146	82	11	0	0	0.022	0	0
.	19.01.15-14.50.03-1-456899	334	103	103	26	0	22	554	96	96	0	0	NA	NA	NA	88	104	545	190	182	286	170	98	254	19	31	0.466	0.1	0.17
.	19.01.15-14.50.04-1-456901	92	5	5	3	0	1	482	4	4	0	0	NA	NA	NA	29	32	506	171	168	254	149	79	19	5	0	0.038	0.029	0
.	19.01.15-14.50.05-1-456903	207	23	23	5	0	4	502	18	18	0	0	NA	NA	NA	69	51	513	178	173	257	155	90	59	2	3	0.115	0.011	0.017
.	19.01.15-14.50.13-1-456908	85	5	5	3	0	3	477	4	4	0	0	NA	NA	NA	31	27	508	165	167	250	146	81	2	14	0	0.004	0.085	0
.	19.01.15-14.50.21-1-456913	480	60	60	14	0	9	563	55	55	0	0	NA	NA	NA	152	121	557	191	186	300	163	100	154	20	42	0.276	0.105	0.226
.	19.01.15-14.50.28-1-456929	61	2	2	0	0	0	353	1	1	0	0	NA	NA	NA	18	18	496	168	167	177	111	65	3	0	0	0.006	0	0
.	19.01.15-14.50.36-1-456934	58	2	2	1	0	1	347	1	1	0	0	NA	NA	NA	18	23	506	165	165	183	104	60	3	0	3	0.006	0	0.018
.	19.01.15-14.50.37-1-456935	60	2	2	1	0	1	200	1	1	0	0	NA	NA	NA	19	18	499	166	166	103	65	32	2	0	1	0.004	0	0.006
.	19.01.15-14.50.40-1-456936	33	1	1	1	0	1	0	0	0	0	0	NA	NA	NA	4	11	495	164	165	0	0	0	2	0	0	0.004	0	0
.	19.01.15-14.50.42-1-456937	33	1	1	0	0	0	0	0	0	0	0	NA	NA	NA	8	9	493	166	163	0	0	0	2	0	0	0.004	0	0
.	19.01.15-14.50.45-1-456938	120	6	6	4	0	3	495	5	5	0	0	NA	NA	NA	30	38	517	166	168	261	151	83	13	5	0	0.025	0.03	0
.	19.01.15-14.50.46-1-456939	240	14	14	3	0	3	508	11	11	0	0	NA	NA	NA	93	53	517	174	175	260	158	90	33	2	2	0.064	0.011	0.011
.	19.01.15-14.50.47-1-456940	124	9	9	2	0	2	490	7	7	0	0	NA	NA	NA	49	39	512	171	169	256	148	86	26	3	5	0.051	0.018	0.03
.	19.01.15-14.50.51-1-456941	312	34	34	11	0	7	542	28	28	0	0	NA	NA	NA	104	89	544	181	177	289	163	90	92	9	28	0.169	0.05	0.158
.	19.01.15-14.51.01-1-456950	185	20	20	6	0	5	499	18	18	0	0	NA	NA	NA	56	44	512	173	172	255	154	90	53	18	6	0.104	0.104	0.035
.	19.01.15-14.51.07-1-456961	240	41	41	14	0	11	508	34	34	0	0	NA	NA	NA	63	55	520	173	175	264	155	89	106	9	15	0.204	0.052	0.086
.	19.01.15-14.51.07-1-456962	171	13	13	2	0	2	509	11	11	0	0	NA	NA	NA	51	50	518	171	174	263	155	91	30	2	0	0.058	0.012	0
.	19.01.15-14.51.10-1-456965	119	5	5	1	0	1	481	4	4	0	0	NA	NA	NA	37	29	507	166	169	251	146	84	10	7	1	0.02	0.042	0.006
.	19.01.15-14.51.26-1-456985	113	5	5	0	0	0	481	4	4	0	0	NA	NA	NA	25	24	506	167	164	253	148	80	9	3	0	0.018	0.018	0
.	19.01.15-14.51.27-1-456986	119	5	5	2	0	2	495	4	4	0	0	NA	NA	NA	37	38	510	171	170	252	155	88	16	5	0	0.031	0.029	0
.	19.01.15-14.51.28-1-456987	87	6	6	1	0	1	481	5	5	0	0	NA	NA	NA	27	26	505	169	165	248	151	82	14	0	0	0.028	0	0
.	19.01.15-14.51.35-1-456988	619	116	116	32	0	23	603	108	108	0	0	NA	NA	NA	167	157	584	196	190	320	176	107	313	18	38	0.536	0.092	0.2
.	19.01.15-14.51.38-1-456989	57	2	2	0	0	0	471	1	1	0	0	NA	NA	NA	25	17	497	168	165	241	150	80	2	0	2	0.004	0	0.012
.	19.01.15-14.51.41-1-456990	230	28	28	7	0	4	516	27	27	0	0	NA	NA	NA	70	65	531	176	171	272	156	88	61	5	10	0.115	0.028	0.058
.	19.01.15-14.51.41-1-456991	325	70	70	21	0	14	536	64	64	0	0	NA	NA	NA	96	84	543	179	175	287	160	89	198	28	31	0.365	0.156	0.177
.	19.01.15-14.51.45-1-456992	317	63	63	17	0	13	524	59	59	0	0	NA	NA	NA	98	76	542	174	173	283	154	87	175	13	30	0.323	0.075	0.173
.	19.01.15-14.51.51-1-456994	210	20	20	7	0	5	520	18	18	0	0	NA	NA	NA	55	61	521	178	175	268	159	93	54	4	6	0.104	0.022	0.034
.	19.01.15-14.51.51-1-456995	61	2	2	0	0	0	350	1	1	0	0	NA	NA	NA	15	14	497	166	164	178	110	62	2	0	0	0.004	0	0
.	19.01.15-14.51.58-1-457000	488	82	82	23	0	15	577	75	75	0	0	NA	NA	NA	132	126	566	188	185	310	169	98	241	16	32	0.426	0.085	0.173
.	19.01.15-14.52.01-1-457004	118	5	5	1	0	1	481	4	4	0	0	NA	NA	NA	32	24	502	168	167	247	151	83	12	3	2	0.024	0.018	0.012
.	19.01.15-14.52.03-1-457007	350	105	105	26	0	26	532	95	95	0	0	NA	NA	NA	97	82	532	179	184	278	159	95	252	30	26	0.474	0.168	0.141
.	19.01.15-14.52.16-1-457018	398	65	65	22	0	13	565	58	58	0	0	NA	NA	NA	94	115	552	190	186	298	168	99	170	15	21	0.308	0.079	0.113
.	19.01.15-14.52.18-1-457020	180	16	16	5	0	4	505	13	13	0	0	NA	NA	NA	51	56	521	176	172	261	157	87	35	3	7	0.067	0.017	0.041
.	19.01.15-14.52.23-1-457021	87	3	3	0	0	0	480	0	0	0	0	NA	NA	NA	31	29	508	168	166	247	149	84	6	0	0	0.012	0	0
.	19.01.15-14.52.37-1-457040	233	27	27	9	0	9	505	24	24	0	0	NA	NA	NA	91	56	529	171	169	271	151	83	61	8	13	0.115	0.047	0.077
.	19.01.15-14.52.42-1-457041	173	15	15	2	0	0	519	13	13	0	0	NA	NA	NA	57	63	532	174	170	278	155	86	48	5	1	0.09	0.029	0.006
.	19.01.15-14.52.57-1-457045	94	9	9	3	0	2	489	8	8	0	0	NA	NA	NA	29	38	516	167	168	259	147	83	19	0	1	0.037	0	0.006
.	19.01.15-14.53.08-1-457062	39	1	1	1	0	1	0	0	0	0	0	NA	NA	NA	10	10	494	166	163	0	0	0	0	0	0	0	0	0
.	19.01.15-14.53.10-1-457064	469	56	56	12	0	9	571	52	52	0	0	NA	NA	NA	119	118	565	184	182	307	167	97	175	15	11	0.31	0.082	0.06
.	19.01.15-14.53.11-1-457065	57	2	2	1	0	1	472	1	1	0	0	NA	NA	NA	29	21	500	169	165	244	150	78	2	0	3	0.004	0	0.018
.	19.01.15-14.53.12-1-457066	30	1	1	0	0	0	0	0	0	0	0	NA	NA	NA	8	3	490	164	162	0	0	0	0	0	0	0	0	0
.	19.01.15-14.53.15-1-457069	56	3	3	1	0	1	475	2	2	0	0	NA	NA	NA	22	21	500	169	165	243	151	81	6	0	0	0.012	0	0
.	19.01.15-14.53.18-1-457072	575	56	56	20	0	14	600	50	50	0	0	NA	NA	NA	173	156	585	193	191	323	173	104	175	10	13	0.299	0.052	0.068
.	19.01.15-14.53.22-1-457073	152	22	22	5	0	5	506	21	21	0	0	NA	NA	NA	45	59	528	170	174	267	150	89	42	13	8	0.08	0.076	0.046
.	19.01.15-14.53.27-1-457090	373	86	86	27	0	23	552	81	81	0	0	NA	NA	NA	107	106	550	187	182	289	166	97	255	16	39	0.464	0.086	0.214
.	19.01.15-14.53.48-1-457091	235	31	31	13	0	9	522	30	30	0	0	NA	NA	NA	68	77	533	178	179	268	161	93	88	13	5	0.165	0.073	0.028
.	19.01.15-14.53.52-1-457092	148	8	8	0	0	0	503	7	7	0	0	NA	NA	NA	42	51	522	173	169	266	153	84	16	1	5	0.031	0.006	0.03
.	19.01.15-14.53.52-1-457096	328	61	61	14	0	10	522	59	59	0	0	NA	NA	NA	88	77	536	180	174	274	159	89	158	20	25	0.295	0.111	0.144
.	19.01.15-14.54.03-1-457103	379	37	37	12	0	10	555	34	34	0	0	NA	NA	NA	109	103	552	184	180	295	165	95	80	17	16	0.145	0.092	0.089
.	19.01.15-14.54.07-1-457108	652	89	89	19	0	17	619	80	80	0	0	NA	NA	NA	179	175	599	196	193	334	178	107	232	30	28	0.387	0.153	0.145
.	19.01.15-14.54.10-1-457111	211	17	17	4	0	2	524	15	15	0	0	NA	NA	NA	62	79	530	183	179	268	162	94	51	3	1	0.096	0.016	0.006
.	19.01.15-14.54.28-1-457132	425	127	127	38	0	26	558	117	117	0	0	NA	NA	NA	108	116	560	183	186	299	158	101	282	38	29	0.504	0.208	0.156
.	19.01.15-14.54.46-1-457137	187	29	29	6	0	6	494	25	25	0	0	NA	NA	NA	63	48	525	169	167	267	145	82	57	16	9	0.109	0.095	0.054
.	19.01.15-14.54.47-1-457138	37	1	1	0	0	0	0	0	0	0	0	NA	NA	NA	12	15	498	164	166	0	0	0	0	0	0	0	0	0
.	19.01.15-14.54.48-1-457139	238	56	56	15	0	13	529	51	51	0	0	NA	NA	NA	86	80	537	179	177	276	159	94	135	21	38	0.251	0.117	0.215
.	19.01.15-14.54.50-1-457140	121	11	11	5	0	3	487	10	10	0	0	NA	NA	NA	47	40	514	171	168	255	151	81	15	24	0	0.029	0.14	0
.	19.01.15-14.55.02-1-457150	423	130	130	33	0	26	552	115	115	0	0	NA	NA	NA	121	107	556	182	182	293	164	95	321	36	31	0.577	0.198	0.17
.	19.01.15-14.55.11-1-457161	349	58	58	17	0	11	550	53	53	0	0	NA	NA	NA	107	92	537	184	184	285	165	100	160	18	20	0.298	0.098	0.109
.	19.01.15-14.55.21-1-457166	35	1	1	0	0	0	0	0	0	0	0	NA	NA	NA	8	9	494	166	162	0	0	0	0	0	0	0	0	0
.	19.01.15-14.55.22-1-457167	117	12	12	6	0	6	488	10	10	0	0	NA	NA	NA	42	35	505	171	172	249	153	86	35	6	3	0.069	0.035	0.017
.	19.01.15-14.55.22-1-457168	545	96	96	34	0	23	623	85	85	0	0	NA	NA	NA	141	179	601	195	196	334	177	112	290	46	21	0.483	0.236	0.107
.	19.01.15-14.55.23-1-457169	176	35	35	8	0	8	499	32	32	0	0	NA	NA	NA	41	43	518	172	166	266	152	81	83	16	19	0.16	0.093	0.114
.	19.01.15-14.55.53-1-457189	91	7	7	2	0	1	483	5	5	0	0	NA	NA	NA	43	31	511	169	164	252	151	80	24	4	0	0.047	0.024	0
.	19.01.15-14.56.02-1-457197	33	1	1	1	0	1	0	0	0	0	0	NA	NA	NA	6	7	489	165	166	0	0	0	0	0	1	0	0	0.006
.	19.01.15-14.56.03-1-457200	63	2	2	1	0	1	248	1	1	0	0	NA	NA	NA	19	12	496	166	163	128	75	45	2	0	0	0.004	0	0
.	19.01.15-14.56.04-1-457201	90	4	4	1	0	1	490	1	1	0	0	NA	NA	NA	26	36	510	171	168	255	151	84	9	1	0	0.018	0.006	0
.	19.01.15-14.56.09-1-457207	562	107	107	37	0	32	620	96	96	0	0	NA	NA	NA	138	167	598	196	186	340	177	103	308	13	35	0.515	0.066	0.188
.	19.01.15-14.56.13-1-457208	376	66	66	24	0	13	560	57	57	0	0	NA	NA	NA	105	116	548	193	188	289	172	99	179	13	31	0.327	0.067	0.165
.	19.01.15-14.56.17-1-457213	352	125	125	31	0	23	553	118	118	0	0	NA	NA	NA	83	100	549	182	182	293	161	99	288	35	46	0.525	0.192	0.253
.	19.01.15-14.56.19-1-457214	422	107	107	29	0	20	548	101	101	0	0	NA	NA	NA	94	96	545	181	183	286	162	100	268	22	61	0.492	0.122	0.333
.	19.01.15-14.56.29-1-457240	183	7	7	3	0	2	522	6	6	0	0	NA	NA	NA	45	72	530	176	179	275	157	90	21	0	11	0.04	0	0.061
.	19.01.15-14.56.47-1-457245	332	22	22	4	0	3	565	20	20	0	0	NA	NA	NA	87	109	553	188	181	297	169	99	59	0	14	0.107	0	0.077
.	19.01.15-14.56.55-1-457249	376	29	29	7	0	5	552	23	23	0	0	NA	NA	NA	119	104	549	178	190	290	159	103	96	12	7	0.175	0.067	0.037
.	19.01.15-14.57.18-1-457271	119	12	12	2	0	2	495	11	11	0	0	NA	NA	NA	45	48	518	171	172	259	151	85	9	14	7	0.017	0.082	0.041
.	19.01.15-14.57.20-1-457272	469	56	56	20	0	15	566	54	54	0	0	NA	NA	NA	117	117	555	193	182	297	172	97	188	9	29	0.339	0.047	0.159
.	19.01.15-14.57.23-1-457273	240	33	33	9	0	7	527	27	27	0	0	NA	NA	NA	60	78	531	184	176	272	166	89	81	15	7	0.153	0.082	0.04
.	19.01.15-14.57.45-1-457289	35	1	1	0	0	0	0	0	0	0	0	NA	NA	NA	13	10	495	163	165	0	0	0	4	0	0	0.008	0	0
.	19.01.15-14.57.49-1-457290	233	22	22	6	0	5	520	20	20	0	0	NA	NA	NA	70	79	531	180	181	269	155	96	54	7	7	0.102	0.039	0.039
.	19.01.15-14.57.49-1-457291	62	2	2	0	0	0	296	1	1	0	0	NA	NA	NA	21	20	500	166	167	156	90	50	4	0	0	0.008	0	0
.	19.01.15-14.57.58-1-457296	381	76	76	20	0	14	557	71	71	0	0	NA	NA	NA	120	110	556	187	180	294	167	96	199	28	32	0.358	0.15	0.178
.	19.01.15-14.58.00-1-457299	524	79	79	23	0	17	578	75	75	0	0	NA	NA	NA	132	128	567	190	184	308	170	100	250	10	19	0.441	0.053	0.103
.	19.01.15-14.58.14-1-457311	370	110	110	32	0	23	550	103	103	0	0	NA	NA	NA	103	101	547	182	185	284	164	102	240	23	42	0.439	0.126	0.227
.	19.01.15-14.58.18-1-457315	147	10	10	3	0	2	496	8	8	0	0	NA	NA	NA	46	41	514	171	169	259	153	84	33	0	5	0.064	0	0.03
.	19.01.15-14.58.19-1-457320	34	1	1	0	0	0	0	0	0	0	0	NA	NA	NA	9	6	492	163	164	0	0	0	0	0	1	0	0	0.006
.	19.01.15-14.58.21-1-457321	449	85	85	26	0	20	565	78	78	0	0	NA	NA	NA	123	115	561	185	182	303	163	99	203	8	47	0.362	0.043	0.258
.	19.01.15-14.58.22-1-457322	403	76	76	26	0	20	549	68	68	0	0	NA	NA	NA	109	100	539	187	187	280	168	101	203	20	49	0.377	0.107	0.262
.	19.01.15-14.58.27-1-457339	423	66	66	21	0	16	565	57	57	0	0	NA	NA	NA	116	125	562	189	187	300	166	99	210	36	10	0.374	0.19	0.053
.	19.01.15-14.58.41-1-457343	229	35	35	11	0	8	528	34	34	0	0	NA	NA	NA	66	76	535	178	176	277	161	90	96	15	2	0.179	0.084	0.011
.	19.01.15-14.58.45-1-457344	152	16	16	3	0	3	504	13	13	0	0	NA	NA	NA	40	48	520	174	167	264	156	84	33	6	4	0.063	0.034	0.024
.	19.01.15-14.59.11-1-457364	35	1	1	1	0	1	0	0	0	0	0	NA	NA	NA	9	10	496	163	164	0	0	0	0	0	1	0	0	0.006
.	19.01.15-14.59.14-1-457366	87	5	5	2	0	2	488	4	4	0	0	NA	NA	NA	34	37	508	171	171	253	152	83	18	0	0	0.035	0	0
.	19.01.15-14.59.34-1-457386	224	28	28	8	0	6	514	26	26	0	0	NA	NA	NA	59	63	531	172	173	274	151	89	82	4	4	0.154	0.023	0.023
.	19.01.15-14.59.37-1-457387	116	4	4	0	0	0	497	3	3	0	0	NA	NA	NA	38	47	511	177	172	254	157	86	13	0	1	0.025	0	0.006
.	19.01.15-14.59.41-1-457389	295	19	19	5	0	5	535	16	16	0	0	NA	NA	NA	89	82	539	185	171	278	169	88	55	0	6	0.102	0	0.035
.	19.01.15-14.59.43-1-457390	212	36	36	10	0	7	507	34	34	0	0	NA	NA	NA	64	49	518	168	176	266	150	91	102	8	12	0.197	0.048	0.068
.	19.01.15-14.59.54-1-457394	57	2	2	1	0	1	49	1	1	0	0	NA	NA	NA	14	18	499	168	164	28	13	8	0	3	0	0	0.018	0
.	19.01.15-14.59.56-1-457395	120	8	8	2	0	1	480	6	6	0	0	NA	NA	NA	33	31	510	168	166	251	146	83	29	0	2	0.057	0	0.012
.	19.01.15-15.00.00-1-457399	360	88	88	25	0	20	552	84	84	0	0	NA	NA	NA	100	95	552	183	173	298	166	88	207	18	32	0.375	0.098	0.185
.	19.01.15-15.00.05-1-457410	254	18	18	5	0	4	521	16	16	0	0	NA	NA	NA	76	70	529	173	181	273	153	95	44	0	13	0.083	0	0.072
.	19.01.15-15.00.09-1-457414	207	20	20	7	0	5	519	18	18	0	0	NA	NA	NA	70	72	525	176	184	267	153	99	66	2	4	0.126	0.011	0.022
.	19.01.15-15.00.12-1-457415	117	5	5	2	0	2	493	4	4	0	0	NA	NA	NA	36	42	511	172	172	257	149	87	16	0	4	0.031	0	0.023
.	19.01.15-15.00.13-1-457416	272	69	69	17	0	13	518	66	66	0	0	NA	NA	NA	86	75	535	177	176	274	152	92	174	23	24	0.325	0.13	0.136
.	19.01.15-15.00.16-1-457421	122	6	6	2	0	1	501	5	5	0	0	NA	NA	NA	37	44	513	169	175	261	151	89	28	0	0	0.055	0	0
.	19.01.15-15.00.17-1-457422	258	32	32	11	0	8	527	28	28	0	0	NA	NA	NA	79	75	533	183	172	278	163	86	88	14	5	0.165	0.077	0.029
.	19.01.15-15.00.27-1-457438	587	111	111	26	0	20	617	96	96	0	0	NA	NA	NA	163	167	583	200	197	325	180	112	298	18	49	0.511	0.09	0.249
.	19.01.15-15.00.28-1-457439	273	47	47	8	0	5	532	42	42	0	0	NA	NA	NA	69	74	533	176	178	279	159	94	137	9	26	0.257	0.051	0.146
.	19.01.15-15.00.33-1-457441	232	38	38	6	0	3	511	32	32	0	0	NA	NA	NA	77	59	518	177	177	262	157	92	80	13	14	0.154	0.073	0.079
.	19.01.15-15.00.35-1-457442	87	4	4	1	0	1	478	2	2	0	0	NA	NA	NA	26	25	503	170	165	245	154	79	4	0	3	0.008	0	0.018
.	19.01.15-15.00.39-1-457446	63	2	2	0	0	0	395	1	1	0	0	NA	NA	NA	20	18	497	167	167	206	117	72	3	0	0	0.006	0	0
.	19.01.15-15.00.47-1-457447	92	4	4	0	0	0	473	3	3	0	0	NA	NA	NA	28	23	503	169	164	245	147	81	3	2	6	0.006	0.012	0.037
.	19.01.15-15.00.50-1-457448	91	7	7	1	0	1	490	5	5	0	0	NA	NA	NA	30	34	510	168	169	257	149	84	17	1	0	0.033	0.006	0
.	19.01.15-15.00.59-1-457455	145	7	7	3	0	3	485	5	5	0	0	NA	NA	NA	49	35	504	174	170	250	151	84	18	2	3	0.036	0.011	0.018
.	19.01.15-15.01.00-1-457457	119	7	7	0	0	0	488	6	6	0	0	NA	NA	NA	32	31	508	169	167	255	151	82	20	8	2	0.039	0.047	0.012
.	19.01.15-15.01.06-1-457514	483	119	119	35	0	30	584	111	111	0	0	NA	NA	NA	120	140	568	203	182	306	181	97	313	38	52	0.551	0.187	0.286
.	19.01.15-15.01.18-1-457546	171	11	11	2	0	2	511	10	10	0	0	NA	NA	NA	58	59	523	172	177	266	153	92	19	10	5	0.036	0.058	0.028
.	19.01.15-15.01.20-1-457547	117	9	9	2	0	2	502	7	7	0	0	NA	NA	NA	41	48	526	166	169	270	147	85	14	7	8	0.027	0.042	0.047
.	19.01.15-15.01.28-1-457563	269	49	49	20	0	12	525	44	44	0	0	NA	NA	NA	90	74	537	176	174	279	157	89	168	14	26	0.313	0.08	0.149
.	19.01.15-15.01.30-1-457564	411	94	94	28	0	24	576	84	84	0	0	NA	NA	NA	107	128	569	192	180	308	172	96	270	20	29	0.475	0.104	0.161
.	19.01.15-15.01.34-1-457565	33	1	1	0	0	0	0	0	0	0	0	NA	NA	NA	6	13	495	166	165	0	0	0	1	0	0	0.002	0	0
.	19.01.15-15.01.36-1-457566	334	59	59	21	0	16	561	56	56	0	0	NA	NA	NA	93	105	548	186	184	294	167	100	154	11	19	0.281	0.059	0.103
.	19.01.15-15.01.38-1-457567	204	15	15	4	0	2	513	13	13	0	0	NA	NA	NA	58	63	529	175	172	269	156	88	38	0	5	0.072	0	0.029
.	19.01.15-15.01.39-1-457568	31	1	1	0	0	0	0	0	0	0	0	NA	NA	NA	13	12	495	167	163	0	0	0	0	0	1	0	0	0.006
.	19.01.15-15.01.40-1-457569	268	104	104	25	0	19	518	97	97	0	0	NA	NA	NA	64	68	532	173	176	275	151	92	245	17	42	0.461	0.098	0.239
.	19.01.15-15.01.41-1-457570	90	5	5	0	0	0	484	4	4	0	0	NA	NA	NA	31	34	511	171	165	254	147	83	3	8	1	0.006	0.047	0.006
.	19.01.15-15.01.56-1-457575	290	84	84	18	0	15	533	75	75	0	0	NA	NA	NA	78	84	544	175	178	284	156	93	241	17	20	0.443	0.097	0.112
.	19.01.15-15.02.10-1-457588	148	17	17	4	0	4	490	15	15	0	0	NA	NA	NA	45	36	511	170	168	259	148	83	36	14	7	0.07	0.082	0.042
.	19.01.15-15.02.26-1-457609	436	118	118	32	0	25	567	113	113	0	0	NA	NA	NA	131	118	561	185	185	304	165	98	294	36	39	0.524	0.195	0.211
.	19.01.15-15.02.33-1-457610	386	45	45	12	0	9	560	40	40	0	0	NA	NA	NA	113	109	549	188	185	291	168	101	125	10	22	0.228	0.053	0.119
.	19.01.15-15.02.36-1-457611	408	107	107	37	0	29	595	101	101	0	0	NA	NA	NA	124	146	581	192	186	318	175	102	266	10	42	0.458	0.052	0.226
.	19.01.15-15.02.53-1-457618	88	6	6	3	0	3	482	5	5	0	0	NA	NA	NA	35	28	501	171	169	249	149	84	16	0	5	0.032	0	0.03
.	19.01.15-15.03.08-1-457631	179	23	23	6	0	6	500	21	21	0	0	NA	NA	NA	57	46	519	173	167	262	156	82	61	7	9	0.118	0.04	0.054
.	19.01.15-15.03.20-1-457641	188	22	22	7	0	6	515	20	20	0	0	NA	NA	NA	57	65	530	173	175	273	154	88	61	13	6	0.115	0.075	0.034
.	19.01.15-15.03.20-1-457642	208	21	21	6	0	6	524	18	18	0	0	NA	NA	NA	61	72	533	180	172	277	159	88	70	20	3	0.131	0.111	0.017
.	19.01.15-15.03.32-1-457659	36	1	1	0	0	0	0	0	0	0	0	NA	NA	NA	9	9	493	165	164	0	0	0	0	0	1	0	0	0.006
.	19.01.15-15.03.33-1-457660	32	1	1	1	0	1	0	0	0	0	0	NA	NA	NA	8	12	497	165	163	0	0	0	1	0	0	0.002	0	0
.	19.01.15-15.03.35-1-457661	94	7	7	1	0	1	486	6	6	0	0	NA	NA	NA	30	40	512	169	172	258	143	85	6	8	1	0.012	0.047	0.006
.	19.01.15-15.03.36-1-457662	207	10	10	3	0	3	510	9	9	0	0	NA	NA	NA	70	57	522	172	176	265	153	92	31	0	0	0.059	0	0
.	19.01.15-15.03.36-1-457663	150	6	6	4	0	4	498	5	5	0	0	NA	NA	NA	56	50	516	173	174	258	149	91	14	0	7	0.027	0	0.04
.	19.01.15-15.03.38-1-457664	125	26	26	7	0	7	488	23	23	0	0	NA	NA	NA	51	43	523	166	167	260	146	82	69	9	9	0.132	0.054	0.054
.	19.01.15-15.04.00-1-457671	61	3	3	0	0	0	472	2	2	0	0	NA	NA	NA	23	16	499	165	165	247	145	80	0	5	2	0	0.03	0.012
.	19.01.15-15.04.01-1-457673	329	44	44	8	0	7	523	41	41	0	0	NA	NA	NA	108	79	539	178	175	282	156	85	125	2	23	0.232	0.011	0.131
.	19.01.15-15.04.02-1-457674	95	12	12	1	0	0	486	10	10	0	0	NA	NA	NA	33	34	506	171	170	253	150	83	40	4	0	0.079	0.023	0
.	19.01.15-15.04.03-1-457677	548	88	88	20	0	16	591	84	84	0	0	NA	NA	NA	146	148	575	195	191	309	175	107	233	19	33	0.405	0.097	0.173
.	19.01.15-15.04.06-1-457680	182	37	37	14	0	9	521	33	33	0	0	NA	NA	NA	51	66	521	177	181	266	161	94	95	31	9	0.182	0.175	0.05
.	19.01.15-15.04.12-1-457685	460	33	33	8	0	8	575	31	31	0	0	NA	NA	NA	139	123	562	189	185	303	173	99	77	6	12	0.137	0.032	0.065
.	19.01.15-15.04.23-1-457691	34	1	1	0	0	0	0	0	0	0	0	NA	NA	NA	10	6	492	163	164	0	0	0	0	1	0	0	0.006	0
.	19.01.15-15.04.24-1-457707	88	3	3	0	0	0	480	2	2	0	0	NA	NA	NA	31	22	500	168	167	248	148	84	6	7	0	0.012	0.042	0
.	19.01.15-15.04.25-1-457708	33	1	1	0	0	0	0	0	0	0	0	NA	NA	NA	9	9	493	167	162	0	0	0	5	0	0	0.01	0	0
.	19.01.15-15.04.28-1-457709	93	7	7	2	0	2	494	6	6	0	0	NA	NA	NA	19	38	512	171	168	256	155	83	8	2	6	0.016	0.012	0.036
.	19.01.15-15.04.35-1-457710	420	53	53	17	0	14	577	47	47	0	0	NA	NA	NA	125	134	562	199	186	297	181	99	150	13	11	0.267	0.065	0.059
.	19.01.15-15.04.36-1-457711	122	12	12	2	0	1	492	10	10	0	0	NA	NA	NA	30	35	511	172	165	257	154	81	27	8	0	0.053	0.047	0
.	19.01.15-15.04.43-1-457716	31	1	1	0	0	0	0	0	0	0	0	NA	NA	NA	5	4	491	164	162	0	0	0	0	3	0	0	0.018	0
.	19.01.15-15.04.45-1-457717	118	19	19	4	0	3	482	15	15	0	0	NA	NA	NA	43	29	504	168	170	252	146	84	52	2	0	0.103	0.012	0
.	19.01.15-15.04.46-1-457718	35	1	1	0	0	0	0	0	0	0	0	NA	NA	NA	15	11	494	166	164	0	0	0	2	0	0	0.004	0	0
.	19.01.15-15.04.48-1-457719	168	18	18	3	0	2	503	16	16	0	0	NA	NA	NA	55	50	518	174	171	259	154	90	27	3	11	0.052	0.017	0.064
.	19.01.15-15.04.58-1-457725	233	27	27	5	0	4	528	22	22	0	0	NA	NA	NA	66	78	534	181	176	277	161	90	58	13	8	0.109	0.072	0.045
.	19.01.15-15.04.59-1-457726	242	48	48	21	0	17	513	41	41	0	0	NA	NA	NA	72	67	526	177	177	273	151	89	90	38	9	0.171	0.215	0.051
.	19.01.15-15.05.00-1-457728	92	6	6	1	0	1	477	4	4	0	0	NA	NA	NA	25	26	501	172	166	244	151	82	3	6	4	0.006	0.035	0.024
.	19.01.15-15.05.02-1-457731	127	17	17	3	0	2	488	14	14	0	0	NA	NA	NA	45	39	514	169	169	256	147	85	31	10	4	0.06	0.059	0.024
.	19.01.15-15.05.13-1-457740	33	1	1	0	0	0	0	0	0	0	0	NA	NA	NA	12	7	491	165	164	0	0	0	0	0	4	0	0	0.024
.	19.01.15-15.05.14-1-457745	302	52	52	10	0	7	538	45	45	0	0	NA	NA	NA	96	93	540	180	186	279	157	102	153	18	21	0.283	0.1	0.113
.	19.01.15-15.05.15-1-457747	95	3	3	0	0	0	478	2	2	0	0	NA	NA	NA	31	25	510	165	163	254	145	79	3	5	0	0.006	0.03	0
.	19.01.15-15.05.16-1-457749	61	2	2	0	0	0	469	1	1	0	0	NA	NA	NA	17	15	500	165	163	246	144	79	0	1	2	0	0.006	0.012
.	19.01.15-15.05.27-1-457766	32	1	1	0	0	0	0	0	0	0	0	NA	NA	NA	8	14	497	167	163	0	0	0	0	0	1	0	0	0.006
.	19.01.15-15.05.28-1-457767	30	1	1	1	0	1	0	0	0	0	0	NA	NA	NA	11	7	494	163	163	0	0	0	1	0	0	0.002	0	0
.	19.01.15-15.05.28-1-457768	167	22	22	5	0	3	495	20	20	0	0	NA	NA	NA	53	43	511	172	173	253	154	88	41	9	16	0.08	0.052	0.092
.	19.01.15-15.05.29-1-457769	300	101	101	22	0	20	523	90	90	0	0	NA	NA	NA	84	78	536	179	176	273	158	92	236	29	20	0.44	0.162	0.114
.	19.01.15-15.05.30-1-457770	210	31	31	7	0	6	506	29	29	0	0	NA	NA	NA	66	62	523	173	179	267	150	89	80	0	6	0.153	0	0.034
.	19.01.15-15.05.38-1-457772	124	10	10	2	0	2	491	9	9	0	0	NA	NA	NA	49	40	512	168	173	256	148	87	25	0	1	0.049	0	0.006
.	19.01.15-15.05.42-1-457773	118	5	5	2	0	2	497	4	4	0	0	NA	NA	NA	37	41	515	174	165	260	153	84	21	0	3	0.041	0	0.018
.	19.01.15-15.05.51-1-457774	33	1	1	0	0	0	0	0	0	0	0	NA	NA	NA	8	5	492	164	162	0	0	0	3	0	0	0.006	0	0
.	19.01.15-15.05.54-1-457778	38	1	1	0	0	0	0	0	0	0	0	NA	NA	NA	10	6	490	165	164	0	0	0	0	0	0	0	0	0
.	19.01.15-15.05.55-1-457779	444	48	48	13	0	8	572	45	45	0	0	NA	NA	NA	127	126	560	187	192	300	166	106	122	7	11	0.218	0.037	0.057
.	19.01.15-15.05.58-1-457782	149	14	14	4	0	3	498	12	12	0	0	NA	NA	NA	34	43	512	172	172	258	152	88	30	7	4	0.059	0.041	0.023
.	19.01.15-15.05.58-1-457783	354	97	97	22	0	15	559	89	89	0	0	NA	NA	NA	86	105	553	179	186	296	161	102	220	34	23	0.398	0.19	0.124
.	19.01.15-15.05.59-1-457785	88	4	4	2	0	2	482	3	3	0	0	NA	NA	NA	25	29	506	171	165	249	151	82	12	0	3	0.024	0	0.018
.	19.01.15-15.06.07-1-457794	314	53	53	16	0	11	539	46	46	0	0	NA	NA	NA	85	92	540	187	178	282	167	90	157	18	23	0.291	0.096	0.129
.	19.01.15-15.06.15-1-457799	199	13	13	4	0	3	516	11	11	0	0	NA	NA	NA	67	64	527	174	176	269	155	92	16	14	7	0.03	0.08	0.04
.	19.01.15-15.06.19-1-457802	118	9	9	2	0	2	487	8	8	0	0	NA	NA	NA	46	31	502	173	169	247	152	88	30	0	8	0.06	0	0.047
.	19.01.15-15.06.22-1-457813	483	96	96	33	0	23	564	89	89	0	0	NA	NA	NA	134	114	563	181	183	308	159	97	220	41	56	0.391	0.227	0.306
.	19.01.15-15.06.29-1-457829	123	8	8	2	0	2	491	7	7	0	0	NA	NA	NA	40	37	511	167	172	259	146	86	11	1	14	0.022	0.006	0.081
.	19.01.15-15.06.39-1-457833	354	78	78	24	0	17	553	76	76	0	0	NA	NA	NA	111	105	538	193	187	279	174	100	190	29	34	0.353	0.15	0.182
.	19.01.15-15.06.40-1-457834	145	12	12	3	0	3	495	11	11	0	0	NA	NA	NA	52	43	513	172	171	256	151	88	39	7	0	0.076	0.041	0
.	19.01.15-15.06.47-1-457836	383	96	96	23	0	19	566	88	88	0	0	NA	NA	NA	122	119	558	188	186	297	170	99	261	23	31	0.468	0.122	0.167
.	19.01.15-15.06.51-1-457837	35	1	1	1	0	1	0	0	0	0	0	NA	NA	NA	6	10	493	164	166	0	0	0	0	0	2	0	0	0.012
.	19.01.15-15.06.54-1-457841	63	3	3	3	0	2	477	2	2	0	0	NA	NA	NA	29	26	502	166	171	247	148	82	12	0	0	0.024	0	0
.	19.01.15-15.07.13-1-457855	708	105	105	39	0	31	632	95	95	0	0	NA	NA	NA	198	188	590	206	205	325	186	121	256	17	62	0.434	0.083	0.302
.	19.01.15-15.07.18-1-457864	124	12	12	1	0	0	489	10	10	0	0	NA	NA	NA	43	40	517	167	169	260	144	85	26	6	0	0.05	0.036	0
.	19.01.15-15.07.21-1-457865	401	52	52	19	0	16	563	44	44	0	0	NA	NA	NA	116	120	560	187	186	296	165	102	142	12	29	0.254	0.064	0.156
.	19.01.15-15.07.37-1-457881	344	26	26	6	0	6	543	23	23	0	0	NA	NA	NA	98	86	540	180	179	287	159	97	54	17	12	0.1	0.094	0.067
.	19.01.15-15.07.38-1-457882	93	5	5	1	0	1	496	3	3	0	0	NA	NA	NA	26	34	503	172	172	251	157	88	3	0	16	0.006	0	0.093
.	19.01.15-15.07.43-1-457883	59	4	4	0	0	0	480	3	3	0	0	NA	NA	NA	24	24	504	167	166	251	149	80	15	4	0	0.03	0.024	0
.	19.01.15-15.07.58-1-457889	89	7	7	0	0	0	482	6	6	0	0	NA	NA	NA	35	29	506	170	166	249	150	83	12	6	1	0.024	0.035	0.006
.	19.01.15-15.08.04-1-457896	97	7	7	1	0	1	493	6	6	0	0	NA	NA	NA	33	35	508	172	168	257	151	85	14	0	10	0.028	0	0.06
.	19.01.15-15.08.07-1-457900	123	8	8	3	0	2	500	6	6	0	0	NA	NA	NA	43	45	516	170	172	261	151	88	26	2	4	0.05	0.012	0.023
.	19.01.15-15.08.14-1-457903	300	55	55	12	0	10	546	51	51	0	0	NA	NA	NA	82	95	542	194	172	280	175	91	161	17	25	0.297	0.088	0.145
.	19.01.15-15.08.15-1-457906	359	73	73	31	0	16	558	69	69	0	0	NA	NA	NA	100	104	550	187	180	293	169	96	250	13	18	0.455	0.07	0.1
.	19.01.15-15.08.19-1-457913	154	18	18	5	0	5	503	13	13	0	0	NA	NA	NA	40	59	524	176	172	264	154	85	38	6	2	0.073	0.034	0.012
.	19.01.15-15.08.21-1-457914	381	100	100	26	0	19	564	95	95	0	0	NA	NA	NA	119	108	547	184	190	292	165	107	258	10	24	0.472	0.054	0.126
.	19.01.15-15.08.24-1-457930	173	18	18	2	0	2	509	15	15	0	0	NA	NA	NA	52	53	513	179	174	261	160	88	33	20	2	0.064	0.112	0.011
.	19.01.15-15.08.28-1-457932	62	5	5	0	0	0	472	4	4	0	0	NA	NA	NA	18	16	500	165	164	247	144	81	7	8	0	0.014	0.048	0
.	19.01.15-15.08.42-1-457936	388	94	94	25	0	21	541	83	83	0	0	NA	NA	NA	105	97	543	184	183	280	164	97	230	13	38	0.424	0.071	0.208
.	19.01.15-15.08.42-1-457937	427	102	102	29	0	22	556	94	94	0	0	NA	NA	NA	125	104	552	182	183	295	164	97	212	37	50	0.384	0.203	0.273
.	19.01.15-15.08.44-1-457938	386	83	83	21	0	15	560	80	80	0	0	NA	NA	NA	116	109	548	190	184	292	170	98	203	21	46	0.37	0.111	0.25
.	19.01.15-15.08.49-1-457939	183	10	10	2	0	1	517	8	8	0	0	NA	NA	NA	51	66	526	175	178	268	156	93	38	7	0	0.072	0.04	0
.	19.01.15-15.09.06-1-457952	113	10	10	4	0	3	491	9	9	0	0	NA	NA	NA	43	40	507	177	169	249	157	85	16	12	5	0.032	0.068	0.03
.	19.01.15-15.09.11-1-457956	262	57	57	10	0	8	525	54	54	0	0	NA	NA	NA	60	67	529	172	179	274	155	96	137	13	31	0.259	0.076	0.173
.	19.01.15-15.09.23-1-457966	62	2	2	0	0	0	480	1	1	0	0	NA	NA	NA	26	23	503	165	168	249	147	84	0	7	4	0	0.042	0.024
.	19.01.15-15.09.25-1-457982	117	5	5	0	0	0	482	4	4	0	0	NA	NA	NA	33	31	503	171	170	248	148	86	9	0	1	0.018	0	0.006
.	19.01.15-15.09.36-1-457983	36	1	1	1	0	1	0	0	0	0	0	NA	NA	NA	9	9	492	166	164	0	0	0	0	0	1	0	0	0.006
.	19.01.15-15.09.39-1-457984	125	11	11	3	0	3	497	9	9	0	0	NA	NA	NA	53	46	516	172	171	259	151	87	42	0	0	0.081	0	0
.	19.01.15-15.09.46-1-457986	180	13	13	2	0	2	509	12	12	0	0	NA	NA	NA	57	53	519	175	172	264	158	87	31	0	5	0.06	0	0.029
.	19.01.15-15.09.52-1-457987	228	22	22	11	0	7	513	19	19	0	0	NA	NA	NA	71	63	529	174	173	269	154	90	83	10	10	0.157	0.057	0.058
.	19.01.15-15.10.06-1-458005	150	12	12	8	0	5	486	10	10	0	0	NA	NA	NA	46	34	509	172	166	254	150	82	32	0	2	0.063	0	0.012
.	19.01.15-15.10.08-1-458007	389	68	68	18	0	15	554	62	62	0	0	NA	NA	NA	101	106	553	181	185	292	162	100	171	7	49	0.309	0.039	0.265
.	19.01.15-15.10.12-1-458009	34	1	1	0	0	0	0	0	0	0	0	NA	NA	NA	7	9	493	165	164	0	0	0	0	0	1	0	0	0.006
.	19.01.15-15.10.15-1-458012	31	1	1	0	0	0	0	0	0	0	0	NA	NA	NA	3	7	494	164	162	0	0	0	0	0	0	0	0	0
.	19.01.15-15.10.17-1-458015	31	1	1	0	0	0	0	0	0	0	0	NA	NA	NA	8	6	494	163	162	0	0	0	1	0	0	0.002	0	0
.	19.01.15-15.10.19-1-458016	123	12	12	1	0	1	483	7	7	0	0	NA	NA	NA	39	32	505	172	168	249	151	83	12	7	14	0.024	0.041	0.083
.	19.01.15-15.10.27-1-458032	115	7	7	4	0	3	503	6	6	0	0	NA	NA	NA	43	51	516	171	177	261	152	90	9	0	12	0.017	0	0.068
.	19.01.15-15.10.27-1-458033	139	13	13	7	0	4	489	12	12	0	0	NA	NA	NA	46	38	512	173	166	254	152	83	30	6	11	0.059	0.035	0.066
.	19.01.15-15.10.28-1-458034	532	101	101	28	0	21	580	92	92	0	0	NA	NA	NA	134	139	575	187	190	310	165	105	247	32	50	0.43	0.171	0.263
.	19.01.15-15.10.29-1-458035	387	69	69	15	0	10	552	64	64	0	0	NA	NA	NA	109	100	548	185	180	293	163	96	166	20	28	0.303	0.108	0.156
.	19.01.15-15.10.41-1-458037	349	57	57	16	0	11	542	51	51	0	0	NA	NA	NA	92	95	537	183	188	278	165	99	141	33	29	0.263	0.18	0.154
.	19.01.15-15.10.41-1-458041	35	1	1	0	0	0	0	0	0	0	0	NA	NA	NA	10	10	491	168	164	0	0	0	0	2	0	0	0.012	0
.	19.01.15-15.10.42-1-458042	497	93	93	28	0	22	594	84	84	0	0	NA	NA	NA	140	144	572	188	197	312	171	111	223	37	50	0.39	0.197	0.254
.	19.01.15-15.10.44-1-458043	36	1	1	0	0	0	0	0	0	0	0	NA	NA	NA	14	9	496	163	163	0	0	0	0	0	0	0	0	0
.	19.01.15-15.10.46-1-458044	328	24	24	8	0	6	560	22	22	0	0	NA	NA	NA	87	108	541	193	187	288	171	101	42	18	9	0.078	0.093	0.048
.	19.01.15-15.10.47-1-458045	37	1	1	0	0	0	0	0	0	0	0	NA	NA	NA	17	8	491	164	166	0	0	0	0	0	0	0	0	0
.	19.01.15-15.10.50-1-458046	299	47	47	10	0	8	540	44	44	0	0	NA	NA	NA	83	83	540	172	184	284	155	101	130	6	29	0.241	0.035	0.158
.	19.01.15-15.10.52-1-458047	62	2	2	0	0	0	344	1	1	0	0	NA	NA	NA	15	19	501	166	165	180	101	63	1	0	0	0.002	0	0
.	19.01.15-15.11.02-1-458058	266	40	40	12	0	10	515	38	38	0	0	NA	NA	NA	87	69	526	180	176	268	157	90	112	21	10	0.213	0.117	0.057
.	19.01.15-15.11.19-1-458073	146	8	8	4	0	3	497	6	6	0	0	NA	NA	NA	50	42	513	172	170	257	154	86	36	0	1	0.07	0	0.006
.	19.01.15-15.11.29-1-458089	62	2	2	2	0	2	200	1	1	0	0	NA	NA	NA	18	19	501	166	165	107	62	31	6	0	0	0.012	0	0
.	19.01.15-15.11.39-1-458090	117	11	11	2	0	2	482	10	10	0	0	NA	NA	NA	30	31	512	166	166	253	147	82	36	0	3	0.07	0	0.018
.	19.01.15-15.11.39-1-458091	239	30	30	7	0	4	516	29	29	0	0	NA	NA	NA	74	66	533	173	173	274	154	88	63	6	4	0.118	0.035	0.023
.	19.01.15-15.11.54-1-458096	270	76	76	22	0	17	535	71	71	0	0	NA	NA	NA	74	80	540	179	174	285	161	89	221	13	20	0.409	0.073	0.115
.	19.01.15-15.11.55-1-458097	212	10	10	5	0	4	517	8	8	0	0	NA	NA	NA	61	71	526	176	182	264	157	96	16	5	15	0.03	0.028	0.082
.	19.01.15-15.11.57-1-458098	206	28	28	5	0	4	517	22	22	0	0	NA	NA	NA	55	75	533	179	176	271	156	90	73	5	5	0.137	0.028	0.028
.	19.01.15-15.11.57-1-458099	92	8	8	1	0	1	480	7	7	0	0	NA	NA	NA	31	25	500	170	168	245	152	83	15	3	6	0.03	0.018	0.036
.	19.01.15-15.12.01-1-458103	410	128	128	33	0	29	559	120	120	0	0	NA	NA	NA	122	109	554	185	183	297	166	96	322	37	34	0.581	0.2	0.186
.	19.01.15-15.12.16-1-458121	35	1	1	0	0	0	0	0	0	0	0	NA	NA	NA	11	13	494	166	166	0	0	0	1	0	0	0.002	0	0
.	19.01.15-15.12.17-1-458123	256	50	50	16	0	14	526	46	46	0	0	NA	NA	NA	58	75	537	172	179	281	151	94	135	25	19	0.251	0.145	0.106
.	19.01.15-15.12.19-1-458124	32	1	1	1	0	1	0	0	0	0	0	NA	NA	NA	15	9	494	164	164	0	0	0	2	0	0	0.004	0	0
.	19.01.15-15.12.19-1-458125	32	1	1	0	0	0	0	0	0	0	0	NA	NA	NA	10	10	495	164	164	0	0	0	0	0	1	0	0	0.006
.	19.01.15-15.12.21-1-458126	32	1	1	0	0	0	0	0	0	0	0	NA	NA	NA	9	13	495	166	165	0	0	0	0	1	0	0	0.006	0
.	19.01.15-15.12.21-1-458127	466	41	41	9	0	7	603	35	35	0	0	NA	NA	NA	145	159	578	200	194	313	180	110	112	8	16	0.194	0.04	0.082
.	19.01.15-15.12.23-1-458134	492	92	92	21	0	17	551	83	83	0	0	NA	NA	NA	138	105	557	179	182	297	160	94	243	33	29	0.436	0.184	0.159
.	19.01.15-15.12.27-1-458144	362	68	68	19	0	14	539	61	61	0	0	NA	NA	NA	90	97	547	184	179	287	160	92	190	10	47	0.347	0.054	0.263
.	19.01.15-15.12.28-1-458145	231	49	49	8	0	5	507	48	48	0	0	NA	NA	NA	65	66	532	175	172	270	151	86	129	7	19	0.242	0.04	0.11
.	19.01.15-15.12.36-1-458146	123	11	11	2	0	2	488	10	10	0	0	NA	NA	NA	35	34	513	168	166	257	148	83	14	4	7	0.027	0.024	0.042
.	19.01.15-15.12.56-1-458153	449	95	95	32	0	21	583	88	88	0	0	NA	NA	NA	117	137	561	194	195	297	177	109	208	30	53	0.371	0.155	0.272
.	19.01.15-15.13.18-1-458171	149	10	10	2	0	2	505	8	8	0	0	NA	NA	NA	50	52	514	178	173	258	157	90	33	1	8	0.064	0.006	0.046
.	19.01.15-15.13.21-1-458176	234	14	14	2	0	2	518	13	13	0	0	NA	NA	NA	72	64	524	176	177	268	157	93	33	7	7	0.063	0.04	0.04
.	19.01.15-15.13.23-1-458177	93	6	6	0	0	0	472	5	5	0	0	NA	NA	NA	38	23	501	170	165	243	148	81	13	2	4	0.026	0.012	0.024
.	19.01.15-15.13.33-1-458194	142	8	8	2	0	2	487	6	6	0	0	NA	NA	NA	43	42	518	166	171	256	145	86	10	1	4	0.019	0.006	0.023
.	19.01.15-15.13.39-1-458195	487	88	88	20	0	15	555	82	82	0	0	NA	NA	NA	113	101	554	177	183	295	159	101	246	11	40	0.444	0.062	0.219
.	19.01.15-15.13.43-1-458196	118	5	5	1	0	1	484	4	4	0	0	NA	NA	NA	29	35	510	167	171	252	146	86	5	2	5	0.01	0.012	0.029
.	19.01.15-15.13.59-1-458286	255	17	17	3	0	3	539	15	15	0	0	NA	NA	NA	62	84	541	176	180	285	158	96	47	4	8	0.087	0.023	0.044
.	19.01.15-15.14.05-1-458294	239	32	32	8	0	7	519	28	28	0	0	NA	NA	NA	72	69	528	178	176	268	159	92	84	9	12	0.159	0.051	0.068
.	19.01.15-15.14.06-1-458297	60	2	2	1	0	1	480	1	1	0	0	NA	NA	NA	21	30	510	166	167	251	146	83	6	5	0	0.012	0.03	0
.	19.01.15-15.14.07-1-458298	60	2	2	2	0	1	477	0	0	0	0	NA	NA	NA	29	22	500	171	164	245	153	79	6	0	0	0.012	0	0
.	19.01.15-15.14.15-1-458303	68	2	2	0	0	0	486	1	1	0	0	NA	NA	NA	31	36	504	170	175	249	150	87	2	1	0	0.004	0.006	0
.	19.01.15-15.14.18-1-458307	173	16	16	5	0	4	505	15	15	0	0	NA	NA	NA	58	50	517	177	169	263	157	85	35	3	21	0.068	0.017	0.124
.	19.01.15-15.14.18-1-458308	152	16	16	4	0	3	497	14	14	0	0	NA	NA	NA	40	44	516	174	167	260	155	82	47	0	2	0.091	0	0.012
.	19.01.15-15.14.27-1-458324	31	1	1	0	0	0	0	0	0	0	0	NA	NA	NA	10	6	491	164	164	0	0	0	0	3	0	0	0.018	0
.	19.01.15-15.14.29-1-458325	123	9	9	1	0	0	473	8	8	0	0	NA	NA	NA	29	22	501	167	167	247	145	81	28	0	1	0.056	0	0.006
.	19.01.15-15.14.29-1-458326	119	4	4	0	0	0	493	3	3	0	0	NA	NA	NA	44	40	512	171	170	254	155	84	7	0	1	0.014	0	0.006
.	19.01.15-15.14.29-1-458327	257	28	28	7	0	5	526	26	26	0	0	NA	NA	NA	77	74	526	178	183	274	157	95	65	6	8	0.124	0.034	0.044
.	19.01.15-15.14.43-1-458329	346	53	53	14	0	10	552	47	47	0	0	NA	NA	NA	92	99	550	181	181	292	164	96	168	9	11	0.305	0.05	0.061
.	19.01.15-15.14.43-1-458330	91	5	5	1	0	1	480	4	4	0	0	NA	NA	NA	33	27	505	170	165	248	149	83	18	0	0	0.036	0	0
.	19.01.15-15.14.43-1-458331	91	4	4	1	0	1	482	3	3	0	0	NA	NA	NA	33	28	507	168	166	252	146	84	15	2	0	0.03	0.012	0
.	19.01.15-15.14.45-1-458335	443	116	116	29	0	24	574	109	109	0	0	NA	NA	NA	124	127	557	191	192	296	170	108	322	23	32	0.578	0.12	0.167
.	19.01.15-15.14.48-1-458336	61	2	2	1	0	1	353	1	1	0	0	NA	NA	NA	16	11	492	168	164	180	117	56	0	0	9	0	0	0.055
.	19.01.15-15.14.52-1-458337	504	101	101	16	0	15	601	95	95	0	0	NA	NA	NA	128	155	572	196	200	313	177	111	249	12	38	0.435	0.061	0.19
.	19.01.15-15.14.57-1-458341	116	9	9	1	0	1	492	7	7	0	0	NA	NA	NA	42	41	513	173	168	254	154	84	31	0	0	0.06	0	0
.	19.01.15-15.14.59-1-458344	209	24	24	6	0	4	520	21	21	0	0	NA	NA	NA	74	68	529	176	176	266	158	96	68	0	3	0.129	0	0.017
.	19.01.15-15.15.00-1-458346	65	3	3	2	0	2	475	2	2	0	0	NA	NA	NA	26	23	505	168	163	248	149	78	3	0	7	0.006	0	0.043
.	19.01.15-15.15.06-1-458353	182	9	9	2	0	2	511	7	7	0	0	NA	NA	NA	46	60	516	179	178	261	158	92	24	1	3	0.047	0.006	0.017
.	19.01.15-15.15.13-1-458357	370	111	111	35	0	23	552	105	105	0	0	NA	NA	NA	115	112	548	185	192	290	159	103	291	21	60	0.531	0.114	0.312
.	19.01.15-15.15.15-1-458360	301	57	57	20	0	10	530	53	53	0	0	NA	NA	NA	79	79	532	182	178	273	165	92	171	19	18	0.321	0.104	0.101
.	19.01.15-15.15.26-1-458382	431	152	152	39	0	37	557	140	140	0	0	NA	NA	NA	114	110	548	190	185	291	170	96	313	47	42	0.571	0.247	0.227
.	19.01.15-15.15.27-1-458383	440	119	119	25	0	20	568	107	107	0	0	NA	NA	NA	118	118	556	189	186	297	168	103	283	45	48	0.509	0.238	0.258
.	19.01.15-15.15.30-1-458384	91	3	3	1	0	1	484	2	2	0	0	NA	NA	NA	38	28	501	172	168	249	151	84	0	3	3	0	0.017	0.018
.	19.01.15-15.15.43-1-458386	469	83	83	30	0	25	579	74	74	0	0	NA	NA	NA	133	125	567	194	177	309	175	95	180	27	37	0.317	0.139	0.209
.	19.01.15-15.16.09-1-458403	147	5	5	1	0	1	499	4	4	0	0	NA	NA	NA	35	48	519	171	171	261	151	87	21	0	0	0.04	0	0
.	19.01.15-15.16.24-1-458433	92	6	6	5	0	4	491	5	5	0	0	NA	NA	NA	27	36	501	177	171	248	157	86	15	4	2	0.03	0.023	0.012
.	19.01.15-15.16.41-1-458434	237	18	18	6	0	5	527	17	17	0	0	NA	NA	NA	74	70	532	177	174	277	159	91	56	9	19	0.105	0.051	0.109
.	19.01.15-15.16.43-1-458435	352	33	33	14	0	13	547	32	32	0	0	NA	NA	NA	91	95	539	192	177	281	173	93	98	19	13	0.182	0.099	0.073
.	19.01.15-15.17.02-1-458449	291	116	116	32	0	21	535	107	107	0	0	NA	NA	NA	88	86	543	178	178	285	157	93	304	20	38	0.56	0.112	0.213
.	19.01.15-15.17.09-1-458456	97	13	13	2	0	1	489	11	11	0	0	NA	NA	NA	35	27	506	168	166	253	152	84	32	1	0	0.063	0.006	0
.	19.01.15-15.17.14-1-458458	358	60	60	19	0	15	564	50	50	0	0	NA	NA	NA	105	119	560	191	181	295	172	97	155	15	30	0.277	0.079	0.166
.	19.01.15-15.17.23-1-458467	146	6	6	2	0	1	500	5	5	0	0	NA	NA	NA	47	48	517	172	172	259	153	88	16	6	0	0.031	0.035	0
.	19.01.15-15.17.26-1-458483	237	30	30	13	0	9	523	26	26	0	0	NA	NA	NA	63	69	529	179	174	272	162	89	70	5	10	0.132	0.028	0.057
.	19.01.15-15.17.30-1-458484	60	2	2	0	0	0	472	1	1	0	0	NA	NA	NA	18	13	495	165	166	245	145	82	0	1	2	0	0.006	0.012
.	19.01.15-15.17.35-1-458485	179	18	18	11	0	9	514	16	16	0	0	NA	NA	NA	46	57	523	174	173	272	154	88	44	6	17	0.084	0.034	0.098
.	19.01.15-15.17.42-1-458486	36	1	1	0	0	0	0	0	0	0	0	NA	NA	NA	8	15	498	167	163	0	0	0	0	2	0	0	0.012	0
.	19.01.15-15.17.43-1-458487	119	6	6	2	0	2	491	5	5	0	0	NA	NA	NA	46	37	509	172	169	254	153	84	17	7	4	0.033	0.041	0.024
.	19.01.15-15.17.45-1-458488	62	3	3	1	0	1	472	1	1	0	0	NA	NA	NA	22	23	499	169	168	245	147	80	8	0	0	0.016	0	0
.	19.01.15-15.17.51-1-458489	119	5	5	1	0	1	490	4	4	0	0	NA	NA	NA	34	34	512	167	168	256	148	86	18	2	0	0.035	0.012	0
.	19.01.15-15.18.02-1-458499	94	5	5	2	0	2	480	4	4	0	0	NA	NA	NA	23	27	504	170	166	248	149	83	8	0	2	0.016	0	0.012
.	19.01.15-15.18.06-1-458504	710	138	138	42	0	29	646	128	128	0	0	NA	NA	NA	181	196	596	210	203	338	192	116	325	29	57	0.545	0.138	0.281
.	19.01.15-15.18.07-1-458505	235	13	13	2	0	1	526	8	8	0	0	NA	NA	NA	64	72	524	175	186	271	157	98	35	3	0	0.067	0.017	0
.	19.01.15-15.18.13-1-458509	319	24	24	9	0	7	536	21	21	0	0	NA	NA	NA	86	85	545	176	177	286	157	93	66	10	12	0.121	0.057	0.068
.	19.01.15-15.18.20-1-458518	64	4	4	0	0	0	352	3	3	0	0	NA	NA	NA	18	20	502	166	165	180	114	58	5	0	5	0.01	0	0.03
.	19.01.15-15.18.22-1-458519	240	38	38	8	0	6	491	36	36	0	0	NA	NA	NA	68	40	506	174	173	249	153	89	111	9	12	0.219	0.052	0.069
.	19.01.15-15.18.23-1-458520	328	28	28	13	0	9	543	26	26	0	0	NA	NA	NA	87	90	545	180	178	286	162	95	94	2	2	0.172	0.011	0.011
.	19.01.15-15.18.30-1-458537	178	17	17	5	0	1	507	16	16	0	0	NA	NA	NA	37	47	516	173	171	261	156	90	40	9	3	0.078	0.052	0.018
.	19.01.15-15.18.32-1-458538	510	113	113	34	0	27	577	99	99	0	0	NA	NA	NA	119	129	567	190	185	307	171	99	310	28	54	0.547	0.147	0.292
.	19.01.15-15.18.38-1-458539	461	113	113	35	0	29	583	99	99	0	0	NA	NA	NA	112	135	570	187	191	310	168	105	307	13	52	0.539	0.07	0.272
.	19.01.15-15.18.55-1-458546	34	1	1	0	0	0	0	0	0	0	0	NA	NA	NA	9	7	493	164	163	0	0	0	0	0	0	0	0	0
.	19.01.15-15.18.57-1-458547	350	91	91	23	0	21	547	82	82	0	0	NA	NA	NA	95	97	541	188	181	280	171	96	217	36	37	0.401	0.191	0.204
.	19.01.15-15.19.09-1-458560	209	35	35	10	0	8	518	33	33	0	0	NA	NA	NA	59	61	519	175	180	265	157	96	75	5	27	0.145	0.029	0.15
.	19.01.15-15.19.15-1-458563	580	111	111	26	0	20	613	101	101	0	0	NA	NA	NA	153	162	579	193	203	321	173	119	276	28	31	0.477	0.145	0.153
.	19.01.15-15.19.24-1-458586	234	82	82	20	0	16	511	73	73	0	0	NA	NA	NA	73	60	522	176	175	264	154	93	227	22	15	0.435	0.125	0.086
.	19.01.15-15.19.27-1-458587	185	23	23	4	0	3	501	20	20	0	0	NA	NA	NA	51	52	514	173	178	257	153	91	64	1	1	0.125	0.006	0.006
.	19.01.15-15.19.57-1-458592	475	76	76	27	0	17	556	70	70	0	0	NA	NA	NA	117	108	559	183	179	300	160	96	238	12	31	0.426	0.066	0.173
.	19.01.15-15.20.00-1-458595	443	64	64	23	0	18	565	57	57	0	0	NA	NA	NA	130	117	555	185	190	295	164	106	184	19	23	0.332	0.103	0.121
.	19.01.15-15.20.38-1-458630	364	108	108	33	0	24	546	100	100	0	0	NA	NA	NA	102	96	550	176	183	290	159	97	275	38	43	0.5	0.216	0.235
.	19.01.15-15.20.41-1-458631	436	54	54	18	0	15	560	49	49	0	0	NA	NA	NA	115	116	561	187	181	297	168	95	179	23	15	0.319	0.123	0.083
.	19.01.15-15.20.48-1-458635	379	68	68	20	0	16	564	64	64	0	0	NA	NA	NA	113	106	549	180	190	295	162	107	217	41	18	0.395	0.228	0.095
.	19.01.15-15.20.48-1-458636	238	48	48	8	0	7	525	39	39	0	0	NA	NA	NA	57	76	537	177	175	277	156	92	135	10	28	0.251	0.056	0.16
.	19.01.15-15.21.05-1-458649	142	7	7	3	0	3	509	6	6	0	0	NA	NA	NA	41	57	525	177	168	266	157	86	18	6	0	0.034	0.034	0
.	19.01.15-15.21.23-1-458658	31	1	1	0	0	0	0	0	0	0	0	NA	NA	NA	11	9	496	164	162	0	0	0	0	0	0	0	0	0
.	19.01.15-15.21.23-1-458659	276	30	30	7	0	4	539	24	24	0	0	NA	NA	NA	74	88	538	180	183	279	163	97	98	2	27	0.182	0.011	0.148
.	19.01.15-15.21.26-1-458679	95	5	5	0	0	0	496	3	3	0	0	NA	NA	NA	36	47	516	175	169	254	154	88	9	0	7	0.017	0	0.041
.	19.01.15-15.21.30-1-458680	58	2	2	0	0	0	474	1	1	0	0	NA	NA	NA	30	17	496	164	170	243	146	85	5	0	0	0.01	0	0
.	19.01.15-15.21.37-1-458681	159	14	14	5	0	5	501	13	13	0	0	NA	NA	NA	43	54	517	176	174	257	155	89	48	10	11	0.093	0.057	0.063
.	19.01.15-15.21.40-1-458682	96	9	9	3	0	3	480	8	8	0	0	NA	NA	NA	41	29	505	171	166	247	152	81	11	5	10	0.022	0.029	0.06
.	19.01.15-15.21.41-1-458683	32	1	1	0	0	0	0	0	0	0	0	NA	NA	NA	12	8	493	165	163	0	0	0	1	0	0	0.002	0	0
.	19.01.15-15.21.44-1-458684	325	47	47	15	0	15	535	44	44	0	0	NA	NA	NA	93	88	543	175	183	282	156	97	139	29	21	0.256	0.166	0.115
.	19.01.15-15.21.53-1-458689	64	3	3	0	0	0	481	2	2	0	0	NA	NA	NA	16	23	502	166	168	249	149	83	8	0	1	0.016	0	0.006
.	19.01.15-15.21.56-1-458690	116	9	9	4	0	3	497	6	6	0	0	NA	NA	NA	37	47	518	171	171	259	152	86	19	6	0	0.037	0.035	0
.	19.01.15-15.21.59-1-458693	557	125	125	38	0	29	607	120	120	0	0	NA	NA	NA	153	165	580	208	190	313	189	105	306	28	45	0.528	0.135	0.237
.	19.01.15-15.22.04-1-458699	420	67	67	28	0	21	590	61	61	0	0	NA	NA	NA	111	137	572	186	192	313	169	108	191	23	29	0.334	0.124	0.151
.	19.01.15-15.22.07-1-458703	140	14	14	2	0	2	499	13	13	0	0	NA	NA	NA	39	44	515	172	170	260	151	88	49	6	9	0.095	0.035	0.053
.	19.01.15-15.22.08-1-458705	58	2	2	0	0	0	150	1	1	0	0	NA	NA	NA	11	18	504	165	162	75	50	25	4	0	0	0.008	0	0
.	19.01.15-15.22.13-1-458708	178	10	10	3	0	3	515	8	8	0	0	NA	NA	NA	47	62	523	178	174	267	157	91	15	15	7	0.029	0.084	0.04
.	19.01.15-15.22.16-1-458712	612	151	151	39	0	33	599	140	140	0	0	NA	NA	NA	163	164	587	201	189	317	179	103	343	56	43	0.584	0.279	0.228
.	19.01.15-15.22.17-1-458714	61	3	3	1	0	1	478	2	2	0	0	NA	NA	NA	27	26	504	168	167	247	149	82	7	0	1	0.014	0	0.006
.	19.01.15-15.22.32-1-458730	61	2	2	2	0	1	490	1	1	0	0	NA	NA	NA	19	33	510	169	167	256	151	83	2	0	3	0.004	0	0.018
.	19.01.15-15.22.36-1-458731	35	1	1	0	0	0	0	0	0	0	0	NA	NA	NA	8	5	491	164	163	0	0	0	0	0	0	0	0	0
.	19.01.15-15.22.37-1-458732	126	9	9	2	0	2	491	7	7	0	0	NA	NA	NA	41	37	514	167	169	257	147	87	6	5	4	0.012	0.03	0.024
.	19.01.15-15.22.38-1-458733	293	40	40	8	0	5	539	36	36	0	0	NA	NA	NA	72	90	543	188	172	279	171	89	110	20	8	0.203	0.106	0.047
.	19.01.15-15.22.39-1-458734	32	1	1	0	0	0	0	0	0	0	0	NA	NA	NA	7	8	491	163	167	0	0	0	0	0	0	0	0	0
.	19.01.15-15.22.42-1-458735	412	80	80	25	0	13	582	74	74	0	0	NA	NA	NA	120	134	565	193	189	309	172	101	253	8	24	0.448	0.041	0.127
.	19.01.15-15.22.43-1-458736	358	119	119	33	0	25	554	113	113	0	0	NA	NA	NA	107	111	557	188	179	291	169	94	272	25	64	0.488	0.133	0.358
.	19.01.15-15.22.53-1-458743	32	1	1	0	0	0	0	0	0	0	0	NA	NA	NA	12	8	492	166	163	0	0	0	0	0	0	0	0	0
.	19.01.15-15.22.55-1-458744	267	46	46	20	0	15	514	43	43	0	0	NA	NA	NA	70	67	530	179	171	272	155	87	146	24	5	0.275	0.134	0.029
.	19.01.15-15.22.55-1-458745	144	20	20	6	0	5	490	19	19	0	0	NA	NA	NA	53	38	510	169	172	254	149	87	59	0	5	0.116	0	0.029
.	19.01.15-15.23.23-1-802	269	76	76	11	0	6	517	71	71	0	0	NA	NA	NA	98	64	530	173	174	273	156	88	221	10	15	0.417	0.058	0.086
.	19.01.15-15.23.26-1-828	65	4	4	2	0	2	477	3	3	0	0	NA	NA	NA	18	18	498	167	166	246	149	82	18	0	0	0.036	0	0
.	19.01.15-15.23.40-1-829	260	22	22	4	0	3	528	19	19	0	0	NA	NA	NA	60	84	538	181	178	273	162	93	55	8	3	0.102	0.044	0.017
.	19.01.15-15.23.40-1-830	64	2	2	0	0	0	479	1	1	0	0	NA	NA	NA	19	22	502	166	167	245	149	85	6	0	0	0.012	0	0
.	19.01.15-15.23.52-1-831	360	43	43	8	0	7	552	41	41	0	0	NA	NA	NA	96	103	550	186	180	292	165	95	91	32	29	0.165	0.172	0.161
.	19.01.15-15.23.53-1-835	172	20	20	4	0	1	497	19	19	0	0	NA	NA	NA	36	42	515	168	172	262	146	89	56	5	14	0.109	0.03	0.081
.	19.01.15-15.24.09-1-850	299	31	31	9	0	8	544	28	28	0	0	NA	NA	NA	87	106	552	177	190	288	158	98	90	8	14	0.163	0.045	0.074
.	19.01.15-15.24.15-1-854	324	44	44	10	0	7	565	40	40	0	0	NA	NA	NA	107	118	561	188	182	298	172	95	106	15	21	0.189	0.08	0.115
.	19.01.15-15.24.16-1-856	267	15	15	4	0	4	519	12	12	0	0	NA	NA	NA	69	72	528	178	179	269	157	93	33	2	7	0.062	0.011	0.039
.	19.01.15-15.24.35-1-873	406	55	55	8	0	6	574	52	52	0	0	NA	NA	NA	118	125	568	188	182	313	166	95	154	3	11	0.271	0.016	0.06
.	19.01.15-15.24.51-1-878	574	143	143	47	0	33	617	131	131	0	0	NA	NA	NA	150	169	603	198	181	339	180	98	374	31	71	0.62	0.157	0.392
.	19.01.15-15.24.54-1-882	62	2	2	1	0	0	480	1	1	0	0	NA	NA	NA	29	30	509	169	165	249	148	83	3	0	0	0.006	0	0
.	19.01.15-15.24.59-1-885	116	8	8	2	0	2	485	7	7	0	0	NA	NA	NA	40	31	506	169	169	252	150	83	21	0	11	0.042	0	0.065
.	19.01.15-15.25.02-1-889	288	28	28	5	0	3	533	27	27	0	0	NA	NA	NA	71	80	525	186	182	269	165	99	81	8	10	0.154	0.043	0.055
.	19.01.15-15.25.06-1-894	32	1	1	0	0	0	0	0	0	0	0	NA	NA	NA	13	5	492	163	163	0	0	0	2	0	0	0.004	0	0
.	19.01.15-15.25.06-1-895	206	12	12	5	0	3	509	9	9	0	0	NA	NA	NA	73	64	533	172	172	270	152	87	45	21	9	0.084	0.122	0.052
.	19.01.15-15.25.07-1-898	33	1	1	1	0	1	0	0	0	0	0	NA	NA	NA	7	8	492	166	163	0	0	0	0	0	0	0	0	0
.	19.01.15-15.25.10-1-900	196	18	18	2	0	2	507	16	16	0	0	NA	NA	NA	49	58	529	172	170	268	153	86	52	0	12	0.098	0	0.071
.	19.01.15-15.25.11-1-901	63	3	3	0	0	0	478	2	2	0	0	NA	NA	NA	30	32	516	166	163	255	144	79	3	0	3	0.006	0	0.018
.	19.01.15-15.25.16-1-905	482	103	103	35	0	25	586	95	95	0	0	NA	NA	NA	126	134	570	190	187	309	172	105	302	19	47	0.53	0.1	0.251
.	19.01.15-15.25.21-1-907	252	43	43	11	0	10	515	35	35	0	0	NA	NA	NA	70	66	523	179	177	262	160	93	133	3	16	0.254	0.017	0.09
.	19.01.15-15.25.24-1-923	83	4	4	0	0	0	475	3	3	0	0	NA	NA	NA	25	17	498	168	164	246	147	82	4	2	0	0.008	0.012	0
.	19.01.15-15.25.32-1-929	462	85	85	33	0	24	583	82	82	0	0	NA	NA	NA	129	140	571	189	193	306	170	107	236	23	18	0.413	0.122	0.093
.	19.01.15-15.25.39-1-930	32	1	1	0	0	0	0	0	0	0	0	NA	NA	NA	6	6	491	164	164	0	0	0	0	0	3	0	0	0.018
.	19.01.15-15.25.40-1-931	36	1	1	0	0	0	0	0	0	0	0	NA	NA	NA	9	11	494	167	163	0	0	0	0	5	0	0	0.03	0
.	19.01.15-15.25.42-1-932	151	8	8	2	0	2	484	7	7	0	0	NA	NA	NA	32	27	504	167	169	250	148	86	25	0	2	0.05	0	0.012
.	19.01.15-15.25.44-1-933	90	8	8	3	0	1	490	7	7	0	0	NA	NA	NA	39	44	514	174	169	257	153	80	14	8	6	0.027	0.046	0.036
.	19.01.15-15.25.44-1-934	33	1	1	0	0	0	0	0	0	0	0	NA	NA	NA	5	14	495	165	167	0	0	0	0	0	0	0	0	0
.	19.01.15-15.25.50-1-935	140	9	9	2	0	2	494	8	8	0	0	NA	NA	NA	41	46	514	167	178	255	147	92	16	0	0	0.031	0	0
.	19.01.15-15.25.52-1-936	320	44	44	10	0	8	548	41	41	0	0	NA	NA	NA	99	91	538	186	180	287	167	94	149	8	15	0.277	0.043	0.083
.	19.01.15-15.26.01-1-944	34	1	1	0	0	0	0	0	0	0	0	NA	NA	NA	8	14	496	166	165	0	0	0	0	3	0	0	0.018	0
.	19.01.15-15.26.04-1-949	225	10	10	4	0	4	516	8	8	0	0	NA	NA	NA	60	64	525	181	171	265	162	89	27	6	2	0.051	0.033	0.012
.	19.01.15-15.26.04-1-951	432	69	69	15	0	12	563	59	59	0	0	NA	NA	NA	118	117	553	184	193	292	162	109	158	32	34	0.286	0.174	0.176
.	19.01.15-15.26.11-1-956	31	1	1	0	0	0	0	0	0	0	0	NA	NA	NA	12	6	490	165	164	0	0	0	0	0	0	0	0	0
.	19.01.15-15.26.16-1-960	390	107	107	27	0	19	555	95	95	0	0	NA	NA	NA	109	105	550	180	188	290	161	104	293	9	44	0.533	0.05	0.234
.	19.01.15-15.26.24-1-987	205	21	21	6	0	6	513	16	16	0	0	NA	NA	NA	61	61	529	176	169	273	154	86	47	5	4	0.089	0.028	0.024
.	19.01.15-15.26.34-1-988	394	77	77	23	0	18	569	71	71	0	0	NA	NA	NA	105	119	558	185	189	301	165	103	254	15	23	0.455	0.081	0.122
.	19.01.15-15.26.56-1-996	31	1	1	1	0	1	0	0	0	0	0	NA	NA	NA	9	8	493	164	164	0	0	0	6	0	0	0.012	0	0
.	19.01.15-15.26.57-1-997	215	15	15	2	0	2	509	13	13	0	0	NA	NA	NA	64	63	529	177	170	270	154	85	39	1	9	0.074	0.006	0.053
.	19.01.15-15.26.58-1-1000	60	2	2	0	0	0	101	1	1	0	0	NA	NA	NA	24	15	494	168	166	51	32	18	1	0	2	0.002	0	0.012
.	19.01.15-15.27.05-1-1007	477	126	126	32	0	29	595	117	117	0	0	NA	NA	NA	111	136	560	190	199	306	173	116	312	32	46	0.557	0.168	0.231
.	19.01.15-15.27.09-1-1012	129	9	9	0	0	0	493	6	6	0	0	NA	NA	NA	47	37	513	169	168	258	150	85	33	0	0	0.064	0	0
.	19.01.15-15.27.16-1-1017	117	16	16	2	0	2	485	13	13	0	0	NA	NA	NA	51	39	508	171	173	249	149	87	35	7	2	0.069	0.041	0.012
.	19.01.15-15.27.20-1-1019	263	22	22	6	0	4	511	20	20	0	0	NA	NA	NA	75	59	520	175	177	265	154	92	75	2	4	0.144	0.011	0.023
.	19.01.15-15.27.21-1-1020	349	32	32	6	0	3	549	29	29	0	0	NA	NA	NA	91	96	554	184	171	296	164	89	73	25	25	0.132	0.136	0.146
.	19.01.15-15.27.30-1-1040	356	75	75	16	0	11	536	72	72	0	0	NA	NA	NA	99	82	541	177	177	284	158	94	175	16	21	0.323	0.09	0.119
.	19.01.15-15.27.31-1-1041	106	14	14	2	0	1	496	11	11	0	0	NA	NA	NA	34	40	512	170	171	256	154	86	27	0	4	0.053	0	0.023
.	19.01.15-15.27.41-1-1042	406	83	83	24	0	17	561	75	75	0	0	NA	NA	NA	110	103	554	183	179	299	165	97	242	29	17	0.437	0.158	0.095
.	19.01.15-15.27.56-1-1046	37	1	1	0	0	0	0	0	0	0	0	NA	NA	NA	8	11	494	164	166	0	0	0	0	1	0	0	0.006	0
.	19.01.15-15.27.56-1-1047	299	51	51	13	0	12	524	47	47	0	0	NA	NA	NA	87	74	530	183	174	273	160	91	151	15	2	0.285	0.082	0.011
.	19.01.15-15.27.59-1-1050	151	12	12	5	0	3	495	8	8	0	0	NA	NA	NA	49	48	521	169	171	265	146	84	24	4	5	0.046	0.024	0.029
.	19.01.15-15.28.05-1-1058	262	31	31	8	0	6	529	30	30	0	0	NA	NA	NA	64	76	528	181	180	274	162	93	70	9	14	0.133	0.05	0.078
.	19.01.15-15.28.12-1-1063	181	13	13	6	0	6	514	12	12	0	0	NA	NA	NA	50	58	527	170	174	272	152	90	20	3	7	0.038	0.018	0.04
.	19.01.15-15.28.12-1-1064	86	5	5	1	0	1	482	4	4	0	0	NA	NA	NA	38	32	505	170	170	247	148	87	9	5	0	0.018	0.029	0
.	19.01.15-15.28.21-1-1073	304	37	37	14	0	11	537	32	32	0	0	NA	NA	NA	92	86	541	179	179	281	161	95	111	8	2	0.205	0.045	0.011
.	19.01.15-15.28.49-1-1090	127	9	9	1	0	1	496	8	8	0	0	NA	NA	NA	27	41	507	178	169	253	159	84	33	0	0	0.065	0	0
.	19.01.15-15.28.53-1-1097	579	109	109	29	0	19	615	101	101	0	0	NA	NA	NA	155	170	594	193	196	328	173	114	295	24	26	0.497	0.124	0.133
.	19.01.15-15.29.04-1-1106	60	2	2	0	0	0	100	0	0	0	0	NA	NA	NA	13	19	498	165	169	50	31	19	4	1	0	0.008	0.006	0
.	19.01.15-15.29.07-1-1109	235	59	59	13	0	10	519	50	50	0	0	NA	NA	NA	55	69	530	177	175	271	158	90	122	14	24	0.23	0.079	0.137
.	19.01.15-15.29.07-1-1110	30	1	1	0	0	0	0	0	0	0	0	NA	NA	NA	9	7	493	164	163	0	0	0	0	0	0	0	0	0
.	19.01.15-15.29.09-1-1113	409	56	56	7	0	6	549	49	49	0	0	NA	NA	NA	108	96	548	183	178	290	165	94	143	12	24	0.261	0.066	0.135
.	19.01.15-15.29.12-1-1114	263	51	51	16	0	12	532	44	44	0	0	NA	NA	NA	68	81	532	180	182	275	159	98	134	35	10	0.252	0.194	0.055
.	19.01.15-15.29.24-1-1120	446	85	85	23	0	17	569	77	77	0	0	NA	NA	NA	138	121	556	189	189	298	167	104	243	14	32	0.437	0.074	0.169
.	19.01.15-15.29.30-1-1140	63	2	2	3	0	2	479	1	1	0	0	NA	NA	NA	27	26	502	167	170	249	147	83	7	0	0	0.014	0	0
.	19.01.15-15.29.39-1-1141	33	1	1	0	0	0	0	0	0	0	0	NA	NA	NA	12	10	493	166	164	0	0	0	3	0	0	0.006	0	0
.	19.01.15-15.29.42-1-1143	121	15	15	2	0	2	493	12	12	0	0	NA	NA	NA	35	41	512	170	172	258	149	86	19	15	5	0.037	0.088	0.029
.	19.01.15-15.29.45-1-1144	204	24	24	1	0	1	501	23	23	0	0	NA	NA	NA	67	55	521	175	172	265	150	86	40	3	9	0.077	0.017	0.052
.	19.01.15-15.29.46-1-1145	100	4	4	0	0	0	491	3	3	0	0	NA	NA	NA	32	40	501	176	176	246	157	88	13	0	0	0.026	0	0
.	19.01.15-15.30.00-1-1153	118	17	17	8	0	4	484	16	16	0	0	NA	NA	NA	35	37	508	169	173	249	147	88	44	15	0	0.087	0.089	0
.	19.01.15-15.30.17-1-1170	92	6	6	4	0	3	493	5	5	0	0	NA	NA	NA	36	42	516	171	168	256	152	85	17	4	0	0.033	0.023	0
.	19.01.15-15.30.17-1-1171	148	11	11	4	0	4	498	8	8	0	0	NA	NA	NA	51	51	517	174	173	259	152	87	36	0	4	0.07	0	0.023
.	19.01.15-15.30.20-1-1172	58	2	2	1	0	1	150	1	1	0	0	NA	NA	NA	13	15	497	166	165	75	51	24	0	5	0	0	0.03	0
.	19.01.15-15.30.29-1-1188	397	118	118	38	0	32	562	108	108	0	0	NA	NA	NA	116	111	563	182	179	304	161	97	335	8	27	0.595	0.044	0.151
.	19.01.15-15.30.33-1-1190	202	22	22	7	0	6	513	21	21	0	0	NA	NA	NA	69	60	528	172	173	272	152	89	54	12	12	0.102	0.07	0.069
.	19.01.15-15.30.36-1-1191	239	19	19	2	0	1	521	18	18	0	0	NA	NA	NA	66	70	531	177	175	274	157	90	27	4	15	0.051	0.023	0.086
.	19.01.15-15.30.42-1-1192	177	15	15	3	0	2	506	12	12	0	0	NA	NA	NA	48	53	515	178	173	257	159	90	22	7	7	0.043	0.039	0.04
.	19.01.15-15.30.45-1-1193	32	1	1	1	0	1	0	0	0	0	0	NA	NA	NA	8	11	496	165	163	0	0	0	1	0	0	0.002	0	0
.	19.01.15-15.31.04-1-1208	66	3	3	1	0	1	483	2	2	0	0	NA	NA	NA	27	22	501	169	165	250	150	83	8	0	3	0.016	0	0.018
.	19.01.15-15.31.15-1-1256	213	27	27	7	0	4	530	24	24	0	0	NA	NA	NA	63	83	548	169	179	289	149	92	81	0	7	0.148	0	0.039
.	19.01.15-15.31.16-1-1258	438	94	94	29	0	22	559	86	86	0	0	NA	NA	NA	132	106	546	190	183	291	172	96	249	15	40	0.456	0.079	0.219
.	19.01.15-15.31.34-1-1279	210	66	66	19	0	13	503	61	61	0	0	NA	NA	NA	72	56	526	171	172	263	152	88	178	13	12	0.338	0.076	0.07
.	19.01.15-15.31.36-1-1280	289	87	87	20	0	16	537	80	80	0	0	NA	NA	NA	75	82	538	176	181	285	157	95	164	31	31	0.305	0.176	0.171
.	19.01.15-15.31.40-1-1281	354	79	79	24	0	19	540	72	72	0	0	NA	NA	NA	93	89	539	187	176	285	165	90	246	13	27	0.456	0.07	0.153
.	19.01.15-15.31.43-1-1282	93	3	3	1	0	1	481	2	2	0	0	NA	NA	NA	31	27	504	170	166	245	152	84	3	0	0	0.006	0	0
.	19.01.15-15.31.43-1-1283	183	25	25	6	0	6	507	23	23	0	0	NA	NA	NA	65	56	519	178	172	261	160	86	65	11	5	0.125	0.062	0.029
.	19.01.15-15.31.51-1-1285	386	76	76	24	0	18	570	72	72	0	0	NA	NA	NA	92	120	560	189	184	299	171	100	214	22	35	0.382	0.116	0.19
.	19.01.15-15.31.55-1-1289	33	1	1	0	0	0	0	0	0	0	0	NA	NA	NA	10	8	491	164	166	0	0	0	1	0	0	0.002	0	0
.	19.01.15-15.31.57-1-1290	207	27	27	3	0	3	510	25	25	0	0	NA	NA	NA	47	59	525	174	173	265	155	90	51	7	3	0.097	0.04	0.017
.	19.01.15-15.32.30-1-1323	36	1	1	0	0	0	0	0	0	0	0	NA	NA	NA	9	9	492	166	164	0	0	0	0	0	0	0	0	0
.	19.01.15-15.32.33-1-1324	173	14	14	2	0	2	496	11	11	0	0	NA	NA	NA	53	43	516	171	169	259	150	87	43	1	2	0.083	0.006	0.012
.	19.01.15-15.32.44-1-1325	115	8	8	1	0	1	490	7	7	0	0	NA	NA	NA	22	28	501	174	166	251	156	83	25	0	3	0.05	0	0.018
.	19.01.15-15.32.54-1-1329	401	79	79	23	0	17	560	68	68	0	0	NA	NA	NA	111	109	551	182	189	292	161	107	251	13	23	0.456	0.071	0.122
.	19.01.15-15.33.00-1-1337	352	109	109	26	0	21	534	106	106	0	0	NA	NA	NA	74	80	533	184	176	277	166	91	273	41	42	0.512	0.223	0.239
.	19.01.15-15.33.09-1-1347	123	7	7	1	0	0	508	6	6	0	0	NA	NA	NA	40	57	525	171	174	269	152	87	18	0	5	0.034	0	0.029
.	19.01.15-15.33.14-1-1349	116	9	9	2	0	1	493	7	7	0	0	NA	NA	NA	31	40	510	172	171	255	152	86	16	4	9	0.031	0.023	0.053
.	19.01.15-15.33.17-1-1353	324	62	62	15	0	10	554	54	54	0	0	NA	NA	NA	91	98	547	187	177	290	170	94	168	7	29	0.307	0.037	0.164
.	19.01.15-15.33.25-1-1369	29	1	1	0	0	0	0	0	0	0	0	NA	NA	NA	13	7	493	163	164	0	0	0	0	0	0	0	0	0
.	19.01.15-15.33.26-1-1371	662	123	123	35	0	30	621	115	115	0	0	NA	NA	NA	191	178	592	201	198	333	178	110	313	20	57	0.529	0.1	0.288
.	19.01.15-15.33.27-1-1372	91	3	3	1	0	1	485	2	2	0	0	NA	NA	NA	35	29	509	168	165	254	148	83	1	1	2	0.002	0.006	0.012
.	19.01.15-15.33.27-1-1373	38	1	1	1	0	1	0	0	0	0	0	NA	NA	NA	10	7	492	164	164	0	0	0	0	0	2	0	0	0.012
.	19.01.15-15.33.31-1-1374	365	29	29	11	0	9	550	26	26	0	0	NA	NA	NA	111	108	550	188	183	286	167	97	90	31	19	0.164	0.165	0.104
.	19.01.15-15.33.32-1-1379	181	16	16	4	0	3	500	14	14	0	0	NA	NA	NA	66	49	519	172	171	262	151	87	48	6	3	0.092	0.035	0.018
.	19.01.15-15.33.37-1-1380	177	14	14	5	0	5	518	12	12	0	0	NA	NA	NA	50	65	521	177	180	261	160	97	36	4	3	0.069	0.023	0.017
.	19.01.15-15.33.39-1-1381	356	45	45	16	0	9	552	39	39	0	0	NA	NA	NA	91	105	548	182	188	289	162	101	146	18	14	0.266	0.099	0.074
.	19.01.15-15.34.02-1-1390	180	16	16	2	0	2	512	15	15	0	0	NA	NA	NA	42	55	519	177	172	265	157	90	32	1	1	0.062	0.006	0.006
.	19.01.15-15.34.10-1-1399	631	104	104	29	0	24	640	94	94	0	0	NA	NA	NA	169	195	601	206	201	340	184	116	282	25	38	0.469	0.121	0.189
.	19.01.15-15.34.15-1-1402	342	84	84	21	0	14	549	81	81	0	0	NA	NA	NA	96	99	545	189	178	284	170	95	196	18	28	0.36	0.095	0.157
.	19.01.15-15.34.27-1-1421	60	3	3	0	0	0	480	2	2	0	0	NA	NA	NA	22	28	508	166	167	252	145	83	0	0	4	0	0	0.024
.	19.01.15-15.34.29-1-1422	31	1	1	1	0	1	0	0	0	0	0	NA	NA	NA	9	8	491	165	165	0	0	0	4	0	0	0.008	0	0
.	19.01.15-15.34.31-1-1423	503	50	50	14	0	10	615	46	46	0	0	NA	NA	NA	133	161	577	202	195	323	183	109	106	12	18	0.184	0.059	0.092
.	19.01.15-15.34.40-1-1425	34	1	1	0	0	0	0	0	0	0	0	NA	NA	NA	12	7	492	163	165	0	0	0	1	0	0	0.002	0	0
.	19.01.15-15.34.41-1-1426	63	2	2	0	0	0	146	0	0	0	0	NA	NA	NA	16	25	504	167	167	81	40	25	3	0	0	0.006	0	0
.	19.01.15-15.34.43-1-1427	199	88	88	17	0	12	497	81	81	0	0	NA	NA	NA	54	49	511	178	173	255	155	87	183	34	14	0.358	0.191	0.081
.	19.01.15-15.34.44-1-1428	230	22	22	4	0	2	522	21	21	0	0	NA	NA	NA	60	66	526	175	178	273	157	92	57	4	22	0.108	0.023	0.124
.	19.01.15-15.34.51-1-1429	381	69	69	19	0	13	554	60	60	0	0	NA	NA	NA	91	100	547	186	180	293	165	96	225	4	19	0.411	0.022	0.106
.	19.01.15-15.34.54-1-1433	415	77	77	24	0	19	575	71	71	0	0	NA	NA	NA	118	123	557	193	186	299	174	102	260	33	13	0.467	0.171	0.07
.	19.01.15-15.35.22-1-1453	463	85	85	25	0	22	555	75	75	0	0	NA	NA	NA	137	109	557	183	182	297	159	99	218	31	23	0.391	0.169	0.126
.	19.01.15-15.35.30-1-1469	174	19	19	3	0	3	511	18	18	0	0	NA	NA	NA	50	62	526	174	175	266	155	90	46	6	4	0.087	0.034	0.023
.	19.01.15-15.35.33-1-1475	122	20	20	4	0	3	492	17	17	0	0	NA	NA	NA	41	35	510	169	169	258	148	86	49	5	0	0.096	0.03	0
.	19.01.15-15.35.53-1-1479	145	18	18	2	0	2	508	15	15	0	0	NA	NA	NA	46	50	519	174	170	264	158	86	23	0	12	0.044	0	0.071
.	19.01.15-15.35.59-1-1483	526	102	102	32	0	21	578	96	96	0	0	NA	NA	NA	144	133	573	188	185	310	168	100	277	23	41	0.483	0.122	0.222
.	19.01.15-15.36.03-1-1489	35	1	1	0	0	0	0	0	0	0	0	NA	NA	NA	13	7	492	163	165	0	0	0	0	0	0	0	0	0
.	19.01.15-15.36.05-1-1491	33	1	1	0	0	0	0	0	0	0	0	NA	NA	NA	9	4	490	164	163	0	0	0	0	1	0	0	0.006	0
.	19.01.15-15.36.06-1-1492	154	11	11	2	0	1	510	10	10	0	0	NA	NA	NA	54	56	521	178	170	262	159	89	22	0	11	0.042	0	0.065
.	19.01.15-15.36.08-1-1496	239	28	28	5	0	5	517	25	25	0	0	NA	NA	NA	69	69	532	172	178	275	150	92	47	13	2	0.088	0.076	0.011
.	19.01.15-15.36.14-1-1500	459	78	78	22	0	17	560	68	68	0	0	NA	NA	NA	133	113	562	183	181	305	160	95	217	32	29	0.386	0.175	0.16
.	19.01.15-15.36.17-1-1503	208	19	19	4	0	3	524	18	18	0	0	NA	NA	NA	70	70	526	179	178	272	161	91	55	0	3	0.105	0	0.017
.	19.01.15-15.36.24-1-1529	398	73	73	27	0	26	564	68	68	0	0	NA	NA	NA	116	114	563	179	185	304	160	100	221	17	25	0.393	0.095	0.135
.	19.01.15-15.36.27-1-1530	59	2	2	0	0	0	0	1	1	0	0	NA	NA	NA	10	13	496	167	163	0	0	0	2	0	0	0.004	0	0
.	19.01.15-15.36.30-1-1531	85	4	4	2	0	0	487	3	3	0	0	NA	NA	NA	31	30	503	172	168	252	152	83	6	6	1	0.012	0.035	0.006
.	19.01.15-15.36.30-1-1532	66	3	3	0	0	0	476	1	1	0	0	NA	NA	NA	20	22	504	167	164	250	144	82	7	0	0	0.014	0	0
.	19.01.15-15.36.41-1-1533	173	15	15	6	0	5	504	12	12	0	0	NA	NA	NA	73	53	517	172	177	259	152	93	39	9	2	0.075	0.052	0.011
.	19.01.15-15.36.43-1-1534	63	2	2	0	0	0	467	1	1	0	0	NA	NA	NA	27	18	500	167	164	243	147	77	2	4	0	0.004	0.024	0
.	19.01.15-15.36.45-1-1535	383	59	59	19	0	12	563	54	54	0	0	NA	NA	NA	108	113	550	183	193	290	165	108	150	38	32	0.273	0.208	0.166
.	19.01.15-15.36.51-1-1537	319	39	39	16	0	12	553	34	34	0	0	NA	NA	NA	92	109	548	186	188	291	163	99	109	27	19	0.199	0.145	0.101
.	19.01.15-15.36.51-1-1538	122	8	8	1	0	1	496	7	7	0	0	NA	NA	NA	36	41	521	168	165	266	148	82	13	9	2	0.025	0.054	0.012
.	19.01.15-15.36.58-1-1546	58	2	2	1	0	1	477	1	1	0	0	NA	NA	NA	15	20	501	167	165	247	147	83	5	0	0	0.01	0	0
.	19.01.15-15.37.09-1-1558	151	20	20	12	0	8	491	17	17	0	0	NA	NA	NA	42	38	509	170	172	254	150	87	62	9	5	0.122	0.053	0.029
.	19.01.15-15.37.11-1-1560	184	12	12	6	0	5	517	11	11	0	0	NA	NA	NA	46	59	522	176	174	266	159	92	37	0	4	0.071	0	0.023
.	19.01.15-15.37.18-1-1565	94	6	6	4	0	3	489	4	4	0	0	NA	NA	NA	39	41	510	169	175	252	149	88	15	2	0	0.029	0.012	0
.	19.01.15-15.37.35-1-1585	32	1	1	1	0	1	0	0	0	0	0	NA	NA	NA	5	8	493	164	164	0	0	0	1	0	0	0.002	0	0
.	19.01.15-15.37.36-1-1586	57	2	2	1	0	1	470	1	1	0	0	NA	NA	NA	29	21	502	165	167	246	144	80	8	0	0	0.016	0	0
.	19.01.15-15.37.37-1-1587	320	16	16	2	0	2	550	15	15	0	0	NA	NA	NA	96	106	553	181	185	287	161	102	79	3	2	0.143	0.017	0.011
.	19.01.15-15.37.43-1-1588	154	12	12	7	0	5	502	10	10	0	0	NA	NA	NA	56	56	527	172	170	264	153	85	43	4	2	0.082	0.023	0.012
.	19.01.15-15.37.48-1-1589	110	6	6	0	0	0	487	5	5	0	0	NA	NA	NA	40	34	509	173	165	250	152	85	4	8	5	0.008	0.046	0.03
.	19.01.15-15.37.53-1-1593	36	1	1	0	0	0	0	0	0	0	0	NA	NA	NA	12	6	489	166	164	0	0	0	0	0	0	0	0	0
.	19.01.15-15.37.53-1-1594	65	2	2	0	0	0	483	1	1	0	0	NA	NA	NA	23	29	509	167	166	253	147	83	9	0	0	0.018	0	0
.	19.01.15-15.37.54-1-1595	499	136	136	42	0	31	599	128	128	0	0	NA	NA	NA	119	151	580	189	195	318	172	109	291	34	69	0.502	0.18	0.354
.	19.01.15-15.37.54-1-1596	203	17	17	7	0	5	503	15	15	0	0	NA	NA	NA	45	50	515	175	173	261	153	89	38	14	1	0.074	0.08	0.006
.	19.01.15-15.37.56-1-1597	321	97	97	22	0	16	533	90	90	0	0	NA	NA	NA	98	86	536	180	183	278	158	97	210	21	50	0.392	0.117	0.273
.	19.01.15-15.38.04-1-1606	62	2	2	0	0	0	482	1	1	0	0	NA	NA	NA	26	29	499	171	172	245	151	86	1	3	0	0.002	0.018	0
.	19.01.15-15.38.05-1-1608	207	13	13	6	0	5	519	11	11	0	0	NA	NA	NA	57	68	525	177	179	268	159	92	35	10	6	0.067	0.056	0.034
.	19.01.15-15.38.05-1-1609	61	2	2	1	0	1	485	1	1	0	0	NA	NA	NA	25	32	507	171	167	253	151	81	5	0	0	0.01	0	0
.	19.01.15-15.38.08-1-1613	38	1	1	0	0	0	0	0	0	0	0	NA	NA	NA	10	13	494	166	166	0	0	0	0	0	0	0	0	0
.	19.01.15-15.38.09-1-1615	61	2	2	0	0	0	479	1	1	0	0	NA	NA	NA	19	20	501	167	165	252	146	81	2	0	2	0.004	0	0.012
.	19.01.15-15.38.11-1-1616	477	79	79	23	0	17	601	71	71	0	0	NA	NA	NA	127	147	574	194	192	316	177	108	186	21	34	0.324	0.108	0.177
.	19.01.15-15.38.15-1-1619	230	11	11	2	0	1	518	10	10	0	0	NA	NA	NA	56	63	525	181	170	270	163	85	24	0	9	0.046	0	0.053
.	19.01.15-15.38.16-1-1620	68	3	3	2	0	2	477	2	2	0	0	NA	NA	NA	29	27	503	167	170	247	148	82	13	0	1	0.026	0	0.006
.	19.01.15-15.38.20-1-1627	353	97	97	22	0	16	564	86	86	0	0	NA	NA	NA	84	115	559	187	182	300	165	99	226	30	24	0.404	0.16	0.132
.	19.01.15-15.38.21-1-1628	228	19	19	8	0	5	518	17	17	0	0	NA	NA	NA	64	71	537	175	172	279	155	84	44	1	4	0.082	0.006	0.023
.	19.01.15-15.38.29-1-1645	360	79	79	23	0	17	558	74	74	0	0	NA	NA	NA	109	106	542	188	189	285	169	104	231	28	22	0.426	0.149	0.116
.	19.01.15-15.38.32-1-1646	321	28	28	5	0	5	536	25	25	0	0	NA	NA	NA	106	83	541	179	176	284	162	90	72	11	10	0.133	0.061	0.057
.	19.01.15-15.38.38-1-1647	198	15	15	3	0	3	511	13	13	0	0	NA	NA	NA	60	56	522	175	172	270	154	87	56	12	3	0.107	0.069	0.017
.	19.01.15-15.38.48-1-1648	152	12	12	5	0	3	503	11	11	0	0	NA	NA	NA	54	53	516	171	179	260	149	94	30	3	9	0.058	0.018	0.05
.	19.01.15-15.39.19-1-1672	120	10	10	3	0	3	482	8	8	0	0	NA	NA	NA	45	35	510	170	168	253	146	83	12	12	12	0.024	0.071	0.071
.	19.01.15-15.39.25-1-1688	337	51	51	18	0	12	526	43	43	0	0	NA	NA	NA	105	78	542	177	172	282	158	86	130	22	13	0.24	0.124	0.076
.	19.01.15-15.39.26-1-1689	147	11	11	2	0	2	489	9	9	0	0	NA	NA	NA	56	39	516	169	167	255	149	85	27	0	7	0.052	0	0.042
.	19.01.15-15.39.39-1-1694	112	11	11	2	0	2	491	10	10	0	0	NA	NA	NA	32	39	507	179	166	251	158	82	31	0	0	0.061	0	0
.	19.01.15-15.39.48-1-1696	321	27	27	4	0	2	539	25	25	0	0	NA	NA	NA	90	93	541	185	180	283	162	94	60	10	8	0.111	0.054	0.044
.	19.01.15-15.39.51-1-1697	34	1	1	0	0	0	0	0	0	0	0	NA	NA	NA	8	10	494	166	163	0	0	0	0	0	4	0	0	0.025
.	19.01.15-15.39.56-1-1701	57	2	2	1	0	1	348	1	1	0	0	NA	NA	NA	25	20	502	165	166	182	106	60	0	1	2	0	0.006	0.012
.	19.01.15-15.39.58-1-1703	271	84	84	18	0	13	527	79	79	0	0	NA	NA	NA	75	72	537	172	176	282	155	90	177	17	40	0.33	0.099	0.227
.	19.01.15-15.40.01-1-1707	33	1	1	0	0	0	0	0	0	0	0	NA	NA	NA	8	9	493	163	166	0	0	0	1	0	0	0.002	0	0
.	19.01.15-15.40.03-1-1714	142	15	15	5	0	5	486	14	14	0	0	NA	NA	NA	48	30	509	169	165	256	149	81	41	9	4	0.081	0.053	0.024
.	19.01.15-15.40.07-1-1719	276	109	109	28	0	24	533	98	98	0	0	NA	NA	NA	84	86	535	185	179	275	162	96	269	38	31	0.503	0.205	0.173
.	19.01.15-15.40.20-1-1726	387	134	134	34	0	28	559	128	128	0	0	NA	NA	NA	100	110	546	186	191	290	164	105	294	37	47	0.538	0.199	0.246
.	19.01.15-15.40.21-1-1727	342	78	78	27	0	23	540	73	73	0	0	NA	NA	NA	85	89	538	177	187	280	159	101	241	28	26	0.448	0.158	0.139
.	19.01.15-15.40.23-1-1728	30	1	1	0	0	0	0	0	0	0	0	NA	NA	NA	13	11	495	165	164	0	0	0	2	0	0	0.004	0	0
.	19.01.15-15.40.25-1-1750	149	6	6	2	0	2	512	4	4	0	0	NA	NA	NA	48	56	526	173	170	269	155	88	9	3	7	0.017	0.017	0.041
.	19.01.15-15.40.28-1-1751	239	34	34	9	0	3	522	33	33	0	0	NA	NA	NA	59	68	528	174	179	275	155	92	83	17	12	0.157	0.098	0.067
.	19.01.15-15.40.32-1-1753	426	84	84	24	0	18	570	76	76	0	0	NA	NA	NA	118	125	570	183	185	307	165	98	231	7	37	0.405	0.038	0.2
.	19.01.15-15.40.33-1-1754	363	64	64	14	0	11	550	62	62	0	0	NA	NA	NA	108	100	543	188	182	282	169	99	160	9	27	0.295	0.048	0.148
.	19.01.15-15.40.43-1-1755	265	85	85	29	0	23	528	78	78	0	0	NA	NA	NA	86	80	540	183	170	279	163	86	210	35	34	0.389	0.191	0.2
.	19.01.15-15.41.34-1-1941	89	4	4	0	0	0	489	3	3	0	0	NA	NA	NA	40	39	505	175	172	253	153	83	13	0	0	0.026	0	0
.	19.01.15-15.41.48-1-1947	32	1	1	0	0	0	0	0	0	0	0	NA	NA	NA	12	9	492	165	165	0	0	0	3	0	0	0.006	0	0
.	19.01.15-15.41.49-1-1948	61	2	2	1	0	1	474	1	1	0	0	NA	NA	NA	23	24	505	166	166	247	146	81	4	0	0	0.008	0	0
.	19.01.15-15.41.51-1-1949	203	8	8	1	0	1	515	5	5	0	0	NA	NA	NA	52	58	517	177	177	266	155	94	18	2	1	0.035	0.011	0.006
.	19.01.15-15.42.01-1-1957	127	11	11	6	0	4	498	10	10	0	0	NA	NA	NA	63	48	515	174	172	255	156	87	24	0	7	0.047	0	0.041
.	19.01.15-15.42.10-1-1966	116	8	8	1	0	1	496	7	7	0	0	NA	NA	NA	41	45	508	175	175	253	155	88	21	6	3	0.041	0.034	0.017
.	19.01.15-15.42.11-1-1968	63	3	3	0	0	0	450	2	2	0	0	NA	NA	NA	19	16	497	167	165	233	142	75	3	1	0	0.006	0.006	0
.	19.01.15-15.42.18-1-1973	85	4	4	2	0	2	480	3	3	0	0	NA	NA	NA	20	26	503	173	163	249	151	80	8	1	1	0.016	0.006	0.006
.	19.01.15-15.42.19-1-1974	91	6	6	2	0	2	482	4	4	0	0	NA	NA	NA	21	31	509	166	169	251	147	84	21	0	7	0.041	0	0.041
.	19.01.15-15.42.22-1-1976	66	4	4	0	0	0	480	2	2	0	0	NA	NA	NA	21	24	504	170	163	249	150	81	8	5	0	0.016	0.029	0
.	19.01.15-15.42.23-1-1978	202	13	13	4	0	3	516	9	9	0	0	NA	NA	NA	63	67	524	177	179	267	156	93	22	6	2	0.042	0.034	0.011
.	19.01.15-15.42.24-1-1979	181	9	9	2	0	2	509	8	8	0	0	NA	NA	NA	59	51	519	172	173	265	152	92	17	6	3	0.033	0.035	0.017
.	19.01.15-15.42.29-1-2049	31	1	1	0	0	0	0	0	0	0	0	NA	NA	NA	5	8	493	164	164	0	0	0	0	0	0	0	0	0
.	19.01.15-15.42.31-1-2050	177	41	41	11	0	8	503	35	35	0	0	NA	NA	NA	41	46	517	172	170	266	151	86	94	12	12	0.182	0.07	0.071
.	19.01.15-15.42.32-1-2051	141	11	11	1	0	1	491	8	8	0	0	NA	NA	NA	54	43	515	173	168	257	151	83	21	4	7	0.041	0.023	0.042
.	19.01.15-15.42.32-1-2052	92	6	6	1	0	1	492	5	5	0	0	NA	NA	NA	24	35	510	169	169	259	150	83	2	9	1	0.004	0.053	0.006
.	19.01.15-15.42.36-1-2053	705	105	105	31	0	19	649	100	100	0	0	NA	NA	NA	176	203	606	199	211	344	181	124	295	21	43	0.487	0.106	0.204
.	19.01.15-15.42.38-1-2054	115	9	9	4	0	4	483	6	6	0	0	NA	NA	NA	42	34	515	169	163	256	147	80	7	14	0	0.014	0.083	0
.	19.01.15-15.42.45-1-2055	152	17	17	3	0	2	494	15	15	0	0	NA	NA	NA	44	40	514	170	169	260	151	83	39	0	2	0.076	0	0.012
.	19.01.15-15.42.47-1-2056	230	23	23	6	0	3	529	20	20	0	0	NA	NA	NA	71	77	532	184	174	274	165	90	48	12	11	0.09	0.065	0.063
.	19.01.15-15.42.48-1-2057	138	11	11	1	0	1	497	9	9	0	0	NA	NA	NA	42	41	516	168	170	262	149	86	34	0	13	0.066	0	0.076
.	19.01.15-15.42.54-1-2061	295	22	22	8	0	7	536	18	18	0	0	NA	NA	NA	90	95	548	185	175	283	164	89	57	3	10	0.104	0.016	0.057
.	19.01.15-15.42.54-1-2062	412	79	79	22	0	11	548	75	75	0	0	NA	NA	NA	131	104	552	181	184	289	160	99	206	15	39	0.373	0.083	0.212
.	19.01.15-15.42.58-1-2064	229	36	36	10	0	8	515	32	32	0	0	NA	NA	NA	77	69	538	171	173	278	149	88	128	15	14	0.238	0.088	0.081
.	19.01.15-15.43.09-1-2080	480	82	82	25	0	19	589	76	76	0	0	NA	NA	NA	138	144	582	189	186	319	170	100	206	19	41	0.354	0.101	0.22
.	19.01.15-15.43.32-1-2101	142	6	6	1	0	1	504	5	5	0	0	NA	NA	NA	53	49	515	173	174	260	156	88	13	1	5	0.025	0.006	0.029
.	19.01.15-15.43.34-1-2102	361	77	77	18	0	12	545	73	73	0	0	NA	NA	NA	102	94	546	178	183	287	157	101	237	19	25	0.434	0.107	0.137
.	19.01.15-15.43.34-1-2103	33	1	1	0	0	0	0	0	0	0	0	NA	NA	NA	6	8	494	165	162	0	0	0	0	1	0	0	0.006	0
.	19.01.15-15.43.37-1-2108	267	70	70	23	0	18	508	61	61	0	0	NA	NA	NA	86	59	524	172	176	268	149	91	199	9	10	0.38	0.052	0.057
.	19.01.15-15.43.45-1-2109	205	9	9	3	0	2	513	8	8	0	0	NA	NA	NA	73	67	520	181	179	262	159	92	15	9	7	0.029	0.05	0.039
.	19.01.15-15.43.50-1-2110	64	2	2	0	0	0	345	1	1	0	0	NA	NA	NA	19	21	504	165	165	186	101	58	2	0	2	0.004	0	0.012
.	19.01.15-15.44.01-1-2117	191	11	11	3	0	3	493	9	9	0	0	NA	NA	NA	66	41	514	171	169	257	150	86	31	6	7	0.06	0.035	0.041
.	19.01.15-15.44.02-1-2120	345	55	55	17	0	9	554	49	49	0	0	NA	NA	NA	97	101	551	186	177	291	169	94	162	6	28	0.294	0.032	0.158
.	19.01.15-15.44.07-1-2126	212	26	26	6	0	6	514	25	25	0	0	NA	NA	NA	76	71	536	177	171	269	156	89	36	17	7	0.067	0.096	0.041
.	19.01.15-15.44.26-1-2150	237	17	17	4	0	4	533	16	16	0	0	NA	NA	NA	75	87	541	180	179	279	160	94	47	6	0	0.087	0.033	0
.	19.01.15-15.44.42-1-2152	93	4	4	0	0	0	478	3	3	0	0	NA	NA	NA	38	30	506	168	169	250	146	82	3	3	6	0.006	0.018	0.036
.	19.01.15-15.44.47-1-2153	262	17	17	2	0	1	543	15	15	0	0	NA	NA	NA	72	96	545	186	178	284	166	93	32	15	8	0.059	0.081	0.045
.	19.01.15-15.44.59-1-2159	178	13	13	1	0	1	505	10	10	0	0	NA	NA	NA	61	59	525	175	172	267	151	87	19	7	13	0.036	0.04	0.076
.	19.01.15-15.45.13-1-2173	241	32	32	5	0	4	524	31	31	0	0	NA	NA	NA	67	77	532	177	181	272	154	98	62	12	7	0.117	0.068	0.039
.	19.01.15-15.45.15-1-2176	146	10	10	1	0	0	503	7	7	0	0	NA	NA	NA	44	49	517	172	173	260	153	90	30	6	10	0.058	0.035	0.058
.	19.01.15-15.45.24-1-2194	444	77	77	17	0	14	569	68	68	0	0	NA	NA	NA	134	119	559	182	191	300	162	107	204	18	32	0.365	0.099	0.168
.	19.01.15-15.45.32-1-2196	313	52	52	17	0	11	529	46	46	0	0	NA	NA	NA	81	68	524	180	177	273	162	94	151	10	19	0.288	0.056	0.107
.	19.01.15-15.45.33-1-2197	273	32	32	8	0	6	523	25	25	0	0	NA	NA	NA	78	71	533	176	175	277	154	92	62	4	13	0.116	0.023	0.074
.	19.01.15-15.45.34-1-2198	522	96	96	31	0	24	605	90	90	0	0	NA	NA	NA	151	154	578	187	202	321	167	117	286	16	13	0.495	0.086	0.064
.	19.01.15-15.45.36-1-2199	240	16	16	3	0	2	526	14	14	0	0	NA	NA	NA	63	69	530	179	173	275	162	89	32	0	13	0.06	0	0.075
.	19.01.15-15.45.40-1-2204	272	46	46	15	0	14	533	44	44	0	0	NA	NA	NA	71	88	545	179	177	285	158	90	97	10	22	0.178	0.056	0.124
.	19.01.15-15.45.43-1-2205	90	6	6	3	0	2	485	5	5	0	0	NA	NA	NA	32	31	507	170	167	251	150	84	13	6	6	0.026	0.035	0.036
.	19.01.15-15.46.06-1-2219	94	5	5	3	0	3	480	4	4	0	0	NA	NA	NA	35	26	504	170	165	251	149	80	5	14	4	0.01	0.082	0.024
.	19.01.15-15.46.08-1-2222	141	7	7	5	0	4	488	6	6	0	0	NA	NA	NA	42	34	513	168	166	258	147	83	16	4	0	0.031	0.024	0
.	19.01.15-15.46.12-1-2224	32	1	1	0	0	0	0	0	0	0	0	NA	NA	NA	4	8	493	166	162	0	0	0	0	0	0	0	0	0
.	19.01.15-15.46.14-1-2226	444	75	75	25	0	19	559	67	67	0	0	NA	NA	NA	112	110	563	177	183	299	158	102	190	23	21	0.337	0.13	0.115
.	19.01.15-15.46.21-1-2232	144	10	10	4	0	3	492	9	9	0	0	NA	NA	NA	33	39	508	176	168	251	157	84	16	3	2	0.031	0.017	0.012
.	19.01.15-15.46.22-1-2233	180	35	35	10	0	7	510	34	34	0	0	NA	NA	NA	60	51	516	176	172	264	159	87	89	10	7	0.172	0.057	0.041
.	19.01.15-15.46.27-1-2257	35	1	1	0	0	0	0	0	0	0	0	NA	NA	NA	8	10	494	165	164	0	0	0	0	0	0	0	0	0
.	19.01.15-15.46.30-1-2258	605	98	98	19	0	15	598	90	90	0	0	NA	NA	NA	165	151	580	195	189	317	177	104	278	5	49	0.479	0.026	0.259
.	19.01.15-15.46.42-1-2259	319	115	115	27	0	21	521	110	110	0	0	NA	NA	NA	91	71	527	177	180	273	158	90	283	37	40	0.537	0.209	0.222
.	19.01.15-15.46.43-1-2260	60	2	2	0	0	0	100	1	1	0	0	NA	NA	NA	18	14	499	165	163	50	33	17	3	1	0	0.006	0.006	0
.	19.01.15-15.46.48-1-2262	301	93	93	26	0	17	547	85	85	0	0	NA	NA	NA	100	97	553	182	175	291	165	91	256	13	16	0.463	0.071	0.091
.	19.01.15-15.46.50-1-2263	87	4	4	1	0	1	487	3	3	0	0	NA	NA	NA	21	31	503	171	170	250	153	84	3	5	0	0.006	0.029	0
.	19.01.15-15.47.04-1-2277	60	3	3	0	0	0	0	2	2	0	0	NA	NA	NA	13	19	502	165	165	0	0	0	4	3	0	0.008	0.018	0
.	19.01.15-15.47.06-1-2281	615	117	117	30	0	19	621	106	106	0	0	NA	NA	NA	164	178	589	201	201	324	185	112	311	7	56	0.528	0.035	0.279
.	19.01.15-15.47.08-1-2283	237	21	21	4	0	3	525	20	20	0	0	NA	NA	NA	77	66	531	172	176	278	155	92	57	2	10	0.107	0.012	0.057
.	19.01.15-15.47.13-1-2286	58	2	2	0	0	0	101	1	1	0	0	NA	NA	NA	17	18	500	166	165	50	33	18	2	4	0	0.004	0.024	0
.	19.01.15-15.47.29-1-2306	419	86	86	20	0	16	568	78	78	0	0	NA	NA	NA	120	118	550	192	189	294	174	100	246	16	18	0.447	0.083	0.095
.	19.01.15-15.47.41-1-2311	342	68	68	14	0	11	544	60	60	0	0	NA	NA	NA	89	95	548	178	182	291	158	95	167	15	49	0.305	0.084	0.269
.	19.01.15-15.47.54-1-2315	209	37	37	11	0	9	503	34	34	0	0	NA	NA	NA	81	62	531	172	172	270	149	84	69	18	6	0.13	0.105	0.035
.	19.01.15-15.47.55-1-2316	63	2	2	2	0	2	50	1	1	0	0	NA	NA	NA	16	13	498	165	163	29	14	7	0	1	4	0	0.006	0.025
.	19.01.15-15.48.02-1-2323	34	1	1	0	0	0	0	0	0	0	0	NA	NA	NA	7	14	499	166	162	0	0	0	0	0	0	0	0	0
.	19.01.15-15.48.05-1-2327	143	20	20	6	0	4	498	19	19	0	0	NA	NA	NA	49	46	523	168	168	266	148	84	36	19	6	0.069	0.113	0.036
.	19.01.15-15.48.32-1-2358	324	87	87	14	0	11	546	84	84	0	0	NA	NA	NA	82	91	538	181	185	284	162	100	211	15	28	0.392	0.083	0.151
.	19.01.15-15.48.37-1-2359	122	12	12	6	0	4	479	11	11	0	0	NA	NA	NA	45	30	506	168	169	250	147	82	19	11	3	0.038	0.065	0.018
.	19.01.15-15.48.37-1-2360	115	7	7	2	0	2	488	5	5	0	0	NA	NA	NA	42	40	514	171	168	254	150	84	23	0	3	0.045	0	0.018
.	19.01.15-15.48.40-1-2361	320	50	50	13	0	12	550	48	48	0	0	NA	NA	NA	96	99	537	193	182	280	173	97	150	11	22	0.279	0.057	0.121
.	19.01.15-15.48.55-1-2365	183	24	24	3	0	3	498	22	22	0	0	NA	NA	NA	43	46	513	171	175	256	151	91	57	1	13	0.111	0.006	0.074
.	19.01.15-15.48.57-1-2366	123	8	8	3	0	2	494	7	7	0	0	NA	NA	NA	48	41	514	171	169	256	153	85	32	0	1	0.062	0	0.006
.	19.01.15-15.48.59-1-2369	157	22	22	4	0	2	508	21	21	0	0	NA	NA	NA	40	51	518	172	174	266	155	87	42	11	0	0.081	0.064	0
.	19.01.15-15.49.11-1-2384	151	8	8	3	0	2	498	7	7	0	0	NA	NA	NA	46	42	514	171	170	262	150	86	31	0	0	0.06	0	0
.	19.01.15-15.49.17-1-2390	61	3	3	0	0	0	478	2	2	0	0	NA	NA	NA	18	22	500	168	167	248	148	82	3	0	2	0.006	0	0.012
.	19.01.15-15.49.18-1-2391	143	11	11	1	0	1	498	10	10	0	0	NA	NA	NA	46	50	518	174	171	261	154	83	25	9	3	0.048	0.052	0.018
.	19.01.15-15.49.32-1-2407	267	23	23	4	0	3	517	19	19	0	0	NA	NA	NA	79	70	531	182	170	271	161	85	65	0	15	0.122	0	0.088
.	19.01.15-15.49.34-1-2408	60	3	3	0	0	0	483	2	2	0	0	NA	NA	NA	28	28	505	168	168	250	149	84	8	3	0	0.016	0.018	0
.	19.01.15-15.49.35-1-2409	263	27	27	6	0	6	517	25	25	0	0	NA	NA	NA	69	61	525	176	173	270	158	89	45	3	30	0.086	0.017	0.173
.	19.01.15-15.49.37-1-2410	206	14	14	2	0	2	520	9	9	0	0	NA	NA	NA	51	59	521	175	176	269	158	93	34	1	3	0.065	0.006	0.017
.	19.01.15-15.49.40-1-2415	494	39	39	11	0	11	592	35	35	0	0	NA	NA	NA	136	145	579	190	189	312	173	107	98	5	19	0.169	0.026	0.101
.	19.01.15-15.49.48-1-2417	240	22	22	4	0	2	521	19	19	0	0	NA	NA	NA	68	63	514	183	179	263	161	97	37	5	14	0.072	0.027	0.078
.	19.01.15-15.49.49-1-2418	406	78	78	19	0	16	568	73	73	0	0	NA	NA	NA	103	115	554	183	191	299	163	106	246	2	28	0.444	0.011	0.147
.	19.01.15-15.49.55-1-2422	91	4	4	1	0	1	474	3	3	0	0	NA	NA	NA	25	21	501	166	167	247	147	80	8	0	2	0.016	0	0.012
.	19.01.15-15.50.04-1-2434	326	110	110	30	0	22	539	104	104	0	0	NA	NA	NA	77	88	540	178	183	281	160	98	263	22	27	0.487	0.124	0.148
.	19.01.15-15.50.05-1-2436	287	29	29	9	0	7	531	26	26	0	0	NA	NA	NA	64	75	536	182	170	278	164	89	71	7	8	0.132	0.038	0.047
.	19.01.15-15.50.08-1-2441	211	21	21	7	0	5	503	18	18	0	0	NA	NA	NA	66	54	515	177	175	259	154	90	43	22	28	0.083	0.124	0.16
.	19.01.15-15.50.15-1-2445	516	90	90	22	0	21	572	83	83	0	0	NA	NA	NA	152	125	549	195	194	289	176	107	207	24	25	0.377	0.123	0.129
.	19.01.15-15.50.21-1-2448	95	3	3	2	0	2	487	2	2	0	0	NA	NA	NA	36	36	508	172	169	251	155	81	9	0	0	0.018	0	0
.	19.01.15-15.50.27-1-2464	263	32	32	8	0	4	533	29	29	0	0	NA	NA	NA	77	79	535	178	179	280	162	91	66	10	10	0.123	0.056	0.056
.	19.01.15-15.50.37-1-2466	88	8	8	3	0	2	476	7	7	0	0	NA	NA	NA	37	28	506	169	166	248	148	80	33	0	2	0.065	0	0.012
.	19.01.15-15.50.37-1-2467	404	76	76	19	0	14	566	68	68	0	0	NA	NA	NA	117	111	544	190	190	290	171	105	214	11	17	0.393	0.058	0.089
.	19.01.15-15.50.46-1-2468	494	149	149	40	0	31	578	137	137	0	0	NA	NA	NA	132	130	562	190	191	305	169	104	377	14	52	0.671	0.074	0.272
.	19.01.15-15.50.53-1-2472	349	71	71	19	0	17	530	64	64	0	0	NA	NA	NA	88	83	534	180	182	276	159	95	186	21	20	0.348	0.117	0.11
.	19.01.15-15.50.56-1-2474	321	117	117	27	0	22	537	111	111	0	0	NA	NA	NA	102	94	540	184	183	276	165	96	278	22	36	0.515	0.12	0.197
.	19.01.15-15.51.28-1-2509	64	3	3	1	0	1	473	2	2	0	0	NA	NA	NA	31	22	504	166	165	247	147	79	0	7	4	0	0.042	0.024
.	19.01.15-15.51.43-1-2514	177	9	9	1	0	1	501	7	7	0	0	NA	NA	NA	59	47	516	171	173	260	150	91	8	9	8	0.016	0.053	0.046
.	19.01.15-15.51.43-1-2515	303	70	70	23	0	18	539	63	63	0	0	NA	NA	NA	95	86	532	185	182	276	166	97	174	14	49	0.327	0.076	0.269
.	19.01.15-15.52.12-1-2533	413	111	111	31	0	24	569	104	104	0	0	NA	NA	NA	122	120	565	186	182	303	168	98	269	31	37	0.476	0.167	0.203
.	19.01.15-15.52.20-1-2538	60	4	4	0	0	0	476	2	2	0	0	NA	NA	NA	13	17	501	166	163	247	148	81	7	0	0	0.014	0	0
.	19.01.15-15.52.35-1-2554	118	6	6	4	0	4	492	4	4	0	0	NA	NA	NA	45	39	514	168	170	258	149	85	20	5	0	0.039	0.03	0
.	19.01.15-15.52.36-1-2555	34	1	1	0	0	0	0	0	0	0	0	NA	NA	NA	5	8	493	163	165	0	0	0	1	0	0	0.002	0	0
.	19.01.15-15.52.37-1-2556	327	57	57	9	0	8	542	49	49	0	0	NA	NA	NA	81	89	536	185	181	281	167	94	160	3	29	0.299	0.016	0.16
.	19.01.15-15.52.39-1-2557	495	78	78	21	0	19	574	70	70	0	0	NA	NA	NA	151	123	553	195	188	298	173	103	212	7	33	0.383	0.036	0.176
.	19.01.15-15.52.39-1-2558	417	87	87	17	0	13	570	80	80	0	0	NA	NA	NA	126	121	555	197	182	294	181	95	218	16	54	0.393	0.081	0.297
.	19.01.15-15.52.53-1-2562	151	12	12	5	0	5	485	11	11	0	0	NA	NA	NA	44	36	512	169	168	251	151	83	36	0	6	0.07	0	0.036
.	19.01.15-15.53.16-1-2582	333	91	91	23	0	19	543	80	80	0	0	NA	NA	NA	75	89	543	179	180	288	160	95	244	18	19	0.449	0.101	0.106
.	19.01.15-15.53.20-1-2584	89	4	4	2	0	2	489	3	3	0	0	NA	NA	NA	34	35	507	169	172	250	151	88	5	0	6	0.01	0	0.035
.	19.01.15-15.53.22-1-2585	330	71	71	22	0	18	550	66	66	0	0	NA	NA	NA	82	102	552	184	179	293	163	94	206	9	35	0.373	0.049	0.196
.	19.01.15-15.53.36-1-2602	118	5	5	1	0	1	494	4	4	0	0	NA	NA	NA	45	45	517	169	172	258	149	87	7	0	7	0.014	0	0.041
.	19.01.15-15.53.42-1-2604	206	34	34	13	0	10	515	28	28	0	0	NA	NA	NA	65	67	531	170	179	272	148	95	101	1	17	0.19	0.006	0.095
.	19.01.15-15.53.54-1-2612	34	1	1	1	0	1	0	0	0	0	0	NA	NA	NA	6	12	495	167	163	0	0	0	0	4	0	0	0.024	0
.	19.01.15-15.53.56-1-2613	34	1	1	0	0	0	0	0	0	0	0	NA	NA	NA	4	6	493	163	163	0	0	0	0	1	0	0	0.006	0
.	19.01.15-15.53.57-1-2614	166	22	22	5	0	2	506	20	20	0	0	NA	NA	NA	57	56	527	167	175	268	146	92	72	3	1	0.137	0.018	0.006
.	19.01.15-15.53.59-1-2617	173	17	17	6	0	4	503	16	16	0	0	NA	NA	NA	33	46	515	172	172	263	154	86	37	5	17	0.072	0.029	0.099
.	19.01.15-15.54.31-1-2648	93	6	6	2	0	2	483	5	5	0	0	NA	NA	NA	32	24	505	164	168	252	146	85	18	4	0	0.036	0.024	0
.	19.01.15-15.54.39-1-2649	33	1	1	0	0	0	0	0	0	0	0	NA	NA	NA	12	12	496	164	165	0	0	0	1	0	0	0.002	0	0
.	19.01.15-15.54.40-1-2650	360	64	64	14	0	10	546	54	54	0	0	NA	NA	NA	109	92	546	178	181	289	159	98	165	3	10	0.302	0.017	0.055
.	19.01.15-15.54.41-1-2652	90	3	3	0	0	0	490	2	2	0	0	NA	NA	NA	29	33	510	169	167	254	150	86	4	1	0	0.008	0.006	0
.	19.01.15-15.54.43-1-2653	467	110	110	33	0	24	587	103	103	0	0	NA	NA	NA	122	140	568	191	194	311	171	105	277	33	54	0.488	0.173	0.278
.	19.01.15-15.54.47-1-2654	351	31	31	11	0	8	569	27	27	0	0	NA	NA	NA	103	124	567	188	182	307	166	96	96	19	15	0.169	0.101	0.082
.	19.01.15-15.54.49-1-2655	65	3	3	0	0	0	350	2	2	0	0	NA	NA	NA	19	15	500	165	163	179	109	62	0	0	3	0	0	0.018
.	19.01.15-15.54.53-1-2659	234	78	78	17	0	12	531	74	74	0	0	NA	NA	NA	73	84	540	179	178	277	162	92	187	20	18	0.346	0.112	0.101
.	19.01.15-15.54.56-1-2660	199	12	12	5	0	4	504	11	11	0	0	NA	NA	NA	63	51	517	174	173	261	155	88	45	0	1	0.087	0	0.006
.	19.01.15-15.55.10-1-2676	153	9	9	3	0	2	494	8	8	0	0	NA	NA	NA	36	43	517	165	174	258	147	89	30	0	2	0.058	0	0.011
.	19.01.15-15.55.43-1-2698	296	59	59	10	0	8	517	53	53	0	0	NA	NA	NA	88	70	532	179	172	277	154	86	179	11	10	0.336	0.061	0.058
.	19.01.15-15.55.43-1-2699	91	11	11	2	0	2	483	10	10	0	0	NA	NA	NA	31	32	509	170	166	251	151	81	7	12	1	0.014	0.071	0.006
.	19.01.15-15.55.49-1-2704	271	36	36	9	0	7	525	30	30	0	0	NA	NA	NA	94	77	531	183	176	269	165	91	102	5	10	0.192	0.027	0.057
.	19.01.15-15.56.06-1-2718	153	14	14	4	0	4	507	12	12	0	0	NA	NA	NA	48	61	528	172	174	267	154	86	21	5	13	0.04	0.029	0.075
.	19.01.15-15.56.06-1-2719	32	1	1	1	0	1	0	0	0	0	0	NA	NA	NA	5	5	492	164	162	0	0	0	2	0	0	0.004	0	0
.	19.01.15-15.56.09-1-2723	62	3	3	1	0	1	476	2	2	0	0	NA	NA	NA	19	22	500	165	170	250	143	83	5	1	0	0.01	0.006	0
.	19.01.15-15.56.29-1-2753	444	64	64	13	0	7	576	61	61	0	0	NA	NA	NA	128	122	560	188	187	304	170	102	159	19	16	0.284	0.101	0.086
.	19.01.15-15.56.30-1-2754	94	3	3	1	0	1	480	2	2	0	0	NA	NA	NA	35	32	510	167	168	248	146	86	1	5	3	0.002	0.03	0.018
.	19.01.15-15.56.45-1-2755	91	6	6	2	0	2	491	4	4	0	0	NA	NA	NA	32	34	508	168	171	254	150	87	9	0	2	0.018	0	0.012
.	19.01.15-15.56.48-1-2757	34	1	1	1	0	1	0	0	0	0	0	NA	NA	NA	9	12	497	165	163	0	0	0	0	1	0	0	0.006	0
.	19.01.15-15.56.51-1-2758	58	2	2	0	0	0	201	1	1	0	0	NA	NA	NA	17	21	500	166	168	102	64	35	6	0	0	0.012	0	0
.	19.01.15-15.57.14-1-2779	59	2	2	0	0	0	481	1	1	0	0	NA	NA	NA	22	25	504	167	167	249	149	83	2	0	0	0.004	0	0
.	19.01.15-15.57.15-1-2780	31	1	1	0	0	0	0	0	0	0	0	NA	NA	NA	11	9	493	163	166	0	0	0	0	0	1	0	0	0.006
.	19.01.15-15.57.15-1-2782	294	19	19	5	0	3	542	16	16	0	0	NA	NA	NA	80	91	541	181	182	281	163	98	51	0	12	0.094	0	0.066
.	19.01.15-15.57.16-1-2783	268	34	34	7	0	6	527	32	32	0	0	NA	NA	NA	86	84	540	178	179	278	156	93	58	11	17	0.107	0.062	0.095
.	19.01.15-15.57.17-1-2786	64	2	2	0	0	0	468	1	1	0	0	NA	NA	NA	22	15	498	166	164	243	144	81	7	3	0	0.014	0.018	0
.	19.01.15-15.57.27-1-2802	476	157	157	50	0	38	599	143	143	0	0	NA	NA	NA	129	148	573	187	201	314	169	116	380	23	48	0.663	0.123	0.239
.	19.01.15-15.57.29-1-2803	181	36	36	12	0	10	511	32	32	0	0	NA	NA	NA	39	59	530	175	167	272	154	85	75	18	12	0.142	0.103	0.072
.	19.01.15-15.57.47-1-2808	146	28	28	9	0	9	489	26	26	0	0	NA	NA	NA	43	36	510	169	170	256	149	84	53	16	10	0.104	0.095	0.059
.	19.01.15-15.58.20-1-2833	88	3	3	1	0	0	480	2	2	0	0	NA	NA	NA	28	27	502	172	166	248	153	79	1	0	7	0.002	0	0.042
.	19.01.15-15.58.23-1-2834	33	1	1	0	0	0	0	0	0	0	0	NA	NA	NA	9	13	493	166	167	0	0	0	0	0	0	0	0	0
.	19.01.15-15.58.27-1-2851	613	145	145	41	0	33	584	134	134	0	0	NA	NA	NA	166	136	573	187	189	314	168	102	321	30	55	0.56	0.16	0.291
.	19.01.15-15.58.32-1-2852	231	32	32	4	0	4	507	28	28	0	0	NA	NA	NA	71	60	528	172	173	270	150	87	73	10	13	0.138	0.058	0.075
.	19.01.15-15.58.32-1-2853	32	1	1	0	0	0	0	0	0	0	0	NA	NA	NA	12	7	494	164	162	0	0	0	2	0	0	0.004	0	0
.	19.01.15-15.58.35-1-2854	152	8	8	3	0	3	489	6	6	0	0	NA	NA	NA	45	38	507	173	171	249	154	86	17	0	5	0.034	0	0.029
.	19.01.15-15.58.48-1-2855	294	68	68	19	0	13	508	62	62	0	0	NA	NA	NA	89	60	523	181	169	265	160	83	158	16	31	0.302	0.088	0.183
.	19.01.15-15.59.20-1-2879	33	1	1	1	0	1	0	0	0	0	0	NA	NA	NA	12	11	492	165	167	0	0	0	0	0	1	0	0	0.006
.	19.01.15-15.59.26-1-2895	94	5	5	0	0	0	482	4	4	0	0	NA	NA	NA	25	28	508	166	167	251	148	83	12	4	0	0.024	0.024	0
.	19.01.15-15.59.26-1-2896	345	41	41	14	0	10	556	37	37	0	0	NA	NA	NA	96	103	544	188	184	289	168	99	93	17	7	0.171	0.09	0.038
.	19.01.15-15.59.36-1-2897	149	14	14	6	0	5	493	13	13	0	0	NA	NA	NA	42	38	514	170	167	255	154	84	29	5	0	0.056	0.029	0
.	19.01.15-15.59.45-1-2899	86	6	6	4	0	3	488	5	5	0	0	NA	NA	NA	26	32	504	170	171	252	151	85	11	10	0	0.022	0.059	0
.	19.01.15-15.59.45-1-2900	230	50	50	11	0	8	523	48	48	0	0	NA	NA	NA	76	68	531	177	173	272	159	92	131	9	20	0.247	0.051	0.116
.	19.01.15-15.59.54-1-2908	429	78	78	25	0	16	561	74	74	0	0	NA	NA	NA	104	115	561	186	181	299	167	95	231	15	30	0.412	0.081	0.166
.	19.01.15-16.00.02-1-2918	266	61	61	11	0	10	532	56	56	0	0	NA	NA	NA	75	75	533	178	177	281	158	93	160	12	21	0.3	0.067	0.119
.	19.01.15-16.00.05-1-2922	289	44	44	16	0	9	532	39	39	0	0	NA	NA	NA	93	84	544	176	177	284	159	89	98	32	17	0.18	0.182	0.096
.	19.01.15-16.00.50-1-2947	120	9	9	0	0	0	492	7	7	0	0	NA	NA	NA	34	37	515	169	166	259	151	82	17	0	9	0.033	0	0.054
.	19.01.15-16.01.15-1-3039	33	1	1	0	0	0	0	0	0	0	0	NA	NA	NA	8	10	495	166	162	0	0	0	1	0	0	0.002	0	0
.	19.01.15-16.01.17-1-3042	57	2	2	0	0	0	98	1	1	0	0	NA	NA	NA	21	17	500	165	165	54	26	18	8	0	0	0.016	0	0
.	19.01.15-16.01.20-1-3043	91	6	6	0	0	0	494	4	4	0	0	NA	NA	NA	25	34	508	172	167	254	155	85	10	0	3	0.02	0	0.018
.	19.01.15-16.01.27-1-3059	240	48	48	13	0	9	501	42	42	0	0	NA	NA	NA	64	46	517	174	168	263	154	84	148	9	13	0.286	0.052	0.077
.	19.01.15-16.01.29-1-3060	60	2	2	1	0	1	475	1	1	0	0	NA	NA	NA	28	23	502	167	167	244	149	82	7	0	0	0.014	0	0
.	19.01.15-16.01.47-1-3066	590	108	108	29	0	25	615	98	98	0	0	NA	NA	NA	142	159	591	194	187	334	178	103	299	23	47	0.506	0.119	0.251
.	19.01.15-16.01.50-1-3067	262	83	83	17	0	14	524	73	73	0	0	NA	NA	NA	92	79	538	175	179	279	151	94	234	14	23	0.435	0.08	0.128
.	19.01.15-16.01.54-1-3071	65	4	4	0	0	0	484	2	2	0	0	NA	NA	NA	24	22	500	169	166	247	154	83	6	1	0	0.012	0.006	0
.	19.01.15-16.02.03-1-3079	153	32	32	4	0	3	493	29	29	0	0	NA	NA	NA	47	53	529	170	167	264	146	83	67	0	0	0.127	0	0
.	19.01.15-16.02.08-1-3084	389	76	76	16	0	11	547	68	68	0	0	NA	NA	NA	114	102	536	186	193	279	165	103	170	25	27	0.317	0.134	0.14
.	19.01.15-16.02.15-1-3089	119	6	6	1	0	1	486	5	5	0	0	NA	NA	NA	51	36	508	173	168	251	154	81	13	7	0	0.026	0.04	0
.	19.01.15-16.02.27-1-3107	121	4	4	2	0	1	491	3	3	0	0	NA	NA	NA	41	39	512	170	170	255	149	87	15	3	0	0.029	0.018	0
.	19.01.15-16.02.35-1-3108	239	12	12	3	0	2	528	10	10	0	0	NA	NA	NA	65	80	528	187	178	272	166	90	25	12	3	0.047	0.064	0.017
.	19.01.15-16.02.42-1-3109	209	72	72	16	0	14	501	66	66	0	0	NA	NA	NA	68	50	521	172	170	263	152	86	153	31	18	0.294	0.18	0.106
.	19.01.15-16.02.51-1-3110	267	131	131	27	0	25	513	120	120	0	0	NA	NA	NA	69	60	528	171	174	270	152	91	274	27	36	0.519	0.158	0.207
.	19.01.15-16.03.04-1-3122	31	1	1	1	0	1	0	0	0	0	0	NA	NA	NA	9	11	494	165	165	0	0	0	0	0	0	0	0	0
.	19.01.15-16.03.07-1-3126	178	13	13	5	0	4	508	12	12	0	0	NA	NA	NA	58	54	517	177	173	264	156	88	20	9	13	0.039	0.051	0.075
.	19.01.15-16.03.14-1-3133	275	34	34	12	0	11	540	30	30	0	0	NA	NA	NA	101	93	538	185	183	279	164	97	86	8	13	0.16	0.043	0.071
.	19.01.15-16.03.28-1-3153	200	13	13	5	0	3	527	12	12	0	0	NA	NA	NA	58	74	526	181	180	272	162	93	20	7	2	0.038	0.039	0.011
.	19.01.15-16.03.38-1-3154	65	2	2	0	0	0	482	1	1	0	0	NA	NA	NA	15	27	504	172	164	248	153	81	0	0	1	0	0	0.006
.	19.01.15-16.03.50-1-3160	151	17	17	6	0	4	500	15	15	0	0	NA	NA	NA	54	49	523	168	171	266	148	86	44	5	9	0.084	0.03	0.053
.	19.01.15-16.03.57-1-3164	482	114	114	31	0	20	568	105	105	0	0	NA	NA	NA	122	126	574	188	177	309	169	90	266	22	58	0.463	0.117	0.328
.	19.01.15-16.03.57-1-3165	89	6	6	1	0	1	488	4	4	0	0	NA	NA	NA	29	34	510	169	168	255	149	84	10	0	3	0.02	0	0.018
.	19.01.15-16.04.02-1-3170	145	12	12	6	0	6	492	10	10	0	0	NA	NA	NA	44	44	515	172	170	259	150	83	43	0	10	0.083	0	0.059
.	19.01.15-16.04.07-1-3177	212	16	16	4	0	3	522	14	14	0	0	NA	NA	NA	68	73	529	186	171	267	168	87	33	1	14	0.062	0.005	0.082
.	19.01.15-16.04.13-1-3180	148	14	14	2	0	2	499	13	13	0	0	NA	NA	NA	56	46	513	175	171	255	156	88	36	1	7	0.07	0.006	0.041
.	19.01.15-16.04.28-1-3201	349	49	49	12	0	12	528	44	44	0	0	NA	NA	NA	106	86	541	179	179	280	156	92	128	11	15	0.237	0.061	0.084
.	19.01.15-16.04.32-1-3202	66	6	6	2	0	2	475	5	5	0	0	NA	NA	NA	20	19	501	165	166	250	145	80	11	8	0	0.022	0.048	0
.	19.01.15-16.04.42-1-3205	348	35	35	9	0	7	539	32	32	0	0	NA	NA	NA	93	87	542	182	176	286	160	93	87	15	14	0.161	0.082	0.08
.	19.01.15-16.04.44-1-3206	66	2	2	0	0	0	482	1	1	0	0	NA	NA	NA	26	28	505	168	168	249	148	85	5	0	0	0.01	0	0
.	19.01.15-16.04.56-1-3210	34	1	1	1	0	1	0	0	0	0	0	NA	NA	NA	10	7	492	164	164	0	0	0	0	0	0	0	0	0
.	19.01.15-16.05.00-1-3214	410	112	112	16	0	13	558	108	108	0	0	NA	NA	NA	122	107	553	184	183	292	168	98	309	43	29	0.559	0.234	0.158
.	19.01.15-16.05.02-1-3218	264	62	62	13	0	12	523	58	58	0	0	NA	NA	NA	93	78	530	179	182	271	155	97	120	48	10	0.226	0.268	0.055
.	19.01.15-16.05.19-1-3232	60	2	2	0	0	0	300	1	1	0	0	NA	NA	NA	19	12	498	164	163	156	95	49	6	0	0	0.012	0	0
.	19.01.15-16.05.19-1-3233	258	15	15	3	0	3	526	13	13	0	0	NA	NA	NA	93	92	544	177	184	281	150	95	43	6	1	0.079	0.034	0.005
.	19.01.15-16.05.42-1-3250	88	6	6	1	0	1	477	5	5	0	0	NA	NA	NA	38	28	507	168	166	250	146	81	9	7	0	0.018	0.042	0
.	19.01.15-16.06.04-1-3267	36	1	1	0	0	0	0	0	0	0	0	NA	NA	NA	6	8	492	164	165	0	0	0	1	0	0	0.002	0	0
.	19.01.15-16.06.04-1-3268	330	107	107	30	0	19	531	98	98	0	0	NA	NA	NA	94	84	540	180	177	278	159	94	237	19	36	0.439	0.106	0.203
.	19.01.15-16.06.07-1-3272	340	44	44	8	0	4	535	36	36	0	0	NA	NA	NA	101	90	540	181	182	280	161	94	90	17	14	0.167	0.094	0.077
.	19.01.15-16.06.11-1-3274	441	68	68	21	0	18	566	62	62	0	0	NA	NA	NA	109	113	555	184	187	296	163	107	129	19	28	0.232	0.103	0.15
.	19.01.15-16.06.17-1-3279	60	3	3	1	0	1	476	2	2	0	0	NA	NA	NA	23	20	502	166	165	244	148	84	8	0	0	0.016	0	0
.	19.01.15-16.06.23-1-3290	90	4	4	0	0	0	489	3	3	0	0	NA	NA	NA	27	30	503	170	170	251	154	84	10	0	6	0.02	0	0.035
.	19.01.15-16.06.30-1-3306	60	2	2	0	0	0	477	1	1	0	0	NA	NA	NA	27	25	504	167	167	249	147	81	8	0	1	0.016	0	0.006
.	19.01.15-16.06.40-1-3307	326	31	31	10	0	8	544	27	27	0	0	NA	NA	NA	95	92	545	182	178	287	165	92	97	0	14	0.178	0	0.079
.	19.01.15-16.06.42-1-3308	120	14	14	2	0	2	484	13	13	0	0	NA	NA	NA	30	30	504	170	169	252	148	84	19	4	0	0.038	0.024	0
.	19.01.15-16.06.48-1-3310	447	112	112	26	0	18	558	106	106	0	0	NA	NA	NA	110	109	553	188	181	294	171	93	302	22	22	0.546	0.117	0.122
.	19.01.15-16.07.07-1-3325	355	36	36	12	0	8	541	33	33	0	0	NA	NA	NA	81	90	548	174	181	290	154	97	129	9	24	0.235	0.052	0.133
.	19.01.15-16.07.09-1-3327	99	4	4	1	0	1	495	3	3	0	0	NA	NA	NA	34	49	516	174	172	258	151	86	0	10	3	0	0.057	0.017
.	19.01.15-16.07.24-1-3351	119	11	11	3	0	2	493	9	9	0	0	NA	NA	NA	47	37	515	169	166	262	149	82	31	11	2	0.06	0.065	0.012
.	19.01.15-16.07.34-1-3352	414	75	75	32	0	22	549	71	71	0	0	NA	NA	NA	110	103	562	179	175	298	160	91	199	16	31	0.354	0.089	0.177
.	19.01.15-16.07.36-1-3353	444	115	115	34	0	24	565	109	109	0	0	NA	NA	NA	125	118	555	190	186	298	168	99	282	38	50	0.508	0.2	0.269
.	19.01.15-16.07.42-1-3354	272	36	36	15	0	12	536	34	34	0	0	NA	NA	NA	71	82	535	178	182	280	159	97	108	5	28	0.202	0.028	0.154
.	19.01.15-16.07.44-1-3355	64	5	5	0	0	0	474	4	4	0	0	NA	NA	NA	24	21	505	163	166	249	143	82	15	4	0	0.03	0.025	0
.	19.01.15-16.08.05-1-3372	346	40	40	7	0	5	540	36	36	0	0	NA	NA	NA	98	93	550	180	176	292	159	89	90	10	10	0.164	0.056	0.057
.	19.01.15-16.08.07-1-3375	433	62	62	15	0	9	571	58	58	0	0	NA	NA	NA	131	123	559	194	183	299	176	96	212	13	11	0.379	0.067	0.06
.	19.01.15-16.08.36-1-3402	85	6	6	0	0	0	481	5	5	0	0	NA	NA	NA	21	26	507	168	164	249	151	81	9	3	5	0.018	0.018	0.03
.	19.01.15-16.09.07-1-3417	120	13	13	8	0	4	494	11	11	0	0	NA	NA	NA	32	42	518	171	166	261	153	80	41	8	4	0.079	0.047	0.024
.	19.01.15-16.09.11-1-3419	36	1	1	0	0	0	0	0	0	0	0	NA	NA	NA	10	5	491	164	163	0	0	0	5	0	0	0.01	0	0
.	19.01.15-16.09.16-1-3427	149	16	16	7	0	6	501	13	13	0	0	NA	NA	NA	53	50	514	176	173	256	157	88	52	2	2	0.101	0.011	0.012
.	19.01.15-16.09.16-1-3428	408	93	93	24	0	16	562	90	90	0	0	NA	NA	NA	104	119	560	185	187	297	165	100	221	39	42	0.395	0.211	0.225
.	19.01.15-16.09.25-1-3445	236	42	42	18	0	15	526	36	36	0	0	NA	NA	NA	65	76	534	176	179	276	155	95	75	21	38	0.14	0.119	0.212
.	19.01.15-16.09.35-1-3446	57	2	2	0	0	0	0	1	1	0	0	NA	NA	NA	15	20	501	167	165	0	0	0	5	2	0	0.01	0.012	0
.	19.01.15-16.09.40-1-3447	92	3	3	3	0	3	495	2	2	0	0	NA	NA	NA	36	44	512	176	169	257	155	83	9	0	5	0.018	0	0.03
.	19.01.15-16.09.46-1-3449	234	31	31	8	0	6	530	30	30	0	0	NA	NA	NA	60	75	533	182	173	277	163	90	70	4	7	0.131	0.022	0.04
.	19.01.15-16.09.56-1-3457	64	2	2	0	0	0	297	1	1	0	0	NA	NA	NA	24	14	494	167	166	153	88	56	5	0	0	0.01	0	0
.	19.01.15-16.09.59-1-3460	122	12	12	1	0	1	489	10	10	0	0	NA	NA	NA	29	37	516	168	166	255	151	83	6	2	9	0.012	0.012	0.054
.	19.01.15-16.10.13-1-3475	507	66	66	6	0	5	570	61	61	0	0	NA	NA	NA	152	133	577	184	185	308	166	96	119	31	51	0.206	0.168	0.276
.	19.01.15-16.10.16-1-3479	228	87	87	27	0	19	525	83	83	0	0	NA	NA	NA	68	81	540	178	176	275	158	92	213	26	42	0.394	0.146	0.239
.	19.01.15-16.10.22-1-3481	171	14	14	1	0	1	499	12	12	0	0	NA	NA	NA	54	54	529	173	165	264	153	82	46	4	1	0.087	0.023	0.006
.	19.01.15-16.10.34-1-3498	34	1	1	0	0	0	0	0	0	0	0	NA	NA	NA	7	7	493	164	163	0	0	0	0	1	0	0	0.006	0
.	19.01.15-16.10.37-1-3499	63	2	2	0	0	0	474	0	0	0	0	NA	NA	NA	20	18	497	167	167	245	148	81	2	0	4	0.004	0	0.024
.	19.01.15-16.11.10-1-3516	38	1	1	1	0	1	0	0	0	0	0	NA	NA	NA	11	13	500	163	163	0	0	0	0	0	0	0	0	0
.	19.01.15-16.11.14-1-3518	173	19	19	3	0	2	517	16	16	0	0	NA	NA	NA	51	59	529	176	167	273	157	87	36	15	3	0.068	0.085	0.018
.	19.01.15-16.11.15-1-3520	31	1	1	0	0	0	0	0	0	0	0	NA	NA	NA	13	6	492	165	162	0	0	0	2	0	0	0.004	0	0
.	19.01.15-16.11.18-1-3526	224	17	17	3	0	3	522	16	16	0	0	NA	NA	NA	79	73	531	176	179	272	158	92	46	12	10	0.087	0.068	0.056
.	19.01.15-16.11.18-1-3527	33	1	1	0	0	0	0	0	0	0	0	NA	NA	NA	14	5	491	163	164	0	0	0	0	0	1	0	0	0.006
.	19.01.15-16.11.18-1-3528	89	4	4	1	0	1	475	3	3	0	0	NA	NA	NA	29	23	505	166	165	251	142	82	16	0	0	0.032	0	0
.	19.01.15-16.11.20-1-3529	65	2	2	0	0	0	468	1	1	0	0	NA	NA	NA	21	11	497	164	163	241	145	82	3	0	0	0.006	0	0
.	19.01.15-16.11.20-1-3530	441	55	55	21	0	17	570	49	49	0	0	NA	NA	NA	128	119	557	192	183	300	172	98	194	2	24	0.348	0.01	0.131
.	19.01.15-16.11.32-1-3546	498	42	42	14	0	11	586	35	35	0	0	NA	NA	NA	138	140	581	189	183	318	169	99	90	13	30	0.155	0.069	0.164
.	19.01.15-16.11.32-1-3547	237	13	13	1	0	1	512	12	12	0	0	NA	NA	NA	78	59	517	178	177	261	159	92	43	0	1	0.083	0	0.006
.	19.01.15-16.11.45-1-3548	238	40	40	10	0	4	507	34	34	0	0	NA	NA	NA	60	53	519	174	173	260	158	89	113	8	15	0.218	0.046	0.087
.	19.01.15-16.11.54-1-3557	202	28	28	7	0	7	516	26	26	0	0	NA	NA	NA	57	67	526	181	173	267	163	86	42	16	13	0.08	0.088	0.075
.	19.01.15-16.11.57-1-3559	32	1	1	0	0	0	0	0	0	0	0	NA	NA	NA	8	5	490	164	164	0	0	0	0	0	0	0	0	0
.	19.01.15-16.12.00-1-3562	239	18	18	6	0	4	531	16	16	0	0	NA	NA	NA	68	85	544	178	176	285	157	89	50	4	7	0.092	0.022	0.04
.	19.01.15-16.12.13-1-3578	294	24	24	13	0	11	537	22	22	0	0	NA	NA	NA	98	91	539	185	180	278	165	94	74	9	10	0.137	0.049	0.056
.	19.01.15-16.12.47-1-3597	88	5	5	1	0	1	492	4	4	0	0	NA	NA	NA	28	37	509	169	172	255	152	85	7	12	1	0.014	0.071	0.006
.	19.01.15-16.12.49-1-3598	298	75	75	23	0	20	531	74	74	0	0	NA	NA	NA	86	80	535	181	177	278	163	90	166	15	44	0.31	0.083	0.249
.	19.01.15-16.12.55-1-3602	151	21	21	6	0	4	491	19	19	0	0	NA	NA	NA	57	43	513	169	174	258	148	85	35	3	1	0.068	0.018	0.006
.	19.01.15-16.12.55-1-3603	503	95	95	26	0	20	590	86	86	0	0	NA	NA	NA	145	149	572	194	196	311	172	107	230	17	45	0.402	0.088	0.23
.	19.01.15-16.12.56-1-3604	90	7	7	1	0	1	478	5	5	0	0	NA	NA	NA	40	30	506	167	170	248	145	85	15	0	6	0.03	0	0.035
.	19.01.15-16.12.58-1-3606	30	1	1	1	0	1	0	0	0	0	0	NA	NA	NA	8	6	489	166	164	0	0	0	0	0	0	0	0	0
.	19.01.15-16.13.13-1-3619	368	96	96	26	0	22	546	86	86	0	0	NA	NA	NA	117	101	541	185	188	278	163	105	249	15	34	0.46	0.081	0.181
.	19.01.15-16.13.15-1-3622	476	65	65	22	0	18	578	59	59	0	0	NA	NA	NA	147	127	561	193	186	302	173	103	184	17	23	0.328	0.088	0.124
.	19.01.15-16.13.19-1-3628	62	5	5	2	0	2	254	4	4	0	0	NA	NA	NA	17	19	501	167	164	127	85	42	3	0	5	0.006	0	0.03
.	19.01.15-16.13.25-1-3644	499	94	94	22	0	19	575	90	90	0	0	NA	NA	NA	137	131	575	185	184	311	163	101	253	19	33	0.44	0.103	0.179
.	19.01.15-16.13.46-1-3646	62	2	2	0	0	0	474	1	1	0	0	NA	NA	NA	21	22	497	170	168	244	150	80	5	0	2	0.01	0	0.012
.	19.01.15-16.14.03-1-3661	271	46	46	9	0	8	531	44	44	0	0	NA	NA	NA	85	77	530	181	179	272	164	95	115	0	18	0.217	0	0.101
.	19.01.15-16.14.06-1-3665	291	53	53	12	0	10	526	49	49	0	0	NA	NA	NA	77	77	533	177	180	271	158	97	135	6	8	0.253	0.034	0.044
.	19.01.15-16.14.08-1-3667	96	8	8	0	0	0	477	7	7	0	0	NA	NA	NA	27	20	498	168	167	246	149	82	27	1	2	0.054	0.006	0.012
.	19.01.15-16.14.28-1-3689	33	1	1	0	0	0	0	0	0	0	0	NA	NA	NA	10	6	491	163	165	0	0	0	0	0	1	0	0	0.006
.	19.01.15-16.14.31-1-3690	182	11	11	6	0	4	498	9	9	0	0	NA	NA	NA	50	45	514	167	177	260	147	91	6	0	19	0.012	0	0.107
.	19.01.15-16.14.53-1-3695	96	4	4	0	0	0	478	2	2	0	0	NA	NA	NA	23	19	496	174	162	245	153	80	12	0	0	0.024	0	0
.	19.01.15-16.14.59-1-3699	97	4	4	1	0	1	477	2	2	0	0	NA	NA	NA	38	28	508	167	166	250	145	82	8	5	0	0.016	0.03	0
.	19.01.15-16.15.02-1-3701	86	7	7	4	0	3	479	5	5	0	0	NA	NA	NA	21	17	499	165	166	247	148	84	18	0	1	0.036	0	0.006
.	19.01.15-16.15.13-1-3710	34	1	1	0	0	0	0	0	0	0	0	NA	NA	NA	13	5	491	163	164	0	0	0	3	0	0	0.006	0	0
.	19.01.15-16.15.15-1-3713	59	2	2	0	0	0	204	1	1	0	0	NA	NA	NA	29	15	495	169	164	104	71	29	1	0	1	0.002	0	0.006
.	19.01.15-16.15.17-1-3715	235	26	26	8	0	8	512	22	22	0	0	NA	NA	NA	68	61	525	175	174	268	155	89	60	6	16	0.114	0.034	0.092
.	19.01.15-16.15.19-1-3720	180	15	15	3	0	0	505	14	14	0	0	NA	NA	NA	54	47	515	176	169	260	157	88	33	6	0	0.064	0.034	0
.	19.01.15-16.15.20-1-3721	295	31	31	9	0	9	548	28	28	0	0	NA	NA	NA	81	103	554	181	181	291	162	95	86	7	8	0.155	0.039	0.044
.	19.01.15-16.15.20-1-3722	60	2	2	0	0	0	204	1	1	0	0	NA	NA	NA	14	16	497	167	165	98	74	32	0	1	1	0	0.006	0.006
.	19.01.15-16.15.24-1-3738	34	1	1	1	0	1	0	0	0	0	0	NA	NA	NA	9	9	495	164	163	0	0	0	2	0	0	0.004	0	0
.	19.01.15-16.15.28-1-3739	359	131	131	30	0	26	557	122	122	0	0	NA	NA	NA	100	105	556	182	180	298	164	95	286	41	49	0.514	0.225	0.272
.	19.01.15-16.15.33-1-3741	207	21	21	5	0	1	514	18	18	0	0	NA	NA	NA	59	58	517	179	175	262	160	92	51	4	6	0.099	0.022	0.034
.	19.01.15-16.15.34-1-3742	176	12	12	6	0	5	508	10	10	0	0	NA	NA	NA	49	55	518	178	172	260	159	89	19	8	2	0.037	0.045	0.012
.	19.01.15-16.16.05-1-3759	92	4	4	0	0	0	487	3	3	0	0	NA	NA	NA	33	32	512	165	168	259	144	84	2	2	0	0.004	0.012	0
.	19.01.15-16.16.08-1-3762	561	98	98	20	0	18	584	91	91	0	0	NA	NA	NA	154	132	563	191	191	310	168	106	219	31	46	0.389	0.162	0.241
.	19.01.15-16.16.35-1-3795	66	3	3	0	0	0	476	1	1	0	0	NA	NA	NA	13	16	499	168	162	244	152	80	0	1	3	0	0.006	0.019
.	19.01.15-16.16.38-1-3796	474	92	92	33	0	29	576	78	78	0	0	NA	NA	NA	129	127	568	181	191	307	160	109	221	37	35	0.389	0.204	0.183
.	19.01.15-16.16.39-1-3797	200	20	20	9	0	6	524	17	17	0	0	NA	NA	NA	56	71	535	175	174	280	157	87	35	11	9	0.065	0.063	0.052
.	19.01.15-16.16.42-1-3798	60	2	2	0	0	0	483	1	1	0	0	NA	NA	NA	28	27	505	168	167	249	150	84	2	2	0	0.004	0.012	0
.	19.01.15-16.16.45-1-3799	31	1	1	0	0	0	0	0	0	0	0	NA	NA	NA	10	14	497	167	163	0	0	0	1	0	0	0.002	0	0
.	19.01.15-16.16.47-1-3801	506	104	104	25	0	23	583	93	93	0	0	NA	NA	NA	138	135	575	193	180	314	172	97	231	34	55	0.402	0.176	0.306
.	19.01.15-16.16.47-1-3802	35	1	1	0	0	0	0	0	0	0	0	NA	NA	NA	7	7	494	163	163	0	0	0	1	0	0	0.002	0	0
.	19.01.15-16.16.47-1-3803	517	90	90	16	0	12	596	86	86	0	0	NA	NA	NA	147	146	567	196	196	308	177	111	255	28	37	0.45	0.143	0.189
.	19.01.15-16.16.50-1-3804	90	5	5	1	0	1	490	4	4	0	0	NA	NA	NA	31	35	512	168	168	257	150	83	5	12	3	0.01	0.071	0.018
.	19.01.15-16.16.54-1-3808	99	5	5	2	0	1	487	3	3	0	0	NA	NA	NA	27	33	504	172	170	250	155	82	10	0	7	0.02	0	0.041
.	19.01.15-16.17.08-1-3820	31	1	1	0	0	0	0	0	0	0	0	NA	NA	NA	4	6	492	164	163	0	0	0	1	0	0	0.002	0	0
.	19.01.15-16.17.10-1-3823	254	37	37	13	0	9	510	31	31	0	0	NA	NA	NA	64	54	521	173	173	267	156	87	79	15	28	0.152	0.087	0.162
.	19.01.15-16.17.11-1-3824	368	43	43	12	0	9	552	41	41	0	0	NA	NA	NA	97	101	540	188	186	281	169	102	118	0	25	0.219	0	0.134
.	19.01.15-16.17.13-1-3825	120	6	6	1	0	1	487	5	5	0	0	NA	NA	NA	34	38	507	170	174	254	145	88	9	2	6	0.018	0.012	0.034
.	19.01.15-16.17.46-1-3848	61	2	2	0	0	0	100	1	1	0	0	NA	NA	NA	24	23	501	168	167	50	34	16	3	1	0	0.006	0.006	0
.	19.01.15-16.18.11-1-3869	87	3	3	1	0	1	472	2	2	0	0	NA	NA	NA	24	18	501	165	165	246	146	80	9	0	0	0.018	0	0
.	19.01.15-16.18.27-1-3894	93	4	4	0	0	0	491	3	3	0	0	NA	NA	NA	30	35	510	170	168	254	150	87	12	6	0	0.024	0.035	0
.	19.01.15-16.18.31-1-3895	264	65	65	14	0	14	542	56	56	0	0	NA	NA	NA	76	96	547	181	181	286	160	96	179	17	17	0.327	0.094	0.094
.	19.01.15-16.18.46-1-3896	331	35	35	8	0	5	567	33	33	0	0	NA	NA	NA	106	117	564	187	179	308	165	94	102	8	13	0.181	0.043	0.073
.	19.01.15-16.18.51-1-3897	34	1	1	0	0	0	0	0	0	0	0	NA	NA	NA	10	12	497	165	163	0	0	0	0	2	0	0	0.012	0
.	19.01.15-16.18.52-1-3898	155	13	13	5	0	3	499	12	12	0	0	NA	NA	NA	46	44	517	170	170	261	151	87	32	11	1	0.062	0.065	0.006
.	19.01.15-16.18.54-1-3902	61	3	3	0	0	0	398	1	1	0	0	NA	NA	NA	26	13	496	165	165	205	125	68	9	0	0	0.018	0	0
.	19.01.15-16.19.05-1-3911	141	7	7	1	0	1	509	5	5	0	0	NA	NA	NA	31	58	525	175	171	266	155	88	19	0	0	0.036	0	0
.	19.01.15-16.19.17-1-3921	62	2	2	0	0	0	251	1	1	0	0	NA	NA	NA	19	15	499	166	163	126	80	45	1	0	1	0.002	0	0.006
.	19.01.15-16.19.25-1-3940	269	32	32	8	0	6	527	30	30	0	0	NA	NA	NA	78	83	533	182	181	271	163	93	62	21	10	0.116	0.115	0.055
.	19.01.15-16.19.25-1-3941	431	87	87	24	0	16	582	84	84	0	0	NA	NA	NA	120	133	562	198	186	302	179	101	245	19	32	0.436	0.096	0.172
.	19.01.15-16.19.26-1-3942	202	10	10	2	0	2	513	8	8	0	0	NA	NA	NA	66	56	524	175	170	269	156	88	28	2	3	0.053	0.011	0.018
.	19.01.15-16.19.30-1-3943	233	36	36	8	0	6	522	30	30	0	0	NA	NA	NA	76	69	535	175	172	281	151	90	90	21	9	0.168	0.12	0.052
.	19.01.15-16.19.53-1-3948	348	63	63	20	0	16	523	60	60	0	0	NA	NA	NA	84	72	525	184	176	268	165	90	166	21	23	0.316	0.114	0.131
.	19.01.15-16.20.03-1-3963	119	7	7	2	0	1	492	6	6	0	0	NA	NA	NA	40	39	513	171	168	260	147	85	18	3	2	0.035	0.018	0.012
.	19.01.15-16.20.24-1-3989	231	27	27	6	0	5	516	26	26	0	0	NA	NA	NA	58	60	526	172	175	271	151	94	57	3	15	0.108	0.017	0.086
.	19.01.15-16.20.32-1-3991	92	9	9	2	0	2	482	7	7	0	0	NA	NA	NA	32	32	509	167	169	252	145	85	31	5	3	0.061	0.03	0.018
.	19.01.15-16.20.58-1-3998	93	4	4	1	0	1	480	3	3	0	0	NA	NA	NA	41	29	508	168	166	250	147	83	16	0	0	0.031	0	0
.	19.01.15-16.21.00-1-4000	155	10	10	5	0	5	500	7	7	0	0	NA	NA	NA	51	48	515	171	175	260	149	91	10	8	10	0.019	0.047	0.057
.	19.01.15-16.21.03-1-4004	151	7	7	1	0	1	501	4	4	0	0	NA	NA	NA	57	49	515	171	176	259	151	91	9	0	7	0.017	0	0.04
.	19.01.15-16.21.08-1-4011	208	21	21	3	0	3	521	20	20	0	0	NA	NA	NA	64	73	521	182	183	260	163	98	56	3	1	0.107	0.016	0.005
.	19.01.15-16.21.30-1-4034	121	13	13	2	0	2	499	10	10	0	0	NA	NA	NA	31	49	517	172	173	258	154	87	56	6	7	0.108	0.035	0.04
.	19.01.15-16.21.30-1-4035	384	98	98	22	0	12	562	90	90	0	0	NA	NA	NA	104	112	559	182	184	299	163	100	220	33	27	0.394	0.181	0.147
.	19.01.15-16.21.31-1-4036	119	5	5	1	0	1	488	4	4	0	0	NA	NA	NA	39	36	510	167	172	252	149	87	11	0	4	0.022	0	0.023
.	19.01.15-16.21.36-1-4037	347	97	97	19	0	16	541	89	89	0	0	NA	NA	NA	92	93	540	185	181	281	166	94	227	34	26	0.42	0.184	0.144
.	19.01.15-16.21.40-1-4038	176	13	13	2	0	2	517	10	10	0	0	NA	NA	NA	53	61	518	179	177	265	158	94	38	3	7	0.073	0.017	0.04
.	19.01.15-16.21.49-1-4040	248	22	22	5	0	3	525	19	19	0	0	NA	NA	NA	72	69	535	175	172	277	159	89	96	4	12	0.179	0.023	0.07
.	19.01.15-16.21.51-1-4041	414	125	125	34	0	28	535	113	113	0	0	NA	NA	NA	88	90	543	177	183	281	158	96	286	33	39	0.527	0.186	0.213
.	19.01.15-16.22.01-1-4053	57	2	2	0	0	0	474	1	1	0	0	NA	NA	NA	24	20	498	169	166	242	149	83	8	0	0	0.016	0	0
.	19.01.15-16.22.08-1-4062	496	96	96	34	0	24	565	85	85	0	0	NA	NA	NA	135	115	558	182	188	299	162	104	282	24	45	0.505	0.132	0.239
.	19.01.15-16.22.09-1-4063	239	80	80	22	0	20	521	74	74	0	0	NA	NA	NA	79	71	531	179	174	270	159	92	232	7	23	0.437	0.039	0.132
.	19.01.15-16.22.14-1-4066	353	41	41	9	0	7	548	38	38	0	0	NA	NA	NA	93	95	536	185	187	283	163	102	129	16	9	0.241	0.086	0.048
.	19.01.15-16.22.55-1-4088	62	2	2	0	0	0	479	1	1	0	0	NA	NA	NA	10	18	499	165	167	248	148	83	5	0	0	0.01	0	0
.	19.01.15-16.23.08-1-4101	32	1	1	0	0	0	0	0	0	0	0	NA	NA	NA	12	10	496	164	163	0	0	0	0	0	3	0	0	0.018
.	19.01.15-16.23.10-1-4103	82	3	3	0	0	0	470	2	2	0	0	NA	NA	NA	30	19	498	167	167	243	147	80	1	2	4	0.002	0.012	0.024
.	19.01.15-16.23.11-1-4106	179	12	12	3	0	2	502	11	11	0	0	NA	NA	NA	52	50	518	173	172	260	154	88	22	19	1	0.042	0.11	0.006
.	19.01.15-16.23.24-1-4133	30	1	1	0	0	0	0	0	0	0	0	NA	NA	NA	11	8	492	166	163	0	0	0	0	2	0	0	0.012	0
.	19.01.15-16.23.28-1-4135	32	1	1	1	0	1	0	0	0	0	0	NA	NA	NA	10	11	494	163	167	0	0	0	1	0	0	0.002	0	0
.	19.01.15-16.23.31-1-4136	256	52	52	11	0	6	520	46	46	0	0	NA	NA	NA	75	66	526	176	177	271	158	91	136	5	16	0.259	0.028	0.09
.	19.01.15-16.23.42-1-4137	30	1	1	0	0	0	0	0	0	0	0	NA	NA	NA	7	7	492	166	162	0	0	0	0	0	0	0	0	0
.	19.01.15-16.23.51-1-4138	90	3	3	0	0	0	476	2	2	0	0	NA	NA	NA	29	22	500	168	167	246	147	83	7	6	3	0.014	0.036	0.018
.	19.01.15-16.23.53-1-4139	64	3	3	0	0	0	470	2	2	0	0	NA	NA	NA	29	21	501	168	165	243	145	82	6	7	0	0.012	0.042	0
.	19.01.15-16.24.00-1-4150	126	5	5	2	0	2	486	4	4	0	0	NA	NA	NA	40	40	518	165	170	258	145	83	12	1	0	0.023	0.006	0
.	19.01.15-16.24.14-1-4163	324	74	74	20	0	14	536	71	71	0	0	NA	NA	NA	88	91	543	186	175	281	167	88	174	14	33	0.32	0.075	0.189
.	19.01.15-16.24.26-1-4183	419	101	101	33	0	25	576	92	92	0	0	NA	NA	NA	102	127	565	185	190	304	168	104	268	15	54	0.474	0.081	0.284
.	19.01.15-16.24.28-1-4184	34	1	1	0	0	0	0	0	0	0	0	NA	NA	NA	7	6	494	163	162	0	0	0	0	0	1	0	0	0.006
.	19.01.15-16.24.31-1-4185	202	22	22	4	0	2	506	20	20	0	0	NA	NA	NA	67	53	516	175	175	263	150	93	55	6	0	0.107	0.034	0
.	19.01.15-16.24.51-1-4187	61	2	2	1	0	1	151	1	1	0	0	NA	NA	NA	16	9	491	166	165	78	48	25	0	4	0	0	0.024	0
.	19.01.15-16.24.54-1-4191	120	9	9	4	0	2	483	7	7	0	0	NA	NA	NA	40	43	519	168	169	253	145	85	32	0	1	0.062	0	0.006
.	19.01.15-16.25.01-1-4196	269	43	43	10	0	8	518	42	42	0	0	NA	NA	NA	68	73	532	175	179	271	153	94	94	1	37	0.177	0.006	0.207
.	19.01.15-16.25.04-1-4200	387	64	64	19	0	13	553	59	59	0	0	NA	NA	NA	114	99	552	180	180	295	162	96	152	21	39	0.275	0.117	0.217
.	19.01.15-16.25.39-1-4229	448	49	49	14	0	12	581	45	45	0	0	NA	NA	NA	113	129	574	186	182	318	166	97	129	31	22	0.225	0.167	0.121
.	19.01.15-16.26.04-1-4295	382	119	119	31	0	25	556	113	113	0	0	NA	NA	NA	100	105	557	180	181	297	160	99	269	30	55	0.483	0.167	0.304
.	19.01.15-16.26.05-1-4297	384	49	49	10	0	10	546	44	44	0	0	NA	NA	NA	108	95	540	186	182	281	168	97	133	7	21	0.246	0.038	0.115
.	19.01.15-16.26.11-1-4302	66	3	3	0	0	0	483	2	2	0	0	NA	NA	NA	21	32	509	169	167	247	151	85	4	0	0	0.008	0	0
.	19.01.15-16.26.25-1-4334	433	79	79	17	0	16	569	77	77	0	0	NA	NA	NA	110	112	554	178	193	298	161	110	256	20	26	0.462	0.112	0.135
.	19.01.15-16.26.36-1-4335	275	15	15	4	0	3	511	12	12	0	0	NA	NA	NA	74	60	527	170	176	268	148	95	26	10	16	0.049	0.059	0.091
.	19.01.15-16.26.38-1-4336	536	61	61	19	0	15	594	54	54	0	0	NA	NA	NA	153	142	572	200	183	314	181	99	157	18	42	0.274	0.09	0.23
.	19.01.15-16.27.04-1-4348	765	69	69	20	0	15	664	62	62	0	0	NA	NA	NA	199	217	621	199	210	358	182	124	220	7	29	0.354	0.035	0.138
.	19.01.15-16.27.08-1-4353	60	3	3	0	0	0	481	1	1	0	0	NA	NA	NA	19	27	504	165	171	249	147	85	4	0	0	0.008	0	0
.	19.01.15-16.27.21-1-4360	61	2	2	1	0	1	252	1	1	0	0	NA	NA	NA	26	13	497	166	163	126	80	46	3	0	2	0.006	0	0.012
.	19.01.15-16.27.21-1-4361	360	92	92	30	0	25	548	85	85	0	0	NA	NA	NA	104	104	555	180	182	292	158	98	230	13	29	0.414	0.072	0.159
.	19.01.15-16.27.22-1-4362	233	138	138	37	0	30	510	130	130	0	0	NA	NA	NA	73	55	518	178	172	266	158	86	297	21	57	0.573	0.118	0.331
.	19.01.15-16.27.32-1-4381	232	28	28	6	0	3	517	24	24	0	0	NA	NA	NA	68	67	532	176	172	272	157	88	79	5	9	0.148	0.028	0.052
.	19.01.15-16.27.46-1-4382	210	22	22	10	0	7	505	19	19	0	0	NA	NA	NA	64	54	523	172	172	266	151	88	61	2	16	0.117	0.012	0.093
.	19.01.15-16.28.21-1-4411	205	11	11	8	0	6	526	9	9	0	0	NA	NA	NA	79	78	537	176	178	275	158	93	16	6	12	0.03	0.034	0.067
.	19.01.15-16.28.25-1-4427	65	3	3	0	0	0	482	2	2	0	0	NA	NA	NA	24	25	500	170	168	244	153	85	12	8	0	0.024	0.047	0
.	19.01.15-16.28.25-1-4428	119	8	8	3	0	1	479	7	7	0	0	NA	NA	NA	38	24	501	169	167	249	149	81	20	0	11	0.04	0	0.066
.	19.01.15-16.28.27-1-4430	174	16	16	3	0	3	506	14	14	0	0	NA	NA	NA	59	48	517	174	170	262	157	87	45	1	4	0.087	0.006	0.024
.	19.01.15-16.29.04-1-4441	263	47	47	10	0	8	523	44	44	0	0	NA	NA	NA	74	80	544	172	177	281	151	91	138	11	13	0.254	0.064	0.073
.	19.01.15-16.29.06-1-4444	299	54	54	20	0	13	547	51	51	0	0	NA	NA	NA	68	98	547	183	181	288	163	96	122	25	28	0.223	0.137	0.155
.	19.01.15-16.29.38-1-4471	286	96	96	32	0	28	527	89	89	0	0	NA	NA	NA	79	76	530	175	184	274	157	96	210	24	49	0.396	0.137	0.266
.	19.01.15-16.29.39-1-4472	470	49	49	11	0	9	554	44	44	0	0	NA	NA	NA	137	111	551	188	185	289	167	98	136	14	28	0.247	0.074	0.151
.	19.01.15-16.29.45-1-4474	256	56	56	9	0	8	516	48	48	0	0	NA	NA	NA	87	71	532	174	178	269	155	92	130	9	30	0.244	0.052	0.169
.	19.01.15-16.29.46-1-4475	318	57	57	14	0	12	538	51	51	0	0	NA	NA	NA	78	94	544	179	184	284	155	99	139	20	24	0.256	0.112	0.13
.	19.01.15-16.30.03-1-4489	380	86	86	28	0	22	543	81	81	0	0	NA	NA	NA	103	88	535	184	182	281	161	101	245	36	28	0.458	0.196	0.154
.	19.01.15-16.30.30-1-4519	35	1	1	0	0	0	0	0	0	0	0	NA	NA	NA	12	8	492	165	164	0	0	0	4	0	0	0.008	0	0
.	19.01.15-16.30.32-1-4521	239	38	38	14	0	11	530	35	35	0	0	NA	NA	NA	55	78	536	181	174	276	163	91	94	10	9	0.175	0.055	0.052
.	19.01.15-16.30.42-1-4522	234	8	8	3	0	3	522	6	6	0	0	NA	NA	NA	61	77	537	178	175	277	157	88	16	0	5	0.03	0	0.029
.	19.01.15-16.30.45-1-4523	31	1	1	1	0	1	0	0	0	0	0	NA	NA	NA	9	7	490	165	165	0	0	0	0	0	0	0	0	0
.	19.01.15-16.30.48-1-4524	64	2	2	0	0	0	481	1	1	0	0	NA	NA	NA	25	31	510	167	167	250	147	84	12	0	0	0.024	0	0
.	19.01.15-16.30.58-1-4530	64	4	4	2	0	2	478	3	3	0	0	NA	NA	NA	16	15	495	166	167	244	149	85	11	0	0	0.022	0	0
.	19.01.15-16.30.58-1-4532	238	44	44	7	0	6	521	34	34	0	0	NA	NA	NA	72	72	527	180	178	271	158	92	99	24	4	0.188	0.133	0.022
.	19.01.15-16.31.03-1-4536	35	1	1	0	0	0	0	0	0	0	0	NA	NA	NA	14	7	491	167	162	0	0	0	0	0	1	0	0	0.006
.	19.01.15-16.31.03-1-4538	60	2	2	0	0	0	471	1	1	0	0	NA	NA	NA	20	14	496	168	163	243	148	80	1	1	0	0.002	0.006	0
.	19.01.15-16.31.04-1-4561	62	2	2	0	0	0	473	1	1	0	0	NA	NA	NA	11	20	501	166	166	247	144	82	3	0	0	0.006	0	0
.	19.01.15-16.31.05-1-4562	269	12	12	2	0	2	528	11	11	0	0	NA	NA	NA	96	83	539	180	177	278	159	91	25	8	3	0.046	0.044	0.017
.	19.01.15-16.31.12-1-4587	93	5	5	1	0	1	480	4	4	0	0	NA	NA	NA	36	33	507	170	169	247	150	83	9	2	2	0.018	0.012	0.012
.	19.01.15-16.31.16-1-4592	64	4	4	0	0	0	471	2	2	0	0	NA	NA	NA	32	23	504	166	166	247	146	78	7	0	2	0.014	0	0.012
.	19.01.15-16.31.18-1-4593	123	8	8	4	0	4	485	7	7	0	0	NA	NA	NA	46	38	514	170	167	253	151	81	21	0	7	0.041	0	0.042
.	19.01.15-16.31.24-1-4609	319	23	23	5	0	4	534	20	20	0	0	NA	NA	NA	88	81	539	181	174	285	159	90	70	17	9	0.13	0.094	0.052
.	19.01.15-16.31.51-1-4614	531	132	132	43	0	34	599	120	120	0	0	NA	NA	NA	138	157	592	181	197	332	157	110	309	42	37	0.522	0.232	0.188
.	19.01.15-16.31.55-1-4620	404	103	103	26	0	22	554	90	90	0	0	NA	NA	NA	94	97	548	181	181	294	161	99	256	18	55	0.467	0.099	0.304
.	19.01.15-16.32.02-1-4626	98	12	12	7	0	6	485	11	11	0	0	NA	NA	NA	45	32	511	167	167	253	149	83	50	2	1	0.098	0.012	0.006
.	19.01.15-16.32.02-1-4627	94	5	5	2	0	1	486	4	4	0	0	NA	NA	NA	45	40	511	168	174	255	144	87	9	6	4	0.018	0.036	0.023
.	19.01.15-16.32.08-1-4638	495	106	106	28	0	23	568	98	98	0	0	NA	NA	NA	142	117	550	194	186	294	174	100	240	14	66	0.436	0.072	0.355
.	19.01.15-16.32.13-1-4642	62	3	3	1	0	0	477	2	2	0	0	NA	NA	NA	25	21	502	165	167	247	146	84	6	2	0	0.012	0.012	0
.	19.01.15-16.32.15-1-4644	117	4	4	2	0	2	499	3	3	0	0	NA	NA	NA	34	46	514	174	171	256	154	89	4	8	3	0.008	0.046	0.018
.	19.01.15-16.32.18-1-4647	203	35	35	13	0	12	512	33	33	0	0	NA	NA	NA	58	59	527	172	173	270	154	88	75	3	6	0.142	0.017	0.035
.	19.01.15-16.32.24-1-4648	89	3	3	0	0	0	477	2	2	0	0	NA	NA	NA	28	18	497	168	166	245	150	82	1	9	0	0.002	0.054	0
.	19.01.15-16.32.27-1-4670	452	100	100	20	0	16	582	90	90	0	0	NA	NA	NA	129	133	560	194	192	304	176	102	231	23	50	0.412	0.119	0.26
.	19.01.15-16.32.31-1-4671	499	86	86	17	0	12	561	77	77	0	0	NA	NA	NA	137	115	564	177	187	304	155	102	202	7	27	0.358	0.04	0.144
.	19.01.15-16.32.33-1-4672	462	130	130	30	0	24	565	114	114	0	0	NA	NA	NA	124	114	560	184	183	301	164	100	301	36	38	0.538	0.196	0.208
.	19.01.15-16.32.37-1-4673	144	14	14	5	0	5	498	12	12	0	0	NA	NA	NA	43	39	513	172	167	261	153	84	26	7	1	0.051	0.041	0.006
.	19.01.15-16.33.02-1-4682	203	27	27	6	0	3	507	23	23	0	0	NA	NA	NA	55	52	519	176	170	264	159	84	41	7	19	0.079	0.04	0.112
.	19.01.15-16.33.03-1-4685	63	3	3	0	0	0	477	2	2	0	0	NA	NA	NA	26	18	499	168	164	247	148	82	13	0	0	0.026	0	0
.	19.01.15-16.33.41-1-4717	240	13	13	7	0	6	516	12	12	0	0	NA	NA	NA	73	69	527	177	178	269	158	89	48	2	2	0.091	0.011	0.011
.	19.01.15-16.34.21-1-4742	32	1	1	1	0	1	0	0	0	0	0	NA	NA	NA	9	13	495	167	164	0	0	0	1	0	0	0.002	0	0
.	19.01.15-16.34.29-1-4759	288	138	138	30	0	25	516	124	124	0	0	NA	NA	NA	87	70	532	178	173	271	156	89	332	30	43	0.624	0.169	0.249
.	19.01.15-16.34.35-1-4760	434	97	97	27	0	23	580	87	87	0	0	NA	NA	NA	112	142	562	196	197	296	174	110	233	23	39	0.415	0.117	0.198
.	19.01.15-16.35.13-1-4777	534	103	103	25	0	22	602	90	90	0	0	NA	NA	NA	150	160	600	185	188	335	166	101	297	25	37	0.495	0.135	0.197
.	19.01.15-16.35.21-1-4782	341	38	38	13	0	6	550	35	35	0	0	NA	NA	NA	94	98	550	184	177	294	163	93	89	13	37	0.162	0.071	0.209
.	19.01.15-16.35.27-1-4802	33	1	1	0	0	0	0	0	0	0	0	NA	NA	NA	12	7	492	165	163	0	0	0	0	0	0	0	0	0
.	19.01.15-16.35.28-1-4803	145	6	6	2	0	2	495	5	5	0	0	NA	NA	NA	53	50	518	173	172	255	155	85	15	1	5	0.029	0.006	0.029
.	19.01.15-16.35.36-1-4805	316	117	117	32	0	19	518	101	101	0	0	NA	NA	NA	109	74	539	176	172	276	153	89	274	22	36	0.508	0.125	0.209
.	19.01.15-16.35.47-1-4806	92	5	5	2	0	1	480	3	3	0	0	NA	NA	NA	43	31	507	169	168	250	148	82	12	8	0	0.024	0.047	0
.	19.01.15-16.35.51-1-4807	309	37	37	13	0	9	528	35	35	0	0	NA	NA	NA	90	82	539	179	177	280	158	90	102	9	22	0.189	0.05	0.124
.	19.01.15-16.35.55-1-4812	384	68	68	17	0	14	572	64	64	0	0	NA	NA	NA	124	123	560	186	190	299	168	105	181	8	31	0.323	0.043	0.163
.	19.01.15-16.36.02-1-4818	98	3	3	1	0	1	479	2	2	0	0	NA	NA	NA	25	29	507	168	167	249	148	82	7	0	2	0.014	0	0.012
.	19.01.15-16.36.16-1-4835	321	90	90	30	0	20	541	78	78	0	0	NA	NA	NA	91	93	545	181	180	288	160	93	248	11	42	0.455	0.061	0.233
.	19.01.15-16.36.28-1-4866	466	103	103	25	0	18	590	97	97	0	0	NA	NA	NA	116	136	567	190	192	313	169	108	290	26	27	0.511	0.137	0.141
.	19.01.15-16.36.41-1-4867	199	25	25	5	0	5	510	22	22	0	0	NA	NA	NA	49	57	519	178	173	265	158	87	64	12	5	0.123	0.067	0.029
.	19.01.15-16.36.47-1-4872	65	3	3	0	0	0	471	2	2	0	0	NA	NA	NA	39	19	502	166	164	242	148	81	4	0	3	0.008	0	0.018
.	19.01.15-16.37.03-1-4882	274	95	95	27	0	21	529	89	89	0	0	NA	NA	NA	71	81	535	182	177	277	158	94	198	29	73	0.37	0.159	0.412
.	19.01.15-16.37.54-1-4917	121	4	4	0	0	0	494	3	3	0	0	NA	NA	NA	38	46	512	180	167	255	157	82	4	4	3	0.008	0.022	0.018
.	19.01.15-16.37.59-1-4919	63	2	2	0	0	0	449	1	1	0	0	NA	NA	NA	21	12	491	165	169	229	140	80	0	0	5	0	0	0.03
.	19.01.15-16.38.01-1-4924	149	12	12	1	0	1	498	10	10	0	0	NA	NA	NA	45	49	523	169	170	262	151	85	26	9	0	0.05	0.053	0
.	19.01.15-16.38.11-1-4937	62	6	6	3	0	2	484	4	4	0	0	NA	NA	NA	11	27	506	165	169	251	149	84	18	3	0	0.036	0.018	0
.	19.01.15-16.38.26-1-4967	119	4	4	1	0	1	481	3	3	0	0	NA	NA	NA	34	32	509	167	169	253	148	80	14	0	2	0.028	0	0.012
.	19.01.15-16.38.33-1-4968	67	2	2	0	0	0	479	1	1	0	0	NA	NA	NA	20	25	502	170	166	246	151	82	1	7	0	0.002	0.041	0
.	19.01.15-16.38.36-1-4969	238	19	19	6	0	3	517	18	18	0	0	NA	NA	NA	78	65	529	173	176	276	150	91	50	15	13	0.095	0.087	0.074
.	19.01.15-16.38.42-1-4970	127	7	7	0	0	0	481	6	6	0	0	NA	NA	NA	42	33	510	173	163	250	153	78	2	0	6	0.004	0	0.037
.	19.01.15-16.38.42-1-4971	390	70	70	16	0	11	577	67	67	0	0	NA	NA	NA	101	131	569	192	183	307	172	98	171	27	36	0.301	0.141	0.197
.	19.01.15-16.38.43-1-4972	121	4	4	1	0	1	502	3	3	0	0	NA	NA	NA	35	48	514	174	173	259	156	87	19	0	3	0.037	0	0.017
.	19.01.15-16.38.46-1-4973	527	106	106	30	0	22	572	95	95	0	0	NA	NA	NA	142	122	561	187	187	305	167	100	256	29	47	0.456	0.155	0.251
.	19.01.15-16.38.52-1-4977	125	9	9	0	0	0	495	7	7	0	0	NA	NA	NA	32	35	509	167	172	256	150	89	11	0	7	0.022	0	0.041
.	19.01.15-16.39.00-1-4981	88	9	9	2	0	2	478	8	8	0	0	NA	NA	NA	32	24	499	170	168	244	152	82	20	0	1	0.04	0	0.006
.	19.01.15-16.39.02-1-4983	131	9	9	4	0	4	495	5	5	0	0	NA	NA	NA	48	45	516	172	170	259	150	86	14	12	7	0.027	0.07	0.041
.	19.01.15-16.39.07-1-4990	398	67	67	16	0	12	571	62	62	0	0	NA	NA	NA	111	113	544	192	190	289	173	109	168	26	30	0.309	0.135	0.158
.	19.01.15-16.39.16-1-4998	350	69	69	18	0	14	557	62	62	0	0	NA	NA	NA	90	95	547	185	176	293	170	94	185	7	27	0.338	0.038	0.153
.	19.01.15-16.39.17-1-4999	257	116	116	30	0	26	518	109	109	0	0	NA	NA	NA	74	68	525	179	177	267	156	95	298	26	34	0.568	0.145	0.192
.	19.01.15-16.39.22-1-5000	266	14	14	9	0	6	529	12	12	0	0	NA	NA	NA	60	73	528	184	174	273	162	94	52	11	4	0.098	0.06	0.023
.	19.01.15-16.39.25-1-5016	238	21	21	4	0	2	521	19	19	0	0	NA	NA	NA	66	62	530	174	171	278	157	86	60	11	13	0.113	0.063	0.076
.	19.01.15-16.40.00-1-5027	121	6	6	1	0	1	486	4	4	0	0	NA	NA	NA	30	37	506	172	172	246	153	87	20	0	0	0.04	0	0
.	19.01.15-16.40.02-1-5034	617	137	137	37	0	28	602	131	131	0	0	NA	NA	NA	159	154	571	199	197	309	182	111	324	41	47	0.567	0.206	0.239
.	19.01.15-16.40.07-1-5040	238	27	27	10	0	7	519	26	26	0	0	NA	NA	NA	72	68	533	175	173	275	156	88	56	10	21	0.105	0.057	0.121
.	19.01.15-16.40.16-1-5050	66	4	4	2	0	2	300	3	3	0	0	NA	NA	NA	27	19	499	167	166	151	97	52	0	7	4	0	0.042	0.024
.	19.01.15-16.40.31-1-5069	322	66	66	13	0	10	542	64	64	0	0	NA	NA	NA	83	101	558	175	181	295	151	96	147	32	19	0.263	0.183	0.105
.	19.01.15-16.40.32-1-5070	39	1	1	0	0	0	0	0	0	0	0	NA	NA	NA	9	8	495	164	162	0	0	0	0	0	0	0	0	0
.	19.01.15-16.40.35-1-5071	34	1	1	0	0	0	0	0	0	0	0	NA	NA	NA	5	4	490	163	164	0	0	0	1	0	0	0.002	0	0
.	19.01.15-16.40.39-1-5072	99	5	5	2	0	1	487	4	4	0	0	NA	NA	NA	43	29	507	169	166	253	150	84	15	5	0	0.03	0.03	0
.	19.01.15-16.40.45-1-5073	537	105	105	28	0	21	589	91	91	0	0	NA	NA	NA	166	146	578	190	191	317	169	103	278	29	34	0.481	0.153	0.178
.	19.01.15-16.41.06-1-5088	562	106	106	24	0	22	591	99	99	0	0	NA	NA	NA	157	146	584	179	196	321	159	111	298	31	29	0.51	0.173	0.148
.	19.01.15-16.41.08-1-5091	63	2	2	0	0	0	473	1	1	0	0	NA	NA	NA	28	17	499	167	164	240	151	82	6	0	0	0.012	0	0
.	19.01.15-16.41.17-1-5097	30	1	1	0	0	0	0	0	0	0	0	NA	NA	NA	5	10	494	165	164	0	0	0	2	0	0	0.004	0	0
.	19.01.15-16.41.19-1-5099	183	19	19	4	0	2	509	16	16	0	0	NA	NA	NA	50	56	521	177	171	265	158	86	70	11	5	0.134	0.062	0.029
.	19.01.15-16.41.19-1-5100	381	46	46	18	0	14	568	41	41	0	0	NA	NA	NA	125	125	564	188	186	302	167	99	104	19	15	0.184	0.101	0.081
.	19.01.15-16.41.19-1-5101	207	35	35	7	0	6	513	31	31	0	0	NA	NA	NA	55	57	520	178	172	265	158	90	80	16	6	0.154	0.09	0.035
.	19.01.15-16.41.26-1-5121	439	63	63	15	0	9	575	59	59	0	0	NA	NA	NA	116	133	568	193	185	302	176	97	221	20	22	0.389	0.104	0.119
.	19.01.15-16.41.55-1-5127	308	38	38	8	0	6	528	36	36	0	0	NA	NA	NA	83	77	532	181	177	275	160	93	93	5	15	0.175	0.028	0.085
.	19.01.15-16.42.02-1-5133	32	1	1	0	0	0	0	0	0	0	0	NA	NA	NA	9	11	496	164	164	0	0	0	1	0	0	0.002	0	0
.	19.01.15-16.42.04-1-5136	455	93	93	19	0	16	567	90	90	0	0	NA	NA	NA	140	126	566	184	189	302	161	104	242	24	34	0.428	0.13	0.18
.	19.01.15-16.42.14-1-5148	443	112	112	32	0	21	569	105	105	0	0	NA	NA	NA	128	124	561	181	195	301	159	109	263	33	40	0.469	0.182	0.205
.	19.01.15-16.42.22-1-5152	88	4	4	1	0	1	477	3	3	0	0	NA	NA	NA	27	22	504	167	164	249	148	80	13	0	1	0.026	0	0.006
.	19.01.15-16.42.36-1-5168	96	3	3	0	0	0	478	1	1	0	0	NA	NA	NA	27	23	503	168	165	247	150	81	2	0	2	0.004	0	0.012
.	19.01.15-16.43.10-1-5185	301	66	66	21	0	15	525	58	58	0	0	NA	NA	NA	65	73	540	175	171	278	157	90	218	7	11	0.404	0.04	0.064
.	19.01.15-16.43.17-1-5190	352	112	112	30	0	25	544	101	101	0	0	NA	NA	NA	108	99	554	180	178	292	158	94	281	26	33	0.507	0.144	0.185
.	19.01.15-16.43.22-1-5191	32	1	1	1	0	1	0	0	0	0	0	NA	NA	NA	10	11	492	169	163	0	0	0	0	5	0	0	0.03	0
.	19.01.15-16.43.25-1-5208	152	27	27	7	0	6	500	24	24	0	0	NA	NA	NA	47	49	513	178	171	257	156	87	54	20	1	0.105	0.112	0.006
.	19.01.15-16.43.25-1-5209	205	29	29	11	0	10	512	26	26	0	0	NA	NA	NA	64	66	527	177	175	265	155	92	49	19	24	0.093	0.107	0.137
.	19.01.15-16.43.26-1-5211	470	75	75	24	0	18	587	71	71	0	0	NA	NA	NA	109	143	572	190	194	311	170	106	262	9	22	0.458	0.047	0.113
.	19.01.15-16.44.08-1-5231	245	21	21	1	0	1	526	17	17	0	0	NA	NA	NA	68	76	534	172	183	277	151	98	20	1	21	0.037	0.006	0.115
.	19.01.15-16.44.18-1-5242	177	15	15	4	0	3	508	13	13	0	0	NA	NA	NA	67	61	527	173	174	267	154	87	24	3	9	0.046	0.017	0.052
.	19.01.15-16.44.21-1-5243	231	11	11	3	0	2	526	8	8	0	0	NA	NA	NA	67	74	531	182	174	275	162	89	19	4	9	0.036	0.022	0.052
.	19.01.15-16.44.26-1-5261	258	14	14	6	0	4	527	12	12	0	0	NA	NA	NA	77	75	527	181	180	272	163	92	18	5	17	0.034	0.028	0.094
.	19.01.15-16.44.47-1-5267	120	14	14	5	0	3	492	12	12	0	0	NA	NA	NA	44	40	514	170	169	257	151	84	25	10	7	0.049	0.059	0.041
.	19.01.15-16.44.48-1-5268	31	1	1	0	0	0	0	0	0	0	0	NA	NA	NA	5	8	491	165	165	0	0	0	0	3	0	0	0.018	0
.	19.01.15-16.44.49-1-5269	85	5	5	1	0	1	473	4	4	0	0	NA	NA	NA	32	25	501	169	168	242	149	82	12	4	0	0.024	0.024	0
.	19.01.15-16.44.49-1-5270	237	29	29	8	0	6	503	24	24	0	0	NA	NA	NA	68	59	519	178	175	256	159	88	74	12	12	0.143	0.067	0.069
.	19.01.15-16.44.51-1-5271	32	1	1	0	0	0	0	0	0	0	0	NA	NA	NA	7	9	494	165	163	0	0	0	0	0	0	0	0	0
.	19.01.15-16.44.54-1-5276	467	34	34	4	0	4	578	30	30	0	0	NA	NA	NA	136	124	562	187	188	305	168	105	98	0	19	0.174	0	0.101
.	19.01.15-16.44.59-1-5279	363	74	74	27	0	19	551	68	68	0	0	NA	NA	NA	103	101	549	182	183	291	162	98	180	24	26	0.328	0.132	0.142
.	19.01.15-16.45.06-1-5287	380	25	25	7	0	5	556	24	24	0	0	NA	NA	NA	108	110	552	179	192	291	161	104	52	12	11	0.094	0.067	0.057
.	19.01.15-16.45.12-1-5292	119	6	6	2	0	1	484	5	5	0	0	NA	NA	NA	38	32	506	169	170	252	148	84	8	6	1	0.016	0.036	0.006
.	19.01.15-16.45.18-1-5297	414	85	85	35	0	25	564	79	79	0	0	NA	NA	NA	126	124	574	183	180	307	163	94	255	20	36	0.444	0.109	0.2
.	19.01.15-16.45.26-1-5314	380	67	67	22	0	17	552	60	60	0	0	NA	NA	NA	97	105	555	181	182	290	162	100	198	36	17	0.357	0.199	0.093
.	19.01.15-16.45.27-1-5315	125	10	10	3	0	2	489	9	9	0	0	NA	NA	NA	32	34	510	173	164	254	153	82	25	0	2	0.049	0	0.012
.	19.01.15-16.45.28-1-5319	121	15	15	1	0	1	490	13	13	0	0	NA	NA	NA	45	41	516	171	167	254	151	85	40	2	0	0.078	0.012	0
.	19.01.15-16.45.37-1-5321	532	97	97	23	0	16	587	92	92	0	0	NA	NA	NA	137	141	565	196	193	308	172	107	246	23	42	0.435	0.117	0.218
.	19.01.15-16.45.55-1-5327	356	20	20	7	0	4	544	17	17	0	0	NA	NA	NA	106	93	548	183	175	290	165	89	44	3	9	0.08	0.016	0.051
.	19.01.15-16.46.03-1-5340	88	7	7	4	0	3	477	6	6	0	0	NA	NA	NA	26	27	507	167	166	247	148	82	17	2	3	0.034	0.012	0.018
.	19.01.15-16.46.07-1-5346	267	17	17	2	0	2	529	15	15	0	0	NA	NA	NA	77	84	539	178	180	278	157	94	41	2	1	0.076	0.011	0.006
.	19.01.15-16.46.08-1-5348	200	26	26	5	0	4	517	25	25	0	0	NA	NA	NA	59	67	529	172	179	271	152	94	55	6	11	0.104	0.035	0.061
.	19.01.15-16.46.19-1-5358	213	16	16	1	0	0	505	14	14	0	0	NA	NA	NA	69	62	527	177	171	266	154	85	48	12	5	0.091	0.068	0.029
.	19.01.15-16.46.30-1-5384	34	1	1	0	0	0	0	0	0	0	0	NA	NA	NA	5	14	498	166	163	0	0	0	0	0	2	0	0	0.012
.	19.01.15-16.46.33-1-5385	119	6	6	1	0	1	493	5	5	0	0	NA	NA	NA	23	37	512	171	167	258	151	84	12	0	6	0.023	0	0.036
.	19.01.15-16.46.37-1-5386	489	55	55	17	0	12	575	51	51	0	0	NA	NA	NA	152	123	559	190	187	302	169	104	180	6	22	0.322	0.032	0.118
.	19.01.15-16.46.41-1-5387	160	30	30	10	0	9	496	27	27	0	0	NA	NA	NA	48	51	518	176	170	261	153	82	54	28	13	0.104	0.159	0.076
.	19.01.15-16.46.48-1-5389	64	2	2	0	0	0	204	1	1	0	0	NA	NA	NA	23	23	505	166	165	105	70	29	5	0	0	0.01	0	0
.	19.01.15-16.46.52-1-5390	326	91	91	21	0	16	550	84	84	0	0	NA	NA	NA	89	104	550	182	185	289	161	100	249	38	33	0.453	0.209	0.178
.	19.01.15-16.46.59-1-5396	120	11	11	1	0	1	479	10	10	0	0	NA	NA	NA	40	32	507	173	165	249	148	82	22	3	5	0.043	0.017	0.03
.	19.01.15-16.46.59-1-5397	174	13	13	3	0	2	496	12	12	0	0	NA	NA	NA	57	41	507	175	172	250	158	88	35	8	2	0.069	0.046	0.012
.	19.01.15-16.47.16-1-5412	152	9	9	2	0	2	491	6	6	0	0	NA	NA	NA	37	36	514	169	166	261	150	80	30	2	2	0.058	0.012	0.012
.	19.01.15-16.47.17-1-5414	473	142	142	34	0	24	573	134	134	0	0	NA	NA	NA	114	125	562	187	189	306	167	100	316	38	50	0.562	0.203	0.265
.	19.01.15-16.47.24-1-5430	381	57	57	20	0	17	574	52	52	0	0	NA	NA	NA	98	130	566	182	195	303	162	109	141	7	47	0.249	0.038	0.241
.	19.01.15-16.47.26-1-5431	213	12	12	3	0	2	515	10	10	0	0	NA	NA	NA	61	62	528	176	171	271	158	86	25	3	5	0.047	0.017	0.029
.	19.01.15-16.47.28-1-5435	62	5	5	0	0	0	482	4	4	0	0	NA	NA	NA	23	30	509	167	167	254	147	81	20	0	0	0.039	0	0
.	19.01.15-16.48.06-1-5450	361	84	84	20	0	15	538	79	79	0	0	NA	NA	NA	94	82	542	177	176	288	158	92	210	31	30	0.387	0.175	0.17
.	19.01.15-16.48.06-1-5451	97	7	7	3	0	3	479	4	4	0	0	NA	NA	NA	28	28	504	168	169	249	147	83	17	3	0	0.034	0.018	0
.	19.01.15-16.48.18-1-5466	148	22	22	8	0	7	505	19	19	0	0	NA	NA	NA	50	56	520	174	175	264	154	87	39	8	15	0.075	0.046	0.086
.	19.01.15-16.48.26-1-5483	61	2	2	1	0	1	297	1	1	0	0	NA	NA	NA	15	17	500	164	166	156	88	53	0	5	1	0	0.03	0.006
.	19.01.15-16.48.33-1-5484	89	3	3	0	0	0	493	2	2	0	0	NA	NA	NA	27	41	513	171	170	256	152	85	7	0	0	0.014	0	0
.	19.01.15-16.48.37-1-5485	413	86	86	23	0	21	563	78	78	0	0	NA	NA	NA	101	111	551	182	191	294	163	106	234	21	42	0.425	0.115	0.22
.	19.01.15-16.48.45-1-5486	122	8	8	3	0	3	494	6	6	0	0	NA	NA	NA	41	47	516	175	169	255	155	84	13	1	5	0.025	0.006	0.03
.	19.01.15-16.48.52-1-5487	34	1	1	0	0	0	0	0	0	0	0	NA	NA	NA	12	7	493	164	163	0	0	0	2	0	0	0.004	0	0
.	19.01.15-16.48.54-1-5491	182	29	29	9	0	6	504	28	28	0	0	NA	NA	NA	61	61	527	171	176	264	150	90	69	10	6	0.131	0.058	0.034
.	19.01.15-16.48.54-1-5492	62	4	4	1	0	1	479	3	3	0	0	NA	NA	NA	28	27	505	171	164	248	149	82	1	6	0	0.002	0.035	0
.	19.01.15-16.49.09-1-5505	94	6	6	0	0	0	483	5	5	0	0	NA	NA	NA	31	30	506	168	169	250	151	82	3	0	6	0.006	0	0.036
.	19.01.15-16.49.13-1-5506	121	8	8	0	0	0	497	7	7	0	0	NA	NA	NA	46	45	518	168	172	261	149	87	27	0	5	0.052	0	0.029
.	19.01.15-16.49.17-1-5512	60	2	2	1	0	0	476	1	1	0	0	NA	NA	NA	30	26	504	168	167	244	149	83	6	5	0	0.012	0.03	0
.	19.01.15-16.49.28-1-5528	266	32	32	8	0	4	516	28	28	0	0	NA	NA	NA	79	75	535	176	177	275	152	89	86	1	8	0.161	0.006	0.045
.	19.01.15-16.49.30-1-5532	58	2	2	1	0	1	201	1	1	0	0	NA	NA	NA	16	20	500	167	166	101	67	33	4	6	0	0.008	0.036	0
.	19.01.15-16.49.33-1-5533	57	2	2	0	0	0	480	1	1	0	0	NA	NA	NA	18	18	498	168	165	248	151	81	0	2	6	0	0.012	0.036
.	19.01.15-16.49.34-1-5534	122	9	9	1	0	1	479	7	7	0	0	NA	NA	NA	50	40	513	169	171	251	144	84	24	5	1	0.047	0.03	0.006
.	19.01.15-16.49.34-1-5535	125	12	12	4	0	3	488	10	10	0	0	NA	NA	NA	50	33	507	173	166	250	155	83	23	5	2	0.045	0.029	0.012
.	19.01.15-16.49.39-1-5536	32	1	1	0	0	0	0	0	0	0	0	NA	NA	NA	8	3	490	164	162	0	0	0	0	4	0	0	0.024	0
.	19.01.15-16.49.42-1-5538	290	55	55	10	0	9	531	50	50	0	0	NA	NA	NA	84	74	531	177	179	278	158	95	167	23	15	0.315	0.13	0.084
.	19.01.15-16.49.46-1-5539	118	7	7	1	0	1	495	5	5	0	0	NA	NA	NA	37	38	514	169	168	260	150	85	16	3	3	0.031	0.018	0.018
.	19.01.15-16.49.57-1-5543	96	6	6	1	0	1	492	5	5	0	0	NA	NA	NA	30	40	511	170	172	256	152	84	14	0	2	0.027	0	0.012
.	19.01.15-16.50.00-1-5547	354	121	121	31	0	24	575	112	112	0	0	NA	NA	NA	103	127	557	188	195	297	167	111	302	11	36	0.542	0.059	0.185
.	19.01.15-16.50.02-1-5554	173	17	17	9	0	7	501	16	16	0	0	NA	NA	NA	55	52	520	175	170	261	154	86	56	7	3	0.108	0.04	0.018
.	19.01.15-16.50.05-1-5559	174	14	14	5	0	5	508	13	13	0	0	NA	NA	NA	50	62	527	173	175	269	149	90	19	0	13	0.036	0	0.074
.	19.01.15-16.50.14-1-5564	92	7	7	1	0	1	483	6	6	0	0	NA	NA	NA	18	21	498	168	168	249	151	83	11	9	4	0.022	0.054	0.024
.	19.01.15-16.50.17-1-5572	559	112	112	27	0	18	615	106	106	0	0	NA	NA	NA	136	165	578	200	200	317	182	116	287	17	36	0.497	0.085	0.18
.	19.01.15-16.50.30-1-5588	90	5	5	2	0	2	475	4	4	0	0	NA	NA	NA	24	24	503	167	167	246	147	82	11	1	0	0.022	0.006	0
.	19.01.15-16.50.34-1-5590	508	95	95	29	0	21	598	88	88	0	0	NA	NA	NA	137	151	576	199	189	316	179	103	272	11	46	0.472	0.055	0.243
.	19.01.15-16.50.35-1-5591	131	28	28	8	0	6	488	25	25	0	0	NA	NA	NA	46	40	513	172	168	254	149	85	48	5	4	0.094	0.029	0.024
.	19.01.15-16.50.36-1-5592	181	13	13	2	0	2	513	12	12	0	0	NA	NA	NA	50	62	523	178	174	265	156	92	25	9	5	0.048	0.051	0.029
.	19.01.15-16.50.44-1-5593	640	72	72	21	0	17	643	63	63	0	0	NA	NA	NA	182	191	589	207	208	330	189	124	225	19	10	0.382	0.092	0.048
.	19.01.15-16.50.46-1-5594	33	1	1	0	0	0	0	0	0	0	0	NA	NA	NA	13	10	492	165	166	0	0	0	2	0	0	0.004	0	0
.	19.01.15-16.50.48-1-5595	60	4	4	0	0	0	473	3	3	0	0	NA	NA	NA	32	17	499	168	163	245	149	79	4	0	0	0.008	0	0
.	19.01.15-16.51.04-1-5608	380	116	116	29	0	20	543	105	105	0	0	NA	NA	NA	90	97	546	177	187	284	157	102	269	27	35	0.493	0.153	0.187
.	19.01.15-16.51.05-1-5609	176	22	22	3	0	2	504	20	20	0	0	NA	NA	NA	55	53	524	168	174	268	145	91	64	3	4	0.122	0.018	0.023
.	19.01.15-16.51.08-1-5612	241	22	22	7	0	4	518	20	20	0	0	NA	NA	NA	69	67	531	176	173	278	151	89	58	9	15	0.109	0.051	0.087
.	19.01.15-16.51.10-1-5615	121	9	9	1	0	1	488	7	7	0	0	NA	NA	NA	49	38	519	166	166	262	146	80	14	0	4	0.027	0	0.024
.	19.01.15-16.51.30-1-5636	204	24	24	7	0	6	511	21	21	0	0	NA	NA	NA	66	58	529	174	168	270	154	87	44	5	21	0.083	0.029	0.125
.	19.01.15-16.52.08-1-5653	302	113	113	29	0	25	530	98	98	0	0	NA	NA	NA	60	80	537	179	177	277	159	94	282	24	25	0.525	0.134	0.141
.	19.01.15-16.52.08-1-5655	123	5	5	0	0	0	490	3	3	0	0	NA	NA	NA	47	42	512	175	168	254	152	84	11	2	6	0.021	0.011	0.036
.	19.01.15-16.52.40-1-5681	386	79	79	20	0	17	553	75	75	0	0	NA	NA	NA	107	109	568	181	173	305	160	88	186	28	26	0.327	0.155	0.15
.	19.01.15-16.52.46-1-5682	117	7	7	2	0	2	495	6	6	0	0	NA	NA	NA	23	43	510	172	174	255	153	87	17	0	5	0.033	0	0.029
.	19.01.15-16.53.03-1-5693	64	5	5	1	0	1	249	4	4	0	0	NA	NA	NA	10	17	499	168	163	130	78	41	7	1	0	0.014	0.006	0
.	19.01.15-16.53.03-1-5694	377	117	117	29	0	21	557	106	106	0	0	NA	NA	NA	88	110	554	188	181	293	171	93	249	26	58	0.449	0.138	0.32
.	19.01.15-16.53.06-1-5698	152	7	7	0	0	0	511	6	6	0	0	NA	NA	NA	43	52	516	172	177	265	153	93	15	3	6	0.029	0.017	0.034
.	19.01.15-16.53.10-1-5702	172	12	12	2	0	1	490	11	11	0	0	NA	NA	NA	44	44	507	174	176	251	149	90	22	5	3	0.043	0.029	0.017
.	19.01.15-16.53.18-1-5707	382	94	94	19	0	17	550	84	84	0	0	NA	NA	NA	120	100	554	177	182	294	157	99	234	15	43	0.422	0.085	0.236
.	19.01.15-16.53.24-1-5723	238	23	23	2	0	1	532	22	22	0	0	NA	NA	NA	86	79	534	180	178	279	159	94	43	21	3	0.081	0.117	0.017
.	19.01.15-16.53.30-1-5725	449	71	71	20	0	14	578	66	66	0	0	NA	NA	NA	119	136	563	188	198	294	169	115	193	19	33	0.343	0.101	0.167
.	19.01.15-16.53.37-1-5729	88	5	5	1	0	1	474	4	4	0	0	NA	NA	NA	29	22	497	171	167	245	148	81	8	0	2	0.016	0	0.012
.	19.01.15-16.53.51-1-5730	415	70	70	18	0	11	552	62	62	0	0	NA	NA	NA	114	97	541	190	179	289	168	95	217	12	23	0.401	0.063	0.128
.	19.01.15-16.54.03-1-5740	176	14	14	1	0	1	503	11	11	0	0	NA	NA	NA	71	52	522	171	172	268	150	85	41	9	3	0.079	0.053	0.017
.	19.01.15-16.54.08-1-5747	260	19	19	5	0	2	527	18	18	0	0	NA	NA	NA	81	75	535	180	173	282	159	86	63	3	10	0.118	0.017	0.058
.	19.01.15-16.54.37-1-5773	145	27	27	6	0	3	490	23	23	0	0	NA	NA	NA	49	42	516	173	166	255	153	82	60	5	9	0.116	0.029	0.054
.	19.01.15-16.54.42-1-5775	155	10	10	2	0	2	497	6	6	0	0	NA	NA	NA	51	41	515	169	170	261	149	87	25	0	8	0.049	0	0.047
.	19.01.15-16.54.54-1-5779	263	24	24	8	0	7	525	22	22	0	0	NA	NA	NA	68	70	534	174	175	279	157	89	77	4	6	0.144	0.023	0.034
.	19.01.15-16.55.07-1-5790	36	1	1	1	0	1	0	0	0	0	0	NA	NA	NA	11	10	492	166	165	0	0	0	0	0	2	0	0	0.012
.	19.01.15-16.55.10-1-5793	669	133	133	42	0	32	622	122	122	0	0	NA	NA	NA	160	172	587	200	198	327	181	114	303	5	75	0.516	0.025	0.379
.	19.01.15-16.55.16-1-5797	434	102	102	28	0	20	569	89	89	0	0	NA	NA	NA	121	130	565	190	188	303	164	102	224	27	53	0.396	0.142	0.282
.	19.01.15-16.55.22-1-5799	320	71	71	18	0	14	514	69	69	0	0	NA	NA	NA	77	65	524	176	178	268	154	92	195	20	23	0.372	0.114	0.129
.	19.01.15-16.55.28-1-5815	88	4	4	1	0	1	479	3	3	0	0	NA	NA	NA	29	30	509	170	164	251	149	79	9	0	5	0.018	0	0.03
.	19.01.15-16.55.31-1-5817	370	27	27	3	0	3	557	23	23	0	0	NA	NA	NA	93	109	553	185	184	291	166	100	42	5	6	0.076	0.027	0.033
.	19.01.15-16.55.37-1-5821	473	89	89	20	0	15	569	86	86	0	0	NA	NA	NA	131	129	570	184	188	307	162	100	230	31	28	0.404	0.168	0.149
.	19.01.15-16.55.42-1-5822	180	11	11	1	0	1	503	10	10	0	0	NA	NA	NA	64	46	518	172	169	263	153	87	20	6	0	0.039	0.035	0
.	19.01.15-16.55.43-1-5823	91	5	5	1	0	1	488	4	4	0	0	NA	NA	NA	29	40	515	173	165	256	152	80	3	3	2	0.006	0.017	0.012
.	19.01.15-16.55.58-1-5828	147	6	6	0	0	0	501	4	4	0	0	NA	NA	NA	42	45	515	173	170	258	157	86	29	0	0	0.056	0	0
.	19.01.15-16.56.12-1-5841	505	147	147	46	0	37	599	133	133	0	0	NA	NA	NA	138	151	574	195	195	318	172	109	409	38	47	0.713	0.195	0.241
.	19.01.15-16.56.17-1-5846	223	28	28	5	0	4	523	25	25	0	0	NA	NA	NA	67	66	530	172	177	275	155	93	92	4	3	0.174	0.023	0.017
.	19.01.15-16.56.17-1-5847	114	6	6	1	0	0	498	5	5	0	0	NA	NA	NA	40	53	520	173	173	257	152	89	16	6	6	0.031	0.035	0.035
.	19.01.15-16.56.24-1-5877	372	76	76	26	0	19	555	71	71	0	0	NA	NA	NA	114	103	539	186	191	283	169	103	177	28	44	0.328	0.151	0.23
.	19.01.15-16.56.35-1-5878	286	83	83	21	0	19	530	70	70	0	0	NA	NA	NA	76	75	534	179	175	277	163	90	210	8	37	0.393	0.045	0.211
.	19.01.15-16.57.04-1-5890	234	27	27	4	0	3	506	22	22	0	0	NA	NA	NA	67	55	521	173	174	266	153	87	80	1	12	0.154	0.006	0.069
.	19.01.15-16.57.06-1-5893	63	4	4	1	0	1	471	3	3	0	0	NA	NA	NA	24	20	496	168	169	242	145	84	1	10	1	0.002	0.06	0.006
.	19.01.15-16.57.25-1-5917	232	62	62	10	0	8	510	56	56	0	0	NA	NA	NA	49	61	518	177	179	262	157	91	147	18	24	0.284	0.102	0.134
.	19.01.15-16.57.37-1-5921	146	9	9	6	0	6	492	7	7	0	0	NA	NA	NA	50	50	520	174	169	258	151	83	20	4	7	0.038	0.023	0.041
.	19.01.15-16.57.39-1-5922	264	70	70	23	0	19	526	68	68	0	0	NA	NA	NA	96	78	534	175	182	280	155	91	188	12	25	0.352	0.069	0.137
.	19.01.15-16.57.54-1-5926	292	28	28	7	0	6	515	26	26	0	0	NA	NA	NA	83	67	527	176	177	270	152	93	84	5	5	0.159	0.028	0.028
.	19.01.15-16.57.59-1-5929	154	20	20	5	0	4	492	19	19	0	0	NA	NA	NA	42	46	519	169	171	257	148	87	33	3	3	0.064	0.018	0.018
.	19.01.15-16.57.59-1-5930	123	10	10	3	0	3	503	8	8	0	0	NA	NA	NA	32	49	517	173	172	262	155	86	22	6	1	0.043	0.035	0.006
.	19.01.15-16.58.15-1-5944	155	11	11	7	0	5	498	10	10	0	0	NA	NA	NA	47	46	510	178	171	255	158	85	31	0	12	0.061	0	0.07
.	19.01.15-16.58.22-1-5955	273	27	27	4	0	4	534	24	24	0	0	NA	NA	NA	85	87	548	177	175	287	155	92	58	11	9	0.106	0.062	0.051
.	19.01.15-16.58.29-1-5972	148	8	8	2	0	1	499	6	6	0	0	NA	NA	NA	51	41	511	170	173	256	155	88	21	2	2	0.041	0.012	0.012
.	19.01.15-16.58.34-1-5973	31	1	1	0	0	0	0	0	0	0	0	NA	NA	NA	6	9	493	166	163	0	0	0	0	0	0	0	0	0
.	19.01.15-16.58.37-1-5974	89	4	4	0	0	0	485	3	3	0	0	NA	NA	NA	36	37	510	173	167	249	155	81	14	0	2	0.027	0	0.012
.	19.01.15-16.58.47-1-5975	592	126	126	38	0	26	603	117	117	0	0	NA	NA	NA	142	152	575	191	199	316	169	118	320	31	42	0.557	0.162	0.211
.	19.01.15-16.58.51-1-5976	58	2	2	0	0	0	485	1	1	0	0	NA	NA	NA	27	30	500	173	170	244	156	85	3	0	4	0.006	0	0.024
.	19.01.15-16.58.56-1-5980	410	62	62	16	0	11	559	58	58	0	0	NA	NA	NA	111	107	559	181	180	303	160	96	130	19	48	0.233	0.105	0.267
.	19.01.15-16.58.57-1-5981	237	104	104	27	0	18	534	96	96	0	0	NA	NA	NA	68	90	542	180	181	279	160	95	256	30	26	0.472	0.167	0.144
.	19.01.15-16.59.01-1-5987	612	106	106	35	0	23	612	98	98	0	0	NA	NA	NA	171	163	582	200	194	325	179	108	273	42	34	0.469	0.21	0.175
.	19.01.15-16.59.11-1-5995	34	1	1	0	0	0	0	0	0	0	0	NA	NA	NA	7	8	492	165	164	0	0	0	0	0	0	0	0	0
.	19.01.15-16.59.13-1-5996	61	3	3	1	0	1	398	2	2	0	0	NA	NA	NA	10	16	499	166	164	209	122	67	2	0	3	0.004	0	0.018
.	19.01.15-16.59.15-1-5999	248	79	79	16	0	9	530	74	74	0	0	NA	NA	NA	87	85	533	182	183	270	164	96	198	10	13	0.371	0.055	0.071
.	19.01.15-16.59.16-1-6002	116	4	4	3	0	3	489	2	2	0	0	NA	NA	NA	34	38	514	168	169	254	150	85	22	0	0	0.043	0	0
.	19.01.15-16.59.21-1-6004	65	2	2	0	0	0	349	1	1	0	0	NA	NA	NA	26	11	495	165	164	180	102	67	0	2	2	0	0.012	0.012
.	19.01.15-16.59.29-1-6020	34	1	1	0	0	0	0	0	0	0	0	NA	NA	NA	11	14	498	164	165	0	0	0	0	0	0	0	0	0
.	19.01.15-16.59.30-1-6021	118	6	6	1	0	1	485	5	5	0	0	NA	NA	NA	42	35	514	169	165	253	150	82	12	0	5	0.023	0	0.03
.	19.01.15-16.59.32-1-6022	33	1	1	0	0	0	0	0	0	0	0	NA	NA	NA	12	6	493	163	163	0	0	0	0	0	0	0	0	0
.	19.01.15-16.59.32-1-6023	264	35	35	7	0	6	536	30	30	0	0	NA	NA	NA	76	79	530	184	178	276	167	93	76	12	10	0.143	0.065	0.056
.	19.01.15-16.59.34-1-6024	145	13	13	4	0	4	498	12	12	0	0	NA	NA	NA	40	45	514	171	173	257	153	88	31	1	2	0.06	0.006	0.012
.	19.01.15-17.00.00-1-6036	141	18	18	1	0	0	491	16	16	0	0	NA	NA	NA	48	39	514	170	168	259	151	81	20	8	10	0.039	0.047	0.06
.	19.01.15-17.00.02-1-6042	157	12	12	3	0	3	494	10	10	0	0	NA	NA	NA	51	45	521	171	166	264	149	81	37	0	2	0.071	0	0.012
.	19.01.15-17.00.36-1-6074	114	6	6	1	0	1	485	4	4	0	0	NA	NA	NA	42	37	509	169	172	254	146	85	10	4	0	0.02	0.024	0
.	19.01.15-17.00.52-1-6075	139	13	13	5	0	4	505	11	11	0	0	NA	NA	NA	46	55	519	178	171	261	158	86	40	0	2	0.077	0	0.012
.	19.01.15-17.00.55-1-6079	315	87	87	28	0	21	552	80	80	0	0	NA	NA	NA	71	98	544	188	179	289	168	95	213	10	34	0.392	0.053	0.19
.	19.01.15-17.01.00-1-6084	476	112	112	32	0	25	566	103	103	0	0	NA	NA	NA	117	110	558	189	176	301	173	92	355	6	20	0.636	0.032	0.114
.	19.01.15-17.01.17-1-6167	325	34	34	7	0	6	533	30	30	0	0	NA	NA	NA	92	80	530	179	184	273	159	101	87	18	25	0.164	0.101	0.136
.	19.01.15-17.01.24-1-6184	356	121	121	25	0	20	537	109	109	0	0	NA	NA	NA	97	90	536	187	180	278	164	95	306	24	30	0.571	0.128	0.167
.	19.01.15-17.01.29-1-6185	346	36	36	6	0	5	551	34	34	0	0	NA	NA	NA	92	101	550	176	188	291	156	104	120	1	10	0.218	0.006	0.053
.	19.01.15-17.01.49-1-6190	151	17	17	6	0	5	490	16	16	0	0	NA	NA	NA	52	40	516	168	169	255	149	86	70	3	3	0.136	0.018	0.018
.	19.01.15-17.02.07-1-6204	62	2	2	1	0	1	448	1	1	0	0	NA	NA	NA	17	19	502	166	164	233	138	77	2	0	3	0.004	0	0.018
.	19.01.15-17.02.10-1-6207	355	118	118	28	0	25	554	110	110	0	0	NA	NA	NA	93	107	559	178	183	300	160	94	321	30	32	0.574	0.169	0.175
.	19.01.15-17.02.11-1-6209	301	24	24	7	0	6	542	21	21	0	0	NA	NA	NA	88	88	547	178	176	292	157	93	62	13	3	0.113	0.073	0.017
.	19.01.15-17.02.17-1-6213	397	61	61	22	0	16	572	56	56	0	0	NA	NA	NA	127	122	561	191	183	304	171	97	168	20	26	0.299	0.105	0.142
.	19.01.15-17.02.19-1-6215	66	2	2	0	0	0	465	1	1	0	0	NA	NA	NA	28	19	500	168	164	240	144	81	1	0	0	0.002	0	0
.	19.01.15-17.02.31-1-6235	244	38	38	11	0	8	524	34	34	0	0	NA	NA	NA	75	75	535	173	180	276	153	95	85	6	24	0.159	0.035	0.133
.	19.01.15-17.02.39-1-6236	59	2	2	1	0	0	478	1	1	0	0	NA	NA	NA	29	25	502	170	166	248	146	84	9	0	0	0.018	0	0
.	19.01.15-17.02.49-1-6237	117	8	8	1	0	1	485	5	5	0	0	NA	NA	NA	42	26	500	168	171	251	147	87	16	6	0	0.032	0.036	0
.	19.01.15-17.02.51-1-6238	179	13	13	3	0	3	510	11	11	0	0	NA	NA	NA	56	53	520	170	176	265	152	93	40	8	7	0.077	0.047	0.04
.	19.01.15-17.03.01-1-6247	400	73	73	22	0	16	561	68	68	0	0	NA	NA	NA	119	117	560	185	185	296	164	101	221	8	32	0.395	0.043	0.173
.	19.01.15-17.03.13-1-6256	410	92	92	13	0	11	563	88	88	0	0	NA	NA	NA	105	118	560	184	187	302	162	99	235	17	34	0.42	0.092	0.182
.	19.01.15-17.03.23-1-6261	556	110	110	29	0	22	569	100	100	0	0	NA	NA	NA	156	122	562	187	186	306	162	101	299	4	37	0.532	0.021	0.199
.	19.01.15-17.03.24-1-6277	254	17	17	6	0	5	514	15	15	0	0	NA	NA	NA	66	62	522	180	173	266	161	87	34	19	3	0.065	0.106	0.017
.	19.01.15-17.03.25-1-6278	239	24	24	7	0	4	531	20	20	0	0	NA	NA	NA	75	74	531	181	175	277	162	92	59	19	7	0.111	0.105	0.04
.	19.01.15-17.03.45-1-6283	97	6	6	0	0	0	483	5	5	0	0	NA	NA	NA	37	36	508	172	169	250	150	83	10	2	1	0.02	0.012	0.006
.	19.01.15-17.03.55-1-6287	150	13	13	4	0	4	501	11	11	0	0	NA	NA	NA	37	52	521	173	171	261	154	86	41	2	6	0.079	0.012	0.035
.	19.01.15-17.04.00-1-6291	59	2	2	1	0	1	0	1	1	0	0	NA	NA	NA	16	16	497	166	166	0	0	0	6	0	0	0.012	0	0
.	19.01.15-17.04.01-1-6293	186	23	23	6	0	4	493	17	17	0	0	NA	NA	NA	56	46	513	176	170	257	153	83	63	3	6	0.123	0.017	0.035
.	19.01.15-17.04.03-1-6296	119	7	7	5	0	3	489	6	6	0	0	NA	NA	NA	31	34	507	173	167	250	155	84	19	0	10	0.037	0	0.06
.	19.01.15-17.04.03-1-6297	68	4	4	0	0	0	467	3	3	0	0	NA	NA	NA	17	10	494	166	163	242	147	78	3	0	3	0.006	0	0.018
.	19.01.15-17.04.17-1-6309	211	24	24	6	0	5	525	22	22	0	0	NA	NA	NA	50	73	528	182	176	271	160	94	53	17	4	0.1	0.093	0.023
.	19.01.15-17.04.21-1-6310	62	4	4	1	0	1	475	3	3	0	0	NA	NA	NA	26	25	505	168	165	247	146	82	14	4	0	0.028	0.024	0
.	19.01.15-17.04.23-1-6326	187	11	11	5	0	4	517	8	8	0	0	NA	NA	NA	59	64	521	180	176	265	162	90	26	10	4	0.05	0.056	0.023
.	19.01.15-17.04.35-1-6331	61	2	2	1	0	1	481	1	1	0	0	NA	NA	NA	21	24	503	166	168	248	149	84	5	3	0	0.01	0.018	0
.	19.01.15-17.04.38-1-6332	441	112	112	34	0	24	584	103	103	0	0	NA	NA	NA	118	142	570	189	196	308	168	108	307	28	37	0.539	0.148	0.189
.	19.01.15-17.04.40-1-6333	332	67	67	17	0	12	545	66	66	0	0	NA	NA	NA	102	98	553	180	178	293	161	91	175	16	34	0.316	0.089	0.191
.	19.01.15-17.04.42-1-6335	120	5	5	0	0	0	492	4	4	0	0	NA	NA	NA	45	44	514	173	170	255	152	85	13	3	0	0.025	0.017	0
.	19.01.15-17.04.45-1-6336	293	101	101	31	0	22	542	95	95	0	0	NA	NA	NA	82	84	535	184	178	281	167	94	268	16	49	0.501	0.087	0.275
.	19.01.15-17.04.47-1-6337	123	5	5	1	0	1	481	4	4	0	0	NA	NA	NA	36	23	499	168	169	248	149	84	8	5	2	0.016	0.03	0.012
.	19.01.15-17.04.53-1-6341	392	83	83	25	0	17	544	78	78	0	0	NA	NA	NA	102	104	554	182	181	290	158	96	207	23	55	0.374	0.126	0.304
.	19.01.15-17.04.59-1-6344	259	54	54	15	0	9	528	50	50	0	0	NA	NA	NA	61	80	531	178	184	272	158	98	88	16	16	0.166	0.09	0.087
.	19.01.15-17.05.05-1-6351	148	58	58	18	0	12	493	55	55	0	0	NA	NA	NA	47	41	517	169	168	257	152	84	115	13	18	0.222	0.077	0.107
.	19.01.15-17.05.05-1-6352	122	5	5	0	0	0	489	4	4	0	0	NA	NA	NA	49	41	515	169	170	258	147	84	5	9	0	0.01	0.053	0
.	19.01.15-17.05.25-1-6376	60	2	2	1	0	1	478	1	1	0	0	NA	NA	NA	22	21	499	169	166	244	153	81	0	2	4	0	0.012	0.024
.	19.01.15-17.05.34-1-6378	61	2	2	0	0	0	477	1	1	0	0	NA	NA	NA	31	27	504	170	166	245	151	81	4	1	0	0.008	0.006	0
.	19.01.15-17.05.38-1-6382	386	125	125	37	0	32	543	115	115	0	0	NA	NA	NA	104	93	538	182	186	281	160	102	313	23	40	0.582	0.126	0.215
.	19.01.15-17.05.46-1-6383	203	33	33	3	0	2	504	31	31	0	0	NA	NA	NA	59	53	515	180	171	261	156	87	76	11	3	0.148	0.061	0.018
.	19.01.15-17.05.55-1-6387	115	10	10	0	0	0	489	8	8	0	0	NA	NA	NA	37	37	509	168	173	252	152	85	25	7	0	0.049	0.042	0
.	19.01.15-17.06.18-1-6405	383	84	84	24	0	17	559	77	77	0	0	NA	NA	NA	108	120	563	189	181	297	167	95	205	12	22	0.364	0.063	0.122
.	19.01.15-17.06.18-1-6406	58	2	2	0	0	0	351	1	1	0	0	NA	NA	NA	9	10	494	166	163	183	112	56	2	0	4	0.004	0	0.025
.	19.01.15-17.06.25-1-6432	470	95	95	37	0	28	565	86	86	0	0	NA	NA	NA	119	116	555	185	189	299	163	103	249	17	31	0.449	0.092	0.164
.	19.01.15-17.06.28-1-6437	328	115	115	33	0	27	547	108	108	0	0	NA	NA	NA	94	103	547	184	185	283	164	100	316	37	31	0.578	0.201	0.168
.	19.01.15-17.06.30-1-6438	33	1	1	0	0	0	0	0	0	0	0	NA	NA	NA	7	5	489	165	164	0	0	0	0	0	0	0	0	0
.	19.01.15-17.06.32-1-6439	202	26	26	4	0	2	516	24	24	0	0	NA	NA	NA	55	62	521	180	174	263	161	92	63	4	5	0.121	0.022	0.029
.	19.01.15-17.06.44-1-6440	350	122	122	27	0	23	548	111	111	0	0	NA	NA	NA	107	100	548	183	182	289	163	96	300	39	39	0.547	0.213	0.214
.	19.01.15-17.06.44-1-6441	300	84	84	17	0	15	537	77	77	0	0	NA	NA	NA	70	86	539	179	181	283	159	95	197	23	41	0.365	0.128	0.227
.	19.01.15-17.06.50-1-6443	93	5	5	0	0	0	491	4	4	0	0	NA	NA	NA	19	29	506	170	166	256	153	82	17	0	0	0.034	0	0
.	19.01.15-17.07.08-1-6457	32	1	1	0	0	0	0	0	0	0	0	NA	NA	NA	11	8	491	166	164	0	0	0	1	0	0	0.002	0	0
.	19.01.15-17.07.08-1-6463	37	1	1	1	0	1	0	0	0	0	0	NA	NA	NA	5	6	492	163	164	0	0	0	0	0	2	0	0	0.012
.	19.01.15-17.07.10-1-6465	341	79	79	21	0	17	564	73	73	0	0	NA	NA	NA	103	119	566	184	182	302	166	96	198	16	44	0.35	0.087	0.242
.	19.01.15-17.07.11-1-6467	275	34	34	11	0	10	522	31	31	0	0	NA	NA	NA	69	75	536	175	177	275	155	92	82	15	14	0.153	0.086	0.079
.	19.01.15-17.07.47-1-6539	90	4	4	1	0	1	480	3	3	0	0	NA	NA	NA	26	31	508	169	167	254	147	79	4	0	4	0.008	0	0.024
.	19.01.15-17.08.05-1-6654	514	100	100	28	0	24	592	89	89	0	0	NA	NA	NA	147	155	576	201	191	313	177	102	264	21	29	0.458	0.104	0.152
.	19.01.15-17.08.07-1-6657	301	23	23	4	0	3	541	19	19	0	0	NA	NA	NA	83	91	542	182	180	281	163	97	60	2	5	0.111	0.011	0.028
.	19.01.15-17.08.09-1-6660	172	14	14	3	0	2	494	11	11	0	0	NA	NA	NA	48	46	515	174	170	259	150	85	35	0	6	0.068	0	0.035
.	19.01.15-17.08.12-1-6661	118	10	10	3	0	3	488	9	9	0	0	NA	NA	NA	40	35	511	168	169	253	149	86	18	4	7	0.035	0.024	0.041
.	19.01.15-17.08.22-1-6670	345	112	112	32	0	25	545	104	104	0	0	NA	NA	NA	102	97	539	191	180	280	170	95	283	23	31	0.525	0.12	0.172
.	19.01.15-17.08.31-1-6691	32	1	1	0	0	0	0	0	0	0	0	NA	NA	NA	8	13	498	166	162	0	0	0	0	0	0	0	0	0
.	19.01.15-17.08.33-1-6692	35	1	1	0	0	0	0	0	0	0	0	NA	NA	NA	9	4	490	163	164	0	0	0	0	0	0	0	0	0
.	19.01.15-17.08.33-1-6693	174	52	52	15	0	13	492	51	51	0	0	NA	NA	NA	43	41	517	168	169	259	148	85	106	19	22	0.205	0.113	0.13
.	19.01.15-17.08.36-1-6694	171	32	32	10	0	9	514	29	29	0	0	NA	NA	NA	37	56	520	170	179	267	152	95	104	3	11	0.2	0.018	0.061
.	19.01.15-17.08.40-1-6695	101	7	7	1	0	1	476	6	6	0	0	NA	NA	NA	30	26	504	168	167	246	149	81	11	4	2	0.022	0.024	0.012
.	19.01.15-17.08.44-1-6696	30	1	1	0	0	0	0	0	0	0	0	NA	NA	NA	10	6	488	168	163	0	0	0	2	0	0	0.004	0	0
.	19.01.15-17.08.44-1-6697	88	4	4	2	0	2	491	3	3	0	0	NA	NA	NA	24	32	508	171	166	254	154	83	2	4	1	0.004	0.023	0.006
.	19.01.15-17.08.46-1-6698	269	113	113	22	0	18	531	103	103	0	0	NA	NA	NA	69	81	541	181	172	282	163	86	233	38	37	0.431	0.21	0.215
.	19.01.15-17.08.57-1-6702	90	4	4	1	0	1	483	3	3	0	0	NA	NA	NA	19	19	496	168	168	249	149	85	13	0	0	0.026	0	0
.	19.01.15-17.09.05-1-6711	501	65	65	20	0	14	609	56	56	0	0	NA	NA	NA	117	162	585	200	190	322	180	107	157	6	39	0.268	0.03	0.205
.	19.01.15-17.09.07-1-6714	261	19	19	7	0	5	525	18	18	0	0	NA	NA	NA	78	76	538	172	179	276	155	94	64	1	5	0.119	0.006	0.028
.	19.01.15-17.09.12-1-6717	91	4	4	0	0	0	483	2	2	0	0	NA	NA	NA	31	34	507	170	170	253	146	84	8	4	1	0.016	0.024	0.006
.	19.01.15-17.09.26-1-6738	529	97	97	26	0	18	589	91	91	0	0	NA	NA	NA	131	142	574	187	194	312	170	107	273	13	20	0.476	0.07	0.103
.	19.01.15-17.09.26-1-6739	33	1	1	1	0	1	0	0	0	0	0	NA	NA	NA	10	10	493	164	166	0	0	0	0	0	0	0	0	0
.	19.01.15-17.09.29-1-6740	118	10	10	1	0	1	477	9	9	0	0	NA	NA	NA	45	26	507	167	165	250	147	80	15	2	7	0.03	0.012	0.042
.	19.01.15-17.09.44-1-6745	290	43	43	11	0	8	531	39	39	0	0	NA	NA	NA	85	75	544	170	174	286	152	93	115	6	16	0.211	0.035	0.092
.	19.01.15-17.09.48-1-6746	59	2	2	0	0	0	485	1	1	0	0	NA	NA	NA	16	25	502	171	165	251	152	82	0	2	0	0	0.012	0
.	19.01.15-17.09.50-1-6747	33	1	1	0	0	0	0	0	0	0	0	NA	NA	NA	10	6	491	164	164	0	0	0	2	0	0	0.004	0	0
.	19.01.15-17.09.54-1-6751	245	17	17	3	0	3	531	15	15	0	0	NA	NA	NA	58	76	537	175	177	280	157	94	47	0	4	0.088	0	0.023
.	19.01.15-17.10.00-1-6755	206	17	17	3	0	3	504	15	15	0	0	NA	NA	NA	56	57	524	175	171	263	154	87	33	9	9	0.063	0.051	0.053
.	19.01.15-17.10.10-1-6771	60	2	2	1	0	1	150	0	0	0	0	NA	NA	NA	14	11	494	167	163	75	47	28	3	1	0	0.006	0.006	0
.	19.01.15-17.10.19-1-6776	111	5	5	1	0	1	489	4	4	0	0	NA	NA	NA	30	34	506	173	168	249	153	87	9	0	2	0.018	0	0.012
.	19.01.15-17.10.32-1-6810	255	35	35	11	0	7	526	31	31	0	0	NA	NA	NA	58	71	528	180	176	274	161	91	88	6	15	0.167	0.033	0.085
.	19.01.15-17.10.36-1-7028	178	21	21	1	0	1	495	19	19	0	0	NA	NA	NA	54	43	515	169	172	262	148	85	21	17	2	0.041	0.101	0.012
.	19.01.15-17.10.38-1-7029	142	9	9	3	0	2	502	7	7	0	0	NA	NA	NA	58	47	512	172	176	257	153	92	15	5	2	0.029	0.029	0.011
.	19.01.15-17.10.42-1-7030	205	13	13	2	0	0	523	11	11	0	0	NA	NA	NA	75	83	541	179	176	278	156	89	31	7	7	0.057	0.039	0.04
.	19.01.15-17.10.48-1-7149	304	61	61	17	0	13	544	53	53	0	0	NA	NA	NA	101	94	542	187	178	282	170	92	162	12	32	0.299	0.064	0.18
.	19.01.15-17.10.58-1-7158	236	37	37	7	0	6	521	34	34	0	0	NA	NA	NA	67	67	516	179	185	264	157	100	62	24	13	0.12	0.134	0.07
.	19.01.15-17.10.59-1-7329	267	76	76	13	0	8	527	71	71	0	0	NA	NA	NA	67	74	531	185	171	274	165	88	204	14	25	0.384	0.076	0.146
.	19.01.15-17.11.09-1-7346	34	1	1	0	0	0	0	0	0	0	0	NA	NA	NA	10	8	495	164	162	0	0	0	0	0	0	0	0	0
.	19.01.15-17.11.10-1-7347	90	4	4	0	0	0	480	2	2	0	0	NA	NA	NA	39	28	509	167	165	250	147	83	2	6	3	0.004	0.036	0.018
.	19.01.15-17.11.12-1-7348	144	5	5	1	0	1	502	3	3	0	0	NA	NA	NA	33	42	511	176	168	259	160	83	11	0	1	0.022	0	0.006
.	19.01.15-17.11.17-1-7356	283	89	89	16	0	13	533	84	84	0	0	NA	NA	NA	89	90	544	184	175	282	162	89	217	30	14	0.399	0.163	0.08
.	19.01.15-17.11.31-1-7375	212	52	52	12	0	9	510	48	48	0	0	NA	NA	NA	74	54	516	179	172	259	162	89	156	6	32	0.302	0.034	0.186
.	19.01.15-17.11.39-1-7376	202	14	14	5	0	4	503	11	11	0	0	NA	NA	NA	65	52	516	178	171	260	157	86	26	10	7	0.05	0.056	0.041
.	19.01.15-17.11.42-1-7380	63	2	2	0	0	0	347	1	1	0	0	NA	NA	NA	19	17	499	166	165	183	104	60	0	3	0	0	0.018	0
.	19.01.15-17.12.07-1-7395	174	15	15	5	0	5	513	12	12	0	0	NA	NA	NA	51	55	523	171	174	269	152	92	29	7	10	0.055	0.041	0.057
.	19.01.15-17.12.10-1-7399	463	53	53	11	0	9	587	51	51	0	0	NA	NA	NA	140	138	578	186	187	318	167	102	171	5	27	0.296	0.027	0.144
.	19.01.15-17.12.12-1-7402	59	2	2	1	0	1	52	1	1	0	0	NA	NA	NA	18	19	499	168	165	21	20	11	1	0	1	0.002	0	0.006
.	19.01.15-17.12.18-1-7409	427	107	107	39	0	30	576	100	100	0	0	NA	NA	NA	105	122	566	187	182	310	167	99	289	8	45	0.511	0.043	0.247
.	19.01.15-17.12.19-1-7410	203	41	41	11	0	8	521	38	38	0	0	NA	NA	NA	64	72	535	173	177	273	156	92	138	10	11	0.258	0.058	0.062
.	19.01.15-17.12.38-1-7430	446	78	78	17	0	13	585	75	75	0	0	NA	NA	NA	131	144	586	186	185	322	166	97	188	13	32	0.321	0.07	0.173
.	19.01.15-17.12.47-1-7431	221	35	35	5	0	5	505	30	30	0	0	NA	NA	NA	72	56	515	178	176	256	157	92	85	5	11	0.165	0.028	0.062
.	19.01.15-17.13.33-1-7468	320	50	50	11	0	8	554	48	48	0	0	NA	NA	NA	90	106	553	190	176	293	169	92	166	8	13	0.3	0.042	0.074
.	19.01.15-17.13.43-1-7472	212	26	26	4	0	2	510	25	25	0	0	NA	NA	NA	55	61	520	178	176	263	155	92	62	8	8	0.119	0.045	0.045
.	19.01.15-17.13.56-1-7476	233	22	22	6	0	5	518	18	18	0	0	NA	NA	NA	88	69	526	181	175	264	163	91	61	1	3	0.116	0.006	0.017
.	19.01.15-17.13.59-1-7479	91	4	4	1	0	1	482	3	3	0	0	NA	NA	NA	34	26	504	169	166	251	149	82	2	1	4	0.004	0.006	0.024
.	19.01.15-17.14.11-1-7490	146	10	10	4	0	4	504	9	9	0	0	NA	NA	NA	55	46	521	169	169	268	151	85	43	0	3	0.083	0	0.018
.	19.01.15-17.14.23-1-7496	60	2	2	1	0	1	479	1	1	0	0	NA	NA	NA	21	29	501	172	169	246	151	82	0	3	1	0	0.017	0.006
.	19.01.15-17.14.25-1-7512	61	2	2	0	0	0	402	1	1	0	0	NA	NA	NA	12	19	495	171	166	202	131	69	0	0	2	0	0	0.012
.	19.01.15-17.14.30-1-7517	146	11	11	0	0	0	509	9	9	0	0	NA	NA	NA	46	53	508	179	179	253	160	96	18	3	10	0.035	0.017	0.056
.	19.01.15-17.14.36-1-7518	34	1	1	0	0	0	0	0	0	0	0	NA	NA	NA	13	10	492	166	165	0	0	0	0	0	0	0	0	0
.	19.01.15-17.14.39-1-7519	650	129	129	42	0	29	635	110	110	0	0	NA	NA	NA	166	190	601	196	206	339	176	120	362	20	30	0.602	0.102	0.146
.	19.01.15-17.14.42-1-7521	32	1	1	0	0	0	0	0	0	0	0	NA	NA	NA	8	12	493	168	164	0	0	0	0	0	1	0	0	0.006
.	19.01.15-17.14.44-1-7522	412	90	90	20	0	20	573	82	82	0	0	NA	NA	NA	106	128	569	189	183	310	167	96	236	12	35	0.415	0.063	0.191
.	19.01.15-17.14.44-1-7523	99	5	5	1	0	1	491	4	4	0	0	NA	NA	NA	35	42	513	173	169	257	152	82	4	0	7	0.008	0	0.041
.	19.01.15-17.14.54-1-7527	32	1	1	0	0	0	0	0	0	0	0	NA	NA	NA	9	9	495	164	163	0	0	0	0	0	1	0	0	0.006
.	19.01.15-17.14.56-1-7528	350	35	35	9	0	4	552	32	32	0	0	NA	NA	NA	109	99	546	184	182	287	167	98	106	9	9	0.194	0.049	0.049
.	19.01.15-17.14.56-1-7529	85	3	3	0	0	0	479	2	2	0	0	NA	NA	NA	25	25	503	168	167	248	150	81	2	1	1	0.004	0.006	0.006
.	19.01.15-17.15.01-1-7533	505	140	140	36	0	34	603	136	136	0	0	NA	NA	NA	151	154	587	192	188	325	175	103	336	33	38	0.572	0.172	0.202
.	19.01.15-17.15.03-1-7537	239	38	38	13	0	10	524	36	36	0	0	NA	NA	NA	67	73	533	178	175	275	157	92	93	11	24	0.174	0.062	0.137
.	19.01.15-17.15.06-1-7541	110	7	7	2	0	2	480	6	6	0	0	NA	NA	NA	43	30	503	171	169	246	149	85	15	0	2	0.03	0	0.012
.	19.01.15-17.15.07-1-7543	149	5	5	1	0	1	487	4	4	0	0	NA	NA	NA	47	39	515	171	166	254	151	82	9	0	2	0.017	0	0.012
.	19.01.15-17.15.09-1-7546	33	1	1	0	0	0	0	0	0	0	0	NA	NA	NA	13	11	493	165	166	0	0	0	3	0	0	0.006	0	0
.	19.01.15-17.15.13-1-7547	153	16	16	3	0	3	490	13	13	0	0	NA	NA	NA	50	42	515	172	168	260	148	82	23	13	8	0.045	0.076	0.048
.	19.01.15-17.15.27-1-7567	152	19	19	1	0	1	499	17	17	0	0	NA	NA	NA	46	49	515	173	174	262	149	88	28	12	8	0.054	0.069	0.046
.	19.01.15-17.15.28-1-7568	275	32	32	8	0	5	543	31	31	0	0	NA	NA	NA	81	98	539	184	188	276	166	101	74	15	8	0.137	0.082	0.043
.	19.01.15-17.15.43-1-7570	239	16	16	3	0	3	531	15	15	0	0	NA	NA	NA	70	73	537	179	170	281	162	88	50	0	5	0.093	0	0.029
.	19.01.15-17.15.55-1-7577	173	15	15	2	0	1	500	12	12	0	0	NA	NA	NA	36	49	523	170	169	269	148	83	31	8	4	0.059	0.047	0.024
.	19.01.15-17.15.59-1-7580	35	1	1	0	0	0	0	0	0	0	0	NA	NA	NA	10	16	499	164	166	0	0	0	0	0	0	0	0	0
.	19.01.15-17.16.02-1-7585	267	26	26	6	0	4	527	22	22	0	0	NA	NA	NA	61	74	534	176	177	280	156	91	71	0	7	0.133	0	0.04
.	19.01.15-17.16.14-1-7594	499	99	99	24	0	19	571	87	87	0	0	NA	NA	NA	141	124	557	195	185	298	175	98	241	29	36	0.433	0.149	0.195
.	19.01.15-17.16.17-1-7598	154	14	14	6	0	5	502	13	13	0	0	NA	NA	NA	64	49	522	173	167	262	156	84	33	3	2	0.063	0.017	0.012
.	19.01.15-17.16.18-1-7599	203	19	19	5	0	5	515	17	17	0	0	NA	NA	NA	58	78	534	182	175	269	160	86	72	3	5	0.135	0.016	0.029
.	19.01.15-17.16.34-1-7629	59	2	2	1	0	1	474	1	1	0	0	NA	NA	NA	36	26	505	165	169	248	144	82	2	0	4	0.004	0	0.024
.	19.01.15-17.16.44-1-7630	331	21	21	8	0	5	554	17	17	0	0	NA	NA	NA	108	109	552	183	187	296	160	98	63	8	4	0.114	0.044	0.021
.	19.01.15-17.16.47-1-7632	121	8	8	1	0	1	502	7	7	0	0	NA	NA	NA	33	47	508	179	173	254	159	89	12	3	7	0.024	0.017	0.04
.	19.01.15-17.16.51-1-7633	186	9	9	2	0	2	503	8	8	0	0	NA	NA	NA	58	46	518	170	171	264	151	88	17	0	3	0.033	0	0.018
.	19.01.15-17.16.52-1-7634	149	13	13	5	0	5	513	12	12	0	0	NA	NA	NA	55	60	518	177	178	262	157	94	25	12	5	0.048	0.068	0.028
.	19.01.15-17.17.06-1-7647	527	139	139	40	0	33	585	133	133	0	0	NA	NA	NA	133	135	573	188	187	315	166	104	332	36	37	0.579	0.191	0.198
.	19.01.15-17.17.15-1-7654	265	22	22	6	0	6	530	19	19	0	0	NA	NA	NA	92	80	527	183	183	269	165	96	44	9	15	0.083	0.049	0.082
.	19.01.15-17.17.16-1-7656	355	63	63	17	0	14	552	58	58	0	0	NA	NA	NA	86	97	544	185	181	289	167	96	181	15	21	0.333	0.081	0.116
.	19.01.15-17.17.18-1-7658	350	55	55	11	0	10	559	48	48	0	0	NA	NA	NA	100	116	560	188	181	296	169	94	142	32	5	0.254	0.17	0.028
.	19.01.15-17.17.20-1-7659	236	101	101	19	0	11	524	92	92	0	0	NA	NA	NA	67	70	528	177	178	272	158	94	269	21	37	0.509	0.119	0.208
.	19.01.15-17.17.24-1-7687	369	84	84	24	0	13	555	77	77	0	0	NA	NA	NA	104	114	567	180	180	301	162	92	199	9	42	0.351	0.05	0.233
.	19.01.15-17.17.52-1-7694	390	70	70	18	0	14	564	66	66	0	0	NA	NA	NA	134	117	564	187	179	301	167	96	209	14	31	0.371	0.075	0.173
.	19.01.15-17.17.58-1-7695	117	5	5	1	0	1	479	4	4	0	0	NA	NA	NA	31	23	502	170	164	247	151	81	9	0	3	0.018	0	0.018
.	19.01.15-17.18.20-1-7717	635	113	113	31	0	25	605	103	103	0	0	NA	NA	NA	188	160	576	197	200	317	175	113	313	19	40	0.543	0.096	0.2
.	19.01.15-17.18.36-1-7738	32	1	1	0	0	0	0	0	0	0	0	NA	NA	NA	12	10	494	164	165	0	0	0	0	3	0	0	0.018	0
.	19.01.15-17.18.41-1-7739	382	54	54	21	0	17	559	48	48	0	0	NA	NA	NA	101	109	554	185	183	298	163	98	176	9	32	0.318	0.049	0.175
.	19.01.15-17.18.58-1-7745	127	4	4	1	0	1	488	2	2	0	0	NA	NA	NA	39	34	513	171	163	260	150	78	11	3	0	0.021	0.018	0
.	19.01.15-17.19.14-1-7757	373	116	116	39	0	28	543	105	105	0	0	NA	NA	NA	88	97	555	183	172	287	166	90	291	37	22	0.524	0.202	0.128
.	19.01.15-17.19.21-1-7762	144	6	6	1	0	1	497	4	4	0	0	NA	NA	NA	59	47	515	176	169	256	156	85	19	0	0	0.037	0	0
.	19.01.15-17.19.41-1-7779	321	82	82	16	0	13	545	77	77	0	0	NA	NA	NA	94	102	544	189	182	280	169	96	231	11	27	0.425	0.058	0.148
.	19.01.15-17.19.46-1-7783	318	70	70	10	0	9	539	60	60	0	0	NA	NA	NA	91	84	542	181	174	284	162	93	156	7	19	0.288	0.039	0.109
.	19.01.15-17.19.54-1-7787	378	125	125	27	0	18	545	118	118	0	0	NA	NA	NA	105	90	542	183	178	285	165	95	346	25	33	0.638	0.137	0.185
.	19.01.15-17.19.54-1-7788	119	10	10	1	0	1	491	8	8	0	0	NA	NA	NA	25	35	508	173	167	256	152	83	28	5	0	0.055	0.029	0
.	19.01.15-17.20.20-1-7809	360	70	70	19	0	15	536	64	64	0	0	NA	NA	NA	126	85	537	180	181	278	160	98	155	29	21	0.289	0.161	0.116
.	19.01.15-17.20.43-1-7830	238	59	59	14	0	13	526	54	54	0	0	NA	NA	NA	76	71	533	176	175	276	158	92	116	23	18	0.218	0.131	0.103
.	19.01.15-17.20.52-1-7831	383	62	62	20	0	14	545	57	57	0	0	NA	NA	NA	116	97	551	178	181	290	156	99	189	3	26	0.343	0.017	0.144
.	19.01.15-17.21.09-1-7848	258	22	22	4	0	4	520	19	19	0	0	NA	NA	NA	69	72	536	176	173	278	154	88	38	1	4	0.071	0.006	0.023
.	19.01.15-17.22.01-1-7879	33	1	1	1	0	1	0	0	0	0	0	NA	NA	NA	7	5	493	163	162	0	0	0	0	0	3	0	0	0.019
.	19.01.15-17.22.04-1-7883	392	90	90	25	0	18	564	86	86	0	0	NA	NA	NA	119	112	548	181	196	294	161	109	261	15	20	0.476	0.083	0.102
.	19.01.15-17.22.19-1-7894	34	1	1	1	0	1	0	0	0	0	0	NA	NA	NA	10	9	494	164	164	0	0	0	5	0	0	0.01	0	0
.	19.01.15-17.22.20-1-7895	444	74	74	17	0	12	574	70	70	0	0	NA	NA	NA	125	121	550	190	194	295	171	108	160	33	43	0.291	0.174	0.222
.	19.01.15-17.22.21-1-7896	63	2	2	1	0	1	404	0	0	0	0	NA	NA	NA	20	18	498	167	166	207	128	69	6	0	0	0.012	0	0
.	19.01.15-17.22.26-1-7912	548	82	82	29	0	20	621	75	75	0	0	NA	NA	NA	160	175	598	195	195	334	178	109	246	10	27	0.411	0.051	0.138
.	19.01.15-17.22.41-1-7917	265	20	20	4	0	3	527	16	16	0	0	NA	NA	NA	78	74	535	182	170	278	163	86	39	0	12	0.073	0	0.071
.	19.01.15-17.22.44-1-7918	213	24	24	8	0	6	514	20	20	0	0	NA	NA	NA	58	63	522	179	175	265	157	92	91	7	7	0.174	0.039	0.04
.	19.01.15-17.23.06-1-7932	397	58	58	14	0	11	560	54	54	0	0	NA	NA	NA	102	108	550	189	182	291	171	98	182	13	25	0.331	0.069	0.137
.	19.01.15-17.23.09-1-7936	248	50	50	13	0	10	518	45	45	0	0	NA	NA	NA	87	70	529	181	173	268	160	90	153	15	12	0.289	0.083	0.069
.	19.01.15-17.23.16-1-7940	419	55	55	15	0	10	578	51	51	0	0	NA	NA	NA	112	129	567	188	187	307	168	103	155	22	7	0.273	0.117	0.037
.	19.01.15-17.23.33-1-7958	272	72	72	16	0	12	521	65	65	0	0	NA	NA	NA	83	75	539	177	172	276	157	88	185	16	23	0.343	0.09	0.134
.	19.01.15-17.23.42-1-7959	326	69	69	20	0	15	545	62	62	0	0	NA	NA	NA	87	95	545	184	179	288	161	96	156	26	21	0.286	0.141	0.117
.	19.01.15-17.24.54-1-8006	469	135	135	42	0	31	584	121	121	0	0	NA	NA	NA	124	135	572	190	186	313	170	101	330	29	47	0.577	0.153	0.253
.	19.01.15-17.25.00-1-8011	210	84	84	17	0	15	518	80	80	0	0	NA	NA	NA	50	70	526	172	185	267	152	99	211	20	30	0.401	0.116	0.162
.	19.01.15-17.25.07-1-8020	208	21	21	2	0	1	523	17	17	0	0	NA	NA	NA	67	70	524	176	183	268	157	98	43	6	6	0.082	0.034	0.033
.	19.01.15-17.25.23-1-8026	292	64	64	16	0	13	526	58	58	0	0	NA	NA	NA	87	71	533	176	175	277	158	91	152	18	28	0.285	0.102	0.16
.	19.01.15-17.25.30-1-8042	297	89	89	25	0	20	530	81	81	0	0	NA	NA	NA	85	76	530	180	179	274	160	96	225	7	41	0.425	0.039	0.229
.	19.01.15-17.25.40-1-8044	123	7	7	3	0	2	489	6	6	0	0	NA	NA	NA	41	33	508	170	168	252	153	84	26	4	3	0.051	0.024	0.018
.	19.01.15-17.25.50-1-8048	361	61	61	16	0	9	548	57	57	0	0	NA	NA	NA	102	100	551	180	182	290	160	98	148	14	16	0.269	0.078	0.088
.	19.01.15-17.25.53-1-8052	349	120	120	34	0	29	549	114	114	0	0	NA	NA	NA	103	98	551	179	181	294	158	97	302	10	54	0.548	0.056	0.298
.	19.01.15-17.25.54-1-8053	79	5	5	1	0	1	477	4	4	0	0	NA	NA	NA	33	27	507	166	167	248	145	84	13	7	0	0.026	0.042	0
.	19.01.15-17.26.26-1-8096	182	14	14	4	0	3	504	12	12	0	0	NA	NA	NA	50	53	528	166	172	268	150	86	55	0	10	0.104	0	0.058
.	19.01.15-17.26.31-1-8097	385	90	90	27	0	21	553	82	82	0	0	NA	NA	NA	94	105	554	181	183	295	158	100	201	31	32	0.363	0.171	0.175
.	19.01.15-17.27.19-1-8123	238	29	29	6	0	5	505	25	25	0	0	NA	NA	NA	74	51	517	176	171	263	154	88	55	23	15	0.106	0.131	0.088
.	19.01.15-17.27.22-1-8124	65	2	2	2	0	2	483	0	0	0	0	NA	NA	NA	24	31	510	168	166	251	150	82	4	5	0	0.008	0.03	0
.	19.01.15-17.27.35-1-8140	298	91	91	22	0	18	524	84	84	0	0	NA	NA	NA	79	74	530	179	178	272	160	92	276	14	22	0.521	0.078	0.124
.	19.01.15-17.27.44-1-8141	207	25	25	7	0	5	520	21	21	0	0	NA	NA	NA	58	72	530	178	177	270	157	93	51	8	12	0.096	0.045	0.068
.	19.01.15-17.28.03-1-8155	63	2	2	0	0	0	482	1	1	0	0	NA	NA	NA	22	30	507	166	170	248	149	85	4	0	0	0.008	0	0
.	19.01.15-17.28.16-1-8165	202	16	16	2	0	1	517	14	14	0	0	NA	NA	NA	58	65	530	178	170	276	157	84	36	12	7	0.068	0.067	0.041
.	19.01.15-17.28.17-1-8166	61	2	2	1	0	1	476	1	1	0	0	NA	NA	NA	25	24	499	169	169	244	149	83	1	4	0	0.002	0.024	0
.	19.01.15-17.28.22-1-8172	420	112	112	23	0	19	549	104	104	0	0	NA	NA	NA	122	99	545	182	185	289	161	99	291	15	56	0.534	0.082	0.303
.	19.01.15-17.28.34-1-8189	148	7	7	2	0	2	503	5	5	0	0	NA	NA	NA	43	48	520	171	170	264	153	86	18	6	0	0.035	0.035	0
.	19.01.15-17.28.51-1-8194	93	5	5	1	0	1	489	4	4	0	0	NA	NA	NA	29	36	512	167	170	256	149	84	10	3	5	0.02	0.018	0.029
.	19.01.15-17.28.57-1-8198	229	72	72	16	0	11	522	64	64	0	0	NA	NA	NA	58	70	527	182	174	272	161	89	186	17	22	0.353	0.093	0.126
.	19.01.15-17.29.11-1-8211	33	1	1	1	0	1	0	0	0	0	0	NA	NA	NA	10	10	492	164	167	0	0	0	0	0	2	0	0	0.012
.	19.01.15-17.29.13-1-8212	59	2	2	0	0	0	477	1	1	0	0	NA	NA	NA	31	24	502	170	165	245	150	82	7	0	0	0.014	0	0
.	19.01.15-17.29.13-1-8213	63	2	2	0	0	0	200	1	1	0	0	NA	NA	NA	19	13	494	169	163	102	61	37	2	0	1	0.004	0	0.006
.	19.01.15-17.29.14-1-8215	262	28	28	8	0	4	524	23	23	0	0	NA	NA	NA	71	75	529	179	180	270	161	93	91	3	18	0.172	0.017	0.1
.	19.01.15-17.29.16-1-8219	91	4	4	1	0	1	484	3	3	0	0	NA	NA	NA	19	29	508	167	167	256	146	82	3	14	0	0.006	0.084	0
.	19.01.15-17.29.17-1-8220	262	26	26	7	0	7	529	23	23	0	0	NA	NA	NA	62	77	538	179	173	281	161	87	58	0	18	0.108	0	0.104
.	19.01.15-17.29.25-1-8237	555	64	64	17	0	12	586	58	58	0	0	NA	NA	NA	150	140	567	195	191	306	175	105	186	8	11	0.328	0.041	0.058
.	19.01.15-17.29.28-1-8238	138	9	9	2	0	1	505	8	8	0	0	NA	NA	NA	45	54	520	178	169	260	158	87	22	0	12	0.042	0	0.071
.	19.01.15-17.29.34-1-8239	32	1	1	1	0	1	0	0	0	0	0	NA	NA	NA	9	12	494	167	164	0	0	0	0	1	0	0	0.006	0
.	19.01.15-17.29.38-1-8240	128	5	5	4	0	2	486	4	4	0	0	NA	NA	NA	39	36	513	169	167	257	148	81	15	0	4	0.029	0	0.024
.	19.01.15-17.30.04-1-8261	208	39	39	10	0	10	507	37	37	0	0	NA	NA	NA	59	66	533	175	171	268	154	85	116	0	16	0.218	0	0.094
.	19.01.15-17.30.05-1-8262	61	2	2	1	0	1	480	0	0	0	0	NA	NA	NA	29	31	505	168	171	244	151	85	6	0	0	0.012	0	0
.	19.01.15-17.30.15-1-8269	121	5	5	1	0	1	495	4	4	0	0	NA	NA	NA	41	40	512	174	167	257	154	84	15	0	2	0.029	0	0.012
.	19.01.15-17.30.21-1-8272	89	6	6	2	0	2	482	4	4	0	0	NA	NA	NA	42	35	509	171	168	250	149	83	14	1	5	0.028	0.006	0.03
.	19.01.15-17.30.27-1-8288	90	5	5	0	0	0	489	4	4	0	0	NA	NA	NA	19	31	506	172	166	252	153	84	6	6	5	0.012	0.035	0.03
.	19.01.15-17.30.48-1-8294	294	40	40	11	0	9	561	37	37	0	0	NA	NA	NA	74	116	553	191	185	292	171	98	80	20	15	0.145	0.105	0.081
.	19.01.15-17.30.49-1-8295	122	7	7	5	0	3	487	4	4	0	0	NA	NA	NA	31	32	509	170	166	254	151	82	15	2	1	0.029	0.012	0.006
.	19.01.15-17.30.55-1-8299	355	124	124	24	0	19	553	114	114	0	0	NA	NA	NA	90	113	543	190	193	279	165	109	279	21	39	0.514	0.111	0.202
.	19.01.15-17.30.57-1-8304	31	1	1	0	0	0	0	0	0	0	0	NA	NA	NA	7	9	495	164	163	0	0	0	1	0	0	0.002	0	0
.	19.01.15-17.31.01-1-8308	232	23	23	3	0	3	510	19	19	0	0	NA	NA	NA	53	52	522	174	169	272	151	87	50	2	4	0.096	0.011	0.024
.	19.01.15-17.31.09-1-8357	89	9	9	1	0	1	496	8	8	0	0	NA	NA	NA	28	42	510	172	173	254	155	87	5	4	10	0.01	0.023	0.058
.	19.01.15-17.31.27-1-8377	206	27	27	5	0	4	520	23	23	0	0	NA	NA	NA	60	62	521	179	175	267	160	93	41	18	3	0.079	0.101	0.017
.	19.01.15-17.31.38-1-8378	86	3	3	1	0	1	487	2	2	0	0	NA	NA	NA	35	35	513	166	169	255	148	84	6	0	3	0.012	0	0.018
.	19.01.15-17.31.38-1-8379	178	12	12	4	0	3	510	11	11	0	0	NA	NA	NA	54	65	521	178	179	264	156	90	34	5	6	0.065	0.028	0.034
.	19.01.15-17.31.41-1-8380	412	90	90	30	0	24	571	82	82	0	0	NA	NA	NA	120	121	553	196	185	296	176	99	214	28	53	0.387	0.143	0.286
.	19.01.15-17.31.50-1-8382	394	109	109	31	0	22	553	103	103	0	0	NA	NA	NA	109	106	551	179	189	290	157	106	237	28	38	0.43	0.156	0.201
.	19.01.15-17.31.56-1-8389	326	94	94	30	0	24	549	86	86	0	0	NA	NA	NA	89	94	550	179	178	292	162	95	233	28	55	0.424	0.156	0.309
.	19.01.15-17.31.57-1-8390	126	16	16	4	0	2	482	15	15	0	0	NA	NA	NA	45	37	511	166	173	252	145	85	13	16	10	0.025	0.096	0.058
.	19.01.15-17.32.21-1-8408	207	19	19	4	0	4	516	18	18	0	0	NA	NA	NA	64	65	527	176	175	266	159	91	63	3	3	0.12	0.017	0.017
.	19.01.15-17.32.25-1-8424	495	89	89	24	0	18	585	82	82	0	0	NA	NA	NA	122	136	569	190	190	310	170	105	222	43	38	0.39	0.226	0.2
.	19.01.15-17.32.25-1-8425	183	26	26	10	0	8	510	22	22	0	0	NA	NA	NA	59	57	520	176	174	265	158	87	55	13	6	0.106	0.074	0.034
.	19.01.15-17.32.27-1-8426	299	51	51	15	0	13	535	49	49	0	0	NA	NA	NA	83	84	534	178	185	276	160	99	149	9	19	0.279	0.051	0.103
.	19.01.15-17.33.05-1-8444	64	2	2	0	0	0	397	1	1	0	0	NA	NA	NA	17	17	499	165	166	205	120	72	0	1	2	0	0.006	0.012
.	19.01.15-17.33.14-1-8449	119	9	9	5	0	5	500	7	7	0	0	NA	NA	NA	42	47	514	174	172	256	158	86	16	0	5	0.031	0	0.029
.	19.01.15-17.33.22-1-8453	32	1	1	0	0	0	0	0	0	0	0	NA	NA	NA	15	10	494	166	163	0	0	0	0	0	0	0	0	0
.	19.01.15-17.33.26-1-8470	277	83	83	20	0	16	535	76	76	0	0	NA	NA	NA	77	86	531	185	183	274	165	96	183	19	33	0.345	0.103	0.18
.	19.01.15-17.33.52-1-8474	200	19	19	2	0	2	499	17	17	0	0	NA	NA	NA	59	51	512	178	174	254	156	89	45	5	2	0.088	0.028	0.011
.	19.01.15-17.34.00-1-8482	345	45	45	9	0	5	537	39	39	0	0	NA	NA	NA	98	88	540	182	179	279	164	94	117	8	9	0.217	0.044	0.05
.	19.01.15-17.34.15-1-8496	37	1	1	1	0	1	0	0	0	0	0	NA	NA	NA	11	15	495	168	165	0	0	0	0	0	1	0	0	0.006
.	19.01.15-17.34.16-1-8497	207	12	12	4	0	3	522	9	9	0	0	NA	NA	NA	71	74	533	180	174	277	158	87	25	5	5	0.047	0.028	0.029
.	19.01.15-17.34.21-1-8499	172	17	17	7	0	6	491	15	15	0	0	NA	NA	NA	56	47	518	171	171	257	148	86	51	2	3	0.098	0.012	0.018
.	19.01.15-17.34.27-1-8515	271	50	50	18	0	12	521	49	49	0	0	NA	NA	NA	71	68	524	182	175	266	164	91	149	13	17	0.284	0.071	0.097
.	19.01.15-17.34.33-1-8516	412	100	100	22	0	15	565	91	91	0	0	NA	NA	NA	120	116	554	188	187	296	167	102	231	30	17	0.417	0.16	0.091
.	19.01.15-17.34.33-1-8517	320	69	69	12	0	12	539	62	62	0	0	NA	NA	NA	76	86	539	183	177	281	163	95	149	6	25	0.276	0.033	0.141
.	19.01.15-17.34.36-1-8518	93	7	7	4	0	4	476	6	6	0	0	NA	NA	NA	29	24	502	168	167	246	150	80	16	0	2	0.032	0	0.012
.	19.01.15-17.34.46-1-8524	63	2	2	0	0	0	474	1	1	0	0	NA	NA	NA	27	23	500	165	171	245	145	84	8	5	0	0.016	0.03	0
.	19.01.15-17.34.53-1-8528	64	2	2	0	0	0	480	1	1	0	0	NA	NA	NA	27	24	502	168	167	250	148	82	2	0	2	0.004	0	0.012
.	19.01.15-17.34.55-1-8529	64	2	2	1	0	1	479	1	1	0	0	NA	NA	NA	22	19	501	167	164	249	150	80	1	0	1	0.002	0	0.006
.	19.01.15-17.35.02-1-8535	142	13	13	4	0	4	495	12	12	0	0	NA	NA	NA	49	44	519	166	172	259	148	88	17	5	15	0.033	0.03	0.087
.	19.01.15-17.35.04-1-8538	419	132	132	41	0	33	562	122	122	0	0	NA	NA	NA	104	101	552	177	185	300	160	102	318	40	48	0.576	0.226	0.259
.	19.01.15-17.35.06-1-8540	684	137	137	40	0	27	628	130	130	0	0	NA	NA	NA	161	179	589	204	199	330	186	112	361	23	51	0.613	0.113	0.256
.	19.01.15-17.35.07-1-8543	352	31	31	6	0	6	537	29	29	0	0	NA	NA	NA	98	91	546	175	183	287	154	96	97	1	9	0.178	0.006	0.049
.	19.01.15-17.35.29-1-8565	57	2	2	2	0	2	0	1	1	0	0	NA	NA	NA	17	16	497	166	166	0	0	0	1	0	2	0.002	0	0.012
.	19.01.15-17.35.33-1-8567	256	52	52	19	0	12	530	49	49	0	0	NA	NA	NA	69	76	536	181	172	282	160	88	136	19	16	0.254	0.105	0.093
.	19.01.15-17.35.37-1-8568	71	4	4	1	0	1	480	2	2	0	0	NA	NA	NA	24	30	506	168	169	248	150	82	6	0	5	0.012	0	0.03
.	19.01.15-17.35.55-1-8575	366	105	105	32	0	28	558	99	99	0	0	NA	NA	NA	92	105	555	182	181	294	163	101	241	18	42	0.434	0.099	0.232
.	19.01.15-17.35.56-1-8577	84	3	3	0	0	0	484	2	2	0	0	NA	NA	NA	34	36	507	170	172	249	149	86	4	0	2	0.008	0	0.012
.	19.01.15-17.36.06-1-8587	91	4	4	0	0	0	472	3	3	0	0	NA	NA	NA	35	24	501	169	167	246	146	80	1	0	6	0.002	0	0.036
.	19.01.15-17.36.12-1-8591	126	5	5	2	0	2	490	4	4	0	0	NA	NA	NA	29	38	503	173	175	246	155	89	7	3	4	0.014	0.017	0.023
.	19.01.15-17.36.15-1-8595	467	63	63	21	0	18	591	56	56	0	0	NA	NA	NA	150	144	580	190	187	318	171	102	189	28	28	0.326	0.147	0.15
.	19.01.15-17.36.30-1-8622	241	60	60	18	0	12	528	56	56	0	0	NA	NA	NA	68	74	537	179	171	279	160	89	122	25	33	0.227	0.14	0.193
.	19.01.15-17.36.34-1-8623	59	2	2	1	0	1	101	1	1	0	0	NA	NA	NA	17	19	501	165	166	48	35	18	3	0	0	0.006	0	0
.	19.01.15-17.36.55-1-8632	59	4	4	1	0	1	488	2	2	0	0	NA	NA	NA	20	29	499	170	173	248	152	88	9	0	6	0.018	0	0.035
.	19.01.15-17.37.06-1-8642	413	128	128	31	0	25	575	119	119	0	0	NA	NA	NA	120	125	559	187	192	301	167	107	273	46	54	0.488	0.246	0.281
.	19.01.15-17.37.15-1-8650	32	1	1	0	0	0	0	0	0	0	0	NA	NA	NA	16	7	492	165	163	0	0	0	0	0	0	0	0	0
.	19.01.15-17.37.18-1-8652	33	1	1	0	0	0	0	0	0	0	0	NA	NA	NA	6	12	495	164	166	0	0	0	0	0	3	0	0	0.018
.	19.01.15-17.37.21-1-8653	388	162	162	35	0	26	555	151	151	0	0	NA	NA	NA	110	109	556	182	184	295	162	98	368	32	45	0.662	0.176	0.245
.	19.01.15-17.37.32-1-8669	357	70	70	12	0	7	558	59	59	0	0	NA	NA	NA	107	109	554	189	179	296	168	94	166	21	25	0.3	0.111	0.14
.	19.01.15-17.37.49-1-8670	232	29	29	13	0	9	515	26	26	0	0	NA	NA	NA	62	58	521	174	176	267	158	90	107	0	25	0.205	0	0.142
.	19.01.15-17.38.05-1-8686	35	1	1	0	0	0	0	0	0	0	0	NA	NA	NA	7	8	492	164	165	0	0	0	1	0	0	0.002	0	0
.	19.01.15-17.38.09-1-8691	148	10	10	1	0	1	484	9	9	0	0	NA	NA	NA	43	29	500	175	167	245	157	82	23	2	7	0.046	0.011	0.042
.	19.01.15-17.38.13-1-8692	31	1	1	0	0	0	0	0	0	0	0	NA	NA	NA	10	10	492	164	167	0	0	0	0	0	2	0	0	0.012
.	19.01.15-17.38.17-1-8697	203	26	26	5	0	3	510	22	22	0	0	NA	NA	NA	65	57	520	180	170	265	160	85	66	6	3	0.127	0.033	0.018
.	19.01.15-17.38.33-1-8718	343	50	50	12	0	11	532	45	45	0	0	NA	NA	NA	104	85	544	179	175	284	161	87	123	20	11	0.226	0.112	0.063
.	19.01.15-17.38.35-1-8719	65	4	4	0	0	0	480	3	3	0	0	NA	NA	NA	23	29	505	168	169	247	150	83	6	0	2	0.012	0	0.012
.	19.01.15-17.38.35-1-8720	119	5	5	4	0	2	481	3	3	0	0	NA	NA	NA	39	30	505	169	169	246	150	85	16	0	0	0.032	0	0
.	19.01.15-17.38.42-1-8721	124	6	6	0	0	0	498	5	5	0	0	NA	NA	NA	43	45	514	173	171	260	154	84	14	0	0	0.027	0	0
.	19.01.15-17.38.52-1-8726	489	64	64	16	0	12	563	56	56	0	0	NA	NA	NA	125	115	567	183	178	307	161	95	182	24	18	0.321	0.131	0.101
.	19.01.15-17.39.02-1-8735	200	12	12	6	0	4	513	10	10	0	0	NA	NA	NA	66	63	523	172	181	266	153	94	30	8	12	0.057	0.047	0.066
.	19.01.15-17.39.04-1-8738	153	52	52	13	0	9	500	48	48	0	0	NA	NA	NA	46	50	516	175	172	259	152	89	111	24	20	0.215	0.137	0.116
.	19.01.15-17.39.14-1-8745	160	16	16	2	0	2	489	12	12	0	0	NA	NA	NA	49	38	511	171	169	255	153	81	34	7	2	0.067	0.041	0.012
.	19.01.15-17.39.33-1-8765	33	1	1	0	0	0	0	0	0	0	0	NA	NA	NA	11	12	496	163	166	0	0	0	0	0	1	0	0	0.006
.	19.01.15-17.39.36-1-8766	57	2	2	2	0	2	0	1	1	0	0	NA	NA	NA	18	10	495	163	165	0	0	0	5	0	0	0.01	0	0
.	19.01.15-17.39.41-1-8768	175	17	17	4	0	3	512	16	16	0	0	NA	NA	NA	55	60	518	178	177	261	160	91	38	5	6	0.073	0.028	0.034
.	19.01.15-17.39.52-1-8769	698	95	95	29	0	24	658	91	91	0	0	NA	NA	NA	167	210	609	212	202	348	193	117	291	16	24	0.478	0.075	0.119
.	19.01.15-17.39.58-1-8778	149	21	21	5	0	4	506	17	17	0	0	NA	NA	NA	51	58	526	175	170	270	152	84	42	0	8	0.08	0	0.047
.	19.01.15-17.40.07-1-8792	260	45	45	17	0	11	527	41	41	0	0	NA	NA	NA	81	82	532	180	183	271	159	97	107	23	15	0.201	0.128	0.082
.	19.01.15-17.40.32-1-8814	462	95	95	27	0	17	563	84	84	0	0	NA	NA	NA	117	117	567	182	181	304	162	97	283	19	27	0.499	0.104	0.149
.	19.01.15-17.40.35-1-8815	326	48	48	15	0	12	544	43	43	0	0	NA	NA	NA	96	89	539	181	182	284	163	97	165	0	8	0.306	0	0.044
.	19.01.15-17.40.36-1-8816	303	80	80	18	0	14	531	72	72	0	0	NA	NA	NA	80	82	535	179	181	276	159	96	219	21	30	0.409	0.117	0.166
.	19.01.15-17.40.54-1-8824	158	12	12	4	0	1	509	10	10	0	0	NA	NA	NA	50	55	523	176	169	267	159	83	33	3	6	0.063	0.017	0.036
.	19.01.15-17.40.57-1-8826	261	60	60	13	0	12	523	52	52	0	0	NA	NA	NA	80	67	528	177	175	272	160	91	119	16	16	0.225	0.09	0.091
.	19.01.15-17.41.13-1-8839	90	8	8	2	0	2	492	6	6	0	0	NA	NA	NA	21	33	508	169	169	253	152	87	10	3	7	0.02	0.018	0.041
.	19.01.15-17.41.17-1-8844	36	1	1	1	0	1	0	0	0	0	0	NA	NA	NA	14	14	494	166	167	0	0	0	0	0	1	0	0	0.006
.	19.01.15-17.41.20-1-8845	411	32	32	9	0	8	553	28	28	0	0	NA	NA	NA	111	110	548	187	188	284	167	102	87	0	11	0.159	0	0.059
.	19.01.15-17.41.20-1-8846	155	11	11	2	0	1	491	9	9	0	0	NA	NA	NA	43	37	514	170	166	258	152	81	24	5	15	0.047	0.029	0.09
.	19.01.15-17.41.38-1-8862	91	3	3	0	0	0	496	2	2	0	0	NA	NA	NA	28	41	512	172	170	254	154	88	4	7	0	0.008	0.041	0
.	19.01.15-17.41.45-1-8863	525	112	112	31	0	27	586	97	97	0	0	NA	NA	NA	135	141	576	187	191	312	168	106	291	36	45	0.505	0.193	0.236
.	19.01.15-17.41.50-1-8865	288	30	30	4	0	4	529	26	26	0	0	NA	NA	NA	89	78	538	172	181	279	155	95	105	5	11	0.195	0.029	0.061
.	19.01.15-17.41.57-1-8872	292	26	26	7	0	6	534	25	25	0	0	NA	NA	NA	82	78	540	176	175	283	159	92	83	6	12	0.154	0.034	0.069
.	19.01.15-17.42.14-1-8886	118	6	6	0	0	0	486	4	4	0	0	NA	NA	NA	35	35	505	170	173	249	150	87	15	4	1	0.03	0.024	0.006
.	19.01.15-17.42.16-1-8890	119	5	5	0	0	0	494	3	3	0	0	NA	NA	NA	33	35	507	172	169	255	155	84	8	0	10	0.016	0	0.059
.	19.01.15-17.42.29-1-8907	89	5	5	1	0	1	493	4	4	0	0	NA	NA	NA	34	43	509	179	168	252	156	85	9	0	5	0.018	0	0.03
.	19.01.15-17.42.31-1-8908	207	32	32	11	0	6	517	30	30	0	0	NA	NA	NA	64	67	530	177	173	269	158	90	64	19	7	0.121	0.107	0.04
.	19.01.15-17.42.31-1-8909	178	8	8	1	0	1	495	6	6	0	0	NA	NA	NA	53	44	515	168	174	258	147	90	12	0	2	0.023	0	0.011
.	19.01.15-17.42.40-1-8910	232	12	12	3	0	2	534	10	10	0	0	NA	NA	NA	80	88	545	176	180	286	156	92	35	6	3	0.064	0.034	0.017
.	19.01.15-17.42.46-1-8912	94	7	7	4	0	4	485	4	4	0	0	NA	NA	NA	25	31	508	168	168	252	148	85	15	5	0	0.03	0.03	0
.	19.01.15-17.42.46-1-8913	423	37	37	10	0	9	578	32	32	0	0	NA	NA	NA	128	129	562	192	188	302	172	104	81	17	25	0.144	0.089	0.133
.	19.01.15-17.42.47-1-8917	182	18	18	3	0	2	509	17	17	0	0	NA	NA	NA	48	54	529	172	166	276	153	80	33	6	13	0.062	0.035	0.078
.	19.01.15-17.42.49-1-8918	37	1	1	0	0	0	0	0	0	0	0	NA	NA	NA	12	10	494	165	164	0	0	0	0	2	0	0	0.012	0
.	19.01.15-17.42.51-1-8919	213	10	10	2	0	1	518	9	9	0	0	NA	NA	NA	70	74	541	171	175	276	151	91	21	3	10	0.039	0.018	0.057
.	19.01.15-17.42.53-1-8923	322	52	52	14	0	10	539	47	47	0	0	NA	NA	NA	111	88	541	177	183	284	157	98	136	5	27	0.251	0.028	0.148
.	19.01.15-17.43.03-1-8931	358	38	38	8	0	7	546	33	33	0	0	NA	NA	NA	99	100	551	186	176	285	170	91	101	1	16	0.183	0.005	0.091
.	19.01.15-17.43.13-1-8938	58	2	2	1	0	0	475	1	1	0	0	NA	NA	NA	23	25	503	170	165	247	150	78	3	4	0	0.006	0.024	0
.	19.01.15-17.43.13-1-8939	298	111	111	35	0	26	533	101	101	0	0	NA	NA	NA	90	91	551	178	175	285	160	88	268	16	61	0.486	0.09	0.349
.	19.01.15-17.43.16-1-8942	118	6	6	3	0	3	489	3	3	0	0	NA	NA	NA	30	41	516	168	170	260	146	83	15	0	0	0.029	0	0
.	19.01.15-17.43.24-1-8945	33	1	1	0	0	0	0	0	0	0	0	NA	NA	NA	7	7	493	164	163	0	0	0	1	0	0	0.002	0	0
.	19.01.15-17.43.27-1-8962	219	42	42	9	0	7	508	35	35	0	0	NA	NA	NA	60	57	520	176	174	261	159	88	135	2	11	0.26	0.011	0.063
.	19.01.15-17.43.27-1-8963	192	7	7	2	0	2	517	4	4	0	0	NA	NA	NA	68	64	529	175	173	271	157	89	16	0	6	0.03	0	0.035
.	19.01.15-17.43.33-1-8964	294	75	75	15	0	10	549	71	71	0	0	NA	NA	NA	74	100	550	181	182	292	159	98	210	18	21	0.382	0.099	0.115
.	19.01.15-17.43.46-1-8965	445	90	90	17	0	13	567	76	76	0	0	NA	NA	NA	132	114	558	184	185	303	163	101	234	28	31	0.419	0.152	0.168
.	19.01.15-17.43.48-1-8967	408	94	94	23	0	17	574	89	89	0	0	NA	NA	NA	114	122	566	189	180	305	173	96	261	21	25	0.461	0.111	0.139
.	19.01.15-17.43.54-1-8971	31	1	1	0	0	0	0	0	0	0	0	NA	NA	NA	6	9	492	164	166	0	0	0	0	0	1	0	0	0.006
.	19.01.15-17.43.57-1-8975	119	8	8	1	0	1	484	6	6	0	0	NA	NA	NA	38	29	510	168	164	251	149	84	30	3	0	0.059	0.018	0
.	19.01.15-17.43.58-1-8977	436	127	127	38	0	27	564	115	115	0	0	NA	NA	NA	117	124	572	182	183	308	161	95	296	26	42	0.517	0.143	0.23
.	19.01.15-17.44.05-1-8985	123	9	9	3	0	3	496	8	8	0	0	NA	NA	NA	38	45	517	173	168	260	152	84	29	0	11	0.056	0	0.065
.	19.01.15-17.44.15-1-8992	183	21	21	4	0	3	500	17	17	0	0	NA	NA	NA	40	46	521	171	167	266	151	83	38	5	11	0.073	0.029	0.066
.	19.01.15-17.44.26-1-9011	35	1	1	0	0	0	0	0	0	0	0	NA	NA	NA	9	14	494	167	166	0	0	0	0	0	0	0	0	0
.	19.01.15-17.44.27-1-9012	225	32	32	7	0	6	516	29	29	0	0	NA	NA	NA	63	67	529	177	174	272	157	87	81	2	8	0.153	0.011	0.046
.	19.01.15-17.44.29-1-9013	439	85	85	20	0	12	557	83	83	0	0	NA	NA	NA	136	112	556	184	185	291	166	100	221	26	21	0.397	0.141	0.114
.	19.01.15-17.44.45-1-9015	386	42	42	12	0	8	558	38	38	0	0	NA	NA	NA	115	116	556	187	186	293	164	101	142	22	18	0.255	0.118	0.097
.	19.01.15-17.45.14-1-9036	238	25	25	5	0	3	522	22	22	0	0	NA	NA	NA	68	73	529	178	179	272	157	93	45	25	8	0.085	0.14	0.045
.	19.01.15-17.45.21-1-9040	374	55	55	15	0	11	544	51	51	0	0	NA	NA	NA	96	89	545	179	178	291	162	91	171	29	17	0.314	0.162	0.096
.	19.01.15-17.45.23-1-9041	462	66	66	10	0	8	605	60	60	0	0	NA	NA	NA	109	153	566	202	198	309	182	114	213	16	16	0.376	0.079	0.081
.	19.01.15-17.45.50-1-9058	174	12	12	6	0	3	513	9	9	0	0	NA	NA	NA	48	57	522	174	174	267	154	92	35	3	2	0.067	0.017	0.011
.	19.01.15-17.45.56-1-9063	325	66	66	26	0	21	548	60	60	0	0	NA	NA	NA	105	96	547	186	176	291	166	91	203	8	21	0.371	0.043	0.119
.	19.01.15-17.46.05-1-9075	420	96	96	24	0	19	568	90	90	0	0	NA	NA	NA	120	120	564	181	188	307	159	102	257	14	22	0.456	0.077	0.117
.	19.01.15-17.46.36-1-9109	59	2	2	0	0	0	477	1	1	0	0	NA	NA	NA	19	23	502	168	166	248	148	81	7	0	0	0.014	0	0
.	19.01.15-17.46.40-1-9110	463	55	55	14	0	13	563	50	50	0	0	NA	NA	NA	121	115	552	190	186	292	170	101	153	15	42	0.277	0.079	0.226
.	19.01.15-17.46.54-1-9119	449	154	154	49	0	40	561	144	144	0	0	NA	NA	NA	119	111	543	188	193	288	165	108	347	40	48	0.639	0.213	0.249
.	19.01.15-17.46.58-1-9121	389	69	69	19	0	15	574	64	64	0	0	NA	NA	NA	96	123	567	185	184	307	167	100	205	10	32	0.362	0.054	0.174
.	19.01.15-17.47.04-1-9128	33	1	1	0	0	0	0	0	0	0	0	NA	NA	NA	8	11	490	168	166	0	0	0	8	0	0	0.016	0	0
.	19.01.15-17.47.05-1-9130	146	14	14	4	0	3	493	12	12	0	0	NA	NA	NA	35	37	514	169	167	259	150	84	42	0	5	0.082	0	0.03
.	19.01.15-17.47.08-1-9133	355	50	50	13	0	10	539	43	43	0	0	NA	NA	NA	107	85	533	186	179	276	164	99	122	16	20	0.229	0.086	0.112
.	19.01.15-17.47.35-1-9156	64	5	5	0	0	0	482	4	4	0	0	NA	NA	NA	25	29	505	168	169	250	147	85	3	8	1	0.006	0.048	0.006
.	19.01.15-17.47.46-1-9157	152	21	21	9	0	7	493	18	18	0	0	NA	NA	NA	42	42	511	170	174	256	148	89	68	0	19	0.133	0	0.109
.	19.01.15-17.47.53-1-9158	325	54	54	13	0	10	548	50	50	0	0	NA	NA	NA	95	97	551	183	176	290	164	94	155	9	23	0.281	0.049	0.131
.	19.01.15-17.47.54-1-9162	113	8	8	4	0	4	488	7	7	0	0	NA	NA	NA	41	37	512	169	169	256	148	84	29	0	3	0.057	0	0.018
.	19.01.15-17.48.27-1-9203	411	112	112	33	0	21	569	109	109	0	0	NA	NA	NA	139	121	566	189	179	305	168	96	279	43	38	0.493	0.228	0.212
.	19.01.15-17.48.28-1-9204	210	14	14	6	0	5	531	12	12	0	0	NA	NA	NA	75	80	539	178	176	281	160	90	26	2	10	0.048	0.011	0.057
.	19.01.15-17.48.31-1-9205	34	1	1	0	0	0	0	0	0	0	0	NA	NA	NA	10	8	492	165	164	0	0	0	0	0	0	0	0	0
.	19.01.15-17.48.33-1-9206	34	1	1	0	0	0	0	0	0	0	0	NA	NA	NA	12	10	492	167	164	0	0	0	0	1	0	0	0.006	0
.	19.01.15-17.48.36-1-9207	60	4	4	2	0	2	478	3	3	0	0	NA	NA	NA	22	19	499	166	167	248	148	82	4	0	5	0.008	0	0.03
.	19.01.15-17.48.36-1-9208	123	7	7	1	0	1	480	6	6	0	0	NA	NA	NA	36	29	505	167	170	248	144	88	20	0	3	0.04	0	0.018
.	19.01.15-17.48.44-1-9209	322	71	71	25	0	18	540	64	64	0	0	NA	NA	NA	94	83	534	185	177	282	166	92	225	8	31	0.421	0.043	0.175
.	19.01.15-17.48.49-1-9210	147	26	26	8	0	6	495	22	22	0	0	NA	NA	NA	40	52	526	173	166	261	154	80	43	18	5	0.082	0.104	0.03
.	19.01.15-17.49.01-1-9222	33	1	1	0	0	0	0	0	0	0	0	NA	NA	NA	12	8	493	165	163	0	0	0	3	0	0	0.006	0	0
.	19.01.15-17.49.03-1-9225	573	110	110	29	0	21	604	99	99	0	0	NA	NA	NA	162	152	577	195	193	318	177	109	280	18	42	0.485	0.092	0.218
.	19.01.15-17.49.03-1-9227	480	41	41	19	0	15	581	39	39	0	0	NA	NA	NA	160	131	564	193	187	304	175	102	140	0	9	0.248	0	0.048
.	19.01.15-17.49.08-1-9233	213	12	12	3	0	3	509	10	10	0	0	NA	NA	NA	60	58	516	172	183	259	154	96	25	7	17	0.048	0.041	0.093
.	19.01.15-17.49.30-1-9255	286	19	19	6	0	5	545	15	15	0	0	NA	NA	NA	93	92	540	181	184	282	163	100	69	5	3	0.128	0.028	0.016
.	19.01.15-17.49.31-1-9256	92	5	5	1	0	1	484	3	3	0	0	NA	NA	NA	28	24	501	169	167	248	151	85	8	4	0	0.016	0.024	0
.	19.01.15-17.49.33-1-9257	268	90	90	23	0	20	532	80	80	0	0	NA	NA	NA	81	73	526	183	177	271	167	94	215	22	35	0.409	0.12	0.198
.	19.01.15-17.49.46-1-9259	35	1	1	0	0	0	0	0	0	0	0	NA	NA	NA	12	7	494	164	162	0	0	0	0	2	0	0	0.012	0
.	19.01.15-17.49.50-1-9260	458	124	124	24	0	19	579	118	118	0	0	NA	NA	NA	97	125	563	189	186	305	170	104	266	40	47	0.472	0.212	0.253
.	19.01.15-17.49.57-1-9264	35	1	1	0	0	0	0	0	0	0	0	NA	NA	NA	10	4	490	164	163	0	0	0	2	0	0	0.004	0	0
.	19.01.15-17.49.59-1-9267	37	1	1	0	0	0	0	0	0	0	0	NA	NA	NA	12	10	495	165	163	0	0	0	1	0	0	0.002	0	0
.	19.01.15-17.50.00-1-9272	157	17	17	3	0	2	511	14	14	0	0	NA	NA	NA	44	56	525	173	171	270	154	87	42	10	0	0.08	0.058	0
.	19.01.15-17.50.03-1-9280	34	1	1	0	0	0	0	0	0	0	0	NA	NA	NA	9	7	491	165	164	0	0	0	0	0	1	0	0	0.006
.	19.01.15-17.50.06-1-9284	435	92	92	32	0	22	553	85	85	0	0	NA	NA	NA	118	105	547	186	185	289	163	101	277	21	28	0.506	0.113	0.151
.	19.01.15-17.50.06-1-9285	33	1	1	0	0	0	0	0	0	0	0	NA	NA	NA	11	13	496	166	164	0	0	0	0	0	0	0	0	0
.	19.01.15-17.50.09-1-9289	65	2	2	1	0	1	198	1	1	0	0	NA	NA	NA	10	14	497	167	163	106	57	35	4	0	0	0.008	0	0
.	19.01.15-17.50.18-1-9294	355	111	111	27	0	22	551	100	100	0	0	NA	NA	NA	103	108	554	183	184	296	158	97	287	32	36	0.518	0.175	0.196
.	19.01.15-17.50.18-1-9295	405	131	131	36	0	26	546	123	123	0	0	NA	NA	NA	97	101	550	185	179	287	164	95	285	24	51	0.518	0.13	0.285
.	19.01.15-17.50.26-1-9311	332	90	90	20	0	16	539	78	78	0	0	NA	NA	NA	89	80	534	182	177	279	166	94	183	15	33	0.343	0.082	0.186
.	19.01.15-17.50.56-1-9321	319	90	90	18	0	13	532	86	86	0	0	NA	NA	NA	84	83	534	179	183	275	159	98	240	11	35	0.449	0.061	0.191
.	19.01.15-17.51.24-1-9338	119	10	10	2	0	1	489	8	8	0	0	NA	NA	NA	42	40	513	167	173	259	143	87	21	0	11	0.041	0	0.064
.	19.01.15-17.51.26-1-9354	328	70	70	15	0	11	552	64	64	0	0	NA	NA	NA	96	111	559	178	187	297	155	100	170	7	22	0.304	0.039	0.118
.	19.01.15-17.52.14-1-9376	99	5	5	1	0	1	484	4	4	0	0	NA	NA	NA	43	31	506	169	169	250	150	84	8	0	8	0.016	0	0.047
.	19.01.15-17.52.40-1-9395	289	44	44	10	0	8	534	42	42	0	0	NA	NA	NA	83	82	541	180	174	286	159	89	90	17	7	0.166	0.094	0.04
.	19.01.15-17.52.49-1-9396	268	32	32	11	0	7	539	28	28	0	0	NA	NA	NA	70	89	543	180	179	283	162	94	88	10	14	0.162	0.056	0.078
.	19.01.15-17.52.50-1-9397	125	4	4	1	0	1	488	3	3	0	0	NA	NA	NA	33	36	507	171	171	254	149	85	6	0	3	0.012	0	0.018
.	19.01.15-17.52.51-1-9398	403	74	74	21	0	14	563	71	71	0	0	NA	NA	NA	96	122	572	183	180	309	162	92	209	11	39	0.365	0.06	0.217
.	19.01.15-17.53.07-1-9417	331	37	37	5	0	4	544	32	32	0	0	NA	NA	NA	92	84	541	180	176	287	163	94	87	8	12	0.161	0.044	0.068
.	19.01.15-17.53.09-1-9420	234	21	21	3	0	2	516	17	17	0	0	NA	NA	NA	57	63	533	172	171	278	152	86	55	10	4	0.103	0.058	0.023
.	19.01.15-17.53.28-1-9441	146	9	9	0	0	0	498	8	8	0	0	NA	NA	NA	49	48	519	172	170	260	152	86	26	1	0	0.05	0.006	0
.	19.01.15-17.53.35-1-9442	608	126	126	28	0	19	593	113	113	0	0	NA	NA	NA	175	154	593	185	189	326	164	103	301	44	35	0.508	0.238	0.185
.	19.01.15-17.53.46-1-9443	177	42	42	13	0	11	507	39	39	0	0	NA	NA	NA	64	55	523	169	176	266	150	91	103	34	10	0.197	0.201	0.057
.	19.01.15-17.53.50-1-9444	61	3	3	1	0	1	475	2	2	0	0	NA	NA	NA	19	26	509	167	163	252	146	77	1	4	9	0.002	0.024	0.055
.	19.01.15-17.53.50-1-9445	205	44	44	11	0	9	514	39	39	0	0	NA	NA	NA	51	68	532	179	170	270	160	84	92	15	21	0.173	0.084	0.124
.	19.01.15-17.53.59-1-9450	384	123	123	26	0	19	530	118	118	0	0	NA	NA	NA	113	83	543	180	173	284	157	89	296	17	40	0.545	0.094	0.231
.	19.01.15-17.53.59-1-9453	349	105	105	27	0	23	559	99	99	0	0	NA	NA	NA	83	110	549	185	189	289	169	101	241	31	55	0.439	0.168	0.291
.	19.01.15-17.54.05-1-9462	360	36	36	13	0	10	524	30	30	0	0	NA	NA	NA	116	74	527	180	180	268	159	97	106	5	10	0.201	0.028	0.056
.	19.01.15-17.54.14-1-9468	161	15	15	1	0	0	496	13	13	0	0	NA	NA	NA	45	45	514	170	174	258	151	87	39	1	3	0.076	0.006	0.017
.	19.01.15-17.54.41-1-9489	96	4	4	0	0	0	486	3	3	0	0	NA	NA	NA	24	27	506	169	165	252	151	83	13	0	0	0.026	0	0
.	19.01.15-17.54.41-1-9490	88	4	4	0	0	0	484	3	3	0	0	NA	NA	NA	27	28	507	167	167	253	148	83	11	0	1	0.022	0	0.006
.	19.01.15-17.54.46-1-9491	175	12	12	3	0	3	505	10	10	0	0	NA	NA	NA	50	54	515	180	172	257	161	87	40	3	2	0.078	0.017	0.012
.	19.01.15-17.54.47-1-9492	32	1	1	0	0	0	0	0	0	0	0	NA	NA	NA	13	9	494	165	163	0	0	0	0	0	0	0	0	0
.	19.01.15-17.54.49-1-9493	292	23	23	4	0	4	536	21	21	0	0	NA	NA	NA	83	90	550	176	177	288	156	92	64	8	11	0.116	0.045	0.062
.	19.01.15-17.54.56-1-9501	63	2	2	1	0	1	474	1	1	0	0	NA	NA	NA	23	19	500	169	163	244	149	81	11	0	0	0.022	0	0
.	19.01.15-17.54.57-1-9502	429	133	133	30	0	26	571	123	123	0	0	NA	NA	NA	127	126	569	187	183	310	167	94	291	38	67	0.511	0.203	0.366
.	19.01.15-17.55.05-1-9511	120	13	13	3	0	3	486	10	10	0	0	NA	NA	NA	34	37	514	168	168	255	150	81	24	6	3	0.047	0.036	0.018
.	19.01.15-17.55.20-1-9520	33	1	1	0	0	0	0	0	0	0	0	NA	NA	NA	11	10	496	165	162	0	0	0	6	0	0	0.012	0	0
.	19.01.15-17.55.25-1-9536	205	16	16	4	0	3	506	13	13	0	0	NA	NA	NA	57	58	517	175	179	256	157	93	44	8	12	0.085	0.046	0.067
.	19.01.15-17.55.28-1-9537	65	2	2	0	0	0	482	1	1	0	0	NA	NA	NA	24	31	510	167	167	252	147	83	5	0	0	0.01	0	0
.	19.01.15-17.55.42-1-9539	117	9	9	3	0	2	493	7	7	0	0	NA	NA	NA	33	40	508	173	172	253	154	86	23	1	8	0.045	0.006	0.047
.	19.01.15-17.55.43-1-9540	119	13	13	4	0	4	504	12	12	0	0	NA	NA	NA	39	53	518	174	174	259	156	89	36	9	2	0.069	0.052	0.011
.	19.01.15-17.55.48-1-9541	85	6	6	1	0	1	483	3	3	0	0	NA	NA	NA	26	35	506	173	169	250	153	80	8	0	5	0.016	0	0.03
.	19.01.15-17.55.55-1-9545	93	5	5	3	0	3	489	4	4	0	0	NA	NA	NA	37	35	511	169	168	253	149	87	12	0	4	0.023	0	0.024
.	19.01.15-17.56.02-1-9553	156	20	20	4	0	4	501	18	18	0	0	NA	NA	NA	42	48	522	173	166	266	154	81	35	5	18	0.067	0.029	0.108
.	19.01.15-17.56.03-1-9558	459	30	30	10	0	8	575	28	28	0	0	NA	NA	NA	122	130	564	190	189	305	169	101	85	6	19	0.151	0.032	0.101
.	19.01.15-17.56.06-1-9561	32	1	1	0	0	0	0	0	0	0	0	NA	NA	NA	7	9	494	164	164	0	0	0	1	0	0	0.002	0	0
.	19.01.15-17.56.08-1-9565	187	14	14	2	0	1	509	13	13	0	0	NA	NA	NA	68	64	521	177	179	264	154	91	26	0	8	0.05	0	0.045
.	19.01.15-17.56.12-1-9567	184	22	22	2	0	1	508	19	19	0	0	NA	NA	NA	45	56	522	175	172	266	155	87	18	15	8	0.034	0.086	0.047
.	19.01.15-17.56.17-1-9572	121	9	9	2	0	2	488	6	6	0	0	NA	NA	NA	35	38	513	169	169	255	150	83	21	0	1	0.041	0	0.006
.	19.01.15-17.56.19-1-9573	87	3	3	0	0	0	486	2	2	0	0	NA	NA	NA	18	31	500	172	172	247	152	87	2	0	1	0.004	0	0.006
.	19.01.15-17.56.23-1-9584	232	17	17	4	0	4	521	15	15	0	0	NA	NA	NA	60	63	524	176	176	271	159	91	27	4	16	0.052	0.023	0.091
.	19.01.15-17.56.31-1-9600	152	31	31	11	0	8	499	29	29	0	0	NA	NA	NA	57	55	517	175	176	256	153	90	115	8	2	0.222	0.046	0.011
.	19.01.15-17.56.32-1-9601	314	108	108	36	0	32	535	102	102	0	0	NA	NA	NA	89	88	540	178	183	282	157	96	281	19	28	0.52	0.107	0.153
.	19.01.15-17.56.37-1-9602	60	2	2	0	0	0	480	1	1	0	0	NA	NA	NA	18	25	506	167	165	252	147	81	8	1	0	0.016	0.006	0
.	19.01.15-17.56.37-1-9603	387	78	78	12	0	7	572	74	74	0	0	NA	NA	NA	119	120	555	182	196	299	164	109	247	14	11	0.445	0.077	0.056
.	19.01.15-17.56.41-1-9604	267	103	103	29	0	24	529	93	93	0	0	NA	NA	NA	92	81	539	180	175	281	158	90	219	39	20	0.406	0.217	0.114
.	19.01.15-17.56.49-1-9606	210	30	30	7	0	7	518	27	27	0	0	NA	NA	NA	59	70	528	183	172	271	162	85	75	1	11	0.142	0.005	0.064
.	19.01.15-17.56.51-1-9607	34	1	1	0	0	0	0	0	0	0	0	NA	NA	NA	11	6	491	164	164	0	0	0	0	0	0	0	0	0
.	19.01.15-17.56.54-1-9611	171	47	47	16	0	9	507	43	43	0	0	NA	NA	NA	51	53	524	171	171	271	149	87	119	2	21	0.227	0.012	0.123
.	19.01.15-17.56.55-1-9616	177	7	7	2	0	0	495	6	6	0	0	NA	NA	NA	74	43	519	169	168	260	150	85	17	0	5	0.033	0	0.03
.	19.01.15-17.57.15-1-9632	266	42	42	4	0	3	533	41	41	0	0	NA	NA	NA	61	75	525	190	173	270	169	94	118	11	3	0.225	0.058	0.017
.	19.01.15-17.57.19-1-9635	155	6	6	4	0	4	508	4	4	0	0	NA	NA	NA	57	60	524	178	171	265	158	85	10	4	9	0.019	0.022	0.053
.	19.01.15-17.57.31-1-9651	119	11	11	0	0	0	486	9	9	0	0	NA	NA	NA	25	34	511	168	168	254	149	83	14	1	5	0.027	0.006	0.03
.	19.01.15-17.57.33-1-9652	151	7	7	2	0	2	507	6	6	0	0	NA	NA	NA	45	57	521	174	175	262	157	88	13	4	1	0.025	0.023	0.006
.	19.01.15-17.57.37-1-9653	364	109	109	22	0	18	531	100	100	0	0	NA	NA	NA	102	84	534	184	179	277	161	93	280	36	22	0.524	0.196	0.123
.	19.01.15-17.57.51-1-9654	66	2	2	0	0	0	476	1	1	0	0	NA	NA	NA	36	29	504	173	165	247	150	79	2	0	0	0.004	0	0
.	19.01.15-17.57.56-1-9658	209	15	15	8	0	7	517	14	14	0	0	NA	NA	NA	72	72	523	181	181	264	158	95	42	4	2	0.08	0.022	0.011
.	19.01.15-17.58.05-1-9670	473	89	89	28	0	19	552	82	82	0	0	NA	NA	NA	131	103	547	184	185	290	164	98	180	12	48	0.329	0.065	0.259
.	19.01.15-17.58.09-1-9676	212	13	13	3	0	3	512	11	11	0	0	NA	NA	NA	57	63	533	171	172	272	152	88	27	10	0	0.051	0.058	0
.	19.01.15-17.58.20-1-9685	146	8	8	5	0	2	501	6	6	0	0	NA	NA	NA	39	47	517	176	167	259	160	82	31	6	0	0.06	0.034	0
.	19.01.15-17.58.22-1-9686	239	18	18	4	0	4	526	17	17	0	0	NA	NA	NA	68	79	527	185	180	270	161	95	70	6	5	0.133	0.032	0.028
.	19.01.15-17.58.26-1-9703	175	17	17	6	0	3	519	13	13	0	0	NA	NA	NA	44	65	527	178	173	272	157	90	47	13	6	0.089	0.073	0.035
.	19.01.15-17.58.34-1-9704	286	89	89	20	0	14	510	81	81	0	0	NA	NA	NA	99	63	528	173	175	270	151	89	223	21	16	0.422	0.121	0.091
.	19.01.15-17.58.37-1-9705	92	6	6	1	0	1	472	4	4	0	0	NA	NA	NA	42	17	497	166	167	244	147	81	13	0	4	0.026	0	0.024
.	19.01.15-17.58.43-1-9706	265	48	48	13	0	9	524	43	43	0	0	NA	NA	NA	93	78	539	179	173	278	157	89	162	14	13	0.301	0.078	0.075
.	19.01.15-17.58.44-1-9707	653	76	76	14	0	13	624	71	71	0	0	NA	NA	NA	174	188	612	199	190	340	181	103	172	28	31	0.281	0.141	0.163
.	19.01.15-17.58.54-1-9711	125	9	9	2	0	2	491	8	8	0	0	NA	NA	NA	42	33	508	171	167	254	154	83	7	2	14	0.014	0.012	0.084
.	19.01.15-17.58.57-1-9716	62	2	2	1	0	1	397	1	1	0	0	NA	NA	NA	20	15	497	167	164	207	124	66	8	2	0	0.016	0.012	0
.	19.01.15-17.59.02-1-9722	330	94	94	28	0	21	520	85	85	0	0	NA	NA	NA	91	76	536	177	176	275	153	92	256	12	32	0.478	0.068	0.182
.	19.01.15-17.59.09-1-9730	150	7	7	3	0	2	515	6	6	0	0	NA	NA	NA	40	56	522	175	172	269	157	89	19	0	9	0.036	0	0.052
.	19.01.15-17.59.16-1-9735	288	42	42	9	0	9	527	37	37	0	0	NA	NA	NA	84	76	536	175	178	280	153	94	117	15	16	0.218	0.086	0.09
.	19.01.15-17.59.28-1-9752	98	7	7	2	0	2	478	5	5	0	0	NA	NA	NA	33	24	503	167	167	247	148	83	16	2	9	0.032	0.012	0.054
.	19.01.15-17.59.48-1-9754	94	11	11	3	0	1	485	10	10	0	0	NA	NA	NA	27	24	499	171	167	247	153	85	29	6	18	0.058	0.035	0.108
.	19.01.15-17.59.53-1-9758	443	57	57	9	0	9	567	54	54	0	0	NA	NA	NA	132	121	575	182	177	312	161	94	152	14	18	0.264	0.077	0.102
.	19.01.15-17.59.56-1-9759	96	4	4	2	0	2	486	3	3	0	0	NA	NA	NA	23	30	508	167	168	254	148	84	8	2	1	0.016	0.012	0.006
.	19.01.15-18.00.03-1-9770	88	3	3	0	0	0	477	2	2	0	0	NA	NA	NA	37	28	507	163	171	249	144	84	1	0	6	0.002	0	0.035
.	19.01.15-18.00.14-1-9781	37	1	1	0	0	0	0	0	0	0	0	NA	NA	NA	15	9	493	165	164	0	0	0	1	0	0	0.002	0	0
.	19.01.15-18.00.17-1-9785	357	72	72	24	0	21	542	67	67	0	0	NA	NA	NA	94	96	546	189	174	286	165	91	175	29	24	0.321	0.153	0.138
.	19.01.15-18.00.17-1-9786	32	1	1	0	0	0	0	0	0	0	0	NA	NA	NA	9	7	492	165	163	0	0	0	0	0	1	0	0	0.006
.	19.01.15-18.00.17-1-9787	473	130	130	43	0	35	567	119	119	0	0	NA	NA	NA	132	121	554	184	196	296	164	107	306	23	56	0.552	0.125	0.286
.	19.01.15-18.00.21-1-9788	563	48	48	12	0	10	610	45	45	0	0	NA	NA	NA	147	154	580	199	188	326	181	103	102	26	19	0.176	0.131	0.101
.	19.01.15-18.00.27-1-9804	405	81	81	26	0	23	572	78	78	0	0	NA	NA	NA	99	126	569	186	184	307	166	99	222	17	34	0.39	0.091	0.185
.	19.01.15-18.00.29-1-9805	34	1	1	1	0	1	0	0	0	0	0	NA	NA	NA	12	8	495	163	163	0	0	0	1	0	0	0.002	0	0
.	19.01.15-18.00.32-1-9807	55	2	2	0	0	0	0	1	1	0	0	NA	NA	NA	13	13	496	165	165	0	0	0	1	0	2	0.002	0	0.012
.	19.01.15-18.00.36-1-9808	63	4	4	1	0	1	149	3	3	0	0	NA	NA	NA	15	17	495	168	167	79	44	26	0	0	4	0	0	0.024
.	19.01.15-18.00.36-1-9809	145	8	8	2	0	2	497	7	7	0	0	NA	NA	NA	38	44	515	169	173	258	150	89	28	6	0	0.054	0.036	0
.	19.01.15-18.00.48-1-9810	177	18	18	2	0	2	511	16	16	0	0	NA	NA	NA	52	60	520	179	174	263	157	91	42	6	5	0.081	0.034	0.029
.	19.01.15-18.01.03-1-9855	99	7	7	2	0	2	491	4	4	0	0	NA	NA	NA	33	34	507	171	169	255	153	83	12	8	1	0.024	0.047	0.006
.	19.01.15-18.01.27-1-9921	94	3	3	1	0	1	484	2	2	0	0	NA	NA	NA	45	29	503	170	169	251	149	84	2	7	2	0.004	0.041	0.012
.	19.01.15-18.01.30-1-9922	150	11	11	3	0	3	493	9	9	0	0	NA	NA	NA	63	46	515	172	172	257	152	84	41	0	4	0.08	0	0.023
.	19.01.15-18.01.31-1-9923	182	9	9	2	0	1	514	7	7	0	0	NA	NA	NA	53	63	532	174	170	272	156	86	15	5	1	0.028	0.029	0.006
.	19.01.15-18.01.39-1-9924	179	13	13	3	0	2	511	12	12	0	0	NA	NA	NA	40	49	514	174	174	263	156	92	34	0	1	0.066	0	0.006
.	19.01.15-18.01.41-1-9925	407	82	82	28	0	22	578	79	79	0	0	NA	NA	NA	117	132	574	185	186	309	167	102	189	29	51	0.329	0.157	0.274
.	19.01.15-18.01.47-1-9927	31	1	1	0	0	0	0	0	0	0	0	NA	NA	NA	10	11	498	164	162	0	0	0	1	0	0	0.002	0	0
.	19.01.15-18.01.50-1-9928	440	91	91	28	0	22	566	79	79	0	0	NA	NA	NA	119	113	553	183	190	295	166	105	248	31	39	0.448	0.169	0.205
.	19.01.15-18.01.51-1-9929	142	13	13	1	0	1	498	11	11	0	0	NA	NA	NA	41	45	517	173	168	260	154	84	17	4	11	0.033	0.023	0.065
.	19.01.15-18.01.52-1-9930	33	1	1	0	0	0	0	0	0	0	0	NA	NA	NA	12	10	495	165	163	0	0	0	0	0	0	0	0	0
.	19.01.15-18.01.55-1-9934	149	5	5	1	0	1	500	4	4	0	0	NA	NA	NA	49	47	520	167	173	262	149	89	19	0	3	0.037	0	0.017
.	19.01.15-18.02.29-1-9970	343	77	77	16	0	14	552	68	68	0	0	NA	NA	NA	99	92	532	183	190	281	164	107	187	13	30	0.352	0.071	0.158
.	19.01.15-18.02.33-1-9971	319	86	86	28	0	20	541	79	79	0	0	NA	NA	NA	82	88	537	182	182	280	164	97	231	28	30	0.43	0.154	0.165
.	19.01.15-18.02.39-1-9972	373	29	29	6	0	5	565	26	26	0	0	NA	NA	NA	102	113	544	184	198	291	168	106	78	1	18	0.143	0.005	0.091
.	19.01.15-18.02.42-1-9973	286	95	95	27	0	19	542	83	83	0	0	NA	NA	NA	72	93	546	177	183	286	159	97	214	25	29	0.392	0.141	0.158
.	19.01.15-18.02.45-1-9974	62	2	2	0	0	0	449	1	1	0	0	NA	NA	NA	15	15	498	164	166	232	141	76	0	0	5	0	0	0.03
.	19.01.15-18.02.56-1-9978	382	133	133	34	0	30	540	122	122	0	0	NA	NA	NA	86	83	543	177	176	287	158	95	310	25	40	0.571	0.141	0.227
.	19.01.15-18.03.30-1-10016	31	1	1	0	0	0	0	0	0	0	0	NA	NA	NA	5	12	495	166	164	0	0	0	3	0	0	0.006	0	0
.	19.01.15-18.03.31-1-10017	517	91	91	23	0	18	595	87	87	0	0	NA	NA	NA	148	156	577	186	206	308	167	120	247	18	27	0.428	0.097	0.131
.	19.01.15-18.03.33-1-10018	328	41	41	9	0	8	536	38	38	0	0	NA	NA	NA	102	90	545	184	174	284	164	88	151	24	7	0.277	0.13	0.04
.	19.01.15-18.03.55-1-10023	151	16	16	6	0	6	491	14	14	0	0	NA	NA	NA	60	45	515	174	169	256	154	81	40	4	8	0.078	0.023	0.047
.	19.01.15-18.04.04-1-10032	91	6	6	2	0	2	486	5	5	0	0	NA	NA	NA	36	32	503	175	167	250	155	81	12	1	3	0.024	0.006	0.018
.	19.01.15-18.04.11-1-10040	266	34	34	14	0	9	525	31	31	0	0	NA	NA	NA	85	75	533	180	175	274	161	90	99	4	10	0.186	0.022	0.057
.	19.01.15-18.04.20-1-10046	177	19	19	4	0	3	502	16	16	0	0	NA	NA	NA	59	49	519	171	172	265	150	87	40	6	5	0.077	0.035	0.029
.	19.01.15-18.04.24-1-10047	159	11	11	4	0	4	507	9	9	0	0	NA	NA	NA	54	57	523	172	175	264	155	88	13	7	7	0.025	0.041	0.04
.	19.01.15-18.04.26-1-10063	328	154	154	34	0	28	526	135	135	0	0	NA	NA	NA	88	77	542	176	172	282	154	90	351	30	22	0.648	0.17	0.128
.	19.01.15-18.04.34-1-10064	63	3	3	2	0	1	479	2	2	0	0	NA	NA	NA	31	29	504	172	166	248	149	82	2	4	1	0.004	0.023	0.006
.	19.01.15-18.04.40-1-10065	140	17	17	0	0	0	486	14	14	0	0	NA	NA	NA	61	40	513	173	167	253	151	82	29	5	11	0.057	0.029	0.066
.	19.01.15-18.04.47-1-10067	480	88	88	14	0	11	592	80	80	0	0	NA	NA	NA	139	144	584	181	192	323	162	107	230	17	37	0.394	0.094	0.193
.	19.01.15-18.04.48-1-10068	95	6	6	3	0	3	490	5	5	0	0	NA	NA	NA	32	37	505	175	170	250	155	85	23	5	0	0.046	0.029	0
.	19.01.15-18.04.51-1-10069	350	30	30	8	0	8	535	27	27	0	0	NA	NA	NA	88	82	538	179	178	281	160	94	86	5	17	0.16	0.028	0.096
.	19.01.15-18.05.00-1-10080	32	1	1	0	0	0	0	0	0	0	0	NA	NA	NA	12	7	490	167	163	0	0	0	4	0	0	0.008	0	0
.	19.01.15-18.05.02-1-10084	84	9	9	1	0	1	473	8	8	0	0	NA	NA	NA	23	26	504	167	168	246	145	82	9	9	0	0.018	0.054	0
.	19.01.15-18.05.04-1-10086	119	16	16	2	0	1	482	12	12	0	0	NA	NA	NA	41	30	505	169	169	249	149	84	33	11	4	0.065	0.065	0.024
.	19.01.15-18.05.06-1-10089	32	1	1	0	0	0	0	0	0	0	0	NA	NA	NA	9	8	493	163	165	0	0	0	0	0	2	0	0	0.012
.	19.01.15-18.05.09-1-10093	219	32	32	9	0	8	502	28	28	0	0	NA	NA	NA	70	51	522	173	169	264	153	85	68	7	17	0.13	0.04	0.101
.	19.01.15-18.05.14-1-10096	67	3	3	0	0	0	480	2	2	0	0	NA	NA	NA	24	24	499	169	169	246	149	85	2	0	2	0.004	0	0.012
.	19.01.15-18.05.20-1-10099	253	18	18	2	0	2	547	15	15	0	0	NA	NA	NA	65	95	538	187	183	278	169	100	30	13	3	0.056	0.07	0.016
.	19.01.15-18.05.25-1-10115	446	64	64	19	0	14	584	59	59	0	0	NA	NA	NA	138	139	566	195	191	305	173	106	185	16	50	0.327	0.082	0.262
.	19.01.15-18.05.29-1-10116	341	26	26	6	0	6	567	23	23	0	0	NA	NA	NA	104	114	561	181	185	304	160	103	61	0	13	0.109	0	0.07
.	19.01.15-18.05.32-1-10118	210	18	18	6	0	5	525	15	15	0	0	NA	NA	NA	78	69	530	177	175	274	159	92	49	11	0	0.092	0.062	0
.	19.01.15-18.05.38-1-10119	146	6	6	2	0	2	483	5	5	0	0	NA	NA	NA	38	32	505	167	173	253	145	85	12	6	0	0.024	0.036	0
.	19.01.15-18.05.54-1-10123	58	2	2	1	0	1	473	1	1	0	0	NA	NA	NA	19	15	493	168	167	244	149	80	0	13	0	0	0.077	0
.	19.01.15-18.05.54-1-10124	146	7	7	2	0	2	492	6	6	0	0	NA	NA	NA	56	43	516	169	171	255	152	85	21	0	12	0.041	0	0.07
.	19.01.15-18.05.56-1-10126	356	54	54	20	0	10	557	51	51	0	0	NA	NA	NA	116	114	554	185	188	292	163	102	172	28	15	0.31	0.151	0.08
.	19.01.15-18.06.01-1-10131	325	63	63	19	0	14	542	59	59	0	0	NA	NA	NA	67	91	550	176	178	291	158	93	204	6	20	0.371	0.034	0.112
.	19.01.15-18.06.06-1-10137	92	5	5	1	0	1	494	4	4	0	0	NA	NA	NA	26	39	508	174	170	255	153	86	6	3	3	0.012	0.017	0.018
.	19.01.15-18.06.07-1-10139	33	1	1	0	0	0	0	0	0	0	0	NA	NA	NA	11	8	489	166	166	0	0	0	1	0	0	0.002	0	0
.	19.01.15-18.06.10-1-10145	150	12	12	3	0	2	492	9	9	0	0	NA	NA	NA	46	42	514	172	169	258	149	85	27	4	6	0.053	0.023	0.036
.	19.01.15-18.06.14-1-10147	34	1	1	1	0	1	0	0	0	0	0	NA	NA	NA	9	12	495	165	165	0	0	0	0	0	0	0	0	0
.	19.01.15-18.06.17-1-10151	262	20	20	2	0	2	534	18	18	0	0	NA	NA	NA	85	80	536	182	175	281	163	90	45	10	1	0.084	0.055	0.006
.	19.01.15-18.06.22-1-10154	561	89	89	26	0	20	604	82	82	0	0	NA	NA	NA	175	166	587	196	196	319	174	111	239	13	13	0.407	0.066	0.066
.	19.01.15-18.06.37-1-10178	123	14	14	2	0	2	497	12	12	0	0	NA	NA	NA	43	39	511	171	170	259	153	85	15	10	11	0.029	0.058	0.065
.	19.01.15-18.06.43-1-10179	209	17	17	5	0	4	505	14	14	0	0	NA	NA	NA	70	60	529	176	168	266	156	83	15	12	7	0.028	0.068	0.042
.	19.01.15-18.06.49-1-10181	490	91	91	23	0	19	568	87	87	0	0	NA	NA	NA	130	116	548	194	187	289	176	103	239	22	26	0.436	0.113	0.139
.	19.01.15-18.06.53-1-10185	544	132	132	43	0	35	599	122	122	0	0	NA	NA	NA	139	153	569	197	200	309	178	112	306	61	43	0.538	0.31	0.215
.	19.01.15-18.06.57-1-10186	150	11	11	4	0	4	498	9	9	0	0	NA	NA	NA	47	50	522	172	169	259	154	85	32	3	4	0.061	0.017	0.024
.	19.01.15-18.07.00-1-10195	64	3	3	0	0	0	201	2	2	0	0	NA	NA	NA	22	23	499	168	169	104	62	35	0	0	2	0	0	0.012
.	19.01.15-18.07.10-1-10204	757	146	146	38	0	32	660	133	133	0	0	NA	NA	NA	179	218	614	206	211	349	185	126	332	34	47	0.541	0.165	0.223
.	19.01.15-18.07.12-1-10206	87	8	8	1	0	0	499	7	7	0	0	NA	NA	NA	33	43	511	172	173	258	153	88	24	4	1	0.047	0.023	0.006
.	19.01.15-18.07.13-1-10207	56	2	2	0	0	0	299	1	1	0	0	NA	NA	NA	14	18	499	165	167	154	95	50	2	0	0	0.004	0	0
.	19.01.15-18.07.23-1-10212	121	5	5	3	0	2	498	4	4	0	0	NA	NA	NA	47	43	508	178	170	253	157	88	9	3	0	0.018	0.017	0
.	19.01.15-18.07.23-1-10213	57	2	2	0	0	0	200	1	1	0	0	NA	NA	NA	26	14	497	166	164	104	65	31	4	4	0	0.008	0.024	0
.	19.01.15-18.07.26-1-10229	329	132	132	31	0	23	527	123	123	0	0	NA	NA	NA	82	77	540	179	171	278	161	88	285	41	42	0.528	0.229	0.246
.	19.01.15-18.07.31-1-10230	223	44	44	14	0	11	508	39	39	0	0	NA	NA	NA	75	60	528	170	175	267	151	90	78	9	13	0.148	0.053	0.074
.	19.01.15-18.07.32-1-10231	300	52	52	15	0	13	542	48	48	0	0	NA	NA	NA	83	96	552	179	178	291	159	92	115	13	27	0.208	0.073	0.152
.	19.01.15-18.07.39-1-10232	315	79	79	16	0	13	552	70	70	0	0	NA	NA	NA	83	104	542	187	188	283	167	102	197	17	34	0.363	0.091	0.181
.	19.01.15-18.08.13-1-10252	65	3	3	0	0	0	481	2	2	0	0	NA	NA	NA	18	29	509	167	166	252	149	80	1	0	5	0.002	0	0.03
.	19.01.15-18.08.27-1-10277	35	1	1	1	0	1	0	0	0	0	0	NA	NA	NA	6	16	500	166	163	0	0	0	0	1	0	0	0.006	0
.	19.01.15-18.08.30-1-10278	198	13	13	4	0	4	521	12	12	0	0	NA	NA	NA	45	64	527	176	174	271	157	93	36	0	9	0.068	0	0.052
.	19.01.15-18.08.30-1-10279	339	75	75	13	0	10	559	67	67	0	0	NA	NA	NA	101	116	558	191	180	294	172	93	213	11	20	0.382	0.058	0.111
.	19.01.15-18.08.36-1-10280	121	8	8	1	0	1	484	6	6	0	0	NA	NA	NA	46	27	505	168	167	252	148	84	25	3	1	0.05	0.018	0.006
.	19.01.15-18.08.48-1-10281	63	3	3	1	0	1	476	2	2	0	0	NA	NA	NA	26	17	497	166	167	243	151	82	15	0	0	0.03	0	0
.	19.01.15-18.08.54-1-10285	63	2	2	1	0	0	484	1	1	0	0	NA	NA	NA	27	33	508	166	172	250	147	87	3	1	0	0.006	0.006	0
.	19.01.15-18.08.54-1-10286	385	47	47	10	0	9	561	44	44	0	0	NA	NA	NA	104	116	556	186	187	299	163	99	143	20	27	0.257	0.108	0.144
.	19.01.15-18.09.03-1-10297	61	2	2	1	0	1	48	1	1	0	0	NA	NA	NA	18	16	493	165	171	25	12	11	6	0	1	0.012	0	0.006
.	19.01.15-18.09.07-1-10302	117	14	14	2	0	2	490	13	13	0	0	NA	NA	NA	50	47	512	175	173	256	149	85	22	1	12	0.043	0.006	0.069
.	19.01.15-18.09.10-1-10305	36	1	1	0	0	0	0	0	0	0	0	NA	NA	NA	7	11	492	167	165	0	0	0	4	0	0	0.008	0	0
.	19.01.15-18.09.13-1-10307	181	17	17	4	0	3	498	16	16	0	0	NA	NA	NA	44	47	518	170	172	260	149	89	36	3	7	0.069	0.018	0.041
.	19.01.15-18.09.21-1-10312	118	5	5	0	0	0	490	4	4	0	0	NA	NA	NA	47	40	513	172	168	255	151	84	13	0	4	0.025	0	0.024
.	19.01.15-18.09.24-1-10328	354	53	53	14	0	14	562	48	48	0	0	NA	NA	NA	88	116	554	187	188	295	164	103	110	14	29	0.199	0.075	0.154
.	19.01.15-18.09.32-1-10329	72	4	4	2	0	2	479	2	2	0	0	NA	NA	NA	23	27	503	168	169	251	147	81	2	3	3	0.004	0.018	0.018
.	19.01.15-18.09.38-1-10330	91	4	4	3	0	2	488	3	3	0	0	NA	NA	NA	23	29	506	169	167	253	152	83	12	0	1	0.024	0	0.006
.	19.01.15-18.09.41-1-10332	94	3	3	1	0	0	476	1	1	0	0	NA	NA	NA	25	22	507	163	165	247	147	82	8	0	0	0.016	0	0
.	19.01.15-18.09.48-1-10333	33	1	1	0	0	0	0	0	0	0	0	NA	NA	NA	7	11	499	163	162	0	0	0	0	0	0	0	0	0
.	19.01.15-18.09.50-1-10334	356	74	74	23	0	19	550	67	67	0	0	NA	NA	NA	95	109	555	186	181	289	164	97	207	25	33	0.373	0.134	0.182
.	19.01.15-18.09.53-1-10338	37	1	1	0	0	0	0	0	0	0	0	NA	NA	NA	7	9	494	165	163	0	0	0	0	0	1	0	0	0.006
.	19.01.15-18.09.53-1-10339	180	12	12	4	0	3	514	11	11	0	0	NA	NA	NA	52	63	526	176	174	268	156	90	27	4	4	0.051	0.023	0.023
.	19.01.15-18.09.53-1-10340	270	85	85	20	0	16	521	78	78	0	0	NA	NA	NA	60	63	528	175	173	272	156	93	210	12	25	0.398	0.069	0.145
.	19.01.15-18.09.56-1-10341	484	30	30	8	0	7	581	28	28	0	0	NA	NA	NA	132	132	576	185	184	315	165	101	86	5	11	0.149	0.027	0.06
.	19.01.15-18.10.00-1-10345	64	2	2	0	0	0	484	1	1	0	0	NA	NA	NA	18	29	507	169	166	250	151	83	3	0	3	0.006	0	0.018
.	19.01.15-18.10.10-1-10359	95	6	6	2	0	2	487	5	5	0	0	NA	NA	NA	33	35	509	170	169	254	147	86	10	11	0	0.02	0.065	0
.	19.01.15-18.10.13-1-10363	481	85	85	13	0	11	570	75	75	0	0	NA	NA	NA	119	125	557	192	189	296	172	102	218	25	45	0.391	0.13	0.238
.	19.01.15-18.10.16-1-10367	408	101	101	24	0	16	552	93	93	0	0	NA	NA	NA	110	114	564	182	181	297	160	95	257	18	39	0.456	0.099	0.215
.	19.01.15-18.10.18-1-10369	286	23	23	6	0	5	526	21	21	0	0	NA	NA	NA	63	77	534	178	178	274	158	94	79	1	0	0.148	0.006	0
.	19.01.15-18.10.27-1-10385	179	11	11	2	0	1	505	8	8	0	0	NA	NA	NA	62	53	525	171	170	268	152	85	38	3	16	0.072	0.018	0.094
.	19.01.15-18.10.37-1-10387	31	1	1	0	0	0	0	0	0	0	0	NA	NA	NA	7	8	492	164	165	0	0	0	2	0	0	0.004	0	0
.	19.01.15-18.10.39-1-10388	33	1	1	1	0	1	0	0	0	0	0	NA	NA	NA	9	3	490	163	163	0	0	0	0	0	0	0	0	0
.	19.01.15-18.10.41-1-10389	267	60	60	16	0	13	526	56	56	0	0	NA	NA	NA	47	67	525	179	176	272	160	94	166	14	21	0.316	0.078	0.119
.	19.01.15-18.10.41-1-10390	123	18	18	2	0	2	489	17	17	0	0	NA	NA	NA	44	36	510	169	170	255	150	84	31	5	1	0.061	0.03	0.006
.	19.01.15-18.10.56-1-10395	35	1	1	0	0	0	0	0	0	0	0	NA	NA	NA	13	9	493	166	163	0	0	0	0	0	1	0	0	0.006
.	19.01.15-18.10.58-1-10398	408	61	61	24	0	17	574	56	56	0	0	NA	NA	NA	107	127	559	187	194	299	168	107	203	1	19	0.363	0.005	0.098
.	19.01.15-18.11.00-1-10400	126	9	9	4	0	3	496	6	6	0	0	NA	NA	NA	28	44	511	173	173	257	151	88	17	7	7	0.033	0.04	0.04
.	19.01.15-18.11.09-1-10414	292	103	103	25	0	18	545	98	98	0	0	NA	NA	NA	76	98	540	183	188	278	164	103	241	31	24	0.446	0.169	0.128
.	19.01.15-18.11.20-1-10419	289	69	69	26	0	20	543	65	65	0	0	NA	NA	NA	90	98	543	186	182	280	166	97	205	17	26	0.378	0.091	0.143
.	19.01.15-18.11.27-1-10435	339	37	37	11	0	7	539	35	35	0	0	NA	NA	NA	107	88	538	182	181	280	162	97	127	8	19	0.236	0.044	0.105
.	19.01.15-18.11.43-1-10436	119	11	11	3	0	3	485	9	9	0	0	NA	NA	NA	39	37	504	175	171	244	155	86	25	8	4	0.05	0.046	0.023
.	19.01.15-18.12.05-1-10449	120	11	11	6	0	4	497	10	10	0	0	NA	NA	NA	42	40	515	167	171	261	148	88	40	8	0	0.078	0.048	0
.	19.01.15-18.12.06-1-10451	243	21	21	3	0	2	515	19	19	0	0	NA	NA	NA	73	63	528	178	170	270	159	86	47	6	15	0.089	0.034	0.088
.	19.01.15-18.12.17-1-10467	145	11	11	3	0	3	489	8	8	0	0	NA	NA	NA	44	33	508	170	168	250	152	87	20	7	7	0.039	0.041	0.042
.	19.01.15-18.12.18-1-10468	261	11	11	6	0	6	526	10	10	0	0	NA	NA	NA	80	74	529	182	176	273	163	90	32	0	7	0.06	0	0.04
.	19.01.15-18.12.24-1-10484	92	3	3	1	0	1	481	1	1	0	0	NA	NA	NA	24	27	510	164	166	254	144	83	5	0	0	0.01	0	0
.	19.01.15-18.12.40-1-10485	34	1	1	0	0	0	0	0	0	0	0	NA	NA	NA	9	10	496	163	164	0	0	0	0	0	0	0	0	0
.	19.01.15-18.12.41-1-10486	331	54	54	18	0	12	537	51	51	0	0	NA	NA	NA	112	87	532	182	186	277	161	99	133	20	27	0.25	0.11	0.145
.	19.01.15-18.12.42-1-10487	124	6	6	0	0	0	492	5	5	0	0	NA	NA	NA	38	36	508	175	166	255	156	81	10	0	0	0.02	0	0
.	19.01.15-18.12.42-1-10488	330	22	22	1	0	1	536	20	20	0	0	NA	NA	NA	100	97	552	175	183	282	155	99	60	0	5	0.109	0	0.027
.	19.01.15-18.12.43-1-10489	205	20	20	7	0	5	507	19	19	0	0	NA	NA	NA	71	58	523	176	172	268	154	85	56	0	10	0.107	0	0.058
.	19.01.15-18.12.49-1-10490	36	1	1	0	0	0	0	0	0	0	0	NA	NA	NA	3	11	491	168	165	0	0	0	0	0	1	0	0	0.006
.	19.01.15-18.12.51-1-10491	464	92	92	31	0	25	574	84	84	0	0	NA	NA	NA	129	125	555	195	188	295	173	106	252	30	49	0.454	0.154	0.261
.	19.01.15-18.12.51-1-10492	261	79	79	27	0	18	527	74	74	0	0	NA	NA	NA	84	77	540	182	168	280	162	85	175	14	51	0.324	0.077	0.304
.	19.01.15-18.12.59-1-10498	225	14	14	2	0	2	509	12	12	0	0	NA	NA	NA	77	67	530	175	175	267	153	89	28	10	5	0.053	0.057	0.029
.	19.01.15-18.13.00-1-10500	122	9	9	2	0	2	482	8	8	0	0	NA	NA	NA	39	22	504	167	164	250	150	82	34	0	1	0.067	0	0.006
.	19.01.15-18.13.24-1-10519	286	34	34	9	0	9	536	29	29	0	0	NA	NA	NA	75	81	531	184	179	275	165	96	99	10	19	0.186	0.054	0.106
.	19.01.15-18.13.24-1-10535	65	2	2	0	0	0	469	1	1	0	0	NA	NA	NA	32	24	504	167	166	246	144	79	2	1	0	0.004	0.006	0
.	19.01.15-18.13.24-1-10536	186	32	32	5	0	4	518	28	28	0	0	NA	NA	NA	56	56	524	173	172	272	157	89	57	10	8	0.109	0.058	0.047
.	19.01.15-18.13.25-1-10537	155	20	20	1	0	0	497	18	18	0	0	NA	NA	NA	49	49	512	173	177	254	153	90	51	2	2	0.1	0.012	0.011
.	19.01.15-18.13.34-1-10540	408	71	71	9	0	6	561	65	65	0	0	NA	NA	NA	115	105	549	188	181	295	167	99	242	11	16	0.441	0.059	0.088
.	19.01.15-18.13.35-1-10541	36	1	1	0	0	0	0	0	0	0	0	NA	NA	NA	13	10	493	166	164	0	0	0	3	0	0	0.006	0	0
.	19.01.15-18.13.39-1-10542	90	4	4	0	0	0	484	3	3	0	0	NA	NA	NA	30	29	504	167	171	251	146	87	10	5	0	0.02	0.03	0
.	19.01.15-18.13.54-1-10546	152	8	8	0	0	0	502	6	6	0	0	NA	NA	NA	44	45	510	178	170	256	160	86	26	0	0	0.051	0	0
.	19.01.15-18.13.57-1-10547	287	62	62	13	0	11	523	57	57	0	0	NA	NA	NA	90	74	532	179	176	274	157	92	162	27	21	0.305	0.151	0.119
.	19.01.15-18.14.03-1-10554	29	1	1	0	0	0	0	0	0	0	0	NA	NA	NA	8	11	497	163	164	0	0	0	0	0	0	0	0	0
.	19.01.15-18.14.05-1-10557	313	42	42	9	0	7	546	41	41	0	0	NA	NA	NA	90	92	550	179	176	293	161	92	81	0	18	0.147	0	0.102
.	19.01.15-18.14.13-1-10562	351	99	99	20	0	17	550	97	97	0	0	NA	NA	NA	94	97	552	183	175	289	166	95	210	8	55	0.38	0.044	0.314
.	19.01.15-18.14.13-1-10563	60	2	2	0	0	0	476	1	1	0	0	NA	NA	NA	28	21	499	169	166	245	150	81	3	1	0	0.006	0.006	0
.	19.01.15-18.14.15-1-10569	62	2	2	0	0	0	484	0	0	0	0	NA	NA	NA	30	32	506	173	166	252	152	80	12	0	0	0.024	0	0
.	19.01.15-18.14.27-1-10588	37	1	1	1	0	1	0	0	0	0	0	NA	NA	NA	5	7	491	164	165	0	0	0	5	0	0	0.01	0	0
.	19.01.15-18.14.31-1-10589	391	45	45	8	0	8	552	40	40	0	0	NA	NA	NA	140	110	552	181	190	291	159	102	111	20	17	0.201	0.11	0.089
.	19.01.15-18.14.31-1-10590	316	58	58	20	0	13	549	52	52	0	0	NA	NA	NA	100	101	553	177	184	294	157	98	167	7	25	0.302	0.04	0.136
.	19.01.15-18.14.40-1-10591	235	14	14	5	0	4	532	13	13	0	0	NA	NA	NA	63	90	544	185	174	280	162	90	40	4	4	0.074	0.022	0.023
.	19.01.15-18.14.57-1-10596	32	1	1	1	0	1	0	0	0	0	0	NA	NA	NA	7	7	491	165	164	0	0	0	0	0	0	0	0	0
.	19.01.15-18.14.59-1-10599	151	16	16	3	0	3	508	14	14	0	0	NA	NA	NA	50	59	524	173	175	266	152	90	25	12	7	0.048	0.069	0.04
.	19.01.15-18.15.01-1-10601	120	8	8	2	0	2	494	6	6	0	0	NA	NA	NA	34	40	515	168	170	260	147	87	15	5	5	0.029	0.03	0.029
.	19.01.15-18.15.12-1-10615	472	137	137	36	0	30	569	124	124	0	0	NA	NA	NA	132	121	573	181	180	313	161	95	327	27	40	0.571	0.149	0.222
.	19.01.15-18.15.13-1-10617	90	5	5	1	0	1	479	4	4	0	0	NA	NA	NA	26	26	500	171	168	245	154	80	8	3	0	0.016	0.018	0
.	19.01.15-18.15.19-1-10621	64	2	2	0	0	0	480	1	1	0	0	NA	NA	NA	25	25	502	168	168	248	151	81	5	0	1	0.01	0	0.006
.	19.01.15-18.15.30-1-10637	223	19	19	3	0	3	514	17	17	0	0	NA	NA	NA	68	68	531	180	170	270	159	85	48	7	4	0.09	0.039	0.024
.	19.01.15-18.15.31-1-10639	118	8	8	0	0	0	486	7	7	0	0	NA	NA	NA	29	38	507	175	169	249	154	83	10	8	4	0.02	0.046	0.024
.	19.01.15-18.15.32-1-10640	62	2	2	1	0	1	300	1	1	0	0	NA	NA	NA	26	21	503	167	164	159	94	47	3	4	0	0.006	0.024	0
.	19.01.15-18.15.53-1-10644	118	7	7	1	0	1	490	5	5	0	0	NA	NA	NA	31	38	505	173	173	251	153	86	10	0	5	0.02	0	0.029
.	19.01.15-18.16.00-1-10649	265	29	29	9	0	6	538	26	26	0	0	NA	NA	NA	77	96	547	181	181	282	161	95	101	7	10	0.185	0.039	0.055
.	19.01.15-18.16.00-1-10650	59	2	2	0	0	0	198	0	0	0	0	NA	NA	NA	16	20	497	167	169	107	59	32	4	7	0	0.008	0.042	0
.	19.01.15-18.16.09-1-10660	90	11	11	3	0	3	471	10	10	0	0	NA	NA	NA	26	18	502	167	162	246	148	77	22	3	2	0.044	0.018	0.012
.	19.01.15-18.16.12-1-10661	62	3	3	0	0	0	449	2	2	0	0	NA	NA	NA	15	21	500	167	167	232	141	76	2	0	3	0.004	0	0.018
.	19.01.15-18.16.14-1-10663	87	7	7	2	0	2	483	5	5	0	0	NA	NA	NA	36	30	502	168	173	243	152	88	11	4	5	0.022	0.024	0.029
.	19.01.15-18.16.18-1-10670	89	6	6	1	0	1	485	4	4	0	0	NA	NA	NA	22	26	506	167	166	251	151	83	4	0	10	0.008	0	0.06
.	19.01.15-18.16.20-1-10673	94	3	3	1	0	1	483	2	2	0	0	NA	NA	NA	30	27	501	169	170	254	148	81	10	0	3	0.02	0	0.018
.	19.01.15-18.16.25-1-10697	31	1	1	0	0	0	0	0	0	0	0	NA	NA	NA	7	8	494	164	163	0	0	0	0	0	0	0	0	0
.	19.01.15-18.16.25-1-10698	205	21	21	6	0	4	503	19	19	0	0	NA	NA	NA	60	55	526	171	171	267	149	87	71	1	4	0.135	0.006	0.023
.	19.01.15-18.16.27-1-10699	65	2	2	1	0	1	471	1	1	0	0	NA	NA	NA	13	14	497	166	164	246	145	80	3	0	0	0.006	0	0
.	19.01.15-18.16.30-1-10700	446	120	120	40	0	30	559	111	111	0	0	NA	NA	NA	113	115	565	189	174	301	168	90	296	32	66	0.524	0.169	0.379
.	19.01.15-18.16.34-1-10701	385	51	51	10	0	8	543	45	45	0	0	NA	NA	NA	117	94	545	184	178	284	167	92	128	16	13	0.235	0.087	0.073
.	19.01.15-18.16.35-1-10702	33	1	1	0	0	0	0	0	0	0	0	NA	NA	NA	9	8	494	165	162	0	0	0	2	0	0	0.004	0	0
.	19.01.15-18.16.36-1-10703	92	4	4	2	0	2	491	3	3	0	0	NA	NA	NA	37	34	506	173	168	254	153	84	7	10	0	0.014	0.058	0
.	19.01.15-18.16.38-1-10704	334	22	22	6	0	6	555	20	20	0	0	NA	NA	NA	95	100	546	191	176	290	173	92	46	15	12	0.084	0.079	0.068
.	19.01.15-18.16.39-1-10705	212	17	17	6	0	5	524	15	15	0	0	NA	NA	NA	60	67	527	179	174	274	161	89	32	4	12	0.061	0.022	0.069
.	19.01.15-18.16.51-1-10707	353	39	39	9	0	8	545	34	34	0	0	NA	NA	NA	106	100	548	181	184	285	160	100	96	9	21	0.175	0.05	0.114
.	19.01.15-18.16.56-1-10711	213	21	21	9	0	7	518	20	20	0	0	NA	NA	NA	63	63	528	175	173	272	156	90	79	10	4	0.15	0.057	0.023
.	19.01.15-18.17.09-1-10728	87	5	5	2	0	2	479	4	4	0	0	NA	NA	NA	16	20	502	167	164	247	150	82	17	0	0	0.034	0	0
.	19.01.15-18.17.11-1-10730	280	37	37	8	0	5	524	32	32	0	0	NA	NA	NA	73	69	532	174	176	278	154	92	124	0	28	0.233	0	0.159
.	19.01.15-18.17.20-1-10735	57	2	2	0	0	0	248	1	1	0	0	NA	NA	NA	20	18	499	167	165	128	75	45	3	0	0	0.006	0	0
.	19.01.15-18.17.25-1-10751	179	14	14	3	0	3	515	12	12	0	0	NA	NA	NA	46	61	518	180	176	261	162	92	32	5	6	0.062	0.028	0.034
.	19.01.15-18.17.30-1-10752	356	46	46	13	0	10	536	42	42	0	0	NA	NA	NA	89	90	546	180	177	285	160	91	144	17	14	0.264	0.094	0.079
.	19.01.15-18.17.35-1-10753	122	18	18	4	0	2	501	16	16	0	0	NA	NA	NA	43	49	519	168	175	262	148	91	41	10	0	0.079	0.06	0
.	19.01.15-18.17.53-1-10757	67	2	2	0	0	0	473	1	1	0	0	NA	NA	NA	42	26	504	169	166	243	148	82	6	3	0	0.012	0.018	0
.	19.01.15-18.17.56-1-10758	293	77	77	28	0	17	534	73	73	0	0	NA	NA	NA	81	85	538	180	180	280	159	95	229	21	21	0.426	0.117	0.117
.	19.01.15-18.18.08-1-10771	304	30	30	11	0	9	542	26	26	0	0	NA	NA	NA	85	89	530	193	179	279	170	93	87	6	6	0.164	0.031	0.034
.	19.01.15-18.18.30-1-10800	123	4	4	0	0	0	485	3	3	0	0	NA	NA	NA	32	29	505	166	171	251	147	87	19	0	0	0.038	0	0
.	19.01.15-18.18.30-1-10801	235	49	49	13	0	9	523	46	46	0	0	NA	NA	NA	52	73	531	179	176	273	160	90	125	42	19	0.235	0.235	0.108
.	19.01.15-18.18.34-1-10802	60	3	3	1	0	1	478	2	2	0	0	NA	NA	NA	19	22	499	169	167	245	151	82	8	3	0	0.016	0.018	0
.	19.01.15-18.18.47-1-10803	384	40	40	11	0	8	581	37	37	0	0	NA	NA	NA	113	137	572	186	192	307	168	106	135	30	17	0.236	0.161	0.089
.	19.01.15-18.18.53-1-10807	155	5	5	3	0	3	501	4	4	0	0	NA	NA	NA	51	53	515	176	175	260	154	87	10	0	14	0.019	0	0.08
.	19.01.15-18.19.05-1-10816	33	1	1	0	0	0	0	0	0	0	0	NA	NA	NA	10	10	493	164	166	0	0	0	0	0	2	0	0	0.012
.	19.01.15-18.19.08-1-10824	92	3	3	1	0	1	478	2	2	0	0	NA	NA	NA	28	32	509	171	165	248	150	80	6	2	0	0.012	0.012	0
.	19.01.15-18.19.15-1-10828	126	6	6	1	0	0	485	5	5	0	0	NA	NA	NA	40	31	502	173	169	247	152	86	20	0	0	0.04	0	0
.	19.01.15-18.19.16-1-10831	265	51	51	18	0	15	522	46	46	0	0	NA	NA	NA	90	72	536	180	169	279	159	84	155	4	31	0.289	0.022	0.183
.	19.01.15-18.19.18-1-10833	310	64	64	15	0	13	544	57	57	0	0	NA	NA	NA	96	95	541	180	187	282	160	102	176	21	32	0.325	0.117	0.171
.	19.01.15-18.19.19-1-10834	38	1	1	1	0	1	0	0	0	0	0	NA	NA	NA	12	17	498	166	166	0	0	0	1	0	0	0.002	0	0
.	19.01.15-18.19.21-1-10835	245	62	62	13	0	9	505	55	55	0	0	NA	NA	NA	77	64	532	171	174	270	149	86	134	33	25	0.252	0.193	0.144
.	19.01.15-18.19.22-1-10836	35	1	1	0	0	0	0	0	0	0	0	NA	NA	NA	8	9	493	165	164	0	0	0	0	0	0	0	0	0
.	19.01.15-18.19.25-1-10852	184	13	13	3	0	3	502	11	11	0	0	NA	NA	NA	55	49	518	175	169	261	158	83	22	16	9	0.042	0.091	0.053
.	19.01.15-18.19.32-1-10853	60	3	3	1	0	1	473	2	2	0	0	NA	NA	NA	31	29	507	166	169	249	143	81	5	0	3	0.01	0	0.018
.	19.01.15-18.19.45-1-10855	227	9	9	4	0	4	508	8	8	0	0	NA	NA	NA	67	59	522	178	172	264	156	88	30	0	2	0.057	0	0.012
.	19.01.15-18.19.53-1-10859	405	76	76	17	0	12	546	69	69	0	0	NA	NA	NA	110	93	550	185	171	291	165	90	190	24	9	0.345	0.13	0.053
.	19.01.15-18.19.58-1-10860	39	1	1	0	0	0	0	0	0	0	0	NA	NA	NA	10	10	493	166	164	0	0	0	0	0	1	0	0	0.006
.	19.01.15-18.20.00-1-10864	33	1	1	0	0	0	0	0	0	0	0	NA	NA	NA	9	4	491	164	162	0	0	0	0	0	0	0	0	0
.	19.01.15-18.20.01-1-10865	513	102	102	27	0	23	608	94	94	0	0	NA	NA	NA	127	171	585	205	194	315	185	108	286	40	30	0.489	0.195	0.155
.	19.01.15-18.20.01-1-10868	66	4	4	0	0	0	471	2	2	0	0	NA	NA	NA	28	15	493	166	169	240	148	83	11	0	3	0.022	0	0.018
.	19.01.15-18.20.03-1-10874	434	98	98	27	0	23	569	88	88	0	0	NA	NA	NA	126	123	555	187	194	300	166	103	256	31	22	0.461	0.166	0.113
.	19.01.15-18.20.11-1-10881	95	3	3	0	0	0	488	2	2	0	0	NA	NA	NA	33	37	510	172	168	252	151	85	23	0	0	0.045	0	0
.	19.01.15-18.20.15-1-10884	484	61	61	18	0	17	586	58	58	0	0	NA	NA	NA	124	139	572	193	187	310	174	102	193	11	25	0.337	0.057	0.134
.	19.01.15-18.20.25-1-10905	498	92	92	28	0	22	587	84	84	0	0	NA	NA	NA	142	143	570	200	186	304	180	103	237	32	43	0.416	0.16	0.231
.	19.01.15-18.20.30-1-10906	330	92	92	21	0	19	546	85	85	0	0	NA	NA	NA	91	93	555	174	177	296	156	94	228	20	39	0.411	0.115	0.22
.	19.01.15-18.20.52-1-10908	61	2	2	0	0	0	397	0	0	0	0	NA	NA	NA	12	12	495	167	163	210	118	69	11	0	0	0.022	0	0
.	19.01.15-18.20.57-1-10913	94	4	4	1	0	1	486	3	3	0	0	NA	NA	NA	25	37	508	174	168	250	152	84	7	5	2	0.014	0.029	0.012
.	19.01.15-18.21.08-1-10925	239	25	25	8	0	6	510	19	19	0	0	NA	NA	NA	72	59	521	174	177	266	154	90	69	1	8	0.132	0.006	0.045
[truncated: 1 more rows]
