# Supplementary material for: Modelling targeted rabies vaccination strategies for a domestic dog population with heterogeneous roaming patterns
Source: PLoS Negl Trop Dis. 2019 Jul 8;13(7):e0007582. doi: 10.1371/journal.pntd.0007582 (PMC6638970; doi:10.1371/journal.pntd.0007582)
Supplement: S1 Zip file folder — The files contain a summary for each simulation for its respective scenario. The files are named first with the population structure (FP, ED, RD, SD) and then the specific vaccination strategy used for that scenario. (ZIP) [file pntd.0007582.s002.zip › Supp_Files/ED_E0.5_R0.9_S0.7_all_measuresReport.txt]

scenario	iteration	duration	tot_deaths	rabid_dogs	moved	mov_DK	movInfect	n_vacc	n_cull	detDogs_cull	contDogs_cull	reactCull	preemptVaccCov_dogLevel	reactVaccCov_dogLevel	mean_Rt	non_rabid_dead	born	nb_in_exp_cat	nb_in_roam_cat	nb_stayhome	nb_exp_vacc	nb_roam_vacc	nb_stayhome_vacc	nb_contacting_explorer	nb_contacting_roamer	nb_contacting_stayhome	contact_per_explorer	contact_per_roamer	contact_per_stayhome
.	19.01.15-14.34.48-1-354837	59	2	2	0	0	0	0	1	1	0	0	NA	NA	NA	26	15	498	167	163	0	0	0	4	0	0	0.008	0	0
.	19.01.15-14.34.48-1-354838	87	6	6	1	0	1	514	4	4	0	0	NA	NA	NA	39	25	501	168	169	246	150	118	11	3	6	0.022	0.018	0.036
.	19.01.15-14.34.48-1-354839	36	1	1	0	0	0	0	0	0	0	0	NA	NA	NA	8	14	498	166	163	0	0	0	0	2	0	0	0.012	0
.	19.01.15-14.34.48-1-354840	407	125	125	34	0	23	590	120	120	0	0	NA	NA	NA	116	110	553	191	179	294	171	125	322	38	25	0.582	0.199	0.14
.	19.01.15-14.34.48-1-354841	173	25	25	4	0	2	539	21	21	0	0	NA	NA	NA	58	57	526	171	173	266	155	118	57	13	3	0.108	0.076	0.017
.	19.01.15-14.34.48-1-354842	29	1	1	1	0	1	0	0	0	0	0	NA	NA	NA	4	6	493	164	162	0	0	0	0	0	1	0	0	0.006
.	19.01.15-14.34.48-1-354843	124	7	7	1	0	1	531	6	6	0	0	NA	NA	NA	43	50	518	170	175	262	148	121	19	1	0	0.037	0.006	0
.	19.01.15-14.34.48-1-354844	348	60	60	18	0	11	581	55	55	0	0	NA	NA	NA	106	102	546	183	186	287	164	130	179	14	12	0.328	0.077	0.065
.	19.01.15-14.34.50-1-354853	464	99	99	26	0	20	598	90	90	0	0	NA	NA	NA	128	116	554	188	187	295	172	131	278	22	17	0.502	0.117	0.091
.	19.01.15-14.34.52-1-354856	152	16	16	1	0	1	540	14	14	0	0	NA	NA	NA	37	59	520	176	176	263	157	120	33	1	3	0.063	0.006	0.017
.	19.01.15-14.34.52-1-354872	116	5	5	0	0	0	518	4	4	0	0	NA	NA	NA	32	35	509	165	174	251	146	121	12	0	1	0.024	0	0.006
.	19.01.15-14.35.05-1-354877	115	9	9	3	0	3	528	7	7	0	0	NA	NA	NA	45	47	515	174	171	256	154	118	40	3	5	0.078	0.017	0.029
.	19.01.15-14.35.05-1-354878	325	67	67	22	0	19	571	60	60	0	0	NA	NA	NA	81	88	541	180	180	282	161	128	182	19	19	0.336	0.106	0.106
.	19.01.15-14.35.08-1-354880	58	2	2	0	0	0	512	1	1	0	0	NA	NA	NA	28	28	502	169	170	248	148	116	8	0	0	0.016	0	0
.	19.01.15-14.35.20-1-354886	58	2	2	2	0	2	512	1	1	0	0	NA	NA	NA	24	23	499	168	169	245	148	119	11	0	0	0.022	0	0
.	19.01.15-14.35.20-1-354887	445	67	67	17	0	14	616	62	62	0	0	NA	NA	NA	137	133	571	192	183	313	171	132	177	21	21	0.31	0.109	0.115
.	19.01.15-14.35.20-1-354888	88	3	3	0	0	0	518	2	2	0	0	NA	NA	NA	23	27	505	166	169	255	147	116	5	0	4	0.01	0	0.024
.	19.01.15-14.35.26-1-354895	233	14	14	5	0	3	548	12	12	0	0	NA	NA	NA	75	66	532	175	172	276	153	119	47	19	0	0.088	0.109	0
.	19.01.15-14.35.34-1-354906	370	43	43	9	0	6	572	40	40	0	0	NA	NA	NA	93	88	541	184	176	286	163	123	135	16	7	0.25	0.087	0.04
.	19.01.15-14.35.36-1-354908	348	44	44	10	0	8	586	37	37	0	0	NA	NA	NA	92	104	561	177	179	301	159	126	116	18	14	0.207	0.102	0.078
.	19.01.15-14.36.00-1-354932	199	13	13	1	0	1	532	12	12	0	0	NA	NA	NA	67	55	521	170	177	261	151	120	42	4	3	0.081	0.024	0.017
.	19.01.15-14.36.10-1-354936	183	27	27	5	0	5	547	25	25	0	0	NA	NA	NA	81	68	522	177	182	265	156	126	50	15	12	0.096	0.085	0.066
.	19.01.15-14.36.25-1-354951	560	91	91	35	0	22	654	82	82	0	0	NA	NA	NA	159	172	578	211	196	317	194	143	323	16	25	0.559	0.076	0.128
.	19.01.15-14.36.30-1-354958	123	6	6	2	0	2	528	5	5	0	0	NA	NA	NA	46	43	518	169	169	262	150	116	20	0	0	0.039	0	0
.	19.01.15-14.36.35-1-354963	296	102	102	35	0	29	561	92	92	0	0	NA	NA	NA	74	78	531	180	180	273	160	128	296	12	41	0.557	0.067	0.228
.	19.01.15-14.36.43-1-354980	93	4	4	1	0	1	516	3	3	0	0	NA	NA	NA	31	30	510	167	166	256	147	113	13	0	0	0.025	0	0
.	19.01.15-14.36.49-1-354981	348	82	82	31	0	23	584	76	76	0	0	NA	NA	NA	97	104	545	189	183	285	170	129	251	22	28	0.461	0.116	0.153
.	19.01.15-14.36.50-1-354982	414	78	78	22	0	12	585	72	72	0	0	NA	NA	NA	127	106	551	182	186	289	164	132	227	13	15	0.412	0.071	0.081
.	19.01.15-14.36.51-1-354983	380	60	60	21	0	18	602	56	56	0	0	NA	NA	NA	112	116	554	190	185	298	174	130	195	6	6	0.352	0.032	0.032
.	19.01.15-14.36.51-1-354984	60	2	2	2	0	1	511	1	1	0	0	NA	NA	NA	22	27	503	169	168	249	147	115	1	0	1	0.002	0	0.006
.	19.01.15-14.36.59-1-355007	32	1	1	0	0	0	0	0	0	0	0	NA	NA	NA	14	8	492	165	164	0	0	0	0	0	2	0	0	0.012
.	19.01.15-14.37.01-1-355009	172	9	9	1	0	1	540	8	8	0	0	NA	NA	NA	68	48	515	171	175	263	154	123	21	4	4	0.041	0.023	0.023
.	19.01.15-14.37.03-1-355010	93	3	3	1	0	1	514	2	2	0	0	NA	NA	NA	24	22	503	166	166	254	145	115	11	4	0	0.022	0.024	0
.	19.01.15-14.37.06-1-355011	157	14	14	6	0	5	522	13	13	0	0	NA	NA	NA	48	35	510	170	168	253	151	118	36	13	7	0.071	0.076	0.042
.	19.01.15-14.37.18-1-355014	135	23	23	10	0	4	527	20	20	0	0	NA	NA	NA	31	48	514	175	172	254	154	119	63	12	0	0.123	0.069	0
.	19.01.15-14.37.20-1-355018	29	1	1	0	0	0	0	0	0	0	0	NA	NA	NA	16	13	498	164	164	0	0	0	0	0	2	0	0	0.012
.	19.01.15-14.37.22-1-355023	290	45	45	13	0	9	565	40	40	0	0	NA	NA	NA	76	77	530	178	182	276	159	130	142	15	22	0.268	0.084	0.121
.	19.01.15-14.37.33-1-355030	34	1	1	0	0	0	0	0	0	0	0	NA	NA	NA	6	9	493	165	164	0	0	0	0	2	0	0	0.012	0
.	19.01.15-14.37.35-1-355038	59	2	2	1	0	1	252	0	0	0	0	NA	NA	NA	10	17	500	166	164	123	74	55	0	0	6	0	0	0.037
.	19.01.15-14.37.46-1-355041	125	13	13	3	0	2	526	12	12	0	0	NA	NA	NA	49	46	525	168	166	265	148	113	34	1	1	0.065	0.006	0.006
.	19.01.15-14.37.53-1-355058	182	16	16	3	0	1	537	14	14	0	0	NA	NA	NA	58	56	525	173	171	265	154	118	54	3	3	0.103	0.017	0.018
.	19.01.15-14.38.06-1-355066	62	3	3	1	0	1	504	2	2	0	0	NA	NA	NA	24	18	500	165	166	242	146	116	5	1	0	0.01	0.006	0
.	19.01.15-14.38.09-1-355068	362	93	93	26	0	18	560	82	82	0	0	NA	NA	NA	85	79	536	180	176	277	160	123	253	23	9	0.472	0.128	0.051
.	19.01.15-14.38.19-1-355074	240	59	59	12	0	10	546	53	53	0	0	NA	NA	NA	69	70	525	182	176	268	157	121	167	14	18	0.318	0.077	0.102
.	19.01.15-14.38.20-1-355076	115	9	9	3	0	2	525	7	7	0	0	NA	NA	NA	26	37	510	172	168	255	154	116	19	0	1	0.037	0	0.006
.	19.01.15-14.38.23-1-355082	418	91	91	22	0	15	604	84	84	0	0	NA	NA	NA	98	126	572	184	183	308	166	130	260	26	23	0.455	0.141	0.126
.	19.01.15-14.38.24-1-355084	238	63	63	17	0	13	550	58	58	0	0	NA	NA	NA	79	72	533	174	178	272	155	123	145	15	18	0.272	0.086	0.101
.	19.01.15-14.38.27-1-355089	382	87	87	23	0	18	591	79	79	0	0	NA	NA	NA	125	108	552	186	183	292	169	130	205	37	29	0.371	0.199	0.158
.	19.01.15-14.38.27-1-355090	31	1	1	1	0	1	0	0	0	0	0	NA	NA	NA	6	7	493	164	163	0	0	0	1	0	0	0.002	0	0
.	19.01.15-14.38.28-1-355092	66	4	4	2	0	1	505	3	3	0	0	NA	NA	NA	29	23	500	167	169	245	147	113	20	0	5	0.04	0	0.03
.	19.01.15-14.38.29-1-355094	87	5	5	1	0	1	513	4	4	0	0	NA	NA	NA	32	26	502	168	169	251	148	114	3	3	7	0.006	0.018	0.041
.	19.01.15-14.38.38-1-355109	39	1	1	0	0	0	0	0	0	0	0	NA	NA	NA	10	12	494	167	164	0	0	0	2	0	0	0.004	0	0
.	19.01.15-14.38.42-1-355111	30	1	1	0	0	0	0	0	0	0	0	NA	NA	NA	9	10	490	168	165	0	0	0	0	0	1	0	0	0.006
.	19.01.15-14.38.43-1-355112	125	5	5	1	0	0	528	4	4	0	0	NA	NA	NA	39	48	517	168	176	260	146	122	15	0	1	0.029	0	0.006
.	19.01.15-14.38.44-1-355114	60	2	2	1	0	1	253	1	1	0	0	NA	NA	NA	18	19	497	169	166	116	74	63	0	0	3	0	0	0.018
.	19.01.15-14.38.45-1-355115	427	98	98	34	0	24	602	89	89	0	0	NA	NA	NA	127	116	550	192	187	296	174	132	270	33	18	0.491	0.172	0.096
.	19.01.15-14.38.54-1-355134	210	75	75	23	0	20	545	71	71	0	0	NA	NA	NA	56	63	527	171	178	268	155	122	209	26	17	0.397	0.152	0.096
.	19.01.15-14.38.59-1-355138	206	20	20	3	0	3	536	18	18	0	0	NA	NA	NA	50	50	523	170	170	269	150	117	35	21	0	0.067	0.124	0
.	19.01.15-14.39.27-1-355157	207	10	10	4	0	4	542	8	8	0	0	NA	NA	NA	62	61	523	178	173	266	155	121	31	0	6	0.059	0	0.035
.	19.01.15-14.39.33-1-355162	327	33	33	9	0	6	558	31	31	0	0	NA	NA	NA	96	75	534	177	177	277	158	123	90	16	2	0.169	0.09	0.011
.	19.01.15-14.39.43-1-355173	152	27	27	5	0	4	548	26	26	0	0	NA	NA	NA	38	58	520	177	174	263	160	125	85	2	11	0.163	0.011	0.063
.	19.01.15-14.39.52-1-355191	264	75	75	21	0	13	556	73	73	0	0	NA	NA	NA	75	75	537	174	177	279	152	125	196	16	39	0.365	0.092	0.22
.	19.01.15-14.39.57-1-355197	272	26	26	6	0	5	563	25	25	0	0	NA	NA	NA	90	79	540	175	177	282	155	126	76	7	6	0.141	0.04	0.034
.	19.01.15-14.40.07-1-355206	467	76	76	20	0	12	623	70	70	0	0	NA	NA	NA	142	151	588	196	180	318	178	127	249	11	14	0.423	0.056	0.078
.	19.01.15-14.40.10-1-355207	33	1	1	0	0	0	0	0	0	0	0	NA	NA	NA	13	11	495	165	164	0	0	0	0	0	0	0	0	0
.	19.01.15-14.40.13-1-355208	36	1	1	1	0	1	0	0	0	0	0	NA	NA	NA	12	9	495	164	163	0	0	0	1	0	0	0.002	0	0
.	19.01.15-14.40.15-1-355209	152	10	10	2	0	2	529	9	9	0	0	NA	NA	NA	35	47	514	173	173	254	155	120	21	5	6	0.041	0.029	0.035
.	19.01.15-14.40.20-1-355214	89	6	6	1	0	1	508	5	5	0	0	NA	NA	NA	39	23	502	167	167	247	147	114	19	0	0	0.038	0	0
.	19.01.15-14.40.23-1-355219	118	7	7	2	0	1	529	6	6	0	0	NA	NA	NA	38	39	510	172	170	257	154	118	12	6	2	0.024	0.035	0.012
.	19.01.15-14.40.23-1-355221	207	20	20	2	0	1	545	16	16	0	0	NA	NA	NA	68	69	534	171	177	274	152	119	31	3	9	0.058	0.018	0.051
.	19.01.15-14.40.34-1-355232	185	8	8	1	0	0	540	6	6	0	0	NA	NA	NA	52	58	519	175	177	260	158	122	24	0	6	0.046	0	0.034
.	19.01.15-14.40.36-1-355236	322	53	53	18	0	15	580	50	50	0	0	NA	NA	NA	93	93	540	186	180	286	167	127	179	17	8	0.331	0.091	0.044
.	19.01.15-14.40.36-1-355237	89	7	7	1	0	0	517	6	6	0	0	NA	NA	NA	29	27	504	168	168	252	148	117	25	0	0	0.05	0	0
.	19.01.15-14.40.40-1-355246	156	12	12	5	0	5	526	11	11	0	0	NA	NA	NA	38	35	510	170	168	255	154	117	32	2	0	0.063	0.012	0
.	19.01.15-14.40.42-1-355248	92	6	6	1	0	1	520	5	5	0	0	NA	NA	NA	23	27	502	173	165	250	157	113	9	0	5	0.018	0	0.03
.	19.01.15-14.40.52-1-355266	93	3	3	1	0	0	509	2	2	0	0	NA	NA	NA	32	22	503	168	164	249	150	110	4	0	2	0.008	0	0.012
.	19.01.15-14.40.56-1-355269	95	5	5	1	0	0	504	4	4	0	0	NA	NA	NA	28	18	499	166	166	245	144	115	13	0	5	0.026	0	0.03
.	19.01.15-14.40.57-1-355273	58	2	2	0	0	0	248	1	1	0	0	NA	NA	NA	15	15	499	163	166	127	63	58	3	0	0	0.006	0	0
.	19.01.15-14.40.58-1-355274	83	3	3	1	0	1	517	2	2	0	0	NA	NA	NA	32	30	509	166	168	254	148	115	4	0	4	0.008	0	0.024
.	19.01.15-14.41.02-1-355275	387	86	86	20	0	15	591	78	78	0	0	NA	NA	NA	116	113	552	191	183	291	172	128	233	18	22	0.422	0.094	0.12
.	19.01.15-14.41.05-1-355276	119	13	13	4	0	4	535	12	12	0	0	NA	NA	NA	39	46	518	172	169	263	155	117	22	25	0	0.042	0.145	0
.	19.01.15-14.41.07-1-355277	292	73	73	19	0	16	563	63	63	0	0	NA	NA	NA	72	71	535	175	174	282	157	124	189	41	12	0.353	0.234	0.069
.	19.01.15-14.41.13-1-355279	284	36	36	13	0	8	561	33	33	0	0	NA	NA	NA	74	80	543	176	174	285	154	122	66	25	10	0.122	0.142	0.057
.	19.01.15-14.41.13-1-355280	35	1	1	0	0	0	0	0	0	0	0	NA	NA	NA	13	8	492	165	164	0	0	0	0	0	0	0	0	0
.	19.01.15-14.41.15-1-355281	88	3	3	2	0	1	518	2	2	0	0	NA	NA	NA	25	31	507	170	167	253	152	113	5	0	1	0.01	0	0.006
.	19.01.15-14.41.23-1-355289	30	1	1	0	0	0	0	0	0	0	0	NA	NA	NA	12	9	493	167	162	0	0	0	0	0	2	0	0	0.012
.	19.01.15-14.41.26-1-355294	149	14	14	2	0	1	536	13	13	0	0	NA	NA	NA	49	56	528	168	173	265	150	121	28	6	0	0.053	0.036	0
.	19.01.15-14.41.28-1-355299	217	45	45	12	0	8	542	40	40	0	0	NA	NA	NA	63	68	534	173	174	270	154	118	159	9	10	0.298	0.052	0.057
.	19.01.15-14.41.29-1-355300	121	4	4	1	0	1	521	3	3	0	0	NA	NA	NA	33	34	507	174	166	252	155	114	9	9	0	0.018	0.052	0
.	19.01.15-14.41.44-1-355314	116	9	9	2	0	2	519	8	8	0	0	NA	NA	NA	33	33	505	170	171	250	151	118	17	1	3	0.034	0.006	0.018
.	19.01.15-14.41.45-1-355315	127	8	8	3	0	2	523	6	6	0	0	NA	NA	NA	42	39	507	175	170	249	156	118	19	1	4	0.037	0.006	0.024
.	19.01.15-14.41.48-1-355318	260	53	53	18	0	12	555	51	51	0	0	NA	NA	NA	62	72	544	169	172	284	151	120	176	8	11	0.324	0.047	0.064
.	19.01.15-14.41.51-1-355319	387	50	50	13	0	9	576	43	43	0	0	NA	NA	NA	106	106	552	183	184	287	161	128	147	29	17	0.266	0.158	0.092
.	19.01.15-14.42.02-1-355344	486	79	79	28	0	20	613	73	73	0	0	NA	NA	NA	144	132	567	187	191	308	167	138	254	27	19	0.448	0.144	0.099
.	19.01.15-14.42.04-1-355346	95	7	7	1	0	1	512	6	6	0	0	NA	NA	NA	35	31	501	173	170	245	149	118	16	0	3	0.032	0	0.018
.	19.01.15-14.42.06-1-355347	110	6	6	1	0	1	519	5	5	0	0	NA	NA	NA	27	27	503	169	168	255	150	114	13	0	7	0.026	0	0.042
.	19.01.15-14.42.21-1-355358	34	1	1	0	0	0	0	0	0	0	0	NA	NA	NA	9	9	492	168	162	0	0	0	1	0	0	0.002	0	0
.	19.01.15-14.42.23-1-355363	240	30	30	10	0	8	559	27	27	0	0	NA	NA	NA	84	72	532	173	180	278	155	126	69	10	19	0.13	0.058	0.106
.	19.01.15-14.42.24-1-355365	441	80	80	17	0	13	607	74	74	0	0	NA	NA	NA	113	121	556	186	192	300	169	138	212	28	12	0.381	0.151	0.062
.	19.01.15-14.42.29-1-355373	93	8	8	1	0	1	513	6	6	0	0	NA	NA	NA	31	29	505	170	167	246	153	114	22	0	1	0.044	0	0.006
.	19.01.15-14.42.38-1-355383	37	1	1	0	0	0	0	0	0	0	0	NA	NA	NA	13	15	497	165	166	0	0	0	0	0	0	0	0	0
.	19.01.15-14.42.39-1-355388	208	9	9	1	0	1	543	8	8	0	0	NA	NA	NA	57	57	517	180	173	261	160	122	16	3	0	0.031	0.017	0
.	19.01.15-14.42.46-1-355392	58	2	2	2	0	2	151	1	1	0	0	NA	NA	NA	15	24	504	164	169	71	40	40	1	5	0	0.002	0.03	0
.	19.01.15-14.42.46-1-355393	31	1	1	0	0	0	0	0	0	0	0	NA	NA	NA	8	5	493	163	162	0	0	0	0	1	0	0	0.006	0
.	19.01.15-14.42.48-1-355396	328	87	87	21	0	16	582	80	80	0	0	NA	NA	NA	100	99	536	184	192	274	169	139	285	17	23	0.532	0.092	0.12
.	19.01.15-14.42.54-1-355413	121	4	4	1	0	1	520	3	3	0	0	NA	NA	NA	38	33	508	167	171	253	149	118	8	0	0	0.016	0	0
.	19.01.15-14.42.59-1-355420	279	35	35	13	0	9	558	33	33	0	0	NA	NA	NA	82	78	535	184	172	273	165	120	119	12	25	0.222	0.065	0.145
.	19.01.15-14.43.00-1-355421	240	23	23	5	0	4	559	19	19	0	0	NA	NA	NA	81	72	534	173	178	274	157	128	45	2	8	0.084	0.012	0.045
.	19.01.15-14.43.06-1-355424	116	11	11	1	0	1	518	10	10	0	0	NA	NA	NA	26	30	501	173	169	252	153	113	17	0	9	0.034	0	0.053
.	19.01.15-14.43.09-1-355426	286	137	137	38	0	31	557	127	127	0	0	NA	NA	NA	65	72	531	181	173	278	160	119	313	47	18	0.589	0.26	0.104
.	19.01.15-14.43.09-1-355427	409	72	72	22	0	15	596	63	63	0	0	NA	NA	NA	121	128	574	184	183	305	161	130	222	9	18	0.387	0.049	0.098
.	19.01.15-14.43.27-1-355443	242	65	65	21	0	16	533	56	56	0	0	NA	NA	NA	69	53	521	174	171	261	154	118	142	35	27	0.273	0.201	0.158
.	19.01.15-14.43.34-1-355449	125	6	6	1	0	1	513	5	5	0	0	NA	NA	NA	41	28	504	166	171	247	148	118	20	5	4	0.04	0.03	0.023
.	19.01.15-14.43.38-1-355457	179	18	18	4	0	4	539	17	17	0	0	NA	NA	NA	57	61	524	174	176	264	153	122	51	8	2	0.097	0.046	0.011
.	19.01.15-14.43.50-1-355461	446	89	89	29	0	18	576	82	82	0	0	NA	NA	NA	109	96	549	174	186	288	155	133	213	24	36	0.388	0.138	0.194
.	19.01.15-14.43.57-1-355478	325	76	76	18	0	12	582	70	70	0	0	NA	NA	NA	97	99	555	182	175	296	163	123	219	18	13	0.395	0.099	0.074
.	19.01.15-14.44.02-1-355484	31	1	1	0	0	0	0	0	0	0	0	NA	NA	NA	9	9	491	166	165	0	0	0	0	0	0	0	0	0
.	19.01.15-14.44.05-1-355486	89	3	3	0	0	0	520	2	2	0	0	NA	NA	NA	24	35	512	168	168	254	149	117	4	0	0	0.008	0	0
.	19.01.15-14.44.10-1-355488	121	6	6	3	0	3	521	5	5	0	0	NA	NA	NA	34	36	507	172	170	252	152	117	11	3	0	0.022	0.017	0
.	19.01.15-14.44.18-1-355492	94	3	3	1	0	1	520	2	2	0	0	NA	NA	NA	32	36	515	166	168	256	148	116	11	2	0	0.021	0.012	0
.	19.01.15-14.44.26-1-355502	384	95	95	31	0	25	581	89	89	0	0	NA	NA	NA	107	104	545	189	183	280	171	130	257	12	25	0.472	0.063	0.137
.	19.01.15-14.44.29-1-355508	148	21	21	8	0	7	528	19	19	0	0	NA	NA	NA	57	40	508	179	166	253	160	115	48	9	6	0.094	0.05	0.036
.	19.01.15-14.44.32-1-355509	62	2	2	0	0	0	195	1	1	0	0	NA	NA	NA	24	25	503	171	164	103	47	45	2	0	1	0.004	0	0.006
.	19.01.15-14.44.37-1-355515	60	3	3	0	0	0	507	2	2	0	0	NA	NA	NA	28	25	502	168	168	245	147	115	0	9	1	0	0.054	0.006
.	19.01.15-14.44.37-1-355516	521	69	69	20	0	14	629	64	64	0	0	NA	NA	NA	139	151	580	190	194	317	171	141	223	9	16	0.384	0.047	0.082
.	19.01.15-14.44.42-1-355521	188	15	15	2	0	2	534	13	13	0	0	NA	NA	NA	48	47	512	170	178	259	150	125	31	6	6	0.061	0.035	0.034
.	19.01.15-14.44.52-1-355524	210	15	15	4	0	4	545	12	12	0	0	NA	NA	NA	55	62	524	175	176	266	158	121	42	9	6	0.08	0.051	0.034
.	19.01.15-14.45.02-1-355547	236	35	35	9	0	7	554	32	32	0	0	NA	NA	NA	51	66	526	175	178	269	157	128	109	2	10	0.207	0.011	0.056
.	19.01.15-14.45.10-1-355548	356	60	60	11	0	8	599	54	54	0	0	NA	NA	NA	96	117	568	187	175	307	169	123	181	8	16	0.319	0.043	0.091
.	19.01.15-14.45.22-1-355559	416	87	87	19	0	15	589	79	79	0	0	NA	NA	NA	95	108	558	186	177	298	167	124	227	38	18	0.407	0.204	0.102
.	19.01.15-14.45.26-1-355563	92	6	6	0	0	0	521	4	4	0	0	NA	NA	NA	27	30	507	169	167	256	150	115	15	0	12	0.03	0	0.072
.	19.01.15-14.45.30-1-355570	173	9	9	1	0	1	529	8	8	0	0	NA	NA	NA	56	50	523	171	169	265	150	114	22	1	5	0.042	0.006	0.03
.	19.01.15-14.45.36-1-355575	33	1	1	1	0	1	0	0	0	0	0	NA	NA	NA	9	8	491	167	163	0	0	0	1	0	0	0.002	0	0
.	19.01.15-14.45.37-1-355578	272	86	86	23	0	16	571	82	82	0	0	NA	NA	NA	84	87	529	186	185	275	168	128	218	37	27	0.412	0.199	0.146
.	19.01.15-14.45.44-1-355588	247	66	66	16	0	11	548	56	56	0	0	NA	NA	NA	71	67	536	175	169	276	157	115	202	30	18	0.377	0.171	0.107
.	19.01.15-14.45.48-1-355591	497	109	109	31	0	23	624	97	97	0	0	NA	NA	NA	146	147	575	187	198	310	169	145	358	20	13	0.623	0.107	0.066
.	19.01.15-14.45.50-1-355592	32	1	1	0	0	0	0	0	0	0	0	NA	NA	NA	7	7	492	164	164	0	0	0	0	0	1	0	0	0.006
.	19.01.15-14.45.53-1-355608	420	60	60	14	0	12	601	52	52	0	0	NA	NA	NA	115	122	572	181	182	312	161	128	193	14	19	0.337	0.077	0.104
.	19.01.15-14.46.12-1-355615	313	32	32	8	0	6	576	27	27	0	0	NA	NA	NA	79	94	549	180	178	287	162	127	88	10	13	0.16	0.056	0.073
.	19.01.15-14.46.17-1-355616	359	90	90	24	0	18	576	84	84	0	0	NA	NA	NA	107	97	543	179	188	283	157	136	268	25	21	0.494	0.14	0.112
.	19.01.15-14.46.36-1-355642	36	1	1	0	0	0	0	0	0	0	0	NA	NA	NA	9	12	494	165	166	0	0	0	0	0	0	0	0	0
.	19.01.15-14.46.39-1-355645	326	33	33	16	0	13	566	29	29	0	0	NA	NA	NA	94	96	554	174	181	289	151	126	112	9	16	0.202	0.052	0.088
.	19.01.15-14.46.57-1-355671	369	148	148	42	0	36	564	140	140	0	0	NA	NA	NA	92	94	550	177	180	285	154	125	357	27	17	0.649	0.153	0.094
.	19.01.15-14.47.00-1-355675	362	69	69	13	0	11	594	60	60	0	0	NA	NA	NA	99	117	567	183	180	306	162	126	163	23	9	0.287	0.126	0.05
.	19.01.15-14.47.10-1-355677	302	25	25	8	0	5	569	23	23	0	0	NA	NA	NA	105	84	530	188	179	273	170	126	84	3	7	0.158	0.016	0.039
.	19.01.15-14.47.14-1-355679	144	13	13	0	0	0	514	11	11	0	0	NA	NA	NA	51	35	503	172	173	245	151	118	10	9	5	0.02	0.052	0.029
.	19.01.15-14.47.15-1-355680	293	106	106	29	0	20	562	100	100	0	0	NA	NA	NA	75	79	543	167	182	286	147	129	243	31	40	0.448	0.186	0.22
.	19.01.15-14.47.32-1-355697	145	7	7	5	0	4	531	6	6	0	0	NA	NA	NA	50	46	514	173	172	260	152	119	24	0	9	0.047	0	0.052
.	19.01.15-14.47.41-1-355707	517	86	86	27	0	20	622	79	79	0	0	NA	NA	NA	119	146	578	186	195	315	167	140	252	19	20	0.436	0.102	0.103
.	19.01.15-14.47.51-1-355709	182	17	17	2	0	2	530	14	14	0	0	NA	NA	NA	67	51	521	172	171	263	151	116	25	4	14	0.048	0.023	0.082
.	19.01.15-14.47.57-1-355730	265	68	68	19	0	15	546	64	64	0	0	NA	NA	NA	89	72	536	178	171	272	157	117	191	20	28	0.356	0.112	0.164
.	19.01.15-14.47.59-1-355731	207	17	17	2	0	0	542	14	14	0	0	NA	NA	NA	60	54	515	177	175	260	157	125	45	0	2	0.087	0	0.011
.	19.01.15-14.48.07-1-355733	377	91	91	22	0	19	571	87	87	0	0	NA	NA	NA	91	87	535	184	181	276	166	129	279	25	19	0.521	0.136	0.105
.	19.01.15-14.48.22-1-355745	351	105	105	25	0	24	572	93	93	0	0	NA	NA	NA	100	92	540	183	182	282	164	126	256	18	37	0.474	0.098	0.203
.	19.01.15-14.48.28-1-355755	34	1	1	0	0	0	0	0	0	0	0	NA	NA	NA	12	14	498	165	164	0	0	0	0	0	0	0	0	0
.	19.01.15-14.48.29-1-355756	145	5	5	5	0	4	523	4	4	0	0	NA	NA	NA	38	35	510	168	170	256	150	117	16	0	0	0.031	0	0
.	19.01.15-14.48.31-1-355757	211	15	15	4	0	4	552	14	14	0	0	NA	NA	NA	60	73	539	173	174	276	154	122	55	0	4	0.102	0	0.023
.	19.01.15-14.48.44-1-355774	32	1	1	0	0	0	0	0	0	0	0	NA	NA	NA	5	12	493	166	166	0	0	0	0	1	0	0	0.006	0
.	19.01.15-14.48.47-1-355778	358	53	53	20	0	14	576	47	47	0	0	NA	NA	NA	90	82	538	181	176	288	162	126	183	9	17	0.34	0.05	0.097
.	19.01.15-14.48.56-1-355797	86	4	4	0	0	0	508	2	2	0	0	NA	NA	NA	24	22	500	169	166	247	149	112	4	0	3	0.008	0	0.018
.	19.01.15-14.49.09-1-355805	422	94	94	28	0	20	588	89	89	0	0	NA	NA	NA	119	117	566	181	183	300	160	128	298	26	20	0.527	0.144	0.109
.	19.01.15-14.49.09-1-355806	146	12	12	4	0	3	521	10	10	0	0	NA	NA	NA	47	48	519	172	170	254	153	114	31	4	4	0.06	0.023	0.024
.	19.01.15-14.49.31-1-355825	115	7	7	2	0	1	519	5	5	0	0	NA	NA	NA	49	43	517	169	170	256	148	115	17	3	0	0.033	0.018	0
.	19.01.15-14.49.36-1-355836	178	8	8	2	0	1	567	7	7	0	0	NA	NA	NA	51	70	524	177	182	272	163	132	28	0	0	0.053	0	0
.	19.01.15-14.49.39-1-355837	151	13	13	6	0	4	525	11	11	0	0	NA	NA	NA	38	41	514	169	171	256	151	118	29	1	11	0.056	0.006	0.064
.	19.01.15-14.49.42-1-355842	60	2	2	0	0	0	506	1	1	0	0	NA	NA	NA	30	29	504	170	168	244	149	113	10	0	0	0.02	0	0
.	19.01.15-14.49.49-1-355845	208	10	10	3	0	3	532	9	9	0	0	NA	NA	NA	78	48	521	169	171	265	150	117	28	0	2	0.054	0	0.012
.	19.01.15-14.49.54-1-355862	93	3	3	1	0	1	511	1	1	0	0	NA	NA	NA	25	27	507	165	168	250	146	115	0	2	2	0	0.012	0.012
.	19.01.15-14.49.56-1-355863	274	20	20	6	0	4	555	18	18	0	0	NA	NA	NA	69	78	541	176	174	279	157	119	36	6	5	0.067	0.034	0.029
.	19.01.15-14.49.58-1-355867	60	2	2	1	0	1	0	1	1	0	0	NA	NA	NA	12	20	500	167	166	0	0	0	2	0	0	0.004	0	0
.	19.01.15-14.50.01-1-355870	170	12	12	3	0	2	538	10	10	0	0	NA	NA	NA	48	57	525	174	171	265	156	117	43	4	5	0.082	0.023	0.029
.	19.01.15-14.50.02-1-355875	38	1	1	0	0	0	0	0	0	0	0	NA	NA	NA	12	9	494	164	164	0	0	0	0	0	0	0	0	0
.	19.01.15-14.50.05-1-355876	178	11	11	5	0	4	535	9	9	0	0	NA	NA	NA	56	54	522	171	174	263	151	121	35	0	4	0.067	0	0.023
.	19.01.15-14.50.07-1-355878	90	3	3	1	0	1	512	2	2	0	0	NA	NA	NA	30	29	508	166	168	251	147	114	8	0	4	0.016	0	0.024
.	19.01.15-14.50.10-1-355879	273	99	99	27	0	17	551	89	89	0	0	NA	NA	NA	88	69	538	170	174	280	151	120	254	14	25	0.472	0.082	0.144
.	19.01.15-14.50.12-1-355882	205	16	16	4	0	4	545	15	15	0	0	NA	NA	NA	52	58	521	176	174	268	156	121	48	4	9	0.092	0.023	0.052
.	19.01.15-14.50.24-1-355890	358	84	84	30	0	26	590	75	75	0	0	NA	NA	NA	115	116	553	190	186	293	167	130	224	54	14	0.405	0.284	0.075
.	19.01.15-14.50.26-1-355894	180	14	14	3	0	3	540	12	12	0	0	NA	NA	NA	54	58	523	175	173	269	156	115	31	4	0	0.059	0.023	0
.	19.01.15-14.50.28-1-355898	89	3	3	1	0	1	508	2	2	0	0	NA	NA	NA	26	22	499	171	165	246	151	111	5	0	2	0.01	0	0.012
.	19.01.15-14.50.28-1-355899	65	3	3	1	0	1	452	2	2	0	0	NA	NA	NA	18	16	500	165	164	218	134	100	3	0	8	0.006	0	0.049
.	19.01.15-14.50.36-1-355904	92	11	11	2	0	1	516	10	10	0	0	NA	NA	NA	37	29	504	170	168	249	150	117	16	4	0	0.032	0.024	0
.	19.01.15-14.50.38-1-355910	85	4	4	1	0	1	510	3	3	0	0	NA	NA	NA	30	23	499	170	167	247	148	115	9	0	0	0.018	0	0
.	19.01.15-14.50.41-1-355911	62	2	2	0	0	0	508	1	1	0	0	NA	NA	NA	26	24	499	169	169	244	151	113	5	0	0	0.01	0	0
.	19.01.15-14.50.41-1-355912	88	3	3	1	0	1	505	1	1	0	0	NA	NA	NA	33	23	500	170	166	247	149	109	9	0	0	0.018	0	0
.	19.01.15-14.50.50-1-355920	188	20	20	3	0	2	543	17	17	0	0	NA	NA	NA	69	52	517	172	176	263	154	126	64	0	5	0.124	0	0.028
.	19.01.15-14.50.52-1-355937	61	2	2	1	0	1	512	1	1	0	0	NA	NA	NA	27	26	505	165	169	250	146	116	2	4	0	0.004	0.024	0
.	19.01.15-14.50.53-1-355938	214	15	15	4	0	3	550	14	14	0	0	NA	NA	NA	77	64	518	181	178	261	163	126	46	0	3	0.089	0	0.017
.	19.01.15-14.50.55-1-355939	357	84	84	21	0	14	572	79	79	0	0	NA	NA	NA	97	93	549	177	180	291	157	124	175	29	41	0.319	0.164	0.228
.	19.01.15-14.50.56-1-355941	208	34	34	16	0	13	565	31	31	0	0	NA	NA	NA	63	81	526	186	182	271	166	128	109	20	2	0.207	0.108	0.011
.	19.01.15-14.51.04-1-355945	269	27	27	10	0	6	558	21	21	0	0	NA	NA	NA	83	81	539	183	172	277	163	118	83	25	9	0.154	0.137	0.052
.	19.01.15-14.51.08-1-355947	124	17	17	6	0	6	537	13	13	0	0	NA	NA	NA	40	53	521	175	170	266	155	116	39	9	2	0.075	0.051	0.012
.	19.01.15-14.51.21-1-355956	425	88	88	19	0	14	582	82	82	0	0	NA	NA	NA	99	102	548	187	180	291	168	123	277	28	24	0.505	0.15	0.133
.	19.01.15-14.51.22-1-355957	117	12	12	5	0	4	523	11	11	0	0	NA	NA	NA	35	41	509	173	172	252	152	119	21	0	12	0.041	0	0.07
.	19.01.15-14.51.36-1-355971	385	68	68	19	0	15	569	63	63	0	0	NA	NA	NA	112	84	549	176	172	294	155	120	226	23	22	0.412	0.131	0.128
.	19.01.15-14.51.45-1-355978	679	130	130	48	0	31	672	114	114	0	0	NA	NA	NA	180	195	608	206	194	346	186	140	319	39	43	0.525	0.189	0.222
.	19.01.15-14.51.48-1-355980	138	16	16	6	0	4	535	13	13	0	0	NA	NA	NA	40	49	516	174	172	263	153	119	45	4	0	0.087	0.023	0
.	19.01.15-14.51.51-1-355982	294	26	26	9	0	9	568	23	23	0	0	NA	NA	NA	80	85	539	178	181	282	158	128	76	10	4	0.141	0.056	0.022
.	19.01.15-14.52.01-1-356004	34	1	1	0	0	0	0	0	0	0	0	NA	NA	NA	5	8	493	164	164	0	0	0	0	0	1	0	0	0.006
.	19.01.15-14.52.04-1-356007	95	5	5	3	0	1	522	4	4	0	0	NA	NA	NA	31	38	511	174	166	253	156	113	15	2	0	0.029	0.011	0
.	19.01.15-14.52.05-1-356008	275	19	19	5	0	3	566	14	14	0	0	NA	NA	NA	77	94	543	183	181	279	159	128	52	4	5	0.096	0.022	0.028
.	19.01.15-14.52.16-1-356011	91	4	4	1	0	1	507	3	3	0	0	NA	NA	NA	32	22	503	169	163	246	151	110	6	4	2	0.012	0.024	0.012
.	19.01.15-14.52.20-1-356016	91	4	4	1	0	1	508	3	3	0	0	NA	NA	NA	30	25	506	165	167	246	145	117	12	0	0	0.024	0	0
.	19.01.15-14.52.32-1-356030	387	82	82	28	0	20	577	76	76	0	0	NA	NA	NA	106	96	540	182	187	282	162	133	262	20	16	0.485	0.11	0.086
.	19.01.15-14.52.33-1-356031	35	1	1	1	0	1	0	0	0	0	0	NA	NA	NA	12	6	492	164	163	0	0	0	0	1	0	0	0.006	0
.	19.01.15-14.52.34-1-356037	88	7	7	2	0	2	519	5	5	0	0	NA	NA	NA	27	34	509	172	166	249	154	116	9	1	5	0.018	0.006	0.03
.	19.01.15-14.52.35-1-356039	94	8	8	2	0	2	511	7	7	0	0	NA	NA	NA	32	35	517	165	166	256	144	111	17	0	3	0.033	0	0.018
.	19.01.15-14.52.36-1-356041	144	9	9	2	0	1	518	7	7	0	0	NA	NA	NA	51	42	512	172	171	252	150	116	32	0	1	0.062	0	0.006
.	19.01.15-14.52.36-1-356042	289	39	39	15	0	12	557	37	37	0	0	NA	NA	NA	82	71	528	180	176	272	160	125	127	24	2	0.241	0.133	0.011
.	19.01.15-14.52.54-1-356065	588	65	65	21	0	13	624	62	62	0	0	NA	NA	NA	164	139	573	192	187	316	172	136	211	11	8	0.368	0.057	0.043
.	19.01.15-14.52.54-1-356066	174	11	11	2	0	0	534	10	10	0	0	NA	NA	NA	48	52	512	178	175	254	159	121	25	3	2	0.049	0.017	0.011
.	19.01.15-14.52.55-1-356067	61	2	2	1	0	0	511	1	1	0	0	NA	NA	NA	19	21	496	168	170	241	151	119	2	3	0	0.004	0.018	0
.	19.01.15-14.53.02-1-356073	35	1	1	0	0	0	0	0	0	0	0	NA	NA	NA	10	9	496	164	162	0	0	0	0	0	1	0	0	0.006
.	19.01.15-14.53.05-1-356075	175	16	16	3	0	3	541	15	15	0	0	NA	NA	NA	58	55	516	175	177	262	154	125	39	5	0	0.076	0.029	0
.	19.01.15-14.53.08-1-356078	292	100	100	25	0	21	559	96	96	0	0	NA	NA	NA	93	85	534	186	178	274	164	121	263	26	29	0.493	0.14	0.163
.	19.01.15-14.53.08-1-356079	141	6	6	0	0	0	540	3	3	0	0	NA	NA	NA	41	55	515	179	174	259	161	120	8	5	4	0.016	0.028	0.023
.	19.01.15-14.53.16-1-356081	208	13	13	3	0	2	547	11	11	0	0	NA	NA	NA	66	68	527	178	176	268	157	122	60	0	5	0.114	0	0.028
.	19.01.15-14.53.27-1-356095	354	34	34	10	0	4	614	31	31	0	0	NA	NA	NA	104	131	557	195	192	298	176	140	118	15	15	0.212	0.077	0.078
.	19.01.15-14.53.31-1-356099	86	4	4	3	0	2	528	3	3	0	0	NA	NA	NA	37	37	517	167	166	263	148	117	6	9	3	0.012	0.054	0.018
.	19.01.15-14.53.33-1-356100	60	2	2	1	0	1	524	1	1	0	0	NA	NA	NA	30	41	508	173	173	251	153	120	2	0	5	0.004	0	0.029
.	19.01.15-14.53.47-1-356111	94	11	11	3	0	2	506	10	10	0	0	NA	NA	NA	27	17	495	166	169	243	147	116	23	3	0	0.046	0.018	0
.	19.01.15-14.53.54-1-356132	31	1	1	0	0	0	0	0	0	0	0	NA	NA	NA	7	6	489	163	167	0	0	0	0	0	0	0	0	0
.	19.01.15-14.53.57-1-356136	299	57	57	25	0	19	553	52	52	0	0	NA	NA	NA	67	69	527	180	175	272	160	121	149	23	20	0.283	0.128	0.114
.	19.01.15-14.53.58-1-356137	182	14	14	3	0	3	535	12	12	0	0	NA	NA	NA	64	51	511	176	177	256	155	124	24	4	8	0.047	0.023	0.045
.	19.01.15-14.54.11-1-356140	34	1	1	0	0	0	0	0	0	0	0	NA	NA	NA	16	10	492	167	164	0	0	0	0	0	0	0	0	0
.	19.01.15-14.54.13-1-356141	121	8	8	1	0	1	515	7	7	0	0	NA	NA	NA	31	27	504	168	168	250	147	118	17	2	4	0.034	0.012	0.024
.	19.01.15-14.54.17-1-356142	299	110	110	33	0	26	564	98	98	0	0	NA	NA	NA	78	79	534	182	176	278	162	124	272	59	26	0.509	0.324	0.148
.	19.01.15-14.54.18-1-356144	148	8	8	3	0	3	519	6	6	0	0	NA	NA	NA	51	38	518	165	168	258	147	114	18	0	6	0.035	0	0.036
.	19.01.15-14.54.20-1-356147	192	68	68	12	0	10	522	65	65	0	0	NA	NA	NA	59	47	513	174	173	255	151	116	127	25	25	0.248	0.144	0.145
.	19.01.15-14.54.23-1-356154	156	16	16	3	0	2	532	14	14	0	0	NA	NA	NA	52	51	521	170	173	263	150	119	50	5	7	0.096	0.029	0.04
.	19.01.15-14.54.27-1-356159	95	14	14	3	0	2	516	12	12	0	0	NA	NA	NA	24	30	508	167	168	255	147	114	35	0	7	0.069	0	0.042
.	19.01.15-14.54.32-1-356165	153	20	20	3	0	2	520	18	18	0	0	NA	NA	NA	46	34	505	171	171	251	150	119	26	5	12	0.051	0.029	0.07
.	19.01.15-14.54.45-1-356170	496	58	58	12	0	10	603	51	51	0	0	NA	NA	NA	161	124	566	188	183	308	168	127	213	8	13	0.376	0.043	0.071
.	19.01.15-14.54.55-1-356191	174	20	20	6	0	6	533	17	17	0	0	NA	NA	NA	60	55	520	180	168	259	158	116	42	14	0	0.081	0.078	0
.	19.01.15-14.55.03-1-356197	98	4	4	0	0	0	508	2	2	0	0	NA	NA	NA	37	28	506	167	168	246	145	117	8	1	0	0.016	0.006	0
.	19.01.15-14.55.08-1-356198	122	11	11	4	0	3	522	9	9	0	0	NA	NA	NA	45	40	513	168	172	253	150	119	23	4	8	0.045	0.024	0.047
.	19.01.15-14.55.09-1-356199	317	33	33	11	0	11	584	30	30	0	0	NA	NA	NA	94	97	549	177	184	294	160	130	88	0	14	0.16	0	0.076
.	19.01.15-14.55.13-1-356201	230	84	84	27	0	18	544	78	78	0	0	NA	NA	NA	58	65	528	176	174	266	158	120	202	12	27	0.383	0.068	0.155
.	19.01.15-14.55.17-1-356204	269	55	55	13	0	10	556	50	50	0	0	NA	NA	NA	74	70	530	178	175	272	160	124	116	18	19	0.219	0.101	0.109
.	19.01.15-14.55.24-1-356211	58	2	2	1	0	1	511	1	1	0	0	NA	NA	NA	16	17	500	167	163	248	151	112	4	0	2	0.008	0	0.012
.	19.01.15-14.55.36-1-356220	60	2	2	0	0	0	0	1	1	0	0	NA	NA	NA	25	12	495	166	164	0	0	0	7	0	0	0.014	0	0
.	19.01.15-14.55.41-1-356225	338	67	67	19	0	13	589	63	63	0	0	NA	NA	NA	101	107	549	185	186	290	164	135	185	8	10	0.337	0.043	0.054
.	19.01.15-14.55.43-1-356227	409	102	102	22	0	16	584	96	96	0	0	NA	NA	NA	105	105	544	184	190	288	162	134	281	9	42	0.517	0.049	0.221
.	19.01.15-14.55.55-1-356251	150	25	25	6	0	6	529	21	21	0	0	NA	NA	NA	62	46	516	167	176	259	148	122	37	10	3	0.072	0.06	0.017
.	19.01.15-14.56.02-1-356255	90	7	7	1	0	1	515	5	5	0	0	NA	NA	NA	36	32	513	166	166	254	146	115	14	10	0	0.027	0.06	0
.	19.01.15-14.56.05-1-356256	366	101	101	24	0	18	582	91	91	0	0	NA	NA	NA	101	94	546	182	179	294	163	125	250	28	21	0.458	0.154	0.117
.	19.01.15-14.56.19-1-356264	32	1	1	0	0	0	0	0	0	0	0	NA	NA	NA	9	11	494	167	163	0	0	0	0	0	1	0	0	0.006
.	19.01.15-14.56.22-1-356269	465	79	79	19	0	15	623	68	68	0	0	NA	NA	NA	131	144	575	195	187	314	175	134	259	8	14	0.45	0.041	0.075
.	19.01.15-14.56.24-1-356272	93	3	3	2	0	2	515	2	2	0	0	NA	NA	NA	26	29	505	169	168	251	148	116	2	5	3	0.004	0.03	0.018
.	19.01.15-14.56.24-1-356275	235	16	16	4	0	4	559	15	15	0	0	NA	NA	NA	68	80	535	185	173	276	164	119	23	6	9	0.043	0.032	0.052
.	19.01.15-14.56.26-1-356277	273	68	68	11	0	8	557	60	60	0	0	NA	NA	NA	77	71	530	175	179	274	157	126	205	22	21	0.387	0.126	0.117
.	19.01.15-14.56.38-1-356295	155	26	26	6	0	5	533	22	22	0	0	NA	NA	NA	46	50	520	170	173	263	151	119	58	4	12	0.112	0.024	0.069
.	19.01.15-14.56.47-1-356298	34	1	1	0	0	0	0	0	0	0	0	NA	NA	NA	9	15	496	168	164	0	0	0	0	0	0	0	0	0
.	19.01.15-14.56.50-1-356304	270	67	67	25	0	19	595	61	61	0	0	NA	NA	NA	79	114	551	189	187	294	168	133	182	35	18	0.33	0.185	0.096
.	19.01.15-14.56.52-1-356320	58	3	3	0	0	0	510	2	2	0	0	NA	NA	NA	19	23	503	167	166	245	148	117	6	0	0	0.012	0	0
.	19.01.15-14.57.05-1-356327	151	13	13	2	0	2	522	10	10	0	0	NA	NA	NA	48	39	509	171	172	250	150	122	41	10	4	0.081	0.058	0.023
.	19.01.15-14.57.12-1-356329	30	1	1	0	0	0	0	0	0	0	0	NA	NA	NA	12	9	494	166	162	0	0	0	0	0	0	0	0	0
.	19.01.15-14.57.14-1-356330	90	5	5	1	0	1	503	4	4	0	0	NA	NA	NA	36	22	502	167	166	243	148	112	1	6	3	0.002	0.036	0.018
.	19.01.15-14.57.15-1-356331	37	1	1	0	0	0	0	0	0	0	0	NA	NA	NA	15	6	491	166	162	0	0	0	0	0	5	0	0	0.031
.	19.01.15-14.57.18-1-356333	175	6	6	3	0	3	535	5	5	0	0	NA	NA	NA	64	50	515	176	172	258	160	117	10	1	3	0.019	0.006	0.017
.	19.01.15-14.57.31-1-356346	182	60	60	12	0	10	535	53	53	0	0	NA	NA	NA	57	58	525	175	171	267	155	113	158	24	12	0.301	0.137	0.07
.	19.01.15-14.57.35-1-356349	61	2	2	0	0	0	406	1	1	0	0	NA	NA	NA	17	18	497	166	168	188	122	96	0	2	2	0	0.012	0.012
.	19.01.15-14.57.44-1-356353	31	1	1	1	0	1	0	0	0	0	0	NA	NA	NA	6	12	494	166	165	0	0	0	2	0	0	0.004	0	0
.	19.01.15-14.57.45-1-356358	148	10	10	1	0	1	516	8	8	0	0	NA	NA	NA	42	32	506	172	167	252	152	112	19	5	4	0.038	0.029	0.024
.	19.01.15-14.57.46-1-356359	96	6	6	0	0	0	506	5	5	0	0	NA	NA	NA	41	31	506	168	170	244	146	116	14	0	0	0.028	0	0
.	19.01.15-14.57.51-1-356361	218	55	55	19	0	16	542	48	48	0	0	NA	NA	NA	60	60	526	172	175	265	155	122	187	10	13	0.356	0.058	0.074
.	19.01.15-14.57.56-1-356377	292	19	19	5	0	3	571	17	17	0	0	NA	NA	NA	84	88	539	185	177	283	163	125	43	11	11	0.08	0.059	0.062
.	19.01.15-14.57.58-1-356381	526	49	49	13	0	9	615	44	44	0	0	NA	NA	NA	152	139	573	181	198	312	162	141	119	25	17	0.208	0.138	0.086
.	19.01.15-14.58.02-1-356383	90	5	5	0	0	0	518	4	4	0	0	NA	NA	NA	28	28	504	171	166	253	151	114	17	3	3	0.034	0.018	0.018
.	19.01.15-14.58.03-1-356385	267	23	23	6	0	5	570	21	21	0	0	NA	NA	NA	65	83	528	188	180	271	170	129	62	7	1	0.117	0.037	0.006
.	19.01.15-14.58.05-1-356387	262	53	53	26	0	20	565	49	49	0	0	NA	NA	NA	82	78	534	179	178	279	159	127	147	19	29	0.275	0.106	0.163
.	19.01.15-14.58.17-1-356393	143	11	11	5	0	3	535	10	10	0	0	NA	NA	NA	29	45	514	172	172	263	153	119	12	10	0	0.023	0.058	0
.	19.01.15-14.58.18-1-356397	409	88	88	20	0	17	596	80	80	0	0	NA	NA	NA	119	115	565	185	178	301	166	129	245	22	17	0.434	0.119	0.096
.	19.01.15-14.58.30-1-356410	149	20	20	7	0	4	531	16	16	0	0	NA	NA	NA	51	51	525	170	169	266	150	115	30	8	2	0.057	0.047	0.012
.	19.01.15-14.58.36-1-356420	513	72	72	19	0	16	620	69	69	0	0	NA	NA	NA	155	148	581	188	192	314	167	139	195	43	33	0.336	0.229	0.172
.	19.01.15-14.58.37-1-356422	502	91	91	30	0	22	623	86	86	0	0	NA	NA	NA	124	141	573	187	194	313	169	141	287	26	32	0.501	0.139	0.165
.	19.01.15-14.58.52-1-356444	181	22	22	6	0	6	544	20	20	0	0	NA	NA	NA	56	63	526	180	170	269	156	119	25	19	9	0.048	0.106	0.053
.	19.01.15-14.59.01-1-356451	32	1	1	0	0	0	0	0	0	0	0	NA	NA	NA	9	7	493	163	164	0	0	0	0	3	0	0	0.018	0
.	19.01.15-14.59.03-1-356453	181	16	16	3	0	3	553	14	14	0	0	NA	NA	NA	50	59	524	174	174	270	159	124	53	10	0	0.101	0.057	0
.	19.01.15-14.59.08-1-356455	92	5	5	1	0	1	523	3	3	0	0	NA	NA	NA	29	38	513	168	170	254	150	119	10	0	8	0.019	0	0.047
.	19.01.15-14.59.10-1-356456	64	2	2	1	0	1	513	0	0	0	0	NA	NA	NA	18	23	499	170	167	245	154	114	1	0	0	0.002	0	0
.	19.01.15-14.59.17-1-356460	355	80	80	18	0	15	586	77	77	0	0	NA	NA	NA	102	111	556	185	183	293	165	128	233	10	18	0.419	0.054	0.098
.	19.01.15-14.59.22-1-356466	61	2	2	1	0	1	509	1	1	0	0	NA	NA	NA	32	23	504	165	167	248	144	117	2	5	0	0.004	0.03	0
.	19.01.15-14.59.23-1-356469	293	58	58	14	0	9	592	51	51	0	0	NA	NA	NA	93	111	554	183	187	294	166	132	198	30	25	0.357	0.164	0.134
.	19.01.15-14.59.30-1-356478	150	7	7	0	0	0	520	5	5	0	0	NA	NA	NA	47	41	512	170	172	248	151	121	15	5	0	0.029	0.029	0
.	19.01.15-14.59.35-1-356485	264	20	20	3	0	3	568	19	19	0	0	NA	NA	NA	76	89	542	181	179	281	161	126	60	17	1	0.111	0.094	0.006
.	19.01.15-14.59.42-1-356490	524	103	103	25	0	18	622	95	95	0	0	NA	NA	NA	145	143	569	195	192	308	177	137	254	19	31	0.446	0.097	0.161
.	19.01.15-14.59.52-1-356511	290	44	44	10	0	8	550	42	42	0	0	NA	NA	NA	67	63	525	181	170	272	162	116	104	14	30	0.198	0.077	0.176
.	19.01.15-15.00.11-1-356523	181	13	13	3	0	2	533	12	12	0	0	NA	NA	NA	58	50	517	176	170	258	158	117	28	2	4	0.054	0.011	0.024
.	19.01.15-15.00.17-1-356525	534	91	91	28	0	24	616	87	87	0	0	NA	NA	NA	135	131	564	194	186	307	175	134	247	29	31	0.438	0.149	0.167
.	19.01.15-15.00.17-1-356527	237	30	30	11	0	7	544	27	27	0	0	NA	NA	NA	73	64	512	184	181	256	160	128	83	12	1	0.162	0.065	0.006
.	19.01.15-15.00.35-1-356544	34	1	1	0	0	0	0	0	0	0	0	NA	NA	NA	11	11	496	165	163	0	0	0	0	1	0	0	0.006	0
.	19.01.15-15.00.37-1-356547	222	18	18	6	0	5	548	17	17	0	0	NA	NA	NA	66	64	523	177	177	265	159	124	47	10	0	0.09	0.056	0
.	19.01.15-15.00.42-1-356551	38	1	1	0	0	0	0	0	0	0	0	NA	NA	NA	14	17	501	165	164	0	0	0	1	0	0	0.002	0	0
.	19.01.15-15.00.45-1-356554	35	1	1	1	0	1	0	0	0	0	0	NA	NA	NA	9	12	496	167	162	0	0	0	1	0	0	0.002	0	0
.	19.01.15-15.00.47-1-356555	351	87	87	28	0	19	585	76	76	0	0	NA	NA	NA	81	102	554	179	182	291	162	132	220	31	20	0.397	0.173	0.11
.	19.01.15-15.00.48-1-356556	146	7	7	1	0	1	530	5	5	0	0	NA	NA	NA	33	41	510	171	173	257	152	121	24	0	5	0.047	0	0.029
.	19.01.15-15.00.50-1-356557	285	55	55	14	0	10	556	52	52	0	0	NA	NA	NA	97	73	533	178	175	274	159	123	163	15	17	0.306	0.084	0.097
.	19.01.15-15.00.56-1-356580	147	20	20	6	0	4	527	17	17	0	0	NA	NA	NA	33	42	516	169	170	260	148	119	40	1	10	0.078	0.006	0.059
.	19.01.15-15.01.03-1-356617	365	67	67	15	0	10	594	61	61	0	0	NA	NA	NA	101	120	552	187	194	289	166	139	184	16	22	0.333	0.086	0.113
.	19.01.15-15.01.07-1-356638	147	12	12	3	0	3	534	11	11	0	0	NA	NA	NA	45	47	515	173	172	256	158	120	26	7	6	0.05	0.04	0.035
.	19.01.15-15.01.09-1-356659	214	17	17	4	0	4	549	14	14	0	0	NA	NA	NA	52	60	525	175	173	272	156	121	49	11	5	0.093	0.063	0.029
.	19.01.15-15.01.25-1-356674	608	92	92	18	0	14	665	84	84	0	0	NA	NA	NA	192	183	601	193	202	343	175	147	211	29	35	0.351	0.15	0.173
.	19.01.15-15.01.30-1-356680	37	1	1	0	0	0	0	0	0	0	0	NA	NA	NA	10	6	491	165	163	0	0	0	0	0	0	0	0	0
.	19.01.15-15.01.31-1-356681	36	1	1	0	0	0	0	0	0	0	0	NA	NA	NA	5	10	495	164	164	0	0	0	0	2	0	0	0.012	0
.	19.01.15-15.01.35-1-356685	35	1	1	0	0	0	0	0	0	0	0	NA	NA	NA	7	12	497	165	163	0	0	0	0	0	0	0	0	0
.	19.01.15-15.01.37-1-356689	295	36	36	4	0	4	579	32	32	0	0	NA	NA	NA	85	105	555	183	180	285	167	127	83	11	4	0.15	0.06	0.022
.	19.01.15-15.01.39-1-356691	235	30	30	15	0	13	551	27	27	0	0	NA	NA	NA	63	65	524	177	177	269	158	124	100	20	17	0.191	0.113	0.096
.	19.01.15-15.01.42-1-356693	207	13	13	3	0	1	541	11	11	0	0	NA	NA	NA	47	54	520	173	174	263	156	122	38	0	4	0.073	0	0.023
.	19.01.15-15.02.10-1-356728	199	18	18	7	0	5	546	16	16	0	0	NA	NA	NA	66	59	514	181	177	259	162	125	35	8	10	0.068	0.044	0.056
.	19.01.15-15.02.10-1-356729	62	2	2	0	0	0	396	1	1	0	0	NA	NA	NA	20	18	501	167	163	200	111	85	5	0	0	0.01	0	0
.	19.01.15-15.02.11-1-356730	32	1	1	1	0	1	0	0	0	0	0	NA	NA	NA	6	6	488	168	163	0	0	0	0	0	0	0	0	0
.	19.01.15-15.02.14-1-356734	32	1	1	0	0	0	0	0	0	0	0	NA	NA	NA	4	8	492	166	163	0	0	0	0	0	1	0	0	0.006
.	19.01.15-15.02.16-1-356736	65	2	2	1	0	1	511	1	1	0	0	NA	NA	NA	29	28	500	168	173	246	151	114	5	0	0	0.01	0	0
.	19.01.15-15.02.22-1-356743	61	4	4	0	0	0	502	3	3	0	0	NA	NA	NA	18	15	499	167	162	245	148	109	4	5	2	0.008	0.03	0.012
.	19.01.15-15.02.26-1-356749	151	9	9	1	0	1	521	8	8	0	0	NA	NA	NA	48	39	510	172	170	252	150	119	22	7	4	0.043	0.041	0.024
.	19.01.15-15.02.28-1-356753	62	2	2	0	0	0	503	1	1	0	0	NA	NA	NA	32	22	499	170	166	242	148	113	3	2	0	0.006	0.012	0
.	19.01.15-15.02.34-1-356762	148	9	9	2	0	2	537	5	5	0	0	NA	NA	NA	39	49	520	170	172	263	152	122	30	3	9	0.058	0.018	0.052
.	19.01.15-15.02.36-1-356766	117	7	7	3	0	2	526	6	6	0	0	NA	NA	NA	42	43	512	172	172	253	153	120	18	0	1	0.035	0	0.006
.	19.01.15-15.02.36-1-356767	38	1	1	1	0	1	0	0	0	0	0	NA	NA	NA	7	13	497	166	163	0	0	0	1	0	0	0.002	0	0
.	19.01.15-15.02.37-1-356769	269	81	81	17	0	14	546	75	75	0	0	NA	NA	NA	90	68	530	177	174	267	158	121	161	41	26	0.304	0.232	0.149
.	19.01.15-15.02.38-1-356770	349	100	100	29	0	20	556	92	92	0	0	NA	NA	NA	109	79	527	184	181	272	162	122	287	27	29	0.545	0.147	0.16
.	19.01.15-15.02.39-1-356771	146	5	5	3	0	3	544	4	4	0	0	NA	NA	NA	39	60	524	176	173	266	157	121	18	4	2	0.034	0.023	0.012
.	19.01.15-15.02.41-1-356772	294	66	66	17	0	12	580	61	61	0	0	NA	NA	NA	83	92	538	187	180	284	166	130	171	22	15	0.318	0.118	0.083
.	19.01.15-15.02.47-1-356774	384	72	72	18	0	14	593	63	63	0	0	NA	NA	NA	122	111	563	184	177	300	168	125	224	15	17	0.398	0.082	0.096
.	19.01.15-15.02.54-1-356794	502	83	83	28	0	18	616	75	75	0	0	NA	NA	NA	126	148	582	188	191	313	165	138	247	22	22	0.424	0.117	0.115
.	19.01.15-15.02.56-1-356795	423	41	41	9	0	5	596	35	35	0	0	NA	NA	NA	126	115	560	186	182	301	167	128	147	6	21	0.262	0.032	0.115
.	19.01.15-15.02.56-1-356799	238	58	58	16	0	14	547	55	55	0	0	NA	NA	NA	79	69	531	179	172	269	161	117	135	34	17	0.254	0.19	0.099
.	19.01.15-15.03.23-1-356813	33	1	1	0	0	0	0	0	0	0	0	NA	NA	NA	10	10	492	166	165	0	0	0	0	0	1	0	0	0.006
.	19.01.15-15.03.25-1-356818	211	14	14	4	0	3	561	13	13	0	0	NA	NA	NA	59	77	533	178	179	275	161	125	34	0	0	0.064	0	0
.	19.01.15-15.04.02-1-356853	154	20	20	6	0	6	536	18	18	0	0	NA	NA	NA	55	49	523	168	171	269	150	117	46	2	7	0.088	0.012	0.041
.	19.01.15-15.04.06-1-356854	529	67	67	20	0	15	634	58	58	0	0	NA	NA	NA	156	166	586	189	204	321	168	145	153	28	28	0.261	0.148	0.137
.	19.01.15-15.04.11-1-356856	210	23	23	6	0	6	544	21	21	0	0	NA	NA	NA	85	62	524	176	175	262	159	123	56	7	3	0.107	0.04	0.017
.	19.01.15-15.04.16-1-356859	356	72	72	21	0	11	573	62	62	0	0	NA	NA	NA	90	86	541	178	180	286	159	128	230	16	23	0.425	0.09	0.128
.	19.01.15-15.04.17-1-356860	96	3	3	2	0	1	523	2	2	0	0	NA	NA	NA	39	37	514	170	166	255	153	115	7	0	1	0.014	0	0.006
.	19.01.15-15.04.18-1-356861	126	10	10	4	0	4	527	9	9	0	0	NA	NA	NA	48	42	517	168	170	260	149	118	22	6	0	0.043	0.036	0
.	19.01.15-15.04.31-1-356880	114	5	5	1	0	1	510	4	4	0	0	NA	NA	NA	44	34	506	174	167	247	150	113	11	8	1	0.022	0.046	0.006
.	19.01.15-15.04.31-1-356881	147	9	9	5	0	5	530	7	7	0	0	NA	NA	NA	40	45	515	171	172	257	154	119	10	4	12	0.019	0.023	0.07
.	19.01.15-15.04.32-1-356882	231	71	71	22	0	14	537	64	64	0	0	NA	NA	NA	69	60	523	179	171	262	157	118	180	25	28	0.344	0.14	0.164
.	19.01.15-15.04.34-1-356886	59	2	2	0	0	0	352	0	0	0	0	NA	NA	NA	16	20	501	167	165	170	99	83	2	0	0	0.004	0	0
.	19.01.15-15.04.40-1-356891	121	14	14	3	0	3	527	11	11	0	0	NA	NA	NA	38	43	509	171	176	253	152	122	24	10	1	0.047	0.058	0.006
.	19.01.15-15.04.44-1-356894	146	13	13	5	0	4	530	12	12	0	0	NA	NA	NA	45	48	523	171	167	264	152	114	16	12	7	0.031	0.07	0.042
.	19.01.15-15.04.44-1-356895	173	18	18	5	0	4	523	16	16	0	0	NA	NA	NA	40	33	514	167	165	259	150	114	42	7	6	0.082	0.042	0.036
.	19.01.15-15.04.47-1-356898	33	1	1	0	0	0	0	0	0	0	0	NA	NA	NA	11	10	496	164	163	0	0	0	0	0	0	0	0	0
.	19.01.15-15.04.49-1-356900	263	15	15	7	0	5	560	11	11	0	0	NA	NA	NA	77	73	524	188	174	269	169	122	50	2	11	0.095	0.011	0.063
.	19.01.15-15.04.52-1-356903	254	34	34	7	0	4	554	32	32	0	0	NA	NA	NA	76	71	529	179	176	276	155	123	101	4	12	0.191	0.022	0.068
.	19.01.15-15.05.05-1-356930	84	3	3	0	0	0	504	2	2	0	0	NA	NA	NA	29	16	498	167	164	245	147	112	4	0	1	0.008	0	0.006
.	19.01.15-15.05.08-1-356931	315	103	103	29	0	19	588	93	93	0	0	NA	NA	NA	74	104	549	186	182	291	167	130	281	35	29	0.512	0.188	0.159
.	19.01.15-15.05.13-1-356932	393	77	77	17	0	12	587	70	70	0	0	NA	NA	NA	113	97	550	175	185	292	159	136	213	22	20	0.387	0.126	0.108
.	19.01.15-15.05.17-1-356933	125	13	13	4	0	3	528	12	12	0	0	NA	NA	NA	35	40	511	176	166	259	155	114	32	15	0	0.063	0.085	0
.	19.01.15-15.05.18-1-356935	113	15	15	1	0	1	524	12	12	0	0	NA	NA	NA	39	49	517	172	173	255	150	119	37	7	9	0.072	0.041	0.052
.	19.01.15-15.05.20-1-356937	94	7	7	1	0	1	524	6	6	0	0	NA	NA	NA	32	45	518	174	166	256	154	114	15	3	2	0.029	0.017	0.012
.	19.01.15-15.05.40-1-356955	364	121	121	29	0	23	574	112	112	0	0	NA	NA	NA	105	95	537	189	182	272	171	131	356	20	21	0.663	0.106	0.115
.	19.01.15-15.05.44-1-356958	63	2	2	0	0	0	512	1	1	0	0	NA	NA	NA	22	25	504	169	165	248	151	113	2	0	0	0.004	0	0
.	19.01.15-15.05.47-1-356960	31	1	1	0	0	0	0	0	0	0	0	NA	NA	NA	8	6	491	165	163	0	0	0	2	0	0	0.004	0	0
.	19.01.15-15.05.48-1-356961	265	16	16	4	0	3	553	15	15	0	0	NA	NA	NA	70	69	525	177	180	267	155	131	33	5	9	0.063	0.028	0.05
.	19.01.15-15.05.49-1-356962	180	54	54	19	0	16	545	46	46	0	0	NA	NA	NA	73	65	529	175	174	270	153	122	138	6	22	0.261	0.034	0.126
.	19.01.15-15.05.56-1-356983	321	17	17	2	0	2	580	15	15	0	0	NA	NA	NA	93	100	550	184	179	287	163	130	41	6	7	0.075	0.033	0.039
.	19.01.15-15.05.57-1-356987	241	10	10	3	0	3	558	9	9	0	0	NA	NA	NA	66	70	529	176	178	274	158	126	20	0	3	0.038	0	0.017
.	19.01.15-15.06.04-1-356988	60	2	2	1	0	1	101	1	1	0	0	NA	NA	NA	13	22	503	164	168	51	33	17	0	0	2	0	0	0.012
.	19.01.15-15.06.14-1-356990	88	4	4	1	0	1	519	2	2	0	0	NA	NA	NA	18	30	508	167	168	252	150	117	16	0	1	0.031	0	0.006
.	19.01.15-15.06.23-1-356999	322	55	55	7	0	4	563	49	49	0	0	NA	NA	NA	91	83	542	181	173	276	163	124	130	18	26	0.24	0.099	0.15
.	19.01.15-15.06.24-1-357001	201	26	26	5	0	5	551	24	24	0	0	NA	NA	NA	64	74	536	176	175	272	156	123	65	8	12	0.121	0.045	0.069
.	19.01.15-15.06.29-1-357007	175	20	20	8	0	7	546	19	19	0	0	NA	NA	NA	48	59	521	175	176	267	156	123	50	3	14	0.096	0.017	0.08
.	19.01.15-15.06.29-1-357008	537	84	84	20	0	10	609	77	77	0	0	NA	NA	NA	149	129	571	182	189	308	163	138	207	26	20	0.363	0.143	0.106
.	19.01.15-15.06.51-1-357022	183	16	16	2	0	2	528	14	14	0	0	NA	NA	NA	47	47	519	173	168	262	151	115	31	11	7	0.06	0.064	0.042
.	19.01.15-15.07.09-1-357051	293	54	54	17	0	13	571	50	50	0	0	NA	NA	NA	93	92	541	185	179	282	166	123	165	12	10	0.305	0.065	0.056
.	19.01.15-15.07.15-1-357055	385	43	43	11	0	8	593	40	40	0	0	NA	NA	NA	113	113	559	186	181	302	163	128	137	13	6	0.245	0.07	0.033
.	19.01.15-15.07.16-1-357056	177	60	60	12	0	8	532	55	55	0	0	NA	NA	NA	49	44	517	169	171	264	149	119	198	10	7	0.383	0.059	0.041
.	19.01.15-15.07.21-1-357063	196	52	52	12	0	10	542	47	47	0	0	NA	NA	NA	68	60	518	174	181	259	155	128	154	11	25	0.297	0.063	0.138
.	19.01.15-15.07.32-1-357074	178	13	13	5	0	2	548	12	12	0	0	NA	NA	NA	43	67	520	177	183	259	160	129	26	3	12	0.05	0.017	0.066
.	19.01.15-15.07.48-1-357084	61	2	2	0	0	0	298	1	1	0	0	NA	NA	NA	17	16	494	169	166	142	94	62	1	2	0	0.002	0.012	0
.	19.01.15-15.08.01-1-357111	30	1	1	0	0	0	0	0	0	0	0	NA	NA	NA	13	9	491	165	166	0	0	0	0	0	1	0	0	0.006
.	19.01.15-15.08.02-1-357113	264	28	28	9	0	6	559	26	26	0	0	NA	NA	NA	82	74	535	177	175	284	155	120	90	15	5	0.168	0.085	0.029
.	19.01.15-15.08.04-1-357114	412	57	57	12	0	10	610	52	52	0	0	NA	NA	NA	128	134	573	189	185	311	168	131	160	10	15	0.279	0.053	0.081
.	19.01.15-15.08.06-1-357116	331	111	111	23	0	19	585	100	100	0	0	NA	NA	NA	87	106	549	187	183	291	163	131	290	27	19	0.528	0.144	0.104
.	19.01.15-15.08.15-1-357121	126	9	9	2	0	2	531	8	8	0	0	NA	NA	NA	35	41	511	170	173	260	151	120	21	3	5	0.041	0.018	0.029
.	19.01.15-15.08.19-1-357124	152	10	10	5	0	3	535	9	9	0	0	NA	NA	NA	63	50	514	179	170	257	161	117	29	5	0	0.056	0.028	0
.	19.01.15-15.08.22-1-357129	95	6	6	3	0	0	516	5	5	0	0	NA	NA	NA	39	37	510	167	173	250	148	118	15	1	7	0.029	0.006	0.04
.	19.01.15-15.08.35-1-357145	88	3	3	0	0	0	509	2	2	0	0	NA	NA	NA	23	22	501	168	166	246	148	115	6	4	0	0.012	0.024	0
.	19.01.15-15.08.35-1-357147	33	1	1	0	0	0	0	0	0	0	0	NA	NA	NA	12	11	493	164	167	0	0	0	2	0	0	0.004	0	0
.	19.01.15-15.08.37-1-357150	29	1	1	1	0	1	0	0	0	0	0	NA	NA	NA	8	8	491	166	164	0	0	0	2	0	0	0.004	0	0
.	19.01.15-15.08.38-1-357151	384	116	116	32	0	25	605	105	105	0	0	NA	NA	NA	125	119	562	185	185	303	168	134	340	24	23	0.605	0.13	0.124
.	19.01.15-15.08.39-1-357152	535	113	113	30	0	22	609	106	106	0	0	NA	NA	NA	139	125	560	189	189	302	170	137	356	10	17	0.636	0.053	0.09
.	19.01.15-15.08.39-1-357153	205	12	12	4	0	3	548	10	10	0	0	NA	NA	NA	54	56	521	175	173	270	158	120	32	1	18	0.061	0.006	0.104
.	19.01.15-15.08.41-1-357154	93	8	8	0	0	0	520	7	7	0	0	NA	NA	NA	45	33	509	167	170	256	148	116	9	8	3	0.018	0.048	0.018
.	19.01.15-15.08.46-1-357155	126	9	9	0	0	0	531	7	7	0	0	NA	NA	NA	35	40	509	175	169	256	159	116	26	2	4	0.051	0.011	0.024
.	19.01.15-15.08.49-1-357156	274	103	103	27	0	20	551	94	94	0	0	NA	NA	NA	71	69	525	182	175	269	162	120	254	34	31	0.484	0.187	0.177
.	19.01.15-15.09.00-1-357181	93	3	3	0	0	0	510	2	2	0	0	NA	NA	NA	30	26	506	165	168	250	147	113	0	1	3	0	0.006	0.018
.	19.01.15-15.09.05-1-357183	35	1	1	1	0	1	0	0	0	0	0	NA	NA	NA	9	5	491	165	162	0	0	0	0	0	2	0	0	0.012
.	19.01.15-15.09.06-1-357184	64	3	3	0	0	0	509	2	2	0	0	NA	NA	NA	15	16	499	166	164	247	149	113	5	0	2	0.01	0	0.012
.	19.01.15-15.09.08-1-357186	210	11	11	2	0	2	552	10	10	0	0	NA	NA	NA	55	70	535	176	172	277	157	118	22	2	2	0.041	0.011	0.012
.	19.01.15-15.09.12-1-357187	526	103	103	28	0	23	629	95	95	0	0	NA	NA	NA	140	157	576	193	201	309	175	145	288	25	36	0.5	0.13	0.179
.	19.01.15-15.09.19-1-357193	233	23	23	4	0	4	561	21	21	0	0	NA	NA	NA	69	80	534	180	179	277	162	122	47	21	7	0.088	0.117	0.039
.	19.01.15-15.09.24-1-357199	240	17	17	4	0	4	540	14	14	0	0	NA	NA	NA	72	57	525	170	175	269	150	121	53	7	0	0.101	0.041	0
.	19.01.15-15.09.31-1-357206	386	131	131	33	0	27	593	123	123	0	0	NA	NA	NA	113	113	561	187	178	296	169	128	322	35	36	0.574	0.187	0.202
.	19.01.15-15.09.56-1-357236	232	27	27	8	0	8	553	23	23	0	0	NA	NA	NA	57	64	520	181	176	267	163	123	58	19	9	0.112	0.105	0.051
.	19.01.15-15.09.58-1-357240	496	116	116	37	0	25	600	105	105	0	0	NA	NA	NA	128	123	554	197	185	296	172	132	336	19	27	0.606	0.096	0.146
.	19.01.15-15.10.11-1-357247	270	64	64	11	0	9	552	57	57	0	0	NA	NA	NA	99	77	546	175	169	285	152	115	171	18	29	0.313	0.103	0.172
.	19.01.15-15.10.35-1-357266	121	7	7	1	0	1	517	5	5	0	0	NA	NA	NA	40	35	508	170	170	254	150	113	10	3	0	0.02	0.018	0
.	19.01.15-15.10.41-1-357270	57	2	2	1	0	1	199	1	1	0	0	NA	NA	NA	18	14	498	164	165	99	54	46	5	0	0	0.01	0	0
.	19.01.15-15.10.49-1-357274	208	18	18	4	0	4	539	17	17	0	0	NA	NA	NA	64	51	516	178	170	264	160	115	22	4	9	0.043	0.022	0.053
.	19.01.15-15.10.50-1-357275	333	104	104	30	0	20	566	99	99	0	0	NA	NA	NA	84	86	535	186	178	276	166	124	299	23	27	0.559	0.124	0.152
.	19.01.15-15.10.50-1-357276	35	1	1	0	0	0	0	0	0	0	0	NA	NA	NA	8	12	495	166	164	0	0	0	0	0	0	0	0	0
.	19.01.15-15.10.52-1-357292	264	19	19	5	0	4	556	16	16	0	0	NA	NA	NA	75	67	527	181	172	273	163	120	51	12	0	0.097	0.066	0
.	19.01.15-15.10.54-1-357293	272	63	63	16	0	12	566	59	59	0	0	NA	NA	NA	72	87	550	179	171	290	160	116	178	14	17	0.324	0.078	0.099
.	19.01.15-15.11.18-1-357305	143	23	23	3	0	1	526	21	21	0	0	NA	NA	NA	38	42	513	170	172	255	151	120	42	17	9	0.082	0.1	0.052
.	19.01.15-15.11.24-1-357312	488	62	62	24	0	19	637	60	60	0	0	NA	NA	NA	134	154	584	189	194	324	171	142	165	18	26	0.283	0.095	0.134
.	19.01.15-15.11.30-1-357319	65	5	5	3	0	3	507	4	4	0	0	NA	NA	NA	24	22	503	166	166	245	148	114	22	2	0	0.044	0.012	0
.	19.01.15-15.11.34-1-357324	328	62	62	20	0	16	582	58	58	0	0	NA	NA	NA	77	97	546	181	183	291	162	129	153	28	9	0.28	0.155	0.049
.	19.01.15-15.11.43-1-357328	95	3	3	1	0	1	522	1	1	0	0	NA	NA	NA	34	42	511	172	172	252	154	116	6	0	1	0.012	0	0.006
.	19.01.15-15.11.47-1-357332	372	35	35	13	0	10	599	32	32	0	0	NA	NA	NA	93	116	553	183	193	298	165	136	126	11	10	0.228	0.06	0.052
.	19.01.15-15.11.50-1-357333	293	13	13	1	0	1	574	10	10	0	0	NA	NA	NA	73	94	545	183	179	282	165	127	26	0	9	0.048	0	0.05
.	19.01.15-15.11.57-1-357358	117	13	13	5	0	5	524	12	12	0	0	NA	NA	NA	47	39	515	168	169	259	149	116	42	5	0	0.082	0.03	0
.	19.01.15-15.12.10-1-357364	61	3	3	0	0	0	518	2	2	0	0	NA	NA	NA	24	26	502	170	167	252	152	114	3	0	5	0.006	0	0.03
.	19.01.15-15.12.19-1-357368	332	48	48	17	0	11	588	45	45	0	0	NA	NA	NA	84	111	555	185	184	293	166	129	156	16	10	0.281	0.086	0.054
.	19.01.15-15.12.22-1-357373	31	1	1	0	0	0	0	0	0	0	0	NA	NA	NA	10	10	494	166	163	0	0	0	0	1	0	0	0.006	0
.	19.01.15-15.12.23-1-357374	113	7	7	3	0	3	523	5	5	0	0	NA	NA	NA	44	41	517	171	166	257	152	114	6	9	6	0.012	0.053	0.036
.	19.01.15-15.12.24-1-357378	122	8	8	3	0	3	536	7	7	0	0	NA	NA	NA	44	47	517	172	171	261	154	121	26	0	3	0.05	0	0.018
.	19.01.15-15.12.26-1-357381	150	6	6	1	0	0	532	5	5	0	0	NA	NA	NA	35	47	525	165	170	269	146	117	18	0	2	0.034	0	0.012
.	19.01.15-15.12.41-1-357397	199	25	25	7	0	5	528	22	22	0	0	NA	NA	NA	57	46	525	169	165	266	148	114	46	1	6	0.088	0.006	0.036
.	19.01.15-15.12.42-1-357398	352	85	85	21	0	16	577	79	79	0	0	NA	NA	NA	97	105	549	181	188	287	159	131	225	9	35	0.41	0.05	0.186
.	19.01.15-15.12.43-1-357400	60	2	2	1	0	1	100	1	1	0	0	NA	NA	NA	18	17	498	167	165	48	27	25	9	0	0	0.018	0	0
.	19.01.15-15.12.44-1-357402	436	97	97	32	0	22	585	90	90	0	0	NA	NA	NA	127	99	546	182	184	292	161	132	229	33	15	0.419	0.181	0.082
.	19.01.15-15.12.47-1-357404	59	2	2	1	0	1	197	1	1	0	0	NA	NA	NA	21	18	498	168	165	102	53	42	0	0	1	0	0	0.006
.	19.01.15-15.12.48-1-357405	149	17	17	5	0	3	530	14	14	0	0	NA	NA	NA	56	51	515	175	174	257	155	118	48	11	2	0.093	0.063	0.011
.	19.01.15-15.12.51-1-357407	37	1	1	0	0	0	0	0	0	0	0	NA	NA	NA	8	10	492	168	163	0	0	0	0	1	0	0	0.006	0
.	19.01.15-15.12.54-1-357423	62	2	2	1	0	1	101	1	1	0	0	NA	NA	NA	14	14	497	165	165	51	32	18	0	0	2	0	0	0.012
.	19.01.15-15.12.55-1-357424	206	60	60	10	0	6	542	55	55	0	0	NA	NA	NA	63	62	522	176	177	267	155	120	132	42	20	0.253	0.239	0.113
.	19.01.15-15.12.56-1-357425	451	58	58	10	0	6	569	53	53	0	0	NA	NA	NA	131	91	543	185	176	285	163	121	162	21	8	0.298	0.114	0.045
.	19.01.15-15.13.02-1-357436	326	29	29	12	0	9	578	27	27	0	0	NA	NA	NA	97	103	552	181	183	287	163	128	114	13	7	0.207	0.072	0.038
.	19.01.15-15.13.16-1-357440	413	74	74	22	0	14	592	66	66	0	0	NA	NA	NA	129	110	556	181	186	298	162	132	214	16	25	0.385	0.088	0.134
.	19.01.15-15.13.19-1-357443	282	35	35	7	0	5	562	29	29	0	0	NA	NA	NA	81	80	537	182	174	280	161	121	76	22	7	0.142	0.121	0.04
.	19.01.15-15.13.27-1-357452	151	27	27	5	0	4	531	25	25	0	0	NA	NA	NA	39	50	517	171	175	258	152	121	45	2	14	0.087	0.012	0.08
.	19.01.15-15.13.58-1-357486	506	35	35	10	0	10	633	33	33	0	0	NA	NA	NA	130	165	578	198	202	313	177	143	103	14	14	0.178	0.071	0.069
.	19.01.15-15.14.08-1-357489	167	19	19	2	0	2	523	17	17	0	0	NA	NA	NA	55	35	516	167	165	262	146	115	36	1	9	0.07	0.006	0.055
.	19.01.15-15.14.17-1-357493	184	21	21	3	0	2	537	19	19	0	0	NA	NA	NA	51	52	515	174	176	260	156	121	46	6	0	0.089	0.034	0
.	19.01.15-15.14.20-1-357498	34	1	1	1	0	1	0	0	0	0	0	NA	NA	NA	9	12	494	165	166	0	0	0	0	4	0	0	0.024	0
.	19.01.15-15.14.23-1-357503	32	1	1	0	0	0	0	0	0	0	0	NA	NA	NA	12	12	498	164	163	0	0	0	0	0	0	0	0	0
.	19.01.15-15.14.25-1-357506	417	58	58	19	0	16	616	52	52	0	0	NA	NA	NA	141	131	561	192	191	305	172	139	213	14	5	0.38	0.073	0.026
.	19.01.15-15.14.27-1-357509	149	6	6	1	0	1	533	4	4	0	0	NA	NA	NA	33	49	522	168	172	264	150	119	11	4	8	0.021	0.024	0.047
.	19.01.15-15.14.33-1-357513	32	1	1	0	0	0	0	0	0	0	0	NA	NA	NA	5	5	491	165	162	0	0	0	4	0	0	0.008	0	0
.	19.01.15-15.14.35-1-357518	240	76	76	17	0	13	536	72	72	0	0	NA	NA	NA	59	45	510	177	171	259	157	120	169	39	15	0.331	0.22	0.088
.	19.01.15-15.14.38-1-357523	64	4	4	1	0	1	505	3	3	0	0	NA	NA	NA	21	23	501	167	168	243	149	113	6	0	5	0.012	0	0.03
.	19.01.15-15.14.45-1-357525	146	18	18	6	0	4	526	16	16	0	0	NA	NA	NA	51	43	512	172	172	256	151	119	47	13	5	0.092	0.076	0.029
.	19.01.15-15.14.45-1-357526	179	20	20	5	0	4	528	17	17	0	0	NA	NA	NA	58	47	517	171	172	262	149	117	84	6	8	0.162	0.035	0.047
.	19.01.15-15.14.47-1-357527	34	1	1	0	0	0	0	0	0	0	0	NA	NA	NA	13	12	497	164	164	0	0	0	0	0	0	0	0	0
.	19.01.15-15.14.50-1-357528	60	2	2	1	0	1	0	1	1	0	0	NA	NA	NA	21	14	496	166	165	0	0	0	1	0	2	0.002	0	0.012
.	19.01.15-15.14.51-1-357544	146	13	13	4	0	3	549	11	11	0	0	NA	NA	NA	45	61	525	175	174	270	157	122	36	11	3	0.069	0.063	0.017
.	19.01.15-15.14.53-1-357545	212	15	15	6	0	4	531	14	14	0	0	NA	NA	NA	63	47	511	172	177	259	152	120	60	3	6	0.117	0.017	0.034
.	19.01.15-15.14.53-1-357546	113	5	5	2	0	1	531	4	4	0	0	NA	NA	NA	39	44	512	174	171	257	155	119	7	8	0	0.014	0.046	0
.	19.01.15-15.15.00-1-357554	146	6	6	1	0	1	518	5	5	0	0	NA	NA	NA	35	29	508	169	165	254	151	113	16	0	3	0.031	0	0.018
.	19.01.15-15.15.10-1-357557	259	20	20	4	0	3	563	16	16	0	0	NA	NA	NA	82	84	545	174	178	286	154	123	50	2	8	0.092	0.011	0.045
.	19.01.15-15.15.15-1-357558	288	34	34	8	0	5	582	31	31	0	0	NA	NA	NA	95	105	547	183	188	285	163	134	91	4	15	0.166	0.022	0.08
.	19.01.15-15.15.17-1-357559	511	82	82	29	0	21	616	73	73	0	0	NA	NA	NA	152	133	562	192	192	304	170	142	256	14	24	0.456	0.073	0.125
.	19.01.15-15.15.19-1-357562	91	3	3	1	0	1	515	2	2	0	0	NA	NA	NA	35	33	507	171	168	251	151	113	11	3	6	0.022	0.018	0.036
.	19.01.15-15.15.20-1-357564	86	3	3	0	0	0	514	2	2	0	0	NA	NA	NA	33	29	506	167	169	250	149	115	0	3	4	0	0.018	0.024
.	19.01.15-15.15.24-1-357569	368	106	106	30	0	19	581	95	95	0	0	NA	NA	NA	96	98	544	178	189	285	159	137	283	20	17	0.52	0.112	0.09
.	19.01.15-15.15.33-1-357575	145	13	13	2	0	2	524	11	11	0	0	NA	NA	NA	33	32	503	169	173	250	150	124	24	1	6	0.048	0.006	0.035
.	19.01.15-15.15.35-1-357578	355	71	71	22	0	15	579	65	65	0	0	NA	NA	NA	105	94	548	182	177	293	163	123	256	11	21	0.467	0.06	0.119
.	19.01.15-15.15.40-1-357584	30	1	1	0	0	0	0	0	0	0	0	NA	NA	NA	9	6	492	163	164	0	0	0	0	0	3	0	0	0.018
.	19.01.15-15.15.42-1-357585	32	1	1	0	0	0	0	0	0	0	0	NA	NA	NA	10	6	491	166	162	0	0	0	3	0	0	0.006	0	0
.	19.01.15-15.15.43-1-357587	152	11	11	4	0	3	538	9	9	0	0	NA	NA	NA	60	54	520	173	174	261	154	123	26	5	3	0.05	0.029	0.017
.	19.01.15-15.15.58-1-357610	148	12	12	4	0	3	539	11	11	0	0	NA	NA	NA	40	55	523	170	175	268	151	120	46	2	5	0.088	0.012	0.029
.	19.01.15-15.15.59-1-357611	35	1	1	0	0	0	0	0	0	0	0	NA	NA	NA	9	5	490	164	164	0	0	0	0	0	1	0	0	0.006
.	19.01.15-15.16.03-1-357612	504	91	91	24	0	17	630	77	77	0	0	NA	NA	NA	140	157	586	189	195	323	168	139	238	32	20	0.406	0.169	0.103
.	19.01.15-15.16.14-1-357615	34	1	1	1	0	1	0	0	0	0	0	NA	NA	NA	12	8	492	166	163	0	0	0	1	0	0	0.002	0	0
.	19.01.15-15.16.16-1-357616	496	61	61	18	0	12	608	54	54	0	0	NA	NA	NA	165	122	567	187	181	309	168	131	185	3	8	0.326	0.016	0.044
.	19.01.15-15.16.19-1-357619	69	5	5	1	0	1	517	3	3	0	0	NA	NA	NA	27	30	506	170	167	250	152	115	13	1	2	0.026	0.006	0.012
.	19.01.15-15.16.22-1-357624	236	15	15	6	0	4	546	14	14	0	0	NA	NA	NA	79	59	523	176	173	269	156	121	35	2	6	0.067	0.011	0.035
.	19.01.15-15.16.26-1-357629	32	1	1	0	0	0	0	0	0	0	0	NA	NA	NA	7	11	494	165	165	0	0	0	5	0	0	0.01	0	0
.	19.01.15-15.16.28-1-357634	172	11	11	4	0	4	528	10	10	0	0	NA	NA	NA	53	46	520	167	172	263	147	118	38	2	5	0.073	0.012	0.029
.	19.01.15-15.16.36-1-357645	209	85	85	22	0	19	560	79	79	0	0	NA	NA	NA	55	76	535	179	175	280	160	120	253	16	15	0.473	0.089	0.086
.	19.01.15-15.16.50-1-357651	96	11	11	4	0	4	519	10	10	0	0	NA	NA	NA	29	34	511	168	168	253	151	115	24	0	5	0.047	0	0.03
.	19.01.15-15.16.51-1-357652	233	14	14	2	0	1	555	12	12	0	0	NA	NA	NA	75	75	529	184	175	270	165	120	31	9	0	0.059	0.049	0
.	19.01.15-15.17.09-1-357684	62	2	2	0	0	0	353	1	1	0	0	NA	NA	NA	14	17	500	165	165	171	100	82	0	6	0	0	0.036	0
.	19.01.15-15.17.17-1-357686	178	13	13	1	0	1	544	12	12	0	0	NA	NA	NA	37	58	521	175	175	262	158	124	34	1	4	0.065	0.006	0.023
.	19.01.15-15.17.18-1-357688	214	21	21	7	0	6	541	18	18	0	0	NA	NA	NA	65	67	531	172	177	269	147	125	24	14	19	0.045	0.081	0.107
.	19.01.15-15.17.20-1-357691	63	4	4	0	0	0	200	3	3	0	0	NA	NA	NA	13	23	505	167	164	97	57	46	4	0	0	0.008	0	0
.	19.01.15-15.17.20-1-357692	119	20	20	2	0	2	516	19	19	0	0	NA	NA	NA	28	28	501	169	171	248	149	119	31	18	3	0.062	0.107	0.018
.	19.01.15-15.17.30-1-357706	151	10	10	5	0	3	535	8	8	0	0	NA	NA	NA	55	44	507	178	172	257	159	119	29	1	7	0.057	0.006	0.041
.	19.01.15-15.17.31-1-357707	61	2	2	0	0	0	48	1	1	0	0	NA	NA	NA	13	10	495	164	164	27	13	8	1	0	0	0.002	0	0
.	19.01.15-15.17.35-1-357710	35	1	1	0	0	0	0	0	0	0	0	NA	NA	NA	8	10	492	165	166	0	0	0	0	0	0	0	0	0
.	19.01.15-15.17.39-1-357713	183	20	20	5	0	4	525	18	18	0	0	NA	NA	NA	43	42	511	170	174	256	150	119	33	11	22	0.065	0.065	0.126
.	19.01.15-15.17.42-1-357714	214	24	24	5	0	4	551	23	23	0	0	NA	NA	NA	70	69	530	176	176	271	156	124	43	12	7	0.081	0.068	0.04
.	19.01.15-15.17.44-1-357716	122	12	12	2	0	2	509	10	10	0	0	NA	NA	NA	35	31	512	166	166	255	142	112	32	6	6	0.062	0.036	0.036
.	19.01.15-15.17.59-1-357740	97	6	6	0	0	0	509	5	5	0	0	NA	NA	NA	33	28	505	166	170	246	148	115	14	0	2	0.028	0	0.012
.	19.01.15-15.18.00-1-357742	459	74	74	27	0	20	601	70	70	0	0	NA	NA	NA	110	124	562	191	184	299	172	130	227	11	16	0.404	0.058	0.087
.	19.01.15-15.18.04-1-357743	87	3	3	0	0	0	516	2	2	0	0	NA	NA	NA	24	31	507	169	168	250	149	117	3	2	0	0.006	0.012	0
.	19.01.15-15.18.07-1-357744	116	7	7	5	0	4	509	5	5	0	0	NA	NA	NA	38	28	507	167	167	248	147	114	13	5	2	0.026	0.03	0.012
.	19.01.15-15.18.14-1-357748	322	41	41	13	0	9	590	34	34	0	0	NA	NA	NA	91	107	563	175	182	304	156	130	102	17	27	0.181	0.097	0.148
.	19.01.15-15.18.17-1-357749	373	105	105	37	0	27	592	97	97	0	0	NA	NA	NA	118	112	548	192	185	290	171	131	321	41	27	0.586	0.214	0.146
.	19.01.15-15.18.20-1-357753	31	1	1	0	0	0	0	0	0	0	0	NA	NA	NA	6	8	492	163	166	0	0	0	0	0	0	0	0	0
.	19.01.15-15.18.20-1-357754	436	82	82	25	0	17	605	76	76	0	0	NA	NA	NA	118	129	560	188	194	300	165	140	243	25	14	0.434	0.133	0.072
.	19.01.15-15.18.20-1-357756	61	2	2	1	0	1	508	1	1	0	0	NA	NA	NA	24	23	499	170	167	243	152	113	6	0	0	0.012	0	0
.	19.01.15-15.18.22-1-357759	325	77	77	21	0	19	563	73	73	0	0	NA	NA	NA	94	91	537	180	187	276	159	128	191	24	27	0.356	0.133	0.144
.	19.01.15-15.18.24-1-357762	172	26	26	11	0	10	548	23	23	0	0	NA	NA	NA	53	60	522	174	177	267	154	127	51	12	10	0.098	0.069	0.056
.	19.01.15-15.18.32-1-357769	171	20	20	2	0	2	531	19	19	0	0	NA	NA	NA	64	45	515	169	174	258	152	121	36	8	2	0.07	0.047	0.011
.	19.01.15-15.18.33-1-357774	83	3	3	0	0	0	503	2	2	0	0	NA	NA	NA	24	16	497	166	166	245	145	113	7	0	0	0.014	0	0
.	19.01.15-15.18.48-1-357781	347	72	72	25	0	16	578	66	66	0	0	NA	NA	NA	101	99	546	182	184	287	162	129	197	30	24	0.361	0.165	0.13
.	19.01.15-15.19.05-1-357807	401	42	42	15	0	12	599	37	37	0	0	NA	NA	NA	108	120	553	187	193	295	168	136	150	10	0	0.271	0.053	0
.	19.01.15-15.19.08-1-357808	120	10	10	3	0	2	513	9	9	0	0	NA	NA	NA	55	32	506	168	171	247	147	119	16	7	6	0.032	0.042	0.035
.	19.01.15-15.19.21-1-357814	410	52	52	11	0	9	590	48	48	0	0	NA	NA	NA	119	119	565	186	181	298	165	127	93	45	21	0.165	0.242	0.116
.	19.01.15-15.19.30-1-357829	282	53	53	13	0	10	581	46	46	0	0	NA	NA	NA	79	100	543	184	186	286	164	131	171	13	18	0.315	0.071	0.097
.	19.01.15-15.19.53-1-357855	288	62	62	18	0	12	572	57	57	0	0	NA	NA	NA	89	88	538	181	182	280	163	129	201	17	18	0.374	0.094	0.099
.	19.01.15-15.20.00-1-357865	357	39	39	14	0	8	587	36	36	0	0	NA	NA	NA	84	103	554	186	176	295	169	123	127	9	18	0.229	0.048	0.102
.	19.01.15-15.20.03-1-357870	61	3	3	1	0	1	510	2	2	0	0	NA	NA	NA	21	24	502	168	167	248	149	113	3	5	0	0.006	0.03	0
.	19.01.15-15.20.08-1-357873	63	4	4	2	0	2	0	3	3	0	0	NA	NA	NA	16	12	494	166	165	0	0	0	10	0	1	0.02	0	0.006
.	19.01.15-15.20.13-1-357875	176	9	9	3	0	2	553	8	8	0	0	NA	NA	NA	68	76	536	178	175	272	161	120	18	0	10	0.034	0	0.057
.	19.01.15-15.20.17-1-357876	286	34	34	9	0	6	573	29	29	0	0	NA	NA	NA	88	102	556	179	180	289	159	125	101	9	8	0.182	0.05	0.044
.	19.01.15-15.20.20-1-357881	299	23	23	8	0	6	567	20	20	0	0	NA	NA	NA	92	81	534	184	176	277	165	125	55	18	5	0.103	0.098	0.028
.	19.01.15-15.20.29-1-357892	271	46	46	13	0	12	562	41	41	0	0	NA	NA	NA	63	77	536	180	174	278	161	123	160	13	17	0.299	0.072	0.098
.	19.01.15-15.20.32-1-357894	177	18	18	3	0	3	519	15	15	0	0	NA	NA	NA	55	38	509	171	171	251	151	117	68	3	1	0.134	0.018	0.006
.	19.01.15-15.20.42-1-357900	87	7	7	1	0	1	514	6	6	0	0	NA	NA	NA	35	25	499	171	168	245	153	116	24	0	0	0.048	0	0
.	19.01.15-15.20.50-1-357902	153	14	14	6	0	3	540	13	13	0	0	NA	NA	NA	44	53	518	173	175	264	156	120	35	0	16	0.068	0	0.091
.	19.01.15-15.21.00-1-357922	374	101	101	28	0	24	583	91	91	0	0	NA	NA	NA	103	101	546	187	181	291	164	128	270	10	53	0.495	0.053	0.293
.	19.01.15-15.21.03-1-357927	87	4	4	0	0	0	501	2	2	0	0	NA	NA	NA	41	24	508	164	165	250	140	111	5	0	3	0.01	0	0.018
.	19.01.15-15.21.04-1-357928	171	24	24	5	0	2	537	19	19	0	0	NA	NA	NA	50	53	524	172	170	266	153	118	78	3	5	0.149	0.017	0.029
.	19.01.15-15.21.07-1-357930	708	103	103	26	0	18	640	98	98	0	0	NA	NA	NA	187	158	588	193	190	326	175	139	278	21	34	0.473	0.109	0.179
.	19.01.15-15.21.07-1-357931	37	1	1	1	0	1	0	0	0	0	0	NA	NA	NA	9	6	490	167	162	0	0	0	1	0	0	0.002	0	0
.	19.01.15-15.21.10-1-357932	33	1	1	0	0	0	0	0	0	0	0	NA	NA	NA	10	13	496	167	163	0	0	0	0	0	0	0	0	0
.	19.01.15-15.21.13-1-357933	410	47	47	16	0	14	607	44	44	0	0	NA	NA	NA	121	126	563	186	190	300	167	140	132	17	20	0.234	0.091	0.105
.	19.01.15-15.21.17-1-357936	346	95	95	38	0	30	573	86	86	0	0	NA	NA	NA	107	103	551	182	183	289	158	126	231	65	20	0.419	0.357	0.109
.	19.01.15-15.21.18-1-357938	88	3	3	0	0	0	508	2	2	0	0	NA	NA	NA	24	22	502	168	165	247	148	113	3	0	1	0.006	0	0.006
.	19.01.15-15.21.24-1-357947	230	23	23	4	0	4	551	21	21	0	0	NA	NA	NA	64	70	529	178	176	274	158	119	87	2	3	0.164	0.011	0.017
.	19.01.15-15.21.33-1-357953	167	17	17	5	0	2	532	16	16	0	0	NA	NA	NA	55	53	524	174	168	264	153	115	61	8	6	0.116	0.046	0.036
.	19.01.15-15.21.34-1-357956	230	15	15	5	0	5	543	13	13	0	0	NA	NA	NA	71	57	528	174	168	274	155	114	39	2	6	0.074	0.011	0.036
.	19.01.15-15.21.45-1-357965	214	9	9	4	0	2	545	8	8	0	0	NA	NA	NA	66	61	525	172	177	268	150	127	23	4	2	0.044	0.023	0.011
.	19.01.15-15.22.02-1-357993	168	11	11	1	0	0	542	10	10	0	0	NA	NA	NA	50	54	522	178	167	269	158	115	51	5	0	0.098	0.028	0
.	19.01.15-15.22.05-1-357994	260	64	64	20	0	18	551	58	58	0	0	NA	NA	NA	70	68	531	174	176	273	156	122	167	10	10	0.315	0.057	0.057
.	19.01.15-15.22.07-1-357996	118	13	13	3	0	3	538	11	11	0	0	NA	NA	NA	44	55	518	177	173	264	155	119	39	0	1	0.075	0	0.006
.	19.01.15-15.22.07-1-357997	122	4	4	1	0	1	529	3	3	0	0	NA	NA	NA	39	47	518	172	170	259	153	117	25	0	0	0.048	0	0
.	19.01.15-15.22.24-1-358010	564	117	117	29	0	25	622	111	111	0	0	NA	NA	NA	141	146	594	188	177	325	170	127	316	23	40	0.532	0.122	0.226
.	19.01.15-15.22.28-1-358016	293	62	62	8	0	6	569	58	58	0	0	NA	NA	NA	84	85	536	180	182	277	162	130	181	13	15	0.338	0.072	0.082
.	19.01.15-15.22.30-1-358019	314	32	32	12	0	9	580	31	31	0	0	NA	NA	NA	101	101	552	181	181	288	161	131	123	4	5	0.223	0.022	0.028
.	19.01.15-15.22.31-1-358020	260	44	44	17	0	14	545	41	41	0	0	NA	NA	NA	72	70	530	176	177	266	156	123	129	24	0	0.243	0.136	0
.	19.01.15-15.23.00-1-358055	60	2	2	2	0	2	148	1	1	0	0	NA	NA	NA	18	18	504	165	162	79	38	31	0	0	3	0	0	0.019
.	19.01.15-15.23.00-1-358056	179	12	12	4	0	2	544	11	11	0	0	NA	NA	NA	67	57	520	177	173	264	160	120	42	2	4	0.081	0.011	0.023
.	19.01.15-15.23.08-1-358063	60	4	4	2	0	2	514	3	3	0	0	NA	NA	NA	16	24	501	171	165	247	152	115	6	0	9	0.012	0	0.055
.	19.01.15-15.23.14-1-358068	437	66	66	17	0	8	620	62	62	0	0	NA	NA	NA	107	141	565	193	196	305	175	140	169	5	33	0.299	0.026	0.168
.	19.01.15-15.23.19-1-358072	358	82	82	29	0	21	576	73	73	0	0	NA	NA	NA	114	96	546	180	183	287	161	128	274	24	20	0.502	0.133	0.109
.	19.01.15-15.23.23-1-358078	59	2	2	0	0	0	502	1	1	0	0	NA	NA	NA	35	23	499	171	166	243	150	109	2	0	4	0.004	0	0.024
.	19.01.15-15.23.23-1-358079	236	73	73	16	0	15	544	65	65	0	0	NA	NA	NA	75	67	528	181	171	271	156	117	187	33	29	0.354	0.182	0.17
.	19.01.15-15.23.24-1-358082	179	26	26	4	0	4	524	22	22	0	0	NA	NA	NA	50	40	515	171	167	259	151	114	56	17	1	0.109	0.099	0.006
.	19.01.15-15.23.25-1-358084	302	35	35	16	0	10	588	31	31	0	0	NA	NA	NA	91	105	547	190	181	287	174	127	106	13	8	0.194	0.068	0.044
.	19.01.15-15.23.34-1-358092	145	9	9	2	0	2	524	8	8	0	0	NA	NA	NA	40	40	511	173	169	256	152	116	20	4	5	0.039	0.023	0.03
.	19.01.15-15.23.52-1-358113	259	39	39	15	0	12	562	35	35	0	0	NA	NA	NA	76	88	540	176	185	277	157	128	73	14	14	0.135	0.08	0.076
.	19.01.15-15.23.54-1-358114	324	93	93	19	0	14	566	88	88	0	0	NA	NA	NA	96	81	540	175	179	288	153	125	233	46	37	0.431	0.263	0.207
.	19.01.15-15.23.55-1-358115	289	54	54	13	0	11	560	47	47	0	0	NA	NA	NA	94	80	536	181	176	277	162	121	141	35	20	0.263	0.193	0.114
.	19.01.15-15.24.16-1-358130	368	53	53	12	0	8	601	49	49	0	0	NA	NA	NA	103	119	562	181	189	304	164	133	158	5	44	0.281	0.028	0.233
.	19.01.15-15.24.27-1-358144	452	69	69	14	0	8	581	61	61	0	0	NA	NA	NA	129	98	547	179	185	291	159	131	180	6	10	0.329	0.034	0.054
.	19.01.15-15.24.49-1-358153	112	4	4	2	0	2	511	2	2	0	0	NA	NA	NA	45	29	507	168	167	253	144	114	8	4	0	0.016	0.024	0
.	19.01.15-15.24.55-1-358170	309	22	22	6	0	5	553	21	21	0	0	NA	NA	NA	89	73	531	177	178	276	156	121	76	6	3	0.143	0.034	0.017
.	19.01.15-15.24.57-1-358174	336	43	43	13	0	9	567	39	39	0	0	NA	NA	NA	98	81	543	178	173	288	161	118	144	6	9	0.265	0.034	0.052
.	19.01.15-15.25.04-1-358175	35	1	1	0	0	0	0	0	0	0	0	NA	NA	NA	12	6	492	165	162	0	0	0	0	0	0	0	0	0
.	19.01.15-15.25.05-1-358180	60	3	3	0	0	0	513	2	2	0	0	NA	NA	NA	32	28	508	165	168	248	148	117	10	0	0	0.02	0	0
.	19.01.15-15.25.12-1-358183	179	20	20	7	0	6	537	18	18	0	0	NA	NA	NA	54	54	519	171	177	262	150	125	46	13	18	0.089	0.076	0.102
.	19.01.15-15.25.15-1-358185	289	27	27	10	0	8	571	26	26	0	0	NA	NA	NA	76	91	537	188	179	276	167	128	70	9	14	0.13	0.048	0.078
.	19.01.15-15.25.18-1-358188	94	7	7	1	0	1	523	6	6	0	0	NA	NA	NA	24	35	507	170	171	254	150	119	15	0	2	0.03	0	0.012
.	19.01.15-15.25.33-1-358203	459	80	80	29	0	22	599	71	71	0	0	NA	NA	NA	123	118	563	186	182	304	165	130	200	40	44	0.355	0.215	0.242
.	19.01.15-15.25.35-1-358206	97	5	5	2	0	1	517	4	4	0	0	NA	NA	NA	29	31	510	168	166	253	150	114	19	0	0	0.037	0	0
.	19.01.15-15.25.40-1-358211	211	13	13	3	0	1	555	10	10	0	0	NA	NA	NA	63	72	531	175	179	274	158	123	25	10	2	0.047	0.057	0.011
.	19.01.15-15.25.42-1-358212	66	3	3	2	0	2	405	2	2	0	0	NA	NA	NA	17	19	500	167	165	194	120	91	1	0	5	0.002	0	0.03
.	19.01.15-15.25.50-1-358216	96	8	8	2	0	2	520	6	6	0	0	NA	NA	NA	27	34	510	168	169	256	149	115	24	4	2	0.047	0.024	0.012
.	19.01.15-15.25.53-1-358233	411	52	52	12	0	9	601	47	47	0	0	NA	NA	NA	117	126	568	190	181	304	170	127	180	7	14	0.317	0.037	0.077
.	19.01.15-15.25.54-1-358234	150	8	8	5	0	4	527	7	7	0	0	NA	NA	NA	56	42	518	171	166	261	151	115	23	3	6	0.044	0.018	0.036
.	19.01.15-15.25.54-1-358235	155	12	12	3	0	3	529	11	11	0	0	NA	NA	NA	39	41	518	167	169	260	151	118	36	5	0	0.069	0.03	0
.	19.01.15-15.25.55-1-358236	150	6	6	3	0	3	539	5	5	0	0	NA	NA	NA	45	55	521	175	172	263	157	119	19	2	0	0.036	0.011	0
.	19.01.15-15.26.06-1-358245	267	60	60	19	0	18	565	56	56	0	0	NA	NA	NA	95	86	540	176	183	280	155	130	153	26	10	0.283	0.148	0.055
.	19.01.15-15.26.08-1-358246	212	24	24	9	0	9	544	21	21	0	0	NA	NA	NA	70	61	528	170	176	271	151	122	55	12	3	0.104	0.071	0.017
.	19.01.15-15.26.11-1-358248	211	26	26	9	0	7	520	23	23	0	0	NA	NA	NA	63	46	513	177	169	252	154	114	57	2	7	0.111	0.011	0.041
.	19.01.15-15.26.16-1-358249	90	3	3	0	0	0	514	2	2	0	0	NA	NA	NA	24	25	501	166	171	250	148	116	2	6	1	0.004	0.036	0.006
.	19.01.15-15.26.17-1-358251	438	87	87	24	0	19	600	81	81	0	0	NA	NA	NA	111	122	564	185	186	303	163	134	257	15	46	0.456	0.081	0.247
.	19.01.15-15.26.19-1-358254	321	19	19	6	0	6	568	17	17	0	0	NA	NA	NA	109	86	546	180	173	289	160	119	72	1	10	0.132	0.006	0.058
.	19.01.15-15.26.30-1-358266	96	15	15	5	0	4	516	12	12	0	0	NA	NA	NA	33	29	499	173	170	246	150	120	42	0	3	0.084	0	0.018
.	19.01.15-15.26.51-1-358286	31	1	1	0	0	0	0	0	0	0	0	NA	NA	NA	12	4	490	165	162	0	0	0	2	0	0	0.004	0	0
.	19.01.15-15.26.52-1-358296	92	4	4	1	0	1	513	3	3	0	0	NA	NA	NA	33	25	501	169	168	249	148	116	13	0	0	0.026	0	0
.	19.01.15-15.26.52-1-358297	456	63	63	21	0	15	599	59	59	0	0	NA	NA	NA	137	119	564	184	184	304	164	131	186	15	11	0.33	0.082	0.06
.	19.01.15-15.26.53-1-358299	60	2	2	0	0	0	517	1	1	0	0	NA	NA	NA	27	30	508	167	168	250	152	115	0	8	3	0	0.048	0.018
.	19.01.15-15.26.55-1-358300	295	55	55	14	0	13	592	54	54	0	0	NA	NA	NA	92	108	551	187	183	296	168	128	162	21	16	0.294	0.112	0.087
.	19.01.15-15.27.06-1-358307	68	4	4	1	0	1	504	2	2	0	0	NA	NA	NA	37	31	509	166	169	245	142	117	5	0	4	0.01	0	0.024
.	19.01.15-15.27.06-1-358308	120	5	5	1	0	1	522	4	4	0	0	NA	NA	NA	30	37	510	169	171	254	149	119	6	0	9	0.012	0	0.053
.	19.01.15-15.27.11-1-358313	117	5	5	1	0	1	525	4	4	0	0	NA	NA	NA	27	36	511	170	168	257	152	116	7	0	3	0.014	0	0.018
.	19.01.15-15.27.13-1-358314	235	24	24	8	0	5	538	21	21	0	0	NA	NA	NA	54	50	518	174	171	264	154	120	49	12	10	0.095	0.069	0.058
.	19.01.15-15.27.20-1-358320	261	37	37	6	0	5	566	33	33	0	0	NA	NA	NA	82	82	541	176	178	284	155	127	83	7	24	0.153	0.04	0.135
.	19.01.15-15.27.21-1-358322	87	5	5	2	0	2	523	4	4	0	0	NA	NA	NA	33	37	505	171	174	250	151	122	22	0	1	0.044	0	0.006
.	19.01.15-15.27.22-1-358325	210	16	16	2	0	2	538	12	12	0	0	NA	NA	NA	75	63	528	170	178	268	147	123	32	2	1	0.061	0.012	0.006
.	19.01.15-15.27.26-1-358330	352	148	148	51	0	34	599	143	143	0	0	NA	NA	NA	96	120	572	179	182	307	161	131	367	38	24	0.642	0.212	0.132
.	19.01.15-15.27.40-1-358342	125	11	11	5	0	3	522	10	10	0	0	NA	NA	NA	48	37	507	174	169	253	153	116	27	9	2	0.053	0.052	0.012
.	19.01.15-15.27.51-1-358344	61	4	4	0	0	0	299	3	3	0	0	NA	NA	NA	17	21	498	169	167	145	87	67	10	3	0	0.02	0.018	0
.	19.01.15-15.27.52-1-358360	154	10	10	3	0	2	524	7	7	0	0	NA	NA	NA	45	35	510	172	166	255	156	113	29	0	0	0.057	0	0
.	19.01.15-15.28.01-1-358368	33	1	1	0	0	0	0	0	0	0	0	NA	NA	NA	7	8	493	163	165	0	0	0	0	0	0	0	0	0
.	19.01.15-15.28.03-1-358373	151	18	18	1	0	1	531	14	14	0	0	NA	NA	NA	38	46	514	176	169	260	153	118	54	1	14	0.105	0.006	0.083
.	19.01.15-15.28.03-1-358374	57	2	2	0	0	0	257	1	1	0	0	NA	NA	NA	25	21	501	167	166	115	77	65	3	0	0	0.006	0	0
.	19.01.15-15.28.04-1-358375	34	1	1	0	0	0	0	0	0	0	0	NA	NA	NA	11	13	499	163	164	0	0	0	0	0	2	0	0	0.012
.	19.01.15-15.28.08-1-358378	235	16	16	4	0	3	556	15	15	0	0	NA	NA	NA	70	75	535	174	179	275	156	125	49	12	7	0.092	0.069	0.039
.	19.01.15-15.28.10-1-358380	86	3	3	2	0	2	518	2	2	0	0	NA	NA	NA	22	31	505	168	171	249	150	119	2	0	3	0.004	0	0.018
.	19.01.15-15.28.11-1-358381	155	18	18	4	0	4	533	17	17	0	0	NA	NA	NA	52	44	513	171	173	261	151	121	28	16	6	0.055	0.094	0.035
.	19.01.15-15.28.13-1-358385	86	7	7	2	0	2	525	4	4	0	0	NA	NA	NA	26	37	512	171	167	255	153	117	20	0	0	0.039	0	0
.	19.01.15-15.28.13-1-358387	342	41	41	7	0	5	576	38	38	0	0	NA	NA	NA	119	97	548	185	177	289	165	122	123	3	7	0.224	0.016	0.04
.	19.01.15-15.28.15-1-358388	62	2	2	1	0	1	298	1	1	0	0	NA	NA	NA	22	11	494	165	165	148	83	67	0	0	6	0	0	0.036
.	19.01.15-15.28.23-1-358396	59	2	2	0	0	0	522	1	1	0	0	NA	NA	NA	19	33	510	171	165	254	154	114	6	0	3	0.012	0	0.018
.	19.01.15-15.28.30-1-358406	121	12	12	5	0	5	521	11	11	0	0	NA	NA	NA	49	40	508	175	170	252	153	116	22	4	2	0.043	0.023	0.012
.	19.01.15-15.28.30-1-358408	92	6	6	1	0	1	513	4	4	0	0	NA	NA	NA	31	30	508	171	164	251	151	111	10	11	0	0.02	0.064	0
.	19.01.15-15.28.30-1-358410	33	1	1	0	0	0	0	0	0	0	0	NA	NA	NA	9	5	492	163	163	0	0	0	1	0	0	0.002	0	0
.	19.01.15-15.28.45-1-358420	527	75	75	27	0	19	612	65	65	0	0	NA	NA	NA	138	131	568	193	183	308	175	129	229	18	21	0.403	0.093	0.115
.	19.01.15-15.28.48-1-358421	93	8	8	1	0	1	520	7	7	0	0	NA	NA	NA	30	30	509	169	165	254	152	114	17	0	10	0.033	0	0.061
.	19.01.15-15.28.55-1-358440	355	37	37	11	0	7	564	34	34	0	0	NA	NA	NA	93	91	533	191	180	267	169	128	102	13	14	0.191	0.068	0.078
.	19.01.15-15.28.57-1-358444	182	29	29	8	0	6	538	27	27	0	0	NA	NA	NA	52	58	527	173	171	267	155	116	53	2	16	0.101	0.012	0.094
.	19.01.15-15.29.01-1-358447	391	75	75	19	0	16	585	67	67	0	0	NA	NA	NA	114	103	543	186	187	285	167	133	213	23	19	0.392	0.124	0.102
.	19.01.15-15.29.07-1-358449	255	28	28	6	0	5	561	27	27	0	0	NA	NA	NA	74	82	546	171	178	288	149	124	52	10	2	0.095	0.058	0.011
.	19.01.15-15.29.09-1-358453	200	35	35	8	0	6	542	32	32	0	0	NA	NA	NA	52	53	524	171	171	270	154	118	92	4	16	0.176	0.023	0.094
.	19.01.15-15.29.22-1-358463	120	6	6	2	0	1	526	5	5	0	0	NA	NA	NA	45	40	509	176	168	255	157	114	8	3	6	0.016	0.017	0.036
.	19.01.15-15.29.41-1-358479	36	1	1	0	0	0	0	0	0	0	0	NA	NA	NA	11	9	494	164	164	0	0	0	0	0	4	0	0	0.024
.	19.01.15-15.29.44-1-358481	119	9	9	2	0	1	533	7	7	0	0	NA	NA	NA	31	43	515	171	170	264	152	117	29	0	0	0.056	0	0
.	19.01.15-15.29.44-1-358482	89	5	5	2	0	2	523	4	4	0	0	NA	NA	NA	24	39	512	169	171	254	151	118	9	3	1	0.018	0.018	0.006
.	19.01.15-15.29.48-1-358483	67	2	2	1	0	1	404	1	1	0	0	NA	NA	NA	21	23	503	167	166	194	119	91	2	0	3	0.004	0	0.018
.	19.01.15-15.29.51-1-358484	91	3	3	1	0	1	510	2	2	0	0	NA	NA	NA	34	27	501	171	168	247	148	115	6	0	0	0.012	0	0
.	19.01.15-15.30.00-1-358505	63	2	2	0	0	0	519	1	1	0	0	NA	NA	NA	15	34	509	172	166	251	154	114	4	0	4	0.008	0	0.024
.	19.01.15-15.30.01-1-358506	92	10	10	4	0	3	517	9	9	0	0	NA	NA	NA	22	24	499	165	173	247	149	121	28	2	4	0.056	0.012	0.023
.	19.01.15-15.30.05-1-358515	89	10	10	3	0	3	508	9	9	0	0	NA	NA	NA	38	26	502	169	168	243	149	116	25	4	0	0.05	0.024	0
.	19.01.15-15.30.05-1-358516	308	47	47	9	0	8	559	37	37	0	0	NA	NA	NA	94	80	539	172	182	280	150	129	137	11	6	0.254	0.064	0.033
.	19.01.15-15.30.11-1-358517	417	74	74	23	0	18	612	67	67	0	0	NA	NA	NA	121	126	563	192	184	304	174	134	247	26	18	0.439	0.135	0.098
.	19.01.15-15.30.13-1-358519	270	14	14	4	0	3	554	13	13	0	0	NA	NA	NA	75	73	526	184	176	267	163	124	43	0	6	0.082	0	0.034
.	19.01.15-15.30.21-1-358525	59	3	3	0	0	0	500	2	2	0	0	NA	NA	NA	19	9	493	165	164	243	147	110	1	0	3	0.002	0	0.018
.	19.01.15-15.30.33-1-358535	185	17	17	5	0	4	527	15	15	0	0	NA	NA	NA	61	47	519	169	172	261	147	119	57	8	3	0.11	0.047	0.017
.	19.01.15-15.30.33-1-358536	88	5	5	0	0	0	514	4	4	0	0	NA	NA	NA	31	29	503	170	169	250	150	114	10	5	0	0.02	0.029	0
.	19.01.15-15.30.33-1-358537	147	24	24	8	0	7	528	21	21	0	0	NA	NA	NA	51	46	519	172	168	260	155	113	75	4	12	0.145	0.023	0.071
.	19.01.15-15.30.43-1-358546	92	3	3	1	0	1	517	2	2	0	0	NA	NA	NA	29	31	506	171	167	252	152	113	8	0	2	0.016	0	0.012
.	19.01.15-15.30.50-1-358547	178	13	13	4	0	3	527	11	11	0	0	NA	NA	NA	46	43	522	171	163	262	150	115	25	0	6	0.048	0	0.037
.	19.01.15-15.31.00-1-358566	182	17	17	4	0	4	548	14	14	0	0	NA	NA	NA	53	58	521	175	175	267	159	122	40	6	10	0.077	0.034	0.057
.	19.01.15-15.31.00-1-358567	31	1	1	0	0	0	0	0	0	0	0	NA	NA	NA	12	9	493	164	165	0	0	0	1	0	0	0.002	0	0
.	19.01.15-15.31.06-1-358589	61	4	4	1	0	1	522	3	3	0	0	NA	NA	NA	16	31	503	173	168	253	157	112	1	0	9	0.002	0	0.054
.	19.01.15-15.31.15-1-358614	263	95	95	29	0	25	556	83	83	0	0	NA	NA	NA	76	75	529	177	182	270	160	126	227	24	26	0.429	0.136	0.143
.	19.01.15-15.31.28-1-358630	31	1	1	0	0	0	0	0	0	0	0	NA	NA	NA	9	11	495	166	163	0	0	0	2	0	0	0.004	0	0
.	19.01.15-15.31.32-1-358633	202	21	21	6	0	5	533	20	20	0	0	NA	NA	NA	60	51	518	172	174	258	155	120	45	7	18	0.087	0.041	0.103
.	19.01.15-15.31.32-1-358634	404	62	62	15	0	11	603	58	58	0	0	NA	NA	NA	99	112	553	189	183	300	172	131	152	12	25	0.275	0.063	0.137
.	19.01.15-15.31.32-1-358635	152	8	8	3	0	3	534	7	7	0	0	NA	NA	NA	62	56	529	170	170	270	148	116	25	0	2	0.047	0	0.012
.	19.01.15-15.31.35-1-358638	37	1	1	0	0	0	0	0	0	0	0	NA	NA	NA	11	8	493	165	163	0	0	0	1	0	0	0.002	0	0
.	19.01.15-15.31.38-1-358641	244	92	92	30	0	22	553	85	85	0	0	NA	NA	NA	58	76	540	173	176	279	152	122	278	12	18	0.515	0.069	0.102
.	19.01.15-15.31.39-1-358643	146	13	13	1	0	0	525	11	11	0	0	NA	NA	NA	47	44	514	170	173	252	152	121	21	5	2	0.041	0.029	0.012
.	19.01.15-15.31.40-1-358645	155	19	19	4	0	3	534	16	16	0	0	NA	NA	NA	54	50	521	172	170	264	153	117	38	10	8	0.073	0.058	0.047
.	19.01.15-15.31.53-1-358669	59	2	2	0	0	0	508	1	1	0	0	NA	NA	NA	32	32	509	168	168	249	147	112	5	0	0	0.01	0	0
.	19.01.15-15.32.02-1-358675	88	3	3	1	0	1	510	2	2	0	0	NA	NA	NA	24	25	504	168	166	247	148	115	3	5	0	0.006	0.03	0
.	19.01.15-15.32.18-1-358682	61	2	2	1	0	1	511	1	1	0	0	NA	NA	NA	26	31	504	171	169	246	152	113	3	0	0	0.006	0	0
.	19.01.15-15.32.24-1-358689	427	52	52	11	0	10	585	49	49	0	0	NA	NA	NA	120	101	555	176	183	295	159	131	172	35	18	0.31	0.199	0.098
.	19.01.15-15.32.24-1-358691	321	84	84	16	0	12	571	80	80	0	0	NA	NA	NA	83	90	536	185	182	280	162	129	212	37	20	0.396	0.2	0.11
.	19.01.15-15.32.29-1-358698	503	91	91	24	0	17	625	82	82	0	0	NA	NA	NA	142	143	580	188	188	320	170	135	264	8	28	0.455	0.043	0.149
.	19.01.15-15.32.29-1-358699	113	6	6	3	0	3	525	4	4	0	0	NA	NA	NA	26	32	507	169	169	254	152	119	18	0	0	0.036	0	0
.	19.01.15-15.32.41-1-358712	86	5	5	1	0	0	510	4	4	0	0	NA	NA	NA	38	25	504	167	167	250	144	116	9	13	0	0.018	0.078	0
.	19.01.15-15.32.45-1-358713	87	3	3	0	0	0	507	2	2	0	0	NA	NA	NA	26	20	496	169	168	240	149	118	6	1	2	0.012	0.006	0.012
.	19.01.15-15.32.57-1-358734	152	13	13	1	0	1	534	9	9	0	0	NA	NA	NA	50	51	520	174	170	263	156	115	46	6	1	0.088	0.034	0.006
.	19.01.15-15.32.59-1-358735	321	73	73	15	0	11	580	69	69	0	0	NA	NA	NA	95	97	546	182	182	288	162	130	204	8	32	0.374	0.044	0.176
.	19.01.15-15.33.11-1-358744	120	9	9	1	0	0	538	8	8	0	0	NA	NA	NA	34	51	519	172	173	265	153	120	15	3	8	0.029	0.017	0.046
.	19.01.15-15.33.19-1-358749	63	3	3	1	0	1	505	1	1	0	0	NA	NA	NA	21	18	500	165	166	247	145	113	2	6	0	0.004	0.036	0
.	19.01.15-15.33.25-1-358756	376	107	107	30	0	25	593	93	93	0	0	NA	NA	NA	112	111	559	185	180	302	162	129	284	55	16	0.508	0.297	0.089
.	19.01.15-15.33.31-1-358763	31	1	1	1	0	1	0	0	0	0	0	NA	NA	NA	3	3	490	163	163	0	0	0	2	0	0	0.004	0	0
.	19.01.15-15.33.31-1-358765	31	1	1	0	0	0	0	0	0	0	0	NA	NA	NA	7	12	497	164	164	0	0	0	0	1	0	0	0.006	0
.	19.01.15-15.33.34-1-358768	186	14	14	3	0	2	546	13	13	0	0	NA	NA	NA	61	61	527	173	174	273	152	121	36	2	5	0.068	0.012	0.029
.	19.01.15-15.33.34-1-358769	147	24	24	4	0	2	531	21	21	0	0	NA	NA	NA	54	45	519	170	169	262	152	117	70	12	5	0.135	0.071	0.03
.	19.01.15-15.33.37-1-358773	34	1	1	0	0	0	0	0	0	0	0	NA	NA	NA	7	14	498	164	165	0	0	0	2	0	0	0.004	0	0
.	19.01.15-15.33.38-1-358774	30	1	1	0	0	0	0	0	0	0	0	NA	NA	NA	6	8	494	164	163	0	0	0	0	0	1	0	0	0.006
.	19.01.15-15.33.40-1-358775	294	20	20	8	0	5	562	16	16	0	0	NA	NA	NA	113	75	529	180	179	276	161	125	73	9	6	0.138	0.05	0.034
.	19.01.15-15.33.40-1-358776	61	2	2	0	0	0	252	1	1	0	0	NA	NA	NA	17	19	502	166	164	121	78	53	7	0	0	0.014	0	0
.	19.01.15-15.33.57-1-358800	62	2	2	2	0	2	511	0	0	0	0	NA	NA	NA	29	23	501	172	163	246	152	113	1	1	0	0.002	0.006	0
.	19.01.15-15.34.02-1-358801	93	3	3	1	0	1	513	2	2	0	0	NA	NA	NA	36	30	506	169	168	248	149	116	3	2	0	0.006	0.012	0
.	19.01.15-15.34.06-1-358808	295	67	67	13	0	9	584	64	64	0	0	NA	NA	NA	90	99	545	180	187	290	163	131	181	12	20	0.332	0.067	0.107
.	19.01.15-15.34.09-1-358809	88	4	4	1	0	1	513	2	2	0	0	NA	NA	NA	34	30	504	175	164	244	157	112	5	0	3	0.01	0	0.018
.	19.01.15-15.34.13-1-358812	115	6	6	2	0	2	521	5	5	0	0	NA	NA	NA	39	34	504	172	171	251	151	119	14	0	3	0.028	0	0.018
.	19.01.15-15.34.15-1-358814	127	6	6	1	0	1	522	5	5	0	0	NA	NA	NA	36	30	509	166	168	254	150	118	22	7	0	0.043	0.042	0
.	19.01.15-15.34.18-1-358816	217	30	30	7	0	6	548	25	25	0	0	NA	NA	NA	75	65	520	174	184	265	155	128	82	12	9	0.158	0.069	0.049
.	19.01.15-15.34.22-1-358824	372	68	68	20	0	20	587	58	58	0	0	NA	NA	NA	97	103	546	188	182	290	167	130	203	25	25	0.372	0.133	0.137
.	19.01.15-15.34.24-1-358827	94	5	5	2	0	1	509	3	3	0	0	NA	NA	NA	41	33	509	168	169	248	143	118	10	4	0	0.02	0.024	0
.	19.01.15-15.34.28-1-358834	321	13	13	6	0	3	580	12	12	0	0	NA	NA	NA	103	100	548	178	187	287	157	136	40	4	6	0.073	0.022	0.032
.	19.01.15-15.34.30-1-358836	231	20	20	2	0	2	546	17	17	0	0	NA	NA	NA	68	67	525	177	178	268	155	123	44	12	4	0.084	0.068	0.022
.	19.01.15-15.34.32-1-358837	34	1	1	0	0	0	0	0	0	0	0	NA	NA	NA	7	13	498	165	163	0	0	0	0	4	0	0	0.024	0
.	19.01.15-15.34.35-1-358841	329	41	41	18	0	14	590	36	36	0	0	NA	NA	NA	97	116	560	187	182	293	168	129	130	6	20	0.232	0.032	0.11
.	19.01.15-15.34.39-1-358845	383	97	97	24	0	17	592	89	89	0	0	NA	NA	NA	104	113	555	185	186	295	165	132	248	40	11	0.447	0.216	0.059
.	19.01.15-15.34.56-1-358864	121	13	13	3	0	1	534	11	11	0	0	NA	NA	NA	35	49	517	172	173	259	155	120	31	3	4	0.06	0.017	0.023
.	19.01.15-15.34.57-1-358868	266	71	71	17	0	11	552	64	64	0	0	NA	NA	NA	88	73	534	177	175	275	158	119	190	17	13	0.356	0.096	0.074
.	19.01.15-15.35.01-1-358869	262	50	50	10	0	8	554	48	48	0	0	NA	NA	NA	77	67	533	178	169	278	157	119	116	15	13	0.218	0.084	0.077
.	19.01.15-15.35.19-1-358883	207	39	39	13	0	10	533	33	33	0	0	NA	NA	NA	65	51	519	169	176	262	150	121	103	11	10	0.198	0.065	0.057
.	19.01.15-15.35.26-1-358893	125	10	10	5	0	2	522	8	8	0	0	NA	NA	NA	52	40	511	171	171	254	150	118	19	8	7	0.037	0.047	0.041
.	19.01.15-15.35.33-1-358898	236	20	20	9	0	9	558	19	19	0	0	NA	NA	NA	66	85	542	180	176	278	161	119	85	6	5	0.157	0.033	0.028
.	19.01.15-15.35.39-1-358905	150	18	18	4	0	3	522	17	17	0	0	NA	NA	NA	46	39	508	178	166	252	158	112	40	6	4	0.079	0.034	0.024
.	19.01.15-15.35.45-1-358908	155	13	13	3	0	2	535	11	11	0	0	NA	NA	NA	40	46	516	171	172	262	154	119	36	2	12	0.07	0.012	0.07
.	19.01.15-15.35.47-1-358909	209	13	13	4	0	4	559	11	11	0	0	NA	NA	NA	66	74	529	177	181	269	160	130	40	1	2	0.076	0.006	0.011
.	19.01.15-15.36.06-1-358933	36	1	1	0	0	0	0	0	0	0	0	NA	NA	NA	11	10	495	163	165	0	0	0	0	3	0	0	0.018	0
.	19.01.15-15.36.09-1-358938	527	101	101	23	0	18	643	96	96	0	0	NA	NA	NA	135	163	578	198	200	318	179	146	289	31	33	0.5	0.157	0.165
.	19.01.15-15.36.09-1-358939	333	48	48	15	0	14	587	45	45	0	0	NA	NA	NA	106	108	550	189	182	291	168	128	135	13	10	0.245	0.069	0.055
.	19.01.15-15.36.11-1-358940	265	43	43	21	0	10	565	40	40	0	0	NA	NA	NA	79	87	543	180	177	280	161	124	150	15	7	0.276	0.083	0.04
.	19.01.15-15.36.12-1-358941	215	14	14	3	0	1	543	12	12	0	0	NA	NA	NA	65	65	534	174	170	277	151	115	39	8	1	0.073	0.046	0.006
.	19.01.15-15.36.12-1-358942	179	17	17	6	0	4	561	15	15	0	0	NA	NA	NA	48	76	538	179	172	279	162	120	58	7	1	0.108	0.039	0.006
.	19.01.15-15.36.12-1-358943	175	21	21	8	0	4	547	20	20	0	0	NA	NA	NA	54	66	530	173	176	273	151	123	71	0	8	0.134	0	0.045
.	19.01.15-15.36.22-1-358951	152	23	23	5	0	4	535	19	19	0	0	NA	NA	NA	54	54	521	175	171	257	157	121	38	15	6	0.073	0.086	0.035
.	19.01.15-15.36.31-1-358960	323	75	75	16	0	12	563	70	70	0	0	NA	NA	NA	93	80	530	179	184	273	158	132	211	31	10	0.398	0.173	0.054
.	19.01.15-15.36.38-1-358973	187	18	18	4	0	4	544	17	17	0	0	NA	NA	NA	52	58	525	172	174	269	153	122	35	8	2	0.067	0.047	0.011
.	19.01.15-15.36.41-1-358976	170	11	11	4	0	3	536	8	8	0	0	NA	NA	NA	42	51	512	171	181	258	151	127	20	16	6	0.039	0.094	0.033
.	19.01.15-15.36.50-1-358980	89	4	4	0	0	0	521	3	3	0	0	NA	NA	NA	27	30	506	169	168	253	150	118	10	4	0	0.02	0.024	0
.	19.01.15-15.36.52-1-358996	144	11	11	2	0	2	530	8	8	0	0	NA	NA	NA	38	45	519	170	169	263	150	117	21	8	0	0.04	0.047	0
.	19.01.15-15.37.06-1-359005	143	7	7	1	0	1	538	6	6	0	0	NA	NA	NA	54	54	516	178	173	261	160	117	34	0	0	0.066	0	0
.	19.01.15-15.37.06-1-359006	354	79	79	15	0	11	598	70	70	0	0	NA	NA	NA	95	114	550	190	187	289	173	136	207	14	42	0.376	0.074	0.225
.	19.01.15-15.37.06-1-359007	392	48	48	17	0	11	594	42	42	0	0	NA	NA	NA	109	107	546	186	188	293	166	135	132	19	15	0.242	0.102	0.08
.	19.01.15-15.37.10-1-359010	116	6	6	1	0	1	522	5	5	0	0	NA	NA	NA	48	42	512	176	167	253	155	114	16	0	0	0.031	0	0
.	19.01.15-15.37.16-1-359016	151	11	11	5	0	4	538	10	10	0	0	NA	NA	NA	39	52	519	170	176	266	149	123	25	1	2	0.048	0.006	0.011
.	19.01.15-15.37.21-1-359023	335	147	147	35	0	32	565	136	136	0	0	NA	NA	NA	90	84	539	176	182	281	153	131	307	47	57	0.57	0.267	0.313
.	19.01.15-15.37.27-1-359030	287	40	40	9	0	9	548	37	37	0	0	NA	NA	NA	87	63	517	180	179	264	157	127	139	4	8	0.269	0.022	0.045
.	19.01.15-15.37.29-1-359033	88	3	3	0	0	0	519	2	2	0	0	NA	NA	NA	26	37	509	170	171	252	149	118	6	3	0	0.012	0.018	0
.	19.01.15-15.37.42-1-359041	119	6	6	0	0	0	523	4	4	0	0	NA	NA	NA	39	39	509	174	169	253	150	120	15	2	6	0.029	0.011	0.036
.	19.01.15-15.37.43-1-359042	117	6	6	1	0	1	526	5	5	0	0	NA	NA	NA	36	44	518	171	168	256	158	112	11	7	0	0.021	0.041	0
.	19.01.15-15.38.00-1-359064	98	4	4	1	0	1	517	3	3	0	0	NA	NA	NA	35	29	507	169	166	252	151	114	8	0	8	0.016	0	0.048
.	19.01.15-15.38.01-1-359066	268	43	43	10	0	6	568	39	39	0	0	NA	NA	NA	91	92	545	179	181	284	158	126	150	16	2	0.275	0.089	0.011
.	19.01.15-15.38.09-1-359074	126	7	7	3	0	3	525	6	6	0	0	NA	NA	NA	40	39	513	173	166	256	155	114	19	9	0	0.037	0.052	0
.	19.01.15-15.38.11-1-359075	145	12	12	3	0	3	538	11	11	0	0	NA	NA	NA	40	52	521	168	176	264	151	123	22	1	3	0.042	0.006	0.017
.	19.01.15-15.38.14-1-359077	31	1	1	0	0	0	0	0	0	0	0	NA	NA	NA	9	10	494	166	163	0	0	0	0	0	0	0	0	0
.	19.01.15-15.38.16-1-359078	300	53	53	11	0	8	570	49	49	0	0	NA	NA	NA	76	84	537	176	184	279	158	133	175	15	7	0.326	0.085	0.038
.	19.01.15-15.38.16-1-359079	469	107	107	34	0	26	611	100	100	0	0	NA	NA	NA	139	137	570	191	189	307	170	134	286	48	40	0.502	0.251	0.212
.	19.01.15-15.38.25-1-359089	56	2	2	0	0	0	0	1	1	0	0	NA	NA	NA	18	13	494	168	164	0	0	0	3	0	0	0.006	0	0
.	19.01.15-15.38.27-1-359091	268	24	24	6	0	4	556	23	23	0	0	NA	NA	NA	67	59	520	179	173	272	162	122	99	0	4	0.19	0	0.023
.	19.01.15-15.38.29-1-359095	224	47	47	16	0	12	536	40	40	0	0	NA	NA	NA	68	59	525	173	174	268	152	116	120	22	26	0.229	0.127	0.149
.	19.01.15-15.38.36-1-359105	348	72	72	21	0	20	566	68	68	0	0	NA	NA	NA	93	88	544	178	179	285	156	125	176	50	17	0.324	0.281	0.095
.	19.01.15-15.38.44-1-359111	64	3	3	1	0	1	450	2	2	0	0	NA	NA	NA	20	16	497	166	166	222	122	106	4	2	0	0.008	0.012	0
.	19.01.15-15.38.57-1-359133	34	1	1	0	0	0	0	0	0	0	0	NA	NA	NA	6	12	496	165	164	0	0	0	0	0	0	0	0	0
.	19.01.15-15.39.00-1-359135	236	25	25	11	0	10	549	23	23	0	0	NA	NA	NA	60	63	525	177	174	268	158	123	55	8	0	0.105	0.045	0
.	19.01.15-15.39.18-1-359143	176	10	10	1	0	1	539	8	8	0	0	NA	NA	NA	54	55	517	178	173	261	157	121	24	7	6	0.046	0.039	0.035
.	19.01.15-15.39.19-1-359147	293	66	66	18	0	11	566	60	60	0	0	NA	NA	NA	69	86	539	177	183	280	156	130	173	26	35	0.321	0.147	0.191
.	19.01.15-15.39.25-1-359158	198	25	25	6	0	4	538	21	21	0	0	NA	NA	NA	63	58	526	172	173	266	152	120	32	11	6	0.061	0.064	0.035
.	19.01.15-15.39.41-1-359171	390	110	110	25	0	18	589	100	100	0	0	NA	NA	NA	115	110	554	181	188	296	160	133	249	34	43	0.449	0.188	0.229
.	19.01.15-15.39.44-1-359172	155	13	13	4	0	3	532	11	11	0	0	NA	NA	NA	49	51	519	173	172	262	153	117	34	6	1	0.066	0.035	0.006
.	19.01.15-15.39.58-1-359196	90	9	9	0	0	0	535	8	8	0	0	NA	NA	NA	33	49	517	175	170	260	158	117	17	2	5	0.033	0.011	0.029
.	19.01.15-15.39.59-1-359197	185	66	66	15	0	11	544	62	62	0	0	NA	NA	NA	61	72	538	176	171	272	157	115	181	12	10	0.336	0.068	0.058
.	19.01.15-15.39.59-1-359198	200	13	13	3	0	3	537	10	10	0	0	NA	NA	NA	56	58	527	169	175	267	150	120	25	3	11	0.047	0.018	0.063
.	19.01.15-15.40.05-1-359204	329	47	47	8	0	6	584	42	42	0	0	NA	NA	NA	91	92	543	178	184	290	163	131	154	15	16	0.284	0.084	0.087
.	19.01.15-15.40.11-1-359211	231	15	15	3	0	2	558	13	13	0	0	NA	NA	NA	68	73	539	175	172	282	157	119	45	6	3	0.083	0.034	0.017
.	19.01.15-15.40.21-1-359217	227	58	58	8	0	7	556	51	51	0	0	NA	NA	NA	82	77	528	184	178	269	165	122	164	9	4	0.311	0.049	0.022
.	19.01.15-15.40.23-1-359220	60	2	2	1	0	1	510	1	1	0	0	NA	NA	NA	25	24	501	168	168	247	149	114	0	1	2	0	0.006	0.012
.	19.01.15-15.40.31-1-359227	450	42	42	10	0	10	619	39	39	0	0	NA	NA	NA	141	139	572	193	187	314	171	134	83	21	20	0.145	0.109	0.107
.	19.01.15-15.40.37-1-359233	123	15	15	4	0	3	529	14	14	0	0	NA	NA	NA	38	50	522	173	168	260	156	113	31	0	8	0.059	0	0.048
.	19.01.15-15.40.38-1-359236	123	9	9	2	0	2	521	8	8	0	0	NA	NA	NA	46	40	508	175	170	249	153	119	11	8	0	0.022	0.046	0
.	19.01.15-15.41.10-1-359263	33	1	1	1	0	1	0	0	0	0	0	NA	NA	NA	7	17	497	166	167	0	0	0	6	0	0	0.012	0	0
.	19.01.15-15.41.13-1-359264	417	130	130	36	0	25	589	120	120	0	0	NA	NA	NA	106	112	554	185	186	290	165	134	329	29	28	0.594	0.157	0.151
.	19.01.15-15.41.15-1-359269	95	12	12	1	0	0	516	9	9	0	0	NA	NA	NA	35	29	505	168	169	253	151	112	13	6	10	0.026	0.036	0.059
.	19.01.15-15.41.20-1-359274	588	90	90	19	0	14	644	76	76	0	0	NA	NA	NA	153	165	591	188	199	328	169	147	273	19	29	0.462	0.101	0.146
.	19.01.15-15.41.25-1-359282	177	19	19	7	0	6	549	18	18	0	0	NA	NA	NA	58	73	541	177	168	276	156	117	51	6	18	0.094	0.034	0.107
.	19.01.15-15.41.25-1-359283	294	26	26	5	0	4	588	24	24	0	0	NA	NA	NA	81	108	548	189	184	288	168	132	57	5	10	0.104	0.026	0.054
.	19.01.15-15.41.29-1-359288	34	1	1	0	0	0	0	0	0	0	0	NA	NA	NA	9	8	493	164	164	0	0	0	0	2	0	0	0.012	0
.	19.01.15-15.41.32-1-359289	63	2	2	0	0	0	409	1	1	0	0	NA	NA	NA	21	23	501	168	167	187	128	94	4	3	0	0.008	0.018	0
.	19.01.15-15.41.36-1-359292	34	1	1	0	0	0	0	0	0	0	0	NA	NA	NA	8	9	493	165	164	0	0	0	0	2	0	0	0.012	0
.	19.01.15-15.41.39-1-359296	360	41	41	9	0	6	586	36	36	0	0	NA	NA	NA	90	103	550	181	185	294	160	132	97	10	8	0.176	0.055	0.043
.	19.01.15-15.41.44-1-359298	353	120	120	29	0	24	566	113	113	0	0	NA	NA	NA	94	87	542	182	176	282	165	119	293	23	47	0.541	0.126	0.267
.	19.01.15-15.41.46-1-359299	183	19	19	7	0	7	552	17	17	0	0	NA	NA	NA	51	62	529	172	174	275	155	122	56	2	6	0.106	0.012	0.034
.	19.01.15-15.41.55-1-359316	382	109	109	28	0	20	584	101	101	0	0	NA	NA	NA	95	102	554	189	172	291	171	122	286	16	28	0.516	0.085	0.163
.	19.01.15-15.42.05-1-359322	150	11	11	6	0	5	527	10	10	0	0	NA	NA	NA	50	41	512	170	172	256	152	119	32	6	3	0.062	0.035	0.017
.	19.01.15-15.42.08-1-359323	177	10	10	5	0	4	527	8	8	0	0	NA	NA	NA	50	48	522	169	170	261	150	116	37	0	0	0.071	0	0
.	19.01.15-15.42.20-1-359334	309	49	49	9	0	8	557	46	46	0	0	NA	NA	NA	78	78	535	178	178	273	158	126	156	3	12	0.292	0.017	0.067
.	19.01.15-15.42.27-1-359342	59	3	3	1	0	1	154	2	2	0	0	NA	NA	NA	27	11	494	165	165	71	50	33	1	4	0	0.002	0.024	0
.	19.01.15-15.42.28-1-359344	236	21	21	4	0	3	583	19	19	0	0	NA	NA	NA	79	102	548	182	185	287	164	132	47	17	7	0.086	0.093	0.038
.	19.01.15-15.42.30-1-359346	545	58	58	25	0	17	635	53	53	0	0	NA	NA	NA	157	153	582	192	192	321	174	140	185	13	15	0.318	0.068	0.078
.	19.01.15-15.42.35-1-359356	240	62	62	19	0	14	562	58	58	0	0	NA	NA	NA	75	80	532	180	181	275	160	127	195	22	11	0.367	0.122	0.061
.	19.01.15-15.43.01-1-359387	59	2	2	0	0	0	509	1	1	0	0	NA	NA	NA	20	20	505	165	163	249	148	112	3	3	0	0.006	0.018	0
.	19.01.15-15.43.08-1-359390	322	23	23	5	0	4	589	18	18	0	0	NA	NA	NA	96	107	550	188	182	292	167	130	53	3	5	0.096	0.016	0.027
.	19.01.15-15.43.15-1-359393	93	6	6	1	0	1	510	5	5	0	0	NA	NA	NA	26	24	499	172	166	244	152	114	2	7	0	0.004	0.041	0
.	19.01.15-15.43.36-1-359417	63	3	3	1	0	1	509	2	2	0	0	NA	NA	NA	24	26	503	170	166	251	147	111	12	0	0	0.024	0	0
.	19.01.15-15.43.45-1-359423	114	7	7	3	0	2	532	6	6	0	0	NA	NA	NA	37	48	517	174	170	261	153	118	31	0	0	0.06	0	0
.	19.01.15-15.43.45-1-359424	174	17	17	1	0	1	550	15	15	0	0	NA	NA	NA	29	53	521	176	169	271	162	117	32	5	8	0.061	0.028	0.047
.	19.01.15-15.43.50-1-359425	236	44	44	13	0	10	540	38	38	0	0	NA	NA	NA	72	54	523	176	168	268	156	116	132	3	7	0.252	0.017	0.042
.	19.01.15-15.44.01-1-359448	367	112	112	31	0	23	569	103	103	0	0	NA	NA	NA	110	85	544	173	181	289	155	125	306	37	33	0.562	0.214	0.182
.	19.01.15-15.44.01-1-359449	88	3	3	2	0	2	509	2	2	0	0	NA	NA	NA	25	23	505	168	163	245	152	112	13	0	0	0.026	0	0
.	19.01.15-15.44.03-1-359450	238	36	36	9	0	8	545	34	34	0	0	NA	NA	NA	74	63	528	176	172	270	156	119	78	9	11	0.148	0.051	0.064
.	19.01.15-15.44.04-1-359451	146	10	10	2	0	2	522	9	9	0	0	NA	NA	NA	41	31	510	171	163	258	154	110	24	0	6	0.047	0	0.037
.	19.01.15-15.44.05-1-359452	123	6	6	1	0	1	529	5	5	0	0	NA	NA	NA	41	47	515	173	172	256	151	122	14	3	2	0.027	0.017	0.012
.	19.01.15-15.44.06-1-359453	128	9	9	3	0	3	527	8	8	0	0	NA	NA	NA	39	40	514	168	171	259	149	119	20	10	4	0.039	0.06	0.023
.	19.01.15-15.44.12-1-359455	151	9	9	3	0	3	523	8	8	0	0	NA	NA	NA	43	41	519	168	167	258	149	116	27	0	6	0.052	0	0.036
.	19.01.15-15.44.14-1-359460	92	7	7	2	0	2	519	5	5	0	0	NA	NA	NA	31	34	511	167	169	251	151	117	8	8	6	0.016	0.048	0.036
.	19.01.15-15.44.23-1-359469	262	32	32	8	0	7	561	28	28	0	0	NA	NA	NA	75	75	529	179	180	272	160	129	111	18	8	0.21	0.101	0.044
.	19.01.15-15.44.26-1-359474	61	2	2	1	0	1	249	1	1	0	0	NA	NA	NA	13	15	497	166	165	120	73	56	4	0	0	0.008	0	0
.	19.01.15-15.44.27-1-359476	181	26	26	7	0	3	532	21	21	0	0	NA	NA	NA	65	42	512	173	170	257	156	119	65	5	3	0.127	0.029	0.018
.	19.01.15-15.44.31-1-359480	200	17	17	6	0	4	525	15	15	0	0	NA	NA	NA	60	43	509	170	177	251	149	125	53	18	4	0.104	0.106	0.023
.	19.01.15-15.44.32-1-359481	333	45	45	12	0	9	568	41	41	0	0	NA	NA	NA	94	88	533	192	176	273	173	122	118	21	24	0.221	0.109	0.136
.	19.01.15-15.44.36-1-359487	182	21	21	10	0	7	540	18	18	0	0	NA	NA	NA	65	66	525	181	173	260	161	119	38	26	6	0.072	0.144	0.035
.	19.01.15-15.45.03-1-359508	98	10	10	2	0	1	515	9	9	0	0	NA	NA	NA	44	27	503	171	166	250	149	116	10	11	2	0.02	0.064	0.012
.	19.01.15-15.45.04-1-359509	64	2	2	0	0	0	520	1	1	0	0	NA	NA	NA	23	32	503	170	172	250	150	120	5	0	0	0.01	0	0
.	19.01.15-15.45.22-1-359525	194	15	15	6	0	4	542	12	12	0	0	NA	NA	NA	57	64	525	178	174	269	156	117	27	10	1	0.051	0.056	0.006
.	19.01.15-15.45.23-1-359526	31	1	1	1	0	1	0	0	0	0	0	NA	NA	NA	7	10	494	165	164	0	0	0	0	0	0	0	0	0
.	19.01.15-15.45.24-1-359529	204	59	59	12	0	6	555	51	51	0	0	NA	NA	NA	57	74	524	183	180	266	165	124	149	9	14	0.284	0.049	0.078
.	19.01.15-15.45.25-1-359531	181	10	10	5	0	4	535	9	9	0	0	NA	NA	NA	69	53	519	172	175	261	152	122	33	18	2	0.064	0.105	0.011
.	19.01.15-15.45.27-1-359534	240	48	48	9	0	5	567	43	43	0	0	NA	NA	NA	65	85	540	176	182	279	160	128	133	4	16	0.246	0.023	0.088
.	19.01.15-15.45.32-1-359538	439	58	58	11	0	6	603	50	50	0	0	NA	NA	NA	111	126	564	192	183	303	171	129	175	1	13	0.31	0.005	0.071
.	19.01.15-15.45.35-1-359541	351	119	119	28	0	22	586	112	112	0	0	NA	NA	NA	98	106	557	185	177	299	162	125	310	42	25	0.557	0.227	0.141
.	19.01.15-15.45.48-1-359548	34	1	1	0	0	0	0	0	0	0	0	NA	NA	NA	11	9	495	164	163	0	0	0	0	0	1	0	0	0.006
.	19.01.15-15.45.50-1-359549	315	26	26	5	0	4	572	22	22	0	0	NA	NA	NA	80	85	542	178	178	286	160	126	82	11	10	0.151	0.062	0.056
.	19.01.15-15.45.51-1-359550	257	29	29	4	0	3	542	27	27	0	0	NA	NA	NA	70	63	526	179	171	268	156	118	75	5	18	0.143	0.028	0.105
.	19.01.15-15.45.55-1-359566	317	81	81	26	0	11	567	75	75	0	0	NA	NA	NA	90	91	541	178	185	282	156	129	225	22	17	0.416	0.124	0.092
.	19.01.15-15.46.31-1-359596	349	56	56	10	0	9	574	50	50	0	0	NA	NA	NA	84	92	545	175	185	289	153	132	126	20	13	0.231	0.114	0.07
.	19.01.15-15.46.32-1-359597	92	3	3	2	0	2	513	2	2	0	0	NA	NA	NA	28	30	509	169	165	250	152	111	4	0	1	0.008	0	0.006
.	19.01.15-15.46.38-1-359608	265	19	19	7	0	6	557	16	16	0	0	NA	NA	NA	69	72	525	179	181	271	160	126	62	3	6	0.118	0.017	0.033
.	19.01.15-15.46.43-1-359611	59	2	2	0	0	0	516	1	1	0	0	NA	NA	NA	31	29	503	168	171	248	150	118	9	0	0	0.018	0	0
.	19.01.15-15.46.44-1-359613	90	4	4	2	0	2	509	3	3	0	0	NA	NA	NA	24	24	504	168	165	251	147	111	0	2	8	0	0.012	0.048
.	19.01.15-15.46.45-1-359614	116	9	9	2	0	1	519	7	7	0	0	NA	NA	NA	43	38	511	167	173	253	146	120	17	0	3	0.033	0	0.017
.	19.01.15-15.46.56-1-359634	150	6	6	2	0	2	524	5	5	0	0	NA	NA	NA	43	39	515	171	166	258	151	115	12	3	0	0.023	0.018	0
.	19.01.15-15.47.00-1-359639	181	11	11	2	0	1	540	10	10	0	0	NA	NA	NA	48	52	520	172	173	263	157	120	36	0	1	0.069	0	0.006
.	19.01.15-15.47.01-1-359641	116	9	9	3	0	3	520	7	7	0	0	NA	NA	NA	35	35	510	167	171	253	149	118	31	4	0	0.061	0.024	0
.	19.01.15-15.47.04-1-359643	508	79	79	21	0	16	630	72	72	0	0	NA	NA	NA	135	147	575	197	188	317	176	137	242	32	9	0.421	0.162	0.048
.	19.01.15-15.47.09-1-359644	92	8	8	5	0	4	520	7	7	0	0	NA	NA	NA	32	39	511	170	171	253	151	116	33	6	5	0.065	0.035	0.029
.	19.01.15-15.47.12-1-359646	132	6	6	1	0	1	519	4	4	0	0	NA	NA	NA	48	41	508	175	171	249	151	119	6	3	1	0.012	0.017	0.006
.	19.01.15-15.47.28-1-359664	149	25	25	6	0	5	526	24	24	0	0	NA	NA	NA	47	44	516	171	170	257	150	119	65	9	1	0.126	0.053	0.006
.	19.01.15-15.47.29-1-359665	206	40	40	8	0	8	533	32	32	0	0	NA	NA	NA	62	54	517	173	177	259	151	123	79	14	14	0.153	0.081	0.079
.	19.01.15-15.47.30-1-359666	60	2	2	1	0	1	513	1	1	0	0	NA	NA	NA	17	22	497	168	170	246	149	118	0	0	2	0	0	0.012
.	19.01.15-15.47.34-1-359668	322	57	57	15	0	11	569	55	55	0	0	NA	NA	NA	79	84	540	175	182	283	157	129	141	15	17	0.261	0.086	0.093
.	19.01.15-15.47.36-1-359672	172	12	12	3	0	3	537	11	11	0	0	NA	NA	NA	50	52	519	173	173	263	153	121	29	0	7	0.056	0	0.04
.	19.01.15-15.47.44-1-359675	93	5	5	0	0	0	508	4	4	0	0	NA	NA	NA	26	23	505	164	167	248	145	115	12	0	1	0.024	0	0.006
.	19.01.15-15.47.55-1-359695	199	26	26	6	0	5	537	23	23	0	0	NA	NA	NA	58	52	521	176	168	261	158	118	61	1	3	0.117	0.006	0.018
.	19.01.15-15.47.58-1-359699	198	20	20	5	0	3	560	18	18	0	0	NA	NA	NA	54	79	540	176	176	280	158	122	66	0	4	0.122	0	0.023
.	19.01.15-15.48.02-1-359700	326	39	39	11	0	10	575	34	34	0	0	NA	NA	NA	89	92	543	179	183	287	160	128	100	21	13	0.184	0.117	0.071
.	19.01.15-15.48.02-1-359701	320	104	104	28	0	23	588	94	94	0	0	NA	NA	NA	87	107	557	182	181	298	162	128	267	32	36	0.479	0.176	0.199
.	19.01.15-15.48.10-1-359707	248	63	63	15	0	8	559	58	58	0	0	NA	NA	NA	67	76	532	176	181	274	157	128	163	33	12	0.306	0.188	0.066
.	19.01.15-15.48.16-1-359714	329	69	69	22	0	16	562	66	66	0	0	NA	NA	NA	91	78	537	185	169	280	166	116	209	21	21	0.389	0.114	0.124
.	19.01.15-15.48.32-1-359729	31	1	1	0	0	0	0	0	0	0	0	NA	NA	NA	2	11	494	165	165	0	0	0	0	0	0	0	0	0
.	19.01.15-15.48.32-1-359730	36	1	1	0	0	0	0	0	0	0	0	NA	NA	NA	13	9	496	163	163	0	0	0	5	0	0	0.01	0	0
.	19.01.15-15.48.35-1-359737	58	2	2	1	0	1	503	1	1	0	0	NA	NA	NA	25	13	498	163	165	247	143	113	0	0	5	0	0	0.03
.	19.01.15-15.48.36-1-359739	240	23	23	7	0	6	552	20	20	0	0	NA	NA	NA	68	70	538	173	172	281	150	121	59	0	11	0.11	0	0.064
.	19.01.15-15.48.45-1-359746	122	10	10	2	0	2	524	8	8	0	0	NA	NA	NA	36	42	515	171	169	258	150	116	29	7	6	0.056	0.041	0.036
.	19.01.15-15.48.47-1-359748	324	23	23	6	0	5	584	21	21	0	0	NA	NA	NA	113	109	556	186	180	292	163	129	50	12	6	0.09	0.065	0.033
.	19.01.15-15.48.47-1-359749	62	3	3	0	0	0	301	1	1	0	0	NA	NA	NA	19	15	497	167	164	147	86	68	6	0	0	0.012	0	0
.	19.01.15-15.48.55-1-359765	157	11	11	3	0	3	517	9	9	0	0	NA	NA	NA	36	29	508	167	167	255	145	117	47	2	0	0.093	0.012	0
.	19.01.15-15.49.00-1-359769	56	2	2	1	0	1	99	1	1	0	0	NA	NA	NA	15	16	497	166	166	50	28	21	4	1	0	0.008	0.006	0
.	19.01.15-15.49.06-1-359771	145	20	20	7	0	7	527	16	16	0	0	NA	NA	NA	45	48	518	173	170	259	153	115	67	4	4	0.129	0.023	0.024
.	19.01.15-15.49.10-1-359772	253	54	54	11	0	8	568	50	50	0	0	NA	NA	NA	68	83	540	181	175	285	161	122	150	6	20	0.278	0.033	0.114
.	19.01.15-15.49.11-1-359773	92	7	7	2	0	2	524	5	5	0	0	NA	NA	NA	26	36	508	176	165	254	154	116	2	5	3	0.004	0.028	0.018
.	19.01.15-15.49.18-1-359777	124	7	7	1	0	1	511	4	4	0	0	NA	NA	NA	40	25	503	166	169	250	145	116	12	1	5	0.024	0.006	0.03
.	19.01.15-15.49.32-1-359800	173	7	7	4	0	2	535	6	6	0	0	NA	NA	NA	43	48	515	172	174	260	153	122	19	1	2	0.037	0.006	0.011
.	19.01.15-15.49.38-1-359807	391	83	83	19	0	15	596	77	77	0	0	NA	NA	NA	102	113	557	182	187	297	165	134	258	12	11	0.463	0.066	0.059
.	19.01.15-15.49.41-1-359809	66	3	3	0	0	0	496	1	1	0	0	NA	NA	NA	28	19	501	164	167	243	139	114	11	0	0	0.022	0	0
.	19.01.15-15.49.44-1-359812	179	14	14	2	0	1	543	11	11	0	0	NA	NA	NA	51	54	515	173	179	263	155	125	60	8	3	0.117	0.046	0.017
.	19.01.15-15.49.49-1-359813	60	2	2	0	0	0	355	1	1	0	0	NA	NA	NA	25	18	501	167	163	163	111	81	0	0	2	0	0	0.012
.	19.01.15-15.49.51-1-359814	61	3	3	3	0	3	509	2	2	0	0	NA	NA	NA	21	18	500	166	165	250	147	112	6	2	0	0.012	0.012	0
.	19.01.15-15.49.52-1-359831	474	102	102	27	0	23	598	95	95	0	0	NA	NA	NA	136	113	558	182	186	300	166	132	288	11	28	0.516	0.06	0.151
.	19.01.15-15.49.54-1-359833	129	11	11	6	0	4	526	10	10	0	0	NA	NA	NA	31	42	515	175	165	258	156	112	42	0	0	0.082	0	0
.	19.01.15-15.49.54-1-359834	87	4	4	0	0	0	520	3	3	0	0	NA	NA	NA	31	30	504	172	167	251	153	116	9	2	0	0.018	0.012	0
.	19.01.15-15.50.00-1-359842	148	17	17	1	0	1	532	15	15	0	0	NA	NA	NA	42	48	523	169	169	262	150	120	39	6	3	0.075	0.036	0.018
.	19.01.15-15.50.05-1-359848	38	1	1	0	0	0	0	0	0	0	0	NA	NA	NA	17	12	496	165	164	0	0	0	0	0	0	0	0	0
.	19.01.15-15.50.06-1-359849	290	52	52	17	0	11	576	47	47	0	0	NA	NA	NA	78	96	534	186	189	276	164	136	163	8	13	0.305	0.043	0.069
.	19.01.15-15.50.11-1-359850	159	28	28	6	0	5	527	25	25	0	0	NA	NA	NA	43	44	516	170	171	258	149	120	60	16	5	0.116	0.094	0.029
.	19.01.15-15.50.14-1-359853	756	94	94	30	0	25	697	88	88	0	0	NA	NA	NA	188	214	612	201	214	354	182	161	304	22	29	0.497	0.109	0.136
.	19.01.15-15.50.16-1-359855	297	45	45	13	0	11	566	40	40	0	0	NA	NA	NA	86	80	535	178	180	278	159	129	130	20	13	0.243	0.112	0.072
.	19.01.15-15.50.24-1-359872	141	17	17	3	0	2	527	16	16	0	0	NA	NA	NA	38	45	514	173	171	256	152	119	54	12	2	0.105	0.069	0.012
.	19.01.15-15.50.32-1-359879	59	2	2	1	0	1	0	1	1	0	0	NA	NA	NA	15	15	498	166	164	0	0	0	4	0	2	0.008	0	0.012
.	19.01.15-15.50.36-1-359883	214	52	52	16	0	12	541	47	47	0	0	NA	NA	NA	54	50	515	176	172	264	156	121	137	28	27	0.266	0.159	0.157
.	19.01.15-15.50.46-1-359887	324	46	46	10	0	8	577	42	42	0	0	NA	NA	NA	99	97	542	180	188	282	163	132	131	26	16	0.242	0.144	0.085
.	19.01.15-15.50.54-1-359904	100	6	6	1	0	1	520	5	5	0	0	NA	NA	NA	29	28	502	170	169	251	153	116	10	3	4	0.02	0.018	0.024
.	19.01.15-15.51.12-1-359911	176	8	8	1	0	1	542	7	7	0	0	NA	NA	NA	46	57	522	177	171	265	158	119	18	1	0	0.034	0.006	0
.	19.01.15-15.51.28-1-359928	95	7	7	0	0	0	522	6	6	0	0	NA	NA	NA	31	38	513	170	168	252	151	119	15	0	0	0.029	0	0
.	19.01.15-15.51.31-1-359930	378	78	78	21	0	16	596	71	71	0	0	NA	NA	NA	95	115	557	183	188	302	163	131	236	14	14	0.424	0.077	0.074
.	19.01.15-15.51.39-1-359938	94	7	7	0	0	0	518	6	6	0	0	NA	NA	NA	38	36	510	172	167	253	150	115	7	2	7	0.014	0.012	0.042
.	19.01.15-15.51.46-1-359941	200	23	23	6	0	5	544	21	21	0	0	NA	NA	NA	54	64	532	172	173	271	151	122	59	19	4	0.111	0.11	0.023
.	19.01.15-15.51.46-1-359942	386	25	25	3	0	3	585	21	21	0	0	NA	NA	NA	106	103	556	176	184	297	159	129	71	9	10	0.128	0.051	0.054
.	19.01.15-15.52.01-1-359966	299	76	76	22	0	19	568	70	70	0	0	NA	NA	NA	77	85	534	186	178	276	168	124	218	12	25	0.408	0.065	0.14
.	19.01.15-15.52.11-1-359968	144	8	8	3	0	2	535	7	7	0	0	NA	NA	NA	50	49	518	172	172	264	151	120	29	1	3	0.056	0.006	0.017
.	19.01.15-15.52.11-1-359969	441	56	56	21	0	18	589	52	52	0	0	NA	NA	NA	142	113	559	185	182	296	161	132	172	7	29	0.308	0.038	0.159
.	19.01.15-15.52.27-1-359987	232	73	73	28	0	21	551	65	65	0	0	NA	NA	NA	61	70	530	179	174	269	159	123	222	14	7	0.419	0.078	0.04
.	19.01.15-15.52.29-1-359990	347	23	23	9	0	7	586	21	21	0	0	NA	NA	NA	108	109	559	178	185	297	161	128	73	10	3	0.131	0.056	0.016
.	19.01.15-15.52.31-1-359991	66	4	4	0	0	0	514	3	3	0	0	NA	NA	NA	30	31	507	168	169	253	146	115	11	5	0	0.022	0.03	0
.	19.01.15-15.52.31-1-359992	321	85	85	25	0	18	561	82	82	0	0	NA	NA	NA	97	72	534	177	174	279	158	124	229	25	25	0.429	0.141	0.144
.	19.01.15-15.52.36-1-360001	124	13	13	3	0	1	529	11	11	0	0	NA	NA	NA	39	46	515	174	170	254	157	118	37	4	1	0.072	0.023	0.006
.	19.01.15-15.52.47-1-360004	275	78	78	12	0	9	556	75	75	0	0	NA	NA	NA	82	71	535	176	173	277	159	120	171	21	26	0.32	0.119	0.15
.	19.01.15-15.53.02-1-360026	203	11	11	4	0	4	538	10	10	0	0	NA	NA	NA	64	57	531	170	169	270	153	115	39	0	0	0.073	0	0
.	19.01.15-15.53.09-1-360031	32	1	1	0	0	0	0	0	0	0	0	NA	NA	NA	16	9	495	163	164	0	0	0	0	2	0	0	0.012	0
.	19.01.15-15.53.11-1-360033	37	1	1	0	0	0	0	0	0	0	0	NA	NA	NA	13	9	493	165	164	0	0	0	0	5	0	0	0.03	0
.	19.01.15-15.53.14-1-360035	372	124	124	36	0	26	578	112	112	0	0	NA	NA	NA	99	112	551	184	190	284	163	131	325	26	37	0.59	0.141	0.195
.	19.01.15-15.53.14-1-360036	150	12	12	3	0	2	535	9	9	0	0	NA	NA	NA	44	44	511	175	171	261	157	117	37	7	1	0.072	0.04	0.006
.	19.01.15-15.53.24-1-360050	322	67	67	17	0	13	572	62	62	0	0	NA	NA	NA	83	89	532	181	189	279	159	134	206	18	16	0.387	0.099	0.085
.	19.01.15-15.53.24-1-360051	90	4	4	2	0	0	518	3	3	0	0	NA	NA	NA	36	34	507	170	170	250	151	117	14	0	0	0.028	0	0
.	19.01.15-15.53.39-1-360064	124	5	5	2	0	2	520	3	3	0	0	NA	NA	NA	38	39	507	171	174	252	151	117	8	0	0	0.016	0	0
.	19.01.15-15.53.41-1-360065	156	9	9	3	0	2	543	8	8	0	0	NA	NA	NA	43	58	527	173	171	272	152	119	22	0	1	0.042	0	0.006
.	19.01.15-15.53.43-1-360066	30	1	1	0	0	0	0	0	0	0	0	NA	NA	NA	6	8	493	165	163	0	0	0	0	1	0	0	0.006	0
.	19.01.15-15.53.49-1-360069	504	85	85	29	0	19	646	79	79	0	0	NA	NA	NA	142	164	577	203	197	318	186	142	286	21	17	0.496	0.103	0.086
.	19.01.15-15.53.56-1-360086	91	7	7	2	0	1	519	6	6	0	0	NA	NA	NA	33	38	508	175	168	251	154	114	19	3	0	0.037	0.017	0
.	19.01.15-15.54.03-1-360092	312	71	71	26	0	22	553	64	64	0	0	NA	NA	NA	86	66	524	176	179	269	159	125	184	30	22	0.351	0.17	0.123
.	19.01.15-15.54.05-1-360094	61	3	3	1	0	1	514	2	2	0	0	NA	NA	NA	26	23	502	168	166	249	151	114	12	0	4	0.024	0	0.024
.	19.01.15-15.54.12-1-360095	227	33	33	9	0	5	552	31	31	0	0	NA	NA	NA	56	75	539	173	176	275	153	124	122	11	2	0.226	0.064	0.011
.	19.01.15-15.54.20-1-360104	121	11	11	1	0	1	533	10	10	0	0	NA	NA	NA	36	45	518	168	172	262	152	119	29	1	3	0.056	0.006	0.017
.	19.01.15-15.54.26-1-360111	289	57	57	16	0	10	575	53	53	0	0	NA	NA	NA	88	89	539	184	179	282	166	127	161	23	12	0.299	0.125	0.067
.	19.01.15-15.54.40-1-360123	337	21	21	5	0	4	584	17	17	0	0	NA	NA	NA	97	114	563	185	179	293	164	127	45	3	13	0.08	0.016	0.073
.	19.01.15-15.54.49-1-360125	330	24	24	6	0	5	570	22	22	0	0	NA	NA	NA	93	89	545	178	179	285	158	127	69	8	2	0.127	0.045	0.011
.	19.01.15-15.55.07-1-360149	35	1	1	0	0	0	0	0	0	0	0	NA	NA	NA	7	8	491	166	164	0	0	0	0	0	0	0	0	0
.	19.01.15-15.55.11-1-360150	34	1	1	0	0	0	0	0	0	0	0	NA	NA	NA	9	12	494	167	164	0	0	0	0	0	1	0	0	0.006
.	19.01.15-15.55.16-1-360152	207	12	12	1	0	0	543	11	11	0	0	NA	NA	NA	57	65	528	178	172	267	158	118	34	0	0	0.064	0	0
.	19.01.15-15.55.43-1-360176	149	7	7	3	0	3	523	5	5	0	0	NA	NA	NA	37	35	507	172	169	254	151	118	22	0	0	0.043	0	0
.	19.01.15-15.55.44-1-360177	94	8	8	3	0	2	517	7	7	0	0	NA	NA	NA	38	32	508	167	170	253	146	118	16	13	3	0.031	0.078	0.018
.	19.01.15-15.56.04-1-360199	148	31	31	9	0	7	533	28	28	0	0	NA	NA	NA	57	56	524	169	176	263	149	121	107	8	13	0.204	0.047	0.074
.	19.01.15-15.56.09-1-360202	208	10	10	2	0	2	531	8	8	0	0	NA	NA	NA	72	56	521	174	174	261	148	122	12	5	7	0.023	0.029	0.04
.	19.01.15-15.56.20-1-360206	94	4	4	3	0	2	517	3	3	0	0	NA	NA	NA	36	37	508	172	170	250	154	113	14	0	0	0.028	0	0
.	19.01.15-15.56.20-1-360215	59	5	5	1	0	1	506	4	4	0	0	NA	NA	NA	24	17	496	169	165	241	150	115	17	0	0	0.034	0	0
.	19.01.15-15.56.25-1-360221	254	11	11	2	0	1	552	9	9	0	0	NA	NA	NA	79	69	525	178	179	270	158	124	27	12	3	0.051	0.067	0.017
.	19.01.15-15.56.32-1-360226	386	59	59	21	0	15	568	54	54	0	0	NA	NA	NA	110	87	540	179	181	284	157	127	198	10	10	0.367	0.056	0.055
.	19.01.15-15.56.37-1-360237	59	2	2	0	0	0	513	1	1	0	0	NA	NA	NA	14	21	500	168	166	249	149	115	1	3	0	0.002	0.018	0
.	19.01.15-15.56.39-1-360239	89	3	3	1	0	1	510	2	2	0	0	NA	NA	NA	17	21	502	164	168	249	147	114	0	0	5	0	0	0.03
.	19.01.15-15.56.41-1-360240	463	70	70	23	0	16	601	64	64	0	0	NA	NA	NA	126	117	562	186	182	305	167	129	244	9	10	0.434	0.048	0.055
.	19.01.15-15.56.41-1-360241	122	16	16	5	0	4	529	12	12	0	0	NA	NA	NA	38	46	520	170	169	260	152	117	25	10	1	0.048	0.059	0.006
.	19.01.15-15.56.48-1-360242	91	4	4	0	0	0	517	3	3	0	0	NA	NA	NA	34	35	507	172	169	249	150	118	8	0	2	0.016	0	0.012
.	19.01.15-15.56.52-1-360258	348	78	78	16	0	13	580	72	72	0	0	NA	NA	NA	91	101	560	175	179	301	153	126	273	22	18	0.488	0.126	0.101
.	19.01.15-15.56.57-1-360263	35	1	1	0	0	0	0	0	0	0	0	NA	NA	NA	11	8	495	163	163	0	0	0	0	0	1	0	0	0.006
.	19.01.15-15.57.13-1-360265	63	3	3	0	0	0	512	2	2	0	0	NA	NA	NA	19	31	508	167	169	249	148	115	5	5	7	0.01	0.03	0.041
.	19.01.15-15.57.17-1-360268	147	6	6	2	0	1	541	5	5	0	0	NA	NA	NA	57	61	528	173	173	266	154	121	23	2	0	0.044	0.012	0
.	19.01.15-15.57.26-1-360283	94	3	3	3	0	2	511	2	2	0	0	NA	NA	NA	22	24	499	171	167	246	152	113	6	4	0	0.012	0.023	0
.	19.01.15-15.57.37-1-360292	119	5	5	2	0	1	528	4	4	0	0	NA	NA	NA	48	44	514	174	169	261	151	116	18	0	0	0.035	0	0
.	19.01.15-15.57.38-1-360293	59	3	3	1	0	1	508	1	1	0	0	NA	NA	NA	25	23	504	166	166	249	147	112	8	0	0	0.016	0	0
.	19.01.15-15.57.38-1-360294	243	51	51	10	0	9	543	44	44	0	0	NA	NA	NA	74	66	532	173	174	271	151	121	119	21	25	0.224	0.121	0.144
.	19.01.15-15.57.46-1-360295	362	30	30	9	0	9	576	28	28	0	0	NA	NA	NA	110	92	541	184	180	283	164	129	77	1	13	0.142	0.005	0.072
.	19.01.15-15.58.17-1-360319	472	35	35	8	0	6	625	28	28	0	0	NA	NA	NA	150	148	571	199	191	307	180	138	93	11	1	0.163	0.055	0.005
.	19.01.15-15.58.18-1-360321	379	93	93	23	0	18	597	89	89	0	0	NA	NA	NA	96	118	553	189	189	289	173	135	258	26	26	0.467	0.138	0.138
.	19.01.15-15.58.18-1-360323	35	1	1	0	0	0	0	0	0	0	0	NA	NA	NA	8	5	491	163	164	0	0	0	2	0	0	0.004	0	0
.	19.01.15-15.58.26-1-360336	233	19	19	2	0	2	546	16	16	0	0	NA	NA	NA	81	60	519	175	179	266	153	127	34	7	15	0.066	0.04	0.084
.	19.01.15-15.59.42-1-360397	234	43	43	9	0	6	542	36	36	0	0	NA	NA	NA	62	60	521	176	176	263	157	122	128	13	21	0.246	0.074	0.119
.	19.01.15-15.59.43-1-360398	86	3	3	2	0	2	522	2	2	0	0	NA	NA	NA	24	34	508	169	170	251	153	118	7	5	0	0.014	0.03	0
.	19.01.15-15.59.44-1-360399	353	35	35	14	0	8	577	32	32	0	0	NA	NA	NA	102	96	548	181	180	291	161	125	132	12	8	0.241	0.066	0.044
.	19.01.15-15.59.48-1-360401	151	11	11	2	0	2	540	9	9	0	0	NA	NA	NA	41	47	516	173	171	264	156	120	38	0	0	0.074	0	0
.	19.01.15-15.59.52-1-360417	240	22	22	5	0	4	547	20	20	0	0	NA	NA	NA	83	65	527	172	179	271	151	125	60	18	1	0.114	0.105	0.006
.	19.01.15-15.59.58-1-360423	88	5	5	2	0	2	512	4	4	0	0	NA	NA	NA	22	21	503	169	162	249	152	111	5	9	0	0.01	0.053	0
.	19.01.15-16.00.22-1-360439	498	60	60	16	0	12	650	56	56	0	0	NA	NA	NA	142	177	597	206	187	331	188	131	183	24	8	0.307	0.117	0.043
.	19.01.15-16.00.27-1-360446	266	24	24	7	0	5	556	22	22	0	0	NA	NA	NA	77	77	539	176	175	276	159	121	47	0	13	0.087	0	0.074
.	19.01.15-16.00.29-1-360451	274	104	104	25	0	17	564	97	97	0	0	NA	NA	NA	77	78	531	179	181	277	159	128	266	25	25	0.501	0.14	0.138
.	19.01.15-16.00.33-1-360454	291	72	72	22	0	17	570	62	62	0	0	NA	NA	NA	100	92	541	183	181	284	161	125	186	27	38	0.344	0.148	0.21
.	19.01.15-16.01.10-1-360555	116	6	6	1	0	1	513	5	5	0	0	NA	NA	NA	42	32	505	174	166	248	154	111	23	0	3	0.046	0	0.018
.	19.01.15-16.01.16-1-360557	32	1	1	0	0	0	0	0	0	0	0	NA	NA	NA	9	11	494	166	164	0	0	0	0	1	0	0	0.006	0
.	19.01.15-16.01.18-1-360561	33	1	1	0	0	0	0	0	0	0	0	NA	NA	NA	10	11	495	165	164	0	0	0	0	0	0	0	0	0
.	19.01.15-16.01.18-1-360562	401	52	52	17	0	13	588	45	45	0	0	NA	NA	NA	119	102	541	189	185	287	168	133	151	15	17	0.279	0.079	0.092
.	19.01.15-16.01.21-1-360565	61	3	3	1	0	1	512	2	2	0	0	NA	NA	NA	26	29	508	168	166	248	150	114	0	0	8	0	0	0.048
.	19.01.15-16.01.27-1-360576	66	2	2	1	0	1	512	1	1	0	0	NA	NA	NA	20	20	499	168	166	248	150	114	2	1	0	0.004	0.006	0
.	19.01.15-16.01.30-1-360579	321	85	85	34	0	24	566	79	79	0	0	NA	NA	NA	98	81	535	179	180	278	162	126	271	12	15	0.507	0.067	0.083
.	19.01.15-16.01.35-1-360583	211	19	19	3	0	3	552	16	16	0	0	NA	NA	NA	59	67	524	178	178	267	161	124	41	2	10	0.078	0.011	0.056
.	19.01.15-16.01.40-1-360586	29	1	1	0	0	0	0	0	0	0	0	NA	NA	NA	8	6	490	165	164	0	0	0	0	0	0	0	0	0
.	19.01.15-16.01.42-1-360587	407	63	63	15	0	9	586	59	59	0	0	NA	NA	NA	108	99	545	181	186	291	163	132	201	25	10	0.369	0.138	0.054
.	19.01.15-16.01.42-1-360588	243	15	15	4	0	3	555	13	13	0	0	NA	NA	NA	79	67	535	174	171	281	155	119	44	3	5	0.082	0.017	0.029
.	19.01.15-16.02.14-1-360619	258	106	106	34	0	27	550	101	101	0	0	NA	NA	NA	59	67	527	176	177	265	160	125	293	18	30	0.556	0.102	0.169
.	19.01.15-16.02.19-1-360622	386	50	50	14	0	9	608	46	46	0	0	NA	NA	NA	106	119	548	199	185	295	180	133	165	9	22	0.301	0.045	0.119
.	19.01.15-16.02.19-1-360623	146	23	23	4	0	3	527	19	19	0	0	NA	NA	NA	31	41	513	171	170	256	153	118	47	8	9	0.092	0.047	0.053
.	19.01.15-16.02.27-1-360639	379	58	58	16	0	13	576	55	55	0	0	NA	NA	NA	91	89	539	180	183	285	162	129	189	13	7	0.351	0.072	0.038
.	19.01.15-16.03.04-1-360672	33	1	1	1	0	1	0	0	0	0	0	NA	NA	NA	9	8	494	164	163	0	0	0	5	0	0	0.01	0	0
.	19.01.15-16.03.05-1-360673	59	3	3	2	0	1	508	2	2	0	0	NA	NA	NA	25	20	502	166	165	248	145	115	12	0	0	0.024	0	0
.	19.01.15-16.03.15-1-360677	91	3	3	0	0	0	518	2	2	0	0	NA	NA	NA	38	28	503	170	168	249	152	117	8	0	0	0.016	0	0
.	19.01.15-16.03.20-1-360682	61	4	4	3	0	3	507	3	3	0	0	NA	NA	NA	21	22	499	165	171	247	146	114	5	0	4	0.01	0	0.023
.	19.01.15-16.03.29-1-360696	119	7	7	0	0	0	517	6	6	0	0	NA	NA	NA	30	30	507	171	165	254	153	110	13	2	0	0.026	0.012	0
.	19.01.15-16.03.31-1-360697	60	3	3	0	0	0	495	2	2	0	0	NA	NA	NA	22	14	497	164	166	240	145	110	1	0	4	0.002	0	0.024
.	19.01.15-16.03.38-1-360703	33	1	1	0	0	0	0	0	0	0	0	NA	NA	NA	7	8	494	164	163	0	0	0	0	0	0	0	0	0
.	19.01.15-16.03.39-1-360704	64	4	4	0	0	0	504	3	3	0	0	NA	NA	NA	20	22	502	168	165	246	145	113	7	0	0	0.014	0	0
.	19.01.15-16.03.39-1-360705	64	2	2	0	0	0	499	0	0	0	0	NA	NA	NA	22	15	499	167	162	244	144	111	3	0	0	0.006	0	0
.	19.01.15-16.03.42-1-360706	90	4	4	1	0	1	512	3	3	0	0	NA	NA	NA	26	28	510	166	165	249	148	115	13	0	0	0.025	0	0
.	19.01.15-16.03.46-1-360708	474	129	129	35	0	25	598	120	120	0	0	NA	NA	NA	125	116	565	184	180	306	164	128	325	29	36	0.575	0.158	0.2
.	19.01.15-16.03.47-1-360710	208	13	13	5	0	4	546	11	11	0	0	NA	NA	NA	63	63	528	174	174	269	155	122	29	6	0	0.055	0.034	0
.	19.01.15-16.03.48-1-360711	171	31	31	8	0	6	532	29	29	0	0	NA	NA	NA	55	44	511	173	173	259	152	121	68	23	10	0.133	0.133	0.058
.	19.01.15-16.03.49-1-360712	33	1	1	0	0	0	0	0	0	0	0	NA	NA	NA	9	9	495	163	164	0	0	0	0	0	0	0	0	0
.	19.01.15-16.03.52-1-360728	186	13	13	3	0	3	533	12	12	0	0	NA	NA	NA	46	50	524	171	168	265	151	117	43	3	4	0.082	0.018	0.024
.	19.01.15-16.03.56-1-360730	497	95	95	20	0	17	613	90	90	0	0	NA	NA	NA	118	137	560	195	195	296	177	140	254	16	28	0.454	0.082	0.144
.	19.01.15-16.03.56-1-360731	349	85	85	24	0	16	602	80	80	0	0	NA	NA	NA	91	125	562	188	188	300	167	135	263	29	15	0.468	0.154	0.08
.	19.01.15-16.04.11-1-360740	91	8	8	0	0	0	522	7	7	0	0	NA	NA	NA	34	37	509	172	169	253	152	117	19	6	0	0.037	0.035	0
.	19.01.15-16.04.18-1-360743	243	22	22	10	0	6	563	20	20	0	0	NA	NA	NA	63	78	535	180	176	279	162	122	75	6	15	0.14	0.033	0.085
.	19.01.15-16.04.19-1-360744	410	37	37	4	0	1	612	35	35	0	0	NA	NA	NA	116	128	561	196	184	304	178	130	158	5	3	0.282	0.026	0.016
.	19.01.15-16.04.39-1-360766	29	1	1	1	0	1	0	0	0	0	0	NA	NA	NA	10	10	491	166	166	0	0	0	0	0	1	0	0	0.006
.	19.01.15-16.04.41-1-360769	386	35	35	9	0	6	581	33	33	0	0	NA	NA	NA	112	94	547	181	179	292	160	129	88	17	7	0.161	0.094	0.039
.	19.01.15-16.04.44-1-360772	90	8	8	2	0	1	518	6	6	0	0	NA	NA	NA	30	29	503	170	169	250	152	116	16	2	4	0.032	0.012	0.024
.	19.01.15-16.04.56-1-360791	116	9	9	2	0	2	508	6	6	0	0	NA	NA	NA	38	23	500	169	167	247	147	114	22	8	0	0.044	0.047	0
.	19.01.15-16.05.20-1-360799	236	25	25	7	0	7	574	21	21	0	0	NA	NA	NA	64	92	544	178	183	284	161	129	51	13	6	0.094	0.073	0.033
.	19.01.15-16.05.28-1-360813	312	83	83	24	0	17	567	74	74	0	0	NA	NA	NA	80	87	539	181	180	278	161	128	223	18	25	0.414	0.099	0.139
.	19.01.15-16.05.53-1-360840	62	3	3	0	0	0	456	2	2	0	0	NA	NA	NA	17	19	500	169	163	218	135	103	0	2	3	0	0.012	0.018
.	19.01.15-16.05.56-1-360841	328	47	47	15	0	13	576	40	40	0	0	NA	NA	NA	96	100	555	178	180	295	154	127	134	32	8	0.241	0.18	0.044
.	19.01.15-16.06.11-1-360848	170	18	18	3	0	2	544	16	16	0	0	NA	NA	NA	37	61	527	174	173	269	154	121	38	5	3	0.072	0.029	0.017
.	19.01.15-16.06.12-1-360849	177	11	11	3	0	1	545	10	10	0	0	NA	NA	NA	55	58	524	172	175	272	152	121	28	5	0	0.053	0.029	0
.	19.01.15-16.06.25-1-360865	298	75	75	16	0	10	560	72	72	0	0	NA	NA	NA	100	81	536	177	181	279	154	127	150	47	38	0.28	0.266	0.21
.	19.01.15-16.06.32-1-360869	474	95	95	23	0	16	597	84	84	0	0	NA	NA	NA	128	116	553	197	179	295	176	126	279	16	10	0.505	0.081	0.056
.	19.01.15-16.06.37-1-360881	356	97	97	32	0	24	577	89	89	0	0	NA	NA	NA	91	102	552	186	177	286	168	123	275	15	32	0.498	0.081	0.181
.	19.01.15-16.06.38-1-360882	302	30	30	18	0	13	573	23	23	0	0	NA	NA	NA	69	98	552	182	177	286	162	125	116	6	3	0.21	0.033	0.017
.	19.01.15-16.06.40-1-360883	34	1	1	0	0	0	0	0	0	0	0	NA	NA	NA	13	11	494	165	165	0	0	0	0	0	4	0	0	0.024
.	19.01.15-16.06.43-1-360884	239	26	26	7	0	5	551	24	24	0	0	NA	NA	NA	88	74	532	179	176	270	162	119	97	12	7	0.182	0.067	0.04
.	19.01.15-16.06.48-1-360887	202	18	18	3	0	3	546	15	15	0	0	NA	NA	NA	56	61	530	174	170	271	157	118	45	7	1	0.085	0.04	0.006
.	19.01.15-16.07.13-1-360914	58	3	3	0	0	0	252	2	2	0	0	NA	NA	NA	28	20	496	166	171	120	79	53	13	0	0	0.026	0	0
.	19.01.15-16.07.33-1-360933	65	3	3	3	0	3	505	1	1	0	0	NA	NA	NA	23	16	495	168	166	247	145	113	1	4	0	0.002	0.024	0
.	19.01.15-16.07.33-1-360934	32	1	1	0	0	0	0	0	0	0	0	NA	NA	NA	6	12	499	164	162	0	0	0	0	0	2	0	0	0.012
.	19.01.15-16.07.33-1-360935	263	16	16	3	0	2	557	13	13	0	0	NA	NA	NA	79	77	544	171	175	283	153	121	66	0	5	0.121	0	0.029
.	19.01.15-16.07.36-1-360939	57	2	2	1	0	1	520	1	1	0	0	NA	NA	NA	19	36	508	169	172	253	149	118	3	0	3	0.006	0	0.017
.	19.01.15-16.07.38-1-360941	586	111	111	35	0	28	622	104	104	0	0	NA	NA	NA	139	148	581	193	187	312	177	133	335	21	10	0.577	0.109	0.053
.	19.01.15-16.07.53-1-360961	353	55	55	14	0	12	575	50	50	0	0	NA	NA	NA	107	99	548	180	184	287	161	127	194	5	16	0.354	0.028	0.087
.	19.01.15-16.07.56-1-360966	36	1	1	1	0	1	0	0	0	0	0	NA	NA	NA	8	4	491	164	162	0	0	0	0	1	0	0	0.006	0
.	19.01.15-16.07.59-1-360967	145	7	7	2	0	2	526	6	6	0	0	NA	NA	NA	37	39	514	172	166	261	152	113	9	10	4	0.018	0.058	0.024
.	19.01.15-16.08.00-1-360968	259	22	22	6	0	6	554	20	20	0	0	NA	NA	NA	78	69	530	180	172	275	160	119	81	10	3	0.153	0.056	0.017
.	19.01.15-16.08.06-1-360970	96	3	3	1	0	1	518	2	2	0	0	NA	NA	NA	32	41	515	174	165	257	148	113	8	2	0	0.016	0.011	0
.	19.01.15-16.08.21-1-360980	533	87	87	22	0	19	603	82	82	0	0	NA	NA	NA	155	128	566	183	192	304	161	138	228	24	19	0.403	0.131	0.099
.	19.01.15-16.08.45-1-361007	273	18	18	5	0	4	569	15	15	0	0	NA	NA	NA	68	90	541	182	180	281	162	126	45	10	12	0.083	0.055	0.067
.	19.01.15-16.09.04-1-361030	325	60	60	15	0	14	561	57	57	0	0	NA	NA	NA	94	86	543	183	173	283	161	117	198	26	3	0.365	0.142	0.017
.	19.01.15-16.09.05-1-361031	158	6	6	1	0	0	527	5	5	0	0	NA	NA	NA	53	45	517	172	169	258	151	118	24	4	3	0.046	0.023	0.018
.	19.01.15-16.09.23-1-361038	410	65	65	21	0	16	599	60	60	0	0	NA	NA	NA	129	121	562	184	188	301	165	133	248	20	11	0.441	0.109	0.059
.	19.01.15-16.09.27-1-361045	60	2	2	0	0	0	505	1	1	0	0	NA	NA	NA	16	16	500	166	163	246	147	112	4	0	0	0.008	0	0
.	19.01.15-16.09.43-1-361058	382	50	50	14	0	11	599	43	43	0	0	NA	NA	NA	120	121	562	186	186	306	164	129	170	12	11	0.302	0.065	0.059
.	19.01.15-16.09.43-1-361060	124	9	9	1	0	1	520	8	8	0	0	NA	NA	NA	40	34	505	173	169	249	153	118	20	3	6	0.04	0.017	0.036
.	19.01.15-16.09.43-1-361061	209	39	39	13	0	8	540	36	36	0	0	NA	NA	NA	65	60	532	173	168	270	154	116	110	18	13	0.207	0.104	0.077
.	19.01.15-16.10.19-1-361086	33	1	1	0	0	0	0	0	0	0	0	NA	NA	NA	12	9	497	163	162	0	0	0	0	0	0	0	0	0
.	19.01.15-16.10.21-1-361091	122	5	5	1	0	1	530	3	3	0	0	NA	NA	NA	35	51	522	172	170	264	150	116	4	0	6	0.008	0	0.035
.	19.01.15-16.10.29-1-361106	267	112	112	37	0	29	556	102	102	0	0	NA	NA	NA	77	68	537	170	174	282	153	121	288	44	13	0.536	0.259	0.075
.	19.01.15-16.10.37-1-361111	60	2	2	0	0	0	102	1	1	0	0	NA	NA	NA	19	23	502	168	166	46	30	26	4	0	0	0.008	0	0
.	19.01.15-16.10.44-1-361114	93	4	4	0	0	0	511	2	2	0	0	NA	NA	NA	22	23	501	169	166	247	151	113	12	0	0	0.024	0	0
.	19.01.15-16.11.16-1-361137	32	1	1	1	0	1	0	0	0	0	0	NA	NA	NA	7	7	490	166	164	0	0	0	6	0	0	0.012	0	0
.	19.01.15-16.11.18-1-361141	92	7	7	1	0	1	522	6	6	0	0	NA	NA	NA	23	33	508	169	169	252	152	118	17	4	3	0.033	0.024	0.018
.	19.01.15-16.11.18-1-361142	226	46	46	11	0	9	537	39	39	0	0	NA	NA	NA	70	57	523	173	174	263	153	121	131	2	18	0.25	0.012	0.103
.	19.01.15-16.11.21-1-361146	295	58	58	18	0	14	558	52	52	0	0	NA	NA	NA	83	79	541	175	176	279	156	123	203	5	11	0.375	0.029	0.062
.	19.01.15-16.11.25-1-361153	456	38	38	14	0	9	622	35	35	0	0	NA	NA	NA	139	137	561	197	192	300	181	141	143	16	12	0.255	0.081	0.062
.	19.01.15-16.11.30-1-361161	483	38	38	16	0	12	612	35	35	0	0	NA	NA	NA	153	128	567	181	193	305	165	142	132	2	19	0.233	0.011	0.098
.	19.01.15-16.11.36-1-361166	238	79	79	27	0	18	548	70	70	0	0	NA	NA	NA	70	63	524	171	181	266	153	129	223	23	21	0.426	0.135	0.116
.	19.01.15-16.11.38-1-361168	367	64	64	20	0	17	582	56	56	0	0	NA	NA	NA	107	101	550	186	178	288	168	126	197	36	24	0.358	0.194	0.135
.	19.01.15-16.11.44-1-361169	32	1	1	0	0	0	0	0	0	0	0	NA	NA	NA	12	8	495	164	162	0	0	0	0	0	0	0	0	0
.	19.01.15-16.11.45-1-361170	240	18	18	5	0	5	547	17	17	0	0	NA	NA	NA	81	59	522	175	175	269	155	123	79	3	4	0.151	0.017	0.023
.	19.01.15-16.12.43-1-361221	270	36	36	7	0	6	559	32	32	0	0	NA	NA	NA	74	87	537	176	187	279	151	129	139	27	7	0.259	0.153	0.037
.	19.01.15-16.12.45-1-361222	108	4	4	2	0	2	532	3	3	0	0	NA	NA	NA	32	47	510	175	175	255	158	119	11	0	2	0.022	0	0.011
.	19.01.15-16.12.52-1-361241	63	3	3	1	0	1	514	2	2	0	0	NA	NA	NA	26	24	496	174	167	246	155	113	12	0	0	0.024	0	0
.	19.01.15-16.12.57-1-361247	229	15	15	3	0	3	545	13	13	0	0	NA	NA	NA	60	59	520	177	175	263	157	125	30	6	2	0.058	0.034	0.011
.	19.01.15-16.13.05-1-361249	63	3	3	2	0	2	508	1	1	0	0	NA	NA	NA	29	23	499	168	169	244	149	115	3	4	0	0.006	0.024	0
.	19.01.15-16.13.14-1-361253	31	1	1	0	0	0	0	0	0	0	0	NA	NA	NA	9	4	490	165	162	0	0	0	2	0	0	0.004	0	0
.	19.01.15-16.13.15-1-361254	263	30	30	9	0	5	558	26	26	0	0	NA	NA	NA	99	84	535	182	180	279	158	121	64	3	20	0.12	0.016	0.111
.	19.01.15-16.13.18-1-361259	202	24	24	3	0	3	560	22	22	0	0	NA	NA	NA	60	73	529	177	180	274	157	129	58	6	10	0.11	0.034	0.056
.	19.01.15-16.13.24-1-361267	327	27	27	13	0	10	587	24	24	0	0	NA	NA	NA	101	102	554	179	182	297	161	129	84	14	17	0.152	0.078	0.093
.	19.01.15-16.13.38-1-361282	148	13	13	5	0	5	526	12	12	0	0	NA	NA	NA	39	42	515	171	169	255	152	119	33	16	2	0.064	0.094	0.012
.	19.01.15-16.14.03-1-361303	572	53	53	22	0	18	634	51	51	0	0	NA	NA	NA	151	149	566	196	200	309	177	148	181	25	5	0.32	0.128	0.025
.	19.01.15-16.14.10-1-361306	61	2	2	0	0	0	518	1	1	0	0	NA	NA	NA	16	28	506	168	167	249	152	117	2	1	0	0.004	0.006	0
.	19.01.15-16.14.13-1-361307	147	13	13	2	0	2	541	12	12	0	0	NA	NA	NA	39	51	516	169	179	262	153	126	40	1	0	0.078	0.006	0
.	19.01.15-16.14.16-1-361309	92	12	12	1	0	1	511	11	11	0	0	NA	NA	NA	39	31	504	175	165	248	151	112	18	15	0	0.036	0.086	0
.	19.01.15-16.14.21-1-361314	210	25	25	5	0	4	537	24	24	0	0	NA	NA	NA	62	57	517	177	176	263	153	121	59	23	13	0.114	0.13	0.074
.	19.01.15-16.14.22-1-361315	90	4	4	1	0	1	524	3	3	0	0	NA	NA	NA	35	37	507	171	172	251	153	120	11	0	0	0.022	0	0
.	19.01.15-16.14.23-1-361319	239	37	37	9	0	9	555	33	33	0	0	NA	NA	NA	77	79	537	178	177	272	160	123	69	27	18	0.128	0.152	0.102
.	19.01.15-16.14.23-1-361321	109	4	4	1	0	1	507	3	3	0	0	NA	NA	NA	35	28	507	168	166	247	148	112	12	0	0	0.024	0	0
.	19.01.15-16.14.36-1-361339	32	1	1	0	0	0	0	0	0	0	0	NA	NA	NA	9	8	493	165	163	0	0	0	0	0	0	0	0	0
.	19.01.15-16.14.36-1-361340	117	7	7	1	0	1	520	6	6	0	0	NA	NA	NA	38	44	513	176	168	256	153	111	19	0	3	0.037	0	0.018
.	19.01.15-16.14.38-1-361342	182	65	65	11	0	7	535	56	56	0	0	NA	NA	NA	58	47	518	169	173	263	151	121	150	32	10	0.29	0.189	0.058
.	19.01.15-16.14.38-1-361343	295	15	15	3	0	3	562	12	12	0	0	NA	NA	NA	80	80	538	181	174	278	162	122	52	4	2	0.097	0.022	0.011
.	19.01.15-16.14.38-1-361344	349	38	38	12	0	10	563	31	31	0	0	NA	NA	NA	86	86	546	176	177	288	153	122	111	3	4	0.203	0.017	0.023
.	19.01.15-16.14.39-1-361345	463	77	77	24	0	15	611	68	68	0	0	NA	NA	NA	142	132	572	190	183	310	172	129	259	14	11	0.453	0.074	0.06
.	19.01.15-16.14.55-1-361362	60	2	2	1	0	1	146	1	1	0	0	NA	NA	NA	16	10	492	165	166	77	34	35	0	2	5	0	0.012	0.03
.	19.01.15-16.15.03-1-361368	203	11	11	1	0	1	551	9	9	0	0	NA	NA	NA	81	69	532	178	172	275	155	121	25	5	1	0.047	0.028	0.006
.	19.01.15-16.15.08-1-361369	271	36	36	11	0	9	563	34	34	0	0	NA	NA	NA	79	77	534	175	181	279	159	125	96	0	21	0.18	0	0.116
.	19.01.15-16.15.12-1-361371	614	91	91	26	0	18	666	82	82	0	0	NA	NA	NA	182	195	597	208	203	330	188	148	291	32	31	0.487	0.154	0.153
.	19.01.15-16.15.14-1-361373	92	4	4	2	0	2	515	3	3	0	0	NA	NA	NA	38	38	514	170	167	252	150	113	3	7	0	0.006	0.041	0
.	19.01.15-16.15.26-1-361385	62	3	3	0	0	0	513	1	1	0	0	NA	NA	NA	23	29	508	166	168	254	145	114	2	5	3	0.004	0.03	0.018
.	19.01.15-16.15.32-1-361396	369	48	48	13	0	11	584	46	46	0	0	NA	NA	NA	97	102	549	189	177	292	169	123	129	34	19	0.235	0.18	0.107
.	19.01.15-16.15.34-1-361398	146	7	7	3	0	3	534	6	6	0	0	NA	NA	NA	40	54	515	177	175	255	159	120	23	0	0	0.045	0	0
.	19.01.15-16.15.37-1-361402	179	22	22	3	0	2	547	19	19	0	0	NA	NA	NA	54	60	525	175	173	272	155	120	36	11	7	0.069	0.063	0.04
.	19.01.15-16.15.39-1-361405	157	29	29	6	0	3	524	25	25	0	0	NA	NA	NA	51	39	510	172	170	254	154	116	66	7	8	0.129	0.041	0.047
.	19.01.15-16.16.28-1-361441	57	2	2	0	0	0	202	1	1	0	0	NA	NA	NA	16	25	503	169	166	98	59	45	5	2	0	0.01	0.012	0
.	19.01.15-16.16.28-1-361442	351	60	60	17	0	13	577	54	54	0	0	NA	NA	NA	87	97	547	184	179	287	162	128	202	10	22	0.369	0.054	0.123
.	19.01.15-16.16.40-1-361460	296	59	59	14	0	9	551	54	54	0	0	NA	NA	NA	73	67	527	177	176	270	157	124	201	0	9	0.381	0	0.051
.	19.01.15-16.16.40-1-361461	145	8	8	2	0	2	524	6	6	0	0	NA	NA	NA	50	42	517	169	169	258	151	115	26	0	0	0.05	0	0
.	19.01.15-16.16.47-1-361462	176	18	18	4	0	4	546	17	17	0	0	NA	NA	NA	56	58	516	179	176	261	159	126	53	6	6	0.103	0.034	0.034
.	19.01.15-16.16.48-1-361463	204	16	16	5	0	4	532	15	15	0	0	NA	NA	NA	58	49	518	176	168	263	155	114	35	15	1	0.068	0.085	0.006
.	19.01.15-16.16.59-1-361487	63	2	2	2	0	2	514	1	1	0	0	NA	NA	NA	20	26	507	166	166	255	145	114	3	0	3	0.006	0	0.018
.	19.01.15-16.17.04-1-361489	63	2	2	1	0	1	300	1	1	0	0	NA	NA	NA	22	21	502	166	166	145	83	72	2	2	0	0.004	0.012	0
.	19.01.15-16.17.12-1-361491	34	1	1	1	0	1	0	0	0	0	0	NA	NA	NA	8	11	491	169	164	0	0	0	0	0	2	0	0	0.012
.	19.01.15-16.17.14-1-361492	296	43	43	15	0	11	576	40	40	0	0	NA	NA	NA	89	93	541	184	181	282	167	127	134	28	24	0.248	0.152	0.133
.	19.01.15-16.17.15-1-361493	31	1	1	0	0	0	0	0	0	0	0	NA	NA	NA	9	10	492	168	163	0	0	0	0	0	1	0	0	0.006
.	19.01.15-16.17.17-1-361494	251	15	15	2	0	2	559	11	11	0	0	NA	NA	NA	68	77	539	175	176	284	153	122	59	0	0	0.109	0	0
.	19.01.15-16.17.20-1-361499	34	1	1	0	0	0	0	0	0	0	0	NA	NA	NA	8	14	497	165	165	0	0	0	3	0	0	0.006	0	0
.	19.01.15-16.17.23-1-361502	94	9	9	3	0	3	510	7	7	0	0	NA	NA	NA	34	25	507	164	167	249	147	114	11	3	10	0.022	0.018	0.06
.	19.01.15-16.17.25-1-361505	177	9	9	3	0	3	528	8	8	0	0	NA	NA	NA	51	38	516	166	169	264	148	116	31	0	3	0.06	0	0.018
.	19.01.15-16.17.41-1-361518	67	2	2	1	0	1	513	1	1	0	0	NA	NA	NA	14	27	510	168	162	253	151	109	6	0	2	0.012	0	0.012
.	19.01.15-16.17.52-1-361537	82	3	3	0	0	0	511	1	1	0	0	NA	NA	NA	29	23	501	169	166	248	149	114	0	7	2	0	0.041	0.012
.	19.01.15-16.18.21-1-361551	36	1	1	0	0	0	0	0	0	0	0	NA	NA	NA	14	6	494	163	162	0	0	0	0	0	0	0	0	0
.	19.01.15-16.18.22-1-361552	290	90	90	20	0	18	556	82	82	0	0	NA	NA	NA	84	72	539	171	175	280	153	123	249	28	19	0.462	0.164	0.109
.	19.01.15-16.18.24-1-361556	150	10	10	2	0	2	522	6	6	0	0	NA	NA	NA	55	44	518	169	170	257	148	117	18	1	3	0.035	0.006	0.018
.	19.01.15-16.18.24-1-361557	67	4	4	3	0	3	504	3	3	0	0	NA	NA	NA	17	20	499	166	168	242	148	114	8	2	2	0.016	0.012	0.012
.	19.01.15-16.18.25-1-361558	209	45	45	15	0	11	536	41	41	0	0	NA	NA	NA	65	52	519	173	173	266	152	118	160	10	10	0.308	0.058	0.058
.	19.01.15-16.18.25-1-361561	395	51	51	9	0	7	586	47	47	0	0	NA	NA	NA	114	106	546	190	183	285	170	131	176	14	12	0.322	0.074	0.066
.	19.01.15-16.18.28-1-361566	704	73	73	25	0	20	657	64	64	0	0	NA	NA	NA	210	194	609	195	203	335	171	151	208	29	35	0.342	0.149	0.172
.	19.01.15-16.18.42-1-361583	427	85	85	21	0	16	593	79	79	0	0	NA	NA	NA	113	117	569	182	179	309	161	123	276	9	23	0.485	0.049	0.128
.	19.01.15-16.18.43-1-361584	119	6	6	3	0	3	516	4	4	0	0	NA	NA	NA	39	30	507	170	166	249	151	116	24	0	0	0.047	0	0
.	19.01.15-16.18.47-1-361585	156	6	6	1	0	1	538	4	4	0	0	NA	NA	NA	46	60	526	174	173	265	153	120	15	0	0	0.029	0	0
.	19.01.15-16.19.07-1-361604	325	44	44	11	0	9	570	39	39	0	0	NA	NA	NA	100	88	537	184	180	280	162	128	122	3	38	0.227	0.016	0.211
.	19.01.15-16.19.14-1-361608	153	13	13	1	0	1	524	11	11	0	0	NA	NA	NA	52	47	519	176	165	256	156	112	24	8	7	0.046	0.045	0.042
.	19.01.15-16.19.17-1-361609	66	2	2	0	0	0	496	1	1	0	0	NA	NA	NA	22	13	497	165	164	242	145	109	3	0	2	0.006	0	0.012
.	19.01.15-16.19.29-1-361627	33	1	1	0	0	0	0	0	0	0	0	NA	NA	NA	11	8	494	164	163	0	0	0	2	0	0	0.004	0	0
.	19.01.15-16.19.47-1-361638	35	1	1	0	0	0	0	0	0	0	0	NA	NA	NA	9	8	494	163	164	0	0	0	0	0	1	0	0	0.006
.	19.01.15-16.19.54-1-361655	118	4	4	1	0	1	525	2	2	0	0	NA	NA	NA	52	45	515	174	169	257	154	114	12	0	2	0.023	0	0.012
.	19.01.15-16.19.54-1-361656	314	29	29	9	0	7	576	28	28	0	0	NA	NA	NA	98	94	548	175	184	291	155	130	70	13	15	0.128	0.074	0.082
.	19.01.15-16.19.56-1-361658	379	80	80	23	0	12	595	69	69	0	0	NA	NA	NA	110	108	541	193	187	286	176	133	231	23	38	0.427	0.119	0.203
.	19.01.15-16.20.22-1-361672	324	31	31	11	0	10	582	30	30	0	0	NA	NA	NA	78	98	550	180	181	294	160	128	70	12	19	0.127	0.067	0.105
.	19.01.15-16.21.11-1-361717	35	1	1	1	0	1	0	0	0	0	0	NA	NA	NA	14	10	494	166	163	0	0	0	0	0	1	0	0	0.006
.	19.01.15-16.21.14-1-361718	334	49	49	17	0	11	560	43	43	0	0	NA	NA	NA	88	85	544	182	172	284	156	120	129	25	6	0.237	0.137	0.035
.	19.01.15-16.21.15-1-361720	462	119	119	38	0	30	598	104	104	0	0	NA	NA	NA	119	120	563	182	188	301	163	134	330	45	23	0.586	0.247	0.122
.	19.01.15-16.21.16-1-361721	84	4	4	2	0	2	502	3	3	0	0	NA	NA	NA	24	20	501	165	167	245	143	114	2	6	0	0.004	0.036	0
.	19.01.15-16.21.20-1-361725	301	59	59	11	0	11	576	53	53	0	0	NA	NA	NA	99	90	541	182	180	282	165	129	168	12	12	0.311	0.066	0.067
.	19.01.15-16.21.27-1-361733	331	39	39	13	0	9	562	37	37	0	0	NA	NA	NA	85	84	538	184	175	274	167	121	73	7	16	0.136	0.038	0.091
.	19.01.15-16.21.42-1-361745	209	12	12	6	0	3	547	10	10	0	0	NA	NA	NA	67	66	525	174	180	267	154	126	30	9	8	0.057	0.052	0.044
.	19.01.15-16.21.44-1-361747	142	9	9	3	0	2	533	8	8	0	0	NA	NA	NA	35	50	515	177	171	260	155	118	28	0	3	0.054	0	0.018
.	19.01.15-16.22.01-1-361771	34	1	1	0	0	0	0	0	0	0	0	NA	NA	NA	3	10	491	166	166	0	0	0	1	0	0	0.002	0	0
.	19.01.15-16.22.03-1-361772	544	68	68	23	0	18	620	65	65	0	0	NA	NA	NA	148	148	570	191	200	303	172	145	248	6	31	0.435	0.031	0.155
.	19.01.15-16.22.08-1-361773	290	22	22	7	0	3	557	19	19	0	0	NA	NA	NA	75	72	536	176	173	278	159	120	70	11	0	0.131	0.062	0
.	19.01.15-16.22.09-1-361774	275	88	88	27	0	24	556	77	77	0	0	NA	NA	NA	87	77	533	177	180	274	156	126	249	15	19	0.467	0.085	0.106
.	19.01.15-16.22.23-1-361785	92	3	3	1	0	0	513	2	2	0	0	NA	NA	NA	25	25	503	168	167	247	149	117	9	0	0	0.018	0	0
.	19.01.15-16.22.25-1-361788	329	38	38	16	0	13	591	32	32	0	0	NA	NA	NA	101	109	556	182	184	298	162	131	108	1	17	0.194	0.005	0.092
.	19.01.15-16.22.51-1-361807	61	2	2	1	0	1	503	1	1	0	0	NA	NA	NA	16	18	497	170	164	242	151	110	5	0	0	0.01	0	0
.	19.01.15-16.23.05-1-361829	151	17	17	3	0	2	529	15	15	0	0	NA	NA	NA	42	49	522	171	169	264	147	118	44	5	11	0.084	0.029	0.065
.	19.01.15-16.23.06-1-361830	95	6	6	0	0	0	504	4	4	0	0	NA	NA	NA	30	20	499	165	169	243	146	115	5	9	0	0.01	0.055	0
.	19.01.15-16.23.13-1-361834	386	74	74	18	0	13	592	66	66	0	0	NA	NA	NA	103	113	567	175	184	304	154	134	215	18	10	0.379	0.103	0.054
.	19.01.15-16.23.15-1-361836	213	25	25	3	0	1	553	22	22	0	0	NA	NA	NA	69	76	536	177	176	273	159	121	72	3	1	0.134	0.017	0.006
.	19.01.15-16.23.25-1-361847	326	45	45	10	0	9	566	39	39	0	0	NA	NA	NA	94	88	536	180	185	280	159	127	132	21	8	0.246	0.117	0.043
.	19.01.15-16.23.35-1-361858	92	3	3	0	0	0	516	2	2	0	0	NA	NA	NA	22	27	498	176	166	245	156	115	6	0	0	0.012	0	0
.	19.01.15-16.23.50-1-361867	125	11	11	3	0	2	528	10	10	0	0	NA	NA	NA	37	41	515	168	171	260	149	119	31	0	5	0.06	0	0.029
.	19.01.15-16.24.13-1-361889	145	9	9	3	0	3	522	8	8	0	0	NA	NA	NA	32	37	515	170	165	259	149	114	25	4	0	0.049	0.024	0
.	19.01.15-16.24.23-1-361898	326	49	49	12	0	6	566	44	44	0	0	NA	NA	NA	88	77	529	179	182	277	158	131	109	35	14	0.206	0.196	0.077
.	19.01.15-16.24.42-1-361917	460	108	108	30	0	24	602	99	99	0	0	NA	NA	NA	120	122	564	189	182	306	168	128	286	31	26	0.507	0.164	0.143
.	19.01.15-16.24.48-1-361919	292	27	27	6	0	5	558	25	25	0	0	NA	NA	NA	78	80	533	178	182	274	154	130	74	9	7	0.139	0.051	0.038
.	19.01.15-16.24.52-1-361935	61	2	2	0	0	0	519	1	1	0	0	NA	NA	NA	25	32	508	166	171	250	150	119	9	0	0	0.018	0	0
.	19.01.15-16.24.55-1-361938	427	102	102	24	0	16	608	91	91	0	0	NA	NA	NA	117	133	564	198	184	303	176	129	293	14	29	0.52	0.071	0.158
.	19.01.15-16.24.58-1-361942	246	28	28	6	0	5	547	25	25	0	0	NA	NA	NA	73	56	524	172	173	270	155	122	63	24	6	0.12	0.14	0.035
.	19.01.15-16.25.05-1-361945	31	1	1	0	0	0	0	0	0	0	0	NA	NA	NA	14	6	492	165	162	0	0	0	4	0	0	0.008	0	0
.	19.01.15-16.25.07-1-361947	150	12	12	8	0	4	545	10	10	0	0	NA	NA	NA	46	56	519	176	174	266	159	120	35	8	0	0.067	0.045	0
.	19.01.15-16.25.09-1-361948	156	16	16	3	0	3	543	13	13	0	0	NA	NA	NA	56	62	525	176	174	265	157	121	47	9	16	0.09	0.051	0.092
.	19.01.15-16.25.47-1-361975	350	66	66	19	0	11	554	62	62	0	0	NA	NA	NA	93	72	530	176	179	273	156	125	201	17	20	0.379	0.097	0.112
.	19.01.15-16.25.48-1-361976	126	10	10	1	0	1	542	8	8	0	0	NA	NA	NA	42	52	518	175	172	261	158	123	25	4	8	0.048	0.023	0.047
.	19.01.15-16.26.05-1-361995	390	71	71	16	0	12	588	69	69	0	0	NA	NA	NA	107	112	557	189	179	297	167	124	195	31	38	0.35	0.164	0.212
.	19.01.15-16.26.11-1-361996	115	6	6	3	0	2	507	4	4	0	0	NA	NA	NA	45	26	505	169	165	247	149	111	14	0	4	0.028	0	0.024
.	19.01.15-16.26.12-1-361997	166	11	11	2	0	2	533	10	10	0	0	NA	NA	NA	61	52	519	173	173	261	155	117	33	1	14	0.064	0.006	0.081
.	19.01.15-16.26.26-1-362015	92	4	4	0	0	0	509	3	3	0	0	NA	NA	NA	32	24	500	169	168	246	151	112	8	0	5	0.016	0	0.03
.	19.01.15-16.26.31-1-362019	455	78	78	26	0	14	586	72	72	0	0	NA	NA	NA	116	105	543	185	190	282	166	138	242	5	12	0.446	0.027	0.063
.	19.01.15-16.26.36-1-362030	37	1	1	0	0	0	0	0	0	0	0	NA	NA	NA	7	7	491	166	163	0	0	0	0	0	0	0	0	0
.	19.01.15-16.26.39-1-362036	37	1	1	0	0	0	0	0	0	0	0	NA	NA	NA	6	11	494	167	163	0	0	0	1	0	0	0.002	0	0
.	19.01.15-16.26.40-1-362037	458	66	66	26	0	19	606	63	63	0	0	NA	NA	NA	121	124	565	179	193	307	158	141	187	20	26	0.331	0.112	0.135
.	19.01.15-16.26.42-1-362038	569	60	60	19	0	11	639	53	53	0	0	NA	NA	NA	156	152	587	186	192	330	169	140	186	9	22	0.317	0.048	0.115
.	19.01.15-16.26.42-1-362039	60	3	3	0	0	0	505	2	2	0	0	NA	NA	NA	25	22	502	167	166	246	145	114	8	2	0	0.016	0.012	0
.	19.01.15-16.26.58-1-362067	36	1	1	1	0	1	0	0	0	0	0	NA	NA	NA	11	8	495	164	162	0	0	0	1	0	0	0.002	0	0
.	19.01.15-16.27.00-1-362069	179	29	29	9	0	6	539	24	24	0	0	NA	NA	NA	62	55	520	171	177	266	150	123	61	7	14	0.117	0.041	0.079
.	19.01.15-16.27.23-1-362079	363	56	56	22	0	21	574	54	54	0	0	NA	NA	NA	96	96	557	179	173	292	161	121	137	56	7	0.246	0.313	0.04
.	19.01.15-16.27.38-1-362098	155	21	21	6	0	5	525	20	20	0	0	NA	NA	NA	42	40	510	173	170	259	152	114	36	2	7	0.071	0.012	0.041
.	19.01.15-16.27.51-1-362101	33	1	1	0	0	0	0	0	0	0	0	NA	NA	NA	5	8	492	164	165	0	0	0	1	0	0	0.002	0	0
.	19.01.15-16.27.54-1-362117	409	91	91	26	0	19	582	83	83	0	0	NA	NA	NA	106	103	554	184	178	293	164	125	259	8	13	0.468	0.043	0.073
.	19.01.15-16.27.58-1-362121	259	48	48	23	0	17	564	42	42	0	0	NA	NA	NA	75	80	540	176	177	282	158	124	149	4	13	0.276	0.023	0.073
.	19.01.15-16.28.09-1-362126	215	31	31	11	0	10	547	29	29	0	0	NA	NA	NA	47	61	531	169	174	275	151	121	99	14	11	0.186	0.083	0.063
.	19.01.15-16.28.16-1-362128	57	2	2	0	0	0	507	1	1	0	0	NA	NA	NA	26	18	498	169	164	245	151	111	4	0	1	0.008	0	0.006
.	19.01.15-16.28.24-1-362139	115	8	8	4	0	4	520	7	7	0	0	NA	NA	NA	29	33	509	168	169	255	149	116	12	0	21	0.024	0	0.124
.	19.01.15-16.28.56-1-362174	288	57	57	12	0	10	560	55	55	0	0	NA	NA	NA	75	75	534	181	173	277	161	122	192	15	24	0.36	0.083	0.139
.	19.01.15-16.29.01-1-362179	274	26	26	7	0	3	572	23	23	0	0	NA	NA	NA	91	89	542	184	176	282	166	124	54	11	9	0.1	0.06	0.051
.	19.01.15-16.29.02-1-362180	478	67	67	20	0	14	613	65	65	0	0	NA	NA	NA	126	133	575	187	184	312	168	133	179	17	21	0.311	0.091	0.114
.	19.01.15-16.29.21-1-362190	35	1	1	1	0	1	0	0	0	0	0	NA	NA	NA	9	17	500	166	164	0	0	0	0	0	0	0	0	0
.	19.01.15-16.29.34-1-362203	322	46	46	15	0	12	571	37	37	0	0	NA	NA	NA	80	92	542	182	181	280	162	129	133	12	20	0.245	0.066	0.11
.	19.01.15-16.29.35-1-362205	99	4	4	4	0	3	516	2	2	0	0	NA	NA	NA	38	36	512	167	170	250	148	118	8	0	4	0.016	0	0.024
.	19.01.15-16.29.41-1-362213	34	1	1	0	0	0	0	0	0	0	0	NA	NA	NA	11	7	493	163	164	0	0	0	2	0	0	0.004	0	0
.	19.01.15-16.29.44-1-362215	123	12	12	6	0	1	537	11	11	0	0	NA	NA	NA	42	54	524	169	174	265	150	122	35	6	1	0.067	0.036	0.006
.	19.01.15-16.29.49-1-362217	359	66	66	17	0	11	593	57	57	0	0	NA	NA	NA	92	107	556	178	186	297	162	134	216	5	14	0.388	0.028	0.075
.	19.01.15-16.29.51-1-362218	57	3	3	2	0	2	0	2	2	0	0	NA	NA	NA	26	20	497	167	169	0	0	0	0	3	0	0	0.018	0
.	19.01.15-16.29.56-1-362234	216	16	16	3	0	3	564	15	15	0	0	NA	NA	NA	73	80	535	182	176	277	163	124	58	1	0	0.108	0.005	0
.	19.01.15-16.30.05-1-362244	63	2	2	1	0	1	519	1	1	0	0	NA	NA	NA	19	27	504	170	166	250	155	114	6	0	0	0.012	0	0
.	19.01.15-16.30.08-1-362245	169	19	19	3	0	2	541	17	17	0	0	NA	NA	NA	56	62	526	177	172	265	154	122	39	5	4	0.074	0.028	0.023
.	19.01.15-16.30.24-1-362256	230	19	19	9	0	6	548	17	17	0	0	NA	NA	NA	65	60	519	179	175	264	161	123	52	7	5	0.1	0.039	0.029
.	19.01.15-16.30.34-1-362265	415	105	105	24	0	20	590	97	97	0	0	NA	NA	NA	109	108	545	185	191	286	165	139	282	27	30	0.517	0.146	0.157
.	19.01.15-16.30.39-1-362272	93	3	3	0	0	0	517	2	2	0	0	NA	NA	NA	26	31	504	173	167	248	153	116	5	0	0	0.01	0	0
.	19.01.15-16.30.39-1-362277	69	5	5	1	0	1	511	4	4	0	0	NA	NA	NA	21	24	506	167	164	250	148	113	11	8	2	0.022	0.048	0.012
.	19.01.15-16.30.46-1-362282	216	17	17	2	0	2	571	15	15	0	0	NA	NA	NA	65	90	539	181	183	283	159	129	42	3	6	0.078	0.017	0.033
.	19.01.15-16.30.52-1-362298	30	1	1	0	0	0	0	0	0	0	0	NA	NA	NA	15	8	492	165	164	0	0	0	0	9	0	0	0.055	0
.	19.01.15-16.30.52-1-362299	171	19	19	4	0	4	537	18	18	0	0	NA	NA	NA	48	53	518	175	173	260	156	121	48	5	1	0.093	0.029	0.006
.	19.01.15-16.30.54-1-362300	63	2	2	2	0	1	515	1	1	0	0	NA	NA	NA	24	32	508	172	165	252	151	112	5	0	0	0.01	0	0
.	19.01.15-16.30.59-1-362307	57	2	2	0	0	0	251	1	1	0	0	NA	NA	NA	12	11	497	163	164	123	74	54	0	3	4	0	0.018	0.024
.	19.01.15-16.31.00-1-362309	174	19	19	3	0	3	540	17	17	0	0	NA	NA	NA	39	56	521	176	172	266	159	115	41	0	6	0.079	0	0.035
.	19.01.15-16.31.04-1-362311	88	5	5	1	0	0	520	4	4	0	0	NA	NA	NA	27	33	512	169	165	258	150	112	7	0	9	0.014	0	0.055
.	19.01.15-16.31.06-1-362332	32	1	1	0	0	0	0	0	0	0	0	NA	NA	NA	6	5	491	164	163	0	0	0	0	0	0	0	0	0
.	19.01.15-16.31.08-1-362334	267	47	47	12	0	6	560	42	42	0	0	NA	NA	NA	76	78	526	181	184	270	165	125	148	10	17	0.281	0.055	0.092
.	19.01.15-16.31.10-1-362355	33	1	1	0	0	0	0	0	0	0	0	NA	NA	NA	8	11	494	167	163	0	0	0	3	0	0	0.006	0	0
.	19.01.15-16.31.12-1-362358	61	2	2	0	0	0	302	1	1	0	0	NA	NA	NA	16	10	496	165	162	149	86	67	5	0	0	0.01	0	0
.	19.01.15-16.31.29-1-362372	34	1	1	0	0	0	0	0	0	0	0	NA	NA	NA	7	16	498	167	164	0	0	0	0	0	0	0	0	0
.	19.01.15-16.31.31-1-362374	264	23	23	6	0	4	545	20	20	0	0	NA	NA	NA	75	64	525	171	181	269	146	130	43	28	6	0.082	0.164	0.033
.	19.01.15-16.31.33-1-362375	62	2	2	0	0	0	508	1	1	0	0	NA	NA	NA	24	20	496	166	171	244	146	118	5	0	0	0.01	0	0
.	19.01.15-16.31.38-1-362380	208	59	59	9	0	8	543	55	55	0	0	NA	NA	NA	62	56	515	177	177	259	159	125	132	9	27	0.256	0.051	0.153
.	19.01.15-16.31.45-1-362386	248	18	18	6	0	6	551	17	17	0	0	NA	NA	NA	77	71	537	172	175	274	152	125	52	0	9	0.097	0	0.051
.	19.01.15-16.31.52-1-362403	121	8	8	2	0	2	526	7	7	0	0	NA	NA	NA	46	42	510	172	173	255	152	119	15	7	0	0.029	0.041	0
.	19.01.15-16.31.52-1-362404	119	7	7	2	0	2	536	6	6	0	0	NA	NA	NA	36	55	521	175	172	264	152	120	27	1	0	0.052	0.006	0
.	19.01.15-16.31.54-1-362407	306	47	47	20	0	16	556	41	41	0	0	NA	NA	NA	98	76	539	180	170	278	160	118	160	18	11	0.297	0.1	0.065
.	19.01.15-16.32.14-1-362419	31	1	1	0	0	0	0	0	0	0	0	NA	NA	NA	10	6	492	165	162	0	0	0	4	0	0	0.008	0	0
.	19.01.15-16.32.16-1-362420	94	3	3	0	0	0	518	2	2	0	0	NA	NA	NA	33	29	506	170	166	254	149	115	14	0	0	0.028	0	0
.	19.01.15-16.32.17-1-362421	64	5	5	2	0	2	502	3	3	0	0	NA	NA	NA	28	21	501	167	166	242	147	113	0	15	0	0	0.09	0
.	19.01.15-16.32.19-1-362424	121	15	15	6	0	4	516	10	10	0	0	NA	NA	NA	35	34	506	166	175	254	144	118	16	5	11	0.032	0.03	0.063
.	19.01.15-16.32.31-1-362439	84	3	3	0	0	0	520	2	2	0	0	NA	NA	NA	29	34	512	167	168	253	149	118	2	1	0	0.004	0.006	0
.	19.01.15-16.32.31-1-362441	416	96	96	30	0	18	585	85	85	0	0	NA	NA	NA	96	100	544	182	187	288	162	135	254	14	30	0.467	0.077	0.16
.	19.01.15-16.32.32-1-362442	241	65	65	22	0	17	557	61	61	0	0	NA	NA	NA	70	70	526	179	178	271	161	125	155	51	8	0.295	0.285	0.045
.	19.01.15-16.32.42-1-362455	209	32	32	10	0	8	539	25	25	0	0	NA	NA	NA	67	57	518	176	176	260	157	122	89	6	10	0.172	0.034	0.057
.	19.01.15-16.32.43-1-362456	145	12	12	1	0	1	528	10	10	0	0	NA	NA	NA	36	44	513	176	168	257	158	113	25	5	7	0.049	0.028	0.042
.	19.01.15-16.32.46-1-362458	88	4	4	0	0	0	513	3	3	0	0	NA	NA	NA	26	34	511	168	168	253	146	114	7	7	1	0.014	0.042	0.006
.	19.01.15-16.33.02-1-362480	149	23	23	4	0	4	529	22	22	0	0	NA	NA	NA	37	55	522	175	171	259	154	116	67	16	0	0.128	0.091	0
.	19.01.15-16.33.02-1-362481	64	2	2	0	0	0	347	1	1	0	0	NA	NA	NA	20	21	504	165	165	175	94	78	3	3	0	0.006	0.018	0
.	19.01.15-16.33.04-1-362483	408	94	94	26	0	21	603	86	86	0	0	NA	NA	NA	108	120	558	192	183	297	174	132	264	13	17	0.473	0.068	0.093
.	19.01.15-16.33.15-1-362486	91	4	4	0	0	0	520	3	3	0	0	NA	NA	NA	39	44	514	171	172	255	149	116	4	0	5	0.008	0	0.029
.	19.01.15-16.33.30-1-362500	156	20	20	7	0	6	526	17	17	0	0	NA	NA	NA	47	41	509	176	169	255	157	114	50	6	6	0.098	0.034	0.036
.	19.01.15-16.33.38-1-362505	34	1	1	1	0	1	0	0	0	0	0	NA	NA	NA	10	14	498	167	162	0	0	0	1	0	0	0.002	0	0
.	19.01.15-16.33.41-1-362506	91	4	4	1	0	1	526	3	3	0	0	NA	NA	NA	24	38	507	172	172	252	155	119	17	0	4	0.034	0	0.023
.	19.01.15-16.33.59-1-362531	381	85	85	16	0	13	589	79	79	0	0	NA	NA	NA	104	104	540	192	185	284	172	133	217	16	18	0.402	0.083	0.097
.	19.01.15-16.34.08-1-362532	216	54	54	10	0	8	551	51	51	0	0	NA	NA	NA	84	67	529	174	177	271	158	122	133	33	5	0.251	0.19	0.028
.	19.01.15-16.34.33-1-362548	61	3	3	1	0	1	506	2	2	0	0	NA	NA	NA	23	22	497	168	170	243	148	115	7	0	3	0.014	0	0.018
.	19.01.15-16.34.45-1-362561	362	65	65	10	0	9	585	61	61	0	0	NA	NA	NA	89	104	547	189	181	287	170	128	168	17	15	0.307	0.09	0.083
.	19.01.15-16.34.59-1-362580	97	5	5	1	0	0	526	4	4	0	0	NA	NA	NA	26	43	513	170	173	256	153	117	12	6	0	0.023	0.035	0
.	19.01.15-16.35.09-1-362581	202	31	31	7	0	5	535	29	29	0	0	NA	NA	NA	52	47	520	168	172	264	150	121	79	15	14	0.152	0.089	0.081
.	19.01.15-16.35.14-1-362582	86	5	5	3	0	3	521	3	3	0	0	NA	NA	NA	22	35	507	167	174	256	147	118	7	0	4	0.014	0	0.023
.	19.01.15-16.35.22-1-362592	587	103	103	35	0	20	647	97	97	0	0	NA	NA	NA	162	172	585	203	197	321	183	143	263	36	42	0.45	0.177	0.213
.	19.01.15-16.35.25-1-362596	242	93	93	25	0	21	541	89	89	0	0	NA	NA	NA	75	65	527	173	178	268	150	123	243	32	15	0.461	0.185	0.084
.	19.01.15-16.35.30-1-362601	184	33	33	6	0	6	531	31	31	0	0	NA	NA	NA	54	50	517	173	173	263	152	116	87	7	5	0.168	0.04	0.029
.	19.01.15-16.36.07-1-362634	60	2	2	0	0	0	199	0	0	0	0	NA	NA	NA	20	20	501	167	165	98	60	41	0	0	5	0	0	0.03
.	19.01.15-16.36.09-1-362635	33	1	1	1	0	1	0	0	0	0	0	NA	NA	NA	8	7	494	163	163	0	0	0	1	0	0	0.002	0	0
.	19.01.15-16.36.10-1-362637	91	3	3	1	0	1	507	2	2	0	0	NA	NA	NA	20	19	498	166	168	244	146	117	2	0	2	0.004	0	0.012
.	19.01.15-16.36.11-1-362638	387	101	101	40	0	30	598	95	95	0	0	NA	NA	NA	112	123	560	186	190	296	164	138	260	16	51	0.464	0.086	0.268
.	19.01.15-16.36.17-1-362641	63	2	2	1	0	0	501	1	1	0	0	NA	NA	NA	21	13	495	165	166	243	145	113	3	0	4	0.006	0	0.024
.	19.01.15-16.36.24-1-362650	102	3	3	2	0	1	519	2	2	0	0	NA	NA	NA	40	35	507	170	171	254	148	117	8	5	0	0.016	0.029	0
.	19.01.15-16.36.30-1-362656	491	81	81	21	0	16	614	78	78	0	0	NA	NA	NA	115	133	569	183	194	308	164	142	218	22	29	0.383	0.12	0.149
.	19.01.15-16.36.30-1-362657	65	3	3	0	0	0	511	2	2	0	0	NA	NA	NA	27	31	510	169	165	253	149	109	3	0	4	0.006	0	0.024
.	19.01.15-16.36.30-1-362658	372	136	136	38	0	28	569	124	124	0	0	NA	NA	NA	90	94	547	180	180	285	158	126	361	25	12	0.66	0.139	0.067
.	19.01.15-16.36.39-1-362670	117	4	4	1	0	1	528	3	3	0	0	NA	NA	NA	32	41	510	173	171	255	156	117	4	0	5	0.008	0	0.029
.	19.01.15-16.36.40-1-362671	176	29	29	9	0	9	522	27	27	0	0	NA	NA	NA	53	38	506	173	172	248	153	121	64	16	8	0.126	0.092	0.047
.	19.01.15-16.36.44-1-362676	177	7	7	5	0	3	544	6	6	0	0	NA	NA	NA	63	60	516	181	176	262	161	121	28	1	0	0.054	0.006	0
.	19.01.15-16.37.00-1-362703	312	55	55	15	0	11	573	48	48	0	0	NA	NA	NA	82	89	531	190	181	272	171	130	194	21	13	0.365	0.111	0.072
.	19.01.15-16.37.05-1-362705	30	1	1	1	0	1	0	0	0	0	0	NA	NA	NA	9	8	493	165	163	0	0	0	0	0	0	0	0	0
.	19.01.15-16.37.09-1-362706	227	64	64	8	0	5	545	60	60	0	0	NA	NA	NA	72	59	523	174	175	269	153	123	184	15	17	0.352	0.086	0.097
.	19.01.15-16.37.21-1-362713	119	14	14	1	0	1	534	13	13	0	0	NA	NA	NA	47	52	519	175	171	262	154	118	15	17	12	0.029	0.097	0.07
.	19.01.15-16.37.46-1-362730	171	18	18	3	0	1	525	14	14	0	0	NA	NA	NA	62	48	515	167	179	259	143	123	46	7	8	0.089	0.042	0.045
.	19.01.15-16.37.58-1-362750	60	2	2	0	0	0	247	1	1	0	0	NA	NA	NA	17	13	496	165	165	127	67	53	0	5	0	0	0.03	0
.	19.01.15-16.38.07-1-362753	269	29	29	4	0	3	545	27	27	0	0	NA	NA	NA	88	56	517	178	174	265	159	121	73	7	25	0.141	0.039	0.144
.	19.01.15-16.38.39-1-362778	63	2	2	0	0	0	407	1	1	0	0	NA	NA	NA	14	19	498	166	168	190	124	93	6	2	0	0.012	0.012	0
.	19.01.15-16.38.45-1-362780	35	1	1	0	0	0	0	0	0	0	0	NA	NA	NA	7	10	493	165	165	0	0	0	1	0	0	0.002	0	0
.	19.01.15-16.38.47-1-362785	326	51	51	12	0	7	576	46	46	0	0	NA	NA	NA	92	95	543	181	184	281	161	134	154	22	13	0.284	0.122	0.071
.	19.01.15-16.38.52-1-362786	89	3	3	1	0	1	505	2	2	0	0	NA	NA	NA	28	27	504	166	170	243	144	118	5	0	0	0.01	0	0
.	19.01.15-16.39.06-1-362810	206	23	23	3	0	3	539	17	17	0	0	NA	NA	NA	67	62	524	174	177	266	152	121	49	10	2	0.094	0.057	0.011
.	19.01.15-16.39.14-1-362812	62	3	3	0	0	0	259	2	2	0	0	NA	NA	NA	14	21	499	168	167	115	86	58	2	11	0	0.004	0.065	0
.	19.01.15-16.39.15-1-362813	128	7	7	0	0	0	533	4	4	0	0	NA	NA	NA	28	46	516	173	170	259	156	118	19	0	0	0.037	0	0
.	19.01.15-16.39.15-1-362814	87	4	4	2	0	2	501	3	3	0	0	NA	NA	NA	25	19	503	165	164	245	146	110	3	2	2	0.006	0.012	0.012
.	19.01.15-16.39.16-1-362816	116	6	6	0	0	0	506	5	5	0	0	NA	NA	NA	42	32	507	170	168	245	148	113	12	2	0	0.024	0.012	0
.	19.01.15-16.39.27-1-362830	213	9	9	3	0	2	557	8	8	0	0	NA	NA	NA	75	76	529	181	179	270	162	125	44	3	0	0.083	0.017	0
.	19.01.15-16.39.31-1-362836	33	1	1	0	0	0	0	0	0	0	0	NA	NA	NA	8	13	495	167	164	0	0	0	0	0	0	0	0	0
.	19.01.15-16.39.33-1-362840	139	15	15	2	0	2	525	14	14	0	0	NA	NA	NA	34	42	511	171	173	253	153	119	20	4	11	0.039	0.023	0.064
.	19.01.15-16.39.35-1-362844	58	3	3	1	0	1	147	1	1	0	0	NA	NA	NA	18	9	492	166	164	77	41	29	0	3	0	0	0.018	0
.	19.01.15-16.39.36-1-362846	59	2	2	1	0	1	504	1	1	0	0	NA	NA	NA	23	20	500	169	164	243	151	110	3	0	0	0.006	0	0
.	19.01.15-16.39.37-1-362847	235	25	25	6	0	5	536	23	23	0	0	NA	NA	NA	87	62	529	176	170	265	154	117	62	6	14	0.117	0.034	0.082
.	19.01.15-16.39.45-1-362854	180	18	18	7	0	6	540	17	17	0	0	NA	NA	NA	56	62	526	176	173	268	152	120	66	0	6	0.125	0	0.035
.	19.01.15-16.39.51-1-362872	32	1	1	0	0	0	0	0	0	0	0	NA	NA	NA	11	9	493	167	162	0	0	0	0	0	1	0	0	0.006
.	19.01.15-16.39.55-1-362873	94	5	5	1	0	1	523	4	4	0	0	NA	NA	NA	24	35	512	169	167	256	152	115	16	0	0	0.031	0	0
.	19.01.15-16.39.57-1-362877	208	18	18	7	0	5	543	17	17	0	0	NA	NA	NA	50	56	525	171	173	271	154	118	36	6	8	0.069	0.035	0.046
.	19.01.15-16.39.58-1-362878	215	53	53	12	0	8	550	47	47	0	0	NA	NA	NA	60	70	529	177	177	267	157	126	155	25	10	0.293	0.141	0.056
.	19.01.15-16.40.05-1-362884	33	1	1	0	0	0	0	0	0	0	0	NA	NA	NA	4	21	499	167	168	0	0	0	0	0	0	0	0	0
.	19.01.15-16.40.05-1-362885	117	5	5	3	0	3	525	4	4	0	0	NA	NA	NA	41	44	514	177	166	252	157	116	13	0	1	0.025	0	0.006
.	19.01.15-16.40.07-1-362887	35	1	1	0	0	0	0	0	0	0	0	NA	NA	NA	8	6	490	166	163	0	0	0	0	0	0	0	0	0
.	19.01.15-16.40.07-1-362888	89	4	4	1	0	1	518	3	3	0	0	NA	NA	NA	32	31	505	170	169	250	150	118	10	6	0	0.02	0.035	0
.	19.01.15-16.40.09-1-362889	87	3	3	1	0	1	515	1	1	0	0	NA	NA	NA	24	29	502	172	168	248	152	115	9	0	0	0.018	0	0
.	19.01.15-16.40.11-1-362890	67	3	3	1	0	1	499	2	2	0	0	NA	NA	NA	20	17	501	165	164	243	145	111	4	0	0	0.008	0	0
.	19.01.15-16.40.16-1-362893	122	13	13	2	0	2	519	12	12	0	0	NA	NA	NA	37	33	509	167	170	255	146	118	15	14	9	0.029	0.084	0.053
.	19.01.15-16.40.17-1-362894	172	16	16	6	0	4	545	13	13	0	0	NA	NA	NA	45	57	525	174	171	267	158	120	42	6	4	0.08	0.034	0.023
.	19.01.15-16.40.22-1-362899	539	89	89	28	0	21	637	83	83	0	0	NA	NA	NA	156	159	570	198	204	311	178	148	243	34	19	0.426	0.172	0.093
.	19.01.15-16.40.22-1-362903	92	3	3	1	0	0	511	2	2	0	0	NA	NA	NA	39	31	509	171	164	250	152	109	3	0	6	0.006	0	0.037
.	19.01.15-16.40.24-1-362905	207	13	13	4	0	4	538	10	10	0	0	NA	NA	NA	55	46	513	174	172	259	159	120	39	0	8	0.076	0	0.047
.	19.01.15-16.40.25-1-362907	60	2	2	1	0	1	514	1	1	0	0	NA	NA	NA	27	27	500	172	168	246	153	115	2	0	3	0.004	0	0.018
.	19.01.15-16.40.29-1-362912	208	39	39	12	0	8	554	36	36	0	0	NA	NA	NA	64	75	535	176	177	276	157	121	124	26	5	0.232	0.148	0.028
.	19.01.15-16.40.37-1-362919	91	5	5	1	0	1	504	4	4	0	0	NA	NA	NA	31	21	503	168	163	249	147	108	12	7	0	0.024	0.042	0
.	19.01.15-16.40.40-1-362921	122	8	8	0	0	0	515	6	6	0	0	NA	NA	NA	38	38	514	170	167	254	149	112	5	7	3	0.01	0.041	0.018
.	19.01.15-16.40.45-1-362926	402	97	97	32	0	26	584	90	90	0	0	NA	NA	NA	115	106	545	187	187	288	162	134	268	33	22	0.492	0.176	0.118
.	19.01.15-16.40.47-1-362931	252	65	65	13	0	10	551	60	60	0	0	NA	NA	NA	70	63	519	185	172	267	165	119	179	11	13	0.345	0.059	0.076
.	19.01.15-16.41.06-1-362951	437	86	86	19	0	14	593	80	80	0	0	NA	NA	NA	111	112	549	193	183	288	174	131	250	20	17	0.455	0.104	0.093
.	19.01.15-16.41.08-1-362952	34	1	1	0	0	0	0	0	0	0	0	NA	NA	NA	9	7	492	165	163	0	0	0	0	0	4	0	0	0.025
.	19.01.15-16.41.10-1-362953	32	1	1	0	0	0	0	0	0	0	0	NA	NA	NA	10	9	494	164	164	0	0	0	0	1	0	0	0.006	0
.	19.01.15-16.41.10-1-362954	90	6	6	3	0	3	517	5	5	0	0	NA	NA	NA	36	43	514	173	169	252	150	115	22	0	0	0.043	0	0
.	19.01.15-16.41.15-1-362955	32	1	1	1	0	1	0	0	0	0	0	NA	NA	NA	8	9	493	165	164	0	0	0	0	0	0	0	0	0
.	19.01.15-16.41.18-1-362957	234	64	64	16	0	12	547	59	59	0	0	NA	NA	NA	69	68	527	177	177	266	159	122	167	13	26	0.317	0.073	0.147
.	19.01.15-16.41.28-1-362972	85	5	5	1	0	0	504	3	3	0	0	NA	NA	NA	49	24	504	169	164	246	151	107	18	0	2	0.036	0	0.012
.	19.01.15-16.41.30-1-362974	124	5	5	1	0	1	527	4	4	0	0	NA	NA	NA	36	47	514	173	173	256	154	117	9	3	0	0.018	0.017	0
.	19.01.15-16.41.41-1-362983	277	90	90	35	0	28	560	84	84	0	0	NA	NA	NA	80	73	536	177	173	284	159	117	288	26	16	0.537	0.147	0.092
.	19.01.15-16.41.44-1-362984	175	17	17	6	0	4	556	13	13	0	0	NA	NA	NA	48	67	533	172	175	277	157	122	44	5	6	0.083	0.029	0.034
.	19.01.15-16.41.48-1-362989	179	17	17	4	0	3	533	16	16	0	0	NA	NA	NA	54	50	520	170	173	263	150	120	68	10	0	0.131	0.059	0
.	19.01.15-16.42.16-1-363015	60	2	2	0	0	0	506	1	1	0	0	NA	NA	NA	25	22	499	168	168	244	146	116	4	3	0	0.008	0.018	0
.	19.01.15-16.42.25-1-363026	268	16	16	4	0	4	554	13	13	0	0	NA	NA	NA	78	72	532	180	173	278	158	118	46	2	4	0.086	0.011	0.023
.	19.01.15-16.42.25-1-363027	200	11	11	2	0	2	528	9	9	0	0	NA	NA	NA	72	43	514	170	172	258	152	118	29	3	0	0.056	0.018	0
.	19.01.15-16.42.27-1-363029	94	8	8	6	0	5	513	7	7	0	0	NA	NA	NA	43	30	506	168	169	249	148	116	21	0	5	0.042	0	0.03
.	19.01.15-16.42.53-1-363061	31	1	1	0	0	0	0	0	0	0	0	NA	NA	NA	11	6	491	164	164	0	0	0	0	0	0	0	0	0
.	19.01.15-16.42.55-1-363062	292	63	63	13	0	9	555	58	58	0	0	NA	NA	NA	87	76	535	174	180	275	153	127	168	5	9	0.314	0.029	0.05
.	19.01.15-16.43.12-1-363067	89	4	4	0	0	0	514	3	3	0	0	NA	NA	NA	19	25	504	165	169	248	149	117	13	0	0	0.026	0	0
.	19.01.15-16.43.19-1-363075	35	1	1	0	0	0	0	0	0	0	0	NA	NA	NA	9	9	493	163	166	0	0	0	0	3	0	0	0.018	0
.	19.01.15-16.43.22-1-363079	119	10	10	4	0	3	514	8	8	0	0	NA	NA	NA	52	35	509	168	171	248	150	116	29	2	4	0.057	0.012	0.023
.	19.01.15-16.43.22-1-363082	209	10	10	0	0	0	543	9	9	0	0	NA	NA	NA	66	57	523	170	177	267	153	123	7	16	8	0.013	0.094	0.045
.	19.01.15-16.43.24-1-363084	178	23	23	5	0	4	529	22	22	0	0	NA	NA	NA	41	39	509	171	172	254	153	122	39	12	9	0.077	0.07	0.052
.	19.01.15-16.43.34-1-363090	141	8	8	1	0	1	526	6	6	0	0	NA	NA	NA	64	44	513	173	171	257	153	116	20	1	0	0.039	0.006	0
.	19.01.15-16.43.38-1-363095	63	4	4	1	0	1	507	3	3	0	0	NA	NA	NA	26	20	500	169	164	246	147	114	2	0	3	0.004	0	0.018
.	19.01.15-16.43.46-1-363099	450	74	74	19	0	12	619	70	70	0	0	NA	NA	NA	127	134	562	192	193	306	175	138	252	4	12	0.448	0.021	0.062
.	19.01.15-16.43.48-1-363104	204	10	10	7	0	4	563	9	9	0	0	NA	NA	NA	56	80	534	182	177	277	163	123	29	2	4	0.054	0.011	0.023
.	19.01.15-16.43.54-1-363121	143	12	12	3	0	3	520	10	10	0	0	NA	NA	NA	36	37	506	172	172	252	150	118	14	16	1	0.028	0.093	0.006
.	19.01.15-16.43.57-1-363122	35	1	1	0	0	0	0	0	0	0	0	NA	NA	NA	13	12	497	165	163	0	0	0	0	0	2	0	0	0.012
.	19.01.15-16.43.59-1-363126	35	1	1	0	0	0	0	0	0	0	0	NA	NA	NA	12	8	494	164	163	0	0	0	0	1	0	0	0.006	0
.	19.01.15-16.43.59-1-363127	90	3	3	2	0	1	525	2	2	0	0	NA	NA	NA	28	37	507	170	173	253	153	119	11	0	4	0.022	0	0.023
.	19.01.15-16.44.02-1-363129	311	41	41	15	0	9	571	39	39	0	0	NA	NA	NA	91	89	538	182	182	282	160	129	122	5	13	0.227	0.027	0.071
.	19.01.15-16.44.09-1-363132	93	3	3	1	0	0	523	2	2	0	0	NA	NA	NA	33	38	513	170	168	256	150	117	7	0	5	0.014	0	0.03
.	19.01.15-16.44.11-1-363134	90	4	4	2	0	2	507	3	3	0	0	NA	NA	NA	37	24	503	170	164	247	151	109	4	3	2	0.008	0.018	0.012
.	19.01.15-16.44.17-1-363136	156	12	12	4	0	4	529	11	11	0	0	NA	NA	NA	51	46	514	173	172	256	155	118	38	10	6	0.074	0.058	0.035
.	19.01.15-16.44.20-1-363140	60	4	4	0	0	0	517	3	3	0	0	NA	NA	NA	24	33	509	167	170	250	150	117	7	9	0	0.014	0.054	0
.	19.01.15-16.44.21-1-363142	150	15	15	3	0	2	525	13	13	0	0	NA	NA	NA	43	40	511	175	167	257	155	113	42	1	8	0.082	0.006	0.048
.	19.01.15-16.44.27-1-363151	203	36	36	15	0	11	536	32	32	0	0	NA	NA	NA	70	54	520	171	176	264	148	124	85	13	9	0.163	0.076	0.051
.	19.01.15-16.44.29-1-363155	244	28	28	12	0	10	568	25	25	0	0	NA	NA	NA	68	88	541	182	178	279	163	126	88	13	6	0.163	0.071	0.034
.	19.01.15-16.44.39-1-363162	57	2	2	1	0	0	508	1	1	0	0	NA	NA	NA	32	30	510	170	163	249	150	109	3	0	0	0.006	0	0
.	19.01.15-16.44.49-1-363169	383	100	100	35	0	24	594	94	94	0	0	NA	NA	NA	105	113	559	182	185	298	164	132	307	12	13	0.549	0.066	0.07
.	19.01.15-16.44.50-1-363171	502	126	126	25	0	19	609	113	113	0	0	NA	NA	NA	120	130	559	191	193	303	168	138	325	20	22	0.581	0.105	0.114
.	19.01.15-16.44.56-1-363192	485	91	91	21	0	16	616	86	86	0	0	NA	NA	NA	135	135	570	185	193	311	164	141	275	13	23	0.482	0.07	0.119
.	19.01.15-16.44.59-1-363195	123	13	13	5	0	5	530	11	11	0	0	NA	NA	NA	36	39	506	173	173	255	156	119	29	3	6	0.057	0.017	0.035
.	19.01.15-16.45.05-1-363196	37	1	1	0	0	0	0	0	0	0	0	NA	NA	NA	9	10	493	166	164	0	0	0	0	0	2	0	0	0.012
.	19.01.15-16.45.08-1-363197	185	23	23	6	0	5	529	20	20	0	0	NA	NA	NA	48	44	512	170	175	257	150	122	72	2	17	0.141	0.012	0.097
.	19.01.15-16.45.15-1-363200	186	11	11	2	0	1	534	9	9	0	0	NA	NA	NA	62	52	524	174	167	266	153	115	20	8	8	0.038	0.046	0.048
.	19.01.15-16.45.18-1-363202	126	6	6	1	0	1	534	5	5	0	0	NA	NA	NA	45	48	514	176	171	259	156	119	12	3	5	0.023	0.017	0.029
.	19.01.15-16.45.27-1-363213	61	3	3	2	0	2	516	2	2	0	0	NA	NA	NA	19	31	508	169	167	249	154	113	9	0	3	0.018	0	0.018
.	19.01.15-16.45.39-1-363222	160	10	10	4	0	1	528	9	9	0	0	NA	NA	NA	54	49	519	172	171	260	149	119	25	12	3	0.048	0.07	0.018
.	19.01.15-16.45.43-1-363225	433	76	76	17	0	17	618	69	69	0	0	NA	NA	NA	128	138	575	190	186	314	173	131	221	20	26	0.384	0.105	0.14
.	19.01.15-16.45.50-1-363230	83	3	3	1	0	1	521	2	2	0	0	NA	NA	NA	26	27	504	168	168	253	152	116	8	0	0	0.016	0	0
.	19.01.15-16.45.59-1-363251	90	4	4	2	0	1	511	3	3	0	0	NA	NA	NA	16	20	501	168	164	247	151	113	7	4	0	0.014	0.024	0
.	19.01.15-16.46.06-1-363254	33	1	1	0	0	0	0	0	0	0	0	NA	NA	NA	6	6	494	163	162	0	0	0	1	0	0	0.002	0	0
.	19.01.15-16.46.06-1-363255	561	53	53	16	0	14	644	51	51	0	0	NA	NA	NA	152	166	591	192	196	329	173	142	153	33	23	0.259	0.172	0.117
.	19.01.15-16.46.08-1-363257	126	10	10	5	0	2	523	9	9	0	0	NA	NA	NA	50	43	516	172	168	259	150	114	35	5	2	0.068	0.029	0.012
.	19.01.15-16.46.08-1-363258	236	16	16	1	0	1	557	15	15	0	0	NA	NA	NA	75	80	534	177	182	272	157	128	34	3	0	0.064	0.017	0
.	19.01.15-16.46.13-1-363259	119	7	7	4	0	2	524	5	5	0	0	NA	NA	NA	40	38	510	171	170	257	150	117	20	11	0	0.039	0.064	0
.	19.01.15-16.46.28-1-363273	92	11	11	3	0	1	518	10	10	0	0	NA	NA	NA	35	33	509	169	168	251	151	116	17	3	12	0.033	0.018	0.071
.	19.01.15-16.46.35-1-363284	116	5	5	2	0	2	519	4	4	0	0	NA	NA	NA	38	32	507	169	169	255	148	116	3	1	8	0.006	0.006	0.047
.	19.01.15-16.46.38-1-363288	267	83	83	21	0	19	553	79	79	0	0	NA	NA	NA	76	71	537	173	174	279	154	120	217	23	27	0.404	0.133	0.155
.	19.01.15-16.46.50-1-363294	241	12	12	1	0	1	569	10	10	0	0	NA	NA	NA	64	80	531	183	179	278	164	127	28	2	1	0.053	0.011	0.006
.	19.01.15-16.46.52-1-363311	143	11	11	3	0	2	540	9	9	0	0	NA	NA	NA	48	55	518	173	177	262	154	124	33	6	6	0.064	0.035	0.034
.	19.01.15-16.47.02-1-363318	90	4	4	0	0	0	511	3	3	0	0	NA	NA	NA	37	33	513	166	167	254	143	114	8	5	5	0.016	0.03	0.03
.	19.01.15-16.47.16-1-363323	58	3	3	1	0	0	507	2	2	0	0	NA	NA	NA	23	17	499	167	164	247	149	111	2	7	0	0.004	0.042	0
.	19.01.15-16.47.19-1-363326	264	30	30	10	0	9	569	27	27	0	0	NA	NA	NA	79	87	540	183	177	286	161	122	102	3	2	0.189	0.016	0.011
.	19.01.15-16.47.20-1-363329	174	15	15	4	0	4	521	13	13	0	0	NA	NA	NA	39	36	503	173	173	247	153	121	32	11	16	0.064	0.064	0.092
.	19.01.15-16.47.20-1-363331	150	7	7	2	0	2	541	5	5	0	0	NA	NA	NA	45	59	516	177	179	262	153	126	9	10	1	0.017	0.056	0.006
.	19.01.15-16.47.40-1-363346	63	2	2	4	0	2	513	1	1	0	0	NA	NA	NA	19	27	502	171	167	249	149	115	11	0	0	0.022	0	0
.	19.01.15-16.47.41-1-363347	32	1	1	0	0	0	0	0	0	0	0	NA	NA	NA	10	6	491	165	163	0	0	0	0	2	0	0	0.012	0
.	19.01.15-16.47.47-1-363350	62	2	2	0	0	0	505	1	1	0	0	NA	NA	NA	34	25	501	168	169	244	148	113	3	0	2	0.006	0	0.012
.	19.01.15-16.47.47-1-363355	469	115	115	32	0	21	606	104	104	0	0	NA	NA	NA	123	127	565	185	190	303	165	138	327	10	28	0.579	0.054	0.147
.	19.01.15-16.47.48-1-363356	29	1	1	1	0	1	0	0	0	0	0	NA	NA	NA	14	13	495	165	166	0	0	0	1	0	0	0.002	0	0
.	19.01.15-16.47.49-1-363357	58	2	2	0	0	0	515	1	1	0	0	NA	NA	NA	27	31	502	172	170	247	152	116	4	0	0	0.008	0	0
.	19.01.15-16.48.01-1-363376	352	108	108	31	0	25	562	98	98	0	0	NA	NA	NA	96	91	533	189	182	273	165	124	259	20	24	0.486	0.106	0.132
.	19.01.15-16.48.06-1-363377	360	66	66	15	0	9	587	57	57	0	0	NA	NA	NA	110	108	555	184	182	296	162	129	209	6	8	0.377	0.033	0.044
.	19.01.15-16.48.13-1-363380	90	6	6	1	0	1	513	4	4	0	0	NA	NA	NA	42	33	506	176	164	247	154	112	17	6	4	0.034	0.034	0.024
.	19.01.15-16.48.16-1-363381	386	50	50	15	0	10	605	42	42	0	0	NA	NA	NA	93	114	550	186	191	295	171	139	178	7	15	0.324	0.038	0.079
.	19.01.15-16.48.28-1-363392	66	2	2	1	0	1	205	1	1	0	0	NA	NA	NA	20	19	498	169	165	92	69	44	6	0	0	0.012	0	0
.	19.01.15-16.48.35-1-363401	345	91	91	26	0	19	557	80	80	0	0	NA	NA	NA	101	87	543	180	177	279	159	119	264	37	17	0.486	0.206	0.096
.	19.01.15-16.48.36-1-363404	91	3	3	0	0	0	514	2	2	0	0	NA	NA	NA	20	28	505	169	167	250	151	113	0	3	5	0	0.018	0.03
.	19.01.15-16.48.37-1-363406	34	1	1	1	0	1	0	0	0	0	0	NA	NA	NA	11	9	496	164	162	0	0	0	2	0	0	0.004	0	0
.	19.01.15-16.48.38-1-363407	148	16	16	3	0	2	538	14	14	0	0	NA	NA	NA	37	50	517	172	174	265	153	120	22	8	9	0.043	0.047	0.052
.	19.01.15-16.48.44-1-363409	492	51	51	19	0	15	611	42	42	0	0	NA	NA	NA	131	122	562	185	188	306	169	136	168	8	1	0.299	0.043	0.005
.	19.01.15-16.48.51-1-363416	207	17	17	6	0	5	550	16	16	0	0	NA	NA	NA	58	63	526	177	173	271	158	121	44	15	2	0.084	0.085	0.012
.	19.01.15-16.49.17-1-363441	287	26	26	8	0	6	561	24	24	0	0	NA	NA	NA	74	73	528	177	181	274	157	130	65	12	7	0.123	0.068	0.039
.	19.01.15-16.49.23-1-363455	346	53	53	15	0	10	557	50	50	0	0	NA	NA	NA	96	86	546	172	181	286	148	123	159	22	12	0.291	0.128	0.066
.	19.01.15-16.49.38-1-363474	157	19	19	4	0	2	531	15	15	0	0	NA	NA	NA	46	44	513	172	172	259	152	120	56	15	12	0.109	0.087	0.07
.	19.01.15-16.49.40-1-363475	296	59	59	15	0	9	564	52	52	0	0	NA	NA	NA	79	87	535	184	181	276	163	125	141	32	16	0.264	0.174	0.088
.	19.01.15-16.49.55-1-363501	122	10	10	1	0	1	507	9	9	0	0	NA	NA	NA	49	23	499	167	170	247	145	115	17	3	0	0.034	0.018	0
.	19.01.15-16.49.57-1-363505	85	3	3	0	0	0	511	2	2	0	0	NA	NA	NA	20	25	505	169	164	252	149	110	13	0	2	0.026	0	0.012
.	19.01.15-16.50.04-1-363513	147	9	9	4	0	4	520	8	8	0	0	NA	NA	NA	39	34	514	167	166	259	149	112	14	5	7	0.027	0.03	0.042
.	19.01.15-16.50.11-1-363517	232	22	22	5	0	4	552	21	21	0	0	NA	NA	NA	72	74	535	175	177	271	156	125	48	4	10	0.09	0.023	0.056
.	19.01.15-16.50.14-1-363519	89	3	3	1	0	1	503	2	2	0	0	NA	NA	NA	34	25	506	164	168	244	142	117	8	0	0	0.016	0	0
.	19.01.15-16.50.14-1-363520	274	67	67	16	0	13	556	61	61	0	0	NA	NA	NA	90	77	528	183	179	271	163	122	163	30	11	0.309	0.164	0.061
.	19.01.15-16.50.28-1-363533	703	104	104	22	0	16	642	91	91	0	0	NA	NA	NA	178	168	598	187	196	332	167	143	261	11	27	0.436	0.059	0.138
.	19.01.15-16.50.28-1-363534	328	43	43	14	0	9	574	41	41	0	0	NA	NA	NA	104	87	547	180	173	290	162	122	120	14	14	0.219	0.078	0.081
.	19.01.15-16.50.29-1-363536	65	3	3	1	0	0	513	2	2	0	0	NA	NA	NA	23	25	502	167	169	248	146	119	15	2	0	0.03	0.012	0
.	19.01.15-16.50.37-1-363545	413	75	75	30	0	21	606	67	67	0	0	NA	NA	NA	145	131	573	187	184	309	169	128	195	26	23	0.34	0.139	0.125
.	19.01.15-16.50.40-1-363548	32	1	1	0	0	0	0	0	0	0	0	NA	NA	NA	2	5	492	164	162	0	0	0	0	0	0	0	0	0
.	19.01.15-16.50.41-1-363549	232	30	30	4	0	3	545	26	26	0	0	NA	NA	NA	66	64	528	177	172	268	158	119	90	17	7	0.17	0.096	0.041
.	19.01.15-16.50.41-1-363550	199	14	14	8	0	6	539	12	12	0	0	NA	NA	NA	53	54	524	174	169	266	155	118	33	3	10	0.063	0.017	0.059
.	19.01.15-16.50.46-1-363552	470	104	104	32	0	22	611	96	96	0	0	NA	NA	NA	95	134	567	189	191	304	168	139	278	33	32	0.49	0.175	0.168
.	19.01.15-16.51.09-1-363581	89	3	3	2	0	2	499	2	2	0	0	NA	NA	NA	27	14	497	166	164	243	144	112	8	2	0	0.016	0.012	0
.	19.01.15-16.51.10-1-363582	34	1	1	0	0	0	0	0	0	0	0	NA	NA	NA	4	12	496	167	162	0	0	0	0	3	0	0	0.018	0
.	19.01.15-16.51.14-1-363584	31	1	1	0	0	0	0	0	0	0	0	NA	NA	NA	7	16	497	166	166	0	0	0	0	0	0	0	0	0
.	19.01.15-16.51.16-1-363585	151	18	18	1	0	1	526	17	17	0	0	NA	NA	NA	45	45	512	179	167	256	157	113	30	8	9	0.059	0.045	0.054
.	19.01.15-16.51.22-1-363592	32	1	1	0	0	0	0	0	0	0	0	NA	NA	NA	6	12	492	167	166	0	0	0	0	0	0	0	0	0
.	19.01.15-16.51.24-1-363595	59	2	2	0	0	0	99	0	0	0	0	NA	NA	NA	25	17	496	166	168	50	29	20	0	0	3	0	0	0.018
.	19.01.15-16.51.29-1-363602	188	15	15	4	0	3	534	14	14	0	0	NA	NA	NA	72	53	523	169	174	264	150	120	67	2	3	0.128	0.012	0.017
.	19.01.15-16.51.38-1-363607	31	1	1	0	0	0	0	0	0	0	0	NA	NA	NA	12	13	497	164	165	0	0	0	0	1	0	0	0.006	0
.	19.01.15-16.51.40-1-363608	123	11	11	5	0	3	527	8	8	0	0	NA	NA	NA	34	41	512	172	170	259	154	114	42	0	0	0.082	0	0
.	19.01.15-16.52.00-1-363634	359	61	61	16	0	10	574	55	55	0	0	NA	NA	NA	107	91	536	181	187	281	159	134	189	14	28	0.353	0.077	0.15
.	19.01.15-16.52.00-1-363635	301	26	26	5	0	4	585	24	24	0	0	NA	NA	NA	84	102	558	179	178	300	163	122	99	6	12	0.177	0.034	0.067
.	19.01.15-16.52.05-1-363637	389	125	125	32	0	23	592	116	116	0	0	NA	NA	NA	114	113	549	188	189	289	166	137	350	20	33	0.638	0.106	0.175
.	19.01.15-16.52.35-1-363661	318	28	28	7	0	5	573	27	27	0	0	NA	NA	NA	101	95	551	180	177	288	161	124	76	6	6	0.138	0.033	0.034
.	19.01.15-16.52.37-1-363664	180	12	12	4	0	1	540	11	11	0	0	NA	NA	NA	63	55	520	176	172	264	156	120	29	8	8	0.056	0.045	0.047
.	19.01.15-16.52.54-1-363687	144	5	5	1	0	1	534	4	4	0	0	NA	NA	NA	55	49	515	178	169	257	156	121	7	4	2	0.014	0.022	0.012
.	19.01.15-16.53.00-1-363693	373	78	78	18	0	11	591	74	74	0	0	NA	NA	NA	107	102	551	185	179	296	166	129	234	20	21	0.425	0.108	0.117
.	19.01.15-16.53.06-1-363695	177	16	16	3	0	2	529	13	13	0	0	NA	NA	NA	66	56	528	171	170	265	148	116	37	15	0	0.07	0.088	0
.	19.01.15-16.53.07-1-363696	115	14	14	4	0	3	532	13	13	0	0	NA	NA	NA	25	35	511	171	166	261	156	115	43	2	5	0.084	0.012	0.03
.	19.01.15-16.53.10-1-363698	64	3	3	1	0	1	507	1	1	0	0	NA	NA	NA	17	16	498	167	164	246	147	114	7	0	0	0.014	0	0
.	19.01.15-16.53.13-1-363701	147	7	7	5	0	3	529	6	6	0	0	NA	NA	NA	45	47	516	172	172	255	153	121	26	1	3	0.05	0.006	0.017
.	19.01.15-16.53.22-1-363709	39	1	1	0	0	0	0	0	0	0	0	NA	NA	NA	10	9	496	164	162	0	0	0	1	0	0	0.002	0	0
.	19.01.15-16.53.22-1-363710	148	5	5	3	0	2	533	4	4	0	0	NA	NA	NA	48	51	518	172	174	260	154	119	18	2	0	0.035	0.012	0
.	19.01.15-16.53.29-1-363718	313	34	34	11	0	8	560	28	28	0	0	NA	NA	NA	77	73	536	173	177	281	153	126	108	13	16	0.201	0.075	0.09
.	19.01.15-16.53.32-1-363719	60	3	3	2	0	2	510	2	2	0	0	NA	NA	NA	17	20	503	167	163	247	152	111	19	0	0	0.038	0	0
.	19.01.15-16.53.35-1-363722	153	12	12	3	0	1	523	10	10	0	0	NA	NA	NA	38	43	515	170	171	256	151	116	28	6	0	0.054	0.035	0
.	19.01.15-16.53.35-1-363723	141	9	9	1	0	1	514	8	8	0	0	NA	NA	NA	31	30	507	169	167	253	148	113	20	1	3	0.039	0.006	0.018
.	19.01.15-16.53.35-1-363724	39	1	1	0	0	0	0	0	0	0	0	NA	NA	NA	13	15	497	166	165	0	0	0	0	0	5	0	0	0.03
.	19.01.15-16.53.39-1-363729	63	2	2	0	0	0	403	0	0	0	0	NA	NA	NA	16	24	503	167	167	191	123	89	4	0	0	0.008	0	0
.	19.01.15-16.53.43-1-363730	187	12	12	5	0	5	529	11	11	0	0	NA	NA	NA	50	45	519	169	170	262	149	118	37	1	7	0.071	0.006	0.041
.	19.01.15-16.53.45-1-363733	210	35	35	9	0	7	537	33	33	0	0	NA	NA	NA	69	58	524	174	173	266	151	120	93	7	20	0.177	0.04	0.116
.	19.01.15-16.53.51-1-363738	146	10	10	3	0	1	527	9	9	0	0	NA	NA	NA	51	37	507	169	174	256	151	120	14	0	15	0.028	0	0.086
.	19.01.15-16.53.57-1-363759	312	46	46	9	0	7	577	40	40	0	0	NA	NA	NA	96	94	543	181	183	285	162	130	77	28	13	0.142	0.155	0.071
.	19.01.15-16.54.02-1-363760	34	1	1	1	0	1	0	0	0	0	0	NA	NA	NA	12	11	497	163	164	0	0	0	2	0	0	0.004	0	0
.	19.01.15-16.54.04-1-363761	89	7	7	2	0	2	525	6	6	0	0	NA	NA	NA	27	41	510	170	174	252	151	122	17	8	1	0.033	0.047	0.006
.	19.01.15-16.54.09-1-363763	343	39	39	13	0	13	594	34	34	0	0	NA	NA	NA	91	112	560	181	184	300	163	131	123	16	18	0.22	0.088	0.098
.	19.01.15-16.54.18-1-363769	302	88	88	14	0	11	558	84	84	0	0	NA	NA	NA	96	79	538	177	177	279	157	122	227	23	17	0.422	0.13	0.096
.	19.01.15-16.54.26-1-363779	217	15	15	3	0	3	554	14	14	0	0	NA	NA	NA	72	78	536	180	175	273	160	121	39	13	5	0.073	0.072	0.029
.	19.01.15-16.54.39-1-363792	211	18	18	5	0	3	554	17	17	0	0	NA	NA	NA	61	66	523	178	178	270	159	125	42	6	5	0.08	0.034	0.028
.	19.01.15-16.54.49-1-363794	239	36	36	9	0	9	545	32	32	0	0	NA	NA	NA	76	74	532	175	180	270	150	125	112	10	16	0.211	0.057	0.089
.	19.01.15-16.54.53-1-363815	95	5	5	0	0	0	510	4	4	0	0	NA	NA	NA	50	33	506	171	169	246	150	114	3	4	2	0.006	0.023	0.012
.	19.01.15-16.54.57-1-363820	89	4	4	1	0	1	509	3	3	0	0	NA	NA	NA	23	26	508	167	164	249	149	111	0	0	7	0	0	0.043
.	19.01.15-16.55.07-1-363822	120	8	8	3	0	3	520	6	6	0	0	NA	NA	NA	32	36	507	171	171	251	152	117	15	0	10	0.03	0	0.058
.	19.01.15-16.55.16-1-363825	297	50	50	14	0	10	562	43	43	0	0	NA	NA	NA	87	84	537	177	183	279	156	127	129	11	23	0.24	0.062	0.126
.	19.01.15-16.55.16-1-363826	297	39	39	7	0	6	573	34	34	0	0	NA	NA	NA	84	88	538	180	183	282	160	131	117	10	8	0.217	0.056	0.044
.	19.01.15-16.55.20-1-363832	92	6	6	0	0	0	525	5	5	0	0	NA	NA	NA	39	44	515	170	172	256	151	118	21	3	3	0.041	0.018	0.017
.	19.01.15-16.55.24-1-363838	82	4	4	1	0	1	515	2	2	0	0	NA	NA	NA	21	25	503	167	168	247	151	117	12	0	0	0.024	0	0
.	19.01.15-16.55.30-1-363844	90	4	4	2	0	2	510	2	2	0	0	NA	NA	NA	31	26	505	167	167	249	148	113	7	4	0	0.014	0.024	0
.	19.01.15-16.55.37-1-363853	387	66	66	23	0	15	590	63	63	0	0	NA	NA	NA	110	107	556	189	175	297	169	124	194	18	20	0.349	0.095	0.114
.	19.01.15-16.55.38-1-363855	58	2	2	0	0	0	514	1	1	0	0	NA	NA	NA	26	31	509	169	166	252	147	115	3	1	0	0.006	0.006	0
.	19.01.15-16.55.40-1-363857	173	29	29	9	0	8	531	25	25	0	0	NA	NA	NA	41	49	517	174	171	259	155	117	80	3	7	0.155	0.017	0.041
.	19.01.15-16.55.54-1-363878	406	83	83	21	0	16	604	72	72	0	0	NA	NA	NA	114	125	561	192	185	298	175	131	212	40	19	0.378	0.208	0.103
.	19.01.15-16.56.03-1-363885	242	57	57	15	0	10	569	55	55	0	0	NA	NA	NA	78	84	540	178	179	281	162	126	160	14	18	0.296	0.079	0.101
.	19.01.15-16.56.03-1-363886	557	82	82	25	0	17	626	76	76	0	0	NA	NA	NA	155	142	570	200	185	309	184	133	221	34	18	0.388	0.17	0.097
.	19.01.15-16.56.23-1-363896	36	1	1	0	0	0	0	0	0	0	0	NA	NA	NA	7	14	495	167	165	0	0	0	0	0	0	0	0	0
.	19.01.15-16.56.26-1-363899	189	19	19	2	0	2	557	15	15	0	0	NA	NA	NA	71	72	530	176	179	273	159	125	52	2	3	0.098	0.011	0.017
.	19.01.15-16.56.27-1-363901	118	13	13	2	0	1	515	12	12	0	0	NA	NA	NA	36	32	502	172	171	247	153	115	28	4	10	0.056	0.023	0.058
.	19.01.15-16.56.28-1-363903	150	17	17	3	0	2	538	14	14	0	0	NA	NA	NA	53	55	521	177	170	263	158	117	38	8	4	0.073	0.045	0.024
.	19.01.15-16.56.35-1-363911	120	6	6	0	0	0	527	5	5	0	0	NA	NA	NA	44	43	515	170	171	257	152	118	15	5	0	0.029	0.029	0
.	19.01.15-16.56.53-1-363936	113	6	6	2	0	1	518	4	4	0	0	NA	NA	NA	42	33	510	170	166	253	150	115	18	0	3	0.035	0	0.018
.	19.01.15-16.56.55-1-363942	64	3	3	2	0	2	505	2	2	0	0	NA	NA	NA	18	19	497	167	168	244	147	114	7	3	0	0.014	0.018	0
.	19.01.15-16.56.58-1-363948	32	1	1	0	0	0	0	0	0	0	0	NA	NA	NA	6	7	493	165	162	0	0	0	0	0	9	0	0	0.056
.	19.01.15-16.57.01-1-363949	540	78	78	23	0	14	617	73	73	0	0	NA	NA	NA	150	140	569	193	191	311	172	134	267	29	21	0.469	0.15	0.11
.	19.01.15-16.57.01-1-363950	229	23	23	4	0	4	548	20	20	0	0	NA	NA	NA	69	65	529	179	170	268	162	118	93	6	4	0.176	0.034	0.024
.	19.01.15-16.57.16-1-363951	451	37	37	11	0	9	594	36	36	0	0	NA	NA	NA	140	112	556	184	185	296	163	135	132	1	8	0.237	0.005	0.043
.	19.01.15-16.57.16-1-363952	63	4	4	0	0	0	509	3	3	0	0	NA	NA	NA	20	20	502	165	166	245	150	114	5	3	8	0.01	0.018	0.048
.	19.01.15-16.57.22-1-363961	321	53	53	9	0	6	585	46	46	0	0	NA	NA	NA	95	104	557	182	178	294	165	126	142	17	15	0.255	0.093	0.084
.	19.01.15-16.57.28-1-363971	262	42	42	8	0	7	555	37	37	0	0	NA	NA	NA	62	74	536	175	176	274	157	124	97	10	9	0.181	0.057	0.051
.	19.01.15-16.57.39-1-363978	99	10	10	5	0	5	517	8	8	0	0	NA	NA	NA	44	42	516	169	170	254	146	117	18	13	1	0.035	0.077	0.006
.	19.01.15-16.57.43-1-363980	352	84	84	25	0	21	594	76	76	0	0	NA	NA	NA	102	108	557	184	180	298	167	129	236	18	23	0.424	0.098	0.128
.	19.01.15-16.57.47-1-363982	32	1	1	0	0	0	0	0	0	0	0	NA	NA	NA	11	8	494	165	162	0	0	0	0	0	0	0	0	0
.	19.01.15-16.57.49-1-363984	99	6	6	0	0	0	519	4	4	0	0	NA	NA	NA	27	27	498	172	170	248	153	118	17	0	0	0.034	0	0
.	19.01.15-16.57.57-1-364009	323	76	76	19	0	13	570	72	72	0	0	NA	NA	NA	78	91	543	181	180	280	163	127	219	37	4	0.403	0.204	0.022
.	19.01.15-16.57.59-1-364011	89	4	4	1	0	1	512	3	3	0	0	NA	NA	NA	25	25	500	166	172	249	146	117	5	7	5	0.01	0.042	0.029
.	19.01.15-16.58.05-1-364014	293	43	43	12	0	11	562	40	40	0	0	NA	NA	NA	85	80	537	176	180	279	157	126	118	32	12	0.22	0.182	0.067
.	19.01.15-16.58.19-1-364019	118	4	4	0	0	0	512	1	1	0	0	NA	NA	NA	31	31	507	173	164	252	151	109	9	0	1	0.018	0	0.006
.	19.01.15-16.58.22-1-364023	449	110	110	27	0	19	607	96	96	0	0	NA	NA	NA	116	126	566	188	185	304	172	131	306	16	24	0.541	0.085	0.13
.	19.01.15-16.58.24-1-364026	149	31	31	5	0	5	531	27	27	0	0	NA	NA	NA	41	45	517	172	169	259	153	119	71	2	4	0.137	0.012	0.024
.	19.01.15-16.58.34-1-364037	332	45	45	14	0	10	573	42	42	0	0	NA	NA	NA	98	90	541	180	182	282	160	131	130	14	6	0.24	0.078	0.033
.	19.01.15-16.58.43-1-364041	387	83	83	24	0	12	590	77	77	0	0	NA	NA	NA	107	108	550	187	184	294	166	130	235	28	17	0.427	0.15	0.092
.	19.01.15-16.58.48-1-364044	63	3	3	0	0	0	511	2	2	0	0	NA	NA	NA	17	19	501	166	165	248	150	113	8	0	5	0.016	0	0.03
.	19.01.15-16.59.05-1-364071	32	1	1	0	0	0	0	0	0	0	0	NA	NA	NA	11	10	495	166	162	0	0	0	4	0	0	0.008	0	0
.	19.01.15-16.59.11-1-364073	315	96	96	20	0	17	559	88	88	0	0	NA	NA	NA	97	79	540	172	180	281	151	127	273	27	26	0.506	0.157	0.144
.	19.01.15-16.59.21-1-364079	93	4	4	1	0	1	514	2	2	0	0	NA	NA	NA	30	30	506	167	170	250	147	117	4	6	1	0.008	0.036	0.006
.	19.01.15-16.59.23-1-364084	123	7	7	1	0	0	521	6	6	0	0	NA	NA	NA	49	42	512	173	170	252	150	119	18	3	3	0.035	0.017	0.018
.	19.01.15-16.59.36-1-364096	380	93	93	23	0	18	579	83	83	0	0	NA	NA	NA	114	95	536	188	184	281	170	128	249	30	20	0.465	0.16	0.109
.	19.01.15-16.59.40-1-364099	329	81	81	26	0	21	568	74	74	0	0	NA	NA	NA	102	88	535	183	183	274	165	129	216	25	29	0.404	0.137	0.158
.	19.01.15-17.00.21-1-364134	58	3	3	0	0	0	148	2	2	0	0	NA	NA	NA	14	14	496	166	165	73	38	37	7	0	0	0.014	0	0
.	19.01.15-17.00.24-1-364140	270	45	45	12	0	10	556	40	40	0	0	NA	NA	NA	72	78	536	175	180	277	153	126	100	27	10	0.187	0.154	0.056
.	19.01.15-17.00.26-1-364142	34	1	1	1	0	1	0	0	0	0	0	NA	NA	NA	11	10	494	165	164	0	0	0	1	0	0	0.002	0	0
.	19.01.15-17.00.27-1-364145	148	10	10	3	0	3	521	8	8	0	0	NA	NA	NA	39	36	509	171	169	253	156	112	31	3	1	0.061	0.018	0.006
.	19.01.15-17.00.34-1-364149	92	5	5	3	0	2	514	4	4	0	0	NA	NA	NA	37	34	510	171	166	251	149	114	15	0	2	0.029	0	0.012
.	19.01.15-17.01.06-1-364229	145	9	9	2	0	1	529	7	7	0	0	NA	NA	NA	49	47	514	176	170	256	156	117	25	3	0	0.049	0.017	0
.	19.01.15-17.01.06-1-364230	307	62	62	17	0	12	557	53	53	0	0	NA	NA	NA	110	75	525	182	181	269	158	130	152	25	8	0.29	0.137	0.044
.	19.01.15-17.01.15-1-364253	85	4	4	0	0	0	515	3	3	0	0	NA	NA	NA	32	26	501	170	168	246	152	117	12	0	4	0.024	0	0.024
.	19.01.15-17.01.29-1-364268	372	80	80	17	0	11	570	72	72	0	0	NA	NA	NA	97	85	539	175	184	284	156	130	202	23	24	0.375	0.131	0.13
.	19.01.15-17.01.31-1-364269	156	9	9	3	0	2	536	7	7	0	0	NA	NA	NA	60	51	521	174	169	263	158	115	23	0	3	0.044	0	0.018
.	19.01.15-17.01.33-1-364270	89	3	3	3	0	1	515	2	2	0	0	NA	NA	NA	34	31	507	171	166	250	149	116	9	0	0	0.018	0	0
.	19.01.15-17.01.46-1-364277	30	1	1	0	0	0	0	0	0	0	0	NA	NA	NA	5	6	491	164	164	0	0	0	2	0	0	0.004	0	0
.	19.01.15-17.01.49-1-364278	208	17	17	1	0	1	537	16	16	0	0	NA	NA	NA	58	52	521	173	171	264	155	118	34	11	6	0.065	0.064	0.035
.	19.01.15-17.01.52-1-364295	207	20	20	6	0	3	553	18	18	0	0	NA	NA	NA	58	62	520	177	178	267	160	126	42	10	6	0.081	0.056	0.034
.	19.01.15-17.01.55-1-364301	64	6	6	2	0	2	506	3	3	0	0	NA	NA	NA	23	19	498	166	168	245	146	115	16	0	2	0.032	0	0.012
.	19.01.15-17.01.56-1-364302	289	58	58	24	0	14	563	53	53	0	0	NA	NA	NA	89	82	541	177	177	280	156	127	175	13	18	0.323	0.073	0.102
.	19.01.15-17.02.10-1-364307	352	48	48	12	0	7	587	45	45	0	0	NA	NA	NA	94	102	546	188	181	290	169	128	141	26	13	0.258	0.138	0.072
.	19.01.15-17.02.14-1-364308	116	6	6	0	0	0	525	4	4	0	0	NA	NA	NA	30	43	511	172	173	256	153	116	5	14	0	0.01	0.081	0
.	19.01.15-17.02.15-1-364309	361	108	108	38	0	32	570	99	99	0	0	NA	NA	NA	89	90	536	182	185	279	162	129	323	15	40	0.603	0.082	0.216
.	19.01.15-17.02.16-1-364311	34	1	1	1	0	1	0	0	0	0	0	NA	NA	NA	13	4	491	164	162	0	0	0	0	0	0	0	0	0
.	19.01.15-17.02.18-1-364314	91	7	7	3	0	3	513	6	6	0	0	NA	NA	NA	43	32	505	171	169	248	149	116	13	6	1	0.026	0.035	0.006
.	19.01.15-17.02.19-1-364315	387	69	69	16	0	11	597	60	60	0	0	NA	NA	NA	110	108	545	187	189	292	168	137	197	37	13	0.361	0.198	0.069
.	19.01.15-17.02.32-1-364326	266	12	12	5	0	4	570	11	11	0	0	NA	NA	NA	81	79	529	179	184	276	163	131	38	2	7	0.072	0.011	0.038
.	19.01.15-17.02.35-1-364333	118	4	4	2	0	2	517	3	3	0	0	NA	NA	NA	31	34	511	170	166	252	152	113	21	0	0	0.041	0	0
.	19.01.15-17.02.36-1-364335	499	63	63	20	0	16	613	56	56	0	0	NA	NA	NA	137	131	570	185	189	311	166	136	189	16	31	0.332	0.086	0.164
.	19.01.15-17.02.58-1-364363	179	12	12	1	0	1	531	10	10	0	0	NA	NA	NA	62	44	509	178	170	253	160	118	14	9	2	0.028	0.051	0.012
.	19.01.15-17.03.11-1-364373	365	49	49	14	0	8	595	41	41	0	0	NA	NA	NA	111	113	560	180	186	298	163	134	149	28	20	0.266	0.156	0.108
.	19.01.15-17.03.11-1-364374	145	5	5	0	0	0	529	4	4	0	0	NA	NA	NA	35	41	511	172	171	255	153	121	15	1	0	0.029	0.006	0
.	19.01.15-17.03.18-1-364379	412	125	125	28	0	22	601	114	114	0	0	NA	NA	NA	107	115	557	185	186	300	167	134	337	29	20	0.605	0.157	0.108
.	19.01.15-17.03.24-1-364386	329	55	55	17	0	11	581	50	50	0	0	NA	NA	NA	87	98	540	185	186	284	164	133	162	18	21	0.3	0.097	0.113
.	19.01.15-17.03.28-1-364393	115	13	13	3	0	3	521	12	12	0	0	NA	NA	NA	31	34	510	168	169	256	150	115	24	13	1	0.047	0.077	0.006
.	19.01.15-17.03.34-1-364397	445	110	110	31	0	27	593	100	100	0	0	NA	NA	NA	102	108	559	181	181	304	162	127	297	37	14	0.531	0.204	0.077
.	19.01.15-17.03.52-1-364419	233	35	35	6	0	4	533	32	32	0	0	NA	NA	NA	72	53	518	174	174	261	153	119	66	21	1	0.127	0.121	0.006
.	19.01.15-17.04.06-1-364431	33	1	1	1	0	1	0	0	0	0	0	NA	NA	NA	6	6	491	164	164	0	0	0	0	0	3	0	0	0.018
.	19.01.15-17.04.09-1-364432	150	7	7	1	0	1	529	6	6	0	0	NA	NA	NA	33	39	510	172	170	256	155	118	7	1	9	0.014	0.006	0.053
.	19.01.15-17.04.19-1-364437	56	2	2	2	0	1	503	1	1	0	0	NA	NA	NA	33	22	503	167	165	241	148	114	0	5	2	0	0.03	0.012
.	19.01.15-17.04.27-1-364447	147	18	18	4	0	4	537	15	15	0	0	NA	NA	NA	49	51	520	172	172	263	154	120	27	9	3	0.052	0.052	0.017
.	19.01.15-17.04.32-1-364454	261	33	33	11	0	10	554	31	31	0	0	NA	NA	NA	76	75	533	180	175	271	162	121	85	23	9	0.159	0.128	0.051
.	19.01.15-17.04.32-1-364456	153	9	9	3	0	2	536	8	8	0	0	NA	NA	NA	48	52	522	176	167	262	159	115	23	10	7	0.044	0.057	0.042
.	19.01.15-17.04.39-1-364462	64	2	2	0	0	0	510	1	1	0	0	NA	NA	NA	26	19	503	166	163	250	149	111	4	0	0	0.008	0	0
.	19.01.15-17.04.40-1-364464	159	11	11	8	0	5	539	9	9	0	0	NA	NA	NA	55	56	523	181	165	266	160	113	19	14	13	0.036	0.077	0.079
.	19.01.15-17.04.41-1-364465	61	2	2	0	0	0	505	1	1	0	0	NA	NA	NA	37	24	505	168	164	245	150	110	4	0	2	0.008	0	0.012
.	19.01.15-17.04.53-1-364483	66	2	2	0	0	0	254	1	1	0	0	NA	NA	NA	13	19	499	168	165	121	82	51	4	0	1	0.008	0	0.006
.	19.01.15-17.04.54-1-364485	118	9	9	3	0	3	527	8	8	0	0	NA	NA	NA	42	45	510	169	179	254	150	123	18	1	1	0.035	0.006	0.006
.	19.01.15-17.04.57-1-364489	91	3	3	0	0	0	518	2	2	0	0	NA	NA	NA	33	34	510	169	168	252	154	112	3	0	1	0.006	0	0.006
.	19.01.15-17.04.59-1-364490	148	9	9	2	0	2	519	6	6	0	0	NA	NA	NA	50	35	516	165	167	260	143	116	21	0	1	0.041	0	0.006
.	19.01.15-17.05.04-1-364496	62	4	4	1	0	1	504	3	3	0	0	NA	NA	NA	23	20	502	167	164	248	145	111	10	5	0	0.02	0.03	0
.	19.01.15-17.05.04-1-364497	34	1	1	0	0	0	0	0	0	0	0	NA	NA	NA	10	11	491	166	167	0	0	0	0	0	0	0	0	0
.	19.01.15-17.05.09-1-364498	212	39	39	11	0	9	545	35	35	0	0	NA	NA	NA	61	68	531	174	176	271	150	124	86	24	26	0.162	0.138	0.148
.	19.01.15-17.05.12-1-364499	529	65	65	16	0	13	633	56	56	0	0	NA	NA	NA	156	150	569	196	198	313	176	144	199	12	12	0.35	0.061	0.061
.	19.01.15-17.05.15-1-364500	351	34	34	9	0	7	569	32	32	0	0	NA	NA	NA	91	93	543	183	180	284	163	122	99	24	8	0.182	0.131	0.044
.	19.01.15-17.05.22-1-364507	60	2	2	0	0	0	50	1	1	0	0	NA	NA	NA	20	18	499	168	164	23	14	13	4	0	0	0.008	0	0
.	19.01.15-17.05.25-1-364511	227	27	27	7	0	7	568	24	24	0	0	NA	NA	NA	76	85	535	181	182	275	163	130	61	1	15	0.114	0.006	0.082
.	19.01.15-17.05.27-1-364515	60	3	3	0	0	0	513	2	2	0	0	NA	NA	NA	26	22	501	169	165	249	150	114	9	0	0	0.018	0	0
.	19.01.15-17.05.32-1-364520	88	3	3	0	0	0	509	2	2	0	0	NA	NA	NA	26	25	500	170	168	246	149	114	2	0	1	0.004	0	0.006
.	19.01.15-17.05.35-1-364525	321	22	22	3	0	1	577	19	19	0	0	NA	NA	NA	101	96	542	189	178	286	166	125	109	0	0	0.201	0	0
.	19.01.15-17.05.41-1-364529	63	3	3	1	0	1	511	2	2	0	0	NA	NA	NA	24	19	500	167	165	249	148	114	5	0	0	0.01	0	0
.	19.01.15-17.05.47-1-364532	212	25	25	4	0	3	537	21	21	0	0	NA	NA	NA	51	50	520	172	171	267	152	118	57	0	10	0.11	0	0.058
.	19.01.15-17.05.55-1-364551	355	23	23	6	0	5	588	20	20	0	0	NA	NA	NA	105	116	557	192	180	292	172	124	49	7	11	0.088	0.036	0.061
.	19.01.15-17.05.56-1-364552	125	15	15	6	0	5	539	13	13	0	0	NA	NA	NA	34	53	514	178	174	260	159	120	15	14	5	0.029	0.079	0.029
.	19.01.15-17.06.08-1-364562	87	3	3	0	0	0	503	2	2	0	0	NA	NA	NA	28	23	503	167	166	245	145	113	3	0	4	0.006	0	0.024
.	19.01.15-17.06.12-1-364563	152	6	6	5	0	3	528	5	5	0	0	NA	NA	NA	55	43	521	165	170	262	146	120	25	2	0	0.048	0.012	0
.	19.01.15-17.06.18-1-364565	303	46	46	10	0	8	576	41	41	0	0	NA	NA	NA	89	92	532	182	191	275	164	137	147	2	24	0.276	0.011	0.126
.	19.01.15-17.06.19-1-364567	98	6	6	1	0	0	524	5	5	0	0	NA	NA	NA	32	36	509	173	167	256	154	114	11	5	3	0.022	0.029	0.018
.	19.01.15-17.06.21-1-364570	402	74	74	25	0	21	593	69	69	0	0	NA	NA	NA	99	105	548	186	184	291	169	133	213	15	22	0.389	0.081	0.12
.	19.01.15-17.06.24-1-364574	122	10	10	8	0	5	532	9	9	0	0	NA	NA	NA	41	46	515	174	170	260	153	119	17	8	0	0.033	0.046	0
.	19.01.15-17.06.28-1-364579	33	1	1	0	0	0	0	0	0	0	0	NA	NA	NA	9	9	489	166	167	0	0	0	0	0	3	0	0	0.018
.	19.01.15-17.06.30-1-364582	238	11	11	3	0	3	550	9	9	0	0	NA	NA	NA	73	70	532	176	175	274	154	122	25	1	1	0.047	0.006	0.006
.	19.01.15-17.06.32-1-364583	93	3	3	0	0	0	517	2	2	0	0	NA	NA	NA	28	27	504	168	168	255	146	116	6	0	0	0.012	0	0
.	19.01.15-17.06.36-1-364593	340	31	31	9	0	7	581	28	28	0	0	NA	NA	NA	98	91	547	174	183	290	158	133	77	1	6	0.141	0.006	0.033
.	19.01.15-17.06.36-1-364594	142	13	13	4	0	4	538	12	12	0	0	NA	NA	NA	54	58	521	175	175	264	155	119	23	14	6	0.044	0.08	0.034
.	19.01.15-17.06.44-1-364597	208	17	17	6	0	6	564	16	16	0	0	NA	NA	NA	44	79	537	180	175	281	161	122	40	7	8	0.074	0.039	0.046
.	19.01.15-17.06.45-1-364598	446	79	79	20	0	13	598	71	71	0	0	NA	NA	NA	125	114	554	188	185	295	170	133	207	18	28	0.374	0.096	0.151
.	19.01.15-17.06.48-1-364599	96	3	3	0	0	0	516	2	2	0	0	NA	NA	NA	31	31	502	174	168	247	154	115	2	2	2	0.004	0.011	0.012
.	19.01.15-17.06.56-1-364619	233	21	21	4	0	3	550	19	19	0	0	NA	NA	NA	61	64	528	175	174	272	156	122	54	8	9	0.102	0.046	0.052
.	19.01.15-17.07.01-1-364630	90	4	4	1	0	1	512	3	3	0	0	NA	NA	NA	23	24	503	169	165	251	148	113	11	4	0	0.022	0.024	0
.	19.01.15-17.07.01-1-364631	90	5	5	0	0	0	521	3	3	0	0	NA	NA	NA	33	41	507	171	176	248	152	121	16	6	0	0.032	0.035	0
.	19.01.15-17.07.14-1-364634	508	50	50	13	0	8	608	44	44	0	0	NA	NA	NA	151	128	564	188	189	303	169	136	143	10	27	0.254	0.053	0.143
.	19.01.15-17.07.15-1-364635	474	130	130	39	0	30	608	115	115	0	0	NA	NA	NA	121	127	565	186	189	303	168	137	292	36	32	0.517	0.194	0.169
.	19.01.15-17.07.16-1-364636	113	6	6	1	0	0	524	5	5	0	0	NA	NA	NA	34	38	511	173	167	256	155	113	19	0	1	0.037	0	0.006
.	19.01.15-17.07.17-1-364638	203	70	70	16	0	10	556	64	64	0	0	NA	NA	NA	58	73	524	178	184	266	160	130	218	8	18	0.416	0.045	0.098
.	19.01.15-17.07.26-1-364648	265	94	94	24	0	17	546	87	87	0	0	NA	NA	NA	66	70	524	185	174	264	163	119	241	13	37	0.46	0.07	0.213
.	19.01.15-17.07.29-1-364652	321	23	23	6	0	3	563	19	19	0	0	NA	NA	NA	89	87	543	180	177	280	160	123	99	0	6	0.182	0	0.034
.	19.01.15-17.07.32-1-364653	152	12	12	4	0	3	546	11	11	0	0	NA	NA	NA	49	53	522	173	171	269	155	122	25	4	7	0.048	0.023	0.041
.	19.01.15-17.07.51-1-364661	327	43	43	12	0	8	569	42	42	0	0	NA	NA	NA	83	86	532	184	183	273	167	129	145	14	20	0.273	0.076	0.109
.	19.01.15-17.07.58-1-364683	418	43	43	11	0	8	598	40	40	0	0	NA	NA	NA	130	124	573	182	182	305	162	131	156	12	6	0.272	0.066	0.033
.	19.01.15-17.08.17-1-364692	91	3	3	1	0	1	514	2	2	0	0	NA	NA	NA	13	23	498	171	167	247	153	114	1	6	0	0.002	0.035	0
.	19.01.15-17.08.22-1-364699	152	15	15	0	0	0	533	12	12	0	0	NA	NA	NA	52	60	532	170	171	266	152	115	41	0	5	0.077	0	0.029
.	19.01.15-17.08.30-1-364708	118	6	6	2	0	2	532	5	5	0	0	NA	NA	NA	36	48	518	170	173	260	153	119	21	0	0	0.041	0	0
.	19.01.15-17.08.31-1-364709	90	6	6	1	0	1	509	5	5	0	0	NA	NA	NA	19	24	501	169	167	246	148	115	9	1	2	0.018	0.006	0.012
.	19.01.15-17.08.44-1-364719	372	36	36	10	0	8	577	35	35	0	0	NA	NA	NA	104	92	536	186	183	283	165	129	95	11	12	0.177	0.059	0.066
.	19.01.15-17.08.47-1-364721	31	1	1	0	0	0	0	0	0	0	0	NA	NA	NA	5	10	492	167	164	0	0	0	0	0	1	0	0	0.006
.	19.01.15-17.08.48-1-364722	59	2	2	1	0	1	509	1	1	0	0	NA	NA	NA	26	32	507	167	171	245	148	116	4	0	1	0.008	0	0.006
.	19.01.15-17.08.50-1-364724	148	13	13	3	0	3	529	11	11	0	0	NA	NA	NA	41	42	513	171	171	259	153	117	34	1	1	0.066	0.006	0.006
.	19.01.15-17.08.50-1-364725	471	86	86	19	0	16	620	81	81	0	0	NA	NA	NA	109	139	569	195	188	309	175	136	251	10	5	0.441	0.051	0.027
.	19.01.15-17.09.00-1-364744	313	29	29	2	0	2	573	26	26	0	0	NA	NA	NA	85	92	546	181	178	286	160	127	71	6	17	0.13	0.033	0.096
.	19.01.15-17.09.05-1-364751	148	18	18	3	0	3	533	15	15	0	0	NA	NA	NA	46	45	512	173	173	257	153	123	41	11	1	0.08	0.064	0.006
.	19.01.15-17.09.07-1-364752	56	2	2	0	0	0	0	1	1	0	0	NA	NA	NA	13	13	493	166	167	0	0	0	0	2	0	0	0.012	0
.	19.01.15-17.09.10-1-364753	401	57	57	12	0	9	595	56	56	0	0	NA	NA	NA	114	110	546	189	188	288	171	136	145	15	29	0.266	0.079	0.154
.	19.01.15-17.09.14-1-364754	36	1	1	0	0	0	0	0	0	0	0	NA	NA	NA	12	12	494	165	166	0	0	0	0	0	0	0	0	0
.	19.01.15-17.09.17-1-364757	35	1	1	0	0	0	0	0	0	0	0	NA	NA	NA	11	4	491	163	163	0	0	0	0	0	4	0	0	0.025
.	19.01.15-17.09.19-1-364759	231	42	42	12	0	9	564	39	39	0	0	NA	NA	NA	64	80	537	182	174	280	159	125	121	14	12	0.225	0.077	0.069
.	19.01.15-17.09.20-1-364762	148	21	21	4	0	3	536	17	17	0	0	NA	NA	NA	45	53	514	179	173	256	161	119	50	20	3	0.097	0.112	0.017
.	19.01.15-17.09.33-1-364780	31	1	1	0	0	0	0	0	0	0	0	NA	NA	NA	6	9	493	164	165	0	0	0	6	0	0	0.012	0	0
.	19.01.15-17.09.38-1-364785	33	1	1	0	0	0	0	0	0	0	0	NA	NA	NA	9	7	494	164	162	0	0	0	2	0	0	0.004	0	0
.	19.01.15-17.09.38-1-364786	58	2	2	0	0	0	0	1	1	0	0	NA	NA	NA	16	13	495	167	164	0	0	0	0	0	1	0	0	0.006
.	19.01.15-17.09.41-1-364788	367	102	102	26	0	19	591	96	96	0	0	NA	NA	NA	104	122	564	181	190	298	162	131	280	42	20	0.496	0.232	0.105
.	19.01.15-17.09.41-1-364789	33	1	1	0	0	0	0	0	0	0	0	NA	NA	NA	10	7	489	168	163	0	0	0	0	0	1	0	0	0.006
.	19.01.15-17.09.45-1-364791	61	2	2	0	0	0	352	1	1	0	0	NA	NA	NA	16	25	505	166	167	170	104	78	8	0	0	0.016	0	0
.	19.01.15-17.09.46-1-364792	35	1	1	1	0	1	0	0	0	0	0	NA	NA	NA	8	13	494	165	167	0	0	0	1	0	0	0.002	0	0
.	19.01.15-17.09.49-1-364793	63	3	3	0	0	0	509	2	2	0	0	NA	NA	NA	24	23	503	166	167	246	146	117	9	0	0	0.018	0	0
.	19.01.15-17.09.50-1-364794	172	8	8	2	0	1	534	6	6	0	0	NA	NA	NA	38	39	506	173	173	254	158	122	25	0	0	0.049	0	0
.	19.01.15-17.09.55-1-364810	263	14	14	6	0	3	551	12	12	0	0	NA	NA	NA	67	66	523	181	175	264	163	124	38	6	17	0.073	0.033	0.097
.	19.01.15-17.09.56-1-364816	89	6	6	2	0	2	525	4	4	0	0	NA	NA	NA	29	33	507	172	167	254	155	116	16	0	14	0.032	0	0.084
.	19.01.15-17.10.14-1-364831	176	11	11	3	0	3	536	9	9	0	0	NA	NA	NA	53	50	520	174	169	265	155	116	36	8	0	0.069	0.046	0
.	19.01.15-17.10.16-1-364832	148	6	6	2	0	2	529	5	5	0	0	NA	NA	NA	43	48	519	171	171	260	151	118	24	2	0	0.046	0.012	0
.	19.01.15-17.10.25-1-364847	126	6	6	1	0	1	526	4	4	0	0	NA	NA	NA	41	40	509	170	174	252	149	125	19	0	0	0.037	0	0
.	19.01.15-17.10.28-1-364850	459	46	46	14	0	9	611	42	42	0	0	NA	NA	NA	124	127	571	188	181	312	167	132	169	12	15	0.296	0.064	0.083
.	19.01.15-17.10.36-1-364857	124	9	9	4	0	4	525	8	8	0	0	NA	NA	NA	43	41	514	170	170	257	152	116	27	8	0	0.053	0.047	0
.	19.01.15-17.10.38-1-364860	266	95	95	21	0	19	559	82	82	0	0	NA	NA	NA	67	82	538	186	171	278	164	117	277	27	18	0.515	0.145	0.105
.	19.01.15-17.10.39-1-364862	145	18	18	7	0	6	521	15	15	0	0	NA	NA	NA	43	37	505	171	174	248	152	121	40	6	6	0.079	0.035	0.034
.	19.01.15-17.10.40-1-364863	147	11	11	3	0	2	535	10	10	0	0	NA	NA	NA	55	53	520	171	175	264	151	120	30	0	1	0.058	0	0.006
.	19.01.15-17.10.41-1-364864	436	120	120	37	0	27	586	112	112	0	0	NA	NA	NA	120	101	550	183	181	295	163	128	322	42	23	0.585	0.23	0.127
.	19.01.15-17.10.57-1-364892	124	9	9	3	0	3	526	8	8	0	0	NA	NA	NA	43	51	514	173	177	253	152	121	18	8	4	0.035	0.046	0.023
.	19.01.15-17.10.57-1-364893	262	99	99	28	0	23	555	92	92	0	0	NA	NA	NA	79	71	532	177	175	274	159	122	288	25	18	0.541	0.141	0.103
.	19.01.15-17.11.07-1-364901	345	69	69	21	0	12	576	61	61	0	0	NA	NA	NA	99	94	550	177	180	292	160	124	171	34	25	0.311	0.192	0.139
.	19.01.15-17.11.11-1-364903	230	36	36	6	0	6	568	32	32	0	0	NA	NA	NA	58	86	543	174	182	283	156	129	113	14	13	0.208	0.08	0.071
.	19.01.15-17.11.35-1-364923	30	1	1	0	0	0	0	0	0	0	0	NA	NA	NA	9	9	492	164	166	0	0	0	0	0	0	0	0	0
.	19.01.15-17.11.37-1-364926	34	1	1	0	0	0	0	0	0	0	0	NA	NA	NA	7	9	493	166	163	0	0	0	0	5	0	0	0.03	0
.	19.01.15-17.11.41-1-364928	32	1	1	0	0	0	0	0	0	0	0	NA	NA	NA	6	12	496	165	164	0	0	0	0	0	4	0	0	0.024
.	19.01.15-17.11.44-1-364930	93	3	3	0	0	0	520	2	2	0	0	NA	NA	NA	29	34	508	170	169	251	154	115	3	0	12	0.006	0	0.071
.	19.01.15-17.11.59-1-364954	241	15	15	4	0	4	547	12	12	0	0	NA	NA	NA	58	61	521	178	175	266	157	124	26	6	11	0.05	0.034	0.063
.	19.01.15-17.12.08-1-364959	59	2	2	2	0	2	505	0	0	0	0	NA	NA	NA	16	18	501	164	166	244	147	114	2	0	0	0.004	0	0
.	19.01.15-17.12.08-1-364960	36	1	1	0	0	0	0	0	0	0	0	NA	NA	NA	9	9	493	164	165	0	0	0	2	0	0	0.004	0	0
.	19.01.15-17.12.11-1-364962	119	6	6	1	0	1	518	4	4	0	0	NA	NA	NA	30	29	499	173	170	246	153	119	3	2	10	0.006	0.012	0.059
.	19.01.15-17.12.18-1-364965	119	15	15	3	0	2	528	14	14	0	0	NA	NA	NA	41	45	514	174	170	255	156	117	36	11	0	0.07	0.063	0
.	19.01.15-17.12.28-1-364977	148	15	15	6	0	5	532	12	12	0	0	NA	NA	NA	44	48	517	177	167	260	158	114	23	15	8	0.044	0.085	0.048
.	19.01.15-17.12.34-1-364983	256	47	47	13	0	9	557	42	42	0	0	NA	NA	NA	78	73	532	179	175	278	159	120	140	26	12	0.263	0.145	0.069
.	19.01.15-17.12.36-1-364989	382	51	51	15	0	14	613	48	48	0	0	NA	NA	NA	102	136	580	186	183	319	164	130	133	20	14	0.229	0.108	0.077
.	19.01.15-17.12.45-1-364993	121	5	5	1	0	1	516	4	4	0	0	NA	NA	NA	43	40	511	171	171	251	150	115	10	0	0	0.02	0	0
.	19.01.15-17.12.50-1-364996	35	1	1	0	0	0	0	0	0	0	0	NA	NA	NA	7	5	489	165	164	0	0	0	0	0	1	0	0	0.006
.	19.01.15-17.13.08-1-365021	213	9	9	2	0	2	557	8	8	0	0	NA	NA	NA	69	69	522	186	174	269	165	123	21	0	8	0.04	0	0.046
.	19.01.15-17.13.09-1-365022	204	16	16	3	0	1	530	14	14	0	0	NA	NA	NA	66	49	518	174	170	258	154	118	58	0	3	0.112	0	0.018
.	19.01.15-17.13.13-1-365025	122	17	17	4	0	2	518	14	14	0	0	NA	NA	NA	36	32	506	171	168	252	152	114	38	6	1	0.075	0.035	0.006
.	19.01.15-17.13.26-1-365036	576	70	70	21	0	14	661	63	63	0	0	NA	NA	NA	153	182	595	199	201	333	181	147	207	15	39	0.348	0.075	0.194
.	19.01.15-17.13.49-1-365045	62	2	2	0	0	0	447	1	1	0	0	NA	NA	NA	20	10	495	165	163	218	122	107	2	0	0	0.004	0	0
.	19.01.15-17.13.52-1-365061	172	10	10	5	0	4	531	9	9	0	0	NA	NA	NA	42	43	512	170	174	258	151	122	27	0	2	0.053	0	0.011
.	19.01.15-17.13.54-1-365062	321	106	106	24	0	16	553	97	97	0	0	NA	NA	NA	98	73	535	175	176	275	154	124	250	24	51	0.467	0.137	0.29
.	19.01.15-17.13.55-1-365063	244	57	57	19	0	11	564	54	54	0	0	NA	NA	NA	73	79	530	181	181	271	164	129	165	16	5	0.311	0.088	0.028
.	19.01.15-17.14.01-1-365069	32	1	1	0	0	0	0	0	0	0	0	NA	NA	NA	9	6	491	164	164	0	0	0	0	0	1	0	0	0.006
.	19.01.15-17.14.07-1-365074	296	48	48	9	0	7	571	43	43	0	0	NA	NA	NA	91	96	554	181	174	293	157	121	130	11	20	0.235	0.061	0.115
.	19.01.15-17.14.12-1-365075	68	3	3	1	0	1	513	2	2	0	0	NA	NA	NA	22	26	506	168	165	253	149	111	10	0	1	0.02	0	0.006
.	19.01.15-17.14.19-1-365081	179	7	7	2	0	2	534	5	5	0	0	NA	NA	NA	35	46	515	171	173	261	153	120	10	1	6	0.019	0.006	0.035
.	19.01.15-17.14.19-1-365082	58	2	2	0	0	0	512	1	1	0	0	NA	NA	NA	21	20	496	169	168	246	151	115	2	3	0	0.004	0.018	0
.	19.01.15-17.14.21-1-365085	529	78	78	27	0	22	644	75	75	0	0	NA	NA	NA	157	166	586	198	195	323	181	140	236	33	16	0.403	0.167	0.082
.	19.01.15-17.14.27-1-365096	115	9	9	3	0	2	532	8	8	0	0	NA	NA	NA	33	46	513	173	173	256	154	122	21	6	0	0.041	0.035	0
.	19.01.15-17.14.39-1-365103	151	8	8	2	0	0	540	6	6	0	0	NA	NA	NA	43	55	525	173	170	268	154	118	20	3	0	0.038	0.017	0
.	19.01.15-17.14.44-1-365106	32	1	1	0	0	0	0	0	0	0	0	NA	NA	NA	7	7	492	164	164	0	0	0	0	0	0	0	0	0
.	19.01.15-17.14.48-1-365108	61	3	3	1	0	1	98	1	1	0	0	NA	NA	NA	16	22	501	169	165	51	27	20	6	0	2	0.012	0	0.012
.	19.01.15-17.14.48-1-365109	268	38	38	12	0	10	543	32	32	0	0	NA	NA	NA	74	60	523	176	174	269	154	120	88	13	27	0.168	0.074	0.155
.	19.01.15-17.14.57-1-365129	375	70	70	21	0	18	579	65	65	0	0	NA	NA	NA	114	97	546	184	180	290	165	124	175	22	19	0.321	0.12	0.106
.	19.01.15-17.14.59-1-365130	115	6	6	1	0	1	513	3	3	0	0	NA	NA	NA	34	25	504	167	167	250	149	114	19	0	0	0.038	0	0
.	19.01.15-17.15.15-1-365138	94	4	4	1	0	1	530	3	3	0	0	NA	NA	NA	42	47	520	169	171	262	150	118	10	2	0	0.019	0.012	0
.	19.01.15-17.15.30-1-365151	30	1	1	1	0	1	0	0	0	0	0	NA	NA	NA	8	6	491	164	164	0	0	0	0	0	1	0	0	0.006
.	19.01.15-17.15.33-1-365153	229	49	49	10	0	3	543	42	42	0	0	NA	NA	NA	60	62	523	178	174	264	158	121	168	9	2	0.321	0.051	0.011
.	19.01.15-17.15.34-1-365154	345	18	18	5	0	4	567	15	15	0	0	NA	NA	NA	102	88	544	179	178	285	158	124	44	5	9	0.081	0.028	0.051
.	19.01.15-17.15.38-1-365159	63	2	2	1	0	1	506	1	1	0	0	NA	NA	NA	28	25	503	168	167	244	149	113	0	0	10	0	0	0.06
.	19.01.15-17.15.39-1-365161	415	61	61	16	0	14	610	56	56	0	0	NA	NA	NA	132	140	566	198	189	302	177	131	188	33	10	0.332	0.167	0.053
.	19.01.15-17.15.40-1-365162	329	43	43	16	0	14	586	39	39	0	0	NA	NA	NA	102	101	549	191	174	292	173	121	117	42	6	0.213	0.22	0.034
.	19.01.15-17.15.52-1-365168	216	47	47	14	0	9	556	42	42	0	0	NA	NA	NA	71	77	533	178	179	272	160	124	143	14	8	0.268	0.079	0.045
.	19.01.15-17.16.05-1-365191	64	3	3	1	0	1	513	2	2	0	0	NA	NA	NA	28	28	502	171	168	247	151	115	0	2	6	0	0.012	0.036
.	19.01.15-17.16.16-1-365196	148	18	18	3	0	3	520	17	17	0	0	NA	NA	NA	51	39	514	168	170	255	147	118	26	6	3	0.051	0.036	0.018
.	19.01.15-17.16.26-1-365207	417	103	103	32	0	23	599	100	100	0	0	NA	NA	NA	108	125	556	189	193	292	167	140	307	34	12	0.552	0.18	0.062
.	19.01.15-17.16.29-1-365211	63	2	2	0	0	0	501	1	1	0	0	NA	NA	NA	12	17	497	167	166	241	146	114	3	1	0	0.006	0.006	0
.	19.01.15-17.16.41-1-365224	374	62	62	20	0	17	589	58	58	0	0	NA	NA	NA	89	105	543	186	189	284	169	136	179	5	13	0.33	0.027	0.069
.	19.01.15-17.16.41-1-365225	177	12	12	3	0	3	542	11	11	0	0	NA	NA	NA	59	68	532	174	175	269	152	121	28	11	0	0.053	0.063	0
.	19.01.15-17.16.42-1-365226	125	9	9	2	0	1	535	8	8	0	0	NA	NA	NA	50	52	517	179	169	259	159	117	13	6	0	0.025	0.034	0
.	19.01.15-17.16.48-1-365227	244	39	39	8	0	7	564	37	37	0	0	NA	NA	NA	74	78	539	175	177	284	157	123	93	13	11	0.173	0.074	0.062
.	19.01.15-17.16.55-1-365244	36	1	1	1	0	1	0	0	0	0	0	NA	NA	NA	7	12	495	165	165	0	0	0	6	0	0	0.012	0	0
.	19.01.15-17.17.03-1-365251	126	19	19	4	0	2	509	14	14	0	0	NA	NA	NA	49	35	513	169	166	252	147	110	18	16	2	0.035	0.095	0.012
.	19.01.15-17.17.06-1-365256	178	28	28	12	0	7	526	26	26	0	0	NA	NA	NA	47	45	515	173	170	255	151	120	59	11	5	0.115	0.064	0.029
.	19.01.15-17.17.09-1-365258	87	4	4	3	0	3	509	3	3	0	0	NA	NA	NA	41	29	504	168	170	244	150	115	12	5	0	0.024	0.03	0
.	19.01.15-17.17.12-1-365261	110	4	4	1	0	1	524	2	2	0	0	NA	NA	NA	25	34	508	170	169	254	152	118	7	0	5	0.014	0	0.03
.	19.01.15-17.17.27-1-365277	93	5	5	1	0	1	508	4	4	0	0	NA	NA	NA	36	27	505	168	167	250	148	110	11	0	3	0.022	0	0.018
.	19.01.15-17.17.27-1-365278	174	18	18	8	0	6	545	17	17	0	0	NA	NA	NA	53	59	520	178	174	265	159	121	40	3	14	0.077	0.017	0.08
.	19.01.15-17.17.32-1-365282	117	15	15	2	0	2	524	12	12	0	0	NA	NA	NA	33	42	514	174	167	258	154	112	23	13	7	0.045	0.075	0.042
.	19.01.15-17.17.33-1-365283	470	81	81	15	0	13	584	77	77	0	0	NA	NA	NA	132	109	555	184	183	292	166	126	259	33	20	0.467	0.179	0.109
.	19.01.15-17.17.47-1-365290	272	14	14	1	0	1	581	12	12	0	0	NA	NA	NA	90	93	546	179	181	290	162	129	41	1	3	0.075	0.006	0.017
.	19.01.15-17.17.50-1-365292	274	69	69	17	0	11	574	61	61	0	0	NA	NA	NA	85	95	554	178	176	290	160	124	166	27	22	0.3	0.152	0.125
.	19.01.15-17.17.53-1-365309	150	8	8	1	0	1	538	6	6	0	0	NA	NA	NA	50	59	519	177	176	259	155	124	18	6	0	0.035	0.034	0
.	19.01.15-17.17.59-1-365314	60	2	2	0	0	0	254	1	1	0	0	NA	NA	NA	22	22	501	168	166	116	80	58	3	0	0	0.006	0	0
.	19.01.15-17.18.15-1-365324	241	14	14	6	0	6	560	10	10	0	0	NA	NA	NA	71	70	535	174	174	283	155	122	28	5	1	0.052	0.029	0.006
.	19.01.15-17.18.18-1-365326	64	2	2	0	0	0	514	1	1	0	0	NA	NA	NA	25	30	503	169	171	248	150	116	6	0	0	0.012	0	0
.	19.01.15-17.18.18-1-365327	35	1	1	1	0	1	0	0	0	0	0	NA	NA	NA	15	11	491	166	167	0	0	0	0	0	0	0	0	0
.	19.01.15-17.18.18-1-365328	201	17	17	4	0	4	536	16	16	0	0	NA	NA	NA	67	48	516	174	171	261	158	117	35	11	10	0.068	0.063	0.058
.	19.01.15-17.18.21-1-365332	91	5	5	0	0	0	513	4	4	0	0	NA	NA	NA	23	20	499	167	167	248	149	116	9	9	0	0.018	0.054	0
.	19.01.15-17.18.29-1-365342	198	23	23	5	0	3	535	22	22	0	0	NA	NA	NA	53	45	513	176	169	261	155	119	64	14	9	0.125	0.08	0.053
.	19.01.15-17.18.31-1-365343	35	1	1	1	0	1	0	0	0	0	0	NA	NA	NA	6	11	492	165	167	0	0	0	2	0	0	0.004	0	0
.	19.01.15-17.18.34-1-365350	669	82	82	15	0	13	650	71	71	0	0	NA	NA	NA	192	167	591	194	195	332	177	141	272	22	12	0.46	0.113	0.062
.	19.01.15-17.18.36-1-365353	276	44	44	11	0	9	551	40	40	0	0	NA	NA	NA	89	67	526	178	176	270	157	124	104	18	14	0.198	0.101	0.08
.	19.01.15-17.18.43-1-365357	33	1	1	0	0	0	0	0	0	0	0	NA	NA	NA	6	12	496	163	166	0	0	0	0	2	0	0	0.012	0
.	19.01.15-17.18.47-1-365358	177	13	13	2	0	2	551	12	12	0	0	NA	NA	NA	62	72	533	173	179	274	152	125	22	24	5	0.041	0.139	0.028
.	19.01.15-17.18.55-1-365376	206	11	11	3	0	2	556	10	10	0	0	NA	NA	NA	65	65	529	173	176	278	154	124	28	0	4	0.053	0	0.023
.	19.01.15-17.19.23-1-365392	206	35	35	11	0	9	554	32	32	0	0	NA	NA	NA	65	72	533	179	173	272	160	122	127	19	10	0.238	0.106	0.058
.	19.01.15-17.19.24-1-365395	453	35	35	9	0	3	578	31	31	0	0	NA	NA	NA	121	97	543	186	181	283	166	129	100	6	8	0.184	0.032	0.044
.	19.01.15-17.19.29-1-365403	318	44	44	12	0	10	590	39	39	0	0	NA	NA	NA	94	107	557	181	182	296	163	131	117	12	15	0.21	0.066	0.082
.	19.01.15-17.19.32-1-365404	297	47	47	16	0	10	568	42	42	0	0	NA	NA	NA	79	88	544	180	177	282	162	124	168	8	35	0.309	0.044	0.198
.	19.01.15-17.19.40-1-365411	215	25	25	5	0	4	547	21	21	0	0	NA	NA	NA	80	70	531	176	176	271	153	123	50	5	9	0.094	0.028	0.051
.	19.01.15-17.19.44-1-365413	297	25	25	7	0	5	559	23	23	0	0	NA	NA	NA	93	69	536	172	174	283	153	123	81	0	12	0.151	0	0.069
.	19.01.15-17.20.01-1-365434	209	83	83	18	0	13	538	78	78	0	0	NA	NA	NA	57	58	517	177	177	255	160	123	204	4	28	0.395	0.023	0.158
.	19.01.15-17.20.27-1-365459	93	9	9	4	0	4	523	8	8	0	0	NA	NA	NA	29	28	501	171	169	253	154	116	17	13	1	0.034	0.076	0.006
.	19.01.15-17.20.35-1-365466	376	94	94	16	0	10	583	90	90	0	0	NA	NA	NA	89	99	545	186	181	289	165	129	269	14	28	0.494	0.075	0.155
.	19.01.15-17.20.46-1-365471	319	61	61	17	0	12	569	52	52	0	0	NA	NA	NA	92	89	545	182	175	286	161	122	189	11	18	0.347	0.06	0.103
.	19.01.15-17.20.47-1-365472	434	106	106	36	0	30	611	93	93	0	0	NA	NA	NA	150	137	573	187	190	316	162	133	290	24	37	0.506	0.128	0.195
.	19.01.15-17.20.55-1-365491	371	105	105	25	0	20	578	98	98	0	0	NA	NA	NA	102	100	553	177	183	289	160	129	278	26	31	0.503	0.147	0.169
.	19.01.15-17.20.57-1-365496	184	24	24	5	0	4	535	21	21	0	0	NA	NA	NA	51	48	516	176	169	259	156	120	69	8	6	0.134	0.045	0.036
.	19.01.15-17.20.59-1-365497	149	8	8	3	0	3	523	6	6	0	0	NA	NA	NA	47	43	510	173	173	251	155	117	11	0	11	0.022	0	0.064
.	19.01.15-17.21.04-1-365498	236	68	68	20	0	16	551	63	63	0	0	NA	NA	NA	74	65	526	178	174	270	157	124	175	28	25	0.333	0.157	0.144
.	19.01.15-17.21.22-1-365512	559	51	51	16	0	11	648	47	47	0	0	NA	NA	NA	152	158	581	196	194	327	180	141	177	16	5	0.305	0.082	0.026
.	19.01.15-17.21.37-1-365527	38	1	1	0	0	0	0	0	0	0	0	NA	NA	NA	11	6	494	163	162	0	0	0	0	0	1	0	0	0.006
.	19.01.15-17.21.52-1-365544	156	22	22	7	0	4	534	20	20	0	0	NA	NA	NA	38	49	517	177	168	259	159	116	42	13	6	0.081	0.073	0.036
.	19.01.15-17.22.56-1-365590	230	20	20	2	0	2	535	19	19	0	0	NA	NA	NA	73	58	530	171	170	268	151	116	53	8	2	0.1	0.047	0.012
.	19.01.15-17.23.01-1-365595	183	7	7	1	0	1	552	6	6	0	0	NA	NA	NA	61	70	524	177	182	265	156	131	14	3	2	0.027	0.017	0.011
.	19.01.15-17.23.20-1-365607	289	50	50	8	0	7	574	45	45	0	0	NA	NA	NA	101	92	541	182	182	280	163	131	113	19	7	0.209	0.104	0.038
.	19.01.15-17.23.26-1-365614	146	20	20	2	0	2	524	16	16	0	0	NA	NA	NA	39	40	518	170	165	262	150	112	55	1	0	0.106	0.006	0
.	19.01.15-17.23.27-1-365617	61	4	4	2	0	2	510	2	2	0	0	NA	NA	NA	23	23	500	166	170	246	147	117	10	3	0	0.02	0.018	0
.	19.01.15-17.23.35-1-365623	65	2	2	0	0	0	521	1	1	0	0	NA	NA	NA	23	31	504	169	171	252	150	119	5	0	0	0.01	0	0
.	19.01.15-17.23.42-1-365626	423	51	51	15	0	9	595	45	45	0	0	NA	NA	NA	121	119	557	185	190	296	165	134	219	2	9	0.393	0.011	0.047
.	19.01.15-17.23.47-1-365629	205	16	16	8	0	7	532	15	15	0	0	NA	NA	NA	68	46	513	172	174	259	151	122	32	5	8	0.062	0.029	0.046
.	19.01.15-17.23.51-1-365630	90	6	6	2	0	2	511	4	4	0	0	NA	NA	NA	29	29	502	173	167	244	153	114	11	0	8	0.022	0	0.048
.	19.01.15-17.24.00-1-365651	94	12	12	5	0	3	514	8	8	0	0	NA	NA	NA	41	34	512	167	168	254	147	113	41	3	0	0.08	0.018	0
.	19.01.15-17.24.10-1-365658	34	1	1	0	0	0	0	0	0	0	0	NA	NA	NA	13	7	494	163	163	0	0	0	2	0	0	0.004	0	0
.	19.01.15-17.24.11-1-365659	126	12	12	2	0	2	517	9	9	0	0	NA	NA	NA	42	34	509	172	166	253	151	113	29	11	0	0.057	0.064	0
.	19.01.15-17.24.23-1-365668	231	17	17	3	0	3	550	15	15	0	0	NA	NA	NA	63	72	534	178	173	272	158	120	31	13	6	0.058	0.073	0.035
.	19.01.15-17.24.40-1-365681	240	9	9	4	0	3	571	8	8	0	0	NA	NA	NA	74	86	537	181	181	280	162	129	18	1	1	0.034	0.006	0.006
.	19.01.15-17.24.44-1-365682	457	58	58	18	0	14	600	52	52	0	0	NA	NA	NA	124	119	559	187	186	303	161	136	182	21	8	0.326	0.112	0.043
.	19.01.15-17.24.48-1-365686	296	45	45	11	0	7	579	41	41	0	0	NA	NA	NA	79	91	544	180	180	293	159	127	145	8	22	0.267	0.044	0.122
.	19.01.15-17.24.49-1-365688	323	44	44	12	0	12	582	41	41	0	0	NA	NA	NA	101	101	556	179	179	295	160	127	98	21	31	0.176	0.117	0.173
.	19.01.15-17.24.53-1-365704	539	117	117	34	0	27	660	106	106	0	0	NA	NA	NA	128	189	605	196	201	337	177	146	329	35	48	0.544	0.179	0.239
.	19.01.15-17.24.58-1-365708	90	7	7	1	0	1	512	6	6	0	0	NA	NA	NA	34	32	505	172	168	248	149	115	16	2	8	0.032	0.012	0.048
.	19.01.15-17.25.10-1-365715	145	12	12	1	0	1	526	11	11	0	0	NA	NA	NA	56	45	513	175	170	258	153	115	25	1	0	0.049	0.006	0
.	19.01.15-17.25.10-1-365716	199	22	22	11	0	8	535	21	21	0	0	NA	NA	NA	68	54	518	176	173	258	156	121	63	16	9	0.122	0.091	0.052
.	19.01.15-17.25.32-1-365734	61	2	2	1	0	1	505	0	0	0	0	NA	NA	NA	29	23	505	166	165	249	141	115	0	1	6	0	0.006	0.036
.	19.01.15-17.25.32-1-365735	381	55	55	17	0	10	584	52	52	0	0	NA	NA	NA	99	100	548	184	181	291	166	127	169	14	6	0.308	0.076	0.033
.	19.01.15-17.25.35-1-365739	619	79	79	25	0	16	653	69	69	0	0	NA	NA	NA	168	179	601	196	195	337	175	141	242	20	29	0.403	0.102	0.149
.	19.01.15-17.25.47-1-365746	172	14	14	2	0	2	525	13	13	0	0	NA	NA	NA	53	49	519	171	172	260	147	118	53	0	3	0.102	0	0.017
.	19.01.15-17.25.52-1-365764	151	12	12	3	0	3	534	9	9	0	0	NA	NA	NA	48	45	516	173	169	260	155	119	31	3	9	0.06	0.017	0.053
.	19.01.15-17.26.01-1-365768	34	1	1	1	0	1	0	0	0	0	0	NA	NA	NA	9	6	491	166	162	0	0	0	3	0	0	0.006	0	0
.	19.01.15-17.26.03-1-365769	329	51	51	11	0	10	585	45	45	0	0	NA	NA	NA	98	102	551	183	181	296	163	126	132	21	11	0.24	0.115	0.061
.	19.01.15-17.26.15-1-365775	150	11	11	5	0	5	531	9	9	0	0	NA	NA	NA	40	46	514	178	167	258	156	117	29	0	0	0.056	0	0
.	19.01.15-17.26.36-1-365799	305	57	57	19	0	12	555	51	51	0	0	NA	NA	NA	92	63	523	170	183	271	151	133	177	12	12	0.338	0.071	0.066
.	19.01.15-17.26.47-1-365802	530	92	92	18	0	14	644	80	80	0	0	NA	NA	NA	154	169	590	189	203	330	166	148	277	20	34	0.469	0.106	0.167
.	19.01.15-17.27.01-1-365826	33	1	1	1	0	1	0	0	0	0	0	NA	NA	NA	4	7	492	164	164	0	0	0	0	0	0	0	0	0
.	19.01.15-17.27.03-1-365827	61	2	2	0	0	0	511	1	1	0	0	NA	NA	NA	27	25	503	169	166	249	149	113	5	0	0	0.01	0	0
.	19.01.15-17.27.17-1-365836	590	72	72	23	0	16	631	65	65	0	0	NA	NA	NA	168	147	575	202	183	317	182	132	241	11	30	0.419	0.054	0.164
.	19.01.15-17.27.23-1-365846	178	17	17	4	0	3	528	15	15	0	0	NA	NA	NA	64	54	523	173	171	261	149	118	51	12	5	0.098	0.069	0.029
.	19.01.15-17.27.35-1-365855	438	72	72	14	0	10	598	66	66	0	0	NA	NA	NA	127	113	560	186	180	302	167	129	219	8	7	0.391	0.043	0.039
.	19.01.15-17.27.39-1-365858	355	56	56	18	0	14	582	51	51	0	0	NA	NA	NA	135	104	552	186	179	290	168	124	198	4	10	0.359	0.022	0.056
.	19.01.15-17.28.08-1-365881	67	2	2	0	0	0	509	0	0	0	0	NA	NA	NA	37	32	512	165	168	249	144	116	7	0	0	0.014	0	0
.	19.01.15-17.28.17-1-365890	64	4	4	0	0	0	454	3	3	0	0	NA	NA	NA	17	17	499	168	163	215	135	104	10	0	0	0.02	0	0
.	19.01.15-17.28.29-1-365903	87	6	6	2	0	2	512	4	4	0	0	NA	NA	NA	25	21	501	168	165	251	148	113	6	0	6	0.012	0	0.036
.	19.01.15-17.28.30-1-365904	210	25	25	7	0	7	559	21	21	0	0	NA	NA	NA	61	72	526	180	179	274	161	124	53	4	7	0.101	0.022	0.039
.	19.01.15-17.28.39-1-365914	316	55	55	18	0	11	572	50	50	0	0	NA	NA	NA	101	93	556	178	172	295	160	117	165	10	17	0.297	0.056	0.099
.	19.01.15-17.28.47-1-365915	323	60	60	17	0	11	573	57	57	0	0	NA	NA	NA	101	97	543	181	186	282	160	131	178	19	16	0.328	0.105	0.086
.	19.01.15-17.29.01-1-365934	157	8	8	1	0	0	540	6	6	0	0	NA	NA	NA	45	50	518	175	170	265	156	119	37	0	7	0.071	0	0.041
.	19.01.15-17.29.28-1-365959	158	29	29	4	0	3	537	27	27	0	0	NA	NA	NA	53	47	506	178	176	254	159	124	79	1	8	0.156	0.006	0.045
.	19.01.15-17.29.30-1-365962	32	1	1	0	0	0	0	0	0	0	0	NA	NA	NA	10	12	493	165	167	0	0	0	0	1	0	0	0.006	0
.	19.01.15-17.29.30-1-365963	92	6	6	2	0	2	525	5	5	0	0	NA	NA	NA	32	36	510	169	170	257	151	117	14	5	0	0.027	0.03	0
.	19.01.15-17.29.32-1-365965	150	16	16	3	0	3	520	15	15	0	0	NA	NA	NA	43	35	509	172	167	254	151	115	34	9	0	0.067	0.052	0
.	19.01.15-17.29.46-1-365973	63	2	2	0	0	0	105	1	1	0	0	NA	NA	NA	22	18	500	164	167	43	37	25	3	0	0	0.006	0	0
.	19.01.15-17.29.49-1-365975	146	16	16	4	0	1	543	12	12	0	0	NA	NA	NA	54	64	523	177	177	265	155	123	37	16	1	0.071	0.09	0.006
.	19.01.15-17.30.00-1-365994	98	3	3	1	0	1	518	2	2	0	0	NA	NA	NA	32	33	506	170	170	251	151	116	8	4	0	0.016	0.024	0
.	19.01.15-17.30.03-1-366000	153	8	8	3	0	3	527	7	7	0	0	NA	NA	NA	42	46	517	174	168	261	154	112	17	13	3	0.033	0.075	0.018
.	19.01.15-17.30.06-1-366002	112	5	5	0	0	0	522	3	3	0	0	NA	NA	NA	37	38	508	175	168	254	155	113	6	6	6	0.012	0.034	0.036
.	19.01.15-17.30.07-1-366003	260	30	30	8	0	5	576	29	29	0	0	NA	NA	NA	75	90	541	186	176	283	168	125	69	16	2	0.128	0.086	0.011
.	19.01.15-17.30.27-1-366019	259	56	56	12	0	10	549	49	49	0	0	NA	NA	NA	74	74	537	177	173	273	155	121	176	8	29	0.328	0.045	0.168
.	19.01.15-17.30.33-1-366021	155	29	29	8	0	7	527	28	28	0	0	NA	NA	NA	52	38	507	175	169	254	154	119	60	28	9	0.118	0.16	0.053
.	19.01.15-17.30.43-1-366030	91	4	4	1	0	1	511	3	3	0	0	NA	NA	NA	20	26	505	167	167	247	151	113	12	0	0	0.024	0	0
.	19.01.15-17.30.44-1-366031	111	9	9	2	0	2	511	8	8	0	0	NA	NA	NA	31	28	503	169	169	248	148	115	22	6	0	0.044	0.036	0
.	19.01.15-17.30.44-1-366032	354	79	79	24	0	20	582	71	71	0	0	NA	NA	NA	89	106	554	180	185	294	158	130	265	21	0	0.478	0.117	0
.	19.01.15-17.30.56-1-366054	177	10	10	2	0	1	530	8	8	0	0	NA	NA	NA	52	42	514	171	170	261	152	117	26	0	0	0.051	0	0
.	19.01.15-17.30.57-1-366055	184	27	27	7	0	5	539	25	25	0	0	NA	NA	NA	63	48	517	171	173	261	154	124	83	7	14	0.161	0.041	0.081
.	19.01.15-17.30.59-1-366057	121	7	7	0	0	0	520	6	6	0	0	NA	NA	NA	46	37	512	169	169	256	149	115	6	5	6	0.012	0.03	0.036
.	19.01.15-17.31.09-1-366100	117	4	4	0	0	0	531	3	3	0	0	NA	NA	NA	40	43	515	172	169	260	154	117	11	0	0	0.021	0	0
.	19.01.15-17.31.14-1-366107	435	45	45	15	0	13	607	38	38	0	0	NA	NA	NA	133	129	566	192	184	304	170	133	203	10	12	0.359	0.052	0.065
.	19.01.15-17.31.18-1-366110	225	19	19	3	0	2	564	17	17	0	0	NA	NA	NA	60	79	526	181	185	268	164	132	49	6	0	0.093	0.033	0
.	19.01.15-17.31.19-1-366112	285	43	43	17	0	9	578	40	40	0	0	NA	NA	NA	86	92	545	180	180	289	162	127	163	6	9	0.299	0.033	0.05
.	19.01.15-17.31.23-1-366118	283	27	27	9	0	9	553	24	24	0	0	NA	NA	NA	73	68	528	178	175	277	157	119	92	14	19	0.174	0.079	0.109
.	19.01.15-17.31.24-1-366120	425	49	49	9	0	8	564	44	44	0	0	NA	NA	NA	104	77	534	175	181	278	157	129	167	14	20	0.313	0.08	0.11
.	19.01.15-17.31.47-1-366136	348	62	62	15	0	12	581	55	55	0	0	NA	NA	NA	110	100	542	193	178	282	175	124	185	28	11	0.341	0.145	0.062
.	19.01.15-17.31.55-1-366153	60	3	3	2	0	2	350	2	2	0	0	NA	NA	NA	21	12	495	165	165	175	99	76	3	0	0	0.006	0	0
.	19.01.15-17.32.09-1-366161	34	1	1	1	0	1	0	0	0	0	0	NA	NA	NA	3	14	498	165	164	0	0	0	0	0	3	0	0	0.018
.	19.01.15-17.32.11-1-366164	89	4	4	0	0	0	512	3	3	0	0	NA	NA	NA	35	32	508	171	166	248	150	114	6	2	0	0.012	0.012	0
.	19.01.15-17.32.13-1-366165	313	78	78	18	0	13	580	72	72	0	0	NA	NA	NA	99	104	552	180	185	290	159	131	207	13	28	0.375	0.072	0.151
.	19.01.15-17.32.33-1-366183	369	71	71	15	0	12	581	64	64	0	0	NA	NA	NA	106	101	544	190	180	283	172	126	205	7	23	0.377	0.037	0.128
.	19.01.15-17.32.35-1-366191	326	49	49	12	0	8	573	44	44	0	0	NA	NA	NA	97	94	538	186	183	277	165	131	125	20	18	0.232	0.108	0.098
.	19.01.15-17.32.36-1-366194	293	30	30	7	0	7	552	28	28	0	0	NA	NA	NA	65	65	531	174	173	275	154	123	109	5	4	0.205	0.029	0.023
.	19.01.15-17.32.40-1-366196	152	7	7	2	0	2	530	4	4	0	0	NA	NA	NA	49	48	523	171	167	265	151	114	14	4	1	0.027	0.023	0.006
.	19.01.15-17.32.47-1-366199	282	26	26	7	0	6	563	24	24	0	0	NA	NA	NA	94	84	540	181	176	280	159	124	63	17	1	0.117	0.094	0.006
.	19.01.15-17.32.57-1-366221	92	4	4	0	0	0	524	2	2	0	0	NA	NA	NA	26	37	515	168	167	261	150	113	21	0	3	0.041	0	0.018
.	19.01.15-17.33.02-1-366222	62	3	3	2	0	1	508	2	2	0	0	NA	NA	NA	30	22	499	167	169	242	149	117	6	0	0	0.012	0	0
.	19.01.15-17.33.24-1-366238	229	11	11	2	0	2	550	10	10	0	0	NA	NA	NA	64	70	532	175	176	272	157	121	27	0	12	0.051	0	0.068
.	19.01.15-17.33.26-1-366241	66	4	4	0	0	0	510	3	3	0	0	NA	NA	NA	36	31	506	165	173	247	146	117	10	2	5	0.02	0.012	0.029
.	19.01.15-17.33.33-1-366245	364	96	96	25	0	17	575	91	91	0	0	NA	NA	NA	122	98	546	185	180	286	162	127	252	18	25	0.462	0.097	0.139
.	19.01.15-17.33.35-1-366247	176	9	9	4	0	4	537	5	5	0	0	NA	NA	NA	64	55	523	174	171	263	156	118	13	18	2	0.025	0.103	0.012
.	19.01.15-17.33.47-1-366252	249	35	35	5	0	5	564	31	31	0	0	NA	NA	NA	86	89	543	179	180	283	158	123	81	5	18	0.149	0.028	0.1
.	19.01.15-17.33.59-1-366271	34	1	1	0	0	0	0	0	0	0	0	NA	NA	NA	5	11	494	167	163	0	0	0	0	0	0	0	0	0
.	19.01.15-17.34.03-1-366272	89	3	3	1	0	1	512	2	2	0	0	NA	NA	NA	33	32	514	166	165	253	145	114	7	0	0	0.014	0	0
.	19.01.15-17.34.05-1-366273	384	61	61	21	0	18	599	55	55	0	0	NA	NA	NA	117	115	551	192	185	297	173	129	199	24	9	0.361	0.125	0.049
.	19.01.15-17.34.05-1-366274	91	6	6	4	0	3	519	4	4	0	0	NA	NA	NA	22	32	505	172	168	250	153	116	16	5	2	0.032	0.029	0.012
.	19.01.15-17.34.06-1-366275	120	11	11	1	0	1	521	9	9	0	0	NA	NA	NA	41	36	510	171	168	255	153	113	15	8	2	0.029	0.047	0.012
.	19.01.15-17.34.18-1-366285	86	3	3	0	0	0	516	2	2	0	0	NA	NA	NA	21	27	505	167	168	251	149	116	0	0	8	0	0	0.048
.	19.01.15-17.34.28-1-366297	144	21	21	5	0	5	522	20	20	0	0	NA	NA	NA	31	32	510	170	165	257	150	115	54	4	6	0.106	0.024	0.036
.	19.01.15-17.34.28-1-366298	33	1	1	0	0	0	0	0	0	0	0	NA	NA	NA	9	10	492	168	163	0	0	0	0	0	2	0	0	0.012
.	19.01.15-17.34.31-1-366301	96	7	7	1	0	1	523	6	6	0	0	NA	NA	NA	28	37	509	170	171	252	153	118	12	3	5	0.024	0.018	0.029
.	19.01.15-17.34.31-1-366302	249	43	43	11	0	10	546	41	41	0	0	NA	NA	NA	67	58	525	175	171	273	154	119	123	27	9	0.234	0.154	0.053
.	19.01.15-17.34.37-1-366307	36	1	1	0	0	0	0	0	0	0	0	NA	NA	NA	10	11	493	166	165	0	0	0	0	0	2	0	0	0.012
.	19.01.15-17.34.38-1-366308	183	81	81	16	0	14	541	76	76	0	0	NA	NA	NA	55	58	524	177	170	266	157	118	184	28	20	0.351	0.158	0.118
.	19.01.15-17.34.41-1-366309	115	5	5	1	0	1	529	4	4	0	0	NA	NA	NA	42	42	514	170	171	258	152	119	5	12	0	0.01	0.071	0
.	19.01.15-17.34.50-1-366313	33	1	1	1	0	1	0	0	0	0	0	NA	NA	NA	6	8	493	165	163	0	0	0	3	0	0	0.006	0	0
.	19.01.15-17.34.53-1-366329	88	3	3	1	0	1	519	2	2	0	0	NA	NA	NA	25	30	501	172	170	246	155	118	14	0	0	0.028	0	0
.	19.01.15-17.34.53-1-366330	326	59	59	15	0	10	571	54	54	0	0	NA	NA	NA	95	91	548	183	173	287	164	120	188	29	12	0.343	0.158	0.069
.	19.01.15-17.35.00-1-366335	202	31	31	14	0	7	558	29	29	0	0	NA	NA	NA	52	82	540	173	182	276	155	127	90	1	14	0.167	0.006	0.077
.	19.01.15-17.35.05-1-366337	209	18	18	5	0	5	550	15	15	0	0	NA	NA	NA	62	72	532	180	173	273	156	121	35	10	5	0.066	0.056	0.029
.	19.01.15-17.35.09-1-366340	148	20	20	3	0	3	527	16	16	0	0	NA	NA	NA	57	47	520	168	172	261	147	119	50	3	3	0.096	0.018	0.017
.	19.01.15-17.35.36-1-366368	328	81	81	23	0	19	565	79	79	0	0	NA	NA	NA	81	78	539	175	177	283	159	123	237	8	30	0.44	0.046	0.169
.	19.01.15-17.35.48-1-366373	66	5	5	0	0	0	516	4	4	0	0	NA	NA	NA	23	35	506	171	171	250	148	118	12	2	0	0.024	0.012	0
.	19.01.15-17.35.56-1-366390	571	98	98	29	0	20	635	90	90	0	0	NA	NA	NA	139	160	582	198	193	316	178	141	308	21	18	0.529	0.106	0.093
.	19.01.15-17.36.04-1-366396	115	10	10	4	0	3	517	8	8	0	0	NA	NA	NA	38	36	508	168	173	249	147	121	24	10	1	0.047	0.06	0.006
.	19.01.15-17.36.08-1-366399	213	22	22	8	0	6	540	20	20	0	0	NA	NA	NA	68	57	520	172	178	264	153	123	78	20	3	0.15	0.116	0.017
.	19.01.15-17.36.12-1-366400	260	25	25	5	0	4	546	22	22	0	0	NA	NA	NA	75	64	525	175	177	268	155	123	63	2	24	0.12	0.011	0.136
.	19.01.15-17.36.35-1-366423	180	28	28	8	0	5	537	27	27	0	0	NA	NA	NA	65	59	520	173	179	263	149	125	84	4	5	0.162	0.023	0.028
.	19.01.15-17.36.54-1-366450	92	3	3	0	0	0	521	2	2	0	0	NA	NA	NA	25	29	505	169	168	254	151	116	7	0	0	0.014	0	0
.	19.01.15-17.36.55-1-366451	316	33	33	7	0	5	575	32	32	0	0	NA	NA	NA	81	88	541	184	176	289	165	121	122	2	6	0.226	0.011	0.034
.	19.01.15-17.36.57-1-366456	151	10	10	1	0	1	533	8	8	0	0	NA	NA	NA	43	47	519	171	170	263	151	119	22	4	4	0.042	0.023	0.024
.	19.01.15-17.36.59-1-366458	238	47	47	12	0	9	544	42	42	0	0	NA	NA	NA	61	63	523	175	178	268	153	123	148	18	22	0.283	0.103	0.124
.	19.01.15-17.37.11-1-366460	380	67	67	16	0	7	583	62	62	0	0	NA	NA	NA	114	98	547	185	179	291	166	126	213	15	22	0.389	0.081	0.123
.	19.01.15-17.37.15-1-366462	624	91	91	30	0	21	657	83	83	0	0	NA	NA	NA	156	178	590	201	200	328	184	145	275	26	27	0.466	0.129	0.135
.	19.01.15-17.37.17-1-366463	272	68	68	17	0	14	542	66	66	0	0	NA	NA	NA	83	63	516	178	182	257	157	128	203	19	4	0.393	0.107	0.022
.	19.01.15-17.37.33-1-366482	153	10	10	2	0	1	530	8	8	0	0	NA	NA	NA	45	45	519	171	168	264	152	114	37	0	0	0.071	0	0
.	19.01.15-17.37.57-1-366508	145	6	6	3	0	3	524	5	5	0	0	NA	NA	NA	37	36	509	171	169	254	153	117	14	8	1	0.028	0.047	0.006
.	19.01.15-17.38.00-1-366511	60	2	2	0	0	0	510	1	1	0	0	NA	NA	NA	21	23	502	169	165	248	150	112	0	1	4	0	0.006	0.024
.	19.01.15-17.38.04-1-366512	467	104	104	28	0	22	606	98	98	0	0	NA	NA	NA	115	124	565	186	186	307	168	131	267	30	24	0.473	0.161	0.129
.	19.01.15-17.38.08-1-366513	171	13	13	3	0	3	534	12	12	0	0	NA	NA	NA	52	49	519	174	169	263	154	117	36	3	8	0.069	0.017	0.047
.	19.01.15-17.38.17-1-366522	121	9	9	2	0	1	511	6	6	0	0	NA	NA	NA	44	32	505	169	171	247	150	114	25	0	0	0.05	0	0
.	19.01.15-17.38.19-1-366525	62	3	3	0	0	0	509	2	2	0	0	NA	NA	NA	26	22	500	167	168	246	151	112	2	0	4	0.004	0	0.024
.	19.01.15-17.38.33-1-366539	340	115	115	31	0	24	572	103	103	0	0	NA	NA	NA	87	98	535	189	187	274	167	131	268	34	23	0.501	0.18	0.123
.	19.01.15-17.38.34-1-366546	60	2	2	0	0	0	514	1	1	0	0	NA	NA	NA	25	28	508	165	168	251	148	115	9	0	0	0.018	0	0
.	19.01.15-17.38.35-1-366547	464	54	54	17	0	13	619	48	48	0	0	NA	NA	NA	132	142	567	196	192	303	179	137	186	9	12	0.328	0.046	0.062
.	19.01.15-17.38.36-1-366550	60	2	2	0	0	0	303	1	1	0	0	NA	NA	NA	14	14	497	166	164	143	93	67	0	0	5	0	0	0.03
.	19.01.15-17.38.43-1-366553	317	44	44	11	0	8	551	42	42	0	0	NA	NA	NA	83	80	545	176	172	278	155	118	112	20	14	0.206	0.114	0.081
.	19.01.15-17.38.46-1-366554	144	6	6	2	0	1	532	4	4	0	0	NA	NA	NA	45	47	511	181	168	257	161	114	27	0	0	0.053	0	0
.	19.01.15-17.38.47-1-366555	37	1	1	0	0	0	0	0	0	0	0	NA	NA	NA	10	5	491	163	164	0	0	0	0	0	0	0	0	0
.	19.01.15-17.38.50-1-366557	89	3	3	1	0	1	517	2	2	0	0	NA	NA	NA	35	40	519	166	168	259	143	115	8	0	2	0.015	0	0.012
.	19.01.15-17.39.14-1-366577	182	19	19	5	0	5	544	15	15	0	0	NA	NA	NA	36	57	525	175	170	269	156	119	46	0	7	0.088	0	0.041
.	19.01.15-17.39.19-1-366580	61	3	3	0	0	0	512	2	2	0	0	NA	NA	NA	19	23	504	167	165	246	150	116	4	1	3	0.008	0.006	0.018
.	19.01.15-17.39.24-1-366591	64	4	4	2	0	1	504	3	3	0	0	NA	NA	NA	42	25	502	170	166	244	147	113	15	0	0	0.03	0	0
.	19.01.15-17.39.41-1-366605	93	6	6	0	0	0	517	4	4	0	0	NA	NA	NA	29	26	507	164	168	254	147	116	9	0	6	0.018	0	0.036
.	19.01.15-17.39.43-1-366606	291	90	90	30	0	24	559	85	85	0	0	NA	NA	NA	84	80	541	177	175	279	161	119	251	26	24	0.464	0.147	0.137
.	19.01.15-17.40.10-1-366633	301	26	26	9	0	7	553	24	24	0	0	NA	NA	NA	97	75	534	176	178	277	156	120	81	0	16	0.152	0	0.09
.	19.01.15-17.40.13-1-366634	34	1	1	0	0	0	0	0	0	0	0	NA	NA	NA	7	7	492	166	162	0	0	0	3	0	0	0.006	0	0
.	19.01.15-17.40.14-1-366635	41	1	1	1	0	1	0	0	0	0	0	NA	NA	NA	14	15	497	166	165	0	0	0	0	0	0	0	0	0
.	19.01.15-17.40.19-1-366642	568	56	56	18	0	11	632	49	49	0	0	NA	NA	NA	162	154	589	185	193	331	165	136	200	21	28	0.34	0.114	0.145
.	19.01.15-17.40.28-1-366654	54	2	2	0	0	0	149	1	1	0	0	NA	NA	NA	12	22	505	167	163	73	42	34	2	0	1	0.004	0	0.006
.	19.01.15-17.40.36-1-366659	184	18	18	3	0	1	548	17	17	0	0	NA	NA	NA	53	62	528	175	172	273	154	121	41	4	4	0.078	0.023	0.023
.	19.01.15-17.40.40-1-366664	61	2	2	1	0	1	508	1	1	0	0	NA	NA	NA	29	24	497	169	171	242	150	116	2	4	0	0.004	0.024	0
.	19.01.15-17.40.47-1-366667	64	2	2	1	0	1	508	1	1	0	0	NA	NA	NA	26	22	504	166	165	249	145	114	4	0	0	0.008	0	0
.	19.01.15-17.40.52-1-366684	56	2	2	1	0	0	508	0	0	0	0	NA	NA	NA	27	20	497	169	167	241	149	118	3	0	4	0.006	0	0.024
.	19.01.15-17.40.52-1-366686	125	7	7	1	0	1	526	5	5	0	0	NA	NA	NA	32	37	510	168	172	257	149	120	29	0	6	0.057	0	0.035
.	19.01.15-17.40.56-1-366690	35	1	1	0	0	0	0	0	0	0	0	NA	NA	NA	16	11	493	167	164	0	0	0	4	0	0	0.008	0	0
.	19.01.15-17.40.59-1-366692	68	2	2	1	0	1	514	1	1	0	0	NA	NA	NA	25	25	503	167	168	250	150	114	0	4	3	0	0.024	0.018
.	19.01.15-17.41.00-1-366693	259	33	33	10	0	8	550	32	32	0	0	NA	NA	NA	66	65	527	178	173	269	160	121	67	14	18	0.127	0.079	0.104
.	19.01.15-17.41.04-1-366696	363	90	90	19	0	13	579	85	85	0	0	NA	NA	NA	105	104	557	176	184	294	154	131	284	14	21	0.51	0.08	0.114
.	19.01.15-17.41.04-1-366697	122	7	7	4	0	2	531	6	6	0	0	NA	NA	NA	41	50	519	171	173	265	150	116	12	6	0	0.023	0.035	0
.	19.01.15-17.41.12-1-366700	90	5	5	1	0	1	514	4	4	0	0	NA	NA	NA	34	33	513	168	165	252	146	116	15	7	0	0.029	0.042	0
.	19.01.15-17.41.12-1-366701	443	74	74	25	0	14	601	67	67	0	0	NA	NA	NA	116	121	567	180	187	305	162	134	237	23	27	0.418	0.128	0.144
.	19.01.15-17.41.18-1-366703	58	3	3	1	0	1	505	2	2	0	0	NA	NA	NA	19	16	499	164	166	246	144	115	4	2	0	0.008	0.012	0
.	19.01.15-17.41.26-1-366719	280	48	48	17	0	11	561	42	42	0	0	NA	NA	NA	79	71	528	176	180	274	158	129	148	17	12	0.28	0.097	0.067
.	19.01.15-17.41.32-1-366725	33	1	1	0	0	0	0	0	0	0	0	NA	NA	NA	12	9	494	163	165	0	0	0	0	0	0	0	0	0
.	19.01.15-17.41.34-1-366727	199	40	40	10	0	9	535	34	34	0	0	NA	NA	NA	59	55	530	167	171	271	147	117	89	12	6	0.168	0.072	0.035
.	19.01.15-17.41.36-1-366731	33	1	1	0	0	0	0	0	0	0	0	NA	NA	NA	7	8	493	165	163	0	0	0	1	0	0	0.002	0	0
.	19.01.15-17.41.40-1-366732	31	1	1	1	0	1	0	0	0	0	0	NA	NA	NA	11	6	491	165	163	0	0	0	0	0	0	0	0	0
.	19.01.15-17.41.48-1-366734	324	62	62	22	0	16	560	59	59	0	0	NA	NA	NA	98	88	539	184	178	277	162	121	180	11	28	0.334	0.06	0.157
.	19.01.15-17.41.50-1-366735	59	2	2	1	0	1	149	1	1	0	0	NA	NA	NA	19	19	496	169	167	70	44	35	1	0	1	0.002	0	0.006
.	19.01.15-17.41.51-1-366736	90	6	6	1	0	1	516	5	5	0	0	NA	NA	NA	32	32	509	170	166	250	151	115	14	2	4	0.028	0.012	0.024
.	19.01.15-17.41.58-1-366759	306	95	95	16	0	12	577	89	89	0	0	NA	NA	NA	86	91	540	185	179	282	168	127	234	32	35	0.433	0.173	0.196
.	19.01.15-17.42.06-1-366764	548	101	101	24	0	15	635	91	91	0	0	NA	NA	NA	148	152	572	196	197	316	178	141	291	9	29	0.509	0.046	0.147
.	19.01.15-17.42.07-1-366766	37	1	1	1	0	1	0	0	0	0	0	NA	NA	NA	4	10	497	164	162	0	0	0	0	0	0	0	0	0
.	19.01.15-17.42.10-1-366768	90	5	5	2	0	2	505	4	4	0	0	NA	NA	NA	27	25	503	171	164	245	149	111	9	1	0	0.018	0.006	0
.	19.01.15-17.42.37-1-366796	179	19	19	5	0	3	532	16	16	0	0	NA	NA	NA	45	50	518	170	175	264	150	118	35	4	2	0.068	0.024	0.011
.	19.01.15-17.42.39-1-366797	34	1	1	0	0	0	0	0	0	0	0	NA	NA	NA	10	10	494	164	165	0	0	0	1	0	0	0.002	0	0
.	19.01.15-17.42.41-1-366798	183	24	24	7	0	6	534	20	20	0	0	NA	NA	NA	60	50	521	171	171	265	151	118	70	16	5	0.134	0.094	0.029
.	19.01.15-17.43.01-1-366818	35	1	1	0	0	0	0	0	0	0	0	NA	NA	NA	15	8	494	164	163	0	0	0	0	0	0	0	0	0
.	19.01.15-17.43.03-1-366819	180	22	22	8	0	7	544	20	20	0	0	NA	NA	NA	51	58	520	174	177	264	156	124	66	11	6	0.127	0.063	0.034
.	19.01.15-17.43.03-1-366820	170	13	13	3	0	3	536	10	10	0	0	NA	NA	NA	54	64	536	167	174	271	146	119	29	10	2	0.054	0.06	0.011
.	19.01.15-17.43.05-1-366821	152	9	9	3	0	3	529	7	7	0	0	NA	NA	NA	53	43	509	174	173	254	154	121	57	0	1	0.112	0	0.006
.	19.01.15-17.43.12-1-366823	490	80	80	23	0	13	606	74	74	0	0	NA	NA	NA	131	132	573	184	188	309	161	136	266	13	5	0.464	0.071	0.027
.	19.01.15-17.43.16-1-366825	236	83	83	18	0	15	546	76	76	0	0	NA	NA	NA	64	70	530	176	177	268	155	123	207	36	15	0.391	0.205	0.085
.	19.01.15-17.43.23-1-366836	242	57	57	15	0	11	551	53	53	0	0	NA	NA	NA	74	64	523	175	179	268	157	126	186	15	20	0.356	0.086	0.112
.	19.01.15-17.43.27-1-366841	304	33	33	7	0	5	588	28	28	0	0	NA	NA	NA	100	111	548	184	192	287	166	135	82	11	3	0.15	0.06	0.016
.	19.01.15-17.43.27-1-366842	123	6	6	0	0	0	532	5	5	0	0	NA	NA	NA	37	46	515	173	171	259	155	118	13	0	6	0.025	0	0.035
.	19.01.15-17.43.39-1-366849	276	17	17	7	0	5	587	15	15	0	0	NA	NA	NA	76	104	554	186	177	294	168	125	50	7	15	0.09	0.038	0.085
.	19.01.15-17.43.41-1-366850	85	4	4	0	0	0	509	3	3	0	0	NA	NA	NA	28	24	500	167	170	245	148	116	6	0	3	0.012	0	0.018
.	19.01.15-17.43.46-1-366851	148	6	6	1	0	1	522	4	4	0	0	NA	NA	NA	46	37	508	170	172	253	148	121	13	0	1	0.026	0	0.006
.	19.01.15-17.43.57-1-366870	287	54	54	16	0	15	545	52	52	0	0	NA	NA	NA	80	62	519	180	176	262	160	123	139	23	6	0.268	0.128	0.034
.	19.01.15-17.44.02-1-366871	171	15	15	2	0	1	537	11	11	0	0	NA	NA	NA	57	53	524	173	169	266	153	118	34	3	3	0.065	0.017	0.018
.	19.01.15-17.44.08-1-366872	524	100	100	30	0	21	615	92	92	0	0	NA	NA	NA	135	134	565	193	189	306	172	137	268	38	20	0.474	0.197	0.106
.	19.01.15-17.44.08-1-366873	60	2	2	0	0	0	303	1	1	0	0	NA	NA	NA	19	20	500	169	164	141	94	68	2	0	0	0.004	0	0
.	19.01.15-17.44.17-1-366896	210	17	17	2	0	1	546	16	16	0	0	NA	NA	NA	56	62	529	173	173	269	155	122	46	0	8	0.087	0	0.046
.	19.01.15-17.44.18-1-366897	411	91	91	23	0	16	602	82	82	0	0	NA	NA	NA	117	121	562	188	184	304	167	131	242	24	33	0.431	0.128	0.179
.	19.01.15-17.44.25-1-366911	140	15	15	3	0	3	529	13	13	0	0	NA	NA	NA	34	49	518	171	173	262	151	116	42	0	5	0.081	0	0.029
.	19.01.15-17.44.37-1-366921	89	6	6	0	0	0	510	5	5	0	0	NA	NA	NA	21	22	500	168	167	246	151	113	11	4	0	0.022	0.024	0
.	19.01.15-17.44.50-1-366997	112	9	9	2	0	2	518	7	7	0	0	NA	NA	NA	37	31	505	170	169	252	149	117	16	6	2	0.032	0.035	0.012
.	19.01.15-17.44.51-1-366998	469	70	70	20	0	17	629	67	67	0	0	NA	NA	NA	118	150	567	208	188	306	189	134	252	4	25	0.444	0.019	0.133
.	19.01.15-17.44.53-1-367014	250	38	38	13	0	9	559	36	36	0	0	NA	NA	NA	87	77	535	178	177	276	160	123	119	9	6	0.222	0.051	0.034
.	19.01.15-17.44.54-1-367015	64	2	2	1	0	1	502	1	1	0	0	NA	NA	NA	23	21	503	165	166	246	145	111	1	1	0	0.002	0.006	0
.	19.01.15-17.44.55-1-367016	62	3	3	0	0	0	509	2	2	0	0	NA	NA	NA	26	26	503	168	168	246	147	116	3	0	1	0.006	0	0.006
.	19.01.15-17.45.01-1-367022	398	63	63	15	0	10	603	61	61	0	0	NA	NA	NA	108	129	572	184	186	308	163	132	188	23	15	0.329	0.125	0.081
.	19.01.15-17.45.05-1-367025	388	56	56	9	0	8	592	53	53	0	0	NA	NA	NA	109	110	557	190	176	299	169	124	151	13	12	0.271	0.068	0.068
.	19.01.15-17.45.11-1-367026	490	134	134	40	0	30	612	119	119	0	0	NA	NA	NA	124	126	560	187	192	301	168	143	356	34	25	0.636	0.182	0.13
.	19.01.15-17.45.11-1-367027	61	2	2	0	0	0	514	1	1	0	0	NA	NA	NA	29	27	502	170	168	247	151	116	2	2	0	0.004	0.012	0
.	19.01.15-17.45.23-1-367037	180	24	24	9	0	7	543	22	22	0	0	NA	NA	NA	60	56	524	173	172	269	152	122	61	6	2	0.116	0.035	0.012
.	19.01.15-17.46.04-1-367081	37	1	1	0	0	0	0	0	0	0	0	NA	NA	NA	10	8	491	163	167	0	0	0	2	0	0	0.004	0	0
.	19.01.15-17.46.10-1-367083	89	4	4	1	0	1	507	2	2	0	0	NA	NA	NA	31	25	503	170	165	247	149	111	10	0	5	0.02	0	0.03
.	19.01.15-17.46.12-1-367084	168	21	21	10	0	6	532	20	20	0	0	NA	NA	NA	54	46	514	175	170	261	153	118	56	26	8	0.109	0.149	0.047
.	19.01.15-17.46.36-1-367116	64	2	2	0	0	0	508	1	1	0	0	NA	NA	NA	32	31	506	167	171	248	145	115	10	0	0	0.02	0	0
.	19.01.15-17.46.40-1-367119	58	3	3	1	0	1	520	2	2	0	0	NA	NA	NA	23	37	509	172	169	249	154	117	4	0	0	0.008	0	0
.	19.01.15-17.46.41-1-367120	33	1	1	1	0	1	0	0	0	0	0	NA	NA	NA	9	9	491	168	163	0	0	0	1	0	0	0.002	0	0
.	19.01.15-17.46.43-1-367121	331	35	35	4	0	3	580	32	32	0	0	NA	NA	NA	92	96	546	185	178	287	167	126	87	10	10	0.159	0.054	0.056
.	19.01.15-17.46.46-1-367122	122	4	4	0	0	0	521	3	3	0	0	NA	NA	NA	41	35	505	170	173	252	149	120	16	0	0	0.032	0	0
.	19.01.15-17.46.50-1-367123	321	28	28	8	0	6	581	22	22	0	0	NA	NA	NA	82	91	547	183	174	293	165	123	58	5	1	0.106	0.027	0.006
.	19.01.15-17.46.53-1-367144	148	10	10	1	0	1	534	8	8	0	0	NA	NA	NA	51	53	521	168	177	265	146	123	19	9	9	0.036	0.054	0.051
.	19.01.15-17.46.58-1-367149	382	36	36	12	0	10	596	34	34	0	0	NA	NA	NA	93	113	562	186	178	305	166	125	146	10	0	0.26	0.054	0
.	19.01.15-17.47.04-1-367153	58	2	2	1	0	1	300	0	0	0	0	NA	NA	NA	15	23	500	169	167	148	87	65	3	0	0	0.006	0	0
.	19.01.15-17.47.05-1-367154	148	11	11	2	0	0	520	10	10	0	0	NA	NA	NA	39	39	511	169	172	257	147	116	8	8	5	0.016	0.047	0.029
.	19.01.15-17.47.06-1-367156	469	77	77	24	0	18	617	68	68	0	0	NA	NA	NA	114	132	571	191	183	313	174	130	227	16	26	0.398	0.084	0.142
.	19.01.15-17.47.14-1-367161	336	37	37	5	0	3	599	34	34	0	0	NA	NA	NA	94	113	557	187	182	299	168	132	144	12	17	0.259	0.064	0.093
.	19.01.15-17.47.27-1-367179	34	1	1	1	0	1	0	0	0	0	0	NA	NA	NA	16	9	495	163	164	0	0	0	2	0	0	0.004	0	0
.	19.01.15-17.47.28-1-367180	205	21	21	6	0	4	542	18	18	0	0	NA	NA	NA	53	67	523	179	178	262	158	122	60	8	4	0.115	0.045	0.022
.	19.01.15-17.47.32-1-367182	138	8	8	1	0	0	532	7	7	0	0	NA	NA	NA	46	53	522	172	172	264	150	118	25	0	0	0.048	0	0
.	19.01.15-17.47.48-1-367192	188	13	13	4	0	4	535	12	12	0	0	NA	NA	NA	58	51	514	173	177	261	151	123	34	8	2	0.066	0.046	0.011
.	19.01.15-17.47.48-1-367194	111	7	7	4	0	3	528	6	6	0	0	NA	NA	NA	35	46	514	175	170	256	155	117	30	2	0	0.058	0.011	0
.	19.01.15-17.47.55-1-367211	116	5	5	2	0	2	513	3	3	0	0	NA	NA	NA	33	26	502	167	170	246	151	116	17	0	3	0.034	0	0.018
.	19.01.15-17.47.58-1-367216	123	13	13	4	0	3	517	11	11	0	0	NA	NA	NA	38	33	507	169	170	250	151	116	40	1	3	0.079	0.006	0.018
.	19.01.15-17.48.14-1-367225	141	13	13	2	0	2	524	11	11	0	0	NA	NA	NA	43	40	515	171	167	260	150	114	22	9	2	0.043	0.053	0.012
.	19.01.15-17.48.16-1-367227	297	72	72	24	0	15	551	68	68	0	0	NA	NA	NA	67	71	530	180	174	269	163	119	218	5	22	0.411	0.028	0.126
.	19.01.15-17.48.18-1-367230	248	24	24	6	0	5	552	23	23	0	0	NA	NA	NA	78	65	523	177	178	269	158	125	51	10	11	0.098	0.056	0.062
.	19.01.15-17.48.20-1-367232	32	1	1	0	0	0	0	0	0	0	0	NA	NA	NA	6	6	492	163	164	0	0	0	0	2	0	0	0.012	0
.	19.01.15-17.48.28-1-367244	113	8	8	4	0	3	516	6	6	0	0	NA	NA	NA	38	32	509	169	167	254	148	114	15	4	6	0.029	0.024	0.036
.	19.01.15-17.48.31-1-367249	243	73	73	26	0	17	538	66	66	0	0	NA	NA	NA	72	63	526	178	172	264	158	116	198	28	16	0.376	0.157	0.093
.	19.01.15-17.48.31-1-367250	382	67	67	16	0	14	583	63	63	0	0	NA	NA	NA	90	98	552	181	178	295	162	126	190	18	19	0.344	0.099	0.107
.	19.01.15-17.48.49-1-367263	67	3	3	2	0	1	508	1	1	0	0	NA	NA	NA	40	32	511	169	165	247	148	113	3	2	1	0.006	0.012	0.006
.	19.01.15-17.48.49-1-367264	187	15	15	5	0	4	547	10	10	0	0	NA	NA	NA	53	62	523	177	175	269	158	120	30	0	5	0.057	0	0.029
.	19.01.15-17.48.52-1-367280	297	33	33	5	0	3	570	28	28	0	0	NA	NA	NA	87	96	547	171	191	284	150	136	84	18	11	0.154	0.105	0.058
.	19.01.15-17.49.08-1-367288	38	1	1	0	0	0	0	0	0	0	0	NA	NA	NA	9	11	492	166	166	0	0	0	2	0	0	0.004	0	0
.	19.01.15-17.49.11-1-367290	91	6	6	4	0	3	512	5	5	0	0	NA	NA	NA	29	25	505	169	164	250	151	111	10	0	0	0.02	0	0
.	19.01.15-17.49.15-1-367293	37	1	1	0	0	0	0	0	0	0	0	NA	NA	NA	12	7	492	165	163	0	0	0	1	0	0	0.002	0	0
.	19.01.15-17.49.19-1-367297	175	9	9	0	0	0	524	7	7	0	0	NA	NA	NA	52	40	515	166	172	258	146	120	10	4	0	0.019	0.024	0
.	19.01.15-17.49.20-1-367299	84	3	3	0	0	0	507	2	2	0	0	NA	NA	NA	25	22	502	169	164	248	149	110	4	4	0	0.008	0.024	0
.	19.01.15-17.49.24-1-367307	86	4	4	0	0	0	516	3	3	0	0	NA	NA	NA	31	30	502	167	174	251	146	119	16	0	0	0.032	0	0
.	19.01.15-17.49.29-1-367320	240	46	46	9	0	8	539	40	40	0	0	NA	NA	NA	74	50	517	171	175	265	149	125	129	24	12	0.25	0.14	0.069
.	19.01.15-17.49.33-1-367326	121	7	7	5	0	4	535	6	6	0	0	NA	NA	NA	20	48	519	172	170	263	153	119	23	0	1	0.044	0	0.006
.	19.01.15-17.49.38-1-367333	301	48	48	8	0	5	582	43	43	0	0	NA	NA	NA	98	106	543	188	188	280	167	135	119	10	22	0.219	0.053	0.117
.	19.01.15-17.49.39-1-367334	101	5	5	1	0	1	506	3	3	0	0	NA	NA	NA	29	23	503	165	168	248	144	114	8	6	0	0.016	0.036	0
.	19.01.15-17.49.39-1-367335	505	97	97	30	0	23	627	90	90	0	0	NA	NA	NA	128	156	597	185	187	330	164	133	295	36	23	0.494	0.195	0.123
.	19.01.15-17.49.53-1-367357	149	6	6	1	0	1	524	4	4	0	0	NA	NA	NA	48	47	518	169	173	259	147	118	13	3	6	0.025	0.018	0.035
.	19.01.15-17.49.59-1-367362	31	1	1	0	0	0	0	0	0	0	0	NA	NA	NA	7	10	495	165	163	0	0	0	0	0	0	0	0	0
.	19.01.15-17.50.01-1-367364	146	10	10	1	0	1	523	7	7	0	0	NA	NA	NA	44	41	514	168	172	258	146	119	11	7	5	0.021	0.042	0.029
.	19.01.15-17.50.06-1-367371	146	10	10	5	0	5	519	9	9	0	0	NA	NA	NA	39	34	511	166	170	255	146	118	22	17	0	0.043	0.102	0
.	19.01.15-17.50.10-1-367375	435	62	62	23	0	19	596	56	56	0	0	NA	NA	NA	131	110	549	190	184	295	169	132	198	29	11	0.361	0.153	0.06
.	19.01.15-17.50.17-1-367378	33	1	1	0	0	0	0	0	0	0	0	NA	NA	NA	6	12	497	164	164	0	0	0	0	0	0	0	0	0
.	19.01.15-17.50.18-1-367382	267	42	42	10	0	8	548	39	39	0	0	NA	NA	NA	77	67	535	177	168	276	156	116	125	9	18	0.234	0.051	0.107
.	19.01.15-17.50.19-1-367383	354	25	25	7	0	6	561	23	23	0	0	NA	NA	NA	89	80	533	179	181	274	159	128	35	10	16	0.066	0.056	0.088
.	19.01.15-17.50.20-1-367385	31	1	1	0	0	0	0	0	0	0	0	NA	NA	NA	11	9	492	165	165	0	0	0	5	0	0	0.01	0	0
.	19.01.15-17.50.23-1-367391	210	30	30	9	0	6	543	29	29	0	0	NA	NA	NA	72	58	525	173	173	269	153	121	82	6	7	0.156	0.035	0.04
.	19.01.15-17.50.29-1-367404	464	67	67	24	0	15	615	63	63	0	0	NA	NA	NA	134	133	566	189	191	308	169	138	225	14	15	0.398	0.074	0.079
.	19.01.15-17.50.34-1-367410	368	34	34	10	0	7	572	32	32	0	0	NA	NA	NA	109	90	540	185	178	279	168	125	120	3	19	0.222	0.016	0.107
.	19.01.15-17.50.41-1-367418	471	51	51	18	0	13	606	45	45	0	0	NA	NA	NA	129	122	551	200	184	293	180	133	147	20	9	0.267	0.1	0.049
.	19.01.15-17.50.56-1-367440	155	27	27	7	0	6	522	23	23	0	0	NA	NA	NA	49	41	512	171	171	253	151	118	64	4	3	0.125	0.023	0.018
.	19.01.15-17.51.12-1-367449	179	13	13	7	0	7	538	11	11	0	0	NA	NA	NA	56	56	523	174	172	266	154	118	39	4	0	0.075	0.023	0
.	19.01.15-17.51.24-1-367460	33	1	1	1	0	1	0	0	0	0	0	NA	NA	NA	14	8	492	164	165	0	0	0	0	0	0	0	0	0
.	19.01.15-17.51.26-1-367468	582	121	121	33	0	26	669	111	111	0	0	NA	NA	NA	154	187	604	191	205	342	172	155	360	29	9	0.596	0.152	0.044
.	19.01.15-17.51.40-1-367478	149	24	24	7	0	5	532	22	22	0	0	NA	NA	NA	42	50	521	170	172	260	153	119	68	0	2	0.131	0	0.012
.	19.01.15-17.51.45-1-367479	152	32	32	11	0	7	550	31	31	0	0	NA	NA	NA	42	61	524	175	175	268	160	122	87	11	14	0.166	0.063	0.08
.	19.01.15-17.52.01-1-367503	537	91	91	30	0	17	631	83	83	0	0	NA	NA	NA	146	156	577	194	198	311	176	144	295	12	16	0.511	0.062	0.081
.	19.01.15-17.52.15-1-367506	158	9	9	5	0	3	529	8	8	0	0	NA	NA	NA	44	42	508	172	175	255	152	122	36	0	4	0.071	0	0.023
.	19.01.15-17.52.26-1-367522	38	1	1	0	0	0	0	0	0	0	0	NA	NA	NA	8	13	499	164	163	0	0	0	0	0	0	0	0	0
.	19.01.15-17.52.33-1-367528	288	24	24	4	0	4	546	23	23	0	0	NA	NA	NA	75	64	525	176	176	268	157	121	88	0	3	0.168	0	0.017
.	19.01.15-17.52.33-1-367530	95	5	5	0	0	0	515	4	4	0	0	NA	NA	NA	32	34	513	168	166	254	150	111	10	0	0	0.019	0	0
.	19.01.15-17.52.40-1-367540	57	3	3	0	0	0	507	2	2	0	0	NA	NA	NA	21	23	499	170	167	244	151	112	4	4	0	0.008	0.024	0
.	19.01.15-17.52.46-1-367542	170	25	25	8	0	7	539	23	23	0	0	NA	NA	NA	58	67	536	170	174	272	150	117	69	7	0	0.129	0.041	0
.	19.01.15-17.52.51-1-367543	467	107	107	22	0	18	582	97	97	0	0	NA	NA	NA	121	107	552	187	181	291	165	126	246	19	54	0.446	0.102	0.298
.	19.01.15-17.52.54-1-367560	298	53	53	16	0	9	570	51	51	0	0	NA	NA	NA	90	99	547	182	183	281	161	128	141	34	8	0.258	0.187	0.044
.	19.01.15-17.53.02-1-367570	411	68	68	13	0	10	605	62	62	0	0	NA	NA	NA	125	124	565	183	189	306	163	136	185	20	23	0.327	0.109	0.122
.	19.01.15-17.53.07-1-367571	89	4	4	1	0	1	519	3	3	0	0	NA	NA	NA	31	36	512	173	164	253	152	114	14	0	0	0.027	0	0
.	19.01.15-17.53.12-1-367574	482	84	84	26	0	18	622	73	73	0	0	NA	NA	NA	132	143	577	193	186	315	173	134	244	27	21	0.423	0.14	0.113
.	19.01.15-17.53.24-1-367586	141	9	9	2	0	2	526	8	8	0	0	NA	NA	NA	38	41	515	166	173	258	149	119	9	9	3	0.017	0.054	0.017
.	19.01.15-17.53.25-1-367588	522	117	117	34	0	23	607	113	113	0	0	NA	NA	NA	135	136	572	188	189	303	168	136	317	16	32	0.554	0.085	0.169
.	19.01.15-17.53.42-1-367602	162	13	13	3	0	3	532	9	9	0	0	NA	NA	NA	53	43	508	176	172	255	156	121	28	6	4	0.055	0.034	0.023
.	19.01.15-17.54.08-1-367629	62	2	2	0	0	0	510	1	1	0	0	NA	NA	NA	27	28	503	170	168	247	150	113	7	0	0	0.014	0	0
.	19.01.15-17.54.19-1-367636	121	7	7	2	0	1	512	5	5	0	0	NA	NA	NA	44	35	509	172	167	250	149	113	9	6	3	0.018	0.035	0.018
.	19.01.15-17.54.21-1-367639	268	77	77	22	0	13	577	73	73	0	0	NA	NA	NA	72	96	548	180	181	288	162	127	207	10	16	0.378	0.056	0.088
.	19.01.15-17.54.26-1-367649	63	3	3	1	0	1	507	2	2	0	0	NA	NA	NA	29	24	503	166	168	248	147	112	4	7	0	0.008	0.042	0
.	19.01.15-17.54.37-1-367666	58	2	2	0	0	0	400	1	1	0	0	NA	NA	NA	16	14	495	167	165	191	116	93	4	0	0	0.008	0	0
.	19.01.15-17.54.38-1-367667	91	4	4	1	0	1	517	3	3	0	0	NA	NA	NA	33	30	506	170	167	250	151	116	20	0	0	0.04	0	0
.	19.01.15-17.54.46-1-367670	154	24	24	7	0	6	534	20	20	0	0	NA	NA	NA	52	50	519	177	167	262	156	116	74	14	0	0.143	0.079	0
.	19.01.15-17.54.49-1-367672	92	6	6	2	0	1	512	5	5	0	0	NA	NA	NA	35	28	506	170	165	251	149	112	24	0	5	0.047	0	0.03
.	19.01.15-17.54.51-1-367688	181	15	15	5	0	4	548	14	14	0	0	NA	NA	NA	62	61	525	177	172	269	159	120	36	5	8	0.069	0.028	0.047
.	19.01.15-17.54.53-1-367690	119	21	21	3	0	3	519	16	16	0	0	NA	NA	NA	41	39	506	169	177	245	150	124	30	16	5	0.059	0.095	0.028
.	19.01.15-17.55.07-1-367697	296	55	55	18	0	13	568	50	50	0	0	NA	NA	NA	102	89	542	177	183	282	157	129	146	40	15	0.269	0.226	0.082
.	19.01.15-17.55.21-1-367702	151	5	5	1	0	1	533	4	4	0	0	NA	NA	NA	43	49	513	172	177	256	154	123	14	0	2	0.027	0	0.011
.	19.01.15-17.55.32-1-367720	29	1	1	0	0	0	0	0	0	0	0	NA	NA	NA	13	2	489	163	163	0	0	0	0	0	0	0	0	0
.	19.01.15-17.55.32-1-367721	149	24	24	5	0	5	537	23	23	0	0	NA	NA	NA	56	57	529	168	173	268	149	120	50	11	8	0.095	0.065	0.046
.	19.01.15-17.55.34-1-367723	503	66	66	18	0	12	623	59	59	0	0	NA	NA	NA	126	145	593	181	184	329	161	133	194	19	12	0.327	0.105	0.065
.	19.01.15-17.55.36-1-367728	60	2	2	0	0	0	511	1	1	0	0	NA	NA	NA	18	20	498	167	168	247	147	117	2	0	1	0.004	0	0.006
.	19.01.15-17.55.37-1-367730	113	7	7	1	0	1	521	6	6	0	0	NA	NA	NA	46	39	516	167	169	260	145	116	12	1	4	0.023	0.006	0.024
.	19.01.15-17.55.38-1-367732	58	2	2	0	0	0	152	1	1	0	0	NA	NA	NA	20	16	496	167	166	71	43	38	5	0	0	0.01	0	0
.	19.01.15-17.55.46-1-367738	29	1	1	0	0	0	0	0	0	0	0	NA	NA	NA	6	5	489	164	165	0	0	0	0	0	0	0	0	0
.	19.01.15-17.55.48-1-367742	680	79	79	21	0	14	666	72	72	0	0	NA	NA	NA	178	187	606	211	183	343	192	131	228	44	17	0.376	0.209	0.093
.	19.01.15-17.55.49-1-367743	65	6	6	1	0	1	505	4	4	0	0	NA	NA	NA	27	25	501	168	169	242	146	117	10	7	0	0.02	0.042	0
.	19.01.15-17.55.58-1-367764	231	27	27	7	0	3	553	25	25	0	0	NA	NA	NA	74	72	534	175	176	276	155	122	90	15	7	0.169	0.086	0.04
.	19.01.15-17.56.01-1-367765	143	14	14	5	0	4	525	11	11	0	0	NA	NA	NA	47	41	512	172	170	257	150	118	24	2	9	0.047	0.012	0.053
.	19.01.15-17.56.05-1-367768	95	7	7	1	0	1	517	5	5	0	0	NA	NA	NA	21	32	506	172	167	251	151	115	25	1	0	0.049	0.006	0
.	19.01.15-17.56.06-1-367769	178	33	33	8	0	6	564	30	30	0	0	NA	NA	NA	48	79	530	185	177	277	163	124	103	10	11	0.194	0.054	0.062
.	19.01.15-17.56.09-1-367773	205	13	13	3	0	2	561	12	12	0	0	NA	NA	NA	65	78	538	176	177	278	157	126	21	2	9	0.039	0.011	0.051
.	19.01.15-17.56.22-1-367782	95	16	16	1	0	1	521	15	15	0	0	NA	NA	NA	31	34	510	167	170	256	147	118	39	0	4	0.076	0	0.024
.	19.01.15-17.56.25-1-367786	176	10	10	0	0	0	544	9	9	0	0	NA	NA	NA	55	66	526	175	178	267	154	123	39	3	2	0.074	0.017	0.011
.	19.01.15-17.56.35-1-367804	35	1	1	0	0	0	0	0	0	0	0	NA	NA	NA	10	12	496	164	165	0	0	0	0	0	0	0	0	0
.	19.01.15-17.56.35-1-367805	173	15	15	7	0	7	540	11	11	0	0	NA	NA	NA	55	65	525	176	177	263	156	121	38	7	7	0.072	0.04	0.04
.	19.01.15-17.56.38-1-367816	61	3	3	1	0	1	508	1	1	0	0	NA	NA	NA	29	28	500	172	169	246	151	111	6	1	0	0.012	0.006	0
.	19.01.15-17.56.41-1-367820	265	75	75	15	0	14	561	71	71	0	0	NA	NA	NA	92	77	524	184	182	269	163	129	181	35	29	0.345	0.19	0.159
.	19.01.15-17.56.47-1-367822	62	2	2	1	0	1	509	1	1	0	0	NA	NA	NA	28	26	508	165	166	251	145	113	4	0	1	0.008	0	0.006
.	19.01.15-17.56.52-1-367824	313	42	42	16	0	11	576	40	40	0	0	NA	NA	NA	88	94	540	180	187	281	161	134	136	10	7	0.252	0.056	0.037
.	19.01.15-17.56.52-1-367840	60	3	3	0	0	0	516	2	2	0	0	NA	NA	NA	22	29	502	169	171	251	147	118	4	6	0	0.008	0.036	0
.	19.01.15-17.56.59-1-367851	225	41	41	15	0	11	551	37	37	0	0	NA	NA	NA	56	66	522	180	177	270	159	122	90	23	19	0.172	0.128	0.107
.	19.01.15-17.56.59-1-367852	234	61	61	11	0	7	543	57	57	0	0	NA	NA	NA	79	59	527	172	173	270	154	119	155	12	27	0.294	0.07	0.156
.	19.01.15-17.57.05-1-367855	390	89	89	15	0	11	577	83	83	0	0	NA	NA	NA	96	95	536	185	187	280	165	132	249	27	39	0.465	0.146	0.209
.	19.01.15-17.57.05-1-367856	353	98	98	22	0	19	588	90	90	0	0	NA	NA	NA	91	100	545	189	179	292	168	128	267	35	22	0.49	0.185	0.123
.	19.01.15-17.57.07-1-367858	328	24	24	9	0	6	564	17	17	0	0	NA	NA	NA	112	85	537	179	182	282	160	122	74	0	7	0.138	0	0.038
.	19.01.15-17.57.33-1-367885	326	17	17	9	0	7	564	15	15	0	0	NA	NA	NA	86	85	539	179	180	277	160	127	70	0	6	0.13	0	0.033
.	19.01.15-17.57.45-1-367893	272	77	77	19	0	15	557	72	72	0	0	NA	NA	NA	78	70	530	176	177	274	157	126	191	29	8	0.36	0.165	0.045
.	19.01.15-17.57.54-1-367913	39	1	1	0	0	0	0	0	0	0	0	NA	NA	NA	9	13	496	166	164	0	0	0	0	3	0	0	0.018	0
.	19.01.15-17.57.54-1-367914	121	7	7	3	0	3	525	6	6	0	0	NA	NA	NA	41	38	508	172	171	254	153	118	16	0	3	0.031	0	0.018
.	19.01.15-17.57.57-1-367918	210	25	25	6	0	6	544	22	22	0	0	NA	NA	NA	58	61	529	176	169	269	158	117	67	30	23	0.127	0.17	0.136
.	19.01.15-17.58.12-1-367924	149	9	9	0	0	0	518	6	6	0	0	NA	NA	NA	50	36	505	175	169	250	153	115	19	0	0	0.038	0	0
.	19.01.15-17.58.14-1-367928	87	3	3	1	0	1	510	1	1	0	0	NA	NA	NA	31	32	511	169	165	250	149	111	4	2	0	0.008	0.012	0
.	19.01.15-17.58.17-1-367930	147	18	18	6	0	4	529	15	15	0	0	NA	NA	NA	43	37	508	172	170	255	155	119	44	11	0	0.087	0.064	0
.	19.01.15-17.58.28-1-367945	92	11	11	2	0	2	509	9	9	0	0	NA	NA	NA	28	16	497	168	164	246	148	115	18	8	1	0.036	0.048	0.006
.	19.01.15-17.58.29-1-367952	124	5	5	0	0	0	522	3	3	0	0	NA	NA	NA	37	37	510	170	170	255	151	116	9	0	1	0.018	0	0.006
.	19.01.15-17.58.30-1-367953	617	101	101	27	0	15	635	94	94	0	0	NA	NA	NA	151	157	581	195	194	322	175	138	313	35	11	0.539	0.179	0.057
.	19.01.15-17.58.44-1-367968	90	4	4	0	0	0	514	2	2	0	0	NA	NA	NA	30	27	503	170	167	248	154	112	9	0	2	0.018	0	0.012
.	19.01.15-17.58.44-1-367969	36	1	1	1	0	1	0	0	0	0	0	NA	NA	NA	12	11	493	168	163	0	0	0	0	0	0	0	0	0
.	19.01.15-17.58.46-1-367971	33	1	1	0	0	0	0	0	0	0	0	NA	NA	NA	5	5	490	164	164	0	0	0	1	0	0	0.002	0	0
.	19.01.15-17.58.46-1-367972	64	2	2	0	0	0	151	1	1	0	0	NA	NA	NA	19	15	497	168	163	71	46	34	0	0	2	0	0	0.012
.	19.01.15-17.58.49-1-367973	116	9	9	1	0	1	529	7	7	0	0	NA	NA	NA	37	39	505	173	174	254	153	122	21	0	6	0.042	0	0.034
.	19.01.15-17.58.50-1-367974	93	9	9	2	0	0	516	8	8	0	0	NA	NA	NA	30	27	505	172	163	254	153	109	25	0	0	0.05	0	0
.	19.01.15-17.58.53-1-367991	93	6	6	1	0	1	518	5	5	0	0	NA	NA	NA	35	35	508	171	169	251	149	118	24	6	0	0.047	0.035	0
.	19.01.15-17.58.57-1-367995	428	70	70	22	0	19	597	63	63	0	0	NA	NA	NA	115	122	562	185	188	299	165	133	166	27	32	0.295	0.146	0.17
.	19.01.15-17.59.00-1-367997	61	2	2	0	0	0	101	1	1	0	0	NA	NA	NA	20	17	496	166	168	51	31	19	0	0	2	0	0	0.012
[truncated: 1 more rows]
