# Supplementary material for: Modelling targeted rabies vaccination strategies for a domestic dog population with heterogeneous roaming patterns
Source: PLoS Negl Trop Dis. 2019 Jul 8;13(7):e0007582. doi: 10.1371/journal.pntd.0007582 (PMC6638970; doi:10.1371/journal.pntd.0007582)
Supplement: S1 Zip file folder — The files contain a summary for each simulation for its respective scenario. The files are named first with the population structure (FP, ED, RD, SD) and then the specific vaccination strategy used for that scenario. (ZIP) [file pntd.0007582.s002.zip › Supp_Files/ED_E0.5_R0.9_S0.9_all_measuresReport.txt]

scenario	iteration	duration	tot_deaths	rabid_dogs	moved	mov_DK	movInfect	n_vacc	n_cull	detDogs_cull	contDogs_cull	reactCull	preemptVaccCov_dogLevel	reactVaccCov_dogLevel	mean_Rt	non_rabid_dead	born	nb_in_exp_cat	nb_in_roam_cat	nb_stayhome	nb_exp_vacc	nb_roam_vacc	nb_stayhome_vacc	nb_contacting_explorer	nb_contacting_roamer	nb_contacting_stayhome	contact_per_explorer	contact_per_roamer	contact_per_stayhome
.	19.01.15-14.34.48-1-354845	95	8	8	3	0	1	556	7	7	0	0	NA	NA	NA	44	43	513	175	168	253	154	149	21	6	1	0.041	0.034	0.006
.	19.01.15-14.34.48-1-354846	380	50	50	15	0	10	605	46	46	0	0	NA	NA	NA	99	92	546	181	178	287	161	157	171	8	4	0.313	0.044	0.022
.	19.01.15-14.34.48-1-354847	31	1	1	0	0	0	0	0	0	0	0	NA	NA	NA	6	7	494	164	162	0	0	0	0	0	0	0	0	0
.	19.01.15-14.34.48-1-354848	33	1	1	0	0	0	0	0	0	0	0	NA	NA	NA	10	10	494	165	164	0	0	0	0	0	0	0	0	0
.	19.01.15-14.34.48-1-354849	66	2	2	0	0	0	539	1	1	0	0	NA	NA	NA	19	19	500	163	169	245	144	150	0	2	0	0	0.012	0
.	19.01.15-14.34.48-1-354850	317	67	67	17	0	13	625	61	61	0	0	NA	NA	NA	93	113	558	184	184	298	161	166	197	24	14	0.353	0.13	0.076
.	19.01.15-14.34.48-1-354851	150	13	13	2	0	2	579	12	12	0	0	NA	NA	NA	45	59	526	174	172	270	156	153	28	7	1	0.053	0.04	0.006
.	19.01.15-14.34.48-1-354852	232	61	61	10	0	6	592	55	55	0	0	NA	NA	NA	79	79	532	180	180	271	162	159	160	21	9	0.301	0.117	0.05
.	19.01.15-14.34.50-1-354854	465	48	48	12	0	9	656	45	45	0	0	NA	NA	NA	137	141	559	193	202	298	174	184	158	15	15	0.283	0.078	0.074
.	19.01.15-14.34.51-1-354855	364	92	92	30	0	22	627	83	83	0	0	NA	NA	NA	88	118	552	186	193	294	164	169	249	42	30	0.451	0.226	0.155
.	19.01.15-14.35.02-1-354876	244	58	58	16	0	14	584	54	54	0	0	NA	NA	NA	66	65	526	172	180	273	152	159	165	15	14	0.314	0.087	0.078
.	19.01.15-14.35.08-1-354879	33	1	1	0	0	0	0	0	0	0	0	NA	NA	NA	12	3	488	164	164	0	0	0	0	1	0	0	0.006	0
.	19.01.15-14.35.10-1-354881	63	4	4	0	0	0	536	3	3	0	0	NA	NA	NA	23	23	503	168	165	245	145	146	1	5	0	0.002	0.03	0
.	19.01.15-14.35.14-1-354882	142	14	14	1	0	1	556	12	12	0	0	NA	NA	NA	35	37	516	168	166	260	150	146	41	0	0	0.079	0	0
.	19.01.15-14.35.27-1-354897	357	42	42	11	0	8	611	35	35	0	0	NA	NA	NA	107	91	545	178	181	289	158	164	169	1	2	0.31	0.006	0.011
.	19.01.15-14.35.38-1-354911	153	19	19	7	0	5	561	17	17	0	0	NA	NA	NA	40	44	513	172	172	252	155	154	37	17	4	0.072	0.099	0.023
.	19.01.15-14.35.57-1-354931	183	15	15	4	0	3	570	13	13	0	0	NA	NA	NA	65	54	523	173	171	264	155	151	52	4	3	0.099	0.023	0.018
.	19.01.15-14.36.02-1-354933	61	3	3	0	0	0	547	2	2	0	0	NA	NA	NA	29	30	502	172	169	245	152	150	8	1	0	0.016	0.006	0
.	19.01.15-14.36.06-1-354934	91	5	5	1	0	1	543	4	4	0	0	NA	NA	NA	22	23	502	168	166	251	149	143	1	9	3	0.002	0.054	0.018
.	19.01.15-14.36.08-1-354935	91	7	7	3	0	1	543	5	5	0	0	NA	NA	NA	32	22	505	166	164	251	146	146	15	1	4	0.03	0.006	0.024
.	19.01.15-14.36.13-1-354937	150	9	9	3	0	2	553	8	8	0	0	NA	NA	NA	55	37	506	173	171	251	152	150	33	4	8	0.065	0.023	0.047
.	19.01.15-14.36.15-1-354938	38	1	1	0	0	0	0	0	0	0	0	NA	NA	NA	2	16	497	164	168	0	0	0	1	0	0	0.002	0	0
.	19.01.15-14.36.21-1-354943	125	8	8	0	0	0	557	7	7	0	0	NA	NA	NA	50	43	516	171	169	260	149	148	19	0	7	0.037	0	0.041
.	19.01.15-14.36.21-1-354944	92	8	8	0	0	0	549	7	7	0	0	NA	NA	NA	33	32	507	170	168	253	149	147	17	0	7	0.034	0	0.042
.	19.01.15-14.36.23-1-354946	34	1	1	1	0	1	0	0	0	0	0	NA	NA	NA	13	13	496	164	166	0	0	0	3	0	0	0.006	0	0
.	19.01.15-14.36.23-1-354948	97	6	6	1	0	0	557	4	4	0	0	NA	NA	NA	33	34	509	173	165	254	155	148	14	1	1	0.028	0.006	0.006
.	19.01.15-14.36.25-1-354952	170	21	21	7	0	4	571	18	18	0	0	NA	NA	NA	62	53	519	180	167	262	162	147	56	0	6	0.108	0	0.036
.	19.01.15-14.36.30-1-354957	392	68	68	23	0	14	633	62	62	0	0	NA	NA	NA	105	119	552	190	190	292	169	172	222	28	12	0.402	0.147	0.063
.	19.01.15-14.36.34-1-354960	312	25	25	9	0	8	602	21	21	0	0	NA	NA	NA	80	88	547	180	174	285	163	154	76	22	2	0.139	0.122	0.011
.	19.01.15-14.36.37-1-354975	403	65	65	18	0	12	620	60	60	0	0	NA	NA	NA	103	115	560	182	186	296	157	167	235	13	18	0.42	0.071	0.097
.	19.01.15-14.36.38-1-354976	113	10	10	2	0	2	561	9	9	0	0	NA	NA	NA	31	47	513	173	174	257	151	153	21	6	0	0.041	0.035	0
.	19.01.15-14.36.40-1-354977	417	57	57	13	0	12	620	47	47	0	0	NA	NA	NA	119	111	563	183	178	299	163	158	205	24	9	0.364	0.131	0.051
.	19.01.15-14.36.41-1-354978	95	3	3	1	0	1	557	2	2	0	0	NA	NA	NA	33	43	512	175	169	252	156	149	7	0	2	0.014	0	0.012
.	19.01.15-14.36.41-1-354979	146	15	15	5	0	4	555	12	12	0	0	NA	NA	NA	35	41	514	171	169	256	153	146	22	12	13	0.043	0.07	0.077
.	19.01.15-14.36.55-1-355001	175	12	12	1	0	1	574	11	11	0	0	NA	NA	NA	55	52	517	177	171	263	159	152	21	13	8	0.041	0.073	0.047
.	19.01.15-14.36.56-1-355002	382	37	37	14	0	7	638	36	36	0	0	NA	NA	NA	90	120	564	186	183	304	168	166	147	32	0	0.261	0.172	0
.	19.01.15-14.36.59-1-355008	337	63	63	20	0	17	603	57	57	0	0	NA	NA	NA	103	87	537	182	181	278	163	162	204	14	8	0.38	0.077	0.044
.	19.01.15-14.37.10-1-355012	289	68	68	16	0	14	601	66	66	0	0	NA	NA	NA	74	76	531	175	183	279	158	164	208	12	6	0.392	0.069	0.033
.	19.01.15-14.37.11-1-355013	274	28	28	7	0	5	589	25	25	0	0	NA	NA	NA	71	76	533	178	178	274	156	159	103	8	3	0.193	0.045	0.017
.	19.01.15-14.37.22-1-355022	62	2	2	0	0	0	550	1	1	0	0	NA	NA	NA	19	24	504	166	167	250	148	152	0	7	0	0	0.042	0
.	19.01.15-14.37.35-1-355037	318	50	50	7	0	5	595	46	46	0	0	NA	NA	NA	85	73	539	172	175	283	153	159	121	21	7	0.224	0.122	0.04
.	19.01.15-14.37.46-1-355042	325	99	99	20	0	15	606	89	89	0	0	NA	NA	NA	97	88	539	179	183	283	162	161	289	15	20	0.536	0.084	0.109
.	19.01.15-14.37.56-1-355059	345	56	56	14	0	9	603	52	52	0	0	NA	NA	NA	80	82	543	180	172	285	163	155	161	22	2	0.297	0.122	0.012
.	19.01.15-14.37.59-1-355063	125	9	9	3	0	2	553	6	6	0	0	NA	NA	NA	55	36	511	170	168	256	148	149	37	7	1	0.072	0.041	0.006
.	19.01.15-14.37.59-1-355064	116	9	9	1	0	0	560	8	8	0	0	NA	NA	NA	34	40	516	167	170	261	146	153	24	0	0	0.047	0	0
.	19.01.15-14.38.00-1-355065	62	2	2	2	0	2	544	1	1	0	0	NA	NA	NA	22	23	504	166	166	247	151	146	2	0	3	0.004	0	0.018
.	19.01.15-14.38.12-1-355069	64	3	3	0	0	0	398	2	2	0	0	NA	NA	NA	14	19	502	167	163	187	105	106	5	0	0	0.01	0	0
.	19.01.15-14.38.19-1-355073	267	105	105	21	0	19	580	97	97	0	0	NA	NA	NA	78	67	527	175	178	268	153	159	249	26	15	0.472	0.149	0.084
.	19.01.15-14.38.21-1-355078	87	6	6	2	0	2	547	4	4	0	0	NA	NA	NA	36	31	504	170	170	250	149	148	8	3	8	0.016	0.018	0.047
.	19.01.15-14.38.22-1-355079	316	80	80	21	0	17	604	74	74	0	0	NA	NA	NA	82	84	533	180	184	277	162	165	225	37	2	0.422	0.206	0.011
.	19.01.15-14.38.25-1-355086	94	5	5	2	0	1	558	4	4	0	0	NA	NA	NA	29	39	509	175	168	256	157	145	7	9	2	0.014	0.051	0.012
.	19.01.15-14.38.35-1-355101	86	7	7	2	0	2	544	6	6	0	0	NA	NA	NA	32	32	506	170	169	248	150	146	10	1	7	0.02	0.006	0.041
.	19.01.15-14.38.38-1-355108	92	3	3	0	0	0	560	2	2	0	0	NA	NA	NA	33	36	509	172	168	256	153	151	6	7	0	0.012	0.041	0
.	19.01.15-14.38.41-1-355110	152	14	14	1	0	1	568	11	11	0	0	NA	NA	NA	42	54	523	170	174	267	147	154	36	0	5	0.069	0	0.029
.	19.01.15-14.38.43-1-355113	184	16	16	3	0	3	567	15	15	0	0	NA	NA	NA	48	44	510	176	171	256	157	154	41	12	0	0.08	0.068	0
.	19.01.15-14.38.52-1-355131	31	1	1	0	0	0	0	0	0	0	0	NA	NA	NA	6	8	492	165	164	0	0	0	0	0	0	0	0	0
.	19.01.15-14.38.52-1-355132	127	11	11	4	0	4	561	9	9	0	0	NA	NA	NA	38	43	522	169	165	262	151	148	24	7	4	0.046	0.041	0.024
.	19.01.15-14.38.54-1-355133	123	8	8	3	0	3	564	7	7	0	0	NA	NA	NA	47	49	518	171	173	260	152	152	9	4	19	0.017	0.023	0.11
.	19.01.15-14.39.06-1-355139	265	51	51	10	0	7	583	47	47	0	0	NA	NA	NA	74	74	541	175	171	275	157	151	141	3	6	0.261	0.017	0.035
.	19.01.15-14.39.11-1-355140	92	12	12	1	0	1	554	9	9	0	0	NA	NA	NA	47	35	509	171	168	252	152	150	27	7	1	0.053	0.041	0.006
.	19.01.15-14.39.13-1-355141	195	54	54	14	0	12	593	49	49	0	0	NA	NA	NA	65	75	535	180	173	277	162	154	174	14	5	0.325	0.078	0.029
.	19.01.15-14.39.15-1-355142	388	58	58	20	0	12	607	54	54	0	0	NA	NA	NA	91	91	538	185	181	277	165	165	203	22	5	0.377	0.119	0.028
.	19.01.15-14.39.15-1-355143	35	1	1	0	0	0	0	0	0	0	0	NA	NA	NA	7	8	490	168	163	0	0	0	0	0	2	0	0	0.012
.	19.01.15-14.39.18-1-355145	36	1	1	0	0	0	0	0	0	0	0	NA	NA	NA	13	16	500	165	164	0	0	0	0	0	3	0	0	0.018
.	19.01.15-14.39.21-1-355149	245	27	27	10	0	7	571	24	24	0	0	NA	NA	NA	90	66	529	175	175	269	150	152	70	8	0	0.132	0.046	0
.	19.01.15-14.39.30-1-355161	64	2	2	1	0	1	548	1	1	0	0	NA	NA	NA	27	30	508	167	168	250	148	150	0	3	8	0	0.018	0.048
.	19.01.15-14.39.36-1-355170	57	2	2	0	0	0	305	1	1	0	0	NA	NA	NA	14	16	497	168	164	132	88	85	4	0	0	0.008	0	0
.	19.01.15-14.39.43-1-355172	60	4	4	0	0	0	537	3	3	0	0	NA	NA	NA	40	25	499	171	168	241	152	144	13	0	3	0.026	0	0.018
.	19.01.15-14.39.48-1-355174	36	1	1	0	0	0	0	0	0	0	0	NA	NA	NA	10	9	493	165	164	0	0	0	1	0	0	0.002	0	0
.	19.01.15-14.39.52-1-355190	59	3	3	0	0	0	301	2	2	0	0	NA	NA	NA	8	24	504	165	168	138	82	81	2	1	1	0.004	0.006	0.006
.	19.01.15-14.39.57-1-355192	97	14	14	1	0	1	562	13	13	0	0	NA	NA	NA	22	38	507	171	173	253	154	155	33	17	0	0.065	0.099	0
.	19.01.15-14.39.57-1-355196	58	2	2	0	0	0	207	1	1	0	0	NA	NA	NA	10	12	492	165	168	85	63	59	0	0	2	0	0	0.012
.	19.01.15-14.40.03-1-355202	96	13	13	4	0	3	559	12	12	0	0	NA	NA	NA	26	36	508	173	168	256	154	149	23	14	7	0.045	0.081	0.042
.	19.01.15-14.40.05-1-355203	150	27	27	9	0	9	565	22	22	0	0	NA	NA	NA	54	46	516	170	173	261	149	155	41	16	11	0.079	0.094	0.064
.	19.01.15-14.40.05-1-355204	64	2	2	0	0	0	456	1	1	0	0	NA	NA	NA	16	25	500	170	168	201	127	128	9	0	0	0.018	0	0
.	19.01.15-14.40.06-1-355205	128	8	8	3	0	2	558	3	3	0	0	NA	NA	NA	50	46	518	170	171	255	150	153	24	0	0	0.046	0	0
.	19.01.15-14.40.17-1-355210	465	24	24	6	0	5	631	21	21	0	0	NA	NA	NA	129	116	555	181	193	295	164	172	83	3	2	0.15	0.017	0.01
.	19.01.15-14.40.18-1-355212	176	10	10	2	0	2	566	8	8	0	0	NA	NA	NA	54	47	517	174	169	261	155	150	27	0	2	0.052	0	0.012
.	19.01.15-14.40.22-1-355218	355	58	58	11	0	11	626	56	56	0	0	NA	NA	NA	107	106	551	185	183	296	165	165	184	5	17	0.334	0.027	0.093
.	19.01.15-14.40.25-1-355224	213	92	92	13	0	11	577	86	86	0	0	NA	NA	NA	73	68	525	177	179	262	159	156	240	31	14	0.457	0.175	0.078
.	19.01.15-14.40.25-1-355225	597	66	66	21	0	14	652	62	62	0	0	NA	NA	NA	169	140	571	192	190	309	173	170	210	9	11	0.368	0.047	0.058
.	19.01.15-14.40.29-1-355230	255	28	28	10	0	7	593	25	25	0	0	NA	NA	NA	75	80	538	178	177	279	155	159	63	38	0	0.117	0.213	0
.	19.01.15-14.40.30-1-355231	152	8	8	2	0	1	567	7	7	0	0	NA	NA	NA	50	45	515	171	172	262	153	152	23	3	0	0.045	0.018	0
.	19.01.15-14.40.39-1-355244	36	1	1	1	0	1	0	0	0	0	0	NA	NA	NA	10	8	492	165	164	0	0	0	1	0	0	0.002	0	0
.	19.01.15-14.40.39-1-355245	376	26	26	4	0	2	614	24	24	0	0	NA	NA	NA	111	97	544	189	177	286	172	156	92	8	0	0.169	0.042	0
.	19.01.15-14.40.41-1-355247	31	1	1	0	0	0	0	0	0	0	0	NA	NA	NA	5	6	492	164	163	0	0	0	1	0	0	0.002	0	0
.	19.01.15-14.40.43-1-355250	295	61	61	19	0	13	595	54	54	0	0	NA	NA	NA	73	78	537	182	172	275	166	154	195	14	10	0.363	0.077	0.058
.	19.01.15-14.40.52-1-355267	114	12	12	3	0	3	560	11	11	0	0	NA	NA	NA	39	37	509	171	170	257	150	153	28	11	0	0.055	0.064	0
.	19.01.15-14.40.56-1-355268	152	18	18	6	0	6	553	17	17	0	0	NA	NA	NA	41	40	514	168	171	261	142	150	34	13	8	0.066	0.077	0.047
.	19.01.15-14.41.10-1-355278	146	9	9	2	0	2	560	8	8	0	0	NA	NA	NA	49	43	513	173	170	258	153	149	20	5	1	0.039	0.029	0.006
.	19.01.15-14.41.16-1-355282	151	21	21	4	0	4	570	19	19	0	0	NA	NA	NA	52	60	522	174	177	265	152	153	45	5	9	0.086	0.029	0.051
.	19.01.15-14.41.25-1-355292	34	1	1	0	0	0	0	0	0	0	0	NA	NA	NA	10	9	497	163	162	0	0	0	4	0	0	0.008	0	0
.	19.01.15-14.41.26-1-355295	34	1	1	0	0	0	0	0	0	0	0	NA	NA	NA	10	11	497	163	164	0	0	0	0	0	0	0	0	0
.	19.01.15-14.41.28-1-355298	38	1	1	1	0	1	0	0	0	0	0	NA	NA	NA	12	10	497	163	163	0	0	0	0	2	0	0	0.012	0
.	19.01.15-14.41.29-1-355302	121	6	6	4	0	3	567	5	5	0	0	NA	NA	NA	37	40	511	173	169	259	156	152	23	1	0	0.045	0.006	0
.	19.01.15-14.41.31-1-355303	328	50	50	14	0	7	591	47	47	0	0	NA	NA	NA	83	65	521	179	178	270	161	160	170	15	7	0.326	0.084	0.039
.	19.01.15-14.41.32-1-355304	606	70	70	17	0	10	679	65	65	0	0	NA	NA	NA	165	166	599	191	189	342	168	169	245	22	4	0.409	0.115	0.021
.	19.01.15-14.41.40-1-355313	93	11	11	4	0	4	549	9	9	0	0	NA	NA	NA	35	36	517	167	165	259	147	143	34	0	1	0.066	0	0.006
.	19.01.15-14.41.46-1-355316	167	11	11	1	0	1	561	9	9	0	0	NA	NA	NA	62	45	512	171	175	256	150	155	20	3	0	0.039	0.018	0
.	19.01.15-14.41.47-1-355317	145	5	5	2	0	1	562	4	4	0	0	NA	NA	NA	44	40	508	174	171	252	157	153	14	10	0	0.028	0.057	0
.	19.01.15-14.41.54-1-355336	61	2	2	1	0	1	151	1	1	0	0	NA	NA	NA	12	13	495	165	166	68	46	37	0	3	0	0	0.018	0
.	19.01.15-14.41.59-1-355341	94	6	6	0	0	0	556	5	5	0	0	NA	NA	NA	31	34	508	173	166	256	151	149	10	4	0	0.02	0.023	0
.	19.01.15-14.42.00-1-355342	179	11	11	3	0	2	554	10	10	0	0	NA	NA	NA	46	42	511	174	170	253	150	151	18	4	7	0.035	0.023	0.041
.	19.01.15-14.42.02-1-355343	93	4	4	0	0	0	547	3	3	0	0	NA	NA	NA	34	30	502	171	170	246	151	150	6	2	1	0.012	0.012	0.006
.	19.01.15-14.42.03-1-355345	61	2	2	1	0	1	544	1	1	0	0	NA	NA	NA	21	23	500	170	166	246	150	148	0	5	0	0	0.029	0
.	19.01.15-14.42.09-1-355348	65	4	4	0	0	0	542	2	2	0	0	NA	NA	NA	27	28	507	169	165	247	149	146	9	3	0	0.018	0.018	0
.	19.01.15-14.42.12-1-355349	34	1	1	0	0	0	0	0	0	0	0	NA	NA	NA	11	11	495	163	166	0	0	0	3	0	0	0.006	0	0
.	19.01.15-14.42.14-1-355350	263	20	20	6	0	5	590	19	19	0	0	NA	NA	NA	68	67	531	175	174	278	156	156	47	4	11	0.089	0.023	0.063
.	19.01.15-14.42.18-1-355352	89	3	3	1	0	1	560	2	2	0	0	NA	NA	NA	30	37	511	171	168	257	153	150	12	0	0	0.023	0	0
.	19.01.15-14.42.18-1-355353	32	1	1	1	0	1	0	0	0	0	0	NA	NA	NA	10	11	492	168	164	0	0	0	0	0	3	0	0	0.018
.	19.01.15-14.42.19-1-355355	182	14	14	9	0	6	573	12	12	0	0	NA	NA	NA	44	57	520	174	176	263	155	155	38	14	11	0.073	0.08	0.062
.	19.01.15-14.42.21-1-355359	36	1	1	1	0	1	0	0	0	0	0	NA	NA	NA	10	13	496	165	165	0	0	0	1	0	0	0.002	0	0
.	19.01.15-14.42.24-1-355364	123	12	12	4	0	2	547	9	9	0	0	NA	NA	NA	34	30	502	173	168	250	152	145	13	5	10	0.026	0.029	0.06
.	19.01.15-14.42.24-1-355367	311	29	29	13	0	10	587	24	24	0	0	NA	NA	NA	85	76	536	175	178	277	155	155	83	8	0	0.155	0.046	0
.	19.01.15-14.42.25-1-355368	95	3	3	1	0	1	545	2	2	0	0	NA	NA	NA	31	32	507	166	172	247	146	152	7	0	0	0.014	0	0
.	19.01.15-14.42.34-1-355375	209	7	7	3	0	1	589	6	6	0	0	NA	NA	NA	67	72	531	179	175	270	162	157	37	0	0	0.07	0	0
.	19.01.15-14.42.39-1-355389	301	111	111	34	0	25	609	102	102	0	0	NA	NA	NA	90	92	543	183	179	284	162	163	328	42	23	0.604	0.23	0.128
.	19.01.15-14.42.43-1-355390	93	3	3	1	0	1	542	2	2	0	0	NA	NA	NA	33	30	510	167	166	250	147	145	5	0	3	0.01	0	0.018
.	19.01.15-14.42.45-1-355391	111	5	5	2	0	1	551	3	3	0	0	NA	NA	NA	34	37	509	171	170	249	151	151	17	0	3	0.033	0	0.018
.	19.01.15-14.42.47-1-355394	246	55	55	12	0	5	571	45	45	0	0	NA	NA	NA	78	52	524	171	170	271	150	150	145	26	10	0.277	0.152	0.059
.	19.01.15-14.42.48-1-355395	33	1	1	1	0	1	0	0	0	0	0	NA	NA	NA	6	10	496	164	163	0	0	0	0	1	0	0	0.006	0
.	19.01.15-14.42.50-1-355397	202	19	19	2	0	2	583	18	18	0	0	NA	NA	NA	48	57	526	170	174	273	152	158	42	2	1	0.08	0.012	0.006
.	19.01.15-14.42.55-1-355414	376	76	76	17	0	13	601	73	73	0	0	NA	NA	NA	98	90	542	187	174	279	167	155	164	21	10	0.303	0.112	0.057
.	19.01.15-14.42.56-1-355415	415	87	87	18	0	12	630	81	81	0	0	NA	NA	NA	117	106	542	198	179	290	181	159	276	8	10	0.509	0.04	0.056
.	19.01.15-14.42.58-1-355419	58	2	2	1	0	1	542	1	1	0	0	NA	NA	NA	21	18	500	165	166	246	148	148	0	5	0	0	0.03	0
.	19.01.15-14.43.03-1-355422	120	8	8	2	0	2	561	7	7	0	0	NA	NA	NA	45	45	519	169	170	257	152	152	12	8	3	0.023	0.047	0.018
.	19.01.15-14.43.03-1-355423	111	6	6	1	0	1	539	5	5	0	0	NA	NA	NA	49	23	501	172	163	246	149	144	17	9	0	0.034	0.052	0
.	19.01.15-14.43.10-1-355428	152	9	9	4	0	3	567	8	8	0	0	NA	NA	NA	38	51	515	176	173	258	160	149	36	0	4	0.07	0	0.023
.	19.01.15-14.43.20-1-355433	238	28	28	9	0	7	591	24	24	0	0	NA	NA	NA	63	74	527	179	181	271	157	163	66	18	5	0.125	0.101	0.028
.	19.01.15-14.43.20-1-355434	63	3	3	0	0	0	547	1	1	0	0	NA	NA	NA	17	27	506	169	165	251	149	147	8	0	0	0.016	0	0
.	19.01.15-14.43.21-1-355436	141	5	5	3	0	2	559	4	4	0	0	NA	NA	NA	34	38	515	172	164	264	153	142	11	0	7	0.021	0	0.043
.	19.01.15-14.43.31-1-355446	64	2	2	0	0	0	549	1	1	0	0	NA	NA	NA	23	31	508	169	167	250	149	150	7	0	0	0.014	0	0
.	19.01.15-14.43.33-1-355447	144	7	7	2	0	1	559	6	6	0	0	NA	NA	NA	37	31	513	167	164	261	152	146	24	0	2	0.047	0	0.012
.	19.01.15-14.43.39-1-355458	144	18	18	5	0	5	560	16	16	0	0	NA	NA	NA	37	37	507	175	168	254	155	151	42	8	3	0.083	0.046	0.018
.	19.01.15-14.43.44-1-355459	38	1	1	1	0	1	0	0	0	0	0	NA	NA	NA	11	9	492	166	164	0	0	0	0	4	0	0	0.024	0
.	19.01.15-14.43.47-1-355460	413	66	66	21	0	15	631	59	59	0	0	NA	NA	NA	103	109	548	190	184	295	168	168	217	22	5	0.396	0.116	0.027
.	19.01.15-14.43.51-1-355462	62	3	3	0	0	0	547	2	2	0	0	NA	NA	NA	22	26	506	165	168	251	146	150	6	0	3	0.012	0	0.018
.	19.01.15-14.44.00-1-355482	377	71	71	20	0	15	614	64	64	0	0	NA	NA	NA	118	106	559	178	182	300	156	158	207	4	19	0.37	0.022	0.104
.	19.01.15-14.44.00-1-355483	209	16	16	0	0	0	570	11	11	0	0	NA	NA	NA	54	57	521	171	178	265	149	156	24	2	6	0.046	0.012	0.034
.	19.01.15-14.44.04-1-355485	97	5	5	1	0	0	552	4	4	0	0	NA	NA	NA	37	40	513	169	171	254	147	151	11	6	2	0.021	0.036	0.012
.	19.01.15-14.44.08-1-355487	480	47	47	21	0	15	658	44	44	0	0	NA	NA	NA	135	146	575	195	189	311	177	170	185	18	3	0.322	0.092	0.016
.	19.01.15-14.44.12-1-355489	193	22	22	6	0	5	581	19	19	0	0	NA	NA	NA	46	65	528	176	174	270	154	157	78	6	0	0.148	0.034	0
.	19.01.15-14.44.21-1-355495	266	47	47	17	0	9	586	40	40	0	0	NA	NA	NA	95	68	532	179	170	275	161	150	151	20	8	0.284	0.112	0.047
.	19.01.15-14.44.27-1-355503	91	3	3	1	0	1	549	2	2	0	0	NA	NA	NA	33	34	504	173	170	248	151	150	0	8	2	0	0.046	0.012
.	19.01.15-14.44.34-1-355511	236	78	78	26	0	19	580	74	74	0	0	NA	NA	NA	57	61	517	179	178	263	157	160	187	57	10	0.362	0.318	0.056
.	19.01.15-14.44.42-1-355522	81	3	3	1	0	1	539	2	2	0	0	NA	NA	NA	25	17	499	165	166	246	145	148	3	3	4	0.006	0.018	0.024
.	19.01.15-14.44.44-1-355523	61	3	3	0	0	0	551	2	2	0	0	NA	NA	NA	28	30	511	166	166	253	150	148	2	2	5	0.004	0.012	0.03
.	19.01.15-14.44.55-1-355540	284	78	78	20	0	15	610	65	65	0	0	NA	NA	NA	77	89	543	181	178	286	165	159	253	21	10	0.466	0.116	0.056
.	19.01.15-14.44.55-1-355541	123	4	4	3	0	1	562	3	3	0	0	NA	NA	NA	41	46	521	173	165	262	154	146	18	0	0	0.035	0	0
.	19.01.15-14.44.57-1-355545	36	1	1	0	0	0	0	0	0	0	0	NA	NA	NA	8	9	496	163	163	0	0	0	0	0	0	0	0	0
.	19.01.15-14.45.02-1-355546	94	6	6	3	0	2	555	5	5	0	0	NA	NA	NA	30	37	508	172	170	252	151	152	25	0	0	0.049	0	0
.	19.01.15-14.45.12-1-355549	64	4	4	1	0	0	547	3	3	0	0	NA	NA	NA	29	38	509	173	169	244	154	149	12	0	3	0.024	0	0.018
.	19.01.15-14.45.16-1-355550	91	4	4	1	0	0	534	3	3	0	0	NA	NA	NA	30	18	499	165	167	246	145	143	13	0	2	0.026	0	0.012
.	19.01.15-14.45.19-1-355553	176	7	7	1	0	1	559	6	6	0	0	NA	NA	NA	57	44	513	169	175	255	148	156	20	5	0	0.039	0.03	0
.	19.01.15-14.45.19-1-355554	67	2	2	2	0	2	301	1	1	0	0	NA	NA	NA	20	15	497	167	164	138	84	79	5	0	0	0.01	0	0
.	19.01.15-14.45.26-1-355565	144	16	16	4	0	4	561	14	14	0	0	NA	NA	NA	40	43	515	170	171	260	151	150	31	15	2	0.06	0.088	0.012
.	19.01.15-14.45.27-1-355566	90	4	4	0	0	0	536	3	3	0	0	NA	NA	NA	28	20	503	166	164	246	145	145	10	0	2	0.02	0	0.012
.	19.01.15-14.45.30-1-355569	86	6	6	2	0	2	552	5	5	0	0	NA	NA	NA	25	32	506	170	169	251	152	149	8	3	8	0.016	0.018	0.047
.	19.01.15-14.45.31-1-355571	66	2	2	0	0	0	551	1	1	0	0	NA	NA	NA	16	31	505	169	170	250	151	150	4	0	2	0.008	0	0.012
.	19.01.15-14.45.34-1-355573	92	4	4	0	0	0	539	3	3	0	0	NA	NA	NA	29	19	501	167	164	246	148	145	6	0	3	0.012	0	0.018
.	19.01.15-14.45.37-1-355579	245	59	59	13	0	8	594	54	54	0	0	NA	NA	NA	64	74	531	179	177	276	159	159	177	18	10	0.333	0.101	0.056
.	19.01.15-14.45.41-1-355585	464	63	63	18	0	15	647	55	55	0	0	NA	NA	NA	136	131	565	183	196	305	162	180	204	31	6	0.361	0.169	0.031
.	19.01.15-14.45.44-1-355587	466	102	102	23	0	14	643	97	97	0	0	NA	NA	NA	129	132	572	186	187	312	166	165	276	22	13	0.483	0.118	0.07
.	19.01.15-14.45.45-1-355589	86	6	6	0	0	0	542	5	5	0	0	NA	NA	NA	45	29	506	170	166	247	150	145	11	0	1	0.022	0	0.006
.	19.01.15-14.45.48-1-355590	198	26	26	7	0	5	563	25	25	0	0	NA	NA	NA	71	50	523	171	169	262	151	150	90	25	0	0.172	0.146	0
.	19.01.15-14.45.53-1-355609	210	18	18	2	0	2	580	16	16	0	0	NA	NA	NA	57	66	525	178	176	269	159	152	64	0	0	0.122	0	0
.	19.01.15-14.46.02-1-355613	209	13	13	2	0	2	579	11	11	0	0	NA	NA	NA	70	58	520	177	174	265	158	156	45	3	0	0.087	0.017	0
.	19.01.15-14.46.08-1-355614	350	67	67	19	0	12	616	61	61	0	0	NA	NA	NA	104	96	546	183	180	291	164	161	220	17	9	0.403	0.093	0.05
.	19.01.15-14.46.28-1-355628	298	42	42	13	0	8	620	39	39	0	0	NA	NA	NA	104	105	555	188	175	297	167	156	147	14	6	0.265	0.074	0.034
.	19.01.15-14.46.30-1-355630	90	4	4	1	0	1	550	3	3	0	0	NA	NA	NA	25	29	505	168	169	252	147	151	19	0	0	0.038	0	0
.	19.01.15-14.46.30-1-355631	56	2	2	1	0	1	100	1	1	0	0	NA	NA	NA	13	16	496	168	165	45	24	31	0	1	0	0	0.006	0
.	19.01.15-14.46.34-1-355632	151	13	13	1	0	1	571	11	11	0	0	NA	NA	NA	52	56	522	175	172	260	157	154	56	0	0	0.107	0	0
.	19.01.15-14.46.38-1-355644	58	2	2	0	0	0	95	1	1	0	0	NA	NA	NA	14	14	498	166	163	53	22	20	4	0	0	0.008	0	0
.	19.01.15-14.46.44-1-355650	206	24	24	4	0	3	578	22	22	0	0	NA	NA	NA	48	66	527	174	178	268	153	157	48	9	0	0.091	0.052	0
.	19.01.15-14.46.46-1-355651	97	11	11	1	0	1	541	9	9	0	0	NA	NA	NA	30	23	505	168	163	246	150	145	20	2	0	0.04	0.012	0
.	19.01.15-14.46.58-1-355673	290	40	40	13	0	10	615	36	36	0	0	NA	NA	NA	73	105	560	181	177	292	163	160	161	18	0	0.288	0.099	0
.	19.01.15-14.47.00-1-355674	90	6	6	1	0	1	542	4	4	0	0	NA	NA	NA	26	18	500	165	166	246	147	149	14	5	0	0.028	0.03	0
.	19.01.15-14.47.07-1-355676	245	57	57	17	0	11	590	53	53	0	0	NA	NA	NA	62	70	526	177	180	268	162	160	202	5	1	0.384	0.028	0.006
.	19.01.15-14.47.12-1-355678	265	56	56	10	0	7	591	49	49	0	0	NA	NA	NA	69	80	537	182	174	279	158	154	146	27	10	0.272	0.148	0.057
.	19.01.15-14.47.16-1-355681	207	33	33	6	0	3	581	31	31	0	0	NA	NA	NA	62	63	521	182	173	266	161	154	82	20	10	0.157	0.11	0.058
.	19.01.15-14.47.17-1-355682	85	3	3	0	0	0	543	1	1	0	0	NA	NA	NA	24	22	501	167	167	247	147	149	5	0	0	0.01	0	0
.	19.01.15-14.47.30-1-355695	237	31	31	14	0	8	585	30	30	0	0	NA	NA	NA	63	64	524	174	179	270	156	159	100	8	5	0.191	0.046	0.028
.	19.01.15-14.47.31-1-355696	94	5	5	1	0	1	558	4	4	0	0	NA	NA	NA	22	29	501	178	163	253	159	146	7	0	5	0.014	0	0.031
.	19.01.15-14.47.34-1-355699	144	8	8	3	0	3	575	6	6	0	0	NA	NA	NA	45	61	527	173	174	265	154	156	20	0	2	0.038	0	0.011
.	19.01.15-14.47.42-1-355708	224	38	38	9	0	5	576	35	35	0	0	NA	NA	NA	75	60	525	176	172	269	157	150	165	6	4	0.314	0.034	0.023
.	19.01.15-14.47.54-1-355725	387	50	50	12	0	8	615	47	47	0	0	NA	NA	NA	125	104	552	186	179	292	166	157	152	32	0	0.275	0.172	0
.	19.01.15-14.47.56-1-355726	118	9	9	5	0	5	563	7	7	0	0	NA	NA	NA	44	47	511	177	172	253	158	152	25	2	7	0.049	0.011	0.041
.	19.01.15-14.48.01-1-355732	473	45	45	10	0	7	649	41	41	0	0	NA	NA	NA	137	142	579	191	185	315	172	162	150	10	7	0.259	0.052	0.038
.	19.01.15-14.48.08-1-355735	172	12	12	5	0	4	564	10	10	0	0	NA	NA	NA	57	48	517	174	170	254	154	156	29	2	4	0.056	0.011	0.024
.	19.01.15-14.48.16-1-355737	32	1	1	0	0	0	0	0	0	0	0	NA	NA	NA	9	7	493	165	162	0	0	0	1	0	0	0.002	0	0
.	19.01.15-14.48.18-1-355739	33	1	1	1	0	1	0	0	0	0	0	NA	NA	NA	9	9	493	165	164	0	0	0	0	2	0	0	0.012	0
.	19.01.15-14.48.21-1-355742	201	11	11	7	0	7	602	8	8	0	0	NA	NA	NA	67	80	535	177	181	279	159	164	41	8	0	0.077	0.045	0
.	19.01.15-14.48.24-1-355748	119	10	10	5	0	5	559	9	9	0	0	NA	NA	NA	38	31	503	171	170	254	153	152	26	1	0	0.052	0.006	0
.	19.01.15-14.48.26-1-355751	91	7	7	3	0	2	554	6	6	0	0	NA	NA	NA	31	33	505	170	171	251	151	152	16	14	0	0.032	0.082	0
.	19.01.15-14.48.34-1-355763	36	1	1	0	0	0	0	0	0	0	0	NA	NA	NA	15	7	491	165	164	0	0	0	1	0	0	0.002	0	0
.	19.01.15-14.48.35-1-355764	266	40	40	7	0	6	589	39	39	0	0	NA	NA	NA	62	72	530	176	179	274	158	157	98	10	1	0.185	0.057	0.006
.	19.01.15-14.48.37-1-355768	215	12	12	2	0	2	595	10	10	0	0	NA	NA	NA	60	70	528	179	176	273	163	159	28	1	0	0.053	0.006	0
.	19.01.15-14.48.44-1-355769	211	27	27	6	0	6	592	25	25	0	0	NA	NA	NA	63	87	540	180	180	272	160	160	63	17	2	0.117	0.094	0.011
.	19.01.15-14.48.46-1-355775	141	13	13	1	0	1	555	11	11	0	0	NA	NA	NA	37	38	512	169	170	255	148	152	29	1	3	0.057	0.006	0.018
.	19.01.15-14.48.46-1-355776	35	1	1	0	0	0	0	0	0	0	0	NA	NA	NA	11	9	492	164	166	0	0	0	0	0	0	0	0	0
.	19.01.15-14.48.47-1-355777	33	1	1	0	0	0	0	0	0	0	0	NA	NA	NA	3	8	495	164	162	0	0	0	0	0	0	0	0	0
.	19.01.15-14.48.48-1-355779	32	1	1	0	0	0	0	0	0	0	0	NA	NA	NA	5	8	494	164	163	0	0	0	0	3	0	0	0.018	0
.	19.01.15-14.48.49-1-355780	323	83	83	22	0	16	590	75	75	0	0	NA	NA	NA	76	73	524	177	185	269	157	164	274	18	13	0.523	0.102	0.07
.	19.01.15-14.48.50-1-355781	285	79	79	29	0	23	601	75	75	0	0	NA	NA	NA	78	82	536	180	179	276	163	162	220	37	11	0.41	0.206	0.061
.	19.01.15-14.49.02-1-355801	63	2	2	0	0	0	498	1	1	0	0	NA	NA	NA	21	14	499	163	165	231	127	140	1	11	0	0.002	0.067	0
.	19.01.15-14.49.03-1-355802	304	40	40	14	0	10	596	34	34	0	0	NA	NA	NA	93	80	540	175	178	276	158	162	116	10	9	0.215	0.057	0.051
.	19.01.15-14.49.05-1-355803	117	7	7	2	0	2	554	4	4	0	0	NA	NA	NA	29	32	507	167	171	248	152	154	26	3	0	0.051	0.018	0
.	19.01.15-14.49.08-1-355804	179	19	19	8	0	8	566	14	14	0	0	NA	NA	NA	58	51	515	172	177	255	153	158	46	20	0	0.089	0.116	0
.	19.01.15-14.49.14-1-355807	58	2	2	0	0	0	198	1	1	0	0	NA	NA	NA	13	20	502	166	165	95	50	53	1	0	0	0.002	0	0
.	19.01.15-14.49.23-1-355814	153	9	9	1	0	1	561	7	7	0	0	NA	NA	NA	46	44	517	171	169	263	148	150	21	3	0	0.041	0.018	0
.	19.01.15-14.49.33-1-355828	57	2	2	0	0	0	543	1	1	0	0	NA	NA	NA	26	22	504	165	166	246	147	150	0	5	0	0	0.03	0
.	19.01.15-14.49.33-1-355830	35	1	1	0	0	0	0	0	0	0	0	NA	NA	NA	14	10	495	165	163	0	0	0	1	0	0	0.002	0	0
.	19.01.15-14.49.34-1-355831	237	23	23	7	0	4	587	21	21	0	0	NA	NA	NA	70	64	528	173	176	275	155	157	51	16	2	0.097	0.092	0.011
.	19.01.15-14.49.36-1-355834	143	13	13	3	0	3	564	11	11	0	0	NA	NA	NA	39	42	514	174	167	259	156	149	29	8	0	0.056	0.046	0
.	19.01.15-14.49.45-1-355843	145	21	21	3	0	2	555	18	18	0	0	NA	NA	NA	44	38	510	170	171	252	152	151	65	6	9	0.127	0.035	0.053
.	19.01.15-14.49.48-1-355844	66	4	4	0	0	0	544	3	3	0	0	NA	NA	NA	29	25	503	168	167	247	150	147	4	4	0	0.008	0.024	0
.	19.01.15-14.49.49-1-355846	380	61	61	19	0	12	622	59	59	0	0	NA	NA	NA	108	113	564	183	179	299	164	159	225	25	4	0.399	0.137	0.022
.	19.01.15-14.49.59-1-355868	208	22	22	9	0	8	586	18	18	0	0	NA	NA	NA	58	73	535	182	169	275	161	150	85	11	6	0.159	0.06	0.036
.	19.01.15-14.50.01-1-355869	36	1	1	1	0	1	0	0	0	0	0	NA	NA	NA	12	9	492	165	165	0	0	0	0	1	0	0	0.006	0
.	19.01.15-14.50.05-1-355877	112	15	15	2	0	2	560	14	14	0	0	NA	NA	NA	40	44	510	178	169	252	158	150	59	0	0	0.116	0	0
.	19.01.15-14.50.11-1-355880	329	46	46	19	0	16	621	42	42	0	0	NA	NA	NA	87	105	539	190	189	283	170	168	171	33	10	0.317	0.174	0.053
.	19.01.15-14.50.11-1-355881	493	74	74	18	0	12	648	71	71	0	0	NA	NA	NA	161	143	581	187	188	313	166	169	248	8	3	0.427	0.043	0.016
.	19.01.15-14.50.23-1-355889	329	87	87	24	0	14	603	75	75	0	0	NA	NA	NA	89	94	549	174	184	284	153	166	286	9	10	0.521	0.052	0.054
.	19.01.15-14.50.35-1-355902	57	2	2	1	0	1	152	1	1	0	0	NA	NA	NA	20	16	497	164	168	67	43	42	0	5	0	0	0.03	0
.	19.01.15-14.50.35-1-355903	117	8	8	2	0	2	556	7	7	0	0	NA	NA	NA	45	46	515	170	174	251	152	153	27	5	2	0.052	0.029	0.011
.	19.01.15-14.50.37-1-355907	62	2	2	1	0	1	301	1	1	0	0	NA	NA	NA	11	21	503	166	165	137	81	83	3	2	0	0.006	0.012	0
.	19.01.15-14.50.37-1-355908	63	2	2	1	0	1	548	1	1	0	0	NA	NA	NA	22	18	501	165	165	250	150	148	9	0	0	0.018	0	0
.	19.01.15-14.50.42-1-355913	147	15	15	6	0	4	553	14	14	0	0	NA	NA	NA	45	37	510	170	170	255	149	149	43	25	0	0.084	0.147	0
.	19.01.15-14.50.48-1-355919	259	69	69	26	0	19	595	63	63	0	0	NA	NA	NA	68	79	528	187	177	274	165	156	187	24	21	0.354	0.128	0.119
.	19.01.15-14.50.50-1-355921	123	7	7	2	0	2	560	6	6	0	0	NA	NA	NA	32	37	511	170	169	257	151	152	22	0	1	0.043	0	0.006
.	19.01.15-14.50.55-1-355940	154	20	20	6	0	6	571	18	18	0	0	NA	NA	NA	34	48	521	175	165	264	156	151	46	8	12	0.088	0.046	0.073
.	19.01.15-14.51.08-1-355946	204	22	22	5	0	4	579	21	21	0	0	NA	NA	NA	55	55	516	173	179	266	154	159	78	9	1	0.151	0.052	0.006
.	19.01.15-14.51.12-1-355948	61	3	3	1	0	0	546	2	2	0	0	NA	NA	NA	26	23	497	171	168	243	154	149	0	5	4	0	0.029	0.024
.	19.01.15-14.51.12-1-355949	155	8	8	1	0	1	566	7	7	0	0	NA	NA	NA	50	46	516	176	167	257	159	150	18	0	4	0.035	0	0.024
.	19.01.15-14.51.16-1-355950	385	44	44	16	0	12	620	40	40	0	0	NA	NA	NA	92	100	549	183	181	291	165	164	153	14	15	0.279	0.077	0.083
.	19.01.15-14.51.25-1-355961	288	37	37	14	0	10	599	34	34	0	0	NA	NA	NA	92	78	526	182	183	270	164	165	142	22	5	0.27	0.121	0.027
.	19.01.15-14.51.25-1-355962	152	22	22	3	0	3	557	20	20	0	0	NA	NA	NA	37	41	518	169	167	258	153	146	59	8	3	0.114	0.047	0.018
.	19.01.15-14.51.32-1-355967	68	2	2	1	0	1	545	1	1	0	0	NA	NA	NA	31	28	505	168	168	250	147	148	13	0	3	0.026	0	0.018
.	19.01.15-14.51.44-1-355977	150	25	25	5	0	5	566	22	22	0	0	NA	NA	NA	41	46	512	174	173	256	154	156	42	24	3	0.082	0.138	0.017
.	19.01.15-14.51.48-1-355979	527	68	68	24	0	17	636	61	61	0	0	NA	NA	NA	141	127	560	189	191	300	167	169	234	19	11	0.418	0.101	0.058
.	19.01.15-14.51.51-1-355981	58	2	2	0	0	0	51	1	1	0	0	NA	NA	NA	14	13	496	165	165	23	12	16	3	0	0	0.006	0	0
.	19.01.15-14.51.56-1-355999	206	19	19	5	0	4	583	17	17	0	0	NA	NA	NA	69	63	529	171	176	271	154	158	62	3	12	0.117	0.018	0.068
.	19.01.15-14.52.03-1-356005	245	48	48	14	0	10	584	43	43	0	0	NA	NA	NA	77	70	528	182	173	268	163	153	131	9	16	0.248	0.049	0.092
.	19.01.15-14.52.03-1-356006	380	64	64	19	0	13	616	59	59	0	0	NA	NA	NA	112	96	547	179	183	289	162	165	215	33	10	0.393	0.184	0.055
.	19.01.15-14.52.14-1-356009	60	2	2	0	0	0	550	1	1	0	0	NA	NA	NA	17	31	509	170	165	252	151	147	2	0	2	0.004	0	0.012
.	19.01.15-14.52.16-1-356010	69	2	2	1	0	1	537	1	1	0	0	NA	NA	NA	16	15	495	168	165	242	149	146	2	0	0	0.004	0	0
.	19.01.15-14.52.17-1-356012	144	14	14	1	0	1	567	11	11	0	0	NA	NA	NA	52	52	514	177	174	259	154	154	24	3	3	0.047	0.017	0.017
.	19.01.15-14.52.20-1-356017	327	95	95	28	0	23	628	89	89	0	0	NA	NA	NA	88	112	553	185	187	293	168	167	279	22	7	0.505	0.119	0.037
.	19.01.15-14.52.26-1-356024	118	25	25	6	0	5	557	22	22	0	0	NA	NA	NA	35	47	518	173	169	260	151	146	39	11	10	0.075	0.064	0.059
.	19.01.15-14.52.28-1-356027	177	14	14	6	0	5	579	13	13	0	0	NA	NA	NA	46	60	516	176	181	261	156	162	50	4	0	0.097	0.023	0
.	19.01.15-14.52.30-1-356029	209	48	48	17	0	13	584	41	41	0	0	NA	NA	NA	56	62	526	176	173	272	155	157	160	11	17	0.304	0.062	0.098
.	19.01.15-14.52.40-1-356044	207	34	34	8	0	7	573	31	31	0	0	NA	NA	NA	58	57	523	174	173	265	158	150	94	27	7	0.18	0.155	0.04
.	19.01.15-14.52.53-1-356064	31	1	1	0	0	0	0	0	0	0	0	NA	NA	NA	4	4	491	163	163	0	0	0	2	0	0	0.004	0	0
.	19.01.15-14.52.56-1-356068	372	32	32	11	0	9	635	31	31	0	0	NA	NA	NA	105	124	573	182	182	310	164	161	71	10	6	0.124	0.055	0.033
.	19.01.15-14.53.01-1-356072	149	8	8	1	0	1	566	7	7	0	0	NA	NA	NA	41	47	518	169	173	260	152	154	27	0	0	0.052	0	0
.	19.01.15-14.53.04-1-356074	33	1	1	0	0	0	0	0	0	0	0	NA	NA	NA	6	5	492	164	162	0	0	0	0	0	0	0	0	0
.	19.01.15-14.53.07-1-356076	61	3	3	1	0	1	542	2	2	0	0	NA	NA	NA	30	34	512	171	164	249	153	140	7	0	3	0.014	0	0.018
.	19.01.15-14.53.17-1-356082	177	10	10	2	0	2	591	8	8	0	0	NA	NA	NA	52	75	531	179	178	270	161	160	24	13	0	0.045	0.073	0
.	19.01.15-14.53.21-1-356087	95	5	5	2	0	1	556	4	4	0	0	NA	NA	NA	38	33	509	171	166	254	152	150	11	11	0	0.022	0.064	0
.	19.01.15-14.53.22-1-356089	60	2	2	0	0	0	539	1	1	0	0	NA	NA	NA	27	21	500	167	167	246	146	147	6	0	0	0.012	0	0
.	19.01.15-14.53.28-1-356097	292	31	31	7	0	3	593	30	30	0	0	NA	NA	NA	88	80	539	176	178	278	156	159	123	4	4	0.228	0.023	0.022
.	19.01.15-14.53.33-1-356101	124	12	12	3	0	3	574	10	10	0	0	NA	NA	NA	34	48	516	175	170	264	157	153	28	5	3	0.054	0.029	0.018
.	19.01.15-14.53.35-1-356104	192	50	50	15	0	12	585	44	44	0	0	NA	NA	NA	76	65	524	177	177	269	157	159	165	9	4	0.315	0.051	0.023
.	19.01.15-14.53.47-1-356112	542	122	122	37	0	26	634	112	112	0	0	NA	NA	NA	130	124	569	185	183	305	164	165	337	31	17	0.592	0.168	0.093
.	19.01.15-14.53.48-1-356113	32	1	1	0	0	0	0	0	0	0	0	NA	NA	NA	8	10	493	166	164	0	0	0	0	0	0	0	0	0
.	19.01.15-14.53.48-1-356114	499	57	57	20	0	16	677	52	52	0	0	NA	NA	NA	141	166	591	189	199	326	171	180	192	23	20	0.325	0.122	0.101
.	19.01.15-14.53.50-1-356115	374	83	83	21	0	13	615	75	75	0	0	NA	NA	NA	122	109	550	183	189	283	162	170	272	19	7	0.495	0.104	0.037
.	19.01.15-14.53.53-1-356131	99	6	6	2	0	2	555	4	4	0	0	NA	NA	NA	26	33	512	166	168	260	149	146	12	0	7	0.023	0	0.042
.	19.01.15-14.54.04-1-356138	116	8	8	0	0	0	550	7	7	0	0	NA	NA	NA	47	31	505	172	167	249	153	148	21	0	2	0.042	0	0.012
.	19.01.15-14.54.10-1-356139	360	72	72	15	0	11	620	63	63	0	0	NA	NA	NA	91	102	545	187	183	288	167	165	247	17	5	0.453	0.091	0.027
.	19.01.15-14.54.21-1-356150	34	1	1	0	0	0	0	0	0	0	0	NA	NA	NA	10	10	494	164	165	0	0	0	0	0	0	0	0	0
.	19.01.15-14.54.22-1-356151	602	77	77	18	0	14	681	72	72	0	0	NA	NA	NA	179	175	587	207	194	320	189	172	239	13	22	0.407	0.063	0.113
.	19.01.15-14.54.24-1-356155	201	12	12	1	0	0	586	10	10	0	0	NA	NA	NA	50	73	528	177	181	267	156	163	25	2	4	0.047	0.011	0.022
.	19.01.15-14.54.27-1-356161	152	8	8	1	0	0	573	7	7	0	0	NA	NA	NA	41	52	524	172	169	266	154	153	23	9	0	0.044	0.052	0
.	19.01.15-14.54.48-1-356175	210	31	31	9	0	6	581	27	27	0	0	NA	NA	NA	52	67	528	178	174	268	158	155	77	15	1	0.146	0.084	0.006
.	19.01.15-14.54.57-1-356195	64	2	2	2	0	2	449	1	1	0	0	NA	NA	NA	9	20	502	165	166	205	124	120	1	0	4	0.002	0	0.024
.	19.01.15-14.55.00-1-356196	301	59	59	19	0	14	584	57	57	0	0	NA	NA	NA	89	72	536	174	175	275	153	156	205	7	16	0.382	0.04	0.091
.	19.01.15-14.55.09-1-356200	86	5	5	1	0	1	553	4	4	0	0	NA	NA	NA	22	35	509	168	171	249	151	153	11	2	0	0.022	0.012	0
.	19.01.15-14.55.14-1-356202	175	14	14	6	0	6	579	13	13	0	0	NA	NA	NA	55	56	524	177	168	270	160	149	45	13	2	0.086	0.073	0.012
.	19.01.15-14.55.26-1-356214	90	4	4	2	0	2	572	3	3	0	0	NA	NA	NA	27	49	511	181	170	258	162	152	7	0	3	0.014	0	0.018
.	19.01.15-14.55.41-1-356224	121	12	12	3	0	3	551	10	10	0	0	NA	NA	NA	42	35	506	169	173	251	148	152	22	1	1	0.043	0.006	0.006
.	19.01.15-14.55.43-1-356228	416	23	23	4	0	4	651	20	20	0	0	NA	NA	NA	117	142	575	188	192	311	169	171	55	25	2	0.096	0.133	0.01
.	19.01.15-14.55.47-1-356233	123	9	9	5	0	4	570	8	8	0	0	NA	NA	NA	28	49	520	170	172	264	151	155	30	4	0	0.058	0.024	0
.	19.01.15-14.55.47-1-356234	146	6	6	3	0	2	557	5	5	0	0	NA	NA	NA	54	42	515	168	172	260	144	153	10	2	3	0.019	0.012	0.017
.	19.01.15-14.55.54-1-356250	268	27	27	8	0	4	601	20	20	0	0	NA	NA	NA	74	82	530	185	180	274	165	162	85	17	16	0.16	0.092	0.089
.	19.01.15-14.56.05-1-356257	426	52	52	14	0	10	644	47	47	0	0	NA	NA	NA	118	134	577	185	185	312	166	166	193	15	2	0.334	0.081	0.011
.	19.01.15-14.56.07-1-356258	64	2	2	1	0	1	548	1	1	0	0	NA	NA	NA	24	29	506	170	166	248	152	148	0	0	6	0	0	0.036
.	19.01.15-14.56.07-1-356259	161	17	17	1	0	0	574	14	14	0	0	NA	NA	NA	52	60	529	174	170	266	156	152	42	9	3	0.079	0.052	0.018
.	19.01.15-14.56.16-1-356260	87	4	4	0	0	0	553	3	3	0	0	NA	NA	NA	20	27	505	168	167	251	153	149	17	0	0	0.034	0	0
.	19.01.15-14.56.19-1-356263	473	82	82	26	0	19	670	72	72	0	0	NA	NA	NA	132	155	573	203	192	315	182	173	276	33	14	0.482	0.163	0.073
.	19.01.15-14.56.22-1-356268	60	2	2	0	0	0	51	1	1	0	0	NA	NA	NA	13	20	502	166	165	22	16	13	4	0	0	0.008	0	0
.	19.01.15-14.56.24-1-356273	238	54	54	12	0	10	600	50	50	0	0	NA	NA	NA	67	77	530	183	177	275	164	161	182	6	12	0.343	0.033	0.068
.	19.01.15-14.56.27-1-356279	360	60	60	16	0	12	625	57	57	0	0	NA	NA	NA	90	110	563	182	178	301	166	158	173	19	19	0.307	0.104	0.107
.	19.01.15-14.56.28-1-356280	147	8	8	1	0	0	568	6	6	0	0	NA	NA	NA	48	49	512	175	175	254	157	157	33	0	0	0.064	0	0
.	19.01.15-14.56.31-1-356283	210	29	29	5	0	5	575	25	25	0	0	NA	NA	NA	59	59	522	179	171	265	159	151	64	3	12	0.123	0.017	0.07
.	19.01.15-14.56.36-1-356293	72	2	2	0	0	0	546	0	0	0	0	NA	NA	NA	14	23	501	167	168	247	150	149	6	0	0	0.012	0	0
.	19.01.15-14.56.38-1-356296	208	8	8	2	0	1	559	7	7	0	0	NA	NA	NA	52	46	516	173	170	257	153	149	27	0	0	0.052	0	0
.	19.01.15-14.56.47-1-356297	327	59	59	11	0	9	599	56	56	0	0	NA	NA	NA	89	78	538	178	175	283	161	155	172	11	12	0.32	0.062	0.069
.	19.01.15-14.56.49-1-356303	257	29	29	5	0	4	596	25	25	0	0	NA	NA	NA	81	88	550	176	175	285	153	158	100	13	3	0.182	0.074	0.017
.	19.01.15-14.56.59-1-356326	317	110	110	25	0	22	598	103	103	0	0	NA	NA	NA	93	87	548	178	174	288	158	152	303	34	10	0.553	0.191	0.057
.	19.01.15-14.57.12-1-356328	513	127	127	30	0	22	634	110	110	0	0	NA	NA	NA	135	123	554	190	192	294	169	171	321	31	18	0.579	0.163	0.094
.	19.01.15-14.57.20-1-356336	204	33	33	11	0	11	585	30	30	0	0	NA	NA	NA	74	71	537	175	172	276	154	155	93	7	17	0.173	0.04	0.099
.	19.01.15-14.57.41-1-356352	145	12	12	3	0	3	569	11	11	0	0	NA	NA	NA	45	46	515	169	175	264	149	156	28	8	2	0.054	0.047	0.011
.	19.01.15-14.57.51-1-356360	62	2	2	0	0	0	504	1	1	0	0	NA	NA	NA	15	17	501	167	162	229	136	139	0	0	3	0	0	0.019
.	19.01.15-14.57.59-1-356382	184	6	6	3	0	2	573	4	4	0	0	NA	NA	NA	45	56	524	174	171	266	154	153	17	0	0	0.032	0	0
.	19.01.15-14.58.03-1-356384	332	70	70	20	0	13	595	62	62	0	0	NA	NA	NA	86	91	545	179	180	279	156	160	226	22	6	0.415	0.123	0.033
.	19.01.15-14.58.04-1-356386	65	2	2	1	0	1	200	1	1	0	0	NA	NA	NA	14	13	496	166	164	91	50	59	2	3	0	0.004	0.018	0
.	19.01.15-14.58.11-1-356389	89	3	3	0	0	0	547	2	2	0	0	NA	NA	NA	25	26	503	169	167	248	150	149	4	4	0	0.008	0.024	0
.	19.01.15-14.58.14-1-356391	182	8	8	2	0	2	585	5	5	0	0	NA	NA	NA	48	58	527	176	168	271	161	153	24	4	2	0.046	0.023	0.012
.	19.01.15-14.58.14-1-356392	360	39	39	11	0	11	611	36	36	0	0	NA	NA	NA	99	94	546	178	183	289	159	163	102	7	25	0.187	0.039	0.137
.	19.01.15-14.58.18-1-356395	125	12	12	4	0	4	563	11	11	0	0	NA	NA	NA	40	46	516	170	173	258	150	155	37	0	0	0.072	0	0
.	19.01.15-14.58.19-1-356398	90	8	8	3	0	2	551	4	4	0	0	NA	NA	NA	30	27	503	168	169	253	150	148	19	1	10	0.038	0.006	0.059
.	19.01.15-14.58.25-1-356405	366	57	57	21	0	13	615	55	55	0	0	NA	NA	NA	92	101	547	185	182	286	167	162	177	35	5	0.324	0.189	0.027
.	19.01.15-14.58.34-1-356416	60	2	2	1	0	1	540	1	1	0	0	NA	NA	NA	26	21	504	164	166	248	146	146	4	0	4	0.008	0	0.024
.	19.01.15-14.58.36-1-356419	115	5	5	3	0	3	554	4	4	0	0	NA	NA	NA	32	40	511	175	167	257	152	145	12	0	0	0.023	0	0
.	19.01.15-14.58.41-1-356423	155	5	5	0	0	0	552	4	4	0	0	NA	NA	NA	44	38	517	165	169	261	143	148	4	6	0	0.008	0.036	0
.	19.01.15-14.58.46-1-356424	117	5	5	0	0	0	548	4	4	0	0	NA	NA	NA	32	27	506	166	168	252	145	151	9	4	0	0.018	0.024	0
.	19.01.15-14.58.52-1-356445	35	1	1	0	0	0	0	0	0	0	0	NA	NA	NA	12	13	495	167	164	0	0	0	0	6	0	0	0.036	0
.	19.01.15-14.58.55-1-356446	206	17	17	1	0	1	578	16	16	0	0	NA	NA	NA	65	56	526	168	175	270	151	157	43	0	5	0.082	0	0.029
.	19.01.15-14.58.58-1-356450	177	19	19	7	0	4	589	15	15	0	0	NA	NA	NA	38	65	527	172	179	271	156	162	59	3	2	0.112	0.017	0.011
.	19.01.15-14.59.03-1-356452	87	4	4	1	0	0	550	3	3	0	0	NA	NA	NA	27	38	516	168	167	254	147	149	9	6	0	0.017	0.036	0
.	19.01.15-14.59.07-1-356454	153	12	12	5	0	4	567	10	10	0	0	NA	NA	NA	32	47	512	177	171	258	159	150	38	6	5	0.074	0.034	0.029
.	19.01.15-14.59.10-1-356457	31	1	1	0	0	0	0	0	0	0	0	NA	NA	NA	11	8	495	163	163	0	0	0	0	0	0	0	0	0
.	19.01.15-14.59.12-1-356458	328	22	22	7	0	6	593	21	21	0	0	NA	NA	NA	110	82	539	184	172	278	164	151	74	10	0	0.137	0.054	0
.	19.01.15-14.59.19-1-356462	213	25	25	8	0	7	596	22	22	0	0	NA	NA	NA	64	73	534	180	172	278	162	156	115	7	5	0.215	0.039	0.029
.	19.01.15-14.59.30-1-356477	36	1	1	1	0	1	0	0	0	0	0	NA	NA	NA	12	12	492	167	166	0	0	0	0	0	0	0	0	0
.	19.01.15-14.59.30-1-356479	289	86	86	25	0	16	595	76	76	0	0	NA	NA	NA	75	84	546	175	176	287	156	152	300	12	5	0.549	0.069	0.028
.	19.01.15-14.59.33-1-356480	33	1	1	0	0	0	0	0	0	0	0	NA	NA	NA	13	13	499	163	164	0	0	0	0	0	0	0	0	0
.	19.01.15-14.59.34-1-356483	204	25	25	8	0	4	590	23	23	0	0	NA	NA	NA	57	73	528	181	177	272	163	155	100	6	2	0.189	0.033	0.011
.	19.01.15-14.59.39-1-356487	32	1	1	0	0	0	0	0	0	0	0	NA	NA	NA	10	9	492	164	166	0	0	0	0	0	1	0	0	0.006
.	19.01.15-14.59.40-1-356488	121	8	8	2	0	1	535	7	7	0	0	NA	NA	NA	37	26	509	165	165	251	140	144	26	0	0	0.051	0	0
.	19.01.15-14.59.42-1-356489	57	2	2	0	0	0	546	1	1	0	0	NA	NA	NA	21	24	501	169	167	251	149	146	1	0	1	0.002	0	0.006
.	19.01.15-14.59.44-1-356491	589	73	73	25	0	14	672	63	63	0	0	NA	NA	NA	151	155	583	192	193	324	175	173	239	23	18	0.41	0.12	0.093
.	19.01.15-14.59.52-1-356512	238	35	35	9	0	8	589	32	32	0	0	NA	NA	NA	72	73	529	178	179	269	159	161	114	20	7	0.216	0.112	0.039
.	19.01.15-14.59.57-1-356516	96	8	8	1	0	1	538	7	7	0	0	NA	NA	NA	32	24	502	169	166	247	148	143	20	2	0	0.04	0.012	0
.	19.01.15-15.00.01-1-356521	298	59	59	16	0	11	598	57	57	0	0	NA	NA	NA	85	76	535	177	177	280	159	159	198	21	3	0.37	0.119	0.017
.	19.01.15-15.00.02-1-356522	241	86	86	25	0	19	583	78	78	0	0	NA	NA	NA	64	69	530	179	173	269	158	156	194	21	35	0.366	0.117	0.202
.	19.01.15-15.00.14-1-356524	264	72	72	23	0	16	589	65	65	0	0	NA	NA	NA	70	80	534	183	176	277	159	153	241	34	7	0.451	0.186	0.04
.	19.01.15-15.00.18-1-356528	34	1	1	0	0	0	0	0	0	0	0	NA	NA	NA	9	12	494	164	167	0	0	0	0	0	0	0	0	0
.	19.01.15-15.00.20-1-356532	119	8	8	0	0	0	570	6	6	0	0	NA	NA	NA	40	52	521	176	168	264	159	147	15	5	0	0.029	0.028	0
.	19.01.15-15.00.26-1-356538	63	2	2	0	0	0	541	1	1	0	0	NA	NA	NA	16	18	498	171	162	244	153	144	0	0	2	0	0	0.012
.	19.01.15-15.00.38-1-356549	85	6	6	3	0	3	545	3	3	0	0	NA	NA	NA	21	27	507	168	165	248	151	146	3	5	9	0.006	0.03	0.055
.	19.01.15-15.00.39-1-356550	91	9	9	4	0	3	540	8	8	0	0	NA	NA	NA	28	27	506	167	167	246	149	145	14	0	9	0.028	0	0.054
.	19.01.15-15.00.43-1-356553	56	2	2	0	0	0	294	1	1	0	0	NA	NA	NA	12	17	496	167	167	144	72	78	4	0	0	0.008	0	0
.	19.01.15-15.00.54-1-356577	31	1	1	0	0	0	0	0	0	0	0	NA	NA	NA	9	6	491	165	163	0	0	0	2	0	0	0.004	0	0
.	19.01.15-15.00.55-1-356578	29	1	1	0	0	0	0	0	0	0	0	NA	NA	NA	8	10	497	163	163	0	0	0	0	0	0	0	0	0
.	19.01.15-15.00.56-1-356579	38	1	1	0	0	0	0	0	0	0	0	NA	NA	NA	8	10	494	165	164	0	0	0	0	0	3	0	0	0.018
.	19.01.15-15.00.58-1-356584	152	8	8	3	0	3	564	5	5	0	0	NA	NA	NA	49	47	511	172	177	255	155	154	16	3	7	0.031	0.017	0.04
.	19.01.15-15.00.59-1-356585	235	12	12	3	0	2	588	11	11	0	0	NA	NA	NA	84	74	532	177	178	272	157	159	36	1	1	0.068	0.006	0.006
.	19.01.15-15.01.01-1-356586	91	3	3	1	0	1	551	2	2	0	0	NA	NA	NA	28	30	505	168	170	253	147	151	11	5	0	0.022	0.03	0
.	19.01.15-15.01.16-1-356660	216	14	14	4	0	3	604	13	13	0	0	NA	NA	NA	62	83	541	176	179	284	158	162	41	3	1	0.076	0.017	0.006
.	19.01.15-15.01.18-1-356662	36	1	1	0	0	0	0	0	0	0	0	NA	NA	NA	7	13	496	166	164	0	0	0	5	0	0	0.01	0	0
.	19.01.15-15.01.18-1-356664	63	3	3	0	0	0	543	2	2	0	0	NA	NA	NA	35	29	503	171	168	245	148	150	3	0	1	0.006	0	0.006
.	19.01.15-15.01.19-1-356665	88	6	6	0	0	0	553	5	5	0	0	NA	NA	NA	33	37	511	173	166	254	152	147	13	4	0	0.025	0.023	0
.	19.01.15-15.01.21-1-356668	94	8	8	1	0	1	547	7	7	0	0	NA	NA	NA	39	26	505	167	167	249	149	149	12	7	2	0.024	0.042	0.012
.	19.01.15-15.01.23-1-356671	124	8	8	2	0	2	564	7	7	0	0	NA	NA	NA	34	40	512	172	169	260	152	152	33	0	0	0.064	0	0
.	19.01.15-15.01.26-1-356676	86	6	6	2	0	1	552	5	5	0	0	NA	NA	NA	27	38	512	169	170	255	148	149	11	1	7	0.021	0.006	0.041
.	19.01.15-15.01.32-1-356682	90	7	7	1	0	1	544	5	5	0	0	NA	NA	NA	41	30	503	170	170	246	150	148	16	5	0	0.032	0.029	0
.	19.01.15-15.01.35-1-356686	236	35	35	8	0	7	577	31	31	0	0	NA	NA	NA	66	60	528	174	171	268	155	154	93	13	1	0.176	0.075	0.006
.	19.01.15-15.01.39-1-356690	57	2	2	0	0	0	148	1	1	0	0	NA	NA	NA	18	12	495	165	165	73	47	28	2	0	0	0.004	0	0
.	19.01.15-15.01.41-1-356692	183	11	11	4	0	3	577	10	10	0	0	NA	NA	NA	58	57	521	179	170	269	158	150	22	5	3	0.042	0.028	0.018
.	19.01.15-15.01.42-1-356694	292	31	31	8	0	4	595	28	28	0	0	NA	NA	NA	71	76	537	177	175	279	159	157	108	4	5	0.201	0.023	0.029
.	19.01.15-15.01.42-1-356695	150	10	10	4	0	2	565	7	7	0	0	NA	NA	NA	56	49	518	169	175	262	149	154	24	9	0	0.046	0.053	0
.	19.01.15-15.01.43-1-356696	59	3	3	2	0	1	550	2	2	0	0	NA	NA	NA	22	27	502	172	166	245	156	149	12	0	0	0.024	0	0
.	19.01.15-15.01.44-1-356697	85	4	4	2	0	1	551	3	3	0	0	NA	NA	NA	35	31	503	171	170	249	151	151	10	5	0	0.02	0.029	0
.	19.01.15-15.01.47-1-356698	88	3	3	1	0	1	559	2	2	0	0	NA	NA	NA	40	36	503	174	172	249	158	152	6	2	0	0.012	0.011	0
.	19.01.15-15.01.49-1-356703	143	7	7	1	0	0	571	6	6	0	0	NA	NA	NA	42	55	525	172	171	265	152	154	17	2	12	0.032	0.012	0.07
.	19.01.15-15.02.00-1-356724	55	2	2	0	0	0	547	1	1	0	0	NA	NA	NA	23	27	503	171	166	247	152	148	1	0	2	0.002	0	0.012
.	19.01.15-15.02.01-1-356725	92	5	5	3	0	3	546	4	4	0	0	NA	NA	NA	36	35	509	170	169	249	152	145	1	3	7	0.002	0.018	0.041
.	19.01.15-15.02.01-1-356726	90	5	5	2	0	2	546	4	4	0	0	NA	NA	NA	27	26	505	168	166	251	149	146	6	6	7	0.012	0.036	0.042
.	19.01.15-15.02.11-1-356731	302	43	43	16	0	14	625	39	39	0	0	NA	NA	NA	91	111	560	182	182	301	164	160	126	8	8	0.225	0.044	0.044
.	19.01.15-15.02.12-1-356732	398	63	63	17	0	9	603	59	59	0	0	NA	NA	NA	108	90	538	188	177	280	169	154	199	22	3	0.37	0.117	0.017
.	19.01.15-15.02.12-1-356733	117	10	10	2	0	1	560	7	7	0	0	NA	NA	NA	45	45	518	169	171	259	151	150	24	5	3	0.046	0.03	0.018
.	19.01.15-15.02.14-1-356735	382	88	88	29	0	19	630	80	80	0	0	NA	NA	NA	106	114	555	185	187	297	167	166	271	10	21	0.488	0.054	0.112
.	19.01.15-15.02.17-1-356737	356	42	42	13	0	12	626	37	37	0	0	NA	NA	NA	102	109	547	177	198	293	159	174	148	8	19	0.271	0.045	0.096
.	19.01.15-15.02.20-1-356741	71	3	3	1	0	1	544	1	1	0	0	NA	NA	NA	31	29	504	172	166	247	151	146	0	0	8	0	0	0.048
.	19.01.15-15.02.29-1-356754	206	19	19	6	0	6	589	18	18	0	0	NA	NA	NA	57	72	527	178	180	268	160	161	61	11	8	0.116	0.062	0.044
.	19.01.15-15.02.32-1-356755	57	2	2	0	0	0	533	1	1	0	0	NA	NA	NA	30	20	503	164	166	246	143	144	0	0	4	0	0	0.024
.	19.01.15-15.02.33-1-356756	176	16	16	5	0	4	584	15	15	0	0	NA	NA	NA	60	71	528	183	173	269	164	151	41	10	0	0.078	0.055	0
.	19.01.15-15.02.35-1-356765	227	24	24	7	0	7	585	22	22	0	0	NA	NA	NA	61	65	522	178	178	263	161	161	88	1	4	0.169	0.006	0.022
.	19.01.15-15.02.45-1-356773	174	29	29	12	0	9	564	25	25	0	0	NA	NA	NA	49	45	520	168	170	263	149	152	77	17	2	0.148	0.101	0.012
.	19.01.15-15.03.02-1-356800	253	10	10	4	0	3	598	9	9	0	0	NA	NA	NA	70	89	547	178	177	279	158	161	21	5	9	0.038	0.028	0.051
.	19.01.15-15.03.03-1-356801	97	9	9	1	0	0	544	7	7	0	0	NA	NA	NA	32	27	504	168	168	248	147	149	7	18	2	0.014	0.107	0.012
.	19.01.15-15.03.11-1-356803	148	10	10	2	0	2	560	7	7	0	0	NA	NA	NA	56	46	516	171	172	256	152	152	25	6	0	0.048	0.035	0
.	19.01.15-15.03.14-1-356805	172	10	10	1	0	1	575	9	9	0	0	NA	NA	NA	49	57	518	174	178	261	156	158	26	1	3	0.05	0.006	0.017
.	19.01.15-15.03.16-1-356806	498	59	59	16	0	12	647	56	56	0	0	NA	NA	NA	128	136	577	188	184	312	171	164	206	14	9	0.357	0.074	0.049
.	19.01.15-15.03.23-1-356814	369	31	31	5	0	4	598	29	29	0	0	NA	NA	NA	92	85	539	180	179	283	158	157	75	19	10	0.139	0.106	0.056
.	19.01.15-15.03.25-1-356817	437	76	76	26	0	21	631	69	69	0	0	NA	NA	NA	133	116	555	193	181	295	172	164	222	33	6	0.4	0.171	0.033
.	19.01.15-15.03.27-1-356821	234	33	33	9	0	7	578	29	29	0	0	NA	NA	NA	84	65	531	172	175	270	151	157	73	18	0	0.137	0.105	0
.	19.01.15-15.03.32-1-356824	312	43	43	11	0	5	609	40	40	0	0	NA	NA	NA	83	101	558	179	177	287	161	161	162	17	4	0.29	0.095	0.023
.	19.01.15-15.03.34-1-356826	264	35	35	17	0	12	592	30	30	0	0	NA	NA	NA	91	75	537	176	175	280	159	153	120	5	27	0.223	0.028	0.154
.	19.01.15-15.03.38-1-356830	179	23	23	2	0	1	560	21	21	0	0	NA	NA	NA	55	46	514	171	174	254	148	158	57	0	1	0.111	0	0.006
.	19.01.15-15.04.08-1-356855	63	3	3	0	0	0	546	2	2	0	0	NA	NA	NA	25	27	502	170	168	245	152	149	9	0	0	0.018	0	0
.	19.01.15-15.04.16-1-356857	125	4	4	1	0	1	565	3	3	0	0	NA	NA	NA	43	52	523	170	172	262	151	152	14	0	7	0.027	0	0.041
.	19.01.15-15.04.16-1-356858	148	19	19	4	0	4	558	17	17	0	0	NA	NA	NA	26	38	510	170	171	254	151	153	43	7	0	0.084	0.041	0
.	19.01.15-15.04.18-1-356863	176	27	27	7	0	6	569	26	26	0	0	NA	NA	NA	52	58	527	168	176	264	150	155	84	16	7	0.159	0.095	0.04
.	19.01.15-15.04.22-1-356867	37	1	1	0	0	0	0	0	0	0	0	NA	NA	NA	8	15	497	166	165	0	0	0	0	0	4	0	0	0.024
.	19.01.15-15.04.25-1-356873	59	4	4	0	0	0	546	3	3	0	0	NA	NA	NA	28	28	503	171	167	244	154	148	7	0	11	0.014	0	0.066
.	19.01.15-15.04.29-1-356879	266	32	32	6	0	5	581	30	30	0	0	NA	NA	NA	87	62	528	174	173	271	153	157	120	20	2	0.227	0.115	0.012
.	19.01.15-15.04.32-1-356883	31	1	1	0	0	0	0	0	0	0	0	NA	NA	NA	7	9	494	166	162	0	0	0	1	0	0	0.002	0	0
.	19.01.15-15.04.34-1-356887	35	1	1	0	0	0	0	0	0	0	0	NA	NA	NA	12	10	495	166	162	0	0	0	0	0	0	0	0	0
.	19.01.15-15.04.36-1-356888	83	3	3	1	0	1	532	2	2	0	0	NA	NA	NA	24	16	500	167	162	243	147	142	0	2	3	0	0.012	0.019
.	19.01.15-15.04.40-1-356892	33	1	1	0	0	0	0	0	0	0	0	NA	NA	NA	12	10	496	165	162	0	0	0	0	2	0	0	0.012	0
.	19.01.15-15.04.43-1-356893	36	1	1	0	0	0	0	0	0	0	0	NA	NA	NA	9	9	493	166	163	0	0	0	5	0	0	0.01	0	0
.	19.01.15-15.04.45-1-356896	89	5	5	2	0	2	553	4	4	0	0	NA	NA	NA	28	36	518	165	166	259	147	147	7	5	0	0.014	0.03	0
.	19.01.15-15.04.45-1-356897	184	35	35	8	0	5	589	33	33	0	0	NA	NA	NA	60	74	528	182	177	267	164	158	121	6	9	0.229	0.033	0.051
.	19.01.15-15.04.48-1-356899	184	27	27	5	0	5	568	26	26	0	0	NA	NA	NA	67	51	519	171	174	262	153	153	86	5	0	0.166	0.029	0
.	19.01.15-15.04.49-1-356901	452	109	109	35	0	24	634	101	101	0	0	NA	NA	NA	116	113	554	190	182	295	174	165	307	23	23	0.554	0.121	0.126
.	19.01.15-15.04.51-1-356902	414	86	86	26	0	17	635	82	82	0	0	NA	NA	NA	92	117	550	196	184	290	179	166	275	17	11	0.5	0.087	0.06
.	19.01.15-15.04.55-1-356923	268	50	50	12	0	11	584	45	45	0	0	NA	NA	NA	79	75	543	178	167	285	155	144	176	7	6	0.324	0.039	0.036
.	19.01.15-15.04.57-1-356927	32	1	1	0	0	0	0	0	0	0	0	NA	NA	NA	5	11	497	163	164	0	0	0	0	0	1	0	0	0.006
.	19.01.15-15.05.00-1-356928	347	77	77	12	0	9	612	70	70	0	0	NA	NA	NA	100	95	549	179	180	290	161	161	238	18	5	0.434	0.101	0.028
.	19.01.15-15.05.02-1-356929	354	71	71	10	0	7	615	68	68	0	0	NA	NA	NA	104	95	542	186	180	285	167	163	183	17	6	0.338	0.091	0.033
.	19.01.15-15.05.25-1-356944	117	12	12	3	0	2	548	10	10	0	0	NA	NA	NA	41	36	511	169	169	253	147	148	19	6	4	0.037	0.036	0.024
.	19.01.15-15.05.28-1-356947	66	2	2	1	0	1	551	1	1	0	0	NA	NA	NA	18	27	500	167	173	250	151	150	12	0	0	0.024	0	0
.	19.01.15-15.05.44-1-356957	122	9	9	3	0	3	558	7	7	0	0	NA	NA	NA	31	39	510	172	170	255	151	152	12	5	6	0.024	0.029	0.035
.	19.01.15-15.05.46-1-356959	294	51	51	22	0	15	603	46	46	0	0	NA	NA	NA	82	83	545	180	171	286	163	154	180	13	8	0.33	0.072	0.047
.	19.01.15-15.05.50-1-356963	242	87	87	25	0	17	592	80	80	0	0	NA	NA	NA	70	69	533	178	171	278	161	153	259	31	8	0.486	0.174	0.047
.	19.01.15-15.06.07-1-356989	92	3	3	0	0	0	556	1	1	0	0	NA	NA	NA	37	41	509	170	175	251	151	154	9	0	1	0.018	0	0.006
.	19.01.15-15.06.16-1-356991	222	25	25	8	0	5	583	22	22	0	0	NA	NA	NA	57	66	529	173	177	273	157	153	53	17	15	0.1	0.098	0.085
.	19.01.15-15.06.21-1-356996	61	3	3	1	0	1	199	2	2	0	0	NA	NA	NA	15	16	497	167	165	96	48	55	0	4	0	0	0.024	0
.	19.01.15-15.06.30-1-357009	181	10	10	2	0	2	576	9	9	0	0	NA	NA	NA	56	64	528	177	172	269	156	151	35	3	1	0.066	0.017	0.006
.	19.01.15-15.06.43-1-357020	500	120	120	35	0	23	652	112	112	0	0	NA	NA	NA	128	134	575	187	185	318	167	167	323	31	11	0.562	0.166	0.059
.	19.01.15-15.06.45-1-357021	239	52	52	14	0	12	599	48	48	0	0	NA	NA	NA	71	76	536	178	175	281	161	157	144	30	9	0.269	0.169	0.051
.	19.01.15-15.07.06-1-357047	58	2	2	0	0	0	304	1	1	0	0	NA	NA	NA	20	18	496	166	169	133	86	85	3	1	0	0.006	0.006	0
.	19.01.15-15.07.06-1-357048	35	1	1	0	0	0	0	0	0	0	0	NA	NA	NA	10	14	495	164	168	0	0	0	0	0	0	0	0	0
.	19.01.15-15.07.07-1-357049	88	3	3	1	0	1	546	2	2	0	0	NA	NA	NA	15	23	502	169	165	248	151	147	10	0	2	0.02	0	0.012
.	19.01.15-15.07.08-1-357050	36	1	1	0	0	0	0	0	0	0	0	NA	NA	NA	11	15	497	166	165	0	0	0	0	0	3	0	0	0.018
.	19.01.15-15.07.09-1-357052	239	25	25	7	0	5	588	24	24	0	0	NA	NA	NA	63	71	538	176	170	282	154	152	66	15	1	0.123	0.085	0.006
.	19.01.15-15.07.13-1-357053	31	1	1	0	0	0	0	0	0	0	0	NA	NA	NA	10	13	494	165	167	0	0	0	1	0	0	0.002	0	0
.	19.01.15-15.07.15-1-357054	62	3	3	0	0	0	402	2	2	0	0	NA	NA	NA	19	18	496	166	169	184	109	109	7	1	0	0.014	0.006	0
.	19.01.15-15.07.17-1-357058	120	7	7	2	0	1	559	6	6	0	0	NA	NA	NA	26	37	511	168	171	256	150	153	10	2	0	0.02	0.012	0
.	19.01.15-15.07.17-1-357059	233	10	10	1	0	1	592	9	9	0	0	NA	NA	NA	71	77	532	182	176	272	163	157	23	2	6	0.043	0.011	0.034
.	19.01.15-15.07.22-1-357065	123	7	7	2	0	2	562	4	4	0	0	NA	NA	NA	44	47	514	171	175	257	154	151	21	4	0	0.041	0.023	0
.	19.01.15-15.07.27-1-357070	211	11	11	3	0	2	585	10	10	0	0	NA	NA	NA	61	66	531	171	177	275	150	160	32	4	8	0.06	0.023	0.045
.	19.01.15-15.07.37-1-357079	267	40	40	11	0	7	571	38	38	0	0	NA	NA	NA	68	52	516	173	176	261	153	157	119	5	11	0.231	0.029	0.062
.	19.01.15-15.07.40-1-357080	92	6	6	1	0	1	542	5	5	0	0	NA	NA	NA	34	20	500	167	166	248	149	145	22	4	0	0.044	0.024	0
.	19.01.15-15.07.43-1-357081	81	3	3	0	0	0	549	1	1	0	0	NA	NA	NA	35	29	503	169	170	247	150	152	4	0	1	0.008	0	0.006
.	19.01.15-15.07.44-1-357082	34	1	1	0	0	0	0	0	0	0	0	NA	NA	NA	10	5	491	163	164	0	0	0	2	0	0	0.004	0	0
.	19.01.15-15.07.47-1-357083	92	3	3	1	0	1	543	2	2	0	0	NA	NA	NA	25	24	502	168	167	249	146	148	7	0	1	0.014	0	0.006
.	19.01.15-15.07.53-1-357104	33	1	1	0	0	0	0	0	0	0	0	NA	NA	NA	15	5	491	163	164	0	0	0	0	0	3	0	0	0.018
.	19.01.15-15.07.58-1-357108	352	61	61	17	0	12	618	56	56	0	0	NA	NA	NA	110	111	555	180	189	290	160	168	212	6	6	0.382	0.033	0.032
.	19.01.15-15.07.59-1-357109	295	15	15	1	0	1	613	14	14	0	0	NA	NA	NA	85	97	546	184	180	287	165	161	43	8	2	0.079	0.043	0.011
.	19.01.15-15.07.59-1-357110	93	4	4	3	0	2	546	3	3	0	0	NA	NA	NA	43	26	506	166	167	250	149	147	11	0	3	0.022	0	0.018
.	19.01.15-15.08.02-1-357112	245	78	78	18	0	12	580	72	72	0	0	NA	NA	NA	76	64	527	178	172	267	160	153	202	45	21	0.383	0.253	0.122
.	19.01.15-15.08.05-1-357115	151	11	11	4	0	3	566	9	9	0	0	NA	NA	NA	46	43	513	173	170	259	155	152	17	13	5	0.033	0.075	0.029
.	19.01.15-15.08.12-1-357118	316	67	67	14	0	12	605	59	59	0	0	NA	NA	NA	101	94	546	185	176	282	166	157	168	31	16	0.308	0.168	0.091
.	19.01.15-15.08.14-1-357120	474	57	57	19	0	16	654	54	54	0	0	NA	NA	NA	138	139	572	190	190	309	172	173	258	3	7	0.451	0.016	0.037
.	19.01.15-15.08.28-1-357135	34	1	1	0	0	0	0	0	0	0	0	NA	NA	NA	5	10	494	163	166	0	0	0	0	2	0	0	0.012	0
.	19.01.15-15.08.29-1-357137	169	14	14	1	0	1	563	13	13	0	0	NA	NA	NA	66	49	514	175	173	259	151	153	38	6	4	0.074	0.034	0.023
.	19.01.15-15.08.32-1-357138	264	51	51	22	0	17	599	49	49	0	0	NA	NA	NA	91	81	543	169	182	288	151	160	161	18	16	0.297	0.107	0.088
.	19.01.15-15.08.35-1-357146	212	12	12	2	0	2	582	11	11	0	0	NA	NA	NA	67	66	524	174	181	267	155	160	31	0	3	0.059	0	0.017
.	19.01.15-15.08.53-1-357172	61	2	2	0	0	0	538	1	1	0	0	NA	NA	NA	23	18	497	167	167	242	146	150	3	3	0	0.006	0.018	0
.	19.01.15-15.08.59-1-357180	286	56	56	17	0	14	607	52	52	0	0	NA	NA	NA	90	92	552	177	176	293	156	158	179	7	2	0.324	0.04	0.011
.	19.01.15-15.09.05-1-357182	63	2	2	0	0	0	348	1	1	0	0	NA	NA	NA	22	16	499	165	165	164	90	94	3	2	0	0.006	0.012	0
.	19.01.15-15.09.06-1-357185	386	83	83	23	0	17	641	76	76	0	0	NA	NA	NA	108	121	559	191	184	305	172	164	268	14	13	0.479	0.073	0.071
.	19.01.15-15.09.17-1-357188	170	22	22	6	0	6	569	20	20	0	0	NA	NA	NA	53	57	518	173	179	260	150	159	43	12	2	0.083	0.069	0.011
.	19.01.15-15.09.17-1-357189	154	26	26	6	0	5	571	21	21	0	0	NA	NA	NA	44	53	521	175	170	265	155	151	78	0	1	0.15	0	0.006
.	19.01.15-15.09.34-1-357208	34	1	1	0	0	0	0	0	0	0	0	NA	NA	NA	4	7	494	163	163	0	0	0	2	0	0	0.004	0	0
.	19.01.15-15.09.35-1-357211	178	24	24	2	0	2	580	20	20	0	0	NA	NA	NA	57	68	531	174	176	272	156	152	87	21	2	0.164	0.121	0.011
.	19.01.15-15.09.45-1-357213	420	100	100	24	0	14	640	94	94	0	0	NA	NA	NA	114	125	563	194	181	302	174	164	270	38	16	0.48	0.196	0.088
.	19.01.15-15.09.46-1-357214	361	57	57	22	0	18	600	52	52	0	0	NA	NA	NA	109	76	527	179	183	273	160	167	182	14	9	0.345	0.078	0.049
.	19.01.15-15.09.48-1-357215	117	9	9	3	0	3	559	8	8	0	0	NA	NA	NA	30	32	515	166	164	263	151	145	19	13	0	0.037	0.078	0
.	19.01.15-15.09.52-1-357231	350	81	81	17	0	10	620	72	72	0	0	NA	NA	NA	87	103	556	187	173	298	168	154	232	17	13	0.417	0.091	0.075
.	19.01.15-15.10.02-1-357245	210	20	20	5	0	4	575	14	14	0	0	NA	NA	NA	65	47	514	173	173	261	156	158	63	0	0	0.123	0	0
.	19.01.15-15.10.09-1-357246	31	1	1	0	0	0	0	0	0	0	0	NA	NA	NA	9	7	493	164	163	0	0	0	0	1	0	0	0.006	0
.	19.01.15-15.10.11-1-357248	343	104	104	31	0	24	597	95	95	0	0	NA	NA	NA	73	79	537	178	177	284	155	158	278	55	19	0.518	0.309	0.107
.	19.01.15-15.10.17-1-357249	152	11	11	1	0	1	576	8	8	0	0	NA	NA	NA	47	59	525	174	173	266	153	157	31	2	0	0.059	0.011	0
.	19.01.15-15.10.25-1-357258	123	6	6	2	0	2	552	5	5	0	0	NA	NA	NA	53	41	512	175	167	252	152	148	6	2	10	0.012	0.011	0.06
.	19.01.15-15.10.30-1-357263	296	64	64	19	0	14	608	59	59	0	0	NA	NA	NA	71	97	542	188	180	279	169	160	226	11	5	0.417	0.059	0.028
.	19.01.15-15.10.45-1-357272	201	28	28	5	0	4	573	23	23	0	0	NA	NA	NA	70	55	520	173	175	266	150	157	82	7	5	0.158	0.04	0.029
.	19.01.15-15.10.46-1-357273	291	82	82	24	0	19	589	75	75	0	0	NA	NA	NA	70	74	528	183	176	270	161	158	237	30	7	0.449	0.164	0.04
.	19.01.15-15.10.57-1-357297	95	3	3	0	0	0	554	2	2	0	0	NA	NA	NA	36	31	510	168	166	254	150	150	19	0	0	0.037	0	0
.	19.01.15-15.10.57-1-357298	297	50	50	15	0	8	608	46	46	0	0	NA	NA	NA	86	90	537	185	181	284	163	161	150	17	16	0.279	0.092	0.088
.	19.01.15-15.11.11-1-357303	177	8	8	1	0	1	583	6	6	0	0	NA	NA	NA	51	68	535	177	169	276	159	148	23	0	1	0.043	0	0.006
.	19.01.15-15.11.29-1-357318	38	1	1	0	0	0	0	0	0	0	0	NA	NA	NA	10	14	498	165	164	0	0	0	0	0	0	0	0	0
.	19.01.15-15.11.31-1-357320	96	4	4	1	0	0	550	3	3	0	0	NA	NA	NA	37	36	512	168	169	255	148	147	8	1	2	0.016	0.006	0.012
.	19.01.15-15.11.31-1-357321	83	5	5	1	0	1	552	4	4	0	0	NA	NA	NA	20	28	504	169	168	249	151	152	12	2	0	0.024	0.012	0
.	19.01.15-15.11.34-1-357323	318	41	41	17	0	12	588	37	37	0	0	NA	NA	NA	107	73	529	176	181	274	152	162	148	11	11	0.28	0.062	0.061
.	19.01.15-15.11.44-1-357329	91	3	3	0	0	0	556	2	2	0	0	NA	NA	NA	26	35	507	168	173	254	148	154	15	0	0	0.03	0	0
.	19.01.15-15.11.45-1-357330	65	3	3	1	0	1	538	2	2	0	0	NA	NA	NA	40	21	499	166	169	245	145	148	9	0	1	0.018	0	0.006
.	19.01.15-15.11.47-1-357331	63	2	2	1	0	1	353	1	1	0	0	NA	NA	NA	21	15	498	163	167	160	100	93	0	0	3	0	0	0.018
.	19.01.15-15.11.52-1-357349	97	9	9	2	0	2	549	8	8	0	0	NA	NA	NA	33	30	506	170	167	255	148	146	19	3	0	0.038	0.018	0
.	19.01.15-15.11.58-1-357359	178	10	10	3	0	1	594	9	9	0	0	NA	NA	NA	57	66	526	172	181	276	155	163	22	0	13	0.042	0	0.072
.	19.01.15-15.11.58-1-357361	274	20	20	2	0	2	604	18	18	0	0	NA	NA	NA	101	94	541	187	179	279	167	158	69	0	4	0.128	0	0.022
.	19.01.15-15.12.05-1-357362	416	81	81	30	0	16	635	72	72	0	0	NA	NA	NA	119	118	562	183	186	303	165	167	243	21	9	0.432	0.115	0.048
.	19.01.15-15.12.05-1-357363	243	11	11	4	0	3	591	10	10	0	0	NA	NA	NA	83	68	527	177	177	271	159	161	54	0	5	0.102	0	0.028
.	19.01.15-15.12.11-1-357365	331	26	26	13	0	8	623	24	24	0	0	NA	NA	NA	111	113	553	193	180	289	173	161	95	23	6	0.172	0.119	0.033
.	19.01.15-15.12.13-1-357366	126	10	10	1	0	1	567	9	9	0	0	NA	NA	NA	34	50	515	175	173	260	155	152	23	5	0	0.045	0.029	0
.	19.01.15-15.12.25-1-357379	68	4	4	0	0	0	551	3	3	0	0	NA	NA	NA	21	25	502	168	168	247	151	153	6	5	0	0.012	0.03	0
.	19.01.15-15.12.33-1-357385	65	2	2	0	0	0	538	1	1	0	0	NA	NA	NA	24	27	506	167	167	246	149	143	2	0	3	0.004	0	0.018
.	19.01.15-15.12.34-1-357391	114	8	8	1	0	0	560	6	6	0	0	NA	NA	NA	27	41	512	176	166	257	155	148	18	8	0	0.035	0.045	0
.	19.01.15-15.12.36-1-357393	305	69	69	17	0	13	585	61	61	0	0	NA	NA	NA	100	75	530	183	175	275	158	152	200	24	4	0.377	0.131	0.023
.	19.01.15-15.12.36-1-357396	402	90	90	16	0	12	630	87	87	0	0	NA	NA	NA	104	125	571	180	187	305	159	166	248	42	31	0.434	0.233	0.166
.	19.01.15-15.12.42-1-357399	90	5	5	0	0	0	553	3	3	0	0	NA	NA	NA	38	31	509	168	167	252	152	149	18	4	0	0.035	0.024	0
.	19.01.15-15.12.43-1-357401	234	45	45	14	0	7	576	42	42	0	0	NA	NA	NA	82	56	518	174	177	265	157	154	142	10	13	0.274	0.057	0.073
.	19.01.15-15.12.46-1-357403	33	1	1	0	0	0	0	0	0	0	0	NA	NA	NA	12	9	493	164	165	0	0	0	0	0	0	0	0	0
.	19.01.15-15.12.49-1-357406	273	54	54	16	0	14	610	48	48	0	0	NA	NA	NA	80	91	545	180	179	286	162	162	175	20	3	0.321	0.111	0.017
.	19.01.15-15.12.58-1-357429	70	3	3	0	0	0	543	2	2	0	0	NA	NA	NA	27	24	504	166	167	251	147	145	1	5	0	0.002	0.03	0
.	19.01.15-15.12.58-1-357434	200	12	12	2	0	1	584	11	11	0	0	NA	NA	NA	75	72	527	181	177	269	160	155	45	2	7	0.085	0.011	0.04
.	19.01.15-15.12.59-1-357435	372	64	64	19	0	12	637	61	61	0	0	NA	NA	NA	105	120	553	194	186	295	176	166	240	12	11	0.434	0.062	0.059
.	19.01.15-15.13.13-1-357439	237	27	27	5	0	5	593	24	24	0	0	NA	NA	NA	77	78	532	179	180	276	159	158	42	14	5	0.079	0.078	0.028
.	19.01.15-15.13.28-1-357454	30	1	1	0	0	0	0	0	0	0	0	NA	NA	NA	6	15	498	165	165	0	0	0	2	0	0	0.004	0	0
.	19.01.15-15.13.30-1-357456	236	15	15	5	0	3	582	14	14	0	0	NA	NA	NA	72	64	521	180	176	263	162	157	33	7	2	0.063	0.039	0.011
.	19.01.15-15.13.56-1-357480	31	1	1	0	0	0	0	0	0	0	0	NA	NA	NA	11	8	493	164	164	0	0	0	0	0	0	0	0	0
.	19.01.15-15.13.57-1-357484	148	9	9	3	0	2	572	8	8	0	0	NA	NA	NA	39	56	524	175	170	266	156	150	25	9	0	0.048	0.051	0
.	19.01.15-15.13.57-1-357485	572	102	102	24	0	21	658	94	94	0	0	NA	NA	NA	148	144	579	182	196	318	162	178	319	18	25	0.551	0.099	0.128
.	19.01.15-15.14.00-1-357487	361	47	47	10	0	9	622	46	46	0	0	NA	NA	NA	91	105	546	184	188	286	166	170	148	9	10	0.271	0.049	0.053
.	19.01.15-15.14.11-1-357490	615	106	106	40	0	27	666	90	90	0	0	NA	NA	NA	169	161	596	185	193	327	165	174	318	51	21	0.534	0.276	0.109
.	19.01.15-15.14.12-1-357491	235	9	9	6	0	3	585	6	6	0	0	NA	NA	NA	67	65	526	179	173	272	162	151	32	9	1	0.061	0.05	0.006
.	19.01.15-15.14.12-1-357492	407	94	94	30	0	19	637	87	87	0	0	NA	NA	NA	100	125	567	186	185	307	164	166	300	13	28	0.529	0.07	0.151
.	19.01.15-15.14.20-1-357497	124	6	6	2	0	2	563	5	5	0	0	NA	NA	NA	36	54	526	175	166	262	154	147	10	0	4	0.019	0	0.024
.	19.01.15-15.14.33-1-357514	35	1	1	1	0	1	0	0	0	0	0	NA	NA	NA	8	7	492	164	164	0	0	0	2	0	0	0.004	0	0
.	19.01.15-15.14.35-1-357517	179	19	19	9	0	6	579	18	18	0	0	NA	NA	NA	38	54	522	171	174	268	153	158	50	9	6	0.096	0.053	0.034
.	19.01.15-15.14.36-1-357519	353	38	38	12	0	7	616	34	34	0	0	NA	NA	NA	96	96	551	174	184	295	154	167	151	9	5	0.274	0.052	0.027
.	19.01.15-15.14.38-1-357522	382	89	89	23	0	18	636	78	78	0	0	NA	NA	NA	103	113	557	180	189	301	163	172	255	23	12	0.458	0.128	0.063
.	19.01.15-15.14.41-1-357524	311	40	40	6	0	5	622	35	35	0	0	NA	NA	NA	79	106	547	189	183	286	171	165	153	14	9	0.28	0.074	0.049
.	19.01.15-15.15.02-1-357555	551	105	105	30	0	23	664	96	96	0	0	NA	NA	NA	156	165	594	190	194	324	165	175	268	33	23	0.451	0.174	0.119
.	19.01.15-15.15.04-1-357556	385	81	81	21	0	14	616	77	77	0	0	NA	NA	NA	100	96	549	182	178	293	163	160	253	30	19	0.461	0.165	0.107
.	19.01.15-15.15.37-1-357581	362	71	71	20	0	14	624	62	62	0	0	NA	NA	NA	95	110	557	180	186	294	162	168	235	26	6	0.422	0.144	0.032
.	19.01.15-15.15.40-1-357583	64	3	3	0	0	0	401	1	1	0	0	NA	NA	NA	22	21	498	169	167	185	97	119	0	3	1	0	0.018	0.006
.	19.01.15-15.16.03-1-357613	219	16	16	4	0	3	576	14	14	0	0	NA	NA	NA	69	58	529	172	170	269	155	152	53	0	7	0.1	0	0.041
.	19.01.15-15.16.06-1-357614	151	6	6	0	0	0	566	4	4	0	0	NA	NA	NA	37	48	514	175	172	257	156	153	4	8	2	0.008	0.046	0.012
.	19.01.15-15.16.24-1-357626	263	27	27	9	0	9	590	25	25	0	0	NA	NA	NA	74	70	524	179	180	269	159	162	110	10	3	0.21	0.056	0.017
.	19.01.15-15.16.25-1-357628	92	6	6	2	0	2	536	4	4	0	0	NA	NA	NA	28	23	499	168	169	244	142	150	5	7	0	0.01	0.042	0
.	19.01.15-15.16.27-1-357633	93	8	8	3	0	2	544	7	7	0	0	NA	NA	NA	39	25	502	169	167	247	149	148	26	0	3	0.052	0	0.018
.	19.01.15-15.16.36-1-357646	150	9	9	3	0	2	564	8	8	0	0	NA	NA	NA	50	48	513	176	172	255	155	154	29	5	0	0.057	0.028	0
.	19.01.15-15.16.41-1-357648	260	36	36	9	0	5	591	34	34	0	0	NA	NA	NA	71	71	531	178	175	277	158	156	118	8	4	0.222	0.045	0.023
.	19.01.15-15.16.41-1-357649	66	4	4	1	0	1	536	3	3	0	0	NA	NA	NA	37	21	500	169	165	242	149	145	4	0	3	0.008	0	0.018
.	19.01.15-15.16.47-1-357650	142	11	11	4	0	4	554	9	9	0	0	NA	NA	NA	49	35	503	170	175	248	149	157	34	0	0	0.068	0	0
.	19.01.15-15.16.54-1-357669	326	73	73	22	0	16	610	67	67	0	0	NA	NA	NA	100	109	549	191	182	282	168	160	240	18	6	0.437	0.094	0.033
.	19.01.15-15.16.57-1-357673	33	1	1	1	0	1	0	0	0	0	0	NA	NA	NA	12	9	496	164	162	0	0	0	0	0	1	0	0	0.006
.	19.01.15-15.17.00-1-357675	63	2	2	0	0	0	405	1	1	0	0	NA	NA	NA	18	15	499	165	164	176	116	113	0	0	2	0	0	0.012
.	19.01.15-15.17.00-1-357676	36	1	1	0	0	0	0	0	0	0	0	NA	NA	NA	16	15	498	167	163	0	0	0	0	0	1	0	0	0.006
.	19.01.15-15.17.01-1-357681	532	59	59	17	0	11	656	55	55	0	0	NA	NA	NA	154	146	565	201	193	301	181	174	191	23	19	0.338	0.114	0.098
.	19.01.15-15.17.09-1-357682	358	35	35	7	0	5	621	33	33	0	0	NA	NA	NA	109	106	554	180	185	291	162	168	147	9	9	0.265	0.05	0.049
.	19.01.15-15.17.09-1-357683	122	9	9	0	0	0	566	8	8	0	0	NA	NA	NA	39	52	523	171	171	267	149	150	11	2	2	0.021	0.012	0.012
.	19.01.15-15.17.11-1-357685	323	60	60	26	0	21	602	53	53	0	0	NA	NA	NA	109	86	539	184	176	281	164	157	222	23	9	0.412	0.125	0.051
.	19.01.15-15.17.22-1-357695	31	1	1	1	0	1	0	0	0	0	0	NA	NA	NA	6	9	494	165	163	0	0	0	0	0	0	0	0	0
.	19.01.15-15.17.24-1-357697	123	10	10	2	0	1	551	8	8	0	0	NA	NA	NA	45	41	518	168	168	256	149	146	15	0	10	0.029	0	0.06
.	19.01.15-15.17.24-1-357699	185	15	15	3	0	2	583	12	12	0	0	NA	NA	NA	59	63	524	177	175	268	158	157	46	2	3	0.088	0.011	0.017
.	19.01.15-15.17.29-1-357705	213	37	37	14	0	9	595	32	32	0	0	NA	NA	NA	50	72	527	183	175	273	163	159	168	6	1	0.319	0.033	0.006
.	19.01.15-15.17.43-1-357715	148	11	11	1	0	1	560	10	10	0	0	NA	NA	NA	47	38	511	170	170	259	148	153	21	19	8	0.041	0.112	0.047
.	19.01.15-15.17.45-1-357717	63	2	2	1	0	1	202	1	1	0	0	NA	NA	NA	23	17	497	166	167	88	48	66	2	0	0	0.004	0	0
.	19.01.15-15.17.59-1-357741	361	76	76	17	0	12	631	69	69	0	0	NA	NA	NA	99	127	570	189	181	302	169	160	265	13	5	0.465	0.069	0.028
.	19.01.15-15.18.12-1-357746	241	26	26	4	0	3	588	24	24	0	0	NA	NA	NA	84	75	531	179	178	272	156	160	58	9	13	0.109	0.05	0.073
.	19.01.15-15.18.18-1-357751	236	25	25	10	0	8	576	21	21	0	0	NA	NA	NA	68	59	519	177	176	265	157	154	56	20	5	0.108	0.113	0.028
.	19.01.15-15.18.26-1-357765	182	32	32	10	0	10	558	28	28	0	0	NA	NA	NA	68	43	513	173	170	256	150	152	87	14	3	0.17	0.081	0.018
.	19.01.15-15.18.37-1-357779	316	79	79	24	0	19	613	73	73	0	0	NA	NA	NA	97	99	548	186	178	290	165	158	258	10	4	0.471	0.054	0.022
.	19.01.15-15.18.39-1-357780	264	61	61	18	0	13	588	53	53	0	0	NA	NA	NA	79	70	536	174	173	278	156	154	208	12	6	0.388	0.069	0.035
.	19.01.15-15.18.55-1-357797	121	11	11	2	0	1	563	10	10	0	0	NA	NA	NA	34	45	514	174	170	258	156	149	43	5	0	0.084	0.029	0
.	19.01.15-15.18.59-1-357801	199	22	22	8	0	6	589	18	18	0	0	NA	NA	NA	62	72	526	184	175	271	161	157	60	6	7	0.114	0.033	0.04
.	19.01.15-15.19.00-1-357802	90	3	3	0	0	0	543	2	2	0	0	NA	NA	NA	26	29	507	170	165	249	148	146	3	3	0	0.006	0.018	0
.	19.01.15-15.19.10-1-357809	294	26	26	12	0	8	609	24	24	0	0	NA	NA	NA	79	85	536	180	182	282	161	166	92	17	0	0.172	0.094	0
.	19.01.15-15.19.13-1-357810	60	3	3	0	0	0	539	2	2	0	0	NA	NA	NA	25	20	499	169	165	245	147	147	12	2	0	0.024	0.012	0
.	19.01.15-15.19.21-1-357816	124	25	25	9	0	5	555	23	23	0	0	NA	NA	NA	39	41	512	171	171	257	152	146	41	14	17	0.08	0.082	0.099
.	19.01.15-15.19.22-1-357819	96	18	18	6	0	5	550	16	16	0	0	NA	NA	NA	36	34	510	167	170	254	146	150	27	30	5	0.053	0.18	0.029
.	19.01.15-15.19.28-1-357827	297	74	74	12	0	12	599	66	66	0	0	NA	NA	NA	80	83	540	179	177	281	162	156	233	33	13	0.431	0.184	0.073
.	19.01.15-15.19.32-1-357830	118	4	4	0	0	0	554	3	3	0	0	NA	NA	NA	28	29	506	168	168	254	152	148	5	0	4	0.01	0	0.024
.	19.01.15-15.19.47-1-357835	533	68	68	18	0	13	667	60	60	0	0	NA	NA	NA	142	155	580	192	196	317	174	176	219	34	22	0.378	0.177	0.112
.	19.01.15-15.19.50-1-357836	30	1	1	0	0	0	0	0	0	0	0	NA	NA	NA	10	6	491	165	163	0	0	0	0	0	0	0	0	0
.	19.01.15-15.19.51-1-357837	141	11	11	4	0	3	575	9	9	0	0	NA	NA	NA	38	58	524	172	175	263	155	157	34	2	4	0.065	0.012	0.023
.	19.01.15-15.19.52-1-357853	226	17	17	5	0	4	588	16	16	0	0	NA	NA	NA	76	76	536	179	174	278	155	155	46	8	3	0.086	0.045	0.017
.	19.01.15-15.19.53-1-357854	221	21	21	3	0	3	567	18	18	0	0	NA	NA	NA	66	55	522	170	176	263	152	152	53	7	3	0.102	0.041	0.017
.	19.01.15-15.19.54-1-357856	29	1	1	0	0	0	0	0	0	0	0	NA	NA	NA	9	10	494	165	164	0	0	0	0	0	0	0	0	0
.	19.01.15-15.19.56-1-357857	246	60	60	22	0	16	594	59	59	0	0	NA	NA	NA	76	74	535	174	178	281	155	158	187	25	16	0.35	0.144	0.09
.	19.01.15-15.20.07-1-357872	236	68	68	17	0	12	574	63	63	0	0	NA	NA	NA	63	61	529	177	168	267	158	149	232	23	7	0.439	0.13	0.042
.	19.01.15-15.20.09-1-357874	383	105	105	26	0	19	630	96	96	0	0	NA	NA	NA	99	109	557	180	185	298	164	168	327	33	16	0.587	0.183	0.086
.	19.01.15-15.20.19-1-357879	373	55	55	12	0	7	637	54	54	0	0	NA	NA	NA	74	126	558	181	200	294	165	178	209	8	6	0.375	0.044	0.03
.	19.01.15-15.20.29-1-357891	187	23	23	6	0	5	580	21	21	0	0	NA	NA	NA	49	57	519	175	176	267	158	155	61	13	6	0.118	0.074	0.034
.	19.01.15-15.20.32-1-357893	176	35	35	8	0	8	567	30	30	0	0	NA	NA	NA	64	51	521	171	172	263	151	153	64	20	3	0.123	0.117	0.017
.	19.01.15-15.21.00-1-357921	153	12	12	3	0	3	570	11	11	0	0	NA	NA	NA	64	50	518	175	170	265	155	150	36	7	2	0.069	0.04	0.012
.	19.01.15-15.21.05-1-357929	184	21	21	6	0	3	572	16	16	0	0	NA	NA	NA	56	43	512	171	173	260	155	157	54	9	5	0.105	0.053	0.029
.	19.01.15-15.21.13-1-357934	451	100	100	26	0	20	622	88	88	0	0	NA	NA	NA	124	114	551	185	191	290	165	167	270	20	24	0.49	0.108	0.126
.	19.01.15-15.21.17-1-357935	119	11	11	4	0	2	555	10	10	0	0	NA	NA	NA	46	41	516	167	171	258	145	152	33	5	0	0.064	0.03	0
.	19.01.15-15.21.23-1-357944	719	69	69	14	0	9	722	58	58	0	0	NA	NA	NA	210	219	617	205	210	351	182	189	230	22	6	0.373	0.107	0.029
.	19.01.15-15.21.24-1-357948	146	9	9	1	0	1	563	8	8	0	0	NA	NA	NA	50	37	507	168	175	255	149	159	21	10	2	0.041	0.06	0.011
.	19.01.15-15.21.34-1-357955	178	23	23	7	0	6	562	18	18	0	0	NA	NA	NA	67	47	522	171	167	266	148	148	56	5	1	0.107	0.029	0.006
.	19.01.15-15.21.36-1-357959	115	5	5	1	0	1	560	3	3	0	0	NA	NA	NA	43	45	517	173	168	260	151	149	7	1	2	0.014	0.006	0.012
.	19.01.15-15.21.38-1-357961	86	5	5	1	0	1	537	4	4	0	0	NA	NA	NA	28	21	501	169	164	245	150	142	8	1	0	0.016	0.006	0
.	19.01.15-15.21.40-1-357962	34	1	1	0	0	0	0	0	0	0	0	NA	NA	NA	10	10	496	164	163	0	0	0	2	0	0	0.004	0	0
.	19.01.15-15.21.43-1-357963	265	21	21	6	0	4	585	17	17	0	0	NA	NA	NA	87	75	534	174	180	272	154	159	86	2	0	0.161	0.011	0
.	19.01.15-15.21.44-1-357964	355	18	18	6	0	5	628	15	15	0	0	NA	NA	NA	121	120	567	184	182	302	165	161	63	2	0	0.111	0.011	0
.	19.01.15-15.21.52-1-357981	553	59	59	16	0	14	661	52	52	0	0	NA	NA	NA	174	150	579	188	196	316	168	177	203	16	7	0.351	0.085	0.036
.	19.01.15-15.21.52-1-357982	33	1	1	0	0	0	0	0	0	0	0	NA	NA	NA	5	6	490	164	165	0	0	0	0	0	3	0	0	0.018
.	19.01.15-15.21.55-1-357984	87	4	4	1	0	1	549	3	3	0	0	NA	NA	NA	25	27	503	168	169	249	150	150	12	2	0	0.024	0.012	0
.	19.01.15-15.22.07-1-357995	34	1	1	0	0	0	0	0	0	0	0	NA	NA	NA	10	8	492	166	163	0	0	0	5	0	0	0.01	0	0
.	19.01.15-15.22.10-1-357998	92	4	4	1	0	1	549	3	3	0	0	NA	NA	NA	25	33	513	168	165	256	148	145	12	0	0	0.023	0	0
.	19.01.15-15.22.13-1-357999	35	1	1	0	0	0	0	0	0	0	0	NA	NA	NA	14	10	493	164	166	0	0	0	2	0	0	0.004	0	0
.	19.01.15-15.22.15-1-358000	30	1	1	1	0	1	0	0	0	0	0	NA	NA	NA	11	4	490	164	163	0	0	0	0	0	0	0	0	0
.	19.01.15-15.22.17-1-358001	202	29	29	7	0	6	581	27	27	0	0	NA	NA	NA	57	60	522	175	176	266	156	159	73	9	2	0.14	0.051	0.011
.	19.01.15-15.22.18-1-358004	241	107	107	32	0	25	597	102	102	0	0	NA	NA	NA	57	70	529	180	174	277	164	156	260	29	5	0.491	0.161	0.029
.	19.01.15-15.22.24-1-358011	60	2	2	2	0	1	546	1	1	0	0	NA	NA	NA	17	22	500	169	166	246	154	146	7	0	0	0.014	0	0
.	19.01.15-15.22.28-1-358017	99	4	4	2	0	2	555	3	3	0	0	NA	NA	NA	36	33	502	177	167	249	159	147	8	8	0	0.016	0.045	0
.	19.01.15-15.22.32-1-358021	36	1	1	0	0	0	0	0	0	0	0	NA	NA	NA	13	12	495	166	164	0	0	0	0	0	0	0	0	0
.	19.01.15-15.22.35-1-358028	118	6	6	2	0	1	550	5	5	0	0	NA	NA	NA	25	31	509	169	166	253	151	146	10	3	0	0.02	0.018	0
.	19.01.15-15.22.36-1-358030	62	4	4	0	0	0	534	2	2	0	0	NA	NA	NA	21	14	497	166	164	244	146	144	3	4	0	0.006	0.024	0
.	19.01.15-15.22.44-1-358032	321	58	58	17	0	11	604	53	53	0	0	NA	NA	NA	98	99	560	179	173	295	158	151	216	15	12	0.386	0.084	0.069
.	19.01.15-15.22.50-1-358033	319	27	27	9	0	6	621	23	23	0	0	NA	NA	NA	98	107	551	182	187	291	160	170	63	18	5	0.114	0.099	0.027
.	19.01.15-15.22.52-1-358049	114	6	6	2	0	2	547	4	4	0	0	NA	NA	NA	34	26	506	168	165	252	148	147	9	8	0	0.018	0.048	0
.	19.01.15-15.22.57-1-358053	60	3	3	0	0	0	538	2	2	0	0	NA	NA	NA	29	17	497	167	166	244	147	147	4	2	2	0.008	0.012	0.012
.	19.01.15-15.22.59-1-358054	117	14	14	3	0	3	565	13	13	0	0	NA	NA	NA	47	45	513	171	174	258	151	156	22	8	13	0.043	0.047	0.075
.	19.01.15-15.23.05-1-358061	235	98	98	20	0	15	587	84	84	0	0	NA	NA	NA	59	70	530	180	173	272	162	153	255	31	16	0.481	0.172	0.092
.	19.01.15-15.23.09-1-358064	58	2	2	1	0	1	0	1	1	0	0	NA	NA	NA	18	19	498	168	166	0	0	0	0	0	3	0	0	0.018
.	19.01.15-15.23.09-1-358065	61	4	4	1	0	1	538	3	3	0	0	NA	NA	NA	29	21	501	167	166	242	149	147	9	2	0	0.018	0.012	0
.	19.01.15-15.23.13-1-358067	32	1	1	0	0	0	0	0	0	0	0	NA	NA	NA	4	7	494	163	163	0	0	0	1	0	0	0.002	0	0
.	19.01.15-15.23.15-1-358069	317	97	97	25	0	19	611	89	89	0	0	NA	NA	NA	84	97	547	188	175	289	166	156	326	22	15	0.596	0.117	0.086
.	19.01.15-15.23.22-1-358076	154	15	15	2	0	0	567	12	12	0	0	NA	NA	NA	58	49	519	170	173	264	149	154	29	5	4	0.056	0.029	0.023
.	19.01.15-15.23.24-1-358081	361	111	111	36	0	26	623	101	101	0	0	NA	NA	NA	102	106	560	178	181	303	161	159	342	25	15	0.611	0.14	0.083
.	19.01.15-15.23.26-1-358086	182	36	36	11	0	7	563	34	34	0	0	NA	NA	NA	66	55	516	175	177	257	150	156	125	9	7	0.242	0.051	0.04
.	19.01.15-15.23.29-1-358090	98	6	6	2	0	1	545	4	4	0	0	NA	NA	NA	29	29	506	170	166	252	148	145	8	1	0	0.016	0.006	0
.	19.01.15-15.23.45-1-358096	120	7	7	1	0	1	562	6	6	0	0	NA	NA	NA	46	46	521	168	170	261	150	151	21	0	0	0.04	0	0
.	19.01.15-15.23.48-1-358097	113	4	4	2	0	2	546	3	3	0	0	NA	NA	NA	32	29	506	170	166	250	153	143	2	3	6	0.004	0.018	0.036
.	19.01.15-15.24.01-1-358119	61	2	2	1	0	1	550	1	1	0	0	NA	NA	NA	26	29	505	170	167	248	153	149	5	0	0	0.01	0	0
.	19.01.15-15.24.03-1-358124	65	2	2	0	0	0	556	1	1	0	0	NA	NA	NA	21	30	503	171	169	250	154	152	1	0	5	0.002	0	0.03
.	19.01.15-15.24.04-1-358125	58	2	2	0	0	0	199	1	1	0	0	NA	NA	NA	12	16	496	170	163	92	58	49	4	0	0	0.008	0	0
.	19.01.15-15.24.14-1-358126	296	83	83	23	0	17	602	72	72	0	0	NA	NA	NA	95	87	542	180	178	280	163	159	256	11	15	0.472	0.061	0.084
.	19.01.15-15.24.14-1-358127	299	26	26	5	0	4	611	22	22	0	0	NA	NA	NA	66	97	544	183	183	283	164	164	82	2	4	0.151	0.011	0.022
.	19.01.15-15.24.15-1-358128	31	1	1	0	0	0	0	0	0	0	0	NA	NA	NA	11	5	490	165	163	0	0	0	0	0	0	0	0	0
.	19.01.15-15.24.15-1-358129	299	99	99	27	0	21	592	88	88	0	0	NA	NA	NA	88	82	535	180	180	275	157	160	263	32	23	0.492	0.178	0.128
.	19.01.15-15.24.16-1-358131	115	17	17	5	0	5	548	15	15	0	0	NA	NA	NA	41	30	512	166	165	256	146	146	42	13	0	0.082	0.078	0
.	19.01.15-15.24.17-1-358132	116	8	8	4	0	2	560	7	7	0	0	NA	NA	NA	36	41	510	172	172	252	153	155	41	5	0	0.08	0.029	0
.	19.01.15-15.24.40-1-358152	270	37	37	9	0	5	587	32	32	0	0	NA	NA	NA	76	72	536	172	177	273	154	160	137	7	3	0.256	0.041	0.017
.	19.01.15-15.24.53-1-358169	93	9	9	1	0	1	545	7	7	0	0	NA	NA	NA	30	34	510	170	167	249	149	147	18	1	2	0.035	0.006	0.012
.	19.01.15-15.25.07-1-358181	65	2	2	0	0	0	541	1	1	0	0	NA	NA	NA	23	17	499	164	167	245	147	149	1	2	0	0.002	0.012	0
.	19.01.15-15.25.09-1-358182	114	9	9	5	0	5	554	7	7	0	0	NA	NA	NA	41	32	505	171	169	252	152	150	25	0	3	0.05	0	0.018
.	19.01.15-15.25.13-1-358184	56	2	2	0	0	0	537	1	1	0	0	NA	NA	NA	33	22	500	167	168	243	148	146	0	6	3	0	0.036	0.018
.	19.01.15-15.25.18-1-358187	409	109	109	27	0	22	652	105	105	0	0	NA	NA	NA	96	135	561	203	184	303	182	167	303	33	21	0.54	0.163	0.114
.	19.01.15-15.25.19-1-358190	585	84	84	19	0	14	680	78	78	0	0	NA	NA	NA	159	171	593	197	194	329	176	175	250	52	14	0.422	0.264	0.072
.	19.01.15-15.25.25-1-358198	647	94	94	16	0	14	714	90	90	0	0	NA	NA	NA	173	199	604	205	203	340	188	186	299	20	22	0.495	0.098	0.108
.	19.01.15-15.25.28-1-358201	111	8	8	1	0	1	547	7	7	0	0	NA	NA	NA	37	33	508	170	168	249	150	148	10	4	5	0.02	0.024	0.03
.	19.01.15-15.25.36-1-358208	231	26	26	8	0	6	576	24	24	0	0	NA	NA	NA	60	58	528	171	172	271	153	152	80	3	1	0.152	0.018	0.006
.	19.01.15-15.25.45-1-358214	93	7	7	1	0	1	552	6	6	0	0	NA	NA	NA	35	37	515	169	166	255	150	147	15	7	0	0.029	0.041	0
.	19.01.15-15.25.47-1-358215	476	46	46	8	0	6	662	38	38	0	0	NA	NA	NA	132	142	572	190	193	315	171	176	129	16	6	0.226	0.084	0.031
.	19.01.15-15.25.53-1-358232	310	75	75	15	0	11	600	67	67	0	0	NA	NA	NA	91	87	540	182	178	282	161	157	228	12	16	0.422	0.066	0.09
.	19.01.15-15.26.02-1-358240	151	10	10	4	0	3	558	8	8	0	0	NA	NA	NA	63	46	515	170	174	260	148	150	31	3	4	0.06	0.018	0.023
.	19.01.15-15.26.09-1-358247	242	112	112	30	0	22	589	101	101	0	0	NA	NA	NA	74	73	531	176	179	274	159	156	293	30	20	0.552	0.17	0.112
.	19.01.15-15.26.16-1-358250	117	9	9	2	0	2	551	7	7	0	0	NA	NA	NA	38	31	508	170	166	253	151	147	19	7	0	0.037	0.041	0
.	19.01.15-15.26.29-1-358264	123	8	8	1	0	0	566	7	7	0	0	NA	NA	NA	37	45	517	171	170	260	154	152	22	0	7	0.043	0	0.041
.	19.01.15-15.26.40-1-358277	31	1	1	0	0	0	0	0	0	0	0	NA	NA	NA	2	5	492	163	163	0	0	0	1	0	0	0.002	0	0
.	19.01.15-15.26.42-1-358278	89	5	5	3	0	2	562	3	3	0	0	NA	NA	NA	38	41	512	174	168	257	155	150	16	4	0	0.031	0.023	0
.	19.01.15-15.26.49-1-358279	183	12	12	3	0	2	565	9	9	0	0	NA	NA	NA	64	47	518	174	168	261	151	153	30	1	0	0.058	0.006	0
.	19.01.15-15.26.58-1-358305	380	64	64	19	0	9	632	58	58	0	0	NA	NA	NA	104	116	568	179	182	306	162	164	226	13	15	0.398	0.073	0.082
.	19.01.15-15.27.03-1-358306	236	53	53	16	0	13	589	50	50	0	0	NA	NA	NA	77	76	537	180	172	277	161	151	205	18	5	0.382	0.1	0.029
.	19.01.15-15.27.13-1-358315	126	9	9	3	0	2	546	7	7	0	0	NA	NA	NA	39	34	507	169	171	248	148	150	29	3	0	0.057	0.018	0
.	19.01.15-15.27.15-1-358316	174	13	13	4	0	3	576	12	12	0	0	NA	NA	NA	50	63	526	178	172	264	160	152	30	10	7	0.057	0.056	0.041
.	19.01.15-15.27.27-1-358331	209	9	9	2	0	2	589	8	8	0	0	NA	NA	NA	68	69	524	181	177	266	163	160	28	0	0	0.053	0	0
.	19.01.15-15.27.31-1-358334	153	14	14	5	0	5	562	13	13	0	0	NA	NA	NA	52	40	512	173	168	257	154	151	50	3	2	0.098	0.017	0.012
.	19.01.15-15.27.31-1-358335	204	9	9	3	0	3	584	7	7	0	0	NA	NA	NA	58	69	533	173	176	275	155	154	17	6	8	0.032	0.035	0.045
.	19.01.15-15.27.34-1-358337	39	1	1	0	0	0	0	0	0	0	0	NA	NA	NA	6	12	496	165	164	0	0	0	10	0	0	0.02	0	0
.	19.01.15-15.27.40-1-358341	171	10	10	1	0	0	572	6	6	0	0	NA	NA	NA	48	56	523	170	176	263	151	158	26	1	3	0.05	0.006	0.017
.	19.01.15-15.27.43-1-358343	359	32	32	10	0	8	611	29	29	0	0	NA	NA	NA	103	95	551	181	176	292	163	156	94	2	4	0.171	0.011	0.023
.	19.01.15-15.27.53-1-358361	94	4	4	2	0	1	550	3	3	0	0	NA	NA	NA	25	24	503	168	166	252	151	147	10	4	3	0.02	0.024	0.018
.	19.01.15-15.27.55-1-358362	93	6	6	0	0	0	569	5	5	0	0	NA	NA	NA	27	47	512	177	171	257	158	154	21	4	2	0.041	0.023	0.012
.	19.01.15-15.27.58-1-358366	69	3	3	1	0	1	538	1	1	0	0	NA	NA	NA	17	21	499	168	167	245	147	146	0	4	0	0	0.024	0
.	19.01.15-15.28.01-1-358367	177	13	13	4	0	4	571	10	10	0	0	NA	NA	NA	52	54	523	171	173	268	150	153	32	7	7	0.061	0.041	0.04
.	19.01.15-15.28.07-1-358376	234	48	48	10	0	7	580	45	45	0	0	NA	NA	NA	62	62	523	176	176	268	156	156	140	28	14	0.268	0.159	0.08
.	19.01.15-15.28.09-1-358379	113	13	13	5	0	3	544	10	10	0	0	NA	NA	NA	33	27	505	167	168	251	147	146	19	12	1	0.038	0.072	0.006
.	19.01.15-15.28.11-1-358382	179	19	19	8	0	4	560	14	14	0	0	NA	NA	NA	50	50	515	175	173	255	152	153	34	11	3	0.066	0.063	0.017
.	19.01.15-15.28.11-1-358383	87	6	6	2	0	2	550	4	4	0	0	NA	NA	NA	27	34	506	172	169	248	151	151	21	0	1	0.042	0	0.006
.	19.01.15-15.28.13-1-358386	89	3	3	1	0	1	547	2	2	0	0	NA	NA	NA	34	26	506	166	167	251	150	146	11	0	0	0.022	0	0
.	19.01.15-15.28.22-1-358394	34	1	1	0	0	0	0	0	0	0	0	NA	NA	NA	14	15	499	165	164	0	0	0	2	0	0	0.004	0	0
.	19.01.15-15.28.26-1-358400	252	19	19	10	0	8	585	17	17	0	0	NA	NA	NA	85	73	533	182	171	275	160	150	45	9	15	0.084	0.049	0.088
.	19.01.15-15.28.27-1-358402	91	5	5	1	0	1	554	4	4	0	0	NA	NA	NA	32	36	513	170	166	257	148	149	12	6	5	0.023	0.035	0.03
.	19.01.15-15.28.28-1-358404	178	28	28	10	0	8	569	26	26	0	0	NA	NA	NA	50	45	514	169	175	260	151	158	100	2	0	0.195	0.012	0
.	19.01.15-15.28.30-1-358407	59	2	2	1	0	1	547	1	1	0	0	NA	NA	NA	19	26	503	171	165	246	154	147	7	0	0	0.014	0	0
.	19.01.15-15.28.30-1-358409	34	1	1	0	0	0	0	0	0	0	0	NA	NA	NA	10	9	494	164	164	0	0	0	0	1	0	0	0.006	0
.	19.01.15-15.28.37-1-358419	267	45	45	13	0	10	593	42	42	0	0	NA	NA	NA	98	83	535	181	180	274	160	159	146	25	0	0.273	0.138	0
.	19.01.15-15.28.53-1-358437	38	1	1	0	0	0	0	0	0	0	0	NA	NA	NA	11	12	494	165	166	0	0	0	0	0	1	0	0	0.006
.	19.01.15-15.28.55-1-358438	121	9	9	3	0	3	548	6	6	0	0	NA	NA	NA	44	36	515	167	167	259	143	146	29	0	5	0.056	0	0.03
.	19.01.15-15.28.55-1-358439	401	97	97	30	0	21	615	88	88	0	0	NA	NA	NA	128	108	550	188	183	287	166	162	249	24	14	0.453	0.128	0.077
.	19.01.15-15.28.58-1-358445	152	21	21	7	0	6	559	19	19	0	0	NA	NA	NA	50	44	518	170	169	259	150	150	72	9	0	0.139	0.053	0
.	19.01.15-15.29.00-1-358446	444	61	61	20	0	13	650	59	59	0	0	NA	NA	NA	109	126	556	192	191	302	174	174	246	22	10	0.442	0.115	0.052
.	19.01.15-15.29.10-1-358454	63	5	5	2	0	2	543	4	4	0	0	NA	NA	NA	23	28	505	169	167	246	150	147	10	0	7	0.02	0	0.042
.	19.01.15-15.29.16-1-358455	234	21	21	1	0	1	595	19	19	0	0	NA	NA	NA	59	78	535	180	176	275	164	156	67	3	5	0.125	0.017	0.028
.	19.01.15-15.29.22-1-358462	88	5	5	0	0	0	550	4	4	0	0	NA	NA	NA	30	26	506	169	164	253	151	146	9	3	3	0.018	0.018	0.018
.	19.01.15-15.29.29-1-358472	238	24	24	10	0	10	580	22	22	0	0	NA	NA	NA	60	74	534	176	177	272	155	153	69	7	18	0.129	0.04	0.102
.	19.01.15-15.29.30-1-358473	99	8	8	5	0	5	544	7	7	0	0	NA	NA	NA	26	25	504	169	165	249	149	146	15	9	2	0.03	0.053	0.012
.	19.01.15-15.29.41-1-358478	244	55	55	23	0	16	577	52	52	0	0	NA	NA	NA	57	63	532	167	177	269	148	160	157	22	15	0.295	0.132	0.085
.	19.01.15-15.29.42-1-358480	149	17	17	3	0	2	551	15	15	0	0	NA	NA	NA	48	34	506	170	171	252	150	149	64	0	0	0.126	0	0
.	19.01.15-15.29.55-1-358500	248	14	14	2	0	2	572	12	12	0	0	NA	NA	NA	76	58	521	176	174	261	154	157	52	0	0	0.1	0	0
.	19.01.15-15.29.58-1-358504	286	87	87	22	0	17	607	77	77	0	0	NA	NA	NA	92	87	541	182	177	284	163	160	234	17	13	0.433	0.093	0.073
.	19.01.15-15.30.11-1-358518	380	76	76	20	0	17	625	70	70	0	0	NA	NA	NA	87	111	553	183	188	294	163	168	246	26	4	0.445	0.142	0.021
.	19.01.15-15.30.15-1-358520	96	11	11	0	0	0	549	9	9	0	0	NA	NA	NA	36	33	510	168	168	257	146	146	13	11	3	0.025	0.065	0.018
.	19.01.15-15.30.28-1-358534	150	37	37	8	0	5	565	35	35	0	0	NA	NA	NA	52	48	514	174	173	258	153	154	85	13	8	0.165	0.075	0.046
.	19.01.15-15.30.35-1-358539	299	48	48	23	0	18	609	45	45	0	0	NA	NA	NA	100	94	540	180	187	283	156	170	126	26	11	0.233	0.144	0.059
.	19.01.15-15.30.35-1-358541	88	3	3	1	0	1	548	2	2	0	0	NA	NA	NA	25	28	505	169	167	251	149	148	7	6	0	0.014	0.036	0
.	19.01.15-15.31.06-1-358588	67	3	3	0	0	0	540	2	2	0	0	NA	NA	NA	25	21	501	168	165	248	148	144	2	4	1	0.004	0.024	0.006
.	19.01.15-15.31.20-1-358618	38	1	1	0	0	0	0	0	0	0	0	NA	NA	NA	10	6	493	163	163	0	0	0	0	1	0	0	0.006	0
.	19.01.15-15.31.23-1-358622	64	2	2	0	0	0	541	1	1	0	0	NA	NA	NA	22	25	502	170	166	245	151	145	0	6	3	0	0.035	0.018
.	19.01.15-15.31.24-1-358624	119	6	6	2	0	1	559	4	4	0	0	NA	NA	NA	40	43	514	175	167	260	155	144	17	0	3	0.033	0	0.018
.	19.01.15-15.31.25-1-358626	85	5	5	1	0	1	542	4	4	0	0	NA	NA	NA	32	21	503	166	165	253	145	144	11	8	2	0.022	0.048	0.012
.	19.01.15-15.31.30-1-358632	96	4	4	0	0	0	549	1	1	0	0	NA	NA	NA	25	25	502	168	168	251	148	150	5	3	0	0.01	0.018	0
.	19.01.15-15.31.39-1-358642	33	1	1	0	0	0	0	0	0	0	0	NA	NA	NA	15	12	496	164	165	0	0	0	0	0	3	0	0	0.018
.	19.01.15-15.31.39-1-358644	412	68	68	16	0	10	626	62	62	0	0	NA	NA	NA	108	108	554	185	182	295	167	164	208	14	10	0.375	0.076	0.055
.	19.01.15-15.31.41-1-358646	181	77	77	16	0	12	583	71	71	0	0	NA	NA	NA	53	63	519	179	178	260	164	159	213	10	15	0.41	0.056	0.084
.	19.01.15-15.31.42-1-358647	33	1	1	1	0	1	0	0	0	0	0	NA	NA	NA	11	13	495	165	166	0	0	0	0	0	1	0	0	0.006
.	19.01.15-15.31.43-1-358648	42	1	1	1	0	1	0	0	0	0	0	NA	NA	NA	16	16	498	165	166	0	0	0	0	0	1	0	0	0.006
.	19.01.15-15.31.44-1-358649	236	15	15	3	0	2	581	11	11	0	0	NA	NA	NA	71	63	528	177	171	272	158	151	49	3	2	0.093	0.017	0.012
.	19.01.15-15.31.45-1-358650	95	5	5	1	0	1	543	4	4	0	0	NA	NA	NA	35	29	509	166	167	252	143	148	8	12	5	0.016	0.072	0.03
.	19.01.15-15.31.47-1-358651	33	1	1	0	0	0	0	0	0	0	0	NA	NA	NA	8	7	494	164	162	0	0	0	2	0	0	0.004	0	0
.	19.01.15-15.31.49-1-358652	91	8	8	0	0	0	543	6	6	0	0	NA	NA	NA	35	26	505	167	167	248	145	150	9	10	0	0.018	0.06	0
.	19.01.15-15.32.02-1-358674	123	6	6	2	0	2	557	5	5	0	0	NA	NA	NA	40	39	512	168	172	253	151	153	22	0	2	0.043	0	0.012
.	19.01.15-15.32.08-1-358680	207	25	25	5	0	5	594	22	22	0	0	NA	NA	NA	52	66	523	183	173	272	166	156	80	6	12	0.153	0.033	0.069
.	19.01.15-15.32.18-1-358683	88	3	3	1	0	1	550	2	2	0	0	NA	NA	NA	22	32	512	166	167	253	148	149	8	0	1	0.016	0	0.006
.	19.01.15-15.32.26-1-358694	101	6	6	1	0	1	554	5	5	0	0	NA	NA	NA	46	38	506	174	171	251	152	151	20	4	0	0.04	0.023	0
.	19.01.15-15.32.32-1-358700	149	18	18	5	0	3	574	16	16	0	0	NA	NA	NA	44	50	513	172	178	261	155	158	69	1	4	0.135	0.006	0.022
.	19.01.15-15.32.33-1-358701	367	80	80	23	0	13	623	73	73	0	0	NA	NA	NA	99	113	553	189	184	293	169	161	236	10	28	0.427	0.053	0.152
.	19.01.15-15.32.38-1-358710	59	2	2	0	0	0	541	1	1	0	0	NA	NA	NA	25	23	504	168	164	248	147	146	7	0	0	0.014	0	0
.	19.01.15-15.32.40-1-358711	768	134	134	37	0	30	709	125	125	0	0	NA	NA	NA	193	196	608	203	198	349	182	178	368	39	22	0.605	0.192	0.111
.	19.01.15-15.32.46-1-358714	146	6	6	2	0	2	567	5	5	0	0	NA	NA	NA	51	52	516	175	174	261	154	152	23	0	3	0.045	0	0.017
.	19.01.15-15.32.51-1-358715	201	17	17	6	0	4	580	16	16	0	0	NA	NA	NA	65	65	519	178	181	261	160	159	58	8	3	0.112	0.045	0.017
.	19.01.15-15.33.00-1-358736	123	13	13	2	0	2	563	11	11	0	0	NA	NA	NA	37	46	517	175	167	261	156	146	22	10	7	0.043	0.057	0.042
.	19.01.15-15.33.02-1-358737	177	32	32	7	0	5	567	31	31	0	0	NA	NA	NA	57	42	514	171	170	262	153	152	104	23	4	0.202	0.135	0.024
.	19.01.15-15.33.06-1-358738	146	11	11	4	0	4	564	9	9	0	0	NA	NA	NA	43	48	520	170	171	263	149	152	32	2	2	0.062	0.012	0.012
.	19.01.15-15.33.17-1-358746	200	36	36	9	0	6	579	32	32	0	0	NA	NA	NA	77	70	532	178	173	270	159	150	110	33	3	0.207	0.185	0.017
.	19.01.15-15.33.26-1-358758	88	6	6	1	0	1	544	5	5	0	0	NA	NA	NA	37	25	504	167	167	249	151	144	24	1	3	0.048	0.006	0.018
.	19.01.15-15.33.26-1-358759	63	4	4	0	0	0	539	3	3	0	0	NA	NA	NA	20	23	502	165	169	249	145	145	10	2	4	0.02	0.012	0.024
.	19.01.15-15.33.31-1-358764	123	12	12	3	0	2	559	11	11	0	0	NA	NA	NA	41	37	508	172	170	253	153	153	52	5	6	0.102	0.029	0.035
.	19.01.15-15.33.32-1-358766	416	68	68	20	0	11	634	63	63	0	0	NA	NA	NA	118	118	548	206	177	290	186	158	222	36	5	0.405	0.175	0.028
.	19.01.15-15.33.43-1-358777	29	1	1	0	0	0	0	0	0	0	0	NA	NA	NA	11	5	490	166	162	0	0	0	1	0	0	0.002	0	0
.	19.01.15-15.33.45-1-358778	122	9	9	3	0	1	569	7	7	0	0	NA	NA	NA	41	52	527	170	168	269	152	148	34	2	0	0.065	0.012	0
.	19.01.15-15.33.45-1-358779	29	1	1	1	0	1	0	0	0	0	0	NA	NA	NA	12	5	489	164	165	0	0	0	0	0	1	0	0	0.006
.	19.01.15-15.33.47-1-358780	116	9	9	2	0	2	559	8	8	0	0	NA	NA	NA	43	36	509	171	169	257	154	148	20	0	6	0.039	0	0.036
.	19.01.15-15.33.54-1-358796	213	12	12	7	0	5	593	11	11	0	0	NA	NA	NA	65	69	521	177	184	268	159	166	38	0	0	0.073	0	0
.	19.01.15-15.34.03-1-358802	120	13	13	5	0	2	561	11	11	0	0	NA	NA	NA	34	37	513	168	169	258	150	153	48	0	20	0.094	0	0.118
.	19.01.15-15.34.05-1-358803	121	8	8	1	0	1	559	7	7	0	0	NA	NA	NA	58	40	508	170	175	252	152	155	21	8	2	0.041	0.047	0.011
.	19.01.15-15.34.12-1-358810	30	1	1	1	0	1	0	0	0	0	0	NA	NA	NA	8	10	494	165	164	0	0	0	0	0	0	0	0	0
.	19.01.15-15.34.13-1-358811	234	36	36	8	0	6	578	33	33	0	0	NA	NA	NA	68	55	518	177	173	265	159	154	123	6	3	0.237	0.034	0.017
.	19.01.15-15.34.14-1-358813	155	10	10	3	0	3	568	8	8	0	0	NA	NA	NA	44	55	522	173	173	260	151	157	26	8	2	0.05	0.046	0.012
.	19.01.15-15.34.18-1-358817	155	17	17	4	0	2	580	16	16	0	0	NA	NA	NA	50	67	526	182	172	264	163	153	71	0	4	0.135	0	0.023
.	19.01.15-15.34.21-1-358821	263	75	75	21	0	13	587	68	68	0	0	NA	NA	NA	87	72	532	179	174	272	158	157	229	25	3	0.43	0.14	0.017
.	19.01.15-15.34.24-1-358829	232	20	20	0	0	0	588	18	18	0	0	NA	NA	NA	68	72	534	175	176	274	158	156	54	2	0	0.101	0.011	0
.	19.01.15-15.34.32-1-358838	119	8	8	3	0	2	570	7	7	0	0	NA	NA	NA	44	48	516	172	173	259	155	156	15	2	5	0.029	0.012	0.029
.	19.01.15-15.34.37-1-358844	417	60	60	21	0	14	650	52	52	0	0	NA	NA	NA	117	132	562	189	194	305	169	176	209	30	3	0.372	0.159	0.015
.	19.01.15-15.34.51-1-358846	86	5	5	1	0	1	560	4	4	0	0	NA	NA	NA	34	40	508	174	171	250	157	153	20	0	1	0.039	0	0.006
.	19.01.15-15.34.54-1-358862	144	7	7	1	0	1	575	6	6	0	0	NA	NA	NA	47	52	516	177	172	262	160	153	19	1	7	0.037	0.006	0.041
.	19.01.15-15.34.55-1-358863	179	23	23	6	0	3	572	21	21	0	0	NA	NA	NA	55	60	520	178	175	258	158	156	103	0	5	0.198	0	0.029
.	19.01.15-15.35.01-1-358870	92	7	7	0	0	0	552	5	5	0	0	NA	NA	NA	34	29	510	168	164	253	152	147	16	2	0	0.031	0.012	0
.	19.01.15-15.35.05-1-358871	85	3	3	0	0	0	546	2	2	0	0	NA	NA	NA	31	30	508	165	170	254	144	148	3	0	8	0.006	0	0.047
.	19.01.15-15.35.06-1-358872	62	3	3	1	0	1	530	2	2	0	0	NA	NA	NA	35	13	497	166	163	241	144	145	24	0	0	0.048	0	0
.	19.01.15-15.35.15-1-358877	37	1	1	1	0	1	0	0	0	0	0	NA	NA	NA	6	11	497	164	163	0	0	0	1	0	0	0.002	0	0
.	19.01.15-15.35.15-1-358878	327	40	40	11	0	8	611	35	35	0	0	NA	NA	NA	97	97	545	184	181	287	164	160	173	17	0	0.317	0.092	0
.	19.01.15-15.35.19-1-358882	91	10	10	1	0	1	549	9	9	0	0	NA	NA	NA	35	34	511	169	167	253	146	150	23	2	2	0.045	0.012	0.012
.	19.01.15-15.35.20-1-358884	36	1	1	1	0	1	0	0	0	0	0	NA	NA	NA	12	8	494	165	162	0	0	0	0	1	0	0	0.006	0
.	19.01.15-15.35.22-1-358887	284	62	62	17	0	12	598	59	59	0	0	NA	NA	NA	88	79	542	175	175	284	158	156	174	37	7	0.321	0.211	0.04
.	19.01.15-15.35.23-1-358890	303	25	25	6	0	3	606	23	23	0	0	NA	NA	NA	75	92	542	182	181	281	163	162	71	15	5	0.131	0.082	0.028
.	19.01.15-15.35.23-1-358891	178	10	10	5	0	4	566	8	8	0	0	NA	NA	NA	64	51	518	177	169	259	157	150	44	0	0	0.085	0	0
.	19.01.15-15.35.33-1-358899	148	7	7	0	0	0	557	5	5	0	0	NA	NA	NA	33	42	516	173	166	256	154	147	17	10	0	0.033	0.058	0
.	19.01.15-15.35.39-1-358906	173	23	23	8	0	5	564	21	21	0	0	NA	NA	NA	64	57	526	170	174	264	148	152	52	25	12	0.099	0.147	0.069
.	19.01.15-15.35.47-1-358910	353	32	32	9	0	6	607	28	28	0	0	NA	NA	NA	112	87	547	178	175	290	159	158	100	7	10	0.183	0.039	0.057
.	19.01.15-15.35.52-1-358926	414	59	59	20	0	12	641	55	55	0	0	NA	NA	NA	111	127	574	182	184	315	165	161	205	18	12	0.357	0.099	0.065
.	19.01.15-15.35.53-1-358927	266	51	51	17	0	14	582	45	45	0	0	NA	NA	NA	85	66	526	180	173	271	160	151	167	3	13	0.317	0.017	0.075
.	19.01.15-15.35.59-1-358931	355	111	111	31	0	22	604	100	100	0	0	NA	NA	NA	106	83	535	181	180	281	160	163	335	25	23	0.626	0.138	0.128
.	19.01.15-15.36.01-1-358932	184	17	17	4	0	4	576	15	15	0	0	NA	NA	NA	61	56	519	173	177	265	153	158	63	9	0	0.121	0.052	0
.	19.01.15-15.36.15-1-358944	87	3	3	1	0	1	549	2	2	0	0	NA	NA	NA	26	24	502	168	167	247	150	152	10	0	0	0.02	0	0
.	19.01.15-15.36.19-1-358948	117	13	13	5	0	5	558	11	11	0	0	NA	NA	NA	40	38	512	171	168	254	154	150	38	0	2	0.074	0	0.012
.	19.01.15-15.36.28-1-358959	170	10	10	3	0	3	577	8	8	0	0	NA	NA	NA	51	58	526	174	171	271	155	151	35	6	8	0.067	0.034	0.047
.	19.01.15-15.36.36-1-358970	60	2	2	0	0	0	306	1	1	0	0	NA	NA	NA	25	17	495	168	167	135	86	85	1	0	0	0.002	0	0
.	19.01.15-15.36.36-1-358971	35	1	1	0	0	0	0	0	0	0	0	NA	NA	NA	9	11	497	165	162	0	0	0	3	0	0	0.006	0	0
.	19.01.15-15.36.39-1-358974	33	1	1	0	0	0	0	0	0	0	0	NA	NA	NA	7	8	491	167	163	0	0	0	0	0	3	0	0	0.018
.	19.01.15-15.36.41-1-358975	128	10	10	1	0	1	563	8	8	0	0	NA	NA	NA	37	48	520	169	172	259	150	154	24	8	0	0.046	0.047	0
.	19.01.15-15.36.43-1-358977	125	11	11	2	0	1	563	8	8	0	0	NA	NA	NA	45	42	516	169	170	261	151	151	24	6	3	0.047	0.036	0.018
.	19.01.15-15.36.46-1-358978	61	3	3	1	0	1	549	2	2	0	0	NA	NA	NA	20	27	502	169	169	247	151	151	3	8	0	0.006	0.047	0
.	19.01.15-15.36.47-1-358979	240	22	22	4	0	3	594	21	21	0	0	NA	NA	NA	64	73	522	182	182	267	163	164	44	15	0	0.084	0.082	0
.	19.01.15-15.36.53-1-358998	117	7	7	2	0	1	557	6	6	0	0	NA	NA	NA	43	38	508	174	169	255	154	148	17	5	5	0.033	0.029	0.03
.	19.01.15-15.37.03-1-359003	236	31	31	7	0	5	577	29	29	0	0	NA	NA	NA	70	60	524	174	175	266	154	157	95	4	5	0.181	0.023	0.029
.	19.01.15-15.37.05-1-359004	295	83	83	23	0	14	581	76	76	0	0	NA	NA	NA	83	68	522	174	185	266	150	165	232	30	13	0.444	0.172	0.07
.	19.01.15-15.37.09-1-359008	171	17	17	2	0	1	566	16	16	0	0	NA	NA	NA	37	44	516	171	170	262	153	151	24	10	4	0.047	0.058	0.024
.	19.01.15-15.37.10-1-359009	117	7	7	2	0	0	551	6	6	0	0	NA	NA	NA	42	33	510	167	169	256	147	148	12	8	0	0.024	0.048	0
.	19.01.15-15.37.14-1-359015	236	32	32	6	0	5	602	27	27	0	0	NA	NA	NA	71	87	544	175	181	285	155	162	84	8	3	0.154	0.046	0.017
.	19.01.15-15.37.16-1-359017	96	7	7	1	0	1	557	6	6	0	0	NA	NA	NA	36	45	519	169	170	260	148	149	8	9	3	0.015	0.053	0.018
.	19.01.15-15.37.22-1-359024	213	65	65	14	0	12	573	60	60	0	0	NA	NA	NA	67	57	519	174	177	260	155	158	214	30	5	0.412	0.172	0.028
.	19.01.15-15.37.32-1-359034	150	9	9	3	0	1	573	7	7	0	0	NA	NA	NA	42	53	518	172	176	264	150	159	17	7	7	0.033	0.041	0.04
.	19.01.15-15.37.34-1-359036	153	13	13	5	0	3	575	11	11	0	0	NA	NA	NA	37	56	520	176	173	263	160	152	33	10	0	0.063	0.057	0
.	19.01.15-15.37.35-1-359038	390	26	26	6	0	4	626	23	23	0	0	NA	NA	NA	119	106	552	180	187	293	162	171	100	3	11	0.181	0.017	0.059
.	19.01.15-15.37.46-1-359043	271	27	27	8	0	6	588	26	26	0	0	NA	NA	NA	87	70	532	177	174	275	160	153	80	3	13	0.15	0.017	0.075
.	19.01.15-15.37.52-1-359059	61	2	2	0	0	0	251	1	1	0	0	NA	NA	NA	20	17	500	165	165	113	63	75	0	0	3	0	0	0.018
.	19.01.15-15.37.55-1-359060	234	42	42	7	0	7	596	37	37	0	0	NA	NA	NA	53	70	531	180	172	280	161	155	125	8	2	0.235	0.044	0.012
.	19.01.15-15.38.00-1-359065	174	27	27	6	0	6	572	23	23	0	0	NA	NA	NA	59	57	522	172	176	262	153	157	65	7	1	0.125	0.041	0.006
.	19.01.15-15.38.03-1-359067	153	32	32	11	0	8	563	29	29	0	0	NA	NA	NA	61	54	524	173	170	260	150	153	86	3	2	0.164	0.017	0.012
.	19.01.15-15.38.06-1-359068	142	11	11	4	0	2	555	9	9	0	0	NA	NA	NA	40	42	512	169	174	255	148	152	22	13	10	0.043	0.077	0.057
.	19.01.15-15.38.21-1-359084	408	58	58	20	0	18	617	52	52	0	0	NA	NA	NA	99	99	553	175	184	294	156	167	203	9	0	0.367	0.051	0
.	19.01.15-15.38.32-1-359096	114	4	4	2	0	2	559	3	3	0	0	NA	NA	NA	32	43	512	176	168	252	157	150	8	0	3	0.016	0	0.018
.	19.01.15-15.38.34-1-359102	216	20	20	5	0	5	587	18	18	0	0	NA	NA	NA	63	60	523	177	173	273	159	155	60	3	2	0.115	0.017	0.012
.	19.01.15-15.38.37-1-359107	148	10	10	2	0	2	553	7	7	0	0	NA	NA	NA	54	34	506	173	168	250	152	151	26	0	0	0.051	0	0
.	19.01.15-15.38.39-1-359108	33	1	1	0	0	0	0	0	0	0	0	NA	NA	NA	4	11	494	167	163	0	0	0	0	0	0	0	0	0
.	19.01.15-15.38.41-1-359109	297	87	87	21	0	16	593	85	85	0	0	NA	NA	NA	87	84	538	182	177	274	162	157	262	23	4	0.487	0.126	0.023
.	19.01.15-15.38.44-1-359110	178	14	14	6	0	5	570	11	11	0	0	NA	NA	NA	52	48	517	173	171	263	154	153	26	15	9	0.05	0.087	0.053
.	19.01.15-15.38.45-1-359112	91	4	4	4	0	2	544	3	3	0	0	NA	NA	NA	28	29	507	169	166	251	149	144	9	0	5	0.018	0	0.03
.	19.01.15-15.38.47-1-359113	152	20	20	2	0	1	552	15	15	0	0	NA	NA	NA	48	37	510	170	170	254	149	149	41	10	11	0.08	0.059	0.065
.	19.01.15-15.38.48-1-359114	94	6	6	2	0	2	549	5	5	0	0	NA	NA	NA	50	37	511	174	165	252	151	146	11	11	0	0.022	0.063	0
.	19.01.15-15.38.57-1-359134	230	27	27	3	0	3	596	23	23	0	0	NA	NA	NA	68	82	541	176	178	280	156	160	85	11	2	0.157	0.062	0.011
.	19.01.15-15.39.01-1-359136	31	1	1	0	0	0	0	0	0	0	0	NA	NA	NA	9	8	492	165	164	0	0	0	0	0	0	0	0	0
.	19.01.15-15.39.03-1-359137	211	14	14	5	0	4	569	9	9	0	0	NA	NA	NA	54	52	518	175	172	259	156	154	33	6	3	0.064	0.034	0.017
.	19.01.15-15.39.11-1-359138	115	12	12	1	0	1	564	10	10	0	0	NA	NA	NA	38	40	513	170	170	260	153	151	31	3	0	0.06	0.018	0
.	19.01.15-15.39.18-1-359146	62	2	2	0	0	0	101	1	1	0	0	NA	NA	NA	22	13	494	167	165	46	26	29	1	1	0	0.002	0.006	0
.	19.01.15-15.39.25-1-359154	262	39	39	6	0	6	583	35	35	0	0	NA	NA	NA	73	68	532	174	175	269	157	157	145	3	2	0.273	0.017	0.011
.	19.01.15-15.39.25-1-359157	122	13	13	4	0	4	557	10	10	0	0	NA	NA	NA	43	44	520	169	168	258	150	149	40	0	2	0.077	0	0.012
.	19.01.15-15.39.25-1-359159	501	52	52	25	0	16	674	50	50	0	0	NA	NA	NA	119	162	591	186	198	329	167	178	217	20	17	0.367	0.108	0.086
.	19.01.15-15.39.32-1-359164	115	12	12	4	0	4	560	7	7	0	0	NA	NA	NA	38	40	511	173	169	257	153	150	32	6	0	0.063	0.035	0
.	19.01.15-15.39.36-1-359168	99	3	3	1	0	1	551	2	2	0	0	NA	NA	NA	21	26	504	169	166	251	151	149	5	3	0	0.01	0.018	0
.	19.01.15-15.39.36-1-359169	169	7	7	0	0	0	571	3	3	0	0	NA	NA	NA	50	54	520	179	168	262	162	147	19	0	0	0.037	0	0
.	19.01.15-15.39.50-1-359173	90	3	3	0	0	0	548	2	2	0	0	NA	NA	NA	15	29	503	166	173	248	146	154	2	8	0	0.004	0.048	0
.	19.01.15-15.39.50-1-359174	349	40	40	12	0	7	601	35	35	0	0	NA	NA	NA	99	85	537	180	181	279	159	163	175	7	7	0.326	0.039	0.039
.	19.01.15-15.39.55-1-359190	37	1	1	0	0	0	0	0	0	0	0	NA	NA	NA	9	11	496	163	165	0	0	0	0	0	2	0	0	0.012
.	19.01.15-15.39.56-1-359191	364	64	64	18	0	13	630	57	57	0	0	NA	NA	NA	135	121	564	191	179	300	170	160	181	21	4	0.321	0.11	0.022
.	19.01.15-15.39.58-1-359195	608	133	133	36	0	26	704	123	123	0	0	NA	NA	NA	164	197	603	211	196	340	188	176	370	51	13	0.614	0.242	0.066
.	19.01.15-15.40.02-1-359203	259	38	38	10	0	6	594	35	35	0	0	NA	NA	NA	69	73	537	178	171	281	158	155	116	18	6	0.216	0.101	0.035
.	19.01.15-15.40.06-1-359205	30	1	1	0	0	0	0	0	0	0	0	NA	NA	NA	11	9	494	164	164	0	0	0	1	0	0	0.002	0	0
.	19.01.15-15.40.08-1-359206	178	17	17	2	0	2	563	16	16	0	0	NA	NA	NA	55	47	517	171	172	262	150	151	36	4	6	0.07	0.023	0.035
.	19.01.15-15.40.21-1-359216	90	3	3	0	0	0	558	2	2	0	0	NA	NA	NA	34	34	506	169	172	256	150	152	9	0	0	0.018	0	0
.	19.01.15-15.40.35-1-359230	213	14	14	2	0	1	579	13	13	0	0	NA	NA	NA	61	58	521	174	176	267	157	155	31	9	7	0.06	0.052	0.04
.	19.01.15-15.40.36-1-359232	34	1	1	0	0	0	0	0	0	0	0	NA	NA	NA	6	4	492	163	162	0	0	0	1	0	0	0.002	0	0
.	19.01.15-15.40.39-1-359237	62	3	3	0	0	0	535	2	2	0	0	NA	NA	NA	26	18	500	166	165	243	146	146	8	0	0	0.016	0	0
.	19.01.15-15.40.40-1-359238	208	16	16	9	0	5	581	14	14	0	0	NA	NA	NA	58	63	530	172	174	271	155	155	65	2	0	0.123	0.012	0
.	19.01.15-15.40.48-1-359240	36	1	1	1	0	1	0	0	0	0	0	NA	NA	NA	13	10	494	165	164	0	0	0	0	0	1	0	0	0.006
.	19.01.15-15.41.06-1-359259	355	87	87	24	0	14	616	79	79	0	0	NA	NA	NA	103	108	558	180	183	294	158	164	245	21	14	0.439	0.117	0.077
.	19.01.15-15.41.06-1-359260	92	3	3	1	0	1	548	2	2	0	0	NA	NA	NA	15	25	503	168	167	251	148	149	9	0	0	0.018	0	0
.	19.01.15-15.41.06-1-359261	465	63	63	14	0	11	654	56	56	0	0	NA	NA	NA	117	138	561	201	189	302	183	169	222	7	14	0.396	0.035	0.074
.	19.01.15-15.41.06-1-359262	185	33	33	10	0	8	579	29	29	0	0	NA	NA	NA	65	61	519	182	173	264	161	154	113	6	4	0.218	0.033	0.023
.	19.01.15-15.41.19-1-359271	251	55	55	11	0	7	588	51	51	0	0	NA	NA	NA	67	67	530	174	176	276	157	155	167	4	16	0.315	0.023	0.091
.	19.01.15-15.41.19-1-359273	146	9	9	2	0	2	548	7	7	0	0	NA	NA	NA	53	38	511	170	170	251	147	150	29	4	1	0.057	0.024	0.006
.	19.01.15-15.41.20-1-359276	233	37	37	12	0	7	593	34	34	0	0	NA	NA	NA	69	72	532	172	181	277	155	161	131	22	10	0.246	0.128	0.055
.	19.01.15-15.41.38-1-359295	243	21	21	2	0	2	584	19	19	0	0	NA	NA	NA	60	71	535	177	172	272	157	155	51	8	3	0.095	0.045	0.017
.	19.01.15-15.41.40-1-359297	450	99	99	17	0	11	648	96	96	0	0	NA	NA	NA	115	130	570	186	187	311	168	169	282	17	29	0.495	0.091	0.155
.	19.01.15-15.41.58-1-359321	352	28	28	4	0	3	629	26	26	0	0	NA	NA	NA	90	113	550	190	186	294	173	162	83	2	2	0.151	0.011	0.011
.	19.01.15-15.42.11-1-359328	90	9	9	4	0	3	545	8	8	0	0	NA	NA	NA	31	24	501	171	165	250	150	145	18	10	0	0.036	0.058	0
.	19.01.15-15.42.15-1-359329	273	71	71	24	0	17	592	67	67	0	0	NA	NA	NA	74	88	544	174	183	278	154	160	250	0	7	0.46	0	0.038
.	19.01.15-15.42.27-1-359340	120	6	6	2	0	0	558	5	5	0	0	NA	NA	NA	41	40	514	169	170	260	148	150	27	0	0	0.053	0	0
.	19.01.15-15.42.30-1-359347	112	6	6	1	0	0	558	4	4	0	0	NA	NA	NA	44	43	514	172	170	255	152	151	14	0	5	0.027	0	0.029
.	19.01.15-15.42.33-1-359348	244	33	33	11	0	8	592	30	30	0	0	NA	NA	NA	71	73	535	177	174	280	157	155	118	12	9	0.221	0.068	0.052
.	19.01.15-15.42.33-1-359349	60	2	2	0	0	0	201	1	1	0	0	NA	NA	NA	16	21	500	168	166	89	59	53	1	0	1	0.002	0	0.006
.	19.01.15-15.42.41-1-359359	61	2	2	0	0	0	254	0	0	0	0	NA	NA	NA	20	25	501	166	171	114	67	73	6	0	0	0.012	0	0
.	19.01.15-15.42.43-1-359360	91	4	4	0	0	0	547	3	3	0	0	NA	NA	NA	38	29	508	168	166	252	148	147	3	4	0	0.006	0.024	0
.	19.01.15-15.42.45-1-359361	36	1	1	0	0	0	0	0	0	0	0	NA	NA	NA	9	3	490	164	162	0	0	0	4	0	0	0.008	0	0
.	19.01.15-15.42.47-1-359362	152	22	22	8	0	6	565	20	20	0	0	NA	NA	NA	45	46	515	178	166	261	156	148	76	20	5	0.148	0.112	0.03
.	19.01.15-15.42.48-1-359363	66	2	2	1	0	1	407	1	1	0	0	NA	NA	NA	14	20	498	167	168	177	116	114	1	2	0	0.002	0.012	0
.	19.01.15-15.42.51-1-359364	59	2	2	0	0	0	154	1	1	0	0	NA	NA	NA	17	21	500	167	167	65	47	42	1	0	0	0.002	0	0
.	19.01.15-15.42.51-1-359380	118	6	6	0	0	0	547	3	3	0	0	NA	NA	NA	35	30	504	173	166	248	154	145	9	6	1	0.018	0.035	0.006
.	19.01.15-15.42.58-1-359384	68	2	2	0	0	0	540	1	1	0	0	NA	NA	NA	18	19	500	168	164	241	152	147	2	0	0	0.004	0	0
.	19.01.15-15.42.58-1-359385	94	5	5	1	0	1	546	4	4	0	0	NA	NA	NA	32	21	499	166	169	248	146	152	10	0	5	0.02	0	0.03
.	19.01.15-15.43.01-1-359386	387	88	88	25	0	20	615	77	77	0	0	NA	NA	NA	125	103	550	185	181	287	165	163	237	14	3	0.431	0.076	0.017
.	19.01.15-15.43.08-1-359389	128	9	9	4	0	4	553	7	7	0	0	NA	NA	NA	35	32	507	169	169	253	152	148	34	1	0	0.067	0.006	0
.	19.01.15-15.43.10-1-359391	58	2	2	0	0	0	547	1	1	0	0	NA	NA	NA	21	27	503	168	169	248	150	149	4	0	2	0.008	0	0.012
.	19.01.15-15.43.15-1-359394	32	1	1	1	0	1	0	0	0	0	0	NA	NA	NA	5	9	493	166	163	0	0	0	0	0	0	0	0	0
.	19.01.15-15.43.17-1-359399	236	44	44	10	0	8	580	39	39	0	0	NA	NA	NA	82	63	531	169	176	272	153	155	132	7	18	0.249	0.041	0.102
.	19.01.15-15.43.22-1-359406	67	4	4	0	0	0	536	3	3	0	0	NA	NA	NA	19	18	497	167	167	244	145	147	9	0	0	0.018	0	0
.	19.01.15-15.43.33-1-359413	60	2	2	0	0	0	156	1	1	0	0	NA	NA	NA	18	16	498	168	163	64	45	47	2	0	0	0.004	0	0
.	19.01.15-15.43.37-1-359419	385	67	67	16	0	14	621	61	61	0	0	NA	NA	NA	116	110	549	192	182	286	174	161	213	5	21	0.388	0.026	0.115
.	19.01.15-15.43.42-1-359420	59	2	2	0	0	0	198	1	1	0	0	NA	NA	NA	25	19	501	167	164	96	49	53	2	0	0	0.004	0	0
.	19.01.15-15.43.44-1-359421	235	58	58	12	0	8	581	54	54	0	0	NA	NA	NA	54	62	525	171	179	266	155	160	167	16	10	0.318	0.094	0.056
.	19.01.15-15.43.44-1-359422	68	2	2	0	0	0	553	1	1	0	0	NA	NA	NA	21	35	508	169	171	253	149	151	0	6	0	0	0.036	0
.	19.01.15-15.43.51-1-359426	458	66	66	16	0	10	672	61	61	0	0	NA	NA	NA	128	160	581	195	197	318	176	178	212	20	4	0.365	0.103	0.02
.	19.01.15-15.43.51-1-359427	89	6	6	0	0	0	546	5	5	0	0	NA	NA	NA	21	23	503	166	167	249	147	150	14	9	0	0.028	0.054	0
.	19.01.15-15.43.51-1-359428	151	16	16	3	0	3	558	14	14	0	0	NA	NA	NA	41	41	509	173	172	254	154	150	35	3	6	0.069	0.017	0.035
.	19.01.15-15.43.57-1-359447	376	54	54	17	0	13	625	49	49	0	0	NA	NA	NA	118	112	555	184	186	296	161	168	155	20	24	0.279	0.109	0.129
.	19.01.15-15.44.07-1-359454	115	6	6	2	0	1	571	3	3	0	0	NA	NA	NA	30	47	511	177	172	255	161	155	12	5	2	0.023	0.028	0.012
.	19.01.15-15.44.19-1-359463	66	3	3	0	0	0	541	2	2	0	0	NA	NA	NA	22	21	503	165	166	247	147	147	5	5	2	0.01	0.03	0.012
.	19.01.15-15.44.25-1-359472	148	24	24	6	0	5	556	22	22	0	0	NA	NA	NA	62	46	517	169	173	257	149	150	41	2	12	0.079	0.012	0.069
.	19.01.15-15.44.34-1-359484	89	3	3	1	0	1	552	1	1	0	0	NA	NA	NA	26	28	502	169	170	249	151	152	4	3	1	0.008	0.018	0.006
.	19.01.15-15.44.34-1-359485	150	7	7	3	0	3	564	6	6	0	0	NA	NA	NA	35	49	524	171	167	262	151	151	30	0	0	0.057	0	0
.	19.01.15-15.44.54-1-359504	63	2	2	0	0	0	201	1	1	0	0	NA	NA	NA	18	18	498	166	167	92	56	53	1	2	0	0.002	0.012	0
.	19.01.15-15.45.14-1-359510	374	50	50	15	0	11	633	46	46	0	0	NA	NA	NA	97	118	559	184	188	299	165	169	160	10	20	0.286	0.054	0.106
.	19.01.15-15.45.15-1-359511	297	25	25	5	0	3	609	24	24	0	0	NA	NA	NA	91	88	544	183	174	292	163	154	62	7	0	0.114	0.038	0
.	19.01.15-15.45.15-1-359512	145	8	8	4	0	4	570	6	6	0	0	NA	NA	NA	50	55	525	172	171	264	153	153	17	2	3	0.032	0.012	0.018
.	19.01.15-15.45.19-1-359519	288	38	38	4	0	3	606	35	35	0	0	NA	NA	NA	73	84	542	180	175	288	160	158	146	17	6	0.269	0.094	0.034
.	19.01.15-15.45.20-1-359521	164	24	24	7	0	7	565	23	23	0	0	NA	NA	NA	43	48	518	170	173	262	151	152	63	14	0	0.122	0.082	0
.	19.01.15-15.45.23-1-359527	289	64	64	24	0	15	592	59	59	0	0	NA	NA	NA	88	87	546	181	173	282	159	151	178	32	6	0.326	0.177	0.035
.	19.01.15-15.45.32-1-359537	147	20	20	4	0	4	565	18	18	0	0	NA	NA	NA	49	44	512	173	172	258	155	152	55	4	13	0.107	0.023	0.076
.	19.01.15-15.45.37-1-359544	65	2	2	0	0	0	543	1	1	0	0	NA	NA	NA	23	23	500	170	166	245	151	147	2	0	0	0.004	0	0
.	19.01.15-15.45.45-1-359547	61	3	3	1	0	1	551	2	2	0	0	NA	NA	NA	23	36	514	168	167	254	149	148	3	2	0	0.006	0.012	0
.	19.01.15-15.45.57-1-359570	209	25	25	9	0	6	568	23	23	0	0	NA	NA	NA	72	57	518	179	173	261	156	151	81	10	9	0.156	0.056	0.052
.	19.01.15-15.46.03-1-359571	33	1	1	0	0	0	0	0	0	0	0	NA	NA	NA	10	7	492	163	165	0	0	0	0	0	0	0	0	0
.	19.01.15-15.46.04-1-359572	332	43	43	13	0	9	606	42	42	0	0	NA	NA	NA	92	88	546	179	176	288	159	159	135	22	0	0.247	0.123	0
.	19.01.15-15.46.05-1-359573	316	85	85	26	0	15	602	74	74	0	0	NA	NA	NA	82	80	535	176	182	278	157	167	280	27	2	0.523	0.153	0.011
.	19.01.15-15.46.06-1-359574	201	18	18	7	0	7	564	14	14	0	0	NA	NA	NA	56	43	510	175	171	259	154	151	96	0	4	0.188	0	0.023
.	19.01.15-15.46.12-1-359575	32	1	1	0	0	0	0	0	0	0	0	NA	NA	NA	10	9	496	163	163	0	0	0	0	0	0	0	0	0
.	19.01.15-15.46.14-1-359580	577	69	69	15	0	9	686	64	64	0	0	NA	NA	NA	168	171	583	204	197	318	186	182	227	10	10	0.389	0.049	0.051
.	19.01.15-15.46.17-1-359581	58	2	2	0	0	0	543	1	1	0	0	NA	NA	NA	22	20	499	166	168	247	149	147	7	0	0	0.014	0	0
.	19.01.15-15.46.25-1-359591	275	23	23	7	0	5	576	20	20	0	0	NA	NA	NA	84	63	524	179	173	269	155	152	74	6	10	0.141	0.034	0.058
.	19.01.15-15.46.31-1-359595	203	30	30	8	0	6	570	29	29	0	0	NA	NA	NA	69	54	525	172	170	267	153	150	107	1	13	0.204	0.006	0.076
.	19.01.15-15.46.40-1-359609	63	2	2	0	0	0	547	1	1	0	0	NA	NA	NA	17	25	506	166	166	254	147	146	0	1	5	0	0.006	0.03
.	19.01.15-15.46.41-1-359610	32	1	1	0	0	0	0	0	0	0	0	NA	NA	NA	11	10	495	165	163	0	0	0	1	0	0	0.002	0	0
.	19.01.15-15.46.43-1-359612	197	13	13	4	0	4	589	12	12	0	0	NA	NA	NA	57	69	521	184	177	266	166	157	37	8	1	0.071	0.043	0.006
.	19.01.15-15.46.47-1-359615	679	116	116	33	0	26	677	103	103	0	0	NA	NA	NA	181	167	593	195	192	329	174	174	311	39	37	0.524	0.2	0.193
.	19.01.15-15.46.54-1-359632	351	69	69	15	0	14	605	62	62	0	0	NA	NA	NA	109	90	538	186	179	284	164	157	175	11	28	0.325	0.059	0.156
.	19.01.15-15.46.55-1-359633	183	13	13	3	0	1	578	10	10	0	0	NA	NA	NA	45	58	518	174	179	263	157	158	25	0	5	0.048	0	0.028
.	19.01.15-15.47.00-1-359640	35	1	1	0	0	0	0	0	0	0	0	NA	NA	NA	10	10	496	164	163	0	0	0	0	0	0	0	0	0
.	19.01.15-15.47.01-1-359642	321	76	76	16	0	14	596	69	69	0	0	NA	NA	NA	96	84	540	180	177	284	160	152	215	13	15	0.398	0.072	0.085
.	19.01.15-15.47.09-1-359645	117	10	10	4	0	3	557	7	7	0	0	NA	NA	NA	40	34	506	171	170	253	153	151	26	11	0	0.051	0.064	0
.	19.01.15-15.47.27-1-359662	132	10	10	2	0	2	549	8	8	0	0	NA	NA	NA	33	24	507	166	164	256	149	144	21	7	2	0.041	0.042	0.012
.	19.01.15-15.47.32-1-359667	87	4	4	2	0	1	546	3	3	0	0	NA	NA	NA	29	26	505	167	167	253	145	148	10	0	3	0.02	0	0.018
.	19.01.15-15.47.41-1-359674	119	13	13	5	0	3	576	10	10	0	0	NA	NA	NA	43	53	522	173	171	266	157	153	36	3	2	0.069	0.017	0.012
.	19.01.15-15.47.46-1-359676	33	1	1	1	0	1	0	0	0	0	0	NA	NA	NA	9	13	494	165	167	0	0	0	0	0	0	0	0	0
.	19.01.15-15.47.48-1-359677	261	114	114	27	0	23	586	108	108	0	0	NA	NA	NA	91	67	531	174	175	274	155	157	325	25	23	0.612	0.144	0.131
.	19.01.15-15.47.48-1-359678	92	4	4	0	0	0	550	3	3	0	0	NA	NA	NA	13	28	507	167	167	250	151	149	8	3	0	0.016	0.018	0
.	19.01.15-15.47.49-1-359679	179	7	7	2	0	2	569	6	6	0	0	NA	NA	NA	57	53	524	167	175	269	149	151	27	0	0	0.052	0	0
.	19.01.15-15.48.03-1-359702	38	1	1	1	0	1	0	0	0	0	0	NA	NA	NA	10	8	495	164	162	0	0	0	0	0	4	0	0	0.025
.	19.01.15-15.48.05-1-359703	269	56	56	16	0	12	590	50	50	0	0	NA	NA	NA	85	77	540	175	175	280	157	153	200	9	4	0.37	0.051	0.023
.	19.01.15-15.48.07-1-359704	201	19	19	4	0	1	568	18	18	0	0	NA	NA	NA	51	54	517	175	175	258	155	155	35	4	12	0.068	0.023	0.069
.	19.01.15-15.48.07-1-359705	201	22	22	10	0	6	589	19	19	0	0	NA	NA	NA	70	71	531	173	180	277	154	158	79	8	5	0.149	0.046	0.028
.	19.01.15-15.48.10-1-359708	233	21	21	2	0	2	593	18	18	0	0	NA	NA	NA	81	67	531	176	173	279	159	155	53	17	0	0.1	0.097	0
.	19.01.15-15.48.19-1-359717	149	10	10	4	0	3	568	8	8	0	0	NA	NA	NA	49	49	516	177	169	261	156	151	35	0	0	0.068	0	0
.	19.01.15-15.48.27-1-359726	324	69	69	15	0	8	617	62	62	0	0	NA	NA	NA	89	101	540	189	185	282	169	166	215	3	14	0.398	0.016	0.076
.	19.01.15-15.48.38-1-359741	34	1	1	0	0	0	0	0	0	0	0	NA	NA	NA	10	11	494	165	165	0	0	0	0	0	0	0	0	0
.	19.01.15-15.48.40-1-359742	179	24	24	7	0	5	570	20	20	0	0	NA	NA	NA	56	60	522	177	174	260	155	155	68	13	5	0.13	0.073	0.029
.	19.01.15-15.48.40-1-359743	34	1	1	0	0	0	0	0	0	0	0	NA	NA	NA	13	16	495	165	169	0	0	0	1	0	0	0.002	0	0
.	19.01.15-15.48.43-1-359744	201	22	22	7	0	6	587	21	21	0	0	NA	NA	NA	58	70	524	184	175	266	166	155	54	13	9	0.103	0.071	0.051
.	19.01.15-15.48.44-1-359745	205	50	50	10	0	8	584	44	44	0	0	NA	NA	NA	50	62	520	177	178	265	160	159	117	11	12	0.225	0.062	0.067
.	19.01.15-15.48.47-1-359747	162	13	13	4	0	3	566	11	11	0	0	NA	NA	NA	52	50	519	168	176	261	152	153	21	14	13	0.04	0.083	0.074
.	19.01.15-15.49.02-1-359770	181	23	23	5	0	2	560	22	22	0	0	NA	NA	NA	53	41	509	171	174	252	151	157	54	7	0	0.106	0.041	0
.	19.01.15-15.49.16-1-359774	121	7	7	3	0	3	559	6	6	0	0	NA	NA	NA	30	40	510	172	171	256	152	151	27	7	0	0.053	0.041	0
.	19.01.15-15.49.19-1-359782	33	1	1	0	0	0	0	0	0	0	0	NA	NA	NA	5	11	494	167	163	0	0	0	2	0	0	0.004	0	0
.	19.01.15-15.49.19-1-359783	67	2	2	0	0	0	543	1	1	0	0	NA	NA	NA	25	31	513	166	165	255	145	143	4	0	0	0.008	0	0
.	19.01.15-15.49.27-1-359792	116	12	12	1	0	0	567	10	10	0	0	NA	NA	NA	32	49	518	171	173	257	153	157	31	10	1	0.06	0.058	0.006
.	19.01.15-15.49.32-1-359801	100	8	8	4	0	3	561	7	7	0	0	NA	NA	NA	38	42	509	172	174	253	153	155	25	0	0	0.049	0	0
.	19.01.15-15.49.38-1-359808	414	57	57	12	0	7	636	51	51	0	0	NA	NA	NA	97	123	562	190	184	297	171	168	193	23	4	0.343	0.121	0.022
.	19.01.15-15.49.41-1-359810	386	67	67	12	0	9	648	66	66	0	0	NA	NA	NA	103	135	566	197	185	308	177	163	220	22	17	0.389	0.112	0.092
.	19.01.15-15.49.43-1-359811	66	3	3	1	0	1	543	2	2	0	0	NA	NA	NA	28	30	506	168	169	246	147	150	1	2	0	0.002	0.012	0
.	19.01.15-15.49.52-1-359830	58	2	2	0	0	0	98	1	1	0	0	NA	NA	NA	27	12	495	164	166	49	28	21	3	0	0	0.006	0	0
.	19.01.15-15.49.53-1-359832	91	9	9	3	0	3	545	8	8	0	0	NA	NA	NA	34	27	503	171	166	247	151	147	16	0	6	0.032	0	0.036
.	19.01.15-15.49.55-1-359835	266	17	17	6	0	4	595	15	15	0	0	NA	NA	NA	62	74	532	176	179	273	158	164	50	4	1	0.094	0.023	0.006
.	19.01.15-15.49.57-1-359839	92	9	9	2	0	2	564	7	7	0	0	NA	NA	NA	22	37	507	172	171	256	155	153	10	24	3	0.02	0.14	0.018
.	19.01.15-15.49.58-1-359840	95	7	7	4	0	3	557	5	5	0	0	NA	NA	NA	26	38	516	168	167	259	148	150	11	9	0	0.021	0.054	0
.	19.01.15-15.50.00-1-359841	57	2	2	0	0	0	544	1	1	0	0	NA	NA	NA	21	23	500	168	168	245	150	149	4	0	0	0.008	0	0
.	19.01.15-15.50.00-1-359843	59	2	2	1	0	1	534	1	1	0	0	NA	NA	NA	28	23	505	165	166	248	143	143	4	5	0	0.008	0.03	0
.	19.01.15-15.50.13-1-359851	233	29	29	7	0	4	576	26	26	0	0	NA	NA	NA	66	61	531	173	170	273	154	149	103	7	1	0.194	0.04	0.006
.	19.01.15-15.50.14-1-359852	393	44	44	21	0	16	629	41	41	0	0	NA	NA	NA	112	109	554	183	185	295	166	168	163	10	19	0.294	0.055	0.103
.	19.01.15-15.50.15-1-359854	318	61	61	16	0	9	598	57	57	0	0	NA	NA	NA	90	79	537	182	173	278	164	156	174	20	0	0.324	0.11	0
.	19.01.15-15.50.17-1-359860	60	2	2	1	0	0	547	1	1	0	0	NA	NA	NA	19	28	506	167	168	248	148	151	6	0	0	0.012	0	0
.	19.01.15-15.50.17-1-359862	31	1	1	0	0	0	0	0	0	0	0	NA	NA	NA	9	9	494	164	164	0	0	0	1	0	0	0.002	0	0
.	19.01.15-15.50.19-1-359865	36	1	1	0	0	0	0	0	0	0	0	NA	NA	NA	6	11	493	167	164	0	0	0	0	0	7	0	0	0.043
.	19.01.15-15.50.22-1-359869	384	69	69	24	0	17	641	64	64	0	0	NA	NA	NA	110	123	561	185	190	302	166	173	220	23	10	0.392	0.124	0.053
.	19.01.15-15.50.24-1-359871	142	12	12	3	0	3	565	7	7	0	0	NA	NA	NA	41	56	521	180	168	255	162	148	23	7	0	0.044	0.039	0
.	19.01.15-15.50.30-1-359878	210	35	35	9	0	6	589	32	32	0	0	NA	NA	NA	64	74	535	175	177	276	154	159	89	12	7	0.166	0.069	0.04
.	19.01.15-15.50.46-1-359888	60	2	2	1	0	1	539	1	1	0	0	NA	NA	NA	29	16	493	168	168	242	151	146	0	0	6	0	0	0.036
.	19.01.15-15.50.58-1-359908	395	73	73	29	0	21	611	63	63	0	0	NA	NA	NA	93	100	548	187	178	290	163	158	216	25	5	0.394	0.134	0.028
.	19.01.15-15.50.59-1-359909	60	2	2	0	0	0	547	0	0	0	0	NA	NA	NA	25	32	502	172	171	244	152	151	5	0	0	0.01	0	0
.	19.01.15-15.51.02-1-359910	65	3	3	0	0	0	546	2	2	0	0	NA	NA	NA	21	29	507	167	168	253	147	146	7	1	0	0.014	0.006	0
.	19.01.15-15.51.27-1-359926	240	19	19	3	0	1	598	14	14	0	0	NA	NA	NA	62	85	539	180	179	274	164	160	46	2	1	0.085	0.011	0.006
.	19.01.15-15.51.31-1-359931	65	2	2	0	0	0	544	1	1	0	0	NA	NA	NA	20	21	493	167	174	240	148	156	6	0	0	0.012	0	0
.	19.01.15-15.51.31-1-359932	119	5	5	1	0	1	549	4	4	0	0	NA	NA	NA	41	40	514	169	170	252	148	149	15	1	0	0.029	0.006	0
.	19.01.15-15.51.32-1-359933	248	23	23	7	0	5	591	21	21	0	0	NA	NA	NA	72	73	537	180	169	280	161	150	55	19	3	0.102	0.106	0.018
.	19.01.15-15.51.44-1-359939	352	68	68	16	0	11	609	61	61	0	0	NA	NA	NA	110	85	531	183	184	275	165	169	226	9	7	0.426	0.049	0.038
.	19.01.15-15.51.45-1-359940	296	39	39	7	0	6	602	36	36	0	0	NA	NA	NA	78	86	534	182	183	276	162	164	92	10	8	0.172	0.055	0.044
.	19.01.15-15.51.48-1-359943	92	9	9	4	0	3	552	8	8	0	0	NA	NA	NA	36	37	512	167	171	257	145	150	19	1	3	0.037	0.006	0.018
.	19.01.15-15.51.52-1-359959	37	1	1	0	0	0	0	0	0	0	0	NA	NA	NA	10	9	492	166	164	0	0	0	4	0	0	0.008	0	0
.	19.01.15-15.51.56-1-359961	203	15	15	2	0	2	577	14	14	0	0	NA	NA	NA	69	59	528	170	174	274	150	153	42	2	2	0.08	0.012	0.011
.	19.01.15-15.52.03-1-359967	234	69	69	16	0	12	582	64	64	0	0	NA	NA	NA	59	66	526	181	172	267	162	153	182	16	13	0.346	0.088	0.076
.	19.01.15-15.52.13-1-359970	250	23	23	6	0	5	590	21	21	0	0	NA	NA	NA	67	70	528	174	181	272	156	162	63	6	1	0.119	0.034	0.006
.	19.01.15-15.52.14-1-359971	127	22	22	9	0	6	563	19	19	0	0	NA	NA	NA	40	53	524	171	171	262	152	149	70	20	5	0.134	0.117	0.029
.	19.01.15-15.52.18-1-359977	317	102	102	24	0	15	594	91	91	0	0	NA	NA	NA	80	79	533	178	181	279	157	158	229	35	29	0.43	0.197	0.16
.	19.01.15-15.52.33-1-359993	156	27	27	4	0	3	568	24	24	0	0	NA	NA	NA	44	52	519	174	172	262	154	152	60	7	5	0.116	0.04	0.029
.	19.01.15-15.52.41-1-360003	155	10	10	6	0	4	564	9	9	0	0	NA	NA	NA	48	51	516	175	173	257	154	153	28	8	1	0.054	0.046	0.006
.	19.01.15-15.52.47-1-360005	178	12	12	1	0	1	569	7	7	0	0	NA	NA	NA	50	52	512	176	177	255	160	154	28	16	6	0.055	0.091	0.034
.	19.01.15-15.52.49-1-360006	208	31	31	8	0	6	594	27	27	0	0	NA	NA	NA	72	77	534	174	182	277	155	162	108	18	1	0.202	0.103	0.005
.	19.01.15-15.52.49-1-360007	122	5	5	0	0	0	572	3	3	0	0	NA	NA	NA	47	54	520	175	172	265	156	151	9	0	3	0.017	0	0.017
.	19.01.15-15.53.03-1-360027	34	1	1	0	0	0	0	0	0	0	0	NA	NA	NA	7	10	494	166	163	0	0	0	0	0	0	0	0	0
.	19.01.15-15.53.05-1-360028	378	44	44	11	0	6	624	40	40	0	0	NA	NA	NA	111	107	543	187	190	287	166	171	127	31	16	0.234	0.166	0.084
.	19.01.15-15.53.06-1-360029	321	25	25	11	0	10	604	23	23	0	0	NA	NA	NA	98	90	528	188	187	270	168	166	87	12	4	0.165	0.064	0.021
.	19.01.15-15.53.09-1-360032	464	58	58	18	0	10	672	54	54	0	0	NA	NA	NA	124	153	574	197	195	312	181	179	183	6	25	0.319	0.03	0.128
.	19.01.15-15.53.16-1-360037	65	3	3	1	0	1	544	1	1	0	0	NA	NA	NA	27	21	495	171	168	246	150	148	0	13	0	0	0.076	0
.	19.01.15-15.53.20-1-360045	183	7	7	2	0	1	598	6	6	0	0	NA	NA	NA	34	75	533	177	178	280	159	159	21	4	6	0.039	0.023	0.034
.	19.01.15-15.53.29-1-360057	121	7	7	3	0	3	557	6	6	0	0	NA	NA	NA	38	33	505	168	173	256	148	153	14	5	0	0.028	0.03	0
.	19.01.15-15.53.35-1-360061	58	2	2	0	0	0	251	1	1	0	0	NA	NA	NA	14	25	501	170	167	112	68	71	1	0	0	0.002	0	0
.	19.01.15-15.53.37-1-360063	327	75	75	20	0	15	614	69	69	0	0	NA	NA	NA	78	92	550	180	175	293	162	159	273	22	6	0.496	0.122	0.034
.	19.01.15-15.53.47-1-360067	293	41	41	8	0	5	583	37	37	0	0	NA	NA	NA	104	68	532	177	172	274	155	154	116	15	10	0.218	0.085	0.058
.	19.01.15-15.53.47-1-360068	58	2	2	0	0	0	541	1	1	0	0	NA	NA	NA	33	24	500	167	170	244	147	150	1	6	0	0.002	0.036	0
.	19.01.15-15.53.49-1-360070	90	3	3	1	0	1	552	2	2	0	0	NA	NA	NA	17	24	501	170	166	249	154	149	11	0	0	0.022	0	0
.	19.01.15-15.53.57-1-360090	152	9	9	4	0	3	569	8	8	0	0	NA	NA	NA	37	50	522	172	169	266	152	151	17	4	7	0.033	0.023	0.041
.	19.01.15-15.54.01-1-360091	435	54	54	10	0	8	638	49	49	0	0	NA	NA	NA	129	126	568	185	186	303	167	168	207	6	4	0.364	0.032	0.022
.	19.01.15-15.54.05-1-360093	322	27	27	5	0	2	606	26	26	0	0	NA	NA	NA	94	89	534	185	183	278	168	160	109	0	7	0.204	0	0.038
.	19.01.15-15.54.27-1-360113	120	6	6	1	0	1	554	3	3	0	0	NA	NA	NA	42	39	513	169	170	251	151	152	13	4	0	0.025	0.024	0
.	19.01.15-15.54.27-1-360115	90	5	5	2	0	2	555	4	4	0	0	NA	NA	NA	29	32	502	170	173	251	150	154	16	4	4	0.032	0.024	0.023
.	19.01.15-15.54.33-1-360118	297	33	33	10	0	7	594	29	29	0	0	NA	NA	NA	80	88	548	177	176	280	157	157	152	9	6	0.277	0.051	0.034
.	19.01.15-15.54.46-1-360124	92	10	10	3	0	3	542	9	9	0	0	NA	NA	NA	29	24	502	167	168	244	151	147	12	0	7	0.024	0	0.042
.	19.01.15-15.54.49-1-360126	59	2	2	1	0	1	541	0	0	0	0	NA	NA	NA	29	22	498	169	168	245	148	148	3	1	0	0.006	0.006	0
.	19.01.15-15.54.56-1-360142	147	14	14	1	0	1	553	13	13	0	0	NA	NA	NA	49	34	509	170	168	255	149	149	21	9	5	0.041	0.053	0.03
.	19.01.15-15.55.00-1-360146	426	47	47	16	0	13	646	43	43	0	0	NA	NA	NA	113	131	565	197	182	305	180	161	180	19	4	0.319	0.096	0.022
.	19.01.15-15.55.05-1-360147	205	12	12	3	0	2	573	10	10	0	0	NA	NA	NA	67	55	511	177	180	254	157	162	35	3	1	0.068	0.017	0.006
.	19.01.15-15.55.05-1-360148	181	16	16	2	0	2	582	13	13	0	0	NA	NA	NA	46	59	527	176	169	271	161	150	32	9	10	0.061	0.051	0.059
.	19.01.15-15.55.15-1-360151	31	1	1	0	0	0	0	0	0	0	0	NA	NA	NA	10	9	491	166	165	0	0	0	0	0	1	0	0	0.006
.	19.01.15-15.55.17-1-360154	334	38	38	5	0	4	607	32	32	0	0	NA	NA	NA	111	91	541	179	184	282	160	165	124	0	12	0.229	0	0.065
.	19.01.15-15.55.51-1-360179	461	58	58	15	0	5	635	52	52	0	0	NA	NA	NA	105	115	556	187	185	301	167	167	188	31	4	0.338	0.166	0.022
.	19.01.15-15.55.51-1-360180	261	71	71	19	0	13	579	66	66	0	0	NA	NA	NA	69	62	520	174	181	263	155	161	204	28	1	0.392	0.161	0.006
.	19.01.15-15.56.08-1-360200	324	35	35	4	0	4	602	32	32	0	0	NA	NA	NA	96	91	536	179	189	275	157	170	106	7	5	0.198	0.039	0.026
.	19.01.15-15.56.09-1-360201	33	1	1	0	0	0	0	0	0	0	0	NA	NA	NA	9	13	496	165	165	0	0	0	0	0	0	0	0	0
.	19.01.15-15.56.10-1-360203	150	6	6	0	0	0	576	5	5	0	0	NA	NA	NA	38	52	517	177	171	266	157	153	13	3	3	0.025	0.017	0.018
.	19.01.15-15.56.12-1-360204	406	63	63	17	0	12	618	56	56	0	0	NA	NA	NA	121	103	541	187	188	284	165	169	219	16	2	0.405	0.086	0.011
.	19.01.15-15.56.12-1-360205	31	1	1	0	0	0	0	0	0	0	0	NA	NA	NA	8	5	492	164	162	0	0	0	0	0	0	0	0	0
.	19.01.15-15.56.20-1-360216	230	50	50	17	0	16	580	45	45	0	0	NA	NA	NA	72	66	524	172	183	263	152	165	138	26	17	0.263	0.151	0.093
.	19.01.15-15.56.38-1-360238	116	7	7	1	0	1	568	5	5	0	0	NA	NA	NA	46	50	517	177	169	262	154	152	14	9	0	0.027	0.051	0
.	19.01.15-15.57.13-1-360266	116	5	5	1	0	1	556	4	4	0	0	NA	NA	NA	33	36	509	171	169	254	154	148	21	0	0	0.041	0	0
.	19.01.15-15.57.14-1-360267	354	48	48	11	0	7	612	45	45	0	0	NA	NA	NA	126	93	545	187	174	286	168	158	168	13	2	0.308	0.07	0.011
.	19.01.15-15.57.22-1-360275	187	10	10	1	0	1	575	9	9	0	0	NA	NA	NA	46	50	523	170	170	271	154	150	25	3	1	0.048	0.018	0.006
.	19.01.15-15.57.35-1-360289	115	7	7	2	0	1	546	6	6	0	0	NA	NA	NA	33	33	508	170	168	251	151	144	22	3	0	0.043	0.018	0
.	19.01.15-15.58.04-1-360314	31	1	1	0	0	0	0	0	0	0	0	NA	NA	NA	4	13	493	165	168	0	0	0	0	0	1	0	0	0.006
.	19.01.15-15.58.10-1-360316	141	10	10	2	0	2	560	8	8	0	0	NA	NA	NA	37	41	517	167	170	261	149	150	29	0	0	0.056	0	0
.	19.01.15-15.58.15-1-360318	178	13	13	4	0	3	574	11	11	0	0	NA	NA	NA	45	52	523	170	172	266	154	154	30	7	0	0.057	0.041	0
.	19.01.15-15.58.25-1-360334	62	3	3	0	0	0	307	2	2	0	0	NA	NA	NA	21	14	496	166	165	127	90	90	6	0	1	0.012	0	0.006
.	19.01.15-15.58.33-1-360344	181	31	31	10	0	5	570	28	28	0	0	NA	NA	NA	41	44	516	172	169	264	156	150	108	16	4	0.209	0.093	0.024
.	19.01.15-15.58.36-1-360348	149	10	10	1	0	1	566	9	9	0	0	NA	NA	NA	54	54	518	170	179	260	146	160	30	0	1	0.058	0	0.006
.	19.01.15-15.58.48-1-360350	117	6	6	3	0	2	549	4	4	0	0	NA	NA	NA	45	30	510	169	164	257	147	145	9	7	3	0.018	0.041	0.018
.	19.01.15-15.58.49-1-360351	393	62	62	21	0	15	634	57	57	0	0	NA	NA	NA	116	121	554	190	190	292	169	173	208	17	16	0.375	0.089	0.084
.	19.01.15-15.59.28-1-360388	122	9	9	1	0	1	557	8	8	0	0	NA	NA	NA	46	43	514	173	169	257	150	150	38	0	0	0.074	0	0
.	19.01.15-15.59.29-1-360389	121	15	15	3	0	3	561	13	13	0	0	NA	NA	NA	35	44	514	168	175	258	148	155	31	17	9	0.06	0.101	0.051
.	19.01.15-15.59.30-1-360390	150	17	17	1	0	1	563	14	14	0	0	NA	NA	NA	49	43	512	175	169	258	154	151	29	7	1	0.057	0.04	0.006
.	19.01.15-15.59.36-1-360395	205	14	14	7	0	6	581	13	13	0	0	NA	NA	NA	61	62	526	174	175	269	155	157	61	0	0	0.116	0	0
.	19.01.15-15.59.40-1-360396	120	16	16	4	0	3	560	13	13	0	0	NA	NA	NA	37	40	508	176	169	253	155	152	69	7	0	0.136	0.04	0
.	19.01.15-15.59.46-1-360400	147	9	9	2	0	2	584	7	7	0	0	NA	NA	NA	46	61	521	175	178	268	157	159	40	0	0	0.077	0	0
.	19.01.15-15.59.54-1-360418	257	71	71	18	0	11	585	69	69	0	0	NA	NA	NA	72	72	532	178	175	271	161	153	223	25	11	0.419	0.14	0.063
.	19.01.15-15.59.58-1-360422	179	21	21	3	0	3	571	19	19	0	0	NA	NA	NA	60	54	513	180	174	260	160	151	55	4	4	0.107	0.022	0.023
.	19.01.15-15.59.59-1-360424	289	24	24	7	0	5	606	20	20	0	0	NA	NA	NA	88	90	543	181	179	283	166	157	91	7	1	0.168	0.039	0.006
.	19.01.15-16.00.22-1-360438	124	4	4	1	0	1	552	3	3	0	0	NA	NA	NA	37	35	513	169	166	253	150	149	10	0	0	0.019	0	0
.	19.01.15-16.00.23-1-360441	35	1	1	0	0	0	0	0	0	0	0	NA	NA	NA	6	9	494	165	163	0	0	0	1	0	0	0.002	0	0
.	19.01.15-16.00.26-1-360445	33	1	1	0	0	0	0	0	0	0	0	NA	NA	NA	10	12	494	166	165	0	0	0	0	0	0	0	0	0
.	19.01.15-16.00.27-1-360448	90	4	4	0	0	0	553	1	1	0	0	NA	NA	NA	30	34	505	170	172	249	152	152	7	0	3	0.014	0	0.017
.	19.01.15-16.00.33-1-360452	180	23	23	5	0	3	572	16	16	0	0	NA	NA	NA	61	57	530	171	169	270	154	148	39	23	1	0.074	0.135	0.006
.	19.01.15-16.00.37-1-360458	31	1	1	1	0	1	0	0	0	0	0	NA	NA	NA	8	11	497	164	163	0	0	0	0	0	2	0	0	0.012
.	19.01.15-16.00.37-1-360459	273	32	32	10	0	6	601	28	28	0	0	NA	NA	NA	82	77	531	181	178	277	163	161	95	9	1	0.179	0.05	0.006
.	19.01.15-16.00.39-1-360461	91	5	5	3	0	3	548	4	4	0	0	NA	NA	NA	37	33	506	169	171	247	149	152	2	9	4	0.004	0.053	0.023
.	19.01.15-16.00.54-1-360478	233	49	49	19	0	14	592	45	45	0	0	NA	NA	NA	61	78	538	182	171	282	159	151	190	3	3	0.353	0.016	0.018
.	19.01.15-16.00.59-1-360482	32	1	1	0	0	0	0	0	0	0	0	NA	NA	NA	10	7	492	166	162	0	0	0	2	0	0	0.004	0	0
.	19.01.15-16.01.01-1-360483	32	1	1	0	0	0	0	0	0	0	0	NA	NA	NA	15	8	491	164	166	0	0	0	0	0	0	0	0	0
.	19.01.15-16.01.02-1-360514	262	36	36	16	0	13	589	33	33	0	0	NA	NA	NA	77	80	539	178	176	277	159	153	96	21	9	0.178	0.118	0.051
.	19.01.15-16.01.15-1-360556	117	5	5	1	0	1	560	4	4	0	0	NA	NA	NA	49	43	513	171	172	257	153	150	15	0	2	0.029	0	0.012
.	19.01.15-16.01.17-1-360558	145	13	13	5	0	4	573	12	12	0	0	NA	NA	NA	56	59	528	171	173	270	149	154	25	11	3	0.047	0.064	0.017
.	19.01.15-16.01.31-1-360580	145	8	8	3	0	2	570	7	7	0	0	NA	NA	NA	54	50	524	168	171	270	149	151	26	0	0	0.05	0	0
.	19.01.15-16.01.49-1-360589	140	9	9	1	0	1	545	8	8	0	0	NA	NA	NA	58	31	507	166	171	245	149	151	9	5	6	0.018	0.03	0.035
.	19.01.15-16.01.51-1-360590	147	29	29	7	0	7	569	26	26	0	0	NA	NA	NA	59	64	532	177	168	266	157	146	64	31	8	0.12	0.175	0.048
.	19.01.15-16.01.53-1-360607	385	87	87	25	0	20	614	80	80	0	0	NA	NA	NA	106	96	537	193	179	284	171	159	244	18	17	0.454	0.093	0.095
.	19.01.15-16.01.55-1-360608	60	2	2	0	0	0	539	1	1	0	0	NA	NA	NA	31	17	501	166	163	244	149	146	7	0	3	0.014	0	0.018
.	19.01.15-16.02.04-1-360614	159	7	7	1	0	1	557	6	6	0	0	NA	NA	NA	46	41	510	172	172	258	151	148	18	0	0	0.035	0	0
.	19.01.15-16.02.06-1-360615	329	67	67	22	0	12	620	62	62	0	0	NA	NA	NA	72	98	543	185	183	290	166	164	218	35	10	0.401	0.189	0.055
.	19.01.15-16.02.10-1-360616	320	27	27	9	0	8	600	24	24	0	0	NA	NA	NA	80	84	542	176	179	284	155	161	92	24	4	0.17	0.136	0.022
.	19.01.15-16.02.12-1-360617	67	2	2	0	0	0	540	1	1	0	0	NA	NA	NA	25	21	500	166	168	243	144	153	2	0	0	0.004	0	0
.	19.01.15-16.02.13-1-360618	349	55	55	21	0	14	619	51	51	0	0	NA	NA	NA	105	108	546	185	190	287	164	168	177	15	21	0.324	0.081	0.111
.	19.01.15-16.02.19-1-360624	406	66	66	26	0	15	610	60	60	0	0	NA	NA	NA	101	101	553	185	176	294	163	153	242	9	3	0.438	0.049	0.017
.	19.01.15-16.02.24-1-360634	113	6	6	3	0	3	550	5	5	0	0	NA	NA	NA	30	34	507	172	168	252	154	144	15	0	5	0.03	0	0.03
.	19.01.15-16.02.26-1-360637	125	4	4	2	0	1	553	3	3	0	0	NA	NA	NA	45	30	505	171	167	255	152	146	8	1	2	0.016	0.006	0.012
.	19.01.15-16.02.30-1-360642	93	5	5	1	0	1	535	3	3	0	0	NA	NA	NA	38	26	503	169	167	244	149	142	6	8	0	0.012	0.047	0
.	19.01.15-16.02.47-1-360651	184	40	40	11	0	9	577	37	37	0	0	NA	NA	NA	57	63	528	172	176	270	151	156	119	32	3	0.225	0.186	0.017
.	19.01.15-16.02.48-1-360652	270	74	74	9	0	6	610	69	69	0	0	NA	NA	NA	72	87	545	178	177	288	161	161	206	21	3	0.378	0.118	0.017
.	19.01.15-16.03.01-1-360671	417	75	75	23	0	19	609	70	70	0	0	NA	NA	NA	115	93	557	179	170	299	159	151	218	14	12	0.391	0.078	0.071
.	19.01.15-16.03.06-1-360674	57	2	2	1	0	1	543	1	1	0	0	NA	NA	NA	30	21	503	166	165	248	149	146	8	0	0	0.016	0	0
.	19.01.15-16.03.18-1-360679	63	2	2	0	0	0	250	1	1	0	0	NA	NA	NA	19	16	494	168	167	115	66	69	4	0	0	0.008	0	0
.	19.01.15-16.03.34-1-360699	59	2	2	1	0	1	541	1	1	0	0	NA	NA	NA	22	16	499	165	165	244	147	150	0	4	0	0	0.024	0
.	19.01.15-16.03.44-1-360707	454	61	61	16	0	11	630	50	50	0	0	NA	NA	NA	136	121	561	184	189	299	161	170	206	23	7	0.367	0.125	0.037
.	19.01.15-16.03.46-1-360709	240	30	30	7	0	5	588	27	27	0	0	NA	NA	NA	75	68	522	183	176	268	165	155	77	12	1	0.148	0.066	0.006
.	19.01.15-16.03.52-1-360729	124	7	7	6	0	4	559	4	4	0	0	NA	NA	NA	36	36	512	169	168	258	152	149	23	3	0	0.045	0.018	0
.	19.01.15-16.03.59-1-360735	36	1	1	1	0	1	0	0	0	0	0	NA	NA	NA	9	17	496	166	168	0	0	0	0	0	2	0	0	0.012
.	19.01.15-16.04.02-1-360736	34	1	1	0	0	0	0	0	0	0	0	NA	NA	NA	8	7	492	165	163	0	0	0	0	0	0	0	0	0
.	19.01.15-16.04.04-1-360737	267	16	16	5	0	4	584	13	13	0	0	NA	NA	NA	80	70	540	173	170	280	154	150	43	14	1	0.08	0.081	0.006
.	19.01.15-16.04.10-1-360738	93	13	13	3	0	2	551	12	12	0	0	NA	NA	NA	26	26	505	165	169	254	147	150	21	10	8	0.042	0.061	0.047
.	19.01.15-16.04.10-1-360739	178	15	15	7	0	6	547	13	13	0	0	NA	NA	NA	50	29	508	167	167	254	145	148	43	7	0	0.085	0.042	0
.	19.01.15-16.04.15-1-360741	90	7	7	1	0	1	555	6	6	0	0	NA	NA	NA	30	38	508	174	169	253	151	151	20	0	1	0.039	0	0.006
.	19.01.15-16.04.41-1-360767	311	61	61	16	0	12	600	55	55	0	0	NA	NA	NA	103	86	543	177	179	286	156	158	178	38	6	0.328	0.215	0.034
.	19.01.15-16.04.41-1-360768	29	1	1	0	0	0	0	0	0	0	0	NA	NA	NA	12	10	495	165	163	0	0	0	2	0	0	0.004	0	0
.	19.01.15-16.04.42-1-360770	237	16	16	6	0	4	580	14	14	0	0	NA	NA	NA	79	66	527	177	175	273	154	153	59	4	1	0.112	0.023	0.006
.	19.01.15-16.04.43-1-360771	35	1	1	0	0	0	0	0	0	0	0	NA	NA	NA	8	9	495	163	164	0	0	0	0	0	0	0	0	0
.	19.01.15-16.04.45-1-360773	265	32	32	8	0	6	604	30	30	0	0	NA	NA	NA	69	82	536	176	183	281	159	164	95	14	3	0.177	0.08	0.016
.	19.01.15-16.04.47-1-360774	116	8	8	1	0	1	561	7	7	0	0	NA	NA	NA	46	43	516	170	170	258	152	151	16	13	2	0.031	0.076	0.012
.	19.01.15-16.04.48-1-360775	305	18	18	6	0	5	589	17	17	0	0	NA	NA	NA	87	82	534	181	180	270	161	158	55	9	0	0.103	0.05	0
.	19.01.15-16.05.00-1-360795	523	95	95	25	0	17	671	91	91	0	0	NA	NA	NA	142	157	586	197	187	327	177	167	303	18	25	0.517	0.091	0.134
.	19.01.15-16.05.28-1-360815	376	84	84	22	0	16	610	78	78	0	0	NA	NA	NA	89	94	541	187	179	284	165	161	290	13	13	0.536	0.07	0.073
.	19.01.15-16.05.31-1-360816	63	3	3	2	0	1	545	2	2	0	0	NA	NA	NA	29	25	499	170	169	243	150	152	6	0	0	0.012	0	0
.	19.01.15-16.05.48-1-360823	270	41	41	8	0	7	590	36	36	0	0	NA	NA	NA	77	72	534	178	173	278	157	155	109	20	7	0.204	0.112	0.04
.	19.01.15-16.05.53-1-360839	33	1	1	0	0	0	0	0	0	0	0	NA	NA	NA	9	17	499	165	166	0	0	0	2	0	0	0.004	0	0
.	19.01.15-16.06.03-1-360845	403	48	48	11	0	9	608	41	41	0	0	NA	NA	NA	122	92	545	184	176	283	167	158	164	15	7	0.301	0.082	0.04
.	19.01.15-16.06.04-1-360846	238	14	14	5	0	4	593	12	12	0	0	NA	NA	NA	77	78	536	178	177	276	158	159	43	0	0	0.08	0	0
.	19.01.15-16.06.06-1-360847	88	5	5	1	0	1	554	3	3	0	0	NA	NA	NA	29	35	511	169	168	254	151	149	9	0	0	0.018	0	0
.	19.01.15-16.06.12-1-360850	302	68	68	16	0	11	597	65	65	0	0	NA	NA	NA	90	77	537	178	175	278	161	158	189	12	13	0.352	0.067	0.074
.	19.01.15-16.06.23-1-360857	294	54	54	11	0	7	605	49	49	0	0	NA	NA	NA	85	91	546	180	178	286	159	160	153	32	11	0.28	0.178	0.062
.	19.01.15-16.06.33-1-360870	94	3	3	2	0	2	545	2	2	0	0	NA	NA	NA	22	28	505	170	166	251	150	144	8	0	0	0.016	0	0
.	19.01.15-16.06.46-1-360885	31	1	1	0	0	0	0	0	0	0	0	NA	NA	NA	8	11	492	167	165	0	0	0	0	1	0	0	0.006	0
.	19.01.15-16.06.48-1-360886	358	24	24	8	0	7	624	23	23	0	0	NA	NA	NA	103	105	544	185	189	287	165	172	60	2	10	0.11	0.011	0.053
.	19.01.15-16.06.48-1-360888	88	5	5	3	0	3	553	4	4	0	0	NA	NA	NA	27	31	501	172	171	246	155	152	13	0	0	0.026	0	0
.	19.01.15-16.06.50-1-360889	33	1	1	0	0	0	0	0	0	0	0	NA	NA	NA	13	11	496	166	162	0	0	0	0	0	0	0	0	0
.	19.01.15-16.06.52-1-360905	90	3	3	1	0	1	553	2	2	0	0	NA	NA	NA	31	32	507	171	167	254	152	147	9	0	1	0.018	0	0.006
.	19.01.15-16.07.06-1-360911	264	44	44	13	0	12	580	40	40	0	0	NA	NA	NA	92	67	530	176	174	266	156	158	93	24	18	0.175	0.136	0.103
.	19.01.15-16.07.09-1-360912	263	29	29	10	0	9	591	24	24	0	0	NA	NA	NA	67	73	530	180	176	271	162	158	70	5	3	0.132	0.028	0.017
.	19.01.15-16.07.10-1-360913	35	1	1	1	0	1	0	0	0	0	0	NA	NA	NA	15	10	493	165	165	0	0	0	0	0	2	0	0	0.012
.	19.01.15-16.07.14-1-360915	119	9	9	5	0	3	557	8	8	0	0	NA	NA	NA	30	38	512	170	169	256	151	150	26	9	0	0.051	0.053	0
.	19.01.15-16.07.24-1-360923	119	8	8	0	0	0	559	7	7	0	0	NA	NA	NA	40	45	513	173	172	256	151	152	17	9	0	0.033	0.052	0
.	19.01.15-16.07.43-1-360942	31	1	1	1	0	1	0	0	0	0	0	NA	NA	NA	9	9	492	166	164	0	0	0	2	0	0	0.004	0	0
.	19.01.15-16.07.45-1-360943	298	105	105	30	0	22	601	98	98	0	0	NA	NA	NA	75	86	544	179	176	283	161	157	346	23	10	0.636	0.128	0.057
.	19.01.15-16.07.48-1-360944	115	7	7	3	0	2	555	6	6	0	0	NA	NA	NA	43	36	514	169	166	260	148	147	13	4	6	0.025	0.024	0.036
.	19.01.15-16.07.48-1-360945	112	5	5	1	0	1	541	4	4	0	0	NA	NA	NA	35	25	503	171	164	249	148	144	3	12	6	0.006	0.07	0.037
.	19.01.15-16.07.56-1-360962	233	12	12	4	0	4	590	11	11	0	0	NA	NA	NA	66	68	529	170	182	276	153	161	52	0	6	0.098	0	0.033
.	19.01.15-16.08.03-1-360969	115	9	9	2	0	1	552	8	8	0	0	NA	NA	NA	43	37	515	170	165	259	147	146	17	0	3	0.033	0	0.018
.	19.01.15-16.08.06-1-360971	149	13	13	4	0	3	559	12	12	0	0	NA	NA	NA	58	43	509	174	173	255	149	155	44	6	2	0.086	0.034	0.012
.	19.01.15-16.08.16-1-360974	151	10	10	4	0	4	554	9	9	0	0	NA	NA	NA	46	41	515	165	174	254	146	154	27	0	8	0.052	0	0.046
.	19.01.15-16.08.16-1-360975	87	5	5	0	0	0	540	4	4	0	0	NA	NA	NA	33	31	510	169	165	248	148	144	7	4	3	0.014	0.024	0.018
.	19.01.15-16.08.21-1-360981	35	1	1	0	0	0	0	0	0	0	0	NA	NA	NA	7	8	492	167	162	0	0	0	0	0	2	0	0	0.012
.	19.01.15-16.08.24-1-360985	58	2	2	0	0	0	147	1	1	0	0	NA	NA	NA	19	11	493	165	166	71	39	37	1	0	0	0.002	0	0
.	19.01.15-16.08.24-1-360986	484	100	100	31	0	22	649	89	89	0	0	NA	NA	NA	116	140	580	182	191	315	163	171	286	26	19	0.493	0.143	0.099
.	19.01.15-16.08.39-1-361004	180	15	15	3	0	3	568	14	14	0	0	NA	NA	NA	63	51	521	170	173	263	152	153	47	2	5	0.09	0.012	0.029
.	19.01.15-16.08.43-1-361005	343	52	52	16	0	11	591	48	48	0	0	NA	NA	NA	93	82	537	181	177	277	161	153	178	14	8	0.331	0.077	0.045
.	19.01.15-16.08.43-1-361006	96	5	5	3	0	3	545	3	3	0	0	NA	NA	NA	26	27	503	169	168	247	148	150	10	4	5	0.02	0.024	0.03
.	19.01.15-16.08.57-1-361026	264	25	25	3	0	3	607	24	24	0	0	NA	NA	NA	77	85	541	178	179	284	160	163	83	5	0	0.153	0.028	0
.	19.01.15-16.09.00-1-361027	346	83	83	22	0	13	623	77	77	0	0	NA	NA	NA	88	101	548	183	183	289	166	168	272	12	2	0.496	0.066	0.011
.	19.01.15-16.09.02-1-361028	91	9	9	1	0	0	543	8	8	0	0	NA	NA	NA	33	26	503	167	169	247	149	147	12	2	3	0.024	0.012	0.018
.	19.01.15-16.09.02-1-361029	209	23	23	8	0	7	577	20	20	0	0	NA	NA	NA	62	63	524	179	173	267	161	149	72	4	3	0.137	0.022	0.017
.	19.01.15-16.09.20-1-361036	262	14	14	5	0	3	584	13	13	0	0	NA	NA	NA	82	67	526	179	175	269	158	157	62	5	0	0.118	0.028	0
.	19.01.15-16.09.35-1-361054	296	84	84	22	0	17	614	77	77	0	0	NA	NA	NA	68	96	545	183	181	288	163	163	280	12	11	0.514	0.066	0.061
.	19.01.15-16.09.43-1-361059	145	25	25	6	0	6	569	22	22	0	0	NA	NA	NA	51	52	516	172	177	259	152	158	54	3	5	0.105	0.017	0.028
.	19.01.15-16.10.21-1-361088	368	58	58	13	0	11	615	54	54	0	0	NA	NA	NA	114	102	549	182	184	289	165	161	190	5	9	0.346	0.027	0.049
.	19.01.15-16.10.21-1-361090	184	17	17	6	0	5	549	16	16	0	0	NA	NA	NA	48	30	507	168	168	255	147	147	52	1	14	0.103	0.006	0.083
.	19.01.15-16.10.27-1-361098	178	16	16	7	0	5	569	14	14	0	0	NA	NA	NA	54	51	517	173	174	258	155	156	35	12	7	0.068	0.069	0.04
.	19.01.15-16.10.27-1-361103	119	8	8	2	0	1	558	6	6	0	0	NA	NA	NA	39	38	513	169	169	259	151	148	20	8	0	0.039	0.047	0
.	19.01.15-16.11.10-1-361133	437	70	70	20	0	14	637	68	68	0	0	NA	NA	NA	123	125	563	185	190	304	166	167	197	22	10	0.35	0.119	0.053
.	19.01.15-16.11.12-1-361134	301	81	81	27	0	20	593	78	78	0	0	NA	NA	NA	96	77	536	174	180	276	155	162	240	18	17	0.448	0.103	0.094
.	19.01.15-16.11.12-1-361135	176	9	9	4	0	4	568	8	8	0	0	NA	NA	NA	51	51	521	173	170	265	153	150	23	3	0	0.044	0.017	0
.	19.01.15-16.11.16-1-361138	36	1	1	0	0	0	0	0	0	0	0	NA	NA	NA	7	16	499	164	166	0	0	0	1	0	0	0.002	0	0
.	19.01.15-16.11.18-1-361140	430	58	58	17	0	14	635	51	51	0	0	NA	NA	NA	115	123	563	185	188	300	166	169	206	24	5	0.366	0.13	0.027
.	19.01.15-16.11.25-1-361151	348	21	21	3	0	3	618	17	17	0	0	NA	NA	NA	104	101	550	183	181	294	162	162	62	2	8	0.113	0.011	0.044
.	19.01.15-16.11.33-1-361162	121	12	12	3	0	2	565	11	11	0	0	NA	NA	NA	47	52	516	176	173	257	154	154	20	4	6	0.039	0.023	0.035
.	19.01.15-16.11.47-1-361171	151	8	8	2	0	1	570	7	7	0	0	NA	NA	NA	53	49	519	176	167	262	160	148	33	4	1	0.064	0.023	0.006
.	19.01.15-16.11.57-1-361191	267	22	22	1	0	1	582	18	18	0	0	NA	NA	NA	63	61	523	177	174	269	157	156	45	10	1	0.086	0.056	0.006
.	19.01.15-16.11.59-1-361193	126	6	6	2	0	1	553	5	5	0	0	NA	NA	NA	27	33	505	171	170	252	153	148	22	0	0	0.044	0	0
.	19.01.15-16.12.09-1-361194	384	40	40	18	0	14	626	37	37	0	0	NA	NA	NA	103	110	545	191	187	286	171	169	107	4	10	0.196	0.021	0.053
.	19.01.15-16.12.10-1-361195	121	12	12	4	0	4	545	11	11	0	0	NA	NA	NA	35	26	500	172	167	247	151	147	22	7	2	0.044	0.041	0.012
.	19.01.15-16.12.14-1-361196	56	2	2	0	0	0	543	1	1	0	0	NA	NA	NA	21	20	498	169	166	244	149	150	1	3	0	0.002	0.018	0
.	19.01.15-16.12.46-1-361223	34	1	1	0	0	0	0	0	0	0	0	NA	NA	NA	10	7	493	164	163	0	0	0	0	0	2	0	0	0.012
.	19.01.15-16.12.49-1-361224	533	98	98	31	0	20	657	89	89	0	0	NA	NA	NA	146	144	574	200	183	314	179	164	317	23	14	0.552	0.115	0.077
.	19.01.15-16.12.49-1-361225	145	13	13	3	0	3	560	12	12	0	0	NA	NA	NA	61	46	508	179	172	249	157	154	32	7	1	0.063	0.039	0.006
.	19.01.15-16.12.55-1-361242	444	97	97	25	0	17	626	88	88	0	0	NA	NA	NA	107	120	558	184	191	298	158	170	288	24	9	0.516	0.13	0.047
.	19.01.15-16.12.55-1-361243	65	2	2	2	0	2	254	1	1	0	0	NA	NA	NA	22	13	493	167	166	112	71	71	0	1	1	0	0.006	0.006
.	19.01.15-16.12.59-1-361248	289	50	50	16	0	12	608	46	46	0	0	NA	NA	NA	69	94	539	184	184	281	160	167	141	34	9	0.262	0.185	0.049
.	19.01.15-16.13.13-1-361251	176	15	15	5	0	5	575	13	13	0	0	NA	NA	NA	52	57	519	177	174	263	159	153	47	15	4	0.091	0.085	0.023
.	19.01.15-16.13.18-1-361255	144	12	12	3	0	2	551	9	9	0	0	NA	NA	NA	52	30	507	170	166	250	153	148	19	4	4	0.037	0.024	0.024
.	19.01.15-16.13.18-1-361257	57	2	2	0	0	0	0	1	1	0	0	NA	NA	NA	18	12	493	167	165	0	0	0	1	0	0	0.002	0	0
.	19.01.15-16.13.19-1-361260	62	4	4	2	0	2	548	3	3	0	0	NA	NA	NA	27	26	504	167	168	249	148	151	11	0	1	0.022	0	0.006
.	19.01.15-16.13.22-1-361263	254	22	22	7	0	6	610	17	17	0	0	NA	NA	NA	70	92	541	183	181	283	167	160	51	4	5	0.094	0.022	0.028
.	19.01.15-16.13.35-1-361279	385	66	66	20	0	12	629	60	60	0	0	NA	NA	NA	99	117	552	182	196	294	159	176	224	12	7	0.406	0.066	0.036
.	19.01.15-16.13.59-1-361301	337	32	32	14	0	10	597	27	27	0	0	NA	NA	NA	93	83	540	181	175	280	162	155	125	1	6	0.231	0.006	0.034
.	19.01.15-16.14.03-1-361302	38	1	1	0	0	0	0	0	0	0	0	NA	NA	NA	16	9	494	163	165	0	0	0	0	0	0	0	0	0
.	19.01.15-16.14.03-1-361304	132	17	17	3	0	3	556	16	16	0	0	NA	NA	NA	35	33	509	170	167	256	151	149	43	13	0	0.084	0.076	0
.	19.01.15-16.14.04-1-361305	257	38	38	11	0	9	585	35	35	0	0	NA	NA	NA	82	73	535	176	175	278	154	153	107	12	7	0.2	0.068	0.04
.	19.01.15-16.14.16-1-361308	123	8	8	2	0	2	547	6	6	0	0	NA	NA	NA	37	28	507	164	170	250	146	151	10	9	3	0.02	0.055	0.018
.	19.01.15-16.14.33-1-361332	199	50	50	13	0	7	576	45	45	0	0	NA	NA	NA	77	64	528	171	178	268	150	158	145	18	10	0.275	0.105	0.056
.	19.01.15-16.14.34-1-361334	31	1	1	0	0	0	0	0	0	0	0	NA	NA	NA	10	9	493	165	164	0	0	0	0	0	1	0	0	0.006
.	19.01.15-16.14.34-1-361335	241	22	22	3	0	1	592	19	19	0	0	NA	NA	NA	67	73	532	180	174	275	162	155	45	6	11	0.085	0.033	0.063
.	19.01.15-16.14.37-1-361341	323	68	68	22	0	16	598	64	64	0	0	NA	NA	NA	104	86	538	178	183	281	155	162	207	23	6	0.385	0.129	0.033
.	19.01.15-16.14.48-1-361346	176	11	11	4	0	1	577	9	9	0	0	NA	NA	NA	45	55	523	175	170	267	157	153	35	3	0	0.067	0.017	0
.	19.01.15-16.14.59-1-361366	124	5	5	1	0	1	556	4	4	0	0	NA	NA	NA	53	46	517	170	172	256	147	153	23	0	2	0.044	0	0.012
.	19.01.15-16.14.59-1-361367	436	58	58	14	0	11	641	51	51	0	0	NA	NA	NA	119	130	566	190	187	307	171	163	200	6	11	0.353	0.032	0.059
.	19.01.15-16.15.10-1-361370	63	4	4	1	0	1	542	3	3	0	0	NA	NA	NA	30	28	503	169	169	246	150	146	3	0	4	0.006	0	0.024
.	19.01.15-16.15.13-1-361372	63	2	2	0	0	0	506	1	1	0	0	NA	NA	NA	18	19	499	169	164	227	146	133	9	0	0	0.018	0	0
.	19.01.15-16.15.18-1-361375	90	6	6	0	0	0	541	4	4	0	0	NA	NA	NA	30	26	501	169	169	246	149	146	9	0	2	0.018	0	0.012
.	19.01.15-16.15.25-1-361383	90	5	5	0	0	0	547	4	4	0	0	NA	NA	NA	39	29	501	169	172	252	147	148	9	10	0	0.018	0.059	0
.	19.01.15-16.15.27-1-361387	290	85	85	29	0	23	586	81	81	0	0	NA	NA	NA	77	73	534	177	175	275	156	155	240	20	20	0.449	0.113	0.114
.	19.01.15-16.15.30-1-361390	149	8	8	2	0	2	561	4	4	0	0	NA	NA	NA	46	48	524	167	170	264	146	151	20	3	0	0.038	0.018	0
.	19.01.15-16.15.31-1-361391	65	2	2	1	0	1	551	1	1	0	0	NA	NA	NA	25	33	512	170	164	257	147	147	5	0	3	0.01	0	0.018
.	19.01.15-16.15.39-1-361404	91	3	3	1	0	1	535	0	0	0	0	NA	NA	NA	32	19	502	165	165	248	140	147	7	0	0	0.014	0	0
.	19.01.15-16.16.00-1-361425	359	63	63	16	0	9	622	59	59	0	0	NA	NA	NA	103	111	554	189	181	292	169	161	181	16	11	0.327	0.085	0.061
.	19.01.15-16.16.08-1-361426	97	4	4	1	0	1	554	3	3	0	0	NA	NA	NA	30	39	516	166	170	258	147	149	5	5	4	0.01	0.03	0.024
.	19.01.15-16.16.11-1-361427	294	64	64	19	0	15	591	62	62	0	0	NA	NA	NA	67	68	533	177	171	280	158	153	194	16	4	0.364	0.09	0.023
.	19.01.15-16.16.12-1-361428	264	22	22	5	0	5	604	20	20	0	0	NA	NA	NA	72	83	545	173	178	287	153	164	56	13	0	0.103	0.075	0
.	19.01.15-16.16.18-1-361431	67	2	2	1	0	0	550	1	1	0	0	NA	NA	NA	20	30	507	172	164	253	152	145	6	0	1	0.012	0	0.006
.	19.01.15-16.16.33-1-361448	304	42	42	15	0	9	603	38	38	0	0	NA	NA	NA	104	85	540	180	178	281	161	161	128	13	11	0.237	0.072	0.062
.	19.01.15-16.16.34-1-361452	459	71	71	19	0	16	625	61	61	0	0	NA	NA	NA	143	114	556	184	187	295	165	165	183	30	17	0.329	0.163	0.091
.	19.01.15-16.16.50-1-361464	61	2	2	0	0	0	148	1	1	0	0	NA	NA	NA	17	24	504	167	166	71	39	38	3	0	0	0.006	0	0
.	19.01.15-16.16.53-1-361481	603	75	75	26	0	17	677	67	67	0	0	NA	NA	NA	150	162	582	199	194	322	180	175	273	10	8	0.469	0.05	0.041
.	19.01.15-16.16.58-1-361486	39	1	1	1	0	1	0	0	0	0	0	NA	NA	NA	9	12	493	166	166	0	0	0	3	0	0	0.006	0	0
.	19.01.15-16.17.02-1-361488	182	16	16	5	0	5	573	13	13	0	0	NA	NA	NA	53	50	516	176	171	262	158	153	39	11	5	0.076	0.062	0.029
.	19.01.15-16.17.08-1-361490	95	5	5	1	0	1	569	3	3	0	0	NA	NA	NA	35	54	523	171	173	263	151	155	20	0	0	0.038	0	0
.	19.01.15-16.17.44-1-361519	203	17	17	0	0	0	580	16	16	0	0	NA	NA	NA	61	67	533	175	172	273	156	151	43	6	4	0.081	0.034	0.023
.	19.01.15-16.17.46-1-361520	456	69	69	14	0	11	634	64	64	0	0	NA	NA	NA	134	117	557	188	185	299	168	167	220	20	11	0.395	0.106	0.059
.	19.01.15-16.17.49-1-361521	502	68	68	21	0	18	635	64	64	0	0	NA	NA	NA	153	119	558	183	191	301	162	172	243	16	9	0.435	0.087	0.047
.	19.01.15-16.17.58-1-361541	32	1	1	0	0	0	0	0	0	0	0	NA	NA	NA	8	10	495	165	163	0	0	0	1	0	0	0.002	0	0
.	19.01.15-16.18.00-1-361542	60	2	2	2	0	1	543	1	1	0	0	NA	NA	NA	12	21	502	166	166	249	146	148	6	2	0	0.012	0.012	0
.	19.01.15-16.18.17-1-361545	313	32	32	8	0	8	594	28	28	0	0	NA	NA	NA	97	72	531	178	176	276	159	159	104	17	3	0.196	0.096	0.017
.	19.01.15-16.18.20-1-361549	273	24	24	4	0	1	582	22	22	0	0	NA	NA	NA	65	64	526	179	172	268	159	155	60	7	0	0.114	0.039	0
.	19.01.15-16.18.25-1-361559	33	1	1	0	0	0	0	0	0	0	0	NA	NA	NA	7	12	494	165	166	0	0	0	0	0	0	0	0	0
.	19.01.15-16.18.27-1-361564	86	3	3	1	0	1	549	2	2	0	0	NA	NA	NA	27	21	499	165	170	250	145	154	8	0	0	0.016	0	0
.	19.01.15-16.18.35-1-361578	175	9	9	3	0	2	560	8	8	0	0	NA	NA	NA	48	41	510	172	172	257	153	150	19	0	5	0.037	0	0.029
.	19.01.15-16.18.37-1-361581	481	85	85	21	0	13	638	75	75	0	0	NA	NA	NA	136	127	566	183	191	302	164	172	267	16	6	0.472	0.087	0.031
.	19.01.15-16.18.41-1-361582	202	16	16	4	0	4	576	13	13	0	0	NA	NA	NA	79	58	519	174	178	262	155	159	57	0	0	0.11	0	0
.	19.01.15-16.19.08-1-361605	29	1	1	0	0	0	0	0	0	0	0	NA	NA	NA	10	8	494	164	163	0	0	0	0	1	0	0	0.006	0
.	19.01.15-16.19.14-1-361606	59	2	2	0	0	0	199	1	1	0	0	NA	NA	NA	18	17	496	168	166	93	48	58	6	0	0	0.012	0	0
.	19.01.15-16.19.14-1-361607	93	4	4	3	0	3	538	3	3	0	0	NA	NA	NA	27	19	495	169	168	243	147	148	13	0	2	0.026	0	0.012
.	19.01.15-16.19.20-1-361613	61	3	3	2	0	2	547	2	2	0	0	NA	NA	NA	24	24	505	166	166	249	146	152	13	0	0	0.026	0	0
.	19.01.15-16.19.23-1-361618	90	5	5	3	0	2	547	4	4	0	0	NA	NA	NA	31	32	508	171	166	252	149	146	21	0	0	0.041	0	0
.	19.01.15-16.19.27-1-361623	59	2	2	1	0	1	534	0	0	0	0	NA	NA	NA	28	23	505	167	164	248	146	140	4	0	5	0.008	0	0.03
.	19.01.15-16.19.46-1-361636	67	2	2	1	0	1	501	1	1	0	0	NA	NA	NA	17	21	503	165	166	229	137	135	5	0	0	0.01	0	0
.	19.01.15-16.19.47-1-361637	148	19	19	12	0	8	567	16	16	0	0	NA	NA	NA	45	47	515	170	175	259	151	157	57	17	3	0.111	0.1	0.017
.	19.01.15-16.19.47-1-361639	37	1	1	1	0	1	0	0	0	0	0	NA	NA	NA	10	15	496	166	166	0	0	0	2	0	0	0.004	0	0
.	19.01.15-16.19.55-1-361657	261	91	91	37	0	24	596	80	80	0	0	NA	NA	NA	70	82	538	177	180	276	158	162	228	31	10	0.424	0.175	0.056
.	19.01.15-16.20.21-1-361670	262	28	28	6	0	5	597	25	25	0	0	NA	NA	NA	86	87	540	184	176	275	165	157	107	1	7	0.198	0.005	0.04
.	19.01.15-16.20.25-1-361675	85	6	6	0	0	0	543	5	5	0	0	NA	NA	NA	32	27	507	167	166	249	147	147	12	2	3	0.024	0.012	0.018
.	19.01.15-16.20.27-1-361679	354	87	87	19	0	10	610	83	83	0	0	NA	NA	NA	96	96	553	177	179	294	160	156	221	32	25	0.4	0.181	0.14
.	19.01.15-16.20.52-1-361707	32	1	1	0	0	0	0	0	0	0	0	NA	NA	NA	1	9	492	166	164	0	0	0	0	0	1	0	0	0.006
.	19.01.15-16.20.55-1-361708	33	1	1	0	0	0	0	0	0	0	0	NA	NA	NA	12	12	496	165	164	0	0	0	3	0	0	0.006	0	0
.	19.01.15-16.20.58-1-361712	65	3	3	1	0	1	355	2	2	0	0	NA	NA	NA	16	15	496	164	168	161	95	99	1	0	2	0.002	0	0.012
.	19.01.15-16.21.02-1-361713	61	2	2	0	0	0	0	1	1	0	0	NA	NA	NA	8	12	496	165	164	0	0	0	5	0	0	0.01	0	0
.	19.01.15-16.21.08-1-361714	441	118	118	34	0	28	643	108	108	0	0	NA	NA	NA	132	133	558	199	189	300	178	165	339	36	22	0.608	0.181	0.116
.	19.01.15-16.21.09-1-361715	240	35	35	11	0	9	590	31	31	0	0	NA	NA	NA	80	77	534	181	175	274	160	156	109	14	9	0.204	0.077	0.051
.	19.01.15-16.21.10-1-361716	159	8	8	3	0	2	560	7	7	0	0	NA	NA	NA	54	44	516	168	173	257	150	153	23	0	0	0.045	0	0
.	19.01.15-16.21.14-1-361719	140	10	10	4	0	3	563	8	8	0	0	NA	NA	NA	38	41	516	170	168	263	152	148	27	11	0	0.052	0.065	0
.	19.01.15-16.21.39-1-361744	232	36	36	6	0	3	592	33	33	0	0	NA	NA	NA	71	69	530	177	175	276	160	156	114	9	17	0.215	0.051	0.097
.	19.01.15-16.21.43-1-361746	33	1	1	0	0	0	0	0	0	0	0	NA	NA	NA	6	7	492	166	162	0	0	0	0	0	0	0	0	0
.	19.01.15-16.21.45-1-361748	310	54	54	13	0	9	603	48	48	0	0	NA	NA	NA	84	82	534	177	184	283	158	162	179	6	15	0.335	0.034	0.082
.	19.01.15-16.21.47-1-361749	97	15	15	2	0	2	559	13	13	0	0	NA	NA	NA	29	36	505	174	170	253	156	150	34	0	8	0.067	0	0.047
.	19.01.15-16.21.57-1-361766	63	3	3	0	0	0	547	1	1	0	0	NA	NA	NA	18	25	506	166	166	249	149	149	8	1	0	0.016	0.006	0
.	19.01.15-16.22.12-1-361775	36	1	1	0	0	0	0	0	0	0	0	NA	NA	NA	13	12	495	166	164	0	0	0	0	0	0	0	0	0
.	19.01.15-16.22.14-1-361776	86	4	4	1	0	1	542	3	3	0	0	NA	NA	NA	26	29	505	167	170	246	144	152	17	0	0	0.034	0	0
.	19.01.15-16.22.15-1-361777	122	9	9	1	0	0	548	6	6	0	0	NA	NA	NA	41	31	508	168	168	252	148	148	30	9	0	0.059	0.054	0
.	19.01.15-16.22.21-1-361782	96	7	7	2	0	1	559	4	4	0	0	NA	NA	NA	26	40	511	172	170	257	149	153	20	0	2	0.039	0	0.012
.	19.01.15-16.22.26-1-361790	274	62	62	20	0	16	593	55	55	0	0	NA	NA	NA	73	76	534	182	173	276	164	153	195	22	4	0.365	0.121	0.023
.	19.01.15-16.22.50-1-361806	60	2	2	0	0	0	547	1	1	0	0	NA	NA	NA	16	22	502	168	165	252	149	146	6	0	0	0.012	0	0
.	19.01.15-16.23.02-1-361827	62	4	4	1	0	0	544	3	3	0	0	NA	NA	NA	34	26	505	168	166	249	150	145	15	3	0	0.03	0.018	0
.	19.01.15-16.23.04-1-361828	246	44	44	6	0	5	583	39	39	0	0	NA	NA	NA	76	67	523	182	175	268	162	153	123	14	21	0.235	0.077	0.12
.	19.01.15-16.23.11-1-361832	62	3	3	1	0	1	547	2	2	0	0	NA	NA	NA	17	28	505	170	166	249	153	145	2	0	4	0.004	0	0.024
.	19.01.15-16.23.15-1-361835	62	2	2	0	0	0	302	1	1	0	0	NA	NA	NA	18	14	496	164	167	132	86	84	5	0	0	0.01	0	0
.	19.01.15-16.23.16-1-361837	127	11	11	4	0	4	541	9	9	0	0	NA	NA	NA	52	26	502	169	168	244	148	149	40	10	6	0.08	0.059	0.036
.	19.01.15-16.23.19-1-361840	65	4	4	2	0	2	551	3	3	0	0	NA	NA	NA	19	28	503	171	167	249	153	149	2	6	2	0.004	0.035	0.012
.	19.01.15-16.23.27-1-361849	146	6	6	0	0	0	557	5	5	0	0	NA	NA	NA	37	40	516	169	168	260	148	149	9	6	0	0.017	0.036	0
.	19.01.15-16.23.27-1-361850	88	3	3	2	0	1	548	1	1	0	0	NA	NA	NA	19	22	499	169	167	251	150	147	4	3	2	0.008	0.018	0.012
.	19.01.15-16.23.35-1-361856	59	2	2	2	0	2	538	1	1	0	0	NA	NA	NA	24	19	502	168	162	246	147	145	0	3	0	0	0.018	0
.	19.01.15-16.23.41-1-361864	64	4	4	1	0	1	542	3	3	0	0	NA	NA	NA	23	24	504	168	165	248	148	146	5	3	4	0.01	0.018	0.024
.	19.01.15-16.23.41-1-361865	140	13	13	4	0	3	562	12	12	0	0	NA	NA	NA	55	45	513	169	176	261	148	153	35	6	2	0.068	0.036	0.011
.	19.01.15-16.23.48-1-361866	63	3	3	1	0	0	548	2	2	0	0	NA	NA	NA	24	30	506	172	165	251	152	145	3	0	0	0.006	0	0
.	19.01.15-16.24.00-1-361886	273	38	38	5	0	3	604	37	37	0	0	NA	NA	NA	76	84	533	181	183	274	165	165	108	2	6	0.203	0.011	0.033
.	19.01.15-16.24.05-1-361887	204	26	26	6	0	5	583	25	25	0	0	NA	NA	NA	67	69	529	178	175	273	157	153	81	6	1	0.153	0.034	0.006
.	19.01.15-16.24.13-1-361888	148	6	6	3	0	3	562	5	5	0	0	NA	NA	NA	43	50	521	173	169	259	154	149	26	0	0	0.05	0	0
.	19.01.15-16.24.15-1-361890	221	31	31	9	0	9	584	25	25	0	0	NA	NA	NA	61	70	536	174	173	277	154	153	100	3	11	0.187	0.017	0.064
.	19.01.15-16.24.15-1-361891	159	6	6	1	0	1	564	4	4	0	0	NA	NA	NA	54	46	512	173	174	254	154	156	6	6	0	0.012	0.035	0
.	19.01.15-16.24.31-1-361907	221	51	51	15	0	11	585	46	46	0	0	NA	NA	NA	72	72	538	174	173	275	156	154	161	22	3	0.299	0.126	0.017
.	19.01.15-16.24.42-1-361916	31	1	1	1	0	1	0	0	0	0	0	NA	NA	NA	16	9	494	164	164	0	0	0	0	0	1	0	0	0.006
.	19.01.15-16.24.48-1-361918	62	2	2	0	0	0	545	1	1	0	0	NA	NA	NA	34	34	508	170	169	246	149	150	0	7	0	0	0.041	0
.	19.01.15-16.24.53-1-361936	382	31	31	8	0	7	626	27	27	0	0	NA	NA	NA	96	107	562	175	183	303	156	167	101	9	4	0.18	0.051	0.022
.	19.01.15-16.24.53-1-361937	549	61	61	20	0	14	645	57	57	0	0	NA	NA	NA	158	135	571	190	187	311	170	164	189	17	19	0.331	0.089	0.102
.	19.01.15-16.25.01-1-361943	297	41	41	14	0	8	601	37	37	0	0	NA	NA	NA	96	85	535	184	179	276	167	158	152	13	11	0.284	0.071	0.061
.	19.01.15-16.25.02-1-361944	203	11	11	3	0	2	581	8	8	0	0	NA	NA	NA	66	65	527	177	174	266	157	158	45	0	0	0.085	0	0
.	19.01.15-16.25.06-1-361946	152	20	20	6	0	5	562	18	18	0	0	NA	NA	NA	39	44	515	175	167	259	156	147	22	16	10	0.043	0.091	0.06
.	19.01.15-16.25.37-1-361969	34	1	1	0	0	0	0	0	0	0	0	NA	NA	NA	6	9	490	166	166	0	0	0	2	0	0	0.004	0	0
.	19.01.15-16.25.40-1-361971	153	15	15	1	0	1	564	12	12	0	0	NA	NA	NA	48	52	518	172	175	259	152	153	34	11	2	0.066	0.064	0.011
.	19.01.15-16.25.43-1-361973	263	29	29	7	0	6	604	25	25	0	0	NA	NA	NA	78	89	537	185	180	275	167	162	95	10	9	0.177	0.054	0.05
.	19.01.15-16.25.45-1-361974	59	2	2	0	0	0	538	1	1	0	0	NA	NA	NA	22	17	498	166	166	242	146	150	7	0	0	0.014	0	0
.	19.01.15-16.26.12-1-361998	387	81	81	29	0	24	624	73	73	0	0	NA	NA	NA	114	106	552	182	185	299	160	165	236	37	10	0.428	0.203	0.054
.	19.01.15-16.26.12-1-361999	59	4	4	1	0	1	0	2	2	0	0	NA	NA	NA	20	17	497	168	165	0	0	0	0	6	0	0	0.036	0
.	19.01.15-16.26.15-1-362000	34	1	1	1	0	1	0	0	0	0	0	NA	NA	NA	16	7	493	164	163	0	0	0	0	0	0	0	0	0
.	19.01.15-16.26.18-1-362003	176	13	13	2	0	1	576	12	12	0	0	NA	NA	NA	57	60	521	181	171	264	162	150	50	10	0	0.096	0.055	0
.	19.01.15-16.26.18-1-362004	260	26	26	8	0	6	597	25	25	0	0	NA	NA	NA	84	80	544	178	171	283	162	152	77	16	5	0.142	0.09	0.029
.	19.01.15-16.26.19-1-362005	32	1	1	0	0	0	0	0	0	0	0	NA	NA	NA	8	11	494	165	165	0	0	0	0	0	0	0	0	0
.	19.01.15-16.26.22-1-362008	61	3	3	1	0	1	548	2	2	0	0	NA	NA	NA	16	24	501	170	166	248	151	149	4	0	1	0.008	0	0.006
.	19.01.15-16.26.23-1-362011	265	19	19	3	0	2	606	17	17	0	0	NA	NA	NA	71	88	538	180	183	281	161	164	47	5	9	0.087	0.028	0.049
.	19.01.15-16.26.35-1-362028	56	2	2	0	0	0	553	1	1	0	0	NA	NA	NA	16	30	508	166	169	252	149	152	7	0	0	0.014	0	0
.	19.01.15-16.26.45-1-362040	30	1	1	0	0	0	0	0	0	0	0	NA	NA	NA	11	9	497	163	162	0	0	0	0	0	0	0	0	0
.	19.01.15-16.26.47-1-362041	150	12	12	7	0	5	571	9	9	0	0	NA	NA	NA	52	51	515	175	174	261	155	155	62	0	7	0.12	0	0.04
.	19.01.15-16.26.47-1-362042	242	21	21	5	0	5	587	20	20	0	0	NA	NA	NA	84	70	531	179	173	276	159	152	76	3	12	0.143	0.017	0.069
.	19.01.15-16.26.48-1-362043	99	11	11	2	0	2	563	9	9	0	0	NA	NA	NA	33	44	514	171	172	256	152	155	37	2	0	0.072	0.012	0
.	19.01.15-16.26.50-1-362044	302	54	54	18	0	12	593	49	49	0	0	NA	NA	NA	95	83	540	180	176	282	158	153	159	31	3	0.294	0.172	0.017
.	19.01.15-16.26.50-1-362045	210	11	11	4	0	3	579	9	9	0	0	NA	NA	NA	53	63	524	175	177	269	157	153	29	0	1	0.055	0	0.006
.	19.01.15-16.26.57-1-362065	93	5	5	0	0	0	550	3	3	0	0	NA	NA	NA	47	39	515	169	168	255	148	147	10	8	2	0.019	0.047	0.012
.	19.01.15-16.26.59-1-362068	182	9	9	2	0	1	565	7	7	0	0	NA	NA	NA	50	49	517	175	170	260	154	151	18	8	3	0.035	0.046	0.018
.	19.01.15-16.27.14-1-362070	62	2	2	0	0	0	545	1	1	0	0	NA	NA	NA	25	27	502	172	166	247	152	146	5	0	0	0.01	0	0
.	19.01.15-16.27.15-1-362071	150	8	8	2	0	2	553	7	7	0	0	NA	NA	NA	42	39	511	171	170	251	153	149	25	0	0	0.049	0	0
.	19.01.15-16.27.22-1-362077	95	5	5	2	0	1	565	4	4	0	0	NA	NA	NA	27	45	515	174	169	259	157	149	11	2	5	0.021	0.011	0.03
.	19.01.15-16.27.30-1-362086	196	42	42	12	0	11	570	39	39	0	0	NA	NA	NA	65	59	519	175	178	260	155	155	97	33	9	0.187	0.189	0.051
.	19.01.15-16.27.33-1-362087	175	28	28	10	0	9	579	26	26	0	0	NA	NA	NA	58	68	529	176	176	268	157	154	62	3	3	0.117	0.017	0.017
.	19.01.15-16.27.35-1-362089	209	39	39	5	0	5	576	35	35	0	0	NA	NA	NA	60	59	524	174	174	262	157	157	134	9	7	0.256	0.052	0.04
.	19.01.15-16.27.38-1-362093	265	21	21	6	0	5	598	17	17	0	0	NA	NA	NA	75	87	542	180	178	281	161	156	44	15	16	0.081	0.083	0.09
.	19.01.15-16.27.41-1-362099	150	9	9	2	0	2	566	7	7	0	0	NA	NA	NA	45	50	520	172	171	263	153	150	18	0	7	0.035	0	0.041
.	19.01.15-16.27.42-1-362100	265	24	24	4	0	3	595	20	20	0	0	NA	NA	NA	85	82	537	178	180	280	155	160	57	12	2	0.106	0.067	0.011
.	19.01.15-16.28.03-1-362122	34	1	1	0	0	0	0	0	0	0	0	NA	NA	NA	9	7	491	165	164	0	0	0	2	0	0	0.004	0	0
.	19.01.15-16.28.06-1-362123	114	9	9	3	0	3	545	8	8	0	0	NA	NA	NA	26	23	503	169	164	248	149	148	21	9	0	0.042	0.053	0
.	19.01.15-16.28.06-1-362124	350	66	66	15	0	9	621	63	63	0	0	NA	NA	NA	101	109	560	177	185	293	158	170	217	19	27	0.388	0.107	0.146
.	19.01.15-16.28.22-1-362134	61	4	4	0	0	0	544	3	3	0	0	NA	NA	NA	23	27	499	173	168	245	153	146	12	0	3	0.024	0	0.018
.	19.01.15-16.28.24-1-362137	67	4	4	0	0	0	542	3	3	0	0	NA	NA	NA	27	20	498	169	166	243	151	148	9	0	2	0.018	0	0.012
.	19.01.15-16.28.27-1-362142	60	2	2	0	0	0	547	1	1	0	0	NA	NA	NA	21	27	502	168	170	248	149	150	4	1	0	0.008	0.006	0
.	19.01.15-16.28.27-1-362143	443	93	93	28	0	19	630	85	85	0	0	NA	NA	NA	109	117	560	189	181	300	169	161	289	8	13	0.516	0.042	0.072
.	19.01.15-16.28.30-1-362146	173	22	22	6	0	5	565	19	19	0	0	NA	NA	NA	73	57	522	176	172	261	157	147	44	8	9	0.084	0.045	0.052
.	19.01.15-16.29.01-1-362178	305	79	79	22	0	15	585	73	73	0	0	NA	NA	NA	63	69	525	177	180	267	159	159	243	22	15	0.463	0.124	0.083
.	19.01.15-16.29.04-1-362181	29	1	1	1	0	1	0	0	0	0	0	NA	NA	NA	9	5	490	164	164	0	0	0	1	0	0	0.002	0	0
.	19.01.15-16.29.05-1-362182	60	4	4	1	0	1	539	3	3	0	0	NA	NA	NA	26	19	499	166	167	244	146	149	10	0	3	0.02	0	0.018
.	19.01.15-16.29.06-1-362183	126	15	15	3	0	3	561	14	14	0	0	NA	NA	NA	41	49	515	176	171	254	155	152	39	2	7	0.076	0.011	0.041
.	19.01.15-16.29.08-1-362184	33	1	1	0	0	0	0	0	0	0	0	NA	NA	NA	4	9	495	163	164	0	0	0	4	0	0	0.008	0	0
.	19.01.15-16.29.10-1-362185	241	59	59	18	0	13	592	53	53	0	0	NA	NA	NA	72	71	531	177	176	274	158	160	163	32	7	0.307	0.181	0.04
.	19.01.15-16.29.29-1-362201	64	2	2	0	0	0	548	1	1	0	0	NA	NA	NA	18	22	499	166	170	249	149	150	4	0	1	0.008	0	0.006
.	19.01.15-16.29.38-1-362208	119	4	4	1	0	1	547	3	3	0	0	NA	NA	NA	42	36	512	170	167	252	150	145	10	3	0	0.02	0.018	0
.	19.01.15-16.29.42-1-362214	94	14	14	5	0	4	549	11	11	0	0	NA	NA	NA	28	33	510	169	167	251	150	148	50	0	0	0.098	0	0
.	19.01.15-16.29.48-1-362216	154	16	16	3	0	1	562	15	15	0	0	NA	NA	NA	46	38	508	171	172	258	151	153	59	0	11	0.116	0	0.064
.	19.01.15-16.29.56-1-362235	62	2	2	1	0	1	547	1	1	0	0	NA	NA	NA	25	32	507	168	170	248	148	151	5	0	0	0.01	0	0
.	19.01.15-16.29.56-1-362236	210	20	20	8	0	6	572	19	19	0	0	NA	NA	NA	61	54	524	171	172	265	151	156	74	10	0	0.141	0.058	0
.	19.01.15-16.30.09-1-362246	90	4	4	1	0	1	555	2	2	0	0	NA	NA	NA	28	36	511	167	171	256	148	151	6	4	0	0.012	0.024	0
.	19.01.15-16.30.23-1-362253	241	37	37	14	0	10	583	36	36	0	0	NA	NA	NA	79	61	528	174	172	273	156	154	92	10	0	0.174	0.057	0
.	19.01.15-16.30.23-1-362254	67	2	2	1	0	1	541	0	0	0	0	NA	NA	NA	16	17	497	169	164	244	152	145	6	0	0	0.012	0	0
.	19.01.15-16.30.33-1-362263	152	12	12	5	0	4	565	10	10	0	0	NA	NA	NA	63	57	527	172	171	262	152	151	38	3	0	0.072	0.017	0
.	19.01.15-16.30.34-1-362264	38	1	1	0	0	0	0	0	0	0	0	NA	NA	NA	8	9	495	164	163	0	0	0	0	0	2	0	0	0.012
.	19.01.15-16.30.35-1-362267	117	10	10	2	0	2	552	9	9	0	0	NA	NA	NA	46	36	505	174	170	251	154	147	25	8	5	0.05	0.046	0.029
.	19.01.15-16.30.37-1-362269	120	14	14	3	0	2	560	12	12	0	0	NA	NA	NA	45	40	512	169	172	255	152	153	28	7	7	0.055	0.041	0.041
.	19.01.15-16.30.41-1-362278	36	1	1	1	0	1	0	0	0	0	0	NA	NA	NA	11	8	495	164	162	0	0	0	0	6	0	0	0.037	0
.	19.01.15-16.30.43-1-362280	326	107	107	27	0	16	590	100	100	0	0	NA	NA	NA	95	69	526	181	175	272	164	154	347	16	19	0.66	0.088	0.109
.	19.01.15-16.30.44-1-362281	157	11	11	4	0	3	561	10	10	0	0	NA	NA	NA	38	44	515	171	171	255	152	154	51	4	1	0.099	0.023	0.006
.	19.01.15-16.30.56-1-362301	288	40	40	11	0	6	594	35	35	0	0	NA	NA	NA	76	80	528	176	189	272	158	164	137	25	5	0.259	0.142	0.026
.	19.01.15-16.30.58-1-362305	32	1	1	1	0	1	0	0	0	0	0	NA	NA	NA	12	8	493	165	163	0	0	0	0	0	0	0	0	0
.	19.01.15-16.30.58-1-362306	61	2	2	0	0	0	555	0	0	0	0	NA	NA	NA	24	31	505	174	165	251	155	149	2	2	0	0.004	0.011	0
.	19.01.15-16.31.00-1-362308	184	15	15	5	0	2	569	11	11	0	0	NA	NA	NA	67	46	510	177	172	255	160	154	39	14	1	0.076	0.079	0.006
.	19.01.15-16.31.01-1-362310	176	24	24	5	0	5	567	23	23	0	0	NA	NA	NA	53	56	525	175	169	267	151	149	54	8	4	0.103	0.046	0.024
.	19.01.15-16.31.07-1-362333	118	4	4	2	0	1	546	3	3	0	0	NA	NA	NA	39	32	514	168	163	255	150	141	0	3	6	0	0.018	0.037
.	19.01.15-16.31.10-1-362356	117	11	11	2	0	2	544	10	10	0	0	NA	NA	NA	31	24	502	167	168	250	148	146	27	3	0	0.054	0.018	0
.	19.01.15-16.31.11-1-362357	64	3	3	1	0	1	250	2	2	0	0	NA	NA	NA	15	24	499	169	169	113	69	68	1	0	3	0.002	0	0.018
.	19.01.15-16.31.15-1-362359	254	28	28	9	0	7	600	23	23	0	0	NA	NA	NA	74	80	541	177	175	284	159	157	99	24	10	0.183	0.136	0.057
.	19.01.15-16.31.30-1-362373	58	2	2	0	0	0	0	1	1	0	0	NA	NA	NA	16	20	501	168	164	0	0	0	1	0	1	0.002	0	0.006
.	19.01.15-16.31.40-1-362381	96	3	3	1	0	1	559	1	1	0	0	NA	NA	NA	36	42	507	179	169	248	160	151	2	0	2	0.004	0	0.012
.	19.01.15-16.31.48-1-362387	64	2	2	1	0	1	540	1	1	0	0	NA	NA	NA	23	16	499	166	164	247	147	146	6	0	4	0.012	0	0.024
.	19.01.15-16.31.53-1-362406	58	2	2	0	0	0	541	1	1	0	0	NA	NA	NA	26	22	499	171	165	246	153	142	2	0	4	0.004	0	0.024
.	19.01.15-16.31.54-1-362408	208	19	19	7	0	4	571	17	17	0	0	NA	NA	NA	81	62	527	179	169	265	155	151	66	7	1	0.125	0.039	0.006
.	19.01.15-16.31.57-1-362412	34	1	1	0	0	0	0	0	0	0	0	NA	NA	NA	9	8	494	163	164	0	0	0	1	0	0	0.002	0	0
.	19.01.15-16.31.59-1-362414	420	96	96	28	0	19	626	90	90	0	0	NA	NA	NA	124	116	558	185	186	297	163	166	259	54	17	0.464	0.292	0.091
.	19.01.15-16.32.01-1-362415	435	61	61	17	0	10	654	56	56	0	0	NA	NA	NA	130	138	567	197	187	308	177	169	209	17	20	0.369	0.086	0.107
.	19.01.15-16.32.07-1-362416	126	10	10	3	0	3	555	9	9	0	0	NA	NA	NA	34	34	506	174	167	251	156	148	24	1	4	0.047	0.006	0.024
.	19.01.15-16.32.09-1-362417	93	9	9	1	0	1	549	8	8	0	0	NA	NA	NA	36	33	510	169	167	253	150	146	28	6	5	0.055	0.036	0.03
.	19.01.15-16.32.09-1-362418	154	7	7	2	0	2	566	4	4	0	0	NA	NA	NA	31	44	515	175	167	262	157	147	14	0	7	0.027	0	0.042
.	19.01.15-16.32.28-1-362434	88	11	11	1	0	0	552	9	9	0	0	NA	NA	NA	30	31	511	168	165	256	149	147	25	1	2	0.049	0.006	0.012
.	19.01.15-16.32.29-1-362436	238	27	27	9	0	7	597	25	25	0	0	NA	NA	NA	76	73	536	176	174	281	160	156	108	5	4	0.201	0.028	0.023
.	19.01.15-16.32.29-1-362437	317	91	91	28	0	20	607	84	84	0	0	NA	NA	NA	60	86	541	179	179	286	160	161	255	40	14	0.471	0.223	0.078
.	19.01.15-16.32.29-1-362438	84	3	3	1	0	1	534	2	2	0	0	NA	NA	NA	30	14	498	165	164	244	144	146	2	1	0	0.004	0.006	0
.	19.01.15-16.32.31-1-362440	121	7	7	0	0	0	556	4	4	0	0	NA	NA	NA	40	40	511	171	171	255	151	150	28	0	0	0.055	0	0
.	19.01.15-16.32.45-1-362457	95	5	5	2	0	2	550	4	4	0	0	NA	NA	NA	33	23	506	166	164	255	148	147	22	4	0	0.043	0.024	0
.	19.01.15-16.32.49-1-362459	300	95	95	35	0	26	601	85	85	0	0	NA	NA	NA	80	82	533	184	178	274	168	159	247	36	14	0.463	0.196	0.079
.	19.01.15-16.32.51-1-362460	90	10	10	4	0	3	550	7	7	0	0	NA	NA	NA	24	31	508	167	169	251	147	152	21	9	0	0.041	0.054	0
.	19.01.15-16.32.54-1-362476	89	6	6	1	0	1	555	5	5	0	0	NA	NA	NA	40	39	510	174	168	249	155	151	14	3	0	0.027	0.017	0
.	19.01.15-16.33.03-1-362482	349	43	43	14	0	9	629	37	37	0	0	NA	NA	NA	102	112	545	185	195	290	163	176	145	12	8	0.266	0.065	0.041
.	19.01.15-16.33.26-1-362496	380	37	37	7	0	6	619	34	34	0	0	NA	NA	NA	120	108	555	187	179	292	166	161	140	10	10	0.252	0.053	0.056
.	19.01.15-16.33.42-1-362511	124	10	10	4	0	3	555	9	9	0	0	NA	NA	NA	48	41	511	171	172	254	151	150	22	14	0	0.043	0.082	0
.	19.01.15-16.33.45-1-362512	207	16	16	3	0	1	572	13	13	0	0	NA	NA	NA	59	52	517	175	173	262	154	156	44	14	2	0.085	0.08	0.012
.	19.01.15-16.34.10-1-362533	150	7	7	3	0	3	574	5	5	0	0	NA	NA	NA	40	56	524	177	168	267	159	148	27	0	0	0.052	0	0
.	19.01.15-16.34.35-1-362551	272	37	37	9	0	8	587	35	35	0	0	NA	NA	NA	63	69	530	176	176	273	158	156	144	17	20	0.272	0.097	0.114
.	19.01.15-16.34.36-1-362553	84	4	4	1	0	1	541	3	3	0	0	NA	NA	NA	31	20	498	167	168	243	148	150	17	0	0	0.034	0	0
.	19.01.15-16.34.44-1-362559	234	59	59	17	0	8	582	56	56	0	0	NA	NA	NA	74	66	528	176	175	271	158	153	193	12	4	0.366	0.068	0.023
.	19.01.15-16.34.45-1-362560	96	7	7	3	0	1	559	6	6	0	0	NA	NA	NA	38	42	517	166	172	262	145	152	30	4	0	0.058	0.024	0
.	19.01.15-16.35.17-1-362583	325	48	48	14	0	9	605	45	45	0	0	NA	NA	NA	119	95	542	186	180	281	162	162	158	13	13	0.292	0.07	0.072
.	19.01.15-16.35.20-1-362587	292	121	121	39	0	30	585	113	113	0	0	NA	NA	NA	76	72	537	179	169	276	159	150	310	40	7	0.577	0.223	0.041
.	19.01.15-16.35.21-1-362589	290	29	29	8	0	5	603	26	26	0	0	NA	NA	NA	78	84	535	178	184	279	161	163	94	11	11	0.176	0.062	0.06
.	19.01.15-16.35.24-1-362594	122	8	8	1	0	0	556	7	7	0	0	NA	NA	NA	38	35	509	168	171	255	150	151	17	5	4	0.033	0.03	0.023
.	19.01.15-16.35.33-1-362602	239	26	26	4	0	3	595	24	24	0	0	NA	NA	NA	49	73	531	178	177	277	159	159	81	16	1	0.153	0.09	0.006
.	19.01.15-16.35.47-1-362613	246	87	87	33	0	26	600	82	82	0	0	NA	NA	NA	65	87	535	178	187	279	157	164	295	9	15	0.551	0.051	0.08
.	19.01.15-16.35.51-1-362614	203	11	11	1	0	1	589	9	9	0	0	NA	NA	NA	52	77	532	177	181	272	157	160	36	5	3	0.068	0.028	0.017
.	19.01.15-16.35.55-1-362630	239	67	67	15	0	13	576	63	63	0	0	NA	NA	NA	80	67	531	175	174	270	154	152	210	5	5	0.395	0.029	0.029
.	19.01.15-16.36.09-1-362636	379	131	131	33	0	24	623	118	118	0	0	NA	NA	NA	108	114	555	185	187	294	162	167	302	65	24	0.544	0.351	0.128
.	19.01.15-16.36.13-1-362639	204	22	22	9	0	4	571	20	20	0	0	NA	NA	NA	62	56	518	179	172	259	158	154	71	9	3	0.137	0.05	0.017
.	19.01.15-16.36.14-1-362640	116	13	13	1	0	1	562	11	11	0	0	NA	NA	NA	40	44	519	169	169	264	150	148	30	26	0	0.058	0.154	0
.	19.01.15-16.36.19-1-362644	155	14	14	4	0	3	565	12	12	0	0	NA	NA	NA	41	48	513	177	171	257	157	151	44	7	0	0.086	0.04	0
.	19.01.15-16.36.33-1-362659	174	14	14	2	0	1	572	12	12	0	0	NA	NA	NA	39	49	517	178	167	265	159	148	60	0	5	0.116	0	0.03
.	19.01.15-16.36.46-1-362677	32	1	1	0	0	0	0	0	0	0	0	NA	NA	NA	9	12	493	167	165	0	0	0	0	0	0	0	0	0
.	19.01.15-16.36.47-1-362678	35	1	1	1	0	1	0	0	0	0	0	NA	NA	NA	11	12	495	166	164	0	0	0	0	0	5	0	0	0.03
.	19.01.15-16.36.48-1-362679	216	22	22	11	0	9	590	19	19	0	0	NA	NA	NA	58	73	528	174	184	274	152	164	61	3	12	0.116	0.017	0.065
.	19.01.15-16.36.50-1-362680	34	1	1	0	0	0	0	0	0	0	0	NA	NA	NA	7	3	490	164	162	0	0	0	1	0	0	0.002	0	0
.	19.01.15-16.36.53-1-362697	511	59	59	21	0	19	645	55	55	0	0	NA	NA	NA	126	132	563	194	188	300	174	171	198	19	7	0.352	0.098	0.037
.	19.01.15-16.36.59-1-362702	29	1	1	1	0	1	0	0	0	0	0	NA	NA	NA	10	14	495	166	166	0	0	0	0	2	0	0	0.012	0
.	19.01.15-16.37.03-1-362704	114	6	6	0	0	0	570	5	5	0	0	NA	NA	NA	38	53	518	173	175	260	156	154	15	15	0	0.029	0.087	0
.	19.01.15-16.37.11-1-362707	173	15	15	3	0	2	565	13	13	0	0	NA	NA	NA	44	52	521	168	176	260	149	156	41	1	0	0.079	0.006	0
.	19.01.15-16.37.28-1-362720	146	7	7	1	0	1	570	6	6	0	0	NA	NA	NA	49	51	519	170	175	260	152	158	20	0	1	0.039	0	0.006
.	19.01.15-16.37.57-1-362749	179	16	16	6	0	5	560	14	14	0	0	NA	NA	NA	59	45	516	176	166	258	156	146	44	0	4	0.085	0	0.024
.	19.01.15-16.38.01-1-362751	208	18	18	9	0	9	580	17	17	0	0	NA	NA	NA	69	74	534	176	177	272	152	156	48	11	2	0.09	0.062	0.011
.	19.01.15-16.38.02-1-362752	285	51	51	14	0	9	601	46	46	0	0	NA	NA	NA	91	89	542	181	179	282	162	157	203	13	8	0.375	0.072	0.045
.	19.01.15-16.38.20-1-362759	192	21	21	2	0	1	570	19	19	0	0	NA	NA	NA	69	53	520	172	174	263	153	154	59	1	0	0.113	0.006	0
.	19.01.15-16.38.34-1-362774	89	5	5	2	0	2	557	4	4	0	0	NA	NA	NA	41	43	507	173	176	252	150	155	21	0	0	0.041	0	0
.	19.01.15-16.38.40-1-362779	62	2	2	0	0	0	550	1	1	0	0	NA	NA	NA	15	24	504	167	166	251	151	148	2	0	0	0.004	0	0
.	19.01.15-16.38.52-1-362787	182	13	13	3	0	3	579	9	9	0	0	NA	NA	NA	60	56	519	174	176	263	156	160	28	4	6	0.054	0.023	0.034
.	19.01.15-16.38.52-1-362803	142	5	5	2	0	2	573	4	4	0	0	NA	NA	NA	40	53	519	174	173	261	157	155	14	0	0	0.027	0	0
.	19.01.15-16.38.53-1-362804	179	18	18	5	0	5	567	15	15	0	0	NA	NA	NA	73	45	511	176	171	255	158	154	40	23	0	0.078	0.131	0
.	19.01.15-16.39.02-1-362808	311	78	78	20	0	13	597	71	71	0	0	NA	NA	NA	75	82	537	182	176	280	161	156	223	39	14	0.415	0.214	0.08
.	19.01.15-16.39.03-1-362809	91	6	6	2	0	1	561	5	5	0	0	NA	NA	NA	31	40	509	173	171	252	156	153	15	5	3	0.029	0.029	0.018
.	19.01.15-16.39.10-1-362811	89	4	4	1	0	0	553	3	3	0	0	NA	NA	NA	33	29	504	167	171	251	146	156	6	1	3	0.012	0.006	0.018
.	19.01.15-16.39.16-1-362815	91	3	3	2	0	2	555	1	1	0	0	NA	NA	NA	29	30	507	167	169	254	147	154	0	4	2	0	0.024	0.012
.	19.01.15-16.39.25-1-362826	196	32	32	5	0	5	583	27	27	0	0	NA	NA	NA	58	67	532	173	175	274	155	154	70	15	2	0.132	0.087	0.011
.	19.01.15-16.39.27-1-362829	84	3	3	0	0	0	554	2	2	0	0	NA	NA	NA	19	34	504	167	176	249	148	157	14	0	0	0.028	0	0
.	19.01.15-16.39.29-1-362834	286	78	78	17	0	10	590	75	75	0	0	NA	NA	NA	87	74	536	175	176	281	154	155	235	21	8	0.438	0.12	0.045
.	19.01.15-16.39.30-1-362835	90	6	6	0	0	0	555	5	5	0	0	NA	NA	NA	40	34	509	173	165	253	156	146	14	2	0	0.028	0.012	0
.	19.01.15-16.39.31-1-362837	33	1	1	0	0	0	0	0	0	0	0	NA	NA	NA	7	6	492	164	163	0	0	0	2	0	0	0.004	0	0
.	19.01.15-16.39.31-1-362838	247	29	29	10	0	7	585	26	26	0	0	NA	NA	NA	77	75	536	176	176	274	154	157	95	4	9	0.177	0.023	0.051
.	19.01.15-16.39.33-1-362839	61	2	2	1	0	1	48	1	1	0	0	NA	NA	NA	17	19	503	165	164	25	12	11	5	0	1	0.01	0	0.006
.	19.01.15-16.39.34-1-362843	377	57	57	26	0	15	623	52	52	0	0	NA	NA	NA	122	110	557	184	182	295	166	162	208	6	3	0.373	0.033	0.016
.	19.01.15-16.39.41-1-362849	62	4	4	2	0	2	537	2	2	0	0	NA	NA	NA	26	18	502	166	163	246	147	144	4	2	0	0.008	0.012	0
.	19.01.15-16.39.45-1-362855	294	37	37	9	0	8	609	33	33	0	0	NA	NA	NA	87	93	542	180	184	284	159	166	109	18	16	0.201	0.1	0.087
.	19.01.15-16.39.48-1-362856	127	6	6	2	0	1	564	5	5	0	0	NA	NA	NA	30	42	512	172	171	257	154	153	15	0	10	0.029	0	0.058
.	19.01.15-16.40.03-1-362883	325	51	51	10	0	7	605	48	48	0	0	NA	NA	NA	105	96	549	178	182	290	155	160	138	22	10	0.251	0.124	0.055
.	19.01.15-16.40.06-1-362886	145	17	17	9	0	7	577	15	15	0	0	NA	NA	NA	47	60	517	177	179	260	158	159	37	8	15	0.072	0.045	0.084
.	19.01.15-16.40.12-1-362891	32	1	1	0	0	0	0	0	0	0	0	NA	NA	NA	8	11	496	164	164	0	0	0	1	0	0	0.002	0	0
.	19.01.15-16.40.15-1-362892	86	3	3	0	0	0	544	2	2	0	0	NA	NA	NA	19	18	497	164	170	247	146	151	3	1	0	0.006	0.006	0
.	19.01.15-16.40.22-1-362900	63	2	2	0	0	0	542	0	0	0	0	NA	NA	NA	25	19	499	165	168	245	147	150	1	1	0	0.002	0.006	0
.	19.01.15-16.40.32-1-362913	62	2	2	0	0	0	547	1	1	0	0	NA	NA	NA	14	23	500	168	168	247	150	150	0	3	0	0	0.018	0
.	19.01.15-16.40.36-1-362917	204	31	31	7	0	5	580	27	27	0	0	NA	NA	NA	70	61	523	175	176	269	157	154	128	6	0	0.245	0.034	0
.	19.01.15-16.40.42-1-362922	87	4	4	0	0	0	551	3	3	0	0	NA	NA	NA	28	33	508	167	171	250	147	154	6	2	2	0.012	0.012	0.012
.	19.01.15-16.40.43-1-362924	382	115	115	35	0	24	608	104	104	0	0	NA	NA	NA	98	84	540	179	178	287	162	159	337	10	5	0.624	0.056	0.028
.	19.01.15-16.40.44-1-362925	355	80	80	21	0	19	609	72	72	0	0	NA	NA	NA	104	87	528	186	186	271	168	170	253	18	7	0.479	0.097	0.038
.	19.01.15-16.40.59-1-362950	61	2	2	0	0	0	301	0	0	0	0	NA	NA	NA	16	19	499	167	166	139	81	81	4	0	0	0.008	0	0
.	19.01.15-16.41.15-1-362956	92	6	6	2	0	2	548	5	5	0	0	NA	NA	NA	33	26	502	171	166	246	154	148	16	2	0	0.032	0.012	0
.	19.01.15-16.41.18-1-362960	88	5	5	1	0	1	541	4	4	0	0	NA	NA	NA	45	19	498	167	167	245	151	145	7	0	3	0.014	0	0.018
.	19.01.15-16.41.18-1-362961	150	5	5	2	0	1	578	3	3	0	0	NA	NA	NA	51	58	525	170	176	268	153	157	5	4	3	0.01	0.024	0.017
.	19.01.15-16.41.19-1-362962	237	76	76	22	0	16	573	70	70	0	0	NA	NA	NA	70	55	517	174	177	260	154	159	225	33	19	0.435	0.19	0.107
.	19.01.15-16.41.30-1-362975	292	49	49	12	0	10	592	40	40	0	0	NA	NA	NA	92	78	539	181	171	282	160	150	204	15	2	0.378	0.083	0.012
.	19.01.15-16.41.32-1-362976	326	35	35	12	0	7	623	33	33	0	0	NA	NA	NA	104	108	557	186	178	299	166	158	115	14	3	0.206	0.075	0.017
.	19.01.15-16.41.36-1-362980	65	4	4	1	0	1	542	3	3	0	0	NA	NA	NA	29	26	502	168	169	248	143	151	3	3	2	0.006	0.018	0.012
.	19.01.15-16.41.37-1-362982	65	4	4	2	0	2	543	3	3	0	0	NA	NA	NA	21	23	502	167	167	248	149	146	3	4	0	0.006	0.024	0
.	19.01.15-16.41.48-1-362990	153	21	21	8	0	7	566	20	20	0	0	NA	NA	NA	55	53	521	174	171	258	156	152	59	13	5	0.113	0.075	0.029
.	19.01.15-16.41.50-1-362991	65	3	3	2	0	2	548	1	1	0	0	NA	NA	NA	17	28	506	169	166	251	150	147	2	6	0	0.004	0.036	0
.	19.01.15-16.41.51-1-362992	353	33	33	18	0	13	614	29	29	0	0	NA	NA	NA	91	97	539	190	181	280	173	161	134	9	17	0.249	0.047	0.094
.	19.01.15-16.42.03-1-363013	62	2	2	0	0	0	544	1	1	0	0	NA	NA	NA	31	29	506	173	163	249	152	143	4	0	2	0.008	0	0.012
.	19.01.15-16.42.15-1-363014	71	2	2	1	0	1	551	0	0	0	0	NA	NA	NA	29	30	506	168	169	250	150	151	2	0	4	0.004	0	0.024
.	19.01.15-16.42.24-1-363023	319	42	42	14	0	9	589	37	37	0	0	NA	NA	NA	82	66	531	176	172	275	159	155	186	13	13	0.35	0.074	0.076
.	19.01.15-16.42.28-1-363031	240	40	40	12	0	11	602	35	35	0	0	NA	NA	NA	65	83	538	181	177	279	163	160	151	14	14	0.281	0.077	0.079
.	19.01.15-16.42.31-1-363033	298	79	79	26	0	20	598	74	74	0	0	NA	NA	NA	82	79	538	180	174	279	161	158	243	13	7	0.452	0.072	0.04
.	19.01.15-16.43.15-1-363069	120	9	9	4	0	3	554	8	8	0	0	NA	NA	NA	37	41	513	170	171	252	150	152	23	0	9	0.045	0	0.053
.	19.01.15-16.43.17-1-363070	36	1	1	1	0	1	0	0	0	0	0	NA	NA	NA	11	8	492	166	163	0	0	0	0	0	3	0	0	0.018
.	19.01.15-16.43.18-1-363071	354	61	61	20	0	17	631	54	54	0	0	NA	NA	NA	80	116	559	184	186	300	165	166	221	8	9	0.395	0.043	0.048
.	19.01.15-16.43.20-1-363076	95	6	6	4	0	3	560	5	5	0	0	NA	NA	NA	28	37	509	169	172	255	153	152	27	0	4	0.053	0	0.023
.	19.01.15-16.43.20-1-363077	121	5	5	3	0	3	556	4	4	0	0	NA	NA	NA	36	32	509	168	168	255	149	152	20	0	0	0.039	0	0
.	19.01.15-16.43.42-1-363096	209	24	24	6	0	5	590	23	23	0	0	NA	NA	NA	73	74	530	181	176	271	161	158	63	10	6	0.119	0.055	0.034
.	19.01.15-16.43.42-1-363097	59	2	2	0	0	0	540	1	1	0	0	NA	NA	NA	24	18	497	166	168	244	149	147	1	1	0	0.002	0.006	0
.	19.01.15-16.43.45-1-363098	150	10	10	3	0	1	567	9	9	0	0	NA	NA	NA	50	49	519	169	174	261	151	155	19	11	0	0.037	0.065	0
.	19.01.15-16.43.51-1-363120	61	2	2	0	0	0	353	1	1	0	0	NA	NA	NA	12	19	500	166	166	161	88	104	3	0	0	0.006	0	0
.	19.01.15-16.44.00-1-363128	505	114	114	32	0	22	675	106	106	0	0	NA	NA	NA	125	160	588	191	194	324	173	178	343	19	16	0.583	0.099	0.082
.	19.01.15-16.44.04-1-363130	344	23	23	5	0	4	627	22	22	0	0	NA	NA	NA	106	112	561	181	183	302	160	165	52	3	1	0.093	0.017	0.005
.	19.01.15-16.44.09-1-363131	94	9	9	3	0	3	545	7	7	0	0	NA	NA	NA	27	28	507	167	167	251	151	143	15	4	13	0.03	0.024	0.078
.	19.01.15-16.44.10-1-363133	323	75	75	20	0	14	607	70	70	0	0	NA	NA	NA	98	93	547	179	180	284	162	161	214	20	11	0.391	0.112	0.061
.	19.01.15-16.44.15-1-363135	92	3	3	0	0	0	533	2	2	0	0	NA	NA	NA	33	12	496	166	163	245	145	143	7	0	3	0.014	0	0.018
.	19.01.15-16.44.27-1-363150	146	17	17	4	0	3	555	16	16	0	0	NA	NA	NA	58	46	526	163	170	263	141	151	50	2	0	0.095	0.012	0
.	19.01.15-16.44.31-1-363156	64	3	3	2	0	2	401	2	2	0	0	NA	NA	NA	18	26	505	168	166	187	104	110	3	0	5	0.006	0	0.03
.	19.01.15-16.44.33-1-363157	426	92	92	27	0	21	633	87	87	0	0	NA	NA	NA	126	119	553	191	188	292	171	170	243	35	14	0.439	0.183	0.074
.	19.01.15-16.44.39-1-363163	61	3	3	2	0	2	547	2	2	0	0	NA	NA	NA	20	26	507	168	164	251	150	146	8	0	0	0.016	0	0
.	19.01.15-16.44.46-1-363164	186	36	36	10	0	8	581	31	31	0	0	NA	NA	NA	65	66	530	175	174	271	155	155	94	21	19	0.177	0.12	0.109
.	19.01.15-16.44.50-1-363170	139	23	23	6	0	4	565	21	21	0	0	NA	NA	NA	44	44	515	169	173	259	150	156	55	11	1	0.107	0.065	0.006
.	19.01.15-16.44.55-1-363187	149	9	9	2	0	2	564	6	6	0	0	NA	NA	NA	58	52	522	170	173	263	149	152	13	10	1	0.025	0.059	0.006
.	19.01.15-16.44.55-1-363188	33	1	1	0	0	0	0	0	0	0	0	NA	NA	NA	6	11	494	165	165	0	0	0	0	0	1	0	0	0.006
.	19.01.15-16.44.57-1-363193	63	3	3	0	0	0	540	2	2	0	0	NA	NA	NA	26	21	503	164	167	244	146	150	6	2	0	0.012	0.012	0
.	19.01.15-16.44.58-1-363194	408	74	74	15	0	11	620	66	66	0	0	NA	NA	NA	112	107	550	179	191	289	160	171	203	48	0	0.369	0.268	0
.	19.01.15-16.45.12-1-363198	119	7	7	3	0	3	552	6	6	0	0	NA	NA	NA	34	29	507	168	167	254	150	148	14	9	0	0.028	0.054	0
.	19.01.15-16.45.15-1-363199	122	7	7	3	0	3	549	6	6	0	0	NA	NA	NA	57	36	507	178	164	249	157	143	9	27	7	0.018	0.152	0.043
.	19.01.15-16.45.26-1-363211	65	3	3	1	0	0	545	2	2	0	0	NA	NA	NA	24	26	502	165	172	247	146	152	7	0	0	0.014	0	0
.	19.01.15-16.45.28-1-363216	84	3	3	0	0	0	551	2	2	0	0	NA	NA	NA	27	39	511	171	170	251	151	149	3	10	0	0.006	0.058	0
.	19.01.15-16.45.42-1-363223	369	78	78	24	0	16	615	70	70	0	0	NA	NA	NA	98	100	553	186	174	291	170	154	265	12	7	0.479	0.065	0.04
.	19.01.15-16.45.53-1-363246	56	2	2	0	0	0	538	1	1	0	0	NA	NA	NA	32	24	497	173	167	242	150	146	5	0	0	0.01	0	0
.	19.01.15-16.45.58-1-363250	386	60	60	17	0	12	605	55	55	0	0	NA	NA	NA	108	91	543	181	180	283	163	159	177	29	8	0.326	0.16	0.044
.	19.01.15-16.46.00-1-363252	159	21	21	7	0	7	565	18	18	0	0	NA	NA	NA	51	47	514	173	173	254	155	156	67	14	3	0.13	0.081	0.017
.	19.01.15-16.46.04-1-363253	116	7	7	0	0	0	564	6	6	0	0	NA	NA	NA	40	41	509	174	171	252	158	154	20	2	0	0.039	0.011	0
.	19.01.15-16.46.07-1-363256	419	76	76	22	0	15	625	69	69	0	0	NA	NA	NA	130	103	555	180	181	304	157	164	222	31	19	0.4	0.172	0.105
.	19.01.15-16.46.24-1-363267	185	11	11	2	0	1	571	9	9	0	0	NA	NA	NA	65	52	516	175	174	263	153	155	23	2	5	0.045	0.011	0.029
.	19.01.15-16.46.25-1-363269	117	7	7	1	0	1	565	5	5	0	0	NA	NA	NA	27	42	512	173	170	259	156	150	21	4	0	0.041	0.023	0
.	19.01.15-16.46.31-1-363275	432	58	58	12	0	8	661	52	52	0	0	NA	NA	NA	120	141	582	188	184	326	170	165	199	16	16	0.342	0.085	0.087
.	19.01.15-16.46.38-1-363287	300	75	75	20	0	13	606	70	70	0	0	NA	NA	NA	88	86	537	189	173	279	172	155	239	26	22	0.445	0.138	0.127
.	19.01.15-16.46.42-1-363289	121	6	6	1	0	1	550	5	5	0	0	NA	NA	NA	34	28	503	173	165	246	155	149	10	10	0	0.02	0.058	0
.	19.01.15-16.46.50-1-363295	115	7	7	1	0	1	542	6	6	0	0	NA	NA	NA	36	21	501	168	165	247	150	145	9	11	3	0.018	0.065	0.018
.	19.01.15-16.46.56-1-363313	62	2	2	0	0	0	542	1	1	0	0	NA	NA	NA	24	22	501	170	164	246	151	145	4	0	0	0.008	0	0
.	19.01.15-16.47.04-1-363319	359	53	53	15	0	12	630	51	51	0	0	NA	NA	NA	112	113	556	191	179	297	173	160	172	22	13	0.309	0.115	0.073
.	19.01.15-16.47.09-1-363320	320	66	66	22	0	19	614	63	63	0	0	NA	NA	NA	91	102	557	181	177	295	160	159	200	29	4	0.359	0.16	0.023
.	19.01.15-16.47.12-1-363321	32	1	1	0	0	0	0	0	0	0	0	NA	NA	NA	3	15	499	165	164	0	0	0	0	0	1	0	0	0.006
.	19.01.15-16.47.15-1-363322	32	1	1	0	0	0	0	0	0	0	0	NA	NA	NA	8	7	490	167	163	0	0	0	0	2	0	0	0.012	0
.	19.01.15-16.47.17-1-363324	31	1	1	0	0	0	0	0	0	0	0	NA	NA	NA	8	7	492	166	162	0	0	0	2	0	0	0.004	0	0
.	19.01.15-16.47.19-1-363328	37	1	1	0	0	0	0	0	0	0	0	NA	NA	NA	10	6	491	165	163	0	0	0	0	4	0	0	0.024	0
.	19.01.15-16.47.26-1-363338	263	40	40	12	0	9	569	38	38	0	0	NA	NA	NA	70	58	519	179	173	258	159	152	142	6	0	0.274	0.034	0
.	19.01.15-16.47.42-1-363348	333	33	33	6	0	5	614	30	30	0	0	NA	NA	NA	103	100	554	181	178	291	161	162	74	16	8	0.134	0.088	0.045
.	19.01.15-16.47.45-1-363349	287	54	54	19	0	14	624	52	52	0	0	NA	NA	NA	85	97	542	186	182	291	167	166	168	20	19	0.31	0.108	0.104
.	19.01.15-16.48.32-1-363395	62	2	2	1	0	1	248	1	1	0	0	NA	NA	NA	17	22	502	167	166	119	70	59	0	4	3	0	0.024	0.018
.	19.01.15-16.48.43-1-363408	33	1	1	0	0	0	0	0	0	0	0	NA	NA	NA	18	10	493	164	166	0	0	0	0	0	2	0	0	0.012
.	19.01.15-16.48.46-1-363410	323	36	36	10	0	6	595	32	32	0	0	NA	NA	NA	103	79	539	175	178	280	157	158	135	0	10	0.25	0	0.056
.	19.01.15-16.48.51-1-363415	178	10	10	1	0	1	560	8	8	0	0	NA	NA	NA	49	47	512	176	172	253	156	151	35	1	2	0.068	0.006	0.012
.	19.01.15-16.48.52-1-363432	207	17	17	5	0	4	568	16	16	0	0	NA	NA	NA	59	50	526	168	169	271	145	152	50	4	0	0.095	0.024	0
.	19.01.15-16.48.55-1-363433	92	4	4	1	0	0	548	3	3	0	0	NA	NA	NA	27	32	509	168	168	251	150	147	10	0	3	0.02	0	0.018
.	19.01.15-16.48.57-1-363437	62	3	3	0	0	0	536	2	2	0	0	NA	NA	NA	27	19	497	166	169	244	144	148	1	0	8	0.002	0	0.047
.	19.01.15-16.48.59-1-363438	275	17	17	4	0	4	586	15	15	0	0	NA	NA	NA	78	72	537	176	172	276	157	153	31	1	11	0.058	0.006	0.064
.	19.01.15-16.49.15-1-363439	145	16	16	5	0	2	568	15	15	0	0	NA	NA	NA	52	57	524	173	173	264	152	152	46	10	0	0.088	0.058	0
.	19.01.15-16.49.17-1-363440	34	1	1	0	0	0	0	0	0	0	0	NA	NA	NA	7	18	496	169	166	0	0	0	0	0	1	0	0	0.006
.	19.01.15-16.49.18-1-363443	30	1	1	0	0	0	0	0	0	0	0	NA	NA	NA	8	12	494	168	163	0	0	0	0	1	0	0	0.006	0
.	19.01.15-16.49.18-1-363444	119	5	5	1	0	1	550	4	4	0	0	NA	NA	NA	50	35	509	173	166	252	152	146	3	4	4	0.006	0.023	0.024
.	19.01.15-16.49.19-1-363447	199	12	12	4	0	3	573	11	11	0	0	NA	NA	NA	57	58	526	176	169	267	156	150	47	2	3	0.089	0.011	0.018
.	19.01.15-16.49.19-1-363448	209	21	21	7	0	6	565	18	18	0	0	NA	NA	NA	82	58	529	171	171	269	146	150	69	0	3	0.13	0	0.018
.	19.01.15-16.49.20-1-363450	382	45	45	11	0	6	610	39	39	0	0	NA	NA	NA	106	91	541	184	179	286	164	160	138	14	17	0.255	0.076	0.095
.	19.01.15-16.49.31-1-363466	299	29	29	8	0	8	611	28	28	0	0	NA	NA	NA	78	89	545	178	179	290	160	161	69	12	14	0.127	0.067	0.078
.	19.01.15-16.49.33-1-363468	291	18	18	6	0	4	584	16	16	0	0	NA	NA	NA	89	62	524	178	173	274	155	155	64	0	3	0.122	0	0.017
.	19.01.15-16.49.34-1-363470	200	13	13	2	0	2	574	12	12	0	0	NA	NA	NA	64	57	524	171	175	269	151	154	27	4	5	0.052	0.023	0.029
.	19.01.15-16.49.42-1-363476	62	2	2	0	0	0	102	1	1	0	0	NA	NA	NA	14	16	498	166	165	46	28	28	1	2	0	0.002	0.012	0
.	19.01.15-16.49.44-1-363477	62	3	3	0	0	0	150	2	2	0	0	NA	NA	NA	21	15	496	166	166	71	40	39	0	1	7	0	0.006	0.042
.	19.01.15-16.49.49-1-363482	63	2	2	0	0	0	547	1	1	0	0	NA	NA	NA	22	27	502	168	170	250	146	151	4	1	0	0.008	0.006	0
.	19.01.15-16.49.51-1-363483	112	8	8	2	0	2	541	7	7	0	0	NA	NA	NA	39	22	502	170	163	250	147	144	15	5	0	0.03	0.029	0
.	19.01.15-16.49.53-1-363499	58	2	2	1	0	1	255	1	1	0	0	NA	NA	NA	18	15	495	167	166	110	74	71	2	0	3	0.004	0	0.018
.	19.01.15-16.49.54-1-363500	199	18	18	2	0	1	576	16	16	0	0	NA	NA	NA	66	57	528	172	170	270	155	151	44	4	0	0.083	0.023	0
.	19.01.15-16.50.02-1-363510	356	51	51	15	0	10	611	50	50	0	0	NA	NA	NA	95	101	553	177	184	291	158	162	165	33	8	0.298	0.186	0.043
.	19.01.15-16.50.03-1-363511	127	13	13	3	0	1	561	10	10	0	0	NA	NA	NA	29	41	515	169	170	258	149	154	47	3	3	0.091	0.018	0.018
.	19.01.15-16.50.03-1-363512	268	27	27	8	0	8	609	25	25	0	0	NA	NA	NA	75	91	544	181	179	288	161	160	88	3	7	0.162	0.017	0.039
.	19.01.15-16.50.05-1-363514	61	2	2	0	0	0	47	1	1	0	0	NA	NA	NA	17	18	500	168	163	26	14	7	1	2	0	0.002	0.012	0
.	19.01.15-16.50.10-1-363515	143	10	10	2	0	2	564	9	9	0	0	NA	NA	NA	43	44	515	174	168	259	156	149	30	6	0	0.058	0.034	0
.	19.01.15-16.50.11-1-363516	325	40	40	15	0	7	595	35	35	0	0	NA	NA	NA	90	83	550	174	172	286	156	153	164	1	9	0.298	0.006	0.052
.	19.01.15-16.50.13-1-363518	38	1	1	1	0	1	0	0	0	0	0	NA	NA	NA	14	10	494	167	162	0	0	0	3	0	0	0.006	0	0
.	19.01.15-16.50.16-1-363521	57	2	2	0	0	0	535	1	1	0	0	NA	NA	NA	28	22	502	164	169	245	143	147	2	1	0	0.004	0.006	0
.	19.01.15-16.50.29-1-363537	121	12	12	2	0	1	555	11	11	0	0	NA	NA	NA	51	38	510	173	168	253	152	150	24	12	4	0.047	0.069	0.024
.	19.01.15-16.50.31-1-363538	343	81	81	33	0	25	607	77	77	0	0	NA	NA	NA	89	83	540	181	175	283	166	158	209	29	31	0.387	0.16	0.177
.	19.01.15-16.50.31-1-363539	219	14	14	6	0	4	589	13	13	0	0	NA	NA	NA	75	68	523	173	185	266	156	167	57	0	0	0.109	0	0
.	19.01.15-16.50.33-1-363540	199	14	14	6	0	4	585	13	13	0	0	NA	NA	NA	60	68	524	180	177	264	163	158	49	8	11	0.094	0.044	0.062
.	19.01.15-16.50.35-1-363543	89	4	4	1	0	1	542	3	3	0	0	NA	NA	NA	32	25	502	166	170	245	143	154	21	0	0	0.042	0	0
.	19.01.15-16.50.50-1-363553	298	29	29	7	0	3	585	26	26	0	0	NA	NA	NA	77	72	527	183	175	269	161	155	72	11	0	0.137	0.06	0
.	19.01.15-16.50.53-1-363573	93	5	5	3	0	3	546	4	4	0	0	NA	NA	NA	29	22	499	167	169	248	147	151	16	0	4	0.032	0	0.024
.	19.01.15-16.50.55-1-363574	326	36	36	9	0	5	615	32	32	0	0	NA	NA	NA	109	97	548	181	181	293	163	159	92	24	2	0.168	0.133	0.011
.	19.01.15-16.50.56-1-363575	266	88	88	24	0	18	599	78	78	0	0	NA	NA	NA	74	84	538	179	180	277	160	162	258	21	20	0.48	0.117	0.111
.	19.01.15-16.51.04-1-363579	93	8	8	2	0	2	556	7	7	0	0	NA	NA	NA	44	40	514	169	170	256	148	152	26	6	1	0.051	0.036	0.006
.	19.01.15-16.51.09-1-363580	325	69	69	17	0	15	621	62	62	0	0	NA	NA	NA	107	102	543	187	185	290	167	164	199	13	10	0.366	0.07	0.054
.	19.01.15-16.51.12-1-363583	122	12	12	1	0	1	563	11	11	0	0	NA	NA	NA	37	46	520	171	168	263	151	149	42	4	8	0.081	0.023	0.048
.	19.01.15-16.51.22-1-363593	148	15	15	5	0	2	565	13	13	0	0	NA	NA	NA	36	43	511	172	173	259	153	153	57	11	0	0.112	0.064	0
.	19.01.15-16.51.26-1-363598	89	5	5	0	0	0	558	4	4	0	0	NA	NA	NA	27	41	507	174	173	247	155	156	4	2	0	0.008	0.011	0
.	19.01.15-16.51.40-1-363609	114	5	5	3	0	1	546	4	4	0	0	NA	NA	NA	32	28	503	167	171	251	146	149	6	6	1	0.012	0.036	0.006
.	19.01.15-16.52.01-1-363636	327	71	71	20	0	15	602	69	69	0	0	NA	NA	NA	88	93	542	185	179	282	161	159	219	22	1	0.404	0.119	0.006
.	19.01.15-16.52.07-1-363638	377	97	97	30	0	18	627	90	90	0	0	NA	NA	NA	102	113	553	183	190	294	164	169	287	16	13	0.519	0.087	0.068
.	19.01.15-16.52.10-1-363639	111	8	8	2	0	2	559	7	7	0	0	NA	NA	NA	36	47	517	170	173	255	151	153	13	10	0	0.025	0.059	0
.	19.01.15-16.52.17-1-363640	59	2	2	0	0	0	53	0	0	0	0	NA	NA	NA	26	20	503	165	165	19	17	17	0	0	2	0	0	0.012
.	19.01.15-16.52.18-1-363642	267	43	43	14	0	7	602	40	40	0	0	NA	NA	NA	93	87	544	179	177	285	159	158	130	17	3	0.239	0.095	0.017
.	19.01.15-16.52.30-1-363654	92	6	6	0	0	0	543	5	5	0	0	NA	NA	NA	32	29	504	168	170	246	147	150	17	5	0	0.034	0.03	0
.	19.01.15-16.52.38-1-363665	257	26	26	8	0	4	596	22	22	0	0	NA	NA	NA	79	82	539	181	175	279	163	154	65	14	5	0.121	0.077	0.029
.	19.01.15-16.52.40-1-363666	61	5	5	2	0	1	545	4	4	0	0	NA	NA	NA	23	29	506	165	171	250	144	151	4	5	0	0.008	0.03	0
.	19.01.15-16.52.48-1-363667	440	89	89	24	0	17	632	82	82	0	0	NA	NA	NA	126	118	558	181	192	297	164	171	283	23	3	0.507	0.127	0.016
.	19.01.15-16.52.57-1-363691	36	1	1	0	0	0	0	0	0	0	0	NA	NA	NA	12	7	492	165	163	0	0	0	2	0	0	0.004	0	0
.	19.01.15-16.53.00-1-363692	89	4	4	2	0	2	543	3	3	0	0	NA	NA	NA	33	23	502	168	166	244	149	150	13	0	1	0.026	0	0.006
.	19.01.15-16.53.05-1-363694	144	19	19	5	0	4	564	17	17	0	0	NA	NA	NA	49	47	515	172	173	258	154	152	57	7	1	0.111	0.041	0.006
.	19.01.15-16.53.12-1-363699	182	18	18	4	0	3	579	15	15	0	0	NA	NA	NA	45	55	528	169	171	272	151	156	48	4	1	0.091	0.024	0.006
.	19.01.15-16.53.15-1-363702	432	89	89	32	0	22	646	82	82	0	0	NA	NA	NA	117	123	556	197	183	298	181	167	288	26	15	0.518	0.132	0.082
.	19.01.15-16.53.16-1-363703	333	49	49	11	0	10	614	46	46	0	0	NA	NA	NA	97	97	547	180	183	288	163	163	142	13	29	0.26	0.072	0.158
.	19.01.15-16.53.36-1-363726	174	7	7	0	0	0	578	5	5	0	0	NA	NA	NA	64	57	523	173	174	264	156	158	13	0	2	0.025	0	0.011
.	19.01.15-16.53.37-1-363728	93	4	4	1	0	1	556	3	3	0	0	NA	NA	NA	27	38	511	172	168	253	152	151	8	0	2	0.016	0	0.012
.	19.01.15-16.53.44-1-363731	206	10	10	1	0	1	585	8	8	0	0	NA	NA	NA	52	64	527	172	178	270	155	160	32	1	3	0.061	0.006	0.017
.	19.01.15-16.53.44-1-363732	114	8	8	1	0	0	552	6	6	0	0	NA	NA	NA	48	29	508	168	166	253	151	148	16	16	5	0.031	0.095	0.03
.	19.01.15-16.53.53-1-363754	128	6	6	3	0	2	561	5	5	0	0	NA	NA	NA	38	43	510	173	173	255	152	154	15	3	0	0.029	0.017	0
.	19.01.15-16.53.55-1-363755	65	3	3	0	0	0	546	2	2	0	0	NA	NA	NA	21	28	503	166	172	245	148	153	11	0	0	0.022	0	0
.	19.01.15-16.54.05-1-363762	144	10	10	3	0	1	552	9	9	0	0	NA	NA	NA	49	32	509	169	167	257	148	147	30	10	2	0.059	0.059	0.012
.	19.01.15-16.54.09-1-363764	88	3	3	1	0	1	551	2	2	0	0	NA	NA	NA	35	36	511	169	169	251	150	150	8	5	0	0.016	0.03	0
.	19.01.15-16.54.12-1-363765	230	18	18	5	0	4	590	16	16	0	0	NA	NA	NA	47	69	523	181	178	269	161	160	46	5	5	0.088	0.028	0.028
.	19.01.15-16.54.13-1-363766	64	5	5	0	0	0	545	4	4	0	0	NA	NA	NA	21	23	503	168	165	252	151	142	8	10	0	0.016	0.06	0
.	19.01.15-16.54.13-1-363767	208	16	16	6	0	5	600	13	13	0	0	NA	NA	NA	73	78	532	181	178	274	163	163	55	5	0	0.103	0.028	0
.	19.01.15-16.54.29-1-363784	65	3	3	0	0	0	547	2	2	0	0	NA	NA	NA	29	31	508	169	167	250	152	145	5	0	3	0.01	0	0.018
.	19.01.15-16.54.31-1-363785	129	16	16	2	0	2	567	15	15	0	0	NA	NA	NA	42	40	517	171	165	262	155	150	26	11	1	0.05	0.064	0.006
.	19.01.15-16.54.37-1-363790	116	8	8	1	0	1	555	7	7	0	0	NA	NA	NA	46	38	514	171	166	260	152	143	31	0	1	0.06	0	0.006
.	19.01.15-16.54.39-1-363791	55	2	2	0	0	0	203	1	1	0	0	NA	NA	NA	13	14	498	166	163	90	58	55	1	3	0	0.002	0.018	0
.	19.01.15-16.54.47-1-363793	125	7	7	1	0	0	568	4	4	0	0	NA	NA	NA	39	47	520	174	166	265	153	150	8	0	9	0.015	0	0.054
.	19.01.15-16.54.51-1-363795	122	12	12	6	0	3	555	9	9	0	0	NA	NA	NA	40	36	507	174	168	249	156	150	29	0	2	0.057	0	0.012
.	19.01.15-16.54.54-1-363816	271	19	19	4	0	3	605	17	17	0	0	NA	NA	NA	75	84	534	180	183	279	162	164	53	10	2	0.099	0.056	0.011
.	19.01.15-16.55.07-1-363821	210	23	23	2	0	2	582	21	21	0	0	NA	NA	NA	54	65	528	178	172	271	158	153	52	8	10	0.098	0.045	0.058
.	19.01.15-16.55.07-1-363823	323	58	58	12	0	11	605	50	50	0	0	NA	NA	NA	96	94	548	180	179	285	161	159	157	22	6	0.286	0.122	0.034
.	19.01.15-16.55.12-1-363824	370	49	49	20	0	14	612	45	45	0	0	NA	NA	NA	97	101	551	187	176	291	165	156	148	35	7	0.269	0.187	0.04
.	19.01.15-16.55.18-1-363828	65	4	4	1	0	1	534	3	3	0	0	NA	NA	NA	32	21	498	168	168	241	147	146	8	4	5	0.016	0.024	0.03
.	19.01.15-16.55.19-1-363830	178	10	10	3	0	2	570	8	8	0	0	NA	NA	NA	55	55	523	175	170	266	155	149	26	4	0	0.05	0.023	0
.	19.01.15-16.55.22-1-363836	354	83	83	21	0	17	623	80	80	0	0	NA	NA	NA	105	110	559	180	184	298	160	165	228	45	8	0.408	0.25	0.043
.	19.01.15-16.55.34-1-363845	353	45	45	13	0	9	628	42	42	0	0	NA	NA	NA	122	127	571	186	183	300	166	162	132	10	13	0.231	0.054	0.071
.	19.01.15-16.55.35-1-363848	33	1	1	0	0	0	0	0	0	0	0	NA	NA	NA	6	8	492	164	165	0	0	0	2	0	0	0.004	0	0
.	19.01.15-16.55.36-1-363850	68	4	4	1	0	1	542	3	3	0	0	NA	NA	NA	20	17	499	165	166	246	148	148	9	0	7	0.018	0	0.042
.	19.01.15-16.55.37-1-363852	145	8	8	1	0	1	562	7	7	0	0	NA	NA	NA	48	45	516	168	174	258	147	157	19	0	3	0.037	0	0.017
.	19.01.15-16.55.39-1-363856	67	6	6	0	0	0	353	5	5	0	0	NA	NA	NA	21	12	495	166	164	158	99	96	2	3	6	0.004	0.018	0.037
.	19.01.15-16.55.58-1-363882	447	98	98	24	0	20	617	90	90	0	0	NA	NA	NA	123	107	561	179	180	300	153	164	220	27	23	0.392	0.151	0.128
.	19.01.15-16.55.59-1-363883	88	6	6	4	0	3	541	4	4	0	0	NA	NA	NA	33	24	500	168	169	247	145	149	16	3	9	0.032	0.018	0.053
.	19.01.15-16.56.02-1-363884	322	69	69	15	0	11	605	66	66	0	0	NA	NA	NA	92	93	540	182	184	281	161	163	168	17	21	0.311	0.093	0.114
.	19.01.15-16.56.09-1-363887	325	39	39	12	0	6	624	37	37	0	0	NA	NA	NA	83	102	546	186	183	291	168	165	133	8	7	0.244	0.043	0.038
.	19.01.15-16.56.16-1-363888	91	3	3	1	0	1	546	2	2	0	0	NA	NA	NA	36	29	509	167	166	252	149	145	5	0	2	0.01	0	0.012
.	19.01.15-16.56.30-1-363905	257	29	29	12	0	6	581	27	27	0	0	NA	NA	NA	69	60	522	176	175	267	156	158	97	28	5	0.186	0.159	0.029
.	19.01.15-16.56.31-1-363906	152	21	21	9	0	9	572	19	19	0	0	NA	NA	NA	47	53	518	171	177	260	153	159	62	16	1	0.12	0.094	0.006
.	19.01.15-16.56.32-1-363907	64	4	4	0	0	0	541	2	2	0	0	NA	NA	NA	28	25	505	166	167	247	144	150	15	0	0	0.03	0	0
.	19.01.15-16.56.45-1-363919	151	10	10	2	0	2	559	8	8	0	0	NA	NA	NA	38	46	519	169	171	261	149	149	35	0	0	0.067	0	0
.	19.01.15-16.56.54-1-363941	35	1	1	0	0	0	0	0	0	0	0	NA	NA	NA	10	18	497	168	166	0	0	0	0	0	1	0	0	0.006
.	19.01.15-16.56.57-1-363946	91	5	5	2	0	2	549	4	4	0	0	NA	NA	NA	36	28	505	167	169	253	150	146	17	7	0	0.034	0.042	0
.	19.01.15-16.57.18-1-363955	89	10	10	2	0	1	546	7	7	0	0	NA	NA	NA	22	25	504	168	166	250	150	146	12	0	16	0.024	0	0.096
.	19.01.15-16.57.19-1-363956	147	11	11	3	0	2	558	9	9	0	0	NA	NA	NA	44	37	515	167	168	262	149	147	35	0	0	0.068	0	0
.	19.01.15-16.57.23-1-363963	34	1	1	0	0	0	0	0	0	0	0	NA	NA	NA	8	10	494	166	163	0	0	0	0	0	0	0	0	0
.	19.01.15-16.57.24-1-363964	231	44	44	12	0	11	588	39	39	0	0	NA	NA	NA	58	66	527	172	180	272	154	162	131	29	11	0.249	0.169	0.061
.	19.01.15-16.57.25-1-363966	287	67	67	16	0	9	591	62	62	0	0	NA	NA	NA	83	80	541	173	179	279	153	159	222	16	6	0.41	0.092	0.034
.	19.01.15-16.57.26-1-363968	398	104	104	34	0	26	626	98	98	0	0	NA	NA	NA	94	106	552	180	187	293	164	169	291	21	16	0.527	0.117	0.086
.	19.01.15-16.57.29-1-363973	139	19	19	4	0	3	559	18	18	0	0	NA	NA	NA	41	42	511	171	173	257	149	153	58	6	0	0.114	0.035	0
.	19.01.15-16.57.42-1-363979	63	2	2	0	0	0	546	1	1	0	0	NA	NA	NA	21	24	504	165	168	246	148	152	5	0	0	0.01	0	0
.	19.01.15-16.57.46-1-363981	273	66	66	19	0	13	597	61	61	0	0	NA	NA	NA	76	88	538	186	177	272	167	158	204	26	1	0.379	0.14	0.006
.	19.01.15-16.57.48-1-363983	31	1	1	0	0	0	0	0	0	0	0	NA	NA	NA	11	12	498	164	163	0	0	0	0	0	0	0	0	0
.	19.01.15-16.57.50-1-363985	66	3	3	0	0	0	542	2	2	0	0	NA	NA	NA	29	25	500	170	168	242	151	149	10	0	0	0.02	0	0
.	19.01.15-16.57.55-1-364005	223	39	39	8	0	7	583	35	35	0	0	NA	NA	NA	63	66	528	173	178	273	149	161	81	14	16	0.153	0.081	0.09
.	19.01.15-16.57.59-1-364010	260	33	33	11	0	9	568	31	31	0	0	NA	NA	NA	63	54	525	168	174	270	146	152	87	16	9	0.166	0.095	0.052
.	19.01.15-16.58.03-1-364012	324	22	22	6	0	4	606	21	21	0	0	NA	NA	NA	89	95	547	186	175	286	163	157	55	10	3	0.101	0.054	0.017
.	19.01.15-16.58.04-1-364013	587	70	70	22	0	17	679	62	62	0	0	NA	NA	NA	149	165	595	192	191	333	174	172	229	8	25	0.385	0.042	0.131
.	19.01.15-16.58.47-1-364042	33	1	1	0	0	0	0	0	0	0	0	NA	NA	NA	8	10	494	166	163	0	0	0	5	0	0	0.01	0	0
.	19.01.15-16.58.47-1-364043	269	30	30	10	0	7	594	25	25	0	0	NA	NA	NA	89	80	534	181	178	277	159	158	76	13	17	0.142	0.072	0.096
.	19.01.15-16.58.49-1-364045	90	9	9	2	0	1	543	8	8	0	0	NA	NA	NA	36	28	505	169	167	247	148	148	21	8	0	0.042	0.047	0
.	19.01.15-16.58.49-1-364046	36	1	1	1	0	1	0	0	0	0	0	NA	NA	NA	8	11	496	164	164	0	0	0	0	0	0	0	0	0
.	19.01.15-16.58.52-1-364047	175	28	28	6	0	5	569	27	27	0	0	NA	NA	NA	64	57	525	173	172	261	154	154	44	18	5	0.084	0.104	0.029
.	19.01.15-16.59.03-1-364070	120	6	6	2	0	2	539	4	4	0	0	NA	NA	NA	29	22	503	167	165	249	146	144	11	0	4	0.022	0	0.024
.	19.01.15-16.59.06-1-364072	296	25	25	8	0	4	606	24	24	0	0	NA	NA	NA	84	87	537	183	180	284	164	158	81	10	8	0.151	0.055	0.044
.	19.01.15-16.59.16-1-364074	239	44	44	17	0	15	612	38	38	0	0	NA	NA	NA	64	90	547	178	178	289	162	161	150	15	12	0.274	0.084	0.067
.	19.01.15-16.59.21-1-364080	122	6	6	4	0	4	556	5	5	0	0	NA	NA	NA	45	35	513	170	165	256	152	148	17	2	5	0.033	0.012	0.03
.	19.01.15-16.59.21-1-364081	95	7	7	2	0	1	552	6	6	0	0	NA	NA	NA	39	29	502	174	166	254	154	144	18	2	3	0.036	0.011	0.018
.	19.01.15-16.59.39-1-364098	411	66	66	17	0	13	643	61	61	0	0	NA	NA	NA	125	126	565	184	190	307	167	169	234	11	6	0.414	0.06	0.032
.	19.01.15-16.59.54-1-364115	63	3	3	1	0	1	543	2	2	0	0	NA	NA	NA	21	21	498	166	170	245	147	151	8	0	2	0.016	0	0.012
.	19.01.15-17.00.19-1-364130	337	42	42	11	0	9	615	38	38	0	0	NA	NA	NA	89	93	542	186	178	288	166	161	130	9	2	0.24	0.048	0.011
.	19.01.15-17.00.19-1-364132	236	17	17	9	0	8	592	16	16	0	0	NA	NA	NA	73	75	533	178	177	280	157	155	42	5	10	0.079	0.028	0.056
.	19.01.15-17.00.22-1-364136	412	94	94	21	0	16	611	88	88	0	0	NA	NA	NA	95	106	556	179	184	291	160	160	261	22	12	0.469	0.123	0.065
.	19.01.15-17.00.24-1-364139	448	61	61	20	0	15	636	55	55	0	0	NA	NA	NA	130	124	563	186	188	298	168	170	206	23	8	0.366	0.124	0.043
.	19.01.15-17.00.43-1-364155	623	90	90	17	0	15	678	82	82	0	0	NA	NA	NA	163	160	583	196	194	326	177	175	243	17	26	0.417	0.087	0.134
.	19.01.15-17.00.55-1-364171	409	103	103	27	0	24	628	95	95	0	0	NA	NA	NA	115	113	557	185	184	294	166	168	281	27	21	0.504	0.146	0.114
.	19.01.15-17.01.09-1-364251	553	69	69	20	0	13	678	64	64	0	0	NA	NA	NA	143	162	572	209	194	311	193	174	257	9	17	0.449	0.043	0.088
.	19.01.15-17.01.12-1-364252	62	2	2	0	0	0	50	1	1	0	0	NA	NA	NA	17	20	503	168	162	24	14	12	4	0	2	0.008	0	0.012
.	19.01.15-17.01.17-1-364255	60	2	2	0	0	0	100	1	1	0	0	NA	NA	NA	19	13	500	163	163	48	21	31	3	0	0	0.006	0	0
.	19.01.15-17.01.24-1-364262	234	55	55	15	0	10	589	51	51	0	0	NA	NA	NA	67	75	531	180	177	274	160	155	128	11	17	0.241	0.061	0.096
.	19.01.15-17.01.35-1-364273	89	4	4	1	0	1	545	2	2	0	0	NA	NA	NA	25	25	504	166	168	249	149	147	0	1	8	0	0.006	0.048
.	19.01.15-17.01.40-1-364276	303	53	53	14	0	10	609	50	50	0	0	NA	NA	NA	95	86	532	180	187	275	163	171	156	23	4	0.293	0.128	0.021
.	19.01.15-17.01.50-1-364279	445	105	105	29	0	16	646	95	95	0	0	NA	NA	NA	117	127	558	187	195	302	166	178	307	35	15	0.55	0.187	0.077
.	19.01.15-17.02.16-1-364310	109	15	15	5	0	5	556	14	14	0	0	NA	NA	NA	30	35	507	174	167	253	154	149	30	15	0	0.059	0.086	0
.	19.01.15-17.02.41-1-364337	66	3	3	1	0	1	450	2	2	0	0	NA	NA	NA	18	18	504	164	163	208	121	121	2	0	3	0.004	0	0.018
.	19.01.15-17.02.49-1-364338	38	1	1	0	0	0	0	0	0	0	0	NA	NA	NA	6	7	494	163	163	0	0	0	0	2	0	0	0.012	0
.	19.01.15-17.02.55-1-364354	171	23	23	6	0	6	558	22	22	0	0	NA	NA	NA	62	52	520	175	170	258	151	149	79	6	6	0.152	0.034	0.035
.	19.01.15-17.02.55-1-364355	89	3	3	1	0	0	545	2	2	0	0	NA	NA	NA	45	31	508	171	165	250	154	141	11	2	1	0.022	0.012	0.006
.	19.01.15-17.02.58-1-364364	57	2	2	1	0	1	0	1	1	0	0	NA	NA	NA	14	11	494	165	165	0	0	0	6	0	0	0.012	0	0
.	19.01.15-17.02.59-1-364365	66	2	2	0	0	0	540	1	1	0	0	NA	NA	NA	35	29	508	165	169	248	143	149	0	0	3	0	0	0.018
.	19.01.15-17.03.00-1-364366	33	1	1	0	0	0	0	0	0	0	0	NA	NA	NA	13	6	494	163	162	0	0	0	0	0	0	0	0	0
.	19.01.15-17.03.01-1-364367	446	67	67	19	0	15	637	65	65	0	0	NA	NA	NA	133	133	569	189	188	305	162	170	183	10	6	0.322	0.053	0.032
.	19.01.15-17.03.02-1-364368	60	3	3	0	0	0	545	2	2	0	0	NA	NA	NA	19	18	498	168	165	247	151	147	4	0	0	0.008	0	0
.	19.01.15-17.03.03-1-364369	184	16	16	2	0	2	555	10	10	0	0	NA	NA	NA	59	37	517	167	166	262	147	146	47	5	3	0.091	0.03	0.018
.	19.01.15-17.03.06-1-364370	61	3	3	1	0	1	544	2	2	0	0	NA	NA	NA	36	38	512	173	166	245	156	143	6	4	0	0.012	0.023	0
.	19.01.15-17.03.11-1-364372	209	20	20	3	0	2	592	19	19	0	0	NA	NA	NA	66	76	529	178	182	271	160	161	36	12	0	0.068	0.067	0
.	19.01.15-17.03.12-1-364375	238	63	63	18	0	14	584	57	57	0	0	NA	NA	NA	71	67	531	173	176	271	155	158	201	10	24	0.379	0.058	0.136
.	19.01.15-17.03.17-1-364378	192	26	26	8	0	5	575	25	25	0	0	NA	NA	NA	63	65	527	175	176	266	149	160	72	16	0	0.137	0.091	0
.	19.01.15-17.03.20-1-364383	58	3	3	1	0	0	543	2	2	0	0	NA	NA	NA	15	17	499	167	164	247	150	146	11	0	0	0.022	0	0
.	19.01.15-17.03.30-1-364394	153	6	6	1	0	1	565	4	4	0	0	NA	NA	NA	39	50	520	173	170	265	154	146	9	6	0	0.017	0.035	0
.	19.01.15-17.03.34-1-364396	229	20	20	5	0	5	590	16	16	0	0	NA	NA	NA	67	73	529	178	179	276	157	157	40	9	9	0.076	0.051	0.05
.	19.01.15-17.03.37-1-364401	290	83	83	27	0	20	600	80	80	0	0	NA	NA	NA	76	83	531	182	183	274	161	165	249	36	10	0.469	0.198	0.055
.	19.01.15-17.03.44-1-364402	156	31	31	8	0	6	566	28	28	0	0	NA	NA	NA	48	53	518	174	174	258	153	155	76	21	9	0.147	0.121	0.052
.	19.01.15-17.03.48-1-364403	268	10	10	3	0	3	600	9	9	0	0	NA	NA	NA	87	84	541	179	177	280	161	159	43	0	0	0.079	0	0
.	19.01.15-17.03.55-1-364420	88	8	8	0	0	0	548	7	7	0	0	NA	NA	NA	28	32	512	168	165	254	151	143	17	8	5	0.033	0.048	0.03
.	19.01.15-17.04.03-1-364428	35	1	1	1	0	1	0	0	0	0	0	NA	NA	NA	9	15	497	165	166	0	0	0	0	7	0	0	0.042	0
.	19.01.15-17.04.04-1-364429	90	7	7	5	0	4	550	4	4	0	0	NA	NA	NA	32	36	509	171	169	250	149	151	36	5	0	0.071	0.029	0
.	19.01.15-17.04.06-1-364430	122	17	17	5	0	4	561	14	14	0	0	NA	NA	NA	27	38	513	170	168	259	152	150	45	8	0	0.088	0.047	0
.	19.01.15-17.04.12-1-364433	128	11	11	4	0	4	564	10	10	0	0	NA	NA	NA	27	47	520	167	173	262	148	154	21	12	7	0.04	0.072	0.04
.	19.01.15-17.04.12-1-364434	262	49	49	14	0	10	595	47	47	0	0	NA	NA	NA	74	83	542	177	177	282	158	155	157	24	9	0.29	0.136	0.051
.	19.01.15-17.04.27-1-364448	93	6	6	2	0	2	555	4	4	0	0	NA	NA	NA	33	38	510	169	172	252	149	154	14	2	0	0.027	0.012	0
.	19.01.15-17.04.29-1-364452	33	1	1	0	0	0	0	0	0	0	0	NA	NA	NA	9	4	489	164	164	0	0	0	0	0	0	0	0	0
.	19.01.15-17.04.31-1-364453	257	30	30	8	0	7	586	28	28	0	0	NA	NA	NA	61	71	521	182	181	264	163	159	79	7	1	0.152	0.038	0.006
.	19.01.15-17.04.32-1-364455	236	59	59	17	0	9	578	54	54	0	0	NA	NA	NA	61	62	523	176	176	267	156	155	180	16	29	0.344	0.091	0.165
.	19.01.15-17.04.36-1-364460	325	24	24	6	0	3	621	22	22	0	0	NA	NA	NA	85	107	554	187	179	294	167	160	103	6	0	0.186	0.032	0
.	19.01.15-17.04.40-1-364463	151	8	8	1	0	1	560	7	7	0	0	NA	NA	NA	42	39	514	168	170	258	149	153	20	6	0	0.039	0.036	0
.	19.01.15-17.04.41-1-364466	61	2	2	0	0	0	540	1	1	0	0	NA	NA	NA	29	21	502	166	166	245	147	148	1	0	4	0.002	0	0.024
.	19.01.15-17.04.47-1-364467	423	69	69	16	0	11	652	64	64	0	0	NA	NA	NA	120	143	580	190	186	312	173	167	196	13	22	0.338	0.068	0.118
.	19.01.15-17.04.54-1-364484	289	75	75	17	0	12	609	67	67	0	0	NA	NA	NA	73	89	538	185	179	281	168	160	221	8	13	0.411	0.043	0.073
.	19.01.15-17.05.01-1-364495	142	15	15	8	0	5	575	13	13	0	0	NA	NA	NA	47	58	517	175	179	261	155	159	29	7	4	0.056	0.04	0.022
.	19.01.15-17.05.23-1-364509	360	138	138	39	0	32	613	135	135	0	0	NA	NA	NA	91	103	547	183	186	285	162	166	354	59	16	0.647	0.322	0.086
.	19.01.15-17.05.26-1-364513	90	5	5	3	0	2	541	3	3	0	0	NA	NA	NA	17	15	499	167	162	247	148	146	15	0	0	0.03	0	0
.	19.01.15-17.05.28-1-364517	30	1	1	0	0	0	0	0	0	0	0	NA	NA	NA	6	9	492	167	163	0	0	0	4	0	0	0.008	0	0
.	19.01.15-17.05.28-1-364518	269	66	66	18	0	13	598	56	56	0	0	NA	NA	NA	77	75	536	173	179	280	156	162	183	21	8	0.341	0.121	0.045
.	19.01.15-17.05.33-1-364521	61	3	3	0	0	0	559	2	2	0	0	NA	NA	NA	25	42	513	169	173	257	148	154	0	5	6	0	0.03	0.035
.	19.01.15-17.05.36-1-364526	208	18	18	4	0	1	585	17	17	0	0	NA	NA	NA	61	62	525	174	176	269	159	157	62	2	0	0.118	0.011	0
.	19.01.15-17.05.43-1-364531	313	43	43	14	0	10	615	41	41	0	0	NA	NA	NA	90	93	549	185	172	290	170	155	157	8	1	0.286	0.043	0.006
.	19.01.15-17.05.48-1-364533	34	1	1	0	0	0	0	0	0	0	0	NA	NA	NA	15	9	493	165	164	0	0	0	0	0	0	0	0	0
.	19.01.15-17.05.51-1-364534	61	4	4	1	0	1	546	3	3	0	0	NA	NA	NA	24	26	503	171	165	248	157	141	9	0	0	0.018	0	0
.	19.01.15-17.05.54-1-364550	235	33	33	10	0	7	583	31	31	0	0	NA	NA	NA	72	63	523	179	174	270	159	154	117	12	3	0.224	0.067	0.017
.	19.01.15-17.06.05-1-364560	531	74	74	19	0	16	684	69	69	0	0	NA	NA	NA	155	167	588	202	190	326	186	172	213	27	12	0.362	0.134	0.063
.	19.01.15-17.06.07-1-364561	297	20	20	4	0	1	600	19	19	0	0	NA	NA	NA	94	87	539	180	181	279	159	162	85	8	1	0.158	0.044	0.006
.	19.01.15-17.06.27-1-364578	347	56	56	17	0	12	624	49	49	0	0	NA	NA	NA	83	106	547	184	188	292	164	168	170	31	10	0.311	0.168	0.053
.	19.01.15-17.06.40-1-364596	96	11	11	3	0	2	556	10	10	0	0	NA	NA	NA	24	31	510	169	165	256	152	148	28	0	3	0.055	0	0.018
.	19.01.15-17.06.50-1-364600	297	88	88	25	0	16	607	86	86	0	0	NA	NA	NA	80	94	545	175	187	284	157	166	241	11	16	0.442	0.063	0.086
.	19.01.15-17.06.50-1-364601	62	2	2	1	0	1	254	1	1	0	0	NA	NA	NA	20	21	503	167	164	116	66	72	1	0	0	0.002	0	0
.	19.01.15-17.06.51-1-364602	86	5	5	3	0	2	548	4	4	0	0	NA	NA	NA	31	30	505	169	169	248	150	150	7	0	13	0.014	0	0.077
.	19.01.15-17.06.58-1-364623	315	26	26	8	0	6	605	22	22	0	0	NA	NA	NA	96	89	541	180	181	282	160	163	70	6	0	0.129	0.033	0
.	19.01.15-17.07.00-1-364625	89	6	6	1	0	1	548	5	5	0	0	NA	NA	NA	34	32	511	165	169	254	142	152	9	4	10	0.018	0.024	0.059
.	19.01.15-17.07.04-1-364632	358	48	48	9	0	6	618	41	41	0	0	NA	NA	NA	105	103	549	181	186	292	162	164	167	8	23	0.304	0.044	0.124
.	19.01.15-17.07.07-1-364633	350	90	90	25	0	20	605	81	81	0	0	NA	NA	NA	86	91	544	177	183	284	158	163	299	23	21	0.55	0.13	0.115
.	19.01.15-17.07.21-1-364642	177	18	18	6	0	5	576	17	17	0	0	NA	NA	NA	50	56	519	173	177	264	155	157	76	2	3	0.146	0.012	0.017
.	19.01.15-17.07.36-1-364656	408	63	63	17	0	13	637	59	59	0	0	NA	NA	NA	93	125	564	184	190	300	168	169	203	22	11	0.36	0.12	0.058
.	19.01.15-17.07.41-1-364659	351	39	39	6	0	2	634	33	33	0	0	NA	NA	NA	104	116	562	187	180	304	167	163	134	16	9	0.238	0.086	0.05
.	19.01.15-17.07.48-1-364660	55	2	2	0	0	0	0	1	1	0	0	NA	NA	NA	16	20	501	168	164	0	0	0	4	0	3	0.008	0	0.018
.	19.01.15-17.07.52-1-364677	583	94	94	25	0	18	675	88	88	0	0	NA	NA	NA	147	167	588	202	190	321	181	173	306	38	23	0.52	0.188	0.121
.	19.01.15-17.07.55-1-364678	34	1	1	1	0	1	0	0	0	0	0	NA	NA	NA	10	5	491	164	163	0	0	0	0	0	2	0	0	0.012
.	19.01.15-17.07.57-1-364682	37	1	1	0	0	0	0	0	0	0	0	NA	NA	NA	11	10	494	165	164	0	0	0	0	0	0	0	0	0
.	19.01.15-17.07.59-1-364688	264	32	32	10	0	7	569	28	28	0	0	NA	NA	NA	68	57	523	175	172	263	157	149	111	11	0	0.212	0.063	0
.	19.01.15-17.08.00-1-364689	582	105	105	30	0	16	686	98	98	0	0	NA	NA	NA	138	171	584	202	198	323	184	179	335	28	22	0.574	0.139	0.111
.	19.01.15-17.08.18-1-364695	32	1	1	0	0	0	0	0	0	0	0	NA	NA	NA	5	6	491	164	164	0	0	0	2	0	0	0.004	0	0
.	19.01.15-17.08.21-1-364698	292	76	76	22	0	19	607	73	73	0	0	NA	NA	NA	82	90	538	179	186	282	158	167	238	25	14	0.442	0.14	0.075
.	19.01.15-17.08.40-1-364718	121	5	5	0	0	0	566	4	4	0	0	NA	NA	NA	41	45	515	171	172	262	151	153	10	0	5	0.019	0	0.029
.	19.01.15-17.08.46-1-364720	208	17	17	3	0	3	588	15	15	0	0	NA	NA	NA	50	67	523	178	179	269	159	160	49	3	0	0.094	0.017	0
.	19.01.15-17.08.49-1-364723	271	31	31	5	0	5	599	28	28	0	0	NA	NA	NA	74	85	540	180	178	281	160	158	66	6	0	0.122	0.033	0
.	19.01.15-17.09.02-1-364749	172	17	17	6	0	4	564	15	15	0	0	NA	NA	NA	38	48	511	179	171	257	156	151	25	7	15	0.049	0.039	0.088
.	19.01.15-17.09.05-1-364750	87	6	6	2	0	2	546	5	5	0	0	NA	NA	NA	19	24	501	170	166	246	153	147	5	0	3	0.01	0	0.018
.	19.01.15-17.09.16-1-364755	90	4	4	0	0	0	533	3	3	0	0	NA	NA	NA	33	15	495	169	164	241	148	144	5	2	0	0.01	0.012	0
.	19.01.15-17.09.21-1-364763	202	21	21	11	0	5	588	19	19	0	0	NA	NA	NA	52	68	522	184	175	265	165	158	70	6	0	0.134	0.033	0
.	19.01.15-17.09.21-1-364764	37	1	1	1	0	1	0	0	0	0	0	NA	NA	NA	11	15	494	167	167	0	0	0	0	0	0	0	0	0
.	19.01.15-17.09.24-1-364769	37	1	1	0	0	0	0	0	0	0	0	NA	NA	NA	18	11	498	164	162	0	0	0	0	3	0	0	0.018	0
.	19.01.15-17.09.28-1-364775	65	4	4	0	0	0	549	2	2	0	0	NA	NA	NA	21	29	504	172	166	250	153	146	7	0	7	0.014	0	0.042
.	19.01.15-17.09.30-1-364777	270	28	28	8	0	6	565	27	27	0	0	NA	NA	NA	75	54	522	171	174	260	152	153	85	15	8	0.163	0.088	0.046
.	19.01.15-17.09.31-1-364778	29	1	1	1	0	1	0	0	0	0	0	NA	NA	NA	5	10	494	167	162	0	0	0	0	0	0	0	0	0
.	19.01.15-17.09.33-1-364779	179	13	13	5	0	4	580	12	12	0	0	NA	NA	NA	75	71	537	171	176	272	152	156	32	5	1	0.06	0.029	0.006
.	19.01.15-17.09.38-1-364787	204	10	10	6	0	4	575	9	9	0	0	NA	NA	NA	72	61	520	176	178	260	154	161	23	15	1	0.044	0.085	0.006
.	19.01.15-17.09.43-1-364790	66	4	4	1	0	1	536	3	3	0	0	NA	NA	NA	30	15	494	170	164	243	149	144	15	0	0	0.03	0	0
.	19.01.15-17.09.55-1-364811	67	2	2	1	0	1	550	1	1	0	0	NA	NA	NA	29	27	498	168	174	247	150	153	3	1	0	0.006	0.006	0
.	19.01.15-17.09.56-1-364812	92	5	5	1	0	1	539	4	4	0	0	NA	NA	NA	30	23	496	170	170	238	152	149	9	0	2	0.018	0	0.012
.	19.01.15-17.09.57-1-364817	31	1	1	0	0	0	0	0	0	0	0	NA	NA	NA	7	11	493	165	166	0	0	0	1	0	0	0.002	0	0
.	19.01.15-17.09.58-1-364818	138	21	21	3	0	3	559	17	17	0	0	NA	NA	NA	49	55	528	173	167	262	149	148	65	16	1	0.123	0.092	0.006
.	19.01.15-17.10.00-1-364819	33	1	1	0	0	0	0	0	0	0	0	NA	NA	NA	11	9	491	167	164	0	0	0	0	1	0	0	0.006	0
.	19.01.15-17.10.00-1-364824	92	4	4	1	0	1	550	3	3	0	0	NA	NA	NA	26	33	510	167	169	255	148	147	6	1	4	0.012	0.006	0.024
.	19.01.15-17.10.05-1-364829	61	2	2	0	0	0	549	1	1	0	0	NA	NA	NA	23	25	504	168	166	251	150	148	0	0	5	0	0	0.03
.	19.01.15-17.10.09-1-364830	154	12	12	5	0	4	560	11	11	0	0	NA	NA	NA	57	47	518	176	166	260	153	147	57	7	2	0.11	0.04	0.012
.	19.01.15-17.10.17-1-364833	116	5	5	2	0	2	559	3	3	0	0	NA	NA	NA	44	41	512	172	170	254	154	151	14	2	0	0.027	0.012	0
.	19.01.15-17.10.20-1-364837	244	25	25	9	0	6	603	19	19	0	0	NA	NA	NA	74	88	543	183	175	280	165	158	91	4	2	0.168	0.022	0.011
.	19.01.15-17.10.23-1-364841	261	14	14	2	0	1	595	13	13	0	0	NA	NA	NA	73	80	536	176	181	275	157	163	36	2	8	0.067	0.011	0.044
.	19.01.15-17.10.24-1-364843	111	8	8	1	0	1	563	7	7	0	0	NA	NA	NA	28	45	510	171	177	254	153	156	21	0	3	0.041	0	0.017
.	19.01.15-17.10.24-1-364844	176	17	17	4	0	3	575	16	16	0	0	NA	NA	NA	36	53	521	176	169	267	158	150	51	0	5	0.098	0	0.03
.	19.01.15-17.10.28-1-364849	88	6	6	2	0	2	547	4	4	0	0	NA	NA	NA	20	32	511	170	164	252	150	145	12	0	3	0.023	0	0.018
.	19.01.15-17.10.34-1-364854	187	37	37	6	0	4	576	33	33	0	0	NA	NA	NA	61	57	516	182	172	264	159	153	57	13	2	0.11	0.071	0.012
.	19.01.15-17.10.39-1-364861	57	2	2	1	0	1	0	1	1	0	0	NA	NA	NA	17	21	497	169	168	0	0	0	2	2	0	0.004	0.012	0
.	19.01.15-17.10.42-1-364865	286	78	78	26	0	18	584	67	67	0	0	NA	NA	NA	74	72	525	179	181	262	160	162	226	17	15	0.43	0.095	0.083
.	19.01.15-17.10.43-1-364867	35	1	1	0	0	0	0	0	0	0	0	NA	NA	NA	11	8	492	165	164	0	0	0	0	0	0	0	0	0
.	19.01.15-17.10.44-1-364868	121	4	4	1	0	0	566	3	3	0	0	NA	NA	NA	37	45	519	172	167	262	154	150	4	2	4	0.008	0.012	0.024
.	19.01.15-17.10.45-1-364869	32	1	1	0	0	0	0	0	0	0	0	NA	NA	NA	7	9	494	166	162	0	0	0	0	0	0	0	0	0
.	19.01.15-17.10.48-1-364870	65	4	4	1	0	1	351	3	3	0	0	NA	NA	NA	23	23	501	172	163	161	94	96	6	2	0	0.012	0.012	0
.	19.01.15-17.10.49-1-364871	119	7	7	3	0	2	561	4	4	0	0	NA	NA	NA	40	46	520	170	169	262	150	149	12	4	7	0.023	0.024	0.041
.	19.01.15-17.10.54-1-364887	65	4	4	0	0	0	551	2	2	0	0	NA	NA	NA	20	35	512	169	167	253	148	150	2	5	0	0.004	0.03	0
.	19.01.15-17.10.55-1-364888	176	16	16	3	0	3	556	14	14	0	0	NA	NA	NA	53	39	512	171	169	256	152	148	51	1	7	0.1	0.006	0.041
.	19.01.15-17.10.59-1-364894	265	18	18	1	0	1	602	17	17	0	0	NA	NA	NA	87	90	543	184	176	279	166	157	44	11	1	0.081	0.06	0.006
.	19.01.15-17.11.01-1-364895	151	23	23	4	0	3	571	20	20	0	0	NA	NA	NA	55	61	527	174	173	266	155	150	52	14	12	0.099	0.08	0.069
.	19.01.15-17.11.05-1-364900	30	1	1	1	0	1	0	0	0	0	0	NA	NA	NA	12	9	496	164	162	0	0	0	3	0	0	0.006	0	0
.	19.01.15-17.11.07-1-364902	154	10	10	3	0	2	562	7	7	0	0	NA	NA	NA	49	41	511	173	170	255	157	150	25	1	1	0.049	0.006	0.006
.	19.01.15-17.11.17-1-364904	121	12	12	3	0	3	563	11	11	0	0	NA	NA	NA	42	44	512	174	171	259	153	151	29	18	0	0.057	0.103	0
.	19.01.15-17.11.23-1-364912	782	89	89	28	0	21	674	84	84	0	0	NA	NA	NA	193	163	586	189	201	326	170	178	278	12	8	0.474	0.063	0.04
.	19.01.15-17.11.24-1-364913	30	1	1	1	0	1	0	0	0	0	0	NA	NA	NA	8	9	492	167	163	0	0	0	0	0	2	0	0	0.012
.	19.01.15-17.11.27-1-364917	179	17	17	4	0	3	565	14	14	0	0	NA	NA	NA	65	49	518	174	170	256	156	153	42	7	5	0.081	0.04	0.029
.	19.01.15-17.11.27-1-364918	453	73	73	17	0	12	623	67	67	0	0	NA	NA	NA	111	107	558	180	182	297	163	163	213	26	16	0.382	0.144	0.088
.	19.01.15-17.11.41-1-364927	33	1	1	0	0	0	0	0	0	0	0	NA	NA	NA	9	7	491	165	164	0	0	0	2	0	0	0.004	0	0
.	19.01.15-17.11.44-1-364929	37	1	1	0	0	0	0	0	0	0	0	NA	NA	NA	15	13	497	165	164	0	0	0	0	0	0	0	0	0
.	19.01.15-17.11.45-1-364931	121	18	18	6	0	6	554	14	14	0	0	NA	NA	NA	44	36	509	172	168	252	154	148	42	12	0	0.083	0.07	0
.	19.01.15-17.11.46-1-364932	453	35	35	13	0	11	619	30	30	0	0	NA	NA	NA	138	109	557	184	181	294	163	162	141	0	4	0.253	0	0.022
.	19.01.15-17.11.47-1-364933	114	9	9	1	0	1	554	8	8	0	0	NA	NA	NA	40	34	499	177	171	248	154	152	13	12	0	0.026	0.068	0
.	19.01.15-17.12.09-1-364961	91	10	10	2	0	2	557	7	7	0	0	NA	NA	NA	24	31	505	174	165	254	155	148	10	0	11	0.02	0	0.067
.	19.01.15-17.12.18-1-364964	268	11	11	0	0	0	614	8	8	0	0	NA	NA	NA	80	94	545	174	188	288	157	169	44	0	0	0.081	0	0
.	19.01.15-17.12.28-1-364978	33	1	1	1	0	1	0	0	0	0	0	NA	NA	NA	14	6	493	163	163	0	0	0	0	0	0	0	0	0
.	19.01.15-17.12.30-1-364979	289	89	89	26	0	19	604	81	81	0	0	NA	NA	NA	79	92	546	178	181	284	158	162	282	13	9	0.516	0.073	0.05
.	19.01.15-17.12.31-1-364980	239	31	31	11	0	9	606	29	29	0	0	NA	NA	NA	67	92	541	179	185	283	155	168	106	28	7	0.196	0.156	0.038
.	19.01.15-17.12.32-1-364981	65	2	2	0	0	0	405	0	0	0	0	NA	NA	NA	12	25	503	170	165	183	110	112	3	0	0	0.006	0	0
.	19.01.15-17.12.42-1-364992	62	3	3	1	0	1	534	1	1	0	0	NA	NA	NA	27	15	495	165	168	242	144	148	0	4	1	0	0.024	0.006
.	19.01.15-17.12.47-1-364994	295	39	39	11	0	8	594	37	37	0	0	NA	NA	NA	90	82	541	174	180	281	154	159	158	0	12	0.292	0	0.067
.	19.01.15-17.12.49-1-364995	95	14	14	1	0	1	549	13	13	0	0	NA	NA	NA	24	29	506	172	164	250	153	146	27	10	2	0.053	0.058	0.012
.	19.01.15-17.12.59-1-365015	33	1	1	0	0	0	0	0	0	0	0	NA	NA	NA	11	8	492	165	164	0	0	0	1	0	0	0.002	0	0
.	19.01.15-17.13.10-1-365023	385	46	46	20	0	15	624	43	43	0	0	NA	NA	NA	118	106	555	179	185	296	161	167	140	12	18	0.252	0.067	0.097
.	19.01.15-17.13.18-1-365027	174	39	39	10	0	6	579	34	34	0	0	NA	NA	NA	53	59	524	174	174	268	157	154	95	12	5	0.181	0.069	0.029
.	19.01.15-17.13.33-1-365040	94	3	3	1	0	1	549	2	2	0	0	NA	NA	NA	28	29	507	167	168	252	152	145	7	0	1	0.014	0	0.006
.	19.01.15-17.13.57-1-365067	244	32	32	12	0	8	577	27	27	0	0	NA	NA	NA	80	72	531	173	181	265	152	160	126	15	0	0.237	0.087	0
.	19.01.15-17.13.59-1-365068	122	9	9	0	0	0	555	8	8	0	0	NA	NA	NA	43	33	510	169	167	252	152	151	25	11	0	0.049	0.065	0
.	19.01.15-17.14.13-1-365076	31	1	1	1	0	1	0	0	0	0	0	NA	NA	NA	5	9	495	164	163	0	0	0	0	0	0	0	0	0
.	19.01.15-17.14.15-1-365077	176	40	40	13	0	8	569	38	38	0	0	NA	NA	NA	50	49	520	174	168	264	156	149	149	10	1	0.287	0.057	0.006
.	19.01.15-17.14.15-1-365078	178	34	34	11	0	10	565	33	33	0	0	NA	NA	NA	48	37	511	173	166	259	155	151	76	9	1	0.149	0.052	0.006
.	19.01.15-17.14.21-1-365086	65	3	3	0	0	0	539	2	2	0	0	NA	NA	NA	19	18	500	167	164	248	149	142	2	6	0	0.004	0.036	0
.	19.01.15-17.14.24-1-365091	117	5	5	2	0	1	547	4	4	0	0	NA	NA	NA	33	29	506	170	166	249	150	148	21	0	0	0.042	0	0
.	19.01.15-17.14.40-1-365104	348	55	55	20	0	15	604	51	51	0	0	NA	NA	NA	96	80	537	176	180	287	159	158	194	15	4	0.361	0.085	0.022
.	19.01.15-17.14.42-1-365105	271	99	99	34	0	22	585	91	91	0	0	NA	NA	NA	80	76	538	176	175	277	154	154	309	22	8	0.574	0.125	0.046
.	19.01.15-17.14.44-1-365107	418	78	78	19	0	14	619	73	73	0	0	NA	NA	NA	106	109	551	192	179	292	171	156	282	20	4	0.512	0.104	0.022
.	19.01.15-17.14.54-1-365125	373	43	43	9	0	5	639	36	36	0	0	NA	NA	NA	100	119	556	188	188	298	170	171	162	4	8	0.291	0.021	0.043
.	19.01.15-17.15.03-1-365131	303	24	24	8	0	4	603	19	19	0	0	NA	NA	NA	93	84	535	187	175	278	169	156	79	2	1	0.148	0.011	0.006
.	19.01.15-17.15.09-1-365136	403	92	92	25	0	19	648	85	85	0	0	NA	NA	NA	116	135	569	190	189	306	173	169	262	29	5	0.46	0.153	0.026
.	19.01.15-17.15.09-1-365137	178	18	18	8	0	6	567	17	17	0	0	NA	NA	NA	52	54	524	171	172	264	151	152	58	4	4	0.111	0.023	0.023
.	19.01.15-17.15.31-1-365152	118	4	4	2	0	2	552	2	2	0	0	NA	NA	NA	36	33	510	168	168	254	149	149	6	3	0	0.012	0.018	0
.	19.01.15-17.15.47-1-365164	327	44	44	15	0	10	616	38	38	0	0	NA	NA	NA	95	94	543	186	178	288	169	159	178	13	2	0.328	0.07	0.011
.	19.01.15-17.15.48-1-365165	91	9	9	4	0	3	557	7	7	0	0	NA	NA	NA	34	42	509	174	172	253	153	151	15	6	4	0.029	0.034	0.023
.	19.01.15-17.15.49-1-365166	117	8	8	1	0	1	552	7	7	0	0	NA	NA	NA	29	28	501	171	169	249	152	151	13	0	1	0.026	0	0.006
.	19.01.15-17.15.52-1-365167	235	46	46	13	0	8	590	44	44	0	0	NA	NA	NA	75	75	533	183	172	277	162	151	182	10	7	0.341	0.055	0.041
.	19.01.15-17.16.06-1-365192	408	75	75	24	0	18	630	73	73	0	0	NA	NA	NA	115	115	562	188	178	304	168	158	210	38	14	0.374	0.202	0.079
.	19.01.15-17.16.08-1-365193	37	1	1	1	0	1	0	0	0	0	0	NA	NA	NA	11	9	490	168	164	0	0	0	2	0	0	0.004	0	0
.	19.01.15-17.16.12-1-365194	129	6	6	2	0	2	545	5	5	0	0	NA	NA	NA	51	30	507	171	165	250	151	144	20	0	0	0.039	0	0
.	19.01.15-17.16.13-1-365195	95	4	4	2	0	2	544	2	2	0	0	NA	NA	NA	19	22	500	167	168	245	150	149	12	2	2	0.024	0.012	0.012
.	19.01.15-17.16.26-1-365206	234	36	36	13	0	7	571	31	31	0	0	NA	NA	NA	69	49	514	175	173	261	157	153	81	13	19	0.158	0.074	0.11
.	19.01.15-17.16.33-1-365212	91	9	9	1	0	1	547	6	6	0	0	NA	NA	NA	40	37	507	169	174	247	150	150	10	7	3	0.02	0.041	0.017
.	19.01.15-17.16.34-1-365216	117	7	7	1	0	1	553	6	6	0	0	NA	NA	NA	37	34	508	168	171	250	150	153	18	0	0	0.035	0	0
.	19.01.15-17.16.56-1-365245	151	8	8	1	0	1	548	6	6	0	0	NA	NA	NA	48	31	507	169	168	253	150	145	18	6	0	0.036	0.036	0
.	19.01.15-17.17.01-1-365250	208	41	41	12	0	7	588	38	38	0	0	NA	NA	NA	61	65	535	171	172	279	153	156	109	21	20	0.204	0.123	0.116
.	19.01.15-17.17.07-1-365257	90	3	3	0	0	0	548	2	2	0	0	NA	NA	NA	32	27	503	167	170	248	149	151	6	0	0	0.012	0	0
.	19.01.15-17.17.09-1-365259	85	4	4	0	0	0	551	3	3	0	0	NA	NA	NA	26	30	506	171	166	251	155	145	4	0	5	0.008	0	0.03
.	19.01.15-17.17.09-1-365260	64	2	2	1	0	1	302	1	1	0	0	NA	NA	NA	19	21	498	169	167	135	85	82	1	2	0	0.002	0.012	0
.	19.01.15-17.17.16-1-365262	116	6	6	2	0	1	549	5	5	0	0	NA	NA	NA	42	26	503	170	166	249	151	149	15	6	2	0.03	0.035	0.012
.	19.01.15-17.17.20-1-365266	551	94	94	24	0	14	656	87	87	0	0	NA	NA	NA	146	141	580	188	186	322	169	165	249	28	18	0.429	0.149	0.097
.	19.01.15-17.17.20-1-365267	146	8	8	2	0	2	570	7	7	0	0	NA	NA	NA	30	47	513	174	173	258	155	157	12	5	4	0.023	0.029	0.023
.	19.01.15-17.17.20-1-365268	170	13	13	4	0	2	579	12	12	0	0	NA	NA	NA	46	62	522	175	178	266	157	156	33	5	4	0.063	0.029	0.022
.	19.01.15-17.17.25-1-365275	93	5	5	2	0	2	561	3	3	0	0	NA	NA	NA	34	34	509	166	172	255	151	155	12	0	0	0.024	0	0
.	19.01.15-17.17.29-1-365281	58	2	2	0	0	0	0	1	1	0	0	NA	NA	NA	17	11	494	165	165	0	0	0	7	0	0	0.014	0	0
.	19.01.15-17.17.42-1-365288	60	2	2	1	0	0	542	1	1	0	0	NA	NA	NA	32	32	504	173	168	248	152	142	2	0	1	0.004	0	0.006
.	19.01.15-17.17.44-1-365289	65	3	3	0	0	0	536	1	1	0	0	NA	NA	NA	23	17	497	167	166	245	146	145	0	3	1	0	0.018	0.006
.	19.01.15-17.17.47-1-365291	233	45	45	6	0	5	594	39	39	0	0	NA	NA	NA	81	77	530	184	176	270	167	157	167	10	2	0.315	0.054	0.011
.	19.01.15-17.17.53-1-365308	393	35	35	11	0	9	629	28	28	0	0	NA	NA	NA	107	122	568	186	181	303	164	162	99	2	6	0.174	0.011	0.033
.	19.01.15-17.17.56-1-365310	170	10	10	5	0	4	567	9	9	0	0	NA	NA	NA	55	52	523	173	169	267	152	148	33	3	0	0.063	0.017	0
.	19.01.15-17.17.59-1-365315	325	72	72	19	0	14	602	64	64	0	0	NA	NA	NA	91	78	540	177	174	286	162	154	224	24	2	0.415	0.136	0.011
.	19.01.15-17.18.03-1-365316	297	54	54	12	0	11	598	46	46	0	0	NA	NA	NA	92	87	542	183	175	281	164	153	152	23	20	0.28	0.126	0.114
.	19.01.15-17.18.13-1-365323	446	44	44	13	0	10	649	39	39	0	0	NA	NA	NA	117	137	570	190	190	308	170	171	164	19	19	0.288	0.1	0.1
.	19.01.15-17.18.25-1-365337	63	2	2	1	0	1	538	1	1	0	0	NA	NA	NA	29	27	506	165	169	248	144	146	4	0	2	0.008	0	0.012
.	19.01.15-17.18.31-1-365344	58	2	2	0	0	0	200	1	1	0	0	NA	NA	NA	13	17	496	167	167	98	57	45	1	0	0	0.002	0	0
.	19.01.15-17.18.38-1-365355	313	55	55	15	0	12	615	50	50	0	0	NA	NA	NA	90	104	551	184	182	291	163	161	135	40	9	0.245	0.217	0.049
.	19.01.15-17.18.40-1-365356	62	3	3	0	0	0	544	2	2	0	0	NA	NA	NA	20	25	501	169	168	247	148	149	2	0	5	0.004	0	0.03
.	19.01.15-17.18.48-1-365359	243	40	40	11	0	10	591	39	39	0	0	NA	NA	NA	75	76	535	184	170	276	166	149	115	25	13	0.215	0.136	0.076
.	19.01.15-17.18.54-1-365375	37	1	1	0	0	0	0	0	0	0	0	NA	NA	NA	9	10	494	166	163	0	0	0	0	0	0	0	0	0
.	19.01.15-17.18.57-1-365380	94	5	5	3	0	2	557	4	4	0	0	NA	NA	NA	22	32	508	168	169	255	151	151	13	3	3	0.026	0.018	0.018
.	19.01.15-17.19.16-1-365385	359	17	17	5	0	3	612	16	16	0	0	NA	NA	NA	92	90	545	178	180	292	162	158	64	0	3	0.117	0	0.017
.	19.01.15-17.19.27-1-365398	220	20	20	7	0	6	581	19	19	0	0	NA	NA	NA	82	68	532	177	172	271	156	154	70	0	13	0.132	0	0.076
.	19.01.15-17.19.36-1-365409	95	8	8	1	0	1	553	7	7	0	0	NA	NA	NA	29	31	507	170	167	252	152	149	12	1	6	0.024	0.006	0.036
.	19.01.15-17.19.39-1-365410	327	39	39	11	0	7	604	37	37	0	0	NA	NA	NA	97	91	538	184	182	280	162	162	145	3	13	0.27	0.016	0.071
.	19.01.15-17.19.43-1-365412	312	60	60	20	0	15	602	54	54	0	0	NA	NA	NA	69	77	537	179	174	283	163	156	185	5	30	0.345	0.028	0.172
.	19.01.15-17.19.54-1-365429	91	4	4	1	0	1	547	3	3	0	0	NA	NA	NA	24	25	507	165	166	250	148	149	18	0	2	0.036	0	0.012
.	19.01.15-17.19.57-1-365430	350	99	99	31	0	21	621	86	86	0	0	NA	NA	NA	104	110	554	183	186	293	163	165	318	18	7	0.574	0.098	0.038
.	19.01.15-17.20.01-1-365435	92	3	3	1	0	1	551	2	2	0	0	NA	NA	NA	24	29	504	167	171	254	147	150	7	0	5	0.014	0	0.029
.	19.01.15-17.20.16-1-365444	148	7	7	3	0	3	556	5	5	0	0	NA	NA	NA	46	39	510	173	169	255	152	149	11	16	0	0.022	0.092	0
.	19.01.15-17.20.20-1-365449	144	9	9	5	0	3	565	8	8	0	0	NA	NA	NA	58	49	515	174	173	256	153	156	46	8	0	0.089	0.046	0
.	19.01.15-17.20.23-1-365453	65	7	7	4	0	3	537	6	6	0	0	NA	NA	NA	32	26	504	168	167	250	142	145	21	0	10	0.042	0	0.06
.	19.01.15-17.20.26-1-365456	36	1	1	0	0	0	0	0	0	0	0	NA	NA	NA	3	11	490	167	167	0	0	0	5	0	0	0.01	0	0
.	19.01.15-17.20.29-1-365461	150	6	6	3	0	3	574	5	5	0	0	NA	NA	NA	43	56	522	175	172	262	156	156	26	0	0	0.05	0	0
.	19.01.15-17.20.31-1-365462	241	39	39	7	0	7	582	34	34	0	0	NA	NA	NA	67	65	525	178	175	265	159	158	115	5	0	0.219	0.028	0
.	19.01.15-17.20.43-1-365470	263	90	90	18	0	14	583	80	80	0	0	NA	NA	NA	85	74	533	177	177	270	155	158	276	35	11	0.518	0.198	0.062
.	19.01.15-17.20.49-1-365473	88	5	5	2	0	2	551	4	4	0	0	NA	NA	NA	36	36	507	170	172	248	150	153	17	0	0	0.034	0	0
.	19.01.15-17.20.52-1-365489	94	4	4	1	0	0	545	2	2	0	0	NA	NA	NA	35	23	503	168	165	249	150	146	16	0	0	0.032	0	0
.	19.01.15-17.20.52-1-365490	233	42	42	9	0	6	580	37	37	0	0	NA	NA	NA	77	65	523	178	177	263	159	158	162	15	14	0.31	0.084	0.079
.	19.01.15-17.20.55-1-365492	321	61	61	18	0	12	606	55	55	0	0	NA	NA	NA	75	89	538	178	186	280	160	166	206	21	16	0.383	0.118	0.086
.	19.01.15-17.21.09-1-365503	33	1	1	1	0	1	0	0	0	0	0	NA	NA	NA	10	4	488	164	165	0	0	0	0	1	0	0	0.006	0
.	19.01.15-17.21.11-1-365504	31	1	1	0	0	0	0	0	0	0	0	NA	NA	NA	17	7	494	164	162	0	0	0	0	0	0	0	0	0
.	19.01.15-17.21.13-1-365505	117	6	6	2	0	2	553	5	5	0	0	NA	NA	NA	35	38	511	170	170	253	153	147	5	3	4	0.01	0.018	0.024
.	19.01.15-17.21.13-1-365506	286	27	27	11	0	9	599	25	25	0	0	NA	NA	NA	93	86	546	179	174	284	156	159	93	12	8	0.17	0.067	0.046
.	19.01.15-17.21.28-1-365518	120	7	7	3	0	2	547	5	5	0	0	NA	NA	NA	42	32	503	170	172	248	150	149	23	0	1	0.046	0	0.006
.	19.01.15-17.21.28-1-365521	275	85	85	20	0	18	592	80	80	0	0	NA	NA	NA	69	76	542	173	174	286	153	153	178	36	17	0.328	0.208	0.098
.	19.01.15-17.21.29-1-365522	583	93	93	24	0	16	682	85	85	0	0	NA	NA	NA	157	168	573	203	205	311	186	185	288	22	13	0.503	0.108	0.063
.	19.01.15-17.21.46-1-365528	388	54	54	13	0	6	611	47	47	0	0	NA	NA	NA	98	94	535	186	186	280	166	165	198	20	7	0.37	0.108	0.038
.	19.01.15-17.22.52-1-365589	144	13	13	5	0	5	558	12	12	0	0	NA	NA	NA	37	41	518	168	168	259	150	149	32	6	7	0.062	0.036	0.042
.	19.01.15-17.23.12-1-365601	212	69	69	18	0	13	567	63	63	0	0	NA	NA	NA	67	57	523	174	173	263	154	150	203	19	8	0.388	0.109	0.046
.	19.01.15-17.23.16-1-365603	145	12	12	1	0	1	555	11	11	0	0	NA	NA	NA	41	35	507	172	169	252	154	149	20	8	3	0.039	0.047	0.018
.	19.01.15-17.23.26-1-365616	61	2	2	0	0	0	405	1	1	0	0	NA	NA	NA	12	23	498	169	169	177	111	117	3	0	1	0.006	0	0.006
.	19.01.15-17.23.42-1-365625	148	20	20	6	0	6	557	19	19	0	0	NA	NA	NA	37	43	514	173	169	257	153	147	36	15	5	0.07	0.087	0.03
.	19.01.15-17.23.43-1-365627	91	6	6	2	0	2	554	5	5	0	0	NA	NA	NA	21	29	505	170	167	254	151	149	4	9	0	0.008	0.053	0
.	19.01.15-17.23.44-1-365628	143	11	11	3	0	0	564	9	9	0	0	NA	NA	NA	51	46	517	177	165	259	158	147	30	13	3	0.058	0.073	0.018
.	19.01.15-17.23.52-1-365646	60	3	3	2	0	1	545	2	2	0	0	NA	NA	NA	21	25	502	170	166	248	149	148	3	9	0	0.006	0.053	0
.	19.01.15-17.23.59-1-365650	292	38	38	5	0	2	622	35	35	0	0	NA	NA	NA	72	106	549	186	184	286	169	167	106	19	15	0.193	0.102	0.082
.	19.01.15-17.24.04-1-365652	179	10	10	3	0	2	566	8	8	0	0	NA	NA	NA	50	49	520	174	168	260	156	150	31	0	11	0.06	0	0.065
.	19.01.15-17.24.09-1-365657	144	13	13	2	0	2	563	11	11	0	0	NA	NA	NA	42	40	513	170	170	260	151	152	18	1	11	0.035	0.006	0.065
.	19.01.15-17.24.34-1-365676	67	2	2	0	0	0	300	1	1	0	0	NA	NA	NA	21	25	506	165	167	135	82	83	1	0	1	0.002	0	0.006
.	19.01.15-17.24.34-1-365677	160	19	19	5	0	4	574	17	17	0	0	NA	NA	NA	61	60	523	172	178	262	154	158	49	7	8	0.094	0.041	0.045
.	19.01.15-17.24.44-1-365683	66	4	4	1	0	1	540	3	3	0	0	NA	NA	NA	32	18	495	170	166	244	149	147	6	2	6	0.012	0.012	0.036
.	19.01.15-17.24.44-1-365684	85	3	3	0	0	0	539	2	2	0	0	NA	NA	NA	24	21	501	166	167	242	149	148	5	0	0	0.01	0	0
.	19.01.15-17.24.46-1-365685	400	80	80	26	0	15	619	76	76	0	0	NA	NA	NA	98	101	550	174	190	293	156	170	276	20	17	0.502	0.115	0.089
.	19.01.15-17.24.48-1-365687	413	61	61	22	0	16	624	53	53	0	0	NA	NA	NA	110	115	559	189	180	297	166	161	195	26	7	0.349	0.138	0.039
.	19.01.15-17.24.59-1-365709	400	42	42	13	0	7	626	35	35	0	0	NA	NA	NA	119	104	546	185	186	293	167	166	156	12	1	0.286	0.065	0.005
.	19.01.15-17.25.01-1-365710	237	13	13	2	0	2	587	11	11	0	0	NA	NA	NA	74	68	528	175	178	272	157	158	32	7	1	0.061	0.04	0.006
.	19.01.15-17.25.15-1-365717	464	56	56	7	0	6	636	53	53	0	0	NA	NA	NA	132	121	561	183	190	304	163	169	188	22	16	0.335	0.12	0.084
.	19.01.15-17.25.17-1-365719	95	14	14	4	0	4	550	13	13	0	0	NA	NA	NA	35	37	517	165	168	255	143	152	19	13	5	0.037	0.079	0.03
.	19.01.15-17.25.17-1-365720	293	15	15	4	0	3	591	12	12	0	0	NA	NA	NA	80	71	530	175	179	272	156	163	30	12	2	0.057	0.069	0.011
.	19.01.15-17.25.32-1-365732	36	1	1	0	0	0	0	0	0	0	0	NA	NA	NA	5	9	494	165	163	0	0	0	1	0	0	0.002	0	0
.	19.01.15-17.25.32-1-365733	33	1	1	1	0	1	0	0	0	0	0	NA	NA	NA	13	6	489	168	162	0	0	0	0	0	0	0	0	0
.	19.01.15-17.25.34-1-365737	34	1	1	0	0	0	0	0	0	0	0	NA	NA	NA	5	12	495	167	163	0	0	0	0	0	0	0	0	0
.	19.01.15-17.25.35-1-365740	205	21	21	2	0	2	574	19	19	0	0	NA	NA	NA	66	57	524	172	174	266	151	157	61	7	3	0.116	0.041	0.017
.	19.01.15-17.25.37-1-365743	122	14	14	3	0	2	550	12	12	0	0	NA	NA	NA	43	30	508	169	166	253	149	148	37	10	1	0.073	0.059	0.006
.	19.01.15-17.25.50-1-365747	176	27	27	8	0	6	565	24	24	0	0	NA	NA	NA	50	45	514	172	172	260	149	156	61	16	4	0.119	0.093	0.023
.	19.01.15-17.25.52-1-365763	62	2	2	0	0	0	540	1	1	0	0	NA	NA	NA	27	26	506	169	164	250	143	147	3	0	2	0.006	0	0.012
.	19.01.15-17.26.15-1-365774	147	14	14	4	0	2	577	13	13	0	0	NA	NA	NA	53	63	522	177	177	266	154	157	44	0	6	0.084	0	0.034
.	19.01.15-17.26.19-1-365778	175	16	16	7	0	5	562	14	14	0	0	NA	NA	NA	46	38	510	172	169	257	153	152	46	0	3	0.09	0	0.018
.	19.01.15-17.26.44-1-365800	37	1	1	1	0	1	0	0	0	0	0	NA	NA	NA	12	9	494	165	163	0	0	0	2	0	0	0.004	0	0
.	19.01.15-17.26.47-1-365801	455	37	37	14	0	10	649	33	33	0	0	NA	NA	NA	133	134	565	193	189	309	173	167	155	8	6	0.274	0.041	0.032
.	19.01.15-17.26.55-1-365819	201	15	15	3	0	3	582	13	13	0	0	NA	NA	NA	42	60	518	176	179	264	160	158	22	14	0	0.042	0.08	0
.	19.01.15-17.26.56-1-365820	94	5	5	2	0	1	551	3	3	0	0	NA	NA	NA	30	33	511	169	166	254	149	148	12	4	4	0.023	0.024	0.024
.	19.01.15-17.26.56-1-365821	120	12	12	1	0	1	554	11	11	0	0	NA	NA	NA	38	43	514	174	168	256	153	145	21	1	2	0.041	0.006	0.012
.	19.01.15-17.27.05-1-365828	455	61	61	18	0	12	607	53	53	0	0	NA	NA	NA	124	99	553	182	177	291	162	154	207	17	4	0.374	0.093	0.023
.	19.01.15-17.27.06-1-365829	88	3	3	1	0	1	540	2	2	0	0	NA	NA	NA	22	15	497	168	163	245	150	145	5	0	3	0.01	0	0.018
.	19.01.15-17.27.09-1-365830	234	39	39	11	0	10	586	34	34	0	0	NA	NA	NA	60	66	530	179	170	274	160	152	108	26	5	0.204	0.145	0.029
.	19.01.15-17.27.12-1-365835	243	36	36	12	0	8	588	32	32	0	0	NA	NA	NA	72	75	541	173	174	277	157	154	114	17	9	0.211	0.098	0.052
.	19.01.15-17.27.20-1-365839	125	10	10	4	0	4	552	9	9	0	0	NA	NA	NA	44	33	510	167	169	255	144	153	38	7	2	0.075	0.042	0.012
.	19.01.15-17.27.22-1-365843	243	40	40	11	0	6	590	35	35	0	0	NA	NA	NA	70	74	534	174	179	277	153	160	150	11	4	0.281	0.063	0.022
.	19.01.15-17.27.24-1-365847	151	16	16	4	0	2	569	15	15	0	0	NA	NA	NA	49	43	512	173	171	261	157	151	39	4	4	0.076	0.023	0.023
.	19.01.15-17.27.39-1-365859	357	56	56	11	0	9	620	49	49	0	0	NA	NA	NA	102	106	542	194	183	284	172	164	175	24	10	0.323	0.124	0.055
.	19.01.15-17.28.01-1-365878	34	1	1	0	0	0	0	0	0	0	0	NA	NA	NA	11	11	495	166	163	0	0	0	0	0	0	0	0	0
.	19.01.15-17.28.03-1-365879	268	60	60	15	0	12	604	54	54	0	0	NA	NA	NA	71	87	543	179	178	291	158	155	204	20	4	0.376	0.112	0.022
.	19.01.15-17.28.13-1-365887	411	27	27	6	0	5	625	26	26	0	0	NA	NA	NA	113	108	559	181	181	300	161	164	115	8	7	0.206	0.044	0.039
.	19.01.15-17.28.14-1-365888	318	34	34	12	0	6	610	32	32	0	0	NA	NA	NA	82	93	543	185	178	284	169	157	148	15	5	0.273	0.081	0.028
.	19.01.15-17.28.22-1-365895	175	17	17	6	0	4	573	13	13	0	0	NA	NA	NA	56	56	519	174	176	261	156	156	42	7	5	0.081	0.04	0.028
.	19.01.15-17.28.30-1-365905	532	86	86	26	0	17	643	77	77	0	0	NA	NA	NA	143	133	562	191	193	296	174	173	286	21	13	0.509	0.11	0.067
.	19.01.15-17.29.08-1-365935	88	3	3	0	0	0	554	2	2	0	0	NA	NA	NA	38	35	513	166	169	255	149	150	1	0	6	0.002	0	0.036
.	19.01.15-17.29.09-1-365936	64	3	3	0	0	0	209	2	2	0	0	NA	NA	NA	21	11	495	165	164	81	59	69	0	0	4	0	0	0.024
.	19.01.15-17.29.15-1-365941	174	11	11	1	0	0	561	6	6	0	0	NA	NA	NA	54	47	515	173	172	256	154	151	18	4	0	0.035	0.023	0
.	19.01.15-17.29.21-1-365947	122	9	9	3	0	3	564	8	8	0	0	NA	NA	NA	36	47	517	172	171	259	155	150	11	9	9	0.021	0.052	0.053
.	19.01.15-17.29.24-1-365951	233	28	28	9	0	8	595	25	25	0	0	NA	NA	NA	70	83	549	174	173	283	156	156	74	6	1	0.135	0.034	0.006
.	19.01.15-17.29.25-1-365953	257	39	39	9	0	9	593	34	34	0	0	NA	NA	NA	64	71	529	175	180	274	156	163	103	14	4	0.195	0.08	0.022
.	19.01.15-17.29.27-1-365956	31	1	1	0	0	0	0	0	0	0	0	NA	NA	NA	8	7	492	165	163	0	0	0	0	0	0	0	0	0
.	19.01.15-17.29.29-1-365961	31	1	1	0	0	0	0	0	0	0	0	NA	NA	NA	8	11	496	163	165	0	0	0	1	0	0	0.002	0	0
.	19.01.15-17.29.32-1-365964	70	6	6	2	0	2	549	3	3	0	0	NA	NA	NA	24	31	505	169	170	248	151	150	17	2	2	0.034	0.012	0.012
.	19.01.15-17.29.39-1-365970	186	16	16	5	0	3	568	15	15	0	0	NA	NA	NA	53	53	518	175	173	261	157	150	60	7	0	0.116	0.04	0
.	19.01.15-17.29.43-1-365971	324	43	43	13	0	8	610	39	39	0	0	NA	NA	NA	99	95	548	185	175	286	168	156	130	15	4	0.237	0.081	0.023
.	19.01.15-17.29.44-1-365972	31	1	1	1	0	1	0	0	0	0	0	NA	NA	NA	7	8	492	165	164	0	0	0	1	0	0	0.002	0	0
.	19.01.15-17.29.47-1-365974	292	22	22	6	0	6	606	20	20	0	0	NA	NA	NA	87	90	549	178	176	289	162	155	70	10	3	0.128	0.056	0.017
.	19.01.15-17.30.00-1-365995	153	14	14	3	0	2	563	13	13	0	0	NA	NA	NA	50	42	511	172	172	260	153	150	57	0	0	0.112	0	0
.	19.01.15-17.30.03-1-366001	125	4	4	0	0	0	550	3	3	0	0	NA	NA	NA	30	32	508	171	166	252	151	147	11	0	0	0.022	0	0
.	19.01.15-17.30.41-1-366027	239	36	36	10	0	9	576	31	31	0	0	NA	NA	NA	72	57	523	169	178	266	150	160	115	0	12	0.22	0	0.067
.	19.01.15-17.30.42-1-366028	330	66	66	24	0	16	599	59	59	0	0	NA	NA	NA	99	88	545	176	180	282	157	160	191	34	8	0.35	0.193	0.044
.	19.01.15-17.30.46-1-366033	119	9	9	2	0	1	565	8	8	0	0	NA	NA	NA	43	44	511	176	170	255	157	153	17	4	3	0.033	0.023	0.018
.	19.01.15-17.30.52-1-366049	207	18	18	6	0	6	580	17	17	0	0	NA	NA	NA	65	67	532	174	174	268	157	155	48	4	3	0.09	0.023	0.017
.	19.01.15-17.30.53-1-366050	59	2	2	0	0	0	0	0	0	0	0	NA	NA	NA	27	20	501	168	164	0	0	0	3	0	0	0.006	0	0
.	19.01.15-17.30.57-1-366056	145	6	6	1	0	1	576	4	4	0	0	NA	NA	NA	56	60	529	174	170	267	158	151	19	0	2	0.036	0	0.012
.	19.01.15-17.31.05-1-366078	271	32	32	8	0	4	597	29	29	0	0	NA	NA	NA	94	87	543	178	179	282	158	157	99	13	2	0.182	0.073	0.011
.	19.01.15-17.31.07-1-366079	62	4	4	2	0	2	545	2	2	0	0	NA	NA	NA	26	27	501	170	169	245	150	150	8	0	3	0.016	0	0.018
.	19.01.15-17.31.11-1-366101	33	1	1	0	0	0	0	0	0	0	0	NA	NA	NA	5	12	496	163	166	0	0	0	0	0	0	0	0	0
.	19.01.15-17.31.13-1-366102	268	42	42	11	0	9	591	40	40	0	0	NA	NA	NA	91	70	540	172	171	282	156	153	151	15	6	0.28	0.087	0.035
.	19.01.15-17.31.17-1-366109	65	2	2	1	0	1	533	1	1	0	0	NA	NA	NA	32	17	500	165	165	244	144	145	0	0	12	0	0	0.073
.	19.01.15-17.31.19-1-366113	264	14	14	5	0	5	595	13	13	0	0	NA	NA	NA	72	75	531	180	177	275	159	161	46	3	0	0.087	0.017	0
.	19.01.15-17.31.24-1-366122	172	16	16	4	0	4	575	12	12	0	0	NA	NA	NA	53	57	520	176	174	264	158	153	33	3	3	0.063	0.017	0.017
.	19.01.15-17.31.26-1-366124	118	5	5	1	0	1	547	3	3	0	0	NA	NA	NA	39	29	505	168	169	250	148	149	13	8	4	0.026	0.048	0.024
.	19.01.15-17.31.31-1-366128	32	1	1	0	0	0	0	0	0	0	0	NA	NA	NA	10	9	494	164	164	0	0	0	0	0	1	0	0	0.006
.	19.01.15-17.31.35-1-366131	235	25	25	7	0	4	586	24	24	0	0	NA	NA	NA	67	77	534	178	178	274	155	157	108	6	3	0.202	0.034	0.017
.	19.01.15-17.31.43-1-366134	64	2	2	0	0	0	249	1	1	0	0	NA	NA	NA	22	18	497	166	168	118	64	67	0	0	2	0	0	0.012
.	19.01.15-17.31.44-1-366135	91	5	5	1	0	1	537	3	3	0	0	NA	NA	NA	23	18	500	164	167	245	144	148	13	4	0	0.026	0.024	0
.	19.01.15-17.31.57-1-366154	268	105	105	23	0	16	588	99	99	0	0	NA	NA	NA	90	81	545	174	175	279	157	152	255	32	5	0.468	0.184	0.029
.	19.01.15-17.32.02-1-366159	177	26	26	2	0	2	565	22	22	0	0	NA	NA	NA	63	58	525	173	173	264	150	151	78	7	6	0.149	0.04	0.035
.	19.01.15-17.32.08-1-366160	241	62	62	18	0	17	579	56	56	0	0	NA	NA	NA	73	66	526	180	173	264	162	153	162	9	11	0.308	0.05	0.064
.	19.01.15-17.32.09-1-366162	88	4	4	1	0	1	552	3	3	0	0	NA	NA	NA	22	35	507	174	167	251	153	148	15	4	0	0.03	0.023	0
.	19.01.15-17.32.10-1-366163	118	10	10	2	0	2	553	8	8	0	0	NA	NA	NA	45	44	522	167	168	259	146	148	26	7	4	0.05	0.042	0.024
.	19.01.15-17.32.28-1-366181	179	13	13	4	0	3	573	11	11	0	0	NA	NA	NA	64	59	522	176	174	263	156	154	55	0	2	0.105	0	0.011
.	19.01.15-17.32.35-1-366190	493	96	96	17	0	10	660	87	87	0	0	NA	NA	NA	134	142	572	194	189	311	177	172	328	19	10	0.573	0.098	0.053
.	19.01.15-17.32.40-1-366195	91	5	5	1	0	1	545	4	4	0	0	NA	NA	NA	27	29	507	168	167	248	150	147	8	0	11	0.016	0	0.066
.	19.01.15-17.32.40-1-366197	178	73	73	19	0	14	570	67	67	0	0	NA	NA	NA	68	54	518	175	174	259	155	156	220	30	1	0.425	0.171	0.006
.	19.01.15-17.32.41-1-366198	68	3	3	1	0	0	550	2	2	0	0	NA	NA	NA	32	31	502	170	172	249	148	153	5	0	0	0.01	0	0
.	19.01.15-17.32.55-1-366215	373	65	65	24	0	17	600	60	60	0	0	NA	NA	NA	115	91	542	180	182	282	159	159	218	11	5	0.402	0.061	0.027
.	19.01.15-17.32.56-1-366216	440	65	65	18	0	12	638	62	62	0	0	NA	NA	NA	144	134	565	199	183	297	177	164	226	17	9	0.4	0.085	0.049
.	19.01.15-17.32.57-1-366220	91	5	5	1	0	1	553	4	4	0	0	NA	NA	NA	35	33	506	174	166	249	157	147	6	2	7	0.012	0.011	0.042
.	19.01.15-17.33.02-1-366223	472	108	108	36	0	28	620	99	99	0	0	NA	NA	NA	135	107	558	181	181	296	162	162	329	14	10	0.59	0.077	0.055
.	19.01.15-17.33.15-1-366226	185	45	45	11	0	10	568	40	40	0	0	NA	NA	NA	65	54	518	175	174	260	155	153	94	25	4	0.181	0.143	0.023
.	19.01.15-17.33.46-1-366251	84	5	5	1	0	1	542	4	4	0	0	NA	NA	NA	25	22	503	166	166	250	146	146	9	0	4	0.018	0	0.024
.	19.01.15-17.34.11-1-366276	33	1	1	0	0	0	0	0	0	0	0	NA	NA	NA	7	10	492	166	165	0	0	0	0	4	0	0	0.024	0
.	19.01.15-17.34.12-1-366277	84	4	4	2	0	1	535	3	3	0	0	NA	NA	NA	35	22	500	170	165	246	146	143	6	2	3	0.012	0.012	0.018
.	19.01.15-17.34.14-1-366278	242	20	20	4	0	4	569	16	16	0	0	NA	NA	NA	70	51	521	177	166	267	155	147	40	15	8	0.077	0.085	0.048
.	19.01.15-17.34.29-1-366300	143	19	19	8	0	5	559	18	18	0	0	NA	NA	NA	36	37	511	169	170	255	152	152	62	3	3	0.121	0.018	0.018
.	19.01.15-17.34.41-1-366310	37	1	1	0	0	0	0	0	0	0	0	NA	NA	NA	10	8	492	164	165	0	0	0	0	1	0	0	0.006	0
.	19.01.15-17.34.43-1-366311	120	7	7	1	0	1	559	6	6	0	0	NA	NA	NA	42	39	511	173	168	256	155	148	25	0	0	0.049	0	0
.	19.01.15-17.34.46-1-366312	122	9	9	4	0	3	568	6	6	0	0	NA	NA	NA	39	50	522	171	170	263	149	156	25	4	1	0.048	0.023	0.006
.	19.01.15-17.34.55-1-366331	122	5	5	0	0	0	563	4	4	0	0	NA	NA	NA	41	49	517	174	171	259	154	150	16	0	4	0.031	0	0.023
.	19.01.15-17.35.00-1-366336	290	55	55	16	0	12	595	50	50	0	0	NA	NA	NA	98	71	521	186	177	266	170	159	155	18	24	0.298	0.097	0.136
.	19.01.15-17.35.05-1-366338	262	32	32	5	0	4	594	31	31	0	0	NA	NA	NA	56	79	536	181	175	278	159	157	125	0	9	0.233	0	0.051
.	19.01.15-17.35.05-1-366339	65	2	2	0	0	0	548	1	1	0	0	NA	NA	NA	29	31	510	168	166	253	148	147	2	0	2	0.004	0	0.012
.	19.01.15-17.35.11-1-366341	415	39	39	12	0	6	633	37	37	0	0	NA	NA	NA	112	110	545	189	189	293	169	171	137	14	8	0.251	0.074	0.042
.	19.01.15-17.35.13-1-366342	206	22	22	5	0	4	566	20	20	0	0	NA	NA	NA	68	57	522	174	174	264	148	154	68	4	1	0.13	0.023	0.006
.	19.01.15-17.35.14-1-366343	33	1	1	1	0	1	0	0	0	0	0	NA	NA	NA	11	8	495	163	163	0	0	0	3	0	0	0.006	0	0
.	19.01.15-17.35.17-1-366344	153	7	7	3	0	2	564	6	6	0	0	NA	NA	NA	50	45	515	173	170	264	153	147	28	2	0	0.054	0.012	0
.	19.01.15-17.35.19-1-366351	88	5	5	1	0	1	541	4	4	0	0	NA	NA	NA	29	29	511	167	164	249	148	144	5	13	0	0.01	0.078	0
.	19.01.15-17.35.34-1-366363	30	1	1	0	0	0	0	0	0	0	0	NA	NA	NA	6	12	496	166	163	0	0	0	0	0	0	0	0	0
.	19.01.15-17.35.36-1-366366	121	5	5	1	0	1	548	4	4	0	0	NA	NA	NA	35	28	508	168	165	252	149	147	12	1	2	0.024	0.006	0.012
.	19.01.15-17.35.38-1-366370	121	10	10	3	0	3	557	8	8	0	0	NA	NA	NA	50	44	515	173	169	256	153	148	35	0	7	0.068	0	0.041
.	19.01.15-17.35.45-1-366372	64	3	3	1	0	1	497	2	2	0	0	NA	NA	NA	22	19	500	166	166	231	133	133	4	0	2	0.008	0	0.012
.	19.01.15-17.35.50-1-366374	118	6	6	1	0	1	539	5	5	0	0	NA	NA	NA	35	21	501	167	166	249	146	144	13	0	0	0.026	0	0
.	19.01.15-17.35.58-1-366394	145	12	12	1	0	1	556	10	10	0	0	NA	NA	NA	48	39	508	172	172	252	152	152	21	11	0	0.041	0.064	0
.	19.01.15-17.36.03-1-366395	138	15	15	4	0	2	553	14	14	0	0	NA	NA	NA	48	38	514	168	169	255	150	148	51	4	5	0.099	0.024	0.03
.	19.01.15-17.36.06-1-366397	260	14	14	6	0	6	594	12	12	0	0	NA	NA	NA	66	75	536	177	175	277	161	156	40	0	0	0.075	0	0
.	19.01.15-17.36.06-1-366398	297	55	55	8	0	7	596	49	49	0	0	NA	NA	NA	93	76	531	176	182	277	158	161	198	14	4	0.373	0.08	0.022
.	19.01.15-17.36.18-1-366406	229	29	29	7	0	6	596	25	25	0	0	NA	NA	NA	74	76	537	181	171	282	163	151	71	14	6	0.132	0.077	0.035
.	19.01.15-17.36.30-1-366418	179	18	18	5	0	4	584	15	15	0	0	NA	NA	NA	47	61	520	176	178	266	160	158	41	18	3	0.079	0.102	0.017
.	19.01.15-17.36.37-1-366430	328	63	63	13	0	8	615	54	54	0	0	NA	NA	NA	75	97	542	184	184	284	166	165	232	9	5	0.428	0.049	0.027
.	19.01.15-17.36.45-1-366431	408	19	19	4	0	2	619	16	16	0	0	NA	NA	NA	135	102	550	184	181	290	168	161	49	13	4	0.089	0.071	0.022
.	19.01.15-17.36.45-1-366432	59	2	2	1	0	1	155	1	1	0	0	NA	NA	NA	16	15	500	165	163	64	50	41	2	0	0	0.004	0	0
.	19.01.15-17.36.53-1-366449	268	57	57	15	0	10	600	48	48	0	0	NA	NA	NA	82	85	539	179	180	279	160	161	198	20	5	0.367	0.112	0.028
.	19.01.15-17.36.56-1-366452	323	79	79	19	0	15	590	74	74	0	0	NA	NA	NA	100	83	533	178	185	268	157	165	237	28	7	0.445	0.157	0.038
.	19.01.15-17.37.08-1-366459	203	32	32	6	0	4	574	28	28	0	0	NA	NA	NA	75	50	519	171	173	266	153	155	60	13	4	0.116	0.076	0.023
.	19.01.15-17.37.14-1-366461	349	107	107	27	0	20	593	103	103	0	0	NA	NA	NA	109	92	543	186	176	277	163	153	268	40	19	0.494	0.215	0.108
.	19.01.15-17.37.23-1-366474	263	19	19	6	0	5	587	18	18	0	0	NA	NA	NA	77	67	522	178	180	268	158	161	49	8	1	0.094	0.045	0.006
.	19.01.15-17.37.28-1-366480	272	30	30	7	0	3	599	27	27	0	0	NA	NA	NA	89	82	540	172	183	282	153	164	112	24	0	0.207	0.14	0
.	19.01.15-17.37.34-1-366483	141	10	10	3	0	2	563	9	9	0	0	NA	NA	NA	43	45	513	173	172	257	151	155	37	9	0	0.072	0.052	0
.	19.01.15-17.37.55-1-366503	400	71	71	18	0	16	637	66	66	0	0	NA	NA	NA	124	121	558	195	181	296	178	163	195	12	5	0.349	0.062	0.028
.	19.01.15-17.37.55-1-366504	36	1	1	1	0	1	0	0	0	0	0	NA	NA	NA	11	14	496	166	165	0	0	0	0	0	1	0	0	0.006
.	19.01.15-17.37.58-1-366509	88	3	3	1	0	1	548	2	2	0	0	NA	NA	NA	18	24	506	165	166	254	148	146	10	0	0	0.02	0	0
.	19.01.15-17.37.58-1-366510	123	13	13	4	0	4	559	8	8	0	0	NA	NA	NA	43	43	516	170	170	258	149	152	22	12	8	0.043	0.071	0.047
.	19.01.15-17.38.08-1-366515	62	2	2	1	0	1	254	1	1	0	0	NA	NA	NA	19	14	494	168	165	113	70	71	3	0	0	0.006	0	0
.	19.01.15-17.38.13-1-366517	143	11	11	3	0	1	566	8	8	0	0	NA	NA	NA	54	46	514	173	172	259	153	154	22	8	0	0.043	0.046	0
.	19.01.15-17.38.17-1-366524	262	27	27	8	0	5	586	24	24	0	0	NA	NA	NA	64	72	531	177	177	271	157	158	95	7	2	0.179	0.04	0.011
.	19.01.15-17.38.21-1-366530	62	2	2	0	0	0	535	1	1	0	0	NA	NA	NA	26	16	499	165	165	245	145	145	7	0	0	0.014	0	0
.	19.01.15-17.38.28-1-366536	323	60	60	14	0	11	616	54	54	0	0	NA	NA	NA	90	100	543	189	181	284	167	165	195	26	3	0.359	0.138	0.017
.	19.01.15-17.38.33-1-366544	442	77	77	19	0	12	648	70	70	0	0	NA	NA	NA	112	120	559	183	191	308	166	174	231	22	8	0.413	0.12	0.042
.	19.01.15-17.38.36-1-366551	142	23	23	5	0	3	564	20	20	0	0	NA	NA	NA	52	48	520	170	171	261	151	152	45	15	4	0.087	0.088	0.023
.	19.01.15-17.38.47-1-366556	232	47	47	21	0	19	575	44	44	0	0	NA	NA	NA	67	52	517	173	175	264	155	156	145	27	3	0.28	0.156	0.017
.	19.01.15-17.39.07-1-366576	116	6	6	0	0	0	553	5	5	0	0	NA	NA	NA	33	34	511	172	164	259	148	146	5	4	2	0.01	0.023	0.012
.	19.01.15-17.39.35-1-366600	40	1	1	1	0	1	0	0	0	0	0	NA	NA	NA	11	16	498	165	166	0	0	0	0	0	2	0	0	0.012
.	19.01.15-17.39.36-1-366601	147	10	10	1	0	0	565	9	9	0	0	NA	NA	NA	36	43	511	172	173	257	153	155	31	0	0	0.061	0	0
.	19.01.15-17.39.37-1-366604	65	3	3	0	0	0	541	2	2	0	0	NA	NA	NA	28	24	505	167	165	246	148	147	9	2	0	0.018	0.012	0
.	19.01.15-17.39.52-1-366622	240	38	38	5	0	5	583	35	35	0	0	NA	NA	NA	63	65	521	177	180	264	157	162	102	15	10	0.196	0.085	0.056
.	19.01.15-17.40.00-1-366626	90	17	17	7	0	6	544	15	15	0	0	NA	NA	NA	36	35	509	172	167	251	151	142	34	3	22	0.067	0.017	0.132
.	19.01.15-17.40.01-1-366627	212	22	22	7	0	5	575	21	21	0	0	NA	NA	NA	75	62	527	172	176	266	154	155	107	9	0	0.203	0.052	0
.	19.01.15-17.40.10-1-366632	57	2	2	0	0	0	546	1	1	0	0	NA	NA	NA	17	22	500	167	168	248	146	152	2	0	1	0.004	0	0.006
.	19.01.15-17.40.18-1-366641	240	19	19	6	0	3	590	17	17	0	0	NA	NA	NA	57	76	532	176	181	272	156	162	52	7	3	0.098	0.04	0.017
.	19.01.15-17.40.27-1-366652	432	63	63	20	0	15	636	58	58	0	0	NA	NA	NA	121	125	565	187	186	302	166	168	217	11	24	0.384	0.059	0.129
.	19.01.15-17.40.36-1-366660	204	31	31	14	0	12	581	26	26	0	0	NA	NA	NA	61	61	525	177	172	266	159	156	111	11	3	0.211	0.062	0.017
.	19.01.15-17.40.37-1-366662	178	9	9	4	0	3	565	7	7	0	0	NA	NA	NA	48	41	509	171	174	255	152	158	24	4	0	0.047	0.023	0
.	19.01.15-17.40.43-1-366666	61	2	2	0	0	0	202	1	1	0	0	NA	NA	NA	16	17	501	165	164	89	57	56	0	0	2	0	0	0.012
.	19.01.15-17.40.51-1-366668	328	69	69	17	0	13	607	64	64	0	0	NA	NA	NA	85	87	543	176	181	286	161	160	221	5	7	0.407	0.028	0.039
.	19.01.15-17.40.52-1-366685	62	3	3	3	0	2	537	2	2	0	0	NA	NA	NA	19	16	499	164	166	245	147	145	0	4	4	0	0.024	0.024
.	19.01.15-17.40.57-1-366691	394	74	74	15	0	11	636	71	71	0	0	NA	NA	NA	116	121	551	194	189	293	175	168	219	34	10	0.397	0.175	0.053
.	19.01.15-17.41.00-1-366694	32	1	1	0	0	0	0	0	0	0	0	NA	NA	NA	8	6	493	163	163	0	0	0	1	0	0	0.002	0	0
.	19.01.15-17.41.03-1-366695	180	13	13	2	0	2	580	10	10	0	0	NA	NA	NA	47	66	531	175	173	272	156	152	49	0	0	0.092	0	0
.	19.01.15-17.41.05-1-366698	153	9	9	2	0	2	560	7	7	0	0	NA	NA	NA	38	32	509	168	168	258	150	152	8	10	5	0.016	0.06	0.03
.	19.01.15-17.41.12-1-366699	96	8	8	0	0	0	550	7	7	0	0	NA	NA	NA	29	28	504	169	168	248	151	151	13	4	1	0.026	0.024	0.006
.	19.01.15-17.41.16-1-366702	175	21	21	3	0	2	574	20	20	0	0	NA	NA	NA	45	54	518	178	171	262	158	154	61	3	0	0.118	0.017	0
.	19.01.15-17.41.24-1-366715	115	7	7	4	0	1	548	6	6	0	0	NA	NA	NA	30	23	505	166	165	252	147	149	17	7	0	0.034	0.042	0
.	19.01.15-17.41.26-1-366718	33	1	1	0	0	0	0	0	0	0	0	NA	NA	NA	17	15	496	167	165	0	0	0	0	0	0	0	0	0
.	19.01.15-17.41.28-1-366723	147	8	8	2	0	2	560	4	4	0	0	NA	NA	NA	37	40	510	174	169	253	156	151	26	1	1	0.051	0.006	0.006
.	19.01.15-17.41.31-1-366724	34	1	1	0	0	0	0	0	0	0	0	NA	NA	NA	7	14	497	166	164	0	0	0	0	2	0	0	0.012	0
.	19.01.15-17.41.40-1-366733	95	9	9	1	0	1	548	8	8	0	0	NA	NA	NA	44	30	511	168	164	253	152	143	24	2	10	0.047	0.012	0.061
.	19.01.15-17.41.51-1-366737	60	2	2	1	0	1	248	1	1	0	0	NA	NA	NA	19	18	503	164	164	116	69	63	2	0	0	0.004	0	0
.	19.01.15-17.41.53-1-366754	262	55	55	22	0	16	592	51	51	0	0	NA	NA	NA	71	81	545	174	175	283	154	155	182	24	19	0.334	0.138	0.109
.	19.01.15-17.41.53-1-366755	331	35	35	13	0	10	603	32	32	0	0	NA	NA	NA	93	89	544	180	178	284	160	159	135	11	5	0.248	0.061	0.028
.	19.01.15-17.41.59-1-366761	355	61	61	20	0	13	610	59	59	0	0	NA	NA	NA	102	93	543	183	180	284	164	162	208	12	7	0.383	0.066	0.039
.	19.01.15-17.42.01-1-366762	147	9	9	3	0	3	562	7	7	0	0	NA	NA	NA	51	40	510	174	169	257	156	149	21	4	2	0.041	0.023	0.012
.	19.01.15-17.42.05-1-366763	34	1	1	0	0	0	0	0	0	0	0	NA	NA	NA	10	10	493	166	164	0	0	0	0	0	0	0	0	0
.	19.01.15-17.42.06-1-366765	152	5	5	1	0	1	566	3	3	0	0	NA	NA	NA	50	49	519	173	170	264	152	150	8	7	2	0.015	0.04	0.012
.	19.01.15-17.42.07-1-366767	204	35	35	12	0	10	579	32	32	0	0	NA	NA	NA	54	58	522	175	174	268	157	154	111	8	4	0.213	0.046	0.023
.	19.01.15-17.42.23-1-366779	328	58	58	18	0	14	607	53	53	0	0	NA	NA	NA	104	89	541	178	183	284	157	166	190	5	25	0.351	0.028	0.137
.	19.01.15-17.42.35-1-366792	145	10	10	1	0	1	559	8	8	0	0	NA	NA	NA	65	44	512	174	171	252	156	151	18	7	0	0.035	0.04	0
.	19.01.15-17.42.35-1-366794	146	8	8	2	0	0	574	7	7	0	0	NA	NA	NA	38	56	522	173	174	263	155	156	17	3	6	0.033	0.017	0.034
[truncated: 1 more rows]
