# Supplementary material for: Modelling targeted rabies vaccination strategies for a domestic dog population with heterogeneous roaming patterns
Source: PLoS Negl Trop Dis. 2019 Jul 8;13(7):e0007582. doi: 10.1371/journal.pntd.0007582 (PMC6638970; doi:10.1371/journal.pntd.0007582)
Supplement: S1 Zip file folder — The files contain a summary for each simulation for its respective scenario. The files are named first with the population structure (FP, ED, RD, SD) and then the specific vaccination strategy used for that scenario. (ZIP) [file pntd.0007582.s002.zip › Supp_Files/ED_E0.7_R0.5_S0.5_all_measuresReport.txt]

scenario	iteration	duration	tot_deaths	rabid_dogs	moved	mov_DK	movInfect	n_vacc	n_cull	detDogs_cull	contDogs_cull	reactCull	preemptVaccCov_dogLevel	reactVaccCov_dogLevel	mean_Rt	non_rabid_dead	born	nb_in_exp_cat	nb_in_roam_cat	nb_stayhome	nb_exp_vacc	nb_roam_vacc	nb_stayhome_vacc	nb_contacting_explorer	nb_contacting_roamer	nb_contacting_stayhome	contact_per_explorer	contact_per_roamer	contact_per_stayhome
.	19.01.15-14.34.53-1-41641	96	3	3	0	0	0	509	2	2	0	0	NA	NA	NA	39	29	510	165	167	345	81	83	3	0	3	0.006	0	0.018
.	19.01.15-14.34.53-1-41643	124	25	25	6	0	5	527	24	24	0	0	NA	NA	NA	31	44	512	176	169	354	88	85	53	8	17	0.104	0.045	0.101
.	19.01.15-14.34.53-1-41645	33	1	1	0	0	0	0	0	0	0	0	NA	NA	NA	11	8	496	163	162	0	0	0	0	3	0	0	0.018	0
.	19.01.15-14.34.53-1-41647	116	10	10	6	0	2	514	9	9	0	0	NA	NA	NA	41	31	505	170	169	349	83	82	17	25	9	0.034	0.147	0.053
.	19.01.15-14.34.53-1-41649	291	62	62	20	0	16	560	55	55	0	0	NA	NA	NA	91	70	531	180	172	372	97	91	129	60	35	0.243	0.333	0.203
.	19.01.15-14.34.53-1-41651	64	4	4	1	0	1	512	3	3	0	0	NA	NA	NA	19	25	502	167	169	345	84	83	7	0	5	0.014	0	0.03
.	19.01.15-14.34.53-1-41653	358	49	49	15	0	11	562	44	44	0	0	NA	NA	NA	97	81	534	180	180	374	93	95	110	44	14	0.206	0.244	0.078
.	19.01.15-14.34.53-1-41655	239	66	66	14	0	10	549	59	59	0	0	NA	NA	NA	61	71	533	172	179	366	90	93	144	44	33	0.27	0.256	0.184
.	19.01.15-14.34.55-1-41659	57	3	3	0	0	0	99	2	2	0	0	NA	NA	NA	22	11	491	167	166	63	20	16	5	1	0	0.01	0.006	0
.	19.01.15-14.35.03-1-41661	498	67	67	20	0	13	609	60	60	0	0	NA	NA	NA	124	130	556	197	190	393	113	103	159	53	19	0.286	0.269	0.1
.	19.01.15-14.35.07-1-41663	291	74	74	16	0	11	551	68	68	0	0	NA	NA	NA	90	71	530	171	183	368	86	97	127	65	50	0.24	0.38	0.273
.	19.01.15-14.35.09-1-41665	116	7	7	0	0	0	518	4	4	0	0	NA	NA	NA	26	37	509	170	171	349	83	86	11	1	3	0.022	0.006	0.018
.	19.01.15-14.35.16-1-41666	59	3	3	1	0	1	300	2	2	0	0	NA	NA	NA	25	21	497	170	167	196	52	52	3	1	1	0.006	0.006	0.006
.	19.01.15-14.35.28-1-41687	238	25	25	4	0	2	551	24	24	0	0	NA	NA	NA	80	72	529	180	176	366	94	91	52	6	17	0.098	0.033	0.097
.	19.01.15-14.35.28-1-41688	235	35	35	8	0	5	560	32	32	0	0	NA	NA	NA	75	83	527	185	184	364	98	98	71	35	16	0.135	0.189	0.087
.	19.01.15-14.35.36-1-41697	66	4	4	1	0	1	503	3	3	0	0	NA	NA	NA	16	24	502	168	167	343	81	79	0	0	6	0	0	0.036
.	19.01.15-14.35.52-1-41720	63	4	4	1	0	1	299	2	2	0	0	NA	NA	NA	26	17	491	167	172	199	45	55	9	0	0	0.018	0	0
.	19.01.15-14.36.05-1-41727	387	74	74	20	0	14	577	68	68	0	0	NA	NA	NA	111	101	543	184	187	381	96	100	171	73	14	0.315	0.397	0.075
.	19.01.15-14.36.06-1-41728	89	4	4	1	0	1	511	3	3	0	0	NA	NA	NA	26	24	503	168	166	345	83	83	14	0	0	0.028	0	0
.	19.01.15-14.36.09-1-41729	177	11	11	3	0	1	540	10	10	0	0	NA	NA	NA	35	53	518	178	170	358	94	88	14	18	6	0.027	0.101	0.035
.	19.01.15-14.36.17-1-41733	61	3	3	2	0	2	50	2	2	0	0	NA	NA	NA	17	18	498	165	168	36	7	7	2	0	4	0.004	0	0.024
.	19.01.15-14.36.21-1-41759	268	40	40	18	0	10	553	36	36	0	0	NA	NA	NA	63	78	539	176	176	374	92	87	83	29	15	0.154	0.165	0.085
.	19.01.15-14.36.21-1-41761	180	38	38	13	0	12	537	36	36	0	0	NA	NA	NA	57	57	525	174	171	363	85	89	33	48	22	0.063	0.276	0.129
.	19.01.15-14.36.23-1-41762	120	14	14	1	0	1	510	11	11	0	0	NA	NA	NA	33	30	502	168	173	345	82	83	41	5	1	0.082	0.03	0.006
.	19.01.15-14.36.24-1-41763	323	34	34	10	0	9	567	29	29	0	0	NA	NA	NA	89	89	546	178	178	382	93	92	64	33	13	0.117	0.185	0.073
.	19.01.15-14.36.32-1-41765	120	5	5	0	0	0	514	4	4	0	0	NA	NA	NA	31	29	510	164	168	352	80	82	2	5	3	0.004	0.03	0.018
.	19.01.15-14.36.35-1-41767	33	1	1	0	0	0	0	0	0	0	0	NA	NA	NA	10	7	494	164	162	0	0	0	0	0	0	0	0	0
.	19.01.15-14.36.37-1-41773	148	10	10	4	0	4	512	9	9	0	0	NA	NA	NA	57	34	507	171	169	343	86	83	20	2	0	0.039	0.012	0
.	19.01.15-14.36.37-1-41774	64	2	2	0	0	0	511	1	1	0	0	NA	NA	NA	40	29	504	170	168	341	87	83	1	7	0	0.002	0.041	0
.	19.01.15-14.36.48-1-41788	208	18	18	9	0	5	548	16	16	0	0	NA	NA	NA	68	58	518	177	176	360	94	94	42	9	10	0.081	0.051	0.057
.	19.01.15-14.36.48-1-41789	519	61	61	14	0	9	647	55	55	0	0	NA	NA	NA	142	163	576	197	203	416	114	117	104	59	26	0.181	0.299	0.128
.	19.01.15-14.36.49-1-41791	206	25	25	5	0	3	547	23	23	0	0	NA	NA	NA	65	64	525	172	180	364	87	96	61	16	10	0.116	0.093	0.056
.	19.01.15-14.36.58-1-41798	206	8	8	1	0	1	532	7	7	0	0	NA	NA	NA	67	51	512	176	176	351	90	91	26	6	0	0.051	0.034	0
.	19.01.15-14.37.14-1-41804	443	55	55	13	0	12	605	48	48	0	0	NA	NA	NA	128	121	561	186	187	404	97	104	123	42	51	0.219	0.226	0.273
.	19.01.15-14.37.16-1-41806	150	13	13	3	0	2	523	12	12	0	0	NA	NA	NA	36	36	513	168	168	358	82	83	28	13	9	0.055	0.077	0.054
.	19.01.15-14.37.20-1-41808	147	7	7	0	0	0	529	6	6	0	0	NA	NA	NA	43	48	519	173	169	356	87	86	12	1	2	0.023	0.006	0.012
.	19.01.15-14.37.20-1-41809	85	5	5	1	0	1	522	4	4	0	0	NA	NA	NA	34	39	514	168	170	357	80	85	6	1	9	0.012	0.006	0.053
.	19.01.15-14.37.23-1-41827	121	11	11	2	0	1	514	10	10	0	0	NA	NA	NA	46	39	512	169	171	346	83	85	15	6	8	0.029	0.036	0.047
.	19.01.15-14.37.32-1-41828	303	56	56	22	0	19	558	51	51	0	0	NA	NA	NA	94	72	532	180	173	373	94	91	131	43	32	0.246	0.239	0.185
.	19.01.15-14.37.36-1-41838	181	61	61	16	0	14	528	50	50	0	0	NA	NA	NA	61	48	519	168	174	358	81	89	109	52	7	0.21	0.31	0.04
.	19.01.15-14.37.37-1-41842	232	63	63	10	0	7	533	59	59	0	0	NA	NA	NA	81	48	522	166	173	363	81	89	161	30	30	0.308	0.181	0.173
.	19.01.15-14.37.41-1-41846	300	64	64	19	0	15	574	58	58	0	0	NA	NA	NA	107	94	540	183	184	379	98	97	118	69	37	0.219	0.377	0.201
.	19.01.15-14.37.44-1-41855	348	28	28	6	0	4	595	25	25	0	0	NA	NA	NA	81	107	554	184	182	396	98	101	58	15	16	0.105	0.082	0.088
.	19.01.15-14.37.44-1-41856	174	16	16	8	0	5	526	15	15	0	0	NA	NA	NA	66	42	513	172	170	351	90	85	36	11	1	0.07	0.064	0.006
.	19.01.15-14.38.14-1-41875	33	1	1	1	0	1	0	0	0	0	0	NA	NA	NA	10	9	491	165	166	0	0	0	1	0	0	0.002	0	0
.	19.01.15-14.38.15-1-41877	33	1	1	0	0	0	0	0	0	0	0	NA	NA	NA	11	14	495	167	165	0	0	0	1	0	0	0.002	0	0
.	19.01.15-14.38.16-1-41878	482	66	66	15	0	14	629	62	62	0	0	NA	NA	NA	126	160	589	192	192	419	105	105	129	87	40	0.219	0.453	0.208
.	19.01.15-14.38.17-1-41885	329	36	36	11	0	8	582	33	33	0	0	NA	NA	NA	99	95	545	182	181	384	97	101	89	25	9	0.163	0.137	0.05
.	19.01.15-14.38.25-1-41902	32	1	1	0	0	0	0	0	0	0	0	NA	NA	NA	7	11	496	165	163	0	0	0	0	0	1	0	0	0.006
.	19.01.15-14.38.28-1-41905	87	6	6	1	0	1	509	4	4	0	0	NA	NA	NA	24	24	507	164	166	346	79	84	17	0	0	0.034	0	0
.	19.01.15-14.38.43-1-41919	118	9	9	5	0	4	523	8	8	0	0	NA	NA	NA	53	42	506	169	180	346	86	91	16	2	8	0.032	0.012	0.044
.	19.01.15-14.38.46-1-41927	116	9	9	3	0	2	523	7	7	0	0	NA	NA	NA	28	35	506	172	170	350	87	86	8	14	2	0.016	0.081	0.012
.	19.01.15-14.38.48-1-41928	146	9	9	1	0	0	518	7	7	0	0	NA	NA	NA	40	31	503	170	171	345	87	86	47	0	3	0.093	0	0.018
.	19.01.15-14.38.50-1-41931	205	20	20	8	0	6	542	18	18	0	0	NA	NA	NA	52	60	525	178	170	366	91	85	38	3	12	0.072	0.017	0.071
.	19.01.15-14.39.00-1-41936	64	3	3	0	0	0	510	2	2	0	0	NA	NA	NA	26	23	503	166	167	345	82	83	6	0	2	0.012	0	0.012
.	19.01.15-14.39.04-1-41938	144	6	6	1	0	1	536	5	5	0	0	NA	NA	NA	45	56	518	173	178	358	87	91	12	3	5	0.023	0.017	0.028
.	19.01.15-14.39.06-1-41940	57	2	2	1	0	1	51	1	1	0	0	NA	NA	NA	18	19	500	165	167	33	9	9	3	2	0	0.006	0.012	0
.	19.01.15-14.39.06-1-41942	35	1	1	1	0	1	0	0	0	0	0	NA	NA	NA	13	9	491	164	167	0	0	0	0	0	0	0	0	0
.	19.01.15-14.39.07-1-41943	177	13	13	4	0	4	534	11	11	0	0	NA	NA	NA	60	58	523	172	176	357	86	91	35	15	0	0.067	0.087	0
.	19.01.15-14.39.09-1-41944	115	8	8	0	0	0	531	7	7	0	0	NA	NA	NA	38	46	514	174	171	356	89	86	24	0	0	0.047	0	0
.	19.01.15-14.39.12-1-41945	93	7	7	2	0	2	517	6	6	0	0	NA	NA	NA	25	34	510	169	168	351	82	84	17	6	6	0.033	0.036	0.036
.	19.01.15-14.39.12-1-41946	120	5	5	4	0	1	532	4	4	0	0	NA	NA	NA	33	44	516	173	168	360	87	85	23	3	4	0.045	0.017	0.024
.	19.01.15-14.39.15-1-41948	33	1	1	0	0	0	0	0	0	0	0	NA	NA	NA	10	3	490	164	162	0	0	0	1	0	0	0.002	0	0
.	19.01.15-14.39.17-1-41949	204	22	22	5	0	2	553	21	21	0	0	NA	NA	NA	55	61	528	174	172	372	91	90	37	23	7	0.07	0.132	0.041
.	19.01.15-14.39.22-1-41966	156	18	18	2	0	2	530	17	17	0	0	NA	NA	NA	42	41	513	170	171	354	85	91	34	13	9	0.066	0.076	0.053
.	19.01.15-14.39.22-1-41967	91	9	9	2	0	2	515	7	7	0	0	NA	NA	NA	42	36	511	166	172	345	81	89	11	8	5	0.022	0.048	0.029
.	19.01.15-14.39.31-1-41971	63	2	2	0	0	0	510	1	1	0	0	NA	NA	NA	22	22	503	164	168	345	82	83	0	2	1	0	0.012	0.006
.	19.01.15-14.39.31-1-41972	92	8	8	0	0	0	501	6	6	0	0	NA	NA	NA	27	13	498	165	163	346	79	76	8	0	3	0.016	0	0.018
.	19.01.15-14.39.32-1-41975	289	60	60	20	0	13	576	54	54	0	0	NA	NA	NA	89	95	544	182	182	383	95	98	168	38	12	0.309	0.209	0.066
.	19.01.15-14.39.34-1-41982	272	25	25	9	0	6	561	24	24	0	0	NA	NA	NA	91	78	527	182	182	372	92	97	53	24	11	0.101	0.132	0.06
.	19.01.15-14.39.44-1-41998	69	2	2	1	0	1	508	1	1	0	0	NA	NA	NA	15	18	501	165	165	342	83	83	8	0	0	0.016	0	0
.	19.01.15-14.39.45-1-42001	62	2	2	0	0	0	514	1	1	0	0	NA	NA	NA	24	27	501	170	169	344	85	85	9	0	3	0.018	0	0.018
.	19.01.15-14.39.47-1-42002	147	33	33	8	0	7	519	29	29	0	0	NA	NA	NA	48	36	512	172	165	351	85	83	60	18	6	0.117	0.105	0.036
.	19.01.15-14.39.48-1-42003	64	2	2	0	0	0	251	1	1	0	0	NA	NA	NA	16	19	497	171	164	173	37	41	2	0	0	0.004	0	0
.	19.01.15-14.39.52-1-42013	204	14	14	6	0	5	554	13	13	0	0	NA	NA	NA	45	71	536	179	169	376	92	86	30	8	7	0.056	0.045	0.041
.	19.01.15-14.39.56-1-42016	35	1	1	0	0	0	0	0	0	0	0	NA	NA	NA	11	13	493	165	168	0	0	0	0	0	3	0	0	0.018
.	19.01.15-14.39.57-1-42017	177	18	18	1	0	1	532	17	17	0	0	NA	NA	NA	59	47	515	177	168	357	91	84	15	7	7	0.029	0.04	0.042
.	19.01.15-14.40.00-1-42019	301	33	33	8	0	5	556	29	29	0	0	NA	NA	NA	88	74	537	171	179	374	88	94	85	27	19	0.158	0.158	0.106
.	19.01.15-14.40.00-1-42020	35	1	1	1	0	1	0	0	0	0	0	NA	NA	NA	17	12	495	167	163	0	0	0	0	0	0	0	0	0
.	19.01.15-14.40.01-1-42021	412	77	77	25	0	17	592	69	69	0	0	NA	NA	NA	104	117	563	183	184	402	97	93	178	92	38	0.316	0.503	0.207
.	19.01.15-14.40.03-1-42028	263	26	26	7	0	6	562	22	22	0	0	NA	NA	NA	84	77	535	180	175	376	96	90	94	29	14	0.176	0.161	0.08
.	19.01.15-14.40.16-1-42034	300	39	39	14	0	9	580	38	38	0	0	NA	NA	NA	75	107	554	183	183	386	97	97	103	36	5	0.186	0.197	0.027
.	19.01.15-14.40.18-1-42036	29	1	1	0	0	0	0	0	0	0	0	NA	NA	NA	12	10	491	167	165	0	0	0	2	0	0	0.004	0	0
.	19.01.15-14.40.21-1-42052	38	1	1	0	0	0	0	0	0	0	0	NA	NA	NA	14	10	494	166	163	0	0	0	0	0	0	0	0	0
.	19.01.15-14.40.24-1-42056	61	4	4	2	0	1	509	3	3	0	0	NA	NA	NA	19	23	501	169	166	343	84	82	20	0	0	0.04	0	0
.	19.01.15-14.40.28-1-42059	377	76	76	20	0	13	574	73	73	0	0	NA	NA	NA	104	90	552	179	172	391	94	89	171	66	22	0.31	0.369	0.128
.	19.01.15-14.40.29-1-42060	182	16	16	5	0	4	536	13	13	0	0	NA	NA	NA	55	59	523	175	174	363	86	87	23	20	17	0.044	0.114	0.098
.	19.01.15-14.40.41-1-42072	147	11	11	2	0	2	546	10	10	0	0	NA	NA	NA	39	59	519	176	177	363	93	90	29	1	11	0.056	0.006	0.062
.	19.01.15-14.40.50-1-42084	238	41	41	16	0	13	558	38	38	0	0	NA	NA	NA	59	72	535	172	178	376	86	96	72	64	9	0.135	0.372	0.051
.	19.01.15-14.40.54-1-42091	33	1	1	0	0	0	0	0	0	0	0	NA	NA	NA	7	11	494	165	165	0	0	0	1	0	0	0.002	0	0
.	19.01.15-14.40.56-1-42095	120	7	7	1	0	1	529	4	4	0	0	NA	NA	NA	31	46	513	170	176	353	85	91	11	3	3	0.021	0.018	0.017
.	19.01.15-14.40.56-1-42096	465	63	63	18	0	13	586	58	58	0	0	NA	NA	NA	127	112	558	183	184	392	94	100	127	78	33	0.228	0.426	0.179
.	19.01.15-14.40.58-1-42098	60	3	3	1	0	1	507	2	2	0	0	NA	NA	NA	19	19	498	170	164	340	87	80	4	0	4	0.008	0	0.024
.	19.01.15-14.41.04-1-42100	33	1	1	1	0	1	0	0	0	0	0	NA	NA	NA	14	10	493	166	164	0	0	0	0	1	0	0	0.006	0
.	19.01.15-14.41.07-1-42102	174	14	14	4	0	4	545	13	13	0	0	NA	NA	NA	54	66	530	172	177	368	86	91	21	11	6	0.04	0.064	0.034
.	19.01.15-14.41.12-1-42104	123	24	24	5	0	4	524	23	23	0	0	NA	NA	NA	39	35	509	173	166	353	87	84	39	30	13	0.077	0.173	0.078
.	19.01.15-14.41.14-1-42105	210	20	20	5	0	5	533	19	19	0	0	NA	NA	NA	57	45	512	173	173	357	87	89	39	17	16	0.076	0.098	0.092
.	19.01.15-14.41.16-1-42106	284	37	37	10	0	4	574	33	33	0	0	NA	NA	NA	79	93	536	185	185	375	97	102	104	36	13	0.194	0.195	0.07
.	19.01.15-14.41.37-1-42134	209	32	32	12	0	8	570	29	29	0	0	NA	NA	NA	67	77	538	174	178	382	91	97	104	4	12	0.193	0.023	0.067
.	19.01.15-14.41.40-1-42137	121	16	16	3	0	3	522	13	13	0	0	NA	NA	NA	37	37	508	169	173	350	85	87	43	11	5	0.085	0.065	0.029
.	19.01.15-14.41.46-1-42148	298	66	66	12	0	7	580	64	64	0	0	NA	NA	NA	88	101	555	174	185	391	89	100	146	59	21	0.263	0.339	0.114
.	19.01.15-14.41.47-1-42149	118	9	9	0	0	0	523	8	8	0	0	NA	NA	NA	36	40	507	168	178	348	84	91	18	4	6	0.036	0.024	0.034
.	19.01.15-14.41.48-1-42150	91	7	7	0	0	0	515	6	6	0	0	NA	NA	NA	38	28	503	168	170	348	82	85	10	5	1	0.02	0.03	0.006
.	19.01.15-14.42.05-1-42163	34	1	1	0	0	0	0	0	0	0	0	NA	NA	NA	5	7	492	165	163	0	0	0	0	0	0	0	0	0
.	19.01.15-14.42.06-1-42166	153	7	7	3	0	2	525	6	6	0	0	NA	NA	NA	38	38	512	166	173	355	84	86	24	3	0	0.047	0.018	0
.	19.01.15-14.42.08-1-42167	95	7	7	1	0	0	511	6	6	0	0	NA	NA	NA	32	25	504	169	165	345	84	82	8	6	1	0.016	0.036	0.006
.	19.01.15-14.42.08-1-42169	115	6	6	0	0	0	529	5	5	0	0	NA	NA	NA	26	39	515	170	167	360	87	82	6	0	9	0.012	0	0.054
.	19.01.15-14.42.09-1-42170	94	5	5	3	0	2	502	4	4	0	0	NA	NA	NA	33	23	501	170	165	337	84	81	15	0	0	0.03	0	0
.	19.01.15-14.42.17-1-42174	237	44	44	11	0	9	540	40	40	0	0	NA	NA	NA	73	61	530	172	172	369	85	86	133	35	10	0.251	0.203	0.058
.	19.01.15-14.42.19-1-42176	59	2	2	1	0	1	201	1	1	0	0	NA	NA	NA	19	19	498	167	167	140	30	31	0	2	2	0	0.012	0.012
.	19.01.15-14.42.26-1-42198	179	10	10	3	0	2	540	9	9	0	0	NA	NA	NA	52	52	523	174	168	363	89	88	28	7	0	0.054	0.04	0
.	19.01.15-14.42.26-1-42199	242	17	17	4	0	4	548	16	16	0	0	NA	NA	NA	72	69	523	179	180	361	92	95	53	4	10	0.101	0.022	0.056
.	19.01.15-14.42.26-1-42200	89	8	8	1	0	0	500	7	7	0	0	NA	NA	NA	32	21	499	168	167	337	84	79	23	0	0	0.046	0	0
.	19.01.15-14.42.27-1-42202	65	3	3	1	0	1	511	2	2	0	0	NA	NA	NA	23	24	504	169	164	346	84	81	7	0	3	0.014	0	0.018
.	19.01.15-14.42.27-1-42203	147	8	8	0	0	0	523	6	6	0	0	NA	NA	NA	32	33	514	167	165	357	84	82	8	7	2	0.016	0.042	0.012
.	19.01.15-14.42.28-1-42205	148	21	21	8	0	6	533	20	20	0	0	NA	NA	NA	38	45	516	169	173	360	85	88	68	20	5	0.132	0.118	0.029
.	19.01.15-14.42.41-1-42216	230	18	18	3	0	3	551	15	15	0	0	NA	NA	NA	70	75	529	185	174	362	100	89	46	2	13	0.087	0.011	0.075
.	19.01.15-14.42.46-1-42228	150	17	17	2	0	2	525	15	15	0	0	NA	NA	NA	30	34	505	172	170	351	87	87	36	3	1	0.071	0.017	0.006
.	19.01.15-14.42.47-1-42230	227	9	9	1	0	1	539	8	8	0	0	NA	NA	NA	58	57	519	177	174	359	91	89	21	3	6	0.04	0.017	0.034
.	19.01.15-14.42.50-1-42232	182	19	19	6	0	5	537	17	17	0	0	NA	NA	NA	55	60	522	175	176	361	88	88	11	13	15	0.021	0.074	0.085
.	19.01.15-14.42.58-1-42236	437	51	51	17	0	10	609	45	45	0	0	NA	NA	NA	124	114	561	183	183	407	101	101	118	40	20	0.21	0.219	0.109
.	19.01.15-14.43.01-1-42237	125	12	12	2	0	2	526	10	10	0	0	NA	NA	NA	29	43	512	171	173	355	84	87	11	7	12	0.021	0.041	0.069
.	19.01.15-14.43.09-1-42241	93	4	4	1	0	1	508	3	3	0	0	NA	NA	NA	38	31	508	169	167	343	82	83	2	6	0	0.004	0.036	0
.	19.01.15-14.43.10-1-42242	286	70	70	18	0	14	552	64	64	0	0	NA	NA	NA	64	70	527	180	176	369	93	90	152	80	38	0.288	0.444	0.216
.	19.01.15-14.43.11-1-42244	151	6	6	2	0	2	534	5	5	0	0	NA	NA	NA	60	54	518	177	172	360	90	84	25	0	1	0.048	0	0.006
.	19.01.15-14.43.19-1-42249	273	34	34	9	0	9	567	31	31	0	0	NA	NA	NA	86	82	537	179	179	379	93	95	66	32	34	0.123	0.179	0.19
.	19.01.15-14.43.19-1-42250	61	3	3	0	0	0	247	2	2	0	0	NA	NA	NA	20	17	498	164	168	159	43	45	3	0	1	0.006	0	0.006
.	19.01.15-14.43.23-1-42266	274	23	23	5	0	3	555	19	19	0	0	NA	NA	NA	67	73	534	177	175	374	92	89	39	17	8	0.073	0.096	0.046
.	19.01.15-14.43.25-1-42267	567	52	52	13	0	8	648	47	47	0	0	NA	NA	NA	153	170	592	192	199	433	104	111	121	45	17	0.204	0.234	0.085
.	19.01.15-14.43.26-1-42269	222	12	12	4	0	3	558	11	11	0	0	NA	NA	NA	65	71	534	175	175	374	93	91	35	13	3	0.066	0.074	0.017
.	19.01.15-14.43.30-1-42272	288	53	53	15	0	9	565	47	47	0	0	NA	NA	NA	95	89	546	180	176	380	92	93	144	20	18	0.264	0.111	0.102
.	19.01.15-14.43.30-1-42274	61	2	2	0	0	0	301	1	1	0	0	NA	NA	NA	22	14	497	165	165	203	47	51	4	0	0	0.008	0	0
.	19.01.15-14.43.41-1-42288	403	37	37	19	0	13	592	33	33	0	0	NA	NA	NA	130	113	564	182	180	398	98	96	119	21	15	0.211	0.115	0.083
.	19.01.15-14.43.52-1-42306	285	39	39	8	0	8	576	37	37	0	0	NA	NA	NA	89	91	545	179	180	385	96	95	72	25	10	0.132	0.14	0.056
.	19.01.15-14.44.00-1-42309	152	25	25	4	0	4	521	21	21	0	0	NA	NA	NA	55	38	512	171	168	349	87	85	31	10	12	0.061	0.058	0.071
.	19.01.15-14.44.12-1-42313	438	88	88	13	0	11	604	86	86	0	0	NA	NA	NA	123	125	561	182	195	397	98	109	213	42	22	0.38	0.231	0.113
.	19.01.15-14.44.15-1-42315	144	8	8	4	0	2	519	6	6	0	0	NA	NA	NA	52	39	507	172	173	347	87	85	13	9	2	0.026	0.052	0.012
.	19.01.15-14.44.34-1-42336	117	7	7	0	0	0	513	4	4	0	0	NA	NA	NA	38	28	502	169	170	345	82	86	7	10	0	0.014	0.059	0
.	19.01.15-14.44.34-1-42337	306	53	53	12	0	7	559	49	49	0	0	NA	NA	NA	82	82	540	183	172	379	95	85	119	16	36	0.22	0.087	0.209
.	19.01.15-14.44.38-1-42343	31	1	1	0	0	0	0	0	0	0	0	NA	NA	NA	7	12	493	166	166	0	0	0	0	0	0	0	0	0
.	19.01.15-14.44.39-1-42346	297	47	47	19	0	13	580	41	41	0	0	NA	NA	NA	79	92	551	173	181	393	88	99	92	45	47	0.167	0.26	0.26
.	19.01.15-14.44.41-1-42349	126	5	5	3	0	2	525	4	4	0	0	NA	NA	NA	46	43	516	168	172	354	83	88	15	4	3	0.029	0.024	0.017
.	19.01.15-14.44.43-1-42354	518	80	80	27	0	20	612	76	76	0	0	NA	NA	NA	148	135	580	182	186	414	98	100	166	37	66	0.286	0.203	0.355
.	19.01.15-14.44.46-1-42361	256	48	48	11	0	8	557	45	45	0	0	NA	NA	NA	64	73	530	179	177	371	93	93	113	24	26	0.213	0.134	0.147
.	19.01.15-14.44.50-1-42365	156	10	10	1	0	1	521	9	9	0	0	NA	NA	NA	49	41	515	172	167	353	86	82	14	8	1	0.027	0.047	0.006
.	19.01.15-14.44.52-1-42368	190	15	15	4	0	3	544	14	14	0	0	NA	NA	NA	69	64	532	169	176	373	83	88	26	15	0	0.049	0.089	0
.	19.01.15-14.44.57-1-42370	173	8	8	2	0	2	548	6	6	0	0	NA	NA	NA	64	66	524	180	175	362	99	87	21	0	5	0.04	0	0.029
.	19.01.15-14.45.14-1-42374	288	77	77	21	0	20	548	71	71	0	0	NA	NA	NA	84	70	525	178	180	366	89	93	176	33	39	0.335	0.185	0.217
.	19.01.15-14.45.22-1-42392	95	5	5	0	0	0	522	4	4	0	0	NA	NA	NA	33	31	504	173	167	351	87	84	3	9	4	0.006	0.052	0.024
.	19.01.15-14.45.23-1-42394	118	14	14	2	0	2	521	12	12	0	0	NA	NA	NA	23	34	511	171	165	352	84	85	14	11	0	0.027	0.064	0
.	19.01.15-14.45.38-1-42408	312	19	19	5	0	2	582	17	17	0	0	NA	NA	NA	87	107	549	187	184	385	100	97	56	1	5	0.102	0.005	0.027
.	19.01.15-14.45.48-1-42421	93	10	10	1	0	1	514	7	7	0	0	NA	NA	NA	29	28	505	167	169	349	84	81	13	4	3	0.026	0.024	0.018
.	19.01.15-14.45.49-1-42422	35	1	1	0	0	0	0	0	0	0	0	NA	NA	NA	6	9	495	165	162	0	0	0	0	0	0	0	0	0
.	19.01.15-14.45.50-1-42424	86	5	5	0	0	0	514	4	4	0	0	NA	NA	NA	33	25	501	170	167	345	85	84	10	0	1	0.02	0	0.006
.	19.01.15-14.45.51-1-42426	143	14	14	4	0	3	527	11	11	0	0	NA	NA	NA	55	46	512	174	173	353	87	87	25	10	8	0.049	0.057	0.046
.	19.01.15-14.45.54-1-42433	546	68	68	14	0	11	627	65	65	0	0	NA	NA	NA	170	148	581	193	187	413	111	103	115	56	50	0.198	0.29	0.267
.	19.01.15-14.46.07-1-42438	322	94	94	26	0	23	580	88	88	0	0	NA	NA	NA	96	96	549	184	176	390	97	93	154	69	41	0.281	0.375	0.233
.	19.01.15-14.46.09-1-42439	89	3	3	0	0	0	511	2	2	0	0	NA	NA	NA	37	27	505	169	166	345	84	82	11	0	0	0.022	0	0
.	19.01.15-14.46.10-1-42440	146	13	13	4	0	3	540	12	12	0	0	NA	NA	NA	41	50	522	174	167	365	90	85	70	1	6	0.134	0.006	0.036
.	19.01.15-14.46.15-1-42442	300	30	30	5	0	3	577	26	26	0	0	NA	NA	NA	97	97	541	186	183	381	99	97	87	29	17	0.161	0.156	0.093
.	19.01.15-14.46.20-1-42443	150	8	8	4	0	2	536	7	7	0	0	NA	NA	NA	45	55	521	175	172	360	86	90	31	4	0	0.06	0.023	0
.	19.01.15-14.46.24-1-42473	181	15	15	0	0	0	539	14	14	0	0	NA	NA	NA	63	57	527	168	175	367	85	87	24	3	13	0.046	0.018	0.074
.	19.01.15-14.46.33-1-42478	93	12	12	5	0	4	524	11	11	0	0	NA	NA	NA	31	37	511	173	166	352	88	84	28	19	3	0.055	0.11	0.018
.	19.01.15-14.46.39-1-42486	63	2	2	1	0	1	496	1	1	0	0	NA	NA	NA	35	13	492	166	168	334	79	83	8	0	0	0.016	0	0
.	19.01.15-14.46.42-1-42488	172	20	20	4	0	2	531	18	18	0	0	NA	NA	NA	57	50	513	178	172	354	91	86	25	18	2	0.049	0.101	0.012
.	19.01.15-14.46.50-1-42498	119	7	7	5	0	5	531	6	6	0	0	NA	NA	NA	35	45	514	174	170	358	88	85	18	6	2	0.035	0.034	0.012
.	19.01.15-14.46.51-1-42500	181	26	26	4	0	3	542	23	23	0	0	NA	NA	NA	53	59	524	176	172	362	93	87	99	17	10	0.189	0.097	0.058
.	19.01.15-14.46.54-1-42505	90	6	6	1	0	1	506	5	5	0	0	NA	NA	NA	36	23	502	168	166	340	84	82	9	3	4	0.018	0.018	0.024
.	19.01.15-14.46.56-1-42506	119	10	10	4	0	4	516	9	9	0	0	NA	NA	NA	41	39	505	174	173	347	85	84	13	18	1	0.026	0.103	0.006
.	19.01.15-14.47.11-1-42511	32	1	1	0	0	0	0	0	0	0	0	NA	NA	NA	15	10	494	167	162	0	0	0	0	2	0	0	0.012	0
.	19.01.15-14.47.12-1-42513	30	1	1	0	0	0	0	0	0	0	0	NA	NA	NA	15	10	496	165	162	0	0	0	0	0	0	0	0	0
.	19.01.15-14.47.13-1-42514	220	26	26	5	0	5	551	23	23	0	0	NA	NA	NA	86	66	524	178	177	365	93	93	79	25	2	0.151	0.14	0.011
.	19.01.15-14.47.13-1-42515	209	37	37	7	0	5	555	35	35	0	0	NA	NA	NA	70	70	525	183	175	363	102	90	99	15	6	0.189	0.082	0.034
.	19.01.15-14.47.14-1-42517	63	2	2	0	0	0	505	1	1	0	0	NA	NA	NA	26	19	500	165	167	343	80	82	2	1	0	0.004	0.006	0
.	19.01.15-14.47.14-1-42518	31	1	1	0	0	0	0	0	0	0	0	NA	NA	NA	15	11	497	164	163	0	0	0	0	0	0	0	0	0
.	19.01.15-14.47.16-1-42520	59	2	2	1	0	1	149	1	1	0	0	NA	NA	NA	17	20	503	166	164	107	23	19	7	0	0	0.014	0	0
.	19.01.15-14.47.22-1-42538	150	14	14	4	0	2	532	12	12	0	0	NA	NA	NA	49	54	518	173	176	357	88	87	30	17	3	0.058	0.098	0.017
.	19.01.15-14.47.24-1-42539	395	34	34	15	0	7	590	30	30	0	0	NA	NA	NA	117	120	555	184	194	383	98	109	85	51	10	0.153	0.277	0.052
.	19.01.15-14.47.25-1-42541	237	34	34	11	0	8	547	29	29	0	0	NA	NA	NA	80	66	532	173	174	373	88	86	95	17	25	0.179	0.098	0.144
.	19.01.15-14.47.26-1-42543	115	7	7	0	0	0	521	5	5	0	0	NA	NA	NA	38	31	506	169	169	350	86	85	7	7	5	0.014	0.041	0.03
.	19.01.15-14.47.38-1-42555	142	8	8	3	0	3	518	6	6	0	0	NA	NA	NA	47	44	512	175	170	349	86	83	16	2	5	0.031	0.011	0.029
.	19.01.15-14.47.53-1-42572	158	7	7	3	0	3	520	5	5	0	0	NA	NA	NA	58	42	514	173	168	347	89	84	12	10	2	0.023	0.058	0.012
.	19.01.15-14.47.55-1-42578	114	5	5	0	0	0	517	4	4	0	0	NA	NA	NA	34	38	514	169	168	351	84	82	6	1	2	0.012	0.006	0.012
.	19.01.15-14.47.57-1-42579	122	6	6	0	0	0	523	4	4	0	0	NA	NA	NA	42	41	514	175	165	354	88	81	20	0	0	0.039	0	0
.	19.01.15-14.48.01-1-42580	34	1	1	1	0	1	0	0	0	0	0	NA	NA	NA	7	11	496	165	163	0	0	0	4	0	0	0.008	0	0
.	19.01.15-14.48.02-1-42582	405	67	67	23	0	19	603	60	60	0	0	NA	NA	NA	105	120	559	190	184	402	105	96	126	67	36	0.225	0.353	0.196
.	19.01.15-14.48.04-1-42583	332	24	24	8	0	8	583	21	21	0	0	NA	NA	NA	104	103	550	178	188	387	92	104	48	14	3	0.087	0.079	0.016
.	19.01.15-14.48.11-1-42585	149	14	14	1	0	1	531	13	13	0	0	NA	NA	NA	63	44	517	174	166	360	89	82	18	12	6	0.035	0.069	0.036
.	19.01.15-14.48.12-1-42586	328	25	25	4	0	4	576	22	22	0	0	NA	NA	NA	110	81	536	179	179	382	98	96	23	34	15	0.043	0.19	0.084
.	19.01.15-14.48.13-1-42587	236	54	54	16	0	13	560	50	50	0	0	NA	NA	NA	79	77	541	172	177	377	92	91	139	39	19	0.257	0.227	0.107
.	19.01.15-14.48.15-1-42588	146	10	10	1	0	1	542	9	9	0	0	NA	NA	NA	37	59	526	173	173	367	86	89	24	6	4	0.046	0.035	0.023
.	19.01.15-14.48.24-1-42612	87	3	3	1	0	1	512	2	2	0	0	NA	NA	NA	31	27	510	166	164	351	81	80	4	6	0	0.008	0.036	0
.	19.01.15-14.48.28-1-42615	270	42	42	11	0	9	548	41	41	0	0	NA	NA	NA	80	72	527	180	178	360	94	94	63	48	18	0.12	0.267	0.101
.	19.01.15-14.48.36-1-42621	63	2	2	0	0	0	455	1	1	0	0	NA	NA	NA	21	21	501	168	165	310	73	72	5	0	0	0.01	0	0
.	19.01.15-14.48.37-1-42624	272	29	29	7	0	5	576	26	26	0	0	NA	NA	NA	95	96	546	181	182	382	97	97	66	29	20	0.121	0.16	0.11
.	19.01.15-14.48.39-1-42629	33	1	1	0	0	0	0	0	0	0	0	NA	NA	NA	7	13	496	164	166	0	0	0	0	0	0	0	0	0
.	19.01.15-14.48.42-1-42634	299	89	89	23	0	20	562	81	81	0	0	NA	NA	NA	89	77	530	182	178	372	95	95	168	97	34	0.317	0.533	0.191
.	19.01.15-14.48.44-1-42640	351	58	58	23	0	21	579	53	53	0	0	NA	NA	NA	95	95	538	185	185	377	101	101	135	57	20	0.251	0.308	0.108
.	19.01.15-14.48.49-1-42643	66	3	3	1	0	1	508	2	2	0	0	NA	NA	NA	28	26	507	165	167	345	82	81	14	0	0	0.028	0	0
.	19.01.15-14.48.49-1-42644	61	2	2	2	0	1	514	1	1	0	0	NA	NA	NA	20	30	506	167	170	349	81	84	6	0	0	0.012	0	0
.	19.01.15-14.49.02-1-42653	240	74	74	22	0	18	561	65	65	0	0	NA	NA	NA	85	82	546	178	171	383	93	85	141	62	31	0.258	0.348	0.181
.	19.01.15-14.49.04-1-42654	430	73	73	14	0	12	603	71	71	0	0	NA	NA	NA	118	134	579	187	181	409	97	97	146	39	43	0.252	0.209	0.238
.	19.01.15-14.49.34-1-42675	92	5	5	3	0	3	510	4	4	0	0	NA	NA	NA	36	26	507	166	166	348	81	81	12	1	6	0.024	0.006	0.036
.	19.01.15-14.49.34-1-42676	527	31	31	11	0	8	639	27	27	0	0	NA	NA	NA	138	154	580	192	195	424	106	109	87	15	15	0.15	0.078	0.077
.	19.01.15-14.49.35-1-42678	260	29	29	5	0	3	543	25	25	0	0	NA	NA	NA	71	56	526	173	170	368	90	85	90	22	5	0.171	0.127	0.029
.	19.01.15-14.49.37-1-42682	34	1	1	0	0	0	0	0	0	0	0	NA	NA	NA	9	14	493	166	168	0	0	0	1	0	0	0.002	0	0
.	19.01.15-14.49.38-1-42688	358	59	59	20	0	17	565	55	55	0	0	NA	NA	NA	93	90	539	185	179	373	99	93	107	81	37	0.199	0.438	0.207
.	19.01.15-14.49.51-1-42706	93	10	10	1	0	1	519	8	8	0	0	NA	NA	NA	35	33	507	169	170	352	82	85	9	12	1	0.018	0.071	0.006
.	19.01.15-14.50.12-1-42722	172	22	22	3	0	2	520	19	19	0	0	NA	NA	NA	46	39	508	171	173	346	84	90	42	18	8	0.083	0.105	0.046
.	19.01.15-14.50.15-1-42723	253	28	28	8	0	7	551	26	26	0	0	NA	NA	NA	63	70	530	182	171	369	95	87	38	19	23	0.072	0.104	0.135
.	19.01.15-14.50.25-1-42741	32	1	1	1	0	1	0	0	0	0	0	NA	NA	NA	4	14	496	166	165	0	0	0	0	0	0	0	0	0
.	19.01.15-14.50.27-1-42742	175	18	18	3	0	1	523	15	15	0	0	NA	NA	NA	55	40	512	168	173	350	83	90	13	21	10	0.025	0.125	0.058
.	19.01.15-14.50.27-1-42743	195	19	19	4	0	3	540	17	17	0	0	NA	NA	NA	61	56	518	173	178	360	87	93	31	7	10	0.06	0.04	0.056
.	19.01.15-14.50.30-1-42746	102	8	8	2	0	2	520	7	7	0	0	NA	NA	NA	25	28	506	168	167	353	84	83	18	1	6	0.036	0.006	0.036
.	19.01.15-14.50.37-1-42752	266	36	36	11	0	7	566	32	32	0	0	NA	NA	NA	76	84	539	180	178	376	97	93	89	18	26	0.165	0.1	0.146
.	19.01.15-14.50.48-1-42766	211	51	51	10	0	5	541	48	48	0	0	NA	NA	NA	47	53	513	175	178	358	90	93	119	35	20	0.232	0.2	0.112
.	19.01.15-14.50.49-1-42767	65	2	2	0	0	0	511	1	1	0	0	NA	NA	NA	20	23	506	166	164	349	81	81	6	0	0	0.012	0	0
.	19.01.15-14.50.51-1-42770	480	41	41	14	0	9	618	38	38	0	0	NA	NA	NA	131	142	575	188	192	407	104	107	119	37	26	0.207	0.197	0.135
.	19.01.15-14.50.54-1-42773	206	70	70	18	0	13	552	66	66	0	0	NA	NA	NA	68	68	529	176	176	371	88	93	142	64	34	0.268	0.364	0.193
.	19.01.15-14.50.56-1-42774	34	1	1	0	0	0	0	0	0	0	0	NA	NA	NA	9	10	495	164	164	0	0	0	3	0	0	0.006	0	0
.	19.01.15-14.50.59-1-42776	470	51	51	16	0	10	607	48	48	0	0	NA	NA	NA	138	138	579	187	185	414	99	94	129	43	22	0.223	0.23	0.119
.	19.01.15-14.51.00-1-42778	457	30	30	5	0	4	592	28	28	0	0	NA	NA	NA	128	108	557	187	177	395	103	94	70	36	8	0.126	0.193	0.045
.	19.01.15-14.51.01-1-42780	319	32	32	9	0	7	567	26	26	0	0	NA	NA	NA	111	81	532	184	178	377	98	92	39	27	6	0.073	0.147	0.034
.	19.01.15-14.51.03-1-42782	276	43	43	15	0	13	552	39	39	0	0	NA	NA	NA	81	72	527	182	176	364	97	91	116	17	21	0.22	0.093	0.119
.	19.01.15-14.51.28-1-42801	96	3	3	0	0	0	516	1	1	0	0	NA	NA	NA	26	28	506	170	165	348	85	83	6	4	0	0.012	0.024	0
.	19.01.15-14.51.40-1-42818	93	6	6	0	0	0	516	5	5	0	0	NA	NA	NA	37	33	510	172	164	348	88	80	5	0	5	0.01	0	0.03
.	19.01.15-14.51.43-1-42823	90	7	7	0	0	0	515	6	6	0	0	NA	NA	NA	30	38	510	172	169	345	87	83	18	0	2	0.035	0	0.012
.	19.01.15-14.51.57-1-42838	56	2	2	0	0	0	251	0	0	0	0	NA	NA	NA	20	22	501	170	164	176	40	35	0	2	0	0	0.012	0
.	19.01.15-14.51.59-1-42840	155	27	27	9	0	8	536	26	26	0	0	NA	NA	NA	37	59	517	174	181	354	87	95	34	19	9	0.066	0.109	0.05
.	19.01.15-14.52.00-1-42841	120	15	15	2	0	2	527	13	13	0	0	NA	NA	NA	40	48	519	166	176	359	79	89	28	11	2	0.054	0.066	0.011
.	19.01.15-14.52.04-1-42844	210	34	34	6	0	4	551	32	32	0	0	NA	NA	NA	56	65	529	173	176	371	88	92	69	56	17	0.13	0.324	0.097
.	19.01.15-14.52.06-1-42846	305	22	22	11	0	5	568	21	21	0	0	NA	NA	NA	84	87	536	186	178	375	98	95	59	23	10	0.11	0.124	0.056
.	19.01.15-14.52.07-1-42847	114	9	9	2	0	2	518	7	7	0	0	NA	NA	NA	36	33	506	167	173	348	81	89	14	4	5	0.028	0.024	0.029
.	19.01.15-14.52.07-1-42848	92	7	7	2	0	2	506	6	6	0	0	NA	NA	NA	26	16	500	166	163	344	82	80	0	7	3	0	0.042	0.018
.	19.01.15-14.52.22-1-42869	62	4	4	0	0	0	513	3	3	0	0	NA	NA	NA	21	18	500	166	165	348	82	83	15	1	0	0.03	0.006	0
.	19.01.15-14.52.24-1-42872	315	73	73	17	0	13	567	67	67	0	0	NA	NA	NA	89	79	540	177	175	382	93	92	151	60	15	0.28	0.339	0.086
.	19.01.15-14.52.25-1-42873	115	7	7	3	0	3	508	6	6	0	0	NA	NA	NA	32	24	502	168	167	341	83	84	10	5	6	0.02	0.03	0.036
.	19.01.15-14.52.26-1-42874	144	21	21	11	0	9	526	20	20	0	0	NA	NA	NA	52	41	517	171	166	358	85	83	76	11	6	0.147	0.064	0.036
.	19.01.15-14.52.28-1-42875	210	12	12	2	0	2	547	11	11	0	0	NA	NA	NA	76	72	526	176	183	360	91	96	24	12	0	0.046	0.068	0
.	19.01.15-14.52.37-1-42888	241	36	36	9	0	7	560	32	32	0	0	NA	NA	NA	70	74	535	176	176	376	92	92	78	49	20	0.146	0.278	0.114
.	19.01.15-14.52.38-1-42891	232	23	23	5	0	5	561	22	22	0	0	NA	NA	NA	68	76	533	177	179	375	92	94	55	13	8	0.103	0.073	0.045
.	19.01.15-14.52.43-1-42897	210	44	44	8	0	6	541	35	35	0	0	NA	NA	NA	71	60	525	174	174	361	92	88	124	14	19	0.236	0.08	0.109
.	19.01.15-14.52.51-1-42907	234	36	36	15	0	12	547	34	34	0	0	NA	NA	NA	71	67	527	177	176	365	90	92	112	21	6	0.213	0.119	0.034
.	19.01.15-14.52.53-1-42910	295	23	23	6	0	5	574	21	21	0	0	NA	NA	NA	89	90	549	173	181	385	92	97	76	21	7	0.138	0.121	0.039
.	19.01.15-14.53.00-1-42911	214	77	77	23	0	19	540	71	71	0	0	NA	NA	NA	79	66	530	175	174	362	87	91	157	62	15	0.296	0.354	0.086
.	19.01.15-14.53.01-1-42913	378	98	98	41	0	27	574	87	87	0	0	NA	NA	NA	96	91	536	188	180	379	101	94	225	71	53	0.42	0.378	0.294
.	19.01.15-14.53.19-1-42922	265	26	26	16	0	11	565	24	24	0	0	NA	NA	NA	71	86	554	179	166	390	93	82	30	40	17	0.054	0.223	0.102
.	19.01.15-14.53.29-1-42942	437	69	69	17	0	13	617	60	60	0	0	NA	NA	NA	123	139	572	192	188	410	106	101	135	76	45	0.236	0.396	0.239
.	19.01.15-14.53.31-1-42943	31	1	1	0	0	0	0	0	0	0	0	NA	NA	NA	10	11	495	165	164	0	0	0	0	0	0	0	0	0
.	19.01.15-14.53.34-1-42945	209	22	22	8	0	7	541	19	19	0	0	NA	NA	NA	56	66	525	179	175	361	94	86	42	13	16	0.08	0.073	0.091
.	19.01.15-14.53.54-1-42974	95	3	3	0	0	0	518	2	2	0	0	NA	NA	NA	29	37	515	167	168	354	82	82	9	0	0	0.017	0	0
.	19.01.15-14.54.00-1-42979	119	6	6	3	0	3	523	5	5	0	0	NA	NA	NA	31	37	510	171	169	353	89	81	12	12	3	0.024	0.07	0.018
.	19.01.15-14.54.09-1-42982	149	14	14	4	0	4	531	12	12	0	0	NA	NA	NA	53	51	516	175	173	353	89	89	35	15	2	0.068	0.086	0.012
.	19.01.15-14.54.09-1-42983	207	13	13	2	0	1	552	11	11	0	0	NA	NA	NA	56	69	525	181	176	367	92	93	22	17	18	0.042	0.094	0.102
.	19.01.15-14.54.16-1-42990	116	19	19	3	0	2	525	16	16	0	0	NA	NA	NA	37	40	514	169	170	359	82	84	40	3	0	0.078	0.018	0
.	19.01.15-14.54.18-1-42991	62	2	2	0	0	0	512	1	1	0	0	NA	NA	NA	25	28	509	166	166	347	83	82	4	2	0	0.008	0.012	0
.	19.01.15-14.54.19-1-42992	278	48	48	20	0	15	564	45	45	0	0	NA	NA	NA	93	91	543	181	180	375	98	91	87	34	32	0.16	0.188	0.178
.	19.01.15-14.54.32-1-43008	230	63	63	19	0	15	555	58	58	0	0	NA	NA	NA	66	66	525	179	175	370	94	91	127	49	22	0.242	0.274	0.126
.	19.01.15-14.54.49-1-43027	61	2	2	1	0	1	511	0	0	0	0	NA	NA	NA	18	26	504	168	167	346	84	81	4	0	3	0.008	0	0.018
.	19.01.15-14.54.50-1-43028	88	3	3	0	0	0	507	2	2	0	0	NA	NA	NA	30	20	500	169	164	341	85	81	9	0	0	0.018	0	0
.	19.01.15-14.54.53-1-43035	213	26	26	6	0	4	557	23	23	0	0	NA	NA	NA	62	74	535	179	173	376	93	88	49	24	27	0.092	0.134	0.156
.	19.01.15-14.54.54-1-43036	266	46	46	10	0	7	556	43	43	0	0	NA	NA	NA	91	72	530	177	178	374	91	91	93	42	25	0.175	0.237	0.14
.	19.01.15-14.55.02-1-43038	182	32	32	6	0	6	533	30	30	0	0	NA	NA	NA	44	57	525	174	171	358	88	87	74	32	11	0.141	0.184	0.064
.	19.01.15-14.55.05-1-43039	473	62	62	18	0	10	613	58	58	0	0	NA	NA	NA	140	140	584	183	186	417	94	102	143	23	36	0.245	0.126	0.194
.	19.01.15-14.55.08-1-43040	60	3	3	1	0	1	501	2	2	0	0	NA	NA	NA	25	17	499	167	164	342	83	76	3	0	3	0.006	0	0.018
.	19.01.15-14.55.18-1-43044	101	7	7	2	0	2	516	6	6	0	0	NA	NA	NA	28	34	506	170	171	346	84	86	21	0	5	0.042	0	0.029
.	19.01.15-14.55.23-1-43061	90	5	5	0	0	0	514	4	4	0	0	NA	NA	NA	22	29	505	169	168	350	81	83	16	0	0	0.032	0	0
.	19.01.15-14.55.31-1-43062	203	24	24	3	0	3	546	23	23	0	0	NA	NA	NA	43	55	521	178	169	366	94	86	62	14	9	0.119	0.079	0.053
.	19.01.15-14.55.43-1-43078	60	2	2	0	0	0	151	1	1	0	0	NA	NA	NA	23	16	498	164	167	109	23	19	0	1	2	0	0.006	0.012
.	19.01.15-14.55.43-1-43080	32	1	1	0	0	0	0	0	0	0	0	NA	NA	NA	5	10	493	165	165	0	0	0	3	0	0	0.006	0	0
.	19.01.15-14.55.43-1-43081	88	7	7	2	0	1	509	5	5	0	0	NA	NA	NA	32	21	499	169	166	342	86	81	14	5	0	0.028	0.03	0
.	19.01.15-14.55.47-1-43087	34	1	1	0	0	0	0	0	0	0	0	NA	NA	NA	11	8	495	164	162	0	0	0	2	0	0	0.004	0	0
.	19.01.15-14.55.49-1-43088	63	2	2	0	0	0	303	0	0	0	0	NA	NA	NA	16	24	502	167	168	212	49	42	0	3	1	0	0.018	0.006
.	19.01.15-14.55.54-1-43096	150	11	11	2	0	2	529	10	10	0	0	NA	NA	NA	54	46	516	172	171	358	84	87	32	10	0	0.062	0.058	0
.	19.01.15-14.56.00-1-43103	224	19	19	7	0	6	532	17	17	0	0	NA	NA	NA	69	51	529	170	165	365	85	82	43	12	6	0.081	0.071	0.036
.	19.01.15-14.56.02-1-43105	267	30	30	5	0	4	555	29	29	0	0	NA	NA	NA	58	74	536	177	174	376	90	89	71	15	18	0.132	0.085	0.103
.	19.01.15-14.56.03-1-43106	168	23	23	6	0	5	540	22	22	0	0	NA	NA	NA	59	64	529	173	175	364	88	88	49	11	3	0.093	0.064	0.017
.	19.01.15-14.56.12-1-43111	95	8	8	3	0	3	528	5	5	0	0	NA	NA	NA	25	45	516	172	170	356	85	87	21	9	3	0.041	0.052	0.018
.	19.01.15-14.56.12-1-43112	121	10	10	3	0	2	512	9	9	0	0	NA	NA	NA	50	32	508	169	168	341	87	84	46	0	0	0.091	0	0
.	19.01.15-14.56.14-1-43113	129	33	33	7	0	4	528	31	31	0	0	NA	NA	NA	46	48	513	178	170	352	92	84	56	8	2	0.109	0.045	0.012
.	19.01.15-14.56.23-1-43139	219	26	26	11	0	9	542	24	24	0	0	NA	NA	NA	66	56	525	170	174	366	85	91	49	24	16	0.093	0.141	0.092
.	19.01.15-14.56.32-1-43141	35	1	1	0	0	0	0	0	0	0	0	NA	NA	NA	12	11	493	165	166	0	0	0	0	1	0	0	0.006	0
.	19.01.15-14.56.32-1-43142	117	11	11	4	0	3	512	10	10	0	0	NA	NA	NA	44	29	506	171	165	345	85	82	13	5	16	0.026	0.029	0.097
.	19.01.15-14.56.35-1-43145	121	7	7	2	0	1	511	6	6	0	0	NA	NA	NA	31	28	507	170	164	348	85	78	4	6	7	0.008	0.035	0.043
.	19.01.15-14.56.37-1-43150	284	54	54	13	0	9	575	50	50	0	0	NA	NA	NA	77	98	549	181	181	387	96	92	117	41	32	0.213	0.227	0.177
.	19.01.15-14.56.37-1-43151	59	2	2	0	0	0	350	1	1	0	0	NA	NA	NA	24	13	498	166	162	233	57	60	0	0	1	0	0	0.006
.	19.01.15-14.56.38-1-43153	122	8	8	1	0	1	526	6	6	0	0	NA	NA	NA	45	47	518	174	168	357	87	82	4	0	14	0.008	0	0.083
.	19.01.15-14.56.48-1-43166	156	20	20	9	0	9	532	19	19	0	0	NA	NA	NA	53	48	518	173	170	358	88	86	60	4	8	0.116	0.023	0.047
.	19.01.15-14.56.52-1-43171	63	4	4	0	0	0	517	3	3	0	0	NA	NA	NA	25	36	514	166	169	352	80	85	8	0	2	0.016	0	0.012
.	19.01.15-14.56.53-1-43173	86	7	7	1	0	1	514	6	6	0	0	NA	NA	NA	30	30	501	171	171	342	85	87	18	11	0	0.036	0.064	0
.	19.01.15-14.56.53-1-43174	257	50	50	8	0	5	573	48	48	0	0	NA	NA	NA	78	86	539	182	178	380	96	97	114	34	19	0.212	0.187	0.107
.	19.01.15-14.56.54-1-43175	414	61	61	14	0	9	602	56	56	0	0	NA	NA	NA	127	125	557	195	186	392	106	104	136	46	13	0.244	0.236	0.07
.	19.01.15-14.56.58-1-43177	150	11	11	6	0	6	532	10	10	0	0	NA	NA	NA	35	43	514	174	168	362	86	84	29	11	2	0.056	0.063	0.012
.	19.01.15-14.57.03-1-43180	143	15	15	7	0	5	537	12	12	0	0	NA	NA	NA	48	55	520	170	178	357	87	93	43	14	3	0.083	0.082	0.017
.	19.01.15-14.57.07-1-43183	355	38	38	11	0	8	584	36	36	0	0	NA	NA	NA	89	105	549	176	193	388	91	105	67	40	24	0.122	0.227	0.124
.	19.01.15-14.57.14-1-43185	32	1	1	0	0	0	0	0	0	0	0	NA	NA	NA	4	10	491	167	165	0	0	0	1	0	0	0.002	0	0
.	19.01.15-14.57.17-1-43186	201	44	44	15	0	13	540	40	40	0	0	NA	NA	NA	61	58	527	170	174	367	84	89	87	64	21	0.165	0.376	0.121
.	19.01.15-14.57.21-1-43203	152	16	16	4	0	3	521	14	14	0	0	NA	NA	NA	47	45	516	171	171	350	85	86	25	4	6	0.048	0.023	0.035
.	19.01.15-14.57.21-1-43204	124	4	4	1	0	0	516	3	3	0	0	NA	NA	NA	45	30	508	166	169	350	81	85	18	4	0	0.035	0.024	0
.	19.01.15-14.57.35-1-43208	293	62	62	22	0	15	564	57	57	0	0	NA	NA	NA	110	79	536	177	179	378	92	94	107	61	35	0.2	0.345	0.196
.	19.01.15-14.57.45-1-43228	56	3	3	0	0	0	507	1	1	0	0	NA	NA	NA	18	20	502	167	164	342	83	82	3	0	2	0.006	0	0.012
.	19.01.15-14.57.53-1-43235	37	1	1	0	0	0	0	0	0	0	0	NA	NA	NA	18	16	498	166	165	0	0	0	0	0	0	0	0	0
.	19.01.15-14.57.56-1-43237	35	1	1	0	0	0	0	0	0	0	0	NA	NA	NA	8	11	492	166	166	0	0	0	0	0	0	0	0	0
.	19.01.15-14.57.59-1-43239	229	30	30	7	0	3	557	25	25	0	0	NA	NA	NA	69	74	532	175	180	371	91	95	72	36	20	0.135	0.206	0.111
.	19.01.15-14.58.00-1-43240	234	37	37	8	0	6	551	33	33	0	0	NA	NA	NA	55	64	529	172	176	373	88	90	46	56	21	0.087	0.326	0.119
.	19.01.15-14.58.05-1-43247	61	4	4	1	0	1	501	3	3	0	0	NA	NA	NA	23	16	499	165	165	339	81	81	15	0	0	0.03	0	0
.	19.01.15-14.58.15-1-43249	318	63	63	29	0	17	574	56	56	0	0	NA	NA	NA	80	96	551	178	180	386	93	95	137	68	9	0.249	0.382	0.05
.	19.01.15-14.58.17-1-43256	206	12	12	3	0	3	535	10	10	0	0	NA	NA	NA	70	50	519	171	173	363	85	87	31	2	7	0.06	0.012	0.04
.	19.01.15-14.58.17-1-43257	95	4	4	0	0	0	506	0	0	0	0	NA	NA	NA	34	17	498	165	167	342	81	83	3	5	3	0.006	0.03	0.018
.	19.01.15-14.58.22-1-43276	148	11	11	2	0	2	521	8	8	0	0	NA	NA	NA	54	43	515	172	169	350	87	84	25	3	0	0.049	0.017	0
.	19.01.15-14.58.24-1-43277	61	2	2	0	0	0	504	0	0	0	0	NA	NA	NA	29	21	498	171	165	337	85	82	7	0	0	0.014	0	0
.	19.01.15-14.58.31-1-43281	63	2	2	1	0	1	504	1	1	0	0	NA	NA	NA	30	20	499	171	163	340	85	79	6	0	2	0.012	0	0.012
.	19.01.15-14.58.37-1-43289	348	53	53	16	0	8	587	49	49	0	0	NA	NA	NA	107	111	553	186	185	388	100	99	136	36	32	0.246	0.194	0.173
.	19.01.15-14.58.41-1-43296	197	16	16	4	0	4	536	14	14	0	0	NA	NA	NA	67	60	523	175	175	358	89	89	31	20	5	0.059	0.114	0.029
.	19.01.15-14.58.44-1-43302	120	7	7	1	0	1	524	6	6	0	0	NA	NA	NA	49	43	512	172	172	351	87	86	17	4	1	0.033	0.023	0.006
.	19.01.15-14.58.45-1-43305	97	3	3	0	0	0	528	1	1	0	0	NA	NA	NA	30	39	510	172	170	356	87	85	4	0	3	0.008	0	0.018
.	19.01.15-14.58.53-1-43313	259	33	33	12	0	8	556	31	31	0	0	NA	NA	NA	76	79	536	183	173	367	99	90	101	15	20	0.188	0.082	0.116
.	19.01.15-14.59.00-1-43316	110	6	6	1	0	1	517	4	4	0	0	NA	NA	NA	24	38	511	168	172	351	82	84	5	5	0	0.01	0.03	0
.	19.01.15-14.59.06-1-43318	295	41	41	9	0	9	568	38	38	0	0	NA	NA	NA	96	94	542	182	183	378	93	97	60	37	9	0.111	0.203	0.049
.	19.01.15-14.59.06-1-43319	90	6	6	3	0	3	508	5	5	0	0	NA	NA	NA	47	32	500	173	172	339	85	84	19	8	3	0.038	0.046	0.017
.	19.01.15-14.59.06-1-43320	238	20	20	4	0	3	547	18	18	0	0	NA	NA	NA	75	62	528	171	176	369	85	93	41	7	6	0.078	0.041	0.034
.	19.01.15-14.59.15-1-43322	235	100	100	26	0	19	542	89	89	0	0	NA	NA	NA	66	67	534	175	171	370	86	86	176	78	27	0.33	0.446	0.158
.	19.01.15-14.59.19-1-43324	244	23	23	11	0	10	557	20	20	0	0	NA	NA	NA	58	75	535	179	174	373	95	89	48	11	20	0.09	0.061	0.115
.	19.01.15-14.59.29-1-43341	58	2	2	0	0	0	509	1	1	0	0	NA	NA	NA	26	20	501	167	165	346	81	82	8	0	0	0.016	0	0
.	19.01.15-14.59.50-1-43371	92	5	5	2	0	2	511	4	4	0	0	NA	NA	NA	35	28	503	169	169	343	83	85	13	1	0	0.026	0.006	0
.	19.01.15-14.59.54-1-43377	201	15	15	3	0	3	557	14	14	0	0	NA	NA	NA	59	65	530	175	173	374	92	91	18	13	6	0.034	0.074	0.035
.	19.01.15-14.59.58-1-43378	557	52	52	18	0	11	643	48	48	0	0	NA	NA	NA	149	160	581	200	192	418	114	111	110	56	32	0.189	0.28	0.167
.	19.01.15-15.00.00-1-43380	244	22	22	7	0	5	550	19	19	0	0	NA	NA	NA	83	66	528	180	171	371	90	89	47	13	20	0.089	0.072	0.117
.	19.01.15-15.00.00-1-43381	242	40	40	12	0	9	570	36	36	0	0	NA	NA	NA	70	84	541	178	178	383	95	92	77	43	17	0.142	0.242	0.096
.	19.01.15-15.00.04-1-43390	90	5	5	3	0	2	496	3	3	0	0	NA	NA	NA	29	13	495	168	163	336	80	80	9	6	0	0.018	0.036	0
.	19.01.15-15.00.07-1-43391	149	7	7	1	0	1	539	6	6	0	0	NA	NA	NA	37	52	517	170	178	359	85	95	14	2	11	0.027	0.012	0.062
.	19.01.15-15.00.13-1-43394	289	12	12	5	0	3	580	10	10	0	0	NA	NA	NA	105	99	556	182	174	394	97	89	20	21	13	0.036	0.115	0.075
.	19.01.15-15.00.19-1-43399	58	3	3	0	0	0	508	2	2	0	0	NA	NA	NA	28	20	501	167	165	347	82	79	11	4	0	0.022	0.024	0
.	19.01.15-15.00.23-1-43416	58	2	2	1	0	1	0	1	1	0	0	NA	NA	NA	17	15	491	170	167	0	0	0	2	2	0	0.004	0.012	0
.	19.01.15-15.00.28-1-43417	33	1	1	1	0	1	0	0	0	0	0	NA	NA	NA	8	11	495	166	163	0	0	0	0	0	1	0	0	0.006
.	19.01.15-15.00.28-1-43418	179	58	58	15	0	11	538	53	53	0	0	NA	NA	NA	50	50	514	176	173	361	90	87	121	49	15	0.235	0.278	0.087
.	19.01.15-15.00.30-1-43421	64	2	2	1	0	1	513	1	1	0	0	NA	NA	NA	24	29	504	168	170	346	84	83	6	0	0	0.012	0	0
.	19.01.15-15.00.32-1-43423	138	24	24	4	0	4	537	20	20	0	0	NA	NA	NA	41	49	515	173	174	359	88	90	59	17	5	0.115	0.098	0.029
.	19.01.15-15.00.37-1-43428	281	16	16	2	0	2	552	14	14	0	0	NA	NA	NA	81	73	542	168	176	377	84	91	24	13	6	0.044	0.077	0.034
.	19.01.15-15.00.40-1-43432	256	20	20	5	0	4	554	17	17	0	0	NA	NA	NA	52	67	528	177	175	374	90	90	25	27	9	0.047	0.153	0.051
.	19.01.15-15.00.44-1-43441	185	16	16	3	0	1	541	14	14	0	0	NA	NA	NA	47	57	517	183	170	361	94	86	20	21	8	0.039	0.115	0.047
.	19.01.15-15.00.52-1-43447	120	4	4	1	0	1	511	3	3	0	0	NA	NA	NA	48	34	506	172	169	341	85	85	16	4	0	0.032	0.023	0
.	19.01.15-15.01.06-1-43502	89	8	8	0	0	0	519	6	6	0	0	NA	NA	NA	32	27	504	169	167	349	87	83	24	0	1	0.048	0	0.006
.	19.01.15-15.01.08-1-43505	176	24	24	9	0	9	533	22	22	0	0	NA	NA	NA	55	51	519	176	169	359	89	85	44	29	11	0.085	0.165	0.065
.	19.01.15-15.01.14-1-43527	88	3	3	1	0	1	513	2	2	0	0	NA	NA	NA	11	20	498	165	170	348	80	85	1	5	0	0.002	0.03	0
.	19.01.15-15.01.15-1-43528	89	3	3	1	0	1	503	2	2	0	0	NA	NA	NA	36	24	504	167	166	344	81	78	11	2	0	0.022	0.012	0
.	19.01.15-15.01.15-1-43530	63	2	2	1	0	1	516	1	1	0	0	NA	NA	NA	26	33	510	171	165	350	85	81	2	4	0	0.004	0.023	0
.	19.01.15-15.01.17-1-43531	178	18	18	2	0	2	539	17	17	0	0	NA	NA	NA	57	55	525	171	172	365	86	88	38	5	11	0.072	0.029	0.064
.	19.01.15-15.01.18-1-43533	34	1	1	0	0	0	0	0	0	0	0	NA	NA	NA	10	8	493	166	162	0	0	0	3	0	0	0.006	0	0
.	19.01.15-15.01.21-1-43550	186	7	7	0	0	0	529	6	6	0	0	NA	NA	NA	57	47	518	174	168	356	88	85	16	4	4	0.031	0.023	0.024
.	19.01.15-15.01.27-1-43553	94	15	15	1	0	1	520	14	14	0	0	NA	NA	NA	28	39	510	171	171	350	85	85	31	8	2	0.061	0.047	0.012
.	19.01.15-15.01.28-1-43554	148	14	14	3	0	3	524	13	13	0	0	NA	NA	NA	39	43	518	170	168	354	85	85	30	12	2	0.058	0.071	0.012
.	19.01.15-15.01.29-1-43555	287	36	36	6	0	3	584	32	32	0	0	NA	NA	NA	71	101	541	189	184	382	104	98	92	31	27	0.17	0.164	0.147
.	19.01.15-15.01.29-1-43556	347	46	46	17	0	15	571	39	39	0	0	NA	NA	NA	103	88	530	183	188	371	98	102	106	58	23	0.2	0.317	0.122
.	19.01.15-15.01.44-1-43573	266	47	47	10	0	5	566	45	45	0	0	NA	NA	NA	92	82	535	176	184	375	92	99	132	44	17	0.247	0.25	0.092
.	19.01.15-15.01.45-1-43579	60	2	2	1	0	1	0	1	1	0	0	NA	NA	NA	15	12	495	166	164	0	0	0	3	0	0	0.006	0	0
.	19.01.15-15.01.46-1-43580	178	27	27	8	0	7	533	26	26	0	0	NA	NA	NA	67	52	523	173	169	365	87	81	65	33	17	0.124	0.191	0.101
.	19.01.15-15.01.47-1-43581	93	4	4	0	0	0	510	3	3	0	0	NA	NA	NA	29	28	502	169	170	344	82	84	21	0	0	0.042	0	0
.	19.01.15-15.01.49-1-43582	39	1	1	1	0	1	0	0	0	0	0	NA	NA	NA	8	10	494	165	164	0	0	0	0	3	0	0	0.018	0
.	19.01.15-15.02.00-1-43590	60	2	2	2	0	2	502	1	1	0	0	NA	NA	NA	30	19	497	166	169	335	84	83	6	0	0	0.012	0	0
.	19.01.15-15.02.00-1-43591	205	13	13	5	0	1	560	12	12	0	0	NA	NA	NA	63	76	531	177	181	372	94	94	29	6	17	0.055	0.034	0.094
.	19.01.15-15.02.03-1-43596	180	32	32	10	0	7	540	29	29	0	0	NA	NA	NA	65	58	524	173	174	365	84	91	70	35	13	0.134	0.202	0.075
.	19.01.15-15.02.05-1-43597	233	46	46	10	0	9	545	41	41	0	0	NA	NA	NA	72	59	524	174	174	367	90	88	109	45	19	0.208	0.259	0.109
.	19.01.15-15.02.13-1-43600	84	3	3	1	0	1	513	2	2	0	0	NA	NA	NA	41	32	509	166	170	348	83	82	8	0	3	0.016	0	0.018
.	19.01.15-15.02.27-1-43621	363	45	45	17	0	10	584	42	42	0	0	NA	NA	NA	92	105	550	186	182	387	101	96	88	63	30	0.16	0.339	0.165
.	19.01.15-15.02.31-1-43623	63	2	2	1	0	1	505	1	1	0	0	NA	NA	NA	21	21	501	167	166	341	80	84	6	0	0	0.012	0	0
.	19.01.15-15.02.31-1-43624	122	15	15	3	0	3	520	13	13	0	0	NA	NA	NA	31	31	509	168	167	351	84	85	24	2	1	0.047	0.012	0.006
.	19.01.15-15.02.35-1-43628	34	1	1	0	0	0	0	0	0	0	0	NA	NA	NA	11	9	493	165	164	0	0	0	0	4	0	0	0.024	0
.	19.01.15-15.02.38-1-43631	67	2	2	0	0	0	503	1	1	0	0	NA	NA	NA	23	18	496	168	167	342	81	80	0	1	1	0	0.006	0.006
.	19.01.15-15.02.39-1-43633	165	14	14	4	0	2	528	12	12	0	0	NA	NA	NA	39	41	512	173	169	356	87	85	14	3	12	0.027	0.017	0.071
.	19.01.15-15.02.45-1-43645	174	14	14	5	0	2	536	12	12	0	0	NA	NA	NA	71	51	520	174	170	360	90	86	41	8	5	0.079	0.046	0.029
.	19.01.15-15.02.51-1-43649	227	17	17	4	0	4	566	16	16	0	0	NA	NA	NA	68	76	544	175	170	388	90	88	32	19	6	0.059	0.109	0.035
.	19.01.15-15.02.55-1-43654	183	17	17	5	0	5	542	12	12	0	0	NA	NA	NA	55	57	528	173	169	365	89	88	49	2	8	0.093	0.012	0.047
.	19.01.15-15.02.57-1-43655	233	69	69	15	0	13	551	65	65	0	0	NA	NA	NA	70	70	525	176	182	364	91	96	101	66	25	0.192	0.375	0.137
.	19.01.15-15.03.04-1-43656	146	14	14	0	0	0	532	13	13	0	0	NA	NA	NA	39	50	516	176	171	352	91	89	24	7	6	0.047	0.04	0.035
.	19.01.15-15.03.08-1-43658	92	5	5	0	0	0	509	4	4	0	0	NA	NA	NA	30	22	503	164	168	346	81	82	6	5	0	0.012	0.03	0
.	19.01.15-15.03.09-1-43659	38	1	1	0	0	0	0	0	0	0	0	NA	NA	NA	10	9	493	165	164	0	0	0	0	0	0	0	0	0
.	19.01.15-15.03.12-1-43661	117	6	6	2	0	1	535	5	5	0	0	NA	NA	NA	41	52	519	176	170	362	88	85	9	0	13	0.017	0	0.076
.	19.01.15-15.03.13-1-43662	510	94	94	27	0	19	624	88	88	0	0	NA	NA	NA	135	146	580	192	187	416	106	102	196	51	31	0.338	0.266	0.166
.	19.01.15-15.03.23-1-43680	33	1	1	0	0	0	0	0	0	0	0	NA	NA	NA	8	7	494	163	163	0	0	0	0	0	2	0	0	0.012
.	19.01.15-15.03.25-1-43682	88	4	4	1	0	1	526	2	2	0	0	NA	NA	NA	31	43	514	171	171	355	84	87	4	2	2	0.008	0.012	0.012
.	19.01.15-15.03.26-1-43684	96	4	4	2	0	2	510	3	3	0	0	NA	NA	NA	21	26	503	166	170	345	80	85	19	7	0	0.038	0.042	0
.	19.01.15-15.03.26-1-43685	303	82	82	31	0	21	587	76	76	0	0	NA	NA	NA	99	110	555	190	178	391	103	93	194	46	45	0.35	0.242	0.253
.	19.01.15-15.03.29-1-43690	83	5	5	0	0	0	501	2	2	0	0	NA	NA	NA	26	22	504	167	164	341	82	78	5	0	0	0.01	0	0
.	19.01.15-15.03.31-1-43692	58	2	2	0	0	0	50	1	1	0	0	NA	NA	NA	22	17	499	165	166	35	10	5	1	2	0	0.002	0.012	0
.	19.01.15-15.03.37-1-43698	63	4	4	1	0	1	511	2	2	0	0	NA	NA	NA	28	24	499	171	167	345	84	82	6	7	3	0.012	0.041	0.018
.	19.01.15-15.03.38-1-43700	90	4	4	1	0	1	518	3	3	0	0	NA	NA	NA	25	31	505	170	169	347	85	86	6	5	6	0.012	0.029	0.036
.	19.01.15-15.03.42-1-43706	204	20	20	7	0	6	540	18	18	0	0	NA	NA	NA	68	62	532	175	168	365	90	85	36	18	6	0.068	0.103	0.036
.	19.01.15-15.03.46-1-43718	116	10	10	3	0	3	522	8	8	0	0	NA	NA	NA	48	37	512	169	169	349	88	85	25	0	12	0.049	0	0.071
.	19.01.15-15.03.47-1-43720	198	20	20	9	0	5	551	19	19	0	0	NA	NA	NA	71	66	523	181	175	366	95	90	67	20	11	0.128	0.11	0.063
.	19.01.15-15.04.02-1-43730	91	3	3	1	0	1	524	1	1	0	0	NA	NA	NA	34	41	514	166	174	354	81	89	3	1	1	0.006	0.006	0.006
.	19.01.15-15.04.03-1-43731	235	17	17	8	0	5	551	15	15	0	0	NA	NA	NA	73	74	540	174	173	376	87	88	45	28	10	0.083	0.161	0.058
.	19.01.15-15.04.12-1-43736	419	47	47	15	0	10	588	42	42	0	0	NA	NA	NA	110	110	560	183	180	396	97	95	119	47	22	0.212	0.257	0.122
.	19.01.15-15.04.17-1-43739	150	21	21	9	0	5	533	20	20	0	0	NA	NA	NA	50	49	522	170	170	361	86	86	60	14	10	0.115	0.082	0.059
.	19.01.15-15.04.23-1-43757	96	8	8	3	0	2	521	7	7	0	0	NA	NA	NA	38	39	508	175	169	350	87	84	12	14	0	0.024	0.08	0
.	19.01.15-15.04.26-1-43761	59	2	2	0	0	0	500	1	1	0	0	NA	NA	NA	28	16	497	165	167	339	80	81	1	0	2	0.002	0	0.012
.	19.01.15-15.04.27-1-43762	149	8	8	1	0	1	531	6	6	0	0	NA	NA	NA	46	46	511	174	174	351	89	91	34	0	5	0.067	0	0.029
.	19.01.15-15.04.38-1-43771	30	1	1	0	0	0	0	0	0	0	0	NA	NA	NA	5	11	492	166	166	0	0	0	0	0	0	0	0	0
.	19.01.15-15.04.40-1-43774	126	13	13	4	0	4	529	11	11	0	0	NA	NA	NA	36	47	516	171	173	357	86	86	27	10	2	0.052	0.058	0.012
.	19.01.15-15.04.40-1-43775	332	92	92	18	0	14	576	86	86	0	0	NA	NA	NA	97	97	545	181	184	384	93	99	168	74	34	0.308	0.409	0.185
.	19.01.15-15.04.42-1-43780	150	12	12	2	0	1	532	10	10	0	0	NA	NA	NA	53	48	522	170	169	364	85	83	27	4	6	0.052	0.024	0.036
.	19.01.15-15.04.50-1-43791	92	12	12	4	0	4	513	9	9	0	0	NA	NA	NA	33	31	501	171	172	342	85	86	21	7	5	0.042	0.041	0.029
.	19.01.15-15.04.53-1-43796	246	117	117	34	0	29	547	111	111	0	0	NA	NA	NA	65	71	526	180	178	362	92	93	218	69	48	0.414	0.383	0.27
.	19.01.15-15.05.04-1-43798	90	5	5	1	0	0	518	4	4	0	0	NA	NA	NA	30	28	506	169	166	350	83	85	14	2	0	0.028	0.012	0
.	19.01.15-15.05.06-1-43799	32	1	1	1	0	1	0	0	0	0	0	NA	NA	NA	10	7	492	164	164	0	0	0	1	0	0	0.002	0	0
.	19.01.15-15.05.08-1-43802	116	12	12	3	0	2	528	10	10	0	0	NA	NA	NA	42	53	523	172	171	354	87	87	62	0	0	0.119	0	0
.	19.01.15-15.05.11-1-43804	154	32	32	5	0	5	540	30	30	0	0	NA	NA	NA	58	59	523	179	170	363	93	84	78	18	8	0.149	0.101	0.047
.	19.01.15-15.05.12-1-43805	242	14	14	3	0	3	575	12	12	0	0	NA	NA	NA	67	85	541	179	178	383	95	97	22	11	15	0.041	0.061	0.084
.	19.01.15-15.05.21-1-43809	93	10	10	2	0	2	524	9	9	0	0	NA	NA	NA	31	43	513	172	171	354	86	84	9	8	3	0.018	0.047	0.018
.	19.01.15-15.05.23-1-43825	176	21	21	7	0	4	546	20	20	0	0	NA	NA	NA	41	58	523	173	175	367	90	89	78	10	5	0.149	0.058	0.029
.	19.01.15-15.05.26-1-43826	379	96	96	27	0	16	578	84	84	0	0	NA	NA	NA	84	95	541	185	182	384	98	96	202	99	49	0.373	0.535	0.269
.	19.01.15-15.05.39-1-43837	154	19	19	6	0	5	530	15	15	0	0	NA	NA	NA	58	49	515	176	171	357	89	84	25	30	12	0.049	0.17	0.07
.	19.01.15-15.05.46-1-43851	249	10	10	4	0	4	549	9	9	0	0	NA	NA	NA	75	65	524	174	180	365	90	94	17	7	4	0.032	0.04	0.022
.	19.01.15-15.05.49-1-43856	239	20	20	5	0	5	546	18	18	0	0	NA	NA	NA	58	55	524	176	168	368	92	86	33	23	8	0.063	0.131	0.048
.	19.01.15-15.06.01-1-43866	381	66	66	15	0	11	587	58	58	0	0	NA	NA	NA	109	101	542	187	185	383	104	100	167	51	35	0.308	0.273	0.189
.	19.01.15-15.06.02-1-43867	92	6	6	1	0	1	524	4	4	0	0	NA	NA	NA	22	35	512	169	167	353	87	84	20	9	0	0.039	0.053	0
.	19.01.15-15.06.15-1-43877	350	102	102	23	0	16	570	98	98	0	0	NA	NA	NA	95	91	541	184	179	382	95	93	222	78	40	0.41	0.424	0.223
.	19.01.15-15.06.17-1-43879	55	2	2	1	0	1	0	1	1	0	0	NA	NA	NA	19	12	496	165	164	0	0	0	7	1	0	0.014	0.006	0
.	19.01.15-15.06.23-1-43903	91	4	4	0	0	0	518	2	2	0	0	NA	NA	NA	32	33	511	169	166	351	86	81	30	0	0	0.059	0	0
.	19.01.15-15.06.25-1-43904	118	6	6	0	0	0	518	5	5	0	0	NA	NA	NA	25	26	504	169	166	347	87	84	14	4	0	0.028	0.024	0
.	19.01.15-15.06.26-1-43905	122	9	9	1	0	1	522	8	8	0	0	NA	NA	NA	47	46	509	174	176	347	87	88	12	1	8	0.024	0.006	0.045
.	19.01.15-15.06.35-1-43911	32	1	1	0	0	0	0	0	0	0	0	NA	NA	NA	5	10	492	165	166	0	0	0	1	0	0	0.002	0	0
.	19.01.15-15.06.37-1-43914	92	3	3	1	0	1	513	2	2	0	0	NA	NA	NA	39	32	509	168	168	350	81	82	8	2	0	0.016	0.012	0
.	19.01.15-15.06.39-1-43918	148	21	21	4	0	4	533	19	19	0	0	NA	NA	NA	46	46	517	174	168	358	90	85	34	12	2	0.066	0.069	0.012
.	19.01.15-15.06.42-1-43922	63	3	3	0	0	0	399	2	2	0	0	NA	NA	NA	13	24	503	164	170	272	63	64	8	0	0	0.016	0	0
.	19.01.15-15.06.48-1-43929	63	2	2	0	0	0	101	1	1	0	0	NA	NA	NA	16	14	500	163	164	67	19	15	0	0	1	0	0	0.006
.	19.01.15-15.06.52-1-43933	151	9	9	3	0	3	523	8	8	0	0	NA	NA	NA	45	38	512	171	168	350	89	84	27	11	0	0.053	0.064	0
.	19.01.15-15.06.54-1-43935	31	1	1	0	0	0	0	0	0	0	0	NA	NA	NA	14	6	491	164	164	0	0	0	0	0	5	0	0	0.03
.	19.01.15-15.07.06-1-43936	60	2	2	2	0	2	511	1	1	0	0	NA	NA	NA	23	24	502	169	166	344	85	82	9	0	0	0.018	0	0
.	19.01.15-15.07.09-1-43937	173	10	10	1	0	1	537	9	9	0	0	NA	NA	NA	56	53	520	174	172	359	87	91	15	4	3	0.029	0.023	0.017
.	19.01.15-15.07.19-1-43942	64	4	4	3	0	2	522	3	3	0	0	NA	NA	NA	28	37	509	170	171	351	86	85	8	0	0	0.016	0	0
.	19.01.15-15.07.20-1-43943	121	5	5	2	0	2	517	4	4	0	0	NA	NA	NA	39	37	515	168	167	352	83	82	19	4	3	0.037	0.024	0.018
.	19.01.15-15.07.21-1-43959	237	20	20	10	0	9	560	19	19	0	0	NA	NA	NA	83	77	535	179	176	378	91	91	46	25	3	0.086	0.14	0.017
.	19.01.15-15.07.26-1-43960	199	31	31	7	0	4	545	29	29	0	0	NA	NA	NA	50	57	524	170	176	366	87	92	68	6	24	0.13	0.035	0.136
.	19.01.15-15.07.33-1-43963	110	12	12	3	0	2	513	10	10	0	0	NA	NA	NA	45	36	505	175	169	343	85	85	24	7	0	0.048	0.04	0
.	19.01.15-15.07.34-1-43964	122	11	11	4	0	4	525	9	9	0	0	NA	NA	NA	29	40	515	171	167	356	85	84	28	1	3	0.054	0.006	0.018
.	19.01.15-15.07.37-1-43969	177	43	43	16	0	10	538	39	39	0	0	NA	NA	NA	52	57	516	178	176	353	92	93	115	19	18	0.223	0.107	0.102
.	19.01.15-15.07.40-1-43973	91	3	3	1	0	1	520	2	2	0	0	NA	NA	NA	32	34	507	168	172	350	82	88	3	6	0	0.006	0.036	0
.	19.01.15-15.07.43-1-43977	177	20	20	5	0	5	550	18	18	0	0	NA	NA	NA	63	70	538	171	174	374	85	91	35	30	13	0.065	0.175	0.075
.	19.01.15-15.07.55-1-43992	87	8	8	1	0	1	521	6	6	0	0	NA	NA	NA	35	31	508	167	169	351	84	86	9	7	4	0.018	0.042	0.024
.	19.01.15-15.07.58-1-43993	390	80	80	19	0	15	581	77	77	0	0	NA	NA	NA	96	95	544	184	180	387	100	94	149	56	43	0.274	0.304	0.239
.	19.01.15-15.07.59-1-43995	36	1	1	0	0	0	0	0	0	0	0	NA	NA	NA	13	12	494	163	168	0	0	0	0	1	0	0	0.006	0
.	19.01.15-15.08.02-1-43996	54	2	2	0	0	0	508	1	1	0	0	NA	NA	NA	18	18	504	164	163	345	83	80	8	0	0	0.016	0	0
.	19.01.15-15.08.06-1-43998	156	16	16	10	0	8	535	15	15	0	0	NA	NA	NA	49	45	517	171	170	362	85	88	32	13	3	0.062	0.076	0.018
.	19.01.15-15.08.15-1-44006	326	26	26	11	0	7	584	24	24	0	0	NA	NA	NA	96	101	551	181	182	390	96	98	64	16	13	0.116	0.088	0.071
.	19.01.15-15.08.16-1-44007	154	53	53	3	0	3	519	49	49	0	0	NA	NA	NA	43	35	507	171	170	350	87	82	93	48	10	0.183	0.281	0.059
.	19.01.15-15.08.22-1-44032	332	89	89	35	0	29	559	80	80	0	0	NA	NA	NA	76	71	527	183	174	374	97	88	203	62	60	0.385	0.339	0.345
.	19.01.15-15.08.24-1-44033	116	5	5	1	0	1	528	4	4	0	0	NA	NA	NA	41	45	519	169	170	361	83	84	20	2	0	0.039	0.012	0
.	19.01.15-15.08.28-1-44036	235	36	36	9	0	8	555	34	34	0	0	NA	NA	NA	71	79	537	173	182	373	86	96	67	28	7	0.125	0.162	0.038
.	19.01.15-15.08.36-1-44042	34	1	1	0	0	0	0	0	0	0	0	NA	NA	NA	15	7	493	164	163	0	0	0	0	0	0	0	0	0
.	19.01.15-15.08.38-1-44048	139	12	12	5	0	4	535	11	11	0	0	NA	NA	NA	44	52	515	179	171	356	94	85	35	4	8	0.068	0.022	0.047
.	19.01.15-15.08.41-1-44051	204	19	19	9	0	8	553	17	17	0	0	NA	NA	NA	65	75	533	181	174	371	93	89	33	18	9	0.062	0.099	0.052
.	19.01.15-15.08.43-1-44054	246	15	15	2	0	0	558	13	13	0	0	NA	NA	NA	99	78	538	175	178	373	92	93	29	17	5	0.054	0.097	0.028
.	19.01.15-15.08.57-1-44065	228	16	16	7	0	6	535	12	12	0	0	NA	NA	NA	69	54	518	176	173	357	90	88	32	10	9	0.062	0.057	0.052
.	19.01.15-15.09.06-1-44067	182	26	26	12	0	10	539	23	23	0	0	NA	NA	NA	69	57	526	170	174	363	87	89	52	9	16	0.099	0.053	0.092
.	19.01.15-15.09.10-1-44069	238	17	17	4	0	4	544	16	16	0	0	NA	NA	NA	67	58	525	173	173	365	92	87	33	0	17	0.063	0	0.098
.	19.01.15-15.09.12-1-44070	174	7	7	2	0	2	540	5	5	0	0	NA	NA	NA	42	61	527	175	172	365	87	88	20	0	1	0.038	0	0.006
.	19.01.15-15.09.14-1-44073	130	13	13	6	0	4	528	12	12	0	0	NA	NA	NA	43	47	518	171	171	358	85	85	35	1	3	0.068	0.006	0.018
.	19.01.15-15.09.26-1-44091	93	7	7	2	0	2	516	6	6	0	0	NA	NA	NA	28	31	507	170	167	345	88	83	24	4	3	0.047	0.024	0.018
.	19.01.15-15.09.26-1-44092	299	30	30	10	0	5	564	27	27	0	0	NA	NA	NA	93	83	534	182	180	375	93	96	41	22	21	0.077	0.121	0.117
.	19.01.15-15.09.34-1-44097	125	7	7	1	0	0	535	5	5	0	0	NA	NA	NA	34	47	515	173	172	360	86	89	2	9	6	0.004	0.052	0.035
.	19.01.15-15.09.40-1-44104	65	5	5	0	0	0	352	4	4	0	0	NA	NA	NA	20	20	501	165	167	234	57	61	5	0	1	0.01	0	0.006
.	19.01.15-15.09.46-1-44116	474	61	61	14	0	9	616	57	57	0	0	NA	NA	NA	142	139	580	188	184	413	103	100	144	41	28	0.248	0.218	0.152
.	19.01.15-15.09.51-1-44126	92	5	5	1	0	1	519	4	4	0	0	NA	NA	NA	34	34	507	172	168	349	86	84	5	8	0	0.01	0.047	0
.	19.01.15-15.09.51-1-44128	210	10	10	3	0	3	546	9	9	0	0	NA	NA	NA	47	61	529	174	171	370	87	89	29	9	0	0.055	0.052	0
.	19.01.15-15.09.52-1-44130	359	37	37	18	0	13	579	34	34	0	0	NA	NA	NA	113	100	552	180	181	389	97	93	71	37	23	0.129	0.206	0.127
.	19.01.15-15.09.55-1-44134	60	2	2	0	0	0	512	1	1	0	0	NA	NA	NA	18	24	505	166	166	347	81	84	5	6	0	0.01	0.036	0
.	19.01.15-15.10.02-1-44139	430	45	45	8	0	8	618	41	41	0	0	NA	NA	NA	126	139	573	188	191	412	104	102	102	35	14	0.178	0.186	0.073
.	19.01.15-15.10.07-1-44143	244	47	47	16	0	10	530	41	41	0	0	NA	NA	NA	71	42	517	171	167	357	87	86	96	32	34	0.186	0.187	0.204
.	19.01.15-15.10.09-1-44148	62	2	2	2	0	2	301	1	1	0	0	NA	NA	NA	15	12	496	164	165	207	44	50	0	0	1	0	0	0.006
.	19.01.15-15.10.10-1-44149	140	5	5	1	0	1	533	4	4	0	0	NA	NA	NA	47	46	515	171	173	361	85	87	9	5	0	0.017	0.029	0
.	19.01.15-15.10.11-1-44151	116	18	18	5	0	5	531	17	17	0	0	NA	NA	NA	29	48	517	175	169	357	91	83	31	6	11	0.06	0.034	0.065
.	19.01.15-15.10.16-1-44154	144	8	8	5	0	5	533	5	5	0	0	NA	NA	NA	52	47	511	174	175	354	87	92	4	9	16	0.008	0.052	0.091
.	19.01.15-15.10.20-1-44155	147	6	6	0	0	0	535	5	5	0	0	NA	NA	NA	49	44	515	171	171	359	85	91	21	0	0	0.041	0	0
.	19.01.15-15.10.27-1-44172	92	5	5	1	0	1	501	4	4	0	0	NA	NA	NA	38	16	499	165	165	340	79	82	14	4	9	0.028	0.024	0.055
.	19.01.15-15.10.37-1-44182	210	35	35	11	0	9	544	32	32	0	0	NA	NA	NA	70	61	530	172	172	369	87	88	96	23	15	0.181	0.134	0.087
.	19.01.15-15.10.43-1-44190	120	16	16	2	0	2	516	15	15	0	0	NA	NA	NA	43	34	506	172	169	349	83	84	26	9	5	0.051	0.052	0.03
.	19.01.15-15.10.44-1-44195	31	1	1	0	0	0	0	0	0	0	0	NA	NA	NA	4	7	491	165	164	0	0	0	0	0	1	0	0	0.006
.	19.01.15-15.10.46-1-44198	415	58	58	14	0	9	590	51	51	0	0	NA	NA	NA	119	118	563	183	185	397	96	97	110	62	29	0.195	0.339	0.157
.	19.01.15-15.10.46-1-44199	88	5	5	0	0	0	511	3	3	0	0	NA	NA	NA	31	27	503	170	167	343	85	83	13	2	0	0.026	0.012	0
.	19.01.15-15.10.50-1-44205	91	6	6	0	0	0	511	5	5	0	0	NA	NA	NA	38	30	502	175	166	343	85	83	11	11	0	0.022	0.063	0
.	19.01.15-15.11.02-1-44215	173	20	20	2	0	2	545	18	18	0	0	NA	NA	NA	51	61	526	175	173	364	91	90	68	11	4	0.129	0.063	0.023
.	19.01.15-15.11.08-1-44218	478	86	86	26	0	15	601	80	80	0	0	NA	NA	NA	103	114	555	191	181	395	108	98	194	47	51	0.35	0.246	0.282
.	19.01.15-15.11.08-1-44219	323	43	43	9	0	4	572	40	40	0	0	NA	NA	NA	81	86	538	184	177	380	100	92	100	45	6	0.186	0.245	0.034
.	19.01.15-15.11.13-1-44222	94	4	4	0	0	0	509	3	3	0	0	NA	NA	NA	32	25	506	166	166	345	80	84	13	2	0	0.026	0.012	0
.	19.01.15-15.11.17-1-44223	477	77	77	15	0	13	604	74	74	0	0	NA	NA	NA	116	129	563	195	184	400	109	95	143	81	27	0.254	0.415	0.147
.	19.01.15-15.11.18-1-44225	365	56	56	13	0	10	578	52	52	0	0	NA	NA	NA	103	96	539	186	184	377	101	100	116	71	34	0.215	0.382	0.185
.	19.01.15-15.11.28-1-44244	57	2	2	0	0	0	251	1	1	0	0	NA	NA	NA	24	17	502	164	164	164	42	45	5	0	0	0.01	0	0
.	19.01.15-15.11.30-1-44246	35	1	1	1	0	1	0	0	0	0	0	NA	NA	NA	10	4	490	164	163	0	0	0	0	0	1	0	0	0.006
.	19.01.15-15.11.33-1-44247	67	2	2	0	0	0	514	1	1	0	0	NA	NA	NA	19	29	505	167	170	345	83	86	9	0	0	0.018	0	0
.	19.01.15-15.11.39-1-44255	30	1	1	0	0	0	0	0	0	0	0	NA	NA	NA	10	9	492	164	166	0	0	0	4	0	0	0.008	0	0
.	19.01.15-15.11.40-1-44257	36	1	1	1	0	1	0	0	0	0	0	NA	NA	NA	12	15	496	168	164	0	0	0	2	0	0	0.004	0	0
.	19.01.15-15.11.42-1-44259	59	2	2	1	0	0	513	1	1	0	0	NA	NA	NA	22	25	499	171	168	346	84	83	0	2	0	0	0.012	0
.	19.01.15-15.11.43-1-44262	113	5	5	0	0	0	523	4	4	0	0	NA	NA	NA	41	37	515	170	165	359	83	81	8	5	1	0.016	0.029	0.006
.	19.01.15-15.11.46-1-44271	181	12	12	2	0	2	529	9	9	0	0	NA	NA	NA	41	39	516	170	166	359	87	83	28	7	5	0.054	0.041	0.03
.	19.01.15-15.11.55-1-44283	412	65	65	17	0	13	610	58	58	0	0	NA	NA	NA	102	127	561	188	191	397	104	109	160	52	28	0.285	0.277	0.147
.	19.01.15-15.12.03-1-44285	89	9	9	2	0	2	514	8	8	0	0	NA	NA	NA	35	31	505	172	167	345	85	84	20	16	0	0.04	0.093	0
.	19.01.15-15.12.09-1-44287	295	48	48	20	0	18	560	45	45	0	0	NA	NA	NA	83	78	537	177	177	374	91	95	101	59	27	0.188	0.333	0.153
.	19.01.15-15.12.17-1-44293	237	13	13	1	0	1	566	11	11	0	0	NA	NA	NA	74	82	544	175	176	386	89	91	20	14	0	0.037	0.08	0
.	19.01.15-15.12.24-1-44311	61	4	4	2	0	2	503	2	2	0	0	NA	NA	NA	19	15	500	163	165	345	78	80	0	4	3	0	0.025	0.018
.	19.01.15-15.12.30-1-44315	182	11	11	2	0	2	537	10	10	0	0	NA	NA	NA	65	58	518	174	179	360	89	88	33	2	17	0.064	0.011	0.095
.	19.01.15-15.12.37-1-44323	358	35	35	16	0	12	585	30	30	0	0	NA	NA	NA	103	100	549	180	184	388	96	101	78	31	15	0.142	0.172	0.082
.	19.01.15-15.12.43-1-44329	267	44	44	16	0	11	560	39	39	0	0	NA	NA	NA	75	78	540	177	174	380	92	88	46	43	27	0.085	0.243	0.155
.	19.01.15-15.12.44-1-44335	240	74	74	17	0	11	543	69	69	0	0	NA	NA	NA	81	62	532	173	170	372	87	84	167	50	37	0.314	0.289	0.218
.	19.01.15-15.12.58-1-44345	172	28	28	4	0	3	530	25	25	0	0	NA	NA	NA	42	49	517	177	168	355	91	84	36	6	5	0.07	0.034	0.03
.	19.01.15-15.13.00-1-44347	273	20	20	8	0	7	565	18	18	0	0	NA	NA	NA	103	88	534	183	184	373	94	98	46	8	12	0.086	0.044	0.065
.	19.01.15-15.13.02-1-44348	206	12	12	6	0	5	542	9	9	0	0	NA	NA	NA	63	66	521	181	177	357	96	89	16	12	11	0.031	0.066	0.062
.	19.01.15-15.13.13-1-44354	236	43	43	12	0	11	562	41	41	0	0	NA	NA	NA	81	76	540	173	176	381	89	92	126	36	5	0.233	0.208	0.028
.	19.01.15-15.13.21-1-44373	116	8	8	2	0	2	522	7	7	0	0	NA	NA	NA	48	44	512	173	172	350	88	84	4	5	7	0.008	0.029	0.041
.	19.01.15-15.13.27-1-44376	32	1	1	0	0	0	0	0	0	0	0	NA	NA	NA	16	5	492	163	163	0	0	0	1	0	0	0.002	0	0
.	19.01.15-15.13.27-1-44377	178	16	16	3	0	2	530	15	15	0	0	NA	NA	NA	68	47	515	172	173	353	89	88	19	13	3	0.037	0.076	0.017
.	19.01.15-15.13.29-1-44378	33	1	1	1	0	1	0	0	0	0	0	NA	NA	NA	14	8	495	163	163	0	0	0	0	1	0	0	0.006	0
.	19.01.15-15.13.32-1-44381	33	1	1	0	0	0	0	0	0	0	0	NA	NA	NA	11	7	493	164	163	0	0	0	0	1	0	0	0.006	0
.	19.01.15-15.13.33-1-44383	63	3	3	2	0	2	513	2	2	0	0	NA	NA	NA	15	28	510	164	167	350	80	83	5	0	0	0.01	0	0
.	19.01.15-15.13.34-1-44384	64	3	3	3	0	2	508	2	2	0	0	NA	NA	NA	32	20	496	169	168	339	84	85	11	0	0	0.022	0	0
.	19.01.15-15.13.35-1-44388	60	2	2	1	0	1	201	1	1	0	0	NA	NA	NA	19	12	498	163	164	138	35	28	3	4	0	0.006	0.025	0
.	19.01.15-15.13.49-1-44403	217	28	28	6	0	5	548	24	24	0	0	NA	NA	NA	62	63	525	181	170	369	94	85	43	40	18	0.082	0.221	0.106
.	19.01.15-15.13.53-1-44412	63	3	3	2	0	2	509	2	2	0	0	NA	NA	NA	28	25	507	165	166	346	79	84	0	5	2	0	0.03	0.012
.	19.01.15-15.13.55-1-44413	36	1	1	1	0	1	0	0	0	0	0	NA	NA	NA	5	9	495	164	163	0	0	0	4	0	0	0.008	0	0
.	19.01.15-15.13.58-1-44414	36	1	1	0	0	0	0	0	0	0	0	NA	NA	NA	13	9	491	166	165	0	0	0	2	0	0	0.004	0	0
.	19.01.15-15.13.58-1-44415	151	10	10	4	0	4	536	8	8	0	0	NA	NA	NA	50	50	516	171	176	360	86	90	14	10	7	0.027	0.058	0.04
.	19.01.15-15.14.00-1-44416	95	3	3	3	0	2	517	2	2	0	0	NA	NA	NA	27	34	507	171	169	349	85	83	23	0	3	0.045	0	0.018
.	19.01.15-15.14.00-1-44417	446	89	89	27	0	21	603	83	83	0	0	NA	NA	NA	112	124	559	196	182	393	110	100	183	75	32	0.327	0.383	0.176
.	19.01.15-15.14.01-1-44418	176	27	27	9	0	8	534	25	25	0	0	NA	NA	NA	44	48	521	173	167	360	89	85	49	36	13	0.094	0.208	0.078
.	19.01.15-15.14.10-1-44421	347	94	94	22	0	18	582	80	80	0	0	NA	NA	NA	76	116	561	182	186	392	92	98	167	105	32	0.298	0.577	0.172
.	19.01.15-15.14.18-1-44428	185	26	26	8	0	7	536	24	24	0	0	NA	NA	NA	61	57	522	172	176	361	85	90	64	8	16	0.123	0.047	0.091
.	19.01.15-15.14.20-1-44429	217	19	19	5	0	4	548	17	17	0	0	NA	NA	NA	74	71	524	184	176	361	95	92	50	6	9	0.095	0.033	0.051
.	19.01.15-15.14.24-1-44445	153	13	13	7	0	4	526	12	12	0	0	NA	NA	NA	46	54	517	176	174	349	88	89	33	7	26	0.064	0.04	0.149
.	19.01.15-15.14.34-1-44447	182	11	11	7	0	6	551	10	10	0	0	NA	NA	NA	45	63	531	177	168	374	94	83	17	6	27	0.032	0.034	0.161
.	19.01.15-15.14.40-1-44455	59	2	2	1	0	1	515	0	0	0	0	NA	NA	NA	20	33	508	169	169	352	80	83	0	0	4	0	0	0.024
.	19.01.15-15.14.43-1-44461	290	54	54	15	0	13	570	50	50	0	0	NA	NA	NA	92	90	546	176	181	383	92	95	131	46	26	0.24	0.261	0.144
.	19.01.15-15.14.52-1-44472	151	8	8	1	0	0	537	7	7	0	0	NA	NA	NA	56	56	523	177	169	362	90	85	16	5	0	0.031	0.028	0
.	19.01.15-15.14.54-1-44475	267	12	12	3	0	3	562	10	10	0	0	NA	NA	NA	93	79	536	178	178	376	91	95	55	2	6	0.103	0.011	0.034
.	19.01.15-15.14.54-1-44476	87	3	3	0	0	0	509	2	2	0	0	NA	NA	NA	30	26	506	165	168	348	80	81	2	0	1	0.004	0	0.006
.	19.01.15-15.14.56-1-44478	37	1	1	1	0	1	0	0	0	0	0	NA	NA	NA	13	14	497	165	165	0	0	0	0	0	0	0	0	0
.	19.01.15-15.15.00-1-44479	412	70	70	17	0	13	595	64	64	0	0	NA	NA	NA	122	112	547	187	191	384	103	108	150	91	24	0.274	0.487	0.126
.	19.01.15-15.15.00-1-44480	285	22	22	4	0	4	570	20	20	0	0	NA	NA	NA	82	92	544	182	179	380	94	96	39	12	13	0.072	0.066	0.073
.	19.01.15-15.15.08-1-44483	119	7	7	0	0	0	526	5	5	0	0	NA	NA	NA	41	41	512	173	169	357	85	84	9	7	4	0.018	0.04	0.024
.	19.01.15-15.15.13-1-44485	63	2	2	0	0	0	404	1	1	0	0	NA	NA	NA	22	25	503	168	167	278	62	64	1	0	0	0.002	0	0
.	19.01.15-15.15.22-1-44505	115	9	9	2	0	1	516	8	8	0	0	NA	NA	NA	45	35	509	165	174	346	81	89	20	8	0	0.039	0.048	0
.	19.01.15-15.15.24-1-44507	115	9	9	3	0	1	519	8	8	0	0	NA	NA	NA	32	37	511	170	169	351	84	84	31	4	19	0.061	0.024	0.112
.	19.01.15-15.15.27-1-44508	294	36	36	5	0	5	575	34	34	0	0	NA	NA	NA	82	104	559	177	181	390	93	92	83	24	16	0.148	0.136	0.088
.	19.01.15-15.15.40-1-44521	33	1	1	1	0	1	0	0	0	0	0	NA	NA	NA	13	12	494	166	165	0	0	0	0	0	0	0	0	0
.	19.01.15-15.15.43-1-44525	366	56	56	20	0	14	576	51	51	0	0	NA	NA	NA	101	91	547	181	176	390	94	92	120	45	27	0.219	0.249	0.153
.	19.01.15-15.15.43-1-44526	301	49	49	14	0	10	560	46	46	0	0	NA	NA	NA	64	82	537	178	180	373	94	93	137	24	12	0.255	0.135	0.067
.	19.01.15-15.15.50-1-44534	33	1	1	0	0	0	0	0	0	0	0	NA	NA	NA	12	6	492	163	164	0	0	0	0	0	0	0	0	0
.	19.01.15-15.16.00-1-44542	265	41	41	5	0	5	565	39	39	0	0	NA	NA	NA	96	84	539	180	178	377	95	93	80	20	15	0.148	0.111	0.084
.	19.01.15-15.16.06-1-44546	265	53	53	16	0	13	562	51	51	0	0	NA	NA	NA	72	75	532	176	180	373	94	95	114	54	33	0.214	0.307	0.183
.	19.01.15-15.16.18-1-44553	62	2	2	1	0	1	517	1	1	0	0	NA	NA	NA	25	28	508	168	165	345	87	85	4	0	0	0.008	0	0
.	19.01.15-15.16.25-1-44578	151	10	10	2	0	2	535	9	9	0	0	NA	NA	NA	49	54	517	173	177	356	90	89	27	7	0	0.052	0.04	0
.	19.01.15-15.16.30-1-44579	503	57	57	16	0	12	623	51	51	0	0	NA	NA	NA	167	149	583	195	184	419	109	95	183	18	13	0.314	0.092	0.071
.	19.01.15-15.16.37-1-44585	208	25	25	10	0	7	558	17	17	0	0	NA	NA	NA	60	75	530	174	184	372	89	97	47	35	18	0.089	0.201	0.098
.	19.01.15-15.16.47-1-44598	418	64	64	16	0	13	575	60	60	0	0	NA	NA	NA	120	100	547	183	183	383	96	96	138	57	35	0.252	0.311	0.191
.	19.01.15-15.16.49-1-44601	351	47	47	9	0	7	594	43	43	0	0	NA	NA	NA	107	116	560	186	183	398	96	100	91	32	19	0.162	0.172	0.104
.	19.01.15-15.16.59-1-44607	410	57	57	15	0	13	595	50	50	0	0	NA	NA	NA	117	114	560	185	182	395	100	100	128	46	25	0.229	0.249	0.137
.	19.01.15-15.17.02-1-44608	33	1	1	0	0	0	0	0	0	0	0	NA	NA	NA	9	5	490	166	162	0	0	0	0	0	5	0	0	0.031
.	19.01.15-15.17.05-1-44609	270	29	29	4	0	4	565	25	25	0	0	NA	NA	NA	85	86	542	184	173	380	98	87	53	16	18	0.098	0.087	0.104
.	19.01.15-15.17.15-1-44615	117	11	11	3	0	3	521	10	10	0	0	NA	NA	NA	40	32	505	170	170	350	86	85	25	7	12	0.05	0.041	0.071
.	19.01.15-15.17.20-1-44634	123	16	16	5	0	5	525	15	15	0	0	NA	NA	NA	48	37	508	171	171	353	85	87	22	15	3	0.043	0.088	0.018
.	19.01.15-15.17.25-1-44636	61	2	2	0	0	0	522	1	1	0	0	NA	NA	NA	23	39	513	171	168	352	84	86	2	0	4	0.004	0	0.024
.	19.01.15-15.17.41-1-44646	95	6	6	1	0	1	525	5	5	0	0	NA	NA	NA	35	41	518	168	168	357	84	84	13	4	0	0.025	0.024	0
.	19.01.15-15.17.46-1-44655	119	6	6	2	0	0	528	4	4	0	0	NA	NA	NA	41	39	515	173	164	356	90	82	27	0	5	0.052	0	0.03
.	19.01.15-15.17.54-1-44665	384	80	80	24	0	17	596	77	77	0	0	NA	NA	NA	114	118	557	188	186	392	102	102	212	42	37	0.381	0.223	0.199
.	19.01.15-15.17.54-1-44667	99	10	10	1	0	1	512	7	7	0	0	NA	NA	NA	27	31	506	171	167	347	83	82	17	1	2	0.034	0.006	0.012
.	19.01.15-15.17.59-1-44669	308	73	73	18	0	16	585	67	67	0	0	NA	NA	NA	77	103	554	183	179	393	96	96	164	73	22	0.296	0.399	0.123
.	19.01.15-15.18.04-1-44670	202	48	48	10	0	6	557	41	41	0	0	NA	NA	NA	61	74	530	178	179	371	92	94	125	24	17	0.236	0.135	0.095
.	19.01.15-15.18.06-1-44671	337	38	38	14	0	12	565	35	35	0	0	NA	NA	NA	92	87	540	179	181	378	96	91	112	25	18	0.207	0.14	0.099
.	19.01.15-15.18.11-1-44673	92	6	6	2	0	2	511	5	5	0	0	NA	NA	NA	19	21	499	171	164	344	87	80	11	3	1	0.022	0.018	0.006
.	19.01.15-15.18.23-1-44700	31	1	1	0	0	0	0	0	0	0	0	NA	NA	NA	8	9	492	166	164	0	0	0	0	0	1	0	0	0.006
.	19.01.15-15.18.25-1-44702	33	1	1	0	0	0	0	0	0	0	0	NA	NA	NA	14	4	488	166	163	0	0	0	0	3	0	0	0.018	0
.	19.01.15-15.18.27-1-44704	550	112	112	41	0	28	628	98	98	0	0	NA	NA	NA	143	146	584	183	192	421	100	107	256	81	31	0.438	0.443	0.161
.	19.01.15-15.18.28-1-44706	31	1	1	0	0	0	0	0	0	0	0	NA	NA	NA	10	7	491	165	164	0	0	0	0	2	0	0	0.012	0
.	19.01.15-15.18.29-1-44707	88	6	6	1	0	1	511	4	4	0	0	NA	NA	NA	42	37	508	170	172	345	83	83	20	0	0	0.039	0	0
.	19.01.15-15.18.29-1-44708	85	8	8	2	0	2	519	7	7	0	0	NA	NA	NA	33	37	511	166	173	352	83	84	9	6	5	0.018	0.036	0.029
.	19.01.15-15.18.30-1-44709	413	73	73	19	0	12	594	69	69	0	0	NA	NA	NA	117	118	557	186	188	393	101	100	155	44	48	0.278	0.237	0.255
.	19.01.15-15.18.52-1-44732	242	44	44	14	0	10	558	41	41	0	0	NA	NA	NA	70	72	525	178	182	368	93	97	85	60	18	0.162	0.337	0.099
.	19.01.15-15.18.52-1-44734	624	74	74	17	0	14	653	68	68	0	0	NA	NA	NA	183	177	603	192	195	438	106	109	137	43	41	0.227	0.224	0.21
.	19.01.15-15.19.11-1-44741	174	9	9	1	0	1	529	7	7	0	0	NA	NA	NA	59	46	514	170	175	354	86	89	20	3	0	0.039	0.018	0
.	19.01.15-15.19.17-1-44745	209	32	32	10	0	8	559	30	30	0	0	NA	NA	NA	72	75	534	173	181	374	89	96	45	26	25	0.084	0.15	0.138
.	19.01.15-15.19.33-1-44765	204	33	33	5	0	5	541	30	30	0	0	NA	NA	NA	60	56	522	172	175	365	85	91	49	27	17	0.094	0.157	0.097
.	19.01.15-15.19.50-1-44785	92	4	4	1	0	0	516	3	3	0	0	NA	NA	NA	36	33	510	166	170	352	81	83	19	1	0	0.037	0.006	0
.	19.01.15-15.19.52-1-44789	123	8	8	1	0	1	513	7	7	0	0	NA	NA	NA	31	33	507	170	169	347	82	84	18	3	4	0.036	0.018	0.024
.	19.01.15-15.19.59-1-44796	140	6	6	2	0	2	516	4	4	0	0	NA	NA	NA	42	34	510	170	167	351	82	83	9	3	0	0.018	0.018	0
.	19.01.15-15.20.00-1-44797	151	10	10	1	0	1	532	7	7	0	0	NA	NA	NA	46	48	520	172	169	359	87	86	30	2	0	0.058	0.012	0
.	19.01.15-15.20.06-1-44806	65	2	2	1	0	1	402	1	1	0	0	NA	NA	NA	22	22	501	168	166	274	62	66	1	0	3	0.002	0	0.018
.	19.01.15-15.20.12-1-44807	352	42	42	9	0	6	571	39	39	0	0	NA	NA	NA	111	84	538	184	175	384	97	90	85	62	13	0.158	0.337	0.074
.	19.01.15-15.20.12-1-44808	158	12	12	3	0	2	528	9	9	0	0	NA	NA	NA	63	46	511	178	170	350	92	86	16	26	2	0.031	0.146	0.012
.	19.01.15-15.20.14-1-44813	62	2	2	0	0	0	511	1	1	0	0	NA	NA	NA	25	28	503	168	170	345	83	83	7	0	0	0.014	0	0
.	19.01.15-15.20.16-1-44814	62	3	3	0	0	0	516	2	2	0	0	NA	NA	NA	18	28	506	169	166	350	85	81	1	4	0	0.002	0.024	0
.	19.01.15-15.20.19-1-44816	438	68	68	16	0	11	607	62	62	0	0	NA	NA	NA	104	127	556	195	189	399	108	100	139	61	38	0.25	0.313	0.201
.	19.01.15-15.20.29-1-44834	149	11	11	4	0	4	529	9	9	0	0	NA	NA	NA	47	48	514	174	173	354	88	87	31	7	9	0.06	0.04	0.052
.	19.01.15-15.20.30-1-44835	31	1	1	0	0	0	0	0	0	0	0	NA	NA	NA	7	9	493	164	165	0	0	0	0	0	0	0	0	0
.	19.01.15-15.20.32-1-44837	97	7	7	5	0	4	515	6	6	0	0	NA	NA	NA	32	33	510	168	168	349	84	82	26	0	12	0.051	0	0.071
.	19.01.15-15.20.33-1-44838	91	4	4	1	0	1	524	3	3	0	0	NA	NA	NA	37	42	512	173	170	353	85	86	5	2	3	0.01	0.012	0.018
.	19.01.15-15.20.37-1-44843	31	1	1	0	0	0	0	0	0	0	0	NA	NA	NA	6	7	493	164	163	0	0	0	0	1	0	0	0.006	0
.	19.01.15-15.20.39-1-44849	234	48	48	17	0	10	550	43	43	0	0	NA	NA	NA	77	67	529	173	178	370	87	93	115	38	30	0.217	0.22	0.169
.	19.01.15-15.20.40-1-44850	121	6	6	5	0	4	524	5	5	0	0	NA	NA	NA	39	39	520	167	165	354	87	83	17	3	6	0.033	0.018	0.036
.	19.01.15-15.20.46-1-44859	174	7	7	1	0	1	534	6	6	0	0	NA	NA	NA	54	50	513	174	176	359	87	88	15	1	3	0.029	0.006	0.017
.	19.01.15-15.20.48-1-44861	208	16	16	4	0	3	539	14	14	0	0	NA	NA	NA	75	53	517	176	173	358	91	90	26	19	17	0.05	0.108	0.098
.	19.01.15-15.20.54-1-44867	468	41	41	11	0	6	617	35	35	0	0	NA	NA	NA	108	141	571	191	192	407	104	106	76	42	15	0.133	0.22	0.078
.	19.01.15-15.20.57-1-44869	94	15	15	7	0	5	522	14	14	0	0	NA	NA	NA	31	27	504	166	170	350	84	88	24	21	1	0.048	0.127	0.006
.	19.01.15-15.20.58-1-44870	33	1	1	0	0	0	0	0	0	0	0	NA	NA	NA	10	14	496	164	167	0	0	0	0	0	0	0	0	0
.	19.01.15-15.21.01-1-44872	336	40	40	10	0	9	570	35	35	0	0	NA	NA	NA	111	89	546	177	179	381	91	98	85	29	26	0.156	0.164	0.145
.	19.01.15-15.21.08-1-44876	35	1	1	0	0	0	0	0	0	0	0	NA	NA	NA	7	13	496	167	163	0	0	0	1	0	0	0.002	0	0
.	19.01.15-15.21.09-1-44877	33	1	1	0	0	0	0	0	0	0	0	NA	NA	NA	8	3	490	164	162	0	0	0	4	0	0	0.008	0	0
.	19.01.15-15.21.12-1-44878	272	75	75	24	0	18	562	70	70	0	0	NA	NA	NA	74	81	543	177	174	384	89	89	144	66	40	0.265	0.373	0.23
.	19.01.15-15.21.21-1-44895	153	16	16	1	0	1	533	15	15	0	0	NA	NA	NA	43	51	522	171	171	360	86	87	32	1	2	0.061	0.006	0.012
.	19.01.15-15.21.22-1-44896	360	53	53	14	0	11	588	48	48	0	0	NA	NA	NA	97	112	560	181	184	392	96	100	131	35	28	0.234	0.193	0.152
.	19.01.15-15.21.28-1-44897	58	2	2	0	0	0	401	1	1	0	0	NA	NA	NA	13	17	499	166	165	268	67	66	0	2	0	0	0.012	0
.	19.01.15-15.21.40-1-44908	127	4	4	0	0	0	532	2	2	0	0	NA	NA	NA	38	49	519	168	175	357	84	91	15	3	0	0.029	0.018	0
.	19.01.15-15.21.49-1-44918	180	29	29	7	0	5	534	27	27	0	0	NA	NA	NA	68	54	523	171	173	359	85	90	73	2	12	0.14	0.012	0.069
.	19.01.15-15.21.50-1-44921	87	4	4	2	0	2	519	3	3	0	0	NA	NA	NA	37	40	510	170	173	350	82	87	7	6	0	0.014	0.035	0
.	19.01.15-15.21.53-1-44926	355	59	59	19	0	13	580	55	55	0	0	NA	NA	NA	90	100	547	188	178	385	101	94	132	68	27	0.241	0.362	0.152
.	19.01.15-15.21.56-1-44931	151	9	9	1	0	1	519	8	8	0	0	NA	NA	NA	48	35	511	168	169	351	83	85	19	0	15	0.037	0	0.089
.	19.01.15-15.21.59-1-44932	319	75	75	19	0	16	576	72	72	0	0	NA	NA	NA	106	102	557	176	182	389	93	94	164	63	20	0.294	0.358	0.11
.	19.01.15-15.22.01-1-44933	37	1	1	0	0	0	0	0	0	0	0	NA	NA	NA	10	8	493	166	162	0	0	0	3	0	0	0.006	0	0
.	19.01.15-15.22.05-1-44934	33	1	1	1	0	1	0	0	0	0	0	NA	NA	NA	8	5	491	165	162	0	0	0	0	1	0	0	0.006	0
.	19.01.15-15.22.08-1-44938	275	29	29	6	0	6	577	25	25	0	0	NA	NA	NA	72	93	544	180	182	386	94	97	74	24	11	0.136	0.133	0.06
.	19.01.15-15.22.09-1-44939	180	11	11	2	0	2	530	10	10	0	0	NA	NA	NA	56	46	515	171	173	357	86	87	25	9	8	0.049	0.053	0.046
.	19.01.15-15.22.20-1-44949	117	13	13	4	0	4	519	12	12	0	0	NA	NA	NA	51	36	509	170	170	350	84	85	26	17	7	0.051	0.1	0.041
.	19.01.15-15.22.32-1-44967	244	15	15	3	0	2	540	13	13	0	0	NA	NA	NA	81	56	517	177	175	358	93	89	31	5	4	0.06	0.028	0.023
.	19.01.15-15.22.36-1-44971	332	39	39	12	0	11	556	33	33	0	0	NA	NA	NA	80	73	536	177	173	375	94	87	65	39	31	0.121	0.22	0.179
.	19.01.15-15.22.38-1-44973	90	7	7	3	0	3	518	5	5	0	0	NA	NA	NA	31	33	508	172	166	348	87	83	16	0	0	0.031	0	0
.	19.01.15-15.22.43-1-44981	35	1	1	0	0	0	0	0	0	0	0	NA	NA	NA	11	11	495	165	164	0	0	0	0	0	1	0	0	0.006
.	19.01.15-15.22.46-1-44987	376	42	42	14	0	11	589	38	38	0	0	NA	NA	NA	116	104	554	185	178	397	101	91	89	50	21	0.161	0.27	0.118
.	19.01.15-15.22.57-1-44993	89	3	3	0	0	0	518	2	2	0	0	NA	NA	NA	34	32	510	168	167	350	83	85	12	4	0	0.024	0.024	0
.	19.01.15-15.22.59-1-44997	60	2	2	0	0	0	507	0	0	0	0	NA	NA	NA	28	25	501	172	165	341	84	82	2	2	0	0.004	0.012	0
.	19.01.15-15.23.01-1-44998	183	23	23	7	0	6	534	21	21	0	0	NA	NA	NA	41	47	513	174	173	353	92	89	38	13	12	0.074	0.075	0.069
.	19.01.15-15.23.04-1-45000	203	23	23	5	0	4	543	21	21	0	0	NA	NA	NA	49	66	526	179	174	360	95	88	39	24	2	0.074	0.134	0.011
.	19.01.15-15.23.11-1-45003	380	67	67	25	0	14	601	63	63	0	0	NA	NA	NA	115	119	558	178	196	398	92	111	197	37	21	0.353	0.208	0.107
.	19.01.15-15.23.12-1-45004	90	5	5	3	0	2	509	4	4	0	0	NA	NA	NA	35	28	505	170	166	343	83	83	16	9	0	0.032	0.053	0
.	19.01.15-15.23.20-1-45006	90	4	4	2	0	2	505	3	3	0	0	NA	NA	NA	30	18	498	168	165	340	82	83	6	0	4	0.012	0	0.024
.	19.01.15-15.23.28-1-45024	180	8	8	0	0	0	551	6	6	0	0	NA	NA	NA	54	65	528	172	178	371	88	92	12	6	2	0.023	0.035	0.011
.	19.01.15-15.23.35-1-45030	115	8	8	1	0	1	516	6	6	0	0	NA	NA	NA	33	30	503	174	166	344	89	83	25	5	0	0.05	0.029	0
.	19.01.15-15.23.37-1-45032	150	17	17	9	0	7	526	16	16	0	0	NA	NA	NA	50	39	515	171	166	358	84	84	53	5	3	0.103	0.029	0.018
.	19.01.15-15.23.39-1-45036	170	23	23	7	0	5	535	22	22	0	0	NA	NA	NA	54	50	513	177	173	352	94	89	43	27	3	0.084	0.153	0.017
.	19.01.15-15.23.39-1-45037	90	3	3	1	0	1	507	2	2	0	0	NA	NA	NA	30	23	504	169	163	343	83	81	2	0	0	0.004	0	0
.	19.01.15-15.23.41-1-45042	66	4	4	0	0	0	517	3	3	0	0	NA	NA	NA	20	32	504	173	168	348	85	84	10	5	0	0.02	0.029	0
.	19.01.15-15.23.50-1-45058	179	11	11	2	0	2	535	8	8	0	0	NA	NA	NA	59	52	524	169	172	365	82	88	28	14	1	0.053	0.083	0.006
.	19.01.15-15.23.52-1-45061	120	14	14	0	0	0	521	12	12	0	0	NA	NA	NA	34	35	509	169	170	354	82	85	11	18	9	0.022	0.107	0.053
.	19.01.15-15.23.53-1-45064	203	18	18	4	0	4	528	16	16	0	0	NA	NA	NA	51	41	508	173	173	350	90	88	38	14	7	0.075	0.081	0.04
.	19.01.15-15.23.54-1-45065	379	116	116	33	0	25	596	108	108	0	0	NA	NA	NA	89	122	560	188	187	392	102	102	215	106	51	0.384	0.564	0.273
.	19.01.15-15.23.57-1-45071	175	18	18	8	0	5	533	16	16	0	0	NA	NA	NA	52	47	515	174	171	357	89	87	32	28	11	0.062	0.161	0.064
.	19.01.15-15.24.07-1-45073	124	10	10	2	0	1	540	8	8	0	0	NA	NA	NA	45	57	524	178	168	366	89	85	25	8	4	0.048	0.045	0.024
.	19.01.15-15.24.13-1-45076	93	6	6	1	0	1	513	3	3	0	0	NA	NA	NA	26	31	509	167	168	350	81	82	0	4	7	0	0.024	0.042
.	19.01.15-15.24.17-1-45082	367	50	50	15	0	10	586	46	46	0	0	NA	NA	NA	114	110	549	192	182	385	107	94	140	33	23	0.255	0.172	0.126
.	19.01.15-15.24.18-1-45084	66	3	3	3	0	3	517	2	2	0	0	NA	NA	NA	17	29	499	171	172	346	85	86	6	0	3	0.012	0	0.017
.	19.01.15-15.24.22-1-45101	91	4	4	0	0	0	513	2	2	0	0	NA	NA	NA	22	22	500	169	166	343	85	85	12	2	0	0.024	0.012	0
.	19.01.15-15.24.33-1-45104	118	9	9	4	0	3	525	8	8	0	0	NA	NA	NA	50	44	513	172	172	353	87	85	26	11	3	0.051	0.064	0.017
.	19.01.15-15.24.33-1-45105	241	32	32	5	0	4	561	27	27	0	0	NA	NA	NA	70	82	532	177	186	368	94	99	65	23	21	0.122	0.13	0.113
.	19.01.15-15.24.40-1-45114	59	2	2	1	0	1	522	1	1	0	0	NA	NA	NA	17	28	510	166	165	354	84	84	0	0	3	0	0	0.018
.	19.01.15-15.24.43-1-45122	302	33	33	14	0	10	553	30	30	0	0	NA	NA	NA	79	76	529	183	177	366	98	89	71	19	23	0.134	0.104	0.13
.	19.01.15-15.24.48-1-45128	91	5	5	1	0	0	516	4	4	0	0	NA	NA	NA	46	29	509	168	165	349	84	83	9	1	3	0.018	0.006	0.018
.	19.01.15-15.24.56-1-45134	114	6	6	1	0	1	510	5	5	0	0	NA	NA	NA	35	27	502	170	168	344	84	82	13	3	2	0.026	0.018	0.012
.	19.01.15-15.24.57-1-45135	176	15	15	3	0	3	551	13	13	0	0	NA	NA	NA	36	64	531	177	169	371	95	85	37	4	23	0.07	0.023	0.136
.	19.01.15-15.25.02-1-45138	200	13	13	6	0	5	545	11	11	0	0	NA	NA	NA	68	63	524	182	170	370	92	83	45	1	0	0.086	0.005	0
.	19.01.15-15.25.05-1-45140	266	17	17	5	0	5	565	15	15	0	0	NA	NA	NA	88	82	530	184	181	371	98	96	41	14	20	0.077	0.076	0.11
.	19.01.15-15.25.12-1-45143	32	1	1	0	0	0	0	0	0	0	0	NA	NA	NA	6	8	492	163	166	0	0	0	1	0	0	0.002	0	0
.	19.01.15-15.25.15-1-45144	174	13	13	6	0	6	531	11	11	0	0	NA	NA	NA	44	42	512	168	175	355	84	92	32	26	0	0.062	0.155	0
.	19.01.15-15.25.28-1-45161	92	3	3	1	0	0	516	2	2	0	0	NA	NA	NA	28	31	505	169	170	347	85	84	10	0	0	0.02	0	0
.	19.01.15-15.25.29-1-45162	37	1	1	0	0	0	0	0	0	0	0	NA	NA	NA	11	13	497	165	164	0	0	0	3	0	0	0.006	0	0
.	19.01.15-15.25.30-1-45164	64	2	2	0	0	0	102	1	1	0	0	NA	NA	NA	17	17	495	168	167	75	12	15	0	0	5	0	0	0.03
.	19.01.15-15.25.32-1-45165	154	11	11	2	0	2	534	9	9	0	0	NA	NA	NA	54	53	518	173	175	359	86	89	24	11	8	0.046	0.064	0.046
.	19.01.15-15.25.36-1-45172	93	8	8	1	0	1	507	7	7	0	0	NA	NA	NA	19	20	500	167	166	342	82	83	6	8	9	0.012	0.048	0.054
.	19.01.15-15.25.37-1-45175	94	3	3	1	0	0	509	2	2	0	0	NA	NA	NA	33	28	504	165	172	343	80	86	5	4	0	0.01	0.024	0
.	19.01.15-15.25.38-1-45176	211	31	31	12	0	11	539	29	29	0	0	NA	NA	NA	52	59	522	177	173	361	92	86	42	26	19	0.08	0.147	0.11
.	19.01.15-15.25.38-1-45177	175	30	30	9	0	8	539	27	27	0	0	NA	NA	NA	52	67	529	178	173	364	91	84	54	25	8	0.102	0.14	0.046
.	19.01.15-15.25.42-1-45183	176	32	32	9	0	8	528	28	28	0	0	NA	NA	NA	54	49	515	178	169	349	95	84	52	16	3	0.101	0.09	0.018
.	19.01.15-15.25.43-1-45185	149	21	21	5	0	3	518	16	16	0	0	NA	NA	NA	41	35	507	172	169	345	86	87	30	23	4	0.059	0.134	0.024
.	19.01.15-15.25.53-1-45199	156	17	17	2	0	1	529	13	13	0	0	NA	NA	NA	48	46	515	170	174	355	83	91	32	9	3	0.062	0.053	0.017
.	19.01.15-15.25.57-1-45202	62	3	3	0	0	0	510	2	2	0	0	NA	NA	NA	23	23	499	167	170	341	84	85	2	2	0	0.004	0.012	0
.	19.01.15-15.25.58-1-45207	295	97	97	21	0	14	576	93	93	0	0	NA	NA	NA	88	95	549	180	179	388	93	95	209	52	29	0.381	0.289	0.162
.	19.01.15-15.26.11-1-45212	59	2	2	0	0	0	50	1	1	0	0	NA	NA	NA	22	19	498	168	166	32	11	7	2	0	0	0.004	0	0
.	19.01.15-15.26.16-1-45213	213	31	31	3	0	3	531	25	25	0	0	NA	NA	NA	64	48	519	172	170	360	86	85	36	18	18	0.069	0.105	0.106
.	19.01.15-15.26.18-1-45220	231	19	19	10	0	8	561	18	18	0	0	NA	NA	NA	58	79	538	177	177	377	90	94	29	28	7	0.054	0.158	0.04
.	19.01.15-15.26.19-1-45222	140	11	11	3	0	2	527	10	10	0	0	NA	NA	NA	45	47	514	175	171	354	88	85	11	19	10	0.021	0.109	0.058
.	19.01.15-15.26.20-1-45223	324	38	38	12	0	8	563	34	34	0	0	NA	NA	NA	97	87	543	174	183	376	91	96	94	27	16	0.173	0.155	0.087
.	19.01.15-15.26.32-1-45252	63	2	2	0	0	0	512	1	1	0	0	NA	NA	NA	23	27	501	168	171	345	81	86	5	2	0	0.01	0.012	0
.	19.01.15-15.26.33-1-45253	153	15	15	4	0	4	525	13	13	0	0	NA	NA	NA	35	38	516	165	170	359	79	87	16	18	4	0.031	0.109	0.024
.	19.01.15-15.26.34-1-45256	401	102	102	31	0	21	581	93	93	0	0	NA	NA	NA	103	99	556	177	179	391	94	96	210	80	47	0.378	0.452	0.263
.	19.01.15-15.26.45-1-45269	291	22	22	9	0	8	587	18	18	0	0	NA	NA	NA	81	106	557	181	181	396	99	92	60	41	3	0.108	0.227	0.017
.	19.01.15-15.26.45-1-45271	263	18	18	3	0	3	555	17	17	0	0	NA	NA	NA	83	68	530	177	174	371	94	90	43	29	4	0.081	0.164	0.023
.	19.01.15-15.26.55-1-45279	80	4	4	0	0	0	502	2	2	0	0	NA	NA	NA	35	21	498	167	169	334	81	87	8	0	0	0.016	0	0
.	19.01.15-15.27.00-1-45283	148	11	11	5	0	3	541	10	10	0	0	NA	NA	NA	34	61	525	172	177	364	89	88	48	3	1	0.091	0.017	0.006
.	19.01.15-15.27.01-1-45285	240	23	23	7	0	6	547	21	21	0	0	NA	NA	NA	59	64	523	179	175	362	94	91	44	14	7	0.084	0.078	0.04
.	19.01.15-15.27.09-1-45287	232	69	69	20	0	13	544	58	58	0	0	NA	NA	NA	70	63	529	172	175	366	88	90	124	35	21	0.234	0.203	0.12
.	19.01.15-15.27.14-1-45290	85	3	3	1	0	1	512	1	1	0	0	NA	NA	NA	33	29	506	169	167	346	84	82	7	0	2	0.014	0	0.012
.	19.01.15-15.27.19-1-45294	150	14	14	3	0	1	523	11	11	0	0	NA	NA	NA	33	42	514	171	170	353	88	82	29	8	3	0.056	0.047	0.018
.	19.01.15-15.27.24-1-45311	212	28	28	10	0	8	542	26	26	0	0	NA	NA	NA	51	60	526	177	170	365	90	87	80	11	5	0.152	0.062	0.029
.	19.01.15-15.27.27-1-45312	35	1	1	0	0	0	0	0	0	0	0	NA	NA	NA	11	11	496	166	162	0	0	0	0	1	0	0	0.006	0
.	19.01.15-15.27.29-1-45313	291	52	52	14	0	8	574	47	47	0	0	NA	NA	NA	91	94	532	187	188	370	101	103	115	40	19	0.216	0.214	0.101
.	19.01.15-15.27.30-1-45314	245	43	43	14	0	10	544	39	39	0	0	NA	NA	NA	63	61	524	177	173	365	90	89	109	29	31	0.208	0.164	0.179
.	19.01.15-15.27.39-1-45323	91	9	9	1	0	1	512	8	8	0	0	NA	NA	NA	26	28	503	173	165	343	88	81	10	16	10	0.02	0.092	0.061
.	19.01.15-15.27.47-1-45334	325	28	28	8	0	7	564	25	25	0	0	NA	NA	NA	94	85	529	189	180	366	102	96	61	28	18	0.115	0.148	0.1
.	19.01.15-15.27.56-1-45342	63	2	2	0	0	0	504	1	1	0	0	NA	NA	NA	29	19	500	166	166	341	81	82	9	0	0	0.018	0	0
.	19.01.15-15.28.02-1-45348	205	24	24	8	0	6	538	22	22	0	0	NA	NA	NA	63	50	518	174	171	361	90	87	75	18	20	0.145	0.103	0.117
.	19.01.15-15.28.10-1-45352	102	4	4	2	0	2	521	3	3	0	0	NA	NA	NA	40	41	512	172	170	350	85	86	6	5	1	0.012	0.029	0.006
.	19.01.15-15.28.11-1-45353	156	17	17	4	0	4	528	15	15	0	0	NA	NA	NA	69	46	524	166	169	360	83	85	26	20	6	0.05	0.12	0.036
.	19.01.15-15.28.27-1-45384	203	10	10	1	0	1	552	8	8	0	0	NA	NA	NA	50	65	520	180	178	365	93	94	20	6	17	0.038	0.033	0.096
.	19.01.15-15.28.53-1-45407	147	19	19	3	0	2	516	15	15	0	0	NA	NA	NA	47	35	509	172	167	351	82	83	18	17	1	0.035	0.099	0.006
.	19.01.15-15.28.54-1-45408	372	15	15	4	0	3	583	14	14	0	0	NA	NA	NA	109	107	562	175	183	396	91	96	46	20	8	0.082	0.114	0.044
.	19.01.15-15.28.55-1-45409	124	8	8	2	0	2	518	6	6	0	0	NA	NA	NA	46	34	504	174	169	346	86	86	11	3	10	0.022	0.017	0.059
.	19.01.15-15.28.55-1-45410	181	23	23	4	0	4	540	21	21	0	0	NA	NA	NA	58	62	524	179	172	363	92	85	31	19	6	0.059	0.106	0.035
.	19.01.15-15.28.59-1-45412	181	18	18	3	0	0	539	15	15	0	0	NA	NA	NA	64	56	524	172	173	363	88	88	34	13	6	0.065	0.076	0.035
.	19.01.15-15.29.02-1-45414	244	21	21	6	0	4	557	18	18	0	0	NA	NA	NA	71	73	533	176	177	373	91	93	27	29	5	0.051	0.165	0.028
.	19.01.15-15.29.03-1-45415	35	1	1	0	0	0	0	0	0	0	0	NA	NA	NA	8	6	492	164	163	0	0	0	4	0	0	0.008	0	0
.	19.01.15-15.29.06-1-45416	147	17	17	6	0	5	535	14	14	0	0	NA	NA	NA	42	43	514	174	168	360	89	86	41	13	10	0.08	0.075	0.06
.	19.01.15-15.29.16-1-45419	36	1	1	1	0	1	0	0	0	0	0	NA	NA	NA	9	10	494	163	166	0	0	0	4	0	0	0.008	0	0
.	19.01.15-15.29.17-1-45420	60	3	3	1	0	1	504	2	2	0	0	NA	NA	NA	27	21	500	167	167	339	82	83	4	3	0	0.008	0.018	0
.	19.01.15-15.29.19-1-45421	31	1	1	0	0	0	0	0	0	0	0	NA	NA	NA	14	10	494	165	164	0	0	0	0	0	0	0	0	0
.	19.01.15-15.29.23-1-45438	125	8	8	3	0	1	524	6	6	0	0	NA	NA	NA	39	42	515	171	169	353	86	85	19	4	2	0.037	0.023	0.012
.	19.01.15-15.29.24-1-45441	91	9	9	1	0	1	517	8	8	0	0	NA	NA	NA	31	31	506	171	167	348	88	81	23	5	0	0.045	0.029	0
.	19.01.15-15.29.32-1-45445	417	60	60	22	0	20	592	54	54	0	0	NA	NA	NA	108	116	565	184	180	396	100	96	151	54	30	0.267	0.293	0.167
.	19.01.15-15.29.35-1-45448	267	44	44	11	0	6	551	39	39	0	0	NA	NA	NA	75	77	534	177	179	369	89	93	110	40	12	0.206	0.226	0.067
.	19.01.15-15.29.36-1-45450	121	12	12	4	0	3	520	10	10	0	0	NA	NA	NA	35	36	501	177	171	346	93	81	17	1	9	0.034	0.006	0.053
.	19.01.15-15.29.41-1-45457	323	94	94	26	0	21	564	89	89	0	0	NA	NA	NA	83	77	529	179	182	374	94	96	206	86	30	0.389	0.48	0.165
.	19.01.15-15.29.44-1-45465	240	47	47	17	0	13	554	41	41	0	0	NA	NA	NA	63	68	528	176	177	371	93	90	102	39	13	0.193	0.222	0.073
.	19.01.15-15.29.48-1-45469	91	3	3	2	0	1	510	1	1	0	0	NA	NA	NA	35	26	509	164	166	349	80	81	2	3	4	0.004	0.018	0.024
.	19.01.15-15.29.49-1-45472	299	49	49	17	0	11	564	43	43	0	0	NA	NA	NA	98	80	532	180	181	373	95	96	112	45	27	0.211	0.25	0.149
.	19.01.15-15.29.53-1-45479	65	2	2	0	0	0	355	1	1	0	0	NA	NA	NA	14	8	493	166	162	237	57	61	0	2	1	0	0.012	0.006
.	19.01.15-15.30.01-1-45485	34	1	1	0	0	0	0	0	0	0	0	NA	NA	NA	7	6	492	164	163	0	0	0	0	4	0	0	0.024	0
.	19.01.15-15.30.04-1-45490	117	6	6	1	0	1	520	4	4	0	0	NA	NA	NA	52	38	510	170	171	351	84	85	18	0	2	0.035	0	0.012
.	19.01.15-15.30.14-1-45492	410	33	33	9	0	7	607	30	30	0	0	NA	NA	NA	111	132	568	187	190	403	102	102	61	26	16	0.107	0.139	0.084
.	19.01.15-15.30.15-1-45493	264	61	61	16	0	11	573	58	58	0	0	NA	NA	NA	88	97	548	184	178	382	99	92	138	70	17	0.252	0.38	0.096
.	19.01.15-15.30.29-1-45519	61	2	2	0	0	0	516	1	1	0	0	NA	NA	NA	23	28	502	171	168	346	86	84	4	0	0	0.008	0	0
.	19.01.15-15.31.05-1-45563	264	63	63	15	0	14	542	60	60	0	0	NA	NA	NA	71	65	528	179	171	367	89	86	114	69	16	0.216	0.385	0.094
.	19.01.15-15.31.10-1-45584	33	1	1	0	0	0	0	0	0	0	0	NA	NA	NA	5	11	495	167	162	0	0	0	0	1	0	0	0.006	0
.	19.01.15-15.31.15-1-45585	179	9	9	5	0	5	527	8	8	0	0	NA	NA	NA	48	42	521	168	166	361	83	83	22	13	2	0.042	0.077	0.012
.	19.01.15-15.31.36-1-45605	32	1	1	1	0	1	0	0	0	0	0	NA	NA	NA	8	3	489	165	162	0	0	0	0	3	0	0	0.018	0
.	19.01.15-15.31.36-1-45607	62	5	5	0	0	0	508	3	3	0	0	NA	NA	NA	23	23	502	168	166	344	82	82	7	0	4	0.014	0	0.024
.	19.01.15-15.31.38-1-45611	114	6	6	2	0	2	511	5	5	0	0	NA	NA	NA	34	29	500	172	170	342	85	84	20	5	0	0.04	0.029	0
.	19.01.15-15.31.38-1-45612	124	4	4	1	0	0	523	1	1	0	0	NA	NA	NA	31	37	511	169	170	355	83	85	3	0	5	0.006	0	0.029
.	19.01.15-15.31.38-1-45613	64	3	3	0	0	0	509	2	2	0	0	NA	NA	NA	21	24	498	171	168	342	86	81	5	4	0	0.01	0.023	0
.	19.01.15-15.31.39-1-45615	263	19	19	3	0	2	567	18	18	0	0	NA	NA	NA	75	85	532	181	185	370	97	100	33	6	9	0.062	0.033	0.049
.	19.01.15-15.31.50-1-45627	207	18	18	8	0	7	530	16	16	0	0	NA	NA	NA	65	54	512	181	174	350	93	87	48	15	6	0.094	0.083	0.034
.	19.01.15-15.31.53-1-45632	169	11	11	3	0	3	536	10	10	0	0	NA	NA	NA	38	53	517	176	173	359	90	87	20	10	1	0.039	0.057	0.006
.	19.01.15-15.31.54-1-45634	58	2	2	1	0	1	251	1	1	0	0	NA	NA	NA	12	12	495	167	163	170	41	40	3	0	0	0.006	0	0
.	19.01.15-15.31.57-1-45635	176	11	11	2	0	2	556	9	9	0	0	NA	NA	NA	37	75	537	171	180	375	85	96	23	9	4	0.043	0.053	0.022
.	19.01.15-15.31.59-1-45636	232	57	57	17	0	14	547	55	55	0	0	NA	NA	NA	66	66	529	176	174	367	91	89	140	40	30	0.265	0.227	0.172
.	19.01.15-15.32.19-1-45644	66	3	3	1	0	1	396	2	2	0	0	NA	NA	NA	22	18	504	163	164	272	62	62	0	0	7	0	0	0.043
.	19.01.15-15.32.19-1-45645	89	5	5	1	0	1	524	4	4	0	0	NA	NA	NA	31	39	513	170	169	353	86	85	14	7	6	0.027	0.041	0.036
.	19.01.15-15.32.22-1-45662	35	1	1	1	0	1	0	0	0	0	0	NA	NA	NA	6	7	492	165	163	0	0	0	0	3	0	0	0.018	0
.	19.01.15-15.32.27-1-45667	66	2	2	0	0	0	352	1	1	0	0	NA	NA	NA	11	23	504	169	163	236	60	56	2	0	0	0.004	0	0
.	19.01.15-15.32.32-1-45670	264	102	102	32	0	27	538	95	95	0	0	NA	NA	NA	83	58	526	171	174	359	87	92	199	59	31	0.378	0.345	0.178
.	19.01.15-15.32.37-1-45677	114	4	4	1	0	1	524	2	2	0	0	NA	NA	NA	33	33	508	170	168	352	85	87	5	5	0	0.01	0.029	0
.	19.01.15-15.32.37-1-45678	181	13	13	3	0	2	538	12	12	0	0	NA	NA	NA	40	56	521	175	173	363	88	87	42	6	8	0.081	0.034	0.046
.	19.01.15-15.32.38-1-45680	144	7	7	2	0	2	525	6	6	0	0	NA	NA	NA	33	40	515	171	167	358	85	82	18	6	3	0.035	0.035	0.018
.	19.01.15-15.32.40-1-45683	270	23	23	2	0	2	551	17	17	0	0	NA	NA	NA	89	68	531	178	172	373	90	88	60	17	9	0.113	0.096	0.052
.	19.01.15-15.32.41-1-45685	88	6	6	5	0	5	519	5	5	0	0	NA	NA	NA	30	31	509	165	170	351	83	85	8	12	9	0.016	0.073	0.053
.	19.01.15-15.32.53-1-45702	168	10	10	0	0	0	537	9	9	0	0	NA	NA	NA	51	56	525	175	169	364	88	85	23	3	4	0.044	0.017	0.024
.	19.01.15-15.32.57-1-45705	65	2	2	0	0	0	445	0	0	0	0	NA	NA	NA	14	17	497	168	165	302	73	70	1	0	0	0.002	0	0
.	19.01.15-15.33.00-1-45706	328	26	26	9	0	6	564	22	22	0	0	NA	NA	NA	100	76	527	179	183	371	94	99	57	26	10	0.108	0.145	0.055
.	19.01.15-15.33.01-1-45707	568	62	62	15	0	11	649	55	55	0	0	NA	NA	NA	163	178	590	198	203	425	109	115	101	44	32	0.171	0.222	0.158
.	19.01.15-15.33.10-1-45715	186	34	34	8	0	7	548	31	31	0	0	NA	NA	NA	53	64	530	171	176	367	86	95	87	12	5	0.164	0.07	0.028
.	19.01.15-15.33.13-1-45718	330	36	36	9	0	9	582	31	31	0	0	NA	NA	NA	100	102	532	194	189	373	107	102	79	34	6	0.148	0.175	0.032
.	19.01.15-15.33.15-1-45720	342	73	73	18	0	16	588	64	64	0	0	NA	NA	NA	79	110	553	190	180	392	101	95	171	76	21	0.309	0.4	0.117
.	19.01.15-15.33.22-1-45736	319	111	111	36	0	26	562	102	102	0	0	NA	NA	NA	79	89	547	180	175	376	95	91	238	87	34	0.435	0.483	0.194
.	19.01.15-15.33.32-1-45743	84	5	5	3	0	3	505	4	4	0	0	NA	NA	NA	28	25	505	164	169	341	81	83	7	4	0	0.014	0.024	0
.	19.01.15-15.33.52-1-45768	353	88	88	25	0	19	562	84	84	0	0	NA	NA	NA	88	84	538	174	185	373	92	97	200	90	17	0.372	0.517	0.092
.	19.01.15-15.33.52-1-45769	119	21	21	6	0	5	522	19	19	0	0	NA	NA	NA	34	36	505	174	170	347	87	88	34	13	4	0.067	0.075	0.024
.	19.01.15-15.34.00-1-45772	149	13	13	5	0	3	532	10	10	0	0	NA	NA	NA	47	45	515	169	174	360	86	86	26	1	8	0.05	0.006	0.046
.	19.01.15-15.34.03-1-45777	61	3	3	0	0	0	508	2	2	0	0	NA	NA	NA	23	20	498	167	168	345	81	82	4	5	0	0.008	0.03	0
.	19.01.15-15.34.18-1-45784	293	49	49	18	0	13	564	40	40	0	0	NA	NA	NA	88	85	542	180	176	378	97	89	80	46	31	0.148	0.256	0.176
.	19.01.15-15.34.24-1-45806	34	1	1	0	0	0	0	0	0	0	0	NA	NA	NA	12	6	492	165	162	0	0	0	0	0	2	0	0	0.012
.	19.01.15-15.34.25-1-45807	30	1	1	0	0	0	0	0	0	0	0	NA	NA	NA	3	8	492	166	163	0	0	0	0	0	0	0	0	0
.	19.01.15-15.34.27-1-45808	290	60	60	22	0	18	564	54	54	0	0	NA	NA	NA	86	83	536	180	180	376	95	93	124	39	33	0.231	0.217	0.183
.	19.01.15-15.34.27-1-45809	91	3	3	4	0	3	526	1	1	0	0	NA	NA	NA	42	53	519	175	172	353	89	84	9	0	0	0.017	0	0
.	19.01.15-15.34.30-1-45810	140	10	10	2	0	2	526	9	9	0	0	NA	NA	NA	33	40	508	176	169	348	92	86	6	14	8	0.012	0.08	0.047
.	19.01.15-15.34.38-1-45816	91	8	8	1	0	0	518	7	7	0	0	NA	NA	NA	46	42	518	172	165	355	84	79	10	14	2	0.019	0.081	0.012
.	19.01.15-15.34.43-1-45825	175	19	19	5	0	4	539	16	16	0	0	NA	NA	NA	59	55	516	178	174	356	93	90	51	27	3	0.099	0.152	0.017
.	19.01.15-15.34.50-1-45834	182	9	9	2	0	2	528	6	6	0	0	NA	NA	NA	55	47	516	177	167	355	91	82	28	4	4	0.054	0.023	0.024
.	19.01.15-15.34.51-1-45837	34	1	1	0	0	0	0	0	0	0	0	NA	NA	NA	9	14	499	164	164	0	0	0	0	0	1	0	0	0.006
.	19.01.15-15.34.54-1-45842	206	39	39	8	0	5	544	35	35	0	0	NA	NA	NA	72	72	529	181	175	366	90	88	101	21	12	0.191	0.116	0.069
.	19.01.15-15.34.56-1-45843	126	13	13	4	0	4	531	11	11	0	0	NA	NA	NA	39	49	515	173	174	354	89	88	18	15	4	0.035	0.087	0.023
.	19.01.15-15.35.12-1-45844	66	3	3	0	0	0	516	2	2	0	0	NA	NA	NA	30	26	504	169	166	348	85	83	10	0	0	0.02	0	0
.	19.01.15-15.35.17-1-45845	151	15	15	2	0	2	526	13	13	0	0	NA	NA	NA	37	46	517	173	169	353	89	84	47	0	0	0.091	0	0
.	19.01.15-15.35.21-1-45864	87	6	6	0	0	0	520	5	5	0	0	NA	NA	NA	18	32	511	169	165	353	85	82	11	3	0	0.022	0.018	0
.	19.01.15-15.35.25-1-45865	184	57	57	13	0	11	538	52	52	0	0	NA	NA	NA	50	50	518	176	169	360	91	87	136	17	37	0.263	0.097	0.219
.	19.01.15-15.35.29-1-45866	89	9	9	2	0	2	508	8	8	0	0	NA	NA	NA	41	33	511	170	165	345	83	80	18	3	3	0.035	0.018	0.018
.	19.01.15-15.35.31-1-45867	203	24	24	7	0	5	537	23	23	0	0	NA	NA	NA	65	56	518	174	177	357	87	93	41	11	13	0.079	0.063	0.073
.	19.01.15-15.35.39-1-45875	63	4	4	0	0	0	508	3	3	0	0	NA	NA	NA	26	22	498	170	167	342	83	83	10	5	0	0.02	0.029	0
.	19.01.15-15.35.41-1-45878	179	24	24	6	0	5	539	21	21	0	0	NA	NA	NA	61	58	522	174	175	360	89	90	48	25	19	0.092	0.144	0.109
.	19.01.15-15.35.44-1-45886	246	49	49	12	0	8	569	42	42	0	0	NA	NA	NA	85	87	537	186	177	378	98	93	88	47	40	0.164	0.253	0.226
.	19.01.15-15.35.52-1-45891	205	16	16	5	0	5	546	15	15	0	0	NA	NA	NA	65	59	516	180	176	358	95	93	33	4	6	0.064	0.022	0.034
.	19.01.15-15.35.53-1-45893	94	4	4	4	0	3	511	3	3	0	0	NA	NA	NA	33	27	504	169	167	347	82	82	14	0	0	0.028	0	0
.	19.01.15-15.35.55-1-45895	121	6	6	1	0	1	521	4	4	0	0	NA	NA	NA	49	31	507	168	169	350	85	86	14	2	4	0.028	0.012	0.024
.	19.01.15-15.35.59-1-45898	502	78	78	26	0	17	643	72	72	0	0	NA	NA	NA	143	165	591	189	198	425	106	112	190	69	31	0.321	0.365	0.157
.	19.01.15-15.36.07-1-45905	33	1	1	0	0	0	0	0	0	0	0	NA	NA	NA	8	4	490	164	163	0	0	0	0	2	0	0	0.012	0
.	19.01.15-15.36.09-1-45906	209	16	16	6	0	6	536	11	11	0	0	NA	NA	NA	58	47	516	171	173	360	87	89	45	13	6	0.087	0.076	0.035
.	19.01.15-15.36.10-1-45907	89	4	4	0	0	0	516	3	3	0	0	NA	NA	NA	34	35	504	173	171	344	88	84	6	0	0	0.012	0	0
.	19.01.15-15.36.12-1-45909	153	11	11	3	0	3	532	8	8	0	0	NA	NA	NA	59	49	523	168	171	362	84	86	22	9	1	0.042	0.054	0.006
.	19.01.15-15.36.17-1-45912	58	3	3	0	0	0	505	2	2	0	0	NA	NA	NA	21	19	503	165	164	343	82	80	13	2	0	0.026	0.012	0
.	19.01.15-15.36.20-1-45921	33	1	1	0	0	0	0	0	0	0	0	NA	NA	NA	12	9	493	166	163	0	0	0	0	0	2	0	0	0.012
.	19.01.15-15.36.23-1-45937	61	2	2	0	0	0	301	1	1	0	0	NA	NA	NA	12	18	498	164	169	209	45	47	4	2	0	0.008	0.012	0
.	19.01.15-15.36.25-1-45942	123	6	6	1	0	0	521	5	5	0	0	NA	NA	NA	43	37	506	174	170	347	89	85	11	9	0	0.022	0.052	0
.	19.01.15-15.36.31-1-45948	124	7	7	2	0	2	527	5	5	0	0	NA	NA	NA	49	45	516	172	170	357	87	83	8	9	9	0.016	0.052	0.053
.	19.01.15-15.36.35-1-45951	146	7	7	3	0	3	521	4	4	0	0	NA	NA	NA	45	39	514	168	170	354	84	83	6	2	5	0.012	0.012	0.029
.	19.01.15-15.36.37-1-45954	98	4	4	0	0	0	504	3	3	0	0	NA	NA	NA	38	29	500	170	172	337	82	85	2	3	0	0.004	0.018	0
.	19.01.15-15.36.38-1-45956	235	19	19	9	0	7	562	18	18	0	0	NA	NA	NA	72	85	537	175	186	375	89	98	69	15	9	0.128	0.086	0.048
.	19.01.15-15.36.43-1-45962	378	113	113	24	0	18	575	105	105	0	0	NA	NA	NA	87	92	544	183	178	384	97	94	181	93	26	0.333	0.508	0.146
.	19.01.15-15.36.45-1-45970	31	1	1	0	0	0	0	0	0	0	0	NA	NA	NA	7	7	494	163	163	0	0	0	3	0	0	0.006	0	0
.	19.01.15-15.36.47-1-45971	268	76	76	29	0	18	570	69	69	0	0	NA	NA	NA	83	96	547	178	184	385	88	97	161	68	32	0.294	0.382	0.174
.	19.01.15-15.36.50-1-45974	94	5	5	1	0	0	508	4	4	0	0	NA	NA	NA	31	25	501	167	170	344	79	85	3	4	0	0.006	0.024	0
.	19.01.15-15.36.52-1-45978	174	15	15	6	0	5	528	13	13	0	0	NA	NA	NA	59	42	516	170	169	356	84	88	51	2	1	0.099	0.012	0.006
.	19.01.15-15.36.56-1-45980	62	2	2	0	0	0	0	1	1	0	0	NA	NA	NA	9	31	501	172	171	0	0	0	5	0	0	0.01	0	0
.	19.01.15-15.36.57-1-45981	286	25	25	9	0	6	564	21	21	0	0	NA	NA	NA	81	83	534	185	177	374	98	92	43	40	13	0.081	0.216	0.073
.	19.01.15-15.37.01-1-45983	265	87	87	22	0	17	572	77	77	0	0	NA	NA	NA	74	96	547	184	178	383	97	92	198	57	23	0.362	0.31	0.129
.	19.01.15-15.37.10-1-45986	147	12	12	4	0	4	537	11	11	0	0	NA	NA	NA	41	48	517	174	170	359	90	88	14	18	0	0.027	0.103	0
.	19.01.15-15.37.19-1-45990	62	3	3	1	0	1	253	2	2	0	0	NA	NA	NA	14	19	501	167	164	174	37	42	7	0	0	0.014	0	0
.	19.01.15-15.37.20-1-45991	116	9	9	3	0	2	523	7	7	0	0	NA	NA	NA	47	45	511	173	174	347	87	89	9	17	6	0.018	0.098	0.034
.	19.01.15-15.37.30-1-46009	170	6	6	2	0	2	530	3	3	0	0	NA	NA	NA	50	47	517	173	170	356	88	86	6	2	9	0.012	0.012	0.053
.	19.01.15-15.37.33-1-46010	62	2	2	0	0	0	522	1	1	0	0	NA	NA	NA	30	35	513	169	166	355	83	84	5	0	2	0.01	0	0.012
.	19.01.15-15.37.41-1-46020	147	7	7	2	0	2	512	6	6	0	0	NA	NA	NA	63	37	504	175	171	341	87	84	13	12	0	0.026	0.069	0
.	19.01.15-15.37.44-1-46027	33	1	1	0	0	0	0	0	0	0	0	NA	NA	NA	11	4	490	165	162	0	0	0	0	1	0	0	0.006	0
.	19.01.15-15.37.44-1-46029	157	22	22	10	0	6	538	21	21	0	0	NA	NA	NA	55	55	520	177	171	363	89	86	48	9	8	0.092	0.051	0.047
.	19.01.15-15.37.46-1-46031	92	3	3	1	0	1	503	2	2	0	0	NA	NA	NA	32	22	502	167	166	342	81	80	0	0	3	0	0	0.018
.	19.01.15-15.37.48-1-46032	212	32	32	7	0	7	550	30	30	0	0	NA	NA	NA	87	71	539	176	169	373	91	86	81	28	18	0.15	0.159	0.107
.	19.01.15-15.37.48-1-46033	176	35	35	10	0	8	526	34	34	0	0	NA	NA	NA	59	45	514	173	171	352	87	87	62	32	11	0.121	0.185	0.064
.	19.01.15-15.38.00-1-46039	147	13	13	3	0	2	536	12	12	0	0	NA	NA	NA	48	47	519	174	167	362	90	84	35	12	7	0.067	0.069	0.042
.	19.01.15-15.38.00-1-46040	34	1	1	1	0	1	0	0	0	0	0	NA	NA	NA	7	3	491	163	162	0	0	0	4	0	0	0.008	0	0
.	19.01.15-15.38.03-1-46041	117	8	8	4	0	4	531	7	7	0	0	NA	NA	NA	32	43	512	172	172	355	90	86	6	25	2	0.012	0.145	0.012
.	19.01.15-15.38.22-1-46072	417	78	78	21	0	15	602	71	71	0	0	NA	NA	NA	111	120	562	187	184	403	102	97	172	60	34	0.306	0.321	0.185
.	19.01.15-15.38.22-1-46073	177	22	22	5	0	4	535	20	20	0	0	NA	NA	NA	45	51	517	174	173	359	88	88	67	25	5	0.13	0.144	0.029
.	19.01.15-15.38.24-1-46074	325	88	88	24	0	19	581	81	81	0	0	NA	NA	NA	99	106	551	186	182	387	101	93	184	87	37	0.334	0.468	0.203
.	19.01.15-15.38.25-1-46075	240	68	68	15	0	11	543	63	63	0	0	NA	NA	NA	72	65	522	181	175	360	92	91	114	75	29	0.218	0.414	0.166
.	19.01.15-15.38.40-1-46092	123	6	6	3	0	3	523	5	5	0	0	NA	NA	NA	53	42	510	173	172	353	85	85	9	10	0	0.018	0.058	0
.	19.01.15-15.38.40-1-46095	181	14	14	4	0	4	534	13	13	0	0	NA	NA	NA	56	50	527	168	168	365	85	84	31	17	3	0.059	0.101	0.018
.	19.01.15-15.38.49-1-46104	149	16	16	2	0	2	528	15	15	0	0	NA	NA	NA	64	52	521	176	168	358	86	84	22	16	6	0.042	0.091	0.036
.	19.01.15-15.38.58-1-46109	213	12	12	1	0	1	548	11	11	0	0	NA	NA	NA	72	73	527	181	178	364	94	90	28	2	2	0.053	0.011	0.011
.	19.01.15-15.39.10-1-46112	383	105	105	30	0	26	567	100	100	0	0	NA	NA	NA	105	88	536	185	180	375	97	95	202	89	61	0.377	0.481	0.339
.	19.01.15-15.39.11-1-46113	33	1	1	0	0	0	0	0	0	0	0	NA	NA	NA	7	4	489	164	164	0	0	0	3	0	0	0.006	0	0
.	19.01.15-15.39.12-1-46114	459	77	77	21	0	14	613	71	71	0	0	NA	NA	NA	116	129	562	190	190	402	104	107	182	65	44	0.324	0.342	0.232
.	19.01.15-15.39.20-1-46115	116	4	4	1	0	1	519	3	3	0	0	NA	NA	NA	27	27	507	166	167	353	82	84	20	0	1	0.039	0	0.006
.	19.01.15-15.39.25-1-46131	65	3	3	0	0	0	512	2	2	0	0	NA	NA	NA	15	18	500	167	164	347	83	82	7	4	0	0.014	0.024	0
.	19.01.15-15.39.36-1-46139	145	10	10	2	0	2	536	9	9	0	0	NA	NA	NA	53	51	518	174	172	363	87	86	21	6	8	0.041	0.034	0.047
.	19.01.15-15.39.39-1-46143	236	20	20	4	0	4	552	18	18	0	0	NA	NA	NA	71	67	530	175	175	374	89	89	41	12	11	0.077	0.069	0.063
.	19.01.15-15.39.41-1-46145	173	9	9	2	0	2	535	8	8	0	0	NA	NA	NA	60	51	521	171	172	361	87	87	15	3	9	0.029	0.018	0.052
.	19.01.15-15.40.03-1-46172	296	19	19	4	0	2	581	16	16	0	0	NA	NA	NA	81	99	547	181	184	388	95	98	61	4	24	0.112	0.022	0.13
.	19.01.15-15.40.05-1-46173	177	19	19	4	0	4	528	18	18	0	0	NA	NA	NA	74	49	521	175	166	362	86	80	44	11	7	0.084	0.063	0.042
.	19.01.15-15.40.07-1-46174	388	41	41	12	0	8	588	37	37	0	0	NA	NA	NA	110	107	547	184	189	385	99	104	136	32	5	0.249	0.174	0.026
.	19.01.15-15.40.09-1-46179	232	31	31	9	0	6	565	28	28	0	0	NA	NA	NA	54	77	534	180	176	378	96	91	53	39	32	0.099	0.217	0.182
.	19.01.15-15.40.22-1-46196	383	69	69	20	0	15	585	63	63	0	0	NA	NA	NA	102	114	554	193	180	387	105	93	167	69	12	0.301	0.358	0.067
.	19.01.15-15.40.26-1-46197	121	20	20	3	0	3	530	19	19	0	0	NA	NA	NA	41	41	515	169	170	359	85	86	24	20	4	0.047	0.118	0.024
.	19.01.15-15.40.35-1-46208	65	3	3	1	0	1	501	2	2	0	0	NA	NA	NA	25	15	500	166	162	341	83	77	11	2	0	0.022	0.012	0
.	19.01.15-15.40.42-1-46217	122	18	18	4	0	4	521	17	17	0	0	NA	NA	NA	33	35	509	170	169	352	87	82	26	26	10	0.051	0.153	0.059
.	19.01.15-15.41.00-1-48579	149	26	26	7	0	7	518	23	23	0	0	NA	NA	NA	41	37	511	169	170	348	85	85	69	6	3	0.135	0.036	0.018
.	19.01.15-15.41.06-1-48581	94	8	8	3	0	3	521	6	6	0	0	NA	NA	NA	30	36	505	171	173	347	85	89	21	1	0	0.042	0.006	0
.	19.01.15-15.41.08-1-48583	33	1	1	0	0	0	0	0	0	0	0	NA	NA	NA	7	5	490	165	163	0	0	0	0	4	0	0	0.024	0
.	19.01.15-15.41.11-1-48584	379	79	79	25	0	18	588	74	74	0	0	NA	NA	NA	125	117	554	178	198	387	90	111	177	47	31	0.319	0.264	0.157
.	19.01.15-15.41.18-1-48587	263	24	24	8	0	6	560	22	22	0	0	NA	NA	NA	80	83	545	176	175	382	92	86	38	13	20	0.07	0.074	0.114
.	19.01.15-15.41.26-1-48606	35	1	1	1	0	1	0	0	0	0	0	NA	NA	NA	11	9	494	163	165	0	0	0	0	0	2	0	0	0.012
.	19.01.15-15.41.28-1-48607	59	2	2	0	0	0	509	1	1	0	0	NA	NA	NA	24	25	502	168	168	341	85	83	3	4	0	0.006	0.024	0
.	19.01.15-15.41.28-1-48608	268	54	54	11	0	8	564	47	47	0	0	NA	NA	NA	109	89	540	183	179	372	97	95	123	31	13	0.228	0.169	0.073
.	19.01.15-15.41.29-1-48610	403	52	52	15	0	11	575	48	48	0	0	NA	NA	NA	106	92	539	181	185	378	96	101	82	74	42	0.152	0.409	0.227
.	19.01.15-15.41.32-1-48612	185	33	33	8	0	6	533	29	29	0	0	NA	NA	NA	66	54	519	174	174	357	88	88	72	30	8	0.139	0.172	0.046
.	19.01.15-15.41.40-1-48623	178	20	20	6	0	4	537	17	17	0	0	NA	NA	NA	38	47	516	171	173	359	89	89	43	17	3	0.083	0.099	0.017
.	19.01.15-15.41.41-1-48625	202	55	55	13	0	11	545	52	52	0	0	NA	NA	NA	52	59	522	176	174	365	91	89	126	26	20	0.241	0.148	0.115
.	19.01.15-15.41.58-1-48639	62	4	4	2	0	2	510	3	3	0	0	NA	NA	NA	22	28	506	167	168	345	81	84	16	0	0	0.032	0	0
.	19.01.15-15.42.06-1-48642	63	2	2	0	0	0	302	1	1	0	0	NA	NA	NA	19	18	503	165	163	202	53	47	4	0	0	0.008	0	0
.	19.01.15-15.42.08-1-48647	116	8	8	2	0	1	522	6	6	0	0	NA	NA	NA	37	39	509	173	170	350	86	86	19	0	0	0.037	0	0
.	19.01.15-15.42.14-1-48649	64	2	2	0	0	0	49	1	1	0	0	NA	NA	NA	22	16	499	166	164	32	9	8	0	0	2	0	0	0.012
.	19.01.15-15.42.17-1-48653	121	14	14	3	0	3	534	12	12	0	0	NA	NA	NA	40	49	518	173	171	357	89	88	18	11	1	0.035	0.064	0.006
.	19.01.15-15.42.20-1-48670	127	15	15	2	0	2	527	14	14	0	0	NA	NA	NA	47	46	515	175	169	356	87	84	28	3	16	0.054	0.017	0.095
.	19.01.15-15.42.23-1-48671	339	50	50	18	0	14	576	46	46	0	0	NA	NA	NA	110	93	550	180	176	385	97	94	144	45	33	0.262	0.25	0.188
.	19.01.15-15.42.26-1-48672	500	48	48	13	0	11	621	46	46	0	0	NA	NA	NA	148	141	575	194	185	411	111	99	90	44	41	0.157	0.227	0.222
.	19.01.15-15.42.39-1-48686	64	3	3	0	0	0	298	2	2	0	0	NA	NA	NA	14	14	497	164	166	200	47	51	10	0	1	0.02	0	0.006
.	19.01.15-15.42.43-1-48690	236	33	33	9	0	6	568	31	31	0	0	NA	NA	NA	65	79	534	180	178	380	96	92	95	21	6	0.178	0.117	0.034
.	19.01.15-15.42.46-1-48697	265	31	31	9	0	7	547	29	29	0	0	NA	NA	NA	73	60	524	173	176	367	89	91	87	39	15	0.166	0.225	0.085
.	19.01.15-15.42.46-1-48698	214	15	15	3	0	2	557	13	13	0	0	NA	NA	NA	53	66	527	180	172	373	96	88	48	7	2	0.091	0.039	0.012
.	19.01.15-15.42.52-1-48703	291	76	76	20	0	15	563	69	69	0	0	NA	NA	NA	81	83	544	177	175	382	91	90	159	29	47	0.292	0.164	0.269
.	19.01.15-15.42.55-1-48705	124	23	23	4	0	4	534	20	20	0	0	NA	NA	NA	37	49	519	172	171	359	88	87	67	20	10	0.129	0.116	0.058
.	19.01.15-15.42.57-1-48707	409	40	40	8	0	5	608	33	33	0	0	NA	NA	NA	105	133	568	189	189	402	102	104	75	22	26	0.132	0.116	0.138
.	19.01.15-15.43.16-1-48714	235	33	33	7	0	5	554	29	29	0	0	NA	NA	NA	80	73	535	177	174	373	92	89	76	40	9	0.142	0.226	0.052
.	19.01.15-15.43.42-1-48742	115	8	8	2	0	1	524	7	7	0	0	NA	NA	NA	34	41	512	170	172	354	82	88	13	3	7	0.025	0.018	0.041
.	19.01.15-15.43.45-1-48750	177	13	13	2	0	2	517	12	12	0	0	NA	NA	NA	50	35	506	170	172	348	83	86	21	9	7	0.042	0.053	0.041
.	19.01.15-15.43.47-1-48751	119	10	10	1	0	1	509	9	9	0	0	NA	NA	NA	33	31	501	171	172	341	83	85	10	11	8	0.02	0.064	0.047
.	19.01.15-15.43.48-1-48753	350	78	78	23	0	15	583	66	66	0	0	NA	NA	NA	102	103	558	180	178	397	92	94	175	60	38	0.314	0.333	0.213
.	19.01.15-15.43.55-1-48760	414	50	50	9	0	8	584	47	47	0	0	NA	NA	NA	119	97	546	180	184	386	97	101	109	44	10	0.2	0.244	0.054
.	19.01.15-15.44.04-1-48763	212	13	13	3	0	3	552	11	11	0	0	NA	NA	NA	61	71	529	174	181	367	89	96	12	15	21	0.023	0.086	0.116
.	19.01.15-15.44.09-1-48766	209	12	12	2	0	2	551	8	8	0	0	NA	NA	NA	63	67	526	175	179	367	90	94	30	1	3	0.057	0.006	0.017
.	19.01.15-15.44.10-1-48771	90	3	3	1	0	1	520	2	2	0	0	NA	NA	NA	37	34	504	173	170	344	89	87	5	7	2	0.01	0.04	0.012
.	19.01.15-15.44.14-1-48772	170	12	12	3	0	2	540	11	11	0	0	NA	NA	NA	48	63	528	174	174	363	86	91	35	13	3	0.066	0.075	0.017
.	19.01.15-15.44.20-1-48777	121	9	9	0	0	0	537	8	8	0	0	NA	NA	NA	45	53	520	178	168	363	92	82	20	5	3	0.038	0.028	0.018
.	19.01.15-15.44.25-1-48794	57	2	2	0	0	0	516	1	1	0	0	NA	NA	NA	21	25	500	171	167	346	88	82	7	0	0	0.014	0	0
.	19.01.15-15.44.33-1-48800	207	22	22	3	0	3	530	19	19	0	0	NA	NA	NA	63	57	519	176	175	352	87	91	42	21	6	0.081	0.119	0.034
.	19.01.15-15.44.38-1-48806	288	41	41	12	0	10	561	38	38	0	0	NA	NA	NA	89	78	532	178	181	370	93	98	81	20	28	0.152	0.112	0.155
.	19.01.15-15.44.40-1-48810	320	46	46	22	0	17	565	43	43	0	0	NA	NA	NA	82	84	545	181	171	385	94	86	75	27	31	0.138	0.149	0.181
.	19.01.15-15.44.40-1-48811	385	45	45	13	0	10	581	41	41	0	0	NA	NA	NA	121	107	547	198	175	382	110	89	114	53	23	0.208	0.268	0.131
.	19.01.15-15.44.46-1-48822	327	27	27	7	0	5	588	24	24	0	0	NA	NA	NA	112	112	561	180	184	396	95	97	105	1	19	0.187	0.006	0.103
.	19.01.15-15.44.47-1-48823	122	8	8	1	0	1	540	7	7	0	0	NA	NA	NA	38	60	527	172	174	365	87	88	26	5	5	0.049	0.029	0.029
.	19.01.15-15.45.19-1-48832	261	56	56	15	0	9	567	53	53	0	0	NA	NA	NA	85	81	541	174	179	380	90	97	132	42	19	0.244	0.241	0.106
.	19.01.15-15.45.21-1-48848	330	50	50	16	0	12	580	44	44	0	0	NA	NA	NA	97	97	535	191	184	373	108	99	126	36	15	0.236	0.188	0.082
.	19.01.15-15.45.21-1-48849	112	5	5	1	0	1	504	3	3	0	0	NA	NA	NA	37	23	503	170	163	348	79	77	11	6	0	0.022	0.035	0
.	19.01.15-15.45.37-1-48855	380	57	57	9	0	4	581	53	53	0	0	NA	NA	NA	102	95	542	185	181	382	100	99	106	63	19	0.196	0.341	0.105
.	19.01.15-15.45.39-1-48859	83	5	5	3	0	2	506	4	4	0	0	NA	NA	NA	29	18	496	169	166	338	85	83	20	0	0	0.04	0	0
.	19.01.15-15.45.42-1-48863	210	12	12	4	0	3	541	9	9	0	0	NA	NA	NA	62	60	525	174	174	363	90	88	38	6	3	0.072	0.034	0.017
.	19.01.15-15.45.46-1-48871	35	1	1	0	0	0	0	0	0	0	0	NA	NA	NA	6	14	497	166	164	0	0	0	0	0	1	0	0	0.006
.	19.01.15-15.45.56-1-48876	96	13	13	4	0	2	524	12	12	0	0	NA	NA	NA	37	49	512	174	176	349	88	87	30	9	4	0.059	0.052	0.023
.	19.01.15-15.45.58-1-48880	119	8	8	5	0	5	513	6	6	0	0	NA	NA	NA	48	31	504	169	171	345	84	84	21	0	3	0.042	0	0.018
.	19.01.15-15.45.58-1-48881	57	3	3	0	0	0	503	2	2	0	0	NA	NA	NA	22	15	495	165	168	337	81	85	8	0	0	0.016	0	0
.	19.01.15-15.46.12-1-48892	238	59	59	12	0	9	557	57	57	0	0	NA	NA	NA	59	84	542	179	176	376	91	90	129	49	24	0.238	0.274	0.136
.	19.01.15-15.46.12-1-48893	439	81	81	17	0	13	605	76	76	0	0	NA	NA	NA	129	123	559	188	189	400	102	103	208	56	29	0.372	0.298	0.153
.	19.01.15-15.46.18-1-48894	57	2	2	0	0	0	153	1	1	0	0	NA	NA	NA	20	14	499	165	163	113	21	19	5	0	0	0.01	0	0
.	19.01.15-15.46.19-1-48895	284	37	37	11	0	8	558	33	33	0	0	NA	NA	NA	83	76	536	178	175	374	95	89	76	27	7	0.142	0.152	0.04
.	19.01.15-15.46.20-1-48919	230	11	11	3	0	1	546	10	10	0	0	NA	NA	NA	55	65	523	181	174	363	95	88	17	8	9	0.033	0.044	0.052
.	19.01.15-15.46.27-1-48921	87	3	3	0	0	0	526	2	2	0	0	NA	NA	NA	28	41	517	168	169	359	85	82	12	0	0	0.023	0	0
.	19.01.15-15.46.37-1-48932	66	4	4	0	0	0	508	3	3	0	0	NA	NA	NA	25	21	504	164	166	343	81	84	13	0	0	0.026	0	0
.	19.01.15-15.46.43-1-48941	158	13	13	2	0	2	538	12	12	0	0	NA	NA	NA	45	53	519	174	173	360	89	89	28	9	7	0.054	0.052	0.04
.	19.01.15-15.46.44-1-48947	263	35	35	9	0	5	560	31	31	0	0	NA	NA	NA	66	77	539	177	174	377	93	90	80	39	10	0.148	0.22	0.057
.	19.01.15-15.46.45-1-48948	530	69	69	19	0	13	630	62	62	0	0	NA	NA	NA	153	153	580	191	195	415	106	109	118	64	27	0.203	0.335	0.138
.	19.01.15-15.46.54-1-48954	204	56	56	19	0	15	542	52	52	0	0	NA	NA	NA	65	64	532	173	172	371	87	84	145	33	9	0.273	0.191	0.052
.	19.01.15-15.47.06-1-48958	35	1	1	0	0	0	0	0	0	0	0	NA	NA	NA	9	8	493	164	164	0	0	0	0	0	2	0	0	0.012
.	19.01.15-15.47.07-1-48959	34	1	1	1	0	1	0	0	0	0	0	NA	NA	NA	11	8	493	165	163	0	0	0	0	2	0	0	0.012	0
.	19.01.15-15.47.08-1-48960	30	1	1	0	0	0	0	0	0	0	0	NA	NA	NA	9	7	492	165	163	0	0	0	0	0	0	0	0	0
.	19.01.15-15.47.09-1-48961	283	76	76	20	0	14	576	66	66	0	0	NA	NA	NA	85	96	546	186	177	381	101	94	211	45	23	0.386	0.242	0.13
.	19.01.15-15.47.09-1-48962	267	55	55	20	0	14	561	49	49	0	0	NA	NA	NA	92	84	538	183	176	373	95	93	111	64	21	0.206	0.35	0.119
.	19.01.15-15.47.10-1-48963	243	22	22	5	0	5	560	19	19	0	0	NA	NA	NA	76	77	537	180	173	376	95	89	55	8	6	0.102	0.044	0.035
.	19.01.15-15.47.38-1-48993	313	50	50	17	0	13	564	45	45	0	0	NA	NA	NA	93	85	540	183	175	379	96	89	118	48	33	0.219	0.262	0.189
.	19.01.15-15.47.47-1-49004	259	34	34	15	0	11	563	31	31	0	0	NA	NA	NA	67	88	552	175	174	385	88	90	76	27	33	0.138	0.154	0.19
.	19.01.15-15.47.57-1-49014	233	75	75	17	0	13	542	68	68	0	0	NA	NA	NA	63	72	524	183	178	357	95	90	178	30	23	0.34	0.164	0.129
.	19.01.15-15.48.06-1-49018	264	17	17	8	0	7	558	15	15	0	0	NA	NA	NA	75	74	535	177	175	379	88	91	30	21	7	0.056	0.119	0.04
.	19.01.15-15.48.10-1-49021	412	66	66	21	0	15	597	61	61	0	0	NA	NA	NA	113	112	552	183	190	396	97	104	169	62	16	0.306	0.339	0.084
.	19.01.15-15.48.26-1-49050	60	2	2	0	0	0	506	1	1	0	0	NA	NA	NA	30	25	503	169	166	343	82	81	0	0	4	0	0	0.024
.	19.01.15-15.48.35-1-49062	92	5	5	3	0	2	534	4	4	0	0	NA	NA	NA	28	44	514	177	166	360	89	85	5	14	3	0.01	0.079	0.018
.	19.01.15-15.48.38-1-49066	236	12	12	5	0	3	554	11	11	0	0	NA	NA	NA	89	74	526	181	180	369	94	91	36	1	8	0.068	0.006	0.044
.	19.01.15-15.48.39-1-49068	33	1	1	0	0	0	0	0	0	0	0	NA	NA	NA	12	7	492	163	165	0	0	0	0	0	2	0	0	0.012
.	19.01.15-15.48.39-1-49069	373	39	39	7	0	5	559	37	37	0	0	NA	NA	NA	84	74	526	184	177	370	96	93	74	27	16	0.141	0.147	0.09
.	19.01.15-15.48.42-1-49074	34	1	1	0	0	0	0	0	0	0	0	NA	NA	NA	13	14	499	164	164	0	0	0	0	0	7	0	0	0.043
.	19.01.15-15.48.45-1-49081	211	12	12	1	0	1	546	11	11	0	0	NA	NA	NA	57	56	521	174	174	364	91	91	25	13	1	0.048	0.075	0.006
.	19.01.15-15.48.45-1-49083	428	71	71	21	0	13	570	66	66	0	0	NA	NA	NA	117	99	554	179	179	384	94	92	158	52	24	0.285	0.291	0.134
.	19.01.15-15.48.45-1-49084	319	65	65	20	0	12	588	59	59	0	0	NA	NA	NA	82	101	547	185	182	390	100	98	108	81	9	0.197	0.438	0.049
.	19.01.15-15.48.53-1-49092	204	40	40	10	0	8	542	36	36	0	0	NA	NA	NA	64	62	525	178	172	359	95	88	97	17	16	0.185	0.096	0.093
.	19.01.15-15.49.07-1-49096	245	17	17	6	0	2	546	15	15	0	0	NA	NA	NA	79	68	519	177	185	357	92	97	34	7	15	0.066	0.04	0.081
.	19.01.15-15.49.13-1-49098	32	1	1	1	0	1	0	0	0	0	0	NA	NA	NA	8	7	489	166	165	0	0	0	4	0	0	0.008	0	0
.	19.01.15-15.49.16-1-49099	123	8	8	1	0	1	537	6	6	0	0	NA	NA	NA	47	55	521	173	174	359	89	89	18	17	6	0.035	0.098	0.034
.	19.01.15-15.49.41-1-49126	148	16	16	5	0	4	536	13	13	0	0	NA	NA	NA	31	43	512	172	172	360	87	89	45	2	14	0.088	0.012	0.081
.	19.01.15-15.49.42-1-49129	35	1	1	0	0	0	0	0	0	0	0	NA	NA	NA	13	10	493	164	166	0	0	0	1	0	0	0.002	0	0
.	19.01.15-15.49.44-1-49135	374	93	93	24	0	16	597	83	83	0	0	NA	NA	NA	108	112	557	182	186	396	98	103	185	91	50	0.332	0.5	0.269
.	19.01.15-15.49.45-1-49137	124	8	8	3	0	3	524	6	6	0	0	NA	NA	NA	34	38	514	172	165	355	89	80	21	3	4	0.041	0.017	0.024
.	19.01.15-15.49.45-1-49138	94	3	3	1	0	1	515	2	2	0	0	NA	NA	NA	35	32	509	171	165	347	86	82	1	3	1	0.002	0.018	0.006
.	19.01.15-15.49.48-1-49139	207	10	10	5	0	4	546	7	7	0	0	NA	NA	NA	53	70	530	180	173	367	92	87	31	5	1	0.058	0.028	0.006
.	19.01.15-15.49.52-1-49145	60	2	2	0	0	0	151	1	1	0	0	NA	NA	NA	22	22	504	164	167	105	20	26	0	0	2	0	0	0.012
.	19.01.15-15.50.01-1-49149	182	14	14	4	0	3	541	13	13	0	0	NA	NA	NA	56	59	520	174	178	360	90	91	26	11	1	0.05	0.063	0.006
.	19.01.15-15.50.01-1-49150	34	1	1	0	0	0	0	0	0	0	0	NA	NA	NA	10	14	497	165	165	0	0	0	1	0	0	0.002	0	0
.	19.01.15-15.50.03-1-49156	150	26	26	8	0	7	530	24	24	0	0	NA	NA	NA	56	46	514	173	172	354	87	89	60	8	13	0.117	0.046	0.076
.	19.01.15-15.50.07-1-49158	117	16	16	4	0	4	523	14	14	0	0	NA	NA	NA	42	40	509	174	170	349	87	87	42	4	13	0.083	0.023	0.076
.	19.01.15-15.50.11-1-49161	63	2	2	1	0	1	506	1	1	0	0	NA	NA	NA	26	17	499	166	165	344	81	81	9	0	0	0.018	0	0
.	19.01.15-15.50.15-1-49166	293	54	54	11	0	7	569	51	51	0	0	NA	NA	NA	99	84	539	179	179	382	93	94	156	20	32	0.289	0.112	0.179
.	19.01.15-15.50.24-1-49185	311	75	75	21	0	15	563	72	72	0	0	NA	NA	NA	74	72	533	175	177	377	91	95	146	75	30	0.274	0.429	0.169
.	19.01.15-15.50.28-1-49188	63	3	3	0	0	0	503	2	2	0	0	NA	NA	NA	23	23	497	168	171	339	81	83	3	5	1	0.006	0.03	0.006
.	19.01.15-15.50.28-1-49189	91	4	4	2	0	2	502	2	2	0	0	NA	NA	NA	32	20	500	165	168	338	81	83	4	3	1	0.008	0.018	0.006
.	19.01.15-15.50.33-1-49192	289	60	60	17	0	12	583	54	54	0	0	NA	NA	NA	80	97	547	178	185	389	95	99	156	42	24	0.285	0.236	0.13
.	19.01.15-15.50.36-1-49197	93	5	5	1	0	1	514	4	4	0	0	NA	NA	NA	44	39	511	168	173	346	85	83	11	6	0	0.022	0.036	0
.	19.01.15-15.50.41-1-49208	62	4	4	1	0	1	513	2	2	0	0	NA	NA	NA	15	21	503	166	165	346	84	83	5	0	0	0.01	0	0
.	19.01.15-15.50.44-1-49214	178	13	13	6	0	4	540	9	9	0	0	NA	NA	NA	50	61	518	180	176	358	91	91	41	0	8	0.079	0	0.045
.	19.01.15-15.50.45-1-49218	240	79	79	17	0	14	557	72	72	0	0	NA	NA	NA	85	76	530	172	187	371	86	100	161	54	49	0.304	0.314	0.262
.	19.01.15-15.50.53-1-49225	446	56	56	17	0	11	629	52	52	0	0	NA	NA	NA	132	155	587	192	189	419	106	104	105	72	24	0.179	0.375	0.127
.	19.01.15-15.50.55-1-49226	170	16	16	1	0	1	538	14	14	0	0	NA	NA	NA	54	56	521	174	174	363	90	85	24	8	12	0.046	0.046	0.069
.	19.01.15-15.51.28-1-49247	158	8	8	5	0	5	525	7	7	0	0	NA	NA	NA	52	45	518	170	170	357	84	84	22	9	2	0.042	0.053	0.012
.	19.01.15-15.51.36-1-49255	319	33	33	7	0	7	564	31	31	0	0	NA	NA	NA	88	91	541	185	178	374	98	92	73	25	1	0.135	0.135	0.006
.	19.01.15-15.51.49-1-49271	186	44	44	9	0	6	537	39	39	0	0	NA	NA	NA	62	55	520	173	175	361	88	88	82	40	31	0.158	0.231	0.177
.	19.01.15-15.51.50-1-49274	275	62	62	21	0	16	559	53	53	0	0	NA	NA	NA	82	80	541	178	174	376	95	88	189	44	25	0.349	0.247	0.144
.	19.01.15-15.51.52-1-49277	36	1	1	1	0	1	0	0	0	0	0	NA	NA	NA	14	5	490	164	164	0	0	0	0	0	3	0	0	0.018
.	19.01.15-15.52.03-1-49279	37	1	1	0	0	0	0	0	0	0	0	NA	NA	NA	5	9	495	165	162	0	0	0	1	0	0	0.002	0	0
.	19.01.15-15.52.06-1-49280	91	16	16	2	0	1	527	14	14	0	0	NA	NA	NA	33	42	510	172	173	349	89	89	34	7	3	0.067	0.041	0.017
.	19.01.15-15.52.10-1-49281	60	3	3	2	0	2	519	2	2	0	0	NA	NA	NA	22	35	508	174	166	349	87	83	5	1	3	0.01	0.006	0.018
.	19.01.15-15.52.25-1-49308	298	70	70	21	0	18	559	65	65	0	0	NA	NA	NA	81	80	539	174	180	380	87	92	136	64	29	0.252	0.368	0.161
.	19.01.15-15.52.25-1-49309	61	2	2	1	0	1	406	1	1	0	0	NA	NA	NA	15	16	499	165	165	278	69	59	4	1	0	0.008	0.006	0
.	19.01.15-15.52.31-1-49311	59	2	2	1	0	1	512	1	1	0	0	NA	NA	NA	22	29	502	171	169	345	82	85	0	1	1	0	0.006	0.006
.	19.01.15-15.52.31-1-49312	488	69	69	17	0	10	619	64	64	0	0	NA	NA	NA	140	148	582	196	183	412	110	97	125	54	38	0.215	0.276	0.208
.	19.01.15-15.52.39-1-49323	59	3	3	0	0	0	520	2	2	0	0	NA	NA	NA	17	32	503	170	172	347	87	86	8	0	1	0.016	0	0.006
.	19.01.15-15.52.39-1-49325	88	5	5	0	0	0	515	4	4	0	0	NA	NA	NA	30	24	503	168	166	350	83	82	5	4	0	0.01	0.024	0
.	19.01.15-15.52.39-1-49326	150	9	9	4	0	3	527	7	7	0	0	NA	NA	NA	38	38	503	174	174	347	91	89	28	5	0	0.056	0.029	0
.	19.01.15-15.52.44-1-49336	206	18	18	7	0	6	545	17	17	0	0	NA	NA	NA	70	75	536	178	174	368	87	90	23	33	5	0.043	0.185	0.029
.	19.01.15-15.52.53-1-49345	94	4	4	3	0	2	514	1	1	0	0	NA	NA	NA	38	37	513	171	166	350	82	82	4	3	6	0.008	0.018	0.036
.	19.01.15-15.52.55-1-49346	218	75	75	25	0	19	546	70	70	0	0	NA	NA	NA	61	67	531	172	177	368	88	90	152	60	29	0.286	0.349	0.164
.	19.01.15-15.53.00-1-49347	122	8	8	3	0	3	525	5	5	0	0	NA	NA	NA	26	40	513	169	171	356	83	86	16	3	4	0.031	0.018	0.023
.	19.01.15-15.53.04-1-49348	57	2	2	0	0	0	101	0	0	0	0	NA	NA	NA	17	9	494	165	163	70	16	15	4	0	0	0.008	0	0
.	19.01.15-15.53.08-1-49351	87	5	5	0	0	0	518	4	4	0	0	NA	NA	NA	21	26	504	167	168	349	85	84	6	3	6	0.012	0.018	0.036
.	19.01.15-15.53.11-1-49353	156	15	15	4	0	4	527	11	11	0	0	NA	NA	NA	55	45	521	172	165	360	87	80	37	8	3	0.071	0.047	0.018
.	19.01.15-15.53.16-1-49354	140	5	5	2	0	1	519	4	4	0	0	NA	NA	NA	50	35	507	171	170	347	87	85	17	1	0	0.034	0.006	0
.	19.01.15-15.53.22-1-49370	179	23	23	11	0	8	537	22	22	0	0	NA	NA	NA	50	53	522	172	172	364	86	87	65	15	16	0.125	0.087	0.093
.	19.01.15-15.53.24-1-49373	269	32	32	11	0	9	569	28	28	0	0	NA	NA	NA	81	81	529	184	181	372	102	95	117	12	10	0.221	0.065	0.055
.	19.01.15-15.53.26-1-49374	237	28	28	8	0	6	565	25	25	0	0	NA	NA	NA	65	84	533	179	185	372	92	101	38	32	25	0.071	0.179	0.135
.	19.01.15-15.53.35-1-49384	122	7	7	3	0	1	524	6	6	0	0	NA	NA	NA	35	38	511	174	166	355	86	83	22	9	1	0.043	0.052	0.006
.	19.01.15-15.53.43-1-49393	57	2	2	0	0	0	152	1	1	0	0	NA	NA	NA	20	21	496	170	168	106	22	24	3	0	0	0.006	0	0
.	19.01.15-15.53.57-1-49408	319	21	21	3	0	3	583	17	17	0	0	NA	NA	NA	84	98	543	180	188	384	95	104	54	15	3	0.099	0.083	0.016
.	19.01.15-15.54.01-1-49409	39	1	1	1	0	1	0	0	0	0	0	NA	NA	NA	16	14	497	166	164	0	0	0	2	0	0	0.004	0	0
.	19.01.15-15.54.03-1-49410	120	5	5	2	0	2	528	4	4	0	0	NA	NA	NA	44	47	515	178	167	354	91	83	19	0	0	0.037	0	0
.	19.01.15-15.54.04-1-49411	63	2	2	0	0	0	398	1	1	0	0	NA	NA	NA	21	21	500	166	168	265	68	65	0	3	0	0	0.018	0
.	19.01.15-15.54.08-1-49414	92	7	7	2	0	2	504	5	5	0	0	NA	NA	NA	36	27	504	171	165	342	82	80	9	2	6	0.018	0.012	0.036
.	19.01.15-15.54.17-1-49420	141	7	7	1	0	1	533	5	5	0	0	NA	NA	NA	45	51	518	174	172	359	87	87	9	4	1	0.017	0.023	0.006
.	19.01.15-15.54.24-1-49439	331	43	43	10	0	7	587	41	41	0	0	NA	NA	NA	90	104	546	182	189	388	97	102	87	54	20	0.159	0.297	0.106
.	19.01.15-15.54.30-1-49442	89	7	7	3	0	3	507	6	6	0	0	NA	NA	NA	26	25	504	168	166	343	82	82	14	8	0	0.028	0.048	0
.	19.01.15-15.54.38-1-49449	82	3	3	0	0	0	514	2	2	0	0	NA	NA	NA	20	25	504	169	165	350	83	81	2	1	0	0.004	0.006	0
.	19.01.15-15.54.38-1-49451	326	73	73	23	0	16	560	66	66	0	0	NA	NA	NA	77	76	532	179	178	369	97	94	161	58	44	0.303	0.324	0.247
.	19.01.15-15.54.39-1-49456	122	9	9	4	0	3	517	7	7	0	0	NA	NA	NA	42	37	512	170	168	351	84	82	12	5	5	0.023	0.029	0.03
.	19.01.15-15.54.40-1-49458	148	7	7	4	0	3	532	6	6	0	0	NA	NA	NA	47	53	521	173	172	360	87	85	16	4	6	0.031	0.023	0.035
.	19.01.15-15.54.45-1-49470	84	4	4	3	0	3	506	3	3	0	0	NA	NA	NA	31	22	506	165	164	345	82	79	6	6	4	0.012	0.036	0.024
.	19.01.15-15.54.46-1-49471	34	1	1	1	0	1	0	0	0	0	0	NA	NA	NA	8	9	494	164	164	0	0	0	0	0	0	0	0	0
.	19.01.15-15.54.48-1-49473	355	116	116	35	0	25	587	105	105	0	0	NA	NA	NA	102	99	542	185	185	383	100	104	209	114	32	0.386	0.616	0.173
.	19.01.15-15.54.49-1-49477	281	41	41	14	0	8	562	39	39	0	0	NA	NA	NA	109	85	538	185	175	375	98	89	144	22	16	0.268	0.119	0.091
.	19.01.15-15.54.52-1-49481	318	99	99	25	0	18	578	94	94	0	0	NA	NA	NA	78	94	549	178	180	388	90	100	149	76	60	0.271	0.427	0.333
.	19.01.15-15.55.03-1-49485	63	3	3	0	0	0	513	2	2	0	0	NA	NA	NA	30	32	507	172	166	346	85	82	9	0	0	0.018	0	0
.	19.01.15-15.55.04-1-49486	138	14	14	8	0	6	544	13	13	0	0	NA	NA	NA	51	68	524	177	180	361	89	94	51	13	0	0.097	0.073	0
.	19.01.15-15.55.05-1-49487	286	64	64	16	0	14	567	60	60	0	0	NA	NA	NA	75	88	533	184	184	374	97	96	166	35	29	0.311	0.19	0.158
.	19.01.15-15.55.42-1-49518	214	14	14	2	0	1	549	13	13	0	0	NA	NA	NA	67	69	535	173	174	373	85	91	37	13	0	0.069	0.075	0
.	19.01.15-15.56.12-1-49538	96	3	3	1	0	0	516	1	1	0	0	NA	NA	NA	35	30	506	170	167	351	85	80	11	0	0	0.022	0	0
.	19.01.15-15.56.21-1-49568	91	6	6	3	0	1	506	5	5	0	0	NA	NA	NA	26	23	501	167	168	342	84	80	9	0	13	0.018	0	0.077
.	19.01.15-15.56.37-1-49574	66	4	4	1	0	1	505	2	2	0	0	NA	NA	NA	30	17	501	166	163	343	82	80	8	0	3	0.016	0	0.018
.	19.01.15-15.56.38-1-49577	209	27	27	10	0	10	548	25	25	0	0	NA	NA	NA	63	68	535	173	173	370	87	91	54	21	13	0.101	0.121	0.075
.	19.01.15-15.56.41-1-49585	270	49	49	17	0	13	570	42	42	0	0	NA	NA	NA	96	95	536	183	189	374	94	102	99	38	47	0.185	0.208	0.249
.	19.01.15-15.56.42-1-49589	235	30	30	10	0	7	556	25	25	0	0	NA	NA	NA	58	73	530	179	177	368	96	92	72	28	4	0.136	0.156	0.023
.	19.01.15-15.57.13-1-49604	36	1	1	0	0	0	0	0	0	0	0	NA	NA	NA	7	12	495	164	166	0	0	0	0	3	0	0	0.018	0
.	19.01.15-15.57.13-1-49605	35	1	1	0	0	0	0	0	0	0	0	NA	NA	NA	5	11	495	166	163	0	0	0	0	0	0	0	0	0
.	19.01.15-15.57.16-1-49607	94	7	7	3	0	3	504	6	6	0	0	NA	NA	NA	35	23	505	164	167	343	79	82	8	11	5	0.016	0.067	0.03
.	19.01.15-15.57.17-1-49609	145	6	6	1	0	1	528	5	5	0	0	NA	NA	NA	42	44	512	176	169	352	90	86	5	4	5	0.01	0.023	0.03
.	19.01.15-15.57.36-1-49632	86	7	7	2	0	2	504	6	6	0	0	NA	NA	NA	21	20	496	168	169	338	82	84	15	7	0	0.03	0.042	0
.	19.01.15-15.57.39-1-49638	146	13	13	1	0	1	529	11	11	0	0	NA	NA	NA	39	45	513	173	172	353	88	88	30	11	0	0.058	0.064	0
.	19.01.15-15.58.15-1-49658	203	9	9	2	0	2	554	7	7	0	0	NA	NA	NA	57	68	531	177	173	375	90	89	13	19	4	0.024	0.107	0.023
.	19.01.15-15.58.17-1-49669	61	2	2	0	0	0	512	1	1	0	0	NA	NA	NA	22	31	508	168	168	344	84	84	4	1	0	0.008	0.006	0
.	19.01.15-15.58.24-1-49686	258	55	55	17	0	14	555	51	51	0	0	NA	NA	NA	76	68	525	177	179	372	90	93	142	47	36	0.27	0.266	0.201
.	19.01.15-15.58.29-1-49690	445	26	26	6	0	5	602	22	22	0	0	NA	NA	NA	132	121	552	192	190	392	106	104	60	34	15	0.109	0.177	0.079
.	19.01.15-15.58.34-1-49693	288	21	21	3	0	3	558	19	19	0	0	NA	NA	NA	80	75	540	175	173	376	92	90	33	13	12	0.061	0.074	0.069
.	19.01.15-15.58.35-1-49695	64	2	2	1	0	1	517	1	1	0	0	NA	NA	NA	21	29	509	169	164	350	85	82	3	0	3	0.006	0	0.018
.	19.01.15-15.58.38-1-49700	229	21	21	3	0	2	551	19	19	0	0	NA	NA	NA	79	75	529	179	180	365	92	94	18	16	10	0.034	0.089	0.056
.	19.01.15-15.58.42-1-49710	95	3	3	0	0	0	506	1	1	0	0	NA	NA	NA	28	25	500	171	167	339	86	81	6	0	0	0.012	0	0
.	19.01.15-15.58.47-1-49717	245	23	23	8	0	6	554	20	20	0	0	NA	NA	NA	76	78	539	176	176	373	89	92	58	23	9	0.108	0.131	0.051
.	19.01.15-15.59.06-1-49724	171	17	17	4	0	3	533	15	15	0	0	NA	NA	NA	52	53	523	171	172	359	88	86	30	5	2	0.057	0.029	0.012
.	19.01.15-15.59.29-1-49742	270	70	70	19	0	12	560	65	65	0	0	NA	NA	NA	73	70	524	176	183	371	93	96	149	70	35	0.284	0.398	0.191
.	19.01.15-15.59.37-1-49750	38	1	1	0	0	0	0	0	0	0	0	NA	NA	NA	6	11	497	164	163	0	0	0	1	0	0	0.002	0	0
.	19.01.15-15.59.41-1-49756	35	1	1	0	0	0	0	0	0	0	0	NA	NA	NA	9	10	492	164	167	0	0	0	0	0	0	0	0	0
.	19.01.15-15.59.45-1-49765	63	3	3	2	0	0	509	2	2	0	0	NA	NA	NA	24	23	500	168	168	344	84	81	8	0	0	0.016	0	0
.	19.01.15-15.59.52-1-49771	34	1	1	0	0	0	0	0	0	0	0	NA	NA	NA	12	9	492	166	164	0	0	0	2	0	0	0.004	0	0
.	19.01.15-15.59.55-1-49773	238	27	27	3	0	1	555	23	23	0	0	NA	NA	NA	76	75	537	176	175	375	91	89	34	21	11	0.063	0.119	0.063
.	19.01.15-15.59.55-1-49774	185	13	13	2	0	1	537	11	11	0	0	NA	NA	NA	49	45	520	171	167	363	89	85	22	0	12	0.042	0	0.072
.	19.01.15-15.59.59-1-49776	205	14	14	2	0	2	554	13	13	0	0	NA	NA	NA	70	72	529	183	173	368	98	88	35	1	17	0.066	0.005	0.098
.	19.01.15-16.00.05-1-49782	91	6	6	2	0	2	511	4	4	0	0	NA	NA	NA	32	24	499	169	169	343	83	85	7	4	2	0.014	0.024	0.012
.	19.01.15-16.00.05-1-49783	90	6	6	1	0	1	511	5	5	0	0	NA	NA	NA	27	28	508	168	165	348	81	82	8	9	0	0.016	0.054	0
.	19.01.15-16.00.06-1-49784	213	19	19	2	0	2	547	18	18	0	0	NA	NA	NA	63	64	527	170	180	366	88	93	40	6	13	0.076	0.035	0.072
.	19.01.15-16.00.06-1-49786	39	1	1	1	0	1	0	0	0	0	0	NA	NA	NA	9	9	494	163	165	0	0	0	0	1	0	0	0.006	0
.	19.01.15-16.00.24-1-49812	145	9	9	0	0	0	524	7	7	0	0	NA	NA	NA	59	39	513	169	170	351	86	87	20	4	2	0.039	0.024	0.012
.	19.01.15-16.00.34-1-49816	231	94	94	18	0	15	551	83	83	0	0	NA	NA	NA	81	73	530	180	176	369	93	89	190	51	45	0.358	0.283	0.256
.	19.01.15-16.00.36-1-49818	309	31	31	9	0	8	558	30	30	0	0	NA	NA	NA	77	75	536	177	175	376	92	90	80	10	11	0.149	0.056	0.063
.	19.01.15-16.00.42-1-49830	35	1	1	1	0	1	0	0	0	0	0	NA	NA	NA	5	6	490	166	163	0	0	0	2	0	0	0.004	0	0
.	19.01.15-16.00.46-1-49839	211	18	18	2	0	2	563	17	17	0	0	NA	NA	NA	58	79	536	178	178	377	93	93	51	10	9	0.095	0.056	0.051
.	19.01.15-16.01.01-1-49846	130	6	6	1	0	0	525	5	5	0	0	NA	NA	NA	38	37	512	168	170	356	85	84	29	0	0	0.057	0	0
.	19.01.15-16.01.01-1-49847	151	6	6	4	0	4	551	5	5	0	0	NA	NA	NA	55	67	524	177	179	364	94	93	9	6	5	0.017	0.034	0.028
.	19.01.15-16.01.13-1-49920	342	79	79	21	0	15	567	71	71	0	0	NA	NA	NA	85	85	544	178	176	379	95	93	179	65	36	0.329	0.365	0.205
.	19.01.15-16.01.18-1-49922	329	33	33	8	0	7	558	30	30	0	0	NA	NA	NA	102	74	541	171	175	379	87	92	47	32	8	0.087	0.187	0.046
.	19.01.15-16.01.33-1-49940	153	14	14	8	0	6	525	13	13	0	0	NA	NA	NA	32	41	511	173	170	355	85	85	27	10	14	0.053	0.058	0.082
.	19.01.15-16.01.42-1-49950	320	64	64	17	0	14	565	61	61	0	0	NA	NA	NA	90	79	536	182	174	379	95	91	120	61	33	0.224	0.335	0.19
.	19.01.15-16.01.48-1-49957	267	28	28	7	0	5	574	26	26	0	0	NA	NA	NA	91	94	557	177	173	393	91	90	62	27	19	0.111	0.153	0.11
.	19.01.15-16.01.49-1-49959	153	8	8	3	0	2	540	6	6	0	0	NA	NA	NA	52	55	524	173	171	367	86	87	8	6	5	0.015	0.035	0.029
.	19.01.15-16.01.50-1-49961	34	1	1	0	0	0	0	0	0	0	0	NA	NA	NA	14	9	495	164	163	0	0	0	4	0	0	0.008	0	0
.	19.01.15-16.01.54-1-49966	121	10	10	5	0	5	514	9	9	0	0	NA	NA	NA	46	36	512	170	167	348	86	80	28	0	4	0.055	0	0.024
.	19.01.15-16.01.59-1-49967	64	2	2	1	0	1	511	1	1	0	0	NA	NA	NA	31	28	507	167	167	348	81	82	0	6	0	0	0.036	0
.	19.01.15-16.02.11-1-49969	209	46	46	11	0	9	541	42	42	0	0	NA	NA	NA	62	56	527	171	171	366	89	86	79	40	10	0.15	0.234	0.058
.	19.01.15-16.02.12-1-49971	34	1	1	1	0	1	0	0	0	0	0	NA	NA	NA	8	13	494	167	165	0	0	0	0	0	0	0	0	0
.	19.01.15-16.02.14-1-49972	337	62	62	16	0	8	567	55	55	0	0	NA	NA	NA	82	81	536	182	176	377	96	94	144	42	16	0.269	0.231	0.091
.	19.01.15-16.02.15-1-49973	290	79	79	17	0	13	570	73	73	0	0	NA	NA	NA	80	88	541	182	178	383	96	91	171	72	45	0.316	0.396	0.253
.	19.01.15-16.02.21-1-49995	141	5	5	3	0	3	532	4	4	0	0	NA	NA	NA	51	51	516	179	169	358	92	82	2	6	5	0.004	0.034	0.03
.	19.01.15-16.02.35-1-50004	241	50	50	13	0	8	556	46	46	0	0	NA	NA	NA	66	71	531	170	183	371	85	100	108	58	32	0.203	0.341	0.175
.	19.01.15-16.02.41-1-50012	141	8	8	1	0	1	521	6	6	0	0	NA	NA	NA	46	36	511	171	167	352	85	84	10	10	3	0.02	0.058	0.018
.	19.01.15-16.02.48-1-50023	145	15	15	5	0	5	532	12	12	0	0	NA	NA	NA	40	49	520	174	168	360	88	84	14	18	8	0.027	0.103	0.048
.	19.01.15-16.03.14-1-50030	70	3	3	1	0	1	506	2	2	0	0	NA	NA	NA	28	22	497	168	170	340	84	82	8	0	3	0.016	0	0.018
.	19.01.15-16.03.22-1-50047	115	5	5	1	0	1	526	3	3	0	0	NA	NA	NA	40	47	511	178	171	351	90	85	6	9	2	0.012	0.051	0.012
.	19.01.15-16.03.33-1-50050	238	28	28	10	0	5	559	26	26	0	0	NA	NA	NA	71	78	532	176	183	374	87	98	57	33	32	0.107	0.188	0.175
.	19.01.15-16.03.38-1-50059	321	75	75	23	0	15	576	72	72	0	0	NA	NA	NA	92	97	541	186	183	381	99	96	161	55	36	0.298	0.296	0.197
.	19.01.15-16.03.41-1-50064	101	5	5	3	0	2	524	3	3	0	0	NA	NA	NA	36	39	509	171	172	349	88	87	16	0	2	0.031	0	0.012
.	19.01.15-16.03.43-1-50070	93	8	8	1	0	1	507	5	5	0	0	NA	NA	NA	45	29	509	166	167	347	81	79	16	11	0	0.031	0.066	0
.	19.01.15-16.03.47-1-50077	91	3	3	0	0	0	516	2	2	0	0	NA	NA	NA	40	33	504	170	172	343	86	87	8	0	4	0.016	0	0.023
.	19.01.15-16.03.58-1-50085	60	3	3	1	0	1	505	2	2	0	0	NA	NA	NA	27	28	503	173	165	341	85	79	11	0	0	0.022	0	0
.	19.01.15-16.04.02-1-50089	92	9	9	1	0	1	521	8	8	0	0	NA	NA	NA	34	37	510	171	169	350	85	86	16	12	1	0.031	0.07	0.006
.	19.01.15-16.04.03-1-50090	363	47	47	15	0	13	582	43	43	0	0	NA	NA	NA	106	98	538	178	195	378	94	110	106	42	24	0.197	0.236	0.123
.	19.01.15-16.04.04-1-50091	451	52	52	16	0	12	619	46	46	0	0	NA	NA	NA	129	141	573	188	193	412	101	106	140	40	43	0.244	0.213	0.223
.	19.01.15-16.04.13-1-50092	177	14	14	6	0	4	521	13	13	0	0	NA	NA	NA	47	30	504	172	167	351	86	84	39	19	0	0.077	0.11	0
.	19.01.15-16.04.30-1-50113	292	71	71	15	0	12	576	66	66	0	0	NA	NA	NA	84	97	551	181	178	388	95	93	157	50	23	0.285	0.276	0.129
.	19.01.15-16.04.38-1-50120	262	63	63	15	0	13	550	58	58	0	0	NA	NA	NA	65	64	518	184	175	361	99	90	110	44	20	0.212	0.239	0.114
.	19.01.15-16.04.38-1-50121	36	1	1	0	0	0	0	0	0	0	0	NA	NA	NA	11	6	490	166	163	0	0	0	0	0	0	0	0	0
.	19.01.15-16.04.41-1-50127	477	44	44	12	0	8	613	40	40	0	0	NA	NA	NA	122	131	573	178	193	413	92	108	90	47	22	0.157	0.264	0.114
.	19.01.15-16.04.44-1-50140	143	9	9	0	0	0	519	7	7	0	0	NA	NA	NA	40	38	518	167	166	353	83	83	28	5	0	0.054	0.03	0
.	19.01.15-16.04.47-1-50142	122	6	6	0	0	0	541	5	5	0	0	NA	NA	NA	44	59	528	172	172	367	88	86	14	0	3	0.027	0	0.017
.	19.01.15-16.05.12-1-50151	88	5	5	1	0	1	519	3	3	0	0	NA	NA	NA	30	31	506	170	168	348	86	85	14	1	0	0.028	0.006	0
.	19.01.15-16.05.19-1-50152	36	1	1	1	0	1	0	0	0	0	0	NA	NA	NA	13	11	494	166	164	0	0	0	4	0	0	0.008	0	0
.	19.01.15-16.05.34-1-50170	449	55	55	11	0	5	589	53	53	0	0	NA	NA	NA	125	105	549	183	186	391	97	101	96	47	47	0.175	0.257	0.253
.	19.01.15-16.05.39-1-50176	94	4	4	2	0	2	509	3	3	0	0	NA	NA	NA	29	30	502	169	172	339	84	86	8	0	0	0.016	0	0
.	19.01.15-16.05.48-1-50187	206	58	58	12	0	9	547	52	52	0	0	NA	NA	NA	61	68	527	173	181	367	86	94	133	45	26	0.252	0.26	0.144
.	19.01.15-16.05.53-1-50193	59	2	2	1	0	1	505	1	1	0	0	NA	NA	NA	20	21	499	169	166	339	84	82	9	0	0	0.018	0	0
.	19.01.15-16.05.55-1-50194	273	58	58	21	0	14	567	54	54	0	0	NA	NA	NA	71	86	544	177	178	384	91	92	137	68	32	0.252	0.384	0.18
.	19.01.15-16.06.05-1-50198	155	11	11	1	0	1	546	10	10	0	0	NA	NA	NA	56	71	533	176	175	367	92	87	20	5	9	0.038	0.028	0.051
.	19.01.15-16.06.19-1-50204	282	41	41	11	0	9	574	38	38	0	0	NA	NA	NA	69	84	539	181	177	383	98	93	73	56	19	0.135	0.309	0.107
.	19.01.15-16.06.25-1-50235	179	10	10	2	0	2	536	9	9	0	0	NA	NA	NA	66	55	522	171	175	362	85	89	19	4	3	0.036	0.023	0.017
.	19.01.15-16.06.28-1-50236	61	2	2	0	0	0	504	0	0	0	0	NA	NA	NA	27	22	503	169	163	343	83	78	2	0	0	0.004	0	0
.	19.01.15-16.06.40-1-50245	320	24	24	3	0	1	586	22	22	0	0	NA	NA	NA	83	103	545	188	183	385	102	99	55	16	10	0.101	0.085	0.055
.	19.01.15-16.06.41-1-50248	622	85	85	23	0	21	637	76	76	0	0	NA	NA	NA	163	158	578	196	197	418	109	110	166	113	42	0.287	0.577	0.213
.	19.01.15-16.06.45-1-50261	434	76	76	26	0	21	597	67	67	0	0	NA	NA	NA	118	116	557	186	186	398	97	102	183	81	17	0.329	0.435	0.091
.	19.01.15-16.06.48-1-50264	181	17	17	2	0	2	535	14	14	0	0	NA	NA	NA	72	53	515	180	171	353	93	89	44	16	4	0.085	0.089	0.023
.	19.01.15-16.07.24-1-50293	236	37	37	7	0	3	567	32	32	0	0	NA	NA	NA	69	87	543	179	178	384	90	93	68	27	2	0.125	0.151	0.011
.	19.01.15-16.07.25-1-50294	34	1	1	0	0	0	0	0	0	0	0	NA	NA	NA	13	12	496	163	166	0	0	0	0	1	0	0	0.006	0
.	19.01.15-16.07.27-1-50296	380	39	39	12	0	8	595	37	37	0	0	NA	NA	NA	116	116	561	188	180	393	105	97	89	48	9	0.159	0.255	0.05
.	19.01.15-16.07.33-1-50297	128	15	15	1	0	1	526	13	13	0	0	NA	NA	NA	36	51	519	170	175	354	83	89	31	22	2	0.06	0.129	0.011
.	19.01.15-16.07.35-1-50300	315	80	80	24	0	18	564	76	76	0	0	NA	NA	NA	78	78	539	175	177	379	91	94	147	84	50	0.273	0.48	0.282
.	19.01.15-16.07.35-1-50301	268	43	43	16	0	14	577	40	40	0	0	NA	NA	NA	60	98	548	179	184	382	95	100	111	38	9	0.203	0.212	0.049
.	19.01.15-16.07.48-1-50317	337	34	34	7	0	5	578	31	31	0	0	NA	NA	NA	110	96	546	184	179	385	97	96	73	15	16	0.134	0.082	0.089
.	19.01.15-16.08.11-1-50324	118	4	4	0	0	0	523	3	3	0	0	NA	NA	NA	28	35	513	167	168	354	85	84	11	0	0	0.021	0	0
.	19.01.15-16.08.28-1-50355	31	1	1	0	0	0	0	0	0	0	0	NA	NA	NA	8	7	491	165	164	0	0	0	0	0	0	0	0	0
.	19.01.15-16.08.29-1-50356	263	29	29	6	0	5	551	28	28	0	0	NA	NA	NA	81	76	536	174	179	372	88	91	52	20	6	0.097	0.115	0.034
.	19.01.15-16.09.01-1-50383	176	20	20	6	0	5	543	18	18	0	0	NA	NA	NA	48	61	521	173	180	360	88	95	70	8	4	0.134	0.046	0.022
.	19.01.15-16.09.03-1-50384	95	5	5	0	0	0	513	4	4	0	0	NA	NA	NA	27	27	504	170	166	350	83	80	11	0	8	0.022	0	0.048
.	19.01.15-16.09.05-1-50385	62	2	2	1	0	1	503	0	0	0	0	NA	NA	NA	26	22	503	166	166	342	81	80	8	0	0	0.016	0	0
.	19.01.15-16.09.11-1-50387	114	11	11	4	0	4	516	9	9	0	0	NA	NA	NA	34	32	506	169	170	347	85	84	30	12	4	0.059	0.071	0.024
.	19.01.15-16.09.12-1-50388	139	16	16	1	0	1	523	13	13	0	0	NA	NA	NA	50	34	510	169	168	351	89	83	8	12	13	0.016	0.071	0.077
.	19.01.15-16.09.30-1-50405	126	11	11	3	0	3	525	7	7	0	0	NA	NA	NA	27	34	509	171	167	354	88	83	31	11	0	0.061	0.064	0
.	19.01.15-16.09.33-1-50407	89	3	3	0	0	0	522	2	2	0	0	NA	NA	NA	23	31	507	172	165	352	88	82	6	2	2	0.012	0.012	0.012
.	19.01.15-16.09.33-1-50408	369	22	22	6	0	6	584	19	19	0	0	NA	NA	NA	110	107	556	183	181	388	99	97	55	9	11	0.099	0.049	0.061
.	19.01.15-16.09.38-1-50420	121	8	8	2	0	2	516	7	7	0	0	NA	NA	NA	34	38	515	169	167	353	83	80	23	1	2	0.045	0.006	0.012
.	19.01.15-16.09.43-1-50427	120	13	13	5	0	4	529	11	11	0	0	NA	NA	NA	38	52	520	177	168	360	88	81	23	20	2	0.044	0.113	0.012
.	19.01.15-16.09.49-1-50434	85	4	4	2	0	1	518	3	3	0	0	NA	NA	NA	30	39	509	172	171	350	86	82	11	7	0	0.022	0.041	0
.	19.01.15-16.09.49-1-50437	116	9	9	3	0	2	526	8	8	0	0	NA	NA	NA	41	43	512	174	170	352	89	85	33	2	2	0.064	0.011	0.012
.	19.01.15-16.09.59-1-50443	82	3	3	1	0	1	507	1	1	0	0	NA	NA	NA	22	23	504	168	164	342	83	82	0	4	0	0	0.024	0
.	19.01.15-16.09.59-1-50444	148	21	21	4	0	3	529	19	19	0	0	NA	NA	NA	48	44	514	178	165	356	92	81	46	17	8	0.089	0.096	0.048
.	19.01.15-16.10.00-1-50445	246	78	78	21	0	17	539	74	74	0	0	NA	NA	NA	73	57	523	171	176	362	84	93	163	61	18	0.312	0.357	0.102
.	19.01.15-16.10.19-1-50450	60	2	2	1	0	1	204	1	1	0	0	NA	NA	NA	21	17	498	165	167	138	37	29	0	1	0	0	0.006	0
.	19.01.15-16.10.20-1-50451	177	21	21	3	0	2	535	20	20	0	0	NA	NA	NA	56	46	518	171	170	362	87	86	42	13	5	0.081	0.076	0.029
.	19.01.15-16.10.25-1-50474	238	46	46	7	0	5	564	44	44	0	0	NA	NA	NA	61	80	533	186	174	371	102	91	113	46	10	0.212	0.247	0.057
.	19.01.15-16.10.27-1-50476	63	2	2	0	0	0	511	1	1	0	0	NA	NA	NA	29	35	509	170	169	343	86	82	11	0	0	0.022	0	0
.	19.01.15-16.10.29-1-50477	58	2	2	1	0	1	0	1	1	0	0	NA	NA	NA	18	15	498	164	166	0	0	0	2	1	0	0.004	0.006	0
.	19.01.15-16.10.34-1-50478	156	11	11	1	0	1	529	10	10	0	0	NA	NA	NA	59	53	518	174	174	355	87	87	19	7	4	0.037	0.04	0.023
.	19.01.15-16.10.34-1-50480	206	20	20	6	0	5	549	18	18	0	0	NA	NA	NA	58	63	516	176	184	359	91	99	43	11	6	0.083	0.062	0.033
.	19.01.15-16.10.36-1-50483	31	1	1	0	0	0	0	0	0	0	0	NA	NA	NA	13	8	494	164	163	0	0	0	0	0	0	0	0	0
.	19.01.15-16.10.38-1-50487	325	44	44	9	0	5	592	41	41	0	0	NA	NA	NA	84	110	554	178	191	393	94	105	122	49	9	0.22	0.275	0.047
.	19.01.15-16.10.42-1-50492	149	9	9	0	0	0	534	7	7	0	0	NA	NA	NA	53	52	517	172	176	359	85	90	19	4	5	0.037	0.023	0.028
.	19.01.15-16.11.14-1-50515	298	42	42	17	0	14	568	38	38	0	0	NA	NA	NA	79	77	537	177	176	381	94	93	87	58	19	0.162	0.328	0.108
.	19.01.15-16.11.15-1-50516	127	14	14	2	0	0	535	10	10	0	0	NA	NA	NA	38	49	513	179	170	357	94	84	34	2	0	0.066	0.011	0
.	19.01.15-16.11.25-1-50533	92	4	4	3	0	1	519	3	3	0	0	NA	NA	NA	28	31	508	169	167	351	84	84	22	0	0	0.043	0	0
.	19.01.15-16.11.31-1-50539	272	28	28	12	0	7	534	25	25	0	0	NA	NA	NA	103	54	514	179	174	352	93	89	69	43	5	0.134	0.24	0.029
.	19.01.15-16.11.36-1-50543	261	65	65	21	0	13	553	61	61	0	0	NA	NA	NA	79	64	533	170	174	375	89	89	180	40	14	0.338	0.235	0.08
.	19.01.15-16.11.41-1-50550	361	61	61	16	0	13	585	55	55	0	0	NA	NA	NA	121	104	550	180	187	387	94	104	133	38	27	0.242	0.211	0.144
.	19.01.15-16.11.45-1-50558	117	6	6	0	0	0	522	5	5	0	0	NA	NA	NA	45	41	511	173	170	348	88	86	10	0	5	0.02	0	0.029
.	19.01.15-16.12.05-1-50566	380	34	34	12	0	9	582	29	29	0	0	NA	NA	NA	109	102	553	178	184	393	92	97	73	32	15	0.132	0.18	0.082
.	19.01.15-16.12.07-1-50567	129	21	21	4	0	3	526	17	17	0	0	NA	NA	NA	40	45	514	177	167	351	91	84	54	3	6	0.105	0.017	0.036
.	19.01.15-16.12.10-1-50569	184	10	10	1	0	1	542	9	9	0	0	NA	NA	NA	45	62	527	174	174	367	85	90	15	6	3	0.028	0.034	0.017
.	19.01.15-16.12.28-1-50594	521	47	47	18	0	14	638	44	44	0	0	NA	NA	NA	147	156	581	198	190	421	111	106	107	38	18	0.184	0.192	0.095
.	19.01.15-16.12.29-1-50595	291	86	86	23	0	18	574	79	79	0	0	NA	NA	NA	69	90	547	177	179	384	94	96	195	43	31	0.356	0.243	0.173
.	19.01.15-16.12.44-1-50607	32	1	1	0	0	0	0	0	0	0	0	NA	NA	NA	18	13	494	169	163	0	0	0	0	3	0	0	0.018	0
.	19.01.15-16.12.47-1-50613	346	49	49	9	0	8	585	47	47	0	0	NA	NA	NA	95	101	556	176	182	396	90	99	94	51	29	0.169	0.29	0.159
.	19.01.15-16.12.53-1-50625	97	7	7	2	0	2	524	6	6	0	0	NA	NA	NA	38	37	506	169	175	353	84	87	26	3	0	0.051	0.018	0
.	19.01.15-16.12.56-1-50626	260	80	80	22	0	19	565	74	74	0	0	NA	NA	NA	66	76	528	185	176	374	100	91	157	71	52	0.297	0.384	0.295
.	19.01.15-16.13.26-1-50647	62	2	2	1	0	1	0	1	1	0	0	NA	NA	NA	26	20	499	169	165	0	0	0	5	0	0	0.01	0	0
.	19.01.15-16.13.29-1-50650	63	3	3	1	0	1	511	2	2	0	0	NA	NA	NA	19	26	507	167	165	348	81	82	10	0	1	0.02	0	0.006
.	19.01.15-16.13.31-1-50651	36	1	1	1	0	1	0	0	0	0	0	NA	NA	NA	14	8	494	165	162	0	0	0	0	5	0	0	0.03	0
.	19.01.15-16.13.47-1-50669	123	13	13	1	0	0	519	11	11	0	0	NA	NA	NA	48	36	511	173	165	350	88	81	20	15	2	0.039	0.087	0.012
.	19.01.15-16.13.53-1-50674	288	55	55	13	0	11	565	51	51	0	0	NA	NA	NA	70	83	547	176	173	385	90	90	76	56	21	0.139	0.318	0.121
.	19.01.15-16.14.02-1-50676	271	74	74	19	0	16	572	63	63	0	0	NA	NA	NA	64	88	545	178	178	387	94	91	115	80	26	0.211	0.449	0.146
.	19.01.15-16.14.12-1-50679	283	21	21	7	0	6	565	18	18	0	0	NA	NA	NA	69	76	535	177	177	377	93	95	43	11	2	0.08	0.062	0.011
.	19.01.15-16.14.17-1-50681	175	18	18	5	0	4	536	16	16	0	0	NA	NA	NA	42	52	517	171	177	358	87	91	24	15	7	0.046	0.088	0.04
.	19.01.15-16.14.24-1-50698	173	17	17	3	0	2	541	15	15	0	0	NA	NA	NA	41	58	521	176	174	362	91	88	32	8	9	0.061	0.045	0.052
.	19.01.15-16.14.41-1-50715	34	1	1	0	0	0	0	0	0	0	0	NA	NA	NA	13	6	492	165	162	0	0	0	0	3	0	0	0.018	0
.	19.01.15-16.14.44-1-50720	121	11	11	3	0	2	515	9	9	0	0	NA	NA	NA	40	40	511	175	167	345	87	83	11	12	1	0.022	0.069	0.006
.	19.01.15-16.14.44-1-50726	149	12	12	4	0	3	532	11	11	0	0	NA	NA	NA	53	46	512	176	171	355	91	86	21	12	11	0.041	0.068	0.064
.	19.01.15-16.14.45-1-50727	229	24	24	8	0	3	537	21	21	0	0	NA	NA	NA	62	57	524	172	174	362	86	89	43	20	16	0.082	0.116	0.092
.	19.01.15-16.14.46-1-50728	153	12	12	3	0	2	539	10	10	0	0	NA	NA	NA	47	49	517	173	172	362	87	90	21	7	7	0.041	0.04	0.041
.	19.01.15-16.14.50-1-50735	182	20	20	6	0	6	547	16	16	0	0	NA	NA	NA	56	65	529	174	175	367	90	90	39	17	10	0.074	0.098	0.057
.	19.01.15-16.15.08-1-50745	88	3	3	0	0	0	513	2	2	0	0	NA	NA	NA	14	24	501	171	165	347	85	81	0	4	6	0	0.023	0.036
.	19.01.15-16.15.11-1-50746	121	6	6	2	0	0	530	5	5	0	0	NA	NA	NA	44	43	514	177	165	359	91	80	19	9	0	0.037	0.051	0
.	19.01.15-16.15.14-1-50747	91	4	4	3	0	2	510	3	3	0	0	NA	NA	NA	31	33	509	168	169	346	82	82	17	0	0	0.033	0	0
.	19.01.15-16.15.16-1-50748	60	3	3	0	0	0	514	2	2	0	0	NA	NA	NA	20	27	502	169	169	344	84	86	0	3	3	0	0.018	0.018
.	19.01.15-16.15.17-1-50749	187	25	25	11	0	8	536	23	23	0	0	NA	NA	NA	55	50	512	173	178	357	86	93	77	22	9	0.15	0.127	0.051
.	19.01.15-16.15.26-1-50767	151	12	12	2	0	2	540	11	11	0	0	NA	NA	NA	51	56	530	171	168	367	88	85	32	10	4	0.06	0.058	0.024
.	19.01.15-16.15.27-1-50768	322	106	106	34	0	25	581	101	101	0	0	NA	NA	NA	81	94	533	185	189	379	98	104	222	95	30	0.417	0.514	0.159
.	19.01.15-16.15.30-1-50769	33	1	1	0	0	0	0	0	0	0	0	NA	NA	NA	8	9	492	165	165	0	0	0	2	0	0	0.004	0	0
.	19.01.15-16.15.31-1-50770	33	1	1	0	0	0	0	0	0	0	0	NA	NA	NA	10	6	491	165	163	0	0	0	2	0	0	0.004	0	0
.	19.01.15-16.15.33-1-50771	184	28	28	8	0	6	532	27	27	0	0	NA	NA	NA	53	52	517	174	174	356	87	89	91	19	3	0.176	0.109	0.017
.	19.01.15-16.15.34-1-50773	119	20	20	3	0	3	527	18	18	0	0	NA	NA	NA	35	42	512	173	170	355	87	85	34	16	8	0.066	0.092	0.047
.	19.01.15-16.15.35-1-50775	237	50	50	13	0	6	561	43	43	0	0	NA	NA	NA	59	83	531	184	181	368	99	94	142	44	12	0.267	0.239	0.066
.	19.01.15-16.15.35-1-50776	318	48	48	9	0	9	566	38	38	0	0	NA	NA	NA	85	79	533	183	176	377	98	91	89	55	4	0.167	0.301	0.023
.	19.01.15-16.16.10-1-50805	322	43	43	10	0	5	569	39	39	0	0	NA	NA	NA	98	84	535	177	185	377	93	99	94	46	10	0.176	0.26	0.054
.	19.01.15-16.16.33-1-50839	355	65	65	21	0	17	572	60	60	0	0	NA	NA	NA	96	86	541	180	178	381	95	96	128	64	25	0.237	0.356	0.14
.	19.01.15-16.16.33-1-50840	293	98	98	27	0	24	565	91	91	0	0	NA	NA	NA	73	88	548	180	173	383	94	88	168	53	49	0.307	0.294	0.283
.	19.01.15-16.16.34-1-50842	379	48	48	16	0	10	578	46	46	0	0	NA	NA	NA	119	103	537	194	185	367	109	102	104	49	29	0.194	0.253	0.157
.	19.01.15-16.17.01-1-50872	302	51	51	13	0	11	565	45	45	0	0	NA	NA	NA	100	87	538	180	182	373	95	97	102	35	19	0.19	0.194	0.104
.	19.01.15-16.17.10-1-50877	36	1	1	0	0	0	0	0	0	0	0	NA	NA	NA	10	5	490	164	164	0	0	0	1	0	0	0.002	0	0
.	19.01.15-16.17.13-1-50879	121	18	18	2	0	2	519	16	16	0	0	NA	NA	NA	44	37	509	170	171	347	88	84	24	15	2	0.047	0.088	0.012
.	19.01.15-16.17.20-1-50898	330	75	75	20	0	17	572	68	68	0	0	NA	NA	NA	87	86	533	182	184	375	98	99	164	77	32	0.308	0.423	0.174
.	19.01.15-16.18.07-1-50918	294	67	67	15	0	12	543	63	63	0	0	NA	NA	NA	93	65	528	175	175	366	89	88	140	88	17	0.265	0.503	0.097
.	19.01.15-16.18.09-1-50919	117	15	15	8	0	3	523	11	11	0	0	NA	NA	NA	39	38	513	170	168	352	87	84	58	9	0	0.113	0.053	0
.	19.01.15-16.18.27-1-50945	32	1	1	0	0	0	0	0	0	0	0	NA	NA	NA	11	6	491	165	163	0	0	0	2	0	0	0.004	0	0
.	19.01.15-16.18.28-1-50947	469	108	108	29	0	23	589	100	100	0	0	NA	NA	NA	114	109	546	191	185	386	104	99	234	81	38	0.429	0.424	0.205
.	19.01.15-16.18.29-1-50951	475	83	83	17	0	12	608	76	76	0	0	NA	NA	NA	135	132	569	193	183	402	107	99	164	93	32	0.288	0.482	0.175
.	19.01.15-16.18.34-1-50956	33	1	1	0	0	0	0	0	0	0	0	NA	NA	NA	6	7	493	163	164	0	0	0	2	0	0	0.004	0	0
.	19.01.15-16.18.38-1-50961	176	12	12	6	0	6	544	11	11	0	0	NA	NA	NA	48	60	522	178	173	366	89	89	37	9	8	0.071	0.051	0.046
.	19.01.15-16.18.48-1-50974	124	15	15	6	0	5	521	13	13	0	0	NA	NA	NA	31	39	515	168	169	351	85	85	35	6	3	0.068	0.036	0.018
.	19.01.15-16.18.57-1-50986	118	11	11	2	0	2	523	9	9	0	0	NA	NA	NA	37	41	510	172	172	350	85	88	22	8	0	0.043	0.047	0
.	19.01.15-16.19.19-1-50989	206	18	18	3	0	3	556	16	16	0	0	NA	NA	NA	53	70	528	181	174	367	98	91	28	19	9	0.053	0.105	0.052
.	19.01.15-16.19.21-1-51006	114	6	6	3	0	3	525	5	5	0	0	NA	NA	NA	42	40	510	172	171	351	87	87	15	3	1	0.029	0.017	0.006
.	19.01.15-16.19.47-1-51026	204	18	18	5	0	2	553	14	14	0	0	NA	NA	NA	59	67	533	176	171	374	91	88	44	32	6	0.083	0.182	0.035
.	19.01.15-16.19.49-1-51029	96	5	5	4	0	4	524	3	3	0	0	NA	NA	NA	29	45	514	173	171	353	86	85	10	4	1	0.019	0.023	0.006
.	19.01.15-16.19.55-1-51037	178	48	48	11	0	8	535	46	46	0	0	NA	NA	NA	50	50	520	174	169	360	88	87	105	15	21	0.202	0.086	0.124
.	19.01.15-16.20.14-1-51044	233	22	22	8	0	7	543	20	20	0	0	NA	NA	NA	74	58	520	176	175	360	92	91	47	9	11	0.09	0.051	0.063
.	19.01.15-16.20.30-1-51066	93	9	9	2	0	1	512	7	7	0	0	NA	NA	NA	35	32	507	170	168	344	87	81	7	5	12	0.014	0.029	0.071
.	19.01.15-16.20.37-1-51072	36	1	1	0	0	0	0	0	0	0	0	NA	NA	NA	10	11	494	166	164	0	0	0	0	0	0	0	0	0
.	19.01.15-16.20.38-1-51073	292	46	46	10	0	10	562	41	41	0	0	NA	NA	NA	75	78	531	176	184	370	94	98	118	46	17	0.222	0.261	0.092
.	19.01.15-16.20.47-1-51087	129	16	16	7	0	5	535	13	13	0	0	NA	NA	NA	46	54	519	170	178	357	84	94	45	25	3	0.087	0.147	0.017
.	19.01.15-16.20.55-1-51096	144	9	9	5	0	5	533	7	7	0	0	NA	NA	NA	34	52	517	172	176	357	86	90	12	10	4	0.023	0.058	0.023
.	19.01.15-16.21.07-1-51102	183	24	24	1	0	1	550	22	22	0	0	NA	NA	NA	51	68	531	176	174	370	91	89	42	19	13	0.079	0.108	0.075
.	19.01.15-16.21.12-1-51104	194	31	31	10	0	7	554	29	29	0	0	NA	NA	NA	47	68	529	178	174	372	95	87	68	27	3	0.129	0.152	0.017
.	19.01.15-16.21.25-1-51121	291	56	56	19	0	13	574	53	53	0	0	NA	NA	NA	87	92	544	183	178	382	98	94	132	69	12	0.243	0.377	0.067
.	19.01.15-16.21.39-1-51130	124	11	11	0	0	0	520	10	10	0	0	NA	NA	NA	40	38	513	171	167	353	86	81	37	3	5	0.072	0.018	0.03
.	19.01.15-16.21.48-1-51141	150	15	15	5	0	3	531	12	12	0	0	NA	NA	NA	36	45	510	178	170	356	93	82	36	10	12	0.071	0.056	0.071
.	19.01.15-16.21.48-1-51142	38	1	1	0	0	0	0	0	0	0	0	NA	NA	NA	13	4	492	163	162	0	0	0	1	0	0	0.002	0	0
.	19.01.15-16.21.51-1-51146	38	1	1	0	0	0	0	0	0	0	0	NA	NA	NA	11	9	494	164	164	0	0	0	0	0	0	0	0	0
.	19.01.15-16.21.53-1-51149	173	12	12	4	0	4	549	11	11	0	0	NA	NA	NA	51	69	528	177	177	368	90	91	18	13	12	0.034	0.073	0.068
.	19.01.15-16.21.54-1-51150	264	40	40	8	0	7	560	36	36	0	0	NA	NA	NA	83	83	530	186	180	369	99	92	62	40	22	0.117	0.215	0.122
.	19.01.15-16.21.59-1-51151	123	8	8	3	0	2	521	6	6	0	0	NA	NA	NA	42	44	514	171	172	353	83	85	27	5	8	0.053	0.029	0.047
.	19.01.15-16.22.08-1-51153	231	8	8	3	0	2	542	6	6	0	0	NA	NA	NA	81	60	519	174	180	361	85	96	20	17	6	0.039	0.098	0.033
.	19.01.15-16.22.11-1-51154	208	32	32	7	0	6	554	30	30	0	0	NA	NA	NA	66	77	536	179	175	372	93	89	67	40	11	0.125	0.223	0.063
.	19.01.15-16.22.20-1-51158	63	3	3	0	0	0	515	2	2	0	0	NA	NA	NA	28	32	505	170	170	348	86	81	8	1	0	0.016	0.006	0
.	19.01.15-16.22.24-1-51174	180	38	38	12	0	11	536	37	37	0	0	NA	NA	NA	60	48	520	172	169	359	88	89	86	27	10	0.165	0.157	0.059
.	19.01.15-16.22.26-1-51176	231	55	55	14	0	12	549	50	50	0	0	NA	NA	NA	66	64	524	180	173	368	94	87	110	67	9	0.21	0.372	0.052
.	19.01.15-16.22.28-1-51178	197	25	25	4	0	3	542	23	23	0	0	NA	NA	NA	73	62	528	178	169	363	91	88	40	20	8	0.076	0.112	0.047
.	19.01.15-16.22.51-1-51201	279	23	23	8	0	7	553	21	21	0	0	NA	NA	NA	104	77	532	186	172	369	97	87	39	19	12	0.073	0.102	0.07
.	19.01.15-16.22.55-1-51208	30	1	1	0	0	0	0	0	0	0	0	NA	NA	NA	6	7	494	163	163	0	0	0	1	0	0	0.002	0	0
.	19.01.15-16.23.04-1-51211	267	47	47	14	0	10	570	44	44	0	0	NA	NA	NA	65	86	540	184	175	379	99	92	112	26	23	0.207	0.141	0.131
.	19.01.15-16.23.10-1-51215	211	14	14	3	0	3	542	10	10	0	0	NA	NA	NA	66	59	522	177	173	364	91	87	17	21	4	0.033	0.119	0.023
.	19.01.15-16.23.13-1-51216	32	1	1	0	0	0	0	0	0	0	0	NA	NA	NA	10	7	492	164	164	0	0	0	1	0	0	0.002	0	0
.	19.01.15-16.23.15-1-51217	85	3	3	2	0	2	520	2	2	0	0	NA	NA	NA	24	37	511	175	164	355	86	79	8	0	0	0.016	0	0
.	19.01.15-16.23.31-1-51238	219	18	18	5	0	3	566	16	16	0	0	NA	NA	NA	67	85	544	177	177	381	94	91	29	18	6	0.053	0.102	0.034
.	19.01.15-16.23.33-1-51239	404	30	30	14	0	9	583	28	28	0	0	NA	NA	NA	113	101	552	178	184	391	93	99	63	43	8	0.114	0.242	0.043
.	19.01.15-16.23.36-1-51245	200	25	25	5	0	5	550	22	22	0	0	NA	NA	NA	55	64	523	179	175	366	91	93	50	16	3	0.096	0.089	0.017
.	19.01.15-16.23.37-1-51246	65	3	3	0	0	0	299	1	1	0	0	NA	NA	NA	28	17	498	164	168	197	50	52	5	3	0	0.01	0.018	0
.	19.01.15-16.23.48-1-51259	33	1	1	0	0	0	0	0	0	0	0	NA	NA	NA	6	4	490	163	164	0	0	0	0	8	0	0	0.049	0
.	19.01.15-16.23.51-1-51262	240	22	22	2	0	2	550	20	20	0	0	NA	NA	NA	74	73	534	178	174	369	93	88	54	19	6	0.101	0.107	0.034
.	19.01.15-16.24.01-1-51265	88	5	5	3	0	2	510	3	3	0	0	NA	NA	NA	32	27	506	168	166	346	82	82	0	12	0	0	0.071	0
.	19.01.15-16.24.13-1-51268	363	42	42	12	0	10	587	35	35	0	0	NA	NA	NA	96	101	544	190	180	385	104	98	77	43	32	0.142	0.226	0.178
.	19.01.15-16.24.22-1-51285	60	2	2	1	0	1	503	1	1	0	0	NA	NA	NA	25	23	498	169	169	340	82	81	0	0	7	0	0	0.041
.	19.01.15-16.24.24-1-51287	37	1	1	1	0	1	0	0	0	0	0	NA	NA	NA	7	12	497	165	163	0	0	0	0	2	0	0	0.012	0
.	19.01.15-16.24.29-1-51288	525	105	105	23	0	18	623	98	98	0	0	NA	NA	NA	145	151	594	179	191	425	93	105	206	84	30	0.347	0.469	0.157
.	19.01.15-16.24.30-1-51289	327	35	35	13	0	8	576	33	33	0	0	NA	NA	NA	106	98	546	180	185	387	91	98	108	38	10	0.198	0.211	0.054
.	19.01.15-16.24.41-1-51302	123	9	9	4	0	2	519	7	7	0	0	NA	NA	NA	28	31	512	165	167	355	82	82	9	7	11	0.018	0.042	0.066
.	19.01.15-16.24.58-1-51325	113	5	5	0	0	0	518	3	3	0	0	NA	NA	NA	32	31	507	170	167	348	86	84	14	1	1	0.028	0.006	0.006
.	19.01.15-16.25.04-1-51326	149	21	21	9	0	6	522	19	19	0	0	NA	NA	NA	28	35	508	173	167	349	91	82	77	7	4	0.152	0.04	0.024
.	19.01.15-16.25.08-1-51329	88	3	3	1	0	1	519	2	2	0	0	NA	NA	NA	14	38	508	172	171	351	85	83	0	1	1	0	0.006	0.006
.	19.01.15-16.25.10-1-51330	118	11	11	2	0	1	522	10	10	0	0	NA	NA	NA	40	41	510	170	174	349	85	88	28	20	5	0.055	0.118	0.029
.	19.01.15-16.25.12-1-51331	359	27	27	9	0	7	581	25	25	0	0	NA	NA	NA	120	104	553	185	179	387	98	96	86	14	8	0.156	0.076	0.045
.	19.01.15-16.25.26-1-51347	327	81	81	14	0	10	551	74	74	0	0	NA	NA	NA	92	81	535	176	183	366	89	96	185	41	23	0.346	0.233	0.126
.	19.01.15-16.25.36-1-51352	152	24	24	3	0	3	536	22	22	0	0	NA	NA	NA	46	54	519	174	174	360	87	89	33	25	8	0.064	0.144	0.046
.	19.01.15-16.25.41-1-51363	118	5	5	1	0	1	524	4	4	0	0	NA	NA	NA	35	35	508	168	172	352	85	87	4	2	8	0.008	0.012	0.047
.	19.01.15-16.26.15-1-51380	35	1	1	0	0	0	0	0	0	0	0	NA	NA	NA	6	7	494	164	162	0	0	0	0	0	0	0	0	0
.	19.01.15-16.26.17-1-51382	62	6	6	0	0	0	514	5	5	0	0	NA	NA	NA	22	25	503	167	168	349	84	81	14	3	0	0.028	0.018	0
.	19.01.15-16.26.17-1-51383	293	69	69	20	0	13	570	64	64	0	0	NA	NA	NA	94	91	544	179	181	383	93	94	135	65	37	0.248	0.363	0.204
.	19.01.15-16.26.17-1-51385	59	2	2	0	0	0	200	1	1	0	0	NA	NA	NA	13	14	494	168	165	141	30	29	2	0	3	0.004	0	0.018
.	19.01.15-16.26.20-1-51387	34	1	1	1	0	1	0	0	0	0	0	NA	NA	NA	14	10	493	167	163	0	0	0	0	3	0	0	0.018	0
.	19.01.15-16.26.20-1-51388	85	7	7	1	0	1	518	5	5	0	0	NA	NA	NA	32	31	503	170	171	346	86	86	16	3	3	0.032	0.018	0.018
.	19.01.15-16.26.23-1-51412	440	33	33	10	0	7	594	29	29	0	0	NA	NA	NA	126	109	555	187	180	393	103	98	82	17	9	0.148	0.091	0.05
.	19.01.15-16.26.30-1-51414	64	4	4	0	0	0	496	3	3	0	0	NA	NA	NA	26	18	497	167	167	338	81	77	1	1	4	0.002	0.006	0.024
.	19.01.15-16.26.31-1-51415	529	51	51	14	0	8	622	49	49	0	0	NA	NA	NA	168	136	576	187	186	415	103	104	140	47	11	0.243	0.251	0.059
.	19.01.15-16.26.33-1-51420	60	3	3	1	0	1	251	2	2	0	0	NA	NA	NA	15	18	499	166	166	167	40	44	3	2	0	0.006	0.012	0
.	19.01.15-16.26.39-1-51429	88	3	3	1	0	1	509	2	2	0	0	NA	NA	NA	18	19	499	167	166	345	83	81	0	2	1	0	0.012	0.006
.	19.01.15-16.26.45-1-51440	92	6	6	1	0	1	515	4	4	0	0	NA	NA	NA	28	33	502	176	168	343	87	85	8	3	3	0.016	0.017	0.018
.	19.01.15-16.26.45-1-51441	263	26	26	4	0	4	554	24	24	0	0	NA	NA	NA	77	69	529	178	175	371	94	89	52	11	5	0.098	0.062	0.029
.	19.01.15-16.26.54-1-51449	298	46	46	15	0	9	572	42	42	0	0	NA	NA	NA	81	96	551	176	182	385	91	96	92	43	8	0.167	0.244	0.044
.	19.01.15-16.27.03-1-51455	114	7	7	1	0	0	534	5	5	0	0	NA	NA	NA	40	50	514	175	174	358	88	88	20	10	1	0.039	0.057	0.006
.	19.01.15-16.27.30-1-51475	113	7	7	3	0	1	518	6	6	0	0	NA	NA	NA	37	30	505	167	171	346	84	88	10	11	2	0.02	0.066	0.012
.	19.01.15-16.27.42-1-51487	36	1	1	0	0	0	0	0	0	0	0	NA	NA	NA	12	9	492	165	165	0	0	0	2	0	0	0.004	0	0
.	19.01.15-16.27.44-1-51489	117	7	7	3	0	3	511	5	5	0	0	NA	NA	NA	43	27	503	172	165	347	83	81	19	6	1	0.038	0.035	0.006
.	19.01.15-16.27.46-1-51496	186	22	22	6	0	6	556	18	18	0	0	NA	NA	NA	55	74	526	180	181	368	94	94	35	16	7	0.067	0.089	0.039
.	19.01.15-16.27.46-1-51497	395	67	67	15	0	12	578	63	63	0	0	NA	NA	NA	114	94	548	178	181	388	95	95	114	56	19	0.208	0.315	0.105
.	19.01.15-16.27.47-1-51498	91	4	4	2	0	0	525	3	3	0	0	NA	NA	NA	33	45	522	167	169	360	81	84	15	0	0	0.029	0	0
.	19.01.15-16.28.03-1-51510	151	16	16	7	0	7	532	15	15	0	0	NA	NA	NA	49	47	519	167	174	362	82	88	36	19	11	0.069	0.114	0.063
.	19.01.15-16.28.10-1-51513	37	1	1	0	0	0	0	0	0	0	0	NA	NA	NA	8	11	495	167	162	0	0	0	0	0	0	0	0	0
.	19.01.15-16.28.12-1-51515	479	99	99	35	0	29	618	90	90	0	0	NA	NA	NA	136	135	570	192	186	409	108	101	206	83	43	0.361	0.432	0.231
.	19.01.15-16.28.13-1-51516	33	1	1	0	0	0	0	0	0	0	0	NA	NA	NA	10	10	495	165	163	0	0	0	0	0	0	0	0	0
.	19.01.15-16.28.14-1-51517	290	93	93	26	0	22	558	90	90	0	0	NA	NA	NA	72	69	520	179	183	366	95	97	182	82	37	0.35	0.458	0.202
.	19.01.15-16.28.15-1-51518	243	28	28	7	0	6	560	27	27	0	0	NA	NA	NA	60	71	533	174	177	375	91	94	93	33	3	0.174	0.19	0.017
.	19.01.15-16.28.16-1-51519	66	3	3	1	0	1	505	2	2	0	0	NA	NA	NA	22	20	501	168	164	341	83	81	3	1	0	0.006	0.006	0
.	19.01.15-16.28.19-1-51526	91	6	6	1	0	1	507	5	5	0	0	NA	NA	NA	24	23	501	167	168	345	82	80	10	7	0	0.02	0.042	0
.	19.01.15-16.28.24-1-51544	74	2	2	1	0	1	507	0	0	0	0	NA	NA	NA	22	24	498	171	168	343	81	83	0	1	1	0	0.006	0.006
.	19.01.15-16.28.56-1-51571	92	3	3	2	0	2	511	2	2	0	0	NA	NA	NA	40	36	509	173	167	347	82	82	20	0	0	0.039	0	0
.	19.01.15-16.29.01-1-51576	239	41	41	15	0	13	549	36	36	0	0	NA	NA	NA	62	63	529	176	171	372	91	86	106	39	10	0.2	0.222	0.058
.	19.01.15-16.29.04-1-51578	123	11	11	5	0	4	517	9	9	0	0	NA	NA	NA	40	32	506	171	168	349	84	84	25	14	14	0.049	0.082	0.083
.	19.01.15-16.29.08-1-51579	66	2	2	0	0	0	510	1	1	0	0	NA	NA	NA	12	18	497	168	166	343	85	82	0	8	0	0	0.048	0
.	19.01.15-16.29.12-1-51581	527	44	44	12	0	8	642	40	40	0	0	NA	NA	NA	165	159	589	196	187	430	110	102	90	27	30	0.153	0.138	0.16
.	19.01.15-16.29.45-1-51617	119	10	10	2	0	1	522	9	9	0	0	NA	NA	NA	46	38	507	174	170	347	88	87	20	7	8	0.039	0.04	0.047
.	19.01.15-16.29.45-1-51618	653	131	131	35	0	31	671	119	119	0	0	NA	NA	NA	175	205	611	201	206	436	114	121	244	113	62	0.399	0.562	0.301
.	19.01.15-16.29.53-1-51625	89	3	3	0	0	0	514	2	2	0	0	NA	NA	NA	23	29	510	168	164	350	84	80	4	0	4	0.008	0	0.024
.	19.01.15-16.30.07-1-51633	349	67	67	20	0	15	579	63	63	0	0	NA	NA	NA	89	104	545	190	182	381	103	95	148	50	21	0.272	0.263	0.115
.	19.01.15-16.30.16-1-51634	429	73	73	25	0	18	592	64	64	0	0	NA	NA	NA	113	113	562	185	179	400	101	91	153	57	48	0.272	0.308	0.268
.	19.01.15-16.30.26-1-51652	90	7	7	2	0	2	511	5	5	0	0	NA	NA	NA	38	28	504	166	171	346	82	83	15	0	1	0.03	0	0.006
.	19.01.15-16.30.29-1-51654	211	56	56	16	0	12	550	52	52	0	0	NA	NA	NA	68	68	528	175	178	368	90	92	110	55	24	0.208	0.314	0.135
.	19.01.15-16.30.43-1-51672	33	1	1	0	0	0	0	0	0	0	0	NA	NA	NA	9	14	497	166	164	0	0	0	0	0	0	0	0	0
.	19.01.15-16.30.45-1-51678	270	26	26	8	0	5	548	23	23	0	0	NA	NA	NA	70	63	522	182	172	362	97	89	62	18	9	0.119	0.099	0.052
.	19.01.15-16.30.46-1-51679	61	3	3	1	0	0	507	2	2	0	0	NA	NA	NA	16	17	499	166	165	343	83	81	3	0	3	0.006	0	0.018
.	19.01.15-16.30.59-1-51691	58	2	2	0	0	0	0	1	1	0	0	NA	NA	NA	17	16	497	167	165	0	0	0	4	1	0	0.008	0.006	0
.	19.01.15-16.31.04-1-51702	320	41	41	18	0	14	562	37	37	0	0	NA	NA	NA	95	89	545	175	182	375	88	99	132	24	9	0.242	0.137	0.049
.	19.01.15-16.31.06-1-51714	113	5	5	3	0	3	526	4	4	0	0	NA	NA	NA	34	34	507	171	169	354	87	85	11	5	2	0.022	0.029	0.012
.	19.01.15-16.31.07-1-51715	177	6	6	2	0	2	535	5	5	0	0	NA	NA	NA	43	50	521	171	171	361	88	86	11	6	0	0.021	0.035	0
.	19.01.15-16.31.28-1-51753	32	1	1	0	0	0	0	0	0	0	0	NA	NA	NA	15	8	494	163	164	0	0	0	0	0	0	0	0	0
.	19.01.15-16.31.36-1-51758	285	44	44	13	0	12	582	40	40	0	0	NA	NA	NA	75	94	548	178	181	392	95	95	100	74	10	0.182	0.416	0.055
.	19.01.15-16.31.44-1-51771	32	1	1	0	0	0	0	0	0	0	0	NA	NA	NA	9	7	491	165	164	0	0	0	0	2	0	0	0.012	0
.	19.01.15-16.31.47-1-51772	358	41	41	19	0	13	585	38	38	0	0	NA	NA	NA	97	104	548	185	184	389	97	99	102	46	18	0.186	0.249	0.098
.	19.01.15-16.31.51-1-51775	151	14	14	3	0	3	523	10	10	0	0	NA	NA	NA	44	39	512	172	168	355	85	83	43	13	2	0.084	0.076	0.012
.	19.01.15-16.32.07-1-51784	233	38	38	5	0	4	551	33	33	0	0	NA	NA	NA	62	64	515	180	182	358	96	97	96	19	23	0.186	0.106	0.126
.	19.01.15-16.32.10-1-51787	60	2	2	1	0	1	351	1	1	0	0	NA	NA	NA	15	15	497	167	164	238	57	56	0	2	0	0	0.012	0
.	19.01.15-16.32.21-1-51806	117	9	9	2	0	0	524	8	8	0	0	NA	NA	NA	27	40	514	171	168	354	84	86	26	7	0	0.051	0.041	0
.	19.01.15-16.32.21-1-51807	98	3	3	2	0	1	511	2	2	0	0	NA	NA	NA	46	35	514	168	166	348	80	83	4	5	0	0.008	0.03	0
.	19.01.15-16.32.21-1-51808	33	1	1	0	0	0	0	0	0	0	0	NA	NA	NA	7	7	492	164	164	0	0	0	0	0	0	0	0	0
.	19.01.15-16.32.24-1-51810	121	18	18	6	0	6	523	14	14	0	0	NA	NA	NA	39	31	505	168	171	352	83	88	40	3	7	0.079	0.018	0.041
.	19.01.15-16.32.37-1-51826	31	1	1	1	0	1	0	0	0	0	0	NA	NA	NA	11	6	492	165	162	0	0	0	0	2	0	0	0.012	0
.	19.01.15-16.32.40-1-51830	35	1	1	1	0	1	0	0	0	0	0	NA	NA	NA	8	9	493	166	163	0	0	0	5	0	0	0.01	0	0
.	19.01.15-16.32.41-1-51832	33	1	1	0	0	0	0	0	0	0	0	NA	NA	NA	10	11	496	165	163	0	0	0	0	0	2	0	0	0.012
.	19.01.15-16.32.42-1-51835	206	16	16	1	0	1	543	14	14	0	0	NA	NA	NA	50	62	527	172	176	368	86	89	63	12	8	0.12	0.07	0.045
.	19.01.15-16.32.42-1-51836	63	2	2	0	0	0	399	0	0	0	0	NA	NA	NA	16	18	501	165	165	268	66	65	1	0	0	0.002	0	0
.	19.01.15-16.32.43-1-51838	36	1	1	0	0	0	0	0	0	0	0	NA	NA	NA	7	7	494	163	163	0	0	0	0	1	0	0	0.006	0
.	19.01.15-16.32.44-1-51839	122	20	20	2	0	2	517	17	17	0	0	NA	NA	NA	27	32	505	169	171	349	82	86	27	13	10	0.053	0.077	0.058
.	19.01.15-16.32.45-1-51844	33	1	1	0	0	0	0	0	0	0	0	NA	NA	NA	11	11	493	167	164	0	0	0	0	0	4	0	0	0.024
.	19.01.15-16.32.46-1-51847	34	1	1	0	0	0	0	0	0	0	0	NA	NA	NA	11	4	489	165	163	0	0	0	0	5	0	0	0.03	0
.	19.01.15-16.32.48-1-51849	125	6	6	1	0	0	520	5	5	0	0	NA	NA	NA	45	34	503	170	174	347	85	88	7	9	0	0.014	0.053	0
.	19.01.15-16.32.48-1-51851	152	7	7	2	0	2	542	5	5	0	0	NA	NA	NA	50	59	519	182	171	361	95	86	13	2	5	0.025	0.011	0.029
.	19.01.15-16.32.51-1-51855	271	53	53	18	0	12	555	49	49	0	0	NA	NA	NA	92	76	534	183	172	371	97	87	146	33	24	0.273	0.18	0.14
.	19.01.15-16.32.53-1-51858	299	46	46	13	0	7	575	45	45	0	0	NA	NA	NA	93	96	535	187	187	373	101	101	107	33	35	0.2	0.176	0.187
.	19.01.15-16.32.58-1-51859	61	4	4	1	0	1	500	3	3	0	0	NA	NA	NA	28	14	496	168	163	336	84	80	4	11	0	0.008	0.065	0
.	19.01.15-16.33.17-1-51867	60	2	2	1	0	1	50	1	1	0	0	NA	NA	NA	21	12	494	166	165	35	7	8	0	0	3	0	0	0.018
.	19.01.15-16.33.24-1-51883	365	32	32	7	0	6	586	30	30	0	0	NA	NA	NA	111	109	540	193	189	378	105	103	78	18	24	0.144	0.093	0.127
.	19.01.15-16.33.38-1-51891	61	2	2	0	0	0	512	1	1	0	0	NA	NA	NA	22	23	501	167	168	346	81	85	5	2	0	0.01	0.012	0
.	19.01.15-16.33.38-1-51892	125	8	8	1	0	1	517	5	5	0	0	NA	NA	NA	38	36	509	171	169	349	85	83	15	3	3	0.029	0.018	0.018
.	19.01.15-16.33.39-1-51894	61	3	3	1	0	1	514	2	2	0	0	NA	NA	NA	26	23	505	165	166	349	81	84	5	0	4	0.01	0	0.024
.	19.01.15-16.33.52-1-51910	58	3	3	2	0	2	100	2	2	0	0	NA	NA	NA	12	10	496	164	163	68	18	14	0	0	6	0	0	0.037
.	19.01.15-16.33.59-1-51912	89	4	4	0	0	0	507	3	3	0	0	NA	NA	NA	25	22	503	165	167	342	81	84	7	5	0	0.014	0.03	0
.	19.01.15-16.34.05-1-51913	111	6	6	3	0	2	515	5	5	0	0	NA	NA	NA	36	27	505	166	169	347	83	85	14	7	0	0.028	0.042	0
.	19.01.15-16.34.08-1-51914	95	7	7	3	0	2	515	6	6	0	0	NA	NA	NA	41	36	507	171	171	346	86	83	17	7	5	0.034	0.041	0.029
.	19.01.15-16.34.27-1-51931	125	22	22	3	0	1	537	20	20	0	0	NA	NA	NA	31	53	521	170	175	365	84	88	42	15	4	0.081	0.088	0.023
.	19.01.15-16.34.35-1-51933	31	1	1	0	0	0	0	0	0	0	0	NA	NA	NA	4	5	491	163	164	0	0	0	0	0	1	0	0	0.006
.	19.01.15-16.34.36-1-51936	255	23	23	7	0	6	553	22	22	0	0	NA	NA	NA	72	74	531	180	176	367	95	91	60	21	18	0.113	0.117	0.102
.	19.01.15-16.34.43-1-51949	384	32	32	5	0	5	595	28	28	0	0	NA	NA	NA	108	105	560	180	178	405	95	95	66	17	19	0.118	0.094	0.107
.	19.01.15-16.34.54-1-51961	61	2	2	0	0	0	199	1	1	0	0	NA	NA	NA	14	20	499	171	163	127	38	34	6	3	0	0.012	0.018	0
.	19.01.15-16.34.55-1-51962	151	8	8	2	0	2	534	4	4	0	0	NA	NA	NA	51	55	525	171	172	362	86	86	19	3	2	0.036	0.018	0.012
.	19.01.15-16.35.09-1-51971	271	24	24	7	0	6	552	20	20	0	0	NA	NA	NA	80	70	531	174	178	372	85	95	47	26	8	0.089	0.149	0.045
.	19.01.15-16.35.17-1-51973	97	4	4	0	0	0	516	3	3	0	0	NA	NA	NA	23	28	503	170	168	346	84	86	1	4	3	0.002	0.024	0.018
.	19.01.15-16.35.19-1-51974	202	11	11	2	0	2	535	8	8	0	0	NA	NA	NA	56	48	517	171	173	363	87	85	23	3	14	0.044	0.018	0.081
.	19.01.15-16.35.24-1-51993	88	4	4	0	0	0	512	3	3	0	0	NA	NA	NA	37	22	499	165	171	343	82	87	11	3	0	0.022	0.018	0
.	19.01.15-16.35.24-1-51994	94	19	19	4	0	4	525	16	16	0	0	NA	NA	NA	21	34	510	168	169	354	86	85	46	2	1	0.09	0.012	0.006
.	19.01.15-16.35.43-1-52009	207	22	22	11	0	9	553	19	19	0	0	NA	NA	NA	69	73	525	180	181	367	94	92	59	18	15	0.112	0.1	0.083
.	19.01.15-16.35.45-1-52014	33	1	1	0	0	0	0	0	0	0	0	NA	NA	NA	5	12	495	165	165	0	0	0	0	1	0	0	0.006	0
.	19.01.15-16.35.45-1-52016	353	54	54	15	0	12	574	50	50	0	0	NA	NA	NA	126	103	547	184	185	377	99	98	122	41	12	0.223	0.223	0.065
.	19.01.15-16.35.48-1-52017	31	1	1	0	0	0	0	0	0	0	0	NA	NA	NA	9	13	495	168	163	0	0	0	3	0	0	0.006	0	0
.	19.01.15-16.35.49-1-52019	91	7	7	2	0	1	526	6	6	0	0	NA	NA	NA	27	38	514	169	168	358	82	86	6	6	6	0.012	0.036	0.036
.	19.01.15-16.35.51-1-52022	37	1	1	0	0	0	0	0	0	0	0	NA	NA	NA	13	14	498	164	165	0	0	0	0	0	3	0	0	0.018
.	19.01.15-16.35.51-1-52023	348	70	70	19	0	17	571	67	67	0	0	NA	NA	NA	94	90	536	187	180	372	103	96	128	49	19	0.239	0.262	0.106
.	19.01.15-16.35.51-1-52025	222	63	63	16	0	13	540	55	55	0	0	NA	NA	NA	69	63	526	177	173	361	89	90	149	46	17	0.283	0.26	0.098
.	19.01.15-16.35.53-1-52028	124	10	10	2	0	1	527	9	9	0	0	NA	NA	NA	43	45	516	176	166	351	94	82	34	5	4	0.066	0.028	0.024
.	19.01.15-16.35.54-1-52029	231	64	64	11	0	7	548	58	58	0	0	NA	NA	NA	81	67	525	173	182	365	88	95	118	56	33	0.225	0.324	0.181
.	19.01.15-16.35.56-1-52030	122	11	11	3	0	3	517	9	9	0	0	NA	NA	NA	38	30	506	166	171	351	80	86	17	16	11	0.034	0.096	0.064
.	19.01.15-16.36.09-1-52035	34	1	1	0	0	0	0	0	0	0	0	NA	NA	NA	13	5	493	163	162	0	0	0	5	0	0	0.01	0	0
.	19.01.15-16.36.12-1-52038	331	68	68	17	0	16	582	65	65	0	0	NA	NA	NA	88	93	547	183	176	391	98	93	143	50	30	0.261	0.273	0.17
.	19.01.15-16.36.16-1-52040	89	4	4	0	0	0	515	2	2	0	0	NA	NA	NA	22	29	505	172	165	349	85	81	0	4	14	0	0.023	0.085
.	19.01.15-16.36.20-1-52049	117	10	10	6	0	4	511	9	9	0	0	NA	NA	NA	44	27	508	167	165	346	82	83	22	2	5	0.043	0.012	0.03
.	19.01.15-16.36.25-1-52067	62	2	2	0	0	0	254	1	1	0	0	NA	NA	NA	14	20	502	165	166	171	39	44	4	0	0	0.008	0	0
.	19.01.15-16.36.33-1-52070	326	80	80	26	0	15	584	73	73	0	0	NA	NA	NA	90	109	549	192	181	384	104	96	222	41	19	0.404	0.214	0.105
.	19.01.15-16.36.39-1-52082	62	3	3	1	0	1	509	2	2	0	0	NA	NA	NA	18	16	498	166	165	346	83	80	0	12	0	0	0.072	0
.	19.01.15-16.36.47-1-52094	211	15	15	6	0	3	556	14	14	0	0	NA	NA	NA	52	72	537	177	171	376	93	87	18	12	22	0.034	0.068	0.129
.	19.01.15-16.36.58-1-52100	60	2	2	0	0	0	48	1	1	0	0	NA	NA	NA	16	13	493	165	168	29	10	9	5	0	0	0.01	0	0
.	19.01.15-16.37.04-1-52107	208	18	18	7	0	6	541	15	15	0	0	NA	NA	NA	70	55	522	172	174	362	88	91	38	10	16	0.073	0.058	0.092
.	19.01.15-16.37.15-1-52112	300	33	33	13	0	10	580	30	30	0	0	NA	NA	NA	96	99	554	180	178	393	94	93	105	25	25	0.19	0.139	0.14
.	19.01.15-16.37.20-1-52114	91	8	8	2	0	2	523	7	7	0	0	NA	NA	NA	32	33	509	170	167	350	87	86	18	4	10	0.035	0.024	0.06
.	19.01.15-16.37.54-1-52156	37	1	1	0	0	0	0	0	0	0	0	NA	NA	NA	5	3	489	164	163	0	0	0	0	0	0	0	0	0
.	19.01.15-16.37.54-1-52157	395	20	20	6	0	5	596	18	18	0	0	NA	NA	NA	128	117	555	192	183	389	108	99	51	2	18	0.092	0.01	0.098
.	19.01.15-16.37.55-1-52158	117	7	7	0	0	0	532	6	6	0	0	NA	NA	NA	40	46	522	169	168	364	86	82	10	5	8	0.019	0.03	0.048
.	19.01.15-16.37.57-1-52159	232	12	12	1	0	1	558	11	11	0	0	NA	NA	NA	53	70	532	171	180	376	86	96	12	13	4	0.023	0.076	0.022
.	19.01.15-16.37.58-1-52160	62	2	2	1	0	1	512	1	1	0	0	NA	NA	NA	25	20	501	166	166	345	84	83	5	4	0	0.01	0.024	0
.	19.01.15-16.38.26-1-52183	151	15	15	5	0	2	524	13	13	0	0	NA	NA	NA	50	42	517	170	168	355	86	83	19	23	5	0.037	0.135	0.03
.	19.01.15-16.38.32-1-52185	287	56	56	13	0	8	565	53	53	0	0	NA	NA	NA	82	85	542	179	177	379	93	93	127	37	22	0.234	0.207	0.124
.	19.01.15-16.38.36-1-52192	122	4	4	2	0	2	535	2	2	0	0	NA	NA	NA	42	53	521	174	171	359	90	86	13	3	0	0.025	0.017	0
.	19.01.15-16.38.37-1-52194	34	1	1	0	0	0	0	0	0	0	0	NA	NA	NA	10	15	496	167	165	0	0	0	2	0	0	0.004	0	0
.	19.01.15-16.38.40-1-52203	151	10	10	1	0	1	534	8	8	0	0	NA	NA	NA	52	53	525	171	170	363	87	84	26	7	2	0.05	0.041	0.012
.	19.01.15-16.38.51-1-52217	65	2	2	1	0	1	509	1	1	0	0	NA	NA	NA	31	29	506	170	166	344	84	81	0	2	4	0	0.012	0.024
.	19.01.15-16.38.52-1-52220	264	63	63	24	0	20	553	58	58	0	0	NA	NA	NA	54	72	530	181	174	371	93	89	137	35	29	0.258	0.193	0.167
.	19.01.15-16.38.53-1-52222	116	4	4	2	0	1	522	3	3	0	0	NA	NA	NA	39	37	509	174	167	352	89	81	16	0	0	0.031	0	0
.	19.01.15-16.38.56-1-52223	408	73	73	20	0	15	599	68	68	0	0	NA	NA	NA	109	119	558	186	188	399	99	101	149	55	39	0.267	0.296	0.207
.	19.01.15-16.39.03-1-52227	87	5	5	2	0	2	510	3	3	0	0	NA	NA	NA	23	24	501	167	169	342	82	86	17	2	0	0.034	0.012	0
.	19.01.15-16.39.04-1-52232	149	19	19	6	0	6	527	15	15	0	0	NA	NA	NA	44	47	519	171	170	355	84	88	52	13	10	0.1	0.076	0.059
.	19.01.15-16.39.07-1-52233	299	71	71	25	0	18	552	67	67	0	0	NA	NA	NA	81	63	525	176	175	366	94	92	136	44	38	0.259	0.25	0.217
.	19.01.15-16.39.07-1-52234	116	8	8	1	0	1	514	4	4	0	0	NA	NA	NA	24	32	513	166	166	353	81	80	20	0	4	0.039	0	0.024
.	19.01.15-16.39.10-1-52235	388	91	91	23	0	17	605	86	86	0	0	NA	NA	NA	114	125	568	184	186	401	101	103	193	71	50	0.34	0.386	0.269
.	19.01.15-16.39.26-1-52253	348	65	65	28	0	18	592	60	60	0	0	NA	NA	NA	116	115	553	184	191	392	97	103	137	73	49	0.248	0.397	0.257
.	19.01.15-16.39.33-1-52256	66	4	4	1	0	1	510	3	3	0	0	NA	NA	NA	21	23	503	165	168	343	84	83	12	0	0	0.024	0	0
.	19.01.15-16.39.51-1-52279	155	7	7	3	0	2	533	5	5	0	0	NA	NA	NA	51	52	519	169	177	360	84	89	28	4	0	0.054	0.024	0
.	19.01.15-16.39.59-1-52283	267	17	17	8	0	7	555	16	16	0	0	NA	NA	NA	85	62	520	181	174	366	97	92	31	18	10	0.06	0.099	0.057
.	19.01.15-16.40.08-1-52290	57	2	2	2	0	2	504	1	1	0	0	NA	NA	NA	21	22	500	167	168	341	82	81	1	0	5	0.002	0	0.03
.	19.01.15-16.40.13-1-52292	34	1	1	0	0	0	0	0	0	0	0	NA	NA	NA	6	15	498	165	165	0	0	0	5	0	0	0.01	0	0
.	19.01.15-16.40.14-1-52293	344	34	34	8	0	4	568	31	31	0	0	NA	NA	NA	108	83	542	178	176	383	95	90	86	32	12	0.159	0.18	0.068
.	19.01.15-16.40.16-1-52294	150	7	7	3	0	3	527	6	6	0	0	NA	NA	NA	52	37	505	171	174	353	86	88	17	11	2	0.034	0.064	0.011
.	19.01.15-16.40.24-1-52310	33	1	1	0	0	0	0	0	0	0	0	NA	NA	NA	9	11	496	165	163	0	0	0	3	0	0	0.006	0	0
.	19.01.15-16.40.27-1-52312	236	13	13	2	0	2	542	10	10	0	0	NA	NA	NA	64	64	525	174	178	367	84	91	32	8	4	0.061	0.046	0.022
.	19.01.15-16.40.35-1-52318	91	3	3	1	0	1	504	2	2	0	0	NA	NA	NA	31	23	505	165	166	344	78	82	8	1	0	0.016	0.006	0
.	19.01.15-16.40.37-1-52321	158	6	6	1	0	1	535	5	5	0	0	NA	NA	NA	50	48	520	174	167	362	89	84	16	8	0	0.031	0.046	0
.	19.01.15-16.40.43-1-52333	425	74	74	18	0	11	586	65	65	0	0	NA	NA	NA	134	111	554	189	181	386	103	97	170	49	41	0.307	0.259	0.227
.	19.01.15-16.40.48-1-52342	124	5	5	1	0	1	519	4	4	0	0	NA	NA	NA	47	36	506	171	172	347	84	88	2	4	5	0.004	0.023	0.029
.	19.01.15-16.40.51-1-52345	181	18	18	8	0	7	519	14	14	0	0	NA	NA	NA	40	38	513	168	170	351	83	85	47	3	9	0.092	0.018	0.053
.	19.01.15-16.41.07-1-52355	88	6	6	2	0	1	508	4	4	0	0	NA	NA	NA	28	28	503	170	168	346	82	80	5	5	1	0.01	0.029	0.006
.	19.01.15-16.41.14-1-52357	260	30	30	8	0	8	547	27	27	0	0	NA	NA	NA	93	65	520	180	178	359	96	92	45	30	22	0.087	0.167	0.124
.	19.01.15-16.41.18-1-52359	62	2	2	0	0	0	497	1	1	0	0	NA	NA	NA	29	13	499	164	163	338	79	80	2	0	3	0.004	0	0.018
.	19.01.15-16.41.22-1-52376	90	6	6	1	0	1	508	4	4	0	0	NA	NA	NA	25	24	504	167	166	345	81	82	18	6	0	0.036	0.036	0
.	19.01.15-16.41.23-1-52377	156	22	22	6	0	6	534	19	19	0	0	NA	NA	NA	42	44	513	173	171	359	85	90	56	15	8	0.109	0.087	0.047
.	19.01.15-16.41.29-1-52379	260	24	24	10	0	5	563	22	22	0	0	NA	NA	NA	79	82	543	177	175	381	92	90	51	34	7	0.094	0.192	0.04
.	19.01.15-16.41.30-1-52380	409	65	65	23	0	17	591	59	59	0	0	NA	NA	NA	135	115	558	182	188	391	96	104	148	59	27	0.265	0.324	0.144
.	19.01.15-16.41.32-1-52381	237	15	15	3	0	2	545	13	13	0	0	NA	NA	NA	55	59	524	173	175	370	89	86	20	6	13	0.038	0.035	0.074
.	19.01.15-16.41.37-1-52388	98	5	5	1	0	1	528	2	2	0	0	NA	NA	NA	30	42	514	172	169	356	85	87	3	5	6	0.006	0.029	0.036
.	19.01.15-16.41.38-1-52391	86	3	3	1	0	1	520	2	2	0	0	NA	NA	NA	36	38	504	177	170	346	88	86	6	8	0	0.012	0.045	0
.	19.01.15-16.41.53-1-52410	91	5	5	0	0	0	518	4	4	0	0	NA	NA	NA	23	31	511	165	168	352	81	85	5	0	1	0.01	0	0.006
.	19.01.15-16.41.55-1-52411	470	64	64	15	0	11	594	58	58	0	0	NA	NA	NA	113	110	552	180	191	390	97	107	157	48	29	0.284	0.267	0.152
.	19.01.15-16.41.59-1-52413	81	3	3	1	0	1	513	2	2	0	0	NA	NA	NA	31	32	506	171	168	348	84	81	13	0	0	0.026	0	0
.	19.01.15-16.42.00-1-52414	203	25	25	8	0	8	550	24	24	0	0	NA	NA	NA	54	66	524	179	176	369	91	90	44	11	14	0.084	0.061	0.08
.	19.01.15-16.42.02-1-52415	337	38	38	11	0	8	566	35	35	0	0	NA	NA	NA	91	84	540	181	176	380	96	90	58	42	28	0.107	0.232	0.159
.	19.01.15-16.42.12-1-52422	319	48	48	17	0	14	569	43	43	0	0	NA	NA	NA	90	90	548	180	175	385	93	91	119	23	29	0.217	0.128	0.166
.	19.01.15-16.42.12-1-52423	382	56	56	17	0	12	577	50	50	0	0	NA	NA	NA	111	105	556	183	179	388	98	91	147	35	22	0.264	0.191	0.123
.	19.01.15-16.42.16-1-52424	33	1	1	0	0	0	0	0	0	0	0	NA	NA	NA	13	12	495	166	164	0	0	0	3	0	0	0.006	0	0
.	19.01.15-16.42.19-1-52427	91	11	11	1	0	1	515	8	8	0	0	NA	NA	NA	33	29	508	169	165	354	82	79	8	1	14	0.016	0.006	0.085
.	19.01.15-16.43.13-1-52475	286	63	63	19	0	17	567	57	57	0	0	NA	NA	NA	63	82	540	176	179	385	91	91	127	50	41	0.235	0.284	0.229
.	19.01.15-16.43.15-1-52477	88	3	3	1	0	0	511	2	2	0	0	NA	NA	NA	28	21	501	169	164	344	84	83	3	0	1	0.006	0	0.006
.	19.01.15-16.43.19-1-52478	248	26	26	2	0	2	559	25	25	0	0	NA	NA	NA	64	76	528	181	180	371	95	93	49	13	10	0.093	0.072	0.056
.	19.01.15-16.43.38-1-52504	123	5	5	0	0	0	523	4	4	0	0	NA	NA	NA	30	36	510	172	167	354	87	82	16	7	2	0.031	0.041	0.012
.	19.01.15-16.43.41-1-52507	32	1	1	1	0	1	0	0	0	0	0	NA	NA	NA	13	10	493	164	166	0	0	0	0	0	0	0	0	0
.	19.01.15-16.43.44-1-52513	94	3	3	0	0	0	519	2	2	0	0	NA	NA	NA	33	35	511	170	167	352	84	83	2	3	1	0.004	0.018	0.006
.	19.01.15-16.43.50-1-52518	62	4	4	2	0	2	509	2	2	0	0	NA	NA	NA	25	25	502	166	170	344	80	85	2	6	2	0.004	0.036	0.012
.	19.01.15-16.43.50-1-52520	145	15	15	4	0	3	528	13	13	0	0	NA	NA	NA	45	39	514	167	171	358	84	86	26	9	7	0.051	0.054	0.041
.	19.01.15-16.43.57-1-52525	199	23	23	6	0	5	556	19	19	0	0	NA	NA	NA	67	71	520	178	186	364	93	99	49	14	10	0.094	0.079	0.054
.	19.01.15-16.44.04-1-52529	150	10	10	5	0	5	544	7	7	0	0	NA	NA	NA	51	56	519	176	174	362	89	93	20	8	3	0.039	0.045	0.017
.	19.01.15-16.44.06-1-52530	146	14	14	2	0	2	529	12	12	0	0	NA	NA	NA	55	44	517	171	169	358	89	82	32	11	0	0.062	0.064	0
.	19.01.15-16.44.09-1-52534	145	7	7	4	0	3	530	6	6	0	0	NA	NA	NA	45	48	513	171	177	355	84	91	23	9	3	0.045	0.053	0.017
.	19.01.15-16.44.13-1-52535	94	7	7	3	0	2	526	5	5	0	0	NA	NA	NA	41	46	515	173	171	353	88	85	9	20	1	0.017	0.116	0.006
.	19.01.15-16.44.21-1-52552	95	4	4	0	0	0	520	2	2	0	0	NA	NA	NA	17	28	507	168	166	353	85	82	0	3	8	0	0.018	0.048
.	19.01.15-16.44.23-1-52553	33	1	1	0	0	0	0	0	0	0	0	NA	NA	NA	8	6	494	163	162	0	0	0	0	0	0	0	0	0
.	19.01.15-16.44.25-1-52555	87	5	5	1	0	1	507	4	4	0	0	NA	NA	NA	23	24	502	167	168	343	79	85	2	7	3	0.004	0.042	0.018
.	19.01.15-16.44.28-1-52556	151	17	17	3	0	3	528	14	14	0	0	NA	NA	NA	61	50	521	172	170	353	87	88	49	8	6	0.094	0.047	0.035
.	19.01.15-16.44.31-1-52558	32	1	1	0	0	0	0	0	0	0	0	NA	NA	NA	11	9	493	167	162	0	0	0	2	0	0	0.004	0	0
.	19.01.15-16.44.33-1-52562	235	62	62	12	0	8	560	57	57	0	0	NA	NA	NA	49	77	530	181	179	368	99	93	117	22	45	0.221	0.122	0.251
.	19.01.15-16.44.33-1-52563	92	4	4	1	0	0	516	3	3	0	0	NA	NA	NA	27	32	508	169	168	351	83	82	10	0	2	0.02	0	0.012
.	19.01.15-16.44.36-1-52567	172	8	8	4	0	3	529	7	7	0	0	NA	NA	NA	65	48	519	172	170	358	85	86	14	3	9	0.027	0.017	0.053
.	19.01.15-16.44.37-1-52569	35	1	1	1	0	1	0	0	0	0	0	NA	NA	NA	8	7	489	165	166	0	0	0	0	2	0	0	0.012	0
.	19.01.15-16.44.39-1-52574	270	31	31	9	0	8	556	28	28	0	0	NA	NA	NA	79	86	550	176	173	379	89	88	82	22	7	0.149	0.125	0.04
.	19.01.15-16.44.40-1-52576	146	9	9	3	0	2	519	7	7	0	0	NA	NA	NA	51	36	514	167	168	354	81	84	25	2	1	0.049	0.012	0.006
.	19.01.15-16.44.41-1-52579	149	23	23	4	0	4	530	19	19	0	0	NA	NA	NA	44	46	515	173	171	357	86	87	45	8	8	0.087	0.046	0.047
.	19.01.15-16.44.48-1-52592	91	8	8	2	0	1	512	6	6	0	0	NA	NA	NA	24	24	503	166	168	346	81	85	13	3	0	0.026	0.018	0
.	19.01.15-16.44.52-1-52597	61	2	2	0	0	0	506	1	1	0	0	NA	NA	NA	19	21	503	166	165	343	81	82	3	0	0	0.006	0	0
.	19.01.15-16.44.56-1-52601	174	27	27	7	0	5	531	23	23	0	0	NA	NA	NA	51	45	517	171	170	360	86	85	76	21	16	0.147	0.123	0.094
.	19.01.15-16.45.04-1-52603	31	1	1	0	0	0	0	0	0	0	0	NA	NA	NA	6	12	496	164	165	0	0	0	1	0	0	0.002	0	0
.	19.01.15-16.45.05-1-52604	140	10	10	1	0	1	517	8	8	0	0	NA	NA	NA	58	35	509	170	169	347	83	87	16	15	0	0.031	0.088	0
.	19.01.15-16.45.06-1-52605	209	10	10	1	0	1	538	9	9	0	0	NA	NA	NA	71	45	512	171	175	360	88	90	19	14	6	0.037	0.082	0.034
.	19.01.15-16.45.07-1-52607	63	3	3	0	0	0	354	2	2	0	0	NA	NA	NA	17	19	500	165	167	243	59	52	4	0	0	0.008	0	0
.	19.01.15-16.45.08-1-52612	203	13	13	2	0	2	538	12	12	0	0	NA	NA	NA	48	49	515	180	167	359	95	84	14	12	9	0.027	0.067	0.054
.	19.01.15-16.45.19-1-52616	63	4	4	1	0	1	508	3	3	0	0	NA	NA	NA	27	25	501	170	167	344	83	81	8	0	3	0.016	0	0.018
.	19.01.15-16.45.22-1-52632	258	40	40	5	0	4	551	37	37	0	0	NA	NA	NA	86	69	529	178	175	369	91	91	78	25	26	0.147	0.14	0.149
.	19.01.15-16.45.28-1-52634	149	8	8	4	0	4	526	6	6	0	0	NA	NA	NA	33	45	507	174	177	348	88	90	33	0	0	0.065	0	0
.	19.01.15-16.45.30-1-52635	309	69	69	20	0	14	557	65	65	0	0	NA	NA	NA	82	76	535	175	179	372	90	95	123	41	26	0.23	0.234	0.145
.	19.01.15-16.45.32-1-52637	92	6	6	1	0	1	514	4	4	0	0	NA	NA	NA	32	35	514	164	170	353	77	84	17	0	3	0.033	0	0.018
.	19.01.15-16.45.37-1-52643	121	11	11	4	0	4	520	10	10	0	0	NA	NA	NA	39	39	512	167	173	351	83	86	22	4	14	0.043	0.024	0.081
.	19.01.15-16.45.42-1-52649	233	45	45	12	0	11	558	43	43	0	0	NA	NA	NA	73	78	538	181	172	376	94	88	94	58	20	0.175	0.32	0.116
.	19.01.15-16.45.56-1-52660	182	10	10	1	0	1	549	9	9	0	0	NA	NA	NA	54	64	518	184	175	359	98	92	19	15	6	0.037	0.082	0.034
.	19.01.15-16.46.00-1-52662	185	32	32	11	0	10	539	31	31	0	0	NA	NA	NA	50	57	521	177	172	357	93	89	60	15	23	0.115	0.085	0.134
.	19.01.15-16.46.04-1-52665	117	8	8	0	0	0	507	5	5	0	0	NA	NA	NA	30	23	501	165	170	343	80	84	24	1	0	0.048	0.006	0
.	19.01.15-16.46.14-1-52667	63	2	2	0	0	0	507	1	1	0	0	NA	NA	NA	25	23	500	168	168	343	82	82	5	2	0	0.01	0.012	0
.	19.01.15-16.46.18-1-52668	148	7	7	3	0	1	525	6	6	0	0	NA	NA	NA	48	41	515	171	168	356	85	84	21	8	1	0.041	0.047	0.006
.	19.01.15-16.46.20-1-52677	37	1	1	1	0	1	0	0	0	0	0	NA	NA	NA	9	11	495	165	164	0	0	0	3	0	0	0.006	0	0
.	19.01.15-16.46.24-1-52694	235	31	31	11	0	8	559	27	27	0	0	NA	NA	NA	52	79	535	180	177	374	95	90	75	14	45	0.14	0.078	0.254
.	19.01.15-16.46.24-1-52695	295	45	45	7	0	3	569	43	43	0	0	NA	NA	NA	88	89	545	178	179	382	96	91	96	32	28	0.176	0.18	0.156
.	19.01.15-16.46.26-1-52696	33	1	1	1	0	1	0	0	0	0	0	NA	NA	NA	6	9	496	163	163	0	0	0	0	3	0	0	0.018	0
.	19.01.15-16.46.28-1-52698	532	69	69	23	0	16	611	62	62	0	0	NA	NA	NA	171	135	566	199	183	407	110	94	179	44	33	0.316	0.221	0.18
.	19.01.15-16.46.29-1-52699	119	6	6	2	0	1	527	4	4	0	0	NA	NA	NA	46	42	516	172	167	355	88	84	13	7	0	0.025	0.041	0
.	19.01.15-16.46.47-1-52723	151	9	9	1	0	1	536	8	8	0	0	NA	NA	NA	64	54	515	178	174	357	90	89	25	6	0	0.049	0.034	0
.	19.01.15-16.46.47-1-52724	91	4	4	2	0	2	506	3	3	0	0	NA	NA	NA	32	25	502	166	170	342	81	83	2	2	9	0.004	0.012	0.053
.	19.01.15-16.46.56-1-52732	385	57	57	19	0	13	590	53	53	0	0	NA	NA	NA	103	103	542	193	181	385	111	94	137	66	21	0.253	0.342	0.116
.	19.01.15-16.46.56-1-52733	33	1	1	0	0	0	0	0	0	0	0	NA	NA	NA	12	4	492	163	162	0	0	0	3	0	0	0.006	0	0
.	19.01.15-16.47.00-1-52737	239	25	25	5	0	4	553	24	24	0	0	NA	NA	NA	71	79	535	180	177	372	91	90	60	21	12	0.112	0.117	0.068
.	19.01.15-16.47.00-1-52738	119	18	18	2	0	2	526	15	15	0	0	NA	NA	NA	30	38	507	174	170	351	88	87	55	2	5	0.108	0.011	0.029
.	19.01.15-16.47.06-1-52740	197	30	30	8	0	8	558	28	28	0	0	NA	NA	NA	53	77	542	174	174	381	88	89	93	31	7	0.172	0.178	0.04
.	19.01.15-16.47.13-1-52749	211	76	76	20	0	16	537	72	72	0	0	NA	NA	NA	57	52	514	176	175	353	90	94	129	48	29	0.251	0.273	0.166
.	19.01.15-16.47.26-1-52770	149	8	8	3	0	1	534	5	5	0	0	NA	NA	NA	35	48	517	172	172	359	89	86	27	3	1	0.052	0.017	0.006
.	19.01.15-16.47.47-1-52789	268	43	43	17	0	13	566	42	42	0	0	NA	NA	NA	90	83	538	177	181	376	92	98	88	46	23	0.164	0.26	0.127
.	19.01.15-16.47.50-1-52791	94	5	5	1	0	1	506	4	4	0	0	NA	NA	NA	20	19	500	168	164	346	82	78	13	1	1	0.026	0.006	0.006
.	19.01.15-16.48.17-1-52797	340	78	78	21	0	18	581	73	73	0	0	NA	NA	NA	107	110	545	195	183	378	108	95	161	46	46	0.295	0.236	0.251
.	19.01.15-16.48.20-1-52805	413	81	81	21	0	18	606	75	75	0	0	NA	NA	NA	117	132	569	191	185	402	103	101	186	83	39	0.327	0.435	0.211
.	19.01.15-16.48.20-1-52821	341	47	47	8	0	6	582	40	40	0	0	NA	NA	NA	88	96	538	194	177	381	108	93	131	36	29	0.243	0.186	0.164
.	19.01.15-16.48.24-1-52822	298	50	50	11	0	11	573	46	46	0	0	NA	NA	NA	80	93	545	181	180	381	96	96	117	34	38	0.215	0.188	0.211
.	19.01.15-16.48.43-1-52843	233	34	34	13	0	8	552	28	28	0	0	NA	NA	NA	51	72	528	178	179	369	90	93	86	26	15	0.163	0.146	0.084
.	19.01.15-16.48.57-1-52856	149	18	18	5	0	4	532	17	17	0	0	NA	NA	NA	46	51	520	176	168	362	85	85	37	15	5	0.071	0.085	0.03
.	19.01.15-16.49.28-1-52883	351	27	27	8	0	5	569	24	24	0	0	NA	NA	NA	103	93	549	181	176	387	93	89	46	32	13	0.084	0.177	0.074
.	19.01.15-16.49.33-1-52886	61	2	2	0	0	0	509	1	1	0	0	NA	NA	NA	31	23	505	166	165	344	83	82	4	0	0	0.008	0	0
.	19.01.15-16.49.37-1-52891	320	76	76	21	0	12	587	66	66	0	0	NA	NA	NA	97	112	552	186	187	387	99	101	137	72	27	0.248	0.387	0.144
.	19.01.15-16.49.40-1-52894	179	39	39	11	0	7	549	35	35	0	0	NA	NA	NA	55	64	531	177	169	371	91	87	107	24	20	0.202	0.136	0.118
.	19.01.15-16.49.44-1-52906	58	2	2	0	0	0	201	1	1	0	0	NA	NA	NA	13	14	496	166	165	131	31	39	0	5	0	0	0.03	0
.	19.01.15-16.49.46-1-52908	165	20	20	6	0	4	537	17	17	0	0	NA	NA	NA	56	54	517	170	180	357	86	94	15	30	20	0.029	0.176	0.111
.	19.01.15-16.49.46-1-52909	33	1	1	0	0	0	0	0	0	0	0	NA	NA	NA	8	7	490	165	165	0	0	0	1	0	0	0.002	0	0
.	19.01.15-16.49.49-1-52910	207	37	37	14	0	10	544	34	34	0	0	NA	NA	NA	67	64	526	178	173	363	91	90	57	43	8	0.108	0.242	0.046
.	19.01.15-16.49.57-1-52917	193	9	9	3	0	3	546	8	8	0	0	NA	NA	NA	55	60	527	173	173	368	90	88	13	1	7	0.025	0.006	0.04
.	19.01.15-16.50.03-1-52924	61	2	2	1	0	1	151	0	0	0	0	NA	NA	NA	16	20	496	167	170	103	27	21	0	0	3	0	0	0.018
.	19.01.15-16.50.09-1-52925	152	14	14	7	0	5	542	12	12	0	0	NA	NA	NA	47	59	527	173	172	371	87	84	49	1	4	0.093	0.006	0.023
.	19.01.15-16.50.09-1-52926	32	1	1	1	0	1	0	0	0	0	0	NA	NA	NA	9	10	491	166	166	0	0	0	1	0	0	0.002	0	0
.	19.01.15-16.50.11-1-52927	182	17	17	8	0	6	539	16	16	0	0	NA	NA	NA	62	58	524	177	170	365	91	83	38	21	10	0.073	0.119	0.059
.	19.01.15-16.50.11-1-52928	232	14	14	3	0	2	554	12	12	0	0	NA	NA	NA	71	73	537	177	172	374	94	86	51	2	7	0.095	0.011	0.041
.	19.01.15-16.50.18-1-52934	155	10	10	3	0	3	533	9	9	0	0	NA	NA	NA	48	54	519	177	171	354	90	89	13	12	9	0.025	0.068	0.053
.	19.01.15-16.50.19-1-52935	59	2	2	1	0	1	507	1	1	0	0	NA	NA	NA	19	23	503	166	167	348	81	78	4	0	1	0.008	0	0.006
.	19.01.15-16.50.35-1-52953	300	60	60	23	0	16	580	56	56	0	0	NA	NA	NA	104	101	546	184	184	385	98	97	153	52	28	0.28	0.283	0.152
.	19.01.15-16.50.42-1-52965	184	13	13	5	0	3	544	9	9	0	0	NA	NA	NA	56	61	532	175	167	369	91	84	32	4	7	0.06	0.023	0.042
.	19.01.15-16.50.44-1-52970	320	71	71	22	0	16	571	60	60	0	0	NA	NA	NA	86	88	547	171	183	385	87	99	153	44	19	0.28	0.257	0.104
.	19.01.15-16.50.44-1-52971	64	3	3	2	0	2	510	2	2	0	0	NA	NA	NA	30	25	498	174	166	341	86	83	4	0	7	0.008	0	0.042
.	19.01.15-16.50.44-1-52972	295	83	83	20	0	14	562	78	78	0	0	NA	NA	NA	83	79	537	176	179	376	91	95	154	84	30	0.287	0.477	0.168
.	19.01.15-16.50.45-1-52978	210	26	26	3	0	3	537	24	24	0	0	NA	NA	NA	60	51	521	170	173	363	87	87	36	9	18	0.069	0.053	0.104
.	19.01.15-16.50.50-1-52980	287	17	17	4	0	3	567	16	16	0	0	NA	NA	NA	87	90	541	186	176	376	98	93	44	12	5	0.081	0.065	0.028
.	19.01.15-16.51.03-1-52987	588	84	84	17	0	12	647	77	77	0	0	NA	NA	NA	157	160	580	196	197	423	112	112	156	65	50	0.269	0.332	0.254
.	19.01.15-16.51.10-1-52997	91	5	5	1	0	1	510	4	4	0	0	NA	NA	NA	17	17	500	166	164	346	83	81	18	5	0	0.036	0.03	0
.	19.01.15-16.51.23-1-53018	95	3	3	1	0	1	516	1	1	0	0	NA	NA	NA	36	35	509	170	169	350	85	81	16	0	4	0.031	0	0.024
.	19.01.15-16.51.27-1-53021	58	2	2	1	0	1	0	1	1	0	0	NA	NA	NA	13	6	492	163	164	0	0	0	2	0	1	0.004	0	0.006
.	19.01.15-16.51.27-1-53022	347	62	62	16	0	11	579	56	56	0	0	NA	NA	NA	99	107	555	185	180	388	98	93	126	58	31	0.227	0.314	0.172
.	19.01.15-16.51.28-1-53023	360	87	87	23	0	19	594	78	78	0	0	NA	NA	NA	93	112	555	188	182	395	101	98	180	66	37	0.324	0.351	0.203
.	19.01.15-16.51.31-1-53024	143	15	15	4	0	2	539	13	13	0	0	NA	NA	NA	50	50	520	170	173	364	86	89	16	7	19	0.031	0.041	0.11
.	19.01.15-16.52.06-1-53046	89	4	4	0	0	0	512	3	3	0	0	NA	NA	NA	25	25	504	166	168	349	80	83	6	1	0	0.012	0.006	0
.	19.01.15-16.52.06-1-53047	206	11	11	3	0	3	555	10	10	0	0	NA	NA	NA	70	76	531	180	178	370	94	91	18	14	5	0.034	0.078	0.028
.	19.01.15-16.52.07-1-53048	417	70	70	13	0	10	592	64	64	0	0	NA	NA	NA	124	116	564	180	185	399	93	100	153	54	38	0.271	0.3	0.205
.	19.01.15-16.52.31-1-53068	84	4	4	1	0	1	526	3	3	0	0	NA	NA	NA	23	37	509	171	170	352	88	86	0	17	5	0	0.099	0.029
.	19.01.15-16.52.43-1-53080	147	13	13	3	0	3	534	12	12	0	0	NA	NA	NA	34	44	506	176	175	350	92	92	43	6	3	0.085	0.034	0.017
.	19.01.15-16.52.51-1-53093	62	2	2	2	0	2	0	1	1	0	0	NA	NA	NA	17	16	496	169	164	0	0	0	1	0	0	0.002	0	0
.	19.01.15-16.52.51-1-53094	38	1	1	1	0	1	0	0	0	0	0	NA	NA	NA	7	7	493	163	164	0	0	0	2	0	0	0.004	0	0
.	19.01.15-16.52.54-1-53097	616	46	46	11	0	10	632	40	40	0	0	NA	NA	NA	135	159	585	205	182	419	116	97	112	18	36	0.191	0.088	0.198
.	19.01.15-16.52.57-1-53098	118	9	9	3	0	2	526	7	7	0	0	NA	NA	NA	37	39	513	170	169	356	85	85	9	16	5	0.018	0.094	0.03
.	19.01.15-16.53.10-1-53102	31	1	1	0	0	0	0	0	0	0	0	NA	NA	NA	10	7	490	167	163	0	0	0	0	0	0	0	0	0
.	19.01.15-16.53.12-1-53107	150	11	11	2	0	2	524	10	10	0	0	NA	NA	NA	44	41	511	171	172	354	84	86	21	3	6	0.041	0.018	0.035
.	19.01.15-16.53.15-1-53111	183	19	19	5	0	5	533	18	18	0	0	NA	NA	NA	63	51	509	177	178	350	90	93	17	23	12	0.033	0.13	0.067
.	19.01.15-16.53.17-1-53113	59	3	3	0	0	0	516	2	2	0	0	NA	NA	NA	22	25	499	168	171	346	84	86	8	0	4	0.016	0	0.023
.	19.01.15-16.53.30-1-53131	362	92	92	23	0	18	578	87	87	0	0	NA	NA	NA	98	104	554	182	181	387	98	93	215	74	34	0.388	0.407	0.188
.	19.01.15-16.53.35-1-53137	62	3	3	1	0	1	149	1	1	0	0	NA	NA	NA	22	12	490	169	166	101	26	22	2	1	0	0.004	0.006	0
.	19.01.15-16.53.39-1-53142	35	1	1	1	0	1	0	0	0	0	0	NA	NA	NA	11	15	495	169	164	0	0	0	2	0	0	0.004	0	0
.	19.01.15-16.53.39-1-53143	227	88	88	22	0	19	545	78	78	0	0	NA	NA	NA	71	69	534	175	173	369	88	88	199	65	33	0.373	0.371	0.191
.	19.01.15-16.53.42-1-53147	207	10	10	1	0	1	536	8	8	0	0	NA	NA	NA	46	47	512	170	178	360	87	89	10	15	0	0.02	0.088	0
.	19.01.15-16.53.45-1-53154	97	7	7	3	0	3	503	5	5	0	0	NA	NA	NA	30	20	501	167	165	343	80	80	5	10	8	0.01	0.06	0.048
.	19.01.15-16.53.48-1-53155	262	17	17	3	0	3	537	15	15	0	0	NA	NA	NA	59	59	530	170	172	366	84	87	22	12	0	0.042	0.071	0
.	19.01.15-16.54.00-1-53161	325	62	62	20	0	13	576	56	56	0	0	NA	NA	NA	97	90	542	184	177	385	99	92	109	57	36	0.201	0.31	0.203
.	19.01.15-16.54.03-1-53162	62	3	3	1	0	1	353	2	2	0	0	NA	NA	NA	16	24	499	165	173	236	52	65	2	0	0	0.004	0	0
.	19.01.15-16.54.05-1-53163	36	1	1	1	0	1	0	0	0	0	0	NA	NA	NA	12	15	496	167	165	0	0	0	1	0	0	0.002	0	0
.	19.01.15-16.54.05-1-53164	240	23	23	5	0	4	552	22	22	0	0	NA	NA	NA	52	75	535	176	177	373	89	90	54	9	9	0.101	0.051	0.051
.	19.01.15-16.54.08-1-53166	323	74	74	26	0	22	555	68	68	0	0	NA	NA	NA	82	79	538	182	172	372	97	86	138	75	50	0.257	0.412	0.291
.	19.01.15-16.54.08-1-53167	119	13	13	3	0	2	531	12	12	0	0	NA	NA	NA	33	46	517	171	171	360	85	86	33	4	9	0.064	0.023	0.053
.	19.01.15-16.54.16-1-53170	213	23	23	9	0	8	547	20	20	0	0	NA	NA	NA	66	70	538	171	174	372	88	87	70	18	8	0.13	0.105	0.046
.	19.01.15-16.54.23-1-53188	56	2	2	0	0	0	250	1	1	0	0	NA	NA	NA	10	15	499	163	166	167	46	37	8	0	0	0.016	0	0
.	19.01.15-16.54.38-1-53198	266	60	60	20	0	16	556	57	57	0	0	NA	NA	NA	64	70	530	177	176	371	94	91	138	53	32	0.26	0.299	0.182
.	19.01.15-16.55.07-1-53223	35	1	1	1	0	1	0	0	0	0	0	NA	NA	NA	10	13	496	164	166	0	0	0	0	0	0	0	0	0
.	19.01.15-16.55.09-1-53225	149	7	7	4	0	3	529	6	6	0	0	NA	NA	NA	46	46	514	171	174	357	87	85	26	0	0	0.051	0	0
.	19.01.15-16.55.11-1-53226	89	8	8	2	0	2	523	7	7	0	0	NA	NA	NA	39	35	503	176	169	347	91	85	15	4	0	0.03	0.023	0
.	19.01.15-16.55.20-1-53234	34	1	1	0	0	0	0	0	0	0	0	NA	NA	NA	13	10	496	164	163	0	0	0	0	0	0	0	0	0
.	19.01.15-16.55.23-1-53248	126	17	17	2	0	1	518	15	15	0	0	NA	NA	NA	34	33	509	172	165	348	88	82	30	6	13	0.059	0.035	0.079
.	19.01.15-16.55.30-1-53252	146	12	12	3	0	3	530	9	9	0	0	NA	NA	NA	35	46	515	175	169	360	88	82	15	3	20	0.029	0.017	0.118
.	19.01.15-16.55.30-1-53253	373	17	17	1	0	1	592	16	16	0	0	NA	NA	NA	110	115	558	194	176	394	105	93	41	10	3	0.073	0.052	0.017
.	19.01.15-16.55.54-1-53274	209	19	19	5	0	4	550	17	17	0	0	NA	NA	NA	67	72	534	172	179	368	88	94	50	18	0	0.094	0.105	0
.	19.01.15-16.56.00-1-53277	172	11	11	3	0	2	533	9	9	0	0	NA	NA	NA	53	44	514	173	170	360	89	84	19	8	8	0.037	0.046	0.047
.	19.01.15-16.56.02-1-53278	375	63	63	19	0	11	599	53	53	0	0	NA	NA	NA	127	129	560	193	189	393	101	105	152	52	20	0.271	0.269	0.106
.	19.01.15-16.56.02-1-53280	486	61	61	20	0	16	633	56	56	0	0	NA	NA	NA	142	156	584	189	196	418	104	111	152	35	44	0.26	0.185	0.224
.	19.01.15-16.56.04-1-53282	305	61	61	17	0	14	566	52	52	0	0	NA	NA	NA	99	85	542	183	173	379	96	91	116	48	39	0.214	0.262	0.225
.	19.01.15-16.56.04-1-53283	93	4	4	1	0	0	516	3	3	0	0	NA	NA	NA	36	31	505	173	166	347	88	81	18	0	0	0.036	0	0
.	19.01.15-16.56.13-1-53284	229	30	30	9	0	8	530	28	28	0	0	NA	NA	NA	61	56	526	169	174	361	83	86	40	26	12	0.076	0.154	0.069
.	19.01.15-16.56.14-1-53285	85	3	3	0	0	0	513	2	2	0	0	NA	NA	NA	33	31	504	171	169	346	85	82	7	0	0	0.014	0	0
.	19.01.15-16.56.22-1-53313	33	1	1	0	0	0	0	0	0	0	0	NA	NA	NA	9	10	493	164	166	0	0	0	0	0	0	0	0	0
.	19.01.15-16.56.23-1-53314	33	1	1	0	0	0	0	0	0	0	0	NA	NA	NA	8	11	493	165	166	0	0	0	0	0	2	0	0	0.012
.	19.01.15-16.56.23-1-53315	57	2	2	0	0	0	52	1	1	0	0	NA	NA	NA	15	12	497	164	164	38	7	7	0	0	4	0	0	0.024
.	19.01.15-16.56.26-1-53316	62	3	3	0	0	0	252	1	1	0	0	NA	NA	NA	18	15	497	168	163	173	42	37	7	0	2	0.014	0	0.012
.	19.01.15-16.56.27-1-53317	58	2	2	1	0	1	103	1	1	0	0	NA	NA	NA	11	17	499	167	164	74	13	16	1	0	0	0.002	0	0
.	19.01.15-16.56.29-1-53318	416	73	73	15	0	10	595	66	66	0	0	NA	NA	NA	120	115	554	187	187	391	102	102	152	35	41	0.274	0.187	0.219
.	19.01.15-16.56.29-1-53319	120	5	5	3	0	2	526	4	4	0	0	NA	NA	NA	37	39	514	170	168	357	86	83	31	0	0	0.06	0	0
.	19.01.15-16.56.36-1-53329	129	14	14	6	0	5	525	12	12	0	0	NA	NA	NA	40	41	512	173	169	349	89	87	35	18	5	0.068	0.104	0.03
.	19.01.15-16.56.37-1-53331	177	22	22	2	0	1	536	20	20	0	0	NA	NA	NA	52	46	519	173	167	363	87	86	54	17	9	0.104	0.098	0.054
.	19.01.15-16.56.53-1-53355	125	22	22	1	0	0	526	18	18	0	0	NA	NA	NA	37	39	506	173	173	352	88	86	31	18	4	0.061	0.104	0.023
.	19.01.15-16.57.03-1-53361	123	8	8	1	0	1	530	7	7	0	0	NA	NA	NA	46	44	524	165	168	364	82	84	24	12	3	0.046	0.073	0.018
.	19.01.15-16.57.18-1-53369	58	3	3	0	0	0	516	2	2	0	0	NA	NA	NA	24	25	505	168	165	349	85	82	6	6	0	0.012	0.036	0
.	19.01.15-16.57.26-1-53386	117	8	8	3	0	2	515	6	6	0	0	NA	NA	NA	43	40	513	167	173	351	80	84	10	15	7	0.019	0.09	0.04
.	19.01.15-16.57.32-1-53388	58	2	2	0	0	0	0	0	0	0	0	NA	NA	NA	17	16	495	165	169	0	0	0	4	0	0	0.008	0	0
.	19.01.15-16.57.37-1-53396	254	49	49	16	0	11	553	43	43	0	0	NA	NA	NA	69	66	530	176	173	374	90	89	106	42	35	0.2	0.239	0.202
.	19.01.15-16.57.37-1-53397	210	31	31	8	0	6	533	26	26	0	0	NA	NA	NA	78	50	518	176	169	359	87	87	57	44	10	0.11	0.25	0.059
.	19.01.15-16.57.38-1-53398	65	2	2	1	0	1	513	1	1	0	0	NA	NA	NA	23	32	504	169	172	345	84	84	2	0	0	0.004	0	0
.	19.01.15-16.57.38-1-53399	86	5	5	0	0	0	516	3	3	0	0	NA	NA	NA	31	36	508	169	172	345	85	86	10	3	0	0.02	0.018	0
.	19.01.15-16.57.44-1-53411	205	15	15	1	0	1	529	12	12	0	0	NA	NA	NA	65	50	515	172	176	352	87	90	28	6	3	0.054	0.035	0.017
.	19.01.15-16.57.50-1-53415	245	17	17	3	0	2	560	16	16	0	0	NA	NA	NA	88	77	536	182	172	377	97	86	39	14	6	0.073	0.077	0.035
.	19.01.15-16.57.51-1-53417	119	5	5	0	0	0	522	3	3	0	0	NA	NA	NA	38	37	511	172	167	352	84	86	12	8	0	0.023	0.047	0
.	19.01.15-16.57.55-1-53421	34	1	1	0	0	0	0	0	0	0	0	NA	NA	NA	5	13	496	167	163	0	0	0	0	5	0	0	0.03	0
.	19.01.15-16.57.56-1-53422	172	14	14	4	0	4	533	12	12	0	0	NA	NA	NA	52	49	519	174	169	362	87	84	33	8	8	0.064	0.046	0.047
.	19.01.15-16.57.58-1-53424	63	2	2	1	0	1	510	1	1	0	0	NA	NA	NA	21	24	506	166	165	350	80	80	5	0	0	0.01	0	0
.	19.01.15-16.58.08-1-53429	117	8	8	2	0	2	520	6	6	0	0	NA	NA	NA	28	37	510	172	168	351	88	81	22	0	3	0.043	0	0.018
.	19.01.15-16.58.11-1-53431	238	35	35	11	0	6	553	27	27	0	0	NA	NA	NA	69	74	533	176	178	367	91	95	101	10	16	0.189	0.057	0.09
.	19.01.15-16.58.13-1-53433	233	23	23	6	0	5	550	21	21	0	0	NA	NA	NA	76	66	528	176	175	368	90	92	71	15	13	0.134	0.085	0.074
.	19.01.15-16.58.14-1-53434	31	1	1	0	0	0	0	0	0	0	0	NA	NA	NA	6	9	496	163	163	0	0	0	2	0	0	0.004	0	0
.	19.01.15-16.58.17-1-53435	65	2	2	0	0	0	401	1	1	0	0	NA	NA	NA	17	18	500	166	165	272	67	62	7	0	0	0.014	0	0
.	19.01.15-16.58.22-1-53461	33	1	1	0	0	0	0	0	0	0	0	NA	NA	NA	12	12	493	165	167	0	0	0	1	0	0	0.002	0	0
.	19.01.15-16.58.26-1-53462	33	1	1	1	0	1	0	0	0	0	0	NA	NA	NA	8	10	495	163	165	0	0	0	1	0	0	0.002	0	0
.	19.01.15-16.58.27-1-53464	150	7	7	0	0	0	527	6	6	0	0	NA	NA	NA	66	50	519	172	172	354	85	88	9	10	1	0.017	0.058	0.006
.	19.01.15-16.58.29-1-53466	30	1	1	0	0	0	0	0	0	0	0	NA	NA	NA	7	8	492	166	163	0	0	0	0	0	0	0	0	0
.	19.01.15-16.58.29-1-53467	432	103	103	28	0	23	604	98	98	0	0	NA	NA	NA	105	126	565	189	185	399	104	101	190	83	59	0.336	0.439	0.319
.	19.01.15-16.58.29-1-53469	175	24	24	10	0	8	547	23	23	0	0	NA	NA	NA	56	67	520	179	181	359	93	95	60	18	19	0.115	0.101	0.105
.	19.01.15-16.58.30-1-53470	531	29	29	9	0	8	621	27	27	0	0	NA	NA	NA	129	140	568	188	197	406	103	112	63	27	10	0.111	0.144	0.051
.	19.01.15-16.58.32-1-53471	59	4	4	0	0	0	202	3	3	0	0	NA	NA	NA	20	10	494	167	162	141	29	32	2	0	3	0.004	0	0.019
.	19.01.15-16.58.48-1-53490	32	1	1	0	0	0	0	0	0	0	0	NA	NA	NA	7	13	495	166	165	0	0	0	0	0	0	0	0	0
.	19.01.15-16.58.49-1-53495	322	56	56	16	0	12	568	53	53	0	0	NA	NA	NA	87	81	546	171	177	386	89	93	138	46	16	0.253	0.269	0.09
.	19.01.15-16.58.51-1-53498	56	2	2	1	0	1	510	1	1	0	0	NA	NA	NA	20	21	498	166	170	344	82	84	9	0	0	0.018	0	0
.	19.01.15-16.58.54-1-53503	298	62	62	10	0	7	565	57	57	0	0	NA	NA	NA	80	86	532	184	183	371	97	97	145	44	31	0.273	0.239	0.169
.	19.01.15-16.59.05-1-53504	58	2	2	0	0	0	202	1	1	0	0	NA	NA	NA	13	13	495	167	164	135	35	32	2	0	0	0.004	0	0
.	19.01.15-16.59.12-1-53506	63	3	3	1	0	1	510	1	1	0	0	NA	NA	NA	13	21	502	168	164	345	84	81	9	0	0	0.018	0	0
.	19.01.15-16.59.15-1-53512	177	19	19	3	0	3	540	18	18	0	0	NA	NA	NA	45	58	522	174	175	362	90	88	31	13	13	0.059	0.075	0.074
.	19.01.15-16.59.18-1-53514	249	35	35	7	0	4	560	32	32	0	0	NA	NA	NA	71	82	535	182	178	370	97	93	78	35	12	0.146	0.192	0.067
.	19.01.15-16.59.26-1-53533	209	32	32	6	0	6	535	29	29	0	0	NA	NA	NA	83	50	518	174	171	360	90	85	78	45	22	0.151	0.259	0.129
.	19.01.15-16.59.29-1-53535	89	3	3	0	0	0	516	2	2	0	0	NA	NA	NA	37	33	506	173	167	348	84	84	11	0	0	0.022	0	0
.	19.01.15-16.59.39-1-53544	184	26	26	9	0	6	537	24	24	0	0	NA	NA	NA	64	61	529	174	171	364	86	87	63	12	11	0.119	0.069	0.064
.	19.01.15-16.59.46-1-53555	298	61	61	14	0	11	566	56	56	0	0	NA	NA	NA	83	76	538	178	173	381	95	90	136	46	15	0.253	0.258	0.087
.	19.01.15-17.00.23-1-53580	234	45	45	17	0	12	560	38	38	0	0	NA	NA	NA	65	79	534	176	182	373	91	96	106	24	24	0.199	0.136	0.132
.	19.01.15-17.00.55-1-53608	156	11	11	0	0	0	521	10	10	0	0	NA	NA	NA	31	29	503	172	167	351	88	82	22	11	3	0.044	0.064	0.018
.	19.01.15-17.00.55-1-53609	387	74	74	32	0	22	590	72	72	0	0	NA	NA	NA	123	113	558	188	180	397	100	93	175	47	33	0.314	0.25	0.183
.	19.01.15-17.01.06-1-53664	565	84	84	20	0	16	626	81	81	0	0	NA	NA	NA	138	145	578	186	194	417	102	107	170	85	42	0.294	0.457	0.216
.	19.01.15-17.01.07-1-53665	182	12	12	5	0	3	540	11	11	0	0	NA	NA	NA	45	56	526	180	163	366	91	83	27	3	5	0.051	0.017	0.031
.	19.01.15-17.01.09-1-53686	35	1	1	0	0	0	0	0	0	0	0	NA	NA	NA	11	9	495	164	163	0	0	0	1	0	0	0.002	0	0
.	19.01.15-17.01.12-1-53687	152	10	10	3	0	3	526	8	8	0	0	NA	NA	NA	48	50	519	170	174	356	85	85	10	11	14	0.019	0.065	0.08
.	19.01.15-17.01.19-1-53693	63	2	2	0	0	0	512	1	1	0	0	NA	NA	NA	25	23	505	167	164	347	83	82	10	0	0	0.02	0	0
.	19.01.15-17.01.31-1-53712	97	6	6	1	0	1	519	5	5	0	0	NA	NA	NA	34	36	509	170	170	350	84	85	7	5	0	0.014	0.029	0
.	19.01.15-17.01.32-1-53714	119	6	6	2	0	2	523	5	5	0	0	NA	NA	NA	45	44	513	174	170	350	88	85	2	7	10	0.004	0.04	0.059
.	19.01.15-17.01.33-1-53715	266	52	52	16	0	12	559	45	45	0	0	NA	NA	NA	94	88	541	179	181	374	92	93	126	49	20	0.233	0.274	0.11
.	19.01.15-17.01.33-1-53716	259	81	81	29	0	19	545	76	76	0	0	NA	NA	NA	99	75	538	179	171	367	94	84	207	49	23	0.385	0.274	0.135
.	19.01.15-17.01.36-1-53720	358	68	68	23	0	21	574	63	63	0	0	NA	NA	NA	99	93	536	186	184	376	99	99	175	48	16	0.326	0.258	0.087
.	19.01.15-17.01.38-1-53723	87	4	4	1	0	1	515	3	3	0	0	NA	NA	NA	23	30	502	168	173	345	84	86	8	0	0	0.016	0	0
.	19.01.15-17.01.50-1-53738	35	1	1	1	0	1	0	0	0	0	0	NA	NA	NA	11	8	493	164	164	0	0	0	0	3	0	0	0.018	0
.	19.01.15-17.01.54-1-53741	202	23	23	4	0	3	558	22	22	0	0	NA	NA	NA	55	77	528	182	180	370	96	92	68	8	1	0.129	0.044	0.006
.	19.01.15-17.01.56-1-53743	204	35	35	10	0	6	549	32	32	0	0	NA	NA	NA	77	64	527	175	175	371	88	90	60	20	28	0.114	0.114	0.16
.	19.01.15-17.02.02-1-53745	88	6	6	0	0	0	509	5	5	0	0	NA	NA	NA	32	25	508	165	165	350	83	76	22	0	2	0.043	0	0.012
.	19.01.15-17.02.21-1-53768	62	2	2	1	0	1	350	1	1	0	0	NA	NA	NA	20	17	500	165	165	235	59	56	1	0	0	0.002	0	0
.	19.01.15-17.02.35-1-53775	411	27	27	6	0	6	583	25	25	0	0	NA	NA	NA	116	106	552	186	181	385	102	96	58	26	7	0.105	0.14	0.039
.	19.01.15-17.02.46-1-53790	35	1	1	0	0	0	0	0	0	0	0	NA	NA	NA	11	11	494	167	163	0	0	0	0	0	0	0	0	0
.	19.01.15-17.02.46-1-53791	118	4	4	2	0	2	530	3	3	0	0	NA	NA	NA	26	38	515	170	166	361	86	83	0	9	10	0	0.053	0.06
.	19.01.15-17.02.53-1-53801	212	16	16	4	0	2	546	14	14	0	0	NA	NA	NA	61	68	521	183	177	363	94	89	52	7	6	0.1	0.038	0.034
.	19.01.15-17.02.59-1-53803	205	55	55	13	0	9	544	53	53	0	0	NA	NA	NA	56	56	516	176	177	362	89	93	106	47	44	0.205	0.267	0.249
.	19.01.15-17.02.59-1-53804	149	10	10	0	0	0	527	9	9	0	0	NA	NA	NA	36	37	506	175	169	352	88	87	18	5	1	0.036	0.029	0.006
.	19.01.15-17.03.05-1-53806	179	11	11	0	0	0	540	10	10	0	0	NA	NA	NA	40	55	515	178	175	358	90	92	32	11	2	0.062	0.062	0.011
.	19.01.15-17.03.21-1-53831	60	2	2	1	0	1	353	1	1	0	0	NA	NA	NA	15	14	497	166	164	242	56	55	5	0	0	0.01	0	0
.	19.01.15-17.03.22-1-53832	62	2	2	0	0	0	510	1	1	0	0	NA	NA	NA	32	23	500	169	167	342	86	82	3	1	0	0.006	0.006	0
.	19.01.15-17.03.25-1-53833	357	68	68	25	0	18	589	62	62	0	0	NA	NA	NA	107	106	554	184	181	394	100	95	154	58	17	0.278	0.315	0.094
.	19.01.15-17.03.29-1-53835	32	1	1	0	0	0	0	0	0	0	0	NA	NA	NA	3	6	492	164	163	0	0	0	0	0	2	0	0	0.012
.	19.01.15-17.03.29-1-53836	212	78	78	20	0	15	550	72	72	0	0	NA	NA	NA	51	70	531	171	181	367	87	96	165	31	29	0.311	0.181	0.16
.	19.01.15-17.03.30-1-53838	264	19	19	4	0	4	554	17	17	0	0	NA	NA	NA	75	74	533	182	172	369	97	88	42	8	8	0.079	0.044	0.047
.	19.01.15-17.03.31-1-53839	207	14	14	4	0	3	554	12	12	0	0	NA	NA	NA	68	71	530	175	179	369	92	93	26	29	0	0.049	0.166	0
.	19.01.15-17.03.31-1-53840	116	10	10	1	0	1	513	8	8	0	0	NA	NA	NA	33	28	506	166	169	348	83	82	14	9	8	0.028	0.054	0.047
.	19.01.15-17.03.33-1-53841	88	3	3	1	0	1	514	2	2	0	0	NA	NA	NA	32	26	505	168	166	350	81	83	5	0	1	0.01	0	0.006
.	19.01.15-17.03.36-1-53848	152	14	14	6	0	5	537	12	12	0	0	NA	NA	NA	37	49	521	173	168	363	89	85	44	9	0	0.084	0.052	0
.	19.01.15-17.03.46-1-53865	148	12	12	2	0	1	529	9	9	0	0	NA	NA	NA	43	46	514	173	172	353	88	88	21	3	3	0.041	0.017	0.017
.	19.01.15-17.03.57-1-53871	202	17	17	2	0	2	547	16	16	0	0	NA	NA	NA	52	65	525	178	175	366	91	90	31	19	2	0.059	0.107	0.011
.	19.01.15-17.04.02-1-53874	90	3	3	1	0	1	516	2	2	0	0	NA	NA	NA	33	34	510	169	168	351	83	82	2	4	6	0.004	0.024	0.036
.	19.01.15-17.04.04-1-53877	236	44	44	16	0	9	555	41	41	0	0	NA	NA	NA	71	70	529	174	180	370	91	94	113	40	12	0.214	0.23	0.067
.	19.01.15-17.04.07-1-53878	231	34	34	10	0	7	553	30	30	0	0	NA	NA	NA	88	65	527	174	177	368	92	93	71	44	25	0.135	0.253	0.141
.	19.01.15-17.04.10-1-53881	36	1	1	1	0	1	0	0	0	0	0	NA	NA	NA	10	9	496	163	163	0	0	0	0	0	0	0	0	0
.	19.01.15-17.04.12-1-53882	171	17	17	3	0	3	530	16	16	0	0	NA	NA	NA	56	45	510	172	176	354	86	90	26	20	8	0.051	0.116	0.045
.	19.01.15-17.04.12-1-53883	154	11	11	3	0	3	538	9	9	0	0	NA	NA	NA	43	56	517	174	178	358	90	90	21	7	9	0.041	0.04	0.051
.	19.01.15-17.04.23-1-53903	88	4	4	0	0	0	511	3	3	0	0	NA	NA	NA	25	28	500	166	175	342	82	87	6	6	0	0.012	0.036	0
.	19.01.15-17.04.33-1-53904	92	4	4	0	0	0	522	2	2	0	0	NA	NA	NA	30	32	512	168	165	357	82	83	8	0	0	0.016	0	0
.	19.01.15-17.04.38-1-53913	142	16	16	2	0	1	535	14	14	0	0	NA	NA	NA	34	42	514	171	170	359	88	88	16	11	6	0.031	0.064	0.035
.	19.01.15-17.04.40-1-53916	87	4	4	1	0	1	507	3	3	0	0	NA	NA	NA	30	26	500	167	172	343	81	83	6	0	6	0.012	0	0.035
.	19.01.15-17.04.47-1-53928	406	68	68	16	0	12	591	63	63	0	0	NA	NA	NA	104	113	549	193	184	388	107	96	166	41	24	0.302	0.212	0.13
.	19.01.15-17.04.47-1-53929	389	86	86	24	0	18	587	79	79	0	0	NA	NA	NA	131	105	548	187	183	387	103	97	132	85	43	0.241	0.455	0.235
.	19.01.15-17.04.54-1-53940	56	2	2	0	0	0	249	1	1	0	0	NA	NA	NA	19	19	502	164	166	170	42	37	0	3	0	0	0.018	0
.	19.01.15-17.05.04-1-53944	288	37	37	8	0	8	559	29	29	0	0	NA	NA	NA	94	82	541	179	175	375	90	94	59	36	14	0.109	0.201	0.08
.	19.01.15-17.05.06-1-53945	183	50	50	8	0	7	535	43	43	0	0	NA	NA	NA	55	52	524	168	173	362	85	88	115	24	22	0.219	0.143	0.127
.	19.01.15-17.05.06-1-53946	237	18	18	7	0	4	565	17	17	0	0	NA	NA	NA	73	80	533	185	175	376	97	92	34	20	11	0.064	0.108	0.063
.	19.01.15-17.05.12-1-53947	62	2	2	1	0	1	517	1	1	0	0	NA	NA	NA	18	31	509	169	166	350	84	83	5	0	0	0.01	0	0
.	19.01.15-17.05.17-1-53948	154	19	19	6	0	5	528	18	18	0	0	NA	NA	NA	61	46	519	171	169	354	87	87	41	15	11	0.079	0.088	0.065
.	19.01.15-17.05.20-1-53954	319	56	56	29	0	22	571	48	48	0	0	NA	NA	NA	105	91	554	174	176	391	87	93	122	79	16	0.22	0.454	0.091
.	19.01.15-17.05.26-1-53970	63	2	2	1	0	1	301	1	1	0	0	NA	NA	NA	24	21	503	165	166	208	45	48	2	2	0	0.004	0.012	0
.	19.01.15-17.05.40-1-53981	431	64	64	16	0	12	616	53	53	0	0	NA	NA	NA	138	132	561	192	192	403	108	105	171	26	38	0.305	0.135	0.198
.	19.01.15-17.05.45-1-53991	96	3	3	0	0	0	513	2	2	0	0	NA	NA	NA	37	31	507	169	168	347	85	81	6	0	1	0.012	0	0.006
.	19.01.15-17.05.57-1-54002	34	1	1	0	0	0	0	0	0	0	0	NA	NA	NA	9	11	495	165	164	0	0	0	1	0	0	0.002	0	0
.	19.01.15-17.06.00-1-54004	352	55	55	19	0	14	574	52	52	0	0	NA	NA	NA	92	95	551	179	178	389	94	91	146	30	15	0.265	0.168	0.084
.	19.01.15-17.06.00-1-54005	92	8	8	0	0	0	520	6	6	0	0	NA	NA	NA	17	33	505	170	171	350	84	86	16	1	0	0.032	0.006	0
.	19.01.15-17.06.00-1-54006	441	48	48	18	0	13	619	40	40	0	0	NA	NA	NA	117	140	578	187	188	416	101	102	124	46	28	0.215	0.246	0.149
.	19.01.15-17.06.20-1-54013	97	7	7	4	0	4	528	5	5	0	0	NA	NA	NA	22	39	510	169	173	356	84	88	9	10	0	0.018	0.059	0
.	19.01.15-17.06.24-1-54039	183	19	19	3	0	2	540	17	17	0	0	NA	NA	NA	53	58	521	179	171	360	91	89	31	14	2	0.06	0.078	0.012
.	19.01.15-17.06.26-1-54040	328	53	53	13	0	10	592	48	48	0	0	NA	NA	NA	97	111	555	180	189	398	95	99	112	47	30	0.202	0.261	0.159
.	19.01.15-17.06.36-1-54047	208	50	50	10	0	8	522	44	44	0	0	NA	NA	NA	77	44	515	171	171	351	85	86	86	27	20	0.167	0.158	0.117
.	19.01.15-17.06.40-1-54055	89	5	5	1	0	1	512	4	4	0	0	NA	NA	NA	27	26	501	170	168	343	87	82	12	0	2	0.024	0	0.012
.	19.01.15-17.06.43-1-54058	294	30	30	10	0	6	576	29	29	0	0	NA	NA	NA	95	94	549	185	173	388	100	88	71	24	14	0.129	0.13	0.081
.	19.01.15-17.06.54-1-54069	127	31	31	10	0	7	525	27	27	0	0	NA	NA	NA	40	42	511	169	175	351	86	88	61	20	2	0.119	0.118	0.011
.	19.01.15-17.06.57-1-54075	32	1	1	0	0	0	0	0	0	0	0	NA	NA	NA	8	11	495	165	164	0	0	0	0	0	1	0	0	0.006
.	19.01.15-17.07.00-1-54076	115	5	5	0	0	0	521	4	4	0	0	NA	NA	NA	23	32	508	169	168	351	84	86	17	0	0	0.033	0	0
.	19.01.15-17.07.06-1-54077	310	43	43	5	0	3	567	40	40	0	0	NA	NA	NA	87	79	531	181	180	374	97	96	85	26	22	0.16	0.144	0.122
.	19.01.15-17.07.14-1-54081	413	78	78	23	0	16	593	74	74	0	0	NA	NA	NA	104	117	558	183	189	393	98	102	169	53	35	0.303	0.29	0.185
.	19.01.15-17.07.16-1-54082	122	7	7	0	0	0	512	6	6	0	0	NA	NA	NA	40	23	503	168	165	347	86	79	6	12	4	0.012	0.071	0.024
.	19.01.15-17.07.19-1-54089	63	5	5	0	0	0	512	4	4	0	0	NA	NA	NA	26	22	497	170	168	343	85	84	5	5	0	0.01	0.029	0
.	19.01.15-17.07.29-1-54105	32	1	1	0	0	0	0	0	0	0	0	NA	NA	NA	5	5	489	165	164	0	0	0	0	0	1	0	0	0.006
.	19.01.15-17.07.31-1-54108	217	61	61	20	0	15	547	57	57	0	0	NA	NA	NA	60	66	528	173	178	368	88	91	99	65	19	0.188	0.376	0.107
.	19.01.15-17.07.36-1-54114	415	35	35	8	0	5	599	30	30	0	0	NA	NA	NA	96	118	555	187	189	393	103	103	75	30	16	0.135	0.16	0.085
.	19.01.15-17.07.40-1-54118	95	6	6	3	0	3	516	5	5	0	0	NA	NA	NA	40	39	511	172	169	347	86	83	8	7	0	0.016	0.041	0
.	19.01.15-17.07.41-1-54121	96	9	9	2	0	2	511	6	6	0	0	NA	NA	NA	46	35	510	171	167	344	83	84	10	6	3	0.02	0.035	0.018
.	19.01.15-17.07.44-1-54130	88	3	3	0	0	0	516	2	2	0	0	NA	NA	NA	27	33	507	169	170	351	82	83	3	3	0	0.006	0.018	0
.	19.01.15-17.07.47-1-54132	321	81	81	25	0	21	577	74	74	0	0	NA	NA	NA	84	95	543	177	188	382	92	103	176	71	22	0.324	0.401	0.117
.	19.01.15-17.07.59-1-54137	35	1	1	0	0	0	0	0	0	0	0	NA	NA	NA	9	8	492	166	163	0	0	0	0	0	0	0	0	0
.	19.01.15-17.08.00-1-54138	294	22	22	3	0	3	548	20	20	0	0	NA	NA	NA	80	64	529	175	173	369	89	90	39	17	8	0.074	0.097	0.046
.	19.01.15-17.08.02-1-54140	90	5	5	2	0	0	524	4	4	0	0	NA	NA	NA	39	43	510	177	169	350	90	84	12	0	1	0.024	0	0.006
.	19.01.15-17.08.05-1-54141	123	13	13	3	0	2	519	11	11	0	0	NA	NA	NA	30	31	508	168	168	352	82	85	37	7	0	0.073	0.042	0
.	19.01.15-17.08.17-1-54151	31	1	1	0	0	0	0	0	0	0	0	NA	NA	NA	4	8	492	164	165	0	0	0	2	0	0	0.004	0	0
.	19.01.15-17.08.19-1-54154	115	6	6	2	0	2	515	5	5	0	0	NA	NA	NA	44	29	509	164	169	351	79	85	11	13	3	0.022	0.079	0.018
.	19.01.15-17.08.20-1-54156	390	80	80	23	0	16	606	70	70	0	0	NA	NA	NA	112	125	563	185	190	402	100	104	195	43	44	0.346	0.232	0.232
.	19.01.15-17.08.31-1-54175	174	18	18	6	0	4	529	16	16	0	0	NA	NA	NA	41	47	513	171	176	354	87	88	36	0	5	0.07	0	0.028
.	19.01.15-17.08.35-1-54180	253	18	18	5	0	5	558	17	17	0	0	NA	NA	NA	75	77	534	177	179	376	90	92	36	20	6	0.067	0.113	0.034
.	19.01.15-17.08.38-1-54183	167	18	18	6	0	6	541	16	16	0	0	NA	NA	NA	62	59	529	168	175	368	83	90	64	16	4	0.121	0.095	0.023
.	19.01.15-17.08.39-1-54185	90	6	6	1	0	1	513	5	5	0	0	NA	NA	NA	37	33	503	171	172	344	84	85	12	6	1	0.024	0.035	0.006
.	19.01.15-17.08.54-1-54202	127	5	5	2	0	2	526	3	3	0	0	NA	NA	NA	41	41	512	170	172	355	87	84	9	0	0	0.018	0	0
.	19.01.15-17.08.59-1-54207	56	2	2	0	0	0	510	1	1	0	0	NA	NA	NA	28	23	496	170	170	342	84	84	3	0	4	0.006	0	0.024
.	19.01.15-17.09.00-1-54209	33	1	1	0	0	0	0	0	0	0	0	NA	NA	NA	5	9	495	164	163	0	0	0	0	2	0	0	0.012	0
.	19.01.15-17.09.03-1-54210	385	55	55	16	0	11	591	51	51	0	0	NA	NA	NA	105	107	554	185	181	394	100	97	115	68	29	0.208	0.368	0.16
.	19.01.15-17.09.08-1-54212	145	12	12	1	0	1	526	10	10	0	0	NA	NA	NA	42	44	512	175	170	351	91	84	20	9	10	0.039	0.051	0.059
.	19.01.15-17.09.09-1-54214	446	86	86	19	0	12	611	79	79	0	0	NA	NA	NA	128	128	577	181	183	414	97	100	165	65	25	0.286	0.359	0.137
.	19.01.15-17.09.11-1-54215	91	6	6	2	0	2	516	5	5	0	0	NA	NA	NA	35	27	503	168	169	350	82	84	11	0	10	0.022	0	0.059
.	19.01.15-17.09.12-1-54217	33	1	1	1	0	1	0	0	0	0	0	NA	NA	NA	5	9	493	164	165	0	0	0	0	0	0	0	0	0
.	19.01.15-17.09.14-1-54218	153	27	27	2	0	2	539	25	25	0	0	NA	NA	NA	49	57	521	175	174	361	90	88	60	20	13	0.115	0.114	0.075
.	19.01.15-17.09.16-1-54219	143	12	12	7	0	6	535	10	10	0	0	NA	NA	NA	42	54	516	177	174	356	88	91	27	7	11	0.052	0.04	0.063
.	19.01.15-17.09.30-1-54246	183	20	20	8	0	5	534	17	17	0	0	NA	NA	NA	49	53	520	173	173	362	86	86	53	26	1	0.102	0.15	0.006
.	19.01.15-17.09.31-1-54247	90	3	3	1	0	1	514	2	2	0	0	NA	NA	NA	39	31	509	168	167	351	82	81	0	4	9	0	0.024	0.054
.	19.01.15-17.09.31-1-54249	357	76	76	17	0	16	581	71	71	0	0	NA	NA	NA	121	106	551	183	185	389	94	98	195	37	27	0.354	0.202	0.146
.	19.01.15-17.09.44-1-54264	85	4	4	0	0	0	520	3	3	0	0	NA	NA	NA	45	40	510	172	171	347	88	85	14	5	0	0.027	0.029	0
.	19.01.15-17.09.48-1-54272	270	56	56	19	0	16	560	53	53	0	0	NA	NA	NA	72	76	530	179	180	372	93	95	83	83	25	0.157	0.464	0.139
.	19.01.15-17.10.00-1-54282	35	1	1	0	0	0	0	0	0	0	0	NA	NA	NA	8	20	498	169	166	0	0	0	3	0	0	0.006	0	0
.	19.01.15-17.10.02-1-54288	35	1	1	0	0	0	0	0	0	0	0	NA	NA	NA	9	12	493	167	165	0	0	0	1	0	0	0.002	0	0
.	19.01.15-17.10.11-1-54291	186	14	14	2	0	1	544	11	11	0	0	NA	NA	NA	56	63	531	174	171	371	84	89	21	16	1	0.04	0.092	0.006
.	19.01.15-17.10.11-1-54292	329	69	69	16	0	14	560	56	56	0	0	NA	NA	NA	86	79	527	181	184	366	96	98	105	67	47	0.199	0.37	0.255
.	19.01.15-17.10.13-1-54293	124	9	9	3	0	2	530	8	8	0	0	NA	NA	NA	31	43	517	169	170	359	85	86	17	5	9	0.033	0.03	0.053
.	19.01.15-17.10.23-1-54311	457	63	63	22	0	16	624	55	55	0	0	NA	NA	NA	131	141	572	191	191	411	106	107	143	50	27	0.25	0.262	0.141
.	19.01.15-17.10.37-1-54318	235	56	56	18	0	14	551	52	52	0	0	NA	NA	NA	46	64	532	173	172	376	88	87	115	58	27	0.216	0.335	0.157
.	19.01.15-17.10.38-1-54321	93	4	4	0	0	0	524	3	3	0	0	NA	NA	NA	25	33	509	170	167	351	90	83	10	0	3	0.02	0	0.018
.	19.01.15-17.10.43-1-54333	205	13	13	2	0	1	545	11	11	0	0	NA	NA	NA	55	61	531	175	168	372	91	82	32	10	4	0.06	0.057	0.024
.	19.01.15-17.10.55-1-54345	62	3	3	2	0	2	201	2	2	0	0	NA	NA	NA	15	13	499	164	163	135	32	34	5	0	4	0.01	0	0.025
.	19.01.15-17.11.09-1-54357	63	3	3	1	0	0	503	2	2	0	0	NA	NA	NA	27	20	502	167	164	345	79	79	2	5	0	0.004	0.03	0
.	19.01.15-17.11.17-1-54358	317	58	58	19	0	14	563	53	53	0	0	NA	NA	NA	96	75	528	179	181	372	94	97	135	47	41	0.256	0.263	0.227
.	19.01.15-17.11.17-1-54359	352	131	131	37	0	29	588	118	118	0	0	NA	NA	NA	97	106	558	185	176	393	101	94	257	109	26	0.461	0.589	0.148
.	19.01.15-17.11.21-1-54380	38	1	1	1	0	1	0	0	0	0	0	NA	NA	NA	9	7	494	163	163	0	0	0	0	0	2	0	0	0.012
.	19.01.15-17.11.26-1-54381	376	50	50	15	0	13	606	46	46	0	0	NA	NA	NA	97	122	558	185	192	396	102	108	110	46	40	0.197	0.249	0.208
.	19.01.15-17.11.27-1-54382	320	32	32	6	0	5	571	31	31	0	0	NA	NA	NA	90	90	538	182	183	378	93	100	26	35	39	0.048	0.192	0.213
.	19.01.15-17.11.30-1-54384	34	1	1	0	0	0	0	0	0	0	0	NA	NA	NA	11	9	494	165	163	0	0	0	1	0	0	0.002	0	0
.	19.01.15-17.11.36-1-54390	396	109	109	32	0	26	571	102	102	0	0	NA	NA	NA	93	94	548	183	176	381	98	92	208	93	39	0.38	0.508	0.222
.	19.01.15-17.12.08-1-54411	181	9	9	6	0	5	536	8	8	0	0	NA	NA	NA	50	50	521	169	173	360	88	88	19	15	3	0.036	0.089	0.017
.	19.01.15-17.12.25-1-54431	176	12	12	3	0	3	538	10	10	0	0	NA	NA	NA	52	50	523	171	169	365	89	84	15	20	9	0.029	0.117	0.053
.	19.01.15-17.12.28-1-54432	690	72	72	27	0	17	673	65	65	0	0	NA	NA	NA	187	204	626	201	190	454	114	105	181	58	34	0.289	0.289	0.179
.	19.01.15-17.12.32-1-54436	34	1	1	0	0	0	0	0	0	0	0	NA	NA	NA	9	16	496	166	167	0	0	0	0	0	0	0	0	0
.	19.01.15-17.12.35-1-54440	125	5	5	2	0	2	526	4	4	0	0	NA	NA	NA	35	43	519	168	169	358	84	84	9	1	3	0.017	0.006	0.018
.	19.01.15-17.12.39-1-54445	84	6	6	0	0	0	501	5	5	0	0	NA	NA	NA	40	22	504	166	165	344	81	76	5	9	0	0.01	0.054	0
.	19.01.15-17.12.45-1-54455	86	3	3	2	0	1	511	2	2	0	0	NA	NA	NA	35	32	506	170	169	346	83	82	7	5	0	0.014	0.029	0
.	19.01.15-17.12.55-1-54460	176	20	20	5	0	5	532	16	16	0	0	NA	NA	NA	48	47	519	173	168	358	88	86	24	15	11	0.046	0.087	0.065
.	19.01.15-17.13.02-1-54465	92	4	4	1	0	1	522	3	3	0	0	NA	NA	NA	22	38	513	166	172	355	82	85	5	2	4	0.01	0.012	0.023
.	19.01.15-17.13.07-1-54468	126	9	9	1	0	1	537	7	7	0	0	NA	NA	NA	46	52	515	176	174	357	91	89	2	16	6	0.004	0.091	0.034
.	19.01.15-17.13.09-1-54469	86	4	4	1	0	1	510	1	1	0	0	NA	NA	NA	25	27	504	169	167	345	81	84	13	5	0	0.026	0.03	0
.	19.01.15-17.13.15-1-54472	246	79	79	36	0	29	556	72	72	0	0	NA	NA	NA	57	76	533	173	183	371	86	99	163	57	44	0.306	0.329	0.24
.	19.01.15-17.13.22-1-54489	55	2	2	1	0	1	100	1	1	0	0	NA	NA	NA	15	15	497	165	166	65	14	21	2	0	0	0.004	0	0
.	19.01.15-17.13.27-1-54496	300	54	54	19	0	16	578	47	47	0	0	NA	NA	NA	78	98	542	191	178	378	106	94	120	67	15	0.221	0.351	0.084
.	19.01.15-17.13.29-1-54497	283	19	19	4	0	3	560	18	18	0	0	NA	NA	NA	77	82	540	182	173	374	97	89	38	13	0	0.07	0.071	0
.	19.01.15-17.13.36-1-54505	65	3	3	0	0	0	514	2	2	0	0	NA	NA	NA	25	22	500	166	169	345	84	85	8	0	0	0.016	0	0
.	19.01.15-17.13.52-1-54521	239	52	52	17	0	12	562	49	49	0	0	NA	NA	NA	55	75	534	179	175	379	91	92	125	58	20	0.234	0.324	0.114
.	19.01.15-17.13.55-1-54526	98	9	9	1	0	1	517	6	6	0	0	NA	NA	NA	32	30	511	164	168	355	79	83	19	3	8	0.037	0.018	0.048
.	19.01.15-17.14.20-1-54531	420	77	77	12	0	12	606	70	70	0	0	NA	NA	NA	124	130	564	195	184	405	105	96	164	68	25	0.291	0.349	0.136
.	19.01.15-17.14.21-1-54547	120	8	8	1	0	1	524	7	7	0	0	NA	NA	NA	39	42	520	169	166	356	85	83	7	4	2	0.013	0.024	0.012
.	19.01.15-17.14.26-1-54549	129	11	11	3	0	2	524	10	10	0	0	NA	NA	NA	41	37	512	168	170	352	86	86	29	3	3	0.057	0.018	0.018
.	19.01.15-17.14.48-1-54567	35	1	1	0	0	0	0	0	0	0	0	NA	NA	NA	14	10	491	167	165	0	0	0	0	0	0	0	0	0
.	19.01.15-17.14.51-1-54572	179	40	40	12	0	10	542	33	33	0	0	NA	NA	NA	65	58	522	178	171	363	93	86	94	37	3	0.18	0.208	0.018
.	19.01.15-17.14.51-1-54573	32	1	1	1	0	1	0	0	0	0	0	NA	NA	NA	16	14	497	166	164	0	0	0	0	0	3	0	0	0.018
.	19.01.15-17.14.53-1-54576	123	10	10	2	0	0	527	9	9	0	0	NA	NA	NA	40	43	515	168	173	354	83	90	19	15	4	0.037	0.089	0.023
.	19.01.15-17.14.54-1-54577	183	26	26	10	0	7	531	25	25	0	0	NA	NA	NA	51	53	522	175	169	363	86	82	42	43	8	0.08	0.246	0.047
.	19.01.15-17.14.55-1-54578	325	66	66	15	0	11	583	60	60	0	0	NA	NA	NA	87	105	550	185	183	388	99	96	170	29	17	0.309	0.157	0.093
.	19.01.15-17.15.07-1-54584	59	2	2	0	0	0	0	1	1	0	0	NA	NA	NA	12	16	499	164	166	0	0	0	0	1	0	0	0.006	0
.	19.01.15-17.15.11-1-54585	90	3	3	0	0	0	503	2	2	0	0	NA	NA	NA	24	16	497	166	166	339	82	82	1	2	0	0.002	0.012	0
.	19.01.15-17.15.12-1-54586	65	2	2	0	0	0	251	1	1	0	0	NA	NA	NA	16	13	495	168	163	171	42	38	4	0	0	0.008	0	0
.	19.01.15-17.15.20-1-54588	144	21	21	3	0	3	525	17	17	0	0	NA	NA	NA	55	46	521	167	171	360	79	86	41	6	9	0.079	0.036	0.053
.	19.01.15-17.15.26-1-54610	269	52	52	14	0	10	567	47	47	0	0	NA	NA	NA	74	84	540	179	178	378	95	94	139	38	13	0.257	0.212	0.073
.	19.01.15-17.15.31-1-54611	67	4	4	1	0	1	504	2	2	0	0	NA	NA	NA	35	24	502	168	167	344	80	80	6	4	2	0.012	0.024	0.012
.	19.01.15-17.15.33-1-54613	32	1	1	0	0	0	0	0	0	0	0	NA	NA	NA	7	11	493	167	164	0	0	0	4	0	0	0.008	0	0
.	19.01.15-17.15.35-1-54618	354	77	77	26	0	18	582	75	75	0	0	NA	NA	NA	117	106	552	185	182	389	99	94	149	87	24	0.27	0.47	0.132
.	19.01.15-17.15.37-1-54623	62	3	3	0	0	0	507	2	2	0	0	NA	NA	NA	22	20	500	168	165	346	82	79	3	2	0	0.006	0.012	0
.	19.01.15-17.15.45-1-54635	266	61	61	13	0	8	543	54	54	0	0	NA	NA	NA	74	56	526	170	173	371	84	88	165	35	36	0.314	0.206	0.208
.	19.01.15-17.15.49-1-54637	33	1	1	0	0	0	0	0	0	0	0	NA	NA	NA	11	9	491	166	165	0	0	0	0	0	0	0	0	0
.	19.01.15-17.15.51-1-54640	180	24	24	6	0	6	542	21	21	0	0	NA	NA	NA	65	61	521	175	178	363	87	92	40	23	5	0.077	0.131	0.028
.	19.01.15-17.15.52-1-54642	116	8	8	2	0	1	522	6	6	0	0	NA	NA	NA	39	42	507	178	170	349	90	83	10	15	6	0.02	0.084	0.035
.	19.01.15-17.15.55-1-54645	144	7	7	2	0	2	523	6	6	0	0	NA	NA	NA	38	36	510	168	171	353	83	87	10	7	5	0.02	0.042	0.029
.	19.01.15-17.16.09-1-54653	294	23	23	4	0	4	568	21	21	0	0	NA	NA	NA	77	82	537	179	179	378	94	96	32	30	33	0.06	0.168	0.184
.	19.01.15-17.16.14-1-54654	372	49	49	13	0	11	580	42	42	0	0	NA	NA	NA	108	102	547	185	183	385	97	98	77	67	32	0.141	0.362	0.175
.	19.01.15-17.16.27-1-54680	126	15	15	5	0	3	526	14	14	0	0	NA	NA	NA	44	48	514	178	169	351	89	86	35	4	1	0.068	0.022	0.006
.	19.01.15-17.16.40-1-54690	38	1	1	1	0	1	0	0	0	0	0	NA	NA	NA	12	12	494	164	167	0	0	0	3	0	0	0.006	0	0
.	19.01.15-17.16.44-1-54698	232	28	28	7	0	6	545	24	24	0	0	NA	NA	NA	82	59	531	169	172	368	87	90	92	25	3	0.173	0.148	0.017
.	19.01.15-17.16.49-1-54701	253	77	77	17	0	11	557	71	71	0	0	NA	NA	NA	76	76	532	179	178	371	92	94	137	46	28	0.258	0.257	0.157
.	19.01.15-17.16.56-1-54709	118	8	8	4	0	4	524	7	7	0	0	NA	NA	NA	43	42	517	172	166	354	87	83	7	13	9	0.014	0.076	0.054
.	19.01.15-17.17.02-1-54714	212	52	52	15	0	11	541	46	46	0	0	NA	NA	NA	51	55	518	174	176	363	88	90	104	39	18	0.201	0.224	0.102
.	19.01.15-17.17.08-1-54715	33	1	1	0	0	0	0	0	0	0	0	NA	NA	NA	7	11	494	167	163	0	0	0	1	0	0	0.002	0	0
.	19.01.15-17.17.11-1-54716	117	5	5	0	0	0	521	4	4	0	0	NA	NA	NA	39	44	518	172	167	354	85	82	16	0	4	0.031	0	0.024
.	19.01.15-17.17.21-1-54722	92	4	4	0	0	0	512	2	2	0	0	NA	NA	NA	24	25	500	168	170	346	85	81	10	0	3	0.02	0	0.018
.	19.01.15-17.17.27-1-54747	237	18	18	3	0	2	548	17	17	0	0	NA	NA	NA	63	66	521	177	181	361	91	96	32	10	8	0.061	0.056	0.044
.	19.01.15-17.17.29-1-54749	276	28	28	8	0	7	550	25	25	0	0	NA	NA	NA	81	68	531	176	174	370	91	89	73	11	16	0.137	0.062	0.092
.	19.01.15-17.17.31-1-54750	63	2	2	1	0	1	298	1	1	0	0	NA	NA	NA	25	17	500	168	162	195	54	49	1	0	0	0.002	0	0
.	19.01.15-17.17.33-1-54751	127	8	8	3	0	3	526	6	6	0	0	NA	NA	NA	42	40	514	172	167	357	88	81	23	0	5	0.045	0	0.03
.	19.01.15-17.17.46-1-54770	148	13	13	2	0	1	526	12	12	0	0	NA	NA	NA	26	32	507	168	170	354	84	88	27	6	8	0.053	0.036	0.047
.	19.01.15-17.17.53-1-54775	323	18	18	5	0	3	574	17	17	0	0	NA	NA	NA	88	93	537	185	184	376	98	100	28	11	11	0.052	0.059	0.06
.	19.01.15-17.17.55-1-54776	87	8	8	3	0	3	513	7	7	0	0	NA	NA	NA	24	27	504	170	166	347	85	81	16	0	3	0.032	0	0.018
.	19.01.15-17.18.00-1-54778	62	4	4	1	0	1	512	2	2	0	0	NA	NA	NA	31	25	504	169	165	347	84	81	5	3	5	0.01	0.018	0.03
.	19.01.15-17.18.04-1-54779	150	12	12	2	0	1	532	10	10	0	0	NA	NA	NA	51	44	516	168	173	359	84	89	12	14	3	0.023	0.083	0.017
.	19.01.15-17.18.17-1-54788	525	67	67	8	0	6	627	63	63	0	0	NA	NA	NA	162	147	574	192	194	410	108	109	166	57	16	0.289	0.297	0.082
.	19.01.15-17.18.17-1-54789	208	18	18	3	0	2	536	16	16	0	0	NA	NA	NA	58	49	517	174	171	360	89	87	31	7	11	0.06	0.04	0.064
.	19.01.15-17.18.21-1-54805	65	2	2	0	0	0	514	1	1	0	0	NA	NA	NA	12	26	509	163	167	347	82	85	6	0	0	0.012	0	0
.	19.01.15-17.18.24-1-54808	90	8	8	3	0	3	516	7	7	0	0	NA	NA	NA	37	29	505	170	167	348	83	85	18	0	7	0.036	0	0.042
.	19.01.15-17.18.29-1-54810	256	64	64	24	0	17	563	57	57	0	0	NA	NA	NA	76	82	542	175	178	384	90	89	133	43	40	0.245	0.246	0.225
.	19.01.15-17.18.32-1-54811	37	1	1	0	0	0	0	0	0	0	0	NA	NA	NA	13	10	496	163	164	0	0	0	0	0	0	0	0	0
.	19.01.15-17.18.32-1-54812	329	78	78	24	0	18	558	74	74	0	0	NA	NA	NA	102	90	543	179	181	372	93	93	170	62	23	0.313	0.346	0.127
.	19.01.15-17.18.34-1-54815	176	23	23	9	0	9	534	16	16	0	0	NA	NA	NA	52	50	516	171	176	358	86	90	58	10	8	0.112	0.058	0.045
.	19.01.15-17.18.35-1-54817	91	3	3	1	0	1	509	2	2	0	0	NA	NA	NA	20	21	504	165	165	345	83	81	7	0	0	0.014	0	0
.	19.01.15-17.18.46-1-54832	151	39	39	8	0	6	528	33	33	0	0	NA	NA	NA	46	47	519	171	170	358	87	83	78	35	10	0.15	0.205	0.059
.	19.01.15-17.18.47-1-54833	409	58	58	15	0	12	598	48	48	0	0	NA	NA	NA	103	119	565	178	189	404	94	100	162	29	36	0.287	0.163	0.19
.	19.01.15-17.18.48-1-54834	382	19	19	8	0	5	603	17	17	0	0	NA	NA	NA	111	121	558	194	182	396	110	97	71	5	3	0.127	0.026	0.016
.	19.01.15-17.18.49-1-54835	177	28	28	9	0	6	532	25	25	0	0	NA	NA	NA	60	50	519	169	175	359	84	89	54	26	10	0.104	0.154	0.057
.	19.01.15-17.19.23-1-54866	114	8	8	3	0	2	512	7	7	0	0	NA	NA	NA	28	24	501	171	165	344	86	82	23	3	3	0.046	0.018	0.018
.	19.01.15-17.19.39-1-54881	125	8	8	1	0	1	514	7	7	0	0	NA	NA	NA	39	32	511	169	165	351	83	80	12	2	6	0.023	0.012	0.036
.	19.01.15-17.19.45-1-54894	32	1	1	1	0	1	0	0	0	0	0	NA	NA	NA	8	9	492	165	165	0	0	0	2	0	0	0.004	0	0
.	19.01.15-17.19.46-1-54895	34	1	1	0	0	0	0	0	0	0	0	NA	NA	NA	9	8	493	165	163	0	0	0	1	0	0	0.002	0	0
.	19.01.15-17.19.50-1-54898	282	20	20	5	0	5	568	17	17	0	0	NA	NA	NA	74	82	533	184	178	376	98	94	41	11	5	0.077	0.06	0.028
.	19.01.15-17.19.53-1-54903	113	6	6	1	0	1	532	4	4	0	0	NA	NA	NA	33	48	518	175	168	361	87	84	12	16	8	0.023	0.091	0.048
.	19.01.15-17.20.05-1-54909	90	6	6	2	0	2	507	5	5	0	0	NA	NA	NA	25	22	500	166	169	341	83	83	13	3	0	0.026	0.018	0
.	19.01.15-17.20.05-1-54910	266	22	22	8	0	6	567	20	20	0	0	NA	NA	NA	76	89	547	178	177	385	89	93	47	13	6	0.086	0.073	0.034
.	19.01.15-17.20.17-1-54911	62	2	2	0	0	0	449	1	1	0	0	NA	NA	NA	17	14	497	166	164	306	72	71	0	3	1	0	0.018	0.006
.	19.01.15-17.20.20-1-54914	117	14	14	3	0	3	523	12	12	0	0	NA	NA	NA	39	47	514	175	171	352	86	85	16	4	15	0.031	0.023	0.088
.	19.01.15-17.20.29-1-54930	35	1	1	0	0	0	0	0	0	0	0	NA	NA	NA	7	5	491	164	163	0	0	0	2	0	0	0.004	0	0
.	19.01.15-17.20.31-1-54931	38	1	1	0	0	0	0	0	0	0	0	NA	NA	NA	8	13	494	167	165	0	0	0	0	0	0	0	0	0
.	19.01.15-17.20.32-1-54933	113	9	9	2	0	2	513	7	7	0	0	NA	NA	NA	33	31	508	169	167	347	82	84	10	5	3	0.02	0.03	0.018
.	19.01.15-17.20.33-1-54934	62	2	2	1	0	1	251	1	1	0	0	NA	NA	NA	23	17	497	165	168	164	42	45	2	0	0	0.004	0	0
.	19.01.15-17.20.41-1-54945	94	4	4	2	0	0	515	3	3	0	0	NA	NA	NA	38	32	504	170	171	344	86	85	24	0	0	0.048	0	0
.	19.01.15-17.20.41-1-54946	491	89	89	33	0	23	605	84	84	0	0	NA	NA	NA	151	124	567	187	183	405	101	99	199	95	50	0.351	0.508	0.273
.	19.01.15-17.20.44-1-54953	212	42	42	11	0	9	545	40	40	0	0	NA	NA	NA	44	57	524	171	175	369	86	90	109	65	9	0.208	0.38	0.051
.	19.01.15-17.20.44-1-54955	257	62	62	18	0	13	547	58	58	0	0	NA	NA	NA	92	64	524	177	176	362	92	93	148	53	24	0.282	0.299	0.136
.	19.01.15-17.20.46-1-54956	88	4	4	0	0	0	509	3	3	0	0	NA	NA	NA	23	23	504	164	168	346	79	84	5	0	2	0.01	0	0.012
.	19.01.15-17.20.50-1-54959	30	1	1	1	0	1	0	0	0	0	0	NA	NA	NA	10	4	490	165	162	0	0	0	0	0	2	0	0	0.012
.	19.01.15-17.20.52-1-54965	158	15	15	4	0	4	534	13	13	0	0	NA	NA	NA	54	55	521	171	176	359	87	88	26	17	5	0.05	0.099	0.028
.	19.01.15-17.20.57-1-54969	33	1	1	0	0	0	0	0	0	0	0	NA	NA	NA	9	10	493	165	165	0	0	0	3	0	0	0.006	0	0
.	19.01.15-17.20.59-1-54971	209	25	25	8	0	5	550	23	23	0	0	NA	NA	NA	73	64	519	180	178	362	95	93	44	37	6	0.085	0.206	0.034
.	19.01.15-17.21.01-1-54972	37	1	1	0	0	0	0	0	0	0	0	NA	NA	NA	12	15	498	165	165	0	0	0	3	0	0	0.006	0	0
.	19.01.15-17.21.01-1-54973	85	4	4	1	0	1	514	2	2	0	0	NA	NA	NA	27	32	509	171	165	346	85	83	5	2	4	0.01	0.012	0.024
.	19.01.15-17.21.03-1-54974	89	4	4	1	0	1	528	3	3	0	0	NA	NA	NA	31	40	513	168	172	356	85	87	10	0	3	0.019	0	0.017
.	19.01.15-17.21.04-1-54980	121	5	5	2	0	2	521	2	2	0	0	NA	NA	NA	39	40	506	176	171	344	89	88	19	0	0	0.038	0	0
.	19.01.15-17.21.18-1-54982	264	42	42	13	0	9	549	33	33	0	0	NA	NA	NA	78	67	534	173	173	372	87	90	93	23	13	0.174	0.133	0.075
.	19.01.15-17.21.19-1-54983	62	2	2	1	0	1	249	1	1	0	0	NA	NA	NA	11	16	501	164	164	172	34	43	0	0	1	0	0	0.006
.	19.01.15-17.21.21-1-54999	297	62	62	16	0	15	546	58	58	0	0	NA	NA	NA	81	68	533	179	169	366	92	88	119	46	57	0.223	0.257	0.337
.	19.01.15-17.21.25-1-55000	181	13	13	3	0	1	539	11	11	0	0	NA	NA	NA	61	54	521	171	175	362	89	88	42	4	6	0.081	0.023	0.034
.	19.01.15-17.21.34-1-55010	121	12	12	4	0	2	513	10	10	0	0	NA	NA	NA	25	23	504	167	165	346	83	84	9	17	6	0.018	0.102	0.036
.	19.01.15-17.21.43-1-55021	144	11	11	4	0	2	524	9	9	0	0	NA	NA	NA	61	43	510	171	175	349	87	88	28	5	1	0.055	0.029	0.006
.	19.01.15-17.22.05-1-55033	30	1	1	0	0	0	0	0	0	0	0	NA	NA	NA	13	6	492	165	162	0	0	0	0	0	2	0	0	0.012
.	19.01.15-17.22.09-1-55035	122	11	11	6	0	5	516	8	8	0	0	NA	NA	NA	25	28	506	170	165	349	86	81	32	3	4	0.063	0.018	0.024
.	19.01.15-17.22.24-1-55054	239	26	26	5	0	5	553	22	22	0	0	NA	NA	NA	63	71	536	179	169	377	93	83	38	24	21	0.071	0.134	0.124
.	19.01.15-17.22.42-1-55070	114	9	9	3	0	3	525	8	8	0	0	NA	NA	NA	34	45	520	171	167	357	85	83	32	0	1	0.062	0	0.006
.	19.01.15-17.22.45-1-55077	85	3	3	2	0	2	512	2	2	0	0	NA	NA	NA	22	31	504	170	170	346	83	83	2	0	1	0.004	0	0.006
.	19.01.15-17.22.52-1-55082	99	7	7	2	0	2	516	6	6	0	0	NA	NA	NA	35	30	506	168	169	351	80	85	22	18	0	0.043	0.107	0
.	19.01.15-17.22.54-1-55083	65	2	2	0	0	0	499	1	1	0	0	NA	NA	NA	32	16	496	166	167	334	81	84	2	0	1	0.004	0	0.006
.	19.01.15-17.22.57-1-55084	298	23	23	5	0	3	579	21	21	0	0	NA	NA	NA	78	99	542	181	189	378	97	104	53	15	5	0.098	0.083	0.026
.	19.01.15-17.23.05-1-55089	143	15	15	5	0	4	531	14	14	0	0	NA	NA	NA	41	47	511	176	173	352	89	90	48	5	1	0.094	0.028	0.006
.	19.01.15-17.23.13-1-55091	94	12	12	2	0	2	513	11	11	0	0	NA	NA	NA	31	25	498	173	167	345	86	82	5	15	1	0.01	0.087	0.006
.	19.01.15-17.23.28-1-55112	275	17	17	4	0	4	578	14	14	0	0	NA	NA	NA	86	94	539	182	186	380	98	100	42	6	11	0.078	0.033	0.059
.	19.01.15-17.23.32-1-55117	59	4	4	0	0	0	506	3	3	0	0	NA	NA	NA	19	21	500	167	167	342	83	81	6	4	1	0.012	0.024	0.006
.	19.01.15-17.23.33-1-55119	153	19	19	1	0	1	530	18	18	0	0	NA	NA	NA	39	48	520	174	167	359	89	82	34	3	8	0.065	0.017	0.048
.	19.01.15-17.23.34-1-55123	36	1	1	0	0	0	0	0	0	0	0	NA	NA	NA	9	13	494	167	165	0	0	0	1	0	0	0.002	0	0
.	19.01.15-17.23.37-1-55127	128	25	25	5	0	4	521	21	21	0	0	NA	NA	NA	36	36	508	173	168	352	85	84	62	20	25	0.122	0.116	0.149
.	19.01.15-17.23.40-1-55131	239	38	38	18	0	15	565	34	34	0	0	NA	NA	NA	57	87	537	184	179	374	99	92	77	26	21	0.143	0.141	0.117
.	19.01.15-17.23.51-1-55144	55	2	2	0	0	0	251	1	1	0	0	NA	NA	NA	15	17	500	167	163	167	45	39	8	0	0	0.016	0	0
.	19.01.15-17.24.00-1-55147	182	24	24	6	0	6	544	21	21	0	0	NA	NA	NA	53	58	520	176	175	366	89	89	29	23	20	0.056	0.131	0.114
.	19.01.15-17.24.00-1-55148	150	18	18	8	0	6	538	17	17	0	0	NA	NA	NA	36	43	512	177	167	359	92	87	51	6	21	0.1	0.034	0.126
.	19.01.15-17.24.09-1-55150	293	43	43	9	0	9	560	38	38	0	0	NA	NA	NA	92	84	550	174	173	384	87	89	97	43	21	0.176	0.247	0.121
.	19.01.15-17.24.36-1-55173	179	20	20	3	0	3	527	17	17	0	0	NA	NA	NA	59	42	515	170	170	355	86	86	32	38	3	0.062	0.224	0.018
.	19.01.15-17.24.36-1-55174	208	28	28	10	0	5	536	23	23	0	0	NA	NA	NA	60	56	520	175	174	359	88	89	89	13	17	0.171	0.074	0.098
.	19.01.15-17.24.39-1-55177	126	12	12	1	0	1	520	11	11	0	0	NA	NA	NA	34	33	509	170	167	351	85	84	26	8	1	0.051	0.047	0.006
.	19.01.15-17.24.46-1-55190	66	2	2	1	0	1	499	1	1	0	0	NA	NA	NA	22	18	499	167	165	339	80	80	3	2	0	0.006	0.012	0
.	19.01.15-17.24.56-1-55198	32	1	1	0	0	0	0	0	0	0	0	NA	NA	NA	7	8	492	164	165	0	0	0	0	0	0	0	0	0
.	19.01.15-17.24.59-1-55200	118	5	5	0	0	0	525	3	3	0	0	NA	NA	NA	35	38	513	171	167	357	86	82	4	1	4	0.008	0.006	0.024
.	19.01.15-17.25.06-1-55205	32	1	1	1	0	1	0	0	0	0	0	NA	NA	NA	9	11	492	167	165	0	0	0	0	0	3	0	0	0.018
.	19.01.15-17.25.08-1-55206	376	52	52	15	0	13	608	49	49	0	0	NA	NA	NA	111	128	571	187	183	409	102	97	110	55	34	0.193	0.294	0.186
.	19.01.15-17.25.13-1-55207	122	9	9	3	0	3	523	8	8	0	0	NA	NA	NA	36	43	514	174	168	353	86	84	12	11	2	0.023	0.063	0.012
.	19.01.15-17.25.15-1-55208	59	2	2	0	0	0	509	1	1	0	0	NA	NA	NA	23	24	504	168	165	347	81	81	0	9	0	0	0.054	0
.	19.01.15-17.25.16-1-55209	220	39	39	14	0	13	550	35	35	0	0	NA	NA	NA	70	68	528	172	181	368	88	94	87	19	23	0.165	0.11	0.127
.	19.01.15-17.25.20-1-55213	64	2	2	0	0	0	498	0	0	0	0	NA	NA	NA	19	10	496	164	163	340	78	80	2	0	0	0.004	0	0
.	19.01.15-17.25.21-1-55229	95	7	7	2	0	1	509	4	4	0	0	NA	NA	NA	37	26	506	166	167	346	79	84	22	6	1	0.043	0.036	0.006
.	19.01.15-17.25.26-1-55230	34	1	1	0	0	0	0	0	0	0	0	NA	NA	NA	10	7	492	163	165	0	0	0	1	0	0	0.002	0	0
.	19.01.15-17.25.29-1-55234	538	36	36	12	0	10	608	29	29	0	0	NA	NA	NA	140	127	566	186	188	401	103	104	68	35	23	0.12	0.188	0.122
.	19.01.15-17.25.31-1-55237	180	12	12	2	0	2	523	11	11	0	0	NA	NA	NA	48	36	513	170	166	353	87	83	29	9	6	0.057	0.053	0.036
.	19.01.15-17.25.32-1-55238	91	3	3	0	0	0	508	2	2	0	0	NA	NA	NA	40	25	504	168	166	343	84	81	5	0	2	0.01	0	0.012
.	19.01.15-17.25.43-1-55251	88	3	3	0	0	0	508	2	2	0	0	NA	NA	NA	24	22	500	169	166	344	83	81	6	3	3	0.012	0.018	0.018
.	19.01.15-17.25.46-1-55258	88	4	4	0	0	0	507	2	2	0	0	NA	NA	NA	21	24	498	171	168	340	85	82	6	3	0	0.012	0.018	0
.	19.01.15-17.25.47-1-55259	115	5	5	2	0	1	523	4	4	0	0	NA	NA	NA	34	36	506	173	170	346	90	87	11	0	7	0.022	0	0.041
.	19.01.15-17.25.50-1-55261	97	8	8	1	0	1	526	6	6	0	0	NA	NA	NA	24	35	515	167	166	355	85	86	28	0	0	0.054	0	0
.	19.01.15-17.26.01-1-55266	117	7	7	0	0	0	517	6	6	0	0	NA	NA	NA	44	37	513	169	168	350	84	83	13	1	4	0.025	0.006	0.024
.	19.01.15-17.26.08-1-55270	61	2	2	0	0	0	512	1	1	0	0	NA	NA	NA	21	25	502	168	168	349	81	82	1	3	0	0.002	0.018	0
.	19.01.15-17.26.18-1-55272	33	1	1	1	0	1	0	0	0	0	0	NA	NA	NA	11	9	493	166	163	0	0	0	0	0	0	0	0	0
.	19.01.15-17.26.20-1-55296	300	41	41	17	0	11	571	36	36	0	0	NA	NA	NA	74	91	537	187	180	377	101	93	109	26	19	0.203	0.139	0.106
.	19.01.15-17.26.23-1-55297	114	5	5	2	0	1	529	4	4	0	0	NA	NA	NA	35	38	512	168	171	355	85	89	3	9	3	0.006	0.054	0.018
.	19.01.15-17.26.28-1-55298	35	1	1	0	0	0	0	0	0	0	0	NA	NA	NA	7	9	495	164	163	0	0	0	3	0	0	0.006	0	0
.	19.01.15-17.26.29-1-55299	207	16	16	7	0	5	547	12	12	0	0	NA	NA	NA	68	65	521	177	180	366	89	92	38	11	3	0.073	0.062	0.017
.	19.01.15-17.26.31-1-55300	244	49	49	10	0	7	556	45	45	0	0	NA	NA	NA	78	76	527	182	180	367	94	95	91	40	21	0.173	0.22	0.117
.	19.01.15-17.27.00-1-55322	327	75	75	22	0	19	576	66	66	0	0	NA	NA	NA	104	99	547	179	186	383	94	99	159	61	22	0.291	0.341	0.118
.	19.01.15-17.27.07-1-55328	30	1	1	1	0	1	0	0	0	0	0	NA	NA	NA	11	8	493	164	164	0	0	0	0	2	0	0	0.012	0
.	19.01.15-17.27.08-1-55329	244	15	15	2	0	1	555	13	13	0	0	NA	NA	NA	64	68	531	172	178	370	91	94	26	0	16	0.049	0	0.09
.	19.01.15-17.27.11-1-55330	144	29	29	12	0	10	524	27	27	0	0	NA	NA	NA	36	38	514	172	165	355	88	81	83	12	2	0.161	0.07	0.012
.	19.01.15-17.27.19-1-55336	184	15	15	3	0	3	540	13	13	0	0	NA	NA	NA	44	54	517	178	172	359	94	87	20	12	7	0.039	0.067	0.041
.	19.01.15-17.27.22-1-55354	209	20	20	4	0	3	564	19	19	0	0	NA	NA	NA	67	82	539	177	179	378	90	96	41	8	3	0.076	0.045	0.017
.	19.01.15-17.27.29-1-55356	112	13	13	3	0	3	526	10	10	0	0	NA	NA	NA	38	45	513	175	170	352	88	86	24	21	4	0.047	0.12	0.024
.	19.01.15-17.27.37-1-55366	145	15	15	4	0	3	527	13	13	0	0	NA	NA	NA	49	50	516	178	169	351	92	84	22	13	9	0.043	0.073	0.053
.	19.01.15-17.27.51-1-55382	97	5	5	2	0	1	518	4	4	0	0	NA	NA	NA	27	38	503	170	178	344	85	89	10	0	0	0.02	0	0
.	19.01.15-17.28.06-1-55389	118	8	8	2	0	2	520	7	7	0	0	NA	NA	NA	31	34	509	172	166	350	87	83	12	8	2	0.024	0.047	0.012
.	19.01.15-17.28.11-1-55390	122	11	11	4	0	3	510	9	9	0	0	NA	NA	NA	38	30	508	169	166	345	84	81	15	8	10	0.03	0.047	0.06
.	19.01.15-17.28.13-1-55391	156	29	29	6	0	4	533	27	27	0	0	NA	NA	NA	53	50	517	175	171	355	91	87	58	39	4	0.112	0.223	0.023
.	19.01.15-17.28.14-1-55393	264	20	20	1	0	1	543	19	19	0	0	NA	NA	NA	77	57	518	174	178	359	91	93	41	30	4	0.079	0.172	0.022
.	19.01.15-17.28.23-1-55416	62	2	2	0	0	0	509	0	0	0	0	NA	NA	NA	29	20	500	168	165	343	84	82	5	0	0	0.01	0	0
.	19.01.15-17.28.26-1-55417	299	48	48	12	0	8	578	46	46	0	0	NA	NA	NA	84	96	544	187	178	383	101	94	88	32	10	0.162	0.171	0.056
.	19.01.15-17.28.40-1-55427	415	79	79	24	0	19	597	74	74	0	0	NA	NA	NA	114	112	553	185	187	394	99	104	162	63	19	0.293	0.341	0.102
.	19.01.15-17.28.40-1-55428	64	2	2	0	0	0	516	1	1	0	0	NA	NA	NA	21	32	512	166	167	356	78	82	2	7	0	0.004	0.042	0
.	19.01.15-17.28.52-1-55443	432	95	95	25	0	18	596	91	91	0	0	NA	NA	NA	126	118	556	190	185	391	103	102	201	80	31	0.362	0.421	0.168
.	19.01.15-17.28.54-1-55445	233	53	53	19	0	13	558	48	48	0	0	NA	NA	NA	50	74	530	183	174	374	94	90	81	77	15	0.153	0.421	0.086
.	19.01.15-17.28.57-1-55446	151	13	13	6	0	5	522	9	9	0	0	NA	NA	NA	47	40	509	175	169	349	88	85	38	10	3	0.075	0.057	0.018
.	19.01.15-17.29.04-1-55448	243	11	11	2	0	1	555	9	9	0	0	NA	NA	NA	60	73	535	173	178	374	89	92	17	17	2	0.032	0.098	0.011
.	19.01.15-17.29.14-1-55453	369	75	75	19	0	15	565	73	73	0	0	NA	NA	NA	90	83	538	183	175	377	95	93	203	31	24	0.377	0.169	0.137
.	19.01.15-17.29.26-1-55469	143	9	9	4	0	3	520	7	7	0	0	NA	NA	NA	52	36	515	168	166	356	82	82	24	5	5	0.047	0.03	0.03
.	19.01.15-17.29.32-1-55470	34	1	1	0	0	0	0	0	0	0	0	NA	NA	NA	8	15	497	164	167	0	0	0	0	0	4	0	0	0.024
.	19.01.15-17.29.34-1-55477	207	12	12	4	0	4	540	11	11	0	0	NA	NA	NA	70	60	523	173	177	363	86	91	10	8	18	0.019	0.046	0.102
.	19.01.15-17.29.36-1-55479	143	10	10	1	0	1	527	9	9	0	0	NA	NA	NA	35	41	513	169	172	358	84	85	12	1	6	0.023	0.006	0.035
.	19.01.15-17.30.02-1-55502	176	23	23	9	0	6	542	19	19	0	0	NA	NA	NA	66	59	517	175	180	357	91	94	66	15	0	0.128	0.086	0
.	19.01.15-17.30.11-1-55503	318	35	35	7	0	5	577	31	31	0	0	NA	NA	NA	96	96	542	186	181	379	100	98	94	39	10	0.173	0.21	0.055
.	19.01.15-17.30.16-1-55504	30	1	1	0	0	0	0	0	0	0	0	NA	NA	NA	10	5	491	164	163	0	0	0	0	0	0	0	0	0
.	19.01.15-17.30.23-1-55520	212	26	26	8	0	6	543	23	23	0	0	NA	NA	NA	70	61	529	173	172	366	89	88	61	12	6	0.115	0.069	0.035
.	19.01.15-17.30.24-1-55521	327	45	45	15	0	10	576	40	40	0	0	NA	NA	NA	86	94	544	181	182	386	95	95	72	57	31	0.132	0.315	0.17
.	19.01.15-17.30.54-1-55541	140	15	15	1	0	0	531	13	13	0	0	NA	NA	NA	52	46	518	176	165	358	90	83	35	6	2	0.068	0.034	0.012
.	19.01.15-17.30.57-1-55543	124	15	15	2	0	1	531	14	14	0	0	NA	NA	NA	45	50	520	174	169	359	88	84	47	1	8	0.09	0.006	0.047
.	19.01.15-17.31.00-1-55544	572	63	63	18	0	14	598	59	59	0	0	NA	NA	NA	153	119	559	186	187	395	100	103	135	40	27	0.242	0.215	0.144
.	19.01.15-17.31.15-1-55590	492	54	54	15	0	9	595	51	51	0	0	NA	NA	NA	149	115	556	187	185	394	101	100	157	51	16	0.282	0.273	0.086
.	19.01.15-17.31.17-1-55591	122	14	14	7	0	4	529	13	13	0	0	NA	NA	NA	42	44	510	174	173	354	87	88	31	17	5	0.061	0.098	0.029
.	19.01.15-17.31.21-1-55607	97	8	8	1	0	1	523	5	5	0	0	NA	NA	NA	29	40	511	173	169	353	85	85	13	3	2	0.025	0.017	0.012
.	19.01.15-17.31.26-1-55608	291	90	90	28	0	22	581	81	81	0	0	NA	NA	NA	87	96	542	184	183	385	98	98	215	56	34	0.397	0.304	0.186
.	19.01.15-17.31.28-1-55609	37	1	1	0	0	0	0	0	0	0	0	NA	NA	NA	4	11	494	167	163	0	0	0	0	0	1	0	0	0.006
.	19.01.15-17.31.32-1-55618	31	1	1	0	0	0	0	0	0	0	0	NA	NA	NA	8	8	493	165	163	0	0	0	0	0	0	0	0	0
.	19.01.15-17.31.36-1-55641	122	9	9	1	0	1	510	8	8	0	0	NA	NA	NA	49	30	507	169	167	346	82	82	15	2	0	0.03	0.012	0
.	19.01.15-17.31.39-1-55644	63	4	4	3	0	3	507	3	3	0	0	NA	NA	NA	31	24	501	167	169	344	81	82	0	9	2	0	0.054	0.012
.	19.01.15-17.31.40-1-55647	96	3	3	0	0	0	521	2	2	0	0	NA	NA	NA	14	33	506	172	168	353	87	81	0	6	2	0	0.035	0.012
.	19.01.15-17.31.42-1-55649	118	4	4	2	0	2	520	3	3	0	0	NA	NA	NA	29	35	508	168	172	349	85	86	10	0	8	0.02	0	0.047
.	19.01.15-17.31.46-1-55656	34	1	1	0	0	0	0	0	0	0	0	NA	NA	NA	10	5	491	165	162	0	0	0	1	0	0	0.002	0	0
.	19.01.15-17.31.48-1-55657	233	21	21	3	0	2	537	18	18	0	0	NA	NA	NA	73	50	515	175	173	358	91	88	45	15	7	0.087	0.086	0.04
.	19.01.15-17.31.56-1-55662	237	11	11	4	0	3	560	10	10	0	0	NA	NA	NA	68	82	533	181	181	368	96	96	11	8	7	0.021	0.044	0.039
.	19.01.15-17.31.59-1-55663	89	4	4	1	0	0	512	3	3	0	0	NA	NA	NA	32	27	505	169	166	347	83	82	8	0	0	0.016	0	0
.	19.01.15-17.32.00-1-55664	59	2	2	0	0	0	203	1	1	0	0	NA	NA	NA	26	12	496	166	163	135	35	33	6	0	0	0.012	0	0
.	19.01.15-17.32.06-1-55665	64	3	3	0	0	0	502	2	2	0	0	NA	NA	NA	24	19	495	169	168	336	83	83	6	0	0	0.012	0	0
.	19.01.15-17.32.10-1-55666	325	32	32	9	0	7	577	29	29	0	0	NA	NA	NA	113	101	559	175	180	389	93	95	100	32	13	0.179	0.183	0.072
.	19.01.15-17.32.21-1-55684	384	68	68	25	0	19	599	62	62	0	0	NA	NA	NA	108	125	553	191	194	390	104	105	138	50	32	0.25	0.262	0.165
.	19.01.15-17.32.30-1-55685	115	13	13	1	0	1	514	12	12	0	0	NA	NA	NA	24	27	508	165	167	350	79	85	27	3	0	0.053	0.018	0
.	19.01.15-17.32.30-1-55686	32	1	1	0	0	0	0	0	0	0	0	NA	NA	NA	7	7	493	164	163	0	0	0	1	0	0	0.002	0	0
.	19.01.15-17.32.32-1-55687	91	7	7	0	0	0	521	5	5	0	0	NA	NA	NA	30	41	514	169	171	353	81	87	12	4	1	0.023	0.024	0.006
.	19.01.15-17.32.33-1-55688	92	3	3	0	0	0	503	2	2	0	0	NA	NA	NA	30	18	499	165	167	339	81	83	0	0	7	0	0	0.042
.	19.01.15-17.32.44-1-55703	256	95	95	22	0	17	539	88	88	0	0	NA	NA	NA	67	60	526	174	173	363	88	88	192	39	28	0.365	0.224	0.162
.	19.01.15-17.32.49-1-55705	95	4	4	2	0	2	521	3	3	0	0	NA	NA	NA	38	34	509	172	166	351	87	83	7	7	3	0.014	0.041	0.018
.	19.01.15-17.32.52-1-55708	145	9	9	3	0	1	524	7	7	0	0	NA	NA	NA	37	35	511	172	165	354	88	82	42	9	2	0.082	0.052	0.012
.	19.01.15-17.32.56-1-55711	437	62	62	19	0	14	602	57	57	0	0	NA	NA	NA	128	125	563	187	188	401	100	101	138	48	40	0.245	0.257	0.213
.	19.01.15-17.32.56-1-55712	273	27	27	8	0	7	575	22	22	0	0	NA	NA	NA	68	88	548	171	182	389	87	99	39	31	21	0.071	0.181	0.115
.	19.01.15-17.33.05-1-55713	36	1	1	1	0	1	0	0	0	0	0	NA	NA	NA	16	10	493	164	166	0	0	0	0	0	0	0	0	0
.	19.01.15-17.33.08-1-55714	117	13	13	3	0	3	517	11	11	0	0	NA	NA	NA	46	35	509	168	171	350	83	84	19	6	3	0.037	0.036	0.018
.	19.01.15-17.33.16-1-55719	142	7	7	3	0	3	531	4	4	0	0	NA	NA	NA	48	46	514	173	172	357	87	87	17	0	0	0.033	0	0
.	19.01.15-17.33.26-1-55735	379	100	100	28	0	25	599	90	90	0	0	NA	NA	NA	120	120	569	183	181	407	97	95	173	83	70	0.304	0.454	0.387
.	19.01.15-17.33.36-1-55745	92	3	3	0	0	0	515	2	2	0	0	NA	NA	NA	24	27	504	166	170	345	82	88	0	4	2	0	0.024	0.012
.	19.01.15-17.33.40-1-55750	269	62	62	11	0	9	555	59	59	0	0	NA	NA	NA	82	72	535	172	178	377	86	92	146	45	27	0.273	0.262	0.152
.	19.01.15-17.33.49-1-55760	177	22	22	7	0	4	544	19	19	0	0	NA	NA	NA	52	52	519	173	173	365	90	89	51	37	5	0.098	0.214	0.029
.	19.01.15-17.33.53-1-55764	292	74	74	22	0	16	558	69	69	0	0	NA	NA	NA	91	78	536	179	176	376	91	91	126	66	20	0.235	0.369	0.114
.	19.01.15-17.34.10-1-55765	59	3	3	1	0	1	252	2	2	0	0	NA	NA	NA	16	19	500	167	165	172	41	39	0	3	11	0	0.018	0.067
.	19.01.15-17.34.13-1-55766	122	12	12	2	0	2	524	11	11	0	0	NA	NA	NA	42	40	515	168	170	355	83	86	33	7	4	0.064	0.042	0.024
.	19.01.15-17.34.21-1-55782	117	6	6	3	0	1	509	5	5	0	0	NA	NA	NA	26	22	498	169	168	342	84	83	6	17	0	0.012	0.101	0
.	19.01.15-17.34.35-1-55786	313	31	31	10	0	9	566	27	27	0	0	NA	NA	NA	96	87	545	179	176	386	91	89	61	40	22	0.112	0.223	0.125
.	19.01.15-17.34.37-1-55788	118	10	10	2	0	1	530	9	9	0	0	NA	NA	NA	28	44	508	174	175	355	87	88	8	9	8	0.016	0.052	0.046
.	19.01.15-17.34.40-1-55792	93	3	3	2	0	2	525	2	2	0	0	NA	NA	NA	29	40	513	170	170	353	86	86	9	0	9	0.018	0	0.053
.	19.01.15-17.34.49-1-55803	319	31	31	6	0	6	581	28	28	0	0	NA	NA	NA	85	98	542	182	187	383	98	100	67	24	17	0.124	0.132	0.091
.	19.01.15-17.34.50-1-55804	447	62	62	19	0	15	590	57	57	0	0	NA	NA	NA	122	109	550	189	183	388	102	100	144	60	14	0.262	0.317	0.077
.	19.01.15-17.34.55-1-55809	200	13	13	0	0	0	545	10	10	0	0	NA	NA	NA	70	63	520	175	181	357	92	96	24	0	5	0.046	0	0.028
.	19.01.15-17.34.59-1-55810	285	32	32	11	0	9	556	29	29	0	0	NA	NA	NA	81	76	533	180	176	372	92	92	93	21	23	0.174	0.117	0.131
.	19.01.15-17.35.18-1-55815	59	2	2	0	0	0	500	1	1	0	0	NA	NA	NA	16	11	494	166	164	337	81	82	4	0	0	0.008	0	0
.	19.01.15-17.35.25-1-55831	183	19	19	4	0	3	543	17	17	0	0	NA	NA	NA	50	52	516	175	174	360	94	89	37	20	9	0.072	0.114	0.052
.	19.01.15-17.35.30-1-55832	33	1	1	0	0	0	0	0	0	0	0	NA	NA	NA	8	6	490	164	165	0	0	0	1	0	0	0.002	0	0
.	19.01.15-17.35.36-1-55841	67	3	3	0	0	0	508	2	2	0	0	NA	NA	NA	27	22	499	170	166	344	85	79	5	0	6	0.01	0	0.036
.	19.01.15-17.35.38-1-55843	149	10	10	2	0	2	536	9	9	0	0	NA	NA	NA	47	48	517	170	174	361	84	91	23	8	2	0.044	0.047	0.011
.	19.01.15-17.35.45-1-55854	150	12	12	2	0	1	537	10	10	0	0	NA	NA	NA	54	52	516	175	174	360	90	87	29	5	2	0.056	0.029	0.011
.	19.01.15-17.35.49-1-55855	90	6	6	2	0	2	524	5	5	0	0	NA	NA	NA	31	30	504	171	168	351	87	86	8	7	6	0.016	0.041	0.036
.	19.01.15-17.35.55-1-55860	210	16	16	7	0	6	534	15	15	0	0	NA	NA	NA	54	48	517	170	174	358	86	90	40	14	7	0.077	0.082	0.04
.	19.01.15-17.35.59-1-55862	33	1	1	0	0	0	0	0	0	0	0	NA	NA	NA	9	10	496	163	164	0	0	0	0	1	0	0	0.006	0
.	19.01.15-17.36.01-1-55863	32	1	1	0	0	0	0	0	0	0	0	NA	NA	NA	7	4	491	163	163	0	0	0	2	0	0	0.004	0	0
.	19.01.15-17.36.01-1-55864	173	13	13	8	0	8	538	12	12	0	0	NA	NA	NA	56	56	520	175	174	360	90	88	32	9	8	0.062	0.051	0.046
.	19.01.15-17.36.05-1-55866	321	58	58	10	0	6	582	52	52	0	0	NA	NA	NA	103	103	548	182	186	389	95	98	122	20	33	0.223	0.11	0.177
.	19.01.15-17.36.12-1-55867	123	7	7	3	0	2	524	5	5	0	0	NA	NA	NA	40	42	510	172	173	353	85	86	12	8	0	0.024	0.047	0
.	19.01.15-17.36.14-1-55868	64	3	3	0	0	0	515	1	1	0	0	NA	NA	NA	20	24	498	168	171	343	84	88	0	4	2	0	0.024	0.012
.	19.01.15-17.36.15-1-55869	180	11	11	5	0	3	529	9	9	0	0	NA	NA	NA	42	50	515	175	173	353	89	87	33	5	0	0.064	0.029	0
.	19.01.15-17.36.19-1-55870	175	12	12	3	0	1	542	10	10	0	0	NA	NA	NA	54	68	531	175	175	365	86	91	8	16	10	0.015	0.091	0.057
.	19.01.15-17.36.35-1-55897	36	1	1	0	0	0	0	0	0	0	0	NA	NA	NA	13	14	497	167	163	0	0	0	0	2	0	0	0.012	0
.	19.01.15-17.36.37-1-55899	118	6	6	1	0	1	518	4	4	0	0	NA	NA	NA	29	34	510	169	168	350	85	83	17	6	1	0.033	0.036	0.006
.	19.01.15-17.36.38-1-55901	320	117	117	41	0	28	556	106	106	0	0	NA	NA	NA	93	77	538	173	179	375	88	93	266	87	27	0.494	0.503	0.151
.	19.01.15-17.36.46-1-55912	93	6	6	1	0	1	512	5	5	0	0	NA	NA	NA	38	25	500	173	165	343	87	82	16	0	0	0.032	0	0
.	19.01.15-17.36.50-1-55914	95	8	8	2	0	2	516	5	5	0	0	NA	NA	NA	38	32	505	169	171	348	84	84	17	5	2	0.034	0.03	0.012
.	19.01.15-17.36.50-1-55915	64	4	4	1	0	0	509	3	3	0	0	NA	NA	NA	23	24	501	164	172	345	79	85	12	7	4	0.024	0.043	0.023
.	19.01.15-17.37.02-1-55919	126	13	13	3	0	3	512	9	9	0	0	NA	NA	NA	36	25	502	167	169	343	84	85	23	3	4	0.046	0.018	0.024
.	19.01.15-17.37.08-1-55920	154	14	14	2	0	2	532	12	12	0	0	NA	NA	NA	55	50	518	176	169	357	90	85	41	8	2	0.079	0.045	0.012
.	19.01.15-17.37.10-1-55921	86	3	3	1	0	1	521	2	2	0	0	NA	NA	NA	33	39	516	169	167	356	84	81	9	0	4	0.017	0	0.024
.	19.01.15-17.37.11-1-55922	152	15	15	2	0	2	530	14	14	0	0	NA	NA	NA	44	53	518	172	176	356	83	91	26	14	4	0.05	0.081	0.023
.	19.01.15-17.37.13-1-55928	91	4	4	1	0	1	505	2	2	0	0	NA	NA	NA	32	25	503	168	167	342	81	82	6	3	4	0.012	0.018	0.024
[truncated: 1 more rows]
