# Supplementary material for: Modelling targeted rabies vaccination strategies for a domestic dog population with heterogeneous roaming patterns
Source: PLoS Negl Trop Dis. 2019 Jul 8;13(7):e0007582. doi: 10.1371/journal.pntd.0007582 (PMC6638970; doi:10.1371/journal.pntd.0007582)
Supplement: S1 Zip file folder — The files contain a summary for each simulation for its respective scenario. The files are named first with the population structure (FP, ED, RD, SD) and then the specific vaccination strategy used for that scenario. (ZIP) [file pntd.0007582.s002.zip › Supp_Files/ED_E0.7_R0.5_S0.7_all_measuresReport.txt]

scenario	iteration	duration	tot_deaths	rabid_dogs	moved	mov_DK	movInfect	n_vacc	n_cull	detDogs_cull	contDogs_cull	reactCull	preemptVaccCov_dogLevel	reactVaccCov_dogLevel	mean_Rt	non_rabid_dead	born	nb_in_exp_cat	nb_in_roam_cat	nb_stayhome	nb_exp_vacc	nb_roam_vacc	nb_stayhome_vacc	nb_contacting_explorer	nb_contacting_roamer	nb_contacting_stayhome	contact_per_explorer	contact_per_roamer	contact_per_stayhome
.	19.01.15-14.34.53-1-41640	294	75	75	18	0	15	596	70	70	0	0	NA	NA	NA	87	83	535	178	183	374	93	129	169	54	24	0.316	0.303	0.131
.	19.01.15-14.34.53-1-41642	237	21	21	7	0	6	596	19	19	0	0	NA	NA	NA	76	88	543	182	176	378	96	122	42	27	6	0.077	0.148	0.034
.	19.01.15-14.34.53-1-41644	148	12	12	2	0	2	576	9	9	0	0	NA	NA	NA	38	55	524	177	167	368	93	115	17	12	3	0.032	0.068	0.018
.	19.01.15-14.34.53-1-41646	63	2	2	0	0	0	402	1	1	0	0	NA	NA	NA	18	23	503	167	166	252	61	89	0	0	2	0	0	0.012
.	19.01.15-14.34.53-1-41648	264	71	71	23	0	17	583	62	62	0	0	NA	NA	NA	84	71	530	175	179	366	92	125	159	70	9	0.3	0.4	0.05
.	19.01.15-14.34.53-1-41650	84	4	4	1	0	0	551	3	3	0	0	NA	NA	NA	32	29	505	170	167	349	88	114	9	7	0	0.018	0.041	0
.	19.01.15-14.34.53-1-41652	291	83	83	22	0	17	586	79	79	0	0	NA	NA	NA	83	80	543	175	175	374	87	125	197	68	22	0.363	0.389	0.126
.	19.01.15-14.34.53-1-41654	58	2	2	0	0	0	150	1	1	0	0	NA	NA	NA	15	11	494	164	166	95	21	34	4	0	0	0.008	0	0
.	19.01.15-14.35.01-1-41660	181	22	22	9	0	7	564	19	19	0	0	NA	NA	NA	56	48	515	175	171	360	86	118	45	13	7	0.087	0.074	0.041
.	19.01.15-14.35.05-1-41662	90	3	3	0	0	0	540	2	2	0	0	NA	NA	NA	28	24	500	169	168	342	84	114	2	1	0	0.004	0.006	0
.	19.01.15-14.35.08-1-41664	56	2	2	1	0	1	533	1	1	0	0	NA	NA	NA	25	18	499	165	167	343	79	111	0	0	5	0	0	0.03
.	19.01.15-14.35.20-1-41667	153	16	16	5	0	3	549	13	13	0	0	NA	NA	NA	52	37	510	171	169	348	85	116	43	13	6	0.084	0.076	0.036
.	19.01.15-14.35.21-1-41683	31	1	1	0	0	0	0	0	0	0	0	NA	NA	NA	6	6	490	166	163	0	0	0	2	0	0	0.004	0	0
.	19.01.15-14.35.22-1-41684	62	2	2	1	0	1	536	1	1	0	0	NA	NA	NA	13	14	496	165	166	338	82	116	5	0	0	0.01	0	0
.	19.01.15-14.35.24-1-41685	203	33	33	9	0	4	562	31	31	0	0	NA	NA	NA	54	49	521	173	168	359	87	116	63	33	17	0.121	0.191	0.101
.	19.01.15-14.35.27-1-41686	425	71	71	21	0	18	616	67	67	0	0	NA	NA	NA	126	112	557	185	183	387	99	130	155	64	21	0.278	0.346	0.115
.	19.01.15-14.35.35-1-41695	94	5	5	1	0	1	536	3	3	0	0	NA	NA	NA	26	19	500	166	166	342	81	113	11	4	0	0.022	0.024	0
.	19.01.15-14.35.37-1-41699	93	8	8	1	0	1	535	7	7	0	0	NA	NA	NA	28	16	496	167	166	338	82	115	10	6	2	0.02	0.036	0.012
.	19.01.15-14.35.51-1-41717	141	11	11	3	0	2	571	9	9	0	0	NA	NA	NA	43	46	517	171	171	361	90	120	20	14	10	0.039	0.082	0.058
.	19.01.15-14.35.52-1-41719	33	1	1	1	0	1	0	0	0	0	0	NA	NA	NA	10	10	496	163	164	0	0	0	0	0	0	0	0	0
.	19.01.15-14.35.54-1-41722	36	1	1	0	0	0	0	0	0	0	0	NA	NA	NA	8	8	494	165	162	0	0	0	0	1	0	0	0.006	0
.	19.01.15-14.35.55-1-41723	92	5	5	0	0	0	552	4	4	0	0	NA	NA	NA	22	33	509	167	170	351	84	117	10	1	0	0.02	0.006	0
.	19.01.15-14.35.57-1-41725	86	5	5	2	0	2	552	4	4	0	0	NA	NA	NA	27	35	510	169	169	353	84	115	15	0	0	0.029	0	0
.	19.01.15-14.36.12-1-41730	150	10	10	1	0	0	568	9	9	0	0	NA	NA	NA	55	55	521	177	170	359	92	117	11	22	2	0.021	0.124	0.012
.	19.01.15-14.36.14-1-41731	295	29	29	9	0	6	601	26	26	0	0	NA	NA	NA	91	92	542	179	184	379	92	130	61	57	8	0.113	0.318	0.043
.	19.01.15-14.36.16-1-41732	147	7	7	2	0	1	553	5	5	0	0	NA	NA	NA	29	34	507	172	168	352	87	114	24	2	0	0.047	0.012	0
.	19.01.15-14.36.17-1-41734	33	1	1	0	0	0	0	0	0	0	0	NA	NA	NA	9	10	495	165	163	0	0	0	0	0	1	0	0	0.006
.	19.01.15-14.36.18-1-41735	201	38	38	8	0	6	565	33	33	0	0	NA	NA	NA	54	56	522	172	175	359	88	118	94	9	13	0.18	0.052	0.074
.	19.01.15-14.36.21-1-41760	235	18	18	3	0	2	579	17	17	0	0	NA	NA	NA	71	69	533	173	176	369	87	123	30	24	4	0.056	0.139	0.023
.	19.01.15-14.36.28-1-41764	323	44	44	17	0	11	619	41	41	0	0	NA	NA	NA	88	103	548	189	179	389	104	126	118	30	24	0.215	0.159	0.134
.	19.01.15-14.36.35-1-41770	209	29	29	11	0	9	575	25	25	0	0	NA	NA	NA	71	62	518	180	177	359	95	121	55	23	15	0.106	0.128	0.085
.	19.01.15-14.36.35-1-41771	62	2	2	0	0	0	544	1	1	0	0	NA	NA	NA	26	32	510	169	166	349	83	112	5	0	0	0.01	0	0
.	19.01.15-14.36.39-1-41777	34	1	1	1	0	1	0	0	0	0	0	NA	NA	NA	4	8	494	163	164	0	0	0	1	0	0	0.002	0	0
.	19.01.15-14.36.41-1-41780	146	9	9	5	0	4	564	8	8	0	0	NA	NA	NA	41	44	517	170	170	360	87	117	25	9	4	0.048	0.053	0.024
.	19.01.15-14.36.49-1-41790	273	57	57	22	0	15	594	56	56	0	0	NA	NA	NA	79	76	531	179	179	377	94	123	139	72	20	0.262	0.402	0.112
.	19.01.15-14.36.53-1-41796	101	8	8	1	0	0	550	7	7	0	0	NA	NA	NA	50	36	508	170	171	349	85	116	17	6	0	0.033	0.035	0
.	19.01.15-14.36.59-1-41797	91	4	4	0	0	0	552	3	3	0	0	NA	NA	NA	27	31	508	167	169	353	84	115	12	4	0	0.024	0.024	0
.	19.01.15-14.37.04-1-41799	269	34	34	8	0	7	592	31	31	0	0	NA	NA	NA	71	76	529	181	179	372	95	125	70	21	18	0.132	0.116	0.101
.	19.01.15-14.37.07-1-41800	60	2	2	0	0	0	549	1	1	0	0	NA	NA	NA	21	31	509	169	166	347	86	116	17	0	0	0.033	0	0
.	19.01.15-14.37.09-1-41801	237	32	32	10	0	8	580	29	29	0	0	NA	NA	NA	64	64	528	174	175	365	88	127	67	42	15	0.127	0.241	0.086
.	19.01.15-14.37.13-1-41803	114	5	5	2	0	2	553	4	4	0	0	NA	NA	NA	42	37	511	169	170	353	84	116	10	4	5	0.02	0.024	0.029
.	19.01.15-14.37.16-1-41805	89	3	3	0	0	0	549	2	2	0	0	NA	NA	NA	27	33	510	170	166	354	85	110	1	2	3	0.002	0.012	0.018
.	19.01.15-14.37.21-1-41825	60	3	3	3	0	2	540	2	2	0	0	NA	NA	NA	31	31	506	170	168	346	83	111	10	4	0	0.02	0.024	0
.	19.01.15-14.37.22-1-41826	102	7	7	2	0	2	555	6	6	0	0	NA	NA	NA	35	39	511	170	171	353	84	118	18	4	1	0.035	0.024	0.006
.	19.01.15-14.37.33-1-41833	118	8	8	1	0	1	549	7	7	0	0	NA	NA	NA	27	34	509	169	169	349	84	116	15	13	0	0.029	0.077	0
.	19.01.15-14.37.34-1-41834	98	15	15	4	0	2	543	14	14	0	0	NA	NA	NA	22	25	503	167	168	345	81	117	20	3	15	0.04	0.018	0.089
.	19.01.15-14.37.36-1-41839	174	11	11	0	0	0	575	10	10	0	0	NA	NA	NA	45	57	527	172	171	369	86	120	27	17	4	0.051	0.099	0.023
.	19.01.15-14.37.37-1-41840	480	42	42	18	0	13	645	40	40	0	0	NA	NA	NA	113	137	570	187	193	407	100	138	120	54	17	0.211	0.289	0.088
.	19.01.15-14.37.43-1-41849	355	25	25	9	0	8	605	21	21	0	0	NA	NA	NA	111	94	539	184	184	378	96	131	55	18	12	0.102	0.098	0.065
.	19.01.15-14.37.52-1-41865	115	5	5	2	0	1	569	4	4	0	0	NA	NA	NA	39	50	520	169	174	362	85	122	14	0	5	0.027	0	0.029
.	19.01.15-14.37.54-1-41867	142	10	10	0	0	0	562	7	7	0	0	NA	NA	NA	49	43	514	172	170	353	89	120	29	0	2	0.056	0	0.012
.	19.01.15-14.37.58-1-41868	62	2	2	0	0	0	349	0	0	0	0	NA	NA	NA	10	16	499	165	165	223	60	66	2	0	0	0.004	0	0
.	19.01.15-14.38.03-1-41869	230	21	21	5	0	4	585	19	19	0	0	NA	NA	NA	69	66	533	174	172	376	89	120	47	23	5	0.088	0.132	0.029
.	19.01.15-14.38.04-1-41870	110	9	9	3	0	2	556	5	5	0	0	NA	NA	NA	35	45	517	168	173	353	85	118	9	11	5	0.017	0.065	0.029
.	19.01.15-14.38.09-1-41871	237	35	35	9	0	5	559	31	31	0	0	NA	NA	NA	64	51	519	169	176	356	84	119	95	22	6	0.183	0.13	0.034
.	19.01.15-14.38.10-1-41872	36	1	1	0	0	0	0	0	0	0	0	NA	NA	NA	12	13	496	164	166	0	0	0	1	0	0	0.002	0	0
.	19.01.15-14.38.12-1-41873	296	28	28	8	0	4	618	25	25	0	0	NA	NA	NA	98	104	542	188	187	381	104	133	50	40	24	0.092	0.213	0.128
.	19.01.15-14.38.13-1-41874	203	27	27	8	0	7	581	24	24	0	0	NA	NA	NA	50	60	523	175	175	367	91	123	60	21	15	0.115	0.12	0.086
.	19.01.15-14.38.14-1-41876	123	11	11	2	0	0	569	9	9	0	0	NA	NA	NA	39	57	521	182	167	361	91	117	34	0	0	0.065	0	0
.	19.01.15-14.38.20-1-41886	273	42	42	10	0	8	592	39	39	0	0	NA	NA	NA	82	76	532	180	177	374	95	123	82	30	15	0.154	0.167	0.085
.	19.01.15-14.38.25-1-41903	98	7	7	1	0	1	559	6	6	0	0	NA	NA	NA	31	41	512	173	169	354	88	117	20	7	0	0.039	0.04	0
.	19.01.15-14.38.38-1-41911	296	79	79	18	0	15	597	76	76	0	0	NA	NA	NA	77	83	539	176	181	378	92	127	207	34	28	0.384	0.193	0.155
.	19.01.15-14.38.38-1-41912	153	29	29	6	0	3	568	26	26	0	0	NA	NA	NA	52	54	518	176	173	359	88	121	62	25	3	0.12	0.142	0.017
.	19.01.15-14.38.45-1-41925	88	4	4	1	0	1	544	3	3	0	0	NA	NA	NA	24	25	505	166	167	345	84	115	10	0	2	0.02	0	0.012
.	19.01.15-14.38.46-1-41926	383	26	26	6	0	4	618	21	21	0	0	NA	NA	NA	117	101	540	195	179	382	109	127	57	38	5	0.106	0.195	0.028
.	19.01.15-14.38.55-1-41934	62	2	2	0	0	0	251	1	1	0	0	NA	NA	NA	17	21	501	167	166	155	38	58	0	5	0	0	0.03	0
.	19.01.15-14.39.00-1-41935	278	15	15	6	0	4	612	13	13	0	0	NA	NA	NA	67	100	546	189	178	380	105	127	41	13	5	0.075	0.069	0.028
.	19.01.15-14.39.02-1-41937	171	16	16	6	0	4	575	15	15	0	0	NA	NA	NA	61	65	523	180	175	362	93	120	48	6	5	0.092	0.033	0.029
.	19.01.15-14.39.06-1-41939	124	14	14	8	0	5	553	12	12	0	0	NA	NA	NA	47	41	514	172	168	354	86	113	48	16	7	0.093	0.093	0.042
.	19.01.15-14.39.06-1-41941	152	14	14	2	0	1	565	11	11	0	0	NA	NA	NA	39	49	513	178	171	358	92	115	42	8	2	0.082	0.045	0.012
.	19.01.15-14.39.14-1-41947	89	3	3	0	0	0	552	2	2	0	0	NA	NA	NA	22	31	511	169	164	354	85	113	9	0	3	0.018	0	0.018
.	19.01.15-14.39.24-1-41968	115	8	8	1	0	1	565	7	7	0	0	NA	NA	NA	27	46	515	177	167	360	89	116	11	6	6	0.021	0.034	0.036
.	19.01.15-14.39.31-1-41969	127	19	19	8	0	4	556	17	17	0	0	NA	NA	NA	41	42	511	175	169	351	90	115	38	21	3	0.074	0.12	0.018
.	19.01.15-14.39.31-1-41970	61	2	2	0	0	0	542	1	1	0	0	NA	NA	NA	25	25	500	169	169	342	83	117	7	0	0	0.014	0	0
.	19.01.15-14.39.31-1-41973	149	12	12	2	0	2	565	11	11	0	0	NA	NA	NA	31	50	518	171	174	356	88	121	29	9	0	0.056	0.053	0
.	19.01.15-14.39.32-1-41974	206	16	16	5	0	4	564	15	15	0	0	NA	NA	NA	51	43	514	173	169	356	90	118	62	12	13	0.121	0.069	0.077
.	19.01.15-14.39.34-1-41981	119	5	5	4	0	4	557	4	4	0	0	NA	NA	NA	35	43	518	169	169	356	85	116	7	13	0	0.014	0.077	0
.	19.01.15-14.39.36-1-41985	230	35	35	10	0	6	588	29	29	0	0	NA	NA	NA	69	76	535	179	175	377	94	117	101	35	10	0.189	0.196	0.057
.	19.01.15-14.39.45-1-42000	119	4	4	1	0	1	556	3	3	0	0	NA	NA	NA	40	39	515	170	167	357	84	115	14	0	6	0.027	0	0.036
.	19.01.15-14.39.49-1-42004	156	12	12	3	0	2	573	10	10	0	0	NA	NA	NA	50	57	521	178	171	361	94	118	32	0	0	0.061	0	0
.	19.01.15-14.39.52-1-42014	237	21	21	2	0	2	594	18	18	0	0	NA	NA	NA	74	74	526	183	178	368	98	128	29	20	3	0.055	0.109	0.017
.	19.01.15-14.39.59-1-42018	33	1	1	1	0	1	0	0	0	0	0	NA	NA	NA	5	10	495	166	162	0	0	0	3	0	0	0.006	0	0
.	19.01.15-14.40.02-1-42022	60	4	4	0	0	0	533	2	2	0	0	NA	NA	NA	27	17	499	166	165	341	79	113	4	3	0	0.008	0.018	0
.	19.01.15-14.40.03-1-42027	98	6	6	0	0	0	552	5	5	0	0	NA	NA	NA	41	41	511	172	171	349	86	117	16	1	0	0.031	0.006	0
.	19.01.15-14.40.05-1-42029	87	6	6	0	0	0	552	5	5	0	0	NA	NA	NA	35	31	508	169	167	352	84	116	7	12	5	0.014	0.071	0.03
.	19.01.15-14.40.10-1-42030	151	10	10	1	0	1	566	8	8	0	0	NA	NA	NA	46	49	519	169	174	361	85	120	23	5	2	0.044	0.03	0.011
.	19.01.15-14.40.12-1-42031	31	1	1	0	0	0	0	0	0	0	0	NA	NA	NA	10	6	491	164	164	0	0	0	0	0	0	0	0	0
.	19.01.15-14.40.15-1-42032	57	2	2	1	0	1	202	1	1	0	0	NA	NA	NA	16	15	496	170	162	129	32	41	1	3	0	0.002	0.018	0
.	19.01.15-14.40.16-1-42033	32	1	1	1	0	1	0	0	0	0	0	NA	NA	NA	10	7	494	163	163	0	0	0	1	0	0	0.002	0	0
.	19.01.15-14.40.18-1-42035	60	3	3	1	0	1	539	2	2	0	0	NA	NA	NA	30	23	502	169	165	343	83	113	13	0	0	0.026	0	0
.	19.01.15-14.40.21-1-42053	60	2	2	0	0	0	540	1	1	0	0	NA	NA	NA	27	26	504	167	168	345	83	112	2	0	2	0.004	0	0.012
.	19.01.15-14.40.22-1-42054	324	77	77	24	0	20	600	71	71	0	0	NA	NA	NA	70	83	536	183	177	377	99	124	203	47	27	0.379	0.257	0.153
.	19.01.15-14.40.22-1-42055	177	18	18	3	0	3	560	16	16	0	0	NA	NA	NA	49	47	515	170	175	351	87	122	46	6	1	0.089	0.035	0.006
.	19.01.15-14.40.24-1-42057	135	14	14	2	0	2	562	13	13	0	0	NA	NA	NA	48	53	520	176	170	357	88	117	36	19	5	0.069	0.108	0.029
.	19.01.15-14.40.24-1-42058	176	12	12	1	0	1	562	11	11	0	0	NA	NA	NA	57	49	519	173	170	356	87	119	21	22	3	0.04	0.127	0.018
.	19.01.15-14.40.31-1-42061	269	52	52	15	0	11	584	48	48	0	0	NA	NA	NA	68	67	532	172	176	372	88	124	98	56	18	0.184	0.326	0.102
.	19.01.15-14.40.33-1-42062	60	3	3	1	0	1	250	2	2	0	0	NA	NA	NA	11	15	498	166	164	153	42	55	3	0	2	0.006	0	0.012
.	19.01.15-14.40.34-1-42064	149	8	8	2	0	2	559	7	7	0	0	NA	NA	NA	52	40	513	169	171	354	84	121	31	0	0	0.06	0	0
.	19.01.15-14.40.35-1-42065	57	3	3	1	0	1	538	2	2	0	0	NA	NA	NA	28	29	503	172	167	341	83	114	1	0	4	0.002	0	0.024
.	19.01.15-14.40.44-1-42080	32	1	1	0	0	0	0	0	0	0	0	NA	NA	NA	6	10	493	164	166	0	0	0	3	0	0	0.006	0	0
.	19.01.15-14.40.47-1-42082	128	9	9	0	0	0	556	8	8	0	0	NA	NA	NA	45	46	514	171	174	355	83	118	18	0	6	0.035	0	0.034
.	19.01.15-14.40.48-1-42083	419	57	57	18	0	14	609	51	51	0	0	NA	NA	NA	117	105	549	192	177	383	103	123	113	65	11	0.206	0.339	0.062
.	19.01.15-14.40.51-1-42087	63	3	3	1	0	1	544	1	1	0	0	NA	NA	NA	26	25	503	170	165	348	85	111	0	1	5	0	0.006	0.03
.	19.01.15-14.40.52-1-42089	378	53	53	18	0	13	611	51	51	0	0	NA	NA	NA	107	99	547	186	179	383	100	128	141	43	14	0.258	0.231	0.078
.	19.01.15-14.40.54-1-42092	31	1	1	0	0	0	0	0	0	0	0	NA	NA	NA	5	10	493	166	164	0	0	0	0	0	0	0	0	0
.	19.01.15-14.40.55-1-42093	179	14	14	4	0	4	578	13	13	0	0	NA	NA	NA	60	63	526	177	173	369	93	116	19	9	13	0.036	0.051	0.075
.	19.01.15-14.40.56-1-42094	291	55	55	14	0	10	582	51	51	0	0	NA	NA	NA	64	66	528	179	172	370	92	120	138	61	13	0.261	0.341	0.076
.	19.01.15-14.41.04-1-42101	265	77	77	24	0	18	580	71	71	0	0	NA	NA	NA	64	73	533	179	174	369	89	122	178	79	9	0.334	0.441	0.052
.	19.01.15-14.41.08-1-42103	97	3	3	1	0	1	555	1	1	0	0	NA	NA	NA	38	36	512	169	168	354	84	117	5	3	0	0.01	0.018	0
.	19.01.15-14.41.22-1-42122	61	3	3	0	0	0	352	2	2	0	0	NA	NA	NA	18	12	497	164	164	227	52	73	0	0	3	0	0	0.018
.	19.01.15-14.41.26-1-42123	89	4	4	2	0	2	546	2	2	0	0	NA	NA	NA	20	25	501	169	168	347	83	116	4	7	3	0.008	0.041	0.018
.	19.01.15-14.41.36-1-42130	273	24	24	7	0	6	578	23	23	0	0	NA	NA	NA	76	59	519	181	172	366	94	118	50	24	18	0.096	0.133	0.105
.	19.01.15-14.41.40-1-42138	151	14	14	7	0	5	560	12	12	0	0	NA	NA	NA	42	47	518	173	169	357	88	115	43	4	1	0.083	0.023	0.006
.	19.01.15-14.41.44-1-42145	86	4	4	2	0	2	535	3	3	0	0	NA	NA	NA	28	19	501	166	165	342	80	113	0	5	7	0	0.03	0.042
.	19.01.15-14.41.59-1-42159	61	2	2	0	0	0	150	1	1	0	0	NA	NA	NA	15	17	497	166	167	98	19	33	7	0	0	0.014	0	0
.	19.01.15-14.41.59-1-42160	58	2	2	0	0	0	0	1	1	0	0	NA	NA	NA	20	15	500	163	165	0	0	0	1	2	0	0.002	0.012	0
.	19.01.15-14.41.59-1-42161	81	6	6	3	0	2	552	5	5	0	0	NA	NA	NA	31	30	507	172	164	351	88	113	7	3	9	0.014	0.017	0.055
.	19.01.15-14.42.03-1-42162	87	4	4	1	0	1	551	3	3	0	0	NA	NA	NA	31	45	514	169	175	350	83	118	15	0	0	0.029	0	0
.	19.01.15-14.42.05-1-42164	93	5	5	0	0	0	542	3	3	0	0	NA	NA	NA	17	22	504	164	167	346	84	112	12	0	6	0.024	0	0.036
.	19.01.15-14.42.06-1-42165	114	8	8	5	0	2	555	7	7	0	0	NA	NA	NA	37	38	512	170	169	352	86	117	40	3	0	0.078	0.018	0
.	19.01.15-14.42.08-1-42168	61	2	2	0	0	0	535	1	1	0	0	NA	NA	NA	23	21	501	168	165	340	83	112	5	0	0	0.01	0	0
.	19.01.15-14.42.15-1-42172	63	2	2	1	0	1	49	1	1	0	0	NA	NA	NA	17	21	500	167	167	33	10	6	0	0	2	0	0	0.012
.	19.01.15-14.42.17-1-42173	152	10	10	5	0	4	558	9	9	0	0	NA	NA	NA	48	39	513	170	169	356	86	116	15	6	6	0.029	0.035	0.036
.	19.01.15-14.42.19-1-42175	62	2	2	1	0	1	539	1	1	0	0	NA	NA	NA	20	19	503	166	163	346	81	112	3	0	1	0.006	0	0.006
.	19.01.15-14.42.21-1-42193	146	12	12	2	0	2	561	11	11	0	0	NA	NA	NA	40	45	515	175	168	355	89	117	49	0	1	0.095	0	0.006
.	19.01.15-14.42.21-1-42194	40	1	1	0	0	0	0	0	0	0	0	NA	NA	NA	11	9	494	164	164	0	0	0	3	0	0	0.006	0	0
.	19.01.15-14.42.22-1-42195	559	44	44	12	0	9	657	41	41	0	0	NA	NA	NA	150	137	567	193	190	407	109	141	133	37	14	0.235	0.192	0.074
.	19.01.15-14.42.24-1-42196	386	64	64	18	0	16	612	58	58	0	0	NA	NA	NA	110	97	541	185	184	382	99	131	173	35	22	0.32	0.189	0.12
.	19.01.15-14.42.25-1-42197	31	1	1	0	0	0	0	0	0	0	0	NA	NA	NA	12	7	491	166	163	0	0	0	0	0	0	0	0	0
.	19.01.15-14.42.27-1-42201	94	7	7	2	0	2	545	6	6	0	0	NA	NA	NA	31	30	502	169	172	344	86	115	9	0	5	0.018	0	0.029
.	19.01.15-14.42.27-1-42204	57	2	2	1	0	1	543	1	1	0	0	NA	NA	NA	19	25	501	170	167	346	83	114	3	0	1	0.006	0	0.006
.	19.01.15-14.42.33-1-42206	65	2	2	1	0	1	502	1	1	0	0	NA	NA	NA	22	22	502	166	167	322	77	103	3	0	0	0.006	0	0
.	19.01.15-14.42.41-1-42215	124	11	11	3	0	2	563	10	10	0	0	NA	NA	NA	45	49	515	172	175	353	88	122	11	10	3	0.021	0.058	0.017
.	19.01.15-14.42.43-1-42219	124	5	5	2	0	2	546	4	4	0	0	NA	NA	NA	38	29	506	167	169	347	83	116	5	4	5	0.01	0.024	0.03
.	19.01.15-14.42.45-1-42225	121	11	11	3	0	3	562	10	10	0	0	NA	NA	NA	37	45	520	170	168	360	86	116	4	26	5	0.008	0.153	0.03
.	19.01.15-14.42.45-1-42226	407	93	93	25	0	15	600	86	86	0	0	NA	NA	NA	112	98	553	184	174	383	96	121	163	80	41	0.295	0.435	0.236
.	19.01.15-14.42.45-1-42227	150	13	13	5	0	2	559	11	11	0	0	NA	NA	NA	48	49	515	178	169	356	89	114	33	14	5	0.064	0.079	0.03
.	19.01.15-14.42.46-1-42229	89	4	4	1	0	1	557	3	3	0	0	NA	NA	NA	25	32	510	167	168	354	84	119	11	0	2	0.022	0	0.012
.	19.01.15-14.43.02-1-42238	58	2	2	1	0	1	537	1	1	0	0	NA	NA	NA	27	25	502	169	167	341	83	113	3	0	5	0.006	0	0.03
.	19.01.15-14.43.04-1-42239	270	29	29	9	0	7	591	24	24	0	0	NA	NA	NA	86	82	533	176	186	368	89	134	109	29	7	0.205	0.165	0.038
.	19.01.15-14.43.04-1-42240	94	3	3	0	0	0	543	2	2	0	0	NA	NA	NA	22	27	502	167	171	347	80	116	4	0	4	0.008	0	0.023
.	19.01.15-14.43.11-1-42243	34	1	1	0	0	0	0	0	0	0	0	NA	NA	NA	8	14	500	164	163	0	0	0	1	0	0	0.002	0	0
.	19.01.15-14.43.14-1-42245	87	4	4	0	0	0	558	3	3	0	0	NA	NA	NA	27	39	512	171	169	354	85	119	13	4	0	0.025	0.023	0
.	19.01.15-14.43.16-1-42246	240	18	18	7	0	4	588	15	15	0	0	NA	NA	NA	70	70	529	178	176	373	92	123	59	13	0	0.112	0.073	0
.	19.01.15-14.43.16-1-42247	62	2	2	1	0	1	543	1	1	0	0	NA	NA	NA	25	22	502	168	165	345	84	114	3	1	0	0.006	0.006	0
.	19.01.15-14.43.18-1-42248	232	47	47	17	0	13	589	45	45	0	0	NA	NA	NA	64	76	537	177	175	373	91	125	156	26	13	0.291	0.147	0.074
.	19.01.15-14.43.25-1-42268	95	5	5	0	0	0	553	3	3	0	0	NA	NA	NA	31	31	506	168	170	350	84	119	17	9	4	0.034	0.054	0.024
.	19.01.15-14.43.29-1-42271	315	21	21	5	0	3	591	19	19	0	0	NA	NA	NA	88	85	534	184	180	369	97	125	39	17	7	0.073	0.092	0.039
.	19.01.15-14.43.30-1-42273	210	57	57	15	0	11	576	51	51	0	0	NA	NA	NA	68	66	530	176	173	369	87	120	135	45	31	0.255	0.256	0.179
.	19.01.15-14.43.45-1-42295	418	58	58	18	0	14	623	52	52	0	0	NA	NA	NA	109	114	551	192	184	387	107	129	167	54	17	0.303	0.281	0.092
.	19.01.15-14.43.49-1-42297	209	22	22	6	0	5	568	20	20	0	0	NA	NA	NA	60	48	514	174	173	360	89	119	59	20	3	0.115	0.115	0.017
.	19.01.15-14.43.52-1-42305	117	9	9	1	0	0	557	7	7	0	0	NA	NA	NA	35	44	514	174	169	353	88	116	21	6	0	0.041	0.034	0
.	19.01.15-14.43.53-1-42308	61	3	3	1	0	0	534	1	1	0	0	NA	NA	NA	19	13	497	166	163	342	81	111	7	3	0	0.014	0.018	0
.	19.01.15-14.44.06-1-42310	66	3	3	0	0	0	402	2	2	0	0	NA	NA	NA	21	22	501	169	165	253	58	91	2	0	2	0.004	0	0.012
.	19.01.15-14.44.07-1-42311	35	1	1	0	0	0	0	0	0	0	0	NA	NA	NA	8	7	492	164	164	0	0	0	0	0	4	0	0	0.024
.	19.01.15-14.44.11-1-42312	92	6	6	1	0	1	550	5	5	0	0	NA	NA	NA	32	35	511	171	166	348	86	116	12	9	0	0.023	0.053	0
.	19.01.15-14.44.13-1-42314	286	52	52	17	0	9	597	45	45	0	0	NA	NA	NA	85	86	539	178	182	376	93	128	152	18	28	0.282	0.101	0.154
.	19.01.15-14.44.19-1-42316	231	8	8	4	0	2	579	7	7	0	0	NA	NA	NA	66	66	531	174	174	366	90	123	16	11	5	0.03	0.063	0.029
.	19.01.15-14.44.26-1-42332	59	3	3	0	0	0	546	2	2	0	0	NA	NA	NA	27	30	507	167	169	348	85	113	4	0	2	0.008	0	0.012
.	19.01.15-14.44.28-1-42333	178	19	19	6	0	6	568	15	15	0	0	NA	NA	NA	37	51	518	174	172	357	91	120	40	9	4	0.077	0.052	0.023
.	19.01.15-14.44.29-1-42334	64	3	3	1	0	1	543	2	2	0	0	NA	NA	NA	25	29	504	168	170	344	82	117	13	0	0	0.026	0	0
.	19.01.15-14.44.36-1-42340	237	65	65	24	0	17	583	62	62	0	0	NA	NA	NA	71	71	533	174	177	373	87	123	113	91	8	0.212	0.523	0.045
.	19.01.15-14.44.40-1-42347	259	54	54	15	0	10	592	47	47	0	0	NA	NA	NA	70	76	537	177	175	375	94	123	127	48	17	0.236	0.271	0.097
.	19.01.15-14.44.41-1-42350	143	9	9	2	0	2	559	8	8	0	0	NA	NA	NA	39	38	511	171	169	355	86	118	24	8	7	0.047	0.047	0.041
.	19.01.15-14.44.45-1-42360	240	18	18	4	0	3	569	16	16	0	0	NA	NA	NA	66	57	527	175	168	365	91	113	23	12	18	0.044	0.069	0.107
.	19.01.15-14.44.49-1-42363	274	23	23	6	0	4	594	20	20	0	0	NA	NA	NA	79	79	539	176	177	379	89	126	74	28	5	0.137	0.159	0.028
.	19.01.15-14.44.58-1-42371	96	4	4	0	0	0	551	3	3	0	0	NA	NA	NA	39	38	511	172	168	351	87	113	10	0	0	0.02	0	0
.	19.01.15-14.45.06-1-42372	347	94	94	21	0	18	604	88	88	0	0	NA	NA	NA	94	96	540	186	183	375	99	130	183	65	36	0.339	0.349	0.197
.	19.01.15-14.45.09-1-42373	117	5	5	1	0	1	554	4	4	0	0	NA	NA	NA	38	37	512	167	171	354	82	118	11	9	2	0.021	0.054	0.012
.	19.01.15-14.45.19-1-42375	38	1	1	0	0	0	0	0	0	0	0	NA	NA	NA	4	12	495	165	165	0	0	0	3	0	0	0.006	0	0
.	19.01.15-14.45.19-1-42376	216	47	47	17	0	14	581	45	45	0	0	NA	NA	NA	53	68	527	172	182	365	86	130	104	48	10	0.197	0.279	0.055
.	19.01.15-14.45.22-1-42393	32	1	1	0	0	0	0	0	0	0	0	NA	NA	NA	15	10	496	164	163	0	0	0	0	0	0	0	0	0
.	19.01.15-14.45.25-1-42395	283	41	41	8	0	2	588	37	37	0	0	NA	NA	NA	74	73	530	179	177	369	97	122	89	28	31	0.168	0.156	0.175
.	19.01.15-14.45.29-1-42396	59	2	2	1	0	1	296	1	1	0	0	NA	NA	NA	17	23	499	170	167	193	49	54	0	2	0	0	0.012	0
.	19.01.15-14.45.31-1-42397	182	30	30	8	0	7	575	27	27	0	0	NA	NA	NA	62	57	530	172	168	370	89	116	119	14	7	0.225	0.081	0.042
.	19.01.15-14.45.31-1-42398	63	3	3	2	0	1	537	2	2	0	0	NA	NA	NA	29	18	495	165	171	340	82	115	5	0	5	0.01	0	0.029
.	19.01.15-14.45.40-1-42412	207	43	43	12	0	7	591	40	40	0	0	NA	NA	NA	75	75	544	171	173	385	88	118	94	29	11	0.173	0.17	0.064
.	19.01.15-14.45.45-1-42420	125	12	12	3	0	3	563	11	11	0	0	NA	NA	NA	38	42	510	174	171	357	88	118	39	6	2	0.076	0.034	0.012
.	19.01.15-14.45.56-1-42434	150	15	15	5	0	5	559	14	14	0	0	NA	NA	NA	56	50	526	168	169	364	82	113	21	7	13	0.04	0.042	0.077
.	19.01.15-14.45.59-1-42436	117	10	10	3	0	2	545	8	8	0	0	NA	NA	NA	38	32	511	166	168	347	83	115	28	6	1	0.055	0.036	0.006
.	19.01.15-14.46.15-1-42441	210	22	22	6	0	2	584	20	20	0	0	NA	NA	NA	62	65	537	168	173	378	86	120	46	9	21	0.086	0.054	0.121
.	19.01.15-14.46.22-1-42472	175	23	23	1	0	1	551	19	19	0	0	NA	NA	NA	49	42	509	175	171	348	86	117	42	4	1	0.083	0.023	0.006
.	19.01.15-14.46.24-1-42474	209	62	62	17	0	16	582	59	59	0	0	NA	NA	NA	56	69	527	179	176	369	91	122	146	60	14	0.277	0.335	0.08
.	19.01.15-14.46.24-1-42475	206	25	25	5	0	3	576	21	21	0	0	NA	NA	NA	66	69	525	182	175	365	92	119	83	27	1	0.158	0.148	0.006
.	19.01.15-14.46.28-1-42476	235	39	39	19	0	11	590	34	34	0	0	NA	NA	NA	86	79	536	178	178	373	93	124	137	23	12	0.256	0.129	0.067
.	19.01.15-14.46.33-1-42477	151	6	6	3	0	3	565	5	5	0	0	NA	NA	NA	51	51	512	179	173	352	92	121	19	4	0	0.037	0.022	0
.	19.01.15-14.46.43-1-42491	493	72	72	18	0	13	658	67	67	0	0	NA	NA	NA	124	136	568	191	190	411	108	139	199	67	22	0.35	0.351	0.116
.	19.01.15-14.46.52-1-42502	183	20	20	2	0	1	550	16	16	0	0	NA	NA	NA	44	40	515	168	170	352	84	114	27	4	7	0.052	0.024	0.041
.	19.01.15-14.46.53-1-42504	58	2	2	0	0	0	99	1	1	0	0	NA	NA	NA	14	17	498	165	167	58	18	23	6	0	2	0.012	0	0.012
.	19.01.15-14.46.56-1-42507	110	4	4	1	0	1	550	3	3	0	0	NA	NA	NA	53	42	509	172	174	345	86	119	8	0	2	0.016	0	0.011
.	19.01.15-14.47.01-1-42508	218	30	30	11	0	10	586	28	28	0	0	NA	NA	NA	68	76	534	179	176	373	88	125	62	56	10	0.116	0.313	0.057
.	19.01.15-14.47.02-1-42509	59	2	2	1	0	1	550	1	1	0	0	NA	NA	NA	22	30	504	169	170	348	84	118	8	0	2	0.016	0	0.012
.	19.01.15-14.47.06-1-42510	123	6	6	4	0	3	557	4	4	0	0	NA	NA	NA	45	43	513	172	171	353	87	117	4	3	7	0.008	0.017	0.041
.	19.01.15-14.47.13-1-42516	210	29	29	5	0	3	578	28	28	0	0	NA	NA	NA	66	62	533	169	173	373	85	120	94	22	1	0.176	0.13	0.006
.	19.01.15-14.47.15-1-42519	66	2	2	0	0	0	347	1	1	0	0	NA	NA	NA	15	17	497	170	163	218	58	71	0	0	4	0	0	0.025
.	19.01.15-14.47.21-1-42537	60	2	2	0	0	0	540	1	1	0	0	NA	NA	NA	22	24	504	166	167	344	83	113	8	0	0	0.016	0	0
.	19.01.15-14.47.25-1-42540	302	25	25	9	0	6	615	23	23	0	0	NA	NA	NA	86	98	551	180	180	391	94	130	50	67	2	0.091	0.372	0.011
.	19.01.15-14.47.26-1-42542	314	68	68	21	0	12	590	63	63	0	0	NA	NA	NA	87	79	540	175	177	377	89	124	168	64	20	0.311	0.366	0.113
.	19.01.15-14.47.27-1-42544	116	6	6	1	0	1	571	5	5	0	0	NA	NA	NA	46	53	521	180	165	360	98	113	18	6	2	0.035	0.033	0.012
.	19.01.15-14.47.35-1-42547	290	41	41	14	0	12	598	35	35	0	0	NA	NA	NA	88	86	534	180	185	375	91	132	109	52	8	0.204	0.289	0.043
.	19.01.15-14.47.48-1-42566	352	28	28	10	0	7	599	26	26	0	0	NA	NA	NA	100	87	539	185	176	376	99	124	36	35	12	0.067	0.189	0.068
.	19.01.15-14.47.49-1-42567	64	3	3	2	0	2	535	2	2	0	0	NA	NA	NA	19	16	496	170	163	340	83	112	4	4	0	0.008	0.024	0
.	19.01.15-14.47.49-1-42568	292	35	35	7	0	5	620	33	33	0	0	NA	NA	NA	82	108	559	181	181	396	97	127	109	21	9	0.195	0.116	0.05
.	19.01.15-14.48.01-1-42581	149	23	23	9	0	7	565	19	19	0	0	NA	NA	NA	50	54	522	172	173	359	86	120	49	25	5	0.094	0.145	0.029
.	19.01.15-14.48.06-1-42584	61	2	2	1	0	1	537	1	1	0	0	NA	NA	NA	13	16	498	164	167	341	80	116	1	2	0	0.002	0.012	0
.	19.01.15-14.48.20-1-42595	210	25	25	8	0	7	578	23	23	0	0	NA	NA	NA	74	65	524	176	178	363	91	124	44	21	6	0.084	0.119	0.034
.	19.01.15-14.48.23-1-42611	84	3	3	0	0	0	545	2	2	0	0	NA	NA	NA	32	36	505	173	171	344	85	116	8	0	0	0.016	0	0
.	19.01.15-14.48.26-1-42613	69	4	4	1	0	1	537	3	3	0	0	NA	NA	NA	31	19	497	167	168	341	80	116	5	4	3	0.01	0.024	0.018
.	19.01.15-14.48.31-1-42616	373	58	58	11	0	10	622	52	52	0	0	NA	NA	NA	90	106	556	184	179	396	100	126	125	45	45	0.225	0.245	0.251
.	19.01.15-14.48.36-1-42623	150	18	18	3	0	2	548	17	17	0	0	NA	NA	NA	50	40	517	169	167	354	85	109	36	13	0	0.07	0.077	0
.	19.01.15-14.48.37-1-42626	62	3	3	1	0	1	550	2	2	0	0	NA	NA	NA	28	33	506	169	171	353	81	116	8	1	5	0.016	0.006	0.029
.	19.01.15-14.48.37-1-42627	268	68	68	21	0	13	583	62	62	0	0	NA	NA	NA	65	65	530	177	171	373	91	119	155	61	15	0.292	0.345	0.088
.	19.01.15-14.48.42-1-42633	145	5	5	1	0	1	554	4	4	0	0	NA	NA	NA	44	35	506	173	169	350	88	116	8	1	1	0.016	0.006	0.006
.	19.01.15-14.48.45-1-42642	182	31	31	10	0	8	567	27	27	0	0	NA	NA	NA	47	50	520	172	171	365	82	120	73	14	6	0.14	0.081	0.035
.	19.01.15-14.48.51-1-42647	127	19	19	7	0	7	553	15	15	0	0	NA	NA	NA	49	41	516	172	166	353	86	114	37	29	2	0.072	0.169	0.012
.	19.01.15-14.48.52-1-42649	65	3	3	3	0	2	542	2	2	0	0	NA	NA	NA	25	21	500	168	166	346	82	114	2	0	4	0.004	0	0.024
.	19.01.15-14.48.56-1-42651	264	103	103	35	0	23	580	96	96	0	0	NA	NA	NA	68	66	529	175	175	366	91	123	227	53	33	0.429	0.303	0.189
.	19.01.15-14.48.59-1-42652	153	17	17	3	0	3	561	14	14	0	0	NA	NA	NA	56	45	519	169	170	360	82	119	50	15	3	0.096	0.089	0.018
.	19.01.15-14.49.06-1-42655	34	1	1	1	0	1	0	0	0	0	0	NA	NA	NA	5	6	493	163	163	0	0	0	1	0	0	0.002	0	0
.	19.01.15-14.49.06-1-42656	283	27	27	8	0	7	611	25	25	0	0	NA	NA	NA	83	94	550	179	178	389	95	127	55	28	5	0.1	0.156	0.028
.	19.01.15-14.49.08-1-42657	62	3	3	1	0	1	540	2	2	0	0	NA	NA	NA	27	26	503	169	167	346	80	114	4	0	7	0.008	0	0.042
.	19.01.15-14.49.29-1-42673	276	26	26	2	0	2	578	24	24	0	0	NA	NA	NA	100	67	529	173	178	363	89	126	65	33	7	0.123	0.191	0.039
.	19.01.15-14.49.36-1-42680	33	1	1	0	0	0	0	0	0	0	0	NA	NA	NA	9	14	496	167	164	0	0	0	0	0	0	0	0	0
.	19.01.15-14.49.39-1-42690	65	6	6	3	0	3	547	5	5	0	0	NA	NA	NA	21	28	505	171	165	350	85	112	4	10	5	0.008	0.058	0.03
.	19.01.15-14.49.39-1-42691	116	8	8	3	0	2	546	6	6	0	0	NA	NA	NA	36	25	501	168	169	347	84	115	14	6	3	0.028	0.036	0.018
.	19.01.15-14.49.43-1-42697	402	74	74	22	0	17	632	66	66	0	0	NA	NA	NA	98	119	568	181	183	405	98	129	221	32	20	0.389	0.177	0.109
.	19.01.15-14.49.56-1-42713	242	15	15	6	0	4	593	12	12	0	0	NA	NA	NA	77	71	539	174	171	383	90	120	48	9	6	0.089	0.052	0.035
.	19.01.15-14.49.59-1-42714	93	3	3	0	0	0	551	1	1	0	0	NA	NA	NA	22	33	505	172	169	346	90	115	5	0	0	0.01	0	0
.	19.01.15-14.50.01-1-42715	180	16	16	8	0	8	579	15	15	0	0	NA	NA	NA	48	58	522	173	176	365	89	125	28	26	4	0.054	0.15	0.023
.	19.01.15-14.50.07-1-42720	512	72	72	25	0	15	635	68	68	0	0	NA	NA	NA	133	120	561	191	181	399	107	129	195	70	10	0.348	0.366	0.055
.	19.01.15-14.50.11-1-42721	304	33	33	9	0	7	596	30	30	0	0	NA	NA	NA	100	78	540	173	178	382	88	126	84	14	22	0.156	0.081	0.124
.	19.01.15-14.50.16-1-42724	61	2	2	0	0	0	538	1	1	0	0	NA	NA	NA	31	21	499	168	167	343	80	115	0	2	1	0	0.012	0.006
.	19.01.15-14.50.17-1-42725	262	59	59	20	0	16	595	56	56	0	0	NA	NA	NA	74	73	525	182	179	369	98	128	146	41	30	0.278	0.225	0.168
.	19.01.15-14.50.28-1-42744	89	5	5	2	0	2	552	4	4	0	0	NA	NA	NA	36	36	514	169	166	355	82	115	3	4	1	0.006	0.024	0.006
.	19.01.15-14.50.30-1-42745	411	63	63	21	0	15	630	61	61	0	0	NA	NA	NA	115	118	567	184	180	402	100	128	165	65	23	0.291	0.353	0.128
.	19.01.15-14.50.30-1-42747	153	5	5	1	0	1	546	4	4	0	0	NA	NA	NA	58	39	508	177	167	343	90	113	8	10	0	0.016	0.056	0
.	19.01.15-14.50.46-1-42764	59	2	2	0	0	0	539	1	1	0	0	NA	NA	NA	21	23	500	167	169	342	81	116	0	6	0	0	0.036	0
.	19.01.15-14.50.47-1-42765	289	30	30	12	0	8	615	27	27	0	0	NA	NA	NA	63	101	548	187	179	388	100	127	67	22	14	0.122	0.118	0.078
.	19.01.15-14.51.00-1-42777	314	61	61	21	0	14	599	57	57	0	0	NA	NA	NA	90	85	533	179	186	375	91	133	130	52	19	0.244	0.291	0.102
.	19.01.15-14.51.00-1-42779	62	3	3	0	0	0	540	2	2	0	0	NA	NA	NA	18	21	500	167	167	346	82	112	8	0	3	0.016	0	0.018
.	19.01.15-14.51.01-1-42781	236	20	20	3	0	1	584	17	17	0	0	NA	NA	NA	73	65	522	180	176	364	98	122	49	14	10	0.094	0.078	0.057
.	19.01.15-14.51.14-1-42784	89	10	10	1	0	1	543	9	9	0	0	NA	NA	NA	21	30	501	169	173	342	82	119	22	5	3	0.044	0.03	0.017
.	19.01.15-14.51.18-1-42785	91	4	4	2	0	2	543	3	3	0	0	NA	NA	NA	31	33	506	171	169	342	84	117	3	8	2	0.006	0.047	0.012
.	19.01.15-14.51.33-1-42802	284	63	63	16	0	12	587	57	57	0	0	NA	NA	NA	79	65	529	175	174	375	90	122	144	54	17	0.272	0.309	0.098
.	19.01.15-14.51.35-1-42805	125	7	7	1	0	1	553	6	6	0	0	NA	NA	NA	37	37	513	171	166	354	86	113	16	1	0	0.031	0.006	0
.	19.01.15-14.51.35-1-42807	58	2	2	1	0	1	101	1	1	0	0	NA	NA	NA	17	8	494	164	163	65	15	21	2	0	0	0.004	0	0
.	19.01.15-14.51.39-1-42811	269	35	35	13	0	12	605	28	28	0	0	NA	NA	NA	79	93	553	177	176	391	91	123	77	18	15	0.139	0.102	0.085
.	19.01.15-14.51.41-1-42819	202	12	12	2	0	2	573	11	11	0	0	NA	NA	NA	56	53	518	179	169	364	90	119	39	6	1	0.075	0.034	0.006
.	19.01.15-14.51.43-1-42822	120	16	16	5	0	3	553	14	14	0	0	NA	NA	NA	42	41	511	172	171	347	88	118	33	17	3	0.065	0.099	0.018
.	19.01.15-14.51.44-1-42828	90	6	6	1	0	1	550	5	5	0	0	NA	NA	NA	39	32	512	169	164	353	86	111	11	0	2	0.021	0	0.012
.	19.01.15-14.51.58-1-42839	35	1	1	1	0	1	0	0	0	0	0	NA	NA	NA	8	11	492	165	167	0	0	0	0	0	3	0	0	0.018
.	19.01.15-14.52.01-1-42842	60	2	2	0	0	0	398	1	1	0	0	NA	NA	NA	19	11	494	165	165	248	63	87	2	0	2	0.004	0	0.012
.	19.01.15-14.52.01-1-42843	176	15	15	4	0	3	565	13	13	0	0	NA	NA	NA	70	54	519	173	175	357	86	122	38	12	12	0.073	0.069	0.069
.	19.01.15-14.52.04-1-42845	118	7	7	4	0	4	555	5	5	0	0	NA	NA	NA	30	36	511	168	170	353	83	119	6	4	7	0.012	0.024	0.041
.	19.01.15-14.52.10-1-42849	232	46	46	12	0	8	579	40	40	0	0	NA	NA	NA	51	61	524	169	181	365	85	129	133	40	14	0.254	0.237	0.077
.	19.01.15-14.52.14-1-42851	88	6	6	1	0	1	548	5	5	0	0	NA	NA	NA	37	35	513	168	167	353	84	111	7	3	5	0.014	0.018	0.03
.	19.01.15-14.52.15-1-42852	89	7	7	2	0	2	544	6	6	0	0	NA	NA	NA	22	24	502	167	168	346	82	116	20	0	0	0.04	0	0
.	19.01.15-14.52.22-1-42870	34	1	1	0	0	0	0	0	0	0	0	NA	NA	NA	6	15	499	166	163	0	0	0	0	0	0	0	0	0
.	19.01.15-14.52.23-1-42871	175	12	12	4	0	4	568	10	10	0	0	NA	NA	NA	43	49	510	175	177	355	91	122	6	15	1	0.012	0.086	0.006
.	19.01.15-14.52.30-1-42876	172	16	16	7	0	4	572	13	13	0	0	NA	NA	NA	43	61	520	177	177	361	90	121	60	4	5	0.115	0.023	0.028
.	19.01.15-14.52.30-1-42877	32	1	1	0	0	0	0	0	0	0	0	NA	NA	NA	9	5	491	165	162	0	0	0	1	0	0	0.002	0	0
.	19.01.15-14.52.32-1-42878	35	1	1	0	0	0	0	0	0	0	0	NA	NA	NA	7	13	497	165	164	0	0	0	0	0	2	0	0	0.012
.	19.01.15-14.52.33-1-42879	38	1	1	0	0	0	0	0	0	0	0	NA	NA	NA	12	12	496	165	164	0	0	0	0	0	0	0	0	0
.	19.01.15-14.52.34-1-42881	156	29	29	6	0	4	552	26	26	0	0	NA	NA	NA	56	43	512	172	172	351	83	118	79	11	5	0.154	0.064	0.029
.	19.01.15-14.52.35-1-42883	65	3	3	0	0	0	549	2	2	0	0	NA	NA	NA	27	35	508	170	170	346	85	118	4	3	0	0.008	0.018	0
.	19.01.15-14.52.35-1-42884	170	21	21	3	0	2	558	17	17	0	0	NA	NA	NA	60	46	518	174	167	355	89	114	55	10	5	0.106	0.057	0.03
.	19.01.15-14.52.36-1-42886	31	1	1	0	0	0	0	0	0	0	0	NA	NA	NA	11	6	493	164	162	0	0	0	0	0	0	0	0	0
.	19.01.15-14.52.38-1-42890	158	8	8	1	0	1	567	7	7	0	0	NA	NA	NA	35	50	515	174	174	359	88	120	19	0	3	0.037	0	0.017
.	19.01.15-14.52.46-1-42903	60	3	3	0	0	0	543	2	2	0	0	NA	NA	NA	24	21	500	166	168	345	84	114	7	2	2	0.014	0.012	0.012
.	19.01.15-14.52.50-1-42905	116	9	9	0	0	0	542	8	8	0	0	NA	NA	NA	31	28	501	170	170	343	84	115	13	5	0	0.026	0.029	0
.	19.01.15-14.53.00-1-42912	286	51	51	11	0	11	583	44	44	0	0	NA	NA	NA	85	80	538	176	179	372	88	123	56	78	7	0.104	0.443	0.039
.	19.01.15-14.53.03-1-42914	63	4	4	1	0	1	451	3	3	0	0	NA	NA	NA	26	20	498	171	164	288	67	96	2	8	0	0.004	0.047	0
.	19.01.15-14.53.03-1-42915	211	20	20	3	0	3	582	19	19	0	0	NA	NA	NA	66	66	527	178	174	368	92	122	30	26	4	0.057	0.146	0.023
.	19.01.15-14.53.04-1-42916	124	17	17	2	0	2	555	16	16	0	0	NA	NA	NA	38	37	513	171	166	357	87	111	25	13	10	0.049	0.076	0.06
.	19.01.15-14.53.11-1-42917	358	36	36	17	0	14	603	33	33	0	0	NA	NA	NA	94	90	535	187	181	377	100	126	81	17	30	0.151	0.091	0.166
.	19.01.15-14.53.14-1-42918	92	5	5	4	0	4	547	4	4	0	0	NA	NA	NA	36	30	508	166	169	349	83	115	11	0	2	0.022	0	0.012
.	19.01.15-14.53.14-1-42919	63	3	3	0	0	0	301	1	1	0	0	NA	NA	NA	22	16	496	167	166	195	45	61	4	0	0	0.008	0	0
.	19.01.15-14.53.17-1-42920	35	1	1	1	0	1	0	0	0	0	0	NA	NA	NA	12	13	494	167	165	0	0	0	0	0	0	0	0	0
.	19.01.15-14.53.18-1-42921	37	1	1	0	0	0	0	0	0	0	0	NA	NA	NA	9	16	500	166	163	0	0	0	0	0	3	0	0	0.018
.	19.01.15-14.53.21-1-42923	236	13	13	4	0	3	579	11	11	0	0	NA	NA	NA	73	67	532	170	178	373	84	122	36	4	1	0.068	0.024	0.006
.	19.01.15-14.53.23-1-42939	90	3	3	1	0	1	538	2	2	0	0	NA	NA	NA	26	24	501	167	169	345	80	113	5	2	0	0.01	0.012	0
.	19.01.15-14.53.28-1-42941	231	68	68	25	0	20	576	63	63	0	0	NA	NA	NA	72	64	535	174	168	372	90	114	221	35	16	0.413	0.201	0.095
.	19.01.15-14.53.34-1-42948	64	2	2	0	0	0	298	1	1	0	0	NA	NA	NA	18	22	501	168	166	195	41	62	5	0	0	0.01	0	0
.	19.01.15-14.53.37-1-42952	294	36	36	9	0	7	588	34	34	0	0	NA	NA	NA	82	75	531	180	177	370	95	123	94	22	11	0.177	0.122	0.062
.	19.01.15-14.53.39-1-42954	235	19	19	9	0	6	586	18	18	0	0	NA	NA	NA	71	74	532	179	176	371	93	122	37	24	9	0.07	0.134	0.051
.	19.01.15-14.53.47-1-42968	63	5	5	2	0	2	548	4	4	0	0	NA	NA	NA	25	28	505	171	165	346	86	116	13	0	0	0.026	0	0
.	19.01.15-14.53.50-1-42970	114	9	9	1	0	1	545	8	8	0	0	NA	NA	NA	28	27	509	166	165	352	82	111	24	4	2	0.047	0.024	0.012
.	19.01.15-14.54.00-1-42980	87	3	3	1	0	1	540	1	1	0	0	NA	NA	NA	27	21	499	168	167	343	82	115	3	4	0	0.006	0.024	0
.	19.01.15-14.54.04-1-42981	64	2	2	1	0	1	253	1	1	0	0	NA	NA	NA	22	13	496	165	165	160	39	54	0	4	0	0	0.024	0
.	19.01.15-14.54.09-1-42984	144	12	12	1	0	1	551	10	10	0	0	NA	NA	NA	32	35	512	168	168	355	82	114	22	8	2	0.043	0.048	0.012
.	19.01.15-14.54.11-1-42985	300	124	124	30	0	21	599	111	111	0	0	NA	NA	NA	84	89	547	179	176	384	95	120	241	108	29	0.441	0.603	0.165
.	19.01.15-14.54.13-1-42986	224	46	46	18	0	16	579	42	42	0	0	NA	NA	NA	66	61	519	177	178	360	93	126	112	72	4	0.216	0.407	0.022
.	19.01.15-14.54.14-1-42987	151	14	14	3	0	3	557	11	11	0	0	NA	NA	NA	54	41	512	170	172	352	85	120	46	3	9	0.09	0.018	0.052
.	19.01.15-14.54.14-1-42988	152	17	17	3	0	2	553	16	16	0	0	NA	NA	NA	55	38	515	168	168	355	86	112	34	22	6	0.066	0.131	0.036
.	19.01.15-14.54.14-1-42989	314	53	53	17	0	11	603	46	46	0	0	NA	NA	NA	97	104	560	176	181	386	92	125	139	42	24	0.248	0.239	0.133
.	19.01.15-14.54.34-1-43010	474	53	53	16	0	10	629	48	48	0	0	NA	NA	NA	133	120	559	194	180	395	107	127	162	38	20	0.29	0.196	0.111
.	19.01.15-14.54.51-1-43031	166	10	10	6	0	3	581	8	8	0	0	NA	NA	NA	52	59	517	178	177	362	95	124	28	4	9	0.054	0.022	0.051
.	19.01.15-14.54.51-1-43033	175	7	7	1	0	1	560	6	6	0	0	NA	NA	NA	59	48	519	171	171	358	87	115	10	12	9	0.019	0.07	0.053
.	19.01.15-14.54.56-1-43037	394	34	34	11	0	10	616	29	29	0	0	NA	NA	NA	121	95	541	190	177	386	104	126	78	27	30	0.144	0.142	0.169
.	19.01.15-14.55.11-1-43041	390	79	79	28	0	18	627	74	74	0	0	NA	NA	NA	122	117	547	186	197	385	102	140	154	77	32	0.282	0.414	0.162
.	19.01.15-14.55.14-1-43042	144	29	29	12	0	8	557	23	23	0	0	NA	NA	NA	36	39	511	170	171	352	88	117	94	7	7	0.184	0.041	0.041
.	19.01.15-14.55.16-1-43043	97	10	10	2	0	2	547	8	8	0	0	NA	NA	NA	35	34	509	171	167	350	85	112	10	13	0	0.02	0.076	0
.	19.01.15-14.55.21-1-43060	89	6	6	2	0	0	544	5	5	0	0	NA	NA	NA	30	30	501	174	168	343	87	114	7	16	3	0.014	0.092	0.018
.	19.01.15-14.55.40-1-43070	148	14	14	5	0	5	558	12	12	0	0	NA	NA	NA	40	37	508	170	172	351	88	119	27	15	5	0.053	0.088	0.029
.	19.01.15-14.55.43-1-43079	58	3	3	1	0	1	542	2	2	0	0	NA	NA	NA	21	19	501	164	167	345	82	115	4	1	0	0.008	0.006	0
.	19.01.15-14.55.50-1-43089	30	1	1	0	0	0	0	0	0	0	0	NA	NA	NA	10	7	492	165	163	0	0	0	0	1	0	0	0.006	0
.	19.01.15-14.55.52-1-43093	97	12	12	3	0	3	554	11	11	0	0	NA	NA	NA	29	37	508	172	170	350	86	118	8	10	10	0.016	0.058	0.059
.	19.01.15-14.55.52-1-43094	390	68	68	14	0	8	641	62	62	0	0	NA	NA	NA	94	126	557	190	192	399	102	140	195	67	14	0.35	0.353	0.073
.	19.01.15-14.55.57-1-43098	179	11	11	5	0	5	572	7	7	0	0	NA	NA	NA	52	61	526	174	174	366	86	120	12	11	5	0.023	0.063	0.029
.	19.01.15-14.56.01-1-43104	144	12	12	8	0	6	561	10	10	0	0	NA	NA	NA	30	41	516	170	168	357	88	116	32	3	5	0.062	0.018	0.03
.	19.01.15-14.56.06-1-43108	423	54	54	14	0	12	631	50	50	0	0	NA	NA	NA	105	113	554	182	190	395	97	139	139	35	26	0.251	0.192	0.137
.	19.01.15-14.56.07-1-43109	32	1	1	0	0	0	0	0	0	0	0	NA	NA	NA	3	15	499	165	164	0	0	0	0	0	5	0	0	0.03
.	19.01.15-14.56.10-1-43110	121	16	16	7	0	5	549	15	15	0	0	NA	NA	NA	51	30	506	168	169	347	83	119	46	2	3	0.091	0.012	0.018
.	19.01.15-14.56.18-1-43114	187	23	23	5	0	3	574	22	22	0	0	NA	NA	NA	65	58	519	182	170	362	95	117	30	10	30	0.058	0.055	0.176
.	19.01.15-14.56.19-1-43115	150	11	11	2	0	2	575	10	10	0	0	NA	NA	NA	43	55	525	175	168	367	91	117	25	15	0	0.048	0.086	0
.	19.01.15-14.56.25-1-43140	328	92	92	30	0	26	598	84	84	0	0	NA	NA	NA	107	99	550	178	184	380	93	125	201	98	25	0.365	0.551	0.136
.	19.01.15-14.56.36-1-43147	248	43	43	9	0	7	592	39	39	0	0	NA	NA	NA	72	79	531	180	181	370	94	128	99	48	23	0.186	0.267	0.127
.	19.01.15-14.56.37-1-43148	64	2	2	0	0	0	299	1	1	0	0	NA	NA	NA	17	23	503	168	165	192	48	59	0	0	2	0	0	0.012
.	19.01.15-14.56.43-1-43159	236	42	42	17	0	11	584	37	37	0	0	NA	NA	NA	64	65	529	173	176	372	88	124	79	65	24	0.149	0.376	0.136
.	19.01.15-14.56.48-1-43165	124	6	6	1	0	1	549	4	4	0	0	NA	NA	NA	28	26	503	171	165	348	86	115	22	0	0	0.044	0	0
.	19.01.15-14.56.48-1-43167	98	5	5	1	0	1	553	4	4	0	0	NA	NA	NA	25	33	507	173	166	350	88	115	15	0	0	0.03	0	0
.	19.01.15-14.56.56-1-43176	29	1	1	0	0	0	0	0	0	0	0	NA	NA	NA	12	5	492	163	163	0	0	0	1	0	0	0.002	0	0
.	19.01.15-14.56.59-1-43178	36	1	1	0	0	0	0	0	0	0	0	NA	NA	NA	10	7	494	164	162	0	0	0	0	1	0	0	0.006	0
.	19.01.15-14.57.01-1-43179	359	51	51	23	0	13	601	47	47	0	0	NA	NA	NA	105	87	540	180	180	381	94	126	159	23	17	0.294	0.128	0.094
.	19.01.15-14.57.05-1-43181	207	9	9	3	0	3	577	7	7	0	0	NA	NA	NA	71	61	523	172	179	367	86	124	22	3	4	0.042	0.017	0.022
.	19.01.15-14.57.06-1-43182	206	26	26	11	0	11	578	23	23	0	0	NA	NA	NA	56	61	523	177	174	365	92	121	88	9	8	0.168	0.051	0.046
.	19.01.15-14.57.25-1-43205	236	42	42	10	0	7	601	38	38	0	0	NA	NA	NA	79	88	539	183	179	382	92	127	93	39	27	0.173	0.213	0.151
.	19.01.15-14.57.38-1-43212	93	5	5	2	0	2	540	4	4	0	0	NA	NA	NA	39	27	500	174	166	341	86	113	4	19	0	0.008	0.109	0
.	19.01.15-14.57.39-1-43214	173	6	6	0	0	0	577	5	5	0	0	NA	NA	NA	50	66	528	171	180	370	83	124	26	6	2	0.049	0.035	0.011
.	19.01.15-14.57.50-1-43230	94	3	3	2	0	2	537	2	2	0	0	NA	NA	NA	32	20	500	166	167	343	79	115	3	2	0	0.006	0.012	0
.	19.01.15-14.57.53-1-43234	413	31	31	7	0	5	631	27	27	0	0	NA	NA	NA	98	112	553	180	192	398	94	139	63	53	7	0.114	0.294	0.036
.	19.01.15-14.57.56-1-43236	91	3	3	0	0	0	533	2	2	0	0	NA	NA	NA	30	16	497	167	165	338	84	111	2	3	1	0.004	0.018	0.006
.	19.01.15-14.57.56-1-43238	200	13	13	3	0	2	563	12	12	0	0	NA	NA	NA	58	46	518	167	174	358	84	121	23	14	3	0.044	0.084	0.017
.	19.01.15-14.58.04-1-43245	109	6	6	2	0	2	560	4	4	0	0	NA	NA	NA	41	51	520	171	173	357	84	119	14	2	0	0.027	0.012	0
.	19.01.15-14.58.04-1-43246	179	8	8	4	0	3	573	6	6	0	0	NA	NA	NA	41	53	520	174	172	365	89	119	31	3	2	0.06	0.017	0.012
.	19.01.15-14.58.11-1-43248	153	9	9	2	0	1	564	8	8	0	0	NA	NA	NA	48	48	522	172	167	361	88	115	13	10	4	0.025	0.058	0.024
.	19.01.15-14.58.18-1-43258	144	23	23	4	0	4	557	20	20	0	0	NA	NA	NA	53	43	510	175	171	353	87	117	28	25	3	0.055	0.143	0.018
.	19.01.15-14.58.21-1-43274	329	50	50	17	0	12	609	46	46	0	0	NA	NA	NA	95	91	538	180	186	381	97	131	135	38	19	0.251	0.211	0.102
.	19.01.15-14.58.21-1-43275	262	21	21	5	0	3	597	20	20	0	0	NA	NA	NA	90	85	542	178	178	377	92	128	30	22	8	0.055	0.124	0.045
.	19.01.15-14.58.26-1-43278	62	2	2	0	0	0	536	1	1	0	0	NA	NA	NA	23	15	497	166	165	341	81	114	7	2	0	0.014	0.012	0
.	19.01.15-14.58.27-1-43280	118	6	6	2	0	2	547	5	5	0	0	NA	NA	NA	32	34	504	172	171	345	85	117	8	3	2	0.016	0.017	0.012
.	19.01.15-14.58.35-1-43285	127	15	15	2	0	2	560	12	12	0	0	NA	NA	NA	35	47	514	179	167	351	92	117	35	15	0	0.068	0.084	0
.	19.01.15-14.58.36-1-43287	174	32	32	9	0	6	567	29	29	0	0	NA	NA	NA	57	55	524	173	171	362	88	117	77	18	3	0.147	0.104	0.018
.	19.01.15-14.58.40-1-43293	395	66	66	22	0	16	645	58	58	0	0	NA	NA	NA	107	135	567	194	187	403	108	134	156	65	25	0.275	0.335	0.134
.	19.01.15-14.58.45-1-43304	179	15	15	1	0	1	556	13	13	0	0	NA	NA	NA	45	44	514	171	172	351	87	118	33	11	0	0.064	0.064	0
.	19.01.15-14.58.49-1-43307	29	1	1	0	0	0	0	0	0	0	0	NA	NA	NA	6	13	494	167	165	0	0	0	0	0	0	0	0	0
.	19.01.15-14.58.51-1-43309	36	1	1	0	0	0	0	0	0	0	0	NA	NA	NA	9	13	496	167	163	0	0	0	2	0	0	0.004	0	0
.	19.01.15-14.58.52-1-43310	183	16	16	4	0	2	564	12	12	0	0	NA	NA	NA	45	44	515	170	172	358	87	119	44	6	2	0.085	0.035	0.012
.	19.01.15-14.58.55-1-43314	560	61	61	23	0	17	667	55	55	0	0	NA	NA	NA	160	159	583	202	187	417	117	133	125	54	32	0.214	0.267	0.171
.	19.01.15-14.58.58-1-43315	35	1	1	0	0	0	0	0	0	0	0	NA	NA	NA	9	13	495	165	166	0	0	0	0	4	0	0	0.024	0
.	19.01.15-14.59.03-1-43317	128	15	15	2	0	1	556	14	14	0	0	NA	NA	NA	46	38	508	171	172	355	85	116	37	3	1	0.073	0.018	0.006
.	19.01.15-14.59.09-1-43321	96	9	9	1	0	1	537	8	8	0	0	NA	NA	NA	30	26	503	169	167	344	81	112	4	0	9	0.008	0	0.054
.	19.01.15-14.59.17-1-43323	87	3	3	1	0	1	542	2	2	0	0	NA	NA	NA	40	31	504	171	169	344	83	115	15	0	0	0.03	0	0
.	19.01.15-14.59.20-1-43325	92	5	5	1	0	1	545	2	2	0	0	NA	NA	NA	31	29	507	166	169	347	83	115	11	1	0	0.022	0.006	0
.	19.01.15-14.59.31-1-43342	149	7	7	1	0	1	565	5	5	0	0	NA	NA	NA	46	48	518	172	171	359	87	119	17	2	5	0.033	0.012	0.029
.	19.01.15-14.59.32-1-43343	146	6	6	2	0	2	555	4	4	0	0	NA	NA	NA	38	38	509	166	176	351	81	123	18	0	6	0.035	0	0.034
.	19.01.15-14.59.33-1-43344	31	1	1	0	0	0	0	0	0	0	0	NA	NA	NA	10	6	493	164	162	0	0	0	0	2	0	0	0.012	0
.	19.01.15-14.59.34-1-43346	236	23	23	5	0	4	581	20	20	0	0	NA	NA	NA	61	61	523	177	174	368	91	122	53	28	0	0.101	0.158	0
.	19.01.15-14.59.36-1-43349	92	3	3	0	0	0	547	2	2	0	0	NA	NA	NA	38	26	500	168	171	346	82	119	6	0	1	0.012	0	0.006
.	19.01.15-14.59.39-1-43353	318	79	79	18	0	12	601	70	70	0	0	NA	NA	NA	90	86	536	181	182	374	97	130	207	67	22	0.386	0.37	0.121
.	19.01.15-14.59.39-1-43355	240	23	23	7	0	4	588	21	21	0	0	NA	NA	NA	74	79	540	181	171	377	92	119	30	25	22	0.056	0.138	0.129
.	19.01.15-14.59.53-1-43375	120	9	9	1	0	1	545	7	7	0	0	NA	NA	NA	35	27	507	168	165	347	85	113	18	8	2	0.036	0.048	0.012
.	19.01.15-14.59.54-1-43376	378	61	61	17	0	9	623	57	57	0	0	NA	NA	NA	111	114	556	179	192	389	95	139	170	41	17	0.306	0.229	0.089
.	19.01.15-14.59.58-1-43379	64	2	2	1	0	1	301	1	1	0	0	NA	NA	NA	20	23	501	169	166	193	43	65	3	0	0	0.006	0	0
.	19.01.15-15.00.09-1-43392	294	81	81	22	0	17	586	74	74	0	0	NA	NA	NA	87	76	530	179	180	366	94	126	181	71	21	0.342	0.397	0.117
.	19.01.15-15.00.12-1-43393	115	5	5	1	0	1	553	4	4	0	0	NA	NA	NA	40	36	508	166	175	352	78	123	12	4	0	0.024	0.024	0
.	19.01.15-15.00.14-1-43395	36	1	1	1	0	1	0	0	0	0	0	NA	NA	NA	14	8	492	166	163	0	0	0	0	0	0	0	0	0
.	19.01.15-15.00.17-1-43396	60	2	2	0	0	0	0	1	1	0	0	NA	NA	NA	13	15	494	169	165	0	0	0	3	5	0	0.006	0.03	0
.	19.01.15-15.00.18-1-43397	210	33	33	8	0	5	569	30	30	0	0	NA	NA	NA	67	60	521	177	175	359	93	117	79	29	9	0.152	0.164	0.051
.	19.01.15-15.00.18-1-43398	94	8	8	2	0	2	551	7	7	0	0	NA	NA	NA	40	38	506	172	173	347	86	118	24	5	2	0.047	0.029	0.012
.	19.01.15-15.00.21-1-43415	319	32	32	5	0	5	585	30	30	0	0	NA	NA	NA	91	67	532	171	177	372	88	125	67	26	13	0.126	0.152	0.073
.	19.01.15-15.00.29-1-43419	35	1	1	0	0	0	0	0	0	0	0	NA	NA	NA	10	12	496	166	163	0	0	0	0	0	3	0	0	0.018
.	19.01.15-15.00.29-1-43420	89	13	13	4	0	4	545	12	12	0	0	NA	NA	NA	28	28	502	167	172	345	80	120	43	1	3	0.086	0.006	0.017
.	19.01.15-15.00.32-1-43422	62	3	3	0	0	0	536	2	2	0	0	NA	NA	NA	31	20	499	168	166	341	83	112	15	0	0	0.03	0	0
.	19.01.15-15.00.43-1-43436	327	15	15	3	0	3	601	13	13	0	0	NA	NA	NA	95	85	547	179	172	388	94	119	47	16	3	0.086	0.089	0.017
.	19.01.15-15.00.48-1-43443	269	47	47	12	0	11	581	45	45	0	0	NA	NA	NA	67	70	528	183	172	368	95	118	123	66	14	0.233	0.361	0.081
.	19.01.15-15.00.57-1-43450	217	11	11	5	0	4	588	9	9	0	0	NA	NA	NA	73	73	530	180	176	368	96	124	37	6	1	0.07	0.033	0.006
.	19.01.15-15.01.06-1-43503	38	1	1	1	0	1	0	0	0	0	0	NA	NA	NA	16	14	498	164	165	0	0	0	1	0	0	0.002	0	0
.	19.01.15-15.01.08-1-43504	153	15	15	6	0	6	564	13	13	0	0	NA	NA	NA	52	46	523	168	168	361	86	117	16	14	10	0.031	0.083	0.06
.	19.01.15-15.01.10-1-43526	87	3	3	0	0	0	550	2	2	0	0	NA	NA	NA	32	31	508	167	169	350	83	117	7	2	0	0.014	0.012	0
.	19.01.15-15.01.15-1-43529	123	7	7	2	0	1	551	6	6	0	0	NA	NA	NA	59	39	507	171	174	346	85	120	11	6	4	0.022	0.035	0.023
.	19.01.15-15.01.18-1-43532	331	58	58	21	0	18	610	53	53	0	0	NA	NA	NA	89	98	548	182	181	388	96	126	170	45	11	0.31	0.247	0.061
.	19.01.15-15.01.20-1-43534	237	41	41	8	0	5	594	34	34	0	0	NA	NA	NA	65	82	535	178	182	372	95	127	92	54	5	0.172	0.303	0.027
.	19.01.15-15.01.24-1-43551	269	84	84	21	0	14	615	76	76	0	0	NA	NA	NA	74	102	555	179	181	392	92	131	174	72	9	0.314	0.402	0.05
.	19.01.15-15.01.25-1-43552	117	17	17	4	0	3	548	15	15	0	0	NA	NA	NA	27	24	501	169	167	345	87	116	41	0	12	0.082	0	0.072
.	19.01.15-15.01.34-1-43558	61	3	3	3	0	3	541	2	2	0	0	NA	NA	NA	34	31	503	174	167	342	86	113	12	0	0	0.024	0	0
.	19.01.15-15.01.35-1-43560	363	37	37	9	0	7	605	34	34	0	0	NA	NA	NA	97	94	541	181	185	380	94	131	88	34	8	0.163	0.188	0.043
.	19.01.15-15.01.49-1-43583	291	69	69	18	0	12	590	62	62	0	0	NA	NA	NA	95	80	537	178	178	372	94	124	143	35	20	0.266	0.197	0.112
.	19.01.15-15.01.55-1-43588	113	6	6	3	0	3	533	5	5	0	0	NA	NA	NA	30	18	496	170	165	337	84	112	18	1	0	0.036	0.006	0
.	19.01.15-15.01.58-1-43589	91	12	12	3	0	2	538	10	10	0	0	NA	NA	NA	30	19	496	168	168	338	83	117	25	6	1	0.05	0.036	0.006
.	19.01.15-15.02.10-1-43598	61	2	2	0	0	0	0	1	1	0	0	NA	NA	NA	20	16	496	170	163	0	0	0	0	2	1	0	0.012	0.006
.	19.01.15-15.02.14-1-43601	59	2	2	1	0	1	253	1	1	0	0	NA	NA	NA	21	19	498	166	168	165	34	54	0	0	1	0	0	0.006
.	19.01.15-15.02.17-1-43602	145	10	10	1	0	1	565	8	8	0	0	NA	NA	NA	42	53	522	174	170	360	88	117	15	12	5	0.029	0.069	0.029
.	19.01.15-15.02.24-1-43619	173	24	24	5	0	2	583	23	23	0	0	NA	NA	NA	43	65	520	184	174	364	97	122	55	29	8	0.106	0.158	0.046
.	19.01.15-15.02.24-1-43620	144	13	13	2	0	2	556	10	10	0	0	NA	NA	NA	49	44	516	173	168	352	87	117	29	7	1	0.056	0.04	0.006
.	19.01.15-15.02.30-1-43622	263	36	36	10	0	6	594	33	33	0	0	NA	NA	NA	84	71	535	177	172	380	94	120	87	16	26	0.163	0.09	0.151
.	19.01.15-15.02.42-1-43637	147	28	28	9	0	5	564	25	25	0	0	NA	NA	NA	38	49	514	177	171	356	89	119	81	28	7	0.158	0.158	0.041
.	19.01.15-15.02.45-1-43644	38	1	1	1	0	1	0	0	0	0	0	NA	NA	NA	10	10	492	169	162	0	0	0	7	0	0	0.014	0	0
.	19.01.15-15.02.48-1-43646	272	29	29	10	0	8	588	26	26	0	0	NA	NA	NA	74	82	536	177	182	372	90	126	44	30	8	0.082	0.169	0.044
.	19.01.15-15.02.49-1-43647	97	3	3	0	0	0	546	1	1	0	0	NA	NA	NA	26	26	502	172	165	344	88	114	8	1	0	0.016	0.006	0
.	19.01.15-15.02.51-1-43651	268	18	18	2	0	1	603	14	14	0	0	NA	NA	NA	72	90	550	172	181	385	88	130	38	20	6	0.069	0.116	0.033
.	19.01.15-15.03.04-1-43657	152	21	21	8	0	8	556	19	19	0	0	NA	NA	NA	59	53	522	171	173	358	81	117	49	21	7	0.094	0.123	0.04
.	19.01.15-15.03.10-1-43660	126	15	15	6	0	4	559	13	13	0	0	NA	NA	NA	49	41	515	170	169	358	86	115	55	1	9	0.107	0.006	0.053
.	19.01.15-15.03.20-1-43663	36	1	1	1	0	1	0	0	0	0	0	NA	NA	NA	9	13	496	165	165	0	0	0	0	0	0	0	0	0
.	19.01.15-15.03.23-1-43679	34	1	1	1	0	1	0	0	0	0	0	NA	NA	NA	11	8	493	164	164	0	0	0	0	0	0	0	0	0
.	19.01.15-15.03.23-1-43681	257	38	38	13	0	10	598	36	36	0	0	NA	NA	NA	80	81	541	178	175	383	93	122	65	44	25	0.12	0.247	0.143
.	19.01.15-15.03.25-1-43683	228	31	31	10	0	8	590	28	28	0	0	NA	NA	NA	75	74	531	176	180	371	91	128	82	21	11	0.154	0.119	0.061
.	19.01.15-15.03.27-1-43687	89	5	5	1	0	1	533	3	3	0	0	NA	NA	NA	31	16	498	165	166	341	80	112	17	2	0	0.034	0.012	0
.	19.01.15-15.03.27-1-43688	111	11	11	3	0	0	551	10	10	0	0	NA	NA	NA	41	42	512	173	170	353	85	113	36	7	10	0.07	0.04	0.059
.	19.01.15-15.03.28-1-43689	179	13	13	4	0	4	569	10	10	0	0	NA	NA	NA	48	59	526	169	177	362	84	123	30	2	4	0.057	0.012	0.023
.	19.01.15-15.03.31-1-43691	129	5	5	0	0	0	547	3	3	0	0	NA	NA	NA	42	29	505	171	166	346	88	113	6	11	2	0.012	0.064	0.012
.	19.01.15-15.03.42-1-43705	30	1	1	0	0	0	0	0	0	0	0	NA	NA	NA	6	9	491	166	165	0	0	0	4	0	0	0.008	0	0
.	19.01.15-15.03.46-1-43717	174	25	25	5	0	5	566	23	23	0	0	NA	NA	NA	64	55	520	172	176	357	89	120	69	6	6	0.133	0.035	0.034
.	19.01.15-15.03.46-1-43719	114	4	4	0	0	0	553	3	3	0	0	NA	NA	NA	39	42	512	173	170	352	85	116	7	1	1	0.014	0.006	0.006
.	19.01.15-15.03.51-1-43723	33	1	1	0	0	0	0	0	0	0	0	NA	NA	NA	7	9	493	165	164	0	0	0	0	2	0	0	0.012	0
.	19.01.15-15.03.51-1-43724	386	79	79	25	0	20	632	72	72	0	0	NA	NA	NA	90	124	553	198	186	387	112	133	143	75	17	0.259	0.379	0.091
.	19.01.15-15.03.55-1-43727	147	17	17	5	0	3	563	15	15	0	0	NA	NA	NA	53	51	521	171	172	359	85	119	45	8	4	0.086	0.047	0.023
.	19.01.15-15.03.57-1-43728	151	5	5	1	0	1	570	4	4	0	0	NA	NA	NA	53	53	521	174	171	360	91	119	15	8	0	0.029	0.046	0
.	19.01.15-15.04.00-1-43729	123	7	7	1	0	1	550	6	6	0	0	NA	NA	NA	37	34	507	172	168	350	85	115	6	3	7	0.012	0.017	0.042
.	19.01.15-15.04.12-1-43737	229	36	36	11	0	10	580	31	31	0	0	NA	NA	NA	55	68	527	179	175	364	95	121	90	29	5	0.171	0.162	0.029
.	19.01.15-15.04.15-1-43738	91	7	7	3	0	2	544	5	5	0	0	NA	NA	NA	30	25	504	166	168	349	82	113	19	0	7	0.038	0	0.042
.	19.01.15-15.04.18-1-43740	267	56	56	18	0	12	577	50	50	0	0	NA	NA	NA	77	73	534	176	176	366	89	122	122	38	14	0.228	0.216	0.08
.	19.01.15-15.04.21-1-43756	35	1	1	0	0	0	0	0	0	0	0	NA	NA	NA	18	17	498	168	164	0	0	0	0	0	1	0	0	0.006
.	19.01.15-15.04.23-1-43758	60	3	3	0	0	0	531	2	2	0	0	NA	NA	NA	22	15	498	166	164	339	80	112	18	0	0	0.036	0	0
.	19.01.15-15.04.26-1-43759	85	5	5	1	0	1	539	3	3	0	0	NA	NA	NA	38	27	503	170	167	342	82	115	26	0	0	0.052	0	0
.	19.01.15-15.04.26-1-43760	127	8	8	3	0	2	554	5	5	0	0	NA	NA	NA	41	41	513	170	171	353	85	116	16	9	11	0.031	0.053	0.064
.	19.01.15-15.04.34-1-43764	123	17	17	4	0	3	549	12	12	0	0	NA	NA	NA	51	39	512	169	171	349	84	116	21	24	6	0.041	0.142	0.035
.	19.01.15-15.04.37-1-43768	320	20	20	5	0	5	590	18	18	0	0	NA	NA	NA	75	79	537	179	176	374	96	120	34	30	16	0.063	0.168	0.091
.	19.01.15-15.04.38-1-43770	87	3	3	1	0	1	552	2	2	0	0	NA	NA	NA	22	30	505	167	171	348	84	120	11	0	0	0.022	0	0
.	19.01.15-15.04.43-1-43781	157	20	20	4	0	2	550	18	18	0	0	NA	NA	NA	38	34	512	166	169	357	82	111	22	27	0	0.043	0.163	0
.	19.01.15-15.04.47-1-43787	31	1	1	0	0	0	0	0	0	0	0	NA	NA	NA	6	9	493	165	164	0	0	0	0	0	2	0	0	0.012
.	19.01.15-15.04.50-1-43790	150	8	8	3	0	3	555	6	6	0	0	NA	NA	NA	46	43	511	170	175	352	84	119	15	5	6	0.029	0.029	0.034
.	19.01.15-15.04.53-1-43795	88	3	3	1	0	1	550	2	2	0	0	NA	NA	NA	16	32	503	173	169	347	88	115	2	0	0	0.004	0	0
.	19.01.15-15.05.00-1-43797	263	17	17	6	0	5	604	12	12	0	0	NA	NA	NA	81	95	547	184	177	383	98	123	48	15	8	0.088	0.082	0.045
.	19.01.15-15.05.07-1-43800	225	31	31	11	0	8	579	26	26	0	0	NA	NA	NA	68	62	516	183	176	360	95	124	96	15	3	0.186	0.082	0.017
.	19.01.15-15.05.08-1-43801	117	13	13	1	0	1	556	12	12	0	0	NA	NA	NA	27	38	512	167	172	354	85	117	29	6	2	0.057	0.036	0.012
.	19.01.15-15.05.11-1-43803	96	8	8	1	0	1	548	7	7	0	0	NA	NA	NA	41	33	511	168	167	351	85	112	15	1	0	0.029	0.006	0
.	19.01.15-15.05.14-1-43806	148	10	10	5	0	2	564	9	9	0	0	NA	NA	NA	52	48	512	177	172	354	88	122	36	6	3	0.07	0.034	0.017
.	19.01.15-15.05.14-1-43807	32	1	1	0	0	0	0	0	0	0	0	NA	NA	NA	13	12	497	166	162	0	0	0	0	0	2	0	0	0.012
.	19.01.15-15.05.17-1-43808	177	21	21	7	0	7	576	18	18	0	0	NA	NA	NA	46	64	530	174	173	368	89	119	54	19	21	0.102	0.109	0.121
.	19.01.15-15.05.33-1-43827	95	4	4	0	0	0	566	3	3	0	0	NA	NA	NA	27	45	516	170	172	359	88	119	9	0	3	0.017	0	0.017
.	19.01.15-15.05.37-1-43832	119	9	9	0	0	0	548	8	8	0	0	NA	NA	NA	46	38	516	167	168	353	81	114	7	12	2	0.014	0.072	0.012
.	19.01.15-15.05.38-1-43834	32	1	1	0	0	0	0	0	0	0	0	NA	NA	NA	9	11	495	166	163	0	0	0	0	0	0	0	0	0
.	19.01.15-15.05.38-1-43836	37	1	1	1	0	1	0	0	0	0	0	NA	NA	NA	12	18	501	167	163	0	0	0	0	0	1	0	0	0.006
.	19.01.15-15.05.40-1-43839	119	6	6	1	0	1	553	4	4	0	0	NA	NA	NA	36	31	503	173	168	350	88	115	6	6	8	0.012	0.035	0.048
.	19.01.15-15.05.43-1-43846	352	57	57	20	0	14	607	54	54	0	0	NA	NA	NA	112	93	543	183	180	383	96	128	128	68	19	0.236	0.372	0.106
.	19.01.15-15.05.44-1-43848	89	5	5	3	0	3	549	4	4	0	0	NA	NA	NA	20	34	505	173	169	345	90	114	4	1	4	0.008	0.006	0.024
.	19.01.15-15.05.44-1-43849	172	12	12	2	0	1	575	10	10	0	0	NA	NA	NA	46	57	521	178	171	364	92	119	24	4	1	0.046	0.022	0.006
.	19.01.15-15.05.53-1-43861	95	4	4	3	0	2	545	3	3	0	0	NA	NA	NA	42	37	512	172	166	350	84	111	17	0	0	0.033	0	0
.	19.01.15-15.05.56-1-43862	503	102	102	28	0	20	670	93	93	0	0	NA	NA	NA	129	160	586	197	190	423	109	138	233	116	24	0.398	0.589	0.126
.	19.01.15-15.06.00-1-43864	213	55	55	11	0	7	581	52	52	0	0	NA	NA	NA	78	71	532	177	175	370	88	123	141	45	3	0.265	0.254	0.017
.	19.01.15-15.06.01-1-43865	65	2	2	1	0	1	530	0	0	0	0	NA	NA	NA	27	20	499	168	166	339	80	111	1	0	3	0.002	0	0.018
.	19.01.15-15.06.04-1-43869	360	50	50	15	0	10	636	48	48	0	0	NA	NA	NA	110	126	565	187	187	403	101	132	136	45	23	0.241	0.241	0.123
.	19.01.15-15.06.07-1-43874	148	5	5	2	0	2	558	4	4	0	0	NA	NA	NA	31	36	512	172	165	358	86	114	4	9	0	0.008	0.052	0
.	19.01.15-15.06.11-1-43875	126	6	6	2	0	2	549	5	5	0	0	NA	NA	NA	40	34	512	167	168	351	81	117	18	12	0	0.035	0.072	0
.	19.01.15-15.06.11-1-43876	122	7	7	2	0	1	551	6	6	0	0	NA	NA	NA	52	36	507	170	172	350	85	116	11	1	7	0.022	0.006	0.041
.	19.01.15-15.06.17-1-43878	356	73	73	23	0	14	613	68	68	0	0	NA	NA	NA	102	104	555	182	180	391	97	125	191	71	31	0.344	0.39	0.172
.	19.01.15-15.06.28-1-43906	477	65	65	13	0	9	657	59	59	0	0	NA	NA	NA	129	149	577	198	187	412	111	134	167	65	9	0.289	0.328	0.048
.	19.01.15-15.06.31-1-43907	403	64	64	12	0	7	603	57	57	0	0	NA	NA	NA	101	98	553	184	174	387	95	121	134	54	41	0.242	0.293	0.236
.	19.01.15-15.06.34-1-43908	61	2	2	0	0	0	48	1	1	0	0	NA	NA	NA	20	13	494	166	166	29	9	10	5	0	0	0.01	0	0
.	19.01.15-15.06.40-1-43919	337	52	52	24	0	16	607	49	49	0	0	NA	NA	NA	88	93	553	176	177	393	89	125	140	56	16	0.253	0.318	0.09
.	19.01.15-15.07.15-1-43939	36	1	1	0	0	0	0	0	0	0	0	NA	NA	NA	5	5	492	163	163	0	0	0	0	0	0	0	0	0
.	19.01.15-15.07.18-1-43940	144	13	13	2	0	2	570	11	11	0	0	NA	NA	NA	54	59	521	179	172	360	92	118	31	9	2	0.06	0.05	0.012
.	19.01.15-15.07.28-1-43961	174	10	10	3	0	2	575	9	9	0	0	NA	NA	NA	63	56	519	177	173	360	95	120	24	3	3	0.046	0.017	0.017
.	19.01.15-15.07.30-1-43962	321	81	81	22	0	14	590	78	78	0	0	NA	NA	NA	81	71	526	180	178	370	94	126	159	68	19	0.302	0.378	0.107
.	19.01.15-15.07.43-1-43982	349	95	95	26	0	18	613	86	86	0	0	NA	NA	NA	90	97	551	174	185	390	92	131	225	59	21	0.408	0.339	0.114
.	19.01.15-15.07.58-1-43994	115	11	11	3	0	1	543	10	10	0	0	NA	NA	NA	43	31	502	169	173	341	85	117	31	0	2	0.062	0	0.012
.	19.01.15-15.08.05-1-43997	153	16	16	3	0	1	570	14	14	0	0	NA	NA	NA	41	55	524	170	174	359	89	122	49	0	12	0.094	0	0.069
.	19.01.15-15.08.07-1-43999	36	1	1	0	0	0	0	0	0	0	0	NA	NA	NA	8	13	498	164	164	0	0	0	1	0	0	0.002	0	0
.	19.01.15-15.08.11-1-44004	178	9	9	3	0	2	574	6	6	0	0	NA	NA	NA	52	58	524	174	173	364	89	121	29	8	2	0.055	0.046	0.012
.	19.01.15-15.08.13-1-44005	61	2	2	0	0	0	99	1	1	0	0	NA	NA	NA	23	22	502	168	165	64	15	20	2	0	0	0.004	0	0
.	19.01.15-15.08.16-1-44008	120	10	10	4	0	4	549	8	8	0	0	NA	NA	NA	38	33	506	168	172	347	83	119	14	5	2	0.028	0.03	0.012
.	19.01.15-15.08.17-1-44009	296	65	65	15	0	11	593	60	60	0	0	NA	NA	NA	88	80	548	168	177	384	83	126	138	71	9	0.252	0.423	0.051
.	19.01.15-15.08.21-1-44031	323	42	42	16	0	10	581	37	37	0	0	NA	NA	NA	90	69	528	179	175	365	92	124	126	33	14	0.239	0.184	0.08
.	19.01.15-15.08.26-1-44034	177	17	17	3	0	3	570	16	16	0	0	NA	NA	NA	74	63	531	168	177	364	81	125	45	38	0	0.085	0.226	0
.	19.01.15-15.08.34-1-44039	253	22	22	2	0	2	598	18	18	0	0	NA	NA	NA	66	76	533	179	177	376	96	126	41	34	2	0.077	0.19	0.011
.	19.01.15-15.08.38-1-44045	93	6	6	2	0	2	546	5	5	0	0	NA	NA	NA	34	24	501	167	169	344	83	119	19	0	0	0.038	0	0
.	19.01.15-15.08.38-1-44046	362	40	40	16	0	11	595	35	35	0	0	NA	NA	NA	101	93	535	190	181	368	103	124	100	41	12	0.187	0.216	0.066
.	19.01.15-15.08.55-1-44064	61	2	2	0	0	0	544	1	1	0	0	NA	NA	NA	29	32	508	171	166	346	84	114	5	0	0	0.01	0	0
.	19.01.15-15.09.00-1-44066	154	22	22	7	0	7	574	19	19	0	0	NA	NA	NA	43	59	519	176	177	359	90	125	48	11	6	0.092	0.062	0.034
.	19.01.15-15.09.08-1-44068	88	7	7	2	0	1	545	6	6	0	0	NA	NA	NA	28	25	503	166	169	349	82	114	12	5	4	0.024	0.03	0.024
.	19.01.15-15.09.13-1-44071	34	1	1	0	0	0	0	0	0	0	0	NA	NA	NA	10	6	493	164	162	0	0	0	0	2	0	0	0.012	0
.	19.01.15-15.09.13-1-44072	86	4	4	2	0	2	541	2	2	0	0	NA	NA	NA	32	19	501	167	164	344	84	113	5	6	11	0.01	0.036	0.067
.	19.01.15-15.09.15-1-44074	60	2	2	1	0	0	539	1	1	0	0	NA	NA	NA	33	27	504	168	168	343	84	112	2	2	0	0.004	0.012	0
.	19.01.15-15.09.24-1-44090	346	47	47	19	0	13	614	43	43	0	0	NA	NA	NA	96	98	549	181	181	395	95	124	132	30	25	0.24	0.166	0.138
.	19.01.15-15.09.27-1-44093	151	6	6	1	0	1	561	5	5	0	0	NA	NA	NA	62	49	514	171	177	355	84	122	16	5	0	0.031	0.029	0
.	19.01.15-15.09.29-1-44094	206	12	12	3	0	3	584	10	10	0	0	NA	NA	NA	49	67	524	184	172	366	97	121	34	3	0	0.065	0.016	0
.	19.01.15-15.09.32-1-44095	267	18	18	5	0	4	582	16	16	0	0	NA	NA	NA	66	61	524	172	178	368	88	126	41	13	6	0.078	0.076	0.034
.	19.01.15-15.09.43-1-44109	98	15	15	5	0	4	555	12	12	0	0	NA	NA	NA	29	37	503	174	173	346	88	121	36	6	11	0.072	0.034	0.064
.	19.01.15-15.09.46-1-44115	95	6	6	3	0	3	544	5	5	0	0	NA	NA	NA	22	29	503	171	168	345	84	115	12	10	2	0.024	0.058	0.012
.	19.01.15-15.09.49-1-44121	37	1	1	0	0	0	0	0	0	0	0	NA	NA	NA	9	12	494	166	165	0	0	0	0	3	0	0	0.018	0
.	19.01.15-15.09.50-1-44124	85	3	3	2	0	2	543	1	1	0	0	NA	NA	NA	20	24	501	169	167	344	84	115	3	0	4	0.006	0	0.024
.	19.01.15-15.09.51-1-44127	176	36	36	7	0	7	564	34	34	0	0	NA	NA	NA	59	52	517	175	173	354	89	121	58	26	4	0.112	0.149	0.023
.	19.01.15-15.09.52-1-44131	90	8	8	0	0	0	550	6	6	0	0	NA	NA	NA	25	36	508	173	168	349	85	116	10	7	7	0.02	0.04	0.042
.	19.01.15-15.09.53-1-44132	98	9	9	2	0	2	557	6	6	0	0	NA	NA	NA	23	37	506	175	169	352	88	117	24	7	1	0.047	0.04	0.006
.	19.01.15-15.10.03-1-44140	229	80	80	18	0	14	577	73	73	0	0	NA	NA	NA	71	64	520	184	173	360	95	122	161	58	14	0.31	0.315	0.081
.	19.01.15-15.10.05-1-44141	237	61	61	15	0	10	596	58	58	0	0	NA	NA	NA	69	81	535	183	176	377	97	122	151	57	6	0.282	0.311	0.034
.	19.01.15-15.10.05-1-44142	118	7	7	3	0	3	561	6	6	0	0	NA	NA	NA	29	42	514	171	170	357	87	117	12	4	4	0.023	0.023	0.024
.	19.01.15-15.10.10-1-44150	238	8	8	2	0	2	565	7	7	0	0	NA	NA	NA	80	57	521	174	175	357	87	121	13	4	0	0.025	0.023	0
.	19.01.15-15.10.12-1-44152	118	7	7	3	0	3	539	5	5	0	0	NA	NA	NA	46	26	501	167	171	346	79	114	11	4	0	0.022	0.024	0
.	19.01.15-15.10.13-1-44153	301	74	74	23	0	18	584	68	68	0	0	NA	NA	NA	104	73	527	180	179	364	95	125	146	83	29	0.277	0.461	0.162
.	19.01.15-15.10.25-1-44171	33	1	1	0	0	0	0	0	0	0	0	NA	NA	NA	8	10	492	166	165	0	0	0	0	0	1	0	0	0.006
.	19.01.15-15.10.28-1-44173	31	1	1	1	0	1	0	0	0	0	0	NA	NA	NA	14	6	491	165	163	0	0	0	1	0	0	0.002	0	0
.	19.01.15-15.10.30-1-44174	213	19	19	4	0	4	584	18	18	0	0	NA	NA	NA	70	67	530	179	171	373	93	118	64	9	2	0.121	0.05	0.012
.	19.01.15-15.10.31-1-44175	32	1	1	0	0	0	0	0	0	0	0	NA	NA	NA	5	9	494	164	164	0	0	0	3	0	0	0.006	0	0
.	19.01.15-15.10.32-1-44176	171	16	16	5	0	3	567	14	14	0	0	NA	NA	NA	56	53	519	173	174	360	88	119	50	16	5	0.096	0.092	0.029
.	19.01.15-15.10.34-1-44178	340	37	37	11	0	7	603	33	33	0	0	NA	NA	NA	98	86	538	185	176	381	99	123	99	26	10	0.184	0.141	0.057
.	19.01.15-15.10.38-1-44184	143	18	18	1	0	0	552	16	16	0	0	NA	NA	NA	52	36	510	169	170	351	86	115	30	13	6	0.059	0.077	0.035
.	19.01.15-15.10.48-1-44202	146	11	11	1	0	0	559	8	8	0	0	NA	NA	NA	44	42	515	172	168	358	86	115	14	25	7	0.027	0.145	0.042
.	19.01.15-15.11.05-1-44217	62	2	2	0	0	0	546	1	1	0	0	NA	NA	NA	19	32	509	169	167	346	85	115	1	0	1	0.002	0	0.006
.	19.01.15-15.11.09-1-44220	208	35	35	10	0	8	590	32	32	0	0	NA	NA	NA	60	73	536	175	175	375	91	124	95	32	4	0.177	0.183	0.023
.	19.01.15-15.11.10-1-44221	143	25	25	6	0	6	554	20	20	0	0	NA	NA	NA	46	37	507	173	170	347	89	118	44	38	8	0.087	0.22	0.047
.	19.01.15-15.11.17-1-44224	190	45	45	19	0	13	572	40	40	0	0	NA	NA	NA	63	65	527	175	176	365	86	121	108	40	17	0.205	0.229	0.097
.	19.01.15-15.11.19-1-44226	89	6	6	1	0	1	554	4	4	0	0	NA	NA	NA	31	34	511	169	167	355	86	113	12	0	2	0.023	0	0.012
.	19.01.15-15.11.26-1-44242	32	1	1	0	0	0	0	0	0	0	0	NA	NA	NA	7	7	493	164	163	0	0	0	0	0	0	0	0	0
.	19.01.15-15.11.28-1-44243	92	5	5	1	0	1	552	4	4	0	0	NA	NA	NA	37	32	502	172	171	344	87	121	5	13	0	0.01	0.076	0
.	19.01.15-15.11.30-1-44245	213	50	50	7	0	2	577	48	48	0	0	NA	NA	NA	60	66	537	170	172	371	87	119	120	41	6	0.223	0.241	0.035
.	19.01.15-15.11.36-1-44251	90	4	4	0	0	0	549	3	3	0	0	NA	NA	NA	40	29	502	171	169	346	88	115	6	0	0	0.012	0	0
.	19.01.15-15.11.44-1-44267	116	11	11	1	0	1	555	8	8	0	0	NA	NA	NA	56	44	518	171	168	356	82	117	15	5	3	0.029	0.029	0.018
.	19.01.15-15.11.45-1-44268	211	22	22	4	0	3	588	21	21	0	0	NA	NA	NA	66	75	536	178	174	373	92	123	49	18	12	0.091	0.101	0.069
.	19.01.15-15.11.45-1-44270	33	1	1	0	0	0	0	0	0	0	0	NA	NA	NA	12	7	491	165	164	0	0	0	0	4	0	0	0.024	0
.	19.01.15-15.11.47-1-44272	237	40	40	17	0	13	578	36	36	0	0	NA	NA	NA	70	66	534	175	170	368	91	119	97	46	28	0.182	0.263	0.165
.	19.01.15-15.11.48-1-44273	122	14	14	4	0	3	544	13	13	0	0	NA	NA	NA	39	26	505	165	169	349	80	115	10	8	14	0.02	0.048	0.083
.	19.01.15-15.11.54-1-44282	125	10	10	1	0	1	564	9	9	0	0	NA	NA	NA	33	42	510	174	171	355	90	119	21	3	2	0.041	0.017	0.012
.	19.01.15-15.12.02-1-44284	204	43	43	11	0	9	558	41	41	0	0	NA	NA	NA	73	46	514	175	170	353	88	117	104	28	19	0.202	0.16	0.112
.	19.01.15-15.12.09-1-44286	147	15	15	6	0	5	552	12	12	0	0	NA	NA	NA	49	41	517	169	168	356	83	113	47	5	6	0.091	0.03	0.036
.	19.01.15-15.12.21-1-44310	89	5	5	1	0	1	542	4	4	0	0	NA	NA	NA	27	27	502	169	169	340	85	117	6	1	0	0.012	0.006	0
.	19.01.15-15.12.25-1-44312	87	3	3	0	0	0	544	2	2	0	0	NA	NA	NA	27	21	500	169	165	347	87	110	0	1	7	0	0.006	0.042
.	19.01.15-15.12.26-1-44313	115	6	6	1	0	1	556	5	5	0	0	NA	NA	NA	40	39	506	172	174	349	87	120	31	0	0	0.061	0	0
.	19.01.15-15.12.27-1-44314	206	15	15	3	0	2	566	12	12	0	0	NA	NA	NA	62	50	523	170	170	365	84	117	47	3	2	0.09	0.018	0.012
.	19.01.15-15.12.36-1-44318	211	33	33	11	0	7	583	32	32	0	0	NA	NA	NA	65	70	530	180	173	370	93	120	94	7	7	0.177	0.039	0.04
.	19.01.15-15.12.37-1-44321	174	9	9	1	0	1	565	4	4	0	0	NA	NA	NA	68	50	510	184	169	351	95	119	13	14	0	0.025	0.076	0
.	19.01.15-15.12.40-1-44325	148	25	25	6	0	5	550	21	21	0	0	NA	NA	NA	42	35	513	169	166	356	84	110	32	15	9	0.062	0.089	0.054
.	19.01.15-15.12.46-1-44337	145	12	12	1	0	0	545	11	11	0	0	NA	NA	NA	41	27	502	168	170	343	85	117	11	3	1	0.022	0.018	0.006
.	19.01.15-15.12.49-1-44338	153	22	22	8	0	6	558	20	20	0	0	NA	NA	NA	37	34	510	170	167	356	86	116	50	9	8	0.098	0.053	0.048
.	19.01.15-15.12.51-1-44341	118	7	7	1	0	1	540	6	6	0	0	NA	NA	NA	36	25	505	168	165	344	83	113	6	14	0	0.012	0.083	0
.	19.01.15-15.12.54-1-44344	94	3	3	1	0	1	557	1	1	0	0	NA	NA	NA	36	36	506	174	169	350	89	118	5	6	0	0.01	0.034	0
.	19.01.15-15.12.59-1-44346	62	2	2	1	0	1	453	1	1	0	0	NA	NA	NA	16	13	497	165	164	288	69	96	4	4	0	0.008	0.024	0
.	19.01.15-15.13.08-1-44349	84	5	5	0	0	0	542	4	4	0	0	NA	NA	NA	33	27	502	170	168	341	86	115	6	0	4	0.012	0	0.024
.	19.01.15-15.13.08-1-44350	116	14	14	3	0	2	550	12	12	0	0	NA	NA	NA	45	32	505	172	168	346	88	116	24	2	4	0.048	0.012	0.024
.	19.01.15-15.13.11-1-44351	149	10	10	4	0	4	575	7	7	0	0	NA	NA	NA	46	60	520	174	179	364	86	125	14	9	9	0.027	0.052	0.05
.	19.01.15-15.13.11-1-44352	230	21	21	7	0	3	577	18	18	0	0	NA	NA	NA	87	68	524	179	178	364	91	122	52	4	12	0.099	0.022	0.067
.	19.01.15-15.13.12-1-44353	328	60	60	19	0	11	605	53	53	0	0	NA	NA	NA	116	102	550	181	184	384	91	130	121	56	19	0.22	0.309	0.103
.	19.01.15-15.13.13-1-44355	119	4	4	3	0	3	552	3	3	0	0	NA	NA	NA	41	34	510	169	168	354	84	114	10	10	0	0.02	0.059	0
.	19.01.15-15.13.19-1-44356	230	102	102	30	0	25	567	97	97	0	0	NA	NA	NA	84	63	527	180	169	359	93	115	189	75	38	0.359	0.417	0.225
.	19.01.15-15.13.21-1-44372	61	2	2	1	0	1	198	1	1	0	0	NA	NA	NA	12	17	499	166	165	124	30	44	2	0	0	0.004	0	0
.	19.01.15-15.13.26-1-44374	238	67	67	16	0	10	596	62	62	0	0	NA	NA	NA	73	76	531	177	181	371	97	128	141	80	20	0.266	0.452	0.11
.	19.01.15-15.13.30-1-44379	241	49	49	12	0	8	583	44	44	0	0	NA	NA	NA	64	76	531	179	179	370	92	121	90	65	16	0.169	0.363	0.089
.	19.01.15-15.13.31-1-44380	89	10	10	3	0	2	561	9	9	0	0	NA	NA	NA	29	45	513	172	173	354	87	120	20	7	0	0.039	0.041	0
.	19.01.15-15.13.32-1-44382	437	67	67	17	0	15	652	61	61	0	0	NA	NA	NA	123	144	570	191	196	402	107	143	145	60	29	0.254	0.314	0.148
.	19.01.15-15.13.41-1-44395	119	7	7	2	0	1	559	6	6	0	0	NA	NA	NA	41	45	508	177	173	349	90	120	14	11	0	0.028	0.062	0
.	19.01.15-15.14.03-1-44419	64	3	3	2	0	1	540	2	2	0	0	NA	NA	NA	20	15	499	165	164	345	83	112	7	0	8	0.014	0	0.049
.	19.01.15-15.14.09-1-44420	233	66	66	22	0	16	561	61	61	0	0	NA	NA	NA	74	55	519	178	171	359	90	112	138	73	18	0.266	0.41	0.105
.	19.01.15-15.14.12-1-44426	264	28	28	8	0	4	605	21	21	0	0	NA	NA	NA	68	97	545	182	183	380	96	129	71	20	0	0.13	0.11	0
.	19.01.15-15.14.18-1-44427	143	6	6	3	0	3	556	5	5	0	0	NA	NA	NA	55	39	511	172	169	352	87	117	12	4	1	0.023	0.023	0.006
.	19.01.15-15.14.39-1-44452	110	5	5	2	0	2	545	3	3	0	0	NA	NA	NA	38	30	511	167	165	351	80	114	19	0	4	0.037	0	0.024
.	19.01.15-15.14.42-1-44459	153	13	13	2	0	1	564	12	12	0	0	NA	NA	NA	59	48	522	171	168	362	89	113	60	7	7	0.115	0.041	0.042
.	19.01.15-15.14.48-1-44467	58	4	4	3	0	2	533	3	3	0	0	NA	NA	NA	24	19	497	169	166	336	82	115	15	0	0	0.03	0	0
.	19.01.15-15.14.53-1-44474	461	81	81	19	0	14	653	77	77	0	0	NA	NA	NA	114	142	566	195	194	407	107	139	186	90	24	0.329	0.462	0.124
.	19.01.15-15.14.56-1-44477	121	8	8	2	0	2	561	5	5	0	0	NA	NA	NA	34	40	510	171	172	356	84	121	12	11	2	0.024	0.064	0.012
.	19.01.15-15.15.02-1-44481	155	11	11	6	0	5	570	9	9	0	0	NA	NA	NA	56	55	524	175	169	366	88	116	31	14	3	0.059	0.08	0.018
.	19.01.15-15.15.03-1-44482	62	2	2	1	0	1	535	1	1	0	0	NA	NA	NA	22	17	497	166	167	341	80	114	13	0	0	0.026	0	0
.	19.01.15-15.15.09-1-44484	93	5	5	3	0	2	546	4	4	0	0	NA	NA	NA	25	21	499	169	166	347	87	112	3	9	10	0.006	0.053	0.06
.	19.01.15-15.15.13-1-44486	354	68	68	22	0	18	609	61	61	0	0	NA	NA	NA	78	85	537	180	181	382	96	131	152	38	39	0.283	0.211	0.215
.	19.01.15-15.15.18-1-44487	34	1	1	0	0	0	0	0	0	0	0	NA	NA	NA	11	8	494	164	163	0	0	0	2	0	0	0.004	0	0
.	19.01.15-15.15.18-1-44488	269	55	55	18	0	15	600	50	50	0	0	NA	NA	NA	68	89	541	177	184	376	91	133	167	36	12	0.309	0.203	0.065
.	19.01.15-15.15.21-1-44504	31	1	1	0	0	0	0	0	0	0	0	NA	NA	NA	7	10	492	166	165	0	0	0	0	0	0	0	0	0
.	19.01.15-15.15.23-1-44506	116	4	4	0	0	0	559	3	3	0	0	NA	NA	NA	33	41	514	173	167	356	87	116	12	0	0	0.023	0	0
.	19.01.15-15.15.27-1-44509	212	62	62	24	0	18	567	57	57	0	0	NA	NA	NA	73	53	523	174	169	361	90	116	158	47	6	0.302	0.27	0.036
.	19.01.15-15.15.29-1-44510	97	8	8	0	0	0	554	7	7	0	0	NA	NA	NA	37	33	511	166	169	355	82	117	12	17	0	0.023	0.102	0
.	19.01.15-15.15.30-1-44511	303	95	95	25	0	14	610	89	89	0	0	NA	NA	NA	93	100	552	178	183	387	92	131	246	54	26	0.446	0.303	0.142
.	19.01.15-15.15.36-1-44515	145	11	11	1	0	1	558	10	10	0	0	NA	NA	NA	47	53	522	172	172	356	86	116	24	0	3	0.046	0	0.017
.	19.01.15-15.15.39-1-44519	114	4	4	0	0	0	548	3	3	0	0	NA	NA	NA	46	36	514	167	168	355	79	114	3	8	4	0.006	0.048	0.024
.	19.01.15-15.16.03-1-44543	92	5	5	1	0	1	552	4	4	0	0	NA	NA	NA	29	33	508	167	171	349	86	117	19	0	0	0.037	0	0
.	19.01.15-15.16.05-1-44545	34	1	1	0	0	0	0	0	0	0	0	NA	NA	NA	10	20	502	168	163	0	0	0	0	0	1	0	0	0.006
.	19.01.15-15.16.11-1-44551	160	8	8	2	0	2	554	7	7	0	0	NA	NA	NA	48	38	512	171	168	351	88	115	20	0	11	0.039	0	0.065
.	19.01.15-15.16.14-1-44552	127	19	19	4	0	2	559	14	14	0	0	NA	NA	NA	35	41	514	171	169	355	88	116	43	13	4	0.084	0.076	0.024
.	19.01.15-15.16.23-1-44577	306	60	60	16	0	11	599	53	53	0	0	NA	NA	NA	75	82	535	185	175	375	101	123	142	63	18	0.265	0.341	0.103
.	19.01.15-15.16.35-1-44582	148	14	14	0	0	0	564	12	12	0	0	NA	NA	NA	30	43	518	167	171	361	84	119	44	8	2	0.085	0.048	0.012
.	19.01.15-15.16.44-1-44596	116	5	5	0	0	0	558	3	3	0	0	NA	NA	NA	23	32	507	169	169	352	87	119	17	3	5	0.034	0.018	0.03
.	19.01.15-15.16.48-1-44599	204	14	14	7	0	6	575	12	12	0	0	NA	NA	NA	65	60	520	176	177	360	90	125	43	4	2	0.083	0.023	0.011
.	19.01.15-15.16.49-1-44600	201	22	22	7	0	5	570	19	19	0	0	NA	NA	NA	71	58	517	178	176	357	91	122	36	25	6	0.07	0.14	0.034
.	19.01.15-15.16.57-1-44606	86	3	3	0	0	0	551	2	2	0	0	NA	NA	NA	27	38	510	170	171	350	84	117	4	8	0	0.008	0.047	0
.	19.01.15-15.17.05-1-44610	272	53	53	15	0	14	602	47	47	0	0	NA	NA	NA	82	87	543	177	180	380	94	128	142	51	18	0.262	0.288	0.1
.	19.01.15-15.17.05-1-44611	130	9	9	4	0	3	553	7	7	0	0	NA	NA	NA	58	36	510	174	165	353	86	114	22	16	0	0.043	0.092	0
.	19.01.15-15.17.07-1-44612	470	99	99	27	0	20	643	91	91	0	0	NA	NA	NA	128	132	558	201	186	396	113	134	172	93	29	0.308	0.463	0.156
.	19.01.15-15.17.12-1-44614	33	1	1	1	0	1	0	0	0	0	0	NA	NA	NA	5	8	493	163	165	0	0	0	1	0	0	0.002	0	0
.	19.01.15-15.17.15-1-44616	119	13	13	4	0	2	560	12	12	0	0	NA	NA	NA	46	43	513	171	172	355	86	119	27	10	1	0.053	0.058	0.006
.	19.01.15-15.17.15-1-44617	237	42	42	14	0	10	586	41	41	0	0	NA	NA	NA	66	67	526	178	176	368	94	124	136	37	4	0.259	0.208	0.023
.	19.01.15-15.17.23-1-44635	509	56	56	18	0	12	648	50	50	0	0	NA	NA	NA	146	138	576	189	186	413	105	130	184	45	11	0.319	0.238	0.059
.	19.01.15-15.17.28-1-44637	236	17	17	6	0	6	585	14	14	0	0	NA	NA	NA	69	74	535	177	175	372	92	121	43	5	12	0.08	0.028	0.069
.	19.01.15-15.17.46-1-44654	93	7	7	1	0	1	550	6	6	0	0	NA	NA	NA	25	35	505	170	173	349	84	117	9	7	11	0.018	0.041	0.064
.	19.01.15-15.17.48-1-44656	357	31	31	10	0	5	607	27	27	0	0	NA	NA	NA	106	98	547	185	179	384	100	123	92	34	7	0.168	0.184	0.039
.	19.01.15-15.17.54-1-44666	35	1	1	0	0	0	0	0	0	0	0	NA	NA	NA	15	5	491	164	163	0	0	0	5	0	0	0.01	0	0
.	19.01.15-15.17.57-1-44668	127	12	12	3	0	2	555	9	9	0	0	NA	NA	NA	47	42	515	169	171	351	85	119	28	8	0	0.054	0.047	0
.	19.01.15-15.18.11-1-44672	295	32	32	6	0	4	627	29	29	0	0	NA	NA	NA	85	111	555	187	182	393	104	130	71	27	12	0.128	0.144	0.066
.	19.01.15-15.18.15-1-44678	143	11	11	1	0	1	570	8	8	0	0	NA	NA	NA	53	59	524	176	172	362	90	118	25	12	1	0.048	0.068	0.006
.	19.01.15-15.18.24-1-44701	34	1	1	0	0	0	0	0	0	0	0	NA	NA	NA	7	7	492	166	162	0	0	0	1	0	0	0.002	0	0
.	19.01.15-15.18.27-1-44705	332	58	58	11	0	10	612	52	52	0	0	NA	NA	NA	86	105	548	187	183	385	100	127	92	53	13	0.168	0.283	0.071
.	19.01.15-15.18.34-1-44712	175	14	14	2	0	2	571	13	13	0	0	NA	NA	NA	43	51	520	172	172	363	86	122	42	0	4	0.081	0	0.023
.	19.01.15-15.18.38-1-44717	59	3	3	0	0	0	542	1	1	0	0	NA	NA	NA	15	19	497	171	164	342	86	114	2	0	5	0.004	0	0.03
.	19.01.15-15.18.50-1-44729	211	15	15	2	0	2	574	13	13	0	0	NA	NA	NA	60	55	520	174	174	362	90	122	26	19	0	0.05	0.109	0
.	19.01.15-15.19.00-1-44735	60	2	2	1	0	1	148	1	1	0	0	NA	NA	NA	15	20	500	168	165	88	26	34	5	0	0	0.01	0	0
.	19.01.15-15.19.02-1-44736	172	20	20	4	0	4	562	18	18	0	0	NA	NA	NA	38	47	513	170	177	356	85	121	53	2	9	0.103	0.012	0.051
.	19.01.15-15.19.03-1-44737	476	70	70	18	0	10	682	64	64	0	0	NA	NA	NA	119	164	576	197	204	416	115	151	186	82	19	0.323	0.416	0.093
.	19.01.15-15.19.07-1-44738	173	10	10	1	0	1	574	8	8	0	0	NA	NA	NA	49	58	521	175	175	364	91	119	19	3	5	0.036	0.017	0.029
.	19.01.15-15.19.09-1-44739	389	97	97	29	0	22	617	92	92	0	0	NA	NA	NA	106	97	550	186	174	391	104	122	217	83	23	0.395	0.446	0.132
.	19.01.15-15.19.09-1-44740	34	1	1	0	0	0	0	0	0	0	0	NA	NA	NA	9	11	497	163	164	0	0	0	1	0	0	0.002	0	0
.	19.01.15-15.19.12-1-44742	31	1	1	0	0	0	0	0	0	0	0	NA	NA	NA	9	8	492	165	164	0	0	0	1	0	0	0.002	0	0
.	19.01.15-15.19.14-1-44743	91	4	4	0	0	0	549	3	3	0	0	NA	NA	NA	29	30	505	170	168	346	86	117	17	3	0	0.034	0.018	0
.	19.01.15-15.19.17-1-44744	150	13	13	4	0	3	567	12	12	0	0	NA	NA	NA	54	63	528	171	177	363	84	120	38	6	3	0.072	0.035	0.017
.	19.01.15-15.19.28-1-44761	197	42	42	18	0	12	566	38	38	0	0	NA	NA	NA	66	51	518	174	172	357	90	119	123	44	20	0.237	0.253	0.116
.	19.01.15-15.19.31-1-44762	160	13	13	5	0	4	559	12	12	0	0	NA	NA	NA	61	51	520	173	171	357	86	116	51	4	7	0.098	0.023	0.041
.	19.01.15-15.19.33-1-44763	146	10	10	1	0	0	554	8	8	0	0	NA	NA	NA	45	36	509	169	171	353	83	118	54	3	8	0.106	0.018	0.047
.	19.01.15-15.19.33-1-44764	231	13	13	6	0	4	600	12	12	0	0	NA	NA	NA	73	86	538	181	180	377	95	128	27	17	8	0.05	0.094	0.044
.	19.01.15-15.19.38-1-44771	236	39	39	9	0	8	580	36	36	0	0	NA	NA	NA	58	61	527	170	177	368	86	126	105	27	16	0.199	0.159	0.09
.	19.01.15-15.19.42-1-44777	61	6	6	0	0	0	543	5	5	0	0	NA	NA	NA	19	24	500	169	168	344	85	114	14	0	0	0.028	0	0
.	19.01.15-15.19.59-1-44795	331	35	35	9	0	5	615	34	34	0	0	NA	NA	NA	103	103	550	182	184	388	95	132	115	46	9	0.209	0.253	0.049
.	19.01.15-15.20.00-1-44798	123	10	10	4	0	3	549	7	7	0	0	NA	NA	NA	47	36	511	171	167	347	84	118	22	7	8	0.043	0.041	0.048
.	19.01.15-15.20.00-1-44799	65	3	3	0	0	0	548	2	2	0	0	NA	NA	NA	21	25	503	167	168	345	86	117	7	0	0	0.014	0	0
.	19.01.15-15.20.02-1-44804	35	1	1	0	0	0	0	0	0	0	0	NA	NA	NA	7	10	493	167	163	0	0	0	0	0	2	0	0	0.012
.	19.01.15-15.20.05-1-44805	93	3	3	1	0	0	541	2	2	0	0	NA	NA	NA	44	37	506	178	166	338	88	115	6	3	0	0.012	0.017	0
.	19.01.15-15.20.16-1-44815	124	8	8	1	0	1	548	7	7	0	0	NA	NA	NA	47	31	509	166	169	346	86	116	17	10	0	0.033	0.06	0
.	19.01.15-15.20.21-1-44832	123	9	9	4	0	3	551	7	7	0	0	NA	NA	NA	42	32	509	170	166	354	83	114	19	7	0	0.037	0.041	0
.	19.01.15-15.20.29-1-44833	297	25	25	3	0	2	602	23	23	0	0	NA	NA	NA	93	85	530	185	183	371	99	132	78	22	9	0.147	0.119	0.049
.	19.01.15-15.20.32-1-44836	265	33	33	11	0	10	597	31	31	0	0	NA	NA	NA	84	84	541	176	180	382	90	125	74	33	15	0.137	0.188	0.083
.	19.01.15-15.20.37-1-44842	553	55	55	16	0	11	652	53	53	0	0	NA	NA	NA	161	145	572	191	195	408	105	139	140	57	37	0.245	0.298	0.19
.	19.01.15-15.20.38-1-44846	270	70	70	20	0	16	581	67	67	0	0	NA	NA	NA	69	66	524	181	174	371	92	118	151	88	17	0.288	0.486	0.098
.	19.01.15-15.20.48-1-44860	65	3	3	2	0	2	541	2	2	0	0	NA	NA	NA	28	24	502	169	166	343	82	116	7	9	0	0.014	0.053	0
.	19.01.15-15.20.50-1-44863	186	40	40	12	0	7	564	35	35	0	0	NA	NA	NA	48	48	517	172	172	356	89	119	127	22	8	0.246	0.128	0.047
.	19.01.15-15.21.00-1-44871	267	53	53	12	0	7	604	52	52	0	0	NA	NA	NA	72	90	542	179	182	381	94	129	113	49	19	0.208	0.274	0.104
.	19.01.15-15.21.05-1-44874	192	13	13	2	0	2	575	12	12	0	0	NA	NA	NA	54	50	525	169	169	368	88	119	35	3	3	0.067	0.018	0.018
.	19.01.15-15.21.07-1-44875	205	43	43	8	0	7	592	41	41	0	0	NA	NA	NA	61	75	532	177	179	374	92	126	98	35	4	0.184	0.198	0.022
.	19.01.15-15.21.14-1-44879	65	2	2	0	0	0	539	1	1	0	0	NA	NA	NA	33	27	496	170	174	338	83	118	9	0	0	0.018	0	0
.	19.01.15-15.21.28-1-44898	92	4	4	1	0	1	546	3	3	0	0	NA	NA	NA	27	32	502	172	171	345	84	117	2	7	0	0.004	0.041	0
.	19.01.15-15.21.28-1-44899	94	10	10	3	0	3	544	9	9	0	0	NA	NA	NA	23	29	507	165	170	347	80	117	13	5	0	0.026	0.03	0
.	19.01.15-15.21.31-1-44900	327	45	45	6	0	5	616	40	40	0	0	NA	NA	NA	104	97	541	192	177	381	110	125	115	44	11	0.213	0.229	0.062
.	19.01.15-15.21.43-1-44912	325	62	62	17	0	10	601	57	57	0	0	NA	NA	NA	72	91	543	182	179	380	93	128	159	33	18	0.293	0.181	0.101
.	19.01.15-15.21.50-1-44919	151	12	12	3	0	3	567	7	7	0	0	NA	NA	NA	53	53	519	171	176	360	84	123	14	18	9	0.027	0.105	0.051
.	19.01.15-15.21.53-1-44925	65	2	2	0	0	0	401	1	1	0	0	NA	NA	NA	24	21	497	170	167	253	62	86	2	0	0	0.004	0	0
.	19.01.15-15.22.05-1-44935	126	9	9	3	0	2	553	8	8	0	0	NA	NA	NA	48	37	503	174	173	346	87	120	27	2	0	0.054	0.011	0
.	19.01.15-15.22.05-1-44936	327	32	32	6	0	5	597	27	27	0	0	NA	NA	NA	107	95	540	184	184	372	94	131	93	36	14	0.172	0.196	0.076
.	19.01.15-15.22.08-1-44937	59	2	2	0	0	0	49	1	1	0	0	NA	NA	NA	15	21	500	167	167	34	7	8	3	0	0	0.006	0	0
.	19.01.15-15.22.15-1-44942	278	64	64	13	0	11	581	62	62	0	0	NA	NA	NA	71	65	526	173	179	369	88	124	119	85	15	0.226	0.491	0.084
.	19.01.15-15.22.15-1-44946	223	19	19	2	0	2	570	18	18	0	0	NA	NA	NA	67	59	521	171	180	359	85	126	58	30	9	0.111	0.175	0.05
.	19.01.15-15.22.17-1-44947	468	49	49	12	0	8	652	45	45	0	0	NA	NA	NA	121	137	569	184	197	408	101	143	149	25	11	0.262	0.136	0.056
.	19.01.15-15.22.30-1-44965	184	16	16	6	0	5	581	14	14	0	0	NA	NA	NA	60	67	527	175	178	366	91	124	53	5	3	0.101	0.029	0.017
.	19.01.15-15.22.31-1-44966	108	10	10	5	0	4	552	8	8	0	0	NA	NA	NA	32	33	506	170	170	349	87	116	41	13	0	0.081	0.076	0
.	19.01.15-15.22.41-1-44977	88	5	5	3	0	3	545	3	3	0	0	NA	NA	NA	27	32	510	170	165	346	84	115	8	7	0	0.016	0.041	0
.	19.01.15-15.22.55-1-44992	264	32	32	10	0	7	600	31	31	0	0	NA	NA	NA	70	83	545	176	175	382	93	125	100	28	7	0.183	0.159	0.04
.	19.01.15-15.22.57-1-44994	262	23	23	9	0	7	579	15	15	0	0	NA	NA	NA	78	70	527	179	177	364	93	122	84	17	15	0.159	0.095	0.085
.	19.01.15-15.22.58-1-44995	38	1	1	1	0	1	0	0	0	0	0	NA	NA	NA	19	17	500	167	163	0	0	0	0	0	1	0	0	0.006
.	19.01.15-15.22.59-1-44996	250	29	29	10	0	8	588	25	25	0	0	NA	NA	NA	75	68	532	178	171	374	95	119	90	27	8	0.169	0.152	0.047
.	19.01.15-15.23.02-1-44999	183	12	12	2	0	2	564	9	9	0	0	NA	NA	NA	56	57	523	172	175	357	86	121	38	10	0	0.073	0.058	0
.	19.01.15-15.23.05-1-45001	39	1	1	0	0	0	0	0	0	0	0	NA	NA	NA	12	9	493	165	164	0	0	0	0	0	0	0	0	0
.	19.01.15-15.23.08-1-45002	174	17	17	0	0	0	567	15	15	0	0	NA	NA	NA	62	55	520	175	173	356	89	122	40	6	3	0.077	0.034	0.017
.	19.01.15-15.23.13-1-45005	151	14	14	4	0	3	571	13	13	0	0	NA	NA	NA	44	56	528	172	169	369	86	116	45	8	2	0.085	0.047	0.012
.	19.01.15-15.23.27-1-45023	141	10	10	0	0	0	554	8	8	0	0	NA	NA	NA	45	42	515	169	171	355	82	117	10	2	11	0.019	0.012	0.064
.	19.01.15-15.23.31-1-45025	146	7	7	3	0	3	561	5	5	0	0	NA	NA	NA	56	55	517	180	171	349	94	118	22	2	0	0.043	0.011	0
.	19.01.15-15.23.37-1-45033	65	4	4	0	0	0	447	2	2	0	0	NA	NA	NA	15	20	500	166	167	289	65	93	3	0	8	0.006	0	0.048
.	19.01.15-15.23.40-1-45039	95	3	3	2	0	2	550	2	2	0	0	NA	NA	NA	33	28	507	165	169	350	83	117	6	0	0	0.012	0	0
.	19.01.15-15.23.41-1-45041	38	1	1	0	0	0	0	0	0	0	0	NA	NA	NA	12	10	492	168	163	0	0	0	0	0	1	0	0	0.006
.	19.01.15-15.23.43-1-45045	206	20	20	7	0	4	572	19	19	0	0	NA	NA	NA	65	55	514	177	177	357	93	122	44	18	4	0.086	0.102	0.023
.	19.01.15-15.23.44-1-45049	30	1	1	0	0	0	0	0	0	0	0	NA	NA	NA	12	9	494	165	163	0	0	0	0	0	0	0	0	0
.	19.01.15-15.23.45-1-45052	297	16	16	6	0	3	611	14	14	0	0	NA	NA	NA	74	101	550	178	186	390	89	132	34	17	8	0.062	0.096	0.043
.	19.01.15-15.23.46-1-45053	117	5	5	2	0	2	562	4	4	0	0	NA	NA	NA	39	45	511	176	171	352	92	118	6	0	10	0.012	0	0.058
.	19.01.15-15.23.49-1-45054	353	54	54	14	0	9	604	47	47	0	0	NA	NA	NA	102	99	541	183	188	375	95	134	124	64	15	0.229	0.35	0.08
.	19.01.15-15.23.49-1-45055	413	78	78	15	0	12	617	72	72	0	0	NA	NA	NA	120	106	548	183	188	385	98	134	214	59	22	0.391	0.322	0.117
.	19.01.15-15.23.50-1-45059	150	8	8	1	0	0	560	7	7	0	0	NA	NA	NA	50	44	515	171	171	354	88	118	10	1	7	0.019	0.006	0.041
.	19.01.15-15.23.52-1-45062	436	72	72	17	0	13	629	63	63	0	0	NA	NA	NA	137	117	564	189	177	399	104	126	142	48	35	0.252	0.254	0.198
.	19.01.15-15.23.55-1-45066	209	9	9	2	0	1	581	8	8	0	0	NA	NA	NA	62	68	537	173	171	376	87	118	22	0	0	0.041	0	0
.	19.01.15-15.24.04-1-45072	34	1	1	0	0	0	0	0	0	0	0	NA	NA	NA	17	13	497	166	163	0	0	0	0	0	1	0	0	0.006
.	19.01.15-15.24.07-1-45074	90	3	3	1	0	1	550	2	2	0	0	NA	NA	NA	30	33	506	171	169	349	87	114	6	0	1	0.012	0	0.006
.	19.01.15-15.24.12-1-45075	121	11	11	4	0	3	549	10	10	0	0	NA	NA	NA	40	30	504	172	167	346	86	117	13	2	9	0.026	0.012	0.054
.	19.01.15-15.24.16-1-45077	182	13	13	6	0	3	569	12	12	0	0	NA	NA	NA	58	56	511	177	181	348	92	129	34	25	4	0.067	0.141	0.022
.	19.01.15-15.24.18-1-45083	35	1	1	0	0	0	0	0	0	0	0	NA	NA	NA	12	7	494	164	162	0	0	0	0	0	0	0	0	0
.	19.01.15-15.24.19-1-45085	119	6	6	0	0	0	550	5	5	0	0	NA	NA	NA	38	27	505	170	165	350	86	114	14	3	0	0.028	0.018	0
.	19.01.15-15.24.22-1-45102	63	3	3	0	0	0	539	2	2	0	0	NA	NA	NA	17	17	501	165	164	347	81	111	2	1	2	0.004	0.006	0.012
.	19.01.15-15.24.24-1-45103	158	17	17	7	0	5	564	16	16	0	0	NA	NA	NA	48	45	517	174	167	360	91	113	52	7	3	0.101	0.04	0.018
.	19.01.15-15.24.37-1-45109	36	1	1	1	0	1	0	0	0	0	0	NA	NA	NA	8	7	491	164	165	0	0	0	6	0	0	0.012	0	0
.	19.01.15-15.24.41-1-45116	258	30	30	5	0	3	589	28	28	0	0	NA	NA	NA	73	69	536	178	168	379	93	117	44	22	21	0.082	0.124	0.125
.	19.01.15-15.24.41-1-45118	402	97	97	30	0	19	604	91	91	0	0	NA	NA	NA	98	97	549	180	181	382	97	125	229	100	37	0.417	0.556	0.204
.	19.01.15-15.24.47-1-45127	87	3	3	1	0	1	541	2	2	0	0	NA	NA	NA	23	26	506	168	165	344	84	113	16	0	0	0.032	0	0
.	19.01.15-15.24.59-1-45136	31	1	1	0	0	0	0	0	0	0	0	NA	NA	NA	13	9	494	164	164	0	0	0	3	0	0	0.006	0	0
.	19.01.15-15.25.02-1-45137	176	15	15	6	0	5	567	12	12	0	0	NA	NA	NA	57	57	520	175	175	360	89	118	25	29	3	0.048	0.166	0.017
.	19.01.15-15.25.03-1-45139	34	1	1	0	0	0	0	0	0	0	0	NA	NA	NA	8	16	494	166	169	0	0	0	0	0	0	0	0	0
.	19.01.15-15.25.06-1-45141	208	35	35	10	0	10	573	30	30	0	0	NA	NA	NA	69	61	527	176	171	363	92	118	79	27	7	0.15	0.153	0.041
.	19.01.15-15.25.10-1-45142	181	16	16	5	0	2	573	14	14	0	0	NA	NA	NA	60	59	519	175	178	359	91	123	42	19	13	0.081	0.109	0.073
.	19.01.15-15.25.20-1-45145	126	11	11	1	0	1	562	10	10	0	0	NA	NA	NA	53	46	519	169	171	362	84	116	17	14	6	0.033	0.083	0.035
.	19.01.15-15.25.30-1-45163	84	3	3	1	0	1	532	2	2	0	0	NA	NA	NA	23	15	499	165	164	347	79	106	1	4	0	0.002	0.024	0
.	19.01.15-15.25.35-1-45167	64	3	3	0	0	0	541	2	2	0	0	NA	NA	NA	25	25	505	168	165	344	84	113	3	0	3	0.006	0	0.018
.	19.01.15-15.25.35-1-45170	292	56	56	12	0	11	617	47	47	0	0	NA	NA	NA	72	105	558	176	184	396	90	131	123	46	18	0.22	0.261	0.098
.	19.01.15-15.25.36-1-45171	91	3	3	0	0	0	548	1	1	0	0	NA	NA	NA	43	39	514	168	170	350	83	115	7	3	0	0.014	0.018	0
.	19.01.15-15.25.42-1-45182	333	74	74	33	0	27	608	69	69	0	0	NA	NA	NA	75	97	554	178	178	393	90	125	188	51	21	0.339	0.287	0.118
.	19.01.15-15.25.44-1-45190	91	3	3	0	0	0	542	2	2	0	0	NA	NA	NA	37	31	506	169	169	343	82	117	4	0	0	0.008	0	0
.	19.01.15-15.25.44-1-45191	65	4	4	2	0	2	547	3	3	0	0	NA	NA	NA	22	31	507	170	167	351	82	114	3	13	0	0.006	0.076	0
.	19.01.15-15.25.51-1-45195	149	7	7	2	0	2	568	6	6	0	0	NA	NA	NA	56	51	514	170	180	354	87	127	13	4	2	0.025	0.024	0.011
.	19.01.15-15.25.53-1-45198	123	13	13	2	0	1	560	11	11	0	0	NA	NA	NA	44	46	517	169	173	359	81	120	39	8	3	0.075	0.047	0.017
.	19.01.15-15.25.56-1-45200	87	3	3	2	0	2	545	2	2	0	0	NA	NA	NA	25	27	502	172	166	346	84	115	3	2	0	0.006	0.012	0
.	19.01.15-15.25.58-1-45208	113	7	7	0	0	0	551	5	5	0	0	NA	NA	NA	40	41	516	169	169	351	84	116	6	10	4	0.012	0.059	0.024
.	19.01.15-15.26.01-1-45209	59	4	4	1	0	1	199	3	3	0	0	NA	NA	NA	8	16	495	167	167	133	31	35	5	2	0	0.01	0.012	0
.	19.01.15-15.26.10-1-45211	67	2	2	1	0	1	535	1	1	0	0	NA	NA	NA	32	24	500	170	167	338	84	113	0	0	7	0	0	0.042
.	19.01.15-15.26.16-1-45214	33	1	1	0	0	0	0	0	0	0	0	NA	NA	NA	11	7	492	166	162	0	0	0	2	0	0	0.004	0	0
.	19.01.15-15.26.18-1-45219	478	96	96	22	0	17	644	88	88	0	0	NA	NA	NA	137	128	553	201	187	393	116	135	204	89	28	0.369	0.443	0.15
.	19.01.15-15.26.18-1-45221	181	24	24	3	0	2	571	20	20	0	0	NA	NA	NA	65	60	521	176	176	361	88	122	31	16	2	0.06	0.091	0.011
.	19.01.15-15.26.22-1-45247	247	57	57	14	0	11	598	52	52	0	0	NA	NA	NA	66	78	530	185	176	376	100	122	123	44	16	0.232	0.238	0.091
.	19.01.15-15.26.23-1-45248	39	1	1	0	0	0	0	0	0	0	0	NA	NA	NA	12	12	495	166	164	0	0	0	0	0	4	0	0	0.024
.	19.01.15-15.26.24-1-45249	234	28	28	7	0	5	575	26	26	0	0	NA	NA	NA	81	63	522	177	177	365	89	121	50	54	21	0.096	0.305	0.119
.	19.01.15-15.26.26-1-45250	34	1	1	0	0	0	0	0	0	0	0	NA	NA	NA	10	8	493	165	163	0	0	0	0	0	0	0	0	0
.	19.01.15-15.26.29-1-45251	186	14	14	4	0	4	581	12	12	0	0	NA	NA	NA	36	64	529	178	170	370	92	119	31	13	20	0.059	0.073	0.118
.	19.01.15-15.26.52-1-45275	35	1	1	0	0	0	0	0	0	0	0	NA	NA	NA	8	7	494	163	163	0	0	0	0	0	0	0	0	0
.	19.01.15-15.26.54-1-45277	60	3	3	0	0	0	541	2	2	0	0	NA	NA	NA	23	24	508	166	163	351	80	110	6	1	2	0.012	0.006	0.012
.	19.01.15-15.26.54-1-45278	97	7	7	0	0	0	557	6	6	0	0	NA	NA	NA	32	42	516	174	165	356	89	112	31	3	0	0.06	0.017	0
.	19.01.15-15.26.57-1-45280	33	1	1	1	0	1	0	0	0	0	0	NA	NA	NA	10	6	491	164	164	0	0	0	1	0	0	0.002	0	0
.	19.01.15-15.26.58-1-45281	37	1	1	0	0	0	0	0	0	0	0	NA	NA	NA	6	16	499	165	165	0	0	0	0	5	0	0	0.03	0
.	19.01.15-15.27.00-1-45282	490	58	58	11	0	11	635	53	53	0	0	NA	NA	NA	124	124	564	189	184	402	102	131	148	60	9	0.262	0.317	0.049
.	19.01.15-15.27.00-1-45284	119	5	5	1	0	1	548	4	4	0	0	NA	NA	NA	46	35	512	171	165	351	86	111	8	4	2	0.016	0.023	0.012
.	19.01.15-15.27.08-1-45286	146	17	17	2	0	2	563	16	16	0	0	NA	NA	NA	36	47	517	174	169	356	89	118	22	15	2	0.043	0.086	0.012
.	19.01.15-15.27.13-1-45289	58	2	2	0	0	0	50	1	1	0	0	NA	NA	NA	23	23	500	165	171	33	9	8	1	0	1	0.002	0	0.006
.	19.01.15-15.27.17-1-45291	153	13	13	3	0	2	557	12	12	0	0	NA	NA	NA	63	40	515	171	167	357	87	113	23	9	9	0.045	0.053	0.054
.	19.01.15-15.27.19-1-45293	178	20	20	6	0	4	565	19	19	0	0	NA	NA	NA	46	41	511	171	172	355	88	122	41	38	6	0.08	0.222	0.035
.	19.01.15-15.27.20-1-45295	299	30	30	9	0	7	600	29	29	0	0	NA	NA	NA	77	88	535	183	183	378	95	127	72	31	14	0.135	0.169	0.077
.	19.01.15-15.27.30-1-45315	93	3	3	2	0	1	550	2	2	0	0	NA	NA	NA	41	31	510	168	166	354	82	114	3	4	0	0.006	0.024	0
.	19.01.15-15.27.37-1-45320	295	26	26	11	0	10	584	25	25	0	0	NA	NA	NA	85	65	533	171	174	377	87	120	57	31	10	0.107	0.181	0.057
.	19.01.15-15.27.44-1-45328	117	12	12	2	0	2	548	11	11	0	0	NA	NA	NA	42	37	509	173	168	352	83	113	24	25	2	0.047	0.145	0.012
.	19.01.15-15.27.48-1-45335	34	1	1	0	0	0	0	0	0	0	0	NA	NA	NA	14	12	495	166	164	0	0	0	2	0	0	0.004	0	0
.	19.01.15-15.27.49-1-45336	94	5	5	1	0	1	547	3	3	0	0	NA	NA	NA	39	39	505	175	172	344	85	118	17	3	0	0.034	0.017	0
.	19.01.15-15.27.51-1-45339	328	64	64	19	0	13	595	59	59	0	0	NA	NA	NA	81	79	533	179	180	371	95	129	142	59	16	0.266	0.33	0.089
.	19.01.15-15.27.57-1-45343	88	7	7	3	0	2	545	2	2	0	0	NA	NA	NA	28	31	508	166	170	345	82	118	15	4	4	0.03	0.024	0.024
.	19.01.15-15.28.05-1-45349	177	14	14	4	0	4	556	12	12	0	0	NA	NA	NA	46	42	512	169	174	351	84	121	26	4	12	0.051	0.024	0.069
.	19.01.15-15.28.09-1-45350	66	2	2	1	0	1	539	1	1	0	0	NA	NA	NA	14	21	500	167	167	344	82	113	4	0	0	0.008	0	0
.	19.01.15-15.28.09-1-45351	184	29	29	4	0	4	564	27	27	0	0	NA	NA	NA	46	40	514	169	170	360	85	119	82	27	8	0.16	0.16	0.047
.	19.01.15-15.28.15-1-45354	318	36	36	13	0	12	621	31	31	0	0	NA	NA	NA	71	108	547	187	187	388	100	133	112	22	20	0.205	0.118	0.107
.	19.01.15-15.28.17-1-45361	410	128	128	36	0	31	622	121	121	0	0	NA	NA	NA	106	123	567	183	186	395	98	129	231	96	24	0.407	0.525	0.129
.	19.01.15-15.28.21-1-45381	157	17	17	2	0	2	560	16	16	0	0	NA	NA	NA	47	54	522	168	177	357	83	120	29	5	9	0.056	0.03	0.051
.	19.01.15-15.28.22-1-45382	152	12	12	3	0	2	569	9	9	0	0	NA	NA	NA	56	51	526	170	168	366	85	118	37	18	7	0.07	0.106	0.042
.	19.01.15-15.28.33-1-45385	179	24	24	8	0	6	563	21	21	0	0	NA	NA	NA	56	53	515	177	174	353	88	122	52	37	6	0.101	0.209	0.034
.	19.01.15-15.28.51-1-45404	89	5	5	1	0	1	544	4	4	0	0	NA	NA	NA	22	29	502	171	169	342	86	116	17	0	0	0.034	0	0
.	19.01.15-15.28.57-1-45411	150	8	8	2	0	1	563	7	7	0	0	NA	NA	NA	42	40	511	173	169	356	89	118	18	2	5	0.035	0.012	0.03
.	19.01.15-15.29.00-1-45413	172	10	10	4	0	3	576	8	8	0	0	NA	NA	NA	39	58	524	173	174	366	89	121	12	3	2	0.023	0.017	0.011
.	19.01.15-15.29.09-1-45417	58	2	2	1	0	1	200	1	1	0	0	NA	NA	NA	14	18	500	165	166	134	29	37	2	0	0	0.004	0	0
.	19.01.15-15.29.10-1-45418	210	83	83	24	0	18	592	79	79	0	0	NA	NA	NA	68	82	532	177	186	369	92	131	161	56	16	0.303	0.316	0.086
.	19.01.15-15.29.20-1-45422	119	16	16	4	0	3	550	14	14	0	0	NA	NA	NA	35	34	509	168	170	352	81	117	36	9	5	0.071	0.054	0.029
.	19.01.15-15.29.23-1-45439	32	1	1	0	0	0	0	0	0	0	0	NA	NA	NA	7	7	491	165	164	0	0	0	0	0	4	0	0	0.024
.	19.01.15-15.29.23-1-45440	185	9	9	2	0	1	578	8	8	0	0	NA	NA	NA	66	54	517	175	175	361	92	125	16	18	8	0.031	0.103	0.046
.	19.01.15-15.29.26-1-45442	150	9	9	1	0	1	565	8	8	0	0	NA	NA	NA	49	43	521	165	170	363	84	118	16	3	0	0.031	0.018	0
.	19.01.15-15.29.26-1-45443	89	3	3	2	0	2	543	2	2	0	0	NA	NA	NA	32	28	504	168	169	346	83	114	1	2	1	0.002	0.012	0.006
.	19.01.15-15.29.26-1-45444	150	11	11	3	0	3	554	8	8	0	0	NA	NA	NA	43	32	509	172	164	352	89	113	30	0	2	0.059	0	0.012
.	19.01.15-15.29.40-1-45455	147	15	15	2	0	2	550	12	12	0	0	NA	NA	NA	57	39	507	173	172	347	85	118	22	17	5	0.043	0.098	0.029
.	19.01.15-15.29.46-1-45467	93	6	6	1	0	1	553	4	4	0	0	NA	NA	NA	24	37	511	169	170	352	85	116	18	5	0	0.035	0.03	0
.	19.01.15-15.29.47-1-45468	91	4	4	2	0	2	546	3	3	0	0	NA	NA	NA	33	33	511	170	165	349	83	114	4	2	4	0.008	0.012	0.024
.	19.01.15-15.29.48-1-45470	63	2	2	0	0	0	533	1	1	0	0	NA	NA	NA	14	16	495	171	163	339	83	111	1	1	0	0.002	0.006	0
.	19.01.15-15.29.49-1-45473	117	8	8	1	0	1	558	7	7	0	0	NA	NA	NA	37	39	504	175	173	351	89	118	14	5	8	0.028	0.029	0.046
.	19.01.15-15.29.51-1-45475	244	19	19	6	0	4	585	17	17	0	0	NA	NA	NA	65	73	533	179	174	373	93	119	75	29	3	0.141	0.162	0.017
.	19.01.15-15.30.00-1-45484	348	32	32	7	0	7	626	27	27	0	0	NA	NA	NA	95	111	559	182	183	396	99	131	72	19	15	0.129	0.104	0.082
.	19.01.15-15.30.12-1-45491	31	1	1	0	0	0	0	0	0	0	0	NA	NA	NA	13	6	492	165	162	0	0	0	3	0	0	0.006	0	0
.	19.01.15-15.30.15-1-45494	35	1	1	0	0	0	0	0	0	0	0	NA	NA	NA	12	7	494	164	162	0	0	0	0	0	0	0	0	0
.	19.01.15-15.30.15-1-45495	268	34	34	8	0	7	602	29	29	0	0	NA	NA	NA	70	83	531	186	179	375	100	127	78	18	16	0.147	0.097	0.089
.	19.01.15-15.30.17-1-45496	293	62	62	16	0	14	594	59	59	0	0	NA	NA	NA	98	81	538	178	178	377	93	124	157	47	12	0.292	0.264	0.067
.	19.01.15-15.30.18-1-45497	34	1	1	0	0	0	0	0	0	0	0	NA	NA	NA	12	10	494	167	162	0	0	0	1	0	0	0.002	0	0
.	19.01.15-15.30.19-1-45498	147	8	8	1	0	1	572	7	7	0	0	NA	NA	NA	41	55	513	179	176	359	90	123	10	11	3	0.019	0.061	0.017
.	19.01.15-15.30.21-1-45518	411	87	87	30	0	18	633	78	78	0	0	NA	NA	NA	120	121	559	188	187	396	103	134	239	40	27	0.428	0.213	0.144
.	19.01.15-15.30.45-1-45535	298	76	76	26	0	21	603	71	71	0	0	NA	NA	NA	90	95	551	182	175	386	98	119	174	33	20	0.316	0.181	0.114
.	19.01.15-15.30.46-1-45536	282	50	50	16	0	11	588	49	49	0	0	NA	NA	NA	72	68	533	171	177	374	90	124	152	43	5	0.285	0.251	0.028
.	19.01.15-15.31.18-1-45586	206	84	84	28	0	20	559	79	79	0	0	NA	NA	NA	49	55	523	174	171	357	88	114	174	47	17	0.333	0.27	0.099
.	19.01.15-15.31.20-1-45587	274	35	35	10	0	9	588	32	32	0	0	NA	NA	NA	63	74	536	180	171	373	96	119	122	17	14	0.228	0.094	0.082
.	19.01.15-15.31.37-1-45609	64	3	3	1	0	1	535	2	2	0	0	NA	NA	NA	29	22	504	165	166	340	81	114	10	0	0	0.02	0	0
.	19.01.15-15.31.52-1-45629	61	3	3	0	0	0	541	2	2	0	0	NA	NA	NA	26	22	502	169	164	345	84	112	4	2	3	0.008	0.012	0.018
.	19.01.15-15.31.52-1-45630	32	1	1	0	0	0	0	0	0	0	0	NA	NA	NA	5	5	489	167	162	0	0	0	2	0	0	0.004	0	0
.	19.01.15-15.31.54-1-45633	89	4	4	0	0	0	548	3	3	0	0	NA	NA	NA	27	28	507	168	166	350	84	114	6	3	5	0.012	0.018	0.03
.	19.01.15-15.32.18-1-45642	119	16	16	5	0	5	556	13	13	0	0	NA	NA	NA	32	39	511	172	169	354	85	117	45	12	3	0.088	0.07	0.018
.	19.01.15-15.32.20-1-45646	327	67	67	19	0	14	608	63	63	0	0	NA	NA	NA	96	97	544	185	181	381	99	128	169	44	34	0.311	0.238	0.188
.	19.01.15-15.32.27-1-45668	149	5	5	1	0	1	565	4	4	0	0	NA	NA	NA	39	52	523	175	167	360	88	117	9	0	0	0.017	0	0
.	19.01.15-15.32.31-1-45669	56	2	2	0	0	0	0	1	1	0	0	NA	NA	NA	19	25	501	171	166	0	0	0	3	0	0	0.006	0	0
.	19.01.15-15.32.34-1-45673	60	2	2	0	0	0	351	1	1	0	0	NA	NA	NA	21	13	498	164	164	226	52	73	0	0	2	0	0	0.012
.	19.01.15-15.32.35-1-45675	298	54	54	19	0	14	579	48	48	0	0	NA	NA	NA	75	70	536	173	174	370	87	122	122	90	17	0.228	0.52	0.098
.	19.01.15-15.32.45-1-45693	39	1	1	1	0	1	0	0	0	0	0	NA	NA	NA	8	12	494	164	167	0	0	0	0	0	3	0	0	0.018
.	19.01.15-15.32.45-1-45694	88	5	5	4	0	3	539	4	4	0	0	NA	NA	NA	41	26	507	167	165	346	84	109	4	5	0	0.008	0.03	0
.	19.01.15-15.32.47-1-45695	87	3	3	0	0	0	538	2	2	0	0	NA	NA	NA	27	19	501	167	164	342	82	114	3	0	0	0.006	0	0
.	19.01.15-15.32.49-1-45696	121	9	9	2	0	2	561	8	8	0	0	NA	NA	NA	39	46	516	175	168	357	89	115	21	0	10	0.041	0	0.06
.	19.01.15-15.32.53-1-45700	36	1	1	0	0	0	0	0	0	0	0	NA	NA	NA	12	17	496	166	168	0	0	0	0	0	3	0	0	0.018
.	19.01.15-15.32.55-1-45703	86	4	4	2	0	2	526	3	3	0	0	NA	NA	NA	30	15	497	166	165	336	79	111	4	0	2	0.008	0	0.012
.	19.01.15-15.32.55-1-45704	151	14	14	2	0	1	573	12	12	0	0	NA	NA	NA	54	53	519	176	171	363	89	121	31	11	3	0.06	0.062	0.018
.	19.01.15-15.33.01-1-45708	116	7	7	4	0	3	554	6	6	0	0	NA	NA	NA	47	43	511	173	172	348	87	119	11	3	6	0.022	0.017	0.035
.	19.01.15-15.33.01-1-45709	400	116	116	28	0	20	602	106	106	0	0	NA	NA	NA	102	88	534	182	185	376	98	128	270	49	24	0.506	0.269	0.13
.	19.01.15-15.33.12-1-45716	33	1	1	0	0	0	0	0	0	0	0	NA	NA	NA	14	13	497	164	165	0	0	0	0	0	1	0	0	0.006
.	19.01.15-15.33.12-1-45717	179	10	10	1	0	1	569	8	8	0	0	NA	NA	NA	63	58	525	176	170	365	86	118	15	10	0	0.029	0.057	0
.	19.01.15-15.33.14-1-45719	120	7	7	1	0	1	554	6	6	0	0	NA	NA	NA	31	40	510	171	172	350	85	119	17	0	3	0.033	0	0.017
.	19.01.15-15.33.22-1-45737	248	42	42	14	0	12	586	36	36	0	0	NA	NA	NA	84	71	533	174	177	370	91	125	78	38	18	0.146	0.218	0.102
.	19.01.15-15.33.22-1-45738	38	1	1	0	0	0	0	0	0	0	0	NA	NA	NA	11	10	494	165	164	0	0	0	1	0	0	0.002	0	0
.	19.01.15-15.33.24-1-45739	33	1	1	1	0	1	0	0	0	0	0	NA	NA	NA	4	9	496	164	162	0	0	0	0	1	0	0	0.006	0
.	19.01.15-15.33.25-1-45740	122	13	13	4	0	3	553	11	11	0	0	NA	NA	NA	32	40	506	176	171	345	89	119	30	12	1	0.059	0.068	0.006
.	19.01.15-15.33.28-1-45742	92	5	5	1	0	1	547	4	4	0	0	NA	NA	NA	33	33	506	168	172	346	83	118	10	0	2	0.02	0	0.012
.	19.01.15-15.33.33-1-45744	299	22	22	10	0	7	602	18	18	0	0	NA	NA	NA	78	86	541	177	181	382	93	127	53	26	1	0.098	0.147	0.006
.	19.01.15-15.33.37-1-45750	377	79	79	18	0	12	627	75	75	0	0	NA	NA	NA	106	114	556	184	187	390	102	135	140	101	13	0.252	0.549	0.07
.	19.01.15-15.33.45-1-45762	149	9	9	3	0	2	568	8	8	0	0	NA	NA	NA	52	51	520	174	170	360	89	119	20	10	4	0.038	0.057	0.024
.	19.01.15-15.33.46-1-45763	177	15	15	4	0	3	571	11	11	0	0	NA	NA	NA	54	56	528	172	169	367	89	115	26	6	13	0.049	0.035	0.077
.	19.01.15-15.33.49-1-45764	230	14	14	5	0	5	578	11	11	0	0	NA	NA	NA	55	57	526	172	172	368	89	121	25	19	1	0.048	0.11	0.006
.	19.01.15-15.33.54-1-45771	91	5	5	3	0	3	547	4	4	0	0	NA	NA	NA	29	28	504	172	165	349	86	112	10	10	7	0.02	0.058	0.042
.	19.01.15-15.34.08-1-45778	148	24	24	6	0	4	570	22	22	0	0	NA	NA	NA	42	58	519	176	176	359	89	122	78	12	4	0.15	0.068	0.023
.	19.01.15-15.34.11-1-45779	256	102	102	31	0	17	588	95	95	0	0	NA	NA	NA	73	82	531	180	184	364	95	129	201	97	22	0.379	0.539	0.12
.	19.01.15-15.34.13-1-45780	33	1	1	0	0	0	0	0	0	0	0	NA	NA	NA	10	5	492	164	162	0	0	0	0	0	2	0	0	0.012
.	19.01.15-15.34.15-1-45781	235	17	17	3	0	3	597	15	15	0	0	NA	NA	NA	64	79	533	179	180	374	95	128	33	24	3	0.062	0.134	0.017
.	19.01.15-15.34.16-1-45782	155	14	14	3	0	1	557	13	13	0	0	NA	NA	NA	60	49	520	171	171	356	83	118	24	9	5	0.046	0.053	0.029
.	19.01.15-15.34.17-1-45783	29	1	1	0	0	0	0	0	0	0	0	NA	NA	NA	12	4	489	165	163	0	0	0	1	0	0	0.002	0	0
.	19.01.15-15.34.19-1-45785	93	5	5	1	0	1	552	4	4	0	0	NA	NA	NA	26	35	510	169	169	352	85	115	23	0	0	0.045	0	0
.	19.01.15-15.34.19-1-45786	408	98	98	27	0	20	627	89	89	0	0	NA	NA	NA	99	115	564	179	185	399	95	133	274	54	18	0.486	0.302	0.097
.	19.01.15-15.34.38-1-45817	59	2	2	0	0	0	543	1	1	0	0	NA	NA	NA	20	18	498	166	167	345	81	117	4	0	2	0.008	0	0.012
.	19.01.15-15.34.42-1-45823	376	64	64	15	0	10	606	58	58	0	0	NA	NA	NA	113	97	544	189	177	381	100	125	161	58	9	0.296	0.307	0.051
.	19.01.15-15.34.48-1-45831	31	1	1	0	0	0	0	0	0	0	0	NA	NA	NA	12	8	493	165	163	0	0	0	0	0	0	0	0	0
.	19.01.15-15.34.50-1-45835	301	47	47	12	0	9	595	43	43	0	0	NA	NA	NA	96	85	543	174	181	381	88	126	116	26	14	0.214	0.149	0.077
.	19.01.15-15.34.53-1-45840	120	12	12	8	0	7	550	11	11	0	0	NA	NA	NA	46	38	511	169	171	349	85	116	33	11	9	0.065	0.065	0.053
.	19.01.15-15.34.53-1-45841	195	20	20	4	0	2	576	19	19	0	0	NA	NA	NA	59	60	524	175	174	367	87	122	42	21	3	0.08	0.12	0.017
.	19.01.15-15.35.17-1-45846	451	48	48	13	0	9	631	44	44	0	0	NA	NA	NA	128	123	556	187	193	390	101	140	138	40	17	0.248	0.214	0.088
.	19.01.15-15.35.19-1-45847	209	16	16	1	0	0	591	15	15	0	0	NA	NA	NA	62	77	538	176	176	379	88	124	34	14	16	0.063	0.08	0.091
.	19.01.15-15.35.21-1-45863	117	9	9	1	0	1	537	7	7	0	0	NA	NA	NA	33	22	503	167	165	345	81	111	6	3	9	0.012	0.018	0.055
.	19.01.15-15.35.34-1-45869	293	35	35	8	0	6	611	32	32	0	0	NA	NA	NA	89	106	551	185	183	385	98	128	89	40	17	0.162	0.216	0.093
.	19.01.15-15.35.41-1-45879	93	4	4	2	0	1	536	3	3	0	0	NA	NA	NA	39	23	500	168	168	341	82	113	0	16	4	0	0.095	0.024
.	19.01.15-15.35.54-1-45894	263	34	34	14	0	12	598	30	30	0	0	NA	NA	NA	75	85	547	175	176	385	91	122	92	27	4	0.168	0.154	0.023
.	19.01.15-15.35.58-1-45897	243	14	14	5	0	3	583	12	12	0	0	NA	NA	NA	94	68	534	176	171	376	92	115	43	10	2	0.081	0.057	0.012
.	19.01.15-15.36.02-1-45899	267	35	35	9	0	9	603	30	30	0	0	NA	NA	NA	72	84	541	174	182	382	90	131	94	29	22	0.174	0.167	0.121
.	19.01.15-15.36.10-1-45908	118	5	5	2	0	2	561	4	4	0	0	NA	NA	NA	35	44	509	172	176	352	84	125	3	16	2	0.006	0.093	0.011
.	19.01.15-15.36.12-1-45910	456	82	82	33	0	28	634	72	72	0	0	NA	NA	NA	127	128	566	188	187	402	103	129	174	79	37	0.307	0.42	0.198
.	19.01.15-15.36.13-1-45911	60	2	2	1	0	1	542	1	1	0	0	NA	NA	NA	29	25	502	170	166	346	83	113	0	1	3	0	0.006	0.018
.	19.01.15-15.36.27-1-45943	176	11	11	2	0	2	569	9	9	0	0	NA	NA	NA	43	47	517	172	171	362	88	119	48	0	0	0.093	0	0
.	19.01.15-15.36.27-1-45944	94	11	11	3	0	2	544	10	10	0	0	NA	NA	NA	21	29	510	167	165	349	82	113	32	0	1	0.063	0	0.006
.	19.01.15-15.36.27-1-45945	377	41	41	10	0	6	610	37	37	0	0	NA	NA	NA	120	95	555	176	177	394	90	126	102	40	19	0.184	0.227	0.107
.	19.01.15-15.36.28-1-45946	89	4	4	2	0	2	551	3	3	0	0	NA	NA	NA	32	36	508	173	168	347	85	119	8	12	0	0.016	0.069	0
.	19.01.15-15.36.28-1-45947	59	2	2	1	0	0	543	1	1	0	0	NA	NA	NA	17	22	504	166	165	346	83	114	8	0	0	0.016	0	0
.	19.01.15-15.36.42-1-45961	140	8	8	2	0	2	567	7	7	0	0	NA	NA	NA	37	53	523	170	173	364	84	119	21	3	8	0.04	0.018	0.046
.	19.01.15-15.36.43-1-45964	206	13	13	1	0	1	576	11	11	0	0	NA	NA	NA	72	59	523	175	174	365	88	123	28	6	0	0.054	0.034	0
.	19.01.15-15.36.48-1-45972	446	87	87	31	0	21	641	76	76	0	0	NA	NA	NA	115	132	568	194	183	405	109	127	169	77	36	0.298	0.397	0.197
.	19.01.15-15.36.52-1-45977	207	14	14	7	0	6	572	10	10	0	0	NA	NA	NA	51	61	530	172	172	367	84	121	18	18	8	0.034	0.105	0.047
.	19.01.15-15.37.00-1-45982	327	62	62	16	0	13	593	57	57	0	0	NA	NA	NA	95	86	545	181	173	382	93	118	143	38	29	0.262	0.21	0.168
.	19.01.15-15.37.01-1-45984	297	75	75	18	0	15	598	66	66	0	0	NA	NA	NA	88	79	529	186	177	374	99	125	145	101	20	0.274	0.543	0.113
.	19.01.15-15.37.07-1-45985	85	5	5	0	0	0	555	4	4	0	0	NA	NA	NA	31	44	514	174	169	350	87	118	9	2	2	0.018	0.011	0.012
.	19.01.15-15.37.14-1-45988	260	37	37	10	0	9	574	36	36	0	0	NA	NA	NA	72	64	529	171	177	367	85	122	114	35	7	0.216	0.205	0.04
.	19.01.15-15.37.24-1-46007	360	50	50	11	0	10	618	45	45	0	0	NA	NA	NA	99	102	557	180	178	395	96	127	112	49	22	0.201	0.272	0.124
.	19.01.15-15.37.30-1-46008	87	4	4	1	0	1	546	3	3	0	0	NA	NA	NA	32	30	507	171	165	351	86	109	7	12	0	0.014	0.07	0
.	19.01.15-15.37.38-1-46016	150	21	21	8	0	8	573	19	19	0	0	NA	NA	NA	50	62	524	177	174	364	92	117	60	6	8	0.115	0.034	0.046
.	19.01.15-15.37.45-1-46030	90	4	4	0	0	0	540	3	3	0	0	NA	NA	NA	30	23	500	167	169	342	83	115	7	3	1	0.014	0.018	0.006
.	19.01.15-15.37.59-1-46038	306	38	38	10	0	7	601	34	34	0	0	NA	NA	NA	102	96	549	185	175	386	97	118	99	41	18	0.18	0.222	0.103
.	19.01.15-15.38.04-1-46042	149	9	9	0	0	0	556	7	7	0	0	NA	NA	NA	52	40	505	173	175	351	86	119	14	14	1	0.028	0.081	0.006
.	19.01.15-15.38.13-1-46047	459	77	77	28	0	15	635	69	69	0	0	NA	NA	NA	134	126	558	195	186	397	108	130	185	85	13	0.332	0.436	0.07
.	19.01.15-15.38.14-1-46048	34	1	1	0	0	0	0	0	0	0	0	NA	NA	NA	17	8	495	164	162	0	0	0	0	2	0	0	0.012	0
.	19.01.15-15.38.17-1-46049	238	54	54	24	0	18	582	50	50	0	0	NA	NA	NA	67	67	531	173	176	368	91	123	148	64	16	0.279	0.37	0.091
.	19.01.15-15.38.21-1-46071	151	8	8	3	0	1	558	6	6	0	0	NA	NA	NA	47	37	509	169	172	351	85	122	22	10	0	0.043	0.059	0
.	19.01.15-15.38.27-1-46081	145	19	19	3	0	3	555	17	17	0	0	NA	NA	NA	52	48	518	169	174	352	82	121	29	17	8	0.056	0.101	0.046
.	19.01.15-15.38.36-1-46085	261	28	28	7	0	6	578	27	27	0	0	NA	NA	NA	79	65	528	170	180	365	84	129	59	21	3	0.112	0.124	0.017
.	19.01.15-15.38.37-1-46088	394	41	41	21	0	15	632	38	38	0	0	NA	NA	NA	109	123	561	190	185	401	100	131	105	26	18	0.187	0.137	0.097
.	19.01.15-15.38.39-1-46091	332	57	57	19	0	18	631	49	49	0	0	NA	NA	NA	85	111	558	182	184	400	100	131	150	50	9	0.269	0.275	0.049
.	19.01.15-15.38.44-1-46101	232	15	15	3	0	3	573	14	14	0	0	NA	NA	NA	84	60	521	176	176	363	91	119	33	9	3	0.063	0.051	0.017
.	19.01.15-15.39.04-1-46110	116	9	9	0	0	0	566	7	7	0	0	NA	NA	NA	32	46	517	169	173	360	85	121	13	4	5	0.025	0.024	0.029
.	19.01.15-15.39.09-1-46111	181	28	28	6	0	4	579	26	26	0	0	NA	NA	NA	60	62	527	178	170	369	92	118	87	26	14	0.165	0.146	0.082
.	19.01.15-15.39.26-1-46132	35	1	1	0	0	0	0	0	0	0	0	NA	NA	NA	12	13	496	166	164	0	0	0	1	0	0	0.002	0	0
.	19.01.15-15.39.27-1-46133	121	18	18	2	0	1	563	17	17	0	0	NA	NA	NA	42	51	517	177	170	356	89	118	43	8	1	0.083	0.045	0.006
.	19.01.15-15.39.29-1-46134	203	53	53	13	0	5	572	47	47	0	0	NA	NA	NA	47	53	516	178	172	360	91	121	116	56	10	0.225	0.315	0.058
.	19.01.15-15.39.33-1-46135	60	3	3	1	0	1	540	2	2	0	0	NA	NA	NA	32	29	509	168	165	344	85	111	5	0	1	0.01	0	0.006
.	19.01.15-15.39.47-1-46155	60	2	2	0	0	0	543	0	0	0	0	NA	NA	NA	20	24	498	175	164	342	87	114	6	0	0	0.012	0	0
.	19.01.15-15.39.47-1-46156	449	58	58	19	0	14	621	53	53	0	0	NA	NA	NA	124	110	560	179	184	397	95	129	113	74	22	0.202	0.413	0.12
.	19.01.15-15.39.51-1-46161	170	28	28	9	0	4	564	27	27	0	0	NA	NA	NA	55	51	517	169	178	358	83	123	58	24	11	0.112	0.142	0.062
.	19.01.15-15.39.57-1-46163	156	21	21	2	0	2	552	18	18	0	0	NA	NA	NA	34	35	507	171	170	349	85	118	29	18	3	0.057	0.105	0.018
.	19.01.15-15.39.59-1-46164	298	38	38	8	0	6	598	35	35	0	0	NA	NA	NA	83	80	535	178	180	376	95	127	80	61	10	0.15	0.343	0.056
.	19.01.15-15.39.59-1-46165	265	17	17	6	0	5	589	15	15	0	0	NA	NA	NA	85	86	540	177	182	372	93	124	49	16	12	0.091	0.09	0.066
.	19.01.15-15.40.00-1-46166	206	14	14	3	0	3	582	11	11	0	0	NA	NA	NA	57	71	524	181	179	365	94	123	40	10	9	0.076	0.055	0.05
.	19.01.15-15.40.02-1-46171	83	3	3	1	0	1	552	2	2	0	0	NA	NA	NA	34	42	519	167	169	357	81	114	0	1	3	0	0.006	0.018
.	19.01.15-15.40.17-1-46180	64	2	2	1	0	1	401	1	1	0	0	NA	NA	NA	28	17	501	164	165	254	63	84	3	0	0	0.006	0	0
.	19.01.15-15.40.28-1-46202	204	24	24	10	0	9	577	21	21	0	0	NA	NA	NA	74	63	522	182	172	364	96	117	48	9	8	0.092	0.049	0.047
.	19.01.15-15.40.29-1-46203	63	2	2	0	0	0	537	1	1	0	0	NA	NA	NA	22	20	500	166	167	342	81	114	5	0	0	0.01	0	0
.	19.01.15-15.40.34-1-46205	364	86	86	18	0	16	609	80	80	0	0	NA	NA	NA	98	100	539	194	180	375	107	127	167	45	23	0.31	0.232	0.128
.	19.01.15-15.40.35-1-46207	65	3	3	1	0	1	540	2	2	0	0	NA	NA	NA	25	26	504	165	170	345	80	115	9	0	3	0.018	0	0.018
.	19.01.15-15.40.37-1-46211	298	66	66	23	0	14	614	63	63	0	0	NA	NA	NA	86	96	545	183	181	386	99	129	165	47	28	0.303	0.257	0.155
.	19.01.15-15.40.44-1-46223	176	22	22	6	0	4	554	20	20	0	0	NA	NA	NA	63	40	511	175	167	350	90	114	55	13	2	0.108	0.074	0.012
.	19.01.15-15.40.52-1-48547	64	2	2	1	0	1	538	1	1	0	0	NA	NA	NA	26	24	503	169	165	343	85	110	2	0	2	0.004	0	0.012
.	19.01.15-15.40.55-1-48577	61	2	2	1	0	1	348	1	1	0	0	NA	NA	NA	20	16	498	167	164	217	60	71	1	0	0	0.002	0	0
.	19.01.15-15.41.06-1-48582	114	8	8	2	0	2	554	7	7	0	0	NA	NA	NA	49	43	513	172	171	352	86	116	2	8	15	0.004	0.047	0.088
.	19.01.15-15.41.15-1-48585	130	8	8	3	0	3	556	7	7	0	0	NA	NA	NA	45	38	508	169	174	348	87	121	19	8	0	0.037	0.047	0
.	19.01.15-15.41.15-1-48586	211	41	41	11	0	7	578	36	36	0	0	NA	NA	NA	56	54	518	172	177	365	88	125	105	38	1	0.203	0.221	0.006
.	19.01.15-15.41.19-1-48588	414	48	48	11	0	10	624	44	44	0	0	NA	NA	NA	136	114	561	186	180	394	101	129	118	48	29	0.21	0.258	0.161
.	19.01.15-15.41.21-1-48604	33	1	1	0	0	0	0	0	0	0	0	NA	NA	NA	9	3	490	164	162	0	0	0	1	0	0	0.002	0	0
.	19.01.15-15.41.23-1-48605	296	83	83	33	0	29	601	76	76	0	0	NA	NA	NA	92	84	544	182	171	382	100	119	210	71	15	0.386	0.39	0.088
.	19.01.15-15.41.28-1-48609	123	9	9	1	0	1	555	7	7	0	0	NA	NA	NA	30	40	516	167	170	356	83	116	11	1	3	0.021	0.006	0.018
.	19.01.15-15.41.30-1-48611	39	1	1	0	0	0	0	0	0	0	0	NA	NA	NA	9	11	494	165	165	0	0	0	0	2	0	0	0.012	0
.	19.01.15-15.41.34-1-48614	36	1	1	1	0	1	0	0	0	0	0	NA	NA	NA	11	13	497	166	163	0	0	0	0	0	1	0	0	0.006
.	19.01.15-15.41.36-1-48618	263	71	71	16	0	6	577	62	62	0	0	NA	NA	NA	76	59	520	183	169	363	97	117	145	48	15	0.279	0.262	0.089
.	19.01.15-15.41.37-1-48619	148	13	13	0	0	0	548	11	11	0	0	NA	NA	NA	52	42	512	170	173	349	84	115	12	16	0	0.023	0.094	0
.	19.01.15-15.41.49-1-48633	35	1	1	0	0	0	0	0	0	0	0	NA	NA	NA	10	7	492	166	162	0	0	0	0	0	0	0	0	0
.	19.01.15-15.41.52-1-48636	234	53	53	15	0	13	588	49	49	0	0	NA	NA	NA	55	70	532	179	172	373	95	120	122	67	18	0.229	0.374	0.105
.	19.01.15-15.42.00-1-48640	89	3	3	1	0	1	544	2	2	0	0	NA	NA	NA	25	30	506	168	169	346	83	115	6	0	0	0.012	0	0
.	19.01.15-15.42.05-1-48641	120	10	10	1	0	1	560	9	9	0	0	NA	NA	NA	42	40	503	179	171	348	93	119	40	11	0	0.08	0.061	0
.	19.01.15-15.42.15-1-48650	33	1	1	0	0	0	0	0	0	0	0	NA	NA	NA	7	14	494	164	169	0	0	0	0	2	0	0	0.012	0
.	19.01.15-15.42.17-1-48651	315	99	99	30	0	22	597	90	90	0	0	NA	NA	NA	99	84	538	181	178	375	96	126	189	92	14	0.351	0.508	0.079
.	19.01.15-15.42.17-1-48652	177	19	19	7	0	6	555	17	17	0	0	NA	NA	NA	62	46	512	172	175	352	84	119	47	8	2	0.092	0.047	0.011
.	19.01.15-15.42.31-1-48677	140	9	9	2	0	1	561	8	8	0	0	NA	NA	NA	46	52	524	168	173	361	82	118	11	13	7	0.021	0.077	0.04
.	19.01.15-15.42.33-1-48679	270	13	13	6	0	5	597	12	12	0	0	NA	NA	NA	87	86	537	181	181	376	93	128	29	17	14	0.054	0.094	0.077
.	19.01.15-15.42.34-1-48680	126	11	11	3	0	2	551	9	9	0	0	NA	NA	NA	42	42	514	168	173	351	82	118	15	12	10	0.029	0.071	0.058
.	19.01.15-15.42.49-1-48699	120	6	6	1	0	1	554	3	3	0	0	NA	NA	NA	34	38	512	169	170	353	85	116	13	0	1	0.025	0	0.006
.	19.01.15-15.42.56-1-48706	145	6	6	2	0	2	561	5	5	0	0	NA	NA	NA	49	49	514	175	173	350	91	120	15	10	5	0.029	0.057	0.029
.	19.01.15-15.42.58-1-48708	173	26	26	3	0	3	569	22	22	0	0	NA	NA	NA	52	56	517	178	174	356	92	121	57	28	11	0.11	0.157	0.063
.	19.01.15-15.43.02-1-48709	203	23	23	5	0	5	565	21	21	0	0	NA	NA	NA	53	51	523	171	170	363	82	120	30	32	8	0.057	0.187	0.047
.	19.01.15-15.43.04-1-48710	206	29	29	8	0	5	574	26	26	0	0	NA	NA	NA	56	51	512	177	175	358	93	123	51	39	9	0.1	0.22	0.051
.	19.01.15-15.43.04-1-48711	124	7	7	2	0	2	578	5	5	0	0	NA	NA	NA	40	65	530	172	176	369	86	123	5	5	8	0.009	0.029	0.045
.	19.01.15-15.43.05-1-48712	294	26	26	8	0	8	579	22	22	0	0	NA	NA	NA	76	65	525	180	173	368	93	118	54	19	5	0.103	0.106	0.029
.	19.01.15-15.43.08-1-48713	214	19	19	6	0	6	589	16	16	0	0	NA	NA	NA	65	71	531	178	175	371	93	125	42	15	6	0.079	0.084	0.034
.	19.01.15-15.43.31-1-48731	173	16	16	2	0	2	582	14	14	0	0	NA	NA	NA	60	68	528	176	177	367	90	125	18	15	17	0.034	0.085	0.096
.	19.01.15-15.43.33-1-48732	227	19	19	5	0	4	553	18	18	0	0	NA	NA	NA	72	42	516	171	168	357	84	112	56	22	1	0.109	0.129	0.006
.	19.01.15-15.43.48-1-48752	525	66	66	16	0	12	637	57	57	0	0	NA	NA	NA	142	126	559	190	190	395	104	138	156	72	37	0.279	0.379	0.195
.	19.01.15-15.43.53-1-48758	121	8	8	2	0	1	556	6	6	0	0	NA	NA	NA	49	41	516	170	168	356	86	114	19	8	0	0.037	0.047	0
.	19.01.15-15.43.55-1-48759	226	20	20	4	0	4	574	18	18	0	0	NA	NA	NA	79	70	539	175	169	373	87	114	48	17	6	0.089	0.097	0.036
.	19.01.15-15.43.56-1-48761	113	7	7	1	0	1	550	5	5	0	0	NA	NA	NA	36	35	513	167	168	350	84	116	19	5	2	0.037	0.03	0.012
.	19.01.15-15.43.59-1-48762	124	7	7	3	0	2	560	5	5	0	0	NA	NA	NA	38	43	516	169	171	358	84	118	10	10	6	0.019	0.059	0.035
.	19.01.15-15.44.06-1-48764	347	95	95	23	0	16	611	82	82	0	0	NA	NA	NA	109	101	554	180	180	388	95	128	219	42	29	0.395	0.233	0.161
.	19.01.15-15.44.07-1-48765	241	44	44	11	0	8	589	40	40	0	0	NA	NA	NA	65	65	530	176	172	376	94	119	111	60	17	0.209	0.341	0.099
.	19.01.15-15.44.14-1-48773	92	4	4	3	0	3	544	3	3	0	0	NA	NA	NA	30	38	508	172	171	345	83	116	10	0	0	0.02	0	0
.	19.01.15-15.44.15-1-48774	59	2	2	0	0	0	297	0	0	0	0	NA	NA	NA	10	21	500	170	164	185	48	64	3	0	0	0.006	0	0
.	19.01.15-15.44.17-1-48775	204	26	26	5	0	3	570	25	25	0	0	NA	NA	NA	44	55	515	177	176	359	89	122	58	26	7	0.113	0.147	0.04
.	19.01.15-15.44.22-1-48792	92	5	5	1	0	1	541	4	4	0	0	NA	NA	NA	27	25	502	172	164	345	83	113	8	0	7	0.016	0	0.043
.	19.01.15-15.44.25-1-48793	363	58	58	17	0	10	612	51	51	0	0	NA	NA	NA	103	102	552	183	180	390	95	127	135	46	16	0.245	0.251	0.089
.	19.01.15-15.44.30-1-48795	125	14	14	3	0	2	566	13	13	0	0	NA	NA	NA	29	49	510	174	178	355	87	124	27	16	5	0.053	0.092	0.028
.	19.01.15-15.44.39-1-48808	172	18	18	7	0	7	556	17	17	0	0	NA	NA	NA	46	36	511	167	171	353	85	118	45	20	14	0.088	0.12	0.082
.	19.01.15-15.44.40-1-48812	182	8	8	1	0	1	563	6	6	0	0	NA	NA	NA	49	50	519	174	170	361	86	116	15	12	1	0.029	0.069	0.006
.	19.01.15-15.45.08-1-48829	267	29	29	11	0	9	584	24	24	0	0	NA	NA	NA	94	82	537	176	182	369	87	128	44	30	20	0.082	0.17	0.11
.	19.01.15-15.45.13-1-48830	324	34	34	9	0	6	595	31	31	0	0	NA	NA	NA	68	79	539	175	178	377	90	128	79	27	10	0.147	0.154	0.056
.	19.01.15-15.45.19-1-48831	226	17	17	4	0	3	578	11	11	0	0	NA	NA	NA	77	69	528	174	180	365	87	126	32	12	8	0.061	0.069	0.044
.	19.01.15-15.45.27-1-48850	207	16	16	3	0	3	574	14	14	0	0	NA	NA	NA	46	58	520	179	172	361	96	117	31	12	3	0.06	0.067	0.017
.	19.01.15-15.45.38-1-48856	237	89	89	25	0	21	571	78	78	0	0	NA	NA	NA	57	55	517	177	174	358	94	119	183	67	26	0.354	0.379	0.149
.	19.01.15-15.45.40-1-48861	92	6	6	0	0	0	545	4	4	0	0	NA	NA	NA	31	27	505	167	168	346	81	118	5	0	7	0.01	0	0.042
.	19.01.15-15.45.56-1-48877	170	15	15	5	0	4	555	13	13	0	0	NA	NA	NA	46	35	511	166	171	355	82	118	38	7	3	0.074	0.042	0.018
.	19.01.15-15.45.57-1-48879	33	1	1	0	0	0	0	0	0	0	0	NA	NA	NA	5	18	501	165	165	0	0	0	0	0	2	0	0	0.012
.	19.01.15-15.46.00-1-48882	276	77	77	15	0	13	594	70	70	0	0	NA	NA	NA	77	77	540	176	174	380	92	122	176	54	16	0.326	0.307	0.092
.	19.01.15-15.46.00-1-48883	240	17	17	6	0	4	575	15	15	0	0	NA	NA	NA	53	58	519	171	181	360	86	129	58	6	8	0.112	0.035	0.044
.	19.01.15-15.46.05-1-48885	412	79	79	23	0	13	629	70	70	0	0	NA	NA	NA	106	122	568	185	182	399	101	129	166	59	31	0.292	0.319	0.17
.	19.01.15-15.46.06-1-48886	250	48	48	15	0	11	594	42	42	0	0	NA	NA	NA	51	75	533	176	179	374	91	129	159	29	9	0.298	0.165	0.05
.	19.01.15-15.46.10-1-48887	127	14	14	4	0	4	563	12	12	0	0	NA	NA	NA	40	48	515	171	175	352	88	123	28	19	10	0.054	0.111	0.057
.	19.01.15-15.46.23-1-48920	120	6	6	1	0	1	561	5	5	0	0	NA	NA	NA	35	42	519	170	166	360	87	114	18	0	0	0.035	0	0
.	19.01.15-15.46.28-1-48922	322	61	61	18	0	16	613	53	53	0	0	NA	NA	NA	118	101	543	184	187	379	100	134	157	63	25	0.289	0.342	0.134
.	19.01.15-15.46.37-1-48931	92	6	6	1	0	1	552	5	5	0	0	NA	NA	NA	21	37	511	170	169	350	83	119	12	7	0	0.023	0.041	0
.	19.01.15-15.46.39-1-48935	142	10	10	1	0	1	568	9	9	0	0	NA	NA	NA	32	49	521	175	166	362	92	114	17	1	16	0.033	0.006	0.096
.	19.01.15-15.46.42-1-48939	32	1	1	1	0	1	0	0	0	0	0	NA	NA	NA	9	8	493	164	164	0	0	0	3	0	0	0.006	0	0
.	19.01.15-15.46.45-1-48949	60	2	2	1	0	1	548	1	1	0	0	NA	NA	NA	23	31	510	168	166	351	81	116	6	0	1	0.012	0	0.006
.	19.01.15-15.46.55-1-48955	84	4	4	0	0	0	553	3	3	0	0	NA	NA	NA	25	40	513	170	170	352	85	116	11	4	0	0.021	0.024	0
.	19.01.15-15.47.00-1-48956	61	2	2	0	0	0	540	1	1	0	0	NA	NA	NA	20	22	503	168	164	345	84	111	6	0	0	0.012	0	0
.	19.01.15-15.47.03-1-48957	121	8	8	3	0	3	560	7	7	0	0	NA	NA	NA	34	47	522	171	167	360	87	113	18	0	9	0.034	0	0.054
.	19.01.15-15.47.13-1-48965	124	13	13	2	0	1	554	10	10	0	0	NA	NA	NA	38	36	512	168	169	353	85	116	19	17	1	0.037	0.101	0.006
.	19.01.15-15.47.15-1-48966	92	4	4	1	0	1	541	3	3	0	0	NA	NA	NA	31	25	500	171	167	344	84	113	2	5	3	0.004	0.029	0.018
.	19.01.15-15.47.17-1-48967	119	8	8	2	0	0	554	6	6	0	0	NA	NA	NA	41	35	510	169	169	348	87	119	20	3	1	0.039	0.018	0.006
.	19.01.15-15.47.31-1-48984	88	6	6	0	0	0	545	5	5	0	0	NA	NA	NA	31	28	507	165	169	350	79	116	21	3	0	0.041	0.018	0
.	19.01.15-15.47.32-1-48985	151	12	12	2	0	2	558	11	11	0	0	NA	NA	NA	51	45	518	170	170	353	85	120	14	15	0	0.027	0.088	0
.	19.01.15-15.47.34-1-48986	116	5	5	2	0	2	552	4	4	0	0	NA	NA	NA	38	36	512	168	169	352	85	115	10	0	7	0.02	0	0.041
.	19.01.15-15.47.41-1-48996	140	9	9	4	0	2	557	8	8	0	0	NA	NA	NA	39	39	501	173	178	345	88	124	24	2	6	0.048	0.012	0.034
.	19.01.15-15.47.47-1-49005	206	14	14	3	0	3	575	13	13	0	0	NA	NA	NA	76	63	522	174	180	361	86	128	20	16	3	0.038	0.092	0.017
.	19.01.15-15.47.51-1-49008	119	9	9	4	0	3	541	7	7	0	0	NA	NA	NA	40	24	505	165	167	344	81	116	22	6	1	0.044	0.036	0.006
.	19.01.15-15.47.53-1-49011	150	16	16	5	0	4	554	15	15	0	0	NA	NA	NA	47	47	515	176	169	348	90	116	32	21	0	0.062	0.119	0
.	19.01.15-15.47.54-1-49012	63	3	3	0	0	0	538	2	2	0	0	NA	NA	NA	34	25	505	167	166	344	82	112	5	0	0	0.01	0	0
.	19.01.15-15.47.55-1-49013	72	2	2	1	0	1	540	0	0	0	0	NA	NA	NA	20	27	504	169	167	342	82	116	0	7	0	0	0.041	0
.	19.01.15-15.47.57-1-49015	157	36	36	10	0	7	554	33	33	0	0	NA	NA	NA	49	48	512	173	176	347	87	120	74	21	10	0.145	0.121	0.057
.	19.01.15-15.47.58-1-49016	178	17	17	2	0	2	560	14	14	0	0	NA	NA	NA	47	44	513	176	168	354	89	117	13	16	7	0.025	0.091	0.042
.	19.01.15-15.48.04-1-49017	179	13	13	3	0	3	560	12	12	0	0	NA	NA	NA	53	45	511	174	173	350	89	121	29	11	6	0.057	0.063	0.035
.	19.01.15-15.48.07-1-49019	177	22	22	3	0	3	565	18	18	0	0	NA	NA	NA	50	56	524	175	170	361	87	117	33	22	3	0.063	0.126	0.018
.	19.01.15-15.48.09-1-49020	203	20	20	5	0	4	574	16	16	0	0	NA	NA	NA	54	67	523	180	177	361	93	120	62	12	5	0.119	0.067	0.028
.	19.01.15-15.48.10-1-49022	121	6	6	1	0	1	559	4	4	0	0	NA	NA	NA	40	47	514	171	175	350	86	123	25	0	2	0.049	0	0.011
.	19.01.15-15.48.17-1-49027	357	83	83	25	0	22	601	72	72	0	0	NA	NA	NA	105	94	542	178	187	381	89	131	154	48	51	0.284	0.27	0.273
.	19.01.15-15.48.24-1-49049	143	7	7	0	0	0	568	6	6	0	0	NA	NA	NA	47	60	522	179	172	360	91	117	10	7	0	0.019	0.039	0
.	19.01.15-15.48.27-1-49052	145	13	13	2	0	1	565	10	10	0	0	NA	NA	NA	51	49	520	172	170	360	87	118	25	30	4	0.048	0.174	0.024
.	19.01.15-15.48.28-1-49053	89	7	7	1	0	1	543	6	6	0	0	NA	NA	NA	31	15	496	166	166	345	81	117	6	11	3	0.012	0.066	0.018
.	19.01.15-15.48.32-1-49054	183	21	21	4	0	4	572	20	20	0	0	NA	NA	NA	51	59	525	176	171	365	92	115	58	11	10	0.11	0.062	0.058
.	19.01.15-15.48.41-1-49072	697	56	56	14	0	11	717	52	52	0	0	NA	NA	NA	188	206	607	204	208	439	121	157	153	56	27	0.252	0.275	0.13
.	19.01.15-15.48.43-1-49076	217	70	70	17	0	14	573	68	68	0	0	NA	NA	NA	72	60	529	173	171	366	90	117	162	62	25	0.306	0.358	0.146
.	19.01.15-15.48.45-1-49085	65	2	2	0	0	0	539	1	1	0	0	NA	NA	NA	35	29	503	171	168	342	82	115	0	3	5	0	0.018	0.03
.	19.01.15-15.48.46-1-49086	242	25	25	4	0	4	582	22	22	0	0	NA	NA	NA	59	66	527	176	176	366	90	126	41	24	0	0.078	0.136	0
.	19.01.15-15.48.50-1-49089	59	2	2	1	0	0	539	1	1	0	0	NA	NA	NA	24	26	500	173	166	340	85	114	4	0	8	0.008	0	0.048
.	19.01.15-15.48.58-1-49093	231	33	33	11	0	9	590	30	30	0	0	NA	NA	NA	68	73	532	180	174	376	93	121	68	53	14	0.128	0.294	0.08
.	19.01.15-15.48.59-1-49094	124	6	6	2	0	2	550	5	5	0	0	NA	NA	NA	45	32	509	169	167	349	86	115	23	2	0	0.045	0.012	0
.	19.01.15-15.49.06-1-49095	115	11	11	5	0	4	544	10	10	0	0	NA	NA	NA	33	24	501	166	170	345	82	117	23	4	4	0.046	0.024	0.024
.	19.01.15-15.49.12-1-49097	175	32	32	6	0	5	566	31	31	0	0	NA	NA	NA	52	47	519	173	168	359	89	118	55	27	7	0.106	0.156	0.042
.	19.01.15-15.49.18-1-49100	327	49	49	15	0	11	618	46	46	0	0	NA	NA	NA	101	108	552	182	187	393	97	128	133	35	20	0.241	0.192	0.107
.	19.01.15-15.49.30-1-49116	411	72	72	20	0	12	626	67	67	0	0	NA	NA	NA	97	108	555	185	181	396	100	130	200	76	22	0.36	0.411	0.122
.	19.01.15-15.49.32-1-49117	122	4	4	1	0	1	553	2	2	0	0	NA	NA	NA	54	35	513	169	166	356	85	112	11	4	2	0.021	0.024	0.012
.	19.01.15-15.49.49-1-49141	38	1	1	0	0	0	0	0	0	0	0	NA	NA	NA	5	11	497	163	164	0	0	0	0	0	0	0	0	0
.	19.01.15-15.49.53-1-49146	229	18	18	3	0	2	565	16	16	0	0	NA	NA	NA	63	53	519	175	172	358	91	116	34	7	12	0.066	0.04	0.07
.	19.01.15-15.50.00-1-49148	156	14	14	1	0	1	554	11	11	0	0	NA	NA	NA	43	38	513	166	172	352	83	119	10	5	7	0.019	0.03	0.041
.	19.01.15-15.50.02-1-49155	93	4	4	0	0	0	541	3	3	0	0	NA	NA	NA	21	24	497	169	171	339	83	119	2	5	1	0.004	0.03	0.006
.	19.01.15-15.50.04-1-49157	38	1	1	1	0	1	0	0	0	0	0	NA	NA	NA	16	9	493	163	166	0	0	0	2	0	0	0.004	0	0
.	19.01.15-15.50.07-1-49159	32	1	1	0	0	0	0	0	0	0	0	NA	NA	NA	9	10	491	167	165	0	0	0	4	0	0	0.008	0	0
.	19.01.15-15.50.10-1-49160	92	6	6	2	0	0	551	3	3	0	0	NA	NA	NA	26	31	504	169	171	348	85	118	13	5	5	0.026	0.03	0.029
.	19.01.15-15.50.18-1-49167	147	8	8	2	0	1	558	6	6	0	0	NA	NA	NA	47	43	516	169	171	357	84	117	26	7	4	0.05	0.041	0.023
.	19.01.15-15.50.21-1-49183	249	31	31	9	0	9	593	30	30	0	0	NA	NA	NA	81	77	541	175	174	381	89	123	68	45	5	0.126	0.257	0.029
.	19.01.15-15.50.21-1-49184	63	3	3	1	0	1	539	2	2	0	0	NA	NA	NA	31	26	503	169	167	341	83	115	11	0	0	0.022	0	0
.	19.01.15-15.50.24-1-49186	88	3	3	0	0	0	546	2	2	0	0	NA	NA	NA	27	31	503	171	170	342	86	118	5	1	0	0.01	0.006	0
.	19.01.15-15.50.26-1-49187	217	26	26	10	0	9	587	24	24	0	0	NA	NA	NA	65	77	534	176	180	373	90	124	67	36	7	0.125	0.205	0.039
.	19.01.15-15.50.30-1-49190	237	14	14	6	0	5	576	13	13	0	0	NA	NA	NA	62	58	525	173	173	369	89	118	50	2	5	0.095	0.012	0.029
.	19.01.15-15.50.30-1-49191	207	67	67	15	0	11	570	60	60	0	0	NA	NA	NA	70	57	518	177	175	356	90	124	176	37	10	0.34	0.209	0.057
.	19.01.15-15.50.36-1-49196	65	2	2	0	0	0	538	1	1	0	0	NA	NA	NA	25	23	502	167	167	346	80	112	1	4	0	0.002	0.024	0
.	19.01.15-15.50.40-1-49205	264	22	22	7	0	7	594	19	19	0	0	NA	NA	NA	77	83	539	180	177	374	94	126	76	17	2	0.141	0.094	0.011
.	19.01.15-15.50.44-1-49216	59	2	2	0	0	0	537	1	1	0	0	NA	NA	NA	22	21	505	164	165	346	80	111	2	3	0	0.004	0.018	0
.	19.01.15-15.50.49-1-49219	34	1	1	0	0	0	0	0	0	0	0	NA	NA	NA	12	10	494	164	165	0	0	0	0	0	0	0	0	0
.	19.01.15-15.50.51-1-49222	271	47	47	12	0	8	573	43	43	0	0	NA	NA	NA	77	62	532	175	168	373	86	114	117	60	21	0.22	0.343	0.125
.	19.01.15-15.50.58-1-49228	182	29	29	5	0	2	570	26	26	0	0	NA	NA	NA	68	61	518	179	177	352	93	125	58	23	16	0.112	0.128	0.09
.	19.01.15-15.50.58-1-49229	36	1	1	0	0	0	0	0	0	0	0	NA	NA	NA	15	12	497	164	164	0	0	0	0	2	0	0	0.012	0
.	19.01.15-15.51.02-1-49230	87	5	5	2	0	2	540	4	4	0	0	NA	NA	NA	22	21	501	169	164	345	82	113	14	2	0	0.028	0.012	0
.	19.01.15-15.51.29-1-49248	60	2	2	0	0	0	551	1	1	0	0	NA	NA	NA	14	28	511	166	164	355	81	115	5	6	0	0.01	0.036	0
.	19.01.15-15.51.31-1-49249	238	39	39	7	0	7	588	35	35	0	0	NA	NA	NA	55	77	530	173	187	367	86	135	104	31	18	0.196	0.179	0.096
.	19.01.15-15.51.34-1-49250	56	2	2	0	0	0	541	0	0	0	0	NA	NA	NA	31	32	500	178	167	340	90	111	0	0	6	0	0	0.036
.	19.01.15-15.51.36-1-49254	66	4	4	0	0	0	542	2	2	0	0	NA	NA	NA	27	21	501	168	165	346	85	111	14	0	0	0.028	0	0
.	19.01.15-15.51.36-1-49256	213	56	56	12	0	7	574	51	51	0	0	NA	NA	NA	49	58	531	171	169	369	88	117	124	68	20	0.234	0.398	0.118
.	19.01.15-15.51.43-1-49265	89	6	6	1	0	1	549	5	5	0	0	NA	NA	NA	39	36	507	172	170	347	87	115	7	10	7	0.014	0.058	0.041
.	19.01.15-15.51.47-1-49270	95	4	4	1	0	1	542	3	3	0	0	NA	NA	NA	28	26	501	172	166	342	86	114	14	0	1	0.028	0	0.006
.	19.01.15-15.51.51-1-49275	215	73	73	22	0	17	586	66	66	0	0	NA	NA	NA	52	75	537	175	176	375	90	121	145	26	32	0.27	0.149	0.182
.	19.01.15-15.52.11-1-49282	63	2	2	1	0	1	400	1	1	0	0	NA	NA	NA	18	16	498	165	166	249	64	87	3	0	0	0.006	0	0
.	19.01.15-15.52.13-1-49284	229	33	33	9	0	7	583	29	29	0	0	NA	NA	NA	77	74	528	180	179	365	93	125	79	22	12	0.15	0.122	0.067
.	19.01.15-15.52.14-1-49289	146	12	12	6	0	5	549	10	10	0	0	NA	NA	NA	48	39	509	173	170	350	83	116	31	3	8	0.061	0.017	0.047
.	19.01.15-15.52.23-1-49306	151	10	10	0	0	0	572	8	8	0	0	NA	NA	NA	52	57	521	174	175	362	89	121	12	6	0	0.023	0.034	0
.	19.01.15-15.52.23-1-49307	66	2	2	1	0	1	401	1	1	0	0	NA	NA	NA	16	18	500	164	167	255	64	82	0	3	0	0	0.018	0
.	19.01.15-15.52.28-1-49310	92	10	10	4	0	3	555	8	8	0	0	NA	NA	NA	32	44	518	171	168	355	84	116	20	8	2	0.039	0.047	0.012
.	19.01.15-15.52.36-1-49315	319	53	53	14	0	10	610	44	44	0	0	NA	NA	NA	112	103	544	184	188	380	96	134	160	28	20	0.294	0.152	0.106
.	19.01.15-15.52.42-1-49330	232	29	29	12	0	8	575	26	26	0	0	NA	NA	NA	56	60	521	179	173	361	93	121	95	33	0	0.182	0.184	0
.	19.01.15-15.52.45-1-49338	200	22	22	7	0	4	593	20	20	0	0	NA	NA	NA	45	80	536	178	179	375	93	125	62	21	9	0.116	0.118	0.05
.	19.01.15-15.52.48-1-49339	155	8	8	3	0	3	547	6	6	0	0	NA	NA	NA	38	28	502	169	170	344	86	117	17	8	2	0.034	0.047	0.012
.	19.01.15-15.52.51-1-49342	236	32	32	7	0	4	588	30	30	0	0	NA	NA	NA	73	76	525	183	181	365	96	127	82	41	6	0.156	0.224	0.033
.	19.01.15-15.53.04-1-49349	383	61	61	15	0	8	621	56	56	0	0	NA	NA	NA	105	104	549	185	183	392	101	128	144	46	33	0.262	0.249	0.18
.	19.01.15-15.53.07-1-49350	125	9	9	1	0	1	551	7	7	0	0	NA	NA	NA	45	37	511	168	171	349	84	118	19	0	0	0.037	0	0
.	19.01.15-15.53.08-1-49352	57	3	3	1	0	1	542	1	1	0	0	NA	NA	NA	22	23	502	168	166	346	83	113	11	0	0	0.022	0	0
.	19.01.15-15.53.22-1-49371	119	7	7	2	0	2	555	6	6	0	0	NA	NA	NA	25	32	502	168	175	347	86	122	11	4	1	0.022	0.024	0.006
.	19.01.15-15.53.23-1-49372	116	8	8	2	0	2	569	5	5	0	0	NA	NA	NA	23	43	516	170	170	361	87	121	10	3	10	0.019	0.018	0.059
.	19.01.15-15.53.26-1-49375	35	1	1	0	0	0	0	0	0	0	0	NA	NA	NA	4	9	492	164	166	0	0	0	0	0	2	0	0	0.012
.	19.01.15-15.53.29-1-49377	112	5	5	2	0	2	553	3	3	0	0	NA	NA	NA	45	41	508	176	170	347	89	117	12	7	0	0.024	0.04	0
.	19.01.15-15.53.31-1-49378	34	1	1	0	0	0	0	0	0	0	0	NA	NA	NA	12	15	497	167	164	0	0	0	0	3	0	0	0.018	0
.	19.01.15-15.53.35-1-49381	117	15	15	2	0	2	567	14	14	0	0	NA	NA	NA	44	51	513	178	173	355	91	121	37	15	3	0.072	0.084	0.017
.	19.01.15-15.53.37-1-49386	214	15	15	5	0	4	567	14	14	0	0	NA	NA	NA	70	60	518	178	177	353	92	122	36	13	6	0.069	0.073	0.034
.	19.01.15-15.53.46-1-49399	273	35	35	9	0	7	589	29	29	0	0	NA	NA	NA	71	79	535	179	178	374	93	122	57	34	26	0.107	0.19	0.146
.	19.01.15-15.53.49-1-49400	93	4	4	2	0	2	540	3	3	0	0	NA	NA	NA	25	22	498	168	169	342	82	116	6	0	4	0.012	0	0.024
.	19.01.15-15.53.51-1-49403	118	15	15	3	0	3	549	14	14	0	0	NA	NA	NA	43	38	510	174	167	349	87	113	39	0	5	0.076	0	0.03
.	19.01.15-15.53.53-1-49406	142	11	11	4	0	3	552	10	10	0	0	NA	NA	NA	43	37	504	176	170	347	90	115	10	18	2	0.02	0.102	0.012
.	19.01.15-15.53.55-1-49407	87	3	3	0	0	0	556	2	2	0	0	NA	NA	NA	28	30	507	168	168	352	86	118	4	7	0	0.008	0.042	0
.	19.01.15-15.54.05-1-49412	38	1	1	0	0	0	0	0	0	0	0	NA	NA	NA	7	13	499	163	164	0	0	0	0	3	0	0	0.018	0
.	19.01.15-15.54.07-1-49413	59	2	2	1	0	1	448	1	1	0	0	NA	NA	NA	16	12	496	164	165	286	69	93	3	0	0	0.006	0	0
.	19.01.15-15.54.08-1-49415	149	11	11	1	0	1	560	10	10	0	0	NA	NA	NA	47	47	514	179	167	356	91	113	25	4	2	0.049	0.022	0.012
.	19.01.15-15.54.20-1-49421	32	1	1	0	0	0	0	0	0	0	0	NA	NA	NA	7	7	493	163	164	0	0	0	0	0	0	0	0	0
.	19.01.15-15.54.22-1-49437	403	41	41	11	0	7	620	38	38	0	0	NA	NA	NA	95	102	556	179	180	396	95	129	130	43	11	0.234	0.24	0.061
.	19.01.15-15.54.23-1-49438	213	18	18	3	0	3	584	15	15	0	0	NA	NA	NA	62	70	533	174	176	371	87	126	41	17	5	0.077	0.098	0.028
.	19.01.15-15.54.28-1-49440	260	24	24	4	0	4	604	22	22	0	0	NA	NA	NA	70	85	536	181	181	381	96	127	37	27	5	0.069	0.149	0.028
.	19.01.15-15.54.29-1-49441	87	3	3	0	0	0	543	2	2	0	0	NA	NA	NA	22	28	511	167	163	351	80	112	4	0	1	0.008	0	0.006
.	19.01.15-15.54.34-1-49445	61	2	2	0	0	0	250	1	1	0	0	NA	NA	NA	14	18	498	168	165	162	36	52	5	0	0	0.01	0	0
.	19.01.15-15.54.44-1-49467	35	1	1	1	0	1	0	0	0	0	0	NA	NA	NA	12	16	501	164	164	0	0	0	2	0	0	0.004	0	0
.	19.01.15-15.54.45-1-49469	93	6	6	1	0	1	547	5	5	0	0	NA	NA	NA	34	28	504	170	167	347	85	115	20	0	0	0.04	0	0
.	19.01.15-15.54.48-1-49472	117	5	5	1	0	0	553	3	3	0	0	NA	NA	NA	44	43	513	170	173	353	83	117	8	1	8	0.016	0.006	0.046
.	19.01.15-15.54.48-1-49474	92	4	4	2	0	2	556	3	3	0	0	NA	NA	NA	20	39	513	169	170	353	84	119	5	0	5	0.01	0	0.029
.	19.01.15-15.54.49-1-49476	116	7	7	1	0	1	551	4	4	0	0	NA	NA	NA	36	39	517	169	166	354	85	112	11	9	6	0.021	0.053	0.036
.	19.01.15-15.54.56-1-49483	116	8	8	2	0	2	541	6	6	0	0	NA	NA	NA	37	29	505	171	166	342	85	114	13	10	0	0.026	0.058	0
.	19.01.15-15.55.02-1-49484	239	51	51	14	0	10	602	48	48	0	0	NA	NA	NA	66	87	545	177	178	384	92	126	116	45	53	0.213	0.254	0.298
.	19.01.15-15.55.09-1-49488	152	13	13	6	0	4	565	12	12	0	0	NA	NA	NA	56	45	514	175	169	356	90	119	15	14	2	0.029	0.08	0.012
.	19.01.15-15.55.11-1-49489	172	37	37	9	0	8	562	30	30	0	0	NA	NA	NA	40	45	513	177	168	360	86	116	51	39	11	0.099	0.22	0.065
.	19.01.15-15.55.11-1-49490	259	21	21	3	0	2	578	18	18	0	0	NA	NA	NA	81	67	533	175	172	369	90	119	15	39	9	0.028	0.223	0.052
.	19.01.15-15.55.11-1-49491	84	5	5	0	0	0	541	3	3	0	0	NA	NA	NA	17	20	497	173	163	344	86	111	7	4	0	0.014	0.023	0
.	19.01.15-15.55.12-1-49492	158	16	16	5	0	3	563	13	13	0	0	NA	NA	NA	66	49	513	178	171	354	92	117	18	24	10	0.035	0.135	0.058
.	19.01.15-15.55.45-1-49524	177	17	17	6	0	3	573	15	15	0	0	NA	NA	NA	33	56	522	175	172	362	91	120	54	8	1	0.103	0.046	0.006
.	19.01.15-15.55.49-1-49526	34	1	1	1	0	1	0	0	0	0	0	NA	NA	NA	14	10	490	168	165	0	0	0	0	2	0	0	0.012	0
.	19.01.15-15.55.59-1-49532	120	4	4	2	0	2	548	3	3	0	0	NA	NA	NA	50	36	507	171	171	347	84	117	13	1	0	0.026	0.006	0
.	19.01.15-15.56.06-1-49534	195	21	21	5	0	3	582	18	18	0	0	NA	NA	NA	56	67	525	182	173	366	94	122	58	18	10	0.11	0.099	0.058
.	19.01.15-15.56.09-1-49535	35	1	1	0	0	0	0	0	0	0	0	NA	NA	NA	8	9	494	165	163	0	0	0	0	1	0	0	0.006	0
.	19.01.15-15.56.12-1-49536	33	1	1	0	0	0	0	0	0	0	0	NA	NA	NA	10	11	497	164	163	0	0	0	0	0	2	0	0	0.012
.	19.01.15-15.56.12-1-49537	33	1	1	1	0	1	0	0	0	0	0	NA	NA	NA	8	11	494	165	165	0	0	0	0	0	3	0	0	0.018
.	19.01.15-15.56.21-1-49566	178	23	23	6	0	5	571	21	21	0	0	NA	NA	NA	39	58	526	170	175	363	86	122	39	27	6	0.074	0.159	0.034
.	19.01.15-15.56.21-1-49567	261	25	25	6	0	2	577	23	23	0	0	NA	NA	NA	72	65	525	173	180	364	87	126	30	30	13	0.057	0.173	0.072
.	19.01.15-15.56.27-1-49569	67	3	3	0	0	0	534	2	2	0	0	NA	NA	NA	31	20	501	168	164	342	80	112	0	2	5	0	0.012	0.03
.	19.01.15-15.56.38-1-49576	87	3	3	0	0	0	539	2	2	0	0	NA	NA	NA	24	24	498	170	169	338	86	115	6	2	0	0.012	0.012	0
.	19.01.15-15.56.41-1-49587	93	3	3	1	0	1	554	2	2	0	0	NA	NA	NA	30	41	512	171	171	352	84	118	7	0	2	0.014	0	0.012
.	19.01.15-15.56.42-1-49588	135	8	8	1	0	0	551	7	7	0	0	NA	NA	NA	42	37	510	170	170	351	84	116	21	15	0	0.041	0.088	0
.	19.01.15-15.56.50-1-49597	92	6	6	0	0	0	549	5	5	0	0	NA	NA	NA	39	37	513	166	171	347	83	119	12	1	6	0.023	0.006	0.035
.	19.01.15-15.56.57-1-49601	117	6	6	0	0	0	546	5	5	0	0	NA	NA	NA	41	28	504	168	169	347	83	116	2	14	2	0.004	0.083	0.012
.	19.01.15-15.57.13-1-49603	33	1	1	0	0	0	0	0	0	0	0	NA	NA	NA	5	8	494	163	164	0	0	0	0	0	1	0	0	0.006
.	19.01.15-15.57.16-1-49606	100	6	6	2	0	2	545	5	5	0	0	NA	NA	NA	30	25	501	168	169	348	81	116	7	7	0	0.014	0.042	0
.	19.01.15-15.57.16-1-49608	235	17	17	9	0	5	584	15	15	0	0	NA	NA	NA	74	70	538	172	173	376	89	119	26	11	12	0.048	0.064	0.069
.	19.01.15-15.57.19-1-49610	266	48	48	16	0	12	590	42	42	0	0	NA	NA	NA	83	82	537	174	184	372	86	132	86	51	15	0.16	0.293	0.082
.	19.01.15-15.57.19-1-49612	93	3	3	1	0	1	556	2	2	0	0	NA	NA	NA	32	42	516	169	170	355	85	116	12	8	0	0.023	0.047	0
.	19.01.15-15.57.22-1-49628	179	8	8	2	0	1	573	6	6	0	0	NA	NA	NA	45	57	525	171	174	364	86	123	14	9	4	0.027	0.053	0.023
.	19.01.15-15.57.26-1-49629	147	7	7	2	0	2	543	5	5	0	0	NA	NA	NA	46	28	501	172	168	344	83	116	15	2	0	0.03	0.012	0
.	19.01.15-15.57.38-1-49636	93	3	3	1	0	1	548	2	2	0	0	NA	NA	NA	38	36	509	168	172	352	80	116	0	0	5	0	0	0.029
.	19.01.15-15.57.42-1-49642	339	17	17	7	0	3	619	15	15	0	0	NA	NA	NA	89	105	550	182	186	389	97	133	45	17	7	0.082	0.093	0.038
.	19.01.15-15.57.47-1-49649	211	39	39	5	0	4	574	34	34	0	0	NA	NA	NA	69	58	517	173	181	360	86	128	62	48	10	0.12	0.277	0.055
.	19.01.15-15.57.48-1-49650	34	1	1	1	0	1	0	0	0	0	0	NA	NA	NA	20	16	501	163	165	0	0	0	2	0	0	0.004	0	0
.	19.01.15-15.58.07-1-49656	63	2	2	0	0	0	546	1	1	0	0	NA	NA	NA	21	32	507	173	165	347	85	114	1	0	4	0.002	0	0.024
.	19.01.15-15.58.14-1-49657	93	5	5	2	0	1	543	4	4	0	0	NA	NA	NA	49	25	504	167	167	348	84	111	8	8	0	0.016	0.048	0
.	19.01.15-15.58.23-1-49685	172	38	38	8	0	5	568	35	35	0	0	NA	NA	NA	57	51	514	176	174	355	90	123	96	15	10	0.187	0.085	0.057
.	19.01.15-15.58.27-1-49688	94	5	5	2	0	0	556	4	4	0	0	NA	NA	NA	29	39	513	169	170	355	85	116	5	0	4	0.01	0	0.024
.	19.01.15-15.58.29-1-49689	119	6	6	2	0	2	567	5	5	0	0	NA	NA	NA	44	62	523	175	177	362	83	122	1	11	2	0.002	0.063	0.011
.	19.01.15-15.58.35-1-49694	89	3	3	2	0	2	552	1	1	0	0	NA	NA	NA	20	35	506	169	173	348	85	119	8	0	0	0.016	0	0
.	19.01.15-15.58.39-1-49702	317	29	29	12	0	9	590	28	28	0	0	NA	NA	NA	80	78	539	173	179	375	86	129	75	25	18	0.139	0.145	0.101
.	19.01.15-15.59.02-1-49722	29	1	1	0	0	0	0	0	0	0	0	NA	NA	NA	6	4	490	164	163	0	0	0	3	0	0	0.006	0	0
.	19.01.15-15.59.05-1-49723	353	88	88	27	0	20	617	82	82	0	0	NA	NA	NA	93	106	553	186	180	390	98	129	221	57	35	0.4	0.306	0.194
.	19.01.15-15.59.18-1-49725	283	58	58	11	0	7	601	54	54	0	0	NA	NA	NA	87	97	555	179	176	385	94	122	134	35	10	0.241	0.196	0.057
.	19.01.15-15.59.29-1-49741	36	1	1	0	0	0	0	0	0	0	0	NA	NA	NA	9	8	492	164	165	0	0	0	0	2	0	0	0.012	0
.	19.01.15-15.59.31-1-49743	212	18	18	8	0	5	584	16	16	0	0	NA	NA	NA	56	71	523	180	181	366	92	126	44	19	12	0.084	0.106	0.066
.	19.01.15-15.59.32-1-49744	156	12	12	2	0	2	557	9	9	0	0	NA	NA	NA	38	36	512	171	166	355	87	115	33	18	0	0.064	0.105	0
.	19.01.15-15.59.36-1-49745	97	5	5	3	0	2	550	4	4	0	0	NA	NA	NA	35	36	509	170	170	351	83	116	6	10	0	0.012	0.059	0
.	19.01.15-15.59.37-1-49751	207	13	13	4	0	2	571	12	12	0	0	NA	NA	NA	65	59	525	172	175	364	86	121	21	9	6	0.04	0.052	0.034
.	19.01.15-15.59.49-1-49767	96	6	6	0	0	0	553	5	5	0	0	NA	NA	NA	31	35	511	164	173	353	81	119	17	13	0	0.033	0.079	0
.	19.01.15-15.59.55-1-49775	181	14	14	5	0	3	568	12	12	0	0	NA	NA	NA	62	56	522	174	173	357	90	121	33	10	3	0.063	0.057	0.017
.	19.01.15-16.00.02-1-49781	63	5	5	0	0	0	549	3	3	0	0	NA	NA	NA	19	27	503	165	172	347	83	119	15	2	0	0.03	0.012	0
.	19.01.15-16.00.06-1-49785	188	46	46	12	0	10	583	42	42	0	0	NA	NA	NA	53	66	525	175	179	366	91	126	105	34	19	0.2	0.194	0.106
.	19.01.15-16.00.24-1-49811	99	5	5	1	0	1	545	3	3	0	0	NA	NA	NA	28	25	504	168	166	349	82	114	13	6	0	0.026	0.036	0
.	19.01.15-16.00.25-1-49813	230	76	76	19	0	16	579	71	71	0	0	NA	NA	NA	73	64	520	180	177	360	95	124	156	75	42	0.3	0.417	0.237
.	19.01.15-16.00.27-1-49814	177	13	13	4	0	4	560	11	11	0	0	NA	NA	NA	69	47	520	169	171	359	84	117	30	20	5	0.058	0.118	0.029
.	19.01.15-16.00.42-1-49831	91	4	4	1	0	1	539	3	3	0	0	NA	NA	NA	31	24	502	167	168	343	81	115	5	8	2	0.01	0.048	0.012
.	19.01.15-16.00.43-1-49833	268	55	55	15	0	12	599	51	51	0	0	NA	NA	NA	79	89	538	182	182	371	96	132	144	54	17	0.268	0.297	0.093
.	19.01.15-16.00.48-1-49840	265	18	18	3	0	1	588	17	17	0	0	NA	NA	NA	73	74	539	178	170	376	93	119	67	7	10	0.124	0.039	0.059
.	19.01.15-16.01.10-1-49919	149	9	9	3	0	1	557	5	5	0	0	NA	NA	NA	49	45	516	175	167	355	87	115	23	10	0	0.045	0.057	0
.	19.01.15-16.01.17-1-49921	210	97	97	30	0	26	556	90	90	0	0	NA	NA	NA	59	52	516	175	174	346	90	120	191	69	10	0.37	0.394	0.057
.	19.01.15-16.01.22-1-49938	237	28	28	8	0	7	577	26	26	0	0	NA	NA	NA	79	64	529	177	171	368	90	119	72	23	6	0.136	0.13	0.035
.	19.01.15-16.01.24-1-49939	123	5	5	1	0	1	558	4	4	0	0	NA	NA	NA	26	41	513	169	172	353	85	120	11	0	0	0.021	0	0
.	19.01.15-16.01.49-1-49958	209	23	23	7	0	6	579	20	20	0	0	NA	NA	NA	61	71	523	182	179	356	95	128	63	18	3	0.12	0.099	0.017
.	19.01.15-16.01.51-1-49963	273	60	60	11	0	9	582	57	57	0	0	NA	NA	NA	83	69	532	173	177	372	83	127	155	57	15	0.291	0.329	0.085
.	19.01.15-16.02.09-1-49968	353	61	61	15	0	11	625	54	54	0	0	NA	NA	NA	105	114	559	179	189	395	96	134	151	29	32	0.27	0.162	0.169
.	19.01.15-16.02.15-1-49974	99	5	5	1	0	1	540	4	4	0	0	NA	NA	NA	32	29	507	169	166	347	80	113	9	0	3	0.018	0	0.018
.	19.01.15-16.02.23-1-49996	151	11	11	0	0	0	571	10	10	0	0	NA	NA	NA	44	54	522	173	172	361	90	120	23	8	2	0.044	0.046	0.012
.	19.01.15-16.02.28-1-49997	32	1	1	1	0	1	0	0	0	0	0	NA	NA	NA	10	12	496	166	163	0	0	0	0	0	0	0	0	0
.	19.01.15-16.02.28-1-49998	127	15	15	2	0	2	569	12	12	0	0	NA	NA	NA	33	50	519	173	171	363	87	119	17	19	4	0.033	0.11	0.023
.	19.01.15-16.02.30-1-49999	382	69	69	19	0	14	650	65	65	0	0	NA	NA	NA	114	143	576	192	188	408	108	134	115	90	23	0.2	0.469	0.122
.	19.01.15-16.02.30-1-50000	123	9	9	3	0	2	557	6	6	0	0	NA	NA	NA	36	38	513	169	169	355	86	116	26	3	0	0.051	0.018	0
.	19.01.15-16.02.32-1-50001	152	17	17	4	0	2	560	14	14	0	0	NA	NA	NA	46	47	516	171	173	354	85	121	43	42	4	0.083	0.246	0.023
.	19.01.15-16.02.53-1-50028	91	8	8	1	0	1	557	7	7	0	0	NA	NA	NA	28	37	507	169	174	349	85	123	10	14	0	0.02	0.083	0
.	19.01.15-16.03.02-1-50029	300	20	20	6	0	5	606	17	17	0	0	NA	NA	NA	93	90	546	179	178	384	95	127	44	16	4	0.081	0.089	0.022
.	19.01.15-16.03.19-1-50031	90	4	4	2	0	2	545	2	2	0	0	NA	NA	NA	30	30	504	170	169	345	85	115	6	4	10	0.012	0.024	0.059
.	19.01.15-16.03.25-1-50048	88	6	6	0	0	0	540	4	4	0	0	NA	NA	NA	31	33	504	170	172	341	85	114	21	0	0	0.042	0	0
.	19.01.15-16.03.33-1-50051	84	4	4	3	0	3	550	3	3	0	0	NA	NA	NA	18	35	509	170	169	349	85	116	9	0	6	0.018	0	0.036
.	19.01.15-16.03.33-1-50052	204	10	10	2	0	1	568	8	8	0	0	NA	NA	NA	64	55	515	181	172	353	95	120	18	19	0	0.035	0.105	0
.	19.01.15-16.03.38-1-50060	33	1	1	0	0	0	0	0	0	0	0	NA	NA	NA	15	5	489	166	163	0	0	0	2	0	0	0.004	0	0
.	19.01.15-16.03.41-1-50065	177	8	8	4	0	4	562	7	7	0	0	NA	NA	NA	45	46	514	171	174	357	86	119	19	2	0	0.037	0.012	0
.	19.01.15-16.03.43-1-50068	32	1	1	0	0	0	0	0	0	0	0	NA	NA	NA	7	9	494	165	163	0	0	0	0	0	0	0	0	0
.	19.01.15-16.03.44-1-50075	273	49	49	15	0	8	598	47	47	0	0	NA	NA	NA	83	86	542	180	177	379	96	123	101	44	17	0.186	0.244	0.096
.	19.01.15-16.03.45-1-50076	345	88	88	21	0	14	616	77	77	0	0	NA	NA	NA	98	109	553	185	184	388	97	131	208	57	25	0.376	0.308	0.136
.	19.01.15-16.03.49-1-50078	232	20	20	4	0	4	582	16	16	0	0	NA	NA	NA	72	68	525	180	176	367	91	124	16	33	25	0.03	0.183	0.142
.	19.01.15-16.03.50-1-50080	60	2	2	0	0	0	201	1	1	0	0	NA	NA	NA	12	13	494	166	166	130	29	42	1	0	0	0.002	0	0
.	19.01.15-16.03.51-1-50082	236	18	18	4	0	3	582	17	17	0	0	NA	NA	NA	65	64	532	172	173	370	91	121	29	32	4	0.055	0.186	0.023
.	19.01.15-16.03.59-1-50086	152	21	21	7	0	6	553	18	18	0	0	NA	NA	NA	47	44	507	176	174	346	88	119	29	12	0	0.057	0.068	0
.	19.01.15-16.04.00-1-50087	121	4	4	0	0	0	558	3	3	0	0	NA	NA	NA	41	40	518	169	166	360	84	114	14	0	0	0.027	0	0
.	19.01.15-16.04.01-1-50088	307	84	84	21	0	16	572	78	78	0	0	NA	NA	NA	72	62	527	177	171	362	91	119	184	43	14	0.349	0.243	0.082
.	19.01.15-16.04.16-1-50093	149	13	13	2	0	1	571	11	11	0	0	NA	NA	NA	43	56	518	173	178	360	89	122	25	3	9	0.048	0.017	0.051
.	19.01.15-16.04.31-1-50114	120	10	10	1	0	0	550	9	9	0	0	NA	NA	NA	46	38	506	171	174	345	84	121	28	0	1	0.055	0	0.006
.	19.01.15-16.04.39-1-50122	115	8	8	4	0	2	548	7	7	0	0	NA	NA	NA	40	27	502	168	170	350	82	116	25	2	1	0.05	0.012	0.006
.	19.01.15-16.04.40-1-50126	65	5	5	1	0	1	545	4	4	0	0	NA	NA	NA	28	25	503	168	167	346	83	116	9	11	0	0.018	0.065	0
.	19.01.15-16.04.43-1-50131	172	18	18	5	0	4	574	15	15	0	0	NA	NA	NA	62	63	524	177	175	365	89	120	39	4	11	0.074	0.023	0.063
.	19.01.15-16.04.56-1-50148	64	3	3	1	0	1	543	1	1	0	0	NA	NA	NA	25	23	506	165	165	347	82	114	1	14	0	0.002	0.085	0
.	19.01.15-16.05.03-1-50149	207	20	20	8	0	8	572	18	18	0	0	NA	NA	NA	60	63	528	175	173	364	90	118	49	10	2	0.093	0.057	0.012
.	19.01.15-16.05.11-1-50150	206	17	17	8	0	6	575	15	15	0	0	NA	NA	NA	52	56	528	175	166	369	90	116	49	8	3	0.093	0.046	0.018
.	19.01.15-16.05.19-1-50153	177	11	11	4	0	4	571	9	9	0	0	NA	NA	NA	45	59	520	179	173	355	94	122	30	0	6	0.058	0	0.035
.	19.01.15-16.05.38-1-50175	64	3	3	1	0	1	544	2	2	0	0	NA	NA	NA	28	27	506	166	168	349	80	115	11	0	0	0.022	0	0
.	19.01.15-16.05.52-1-50191	148	27	27	5	0	5	560	25	25	0	0	NA	NA	NA	53	47	512	178	170	350	91	119	50	16	7	0.098	0.09	0.041
.	19.01.15-16.06.02-1-50196	125	9	9	5	0	3	556	8	8	0	0	NA	NA	NA	28	33	509	168	169	354	84	118	14	6	6	0.028	0.036	0.036
.	19.01.15-16.06.08-1-50199	63	3	3	0	0	0	544	2	2	0	0	NA	NA	NA	24	26	506	169	164	348	82	114	0	0	5	0	0	0.03
.	19.01.15-16.06.09-1-50200	267	30	30	7	0	5	584	26	26	0	0	NA	NA	NA	57	69	534	177	171	376	91	117	118	22	3	0.221	0.124	0.018
.	19.01.15-16.06.12-1-50201	38	1	1	0	0	0	0	0	0	0	0	NA	NA	NA	13	6	494	163	162	0	0	0	0	0	0	0	0	0
.	19.01.15-16.06.15-1-50202	215	20	20	4	0	4	571	17	17	0	0	NA	NA	NA	66	60	533	169	171	371	83	117	58	8	2	0.109	0.047	0.012
.	19.01.15-16.06.16-1-50203	150	13	13	6	0	6	563	12	12	0	0	NA	NA	NA	43	46	517	172	170	361	85	117	9	17	16	0.017	0.099	0.094
.	19.01.15-16.06.22-1-50232	120	12	12	0	0	0	565	9	9	0	0	NA	NA	NA	34	48	519	173	169	361	88	116	23	12	4	0.044	0.069	0.024
.	19.01.15-16.06.23-1-50233	414	94	94	27	0	21	623	90	90	0	0	NA	NA	NA	123	115	559	189	180	395	102	126	220	97	21	0.394	0.513	0.117
.	19.01.15-16.06.24-1-50234	239	59	59	21	0	14	602	52	52	0	0	NA	NA	NA	72	95	540	189	179	378	101	123	166	35	8	0.307	0.185	0.045
.	19.01.15-16.06.35-1-50239	181	16	16	3	0	2	583	15	15	0	0	NA	NA	NA	40	64	533	168	176	376	85	122	52	12	11	0.098	0.071	0.062
.	19.01.15-16.06.41-1-50246	148	14	14	6	0	5	568	12	12	0	0	NA	NA	NA	46	49	512	173	177	356	88	124	41	6	0	0.08	0.035	0
.	19.01.15-16.06.43-1-50251	35	1	1	1	0	1	0	0	0	0	0	NA	NA	NA	11	7	494	164	162	0	0	0	0	0	6	0	0	0.037
.	19.01.15-16.06.46-1-50262	122	11	11	2	0	2	560	9	9	0	0	NA	NA	NA	27	40	504	178	171	347	93	120	23	8	11	0.046	0.045	0.064
.	19.01.15-16.06.47-1-50263	149	11	11	2	0	1	560	10	10	0	0	NA	NA	NA	54	43	513	172	171	354	88	118	21	11	1	0.041	0.064	0.006
.	19.01.15-16.06.52-1-50268	243	25	25	9	0	7	595	19	19	0	0	NA	NA	NA	72	80	537	180	176	379	97	119	58	16	1	0.108	0.089	0.006
.	19.01.15-16.07.09-1-50270	34	1	1	0	0	0	0	0	0	0	0	NA	NA	NA	12	9	495	163	164	0	0	0	0	0	0	0	0	0
.	19.01.15-16.07.13-1-50272	296	23	23	7	0	5	598	19	19	0	0	NA	NA	NA	81	86	536	184	179	376	95	127	58	14	9	0.108	0.076	0.05
.	19.01.15-16.07.13-1-50273	33	1	1	0	0	0	0	0	0	0	0	NA	NA	NA	8	7	492	163	165	0	0	0	0	0	3	0	0	0.018
.	19.01.15-16.07.14-1-50274	274	69	69	21	0	15	591	63	63	0	0	NA	NA	NA	76	88	536	179	186	371	89	131	172	62	20	0.321	0.346	0.108
.	19.01.15-16.07.16-1-50275	88	5	5	3	0	2	548	4	4	0	0	NA	NA	NA	21	27	506	165	169	349	82	117	3	13	5	0.006	0.079	0.03
.	19.01.15-16.07.17-1-50276	89	7	7	1	0	0	550	6	6	0	0	NA	NA	NA	35	43	507	175	174	344	89	117	26	0	0	0.051	0	0
.	19.01.15-16.07.26-1-50295	89	3	3	0	0	0	534	2	2	0	0	NA	NA	NA	26	16	500	165	164	342	80	112	4	2	0	0.008	0.012	0
.	19.01.15-16.07.39-1-50306	92	5	5	1	0	0	560	4	4	0	0	NA	NA	NA	20	38	508	170	173	353	86	121	13	0	1	0.026	0	0.006
.	19.01.15-16.07.40-1-50308	156	11	11	5	0	5	558	9	9	0	0	NA	NA	NA	49	43	515	173	168	354	87	117	25	11	3	0.049	0.064	0.018
.	19.01.15-16.07.51-1-50320	240	68	68	19	0	16	589	63	63	0	0	NA	NA	NA	72	81	543	183	168	378	94	117	162	75	5	0.298	0.41	0.03
.	19.01.15-16.08.09-1-50323	153	13	13	4	0	4	558	10	10	0	0	NA	NA	NA	61	42	513	172	170	353	87	118	32	3	1	0.062	0.017	0.006
.	19.01.15-16.08.14-1-50325	295	58	58	18	0	13	590	55	55	0	0	NA	NA	NA	85	67	532	174	174	375	91	124	171	45	16	0.321	0.259	0.092
.	19.01.15-16.08.17-1-50332	377	72	72	20	0	12	623	67	67	0	0	NA	NA	NA	100	105	550	181	187	393	97	133	170	63	19	0.309	0.348	0.102
.	19.01.15-16.08.20-1-50333	214	12	12	7	0	6	580	10	10	0	0	NA	NA	NA	64	64	533	179	165	370	95	115	42	17	1	0.079	0.095	0.006
.	19.01.15-16.08.21-1-50349	90	4	4	2	0	2	552	3	3	0	0	NA	NA	NA	30	41	509	173	172	349	86	117	4	5	2	0.008	0.029	0.012
.	19.01.15-16.08.47-1-50377	182	29	29	6	0	4	565	24	24	0	0	NA	NA	NA	56	51	518	174	172	358	88	119	73	15	18	0.141	0.086	0.105
.	19.01.15-16.08.58-1-50382	146	9	9	5	0	2	555	8	8	0	0	NA	NA	NA	56	45	516	174	168	352	88	115	43	11	0	0.083	0.063	0
.	19.01.15-16.09.05-1-50386	63	5	5	1	0	1	541	4	4	0	0	NA	NA	NA	28	28	507	168	166	349	78	114	8	4	0	0.016	0.024	0
.	19.01.15-16.09.22-1-50404	59	2	2	0	0	0	50	1	1	0	0	NA	NA	NA	16	15	497	166	165	34	5	11	0	1	1	0	0.006	0.006
.	19.01.15-16.09.30-1-50406	33	1	1	0	0	0	0	0	0	0	0	NA	NA	NA	5	12	495	167	163	0	0	0	0	0	0	0	0	0
.	19.01.15-16.09.34-1-50410	35	1	1	0	0	0	0	0	0	0	0	NA	NA	NA	11	9	495	164	163	0	0	0	0	0	0	0	0	0
.	19.01.15-16.09.34-1-50411	87	5	5	2	0	2	534	4	4	0	0	NA	NA	NA	23	12	494	166	165	341	81	112	5	4	0	0.01	0.024	0
.	19.01.15-16.09.35-1-50413	115	11	11	1	0	1	560	10	10	0	0	NA	NA	NA	33	44	511	170	176	353	85	122	30	11	5	0.059	0.065	0.028
.	19.01.15-16.09.36-1-50415	36	1	1	0	0	0	0	0	0	0	0	NA	NA	NA	6	5	491	165	162	0	0	0	0	0	0	0	0	0
.	19.01.15-16.09.38-1-50417	216	9	9	3	0	2	585	7	7	0	0	NA	NA	NA	86	77	536	179	175	374	90	121	29	1	5	0.054	0.006	0.029
.	19.01.15-16.09.40-1-50422	145	17	17	5	0	4	562	15	15	0	0	NA	NA	NA	54	51	521	174	169	359	88	115	31	15	6	0.06	0.086	0.036
.	19.01.15-16.09.49-1-50435	154	14	14	3	0	3	567	11	11	0	0	NA	NA	NA	47	51	518	177	169	359	91	117	22	23	0	0.042	0.13	0
.	19.01.15-16.09.49-1-50436	178	27	27	9	0	5	569	24	24	0	0	NA	NA	NA	72	61	520	177	177	356	91	122	59	33	2	0.113	0.186	0.011
.	19.01.15-16.09.51-1-50440	544	76	76	16	0	9	637	67	67	0	0	NA	NA	NA	163	129	575	188	179	411	100	126	185	51	30	0.322	0.271	0.168
.	19.01.15-16.10.22-1-50467	86	3	3	1	0	1	555	2	2	0	0	NA	NA	NA	24	38	513	169	169	353	85	117	6	5	0	0.012	0.03	0
.	19.01.15-16.10.23-1-50472	155	19	19	5	0	4	560	17	17	0	0	NA	NA	NA	54	47	516	175	169	357	86	117	27	29	3	0.052	0.166	0.018
.	19.01.15-16.10.24-1-50473	180	16	16	3	0	2	575	15	15	0	0	NA	NA	NA	50	59	527	173	172	371	87	117	40	10	14	0.076	0.058	0.081
.	19.01.15-16.10.26-1-50475	154	24	24	9	0	7	582	23	23	0	0	NA	NA	NA	38	71	531	181	172	369	93	120	51	16	8	0.096	0.088	0.047
.	19.01.15-16.10.39-1-50488	249	35	35	8	0	4	588	32	32	0	0	NA	NA	NA	76	71	529	172	183	373	87	128	119	37	4	0.225	0.215	0.022
.	19.01.15-16.10.59-1-50512	100	6	6	1	0	0	551	3	3	0	0	NA	NA	NA	35	35	510	166	172	351	83	117	10	3	3	0.02	0.018	0.017
.	19.01.15-16.11.00-1-50513	90	5	5	0	0	0	540	3	3	0	0	NA	NA	NA	28	19	498	166	168	341	83	116	10	3	0	0.02	0.018	0
.	19.01.15-16.11.19-1-50517	293	39	39	12	0	9	614	36	36	0	0	NA	NA	NA	91	104	557	177	183	392	91	131	74	66	20	0.133	0.373	0.109
.	19.01.15-16.11.27-1-50534	272	65	65	21	0	15	601	59	59	0	0	NA	NA	NA	72	80	535	180	178	379	96	126	141	83	25	0.264	0.461	0.14
.	19.01.15-16.11.27-1-50535	117	7	7	0	0	0	535	6	6	0	0	NA	NA	NA	40	18	499	168	164	338	85	112	14	2	6	0.028	0.012	0.037
.	19.01.15-16.11.28-1-50536	182	14	14	3	0	2	576	11	11	0	0	NA	NA	NA	55	56	515	174	180	359	89	128	25	9	4	0.049	0.052	0.022
.	19.01.15-16.11.29-1-50537	175	33	33	10	0	8	561	29	29	0	0	NA	NA	NA	51	44	512	176	169	357	86	118	79	14	16	0.154	0.08	0.095
.	19.01.15-16.11.29-1-50538	62	2	2	0	0	0	539	1	1	0	0	NA	NA	NA	24	22	502	168	165	343	85	111	7	2	0	0.014	0.012	0
.	19.01.15-16.11.44-1-50556	287	28	28	4	0	3	583	27	27	0	0	NA	NA	NA	71	73	521	184	181	359	97	127	58	14	15	0.111	0.076	0.083
.	19.01.15-16.11.46-1-50559	148	11	11	3	0	2	557	9	9	0	0	NA	NA	NA	57	45	516	173	169	357	85	115	5	14	7	0.01	0.081	0.041
.	19.01.15-16.11.54-1-50564	62	3	3	0	0	0	535	1	1	0	0	NA	NA	NA	23	19	501	165	166	341	80	114	6	2	0	0.012	0.012	0
.	19.01.15-16.11.55-1-50565	204	56	56	11	0	10	568	50	50	0	0	NA	NA	NA	59	56	520	175	174	358	87	123	122	26	22	0.235	0.149	0.126
.	19.01.15-16.12.08-1-50568	124	14	14	4	0	2	556	13	13	0	0	NA	NA	NA	42	42	521	169	165	361	82	113	17	12	2	0.033	0.071	0.012
.	19.01.15-16.12.11-1-50570	66	3	3	1	0	1	531	2	2	0	0	NA	NA	NA	33	24	502	169	166	337	80	114	5	5	0	0.01	0.03	0
.	19.01.15-16.12.19-1-50573	88	4	4	0	0	0	546	3	3	0	0	NA	NA	NA	22	29	503	174	165	348	86	112	5	3	4	0.01	0.017	0.024
.	19.01.15-16.12.23-1-50589	257	40	40	12	0	10	593	36	36	0	0	NA	NA	NA	71	77	541	180	169	377	97	119	97	30	27	0.179	0.167	0.16
.	19.01.15-16.12.43-1-50606	62	3	3	0	0	0	543	2	2	0	0	NA	NA	NA	19	29	506	170	166	348	81	114	4	0	5	0.008	0	0.03
.	19.01.15-16.12.51-1-50620	120	8	8	3	0	2	559	7	7	0	0	NA	NA	NA	42	47	516	173	171	352	88	119	11	0	13	0.021	0	0.076
.	19.01.15-16.12.53-1-50622	63	3	3	0	0	0	549	2	2	0	0	NA	NA	NA	22	34	510	166	171	351	82	116	4	3	0	0.008	0.018	0
.	19.01.15-16.12.53-1-50624	118	16	16	2	0	2	564	15	15	0	0	NA	NA	NA	36	52	521	171	173	356	86	122	43	4	0	0.083	0.023	0
.	19.01.15-16.12.59-1-50627	157	21	21	6	0	3	560	18	18	0	0	NA	NA	NA	48	46	515	176	168	356	89	115	58	19	13	0.113	0.108	0.077
.	19.01.15-16.13.02-1-50628	67	2	2	2	0	2	541	1	1	0	0	NA	NA	NA	35	22	504	168	163	345	83	113	9	0	0	0.018	0	0
.	19.01.15-16.13.15-1-50629	63	3	3	0	0	0	545	2	2	0	0	NA	NA	NA	29	20	500	165	168	347	84	114	5	3	3	0.01	0.018	0.018
.	19.01.15-16.13.15-1-50630	122	18	18	3	0	3	553	17	17	0	0	NA	NA	NA	41	41	518	171	165	358	87	108	46	20	0	0.089	0.117	0
.	19.01.15-16.13.24-1-50646	247	87	87	26	0	17	569	80	80	0	0	NA	NA	NA	80	59	531	169	172	363	85	121	137	70	27	0.258	0.414	0.157
.	19.01.15-16.13.29-1-50649	86	3	3	0	0	0	546	2	2	0	0	NA	NA	NA	24	28	502	174	165	345	88	113	0	1	6	0	0.006	0.036
.	19.01.15-16.13.45-1-50668	346	54	54	23	0	18	607	52	52	0	0	NA	NA	NA	87	95	544	183	181	384	97	126	180	58	13	0.331	0.317	0.072
.	19.01.15-16.14.02-1-50675	149	17	17	4	0	4	572	15	15	0	0	NA	NA	NA	41	57	527	174	169	369	88	115	35	13	3	0.066	0.075	0.018
.	19.01.15-16.14.06-1-50677	201	19	19	7	0	4	563	18	18	0	0	NA	NA	NA	50	43	514	172	170	361	86	116	44	14	13	0.086	0.081	0.076
.	19.01.15-16.14.12-1-50678	303	59	59	22	0	14	609	55	55	0	0	NA	NA	NA	83	90	538	179	186	381	93	135	128	57	20	0.238	0.318	0.108
.	19.01.15-16.14.15-1-50680	87	6	6	4	0	1	552	5	5	0	0	NA	NA	NA	29	37	515	169	166	354	84	114	13	4	0	0.025	0.024	0
.	19.01.15-16.14.18-1-50682	146	10	10	3	0	2	551	9	9	0	0	NA	NA	NA	47	41	516	173	165	356	85	110	15	15	0	0.029	0.087	0
.	19.01.15-16.14.26-1-50703	212	14	14	5	0	2	577	13	13	0	0	NA	NA	NA	56	61	524	175	175	363	91	123	29	19	3	0.055	0.109	0.017
.	19.01.15-16.14.31-1-50704	442	70	70	20	0	16	615	66	66	0	0	NA	NA	NA	113	99	551	181	180	393	95	127	189	47	17	0.343	0.26	0.094
.	19.01.15-16.14.32-1-50705	210	19	19	4	0	2	582	13	13	0	0	NA	NA	NA	52	70	527	178	178	365	92	125	34	7	6	0.065	0.039	0.034
.	19.01.15-16.14.40-1-50712	93	7	7	1	0	1	544	6	6	0	0	NA	NA	NA	34	29	498	175	169	342	84	118	14	0	2	0.028	0	0.012
.	19.01.15-16.14.42-1-50718	59	3	3	1	0	1	550	2	2	0	0	NA	NA	NA	17	25	506	168	164	351	84	115	7	3	1	0.014	0.018	0.006
.	19.01.15-16.14.57-1-50739	240	46	46	17	0	13	570	42	42	0	0	NA	NA	NA	70	54	523	173	171	363	89	118	154	31	22	0.294	0.179	0.129
.	19.01.15-16.14.58-1-50740	29	1	1	1	0	1	0	0	0	0	0	NA	NA	NA	4	10	495	165	163	0	0	0	2	0	0	0.004	0	0
.	19.01.15-16.14.59-1-50741	32	1	1	1	0	1	0	0	0	0	0	NA	NA	NA	7	11	495	165	164	0	0	0	0	0	0	0	0	0
.	19.01.15-16.15.02-1-50742	174	23	23	5	0	4	563	22	22	0	0	NA	NA	NA	47	42	512	173	170	355	88	120	47	19	10	0.092	0.11	0.059
.	19.01.15-16.15.02-1-50743	122	7	7	0	0	0	551	6	6	0	0	NA	NA	NA	56	40	516	169	168	355	82	114	12	3	2	0.023	0.018	0.012
.	19.01.15-16.15.04-1-50744	180	9	9	2	0	2	565	7	7	0	0	NA	NA	NA	44	45	514	173	171	359	88	118	17	3	6	0.033	0.017	0.035
.	19.01.15-16.15.23-1-50765	200	50	50	5	0	4	569	46	46	0	0	NA	NA	NA	80	62	520	174	181	355	88	126	97	40	19	0.187	0.23	0.105
.	19.01.15-16.15.23-1-50766	63	2	2	2	0	2	551	1	1	0	0	NA	NA	NA	19	31	508	169	167	350	86	115	6	0	0	0.012	0	0
.	19.01.15-16.15.37-1-50779	87	4	4	1	0	0	551	3	3	0	0	NA	NA	NA	23	27	510	166	164	355	83	113	4	9	0	0.008	0.054	0
.	19.01.15-16.15.39-1-50781	63	2	2	0	0	0	534	1	1	0	0	NA	NA	NA	21	15	497	168	163	339	84	111	1	0	6	0.002	0	0.037
.	19.01.15-16.16.03-1-50803	89	4	4	3	0	2	546	3	3	0	0	NA	NA	NA	25	31	509	167	168	351	82	113	8	3	0	0.016	0.018	0
.	19.01.15-16.16.12-1-50806	295	71	71	20	0	15	586	67	67	0	0	NA	NA	NA	93	76	533	180	176	370	95	121	180	40	35	0.338	0.222	0.199
.	19.01.15-16.16.18-1-50807	32	1	1	0	0	0	0	0	0	0	0	NA	NA	NA	12	8	492	166	163	0	0	0	1	0	0	0.002	0	0
.	19.01.15-16.16.20-1-50811	151	10	10	3	0	2	560	8	8	0	0	NA	NA	NA	45	46	523	167	169	361	83	116	18	15	4	0.034	0.09	0.024
.	19.01.15-16.16.20-1-50817	120	4	4	0	0	0	555	3	3	0	0	NA	NA	NA	43	38	510	172	169	355	85	115	10	0	0	0.02	0	0
.	19.01.15-16.16.24-1-50833	373	83	83	29	0	19	606	76	76	0	0	NA	NA	NA	77	94	538	180	189	376	91	139	209	58	17	0.388	0.322	0.09
.	19.01.15-16.16.31-1-50838	36	1	1	1	0	1	0	0	0	0	0	NA	NA	NA	8	10	493	165	165	0	0	0	0	0	0	0	0	0
.	19.01.15-16.16.35-1-50845	61	2	2	0	0	0	301	1	1	0	0	NA	NA	NA	14	29	503	171	168	187	47	67	3	0	0	0.006	0	0
.	19.01.15-16.16.41-1-50851	155	12	12	3	0	1	559	11	11	0	0	NA	NA	NA	46	48	514	172	175	349	85	125	47	5	3	0.091	0.029	0.017
.	19.01.15-16.16.47-1-50859	321	75	75	26	0	17	611	63	63	0	0	NA	NA	NA	96	96	545	184	180	383	97	131	180	50	40	0.33	0.272	0.222
.	19.01.15-16.16.47-1-50860	97	8	8	2	0	2	548	6	6	0	0	NA	NA	NA	20	29	508	168	166	348	85	115	18	4	0	0.035	0.024	0
.	19.01.15-16.16.48-1-50861	67	3	3	1	0	1	542	2	2	0	0	NA	NA	NA	24	25	506	167	165	347	81	114	6	7	0	0.012	0.042	0
.	19.01.15-16.16.49-1-50863	94	5	5	1	0	1	534	3	3	0	0	NA	NA	NA	33	24	504	168	165	341	80	113	11	2	0	0.022	0.012	0
.	19.01.15-16.16.59-1-50871	95	5	5	1	0	1	540	4	4	0	0	NA	NA	NA	29	23	504	164	168	344	80	116	3	6	1	0.006	0.037	0.006
.	19.01.15-16.17.04-1-50873	473	65	65	18	0	14	649	62	62	0	0	NA	NA	NA	130	132	561	188	196	402	103	144	175	63	22	0.312	0.335	0.112
.	19.01.15-16.17.06-1-50874	58	2	2	1	0	1	149	0	0	0	0	NA	NA	NA	10	13	494	167	165	101	24	24	0	10	5	0	0.06	0.03
.	19.01.15-16.17.07-1-50875	208	25	25	14	0	11	581	23	23	0	0	NA	NA	NA	60	59	519	177	176	364	94	123	63	8	17	0.121	0.045	0.097
.	19.01.15-16.17.09-1-50876	258	22	22	7	0	7	575	19	19	0	0	NA	NA	NA	71	64	531	176	170	372	89	114	32	17	18	0.06	0.097	0.106
.	19.01.15-16.17.15-1-50880	183	9	9	3	0	1	577	8	8	0	0	NA	NA	NA	55	67	527	174	179	367	88	122	11	16	0	0.021	0.092	0
.	19.01.15-16.17.16-1-50881	229	78	78	19	0	12	570	72	72	0	0	NA	NA	NA	51	58	521	178	172	358	92	120	167	60	17	0.321	0.337	0.099
.	19.01.15-16.18.19-1-50926	33	1	1	0	0	0	0	0	0	0	0	NA	NA	NA	11	10	494	165	164	0	0	0	0	0	0	0	0	0
.	19.01.15-16.18.21-1-50942	211	18	18	5	0	5	575	16	16	0	0	NA	NA	NA	60	57	526	174	170	367	88	120	51	22	14	0.097	0.126	0.082
.	19.01.15-16.18.24-1-50943	92	7	7	1	0	0	555	5	5	0	0	NA	NA	NA	24	32	509	168	168	354	85	116	20	4	3	0.039	0.024	0.018
.	19.01.15-16.18.29-1-50952	241	65	65	13	0	10	588	62	62	0	0	NA	NA	NA	66	72	535	173	177	373	91	124	128	42	10	0.239	0.243	0.056
.	19.01.15-16.18.31-1-50953	87	6	6	2	0	2	547	5	5	0	0	NA	NA	NA	24	25	505	167	166	349	83	115	9	15	0	0.018	0.09	0
.	19.01.15-16.18.43-1-50966	33	1	1	0	0	0	0	0	0	0	0	NA	NA	NA	8	12	496	165	164	0	0	0	1	0	0	0.002	0	0
.	19.01.15-16.18.46-1-50973	62	2	2	1	0	1	101	1	1	0	0	NA	NA	NA	20	18	497	169	165	64	13	24	0	0	4	0	0	0.024
.	19.01.15-16.18.52-1-50982	57	2	2	0	0	0	0	1	1	0	0	NA	NA	NA	18	16	497	167	165	0	0	0	0	2	2	0	0.012	0.012
.	19.01.15-16.18.54-1-50984	172	15	15	2	0	2	562	13	13	0	0	NA	NA	NA	62	46	518	171	170	357	88	117	22	19	11	0.042	0.111	0.065
.	19.01.15-16.18.57-1-50985	280	18	18	5	0	5	598	14	14	0	0	NA	NA	NA	86	80	535	179	179	377	95	126	41	14	5	0.077	0.078	0.028
.	19.01.15-16.19.08-1-50987	86	5	5	2	0	2	545	4	4	0	0	NA	NA	NA	18	25	505	168	165	347	85	113	8	3	4	0.016	0.018	0.024
.	19.01.15-16.19.18-1-50988	87	5	5	2	0	2	544	4	4	0	0	NA	NA	NA	23	27	506	166	168	348	81	115	3	0	12	0.006	0	0.071
.	19.01.15-16.19.21-1-51005	239	56	56	12	0	10	578	52	52	0	0	NA	NA	NA	50	63	525	177	174	364	92	122	142	30	12	0.27	0.169	0.069
.	19.01.15-16.19.24-1-51007	59	2	2	0	0	0	352	1	1	0	0	NA	NA	NA	8	15	495	167	166	229	49	74	3	3	0	0.006	0.018	0
.	19.01.15-16.19.26-1-51008	32	1	1	0	0	0	0	0	0	0	0	NA	NA	NA	9	9	492	164	166	0	0	0	0	1	0	0	0.006	0
.	19.01.15-16.19.46-1-51025	146	16	16	5	0	2	557	13	13	0	0	NA	NA	NA	52	44	517	169	171	356	84	117	45	16	1	0.087	0.095	0.006
.	19.01.15-16.19.49-1-51028	34	1	1	0	0	0	0	0	0	0	0	NA	NA	NA	5	18	498	168	165	0	0	0	0	0	2	0	0	0.012
.	19.01.15-16.19.50-1-51031	234	66	66	15	0	9	587	61	61	0	0	NA	NA	NA	52	79	534	178	180	368	93	126	177	63	7	0.331	0.354	0.039
.	19.01.15-16.19.52-1-51034	96	8	8	1	0	1	549	5	5	0	0	NA	NA	NA	36	29	504	169	169	346	86	117	14	1	0	0.028	0.006	0
.	19.01.15-16.19.54-1-51036	169	8	8	2	0	2	561	7	7	0	0	NA	NA	NA	56	45	516	171	171	359	84	118	26	5	4	0.05	0.029	0.023
.	19.01.15-16.20.03-1-51042	90	3	3	2	0	2	549	2	2	0	0	NA	NA	NA	27	29	505	170	167	349	85	115	10	0	0	0.02	0	0
.	19.01.15-16.20.10-1-51043	231	34	34	8	0	6	568	31	31	0	0	NA	NA	NA	67	56	526	174	169	364	89	115	89	3	7	0.169	0.017	0.041
.	19.01.15-16.20.20-1-51045	57	2	2	0	0	0	0	1	1	0	0	NA	NA	NA	17	14	497	164	166	0	0	0	0	2	0	0	0.012	0
.	19.01.15-16.20.30-1-51065	116	8	8	2	0	1	549	7	7	0	0	NA	NA	NA	44	35	508	170	170	349	87	113	19	5	5	0.037	0.029	0.029
.	19.01.15-16.20.39-1-51075	33	1	1	0	0	0	0	0	0	0	0	NA	NA	NA	8	9	495	164	163	0	0	0	2	0	0	0.004	0	0
.	19.01.15-16.20.45-1-51085	235	74	74	16	0	13	594	63	63	0	0	NA	NA	NA	66	81	535	182	177	373	95	126	143	79	17	0.267	0.434	0.096
.	19.01.15-16.20.45-1-51086	263	65	65	21	0	16	589	62	62	0	0	NA	NA	NA	74	84	532	180	185	365	95	129	151	43	35	0.284	0.239	0.189
.	19.01.15-16.20.57-1-51098	32	1	1	0	0	0	0	0	0	0	0	NA	NA	NA	14	6	492	164	163	0	0	0	0	0	0	0	0	0
.	19.01.15-16.20.59-1-51099	500	79	79	21	0	17	649	74	74	0	0	NA	NA	NA	144	135	577	192	179	417	105	127	190	43	25	0.329	0.224	0.14
.	19.01.15-16.21.05-1-51101	62	2	2	1	0	1	542	1	1	0	0	NA	NA	NA	22	26	507	167	165	348	82	112	3	0	2	0.006	0	0.012
.	19.01.15-16.21.08-1-51103	93	11	11	3	0	3	549	9	9	0	0	NA	NA	NA	26	31	506	172	166	350	85	114	19	14	11	0.038	0.081	0.066
.	19.01.15-16.21.20-1-51105	62	3	3	1	0	1	545	2	2	0	0	NA	NA	NA	23	26	508	166	165	348	82	115	6	3	0	0.012	0.018	0
.	19.01.15-16.21.36-1-51125	249	64	64	21	0	15	588	56	56	0	0	NA	NA	NA	67	74	538	176	173	374	93	121	164	55	25	0.305	0.312	0.145
.	19.01.15-16.21.37-1-51126	161	29	29	1	0	1	551	26	26	0	0	NA	NA	NA	41	41	515	171	168	353	85	113	58	24	10	0.113	0.14	0.06
.	19.01.15-16.21.44-1-51139	93	5	5	2	0	2	546	3	3	0	0	NA	NA	NA	24	28	507	168	166	350	82	114	4	2	1	0.008	0.012	0.006
.	19.01.15-16.21.50-1-51144	119	9	9	2	0	0	547	7	7	0	0	NA	NA	NA	53	40	510	173	170	344	85	118	20	3	0	0.039	0.017	0
.	19.01.15-16.22.03-1-51152	181	10	10	5	0	4	560	7	7	0	0	NA	NA	NA	63	44	518	170	169	359	85	116	14	28	1	0.027	0.165	0.006
.	19.01.15-16.22.13-1-51156	160	7	7	2	0	1	566	5	5	0	0	NA	NA	NA	44	52	520	168	177	361	83	122	21	2	4	0.04	0.012	0.023
.	19.01.15-16.22.26-1-51175	233	28	28	9	0	5	586	26	26	0	0	NA	NA	NA	77	76	538	179	172	376	91	119	74	30	16	0.138	0.168	0.093
.	19.01.15-16.22.27-1-51177	177	24	24	5	0	5	556	22	22	0	0	NA	NA	NA	65	47	523	167	170	364	79	113	39	20	1	0.075	0.12	0.006
.	19.01.15-16.22.28-1-51179	241	32	32	10	0	6	580	27	27	0	0	NA	NA	NA	72	66	533	174	172	371	88	121	75	21	22	0.141	0.121	0.128
.	19.01.15-16.22.55-1-51209	317	69	69	16	0	13	598	61	61	0	0	NA	NA	NA	76	87	541	176	183	380	90	128	173	61	13	0.32	0.347	0.071
.	19.01.15-16.22.56-1-51210	58	2	2	1	0	1	150	1	1	0	0	NA	NA	NA	15	11	497	163	164	91	22	37	2	4	0	0.004	0.025	0
.	19.01.15-16.23.06-1-51212	33	1	1	0	0	0	0	0	0	0	0	NA	NA	NA	6	12	497	164	164	0	0	0	2	0	0	0.004	0	0
.	19.01.15-16.23.08-1-51213	141	21	21	3	0	3	552	18	18	0	0	NA	NA	NA	36	31	505	167	172	353	84	115	20	21	7	0.04	0.126	0.041
.	19.01.15-16.23.10-1-51214	116	4	4	1	0	1	551	3	3	0	0	NA	NA	NA	30	35	505	169	174	345	85	121	20	2	0	0.04	0.012	0
.	19.01.15-16.23.17-1-51218	252	37	37	12	0	8	573	34	34	0	0	NA	NA	NA	79	57	526	173	171	369	86	118	111	36	5	0.211	0.208	0.029
.	19.01.15-16.23.26-1-51234	288	36	36	8	0	3	600	33	33	0	0	NA	NA	NA	81	86	541	175	183	380	89	131	121	25	19	0.224	0.143	0.104
.	19.01.15-16.23.28-1-51236	322	67	67	8	0	5	599	61	61	0	0	NA	NA	NA	103	93	542	183	181	377	96	126	146	22	17	0.269	0.12	0.094
.	19.01.15-16.23.30-1-51237	122	8	8	1	0	1	550	6	6	0	0	NA	NA	NA	37	29	500	169	173	346	86	118	9	3	2	0.018	0.018	0.012
.	19.01.15-16.23.37-1-51247	121	11	11	5	0	5	556	8	8	0	0	NA	NA	NA	36	37	508	171	171	353	84	119	40	14	6	0.079	0.082	0.035
.	19.01.15-16.24.04-1-51266	117	7	7	7	0	4	553	4	4	0	0	NA	NA	NA	31	35	510	168	170	352	84	117	15	7	0	0.029	0.042	0
.	19.01.15-16.24.05-1-51267	144	12	12	3	0	2	561	10	10	0	0	NA	NA	NA	47	42	513	168	174	357	83	121	37	23	6	0.072	0.137	0.034
.	19.01.15-16.24.20-1-51269	90	3	3	1	0	1	557	2	2	0	0	NA	NA	NA	36	42	515	170	170	353	85	119	11	0	0	0.021	0	0
.	19.01.15-16.24.24-1-51286	351	65	65	19	0	11	601	58	58	0	0	NA	NA	NA	106	95	553	181	174	385	96	120	168	51	21	0.304	0.282	0.121
.	19.01.15-16.24.48-1-51311	117	4	4	2	0	1	572	3	3	0	0	NA	NA	NA	32	57	522	174	174	363	86	123	19	9	0	0.036	0.052	0
.	19.01.15-16.24.48-1-51312	91	12	12	1	0	1	555	10	10	0	0	NA	NA	NA	35	38	509	170	172	349	85	121	17	11	1	0.033	0.065	0.006
.	19.01.15-16.24.50-1-51316	30	1	1	0	0	0	0	0	0	0	0	NA	NA	NA	6	5	489	164	165	0	0	0	0	0	0	0	0	0
.	19.01.15-16.24.53-1-51319	120	8	8	5	0	4	550	6	6	0	0	NA	NA	NA	28	33	507	168	171	347	83	120	13	1	10	0.026	0.006	0.058
.	19.01.15-16.24.57-1-51324	91	6	6	0	0	0	547	5	5	0	0	NA	NA	NA	26	28	505	166	170	346	84	117	3	10	0	0.006	0.06	0
.	19.01.15-16.25.04-1-51327	61	2	2	0	0	0	544	1	1	0	0	NA	NA	NA	24	27	505	169	166	345	84	115	8	0	0	0.016	0	0
.	19.01.15-16.25.07-1-51328	124	6	6	2	0	1	556	5	5	0	0	NA	NA	NA	46	42	509	171	175	350	85	121	10	3	9	0.02	0.018	0.051
.	19.01.15-16.25.26-1-51348	237	17	17	4	0	3	588	15	15	0	0	NA	NA	NA	73	71	526	181	177	371	94	123	33	13	8	0.063	0.072	0.045
.	19.01.15-16.25.35-1-51351	291	62	62	14	0	10	585	58	58	0	0	NA	NA	NA	82	69	527	178	177	367	94	124	181	76	12	0.343	0.427	0.068
.	19.01.15-16.25.36-1-51353	152	14	14	4	0	3	567	12	12	0	0	NA	NA	NA	57	55	522	173	173	356	89	122	38	15	0	0.073	0.087	0
.	19.01.15-16.25.36-1-51354	63	2	2	1	0	1	549	0	0	0	0	NA	NA	NA	23	35	508	170	170	350	83	116	4	0	0	0.008	0	0
.	19.01.15-16.25.40-1-51359	219	28	28	7	0	7	571	25	25	0	0	NA	NA	NA	68	59	527	173	172	366	86	119	46	37	14	0.087	0.214	0.081
.	19.01.15-16.25.48-1-51370	86	3	3	0	0	0	549	2	2	0	0	NA	NA	NA	24	33	505	171	170	346	86	117	6	2	3	0.012	0.012	0.018
.	19.01.15-16.26.04-1-51377	60	2	2	1	0	1	0	1	1	0	0	NA	NA	NA	19	25	504	170	164	0	0	0	5	0	3	0.01	0	0.018
.	19.01.15-16.26.11-1-51379	284	22	22	11	0	7	603	19	19	0	0	NA	NA	NA	61	86	548	173	178	391	90	122	57	22	8	0.104	0.127	0.045
.	19.01.15-16.26.17-1-51381	96	14	14	4	0	2	545	13	13	0	0	NA	NA	NA	36	34	508	171	168	346	83	116	35	9	8	0.069	0.053	0.048
.	19.01.15-16.26.17-1-51384	154	6	6	2	0	1	556	5	5	0	0	NA	NA	NA	43	39	509	170	173	349	85	122	20	8	0	0.039	0.047	0
.	19.01.15-16.26.19-1-51386	238	104	104	28	0	19	576	97	97	0	0	NA	NA	NA	58	66	528	174	177	363	89	124	230	63	26	0.436	0.362	0.147
.	19.01.15-16.26.25-1-51413	90	4	4	2	0	2	548	3	3	0	0	NA	NA	NA	34	32	505	170	170	349	86	113	2	2	0	0.004	0.012	0
.	19.01.15-16.26.34-1-51422	151	15	15	5	0	4	563	13	13	0	0	NA	NA	NA	56	47	516	172	172	356	85	122	49	3	9	0.095	0.017	0.052
.	19.01.15-16.26.37-1-51426	88	3	3	0	0	0	536	2	2	0	0	NA	NA	NA	26	18	499	166	166	339	82	115	3	0	7	0.006	0	0.042
.	19.01.15-16.26.41-1-51432	125	6	6	3	0	2	557	4	4	0	0	NA	NA	NA	26	40	516	167	170	357	82	118	27	0	3	0.052	0	0.018
.	19.01.15-16.26.49-1-51442	236	17	17	5	0	3	588	14	14	0	0	NA	NA	NA	80	77	528	179	183	364	95	129	41	4	5	0.078	0.022	0.027
.	19.01.15-16.26.49-1-51443	409	29	29	7	0	5	645	26	26	0	0	NA	NA	NA	121	144	574	193	190	400	109	136	51	38	27	0.089	0.197	0.142
.	19.01.15-16.26.54-1-51448	182	19	19	4	0	3	548	18	18	0	0	NA	NA	NA	62	37	501	177	172	340	90	118	40	28	4	0.08	0.158	0.023
.	19.01.15-16.26.55-1-51450	358	39	39	8	0	8	613	37	37	0	0	NA	NA	NA	99	93	546	181	179	390	98	125	117	43	3	0.214	0.238	0.017
.	19.01.15-16.27.07-1-51456	387	33	33	10	0	7	628	31	31	0	0	NA	NA	NA	103	113	559	182	185	400	95	133	80	13	24	0.143	0.071	0.13
.	19.01.15-16.27.07-1-51457	242	31	31	8	0	8	588	25	25	0	0	NA	NA	NA	76	77	542	175	173	378	92	118	77	13	8	0.142	0.074	0.046
.	19.01.15-16.27.35-1-51477	91	4	4	1	0	0	543	2	2	0	0	NA	NA	NA	28	25	505	170	163	344	87	112	7	5	0	0.014	0.029	0
.	19.01.15-16.27.35-1-51479	214	27	27	8	0	3	585	24	24	0	0	NA	NA	NA	75	73	532	176	178	372	90	123	88	17	11	0.165	0.097	0.062
.	19.01.15-16.27.44-1-51495	296	61	61	20	0	18	603	57	57	0	0	NA	NA	NA	80	88	538	181	182	378	93	132	135	59	20	0.251	0.326	0.11
.	19.01.15-16.27.59-1-51508	31	1	1	1	0	1	0	0	0	0	0	NA	NA	NA	7	9	493	166	163	0	0	0	0	0	3	0	0	0.018
.	19.01.15-16.28.02-1-51509	458	117	117	33	0	30	637	111	111	0	0	NA	NA	NA	143	131	555	191	198	393	103	141	242	61	38	0.436	0.319	0.192
.	19.01.15-16.28.05-1-51511	323	74	74	21	0	16	592	66	66	0	0	NA	NA	NA	93	81	536	179	179	371	95	126	201	35	26	0.375	0.196	0.145
.	19.01.15-16.28.08-1-51512	61	2	2	0	0	0	541	1	1	0	0	NA	NA	NA	20	22	499	167	169	343	81	117	5	0	3	0.01	0	0.018
.	19.01.15-16.28.12-1-51514	294	35	35	10	0	7	597	31	31	0	0	NA	NA	NA	83	77	539	174	177	379	91	127	88	61	9	0.163	0.351	0.051
.	19.01.15-16.28.21-1-51542	176	11	11	1	0	1	577	10	10	0	0	NA	NA	NA	49	59	527	172	173	371	87	119	22	12	0	0.042	0.07	0
.	19.01.15-16.28.23-1-51543	90	4	4	3	0	2	541	3	3	0	0	NA	NA	NA	26	18	502	164	165	347	79	115	0	6	7	0	0.037	0.042
.	19.01.15-16.28.56-1-51570	110	4	4	1	0	1	545	3	3	0	0	NA	NA	NA	43	29	505	168	169	343	85	117	12	5	0	0.024	0.03	0
.	19.01.15-16.29.04-1-51577	86	4	4	0	0	0	556	3	3	0	0	NA	NA	NA	20	38	508	174	169	352	87	117	12	3	0	0.024	0.017	0
.	19.01.15-16.29.08-1-51580	200	36	36	9	0	7	560	30	30	0	0	NA	NA	NA	60	54	519	172	176	353	84	123	70	40	5	0.135	0.233	0.028
.	19.01.15-16.29.20-1-51582	122	9	9	2	0	2	549	7	7	0	0	NA	NA	NA	36	32	508	167	170	351	82	116	13	8	2	0.026	0.048	0.012
.	19.01.15-16.29.34-1-51599	59	2	2	0	0	0	50	1	1	0	0	NA	NA	NA	18	14	496	167	164	33	9	8	0	3	0	0	0.018	0
.	19.01.15-16.29.40-1-51606	378	40	40	6	0	4	619	35	35	0	0	NA	NA	NA	105	105	543	191	184	383	104	132	92	43	8	0.169	0.225	0.043
.	19.01.15-16.29.41-1-51608	126	9	9	3	0	3	552	8	8	0	0	NA	NA	NA	58	35	505	173	170	349	87	116	24	4	0	0.048	0.023	0
.	19.01.15-16.29.51-1-51622	38	1	1	0	0	0	0	0	0	0	0	NA	NA	NA	14	13	493	168	165	0	0	0	0	0	1	0	0	0.006
.	19.01.15-16.29.55-1-51626	91	3	3	0	0	0	547	2	2	0	0	NA	NA	NA	29	41	509	172	173	347	85	115	3	6	0	0.006	0.035	0
.	19.01.15-16.30.03-1-51631	173	18	18	3	0	3	564	16	16	0	0	NA	NA	NA	67	56	516	179	174	357	91	116	15	15	17	0.029	0.084	0.098
.	19.01.15-16.30.05-1-51632	357	56	56	9	0	7	631	55	55	0	0	NA	NA	NA	108	126	564	190	185	403	99	129	178	55	12	0.316	0.289	0.065
.	19.01.15-16.30.19-1-51635	334	51	51	10	0	9	603	47	47	0	0	NA	NA	NA	84	80	530	181	182	377	99	127	89	68	25	0.168	0.376	0.137
.	19.01.15-16.30.20-1-51636	204	34	34	13	0	9	582	30	30	0	0	NA	NA	NA	50	65	524	173	181	365	90	127	103	45	15	0.197	0.26	0.083
.	19.01.15-16.30.26-1-51653	64	2	2	0	0	0	538	1	1	0	0	NA	NA	NA	29	26	501	170	168	343	83	112	2	0	0	0.004	0	0
.	19.01.15-16.30.39-1-51665	390	51	51	11	0	9	624	43	43	0	0	NA	NA	NA	119	118	556	193	182	390	104	130	122	36	10	0.219	0.187	0.055
.	19.01.15-16.30.40-1-51667	268	35	35	9	0	8	590	32	32	0	0	NA	NA	NA	87	79	543	175	174	381	89	120	105	12	4	0.193	0.069	0.023
.	19.01.15-16.30.40-1-51668	243	34	34	11	0	8	584	32	32	0	0	NA	NA	NA	61	68	531	175	175	373	90	121	90	39	5	0.169	0.223	0.029
.	19.01.15-16.30.48-1-51680	151	13	13	2	0	2	573	12	12	0	0	NA	NA	NA	42	58	529	174	168	369	90	114	39	24	1	0.074	0.138	0.006
.	19.01.15-16.30.54-1-51685	59	2	2	1	0	1	542	1	1	0	0	NA	NA	NA	23	33	506	170	170	347	81	114	4	0	1	0.008	0	0.006
.	19.01.15-16.31.10-1-51736	205	24	24	5	0	4	566	19	19	0	0	NA	NA	NA	62	51	516	173	175	358	87	121	37	35	3	0.072	0.202	0.017
.	19.01.15-16.31.16-1-51737	66	2	2	0	0	0	152	1	1	0	0	NA	NA	NA	21	18	499	165	167	91	23	38	0	1	0	0	0.006	0
.	19.01.15-16.31.30-1-51754	88	4	4	1	0	1	546	3	3	0	0	NA	NA	NA	30	36	508	172	169	348	85	113	3	2	6	0.006	0.012	0.036
.	19.01.15-16.31.51-1-51776	151	6	6	0	0	0	564	5	5	0	0	NA	NA	NA	60	51	517	169	178	354	85	125	9	1	5	0.017	0.006	0.028
.	19.01.15-16.31.53-1-51779	146	18	18	5	0	4	557	17	17	0	0	NA	NA	NA	43	40	512	171	170	353	85	119	42	0	6	0.082	0	0.035
.	19.01.15-16.31.56-1-51780	409	66	66	21	0	13	629	58	58	0	0	NA	NA	NA	116	111	554	182	188	394	97	138	151	85	21	0.273	0.467	0.112
.	19.01.15-16.31.58-1-51781	379	43	43	15	0	11	618	39	39	0	0	NA	NA	NA	130	106	552	185	182	388	101	129	111	51	26	0.201	0.276	0.143
.	19.01.15-16.32.02-1-51782	126	14	14	4	0	3	548	12	12	0	0	NA	NA	NA	45	34	507	173	167	344	90	114	27	12	3	0.053	0.069	0.018
.	19.01.15-16.32.06-1-51783	36	1	1	0	0	0	0	0	0	0	0	NA	NA	NA	13	8	495	163	163	0	0	0	0	3	0	0	0.018	0
.	19.01.15-16.32.09-1-51785	121	7	7	2	0	1	548	5	5	0	0	NA	NA	NA	36	37	510	170	170	347	83	118	24	3	0	0.047	0.018	0
.	19.01.15-16.32.09-1-51786	146	20	20	3	0	3	561	18	18	0	0	NA	NA	NA	50	46	506	174	179	345	90	126	41	14	2	0.081	0.08	0.011
.	19.01.15-16.32.16-1-51789	62	2	2	1	0	1	100	1	1	0	0	NA	NA	NA	16	14	498	164	165	68	15	17	7	0	2	0.014	0	0.012
.	19.01.15-16.32.23-1-51809	128	9	9	2	0	2	552	7	7	0	0	NA	NA	NA	48	39	512	174	166	350	89	113	14	15	4	0.027	0.086	0.024
.	19.01.15-16.32.25-1-51811	36	1	1	0	0	0	0	0	0	0	0	NA	NA	NA	13	10	493	167	163	0	0	0	0	0	0	0	0	0
.	19.01.15-16.32.27-1-51812	123	12	12	3	0	1	559	10	10	0	0	NA	NA	NA	29	39	513	168	171	360	81	118	24	3	3	0.047	0.018	0.018
.	19.01.15-16.32.27-1-51813	89	5	5	2	0	1	536	3	3	0	0	NA	NA	NA	41	29	504	172	166	338	83	115	14	0	0	0.028	0	0
.	19.01.15-16.32.27-1-51814	35	1	1	0	0	0	0	0	0	0	0	NA	NA	NA	8	13	496	164	166	0	0	0	3	0	0	0.006	0	0
.	19.01.15-16.32.29-1-51815	271	37	37	13	0	6	592	36	36	0	0	NA	NA	NA	79	80	537	179	177	379	94	119	102	40	28	0.19	0.223	0.158
.	19.01.15-16.32.31-1-51816	30	1	1	0	0	0	0	0	0	0	0	NA	NA	NA	8	1	489	163	162	0	0	0	0	0	0	0	0	0
.	19.01.15-16.32.33-1-51817	374	73	73	24	0	18	627	67	67	0	0	NA	NA	NA	95	118	556	182	193	390	97	140	184	58	27	0.331	0.319	0.14
.	19.01.15-16.32.41-1-51834	236	10	10	5	0	1	559	8	8	0	0	NA	NA	NA	51	40	513	169	171	357	82	120	18	8	5	0.035	0.047	0.029
.	19.01.15-16.32.45-1-51846	33	1	1	0	0	0	0	0	0	0	0	NA	NA	NA	5	5	491	164	163	0	0	0	0	1	0	0	0.006	0
.	19.01.15-16.32.46-1-51848	32	1	1	0	0	0	0	0	0	0	0	NA	NA	NA	11	12	498	164	163	0	0	0	0	0	0	0	0	0
.	19.01.15-16.32.48-1-51850	89	4	4	2	0	1	544	3	3	0	0	NA	NA	NA	41	29	502	168	172	344	82	118	24	0	3	0.048	0	0.017
.	19.01.15-16.32.49-1-51852	64	2	2	0	0	0	546	1	1	0	0	NA	NA	NA	26	31	508	168	168	349	83	114	4	0	1	0.008	0	0.006
.	19.01.15-16.33.00-1-51860	178	18	18	4	0	4	570	15	15	0	0	NA	NA	NA	59	58	526	175	170	362	90	118	43	20	1	0.082	0.114	0.006
.	19.01.15-16.33.03-1-51865	180	31	31	11	0	8	563	28	28	0	0	NA	NA	NA	69	51	517	177	170	358	88	117	87	6	19	0.168	0.034	0.112
.	19.01.15-16.33.15-1-51866	316	19	19	5	0	5	609	15	15	0	0	NA	NA	NA	90	98	554	181	176	388	97	124	58	19	5	0.105	0.105	0.028
.	19.01.15-16.33.39-1-51895	91	5	5	1	0	1	531	4	4	0	0	NA	NA	NA	38	20	499	165	169	335	81	115	10	0	4	0.02	0	0.024
.	19.01.15-16.33.39-1-51896	34	1	1	0	0	0	0	0	0	0	0	NA	NA	NA	10	11	494	165	165	0	0	0	0	1	0	0	0.006	0
.	19.01.15-16.33.42-1-51900	210	29	29	14	0	9	577	27	27	0	0	NA	NA	NA	52	62	528	172	175	367	87	123	68	31	21	0.129	0.18	0.12
.	19.01.15-16.34.13-1-51915	294	24	24	5	0	4	594	23	23	0	0	NA	NA	NA	80	75	528	182	178	374	95	125	72	28	0	0.136	0.154	0
.	19.01.15-16.34.48-1-51955	200	23	23	7	0	6	564	19	19	0	0	NA	NA	NA	63	52	517	174	174	358	89	117	41	18	0	0.079	0.103	0
.	19.01.15-16.34.59-1-51963	64	4	4	1	0	1	544	3	3	0	0	NA	NA	NA	20	25	504	167	167	345	84	115	15	0	0	0.03	0	0
.	19.01.15-16.34.59-1-51964	244	38	38	10	0	7	592	35	35	0	0	NA	NA	NA	74	79	538	173	181	378	88	126	96	33	17	0.178	0.191	0.094
.	19.01.15-16.35.02-1-51965	91	5	5	2	0	2	548	4	4	0	0	NA	NA	NA	30	28	504	170	167	347	85	116	5	0	14	0.01	0	0.084
.	19.01.15-16.35.03-1-51970	58	2	2	1	0	1	542	1	1	0	0	NA	NA	NA	17	23	504	169	163	346	83	113	7	0	0	0.014	0	0
.	19.01.15-16.35.16-1-51972	154	9	9	2	0	2	566	8	8	0	0	NA	NA	NA	38	45	520	170	168	364	85	117	15	3	10	0.029	0.018	0.06
.	19.01.15-16.35.19-1-51975	147	10	10	3	0	1	565	9	9	0	0	NA	NA	NA	61	57	522	167	181	358	81	126	19	16	0	0.036	0.096	0
.	19.01.15-16.35.19-1-51976	323	45	45	11	0	10	616	43	43	0	0	NA	NA	NA	76	102	555	179	181	395	93	128	114	54	2	0.205	0.302	0.011
.	19.01.15-16.35.21-1-51977	150	19	19	12	0	9	565	17	17	0	0	NA	NA	NA	40	48	517	172	172	358	89	118	62	16	1	0.12	0.093	0.006
.	19.01.15-16.35.32-1-51995	299	62	62	12	0	8	597	57	57	0	0	NA	NA	NA	70	85	545	177	176	382	92	123	147	56	29	0.27	0.316	0.165
.	19.01.15-16.35.39-1-52002	39	1	1	0	0	0	0	0	0	0	0	NA	NA	NA	17	12	494	166	165	0	0	0	0	0	1	0	0	0.006
.	19.01.15-16.35.42-1-52005	174	10	10	6	0	5	579	9	9	0	0	NA	NA	NA	50	58	518	176	177	363	90	126	19	8	8	0.037	0.045	0.045
.	19.01.15-16.35.43-1-52008	176	32	32	9	0	5	563	30	30	0	0	NA	NA	NA	54	47	515	172	173	358	84	121	53	62	7	0.103	0.36	0.04
.	19.01.15-16.35.48-1-52018	91	4	4	1	0	1	546	3	3	0	0	NA	NA	NA	42	36	508	170	171	345	85	116	13	0	2	0.026	0	0.012
.	19.01.15-16.35.52-1-52026	307	45	45	16	0	9	602	42	42	0	0	NA	NA	NA	103	89	535	186	181	373	101	128	113	44	12	0.211	0.237	0.066
.	19.01.15-16.36.01-1-52032	92	8	8	2	0	0	546	5	5	0	0	NA	NA	NA	26	31	506	172	166	350	82	114	7	8	4	0.014	0.047	0.024
.	19.01.15-16.36.05-1-52034	64	2	2	0	0	0	530	1	1	0	0	NA	NA	NA	20	9	492	166	164	338	81	111	1	1	0	0.002	0.006	0
.	19.01.15-16.36.10-1-52036	90	5	5	1	0	0	549	3	3	0	0	NA	NA	NA	44	42	519	168	168	353	83	113	15	3	0	0.029	0.018	0
.	19.01.15-16.36.10-1-52037	31	1	1	0	0	0	0	0	0	0	0	NA	NA	NA	9	9	494	164	164	0	0	0	0	0	0	0	0	0
.	19.01.15-16.36.13-1-52039	149	9	9	1	0	1	563	8	8	0	0	NA	NA	NA	46	46	517	171	171	359	88	116	14	9	10	0.027	0.053	0.058
.	19.01.15-16.36.20-1-52050	240	73	73	23	0	18	576	65	65	0	0	NA	NA	NA	75	61	527	170	177	365	88	123	169	52	40	0.321	0.306	0.226
.	19.01.15-16.36.22-1-52066	65	2	2	1	0	1	545	1	1	0	0	NA	NA	NA	29	27	508	166	166	351	79	115	2	0	0	0.004	0	0
.	19.01.15-16.36.27-1-52068	122	7	7	1	0	1	549	5	5	0	0	NA	NA	NA	38	33	512	167	167	352	84	113	14	7	4	0.027	0.042	0.024
.	19.01.15-16.36.30-1-52069	207	12	12	4	0	2	572	11	11	0	0	NA	NA	NA	56	57	522	174	174	363	88	121	25	16	2	0.048	0.092	0.011
.	19.01.15-16.36.38-1-52080	362	44	44	9	0	8	623	38	38	0	0	NA	NA	NA	103	106	550	184	185	392	99	132	122	31	15	0.222	0.168	0.081
.	19.01.15-16.36.40-1-52084	155	25	25	5	0	4	572	21	21	0	0	NA	NA	NA	54	61	523	179	172	362	94	116	49	4	7	0.094	0.022	0.041
.	19.01.15-16.36.45-1-52093	152	34	34	8	0	7	548	30	30	0	0	NA	NA	NA	41	37	501	172	177	340	85	123	81	12	10	0.162	0.07	0.056
.	19.01.15-16.36.48-1-52095	121	6	6	2	0	1	542	4	4	0	0	NA	NA	NA	43	31	510	169	165	348	84	110	4	7	3	0.008	0.041	0.018
.	19.01.15-16.36.58-1-52101	32	1	1	0	0	0	0	0	0	0	0	NA	NA	NA	4	7	494	163	163	0	0	0	0	0	2	0	0	0.012
.	19.01.15-16.37.03-1-52106	100	4	4	1	0	1	552	3	3	0	0	NA	NA	NA	35	35	511	171	166	356	86	110	9	4	0	0.018	0.023	0
.	19.01.15-16.37.07-1-52108	120	4	4	1	0	1	556	3	3	0	0	NA	NA	NA	35	46	516	172	171	353	86	117	9	0	7	0.017	0	0.041
.	19.01.15-16.37.08-1-52109	175	16	16	5	0	5	569	14	14	0	0	NA	NA	NA	39	53	523	173	170	363	88	118	36	7	13	0.069	0.04	0.076
.	19.01.15-16.37.09-1-52110	88	3	3	0	0	0	558	2	2	0	0	NA	NA	NA	19	36	510	170	169	355	85	118	2	2	3	0.004	0.012	0.018
.	19.01.15-16.37.23-1-52130	33	1	1	0	0	0	0	0	0	0	0	NA	NA	NA	10	11	496	164	164	0	0	0	6	0	0	0.012	0	0
.	19.01.15-16.37.24-1-52131	212	18	18	5	0	4	579	17	17	0	0	NA	NA	NA	58	65	532	177	169	370	93	116	74	15	0	0.139	0.085	0
.	19.01.15-16.37.26-1-52132	147	9	9	2	0	1	574	8	8	0	0	NA	NA	NA	45	57	527	169	174	366	89	119	26	2	0	0.049	0.012	0
.	19.01.15-16.37.37-1-52137	32	1	1	1	0	1	0	0	0	0	0	NA	NA	NA	10	7	493	163	164	0	0	0	0	0	0	0	0	0
.	19.01.15-16.37.38-1-52139	115	19	19	4	0	3	553	18	18	0	0	NA	NA	NA	40	38	511	167	173	353	84	116	34	9	2	0.067	0.054	0.012
.	19.01.15-16.37.46-1-52150	88	7	7	0	0	0	530	5	5	0	0	NA	NA	NA	44	18	504	164	163	339	81	110	0	4	7	0	0.024	0.043
.	19.01.15-16.37.48-1-52151	208	12	12	3	0	2	571	9	9	0	0	NA	NA	NA	63	55	526	172	170	365	89	117	38	0	4	0.072	0	0.024
.	19.01.15-16.38.09-1-52161	121	6	6	1	0	1	551	4	4	0	0	NA	NA	NA	40	37	514	166	170	351	82	118	23	0	0	0.045	0	0
.	19.01.15-16.38.34-1-52188	340	52	52	21	0	16	616	49	49	0	0	NA	NA	NA	95	100	545	184	184	386	100	130	134	44	16	0.246	0.239	0.087
.	19.01.15-16.38.35-1-52190	363	35	35	5	0	5	621	30	30	0	0	NA	NA	NA	120	111	553	187	184	390	100	131	90	18	9	0.163	0.096	0.049
.	19.01.15-16.38.41-1-52204	238	33	33	12	0	10	587	32	32	0	0	NA	NA	NA	80	71	533	175	176	372	94	121	83	38	4	0.156	0.217	0.023
.	19.01.15-16.38.43-1-52207	178	14	14	4	0	3	577	11	11	0	0	NA	NA	NA	55	57	522	178	170	369	90	118	47	21	2	0.09	0.118	0.012
.	19.01.15-16.38.45-1-52213	91	4	4	1	0	1	547	3	3	0	0	NA	NA	NA	37	34	506	172	169	347	86	114	17	0	0	0.034	0	0
.	19.01.15-16.38.45-1-52214	225	22	22	4	0	4	592	20	20	0	0	NA	NA	NA	72	82	530	181	184	370	92	130	15	36	2	0.028	0.199	0.011
.	19.01.15-16.38.48-1-52215	288	87	87	29	0	23	593	78	78	0	0	NA	NA	NA	82	83	538	183	175	373	99	121	231	44	24	0.429	0.24	0.137
.	19.01.15-16.38.59-1-52224	33	1	1	1	0	1	0	0	0	0	0	NA	NA	NA	8	7	492	164	164	0	0	0	0	2	0	0	0.012	0
.	19.01.15-16.39.01-1-52225	299	58	58	17	0	10	599	53	53	0	0	NA	NA	NA	103	89	539	185	178	378	97	124	101	88	27	0.187	0.476	0.152
.	19.01.15-16.39.01-1-52226	269	36	36	14	0	9	581	31	31	0	0	NA	NA	NA	78	62	524	177	174	366	94	121	107	25	16	0.204	0.141	0.092
.	19.01.15-16.39.21-1-52251	178	9	9	3	0	2	574	7	7	0	0	NA	NA	NA	50	57	522	173	175	363	89	122	22	15	0	0.042	0.087	0
.	19.01.15-16.39.24-1-52252	71	7	7	2	0	1	547	5	5	0	0	NA	NA	NA	26	30	507	171	165	347	88	112	16	3	4	0.032	0.018	0.024
.	19.01.15-16.39.31-1-52254	62	3	3	1	0	1	301	2	2	0	0	NA	NA	NA	15	12	496	165	164	185	46	70	0	5	0	0	0.03	0
.	19.01.15-16.39.33-1-52255	89	5	5	0	0	0	548	3	3	0	0	NA	NA	NA	31	36	508	170	171	347	84	117	13	0	4	0.026	0	0.023
.	19.01.15-16.39.43-1-52268	267	52	52	14	0	9	597	49	49	0	0	NA	NA	NA	75	82	542	181	172	379	98	120	121	59	12	0.223	0.326	0.07
.	19.01.15-16.39.46-1-52274	121	16	16	3	0	3	564	14	14	0	0	NA	NA	NA	46	53	523	174	169	359	90	115	26	9	0	0.05	0.052	0
.	19.01.15-16.39.52-1-52280	459	46	46	12	0	8	628	43	43	0	0	NA	NA	NA	128	121	562	186	186	398	100	130	119	49	13	0.212	0.263	0.07
.	19.01.15-16.39.55-1-52282	230	21	21	0	0	0	580	19	19	0	0	NA	NA	NA	71	74	535	178	174	372	89	119	44	31	7	0.082	0.174	0.04
.	19.01.15-16.40.00-1-52284	118	9	9	2	0	2	554	6	6	0	0	NA	NA	NA	42	44	507	171	179	347	86	121	17	16	0	0.034	0.094	0
.	19.01.15-16.40.07-1-52289	174	7	7	2	0	2	577	4	4	0	0	NA	NA	NA	56	64	520	176	181	360	91	126	18	10	2	0.035	0.057	0.011
.	19.01.15-16.40.11-1-52291	119	6	6	1	0	1	559	5	5	0	0	NA	NA	NA	31	41	509	174	171	354	88	117	23	0	3	0.045	0	0.018
.	19.01.15-16.40.26-1-52311	94	5	5	2	0	1	558	3	3	0	0	NA	NA	NA	29	42	518	170	167	359	85	114	8	0	3	0.015	0	0.018
.	19.01.15-16.40.27-1-52313	264	27	27	9	0	6	601	23	23	0	0	NA	NA	NA	73	82	538	175	182	376	95	130	67	24	4	0.125	0.137	0.022
.	19.01.15-16.40.28-1-52314	121	12	12	3	0	3	561	10	10	0	0	NA	NA	NA	44	47	521	169	170	357	84	120	14	16	0	0.027	0.095	0
.	19.01.15-16.40.33-1-52315	243	24	24	10	0	7	584	22	22	0	0	NA	NA	NA	72	69	534	174	174	374	88	122	63	27	11	0.118	0.155	0.063
.	19.01.15-16.40.41-1-52330	32	1	1	0	0	0	0	0	0	0	0	NA	NA	NA	7	10	496	163	164	0	0	0	1	0	0	0.002	0	0
.	19.01.15-16.40.43-1-52335	296	27	27	9	0	6	587	22	22	0	0	NA	NA	NA	73	73	542	174	170	375	93	119	66	24	6	0.122	0.138	0.035
.	19.01.15-16.40.44-1-52339	293	106	106	31	0	24	591	95	95	0	0	NA	NA	NA	88	75	539	180	169	381	94	116	213	104	22	0.395	0.578	0.13
.	19.01.15-16.40.46-1-52341	94	4	4	2	0	2	548	3	3	0	0	NA	NA	NA	32	25	506	168	164	348	85	115	8	9	3	0.016	0.054	0.018
.	19.01.15-16.41.06-1-52354	32	1	1	0	0	0	0	0	0	0	0	NA	NA	NA	5	8	493	163	165	0	0	0	0	2	0	0	0.012	0
.	19.01.15-16.41.13-1-52356	143	14	14	2	0	2	558	13	13	0	0	NA	NA	NA	40	41	513	169	172	351	85	122	40	5	0	0.078	0.03	0
.	19.01.15-16.41.15-1-52358	119	12	12	2	0	1	549	10	10	0	0	NA	NA	NA	27	35	512	167	169	351	82	116	17	7	6	0.033	0.042	0.036
.	19.01.15-16.41.21-1-52375	86	3	3	1	0	1	549	2	2	0	0	NA	NA	NA	31	34	508	172	167	347	88	114	14	0	0	0.028	0	0
.	19.01.15-16.41.24-1-52378	261	57	57	13	0	10	578	52	52	0	0	NA	NA	NA	70	65	524	178	176	366	90	122	98	51	30	0.187	0.287	0.17
.	19.01.15-16.41.33-1-52382	181	45	45	13	0	9	559	43	43	0	0	NA	NA	NA	58	46	515	175	169	357	86	116	93	31	27	0.181	0.177	0.16
.	19.01.15-16.41.35-1-52384	260	61	61	18	0	11	587	55	55	0	0	NA	NA	NA	53	74	537	177	173	375	91	121	136	32	22	0.253	0.181	0.127
.	19.01.15-16.41.38-1-52390	30	1	1	0	0	0	0	0	0	0	0	NA	NA	NA	16	10	496	165	162	0	0	0	1	0	0	0.002	0	0
.	19.01.15-16.41.38-1-52392	145	12	12	2	0	2	562	11	11	0	0	NA	NA	NA	36	45	520	168	170	358	84	120	31	9	2	0.06	0.054	0.012
.	19.01.15-16.41.40-1-52395	86	5	5	3	0	2	549	4	4	0	0	NA	NA	NA	30	24	503	166	168	345	87	117	15	3	0	0.03	0.018	0
.	19.01.15-16.41.41-1-52397	217	11	11	5	0	5	573	9	9	0	0	NA	NA	NA	67	64	519	180	178	359	90	124	20	3	12	0.039	0.017	0.067
.	19.01.15-16.41.48-1-52405	62	4	4	0	0	0	536	1	1	0	0	NA	NA	NA	24	22	502	169	164	343	81	112	5	0	3	0.01	0	0.018
.	19.01.15-16.41.57-1-52412	269	16	16	2	0	1	598	14	14	0	0	NA	NA	NA	71	84	536	179	182	373	95	130	32	10	5	0.06	0.056	0.027
.	19.01.15-16.42.04-1-52416	57	2	2	1	0	1	252	1	1	0	0	NA	NA	NA	18	18	499	166	166	160	37	55	0	7	0	0	0.042	0
.	19.01.15-16.42.07-1-52417	34	1	1	1	0	1	0	0	0	0	0	NA	NA	NA	10	7	493	163	164	0	0	0	0	0	1	0	0	0.006
.	19.01.15-16.42.10-1-52418	36	1	1	0	0	0	0	0	0	0	0	NA	NA	NA	13	12	497	165	163	0	0	0	0	0	0	0	0	0
.	19.01.15-16.42.10-1-52419	360	44	44	9	0	5	623	36	36	0	0	NA	NA	NA	111	113	561	183	182	400	92	131	102	59	14	0.182	0.322	0.077
.	19.01.15-16.42.12-1-52421	175	20	20	3	0	2	552	15	15	0	0	NA	NA	NA	47	41	515	169	170	351	85	116	32	6	7	0.062	0.036	0.041
.	19.01.15-16.42.18-1-52425	63	3	3	1	0	1	150	2	2	0	0	NA	NA	NA	10	21	504	167	163	89	25	36	6	0	1	0.012	0	0.006
.	19.01.15-16.42.28-1-52443	88	3	3	0	0	0	553	2	2	0	0	NA	NA	NA	24	32	510	166	169	352	83	118	7	3	0	0.014	0.018	0
.	19.01.15-16.42.41-1-52456	61	2	2	1	0	0	539	1	1	0	0	NA	NA	NA	29	29	507	169	166	342	82	115	9	0	0	0.018	0	0
.	19.01.15-16.43.00-1-52468	264	68	68	24	0	16	590	62	62	0	0	NA	NA	NA	80	78	535	178	178	374	93	123	149	72	23	0.279	0.404	0.129
.	19.01.15-16.43.07-1-52473	147	23	23	4	0	3	557	20	20	0	0	NA	NA	NA	44	38	512	174	165	355	87	115	74	10	0	0.145	0.057	0
.	19.01.15-16.43.11-1-52474	128	23	23	9	0	8	558	20	20	0	0	NA	NA	NA	43	43	513	173	170	351	89	118	39	26	5	0.076	0.15	0.029
.	19.01.15-16.43.14-1-52476	206	22	22	10	0	9	575	18	18	0	0	NA	NA	NA	84	60	526	175	172	368	87	120	46	36	17	0.087	0.206	0.099
.	19.01.15-16.43.22-1-52494	31	1	1	1	0	1	0	0	0	0	0	NA	NA	NA	6	8	495	164	162	0	0	0	1	0	0	0.002	0	0
.	19.01.15-16.43.38-1-52503	145	11	11	3	0	3	542	8	8	0	0	NA	NA	NA	45	24	503	165	169	345	82	115	24	3	8	0.048	0.018	0.047
.	19.01.15-16.43.50-1-52516	66	4	4	0	0	0	249	3	3	0	0	NA	NA	NA	16	24	506	164	167	165	36	48	2	0	5	0.004	0	0.03
.	19.01.15-16.43.54-1-52523	203	18	18	7	0	4	580	14	14	0	0	NA	NA	NA	53	61	528	172	174	371	88	121	44	27	2	0.083	0.157	0.011
.	19.01.15-16.43.56-1-52524	153	14	14	2	0	1	569	13	13	0	0	NA	NA	NA	57	58	517	178	176	358	92	119	41	1	3	0.079	0.006	0.017
.	19.01.15-16.43.59-1-52526	32	1	1	0	0	0	0	0	0	0	0	NA	NA	NA	9	8	492	165	164	0	0	0	0	2	0	0	0.012	0
.	19.01.15-16.44.02-1-52527	206	23	23	5	0	2	569	20	20	0	0	NA	NA	NA	63	57	521	173	176	359	89	121	44	1	12	0.084	0.006	0.068
.	19.01.15-16.44.02-1-52528	112	4	4	0	0	0	550	3	3	0	0	NA	NA	NA	37	32	507	169	169	347	84	119	11	2	0	0.022	0.012	0
.	19.01.15-16.44.06-1-52531	210	18	18	6	0	3	574	15	15	0	0	NA	NA	NA	56	61	521	175	178	360	89	125	42	14	3	0.081	0.08	0.017
.	19.01.15-16.44.07-1-52532	233	74	74	15	0	15	578	64	64	0	0	NA	NA	NA	50	58	524	173	174	368	89	121	170	51	19	0.324	0.295	0.109
.	19.01.15-16.44.07-1-52533	113	7	7	1	0	1	551	6	6	0	0	NA	NA	NA	37	30	508	166	169	351	84	116	13	6	2	0.026	0.036	0.012
.	19.01.15-16.44.18-1-52536	32	1	1	0	0	0	0	0	0	0	0	NA	NA	NA	10	8	492	164	165	0	0	0	0	0	0	0	0	0
.	19.01.15-16.44.25-1-52554	60	2	2	2	0	2	541	1	1	0	0	NA	NA	NA	27	26	503	167	169	346	81	114	5	0	0	0.01	0	0
.	19.01.15-16.44.28-1-52557	415	60	60	23	0	18	637	58	58	0	0	NA	NA	NA	124	125	564	182	192	400	100	137	156	46	25	0.277	0.253	0.13
.	19.01.15-16.44.31-1-52559	175	8	8	2	0	0	575	6	6	0	0	NA	NA	NA	53	57	525	168	177	369	86	120	9	17	0	0.017	0.101	0
.	19.01.15-16.44.32-1-52560	239	101	101	34	0	24	560	92	92	0	0	NA	NA	NA	63	49	513	177	172	347	91	122	210	72	17	0.409	0.407	0.099
.	19.01.15-16.44.38-1-52570	124	12	12	2	0	2	552	11	11	0	0	NA	NA	NA	28	35	510	171	167	352	86	114	31	8	3	0.061	0.047	0.018
.	19.01.15-16.44.38-1-52571	469	63	63	14	0	13	636	57	57	0	0	NA	NA	NA	134	127	568	182	190	402	96	138	98	69	50	0.173	0.379	0.263
.	19.01.15-16.44.40-1-52575	34	1	1	0	0	0	0	0	0	0	0	NA	NA	NA	15	8	493	166	162	0	0	0	0	0	0	0	0	0
.	19.01.15-16.44.46-1-52591	119	9	9	2	0	0	541	8	8	0	0	NA	NA	NA	31	22	500	166	169	344	79	118	19	0	5	0.038	0	0.03
.	19.01.15-16.44.52-1-52598	200	24	24	7	0	5	574	22	22	0	0	NA	NA	NA	71	57	524	172	174	365	87	122	41	30	9	0.078	0.174	0.052
.	19.01.15-16.44.54-1-52600	32	1	1	0	0	0	0	0	0	0	0	NA	NA	NA	11	6	490	164	165	0	0	0	3	0	0	0.006	0	0
.	19.01.15-16.44.57-1-52602	262	19	19	5	0	4	581	18	18	0	0	NA	NA	NA	64	65	531	174	173	373	89	119	33	22	9	0.062	0.126	0.052
.	19.01.15-16.45.07-1-52606	35	1	1	1	0	1	0	0	0	0	0	NA	NA	NA	8	8	493	164	164	0	0	0	0	0	1	0	0	0.006
.	19.01.15-16.45.08-1-52613	31	1	1	0	0	0	0	0	0	0	0	NA	NA	NA	6	7	492	166	162	0	0	0	0	0	0	0	0	0
.	19.01.15-16.45.09-1-52614	212	37	37	16	0	8	591	33	33	0	0	NA	NA	NA	59	73	531	181	174	373	97	121	110	33	12	0.207	0.182	0.069
.	19.01.15-16.45.11-1-52615	92	4	4	0	0	0	549	3	3	0	0	NA	NA	NA	21	30	504	169	170	349	82	118	11	4	0	0.022	0.024	0
.	19.01.15-16.45.26-1-52633	245	31	31	12	0	10	599	29	29	0	0	NA	NA	NA	81	93	548	181	177	381	95	123	83	30	3	0.151	0.166	0.017
.	19.01.15-16.45.32-1-52636	264	50	50	13	0	12	592	44	44	0	0	NA	NA	NA	70	76	528	180	181	370	95	127	116	41	21	0.22	0.228	0.116
.	19.01.15-16.45.36-1-52640	390	33	33	6	0	4	627	32	32	0	0	NA	NA	NA	113	113	552	190	184	389	106	132	87	31	14	0.158	0.163	0.076
.	19.01.15-16.46.02-1-52663	71	4	4	1	0	1	538	3	3	0	0	NA	NA	NA	28	20	501	165	167	344	81	113	9	0	0	0.018	0	0
.	19.01.15-16.46.13-1-52666	116	6	6	5	0	5	553	4	4	0	0	NA	NA	NA	28	34	507	173	167	348	88	117	15	1	4	0.03	0.006	0.024
.	19.01.15-16.46.21-1-52693	230	29	29	7	0	6	568	26	26	0	0	NA	NA	NA	66	56	521	174	174	359	90	119	82	27	7	0.157	0.155	0.04
.	19.01.15-16.46.28-1-52697	89	3	3	0	0	0	546	2	2	0	0	NA	NA	NA	30	24	504	170	163	350	86	110	8	0	3	0.016	0	0.018
.	19.01.15-16.46.32-1-52700	35	1	1	0	0	0	0	0	0	0	0	NA	NA	NA	10	15	497	166	165	0	0	0	0	0	0	0	0	0
.	19.01.15-16.46.33-1-52702	146	17	17	2	0	2	575	15	15	0	0	NA	NA	NA	50	52	524	171	170	370	88	117	44	26	5	0.084	0.152	0.029
.	19.01.15-16.46.34-1-52703	266	18	18	3	0	2	585	15	15	0	0	NA	NA	NA	88	73	530	180	176	372	92	121	34	24	5	0.064	0.133	0.028
.	19.01.15-16.46.35-1-52705	85	3	3	0	0	0	538	2	2	0	0	NA	NA	NA	22	17	495	167	168	339	83	116	2	2	5	0.004	0.012	0.03
.	19.01.15-16.46.48-1-52725	241	12	12	7	0	5	565	9	9	0	0	NA	NA	NA	74	56	522	171	176	358	86	121	31	10	0	0.059	0.058	0
.	19.01.15-16.46.52-1-52729	33	1	1	0	0	0	0	0	0	0	0	NA	NA	NA	10	13	497	165	164	0	0	0	0	1	0	0	0.006	0
.	19.01.15-16.46.54-1-52731	144	7	7	3	0	3	552	4	4	0	0	NA	NA	NA	54	39	508	171	173	347	85	120	20	2	1	0.039	0.012	0.006
.	19.01.15-16.46.56-1-52734	36	1	1	0	0	0	0	0	0	0	0	NA	NA	NA	14	12	494	166	165	0	0	0	0	0	1	0	0	0.006
.	19.01.15-16.46.58-1-52735	95	6	6	1	0	1	555	4	4	0	0	NA	NA	NA	28	37	513	168	169	353	84	118	10	1	1	0.019	0.006	0.006
.	19.01.15-16.46.58-1-52736	183	8	8	5	0	3	570	6	6	0	0	NA	NA	NA	57	55	525	170	173	362	87	121	16	5	4	0.03	0.029	0.023
.	19.01.15-16.47.01-1-52739	267	52	52	15	0	12	594	50	50	0	0	NA	NA	NA	70	83	539	183	174	378	95	121	132	25	19	0.245	0.137	0.109
.	19.01.15-16.47.07-1-52741	312	23	23	6	0	5	591	21	21	0	0	NA	NA	NA	89	72	528	182	175	371	97	123	87	23	5	0.165	0.126	0.029
.	19.01.15-16.47.09-1-52746	37	1	1	0	0	0	0	0	0	0	0	NA	NA	NA	8	14	495	165	167	0	0	0	0	0	3	0	0	0.018
.	19.01.15-16.47.13-1-52748	207	32	32	7	0	6	590	30	30	0	0	NA	NA	NA	71	77	534	182	174	372	96	122	71	24	10	0.133	0.132	0.057
.	19.01.15-16.47.15-1-52750	91	5	5	1	0	1	540	4	4	0	0	NA	NA	NA	29	21	502	166	166	344	82	114	10	4	7	0.02	0.024	0.042
.	19.01.15-16.47.17-1-52751	177	37	37	8	0	6	574	34	34	0	0	NA	NA	NA	43	53	518	174	174	361	91	122	95	37	12	0.183	0.213	0.069
.	19.01.15-16.47.20-1-52753	56	2	2	0	0	0	538	1	1	0	0	NA	NA	NA	23	19	500	166	166	345	83	110	6	2	0	0.012	0.012	0
.	19.01.15-16.47.24-1-52754	228	29	29	9	0	7	577	26	26	0	0	NA	NA	NA	70	65	529	171	178	367	86	124	74	21	12	0.14	0.123	0.067
.	19.01.15-16.47.26-1-52771	58	3	3	2	0	2	536	2	2	0	0	NA	NA	NA	32	22	503	167	165	342	82	112	1	0	7	0.002	0	0.042
.	19.01.15-16.47.45-1-52786	155	14	14	1	0	1	570	12	12	0	0	NA	NA	NA	48	56	522	176	171	363	89	118	29	11	0	0.056	0.062	0
.	19.01.15-16.47.45-1-52788	96	10	10	3	0	2	544	8	8	0	0	NA	NA	NA	28	30	503	172	168	347	85	112	25	6	12	0.05	0.035	0.071
.	19.01.15-16.47.49-1-52790	38	1	1	0	0	0	0	0	0	0	0	NA	NA	NA	8	4	492	163	162	0	0	0	0	0	2	0	0	0.012
.	19.01.15-16.48.11-1-52796	265	52	52	18	0	12	582	47	47	0	0	NA	NA	NA	68	72	533	181	171	368	96	118	144	37	13	0.27	0.204	0.076
.	19.01.15-16.48.19-1-52804	278	72	72	14	0	11	598	67	67	0	0	NA	NA	NA	70	82	537	177	181	378	89	131	151	51	10	0.281	0.288	0.055
.	19.01.15-16.48.28-1-52824	147	9	9	1	0	1	564	8	8	0	0	NA	NA	NA	48	49	515	177	170	354	92	118	10	5	9	0.019	0.028	0.053
.	19.01.15-16.48.29-1-52825	180	20	20	6	0	3	567	18	18	0	0	NA	NA	NA	56	58	520	174	177	357	89	121	41	17	3	0.079	0.098	0.017
.	19.01.15-16.48.34-1-52828	61	5	5	2	0	2	550	4	4	0	0	NA	NA	NA	22	30	508	167	168	351	83	116	3	0	10	0.006	0	0.06
.	19.01.15-16.48.42-1-52837	61	3	3	1	0	1	531	1	1	0	0	NA	NA	NA	32	16	498	168	163	340	79	112	1	4	1	0.002	0.024	0.006
.	19.01.15-16.48.45-1-52849	87	5	5	1	0	1	536	4	4	0	0	NA	NA	NA	24	18	496	170	165	338	84	114	8	0	0	0.016	0	0
.	19.01.15-16.48.51-1-52851	121	26	26	9	0	8	554	23	23	0	0	NA	NA	NA	38	38	511	172	168	350	87	117	60	16	9	0.117	0.093	0.054
.	19.01.15-16.48.55-1-52855	442	28	28	9	0	8	645	26	26	0	0	NA	NA	NA	120	133	568	193	185	408	108	129	92	30	9	0.162	0.155	0.049
.	19.01.15-16.48.58-1-52857	90	3	3	0	0	0	544	2	2	0	0	NA	NA	NA	41	31	506	171	167	352	84	108	0	3	10	0	0.018	0.06
.	19.01.15-16.49.02-1-52858	88	6	6	1	0	0	540	4	4	0	0	NA	NA	NA	32	31	504	170	170	342	83	115	16	12	0	0.032	0.071	0
.	19.01.15-16.49.02-1-52859	184	39	39	7	0	7	563	36	36	0	0	NA	NA	NA	47	52	517	175	173	356	88	119	46	41	37	0.089	0.234	0.214
.	19.01.15-16.49.14-1-52864	241	22	22	4	0	3	577	19	19	0	0	NA	NA	NA	69	64	522	181	174	364	94	119	40	12	4	0.077	0.066	0.023
.	19.01.15-16.49.15-1-52865	33	1	1	0	0	0	0	0	0	0	0	NA	NA	NA	14	11	494	165	165	0	0	0	0	0	3	0	0	0.018
.	19.01.15-16.49.18-1-52866	240	52	52	15	0	13	592	50	50	0	0	NA	NA	NA	57	80	543	172	178	379	85	128	124	56	11	0.228	0.326	0.062
.	19.01.15-16.49.25-1-52882	94	6	6	1	0	1	539	5	5	0	0	NA	NA	NA	34	24	507	166	164	348	79	112	1	5	1	0.002	0.03	0.006
.	19.01.15-16.49.32-1-52884	360	63	63	16	0	12	609	57	57	0	0	NA	NA	NA	121	100	541	184	188	379	97	133	125	70	25	0.231	0.38	0.133
.	19.01.15-16.49.34-1-52887	327	54	54	22	0	14	617	46	46	0	0	NA	NA	NA	102	102	540	191	184	382	105	130	133	36	26	0.246	0.188	0.141
.	19.01.15-16.49.42-1-52899	86	3	3	2	0	2	550	2	2	0	0	NA	NA	NA	36	36	510	173	166	350	87	113	11	0	0	0.022	0	0
.	19.01.15-16.49.46-1-52907	295	62	62	19	0	13	588	60	60	0	0	NA	NA	NA	86	75	532	181	175	374	92	122	177	34	12	0.333	0.188	0.069
.	19.01.15-16.49.55-1-52916	88	6	6	1	0	1	548	5	5	0	0	NA	NA	NA	33	29	509	167	166	353	83	112	8	14	0	0.016	0.084	0
.	19.01.15-16.49.57-1-52918	153	15	15	6	0	4	563	13	13	0	0	NA	NA	NA	41	48	512	175	174	353	88	122	67	8	4	0.131	0.046	0.023
.	19.01.15-16.49.59-1-52919	59	3	3	0	0	0	544	2	2	0	0	NA	NA	NA	25	30	506	168	169	346	83	115	11	0	0	0.022	0	0
.	19.01.15-16.50.12-1-52929	264	24	24	7	0	4	606	21	21	0	0	NA	NA	NA	78	93	548	179	179	382	96	128	76	38	6	0.139	0.212	0.034
.	19.01.15-16.50.13-1-52930	32	1	1	0	0	0	0	0	0	0	0	NA	NA	NA	10	10	494	165	164	0	0	0	2	0	0	0.004	0	0
.	19.01.15-16.50.14-1-52931	147	7	7	1	0	1	545	6	6	0	0	NA	NA	NA	46	29	507	169	166	347	84	114	10	9	2	0.02	0.053	0.012
.	19.01.15-16.50.15-1-52932	32	1	1	0	0	0	0	0	0	0	0	NA	NA	NA	7	11	492	166	166	0	0	0	0	0	0	0	0	0
.	19.01.15-16.50.18-1-52933	161	19	19	4	0	3	586	18	18	0	0	NA	NA	NA	43	66	526	176	177	370	92	124	18	23	7	0.034	0.131	0.04
.	19.01.15-16.50.35-1-52954	238	31	31	7	0	6	569	28	28	0	0	NA	NA	NA	65	54	518	175	174	359	91	119	80	37	14	0.154	0.211	0.08
.	19.01.15-16.50.36-1-52956	262	50	50	16	0	14	586	44	44	0	0	NA	NA	NA	84	74	535	179	173	373	93	120	110	28	22	0.206	0.156	0.127
.	19.01.15-16.50.37-1-52958	123	15	15	4	0	2	537	12	12	0	0	NA	NA	NA	45	23	505	165	166	341	82	114	31	5	4	0.061	0.03	0.024
.	19.01.15-16.50.52-1-52983	205	10	10	2	0	1	570	9	9	0	0	NA	NA	NA	57	52	518	178	169	360	91	119	23	9	0	0.044	0.051	0
.	19.01.15-16.50.54-1-52985	66	4	4	0	0	0	530	2	2	0	0	NA	NA	NA	22	15	498	167	163	340	81	109	1	0	6	0.002	0	0.037
.	19.01.15-16.51.06-1-52989	481	46	46	16	0	11	667	42	42	0	0	NA	NA	NA	126	157	583	195	192	417	110	140	136	60	20	0.233	0.308	0.104
.	19.01.15-16.51.07-1-52990	176	11	11	0	0	0	559	8	8	0	0	NA	NA	NA	60	42	513	173	169	356	89	114	20	3	4	0.039	0.017	0.024
.	19.01.15-16.51.08-1-52991	33	1	1	0	0	0	0	0	0	0	0	NA	NA	NA	8	9	493	164	165	0	0	0	0	0	1	0	0	0.006
.	19.01.15-16.51.10-1-52992	233	60	60	19	0	12	579	54	54	0	0	NA	NA	NA	72	72	531	174	180	371	83	125	165	38	5	0.311	0.218	0.028
.	19.01.15-16.51.12-1-52998	30	1	1	0	0	0	0	0	0	0	0	NA	NA	NA	8	5	491	165	162	0	0	0	0	0	0	0	0	0
.	19.01.15-16.51.14-1-52999	295	41	41	12	0	9	609	38	38	0	0	NA	NA	NA	81	91	547	178	179	389	93	127	110	36	12	0.201	0.202	0.067
.	19.01.15-16.51.15-1-53000	33	1	1	1	0	1	0	0	0	0	0	NA	NA	NA	9	13	497	164	165	0	0	0	1	0	0	0.002	0	0
.	19.01.15-16.51.18-1-53001	378	46	46	8	0	7	645	43	43	0	0	NA	NA	NA	109	127	570	185	185	412	100	133	113	44	18	0.198	0.238	0.097
.	19.01.15-16.51.20-1-53002	483	55	55	12	0	8	650	52	52	0	0	NA	NA	NA	134	129	551	198	193	396	114	140	130	27	23	0.236	0.136	0.119
.	19.01.15-16.51.24-1-53019	35	1	1	1	0	1	0	0	0	0	0	NA	NA	NA	10	7	493	165	162	0	0	0	0	0	0	0	0	0
.	19.01.15-16.51.27-1-53020	147	10	10	2	0	1	567	8	8	0	0	NA	NA	NA	37	47	518	171	171	360	87	120	11	10	8	0.021	0.058	0.047
.	19.01.15-16.51.48-1-53040	150	11	11	0	0	0	558	10	10	0	0	NA	NA	NA	49	50	520	175	168	356	88	114	14	12	9	0.027	0.069	0.054
.	19.01.15-16.51.59-1-53045	64	2	2	0	0	0	540	1	1	0	0	NA	NA	NA	30	29	506	168	168	342	82	116	3	0	2	0.006	0	0.012
.	19.01.15-16.52.13-1-53050	240	27	27	13	0	10	585	23	23	0	0	NA	NA	NA	87	72	528	177	180	367	92	126	75	13	7	0.142	0.073	0.039
.	19.01.15-16.52.16-1-53051	289	25	25	8	0	6	594	23	23	0	0	NA	NA	NA	88	78	535	175	181	374	91	129	65	18	18	0.121	0.103	0.099
.	19.01.15-16.52.32-1-53069	297	79	79	22	0	13	597	75	75	0	0	NA	NA	NA	89	86	534	183	182	374	94	129	139	87	14	0.26	0.475	0.077
.	19.01.15-16.52.48-1-53090	124	9	9	1	0	1	565	6	6	0	0	NA	NA	NA	32	43	517	173	166	358	90	117	26	0	0	0.05	0	0
.	19.01.15-16.52.58-1-53099	86	4	4	0	0	0	551	3	3	0	0	NA	NA	NA	40	31	507	166	171	350	83	118	10	6	5	0.02	0.036	0.029
.	19.01.15-16.53.09-1-53100	326	45	45	14	0	9	596	42	42	0	0	NA	NA	NA	90	90	545	182	176	378	95	123	155	42	17	0.284	0.231	0.097
.	19.01.15-16.53.09-1-53101	210	22	22	10	0	6	586	21	21	0	0	NA	NA	NA	56	77	541	176	173	380	88	118	56	26	12	0.104	0.148	0.069
.	19.01.15-16.53.12-1-53108	121	7	7	0	0	0	567	6	6	0	0	NA	NA	NA	40	47	516	173	171	356	90	121	8	10	15	0.016	0.058	0.088
.	19.01.15-16.53.13-1-53109	288	55	55	10	0	5	599	50	50	0	0	NA	NA	NA	82	90	541	178	184	379	90	130	150	34	29	0.277	0.191	0.158
.	19.01.15-16.53.14-1-53110	376	56	56	20	0	16	602	52	52	0	0	NA	NA	NA	96	95	541	184	183	375	94	133	144	55	13	0.266	0.299	0.071
.	19.01.15-16.53.17-1-53112	119	4	4	0	0	0	543	3	3	0	0	NA	NA	NA	36	30	506	170	167	344	84	115	9	1	0	0.018	0.006	0
.	19.01.15-16.53.19-1-53114	360	32	32	8	0	7	618	28	28	0	0	NA	NA	NA	99	108	550	189	182	386	100	132	72	15	11	0.131	0.079	0.06
.	19.01.15-16.53.33-1-53132	180	19	19	5	0	4	560	16	16	0	0	NA	NA	NA	53	47	512	173	175	350	90	120	48	11	13	0.094	0.064	0.074
.	19.01.15-16.53.33-1-53133	120	14	14	2	0	2	544	13	13	0	0	NA	NA	NA	54	37	510	167	173	342	81	121	46	8	2	0.09	0.048	0.012
.	19.01.15-16.53.51-1-53158	334	101	101	38	0	24	615	97	97	0	0	NA	NA	NA	92	108	553	190	178	385	104	126	242	68	41	0.438	0.358	0.23
.	19.01.15-16.54.06-1-53165	92	7	7	1	0	1	549	5	5	0	0	NA	NA	NA	23	30	507	172	164	354	83	112	6	6	9	0.012	0.035	0.055
.	19.01.15-16.54.11-1-53168	120	16	16	5	0	3	559	15	15	0	0	NA	NA	NA	31	34	513	167	167	359	83	117	36	13	4	0.07	0.078	0.024
.	19.01.15-16.54.12-1-53169	87	5	5	1	0	1	542	4	4	0	0	NA	NA	NA	30	26	504	167	168	342	84	116	6	1	0	0.012	0.006	0
.	19.01.15-16.54.18-1-53171	31	1	1	0	0	0	0	0	0	0	0	NA	NA	NA	7	11	496	164	164	0	0	0	0	1	0	0	0.006	0
.	19.01.15-16.54.22-1-53187	30	1	1	0	0	0	0	0	0	0	0	NA	NA	NA	5	6	490	163	166	0	0	0	0	1	0	0	0.006	0
.	19.01.15-16.54.31-1-53189	126	4	4	0	0	0	554	2	2	0	0	NA	NA	NA	27	32	508	170	167	351	87	116	12	0	0	0.024	0	0
.	19.01.15-16.54.32-1-53190	201	19	19	6	0	6	569	17	17	0	0	NA	NA	NA	58	55	525	170	173	368	86	115	28	21	6	0.053	0.124	0.035
.	19.01.15-16.54.37-1-53195	33	1	1	0	0	0	0	0	0	0	0	NA	NA	NA	5	10	492	165	166	0	0	0	1	0	0	0.002	0	0
.	19.01.15-16.54.38-1-53197	150	11	11	2	0	0	570	10	10	0	0	NA	NA	NA	47	49	516	175	171	359	92	119	59	1	3	0.114	0.006	0.018
.	19.01.15-16.54.45-1-53210	508	67	67	17	0	13	653	62	62	0	0	NA	NA	NA	153	148	581	188	192	417	102	134	158	67	10	0.272	0.356	0.052
.	19.01.15-16.54.52-1-53219	62	2	2	2	0	2	536	1	1	0	0	NA	NA	NA	17	18	499	167	165	343	80	113	1	0	4	0.002	0	0.024
.	19.01.15-16.55.00-1-53221	236	40	40	16	0	10	585	39	39	0	0	NA	NA	NA	61	67	525	182	173	369	95	121	94	53	9	0.179	0.291	0.052
.	19.01.15-16.55.02-1-53222	291	51	51	15	0	11	597	46	46	0	0	NA	NA	NA	90	84	543	177	177	380	94	123	105	64	11	0.193	0.362	0.062
.	19.01.15-16.55.08-1-53224	147	7	7	2	0	2	558	6	6	0	0	NA	NA	NA	59	49	508	179	175	349	91	118	18	3	3	0.035	0.017	0.017
.	19.01.15-16.55.14-1-53231	180	14	14	3	0	3	566	11	11	0	0	NA	NA	NA	53	53	516	171	179	355	86	125	30	24	3	0.058	0.14	0.017
.	19.01.15-16.55.24-1-53249	288	14	14	3	0	3	602	11	11	0	0	NA	NA	NA	87	89	545	178	179	380	95	127	47	7	4	0.086	0.039	0.022
.	19.01.15-16.55.25-1-53250	242	38	38	19	0	13	586	34	34	0	0	NA	NA	NA	92	82	533	179	183	369	90	127	73	37	6	0.137	0.207	0.033
.	19.01.15-16.55.29-1-53251	154	25	25	2	0	1	566	24	24	0	0	NA	NA	NA	56	50	516	175	172	359	89	118	28	20	5	0.054	0.114	0.029
.	19.01.15-16.55.45-1-53269	84	4	4	1	0	1	545	3	3	0	0	NA	NA	NA	27	27	508	169	163	351	84	110	15	0	0	0.03	0	0
.	19.01.15-16.55.59-1-53276	245	35	35	9	0	8	594	29	29	0	0	NA	NA	NA	79	83	535	186	175	374	99	121	124	3	7	0.232	0.016	0.04
.	19.01.15-16.56.02-1-53279	121	6	6	0	0	0	563	5	5	0	0	NA	NA	NA	36	44	516	170	171	357	86	120	11	0	5	0.021	0	0.029
.	19.01.15-16.56.14-1-53286	95	3	3	1	0	1	551	2	2	0	0	NA	NA	NA	29	29	507	167	168	352	83	116	13	12	0	0.026	0.072	0
.	19.01.15-16.56.18-1-53287	36	1	1	1	0	1	0	0	0	0	0	NA	NA	NA	8	9	496	164	162	0	0	0	1	0	0	0.002	0	0
.	19.01.15-16.56.20-1-53288	63	2	2	0	0	0	402	1	1	0	0	NA	NA	NA	7	21	497	170	167	248	64	90	0	2	0	0	0.012	0
.	19.01.15-16.56.21-1-53312	60	2	2	0	0	0	451	1	1	0	0	NA	NA	NA	15	15	497	167	164	288	72	91	1	1	0	0.002	0.006	0
.	19.01.15-16.56.30-1-53320	206	21	21	6	0	4	577	19	19	0	0	NA	NA	NA	64	60	527	175	171	368	89	120	43	28	7	0.082	0.16	0.041
.	19.01.15-16.56.31-1-53321	66	4	4	0	0	0	540	3	3	0	0	NA	NA	NA	26	24	502	170	165	347	83	110	5	3	1	0.01	0.018	0.006
.	19.01.15-16.56.32-1-53322	120	6	6	3	0	2	553	5	5	0	0	NA	NA	NA	45	33	510	169	167	352	84	117	16	5	0	0.031	0.03	0
.	19.01.15-16.56.32-1-53323	58	2	2	1	0	0	539	1	1	0	0	NA	NA	NA	29	29	504	168	170	346	80	113	11	0	0	0.022	0	0
.	19.01.15-16.56.33-1-53325	93	5	5	0	0	0	561	4	4	0	0	NA	NA	NA	34	49	520	170	172	356	87	118	7	6	3	0.013	0.035	0.017
.	19.01.15-16.56.34-1-53326	271	50	50	9	0	8	587	44	44	0	0	NA	NA	NA	73	79	539	183	170	376	92	119	128	27	21	0.237	0.148	0.124
.	19.01.15-16.56.41-1-53336	265	26	26	10	0	10	580	23	23	0	0	NA	NA	NA	68	65	522	172	184	360	92	128	66	34	7	0.126	0.198	0.038
.	19.01.15-16.56.49-1-53348	158	19	19	5	0	3	576	17	17	0	0	NA	NA	NA	42	56	524	172	173	366	89	121	42	4	12	0.08	0.023	0.069
.	19.01.15-16.56.52-1-53352	33	1	1	0	0	0	0	0	0	0	0	NA	NA	NA	10	6	494	163	162	0	0	0	2	0	0	0.004	0	0
.	19.01.15-16.56.52-1-53353	34	1	1	0	0	0	0	0	0	0	0	NA	NA	NA	7	7	490	165	165	0	0	0	0	0	3	0	0	0.018
.	19.01.15-16.56.54-1-53356	36	1	1	1	0	1	0	0	0	0	0	NA	NA	NA	12	10	493	165	165	0	0	0	0	4	0	0	0.024	0
.	19.01.15-16.56.55-1-53357	351	29	29	10	0	9	608	26	26	0	0	NA	NA	NA	112	94	542	178	187	382	93	133	90	15	9	0.166	0.084	0.048
.	19.01.15-16.56.56-1-53358	175	11	11	2	0	2	565	9	9	0	0	NA	NA	NA	60	51	521	173	170	361	87	117	29	17	3	0.056	0.098	0.018
.	19.01.15-16.56.57-1-53359	345	50	50	16	0	11	604	45	45	0	0	NA	NA	NA	97	93	546	178	182	378	96	130	143	21	22	0.262	0.118	0.121
.	19.01.15-16.56.59-1-53360	59	2	2	0	0	0	0	1	1	0	0	NA	NA	NA	20	12	496	167	162	0	0	0	0	2	0	0	0.012	0
.	19.01.15-16.57.04-1-53362	64	4	4	1	0	1	547	2	2	0	0	NA	NA	NA	15	25	498	171	169	345	85	117	18	0	1	0.036	0	0.006
.	19.01.15-16.57.13-1-53364	115	6	6	2	0	2	568	4	4	0	0	NA	NA	NA	25	46	517	170	172	361	87	120	8	6	4	0.015	0.035	0.023
.	19.01.15-16.57.26-1-53387	118	9	9	1	0	0	552	7	7	0	0	NA	NA	NA	37	33	509	167	170	351	84	117	27	3	0	0.053	0.018	0
.	19.01.15-16.57.34-1-53389	176	19	19	4	0	4	577	18	18	0	0	NA	NA	NA	45	60	528	171	174	370	85	122	41	18	4	0.078	0.105	0.023
.	19.01.15-16.57.36-1-53393	210	15	15	3	0	3	567	14	14	0	0	NA	NA	NA	59	50	515	179	169	356	96	115	42	1	0	0.082	0.006	0
.	19.01.15-16.57.36-1-53394	236	23	23	9	0	6	564	19	19	0	0	NA	NA	NA	82	49	517	172	173	362	86	116	61	48	14	0.118	0.279	0.081
.	19.01.15-16.57.38-1-53401	88	4	4	1	0	1	548	3	3	0	0	NA	NA	NA	31	33	511	168	167	350	82	116	9	2	0	0.018	0.012	0
.	19.01.15-16.57.50-1-53414	93	3	3	0	0	0	543	1	1	0	0	NA	NA	NA	17	23	506	165	165	347	83	113	3	0	2	0.006	0	0.012
.	19.01.15-16.57.55-1-53420	123	11	11	4	0	3	561	10	10	0	0	NA	NA	NA	40	46	520	171	168	358	86	117	34	4	4	0.065	0.023	0.024
.	19.01.15-16.57.58-1-53423	175	9	9	5	0	5	568	8	8	0	0	NA	NA	NA	51	54	521	175	171	366	86	116	25	6	1	0.048	0.034	0.006
.	19.01.15-16.58.00-1-53425	452	86	86	30	0	18	642	74	74	0	0	NA	NA	NA	123	141	569	189	196	400	103	139	221	71	12	0.388	0.376	0.061
.	19.01.15-16.58.07-1-53426	167	6	6	1	0	1	566	5	5	0	0	NA	NA	NA	57	53	519	174	173	359	87	120	8	5	6	0.015	0.029	0.035
.	19.01.15-16.58.07-1-53427	37	1	1	0	0	0	0	0	0	0	0	NA	NA	NA	10	12	497	166	162	0	0	0	0	0	0	0	0	0
.	19.01.15-16.58.08-1-53428	62	2	2	0	0	0	351	1	1	0	0	NA	NA	NA	22	12	499	163	163	233	47	71	3	0	0	0.006	0	0
.	19.01.15-16.58.10-1-53430	118	7	7	2	0	2	547	6	6	0	0	NA	NA	NA	27	31	504	169	171	348	82	117	15	15	0	0.03	0.089	0
.	19.01.15-16.58.12-1-53432	133	18	18	7	0	5	560	16	16	0	0	NA	NA	NA	40	47	515	175	170	355	89	116	45	9	0	0.087	0.051	0
.	19.01.15-16.58.19-1-53442	93	3	3	1	0	1	536	2	2	0	0	NA	NA	NA	40	26	506	168	165	345	82	109	0	8	0	0	0.048	0
.	19.01.15-16.58.20-1-53443	412	83	83	16	0	11	622	79	79	0	0	NA	NA	NA	115	110	556	186	181	395	99	128	178	77	8	0.32	0.414	0.044
.	19.01.15-16.58.22-1-53459	239	14	14	6	0	4	580	13	13	0	0	NA	NA	NA	69	66	526	175	178	366	88	126	25	38	4	0.048	0.217	0.022
.	19.01.15-16.58.22-1-53460	147	9	9	3	0	2	562	7	7	0	0	NA	NA	NA	29	46	517	172	170	360	86	116	14	1	2	0.027	0.006	0.012
.	19.01.15-16.58.26-1-53463	177	10	10	4	0	3	560	6	6	0	0	NA	NA	NA	42	45	515	171	172	357	85	118	14	28	1	0.027	0.164	0.006
.	19.01.15-16.58.29-1-53468	495	77	77	30	0	19	636	70	70	0	0	NA	NA	NA	147	121	558	189	187	396	104	136	202	55	19	0.362	0.291	0.102
.	19.01.15-16.58.33-1-53472	272	19	19	6	0	4	602	15	15	0	0	NA	NA	NA	83	89	548	178	176	386	93	123	56	7	11	0.102	0.039	0.062
.	19.01.15-16.58.46-1-53489	58	2	2	1	0	1	539	1	1	0	0	NA	NA	NA	25	18	499	167	165	341	83	115	8	2	0	0.016	0.012	0
.	19.01.15-16.58.51-1-53499	85	4	4	2	0	2	557	3	3	0	0	NA	NA	NA	29	48	518	170	173	355	83	119	12	2	0	0.023	0.012	0
.	19.01.15-16.58.53-1-53502	171	6	6	2	0	2	577	4	4	0	0	NA	NA	NA	44	62	521	181	173	360	96	121	17	14	3	0.033	0.077	0.017
.	19.01.15-16.59.07-1-53505	63	3	3	1	0	1	250	2	2	0	0	NA	NA	NA	20	24	501	167	169	165	35	50	4	0	0	0.008	0	0
.	19.01.15-16.59.14-1-53507	32	1	1	1	0	1	0	0	0	0	0	NA	NA	NA	9	10	495	164	164	0	0	0	2	0	0	0.004	0	0
.	19.01.15-16.59.16-1-53513	285	79	79	17	0	12	607	76	76	0	0	NA	NA	NA	84	90	541	180	182	382	97	128	173	69	30	0.32	0.383	0.165
.	19.01.15-16.59.19-1-53515	352	45	45	13	0	9	630	39	39	0	0	NA	NA	NA	105	115	560	182	186	400	98	132	101	40	8	0.18	0.22	0.043
.	19.01.15-16.59.19-1-53516	211	65	65	17	0	14	589	61	61	0	0	NA	NA	NA	68	80	542	176	175	380	88	121	167	41	20	0.308	0.233	0.114
.	19.01.15-16.59.20-1-53517	95	7	7	1	0	0	541	5	5	0	0	NA	NA	NA	41	29	501	167	174	339	83	119	13	7	1	0.026	0.042	0.006
.	19.01.15-16.59.27-1-53534	34	1	1	1	0	1	0	0	0	0	0	NA	NA	NA	8	8	493	164	164	0	0	0	0	0	2	0	0	0.012
.	19.01.15-16.59.30-1-53536	121	5	5	1	0	1	551	4	4	0	0	NA	NA	NA	44	32	509	166	170	349	84	118	10	0	1	0.02	0	0.006
.	19.01.15-16.59.39-1-53543	436	50	50	17	0	7	609	44	44	0	0	NA	NA	NA	133	98	546	180	185	380	95	134	127	78	9	0.233	0.433	0.049
.	19.01.15-17.00.24-1-53581	61	3	3	1	0	1	543	2	2	0	0	NA	NA	NA	23	18	499	165	167	348	80	115	5	4	1	0.01	0.024	0.006
.	19.01.15-17.00.25-1-53582	30	1	1	0	0	0	0	0	0	0	0	NA	NA	NA	6	6	492	163	164	0	0	0	0	6	0	0	0.037	0
.	19.01.15-17.00.27-1-53583	574	101	101	30	0	20	664	94	94	0	0	NA	NA	NA	142	157	588	194	188	421	109	134	247	61	22	0.42	0.314	0.117
.	19.01.15-17.00.55-1-53610	212	20	20	7	0	6	579	17	17	0	0	NA	NA	NA	61	59	526	174	172	365	93	121	55	6	4	0.105	0.034	0.023
.	19.01.15-17.00.59-1-53612	179	11	11	0	0	0	568	10	10	0	0	NA	NA	NA	65	61	520	178	176	358	90	120	29	3	7	0.056	0.017	0.04
.	19.01.15-17.01.13-1-53688	118	8	8	0	0	0	552	7	7	0	0	NA	NA	NA	37	37	511	170	169	352	83	117	12	5	10	0.023	0.029	0.059
.	19.01.15-17.01.20-1-53694	348	38	38	16	0	11	605	34	34	0	0	NA	NA	NA	103	97	540	190	180	374	104	127	112	38	13	0.207	0.2	0.072
.	19.01.15-17.01.25-1-53710	65	2	2	1	0	1	540	1	1	0	0	NA	NA	NA	33	33	508	169	169	346	83	111	10	0	0	0.02	0	0
.	19.01.15-17.01.29-1-53711	293	28	28	8	0	5	600	26	26	0	0	NA	NA	NA	95	84	536	177	184	376	93	131	76	16	5	0.142	0.09	0.027
.	19.01.15-17.01.32-1-53713	177	15	15	7	0	4	575	14	14	0	0	NA	NA	NA	52	55	528	171	169	370	88	117	40	5	6	0.076	0.029	0.036
.	19.01.15-17.01.36-1-53721	95	5	5	2	0	2	541	4	4	0	0	NA	NA	NA	42	29	507	168	167	348	81	112	23	0	4	0.045	0	0.024
.	19.01.15-17.01.46-1-53735	175	27	27	8	0	4	578	23	23	0	0	NA	NA	NA	59	60	531	172	170	371	87	120	62	17	15	0.117	0.099	0.088
.	19.01.15-17.01.54-1-53742	111	4	4	0	0	0	550	3	3	0	0	NA	NA	NA	38	36	511	169	169	351	82	117	5	0	3	0.01	0	0.018
.	19.01.15-17.02.02-1-53744	31	1	1	0	0	0	0	0	0	0	0	NA	NA	NA	6	9	495	165	162	0	0	0	3	0	0	0.006	0	0
.	19.01.15-17.02.04-1-53746	64	2	2	1	0	1	501	1	1	0	0	NA	NA	NA	21	22	502	168	165	320	76	105	4	0	0	0.008	0	0
.	19.01.15-17.02.08-1-53747	292	32	32	5	0	3	586	26	26	0	0	NA	NA	NA	69	71	528	181	175	371	94	121	110	27	3	0.208	0.149	0.017
.	19.01.15-17.02.10-1-53748	126	6	6	3	0	3	555	5	5	0	0	NA	NA	NA	43	39	513	170	169	352	85	118	21	2	2	0.041	0.012	0.012
.	19.01.15-17.02.14-1-53750	121	19	19	3	0	3	558	18	18	0	0	NA	NA	NA	43	41	511	169	174	352	85	121	31	10	7	0.061	0.059	0.04
.	19.01.15-17.02.17-1-53751	110	4	4	2	0	1	550	3	3	0	0	NA	NA	NA	41	31	508	169	167	351	85	114	6	3	2	0.012	0.018	0.012
.	19.01.15-17.02.25-1-53769	90	5	5	2	0	1	552	3	3	0	0	NA	NA	NA	24	33	507	168	171	349	83	120	9	8	0	0.018	0.048	0
.	19.01.15-17.02.29-1-53770	260	10	10	4	0	3	598	9	9	0	0	NA	NA	NA	67	84	540	177	180	379	92	127	10	15	6	0.019	0.085	0.033
.	19.01.15-17.02.31-1-53771	145	18	18	6	0	3	561	16	16	0	0	NA	NA	NA	52	42	512	170	173	356	85	120	49	11	14	0.096	0.065	0.081
.	19.01.15-17.02.32-1-53772	148	34	34	8	0	5	565	33	33	0	0	NA	NA	NA	48	50	520	174	169	358	91	116	92	31	4	0.177	0.178	0.024
.	19.01.15-17.02.40-1-53781	61	2	2	0	0	0	544	1	1	0	0	NA	NA	NA	17	27	502	170	168	347	82	115	5	2	0	0.01	0.012	0
.	19.01.15-17.02.48-1-53792	91	4	4	2	0	2	542	3	3	0	0	NA	NA	NA	21	27	500	171	169	342	83	117	8	3	0	0.016	0.018	0
.	19.01.15-17.02.57-1-53802	271	14	14	3	0	2	593	12	12	0	0	NA	NA	NA	84	83	530	184	182	365	99	129	43	26	6	0.081	0.141	0.033
.	19.01.15-17.03.01-1-53805	148	15	15	4	0	3	559	12	12	0	0	NA	NA	NA	50	54	524	174	169	356	88	115	40	2	1	0.076	0.011	0.006
.	19.01.15-17.03.07-1-53807	329	93	93	19	0	15	605	82	82	0	0	NA	NA	NA	89	92	547	173	185	385	90	130	214	71	40	0.391	0.41	0.216
.	19.01.15-17.03.09-1-53808	320	40	40	11	0	6	611	37	37	0	0	NA	NA	NA	82	97	546	178	186	384	95	132	96	50	20	0.176	0.281	0.108
.	19.01.15-17.03.13-1-53809	237	13	13	1	0	1	583	12	12	0	0	NA	NA	NA	82	73	542	172	172	379	88	116	20	9	17	0.037	0.052	0.099
.	19.01.15-17.03.13-1-53810	121	17	17	5	0	1	552	16	16	0	0	NA	NA	NA	36	32	504	173	168	349	87	116	29	20	1	0.058	0.116	0.006
.	19.01.15-17.03.15-1-53811	93	7	7	2	0	2	544	5	5	0	0	NA	NA	NA	39	24	505	166	166	346	83	115	20	0	2	0.04	0	0.012
.	19.01.15-17.03.30-1-53837	33	1	1	0	0	0	0	0	0	0	0	NA	NA	NA	10	10	496	164	163	0	0	0	0	0	1	0	0	0.006
.	19.01.15-17.03.33-1-53842	315	41	41	12	0	10	587	37	37	0	0	NA	NA	NA	100	77	533	180	177	371	91	125	126	38	11	0.236	0.211	0.062
.	19.01.15-17.03.34-1-53845	157	17	17	5	0	4	563	16	16	0	0	NA	NA	NA	41	42	513	170	172	356	87	120	49	12	0	0.096	0.071	0
.	19.01.15-17.03.36-1-53849	159	8	8	4	0	4	565	7	7	0	0	NA	NA	NA	45	46	518	176	165	359	90	116	30	8	0	0.058	0.045	0
.	19.01.15-17.03.41-1-53854	153	14	14	4	0	2	562	12	12	0	0	NA	NA	NA	47	49	520	174	168	359	90	113	20	19	10	0.038	0.109	0.06
.	19.01.15-17.03.42-1-53857	62	2	2	0	0	0	541	1	1	0	0	NA	NA	NA	19	22	497	168	170	342	84	115	6	0	0	0.012	0	0
.	19.01.15-17.03.42-1-53858	85	7	7	3	0	2	553	6	6	0	0	NA	NA	NA	33	32	505	169	171	348	86	119	31	2	0	0.061	0.012	0
.	19.01.15-17.03.55-1-53870	57	2	2	0	0	0	545	1	1	0	0	NA	NA	NA	15	28	503	172	166	348	86	111	4	1	0	0.008	0.006	0
.	19.01.15-17.04.01-1-53872	32	1	1	0	0	0	0	0	0	0	0	NA	NA	NA	7	15	496	166	166	0	0	0	1	0	0	0.002	0	0
.	19.01.15-17.04.02-1-53873	182	20	20	5	0	2	561	17	17	0	0	NA	NA	NA	61	55	520	174	174	354	88	119	48	22	8	0.092	0.126	0.046
.	19.01.15-17.04.03-1-53875	90	6	6	1	0	1	548	5	5	0	0	NA	NA	NA	27	28	508	168	165	353	83	112	0	9	4	0	0.054	0.024
.	19.01.15-17.04.04-1-53876	64	3	3	1	0	1	535	2	2	0	0	NA	NA	NA	23	18	498	168	165	341	82	112	2	5	2	0.004	0.03	0.012
.	19.01.15-17.04.07-1-53879	266	63	63	18	0	15	586	56	56	0	0	NA	NA	NA	83	74	538	175	174	376	89	121	148	54	14	0.275	0.309	0.08
.	19.01.15-17.04.09-1-53880	32	1	1	0	0	0	0	0	0	0	0	NA	NA	NA	7	6	493	163	163	0	0	0	0	0	2	0	0	0.012
.	19.01.15-17.04.19-1-53884	285	84	84	29	0	20	585	74	74	0	0	NA	NA	NA	75	76	526	188	175	365	99	121	157	103	35	0.298	0.548	0.2
.	19.01.15-17.04.20-1-53885	121	14	14	7	0	4	558	12	12	0	0	NA	NA	NA	31	45	524	166	168	360	84	114	37	7	0	0.071	0.042	0
.	19.01.15-17.04.20-1-53886	170	23	23	6	0	3	568	19	19	0	0	NA	NA	NA	51	49	509	169	184	353	85	130	63	10	7	0.124	0.059	0.038
.	19.01.15-17.04.21-1-53902	82	5	5	0	0	0	538	4	4	0	0	NA	NA	NA	32	23	498	169	169	341	82	115	5	4	0	0.01	0.024	0
.	19.01.15-17.04.37-1-53909	201	47	47	17	0	11	568	39	39	0	0	NA	NA	NA	58	59	523	175	174	360	86	122	135	43	15	0.258	0.246	0.086
.	19.01.15-17.04.38-1-53911	111	7	7	1	0	1	554	6	6	0	0	NA	NA	NA	43	39	511	169	172	353	83	118	11	4	4	0.022	0.024	0.023
.	19.01.15-17.04.39-1-53914	112	4	4	0	0	0	551	3	3	0	0	NA	NA	NA	23	31	503	173	168	346	90	115	8	2	0	0.016	0.012	0
.	19.01.15-17.04.44-1-53925	31	1	1	0	0	0	0	0	0	0	0	NA	NA	NA	3	8	491	165	165	0	0	0	0	0	0	0	0	0
.	19.01.15-17.04.46-1-53927	322	19	19	3	0	3	605	17	17	0	0	NA	NA	NA	92	92	546	180	179	386	92	127	44	7	0	0.081	0.039	0
.	19.01.15-17.04.54-1-53939	93	4	4	2	0	2	543	3	3	0	0	NA	NA	NA	29	26	504	168	167	345	82	116	2	11	1	0.004	0.065	0.006
.	19.01.15-17.04.57-1-53941	146	12	12	1	0	0	558	9	9	0	0	NA	NA	NA	53	44	518	171	168	356	86	116	43	6	1	0.083	0.035	0.006
.	19.01.15-17.05.02-1-53942	294	24	24	7	0	5	593	22	22	0	0	NA	NA	NA	81	78	530	181	180	373	94	126	53	19	16	0.1	0.105	0.089
.	19.01.15-17.05.02-1-53943	145	12	12	2	0	2	558	10	10	0	0	NA	NA	NA	45	43	517	169	170	355	84	119	22	8	2	0.043	0.047	0.012
.	19.01.15-17.05.19-1-53953	126	11	11	3	0	1	553	9	9	0	0	NA	NA	NA	39	46	516	171	172	348	86	119	27	17	4	0.052	0.099	0.023
.	19.01.15-17.05.27-1-53971	59	2	2	0	0	0	203	1	1	0	0	NA	NA	NA	14	17	499	165	166	135	34	34	3	0	0	0.006	0	0
.	19.01.15-17.05.27-1-53972	226	15	15	3	0	2	580	12	12	0	0	NA	NA	NA	69	72	526	180	179	363	93	124	14	22	11	0.027	0.122	0.061
.	19.01.15-17.05.34-1-53974	236	24	24	3	0	2	573	23	23	0	0	NA	NA	NA	66	50	521	175	167	369	90	114	53	10	12	0.102	0.057	0.072
.	19.01.15-17.05.37-1-53978	67	3	3	1	0	1	301	2	2	0	0	NA	NA	NA	21	25	502	169	167	184	48	69	5	2	0	0.01	0.012	0
.	19.01.15-17.05.47-1-53992	114	9	9	3	0	3	540	6	6	0	0	NA	NA	NA	34	24	503	167	167	343	84	113	21	2	0	0.042	0.012	0
.	19.01.15-17.05.48-1-53993	128	12	12	5	0	4	555	11	11	0	0	NA	NA	NA	50	41	506	174	174	348	87	120	28	32	3	0.055	0.184	0.017
.	19.01.15-17.05.49-1-53994	152	30	30	9	0	6	558	28	28	0	0	NA	NA	NA	55	42	522	167	166	364	81	113	72	33	0	0.138	0.198	0
.	19.01.15-17.05.50-1-53996	147	8	8	2	0	2	564	7	7	0	0	NA	NA	NA	57	48	520	169	172	360	84	120	27	0	6	0.052	0	0.035
.	19.01.15-17.05.55-1-54000	88	4	4	0	0	0	534	2	2	0	0	NA	NA	NA	32	16	496	166	167	338	82	114	4	7	0	0.008	0.042	0
.	19.01.15-17.05.58-1-54003	205	44	44	11	0	6	586	39	39	0	0	NA	NA	NA	72	75	529	177	182	369	90	127	88	26	9	0.166	0.147	0.049
.	19.01.15-17.06.07-1-54008	87	3	3	0	0	0	532	1	1	0	0	NA	NA	NA	28	17	498	167	165	341	82	109	8	0	1	0.016	0	0.006
.	19.01.15-17.06.11-1-54009	97	3	3	1	0	1	555	1	1	0	0	NA	NA	NA	34	37	507	173	170	350	88	117	7	0	3	0.014	0	0.018
.	19.01.15-17.06.14-1-54010	91	4	4	0	0	0	563	3	3	0	0	NA	NA	NA	26	50	519	174	170	361	89	113	13	1	6	0.025	0.006	0.035
.	19.01.15-17.06.15-1-54011	150	9	9	0	0	0	556	8	8	0	0	NA	NA	NA	34	35	511	170	167	356	83	117	15	12	0	0.029	0.071	0
.	19.01.15-17.06.19-1-54012	234	32	32	12	0	11	574	25	25	0	0	NA	NA	NA	76	55	519	174	175	365	88	121	73	32	30	0.141	0.184	0.171
.	19.01.15-17.06.22-1-54037	264	30	30	7	0	6	598	25	25	0	0	NA	NA	NA	75	82	529	180	186	371	96	131	47	37	20	0.089	0.206	0.108
.	19.01.15-17.06.22-1-54038	90	3	3	1	0	1	541	1	1	0	0	NA	NA	NA	35	23	504	166	166	349	80	112	3	7	0	0.006	0.042	0
.	19.01.15-17.06.27-1-54041	87	4	4	3	0	3	537	3	3	0	0	NA	NA	NA	26	23	500	169	167	340	82	115	10	0	1	0.02	0	0.006
.	19.01.15-17.06.31-1-54042	292	36	36	12	0	8	591	34	34	0	0	NA	NA	NA	88	78	538	181	172	379	95	117	116	50	3	0.216	0.276	0.017
.	19.01.15-17.06.36-1-54045	209	19	19	5	0	5	574	18	18	0	0	NA	NA	NA	65	59	522	178	172	359	94	121	72	11	2	0.138	0.062	0.012
.	19.01.15-17.06.39-1-54050	326	67	67	21	0	17	607	65	65	0	0	NA	NA	NA	94	91	540	179	185	379	96	132	172	32	22	0.319	0.179	0.119
.	19.01.15-17.06.40-1-54052	536	66	66	19	0	16	660	64	64	0	0	NA	NA	NA	137	158	583	193	195	412	106	142	150	36	53	0.257	0.187	0.272
.	19.01.15-17.06.44-1-54062	394	49	49	21	0	13	622	46	46	0	0	NA	NA	NA	106	110	555	185	183	394	98	130	152	53	5	0.274	0.286	0.027
.	19.01.15-17.06.57-1-54074	334	52	52	14	0	10	599	49	49	0	0	NA	NA	NA	107	85	544	176	178	379	94	126	124	48	37	0.228	0.273	0.208
.	19.01.15-17.07.07-1-54078	146	15	15	2	0	2	560	14	14	0	0	NA	NA	NA	38	44	517	166	174	357	83	120	35	4	3	0.068	0.024	0.017
.	19.01.15-17.07.13-1-54080	241	21	21	6	0	5	588	20	20	0	0	NA	NA	NA	74	77	527	181	182	368	94	126	34	25	16	0.065	0.138	0.088
.	19.01.15-17.07.16-1-54083	176	10	10	3	0	3	567	8	8	0	0	NA	NA	NA	58	50	514	171	178	356	85	126	24	15	0	0.047	0.088	0
.	19.01.15-17.07.29-1-54106	33	1	1	1	0	1	0	0	0	0	0	NA	NA	NA	9	4	491	164	162	0	0	0	0	0	2	0	0	0.012
.	19.01.15-17.07.31-1-54107	141	9	9	4	0	3	551	7	7	0	0	NA	NA	NA	66	44	518	171	168	350	86	115	18	8	2	0.035	0.047	0.012
.	19.01.15-17.07.35-1-54111	37	1	1	1	0	1	0	0	0	0	0	NA	NA	NA	12	11	492	166	166	0	0	0	4	0	0	0.008	0	0
.	19.01.15-17.07.39-1-54116	388	59	59	17	0	12	619	54	54	0	0	NA	NA	NA	117	107	559	185	176	397	101	121	122	74	19	0.218	0.4	0.108
.	19.01.15-17.07.42-1-54123	92	8	8	2	0	1	545	6	6	0	0	NA	NA	NA	24	27	504	169	167	348	82	115	21	0	0	0.042	0	0
.	19.01.15-17.07.47-1-54131	274	69	69	17	0	14	599	64	64	0	0	NA	NA	NA	79	79	533	181	178	378	95	126	187	47	27	0.351	0.26	0.152
.	19.01.15-17.08.00-1-54139	99	4	4	1	0	1	534	3	3	0	0	NA	NA	NA	32	18	497	166	168	342	77	115	3	6	6	0.006	0.036	0.036
.	19.01.15-17.08.06-1-54142	89	7	7	1	0	1	549	5	5	0	0	NA	NA	NA	25	31	504	173	167	349	88	112	14	3	3	0.028	0.017	0.018
.	19.01.15-17.08.07-1-54143	91	7	7	0	0	0	556	6	6	0	0	NA	NA	NA	33	38	511	170	170	353	85	118	9	3	7	0.018	0.018	0.041
.	19.01.15-17.08.16-1-54144	490	45	45	19	0	13	655	43	43	0	0	NA	NA	NA	133	141	570	195	189	406	111	138	93	48	23	0.163	0.246	0.122
.	19.01.15-17.08.18-1-54152	225	53	53	16	0	14	582	50	50	0	0	NA	NA	NA	66	66	525	179	175	367	92	123	116	35	18	0.221	0.196	0.103
.	19.01.15-17.08.19-1-54153	60	2	2	1	0	1	543	1	1	0	0	NA	NA	NA	26	26	504	167	168	347	81	115	11	0	0	0.022	0	0
.	19.01.15-17.08.19-1-54155	181	31	31	13	0	9	564	27	27	0	0	NA	NA	NA	55	42	517	170	168	363	85	116	66	27	8	0.128	0.159	0.048
.	19.01.15-17.08.26-1-54172	90	4	4	1	0	1	545	3	3	0	0	NA	NA	NA	33	26	502	167	170	346	83	116	13	0	0	0.026	0	0
.	19.01.15-17.08.27-1-54174	122	5	5	0	0	0	549	4	4	0	0	NA	NA	NA	42	28	505	168	168	347	83	119	4	5	0	0.008	0.03	0
.	19.01.15-17.08.32-1-54176	175	20	20	7	0	7	558	18	18	0	0	NA	NA	NA	54	43	515	174	167	357	87	114	42	18	19	0.082	0.103	0.114
.	19.01.15-17.08.43-1-54191	92	4	4	1	0	1	551	2	2	0	0	NA	NA	NA	36	34	508	167	172	351	82	118	0	8	6	0	0.048	0.035
.	19.01.15-17.08.45-1-54197	126	19	19	9	0	6	551	17	17	0	0	NA	NA	NA	41	32	511	169	165	353	85	113	57	14	11	0.112	0.083	0.067
.	19.01.15-17.09.00-1-54208	147	12	12	8	0	7	558	9	9	0	0	NA	NA	NA	48	46	509	177	173	350	89	119	43	23	0	0.084	0.13	0
.	19.01.15-17.09.07-1-54211	121	11	11	1	0	1	542	10	10	0	0	NA	NA	NA	46	28	498	171	172	341	83	118	30	4	2	0.06	0.023	0.012
.	19.01.15-17.09.09-1-54213	58	2	2	0	0	0	554	1	1	0	0	NA	NA	NA	18	34	507	169	171	350	86	118	4	0	0	0.008	0	0
.	19.01.15-17.09.11-1-54216	62	4	4	2	0	1	541	3	3	0	0	NA	NA	NA	22	28	500	169	172	340	84	117	12	10	0	0.024	0.059	0
.	19.01.15-17.09.19-1-54220	145	16	16	4	0	4	574	12	12	0	0	NA	NA	NA	54	64	525	175	177	359	91	124	35	15	3	0.067	0.086	0.017
.	19.01.15-17.09.23-1-54240	93	5	5	1	0	1	536	4	4	0	0	NA	NA	NA	30	20	499	167	167	341	81	114	12	0	0	0.024	0	0
.	19.01.15-17.09.24-1-54241	87	3	3	0	0	0	544	2	2	0	0	NA	NA	NA	35	27	501	171	168	339	88	117	3	0	6	0.006	0	0.036
.	19.01.15-17.09.28-1-54242	62	3	3	0	0	0	251	2	2	0	0	NA	NA	NA	18	19	501	165	166	159	39	53	7	0	0	0.014	0	0
.	19.01.15-17.09.29-1-54243	308	78	78	22	0	20	581	68	68	0	0	NA	NA	NA	104	76	531	176	182	367	88	126	164	48	23	0.309	0.273	0.126
.	19.01.15-17.09.29-1-54244	121	10	10	4	0	4	542	8	8	0	0	NA	NA	NA	36	24	503	170	164	344	84	114	34	7	2	0.068	0.041	0.012
.	19.01.15-17.09.30-1-54245	59	3	3	1	0	1	546	2	2	0	0	NA	NA	NA	23	27	503	168	169	346	84	116	11	3	0	0.022	0.018	0
.	19.01.15-17.09.31-1-54248	87	6	6	1	0	1	549	5	5	0	0	NA	NA	NA	32	39	509	172	171	347	85	117	9	2	0	0.018	0.012	0
.	19.01.15-17.09.40-1-54257	123	9	9	1	0	1	563	8	8	0	0	NA	NA	NA	33	41	511	167	176	356	85	122	19	0	3	0.037	0	0.017
.	19.01.15-17.09.41-1-54259	63	2	2	0	0	0	304	1	1	0	0	NA	NA	NA	15	23	498	171	167	189	46	69	0	3	0	0	0.018	0
.	19.01.15-17.09.41-1-54261	34	1	1	0	0	0	0	0	0	0	0	NA	NA	NA	14	12	495	166	164	0	0	0	0	0	4	0	0	0.024
.	19.01.15-17.09.45-1-54270	364	68	68	23	0	17	580	63	63	0	0	NA	NA	NA	90	66	528	179	172	369	93	118	158	46	28	0.299	0.257	0.163
.	19.01.15-17.09.45-1-54271	180	25	25	4	0	4	577	23	23	0	0	NA	NA	NA	48	64	524	178	175	363	94	120	41	16	8	0.078	0.09	0.046
.	19.01.15-17.09.50-1-54275	87	3	3	2	0	2	545	2	2	0	0	NA	NA	NA	26	27	506	168	166	349	83	113	7	1	0	0.014	0.006	0
.	19.01.15-17.09.52-1-54278	269	47	47	15	0	9	584	40	40	0	0	NA	NA	NA	72	69	515	185	182	356	99	129	133	29	24	0.258	0.157	0.132
.	19.01.15-17.09.55-1-54280	206	18	18	5	0	3	570	17	17	0	0	NA	NA	NA	73	63	526	176	174	358	88	124	35	13	2	0.067	0.074	0.011
.	19.01.15-17.09.57-1-54281	35	1	1	0	0	0	0	0	0	0	0	NA	NA	NA	7	13	496	164	166	0	0	0	0	0	1	0	0	0.006
.	19.01.15-17.10.00-1-54283	36	1	1	0	0	0	0	0	0	0	0	NA	NA	NA	16	15	495	167	166	0	0	0	1	0	0	0.002	0	0
.	19.01.15-17.10.04-1-54289	100	3	3	1	0	1	544	1	1	0	0	NA	NA	NA	31	31	506	170	168	344	85	115	4	0	3	0.008	0	0.018
.	19.01.15-17.10.04-1-54290	157	21	21	5	0	3	552	19	19	0	0	NA	NA	NA	43	42	506	172	177	347	85	120	21	21	15	0.042	0.122	0.085
.	19.01.15-17.10.13-1-54294	32	1	1	0	0	0	0	0	0	0	0	NA	NA	NA	12	9	493	165	164	0	0	0	0	0	1	0	0	0.006
.	19.01.15-17.10.22-1-54310	126	9	9	3	0	3	556	8	8	0	0	NA	NA	NA	46	50	518	169	176	354	80	122	7	8	4	0.014	0.047	0.023
.	19.01.15-17.10.24-1-54312	115	6	6	1	0	1	553	3	3	0	0	NA	NA	NA	37	34	511	169	167	354	85	114	13	3	1	0.025	0.018	0.006
.	19.01.15-17.10.34-1-54314	123	16	16	7	0	4	568	14	14	0	0	NA	NA	NA	33	51	513	178	173	358	90	120	27	9	17	0.053	0.051	0.098
.	19.01.15-17.10.37-1-54319	318	67	67	18	0	14	599	63	63	0	0	NA	NA	NA	75	82	546	177	172	388	93	118	142	71	7	0.26	0.401	0.041
.	19.01.15-17.10.41-1-54325	123	7	7	2	0	2	561	5	5	0	0	NA	NA	NA	36	45	513	172	173	355	85	121	11	7	0	0.021	0.041	0
.	19.01.15-17.10.41-1-54326	34	1	1	1	0	1	0	0	0	0	0	NA	NA	NA	8	9	494	165	163	0	0	0	2	0	0	0.004	0	0
.	19.01.15-17.10.44-1-54334	88	4	4	0	0	0	546	2	2	0	0	NA	NA	NA	17	24	503	167	167	348	82	116	7	8	0	0.014	0.048	0
.	19.01.15-17.10.48-1-54339	112	6	6	0	0	0	549	4	4	0	0	NA	NA	NA	36	33	510	167	169	350	81	118	9	2	0	0.018	0.012	0
.	19.01.15-17.11.00-1-54351	153	8	8	4	0	3	571	7	7	0	0	NA	NA	NA	52	53	523	171	172	366	86	119	29	2	0	0.055	0.012	0
.	19.01.15-17.11.00-1-54352	211	10	10	2	0	2	574	8	8	0	0	NA	NA	NA	73	63	521	180	175	363	89	122	23	10	7	0.044	0.056	0.04
.	19.01.15-17.11.05-1-54354	59	2	2	0	0	0	542	1	1	0	0	NA	NA	NA	26	29	499	175	168	340	86	116	0	6	1	0	0.034	0.006
.	19.01.15-17.11.05-1-54355	237	41	41	9	0	8	588	37	37	0	0	NA	NA	NA	57	75	534	177	177	372	93	123	95	55	13	0.178	0.311	0.073
.	19.01.15-17.11.07-1-54356	317	67	67	20	0	14	602	63	63	0	0	NA	NA	NA	100	90	549	173	181	385	89	128	124	76	26	0.226	0.439	0.144
.	19.01.15-17.11.20-1-54360	86	4	4	1	0	1	545	3	3	0	0	NA	NA	NA	28	26	506	166	167	347	84	114	3	6	3	0.006	0.036	0.018
.	19.01.15-17.11.28-1-54383	83	3	3	2	0	2	554	2	2	0	0	NA	NA	NA	26	35	510	170	168	351	86	117	5	8	0	0.01	0.047	0
.	19.01.15-17.11.32-1-54385	180	7	7	1	0	0	557	5	5	0	0	NA	NA	NA	54	41	514	170	170	353	87	117	2	11	12	0.004	0.065	0.071
.	19.01.15-17.11.32-1-54386	92	13	13	2	0	1	536	11	11	0	0	NA	NA	NA	41	27	504	171	165	341	83	112	30	5	1	0.06	0.029	0.006
.	19.01.15-17.11.36-1-54391	147	7	7	2	0	2	558	6	6	0	0	NA	NA	NA	47	39	514	170	168	357	88	113	18	11	0	0.035	0.065	0
.	19.01.15-17.11.45-1-54404	300	39	39	6	0	5	588	36	36	0	0	NA	NA	NA	89	76	531	178	180	371	92	125	116	37	21	0.218	0.208	0.117
.	19.01.15-17.11.49-1-54405	363	79	79	31	0	22	623	73	73	0	0	NA	NA	NA	103	113	565	177	184	402	91	130	163	73	32	0.288	0.412	0.174
.	19.01.15-17.12.06-1-54410	288	38	38	7	0	3	611	34	34	0	0	NA	NA	NA	94	99	543	186	183	383	100	128	109	44	5	0.201	0.237	0.027
.	19.01.15-17.12.13-1-54413	173	23	23	7	0	5	565	20	20	0	0	NA	NA	NA	37	55	527	172	169	365	86	114	38	12	6	0.072	0.07	0.036
.	19.01.15-17.12.18-1-54414	482	56	56	16	0	11	647	51	51	0	0	NA	NA	NA	145	135	575	188	185	413	102	132	154	58	25	0.268	0.309	0.135
.	19.01.15-17.12.28-1-54433	36	1	1	0	0	0	0	0	0	0	0	NA	NA	NA	15	7	494	163	163	0	0	0	0	0	0	0	0	0
.	19.01.15-17.12.30-1-54434	149	21	21	4	0	3	556	19	19	0	0	NA	NA	NA	47	44	515	170	172	355	84	117	31	13	2	0.06	0.076	0.012
.	19.01.15-17.12.30-1-54435	33	1	1	0	0	0	0	0	0	0	0	NA	NA	NA	12	11	493	164	167	0	0	0	0	2	0	0	0.012	0
.	19.01.15-17.12.33-1-54437	151	19	19	6	0	5	552	17	17	0	0	NA	NA	NA	42	37	515	168	167	356	81	115	54	12	4	0.105	0.071	0.024
.	19.01.15-17.13.03-1-54466	32	1	1	1	0	1	0	0	0	0	0	NA	NA	NA	9	13	495	165	166	0	0	0	4	0	0	0.008	0	0
.	19.01.15-17.13.04-1-54467	177	14	14	3	0	3	573	13	13	0	0	NA	NA	NA	51	56	523	177	169	367	91	115	32	10	8	0.061	0.056	0.047
.	19.01.15-17.13.10-1-54470	89	4	4	1	0	1	541	3	3	0	0	NA	NA	NA	25	20	499	166	168	345	83	113	9	6	0	0.018	0.036	0
.	19.01.15-17.13.14-1-54471	184	14	14	3	0	3	565	13	13	0	0	NA	NA	NA	37	44	511	171	175	354	85	126	19	4	11	0.037	0.023	0.063
.	19.01.15-17.13.18-1-54473	291	37	37	11	0	7	613	34	34	0	0	NA	NA	NA	81	97	535	188	187	379	102	132	111	23	13	0.207	0.122	0.07
.	19.01.15-17.13.26-1-54494	213	14	14	3	0	3	585	12	12	0	0	NA	NA	NA	67	71	540	174	170	376	91	118	16	17	6	0.03	0.098	0.035
.	19.01.15-17.13.31-1-54498	35	1	1	0	0	0	0	0	0	0	0	NA	NA	NA	12	6	491	164	164	0	0	0	0	1	0	0	0.006	0
.	19.01.15-17.13.33-1-54499	235	22	22	2	0	2	575	17	17	0	0	NA	NA	NA	58	58	522	177	172	363	91	121	59	21	5	0.113	0.119	0.029
.	19.01.15-17.13.34-1-54502	119	7	7	1	0	1	542	6	6	0	0	NA	NA	NA	42	28	505	169	167	349	83	110	6	13	6	0.012	0.077	0.036
.	19.01.15-17.13.52-1-54522	421	59	59	23	0	17	637	56	56	0	0	NA	NA	NA	127	128	562	192	187	400	105	132	191	35	33	0.34	0.182	0.176
.	19.01.15-17.13.54-1-54524	97	4	4	2	0	1	557	3	3	0	0	NA	NA	NA	28	46	509	174	176	351	85	121	8	4	0	0.016	0.023	0
.	19.01.15-17.13.55-1-54525	395	51	51	12	0	10	606	46	46	0	0	NA	NA	NA	109	98	555	177	179	388	91	127	108	56	18	0.195	0.316	0.101
.	19.01.15-17.13.56-1-54527	62	2	2	1	0	1	501	1	1	0	0	NA	NA	NA	16	17	498	167	165	320	75	106	9	1	0	0.018	0.006	0
.	19.01.15-17.13.57-1-54528	270	43	43	10	0	7	589	40	40	0	0	NA	NA	NA	79	74	530	183	174	370	98	121	111	55	11	0.209	0.301	0.063
.	19.01.15-17.14.15-1-54529	175	10	10	4	0	4	555	8	8	0	0	NA	NA	NA	60	45	519	169	170	358	84	113	20	18	6	0.039	0.107	0.035
.	19.01.15-17.14.19-1-54530	181	20	20	7	0	5	571	17	17	0	0	NA	NA	NA	52	54	515	176	176	356	90	125	50	30	11	0.097	0.17	0.062
.	19.01.15-17.14.25-1-54548	268	37	37	9	0	5	599	33	33	0	0	NA	NA	NA	78	93	540	184	182	374	97	128	101	32	22	0.187	0.174	0.121
.	19.01.15-17.14.38-1-54555	403	70	70	25	0	19	626	64	64	0	0	NA	NA	NA	94	115	565	189	174	402	102	122	160	93	13	0.283	0.492	0.075
.	19.01.15-17.14.49-1-54569	273	62	62	16	0	10	584	57	57	0	0	NA	NA	NA	76	71	522	189	173	365	99	120	142	57	23	0.272	0.302	0.133
.	19.01.15-17.14.56-1-54579	175	10	10	1	0	0	561	8	8	0	0	NA	NA	NA	44	47	523	173	164	363	86	112	13	10	5	0.025	0.058	0.03
.	19.01.15-17.15.12-1-54587	152	6	6	3	0	3	552	5	5	0	0	NA	NA	NA	48	43	516	169	171	355	80	117	16	0	0	0.031	0	0
.	19.01.15-17.15.23-1-54605	116	9	9	4	0	3	555	8	8	0	0	NA	NA	NA	31	39	510	172	170	353	86	116	6	8	9	0.012	0.047	0.053
.	19.01.15-17.15.25-1-54609	207	70	70	20	0	14	578	63	63	0	0	NA	NA	NA	67	62	524	177	174	365	91	122	152	53	5	0.29	0.299	0.029
.	19.01.15-17.15.32-1-54612	32	1	1	0	0	0	0	0	0	0	0	NA	NA	NA	6	13	495	167	164	0	0	0	0	0	0	0	0	0
.	19.01.15-17.15.34-1-54615	147	11	11	2	0	1	562	10	10	0	0	NA	NA	NA	46	47	517	172	171	358	86	118	32	0	9	0.062	0	0.053
.	19.01.15-17.15.37-1-54620	61	2	2	1	0	1	535	1	1	0	0	NA	NA	NA	28	23	503	167	166	345	81	109	0	5	2	0	0.03	0.012
.	19.01.15-17.15.37-1-54621	239	59	59	17	0	14	578	56	56	0	0	NA	NA	NA	78	61	521	178	175	365	91	122	125	79	24	0.24	0.444	0.137
.	19.01.15-17.15.42-1-54628	66	2	2	0	0	0	540	1	1	0	0	NA	NA	NA	27	27	506	168	166	345	80	115	4	0	2	0.008	0	0.012
.	19.01.15-17.15.47-1-54636	89	5	5	4	0	2	553	4	4	0	0	NA	NA	NA	25	33	505	170	171	348	86	119	12	2	3	0.024	0.012	0.018
.	19.01.15-17.15.52-1-54643	64	2	2	0	0	0	537	1	1	0	0	NA	NA	NA	11	17	501	166	163	344	80	113	2	3	0	0.004	0.018	0
.	19.01.15-17.16.02-1-54647	59	2	2	0	0	0	0	1	1	0	0	NA	NA	NA	12	13	494	168	164	0	0	0	1	0	2	0.002	0	0.012
.	19.01.15-17.16.05-1-54649	94	5	5	2	0	1	551	4	4	0	0	NA	NA	NA	30	34	508	167	172	350	83	118	16	0	0	0.031	0	0
.	19.01.15-17.16.08-1-54650	234	35	35	14	0	13	595	28	28	0	0	NA	NA	NA	86	84	540	183	174	378	94	123	88	20	13	0.163	0.109	0.075
.	19.01.15-17.16.09-1-54651	145	10	10	2	0	1	560	8	8	0	0	NA	NA	NA	41	39	512	172	168	358	86	116	26	0	6	0.051	0	0.036
.	19.01.15-17.16.09-1-54652	171	18	18	2	0	2	575	16	16	0	0	NA	NA	NA	47	54	523	176	168	364	92	119	44	12	2	0.084	0.068	0.012
.	19.01.15-17.16.24-1-54678	126	9	9	2	0	2	552	8	8	0	0	NA	NA	NA	47	35	508	173	167	349	87	116	19	3	0	0.037	0.017	0
.	19.01.15-17.16.26-1-54679	29	1	1	0	0	0	0	0	0	0	0	NA	NA	NA	8	6	493	163	163	0	0	0	1	0	0	0.002	0	0
.	19.01.15-17.16.29-1-54681	254	118	118	33	0	21	566	109	109	0	0	NA	NA	NA	85	61	522	178	174	356	90	120	223	103	33	0.427	0.579	0.19
.	19.01.15-17.16.31-1-54682	87	7	7	5	0	5	537	6	6	0	0	NA	NA	NA	23	23	505	167	164	345	82	110	3	1	16	0.006	0.006	0.098
.	19.01.15-17.16.46-1-54700	153	8	8	0	0	0	568	6	6	0	0	NA	NA	NA	40	54	516	178	173	357	90	121	18	5	0	0.035	0.028	0
.	19.01.15-17.16.51-1-54704	160	13	13	5	0	5	573	11	11	0	0	NA	NA	NA	45	52	521	171	173	365	88	120	33	3	8	0.063	0.018	0.046
.	19.01.15-17.16.51-1-54705	87	3	3	1	0	1	548	2	2	0	0	NA	NA	NA	33	32	506	169	170	345	87	116	15	0	2	0.03	0	0.012
.	19.01.15-17.16.53-1-54708	149	16	16	3	0	3	552	14	14	0	0	NA	NA	NA	56	42	517	167	171	355	80	117	31	22	12	0.06	0.132	0.07
.	19.01.15-17.17.13-1-54718	155	8	8	3	0	3	573	5	5	0	0	NA	NA	NA	52	56	526	172	171	368	87	118	31	1	0	0.059	0.006	0
.	19.01.15-17.17.15-1-54719	59	3	3	0	0	0	51	2	2	0	0	NA	NA	NA	18	31	507	167	170	34	6	11	4	1	0	0.008	0.006	0
.	19.01.15-17.17.16-1-54720	519	76	76	18	0	15	646	73	73	0	0	NA	NA	NA	121	132	562	191	192	398	107	141	211	47	34	0.375	0.246	0.177
.	19.01.15-17.17.21-1-54738	150	17	17	7	0	7	566	14	14	0	0	NA	NA	NA	52	58	525	178	168	363	90	113	28	13	7	0.053	0.073	0.042
.	19.01.15-17.17.23-1-54739	273	48	48	14	0	10	583	42	42	0	0	NA	NA	NA	67	80	531	181	181	363	94	126	121	35	29	0.228	0.193	0.16
.	19.01.15-17.17.24-1-54740	89	3	3	2	0	2	543	2	2	0	0	NA	NA	NA	19	23	501	169	166	345	85	113	7	0	0	0.014	0	0
.	19.01.15-17.17.24-1-54741	33	1	1	0	0	0	0	0	0	0	0	NA	NA	NA	10	10	496	164	163	0	0	0	2	0	0	0.004	0	0
.	19.01.15-17.17.27-1-54746	179	19	19	7	0	5	575	17	17	0	0	NA	NA	NA	52	60	525	173	175	367	87	121	39	9	15	0.074	0.052	0.086
.	19.01.15-17.17.29-1-54748	267	76	76	28	0	18	615	68	68	0	0	NA	NA	NA	68	101	536	187	191	379	98	138	166	77	32	0.31	0.412	0.168
.	19.01.15-17.17.38-1-54757	118	14	14	5	0	3	556	11	11	0	0	NA	NA	NA	26	38	511	172	168	353	88	115	29	6	0	0.057	0.035	0
.	19.01.15-17.17.44-1-54763	36	1	1	0	0	0	0	0	0	0	0	NA	NA	NA	8	9	492	166	164	0	0	0	0	0	0	0	0	0
.	19.01.15-17.17.46-1-54769	178	15	15	5	0	4	567	13	13	0	0	NA	NA	NA	57	57	527	173	170	364	89	114	35	18	0	0.066	0.104	0
.	19.01.15-17.17.59-1-54777	100	8	8	5	0	3	551	6	6	0	0	NA	NA	NA	33	33	505	169	172	348	85	118	18	6	0	0.036	0.036	0
.	19.01.15-17.18.15-1-54780	186	20	20	8	0	3	577	18	18	0	0	NA	NA	NA	55	58	524	172	175	366	90	121	62	10	7	0.118	0.058	0.04
.	19.01.15-17.18.16-1-54781	116	10	10	4	0	2	559	8	8	0	0	NA	NA	NA	33	45	516	174	168	355	90	114	11	11	8	0.021	0.063	0.048
.	19.01.15-17.18.22-1-54806	118	13	13	7	0	6	564	12	12	0	0	NA	NA	NA	34	49	521	170	171	362	86	116	55	5	7	0.106	0.029	0.041
.	19.01.15-17.18.23-1-54807	235	62	62	17	0	14	580	53	53	0	0	NA	NA	NA	59	68	526	184	171	367	94	119	117	49	20	0.222	0.266	0.117
.	19.01.15-17.18.41-1-54823	120	8	8	3	0	3	565	7	7	0	0	NA	NA	NA	43	53	525	172	169	366	85	114	25	10	0	0.048	0.058	0
.	19.01.15-17.18.55-1-54840	206	17	17	5	0	5	588	13	13	0	0	NA	NA	NA	65	71	522	183	179	366	95	127	48	13	6	0.092	0.071	0.034
.	19.01.15-17.18.57-1-54841	176	25	25	6	0	0	572	23	23	0	0	NA	NA	NA	66	55	525	175	168	367	91	114	53	25	16	0.101	0.143	0.095
.	19.01.15-17.19.00-1-54842	121	15	15	3	0	2	552	13	13	0	0	NA	NA	NA	33	30	501	170	172	344	87	121	43	0	1	0.086	0	0.006
.	19.01.15-17.19.07-1-54847	212	27	27	5	0	5	565	23	23	0	0	NA	NA	NA	65	55	527	168	173	361	84	120	40	13	21	0.076	0.077	0.121
.	19.01.15-17.19.12-1-54848	31	1	1	0	0	0	0	0	0	0	0	NA	NA	NA	9	7	493	164	163	0	0	0	0	2	0	0	0.012	0
.	19.01.15-17.19.14-1-54849	88	3	3	0	0	0	544	2	2	0	0	NA	NA	NA	23	24	502	169	166	347	82	115	2	0	9	0.004	0	0.054
.	19.01.15-17.19.18-1-54850	58	3	3	0	0	0	540	2	2	0	0	NA	NA	NA	23	24	502	168	167	346	81	113	4	5	0	0.008	0.03	0
.	19.01.15-17.19.36-1-54874	33	1	1	0	0	0	0	0	0	0	0	NA	NA	NA	8	5	492	164	162	0	0	0	2	0	0	0.004	0	0
.	19.01.15-17.19.36-1-54875	264	39	39	7	0	6	604	33	33	0	0	NA	NA	NA	85	94	545	180	182	382	94	128	90	31	3	0.165	0.172	0.016
.	19.01.15-17.19.37-1-54877	177	17	17	6	0	6	571	13	13	0	0	NA	NA	NA	54	61	529	172	173	367	84	120	30	22	8	0.057	0.128	0.046
.	19.01.15-17.19.39-1-54880	260	34	34	11	0	9	604	33	33	0	0	NA	NA	NA	74	87	539	180	181	379	95	130	66	42	20	0.122	0.233	0.11
.	19.01.15-17.19.43-1-54887	115	4	4	0	0	0	550	3	3	0	0	NA	NA	NA	39	40	511	172	170	350	85	115	5	3	1	0.01	0.017	0.006
.	19.01.15-17.19.44-1-54892	61	2	2	1	0	1	351	0	0	0	0	NA	NA	NA	16	15	497	165	166	223	54	74	2	1	0	0.004	0.006	0
.	19.01.15-17.19.50-1-54899	355	20	20	11	0	8	619	16	16	0	0	NA	NA	NA	103	103	549	182	185	387	98	134	34	56	5	0.062	0.308	0.027
.	19.01.15-17.19.59-1-54904	231	54	54	13	0	13	571	50	50	0	0	NA	NA	NA	64	56	530	169	170	369	84	118	145	16	21	0.274	0.095	0.124
.	19.01.15-17.20.17-1-54912	211	10	10	3	0	3	582	9	9	0	0	NA	NA	NA	81	64	528	175	174	370	89	123	32	14	0	0.061	0.08	0
.	19.01.15-17.20.19-1-54913	92	3	3	0	0	0	541	2	2	0	0	NA	NA	NA	27	24	506	168	163	345	85	111	1	9	0	0.002	0.054	0
.	19.01.15-17.20.31-1-54932	326	44	44	18	0	15	592	38	38	0	0	NA	NA	NA	89	77	538	177	175	376	92	124	124	38	22	0.23	0.215	0.126
.	19.01.15-17.20.34-1-54936	60	6	6	0	0	0	524	4	4	0	0	NA	NA	NA	42	18	501	164	166	335	77	112	7	4	6	0.014	0.024	0.036
.	19.01.15-17.20.35-1-54939	90	4	4	0	0	0	542	3	3	0	0	NA	NA	NA	34	26	506	169	164	348	85	109	5	2	0	0.01	0.012	0
.	19.01.15-17.20.47-1-54957	149	21	21	4	0	4	557	19	19	0	0	NA	NA	NA	41	45	516	174	168	355	87	115	71	43	3	0.138	0.247	0.018
.	19.01.15-17.20.50-1-54960	323	44	44	8	0	6	601	40	40	0	0	NA	NA	NA	97	82	542	176	177	383	93	125	114	59	4	0.21	0.335	0.023
.	19.01.15-17.20.51-1-54961	207	17	17	4	0	3	567	14	14	0	0	NA	NA	NA	61	50	516	179	168	359	93	115	49	19	3	0.095	0.106	0.018
.	19.01.15-17.20.52-1-54964	152	19	19	3	0	3	545	17	17	0	0	NA	NA	NA	46	33	509	167	170	348	82	115	23	1	19	0.045	0.006	0.112
.	19.01.15-17.20.53-1-54967	91	6	6	1	0	1	541	5	5	0	0	NA	NA	NA	31	29	501	172	169	341	84	116	17	1	0	0.034	0.006	0
.	19.01.15-17.20.57-1-54970	145	18	18	9	0	6	559	17	17	0	0	NA	NA	NA	43	50	524	169	170	361	82	116	71	9	6	0.135	0.053	0.035
.	19.01.15-17.21.14-1-54981	61	3	3	2	0	2	300	2	2	0	0	NA	NA	NA	20	24	504	168	165	193	46	61	7	0	5	0.014	0	0.03
.	19.01.15-17.21.27-1-55001	436	57	57	13	0	8	632	54	54	0	0	NA	NA	NA	129	114	551	188	188	392	105	135	139	33	34	0.252	0.176	0.181
.	19.01.15-17.21.32-1-55006	115	7	7	3	0	3	554	6	6	0	0	NA	NA	NA	41	43	516	169	171	353	82	119	13	1	5	0.025	0.006	0.029
.	19.01.15-17.21.32-1-55007	119	8	8	3	0	3	556	6	6	0	0	NA	NA	NA	33	37	510	172	168	353	87	116	19	10	1	0.037	0.058	0.006
.	19.01.15-17.21.34-1-55009	212	50	50	11	0	9	569	46	46	0	0	NA	NA	NA	71	61	532	172	170	368	83	118	99	56	15	0.186	0.326	0.088
.	19.01.15-17.21.35-1-55012	214	12	12	2	0	2	570	11	11	0	0	NA	NA	NA	72	61	531	170	173	368	86	116	22	13	5	0.041	0.076	0.029
.	19.01.15-17.21.48-1-55027	156	14	14	2	0	2	564	13	13	0	0	NA	NA	NA	63	52	520	171	174	357	84	123	14	17	1	0.027	0.099	0.006
.	19.01.15-17.21.58-1-55032	205	13	13	3	0	3	571	11	11	0	0	NA	NA	NA	63	52	518	175	172	363	88	120	27	10	8	0.052	0.057	0.047
.	19.01.15-17.22.07-1-55034	235	31	31	12	0	8	569	28	28	0	0	NA	NA	NA	63	56	513	177	179	355	89	125	71	39	13	0.138	0.22	0.073
.	19.01.15-17.22.19-1-55038	229	12	12	3	0	1	574	11	11	0	0	NA	NA	NA	61	58	517	178	176	357	93	124	41	12	7	0.079	0.067	0.04
.	19.01.15-17.22.31-1-55060	91	4	4	2	0	1	553	3	3	0	0	NA	NA	NA	18	37	513	170	167	356	81	116	10	13	0	0.019	0.076	0
.	19.01.15-17.23.08-1-55090	61	2	2	1	0	1	541	1	1	0	0	NA	NA	NA	26	24	502	167	168	344	81	116	0	2	1	0	0.012	0.006
.	19.01.15-17.23.14-1-55092	55	2	2	0	0	0	102	1	1	0	0	NA	NA	NA	18	15	498	165	165	64	12	26	0	0	2	0	0	0.012
.	19.01.15-17.23.15-1-55093	205	32	32	8	0	5	577	30	30	0	0	NA	NA	NA	54	68	523	183	175	361	94	122	69	36	11	0.132	0.197	0.063
.	19.01.15-17.23.21-1-55109	64	2	2	0	0	0	546	1	1	0	0	NA	NA	NA	21	23	499	169	168	348	82	116	2	3	0	0.004	0.018	0
.	19.01.15-17.23.23-1-55110	240	44	44	9	0	6	586	39	39	0	0	NA	NA	NA	68	76	534	175	180	375	85	126	79	40	30	0.148	0.229	0.167
.	19.01.15-17.23.33-1-55118	243	25	25	6	0	4	574	22	22	0	0	NA	NA	NA	72	57	527	170	173	368	84	122	53	9	9	0.101	0.053	0.052
.	19.01.15-17.23.33-1-55120	176	23	23	4	0	3	570	21	21	0	0	NA	NA	NA	51	54	522	175	170	364	90	116	21	22	3	0.04	0.126	0.018
.	19.01.15-17.23.42-1-55134	189	56	56	17	0	13	571	48	48	0	0	NA	NA	NA	50	53	512	179	175	360	91	120	113	55	10	0.221	0.307	0.057
.	19.01.15-17.23.44-1-55140	90	9	9	3	0	3	545	7	7	0	0	NA	NA	NA	38	37	510	170	170	343	86	116	20	2	4	0.039	0.012	0.024
.	19.01.15-17.24.08-1-55149	33	1	1	1	0	1	0	0	0	0	0	NA	NA	NA	10	7	491	164	165	0	0	0	0	0	0	0	0	0
.	19.01.15-17.24.11-1-55151	89	6	6	1	0	0	541	5	5	0	0	NA	NA	NA	36	36	509	171	169	340	84	117	13	0	0	0.026	0	0
.	19.01.15-17.24.24-1-55167	334	60	60	11	0	9	610	58	58	0	0	NA	NA	NA	102	100	541	187	185	380	99	131	128	37	27	0.237	0.198	0.146
.	19.01.15-17.24.33-1-55168	177	17	17	5	0	4	551	15	15	0	0	NA	NA	NA	47	35	505	176	167	349	88	114	39	9	9	0.077	0.051	0.054
.	19.01.15-17.24.33-1-55169	300	27	27	8	0	8	584	22	22	0	0	NA	NA	NA	87	76	534	183	172	372	94	118	52	46	10	0.097	0.251	0.058
.	19.01.15-17.24.40-1-55180	258	70	70	23	0	13	599	63	63	0	0	NA	NA	NA	63	82	539	177	179	379	92	128	186	58	12	0.345	0.328	0.067
.	19.01.15-17.24.51-1-55193	189	9	9	5	0	5	568	8	8	0	0	NA	NA	NA	69	57	525	170	175	357	87	124	18	9	0	0.034	0.053	0
.	19.01.15-17.24.54-1-55197	34	1	1	1	0	1	0	0	0	0	0	NA	NA	NA	10	8	492	166	163	0	0	0	4	0	0	0.008	0	0
.	19.01.15-17.24.58-1-55199	499	53	53	18	0	10	630	47	47	0	0	NA	NA	NA	128	112	549	187	189	391	104	135	135	46	20	0.246	0.246	0.106
.	19.01.15-17.25.16-1-55210	233	65	65	25	0	19	563	61	61	0	0	NA	NA	NA	61	44	512	173	172	357	86	120	149	56	15	0.291	0.324	0.087
.	19.01.15-17.25.16-1-55211	200	19	19	4	0	4	563	17	17	0	0	NA	NA	NA	65	42	514	169	172	357	85	121	41	24	4	0.08	0.142	0.023
.	19.01.15-17.25.17-1-55212	173	8	8	1	0	0	569	5	5	0	0	NA	NA	NA	46	49	516	176	170	361	90	118	19	7	0	0.037	0.04	0
.	19.01.15-17.25.30-1-55236	34	1	1	0	0	0	0	0	0	0	0	NA	NA	NA	15	14	500	165	162	0	0	0	0	0	0	0	0	0
.	19.01.15-17.25.34-1-55240	115	7	7	2	0	2	563	6	6	0	0	NA	NA	NA	40	49	510	181	171	352	92	119	18	2	4	0.035	0.011	0.023
.	19.01.15-17.25.43-1-55249	86	5	5	2	0	1	548	4	4	0	0	NA	NA	NA	42	41	512	169	173	350	82	116	6	3	5	0.012	0.018	0.029
.	19.01.15-17.25.43-1-55255	207	52	52	12	0	7	571	43	43	0	0	NA	NA	NA	66	61	520	179	175	357	92	122	91	48	22	0.175	0.268	0.126
.	19.01.15-17.26.01-1-55267	59	2	2	2	0	1	547	1	1	0	0	NA	NA	NA	28	28	506	170	165	348	85	114	9	0	0	0.018	0	0
.	19.01.15-17.26.01-1-55268	89	7	7	2	0	2	547	6	6	0	0	NA	NA	NA	35	41	518	167	169	353	79	115	6	23	0	0.012	0.138	0
.	19.01.15-17.26.10-1-55271	119	12	12	4	0	3	563	11	11	0	0	NA	NA	NA	36	45	513	177	168	355	91	117	45	18	0	0.088	0.102	0
.	19.01.15-17.26.47-1-55316	297	15	15	3	0	3	616	13	13	0	0	NA	NA	NA	94	108	559	180	182	393	96	127	53	5	1	0.095	0.028	0.005
.	19.01.15-17.26.56-1-55321	264	39	39	11	0	7	591	38	38	0	0	NA	NA	NA	82	75	529	180	179	368	95	128	97	17	15	0.183	0.094	0.084
.	19.01.15-17.27.02-1-55323	89	7	7	4	0	3	545	6	6	0	0	NA	NA	NA	24	25	504	168	166	347	83	115	26	0	1	0.052	0	0.006
.	19.01.15-17.27.13-1-55332	232	42	42	11	0	7	591	36	36	0	0	NA	NA	NA	61	80	537	177	179	376	89	126	103	34	5	0.192	0.192	0.028
.	19.01.15-17.27.14-1-55333	122	10	10	2	0	2	559	8	8	0	0	NA	NA	NA	35	44	516	167	174	356	83	120	28	4	4	0.054	0.024	0.023
.	19.01.15-17.27.19-1-55334	34	1	1	0	0	0	0	0	0	0	0	NA	NA	NA	8	6	492	164	163	0	0	0	0	0	2	0	0	0.012
.	19.01.15-17.27.21-1-55352	158	22	22	5	0	5	569	20	20	0	0	NA	NA	NA	53	54	525	170	172	362	85	122	79	14	1	0.15	0.082	0.006
.	19.01.15-17.27.22-1-55353	267	55	55	16	0	10	593	50	50	0	0	NA	NA	NA	73	79	530	183	179	368	98	127	146	47	18	0.275	0.257	0.101
.	19.01.15-17.27.29-1-55355	114	5	5	0	0	0	548	3	3	0	0	NA	NA	NA	41	44	519	170	168	347	84	117	8	4	16	0.015	0.024	0.095
.	19.01.15-17.27.32-1-55361	207	12	12	3	0	2	577	11	11	0	0	NA	NA	NA	71	68	536	173	172	369	89	119	17	7	8	0.032	0.04	0.047
.	19.01.15-17.27.40-1-55370	236	27	27	8	0	7	588	24	24	0	0	NA	NA	NA	79	82	548	174	173	381	88	119	83	10	10	0.151	0.057	0.058
.	19.01.15-17.27.43-1-55374	65	2	2	1	0	1	541	1	1	0	0	NA	NA	NA	19	20	497	168	168	343	81	117	13	0	0	0.026	0	0
.	19.01.15-17.27.55-1-55385	64	2	2	0	0	0	535	1	1	0	0	NA	NA	NA	22	16	500	165	164	343	82	110	0	1	3	0	0.006	0.018
.	19.01.15-17.27.56-1-55386	328	85	85	28	0	21	603	76	76	0	0	NA	NA	NA	71	86	543	179	177	384	92	127	195	52	23	0.359	0.291	0.13
.	19.01.15-17.28.02-1-55387	61	3	3	1	0	1	401	2	2	0	0	NA	NA	NA	23	14	494	167	166	256	64	81	3	0	0	0.006	0	0
.	19.01.15-17.28.03-1-55388	62	2	2	0	0	0	544	1	1	0	0	NA	NA	NA	25	29	510	167	165	349	82	113	6	0	2	0.012	0	0.012
.	19.01.15-17.28.14-1-55392	96	4	4	1	0	1	544	3	3	0	0	NA	NA	NA	44	29	508	166	168	351	80	113	4	9	0	0.008	0.054	0
.	19.01.15-17.28.18-1-55400	258	20	20	9	0	7	577	18	18	0	0	NA	NA	NA	70	62	520	175	180	362	88	127	40	13	2	0.077	0.074	0.011
.	19.01.15-17.28.40-1-55429	242	28	28	8	0	7	610	24	24	0	0	NA	NA	NA	72	95	547	181	180	384	97	129	69	36	13	0.126	0.199	0.072
.	19.01.15-17.28.47-1-55438	61	2	2	0	0	0	351	1	1	0	0	NA	NA	NA	21	17	497	166	167	218	54	79	0	2	1	0	0.012	0.006
.	19.01.15-17.28.50-1-55441	58	2	2	1	0	1	542	1	1	0	0	NA	NA	NA	18	23	508	165	163	351	80	111	4	0	0	0.008	0	0
[truncated: 1 more rows]
