# Supplementary material for: Modelling targeted rabies vaccination strategies for a domestic dog population with heterogeneous roaming patterns
Source: PLoS Negl Trop Dis. 2019 Jul 8;13(7):e0007582. doi: 10.1371/journal.pntd.0007582 (PMC6638970; doi:10.1371/journal.pntd.0007582)
Supplement: S1 Zip file folder — The files contain a summary for each simulation for its respective scenario. The files are named first with the population structure (FP, ED, RD, SD) and then the specific vaccination strategy used for that scenario. (ZIP) [file pntd.0007582.s002.zip › Supp_Files/ED_E0.7_R0.5_S0.9_all_measuresReport.txt]

scenario	iteration	duration	tot_deaths	rabid_dogs	moved	mov_DK	movInfect	n_vacc	n_cull	detDogs_cull	contDogs_cull	reactCull	preemptVaccCov_dogLevel	reactVaccCov_dogLevel	mean_Rt	non_rabid_dead	born	nb_in_exp_cat	nb_in_roam_cat	nb_stayhome	nb_exp_vacc	nb_roam_vacc	nb_stayhome_vacc	nb_contacting_explorer	nb_contacting_roamer	nb_contacting_stayhome	contact_per_explorer	contact_per_roamer	contact_per_stayhome
.	19.01.15-14.34.50-1-441565	62	4	4	0	0	0	577	3	3	0	0	NA	NA	NA	26	28	502	168	171	343	82	152	7	6	0	0.014	0.036	0
.	19.01.15-14.34.50-1-441566	120	7	7	2	0	2	584	5	5	0	0	NA	NA	NA	36	32	505	174	166	345	89	150	16	5	9	0.032	0.029	0.054
.	19.01.15-14.34.50-1-441567	247	56	56	18	0	12	618	53	53	0	0	NA	NA	NA	66	70	538	171	174	377	87	154	168	48	6	0.312	0.281	0.034
.	19.01.15-14.34.50-1-441568	122	10	10	3	0	3	594	9	9	0	0	NA	NA	NA	40	42	512	171	172	353	86	155	27	6	0	0.053	0.035	0
.	19.01.15-14.34.50-1-441569	31	1	1	1	0	1	0	0	0	0	0	NA	NA	NA	12	7	493	165	162	0	0	0	0	0	3	0	0	0.019
.	19.01.15-14.34.50-1-441570	91	7	7	3	0	3	580	6	6	0	0	NA	NA	NA	35	31	507	169	168	350	79	151	7	16	0	0.014	0.095	0
.	19.01.15-14.34.50-1-441571	320	64	64	18	0	10	649	56	56	0	0	NA	NA	NA	91	102	547	182	186	386	95	168	148	83	19	0.271	0.456	0.102
.	19.01.15-14.34.50-1-441572	91	4	4	1	0	1	584	3	3	0	0	NA	NA	NA	25	28	506	169	166	351	84	149	9	3	0	0.018	0.018	0
.	19.01.15-14.34.52-1-441583	33	1	1	0	0	0	0	0	0	0	0	NA	NA	NA	14	9	494	164	164	0	0	0	1	0	0	0.002	0	0
.	19.01.15-14.34.54-1-441587	257	78	78	22	0	21	612	70	70	0	0	NA	NA	NA	72	69	525	181	176	362	97	153	143	92	6	0.272	0.508	0.034
.	19.01.15-14.35.04-1-441598	68	5	5	3	0	2	575	4	4	0	0	NA	NA	NA	28	18	495	168	168	338	86	151	10	8	2	0.02	0.048	0.012
.	19.01.15-14.35.04-1-441599	309	36	36	7	0	5	645	34	34	0	0	NA	NA	NA	80	96	549	181	179	392	94	159	111	46	0	0.202	0.254	0
.	19.01.15-14.35.08-1-441602	32	1	1	1	0	1	0	0	0	0	0	NA	NA	NA	11	16	496	168	165	0	0	0	1	0	0	0.002	0	0
.	19.01.15-14.35.10-1-441604	121	4	4	1	0	1	596	3	3	0	0	NA	NA	NA	43	48	514	178	169	355	88	153	8	4	0	0.016	0.022	0
.	19.01.15-14.35.11-1-441605	34	1	1	1	0	1	0	0	0	0	0	NA	NA	NA	8	11	497	163	164	0	0	0	0	0	3	0	0	0.018
.	19.01.15-14.35.13-1-441606	63	8	8	4	0	4	574	7	7	0	0	NA	NA	NA	30	27	503	169	168	340	84	150	21	2	3	0.042	0.012	0.018
.	19.01.15-14.35.14-1-441608	88	4	4	2	0	2	573	3	3	0	0	NA	NA	NA	30	25	506	166	166	347	81	145	8	10	0	0.016	0.06	0
.	19.01.15-14.35.20-1-441612	177	13	13	4	0	2	591	12	12	0	0	NA	NA	NA	59	40	509	173	171	352	88	151	36	10	9	0.071	0.058	0.053
.	19.01.15-14.35.26-1-441616	362	64	64	18	0	17	645	56	56	0	0	NA	NA	NA	115	101	552	184	178	391	96	158	158	75	18	0.286	0.408	0.101
.	19.01.15-14.35.30-1-441633	209	35	35	11	0	7	601	30	30	0	0	NA	NA	NA	66	58	525	172	174	364	85	152	91	43	7	0.173	0.25	0.04
.	19.01.15-14.35.34-1-441635	136	9	9	5	0	4	584	6	6	0	0	NA	NA	NA	49	42	514	172	169	353	85	146	27	6	0	0.053	0.035	0
.	19.01.15-14.35.44-1-441637	299	41	41	9	0	7	636	37	37	0	0	NA	NA	NA	84	95	549	176	183	382	89	165	133	30	9	0.242	0.17	0.049
.	19.01.15-14.35.54-1-441651	125	15	15	4	0	3	588	12	12	0	0	NA	NA	NA	56	40	508	173	172	351	89	148	51	3	3	0.1	0.017	0.017
.	19.01.15-14.36.02-1-441663	35	1	1	0	0	0	0	0	0	0	0	NA	NA	NA	8	13	495	167	164	0	0	0	0	0	0	0	0	0
.	19.01.15-14.36.05-1-441667	93	6	6	1	0	1	578	3	3	0	0	NA	NA	NA	23	26	504	169	166	347	85	146	8	5	10	0.016	0.03	0.06
.	19.01.15-14.36.10-1-441669	64	3	3	1	0	0	574	2	2	0	0	NA	NA	NA	24	27	503	170	167	343	83	148	6	4	2	0.012	0.024	0.012
.	19.01.15-14.36.11-1-441670	465	68	68	24	0	15	680	63	63	0	0	NA	NA	NA	161	129	559	195	188	399	111	170	169	77	24	0.302	0.395	0.128
.	19.01.15-14.36.21-1-441675	33	1	1	1	0	1	0	0	0	0	0	NA	NA	NA	7	10	492	165	166	0	0	0	0	1	0	0	0.006	0
.	19.01.15-14.36.23-1-441678	152	8	8	3	0	2	595	7	7	0	0	NA	NA	NA	47	54	519	175	173	351	91	153	15	9	9	0.029	0.051	0.052
.	19.01.15-14.36.23-1-441679	152	14	14	1	0	0	597	11	11	0	0	NA	NA	NA	52	45	517	167	174	357	82	158	32	2	5	0.062	0.012	0.029
.	19.01.15-14.36.24-1-441684	150	7	7	1	0	1	587	5	5	0	0	NA	NA	NA	44	35	508	166	174	348	86	153	10	2	5	0.02	0.012	0.029
.	19.01.15-14.36.25-1-441685	114	7	7	5	0	1	596	5	5	0	0	NA	NA	NA	33	47	520	175	165	362	87	147	25	1	7	0.048	0.006	0.042
.	19.01.15-14.36.30-1-441704	216	43	43	12	0	11	606	32	32	0	0	NA	NA	NA	80	68	531	178	172	363	93	150	70	38	12	0.132	0.213	0.07
.	19.01.15-14.36.41-1-441710	102	14	14	2	0	2	585	13	13	0	0	NA	NA	NA	44	38	508	173	170	349	85	151	20	16	1	0.039	0.092	0.006
.	19.01.15-14.36.43-1-441712	97	10	10	2	0	2	579	9	9	0	0	NA	NA	NA	34	32	506	168	171	348	80	151	10	12	7	0.02	0.071	0.041
.	19.01.15-14.36.44-1-441713	121	18	18	5	0	2	580	16	16	0	0	NA	NA	NA	44	34	508	176	163	349	84	147	45	5	3	0.089	0.028	0.018
.	19.01.15-14.36.47-1-441720	148	18	18	5	0	2	594	15	15	0	0	NA	NA	NA	50	47	519	172	169	358	88	148	63	9	2	0.121	0.052	0.012
.	19.01.15-14.36.47-1-441721	91	5	5	2	0	1	586	4	4	0	0	NA	NA	NA	31	39	517	168	167	351	83	152	18	3	0	0.035	0.018	0
.	19.01.15-14.36.48-1-441723	272	50	50	9	0	4	636	46	46	0	0	NA	NA	NA	90	87	543	177	180	383	92	161	155	41	8	0.285	0.232	0.044
.	19.01.15-14.37.04-1-441741	33	1	1	1	0	1	0	0	0	0	0	NA	NA	NA	8	7	491	165	164	0	0	0	0	2	0	0	0.012	0
.	19.01.15-14.37.05-1-441742	174	13	13	3	0	3	600	11	11	0	0	NA	NA	NA	57	49	520	173	169	363	87	150	36	23	4	0.069	0.133	0.024
.	19.01.15-14.37.06-1-441745	56	2	2	0	0	0	572	1	1	0	0	NA	NA	NA	28	26	506	167	166	347	82	143	0	1	1	0	0.006	0.006
.	19.01.15-14.37.06-1-441746	206	13	13	1	0	1	615	9	9	0	0	NA	NA	NA	59	63	530	170	176	369	89	157	12	14	0	0.023	0.082	0
.	19.01.15-14.37.14-1-441748	35	1	1	0	0	0	0	0	0	0	0	NA	NA	NA	10	12	497	165	163	0	0	0	1	0	0	0.002	0	0
.	19.01.15-14.37.17-1-441751	87	4	4	2	0	2	569	3	3	0	0	NA	NA	NA	37	27	502	170	168	343	83	143	11	0	0	0.022	0	0
.	19.01.15-14.37.17-1-441752	271	21	21	6	0	4	613	18	18	0	0	NA	NA	NA	77	66	532	174	173	370	90	153	53	10	0	0.1	0.057	0
.	19.01.15-14.37.18-1-441753	31	1	1	0	0	0	0	0	0	0	0	NA	NA	NA	10	6	491	166	162	0	0	0	0	0	0	0	0	0
.	19.01.15-14.37.20-1-441754	96	7	7	1	0	1	586	5	5	0	0	NA	NA	NA	32	32	500	171	174	345	85	156	15	3	0	0.03	0.018	0
.	19.01.15-14.37.21-1-441756	94	3	3	2	0	2	593	2	2	0	0	NA	NA	NA	23	40	511	169	173	351	84	158	8	0	0	0.016	0	0
.	19.01.15-14.37.30-1-441776	151	11	11	5	0	3	600	9	9	0	0	NA	NA	NA	43	45	518	174	166	364	87	149	20	16	2	0.039	0.092	0.012
.	19.01.15-14.37.31-1-441778	121	7	7	3	0	1	600	5	5	0	0	NA	NA	NA	33	53	520	171	175	359	86	155	31	0	0	0.06	0	0
.	19.01.15-14.37.33-1-441781	149	15	15	8	0	6	590	14	14	0	0	NA	NA	NA	64	48	512	178	171	350	89	151	47	5	3	0.092	0.028	0.018
.	19.01.15-14.37.35-1-441782	68	3	3	0	0	0	496	1	1	0	0	NA	NA	NA	15	9	493	165	164	297	72	127	3	0	0	0.006	0	0
.	19.01.15-14.37.39-1-441784	89	3	3	2	0	2	577	2	2	0	0	NA	NA	NA	32	27	501	166	173	343	81	153	16	0	0	0.032	0	0
.	19.01.15-14.37.43-1-441785	97	4	4	2	0	2	591	3	3	0	0	NA	NA	NA	34	38	511	170	170	353	85	153	13	0	6	0.025	0	0.035
.	19.01.15-14.37.48-1-441795	61	3	3	0	0	0	152	1	1	0	0	NA	NA	NA	15	15	497	167	164	86	22	44	2	0	1	0.004	0	0.006
.	19.01.15-14.37.51-1-441799	237	19	19	5	0	4	623	18	18	0	0	NA	NA	NA	85	71	529	182	173	368	97	158	44	16	4	0.083	0.088	0.023
.	19.01.15-14.37.51-1-441802	92	5	5	2	0	2	581	4	4	0	0	NA	NA	NA	30	32	509	171	165	351	84	146	2	6	2	0.004	0.035	0.012
.	19.01.15-14.37.54-1-441808	290	17	17	2	0	1	635	16	16	0	0	NA	NA	NA	83	81	536	182	176	380	97	158	67	17	3	0.125	0.093	0.017
.	19.01.15-14.37.55-1-441810	81	5	5	1	0	1	571	4	4	0	0	NA	NA	NA	36	22	503	167	165	342	80	149	16	0	0	0.032	0	0
.	19.01.15-14.37.59-1-441814	65	3	3	0	0	0	575	2	2	0	0	NA	NA	NA	34	23	505	168	163	345	84	146	5	1	0	0.01	0.006	0
.	19.01.15-14.37.59-1-441815	198	22	22	4	0	2	596	19	19	0	0	NA	NA	NA	52	46	512	176	171	353	88	155	46	12	8	0.09	0.068	0.047
.	19.01.15-14.38.00-1-441816	64	3	3	1	0	1	567	2	2	0	0	NA	NA	NA	26	16	496	167	166	337	82	148	3	2	3	0.006	0.012	0.018
.	19.01.15-14.38.00-1-441819	60	2	2	1	0	1	575	1	1	0	0	NA	NA	NA	21	25	499	173	166	341	87	147	2	1	0	0.004	0.006	0
.	19.01.15-14.38.08-1-441832	88	3	3	0	0	0	568	2	2	0	0	NA	NA	NA	38	20	501	165	167	340	79	149	2	9	0	0.004	0.055	0
.	19.01.15-14.38.13-1-441834	31	1	1	0	0	0	0	0	0	0	0	NA	NA	NA	6	7	493	164	163	0	0	0	0	0	1	0	0	0.006
.	19.01.15-14.38.13-1-441835	128	17	17	4	0	3	589	15	15	0	0	NA	NA	NA	36	36	507	176	166	352	89	148	40	11	0	0.079	0.062	0
.	19.01.15-14.38.13-1-441837	148	9	9	2	0	1	611	8	8	0	0	NA	NA	NA	57	67	538	171	171	371	89	151	19	2	7	0.035	0.012	0.041
.	19.01.15-14.38.15-1-441839	29	1	1	0	0	0	0	0	0	0	0	NA	NA	NA	7	14	494	169	164	0	0	0	0	0	0	0	0	0
.	19.01.15-14.38.15-1-441840	62	3	3	0	0	0	581	2	2	0	0	NA	NA	NA	22	27	504	171	165	346	87	148	4	4	2	0.008	0.023	0.012
.	19.01.15-14.38.16-1-441841	30	1	1	0	0	0	0	0	0	0	0	NA	NA	NA	12	9	494	165	163	0	0	0	0	0	0	0	0	0
.	19.01.15-14.38.18-1-441842	66	4	4	1	0	1	571	2	2	0	0	NA	NA	NA	35	26	501	168	170	339	81	151	5	6	7	0.01	0.036	0.041
.	19.01.15-14.38.21-1-441847	152	11	11	3	0	3	577	9	9	0	0	NA	NA	NA	54	32	509	168	168	346	86	145	27	1	9	0.053	0.006	0.054
.	19.01.15-14.38.22-1-441849	113	5	5	0	0	0	588	4	4	0	0	NA	NA	NA	51	34	506	167	174	349	83	156	8	9	0	0.016	0.054	0
.	19.01.15-14.38.28-1-441866	34	1	1	1	0	1	0	0	0	0	0	NA	NA	NA	5	7	493	163	164	0	0	0	0	0	3	0	0	0.018
.	19.01.15-14.38.28-1-441867	93	7	7	3	0	3	581	6	6	0	0	NA	NA	NA	41	31	507	166	171	345	82	154	18	0	6	0.036	0	0.035
.	19.01.15-14.38.30-1-441868	115	6	6	1	0	1	575	5	5	0	0	NA	NA	NA	36	26	510	165	164	348	81	146	13	5	0	0.025	0.03	0
.	19.01.15-14.38.33-1-441869	156	27	27	8	0	5	592	24	24	0	0	NA	NA	NA	44	39	509	171	172	352	86	154	74	34	6	0.145	0.199	0.035
.	19.01.15-14.38.34-1-441870	144	8	8	1	0	1	599	7	7	0	0	NA	NA	NA	46	43	511	175	170	356	91	152	17	0	4	0.033	0	0.024
.	19.01.15-14.38.35-1-441871	121	4	4	1	0	1	588	2	2	0	0	NA	NA	NA	34	38	513	171	167	354	87	147	10	4	3	0.019	0.023	0.018
.	19.01.15-14.38.39-1-441873	146	18	18	3	0	1	597	17	17	0	0	NA	NA	NA	49	55	521	174	173	357	89	151	40	12	0	0.077	0.069	0
.	19.01.15-14.38.41-1-441876	87	8	8	1	0	1	570	5	5	0	0	NA	NA	NA	36	20	500	166	167	341	80	149	18	6	2	0.036	0.036	0.012
.	19.01.15-14.38.43-1-441877	93	4	4	2	0	1	583	3	3	0	0	NA	NA	NA	27	32	505	172	168	346	88	149	5	3	4	0.01	0.017	0.024
.	19.01.15-14.38.46-1-441882	172	18	18	3	0	2	606	17	17	0	0	NA	NA	NA	46	51	519	168	177	361	84	161	38	15	0	0.073	0.089	0
.	19.01.15-14.38.46-1-441885	156	10	10	1	0	1	598	9	9	0	0	NA	NA	NA	47	45	513	173	172	357	88	153	37	14	7	0.072	0.081	0.041
.	19.01.15-14.38.51-1-441890	349	32	32	10	0	5	626	29	29	0	0	NA	NA	NA	120	82	536	178	181	371	94	161	86	36	14	0.16	0.202	0.077
.	19.01.15-14.38.52-1-441892	89	4	4	0	0	0	581	2	2	0	0	NA	NA	NA	24	31	511	166	167	349	82	150	11	2	0	0.022	0.012	0
.	19.01.15-14.38.58-1-441899	272	18	18	10	0	6	633	15	15	0	0	NA	NA	NA	86	80	537	178	178	379	92	162	57	29	0	0.106	0.163	0
.	19.01.15-14.38.59-1-441900	325	30	30	7	0	6	647	28	28	0	0	NA	NA	NA	95	104	552	180	185	386	96	165	93	27	8	0.168	0.15	0.043
.	19.01.15-14.39.06-1-441908	67	4	4	2	0	2	569	3	3	0	0	NA	NA	NA	27	25	507	166	165	345	79	145	1	8	4	0.002	0.048	0.024
.	19.01.15-14.39.08-1-441909	84	3	3	0	0	0	585	2	2	0	0	NA	NA	NA	31	32	506	171	168	351	84	150	8	1	0	0.016	0.006	0
.	19.01.15-14.39.12-1-441914	334	26	26	6	0	4	643	24	24	0	0	NA	NA	NA	112	92	541	184	180	383	97	163	78	30	11	0.144	0.163	0.061
.	19.01.15-14.39.13-1-441915	362	35	35	12	0	7	651	29	29	0	0	NA	NA	NA	113	99	547	179	186	389	92	170	88	29	15	0.161	0.162	0.081
.	19.01.15-14.39.16-1-441917	263	16	16	6	0	4	617	14	14	0	0	NA	NA	NA	95	71	529	179	176	370	90	157	49	27	0	0.093	0.151	0
.	19.01.15-14.39.21-1-441921	148	23	23	8	0	7	590	20	20	0	0	NA	NA	NA	58	41	514	170	170	358	84	148	46	32	3	0.089	0.188	0.018
.	19.01.15-14.39.23-1-441922	122	16	16	4	0	3	583	14	14	0	0	NA	NA	NA	36	38	513	167	171	353	82	148	34	13	2	0.066	0.078	0.012
.	19.01.15-14.39.30-1-441939	96	6	6	0	0	0	590	4	4	0	0	NA	NA	NA	44	34	506	169	172	350	84	156	16	3	2	0.032	0.018	0.012
.	19.01.15-14.39.42-1-441946	206	18	18	2	0	1	606	16	16	0	0	NA	NA	NA	64	56	523	175	171	364	90	152	41	10	1	0.078	0.057	0.006
.	19.01.15-14.39.50-1-441957	35	1	1	0	0	0	0	0	0	0	0	NA	NA	NA	7	9	493	165	164	0	0	0	8	0	0	0.016	0	0
.	19.01.15-14.39.50-1-441958	35	1	1	1	0	1	0	0	0	0	0	NA	NA	NA	5	11	494	165	165	0	0	0	1	0	0	0.002	0	0
.	19.01.15-14.39.50-1-441960	284	32	32	15	0	11	621	28	28	0	0	NA	NA	NA	71	70	536	175	172	380	90	151	88	58	7	0.164	0.331	0.041
.	19.01.15-14.39.53-1-441963	34	1	1	1	0	1	0	0	0	0	0	NA	NA	NA	8	10	493	165	165	0	0	0	1	0	0	0.002	0	0
.	19.01.15-14.39.54-1-441964	32	1	1	1	0	1	0	0	0	0	0	NA	NA	NA	6	12	493	165	167	0	0	0	2	0	0	0.004	0	0
.	19.01.15-14.39.54-1-441966	127	20	20	8	0	5	580	19	19	0	0	NA	NA	NA	28	27	506	167	167	347	84	149	69	4	5	0.136	0.024	0.03
.	19.01.15-14.39.56-1-441969	150	11	11	6	0	5	585	10	10	0	0	NA	NA	NA	49	35	512	169	167	354	84	147	25	5	7	0.049	0.03	0.042
.	19.01.15-14.39.56-1-441970	178	46	46	16	0	11	599	41	41	0	0	NA	NA	NA	61	53	529	170	167	365	85	149	123	30	5	0.233	0.176	0.03
.	19.01.15-14.39.58-1-441974	88	6	6	1	0	1	570	5	5	0	0	NA	NA	NA	25	20	500	165	168	342	81	147	15	2	0	0.03	0.012	0
.	19.01.15-14.39.59-1-441975	350	26	26	6	0	5	670	25	25	0	0	NA	NA	NA	104	120	563	189	181	398	108	164	64	28	10	0.114	0.148	0.055
.	19.01.15-14.40.08-1-441995	235	17	17	5	0	5	621	15	15	0	0	NA	NA	NA	59	75	531	179	178	370	91	160	69	18	0	0.13	0.101	0
.	19.01.15-14.40.14-1-441998	206	12	12	5	0	3	616	10	10	0	0	NA	NA	NA	66	73	533	182	171	371	94	151	23	15	9	0.043	0.082	0.053
.	19.01.15-14.40.15-1-441999	59	2	2	0	0	0	197	1	1	0	0	NA	NA	NA	18	21	507	164	163	115	29	53	1	0	1	0.002	0	0.006
.	19.01.15-14.40.18-1-442003	119	5	5	2	0	2	591	4	4	0	0	NA	NA	NA	26	44	516	173	168	359	83	149	10	1	2	0.019	0.006	0.012
.	19.01.15-14.40.24-1-442005	93	6	6	3	0	2	581	3	3	0	0	NA	NA	NA	33	35	509	171	168	349	85	147	19	0	2	0.037	0	0.012
.	19.01.15-14.40.25-1-442006	61	3	3	3	0	2	574	2	2	0	0	NA	NA	NA	18	22	496	172	167	341	84	149	23	0	0	0.046	0	0
.	19.01.15-14.40.35-1-442025	148	8	8	0	0	0	582	6	6	0	0	NA	NA	NA	41	37	511	171	168	350	83	149	15	8	2	0.029	0.047	0.012
.	19.01.15-14.40.35-1-442026	245	55	55	14	0	8	616	48	48	0	0	NA	NA	NA	74	76	535	178	176	370	89	157	159	13	0	0.297	0.073	0
.	19.01.15-14.40.40-1-442027	155	11	11	4	0	3	585	10	10	0	0	NA	NA	NA	47	35	506	171	171	343	88	154	42	21	0	0.083	0.123	0
.	19.01.15-14.40.41-1-442028	210	52	52	13	0	9	620	50	50	0	0	NA	NA	NA	70	65	525	177	176	365	94	161	159	58	4	0.303	0.328	0.023
.	19.01.15-14.40.41-1-442029	318	27	27	11	0	8	643	25	25	0	0	NA	NA	NA	103	89	538	181	183	379	99	165	72	44	0	0.134	0.243	0
.	19.01.15-14.40.43-1-442030	116	8	8	1	0	1	579	7	7	0	0	NA	NA	NA	42	31	512	165	167	355	78	146	20	7	12	0.039	0.042	0.072
.	19.01.15-14.40.47-1-442038	144	12	12	1	0	0	589	10	10	0	0	NA	NA	NA	42	36	513	167	169	352	84	153	24	4	4	0.047	0.024	0.024
.	19.01.15-14.40.55-1-442048	123	9	9	1	0	1	582	7	7	0	0	NA	NA	NA	33	26	504	166	169	348	83	151	15	8	4	0.03	0.048	0.024
.	19.01.15-14.40.56-1-442050	321	52	52	12	0	9	630	48	48	0	0	NA	NA	NA	75	81	538	175	181	376	89	165	146	50	4	0.271	0.286	0.022
.	19.01.15-14.41.04-1-442056	292	39	39	17	0	12	638	36	36	0	0	NA	NA	NA	91	97	548	181	181	383	95	160	121	40	7	0.221	0.221	0.039
.	19.01.15-14.41.05-1-442058	92	5	5	1	0	1	578	4	4	0	0	NA	NA	NA	29	25	508	166	164	349	85	144	21	0	0	0.041	0	0
.	19.01.15-14.41.08-1-442059	147	10	10	3	0	2	602	9	9	0	0	NA	NA	NA	42	52	520	173	172	362	86	154	25	10	0	0.048	0.058	0
.	19.01.15-14.41.14-1-442061	231	24	24	3	0	2	615	21	21	0	0	NA	NA	NA	59	69	529	177	176	363	93	159	58	18	4	0.11	0.102	0.023
.	19.01.15-14.41.22-1-442064	178	30	30	5	0	3	591	27	27	0	0	NA	NA	NA	55	44	514	171	172	359	81	151	83	35	4	0.161	0.205	0.023
.	19.01.15-14.41.26-1-442065	92	4	4	1	0	1	580	1	1	0	0	NA	NA	NA	37	28	503	170	168	347	85	148	8	2	0	0.016	0.012	0
.	19.01.15-14.41.32-1-442082	124	16	16	1	0	1	584	14	14	0	0	NA	NA	NA	40	36	510	167	172	348	83	153	26	13	8	0.051	0.078	0.047
.	19.01.15-14.41.41-1-442086	450	59	59	17	0	13	665	53	53	0	0	NA	NA	NA	119	125	561	185	192	394	100	171	166	28	5	0.296	0.151	0.026
.	19.01.15-14.41.49-1-442094	232	20	20	7	0	6	624	17	17	0	0	NA	NA	NA	67	74	536	174	177	371	89	164	41	26	2	0.076	0.149	0.011
.	19.01.15-14.41.49-1-442096	142	21	21	10	0	9	597	19	19	0	0	NA	NA	NA	50	48	512	174	175	354	87	156	63	16	7	0.123	0.092	0.04
.	19.01.15-14.41.52-1-442102	116	8	8	2	0	2	597	6	6	0	0	NA	NA	NA	38	44	516	169	172	361	83	153	12	6	4	0.023	0.036	0.023
.	19.01.15-14.41.59-1-442109	114	6	6	2	0	2	573	4	4	0	0	NA	NA	NA	40	23	503	167	166	345	81	147	20	0	0	0.04	0	0
.	19.01.15-14.42.04-1-442122	202	37	37	16	0	12	618	35	35	0	0	NA	NA	NA	60	64	528	170	179	369	89	160	126	21	6	0.239	0.124	0.034
.	19.01.15-14.42.10-1-442124	421	41	41	11	0	7	660	39	39	0	0	NA	NA	NA	110	123	560	185	191	391	97	172	115	49	4	0.205	0.265	0.021
.	19.01.15-14.42.11-1-442125	123	6	6	2	0	1	585	5	5	0	0	NA	NA	NA	37	36	508	174	167	348	88	149	11	5	2	0.022	0.029	0.012
.	19.01.15-14.42.11-1-442126	153	8	8	3	0	2	598	6	6	0	0	NA	NA	NA	41	53	521	175	170	360	90	148	12	10	3	0.023	0.057	0.018
.	19.01.15-14.42.17-1-442128	67	2	2	1	0	1	578	1	1	0	0	NA	NA	NA	14	22	500	171	164	344	85	149	0	5	0	0	0.029	0
.	19.01.15-14.42.19-1-442129	90	5	5	0	0	0	581	4	4	0	0	NA	NA	NA	29	28	503	169	169	345	83	153	6	5	0	0.012	0.03	0
.	19.01.15-14.42.21-1-442131	183	54	54	13	0	12	606	52	52	0	0	NA	NA	NA	62	60	526	178	169	366	92	148	112	15	23	0.213	0.084	0.136
.	19.01.15-14.42.29-1-442153	218	56	56	16	0	14	612	51	51	0	0	NA	NA	NA	68	68	523	176	182	357	90	165	106	44	6	0.203	0.25	0.033
.	19.01.15-14.42.32-1-442156	252	47	47	11	0	10	622	42	42	0	0	NA	NA	NA	79	72	535	176	174	375	90	157	131	67	2	0.245	0.381	0.011
.	19.01.15-14.42.33-1-442157	249	36	36	13	0	10	631	35	35	0	0	NA	NA	NA	65	80	538	179	176	378	95	158	107	35	21	0.199	0.196	0.119
.	19.01.15-14.42.36-1-442158	112	6	6	0	0	0	599	4	4	0	0	NA	NA	NA	33	48	518	169	174	360	84	155	19	0	0	0.037	0	0
.	19.01.15-14.42.49-1-442170	279	17	17	9	0	6	633	16	16	0	0	NA	NA	NA	78	87	532	189	179	373	101	159	57	13	10	0.107	0.069	0.056
.	19.01.15-14.42.54-1-442179	297	71	71	28	0	16	620	64	64	0	0	NA	NA	NA	78	75	530	178	180	370	90	160	182	61	7	0.343	0.343	0.039
.	19.01.15-14.43.02-1-442185	60	2	2	0	0	0	577	1	1	0	0	NA	NA	NA	21	27	505	167	168	344	83	150	6	0	0	0.012	0	0
.	19.01.15-14.43.13-1-442192	212	26	26	9	0	8	619	20	20	0	0	NA	NA	NA	67	71	524	179	181	360	96	163	89	23	0	0.17	0.128	0
.	19.01.15-14.43.15-1-442195	203	28	28	6	0	4	614	24	24	0	0	NA	NA	NA	53	69	534	177	171	374	90	150	88	20	7	0.165	0.113	0.041
.	19.01.15-14.43.24-1-442197	402	56	56	15	0	9	678	53	53	0	0	NA	NA	NA	101	143	575	195	186	407	106	165	149	51	13	0.259	0.262	0.07
.	19.01.15-14.43.30-1-442214	268	24	24	4	0	1	624	22	22	0	0	NA	NA	NA	79	77	528	179	183	368	90	166	64	22	0	0.121	0.123	0
.	19.01.15-14.43.31-1-442215	189	13	13	7	0	5	609	12	12	0	0	NA	NA	NA	49	63	529	172	175	363	89	157	51	23	0	0.096	0.134	0
.	19.01.15-14.43.36-1-442218	126	7	7	0	0	0	602	6	6	0	0	NA	NA	NA	37	53	521	173	172	363	87	152	11	13	1	0.021	0.075	0.006
.	19.01.15-14.43.40-1-442220	147	11	11	3	0	3	591	10	10	0	0	NA	NA	NA	40	36	508	173	168	353	87	151	47	12	0	0.093	0.069	0
.	19.01.15-14.43.56-1-442239	142	10	10	4	0	3	603	9	9	0	0	NA	NA	NA	49	51	513	177	174	355	91	157	15	5	7	0.029	0.028	0.04
.	19.01.15-14.43.59-1-442241	33	1	1	0	0	0	0	0	0	0	0	NA	NA	NA	18	4	490	164	163	0	0	0	0	0	0	0	0	0
.	19.01.15-14.44.00-1-442242	89	6	6	0	0	0	568	5	5	0	0	NA	NA	NA	19	12	494	165	166	338	81	149	7	6	4	0.014	0.036	0.024
.	19.01.15-14.44.02-1-442243	32	1	1	0	0	0	0	0	0	0	0	NA	NA	NA	6	8	494	164	163	0	0	0	0	0	0	0	0	0
.	19.01.15-14.44.03-1-442246	290	15	15	4	0	4	627	13	13	0	0	NA	NA	NA	104	85	544	182	172	381	95	151	56	12	6	0.103	0.066	0.035
.	19.01.15-14.44.04-1-442255	89	6	6	1	0	1	580	4	4	0	0	NA	NA	NA	36	30	506	171	166	345	86	149	13	6	1	0.026	0.035	0.006
.	19.01.15-14.44.04-1-442256	59	2	2	0	0	0	572	1	1	0	0	NA	NA	NA	30	24	500	171	166	341	83	148	3	3	0	0.006	0.018	0
.	19.01.15-14.44.13-1-442267	91	7	7	0	0	0	582	4	4	0	0	NA	NA	NA	37	31	509	167	168	352	82	148	2	3	11	0.004	0.018	0.065
.	19.01.15-14.44.16-1-442269	60	2	2	1	0	1	587	1	1	0	0	NA	NA	NA	21	33	507	171	168	350	85	152	6	0	0	0.012	0	0
.	19.01.15-14.44.17-1-442270	245	19	19	3	0	3	617	18	18	0	0	NA	NA	NA	55	62	528	173	174	371	89	157	53	34	0	0.1	0.197	0
.	19.01.15-14.44.17-1-442271	235	10	10	3	0	1	634	8	8	0	0	NA	NA	NA	68	92	536	188	181	373	100	161	29	10	0	0.054	0.053	0
.	19.01.15-14.44.20-1-442273	241	46	46	15	0	13	610	43	43	0	0	NA	NA	NA	75	62	527	169	179	366	85	159	144	38	7	0.273	0.225	0.039
.	19.01.15-14.44.20-1-442274	93	4	4	0	0	0	589	2	2	0	0	NA	NA	NA	38	38	514	168	169	352	85	152	8	2	0	0.016	0.012	0
.	19.01.15-14.44.30-1-442292	30	1	1	1	0	1	0	0	0	0	0	NA	NA	NA	5	2	490	163	162	0	0	0	1	0	0	0.002	0	0
.	19.01.15-14.44.31-1-442293	64	2	2	0	0	0	573	1	1	0	0	NA	NA	NA	25	21	504	164	166	349	80	144	0	0	10	0	0	0.06
.	19.01.15-14.44.31-1-442294	286	45	45	14	0	11	641	42	42	0	0	NA	NA	NA	91	89	545	180	177	389	96	156	110	52	9	0.202	0.289	0.051
.	19.01.15-14.44.32-1-442295	211	26	26	8	0	6	606	21	21	0	0	NA	NA	NA	67	49	514	179	169	358	96	152	62	35	6	0.121	0.196	0.036
.	19.01.15-14.44.35-1-442297	66	3	3	0	0	0	582	2	2	0	0	NA	NA	NA	26	38	517	170	164	355	82	145	4	5	0	0.008	0.029	0
.	19.01.15-14.44.40-1-442299	501	62	62	12	0	10	678	55	55	0	0	NA	NA	NA	157	134	569	191	187	409	104	165	160	48	2	0.281	0.251	0.011
.	19.01.15-14.44.44-1-442303	343	28	28	10	0	9	658	27	27	0	0	NA	NA	NA	102	110	543	195	185	385	104	169	83	44	3	0.153	0.226	0.016
.	19.01.15-14.44.45-1-442307	328	21	21	5	0	2	634	19	19	0	0	NA	NA	NA	98	82	541	180	174	383	94	157	82	30	0	0.152	0.167	0
.	19.01.15-14.44.50-1-442314	94	5	5	1	0	1	583	4	4	0	0	NA	NA	NA	29	35	507	171	170	344	86	153	9	0	2	0.018	0	0.012
.	19.01.15-14.44.51-1-442319	155	8	8	4	0	2	606	7	7	0	0	NA	NA	NA	43	52	518	173	174	363	88	155	21	4	10	0.041	0.023	0.057
.	19.01.15-14.45.06-1-442333	120	8	8	2	0	2	578	6	6	0	0	NA	NA	NA	48	32	510	167	168	350	80	148	9	8	2	0.018	0.048	0.012
.	19.01.15-14.45.12-1-442334	33	1	1	0	0	0	0	0	0	0	0	NA	NA	NA	9	4	491	163	163	0	0	0	0	0	0	0	0	0
.	19.01.15-14.45.14-1-442335	36	1	1	0	0	0	0	0	0	0	0	NA	NA	NA	9	8	494	164	163	0	0	0	2	0	0	0.004	0	0
.	19.01.15-14.45.14-1-442336	199	68	68	16	0	12	610	62	62	0	0	NA	NA	NA	67	75	537	177	174	368	91	151	170	53	24	0.317	0.299	0.138
.	19.01.15-14.45.17-1-442338	60	3	3	0	0	0	573	2	2	0	0	NA	NA	NA	32	22	497	171	167	344	83	146	2	4	4	0.004	0.023	0.024
.	19.01.15-14.45.25-1-442342	33	1	1	1	0	1	0	0	0	0	0	NA	NA	NA	15	7	491	166	163	0	0	0	1	0	0	0.002	0	0
.	19.01.15-14.45.26-1-442343	174	9	9	0	0	0	607	8	8	0	0	NA	NA	NA	57	55	518	174	176	359	89	159	23	2	0	0.044	0.011	0
.	19.01.15-14.45.27-1-442344	121	19	19	3	0	3	589	16	16	0	0	NA	NA	NA	34	37	510	171	169	353	85	151	41	3	4	0.08	0.018	0.024
.	19.01.15-14.45.27-1-442345	64	2	2	0	0	0	449	1	1	0	0	NA	NA	NA	18	15	496	167	165	268	65	116	4	0	0	0.008	0	0
.	19.01.15-14.45.30-1-442362	320	33	33	11	0	10	625	28	28	0	0	NA	NA	NA	89	77	534	184	172	374	97	154	106	18	5	0.199	0.098	0.029
.	19.01.15-14.45.32-1-442363	143	11	11	6	0	6	598	10	10	0	0	NA	NA	NA	55	47	515	174	171	355	88	155	24	19	1	0.047	0.109	0.006
.	19.01.15-14.45.36-1-442366	91	7	7	1	0	1	579	6	6	0	0	NA	NA	NA	37	33	506	169	171	347	83	149	17	4	0	0.034	0.024	0
.	19.01.15-14.45.39-1-442367	60	2	2	0	0	0	49	1	1	0	0	NA	NA	NA	15	8	493	163	165	35	6	8	6	0	0	0.012	0	0
.	19.01.15-14.45.46-1-442372	170	14	14	3	0	3	594	13	13	0	0	NA	NA	NA	46	47	518	173	169	359	88	147	33	8	6	0.064	0.046	0.036
.	19.01.15-14.45.46-1-442373	60	3	3	1	0	1	577	2	2	0	0	NA	NA	NA	20	20	500	168	165	345	84	148	0	10	0	0	0.06	0
.	19.01.15-14.45.54-1-442385	58	2	2	0	0	0	0	1	1	0	0	NA	NA	NA	19	17	501	165	164	0	0	0	5	0	0	0.01	0	0
.	19.01.15-14.45.55-1-442387	35	1	1	1	0	1	0	0	0	0	0	NA	NA	NA	8	8	492	164	165	0	0	0	0	0	0	0	0	0
.	19.01.15-14.45.57-1-442390	206	8	8	2	0	2	631	7	7	0	0	NA	NA	NA	69	81	535	184	175	376	97	158	24	9	0	0.045	0.049	0
.	19.01.15-14.45.57-1-442391	35	1	1	0	0	0	0	0	0	0	0	NA	NA	NA	8	11	494	166	164	0	0	0	2	0	0	0.004	0	0
.	19.01.15-14.46.00-1-442392	90	4	4	1	0	1	588	3	3	0	0	NA	NA	NA	39	38	516	170	165	359	84	145	14	4	0	0.027	0.024	0
.	19.01.15-14.46.01-1-442395	144	7	7	2	0	2	600	6	6	0	0	NA	NA	NA	50	56	520	177	172	360	87	153	19	13	2	0.037	0.073	0.012
.	19.01.15-14.46.03-1-442398	144	6	6	3	0	3	608	4	4	0	0	NA	NA	NA	49	55	520	173	175	363	89	156	18	2	2	0.035	0.012	0.011
.	19.01.15-14.46.13-1-442409	188	12	12	2	0	1	594	10	10	0	0	NA	NA	NA	74	54	524	171	172	356	85	153	17	11	2	0.032	0.064	0.012
.	19.01.15-14.46.14-1-442410	172	34	34	7	0	7	596	28	28	0	0	NA	NA	NA	58	54	521	177	169	354	90	152	83	19	4	0.159	0.107	0.024
.	19.01.15-14.46.19-1-442416	347	48	48	14	0	11	637	45	45	0	0	NA	NA	NA	88	85	533	182	183	374	95	168	102	74	8	0.191	0.407	0.044
.	19.01.15-14.46.20-1-442417	30	1	1	0	0	0	0	0	0	0	0	NA	NA	NA	9	9	492	166	164	0	0	0	0	0	0	0	0	0
.	19.01.15-14.46.21-1-442419	178	12	12	2	0	0	596	10	10	0	0	NA	NA	NA	57	43	510	174	172	352	90	154	43	0	0	0.084	0	0
.	19.01.15-14.46.22-1-442423	228	22	22	3	0	2	623	19	19	0	0	NA	NA	NA	61	73	536	175	175	378	89	156	35	23	7	0.065	0.131	0.04
.	19.01.15-14.46.25-1-442429	64	2	2	0	0	0	578	1	1	0	0	NA	NA	NA	31	25	504	165	169	346	83	149	5	0	0	0.01	0	0
.	19.01.15-14.46.26-1-442430	186	31	31	8	0	6	613	29	29	0	0	NA	NA	NA	50	67	537	169	174	372	85	156	102	23	4	0.19	0.136	0.023
.	19.01.15-14.46.37-1-442448	115	4	4	3	0	2	600	3	3	0	0	NA	NA	NA	23	43	514	169	173	360	87	153	12	0	5	0.023	0	0.029
.	19.01.15-14.46.40-1-442451	88	7	7	0	0	0	588	6	6	0	0	NA	NA	NA	29	37	515	167	168	356	83	149	12	5	14	0.023	0.03	0.083
.	19.01.15-14.46.40-1-442452	183	24	24	4	0	4	599	21	21	0	0	NA	NA	NA	52	50	522	173	168	363	87	149	52	26	4	0.1	0.15	0.024
.	19.01.15-14.46.43-1-442454	86	7	7	3	0	2	581	6	6	0	0	NA	NA	NA	31	25	503	170	165	348	85	148	11	5	1	0.022	0.029	0.006
.	19.01.15-14.46.53-1-442470	35	1	1	0	0	0	0	0	0	0	0	NA	NA	NA	8	9	492	165	165	0	0	0	0	0	1	0	0	0.006
.	19.01.15-14.46.54-1-442472	58	4	4	1	0	1	570	2	2	0	0	NA	NA	NA	23	25	503	170	165	341	83	146	4	3	0	0.008	0.018	0
.	19.01.15-14.46.56-1-442476	63	4	4	0	0	0	574	3	3	0	0	NA	NA	NA	28	25	500	170	168	343	84	147	0	2	7	0	0.012	0.042
.	19.01.15-14.46.59-1-442478	127	7	7	5	0	4	576	6	6	0	0	NA	NA	NA	57	32	506	172	167	345	86	145	26	4	0	0.051	0.023	0
.	19.01.15-14.47.02-1-442481	124	9	9	2	0	2	587	7	7	0	0	NA	NA	NA	42	40	506	171	176	346	83	158	5	16	1	0.01	0.094	0.006
.	19.01.15-14.47.03-1-442482	240	23	23	3	0	3	609	20	20	0	0	NA	NA	NA	75	65	527	173	178	363	86	160	54	9	9	0.102	0.052	0.051
.	19.01.15-14.47.11-1-442489	113	8	8	0	0	0	589	7	7	0	0	NA	NA	NA	41	34	508	172	167	348	88	153	26	8	0	0.051	0.047	0
.	19.01.15-14.47.12-1-442490	143	9	9	3	0	2	587	7	7	0	0	NA	NA	NA	37	37	512	170	168	352	84	151	27	2	0	0.053	0.012	0
.	19.01.15-14.47.14-1-442492	157	10	10	4	0	2	591	9	9	0	0	NA	NA	NA	52	48	516	173	172	352	88	151	29	12	2	0.056	0.069	0.012
.	19.01.15-14.47.18-1-442494	60	2	2	1	0	1	584	1	1	0	0	NA	NA	NA	22	33	508	169	169	348	83	153	3	5	0	0.006	0.03	0
.	19.01.15-14.47.19-1-442495	145	5	5	1	0	0	603	4	4	0	0	NA	NA	NA	54	53	513	176	177	355	89	159	20	3	3	0.039	0.017	0.017
.	19.01.15-14.47.21-1-442496	93	4	4	1	0	1	572	3	3	0	0	NA	NA	NA	30	22	506	165	164	344	80	148	11	0	2	0.022	0	0.012
.	19.01.15-14.47.21-1-442498	35	1	1	1	0	1	0	0	0	0	0	NA	NA	NA	6	12	497	164	164	0	0	0	0	0	1	0	0	0.006
.	19.01.15-14.47.23-1-442499	153	10	10	2	0	2	588	8	8	0	0	NA	NA	NA	37	36	509	171	169	351	88	149	12	5	12	0.024	0.029	0.071
.	19.01.15-14.47.31-1-442519	366	70	70	21	0	16	644	64	64	0	0	NA	NA	NA	109	101	548	183	183	384	95	165	174	66	19	0.318	0.361	0.104
.	19.01.15-14.47.31-1-442520	121	7	7	2	0	2	600	6	6	0	0	NA	NA	NA	32	49	517	172	173	357	89	154	7	5	10	0.014	0.029	0.058
.	19.01.15-14.47.33-1-442521	272	108	108	22	0	18	625	103	103	0	0	NA	NA	NA	69	80	534	176	183	370	90	165	207	82	24	0.388	0.466	0.131
.	19.01.15-14.47.36-1-442523	208	22	22	6	0	4	603	20	20	0	0	NA	NA	NA	61	58	517	174	180	356	88	159	38	12	10	0.074	0.069	0.056
.	19.01.15-14.47.36-1-442524	464	65	65	22	0	15	679	58	58	0	0	NA	NA	NA	131	131	561	187	196	398	104	177	180	48	9	0.321	0.257	0.046
.	19.01.15-14.47.37-1-442527	36	1	1	0	0	0	0	0	0	0	0	NA	NA	NA	7	6	489	165	165	0	0	0	2	0	0	0.004	0	0
.	19.01.15-14.47.41-1-442529	349	18	18	8	0	5	638	17	17	0	0	NA	NA	NA	120	98	540	189	182	374	102	162	46	21	5	0.085	0.111	0.027
.	19.01.15-14.47.42-1-442530	66	2	2	2	0	2	577	1	1	0	0	NA	NA	NA	30	26	505	167	167	343	83	151	4	0	0	0.008	0	0
.	19.01.15-14.47.50-1-442539	201	26	26	11	0	9	590	23	23	0	0	NA	NA	NA	68	43	516	170	170	357	81	152	82	27	3	0.159	0.159	0.018
.	19.01.15-14.47.53-1-442543	143	23	23	9	0	6	593	21	21	0	0	NA	NA	NA	43	42	515	171	169	356	88	149	80	27	2	0.155	0.158	0.012
.	19.01.15-14.48.00-1-442553	35	1	1	0	0	0	0	0	0	0	0	NA	NA	NA	8	8	495	163	163	0	0	0	0	0	3	0	0	0.018
.	19.01.15-14.48.02-1-442556	175	19	19	3	0	1	590	18	18	0	0	NA	NA	NA	47	35	510	172	166	356	89	145	32	11	3	0.063	0.064	0.018
.	19.01.15-14.48.16-1-442567	28	1	1	0	0	0	0	0	0	0	0	NA	NA	NA	9	8	492	165	164	0	0	0	0	0	0	0	0	0
.	19.01.15-14.48.16-1-442568	266	34	34	6	0	3	632	30	30	0	0	NA	NA	NA	77	85	536	183	179	372	99	161	110	36	6	0.205	0.197	0.034
.	19.01.15-14.48.18-1-442569	87	5	5	1	0	1	570	4	4	0	0	NA	NA	NA	20	20	501	168	164	341	83	146	11	1	0	0.022	0.006	0
.	19.01.15-14.48.27-1-442581	33	1	1	0	0	0	0	0	0	0	0	NA	NA	NA	10	6	492	163	164	0	0	0	0	0	0	0	0	0
.	19.01.15-14.48.30-1-442598	60	2	2	0	0	0	145	1	1	0	0	NA	NA	NA	15	10	493	163	167	88	25	32	4	0	2	0.008	0	0.012
.	19.01.15-14.48.31-1-442599	206	34	34	12	0	10	613	32	32	0	0	NA	NA	NA	71	71	534	174	176	372	88	153	86	44	5	0.161	0.253	0.028
.	19.01.15-14.48.32-1-442600	59	2	2	2	0	2	48	1	1	0	0	NA	NA	NA	16	17	498	167	165	31	9	8	6	0	0	0.012	0	0
.	19.01.15-14.48.35-1-442601	57	2	2	1	0	1	571	1	1	0	0	NA	NA	NA	24	18	499	164	168	341	79	151	5	3	0	0.01	0.018	0
.	19.01.15-14.48.37-1-442602	173	7	7	1	0	1	603	5	5	0	0	NA	NA	NA	55	55	521	172	175	360	89	154	15	4	0	0.029	0.023	0
.	19.01.15-14.48.39-1-442603	212	24	24	9	0	5	606	23	23	0	0	NA	NA	NA	71	55	523	170	175	366	84	156	97	11	15	0.185	0.065	0.086
.	19.01.15-14.48.48-1-442616	149	21	21	3	0	3	585	19	19	0	0	NA	NA	NA	49	40	505	176	172	344	91	150	55	6	0	0.109	0.034	0
.	19.01.15-14.48.56-1-442628	236	30	30	11	0	7	610	23	23	0	0	NA	NA	NA	68	62	521	178	176	359	94	157	65	26	2	0.125	0.146	0.011
.	19.01.15-14.48.59-1-442630	400	61	61	16	0	11	649	55	55	0	0	NA	NA	NA	119	101	557	180	177	398	93	158	166	63	17	0.298	0.35	0.096
.	19.01.15-14.49.00-1-442631	382	24	24	9	0	7	666	20	20	0	0	NA	NA	NA	118	113	550	185	191	391	99	176	75	28	9	0.136	0.151	0.047
.	19.01.15-14.49.10-1-442638	178	6	6	1	0	1	602	5	5	0	0	NA	NA	NA	56	56	524	175	170	360	92	150	13	0	3	0.025	0	0.018
.	19.01.15-14.49.29-1-442656	34	1	1	0	0	0	0	0	0	0	0	NA	NA	NA	12	7	494	164	162	0	0	0	0	2	0	0	0.012	0
.	19.01.15-14.49.32-1-442659	90	4	4	2	0	1	582	3	3	0	0	NA	NA	NA	36	34	509	173	165	348	87	147	12	3	0	0.024	0.017	0
.	19.01.15-14.49.34-1-442661	145	12	12	6	0	5	596	10	10	0	0	NA	NA	NA	41	44	517	170	170	360	86	150	30	20	4	0.058	0.118	0.024
.	19.01.15-14.49.37-1-442664	121	7	7	2	0	2	594	6	6	0	0	NA	NA	NA	55	42	517	169	169	357	86	151	20	5	1	0.039	0.03	0.006
.	19.01.15-14.49.39-1-442665	154	28	28	12	0	9	591	27	27	0	0	NA	NA	NA	41	45	521	168	169	358	84	149	74	20	22	0.142	0.119	0.13
.	19.01.15-14.49.43-1-442666	326	34	34	8	0	4	640	30	30	0	0	NA	NA	NA	88	91	535	186	183	376	98	166	95	23	18	0.178	0.124	0.098
.	19.01.15-14.49.47-1-442673	189	21	21	13	0	9	602	19	19	0	0	NA	NA	NA	60	56	510	177	182	349	91	162	62	22	3	0.122	0.124	0.016
.	19.01.15-14.49.50-1-442677	39	1	1	0	0	0	0	0	0	0	0	NA	NA	NA	9	7	492	165	163	0	0	0	0	0	0	0	0	0
.	19.01.15-14.49.53-1-442683	116	7	7	3	0	2	583	6	6	0	0	NA	NA	NA	26	27	505	171	164	353	83	147	10	1	4	0.02	0.006	0.024
.	19.01.15-14.49.55-1-442686	39	1	1	1	0	1	0	0	0	0	0	NA	NA	NA	11	14	496	164	167	0	0	0	5	0	0	0.01	0	0
.	19.01.15-14.49.57-1-442689	121	5	5	1	0	1	593	3	3	0	0	NA	NA	NA	46	46	513	174	172	350	87	156	23	0	3	0.045	0	0.017
.	19.01.15-14.49.57-1-442690	244	25	25	11	0	9	620	24	24	0	0	NA	NA	NA	63	68	533	174	174	374	89	157	38	45	0	0.071	0.259	0
.	19.01.15-14.49.58-1-442691	173	9	9	3	0	2	605	8	8	0	0	NA	NA	NA	55	53	514	181	171	357	94	154	25	0	6	0.049	0	0.035
.	19.01.15-14.50.09-1-442711	95	5	5	1	0	1	585	4	4	0	0	NA	NA	NA	32	33	507	172	167	349	88	148	8	1	2	0.016	0.006	0.012
.	19.01.15-14.50.17-1-442716	35	1	1	1	0	1	0	0	0	0	0	NA	NA	NA	10	13	497	165	164	0	0	0	0	0	2	0	0	0.012
.	19.01.15-14.50.19-1-442718	58	2	2	0	0	0	574	1	1	0	0	NA	NA	NA	23	23	499	169	168	342	84	148	5	0	6	0.01	0	0.036
.	19.01.15-14.50.20-1-442719	377	41	41	15	0	11	643	39	39	0	0	NA	NA	NA	106	93	545	176	185	384	93	166	86	73	8	0.158	0.415	0.043
.	19.01.15-14.50.22-1-442722	120	7	7	2	0	2	589	6	6	0	0	NA	NA	NA	38	49	519	173	170	354	84	151	14	4	7	0.027	0.023	0.041
.	19.01.15-14.50.24-1-442724	91	3	3	0	0	0	588	2	2	0	0	NA	NA	NA	27	37	509	170	171	351	85	152	7	1	0	0.014	0.006	0
.	19.01.15-14.50.25-1-442725	140	11	11	2	0	2	594	9	9	0	0	NA	NA	NA	49	44	519	168	170	357	85	152	28	9	0	0.054	0.054	0
.	19.01.15-14.50.26-1-442726	151	18	18	8	0	6	585	15	15	0	0	NA	NA	NA	39	41	508	176	170	346	89	150	45	14	0	0.089	0.08	0
.	19.01.15-14.50.33-1-442742	243	24	24	8	0	7	605	20	20	0	0	NA	NA	NA	81	61	527	175	172	365	86	154	72	18	2	0.137	0.103	0.012
.	19.01.15-14.50.39-1-442746	154	19	19	3	0	2	595	18	18	0	0	NA	NA	NA	45	40	503	178	172	348	91	156	56	5	5	0.111	0.028	0.029
.	19.01.15-14.50.40-1-442748	91	5	5	2	0	2	578	4	4	0	0	NA	NA	NA	32	30	509	168	166	349	82	147	8	5	3	0.016	0.03	0.018
.	19.01.15-14.50.40-1-442749	30	1	1	1	0	1	0	0	0	0	0	NA	NA	NA	8	5	491	164	163	0	0	0	3	0	0	0.006	0	0
.	19.01.15-14.50.42-1-442750	353	22	22	4	0	3	648	19	19	0	0	NA	NA	NA	106	102	548	186	181	386	102	160	81	38	0	0.148	0.204	0
.	19.01.15-14.50.42-1-442751	189	24	24	7	0	6	604	22	22	0	0	NA	NA	NA	52	59	524	174	174	361	89	154	73	23	3	0.139	0.132	0.017
.	19.01.15-14.50.51-1-442761	246	85	85	24	0	23	607	78	78	0	0	NA	NA	NA	80	65	527	175	176	363	89	155	186	67	23	0.353	0.383	0.131
.	19.01.15-14.50.54-1-442766	108	6	6	1	0	1	585	4	4	0	0	NA	NA	NA	41	36	512	168	169	351	87	147	6	7	2	0.012	0.042	0.012
.	19.01.15-14.50.56-1-442768	117	7	7	3	0	2	583	6	6	0	0	NA	NA	NA	35	31	506	169	169	348	85	150	14	5	0	0.028	0.03	0
.	19.01.15-14.51.08-1-442775	90	6	6	2	0	1	586	5	5	0	0	NA	NA	NA	44	42	510	172	173	347	85	154	36	0	0	0.071	0	0
.	19.01.15-14.51.09-1-442776	128	23	23	2	0	1	585	22	22	0	0	NA	NA	NA	43	37	510	168	172	350	85	150	59	6	3	0.116	0.036	0.017
.	19.01.15-14.51.14-1-442779	114	9	9	3	0	2	592	7	7	0	0	NA	NA	NA	40	47	510	174	176	350	86	156	25	3	6	0.049	0.017	0.034
.	19.01.15-14.51.14-1-442780	236	26	26	11	0	8	604	23	23	0	0	NA	NA	NA	78	68	533	174	174	364	86	154	72	34	0	0.135	0.195	0
.	19.01.15-14.51.16-1-442782	237	11	11	1	0	1	622	8	8	0	0	NA	NA	NA	59	70	533	176	174	376	91	155	20	5	5	0.038	0.028	0.029
.	19.01.15-14.51.20-1-442784	230	18	18	4	0	4	622	16	16	0	0	NA	NA	NA	76	71	532	181	171	372	96	154	63	10	4	0.118	0.055	0.023
.	19.01.15-14.51.25-1-442786	37	1	1	1	0	1	0	0	0	0	0	NA	NA	NA	8	7	492	163	165	0	0	0	2	0	0	0.004	0	0
.	19.01.15-14.51.28-1-442787	206	28	28	5	0	4	595	27	27	0	0	NA	NA	NA	62	53	519	176	171	358	88	149	57	11	7	0.11	0.062	0.041
.	19.01.15-14.51.28-1-442803	208	29	29	11	0	9	609	25	25	0	0	NA	NA	NA	72	59	524	171	177	365	88	156	62	29	0	0.118	0.17	0
.	19.01.15-14.51.33-1-442807	95	5	5	1	0	1	584	3	3	0	0	NA	NA	NA	30	30	509	167	167	346	87	151	16	9	0	0.031	0.054	0
.	19.01.15-14.51.40-1-442811	92	8	8	1	0	1	585	6	6	0	0	NA	NA	NA	31	31	503	169	172	345	87	153	16	7	0	0.032	0.041	0
.	19.01.15-14.51.51-1-442823	176	8	8	4	0	3	593	5	5	0	0	NA	NA	NA	64	46	517	172	170	354	89	150	27	4	0	0.052	0.023	0
.	19.01.15-14.51.53-1-442826	62	2	2	1	0	1	350	1	1	0	0	NA	NA	NA	22	24	505	167	165	213	48	89	3	0	0	0.006	0	0
.	19.01.15-14.51.57-1-442832	117	8	8	2	0	2	584	7	7	0	0	NA	NA	NA	41	41	514	174	166	350	86	148	17	6	0	0.033	0.034	0
.	19.01.15-14.52.01-1-442833	180	15	15	4	0	3	606	12	12	0	0	NA	NA	NA	45	55	515	178	175	357	92	157	17	29	9	0.033	0.163	0.051
.	19.01.15-14.52.02-1-442834	160	10	10	0	0	0	593	8	8	0	0	NA	NA	NA	54	43	522	167	167	363	83	147	18	21	1	0.034	0.126	0.006
.	19.01.15-14.52.03-1-442837	34	1	1	0	0	0	0	0	0	0	0	NA	NA	NA	7	6	490	166	163	0	0	0	0	0	0	0	0	0
.	19.01.15-14.52.06-1-442841	116	4	4	1	0	1	587	3	3	0	0	NA	NA	NA	33	36	511	169	169	352	84	151	5	5	0	0.01	0.03	0
.	19.01.15-14.52.10-1-442849	149	23	23	8	0	5	600	18	18	0	0	NA	NA	NA	58	50	521	172	170	357	88	155	82	31	2	0.157	0.18	0.012
.	19.01.15-14.52.11-1-442850	201	11	11	3	0	3	608	10	10	0	0	NA	NA	NA	66	62	518	178	179	358	90	160	26	15	0	0.05	0.084	0
.	19.01.15-14.52.15-1-442853	153	13	13	2	0	2	601	11	11	0	0	NA	NA	NA	33	47	512	173	175	356	89	156	40	3	1	0.078	0.017	0.006
.	19.01.15-14.52.17-1-442854	200	34	34	10	0	10	600	32	32	0	0	NA	NA	NA	54	44	512	176	169	353	95	152	71	22	13	0.139	0.125	0.077
.	19.01.15-14.52.22-1-442856	177	25	25	3	0	3	606	20	20	0	0	NA	NA	NA	43	58	519	180	172	360	92	154	39	13	4	0.075	0.072	0.023
.	19.01.15-14.52.25-1-442862	125	17	17	1	0	0	582	16	16	0	0	NA	NA	NA	24	27	504	170	166	348	87	147	19	20	4	0.038	0.118	0.024
.	19.01.15-14.52.32-1-442880	179	40	40	10	0	3	603	31	31	0	0	NA	NA	NA	57	58	524	174	173	360	88	155	102	30	0	0.195	0.172	0
.	19.01.15-14.52.33-1-442881	113	10	10	3	0	3	576	9	9	0	0	NA	NA	NA	44	30	504	168	171	343	83	150	16	12	4	0.032	0.071	0.023
.	19.01.15-14.52.38-1-442883	176	15	15	6	0	3	611	14	14	0	0	NA	NA	NA	51	70	536	175	172	369	89	153	50	10	5	0.093	0.057	0.029
.	19.01.15-14.52.41-1-442884	335	19	19	6	0	5	638	16	16	0	0	NA	NA	NA	93	86	539	184	176	382	97	159	39	27	0	0.072	0.147	0
.	19.01.15-14.52.52-1-442897	123	7	7	0	0	0	577	5	5	0	0	NA	NA	NA	27	23	504	166	166	345	82	150	12	13	0	0.024	0.078	0
.	19.01.15-14.52.54-1-442900	238	20	20	4	0	2	624	19	19	0	0	NA	NA	NA	71	74	538	177	172	380	91	153	68	16	10	0.126	0.09	0.058
.	19.01.15-14.52.54-1-442902	145	15	15	2	0	2	597	12	12	0	0	NA	NA	NA	44	47	517	171	172	357	86	154	38	29	0	0.074	0.17	0
.	19.01.15-14.52.54-1-442903	209	72	72	21	0	17	600	64	64	0	0	NA	NA	NA	63	51	523	169	172	361	85	154	216	41	4	0.413	0.243	0.023
.	19.01.15-14.53.03-1-442916	360	45	45	16	0	9	659	41	41	0	0	NA	NA	NA	99	112	558	183	184	396	98	165	129	50	9	0.231	0.273	0.049
.	19.01.15-14.53.11-1-442918	88	4	4	1	0	0	578	3	3	0	0	NA	NA	NA	27	20	501	165	167	346	84	148	14	0	4	0.028	0	0.024
.	19.01.15-14.53.11-1-442919	182	21	21	4	0	3	608	18	18	0	0	NA	NA	NA	43	55	516	178	174	358	95	155	54	18	12	0.105	0.101	0.069
.	19.01.15-14.53.12-1-442920	64	2	2	0	0	0	350	1	1	0	0	NA	NA	NA	17	15	498	164	166	203	49	98	0	0	1	0	0	0.006
.	19.01.15-14.53.25-1-442926	180	37	37	12	0	10	597	35	35	0	0	NA	NA	NA	49	47	518	172	170	358	86	153	80	72	5	0.154	0.419	0.029
.	19.01.15-14.53.26-1-442927	148	25	25	3	0	3	591	23	23	0	0	NA	NA	NA	57	44	508	174	175	346	87	158	49	18	0	0.096	0.103	0
.	19.01.15-14.53.27-1-442928	236	59	59	20	0	15	607	51	51	0	0	NA	NA	NA	86	62	525	172	178	363	88	156	167	61	9	0.318	0.355	0.051
.	19.01.15-14.53.31-1-442945	59	2	2	0	0	0	202	1	1	0	0	NA	NA	NA	19	10	497	164	162	121	25	56	0	0	1	0	0	0.006
.	19.01.15-14.53.31-1-442946	35	1	1	0	0	0	0	0	0	0	0	NA	NA	NA	11	9	491	164	167	0	0	0	0	3	0	0	0.018	0
.	19.01.15-14.53.34-1-442949	258	41	41	10	0	7	620	36	36	0	0	NA	NA	NA	72	77	532	181	177	368	95	157	109	42	15	0.205	0.232	0.085
.	19.01.15-14.53.39-1-442952	90	5	5	4	0	2	599	2	2	0	0	NA	NA	NA	25	39	511	171	170	356	88	155	2	5	9	0.004	0.029	0.053
.	19.01.15-14.53.55-1-442970	209	30	30	6	0	4	599	26	26	0	0	NA	NA	NA	78	61	521	175	178	355	86	158	57	10	15	0.109	0.057	0.084
.	19.01.15-14.54.06-1-442979	92	6	6	1	0	1	578	5	5	0	0	NA	NA	NA	35	30	503	171	169	344	85	149	18	0	3	0.036	0	0.018
.	19.01.15-14.54.09-1-442981	389	74	74	18	0	14	672	70	70	0	0	NA	NA	NA	96	119	562	185	185	409	95	168	172	90	5	0.306	0.486	0.027
.	19.01.15-14.54.12-1-442990	35	1	1	1	0	1	0	0	0	0	0	NA	NA	NA	12	13	496	167	163	0	0	0	2	0	0	0.004	0	0
.	19.01.15-14.54.15-1-442991	94	3	3	1	0	1	573	0	0	0	0	NA	NA	NA	27	26	502	171	166	342	85	146	3	3	3	0.006	0.018	0.018
.	19.01.15-14.54.22-1-442994	182	10	10	3	0	2	611	6	6	0	0	NA	NA	NA	49	64	532	170	175	369	86	156	36	11	0	0.068	0.065	0
.	19.01.15-14.54.23-1-442996	34	1	1	0	0	0	0	0	0	0	0	NA	NA	NA	8	11	492	166	166	0	0	0	2	0	0	0.004	0	0
.	19.01.15-14.54.25-1-442997	31	1	1	0	0	0	0	0	0	0	0	NA	NA	NA	4	14	499	165	163	0	0	0	0	1	0	0	0.006	0
.	19.01.15-14.54.25-1-442998	158	6	6	2	0	1	607	5	5	0	0	NA	NA	NA	50	55	517	179	172	358	93	156	27	0	5	0.052	0	0.029
.	19.01.15-14.54.27-1-442999	372	35	35	12	0	9	664	30	30	0	0	NA	NA	NA	99	117	556	188	186	393	104	167	87	56	10	0.156	0.298	0.054
.	19.01.15-14.54.30-1-443015	119	4	4	0	0	0	597	3	3	0	0	NA	NA	NA	34	46	516	174	169	358	88	151	15	6	0	0.029	0.034	0
.	19.01.15-14.54.48-1-443023	57	3	3	0	0	0	571	2	2	0	0	NA	NA	NA	29	23	500	172	164	343	84	144	10	3	0	0.02	0.017	0
.	19.01.15-14.54.49-1-443025	94	6	6	1	0	1	568	4	4	0	0	NA	NA	NA	34	24	506	166	165	342	80	146	17	2	3	0.034	0.012	0.018
.	19.01.15-14.54.52-1-443029	347	50	50	18	0	8	646	44	44	0	0	NA	NA	NA	99	103	545	188	183	382	102	162	137	41	12	0.251	0.218	0.066
.	19.01.15-14.54.56-1-443035	376	52	52	21	0	14	663	48	48	0	0	NA	NA	NA	82	119	558	189	185	396	101	166	145	47	7	0.26	0.249	0.038
.	19.01.15-14.54.56-1-443036	115	5	5	2	0	2	593	4	4	0	0	NA	NA	NA	34	44	511	174	172	352	86	155	6	2	2	0.012	0.011	0.012
.	19.01.15-14.54.59-1-443040	421	56	56	15	0	12	668	47	47	0	0	NA	NA	NA	93	120	569	178	186	403	94	171	121	75	13	0.213	0.421	0.07
.	19.01.15-14.55.02-1-443044	65	3	3	1	0	1	584	2	2	0	0	NA	NA	NA	19	33	509	170	167	351	87	146	9	0	0	0.018	0	0
.	19.01.15-14.55.05-1-443048	177	18	18	4	0	4	608	16	16	0	0	NA	NA	NA	60	60	524	175	174	368	85	155	19	15	14	0.036	0.086	0.08
.	19.01.15-14.55.12-1-443049	147	10	10	2	0	2	580	8	8	0	0	NA	NA	NA	51	39	515	171	166	352	82	146	20	14	0	0.039	0.082	0
.	19.01.15-14.55.18-1-443052	151	15	15	2	0	2	606	12	12	0	0	NA	NA	NA	47	56	528	171	170	365	87	154	52	5	5	0.098	0.029	0.029
.	19.01.15-14.55.31-1-443070	95	6	6	1	0	1	585	4	4	0	0	NA	NA	NA	34	35	508	169	171	350	85	150	6	1	3	0.012	0.006	0.018
.	19.01.15-14.55.35-1-443071	63	3	3	2	0	2	570	1	1	0	0	NA	NA	NA	31	22	497	170	168	336	83	151	9	2	0	0.018	0.012	0
.	19.01.15-14.55.35-1-443072	119	10	10	1	0	0	584	8	8	0	0	NA	NA	NA	41	37	512	171	167	353	85	146	18	10	4	0.035	0.058	0.024
.	19.01.15-14.55.46-1-443079	147	10	10	1	0	0	588	9	9	0	0	NA	NA	NA	43	43	513	171	172	348	85	155	36	8	0	0.07	0.047	0
.	19.01.15-14.55.47-1-443082	336	45	45	13	0	9	632	40	40	0	0	NA	NA	NA	83	85	544	176	178	380	93	159	120	55	20	0.221	0.312	0.112
.	19.01.15-14.55.48-1-443084	240	12	12	3	0	2	618	8	8	0	0	NA	NA	NA	81	69	539	172	171	379	86	153	38	12	5	0.071	0.07	0.029
.	19.01.15-14.55.56-1-443096	94	8	8	1	0	1	589	7	7	0	0	NA	NA	NA	36	40	511	172	170	352	86	151	9	13	3	0.018	0.076	0.018
.	19.01.15-14.56.00-1-443100	248	16	16	3	0	3	615	12	12	0	0	NA	NA	NA	88	73	527	181	178	369	90	156	46	9	4	0.087	0.05	0.022
.	19.01.15-14.56.10-1-443105	146	14	14	2	0	1	601	12	12	0	0	NA	NA	NA	49	48	513	171	177	355	87	159	39	2	0	0.076	0.012	0
.	19.01.15-14.56.12-1-443114	377	46	46	11	0	8	674	42	42	0	0	NA	NA	NA	106	130	566	184	193	401	99	174	153	48	9	0.27	0.261	0.047
.	19.01.15-14.56.15-1-443116	91	5	5	2	0	2	577	3	3	0	0	NA	NA	NA	34	30	506	169	168	347	81	149	16	2	3	0.032	0.012	0.018
.	19.01.15-14.56.15-1-443117	143	13	13	2	0	1	591	12	12	0	0	NA	NA	NA	39	38	507	171	173	349	85	157	16	14	4	0.032	0.082	0.023
.	19.01.15-14.56.23-1-443124	33	1	1	1	0	1	0	0	0	0	0	NA	NA	NA	11	5	491	163	164	0	0	0	0	0	0	0	0	0
.	19.01.15-14.56.25-1-443130	178	11	11	3	0	1	602	9	9	0	0	NA	NA	NA	44	55	523	175	170	365	86	151	43	14	0	0.082	0.08	0
.	19.01.15-14.56.30-1-443146	36	1	1	0	0	0	0	0	0	0	0	NA	NA	NA	5	12	498	165	162	0	0	0	3	0	0	0.006	0	0
.	19.01.15-14.56.30-1-443147	33	1	1	0	0	0	0	0	0	0	0	NA	NA	NA	5	11	496	164	164	0	0	0	0	0	0	0	0	0
.	19.01.15-14.56.32-1-443148	63	3	3	1	0	1	567	2	2	0	0	NA	NA	NA	25	18	500	166	165	335	84	148	7	0	0	0.014	0	0
.	19.01.15-14.56.32-1-443149	33	1	1	0	0	0	0	0	0	0	0	NA	NA	NA	7	7	494	164	162	0	0	0	0	0	0	0	0	0
.	19.01.15-14.56.33-1-443151	244	60	60	14	0	9	609	53	53	0	0	NA	NA	NA	77	67	527	175	178	361	90	158	129	55	3	0.245	0.314	0.017
.	19.01.15-14.56.35-1-443152	32	1	1	0	0	0	0	0	0	0	0	NA	NA	NA	7	9	494	165	163	0	0	0	1	0	0	0.002	0	0
.	19.01.15-14.56.37-1-443155	184	42	42	12	0	8	598	39	39	0	0	NA	NA	NA	50	55	521	172	175	360	86	152	138	23	7	0.265	0.134	0.04
.	19.01.15-14.56.38-1-443157	121	6	6	1	0	1	579	5	5	0	0	NA	NA	NA	42	33	510	170	166	350	82	147	19	0	2	0.037	0	0.012
.	19.01.15-14.56.39-1-443158	119	6	6	1	0	1	586	5	5	0	0	NA	NA	NA	30	36	510	170	169	349	86	151	14	0	0	0.027	0	0
.	19.01.15-14.56.46-1-443165	152	29	29	5	0	5	611	28	28	0	0	NA	NA	NA	42	58	517	178	176	360	91	160	54	34	5	0.104	0.191	0.028
.	19.01.15-14.56.52-1-443174	265	37	37	13	0	7	631	32	32	0	0	NA	NA	NA	94	84	536	180	181	377	94	160	102	26	9	0.19	0.144	0.05
.	19.01.15-14.56.52-1-443175	462	63	63	21	0	16	672	58	58	0	0	NA	NA	NA	122	123	560	187	189	397	105	170	120	77	15	0.214	0.412	0.079
.	19.01.15-14.56.56-1-443182	145	8	8	3	0	3	594	7	7	0	0	NA	NA	NA	45	39	508	170	174	349	90	155	28	0	3	0.055	0	0.017
.	19.01.15-14.56.56-1-443184	124	15	15	6	0	6	586	14	14	0	0	NA	NA	NA	54	39	511	169	172	348	86	152	39	10	0	0.076	0.059	0
.	19.01.15-14.57.18-1-443192	36	1	1	0	0	0	0	0	0	0	0	NA	NA	NA	10	7	492	164	164	0	0	0	8	0	0	0.016	0	0
.	19.01.15-14.57.19-1-443193	166	8	8	0	0	0	603	6	6	0	0	NA	NA	NA	59	57	518	175	177	354	90	159	8	3	7	0.015	0.017	0.04
.	19.01.15-14.57.21-1-443194	175	14	14	3	0	3	603	13	13	0	0	NA	NA	NA	57	52	517	171	177	358	86	159	26	13	0	0.05	0.076	0
.	19.01.15-14.57.22-1-443196	125	18	18	2	0	2	595	15	15	0	0	NA	NA	NA	41	39	512	169	171	354	86	155	49	1	2	0.096	0.006	0.012
.	19.01.15-14.57.26-1-443197	278	18	18	5	0	3	635	16	16	0	0	NA	NA	NA	82	87	534	183	183	372	96	167	69	17	10	0.129	0.093	0.055
.	19.01.15-14.57.45-1-443218	147	15	15	5	0	3	608	13	13	0	0	NA	NA	NA	53	62	522	184	169	361	96	151	40	25	7	0.077	0.136	0.041
.	19.01.15-14.57.53-1-443232	94	5	5	1	0	1	583	4	4	0	0	NA	NA	NA	50	39	515	169	168	353	84	146	15	0	10	0.029	0	0.06
.	19.01.15-14.57.55-1-443234	179	15	15	5	0	3	603	13	13	0	0	NA	NA	NA	58	55	524	173	171	363	88	152	29	20	1	0.055	0.116	0.006
.	19.01.15-14.57.55-1-443235	33	1	1	0	0	0	0	0	0	0	0	NA	NA	NA	11	12	499	164	162	0	0	0	0	0	0	0	0	0
.	19.01.15-14.57.57-1-443240	297	17	17	5	0	5	629	14	14	0	0	NA	NA	NA	85	84	541	181	175	380	93	156	31	19	7	0.057	0.105	0.04
.	19.01.15-14.57.57-1-443241	60	2	2	0	0	0	198	1	1	0	0	NA	NA	NA	17	14	492	168	167	115	32	51	1	0	0	0.002	0	0
.	19.01.15-14.58.02-1-443245	218	28	28	5	0	4	609	24	24	0	0	NA	NA	NA	58	64	529	178	170	364	93	152	74	16	7	0.14	0.09	0.041
.	19.01.15-14.58.07-1-443252	58	2	2	0	0	0	300	1	1	0	0	NA	NA	NA	13	15	494	168	166	177	45	78	6	0	0	0.012	0	0
.	19.01.15-14.58.07-1-443253	63	4	4	0	0	0	581	3	3	0	0	NA	NA	NA	20	31	505	171	168	345	84	152	8	0	4	0.016	0	0.024
.	19.01.15-14.58.10-1-443254	95	4	4	0	0	0	588	2	2	0	0	NA	NA	NA	32	39	517	168	167	356	85	147	8	5	0	0.015	0.03	0
.	19.01.15-14.58.15-1-443264	62	4	4	2	0	2	576	3	3	0	0	NA	NA	NA	21	21	498	168	168	342	84	150	10	3	0	0.02	0.018	0
.	19.01.15-14.58.17-1-443265	151	26	26	6	0	4	598	24	24	0	0	NA	NA	NA	53	50	521	168	174	362	81	155	89	11	7	0.171	0.065	0.04
.	19.01.15-14.58.20-1-443273	125	7	7	1	0	0	577	6	6	0	0	NA	NA	NA	40	34	513	169	165	349	82	146	27	4	0	0.053	0.024	0
.	19.01.15-14.58.21-1-443274	31	1	1	0	0	0	0	0	0	0	0	NA	NA	NA	9	10	493	165	165	0	0	0	0	0	2	0	0	0.012
.	19.01.15-14.58.22-1-443275	322	49	49	16	0	13	637	43	43	0	0	NA	NA	NA	90	95	545	187	176	383	97	157	82	39	20	0.15	0.209	0.114
.	19.01.15-14.58.23-1-443276	112	7	7	2	0	2	580	5	5	0	0	NA	NA	NA	41	29	506	168	168	344	86	150	11	5	0	0.022	0.03	0
.	19.01.15-14.58.25-1-443277	67	3	3	0	0	0	573	2	2	0	0	NA	NA	NA	33	27	500	170	170	339	82	152	4	0	4	0.008	0	0.024
.	19.01.15-14.58.26-1-443279	325	34	34	13	0	10	647	33	33	0	0	NA	NA	NA	103	100	553	180	180	393	92	162	82	28	25	0.148	0.156	0.139
.	19.01.15-14.58.31-1-443295	62	3	3	0	0	0	576	2	2	0	0	NA	NA	NA	30	31	503	172	169	340	84	152	7	1	0	0.014	0.006	0
.	19.01.15-14.58.39-1-443299	60	3	3	1	0	1	575	2	2	0	0	NA	NA	NA	27	27	506	168	166	345	82	148	7	0	4	0.014	0	0.024
.	19.01.15-14.58.40-1-443301	60	3	3	0	0	0	569	2	2	0	0	NA	NA	NA	23	17	497	166	167	341	79	149	7	0	0	0.014	0	0
.	19.01.15-14.58.40-1-443302	173	15	15	6	0	4	597	12	12	0	0	NA	NA	NA	46	54	522	170	175	361	83	153	48	12	1	0.092	0.071	0.006
.	19.01.15-14.58.48-1-443313	301	91	91	27	0	20	643	87	87	0	0	NA	NA	NA	81	93	549	181	176	390	97	156	246	84	11	0.448	0.464	0.062
.	19.01.15-14.58.48-1-443314	121	6	6	3	0	2	597	5	5	0	0	NA	NA	NA	34	45	513	172	173	356	86	155	15	6	0	0.029	0.035	0
.	19.01.15-14.58.53-1-443321	87	4	4	1	0	1	587	3	3	0	0	NA	NA	NA	24	37	514	168	168	355	82	150	5	4	2	0.01	0.024	0.012
.	19.01.15-14.58.53-1-443323	154	7	7	1	0	1	603	5	5	0	0	NA	NA	NA	50	58	525	175	171	359	91	153	26	5	0	0.05	0.029	0
.	19.01.15-14.59.06-1-443333	231	47	47	13	0	8	610	43	43	0	0	NA	NA	NA	66	61	520	177	177	359	92	159	131	63	0	0.252	0.356	0
.	19.01.15-14.59.07-1-443334	86	4	4	0	0	0	579	3	3	0	0	NA	NA	NA	20	30	504	174	165	346	88	145	15	4	0	0.03	0.023	0
.	19.01.15-14.59.09-1-443336	208	13	13	3	0	2	608	12	12	0	0	NA	NA	NA	51	64	528	179	170	363	94	151	23	15	1	0.044	0.084	0.006
.	19.01.15-14.59.14-1-443338	121	8	8	0	0	0	582	7	7	0	0	NA	NA	NA	54	34	510	167	170	350	82	150	12	14	0	0.024	0.084	0
.	19.01.15-14.59.19-1-443339	553	43	43	17	0	12	727	41	41	0	0	NA	NA	NA	157	190	601	206	196	432	118	177	103	66	18	0.171	0.32	0.092
.	19.01.15-14.59.21-1-443340	35	1	1	1	0	1	0	0	0	0	0	NA	NA	NA	12	13	495	167	164	0	0	0	0	0	0	0	0	0
.	19.01.15-14.59.25-1-443341	148	13	13	4	0	2	581	10	10	0	0	NA	NA	NA	46	36	510	172	167	350	86	145	31	32	0	0.061	0.186	0
.	19.01.15-14.59.25-1-443342	207	58	58	15	0	9	614	57	57	0	0	NA	NA	NA	56	64	524	179	174	361	96	157	145	62	1	0.277	0.346	0.006
.	19.01.15-14.59.29-1-443359	383	57	57	22	0	15	662	53	53	0	0	NA	NA	NA	96	113	552	189	185	395	105	162	138	72	12	0.25	0.381	0.065
.	19.01.15-14.59.36-1-443360	63	2	2	1	0	1	588	1	1	0	0	NA	NA	NA	19	34	507	171	169	351	88	149	3	3	0	0.006	0.018	0
.	19.01.15-14.59.44-1-443362	95	6	6	1	0	0	584	4	4	0	0	NA	NA	NA	46	33	511	169	166	353	85	146	11	0	1	0.022	0	0.006
.	19.01.15-14.59.52-1-443375	347	53	53	10	0	8	661	45	45	0	0	NA	NA	NA	92	116	545	188	196	385	101	175	122	65	18	0.224	0.346	0.092
.	19.01.15-14.59.59-1-443382	63	2	2	0	0	0	297	1	1	0	0	NA	NA	NA	16	19	501	166	165	172	45	80	2	1	0	0.004	0.006	0
.	19.01.15-15.00.00-1-443384	99	4	4	0	0	0	577	3	3	0	0	NA	NA	NA	42	33	501	176	169	342	88	147	12	0	0	0.024	0	0
.	19.01.15-15.00.10-1-443396	181	10	10	3	0	2	604	8	8	0	0	NA	NA	NA	48	54	522	174	171	365	88	151	28	14	4	0.054	0.08	0.023
.	19.01.15-15.00.14-1-443404	99	6	6	2	0	2	571	5	5	0	0	NA	NA	NA	37	24	504	165	168	346	78	147	7	17	0	0.014	0.103	0
.	19.01.15-15.00.23-1-443405	155	14	14	3	0	2	608	11	11	0	0	NA	NA	NA	47	61	524	172	178	361	87	160	34	19	1	0.065	0.11	0.006
.	19.01.15-15.00.31-1-443425	58	2	2	0	0	0	200	1	1	0	0	NA	NA	NA	18	8	491	165	165	120	26	54	0	3	0	0	0.018	0
.	19.01.15-15.00.32-1-443426	293	39	39	8	0	4	631	34	34	0	0	NA	NA	NA	89	80	530	181	182	372	96	163	97	31	8	0.183	0.171	0.044
.	19.01.15-15.00.34-1-443427	140	15	15	6	0	4	594	14	14	0	0	NA	NA	NA	57	47	511	175	174	349	90	155	31	6	7	0.061	0.034	0.04
.	19.01.15-15.00.35-1-443429	59	2	2	1	0	1	577	1	1	0	0	NA	NA	NA	26	27	506	169	165	348	84	145	0	5	0	0	0.03	0
.	19.01.15-15.00.40-1-443432	232	46	46	19	0	16	610	44	44	0	0	NA	NA	NA	79	64	530	176	171	362	94	154	117	39	3	0.221	0.222	0.018
.	19.01.15-15.00.47-1-443442	123	9	9	3	0	3	584	7	7	0	0	NA	NA	NA	32	40	521	168	164	357	82	145	42	4	0	0.081	0.024	0
.	19.01.15-15.00.48-1-443443	91	4	4	1	0	1	575	3	3	0	0	NA	NA	NA	24	18	496	170	165	341	84	150	5	3	0	0.01	0.018	0
.	19.01.15-15.00.51-1-443449	120	10	10	3	0	2	593	9	9	0	0	NA	NA	NA	37	36	505	169	175	351	85	157	18	5	10	0.036	0.03	0.057
.	19.01.15-15.00.52-1-443451	60	2	2	0	0	0	96	0	0	0	0	NA	NA	NA	18	22	501	168	166	62	16	18	3	1	0	0.006	0.006	0
.	19.01.15-15.00.59-1-443460	328	54	54	17	0	12	649	50	50	0	0	NA	NA	NA	94	102	544	190	181	381	106	162	105	73	14	0.193	0.384	0.077
.	19.01.15-15.01.01-1-443463	206	23	23	6	0	3	602	22	22	0	0	NA	NA	NA	71	52	519	175	171	364	90	148	45	39	5	0.087	0.223	0.029
.	19.01.15-15.01.02-1-443494	59	2	2	1	0	1	251	1	1	0	0	NA	NA	NA	12	16	496	168	165	144	34	73	2	3	0	0.004	0.018	0
.	19.01.15-15.01.05-1-443518	334	55	55	12	0	7	650	49	49	0	0	NA	NA	NA	104	100	548	183	182	389	98	163	150	60	10	0.274	0.328	0.055
.	19.01.15-15.01.08-1-443519	309	64	64	22	0	19	621	62	62	0	0	NA	NA	NA	84	73	527	178	181	367	93	161	171	74	13	0.324	0.416	0.072
.	19.01.15-15.01.11-1-443541	36	1	1	0	0	0	0	0	0	0	0	NA	NA	NA	12	6	489	165	165	0	0	0	0	0	0	0	0	0
.	19.01.15-15.01.12-1-443542	204	23	23	9	0	7	601	20	20	0	0	NA	NA	NA	55	45	513	176	169	357	93	151	52	33	1	0.101	0.188	0.006
.	19.01.15-15.01.15-1-443543	89	5	5	2	0	2	584	4	4	0	0	NA	NA	NA	32	39	513	170	169	350	84	150	10	4	4	0.019	0.024	0.024
.	19.01.15-15.01.27-1-443547	39	1	1	1	0	1	0	0	0	0	0	NA	NA	NA	9	10	492	165	166	0	0	0	0	0	0	0	0	0
.	19.01.15-15.01.30-1-443563	180	21	21	7	0	5	596	18	18	0	0	NA	NA	NA	52	55	522	174	172	355	88	153	82	17	6	0.157	0.098	0.035
.	19.01.15-15.01.33-1-443564	92	6	6	2	0	2	588	5	5	0	0	NA	NA	NA	27	33	508	168	170	353	84	151	12	2	0	0.024	0.012	0
.	19.01.15-15.01.40-1-443569	385	66	66	21	0	13	670	62	62	0	0	NA	NA	NA	104	128	564	188	189	401	98	171	173	78	9	0.307	0.415	0.048
.	19.01.15-15.01.42-1-443570	117	4	4	1	0	1	565	1	1	0	0	NA	NA	NA	29	17	496	167	167	332	83	150	10	0	0	0.02	0	0
.	19.01.15-15.01.47-1-443576	91	8	8	1	0	1	574	7	7	0	0	NA	NA	NA	37	23	502	166	168	346	81	147	25	4	0	0.05	0.024	0
.	19.01.15-15.01.55-1-443588	173	15	15	2	0	2	602	14	14	0	0	NA	NA	NA	42	49	514	173	175	357	86	159	26	9	8	0.051	0.052	0.046
.	19.01.15-15.02.01-1-443591	146	13	13	3	0	3	587	11	11	0	0	NA	NA	NA	51	39	507	172	173	349	88	150	20	8	7	0.039	0.047	0.04
.	19.01.15-15.02.08-1-443597	325	41	41	7	0	6	651	37	37	0	0	NA	NA	NA	97	110	547	185	191	383	97	171	109	58	2	0.199	0.314	0.01
.	19.01.15-15.02.11-1-443598	488	94	94	19	0	16	692	82	82	0	0	NA	NA	NA	161	149	575	194	193	410	108	174	206	104	18	0.358	0.536	0.093
.	19.01.15-15.02.15-1-443606	205	27	27	7	0	6	606	22	22	0	0	NA	NA	NA	66	54	518	175	174	363	86	157	50	33	3	0.097	0.189	0.017
.	19.01.15-15.02.22-1-443613	124	4	4	2	0	2	581	3	3	0	0	NA	NA	NA	35	32	508	170	167	351	81	149	7	0	0	0.014	0	0
.	19.01.15-15.02.24-1-443615	238	72	72	21	0	17	620	67	67	0	0	NA	NA	NA	62	74	527	184	176	366	98	156	167	59	10	0.317	0.321	0.057
.	19.01.15-15.02.26-1-443617	30	1	1	1	0	1	0	0	0	0	0	NA	NA	NA	5	6	491	165	163	0	0	0	0	2	0	0	0.012	0
.	19.01.15-15.02.28-1-443634	30	1	1	0	0	0	0	0	0	0	0	NA	NA	NA	10	9	495	163	164	0	0	0	0	0	1	0	0	0.006
.	19.01.15-15.02.31-1-443635	90	5	5	1	0	1	574	4	4	0	0	NA	NA	NA	31	24	503	168	166	343	84	147	5	7	0	0.01	0.042	0
.	19.01.15-15.02.38-1-443638	65	3	3	2	0	2	571	2	2	0	0	NA	NA	NA	24	25	504	169	165	345	81	145	0	0	5	0	0	0.03
.	19.01.15-15.02.42-1-443643	221	19	19	2	0	2	609	18	18	0	0	NA	NA	NA	75	65	527	173	178	361	89	159	47	7	0	0.089	0.04	0
.	19.01.15-15.02.45-1-443648	145	8	8	1	0	1	595	7	7	0	0	NA	NA	NA	55	50	516	174	173	355	86	154	20	6	1	0.039	0.034	0.006
.	19.01.15-15.02.49-1-443654	203	41	41	14	0	10	623	38	38	0	0	NA	NA	NA	52	71	535	175	174	375	92	156	101	19	2	0.189	0.109	0.011
.	19.01.15-15.02.52-1-443659	207	14	14	4	0	4	606	12	12	0	0	NA	NA	NA	77	65	528	180	170	366	91	149	29	15	8	0.055	0.083	0.047
.	19.01.15-15.03.05-1-443673	327	42	42	14	0	12	637	39	39	0	0	NA	NA	NA	91	92	540	187	178	377	101	159	134	50	1	0.248	0.267	0.006
.	19.01.15-15.03.06-1-443675	188	12	12	2	0	1	594	11	11	0	0	NA	NA	NA	63	53	525	169	172	357	83	154	18	26	1	0.034	0.154	0.006
.	19.01.15-15.03.11-1-443677	58	2	2	1	0	1	297	1	1	0	0	NA	NA	NA	26	17	502	164	164	181	45	71	2	6	0	0.004	0.037	0
.	19.01.15-15.03.18-1-443679	234	46	46	15	0	7	614	43	43	0	0	NA	NA	NA	71	70	529	180	174	365	93	156	127	33	2	0.24	0.183	0.011
.	19.01.15-15.03.21-1-443680	167	13	13	4	0	4	594	12	12	0	0	NA	NA	NA	49	44	513	173	171	357	87	150	18	8	11	0.035	0.046	0.064
.	19.01.15-15.03.22-1-443682	208	24	24	4	0	3	616	22	22	0	0	NA	NA	NA	59	67	529	170	181	370	86	160	56	27	5	0.106	0.159	0.028
.	19.01.15-15.03.33-1-443700	275	15	15	2	0	1	621	14	14	0	0	NA	NA	NA	90	72	537	174	174	377	90	154	38	15	9	0.071	0.086	0.052
.	19.01.15-15.03.57-1-443724	119	6	6	2	0	2	589	5	5	0	0	NA	NA	NA	36	42	506	177	172	349	89	151	16	3	5	0.032	0.017	0.029
.	19.01.15-15.03.58-1-443725	62	2	2	0	0	0	405	1	1	0	0	NA	NA	NA	12	10	494	166	163	242	58	105	1	1	0	0.002	0.006	0
.	19.01.15-15.04.01-1-443729	30	1	1	1	0	1	0	0	0	0	0	NA	NA	NA	11	9	494	163	165	0	0	0	0	0	0	0	0	0
.	19.01.15-15.04.02-1-443732	60	3	3	2	0	2	576	2	2	0	0	NA	NA	NA	23	22	502	168	165	346	85	145	8	0	1	0.016	0	0.006
.	19.01.15-15.04.05-1-443736	125	8	8	1	0	1	583	6	6	0	0	NA	NA	NA	37	35	510	167	171	348	86	149	30	6	0	0.059	0.036	0
.	19.01.15-15.04.09-1-443739	271	45	45	17	0	12	626	42	42	0	0	NA	NA	NA	70	74	528	178	181	372	95	159	122	62	12	0.231	0.348	0.066
.	19.01.15-15.04.12-1-443741	287	45	45	12	0	7	624	39	39	0	0	NA	NA	NA	73	77	533	178	179	368	94	162	99	75	5	0.186	0.421	0.028
.	19.01.15-15.04.14-1-443742	61	2	2	0	0	0	579	1	1	0	0	NA	NA	NA	22	30	508	167	168	347	83	149	9	0	0	0.018	0	0
.	19.01.15-15.04.16-1-443750	83	4	4	1	0	1	576	2	2	0	0	NA	NA	NA	16	21	500	168	166	343	83	150	12	5	0	0.024	0.03	0
.	19.01.15-15.04.16-1-443751	88	3	3	2	0	1	583	2	2	0	0	NA	NA	NA	19	29	503	170	169	347	86	150	3	0	2	0.006	0	0.012
.	19.01.15-15.04.16-1-443752	35	1	1	0	0	0	0	0	0	0	0	NA	NA	NA	5	12	497	166	162	0	0	0	0	0	0	0	0	0
.	19.01.15-15.04.19-1-443755	183	7	7	1	0	1	607	6	6	0	0	NA	NA	NA	66	59	528	171	173	370	84	153	12	7	0	0.023	0.041	0
.	19.01.15-15.04.26-1-443756	84	8	8	2	0	2	585	6	6	0	0	NA	NA	NA	25	38	506	174	171	347	85	153	16	3	3	0.032	0.017	0.018
.	19.01.15-15.04.28-1-443772	120	6	6	1	0	1	582	5	5	0	0	NA	NA	NA	31	35	511	170	167	348	86	148	6	3	0	0.012	0.018	0
.	19.01.15-15.04.30-1-443774	175	42	42	14	0	10	600	38	38	0	0	NA	NA	NA	45	48	517	171	173	358	87	155	113	40	6	0.219	0.234	0.035
.	19.01.15-15.04.31-1-443775	66	2	2	0	0	0	349	1	1	0	0	NA	NA	NA	15	15	498	167	163	216	51	82	1	0	0	0.002	0	0
.	19.01.15-15.04.31-1-443776	61	2	2	0	0	0	571	1	1	0	0	NA	NA	NA	24	19	497	165	170	345	82	144	2	0	1	0.004	0	0.006
.	19.01.15-15.04.37-1-443779	59	3	3	1	0	1	563	2	2	0	0	NA	NA	NA	20	15	500	166	162	344	79	140	3	4	0	0.006	0.024	0
.	19.01.15-15.04.42-1-443782	298	29	29	11	0	5	636	27	27	0	0	NA	NA	NA	103	97	549	186	175	380	101	155	101	39	0	0.184	0.21	0
.	19.01.15-15.04.44-1-443783	288	34	34	5	0	5	631	33	33	0	0	NA	NA	NA	92	84	531	182	184	368	98	165	92	34	2	0.173	0.187	0.011
.	19.01.15-15.04.44-1-443784	398	64	64	15	0	13	665	60	60	0	0	NA	NA	NA	104	120	549	189	195	384	104	177	170	68	7	0.31	0.36	0.036
.	19.01.15-15.04.45-1-443788	331	26	26	6	0	4	633	21	21	0	0	NA	NA	NA	84	82	539	174	182	381	90	162	74	23	20	0.137	0.132	0.11
.	19.01.15-15.04.51-1-443796	243	37	37	12	0	8	643	34	34	0	0	NA	NA	NA	66	96	548	183	178	384	97	162	88	59	3	0.161	0.322	0.017
.	19.01.15-15.05.10-1-443811	350	38	38	12	0	9	656	33	33	0	0	NA	NA	NA	96	114	560	179	188	401	89	166	130	48	1	0.232	0.268	0.005
.	19.01.15-15.05.15-1-443812	379	17	17	3	0	2	648	12	12	0	0	NA	NA	NA	117	104	542	191	184	381	104	163	44	7	14	0.081	0.037	0.076
.	19.01.15-15.05.22-1-443817	180	8	8	2	0	2	612	6	6	0	0	NA	NA	NA	53	57	521	174	175	363	91	158	7	4	10	0.013	0.023	0.057
.	19.01.15-15.05.29-1-443835	171	14	14	7	0	6	586	11	11	0	0	NA	NA	NA	60	50	518	173	172	347	86	153	40	15	3	0.077	0.087	0.017
.	19.01.15-15.05.30-1-443836	87	5	5	1	0	1	586	4	4	0	0	NA	NA	NA	32	41	509	171	174	347	84	155	11	12	0	0.022	0.07	0
.	19.01.15-15.05.32-1-443837	63	3	3	0	0	0	569	2	2	0	0	NA	NA	NA	27	20	498	171	164	339	86	144	2	0	2	0.004	0	0.012
.	19.01.15-15.05.45-1-443845	197	31	31	4	0	2	612	26	26	0	0	NA	NA	NA	56	62	532	173	170	373	90	149	86	20	10	0.162	0.116	0.059
.	19.01.15-15.05.46-1-443848	89	3	3	0	0	0	582	2	2	0	0	NA	NA	NA	29	29	507	168	167	353	80	149	6	7	0	0.012	0.042	0
.	19.01.15-15.05.48-1-443851	62	2	2	0	0	0	577	1	1	0	0	NA	NA	NA	25	23	502	168	166	344	85	148	0	1	1	0	0.006	0.006
.	19.01.15-15.05.54-1-443858	36	1	1	1	0	1	0	0	0	0	0	NA	NA	NA	12	12	494	166	165	0	0	0	1	0	0	0.002	0	0
.	19.01.15-15.05.54-1-443860	98	5	5	2	0	2	588	2	2	0	0	NA	NA	NA	40	45	510	176	172	350	89	149	5	5	0	0.01	0.028	0
.	19.01.15-15.05.56-1-443865	140	11	11	5	0	5	596	8	8	0	0	NA	NA	NA	43	49	516	172	174	353	89	154	40	4	0	0.078	0.023	0
.	19.01.15-15.06.02-1-443867	117	9	9	7	0	6	595	8	8	0	0	NA	NA	NA	41	47	512	179	169	355	93	147	31	8	0	0.061	0.045	0
.	19.01.15-15.06.02-1-443869	32	1	1	1	0	1	0	0	0	0	0	NA	NA	NA	9	8	492	165	164	0	0	0	0	0	2	0	0	0.012
.	19.01.15-15.06.03-1-443872	118	8	8	2	0	2	591	7	7	0	0	NA	NA	NA	38	42	512	170	173	350	84	157	11	9	0	0.021	0.053	0
.	19.01.15-15.06.05-1-443876	412	62	62	20	0	13	672	60	60	0	0	NA	NA	NA	113	126	565	190	184	405	104	163	184	48	13	0.326	0.253	0.071
.	19.01.15-15.06.15-1-443880	205	38	38	13	0	8	596	36	36	0	0	NA	NA	NA	54	46	516	176	167	358	90	148	120	36	1	0.233	0.205	0.006
.	19.01.15-15.06.20-1-443889	316	45	45	10	0	8	628	35	35	0	0	NA	NA	NA	99	89	540	177	185	375	89	164	135	32	14	0.25	0.181	0.076
.	19.01.15-15.06.20-1-443890	66	3	3	0	0	0	571	2	2	0	0	NA	NA	NA	25	14	495	165	167	342	79	150	7	3	0	0.014	0.018	0
.	19.01.15-15.06.24-1-443900	62	2	2	1	0	1	451	1	1	0	0	NA	NA	NA	19	24	501	168	168	262	70	119	1	0	0	0.002	0	0
.	19.01.15-15.06.25-1-443902	202	30	30	9	0	5	601	28	28	0	0	NA	NA	NA	57	53	519	178	169	360	89	152	86	13	3	0.166	0.073	0.018
.	19.01.15-15.06.27-1-443903	116	4	4	0	0	0	585	3	3	0	0	NA	NA	NA	37	31	509	167	168	351	84	150	6	0	3	0.012	0	0.018
.	19.01.15-15.06.33-1-443921	120	9	9	2	0	2	580	7	7	0	0	NA	NA	NA	29	27	510	166	164	356	81	143	15	8	6	0.029	0.048	0.037
.	19.01.15-15.06.36-1-443922	153	34	34	8	0	7	599	30	30	0	0	NA	NA	NA	51	47	516	169	175	356	86	157	108	27	4	0.209	0.16	0.023
.	19.01.15-15.06.37-1-443923	92	3	3	1	0	1	577	2	2	0	0	NA	NA	NA	26	29	504	168	170	348	79	150	0	6	1	0	0.036	0.006
.	19.01.15-15.06.43-1-443925	345	48	48	19	0	16	640	45	45	0	0	NA	NA	NA	111	101	551	183	180	386	95	159	114	38	4	0.207	0.208	0.022
.	19.01.15-15.06.51-1-443939	364	37	37	11	0	6	643	32	32	0	0	NA	NA	NA	100	108	554	186	181	385	100	158	118	28	7	0.213	0.151	0.039
.	19.01.15-15.06.52-1-443941	147	14	14	4	0	4	603	13	13	0	0	NA	NA	NA	47	51	520	175	169	363	89	151	44	9	7	0.085	0.051	0.041
.	19.01.15-15.07.24-1-443954	204	28	28	11	0	5	609	25	25	0	0	NA	NA	NA	58	57	523	174	173	364	90	155	67	17	9	0.128	0.098	0.052
.	19.01.15-15.07.25-1-443955	178	8	8	2	0	2	617	7	7	0	0	NA	NA	NA	49	68	524	181	176	362	97	158	15	10	3	0.029	0.055	0.017
.	19.01.15-15.07.26-1-443956	386	74	74	20	0	14	644	67	67	0	0	NA	NA	NA	118	102	551	183	181	387	97	160	144	86	29	0.261	0.47	0.16
.	19.01.15-15.07.28-1-443973	31	1	1	0	0	0	0	0	0	0	0	NA	NA	NA	7	10	493	165	165	0	0	0	2	0	0	0.004	0	0
.	19.01.15-15.07.31-1-443975	60	2	2	0	0	0	495	1	1	0	0	NA	NA	NA	14	12	492	167	166	296	76	123	0	0	2	0	0	0.012
.	19.01.15-15.07.32-1-443978	119	8	8	0	0	0	595	7	7	0	0	NA	NA	NA	36	44	511	171	175	354	88	153	24	3	2	0.047	0.018	0.011
.	19.01.15-15.07.41-1-443980	208	15	15	7	0	6	617	13	13	0	0	NA	NA	NA	71	77	541	174	175	374	90	153	42	14	5	0.078	0.08	0.029
.	19.01.15-15.07.42-1-443982	124	8	8	1	0	1	589	6	6	0	0	NA	NA	NA	45	45	510	177	171	347	89	153	26	4	0	0.051	0.023	0
.	19.01.15-15.07.47-1-443989	31	1	1	0	0	0	0	0	0	0	0	NA	NA	NA	4	11	494	166	164	0	0	0	2	0	0	0.004	0	0
.	19.01.15-15.07.50-1-443993	32	1	1	1	0	1	0	0	0	0	0	NA	NA	NA	13	8	493	165	163	0	0	0	0	0	0	0	0	0
.	19.01.15-15.07.51-1-443996	211	17	17	9	0	7	611	16	16	0	0	NA	NA	NA	54	62	521	177	177	360	92	159	50	17	0	0.096	0.096	0
.	19.01.15-15.07.51-1-443997	61	3	3	0	0	0	572	2	2	0	0	NA	NA	NA	25	23	504	163	169	344	79	149	6	0	1	0.012	0	0.006
.	19.01.15-15.08.03-1-444008	62	4	4	2	0	2	577	3	3	0	0	NA	NA	NA	28	28	507	165	169	345	80	152	0	15	0	0	0.091	0
.	19.01.15-15.08.04-1-444010	174	12	12	2	0	2	614	11	11	0	0	NA	NA	NA	65	64	520	180	177	360	95	159	12	17	5	0.023	0.094	0.028
.	19.01.15-15.08.06-1-444012	214	39	39	11	0	7	625	35	35	0	0	NA	NA	NA	57	72	532	177	176	374	94	157	93	47	18	0.175	0.266	0.102
.	19.01.15-15.08.08-1-444013	61	2	2	1	0	1	574	1	1	0	0	NA	NA	NA	24	24	500	169	168	339	84	151	3	0	2	0.006	0	0.012
.	19.01.15-15.08.10-1-444015	59	3	3	0	0	0	582	2	2	0	0	NA	NA	NA	17	24	503	169	165	348	86	148	5	7	2	0.01	0.041	0.012
.	19.01.15-15.08.14-1-444018	56	2	2	1	0	1	580	0	0	0	0	NA	NA	NA	18	25	507	166	165	350	82	148	11	0	0	0.022	0	0
.	19.01.15-15.08.19-1-444029	123	8	8	2	0	2	590	6	6	0	0	NA	NA	NA	33	35	513	168	167	354	84	152	7	10	10	0.014	0.06	0.06
.	19.01.15-15.08.20-1-444035	91	16	16	4	0	3	578	12	12	0	0	NA	NA	NA	24	26	504	165	170	346	80	152	9	28	2	0.018	0.17	0.012
.	19.01.15-15.08.25-1-444036	119	9	9	3	0	3	586	8	8	0	0	NA	NA	NA	38	32	506	169	170	349	85	152	19	0	5	0.038	0	0.029
.	19.01.15-15.08.25-1-444037	35	1	1	0	0	0	0	0	0	0	0	NA	NA	NA	7	7	491	165	164	0	0	0	2	0	0	0.004	0	0
.	19.01.15-15.08.27-1-444038	147	17	17	4	0	2	591	16	16	0	0	NA	NA	NA	49	47	512	170	178	354	83	154	52	19	6	0.102	0.112	0.034
.	19.01.15-15.08.27-1-444039	150	16	16	3	0	3	593	15	15	0	0	NA	NA	NA	44	40	511	169	173	353	85	155	44	6	5	0.086	0.036	0.029
.	19.01.15-15.08.28-1-444056	84	3	3	1	0	1	581	2	2	0	0	NA	NA	NA	25	28	504	171	166	348	86	147	14	0	0	0.028	0	0
.	19.01.15-15.08.37-1-444058	182	17	17	3	0	1	614	16	16	0	0	NA	NA	NA	60	77	531	181	178	360	94	160	37	12	0	0.07	0.066	0
.	19.01.15-15.08.43-1-444060	61	2	2	1	0	1	400	0	0	0	0	NA	NA	NA	20	13	497	164	165	230	60	110	0	3	0	0	0.018	0
.	19.01.15-15.08.44-1-444061	116	6	6	1	0	1	587	5	5	0	0	NA	NA	NA	49	38	509	174	168	347	88	152	10	6	0	0.02	0.034	0
.	19.01.15-15.08.49-1-444071	199	31	31	8	0	6	623	26	26	0	0	NA	NA	NA	69	71	530	180	174	373	94	156	79	40	16	0.149	0.222	0.092
.	19.01.15-15.08.54-1-444078	205	29	29	8	0	8	602	27	27	0	0	NA	NA	NA	63	52	516	175	174	354	90	158	72	30	5	0.14	0.171	0.029
.	19.01.15-15.08.56-1-444081	210	13	13	4	0	3	605	11	11	0	0	NA	NA	NA	70	59	532	172	168	371	86	148	47	5	2	0.088	0.029	0.012
.	19.01.15-15.08.58-1-444083	32	1	1	0	0	0	0	0	0	0	0	NA	NA	NA	9	13	496	166	164	0	0	0	0	0	0	0	0	0
.	19.01.15-15.08.58-1-444084	264	50	50	17	0	8	622	46	46	0	0	NA	NA	NA	91	80	536	180	177	371	92	159	138	68	3	0.257	0.378	0.017
.	19.01.15-15.09.01-1-444087	59	3	3	1	0	1	200	2	2	0	0	NA	NA	NA	13	18	504	163	164	121	27	52	9	0	7	0.018	0	0.043
.	19.01.15-15.09.01-1-444088	36	1	1	0	0	0	0	0	0	0	0	NA	NA	NA	6	13	495	167	164	0	0	0	0	0	0	0	0	0
.	19.01.15-15.09.04-1-444092	240	20	20	4	0	3	624	18	18	0	0	NA	NA	NA	84	80	543	177	173	378	91	155	80	12	1	0.147	0.068	0.006
.	19.01.15-15.09.04-1-444093	195	28	28	4	0	3	587	22	22	0	0	NA	NA	NA	62	37	513	167	170	352	81	154	73	18	3	0.142	0.108	0.018
.	19.01.15-15.09.06-1-444095	209	19	19	6	0	5	621	17	17	0	0	NA	NA	NA	50	74	535	181	171	376	94	151	58	15	13	0.108	0.083	0.076
.	19.01.15-15.09.13-1-444098	92	9	9	1	0	1	576	8	8	0	0	NA	NA	NA	35	33	511	169	166	350	83	143	12	4	3	0.023	0.024	0.018
.	19.01.15-15.09.22-1-444103	117	4	4	1	0	1	594	3	3	0	0	NA	NA	NA	27	37	517	167	166	363	83	148	9	0	8	0.017	0	0.048
.	19.01.15-15.09.33-1-444120	224	52	52	14	0	8	603	49	49	0	0	NA	NA	NA	48	51	524	170	170	364	86	153	124	49	16	0.237	0.288	0.094
.	19.01.15-15.09.34-1-444121	152	49	49	15	0	13	583	46	46	0	0	NA	NA	NA	32	39	520	166	166	358	79	146	101	39	4	0.194	0.235	0.024
.	19.01.15-15.09.37-1-444122	158	7	7	2	0	2	593	4	4	0	0	NA	NA	NA	57	50	523	172	168	362	85	146	16	13	4	0.031	0.076	0.024
.	19.01.15-15.09.43-1-444123	241	14	14	3	0	2	616	13	13	0	0	NA	NA	NA	75	71	531	174	179	365	89	162	31	3	4	0.058	0.017	0.022
.	19.01.15-15.09.49-1-444135	34	1	1	0	0	0	0	0	0	0	0	NA	NA	NA	8	10	495	164	164	0	0	0	0	0	0	0	0	0
.	19.01.15-15.09.49-1-444136	155	17	17	5	0	3	597	15	15	0	0	NA	NA	NA	42	51	525	169	170	362	84	151	42	4	0	0.08	0.024	0
.	19.01.15-15.09.50-1-444138	203	24	24	4	0	3	616	23	23	0	0	NA	NA	NA	59	66	527	176	176	368	92	156	44	15	2	0.083	0.085	0.011
.	19.01.15-15.09.59-1-444147	184	14	14	5	0	3	608	12	12	0	0	NA	NA	NA	45	60	526	173	174	366	87	155	34	5	6	0.065	0.029	0.034
.	19.01.15-15.10.05-1-444159	36	1	1	0	0	0	0	0	0	0	0	NA	NA	NA	9	7	492	166	162	0	0	0	0	0	5	0	0	0.031
.	19.01.15-15.10.07-1-444160	33	1	1	0	0	0	0	0	0	0	0	NA	NA	NA	11	5	489	165	164	0	0	0	0	0	0	0	0	0
.	19.01.15-15.10.10-1-444161	237	40	40	15	0	8	629	37	37	0	0	NA	NA	NA	78	80	542	176	175	384	90	155	115	37	2	0.212	0.21	0.011
.	19.01.15-15.10.11-1-444163	242	57	57	18	0	12	617	53	53	0	0	NA	NA	NA	67	67	535	177	168	373	95	149	149	69	9	0.279	0.39	0.054
.	19.01.15-15.10.14-1-444164	61	3	3	2	0	2	0	2	2	0	0	NA	NA	NA	10	17	498	166	166	0	0	0	6	0	2	0.012	0	0.012
.	19.01.15-15.10.18-1-444166	91	9	9	2	0	1	582	6	6	0	0	NA	NA	NA	24	23	500	167	169	345	84	153	23	2	3	0.046	0.012	0.018
.	19.01.15-15.10.20-1-444174	181	15	15	7	0	4	604	14	14	0	0	NA	NA	NA	55	59	529	171	172	367	84	153	35	19	0	0.066	0.111	0
.	19.01.15-15.10.24-1-444178	94	3	3	3	0	2	581	2	2	0	0	NA	NA	NA	30	28	509	168	164	348	84	149	17	2	0	0.033	0.012	0
.	19.01.15-15.10.25-1-444179	200	13	13	5	0	5	603	11	11	0	0	NA	NA	NA	58	58	523	177	171	360	93	150	30	10	0	0.057	0.056	0
.	19.01.15-15.10.37-1-444197	266	34	34	10	0	5	618	31	31	0	0	NA	NA	NA	69	71	529	178	177	365	93	160	97	13	14	0.183	0.073	0.079
.	19.01.15-15.10.38-1-444198	224	17	17	6	0	4	601	16	16	0	0	NA	NA	NA	58	56	527	171	171	366	83	152	41	12	3	0.078	0.07	0.018
.	19.01.15-15.10.47-1-444204	59	2	2	1	0	0	568	1	1	0	0	NA	NA	NA	19	16	499	167	163	344	82	142	6	0	3	0.012	0	0.018
.	19.01.15-15.10.51-1-444214	233	18	18	5	0	4	621	17	17	0	0	NA	NA	NA	68	73	531	179	176	372	91	158	41	22	2	0.077	0.123	0.011
.	19.01.15-15.10.51-1-444215	117	7	7	3	0	2	590	4	4	0	0	NA	NA	NA	34	42	507	176	172	351	86	153	9	5	0	0.018	0.028	0
.	19.01.15-15.10.59-1-444222	348	42	42	10	0	9	671	39	39	0	0	NA	NA	NA	101	128	571	189	181	408	103	160	130	44	10	0.228	0.233	0.055
.	19.01.15-15.10.59-1-444223	235	55	55	13	0	8	623	49	49	0	0	NA	NA	NA	79	78	537	177	177	371	92	160	144	47	10	0.268	0.266	0.056
.	19.01.15-15.11.08-1-444230	88	6	6	4	0	2	580	5	5	0	0	NA	NA	NA	30	32	510	170	165	349	82	149	2	8	3	0.004	0.047	0.018
.	19.01.15-15.11.14-1-444232	181	25	25	8	0	7	599	22	22	0	0	NA	NA	NA	46	54	524	171	172	360	85	154	52	35	18	0.099	0.205	0.105
.	19.01.15-15.11.16-1-444233	63	4	4	0	0	0	576	3	3	0	0	NA	NA	NA	21	24	501	166	170	345	82	149	18	0	0	0.036	0	0
.	19.01.15-15.11.25-1-444235	88	4	4	0	0	0	581	3	3	0	0	NA	NA	NA	21	25	505	165	168	349	82	150	8	1	0	0.016	0.006	0
.	19.01.15-15.11.26-1-444236	214	9	9	1	0	0	613	8	8	0	0	NA	NA	NA	74	73	530	177	179	365	90	158	23	0	1	0.043	0	0.006
.	19.01.15-15.11.26-1-444237	36	1	1	1	0	1	0	0	0	0	0	NA	NA	NA	10	8	494	165	162	0	0	0	0	0	0	0	0	0
.	19.01.15-15.11.29-1-444253	284	19	19	4	0	3	635	18	18	0	0	NA	NA	NA	76	84	539	183	175	377	98	160	35	15	2	0.065	0.082	0.011
.	19.01.15-15.11.29-1-444254	288	28	28	6	0	4	635	25	25	0	0	NA	NA	NA	84	88	539	185	177	377	98	160	72	21	8	0.134	0.114	0.045
.	19.01.15-15.11.31-1-444256	37	1	1	0	0	0	0	0	0	0	0	NA	NA	NA	11	12	494	166	165	0	0	0	1	0	0	0.002	0	0
.	19.01.15-15.11.34-1-444257	292	49	49	20	0	14	627	44	44	0	0	NA	NA	NA	70	92	545	182	178	377	95	155	129	32	27	0.237	0.176	0.152
.	19.01.15-15.11.39-1-444260	30	1	1	1	0	1	0	0	0	0	0	NA	NA	NA	15	8	494	163	164	0	0	0	2	0	0	0.004	0	0
.	19.01.15-15.11.41-1-444264	124	17	17	5	0	4	576	14	14	0	0	NA	NA	NA	43	32	504	170	171	344	83	149	43	1	6	0.085	0.006	0.035
.	19.01.15-15.11.48-1-444271	268	104	104	25	0	20	610	96	96	0	0	NA	NA	NA	71	61	525	174	175	362	88	160	230	49	16	0.438	0.282	0.091
.	19.01.15-15.11.54-1-444279	352	47	47	10	0	9	652	45	45	0	0	NA	NA	NA	84	113	550	188	188	384	98	170	103	16	33	0.187	0.085	0.176
.	19.01.15-15.12.02-1-444289	59	2	2	0	0	0	399	1	1	0	0	NA	NA	NA	14	13	495	164	167	240	54	105	6	0	0	0.012	0	0
.	19.01.15-15.12.08-1-444292	91	11	11	0	0	0	590	9	9	0	0	NA	NA	NA	29	35	508	167	173	351	84	155	13	2	4	0.026	0.012	0.023
.	19.01.15-15.12.14-1-444295	92	7	7	1	0	1	573	6	6	0	0	NA	NA	NA	29	26	503	169	167	344	81	148	11	5	0	0.022	0.03	0
.	19.01.15-15.12.14-1-444296	30	1	1	1	0	1	0	0	0	0	0	NA	NA	NA	11	6	492	165	162	0	0	0	0	0	0	0	0	0
.	19.01.15-15.12.15-1-444297	96	4	4	0	0	0	578	3	3	0	0	NA	NA	NA	31	27	506	167	167	347	82	149	4	0	1	0.008	0	0.006
.	19.01.15-15.12.16-1-444298	38	1	1	0	0	0	0	0	0	0	0	NA	NA	NA	14	9	494	165	163	0	0	0	0	0	0	0	0	0
.	19.01.15-15.12.19-1-444300	176	18	18	4	0	4	592	15	15	0	0	NA	NA	NA	61	45	514	171	173	353	87	152	26	19	12	0.051	0.111	0.069
.	19.01.15-15.12.20-1-444309	35	1	1	0	0	0	0	0	0	0	0	NA	NA	NA	6	10	496	164	163	0	0	0	1	0	0	0.002	0	0
.	19.01.15-15.12.22-1-444314	327	51	51	20	0	10	636	48	48	0	0	NA	NA	NA	96	86	549	172	178	390	86	160	88	82	10	0.16	0.477	0.056
.	19.01.15-15.12.29-1-444332	298	26	26	4	0	3	653	24	24	0	0	NA	NA	NA	99	104	553	181	183	392	97	164	72	13	0	0.13	0.072	0
.	19.01.15-15.12.30-1-444333	149	22	22	6	0	4	591	19	19	0	0	NA	NA	NA	45	46	514	176	169	353	90	148	29	8	22	0.056	0.045	0.13
.	19.01.15-15.12.32-1-444335	122	10	10	0	0	0	593	8	8	0	0	NA	NA	NA	40	43	515	172	169	355	88	150	33	0	0	0.064	0	0
.	19.01.15-15.12.44-1-444338	87	4	4	1	0	1	578	3	3	0	0	NA	NA	NA	37	34	512	168	167	349	82	147	14	3	0	0.027	0.018	0
.	19.01.15-15.12.48-1-444346	151	13	13	1	0	1	592	12	12	0	0	NA	NA	NA	45	48	514	177	170	352	87	153	27	13	4	0.053	0.073	0.024
.	19.01.15-15.12.53-1-444359	200	95	95	22	0	17	593	90	90	0	0	NA	NA	NA	61	49	516	172	174	354	85	154	197	57	12	0.382	0.331	0.069
.	19.01.15-15.12.59-1-444363	33	1	1	0	0	0	0	0	0	0	0	NA	NA	NA	14	16	499	166	164	0	0	0	0	0	2	0	0	0.012
.	19.01.15-15.12.59-1-444364	94	4	4	1	0	1	589	3	3	0	0	NA	NA	NA	34	35	506	169	173	348	87	154	16	0	0	0.032	0	0
.	19.01.15-15.13.01-1-444365	34	1	1	1	0	1	0	0	0	0	0	NA	NA	NA	8	6	491	163	165	0	0	0	0	0	2	0	0	0.012
.	19.01.15-15.13.01-1-444366	119	8	8	3	0	3	585	6	6	0	0	NA	NA	NA	44	34	504	171	172	348	83	154	34	2	1	0.067	0.012	0.006
.	19.01.15-15.13.04-1-444370	33	1	1	0	0	0	0	0	0	0	0	NA	NA	NA	13	6	490	164	165	0	0	0	0	0	0	0	0	0
.	19.01.15-15.13.06-1-444372	244	46	46	17	0	15	624	41	41	0	0	NA	NA	NA	55	83	539	180	177	373	94	157	117	37	7	0.217	0.206	0.04
.	19.01.15-15.13.12-1-444376	60	2	2	0	0	0	352	1	1	0	0	NA	NA	NA	17	13	495	166	165	213	46	93	0	5	0	0	0.03	0
.	19.01.15-15.13.13-1-444377	32	1	1	0	0	0	0	0	0	0	0	NA	NA	NA	5	10	494	165	164	0	0	0	0	0	0	0	0	0
.	19.01.15-15.13.14-1-444378	150	36	36	12	0	10	590	34	34	0	0	NA	NA	NA	50	49	514	177	171	350	91	149	75	29	6	0.146	0.164	0.035
.	19.01.15-15.13.15-1-444380	150	21	21	4	0	4	589	20	20	0	0	NA	NA	NA	34	42	513	170	172	353	85	151	66	24	6	0.129	0.141	0.035
.	19.01.15-15.13.21-1-444384	184	26	26	5	0	3	597	22	22	0	0	NA	NA	NA	58	46	516	169	174	359	85	153	37	15	21	0.072	0.089	0.121
.	19.01.15-15.13.22-1-444386	92	5	5	2	0	2	572	4	4	0	0	NA	NA	NA	30	21	500	168	166	342	84	146	14	2	0	0.028	0.012	0
.	19.01.15-15.13.30-1-444404	90	5	5	1	0	1	587	4	4	0	0	NA	NA	NA	26	39	512	171	169	353	87	147	10	2	0	0.02	0.012	0
.	19.01.15-15.13.56-1-444425	114	6	6	3	0	1	580	5	5	0	0	NA	NA	NA	46	40	512	170	171	346	83	151	13	8	2	0.025	0.047	0.012
.	19.01.15-15.14.04-1-444436	179	9	9	4	0	3	625	6	6	0	0	NA	NA	NA	52	74	537	176	174	375	92	158	20	10	1	0.037	0.057	0.006
.	19.01.15-15.14.08-1-444439	28	1	1	0	0	0	0	0	0	0	0	NA	NA	NA	9	9	494	163	165	0	0	0	1	0	0	0.002	0	0
.	19.01.15-15.14.09-1-444441	294	53	53	15	0	11	636	50	50	0	0	NA	NA	NA	74	94	544	180	183	378	92	166	123	74	6	0.226	0.411	0.033
.	19.01.15-15.14.10-1-444442	95	6	6	0	0	0	584	5	5	0	0	NA	NA	NA	39	33	511	172	163	351	88	145	7	6	2	0.014	0.035	0.012
.	19.01.15-15.14.10-1-444443	33	1	1	0	0	0	0	0	0	0	0	NA	NA	NA	7	9	492	163	167	0	0	0	2	0	0	0.004	0	0
.	19.01.15-15.14.12-1-444446	61	2	2	0	0	0	352	1	1	0	0	NA	NA	NA	13	15	497	167	164	206	53	93	1	0	1	0.002	0	0.006
.	19.01.15-15.14.12-1-444447	357	61	61	21	0	17	636	57	57	0	0	NA	NA	NA	116	87	547	175	178	384	93	159	151	55	17	0.276	0.314	0.096
.	19.01.15-15.14.13-1-444448	314	63	63	13	0	10	622	61	61	0	0	NA	NA	NA	99	79	540	176	176	376	91	155	147	69	14	0.272	0.392	0.08
.	19.01.15-15.14.20-1-444451	321	38	38	11	0	8	635	37	37	0	0	NA	NA	NA	95	86	532	183	184	371	99	165	109	45	14	0.205	0.246	0.076
.	19.01.15-15.14.24-1-444460	58	2	2	1	0	1	577	1	1	0	0	NA	NA	NA	23	21	501	165	168	347	80	150	6	0	0	0.012	0	0
.	19.01.15-15.14.27-1-444462	181	13	13	3	0	2	608	11	11	0	0	NA	NA	NA	46	55	522	177	169	363	94	151	35	8	4	0.067	0.045	0.024
.	19.01.15-15.14.28-1-444463	240	15	15	6	0	4	636	11	11	0	0	NA	NA	NA	52	87	542	181	177	382	95	159	35	20	1	0.065	0.11	0.006
.	19.01.15-15.14.37-1-444480	144	14	14	4	0	3	588	13	13	0	0	NA	NA	NA	38	45	521	168	169	357	83	148	37	4	4	0.071	0.024	0.024
.	19.01.15-15.14.48-1-444491	118	15	15	5	0	3	591	13	13	0	0	NA	NA	NA	34	44	514	173	170	354	88	149	59	0	9	0.115	0	0.053
.	19.01.15-15.14.54-1-444497	58	3	3	2	0	2	583	2	2	0	0	NA	NA	NA	18	34	507	172	168	347	86	150	9	0	0	0.018	0	0
.	19.01.15-15.14.59-1-444504	335	49	49	15	0	11	631	46	46	0	0	NA	NA	NA	93	85	545	177	176	381	92	158	120	39	36	0.22	0.22	0.205
.	19.01.15-15.15.04-1-444510	113	5	5	2	0	2	577	4	4	0	0	NA	NA	NA	32	30	507	167	169	345	81	151	5	5	2	0.01	0.03	0.012
.	19.01.15-15.15.07-1-444513	96	3	3	2	0	2	579	2	2	0	0	NA	NA	NA	41	36	511	169	169	350	81	148	8	0	2	0.016	0	0.012
.	19.01.15-15.15.15-1-444514	166	21	21	3	0	3	599	19	19	0	0	NA	NA	NA	59	55	523	174	171	360	89	150	49	8	5	0.094	0.046	0.029
.	19.01.15-15.15.17-1-444515	68	2	2	0	0	0	555	1	1	0	0	NA	NA	NA	14	20	500	169	164	334	77	144	9	0	0	0.018	0	0
.	19.01.15-15.15.18-1-444516	38	1	1	0	0	0	0	0	0	0	0	NA	NA	NA	9	9	495	164	163	0	0	0	1	0	0	0.002	0	0
.	19.01.15-15.15.19-1-444519	93	4	4	2	0	2	587	3	3	0	0	NA	NA	NA	31	34	502	172	173	342	88	157	7	12	0	0.014	0.07	0
.	19.01.15-15.15.21-1-444520	262	49	49	12	0	10	632	46	46	0	0	NA	NA	NA	80	88	542	181	178	379	95	158	134	47	19	0.247	0.26	0.107
.	19.01.15-15.15.21-1-444521	59	2	2	0	0	0	398	1	1	0	0	NA	NA	NA	9	23	497	170	169	234	56	108	1	0	0	0.002	0	0
.	19.01.15-15.15.30-1-444540	233	17	17	4	0	2	619	13	13	0	0	NA	NA	NA	76	76	533	177	179	372	89	158	43	5	2	0.081	0.028	0.011
.	19.01.15-15.15.31-1-444541	62	2	2	0	0	0	396	1	1	0	0	NA	NA	NA	20	18	504	164	163	241	60	95	1	0	0	0.002	0	0
.	19.01.15-15.15.32-1-444542	154	11	11	2	0	1	601	9	9	0	0	NA	NA	NA	59	52	519	177	169	362	91	148	22	10	8	0.042	0.056	0.047
.	19.01.15-15.15.35-1-444546	58	2	2	0	0	0	100	1	1	0	0	NA	NA	NA	24	18	499	168	164	66	14	20	4	0	0	0.008	0	0
.	19.01.15-15.15.38-1-444547	415	60	60	15	0	13	664	55	55	0	0	NA	NA	NA	107	123	560	189	187	393	102	169	141	86	10	0.252	0.455	0.053
.	19.01.15-15.15.42-1-444549	124	16	16	8	0	6	590	14	14	0	0	NA	NA	NA	36	38	511	172	168	356	84	150	35	20	3	0.068	0.116	0.018
.	19.01.15-15.15.50-1-444559	154	18	18	5	0	4	594	17	17	0	0	NA	NA	NA	41	43	506	177	173	347	91	156	47	15	6	0.093	0.085	0.035
.	19.01.15-15.15.52-1-444561	61	2	2	1	0	1	348	1	1	0	0	NA	NA	NA	15	14	495	166	166	206	48	94	4	0	1	0.008	0	0.006
.	19.01.15-15.16.07-1-444572	131	5	5	1	0	1	593	4	4	0	0	NA	NA	NA	29	44	515	170	172	354	84	155	10	2	0	0.019	0.012	0
.	19.01.15-15.16.15-1-444576	90	4	4	2	0	2	577	3	3	0	0	NA	NA	NA	45	31	508	170	166	347	83	147	2	13	0	0.004	0.076	0
.	19.01.15-15.16.16-1-444578	298	51	51	18	0	15	620	46	46	0	0	NA	NA	NA	78	70	532	178	173	373	93	154	121	46	10	0.227	0.258	0.058
.	19.01.15-15.16.22-1-444590	114	6	6	1	0	1	588	5	5	0	0	NA	NA	NA	40	42	519	169	167	358	81	149	7	14	0	0.013	0.083	0
.	19.01.15-15.16.25-1-444595	60	3	3	0	0	0	577	2	2	0	0	NA	NA	NA	17	19	500	166	166	345	85	147	2	0	6	0.004	0	0.036
.	19.01.15-15.16.27-1-444597	245	13	13	5	0	5	614	11	11	0	0	NA	NA	NA	90	72	531	175	179	367	90	157	38	16	0	0.072	0.091	0
.	19.01.15-15.16.27-1-444613	233	12	12	5	0	5	612	11	11	0	0	NA	NA	NA	66	70	528	179	176	366	90	156	22	17	5	0.042	0.095	0.028
.	19.01.15-15.16.30-1-444614	93	7	7	3	0	2	575	6	6	0	0	NA	NA	NA	25	23	502	169	165	343	83	149	20	0	6	0.04	0	0.036
.	19.01.15-15.16.39-1-444618	68	3	3	0	0	0	573	2	2	0	0	NA	NA	NA	16	20	502	164	167	345	81	147	0	0	2	0	0	0.012
.	19.01.15-15.16.41-1-444619	241	60	60	18	0	15	602	53	53	0	0	NA	NA	NA	75	58	528	172	171	368	85	149	98	43	15	0.186	0.25	0.088
.	19.01.15-15.16.42-1-444620	65	2	2	0	0	0	197	0	0	0	0	NA	NA	NA	24	22	494	171	170	116	35	46	3	1	0	0.006	0.006	0
.	19.01.15-15.16.50-1-444631	207	16	16	7	0	5	609	13	13	0	0	NA	NA	NA	67	60	527	175	171	368	89	152	30	28	4	0.057	0.16	0.023
.	19.01.15-15.16.51-1-444634	58	2	2	0	0	0	572	1	1	0	0	NA	NA	NA	25	22	500	170	165	346	81	145	8	0	0	0.016	0	0
.	19.01.15-15.16.51-1-444636	231	70	70	24	0	17	600	65	65	0	0	NA	NA	NA	68	65	526	175	177	360	87	153	156	36	25	0.297	0.206	0.141
.	19.01.15-15.16.52-1-444638	116	7	7	2	0	0	577	6	6	0	0	NA	NA	NA	32	26	500	169	170	342	85	150	23	0	0	0.046	0	0
.	19.01.15-15.16.53-1-444639	36	1	1	0	0	0	0	0	0	0	0	NA	NA	NA	6	11	496	163	165	0	0	0	0	0	0	0	0	0
.	19.01.15-15.16.55-1-444643	314	33	33	8	0	4	657	30	30	0	0	NA	NA	NA	77	111	557	185	182	395	97	165	100	37	12	0.18	0.2	0.066
.	19.01.15-15.17.03-1-444651	65	4	4	0	0	0	575	3	3	0	0	NA	NA	NA	32	25	504	166	168	342	83	150	7	0	0	0.014	0	0
.	19.01.15-15.17.10-1-444655	63	4	4	1	0	0	566	2	2	0	0	NA	NA	NA	29	20	500	164	169	338	79	149	8	0	0	0.016	0	0
.	19.01.15-15.17.15-1-444658	116	10	10	5	0	2	597	9	9	0	0	NA	NA	NA	32	46	516	175	168	357	91	149	25	11	0	0.048	0.063	0
.	19.01.15-15.17.17-1-444659	94	9	9	0	0	0	577	8	8	0	0	NA	NA	NA	41	33	511	169	166	349	84	144	18	5	0	0.035	0.03	0
.	19.01.15-15.17.18-1-444661	116	11	11	2	0	2	576	9	9	0	0	NA	NA	NA	41	25	503	167	168	345	83	148	13	13	0	0.026	0.078	0
.	19.01.15-15.17.24-1-444664	60	2	2	0	0	0	572	1	1	0	0	NA	NA	NA	22	20	499	169	165	342	84	146	0	0	6	0	0	0.036
.	19.01.15-15.17.25-1-444665	66	4	4	2	0	2	570	3	3	0	0	NA	NA	NA	32	20	499	167	167	342	81	147	11	0	1	0.022	0	0.006
.	19.01.15-15.17.41-1-444687	175	13	13	4	0	4	610	11	11	0	0	NA	NA	NA	58	61	528	172	174	367	87	156	23	20	0	0.044	0.116	0
.	19.01.15-15.17.42-1-444688	218	17	17	5	0	4	604	14	14	0	0	NA	NA	NA	66	56	521	171	177	361	85	158	24	24	6	0.046	0.14	0.034
.	19.01.15-15.17.43-1-444689	418	44	44	11	0	8	653	38	38	0	0	NA	NA	NA	110	115	556	183	189	389	95	169	123	50	7	0.221	0.273	0.037
.	19.01.15-15.17.45-1-444693	33	1	1	0	0	0	0	0	0	0	0	NA	NA	NA	11	7	492	165	163	0	0	0	0	0	1	0	0	0.006
.	19.01.15-15.17.46-1-444695	34	1	1	0	0	0	0	0	0	0	0	NA	NA	NA	14	7	492	164	164	0	0	0	2	0	0	0.004	0	0
.	19.01.15-15.17.52-1-444702	251	20	20	3	0	2	635	16	16	0	0	NA	NA	NA	60	85	536	182	180	377	96	162	43	19	9	0.08	0.104	0.05
.	19.01.15-15.17.53-1-444705	242	55	55	19	0	14	613	49	49	0	0	NA	NA	NA	73	70	536	178	169	374	91	148	120	73	14	0.224	0.41	0.083
.	19.01.15-15.18.04-1-444716	64	2	2	0	0	0	99	1	1	0	0	NA	NA	NA	22	10	495	164	164	58	16	25	1	2	0	0.002	0.012	0
.	19.01.15-15.18.06-1-444718	156	11	11	3	0	3	602	10	10	0	0	NA	NA	NA	50	51	519	171	174	360	86	156	46	2	0	0.089	0.012	0
.	19.01.15-15.18.12-1-444719	89	10	10	2	0	2	586	9	9	0	0	NA	NA	NA	40	43	510	173	173	347	83	156	13	2	4	0.025	0.012	0.023
.	19.01.15-15.18.15-1-444721	273	43	43	11	0	6	628	41	41	0	0	NA	NA	NA	91	80	538	178	177	376	93	159	126	39	9	0.234	0.219	0.051
.	19.01.15-15.18.18-1-444723	213	19	19	10	0	6	603	18	18	0	0	NA	NA	NA	73	51	521	172	171	366	85	152	38	23	7	0.073	0.134	0.041
.	19.01.15-15.18.27-1-444741	296	54	54	14	0	10	631	49	49	0	0	NA	NA	NA	63	80	533	183	177	373	98	160	135	59	11	0.253	0.322	0.062
.	19.01.15-15.18.31-1-444757	34	1	1	1	0	1	0	0	0	0	0	NA	NA	NA	7	12	498	165	162	0	0	0	4	0	0	0.008	0	0
.	19.01.15-15.18.34-1-444759	284	53	53	18	0	16	630	48	48	0	0	NA	NA	NA	93	83	543	180	173	378	94	158	147	51	13	0.271	0.283	0.075
.	19.01.15-15.18.34-1-444761	123	7	7	0	0	0	591	6	6	0	0	NA	NA	NA	29	42	516	172	167	355	87	149	16	0	0	0.031	0	0
.	19.01.15-15.18.34-1-444762	34	1	1	0	0	0	0	0	0	0	0	NA	NA	NA	10	11	495	165	164	0	0	0	0	0	2	0	0	0.012
.	19.01.15-15.18.37-1-444763	95	3	3	1	0	1	581	2	2	0	0	NA	NA	NA	28	28	506	170	165	345	88	148	12	4	0	0.024	0.024	0
.	19.01.15-15.18.51-1-444776	60	2	2	0	0	0	574	1	1	0	0	NA	NA	NA	32	29	506	166	170	342	80	152	2	0	1	0.004	0	0.006
.	19.01.15-15.18.59-1-444788	153	9	9	2	0	1	604	7	7	0	0	NA	NA	NA	56	57	518	177	175	356	89	159	24	3	0	0.046	0.017	0
.	19.01.15-15.19.02-1-444790	114	7	7	1	0	1	583	6	6	0	0	NA	NA	NA	47	41	517	169	168	352	82	149	4	5	8	0.008	0.03	0.048
.	19.01.15-15.19.05-1-444795	91	3	3	1	0	1	593	2	2	0	0	NA	NA	NA	25	44	517	168	172	357	82	154	9	3	0	0.017	0.018	0
.	19.01.15-15.19.15-1-444797	176	23	23	8	0	7	607	21	21	0	0	NA	NA	NA	42	59	522	177	173	363	92	152	73	29	6	0.14	0.164	0.035
.	19.01.15-15.19.19-1-444801	88	5	5	0	0	0	572	4	4	0	0	NA	NA	NA	36	24	507	166	164	344	80	148	5	4	7	0.01	0.024	0.043
.	19.01.15-15.19.21-1-444802	259	50	50	19	0	11	631	42	42	0	0	NA	NA	NA	77	79	537	178	177	377	93	161	157	27	12	0.292	0.152	0.068
.	19.01.15-15.19.22-1-444804	39	1	1	0	0	0	0	0	0	0	0	NA	NA	NA	17	14	497	167	163	0	0	0	0	6	0	0	0.036	0
.	19.01.15-15.19.23-1-444805	123	7	7	3	0	2	599	6	6	0	0	NA	NA	NA	50	54	521	169	177	356	84	159	23	5	1	0.044	0.03	0.006
.	19.01.15-15.19.23-1-444806	184	12	12	2	0	2	610	11	11	0	0	NA	NA	NA	50	62	528	172	175	368	85	157	17	13	3	0.032	0.076	0.017
.	19.01.15-15.19.26-1-444807	31	1	1	1	0	1	0	0	0	0	0	NA	NA	NA	7	12	496	165	164	0	0	0	0	0	0	0	0	0
.	19.01.15-15.19.28-1-444808	66	2	2	1	0	1	577	1	1	0	0	NA	NA	NA	23	24	501	170	166	346	83	148	0	6	2	0	0.035	0.012
.	19.01.15-15.19.35-1-444826	157	9	9	3	0	2	600	7	7	0	0	NA	NA	NA	58	47	519	171	170	359	88	153	21	7	9	0.04	0.041	0.053
.	19.01.15-15.19.40-1-444829	241	28	28	10	0	4	615	23	23	0	0	NA	NA	NA	86	74	536	173	178	369	85	161	76	17	4	0.142	0.098	0.022
.	19.01.15-15.19.43-1-444831	64	4	4	0	0	0	573	2	2	0	0	NA	NA	NA	22	21	501	168	165	344	82	147	7	6	2	0.014	0.036	0.012
.	19.01.15-15.19.47-1-444838	31	1	1	0	0	0	0	0	0	0	0	NA	NA	NA	6	10	490	170	163	0	0	0	0	0	0	0	0	0
.	19.01.15-15.19.48-1-444840	34	1	1	1	0	1	0	0	0	0	0	NA	NA	NA	13	16	495	167	167	0	0	0	0	0	0	0	0	0
.	19.01.15-15.19.49-1-444842	127	16	16	2	0	2	589	15	15	0	0	NA	NA	NA	41	40	512	174	167	353	88	148	43	1	3	0.084	0.006	0.018
.	19.01.15-15.19.50-1-444845	329	53	53	19	0	17	642	44	44	0	0	NA	NA	NA	90	90	539	182	182	382	99	161	145	45	9	0.269	0.247	0.049
.	19.01.15-15.19.52-1-444847	90	5	5	1	0	1	583	4	4	0	0	NA	NA	NA	37	35	510	170	168	351	85	147	7	4	2	0.014	0.024	0.012
.	19.01.15-15.19.54-1-444850	32	1	1	0	0	0	0	0	0	0	0	NA	NA	NA	18	6	491	165	163	0	0	0	0	0	1	0	0	0.006
.	19.01.15-15.19.56-1-444854	121	6	6	2	0	1	594	5	5	0	0	NA	NA	NA	36	44	515	168	174	357	82	155	10	0	8	0.019	0	0.046
.	19.01.15-15.19.58-1-444856	283	67	67	16	0	14	647	59	59	0	0	NA	NA	NA	84	99	538	190	184	373	104	170	153	45	9	0.284	0.237	0.049
.	19.01.15-15.19.59-1-444858	205	19	19	4	0	4	621	17	17	0	0	NA	NA	NA	64	73	526	183	177	369	98	154	15	30	7	0.029	0.164	0.04
.	19.01.15-15.20.08-1-444873	204	85	85	22	0	13	602	74	74	0	0	NA	NA	NA	54	61	528	174	172	366	88	148	181	83	20	0.343	0.477	0.116
.	19.01.15-15.20.14-1-444876	125	8	8	2	0	2	600	7	7	0	0	NA	NA	NA	42	52	519	172	174	358	83	159	7	15	0	0.013	0.087	0
.	19.01.15-15.20.15-1-444877	218	21	21	8	0	6	617	19	19	0	0	NA	NA	NA	69	65	529	180	169	371	98	148	63	19	7	0.119	0.106	0.041
.	19.01.15-15.20.21-1-444878	61	2	2	0	0	0	573	1	1	0	0	NA	NA	NA	21	22	503	167	165	344	81	148	0	0	2	0	0	0.012
.	19.01.15-15.20.28-1-444903	180	21	21	9	0	7	609	20	20	0	0	NA	NA	NA	55	62	525	178	172	367	92	150	26	33	0	0.05	0.185	0
.	19.01.15-15.20.33-1-444904	35	1	1	0	0	0	0	0	0	0	0	NA	NA	NA	11	12	493	166	166	0	0	0	0	2	0	0	0.012	0
.	19.01.15-15.20.36-1-444907	85	4	4	0	0	0	583	3	3	0	0	NA	NA	NA	23	28	504	169	168	349	85	149	0	3	9	0	0.018	0.054
.	19.01.15-15.20.36-1-444908	242	34	34	9	0	8	616	30	30	0	0	NA	NA	NA	71	71	525	174	185	364	87	165	107	35	14	0.204	0.201	0.076
.	19.01.15-15.20.41-1-444911	64	2	2	0	0	0	570	1	1	0	0	NA	NA	NA	28	16	495	168	166	339	85	146	5	0	0	0.01	0	0
.	19.01.15-15.20.51-1-444924	35	1	1	0	0	0	0	0	0	0	0	NA	NA	NA	7	10	492	167	164	0	0	0	1	0	0	0.002	0	0
.	19.01.15-15.20.52-1-444926	154	10	10	1	0	1	600	9	9	0	0	NA	NA	NA	49	45	512	171	175	357	86	157	23	6	3	0.045	0.035	0.017
.	19.01.15-15.20.54-1-444931	92	4	4	0	0	0	576	3	3	0	0	NA	NA	NA	26	17	499	164	167	344	82	150	2	4	0	0.004	0.024	0
.	19.01.15-15.20.55-1-444933	118	8	8	0	0	0	584	7	7	0	0	NA	NA	NA	48	39	516	168	168	357	80	147	21	10	0	0.041	0.06	0
.	19.01.15-15.21.01-1-444938	146	7	7	0	0	0	593	5	5	0	0	NA	NA	NA	39	33	508	172	166	354	89	150	14	1	7	0.028	0.006	0.042
.	19.01.15-15.21.02-1-444940	229	33	33	8	0	5	623	30	30	0	0	NA	NA	NA	56	79	537	179	176	371	94	158	75	13	10	0.14	0.073	0.057
.	19.01.15-15.21.10-1-444946	287	39	39	14	0	11	635	36	36	0	0	NA	NA	NA	83	79	539	177	176	383	94	158	132	45	0	0.245	0.254	0
.	19.01.15-15.21.16-1-444947	31	1	1	0	0	0	0	0	0	0	0	NA	NA	NA	7	8	493	164	164	0	0	0	2	0	0	0.004	0	0
.	19.01.15-15.21.18-1-444949	36	1	1	0	0	0	0	0	0	0	0	NA	NA	NA	12	10	493	167	163	0	0	0	1	0	0	0.002	0	0
.	19.01.15-15.21.19-1-444950	614	52	52	17	0	11	723	50	50	0	0	NA	NA	NA	201	182	592	207	196	428	118	177	148	39	18	0.25	0.188	0.092
.	19.01.15-15.21.20-1-444951	142	22	22	9	0	7	586	17	17	0	0	NA	NA	NA	57	51	518	173	173	348	87	151	64	7	14	0.124	0.04	0.081
.	19.01.15-15.21.21-1-444952	98	4	4	2	0	1	574	3	3	0	0	NA	NA	NA	36	29	508	168	166	342	83	149	5	6	0	0.01	0.036	0
.	19.01.15-15.21.28-1-444970	317	65	65	17	0	10	610	60	60	0	0	NA	NA	NA	86	65	531	171	176	370	84	156	192	54	8	0.362	0.316	0.045
.	19.01.15-15.21.33-1-444971	114	6	6	3	0	3	573	4	4	0	0	NA	NA	NA	36	24	502	169	166	343	85	145	10	6	0	0.02	0.036	0
.	19.01.15-15.21.39-1-444975	33	1	1	0	0	0	0	0	0	0	0	NA	NA	NA	14	10	495	165	163	0	0	0	5	0	0	0.01	0	0
.	19.01.15-15.21.41-1-444976	147	20	20	5	0	3	612	16	16	0	0	NA	NA	NA	38	62	523	180	172	362	95	155	46	13	3	0.088	0.072	0.017
.	19.01.15-15.21.49-1-444986	95	5	5	4	0	4	581	4	4	0	0	NA	NA	NA	35	33	502	174	170	340	88	153	12	0	16	0.024	0	0.094
.	19.01.15-15.21.51-1-444989	183	25	25	9	0	6	595	23	23	0	0	NA	NA	NA	66	51	527	169	168	359	86	150	70	8	3	0.133	0.047	0.018
.	19.01.15-15.21.53-1-444992	64	5	5	1	0	1	575	4	4	0	0	NA	NA	NA	29	27	504	168	168	341	84	150	6	10	1	0.012	0.06	0.006
.	19.01.15-15.21.57-1-444999	92	10	10	3	0	2	569	9	9	0	0	NA	NA	NA	39	23	499	170	167	340	83	146	23	1	2	0.046	0.006	0.012
.	19.01.15-15.22.06-1-445008	34	1	1	1	0	1	0	0	0	0	0	NA	NA	NA	3	10	495	165	163	0	0	0	2	0	0	0.004	0	0
.	19.01.15-15.22.08-1-445010	93	14	14	3	0	2	579	12	12	0	0	NA	NA	NA	33	33	513	168	165	349	83	147	7	19	4	0.014	0.113	0.024
.	19.01.15-15.22.09-1-445011	154	9	9	1	0	0	608	7	7	0	0	NA	NA	NA	53	55	517	176	175	361	90	157	23	1	0	0.044	0.006	0
.	19.01.15-15.22.12-1-445013	90	3	3	0	0	0	585	2	2	0	0	NA	NA	NA	26	34	504	172	171	348	86	151	3	4	0	0.006	0.023	0
.	19.01.15-15.22.14-1-445014	35	1	1	0	0	0	0	0	0	0	0	NA	NA	NA	8	9	494	164	164	0	0	0	0	0	2	0	0	0.012
.	19.01.15-15.22.16-1-445016	343	55	55	19	0	12	651	51	51	0	0	NA	NA	NA	103	114	556	188	183	390	102	159	118	57	9	0.212	0.303	0.049
.	19.01.15-15.22.24-1-445023	34	1	1	0	0	0	0	0	0	0	0	NA	NA	NA	12	7	491	166	163	0	0	0	0	1	0	0	0.006	0
.	19.01.15-15.22.27-1-445046	86	3	3	1	0	1	578	2	2	0	0	NA	NA	NA	19	27	504	170	166	347	85	146	6	2	0	0.012	0.012	0
.	19.01.15-15.22.30-1-445047	150	18	18	5	0	3	593	16	16	0	0	NA	NA	NA	41	44	509	178	170	351	91	151	51	21	1	0.1	0.118	0.006
.	19.01.15-15.22.33-1-445049	124	5	5	2	0	2	596	4	4	0	0	NA	NA	NA	33	42	513	169	173	359	83	154	22	0	1	0.043	0	0.006
.	19.01.15-15.22.35-1-445051	261	53	53	22	0	18	629	48	48	0	0	NA	NA	NA	77	80	532	178	183	373	91	165	136	76	17	0.256	0.427	0.093
.	19.01.15-15.22.36-1-445052	59	2	2	1	0	1	571	1	1	0	0	NA	NA	NA	23	19	497	168	167	340	83	148	4	0	5	0.008	0	0.03
.	19.01.15-15.22.42-1-445053	174	25	25	4	0	3	615	23	23	0	0	NA	NA	NA	58	65	528	178	172	367	96	152	87	19	4	0.165	0.107	0.023
.	19.01.15-15.22.43-1-445054	311	36	36	15	0	12	669	29	29	0	0	NA	NA	NA	78	133	575	186	185	407	100	162	81	44	8	0.141	0.237	0.043
.	19.01.15-15.22.49-1-445062	120	8	8	3	0	3	584	7	7	0	0	NA	NA	NA	20	28	501	174	166	346	90	148	25	4	3	0.05	0.023	0.018
.	19.01.15-15.22.52-1-445067	90	3	3	1	0	1	573	2	2	0	0	NA	NA	NA	32	23	502	167	167	342	83	148	11	0	0	0.022	0	0
.	19.01.15-15.22.57-1-445076	35	1	1	0	0	0	0	0	0	0	0	NA	NA	NA	11	9	494	164	164	0	0	0	0	0	0	0	0	0
.	19.01.15-15.22.59-1-445078	118	11	11	2	0	2	586	8	8	0	0	NA	NA	NA	43	42	516	169	170	354	84	148	20	17	1	0.039	0.101	0.006
.	19.01.15-15.23.02-1-445082	179	19	19	3	0	0	598	17	17	0	0	NA	NA	NA	55	52	513	176	176	352	88	158	40	14	0	0.078	0.08	0
.	19.01.15-15.23.06-1-445085	153	10	10	3	0	3	602	9	9	0	0	NA	NA	NA	46	51	513	174	177	353	90	159	23	0	12	0.045	0	0.068
.	19.01.15-15.23.08-1-445087	147	9	9	6	0	4	586	8	8	0	0	NA	NA	NA	35	35	505	171	172	350	86	150	24	19	1	0.048	0.111	0.006
.	19.01.15-15.23.20-1-445092	174	35	35	6	0	2	604	31	31	0	0	NA	NA	NA	46	50	518	175	170	364	88	152	71	47	7	0.137	0.269	0.041
.	19.01.15-15.23.27-1-445095	121	9	9	4	0	3	584	6	6	0	0	NA	NA	NA	41	33	514	167	165	351	84	149	13	8	4	0.025	0.048	0.024
.	19.01.15-15.23.28-1-445112	122	12	12	4	0	3	583	11	11	0	0	NA	NA	NA	42	28	502	172	167	347	88	148	44	10	5	0.088	0.058	0.03
.	19.01.15-15.23.30-1-445114	449	48	48	15	0	14	675	43	43	0	0	NA	NA	NA	134	129	567	192	183	402	108	165	155	40	6	0.273	0.208	0.033
.	19.01.15-15.23.32-1-445115	89	9	9	3	0	1	582	7	7	0	0	NA	NA	NA	29	28	508	171	162	352	86	144	29	4	2	0.057	0.023	0.012
.	19.01.15-15.23.34-1-445117	123	17	17	3	0	3	590	12	12	0	0	NA	NA	NA	56	45	518	169	171	357	83	150	24	18	9	0.046	0.107	0.053
.	19.01.15-15.23.36-1-445118	60	2	2	2	0	2	577	1	1	0	0	NA	NA	NA	24	27	505	167	168	344	84	149	0	1	3	0	0.006	0.018
.	19.01.15-15.23.45-1-445126	92	7	7	0	0	0	567	6	6	0	0	NA	NA	NA	32	17	493	167	170	337	80	150	24	0	0	0.049	0	0
.	19.01.15-15.23.47-1-445129	62	3	3	1	0	1	201	2	2	0	0	NA	NA	NA	18	16	496	166	167	121	28	52	3	0	3	0.006	0	0.018
.	19.01.15-15.23.49-1-445132	60	2	2	0	0	0	501	1	1	0	0	NA	NA	NA	18	25	505	169	164	302	72	127	2	4	0	0.004	0.024	0
.	19.01.15-15.23.51-1-445136	149	11	11	4	0	4	586	10	10	0	0	NA	NA	NA	37	37	513	168	169	353	83	150	28	9	0	0.055	0.054	0
.	19.01.15-15.23.55-1-445142	34	1	1	1	0	1	0	0	0	0	0	NA	NA	NA	5	4	490	164	163	0	0	0	0	0	0	0	0	0
.	19.01.15-15.23.58-1-445146	34	1	1	0	0	0	0	0	0	0	0	NA	NA	NA	8	8	492	167	162	0	0	0	0	0	3	0	0	0.019
.	19.01.15-15.23.58-1-445147	88	3	3	2	0	2	584	2	2	0	0	NA	NA	NA	30	35	507	174	167	349	89	146	6	3	1	0.012	0.017	0.006
.	19.01.15-15.24.00-1-445148	208	36	36	12	0	11	610	29	29	0	0	NA	NA	NA	78	59	530	172	170	371	85	154	109	31	1	0.206	0.18	0.006
.	19.01.15-15.24.01-1-445149	90	4	4	2	0	2	577	3	3	0	0	NA	NA	NA	39	27	503	168	169	343	84	150	4	5	0	0.008	0.03	0
.	19.01.15-15.24.02-1-445150	207	19	19	7	0	5	616	16	16	0	0	NA	NA	NA	75	66	529	176	174	373	87	156	50	30	1	0.095	0.17	0.006
.	19.01.15-15.24.06-1-445157	182	21	21	10	0	7	599	20	20	0	0	NA	NA	NA	69	51	521	173	170	362	89	148	39	17	14	0.075	0.098	0.082
.	19.01.15-15.24.12-1-445161	269	28	28	9	0	7	626	27	27	0	0	NA	NA	NA	98	90	547	182	174	380	95	151	61	25	7	0.112	0.137	0.04
.	19.01.15-15.24.13-1-445162	181	13	13	3	0	3	584	11	11	0	0	NA	NA	NA	66	41	510	172	172	349	86	149	21	12	8	0.041	0.07	0.047
.	19.01.15-15.24.13-1-445163	145	13	13	3	0	2	591	9	9	0	0	NA	NA	NA	32	40	511	176	166	353	89	149	39	4	3	0.076	0.023	0.018
.	19.01.15-15.24.15-1-445165	214	8	8	0	0	0	607	7	7	0	0	NA	NA	NA	66	59	520	174	178	360	87	160	18	14	0	0.035	0.08	0
.	19.01.15-15.24.41-1-445191	33	1	1	0	0	0	0	0	0	0	0	NA	NA	NA	7	8	494	164	163	0	0	0	1	0	0	0.002	0	0
.	19.01.15-15.24.48-1-445200	89	3	3	1	0	0	572	2	2	0	0	NA	NA	NA	44	28	506	168	167	339	82	151	12	0	0	0.024	0	0
.	19.01.15-15.24.48-1-445201	89	4	4	1	0	1	591	3	3	0	0	NA	NA	NA	30	31	507	168	169	352	85	154	0	5	4	0	0.03	0.024
.	19.01.15-15.24.52-1-445204	93	7	7	3	0	3	576	6	6	0	0	NA	NA	NA	40	33	508	168	170	345	82	149	24	0	0	0.047	0	0
.	19.01.15-15.24.53-1-445208	329	61	61	17	0	14	643	56	56	0	0	NA	NA	NA	103	108	553	187	181	382	99	162	158	40	6	0.286	0.214	0.033
.	19.01.15-15.24.55-1-445211	467	40	40	13	0	8	678	37	37	0	0	NA	NA	NA	128	138	568	193	190	403	107	168	127	41	11	0.224	0.212	0.058
.	19.01.15-15.24.57-1-445215	173	20	20	3	0	2	582	19	19	0	0	NA	NA	NA	57	44	515	170	172	347	84	151	38	11	11	0.074	0.065	0.064
.	19.01.15-15.25.03-1-445219	149	14	14	3	0	2	582	12	12	0	0	NA	NA	NA	50	36	514	166	169	353	82	147	21	19	5	0.041	0.114	0.03
.	19.01.15-15.25.03-1-445220	176	28	28	6	0	1	597	25	25	0	0	NA	NA	NA	47	48	519	173	169	360	86	151	70	35	0	0.135	0.202	0
.	19.01.15-15.25.04-1-445224	117	8	8	2	0	1	590	6	6	0	0	NA	NA	NA	33	34	508	172	167	351	89	150	14	6	4	0.028	0.035	0.024
.	19.01.15-15.25.06-1-445226	60	4	4	3	0	1	571	3	3	0	0	NA	NA	NA	24	19	498	170	164	343	83	145	3	8	0	0.006	0.047	0
.	19.01.15-15.25.12-1-445228	63	2	2	1	0	1	576	1	1	0	0	NA	NA	NA	26	23	499	168	169	346	82	148	0	5	2	0	0.03	0.012
.	19.01.15-15.25.20-1-445232	114	4	4	0	0	0	588	2	2	0	0	NA	NA	NA	39	37	515	167	168	357	80	151	15	1	0	0.029	0.006	0
.	19.01.15-15.25.22-1-445233	95	3	3	1	0	0	594	2	2	0	0	NA	NA	NA	35	42	510	173	172	351	88	155	4	4	1	0.008	0.023	0.006
.	19.01.15-15.25.25-1-445235	154	12	12	3	0	1	594	10	10	0	0	NA	NA	NA	44	42	513	169	173	356	85	153	21	20	8	0.041	0.118	0.046
.	19.01.15-15.25.27-1-445236	147	7	7	3	0	2	589	6	6	0	0	NA	NA	NA	41	41	517	173	164	357	86	146	10	11	4	0.019	0.064	0.024
.	19.01.15-15.25.32-1-445254	58	2	2	0	0	0	52	1	1	0	0	NA	NA	NA	15	18	499	168	164	27	7	18	0	0	3	0	0	0.018
.	19.01.15-15.25.37-1-445257	90	5	5	0	0	0	585	4	4	0	0	NA	NA	NA	24	33	503	175	168	345	89	151	9	0	0	0.018	0	0
.	19.01.15-15.25.37-1-445258	127	8	8	1	0	0	589	7	7	0	0	NA	NA	NA	36	38	513	167	171	353	84	152	12	13	3	0.023	0.078	0.018
.	19.01.15-15.25.38-1-445259	323	42	42	19	0	14	649	38	38	0	0	NA	NA	NA	87	104	552	187	178	389	101	159	147	38	5	0.266	0.203	0.028
.	19.01.15-15.25.46-1-445266	63	4	4	2	0	1	581	3	3	0	0	NA	NA	NA	24	36	512	172	165	354	82	145	16	8	3	0.031	0.047	0.018
.	19.01.15-15.25.52-1-445274	38	1	1	0	0	0	0	0	0	0	0	NA	NA	NA	11	9	495	165	162	0	0	0	0	0	4	0	0	0.025
.	19.01.15-15.25.52-1-445275	95	5	5	2	0	2	589	4	4	0	0	NA	NA	NA	24	36	509	169	171	353	83	153	8	1	2	0.016	0.006	0.012
.	19.01.15-15.25.54-1-445279	33	1	1	0	0	0	0	0	0	0	0	NA	NA	NA	3	8	491	165	165	0	0	0	0	0	0	0	0	0
.	19.01.15-15.25.55-1-445281	123	7	7	2	0	2	603	6	6	0	0	NA	NA	NA	44	56	517	180	172	359	94	150	16	5	0	0.031	0.028	0
.	19.01.15-15.25.56-1-445282	269	17	17	8	0	8	625	15	15	0	0	NA	NA	NA	78	83	538	176	182	372	92	161	32	22	2	0.059	0.125	0.011
.	19.01.15-15.25.56-1-445284	231	33	33	9	0	8	612	29	29	0	0	NA	NA	NA	63	66	529	177	173	369	90	153	82	19	17	0.155	0.107	0.098
.	19.01.15-15.25.58-1-445287	203	23	23	8	0	8	608	20	20	0	0	NA	NA	NA	67	64	528	173	176	366	88	154	53	15	5	0.1	0.087	0.028
.	19.01.15-15.26.02-1-445290	90	5	5	0	0	0	580	4	4	0	0	NA	NA	NA	39	36	511	173	165	352	87	141	13	2	1	0.025	0.012	0.006
.	19.01.15-15.26.10-1-445297	211	16	16	5	0	3	606	13	13	0	0	NA	NA	NA	65	59	534	173	165	371	89	146	39	21	2	0.073	0.121	0.012
.	19.01.15-15.26.14-1-445299	32	1	1	0	0	0	0	0	0	0	0	NA	NA	NA	10	12	497	166	162	0	0	0	0	0	0	0	0	0
.	19.01.15-15.26.17-1-445301	88	4	4	2	0	2	576	3	3	0	0	NA	NA	NA	31	25	501	172	165	344	86	146	10	0	3	0.02	0	0.018
.	19.01.15-15.26.17-1-445303	92	3	3	0	0	0	581	1	1	0	0	NA	NA	NA	30	30	507	166	170	349	80	152	4	3	6	0.008	0.018	0.035
.	19.01.15-15.26.19-1-445304	60	4	4	1	0	1	574	2	2	0	0	NA	NA	NA	22	24	499	171	167	341	84	149	5	0	3	0.01	0	0.018
.	19.01.15-15.26.33-1-445336	168	39	39	10	0	6	595	37	37	0	0	NA	NA	NA	43	45	515	173	170	354	89	152	120	35	7	0.233	0.202	0.041
.	19.01.15-15.26.35-1-445338	186	14	14	7	0	5	615	13	13	0	0	NA	NA	NA	58	64	520	180	177	360	96	159	36	18	6	0.069	0.1	0.034
.	19.01.15-15.26.38-1-445339	154	17	17	5	0	5	604	16	16	0	0	NA	NA	NA	42	52	516	179	170	358	94	152	36	23	3	0.07	0.128	0.018
.	19.01.15-15.26.38-1-445341	181	22	22	8	0	6	612	20	20	0	0	NA	NA	NA	60	59	521	176	175	363	92	157	23	31	15	0.044	0.176	0.086
.	19.01.15-15.26.38-1-445342	62	2	2	1	0	1	249	0	0	0	0	NA	NA	NA	20	16	498	165	166	139	41	69	3	0	0	0.006	0	0
.	19.01.15-15.26.42-1-445343	60	4	4	1	0	1	575	3	3	0	0	NA	NA	NA	29	24	503	168	166	345	81	149	0	4	10	0	0.024	0.06
.	19.01.15-15.26.48-1-445352	117	8	8	4	0	4	590	7	7	0	0	NA	NA	NA	48	40	512	167	174	354	81	155	24	19	2	0.047	0.114	0.011
.	19.01.15-15.26.50-1-445356	95	5	5	2	0	1	570	4	4	0	0	NA	NA	NA	28	20	503	167	163	344	81	145	13	1	2	0.026	0.006	0.012
.	19.01.15-15.26.57-1-445367	151	6	6	0	0	0	589	5	5	0	0	NA	NA	NA	48	35	512	167	169	356	84	149	16	3	0	0.031	0.018	0
.	19.01.15-15.27.01-1-445369	86	5	5	0	0	0	570	4	4	0	0	NA	NA	NA	24	25	500	170	168	342	80	148	7	1	2	0.014	0.006	0.012
.	19.01.15-15.27.04-1-445373	146	9	9	2	0	2	596	8	8	0	0	NA	NA	NA	53	49	520	167	175	359	80	157	31	2	0	0.06	0.012	0
.	19.01.15-15.27.06-1-445375	61	3	3	1	0	1	574	1	1	0	0	NA	NA	NA	24	28	506	168	167	346	82	146	9	4	0	0.018	0.024	0
.	19.01.15-15.27.06-1-445376	91	9	9	5	0	4	586	7	7	0	0	NA	NA	NA	25	38	509	171	171	349	84	153	23	3	0	0.045	0.018	0
.	19.01.15-15.27.09-1-445379	35	1	1	1	0	1	0	0	0	0	0	NA	NA	NA	10	10	495	165	163	0	0	0	0	0	3	0	0	0.018
.	19.01.15-15.27.10-1-445380	443	95	95	21	0	18	653	85	85	0	0	NA	NA	NA	126	121	564	189	181	391	102	160	238	87	25	0.422	0.46	0.138
.	19.01.15-15.27.12-1-445383	188	31	31	10	0	8	616	30	30	0	0	NA	NA	NA	65	68	534	178	169	375	94	147	118	19	14	0.221	0.107	0.083
.	19.01.15-15.27.14-1-445384	33	1	1	1	0	1	0	0	0	0	0	NA	NA	NA	13	6	490	164	165	0	0	0	0	0	0	0	0	0
.	19.01.15-15.27.16-1-445385	86	10	10	2	0	1	568	7	7	0	0	NA	NA	NA	29	16	496	168	165	338	84	146	31	7	0	0.062	0.042	0
.	19.01.15-15.27.16-1-445386	233	36	36	11	0	8	630	32	32	0	0	NA	NA	NA	65	78	531	183	177	369	98	163	105	28	7	0.198	0.153	0.04
.	19.01.15-15.27.20-1-445387	297	88	88	33	0	23	634	85	85	0	0	NA	NA	NA	82	93	549	181	176	383	92	159	185	82	17	0.337	0.453	0.097
.	19.01.15-15.27.25-1-445391	34	1	1	1	0	1	0	0	0	0	0	NA	NA	NA	5	9	494	164	164	0	0	0	0	0	0	0	0	0
.	19.01.15-15.27.26-1-445392	34	1	1	0	0	0	0	0	0	0	0	NA	NA	NA	6	6	491	164	164	0	0	0	0	0	0	0	0	0
.	19.01.15-15.27.27-1-445393	92	8	8	1	0	1	576	6	6	0	0	NA	NA	NA	28	25	504	168	166	345	84	147	13	7	0	0.026	0.042	0
.	19.01.15-15.27.29-1-445410	151	14	14	4	0	4	594	12	12	0	0	NA	NA	NA	54	46	514	171	174	353	85	156	13	23	2	0.025	0.135	0.011
.	19.01.15-15.27.29-1-445411	89	4	4	1	0	1	562	3	3	0	0	NA	NA	NA	34	17	495	167	168	333	82	147	6	0	2	0.012	0	0.012
.	19.01.15-15.27.40-1-445414	267	28	28	9	0	6	629	24	24	0	0	NA	NA	NA	95	82	537	176	182	377	89	163	60	53	7	0.112	0.301	0.038
.	19.01.15-15.27.47-1-445423	328	16	16	3	0	2	656	14	14	0	0	NA	NA	NA	103	110	560	183	180	395	99	162	41	4	16	0.073	0.022	0.089
.	19.01.15-15.27.47-1-445424	92	5	5	2	0	1	584	4	4	0	0	NA	NA	NA	39	35	511	168	169	352	85	147	11	0	4	0.022	0	0.024
.	19.01.15-15.27.55-1-445435	229	52	52	13	0	8	600	47	47	0	0	NA	NA	NA	59	48	520	174	167	362	87	151	143	39	3	0.275	0.224	0.018
.	19.01.15-15.28.03-1-445442	327	45	45	16	0	11	622	43	43	0	0	NA	NA	NA	103	80	522	184	187	358	97	167	126	39	24	0.241	0.212	0.128
.	19.01.15-15.28.04-1-445444	262	58	58	16	0	9	615	53	53	0	0	NA	NA	NA	62	61	533	171	170	375	87	153	172	43	3	0.323	0.251	0.018
.	19.01.15-15.28.13-1-445446	95	3	3	1	0	0	575	1	1	0	0	NA	NA	NA	34	25	504	164	170	341	83	151	4	3	0	0.008	0.018	0
.	19.01.15-15.28.19-1-445448	82	5	5	0	0	0	585	3	3	0	0	NA	NA	NA	31	41	513	169	172	355	81	149	8	10	3	0.016	0.059	0.017
.	19.01.15-15.28.26-1-445454	91	8	8	2	0	2	584	7	7	0	0	NA	NA	NA	31	32	511	164	170	350	82	152	14	14	0	0.027	0.085	0
.	19.01.15-15.28.26-1-445455	94	3	3	0	0	0	575	2	2	0	0	NA	NA	NA	30	25	508	166	164	351	81	143	15	3	0	0.03	0.018	0
.	19.01.15-15.28.39-1-445479	214	15	15	4	0	3	601	13	13	0	0	NA	NA	NA	62	54	515	172	180	353	87	161	27	15	9	0.052	0.087	0.05
.	19.01.15-15.28.51-1-445490	345	42	42	10	0	6	646	38	38	0	0	NA	NA	NA	85	97	546	185	179	386	98	162	114	49	13	0.209	0.265	0.073
.	19.01.15-15.28.52-1-445492	123	24	24	7	0	7	594	20	20	0	0	NA	NA	NA	51	50	520	173	170	358	85	151	59	31	3	0.113	0.179	0.018
.	19.01.15-15.29.17-1-445511	146	5	5	0	0	0	611	4	4	0	0	NA	NA	NA	44	57	522	174	174	367	88	156	10	5	0	0.019	0.029	0
.	19.01.15-15.29.20-1-445513	255	43	43	13	0	9	624	37	37	0	0	NA	NA	NA	66	75	532	180	176	373	92	159	82	48	14	0.154	0.267	0.08
.	19.01.15-15.29.24-1-445517	169	20	20	5	0	4	601	19	19	0	0	NA	NA	NA	56	56	524	175	170	363	89	149	41	25	4	0.078	0.143	0.024
.	19.01.15-15.29.25-1-445520	35	1	1	1	0	1	0	0	0	0	0	NA	NA	NA	12	4	490	164	163	0	0	0	0	0	4	0	0	0.025
.	19.01.15-15.29.27-1-445521	33	1	1	0	0	0	0	0	0	0	0	NA	NA	NA	14	11	494	166	164	0	0	0	0	0	0	0	0	0
.	19.01.15-15.29.28-1-445523	289	19	19	5	0	5	626	15	15	0	0	NA	NA	NA	81	80	544	172	177	381	86	159	66	10	5	0.121	0.058	0.028
.	19.01.15-15.29.28-1-445524	144	13	13	6	0	6	600	11	11	0	0	NA	NA	NA	41	50	518	172	173	357	87	156	43	16	0	0.083	0.093	0
.	19.01.15-15.29.28-1-445525	176	19	19	6	0	4	605	17	17	0	0	NA	NA	NA	66	60	523	178	172	360	91	154	58	18	3	0.111	0.101	0.017
.	19.01.15-15.29.44-1-445543	61	2	2	0	0	0	349	1	1	0	0	NA	NA	NA	23	14	497	166	164	208	51	90	0	0	2	0	0	0.012
.	19.01.15-15.29.48-1-445551	155	15	15	7	0	5	600	13	13	0	0	NA	NA	NA	43	53	525	171	170	363	87	150	27	9	8	0.051	0.053	0.047
.	19.01.15-15.29.55-1-445564	144	16	16	5	0	4	584	12	12	0	0	NA	NA	NA	39	42	514	171	170	348	82	154	48	4	0	0.093	0.023	0
.	19.01.15-15.29.56-1-445566	196	36	36	10	0	6	601	35	35	0	0	NA	NA	NA	51	49	518	173	171	361	88	152	109	29	1	0.21	0.168	0.006
.	19.01.15-15.29.59-1-445569	296	46	46	13	0	9	622	41	41	0	0	NA	NA	NA	94	91	547	177	180	378	90	154	127	57	1	0.232	0.322	0.006
.	19.01.15-15.30.05-1-445579	180	12	12	3	0	1	602	11	11	0	0	NA	NA	NA	47	48	517	170	174	361	86	155	18	27	0	0.035	0.159	0
.	19.01.15-15.30.12-1-445581	147	14	14	4	0	3	588	13	13	0	0	NA	NA	NA	35	46	517	172	170	357	85	146	42	6	0	0.081	0.035	0
.	19.01.15-15.30.24-1-445585	33	1	1	0	0	0	0	0	0	0	0	NA	NA	NA	12	12	494	165	166	0	0	0	1	0	0	0.002	0	0
.	19.01.15-15.30.26-1-445590	91	6	6	2	0	2	580	5	5	0	0	NA	NA	NA	33	33	506	169	171	345	83	152	16	5	0	0.032	0.03	0
.	19.01.15-15.30.28-1-445606	119	11	11	1	0	0	588	8	8	0	0	NA	NA	NA	53	39	513	170	169	353	84	151	15	11	8	0.029	0.065	0.047
.	19.01.15-15.30.29-1-445614	148	10	10	4	0	3	589	9	9	0	0	NA	NA	NA	50	44	515	171	171	354	83	152	13	12	7	0.025	0.07	0.041
.	19.01.15-15.30.32-1-445615	269	65	65	15	0	13	623	59	59	0	0	NA	NA	NA	73	73	538	173	175	380	89	154	156	66	6	0.29	0.382	0.034
.	19.01.15-15.30.36-1-445617	446	95	95	35	0	23	654	88	88	0	0	NA	NA	NA	121	116	555	187	187	388	99	167	233	79	7	0.42	0.422	0.037
.	19.01.15-15.30.55-1-445635	63	3	3	0	0	0	578	2	2	0	0	NA	NA	NA	22	28	506	167	168	350	78	150	4	4	5	0.008	0.024	0.03
.	19.01.15-15.31.00-1-445638	420	51	51	17	0	12	688	49	49	0	0	NA	NA	NA	134	145	582	190	186	418	104	166	166	62	9	0.285	0.326	0.048
.	19.01.15-15.31.05-1-445663	168	24	24	6	0	5	604	21	21	0	0	NA	NA	NA	52	48	513	172	176	356	91	157	50	14	1	0.097	0.081	0.006
.	19.01.15-15.31.06-1-445664	259	25	25	8	0	4	611	22	22	0	0	NA	NA	NA	74	61	521	183	170	363	96	152	50	44	3	0.096	0.24	0.018
.	19.01.15-15.31.31-1-445708	179	26	26	5	0	5	602	23	23	0	0	NA	NA	NA	61	62	529	172	174	365	85	152	88	24	1	0.166	0.14	0.006
.	19.01.15-15.31.32-1-445709	170	10	10	1	0	1	598	7	7	0	0	NA	NA	NA	42	52	522	172	171	361	87	150	18	11	1	0.034	0.064	0.006
.	19.01.15-15.31.49-1-445726	211	22	22	7	0	4	619	19	19	0	0	NA	NA	NA	53	68	531	175	175	372	92	155	46	24	15	0.087	0.137	0.086
.	19.01.15-15.31.50-1-445728	62	2	2	0	0	0	448	1	1	0	0	NA	NA	NA	14	16	498	166	165	271	63	114	1	0	0	0.002	0	0
.	19.01.15-15.31.51-1-445730	33	1	1	0	0	0	0	0	0	0	0	NA	NA	NA	8	8	495	164	162	0	0	0	1	0	0	0.002	0	0
.	19.01.15-15.31.53-1-445733	177	17	17	3	0	2	614	14	14	0	0	NA	NA	NA	60	65	531	171	176	371	88	155	37	20	12	0.07	0.117	0.068
.	19.01.15-15.31.54-1-445736	120	11	11	1	0	1	587	10	10	0	0	NA	NA	NA	43	38	510	169	172	352	83	152	29	4	0	0.057	0.024	0
.	19.01.15-15.32.01-1-445741	88	3	3	0	0	0	576	2	2	0	0	NA	NA	NA	42	32	504	170	171	341	83	152	7	0	1	0.014	0	0.006
.	19.01.15-15.32.19-1-445748	87	5	5	0	0	0	579	3	3	0	0	NA	NA	NA	41	34	503	170	174	344	85	150	11	0	5	0.022	0	0.029
.	19.01.15-15.32.25-1-445755	95	4	4	1	0	1	590	3	3	0	0	NA	NA	NA	27	34	512	167	168	355	85	150	7	3	2	0.014	0.018	0.012
.	19.01.15-15.32.28-1-445772	174	6	6	1	0	1	592	4	4	0	0	NA	NA	NA	56	42	512	174	169	354	88	150	28	7	0	0.055	0.04	0
.	19.01.15-15.32.32-1-445781	270	16	16	7	0	4	628	14	14	0	0	NA	NA	NA	73	87	550	174	176	385	88	155	61	8	0	0.111	0.046	0
.	19.01.15-15.32.38-1-445782	121	9	9	1	0	1	577	8	8	0	0	NA	NA	NA	31	31	507	168	169	343	87	147	11	0	9	0.022	0	0.053
.	19.01.15-15.32.38-1-445783	116	12	12	1	0	1	582	11	11	0	0	NA	NA	NA	31	29	505	165	172	346	83	153	19	9	1	0.038	0.055	0.006
.	19.01.15-15.32.41-1-445784	92	4	4	0	0	0	593	3	3	0	0	NA	NA	NA	34	43	511	172	173	353	87	153	8	1	0	0.016	0.006	0
.	19.01.15-15.32.41-1-445785	153	8	8	2	0	1	605	7	7	0	0	NA	NA	NA	39	54	520	173	174	363	86	156	13	11	1	0.025	0.064	0.006
.	19.01.15-15.32.43-1-445786	234	62	62	27	0	18	629	58	58	0	0	NA	NA	NA	66	81	536	182	176	378	93	158	132	74	10	0.246	0.407	0.057
.	19.01.15-15.32.47-1-445795	179	51	51	11	0	8	600	43	43	0	0	NA	NA	NA	57	56	525	174	170	364	87	149	125	42	14	0.238	0.241	0.082
.	19.01.15-15.32.57-1-445808	56	2	2	0	0	0	0	1	1	0	0	NA	NA	NA	18	11	498	163	163	0	0	0	1	1	0	0.002	0.006	0
.	19.01.15-15.32.58-1-445809	116	5	5	0	0	0	588	4	4	0	0	NA	NA	NA	39	37	515	166	169	355	83	150	13	2	5	0.025	0.012	0.03
.	19.01.15-15.32.59-1-445811	31	1	1	0	0	0	0	0	0	0	0	NA	NA	NA	8	11	494	164	166	0	0	0	5	0	0	0.01	0	0
.	19.01.15-15.33.01-1-445812	148	15	15	3	0	3	595	13	13	0	0	NA	NA	NA	32	44	513	171	173	352	86	157	37	3	10	0.072	0.018	0.058
.	19.01.15-15.33.02-1-445814	37	1	1	1	0	1	0	0	0	0	0	NA	NA	NA	11	11	495	166	163	0	0	0	4	0	0	0.008	0	0
.	19.01.15-15.33.05-1-445820	65	3	3	0	0	0	573	2	2	0	0	NA	NA	NA	17	17	502	163	165	346	81	146	6	0	2	0.012	0	0.012
.	19.01.15-15.33.06-1-445821	32	1	1	0	0	0	0	0	0	0	0	NA	NA	NA	10	9	492	165	165	0	0	0	2	0	0	0.004	0	0
.	19.01.15-15.33.06-1-445822	143	16	16	7	0	6	593	14	14	0	0	NA	NA	NA	49	45	517	172	169	355	87	151	30	15	5	0.058	0.087	0.03
.	19.01.15-15.33.06-1-445823	323	29	29	7	0	5	653	25	25	0	0	NA	NA	NA	77	100	545	180	188	384	98	171	105	21	6	0.193	0.117	0.032
.	19.01.15-15.33.08-1-445824	209	48	48	9	0	5	598	44	44	0	0	NA	NA	NA	70	54	520	173	174	356	87	155	108	48	12	0.208	0.277	0.069
.	19.01.15-15.33.17-1-445827	205	27	27	10	0	7	606	22	22	0	0	NA	NA	NA	66	61	528	176	170	365	89	152	74	19	5	0.14	0.108	0.029
.	19.01.15-15.33.21-1-445831	64	3	3	0	0	0	577	2	2	0	0	NA	NA	NA	18	21	502	166	166	344	84	149	6	0	1	0.012	0	0.006
.	19.01.15-15.33.28-1-445832	179	37	37	8	0	6	596	36	36	0	0	NA	NA	NA	45	44	512	172	173	356	86	154	77	42	1	0.15	0.244	0.006
.	19.01.15-15.33.35-1-445851	93	6	6	4	0	2	588	5	5	0	0	NA	NA	NA	34	35	509	172	167	354	86	148	27	0	0	0.053	0	0
.	19.01.15-15.33.35-1-445853	209	25	25	6	0	5	620	23	23	0	0	NA	NA	NA	61	70	533	178	172	368	97	155	98	38	0	0.184	0.213	0
.	19.01.15-15.33.53-1-445871	65	2	2	0	0	0	448	0	0	0	0	NA	NA	NA	11	9	492	165	165	270	60	118	3	0	0	0.006	0	0
.	19.01.15-15.33.54-1-445875	59	2	2	0	0	0	348	1	1	0	0	NA	NA	NA	10	16	499	165	165	215	45	88	4	0	0	0.008	0	0
.	19.01.15-15.33.57-1-445878	150	9	9	4	0	3	606	7	7	0	0	NA	NA	NA	48	50	518	172	173	361	88	157	17	10	0	0.033	0.058	0
.	19.01.15-15.34.01-1-445880	87	6	6	2	0	2	588	5	5	0	0	NA	NA	NA	32	47	518	169	173	352	84	152	18	0	1	0.035	0	0.006
.	19.01.15-15.34.04-1-445884	120	8	8	3	0	2	600	7	7	0	0	NA	NA	NA	34	48	516	170	175	356	86	158	12	4	2	0.023	0.024	0.011
.	19.01.15-15.34.05-1-445887	245	82	82	31	0	25	615	78	78	0	0	NA	NA	NA	75	65	528	177	173	368	92	155	181	60	18	0.343	0.339	0.104
.	19.01.15-15.34.07-1-445888	307	27	27	4	0	2	634	24	24	0	0	NA	NA	NA	92	94	554	177	176	382	93	159	68	23	9	0.123	0.13	0.051
.	19.01.15-15.34.17-1-445896	62	2	2	2	0	2	99	0	0	0	0	NA	NA	NA	15	11	496	165	163	60	14	25	7	0	0	0.014	0	0
.	19.01.15-15.34.17-1-445897	143	13	13	3	0	2	593	12	12	0	0	NA	NA	NA	57	49	515	174	173	351	85	157	17	21	0	0.033	0.121	0
.	19.01.15-15.34.20-1-445898	242	33	33	11	0	8	635	30	30	0	0	NA	NA	NA	65	85	539	174	185	380	91	164	130	25	6	0.241	0.144	0.032
.	19.01.15-15.34.20-1-445899	512	47	47	11	0	6	682	42	42	0	0	NA	NA	NA	148	143	577	194	185	408	108	166	127	59	9	0.22	0.304	0.049
.	19.01.15-15.34.23-1-445901	118	7	7	3	0	3	597	6	6	0	0	NA	NA	NA	38	40	512	169	172	356	84	157	25	4	0	0.049	0.024	0
.	19.01.15-15.34.23-1-445902	58	2	2	1	0	1	587	1	1	0	0	NA	NA	NA	13	35	510	171	167	353	84	150	2	0	0	0.004	0	0
.	19.01.15-15.34.24-1-445904	95	3	3	1	0	1	586	2	2	0	0	NA	NA	NA	22	34	510	170	167	351	83	152	8	0	0	0.016	0	0
.	19.01.15-15.34.36-1-445930	155	27	27	5	0	5	603	23	23	0	0	NA	NA	NA	50	53	513	180	173	354	93	156	58	33	1	0.113	0.183	0.006
.	19.01.15-15.34.38-1-445932	169	19	19	4	0	3	608	17	17	0	0	NA	NA	NA	45	57	525	173	172	365	87	156	30	14	5	0.057	0.081	0.029
.	19.01.15-15.34.40-1-445933	150	6	6	1	0	1	595	5	5	0	0	NA	NA	NA	40	48	516	175	170	352	91	152	18	0	0	0.035	0	0
.	19.01.15-15.34.41-1-445934	34	1	1	0	0	0	0	0	0	0	0	NA	NA	NA	10	11	493	167	164	0	0	0	1	0	0	0.002	0	0
.	19.01.15-15.34.44-1-445935	59	2	2	0	0	0	548	1	1	0	0	NA	NA	NA	11	13	494	164	168	323	82	143	0	1	1	0	0.006	0.006
.	19.01.15-15.34.50-1-445944	430	35	35	12	0	10	685	33	33	0	0	NA	NA	NA	115	140	575	190	188	412	104	169	112	44	15	0.195	0.232	0.08
.	19.01.15-15.34.56-1-445951	86	4	4	2	0	1	571	3	3	0	0	NA	NA	NA	18	14	499	166	162	344	82	145	10	0	3	0.02	0	0.019
.	19.01.15-15.34.58-1-445953	178	19	19	5	0	5	599	18	18	0	0	NA	NA	NA	52	57	521	174	175	357	89	153	43	7	10	0.083	0.04	0.057
.	19.01.15-15.35.05-1-445960	85	5	5	2	0	1	581	4	4	0	0	NA	NA	NA	33	30	502	170	171	344	84	153	8	8	0	0.016	0.047	0
.	19.01.15-15.35.10-1-445962	581	64	64	16	0	15	688	62	62	0	0	NA	NA	NA	143	147	567	202	191	401	112	175	149	92	11	0.263	0.455	0.058
.	19.01.15-15.35.11-1-445963	213	25	25	6	0	3	610	23	23	0	0	NA	NA	NA	70	60	523	179	171	364	92	154	72	32	4	0.138	0.179	0.023
.	19.01.15-15.35.17-1-445965	182	61	61	13	0	9	600	56	56	0	0	NA	NA	NA	44	50	522	172	169	362	86	152	118	56	13	0.226	0.326	0.077
.	19.01.15-15.35.23-1-445968	122	8	8	3	0	2	582	7	7	0	0	NA	NA	NA	33	35	509	172	167	346	87	149	11	15	5	0.022	0.087	0.03
.	19.01.15-15.35.30-1-445987	172	44	44	8	0	6	604	41	41	0	0	NA	NA	NA	57	51	521	173	170	360	91	153	80	34	5	0.154	0.197	0.029
.	19.01.15-15.35.32-1-445990	117	4	4	1	0	1	586	3	3	0	0	NA	NA	NA	36	40	512	166	175	349	82	155	8	2	2	0.016	0.012	0.011
.	19.01.15-15.35.42-1-445992	199	19	19	3	0	2	618	17	17	0	0	NA	NA	NA	62	71	533	174	177	370	88	160	30	20	0	0.056	0.115	0
.	19.01.15-15.35.43-1-445993	38	1	1	0	0	0	0	0	0	0	0	NA	NA	NA	9	12	495	165	165	0	0	0	2	0	0	0.004	0	0
.	19.01.15-15.35.46-1-446000	202	20	20	5	0	4	602	19	19	0	0	NA	NA	NA	72	54	522	174	171	361	91	150	40	18	6	0.077	0.103	0.035
.	19.01.15-15.35.47-1-446003	62	3	3	1	0	1	581	2	2	0	0	NA	NA	NA	25	26	498	168	173	342	84	155	0	3	7	0	0.018	0.04
.	19.01.15-15.35.49-1-446004	295	40	40	9	0	6	630	38	38	0	0	NA	NA	NA	88	86	537	178	184	372	92	166	109	37	25	0.203	0.208	0.136
.	19.01.15-15.35.53-1-446010	234	60	60	22	0	15	617	56	56	0	0	NA	NA	NA	76	78	533	176	182	363	92	162	156	26	9	0.293	0.148	0.049
.	19.01.15-15.36.01-1-446019	90	4	4	2	0	2	577	3	3	0	0	NA	NA	NA	22	20	497	168	168	339	86	152	6	3	0	0.012	0.018	0
.	19.01.15-15.36.13-1-446027	123	6	6	2	0	2	595	5	5	0	0	NA	NA	NA	44	42	509	173	173	354	87	154	14	15	0	0.028	0.087	0
.	19.01.15-15.36.15-1-446028	240	38	38	10	0	8	622	35	35	0	0	NA	NA	NA	76	81	533	180	181	369	93	160	112	23	1	0.21	0.128	0.006
.	19.01.15-15.36.18-1-446030	158	9	9	3	0	3	598	8	8	0	0	NA	NA	NA	48	54	516	177	174	356	90	152	29	10	0	0.056	0.056	0
.	19.01.15-15.36.30-1-446054	267	28	28	10	0	6	611	26	26	0	0	NA	NA	NA	67	62	530	174	171	369	90	152	89	15	5	0.168	0.086	0.029
.	19.01.15-15.36.32-1-446056	125	14	14	4	0	3	594	11	11	0	0	NA	NA	NA	32	39	506	178	168	354	90	150	36	9	2	0.071	0.051	0.012
.	19.01.15-15.36.36-1-446067	35	1	1	0	0	0	0	0	0	0	0	NA	NA	NA	12	6	491	164	164	0	0	0	0	0	0	0	0	0
.	19.01.15-15.36.36-1-446068	120	6	6	1	0	1	586	5	5	0	0	NA	NA	NA	45	37	511	172	167	351	87	148	17	4	7	0.033	0.023	0.042
.	19.01.15-15.36.38-1-446069	117	8	8	2	0	2	579	7	7	0	0	NA	NA	NA	31	32	507	170	168	346	85	148	11	3	4	0.022	0.018	0.024
.	19.01.15-15.36.39-1-446071	96	9	9	4	0	3	577	8	8	0	0	NA	NA	NA	36	23	500	169	167	341	87	149	32	2	0	0.064	0.012	0
.	19.01.15-15.36.48-1-446081	33	1	1	0	0	0	0	0	0	0	0	NA	NA	NA	5	3	490	163	163	0	0	0	3	0	0	0.006	0	0
.	19.01.15-15.36.50-1-446084	310	17	17	6	0	4	634	15	15	0	0	NA	NA	NA	81	84	542	178	177	380	93	161	40	30	1	0.074	0.169	0.006
.	19.01.15-15.36.58-1-446092	292	32	32	11	0	7	633	31	31	0	0	NA	NA	NA	84	83	538	177	181	374	96	163	94	28	6	0.175	0.158	0.033
.	19.01.15-15.36.58-1-446093	327	14	14	8	0	3	661	13	13	0	0	NA	NA	NA	88	110	551	186	186	390	100	171	61	17	0	0.111	0.091	0
.	19.01.15-15.36.59-1-446094	150	14	14	5	0	5	604	13	13	0	0	NA	NA	NA	40	52	517	172	176	359	86	159	37	13	0	0.072	0.076	0
.	19.01.15-15.37.00-1-446096	209	29	29	5	0	2	617	27	27	0	0	NA	NA	NA	57	70	536	178	169	371	93	153	72	21	7	0.134	0.118	0.041
.	19.01.15-15.37.10-1-446102	213	34	34	10	0	7	614	32	32	0	0	NA	NA	NA	58	63	530	173	173	369	88	157	104	32	16	0.196	0.185	0.092
.	19.01.15-15.37.14-1-446103	146	16	16	6	0	6	594	10	10	0	0	NA	NA	NA	43	44	515	172	170	356	86	152	61	15	1	0.118	0.087	0.006
.	19.01.15-15.37.18-1-446107	270	77	77	21	0	14	633	69	69	0	0	NA	NA	NA	84	88	545	177	179	379	93	161	229	48	9	0.42	0.271	0.05
.	19.01.15-15.37.22-1-446108	32	1	1	0	0	0	0	0	0	0	0	NA	NA	NA	6	12	497	164	164	0	0	0	1	0	0	0.002	0	0
.	19.01.15-15.37.27-1-446124	188	26	26	7	0	3	601	25	25	0	0	NA	NA	NA	53	49	518	170	174	359	82	160	74	35	1	0.143	0.206	0.006
.	19.01.15-15.37.29-1-446125	29	1	1	0	0	0	0	0	0	0	0	NA	NA	NA	5	9	494	164	164	0	0	0	0	0	4	0	0	0.024
.	19.01.15-15.37.31-1-446128	441	20	20	9	0	6	689	18	18	0	0	NA	NA	NA	145	146	566	209	184	404	121	164	81	30	3	0.143	0.144	0.016
.	19.01.15-15.37.35-1-446129	69	5	5	0	0	0	579	4	4	0	0	NA	NA	NA	31	28	504	167	170	343	82	154	7	2	0	0.014	0.012	0
.	19.01.15-15.37.46-1-446135	232	38	38	6	0	3	605	37	37	0	0	NA	NA	NA	81	50	517	173	173	363	88	154	114	35	15	0.221	0.202	0.087
.	19.01.15-15.37.46-1-446136	155	13	13	2	0	1	595	12	12	0	0	NA	NA	NA	56	47	518	176	166	357	91	147	31	18	8	0.06	0.102	0.048
.	19.01.15-15.37.49-1-446142	175	8	8	3	0	3	596	6	6	0	0	NA	NA	NA	61	49	515	171	176	354	86	156	13	10	5	0.025	0.058	0.028
.	19.01.15-15.37.51-1-446145	34	1	1	0	0	0	0	0	0	0	0	NA	NA	NA	5	6	492	165	162	0	0	0	1	0	0	0.002	0	0
.	19.01.15-15.37.54-1-446150	234	44	44	14	0	13	614	41	41	0	0	NA	NA	NA	59	71	526	174	184	365	86	163	104	18	11	0.198	0.103	0.06
.	19.01.15-15.38.04-1-446160	158	19	19	5	0	5	604	18	18	0	0	NA	NA	NA	53	53	524	171	171	364	86	154	36	10	1	0.069	0.058	0.006
.	19.01.15-15.38.08-1-446165	229	35	35	13	0	10	624	31	31	0	0	NA	NA	NA	65	79	534	181	177	373	97	154	129	20	6	0.242	0.11	0.034
.	19.01.15-15.38.08-1-446166	200	24	24	7	0	6	609	20	20	0	0	NA	NA	NA	56	63	519	180	177	359	93	157	62	24	1	0.119	0.133	0.006
.	19.01.15-15.38.12-1-446167	177	13	13	4	0	3	595	11	11	0	0	NA	NA	NA	45	44	519	168	170	357	85	153	44	12	1	0.085	0.071	0.006
.	19.01.15-15.38.16-1-446169	60	3	3	1	0	1	198	1	1	0	0	NA	NA	NA	16	15	497	167	164	124	30	44	8	5	0	0.016	0.03	0
.	19.01.15-15.38.27-1-446177	127	11	11	3	0	2	586	10	10	0	0	NA	NA	NA	39	31	504	173	167	349	89	148	7	6	12	0.014	0.035	0.072
.	19.01.15-15.38.33-1-446195	97	13	13	5	0	4	575	11	11	0	0	NA	NA	NA	50	32	505	170	170	337	87	151	20	14	2	0.04	0.082	0.012
.	19.01.15-15.38.40-1-446205	93	4	4	0	0	0	586	3	3	0	0	NA	NA	NA	31	34	502	169	176	345	84	157	14	1	0	0.028	0.006	0
.	19.01.15-15.38.43-1-446207	191	26	26	8	0	3	621	24	24	0	0	NA	NA	NA	51	68	530	179	172	374	93	154	76	28	0	0.143	0.156	0
.	19.01.15-15.38.44-1-446208	232	60	60	13	0	9	605	54	54	0	0	NA	NA	NA	64	65	532	172	174	366	87	152	143	45	6	0.269	0.262	0.034
.	19.01.15-15.38.44-1-446209	150	27	27	7	0	7	591	23	23	0	0	NA	NA	NA	47	49	520	167	175	350	81	160	46	23	1	0.088	0.138	0.006
.	19.01.15-15.38.48-1-446219	120	12	12	2	0	2	581	11	11	0	0	NA	NA	NA	41	30	506	170	167	345	87	149	20	3	23	0.04	0.018	0.138
.	19.01.15-15.38.50-1-446221	299	45	45	9	0	9	652	40	40	0	0	NA	NA	NA	95	105	546	192	180	386	105	161	96	70	6	0.176	0.365	0.033
.	19.01.15-15.38.56-1-446230	238	29	29	10	0	6	614	25	25	0	0	NA	NA	NA	62	67	531	176	173	369	89	156	101	17	12	0.19	0.097	0.069
.	19.01.15-15.38.57-1-446232	143	15	15	2	0	2	580	13	13	0	0	NA	NA	NA	39	29	505	170	167	348	84	148	20	11	9	0.04	0.065	0.054
.	19.01.15-15.38.57-1-446234	38	1	1	0	0	0	0	0	0	0	0	NA	NA	NA	13	14	495	164	168	0	0	0	3	0	0	0.006	0	0
.	19.01.15-15.39.00-1-446236	87	6	6	1	0	1	573	5	5	0	0	NA	NA	NA	31	24	506	167	164	345	82	146	4	5	3	0.008	0.03	0.018
.	19.01.15-15.39.18-1-446245	153	18	18	9	0	8	598	16	16	0	0	NA	NA	NA	43	48	513	176	172	357	89	152	58	24	3	0.113	0.136	0.017
.	19.01.15-15.39.23-1-446247	207	69	69	20	0	15	600	63	63	0	0	NA	NA	NA	54	53	524	173	169	363	88	149	123	50	17	0.235	0.289	0.101
.	19.01.15-15.39.34-1-446292	349	32	32	10	0	5	658	29	29	0	0	NA	NA	NA	103	117	562	187	181	393	98	167	113	34	2	0.201	0.182	0.011
.	19.01.15-15.39.36-1-446293	65	4	4	1	0	0	579	3	3	0	0	NA	NA	NA	21	25	508	164	166	349	80	150	10	1	4	0.02	0.006	0.024
.	19.01.15-15.39.36-1-446294	91	4	4	0	0	0	591	3	3	0	0	NA	NA	NA	23	34	504	168	175	348	85	158	7	3	0	0.014	0.018	0
.	19.01.15-15.39.51-1-446307	97	5	5	2	0	1	579	3	3	0	0	NA	NA	NA	37	30	509	167	167	346	83	150	11	6	5	0.022	0.036	0.03
.	19.01.15-15.39.55-1-446312	122	7	7	1	0	1	589	6	6	0	0	NA	NA	NA	38	29	509	166	167	355	84	150	28	3	0	0.055	0.018	0
.	19.01.15-15.39.56-1-446315	60	3	3	0	0	0	575	1	1	0	0	NA	NA	NA	23	26	504	168	167	343	84	148	1	3	1	0.002	0.018	0.006
.	19.01.15-15.39.58-1-446317	89	3	3	1	0	1	590	2	2	0	0	NA	NA	NA	28	37	509	172	169	354	85	151	12	0	0	0.024	0	0
.	19.01.15-15.40.08-1-446331	65	5	5	2	0	1	581	4	4	0	0	NA	NA	NA	30	33	503	175	168	346	85	150	2	10	3	0.004	0.057	0.018
.	19.01.15-15.40.10-1-446332	94	13	13	2	0	1	579	11	11	0	0	NA	NA	NA	40	33	506	171	169	345	83	151	38	3	0	0.075	0.018	0
.	19.01.15-15.40.12-1-446333	90	4	4	3	0	2	578	3	3	0	0	NA	NA	NA	42	35	511	167	170	347	82	149	9	0	4	0.018	0	0.024
.	19.01.15-15.40.15-1-446335	374	89	89	22	0	13	665	85	85	0	0	NA	NA	NA	114	125	557	189	192	392	102	171	234	63	13	0.42	0.333	0.068
.	19.01.15-15.40.15-1-446337	32	1	1	1	0	1	0	0	0	0	0	NA	NA	NA	6	9	492	165	165	0	0	0	1	0	0	0.002	0	0
.	19.01.15-15.40.17-1-446338	210	18	18	6	0	5	589	15	15	0	0	NA	NA	NA	80	47	514	171	175	347	88	154	51	30	4	0.099	0.175	0.023
.	19.01.15-15.40.23-1-446340	90	6	6	2	0	1	586	5	5	0	0	NA	NA	NA	36	41	511	171	172	347	87	152	24	0	0	0.047	0	0
.	19.01.15-15.40.24-1-446342	146	8	8	1	0	1	590	5	5	0	0	NA	NA	NA	42	38	512	170	169	355	86	149	10	5	5	0.02	0.029	0.03
.	19.01.15-15.40.29-1-446358	146	10	10	4	0	4	605	9	9	0	0	NA	NA	NA	45	63	524	177	175	362	90	153	25	16	6	0.048	0.09	0.034
.	19.01.15-15.40.29-1-446360	33	1	1	0	0	0	0	0	0	0	0	NA	NA	NA	9	6	492	163	164	0	0	0	0	0	0	0	0	0
.	19.01.15-15.40.32-1-446362	115	8	8	2	0	1	589	6	6	0	0	NA	NA	NA	29	36	512	169	168	355	84	150	15	0	9	0.029	0	0.054
.	19.01.15-15.40.34-1-446364	196	24	24	8	0	8	604	20	20	0	0	NA	NA	NA	55	52	525	169	171	365	85	154	58	23	23	0.11	0.136	0.135
.	19.01.15-15.40.42-1-446374	269	46	46	18	0	13	622	42	42	0	0	NA	NA	NA	74	71	530	180	174	371	97	154	154	36	4	0.291	0.2	0.023
.	19.01.15-15.40.43-1-446376	34	1	1	0	0	0	0	0	0	0	0	NA	NA	NA	8	10	494	163	166	0	0	0	0	1	0	0	0.006	0
.	19.01.15-15.40.44-1-446377	149	8	8	3	0	2	587	7	7	0	0	NA	NA	NA	40	35	513	170	165	353	85	149	22	14	2	0.043	0.082	0.012
.	19.01.15-15.40.45-1-446381	125	14	14	2	0	2	589	12	12	0	0	NA	NA	NA	39	39	514	172	166	353	88	148	19	23	10	0.037	0.134	0.06
.	19.01.15-15.40.55-1-446392	115	6	6	2	0	2	585	3	3	0	0	NA	NA	NA	37	38	510	171	170	349	86	150	20	0	7	0.039	0	0.041
.	19.01.15-15.41.06-1-446400	91	5	5	2	0	2	582	4	4	0	0	NA	NA	NA	31	26	503	168	168	347	83	152	14	8	0	0.028	0.048	0
.	19.01.15-15.41.07-1-446402	321	91	91	28	0	22	640	85	85	0	0	NA	NA	NA	90	87	540	183	177	380	99	161	225	65	11	0.417	0.355	0.062
.	19.01.15-15.41.18-1-446405	123	5	5	2	0	2	582	4	4	0	0	NA	NA	NA	51	38	511	172	168	350	87	145	12	5	0	0.023	0.029	0
.	19.01.15-15.41.21-1-446406	86	5	5	2	0	2	581	3	3	0	0	NA	NA	NA	26	27	502	168	170	347	83	151	15	0	0	0.03	0	0
.	19.01.15-15.41.23-1-446408	297	22	22	10	0	6	630	20	20	0	0	NA	NA	NA	88	81	542	174	178	382	90	158	106	7	5	0.196	0.04	0.028
.	19.01.15-15.41.26-1-446411	146	9	9	3	0	2	598	8	8	0	0	NA	NA	NA	54	53	521	175	170	361	90	147	21	2	6	0.04	0.011	0.035
.	19.01.15-15.41.30-1-446427	238	38	38	11	0	7	612	37	37	0	0	NA	NA	NA	74	64	527	173	177	368	87	157	133	44	0	0.252	0.254	0
.	19.01.15-15.41.34-1-446428	89	5	5	1	0	1	580	4	4	0	0	NA	NA	NA	29	27	501	171	168	347	86	147	7	9	4	0.014	0.053	0.024
.	19.01.15-15.41.37-1-446429	81	4	4	0	0	0	568	3	3	0	0	NA	NA	NA	27	14	494	169	164	335	84	149	11	0	5	0.022	0	0.03
.	19.01.15-15.41.48-1-446444	171	31	31	8	0	8	599	29	29	0	0	NA	NA	NA	58	55	519	178	171	359	91	149	87	10	21	0.168	0.056	0.123
.	19.01.15-15.41.50-1-446446	278	74	74	17	0	13	630	66	66	0	0	NA	NA	NA	79	88	546	174	181	380	87	163	184	61	15	0.337	0.351	0.083
.	19.01.15-15.41.53-1-446450	86	5	5	1	0	0	571	3	3	0	0	NA	NA	NA	26	21	498	169	167	344	81	146	0	3	3	0	0.018	0.018
.	19.01.15-15.41.58-1-446457	151	27	27	5	0	4	589	21	21	0	0	NA	NA	NA	46	43	517	169	170	357	85	147	42	21	8	0.081	0.124	0.047
.	19.01.15-15.42.03-1-446464	182	22	22	1	0	0	611	21	21	0	0	NA	NA	NA	55	62	523	175	177	361	90	160	63	19	0	0.12	0.109	0
.	19.01.15-15.42.03-1-446465	175	14	14	5	0	4	600	13	13	0	0	NA	NA	NA	54	52	521	176	168	358	93	149	47	2	3	0.09	0.011	0.018
.	19.01.15-15.42.10-1-446472	143	13	13	6	0	4	594	10	10	0	0	NA	NA	NA	50	43	514	171	171	357	82	155	43	10	5	0.084	0.058	0.029
.	19.01.15-15.42.27-1-446479	328	38	38	13	0	11	631	35	35	0	0	NA	NA	NA	94	86	545	177	177	381	92	158	111	26	6	0.204	0.147	0.034
.	19.01.15-15.42.28-1-446496	262	17	17	3	0	2	636	15	15	0	0	NA	NA	NA	79	86	533	185	181	374	101	161	50	16	0	0.094	0.086	0
.	19.01.15-15.42.32-1-446499	144	10	10	1	0	1	582	9	9	0	0	NA	NA	NA	41	33	507	170	169	347	85	150	23	10	4	0.045	0.059	0.024
.	19.01.15-15.42.34-1-446500	148	11	11	3	0	2	592	8	8	0	0	NA	NA	NA	63	47	516	175	169	352	89	151	40	7	1	0.078	0.04	0.006
.	19.01.15-15.42.35-1-446501	85	4	4	0	0	0	577	2	2	0	0	NA	NA	NA	24	24	501	171	165	343	86	148	9	3	3	0.018	0.018	0.018
.	19.01.15-15.42.41-1-446512	152	35	35	8	0	7	586	34	34	0	0	NA	NA	NA	43	38	515	168	168	355	82	149	70	28	3	0.136	0.167	0.018
.	19.01.15-15.42.49-1-446521	263	16	16	3	0	3	627	14	14	0	0	NA	NA	NA	74	81	541	187	166	379	98	150	31	23	1	0.057	0.123	0.006
.	19.01.15-15.42.50-1-446523	179	13	13	1	0	1	588	11	11	0	0	NA	NA	NA	47	43	520	167	169	353	84	151	20	4	6	0.038	0.024	0.036
.	19.01.15-15.42.57-1-446533	35	1	1	0	0	0	0	0	0	0	0	NA	NA	NA	7	13	495	164	167	0	0	0	2	0	0	0.004	0	0
.	19.01.15-15.42.57-1-446535	157	14	14	4	0	3	596	12	12	0	0	NA	NA	NA	53	56	519	177	173	351	90	155	39	3	3	0.075	0.017	0.017
.	19.01.15-15.43.00-1-446537	264	69	69	26	0	18	632	65	65	0	0	NA	NA	NA	74	94	552	174	181	379	91	162	171	59	15	0.31	0.339	0.083
.	19.01.15-15.43.00-1-446538	113	11	11	2	0	1	580	7	7	0	0	NA	NA	NA	31	28	509	166	166	351	80	149	22	3	3	0.043	0.018	0.018
.	19.01.15-15.43.14-1-446545	65	3	3	0	0	0	200	2	2	0	0	NA	NA	NA	23	14	494	168	165	127	29	44	3	0	0	0.006	0	0
.	19.01.15-15.43.19-1-446547	148	9	9	5	0	4	600	7	7	0	0	NA	NA	NA	47	56	519	175	175	357	88	155	22	19	2	0.042	0.109	0.011
.	19.01.15-15.43.30-1-446564	119	8	8	1	0	1	595	6	6	0	0	NA	NA	NA	31	41	517	168	169	358	84	153	30	3	0	0.058	0.018	0
.	19.01.15-15.43.31-1-446565	147	15	15	3	0	2	593	14	14	0	0	NA	NA	NA	45	43	515	168	173	357	83	153	42	10	2	0.082	0.06	0.012
.	19.01.15-15.43.35-1-446566	232	32	32	10	0	5	618	29	29	0	0	NA	NA	NA	72	69	525	181	176	365	94	159	97	41	8	0.185	0.227	0.045
.	19.01.15-15.43.35-1-446567	294	23	23	9	0	6	625	22	22	0	0	NA	NA	NA	92	75	534	178	176	373	96	156	59	30	1	0.11	0.169	0.006
.	19.01.15-15.43.35-1-446568	123	10	10	2	0	1	589	9	9	0	0	NA	NA	NA	31	40	513	169	171	351	85	153	27	13	10	0.053	0.077	0.058
.	19.01.15-15.43.36-1-446569	141	8	8	2	0	2	591	6	6	0	0	NA	NA	NA	46	42	513	175	167	353	88	150	32	8	0	0.062	0.046	0
.	19.01.15-15.43.52-1-446588	189	19	19	5	0	5	601	17	17	0	0	NA	NA	NA	55	54	519	179	169	358	92	151	56	12	4	0.108	0.067	0.024
.	19.01.15-15.43.53-1-446591	31	1	1	0	0	0	0	0	0	0	0	NA	NA	NA	11	15	498	165	165	0	0	0	0	0	0	0	0	0
.	19.01.15-15.43.56-1-446596	182	15	15	4	0	3	597	13	13	0	0	NA	NA	NA	74	58	520	181	170	358	93	146	65	13	1	0.125	0.072	0.006
.	19.01.15-15.43.57-1-446598	67	4	4	2	0	2	585	3	3	0	0	NA	NA	NA	21	30	506	168	169	352	84	149	10	0	0	0.02	0	0
.	19.01.15-15.44.00-1-446600	34	1	1	1	0	1	0	0	0	0	0	NA	NA	NA	11	12	495	164	166	0	0	0	0	0	0	0	0	0
.	19.01.15-15.44.01-1-446601	412	46	46	11	0	8	673	43	43	0	0	NA	NA	NA	119	128	559	191	191	399	106	168	137	45	26	0.245	0.236	0.136
.	19.01.15-15.44.02-1-446602	155	13	13	1	0	0	592	11	11	0	0	NA	NA	NA	57	40	516	172	165	361	87	144	21	15	7	0.041	0.087	0.042
.	19.01.15-15.44.12-1-446610	119	5	5	2	0	2	588	4	4	0	0	NA	NA	NA	37	39	515	169	168	356	84	148	14	0	1	0.027	0	0.006
.	19.01.15-15.44.15-1-446612	64	8	8	2	0	2	577	7	7	0	0	NA	NA	NA	18	25	502	167	169	344	81	152	14	0	0	0.028	0	0
.	19.01.15-15.44.23-1-446615	123	9	9	1	0	0	605	8	8	0	0	NA	NA	NA	37	52	518	175	172	357	93	155	13	15	0	0.025	0.086	0
.	19.01.15-15.44.26-1-446617	150	31	31	9	0	7	596	29	29	0	0	NA	NA	NA	44	48	517	175	169	355	90	151	73	33	24	0.141	0.189	0.142
.	19.01.15-15.44.27-1-446618	273	60	60	23	0	13	638	49	49	0	0	NA	NA	NA	71	97	558	173	179	388	90	160	152	48	3	0.272	0.277	0.017
.	19.01.15-15.44.28-1-446637	151	13	13	4	0	3	597	11	11	0	0	NA	NA	NA	46	52	519	173	173	360	84	153	35	10	2	0.067	0.058	0.012
.	19.01.15-15.44.28-1-446638	31	1	1	0	0	0	0	0	0	0	0	NA	NA	NA	7	7	490	164	166	0	0	0	0	0	1	0	0	0.006
.	19.01.15-15.44.30-1-446640	93	5	5	1	0	1	578	4	4	0	0	NA	NA	NA	32	28	506	169	166	345	83	150	12	0	0	0.024	0	0
.	19.01.15-15.44.34-1-446641	123	5	5	0	0	0	587	4	4	0	0	NA	NA	NA	44	42	511	173	171	349	84	154	15	2	2	0.029	0.012	0.012
.	19.01.15-15.44.39-1-446650	148	6	6	2	0	1	590	4	4	0	0	NA	NA	NA	63	40	512	169	172	355	86	149	3	9	6	0.006	0.053	0.035
.	19.01.15-15.44.47-1-446658	64	3	3	0	0	0	572	2	2	0	0	NA	NA	NA	24	21	502	167	165	343	81	148	1	3	4	0.002	0.018	0.024
.	19.01.15-15.44.51-1-446664	86	5	5	0	0	0	572	4	4	0	0	NA	NA	NA	29	27	510	165	165	346	81	145	8	0	5	0.016	0	0.03
.	19.01.15-15.44.53-1-446666	182	24	24	7	0	5	596	22	22	0	0	NA	NA	NA	65	58	527	174	170	362	87	147	43	18	7	0.082	0.103	0.041
.	19.01.15-15.45.07-1-446679	38	1	1	0	0	0	0	0	0	0	0	NA	NA	NA	13	14	493	167	167	0	0	0	2	0	0	0.004	0	0
.	19.01.15-15.45.07-1-446680	62	4	4	1	0	1	574	3	3	0	0	NA	NA	NA	22	23	501	167	168	345	84	145	8	3	2	0.016	0.018	0.012
.	19.01.15-15.45.13-1-446681	318	35	35	11	0	6	637	31	31	0	0	NA	NA	NA	82	90	530	186	187	369	102	166	75	49	6	0.142	0.263	0.032
.	19.01.15-15.45.18-1-446682	87	4	4	0	0	0	582	3	3	0	0	NA	NA	NA	31	31	504	170	170	346	85	151	5	10	0	0.01	0.059	0
.	19.01.15-15.45.26-1-446686	300	62	62	20	0	14	634	57	57	0	0	NA	NA	NA	92	81	542	178	174	385	96	153	174	50	24	0.321	0.281	0.138
.	19.01.15-15.45.30-1-446702	87	3	3	0	0	0	586	2	2	0	0	NA	NA	NA	27	38	512	173	166	352	87	147	15	10	0	0.029	0.058	0
.	19.01.15-15.45.33-1-446705	297	22	22	5	0	4	634	21	21	0	0	NA	NA	NA	80	85	541	177	180	381	91	162	75	10	1	0.139	0.056	0.006
.	19.01.15-15.45.35-1-446707	346	20	20	6	0	5	654	19	19	0	0	NA	NA	NA	107	108	546	185	190	383	100	171	45	33	3	0.082	0.178	0.016
.	19.01.15-15.45.35-1-446708	249	25	25	7	0	4	620	23	23	0	0	NA	NA	NA	80	67	534	174	172	379	87	154	85	20	0	0.159	0.115	0
.	19.01.15-15.45.37-1-446711	89	7	7	1	0	0	584	6	6	0	0	NA	NA	NA	17	33	509	168	169	349	85	150	20	0	0	0.039	0	0
.	19.01.15-15.45.46-1-446718	38	1	1	1	0	1	0	0	0	0	0	NA	NA	NA	9	9	492	166	164	0	0	0	0	0	0	0	0	0
.	19.01.15-15.45.55-1-446729	123	5	5	4	0	2	581	3	3	0	0	NA	NA	NA	36	33	508	167	171	353	79	149	20	3	0	0.039	0.018	0
.	19.01.15-15.45.58-1-446732	93	8	8	2	0	0	579	7	7	0	0	NA	NA	NA	33	31	505	173	166	348	87	144	23	1	5	0.046	0.006	0.03
.	19.01.15-15.46.00-1-446733	208	14	14	7	0	3	622	12	12	0	0	NA	NA	NA	67	68	522	176	183	366	93	163	52	8	5	0.1	0.045	0.027
.	19.01.15-15.46.10-1-446741	173	28	28	8	0	3	607	26	26	0	0	NA	NA	NA	46	56	521	171	177	364	87	156	75	8	6	0.144	0.047	0.034
.	19.01.15-15.46.14-1-446742	211	32	32	10	0	6	606	28	28	0	0	NA	NA	NA	66	54	517	176	174	357	94	155	96	31	2	0.186	0.176	0.011
.	19.01.15-15.46.14-1-446743	296	30	30	8	0	8	630	24	24	0	0	NA	NA	NA	88	80	535	179	179	376	94	160	91	28	11	0.17	0.156	0.061
.	19.01.15-15.46.15-1-446744	32	1	1	0	0	0	0	0	0	0	0	NA	NA	NA	7	7	491	165	164	0	0	0	1	0	0	0.002	0	0
.	19.01.15-15.46.17-1-446748	61	3	3	0	0	0	453	2	2	0	0	NA	NA	NA	18	17	497	169	164	272	63	118	4	0	0	0.008	0	0
.	19.01.15-15.46.17-1-446749	146	10	10	3	0	2	597	8	8	0	0	NA	NA	NA	42	52	513	176	176	352	88	157	24	6	2	0.047	0.034	0.011
.	19.01.15-15.46.18-1-446750	126	6	6	0	0	0	592	5	5	0	0	NA	NA	NA	32	38	508	173	170	351	89	152	7	4	1	0.014	0.023	0.006
.	19.01.15-15.46.28-1-446773	173	8	8	2	0	2	603	7	7	0	0	NA	NA	NA	50	60	523	173	177	357	88	158	10	5	5	0.019	0.029	0.028
.	19.01.15-15.46.29-1-446774	90	3	3	2	0	1	579	1	1	0	0	NA	NA	NA	27	29	508	169	165	348	84	147	7	0	0	0.014	0	0
.	19.01.15-15.46.35-1-446778	95	5	5	0	0	0	590	4	4	0	0	NA	NA	NA	33	40	514	170	169	354	86	150	18	0	0	0.035	0	0
.	19.01.15-15.46.39-1-446789	94	3	3	0	0	0	572	2	2	0	0	NA	NA	NA	34	28	508	170	163	347	81	144	4	1	0	0.008	0.006	0
.	19.01.15-15.46.43-1-446793	509	55	55	26	0	16	708	49	49	0	0	NA	NA	NA	143	158	578	197	196	418	112	178	171	73	20	0.296	0.371	0.102
.	19.01.15-15.46.50-1-446803	60	2	2	0	0	0	572	1	1	0	0	NA	NA	NA	24	24	500	168	169	338	82	152	15	0	0	0.03	0	0
.	19.01.15-15.46.50-1-446804	124	7	7	3	0	3	578	6	6	0	0	NA	NA	NA	46	29	505	169	168	343	83	152	11	12	0	0.022	0.071	0
.	19.01.15-15.46.52-1-446807	92	4	4	1	0	1	576	3	3	0	0	NA	NA	NA	27	23	500	168	168	343	83	150	9	0	5	0.018	0	0.03
.	19.01.15-15.46.54-1-446810	210	40	40	11	0	9	608	37	37	0	0	NA	NA	NA	59	60	522	172	179	362	87	159	123	26	4	0.236	0.151	0.022
.	19.01.15-15.46.58-1-446814	88	5	5	1	0	0	582	3	3	0	0	NA	NA	NA	26	28	502	169	170	345	85	152	23	3	0	0.046	0.018	0
.	19.01.15-15.46.58-1-446816	241	27	27	8	0	4	620	23	23	0	0	NA	NA	NA	49	65	526	176	176	368	94	158	66	40	13	0.125	0.227	0.074
.	19.01.15-15.47.03-1-446820	409	71	71	15	0	11	662	65	65	0	0	NA	NA	NA	108	109	551	193	178	394	107	161	180	61	7	0.327	0.316	0.039
.	19.01.15-15.47.04-1-446822	294	64	64	13	0	12	629	59	59	0	0	NA	NA	NA	92	80	535	179	179	377	95	157	169	48	13	0.316	0.268	0.073
.	19.01.15-15.47.06-1-446825	96	9	9	3	0	3	579	7	7	0	0	NA	NA	NA	36	31	508	168	168	348	82	149	11	20	0	0.022	0.119	0
.	19.01.15-15.47.09-1-446827	93	3	3	0	0	0	588	2	2	0	0	NA	NA	NA	36	39	512	169	171	353	82	153	5	3	0	0.01	0.018	0
.	19.01.15-15.47.19-1-446829	33	1	1	0	0	0	0	0	0	0	0	NA	NA	NA	7	7	494	164	162	0	0	0	3	0	0	0.006	0	0
.	19.01.15-15.47.29-1-446845	64	2	2	1	0	1	575	1	1	0	0	NA	NA	NA	25	23	502	171	163	345	83	147	0	6	0	0	0.035	0
.	19.01.15-15.47.33-1-446848	33	1	1	0	0	0	0	0	0	0	0	NA	NA	NA	10	8	491	167	163	0	0	0	0	2	0	0	0.012	0
.	19.01.15-15.47.36-1-446851	135	8	8	4	0	4	589	6	6	0	0	NA	NA	NA	34	37	511	169	170	353	86	150	13	5	1	0.025	0.03	0.006
.	19.01.15-15.47.36-1-446852	212	12	12	5	0	5	606	10	10	0	0	NA	NA	NA	57	52	516	178	171	360	92	154	39	0	10	0.076	0	0.058
.	19.01.15-15.47.46-1-446858	216	30	30	8	0	8	608	28	28	0	0	NA	NA	NA	65	64	517	182	178	356	93	159	51	47	26	0.099	0.258	0.146
.	19.01.15-15.47.53-1-446869	181	53	53	17	0	12	613	49	49	0	0	NA	NA	NA	53	59	522	173	177	365	86	162	162	44	1	0.31	0.254	0.006
.	19.01.15-15.47.58-1-446874	91	7	7	1	0	1	580	6	6	0	0	NA	NA	NA	29	33	508	167	171	349	79	152	13	2	9	0.026	0.012	0.053
.	19.01.15-15.47.59-1-446875	260	56	56	22	0	16	612	50	50	0	0	NA	NA	NA	93	68	522	186	173	363	98	151	160	44	9	0.307	0.237	0.052
.	19.01.15-15.48.01-1-446877	210	17	17	6	0	3	600	15	15	0	0	NA	NA	NA	65	50	517	173	173	358	87	155	68	3	7	0.132	0.017	0.04
.	19.01.15-15.48.17-1-446886	156	8	8	2	0	1	592	6	6	0	0	NA	NA	NA	52	41	513	173	168	355	89	148	26	4	0	0.051	0.023	0
.	19.01.15-15.48.17-1-446887	321	53	53	16	0	11	654	49	49	0	0	NA	NA	NA	98	105	550	184	184	387	98	169	113	74	7	0.205	0.402	0.038
.	19.01.15-15.48.29-1-446908	120	4	4	1	0	1	599	3	3	0	0	NA	NA	NA	33	55	523	176	169	362	88	149	10	4	0	0.019	0.023	0
.	19.01.15-15.48.33-1-446910	85	3	3	1	0	1	586	2	2	0	0	NA	NA	NA	31	40	514	168	171	350	84	152	2	0	8	0.004	0	0.047
.	19.01.15-15.48.36-1-446912	117	6	6	1	0	1	591	5	5	0	0	NA	NA	NA	35	37	512	168	170	353	86	152	17	0	3	0.033	0	0.018
.	19.01.15-15.48.41-1-446920	94	8	8	2	0	1	576	6	6	0	0	NA	NA	NA	35	26	503	168	168	342	84	150	28	8	4	0.056	0.048	0.024
.	19.01.15-15.48.45-1-446926	356	76	76	15	0	9	643	67	67	0	0	NA	NA	NA	107	102	554	178	183	387	93	163	209	45	24	0.377	0.253	0.131
.	19.01.15-15.48.45-1-446927	140	5	5	2	0	2	588	4	4	0	0	NA	NA	NA	52	41	517	171	166	355	86	147	11	4	3	0.021	0.023	0.018
.	19.01.15-15.48.48-1-446932	227	31	31	9	0	6	602	28	28	0	0	NA	NA	NA	79	53	523	173	170	363	89	150	112	17	1	0.214	0.098	0.006
.	19.01.15-15.48.53-1-446939	128	22	22	4	0	4	587	20	20	0	0	NA	NA	NA	40	40	517	169	167	356	82	149	49	6	4	0.095	0.036	0.024
.	19.01.15-15.49.04-1-446953	259	54	54	17	0	14	628	48	48	0	0	NA	NA	NA	67	88	550	177	174	385	89	154	139	55	16	0.253	0.311	0.092
.	19.01.15-15.49.05-1-446954	125	13	13	5	0	3	587	11	11	0	0	NA	NA	NA	44	41	516	169	169	356	82	149	34	5	12	0.066	0.03	0.071
.	19.01.15-15.49.07-1-446956	37	1	1	1	0	1	0	0	0	0	0	NA	NA	NA	13	10	491	168	164	0	0	0	1	0	0	0.002	0	0
.	19.01.15-15.49.07-1-446957	29	1	1	1	0	1	0	0	0	0	0	NA	NA	NA	11	6	492	165	162	0	0	0	0	0	1	0	0	0.006
.	19.01.15-15.49.08-1-446959	57	2	2	1	0	1	567	1	1	0	0	NA	NA	NA	29	25	500	173	165	338	86	143	0	2	1	0	0.012	0.006
.	19.01.15-15.49.09-1-446961	34	1	1	0	0	0	0	0	0	0	0	NA	NA	NA	5	8	494	164	163	0	0	0	0	0	1	0	0	0.006
.	19.01.15-15.49.11-1-446962	115	4	4	0	0	0	594	3	3	0	0	NA	NA	NA	46	44	513	170	174	352	85	157	8	1	0	0.016	0.006	0
.	19.01.15-15.49.22-1-446964	292	33	33	10	0	6	649	30	30	0	0	NA	NA	NA	72	95	547	173	188	387	90	172	85	49	17	0.155	0.283	0.09
.	19.01.15-15.49.30-1-446982	87	5	5	2	0	2	585	4	4	0	0	NA	NA	NA	34	37	506	173	171	346	84	155	10	3	2	0.02	0.017	0.012
.	19.01.15-15.49.31-1-446983	32	1	1	0	0	0	0	0	0	0	0	NA	NA	NA	8	9	494	165	163	0	0	0	0	0	2	0	0	0.012
.	19.01.15-15.49.34-1-446984	212	19	19	5	0	5	611	18	18	0	0	NA	NA	NA	62	52	519	172	174	363	91	157	60	10	6	0.116	0.058	0.034
.	19.01.15-15.49.39-1-446987	392	100	100	35	0	20	653	94	94	0	0	NA	NA	NA	111	111	552	186	186	388	98	167	285	57	15	0.516	0.306	0.081
.	19.01.15-15.49.40-1-446988	57	2	2	0	0	0	196	0	0	0	0	NA	NA	NA	17	15	496	166	166	121	29	46	2	0	0	0.004	0	0
.	19.01.15-15.49.45-1-446992	34	1	1	1	0	1	0	0	0	0	0	NA	NA	NA	8	14	497	164	166	0	0	0	0	0	1	0	0	0.006
.	19.01.15-15.49.47-1-446995	156	7	7	1	0	0	598	6	6	0	0	NA	NA	NA	36	51	513	177	174	354	90	154	14	7	7	0.027	0.04	0.04
.	19.01.15-15.49.47-1-446997	201	25	25	6	0	3	608	22	22	0	0	NA	NA	NA	75	63	523	179	174	361	91	156	72	19	10	0.138	0.106	0.057
.	19.01.15-15.49.49-1-447000	177	7	7	4	0	3	607	6	6	0	0	NA	NA	NA	59	56	523	174	172	366	89	152	23	2	0	0.044	0.011	0
.	19.01.15-15.50.04-1-447025	60	2	2	0	0	0	569	1	1	0	0	NA	NA	NA	27	14	496	166	165	338	82	149	3	3	0	0.006	0.018	0
.	19.01.15-15.50.09-1-447027	32	1	1	0	0	0	0	0	0	0	0	NA	NA	NA	9	5	492	164	162	0	0	0	0	0	3	0	0	0.019
.	19.01.15-15.50.10-1-447029	114	15	15	4	0	3	580	12	12	0	0	NA	NA	NA	35	28	502	172	167	342	89	149	27	7	3	0.054	0.041	0.018
.	19.01.15-15.50.11-1-447030	179	15	15	3	0	3	591	12	12	0	0	NA	NA	NA	52	49	517	171	174	352	87	152	34	21	5	0.066	0.123	0.029
.	19.01.15-15.50.11-1-447031	33	1	1	0	0	0	0	0	0	0	0	NA	NA	NA	6	6	493	164	162	0	0	0	3	0	0	0.006	0	0
.	19.01.15-15.50.13-1-447032	33	1	1	1	0	1	0	0	0	0	0	NA	NA	NA	8	6	491	164	164	0	0	0	0	0	0	0	0	0
.	19.01.15-15.50.14-1-447033	303	52	52	23	0	16	643	45	45	0	0	NA	NA	NA	95	98	537	196	178	375	106	162	147	65	9	0.274	0.332	0.051
.	19.01.15-15.50.16-1-447035	63	4	4	1	0	1	584	3	3	0	0	NA	NA	NA	17	28	509	166	166	351	83	150	12	0	2	0.024	0	0.012
.	19.01.15-15.50.16-1-447036	65	2	2	0	0	0	302	1	1	0	0	NA	NA	NA	16	14	499	165	163	176	44	82	2	0	1	0.004	0	0.006
.	19.01.15-15.50.26-1-447041	85	3	3	0	0	0	567	2	2	0	0	NA	NA	NA	32	17	497	169	164	337	85	145	11	0	0	0.022	0	0
.	19.01.15-15.50.26-1-447042	31	1	1	1	0	1	0	0	0	0	0	NA	NA	NA	12	6	494	163	162	0	0	0	0	0	0	0	0	0
.	19.01.15-15.50.26-1-447043	152	11	11	1	0	1	582	10	10	0	0	NA	NA	NA	37	34	505	173	169	345	85	152	16	10	4	0.032	0.058	0.024
.	19.01.15-15.50.28-1-447059	209	37	37	9	0	6	609	32	32	0	0	NA	NA	NA	54	65	525	177	176	362	89	158	66	53	18	0.126	0.299	0.102
.	19.01.15-15.50.30-1-447060	86	6	6	1	0	1	581	5	5	0	0	NA	NA	NA	40	33	506	168	172	345	82	154	17	0	0	0.034	0	0
.	19.01.15-15.50.33-1-447062	62	2	2	0	0	0	544	1	1	0	0	NA	NA	NA	19	16	502	164	163	330	74	140	1	0	0	0.002	0	0
.	19.01.15-15.50.38-1-447064	294	13	13	4	0	3	635	12	12	0	0	NA	NA	NA	90	84	544	181	172	379	100	156	29	10	0	0.053	0.055	0
.	19.01.15-15.50.39-1-447066	147	8	8	1	0	1	586	7	7	0	0	NA	NA	NA	49	38	511	169	171	352	81	153	28	0	2	0.055	0	0.012
.	19.01.15-15.50.46-1-447082	225	46	46	9	0	5	616	41	41	0	0	NA	NA	NA	52	68	530	174	177	370	89	157	108	39	4	0.204	0.224	0.023
.	19.01.15-15.50.48-1-447085	351	87	87	26	0	18	650	84	84	0	0	NA	NA	NA	89	105	553	185	180	394	97	159	163	94	12	0.295	0.508	0.067
.	19.01.15-15.50.50-1-447091	63	5	5	3	0	3	580	3	3	0	0	NA	NA	NA	21	29	509	166	167	350	82	148	14	7	0	0.028	0.042	0
.	19.01.15-15.50.59-1-447099	34	1	1	0	0	0	0	0	0	0	0	NA	NA	NA	9	7	492	166	162	0	0	0	1	0	0	0.002	0	0
.	19.01.15-15.51.01-1-447100	65	2	2	0	0	0	577	1	1	0	0	NA	NA	NA	20	26	499	171	169	344	84	149	5	0	4	0.01	0	0.024
.	19.01.15-15.51.11-1-447107	124	8	8	0	0	0	590	5	5	0	0	NA	NA	NA	32	30	504	171	168	353	85	152	22	11	0	0.044	0.064	0
.	19.01.15-15.51.11-1-447108	145	6	6	1	0	1	602	5	5	0	0	NA	NA	NA	49	53	526	169	171	363	85	154	14	1	2	0.027	0.006	0.012
.	19.01.15-15.51.28-1-447125	147	13	13	4	0	4	594	12	12	0	0	NA	NA	NA	52	46	524	167	168	357	86	151	17	15	8	0.032	0.09	0.048
.	19.01.15-15.51.38-1-447129	57	2	2	1	0	1	573	1	1	0	0	NA	NA	NA	22	18	498	165	168	346	80	147	10	0	0	0.02	0	0
.	19.01.15-15.51.41-1-447130	88	3	3	2	0	2	580	2	2	0	0	NA	NA	NA	27	28	504	172	165	346	85	149	12	0	0	0.024	0	0
.	19.01.15-15.51.42-1-447132	121	8	8	2	0	1	596	6	6	0	0	NA	NA	NA	31	49	520	172	170	357	86	153	17	5	8	0.033	0.029	0.047
.	19.01.15-15.51.43-1-447134	113	8	8	4	0	3	571	7	7	0	0	NA	NA	NA	36	28	505	166	170	340	80	151	8	10	0	0.016	0.06	0
.	19.01.15-15.51.49-1-447146	133	12	12	3	0	2	584	10	10	0	0	NA	NA	NA	49	40	511	175	167	351	88	145	35	6	4	0.068	0.034	0.024
.	19.01.15-15.51.52-1-447151	300	38	38	6	0	5	626	35	35	0	0	NA	NA	NA	80	77	530	178	182	371	94	161	105	35	4	0.198	0.197	0.022
.	19.01.15-15.51.54-1-447154	183	64	64	20	0	15	603	58	58	0	0	NA	NA	NA	38	47	514	171	175	358	87	158	161	56	10	0.313	0.327	0.057
.	19.01.15-15.52.03-1-447163	120	9	9	1	0	1	598	8	8	0	0	NA	NA	NA	37	44	517	171	169	359	86	153	31	0	1	0.06	0	0.006
.	19.01.15-15.52.03-1-447164	124	8	8	2	0	2	596	6	6	0	0	NA	NA	NA	31	45	509	175	174	354	88	154	25	7	0	0.049	0.04	0
.	19.01.15-15.52.04-1-447165	31	1	1	0	0	0	0	0	0	0	0	NA	NA	NA	9	8	494	164	163	0	0	0	0	0	0	0	0	0
.	19.01.15-15.52.04-1-447167	152	14	14	6	0	5	600	13	13	0	0	NA	NA	NA	42	56	518	178	173	357	91	152	37	3	6	0.071	0.017	0.035
.	19.01.15-15.52.06-1-447170	138	7	7	2	0	2	593	5	5	0	0	NA	NA	NA	32	45	512	173	173	353	87	153	5	8	2	0.01	0.046	0.012
.	19.01.15-15.52.18-1-447177	34	1	1	0	0	0	0	0	0	0	0	NA	NA	NA	8	9	492	164	166	0	0	0	0	0	0	0	0	0
.	19.01.15-15.52.21-1-447178	232	15	15	5	0	4	608	14	14	0	0	NA	NA	NA	64	54	516	173	178	356	91	161	25	17	4	0.048	0.098	0.022
.	19.01.15-15.52.24-1-447184	238	21	21	3	0	3	614	18	18	0	0	NA	NA	NA	87	61	525	174	175	366	89	159	30	16	6	0.057	0.092	0.034
.	19.01.15-15.52.25-1-447186	88	5	5	5	0	5	574	4	4	0	0	NA	NA	NA	19	21	497	171	166	340	85	149	14	3	0	0.028	0.018	0
.	19.01.15-15.52.27-1-447187	91	4	4	1	0	1	584	3	3	0	0	NA	NA	NA	29	38	509	173	169	349	86	149	11	7	0	0.022	0.04	0
.	19.01.15-15.52.29-1-447203	64	2	2	1	0	0	571	1	1	0	0	NA	NA	NA	34	23	499	169	168	339	84	148	3	0	0	0.006	0	0
.	19.01.15-15.52.42-1-447216	149	17	17	4	0	4	597	14	14	0	0	NA	NA	NA	45	51	523	172	169	363	85	149	39	8	14	0.075	0.047	0.083
.	19.01.15-15.52.42-1-447217	101	8	8	3	0	2	591	7	7	0	0	NA	NA	NA	47	40	517	170	166	357	87	147	26	11	0	0.05	0.065	0
.	19.01.15-15.52.43-1-447218	208	29	29	13	0	9	612	27	27	0	0	NA	NA	NA	71	74	533	178	176	368	89	155	83	39	2	0.156	0.219	0.011
.	19.01.15-15.52.49-1-447227	217	72	72	22	0	13	613	66	66	0	0	NA	NA	NA	65	66	528	174	177	370	88	155	213	28	15	0.403	0.161	0.085
.	19.01.15-15.52.56-1-447240	39	1	1	0	0	0	0	0	0	0	0	NA	NA	NA	13	9	496	164	162	0	0	0	0	0	0	0	0	0
.	19.01.15-15.52.59-1-447241	97	8	8	5	0	4	593	6	6	0	0	NA	NA	NA	35	46	515	171	173	355	85	153	27	10	1	0.052	0.058	0.006
.	19.01.15-15.53.00-1-447242	151	13	13	3	0	2	592	12	12	0	0	NA	NA	NA	58	45	520	166	172	360	79	153	24	20	5	0.046	0.12	0.029
.	19.01.15-15.53.03-1-447247	207	59	59	16	0	9	607	51	51	0	0	NA	NA	NA	63	61	525	177	172	363	91	153	159	55	9	0.303	0.311	0.052
.	19.01.15-15.53.03-1-447249	258	28	28	7	0	5	617	26	26	0	0	NA	NA	NA	68	68	529	178	174	370	94	153	70	59	5	0.132	0.331	0.029
.	19.01.15-15.53.13-1-447252	187	7	7	2	0	2	616	6	6	0	0	NA	NA	NA	52	66	519	182	178	359	94	163	19	4	0	0.037	0.022	0
.	19.01.15-15.53.17-1-447256	148	8	8	3	0	2	594	6	6	0	0	NA	NA	NA	49	40	510	172	171	353	86	155	19	7	3	0.037	0.041	0.018
.	19.01.15-15.53.20-1-447258	58	2	2	0	0	0	577	1	1	0	0	NA	NA	NA	21	27	505	169	166	346	84	147	3	7	0	0.006	0.041	0
.	19.01.15-15.53.28-1-447277	386	40	40	14	0	11	640	36	36	0	0	NA	NA	NA	95	100	552	179	182	386	91	163	98	54	3	0.178	0.302	0.016
.	19.01.15-15.53.34-1-447278	121	17	17	4	0	2	605	14	14	0	0	NA	NA	NA	31	50	519	172	172	361	87	157	26	24	1	0.05	0.14	0.006
.	19.01.15-15.53.34-1-447279	87	6	6	2	0	1	568	5	5	0	0	NA	NA	NA	33	18	498	168	165	338	82	148	23	0	0	0.046	0	0
.	19.01.15-15.53.37-1-447280	35	1	1	0	0	0	0	0	0	0	0	NA	NA	NA	10	6	494	163	162	0	0	0	0	0	0	0	0	0
.	19.01.15-15.53.40-1-447282	61	2	2	0	0	0	578	1	1	0	0	NA	NA	NA	31	30	508	169	166	350	81	147	4	0	3	0.008	0	0.018
.	19.01.15-15.53.42-1-447283	334	51	51	17	0	10	653	49	49	0	0	NA	NA	NA	100	114	552	187	188	386	100	167	123	62	8	0.223	0.332	0.043
.	19.01.15-15.53.52-1-447297	269	60	60	13	0	9	600	53	53	0	0	NA	NA	NA	59	53	518	174	174	358	89	153	168	40	7	0.324	0.23	0.04
.	19.01.15-15.53.52-1-447298	255	58	58	11	0	9	620	53	53	0	0	NA	NA	NA	74	74	531	179	177	368	94	158	111	27	8	0.209	0.151	0.045
.	19.01.15-15.53.59-1-447305	33	1	1	0	0	0	0	0	0	0	0	NA	NA	NA	9	12	494	164	167	0	0	0	0	0	0	0	0	0
.	19.01.15-15.54.01-1-447306	59	3	3	0	0	0	348	2	2	0	0	NA	NA	NA	18	14	498	164	165	210	53	85	6	0	1	0.012	0	0.006
.	19.01.15-15.54.05-1-447312	92	4	4	0	0	0	568	2	2	0	0	NA	NA	NA	26	14	498	164	165	340	82	146	8	0	3	0.016	0	0.018
.	19.01.15-15.54.19-1-447314	92	8	8	3	0	2	576	6	6	0	0	NA	NA	NA	33	28	506	168	167	347	82	147	24	0	0	0.047	0	0
.	19.01.15-15.54.22-1-447316	32	1	1	0	0	0	0	0	0	0	0	NA	NA	NA	8	9	494	164	164	0	0	0	2	0	0	0.004	0	0
.	19.01.15-15.54.25-1-447317	144	21	21	6	0	3	582	20	20	0	0	NA	NA	NA	41	32	506	171	168	348	88	146	56	15	5	0.111	0.088	0.03
.	19.01.15-15.54.40-1-447336	124	7	7	3	0	3	584	5	5	0	0	NA	NA	NA	39	31	504	172	168	349	86	149	13	2	4	0.026	0.012	0.024
.	19.01.15-15.54.42-1-447337	148	8	8	2	0	2	593	7	7	0	0	NA	NA	NA	45	41	515	173	166	358	86	149	20	8	2	0.039	0.046	0.012
.	19.01.15-15.54.43-1-447345	160	16	16	3	0	3	594	15	15	0	0	NA	NA	NA	58	53	519	174	173	348	90	156	60	11	2	0.116	0.063	0.012
.	19.01.15-15.54.43-1-447346	178	46	46	12	0	7	604	41	41	0	0	NA	NA	NA	43	51	516	174	174	359	90	155	125	33	13	0.242	0.19	0.075
.	19.01.15-15.55.00-1-447365	92	3	3	0	0	0	591	1	1	0	0	NA	NA	NA	32	34	511	169	167	353	87	151	5	4	0	0.01	0.024	0
.	19.01.15-15.55.01-1-447367	241	42	42	14	0	12	619	39	39	0	0	NA	NA	NA	83	74	534	173	180	372	86	161	114	36	2	0.213	0.208	0.011
.	19.01.15-15.55.03-1-447371	34	1	1	0	0	0	0	0	0	0	0	NA	NA	NA	4	9	493	166	163	0	0	0	0	2	0	0	0.012	0
.	19.01.15-15.55.11-1-447375	127	5	5	1	0	1	601	4	4	0	0	NA	NA	NA	36	50	521	176	166	361	92	148	20	0	1	0.038	0	0.006
.	19.01.15-15.55.14-1-447376	56	2	2	0	0	0	577	1	1	0	0	NA	NA	NA	15	25	502	167	169	345	83	149	0	3	0	0	0.018	0
.	19.01.15-15.55.14-1-447377	88	3	3	1	0	1	587	2	2	0	0	NA	NA	NA	26	37	509	172	169	351	86	150	9	2	0	0.018	0.012	0
.	19.01.15-15.55.44-1-447398	121	9	9	5	0	4	608	8	8	0	0	NA	NA	NA	39	55	520	173	175	363	88	157	19	10	0	0.037	0.058	0
.	19.01.15-15.55.48-1-447405	268	24	24	8	0	5	628	22	22	0	0	NA	NA	NA	81	79	531	179	182	372	93	163	74	24	8	0.139	0.134	0.044
.	19.01.15-15.55.48-1-447406	261	17	17	5	0	2	632	14	14	0	0	NA	NA	NA	72	88	541	183	177	378	94	160	48	9	1	0.089	0.049	0.006
.	19.01.15-15.55.49-1-447409	65	2	2	0	0	0	575	0	0	0	0	NA	NA	NA	26	22	499	169	167	343	84	148	4	0	0	0.008	0	0
.	19.01.15-15.55.51-1-447412	209	76	76	19	0	14	599	72	72	0	0	NA	NA	NA	63	57	522	173	175	362	87	150	194	26	16	0.372	0.15	0.091
.	19.01.15-15.55.55-1-447417	158	13	13	6	0	3	599	11	11	0	0	NA	NA	NA	42	50	516	173	174	358	88	153	24	13	15	0.047	0.075	0.086
.	19.01.15-15.56.11-1-447428	246	40	40	15	0	11	604	39	39	0	0	NA	NA	NA	66	59	531	166	175	368	80	156	130	32	8	0.245	0.193	0.046
.	19.01.15-15.56.13-1-447429	319	32	32	12	0	7	633	30	30	0	0	NA	NA	NA	91	84	536	186	175	374	100	159	73	72	3	0.136	0.387	0.017
.	19.01.15-15.56.23-1-447437	303	52	52	18	0	14	637	47	47	0	0	NA	NA	NA	106	97	550	183	177	385	97	155	150	42	12	0.273	0.23	0.068
.	19.01.15-15.56.23-1-447438	120	10	10	2	0	2	589	9	9	0	0	NA	NA	NA	40	38	512	170	169	353	85	151	27	7	0	0.053	0.041	0
.	19.01.15-15.56.47-1-447477	86	3	3	1	0	0	574	2	2	0	0	NA	NA	NA	31	26	503	169	167	343	82	149	5	2	0	0.01	0.012	0
.	19.01.15-15.56.51-1-447483	32	1	1	0	0	0	0	0	0	0	0	NA	NA	NA	10	9	490	165	167	0	0	0	0	0	2	0	0	0.012
.	19.01.15-15.56.52-1-447486	89	4	4	0	0	0	574	3	3	0	0	NA	NA	NA	43	26	504	166	169	347	80	147	1	2	2	0.002	0.012	0.012
.	19.01.15-15.57.13-1-447495	155	9	9	0	0	0	595	7	7	0	0	NA	NA	NA	44	52	528	171	166	364	86	145	16	0	3	0.03	0	0.018
.	19.01.15-15.57.17-1-447497	62	3	3	3	0	2	573	2	2	0	0	NA	NA	NA	20	21	499	169	166	342	82	149	9	0	3	0.018	0	0.018
.	19.01.15-15.57.35-1-447517	66	4	4	1	0	1	576	3	3	0	0	NA	NA	NA	27	23	499	167	170	343	82	151	11	4	1	0.022	0.024	0.006
.	19.01.15-15.57.35-1-447518	237	23	23	8	0	7	624	20	20	0	0	NA	NA	NA	60	75	528	180	180	368	94	162	72	14	1	0.136	0.078	0.006
.	19.01.15-15.57.38-1-447521	91	4	4	1	0	0	590	3	3	0	0	NA	NA	NA	24	39	511	170	171	354	83	153	10	2	0	0.02	0.012	0
.	19.01.15-15.57.42-1-447522	146	16	16	2	0	2	596	15	15	0	0	NA	NA	NA	57	44	510	170	177	350	85	161	35	7	7	0.069	0.041	0.04
.	19.01.15-15.57.43-1-447523	38	1	1	1	0	1	0	0	0	0	0	NA	NA	NA	9	12	493	166	166	0	0	0	0	0	0	0	0	0
.	19.01.15-15.57.44-1-447524	98	7	7	3	0	2	579	5	5	0	0	NA	NA	NA	39	31	502	172	170	346	84	149	16	5	1	0.032	0.029	0.006
.	19.01.15-15.58.15-1-447547	355	45	45	14	0	8	636	41	41	0	0	NA	NA	NA	102	97	559	175	176	389	92	155	139	25	22	0.249	0.143	0.125
.	19.01.15-15.58.21-1-447552	186	14	14	2	0	2	601	13	13	0	0	NA	NA	NA	58	47	514	172	174	359	89	153	40	2	2	0.078	0.012	0.011
.	19.01.15-15.58.23-1-447555	85	3	3	1	0	1	583	2	2	0	0	NA	NA	NA	29	39	509	170	173	347	82	154	4	11	0	0.008	0.065	0
.	19.01.15-15.58.25-1-447557	153	11	11	1	0	0	606	8	8	0	0	NA	NA	NA	52	58	520	176	175	359	90	157	24	7	3	0.046	0.04	0.017
.	19.01.15-15.58.30-1-447574	149	15	15	4	0	2	607	14	14	0	0	NA	NA	NA	31	50	517	173	173	363	88	156	37	21	5	0.072	0.121	0.029
.	19.01.15-15.58.31-1-447575	262	47	47	25	0	13	623	42	42	0	0	NA	NA	NA	84	72	527	179	179	369	93	161	126	54	14	0.239	0.302	0.078
.	19.01.15-15.58.45-1-447589	118	12	12	4	0	3	587	11	11	0	0	NA	NA	NA	44	39	510	167	175	349	80	158	27	11	6	0.053	0.066	0.034
.	19.01.15-15.59.19-1-447609	32	1	1	0	0	0	0	0	0	0	0	NA	NA	NA	14	5	491	164	163	0	0	0	1	0	0	0.002	0	0
.	19.01.15-15.59.23-1-447611	35	1	1	0	0	0	0	0	0	0	0	NA	NA	NA	11	15	497	167	164	0	0	0	3	0	0	0.006	0	0
.	19.01.15-15.59.25-1-447612	87	5	5	4	0	3	578	4	4	0	0	NA	NA	NA	30	35	512	169	167	345	83	150	19	5	2	0.037	0.03	0.012
.	19.01.15-15.59.29-1-447631	180	11	11	3	0	2	600	9	9	0	0	NA	NA	NA	47	45	516	173	169	359	90	151	26	5	3	0.05	0.029	0.018
.	19.01.15-15.59.30-1-447634	90	6	6	1	0	1	569	5	5	0	0	NA	NA	NA	41	23	505	168	163	344	82	143	9	10	0	0.018	0.06	0
.	19.01.15-15.59.37-1-447635	59	2	2	1	0	1	201	1	1	0	0	NA	NA	NA	12	25	503	168	167	114	30	57	2	0	0	0.004	0	0
.	19.01.15-15.59.47-1-447642	37	1	1	0	0	0	0	0	0	0	0	NA	NA	NA	11	14	499	164	164	0	0	0	0	0	2	0	0	0.012
.	19.01.15-15.59.47-1-447643	206	41	41	10	0	7	620	36	36	0	0	NA	NA	NA	63	68	528	178	175	369	91	160	151	21	0	0.286	0.118	0
.	19.01.15-15.59.47-1-447644	240	16	16	4	0	3	624	15	15	0	0	NA	NA	NA	81	82	541	179	175	378	92	154	55	26	2	0.102	0.145	0.011
.	19.01.15-15.59.49-1-447647	366	69	69	18	0	12	657	61	61	0	0	NA	NA	NA	99	99	543	186	183	387	103	167	197	73	11	0.363	0.392	0.06
.	19.01.15-15.59.51-1-447651	90	4	4	1	0	1	586	2	2	0	0	NA	NA	NA	28	33	510	170	166	353	86	147	10	1	0	0.02	0.006	0
.	19.01.15-15.59.51-1-447652	205	42	42	19	0	14	620	39	39	0	0	NA	NA	NA	53	62	526	174	175	372	89	159	123	45	13	0.234	0.259	0.074
.	19.01.15-15.59.56-1-447658	145	16	16	5	0	2	585	14	14	0	0	NA	NA	NA	43	37	511	169	170	352	83	150	50	18	5	0.098	0.107	0.029
.	19.01.15-16.00.06-1-447670	208	37	37	12	0	11	604	36	36	0	0	NA	NA	NA	61	59	526	173	173	363	87	154	110	30	10	0.209	0.173	0.058
.	19.01.15-16.00.22-1-447672	93	6	6	3	0	2	582	5	5	0	0	NA	NA	NA	39	36	507	172	170	350	85	147	19	2	0	0.037	0.012	0
.	19.01.15-16.00.44-1-447691	60	2	2	0	0	0	347	1	1	0	0	NA	NA	NA	11	18	498	166	167	205	50	92	3	2	0	0.006	0.012	0
.	19.01.15-16.00.49-1-447706	116	12	12	2	0	2	582	11	11	0	0	NA	NA	NA	36	36	513	167	169	353	80	149	34	4	2	0.066	0.024	0.012
.	19.01.15-16.00.54-1-447712	118	9	9	2	0	2	600	8	8	0	0	NA	NA	NA	37	45	519	171	168	361	86	153	39	0	3	0.075	0	0.018
.	19.01.15-16.00.54-1-447713	216	16	16	4	0	2	624	15	15	0	0	NA	NA	NA	66	71	529	177	178	373	91	160	47	14	1	0.089	0.079	0.006
.	19.01.15-16.00.58-1-447717	138	16	16	4	0	4	607	13	13	0	0	NA	NA	NA	47	55	520	176	172	361	91	155	46	12	0	0.088	0.068	0
.	19.01.15-16.01.16-1-447795	149	9	9	1	0	1	599	7	7	0	0	NA	NA	NA	52	53	523	176	167	362	90	147	17	18	2	0.033	0.102	0.012
.	19.01.15-16.01.18-1-447798	64	3	3	1	0	1	255	2	2	0	0	NA	NA	NA	21	18	497	169	165	159	30	66	0	0	2	0	0	0.012
.	19.01.15-16.01.25-1-447800	113	9	9	4	0	3	570	6	6	0	0	NA	NA	NA	29	29	507	170	165	348	83	139	25	2	0	0.049	0.012	0
.	19.01.15-16.01.28-1-447817	33	1	1	0	0	0	0	0	0	0	0	NA	NA	NA	8	4	491	164	162	0	0	0	0	0	1	0	0	0.006
.	19.01.15-16.01.35-1-447819	60	2	2	1	0	1	567	1	1	0	0	NA	NA	NA	27	22	499	169	167	337	83	147	7	1	0	0.014	0.006	0
.	19.01.15-16.01.42-1-447821	63	2	2	1	0	1	497	1	1	0	0	NA	NA	NA	17	18	497	168	166	291	74	132	4	0	0	0.008	0	0
.	19.01.15-16.01.42-1-447822	210	31	31	9	0	5	605	27	27	0	0	NA	NA	NA	70	52	518	173	174	362	87	156	65	26	3	0.125	0.15	0.017
.	19.01.15-16.01.45-1-447828	383	92	92	30	0	23	643	80	80	0	0	NA	NA	NA	101	102	556	183	176	391	97	155	200	60	21	0.36	0.328	0.119
.	19.01.15-16.01.46-1-447831	269	66	66	19	0	16	640	60	60	0	0	NA	NA	NA	82	98	551	182	178	385	95	160	183	52	7	0.332	0.286	0.039
.	19.01.15-16.01.52-1-447838	296	23	23	4	0	1	632	22	22	0	0	NA	NA	NA	95	93	547	180	179	380	90	162	109	7	3	0.199	0.039	0.017
.	19.01.15-16.01.54-1-447842	95	7	7	3	0	3	570	6	6	0	0	NA	NA	NA	32	27	507	167	166	344	80	146	20	3	0	0.039	0.018	0
.	19.01.15-16.01.55-1-447845	264	17	17	7	0	4	620	15	15	0	0	NA	NA	NA	77	72	530	179	176	371	96	153	30	30	0	0.057	0.168	0
.	19.01.15-16.01.57-1-447847	61	2	2	0	0	0	572	1	1	0	0	NA	NA	NA	30	29	506	167	169	341	83	148	3	3	0	0.006	0.018	0
.	19.01.15-16.02.09-1-447854	172	17	17	2	0	1	596	16	16	0	0	NA	NA	NA	42	52	515	174	176	349	89	158	62	12	2	0.12	0.069	0.011
.	19.01.15-16.02.14-1-447856	119	4	4	0	0	0	590	3	3	0	0	NA	NA	NA	43	41	513	168	173	355	84	151	20	2	0	0.039	0.012	0
.	19.01.15-16.02.18-1-447858	89	5	5	0	0	0	577	4	4	0	0	NA	NA	NA	28	28	511	165	165	348	82	147	13	3	1	0.025	0.018	0.006
.	19.01.15-16.02.23-1-447864	248	70	70	19	0	12	625	63	63	0	0	NA	NA	NA	68	79	542	171	179	377	88	160	227	62	5	0.419	0.363	0.028
.	19.01.15-16.02.26-1-447866	60	2	2	0	0	0	398	1	1	0	0	NA	NA	NA	21	21	498	170	166	235	57	106	0	2	0	0	0.012	0
.	19.01.15-16.02.32-1-447884	62	2	2	0	0	0	100	1	1	0	0	NA	NA	NA	24	13	495	165	166	62	12	26	2	0	0	0.004	0	0
.	19.01.15-16.02.35-1-447886	30	1	1	0	0	0	0	0	0	0	0	NA	NA	NA	5	13	494	168	164	0	0	0	0	2	0	0	0.012	0
.	19.01.15-16.02.37-1-447887	147	14	14	4	0	4	586	11	11	0	0	NA	NA	NA	46	42	517	169	169	358	82	146	39	9	0	0.075	0.053	0
.	19.01.15-16.02.38-1-447888	36	1	1	1	0	1	0	0	0	0	0	NA	NA	NA	9	11	493	166	165	0	0	0	0	0	2	0	0	0.012
.	19.01.15-16.02.39-1-447889	299	23	23	3	0	3	625	21	21	0	0	NA	NA	NA	104	87	541	181	178	372	94	159	49	10	9	0.091	0.055	0.051
.	19.01.15-16.02.40-1-447890	295	42	42	14	0	12	637	41	41	0	0	NA	NA	NA	90	88	545	186	170	386	99	152	105	60	3	0.193	0.323	0.018
.	19.01.15-16.02.48-1-447904	172	21	21	3	0	3	592	18	18	0	0	NA	NA	NA	70	54	523	170	174	358	83	151	41	8	7	0.078	0.047	0.04
.	19.01.15-16.03.14-1-447920	436	44	44	13	0	8	653	41	41	0	0	NA	NA	NA	135	111	556	186	182	388	104	161	94	46	8	0.169	0.247	0.044
.	19.01.15-16.03.28-1-447925	66	3	3	3	0	1	572	2	2	0	0	NA	NA	NA	26	20	495	169	169	341	83	148	11	0	7	0.022	0	0.041
.	19.01.15-16.03.31-1-447942	289	45	45	9	0	7	648	43	43	0	0	NA	NA	NA	88	97	548	186	176	387	102	159	148	24	11	0.27	0.129	0.062
.	19.01.15-16.03.32-1-447943	65	3	3	0	0	0	199	2	2	0	0	NA	NA	NA	23	15	501	164	163	124	25	50	2	0	0	0.004	0	0
.	19.01.15-16.03.32-1-447944	263	29	29	2	0	1	630	28	28	0	0	NA	NA	NA	71	90	540	179	184	373	92	165	63	27	7	0.117	0.151	0.038
.	19.01.15-16.03.43-1-447946	199	20	20	6	0	5	623	19	19	0	0	NA	NA	NA	54	73	537	178	171	377	94	152	61	34	0	0.114	0.191	0
.	19.01.15-16.03.43-1-447947	122	10	10	1	0	0	599	9	9	0	0	NA	NA	NA	48	46	511	172	176	355	86	158	15	12	0	0.029	0.07	0
.	19.01.15-16.04.07-1-447973	97	14	14	2	0	2	586	12	12	0	0	NA	NA	NA	35	39	513	170	169	349	86	151	31	12	3	0.06	0.071	0.018
.	19.01.15-16.04.09-1-447976	153	6	6	1	0	1	597	5	5	0	0	NA	NA	NA	48	46	517	171	171	358	85	154	7	15	0	0.014	0.088	0
.	19.01.15-16.04.10-1-447978	144	8	8	2	0	1	592	7	7	0	0	NA	NA	NA	49	49	516	172	174	351	88	153	19	5	4	0.037	0.029	0.023
.	19.01.15-16.04.28-1-447997	159	53	53	16	0	10	602	44	44	0	0	NA	NA	NA	49	60	524	173	176	356	88	158	119	40	16	0.227	0.231	0.091
.	19.01.15-16.04.36-1-447999	153	16	16	6	0	6	594	12	12	0	0	NA	NA	NA	61	51	524	170	170	360	82	152	34	22	3	0.065	0.129	0.018
.	19.01.15-16.04.37-1-448000	123	23	23	11	0	8	591	20	20	0	0	NA	NA	NA	31	38	511	174	166	357	87	147	54	21	3	0.106	0.121	0.018
.	19.01.15-16.04.38-1-448001	125	7	7	3	0	3	590	5	5	0	0	NA	NA	NA	42	43	514	170	172	354	85	151	11	3	4	0.021	0.018	0.023
.	19.01.15-16.04.38-1-448002	37	1	1	0	0	0	0	0	0	0	0	NA	NA	NA	11	12	494	164	167	0	0	0	2	0	0	0.004	0	0
.	19.01.15-16.04.40-1-448003	95	6	6	0	0	0	586	5	5	0	0	NA	NA	NA	34	37	510	171	169	352	87	147	26	0	0	0.051	0	0
.	19.01.15-16.04.40-1-448005	62	2	2	0	0	0	588	0	0	0	0	NA	NA	NA	18	35	508	168	172	349	84	155	3	0	3	0.006	0	0.017
.	19.01.15-16.04.42-1-448006	33	1	1	0	0	0	0	0	0	0	0	NA	NA	NA	14	8	495	164	162	0	0	0	0	0	0	0	0	0
.	19.01.15-16.04.43-1-448007	185	7	7	5	0	3	614	5	5	0	0	NA	NA	NA	57	63	523	181	172	364	96	154	6	18	1	0.011	0.099	0.006
.	19.01.15-16.04.47-1-448013	184	19	19	3	0	3	603	17	17	0	0	NA	NA	NA	65	57	519	179	172	358	92	153	25	24	9	0.048	0.134	0.052
.	19.01.15-16.05.09-1-448036	264	61	61	17	0	10	630	56	56	0	0	NA	NA	NA	80	88	545	181	175	381	94	155	165	63	11	0.303	0.348	0.063
.	19.01.15-16.05.21-1-448037	57	2	2	0	0	0	570	1	1	0	0	NA	NA	NA	24	18	501	166	164	343	82	145	1	0	3	0.002	0	0.018
.	19.01.15-16.05.26-1-448039	65	5	5	1	0	1	582	4	4	0	0	NA	NA	NA	30	34	505	169	173	347	83	152	11	0	7	0.022	0	0.04
.	19.01.15-16.05.30-1-448055	117	11	11	3	0	2	579	10	10	0	0	NA	NA	NA	37	22	501	168	166	342	86	151	29	6	5	0.058	0.036	0.03
.	19.01.15-16.05.42-1-448058	229	25	25	7	0	4	622	22	22	0	0	NA	NA	NA	59	72	534	178	173	376	94	152	37	27	6	0.069	0.152	0.035
.	19.01.15-16.05.43-1-448059	326	49	49	11	0	8	659	48	48	0	0	NA	NA	NA	101	109	548	184	190	386	100	173	143	47	11	0.261	0.255	0.058
.	19.01.15-16.05.44-1-448060	206	24	24	10	0	9	599	22	22	0	0	NA	NA	NA	50	57	515	181	174	348	97	154	45	11	6	0.087	0.061	0.034
.	19.01.15-16.05.54-1-448074	59	2	2	0	0	0	568	1	1	0	0	NA	NA	NA	25	13	497	164	165	340	81	147	3	1	0	0.006	0.006	0
.	19.01.15-16.06.14-1-448083	35	1	1	0	0	0	0	0	0	0	0	NA	NA	NA	9	11	496	166	162	0	0	0	0	0	0	0	0	0
.	19.01.15-16.06.14-1-448084	91	4	4	2	0	2	573	3	3	0	0	NA	NA	NA	34	30	506	170	167	346	82	145	0	6	4	0	0.035	0.024
.	19.01.15-16.06.16-1-448086	39	1	1	0	0	0	0	0	0	0	0	NA	NA	NA	11	8	493	163	165	0	0	0	0	0	3	0	0	0.018
.	19.01.15-16.06.16-1-448088	63	3	3	1	0	1	577	2	2	0	0	NA	NA	NA	26	24	500	167	170	342	83	152	6	4	0	0.012	0.024	0
.	19.01.15-16.06.21-1-448089	212	48	48	17	0	14	608	45	45	0	0	NA	NA	NA	69	60	520	180	173	360	95	153	119	71	5	0.229	0.394	0.029
.	19.01.15-16.06.27-1-448098	34	1	1	0	0	0	0	0	0	0	0	NA	NA	NA	11	13	495	168	163	0	0	0	2	0	0	0.004	0	0
.	19.01.15-16.06.30-1-448114	207	14	14	3	0	2	602	13	13	0	0	NA	NA	NA	55	61	527	170	177	362	83	157	38	25	0	0.072	0.147	0
.	19.01.15-16.06.30-1-448115	325	39	39	11	0	7	633	37	37	0	0	NA	NA	NA	100	87	539	174	187	380	89	164	93	38	8	0.173	0.218	0.043
.	19.01.15-16.06.30-1-448116	61	2	2	1	0	1	576	1	1	0	0	NA	NA	NA	30	28	507	171	163	347	84	145	4	8	0	0.008	0.047	0
.	19.01.15-16.06.34-1-448118	60	2	2	0	0	0	99	0	0	0	0	NA	NA	NA	13	13	497	165	164	59	16	24	3	2	0	0.006	0.012	0
.	19.01.15-16.06.34-1-448119	180	9	9	0	0	0	599	6	6	0	0	NA	NA	NA	47	52	519	172	174	358	86	155	16	9	0	0.031	0.052	0
.	19.01.15-16.06.40-1-448125	145	10	10	2	0	1	592	8	8	0	0	NA	NA	NA	50	45	514	172	172	357	84	151	37	4	2	0.072	0.023	0.012
.	19.01.15-16.06.43-1-448127	219	83	83	22	0	20	622	76	76	0	0	NA	NA	NA	63	85	537	182	179	370	91	161	171	71	15	0.318	0.39	0.084
.	19.01.15-16.06.54-1-448150	89	4	4	1	0	1	573	3	3	0	0	NA	NA	NA	30	23	499	168	169	341	81	151	9	0	4	0.018	0	0.024
.	19.01.15-16.06.55-1-448153	92	6	6	5	0	2	588	5	5	0	0	NA	NA	NA	39	36	506	172	171	348	85	155	5	12	3	0.01	0.07	0.018
.	19.01.15-16.06.58-1-448156	34	1	1	1	0	1	0	0	0	0	0	NA	NA	NA	13	7	492	163	165	0	0	0	6	0	0	0.012	0	0
.	19.01.15-16.07.01-1-448159	208	15	15	6	0	4	612	13	13	0	0	NA	NA	NA	62	62	525	174	176	368	90	154	44	30	11	0.084	0.172	0.062
.	19.01.15-16.07.07-1-448164	171	13	13	4	0	3	591	10	10	0	0	NA	NA	NA	63	44	508	177	172	346	92	153	35	26	1	0.069	0.147	0.006
.	19.01.15-16.07.14-1-448165	233	42	42	11	0	5	632	38	38	0	0	NA	NA	NA	67	79	542	176	174	381	93	158	146	32	10	0.269	0.182	0.057
.	19.01.15-16.07.15-1-448166	118	7	7	1	0	0	585	6	6	0	0	NA	NA	NA	45	41	510	176	168	351	87	147	14	4	0	0.027	0.023	0
.	19.01.15-16.07.28-1-448189	34	1	1	1	0	1	0	0	0	0	0	NA	NA	NA	13	6	492	163	164	0	0	0	0	2	0	0	0.012	0
.	19.01.15-16.07.30-1-448190	91	9	9	2	0	2	579	8	8	0	0	NA	NA	NA	22	26	504	168	167	349	82	148	7	11	2	0.014	0.065	0.012
.	19.01.15-16.07.38-1-448193	66	4	4	0	0	0	574	3	3	0	0	NA	NA	NA	38	32	507	168	170	343	80	151	17	0	0	0.034	0	0
.	19.01.15-16.07.38-1-448194	208	29	29	6	0	6	615	25	25	0	0	NA	NA	NA	71	70	530	171	182	365	88	162	58	26	3	0.109	0.152	0.016
.	19.01.15-16.07.46-1-448201	144	10	10	4	0	4	582	9	9	0	0	NA	NA	NA	50	34	511	169	167	351	84	147	18	18	0	0.035	0.107	0
.	19.01.15-16.07.51-1-448208	147	9	9	1	0	1	596	8	8	0	0	NA	NA	NA	34	39	514	168	170	360	84	152	13	0	4	0.025	0	0.024
.	19.01.15-16.07.53-1-448214	206	49	49	9	0	6	629	47	47	0	0	NA	NA	NA	66	84	533	179	185	371	92	166	110	49	6	0.206	0.274	0.032
.	19.01.15-16.07.56-1-448217	59	2	2	0	0	0	575	1	1	0	0	NA	NA	NA	22	22	496	170	169	341	85	149	0	3	0	0	0.018	0
.	19.01.15-16.08.08-1-448227	121	9	9	2	0	2	584	8	8	0	0	NA	NA	NA	48	41	515	172	167	352	84	148	17	26	5	0.033	0.151	0.03
.	19.01.15-16.08.11-1-448229	203	11	11	6	0	6	590	10	10	0	0	NA	NA	NA	67	50	524	173	166	359	86	145	19	25	4	0.036	0.145	0.024
.	19.01.15-16.08.20-1-448231	201	29	29	7	0	6	597	26	26	0	0	NA	NA	NA	63	54	525	171	171	364	83	150	71	39	6	0.135	0.228	0.035
.	19.01.15-16.08.23-1-448237	295	78	78	23	0	15	635	74	74	0	0	NA	NA	NA	81	103	549	189	178	380	97	158	183	68	23	0.333	0.36	0.129
.	19.01.15-16.08.41-1-448253	62	3	3	0	0	0	568	2	2	0	0	NA	NA	NA	24	19	499	166	167	340	79	149	5	4	0	0.01	0.024	0
.	19.01.15-16.08.47-1-448261	90	4	4	1	0	1	580	3	3	0	0	NA	NA	NA	40	34	510	170	167	348	84	148	9	0	4	0.018	0	0.024
.	19.01.15-16.08.55-1-448278	213	18	18	5	0	3	599	16	16	0	0	NA	NA	NA	82	53	525	171	170	364	84	151	72	13	2	0.137	0.076	0.012
.	19.01.15-16.08.57-1-448280	30	1	1	1	0	1	0	0	0	0	0	NA	NA	NA	3	9	495	165	162	0	0	0	0	2	0	0	0.012	0
.	19.01.15-16.08.59-1-448283	172	15	15	6	0	6	600	13	13	0	0	NA	NA	NA	56	52	516	175	174	356	89	155	29	9	9	0.056	0.051	0.052
.	19.01.15-16.09.05-1-448288	209	51	51	14	0	12	606	44	44	0	0	NA	NA	NA	65	62	531	173	171	367	88	151	89	37	26	0.168	0.214	0.152
.	19.01.15-16.09.14-1-448291	186	13	13	3	0	2	587	11	11	0	0	NA	NA	NA	70	49	518	171	173	348	85	154	37	2	2	0.071	0.012	0.012
.	19.01.15-16.09.35-1-448313	95	3	3	2	0	2	579	2	2	0	0	NA	NA	NA	15	26	505	168	166	349	84	146	6	6	0	0.012	0.036	0
.	19.01.15-16.09.37-1-448314	63	3	3	0	0	0	580	2	2	0	0	NA	NA	NA	17	26	504	167	168	346	83	151	2	4	0	0.004	0.024	0
.	19.01.15-16.09.42-1-448315	245	46	46	15	0	10	617	42	42	0	0	NA	NA	NA	71	72	532	179	174	370	94	153	109	70	6	0.205	0.391	0.034
.	19.01.15-16.09.49-1-448323	226	26	26	3	0	2	625	24	24	0	0	NA	NA	NA	62	75	535	178	175	375	94	156	51	16	11	0.095	0.09	0.063
.	19.01.15-16.09.58-1-448332	206	16	16	4	0	4	615	15	15	0	0	NA	NA	NA	66	67	523	182	175	364	97	154	58	20	0	0.111	0.11	0
.	19.01.15-16.09.59-1-448334	84	3	3	0	0	0	567	2	2	0	0	NA	NA	NA	25	14	494	166	167	337	81	149	9	0	0	0.018	0	0
.	19.01.15-16.10.13-1-448344	216	35	35	13	0	6	617	32	32	0	0	NA	NA	NA	64	71	529	182	173	370	91	156	111	25	7	0.21	0.137	0.04
.	19.01.15-16.10.25-1-448349	34	1	1	0	0	0	0	0	0	0	0	NA	NA	NA	13	10	494	166	163	0	0	0	0	0	2	0	0	0.012
.	19.01.15-16.10.26-1-448350	33	1	1	0	0	0	0	0	0	0	0	NA	NA	NA	10	9	494	165	163	0	0	0	0	1	0	0	0.006	0
.	19.01.15-16.10.29-1-448366	67	2	2	0	0	0	584	1	1	0	0	NA	NA	NA	24	31	502	172	170	343	89	152	4	3	0	0.008	0.017	0
.	19.01.15-16.10.29-1-448367	146	13	13	3	0	2	590	11	11	0	0	NA	NA	NA	52	41	514	171	169	353	87	150	40	11	0	0.078	0.064	0
.	19.01.15-16.11.13-1-448397	62	2	2	1	0	1	196	1	1	0	0	NA	NA	NA	13	21	501	165	168	118	32	46	3	0	2	0.006	0	0.012
.	19.01.15-16.11.13-1-448399	210	28	28	9	0	9	602	26	26	0	0	NA	NA	NA	65	55	522	175	171	360	88	154	100	16	7	0.192	0.091	0.041
.	19.01.15-16.11.16-1-448401	93	4	4	2	0	2	593	3	3	0	0	NA	NA	NA	39	51	515	174	175	354	86	153	0	15	0	0	0.086	0
.	19.01.15-16.11.22-1-448407	30	1	1	0	0	0	0	0	0	0	0	NA	NA	NA	9	10	495	166	162	0	0	0	0	0	0	0	0	0
.	19.01.15-16.11.23-1-448408	244	45	45	13	0	11	627	44	44	0	0	NA	NA	NA	76	82	537	179	179	373	92	162	109	57	4	0.203	0.318	0.022
.	19.01.15-16.11.24-1-448409	357	70	70	25	0	19	643	62	62	0	0	NA	NA	NA	118	97	548	186	176	388	98	157	164	64	25	0.299	0.344	0.142
.	19.01.15-16.11.26-1-448411	58	2	2	1	0	1	582	1	1	0	0	NA	NA	NA	12	28	505	169	167	348	85	149	6	0	0	0.012	0	0
.	19.01.15-16.11.31-1-448427	32	1	1	1	0	1	0	0	0	0	0	NA	NA	NA	13	7	495	163	162	0	0	0	3	0	0	0.006	0	0
.	19.01.15-16.11.33-1-448428	119	14	14	1	0	1	575	13	13	0	0	NA	NA	NA	34	24	499	172	166	337	87	151	25	1	3	0.05	0.006	0.018
.	19.01.15-16.11.33-1-448429	87	6	6	2	0	2	583	5	5	0	0	NA	NA	NA	37	32	508	168	169	351	84	148	35	0	0	0.069	0	0
.	19.01.15-16.11.34-1-448430	32	1	1	0	0	0	0	0	0	0	0	NA	NA	NA	10	8	492	165	164	0	0	0	1	0	0	0.002	0	0
.	19.01.15-16.11.35-1-448431	91	6	6	1	0	1	580	5	5	0	0	NA	NA	NA	32	31	502	174	168	344	87	149	19	0	8	0.038	0	0.048
.	19.01.15-16.11.39-1-448435	117	11	11	0	0	0	592	10	10	0	0	NA	NA	NA	43	45	516	172	170	355	85	152	11	11	5	0.021	0.064	0.029
.	19.01.15-16.11.41-1-448437	118	5	5	1	0	1	588	4	4	0	0	NA	NA	NA	34	40	509	172	172	351	86	151	20	0	0	0.039	0	0
.	19.01.15-16.11.55-1-448454	289	61	61	14	0	9	641	52	52	0	0	NA	NA	NA	79	97	554	176	180	388	91	162	149	44	16	0.269	0.25	0.089
.	19.01.15-16.11.55-1-448455	306	56	56	12	0	7	643	50	50	0	0	NA	NA	NA	94	101	560	180	174	393	94	156	172	53	6	0.307	0.294	0.034
.	19.01.15-16.11.57-1-448458	59	2	2	0	0	0	571	1	1	0	0	NA	NA	NA	25	25	505	166	167	344	83	144	3	1	0	0.006	0.006	0
.	19.01.15-16.12.00-1-448460	301	71	71	19	0	14	641	66	66	0	0	NA	NA	NA	88	92	545	190	170	386	103	152	178	72	1	0.327	0.379	0.006
.	19.01.15-16.12.00-1-448461	305	14	14	2	0	1	639	12	12	0	0	NA	NA	NA	91	94	545	180	182	384	94	161	31	9	11	0.057	0.05	0.06
.	19.01.15-16.12.01-1-448462	298	100	100	30	0	23	645	94	94	0	0	NA	NA	NA	71	103	541	192	183	377	103	165	185	110	19	0.342	0.573	0.104
.	19.01.15-16.12.09-1-448468	297	33	33	7	0	5	632	31	31	0	0	NA	NA	NA	92	85	538	182	178	375	97	160	98	42	0	0.182	0.231	0
.	19.01.15-16.12.51-1-448505	146	14	14	4	0	3	603	13	13	0	0	NA	NA	NA	48	47	516	175	169	359	92	152	39	2	2	0.076	0.011	0.012
.	19.01.15-16.12.56-1-448518	346	48	48	21	0	12	658	47	47	0	0	NA	NA	NA	98	103	545	192	179	390	105	163	137	55	7	0.251	0.286	0.039
.	19.01.15-16.13.14-1-448524	123	7	7	1	0	1	585	6	6	0	0	NA	NA	NA	46	42	514	172	169	353	85	147	7	4	4	0.014	0.023	0.024
.	19.01.15-16.13.28-1-448547	325	55	55	22	0	18	652	50	50	0	0	NA	NA	NA	92	98	551	183	177	393	99	160	182	37	12	0.33	0.202	0.068
.	19.01.15-16.13.33-1-448548	238	30	30	8	0	8	628	28	28	0	0	NA	NA	NA	57	73	533	174	179	376	91	161	96	36	8	0.18	0.207	0.045
.	19.01.15-16.13.50-1-448561	265	41	41	14	0	13	615	38	38	0	0	NA	NA	NA	80	65	535	172	171	376	88	151	123	39	2	0.23	0.227	0.012
.	19.01.15-16.13.51-1-448563	33	1	1	0	0	0	0	0	0	0	0	NA	NA	NA	4	7	491	165	164	0	0	0	0	0	0	0	0	0
.	19.01.15-16.14.04-1-448577	149	7	7	1	0	1	591	6	6	0	0	NA	NA	NA	50	47	521	169	170	356	85	150	15	0	6	0.029	0	0.035
.	19.01.15-16.14.14-1-448583	90	7	7	0	0	0	583	5	5	0	0	NA	NA	NA	26	28	503	169	169	348	82	153	11	10	0	0.022	0.059	0
.	19.01.15-16.14.22-1-448587	35	1	1	0	0	0	0	0	0	0	0	NA	NA	NA	10	11	495	164	165	0	0	0	0	3	0	0	0.018	0
.	19.01.15-16.14.25-1-448589	125	8	8	3	0	3	589	7	7	0	0	NA	NA	NA	43	43	514	174	168	355	85	149	31	5	1	0.06	0.029	0.006
.	19.01.15-16.14.27-1-448591	33	1	1	0	0	0	0	0	0	0	0	NA	NA	NA	4	10	491	166	166	0	0	0	0	0	0	0	0	0
.	19.01.15-16.14.30-1-448607	34	1	1	1	0	1	0	0	0	0	0	NA	NA	NA	6	5	490	165	163	0	0	0	4	0	0	0.008	0	0
.	19.01.15-16.14.32-1-448608	36	1	1	0	0	0	0	0	0	0	0	NA	NA	NA	8	7	492	166	162	0	0	0	1	0	0	0.002	0	0
.	19.01.15-16.14.33-1-448609	120	12	12	4	0	4	592	10	10	0	0	NA	NA	NA	40	41	507	177	170	353	89	150	29	4	3	0.057	0.023	0.018
.	19.01.15-16.14.35-1-448610	257	58	58	23	0	18	624	48	48	0	0	NA	NA	NA	77	76	526	187	176	366	99	159	140	49	14	0.266	0.262	0.08
.	19.01.15-16.14.39-1-448611	31	1	1	0	0	0	0	0	0	0	0	NA	NA	NA	7	8	495	163	163	0	0	0	3	0	0	0.006	0	0
.	19.01.15-16.14.41-1-448612	111	6	6	1	0	1	583	4	4	0	0	NA	NA	NA	28	32	508	172	165	347	88	148	17	4	0	0.033	0.023	0
.	19.01.15-16.14.43-1-448615	357	59	59	25	0	15	648	56	56	0	0	NA	NA	NA	101	103	557	182	177	392	98	158	166	60	4	0.298	0.33	0.023
.	19.01.15-16.14.46-1-448620	206	21	21	8	0	6	604	17	17	0	0	NA	NA	NA	60	55	517	181	170	357	94	153	59	9	5	0.114	0.05	0.029
.	19.01.15-16.14.46-1-448621	122	4	4	0	0	0	585	3	3	0	0	NA	NA	NA	44	39	508	171	173	344	85	156	8	0	0	0.016	0	0
.	19.01.15-16.14.46-1-448622	33	1	1	0	0	0	0	0	0	0	0	NA	NA	NA	7	7	493	164	163	0	0	0	0	1	0	0	0.006	0
.	19.01.15-16.14.49-1-448626	125	6	6	1	0	1	602	4	4	0	0	NA	NA	NA	40	51	519	174	171	358	90	154	7	8	7	0.013	0.046	0.041
.	19.01.15-16.14.57-1-448642	100	6	6	1	0	0	587	5	5	0	0	NA	NA	NA	28	36	509	169	171	349	85	153	23	0	0	0.045	0	0
.	19.01.15-16.15.00-1-448643	96	3	3	1	0	1	579	2	2	0	0	NA	NA	NA	30	35	510	171	167	352	84	143	7	0	3	0.014	0	0.018
.	19.01.15-16.15.01-1-448644	124	7	7	3	0	3	603	6	6	0	0	NA	NA	NA	41	47	516	169	175	358	86	159	14	13	3	0.027	0.077	0.017
.	19.01.15-16.15.08-1-448650	236	25	25	7	0	5	620	22	22	0	0	NA	NA	NA	68	71	530	180	174	371	94	155	80	18	5	0.151	0.1	0.029
.	19.01.15-16.15.15-1-448653	212	64	64	16	0	11	606	56	56	0	0	NA	NA	NA	76	61	529	172	173	371	86	149	206	37	5	0.389	0.215	0.029
.	19.01.15-16.15.16-1-448655	122	12	12	3	0	3	594	10	10	0	0	NA	NA	NA	44	45	517	170	171	354	87	153	32	4	10	0.062	0.024	0.058
.	19.01.15-16.15.21-1-448658	357	58	58	12	0	9	673	54	54	0	0	NA	NA	NA	91	123	559	188	189	400	103	170	122	68	25	0.218	0.362	0.132
.	19.01.15-16.15.23-1-448660	86	3	3	1	0	1	583	2	2	0	0	NA	NA	NA	16	26	507	166	166	352	82	149	4	0	2	0.008	0	0.012
.	19.01.15-16.15.23-1-448662	30	1	1	1	0	1	0	0	0	0	0	NA	NA	NA	12	6	491	164	164	0	0	0	2	0	0	0.004	0	0
.	19.01.15-16.15.26-1-448663	146	17	17	2	0	1	592	15	15	0	0	NA	NA	NA	41	46	516	168	175	353	84	155	32	7	1	0.062	0.042	0.006
.	19.01.15-16.15.36-1-448683	242	44	44	17	0	16	617	40	40	0	0	NA	NA	NA	70	73	534	172	180	369	85	163	130	34	8	0.243	0.198	0.044
.	19.01.15-16.16.08-1-448705	65	4	4	1	0	1	579	3	3	0	0	NA	NA	NA	31	32	502	170	173	342	83	154	17	0	0	0.034	0	0
.	19.01.15-16.16.20-1-448709	207	21	21	7	0	5	600	19	19	0	0	NA	NA	NA	55	54	522	176	169	359	90	151	61	14	0	0.117	0.08	0
.	19.01.15-16.16.21-1-448713	88	4	4	2	0	2	576	3	3	0	0	NA	NA	NA	40	26	503	167	169	342	82	152	8	5	0	0.016	0.03	0
.	19.01.15-16.16.36-1-448737	154	17	17	5	0	4	595	15	15	0	0	NA	NA	NA	50	55	525	172	171	359	84	152	48	6	3	0.091	0.035	0.018
.	19.01.15-16.16.38-1-448739	338	50	50	7	0	6	642	45	45	0	0	NA	NA	NA	87	96	541	179	189	380	93	169	88	59	13	0.163	0.33	0.069
.	19.01.15-16.16.40-1-448740	145	12	12	1	0	0	603	11	11	0	0	NA	NA	NA	40	46	518	171	170	362	89	152	29	20	0	0.056	0.117	0
.	19.01.15-16.16.42-1-448742	151	22	22	4	0	4	593	19	19	0	0	NA	NA	NA	60	48	518	173	170	357	85	151	50	5	0	0.097	0.029	0
.	19.01.15-16.16.50-1-448756	93	6	6	0	0	0	586	4	4	0	0	NA	NA	NA	24	29	506	165	171	350	82	154	9	0	5	0.018	0	0.029
.	19.01.15-16.17.05-1-448778	176	13	13	4	0	4	599	12	12	0	0	NA	NA	NA	54	52	525	169	171	363	87	149	53	0	10	0.101	0	0.058
.	19.01.15-16.17.06-1-448779	177	12	12	4	0	4	608	11	11	0	0	NA	NA	NA	59	58	528	171	172	368	89	151	28	4	4	0.053	0.023	0.023
.	19.01.15-16.17.08-1-448780	89	3	3	2	0	2	582	2	2	0	0	NA	NA	NA	30	29	507	166	169	348	83	151	5	6	2	0.01	0.036	0.012
.	19.01.15-16.17.10-1-448781	61	4	4	0	0	0	580	3	3	0	0	NA	NA	NA	30	32	508	169	168	349	84	147	14	3	0	0.028	0.018	0
.	19.01.15-16.17.14-1-448784	69	4	4	2	0	2	583	3	3	0	0	NA	NA	NA	22	32	503	173	169	347	85	151	10	0	2	0.02	0	0.012
.	19.01.15-16.17.15-1-448785	118	9	9	1	0	1	582	7	7	0	0	NA	NA	NA	33	32	509	168	168	348	84	150	24	6	3	0.047	0.036	0.018
.	19.01.15-16.17.17-1-448786	331	25	25	6	0	4	663	23	23	0	0	NA	NA	NA	85	111	552	187	185	394	104	165	73	17	0	0.132	0.091	0
.	19.01.15-16.17.22-1-448788	58	2	2	1	0	1	575	1	1	0	0	NA	NA	NA	25	25	501	166	171	340	82	153	10	5	0	0.02	0.03	0
.	19.01.15-16.17.26-1-448789	212	27	27	5	0	2	619	26	26	0	0	NA	NA	NA	62	73	530	179	177	368	93	158	79	21	2	0.149	0.117	0.011
.	19.01.15-16.17.42-1-448806	87	5	5	1	0	1	590	4	4	0	0	NA	NA	NA	21	40	514	166	173	356	79	155	5	0	6	0.01	0	0.035
.	19.01.15-16.17.45-1-448810	94	9	9	3	0	1	592	8	8	0	0	NA	NA	NA	32	43	513	170	173	354	85	153	34	3	7	0.066	0.018	0.04
.	19.01.15-16.17.58-1-448825	177	14	14	3	0	3	603	13	13	0	0	NA	NA	NA	59	46	509	174	176	357	89	157	38	4	0	0.075	0.023	0
.	19.01.15-16.18.07-1-448830	119	5	5	2	0	2	594	4	4	0	0	NA	NA	NA	35	39	512	171	169	354	88	152	4	18	3	0.008	0.105	0.018
.	19.01.15-16.18.15-1-448832	132	23	23	6	0	6	596	21	21	0	0	NA	NA	NA	33	45	516	169	173	357	86	153	28	25	5	0.054	0.148	0.029
.	19.01.15-16.18.20-1-448834	88	5	5	1	0	1	569	4	4	0	0	NA	NA	NA	30	23	502	166	168	341	83	145	3	4	0	0.006	0.024	0
.	19.01.15-16.18.23-1-448839	31	1	1	0	0	0	0	0	0	0	0	NA	NA	NA	4	4	491	164	162	0	0	0	3	0	0	0.006	0	0
.	19.01.15-16.18.24-1-448841	99	5	5	1	0	1	568	4	4	0	0	NA	NA	NA	30	12	497	164	164	342	82	144	6	4	4	0.012	0.024	0.024
.	19.01.15-16.18.26-1-448843	34	1	1	1	0	1	0	0	0	0	0	NA	NA	NA	11	7	494	163	163	0	0	0	6	0	0	0.012	0	0
.	19.01.15-16.18.29-1-448859	296	38	38	6	0	5	617	34	34	0	0	NA	NA	NA	83	70	529	180	174	363	98	156	91	46	9	0.172	0.256	0.052
.	19.01.15-16.18.33-1-448862	93	8	8	1	0	1	580	7	7	0	0	NA	NA	NA	24	23	503	168	165	350	83	147	2	20	0	0.004	0.119	0
.	19.01.15-16.18.38-1-448863	207	37	37	11	0	9	622	33	33	0	0	NA	NA	NA	60	69	528	182	172	369	96	157	73	49	1	0.138	0.269	0.006
.	19.01.15-16.18.41-1-448865	149	14	14	4	0	2	612	13	13	0	0	NA	NA	NA	53	61	525	171	178	365	85	162	29	21	0	0.055	0.123	0
.	19.01.15-16.18.41-1-448866	351	32	32	13	0	10	654	27	27	0	0	NA	NA	NA	96	103	541	190	185	382	106	166	85	41	14	0.157	0.216	0.076
.	19.01.15-16.18.43-1-448868	95	8	8	1	0	1	578	7	7	0	0	NA	NA	NA	37	28	503	168	170	343	85	150	17	2	10	0.034	0.012	0.059
.	19.01.15-16.18.49-1-448878	141	10	10	2	0	2	596	7	7	0	0	NA	NA	NA	33	39	509	172	171	354	89	153	24	4	8	0.047	0.023	0.047
.	19.01.15-16.18.50-1-448881	150	13	13	4	0	4	607	9	9	0	0	NA	NA	NA	49	53	521	174	171	366	88	153	41	4	9	0.079	0.023	0.053
.	19.01.15-16.18.55-1-448888	32	1	1	0	0	0	0	0	0	0	0	NA	NA	NA	10	10	491	169	163	0	0	0	0	0	0	0	0	0
.	19.01.15-16.19.05-1-448902	58	2	2	0	0	0	247	1	1	0	0	NA	NA	NA	19	12	497	163	165	150	34	63	3	0	1	0.006	0	0.006
.	19.01.15-16.19.11-1-448904	112	14	14	3	0	3	589	12	12	0	0	NA	NA	NA	39	38	515	166	170	356	82	151	14	16	10	0.027	0.096	0.059
.	19.01.15-16.19.12-1-448906	175	13	13	1	0	1	603	11	11	0	0	NA	NA	NA	56	52	513	180	172	354	95	154	29	9	0	0.057	0.05	0
.	19.01.15-16.19.17-1-448908	32	1	1	0	0	0	0	0	0	0	0	NA	NA	NA	11	9	495	164	163	0	0	0	0	0	0	0	0	0
.	19.01.15-16.19.19-1-448909	124	17	17	4	0	3	579	16	16	0	0	NA	NA	NA	45	32	508	170	167	347	86	146	30	2	15	0.059	0.012	0.09
.	19.01.15-16.19.22-1-448911	147	18	18	5	0	4	617	16	16	0	0	NA	NA	NA	41	69	526	180	176	369	91	157	42	18	3	0.08	0.1	0.017
.	19.01.15-16.19.47-1-448933	92	3	3	1	0	0	597	2	2	0	0	NA	NA	NA	20	41	511	169	174	354	87	156	7	2	0	0.014	0.012	0
.	19.01.15-16.19.50-1-448937	94	9	9	1	0	0	580	6	6	0	0	NA	NA	NA	38	32	507	172	166	347	86	147	13	0	10	0.026	0	0.06
.	19.01.15-16.19.59-1-448945	30	1	1	0	0	0	0	0	0	0	0	NA	NA	NA	10	8	492	164	165	0	0	0	4	0	0	0.008	0	0
.	19.01.15-16.20.01-1-448947	148	17	17	1	0	1	590	16	16	0	0	NA	NA	NA	51	35	511	168	169	355	84	151	38	3	4	0.074	0.018	0.024
.	19.01.15-16.20.02-1-448954	300	62	62	19	0	14	625	58	58	0	0	NA	NA	NA	78	81	534	177	183	370	92	163	149	47	25	0.279	0.266	0.137
.	19.01.15-16.20.06-1-448957	32	1	1	1	0	1	0	0	0	0	0	NA	NA	NA	5	7	492	165	163	0	0	0	0	3	0	0	0.018	0
.	19.01.15-16.20.14-1-448961	150	15	15	4	0	3	594	14	14	0	0	NA	NA	NA	62	46	514	171	174	354	85	155	19	23	3	0.037	0.135	0.017
.	19.01.15-16.20.15-1-448962	152	15	15	2	0	1	594	13	13	0	0	NA	NA	NA	40	47	521	171	168	361	86	147	60	4	18	0.115	0.023	0.107
.	19.01.15-16.20.26-1-448966	423	58	58	11	0	8	668	51	51	0	0	NA	NA	NA	122	120	557	190	186	391	107	170	162	62	18	0.291	0.326	0.097
.	19.01.15-16.20.45-1-448988	293	45	45	11	0	11	646	41	41	0	0	NA	NA	NA	68	93	532	189	185	375	102	169	150	35	5	0.282	0.185	0.027
.	19.01.15-16.20.46-1-448989	334	57	57	15	0	11	651	52	52	0	0	NA	NA	NA	89	96	537	185	187	379	102	170	139	59	4	0.259	0.319	0.021
.	19.01.15-16.20.51-1-448997	304	65	65	13	0	9	632	59	59	0	0	NA	NA	NA	87	90	532	191	180	370	103	159	186	58	10	0.35	0.304	0.056
.	19.01.15-16.20.51-1-448998	203	21	21	8	0	4	622	19	19	0	0	NA	NA	NA	58	77	532	180	178	372	95	155	56	23	6	0.105	0.128	0.034
.	19.01.15-16.21.08-1-449017	239	16	16	4	0	2	610	12	12	0	0	NA	NA	NA	74	59	523	174	175	361	90	159	40	36	2	0.076	0.207	0.011
.	19.01.15-16.21.31-1-449038	150	7	7	1	0	1	604	5	5	0	0	NA	NA	NA	40	55	522	175	171	364	89	151	8	3	4	0.015	0.017	0.023
.	19.01.15-16.21.44-1-449043	432	96	96	31	0	22	646	88	88	0	0	NA	NA	NA	116	105	552	185	181	387	96	163	234	83	18	0.424	0.449	0.099
.	19.01.15-16.21.51-1-449053	448	39	39	14	0	11	682	36	36	0	0	NA	NA	NA	124	134	576	187	184	413	102	167	111	38	5	0.193	0.203	0.027
.	19.01.15-16.21.53-1-449055	153	25	25	8	0	5	597	21	21	0	0	NA	NA	NA	51	46	519	172	168	357	89	151	72	7	0	0.139	0.041	0
.	19.01.15-16.21.54-1-449058	36	1	1	0	0	0	0	0	0	0	0	NA	NA	NA	6	11	497	165	162	0	0	0	0	0	0	0	0	0
.	19.01.15-16.21.58-1-449062	285	21	21	13	0	12	612	18	18	0	0	NA	NA	NA	82	73	532	179	175	365	95	152	36	30	4	0.068	0.168	0.023
.	19.01.15-16.22.14-1-449070	121	7	7	4	0	3	583	6	6	0	0	NA	NA	NA	49	31	507	168	169	349	82	152	13	7	0	0.026	0.042	0
.	19.01.15-16.22.17-1-449071	152	30	30	6	0	4	599	27	27	0	0	NA	NA	NA	55	44	515	170	172	356	87	156	76	25	2	0.148	0.147	0.012
.	19.01.15-16.22.27-1-449081	61	2	2	1	0	1	576	1	1	0	0	NA	NA	NA	20	26	503	171	165	342	86	148	6	0	0	0.012	0	0
.	19.01.15-16.22.40-1-449099	416	63	63	20	0	12	647	58	58	0	0	NA	NA	NA	114	101	554	182	178	387	101	159	150	53	20	0.271	0.291	0.112
.	19.01.15-16.22.42-1-449100	172	11	11	5	0	5	598	8	8	0	0	NA	NA	NA	56	47	515	173	172	359	86	153	25	16	0	0.049	0.092	0
.	19.01.15-16.23.03-1-449128	175	15	15	2	0	2	595	13	13	0	0	NA	NA	NA	47	43	518	168	170	359	84	152	44	4	0	0.085	0.024	0
.	19.01.15-16.23.06-1-449132	90	10	10	2	0	1	576	9	9	0	0	NA	NA	NA	32	29	505	169	168	345	81	150	25	1	0	0.05	0.006	0
.	19.01.15-16.23.13-1-449134	88	6	6	3	0	3	577	4	4	0	0	NA	NA	NA	21	29	506	169	167	347	83	147	8	6	2	0.016	0.036	0.012
.	19.01.15-16.23.18-1-449136	267	23	23	10	0	9	620	21	21	0	0	NA	NA	NA	89	75	537	173	178	375	88	157	68	18	8	0.127	0.104	0.045
.	19.01.15-16.23.24-1-449137	144	11	11	2	0	2	598	10	10	0	0	NA	NA	NA	48	53	520	177	169	362	87	149	39	0	6	0.075	0	0.036
.	19.01.15-16.23.30-1-449154	468	71	71	15	0	12	675	68	68	0	0	NA	NA	NA	120	127	562	186	192	402	102	171	129	106	25	0.23	0.57	0.13
.	19.01.15-16.23.31-1-449155	237	86	86	31	0	18	611	80	80	0	0	NA	NA	NA	72	67	526	182	172	360	98	153	185	96	14	0.352	0.527	0.081
.	19.01.15-16.23.34-1-449156	210	10	10	1	0	0	605	8	8	0	0	NA	NA	NA	69	62	525	177	173	362	90	153	28	10	0	0.053	0.056	0
.	19.01.15-16.23.35-1-449158	95	3	3	0	0	0	589	2	2	0	0	NA	NA	NA	36	38	510	171	170	351	85	153	10	0	0	0.02	0	0
.	19.01.15-16.23.48-1-449171	238	25	25	11	0	4	622	24	24	0	0	NA	NA	NA	91	75	529	180	179	367	93	162	65	31	9	0.123	0.172	0.05
.	19.01.15-16.24.14-1-449189	60	3	3	0	0	0	0	2	2	0	0	NA	NA	NA	19	22	500	169	166	0	0	0	5	1	0	0.01	0.006	0
.	19.01.15-16.24.19-1-449190	33	1	1	0	0	0	0	0	0	0	0	NA	NA	NA	7	11	493	167	164	0	0	0	0	0	0	0	0	0
.	19.01.15-16.24.21-1-449192	34	1	1	1	0	1	0	0	0	0	0	NA	NA	NA	11	12	493	167	165	0	0	0	0	0	0	0	0	0
.	19.01.15-16.24.24-1-449193	121	7	7	0	0	0	584	6	6	0	0	NA	NA	NA	27	35	504	172	172	345	89	150	13	5	0	0.026	0.029	0
.	19.01.15-16.24.25-1-449194	387	38	38	10	0	3	658	35	35	0	0	NA	NA	NA	102	110	559	185	179	396	102	160	120	24	17	0.215	0.13	0.095
.	19.01.15-16.24.27-1-449195	264	38	38	9	0	6	602	35	35	0	0	NA	NA	NA	80	54	519	180	168	360	92	150	90	49	9	0.173	0.272	0.054
.	19.01.15-16.24.51-1-449222	199	11	11	1	0	1	612	10	10	0	0	NA	NA	NA	52	66	527	175	177	367	88	157	12	6	10	0.023	0.034	0.056
.	19.01.15-16.25.01-1-449238	149	12	12	2	0	2	599	11	11	0	0	NA	NA	NA	37	41	514	169	171	357	88	154	37	10	0	0.072	0.059	0
.	19.01.15-16.25.03-1-449244	63	2	2	1	0	1	199	0	0	0	0	NA	NA	NA	17	21	500	170	164	129	29	41	4	0	0	0.008	0	0
.	19.01.15-16.25.22-1-449250	248	32	32	12	0	6	611	28	28	0	0	NA	NA	NA	67	69	545	170	167	384	81	146	83	48	2	0.152	0.282	0.012
.	19.01.15-16.25.35-1-449268	63	3	3	1	0	1	575	2	2	0	0	NA	NA	NA	35	31	508	167	169	344	80	151	5	1	0	0.01	0.006	0
.	19.01.15-16.25.39-1-449270	69	2	2	0	0	0	584	1	1	0	0	NA	NA	NA	25	36	509	171	169	351	86	147	2	0	7	0.004	0	0.041
.	19.01.15-16.25.40-1-449271	122	5	5	2	0	2	582	4	4	0	0	NA	NA	NA	43	35	512	169	167	350	83	149	7	9	0	0.014	0.053	0
.	19.01.15-16.25.54-1-449285	95	4	4	2	0	1	591	3	3	0	0	NA	NA	NA	33	41	517	168	169	354	83	154	9	7	0	0.017	0.042	0
.	19.01.15-16.26.04-1-449293	202	45	45	15	0	11	595	42	42	0	0	NA	NA	NA	69	49	520	171	171	358	85	152	147	21	6	0.283	0.123	0.035
.	19.01.15-16.26.15-1-449297	357	64	64	22	0	14	668	57	57	0	0	NA	NA	NA	104	121	563	185	186	400	100	168	182	50	9	0.323	0.27	0.048
.	19.01.15-16.26.15-1-449298	115	6	6	3	0	2	587	5	5	0	0	NA	NA	NA	38	43	509	174	173	350	88	149	16	7	0	0.031	0.04	0
.	19.01.15-16.26.19-1-449301	91	6	6	0	0	0	574	4	4	0	0	NA	NA	NA	44	27	503	167	170	340	84	150	15	0	0	0.03	0	0
.	19.01.15-16.26.20-1-449302	117	15	15	2	0	2	584	13	13	0	0	NA	NA	NA	29	32	507	173	165	348	88	148	42	0	0	0.083	0	0
.	19.01.15-16.26.24-1-449306	198	23	23	10	0	9	611	20	20	0	0	NA	NA	NA	53	63	530	173	173	369	88	154	79	13	1	0.149	0.075	0.006
.	19.01.15-16.26.35-1-449332	97	3	3	0	0	0	584	2	2	0	0	NA	NA	NA	41	35	509	169	170	348	84	152	10	0	1	0.02	0	0.006
.	19.01.15-16.26.38-1-449335	64	2	2	1	0	1	398	0	0	0	0	NA	NA	NA	16	17	494	168	168	237	57	104	2	0	0	0.004	0	0
.	19.01.15-16.26.39-1-449336	62	2	2	1	0	1	582	1	1	0	0	NA	NA	NA	30	37	511	168	171	353	81	148	0	6	4	0	0.036	0.023
.	19.01.15-16.26.43-1-449337	232	27	27	5	0	4	616	22	22	0	0	NA	NA	NA	80	73	530	182	174	364	95	157	58	18	7	0.109	0.099	0.04
.	19.01.15-16.26.44-1-449338	55	2	2	0	0	0	249	1	1	0	0	NA	NA	NA	18	16	501	164	164	155	34	60	6	0	0	0.012	0	0
.	19.01.15-16.26.49-1-449347	200	13	13	4	0	3	613	12	12	0	0	NA	NA	NA	63	66	536	173	170	372	89	152	30	16	0	0.056	0.092	0
.	19.01.15-16.26.50-1-449350	102	6	6	1	0	1	574	5	5	0	0	NA	NA	NA	29	21	499	169	166	341	85	148	15	5	0	0.03	0.03	0
.	19.01.15-16.26.54-1-449356	63	3	3	1	0	1	578	2	2	0	0	NA	NA	NA	29	30	505	171	167	344	86	148	8	0	0	0.016	0	0
.	19.01.15-16.26.54-1-449357	203	23	23	8	0	6	593	21	21	0	0	NA	NA	NA	51	56	524	174	171	357	89	147	52	3	13	0.099	0.017	0.076
.	19.01.15-16.27.05-1-449374	319	29	29	10	0	6	633	27	27	0	0	NA	NA	NA	72	88	534	184	183	375	94	164	92	25	9	0.172	0.136	0.049
.	19.01.15-16.27.07-1-449375	267	32	32	16	0	10	640	28	28	0	0	NA	NA	NA	72	94	542	181	184	376	96	168	83	43	4	0.153	0.238	0.022
.	19.01.15-16.27.10-1-449376	95	6	6	1	0	1	586	5	5	0	0	NA	NA	NA	33	39	512	173	167	353	86	147	8	8	0	0.016	0.046	0
.	19.01.15-16.27.11-1-449377	93	4	4	2	0	2	581	3	3	0	0	NA	NA	NA	17	31	506	169	169	349	80	152	4	5	5	0.008	0.03	0.03
.	19.01.15-16.27.30-1-449395	326	48	48	15	0	10	638	42	42	0	0	NA	NA	NA	84	100	549	182	182	384	93	161	126	29	12	0.23	0.159	0.066
.	19.01.15-16.27.30-1-449397	124	7	7	2	0	2	587	5	5	0	0	NA	NA	NA	52	40	511	169	173	350	83	154	18	4	0	0.035	0.024	0
.	19.01.15-16.27.31-1-449399	326	73	73	28	0	20	631	68	68	0	0	NA	NA	NA	85	87	538	182	180	374	97	160	193	80	23	0.359	0.44	0.128
.	19.01.15-16.27.35-1-449402	60	2	2	1	0	1	572	1	1	0	0	NA	NA	NA	30	22	506	165	164	343	82	147	12	0	1	0.024	0	0.006
.	19.01.15-16.27.43-1-449403	341	64	64	20	0	15	621	62	62	0	0	NA	NA	NA	109	82	542	179	174	376	88	157	134	59	7	0.247	0.33	0.04
.	19.01.15-16.27.48-1-449410	226	14	14	3	0	3	618	11	11	0	0	NA	NA	NA	67	64	525	174	178	367	90	161	23	31	10	0.044	0.178	0.056
.	19.01.15-16.27.52-1-449417	88	4	4	0	0	0	583	1	1	0	0	NA	NA	NA	25	28	503	165	173	345	84	154	13	1	0	0.026	0.006	0
.	19.01.15-16.27.56-1-449424	89	7	7	2	0	1	578	6	6	0	0	NA	NA	NA	39	26	500	171	168	343	86	149	16	3	5	0.032	0.018	0.03
.	19.01.15-16.28.06-1-449435	94	6	6	3	0	2	591	4	4	0	0	NA	NA	NA	38	39	510	169	173	354	83	154	25	0	0	0.049	0	0
.	19.01.15-16.28.08-1-449436	67	2	2	1	0	1	569	1	1	0	0	NA	NA	NA	12	13	498	164	164	340	82	147	2	0	1	0.004	0	0.006
.	19.01.15-16.28.13-1-449438	179	12	12	4	0	3	610	11	11	0	0	NA	NA	NA	57	65	530	172	176	365	87	158	32	27	1	0.06	0.157	0.006
.	19.01.15-16.28.18-1-449440	94	3	3	0	0	0	579	2	2	0	0	NA	NA	NA	14	24	503	169	165	350	83	146	4	1	0	0.008	0.006	0
.	19.01.15-16.28.20-1-449441	111	5	5	4	0	2	590	4	4	0	0	NA	NA	NA	40	44	514	173	170	352	87	151	21	7	0	0.041	0.04	0
.	19.01.15-16.28.29-1-449463	207	13	13	3	0	3	614	10	10	0	0	NA	NA	NA	63	61	524	176	174	368	92	154	27	2	10	0.052	0.011	0.057
.	19.01.15-16.28.55-1-449479	86	8	8	2	0	1	576	7	7	0	0	NA	NA	NA	41	25	500	169	169	343	84	149	17	0	2	0.034	0	0.012
.	19.01.15-16.28.56-1-449482	149	7	7	0	0	0	601	5	5	0	0	NA	NA	NA	51	55	523	174	171	361	89	151	14	7	3	0.027	0.04	0.018
.	19.01.15-16.29.02-1-449493	65	2	2	0	0	0	583	1	1	0	0	NA	NA	NA	17	34	503	173	171	347	84	152	5	4	0	0.01	0.023	0
.	19.01.15-16.29.07-1-449497	149	10	10	5	0	3	597	8	8	0	0	NA	NA	NA	50	48	513	175	173	354	88	155	39	12	5	0.076	0.069	0.029
.	19.01.15-16.29.34-1-449516	90	9	9	2	0	1	580	8	8	0	0	NA	NA	NA	22	28	502	170	169	345	87	148	13	7	7	0.026	0.041	0.041
.	19.01.15-16.29.35-1-449518	90	10	10	4	0	4	577	8	8	0	0	NA	NA	NA	29	25	503	168	167	346	82	149	27	13	0	0.054	0.077	0
.	19.01.15-16.29.36-1-449519	240	63	63	11	0	8	618	56	56	0	0	NA	NA	NA	74	68	523	173	185	363	90	165	184	40	27	0.352	0.231	0.146
.	19.01.15-16.29.38-1-449520	160	17	17	6	0	3	593	16	16	0	0	NA	NA	NA	50	44	509	175	173	352	89	152	29	7	10	0.057	0.04	0.058
.	19.01.15-16.29.38-1-449521	150	9	9	1	0	1	601	8	8	0	0	NA	NA	NA	34	55	516	176	176	358	89	154	21	0	5	0.041	0	0.028
.	19.01.15-16.29.39-1-449522	93	3	3	1	0	1	578	1	1	0	0	NA	NA	NA	33	31	505	171	168	346	85	147	1	2	0	0.002	0.012	0
.	19.01.15-16.29.52-1-449535	296	57	57	15	0	12	644	52	52	0	0	NA	NA	NA	93	97	549	177	184	383	94	167	140	50	7	0.255	0.282	0.038
.	19.01.15-16.29.54-1-449540	376	53	53	16	0	11	653	49	49	0	0	NA	NA	NA	87	108	553	181	187	394	95	164	146	56	13	0.264	0.309	0.07
.	19.01.15-16.29.58-1-449544	237	61	61	11	0	9	613	56	56	0	0	NA	NA	NA	80	59	527	173	172	372	90	151	121	68	16	0.23	0.393	0.093
.	19.01.15-16.29.59-1-449545	298	51	51	16	0	12	636	44	44	0	0	NA	NA	NA	91	93	550	178	178	385	93	158	132	67	14	0.24	0.376	0.079
.	19.01.15-16.30.02-1-449553	150	17	17	3	0	3	597	16	16	0	0	NA	NA	NA	40	49	513	175	174	354	87	156	42	23	5	0.082	0.131	0.029
.	19.01.15-16.30.06-1-449557	96	9	9	3	0	2	585	6	6	0	0	NA	NA	NA	33	36	512	170	167	349	85	151	20	8	3	0.039	0.047	0.018
.	19.01.15-16.30.20-1-449561	177	15	15	4	0	2	597	12	12	0	0	NA	NA	NA	50	48	520	172	169	360	88	149	24	19	9	0.046	0.11	0.053
.	19.01.15-16.30.33-1-449580	61	3	3	0	0	0	304	2	2	0	0	NA	NA	NA	20	26	502	170	167	179	44	81	6	0	5	0.012	0	0.03
.	19.01.15-16.30.42-1-449584	66	4	4	2	0	2	571	3	3	0	0	NA	NA	NA	20	21	501	166	167	341	80	150	9	5	0	0.018	0.03	0
.	19.01.15-16.30.46-1-449592	63	2	2	0	0	0	575	1	1	0	0	NA	NA	NA	23	19	499	167	166	343	83	149	12	0	0	0.024	0	0
.	19.01.15-16.30.48-1-449596	149	9	9	0	0	0	589	7	7	0	0	NA	NA	NA	52	40	513	172	168	351	88	150	23	2	0	0.045	0.012	0
.	19.01.15-16.30.58-1-449606	257	43	43	6	0	6	626	40	40	0	0	NA	NA	NA	82	78	534	177	180	372	91	163	121	43	9	0.227	0.243	0.05
.	19.01.15-16.31.01-1-449610	122	18	18	5	0	4	599	15	15	0	0	NA	NA	NA	37	52	515	175	175	352	92	155	44	14	2	0.085	0.08	0.011
.	19.01.15-16.31.07-1-449642	94	7	7	1	0	1	582	5	5	0	0	NA	NA	NA	34	31	503	169	172	344	83	155	12	7	6	0.024	0.041	0.035
.	19.01.15-16.31.09-1-449663	150	10	10	2	0	1	601	8	8	0	0	NA	NA	NA	43	49	515	172	175	359	86	156	26	6	7	0.05	0.035	0.04
.	19.01.15-16.31.11-1-449664	173	14	14	4	0	3	602	12	12	0	0	NA	NA	NA	43	50	522	171	170	363	88	151	22	9	6	0.042	0.053	0.035
.	19.01.15-16.31.13-1-449666	400	60	60	22	0	16	642	54	54	0	0	NA	NA	NA	118	93	541	183	182	384	96	162	151	66	5	0.279	0.361	0.027
.	19.01.15-16.31.15-1-449667	65	3	3	2	0	1	585	2	2	0	0	NA	NA	NA	24	33	507	172	167	347	87	151	12	0	0	0.024	0	0
.	19.01.15-16.31.15-1-449668	56	2	2	2	0	2	0	1	1	0	0	NA	NA	NA	9	19	502	165	165	0	0	0	0	0	2	0	0	0.012
.	19.01.15-16.31.24-1-449670	159	6	6	1	0	1	592	5	5	0	0	NA	NA	NA	40	50	522	174	167	359	86	147	21	0	3	0.04	0	0.018
.	19.01.15-16.31.44-1-449691	149	13	13	2	0	1	597	11	11	0	0	NA	NA	NA	57	52	524	170	171	358	86	153	47	5	0	0.09	0.029	0
.	19.01.15-16.31.51-1-449699	95	12	12	1	0	0	574	10	10	0	0	NA	NA	NA	21	24	504	170	163	346	83	145	11	14	6	0.022	0.082	0.037
.	19.01.15-16.31.52-1-449702	94	10	10	2	0	1	585	9	9	0	0	NA	NA	NA	33	38	507	176	168	347	88	150	23	12	0	0.045	0.068	0
.	19.01.15-16.31.59-1-449712	93	3	3	2	0	1	583	2	2	0	0	NA	NA	NA	37	32	511	167	167	353	82	148	16	1	0	0.031	0.006	0
.	19.01.15-16.32.08-1-449718	201	29	29	9	0	6	614	26	26	0	0	NA	NA	NA	56	70	534	179	170	373	92	149	71	26	7	0.133	0.145	0.041
.	19.01.15-16.32.11-1-449719	37	1	1	0	0	0	0	0	0	0	0	NA	NA	NA	6	9	490	166	166	0	0	0	0	0	3	0	0	0.018
.	19.01.15-16.32.12-1-449721	129	9	9	4	0	1	604	8	8	0	0	NA	NA	NA	34	52	520	172	173	360	86	158	35	0	0	0.067	0	0
.	19.01.15-16.32.15-1-449723	93	3	3	0	0	0	580	2	2	0	0	NA	NA	NA	28	29	505	168	169	350	84	146	0	1	14	0	0.006	0.083
.	19.01.15-16.32.15-1-449724	174	11	11	5	0	3	597	6	6	0	0	NA	NA	NA	50	40	512	167	174	358	83	156	30	18	3	0.059	0.108	0.017
.	19.01.15-16.32.16-1-449725	205	39	39	8	0	6	617	37	37	0	0	NA	NA	NA	66	77	525	181	184	359	95	163	90	41	17	0.171	0.227	0.092
.	19.01.15-16.32.16-1-449726	435	63	63	20	0	13	681	60	60	0	0	NA	NA	NA	131	137	564	193	193	399	106	176	203	45	10	0.36	0.233	0.052
.	19.01.15-16.32.27-1-449731	89	6	6	0	0	0	564	5	5	0	0	NA	NA	NA	24	17	495	171	164	337	83	144	15	0	2	0.03	0	0.012
.	19.01.15-16.32.29-1-449747	96	7	7	0	0	0	578	6	6	0	0	NA	NA	NA	42	33	507	174	165	346	88	144	27	0	1	0.053	0	0.006
.	19.01.15-16.32.36-1-449751	36	1	1	0	0	0	0	0	0	0	0	NA	NA	NA	15	8	492	165	164	0	0	0	1	0	0	0.002	0	0
.	19.01.15-16.32.39-1-449752	82	3	3	1	0	1	585	2	2	0	0	NA	NA	NA	30	31	504	168	172	348	84	153	1	0	6	0.002	0	0.035
.	19.01.15-16.32.39-1-449753	125	9	9	2	0	2	588	7	7	0	0	NA	NA	NA	46	45	512	174	172	348	89	151	19	12	2	0.037	0.069	0.012
.	19.01.15-16.32.46-1-449759	64	2	2	2	0	2	567	1	1	0	0	NA	NA	NA	29	24	505	170	162	342	83	142	8	0	0	0.016	0	0
.	19.01.15-16.32.47-1-449760	172	12	12	2	0	2	595	11	11	0	0	NA	NA	NA	48	55	522	174	172	359	87	149	32	10	2	0.061	0.057	0.012
.	19.01.15-16.32.52-1-449768	34	1	1	0	0	0	0	0	0	0	0	NA	NA	NA	11	13	494	164	168	0	0	0	0	0	0	0	0	0
.	19.01.15-16.32.53-1-449771	85	4	4	2	0	1	571	3	3	0	0	NA	NA	NA	25	21	505	166	163	347	80	144	5	2	3	0.01	0.012	0.018
.	19.01.15-16.32.54-1-449773	188	18	18	6	0	4	608	15	15	0	0	NA	NA	NA	76	62	525	173	177	362	90	156	59	26	10	0.112	0.15	0.056
.	19.01.15-16.33.00-1-449781	149	18	18	5	0	3	586	14	14	0	0	NA	NA	NA	60	40	508	173	172	349	86	151	54	13	1	0.106	0.075	0.006
.	19.01.15-16.33.00-1-449782	87	10	10	2	0	1	585	9	9	0	0	NA	NA	NA	30	36	509	172	168	351	84	150	33	6	8	0.065	0.035	0.048
.	19.01.15-16.33.01-1-449783	238	36	36	5	0	2	622	35	35	0	0	NA	NA	NA	79	71	538	173	173	376	90	156	105	40	1	0.195	0.231	0.006
.	19.01.15-16.33.23-1-449796	115	9	9	4	0	2	584	7	7	0	0	NA	NA	NA	32	35	511	168	169	352	83	149	33	3	3	0.065	0.018	0.018
.	19.01.15-16.33.24-1-449797	177	11	11	4	0	4	605	9	9	0	0	NA	NA	NA	52	55	521	171	176	366	85	154	23	12	4	0.044	0.07	0.023
.	19.01.15-16.33.40-1-449816	118	12	12	3	0	3	588	11	11	0	0	NA	NA	NA	29	43	518	167	171	352	82	154	23	11	0	0.044	0.066	0
.	19.01.15-16.33.40-1-449817	205	52	52	11	0	8	618	47	47	0	0	NA	NA	NA	64	73	533	176	177	370	91	157	117	42	5	0.22	0.239	0.028
.	19.01.15-16.34.10-1-449843	127	11	11	2	0	2	594	10	10	0	0	NA	NA	NA	43	42	513	167	175	356	82	156	19	13	0	0.037	0.078	0
.	19.01.15-16.34.17-1-449844	33	1	1	0	0	0	0	0	0	0	0	NA	NA	NA	10	11	492	165	167	0	0	0	1	0	0	0.002	0	0
.	19.01.15-16.34.33-1-449860	173	37	37	11	0	9	596	35	35	0	0	NA	NA	NA	69	50	519	171	173	360	85	151	88	33	0	0.17	0.193	0
.	19.01.15-16.34.37-1-449861	358	60	60	11	0	8	663	54	54	0	0	NA	NA	NA	102	118	564	180	187	401	95	167	128	69	12	0.227	0.383	0.064
.	19.01.15-16.34.38-1-449862	35	1	1	1	0	1	0	0	0	0	0	NA	NA	NA	8	5	493	163	162	0	0	0	0	0	1	0	0	0.006
.	19.01.15-16.34.55-1-449877	208	10	10	1	0	1	597	9	9	0	0	NA	NA	NA	57	47	515	172	173	357	87	153	24	6	2	0.047	0.035	0.012
.	19.01.15-16.35.00-1-449881	153	10	10	3	0	3	593	8	8	0	0	NA	NA	NA	49	49	519	175	168	359	88	146	20	0	14	0.039	0	0.083
.	19.01.15-16.35.03-1-449885	175	26	26	12	0	11	612	25	25	0	0	NA	NA	NA	70	71	527	175	182	363	90	159	79	15	16	0.15	0.086	0.088
.	19.01.15-16.35.04-1-449894	238	46	46	12	0	8	627	41	41	0	0	NA	NA	NA	79	85	539	181	178	371	98	158	114	42	12	0.212	0.232	0.067
.	19.01.15-16.35.11-1-449898	33	1	1	0	0	0	0	0	0	0	0	NA	NA	NA	10	5	490	164	164	0	0	0	0	6	0	0	0.037	0
.	19.01.15-16.35.14-1-449899	89	5	5	1	0	1	583	4	4	0	0	NA	NA	NA	37	31	505	168	171	345	84	154	13	8	0	0.026	0.048	0
.	19.01.15-16.35.20-1-449900	36	1	1	1	0	1	0	0	0	0	0	NA	NA	NA	11	12	495	167	163	0	0	0	0	0	0	0	0	0
.	19.01.15-16.35.21-1-449901	333	53	53	16	0	12	643	48	48	0	0	NA	NA	NA	98	96	542	189	178	378	104	161	156	36	28	0.288	0.19	0.157
.	19.01.15-16.35.22-1-449902	150	10	10	2	0	0	601	8	8	0	0	NA	NA	NA	44	50	520	173	170	360	87	154	16	11	2	0.031	0.064	0.012
.	19.01.15-16.35.22-1-449903	177	22	22	4	0	3	593	21	21	0	0	NA	NA	NA	54	46	517	172	170	358	87	148	62	21	12	0.12	0.122	0.071
.	19.01.15-16.35.33-1-449922	414	38	38	13	0	8	655	33	33	0	0	NA	NA	NA	110	111	554	183	187	393	94	168	140	27	4	0.253	0.148	0.021
.	19.01.15-16.35.49-1-449935	210	28	28	5	0	4	618	25	25	0	0	NA	NA	NA	63	72	529	183	173	367	96	155	119	28	2	0.225	0.153	0.012
.	19.01.15-16.35.50-1-449937	535	82	82	21	0	13	689	76	76	0	0	NA	NA	NA	129	143	571	194	191	410	110	169	170	78	20	0.298	0.402	0.105
.	19.01.15-16.35.58-1-449946	163	29	29	5	0	4	599	27	27	0	0	NA	NA	NA	39	45	512	176	170	356	91	152	62	47	9	0.121	0.267	0.053
.	19.01.15-16.36.00-1-449947	295	47	47	12	0	8	632	42	42	0	0	NA	NA	NA	80	81	537	176	181	378	91	163	125	40	5	0.233	0.227	0.028
.	19.01.15-16.36.06-1-449953	336	69	69	17	0	8	642	63	63	0	0	NA	NA	NA	74	87	537	175	188	380	93	169	165	71	10	0.307	0.406	0.053
.	19.01.15-16.36.11-1-449955	90	3	3	0	0	0	578	2	2	0	0	NA	NA	NA	30	29	505	169	168	343	84	151	3	0	0	0.006	0	0
.	19.01.15-16.36.26-1-449965	33	1	1	0	0	0	0	0	0	0	0	NA	NA	NA	9	11	493	168	163	0	0	0	1	0	0	0.002	0	0
.	19.01.15-16.36.29-1-449982	174	27	27	6	0	6	591	25	25	0	0	NA	NA	NA	61	46	514	176	169	354	87	150	47	25	10	0.091	0.142	0.059
.	19.01.15-16.36.39-1-449987	95	12	12	1	0	1	575	10	10	0	0	NA	NA	NA	38	30	509	170	164	348	85	142	26	6	2	0.051	0.035	0.012
.	19.01.15-16.36.42-1-449988	117	5	5	1	0	1	585	4	4	0	0	NA	NA	NA	48	38	509	171	171	350	85	150	16	6	0	0.031	0.035	0
.	19.01.15-16.36.43-1-449989	412	58	58	18	0	14	680	52	52	0	0	NA	NA	NA	110	137	580	192	178	413	106	161	127	84	4	0.219	0.438	0.022
.	19.01.15-16.36.50-1-450003	179	18	18	6	0	5	613	17	17	0	0	NA	NA	NA	57	71	525	178	181	361	90	162	31	24	2	0.059	0.135	0.011
.	19.01.15-16.37.03-1-450014	116	6	6	2	0	1	580	4	4	0	0	NA	NA	NA	41	31	509	165	170	348	81	151	18	1	0	0.035	0.006	0
.	19.01.15-16.37.03-1-450015	100	10	10	4	0	2	587	9	9	0	0	NA	NA	NA	35	34	503	171	173	348	85	154	31	0	12	0.062	0	0.069
.	19.01.15-16.37.05-1-450019	89	4	4	0	0	0	579	3	3	0	0	NA	NA	NA	34	33	506	170	170	343	84	152	8	0	2	0.016	0	0.012
.	19.01.15-16.37.10-1-450027	68	9	9	3	0	3	571	6	6	0	0	NA	NA	NA	25	22	504	166	165	347	81	143	26	5	1	0.052	0.03	0.006
.	19.01.15-16.37.21-1-450033	249	20	20	6	0	4	631	19	19	0	0	NA	NA	NA	78	82	532	182	181	373	95	163	50	21	6	0.094	0.115	0.033
.	19.01.15-16.37.26-1-450036	58	2	2	0	0	0	0	1	1	0	0	NA	NA	NA	15	14	497	164	166	0	0	0	1	0	0	0.002	0	0
.	19.01.15-16.37.37-1-450053	59	2	2	1	0	1	250	1	1	0	0	NA	NA	NA	17	14	498	163	166	147	37	66	2	3	0	0.004	0.018	0
.	19.01.15-16.37.54-1-450068	35	1	1	1	0	1	0	0	0	0	0	NA	NA	NA	11	10	495	164	164	0	0	0	0	3	0	0	0.018	0
.	19.01.15-16.37.54-1-450069	348	59	59	20	0	14	650	53	53	0	0	NA	NA	NA	80	105	538	194	186	379	104	167	94	102	7	0.175	0.526	0.038
.	19.01.15-16.37.58-1-450074	276	42	42	10	0	7	632	38	38	0	0	NA	NA	NA	84	83	539	181	176	379	94	159	120	73	9	0.223	0.403	0.051
.	19.01.15-16.37.59-1-450075	96	8	8	2	0	2	585	6	6	0	0	NA	NA	NA	45	33	502	166	178	341	85	159	16	0	1	0.032	0	0.006
.	19.01.15-16.38.05-1-450081	65	5	5	0	0	0	570	4	4	0	0	NA	NA	NA	27	24	505	165	167	344	78	148	0	15	5	0	0.091	0.03
.	19.01.15-16.38.27-1-450087	115	8	8	3	0	1	592	6	6	0	0	NA	NA	NA	34	45	520	169	169	356	86	150	26	6	2	0.05	0.036	0.012
.	19.01.15-16.38.31-1-450103	87	6	6	2	0	2	575	4	4	0	0	NA	NA	NA	24	29	503	172	167	341	85	149	3	8	0	0.006	0.047	0
.	19.01.15-16.38.33-1-450104	89	4	4	0	0	0	578	3	3	0	0	NA	NA	NA	25	28	504	168	169	345	82	151	10	0	0	0.02	0	0
.	19.01.15-16.38.37-1-450106	94	6	6	1	0	1	579	5	5	0	0	NA	NA	NA	40	32	505	171	169	347	82	150	26	4	0	0.051	0.023	0
.	19.01.15-16.38.44-1-450109	230	17	17	6	0	6	609	16	16	0	0	NA	NA	NA	62	69	529	177	176	365	89	155	18	19	13	0.034	0.107	0.074
.	19.01.15-16.38.49-1-450119	92	5	5	0	0	0	585	4	4	0	0	NA	NA	NA	28	31	512	166	166	357	84	144	13	3	0	0.025	0.018	0
.	19.01.15-16.38.50-1-450122	61	3	3	1	0	1	549	2	2	0	0	NA	NA	NA	22	12	496	164	165	329	78	142	10	0	0	0.02	0	0
.	19.01.15-16.38.51-1-450124	276	68	68	20	0	17	633	65	65	0	0	NA	NA	NA	80	93	541	180	185	378	93	162	204	56	18	0.377	0.311	0.097
.	19.01.15-16.38.54-1-450129	32	1	1	1	0	1	0	0	0	0	0	NA	NA	NA	10	7	492	165	163	0	0	0	1	0	0	0.002	0	0
.	19.01.15-16.38.56-1-450134	33	1	1	1	0	1	0	0	0	0	0	NA	NA	NA	14	15	498	165	165	0	0	0	0	0	0	0	0	0
.	19.01.15-16.38.59-1-450138	30	1	1	1	0	1	0	0	0	0	0	NA	NA	NA	7	8	494	165	162	0	0	0	0	0	0	0	0	0
.	19.01.15-16.39.00-1-450139	296	64	64	19	0	14	623	59	59	0	0	NA	NA	NA	77	76	530	180	179	369	93	161	169	39	6	0.319	0.217	0.034
.	19.01.15-16.39.02-1-450141	290	57	57	22	0	18	625	53	53	0	0	NA	NA	NA	88	71	538	174	172	377	91	157	135	59	12	0.251	0.339	0.07
.	19.01.15-16.39.02-1-450143	235	15	15	4	0	3	635	14	14	0	0	NA	NA	NA	63	77	529	183	178	373	100	162	36	22	2	0.068	0.12	0.011
.	19.01.15-16.39.06-1-450148	121	6	6	2	0	2	589	5	5	0	0	NA	NA	NA	43	49	511	179	172	349	93	147	16	10	0	0.031	0.056	0
.	19.01.15-16.39.22-1-450159	152	9	9	3	0	3	598	8	8	0	0	NA	NA	NA	53	49	519	170	173	360	87	151	20	5	4	0.039	0.029	0.023
.	19.01.15-16.39.24-1-450161	145	16	16	2	0	1	603	15	15	0	0	NA	NA	NA	42	43	517	169	170	363	85	155	26	23	0	0.05	0.136	0
.	19.01.15-16.39.31-1-450181	153	9	9	0	0	0	586	7	7	0	0	NA	NA	NA	49	36	513	170	166	351	85	150	18	11	2	0.035	0.065	0.012
.	19.01.15-16.39.37-1-450183	85	4	4	1	0	1	578	3	3	0	0	NA	NA	NA	38	30	509	168	166	349	82	147	0	2	6	0	0.012	0.036
.	19.01.15-16.39.40-1-450184	61	2	2	1	0	1	572	1	1	0	0	NA	NA	NA	31	24	503	167	167	338	85	149	8	0	0	0.016	0	0
.	19.01.15-16.39.46-1-450190	387	54	54	17	0	11	662	50	50	0	0	NA	NA	NA	121	112	547	191	187	391	105	166	107	72	18	0.196	0.377	0.096
.	19.01.15-16.39.57-1-450204	28	1	1	0	0	0	0	0	0	0	0	NA	NA	NA	5	2	489	164	162	0	0	0	3	0	0	0.006	0	0
.	19.01.15-16.39.58-1-450205	112	9	9	4	0	4	601	5	5	0	0	NA	NA	NA	35	53	517	180	169	358	91	152	29	6	1	0.056	0.033	0.006
.	19.01.15-16.39.59-1-450206	93	4	4	1	0	1	595	3	3	0	0	NA	NA	NA	27	46	508	179	172	348	93	154	11	0	0	0.022	0	0
.	19.01.15-16.40.00-1-450207	92	3	3	1	0	0	585	2	2	0	0	NA	NA	NA	27	34	511	169	167	352	84	149	26	0	0	0.051	0	0
.	19.01.15-16.40.01-1-450212	62	2	2	1	0	1	544	0	0	0	0	NA	NA	NA	19	17	498	167	165	327	77	140	3	0	0	0.006	0	0
.	19.01.15-16.40.13-1-450222	62	3	3	0	0	0	549	2	2	0	0	NA	NA	NA	20	13	496	164	166	325	80	144	5	0	0	0.01	0	0
.	19.01.15-16.40.16-1-450226	122	11	11	1	0	0	578	9	9	0	0	NA	NA	NA	48	37	510	171	169	348	84	146	19	17	0	0.037	0.099	0
.	19.01.15-16.40.17-1-450228	64	3	3	0	0	0	576	2	2	0	0	NA	NA	NA	30	23	495	165	176	336	84	156	1	2	3	0.002	0.012	0.017
.	19.01.15-16.40.19-1-450230	58	2	2	0	0	0	572	1	1	0	0	NA	NA	NA	23	19	499	167	166	339	84	149	3	0	2	0.006	0	0.012
.	19.01.15-16.40.20-1-450231	63	5	5	2	0	2	570	4	4	0	0	NA	NA	NA	21	19	498	169	165	342	83	145	6	0	9	0.012	0	0.055
.	19.01.15-16.40.21-1-450233	98	5	5	0	0	0	571	4	4	0	0	NA	NA	NA	34	20	498	164	171	341	77	153	11	3	0	0.022	0.018	0
.	19.01.15-16.40.27-1-450238	119	14	14	6	0	5	589	12	12	0	0	NA	NA	NA	36	34	514	169	164	355	87	147	14	8	16	0.027	0.047	0.098
.	19.01.15-16.40.32-1-450255	210	31	31	13	0	9	595	27	27	0	0	NA	NA	NA	70	53	520	169	177	353	85	157	89	28	0	0.171	0.166	0
.	19.01.15-16.40.33-1-450256	67	4	4	1	0	1	577	3	3	0	0	NA	NA	NA	25	23	503	167	166	346	82	149	16	0	1	0.032	0	0.006
.	19.01.15-16.40.34-1-450257	88	3	3	1	0	1	583	2	2	0	0	NA	NA	NA	31	31	508	167	169	352	82	149	2	0	5	0.004	0	0.03
.	19.01.15-16.40.36-1-450260	92	5	5	3	0	2	582	4	4	0	0	NA	NA	NA	27	37	507	175	168	345	86	151	24	0	0	0.047	0	0
.	19.01.15-16.40.36-1-450261	120	4	4	0	0	0	588	2	2	0	0	NA	NA	NA	37	36	505	175	169	349	88	151	5	0	2	0.01	0	0.012
.	19.01.15-16.40.39-1-450263	377	58	58	14	0	12	647	54	54	0	0	NA	NA	NA	102	100	547	191	175	388	104	155	154	31	25	0.282	0.162	0.143
.	19.01.15-16.40.51-1-450274	31	1	1	0	0	0	0	0	0	0	0	NA	NA	NA	9	8	496	163	162	0	0	0	0	0	0	0	0	0
.	19.01.15-16.40.51-1-450275	59	3	3	3	0	1	569	2	2	0	0	NA	NA	NA	26	18	497	167	167	339	82	148	2	12	0	0.004	0.072	0
.	19.01.15-16.40.53-1-450278	203	37	37	7	0	5	610	33	33	0	0	NA	NA	NA	63	63	522	176	178	362	88	160	109	28	13	0.209	0.159	0.073
.	19.01.15-16.40.57-1-450283	32	1	1	1	0	1	0	0	0	0	0	NA	NA	NA	4	13	494	169	163	0	0	0	0	1	0	0	0.006	0
.	19.01.15-16.41.06-1-450289	241	56	56	13	0	9	623	52	52	0	0	NA	NA	NA	77	77	542	181	167	378	95	150	149	75	5	0.275	0.414	0.03
.	19.01.15-16.41.07-1-450290	144	7	7	3	0	3	592	6	6	0	0	NA	NA	NA	37	44	515	175	167	356	87	149	6	6	10	0.012	0.034	0.06
.	19.01.15-16.41.17-1-450299	412	54	54	13	0	9	650	48	48	0	0	NA	NA	NA	95	93	540	181	185	386	97	167	135	78	13	0.25	0.431	0.07
.	19.01.15-16.41.17-1-450300	153	15	15	2	0	2	591	13	13	0	0	NA	NA	NA	37	44	518	174	165	358	88	145	9	12	9	0.017	0.069	0.055
.	19.01.15-16.41.20-1-450301	61	2	2	0	0	0	579	1	1	0	0	NA	NA	NA	21	26	504	166	169	347	82	150	3	0	2	0.006	0	0.012
.	19.01.15-16.41.28-1-450320	90	3	3	1	0	1	586	2	2	0	0	NA	NA	NA	32	31	506	171	167	352	86	148	5	0	3	0.01	0	0.018
.	19.01.15-16.41.32-1-450322	88	4	4	0	0	0	577	3	3	0	0	NA	NA	NA	35	29	507	164	171	348	80	149	2	0	13	0.004	0	0.076
.	19.01.15-16.41.33-1-450323	33	1	1	0	0	0	0	0	0	0	0	NA	NA	NA	15	13	493	169	164	0	0	0	5	0	0	0.01	0	0
.	19.01.15-16.41.36-1-450325	172	9	9	3	0	2	617	6	6	0	0	NA	NA	NA	53	69	531	177	174	371	91	155	12	17	0	0.023	0.096	0
.	19.01.15-16.41.41-1-450330	157	19	19	4	0	3	596	16	16	0	0	NA	NA	NA	51	43	518	169	169	362	83	151	34	41	5	0.066	0.243	0.03
.	19.01.15-16.41.42-1-450331	34	1	1	1	0	1	0	0	0	0	0	NA	NA	NA	10	12	493	167	165	0	0	0	0	2	0	0	0.012	0
.	19.01.15-16.41.45-1-450337	119	5	5	0	0	0	583	3	3	0	0	NA	NA	NA	52	34	512	165	170	354	81	148	25	2	0	0.049	0.012	0
.	19.01.15-16.41.48-1-450342	262	10	10	4	0	3	620	9	9	0	0	NA	NA	NA	61	66	527	179	173	366	97	157	26	7	1	0.049	0.039	0.006
.	19.01.15-16.41.58-1-450356	158	7	7	5	0	3	596	6	6	0	0	NA	NA	NA	51	48	522	166	173	357	83	156	10	4	3	0.019	0.024	0.017
.	19.01.15-16.42.03-1-450363	121	15	15	4	0	3	590	14	14	0	0	NA	NA	NA	36	47	521	168	171	353	82	155	44	15	4	0.084	0.089	0.023
.	19.01.15-16.42.12-1-450368	62	2	2	0	0	0	581	1	1	0	0	NA	NA	NA	25	25	502	170	166	346	87	148	5	0	0	0.01	0	0
.	19.01.15-16.42.14-1-450370	92	7	7	1	0	1	578	6	6	0	0	NA	NA	NA	40	36	513	168	168	348	79	151	12	7	5	0.023	0.042	0.03
.	19.01.15-16.42.16-1-450371	190	21	21	7	0	4	605	20	20	0	0	NA	NA	NA	54	55	523	170	175	363	85	157	35	17	7	0.067	0.1	0.04
.	19.01.15-16.42.17-1-450372	209	35	35	9	0	6	623	29	29	0	0	NA	NA	NA	64	73	532	181	173	373	93	157	128	19	8	0.241	0.105	0.046
.	19.01.15-16.42.24-1-450382	205	11	11	2	0	2	610	10	10	0	0	NA	NA	NA	69	60	527	176	170	363	94	153	27	12	0	0.051	0.068	0
.	19.01.15-16.42.25-1-450383	240	57	57	20	0	12	623	49	49	0	0	NA	NA	NA	69	77	534	174	182	370	89	164	176	41	2	0.33	0.236	0.011
.	19.01.15-16.42.31-1-450399	114	6	6	1	0	1	569	4	4	0	0	NA	NA	NA	36	23	504	168	164	344	79	146	5	6	2	0.01	0.036	0.012
.	19.01.15-16.43.08-1-450426	32	1	1	0	0	0	0	0	0	0	0	NA	NA	NA	6	7	492	164	164	0	0	0	0	0	0	0	0	0
.	19.01.15-16.43.08-1-450428	36	1	1	0	0	0	0	0	0	0	0	NA	NA	NA	15	13	497	165	164	0	0	0	0	0	2	0	0	0.012
.	19.01.15-16.43.08-1-450429	126	6	6	3	0	3	593	5	5	0	0	NA	NA	NA	34	40	511	173	169	348	90	155	2	12	0	0.004	0.069	0
.	19.01.15-16.43.10-1-450437	180	11	11	4	0	3	598	10	10	0	0	NA	NA	NA	47	49	516	170	176	355	85	158	52	4	0	0.101	0.024	0
.	19.01.15-16.43.12-1-450438	126	23	23	3	0	3	590	22	22	0	0	NA	NA	NA	39	40	513	174	166	356	88	146	57	7	10	0.111	0.04	0.06
.	19.01.15-16.43.12-1-450439	142	9	9	0	0	0	591	7	7	0	0	NA	NA	NA	45	42	513	174	168	354	88	149	18	11	0	0.035	0.063	0
.	19.01.15-16.43.16-1-450442	360	54	54	19	0	13	633	51	51	0	0	NA	NA	NA	104	91	539	179	186	377	92	164	124	60	7	0.23	0.335	0.038
.	19.01.15-16.43.17-1-450443	33	1	1	0	0	0	0	0	0	0	0	NA	NA	NA	8	9	496	164	162	0	0	0	0	0	0	0	0	0
.	19.01.15-16.43.19-1-450444	145	22	22	5	0	3	589	19	19	0	0	NA	NA	NA	52	51	522	174	168	353	84	152	49	8	5	0.094	0.046	0.03
.	19.01.15-16.43.22-1-450446	241	37	37	15	0	12	608	35	35	0	0	NA	NA	NA	75	62	526	176	173	362	91	155	85	42	5	0.162	0.239	0.029
.	19.01.15-16.43.26-1-450447	179	24	24	5	0	5	605	23	23	0	0	NA	NA	NA	53	59	520	175	177	358	90	157	48	6	12	0.092	0.034	0.068
.	19.01.15-16.43.44-1-450466	31	1	1	0	0	0	0	0	0	0	0	NA	NA	NA	13	10	494	165	164	0	0	0	0	0	0	0	0	0
.	19.01.15-16.43.45-1-450470	96	5	5	1	0	1	565	4	4	0	0	NA	NA	NA	29	14	499	166	162	345	78	142	14	4	0	0.028	0.024	0
.	19.01.15-16.43.46-1-450471	379	44	44	14	0	12	646	43	43	0	0	NA	NA	NA	89	95	544	180	184	386	93	167	161	41	4	0.296	0.228	0.022
.	19.01.15-16.43.49-1-450477	32	1	1	0	0	0	0	0	0	0	0	NA	NA	NA	10	7	494	163	163	0	0	0	2	0	0	0.004	0	0
.	19.01.15-16.43.54-1-450484	61	4	4	1	0	1	583	3	3	0	0	NA	NA	NA	14	25	506	168	164	352	85	146	21	0	0	0.042	0	0
.	19.01.15-16.44.04-1-450496	89	3	3	0	0	0	577	1	1	0	0	NA	NA	NA	37	28	502	172	167	343	86	148	17	0	4	0.034	0	0.024
.	19.01.15-16.44.06-1-450499	35	1	1	0	0	0	0	0	0	0	0	NA	NA	NA	4	12	494	164	167	0	0	0	2	0	0	0.004	0	0
.	19.01.15-16.44.08-1-450501	63	4	4	1	0	1	582	3	3	0	0	NA	NA	NA	29	35	509	170	169	353	83	146	20	0	5	0.039	0	0.03
.	19.01.15-16.44.09-1-450502	146	9	9	2	0	1	591	7	7	0	0	NA	NA	NA	35	43	514	172	170	353	87	151	18	2	4	0.035	0.012	0.024
.	19.01.15-16.44.16-1-450504	185	11	11	2	0	2	602	10	10	0	0	NA	NA	NA	61	59	526	174	172	364	87	151	17	7	5	0.032	0.04	0.029
.	19.01.15-16.44.18-1-450505	151	10	10	1	0	1	599	8	8	0	0	NA	NA	NA	41	55	532	170	166	370	85	144	6	9	18	0.011	0.053	0.108
.	19.01.15-16.44.27-1-450509	33	1	1	1	0	1	0	0	0	0	0	NA	NA	NA	7	7	492	165	163	0	0	0	0	0	0	0	0	0
.	19.01.15-16.44.28-1-450525	68	4	4	0	0	0	569	2	2	0	0	NA	NA	NA	42	28	505	170	166	343	82	144	7	3	0	0.014	0.018	0
.	19.01.15-16.44.29-1-450526	398	56	56	19	0	17	623	53	53	0	0	NA	NA	NA	118	76	534	177	178	375	92	156	168	45	9	0.315	0.254	0.051
.	19.01.15-16.44.37-1-450531	119	12	12	3	0	2	591	9	9	0	0	NA	NA	NA	43	44	514	173	170	355	86	150	58	4	1	0.113	0.023	0.006
.	19.01.15-16.44.37-1-450532	236	50	50	16	0	12	620	48	48	0	0	NA	NA	NA	77	80	535	184	174	368	95	157	150	46	5	0.28	0.25	0.029
.	19.01.15-16.44.40-1-450533	231	30	30	7	0	5	614	26	26	0	0	NA	NA	NA	78	69	528	178	176	365	95	154	53	44	4	0.1	0.247	0.023
.	19.01.15-16.44.42-1-450534	180	16	16	5	0	4	614	15	15	0	0	NA	NA	NA	63	62	525	176	174	366	92	156	32	24	6	0.061	0.136	0.034
.	19.01.15-16.44.42-1-450535	150	7	7	2	0	2	599	5	5	0	0	NA	NA	NA	52	52	514	171	180	354	86	159	8	15	9	0.016	0.088	0.05
.	19.01.15-16.44.47-1-450541	35	1	1	0	0	0	0	0	0	0	0	NA	NA	NA	6	11	495	165	164	0	0	0	0	0	0	0	0	0
.	19.01.15-16.44.49-1-450546	62	2	2	1	0	1	348	1	1	0	0	NA	NA	NA	25	9	496	164	162	209	49	90	0	0	1	0	0	0.006
.	19.01.15-16.45.00-1-450559	200	18	18	3	0	2	610	17	17	0	0	NA	NA	NA	56	65	532	172	174	372	86	152	51	7	8	0.096	0.041	0.046
.	19.01.15-16.45.02-1-450562	90	3	3	2	0	1	580	1	1	0	0	NA	NA	NA	28	32	509	168	168	348	81	151	9	4	6	0.018	0.024	0.036
.	19.01.15-16.45.05-1-450568	88	5	5	2	0	1	591	4	4	0	0	NA	NA	NA	25	43	515	173	168	356	87	148	9	7	2	0.017	0.04	0.012
.	19.01.15-16.45.06-1-450569	115	4	4	1	0	1	587	3	3	0	0	NA	NA	NA	40	37	510	173	167	354	86	147	7	3	1	0.014	0.017	0.006
.	19.01.15-16.45.18-1-450579	269	49	49	19	0	16	613	45	45	0	0	NA	NA	NA	83	66	525	178	176	363	91	159	118	85	11	0.225	0.478	0.062
.	19.01.15-16.45.18-1-450580	35	1	1	0	0	0	0	0	0	0	0	NA	NA	NA	7	3	491	163	162	0	0	0	1	0	0	0.002	0	0
.	19.01.15-16.45.21-1-450582	201	32	32	7	0	5	601	29	29	0	0	NA	NA	NA	59	59	527	174	171	365	87	149	41	39	7	0.078	0.224	0.041
.	19.01.15-16.45.21-1-450583	118	12	12	3	0	3	585	11	11	0	0	NA	NA	NA	34	33	507	167	172	349	82	154	27	13	5	0.053	0.078	0.029
.	19.01.15-16.45.22-1-450584	119	5	5	2	0	2	592	4	4	0	0	NA	NA	NA	42	44	510	174	173	347	89	156	9	0	0	0.018	0	0
.	19.01.15-16.45.28-1-450603	119	4	4	2	0	1	580	3	3	0	0	NA	NA	NA	38	37	505	171	174	344	85	151	10	0	1	0.02	0	0.006
.	19.01.15-16.45.30-1-450606	235	34	34	10	0	6	616	31	31	0	0	NA	NA	NA	70	71	532	176	176	373	88	155	126	24	7	0.237	0.136	0.04
.	19.01.15-16.45.43-1-450608	36	1	1	0	0	0	0	0	0	0	0	NA	NA	NA	7	11	493	167	164	0	0	0	3	0	0	0.006	0	0
.	19.01.15-16.45.54-1-450623	67	2	2	0	0	0	577	1	1	0	0	NA	NA	NA	13	24	499	169	169	344	82	151	6	2	0	0.012	0.012	0
.	19.01.15-16.45.55-1-450625	240	112	112	25	0	22	610	105	105	0	0	NA	NA	NA	82	72	535	176	174	364	91	155	253	72	14	0.473	0.409	0.08
.	19.01.15-16.45.58-1-450628	272	69	69	15	0	9	626	65	65	0	0	NA	NA	NA	70	77	535	172	183	374	88	164	161	31	23	0.301	0.18	0.126
.	19.01.15-16.46.07-1-450635	239	32	32	13	0	10	604	29	29	0	0	NA	NA	NA	74	52	523	172	170	362	87	155	59	31	19	0.113	0.18	0.112
.	19.01.15-16.46.08-1-450636	306	13	13	1	0	1	640	11	11	0	0	NA	NA	NA	61	99	558	174	180	391	87	162	30	0	14	0.054	0	0.078
.	19.01.15-16.46.09-1-450637	150	12	12	4	0	3	590	11	11	0	0	NA	NA	NA	43	41	508	174	172	350	87	153	38	0	5	0.075	0	0.029
.	19.01.15-16.46.17-1-450641	61	3	3	1	0	1	584	2	2	0	0	NA	NA	NA	23	30	510	166	167	351	84	149	9	0	5	0.018	0	0.03
.	19.01.15-16.46.28-1-450667	208	58	58	19	0	14	613	52	52	0	0	NA	NA	NA	68	68	521	185	175	363	97	153	143	45	23	0.274	0.243	0.131
.	19.01.15-16.46.28-1-450668	146	16	16	3	0	3	605	15	15	0	0	NA	NA	NA	56	57	520	176	174	363	89	153	31	21	8	0.06	0.119	0.046
.	19.01.15-16.46.32-1-450669	483	97	97	33	0	28	677	89	89	0	0	NA	NA	NA	136	137	569	187	194	403	102	172	232	95	26	0.408	0.508	0.134
.	19.01.15-16.46.34-1-450670	391	65	65	16	0	15	655	61	61	0	0	NA	NA	NA	114	106	559	177	183	399	91	165	199	44	8	0.356	0.249	0.044
.	19.01.15-16.46.36-1-450671	175	54	54	19	0	12	605	52	52	0	0	NA	NA	NA	53	57	521	175	174	360	90	155	98	39	18	0.188	0.223	0.103
.	19.01.15-16.47.00-1-450694	456	60	60	15	0	13	669	51	51	0	0	NA	NA	NA	137	120	556	187	190	393	100	176	174	63	10	0.313	0.337	0.053
.	19.01.15-16.47.01-1-450695	183	12	12	7	0	5	600	11	11	0	0	NA	NA	NA	69	53	521	176	169	359	89	152	21	13	11	0.04	0.074	0.065
.	19.01.15-16.47.41-1-450730	62	2	2	0	0	0	574	1	1	0	0	NA	NA	NA	32	28	507	169	165	345	82	147	5	1	0	0.01	0.006	0
.	19.01.15-16.47.50-1-450741	83	5	5	2	0	2	570	4	4	0	0	NA	NA	NA	25	25	500	170	168	340	83	147	14	0	0	0.028	0	0
.	19.01.15-16.48.15-1-450756	91	6	6	1	0	1	587	5	5	0	0	NA	NA	NA	28	30	506	172	165	348	92	147	16	1	0	0.032	0.006	0
.	19.01.15-16.48.22-1-450762	92	5	5	0	0	0	579	4	4	0	0	NA	NA	NA	31	26	506	168	165	350	83	146	11	7	0	0.022	0.042	0
.	19.01.15-16.48.26-1-450764	125	9	9	3	0	2	588	8	8	0	0	NA	NA	NA	37	37	511	171	168	350	88	150	29	2	0	0.057	0.012	0
.	19.01.15-16.48.36-1-450782	95	14	14	4	0	4	586	10	10	0	0	NA	NA	NA	30	38	509	173	169	349	86	151	33	13	9	0.065	0.075	0.053
.	19.01.15-16.48.37-1-450783	90	7	7	1	0	1	585	6	6	0	0	NA	NA	NA	32	38	515	168	168	355	83	147	4	1	9	0.008	0.006	0.054
.	19.01.15-16.48.37-1-450784	70	5	5	1	0	1	569	4	4	0	0	NA	NA	NA	33	26	503	170	166	340	84	145	0	12	3	0	0.071	0.018
.	19.01.15-16.48.44-1-450789	150	18	18	3	0	3	600	16	16	0	0	NA	NA	NA	47	52	526	170	169	366	84	150	31	11	7	0.059	0.065	0.041
.	19.01.15-16.48.53-1-450803	316	80	80	23	0	16	630	70	70	0	0	NA	NA	NA	87	84	534	186	177	373	99	158	214	49	17	0.401	0.263	0.096
.	19.01.15-16.48.53-1-450804	118	8	8	2	0	2	584	7	7	0	0	NA	NA	NA	44	38	510	171	170	347	85	152	30	7	0	0.059	0.041	0
.	19.01.15-16.48.54-1-450806	178	10	10	2	0	2	595	8	8	0	0	NA	NA	NA	47	43	512	171	173	354	85	156	30	2	0	0.059	0.012	0
.	19.01.15-16.48.56-1-450810	173	19	19	10	0	7	604	18	18	0	0	NA	NA	NA	62	57	519	177	174	359	90	155	51	19	5	0.098	0.107	0.029
.	19.01.15-16.48.59-1-450812	129	9	9	0	0	0	591	8	8	0	0	NA	NA	NA	34	35	510	170	168	354	86	151	25	0	8	0.049	0	0.048
.	19.01.15-16.49.01-1-450815	34	1	1	0	0	0	0	0	0	0	0	NA	NA	NA	9	13	499	163	164	0	0	0	0	7	0	0	0.043	0
.	19.01.15-16.49.12-1-450826	58	2	2	0	0	0	582	1	1	0	0	NA	NA	NA	26	31	503	172	169	347	87	148	1	4	0	0.002	0.023	0
.	19.01.15-16.49.14-1-450827	92	11	11	4	0	3	584	9	9	0	0	NA	NA	NA	32	33	508	169	169	348	86	150	40	5	1	0.079	0.03	0.006
.	19.01.15-16.49.18-1-450835	95	3	3	1	0	1	566	2	2	0	0	NA	NA	NA	47	25	502	169	167	336	82	148	4	3	0	0.008	0.018	0
.	19.01.15-16.49.19-1-450836	91	3	3	0	0	0	570	2	2	0	0	NA	NA	NA	36	15	498	167	163	341	82	147	6	3	0	0.012	0.018	0
.	19.01.15-16.49.20-1-450837	176	22	22	9	0	5	602	19	19	0	0	NA	NA	NA	49	51	522	171	171	364	86	152	34	34	5	0.065	0.199	0.029
.	19.01.15-16.49.23-1-450838	36	1	1	1	0	1	0	0	0	0	0	NA	NA	NA	17	10	494	166	163	0	0	0	0	3	0	0	0.018	0
.	19.01.15-16.49.26-1-450841	177	23	23	3	0	1	593	22	22	0	0	NA	NA	NA	57	45	517	170	171	358	83	152	34	18	2	0.066	0.106	0.012
.	19.01.15-16.49.26-1-450842	378	38	38	8	0	7	661	36	36	0	0	NA	NA	NA	98	113	553	184	189	391	99	171	84	38	2	0.152	0.207	0.011
.	19.01.15-16.49.32-1-450858	356	47	47	15	0	9	638	43	43	0	0	NA	NA	NA	123	97	546	185	179	380	100	158	112	68	9	0.205	0.368	0.05
.	19.01.15-16.49.32-1-450859	205	15	15	2	0	1	619	11	11	0	0	NA	NA	NA	59	65	522	179	177	366	96	157	35	10	5	0.067	0.056	0.028
.	19.01.15-16.49.34-1-450861	67	2	2	1	0	1	581	1	1	0	0	NA	NA	NA	20	27	506	168	166	352	81	148	9	0	0	0.018	0	0
.	19.01.15-16.49.39-1-450863	91	8	8	2	0	2	579	6	6	0	0	NA	NA	NA	40	33	507	170	169	345	84	150	13	2	1	0.026	0.012	0.006
.	19.01.15-16.49.47-1-450870	63	3	3	1	0	1	577	2	2	0	0	NA	NA	NA	28	22	500	167	168	344	82	151	14	0	4	0.028	0	0.024
.	19.01.15-16.49.58-1-450885	62	3	3	1	0	1	566	2	2	0	0	NA	NA	NA	23	16	496	168	165	340	81	145	7	0	0	0.014	0	0
.	19.01.15-16.50.00-1-450886	90	5	5	2	0	2	568	3	3	0	0	NA	NA	NA	27	18	499	165	167	338	81	149	14	0	0	0.028	0	0
.	19.01.15-16.50.01-1-450892	219	36	36	15	0	11	617	34	34	0	0	NA	NA	NA	66	67	528	179	173	368	93	156	116	27	8	0.22	0.151	0.046
.	19.01.15-16.50.02-1-450893	96	6	6	1	0	1	585	5	5	0	0	NA	NA	NA	42	42	514	171	170	350	86	149	17	4	3	0.033	0.023	0.018
.	19.01.15-16.50.03-1-450896	160	14	14	3	0	3	602	13	13	0	0	NA	NA	NA	47	54	523	173	171	363	87	152	46	5	2	0.088	0.029	0.012
.	19.01.15-16.50.12-1-450899	118	11	11	1	0	1	592	10	10	0	0	NA	NA	NA	35	39	507	175	170	351	90	151	23	7	0	0.045	0.04	0
.	19.01.15-16.50.13-1-450900	65	2	2	0	0	0	577	1	1	0	0	NA	NA	NA	24	27	508	165	167	347	80	150	6	0	0	0.012	0	0
.	19.01.15-16.50.15-1-450901	207	24	24	6	0	3	613	22	22	0	0	NA	NA	NA	64	67	530	173	177	367	89	157	67	7	13	0.126	0.04	0.073
.	19.01.15-16.50.21-1-450905	121	12	12	4	0	2	591	11	11	0	0	NA	NA	NA	46	44	514	170	173	353	86	152	36	15	0	0.07	0.088	0
.	19.01.15-16.50.30-1-450923	288	45	45	12	0	7	631	42	42	0	0	NA	NA	NA	79	86	541	172	186	379	86	166	140	42	12	0.259	0.244	0.065
.	19.01.15-16.50.34-1-450924	121	9	9	2	0	2	587	8	8	0	0	NA	NA	NA	48	40	512	170	171	357	85	145	33	10	2	0.064	0.059	0.012
.	19.01.15-16.50.35-1-450925	266	44	44	15	0	12	621	39	39	0	0	NA	NA	NA	78	78	532	176	183	365	91	165	110	40	9	0.207	0.227	0.049
.	19.01.15-16.50.36-1-450927	266	30	30	13	0	10	631	27	27	0	0	NA	NA	NA	65	87	546	173	181	383	87	161	63	14	4	0.115	0.081	0.022
.	19.01.15-16.50.44-1-450931	96	5	5	1	0	1	578	4	4	0	0	NA	NA	NA	42	35	508	169	171	343	83	152	12	0	7	0.024	0	0.041
.	19.01.15-16.50.51-1-450942	61	3	3	1	0	1	577	2	2	0	0	NA	NA	NA	17	21	498	166	170	342	82	153	6	8	0	0.012	0.048	0
.	19.01.15-16.50.55-1-450948	91	6	6	1	0	0	579	4	4	0	0	NA	NA	NA	25	26	506	166	167	346	81	152	23	0	3	0.045	0	0.018
.	19.01.15-16.50.57-1-450951	216	103	103	20	0	13	614	98	98	0	0	NA	NA	NA	61	73	526	185	175	361	96	157	224	65	21	0.426	0.351	0.12
.	19.01.15-16.50.58-1-450952	172	14	14	1	0	1	604	11	11	0	0	NA	NA	NA	46	54	520	172	175	363	87	154	16	16	4	0.031	0.093	0.023
.	19.01.15-16.51.01-1-450953	261	25	25	7	0	5	623	23	23	0	0	NA	NA	NA	75	72	529	179	177	372	93	158	46	29	11	0.087	0.162	0.062
.	19.01.15-16.51.10-1-450962	148	8	8	6	0	4	610	6	6	0	0	NA	NA	NA	48	68	537	176	168	375	90	145	28	4	5	0.052	0.023	0.03
.	19.01.15-16.51.18-1-450975	62	2	2	0	0	0	348	1	1	0	0	NA	NA	NA	11	15	500	164	164	216	47	85	3	0	1	0.006	0	0.006
.	19.01.15-16.51.20-1-450977	123	9	9	1	0	1	595	8	8	0	0	NA	NA	NA	49	50	516	172	175	357	85	153	40	1	0	0.078	0.006	0
.	19.01.15-16.51.45-1-450997	143	12	12	1	0	1	593	11	11	0	0	NA	NA	NA	47	40	511	171	171	355	86	152	27	6	4	0.053	0.035	0.023
.	19.01.15-16.51.45-1-450998	93	10	10	2	0	2	581	9	9	0	0	NA	NA	NA	26	29	504	166	172	346	81	154	23	11	4	0.046	0.066	0.023
.	19.01.15-16.51.46-1-451003	86	4	4	0	0	0	568	3	3	0	0	NA	NA	NA	27	19	500	168	164	345	82	141	12	0	0	0.024	0	0
.	19.01.15-16.51.54-1-451014	291	27	27	8	0	6	635	24	24	0	0	NA	NA	NA	87	90	545	180	178	385	92	158	76	28	8	0.139	0.156	0.045
.	19.01.15-16.51.56-1-451016	173	13	13	4	0	3	595	11	11	0	0	NA	NA	NA	62	50	519	173	171	358	84	153	34	19	15	0.066	0.11	0.088
.	19.01.15-16.52.08-1-451025	143	15	15	6	0	5	589	12	12	0	0	NA	NA	NA	39	44	513	170	174	352	82	155	42	15	0	0.082	0.088	0
.	19.01.15-16.52.09-1-451026	172	6	6	3	0	3	607	5	5	0	0	NA	NA	NA	72	67	523	183	174	361	93	153	7	20	6	0.013	0.109	0.034
.	19.01.15-16.52.13-1-451028	329	53	53	16	0	11	655	48	48	0	0	NA	NA	NA	101	108	553	183	185	391	98	166	130	49	9	0.235	0.268	0.049
.	19.01.15-16.52.32-1-451051	178	7	7	1	0	1	610	6	6	0	0	NA	NA	NA	59	59	528	169	175	370	86	154	13	5	3	0.025	0.03	0.017
.	19.01.15-16.52.34-1-451053	249	18	18	2	0	2	629	17	17	0	0	NA	NA	NA	74	79	541	180	171	378	99	152	54	0	6	0.1	0	0.035
.	19.01.15-16.52.34-1-451054	390	56	56	16	0	11	653	52	52	0	0	NA	NA	NA	103	110	565	175	183	402	86	165	173	60	12	0.306	0.343	0.066
.	19.01.15-16.52.35-1-451055	352	24	24	6	0	6	643	20	20	0	0	NA	NA	NA	95	99	548	178	186	385	90	168	60	45	4	0.109	0.253	0.022
.	19.01.15-16.52.50-1-451065	218	31	31	9	0	7	618	28	28	0	0	NA	NA	NA	66	71	531	174	179	369	91	158	102	38	19	0.192	0.218	0.106
.	19.01.15-16.52.54-1-451071	146	15	15	3	0	2	588	13	13	0	0	NA	NA	NA	41	36	514	170	165	355	87	146	40	0	6	0.078	0	0.036
.	19.01.15-16.52.57-1-451075	158	21	21	5	0	4	603	16	16	0	0	NA	NA	NA	63	52	515	174	176	357	90	156	37	41	5	0.072	0.236	0.028
.	19.01.15-16.53.06-1-451084	65	3	3	1	0	1	579	2	2	0	0	NA	NA	NA	22	23	503	167	166	345	84	150	11	0	2	0.022	0	0.012
.	19.01.15-16.53.17-1-451088	62	2	2	1	0	1	577	1	1	0	0	NA	NA	NA	21	23	501	169	166	346	85	146	2	0	3	0.004	0	0.018
.	19.01.15-16.53.18-1-451097	178	17	17	5	0	4	607	14	14	0	0	NA	NA	NA	49	60	520	179	174	359	92	156	30	16	4	0.058	0.089	0.023
.	19.01.15-16.53.21-1-451099	316	31	31	6	0	3	630	27	27	0	0	NA	NA	NA	90	84	541	179	177	381	93	156	62	22	4	0.115	0.123	0.023
.	19.01.15-16.53.24-1-451100	38	1	1	0	0	0	0	0	0	0	0	NA	NA	NA	17	10	494	164	165	0	0	0	0	0	1	0	0	0.006
.	19.01.15-16.53.29-1-451117	156	10	10	1	0	0	599	9	9	0	0	NA	NA	NA	48	52	517	174	174	355	88	156	27	8	3	0.052	0.046	0.017
.	19.01.15-16.53.32-1-451118	35	1	1	1	0	1	0	0	0	0	0	NA	NA	NA	11	15	497	164	167	0	0	0	3	0	0	0.006	0	0
.	19.01.15-16.53.34-1-451119	87	7	7	3	0	3	579	6	6	0	0	NA	NA	NA	27	28	505	165	171	345	79	155	11	0	4	0.022	0	0.023
.	19.01.15-16.53.36-1-451120	219	22	22	9	0	7	600	19	19	0	0	NA	NA	NA	55	48	517	176	168	359	91	150	63	14	8	0.122	0.08	0.048
.	19.01.15-16.53.38-1-451122	61	2	2	2	0	2	452	1	1	0	0	NA	NA	NA	20	18	500	168	163	268	66	118	1	0	1	0.002	0	0.006
.	19.01.15-16.53.44-1-451126	155	10	10	3	0	2	601	8	8	0	0	NA	NA	NA	41	51	514	178	172	356	92	153	30	9	9	0.058	0.051	0.052
.	19.01.15-16.53.48-1-451136	120	6	6	1	0	0	587	5	5	0	0	NA	NA	NA	31	29	502	167	173	349	84	154	16	0	0	0.032	0	0
.	19.01.15-16.53.50-1-451138	59	2	2	0	0	0	250	1	1	0	0	NA	NA	NA	11	17	499	165	166	151	35	64	3	0	0	0.006	0	0
.	19.01.15-16.53.52-1-451141	61	2	2	0	0	0	575	1	1	0	0	NA	NA	NA	25	29	503	169	170	343	85	147	3	4	0	0.006	0.024	0
.	19.01.15-16.53.52-1-451143	94	4	4	2	0	2	584	3	3	0	0	NA	NA	NA	29	25	502	168	168	348	84	152	7	1	3	0.014	0.006	0.018
.	19.01.15-16.54.02-1-451154	194	8	8	3	0	2	611	7	7	0	0	NA	NA	NA	46	62	523	176	176	361	91	159	21	16	0	0.04	0.091	0
.	19.01.15-16.54.03-1-451156	209	18	18	7	0	6	619	17	17	0	0	NA	NA	NA	53	71	533	176	175	370	92	157	60	6	6	0.113	0.034	0.034
.	19.01.15-16.54.06-1-451160	33	1	1	1	0	1	0	0	0	0	0	NA	NA	NA	7	16	502	165	162	0	0	0	4	0	0	0.008	0	0
.	19.01.15-16.54.09-1-451163	450	60	60	16	0	10	660	52	52	0	0	NA	NA	NA	134	111	556	187	181	394	102	164	143	63	1	0.257	0.337	0.006
.	19.01.15-16.54.09-1-451164	212	17	17	4	0	1	621	15	15	0	0	NA	NA	NA	72	73	531	177	178	371	91	159	28	31	0	0.053	0.175	0
.	19.01.15-16.54.09-1-451165	119	13	13	3	0	2	594	12	12	0	0	NA	NA	NA	42	46	510	173	176	350	86	158	22	7	4	0.043	0.04	0.023
.	19.01.15-16.54.11-1-451166	151	9	9	5	0	4	598	8	8	0	0	NA	NA	NA	46	45	510	173	175	354	88	156	26	5	3	0.051	0.029	0.017
.	19.01.15-16.54.14-1-451168	64	4	4	1	0	0	579	3	3	0	0	NA	NA	NA	15	22	503	166	166	348	84	147	10	3	3	0.02	0.018	0.018
.	19.01.15-16.54.14-1-451169	143	16	16	4	0	4	584	14	14	0	0	NA	NA	NA	45	38	510	169	172	349	83	152	39	4	1	0.076	0.024	0.006
.	19.01.15-16.54.29-1-451187	140	8	8	0	0	0	594	5	5	0	0	NA	NA	NA	40	41	508	173	173	354	86	154	12	10	3	0.024	0.058	0.017
.	19.01.15-16.54.43-1-451193	125	8	8	1	0	1	585	6	6	0	0	NA	NA	NA	49	35	510	165	173	353	80	152	25	3	7	0.049	0.018	0.04
.	19.01.15-16.54.48-1-451200	31	1	1	0	0	0	0	0	0	0	0	NA	NA	NA	9	4	491	163	163	0	0	0	1	0	0	0.002	0	0
.	19.01.15-16.54.50-1-451202	91	5	5	1	0	1	570	3	3	0	0	NA	NA	NA	28	22	498	169	168	342	82	146	7	2	2	0.014	0.012	0.012
.	19.01.15-16.54.55-1-451210	31	1	1	1	0	1	0	0	0	0	0	NA	NA	NA	6	5	491	164	163	0	0	0	1	0	0	0.002	0	0
.	19.01.15-16.54.59-1-451214	32	1	1	0	0	0	0	0	0	0	0	NA	NA	NA	5	6	492	164	163	0	0	0	0	0	0	0	0	0
.	19.01.15-16.55.00-1-451215	95	8	8	1	0	1	579	6	6	0	0	NA	NA	NA	31	25	502	169	167	345	86	148	24	0	3	0.048	0	0.018
.	19.01.15-16.55.01-1-451217	296	42	42	8	0	4	636	38	38	0	0	NA	NA	NA	93	88	545	183	173	387	94	155	119	45	9	0.218	0.246	0.052
.	19.01.15-16.55.03-1-451220	349	56	56	21	0	15	646	52	52	0	0	NA	NA	NA	107	103	545	187	184	381	100	165	139	57	0	0.255	0.305	0
.	19.01.15-16.55.12-1-451224	205	48	48	10	0	5	613	46	46	0	0	NA	NA	NA	52	55	524	171	173	369	89	155	133	34	5	0.254	0.199	0.029
.	19.01.15-16.55.14-1-451225	264	45	45	13	0	8	616	40	40	0	0	NA	NA	NA	73	60	530	172	171	374	88	154	142	33	7	0.268	0.192	0.041
.	19.01.15-16.55.20-1-451234	61	2	2	0	0	0	51	1	1	0	0	NA	NA	NA	23	13	496	165	165	31	7	13	2	2	0	0.004	0.012	0
.	19.01.15-16.55.24-1-451238	66	4	4	3	0	2	564	3	3	0	0	NA	NA	NA	21	10	493	166	164	336	82	146	11	0	1	0.022	0	0.006
.	19.01.15-16.55.25-1-451239	31	1	1	0	0	0	0	0	0	0	0	NA	NA	NA	9	4	492	163	162	0	0	0	0	0	0	0	0	0
.	19.01.15-16.55.25-1-451240	92	8	8	3	0	3	583	7	7	0	0	NA	NA	NA	24	29	508	167	167	351	83	149	8	3	8	0.016	0.018	0.048
.	19.01.15-16.55.28-1-451241	66	2	2	0	0	0	573	0	0	0	0	NA	NA	NA	21	17	499	167	164	343	84	146	8	0	0	0.016	0	0
.	19.01.15-16.55.39-1-451260	121	5	5	2	0	2	595	3	3	0	0	NA	NA	NA	39	47	515	173	172	355	87	153	7	9	0	0.014	0.052	0
.	19.01.15-16.55.40-1-451261	84	5	5	1	0	1	572	4	4	0	0	NA	NA	NA	21	17	499	167	164	343	82	147	15	1	2	0.03	0.006	0.012
.	19.01.15-16.55.49-1-451270	33	1	1	0	0	0	0	0	0	0	0	NA	NA	NA	7	11	494	167	163	0	0	0	3	0	0	0.006	0	0
.	19.01.15-16.55.54-1-451276	118	14	14	1	0	1	582	12	12	0	0	NA	NA	NA	39	33	503	175	168	347	87	148	13	9	9	0.026	0.051	0.054
.	19.01.15-16.55.56-1-451279	60	4	4	1	0	1	199	2	2	0	0	NA	NA	NA	12	19	497	165	170	123	27	49	9	0	5	0.018	0	0.029
.	19.01.15-16.55.59-1-451283	138	6	6	2	0	1	594	5	5	0	0	NA	NA	NA	48	50	520	172	171	355	87	152	3	3	11	0.006	0.017	0.064
.	19.01.15-16.56.02-1-451285	113	6	6	2	0	2	588	5	5	0	0	NA	NA	NA	37	38	510	171	170	349	86	153	20	4	0	0.039	0.023	0
.	19.01.15-16.56.08-1-451290	90	5	5	2	0	2	589	4	4	0	0	NA	NA	NA	41	43	512	170	174	352	87	150	7	2	7	0.014	0.012	0.04
.	19.01.15-16.56.17-1-451294	93	6	6	1	0	1	582	4	4	0	0	NA	NA	NA	34	36	510	171	168	350	86	146	7	8	8	0.014	0.047	0.048
.	19.01.15-16.56.19-1-451295	123	6	6	2	0	2	588	5	5	0	0	NA	NA	NA	27	37	507	172	171	348	88	152	20	1	0	0.039	0.006	0
.	19.01.15-16.56.20-1-451297	150	34	34	7	0	5	596	32	32	0	0	NA	NA	NA	46	51	519	171	174	358	82	156	95	22	12	0.183	0.129	0.069
.	19.01.15-16.56.21-1-451300	202	23	23	7	0	7	605	22	22	0	0	NA	NA	NA	59	53	522	173	171	365	88	152	94	26	4	0.18	0.15	0.023
.	19.01.15-16.56.23-1-451302	261	16	16	4	0	4	623	15	15	0	0	NA	NA	NA	66	73	537	180	169	377	95	151	24	27	2	0.045	0.15	0.012
.	19.01.15-16.56.24-1-451304	110	14	14	0	0	0	597	12	12	0	0	NA	NA	NA	37	48	522	169	170	360	87	150	41	5	4	0.079	0.03	0.024
.	19.01.15-16.56.25-1-451309	91	6	6	4	0	3	588	4	4	0	0	NA	NA	NA	37	44	517	169	171	354	83	151	14	5	3	0.027	0.03	0.018
.	19.01.15-16.56.29-1-451325	62	2	2	0	0	0	573	1	1	0	0	NA	NA	NA	21	22	504	167	164	347	82	144	9	0	0	0.018	0	0
.	19.01.15-16.56.35-1-451329	146	9	9	4	0	4	606	8	8	0	0	NA	NA	NA	48	54	519	176	172	358	93	155	30	3	7	0.058	0.017	0.041
.	19.01.15-16.56.36-1-451330	142	10	10	1	0	1	601	8	8	0	0	NA	NA	NA	45	46	506	178	175	355	92	154	29	9	0	0.057	0.051	0
.	19.01.15-16.56.42-1-451336	323	46	46	22	0	16	633	42	42	0	0	NA	NA	NA	87	91	542	179	183	377	93	163	135	42	6	0.249	0.235	0.033
.	19.01.15-16.56.43-1-451337	123	6	6	1	0	1	593	5	5	0	0	NA	NA	NA	44	43	513	168	175	350	85	158	8	7	0	0.016	0.042	0
.	19.01.15-16.56.55-1-451355	60	2	2	1	0	1	577	1	1	0	0	NA	NA	NA	22	27	505	165	170	345	80	152	4	0	0	0.008	0	0
.	19.01.15-16.56.59-1-451360	243	42	42	11	0	9	613	35	35	0	0	NA	NA	NA	74	58	520	173	178	359	91	163	84	42	9	0.162	0.243	0.051
.	19.01.15-16.57.01-1-451361	61	2	2	0	0	0	574	1	1	0	0	NA	NA	NA	34	27	505	169	166	344	85	145	8	0	0	0.016	0	0
.	19.01.15-16.57.06-1-451368	37	1	1	0	0	0	0	0	0	0	0	NA	NA	NA	6	7	492	166	162	0	0	0	0	0	2	0	0	0.012
.	19.01.15-16.57.10-1-451369	63	2	2	1	0	0	578	1	1	0	0	NA	NA	NA	22	24	503	164	170	346	81	151	8	0	4	0.016	0	0.024
.	19.01.15-16.57.11-1-451370	213	21	21	11	0	9	608	19	19	0	0	NA	NA	NA	71	64	516	184	177	356	97	155	48	41	7	0.093	0.223	0.04
.	19.01.15-16.57.12-1-451371	377	50	50	14	0	9	670	47	47	0	0	NA	NA	NA	105	131	557	198	189	391	112	167	121	43	7	0.217	0.217	0.037
.	19.01.15-16.57.17-1-451373	89	5	5	2	0	2	592	4	4	0	0	NA	NA	NA	28	36	508	173	168	351	89	152	8	11	0	0.016	0.064	0
.	19.01.15-16.57.22-1-451383	125	6	6	1	0	1	577	5	5	0	0	NA	NA	NA	32	27	503	167	170	343	81	153	12	6	1	0.024	0.036	0.006
.	19.01.15-16.57.23-1-451384	196	8	8	2	0	2	604	6	6	0	0	NA	NA	NA	60	58	521	176	174	362	87	155	11	11	3	0.021	0.062	0.017
.	19.01.15-16.57.23-1-451385	146	17	17	6	0	4	584	16	16	0	0	NA	NA	NA	41	32	509	171	165	352	88	144	65	5	0	0.128	0.029	0
.	19.01.15-16.57.35-1-451405	174	24	24	9	0	6	590	19	19	0	0	NA	NA	NA	52	42	514	171	170	354	83	153	40	49	6	0.078	0.287	0.035
.	19.01.15-16.57.45-1-451410	257	50	50	16	0	12	624	43	43	0	0	NA	NA	NA	80	82	545	175	175	380	87	157	165	24	7	0.303	0.137	0.04
.	19.01.15-16.57.45-1-451411	91	9	9	3	0	3	576	7	7	0	0	NA	NA	NA	36	29	501	175	166	342	89	145	27	1	0	0.054	0.006	0
.	19.01.15-16.57.56-1-451426	134	8	8	0	0	0	595	7	7	0	0	NA	NA	NA	43	46	518	170	171	360	83	152	19	6	2	0.037	0.035	0.012
.	19.01.15-16.57.57-1-451428	72	3	3	1	0	1	572	1	1	0	0	NA	NA	NA	20	19	501	164	167	345	80	147	1	2	5	0.002	0.012	0.03
.	19.01.15-16.57.58-1-451429	66	2	2	1	0	1	579	1	1	0	0	NA	NA	NA	25	25	502	167	169	345	83	151	0	0	11	0	0	0.065
.	19.01.15-16.58.03-1-451433	234	87	87	22	0	12	605	74	74	0	0	NA	NA	NA	71	63	532	173	171	370	86	149	194	83	25	0.365	0.48	0.146
.	19.01.15-16.58.05-1-451436	328	70	70	21	0	17	669	62	62	0	0	NA	NA	NA	91	117	561	181	188	402	97	170	198	62	14	0.353	0.343	0.074
.	19.01.15-16.58.14-1-451438	342	43	43	16	0	10	655	40	40	0	0	NA	NA	NA	103	105	551	187	180	390	102	163	141	43	5	0.256	0.23	0.028
.	19.01.15-16.58.15-1-451439	61	2	2	1	0	1	200	1	1	0	0	NA	NA	NA	26	9	494	164	164	122	27	51	0	0	4	0	0	0.024
.	19.01.15-16.58.15-1-451441	186	27	27	10	0	7	606	24	24	0	0	NA	NA	NA	53	57	521	172	177	360	87	159	80	22	6	0.154	0.128	0.034
.	19.01.15-16.58.18-1-451442	227	26	26	7	0	5	623	22	22	0	0	NA	NA	NA	69	72	527	179	179	367	96	160	66	37	3	0.125	0.207	0.017
.	19.01.15-16.58.24-1-451447	117	14	14	1	0	1	593	12	12	0	0	NA	NA	NA	47	45	519	170	169	358	86	149	11	2	21	0.021	0.012	0.124
.	19.01.15-16.58.33-1-451466	32	1	1	1	0	1	0	0	0	0	0	NA	NA	NA	11	15	496	166	166	0	0	0	0	1	0	0	0.006	0
.	19.01.15-16.58.35-1-451468	63	3	3	0	0	0	577	2	2	0	0	NA	NA	NA	20	23	499	169	168	344	85	148	7	0	0	0.014	0	0
.	19.01.15-16.58.51-1-451483	87	4	4	1	0	1	580	3	3	0	0	NA	NA	NA	23	31	512	167	165	351	82	147	9	0	7	0.018	0	0.042
.	19.01.15-16.58.53-1-451487	56	2	2	0	0	0	579	1	1	0	0	NA	NA	NA	27	24	503	166	168	348	81	150	3	3	0	0.006	0.018	0
.	19.01.15-16.59.02-1-451494	63	4	4	2	0	2	577	3	3	0	0	NA	NA	NA	16	20	501	165	167	345	81	151	10	6	0	0.02	0.036	0
.	19.01.15-16.59.08-1-451499	182	9	9	1	0	1	596	7	7	0	0	NA	NA	NA	62	51	516	173	175	354	87	155	22	9	10	0.043	0.052	0.057
.	19.01.15-16.59.13-1-451500	267	78	78	19	0	15	618	69	69	0	0	NA	NA	NA	76	81	539	180	175	377	89	152	189	48	11	0.351	0.267	0.063
.	19.01.15-16.59.15-1-451501	122	14	14	6	0	6	594	13	13	0	0	NA	NA	NA	37	44	515	172	170	355	85	154	37	7	0	0.072	0.041	0
.	19.01.15-16.59.15-1-451502	94	5	5	1	0	1	564	3	3	0	0	NA	NA	NA	31	25	503	167	168	340	77	147	6	0	4	0.012	0	0.024
.	19.01.15-16.59.25-1-451513	209	57	57	7	0	5	623	51	51	0	0	NA	NA	NA	80	80	537	175	181	372	90	161	148	54	1	0.276	0.309	0.006
.	19.01.15-16.59.29-1-451529	87	3	3	2	0	2	576	2	2	0	0	NA	NA	NA	32	29	506	168	168	346	83	147	5	0	4	0.01	0	0.024
.	19.01.15-16.59.30-1-451531	592	53	53	13	0	13	684	47	47	0	0	NA	NA	NA	163	148	572	198	191	403	109	172	166	56	7	0.29	0.283	0.037
.	19.01.15-16.59.34-1-451532	60	2	2	1	0	1	569	1	1	0	0	NA	NA	NA	23	20	500	169	164	342	83	144	0	5	2	0	0.03	0.012
.	19.01.15-16.59.45-1-451538	91	5	5	0	0	0	580	3	3	0	0	NA	NA	NA	37	34	507	171	169	346	87	147	9	0	1	0.018	0	0.006
.	19.01.15-16.59.56-1-451549	65	4	4	2	0	2	585	3	3	0	0	NA	NA	NA	20	37	510	171	169	349	85	151	6	0	6	0.012	0	0.036
.	19.01.15-16.59.59-1-451552	321	134	134	30	0	25	623	120	120	0	0	NA	NA	NA	93	83	532	183	181	368	96	159	273	86	18	0.513	0.47	0.099
.	19.01.15-17.00.00-1-451553	71	9	9	1	0	1	577	8	8	0	0	NA	NA	NA	30	29	505	170	167	345	85	147	3	1	12	0.006	0.006	0.072
.	19.01.15-17.00.19-1-451564	262	57	57	13	0	10	632	49	49	0	0	NA	NA	NA	67	82	528	182	185	368	97	167	143	48	9	0.271	0.264	0.049
.	19.01.15-17.00.26-1-451568	34	1	1	0	0	0	0	0	0	0	0	NA	NA	NA	5	3	489	163	164	0	0	0	2	0	0	0.004	0	0
.	19.01.15-17.00.28-1-451584	62	5	5	0	0	0	576	4	4	0	0	NA	NA	NA	20	20	500	165	168	346	79	151	8	12	3	0.016	0.073	0.018
.	19.01.15-17.00.45-1-451589	117	6	6	0	0	0	574	5	5	0	0	NA	NA	NA	41	28	504	169	168	343	83	148	23	3	4	0.046	0.018	0.024
.	19.01.15-17.00.51-1-451597	178	26	26	6	0	4	601	25	25	0	0	NA	NA	NA	69	53	523	173	170	360	89	152	73	24	0	0.14	0.139	0
.	19.01.15-17.00.56-1-451604	32	1	1	0	0	0	0	0	0	0	0	NA	NA	NA	4	4	490	163	164	0	0	0	0	2	0	0	0.012	0
.	19.01.15-17.00.59-1-451607	256	36	36	17	0	11	617	27	27	0	0	NA	NA	NA	60	64	527	177	173	369	93	155	87	47	15	0.165	0.266	0.087
.	19.01.15-17.01.11-1-451687	65	3	3	0	0	0	584	2	2	0	0	NA	NA	NA	22	28	501	173	167	346	86	152	3	2	0	0.006	0.012	0
.	19.01.15-17.01.24-1-451699	122	25	25	7	0	7	590	23	23	0	0	NA	NA	NA	53	45	514	171	173	349	87	154	29	24	24	0.056	0.14	0.139
.	19.01.15-17.01.27-1-451702	87	7	7	1	0	1	588	6	6	0	0	NA	NA	NA	29	37	510	171	169	356	85	147	17	7	0	0.033	0.041	0
.	19.01.15-17.01.31-1-451718	177	24	24	6	0	4	603	21	21	0	0	NA	NA	NA	60	58	528	171	172	367	85	151	48	36	6	0.091	0.211	0.035
.	19.01.15-17.01.34-1-451719	155	16	16	5	0	4	596	13	13	0	0	NA	NA	NA	47	45	511	176	171	353	91	152	28	4	13	0.055	0.023	0.076
.	19.01.15-17.01.37-1-451721	185	28	28	12	0	8	605	27	27	0	0	NA	NA	NA	47	53	523	173	170	365	88	152	82	32	1	0.157	0.185	0.006
.	19.01.15-17.01.52-1-451737	68	3	3	1	0	1	576	2	2	0	0	NA	NA	NA	32	27	503	167	170	345	82	149	4	0	3	0.008	0	0.018
.	19.01.15-17.01.54-1-451739	259	45	45	14	0	9	635	43	43	0	0	NA	NA	NA	92	87	540	175	185	378	91	166	151	21	11	0.28	0.12	0.059
.	19.01.15-17.02.03-1-451749	35	1	1	1	0	1	0	0	0	0	0	NA	NA	NA	10	9	491	168	163	0	0	0	0	1	0	0	0.006	0
.	19.01.15-17.02.04-1-451751	182	11	11	0	0	0	596	9	9	0	0	NA	NA	NA	51	45	513	173	172	355	89	152	22	7	0	0.043	0.04	0
.	19.01.15-17.02.05-1-451753	146	7	7	0	0	0	598	6	6	0	0	NA	NA	NA	47	50	516	173	174	357	86	155	10	0	4	0.019	0	0.023
.	19.01.15-17.02.06-1-451754	206	26	26	9	0	4	612	20	20	0	0	NA	NA	NA	73	64	531	171	175	367	89	156	84	21	8	0.158	0.123	0.046
.	19.01.15-17.02.07-1-451755	32	1	1	0	0	0	0	0	0	0	0	NA	NA	NA	11	9	496	163	163	0	0	0	1	0	0	0.002	0	0
.	19.01.15-17.02.09-1-451758	92	4	4	1	0	1	581	2	2	0	0	NA	NA	NA	40	32	506	172	167	348	87	146	4	4	8	0.008	0.023	0.048
.	19.01.15-17.02.09-1-451760	65	4	4	1	0	1	576	2	2	0	0	NA	NA	NA	21	25	504	171	163	349	81	146	11	0	0	0.022	0	0
.	19.01.15-17.02.25-1-451768	240	48	48	21	0	13	631	44	44	0	0	NA	NA	NA	77	83	534	186	176	373	99	159	116	75	1	0.217	0.403	0.006
.	19.01.15-17.02.27-1-451769	207	30	30	8	0	5	612	28	28	0	0	NA	NA	NA	66	68	522	179	180	361	91	160	83	18	5	0.159	0.101	0.028
.	19.01.15-17.02.27-1-451770	125	10	10	1	0	1	586	9	9	0	0	NA	NA	NA	27	32	507	173	165	352	88	146	11	15	2	0.022	0.087	0.012
.	19.01.15-17.02.33-1-451787	181	27	27	4	0	3	608	24	24	0	0	NA	NA	NA	57	64	527	177	173	362	90	156	64	10	3	0.121	0.056	0.017
.	19.01.15-17.02.35-1-451790	458	74	74	19	0	13	661	68	68	0	0	NA	NA	NA	130	113	559	182	185	396	98	167	177	79	1	0.317	0.434	0.005
.	19.01.15-17.02.55-1-451810	234	18	18	4	0	4	608	16	16	0	0	NA	NA	NA	63	67	523	179	178	360	91	157	49	8	0	0.094	0.045	0
.	19.01.15-17.03.05-1-451821	116	10	10	3	0	2	587	9	9	0	0	NA	NA	NA	37	35	505	172	171	348	86	153	19	9	4	0.038	0.052	0.023
.	19.01.15-17.03.06-1-451823	439	35	35	5	0	4	645	33	33	0	0	NA	NA	NA	114	101	553	185	176	389	101	155	88	50	5	0.159	0.27	0.028
.	19.01.15-17.03.06-1-451824	85	5	5	1	0	1	577	3	3	0	0	NA	NA	NA	19	26	502	173	164	343	89	145	18	0	0	0.036	0	0
.	19.01.15-17.03.21-1-451829	36	1	1	0	0	0	0	0	0	0	0	NA	NA	NA	7	11	492	165	167	0	0	0	0	0	0	0	0	0
.	19.01.15-17.03.23-1-451837	219	25	25	5	0	3	620	23	23	0	0	NA	NA	NA	72	71	528	174	182	365	90	165	81	8	5	0.153	0.046	0.027
.	19.01.15-17.03.24-1-451839	263	45	45	11	0	10	631	39	39	0	0	NA	NA	NA	81	84	541	175	181	377	89	165	95	33	11	0.176	0.189	0.061
.	19.01.15-17.03.24-1-451840	235	17	17	5	0	4	609	15	15	0	0	NA	NA	NA	66	59	524	173	175	364	89	156	57	25	0	0.109	0.145	0
.	19.01.15-17.03.24-1-451841	176	11	11	5	0	3	601	10	10	0	0	NA	NA	NA	59	58	522	176	173	360	88	153	21	26	0	0.04	0.148	0
.	19.01.15-17.03.25-1-451842	58	2	2	0	0	0	573	1	1	0	0	NA	NA	NA	28	23	503	169	164	341	84	148	2	5	0	0.004	0.03	0
.	19.01.15-17.03.37-1-451860	236	42	42	14	0	11	612	39	39	0	0	NA	NA	NA	77	70	533	171	179	368	83	161	96	62	9	0.18	0.363	0.05
.	19.01.15-17.03.42-1-451861	90	4	4	1	0	0	591	3	3	0	0	NA	NA	NA	41	39	507	173	172	351	88	152	10	0	1	0.02	0	0.006
.	19.01.15-17.03.47-1-451871	66	2	2	2	0	2	585	1	1	0	0	NA	NA	NA	25	31	501	171	172	344	86	155	5	0	0	0.01	0	0
.	19.01.15-17.03.58-1-451886	359	56	56	18	0	13	655	53	53	0	0	NA	NA	NA	70	100	547	183	183	392	100	163	121	70	13	0.221	0.383	0.071
[truncated: 1 more rows]
