# Supplementary material for: Modelling targeted rabies vaccination strategies for a domestic dog population with heterogeneous roaming patterns
Source: PLoS Negl Trop Dis. 2019 Jul 8;13(7):e0007582. doi: 10.1371/journal.pntd.0007582 (PMC6638970; doi:10.1371/journal.pntd.0007582)
Supplement: S1 Zip file folder — The files contain a summary for each simulation for its respective scenario. The files are named first with the population structure (FP, ED, RD, SD) and then the specific vaccination strategy used for that scenario. (ZIP) [file pntd.0007582.s002.zip › Supp_Files/ED_E0.7_R0.7_S0.5_all_measuresReport.txt]

scenario	iteration	duration	tot_deaths	rabid_dogs	moved	mov_DK	movInfect	n_vacc	n_cull	detDogs_cull	contDogs_cull	reactCull	preemptVaccCov_dogLevel	reactVaccCov_dogLevel	mean_Rt	non_rabid_dead	born	nb_in_exp_cat	nb_in_roam_cat	nb_stayhome	nb_exp_vacc	nb_roam_vacc	nb_stayhome_vacc	nb_contacting_explorer	nb_contacting_roamer	nb_contacting_stayhome	contact_per_explorer	contact_per_roamer	contact_per_stayhome
.	19.01.15-14.34.50-1-441573	60	2	2	1	0	1	534	1	1	0	0	NA	NA	NA	30	24	501	166	170	341	109	84	5	0	0	0.01	0	0
.	19.01.15-14.34.50-1-441574	60	2	2	0	0	0	50	1	1	0	0	NA	NA	NA	17	19	501	166	165	27	14	9	3	0	0	0.006	0	0
.	19.01.15-14.34.50-1-441575	155	19	19	5	0	5	567	18	18	0	0	NA	NA	NA	40	51	519	170	175	359	119	89	39	9	5	0.075	0.053	0.029
.	19.01.15-14.34.50-1-441576	33	1	1	0	0	0	0	0	0	0	0	NA	NA	NA	8	8	492	166	163	0	0	0	0	2	0	0	0.012	0
.	19.01.15-14.34.50-1-441577	352	29	29	10	0	9	630	26	26	0	0	NA	NA	NA	110	113	554	188	184	394	137	99	76	24	18	0.137	0.128	0.098
.	19.01.15-14.34.50-1-441578	60	2	2	0	0	0	548	1	1	0	0	NA	NA	NA	16	30	505	169	169	349	116	83	6	0	0	0.012	0	0
.	19.01.15-14.34.50-1-441579	180	19	19	3	0	1	580	18	18	0	0	NA	NA	NA	49	65	528	171	179	368	118	94	43	17	5	0.081	0.099	0.028
.	19.01.15-14.34.50-1-441580	62	5	5	1	0	1	542	4	4	0	0	NA	NA	NA	30	27	506	167	167	346	114	82	5	8	3	0.01	0.048	0.018
.	19.01.15-14.34.53-1-441585	238	88	88	30	0	20	580	79	79	0	0	NA	NA	NA	69	71	531	176	177	367	122	91	231	25	36	0.435	0.142	0.203
.	19.01.15-14.34.57-1-441591	64	2	2	1	0	1	529	0	0	0	0	NA	NA	NA	34	16	498	168	163	336	114	79	5	2	0	0.01	0.012	0
.	19.01.15-14.35.02-1-441594	341	70	70	18	0	15	602	67	67	0	0	NA	NA	NA	99	88	540	180	181	377	127	98	155	44	28	0.287	0.244	0.155
.	19.01.15-14.35.03-1-441596	208	44	44	14	0	8	583	41	41	0	0	NA	NA	NA	45	63	528	174	174	368	123	92	95	31	34	0.18	0.178	0.195
.	19.01.15-14.35.06-1-441601	171	11	11	3	0	3	570	8	8	0	0	NA	NA	NA	57	51	514	175	175	359	121	90	32	8	1	0.062	0.046	0.006
.	19.01.15-14.35.09-1-441603	35	1	1	0	0	0	0	0	0	0	0	NA	NA	NA	9	6	492	165	162	0	0	0	0	0	0	0	0	0
.	19.01.15-14.35.13-1-441607	31	1	1	0	0	0	0	0	0	0	0	NA	NA	NA	5	13	497	164	165	0	0	0	0	0	1	0	0	0.006
.	19.01.15-14.35.16-1-441609	33	1	1	0	0	0	0	0	0	0	0	NA	NA	NA	12	8	493	166	162	0	0	0	0	0	0	0	0	0
.	19.01.15-14.35.18-1-441610	60	2	2	1	0	1	536	0	0	0	0	NA	NA	NA	26	20	503	166	164	342	115	79	3	0	3	0.006	0	0.018
.	19.01.15-14.35.19-1-441611	32	1	1	0	0	0	0	0	0	0	0	NA	NA	NA	9	6	491	165	163	0	0	0	0	2	0	0	0.012	0
.	19.01.15-14.35.21-1-441613	332	26	26	11	0	8	601	24	24	0	0	NA	NA	NA	87	88	551	176	174	386	127	88	98	11	18	0.178	0.062	0.103
.	19.01.15-14.35.25-1-441615	226	60	60	18	0	16	567	54	54	0	0	NA	NA	NA	68	59	526	172	174	357	121	89	181	31	18	0.344	0.18	0.103
.	19.01.15-14.35.29-1-441632	92	4	4	0	0	0	546	3	3	0	0	NA	NA	NA	17	21	501	168	165	347	116	83	2	8	4	0.004	0.048	0.024
.	19.01.15-14.35.30-1-441634	475	61	61	19	0	14	623	56	56	0	0	NA	NA	NA	151	114	551	185	191	389	130	104	165	18	37	0.299	0.097	0.194
.	19.01.15-14.35.41-1-441636	326	17	17	7	0	5	614	16	16	0	0	NA	NA	NA	107	101	549	186	179	387	133	94	28	28	12	0.051	0.151	0.067
.	19.01.15-14.35.45-1-441641	191	14	14	3	0	3	571	13	13	0	0	NA	NA	NA	55	54	516	176	175	361	121	89	17	22	12	0.033	0.125	0.069
.	19.01.15-14.36.08-1-441668	64	6	6	0	0	0	541	5	5	0	0	NA	NA	NA	27	23	500	170	166	342	116	83	14	0	1	0.028	0	0.006
.	19.01.15-14.36.11-1-441671	287	64	64	19	0	16	602	58	58	0	0	NA	NA	NA	83	93	542	181	183	380	127	95	133	45	29	0.245	0.249	0.158
.	19.01.15-14.36.11-1-441672	117	9	9	3	0	2	538	6	6	0	0	NA	NA	NA	34	23	507	167	162	345	114	79	19	9	0	0.037	0.054	0
.	19.01.15-14.36.14-1-441673	61	3	3	0	0	0	550	2	2	0	0	NA	NA	NA	22	30	506	169	168	351	117	82	18	3	0	0.036	0.018	0
.	19.01.15-14.36.26-1-441686	36	1	1	1	0	1	0	0	0	0	0	NA	NA	NA	8	15	499	166	163	0	0	0	0	0	1	0	0	0.006
.	19.01.15-14.36.29-1-441702	34	1	1	0	0	0	0	0	0	0	0	NA	NA	NA	7	6	490	167	162	0	0	0	1	0	0	0.002	0	0
.	19.01.15-14.36.30-1-441703	170	9	9	3	0	2	574	7	7	0	0	NA	NA	NA	49	66	521	176	182	359	119	96	27	3	1	0.052	0.017	0.005
.	19.01.15-14.36.33-1-441705	60	2	2	0	0	0	547	1	1	0	0	NA	NA	NA	23	31	505	170	169	345	117	85	4	2	0	0.008	0.012	0
.	19.01.15-14.36.33-1-441706	268	75	75	19	0	14	576	72	72	0	0	NA	NA	NA	90	64	530	173	174	368	122	86	150	65	43	0.283	0.376	0.247
.	19.01.15-14.36.33-1-441707	223	35	35	14	0	9	578	32	32	0	0	NA	NA	NA	66	65	527	177	174	363	126	89	78	51	16	0.148	0.288	0.092
.	19.01.15-14.36.37-1-441708	121	8	8	1	0	1	555	7	7	0	0	NA	NA	NA	38	37	510	170	170	352	118	85	9	15	2	0.018	0.088	0.012
.	19.01.15-14.36.42-1-441711	119	8	8	1	0	1	557	7	7	0	0	NA	NA	NA	38	38	515	169	167	357	117	83	11	9	7	0.021	0.053	0.042
.	19.01.15-14.36.45-1-441717	87	3	3	1	0	1	535	2	2	0	0	NA	NA	NA	41	21	500	166	168	340	113	82	8	6	0	0.016	0.036	0
.	19.01.15-14.36.48-1-441724	119	5	5	1	0	1	559	4	4	0	0	NA	NA	NA	41	44	512	169	176	355	117	87	5	11	0	0.01	0.065	0
.	19.01.15-14.36.51-1-441728	115	6	6	3	0	3	552	5	5	0	0	NA	NA	NA	41	36	508	170	171	346	118	88	16	4	3	0.031	0.024	0.018
.	19.01.15-14.36.56-1-441734	98	11	11	4	0	3	545	8	8	0	0	NA	NA	NA	38	31	503	172	169	345	118	82	13	13	13	0.026	0.076	0.077
.	19.01.15-14.37.00-1-441736	124	15	15	5	0	4	573	12	12	0	0	NA	NA	NA	34	50	513	177	173	360	126	87	29	11	6	0.057	0.062	0.035
.	19.01.15-14.37.01-1-441737	118	6	6	2	0	2	541	4	4	0	0	NA	NA	NA	30	26	504	167	168	344	112	85	12	5	3	0.024	0.03	0.018
.	19.01.15-14.37.05-1-441744	149	17	17	5	0	5	562	15	15	0	0	NA	NA	NA	41	51	516	174	174	356	119	87	46	10	3	0.089	0.057	0.017
.	19.01.15-14.37.08-1-441747	91	4	4	1	0	1	543	3	3	0	0	NA	NA	NA	22	28	510	168	163	351	113	79	6	0	1	0.012	0	0.006
.	19.01.15-14.37.16-1-441749	61	3	3	0	0	0	542	2	2	0	0	NA	NA	NA	23	23	499	172	165	343	118	81	5	1	0	0.01	0.006	0
.	19.01.15-14.37.17-1-441750	34	1	1	0	0	0	0	0	0	0	0	NA	NA	NA	6	11	493	166	165	0	0	0	0	0	4	0	0	0.024
.	19.01.15-14.37.20-1-441755	178	15	15	3	0	3	563	12	12	0	0	NA	NA	NA	41	46	513	173	173	356	120	87	31	4	5	0.06	0.023	0.029
.	19.01.15-14.37.22-1-441757	266	48	48	12	0	10	597	43	43	0	0	NA	NA	NA	80	85	541	181	176	379	124	94	140	21	15	0.259	0.116	0.085
.	19.01.15-14.37.24-1-441758	122	5	5	2	0	1	543	4	4	0	0	NA	NA	NA	28	22	502	167	166	346	114	83	13	2	0	0.026	0.012	0
.	19.01.15-14.37.26-1-441759	184	17	17	3	0	3	559	14	14	0	0	NA	NA	NA	53	43	512	175	169	354	122	83	41	6	3	0.08	0.034	0.018
.	19.01.15-14.37.30-1-441775	62	2	2	0	0	0	538	1	1	0	0	NA	NA	NA	29	31	504	170	170	343	112	83	4	0	0	0.008	0	0
.	19.01.15-14.37.32-1-441779	110	6	6	3	0	3	552	5	5	0	0	NA	NA	NA	29	30	507	166	170	353	114	85	13	6	2	0.026	0.036	0.012
.	19.01.15-14.37.32-1-441780	33	1	1	0	0	0	0	0	0	0	0	NA	NA	NA	15	11	495	164	165	0	0	0	3	0	0	0.006	0	0
.	19.01.15-14.37.35-1-441783	88	4	4	0	0	0	546	3	3	0	0	NA	NA	NA	28	31	509	167	168	348	114	84	27	0	0	0.053	0	0
.	19.01.15-14.37.43-1-441786	176	18	18	5	0	5	557	14	14	0	0	NA	NA	NA	40	40	509	175	169	351	121	85	53	12	0	0.104	0.069	0
.	19.01.15-14.37.43-1-441787	128	11	11	5	0	3	555	9	9	0	0	NA	NA	NA	35	34	510	173	164	355	117	83	33	9	2	0.065	0.052	0.012
.	19.01.15-14.37.46-1-441792	61	2	2	0	0	0	503	1	1	0	0	NA	NA	NA	19	13	499	164	163	319	108	76	0	1	0	0	0.006	0
.	19.01.15-14.37.51-1-441800	82	4	4	2	0	1	541	2	2	0	0	NA	NA	NA	21	23	501	168	167	344	115	82	16	0	0	0.032	0	0
.	19.01.15-14.37.53-1-441804	122	7	7	1	0	1	553	5	5	0	0	NA	NA	NA	46	34	509	172	166	349	118	86	39	0	0	0.077	0	0
.	19.01.15-14.37.54-1-441807	256	53	53	10	0	8	595	49	49	0	0	NA	NA	NA	70	79	541	177	174	379	124	92	96	30	31	0.177	0.169	0.178
.	19.01.15-14.37.59-1-441813	272	54	54	16	0	10	593	50	50	0	0	NA	NA	NA	70	72	524	183	178	369	129	95	109	54	18	0.208	0.295	0.101
.	19.01.15-14.38.06-1-441829	262	69	69	18	0	13	601	66	66	0	0	NA	NA	NA	62	88	545	180	176	382	127	92	160	32	46	0.294	0.178	0.261
.	19.01.15-14.38.07-1-441830	36	1	1	0	0	0	0	0	0	0	0	NA	NA	NA	12	8	491	165	165	0	0	0	5	0	0	0.01	0	0
.	19.01.15-14.38.07-1-441831	178	15	15	5	0	4	562	14	14	0	0	NA	NA	NA	56	48	519	173	169	358	120	84	41	13	8	0.079	0.075	0.047
.	19.01.15-14.38.10-1-441833	291	39	39	18	0	14	593	36	36	0	0	NA	NA	NA	83	78	536	176	179	377	122	94	108	34	10	0.201	0.193	0.056
.	19.01.15-14.38.13-1-441836	63	2	2	1	0	1	149	1	1	0	0	NA	NA	NA	23	15	498	164	166	98	28	23	3	0	2	0.006	0	0.012
.	19.01.15-14.38.14-1-441838	435	36	36	11	0	5	643	32	32	0	0	NA	NA	NA	116	124	560	191	186	403	135	105	96	23	25	0.171	0.12	0.134
.	19.01.15-14.38.21-1-441848	208	28	28	8	0	7	560	24	24	0	0	NA	NA	NA	70	46	512	175	172	356	118	86	56	36	17	0.109	0.206	0.099
.	19.01.15-14.38.28-1-441865	58	2	2	1	0	1	543	1	1	0	0	NA	NA	NA	20	21	501	169	164	344	116	83	0	6	0	0	0.036	0
.	19.01.15-14.38.37-1-441872	33	1	1	0	0	0	0	0	0	0	0	NA	NA	NA	13	4	491	163	163	0	0	0	0	0	0	0	0	0
.	19.01.15-14.38.40-1-441874	204	11	11	2	0	1	582	10	10	0	0	NA	NA	NA	65	67	535	173	172	373	123	86	21	12	3	0.039	0.069	0.017
.	19.01.15-14.38.40-1-441875	90	3	3	1	0	0	545	2	2	0	0	NA	NA	NA	25	26	504	169	166	346	117	82	3	8	0	0.006	0.047	0
.	19.01.15-14.38.55-1-441896	242	34	34	11	0	10	581	32	32	0	0	NA	NA	NA	64	63	525	179	172	368	125	88	79	27	12	0.15	0.151	0.07
.	19.01.15-14.39.00-1-441901	35	1	1	0	0	0	0	0	0	0	0	NA	NA	NA	10	7	493	165	162	0	0	0	3	0	0	0.006	0	0
.	19.01.15-14.39.02-1-441903	83	3	3	0	0	0	546	2	2	0	0	NA	NA	NA	20	29	508	167	167	348	115	83	15	0	0	0.03	0	0
.	19.01.15-14.39.03-1-441905	90	4	4	1	0	1	549	3	3	0	0	NA	NA	NA	23	36	511	168	170	351	116	82	7	0	2	0.014	0	0.012
.	19.01.15-14.39.09-1-441911	59	2	2	1	0	1	201	1	1	0	0	NA	NA	NA	17	25	500	170	168	117	53	31	4	0	0	0.008	0	0
.	19.01.15-14.39.11-1-441912	265	46	46	14	0	11	588	44	44	0	0	NA	NA	NA	67	73	527	176	183	371	122	95	138	11	33	0.262	0.062	0.18
.	19.01.15-14.39.11-1-441913	87	3	3	1	0	1	545	2	2	0	0	NA	NA	NA	36	24	505	166	166	347	116	82	10	0	0	0.02	0	0
.	19.01.15-14.39.14-1-441916	207	19	19	4	0	3	569	15	15	0	0	NA	NA	NA	62	53	515	180	171	354	127	88	56	9	1	0.109	0.05	0.006
.	19.01.15-14.39.17-1-441918	60	2	2	0	0	0	550	1	1	0	0	NA	NA	NA	24	31	502	174	168	346	123	81	0	4	3	0	0.023	0.018
.	19.01.15-14.39.17-1-441919	91	12	12	2	0	2	552	11	11	0	0	NA	NA	NA	36	44	516	172	169	354	116	82	22	17	4	0.043	0.099	0.024
.	19.01.15-14.39.19-1-441920	65	4	4	1	0	1	535	2	2	0	0	NA	NA	NA	30	18	497	166	168	337	115	83	6	1	0	0.012	0.006	0
.	19.01.15-14.39.26-1-441923	86	5	5	0	0	0	533	4	4	0	0	NA	NA	NA	27	20	503	166	164	345	112	76	7	0	1	0.014	0	0.006
.	19.01.15-14.39.31-1-441940	90	4	4	0	0	0	540	3	3	0	0	NA	NA	NA	31	25	503	170	165	341	118	81	6	0	2	0.012	0	0.012
.	19.01.15-14.39.32-1-441941	257	60	60	15	0	12	585	54	54	0	0	NA	NA	NA	69	87	533	183	184	365	127	93	132	29	43	0.248	0.158	0.234
.	19.01.15-14.39.33-1-441942	177	22	22	7	0	4	565	20	20	0	0	NA	NA	NA	39	46	518	170	171	363	117	85	82	10	5	0.158	0.059	0.029
.	19.01.15-14.39.39-1-441943	143	11	11	2	0	2	561	10	10	0	0	NA	NA	NA	29	48	516	175	170	355	120	86	8	9	0	0.016	0.051	0
.	19.01.15-14.39.39-1-441944	109	5	5	1	0	1	554	4	4	0	0	NA	NA	NA	39	37	512	168	170	352	115	87	18	3	0	0.035	0.018	0
.	19.01.15-14.39.42-1-441945	121	16	16	3	0	2	548	14	14	0	0	NA	NA	NA	36	29	507	168	167	351	115	82	48	6	12	0.095	0.036	0.072
.	19.01.15-14.39.44-1-441947	58	2	2	0	0	0	348	1	1	0	0	NA	NA	NA	20	16	499	166	164	222	77	49	6	0	0	0.012	0	0
.	19.01.15-14.39.45-1-441951	231	30	30	14	0	9	577	27	27	0	0	NA	NA	NA	60	62	527	176	172	367	124	86	93	19	15	0.176	0.108	0.087
.	19.01.15-14.39.57-1-441972	37	1	1	1	0	1	0	0	0	0	0	NA	NA	NA	7	16	500	165	164	0	0	0	0	0	0	0	0	0
.	19.01.15-14.39.57-1-441973	60	4	4	0	0	0	537	3	3	0	0	NA	NA	NA	27	24	504	167	166	341	114	82	2	5	2	0.004	0.03	0.012
.	19.01.15-14.40.00-1-441976	356	36	36	9	0	7	596	34	34	0	0	NA	NA	NA	99	80	536	175	182	375	122	99	62	28	33	0.116	0.16	0.181
.	19.01.15-14.40.02-1-441989	31	1	1	0	0	0	0	0	0	0	0	NA	NA	NA	7	7	492	164	164	0	0	0	0	0	0	0	0	0
.	19.01.15-14.40.03-1-441992	94	4	4	2	0	1	543	3	3	0	0	NA	NA	NA	37	29	504	170	168	346	117	80	0	11	2	0	0.065	0.012
.	19.01.15-14.40.14-1-441996	325	84	84	23	0	17	604	79	79	0	0	NA	NA	NA	84	91	549	175	180	387	122	95	213	50	46	0.388	0.286	0.256
.	19.01.15-14.40.14-1-441997	444	56	56	17	0	13	617	49	49	0	0	NA	NA	NA	140	106	550	189	180	384	137	96	147	37	42	0.267	0.196	0.233
.	19.01.15-14.40.15-1-442000	155	18	18	6	0	5	547	16	16	0	0	NA	NA	NA	47	34	511	168	168	350	114	83	22	23	12	0.043	0.137	0.071
.	19.01.15-14.40.17-1-442001	90	3	3	0	0	0	543	2	2	0	0	NA	NA	NA	38	32	510	169	166	348	116	79	17	0	3	0.033	0	0.018
.	19.01.15-14.40.18-1-442002	62	3	3	1	0	1	550	2	2	0	0	NA	NA	NA	17	31	502	170	172	345	119	86	3	7	2	0.006	0.041	0.012
.	19.01.15-14.40.32-1-442022	262	55	55	17	0	12	595	44	44	0	0	NA	NA	NA	63	73	532	178	176	373	127	95	134	46	22	0.252	0.258	0.125
.	19.01.15-14.40.34-1-442023	66	3	3	1	0	1	549	2	2	0	0	NA	NA	NA	18	31	505	172	167	346	117	86	7	1	0	0.014	0.006	0
.	19.01.15-14.40.35-1-442024	254	59	59	20	0	13	603	53	53	0	0	NA	NA	NA	74	91	549	177	178	382	126	95	131	34	25	0.239	0.192	0.14
.	19.01.15-14.40.45-1-442034	180	68	68	19	0	17	563	65	65	0	0	NA	NA	NA	48	55	521	176	171	359	121	83	142	44	40	0.273	0.25	0.234
.	19.01.15-14.40.47-1-442037	274	80	80	26	0	18	594	75	75	0	0	NA	NA	NA	101	80	534	175	184	372	122	100	187	54	52	0.35	0.309	0.283
.	19.01.15-14.40.48-1-442040	172	18	18	8	0	5	576	16	16	0	0	NA	NA	NA	49	70	528	179	176	366	124	86	27	16	10	0.051	0.089	0.057
.	19.01.15-14.40.57-1-442051	86	5	5	1	0	1	544	4	4	0	0	NA	NA	NA	31	24	498	175	164	342	121	81	14	0	4	0.028	0	0.024
.	19.01.15-14.41.11-1-442060	302	54	54	11	0	10	600	51	51	0	0	NA	NA	NA	83	85	537	181	180	374	129	97	126	23	37	0.235	0.127	0.206
.	19.01.15-14.41.19-1-442063	121	10	10	5	0	5	548	7	7	0	0	NA	NA	NA	33	34	505	170	172	347	115	86	24	10	5	0.048	0.059	0.029
.	19.01.15-14.41.31-1-442081	62	3	3	1	0	1	533	2	2	0	0	NA	NA	NA	32	21	500	168	166	337	115	81	4	9	1	0.008	0.054	0.006
.	19.01.15-14.41.41-1-442084	65	3	3	0	0	0	533	2	2	0	0	NA	NA	NA	29	14	498	166	163	342	112	79	5	0	6	0.01	0	0.037
.	19.01.15-14.41.41-1-442085	150	9	9	1	0	1	557	7	7	0	0	NA	NA	NA	41	48	516	172	173	351	120	86	12	6	3	0.023	0.035	0.017
.	19.01.15-14.41.46-1-442091	353	64	64	23	0	16	606	60	60	0	0	NA	NA	NA	114	89	539	187	176	379	137	90	177	19	29	0.328	0.102	0.165
.	19.01.15-14.41.50-1-442098	61	2	2	0	0	0	537	1	1	0	0	NA	NA	NA	19	14	497	166	164	341	113	83	0	0	4	0	0	0.024
.	19.01.15-14.41.52-1-442101	211	43	43	21	0	13	557	39	39	0	0	NA	NA	NA	70	42	510	171	174	349	118	90	135	37	10	0.265	0.216	0.057
.	19.01.15-14.41.56-1-442106	212	15	15	5	0	3	588	14	14	0	0	NA	NA	NA	80	74	531	176	180	369	123	96	38	3	15	0.072	0.017	0.083
.	19.01.15-14.42.02-1-442110	363	51	51	15	0	11	619	48	48	0	0	NA	NA	NA	118	106	557	180	182	396	124	99	158	31	28	0.284	0.172	0.154
.	19.01.15-14.42.04-1-442121	114	10	10	3	0	3	542	9	9	0	0	NA	NA	NA	32	28	499	171	171	337	118	87	22	2	1	0.044	0.012	0.006
.	19.01.15-14.42.11-1-442127	176	18	18	6	0	6	550	17	17	0	0	NA	NA	NA	48	35	507	173	168	350	118	82	29	13	9	0.057	0.075	0.054
.	19.01.15-14.42.20-1-442130	149	9	9	5	0	4	563	6	6	0	0	NA	NA	NA	67	51	523	174	167	360	120	83	26	3	7	0.05	0.017	0.042
.	19.01.15-14.42.24-1-442136	58	2	2	0	0	0	539	1	1	0	0	NA	NA	NA	25	19	501	168	163	344	116	79	5	0	0	0.01	0	0
.	19.01.15-14.42.24-1-442137	233	46	46	13	0	9	578	43	43	0	0	NA	NA	NA	78	67	527	181	172	369	125	84	117	47	27	0.222	0.26	0.157
.	19.01.15-14.42.32-1-442155	94	3	3	1	0	1	543	2	2	0	0	NA	NA	NA	31	30	508	168	167	344	115	84	5	3	0	0.01	0.018	0
.	19.01.15-14.42.37-1-442159	122	7	7	0	0	0	563	6	6	0	0	NA	NA	NA	27	46	521	170	168	360	117	86	7	3	8	0.013	0.018	0.048
.	19.01.15-14.42.41-1-442160	59	2	2	2	0	2	296	1	1	0	0	NA	NA	NA	14	17	499	167	164	184	64	48	0	0	4	0	0	0.024
.	19.01.15-14.42.41-1-442161	116	15	15	3	0	1	553	14	14	0	0	NA	NA	NA	45	39	508	170	174	346	118	89	38	7	4	0.075	0.041	0.023
.	19.01.15-14.42.46-1-442166	176	14	14	4	0	4	567	13	13	0	0	NA	NA	NA	61	63	524	175	177	357	121	89	31	11	1	0.059	0.063	0.006
.	19.01.15-14.42.52-1-442173	174	11	11	5	0	5	578	10	10	0	0	NA	NA	NA	47	61	522	178	174	362	126	90	19	15	9	0.036	0.084	0.052
.	19.01.15-14.42.52-1-442176	390	67	67	15	0	14	626	59	59	0	0	NA	NA	NA	111	110	557	184	182	395	132	99	165	66	22	0.296	0.359	0.121
.	19.01.15-14.42.57-1-442183	150	13	13	5	0	4	571	12	12	0	0	NA	NA	NA	50	57	526	174	170	363	121	87	35	1	9	0.067	0.006	0.053
.	19.01.15-14.43.07-1-442189	118	8	8	2	0	2	558	7	7	0	0	NA	NA	NA	37	43	515	173	168	355	118	85	18	9	4	0.035	0.052	0.024
.	19.01.15-14.43.08-1-442190	245	24	24	3	0	1	578	20	20	0	0	NA	NA	NA	78	64	526	176	175	367	121	90	60	27	23	0.114	0.153	0.131
.	19.01.15-14.43.13-1-442191	364	23	23	11	0	8	605	22	22	0	0	NA	NA	NA	89	90	547	178	178	386	124	95	47	19	13	0.086	0.107	0.073
.	19.01.15-14.43.14-1-442193	149	16	16	3	0	3	568	14	14	0	0	NA	NA	NA	47	52	516	173	176	356	119	93	42	5	15	0.081	0.029	0.085
.	19.01.15-14.43.14-1-442194	387	40	40	9	0	4	628	35	35	0	0	NA	NA	NA	130	114	554	186	187	388	137	103	115	24	24	0.208	0.129	0.128
.	19.01.15-14.43.23-1-442196	66	2	2	0	0	0	541	1	1	0	0	NA	NA	NA	31	31	505	170	169	345	115	81	5	6	0	0.01	0.035	0
.	19.01.15-14.43.26-1-442198	242	76	76	24	0	18	572	68	68	0	0	NA	NA	NA	86	63	529	175	172	367	118	87	202	34	11	0.382	0.194	0.064
.	19.01.15-14.43.32-1-442216	32	1	1	0	0	0	0	0	0	0	0	NA	NA	NA	20	5	492	163	163	0	0	0	1	0	0	0.002	0	0
.	19.01.15-14.43.36-1-442217	151	14	14	6	0	5	544	10	10	0	0	NA	NA	NA	55	39	510	172	170	346	114	84	47	17	13	0.092	0.099	0.076
.	19.01.15-14.43.37-1-442219	268	63	63	14	0	10	577	58	58	0	0	NA	NA	NA	75	66	532	172	175	367	122	88	156	31	34	0.293	0.18	0.194
.	19.01.15-14.43.45-1-442221	94	18	18	6	0	4	558	17	17	0	0	NA	NA	NA	22	39	508	171	173	351	121	86	16	22	2	0.031	0.129	0.012
.	19.01.15-14.43.51-1-442232	66	4	4	2	0	1	545	2	2	0	0	NA	NA	NA	28	29	501	171	170	344	116	85	6	1	0	0.012	0.006	0
.	19.01.15-14.43.51-1-442234	97	5	5	1	0	1	553	4	4	0	0	NA	NA	NA	36	35	508	172	168	352	117	84	21	0	0	0.041	0	0
.	19.01.15-14.44.05-1-442258	85	7	7	2	0	1	550	6	6	0	0	NA	NA	NA	26	31	505	173	166	352	119	79	5	5	13	0.01	0.029	0.078
.	19.01.15-14.44.06-1-442259	35	1	1	0	0	0	0	0	0	0	0	NA	NA	NA	11	6	492	164	163	0	0	0	0	0	3	0	0	0.018
.	19.01.15-14.44.07-1-442260	118	11	11	3	0	1	545	9	9	0	0	NA	NA	NA	41	27	501	169	170	345	116	84	20	2	7	0.04	0.012	0.041
.	19.01.15-14.44.09-1-442262	38	1	1	0	0	0	0	0	0	0	0	NA	NA	NA	10	17	498	165	167	0	0	0	0	0	0	0	0	0
.	19.01.15-14.44.10-1-442263	35	1	1	0	0	0	0	0	0	0	0	NA	NA	NA	13	9	494	165	163	0	0	0	1	0	0	0.002	0	0
.	19.01.15-14.44.11-1-442264	351	63	63	23	0	18	628	60	60	0	0	NA	NA	NA	90	114	557	193	177	392	140	96	146	45	18	0.262	0.233	0.102
.	19.01.15-14.44.13-1-442265	206	13	13	7	0	3	570	11	11	0	0	NA	NA	NA	76	64	518	183	176	355	126	89	57	5	2	0.11	0.027	0.011
.	19.01.15-14.44.13-1-442266	38	1	1	0	0	0	0	0	0	0	0	NA	NA	NA	8	16	494	171	164	0	0	0	0	0	3	0	0	0.018
.	19.01.15-14.44.16-1-442268	153	12	12	4	0	3	557	11	11	0	0	NA	NA	NA	48	40	514	168	171	353	117	87	39	9	0	0.076	0.054	0
.	19.01.15-14.44.18-1-442272	235	14	14	7	0	3	585	13	13	0	0	NA	NA	NA	62	64	526	178	173	369	123	93	42	8	7	0.08	0.045	0.04
.	19.01.15-14.44.24-1-442275	145	21	21	3	0	1	553	20	20	0	0	NA	NA	NA	37	29	506	168	168	352	114	87	31	6	10	0.061	0.036	0.06
.	19.01.15-14.44.26-1-442276	64	2	2	1	0	1	0	1	1	0	0	NA	NA	NA	22	24	504	168	165	0	0	0	3	0	2	0.006	0	0.012
.	19.01.15-14.44.32-1-442296	239	33	33	10	0	8	601	29	29	0	0	NA	NA	NA	71	84	531	185	181	373	133	95	61	20	30	0.115	0.108	0.166
.	19.01.15-14.44.39-1-442298	35	1	1	0	0	0	0	0	0	0	0	NA	NA	NA	8	10	496	164	163	0	0	0	0	0	3	0	0	0.018
.	19.01.15-14.44.42-1-442300	294	68	68	25	0	19	581	61	61	0	0	NA	NA	NA	69	69	521	179	182	362	124	95	166	30	50	0.319	0.168	0.275
.	19.01.15-14.44.42-1-442301	33	1	1	0	0	0	0	0	0	0	0	NA	NA	NA	14	5	491	164	163	0	0	0	0	0	1	0	0	0.006
.	19.01.15-14.44.43-1-442302	100	4	4	0	0	0	543	3	3	0	0	NA	NA	NA	33	29	503	169	170	342	115	86	13	7	0	0.026	0.041	0
.	19.01.15-14.44.46-1-442309	36	1	1	0	0	0	0	0	0	0	0	NA	NA	NA	12	12	494	164	167	0	0	0	1	0	0	0.002	0	0
.	19.01.15-14.44.49-1-442313	275	18	18	5	0	4	573	17	17	0	0	NA	NA	NA	79	67	528	174	178	363	122	88	37	27	5	0.07	0.155	0.028
.	19.01.15-14.44.51-1-442318	407	59	59	20	0	16	630	57	57	0	0	NA	NA	NA	122	113	552	185	189	395	132	103	165	19	35	0.299	0.103	0.185
.	19.01.15-14.44.56-1-442324	499	62	62	10	0	8	654	59	59	0	0	NA	NA	NA	125	144	576	200	181	408	149	97	149	39	30	0.259	0.195	0.166
.	19.01.15-14.44.58-1-442326	260	17	17	5	0	4	574	14	14	0	0	NA	NA	NA	94	64	527	173	177	366	117	91	33	8	9	0.063	0.046	0.051
.	19.01.15-14.45.02-1-442329	93	3	3	2	0	2	542	2	2	0	0	NA	NA	NA	36	25	503	164	171	343	114	85	2	1	2	0.004	0.006	0.012
.	19.01.15-14.45.16-1-442337	251	78	78	21	0	14	574	70	70	0	0	NA	NA	NA	82	58	520	180	171	363	125	86	176	28	38	0.338	0.156	0.222
.	19.01.15-14.45.17-1-442339	59	3	3	0	0	0	548	2	2	0	0	NA	NA	NA	15	27	507	167	166	352	114	82	3	3	4	0.006	0.018	0.024
.	19.01.15-14.45.24-1-442341	118	11	11	0	0	0	554	9	9	0	0	NA	NA	NA	42	42	510	174	171	351	119	84	22	0	2	0.043	0	0.012
.	19.01.15-14.45.29-1-442361	146	8	8	2	0	2	550	7	7	0	0	NA	NA	NA	47	37	506	175	169	347	119	84	15	5	5	0.03	0.029	0.03
.	19.01.15-14.45.33-1-442364	188	18	18	5	0	5	578	15	15	0	0	NA	NA	NA	55	64	524	176	177	364	123	91	28	17	14	0.053	0.097	0.079
.	19.01.15-14.45.34-1-442365	88	5	5	2	0	2	545	4	4	0	0	NA	NA	NA	42	31	506	172	166	347	118	80	16	0	3	0.032	0	0.018
.	19.01.15-14.45.47-1-442375	64	2	2	1	0	0	548	1	1	0	0	NA	NA	NA	27	33	507	169	170	347	116	85	4	1	0	0.008	0.006	0
.	19.01.15-14.45.50-1-442379	241	12	12	4	0	3	587	9	9	0	0	NA	NA	NA	73	81	536	182	176	371	127	89	35	23	1	0.065	0.126	0.006
.	19.01.15-14.45.50-1-442380	68	4	4	2	0	1	549	3	3	0	0	NA	NA	NA	14	23	502	167	167	347	116	86	8	5	0	0.016	0.03	0
.	19.01.15-14.46.00-1-442393	87	4	4	0	0	0	552	2	2	0	0	NA	NA	NA	28	31	503	171	170	347	118	87	19	0	0	0.038	0	0
.	19.01.15-14.46.02-1-442396	117	7	7	2	0	1	554	6	6	0	0	NA	NA	NA	39	37	507	169	174	350	117	87	25	0	5	0.049	0	0.029
.	19.01.15-14.46.11-1-442408	169	18	18	6	0	5	556	17	17	0	0	NA	NA	NA	57	51	519	176	169	353	118	85	52	12	22	0.1	0.068	0.13
.	19.01.15-14.46.17-1-442412	87	3	3	2	0	1	547	2	2	0	0	NA	NA	NA	32	31	508	169	167	348	114	85	5	8	0	0.01	0.047	0
.	19.01.15-14.46.18-1-442413	95	7	7	2	0	2	551	5	5	0	0	NA	NA	NA	35	35	509	170	169	349	118	84	13	11	0	0.026	0.065	0
.	19.01.15-14.46.18-1-442414	34	1	1	1	0	1	0	0	0	0	0	NA	NA	NA	11	7	492	164	164	0	0	0	0	0	0	0	0	0
.	19.01.15-14.46.18-1-442415	124	10	10	1	0	1	560	8	8	0	0	NA	NA	NA	32	46	511	173	175	351	120	89	9	6	5	0.018	0.035	0.029
.	19.01.15-14.46.21-1-442418	118	9	9	0	0	0	566	8	8	0	0	NA	NA	NA	43	53	516	175	175	359	121	86	17	0	12	0.033	0	0.069
.	19.01.15-14.46.22-1-442422	96	7	7	1	0	1	546	5	5	0	0	NA	NA	NA	31	30	509	166	168	350	112	84	24	1	0	0.047	0.006	0
.	19.01.15-14.46.24-1-442424	170	8	8	2	0	2	565	7	7	0	0	NA	NA	NA	50	53	522	172	172	362	116	87	17	6	2	0.033	0.035	0.012
.	19.01.15-14.46.31-1-442446	176	31	31	9	0	7	567	29	29	0	0	NA	NA	NA	55	52	515	177	173	358	123	86	60	34	9	0.117	0.192	0.052
.	19.01.15-14.46.36-1-442447	268	37	37	6	0	4	584	34	34	0	0	NA	NA	NA	91	71	529	180	175	367	125	92	82	47	24	0.155	0.261	0.137
.	19.01.15-14.46.39-1-442450	86	3	3	2	0	1	553	2	2	0	0	NA	NA	NA	25	33	509	168	169	352	116	85	2	5	1	0.004	0.03	0.006
.	19.01.15-14.46.41-1-442453	184	15	15	4	0	3	570	11	11	0	0	NA	NA	NA	45	54	518	175	174	359	122	89	47	3	7	0.091	0.017	0.04
.	19.01.15-14.46.43-1-442455	491	42	42	11	0	8	645	37	37	0	0	NA	NA	NA	149	133	573	180	193	413	126	106	105	39	32	0.183	0.217	0.166
.	19.01.15-14.46.44-1-442456	144	28	28	8	0	6	566	26	26	0	0	NA	NA	NA	47	56	526	172	171	361	118	87	70	19	8	0.133	0.11	0.047
.	19.01.15-14.46.44-1-442457	68	6	6	2	0	2	550	4	4	0	0	NA	NA	NA	17	28	509	166	166	354	113	83	20	0	6	0.039	0	0.036
.	19.01.15-14.46.48-1-442463	149	9	9	1	0	1	565	7	7	0	0	NA	NA	NA	51	53	520	172	174	363	116	86	22	5	1	0.042	0.029	0.006
.	19.01.15-14.46.55-1-442474	91	3	3	0	0	0	541	2	2	0	0	NA	NA	NA	25	23	504	168	164	344	115	82	2	3	0	0.004	0.018	0
.	19.01.15-14.47.01-1-442479	64	2	2	1	0	1	539	1	1	0	0	NA	NA	NA	25	29	507	168	167	344	113	82	2	1	0	0.004	0.006	0
.	19.01.15-14.47.09-1-442486	148	9	9	2	0	2	564	7	7	0	0	NA	NA	NA	50	47	515	173	172	357	118	89	27	0	10	0.052	0	0.058
.	19.01.15-14.47.09-1-442487	175	14	14	4	0	3	579	12	12	0	0	NA	NA	NA	46	59	522	176	174	368	122	89	48	12	15	0.092	0.068	0.086
.	19.01.15-14.47.10-1-442488	117	8	8	4	0	3	556	7	7	0	0	NA	NA	NA	39	33	508	169	169	351	117	88	39	0	3	0.077	0	0.018
.	19.01.15-14.47.13-1-442491	273	55	55	20	0	10	591	52	52	0	0	NA	NA	NA	80	86	536	183	180	369	129	93	142	49	28	0.265	0.268	0.156
.	19.01.15-14.47.17-1-442493	38	1	1	0	0	0	0	0	0	0	0	NA	NA	NA	12	14	497	165	165	0	0	0	0	1	0	0	0.006	0
.	19.01.15-14.47.21-1-442497	60	2	2	0	0	0	550	1	1	0	0	NA	NA	NA	22	35	510	169	169	352	116	82	4	0	9	0.008	0	0.053
.	19.01.15-14.47.23-1-442500	63	2	2	0	0	0	539	1	1	0	0	NA	NA	NA	25	21	503	165	166	343	115	81	0	4	3	0	0.024	0.018
.	19.01.15-14.47.29-1-442516	123	10	10	0	0	0	558	8	8	0	0	NA	NA	NA	38	43	510	175	171	349	125	84	22	5	8	0.043	0.029	0.047
.	19.01.15-14.47.31-1-442517	262	57	57	14	0	12	569	51	51	0	0	NA	NA	NA	89	56	514	178	177	356	121	92	150	32	14	0.292	0.18	0.079
.	19.01.15-14.47.35-1-442522	70	3	3	0	0	0	538	1	1	0	0	NA	NA	NA	28	26	504	166	169	343	111	84	8	0	0	0.016	0	0
.	19.01.15-14.47.36-1-442525	273	28	28	9	0	9	572	25	25	0	0	NA	NA	NA	79	62	523	178	174	363	123	86	73	29	14	0.14	0.163	0.08
.	19.01.15-14.47.37-1-442526	181	18	18	2	0	1	559	17	17	0	0	NA	NA	NA	52	48	510	172	179	351	116	92	41	11	4	0.08	0.064	0.022
.	19.01.15-14.47.41-1-442528	61	2	2	0	0	0	543	1	1	0	0	NA	NA	NA	29	26	505	167	167	346	115	82	4	0	0	0.008	0	0
.	19.01.15-14.47.49-1-442538	239	35	35	12	0	6	578	34	34	0	0	NA	NA	NA	58	59	523	176	173	367	124	87	94	10	19	0.18	0.057	0.11
.	19.01.15-14.47.56-1-442549	129	17	17	2	0	2	554	15	15	0	0	NA	NA	NA	55	41	518	168	168	357	114	83	27	3	0	0.052	0.018	0
.	19.01.15-14.47.57-1-442551	36	1	1	0	0	0	0	0	0	0	0	NA	NA	NA	12	16	499	165	165	0	0	0	1	0	0	0.002	0	0
.	19.01.15-14.47.59-1-442552	201	26	26	4	0	4	566	24	24	0	0	NA	NA	NA	51	47	515	175	170	358	119	89	58	21	19	0.113	0.12	0.112
.	19.01.15-14.48.00-1-442554	126	8	8	1	0	1	554	7	7	0	0	NA	NA	NA	47	39	512	172	168	353	116	85	9	15	3	0.018	0.087	0.018
.	19.01.15-14.48.18-1-442570	89	8	8	1	0	1	562	6	6	0	0	NA	NA	NA	31	45	516	171	171	362	116	84	11	17	4	0.021	0.099	0.023
.	19.01.15-14.48.19-1-442571	33	1	1	0	0	0	0	0	0	0	0	NA	NA	NA	10	7	493	163	164	0	0	0	0	0	0	0	0	0
.	19.01.15-14.48.21-1-442576	290	46	46	13	0	9	596	42	42	0	0	NA	NA	NA	100	84	541	181	175	378	127	91	113	43	23	0.209	0.238	0.131
.	19.01.15-14.48.23-1-442577	36	1	1	0	0	0	0	0	0	0	0	NA	NA	NA	14	7	490	164	166	0	0	0	0	1	0	0	0.006	0
.	19.01.15-14.48.24-1-442578	116	5	5	0	0	0	544	4	4	0	0	NA	NA	NA	35	27	508	166	166	349	114	81	8	5	0	0.016	0.03	0
.	19.01.15-14.48.26-1-442579	32	1	1	0	0	0	0	0	0	0	0	NA	NA	NA	11	11	494	166	164	0	0	0	0	0	0	0	0	0
.	19.01.15-14.48.27-1-442580	116	8	8	4	0	3	557	7	7	0	0	NA	NA	NA	33	43	509	177	170	349	124	84	21	8	2	0.041	0.045	0.012
.	19.01.15-14.48.28-1-442597	320	35	35	9	0	7	613	30	30	0	0	NA	NA	NA	100	101	546	182	186	384	129	100	109	7	19	0.2	0.038	0.102
.	19.01.15-14.48.41-1-442604	298	45	45	9	0	6	581	41	41	0	0	NA	NA	NA	85	70	524	177	182	364	124	93	103	34	38	0.197	0.192	0.209
.	19.01.15-14.48.42-1-442605	64	2	2	1	0	1	540	1	1	0	0	NA	NA	NA	24	19	498	168	166	344	115	81	0	1	9	0	0.006	0.054
.	19.01.15-14.48.44-1-442609	147	11	11	0	0	0	552	8	8	0	0	NA	NA	NA	35	32	505	173	167	348	119	85	28	1	2	0.055	0.006	0.012
.	19.01.15-14.48.47-1-442612	174	10	10	4	0	2	579	9	9	0	0	NA	NA	NA	53	63	525	181	170	367	128	84	24	22	3	0.046	0.122	0.018
.	19.01.15-14.48.47-1-442614	115	6	6	2	0	2	559	5	5	0	0	NA	NA	NA	41	47	511	177	172	351	120	88	18	6	0	0.035	0.034	0
.	19.01.15-14.48.49-1-442618	35	1	1	0	0	0	0	0	0	0	0	NA	NA	NA	7	9	496	163	163	0	0	0	0	1	0	0	0.006	0
.	19.01.15-14.48.52-1-442621	152	12	12	2	0	2	561	10	10	0	0	NA	NA	NA	40	50	520	173	170	357	120	84	24	7	9	0.046	0.04	0.053
.	19.01.15-14.48.55-1-442625	231	34	34	5	0	4	587	30	30	0	0	NA	NA	NA	59	77	535	179	176	372	124	91	101	18	8	0.189	0.101	0.045
.	19.01.15-14.49.06-1-442636	59	3	3	1	0	1	538	2	2	0	0	NA	NA	NA	16	16	497	168	164	344	115	79	7	0	0	0.014	0	0
.	19.01.15-14.49.10-1-442639	294	33	33	8	0	3	609	29	29	0	0	NA	NA	NA	92	97	543	186	181	382	135	92	85	29	11	0.157	0.156	0.061
.	19.01.15-14.49.15-1-442640	229	59	59	19	0	13	571	56	56	0	0	NA	NA	NA	67	60	525	174	174	364	120	87	157	38	35	0.299	0.218	0.201
.	19.01.15-14.49.30-1-442657	83	5	5	1	0	1	538	4	4	0	0	NA	NA	NA	31	19	501	165	166	342	113	83	6	4	1	0.012	0.024	0.006
.	19.01.15-14.49.31-1-442658	88	8	8	4	0	3	549	7	7	0	0	NA	NA	NA	33	36	508	168	173	346	116	87	21	5	3	0.041	0.03	0.017
.	19.01.15-14.49.33-1-442660	35	1	1	0	0	0	0	0	0	0	0	NA	NA	NA	12	17	500	166	164	0	0	0	1	0	0	0.002	0	0
.	19.01.15-14.49.34-1-442662	176	19	19	8	0	6	564	17	17	0	0	NA	NA	NA	70	55	518	176	174	355	122	87	45	6	20	0.087	0.034	0.115
.	19.01.15-14.49.36-1-442663	233	26	26	8	0	6	595	23	23	0	0	NA	NA	NA	57	78	537	177	177	377	123	95	67	13	10	0.125	0.073	0.056
.	19.01.15-14.49.47-1-442672	209	17	17	4	0	4	574	15	15	0	0	NA	NA	NA	64	61	517	180	177	357	123	94	59	0	6	0.114	0	0.034
.	19.01.15-14.49.51-1-442679	58	2	2	0	0	0	449	1	1	0	0	NA	NA	NA	17	17	500	165	165	285	98	66	3	0	0	0.006	0	0
.	19.01.15-14.49.52-1-442682	62	5	5	0	0	0	541	4	4	0	0	NA	NA	NA	28	19	501	164	167	343	113	85	7	5	2	0.014	0.03	0.012
.	19.01.15-14.50.02-1-442699	91	5	5	0	0	0	548	4	4	0	0	NA	NA	NA	33	28	502	170	169	343	118	87	5	3	0	0.01	0.018	0
.	19.01.15-14.50.03-1-442700	206	75	75	19	0	14	585	70	70	0	0	NA	NA	NA	65	68	530	178	173	370	127	88	171	37	26	0.323	0.208	0.15
.	19.01.15-14.50.08-1-442703	30	1	1	1	0	1	0	0	0	0	0	NA	NA	NA	11	7	489	164	167	0	0	0	2	0	0	0.004	0	0
.	19.01.15-14.50.10-1-442712	478	50	50	14	0	9	634	46	46	0	0	NA	NA	NA	130	132	575	193	177	403	138	93	147	18	17	0.256	0.093	0.096
.	19.01.15-14.50.10-1-442713	330	60	60	17	0	11	605	51	51	0	0	NA	NA	NA	99	95	552	181	175	386	128	91	173	27	49	0.313	0.149	0.28
.	19.01.15-14.50.12-1-442714	36	1	1	0	0	0	0	0	0	0	0	NA	NA	NA	9	9	495	164	163	0	0	0	1	0	0	0.002	0	0
.	19.01.15-14.50.15-1-442715	256	46	46	15	0	9	585	42	42	0	0	NA	NA	NA	75	65	525	180	173	367	128	90	152	32	9	0.29	0.178	0.052
.	19.01.15-14.50.18-1-442717	334	55	55	13	0	11	592	51	51	0	0	NA	NA	NA	107	86	538	181	180	372	126	94	152	43	23	0.283	0.238	0.128
.	19.01.15-14.50.20-1-442720	121	5	5	0	0	0	552	3	3	0	0	NA	NA	NA	27	31	504	170	170	347	119	86	5	1	5	0.01	0.006	0.029
.	19.01.15-14.50.21-1-442721	112	5	5	0	0	0	553	2	2	0	0	NA	NA	NA	38	34	507	170	170	350	118	85	11	1	1	0.022	0.006	0.006
.	19.01.15-14.50.34-1-442743	87	5	5	1	0	1	562	4	4	0	0	NA	NA	NA	26	42	512	171	172	352	120	90	15	0	3	0.029	0	0.017
.	19.01.15-14.50.37-1-442744	241	17	17	6	0	6	581	15	15	0	0	NA	NA	NA	67	67	523	180	177	365	126	90	51	6	6	0.098	0.033	0.034
.	19.01.15-14.50.37-1-442745	32	1	1	0	0	0	0	0	0	0	0	NA	NA	NA	12	5	492	163	163	0	0	0	3	0	0	0.006	0	0
.	19.01.15-14.50.39-1-442747	187	18	18	4	0	3	559	15	15	0	0	NA	NA	NA	56	49	518	171	173	358	118	83	47	22	5	0.091	0.129	0.029
.	19.01.15-14.50.52-1-442763	227	48	48	17	0	13	580	45	45	0	0	NA	NA	NA	63	67	532	172	176	371	118	91	127	37	12	0.239	0.215	0.068
.	19.01.15-14.51.10-1-442777	296	39	39	9	0	5	587	33	33	0	0	NA	NA	NA	80	71	531	175	178	372	121	94	87	35	27	0.164	0.2	0.152
.	19.01.15-14.51.10-1-442778	171	16	16	4	0	4	579	12	12	0	0	NA	NA	NA	53	60	526	172	175	366	122	91	31	9	10	0.059	0.052	0.057
.	19.01.15-14.51.19-1-442783	156	42	42	13	0	10	570	40	40	0	0	NA	NA	NA	42	53	521	172	173	359	119	92	90	11	28	0.173	0.064	0.162
.	19.01.15-14.51.20-1-442785	65	4	4	1	0	1	198	2	2	0	0	NA	NA	NA	23	19	501	166	165	126	44	28	2	0	5	0.004	0	0.03
.	19.01.15-14.51.32-1-442804	34	1	1	0	0	0	0	0	0	0	0	NA	NA	NA	15	10	496	165	162	0	0	0	2	0	0	0.004	0	0
.	19.01.15-14.51.33-1-442805	297	39	39	14	0	11	602	36	36	0	0	NA	NA	NA	93	83	535	186	175	381	132	89	107	25	21	0.2	0.134	0.12
.	19.01.15-14.51.33-1-442806	89	4	4	2	0	2	535	1	1	0	0	NA	NA	NA	25	18	499	167	165	343	113	79	4	4	1	0.008	0.024	0.006
.	19.01.15-14.51.34-1-442808	253	61	61	22	0	18	573	57	57	0	0	NA	NA	NA	70	60	522	177	174	360	125	88	138	55	45	0.264	0.311	0.259
.	19.01.15-14.51.35-1-442809	85	5	5	0	0	0	548	3	3	0	0	NA	NA	NA	22	30	501	170	172	347	116	85	10	5	0	0.02	0.029	0
.	19.01.15-14.51.42-1-442812	215	28	28	13	0	8	568	26	26	0	0	NA	NA	NA	62	55	524	173	171	364	118	86	77	39	14	0.147	0.225	0.082
.	19.01.15-14.51.49-1-442820	342	47	47	9	0	9	632	44	44	0	0	NA	NA	NA	81	115	562	180	186	400	129	103	117	39	9	0.208	0.217	0.048
.	19.01.15-14.51.57-1-442830	93	7	7	2	0	2	556	5	5	0	0	NA	NA	NA	36	47	520	173	167	356	118	82	15	5	0	0.029	0.029	0
.	19.01.15-14.52.04-1-442839	125	10	10	1	0	1	557	7	7	0	0	NA	NA	NA	41	35	506	175	167	352	121	84	30	0	0	0.059	0	0
.	19.01.15-14.52.12-1-442851	262	20	20	6	0	6	601	18	18	0	0	NA	NA	NA	88	88	537	183	181	372	131	98	43	20	8	0.08	0.109	0.044
.	19.01.15-14.52.15-1-442852	239	30	30	13	0	9	579	26	26	0	0	NA	NA	NA	66	64	526	178	173	369	123	87	54	35	29	0.103	0.197	0.168
.	19.01.15-14.52.20-1-442855	152	19	19	6	0	5	561	15	15	0	0	NA	NA	NA	55	49	519	173	170	360	116	85	27	13	7	0.052	0.075	0.041
.	19.01.15-14.52.24-1-442861	238	25	25	8	0	6	586	23	23	0	0	NA	NA	NA	83	67	530	175	175	375	120	91	59	17	9	0.111	0.097	0.051
.	19.01.15-14.52.30-1-442878	152	14	14	1	0	1	563	13	13	0	0	NA	NA	NA	43	51	520	174	170	360	119	84	30	6	7	0.058	0.034	0.041
.	19.01.15-14.52.34-1-442882	119	15	15	5	0	4	553	13	13	0	0	NA	NA	NA	28	32	507	169	169	354	116	83	33	7	0	0.065	0.041	0
.	19.01.15-14.52.48-1-442891	202	33	33	9	0	4	569	30	30	0	0	NA	NA	NA	62	52	513	175	177	355	123	91	92	22	10	0.179	0.126	0.056
.	19.01.15-14.52.50-1-442893	236	26	26	8	0	6	586	24	24	0	0	NA	NA	NA	67	70	527	177	179	371	123	92	72	21	14	0.137	0.119	0.078
.	19.01.15-14.52.55-1-442905	147	12	12	5	0	4	561	10	10	0	0	NA	NA	NA	44	44	519	169	169	359	116	86	40	4	0	0.077	0.024	0
.	19.01.15-14.52.57-1-442908	324	98	98	21	0	14	600	86	86	0	0	NA	NA	NA	97	85	536	186	176	378	131	91	243	47	42	0.453	0.253	0.239
.	19.01.15-14.52.59-1-442909	129	9	9	4	0	4	547	7	7	0	0	NA	NA	NA	35	31	508	170	166	351	113	83	20	4	6	0.039	0.024	0.036
.	19.01.15-14.53.00-1-442910	125	12	12	2	0	2	556	10	10	0	0	NA	NA	NA	35	39	516	167	169	356	115	85	13	7	1	0.025	0.042	0.006
.	19.01.15-14.53.00-1-442911	122	4	4	2	0	2	554	3	3	0	0	NA	NA	NA	23	35	509	171	168	351	118	85	15	0	0	0.029	0	0
.	19.01.15-14.53.03-1-442914	65	2	2	0	0	0	544	1	1	0	0	NA	NA	NA	28	27	502	168	170	345	113	86	8	0	0	0.016	0	0
.	19.01.15-14.53.16-1-442921	213	21	21	7	0	6	570	19	19	0	0	NA	NA	NA	54	50	515	176	172	355	126	89	44	17	29	0.085	0.097	0.169
.	19.01.15-14.53.16-1-442922	61	2	2	1	0	1	301	1	1	0	0	NA	NA	NA	23	17	497	166	167	186	66	49	0	4	3	0	0.024	0.018
.	19.01.15-14.53.20-1-442923	60	2	2	1	0	1	537	1	1	0	0	NA	NA	NA	31	20	498	168	167	339	115	83	2	0	3	0.004	0	0.018
.	19.01.15-14.53.20-1-442924	59	2	2	1	0	1	548	1	1	0	0	NA	NA	NA	24	34	509	167	171	350	115	83	7	0	0	0.014	0	0
.	19.01.15-14.53.23-1-442925	178	16	16	5	0	5	556	14	14	0	0	NA	NA	NA	57	43	519	169	168	358	115	83	53	3	0	0.102	0.018	0
.	19.01.15-14.53.28-1-442929	58	3	3	2	0	1	545	2	2	0	0	NA	NA	NA	22	22	499	166	170	347	115	83	4	0	6	0.008	0	0.035
.	19.01.15-14.53.33-1-442947	34	1	1	0	0	0	0	0	0	0	0	NA	NA	NA	14	6	492	165	162	0	0	0	2	0	0	0.004	0	0
.	19.01.15-14.53.34-1-442948	322	47	47	18	0	10	619	42	42	0	0	NA	NA	NA	108	110	553	189	181	388	135	96	86	48	30	0.156	0.254	0.166
.	19.01.15-14.53.39-1-442950	35	1	1	0	0	0	0	0	0	0	0	NA	NA	NA	13	9	494	166	162	0	0	0	0	0	0	0	0	0
.	19.01.15-14.53.39-1-442951	156	20	20	5	0	5	577	18	18	0	0	NA	NA	NA	65	64	526	176	175	365	125	87	41	18	16	0.078	0.102	0.091
.	19.01.15-14.53.40-1-442953	287	29	29	9	0	6	591	27	27	0	0	NA	NA	NA	83	69	522	180	180	370	128	93	77	26	22	0.148	0.144	0.122
.	19.01.15-14.53.47-1-442960	180	11	11	2	0	2	565	10	10	0	0	NA	NA	NA	45	55	514	178	176	353	122	90	25	15	0	0.049	0.084	0
.	19.01.15-14.53.53-1-442967	233	46	46	10	0	7	556	45	45	0	0	NA	NA	NA	73	44	513	168	176	351	114	91	91	31	19	0.177	0.185	0.108
.	19.01.15-14.54.01-1-442974	123	9	9	3	0	2	549	8	8	0	0	NA	NA	NA	51	37	511	167	172	349	115	85	18	4	9	0.035	0.024	0.052
.	19.01.15-14.54.04-1-442976	91	3	3	0	0	0	539	2	2	0	0	NA	NA	NA	24	28	504	171	166	344	115	80	6	0	0	0.012	0	0
.	19.01.15-14.54.11-1-442989	468	82	82	22	0	18	630	74	74	0	0	NA	NA	NA	138	112	559	187	179	400	134	96	194	39	51	0.347	0.209	0.285
.	19.01.15-14.54.17-1-442992	370	59	59	17	0	16	635	57	57	0	0	NA	NA	NA	98	118	563	184	184	401	135	99	170	28	19	0.302	0.152	0.103
.	19.01.15-14.54.20-1-442993	313	56	56	16	0	11	604	53	53	0	0	NA	NA	NA	83	91	539	182	183	377	128	99	172	27	30	0.319	0.148	0.164
.	19.01.15-14.54.22-1-442995	59	3	3	0	0	0	250	2	2	0	0	NA	NA	NA	22	18	499	167	165	161	54	35	5	0	2	0.01	0	0.012
.	19.01.15-14.54.33-1-443016	236	43	43	13	0	8	587	39	39	0	0	NA	NA	NA	62	77	531	182	177	367	129	91	81	64	29	0.153	0.352	0.164
.	19.01.15-14.54.50-1-443026	149	15	15	5	0	5	561	14	14	0	0	NA	NA	NA	41	44	510	174	173	353	121	87	56	7	17	0.11	0.04	0.098
.	19.01.15-14.54.58-1-443038	64	6	6	1	0	1	545	5	5	0	0	NA	NA	NA	25	25	505	167	166	348	118	79	11	0	4	0.022	0	0.024
.	19.01.15-14.54.58-1-443039	94	6	6	0	0	0	545	4	4	0	0	NA	NA	NA	33	28	504	167	170	343	115	87	12	4	2	0.024	0.024	0.012
.	19.01.15-14.55.05-1-443046	148	19	19	4	0	3	560	16	16	0	0	NA	NA	NA	38	54	515	174	178	354	117	89	48	10	2	0.093	0.057	0.011
.	19.01.15-14.55.14-1-443050	124	8	8	3	0	3	555	6	6	0	0	NA	NA	NA	44	46	515	170	174	350	118	87	14	8	4	0.027	0.047	0.023
.	19.01.15-14.55.14-1-443051	210	48	48	15	0	10	573	43	43	0	0	NA	NA	NA	59	58	525	172	174	365	119	89	138	37	8	0.263	0.215	0.046
.	19.01.15-14.55.18-1-443053	142	9	9	1	0	1	556	7	7	0	0	NA	NA	NA	57	42	509	173	173	351	119	86	18	3	3	0.035	0.017	0.017
.	19.01.15-14.55.35-1-443073	114	8	8	1	0	1	553	7	7	0	0	NA	NA	NA	38	42	511	171	173	348	118	87	21	14	0	0.041	0.082	0
.	19.01.15-14.55.43-1-443074	61	3	3	1	0	1	538	2	2	0	0	NA	NA	NA	22	21	502	167	165	343	113	82	7	3	0	0.014	0.018	0
.	19.01.15-14.55.47-1-443080	233	18	18	5	0	3	582	17	17	0	0	NA	NA	NA	60	71	536	175	173	372	123	87	41	1	12	0.076	0.006	0.069
.	19.01.15-14.55.49-1-443086	306	27	27	9	0	7	597	25	25	0	0	NA	NA	NA	84	87	549	175	176	388	120	89	67	15	15	0.122	0.086	0.085
.	19.01.15-14.55.51-1-443089	144	10	10	5	0	3	557	7	7	0	0	NA	NA	NA	52	48	522	170	169	355	118	84	26	0	9	0.05	0	0.053
.	19.01.15-14.55.55-1-443094	198	14	14	5	0	5	586	12	12	0	0	NA	NA	NA	61	78	535	176	180	374	121	91	41	9	0	0.077	0.051	0
.	19.01.15-14.55.59-1-443098	151	6	6	3	0	1	587	5	5	0	0	NA	NA	NA	45	69	530	182	170	372	128	87	20	0	8	0.038	0	0.047
.	19.01.15-14.55.59-1-443099	121	11	11	2	0	2	554	9	9	0	0	NA	NA	NA	42	40	514	168	171	357	115	82	33	2	5	0.064	0.012	0.029
.	19.01.15-14.56.11-1-443106	319	51	51	11	0	10	619	44	44	0	0	NA	NA	NA	114	109	561	187	174	396	132	91	142	45	21	0.253	0.241	0.121
.	19.01.15-14.56.13-1-443115	153	15	15	3	0	2	560	13	13	0	0	NA	NA	NA	43	40	516	168	169	359	117	84	21	7	7	0.041	0.042	0.041
.	19.01.15-14.56.16-1-443119	174	8	8	4	0	3	564	6	6	0	0	NA	NA	NA	52	44	517	172	168	361	118	85	13	7	2	0.025	0.041	0.012
.	19.01.15-14.56.17-1-443120	349	57	57	15	0	7	618	51	51	0	0	NA	NA	NA	92	108	554	181	186	389	128	101	154	27	33	0.278	0.149	0.177
.	19.01.15-14.56.22-1-443123	207	19	19	7	0	5	586	17	17	0	0	NA	NA	NA	63	75	535	176	177	374	121	91	20	18	15	0.037	0.102	0.085
.	19.01.15-14.56.24-1-443129	158	7	7	1	0	1	573	5	5	0	0	NA	NA	NA	45	55	527	170	171	368	120	85	11	0	11	0.021	0	0.064
.	19.01.15-14.56.33-1-443150	88	4	4	1	0	1	539	3	3	0	0	NA	NA	NA	20	20	499	168	166	344	115	80	8	6	0	0.016	0.036	0
.	19.01.15-14.56.36-1-443153	233	52	52	8	0	7	578	49	49	0	0	NA	NA	NA	55	73	535	178	173	371	121	86	126	42	24	0.236	0.236	0.139
.	19.01.15-14.56.36-1-443154	89	6	6	4	0	4	549	5	5	0	0	NA	NA	NA	29	31	504	170	170	347	117	85	11	0	6	0.022	0	0.035
.	19.01.15-14.56.39-1-443159	116	4	4	1	0	1	543	3	3	0	0	NA	NA	NA	37	29	504	166	172	342	114	87	2	1	4	0.004	0.006	0.023
.	19.01.15-14.56.44-1-443160	88	12	12	3	0	3	541	11	11	0	0	NA	NA	NA	33	25	504	167	167	344	115	82	17	16	1	0.034	0.096	0.006
.	19.01.15-14.56.49-1-443170	181	35	35	11	0	9	569	30	30	0	0	NA	NA	NA	48	55	518	177	173	353	126	90	79	14	4	0.153	0.079	0.023
.	19.01.15-14.56.51-1-443172	62	2	2	1	0	1	533	1	1	0	0	NA	NA	NA	28	20	495	172	166	339	115	79	3	0	2	0.006	0	0.012
.	19.01.15-14.56.55-1-443179	265	32	32	11	0	9	577	29	29	0	0	NA	NA	NA	84	64	527	176	174	368	122	87	78	18	7	0.148	0.102	0.04
.	19.01.15-14.56.55-1-443180	239	42	42	11	0	9	594	40	40	0	0	NA	NA	NA	87	77	533	176	181	372	122	100	90	25	18	0.169	0.142	0.099
.	19.01.15-14.57.03-1-443187	56	2	2	0	0	0	0	1	1	0	0	NA	NA	NA	16	17	494	169	167	0	0	0	2	0	0	0.004	0	0
.	19.01.15-14.57.07-1-443190	298	27	27	10	0	6	593	24	24	0	0	NA	NA	NA	81	87	544	179	177	381	124	88	58	17	12	0.107	0.095	0.068
.	19.01.15-14.57.07-1-443191	145	31	31	8	0	6	560	27	27	0	0	NA	NA	NA	54	45	516	169	173	354	116	90	54	18	3	0.105	0.107	0.017
.	19.01.15-14.57.21-1-443195	145	18	18	10	0	7	563	17	17	0	0	NA	NA	NA	31	45	512	173	173	357	116	90	37	10	9	0.072	0.058	0.052
.	19.01.15-14.57.39-1-443214	67	5	5	1	0	1	540	4	4	0	0	NA	NA	NA	30	24	502	165	170	344	113	83	4	1	10	0.008	0.006	0.059
.	19.01.15-14.57.49-1-443223	377	22	22	10	0	8	622	21	21	0	0	NA	NA	NA	125	115	560	184	184	397	130	95	52	17	14	0.093	0.092	0.076
.	19.01.15-14.57.49-1-443225	59	2	2	2	0	2	544	1	1	0	0	NA	NA	NA	23	25	504	167	167	345	116	83	0	7	0	0	0.042	0
.	19.01.15-14.57.50-1-443226	94	5	5	2	0	2	547	3	3	0	0	NA	NA	NA	43	32	507	168	170	345	119	83	14	5	0	0.028	0.03	0
.	19.01.15-14.57.55-1-443236	202	27	27	5	0	5	563	25	25	0	0	NA	NA	NA	60	52	520	174	171	358	119	86	79	9	5	0.152	0.052	0.029
.	19.01.15-14.57.56-1-443239	114	10	10	3	0	3	555	9	9	0	0	NA	NA	NA	35	42	509	172	174	349	118	88	26	10	0	0.051	0.058	0
.	19.01.15-14.57.58-1-443242	61	2	2	0	0	0	543	1	1	0	0	NA	NA	NA	21	25	505	167	166	348	114	81	0	0	5	0	0	0.03
.	19.01.15-14.58.01-1-443243	90	5	5	0	0	0	565	4	4	0	0	NA	NA	NA	31	46	512	170	177	354	120	91	8	1	9	0.016	0.006	0.051
.	19.01.15-14.58.01-1-443244	82	3	3	1	0	1	542	1	1	0	0	NA	NA	NA	23	23	502	169	165	344	117	81	4	3	0	0.008	0.018	0
.	19.01.15-14.58.03-1-443248	69	4	4	1	0	0	535	3	3	0	0	NA	NA	NA	37	30	508	168	167	344	111	80	6	0	2	0.012	0	0.012
.	19.01.15-14.58.07-1-443251	210	25	25	7	0	4	572	24	24	0	0	NA	NA	NA	63	58	522	176	173	358	124	90	72	25	10	0.138	0.142	0.058
.	19.01.15-14.58.11-1-443255	131	10	10	4	0	2	550	9	9	0	0	NA	NA	NA	47	39	515	168	169	350	116	84	32	0	3	0.062	0	0.018
.	19.01.15-14.58.15-1-443263	125	44	44	12	0	7	552	38	38	0	0	NA	NA	NA	38	36	511	170	168	351	117	84	103	5	32	0.202	0.029	0.19
.	19.01.15-14.58.17-1-443266	125	5	5	1	0	1	552	4	4	0	0	NA	NA	NA	34	28	504	169	168	350	118	84	15	8	0	0.03	0.047	0
.	19.01.15-14.58.18-1-443267	318	67	67	13	0	8	606	58	58	0	0	NA	NA	NA	97	99	540	187	185	375	133	98	119	66	27	0.22	0.353	0.146
.	19.01.15-14.58.19-1-443268	153	9	9	1	0	1	560	8	8	0	0	NA	NA	NA	44	43	517	170	169	359	117	84	48	5	0	0.093	0.029	0
.	19.01.15-14.58.26-1-443278	59	2	2	2	0	2	302	1	1	0	0	NA	NA	NA	15	12	493	167	165	187	71	44	4	0	0	0.008	0	0
.	19.01.15-14.58.32-1-443296	231	46	46	16	0	12	575	42	42	0	0	NA	NA	NA	71	69	529	181	172	363	128	84	119	37	16	0.225	0.204	0.093
.	19.01.15-14.58.34-1-443297	57	3	3	0	0	0	538	2	2	0	0	NA	NA	NA	32	27	502	168	170	340	114	84	12	0	2	0.024	0	0.012
.	19.01.15-14.58.38-1-443298	183	14	14	3	0	3	584	12	12	0	0	NA	NA	NA	63	64	525	176	176	367	125	92	33	6	1	0.063	0.034	0.006
.	19.01.15-14.58.39-1-443300	33	1	1	0	0	0	0	0	0	0	0	NA	NA	NA	11	9	493	164	165	0	0	0	2	0	0	0.004	0	0
.	19.01.15-14.58.41-1-443303	96	3	3	0	0	0	554	2	2	0	0	NA	NA	NA	35	40	512	171	170	355	116	83	6	0	0	0.012	0	0
.	19.01.15-14.58.42-1-443304	432	93	93	31	0	20	622	84	84	0	0	NA	NA	NA	126	114	552	188	187	387	134	101	241	38	32	0.437	0.202	0.171
.	19.01.15-14.58.47-1-443311	236	38	38	9	0	6	569	32	32	0	0	NA	NA	NA	60	55	521	172	175	358	120	91	109	25	24	0.209	0.145	0.137
.	19.01.15-14.58.48-1-443315	64	2	2	0	0	0	539	1	1	0	0	NA	NA	NA	36	27	511	167	162	346	114	79	0	5	2	0	0.03	0.012
.	19.01.15-14.58.56-1-443326	414	54	54	17	0	12	650	49	49	0	0	NA	NA	NA	118	141	572	192	190	408	138	104	151	32	29	0.264	0.167	0.153
.	19.01.15-14.59.03-1-443330	148	18	18	6	0	5	563	14	14	0	0	NA	NA	NA	51	51	515	175	174	355	121	87	41	3	9	0.08	0.017	0.052
.	19.01.15-14.59.09-1-443337	236	67	67	17	0	14	587	62	62	0	0	NA	NA	NA	59	79	538	176	178	376	117	94	135	35	25	0.251	0.199	0.14
.	19.01.15-14.59.27-1-443343	466	40	40	16	0	11	637	35	35	0	0	NA	NA	NA	124	130	559	196	188	394	141	102	161	31	19	0.288	0.158	0.101
.	19.01.15-14.59.44-1-443361	296	47	47	14	0	13	607	46	46	0	0	NA	NA	NA	86	94	554	180	173	392	127	88	144	14	42	0.26	0.078	0.243
.	19.01.15-14.59.47-1-443368	57	2	2	0	0	0	545	1	1	0	0	NA	NA	NA	22	28	506	171	164	349	116	80	5	12	0	0.01	0.07	0
.	19.01.15-14.59.49-1-443371	87	5	5	1	0	1	542	4	4	0	0	NA	NA	NA	25	23	498	169	169	344	116	82	16	0	5	0.032	0	0.03
.	19.01.15-14.59.57-1-443381	33	1	1	0	0	0	0	0	0	0	0	NA	NA	NA	3	8	492	165	164	0	0	0	0	0	0	0	0	0
.	19.01.15-14.59.59-1-443383	410	38	38	11	0	9	624	30	30	0	0	NA	NA	NA	124	111	554	189	181	389	136	99	88	32	17	0.159	0.169	0.094
.	19.01.15-15.00.03-1-443392	146	10	10	4	0	4	562	9	9	0	0	NA	NA	NA	49	46	520	170	169	359	119	84	35	9	10	0.067	0.053	0.059
.	19.01.15-15.00.06-1-443395	187	18	18	4	0	4	563	16	16	0	0	NA	NA	NA	53	45	518	172	168	357	121	85	36	16	11	0.069	0.093	0.065
.	19.01.15-15.00.24-1-443407	61	4	4	1	0	1	303	3	3	0	0	NA	NA	NA	18	32	507	169	169	194	65	44	11	0	0	0.022	0	0
.	19.01.15-15.00.27-1-443408	34	1	1	0	0	0	0	0	0	0	0	NA	NA	NA	8	7	494	164	162	0	0	0	1	0	0	0.002	0	0
.	19.01.15-15.00.28-1-443409	66	2	2	0	0	0	543	1	1	0	0	NA	NA	NA	27	24	503	167	167	346	115	82	2	0	3	0.004	0	0.018
.	19.01.15-15.00.34-1-443428	271	45	45	18	0	18	588	39	39	0	0	NA	NA	NA	76	76	538	178	173	376	125	87	118	49	13	0.219	0.275	0.075
.	19.01.15-15.00.37-1-443430	56	2	2	1	0	1	0	1	1	0	0	NA	NA	NA	19	18	502	166	163	0	0	0	4	0	1	0.008	0	0.006
.	19.01.15-15.00.37-1-443431	65	2	2	0	0	0	541	1	1	0	0	NA	NA	NA	21	25	506	166	166	345	115	81	3	0	1	0.006	0	0.006
.	19.01.15-15.00.41-1-443433	382	75	75	21	0	16	618	71	71	0	0	NA	NA	NA	96	108	552	185	184	390	130	98	195	43	40	0.353	0.232	0.217
.	19.01.15-15.00.42-1-443434	421	81	81	19	0	13	649	75	75	0	0	NA	NA	NA	114	138	577	190	184	415	134	100	179	30	49	0.31	0.158	0.266
.	19.01.15-15.00.46-1-443439	351	91	91	21	0	19	628	83	83	0	0	NA	NA	NA	101	117	559	191	180	399	136	93	197	74	28	0.352	0.387	0.156
.	19.01.15-15.00.50-1-443446	145	6	6	2	0	2	550	5	5	0	0	NA	NA	NA	48	36	507	174	168	348	120	82	14	5	0	0.028	0.029	0
.	19.01.15-15.00.51-1-443447	34	1	1	0	0	0	0	0	0	0	0	NA	NA	NA	7	8	492	165	164	0	0	0	3	0	0	0.006	0	0
.	19.01.15-15.00.53-1-443454	319	37	37	12	0	9	616	35	35	0	0	NA	NA	NA	86	98	550	180	181	390	128	98	115	37	6	0.209	0.206	0.033
.	19.01.15-15.00.56-1-443457	35	1	1	1	0	1	0	0	0	0	0	NA	NA	NA	13	10	495	166	162	0	0	0	4	0	0	0.008	0	0
.	19.01.15-15.00.58-1-443459	153	35	35	11	0	8	568	33	33	0	0	NA	NA	NA	35	48	522	171	168	364	117	87	101	10	20	0.193	0.058	0.119
.	19.01.15-15.01.01-1-443461	148	7	7	0	0	0	551	5	5	0	0	NA	NA	NA	43	38	509	170	172	350	116	85	15	4	0	0.029	0.024	0
.	19.01.15-15.01.08-1-443540	86	4	4	2	0	1	540	3	3	0	0	NA	NA	NA	23	19	499	165	168	342	114	84	19	0	6	0.038	0	0.036
.	19.01.15-15.01.21-1-443545	61	4	4	1	0	1	546	3	3	0	0	NA	NA	NA	21	28	508	167	166	351	114	81	5	0	4	0.01	0	0.024
.	19.01.15-15.01.25-1-443546	185	17	17	6	0	3	570	13	13	0	0	NA	NA	NA	57	56	519	174	176	360	122	88	62	0	9	0.119	0	0.051
.	19.01.15-15.01.36-1-443565	36	1	1	0	0	0	0	0	0	0	0	NA	NA	NA	12	13	498	165	163	0	0	0	0	0	0	0	0	0
.	19.01.15-15.01.38-1-443566	116	6	6	1	0	1	556	5	5	0	0	NA	NA	NA	37	41	512	171	171	357	117	82	16	4	1	0.031	0.023	0.006
.	19.01.15-15.01.38-1-443567	360	60	60	28	0	21	601	55	55	0	0	NA	NA	NA	98	90	538	186	179	378	130	93	189	37	26	0.351	0.199	0.145
.	19.01.15-15.01.53-1-443583	120	12	12	2	0	0	552	11	11	0	0	NA	NA	NA	47	39	506	172	174	348	117	87	24	1	5	0.047	0.006	0.029
.	19.01.15-15.01.53-1-443584	175	17	17	4	0	3	573	16	16	0	0	NA	NA	NA	58	63	528	173	175	362	120	91	44	0	11	0.083	0	0.063
.	19.01.15-15.01.54-1-443587	517	59	59	16	0	14	668	48	48	0	0	NA	NA	NA	119	157	587	189	194	426	137	105	159	29	35	0.271	0.153	0.18
.	19.01.15-15.02.04-1-443594	127	11	11	5	0	3	555	10	10	0	0	NA	NA	NA	33	43	512	177	167	351	120	84	39	5	1	0.076	0.028	0.006
.	19.01.15-15.02.22-1-443607	29	1	1	1	0	1	0	0	0	0	0	NA	NA	NA	9	13	495	166	165	0	0	0	5	0	0	0.01	0	0
.	19.01.15-15.02.22-1-443608	97	5	5	2	0	2	554	4	4	0	0	NA	NA	NA	36	42	512	168	175	349	117	88	22	5	0	0.043	0.03	0
.	19.01.15-15.02.23-1-443614	116	20	20	2	0	1	557	17	17	0	0	NA	NA	NA	47	36	506	172	171	351	117	89	29	13	7	0.057	0.076	0.041
.	19.01.15-15.02.24-1-443616	60	2	2	0	0	0	301	1	1	0	0	NA	NA	NA	14	15	495	167	166	191	63	47	5	0	0	0.01	0	0
.	19.01.15-15.02.26-1-443618	85	3	3	1	0	1	542	2	2	0	0	NA	NA	NA	27	28	500	170	171	341	118	83	5	5	3	0.01	0.029	0.018
.	19.01.15-15.02.34-1-443637	203	17	17	3	0	1	578	16	16	0	0	NA	NA	NA	53	61	530	173	171	366	123	89	23	8	8	0.043	0.046	0.047
.	19.01.15-15.02.38-1-443639	38	1	1	0	0	0	0	0	0	0	0	NA	NA	NA	10	14	494	169	164	0	0	0	0	2	0	0	0.012	0
.	19.01.15-15.02.39-1-443640	95	13	13	4	0	4	552	10	10	0	0	NA	NA	NA	33	39	513	171	168	352	117	83	24	15	12	0.047	0.088	0.071
.	19.01.15-15.02.41-1-443641	94	5	5	1	0	1	544	4	4	0	0	NA	NA	NA	35	28	505	166	170	346	112	86	7	6	6	0.014	0.036	0.035
.	19.01.15-15.02.41-1-443642	187	41	41	13	0	12	552	34	34	0	0	NA	NA	NA	74	53	520	175	171	346	121	85	112	29	22	0.215	0.166	0.129
.	19.01.15-15.02.44-1-443644	30	1	1	1	0	1	0	0	0	0	0	NA	NA	NA	6	12	493	168	164	0	0	0	0	0	0	0	0	0
.	19.01.15-15.02.46-1-443650	67	2	2	1	0	1	545	1	1	0	0	NA	NA	NA	22	25	504	170	164	349	117	79	6	0	0	0.012	0	0
.	19.01.15-15.02.50-1-443656	407	41	41	9	0	7	653	35	35	0	0	NA	NA	NA	118	138	568	195	188	405	142	106	114	27	27	0.201	0.138	0.144
.	19.01.15-15.02.59-1-443666	153	12	12	3	0	2	565	9	9	0	0	NA	NA	NA	55	55	516	172	180	356	120	89	43	4	2	0.083	0.023	0.011
.	19.01.15-15.02.59-1-443667	61	3	3	1	0	1	541	2	2	0	0	NA	NA	NA	20	19	498	166	168	343	114	84	8	0	0	0.016	0	0
.	19.01.15-15.03.01-1-443668	154	19	19	2	0	2	553	18	18	0	0	NA	NA	NA	44	38	515	167	169	352	115	86	43	10	6	0.083	0.06	0.036
.	19.01.15-15.03.01-1-443669	122	17	17	5	0	4	547	13	13	0	0	NA	NA	NA	38	22	500	169	166	343	121	83	38	7	8	0.076	0.041	0.048
.	19.01.15-15.03.09-1-443676	152	13	13	1	0	1	560	12	12	0	0	NA	NA	NA	49	45	517	171	170	355	119	86	34	0	2	0.066	0	0.012
.	19.01.15-15.03.14-1-443678	92	9	9	2	0	2	548	8	8	0	0	NA	NA	NA	25	37	515	168	167	353	114	81	30	1	1	0.058	0.006	0.006
.	19.01.15-15.03.21-1-443681	93	3	3	1	0	1	538	2	2	0	0	NA	NA	NA	32	25	503	168	167	343	113	82	0	3	5	0	0.018	0.03
.	19.01.15-15.03.25-1-443683	211	37	37	14	0	11	588	33	33	0	0	NA	NA	NA	53	66	524	178	177	368	125	95	95	14	28	0.181	0.079	0.158
.	19.01.15-15.03.29-1-443699	214	81	81	18	0	14	574	70	70	0	0	NA	NA	NA	64	59	525	173	174	369	117	88	160	58	17	0.305	0.335	0.098
.	19.01.15-15.03.33-1-443701	94	8	8	1	0	1	545	7	7	0	0	NA	NA	NA	48	31	503	167	174	342	115	88	15	6	3	0.03	0.036	0.017
.	19.01.15-15.03.35-1-443702	112	6	6	1	0	0	557	4	4	0	0	NA	NA	NA	41	38	517	167	167	358	116	83	16	3	2	0.031	0.018	0.012
.	19.01.15-15.03.35-1-443703	121	4	4	0	0	0	551	3	3	0	0	NA	NA	NA	34	35	509	171	168	349	120	82	1	0	7	0.002	0	0.042
.	19.01.15-15.03.36-1-443704	37	1	1	0	0	0	0	0	0	0	0	NA	NA	NA	11	14	494	165	168	0	0	0	1	0	0	0.002	0	0
.	19.01.15-15.03.38-1-443705	79	5	5	1	0	0	542	4	4	0	0	NA	NA	NA	35	26	507	164	168	349	110	83	14	7	0	0.028	0.043	0
.	19.01.15-15.03.44-1-443706	114	5	5	1	0	1	551	4	4	0	0	NA	NA	NA	40	41	511	168	175	351	115	85	15	1	0	0.029	0.006	0
.	19.01.15-15.03.51-1-443717	208	24	24	6	0	4	584	21	21	0	0	NA	NA	NA	47	65	525	178	175	369	126	89	35	19	2	0.067	0.107	0.011
.	19.01.15-15.03.59-1-443726	239	62	62	10	0	7	592	58	58	0	0	NA	NA	NA	76	75	535	177	176	376	126	90	152	6	39	0.284	0.034	0.222
.	19.01.15-15.03.59-1-443727	97	6	6	1	0	1	541	5	5	0	0	NA	NA	NA	36	25	502	165	171	344	112	85	12	7	5	0.024	0.042	0.029
.	19.01.15-15.04.00-1-443728	117	7	7	3	0	3	544	6	6	0	0	NA	NA	NA	44	27	506	166	168	346	112	86	9	17	0	0.018	0.102	0
.	19.01.15-15.04.01-1-443730	301	63	63	12	0	9	581	59	59	0	0	NA	NA	NA	101	67	529	174	177	367	120	94	171	42	19	0.323	0.241	0.107
.	19.01.15-15.04.06-1-443737	58	2	2	2	0	2	0	1	1	0	0	NA	NA	NA	16	16	495	168	166	0	0	0	1	4	0	0.002	0.024	0
.	19.01.15-15.04.10-1-443740	149	12	12	5	0	4	550	10	10	0	0	NA	NA	NA	43	38	519	166	166	355	113	82	27	7	5	0.052	0.042	0.03
.	19.01.15-15.04.17-1-443753	135	9	9	2	0	1	555	8	8	0	0	NA	NA	NA	35	36	509	170	170	352	119	84	25	0	2	0.049	0	0.012
.	19.01.15-15.04.18-1-443754	89	9	9	1	0	0	563	8	8	0	0	NA	NA	NA	33	48	519	171	171	357	119	87	17	2	7	0.033	0.012	0.041
.	19.01.15-15.04.29-1-443773	431	95	95	24	0	20	622	89	89	0	0	NA	NA	NA	114	110	556	183	184	395	129	98	177	66	54	0.318	0.361	0.293
.	19.01.15-15.04.32-1-443777	60	2	2	0	0	0	540	1	1	0	0	NA	NA	NA	21	25	504	166	168	344	115	81	2	2	0	0.004	0.012	0
.	19.01.15-15.04.35-1-443778	321	31	31	6	0	5	596	26	26	0	0	NA	NA	NA	106	82	537	181	177	375	129	92	47	11	21	0.088	0.061	0.119
.	19.01.15-15.04.38-1-443780	96	5	5	1	0	0	548	4	4	0	0	NA	NA	NA	24	26	503	169	167	349	118	81	17	3	2	0.034	0.018	0.012
.	19.01.15-15.04.39-1-443781	89	7	7	3	0	1	559	6	6	0	0	NA	NA	NA	36	41	513	173	168	355	121	83	38	4	0	0.074	0.023	0
.	19.01.15-15.04.45-1-443789	129	27	27	10	0	10	565	23	23	0	0	NA	NA	NA	33	41	512	174	168	357	122	86	67	15	4	0.131	0.086	0.024
.	19.01.15-15.04.56-1-443802	314	35	35	8	0	7	598	29	29	0	0	NA	NA	NA	83	84	543	178	176	381	125	92	74	26	19	0.136	0.146	0.108
.	19.01.15-15.05.00-1-443804	122	16	16	5	0	2	563	15	15	0	0	NA	NA	NA	35	50	516	172	175	358	119	86	39	15	4	0.076	0.087	0.023
.	19.01.15-15.05.10-1-443810	150	33	33	3	0	3	568	28	28	0	0	NA	NA	NA	55	56	518	175	176	359	122	87	105	26	6	0.203	0.149	0.034
.	19.01.15-15.05.20-1-443813	64	2	2	1	0	1	542	1	1	0	0	NA	NA	NA	25	24	504	167	166	345	114	83	9	0	0	0.018	0	0
.	19.01.15-15.05.20-1-443814	126	9	9	1	0	1	548	8	8	0	0	NA	NA	NA	38	34	510	168	169	349	114	85	26	2	0	0.051	0.012	0
.	19.01.15-15.05.21-1-443815	87	3	3	0	0	0	547	2	2	0	0	NA	NA	NA	34	31	504	171	169	346	118	83	10	0	0	0.02	0	0
.	19.01.15-15.05.21-1-443816	302	35	35	9	0	5	588	33	33	0	0	NA	NA	NA	94	75	533	174	181	369	122	97	86	28	11	0.161	0.161	0.061
.	19.01.15-15.05.28-1-443834	57	2	2	0	0	0	527	1	1	0	0	NA	NA	NA	33	16	494	166	169	332	113	82	0	1	6	0	0.006	0.036
.	19.01.15-15.05.34-1-443838	90	5	5	0	0	0	544	4	4	0	0	NA	NA	NA	24	35	512	169	167	348	114	82	2	7	1	0.004	0.041	0.006
.	19.01.15-15.05.38-1-443839	214	11	11	2	0	2	586	10	10	0	0	NA	NA	NA	48	72	534	177	174	374	123	89	22	3	7	0.041	0.017	0.04
.	19.01.15-15.05.41-1-443840	32	1	1	0	0	0	0	0	0	0	0	NA	NA	NA	6	10	492	166	165	0	0	0	0	0	1	0	0	0.006
.	19.01.15-15.05.44-1-443841	35	1	1	0	0	0	0	0	0	0	0	NA	NA	NA	9	14	496	165	166	0	0	0	4	0	0	0.008	0	0
.	19.01.15-15.05.46-1-443846	116	5	5	5	0	3	554	4	4	0	0	NA	NA	NA	30	36	506	172	171	351	117	86	9	0	7	0.018	0	0.041
.	19.01.15-15.05.49-1-443853	67	3	3	1	0	1	553	2	2	0	0	NA	NA	NA	20	34	506	170	171	352	117	84	9	0	0	0.018	0	0
.	19.01.15-15.05.55-1-443862	122	10	10	0	0	0	553	9	9	0	0	NA	NA	NA	34	36	507	171	171	348	116	89	14	8	2	0.028	0.047	0.012
.	19.01.15-15.05.55-1-443863	91	9	9	1	0	1	558	8	8	0	0	NA	NA	NA	32	48	516	172	173	351	119	88	15	7	8	0.029	0.041	0.046
.	19.01.15-15.06.02-1-443871	329	20	20	2	0	1	622	17	17	0	0	NA	NA	NA	93	111	556	184	184	395	131	96	40	19	15	0.072	0.103	0.082
.	19.01.15-15.06.03-1-443873	150	9	9	2	0	1	560	5	5	0	0	NA	NA	NA	39	45	508	177	173	350	124	86	20	5	0	0.039	0.028	0
.	19.01.15-15.06.04-1-443875	38	1	1	1	0	1	0	0	0	0	0	NA	NA	NA	12	9	492	166	164	0	0	0	0	0	2	0	0	0.012
.	19.01.15-15.06.09-1-443878	403	95	95	25	0	20	622	89	89	0	0	NA	NA	NA	107	111	553	183	188	389	130	103	180	63	53	0.325	0.344	0.282
.	19.01.15-15.06.13-1-443879	349	40	40	10	0	6	609	35	35	0	0	NA	NA	NA	100	101	548	182	184	383	127	99	92	22	46	0.168	0.121	0.25
.	19.01.15-15.06.21-1-443893	214	29	29	10	0	4	579	25	25	0	0	NA	NA	NA	55	66	525	175	179	364	120	95	82	9	24	0.156	0.051	0.134
.	19.01.15-15.06.21-1-443894	32	1	1	0	0	0	0	0	0	0	0	NA	NA	NA	8	7	492	166	162	0	0	0	0	0	0	0	0	0
.	19.01.15-15.06.24-1-443895	149	10	10	2	0	2	568	9	9	0	0	NA	NA	NA	44	50	513	176	174	355	122	91	29	3	4	0.057	0.017	0.023
.	19.01.15-15.06.24-1-443901	408	48	48	12	0	11	628	44	44	0	0	NA	NA	NA	101	117	566	184	180	405	131	92	121	30	35	0.214	0.163	0.194
.	19.01.15-15.06.29-1-443919	88	6	6	3	0	2	548	4	4	0	0	NA	NA	NA	29	32	506	167	172	350	113	85	32	0	0	0.063	0	0
.	19.01.15-15.06.29-1-443920	60	3	3	0	0	0	534	2	2	0	0	NA	NA	NA	23	23	495	171	170	337	114	83	2	13	0	0.004	0.076	0
.	19.01.15-15.06.45-1-443930	358	72	72	17	0	15	593	68	68	0	0	NA	NA	NA	97	85	538	180	180	372	126	95	149	64	41	0.277	0.356	0.228
.	19.01.15-15.06.46-1-443931	60	3	3	0	0	0	545	2	2	0	0	NA	NA	NA	18	23	504	165	167	346	115	84	7	0	0	0.014	0	0
.	19.01.15-15.06.47-1-443933	384	51	51	15	0	9	633	47	47	0	0	NA	NA	NA	128	128	566	193	182	398	139	96	137	34	23	0.242	0.176	0.126
.	19.01.15-15.06.48-1-443935	209	18	18	5	0	4	587	16	16	0	0	NA	NA	NA	59	70	533	178	172	376	125	86	62	7	14	0.116	0.039	0.081
.	19.01.15-15.07.12-1-443951	95	6	6	3	0	1	542	4	4	0	0	NA	NA	NA	29	27	504	163	173	346	110	86	7	10	0	0.014	0.061	0
.	19.01.15-15.07.18-1-443952	211	13	13	8	0	8	577	11	11	0	0	NA	NA	NA	67	64	529	177	171	369	124	84	45	4	24	0.085	0.023	0.14
.	19.01.15-15.07.18-1-443953	63	2	2	0	0	0	548	1	1	0	0	NA	NA	NA	16	27	502	171	167	346	118	84	3	0	0	0.006	0	0
.	19.01.15-15.07.27-1-443972	65	5	5	0	0	0	535	3	3	0	0	NA	NA	NA	23	19	501	166	165	342	112	81	12	0	0	0.024	0	0
.	19.01.15-15.07.30-1-443974	144	5	5	0	0	0	555	4	4	0	0	NA	NA	NA	45	40	512	170	171	354	115	86	9	6	0	0.018	0.035	0
.	19.01.15-15.07.31-1-443977	174	25	25	8	0	8	556	23	23	0	0	NA	NA	NA	60	44	519	171	167	354	118	84	73	11	27	0.141	0.064	0.162
.	19.01.15-15.07.40-1-443979	176	14	14	3	0	3	571	13	13	0	0	NA	NA	NA	60	63	526	173	177	365	119	87	41	2	2	0.078	0.012	0.011
.	19.01.15-15.07.42-1-443981	141	14	14	2	0	2	557	12	12	0	0	NA	NA	NA	40	43	514	171	171	353	117	87	27	5	7	0.053	0.029	0.041
.	19.01.15-15.07.47-1-443988	183	11	11	4	0	4	564	7	7	0	0	NA	NA	NA	63	50	519	171	173	359	119	86	13	8	4	0.025	0.047	0.023
.	19.01.15-15.07.48-1-443991	176	12	12	1	0	1	574	11	11	0	0	NA	NA	NA	67	57	526	173	171	366	122	86	23	3	6	0.044	0.017	0.035
.	19.01.15-15.08.01-1-444005	90	4	4	1	0	1	534	2	2	0	0	NA	NA	NA	32	28	505	166	170	340	111	83	7	3	0	0.014	0.018	0
.	19.01.15-15.08.10-1-444014	351	69	69	15	0	10	602	66	66	0	0	NA	NA	NA	92	89	540	181	181	379	126	97	135	71	25	0.25	0.392	0.138
.	19.01.15-15.08.12-1-444016	229	43	43	7	0	4	581	40	40	0	0	NA	NA	NA	69	68	529	173	179	364	123	94	102	31	11	0.193	0.179	0.061
.	19.01.15-15.08.13-1-444017	149	12	12	3	0	3	569	9	9	0	0	NA	NA	NA	64	59	525	171	176	363	117	89	26	7	2	0.05	0.041	0.011
.	19.01.15-15.08.15-1-444019	155	16	16	5	0	4	562	15	15	0	0	NA	NA	NA	54	45	511	172	175	354	118	90	46	14	8	0.09	0.081	0.046
.	19.01.15-15.08.16-1-444020	177	25	25	7	0	3	580	19	19	0	0	NA	NA	NA	50	66	529	174	176	368	121	91	70	7	12	0.132	0.04	0.068
.	19.01.15-15.08.17-1-444021	88	5	5	0	0	0	543	4	4	0	0	NA	NA	NA	38	31	505	170	169	344	117	82	5	3	9	0.01	0.018	0.053
.	19.01.15-15.08.20-1-444030	259	39	39	12	0	7	567	36	36	0	0	NA	NA	NA	82	55	524	172	172	363	115	89	120	26	12	0.229	0.151	0.07
.	19.01.15-15.08.28-1-444055	385	79	79	21	0	17	606	74	74	0	0	NA	NA	NA	87	93	544	182	180	381	129	96	178	44	24	0.327	0.242	0.133
.	19.01.15-15.08.33-1-444057	205	26	26	6	0	2	562	25	25	0	0	NA	NA	NA	66	48	517	176	168	354	123	85	93	1	27	0.18	0.006	0.161
.	19.01.15-15.08.37-1-444059	304	51	51	22	0	15	601	48	48	0	0	NA	NA	NA	87	93	540	183	183	377	128	96	116	50	43	0.215	0.273	0.235
.	19.01.15-15.08.47-1-444069	36	1	1	0	0	0	0	0	0	0	0	NA	NA	NA	13	12	496	165	164	0	0	0	3	0	0	0.006	0	0
.	19.01.15-15.08.51-1-444074	57	2	2	1	0	1	198	1	1	0	0	NA	NA	NA	20	9	490	168	164	122	46	30	0	0	1	0	0	0.006
.	19.01.15-15.08.59-1-444085	112	7	7	4	0	3	552	6	6	0	0	NA	NA	NA	39	36	511	170	168	350	118	84	12	3	1	0.023	0.018	0.006
.	19.01.15-15.08.59-1-444086	62	2	2	1	0	1	540	1	1	0	0	NA	NA	NA	18	22	501	167	167	344	115	81	2	6	0	0.004	0.036	0
.	19.01.15-15.09.12-1-444097	63	4	4	2	0	1	539	3	3	0	0	NA	NA	NA	22	26	504	168	167	344	115	80	13	4	5	0.026	0.024	0.03
.	19.01.15-15.09.17-1-444099	246	25	25	10	0	6	592	21	21	0	0	NA	NA	NA	75	82	542	175	178	378	121	93	60	10	22	0.111	0.057	0.124
.	19.01.15-15.09.18-1-444100	145	7	7	2	0	2	566	5	5	0	0	NA	NA	NA	47	50	519	172	172	356	122	88	16	0	11	0.031	0	0.064
.	19.01.15-15.09.18-1-444101	188	16	16	10	0	6	578	15	15	0	0	NA	NA	NA	46	61	526	173	175	367	122	89	51	7	8	0.097	0.04	0.046
.	19.01.15-15.09.18-1-444102	215	32	32	13	0	12	566	28	28	0	0	NA	NA	NA	61	50	518	173	172	358	120	88	76	12	9	0.147	0.069	0.052
.	19.01.15-15.09.30-1-444119	117	5	5	4	0	3	554	3	3	0	0	NA	NA	NA	30	31	504	169	171	350	117	87	9	2	6	0.018	0.012	0.035
.	19.01.15-15.09.46-1-444128	169	39	39	7	0	4	572	36	36	0	0	NA	NA	NA	47	53	515	181	170	359	127	86	87	9	13	0.169	0.05	0.076
.	19.01.15-15.09.47-1-444130	264	94	94	27	0	21	590	88	88	0	0	NA	NA	NA	64	84	538	177	182	377	118	95	247	45	14	0.459	0.254	0.077
.	19.01.15-15.09.49-1-444132	324	50	50	12	0	11	602	46	46	0	0	NA	NA	NA	93	88	537	181	183	377	126	99	109	26	27	0.203	0.144	0.148
.	19.01.15-15.09.57-1-444144	214	13	13	3	0	2	592	11	11	0	0	NA	NA	NA	52	73	536	174	176	379	123	90	38	7	9	0.071	0.04	0.051
.	19.01.15-15.09.57-1-444146	62	2	2	1	0	1	552	1	1	0	0	NA	NA	NA	14	29	502	168	172	347	118	87	6	0	0	0.012	0	0
.	19.01.15-15.09.59-1-444148	113	7	7	4	0	3	551	6	6	0	0	NA	NA	NA	38	33	505	174	167	347	121	83	22	0	5	0.044	0	0.03
.	19.01.15-15.10.04-1-444157	154	40	40	15	0	12	565	38	38	0	0	NA	NA	NA	51	51	517	176	171	358	122	85	109	17	27	0.211	0.097	0.158
.	19.01.15-15.10.10-1-444162	60	2	2	0	0	0	545	1	1	0	0	NA	NA	NA	23	28	509	165	167	348	114	83	0	3	2	0	0.018	0.012
.	19.01.15-15.10.17-1-444165	174	25	25	3	0	3	573	24	24	0	0	NA	NA	NA	56	60	527	176	170	366	123	84	34	9	24	0.065	0.051	0.141
.	19.01.15-15.10.21-1-444175	85	4	4	2	0	2	554	3	3	0	0	NA	NA	NA	26	36	507	173	169	349	122	83	3	2	3	0.006	0.012	0.018
.	19.01.15-15.10.22-1-444176	83	7	7	0	0	0	548	5	5	0	0	NA	NA	NA	34	38	512	169	170	349	114	85	16	6	0	0.031	0.036	0
.	19.01.15-15.10.29-1-444195	90	6	6	1	0	1	554	5	5	0	0	NA	NA	NA	28	31	506	170	168	350	119	85	16	0	2	0.032	0	0.012
.	19.01.15-15.10.37-1-444196	232	17	17	4	0	4	591	15	15	0	0	NA	NA	NA	74	83	539	178	179	372	126	93	26	33	9	0.048	0.185	0.05
.	19.01.15-15.10.42-1-444199	260	61	61	19	0	15	561	54	54	0	0	NA	NA	NA	79	47	511	175	174	357	119	85	98	41	28	0.192	0.234	0.161
.	19.01.15-15.10.48-1-444207	237	78	78	20	0	18	576	74	74	0	0	NA	NA	NA	84	64	530	174	173	368	121	87	166	31	40	0.313	0.178	0.231
.	19.01.15-15.10.48-1-444208	64	6	6	2	0	2	544	5	5	0	0	NA	NA	NA	23	26	503	170	166	348	113	83	11	11	0	0.022	0.065	0
.	19.01.15-15.10.51-1-444212	358	56	56	15	0	14	620	52	52	0	0	NA	NA	NA	101	102	553	184	178	395	133	92	119	45	29	0.215	0.245	0.163
.	19.01.15-15.10.55-1-444219	242	67	67	19	0	16	590	62	62	0	0	NA	NA	NA	77	79	535	182	175	372	127	91	167	31	16	0.312	0.17	0.091
.	19.01.15-15.11.03-1-444226	184	20	20	7	0	5	568	18	18	0	0	NA	NA	NA	68	53	519	176	171	361	121	86	58	23	6	0.112	0.131	0.035
.	19.01.15-15.11.04-1-444228	200	21	21	3	0	3	576	18	18	0	0	NA	NA	NA	48	59	522	177	173	363	123	90	60	5	2	0.115	0.028	0.012
.	19.01.15-15.11.12-1-444231	126	4	4	1	0	0	555	3	3	0	0	NA	NA	NA	41	41	513	172	169	351	120	84	6	2	0	0.012	0.012	0
.	19.01.15-15.11.29-1-444255	408	78	78	22	0	17	621	73	73	0	0	NA	NA	NA	104	113	554	188	184	385	138	98	201	27	36	0.363	0.144	0.196
.	19.01.15-15.11.37-1-444258	37	1	1	1	0	1	0	0	0	0	0	NA	NA	NA	11	11	494	166	164	0	0	0	2	0	0	0.004	0	0
.	19.01.15-15.11.39-1-444261	88	5	5	0	0	0	543	3	3	0	0	NA	NA	NA	24	27	506	167	167	348	114	81	13	1	0	0.026	0.006	0
.	19.01.15-15.11.40-1-444262	118	6	6	2	0	2	547	3	3	0	0	NA	NA	NA	31	33	505	170	171	344	116	87	14	1	4	0.028	0.006	0.023
.	19.01.15-15.11.40-1-444263	314	43	43	10	0	8	597	40	40	0	0	NA	NA	NA	93	82	538	184	173	378	130	89	110	38	17	0.204	0.207	0.098
.	19.01.15-15.11.55-1-444280	32	1	1	0	0	0	0	0	0	0	0	NA	NA	NA	11	3	490	164	162	0	0	0	0	0	0	0	0	0
.	19.01.15-15.11.56-1-444282	34	1	1	0	0	0	0	0	0	0	0	NA	NA	NA	10	4	490	163	164	0	0	0	2	0	0	0.004	0	0
.	19.01.15-15.11.57-1-444284	60	2	2	0	0	0	547	1	1	0	0	NA	NA	NA	19	29	507	168	167	350	114	83	3	2	0	0.006	0.012	0
.	19.01.15-15.11.59-1-444285	60	2	2	1	0	1	538	1	1	0	0	NA	NA	NA	24	18	497	170	164	342	115	81	3	2	0	0.006	0.012	0
.	19.01.15-15.12.02-1-444287	257	61	61	18	0	12	575	58	58	0	0	NA	NA	NA	84	64	530	174	173	363	123	89	143	28	23	0.27	0.161	0.133
.	19.01.15-15.12.10-1-444293	264	25	25	15	0	11	602	24	24	0	0	NA	NA	NA	83	87	541	179	180	384	125	93	88	7	15	0.163	0.039	0.083
.	19.01.15-15.12.12-1-444294	214	17	17	5	0	4	575	15	15	0	0	NA	NA	NA	71	57	526	176	168	364	125	86	54	9	12	0.103	0.051	0.071
.	19.01.15-15.12.17-1-444299	33	1	1	0	0	0	0	0	0	0	0	NA	NA	NA	10	10	493	165	165	0	0	0	0	0	1	0	0	0.006
.	19.01.15-15.12.20-1-444308	207	12	12	2	0	0	574	10	10	0	0	NA	NA	NA	54	54	521	176	170	366	123	85	64	0	2	0.123	0	0.012
.	19.01.15-15.12.24-1-444315	112	10	10	3	0	3	545	9	9	0	0	NA	NA	NA	34	33	505	169	172	342	116	87	25	7	0	0.05	0.041	0
.	19.01.15-15.12.24-1-444316	63	2	2	0	0	0	545	1	1	0	0	NA	NA	NA	19	26	502	171	166	345	118	82	5	6	0	0.01	0.035	0
.	19.01.15-15.12.38-1-444336	93	3	3	1	0	1	550	2	2	0	0	NA	NA	NA	35	33	510	170	166	352	116	82	1	2	0	0.002	0.012	0
.	19.01.15-15.12.42-1-444337	154	20	20	3	0	2	561	16	16	0	0	NA	NA	NA	43	41	509	176	169	353	121	87	30	16	9	0.059	0.091	0.053
.	19.01.15-15.12.44-1-444342	145	11	11	4	0	2	554	9	9	0	0	NA	NA	NA	33	37	507	172	171	350	118	86	36	5	4	0.071	0.029	0.023
.	19.01.15-15.12.49-1-444348	213	37	37	7	0	6	571	33	33	0	0	NA	NA	NA	69	59	524	177	171	360	124	87	70	26	12	0.134	0.147	0.07
.	19.01.15-15.12.50-1-444350	33	1	1	0	0	0	0	0	0	0	0	NA	NA	NA	10	8	494	163	164	0	0	0	0	1	0	0	0.006	0
.	19.01.15-15.12.50-1-444352	220	79	79	27	0	19	578	68	68	0	0	NA	NA	NA	76	72	538	177	170	369	125	84	177	38	30	0.329	0.215	0.176
.	19.01.15-15.12.52-1-444354	61	3	3	0	0	0	540	2	2	0	0	NA	NA	NA	21	25	502	170	166	342	116	82	13	0	0	0.026	0	0
.	19.01.15-15.12.53-1-444357	124	14	14	1	0	0	550	13	13	0	0	NA	NA	NA	44	36	509	172	168	348	119	83	38	1	4	0.075	0.006	0.024
.	19.01.15-15.13.06-1-444373	116	8	8	1	0	1	546	7	7	0	0	NA	NA	NA	40	27	504	167	169	343	117	86	12	18	4	0.024	0.108	0.024
.	19.01.15-15.13.07-1-444374	144	13	13	2	0	2	562	10	10	0	0	NA	NA	NA	40	46	513	171	175	355	116	91	33	8	0	0.064	0.047	0
.	19.01.15-15.13.11-1-444375	150	7	7	2	0	2	572	6	6	0	0	NA	NA	NA	51	61	527	172	175	365	118	89	13	1	9	0.025	0.006	0.051
.	19.01.15-15.13.15-1-444379	36	1	1	0	0	0	0	0	0	0	0	NA	NA	NA	15	8	495	164	162	0	0	0	0	3	0	0	0.018	0
.	19.01.15-15.13.17-1-444381	36	1	1	0	0	0	0	0	0	0	0	NA	NA	NA	9	13	496	164	166	0	0	0	3	0	0	0.006	0	0
.	19.01.15-15.13.18-1-444382	276	21	21	5	0	3	609	19	19	0	0	NA	NA	NA	79	99	557	175	180	391	123	95	39	10	18	0.07	0.057	0.1
.	19.01.15-15.13.20-1-444383	534	55	55	14	0	11	658	50	50	0	0	NA	NA	NA	128	140	570	197	186	415	143	100	132	54	41	0.232	0.274	0.22
.	19.01.15-15.13.21-1-444385	233	20	20	7	0	4	582	16	16	0	0	NA	NA	NA	84	65	520	182	176	363	127	92	59	24	22	0.113	0.132	0.125
.	19.01.15-15.13.28-1-444402	62	2	2	0	0	0	541	1	1	0	0	NA	NA	NA	28	25	502	168	168	342	117	82	3	0	2	0.006	0	0.012
.	19.01.15-15.13.30-1-444403	90	3	3	0	0	0	546	2	2	0	0	NA	NA	NA	36	26	502	170	167	346	117	83	6	0	8	0.012	0	0.048
.	19.01.15-15.13.31-1-444405	36	1	1	0	0	0	0	0	0	0	0	NA	NA	NA	3	14	498	165	164	0	0	0	0	0	0	0	0	0
.	19.01.15-15.13.33-1-444406	55	2	2	1	0	1	0	1	1	0	0	NA	NA	NA	14	20	503	166	164	0	0	0	0	1	4	0	0.006	0.024
.	19.01.15-15.13.40-1-444407	210	22	22	8	0	4	581	21	21	0	0	NA	NA	NA	70	69	534	175	173	372	120	89	60	20	4	0.112	0.114	0.023
.	19.01.15-15.13.44-1-444408	123	33	33	12	0	10	555	32	32	0	0	NA	NA	NA	51	44	515	169	173	351	114	90	90	34	12	0.175	0.201	0.069
.	19.01.15-15.13.46-1-444415	121	6	6	0	0	0	550	5	5	0	0	NA	NA	NA	43	36	507	169	173	349	116	85	16	4	3	0.032	0.024	0.017
.	19.01.15-15.14.03-1-444433	65	3	3	1	0	0	549	2	2	0	0	NA	NA	NA	29	41	509	169	176	346	116	87	2	0	3	0.004	0	0.017
.	19.01.15-15.14.04-1-444435	31	1	1	0	0	0	0	0	0	0	0	NA	NA	NA	4	10	497	164	162	0	0	0	0	0	0	0	0	0
.	19.01.15-15.14.05-1-444438	261	56	56	14	0	13	585	51	51	0	0	NA	NA	NA	86	76	534	179	176	368	126	91	142	46	14	0.266	0.257	0.08
.	19.01.15-15.14.12-1-444444	30	1	1	0	0	0	0	0	0	0	0	NA	NA	NA	8	10	493	166	164	0	0	0	1	0	0	0.002	0	0
.	19.01.15-15.14.12-1-444445	182	22	22	5	0	3	561	19	19	0	0	NA	NA	NA	56	43	517	173	166	362	117	82	46	9	6	0.089	0.052	0.036
.	19.01.15-15.14.15-1-444449	188	25	25	5	0	3	571	23	23	0	0	NA	NA	NA	65	52	518	171	176	361	119	91	66	16	4	0.127	0.094	0.023
.	19.01.15-15.14.18-1-444450	62	3	3	1	0	1	548	1	1	0	0	NA	NA	NA	16	27	499	172	169	346	120	82	5	1	0	0.01	0.006	0
.	19.01.15-15.14.23-1-444459	208	16	16	6	0	4	585	13	13	0	0	NA	NA	NA	65	68	523	181	177	363	129	93	22	10	8	0.042	0.055	0.045
.	19.01.15-15.14.26-1-444461	117	8	8	1	0	1	562	6	6	0	0	NA	NA	NA	31	45	518	168	172	359	115	88	29	0	1	0.056	0	0.006
.	19.01.15-15.14.33-1-444479	321	39	39	11	0	7	620	36	36	0	0	NA	NA	NA	104	106	550	187	182	390	133	97	65	26	30	0.118	0.139	0.165
.	19.01.15-15.14.42-1-444481	288	78	78	23	0	13	593	74	74	0	0	NA	NA	NA	87	84	533	181	183	368	128	97	196	58	11	0.368	0.32	0.06
.	19.01.15-15.14.43-1-444482	118	10	10	1	0	1	557	8	8	0	0	NA	NA	NA	42	46	522	166	171	358	113	86	23	3	0	0.044	0.018	0
.	19.01.15-15.14.45-1-444486	199	22	22	8	0	7	565	17	17	0	0	NA	NA	NA	76	54	515	172	180	352	119	94	39	20	5	0.076	0.116	0.028
.	19.01.15-15.14.47-1-444489	277	37	37	6	0	6	588	33	33	0	0	NA	NA	NA	84	74	537	178	172	372	127	89	79	13	8	0.147	0.073	0.047
.	19.01.15-15.14.57-1-444502	179	20	20	3	0	2	570	17	17	0	0	NA	NA	NA	50	48	510	173	178	358	118	94	40	19	5	0.078	0.11	0.028
.	19.01.15-15.14.59-1-444503	35	1	1	0	0	0	0	0	0	0	0	NA	NA	NA	11	14	498	164	165	0	0	0	0	0	0	0	0	0
.	19.01.15-15.15.02-1-444507	299	57	57	19	0	17	584	52	52	0	0	NA	NA	NA	71	71	535	178	171	372	126	86	143	33	23	0.267	0.185	0.135
.	19.01.15-15.15.05-1-444512	205	24	24	7	0	4	565	20	20	0	0	NA	NA	NA	59	54	515	179	173	353	125	87	61	31	4	0.118	0.173	0.023
.	19.01.15-15.15.19-1-444517	62	2	2	1	0	1	201	1	1	0	0	NA	NA	NA	15	16	495	165	169	131	40	30	5	0	0	0.01	0	0
.	19.01.15-15.15.19-1-444518	149	18	18	1	0	1	562	17	17	0	0	NA	NA	NA	48	44	516	170	171	360	117	85	50	10	9	0.097	0.059	0.053
.	19.01.15-15.15.26-1-444523	151	14	14	4	0	3	548	12	12	0	0	NA	NA	NA	46	43	517	169	170	352	114	82	17	15	2	0.033	0.089	0.012
.	19.01.15-15.15.28-1-444539	361	87	87	24	0	17	604	85	85	0	0	NA	NA	NA	108	91	536	187	181	377	131	96	221	54	32	0.412	0.289	0.177
.	19.01.15-15.15.33-1-444543	262	65	65	13	0	9	589	57	57	0	0	NA	NA	NA	67	74	529	184	174	369	131	89	128	55	30	0.242	0.299	0.172
.	19.01.15-15.15.33-1-444544	35	1	1	0	0	0	0	0	0	0	0	NA	NA	NA	15	14	499	165	163	0	0	0	0	0	0	0	0	0
.	19.01.15-15.15.35-1-444545	123	6	6	3	0	3	561	5	5	0	0	NA	NA	NA	42	48	514	174	173	351	121	89	13	8	4	0.025	0.046	0.023
.	19.01.15-15.15.40-1-444548	249	34	34	10	0	9	586	28	28	0	0	NA	NA	NA	81	80	532	183	178	367	127	92	106	14	9	0.199	0.077	0.051
.	19.01.15-15.15.59-1-444567	94	5	5	1	0	0	549	3	3	0	0	NA	NA	NA	36	36	510	172	167	349	117	83	11	2	0	0.022	0.012	0
.	19.01.15-15.16.12-1-444573	37	1	1	0	0	0	0	0	0	0	0	NA	NA	NA	3	11	495	165	164	0	0	0	0	0	1	0	0	0.006
.	19.01.15-15.16.14-1-444574	305	17	17	4	0	3	600	15	15	0	0	NA	NA	NA	96	87	542	179	179	382	126	92	34	6	10	0.063	0.034	0.056
.	19.01.15-15.16.14-1-444575	62	2	2	0	0	0	400	1	1	0	0	NA	NA	NA	26	15	493	169	166	255	79	66	2	0	0	0.004	0	0
.	19.01.15-15.16.19-1-444579	214	25	25	8	0	5	586	22	22	0	0	NA	NA	NA	67	73	531	178	177	366	126	94	78	26	15	0.147	0.146	0.085
.	19.01.15-15.16.21-1-444580	153	42	42	11	0	8	566	37	37	0	0	NA	NA	NA	56	48	517	172	172	360	117	89	71	46	10	0.137	0.267	0.058
.	19.01.15-15.16.25-1-444596	245	38	38	15	0	13	585	33	33	0	0	NA	NA	NA	82	70	531	173	179	375	119	91	94	28	21	0.177	0.162	0.117
.	19.01.15-15.16.34-1-444615	33	1	1	0	0	0	0	0	0	0	0	NA	NA	NA	13	9	496	163	163	0	0	0	0	0	3	0	0	0.018
.	19.01.15-15.16.36-1-444616	88	3	3	0	0	0	550	2	2	0	0	NA	NA	NA	32	35	510	170	168	348	119	83	3	0	2	0.006	0	0.012
.	19.01.15-15.16.45-1-444624	96	4	4	1	0	1	547	2	2	0	0	NA	NA	NA	31	29	502	173	167	348	118	81	10	7	3	0.02	0.04	0.018
.	19.01.15-15.16.49-1-444628	32	1	1	0	0	0	0	0	0	0	0	NA	NA	NA	3	6	489	163	167	0	0	0	6	0	0	0.012	0	0
.	19.01.15-15.16.50-1-444632	148	6	6	2	0	2	558	5	5	0	0	NA	NA	NA	35	39	513	171	168	355	118	85	16	4	0	0.031	0.023	0
.	19.01.15-15.16.51-1-444635	258	48	48	18	0	14	582	43	43	0	0	NA	NA	NA	72	67	530	175	175	370	122	90	141	15	16	0.266	0.086	0.091
.	19.01.15-15.17.00-1-444646	32	1	1	0	0	0	0	0	0	0	0	NA	NA	NA	9	9	492	164	166	0	0	0	0	0	1	0	0	0.006
.	19.01.15-15.17.03-1-444649	58	2	2	0	0	0	544	1	1	0	0	NA	NA	NA	22	21	501	168	165	347	116	81	0	2	2	0	0.012	0.012
.	19.01.15-15.17.05-1-444653	119	6	6	1	0	1	550	4	4	0	0	NA	NA	NA	43	36	511	168	170	350	117	83	13	3	3	0.025	0.018	0.018
.	19.01.15-15.17.09-1-444654	122	7	7	0	0	0	562	5	5	0	0	NA	NA	NA	40	46	519	171	169	361	117	84	32	0	1	0.062	0	0.006
.	19.01.15-15.17.11-1-444656	301	37	37	16	0	12	611	33	33	0	0	NA	NA	NA	89	98	550	181	180	390	126	95	125	17	9	0.227	0.094	0.05
.	19.01.15-15.17.15-1-444657	203	37	37	17	0	14	565	30	30	0	0	NA	NA	NA	62	58	527	173	171	362	117	86	112	11	13	0.213	0.064	0.076
.	19.01.15-15.17.17-1-444660	60	2	2	0	0	0	534	1	1	0	0	NA	NA	NA	31	21	500	170	164	341	113	80	0	2	1	0	0.012	0.006
.	19.01.15-15.17.20-1-444662	185	29	29	8	0	5	570	25	25	0	0	NA	NA	NA	61	57	522	174	174	360	120	90	64	32	9	0.123	0.184	0.052
.	19.01.15-15.17.21-1-444663	338	41	41	11	0	6	626	40	40	0	0	NA	NA	NA	104	110	545	180	198	387	127	112	103	41	28	0.189	0.228	0.141
.	19.01.15-15.17.25-1-444666	32	1	1	0	0	0	0	0	0	0	0	NA	NA	NA	10	7	492	165	163	0	0	0	0	0	2	0	0	0.012
.	19.01.15-15.17.27-1-444667	85	6	6	1	0	1	548	5	5	0	0	NA	NA	NA	22	38	518	167	166	353	113	82	14	11	0	0.027	0.066	0
.	19.01.15-15.17.30-1-444683	185	23	23	4	0	3	585	20	20	0	0	NA	NA	NA	51	76	530	182	177	366	128	91	82	10	15	0.155	0.055	0.085
.	19.01.15-15.17.31-1-444684	32	1	1	1	0	1	0	0	0	0	0	NA	NA	NA	7	11	495	165	164	0	0	0	0	0	0	0	0	0
.	19.01.15-15.17.36-1-444686	62	2	2	0	0	0	542	1	1	0	0	NA	NA	NA	23	21	504	166	164	349	110	83	3	0	6	0.006	0	0.037
.	19.01.15-15.17.53-1-444706	117	9	9	3	0	2	549	8	8	0	0	NA	NA	NA	40	34	511	168	168	351	113	85	37	6	0	0.072	0.036	0
.	19.01.15-15.17.54-1-444708	94	6	6	3	0	2	547	5	5	0	0	NA	NA	NA	20	28	500	171	170	342	119	86	11	0	4	0.022	0	0.024
.	19.01.15-15.18.03-1-444715	58	2	2	1	0	1	533	1	1	0	0	NA	NA	NA	24	12	498	164	163	338	113	82	4	0	0	0.008	0	0
.	19.01.15-15.18.14-1-444720	66	5	5	1	0	0	546	3	3	0	0	NA	NA	NA	21	31	502	169	173	346	115	85	22	4	3	0.044	0.024	0.017
.	19.01.15-15.18.17-1-444722	401	43	43	10	0	8	629	37	37	0	0	NA	NA	NA	98	118	562	183	186	396	129	104	120	11	26	0.214	0.06	0.14
.	19.01.15-15.18.19-1-444724	39	1	1	0	0	0	0	0	0	0	0	NA	NA	NA	9	11	494	166	164	0	0	0	0	0	0	0	0	0
.	19.01.15-15.18.21-1-444729	182	15	15	5	0	4	575	12	12	0	0	NA	NA	NA	64	62	524	183	168	363	130	82	40	0	7	0.076	0	0.042
.	19.01.15-15.18.21-1-444730	125	9	9	2	0	1	549	7	7	0	0	NA	NA	NA	36	31	503	171	170	345	118	86	17	12	0	0.034	0.07	0
.	19.01.15-15.18.21-1-444731	63	2	2	0	0	0	501	1	1	0	0	NA	NA	NA	22	26	503	166	170	319	107	75	4	0	0	0.008	0	0
.	19.01.15-15.18.23-1-444739	118	6	6	1	0	1	567	4	4	0	0	NA	NA	NA	30	52	518	174	173	355	122	90	9	0	10	0.017	0	0.058
.	19.01.15-15.18.26-1-444740	116	7	7	4	0	4	561	5	5	0	0	NA	NA	NA	35	42	514	170	171	357	119	85	7	4	8	0.014	0.024	0.047
.	19.01.15-15.18.32-1-444758	236	13	13	7	0	4	587	12	12	0	0	NA	NA	NA	82	76	535	176	178	374	123	90	57	0	7	0.107	0	0.039
.	19.01.15-15.18.34-1-444760	205	32	32	8	0	6	579	31	31	0	0	NA	NA	NA	48	60	530	173	170	373	120	86	50	35	26	0.094	0.202	0.153
.	19.01.15-15.18.38-1-444764	291	63	63	23	0	17	590	58	58	0	0	NA	NA	NA	64	73	526	178	182	369	127	94	164	57	23	0.312	0.32	0.126
.	19.01.15-15.18.50-1-444775	180	17	17	6	0	5	560	14	14	0	0	NA	NA	NA	74	49	520	174	168	357	122	81	31	14	15	0.06	0.08	0.089
.	19.01.15-15.18.51-1-444777	347	102	102	32	0	22	608	95	95	0	0	NA	NA	NA	80	94	543	180	184	379	128	101	189	69	43	0.348	0.383	0.234
.	19.01.15-15.18.53-1-444780	34	1	1	0	0	0	0	0	0	0	0	NA	NA	NA	4	5	491	165	162	0	0	0	0	0	0	0	0	0
.	19.01.15-15.18.56-1-444784	36	1	1	1	0	1	0	0	0	0	0	NA	NA	NA	6	13	493	170	163	0	0	0	0	0	3	0	0	0.018
.	19.01.15-15.18.59-1-444786	94	5	5	1	0	1	547	4	4	0	0	NA	NA	NA	49	39	513	171	168	346	116	85	15	3	0	0.029	0.018	0
.	19.01.15-15.18.59-1-444787	149	7	7	2	0	1	551	6	6	0	0	NA	NA	NA	34	34	509	169	169	351	118	82	24	2	0	0.047	0.012	0
.	19.01.15-15.19.04-1-444793	59	2	2	0	0	0	538	1	1	0	0	NA	NA	NA	22	18	500	166	165	342	115	81	2	0	0	0.004	0	0
.	19.01.15-15.19.15-1-444798	245	33	33	11	0	6	574	29	29	0	0	NA	NA	NA	67	57	522	178	170	367	121	86	74	28	17	0.142	0.157	0.1
.	19.01.15-15.19.17-1-444799	57	2	2	0	0	0	543	1	1	0	0	NA	NA	NA	30	34	511	169	167	345	115	83	5	0	0	0.01	0	0
.	19.01.15-15.19.17-1-444800	87	3	3	1	0	1	552	2	2	0	0	NA	NA	NA	42	37	513	170	167	352	117	83	3	3	3	0.006	0.018	0.018
.	19.01.15-15.19.21-1-444803	169	9	9	3	0	3	566	6	6	0	0	NA	NA	NA	43	44	514	172	171	358	120	88	17	4	6	0.033	0.023	0.035
.	19.01.15-15.19.30-1-444824	149	15	15	2	0	2	553	13	13	0	0	NA	NA	NA	44	41	511	171	172	351	117	85	36	4	4	0.07	0.023	0.023
.	19.01.15-15.19.31-1-444825	145	14	14	3	0	2	565	13	13	0	0	NA	NA	NA	41	44	509	175	173	354	122	89	46	5	0	0.09	0.029	0
.	19.01.15-15.19.35-1-444827	292	44	44	11	0	10	602	39	39	0	0	NA	NA	NA	70	83	537	181	178	380	126	96	69	65	36	0.128	0.359	0.202
.	19.01.15-15.19.37-1-444828	205	36	36	10	0	6	583	33	33	0	0	NA	NA	NA	66	73	532	180	174	366	126	91	95	28	18	0.179	0.156	0.103
.	19.01.15-15.19.40-1-444830	41	1	1	1	0	1	0	0	0	0	0	NA	NA	NA	8	14	495	167	165	0	0	0	0	0	1	0	0	0.006
.	19.01.15-15.19.44-1-444832	90	12	12	1	0	0	546	10	10	0	0	NA	NA	NA	16	29	508	168	166	348	115	83	16	3	2	0.031	0.018	0.012
.	19.01.15-15.19.56-1-444853	32	1	1	0	0	0	0	0	0	0	0	NA	NA	NA	16	11	494	165	165	0	0	0	2	0	0	0.004	0	0
.	19.01.15-15.19.58-1-444857	147	14	14	2	0	2	556	13	13	0	0	NA	NA	NA	64	48	517	171	173	352	116	88	38	12	4	0.074	0.07	0.023
.	19.01.15-15.20.01-1-444860	56	2	2	0	0	0	541	1	1	0	0	NA	NA	NA	26	25	505	168	165	345	113	83	0	4	1	0	0.024	0.006
.	19.01.15-15.20.05-1-444869	32	1	1	0	0	0	0	0	0	0	0	NA	NA	NA	10	7	492	166	162	0	0	0	0	0	0	0	0	0
.	19.01.15-15.20.06-1-444870	35	1	1	0	0	0	0	0	0	0	0	NA	NA	NA	11	12	495	166	164	0	0	0	1	0	0	0.002	0	0
.	19.01.15-15.20.07-1-444871	300	18	18	9	0	6	612	16	16	0	0	NA	NA	NA	96	102	556	173	186	394	119	99	44	4	8	0.079	0.023	0.043
.	19.01.15-15.20.08-1-444872	427	68	68	13	0	9	634	63	63	0	0	NA	NA	NA	92	116	548	192	189	388	140	106	157	60	61	0.286	0.312	0.323
.	19.01.15-15.20.09-1-444874	270	31	31	11	0	9	597	24	24	0	0	NA	NA	NA	66	84	540	180	177	377	128	92	40	25	41	0.074	0.139	0.232
.	19.01.15-15.20.14-1-444875	122	5	5	2	0	2	563	4	4	0	0	NA	NA	NA	34	45	514	174	170	359	120	84	16	5	2	0.031	0.029	0.012
.	19.01.15-15.20.28-1-444902	90	8	8	3	0	3	547	4	4	0	0	NA	NA	NA	30	29	505	167	170	346	116	85	11	6	0	0.022	0.036	0
.	19.01.15-15.20.34-1-444905	32	1	1	1	0	1	0	0	0	0	0	NA	NA	NA	8	3	489	165	162	0	0	0	0	0	0	0	0	0
.	19.01.15-15.20.36-1-444906	262	66	66	24	0	20	595	59	59	0	0	NA	NA	NA	83	75	536	173	179	380	122	93	191	29	24	0.356	0.168	0.134
.	19.01.15-15.20.37-1-444909	85	6	6	2	0	2	554	5	5	0	0	NA	NA	NA	28	32	502	172	171	347	121	86	14	0	0	0.028	0	0
.	19.01.15-15.20.40-1-444910	88	6	6	2	0	2	549	5	5	0	0	NA	NA	NA	27	40	513	170	170	351	113	85	13	6	0	0.025	0.035	0
.	19.01.15-15.20.43-1-444912	212	63	63	22	0	16	568	57	57	0	0	NA	NA	NA	68	52	519	172	174	359	119	90	173	33	16	0.333	0.192	0.092
.	19.01.15-15.20.49-1-444920	34	1	1	0	0	0	0	0	0	0	0	NA	NA	NA	9	8	494	165	162	0	0	0	0	4	0	0	0.024	0
.	19.01.15-15.20.52-1-444925	94	4	4	1	0	1	543	3	3	0	0	NA	NA	NA	21	25	498	169	171	342	116	85	8	2	0	0.016	0.012	0
.	19.01.15-15.20.53-1-444928	125	13	13	6	0	3	561	11	11	0	0	NA	NA	NA	48	49	518	173	171	357	116	88	15	20	19	0.029	0.116	0.111
.	19.01.15-15.20.53-1-444929	66	3	3	0	0	0	547	2	2	0	0	NA	NA	NA	29	33	511	167	168	350	113	84	8	0	0	0.016	0	0
.	19.01.15-15.20.57-1-444936	205	40	40	12	0	8	577	37	37	0	0	NA	NA	NA	68	66	526	181	172	366	126	85	104	30	22	0.198	0.166	0.128
.	19.01.15-15.20.58-1-444937	145	10	10	4	0	3	560	7	7	0	0	NA	NA	NA	39	48	516	171	174	354	119	87	23	7	4	0.045	0.041	0.023
.	19.01.15-15.21.07-1-444944	121	15	15	4	0	4	549	12	12	0	0	NA	NA	NA	31	33	504	169	173	348	114	87	33	8	5	0.065	0.047	0.029
.	19.01.15-15.21.08-1-444945	299	37	37	10	0	5	610	33	33	0	0	NA	NA	NA	85	98	554	180	177	390	126	94	130	26	9	0.235	0.144	0.051
.	19.01.15-15.21.22-1-444953	151	9	9	3	0	3	562	8	8	0	0	NA	NA	NA	39	47	519	167	174	358	112	92	16	7	2	0.031	0.042	0.011
.	19.01.15-15.21.23-1-444954	97	4	4	2	0	2	551	2	2	0	0	NA	NA	NA	19	29	505	165	172	352	115	84	4	0	6	0.008	0	0.035
.	19.01.15-15.21.34-1-444972	225	34	34	9	0	6	589	31	31	0	0	NA	NA	NA	80	73	536	172	178	378	120	91	77	35	18	0.144	0.203	0.101
.	19.01.15-15.21.38-1-444974	121	14	14	4	0	3	543	13	13	0	0	NA	NA	NA	37	26	502	169	168	343	117	83	31	5	1	0.062	0.03	0.006
.	19.01.15-15.21.43-1-444977	173	16	16	9	0	4	569	14	14	0	0	NA	NA	NA	36	52	520	171	174	362	119	88	85	23	1	0.163	0.135	0.006
.	19.01.15-15.21.54-1-444994	156	6	6	1	0	1	563	5	5	0	0	NA	NA	NA	56	51	528	171	165	366	116	81	11	5	2	0.021	0.029	0.012
.	19.01.15-15.21.56-1-444997	34	1	1	1	0	1	0	0	0	0	0	NA	NA	NA	8	14	494	169	164	0	0	0	0	0	0	0	0	0
.	19.01.15-15.21.57-1-445000	295	28	28	12	0	7	601	25	25	0	0	NA	NA	NA	93	87	537	183	180	378	128	95	94	27	6	0.175	0.148	0.033
.	19.01.15-15.22.01-1-445001	299	45	45	11	0	8	589	44	44	0	0	NA	NA	NA	79	79	537	182	173	376	128	85	113	32	34	0.21	0.176	0.197
.	19.01.15-15.22.01-1-445002	326	50	50	13	0	11	612	46	46	0	0	NA	NA	NA	105	100	544	179	190	380	126	106	118	21	37	0.217	0.117	0.195
.	19.01.15-15.22.05-1-445006	210	45	45	15	0	11	569	39	39	0	0	NA	NA	NA	60	53	516	174	176	358	119	92	121	42	14	0.234	0.241	0.08
.	19.01.15-15.22.07-1-445009	32	1	1	0	0	0	0	0	0	0	0	NA	NA	NA	8	9	492	166	164	0	0	0	1	0	0	0.002	0	0
.	19.01.15-15.22.10-1-445012	266	19	19	11	0	6	601	18	18	0	0	NA	NA	NA	77	89	546	182	174	383	129	89	45	12	17	0.082	0.066	0.098
.	19.01.15-15.22.15-1-445015	33	1	1	0	0	0	0	0	0	0	0	NA	NA	NA	8	7	492	164	164	0	0	0	0	0	0	0	0	0
.	19.01.15-15.22.17-1-445017	233	24	24	2	0	2	578	22	22	0	0	NA	NA	NA	74	65	531	175	172	369	121	88	51	15	14	0.096	0.086	0.081
.	19.01.15-15.22.21-1-445018	183	20	20	8	0	7	570	18	18	0	0	NA	NA	NA	62	57	517	181	172	356	128	86	61	1	22	0.118	0.006	0.128
.	19.01.15-15.22.34-1-445050	213	33	33	13	0	10	565	31	31	0	0	NA	NA	NA	52	58	517	177	177	354	121	90	74	12	24	0.143	0.068	0.136
.	19.01.15-15.22.51-1-445066	87	4	4	1	0	1	539	3	3	0	0	NA	NA	NA	15	18	503	165	163	346	113	80	3	2	4	0.006	0.012	0.025
.	19.01.15-15.22.52-1-445068	37	1	1	0	0	0	0	0	0	0	0	NA	NA	NA	7	8	493	165	163	0	0	0	0	0	2	0	0	0.012
.	19.01.15-15.22.55-1-445073	142	40	40	8	0	5	560	39	39	0	0	NA	NA	NA	33	42	515	170	170	359	117	84	69	16	11	0.134	0.094	0.065
.	19.01.15-15.22.59-1-445077	232	51	51	11	0	10	580	46	46	0	0	NA	NA	NA	68	65	527	174	177	365	122	93	129	32	24	0.245	0.184	0.136
.	19.01.15-15.23.00-1-445079	125	9	9	3	0	2	550	8	8	0	0	NA	NA	NA	39	40	509	176	168	347	120	83	34	0	0	0.067	0	0
.	19.01.15-15.23.07-1-445086	171	8	8	3	0	2	571	7	7	0	0	NA	NA	NA	54	56	520	174	175	359	123	89	24	0	7	0.046	0	0.04
.	19.01.15-15.23.09-1-445088	236	45	45	18	0	13	584	41	41	0	0	NA	NA	NA	68	68	528	169	184	369	118	97	94	44	12	0.178	0.26	0.065
.	19.01.15-15.23.09-1-445089	62	3	3	1	0	0	535	2	2	0	0	NA	NA	NA	30	21	498	168	168	339	113	83	8	4	2	0.016	0.024	0.012
.	19.01.15-15.23.13-1-445090	293	64	64	16	0	9	609	58	58	0	0	NA	NA	NA	86	93	533	186	187	375	133	101	148	23	25	0.278	0.124	0.134
.	19.01.15-15.23.19-1-445091	97	9	9	4	0	3	559	7	7	0	0	NA	NA	NA	27	38	516	167	168	359	117	83	36	0	0	0.07	0	0
.	19.01.15-15.23.21-1-445093	61	2	2	0	0	0	100	1	1	0	0	NA	NA	NA	17	16	497	163	169	63	21	16	3	0	3	0.006	0	0.018
.	19.01.15-15.23.23-1-445094	331	66	66	26	0	19	615	64	64	0	0	NA	NA	NA	83	104	547	181	189	382	129	104	184	24	18	0.336	0.133	0.095
.	19.01.15-15.23.27-1-445111	170	22	22	5	0	4	574	20	20	0	0	NA	NA	NA	47	53	520	174	172	366	121	87	37	5	12	0.071	0.029	0.07
.	19.01.15-15.23.30-1-445113	33	1	1	0	0	0	0	0	0	0	0	NA	NA	NA	9	7	492	165	163	0	0	0	0	0	0	0	0	0
.	19.01.15-15.23.32-1-445116	96	11	11	2	0	2	548	9	9	0	0	NA	NA	NA	27	23	502	167	167	351	115	82	17	8	5	0.034	0.048	0.03
.	19.01.15-15.23.40-1-445119	36	1	1	1	0	1	0	0	0	0	0	NA	NA	NA	14	17	498	168	164	0	0	0	0	0	2	0	0	0.012
.	19.01.15-15.23.43-1-445120	30	1	1	1	0	1	0	0	0	0	0	NA	NA	NA	8	7	492	165	163	0	0	0	0	0	0	0	0	0
.	19.01.15-15.23.45-1-445124	450	55	55	14	0	9	643	50	50	0	0	NA	NA	NA	119	133	566	198	182	402	145	96	139	65	15	0.246	0.328	0.082
.	19.01.15-15.23.50-1-445135	125	6	6	1	0	1	551	5	5	0	0	NA	NA	NA	49	35	505	171	172	346	119	86	15	4	2	0.03	0.023	0.012
.	19.01.15-15.23.53-1-445139	34	1	1	0	0	0	0	0	0	0	0	NA	NA	NA	6	6	491	165	163	0	0	0	0	0	5	0	0	0.031
.	19.01.15-15.23.55-1-445143	121	7	7	3	0	3	556	6	6	0	0	NA	NA	NA	27	39	516	166	170	356	114	86	8	6	6	0.016	0.036	0.035
.	19.01.15-15.24.03-1-445153	143	10	10	1	0	1	567	8	8	0	0	NA	NA	NA	35	44	512	174	171	358	121	88	8	15	7	0.016	0.086	0.041
.	19.01.15-15.24.05-1-445156	239	49	49	12	0	8	586	45	45	0	0	NA	NA	NA	62	78	534	180	177	371	125	90	132	34	19	0.247	0.189	0.107
.	19.01.15-15.24.08-1-445159	113	10	10	3	0	2	549	7	7	0	0	NA	NA	NA	28	33	505	172	169	347	120	82	40	3	0	0.079	0.017	0
.	19.01.15-15.24.09-1-445160	97	3	3	0	0	0	545	1	1	0	0	NA	NA	NA	29	29	503	169	170	346	116	83	2	2	0	0.004	0.012	0
.	19.01.15-15.24.14-1-445164	326	41	41	12	0	10	597	36	36	0	0	NA	NA	NA	109	85	540	182	176	378	129	90	109	26	6	0.202	0.143	0.034
.	19.01.15-15.24.24-1-445166	67	4	4	1	0	1	542	3	3	0	0	NA	NA	NA	26	23	502	167	167	345	115	82	12	0	0	0.024	0	0
.	19.01.15-15.24.31-1-445189	91	3	3	1	0	1	542	2	2	0	0	NA	NA	NA	19	25	503	166	169	345	113	84	12	0	0	0.024	0	0
.	19.01.15-15.24.33-1-445190	91	7	7	3	0	1	545	5	5	0	0	NA	NA	NA	32	26	505	171	163	348	117	80	16	2	3	0.032	0.012	0.018
.	19.01.15-15.24.47-1-445197	147	12	12	5	0	2	555	9	9	0	0	NA	NA	NA	45	37	507	172	171	349	120	86	51	6	6	0.101	0.035	0.035
.	19.01.15-15.24.52-1-445207	95	11	11	2	0	2	547	9	9	0	0	NA	NA	NA	28	37	508	174	168	346	119	82	29	7	2	0.057	0.04	0.012
.	19.01.15-15.24.55-1-445213	182	22	22	7	0	6	578	21	21	0	0	NA	NA	NA	51	60	531	174	168	370	124	84	65	5	6	0.122	0.029	0.036
.	19.01.15-15.25.04-1-445223	60	2	2	2	0	1	537	1	1	0	0	NA	NA	NA	23	24	509	164	164	346	111	80	8	0	0	0.016	0	0
.	19.01.15-15.25.05-1-445225	182	17	17	3	0	3	554	16	16	0	0	NA	NA	NA	56	39	512	170	170	352	120	82	47	16	4	0.092	0.094	0.024
.	19.01.15-15.25.12-1-445227	312	73	73	19	0	13	600	63	63	0	0	NA	NA	NA	93	80	538	177	178	380	125	95	167	53	17	0.31	0.299	0.096
.	19.01.15-15.25.15-1-445229	228	20	20	4	0	1	575	19	19	0	0	NA	NA	NA	68	67	529	178	173	364	125	86	50	24	14	0.095	0.135	0.081
.	19.01.15-15.25.18-1-445230	227	33	33	10	0	8	583	29	29	0	0	NA	NA	NA	71	68	534	172	175	374	120	89	80	19	17	0.15	0.11	0.097
.	19.01.15-15.25.19-1-445231	130	11	11	1	0	1	566	9	9	0	0	NA	NA	NA	37	57	520	174	176	358	121	87	29	0	9	0.056	0	0.051
.	19.01.15-15.25.29-1-445252	63	3	3	1	0	0	542	2	2	0	0	NA	NA	NA	24	25	499	172	167	341	118	83	4	0	6	0.008	0	0.036
.	19.01.15-15.25.30-1-445253	210	9	9	1	0	1	569	7	7	0	0	NA	NA	NA	56	50	515	175	173	357	124	88	19	7	0	0.037	0.04	0
.	19.01.15-15.25.35-1-445255	119	20	20	6	0	5	552	18	18	0	0	NA	NA	NA	39	37	512	170	168	348	118	86	36	8	6	0.07	0.047	0.036
.	19.01.15-15.25.36-1-445256	151	8	8	2	0	2	561	7	7	0	0	NA	NA	NA	33	39	514	170	168	359	118	84	22	1	4	0.043	0.006	0.024
.	19.01.15-15.25.44-1-445260	145	10	10	3	0	2	550	9	9	0	0	NA	NA	NA	55	35	510	168	170	352	113	85	15	8	8	0.029	0.048	0.047
.	19.01.15-15.25.45-1-445265	92	6	6	3	0	3	548	4	4	0	0	NA	NA	NA	28	34	511	167	169	351	112	85	17	14	1	0.033	0.084	0.006
.	19.01.15-15.25.52-1-445273	209	22	22	10	0	6	559	20	20	0	0	NA	NA	NA	60	50	515	173	175	354	119	86	68	16	5	0.132	0.092	0.029
.	19.01.15-15.25.53-1-445278	59	2	2	0	0	0	251	1	1	0	0	NA	NA	NA	19	15	495	166	167	161	51	39	3	0	0	0.006	0	0
.	19.01.15-15.25.58-1-445286	265	48	48	15	0	10	584	44	44	0	0	NA	NA	NA	79	66	537	171	171	380	120	84	117	17	26	0.218	0.099	0.152
.	19.01.15-15.26.02-1-445289	188	11	11	2	0	1	563	9	9	0	0	NA	NA	NA	54	46	516	172	171	362	117	84	21	15	4	0.041	0.087	0.023
.	19.01.15-15.26.03-1-445292	247	77	77	22	0	17	592	73	73	0	0	NA	NA	NA	71	82	529	182	184	368	126	98	147	41	26	0.278	0.225	0.141
.	19.01.15-15.26.06-1-445295	119	7	7	0	0	0	562	6	6	0	0	NA	NA	NA	40	45	515	172	171	356	120	86	13	4	7	0.025	0.023	0.041
.	19.01.15-15.26.08-1-445296	211	24	24	9	0	5	583	20	20	0	0	NA	NA	NA	49	61	527	175	172	370	123	90	36	34	13	0.068	0.194	0.076
.	19.01.15-15.26.11-1-445298	65	3	3	2	0	2	542	1	1	0	0	NA	NA	NA	23	23	502	168	166	344	117	81	4	3	0	0.008	0.018	0
.	19.01.15-15.26.31-1-445333	215	9	9	2	0	2	579	8	8	0	0	NA	NA	NA	58	66	532	174	173	373	120	86	14	0	11	0.026	0	0.064
.	19.01.15-15.26.32-1-445334	239	19	19	0	0	0	578	17	17	0	0	NA	NA	NA	67	63	530	174	172	373	119	86	38	13	2	0.072	0.075	0.012
.	19.01.15-15.26.33-1-445335	86	3	3	0	0	0	537	2	2	0	0	NA	NA	NA	17	17	497	167	166	338	116	83	0	7	0	0	0.042	0
.	19.01.15-15.26.34-1-445337	119	16	16	4	0	3	538	13	13	0	0	NA	NA	NA	49	32	508	167	170	344	110	84	25	9	4	0.049	0.054	0.024
.	19.01.15-15.26.45-1-445347	239	21	21	6	0	3	582	15	15	0	0	NA	NA	NA	68	71	532	176	176	371	120	91	46	21	11	0.086	0.119	0.062
.	19.01.15-15.26.46-1-445350	56	2	2	0	0	0	101	1	1	0	0	NA	NA	NA	18	17	497	167	166	67	20	14	0	2	0	0	0.012	0
.	19.01.15-15.26.50-1-445354	119	12	12	3	0	3	543	11	11	0	0	NA	NA	NA	37	35	509	171	168	346	114	83	18	6	4	0.035	0.035	0.024
.	19.01.15-15.26.53-1-445360	32	1	1	0	0	0	0	0	0	0	0	NA	NA	NA	7	8	495	164	162	0	0	0	0	0	0	0	0	0
.	19.01.15-15.26.53-1-445361	234	13	13	4	0	3	585	11	11	0	0	NA	NA	NA	63	76	528	183	178	366	129	90	25	13	8	0.047	0.071	0.045
.	19.01.15-15.26.55-1-445364	95	5	5	0	0	0	545	3	3	0	0	NA	NA	NA	29	26	503	168	168	344	114	87	8	4	0	0.016	0.024	0
.	19.01.15-15.26.58-1-445368	229	62	62	18	0	16	566	56	56	0	0	NA	NA	NA	63	53	514	175	177	357	119	90	162	24	23	0.315	0.137	0.13
.	19.01.15-15.27.08-1-445377	62	2	2	0	0	0	543	1	1	0	0	NA	NA	NA	26	30	511	167	165	349	115	79	4	3	0	0.008	0.018	0
.	19.01.15-15.27.08-1-445378	319	13	13	5	0	3	608	12	12	0	0	NA	NA	NA	99	97	560	179	171	397	123	88	24	19	2	0.043	0.106	0.012
.	19.01.15-15.27.10-1-445381	213	28	28	7	0	5	575	26	26	0	0	NA	NA	NA	46	63	525	172	179	365	117	93	55	21	13	0.105	0.122	0.073
.	19.01.15-15.27.11-1-445382	92	6	6	1	0	1	547	5	5	0	0	NA	NA	NA	34	31	505	172	167	347	117	83	13	0	4	0.026	0	0.024
.	19.01.15-15.27.20-1-445388	286	42	42	7	0	5	598	39	39	0	0	NA	NA	NA	97	84	537	178	182	375	125	98	83	47	32	0.155	0.264	0.176
.	19.01.15-15.27.21-1-445389	114	10	10	3	0	2	541	9	9	0	0	NA	NA	NA	40	26	502	168	169	343	114	84	22	8	0	0.044	0.048	0
.	19.01.15-15.27.22-1-445390	87	4	4	0	0	0	552	3	3	0	0	NA	NA	NA	36	37	510	170	170	349	115	88	6	4	0	0.012	0.024	0
.	19.01.15-15.27.28-1-445409	150	11	11	3	0	3	562	9	9	0	0	NA	NA	NA	59	51	518	174	172	358	120	84	26	2	10	0.05	0.011	0.058
.	19.01.15-15.27.39-1-445413	299	51	51	15	0	12	590	48	48	0	0	NA	NA	NA	58	73	531	180	175	373	129	88	146	17	38	0.275	0.094	0.217
.	19.01.15-15.27.41-1-445415	65	3	3	0	0	0	539	2	2	0	0	NA	NA	NA	25	20	500	167	166	339	117	83	11	0	0	0.022	0	0
.	19.01.15-15.27.42-1-445416	313	69	69	14	0	11	614	60	60	0	0	NA	NA	NA	94	93	537	181	188	380	128	106	126	52	28	0.235	0.287	0.149
.	19.01.15-15.27.43-1-445417	389	43	43	13	0	7	631	37	37	0	0	NA	NA	NA	107	130	578	184	181	406	128	97	134	40	20	0.232	0.217	0.11
.	19.01.15-15.27.50-1-445428	305	77	77	25	0	14	606	67	67	0	0	NA	NA	NA	85	93	543	184	179	383	131	92	162	76	31	0.298	0.413	0.173
.	19.01.15-15.27.56-1-445437	147	18	18	7	0	7	566	16	16	0	0	NA	NA	NA	54	48	517	173	171	359	119	88	38	10	9	0.074	0.058	0.053
.	19.01.15-15.27.57-1-445439	252	22	22	6	0	6	584	21	21	0	0	NA	NA	NA	71	75	530	179	179	369	123	92	63	27	6	0.119	0.151	0.034
.	19.01.15-15.28.19-1-445447	240	19	19	2	0	1	580	16	16	0	0	NA	NA	NA	70	69	525	177	180	364	123	93	41	17	1	0.078	0.096	0.006
.	19.01.15-15.28.24-1-445453	58	2	2	1	0	1	541	1	1	0	0	NA	NA	NA	20	19	501	166	165	346	115	80	5	0	1	0.01	0	0.006
.	19.01.15-15.28.39-1-445478	61	2	2	0	0	0	535	1	1	0	0	NA	NA	NA	26	16	502	165	162	345	111	79	7	0	0	0.014	0	0
.	19.01.15-15.28.53-1-445494	35	1	1	0	0	0	0	0	0	0	0	NA	NA	NA	6	8	492	166	163	0	0	0	0	0	0	0	0	0
.	19.01.15-15.28.56-1-445498	151	6	6	2	0	1	559	4	4	0	0	NA	NA	NA	43	39	507	177	168	349	125	85	35	0	4	0.069	0	0.024
.	19.01.15-15.28.56-1-445499	95	5	5	2	0	2	534	1	1	0	0	NA	NA	NA	32	18	500	164	167	339	112	83	4	1	0	0.008	0.006	0
.	19.01.15-15.29.01-1-445501	117	5	5	1	0	1	557	4	4	0	0	NA	NA	NA	42	39	512	172	168	354	120	83	15	0	4	0.029	0	0.024
.	19.01.15-15.29.03-1-445504	115	5	5	2	0	2	548	4	4	0	0	NA	NA	NA	32	27	503	169	168	346	116	86	7	3	1	0.014	0.018	0.006
.	19.01.15-15.29.10-1-445508	532	72	72	20	0	13	650	64	64	0	0	NA	NA	NA	159	150	577	191	195	406	134	110	207	57	27	0.359	0.298	0.138
.	19.01.15-15.29.13-1-445509	65	2	2	1	0	0	544	1	1	0	0	NA	NA	NA	30	32	508	166	171	347	113	84	2	0	0	0.004	0	0
.	19.01.15-15.29.17-1-445510	85	5	5	1	0	1	540	3	3	0	0	NA	NA	NA	38	28	507	168	166	345	113	82	15	0	4	0.03	0	0.024
.	19.01.15-15.29.17-1-445512	32	1	1	0	0	0	0	0	0	0	0	NA	NA	NA	7	10	495	165	163	0	0	0	3	0	0	0.006	0	0
.	19.01.15-15.29.20-1-445514	143	14	14	4	0	2	563	12	12	0	0	NA	NA	NA	54	51	518	172	174	357	117	89	40	25	26	0.077	0.145	0.149
.	19.01.15-15.29.20-1-445515	32	1	1	0	0	0	0	0	0	0	0	NA	NA	NA	8	12	493	167	165	0	0	0	0	0	0	0	0	0
.	19.01.15-15.29.23-1-445516	95	6	6	2	0	1	552	4	4	0	0	NA	NA	NA	24	39	515	167	170	353	115	84	9	8	0	0.017	0.048	0
.	19.01.15-15.29.25-1-445518	30	1	1	0	0	0	0	0	0	0	0	NA	NA	NA	6	9	495	164	163	0	0	0	0	0	3	0	0	0.018
.	19.01.15-15.29.25-1-445519	122	7	7	2	0	1	552	5	5	0	0	NA	NA	NA	54	36	510	171	168	352	117	83	17	7	3	0.033	0.041	0.018
.	19.01.15-15.29.27-1-445522	123	7	7	1	0	1	551	5	5	0	0	NA	NA	NA	35	32	511	169	165	355	114	82	5	12	4	0.01	0.071	0.024
.	19.01.15-15.29.30-1-445541	117	5	5	1	0	1	557	4	4	0	0	NA	NA	NA	40	45	511	170	177	351	114	92	16	4	0	0.031	0.024	0
.	19.01.15-15.29.37-1-445542	61	2	2	0	0	0	402	0	0	0	0	NA	NA	NA	8	21	502	168	164	260	82	60	1	0	0	0.002	0	0
.	19.01.15-15.29.44-1-445544	237	9	9	1	0	1	580	8	8	0	0	NA	NA	NA	61	67	527	173	180	366	120	94	17	8	7	0.032	0.046	0.039
.	19.01.15-15.29.50-1-445554	60	3	3	1	0	1	533	1	1	0	0	NA	NA	NA	28	21	500	165	169	343	109	81	2	6	0	0.004	0.036	0
.	19.01.15-15.29.51-1-445555	184	14	14	6	0	5	572	10	10	0	0	NA	NA	NA	59	53	521	175	170	364	119	89	34	13	5	0.065	0.074	0.029
.	19.01.15-15.29.52-1-445558	233	31	31	9	0	8	589	26	26	0	0	NA	NA	NA	79	76	535	180	174	376	122	91	73	6	7	0.136	0.033	0.04
.	19.01.15-15.29.52-1-445559	95	5	5	1	0	1	561	4	4	0	0	NA	NA	NA	27	38	513	171	167	355	120	86	15	0	3	0.029	0	0.018
.	19.01.15-15.29.52-1-445560	91	8	8	4	0	2	543	7	7	0	0	NA	NA	NA	34	23	503	166	167	345	115	83	25	4	0	0.05	0.024	0
.	19.01.15-15.29.57-1-445568	117	6	6	3	0	3	550	5	5	0	0	NA	NA	NA	32	33	510	170	166	349	118	83	28	0	1	0.055	0	0.006
.	19.01.15-15.30.05-1-445580	265	32	32	10	0	6	591	30	30	0	0	NA	NA	NA	65	74	533	176	178	374	123	94	109	22	8	0.205	0.125	0.045
.	19.01.15-15.30.14-1-445582	149	10	10	2	0	1	562	9	9	0	0	NA	NA	NA	44	42	513	173	169	354	120	88	22	4	1	0.043	0.023	0.006
.	19.01.15-15.30.17-1-445583	60	2	2	0	0	0	100	1	1	0	0	NA	NA	NA	20	25	504	166	168	67	19	14	0	0	1	0	0	0.006
.	19.01.15-15.30.24-1-445586	83	5	5	0	0	0	548	4	4	0	0	NA	NA	NA	29	27	501	171	168	347	118	83	2	6	3	0.004	0.035	0.018
.	19.01.15-15.30.24-1-445587	148	19	19	7	0	3	554	16	16	0	0	NA	NA	NA	46	41	512	174	168	348	121	85	48	9	13	0.094	0.052	0.077
.	19.01.15-15.30.24-1-445588	415	42	42	16	0	11	641	41	41	0	0	NA	NA	NA	109	131	559	197	188	399	141	101	120	21	24	0.215	0.107	0.128
.	19.01.15-15.30.24-1-445589	60	2	2	1	0	1	540	0	0	0	0	NA	NA	NA	13	22	500	170	165	345	115	80	0	2	0	0	0.012	0
.	19.01.15-15.30.35-1-445616	148	10	10	4	0	2	558	8	8	0	0	NA	NA	NA	52	46	510	175	174	348	124	86	30	4	2	0.059	0.023	0.011
.	19.01.15-15.30.37-1-445618	206	21	21	5	0	3	572	19	19	0	0	NA	NA	NA	63	65	521	176	181	361	120	91	45	13	10	0.086	0.074	0.055
.	19.01.15-15.30.43-1-445619	33	1	1	0	0	0	0	0	0	0	0	NA	NA	NA	16	10	495	164	164	0	0	0	0	0	1	0	0	0.006
.	19.01.15-15.30.55-1-445634	119	6	6	2	0	1	545	4	4	0	0	NA	NA	NA	40	33	501	174	171	341	121	83	16	1	5	0.032	0.006	0.029
.	19.01.15-15.30.55-1-445636	121	6	6	1	0	1	547	4	4	0	0	NA	NA	NA	37	36	513	168	168	349	115	83	11	3	4	0.021	0.018	0.024
.	19.01.15-15.31.21-1-445686	33	1	1	0	0	0	0	0	0	0	0	NA	NA	NA	7	9	493	164	165	0	0	0	1	0	0	0.002	0	0
.	19.01.15-15.31.24-1-445687	195	25	25	4	0	3	566	23	23	0	0	NA	NA	NA	79	55	522	177	169	357	123	86	88	17	11	0.169	0.096	0.065
.	19.01.15-15.31.24-1-445688	85	4	4	1	0	1	543	3	3	0	0	NA	NA	NA	37	30	506	168	169	345	114	84	7	0	2	0.014	0	0.012
.	19.01.15-15.31.25-1-445689	59	2	2	0	0	0	541	1	1	0	0	NA	NA	NA	20	24	501	169	167	344	116	81	3	0	4	0.006	0	0.024
.	19.01.15-15.31.28-1-445705	87	5	5	0	0	0	549	3	3	0	0	NA	NA	NA	21	29	508	168	166	350	116	83	6	2	1	0.012	0.012	0.006
.	19.01.15-15.31.28-1-445706	177	15	15	6	0	6	571	11	11	0	0	NA	NA	NA	55	65	521	178	179	358	120	93	47	10	0	0.09	0.056	0
.	19.01.15-15.31.29-1-445707	150	12	12	4	0	3	562	10	10	0	0	NA	NA	NA	57	50	513	172	178	350	120	92	24	18	4	0.047	0.105	0.022
.	19.01.15-15.31.36-1-445710	269	63	63	18	0	11	600	59	59	0	0	NA	NA	NA	81	88	538	178	185	376	125	99	156	39	29	0.29	0.219	0.157
.	19.01.15-15.31.41-1-445712	31	1	1	0	0	0	0	0	0	0	0	NA	NA	NA	7	7	493	163	164	0	0	0	0	0	5	0	0	0.03
.	19.01.15-15.31.42-1-445713	33	1	1	1	0	1	0	0	0	0	0	NA	NA	NA	10	9	493	165	164	0	0	0	4	0	0	0.008	0	0
.	19.01.15-15.31.42-1-445714	241	37	37	14	0	11	584	34	34	0	0	NA	NA	NA	70	70	529	179	175	369	125	90	100	35	13	0.189	0.196	0.074
.	19.01.15-15.31.43-1-445715	329	49	49	16	0	10	605	46	46	0	0	NA	NA	NA	92	90	535	185	183	379	130	96	109	30	21	0.204	0.162	0.115
.	19.01.15-15.31.45-1-445716	32	1	1	0	0	0	0	0	0	0	0	NA	NA	NA	10	8	490	168	163	0	0	0	0	0	0	0	0	0
.	19.01.15-15.31.45-1-445721	502	72	72	20	0	13	648	66	66	0	0	NA	NA	NA	152	138	574	189	188	412	132	104	170	49	40	0.296	0.259	0.213
.	19.01.15-15.31.48-1-445724	87	4	4	1	0	1	543	3	3	0	0	NA	NA	NA	23	20	501	166	166	346	115	82	11	5	0	0.022	0.03	0
.	19.01.15-15.31.56-1-445738	237	10	10	2	0	2	586	9	9	0	0	NA	NA	NA	80	67	533	173	174	377	121	88	30	2	4	0.056	0.012	0.023
.	19.01.15-15.31.56-1-445740	59	3	3	1	0	1	539	2	2	0	0	NA	NA	NA	22	21	499	171	164	341	115	83	2	7	0	0.004	0.041	0
.	19.01.15-15.32.03-1-445744	65	2	2	0	0	0	302	1	1	0	0	NA	NA	NA	21	27	505	169	166	190	67	45	1	0	4	0.002	0	0.024
.	19.01.15-15.32.19-1-445747	203	11	11	4	0	3	582	9	9	0	0	NA	NA	NA	55	70	531	175	177	367	123	92	25	6	2	0.047	0.034	0.011
.	19.01.15-15.32.23-1-445753	159	26	26	2	0	1	551	24	24	0	0	NA	NA	NA	57	39	508	174	170	346	119	86	43	7	7	0.085	0.04	0.041
.	19.01.15-15.32.24-1-445754	121	9	9	2	0	1	555	8	8	0	0	NA	NA	NA	41	40	515	170	168	354	118	83	15	9	4	0.029	0.053	0.024
.	19.01.15-15.32.28-1-445771	263	48	48	6	0	4	585	45	45	0	0	NA	NA	NA	71	78	533	179	179	369	123	93	108	32	22	0.203	0.179	0.123
.	19.01.15-15.32.44-1-445787	143	15	15	4	0	4	564	14	14	0	0	NA	NA	NA	47	46	517	171	171	357	120	87	36	11	12	0.07	0.064	0.07
.	19.01.15-15.32.45-1-445791	62	3	3	0	0	0	451	2	2	0	0	NA	NA	NA	14	20	501	167	165	287	96	68	5	0	0	0.01	0	0
.	19.01.15-15.32.48-1-445796	35	1	1	1	0	1	0	0	0	0	0	NA	NA	NA	8	8	490	167	164	0	0	0	1	0	0	0.002	0	0
.	19.01.15-15.32.51-1-445799	60	2	2	0	0	0	544	1	1	0	0	NA	NA	NA	17	22	500	167	168	346	114	84	5	0	0	0.01	0	0
.	19.01.15-15.32.58-1-445810	152	7	7	4	0	2	561	6	6	0	0	NA	NA	NA	53	46	515	176	168	356	121	84	24	3	0	0.047	0.017	0
.	19.01.15-15.33.02-1-445815	201	14	14	5	0	5	584	13	13	0	0	NA	NA	NA	55	62	529	176	170	372	125	87	46	11	5	0.087	0.062	0.029
.	19.01.15-15.33.04-1-445817	66	2	2	1	0	1	546	0	0	0	0	NA	NA	NA	21	29	504	168	170	348	113	85	4	0	0	0.008	0	0
.	19.01.15-15.33.09-1-445825	93	16	16	4	0	3	563	13	13	0	0	NA	NA	NA	29	41	511	171	172	358	117	88	32	13	2	0.063	0.076	0.012
.	19.01.15-15.33.12-1-445826	146	10	10	3	0	2	562	9	9	0	0	NA	NA	NA	51	46	515	172	172	356	118	88	32	0	4	0.062	0	0.023
.	19.01.15-15.33.18-1-445828	66	3	3	0	0	0	533	2	2	0	0	NA	NA	NA	27	16	499	165	165	342	110	81	4	3	0	0.008	0.018	0
.	19.01.15-15.33.18-1-445829	147	13	13	4	0	2	566	10	10	0	0	NA	NA	NA	44	46	513	173	173	357	120	89	33	5	3	0.064	0.029	0.017
.	19.01.15-15.33.19-1-445830	147	15	15	6	0	5	554	13	13	0	0	NA	NA	NA	41	37	509	171	170	351	118	85	30	12	8	0.059	0.07	0.047
.	19.01.15-15.33.33-1-445848	413	86	86	20	0	16	606	79	79	0	0	NA	NA	NA	102	100	542	184	187	380	127	99	210	35	23	0.387	0.19	0.123
.	19.01.15-15.33.33-1-445849	145	27	27	5	0	4	545	26	26	0	0	NA	NA	NA	42	37	510	171	169	349	117	79	49	10	6	0.096	0.058	0.036
.	19.01.15-15.33.33-1-445850	57	3	3	0	0	0	252	2	2	0	0	NA	NA	NA	21	11	492	166	166	163	55	34	2	5	0	0.004	0.03	0
.	19.01.15-15.33.35-1-445852	176	21	21	5	0	3	574	19	19	0	0	NA	NA	NA	56	58	521	177	173	364	122	88	56	18	13	0.107	0.102	0.075
.	19.01.15-15.33.38-1-445854	113	4	4	3	0	2	562	3	3	0	0	NA	NA	NA	34	41	514	172	168	356	123	83	6	2	13	0.012	0.012	0.077
.	19.01.15-15.33.41-1-445855	62	2	2	0	0	0	530	1	1	0	0	NA	NA	NA	28	13	495	166	165	338	111	81	4	3	0	0.008	0.018	0
.	19.01.15-15.33.42-1-445856	67	6	6	1	0	1	543	5	5	0	0	NA	NA	NA	22	32	504	167	174	345	113	85	8	8	0	0.016	0.048	0
.	19.01.15-15.33.43-1-445857	185	10	10	2	0	2	573	8	8	0	0	NA	NA	NA	42	59	530	172	170	367	121	85	14	3	4	0.026	0.017	0.024
.	19.01.15-15.33.46-1-445862	199	60	60	10	0	9	568	54	54	0	0	NA	NA	NA	77	53	514	181	171	354	125	89	130	33	16	0.253	0.182	0.094
.	19.01.15-15.33.54-1-445874	70	2	2	1	0	1	545	1	1	0	0	NA	NA	NA	18	30	501	169	173	346	115	84	4	0	2	0.008	0	0.012
.	19.01.15-15.33.59-1-445879	97	5	5	1	0	1	544	2	2	0	0	NA	NA	NA	14	29	502	170	170	348	113	83	5	8	1	0.01	0.047	0.006
.	19.01.15-15.34.05-1-445886	36	1	1	1	0	1	0	0	0	0	0	NA	NA	NA	14	11	492	168	164	0	0	0	0	0	3	0	0	0.018
.	19.01.15-15.34.07-1-445889	175	19	19	8	0	6	568	18	18	0	0	NA	NA	NA	59	51	519	175	170	363	118	87	33	4	14	0.064	0.023	0.082
.	19.01.15-15.34.07-1-445890	237	66	66	12	0	10	589	63	63	0	0	NA	NA	NA	69	78	544	173	174	379	119	91	178	31	44	0.327	0.179	0.253
.	19.01.15-15.34.09-1-445892	90	4	4	0	0	0	551	3	3	0	0	NA	NA	NA	21	38	509	172	170	353	117	81	0	7	7	0	0.041	0.041
.	19.01.15-15.34.09-1-445893	33	1	1	0	0	0	0	0	0	0	0	NA	NA	NA	14	12	494	164	167	0	0	0	0	0	0	0	0	0
.	19.01.15-15.34.11-1-445894	96	5	5	3	0	3	553	4	4	0	0	NA	NA	NA	27	42	517	168	170	355	113	85	20	0	2	0.039	0	0.012
.	19.01.15-15.34.16-1-445895	280	23	23	7	0	2	584	19	19	0	0	NA	NA	NA	86	71	530	179	175	370	123	91	77	11	19	0.145	0.061	0.109
.	19.01.15-15.34.21-1-445900	88	4	4	2	0	2	545	3	3	0	0	NA	NA	NA	35	28	504	168	169	346	115	84	15	0	0	0.03	0	0
.	19.01.15-15.34.24-1-445903	318	34	34	12	0	8	611	32	32	0	0	NA	NA	NA	72	97	542	185	183	385	131	95	120	28	9	0.221	0.151	0.049
.	19.01.15-15.34.29-1-445920	318	67	67	24	0	18	601	61	61	0	0	NA	NA	NA	104	90	541	183	179	375	132	94	158	39	39	0.292	0.213	0.218
.	19.01.15-15.34.36-1-445928	30	1	1	0	0	0	0	0	0	0	0	NA	NA	NA	10	5	490	165	163	0	0	0	0	0	1	0	0	0.006
.	19.01.15-15.34.36-1-445929	202	85	85	25	0	18	566	80	80	0	0	NA	NA	NA	50	60	530	169	174	367	112	87	186	35	34	0.351	0.207	0.195
.	19.01.15-15.34.38-1-445931	201	35	35	5	0	4	578	30	30	0	0	NA	NA	NA	47	64	528	177	172	367	124	87	64	19	15	0.121	0.107	0.087
.	19.01.15-15.35.00-1-445954	57	2	2	0	0	0	549	1	1	0	0	NA	NA	NA	25	27	506	166	168	350	115	84	0	7	0	0	0.042	0
.	19.01.15-15.35.09-1-445961	92	3	3	1	0	1	545	2	2	0	0	NA	NA	NA	30	31	501	171	172	343	118	84	1	2	0	0.002	0.012	0
.	19.01.15-15.35.12-1-445964	68	4	4	1	0	1	537	2	2	0	0	NA	NA	NA	27	26	505	169	165	345	113	79	3	2	4	0.006	0.012	0.024
.	19.01.15-15.35.22-1-445966	299	46	46	7	0	4	615	43	43	0	0	NA	NA	NA	85	100	547	186	180	386	131	98	116	34	17	0.212	0.183	0.094
.	19.01.15-15.35.24-1-445969	143	7	7	1	0	1	559	5	5	0	0	NA	NA	NA	47	44	515	171	171	355	119	85	8	3	5	0.016	0.018	0.029
.	19.01.15-15.35.28-1-445985	263	91	91	26	0	18	595	79	79	0	0	NA	NA	NA	77	89	547	182	173	382	123	90	177	55	45	0.324	0.302	0.26
.	19.01.15-15.35.29-1-445986	120	16	16	4	0	4	541	13	13	0	0	NA	NA	NA	36	29	505	168	169	345	114	82	21	19	5	0.042	0.113	0.03
.	19.01.15-15.35.31-1-445988	59	2	2	0	0	0	542	1	1	0	0	NA	NA	NA	17	17	497	166	167	343	117	82	4	0	0	0.008	0	0
.	19.01.15-15.35.32-1-445989	63	2	2	0	0	0	544	1	1	0	0	NA	NA	NA	17	24	504	166	167	347	113	84	3	0	4	0.006	0	0.024
.	19.01.15-15.35.42-1-445991	61	3	3	1	0	1	534	2	2	0	0	NA	NA	NA	28	22	503	167	165	338	114	82	7	0	1	0.014	0	0.006
.	19.01.15-15.35.43-1-445994	176	35	35	8	0	5	558	31	31	0	0	NA	NA	NA	62	42	518	171	166	358	118	82	92	21	20	0.178	0.123	0.12
.	19.01.15-15.35.44-1-445995	269	35	35	9	0	8	581	32	32	0	0	NA	NA	NA	98	73	528	177	181	365	122	94	119	17	11	0.225	0.096	0.061
.	19.01.15-15.35.50-1-446007	59	2	2	1	0	1	549	1	1	0	0	NA	NA	NA	21	35	506	171	171	349	116	84	6	0	0	0.012	0	0
.	19.01.15-15.35.55-1-446014	36	1	1	0	0	0	0	0	0	0	0	NA	NA	NA	9	9	494	164	164	0	0	0	2	0	0	0.004	0	0
.	19.01.15-15.35.55-1-446015	65	3	3	0	0	0	529	2	2	0	0	NA	NA	NA	29	13	494	167	165	339	111	79	0	3	0	0	0.018	0
.	19.01.15-15.35.58-1-446018	89	3	3	1	0	0	544	1	1	0	0	NA	NA	NA	22	26	503	169	167	346	117	81	10	0	0	0.02	0	0
.	19.01.15-15.36.05-1-446024	68	6	6	0	0	0	398	5	5	0	0	NA	NA	NA	17	14	494	167	166	250	81	67	6	0	0	0.012	0	0
.	19.01.15-15.36.09-1-446025	384	44	44	15	0	12	627	40	40	0	0	NA	NA	NA	131	121	561	183	190	392	133	102	121	24	38	0.216	0.131	0.2
.	19.01.15-15.36.13-1-446026	300	42	42	13	0	11	607	39	39	0	0	NA	NA	NA	86	94	541	182	184	380	130	97	128	22	30	0.237	0.121	0.163
.	19.01.15-15.36.22-1-446033	152	15	15	3	0	2	556	11	11	0	0	NA	NA	NA	52	36	512	169	168	355	117	84	30	14	6	0.059	0.083	0.036
.	19.01.15-15.36.22-1-446034	94	3	3	0	0	0	541	2	2	0	0	NA	NA	NA	22	27	502	170	168	345	114	82	0	10	0	0	0.059	0
.	19.01.15-15.36.31-1-446055	65	3	3	0	0	0	544	2	2	0	0	NA	NA	NA	29	31	510	165	169	351	111	82	11	2	0	0.022	0.012	0
.	19.01.15-15.36.32-1-446057	94	4	4	0	0	0	543	3	3	0	0	NA	NA	NA	50	35	515	165	168	348	110	85	5	3	5	0.01	0.018	0.03
.	19.01.15-15.36.35-1-446065	241	77	77	17	0	14	575	71	71	0	0	NA	NA	NA	80	61	527	172	175	365	120	90	201	23	31	0.381	0.134	0.177
.	19.01.15-15.36.35-1-446066	153	13	13	3	0	2	555	12	12	0	0	NA	NA	NA	48	40	517	168	168	358	114	83	29	3	1	0.056	0.018	0.006
.	19.01.15-15.36.46-1-446077	205	36	36	10	0	9	577	31	31	0	0	NA	NA	NA	65	62	526	175	174	364	121	92	104	37	15	0.198	0.211	0.086
.	19.01.15-15.36.47-1-446078	431	73	73	22	0	19	622	66	66	0	0	NA	NA	NA	135	110	549	196	178	385	142	95	190	49	34	0.346	0.25	0.191
.	19.01.15-15.36.47-1-446079	140	7	7	2	0	2	559	6	6	0	0	NA	NA	NA	39	39	515	165	172	358	115	86	36	4	0	0.07	0.024	0
.	19.01.15-15.36.59-1-446095	355	33	33	7	0	6	621	30	30	0	0	NA	NA	NA	94	107	553	182	185	393	127	101	97	12	40	0.175	0.066	0.216
.	19.01.15-15.37.09-1-446101	353	57	57	13	0	9	610	52	52	0	0	NA	NA	NA	105	98	543	184	184	382	132	96	198	34	10	0.365	0.185	0.054
.	19.01.15-15.37.14-1-446104	57	3	3	1	0	1	535	2	2	0	0	NA	NA	NA	33	24	501	168	168	339	111	85	9	0	0	0.018	0	0
.	19.01.15-15.37.14-1-446105	279	23	23	7	0	3	583	20	20	0	0	NA	NA	NA	78	69	533	171	178	372	119	92	56	18	13	0.105	0.105	0.073
.	19.01.15-15.37.18-1-446106	123	9	9	0	0	0	540	8	8	0	0	NA	NA	NA	38	28	504	169	168	347	113	80	16	12	2	0.032	0.071	0.012
.	19.01.15-15.37.29-1-446126	124	8	8	3	0	2	558	6	6	0	0	NA	NA	NA	39	43	517	169	170	356	114	88	14	2	6	0.027	0.012	0.035
.	19.01.15-15.37.39-1-446130	381	28	28	7	0	5	624	23	23	0	0	NA	NA	NA	119	116	557	188	184	395	132	97	38	30	28	0.068	0.16	0.152
.	19.01.15-15.37.46-1-446137	121	10	10	3	0	3	553	9	9	0	0	NA	NA	NA	39	42	513	174	168	353	118	82	26	10	0	0.051	0.057	0
.	19.01.15-15.37.49-1-446141	69	4	4	1	0	0	540	3	3	0	0	NA	NA	NA	22	20	499	169	165	341	118	81	4	5	0	0.008	0.03	0
.	19.01.15-15.37.54-1-446151	58	2	2	1	0	0	542	1	1	0	0	NA	NA	NA	16	17	499	168	163	344	116	82	5	2	0	0.01	0.012	0
.	19.01.15-15.37.58-1-446155	37	1	1	0	0	0	0	0	0	0	0	NA	NA	NA	10	7	492	165	163	0	0	0	0	3	0	0	0.018	0
.	19.01.15-15.38.02-1-446157	228	40	40	11	0	9	572	38	38	0	0	NA	NA	NA	73	53	511	179	176	355	124	93	91	27	24	0.178	0.151	0.136
.	19.01.15-15.38.06-1-446162	230	24	24	5	0	4	585	21	21	0	0	NA	NA	NA	79	75	530	180	178	367	125	93	56	8	7	0.106	0.044	0.039
.	19.01.15-15.38.07-1-446163	139	11	11	1	0	1	561	9	9	0	0	NA	NA	NA	26	49	518	172	172	356	120	85	35	8	5	0.068	0.047	0.029
.	19.01.15-15.38.08-1-446164	280	57	57	21	0	14	588	51	51	0	0	NA	NA	NA	85	77	531	178	181	369	123	96	165	32	34	0.311	0.18	0.188
.	19.01.15-15.38.16-1-446168	117	5	5	0	0	0	542	4	4	0	0	NA	NA	NA	30	26	504	167	168	346	114	82	8	7	3	0.016	0.042	0.018
.	19.01.15-15.38.22-1-446174	34	1	1	0	0	0	0	0	0	0	0	NA	NA	NA	9	7	493	163	164	0	0	0	0	0	1	0	0	0.006
.	19.01.15-15.38.24-1-446175	174	22	22	9	0	8	585	19	19	0	0	NA	NA	NA	59	70	524	178	181	364	127	94	56	0	11	0.107	0	0.061
.	19.01.15-15.38.25-1-446176	62	2	2	0	0	0	540	1	1	0	0	NA	NA	NA	21	20	502	165	166	346	112	82	5	0	0	0.01	0	0
.	19.01.15-15.38.30-1-446193	231	13	13	6	0	3	574	12	12	0	0	NA	NA	NA	70	56	532	171	166	371	120	83	26	5	5	0.049	0.029	0.03
.	19.01.15-15.38.32-1-446194	117	5	5	4	0	3	548	4	4	0	0	NA	NA	NA	45	32	506	168	171	345	116	87	28	0	0	0.055	0	0
.	19.01.15-15.38.33-1-446196	113	8	8	3	0	2	547	7	7	0	0	NA	NA	NA	37	30	509	167	167	348	115	84	31	3	0	0.061	0.018	0
.	19.01.15-15.38.38-1-446204	298	85	85	24	0	18	596	78	78	0	0	NA	NA	NA	79	78	528	178	185	368	125	103	201	43	35	0.381	0.242	0.189
.	19.01.15-15.38.43-1-446206	277	16	16	4	0	3	603	12	12	0	0	NA	NA	NA	77	86	533	181	185	373	128	102	26	17	13	0.049	0.094	0.07
.	19.01.15-15.38.48-1-446216	257	47	47	14	0	11	571	42	42	0	0	NA	NA	NA	72	67	519	182	179	350	130	91	116	24	19	0.224	0.132	0.106
.	19.01.15-15.38.52-1-446225	91	3	3	1	0	0	545	1	1	0	0	NA	NA	NA	27	31	507	170	167	346	115	84	10	0	2	0.02	0	0.012
.	19.01.15-15.38.55-1-446229	236	45	45	16	0	12	585	42	42	0	0	NA	NA	NA	59	66	530	170	179	372	117	96	112	29	42	0.211	0.171	0.235
.	19.01.15-15.38.56-1-446231	33	1	1	0	0	0	0	0	0	0	0	NA	NA	NA	3	10	495	164	164	0	0	0	0	0	0	0	0	0
.	19.01.15-15.38.59-1-446235	124	7	7	4	0	4	561	5	5	0	0	NA	NA	NA	39	49	522	171	169	358	117	86	9	4	9	0.017	0.023	0.053
.	19.01.15-15.39.05-1-446241	89	3	3	1	0	1	532	1	1	0	0	NA	NA	NA	25	17	497	167	166	338	111	83	3	7	0	0.006	0.042	0
.	19.01.15-15.39.10-1-446243	33	1	1	0	0	0	0	0	0	0	0	NA	NA	NA	6	12	497	165	163	0	0	0	0	3	0	0	0.018	0
.	19.01.15-15.39.13-1-446244	233	26	26	6	0	5	574	23	23	0	0	NA	NA	NA	80	61	521	177	176	359	123	92	85	34	16	0.163	0.192	0.091
.	19.01.15-15.39.19-1-446246	91	4	4	0	0	0	539	3	3	0	0	NA	NA	NA	26	25	502	168	168	343	114	82	3	0	4	0.006	0	0.024
.	19.01.15-15.39.24-1-446254	86	3	3	0	0	0	538	2	2	0	0	NA	NA	NA	22	24	502	169	166	344	115	79	9	0	0	0.018	0	0
.	19.01.15-15.39.27-1-446267	96	6	6	2	0	2	544	5	5	0	0	NA	NA	NA	31	24	502	168	167	345	116	83	19	0	6	0.038	0	0.036
.	19.01.15-15.39.34-1-446291	365	43	43	12	0	9	631	40	40	0	0	NA	NA	NA	108	112	554	181	190	395	129	107	116	24	31	0.209	0.133	0.163
.	19.01.15-15.39.39-1-446295	242	48	48	13	0	10	588	44	44	0	0	NA	NA	NA	72	76	526	180	183	366	126	96	97	30	25	0.184	0.167	0.137
.	19.01.15-15.39.43-1-446296	114	7	7	0	0	0	552	6	6	0	0	NA	NA	NA	41	28	507	167	167	351	114	87	10	6	7	0.02	0.036	0.042
.	19.01.15-15.39.45-1-446300	90	6	6	2	0	1	555	5	5	0	0	NA	NA	NA	25	35	513	166	169	355	117	83	26	5	9	0.051	0.03	0.053
.	19.01.15-15.39.56-1-446314	114	9	9	3	0	3	547	8	8	0	0	NA	NA	NA	40	31	512	166	166	351	113	83	24	5	0	0.047	0.03	0
.	19.01.15-15.40.03-1-446325	217	18	18	8	0	6	575	15	15	0	0	NA	NA	NA	71	61	523	175	176	358	125	92	38	43	8	0.073	0.246	0.045
.	19.01.15-15.40.04-1-446327	34	1	1	0	0	0	0	0	0	0	0	NA	NA	NA	9	11	496	164	164	0	0	0	0	0	0	0	0	0
.	19.01.15-15.40.06-1-446329	97	4	4	1	0	1	543	2	2	0	0	NA	NA	NA	26	23	499	169	168	343	117	83	10	0	0	0.02	0	0
.	19.01.15-15.40.07-1-446330	124	8	8	2	0	2	545	6	6	0	0	NA	NA	NA	35	33	505	173	168	348	116	81	7	9	7	0.014	0.052	0.042
.	19.01.15-15.40.15-1-446334	92	4	4	1	0	1	556	3	3	0	0	NA	NA	NA	32	39	516	167	169	359	112	85	5	3	0	0.01	0.018	0
.	19.01.15-15.40.15-1-446336	146	20	20	3	0	2	555	18	18	0	0	NA	NA	NA	39	39	514	170	168	356	116	83	31	8	4	0.06	0.047	0.024
.	19.01.15-15.40.21-1-446339	269	34	34	13	0	9	586	32	32	0	0	NA	NA	NA	99	81	534	181	179	369	124	93	92	33	10	0.172	0.182	0.056
.	19.01.15-15.40.29-1-446359	273	39	39	4	0	4	589	31	31	0	0	NA	NA	NA	77	74	533	182	172	373	131	85	97	13	16	0.182	0.071	0.093
.	19.01.15-15.40.31-1-446361	212	46	46	11	0	6	565	41	41	0	0	NA	NA	NA	61	55	519	172	177	358	117	90	105	23	28	0.202	0.134	0.158
.	19.01.15-15.40.32-1-446363	117	8	8	1	0	0	546	7	7	0	0	NA	NA	NA	34	28	503	171	167	343	120	83	14	9	4	0.028	0.053	0.024
.	19.01.15-15.40.36-1-446372	179	22	22	4	0	4	580	21	21	0	0	NA	NA	NA	62	64	526	179	172	368	126	86	25	9	17	0.048	0.05	0.099
.	19.01.15-15.40.36-1-446373	124	12	12	6	0	5	553	11	11	0	0	NA	NA	NA	37	34	510	169	168	352	117	84	21	3	1	0.041	0.018	0.006
.	19.01.15-15.40.43-1-446375	320	54	54	16	0	14	600	47	47	0	0	NA	NA	NA	112	89	547	177	178	384	125	91	150	25	26	0.274	0.141	0.146
.	19.01.15-15.41.05-1-446399	177	39	39	9	0	7	564	37	37	0	0	NA	NA	NA	48	51	517	173	174	358	118	88	96	5	9	0.186	0.029	0.052
.	19.01.15-15.41.06-1-446401	98	10	10	2	0	2	557	9	9	0	0	NA	NA	NA	20	36	512	169	168	355	117	85	11	0	7	0.021	0	0.042
.	19.01.15-15.41.17-1-446404	233	15	15	4	0	3	574	14	14	0	0	NA	NA	NA	50	63	528	175	173	366	122	86	34	10	15	0.064	0.057	0.087
.	19.01.15-15.41.22-1-446407	122	5	5	1	0	1	562	4	4	0	0	NA	NA	NA	40	43	513	171	172	355	119	88	6	8	3	0.012	0.047	0.017
.	19.01.15-15.41.25-1-446409	122	7	7	3	0	2	554	6	6	0	0	NA	NA	NA	38	35	507	173	168	350	120	84	17	6	12	0.034	0.035	0.071
.	19.01.15-15.41.26-1-446410	61	2	2	0	0	0	545	1	1	0	0	NA	NA	NA	27	30	502	169	172	344	114	87	4	0	0	0.008	0	0
.	19.01.15-15.41.38-1-446431	119	7	7	4	0	3	552	5	5	0	0	NA	NA	NA	41	32	510	166	169	353	115	84	21	7	0	0.041	0.042	0
.	19.01.15-15.41.39-1-446432	34	1	1	0	0	0	0	0	0	0	0	NA	NA	NA	9	11	495	164	165	0	0	0	0	0	0	0	0	0
.	19.01.15-15.41.42-1-446433	466	55	55	14	0	10	629	53	53	0	0	NA	NA	NA	140	116	554	187	188	393	135	101	153	57	10	0.276	0.305	0.053
.	19.01.15-15.41.45-1-446437	204	9	9	2	0	2	584	8	8	0	0	NA	NA	NA	66	69	533	176	173	376	120	88	6	15	11	0.011	0.085	0.064
.	19.01.15-15.41.47-1-446440	89	3	3	1	0	1	548	2	2	0	0	NA	NA	NA	32	30	509	168	166	347	118	83	7	0	2	0.014	0	0.012
.	19.01.15-15.41.48-1-446441	119	9	9	2	0	2	555	8	8	0	0	NA	NA	NA	42	41	514	169	171	355	114	86	19	7	0	0.037	0.041	0
.	19.01.15-15.41.56-1-446453	179	16	16	6	0	4	563	15	15	0	0	NA	NA	NA	62	50	520	172	171	358	119	86	36	23	9	0.069	0.134	0.053
.	19.01.15-15.41.57-1-446456	33	1	1	0	0	0	0	0	0	0	0	NA	NA	NA	14	6	492	165	162	0	0	0	0	1	0	0	0.006	0
.	19.01.15-15.41.59-1-446458	116	5	5	2	0	2	549	4	4	0	0	NA	NA	NA	29	31	508	168	168	349	116	84	7	3	1	0.014	0.018	0.006
.	19.01.15-15.42.01-1-446459	34	1	1	1	0	1	0	0	0	0	0	NA	NA	NA	3	6	491	164	164	0	0	0	0	2	0	0	0.012	0
.	19.01.15-15.42.01-1-446460	123	9	9	3	0	2	548	7	7	0	0	NA	NA	NA	57	41	506	176	172	342	120	86	20	6	2	0.04	0.034	0.012
.	19.01.15-15.42.02-1-446462	32	1	1	1	0	1	0	0	0	0	0	NA	NA	NA	4	13	496	165	165	0	0	0	3	0	0	0.006	0	0
.	19.01.15-15.42.04-1-446467	150	20	20	4	0	3	560	15	15	0	0	NA	NA	NA	38	40	513	170	170	358	118	84	38	15	4	0.074	0.088	0.024
.	19.01.15-15.42.04-1-446469	147	22	22	8	0	7	549	19	19	0	0	NA	NA	NA	41	37	505	174	171	343	120	86	39	11	8	0.077	0.063	0.047
.	19.01.15-15.42.09-1-446470	530	66	66	18	0	12	666	61	61	0	0	NA	NA	NA	130	150	577	192	194	417	140	109	120	76	40	0.208	0.396	0.206
.	19.01.15-15.42.09-1-446471	472	64	64	16	0	12	633	56	56	0	0	NA	NA	NA	136	123	559	190	187	397	134	102	156	55	26	0.279	0.289	0.139
.	19.01.15-15.42.15-1-446473	154	12	12	2	0	0	572	11	11	0	0	NA	NA	NA	49	58	521	175	175	358	124	90	18	8	3	0.035	0.046	0.017
.	19.01.15-15.42.21-1-446474	65	4	4	2	0	1	557	2	2	0	0	NA	NA	NA	12	30	506	168	169	353	116	88	13	0	0	0.026	0	0
.	19.01.15-15.42.27-1-446480	185	47	47	15	0	12	568	42	42	0	0	NA	NA	NA	47	59	523	174	175	361	119	88	116	45	30	0.222	0.259	0.171
.	19.01.15-15.42.32-1-446498	114	5	5	1	0	1	548	4	4	0	0	NA	NA	NA	37	31	512	170	162	353	117	78	14	5	0	0.027	0.029	0
.	19.01.15-15.42.35-1-446502	190	51	51	8	0	7	582	45	45	0	0	NA	NA	NA	62	67	531	177	172	372	124	86	118	17	14	0.222	0.096	0.081
.	19.01.15-15.42.36-1-446503	56	2	2	2	0	1	550	1	1	0	0	NA	NA	NA	21	36	509	172	168	350	117	83	8	0	0	0.016	0	0
.	19.01.15-15.42.38-1-446511	174	17	17	6	0	5	577	12	12	0	0	NA	NA	NA	56	65	528	176	174	368	120	89	31	22	9	0.059	0.125	0.052
.	19.01.15-15.42.47-1-446519	67	2	2	0	0	0	448	1	1	0	0	NA	NA	NA	19	16	498	169	162	286	96	66	0	0	1	0	0	0.006
.	19.01.15-15.42.49-1-446522	114	8	8	4	0	3	540	7	7	0	0	NA	NA	NA	36	27	502	168	170	343	115	82	22	8	0	0.044	0.048	0
.	19.01.15-15.42.57-1-446534	299	20	20	5	0	5	586	19	19	0	0	NA	NA	NA	89	72	530	180	175	367	128	91	46	7	7	0.087	0.039	0.04
.	19.01.15-15.42.59-1-446536	182	23	23	6	0	3	580	20	20	0	0	NA	NA	NA	52	64	519	178	180	361	123	96	59	18	15	0.114	0.101	0.083
.	19.01.15-15.43.07-1-446543	204	44	44	11	0	9	569	41	41	0	0	NA	NA	NA	63	59	526	174	172	359	122	88	109	33	13	0.207	0.19	0.076
.	19.01.15-15.43.11-1-446544	31	1	1	0	0	0	0	0	0	0	0	NA	NA	NA	3	11	494	165	165	0	0	0	0	0	2	0	0	0.012
.	19.01.15-15.43.15-1-446546	59	2	2	1	0	1	543	1	1	0	0	NA	NA	NA	31	27	503	169	168	344	115	84	5	0	0	0.01	0	0
.	19.01.15-15.43.36-1-446570	58	2	2	0	0	0	541	1	1	0	0	NA	NA	NA	24	20	500	165	168	346	110	85	1	2	0	0.002	0.012	0
.	19.01.15-15.43.42-1-446571	239	25	25	6	0	5	599	22	22	0	0	NA	NA	NA	84	95	548	182	178	379	130	90	63	17	8	0.115	0.093	0.045
.	19.01.15-15.43.43-1-446572	115	5	5	4	0	3	544	4	4	0	0	NA	NA	NA	40	26	503	166	170	344	113	87	8	0	4	0.016	0	0.024
.	19.01.15-15.43.46-1-446576	147	18	18	3	0	2	563	16	16	0	0	NA	NA	NA	38	44	520	169	168	361	116	86	40	7	5	0.077	0.041	0.03
.	19.01.15-15.43.47-1-446581	265	18	18	6	0	4	596	14	14	0	0	NA	NA	NA	70	84	540	180	177	379	127	90	50	11	7	0.093	0.061	0.04
.	19.01.15-15.43.48-1-446582	38	1	1	0	0	0	0	0	0	0	0	NA	NA	NA	8	5	491	165	162	0	0	0	2	0	0	0.004	0	0
.	19.01.15-15.43.51-1-446586	94	3	3	2	0	1	552	2	2	0	0	NA	NA	NA	32	36	509	168	172	353	112	87	7	0	0	0.014	0	0
.	19.01.15-15.43.53-1-446589	62	2	2	0	0	0	551	1	1	0	0	NA	NA	NA	20	33	509	170	167	352	118	81	0	0	6	0	0	0.036
.	19.01.15-15.43.53-1-446592	152	25	25	6	0	5	566	22	22	0	0	NA	NA	NA	44	47	515	176	169	358	122	86	65	3	3	0.126	0.017	0.018
.	19.01.15-15.43.59-1-446599	388	51	51	8	0	6	619	49	49	0	0	NA	NA	NA	109	101	545	190	179	387	136	96	120	51	35	0.22	0.268	0.196
.	19.01.15-15.44.04-1-446606	65	3	3	0	0	0	546	2	2	0	0	NA	NA	NA	24	28	506	166	169	350	113	83	4	4	0	0.008	0.024	0
.	19.01.15-15.44.06-1-446608	122	11	11	2	0	1	556	8	8	0	0	NA	NA	NA	36	42	515	170	170	355	116	85	30	0	5	0.058	0	0.029
.	19.01.15-15.44.14-1-446611	214	10	10	2	0	2	592	9	9	0	0	NA	NA	NA	63	79	536	181	175	375	127	90	33	3	3	0.062	0.017	0.017
.	19.01.15-15.44.20-1-446613	177	18	18	7	0	4	557	15	15	0	0	NA	NA	NA	47	42	514	170	171	355	116	86	59	6	15	0.115	0.035	0.088
.	19.01.15-15.44.22-1-446614	300	51	51	23	0	17	596	45	45	0	0	NA	NA	NA	81	89	550	177	175	380	123	93	123	34	23	0.224	0.192	0.131
.	19.01.15-15.44.23-1-446616	235	65	65	19	0	14	572	53	53	0	0	NA	NA	NA	66	58	525	172	174	365	117	90	120	68	20	0.229	0.395	0.115
.	19.01.15-15.44.27-1-446619	150	8	8	4	0	2	555	7	7	0	0	NA	NA	NA	33	39	510	169	173	352	116	87	15	1	6	0.029	0.006	0.035
.	19.01.15-15.44.27-1-446620	34	1	1	0	0	0	0	0	0	0	0	NA	NA	NA	8	7	493	164	163	0	0	0	1	0	0	0.002	0	0
.	19.01.15-15.44.28-1-446636	371	40	40	7	0	7	616	32	32	0	0	NA	NA	NA	103	107	559	177	184	395	123	98	80	20	25	0.143	0.113	0.136
.	19.01.15-15.44.30-1-446639	60	2	2	0	0	0	0	1	1	0	0	NA	NA	NA	16	12	493	168	164	0	0	0	0	3	0	0	0.018	0
.	19.01.15-15.44.34-1-446642	62	2	2	0	0	0	0	1	1	0	0	NA	NA	NA	15	18	498	166	167	0	0	0	10	0	1	0.02	0	0.006
.	19.01.15-15.44.41-1-446651	151	18	18	8	0	6	555	15	15	0	0	NA	NA	NA	36	37	510	170	170	355	115	85	26	8	15	0.051	0.047	0.088
.	19.01.15-15.44.42-1-446652	173	9	9	1	0	1	557	7	7	0	0	NA	NA	NA	41	37	514	166	170	357	115	85	14	6	10	0.027	0.036	0.059
.	19.01.15-15.44.48-1-446660	59	2	2	1	0	1	100	1	1	0	0	NA	NA	NA	11	18	500	166	165	67	18	15	4	0	0	0.008	0	0
.	19.01.15-15.44.55-1-446670	116	10	10	1	0	1	539	7	7	0	0	NA	NA	NA	36	26	502	170	167	339	119	81	19	0	11	0.038	0	0.066
.	19.01.15-15.44.55-1-446671	233	14	14	5	0	4	582	12	12	0	0	NA	NA	NA	59	72	532	177	176	369	125	88	43	4	18	0.081	0.023	0.102
.	19.01.15-15.45.18-1-446683	87	3	3	1	0	0	552	2	2	0	0	NA	NA	NA	28	34	502	173	172	347	118	87	10	3	0	0.02	0.017	0
.	19.01.15-15.45.22-1-446684	345	41	41	16	0	12	606	36	36	0	0	NA	NA	NA	90	92	542	183	180	381	129	96	109	31	32	0.201	0.169	0.178
.	19.01.15-15.45.31-1-446703	62	2	2	1	0	1	542	1	1	0	0	NA	NA	NA	19	20	501	166	166	344	115	83	2	0	3	0.004	0	0.018
.	19.01.15-15.45.31-1-446704	123	8	8	4	0	2	561	6	6	0	0	NA	NA	NA	42	45	517	174	167	357	122	82	30	8	2	0.058	0.046	0.012
.	19.01.15-15.45.34-1-446706	33	1	1	1	0	1	0	0	0	0	0	NA	NA	NA	12	6	493	164	162	0	0	0	1	0	0	0.002	0	0
.	19.01.15-15.45.37-1-446709	199	44	44	10	0	7	583	43	43	0	0	NA	NA	NA	70	71	533	176	175	371	122	90	112	37	16	0.21	0.21	0.091
.	19.01.15-15.45.37-1-446710	179	27	27	8	0	8	568	26	26	0	0	NA	NA	NA	52	64	529	173	175	363	120	85	67	16	6	0.127	0.092	0.034
.	19.01.15-15.45.44-1-446712	280	14	14	1	0	1	614	13	13	0	0	NA	NA	NA	80	102	557	175	183	393	121	100	31	9	11	0.056	0.051	0.06
.	19.01.15-15.45.45-1-446716	152	9	9	4	0	2	555	6	6	0	0	NA	NA	NA	38	39	509	170	173	350	116	89	12	3	12	0.024	0.018	0.069
.	19.01.15-15.45.48-1-446721	151	32	32	10	0	8	558	30	30	0	0	NA	NA	NA	37	48	514	177	170	349	122	87	51	29	14	0.099	0.164	0.082
.	19.01.15-15.46.02-1-446734	92	6	6	1	0	1	556	5	5	0	0	NA	NA	NA	30	39	513	168	171	356	117	83	8	3	7	0.016	0.018	0.041
.	19.01.15-15.46.04-1-446738	261	44	44	13	0	8	583	42	42	0	0	NA	NA	NA	78	74	528	177	182	367	123	93	135	23	34	0.256	0.13	0.187
.	19.01.15-15.46.08-1-446740	155	16	16	5	0	5	555	13	13	0	0	NA	NA	NA	59	39	517	166	169	354	115	86	45	9	2	0.087	0.054	0.012
.	19.01.15-15.46.15-1-446745	343	45	45	13	0	10	606	42	42	0	0	NA	NA	NA	97	91	540	181	183	378	131	97	130	32	21	0.241	0.177	0.115
.	19.01.15-15.46.16-1-446746	66	4	4	1	0	1	549	3	3	0	0	NA	NA	NA	25	34	503	172	172	346	116	87	2	0	4	0.004	0	0.023
.	19.01.15-15.46.20-1-446751	189	30	30	9	0	8	574	26	26	0	0	NA	NA	NA	48	59	524	176	172	364	122	88	43	25	14	0.082	0.142	0.081
.	19.01.15-15.46.30-1-446775	315	41	41	13	0	10	588	39	39	0	0	NA	NA	NA	111	80	536	179	178	373	123	92	102	30	27	0.19	0.168	0.152
.	19.01.15-15.46.31-1-446776	63	3	3	1	0	1	531	2	2	0	0	NA	NA	NA	30	18	498	167	166	336	112	83	12	7	0	0.024	0.042	0
.	19.01.15-15.46.34-1-446777	33	1	1	0	0	0	0	0	0	0	0	NA	NA	NA	7	14	496	166	165	0	0	0	0	0	0	0	0	0
.	19.01.15-15.46.37-1-446779	31	1	1	0	0	0	0	0	0	0	0	NA	NA	NA	3	10	493	166	164	0	0	0	0	0	1	0	0	0.006
.	19.01.15-15.46.39-1-446788	32	1	1	0	0	0	0	0	0	0	0	NA	NA	NA	7	13	500	164	162	0	0	0	0	0	0	0	0	0
.	19.01.15-15.46.41-1-446790	507	53	53	13	0	10	663	48	48	0	0	NA	NA	NA	115	154	577	195	195	410	143	110	168	18	16	0.291	0.092	0.082
.	19.01.15-15.46.42-1-446791	148	11	11	2	0	1	571	10	10	0	0	NA	NA	NA	45	56	517	173	179	358	121	92	18	15	11	0.035	0.087	0.061
.	19.01.15-15.46.42-1-446792	113	8	8	2	0	2	560	5	5	0	0	NA	NA	NA	30	46	512	173	174	356	120	84	24	0	1	0.047	0	0.006
.	19.01.15-15.46.45-1-446797	290	55	55	13	0	10	609	51	51	0	0	NA	NA	NA	87	90	544	184	175	387	128	94	154	34	19	0.283	0.185	0.109
.	19.01.15-15.46.58-1-446815	122	11	11	3	0	3	547	10	10	0	0	NA	NA	NA	31	33	506	169	171	346	117	84	19	14	4	0.038	0.083	0.023
.	19.01.15-15.47.01-1-446817	155	12	12	2	0	2	564	11	11	0	0	NA	NA	NA	52	45	517	172	169	359	120	85	19	8	8	0.037	0.047	0.047
.	19.01.15-15.47.06-1-446824	303	40	40	11	0	7	595	36	36	0	0	NA	NA	NA	89	82	545	176	174	381	122	92	91	15	27	0.167	0.085	0.155
.	19.01.15-15.47.07-1-446826	204	16	16	1	0	1	584	15	15	0	0	NA	NA	NA	48	62	527	174	174	369	122	93	19	15	14	0.036	0.086	0.08
.	19.01.15-15.47.18-1-446828	177	8	8	0	0	0	566	7	7	0	0	NA	NA	NA	45	55	527	171	170	364	117	85	20	8	12	0.038	0.047	0.071
.	19.01.15-15.47.29-1-446846	205	16	16	2	0	2	562	15	15	0	0	NA	NA	NA	53	50	519	174	170	355	122	85	35	10	18	0.067	0.057	0.106
.	19.01.15-15.47.34-1-446849	328	53	53	13	0	9	611	49	49	0	0	NA	NA	NA	101	107	555	183	182	390	126	95	163	21	22	0.294	0.115	0.121
.	19.01.15-15.47.35-1-446850	120	14	14	2	0	1	545	12	12	0	0	NA	NA	NA	37	31	507	166	171	347	112	86	25	8	5	0.049	0.048	0.029
.	19.01.15-15.47.43-1-446853	264	30	30	5	0	3	589	25	25	0	0	NA	NA	NA	94	80	535	177	181	369	125	95	75	23	19	0.14	0.13	0.105
.	19.01.15-15.47.50-1-446863	39	1	1	1	0	1	0	0	0	0	0	NA	NA	NA	13	17	501	165	164	0	0	0	1	0	0	0.002	0	0
.	19.01.15-15.47.53-1-446868	148	34	34	4	0	3	559	29	29	0	0	NA	NA	NA	51	47	515	173	172	356	120	83	77	10	13	0.15	0.058	0.076
.	19.01.15-15.48.00-1-446876	233	47	47	13	0	10	583	42	42	0	0	NA	NA	NA	79	67	520	180	180	359	128	96	95	23	37	0.183	0.128	0.206
.	19.01.15-15.48.06-1-446882	298	69	69	16	0	9	592	64	64	0	0	NA	NA	NA	92	75	532	176	180	372	125	95	179	49	32	0.336	0.278	0.178
.	19.01.15-15.48.09-1-446883	36	1	1	1	0	1	0	0	0	0	0	NA	NA	NA	9	12	497	165	163	0	0	0	4	0	0	0.008	0	0
.	19.01.15-15.48.12-1-446884	237	18	18	3	0	3	584	16	16	0	0	NA	NA	NA	59	66	526	180	173	369	128	87	38	9	17	0.072	0.05	0.098
.	19.01.15-15.48.13-1-446885	270	63	63	23	0	13	601	59	59	0	0	NA	NA	NA	90	87	546	178	176	384	124	93	163	39	31	0.299	0.219	0.176
.	19.01.15-15.48.18-1-446888	113	6	6	1	0	0	555	3	3	0	0	NA	NA	NA	33	43	515	168	173	354	115	86	11	3	0	0.021	0.018	0
.	19.01.15-15.48.31-1-446909	123	9	9	1	0	0	558	8	8	0	0	NA	NA	NA	30	38	512	168	171	356	117	85	10	4	8	0.02	0.024	0.047
.	19.01.15-15.48.35-1-446911	88	5	5	2	0	1	540	4	4	0	0	NA	NA	NA	31	21	501	167	166	345	111	84	9	5	9	0.018	0.03	0.054
.	19.01.15-15.48.42-1-446921	59	2	2	0	0	0	250	1	1	0	0	NA	NA	NA	11	16	496	169	164	155	58	37	0	0	4	0	0	0.024
.	19.01.15-15.48.43-1-446922	93	9	9	3	0	1	542	8	8	0	0	NA	NA	NA	26	24	504	167	166	343	117	82	19	1	1	0.038	0.006	0.006
.	19.01.15-15.48.50-1-446936	432	55	55	16	0	10	640	47	47	0	0	NA	NA	NA	126	130	569	197	177	406	143	91	157	39	13	0.276	0.198	0.073
.	19.01.15-15.48.53-1-446940	28	1	1	0	0	0	0	0	0	0	0	NA	NA	NA	10	5	491	164	163	0	0	0	0	0	0	0	0	0
.	19.01.15-15.48.54-1-446942	87	4	4	3	0	3	548	3	3	0	0	NA	NA	NA	37	34	510	172	165	350	116	82	4	3	0	0.008	0.017	0
.	19.01.15-15.48.54-1-446943	205	19	19	5	0	3	569	16	16	0	0	NA	NA	NA	52	51	527	171	166	368	121	80	63	16	16	0.12	0.094	0.096
.	19.01.15-15.48.55-1-446945	265	46	46	11	0	8	586	41	41	0	0	NA	NA	NA	64	68	530	180	171	371	127	88	101	36	24	0.191	0.2	0.14
.	19.01.15-15.49.04-1-446951	127	7	7	0	0	0	553	6	6	0	0	NA	NA	NA	49	40	516	172	165	351	119	83	15	0	3	0.029	0	0.018
.	19.01.15-15.49.04-1-446952	384	81	81	22	0	16	618	73	73	0	0	NA	NA	NA	115	112	553	189	183	384	135	99	207	45	48	0.374	0.238	0.262
.	19.01.15-15.49.09-1-446960	34	1	1	0	0	0	0	0	0	0	0	NA	NA	NA	7	9	493	166	163	0	0	0	4	0	0	0.008	0	0
.	19.01.15-15.49.12-1-446963	57	3	3	1	0	1	533	2	2	0	0	NA	NA	NA	30	22	500	167	168	341	112	80	9	3	0	0.018	0.018	0
.	19.01.15-15.49.27-1-446980	116	13	13	2	0	2	545	11	11	0	0	NA	NA	NA	31	27	503	169	168	345	116	84	32	13	1	0.064	0.077	0.006
.	19.01.15-15.49.30-1-446981	152	14	14	4	0	2	564	13	13	0	0	NA	NA	NA	49	49	518	173	171	359	119	86	23	6	17	0.044	0.035	0.099
.	19.01.15-15.49.38-1-446985	89	3	3	1	0	1	537	2	2	0	0	NA	NA	NA	30	20	504	164	165	345	110	82	3	0	3	0.006	0	0.018
.	19.01.15-15.49.38-1-446986	112	6	6	0	0	0	552	5	5	0	0	NA	NA	NA	27	35	509	172	167	348	119	85	23	0	0	0.045	0	0
.	19.01.15-15.49.48-1-446998	32	1	1	0	0	0	0	0	0	0	0	NA	NA	NA	10	12	496	165	164	0	0	0	0	0	0	0	0	0
.	19.01.15-15.49.50-1-447002	160	8	8	0	0	0	568	4	4	0	0	NA	NA	NA	52	51	522	172	170	362	118	88	15	9	6	0.029	0.052	0.035
.	19.01.15-15.49.51-1-447004	325	33	33	9	0	8	597	29	29	0	0	NA	NA	NA	96	90	537	186	180	374	131	92	81	8	20	0.151	0.043	0.111
.	19.01.15-15.49.51-1-447005	61	3	3	0	0	0	151	2	2	0	0	NA	NA	NA	22	22	502	168	165	101	31	19	2	1	1	0.004	0.006	0.006
.	19.01.15-15.49.55-1-447010	202	22	22	5	0	4	573	21	21	0	0	NA	NA	NA	49	51	520	175	169	363	123	87	31	17	12	0.06	0.097	0.071
.	19.01.15-15.49.56-1-447012	37	1	1	0	0	0	0	0	0	0	0	NA	NA	NA	13	9	494	165	163	0	0	0	0	0	2	0	0	0.012
.	19.01.15-15.49.59-1-447014	174	15	15	3	0	1	570	14	14	0	0	NA	NA	NA	44	54	523	173	171	362	121	87	39	10	6	0.075	0.058	0.035
.	19.01.15-15.50.00-1-447015	123	7	7	3	0	2	561	6	6	0	0	NA	NA	NA	22	48	520	173	168	357	119	85	25	0	3	0.048	0	0.018
.	19.01.15-15.50.00-1-447016	159	9	9	8	0	6	557	8	8	0	0	NA	NA	NA	53	44	513	175	169	354	119	84	15	26	8	0.029	0.149	0.047
.	19.01.15-15.50.10-1-447028	207	14	14	4	0	4	573	12	12	0	0	NA	NA	NA	50	56	521	175	173	362	123	88	42	11	0	0.081	0.063	0
.	19.01.15-15.50.15-1-447034	214	19	19	5	0	3	574	17	17	0	0	NA	NA	NA	51	57	527	171	172	366	120	88	34	9	26	0.065	0.053	0.151
.	19.01.15-15.50.20-1-447037	89	8	8	2	0	2	540	7	7	0	0	NA	NA	NA	32	29	505	170	167	345	116	79	20	0	6	0.04	0	0.036
.	19.01.15-15.50.24-1-447039	143	11	11	3	0	3	565	9	9	0	0	NA	NA	NA	58	50	514	177	172	355	124	86	60	3	14	0.117	0.017	0.081
.	19.01.15-15.50.26-1-447040	113	4	4	0	0	0	542	3	3	0	0	NA	NA	NA	40	33	507	170	169	344	115	83	9	0	2	0.018	0	0.012
.	19.01.15-15.50.31-1-447061	201	75	75	20	0	15	590	71	71	0	0	NA	NA	NA	51	76	534	177	178	374	123	93	166	28	45	0.311	0.158	0.253
.	19.01.15-15.50.35-1-447063	64	4	4	0	0	0	546	3	3	0	0	NA	NA	NA	36	35	511	165	172	349	113	84	7	0	4	0.014	0	0.023
.	19.01.15-15.50.39-1-447065	314	51	51	15	0	14	601	47	47	0	0	NA	NA	NA	77	88	548	175	178	385	123	93	135	24	21	0.246	0.137	0.118
.	19.01.15-15.50.39-1-447067	234	41	41	14	0	9	578	39	39	0	0	NA	NA	NA	66	61	520	174	180	362	122	94	111	24	27	0.213	0.138	0.15
.	19.01.15-15.50.40-1-447068	119	4	4	2	0	1	560	2	2	0	0	NA	NA	NA	41	55	521	172	175	357	115	88	8	5	5	0.015	0.029	0.029
.	19.01.15-15.50.40-1-447076	120	11	11	2	0	1	545	10	10	0	0	NA	NA	NA	39	28	505	168	168	349	113	83	31	9	2	0.061	0.054	0.012
.	19.01.15-15.50.47-1-447083	240	20	20	6	0	5	569	18	18	0	0	NA	NA	NA	71	59	512	177	183	356	121	92	27	26	19	0.053	0.147	0.104
.	19.01.15-15.50.49-1-447087	58	2	2	0	0	0	535	1	1	0	0	NA	NA	NA	22	18	498	169	164	339	115	81	10	0	0	0.02	0	0
.	19.01.15-15.50.50-1-447090	240	19	19	6	0	4	589	17	17	0	0	NA	NA	NA	72	78	532	181	178	370	127	92	30	20	6	0.056	0.11	0.034
.	19.01.15-15.50.58-1-447098	97	9	9	1	0	1	536	8	8	0	0	NA	NA	NA	31	20	498	168	167	343	115	78	18	7	3	0.036	0.042	0.018
.	19.01.15-15.51.03-1-447103	242	21	21	5	0	4	596	19	19	0	0	NA	NA	NA	64	79	533	183	176	375	130	91	40	24	10	0.075	0.131	0.057
.	19.01.15-15.51.07-1-447106	91	5	5	1	0	1	557	3	3	0	0	NA	NA	NA	35	40	510	171	172	355	116	86	13	4	0	0.025	0.023	0
.	19.01.15-15.51.36-1-447127	90	6	6	2	0	2	539	5	5	0	0	NA	NA	NA	23	23	499	169	168	340	117	82	9	12	1	0.018	0.071	0.006
.	19.01.15-15.51.41-1-447131	33	1	1	0	0	0	0	0	0	0	0	NA	NA	NA	12	13	495	167	164	0	0	0	6	0	0	0.012	0	0
.	19.01.15-15.51.42-1-447133	32	1	1	0	0	0	0	0	0	0	0	NA	NA	NA	10	4	490	164	163	0	0	0	0	1	0	0	0.006	0
.	19.01.15-15.51.44-1-447135	351	62	62	12	0	9	604	56	56	0	0	NA	NA	NA	86	96	541	182	186	380	128	96	161	39	36	0.298	0.214	0.194
.	19.01.15-15.51.44-1-447136	60	2	2	1	0	0	536	1	1	0	0	NA	NA	NA	22	11	492	168	164	337	116	83	8	0	0	0.016	0	0
.	19.01.15-15.51.45-1-447140	32	1	1	0	0	0	0	0	0	0	0	NA	NA	NA	8	14	497	164	166	0	0	0	0	0	0	0	0	0
.	19.01.15-15.51.47-1-447143	31	1	1	0	0	0	0	0	0	0	0	NA	NA	NA	8	9	494	165	163	0	0	0	0	0	2	0	0	0.012
.	19.01.15-15.51.50-1-447148	66	4	4	2	0	2	540	3	3	0	0	NA	NA	NA	21	23	501	169	166	345	115	80	0	8	6	0	0.047	0.036
.	19.01.15-15.51.55-1-447156	121	7	7	2	0	1	554	6	6	0	0	NA	NA	NA	38	35	506	171	171	349	121	84	14	3	1	0.028	0.018	0.006
.	19.01.15-15.51.59-1-447159	151	8	8	2	0	1	570	7	7	0	0	NA	NA	NA	43	55	523	169	176	365	117	88	13	5	0	0.025	0.03	0
.	19.01.15-15.52.03-1-447162	60	2	2	1	0	1	540	1	1	0	0	NA	NA	NA	15	17	498	168	164	341	118	81	3	0	0	0.006	0	0
.	19.01.15-15.52.06-1-447169	34	1	1	1	0	1	0	0	0	0	0	NA	NA	NA	7	7	491	166	163	0	0	0	0	2	0	0	0.012	0
.	19.01.15-15.52.07-1-447171	156	25	25	8	0	6	566	22	22	0	0	NA	NA	NA	48	46	516	174	169	363	118	85	33	35	20	0.064	0.201	0.118
.	19.01.15-15.52.11-1-447172	94	7	7	2	0	2	551	4	4	0	0	NA	NA	NA	33	36	510	170	169	351	117	83	15	14	3	0.029	0.082	0.018
.	19.01.15-15.52.12-1-447173	33	1	1	0	0	0	0	0	0	0	0	NA	NA	NA	11	10	493	165	165	0	0	0	0	1	0	0	0.006	0
.	19.01.15-15.52.15-1-447174	122	5	5	0	0	0	554	3	3	0	0	NA	NA	NA	34	40	512	170	171	355	116	83	11	0	6	0.021	0	0.035
.	19.01.15-15.52.15-1-447175	61	3	3	0	0	0	544	2	2	0	0	NA	NA	NA	34	34	513	165	169	349	113	82	14	0	0	0.027	0	0
.	19.01.15-15.52.15-1-447176	122	4	4	1	0	1	557	3	3	0	0	NA	NA	NA	34	41	504	173	177	348	119	90	8	0	3	0.016	0	0.017
.	19.01.15-15.52.21-1-447179	259	33	33	8	0	3	607	31	31	0	0	NA	NA	NA	78	90	535	178	190	381	123	103	73	45	17	0.136	0.253	0.089
.	19.01.15-15.52.24-1-447185	120	6	6	1	0	1	552	5	5	0	0	NA	NA	NA	27	33	508	170	168	350	118	84	19	0	7	0.037	0	0.042
.	19.01.15-15.52.29-1-447204	127	9	9	3	0	3	557	8	8	0	0	NA	NA	NA	44	41	514	171	169	357	117	83	28	0	8	0.054	0	0.047
.	19.01.15-15.52.31-1-447205	377	34	34	15	0	11	626	33	33	0	0	NA	NA	NA	100	115	559	180	189	396	127	103	103	17	6	0.184	0.094	0.032
.	19.01.15-15.52.31-1-447207	212	26	26	7	0	6	577	23	23	0	0	NA	NA	NA	68	67	515	180	185	356	124	97	96	16	16	0.186	0.089	0.086
.	19.01.15-15.52.32-1-447208	152	8	8	1	0	1	555	7	7	0	0	NA	NA	NA	46	42	511	172	172	351	118	86	6	7	4	0.012	0.041	0.023
.	19.01.15-15.52.44-1-447219	115	8	8	3	0	3	563	7	7	0	0	NA	NA	NA	32	48	523	170	168	362	116	85	11	7	3	0.021	0.041	0.018
.	19.01.15-15.52.49-1-447228	380	39	39	15	0	12	626	32	32	0	0	NA	NA	NA	108	114	560	182	185	399	128	99	134	13	11	0.239	0.071	0.059
.	19.01.15-15.52.50-1-447230	209	22	22	3	0	3	582	18	18	0	0	NA	NA	NA	53	68	533	173	175	374	118	90	39	13	7	0.073	0.075	0.04
.	19.01.15-15.52.51-1-447232	62	2	2	0	0	0	200	1	1	0	0	NA	NA	NA	22	14	496	166	165	121	42	37	7	0	0	0.014	0	0
.	19.01.15-15.53.01-1-447243	30	1	1	0	0	0	0	0	0	0	0	NA	NA	NA	10	15	498	167	163	0	0	0	3	0	0	0.006	0	0
.	19.01.15-15.53.03-1-447246	64	2	2	1	0	1	539	1	1	0	0	NA	NA	NA	19	22	498	171	166	340	118	81	2	0	1	0.004	0	0.006
.	19.01.15-15.53.03-1-447248	213	51	51	13	0	6	570	43	43	0	0	NA	NA	NA	72	53	520	174	172	362	119	89	159	24	21	0.306	0.138	0.122
.	19.01.15-15.53.15-1-447253	146	8	8	2	0	2	570	7	7	0	0	NA	NA	NA	46	51	520	176	168	361	125	84	18	14	0	0.035	0.08	0
.	19.01.15-15.53.15-1-447254	231	61	61	17	0	9	590	59	59	0	0	NA	NA	NA	66	74	534	174	179	373	122	95	147	36	29	0.275	0.207	0.162
.	19.01.15-15.53.16-1-447255	34	1	1	0	0	0	0	0	0	0	0	NA	NA	NA	8	8	491	164	166	0	0	0	0	0	2	0	0	0.012
.	19.01.15-15.53.17-1-447257	178	20	20	3	0	3	573	18	18	0	0	NA	NA	NA	48	56	521	177	171	361	125	87	52	4	7	0.1	0.023	0.041
.	19.01.15-15.53.20-1-447259	270	81	81	23	0	14	605	77	77	0	0	NA	NA	NA	82	94	538	178	191	376	124	105	161	69	25	0.299	0.388	0.131
.	19.01.15-15.53.24-1-447260	154	26	26	5	0	4	566	22	22	0	0	NA	NA	NA	46	56	519	177	173	361	118	87	37	42	17	0.071	0.237	0.098
.	19.01.15-15.53.25-1-447261	93	5	5	1	0	1	539	4	4	0	0	NA	NA	NA	24	22	503	167	165	347	114	78	5	4	5	0.01	0.024	0.03
.	19.01.15-15.53.38-1-447281	301	62	62	15	0	10	599	58	58	0	0	NA	NA	NA	97	83	545	176	175	384	124	91	132	47	37	0.242	0.267	0.211
.	19.01.15-15.53.43-1-447284	124	9	9	2	0	2	557	8	8	0	0	NA	NA	NA	40	37	516	168	166	356	118	83	18	6	9	0.035	0.036	0.054
.	19.01.15-15.53.52-1-447296	122	6	6	1	0	0	557	5	5	0	0	NA	NA	NA	49	41	507	171	176	347	117	93	3	9	0	0.006	0.053	0
.	19.01.15-15.53.53-1-447300	307	37	37	14	0	12	599	33	33	0	0	NA	NA	NA	82	87	542	183	175	380	130	89	71	34	26	0.131	0.186	0.149
.	19.01.15-15.54.04-1-447310	65	5	5	0	0	0	536	4	4	0	0	NA	NA	NA	37	25	503	168	167	340	113	83	8	7	1	0.016	0.042	0.006
.	19.01.15-15.54.20-1-447315	340	58	58	11	0	8	602	52	52	0	0	NA	NA	NA	81	87	533	187	180	376	130	96	167	21	25	0.313	0.112	0.139
.	19.01.15-15.54.31-1-447333	147	13	13	6	0	5	577	12	12	0	0	NA	NA	NA	45	62	528	175	172	371	121	85	42	4	6	0.08	0.023	0.035
.	19.01.15-15.54.32-1-447334	89	4	4	0	0	0	555	3	3	0	0	NA	NA	NA	35	39	512	169	171	357	115	83	11	0	0	0.021	0	0
.	19.01.15-15.54.39-1-447335	62	5	5	1	0	1	538	4	4	0	0	NA	NA	NA	31	20	501	167	165	343	113	82	7	2	1	0.014	0.012	0.006
.	19.01.15-15.54.47-1-447352	175	14	14	6	0	5	554	12	12	0	0	NA	NA	NA	68	46	513	173	173	349	119	86	28	13	4	0.055	0.075	0.023
.	19.01.15-15.54.55-1-447361	91	7	7	2	0	1	545	6	6	0	0	NA	NA	NA	29	27	507	166	167	350	113	82	15	15	0	0.03	0.09	0
.	19.01.15-15.54.58-1-447364	96	11	11	1	0	1	554	10	10	0	0	NA	NA	NA	35	37	513	167	170	356	113	85	20	13	2	0.039	0.078	0.012
.	19.01.15-15.55.01-1-447368	124	11	11	2	0	2	555	9	9	0	0	NA	NA	NA	43	41	513	172	169	352	118	85	25	4	7	0.049	0.023	0.041
.	19.01.15-15.55.05-1-447374	151	16	16	6	0	5	565	12	12	0	0	NA	NA	NA	48	47	515	175	170	360	119	86	21	14	1	0.041	0.08	0.006
.	19.01.15-15.55.15-1-447378	123	7	7	2	0	1	549	6	6	0	0	NA	NA	NA	41	34	511	169	167	351	118	80	1	11	7	0.002	0.065	0.042
.	19.01.15-15.55.16-1-447379	92	5	5	1	0	1	552	4	4	0	0	NA	NA	NA	20	36	503	173	173	346	119	87	4	4	1	0.008	0.023	0.006
.	19.01.15-15.55.42-1-447396	89	5	5	0	0	0	544	4	4	0	0	NA	NA	NA	21	28	508	167	166	350	113	81	5	2	0	0.01	0.012	0
.	19.01.15-15.55.42-1-447397	116	15	15	4	0	3	559	12	12	0	0	NA	NA	NA	35	42	517	166	172	357	114	88	45	0	5	0.087	0	0.029
.	19.01.15-15.55.49-1-447408	278	45	45	14	0	11	578	41	41	0	0	NA	NA	NA	75	62	528	172	175	366	120	92	105	27	26	0.199	0.157	0.149
.	19.01.15-15.56.07-1-447424	88	3	3	0	0	0	553	2	2	0	0	NA	NA	NA	36	37	510	174	166	348	121	84	2	3	0	0.004	0.017	0
.	19.01.15-15.56.07-1-447425	66	3	3	2	0	0	544	2	2	0	0	NA	NA	NA	25	27	502	170	168	342	118	84	19	0	0	0.038	0	0
.	19.01.15-15.56.08-1-447426	58	2	2	1	0	1	50	1	1	0	0	NA	NA	NA	12	11	492	165	167	38	5	7	3	0	1	0.006	0	0.006
.	19.01.15-15.56.11-1-447427	35	1	1	1	0	1	0	0	0	0	0	NA	NA	NA	10	12	498	163	164	0	0	0	0	0	1	0	0	0.006
.	19.01.15-15.56.13-1-447430	155	11	11	3	0	2	561	10	10	0	0	NA	NA	NA	49	48	519	176	166	358	121	82	33	7	0	0.064	0.04	0
.	19.01.15-15.56.13-1-447431	32	1	1	0	0	0	0	0	0	0	0	NA	NA	NA	11	6	491	165	163	0	0	0	0	0	0	0	0	0
.	19.01.15-15.56.20-1-447432	207	45	45	12	0	9	589	41	41	0	0	NA	NA	NA	56	70	529	181	173	375	127	87	112	31	13	0.212	0.171	0.075
.	19.01.15-15.56.21-1-447436	148	15	15	6	0	2	553	11	11	0	0	NA	NA	NA	40	37	509	172	169	350	119	84	27	17	1	0.053	0.099	0.006
.	19.01.15-15.56.26-1-447443	60	2	2	0	0	0	250	1	1	0	0	NA	NA	NA	12	15	499	163	166	161	48	41	3	0	0	0.006	0	0
.	19.01.15-15.56.33-1-447459	35	1	1	0	0	0	0	0	0	0	0	NA	NA	NA	12	9	494	164	164	0	0	0	0	0	0	0	0	0
.	19.01.15-15.56.34-1-447460	230	13	13	3	0	2	587	11	11	0	0	NA	NA	NA	51	69	534	176	172	376	124	87	20	16	16	0.037	0.091	0.093
.	19.01.15-15.56.39-1-447462	204	8	8	1	0	1	584	7	7	0	0	NA	NA	NA	58	67	533	180	167	374	127	83	8	12	5	0.015	0.067	0.03
.	19.01.15-15.56.40-1-447463	235	18	18	5	0	5	587	17	17	0	0	NA	NA	NA	56	65	527	170	181	370	118	99	44	19	18	0.083	0.112	0.099
.	19.01.15-15.56.41-1-447464	124	6	6	0	0	0	545	5	5	0	0	NA	NA	NA	41	36	509	168	172	344	115	86	8	7	6	0.016	0.042	0.035
.	19.01.15-15.56.42-1-447465	291	79	79	15	0	12	602	74	74	0	0	NA	NA	NA	70	84	535	175	187	377	122	103	197	40	15	0.368	0.229	0.08
.	19.01.15-15.57.15-1-447496	95	4	4	0	0	0	543	2	2	0	0	NA	NA	NA	30	27	504	171	165	343	118	82	2	10	0	0.004	0.058	0
.	19.01.15-15.57.19-1-447498	93	3	3	0	0	0	547	2	2	0	0	NA	NA	NA	32	33	503	172	171	345	118	84	5	1	2	0.01	0.006	0.012
.	19.01.15-15.57.22-1-447499	183	11	11	4	0	3	562	9	9	0	0	NA	NA	NA	46	45	513	174	171	354	120	88	20	12	10	0.039	0.069	0.058
.	19.01.15-15.57.31-1-447515	34	1	1	1	0	1	0	0	0	0	0	NA	NA	NA	5	9	495	165	162	0	0	0	0	0	2	0	0	0.012
.	19.01.15-15.57.38-1-447519	179	12	12	5	0	2	564	11	11	0	0	NA	NA	NA	65	48	516	173	172	355	121	88	35	17	0	0.068	0.098	0
.	19.01.15-15.57.38-1-447520	92	9	9	3	0	2	553	8	8	0	0	NA	NA	NA	27	31	512	166	166	356	113	84	31	4	5	0.061	0.024	0.03
.	19.01.15-15.57.46-1-447529	358	96	96	35	0	25	608	90	90	0	0	NA	NA	NA	91	95	540	188	180	382	133	93	202	48	65	0.374	0.255	0.361
.	19.01.15-15.58.14-1-447546	63	3	3	0	0	0	401	2	2	0	0	NA	NA	NA	14	17	500	165	165	258	84	59	4	2	0	0.008	0.012	0
.	19.01.15-15.58.21-1-447553	152	9	9	3	0	2	551	5	5	0	0	NA	NA	NA	46	38	512	170	169	353	113	85	24	11	3	0.047	0.065	0.018
.	19.01.15-15.58.23-1-447554	447	64	64	18	0	11	645	57	57	0	0	NA	NA	NA	123	142	574	183	198	408	127	110	148	30	43	0.258	0.164	0.217
.	19.01.15-15.58.23-1-447556	92	3	3	1	0	1	542	2	2	0	0	NA	NA	NA	26	22	497	169	169	344	115	83	7	0	0	0.014	0	0
.	19.01.15-15.58.29-1-447573	228	62	62	14	0	13	576	56	56	0	0	NA	NA	NA	53	66	528	175	176	364	122	90	149	34	25	0.282	0.194	0.142
.	19.01.15-15.58.32-1-447576	63	3	3	2	0	1	533	2	2	0	0	NA	NA	NA	33	22	504	167	164	343	110	80	5	0	3	0.01	0	0.018
.	19.01.15-15.58.37-1-447577	95	10	10	6	0	5	546	9	9	0	0	NA	NA	NA	23	24	503	169	165	350	116	80	30	6	4	0.06	0.036	0.024
.	19.01.15-15.58.38-1-447578	111	7	7	4	0	2	546	6	6	0	0	NA	NA	NA	39	29	507	169	166	349	114	83	14	0	4	0.028	0	0.024
.	19.01.15-15.58.47-1-447594	67	3	3	0	0	0	548	2	2	0	0	NA	NA	NA	15	22	501	170	164	348	117	83	10	2	0	0.02	0.012	0
.	19.01.15-15.59.19-1-447610	178	10	10	4	0	3	569	9	9	0	0	NA	NA	NA	53	53	524	173	169	363	119	87	31	9	19	0.059	0.052	0.112
.	19.01.15-15.59.28-1-447613	370	59	59	17	0	11	615	56	56	0	0	NA	NA	NA	116	105	555	183	180	392	130	93	103	66	41	0.186	0.361	0.228
.	19.01.15-15.59.28-1-447629	35	1	1	1	0	1	0	0	0	0	0	NA	NA	NA	15	11	494	166	164	0	0	0	0	0	0	0	0	0
.	19.01.15-15.59.29-1-447630	178	22	22	3	0	3	570	21	21	0	0	NA	NA	NA	51	56	526	170	173	365	118	87	44	12	16	0.084	0.071	0.092
.	19.01.15-15.59.30-1-447632	60	3	3	0	0	0	546	2	2	0	0	NA	NA	NA	28	28	503	173	165	343	122	81	0	8	7	0	0.046	0.042
.	19.01.15-15.59.30-1-447633	475	72	72	15	0	11	635	64	64	0	0	NA	NA	NA	156	127	559	197	184	393	140	102	164	23	32	0.293	0.117	0.174
.	19.01.15-15.59.45-1-447639	80	3	3	1	0	1	539	1	1	0	0	NA	NA	NA	33	30	511	163	169	351	108	80	9	0	0	0.018	0	0
.	19.01.15-15.59.50-1-447649	186	36	36	6	0	6	561	32	32	0	0	NA	NA	NA	48	50	520	171	172	357	117	87	62	16	5	0.119	0.094	0.029
.	19.01.15-16.00.00-1-447660	62	2	2	0	0	0	352	1	1	0	0	NA	NA	NA	14	20	500	166	167	225	76	51	2	0	1	0.004	0	0.006
.	19.01.15-16.00.06-1-447671	271	46	46	17	0	12	584	44	44	0	0	NA	NA	NA	81	68	527	181	173	369	127	88	144	12	21	0.273	0.066	0.121
.	19.01.15-16.00.26-1-447674	89	5	5	1	0	1	541	4	4	0	0	NA	NA	NA	37	28	505	170	166	345	115	81	4	14	0	0.008	0.082	0
.	19.01.15-16.00.43-1-447690	61	2	2	0	0	0	540	1	1	0	0	NA	NA	NA	26	21	505	165	164	346	113	81	5	0	0	0.01	0	0
.	19.01.15-16.01.00-1-447718	277	66	66	22	0	18	608	60	60	0	0	NA	NA	NA	81	91	534	186	184	374	133	101	174	34	24	0.326	0.183	0.13
.	19.01.15-16.01.01-1-447749	180	7	7	3	0	1	578	5	5	0	0	NA	NA	NA	63	60	526	173	174	369	119	90	14	7	1	0.027	0.04	0.006
.	19.01.15-16.01.14-1-447794	112	5	5	3	0	3	554	3	3	0	0	NA	NA	NA	36	46	508	176	175	348	120	86	9	0	7	0.018	0	0.04
.	19.01.15-16.01.16-1-447797	296	20	20	6	0	5	611	17	17	0	0	NA	NA	NA	86	100	554	185	174	392	130	89	78	11	8	0.141	0.059	0.046
.	19.01.15-16.01.20-1-447799	62	4	4	0	0	0	544	3	3	0	0	NA	NA	NA	11	17	496	167	167	343	115	86	15	0	0	0.03	0	0
.	19.01.15-16.01.28-1-447816	67	3	3	1	0	1	541	2	2	0	0	NA	NA	NA	27	24	506	166	165	348	114	79	4	0	5	0.008	0	0.03
.	19.01.15-16.01.34-1-447818	211	26	26	4	0	2	576	21	21	0	0	NA	NA	NA	65	60	526	169	178	368	116	92	71	7	25	0.135	0.041	0.14
.	19.01.15-16.01.43-1-447823	151	12	12	3	0	2	564	10	10	0	0	NA	NA	NA	71	47	517	176	167	354	122	88	24	7	4	0.046	0.04	0.024
.	19.01.15-16.01.45-1-447827	92	15	15	2	0	1	549	14	14	0	0	NA	NA	NA	28	31	503	171	170	345	119	85	24	6	3	0.048	0.035	0.018
.	19.01.15-16.01.45-1-447830	329	63	63	17	0	10	623	57	57	0	0	NA	NA	NA	93	107	549	187	184	394	132	97	166	35	29	0.302	0.187	0.158
.	19.01.15-16.01.53-1-447840	155	17	17	2	0	1	566	15	15	0	0	NA	NA	NA	49	51	518	170	176	361	115	90	37	4	14	0.071	0.024	0.08
.	19.01.15-16.01.58-1-447848	292	46	46	13	0	8	599	43	43	0	0	NA	NA	NA	85	93	546	180	180	378	128	93	124	40	18	0.227	0.222	0.1
.	19.01.15-16.02.09-1-447853	130	5	5	1	0	1	553	2	2	0	0	NA	NA	NA	35	35	503	174	171	348	122	83	20	0	0	0.04	0	0
.	19.01.15-16.02.11-1-447855	234	56	56	18	0	12	590	52	52	0	0	NA	NA	NA	62	75	532	179	177	371	127	92	150	36	16	0.282	0.201	0.09
.	19.01.15-16.02.16-1-447857	211	19	19	2	0	1	579	18	18	0	0	NA	NA	NA	56	59	522	177	173	364	125	90	63	8	2	0.121	0.045	0.012
.	19.01.15-16.02.22-1-447863	65	3	3	2	0	2	498	1	1	0	0	NA	NA	NA	14	21	498	166	170	313	108	77	5	0	0	0.01	0	0
.	19.01.15-16.02.25-1-447865	262	52	52	14	0	13	599	49	49	0	0	NA	NA	NA	84	86	535	188	176	378	134	87	146	32	28	0.273	0.17	0.159
.	19.01.15-16.02.27-1-447867	190	23	23	8	0	7	573	21	21	0	0	NA	NA	NA	73	65	523	175	180	364	120	89	53	16	13	0.101	0.091	0.072
.	19.01.15-16.02.35-1-447885	185	13	13	5	0	4	569	10	10	0	0	NA	NA	NA	51	52	515	177	173	358	123	88	42	10	5	0.082	0.056	0.029
.	19.01.15-16.03.06-1-447919	90	6	6	1	0	1	559	4	4	0	0	NA	NA	NA	29	41	515	168	171	358	114	87	8	6	7	0.016	0.036	0.041
.	19.01.15-16.03.14-1-447921	151	19	19	4	0	4	557	17	17	0	0	NA	NA	NA	36	40	515	168	170	356	116	85	50	7	4	0.097	0.042	0.024
.	19.01.15-16.03.18-1-447922	206	16	16	9	0	8	581	15	15	0	0	NA	NA	NA	70	69	531	180	171	373	124	84	45	23	14	0.085	0.128	0.082
.	19.01.15-16.03.18-1-447923	244	63	63	16	0	13	580	56	56	0	0	NA	NA	NA	69	66	525	180	174	366	125	89	127	46	22	0.242	0.256	0.126
.	19.01.15-16.03.21-1-447924	121	8	8	3	0	2	556	5	5	0	0	NA	NA	NA	27	32	504	171	170	353	119	84	21	4	1	0.042	0.023	0.006
.	19.01.15-16.03.30-1-447941	289	119	119	29	0	24	592	109	109	0	0	NA	NA	NA	77	81	537	183	174	374	127	91	219	102	41	0.408	0.557	0.236
.	19.01.15-16.03.36-1-447945	144	12	12	1	0	0	562	11	11	0	0	NA	NA	NA	36	42	512	168	175	356	116	90	17	9	0	0.033	0.054	0
.	19.01.15-16.03.44-1-447948	151	11	11	3	0	3	556	10	10	0	0	NA	NA	NA	28	36	514	168	167	355	117	84	26	2	4	0.051	0.012	0.024
.	19.01.15-16.03.46-1-447954	97	4	4	1	0	1	559	3	3	0	0	NA	NA	NA	37	41	513	168	173	355	114	90	11	4	0	0.021	0.024	0
.	19.01.15-16.03.47-1-447956	292	17	17	9	0	6	615	16	16	0	0	NA	NA	NA	93	97	547	186	177	391	131	93	56	14	10	0.102	0.075	0.056
.	19.01.15-16.03.59-1-447967	62	2	2	0	0	0	500	1	1	0	0	NA	NA	NA	14	18	498	167	166	315	108	77	4	0	4	0.008	0	0.024
.	19.01.15-16.04.04-1-447971	57	2	2	0	0	0	541	1	1	0	0	NA	NA	NA	29	25	502	170	166	343	117	81	2	0	4	0.004	0	0.024
.	19.01.15-16.04.08-1-447975	393	66	66	17	0	12	618	60	60	0	0	NA	NA	NA	120	114	556	187	184	393	127	98	158	46	35	0.284	0.246	0.19
.	19.01.15-16.04.10-1-447977	345	76	76	17	0	11	606	72	72	0	0	NA	NA	NA	99	92	545	179	181	381	127	98	189	24	26	0.347	0.134	0.144
.	19.01.15-16.04.11-1-447979	301	65	65	17	0	12	597	60	60	0	0	NA	NA	NA	83	84	541	177	179	379	125	93	165	49	15	0.305	0.277	0.084
.	19.01.15-16.04.18-1-447980	215	10	10	1	0	1	586	8	8	0	0	NA	NA	NA	64	71	532	175	177	368	125	93	18	9	0	0.034	0.051	0
.	19.01.15-16.04.23-1-447981	348	79	79	17	0	12	621	73	73	0	0	NA	NA	NA	118	124	562	185	190	391	128	102	219	35	43	0.39	0.189	0.226
.	19.01.15-16.04.33-1-447998	235	24	24	9	0	5	600	22	22	0	0	NA	NA	NA	67	89	543	179	180	381	126	93	67	11	20	0.123	0.061	0.111
.	19.01.15-16.04.40-1-448004	324	77	77	19	0	14	592	74	74	0	0	NA	NA	NA	97	91	538	182	184	370	127	95	167	30	38	0.31	0.165	0.207
.	19.01.15-16.05.30-1-448056	374	68	68	20	0	11	615	61	61	0	0	NA	NA	NA	98	108	552	179	190	386	125	104	175	60	28	0.317	0.335	0.147
.	19.01.15-16.05.34-1-448057	64	2	2	1	0	0	546	1	1	0	0	NA	NA	NA	24	28	505	172	164	350	117	79	6	0	4	0.012	0	0.024
.	19.01.15-16.06.08-1-448081	88	3	3	1	0	1	553	1	1	0	0	NA	NA	NA	27	28	503	173	165	351	120	82	1	3	1	0.002	0.017	0.006
.	19.01.15-16.06.09-1-448082	206	18	18	5	0	4	583	16	16	0	0	NA	NA	NA	59	66	528	177	174	372	123	88	44	6	12	0.083	0.034	0.069
.	19.01.15-16.06.15-1-448085	116	15	15	3	0	2	550	12	12	0	0	NA	NA	NA	45	37	509	170	171	348	114	88	25	2	9	0.049	0.012	0.053
.	19.01.15-16.06.23-1-448092	62	3	3	0	0	0	545	2	2	0	0	NA	NA	NA	21	23	504	165	167	346	115	84	8	3	0	0.016	0.018	0
.	19.01.15-16.06.24-1-448093	61	3	3	1	0	1	201	2	2	0	0	NA	NA	NA	14	15	497	165	166	133	37	31	2	0	2	0.004	0	0.012
.	19.01.15-16.06.34-1-448117	320	60	60	12	0	4	615	55	55	0	0	NA	NA	NA	98	109	555	181	186	389	126	100	130	32	20	0.234	0.177	0.108
.	19.01.15-16.06.35-1-448120	64	2	2	0	0	0	535	1	1	0	0	NA	NA	NA	22	13	497	165	164	339	115	81	8	0	0	0.016	0	0
.	19.01.15-16.06.36-1-448121	282	18	18	4	0	3	588	14	14	0	0	NA	NA	NA	81	65	525	175	178	370	125	93	58	11	13	0.11	0.063	0.073
.	19.01.15-16.06.38-1-448122	145	9	9	3	0	3	556	8	8	0	0	NA	NA	NA	54	41	512	171	171	351	117	88	14	2	9	0.027	0.012	0.053
.	19.01.15-16.06.38-1-448124	56	2	2	0	0	0	545	0	0	0	0	NA	NA	NA	27	32	507	171	167	346	117	82	2	0	1	0.004	0	0.006
.	19.01.15-16.06.40-1-448126	176	27	27	4	0	4	564	24	24	0	0	NA	NA	NA	61	56	519	173	177	355	119	90	56	18	23	0.108	0.104	0.13
.	19.01.15-16.06.43-1-448128	120	15	15	5	0	3	547	14	14	0	0	NA	NA	NA	44	30	508	166	169	350	113	84	32	6	3	0.063	0.036	0.018
.	19.01.15-16.06.49-1-448143	147	12	12	4	0	3	574	10	10	0	0	NA	NA	NA	51	61	524	169	181	363	118	93	29	11	9	0.055	0.065	0.05
.	19.01.15-16.06.51-1-448146	57	2	2	1	0	1	51	1	1	0	0	NA	NA	NA	14	12	494	166	165	36	10	5	4	0	0	0.008	0	0
.	19.01.15-16.06.56-1-448154	152	10	10	3	0	2	546	9	9	0	0	NA	NA	NA	61	30	504	169	170	345	117	84	25	5	0	0.05	0.03	0
.	19.01.15-16.06.59-1-448157	147	12	12	4	0	4	567	11	11	0	0	NA	NA	NA	44	54	519	175	173	360	118	89	23	13	7	0.044	0.074	0.04
.	19.01.15-16.06.59-1-448158	151	9	9	2	0	1	562	8	8	0	0	NA	NA	NA	59	51	519	171	174	359	116	87	19	4	4	0.037	0.023	0.023
.	19.01.15-16.07.15-1-448167	34	1	1	0	0	0	0	0	0	0	0	NA	NA	NA	15	5	491	165	162	0	0	0	0	2	0	0	0.012	0
.	19.01.15-16.07.16-1-448168	121	13	13	5	0	2	562	12	12	0	0	NA	NA	NA	50	51	515	176	173	353	121	88	30	14	21	0.058	0.08	0.121
.	19.01.15-16.07.16-1-448169	32	1	1	1	0	1	0	0	0	0	0	NA	NA	NA	9	5	492	164	162	0	0	0	0	1	0	0	0.006	0
.	19.01.15-16.07.24-1-448170	198	17	17	11	0	6	554	15	15	0	0	NA	NA	NA	72	57	521	175	174	351	118	85	37	25	14	0.071	0.143	0.08
.	19.01.15-16.07.25-1-448171	83	3	3	1	0	1	538	2	2	0	0	NA	NA	NA	27	23	502	168	166	341	114	83	0	8	1	0	0.048	0.006
.	19.01.15-16.07.27-1-448187	179	8	8	2	0	1	560	6	6	0	0	NA	NA	NA	57	43	515	174	167	357	120	83	15	3	4	0.029	0.017	0.024
.	19.01.15-16.07.27-1-448188	62	2	2	0	0	0	536	1	1	0	0	NA	NA	NA	26	23	500	168	168	341	114	81	0	3	1	0	0.018	0.006
.	19.01.15-16.07.33-1-448192	203	28	28	9	0	7	574	26	26	0	0	NA	NA	NA	56	60	527	171	175	367	117	90	85	11	13	0.161	0.064	0.074
.	19.01.15-16.07.39-1-448195	203	39	39	18	0	15	579	35	35	0	0	NA	NA	NA	53	69	526	175	181	369	119	91	82	40	28	0.156	0.229	0.155
.	19.01.15-16.07.42-1-448196	55	2	2	1	0	1	538	1	1	0	0	NA	NA	NA	28	19	495	171	166	339	117	82	4	0	3	0.008	0	0.018
.	19.01.15-16.07.48-1-448204	89	3	3	1	0	1	545	2	2	0	0	NA	NA	NA	28	28	500	173	168	346	117	82	6	0	0	0.012	0	0
.	19.01.15-16.07.53-1-448211	316	33	33	13	0	10	633	31	31	0	0	NA	NA	NA	77	117	566	187	177	403	134	96	108	20	15	0.191	0.107	0.085
.	19.01.15-16.08.01-1-448219	91	4	4	1	0	1	561	3	3	0	0	NA	NA	NA	30	47	514	172	174	354	119	88	17	0	6	0.033	0	0.034
.	19.01.15-16.08.06-1-448224	33	1	1	0	0	0	0	0	0	0	0	NA	NA	NA	14	12	497	165	163	0	0	0	1	0	0	0.002	0	0
.	19.01.15-16.08.07-1-448225	383	26	26	7	0	5	621	23	23	0	0	NA	NA	NA	113	104	553	179	185	392	128	101	55	19	23	0.099	0.106	0.124
.	19.01.15-16.08.07-1-448226	350	55	55	20	0	15	608	51	51	0	0	NA	NA	NA	105	100	550	182	181	385	128	95	127	29	50	0.231	0.159	0.276
.	19.01.15-16.08.08-1-448228	34	1	1	1	0	1	0	0	0	0	0	NA	NA	NA	10	16	500	165	164	0	0	0	0	2	0	0	0.012	0
.	19.01.15-16.08.14-1-448230	178	17	17	4	0	4	566	14	14	0	0	NA	NA	NA	56	52	523	172	170	362	117	87	46	9	8	0.088	0.052	0.047
.	19.01.15-16.08.21-1-448236	297	66	66	24	0	18	587	56	56	0	0	NA	NA	NA	106	83	545	178	173	379	121	87	135	67	25	0.248	0.376	0.145
.	19.01.15-16.08.42-1-448254	323	40	40	12	0	7	613	35	35	0	0	NA	NA	NA	84	93	539	188	179	384	134	95	91	34	19	0.169	0.181	0.106
.	19.01.15-16.08.56-1-448279	122	14	14	2	0	2	556	11	11	0	0	NA	NA	NA	31	33	512	166	168	357	114	85	25	6	11	0.049	0.036	0.065
.	19.01.15-16.08.58-1-448282	92	14	14	3	0	3	547	12	12	0	0	NA	NA	NA	20	33	498	173	175	340	120	87	42	11	5	0.084	0.064	0.029
.	19.01.15-16.09.12-1-448290	256	56	56	17	0	12	601	54	54	0	0	NA	NA	NA	74	87	543	183	174	380	130	91	116	59	46	0.214	0.322	0.264
.	19.01.15-16.09.30-1-448307	33	1	1	1	0	1	0	0	0	0	0	NA	NA	NA	11	4	490	165	162	0	0	0	0	0	0	0	0	0
.	19.01.15-16.09.30-1-448309	200	30	30	6	0	5	570	28	28	0	0	NA	NA	NA	57	57	515	176	179	355	119	96	79	16	15	0.153	0.091	0.084
.	19.01.15-16.09.32-1-448310	174	18	18	4	0	4	555	15	15	0	0	NA	NA	NA	55	39	512	169	171	356	116	83	26	17	4	0.051	0.101	0.023
.	19.01.15-16.09.33-1-448311	122	15	15	4	0	2	540	13	13	0	0	NA	NA	NA	40	27	500	169	171	339	115	86	11	20	6	0.022	0.118	0.035
.	19.01.15-16.09.34-1-448312	367	42	42	12	0	8	615	41	41	0	0	NA	NA	NA	110	108	559	183	179	387	132	96	162	20	13	0.29	0.109	0.073
.	19.01.15-16.09.59-1-448333	172	29	29	5	0	3	556	27	27	0	0	NA	NA	NA	59	46	514	170	175	353	118	85	44	8	12	0.086	0.047	0.069
.	19.01.15-16.10.14-1-448345	31	1	1	0	0	0	0	0	0	0	0	NA	NA	NA	4	7	490	165	165	0	0	0	0	0	0	0	0	0
.	19.01.15-16.10.16-1-448346	88	5	5	1	0	1	556	4	4	0	0	NA	NA	NA	31	36	513	169	167	355	116	85	9	0	1	0.018	0	0.006
.	19.01.15-16.10.17-1-448347	186	15	15	8	0	6	577	13	13	0	0	NA	NA	NA	40	56	520	173	176	364	122	91	37	13	10	0.071	0.075	0.057
.	19.01.15-16.10.32-1-448368	363	66	66	14	0	12	620	63	63	0	0	NA	NA	NA	103	103	548	185	183	391	130	99	133	62	30	0.243	0.335	0.164
.	19.01.15-16.10.32-1-448369	141	24	24	9	0	8	552	22	22	0	0	NA	NA	NA	44	39	513	167	172	349	116	87	37	24	2	0.072	0.144	0.012
.	19.01.15-16.10.33-1-448370	94	4	4	2	0	2	553	2	2	0	0	NA	NA	NA	31	42	512	174	169	349	120	84	11	0	2	0.021	0	0.012
.	19.01.15-16.11.13-1-448398	212	24	24	5	0	3	573	23	23	0	0	NA	NA	NA	59	54	517	177	173	358	126	89	90	2	3	0.174	0.011	0.017
.	19.01.15-16.11.17-1-448403	98	9	9	2	0	1	547	8	8	0	0	NA	NA	NA	33	29	507	165	170	348	113	86	21	14	0	0.041	0.085	0
.	19.01.15-16.11.18-1-448404	210	19	19	4	0	3	573	17	17	0	0	NA	NA	NA	65	49	515	172	175	361	121	91	34	12	19	0.066	0.07	0.109
.	19.01.15-16.11.18-1-448405	232	93	93	24	0	20	588	82	82	0	0	NA	NA	NA	53	76	536	180	173	374	127	87	200	61	31	0.373	0.339	0.179
.	19.01.15-16.11.20-1-448406	215	80	80	27	0	17	585	72	72	0	0	NA	NA	NA	60	72	535	179	171	372	128	85	181	30	23	0.338	0.168	0.135
.	19.01.15-16.11.26-1-448410	259	53	53	20	0	14	601	49	49	0	0	NA	NA	NA	65	92	543	181	181	379	126	96	170	34	20	0.313	0.188	0.11
.	19.01.15-16.11.36-1-448432	38	1	1	1	0	1	0	0	0	0	0	NA	NA	NA	14	10	496	163	164	0	0	0	0	6	0	0	0.037	0
.	19.01.15-16.11.37-1-448433	231	17	17	3	0	2	576	15	15	0	0	NA	NA	NA	76	67	524	181	175	363	124	89	26	6	21	0.05	0.033	0.12
.	19.01.15-16.11.41-1-448436	32	1	1	0	0	0	0	0	0	0	0	NA	NA	NA	11	14	493	165	169	0	0	0	1	0	0	0.002	0	0
.	19.01.15-16.11.44-1-448438	84	3	3	0	0	0	543	2	2	0	0	NA	NA	NA	22	26	505	166	168	348	114	81	0	0	8	0	0	0.048
.	19.01.15-16.11.47-1-448444	117	10	10	1	0	1	550	9	9	0	0	NA	NA	NA	28	31	510	167	167	352	115	83	21	11	2	0.041	0.066	0.012
.	19.01.15-16.11.50-1-448448	92	5	5	2	0	2	542	4	4	0	0	NA	NA	NA	34	30	506	169	168	344	116	82	13	0	4	0.026	0	0.024
.	19.01.15-16.11.58-1-448459	94	6	6	1	0	1	548	5	5	0	0	NA	NA	NA	21	30	508	169	166	348	118	82	5	2	7	0.01	0.012	0.042
.	19.01.15-16.12.08-1-448467	231	27	27	11	0	6	575	24	24	0	0	NA	NA	NA	65	69	527	177	178	362	121	92	97	4	13	0.184	0.023	0.073
.	19.01.15-16.12.12-1-448469	225	19	19	5	0	5	574	14	14	0	0	NA	NA	NA	65	58	521	178	172	365	123	86	59	6	3	0.113	0.034	0.017
.	19.01.15-16.12.14-1-448470	31	1	1	0	0	0	0	0	0	0	0	NA	NA	NA	8	9	491	167	164	0	0	0	0	0	0	0	0	0
.	19.01.15-16.12.20-1-448471	211	10	10	3	0	2	580	9	9	0	0	NA	NA	NA	62	65	525	176	177	368	121	91	47	2	4	0.09	0.011	0.023
.	19.01.15-16.12.42-1-448492	294	18	18	7	0	6	601	14	14	0	0	NA	NA	NA	77	83	533	184	179	378	130	93	44	8	8	0.083	0.043	0.045
.	19.01.15-16.12.51-1-448502	152	52	52	17	0	14	556	47	47	0	0	NA	NA	NA	47	43	510	173	173	347	122	87	119	26	13	0.233	0.15	0.075
.	19.01.15-16.12.51-1-448503	116	17	17	3	0	2	559	15	15	0	0	NA	NA	NA	32	37	513	169	168	359	115	85	33	13	2	0.064	0.077	0.012
.	19.01.15-16.13.15-1-448525	97	11	11	4	0	4	549	9	9	0	0	NA	NA	NA	32	35	508	171	169	351	118	80	27	6	3	0.053	0.035	0.018
.	19.01.15-16.13.16-1-448526	57	2	2	0	0	0	151	1	1	0	0	NA	NA	NA	15	12	495	167	163	103	29	19	1	0	3	0.002	0	0.018
.	19.01.15-16.13.20-1-448527	63	2	2	0	0	0	535	1	1	0	0	NA	NA	NA	22	16	498	166	165	341	114	80	4	0	1	0.008	0	0.006
.	19.01.15-16.13.22-1-448528	32	1	1	0	0	0	0	0	0	0	0	NA	NA	NA	3	6	491	164	164	0	0	0	0	0	0	0	0	0
.	19.01.15-16.13.23-1-448529	61	2	2	0	0	0	544	1	1	0	0	NA	NA	NA	20	24	501	169	167	344	117	83	2	0	5	0.004	0	0.03
.	19.01.15-16.13.24-1-448530	116	9	9	3	0	3	557	8	8	0	0	NA	NA	NA	31	34	508	171	168	353	119	85	30	5	0	0.059	0.029	0
.	19.01.15-16.13.24-1-448531	155	33	33	7	0	4	561	32	32	0	0	NA	NA	NA	48	45	513	173	172	356	119	86	106	6	29	0.207	0.035	0.169
.	19.01.15-16.13.47-1-448555	95	7	7	1	0	1	546	6	6	0	0	NA	NA	NA	31	27	503	168	169	349	113	84	26	6	2	0.052	0.036	0.012
.	19.01.15-16.13.49-1-448558	62	2	2	1	0	1	544	1	1	0	0	NA	NA	NA	21	20	503	166	164	347	115	82	10	0	2	0.02	0	0.012
.	19.01.15-16.13.51-1-448562	142	7	7	1	0	1	545	5	5	0	0	NA	NA	NA	39	27	505	170	165	344	118	83	13	5	1	0.026	0.029	0.006
.	19.01.15-16.14.05-1-448579	214	19	19	5	0	3	577	18	18	0	0	NA	NA	NA	51	57	521	177	172	368	122	87	53	4	16	0.102	0.023	0.093
.	19.01.15-16.14.10-1-448581	33	1	1	0	0	0	0	0	0	0	0	NA	NA	NA	11	7	494	164	162	0	0	0	1	0	0	0.002	0	0
.	19.01.15-16.14.13-1-448582	358	35	35	11	0	9	615	33	33	0	0	NA	NA	NA	104	108	551	184	186	390	127	98	94	26	15	0.171	0.141	0.081
.	19.01.15-16.14.14-1-448584	274	47	47	11	0	9	594	42	42	0	0	NA	NA	NA	68	81	534	178	182	373	124	97	140	29	12	0.262	0.163	0.066
.	19.01.15-16.14.15-1-448585	358	61	61	16	0	15	607	54	54	0	0	NA	NA	NA	105	91	549	180	175	386	128	93	131	65	17	0.239	0.361	0.097
.	19.01.15-16.14.22-1-448586	294	48	48	18	0	11	566	45	45	0	0	NA	NA	NA	93	57	522	175	173	360	119	87	143	23	18	0.274	0.131	0.104
.	19.01.15-16.14.24-1-448588	118	24	24	8	0	6	559	22	22	0	0	NA	NA	NA	38	42	517	170	168	358	117	84	80	6	4	0.155	0.035	0.024
.	19.01.15-16.14.26-1-448590	199	27	27	6	0	3	582	25	25	0	0	NA	NA	NA	63	75	533	179	176	366	126	90	53	19	10	0.099	0.106	0.057
.	19.01.15-16.14.42-1-448613	155	14	14	5	0	4	566	12	12	0	0	NA	NA	NA	38	43	513	169	174	357	117	92	33	9	1	0.064	0.053	0.006
.	19.01.15-16.14.43-1-448614	151	12	12	2	0	2	561	11	11	0	0	NA	NA	NA	44	42	514	166	175	355	114	92	16	13	10	0.031	0.078	0.057
.	19.01.15-16.15.13-1-448651	34	1	1	0	0	0	0	0	0	0	0	NA	NA	NA	11	6	492	164	163	0	0	0	1	0	0	0.002	0	0
.	19.01.15-16.15.14-1-448652	58	2	2	1	0	1	537	1	1	0	0	NA	NA	NA	31	23	501	168	167	339	116	82	17	0	0	0.034	0	0
.	19.01.15-16.15.16-1-448654	216	37	37	10	0	6	564	34	34	0	0	NA	NA	NA	63	48	522	171	168	362	118	84	80	40	22	0.153	0.234	0.131
.	19.01.15-16.15.16-1-448656	182	10	10	2	0	2	569	8	8	0	0	NA	NA	NA	61	60	525	179	169	359	126	84	13	3	13	0.025	0.017	0.077
.	19.01.15-16.15.17-1-448657	89	4	4	1	0	1	552	3	3	0	0	NA	NA	NA	30	32	508	173	164	351	121	80	11	4	1	0.022	0.023	0.006
.	19.01.15-16.15.22-1-448659	170	27	27	9	0	5	563	24	24	0	0	NA	NA	NA	57	50	519	167	177	360	115	88	65	22	3	0.125	0.132	0.017
.	19.01.15-16.15.27-1-448664	63	3	3	1	0	1	352	2	2	0	0	NA	NA	NA	21	23	502	169	165	228	76	48	0	0	5	0	0	0.03
.	19.01.15-16.15.32-1-448680	155	11	11	2	0	2	572	9	9	0	0	NA	NA	NA	47	56	525	171	173	365	119	88	24	10	2	0.046	0.058	0.012
.	19.01.15-16.15.34-1-448681	115	10	10	3	0	3	551	9	9	0	0	NA	NA	NA	27	33	507	171	168	352	117	82	26	6	1	0.051	0.035	0.006
.	19.01.15-16.15.35-1-448682	91	4	4	0	0	0	546	3	3	0	0	NA	NA	NA	16	18	498	169	164	345	119	82	13	2	2	0.026	0.012	0.012
.	19.01.15-16.15.42-1-448684	33	1	1	0	0	0	0	0	0	0	0	NA	NA	NA	13	6	490	165	164	0	0	0	0	0	2	0	0	0.012
.	19.01.15-16.16.03-1-448702	61	3	3	1	0	1	302	2	2	0	0	NA	NA	NA	15	11	494	166	164	195	61	46	2	3	0	0.004	0.018	0
.	19.01.15-16.16.11-1-448706	268	56	56	12	0	10	579	50	50	0	0	NA	NA	NA	71	77	536	181	173	367	126	86	139	43	27	0.259	0.238	0.156
.	19.01.15-16.16.15-1-448707	34	1	1	0	0	0	0	0	0	0	0	NA	NA	NA	8	9	493	166	163	0	0	0	0	0	0	0	0	0
.	19.01.15-16.16.20-1-448710	88	3	3	1	0	1	547	2	2	0	0	NA	NA	NA	39	32	507	170	168	347	119	81	5	6	5	0.01	0.035	0.03
.	19.01.15-16.16.24-1-448718	62	3	3	0	0	0	534	2	2	0	0	NA	NA	NA	32	25	506	166	166	342	111	81	2	0	3	0.004	0	0.018
.	19.01.15-16.16.29-1-448734	149	13	13	1	0	1	569	12	12	0	0	NA	NA	NA	43	48	518	171	172	361	118	90	27	7	8	0.052	0.041	0.047
.	19.01.15-16.16.31-1-448735	61	2	2	0	0	0	539	1	1	0	0	NA	NA	NA	17	24	500	171	166	343	114	82	0	0	4	0	0	0.024
.	19.01.15-16.16.33-1-448736	92	3	3	2	0	1	554	2	2	0	0	NA	NA	NA	37	36	504	170	175	347	117	90	15	0	0	0.03	0	0
.	19.01.15-16.16.40-1-448741	203	16	16	2	0	1	579	13	13	0	0	NA	NA	NA	59	69	529	173	180	369	120	90	28	16	9	0.053	0.092	0.05
.	19.01.15-16.16.45-1-448746	201	29	29	10	0	7	570	26	26	0	0	NA	NA	NA	76	60	528	172	173	361	120	89	80	32	4	0.152	0.186	0.023
.	19.01.15-16.16.45-1-448747	33	1	1	0	0	0	0	0	0	0	0	NA	NA	NA	10	11	494	163	167	0	0	0	0	0	0	0	0	0
.	19.01.15-16.16.46-1-448749	64	2	2	0	0	0	535	1	1	0	0	NA	NA	NA	28	18	501	165	165	343	114	78	10	1	0	0.02	0.006	0
.	19.01.15-16.16.48-1-448752	246	26	26	7	0	7	581	22	22	0	0	NA	NA	NA	69	67	527	176	177	363	125	93	78	25	5	0.148	0.142	0.028
.	19.01.15-16.16.49-1-448754	157	12	12	1	0	1	568	11	11	0	0	NA	NA	NA	62	62	524	176	175	359	122	87	38	0	10	0.073	0	0.057
.	19.01.15-16.16.52-1-448758	237	34	34	10	0	6	570	30	30	0	0	NA	NA	NA	65	56	524	170	175	364	116	90	105	7	20	0.2	0.041	0.114
.	19.01.15-16.16.54-1-448762	299	46	46	12	0	9	608	39	39	0	0	NA	NA	NA	73	95	552	180	176	392	125	91	99	17	35	0.179	0.094	0.199
.	19.01.15-16.17.00-1-448773	63	3	3	0	0	0	536	2	2	0	0	NA	NA	NA	34	21	502	165	167	340	113	83	8	0	0	0.016	0	0
.	19.01.15-16.17.10-1-448782	500	112	112	30	0	23	645	104	104	0	0	NA	NA	NA	142	143	581	190	185	411	133	101	261	45	39	0.449	0.237	0.211
.	19.01.15-16.17.14-1-448783	301	38	38	12	0	9	606	35	35	0	0	NA	NA	NA	68	91	551	181	172	389	129	88	93	22	18	0.169	0.122	0.105
.	19.01.15-16.17.19-1-448787	209	13	13	6	0	5	565	10	10	0	0	NA	NA	NA	65	46	517	169	173	361	118	86	20	9	16	0.039	0.053	0.092
.	19.01.15-16.17.46-1-448812	115	4	4	1	0	1	553	3	3	0	0	NA	NA	NA	46	39	510	173	169	352	121	80	15	0	8	0.029	0	0.047
.	19.01.15-16.18.10-1-448831	585	76	76	23	0	13	663	70	70	0	0	NA	NA	NA	151	159	568	204	200	403	148	112	185	50	41	0.326	0.245	0.205
.	19.01.15-16.18.17-1-448833	502	41	41	8	0	5	641	37	37	0	0	NA	NA	NA	157	129	565	189	188	402	137	102	141	22	12	0.25	0.116	0.064
.	19.01.15-16.18.23-1-448840	120	5	5	2	0	2	544	4	4	0	0	NA	NA	NA	50	33	507	170	169	348	115	81	20	0	0	0.039	0	0
.	19.01.15-16.18.25-1-448842	125	7	7	1	0	1	566	6	6	0	0	NA	NA	NA	42	49	521	170	171	364	116	86	19	0	3	0.036	0	0.018
.	19.01.15-16.18.30-1-448860	36	1	1	0	0	0	0	0	0	0	0	NA	NA	NA	10	12	497	165	163	0	0	0	1	0	0	0.002	0	0
.	19.01.15-16.18.31-1-448861	209	31	31	4	0	4	574	28	28	0	0	NA	NA	NA	63	57	521	173	176	363	119	92	87	18	8	0.167	0.104	0.045
.	19.01.15-16.18.40-1-448864	119	7	7	2	0	2	554	5	5	0	0	NA	NA	NA	49	37	510	172	168	350	119	85	19	5	0	0.037	0.029	0
.	19.01.15-16.18.43-1-448867	110	6	6	1	0	1	556	4	4	0	0	NA	NA	NA	37	41	507	173	174	349	120	87	11	9	0	0.022	0.052	0
.	19.01.15-16.18.47-1-448876	61	2	2	1	0	1	540	1	1	0	0	NA	NA	NA	21	19	502	165	165	346	114	80	2	0	0	0.004	0	0
.	19.01.15-16.18.51-1-448882	34	1	1	1	0	1	0	0	0	0	0	NA	NA	NA	6	21	501	167	166	0	0	0	0	2	0	0	0.012	0
.	19.01.15-16.18.55-1-448887	226	24	24	4	0	3	583	23	23	0	0	NA	NA	NA	69	70	528	177	178	370	122	91	35	20	29	0.066	0.113	0.163
.	19.01.15-16.19.11-1-448905	112	11	11	2	0	2	548	9	9	0	0	NA	NA	NA	34	30	507	170	166	352	114	82	22	5	2	0.043	0.029	0.012
.	19.01.15-16.19.14-1-448907	119	9	9	4	0	4	559	7	7	0	0	NA	NA	NA	36	39	508	174	170	351	122	86	23	9	3	0.045	0.052	0.018
.	19.01.15-16.19.21-1-448910	65	2	2	1	0	1	536	1	1	0	0	NA	NA	NA	15	12	495	164	166	339	112	85	2	3	0	0.004	0.018	0
.	19.01.15-16.19.47-1-448932	62	3	3	0	0	0	539	2	2	0	0	NA	NA	NA	27	18	495	170	166	339	118	82	8	0	3	0.016	0	0.018
.	19.01.15-16.20.08-1-448958	89	5	5	1	0	0	545	4	4	0	0	NA	NA	NA	32	25	507	168	163	350	114	81	14	1	0	0.028	0.006	0
.	19.01.15-16.20.08-1-448959	123	7	7	0	0	0	552	6	6	0	0	NA	NA	NA	45	37	506	175	169	348	121	83	9	0	9	0.018	0	0.053
.	19.01.15-16.20.08-1-448960	85	4	4	2	0	2	541	3	3	0	0	NA	NA	NA	29	24	504	169	164	346	115	80	14	0	0	0.028	0	0
.	19.01.15-16.20.20-1-448963	62	3	3	2	0	2	539	2	2	0	0	NA	NA	NA	15	18	498	165	168	343	113	83	4	11	0	0.008	0.067	0
.	19.01.15-16.20.21-1-448964	310	43	43	10	0	5	598	41	41	0	0	NA	NA	NA	97	89	547	180	175	382	125	91	111	37	15	0.203	0.206	0.086
.	19.01.15-16.20.37-1-448982	230	45	45	15	0	13	579	43	43	0	0	NA	NA	NA	56	66	529	174	176	370	119	90	122	39	17	0.231	0.224	0.097
.	19.01.15-16.20.38-1-448983	283	17	17	6	0	6	601	13	13	0	0	NA	NA	NA	81	89	539	185	178	379	131	91	33	16	7	0.061	0.086	0.039
.	19.01.15-16.20.45-1-448987	90	9	9	6	0	5	551	8	8	0	0	NA	NA	NA	32	36	514	169	166	355	114	82	10	6	15	0.019	0.036	0.09
.	19.01.15-16.20.46-1-448992	241	69	69	18	0	12	582	64	64	0	0	NA	NA	NA	69	66	518	183	178	359	130	93	166	42	21	0.32	0.23	0.118
.	19.01.15-16.20.52-1-449000	151	17	17	0	0	0	566	15	15	0	0	NA	NA	NA	50	48	515	169	177	361	116	89	35	5	1	0.068	0.03	0.006
.	19.01.15-16.21.09-1-449018	65	5	5	0	0	0	541	4	4	0	0	NA	NA	NA	27	24	505	164	168	345	113	83	23	0	0	0.046	0	0
.	19.01.15-16.21.14-1-449020	263	58	58	18	0	12	583	54	54	0	0	NA	NA	NA	51	67	532	174	174	373	121	89	165	10	16	0.31	0.057	0.092
.	19.01.15-16.21.23-1-449022	266	49	49	12	0	9	601	47	47	0	0	NA	NA	NA	59	86	547	180	172	385	128	88	105	43	28	0.192	0.239	0.163
.	19.01.15-16.21.37-1-449039	235	23	23	10	0	8	585	19	19	0	0	NA	NA	NA	69	73	530	179	177	364	128	93	65	22	18	0.123	0.123	0.102
.	19.01.15-16.21.41-1-449041	206	29	29	9	0	6	574	28	28	0	0	NA	NA	NA	58	57	524	173	173	365	120	89	82	20	9	0.156	0.116	0.052
.	19.01.15-16.21.43-1-449042	184	6	6	2	0	1	568	5	5	0	0	NA	NA	NA	50	49	517	167	178	357	116	95	14	0	9	0.027	0	0.051
.	19.01.15-16.21.58-1-449063	146	6	6	2	0	2	564	5	5	0	0	NA	NA	NA	46	46	517	171	171	360	118	86	25	7	0	0.048	0.041	0
.	19.01.15-16.22.02-1-449066	143	11	11	2	0	0	564	9	9	0	0	NA	NA	NA	41	50	513	175	175	354	123	87	17	2	15	0.033	0.011	0.086
.	19.01.15-16.22.13-1-449069	57	2	2	0	0	0	353	1	1	0	0	NA	NA	NA	19	26	505	166	168	235	72	46	1	0	0	0.002	0	0
.	19.01.15-16.22.17-1-449072	434	70	70	20	0	13	652	65	65	0	0	NA	NA	NA	114	141	567	196	191	409	140	103	195	54	36	0.344	0.276	0.188
.	19.01.15-16.22.19-1-449073	35	1	1	0	0	0	0	0	0	0	0	NA	NA	NA	11	11	497	163	164	0	0	0	0	0	2	0	0	0.012
.	19.01.15-16.22.22-1-449078	95	5	5	0	0	0	542	4	4	0	0	NA	NA	NA	31	31	506	171	167	343	118	81	3	4	4	0.006	0.023	0.024
.	19.01.15-16.22.25-1-449079	178	13	13	6	0	5	571	12	12	0	0	NA	NA	NA	54	57	519	178	173	360	124	87	26	3	17	0.05	0.017	0.098
.	19.01.15-16.22.26-1-449080	355	34	34	10	0	7	624	30	30	0	0	NA	NA	NA	102	108	552	183	186	391	132	101	93	13	27	0.168	0.071	0.145
.	19.01.15-16.22.36-1-449098	89	4	4	1	0	1	533	3	3	0	0	NA	NA	NA	25	19	496	169	167	337	116	80	2	5	2	0.004	0.03	0.012
.	19.01.15-16.22.56-1-449116	319	58	58	15	0	12	603	52	52	0	0	NA	NA	NA	82	86	535	181	183	379	128	96	142	33	38	0.265	0.182	0.208
.	19.01.15-16.22.58-1-449125	150	25	25	3	0	3	555	22	22	0	0	NA	NA	NA	55	38	517	168	166	357	115	83	68	1	11	0.132	0.006	0.066
.	19.01.15-16.23.03-1-449129	150	16	16	8	0	5	568	10	10	0	0	NA	NA	NA	45	53	528	169	169	368	114	86	40	11	7	0.076	0.065	0.041
.	19.01.15-16.23.09-1-449133	126	9	9	2	0	1	560	7	7	0	0	NA	NA	NA	41	44	510	175	172	352	120	88	16	4	5	0.031	0.023	0.029
.	19.01.15-16.23.16-1-449135	180	14	14	3	0	2	556	13	13	0	0	NA	NA	NA	59	42	518	169	168	360	114	82	18	20	7	0.035	0.118	0.042
.	19.01.15-16.23.26-1-449138	62	4	4	2	0	2	547	3	3	0	0	NA	NA	NA	24	29	506	166	170	349	115	83	13	8	0	0.026	0.048	0
.	19.01.15-16.23.34-1-449157	63	3	3	1	0	0	549	2	2	0	0	NA	NA	NA	18	25	501	167	170	349	113	87	4	0	4	0.008	0	0.024
.	19.01.15-16.23.37-1-449159	34	1	1	0	0	0	0	0	0	0	0	NA	NA	NA	6	17	500	168	162	0	0	0	0	0	1	0	0	0.006
.	19.01.15-16.23.38-1-449160	308	50	50	11	0	7	586	47	47	0	0	NA	NA	NA	95	73	535	178	173	379	121	86	130	26	20	0.243	0.146	0.116
.	19.01.15-16.23.40-1-449161	152	11	11	3	0	2	555	9	9	0	0	NA	NA	NA	40	41	515	170	169	353	117	85	19	11	6	0.037	0.065	0.036
.	19.01.15-16.23.42-1-449162	65	3	3	0	0	0	544	2	2	0	0	NA	NA	NA	28	27	501	169	170	342	116	86	4	5	0	0.008	0.03	0
.	19.01.15-16.23.44-1-449163	57	2	2	0	0	0	49	1	1	0	0	NA	NA	NA	18	12	496	165	164	31	10	8	1	0	0	0.002	0	0
.	19.01.15-16.24.12-1-449186	275	51	51	19	0	17	589	48	48	0	0	NA	NA	NA	76	74	536	176	175	374	124	91	141	40	9	0.263	0.227	0.051
.	19.01.15-16.24.13-1-449187	92	6	6	1	0	0	554	5	5	0	0	NA	NA	NA	20	39	511	171	170	356	115	83	20	0	0	0.039	0	0
.	19.01.15-16.24.13-1-449188	119	16	16	7	0	3	553	13	13	0	0	NA	NA	NA	37	42	511	172	172	347	120	86	33	9	1	0.065	0.052	0.006
.	19.01.15-16.24.20-1-449191	234	51	51	13	0	10	580	46	46	0	0	NA	NA	NA	75	70	535	177	171	369	124	87	137	36	20	0.256	0.203	0.117
.	19.01.15-16.24.42-1-449211	64	4	4	1	0	0	542	3	3	0	0	NA	NA	NA	25	26	505	168	166	349	111	82	8	0	0	0.016	0	0
.	19.01.15-16.24.48-1-449218	90	3	3	2	0	2	548	2	2	0	0	NA	NA	NA	31	27	507	169	164	351	115	82	9	0	0	0.018	0	0
.	19.01.15-16.24.52-1-449224	62	2	2	2	0	2	298	1	1	0	0	NA	NA	NA	17	20	501	165	167	197	59	42	5	1	0	0.01	0.006	0
.	19.01.15-16.24.59-1-449230	177	11	11	3	0	3	574	10	10	0	0	NA	NA	NA	50	60	530	175	168	369	121	84	33	4	0	0.062	0.023	0
.	19.01.15-16.25.02-1-449240	30	1	1	0	0	0	0	0	0	0	0	NA	NA	NA	9	7	492	163	165	0	0	0	0	0	0	0	0	0
.	19.01.15-16.25.03-1-449243	146	7	7	2	0	2	568	6	6	0	0	NA	NA	NA	45	58	519	174	178	361	120	87	13	0	12	0.025	0	0.067
.	19.01.15-16.25.03-1-449246	56	2	2	0	0	0	539	1	1	0	0	NA	NA	NA	26	29	505	169	168	344	115	80	3	0	0	0.006	0	0
.	19.01.15-16.25.04-1-449247	183	26	26	3	0	3	549	21	21	0	0	NA	NA	NA	53	36	508	170	171	348	117	84	76	6	17	0.15	0.035	0.099
.	19.01.15-16.25.22-1-449249	178	16	16	9	0	6	581	14	14	0	0	NA	NA	NA	53	72	541	171	173	377	118	86	50	11	4	0.092	0.064	0.023
.	19.01.15-16.25.31-1-449267	34	1	1	0	0	0	0	0	0	0	0	NA	NA	NA	12	16	492	169	168	0	0	0	0	0	3	0	0	0.018
.	19.01.15-16.25.39-1-449269	144	18	18	8	0	7	545	16	16	0	0	NA	NA	NA	37	34	505	169	173	347	112	86	41	14	1	0.081	0.083	0.006
.	19.01.15-16.25.42-1-449272	198	50	50	18	0	17	568	48	48	0	0	NA	NA	NA	53	52	520	175	170	362	121	85	113	51	17	0.217	0.291	0.1
.	19.01.15-16.26.01-1-449289	264	21	21	10	0	8	590	20	20	0	0	NA	NA	NA	78	74	539	177	171	383	120	87	53	22	6	0.098	0.124	0.035
.	19.01.15-16.26.06-1-449295	94	9	9	2	0	2	542	8	8	0	0	NA	NA	NA	23	22	504	164	167	348	112	82	12	5	10	0.024	0.03	0.06
.	19.01.15-16.26.10-1-449296	206	37	37	12	0	11	571	36	36	0	0	NA	NA	NA	60	59	518	177	177	360	122	89	109	22	3	0.21	0.124	0.017
.	19.01.15-16.26.17-1-449300	65	3	3	1	0	1	535	2	2	0	0	NA	NA	NA	24	22	499	166	170	341	113	81	5	0	5	0.01	0	0.029
.	19.01.15-16.26.20-1-449303	95	4	4	0	0	0	544	2	2	0	0	NA	NA	NA	31	27	501	169	170	348	113	83	4	3	4	0.008	0.018	0.024
.	19.01.15-16.26.27-1-449311	34	1	1	0	0	0	0	0	0	0	0	NA	NA	NA	12	7	492	163	165	0	0	0	0	0	0	0	0	0
.	19.01.15-16.26.27-1-449327	38	1	1	0	0	0	0	0	0	0	0	NA	NA	NA	10	10	494	166	163	0	0	0	5	0	0	0.01	0	0
.	19.01.15-16.26.28-1-449328	314	46	46	16	0	9	607	41	41	0	0	NA	NA	NA	108	91	537	185	182	379	132	96	127	38	27	0.236	0.205	0.148
.	19.01.15-16.26.31-1-449329	146	27	27	6	0	6	558	25	25	0	0	NA	NA	NA	44	40	509	173	171	351	120	87	49	9	8	0.096	0.052	0.047
.	19.01.15-16.26.31-1-449330	399	52	52	14	0	12	619	46	46	0	0	NA	NA	NA	103	101	545	188	181	389	135	95	105	49	28	0.193	0.261	0.155
.	19.01.15-16.26.32-1-449331	154	7	7	3	0	3	560	6	6	0	0	NA	NA	NA	53	47	509	171	180	350	118	92	18	7	5	0.035	0.041	0.028
.	19.01.15-16.26.35-1-449333	88	4	4	2	0	2	545	3	3	0	0	NA	NA	NA	19	20	496	165	172	344	116	85	2	0	1	0.004	0	0.006
.	19.01.15-16.26.47-1-449344	235	13	13	5	0	5	588	12	12	0	0	NA	NA	NA	63	71	532	173	179	373	118	97	39	6	13	0.073	0.035	0.073
.	19.01.15-16.26.50-1-449349	186	9	9	2	0	2	583	8	8	0	0	NA	NA	NA	52	73	532	177	177	367	126	90	27	0	5	0.051	0	0.028
.	19.01.15-16.26.53-1-449354	31	1	1	0	0	0	0	0	0	0	0	NA	NA	NA	12	7	493	165	162	0	0	0	0	0	2	0	0	0.012
.	19.01.15-16.26.57-1-449360	345	32	32	8	0	7	595	28	28	0	0	NA	NA	NA	117	87	537	187	176	372	132	91	81	21	19	0.151	0.112	0.108
.	19.01.15-16.27.05-1-449373	209	15	15	3	0	2	584	14	14	0	0	NA	NA	NA	68	67	527	175	178	371	122	91	42	3	7	0.08	0.017	0.039
.	19.01.15-16.27.20-1-449378	33	1	1	0	0	0	0	0	0	0	0	NA	NA	NA	6	7	490	166	164	0	0	0	0	0	3	0	0	0.018
.	19.01.15-16.27.30-1-449394	174	11	11	1	0	1	559	9	9	0	0	NA	NA	NA	43	40	510	173	170	353	121	85	3	6	21	0.006	0.035	0.124
.	19.01.15-16.27.30-1-449396	117	8	8	1	0	0	560	7	7	0	0	NA	NA	NA	31	41	515	173	166	357	119	84	14	0	0	0.027	0	0
.	19.01.15-16.27.32-1-449400	90	5	5	1	0	1	542	4	4	0	0	NA	NA	NA	27	29	506	170	166	347	116	79	8	4	2	0.016	0.024	0.012
.	19.01.15-16.27.32-1-449401	120	9	9	3	0	2	561	8	8	0	0	NA	NA	NA	39	48	513	177	171	355	118	88	18	3	11	0.035	0.017	0.064
.	19.01.15-16.27.45-1-449407	141	12	12	7	0	5	565	11	11	0	0	NA	NA	NA	37	45	515	170	173	361	118	86	20	16	5	0.039	0.094	0.029
.	19.01.15-16.27.49-1-449413	145	13	13	4	0	4	562	10	10	0	0	NA	NA	NA	35	53	517	174	175	353	119	90	20	9	7	0.039	0.052	0.04
.	19.01.15-16.27.50-1-449415	62	4	4	2	0	1	534	2	2	0	0	NA	NA	NA	29	16	496	167	166	340	112	82	9	4	0	0.018	0.024	0
.	19.01.15-16.27.59-1-449426	485	73	73	22	0	15	643	68	68	0	0	NA	NA	NA	140	137	568	194	188	402	139	102	181	44	35	0.319	0.227	0.186
.	19.01.15-16.27.59-1-449427	298	76	76	23	0	18	601	68	68	0	0	NA	NA	NA	81	91	541	184	179	378	130	93	136	47	46	0.251	0.255	0.257
.	19.01.15-16.28.00-1-449428	328	82	82	25	0	15	607	75	75	0	0	NA	NA	NA	94	92	544	180	181	386	127	94	176	38	53	0.324	0.211	0.293
.	19.01.15-16.28.00-1-449429	178	15	15	3	0	2	568	14	14	0	0	NA	NA	NA	43	54	522	171	174	364	114	90	25	14	5	0.048	0.082	0.029
.	19.01.15-16.28.01-1-449430	124	12	12	0	0	0	553	11	11	0	0	NA	NA	NA	31	34	510	170	167	351	117	85	23	6	4	0.045	0.035	0.024
.	19.01.15-16.28.09-1-449437	300	46	46	13	0	6	589	44	44	0	0	NA	NA	NA	85	78	537	179	175	373	126	90	123	39	34	0.229	0.218	0.194
.	19.01.15-16.28.15-1-449439	180	28	28	8	0	6	569	25	25	0	0	NA	NA	NA	59	59	516	175	181	355	120	94	59	24	6	0.114	0.137	0.033
.	19.01.15-16.28.23-1-449446	60	3	3	0	0	0	100	2	2	0	0	NA	NA	NA	21	21	501	166	167	64	18	18	0	2	0	0	0.012	0
.	19.01.15-16.28.27-1-449447	35	1	1	1	0	1	0	0	0	0	0	NA	NA	NA	8	5	492	164	162	0	0	0	0	0	3	0	0	0.019
.	19.01.15-16.28.29-1-449464	93	8	8	1	0	0	553	7	7	0	0	NA	NA	NA	37	33	510	167	169	352	116	85	18	1	1	0.035	0.006	0.006
.	19.01.15-16.28.55-1-449481	56	4	4	1	0	1	544	3	3	0	0	NA	NA	NA	23	28	508	169	164	345	115	84	16	0	0	0.031	0	0
.	19.01.15-16.28.56-1-449483	126	9	9	3	0	2	557	8	8	0	0	NA	NA	NA	50	53	517	171	178	352	114	91	17	9	0	0.033	0.053	0
.	19.01.15-16.29.08-1-449499	150	9	9	3	0	3	566	8	8	0	0	NA	NA	NA	51	54	521	173	173	356	120	90	30	0	4	0.058	0	0.023
.	19.01.15-16.29.11-1-449500	89	3	3	2	0	1	551	1	1	0	0	NA	NA	NA	35	35	515	168	165	355	115	81	8	0	0	0.016	0	0
.	19.01.15-16.29.34-1-449517	241	34	34	8	0	4	588	30	30	0	0	NA	NA	NA	80	77	538	178	174	378	122	88	77	9	36	0.143	0.051	0.207
.	19.01.15-16.29.45-1-449526	59	2	2	0	0	0	249	1	1	0	0	NA	NA	NA	16	15	497	165	166	163	44	42	1	0	0	0.002	0	0
.	19.01.15-16.29.47-1-449529	56	2	2	0	0	0	538	1	1	0	0	NA	NA	NA	25	23	499	170	167	342	114	82	0	5	0	0	0.029	0
.	19.01.15-16.29.53-1-449536	91	3	3	1	0	1	550	2	2	0	0	NA	NA	NA	30	29	500	173	169	341	122	87	6	0	3	0.012	0	0.018
.	19.01.15-16.29.54-1-449539	60	6	6	0	0	0	553	5	5	0	0	NA	NA	NA	20	34	509	170	168	352	117	84	7	0	6	0.014	0	0.036
.	19.01.15-16.30.00-1-449546	210	60	60	17	0	11	573	52	52	0	0	NA	NA	NA	53	57	522	176	172	362	120	91	155	37	16	0.297	0.21	0.093
.	19.01.15-16.30.06-1-449558	206	15	15	5	0	4	576	14	14	0	0	NA	NA	NA	59	60	520	173	180	360	120	96	50	10	2	0.096	0.058	0.011
.	19.01.15-16.30.18-1-449559	151	11	11	2	0	1	568	10	10	0	0	NA	NA	NA	49	53	525	172	169	362	118	88	16	8	6	0.03	0.047	0.036
.	19.01.15-16.30.19-1-449560	264	47	47	12	0	7	582	42	42	0	0	NA	NA	NA	53	63	536	173	167	376	122	84	118	22	12	0.22	0.127	0.072
.	19.01.15-16.30.30-1-449579	471	78	78	26	0	19	625	70	70	0	0	NA	NA	NA	121	113	553	183	190	389	130	106	200	36	53	0.362	0.197	0.279
.	19.01.15-16.30.33-1-449581	64	2	2	0	0	0	547	1	1	0	0	NA	NA	NA	25	33	507	170	169	347	117	83	3	2	0	0.006	0.012	0
.	19.01.15-16.30.37-1-449582	123	8	8	2	0	2	553	6	6	0	0	NA	NA	NA	31	38	509	169	173	353	114	86	22	6	5	0.043	0.036	0.029
.	19.01.15-16.30.41-1-449583	134	13	13	6	0	5	554	10	10	0	0	NA	NA	NA	41	35	509	172	167	351	121	82	43	20	3	0.084	0.116	0.018
.	19.01.15-16.30.44-1-449585	33	1	1	0	0	0	0	0	0	0	0	NA	NA	NA	9	10	495	164	164	0	0	0	0	0	0	0	0	0
.	19.01.15-16.30.44-1-449586	149	11	11	4	0	4	546	10	10	0	0	NA	NA	NA	40	33	507	169	170	349	114	83	20	5	9	0.039	0.03	0.053
.	19.01.15-16.30.46-1-449591	89	3	3	1	0	1	539	2	2	0	0	NA	NA	NA	18	19	500	165	167	344	112	83	0	7	0	0	0.042	0
.	19.01.15-16.30.47-1-449594	172	15	15	6	0	4	568	14	14	0	0	NA	NA	NA	48	54	519	175	173	358	123	87	27	24	18	0.052	0.137	0.104
.	19.01.15-16.31.00-1-449607	416	61	61	13	0	11	635	53	53	0	0	NA	NA	NA	133	129	555	190	197	386	137	112	129	47	29	0.232	0.247	0.147
.	19.01.15-16.31.01-1-449608	126	10	10	3	0	3	567	9	9	0	0	NA	NA	NA	31	51	524	169	171	366	116	85	24	0	4	0.046	0	0.023
.	19.01.15-16.31.05-1-449641	62	3	3	1	0	1	546	2	2	0	0	NA	NA	NA	19	29	507	168	167	350	114	82	9	0	2	0.018	0	0.012
.	19.01.15-16.31.13-1-449665	125	10	10	7	0	5	566	8	8	0	0	NA	NA	NA	36	44	515	172	170	359	121	86	56	0	8	0.109	0	0.047
.	19.01.15-16.31.42-1-449687	67	4	4	0	0	0	542	3	3	0	0	NA	NA	NA	31	28	503	172	166	342	118	82	0	4	2	0	0.023	0.012
.	19.01.15-16.31.46-1-449693	124	11	11	2	0	1	553	8	8	0	0	NA	NA	NA	44	40	511	173	169	352	118	83	25	4	10	0.049	0.023	0.059
.	19.01.15-16.31.53-1-449703	32	1	1	0	0	0	0	0	0	0	0	NA	NA	NA	11	10	492	167	164	0	0	0	0	0	2	0	0	0.012
.	19.01.15-16.31.57-1-449708	269	53	53	12	0	7	595	50	50	0	0	NA	NA	NA	97	86	543	177	179	377	123	95	120	69	21	0.221	0.39	0.117
.	19.01.15-16.31.58-1-449709	206	40	40	13	0	11	568	37	37	0	0	NA	NA	NA	70	51	520	173	171	362	118	88	103	28	11	0.198	0.162	0.064
.	19.01.15-16.31.59-1-449710	229	34	34	10	0	8	588	31	31	0	0	NA	NA	NA	52	71	529	179	176	370	126	92	68	15	27	0.129	0.084	0.153
.	19.01.15-16.31.59-1-449711	84	3	3	2	0	2	536	2	2	0	0	NA	NA	NA	22	21	498	172	164	340	117	79	4	0	0	0.008	0	0
.	19.01.15-16.32.06-1-449717	265	50	50	10	0	5	584	49	49	0	0	NA	NA	NA	71	67	525	178	177	366	125	93	110	26	37	0.21	0.146	0.209
.	19.01.15-16.32.12-1-449720	328	25	25	7	0	7	614	23	23	0	0	NA	NA	NA	118	101	549	184	181	388	130	96	77	3	28	0.14	0.016	0.155
.	19.01.15-16.32.14-1-449722	92	8	8	1	0	1	554	7	7	0	0	NA	NA	NA	29	42	511	173	171	350	118	86	15	10	2	0.029	0.058	0.012
.	19.01.15-16.32.35-1-449749	61	2	2	0	0	0	355	1	1	0	0	NA	NA	NA	14	21	502	166	166	229	79	47	5	0	0	0.01	0	0
.	19.01.15-16.32.36-1-449750	146	9	9	1	0	1	548	8	8	0	0	NA	NA	NA	42	32	509	169	167	347	116	85	20	0	5	0.039	0	0.03
.	19.01.15-16.32.49-1-449763	119	8	8	3	0	3	555	7	7	0	0	NA	NA	NA	21	36	512	168	169	355	116	84	13	11	1	0.025	0.065	0.006
.	19.01.15-16.32.52-1-449769	245	32	32	10	0	5	575	31	31	0	0	NA	NA	NA	70	65	531	169	178	368	115	92	92	39	11	0.173	0.231	0.062
.	19.01.15-16.32.55-1-449775	36	1	1	0	0	0	0	0	0	0	0	NA	NA	NA	17	13	497	164	165	0	0	0	0	0	1	0	0	0.006
.	19.01.15-16.32.55-1-449776	199	31	31	10	0	8	573	28	28	0	0	NA	NA	NA	62	55	524	173	171	367	122	84	60	18	14	0.115	0.104	0.082
.	19.01.15-16.32.58-1-449779	210	44	44	10	0	5	583	38	38	0	0	NA	NA	NA	64	62	531	172	172	374	119	90	117	25	18	0.22	0.145	0.105
.	19.01.15-16.32.59-1-449780	227	50	50	15	0	11	578	46	46	0	0	NA	NA	NA	65	64	520	178	179	361	123	94	120	35	17	0.231	0.197	0.095
.	19.01.15-16.33.04-1-449794	35	1	1	0	0	0	0	0	0	0	0	NA	NA	NA	11	9	490	165	167	0	0	0	0	0	0	0	0	0
.	19.01.15-16.33.27-1-449798	206	17	17	3	0	2	580	15	15	0	0	NA	NA	NA	53	66	529	178	172	369	122	89	72	13	11	0.136	0.073	0.064
.	19.01.15-16.33.27-1-449799	91	3	3	1	0	0	542	2	2	0	0	NA	NA	NA	35	30	507	168	168	347	113	82	18	0	1	0.036	0	0.006
.	19.01.15-16.33.34-1-449815	94	5	5	1	0	1	540	4	4	0	0	NA	NA	NA	27	22	500	170	165	344	117	79	13	1	3	0.026	0.006	0.018
.	19.01.15-16.33.50-1-449828	33	1	1	0	0	0	0	0	0	0	0	NA	NA	NA	10	9	494	164	164	0	0	0	0	0	1	0	0	0.006
.	19.01.15-16.33.53-1-449831	308	61	61	18	0	11	609	53	53	0	0	NA	NA	NA	72	89	538	185	179	384	131	94	105	56	46	0.195	0.303	0.257
.	19.01.15-16.34.04-1-449839	237	59	59	15	0	14	572	57	57	0	0	NA	NA	NA	67	59	527	173	172	367	117	88	110	45	45	0.209	0.26	0.262
.	19.01.15-16.34.04-1-449840	355	100	100	27	0	18	623	90	90	0	0	NA	NA	NA	113	119	551	193	188	385	138	100	189	92	45	0.343	0.477	0.239
.	19.01.15-16.34.41-1-449863	205	20	20	3	0	1	576	17	17	0	0	NA	NA	NA	55	58	524	175	172	366	122	88	39	11	10	0.074	0.063	0.058
.	19.01.15-16.34.58-1-449880	57	2	2	0	0	0	553	0	0	0	0	NA	NA	NA	18	34	506	172	169	350	118	85	5	2	0	0.01	0.012	0
.	19.01.15-16.35.09-1-449896	92	3	3	1	0	1	548	2	2	0	0	NA	NA	NA	26	34	503	176	168	347	117	84	1	0	2	0.002	0	0.012
.	19.01.15-16.35.10-1-449897	116	4	4	0	0	0	554	3	3	0	0	NA	NA	NA	38	37	511	171	168	353	117	84	8	3	3	0.016	0.018	0.018
.	19.01.15-16.35.33-1-449920	32	1	1	0	0	0	0	0	0	0	0	NA	NA	NA	3	10	495	165	163	0	0	0	0	3	0	0	0.018	0
.	19.01.15-16.35.33-1-449921	176	17	17	6	0	5	575	16	16	0	0	NA	NA	NA	45	55	522	175	171	363	124	88	45	6	14	0.086	0.034	0.082
.	19.01.15-16.35.36-1-449923	94	5	5	1	0	1	546	3	3	0	0	NA	NA	NA	37	34	512	168	167	351	113	82	17	2	0	0.033	0.012	0
.	19.01.15-16.35.36-1-449924	427	78	78	27	0	18	631	68	68	0	0	NA	NA	NA	123	115	557	186	185	397	133	101	196	42	41	0.352	0.226	0.222
.	19.01.15-16.35.41-1-449925	33	1	1	1	0	1	0	0	0	0	0	NA	NA	NA	11	5	491	164	163	0	0	0	0	0	0	0	0	0
.	19.01.15-16.35.42-1-449926	173	27	27	6	0	4	568	25	25	0	0	NA	NA	NA	54	54	525	170	172	366	117	85	90	20	12	0.171	0.118	0.07
.	19.01.15-16.35.44-1-449927	283	16	16	3	0	2	593	14	14	0	0	NA	NA	NA	70	75	527	182	179	370	127	96	49	14	6	0.093	0.077	0.034
.	19.01.15-16.35.54-1-449941	278	71	71	18	0	13	581	65	65	0	0	NA	NA	NA	91	66	532	172	175	374	117	90	169	46	42	0.318	0.267	0.24
.	19.01.15-16.36.05-1-449952	236	48	48	15	0	12	582	40	40	0	0	NA	NA	NA	69	66	532	175	172	374	125	83	133	30	17	0.25	0.171	0.099
.	19.01.15-16.36.10-1-449954	83	5	5	1	0	0	543	4	4	0	0	NA	NA	NA	26	21	500	169	165	344	116	83	5	4	0	0.01	0.024	0
.	19.01.15-16.36.15-1-449956	63	2	2	1	0	1	540	1	1	0	0	NA	NA	NA	34	28	506	170	165	343	114	83	3	2	0	0.006	0.012	0
.	19.01.15-16.36.20-1-449958	207	19	19	4	0	3	576	17	17	0	0	NA	NA	NA	80	57	522	177	171	363	124	89	60	4	6	0.115	0.023	0.035
.	19.01.15-16.36.28-1-449981	85	5	5	2	0	1	540	3	3	0	0	NA	NA	NA	27	20	502	168	163	343	116	81	18	1	0	0.036	0.006	0
.	19.01.15-16.36.30-1-449983	98	7	7	0	0	0	552	6	6	0	0	NA	NA	NA	34	30	505	170	168	351	118	83	9	1	2	0.018	0.006	0.012
.	19.01.15-16.36.30-1-449984	184	13	13	3	0	2	574	12	12	0	0	NA	NA	NA	54	55	518	177	173	360	124	90	43	4	5	0.083	0.023	0.029
.	19.01.15-16.36.33-1-449985	57	2	2	1	0	0	539	1	1	0	0	NA	NA	NA	22	20	502	166	165	344	115	80	3	0	4	0.006	0	0.024
.	19.01.15-16.36.44-1-449990	65	3	3	2	0	2	532	2	2	0	0	NA	NA	NA	26	19	502	166	164	337	114	81	7	2	0	0.014	0.012	0
.	19.01.15-16.36.47-1-449996	37	1	1	0	0	0	0	0	0	0	0	NA	NA	NA	12	8	493	164	164	0	0	0	1	0	0	0.002	0	0
.	19.01.15-16.36.50-1-449999	119	11	11	3	0	1	550	10	10	0	0	NA	NA	NA	48	40	516	167	170	351	114	85	21	8	4	0.041	0.048	0.024
.	19.01.15-16.36.50-1-450001	154	13	13	1	0	1	551	12	12	0	0	NA	NA	NA	46	34	512	169	166	353	114	84	21	13	1	0.041	0.077	0.006
.	19.01.15-16.36.55-1-450008	177	13	13	3	0	3	573	11	11	0	0	NA	NA	NA	52	54	520	174	173	361	121	91	27	5	4	0.052	0.029	0.023
.	19.01.15-16.36.59-1-450011	91	6	6	0	0	0	538	5	5	0	0	NA	NA	NA	26	24	501	167	169	341	115	82	15	0	0	0.03	0	0
.	19.01.15-16.37.04-1-450017	60	3	3	1	0	1	545	2	2	0	0	NA	NA	NA	25	21	504	168	162	347	116	82	10	1	0	0.02	0.006	0
.	19.01.15-16.37.13-1-450028	441	57	57	16	0	10	652	53	53	0	0	NA	NA	NA	120	135	574	185	189	411	133	108	111	53	38	0.193	0.286	0.201
.	19.01.15-16.37.17-1-450029	210	11	11	2	0	1	580	9	9	0	0	NA	NA	NA	60	61	527	178	169	369	127	84	43	2	2	0.082	0.011	0.012
.	19.01.15-16.37.18-1-450030	211	52	52	18	0	13	572	48	48	0	0	NA	NA	NA	61	53	511	178	177	355	125	92	94	31	24	0.184	0.174	0.136
.	19.01.15-16.37.19-1-450031	119	4	4	1	0	1	555	3	3	0	0	NA	NA	NA	31	34	513	167	167	355	116	84	0	7	5	0	0.042	0.03
.	19.01.15-16.37.21-1-450032	34	1	1	0	0	0	0	0	0	0	0	NA	NA	NA	6	12	495	164	166	0	0	0	0	0	0	0	0	0
.	19.01.15-16.37.25-1-450034	203	38	38	13	0	11	570	35	35	0	0	NA	NA	NA	62	55	522	172	174	362	118	90	74	26	24	0.142	0.151	0.138
.	19.01.15-16.37.26-1-450035	231	27	27	7	0	5	600	24	24	0	0	NA	NA	NA	60	79	532	182	178	374	130	96	64	14	9	0.12	0.077	0.051
.	19.01.15-16.37.47-1-450059	118	15	15	5	0	5	570	14	14	0	0	NA	NA	NA	28	50	521	168	174	366	115	89	45	4	1	0.086	0.024	0.006
.	19.01.15-16.37.56-1-450073	62	5	5	3	0	3	539	4	4	0	0	NA	NA	NA	20	24	500	169	168	344	112	83	13	0	5	0.026	0	0.03
.	19.01.15-16.38.04-1-450079	93	3	3	0	0	0	542	2	2	0	0	NA	NA	NA	23	24	503	166	168	341	116	85	6	0	0	0.012	0	0
.	19.01.15-16.38.23-1-450086	91	8	8	3	0	2	545	6	6	0	0	NA	NA	NA	21	21	501	170	163	346	118	81	15	2	2	0.03	0.012	0.012
.	19.01.15-16.38.36-1-450105	414	61	61	20	0	15	612	56	56	0	0	NA	NA	NA	131	106	552	182	185	386	128	98	147	37	34	0.266	0.203	0.184
.	19.01.15-16.38.41-1-450107	116	11	11	3	0	2	551	9	9	0	0	NA	NA	NA	29	32	506	170	169	352	115	84	27	23	8	0.053	0.135	0.047
.	19.01.15-16.38.44-1-450108	38	1	1	0	0	0	0	0	0	0	0	NA	NA	NA	8	5	492	163	163	0	0	0	0	4	0	0	0.025	0
.	19.01.15-16.38.47-1-450116	64	3	3	0	0	0	301	2	2	0	0	NA	NA	NA	16	10	493	166	164	187	67	47	6	0	0	0.012	0	0
.	19.01.15-16.38.49-1-450120	186	17	17	7	0	6	581	15	15	0	0	NA	NA	NA	68	68	527	175	179	366	122	93	37	15	14	0.07	0.086	0.078
.	19.01.15-16.38.53-1-450127	31	1	1	0	0	0	0	0	0	0	0	NA	NA	NA	7	6	492	164	163	0	0	0	2	0	0	0.004	0	0
.	19.01.15-16.38.55-1-450131	34	1	1	0	0	0	0	0	0	0	0	NA	NA	NA	7	13	496	165	165	0	0	0	0	1	0	0	0.006	0
.	19.01.15-16.38.56-1-450133	247	21	21	5	0	4	580	19	19	0	0	NA	NA	NA	76	66	528	174	177	369	119	92	42	21	7	0.08	0.121	0.04
.	19.01.15-16.38.58-1-450136	128	7	7	3	0	2	557	5	5	0	0	NA	NA	NA	32	38	513	174	164	356	122	79	15	4	2	0.029	0.023	0.012
.	19.01.15-16.38.59-1-450137	64	3	3	0	0	0	535	0	0	0	0	NA	NA	NA	22	22	501	167	167	343	112	80	0	3	2	0	0.018	0.012
.	19.01.15-16.39.05-1-450146	65	3	3	1	0	1	352	2	2	0	0	NA	NA	NA	11	18	499	168	164	232	67	53	5	1	0	0.01	0.006	0
.	19.01.15-16.39.05-1-450147	175	21	21	5	0	2	564	20	20	0	0	NA	NA	NA	52	49	517	173	172	359	121	84	49	10	3	0.095	0.058	0.017
.	19.01.15-16.39.14-1-450157	34	1	1	0	0	0	0	0	0	0	0	NA	NA	NA	6	8	495	163	163	0	0	0	0	0	0	0	0	0
.	19.01.15-16.39.16-1-450158	64	3	3	0	0	0	544	2	2	0	0	NA	NA	NA	26	30	504	167	172	344	116	84	5	0	2	0.01	0	0.012
.	19.01.15-16.39.22-1-450160	174	28	28	5	0	4	561	26	26	0	0	NA	NA	NA	53	52	513	176	176	349	123	89	49	11	14	0.096	0.062	0.08
.	19.01.15-16.39.24-1-450162	34	1	1	1	0	1	0	0	0	0	0	NA	NA	NA	8	12	496	165	164	0	0	0	4	0	0	0.008	0	0
.	19.01.15-16.39.25-1-450163	184	14	14	4	0	4	571	12	12	0	0	NA	NA	NA	65	64	524	175	178	360	121	90	30	9	8	0.057	0.051	0.045
.	19.01.15-16.39.27-1-450164	183	23	23	8	0	4	566	20	20	0	0	NA	NA	NA	65	58	517	181	173	353	125	88	50	6	20	0.097	0.033	0.116
.	19.01.15-16.39.30-1-450180	59	2	2	1	0	1	544	1	1	0	0	NA	NA	NA	24	26	505	166	168	345	115	84	10	0	0	0.02	0	0
.	19.01.15-16.39.34-1-450182	321	20	20	7	0	6	602	19	19	0	0	NA	NA	NA	108	88	544	182	175	381	130	91	51	8	8	0.094	0.044	0.046
.	19.01.15-16.39.47-1-450191	273	53	53	10	0	8	589	47	47	0	0	NA	NA	NA	91	75	530	179	179	374	123	92	127	24	29	0.24	0.134	0.162
.	19.01.15-16.39.51-1-450197	120	10	10	1	0	1	562	9	9	0	0	NA	NA	NA	33	48	516	178	167	355	125	82	21	2	8	0.041	0.011	0.048
.	19.01.15-16.39.57-1-450203	63	3	3	0	0	0	542	1	1	0	0	NA	NA	NA	15	21	501	168	165	344	118	80	4	1	0	0.008	0.006	0
.	19.01.15-16.40.01-1-450210	341	52	52	17	0	11	614	49	49	0	0	NA	NA	NA	93	102	548	185	182	388	128	98	149	52	18	0.272	0.281	0.099
.	19.01.15-16.40.06-1-450219	60	4	4	0	0	0	542	2	2	0	0	NA	NA	NA	25	28	502	168	171	346	114	82	10	0	4	0.02	0	0.023
.	19.01.15-16.40.10-1-450220	64	2	2	0	0	0	251	0	0	0	0	NA	NA	NA	17	19	500	166	166	164	52	35	3	1	0	0.006	0.006	0
.	19.01.15-16.40.11-1-450221	95	6	6	1	0	1	548	5	5	0	0	NA	NA	NA	24	31	505	169	170	348	115	85	8	9	1	0.016	0.053	0.006
.	19.01.15-16.40.13-1-450223	36	1	1	0	0	0	0	0	0	0	0	NA	NA	NA	11	9	495	165	162	0	0	0	0	2	0	0	0.012	0
.	19.01.15-16.40.13-1-450224	147	7	7	1	0	1	563	5	5	0	0	NA	NA	NA	41	52	520	172	173	360	117	86	13	0	0	0.025	0	0
.	19.01.15-16.40.15-1-450225	33	1	1	0	0	0	0	0	0	0	0	NA	NA	NA	12	6	490	165	164	0	0	0	0	0	0	0	0	0
.	19.01.15-16.40.17-1-450227	32	1	1	0	0	0	0	0	0	0	0	NA	NA	NA	14	4	491	164	162	0	0	0	0	3	0	0	0.018	0
.	19.01.15-16.40.18-1-450229	321	67	67	23	0	18	589	61	61	0	0	NA	NA	NA	80	86	541	182	176	381	121	87	121	52	51	0.224	0.286	0.29
.	19.01.15-16.40.20-1-450232	63	3	3	0	0	0	551	2	2	0	0	NA	NA	NA	17	28	506	166	169	350	116	85	8	0	0	0.016	0	0
.	19.01.15-16.40.21-1-450234	33	1	1	0	0	0	0	0	0	0	0	NA	NA	NA	5	7	493	165	162	0	0	0	1	0	0	0.002	0	0
.	19.01.15-16.40.22-1-450235	65	3	3	1	0	1	553	2	2	0	0	NA	NA	NA	29	36	509	169	171	350	118	85	14	0	0	0.028	0	0
.	19.01.15-16.40.24-1-450237	61	2	2	1	0	1	402	1	1	0	0	NA	NA	NA	14	11	495	165	164	254	86	62	0	1	0	0	0.006	0
.	19.01.15-16.40.31-1-450254	211	51	51	13	0	9	581	49	49	0	0	NA	NA	NA	65	68	527	179	175	367	124	90	115	23	28	0.218	0.128	0.16
.	19.01.15-16.40.34-1-450258	201	20	20	5	0	4	573	18	18	0	0	NA	NA	NA	65	59	524	175	173	363	122	88	36	10	7	0.069	0.057	0.04
.	19.01.15-16.40.35-1-450259	180	31	31	4	0	4	578	30	30	0	0	NA	NA	NA	56	61	525	177	172	364	124	90	50	7	10	0.095	0.04	0.058
.	19.01.15-16.40.38-1-450262	87	3	3	0	0	0	548	2	2	0	0	NA	NA	NA	31	26	503	171	165	346	119	83	2	3	3	0.004	0.018	0.018
.	19.01.15-16.40.40-1-450264	174	17	17	8	0	7	572	12	12	0	0	NA	NA	NA	43	59	528	176	168	370	121	81	21	20	7	0.04	0.114	0.042
.	19.01.15-16.40.59-1-450284	208	33	33	8	0	6	569	26	26	0	0	NA	NA	NA	50	47	517	173	170	361	121	87	92	14	11	0.178	0.081	0.065
.	19.01.15-16.41.21-1-450302	92	5	5	0	0	0	547	4	4	0	0	NA	NA	NA	23	29	510	168	164	351	116	80	13	5	0	0.025	0.03	0
.	19.01.15-16.41.21-1-450303	30	1	1	0	0	0	0	0	0	0	0	NA	NA	NA	8	7	494	163	163	0	0	0	0	0	0	0	0	0
.	19.01.15-16.41.24-1-450304	67	4	4	0	0	0	537	2	2	0	0	NA	NA	NA	25	16	494	167	168	339	115	83	1	11	3	0.002	0.066	0.018
.	19.01.15-16.41.31-1-450321	141	11	11	2	0	2	553	10	10	0	0	NA	NA	NA	28	29	500	172	170	345	120	88	19	4	14	0.038	0.023	0.082
.	19.01.15-16.41.34-1-450324	59	3	3	0	0	0	399	2	2	0	0	NA	NA	NA	18	15	499	166	163	258	82	59	9	0	0	0.018	0	0
.	19.01.15-16.41.37-1-450326	65	3	3	0	0	0	302	2	2	0	0	NA	NA	NA	16	17	496	166	168	200	60	42	9	0	0	0.018	0	0
.	19.01.15-16.41.39-1-450328	88	4	4	3	0	3	539	3	3	0	0	NA	NA	NA	36	23	503	166	167	347	108	84	10	3	0	0.02	0.018	0
.	19.01.15-16.41.40-1-450329	34	1	1	0	0	0	0	0	0	0	0	NA	NA	NA	10	7	493	165	162	0	0	0	0	0	1	0	0	0.006
.	19.01.15-16.41.42-1-450332	97	8	8	2	0	2	545	6	6	0	0	NA	NA	NA	36	29	503	172	167	344	116	85	12	6	9	0.024	0.035	0.054
.	19.01.15-16.41.43-1-450333	211	17	17	4	0	4	588	16	16	0	0	NA	NA	NA	59	74	528	176	183	368	123	97	34	7	9	0.064	0.04	0.049
.	19.01.15-16.41.46-1-450339	32	1	1	1	0	1	0	0	0	0	0	NA	NA	NA	10	10	491	166	166	0	0	0	2	0	0	0.004	0	0
.	19.01.15-16.41.48-1-450344	87	3	3	1	0	1	557	2	2	0	0	NA	NA	NA	37	37	511	168	171	355	117	85	11	0	2	0.022	0	0.012
.	19.01.15-16.41.51-1-450346	209	46	46	12	0	10	573	41	41	0	0	NA	NA	NA	81	64	529	175	173	367	120	86	90	29	16	0.17	0.166	0.092
.	19.01.15-16.41.53-1-450350	153	13	13	3	0	3	559	12	12	0	0	NA	NA	NA	53	44	513	171	173	354	115	90	26	6	7	0.051	0.035	0.04
.	19.01.15-16.41.55-1-450354	123	10	10	1	0	1	555	8	8	0	0	NA	NA	NA	39	41	511	170	173	351	117	87	22	0	4	0.043	0	0.023
.	19.01.15-16.42.02-1-450358	32	1	1	1	0	1	0	0	0	0	0	NA	NA	NA	11	13	495	165	166	0	0	0	0	3	0	0	0.018	0
.	19.01.15-16.42.02-1-450359	29	1	1	0	0	0	0	0	0	0	0	NA	NA	NA	8	4	492	163	162	0	0	0	2	0	0	0.004	0	0
.	19.01.15-16.42.03-1-450361	33	1	1	0	0	0	0	0	0	0	0	NA	NA	NA	6	10	495	166	162	0	0	0	0	0	1	0	0	0.006
.	19.01.15-16.42.05-1-450365	150	9	9	5	0	3	553	7	7	0	0	NA	NA	NA	44	36	511	170	168	352	116	85	18	1	7	0.035	0.006	0.042
.	19.01.15-16.42.05-1-450366	150	14	14	1	0	1	572	12	12	0	0	NA	NA	NA	48	54	525	172	170	362	123	87	26	5	12	0.05	0.029	0.071
.	19.01.15-16.42.09-1-450367	33	1	1	1	0	1	0	0	0	0	0	NA	NA	NA	10	10	495	165	163	0	0	0	0	3	0	0	0.018	0
.	19.01.15-16.42.12-1-450369	61	2	2	1	0	1	50	1	1	0	0	NA	NA	NA	22	25	504	165	169	34	9	7	0	4	1	0	0.024	0.006
.	19.01.15-16.42.18-1-450373	115	5	5	0	0	0	552	4	4	0	0	NA	NA	NA	51	38	509	171	171	351	119	82	3	1	4	0.006	0.006	0.023
.	19.01.15-16.42.19-1-450374	118	11	11	0	0	0	546	9	9	0	0	NA	NA	NA	35	33	507	171	168	345	119	82	16	7	6	0.032	0.041	0.036
.	19.01.15-16.42.20-1-450375	290	75	75	28	0	23	600	66	66	0	0	NA	NA	NA	83	94	548	179	180	382	124	94	159	41	51	0.29	0.229	0.283
.	19.01.15-16.42.22-1-450376	205	18	18	5	0	4	571	16	16	0	0	NA	NA	NA	66	58	524	175	172	364	121	86	48	19	7	0.092	0.109	0.041
.	19.01.15-16.42.22-1-450381	267	49	49	15	0	13	578	47	47	0	0	NA	NA	NA	73	64	522	175	180	361	121	96	129	38	9	0.247	0.217	0.05
.	19.01.15-16.42.35-1-450401	206	30	30	6	0	2	576	26	26	0	0	NA	NA	NA	57	62	525	171	179	363	122	91	112	16	8	0.213	0.094	0.045
.	19.01.15-16.42.50-1-450410	36	1	1	0	0	0	0	0	0	0	0	NA	NA	NA	7	10	491	167	165	0	0	0	0	0	2	0	0	0.012
.	19.01.15-16.42.53-1-450415	62	3	3	0	0	0	540	2	2	0	0	NA	NA	NA	27	22	502	166	167	346	113	81	8	0	0	0.016	0	0
.	19.01.15-16.42.58-1-450420	174	18	18	4	0	3	567	17	17	0	0	NA	NA	NA	62	61	525	178	171	359	119	89	34	25	8	0.065	0.14	0.047
.	19.01.15-16.43.06-1-450425	60	2	2	1	0	1	148	1	1	0	0	NA	NA	NA	15	15	500	165	163	97	28	23	1	1	0	0.002	0.006	0
.	19.01.15-16.43.14-1-450440	85	4	4	1	0	1	548	3	3	0	0	NA	NA	NA	25	32	506	171	168	346	120	82	5	0	0	0.01	0	0
.	19.01.15-16.43.15-1-450441	227	38	38	13	0	8	583	34	34	0	0	NA	NA	NA	73	69	526	175	181	365	123	95	105	35	12	0.2	0.2	0.066
.	19.01.15-16.43.20-1-450445	171	8	8	2	0	1	568	7	7	0	0	NA	NA	NA	51	50	524	172	167	362	121	85	24	24	0	0.046	0.14	0
.	19.01.15-16.43.26-1-450448	30	1	1	1	0	1	0	0	0	0	0	NA	NA	NA	1	3	489	163	164	0	0	0	0	0	1	0	0	0.006
.	19.01.15-16.43.30-1-450464	236	12	12	4	0	4	576	10	10	0	0	NA	NA	NA	70	60	514	175	184	355	122	99	19	16	7	0.037	0.091	0.038
.	19.01.15-16.43.41-1-450465	61	2	2	0	0	0	503	1	1	0	0	NA	NA	NA	20	16	497	168	164	324	102	77	0	2	1	0	0.012	0.006
.	19.01.15-16.43.55-1-450485	267	41	41	10	0	7	581	38	38	0	0	NA	NA	NA	90	71	535	177	172	370	123	88	133	22	12	0.249	0.124	0.07
.	19.01.15-16.43.58-1-450488	442	54	54	16	0	15	621	51	51	0	0	NA	NA	NA	135	117	563	188	179	398	131	92	152	34	30	0.27	0.181	0.168
.	19.01.15-16.43.58-1-450489	121	11	11	6	0	5	544	9	9	0	0	NA	NA	NA	37	28	505	171	165	344	118	82	32	4	0	0.063	0.023	0
.	19.01.15-16.43.59-1-450490	88	3	3	0	0	0	536	2	2	0	0	NA	NA	NA	24	22	501	168	166	343	114	79	5	4	0	0.01	0.024	0
.	19.01.15-16.44.01-1-450491	56	2	2	0	0	0	0	1	1	0	0	NA	NA	NA	20	15	497	163	168	0	0	0	4	1	0	0.008	0.006	0
.	19.01.15-16.44.02-1-450493	216	16	16	7	0	4	592	14	14	0	0	NA	NA	NA	68	78	534	178	179	374	124	94	54	7	20	0.101	0.039	0.112
.	19.01.15-16.44.05-1-450498	126	10	10	1	0	1	570	9	9	0	0	NA	NA	NA	35	54	516	176	175	360	122	88	19	1	11	0.037	0.006	0.063
.	19.01.15-16.44.16-1-450503	175	14	14	1	0	1	562	11	11	0	0	NA	NA	NA	63	53	516	176	174	352	120	90	20	18	3	0.039	0.102	0.017
.	19.01.15-16.44.22-1-450506	33	1	1	0	0	0	0	0	0	0	0	NA	NA	NA	8	10	494	163	166	0	0	0	2	0	0	0.004	0	0
.	19.01.15-16.44.26-1-450507	239	41	41	7	0	5	591	36	36	0	0	NA	NA	NA	62	80	534	179	180	372	127	92	101	45	21	0.189	0.251	0.117
.	19.01.15-16.44.27-1-450508	37	1	1	0	0	0	0	0	0	0	0	NA	NA	NA	11	9	493	165	164	0	0	0	0	0	5	0	0	0.03
.	19.01.15-16.44.30-1-450527	89	7	7	1	0	1	546	5	5	0	0	NA	NA	NA	32	28	509	167	165	351	114	81	23	4	2	0.045	0.024	0.012
.	19.01.15-16.44.32-1-450528	36	1	1	0	0	0	0	0	0	0	0	NA	NA	NA	4	13	492	169	165	0	0	0	0	0	3	0	0	0.018
.	19.01.15-16.44.33-1-450529	60	2	2	1	0	1	535	1	1	0	0	NA	NA	NA	32	24	507	166	164	344	112	79	7	0	0	0.014	0	0
.	19.01.15-16.44.35-1-450530	144	10	10	3	0	2	565	8	8	0	0	NA	NA	NA	53	51	515	176	173	355	121	89	35	7	1	0.068	0.04	0.006
.	19.01.15-16.44.48-1-450543	93	5	5	6	0	3	552	4	4	0	0	NA	NA	NA	22	33	509	168	169	351	116	85	15	0	6	0.029	0	0.036
.	19.01.15-16.44.49-1-450545	35	1	1	0	0	0	0	0	0	0	0	NA	NA	NA	13	4	491	164	162	0	0	0	0	0	3	0	0	0.019
.	19.01.15-16.44.50-1-450548	92	6	6	3	0	2	553	5	5	0	0	NA	NA	NA	32	33	509	170	167	353	118	82	6	0	7	0.012	0	0.042
.	19.01.15-16.44.52-1-450551	173	23	23	5	0	3	563	22	22	0	0	NA	NA	NA	55	48	521	171	169	359	119	85	52	4	14	0.1	0.023	0.083
.	19.01.15-16.44.55-1-450555	418	44	44	7	0	6	624	39	39	0	0	NA	NA	NA	126	111	546	197	181	386	141	97	141	12	19	0.258	0.061	0.105
.	19.01.15-16.44.56-1-450558	237	16	16	5	0	5	596	14	14	0	0	NA	NA	NA	79	83	538	184	174	379	128	89	37	19	1	0.069	0.103	0.006
.	19.01.15-16.45.02-1-450563	234	65	65	17	0	14	590	61	61	0	0	NA	NA	NA	76	75	527	183	178	368	128	94	159	72	20	0.302	0.393	0.112
.	19.01.15-16.45.05-1-450567	65	2	2	0	0	0	546	0	0	0	0	NA	NA	NA	23	20	502	168	163	346	119	81	5	0	0	0.01	0	0
.	19.01.15-16.45.08-1-450570	153	7	7	3	0	2	558	6	6	0	0	NA	NA	NA	59	39	507	171	174	345	122	91	22	0	7	0.043	0	0.04
.	19.01.15-16.45.16-1-450578	96	5	5	0	0	0	543	4	4	0	0	NA	NA	NA	36	32	504	172	169	347	116	80	15	0	1	0.03	0	0.006
.	19.01.15-16.45.19-1-450581	353	76	76	20	0	14	598	70	70	0	0	NA	NA	NA	88	86	540	175	184	380	119	99	177	47	36	0.328	0.269	0.196
.	19.01.15-16.45.26-1-450586	140	21	21	8	0	6	559	20	20	0	0	NA	NA	NA	37	42	515	170	170	357	115	87	53	14	5	0.103	0.082	0.029
.	19.01.15-16.45.26-1-450587	31	1	1	0	0	0	0	0	0	0	0	NA	NA	NA	7	7	492	164	164	0	0	0	0	0	0	0	0	0
.	19.01.15-16.45.28-1-450604	91	8	8	3	0	2	549	6	6	0	0	NA	NA	NA	32	32	504	172	169	346	118	85	13	4	10	0.026	0.023	0.059
.	19.01.15-16.45.28-1-450605	147	22	22	7	0	5	557	20	20	0	0	NA	NA	NA	44	35	515	166	167	361	114	82	32	27	9	0.062	0.163	0.054
.	19.01.15-16.45.33-1-450607	64	2	2	0	0	0	540	1	1	0	0	NA	NA	NA	33	26	506	169	164	343	115	82	0	3	0	0	0.018	0
.	19.01.15-16.45.49-1-450616	95	6	6	3	0	3	544	5	5	0	0	NA	NA	NA	33	31	511	167	166	350	111	83	15	6	0	0.029	0.036	0
.	19.01.15-16.45.54-1-450622	59	2	2	1	0	1	100	1	1	0	0	NA	NA	NA	11	18	496	167	168	64	21	15	0	0	4	0	0	0.024
.	19.01.15-16.45.59-1-450629	149	15	15	6	0	2	564	14	14	0	0	NA	NA	NA	32	50	513	173	177	358	119	87	20	11	11	0.039	0.064	0.062
.	19.01.15-16.46.02-1-450631	212	19	19	4	0	3	574	17	17	0	0	NA	NA	NA	58	55	519	175	174	361	122	91	69	15	1	0.133	0.086	0.006
.	19.01.15-16.46.12-1-450638	182	25	25	4	0	4	561	22	22	0	0	NA	NA	NA	39	41	511	174	169	354	124	83	40	18	7	0.078	0.103	0.041
.	19.01.15-16.46.16-1-450640	61	2	2	1	0	1	49	1	1	0	0	NA	NA	NA	18	16	494	168	167	31	10	8	1	2	0	0.002	0.012	0
.	19.01.15-16.46.17-1-450642	159	19	19	6	0	4	562	18	18	0	0	NA	NA	NA	58	43	512	173	171	352	123	87	35	17	13	0.068	0.098	0.076
.	19.01.15-16.46.22-1-450645	149	7	7	2	0	1	556	6	6	0	0	NA	NA	NA	53	49	521	172	169	356	117	83	10	11	0	0.019	0.064	0
.	19.01.15-16.46.23-1-450646	408	68	68	15	0	12	620	63	63	0	0	NA	NA	NA	115	111	560	186	178	397	131	92	165	25	30	0.295	0.134	0.169
.	19.01.15-16.46.24-1-450647	118	10	10	6	0	3	547	9	9	0	0	NA	NA	NA	40	32	508	171	166	348	118	81	20	8	10	0.039	0.047	0.06
.	19.01.15-16.46.39-1-450673	203	25	25	8	0	6	573	22	22	0	0	NA	NA	NA	52	55	522	173	173	364	121	88	53	22	10	0.102	0.127	0.058
.	19.01.15-16.46.40-1-450674	235	47	47	8	0	5	572	42	42	0	0	NA	NA	NA	69	57	530	170	170	366	119	87	117	40	11	0.221	0.235	0.065
.	19.01.15-16.46.47-1-450679	92	4	4	2	0	2	550	3	3	0	0	NA	NA	NA	36	39	512	171	169	352	116	82	2	7	3	0.004	0.041	0.018
.	19.01.15-16.46.47-1-450682	63	2	2	0	0	0	541	1	1	0	0	NA	NA	NA	26	29	508	168	166	344	114	83	1	1	0	0.002	0.006	0
.	19.01.15-16.46.54-1-450690	93	7	7	0	0	0	544	4	4	0	0	NA	NA	NA	29	29	503	172	167	345	117	82	11	6	0	0.022	0.035	0
.	19.01.15-16.46.57-1-450693	297	22	22	6	0	3	600	18	18	0	0	NA	NA	NA	90	90	552	171	180	387	118	95	46	17	24	0.083	0.099	0.133
.	19.01.15-16.47.08-1-450700	150	13	13	4	0	4	554	11	11	0	0	NA	NA	NA	31	38	517	167	167	356	114	84	43	3	12	0.083	0.018	0.072
.	19.01.15-16.47.09-1-450701	123	4	4	0	0	0	546	3	3	0	0	NA	NA	NA	30	29	507	167	168	350	114	82	4	5	2	0.008	0.03	0.012
.	19.01.15-16.47.14-1-450709	89	5	5	1	0	1	547	4	4	0	0	NA	NA	NA	28	33	505	171	170	347	117	83	15	3	0	0.03	0.018	0
.	19.01.15-16.47.16-1-450710	117	6	6	2	0	2	545	5	5	0	0	NA	NA	NA	48	33	508	171	167	348	115	82	20	2	4	0.039	0.012	0.024
.	19.01.15-16.47.28-1-450726	215	10	10	6	0	6	590	7	7	0	0	NA	NA	NA	60	70	527	180	176	373	125	92	11	4	15	0.021	0.022	0.085
.	19.01.15-16.47.29-1-450727	120	11	11	5	0	3	552	9	9	0	0	NA	NA	NA	50	35	504	173	171	344	121	87	35	11	0	0.069	0.064	0
.	19.01.15-16.47.40-1-450729	187	50	50	17	0	10	576	45	45	0	0	NA	NA	NA	54	62	530	171	174	367	120	89	149	12	28	0.281	0.07	0.161
.	19.01.15-16.47.46-1-450734	67	2	2	0	0	0	539	1	1	0	0	NA	NA	NA	20	29	506	169	167	347	112	80	5	0	0	0.01	0	0
.	19.01.15-16.47.48-1-450738	92	6	6	2	0	1	544	5	5	0	0	NA	NA	NA	35	30	512	168	163	352	115	77	21	2	0	0.041	0.012	0
.	19.01.15-16.47.53-1-450746	338	30	30	6	0	4	605	25	25	0	0	NA	NA	NA	85	92	539	185	181	378	130	97	59	46	13	0.109	0.249	0.072
.	19.01.15-16.47.58-1-450751	124	12	12	2	0	2	547	10	10	0	0	NA	NA	NA	49	36	507	170	172	346	115	86	22	13	2	0.043	0.076	0.012
.	19.01.15-16.48.21-1-450761	68	6	6	3	0	3	550	4	4	0	0	NA	NA	NA	23	27	502	166	172	347	115	88	20	2	1	0.04	0.012	0.006
.	19.01.15-16.48.24-1-450763	63	3	3	0	0	0	539	2	2	0	0	NA	NA	NA	22	23	498	169	169	337	116	86	9	0	0	0.018	0	0
.	19.01.15-16.48.28-1-450765	67	2	2	0	0	0	535	0	0	0	0	NA	NA	NA	19	15	497	164	167	341	111	83	0	2	1	0	0.012	0.006
.	19.01.15-16.48.31-1-450781	113	7	7	0	0	0	557	5	5	0	0	NA	NA	NA	29	41	507	173	174	350	120	87	17	1	7	0.034	0.006	0.04
.	19.01.15-16.48.38-1-450785	438	55	55	10	0	8	633	51	51	0	0	NA	NA	NA	115	122	562	181	192	398	131	104	140	33	38	0.249	0.182	0.198
.	19.01.15-16.48.39-1-450786	171	8	8	2	0	2	567	7	7	0	0	NA	NA	NA	46	48	518	171	172	362	118	87	18	9	0	0.035	0.053	0
.	19.01.15-16.48.40-1-450787	129	5	5	1	0	0	543	4	4	0	0	NA	NA	NA	35	36	507	172	170	343	118	82	7	1	5	0.014	0.006	0.029
.	19.01.15-16.48.42-1-450788	296	87	87	27	0	22	604	82	82	0	0	NA	NA	NA	82	84	536	185	176	376	135	93	194	46	36	0.362	0.249	0.205
.	19.01.15-16.48.52-1-450801	87	3	3	1	0	1	552	1	1	0	0	NA	NA	NA	37	35	508	171	169	348	118	86	5	3	0	0.01	0.018	0
.	19.01.15-16.48.54-1-450807	95	3	3	1	0	1	538	0	0	0	0	NA	NA	NA	29	19	501	164	167	343	112	83	5	0	0	0.01	0	0
.	19.01.15-16.48.59-1-450813	236	98	98	25	0	16	589	91	91	0	0	NA	NA	NA	57	75	532	179	177	373	126	90	214	28	33	0.402	0.156	0.186
.	19.01.15-16.48.59-1-450814	208	59	59	14	0	12	572	54	54	0	0	NA	NA	NA	71	63	526	176	174	365	120	87	102	40	33	0.194	0.227	0.19
.	19.01.15-16.49.02-1-450817	33	1	1	0	0	0	0	0	0	0	0	NA	NA	NA	12	8	494	163	164	0	0	0	2	0	0	0.004	0	0
.	19.01.15-16.49.04-1-450819	60	4	4	1	0	1	526	3	3	0	0	NA	NA	NA	36	23	504	166	166	336	110	80	2	0	6	0.004	0	0.036
.	19.01.15-16.49.04-1-450822	158	10	10	7	0	6	564	9	9	0	0	NA	NA	NA	54	47	522	167	171	362	115	87	20	8	12	0.038	0.048	0.07
.	19.01.15-16.49.10-1-450824	63	3	3	1	0	0	543	2	2	0	0	NA	NA	NA	25	25	507	164	167	346	113	84	11	0	1	0.022	0	0.006
.	19.01.15-16.49.11-1-450825	147	9	9	2	0	1	569	6	6	0	0	NA	NA	NA	45	53	518	174	174	361	119	89	46	0	2	0.089	0	0.011
.	19.01.15-16.49.24-1-450839	212	16	16	7	0	3	586	13	13	0	0	NA	NA	NA	69	73	537	172	177	375	119	92	37	25	14	0.069	0.145	0.079
.	19.01.15-16.49.25-1-450840	86	3	3	2	0	2	545	1	1	0	0	NA	NA	NA	23	25	501	171	166	345	117	83	5	0	3	0.01	0	0.018
.	19.01.15-16.49.32-1-450860	90	4	4	0	0	0	554	2	2	0	0	NA	NA	NA	41	39	509	171	172	350	115	89	11	2	0	0.022	0.012	0
.	19.01.15-16.49.34-1-450862	229	27	27	6	0	3	587	22	22	0	0	NA	NA	NA	64	69	527	177	178	366	126	95	81	7	21	0.154	0.04	0.118
.	19.01.15-16.49.39-1-450864	210	26	26	8	0	7	571	22	22	0	0	NA	NA	NA	69	62	520	174	181	356	121	94	69	13	11	0.133	0.075	0.061
.	19.01.15-16.49.48-1-450872	34	1	1	1	0	1	0	0	0	0	0	NA	NA	NA	13	9	496	163	163	0	0	0	2	0	0	0.004	0	0
.	19.01.15-16.49.50-1-450876	118	11	11	8	0	5	546	9	9	0	0	NA	NA	NA	46	37	508	172	170	347	116	83	42	0	12	0.083	0	0.071
.	19.01.15-16.49.52-1-450878	417	23	23	8	0	3	640	19	19	0	0	NA	NA	NA	139	130	567	188	188	405	135	100	82	8	13	0.145	0.043	0.069
.	19.01.15-16.49.57-1-450884	273	52	52	20	0	16	588	48	48	0	0	NA	NA	NA	69	75	532	177	179	371	122	95	163	24	26	0.306	0.136	0.145
.	19.01.15-16.50.15-1-450902	181	32	32	7	0	4	575	27	27	0	0	NA	NA	NA	55	59	530	173	169	366	122	87	83	20	16	0.157	0.116	0.095
.	19.01.15-16.50.17-1-450903	92	4	4	4	0	2	557	3	3	0	0	NA	NA	NA	34	42	517	168	170	355	116	86	10	4	2	0.019	0.024	0.012
.	19.01.15-16.50.21-1-450904	90	5	5	1	0	1	554	4	4	0	0	NA	NA	NA	23	37	512	170	168	354	115	85	20	0	3	0.039	0	0.018
.	19.01.15-16.50.27-1-450907	90	5	5	1	0	0	565	4	4	0	0	NA	NA	NA	33	53	529	168	169	365	116	84	15	4	0	0.028	0.024	0
.	19.01.15-16.50.35-1-450926	296	25	25	11	0	9	618	23	23	0	0	NA	NA	NA	96	106	556	182	181	396	128	94	60	25	2	0.108	0.137	0.011
.	19.01.15-16.50.36-1-450928	123	8	8	1	0	0	569	7	7	0	0	NA	NA	NA	31	52	519	175	171	361	123	85	20	4	6	0.039	0.023	0.035
.	19.01.15-16.50.42-1-450929	60	2	2	1	0	1	202	1	1	0	0	NA	NA	NA	13	12	497	164	164	134	40	28	3	0	0	0.006	0	0
.	19.01.15-16.50.42-1-450930	115	9	9	3	0	3	554	8	8	0	0	NA	NA	NA	34	39	510	170	172	351	116	87	8	7	8	0.016	0.041	0.047
.	19.01.15-16.50.45-1-450936	155	5	5	3	0	2	556	4	4	0	0	NA	NA	NA	45	40	513	174	166	353	122	81	13	0	6	0.025	0	0.036
.	19.01.15-16.50.52-1-450945	180	13	13	5	0	5	561	12	12	0	0	NA	NA	NA	59	48	514	174	173	350	122	89	49	0	5	0.095	0	0.029
.	19.01.15-16.51.01-1-450954	231	33	33	10	0	6	585	29	29	0	0	NA	NA	NA	62	67	524	179	177	369	124	92	87	14	7	0.166	0.078	0.04
.	19.01.15-16.51.01-1-450956	61	3	3	1	0	0	545	2	2	0	0	NA	NA	NA	24	27	510	166	164	347	117	81	9	0	5	0.018	0	0.03
.	19.01.15-16.51.06-1-450960	86	4	4	0	0	0	541	3	3	0	0	NA	NA	NA	37	26	500	172	167	340	118	83	5	4	0	0.01	0.023	0
.	19.01.15-16.51.06-1-450961	119	9	9	1	0	1	558	7	7	0	0	NA	NA	NA	38	41	514	172	168	353	118	87	31	6	1	0.06	0.035	0.006
.	19.01.15-16.51.11-1-450963	387	79	79	19	0	14	628	75	75	0	0	NA	NA	NA	97	121	565	189	180	403	133	92	179	55	39	0.317	0.291	0.217
.	19.01.15-16.51.13-1-450964	148	16	16	7	0	5	560	15	15	0	0	NA	NA	NA	52	50	513	178	172	349	124	87	58	0	8	0.113	0	0.047
.	19.01.15-16.51.17-1-450973	35	1	1	0	0	0	0	0	0	0	0	NA	NA	NA	7	8	492	165	164	0	0	0	0	0	4	0	0	0.024
.	19.01.15-16.51.18-1-450974	116	11	11	2	0	2	547	9	9	0	0	NA	NA	NA	40	36	509	171	169	346	117	84	25	0	3	0.049	0	0.018
.	19.01.15-16.51.19-1-450976	61	3	3	0	0	0	541	2	2	0	0	NA	NA	NA	23	32	508	170	167	347	114	80	5	0	5	0.01	0	0.03
.	19.01.15-16.51.20-1-450978	136	13	13	1	0	1	558	12	12	0	0	NA	NA	NA	44	38	514	171	166	361	116	81	19	19	1	0.037	0.111	0.006
.	19.01.15-16.51.23-1-450979	471	44	44	9	0	7	655	40	40	0	0	NA	NA	NA	139	141	574	189	191	412	134	109	76	48	16	0.132	0.254	0.084
.	19.01.15-16.51.28-1-450995	60	2	2	1	0	1	201	1	1	0	0	NA	NA	NA	13	17	495	167	168	129	39	33	3	0	0	0.006	0	0
.	19.01.15-16.51.50-1-451008	353	71	71	23	0	17	600	64	64	0	0	NA	NA	NA	113	92	551	173	181	383	119	98	151	48	21	0.274	0.277	0.116
.	19.01.15-16.52.01-1-451018	125	16	16	5	0	5	565	15	15	0	0	NA	NA	NA	39	50	517	174	172	360	119	86	27	6	11	0.052	0.034	0.064
.	19.01.15-16.52.03-1-451021	267	34	34	10	0	7	591	30	30	0	0	NA	NA	NA	75	75	535	176	177	375	124	92	77	17	5	0.144	0.097	0.028
.	19.01.15-16.52.04-1-451024	238	17	17	5	0	5	575	15	15	0	0	NA	NA	NA	85	64	524	179	174	365	123	87	44	11	9	0.084	0.061	0.052
.	19.01.15-16.52.10-1-451027	305	33	33	9	0	8	617	28	28	0	0	NA	NA	NA	81	107	557	182	181	391	130	96	68	23	29	0.122	0.126	0.16
.	19.01.15-16.52.29-1-451048	63	2	2	0	0	0	548	1	1	0	0	NA	NA	NA	21	27	505	168	167	349	116	83	6	0	0	0.012	0	0
.	19.01.15-16.52.32-1-451050	177	23	23	9	0	6	565	21	21	0	0	NA	NA	NA	50	43	519	168	169	361	117	87	74	10	4	0.143	0.06	0.024
.	19.01.15-16.52.33-1-451052	238	18	18	5	0	3	602	15	15	0	0	NA	NA	NA	71	91	540	182	182	377	128	97	28	14	3	0.052	0.077	0.016
.	19.01.15-16.52.41-1-451056	65	3	3	0	0	0	544	1	1	0	0	NA	NA	NA	20	26	504	170	165	345	115	84	12	0	0	0.024	0	0
.	19.01.15-16.52.58-1-451076	122	8	8	2	0	0	562	7	7	0	0	NA	NA	NA	45	52	522	171	172	361	114	87	25	4	0	0.048	0.023	0
.	19.01.15-16.53.02-1-451078	386	42	42	12	0	10	614	38	38	0	0	NA	NA	NA	104	107	556	176	188	386	124	104	108	30	27	0.194	0.17	0.144
.	19.01.15-16.53.03-1-451080	260	28	28	8	0	7	589	26	26	0	0	NA	NA	NA	64	73	522	187	177	363	133	93	45	26	7	0.086	0.139	0.04
.	19.01.15-16.53.04-1-451083	204	32	32	6	0	4	557	26	26	0	0	NA	NA	NA	59	47	518	173	169	356	117	84	69	26	30	0.133	0.15	0.178
.	19.01.15-16.53.09-1-451085	33	1	1	0	0	0	0	0	0	0	0	NA	NA	NA	10	18	501	163	167	0	0	0	0	0	0	0	0	0
.	19.01.15-16.53.10-1-451086	121	5	5	2	0	2	555	4	4	0	0	NA	NA	NA	40	34	511	169	167	354	116	85	6	0	12	0.012	0	0.072
.	19.01.15-16.53.17-1-451087	34	1	1	0	0	0	0	0	0	0	0	NA	NA	NA	17	9	494	163	165	0	0	0	1	0	0	0.002	0	0
.	19.01.15-16.53.17-1-451096	159	7	7	1	0	1	576	4	4	0	0	NA	NA	NA	57	66	528	177	174	364	124	88	5	7	4	0.009	0.04	0.023
.	19.01.15-16.53.19-1-451098	91	5	5	2	0	2	545	4	4	0	0	NA	NA	NA	28	31	507	169	168	348	115	82	20	0	0	0.039	0	0
.	19.01.15-16.53.27-1-451101	206	20	20	9	0	7	577	18	18	0	0	NA	NA	NA	62	59	529	170	173	369	120	88	53	14	19	0.1	0.082	0.11
.	19.01.15-16.53.37-1-451121	119	9	9	1	0	1	545	6	6	0	0	NA	NA	NA	29	26	501	167	171	343	114	88	18	0	13	0.036	0	0.076
.	19.01.15-16.53.38-1-451123	59	3	3	0	0	0	532	2	2	0	0	NA	NA	NA	21	15	498	166	164	341	113	78	3	0	0	0.006	0	0
.	19.01.15-16.53.39-1-451124	437	58	58	20	0	16	625	54	54	0	0	NA	NA	NA	125	123	568	181	187	399	126	100	152	27	46	0.268	0.149	0.246
.	19.01.15-16.53.42-1-451125	90	8	8	2	0	2	547	7	7	0	0	NA	NA	NA	35	30	507	170	166	349	117	81	11	15	0	0.022	0.088	0
.	19.01.15-16.53.47-1-451133	93	10	10	0	0	0	540	9	9	0	0	NA	NA	NA	34	22	503	166	166	343	113	84	23	0	0	0.046	0	0
.	19.01.15-16.53.51-1-451140	176	18	18	2	0	2	566	16	16	0	0	NA	NA	NA	42	48	524	169	168	367	115	84	34	17	3	0.065	0.101	0.018
.	19.01.15-16.53.57-1-451149	83	4	4	0	0	0	536	3	3	0	0	NA	NA	NA	36	29	504	167	171	341	111	84	4	2	5	0.008	0.012	0.029
.	19.01.15-16.53.58-1-451150	326	44	44	14	0	10	601	38	38	0	0	NA	NA	NA	101	90	534	188	181	371	136	94	161	19	6	0.301	0.101	0.033
.	19.01.15-16.54.01-1-451152	120	8	8	1	0	1	550	6	6	0	0	NA	NA	NA	52	33	510	165	171	352	115	83	19	5	5	0.037	0.03	0.029
.	19.01.15-16.54.02-1-451153	93	5	5	0	0	0	546	3	3	0	0	NA	NA	NA	24	21	502	165	167	347	115	84	7	3	0	0.014	0.018	0
.	19.01.15-16.54.04-1-451157	182	11	11	2	0	2	564	10	10	0	0	NA	NA	NA	51	47	516	174	170	356	121	87	11	8	13	0.021	0.046	0.076
.	19.01.15-16.54.09-1-451162	171	7	7	3	0	2	569	6	6	0	0	NA	NA	NA	41	51	515	177	172	355	125	89	2	11	5	0.004	0.062	0.029
.	19.01.15-16.54.13-1-451167	367	75	75	27	0	20	608	69	69	0	0	NA	NA	NA	107	96	550	184	175	389	130	89	188	33	38	0.342	0.179	0.217
.	19.01.15-16.54.17-1-451170	92	3	3	0	0	0	544	2	2	0	0	NA	NA	NA	25	24	505	167	165	346	114	84	7	5	0	0.014	0.03	0
.	19.01.15-16.54.21-1-451171	120	14	14	4	0	3	549	12	12	0	0	NA	NA	NA	40	33	505	171	170	347	116	86	43	4	8	0.085	0.023	0.047
.	19.01.15-16.54.32-1-451188	60	3	3	1	0	1	196	2	2	0	0	NA	NA	NA	10	20	498	167	168	115	43	38	7	0	0	0.014	0	0
.	19.01.15-16.54.33-1-451189	34	1	1	0	0	0	0	0	0	0	0	NA	NA	NA	10	7	492	165	163	0	0	0	0	0	0	0	0	0
.	19.01.15-16.54.34-1-451190	250	48	48	10	0	6	579	45	45	0	0	NA	NA	NA	81	66	528	178	173	367	122	90	126	39	12	0.239	0.219	0.069
.	19.01.15-16.54.36-1-451191	146	7	7	3	0	3	555	6	6	0	0	NA	NA	NA	34	36	514	168	167	357	115	83	27	0	2	0.053	0	0.012
.	19.01.15-16.54.38-1-451192	181	7	7	3	0	2	580	6	6	0	0	NA	NA	NA	49	67	525	178	177	367	124	89	11	0	8	0.021	0	0.045
.	19.01.15-16.54.50-1-451205	211	77	77	27	0	20	573	69	69	0	0	NA	NA	NA	64	62	522	181	172	361	124	88	192	31	32	0.368	0.171	0.186
.	19.01.15-16.54.55-1-451211	62	2	2	0	0	0	402	1	1	0	0	NA	NA	NA	21	16	495	168	166	258	87	57	0	2	2	0	0.012	0.012
.	19.01.15-16.55.09-1-451223	117	10	10	1	0	0	556	9	9	0	0	NA	NA	NA	47	41	510	174	170	351	120	85	22	12	0	0.043	0.069	0
.	19.01.15-16.55.19-1-451233	37	1	1	1	0	1	0	0	0	0	0	NA	NA	NA	15	5	491	164	163	0	0	0	0	0	1	0	0	0.006
.	19.01.15-16.55.21-1-451235	209	21	21	4	0	4	580	17	17	0	0	NA	NA	NA	67	62	531	175	169	370	125	85	38	23	2	0.072	0.131	0.012
.	19.01.15-16.55.23-1-451237	273	33	33	12	0	8	589	27	27	0	0	NA	NA	NA	64	77	535	181	174	373	128	88	76	13	17	0.142	0.072	0.098
.	19.01.15-16.55.28-1-451257	61	2	2	0	0	0	537	1	1	0	0	NA	NA	NA	27	19	503	166	163	345	112	80	0	8	0	0	0.048	0
.	19.01.15-16.55.31-1-451258	174	34	34	12	0	7	580	30	30	0	0	NA	NA	NA	41	65	530	175	173	371	119	90	75	36	13	0.142	0.206	0.075
.	19.01.15-16.55.35-1-451259	58	2	2	0	0	0	536	1	1	0	0	NA	NA	NA	22	15	497	163	168	344	111	81	5	2	0	0.01	0.012	0
.	19.01.15-16.55.42-1-451262	319	35	35	7	0	6	599	32	32	0	0	NA	NA	NA	94	90	534	187	182	372	129	98	87	25	27	0.163	0.134	0.148
.	19.01.15-16.55.58-1-451281	121	14	14	5	0	4	554	11	11	0	0	NA	NA	NA	33	26	504	170	165	351	119	84	49	14	3	0.097	0.082	0.018
.	19.01.15-16.55.58-1-451282	148	9	9	3	0	3	563	8	8	0	0	NA	NA	NA	44	46	517	173	169	356	120	87	11	4	14	0.021	0.023	0.083
.	19.01.15-16.56.06-1-451289	116	6	6	2	0	2	543	4	4	0	0	NA	NA	NA	40	34	509	173	165	347	119	77	13	0	4	0.026	0	0.024
.	19.01.15-16.56.15-1-451291	234	44	44	11	0	8	588	39	39	0	0	NA	NA	NA	83	78	538	182	171	372	128	88	121	40	12	0.225	0.22	0.07
.	19.01.15-16.56.16-1-451292	58	2	2	1	0	1	99	1	1	0	0	NA	NA	NA	16	17	499	164	167	59	23	17	0	4	0	0	0.024	0
.	19.01.15-16.56.19-1-451296	63	3	3	1	0	1	542	2	2	0	0	NA	NA	NA	12	22	506	163	166	349	110	83	10	2	0	0.02	0.012	0
.	19.01.15-16.56.23-1-451301	120	6	6	0	0	0	556	5	5	0	0	NA	NA	NA	44	43	511	172	173	350	120	86	12	8	0	0.023	0.047	0
.	19.01.15-16.56.24-1-451303	65	7	7	1	0	1	536	6	6	0	0	NA	NA	NA	35	24	500	165	172	341	111	84	14	6	5	0.028	0.036	0.029
.	19.01.15-16.56.29-1-451326	63	3	3	1	0	1	543	2	2	0	0	NA	NA	NA	14	17	499	165	166	346	116	81	4	0	0	0.008	0	0
.	19.01.15-16.56.31-1-451327	121	9	9	0	0	0	558	7	7	0	0	NA	NA	NA	34	38	511	169	171	356	115	87	38	3	0	0.074	0.018	0
.	19.01.15-16.56.34-1-451328	120	15	15	3	0	3	566	13	13	0	0	NA	NA	NA	36	48	518	173	170	363	118	85	48	6	1	0.093	0.035	0.006
.	19.01.15-16.56.39-1-451332	62	2	2	0	0	0	450	1	1	0	0	NA	NA	NA	20	13	495	167	164	286	96	68	2	0	1	0.004	0	0.006
.	19.01.15-16.56.42-1-451333	123	8	8	1	0	1	552	6	6	0	0	NA	NA	NA	33	34	506	172	169	352	118	82	17	11	0	0.034	0.064	0
.	19.01.15-16.56.42-1-451334	35	1	1	0	0	0	0	0	0	0	0	NA	NA	NA	7	14	496	166	165	0	0	0	4	0	0	0.008	0	0
.	19.01.15-16.56.42-1-451335	34	1	1	0	0	0	0	0	0	0	0	NA	NA	NA	5	15	497	167	164	0	0	0	0	3	0	0	0.018	0
.	19.01.15-16.56.44-1-451341	235	22	22	6	0	5	573	18	18	0	0	NA	NA	NA	65	61	525	173	176	362	120	91	36	15	2	0.069	0.087	0.011
.	19.01.15-16.56.50-1-451347	31	1	1	0	0	0	0	0	0	0	0	NA	NA	NA	9	13	494	165	167	0	0	0	0	0	0	0	0	0
.	19.01.15-16.56.50-1-451348	241	38	38	12	0	9	588	33	33	0	0	NA	NA	NA	68	80	539	181	173	371	128	89	95	25	21	0.176	0.138	0.121
.	19.01.15-16.56.50-1-451349	147	7	7	0	0	0	559	6	6	0	0	NA	NA	NA	45	39	516	168	168	355	117	87	13	5	0	0.025	0.03	0
.	19.01.15-16.56.51-1-451352	100	9	9	3	0	3	553	7	7	0	0	NA	NA	NA	31	38	516	167	168	357	113	83	9	2	9	0.017	0.012	0.054
.	19.01.15-16.56.57-1-451359	118	9	9	3	0	3	549	8	8	0	0	NA	NA	NA	22	25	502	168	168	350	117	82	15	7	9	0.03	0.042	0.054
.	19.01.15-16.57.01-1-451362	120	8	8	3	0	3	570	7	7	0	0	NA	NA	NA	24	53	515	179	172	358	125	87	21	12	4	0.041	0.067	0.023
.	19.01.15-16.57.06-1-451367	88	5	5	2	0	1	552	4	4	0	0	NA	NA	NA	25	33	507	171	168	349	118	85	5	3	0	0.01	0.018	0
.	19.01.15-16.57.16-1-451372	230	69	69	20	0	15	575	63	63	0	0	NA	NA	NA	62	63	520	176	180	357	121	97	151	45	16	0.29	0.256	0.089
.	19.01.15-16.57.21-1-451381	347	42	42	10	0	6	605	39	39	0	0	NA	NA	NA	105	94	543	182	182	381	127	97	103	21	29	0.19	0.115	0.159
.	19.01.15-16.57.22-1-451382	357	48	48	14	0	9	609	44	44	0	0	NA	NA	NA	97	99	553	183	176	386	129	94	149	17	18	0.269	0.093	0.102
.	19.01.15-16.57.24-1-451386	229	28	28	8	0	5	577	26	26	0	0	NA	NA	NA	72	70	533	178	172	365	124	88	86	15	17	0.161	0.084	0.099
.	19.01.15-16.57.25-1-451387	68	5	5	0	0	0	540	4	4	0	0	NA	NA	NA	25	29	508	167	167	347	112	81	3	5	0	0.006	0.03	0
.	19.01.15-16.57.33-1-451404	210	19	19	6	0	4	576	15	15	0	0	NA	NA	NA	60	59	524	176	172	365	124	87	55	19	6	0.105	0.108	0.035
.	19.01.15-16.57.43-1-451406	207	31	31	9	0	8	556	26	26	0	0	NA	NA	NA	59	38	509	172	170	351	119	86	82	12	10	0.161	0.07	0.059
.	19.01.15-16.57.49-1-451416	217	25	25	7	0	4	572	21	21	0	0	NA	NA	NA	70	64	519	176	182	353	125	94	75	19	21	0.145	0.108	0.115
.	19.01.15-16.57.56-1-451425	34	1	1	0	0	0	0	0	0	0	0	NA	NA	NA	6	12	493	168	164	0	0	0	1	0	0	0.002	0	0
.	19.01.15-16.57.59-1-451430	216	19	19	7	0	7	575	17	17	0	0	NA	NA	NA	59	64	527	174	176	364	118	93	52	7	5	0.099	0.04	0.028
.	19.01.15-16.58.14-1-451437	89	5	5	0	0	0	551	4	4	0	0	NA	NA	NA	37	39	516	171	165	353	119	79	5	5	2	0.01	0.029	0.012
.	19.01.15-16.58.15-1-451440	180	18	18	4	0	3	570	16	16	0	0	NA	NA	NA	51	49	514	174	174	355	123	92	43	10	14	0.084	0.057	0.08
.	19.01.15-16.58.29-1-451463	87	6	6	2	0	2	542	5	5	0	0	NA	NA	NA	30	26	504	168	167	344	114	84	10	4	3	0.02	0.024	0.018
.	19.01.15-16.58.31-1-451464	153	11	11	2	0	2	554	8	8	0	0	NA	NA	NA	57	37	507	173	170	349	119	86	22	4	9	0.043	0.023	0.053
.	19.01.15-16.58.31-1-451465	62	3	3	0	0	0	543	2	2	0	0	NA	NA	NA	24	23	504	167	165	346	113	84	15	0	0	0.03	0	0
.	19.01.15-16.58.33-1-451467	388	68	68	17	0	15	612	62	62	0	0	NA	NA	NA	102	97	546	178	186	387	122	103	173	56	25	0.317	0.315	0.134
.	19.01.15-16.58.36-1-451469	178	21	21	6	0	4	573	17	17	0	0	NA	NA	NA	70	57	518	177	175	362	124	87	35	23	5	0.068	0.13	0.029
.	19.01.15-16.58.43-1-451470	234	23	23	9	0	4	585	22	22	0	0	NA	NA	NA	85	72	531	178	176	372	123	90	55	45	8	0.104	0.253	0.045
.	19.01.15-16.58.46-1-451475	325	48	48	16	0	12	611	43	43	0	0	NA	NA	NA	88	98	539	189	183	376	137	98	104	33	45	0.193	0.175	0.246
.	19.01.15-16.58.48-1-451480	416	57	57	25	0	19	644	53	53	0	0	NA	NA	NA	104	130	567	185	191	404	133	107	148	35	27	0.261	0.189	0.141
.	19.01.15-16.58.53-1-451486	154	32	32	6	0	5	567	31	31	0	0	NA	NA	NA	52	51	518	173	173	359	119	89	79	25	13	0.153	0.145	0.075
.	19.01.15-16.59.01-1-451492	58	2	2	0	0	0	542	1	1	0	0	NA	NA	NA	16	18	502	166	163	346	116	80	9	0	0	0.018	0	0
.	19.01.15-16.59.15-1-451503	61	3	3	0	0	0	541	2	2	0	0	NA	NA	NA	27	23	501	167	168	343	113	85	8	0	0	0.016	0	0
.	19.01.15-16.59.18-1-451504	210	27	27	4	0	4	566	26	26	0	0	NA	NA	NA	59	48	515	174	172	355	122	89	55	21	10	0.107	0.121	0.058
.	19.01.15-16.59.19-1-451505	63	3	3	1	0	1	545	1	1	0	0	NA	NA	NA	25	30	505	166	172	345	114	86	14	0	2	0.028	0	0.012
.	19.01.15-16.59.29-1-451530	140	14	14	4	0	4	559	12	12	0	0	NA	NA	NA	56	52	518	175	172	353	123	83	22	21	9	0.042	0.12	0.052
.	19.01.15-16.59.39-1-451533	157	11	11	3	0	2	552	10	10	0	0	NA	NA	NA	53	36	511	169	169	350	118	84	18	9	11	0.035	0.053	0.065
.	19.01.15-16.59.39-1-451534	226	28	28	4	0	3	590	24	24	0	0	NA	NA	NA	76	79	543	174	175	376	120	94	97	15	17	0.179	0.086	0.097
.	19.01.15-17.00.11-1-451563	209	13	13	5	0	3	582	10	10	0	0	NA	NA	NA	62	66	523	181	175	368	127	87	20	16	20	0.038	0.088	0.114
.	19.01.15-17.00.22-1-451565	69	2	2	0	0	0	499	1	1	0	0	NA	NA	NA	14	19	498	168	166	315	106	78	0	2	0	0	0.012	0
.	19.01.15-17.00.25-1-451567	276	25	25	9	0	7	598	22	22	0	0	NA	NA	NA	66	83	535	181	180	375	126	97	62	16	9	0.116	0.088	0.05
.	19.01.15-17.00.34-1-451585	63	2	2	0	0	0	451	1	1	0	0	NA	NA	NA	25	13	497	166	163	290	95	66	5	0	1	0.01	0	0.006
.	19.01.15-17.00.49-1-451594	221	18	18	8	0	5	584	17	17	0	0	NA	NA	NA	56	67	523	175	182	365	123	96	41	6	18	0.078	0.034	0.099
.	19.01.15-17.00.51-1-451598	121	5	5	2	0	1	555	4	4	0	0	NA	NA	NA	37	39	519	167	166	358	115	82	24	4	0	0.046	0.024	0
.	19.01.15-17.00.57-1-451606	61	2	2	0	0	0	204	0	0	0	0	NA	NA	NA	16	21	503	167	164	139	43	22	5	0	0	0.01	0	0
.	19.01.15-17.01.00-1-451608	524	63	63	15	0	12	646	56	56	0	0	NA	NA	NA	152	136	569	192	188	405	138	103	150	24	44	0.264	0.125	0.234
.	19.01.15-17.01.05-1-451663	150	8	8	4	0	3	554	7	7	0	0	NA	NA	NA	47	44	510	176	171	349	120	85	17	2	4	0.033	0.011	0.023
.	19.01.15-17.01.06-1-451664	121	19	19	5	0	4	559	18	18	0	0	NA	NA	NA	50	51	517	175	172	352	120	87	19	15	3	0.037	0.086	0.017
.	19.01.15-17.01.09-1-451685	95	3	3	1	0	1	542	2	2	0	0	NA	NA	NA	31	28	501	167	173	343	113	86	7	6	0	0.014	0.036	0
.	19.01.15-17.01.10-1-451686	141	26	26	6	0	4	544	23	23	0	0	NA	NA	NA	37	31	508	170	166	346	115	83	44	5	2	0.087	0.029	0.012
.	19.01.15-17.01.13-1-451688	152	16	16	1	0	1	574	14	14	0	0	NA	NA	NA	46	59	523	176	173	362	124	88	35	8	1	0.067	0.045	0.006
.	19.01.15-17.01.15-1-451689	182	11	11	4	0	4	566	10	10	0	0	NA	NA	NA	56	54	514	173	180	353	121	92	22	7	2	0.043	0.04	0.011
.	19.01.15-17.01.23-1-451698	152	18	18	8	0	7	568	16	16	0	0	NA	NA	NA	39	54	520	175	172	358	122	88	54	11	2	0.104	0.063	0.012
.	19.01.15-17.01.25-1-451700	215	25	25	9	0	9	582	22	22	0	0	NA	NA	NA	73	69	532	174	176	371	121	90	74	11	11	0.139	0.063	0.062
.	19.01.15-17.01.26-1-451701	86	3	3	1	0	1	556	2	2	0	0	NA	NA	NA	26	38	513	173	165	355	120	81	4	0	6	0.008	0	0.036
.	19.01.15-17.01.34-1-451720	230	18	18	4	0	4	563	15	15	0	0	NA	NA	NA	69	52	517	171	177	357	115	91	28	8	17	0.054	0.047	0.096
.	19.01.15-17.01.40-1-451723	184	7	7	1	0	0	558	6	6	0	0	NA	NA	NA	59	49	513	171	178	350	118	90	8	2	3	0.016	0.012	0.017
.	19.01.15-17.01.45-1-451727	184	61	61	13	0	9	578	59	59	0	0	NA	NA	NA	63	63	524	182	170	364	128	86	159	19	20	0.303	0.104	0.118
.	19.01.15-17.01.48-1-451731	88	9	9	0	0	0	541	7	7	0	0	NA	NA	NA	21	25	501	167	170	345	115	81	3	11	5	0.006	0.066	0.029
.	19.01.15-17.01.50-1-451734	92	18	18	3	0	2	545	17	17	0	0	NA	NA	NA	31	30	507	168	168	346	115	84	27	7	12	0.053	0.042	0.071
.	19.01.15-17.01.58-1-451745	61	2	2	1	0	1	351	1	1	0	0	NA	NA	NA	18	9	495	163	164	219	77	55	5	0	0	0.01	0	0
.	19.01.15-17.02.01-1-451746	268	15	15	6	0	5	596	13	13	0	0	NA	NA	NA	89	92	544	184	177	373	130	93	27	19	1	0.05	0.103	0.006
.	19.01.15-17.02.07-1-451756	300	32	32	9	0	6	584	29	29	0	0	NA	NA	NA	82	68	531	178	172	372	127	85	63	10	25	0.119	0.056	0.145
.	19.01.15-17.02.08-1-451757	63	4	4	2	0	2	549	3	3	0	0	NA	NA	NA	17	27	500	175	165	346	120	83	7	14	0	0.014	0.08	0
.	19.01.15-17.02.09-1-451759	95	7	7	2	0	2	563	6	6	0	0	NA	NA	NA	29	43	511	175	170	357	123	83	12	0	5	0.023	0	0.029
.	19.01.15-17.02.11-1-451761	151	11	11	6	0	4	570	9	9	0	0	NA	NA	NA	47	55	522	171	175	360	120	90	26	15	2	0.05	0.088	0.011
.	19.01.15-17.02.18-1-451762	178	11	11	1	0	1	567	10	10	0	0	NA	NA	NA	52	50	513	174	176	355	120	92	18	14	3	0.035	0.08	0.017
.	19.01.15-17.02.23-1-451767	238	16	16	3	0	3	586	14	14	0	0	NA	NA	NA	72	71	531	177	176	370	126	90	30	11	9	0.056	0.062	0.051
.	19.01.15-17.02.34-1-451788	159	18	18	5	0	5	568	17	17	0	0	NA	NA	NA	44	50	521	171	171	364	118	86	40	2	8	0.077	0.012	0.047
.	19.01.15-17.02.35-1-451789	186	24	24	7	0	5	572	22	22	0	0	NA	NA	NA	40	60	520	177	176	360	121	91	41	11	23	0.079	0.062	0.131
.	19.01.15-17.02.35-1-451791	88	3	3	2	0	2	548	2	2	0	0	NA	NA	NA	28	29	504	168	170	348	117	83	5	5	0	0.01	0.03	0
.	19.01.15-17.02.37-1-451792	31	1	1	0	0	0	0	0	0	0	0	NA	NA	NA	6	7	495	163	162	0	0	0	0	0	3	0	0	0.019
.	19.01.15-17.02.45-1-451796	33	1	1	0	0	0	0	0	0	0	0	NA	NA	NA	11	5	490	164	164	0	0	0	0	0	2	0	0	0.012
.	19.01.15-17.02.45-1-451797	92	5	5	1	0	1	548	2	2	0	0	NA	NA	NA	35	34	511	170	166	352	115	81	2	7	5	0.004	0.041	0.03
.	19.01.15-17.02.54-1-451807	58	2	2	0	0	0	537	1	1	0	0	NA	NA	NA	28	22	500	167	168	340	114	83	0	5	6	0	0.03	0.036
.	19.01.15-17.02.59-1-451813	35	1	1	1	0	1	0	0	0	0	0	NA	NA	NA	11	9	492	166	164	0	0	0	0	4	0	0	0.024	0
.	19.01.15-17.03.00-1-451814	173	21	21	4	0	4	574	17	17	0	0	NA	NA	NA	35	58	521	179	171	363	125	86	49	6	8	0.094	0.034	0.047
.	19.01.15-17.03.00-1-451815	124	8	8	5	0	5	552	7	7	0	0	NA	NA	NA	44	33	511	169	166	351	115	86	23	6	0	0.045	0.036	0
.	19.01.15-17.03.02-1-451817	324	49	49	9	0	4	604	44	44	0	0	NA	NA	NA	81	87	536	182	182	378	130	96	96	39	17	0.179	0.214	0.093
.	19.01.15-17.03.05-1-451822	153	14	14	3	0	3	566	13	13	0	0	NA	NA	NA	46	47	516	176	168	360	123	83	18	11	5	0.035	0.062	0.03
.	19.01.15-17.03.10-1-451825	242	22	22	8	0	6	576	18	18	0	0	NA	NA	NA	70	65	521	182	175	357	128	91	52	24	9	0.1	0.132	0.051
.	19.01.15-17.03.14-1-451826	115	7	7	1	0	1	554	5	5	0	0	NA	NA	NA	38	41	517	167	170	354	113	87	17	3	4	0.033	0.018	0.024
.	19.01.15-17.03.18-1-451827	124	23	23	7	0	6	563	20	20	0	0	NA	NA	NA	42	44	517	168	172	359	117	87	61	14	6	0.118	0.083	0.035
.	19.01.15-17.03.19-1-451828	154	20	20	6	0	6	559	19	19	0	0	NA	NA	NA	50	41	517	168	169	360	116	83	49	11	0	0.095	0.065	0
.	19.01.15-17.03.23-1-451838	178	24	24	7	0	5	567	20	20	0	0	NA	NA	NA	55	52	516	176	173	358	122	87	63	33	18	0.122	0.188	0.104
.	19.01.15-17.03.30-1-451858	115	8	8	2	0	2	562	6	6	0	0	NA	NA	NA	34	48	521	174	166	361	119	82	16	7	9	0.031	0.04	0.054
.	19.01.15-17.03.33-1-451859	95	3	3	1	0	1	550	2	2	0	0	NA	NA	NA	24	31	508	167	169	353	115	82	8	0	2	0.016	0	0.012
.	19.01.15-17.03.43-1-451862	204	19	19	4	0	4	564	17	17	0	0	NA	NA	NA	61	55	519	180	169	358	122	84	46	11	22	0.089	0.061	0.13
.	19.01.15-17.03.47-1-451869	301	38	38	12	0	10	612	33	33	0	0	NA	NA	NA	92	97	552	178	180	391	123	98	127	23	13	0.23	0.129	0.072
.	19.01.15-17.03.49-1-451873	37	1	1	0	0	0	0	0	0	0	0	NA	NA	NA	9	8	492	163	166	0	0	0	0	0	0	0	0	0
.	19.01.15-17.03.50-1-451874	146	35	35	10	0	7	562	32	32	0	0	NA	NA	NA	45	47	520	171	169	364	118	80	70	30	36	0.135	0.175	0.213
.	19.01.15-17.03.50-1-451876	220	19	19	5	0	5	574	18	18	0	0	NA	NA	NA	58	61	528	179	167	367	125	82	34	18	11	0.064	0.101	0.066
.	19.01.15-17.03.51-1-451877	320	23	23	7	0	6	619	22	22	0	0	NA	NA	NA	84	99	551	179	182	393	127	99	96	9	11	0.174	0.05	0.06
.	19.01.15-17.03.55-1-451884	156	17	17	3	0	2	560	14	14	0	0	NA	NA	NA	50	49	519	172	171	356	118	86	25	21	8	0.048	0.122	0.047
.	19.01.15-17.04.08-1-451892	144	15	15	4	0	3	550	13	13	0	0	NA	NA	NA	35	32	505	171	169	345	120	85	35	14	2	0.069	0.082	0.012
.	19.01.15-17.04.09-1-451894	150	10	10	2	0	1	569	8	8	0	0	NA	NA	NA	55	51	515	179	170	358	123	88	17	10	8	0.033	0.056	0.047
.	19.01.15-17.04.20-1-451895	205	28	28	15	0	13	567	21	21	0	0	NA	NA	NA	69	58	522	174	175	354	121	92	80	20	7	0.153	0.115	0.04
.	19.01.15-17.04.24-1-451896	320	95	95	18	0	11	617	86	86	0	0	NA	NA	NA	106	105	550	185	183	386	131	100	224	52	47	0.407	0.281	0.257
.	19.01.15-17.04.25-1-451897	331	60	60	20	0	14	603	54	54	0	0	NA	NA	NA	118	89	538	180	184	378	127	98	133	44	42	0.247	0.244	0.228
.	19.01.15-17.04.33-1-451913	288	24	24	9	0	8	601	23	23	0	0	NA	NA	NA	81	85	537	177	184	378	123	100	72	6	22	0.134	0.034	0.12
.	19.01.15-17.04.35-1-451914	151	7	7	0	0	0	560	5	5	0	0	NA	NA	NA	49	43	517	169	170	358	117	85	39	0	4	0.075	0	0.024
.	19.01.15-17.04.38-1-451915	90	12	12	6	0	5	554	11	11	0	0	NA	NA	NA	27	39	509	169	174	348	116	90	32	11	1	0.063	0.065	0.006
.	19.01.15-17.04.46-1-451921	288	17	17	2	0	2	605	16	16	0	0	NA	NA	NA	85	91	544	183	177	383	128	94	38	15	5	0.07	0.082	0.028
.	19.01.15-17.04.49-1-451923	147	18	18	5	0	4	561	14	14	0	0	NA	NA	NA	51	48	518	175	168	358	119	84	62	11	8	0.12	0.063	0.048
.	19.01.15-17.04.59-1-451933	472	42	42	8	0	7	657	38	38	0	0	NA	NA	NA	123	143	574	198	184	413	143	101	108	28	12	0.188	0.141	0.065
.	19.01.15-17.04.59-1-451934	92	3	3	1	0	1	552	2	2	0	0	NA	NA	NA	32	42	513	170	172	349	116	87	14	0	0	0.027	0	0
.	19.01.15-17.05.02-1-451938	61	3	3	0	0	0	351	2	2	0	0	NA	NA	NA	10	20	503	165	165	225	69	57	7	0	0	0.014	0	0
.	19.01.15-17.05.19-1-451964	173	12	12	5	0	4	570	11	11	0	0	NA	NA	NA	46	55	519	180	169	362	123	85	27	21	3	0.052	0.117	0.018
.	19.01.15-17.05.19-1-451965	35	1	1	0	0	0	0	0	0	0	0	NA	NA	NA	11	9	495	165	162	0	0	0	0	0	1	0	0	0.006
.	19.01.15-17.05.21-1-451966	152	5	5	1	0	1	571	4	4	0	0	NA	NA	NA	51	56	518	179	172	357	126	88	1	14	2	0.002	0.078	0.012
.	19.01.15-17.05.22-1-451967	118	6	6	1	0	1	571	5	5	0	0	NA	NA	NA	32	56	529	172	168	367	118	86	8	4	7	0.015	0.023	0.042
.	19.01.15-17.05.22-1-451968	301	20	20	3	0	3	584	19	19	0	0	NA	NA	NA	77	75	532	183	173	368	128	88	39	22	22	0.073	0.12	0.127
.	19.01.15-17.05.28-1-451992	30	1	1	1	0	1	0	0	0	0	0	NA	NA	NA	12	8	492	166	163	0	0	0	6	0	0	0.012	0	0
.	19.01.15-17.05.32-1-451993	262	36	36	12	0	9	592	33	33	0	0	NA	NA	NA	93	84	536	184	177	372	131	89	94	34	30	0.175	0.185	0.169
.	19.01.15-17.05.41-1-451994	59	2	2	0	0	0	99	1	1	0	0	NA	NA	NA	14	15	496	166	166	63	18	18	2	4	0	0.004	0.024	0
.	19.01.15-17.05.42-1-451995	66	2	2	0	0	0	539	1	1	0	0	NA	NA	NA	14	20	499	169	165	343	116	80	0	0	1	0	0	0.006
.	19.01.15-17.05.48-1-452003	188	20	20	4	0	4	570	17	17	0	0	NA	NA	NA	50	58	529	172	170	362	121	87	57	5	0	0.108	0.029	0
.	19.01.15-17.05.49-1-452004	146	12	12	2	0	1	562	10	10	0	0	NA	NA	NA	39	51	519	174	171	360	116	86	8	13	4	0.015	0.075	0.023
.	19.01.15-17.05.54-1-452010	324	38	38	13	0	10	593	35	35	0	0	NA	NA	NA	115	83	530	183	183	367	130	96	107	29	15	0.202	0.158	0.082
.	19.01.15-17.05.58-1-452014	92	4	4	1	0	1	551	3	3	0	0	NA	NA	NA	32	33	509	172	165	351	119	81	8	0	0	0.016	0	0
.	19.01.15-17.05.59-1-452015	325	70	70	18	0	10	610	65	65	0	0	NA	NA	NA	92	98	544	184	183	382	132	96	166	40	22	0.305	0.217	0.12
.	19.01.15-17.06.00-1-452016	31	1	1	1	0	1	0	0	0	0	0	NA	NA	NA	8	10	496	164	163	0	0	0	1	0	0	0.002	0	0
.	19.01.15-17.06.02-1-452018	93	8	8	2	0	1	544	5	5	0	0	NA	NA	NA	42	32	506	173	166	343	121	80	8	2	14	0.016	0.012	0.084
.	19.01.15-17.06.15-1-452022	121	6	6	2	0	2	552	5	5	0	0	NA	NA	NA	34	41	510	171	173	349	119	84	13	5	0	0.025	0.029	0
.	19.01.15-17.06.17-1-452024	244	33	33	8	0	6	583	31	31	0	0	NA	NA	NA	60	67	526	178	176	367	125	91	91	10	17	0.173	0.056	0.097
.	19.01.15-17.06.25-1-452031	149	9	9	5	0	4	572	8	8	0	0	NA	NA	NA	36	55	518	173	177	360	120	92	27	16	0	0.052	0.092	0
.	19.01.15-17.06.27-1-452032	122	9	9	0	0	0	562	7	7	0	0	NA	NA	NA	40	51	515	172	177	354	118	90	33	7	0	0.064	0.041	0
.	19.01.15-17.06.28-1-452033	150	20	20	4	0	2	559	17	17	0	0	NA	NA	NA	35	45	514	173	171	356	119	84	30	7	6	0.058	0.04	0.035
.	19.01.15-17.06.29-1-452049	68	4	4	0	0	0	545	2	2	0	0	NA	NA	NA	29	33	508	171	167	349	117	79	0	0	13	0	0	0.078
.	19.01.15-17.06.33-1-452050	291	42	42	11	0	8	591	40	40	0	0	NA	NA	NA	91	75	539	170	179	381	117	93	106	34	10	0.197	0.2	0.056
.	19.01.15-17.06.45-1-452055	151	17	17	5	0	4	560	15	15	0	0	NA	NA	NA	36	49	518	169	175	356	116	88	24	15	5	0.046	0.089	0.029
.	19.01.15-17.06.49-1-452060	214	14	14	7	0	5	579	12	12	0	0	NA	NA	NA	57	65	532	174	172	371	120	88	42	0	9	0.079	0	0.052
.	19.01.15-17.06.49-1-452061	34	1	1	0	0	0	0	0	0	0	0	NA	NA	NA	10	9	496	164	162	0	0	0	0	1	0	0	0.006	0
.	19.01.15-17.06.50-1-452063	211	25	25	8	0	5	575	21	21	0	0	NA	NA	NA	60	59	531	169	172	372	117	86	63	19	9	0.119	0.112	0.052
.	19.01.15-17.06.52-1-452066	93	10	10	2	0	2	553	9	9	0	0	NA	NA	NA	35	30	505	170	168	350	117	86	9	24	1	0.018	0.141	0.006
.	19.01.15-17.06.58-1-452072	58	2	2	0	0	0	541	1	1	0	0	NA	NA	NA	25	23	503	168	165	347	110	84	0	10	0	0	0.06	0
.	19.01.15-17.07.07-1-452077	124	6	6	1	0	1	547	5	5	0	0	NA	NA	NA	37	38	511	169	171	351	115	81	8	5	0	0.016	0.03	0
.	19.01.15-17.07.11-1-452078	235	17	17	5	0	4	597	13	13	0	0	NA	NA	NA	70	79	526	183	183	370	130	97	27	24	7	0.051	0.131	0.038
.	19.01.15-17.07.13-1-452079	209	27	27	6	0	6	591	23	23	0	0	NA	NA	NA	66	77	528	180	182	367	128	96	52	9	9	0.098	0.05	0.049
.	19.01.15-17.07.15-1-452080	160	13	13	6	0	5	560	12	12	0	0	NA	NA	NA	45	47	516	173	171	355	122	83	27	7	4	0.052	0.04	0.023
.	19.01.15-17.07.16-1-452081	267	13	13	4	0	3	607	10	10	0	0	NA	NA	NA	84	98	550	182	179	388	127	92	17	20	9	0.031	0.11	0.05
.	19.01.15-17.07.24-1-452089	299	50	50	7	0	6	585	44	44	0	0	NA	NA	NA	96	76	530	181	178	369	124	92	140	31	22	0.264	0.171	0.124
.	19.01.15-17.07.31-1-452106	119	10	10	0	0	0	553	9	9	0	0	NA	NA	NA	49	41	509	169	176	349	118	86	8	8	8	0.016	0.047	0.045
.	19.01.15-17.07.39-1-452107	58	2	2	0	0	0	51	1	1	0	0	NA	NA	NA	20	14	496	166	165	33	13	5	4	0	0	0.008	0	0
.	19.01.15-17.07.42-1-452108	413	46	46	12	0	6	636	43	43	0	0	NA	NA	NA	122	129	561	192	189	397	137	102	134	22	33	0.239	0.115	0.175
.	19.01.15-17.07.43-1-452109	550	53	53	25	0	16	663	47	47	0	0	NA	NA	NA	131	156	584	189	196	417	139	107	128	41	49	0.219	0.217	0.25
.	19.01.15-17.07.44-1-452110	129	20	20	9	0	7	545	18	18	0	0	NA	NA	NA	58	34	512	169	166	347	116	82	34	10	13	0.066	0.059	0.078
.	19.01.15-17.07.46-1-452115	271	66	66	17	0	6	594	60	60	0	0	NA	NA	NA	73	77	528	183	179	369	132	93	158	48	40	0.299	0.262	0.223
.	19.01.15-17.07.48-1-452118	54	2	2	0	0	0	540	1	1	0	0	NA	NA	NA	16	20	500	171	162	346	115	79	4	0	3	0.008	0	0.019
.	19.01.15-17.07.51-1-452122	203	12	12	4	0	2	576	11	11	0	0	NA	NA	NA	62	60	520	180	173	361	126	89	19	12	12	0.037	0.067	0.069
.	19.01.15-17.07.57-1-452130	118	7	7	2	0	1	548	6	6	0	0	NA	NA	NA	51	35	511	168	169	352	113	83	12	7	6	0.023	0.042	0.036
.	19.01.15-17.08.00-1-452131	177	26	26	6	0	4	563	21	21	0	0	NA	NA	NA	49	47	512	170	178	352	118	93	68	12	21	0.133	0.071	0.118
.	19.01.15-17.08.16-1-452136	122	9	9	1	0	0	564	7	7	0	0	NA	NA	NA	38	44	518	171	168	360	121	83	26	12	9	0.05	0.07	0.054
.	19.01.15-17.08.18-1-452137	33	1	1	0	0	0	0	0	0	0	0	NA	NA	NA	9	11	495	165	164	0	0	0	3	0	0	0.006	0	0
.	19.01.15-17.08.19-1-452138	382	67	67	18	0	12	622	63	63	0	0	NA	NA	NA	103	111	559	187	178	396	133	93	169	41	25	0.302	0.219	0.14
.	19.01.15-17.08.20-1-452143	121	16	16	2	0	2	567	14	14	0	0	NA	NA	NA	34	55	522	176	170	362	119	86	39	3	10	0.075	0.017	0.059
.	19.01.15-17.08.37-1-452159	124	10	10	3	0	3	551	9	9	0	0	NA	NA	NA	30	33	508	172	166	346	122	83	12	11	7	0.024	0.064	0.042
.	19.01.15-17.08.40-1-452160	210	32	32	9	0	7	566	29	29	0	0	NA	NA	NA	76	57	523	173	174	359	119	88	92	16	12	0.176	0.092	0.069
.	19.01.15-17.08.41-1-452161	121	13	13	2	0	2	562	12	12	0	0	NA	NA	NA	45	41	513	170	171	356	120	86	33	2	3	0.064	0.012	0.018
.	19.01.15-17.08.49-1-452170	139	5	5	3	0	3	561	4	4	0	0	NA	NA	NA	49	46	515	172	172	357	120	84	6	9	5	0.012	0.052	0.029
.	19.01.15-17.09.04-1-452181	61	3	3	1	0	1	543	1	1	0	0	NA	NA	NA	24	31	508	167	169	346	113	84	8	2	0	0.016	0.012	0
.	19.01.15-17.09.05-1-452184	249	35	35	15	0	9	588	30	30	0	0	NA	NA	NA	73	79	538	180	174	373	126	89	62	48	14	0.115	0.267	0.08
.	19.01.15-17.09.06-1-452185	153	15	15	5	0	4	556	12	12	0	0	NA	NA	NA	50	48	513	172	176	350	117	89	37	18	16	0.072	0.105	0.091
.	19.01.15-17.09.09-1-452187	58	2	2	0	0	0	536	1	1	0	0	NA	NA	NA	20	16	498	168	163	342	114	80	2	0	2	0.004	0	0.012
.	19.01.15-17.09.11-1-452188	105	5	5	2	0	2	547	4	4	0	0	NA	NA	NA	30	33	508	167	171	347	112	88	16	0	0	0.031	0	0
.	19.01.15-17.09.17-1-452189	62	4	4	0	0	0	536	3	3	0	0	NA	NA	NA	35	26	504	167	168	345	109	82	13	4	0	0.026	0.024	0
.	19.01.15-17.09.20-1-452190	239	23	23	4	0	3	595	19	19	0	0	NA	NA	NA	77	78	537	178	176	378	127	90	40	9	18	0.074	0.051	0.102
.	19.01.15-17.09.22-1-452191	118	6	6	1	0	1	558	5	5	0	0	NA	NA	NA	33	46	517	169	173	357	113	88	16	2	0	0.031	0.012	0
.	19.01.15-17.09.27-1-452199	93	6	6	4	0	4	548	5	5	0	0	NA	NA	NA	35	36	509	169	171	347	116	85	7	14	4	0.014	0.083	0.023
.	19.01.15-17.09.28-1-452215	30	1	1	0	0	0	0	0	0	0	0	NA	NA	NA	9	6	492	165	162	0	0	0	0	0	0	0	0	0
.	19.01.15-17.09.31-1-452216	62	2	2	1	0	1	400	1	1	0	0	NA	NA	NA	12	17	497	170	163	248	91	61	0	0	1	0	0	0.006
.	19.01.15-17.09.33-1-452217	156	20	20	4	0	1	561	18	18	0	0	NA	NA	NA	39	45	520	169	169	360	115	86	33	19	7	0.063	0.112	0.041
.	19.01.15-17.09.37-1-452218	63	3	3	1	0	1	544	2	2	0	0	NA	NA	NA	20	29	503	167	172	345	112	87	2	6	1	0.004	0.036	0.006
.	19.01.15-17.09.42-1-452219	246	29	29	5	0	5	594	27	27	0	0	NA	NA	NA	64	77	538	177	175	377	125	92	91	7	15	0.169	0.04	0.086
.	19.01.15-17.09.43-1-452220	144	20	20	1	0	1	561	19	19	0	0	NA	NA	NA	38	40	511	172	170	353	121	87	45	5	2	0.088	0.029	0.012
.	19.01.15-17.09.44-1-452224	121	8	8	5	0	5	558	6	6	0	0	NA	NA	NA	31	39	510	176	166	353	122	83	10	11	6	0.02	0.062	0.036
.	19.01.15-17.09.53-1-452233	127	10	10	1	0	1	549	9	9	0	0	NA	NA	NA	31	31	509	168	167	350	116	83	19	7	9	0.037	0.042	0.054
.	19.01.15-17.09.54-1-452235	64	3	3	1	0	1	536	1	1	0	0	NA	NA	NA	30	23	496	171	169	337	116	83	14	0	1	0.028	0	0.006
.	19.01.15-17.09.55-1-452237	144	8	8	2	0	0	582	5	5	0	0	NA	NA	NA	48	60	524	174	175	368	122	92	28	2	4	0.053	0.011	0.023
.	19.01.15-17.10.09-1-452249	203	11	11	2	0	2	586	8	8	0	0	NA	NA	NA	55	67	528	179	173	367	128	91	8	14	1	0.015	0.078	0.006
.	19.01.15-17.10.12-1-452250	89	8	8	4	0	3	548	6	6	0	0	NA	NA	NA	23	32	510	169	166	353	114	81	15	18	0	0.029	0.107	0
.	19.01.15-17.10.15-1-452251	30	1	1	1	0	1	0	0	0	0	0	NA	NA	NA	11	13	499	164	163	0	0	0	1	0	0	0.002	0	0
.	19.01.15-17.10.16-1-452252	152	7	7	2	0	2	560	6	6	0	0	NA	NA	NA	52	47	516	172	172	354	119	87	19	9	2	0.037	0.052	0.012
.	19.01.15-17.10.22-1-452253	126	10	10	3	0	3	539	9	9	0	0	NA	NA	NA	37	30	510	167	166	347	114	78	18	12	0	0.035	0.072	0
.	19.01.15-17.10.22-1-452254	430	49	49	12	0	8	631	46	46	0	0	NA	NA	NA	112	119	568	183	181	404	131	96	126	43	25	0.222	0.235	0.138
.	19.01.15-17.10.26-1-452256	66	5	5	0	0	0	540	4	4	0	0	NA	NA	NA	27	30	503	170	170	341	115	84	10	0	5	0.02	0	0.029
.	19.01.15-17.10.29-1-452272	87	3	3	2	0	1	539	2	2	0	0	NA	NA	NA	33	21	499	166	169	344	112	83	5	0	11	0.01	0	0.065
.	19.01.15-17.10.31-1-452273	90	3	3	1	0	1	555	2	2	0	0	NA	NA	NA	39	38	517	168	166	357	117	81	4	1	1	0.008	0.006	0.006
.	19.01.15-17.10.33-1-452274	65	3	3	0	0	0	549	2	2	0	0	NA	NA	NA	25	30	500	176	167	345	121	83	3	0	2	0.006	0	0.012
.	19.01.15-17.10.34-1-452275	157	16	16	2	0	1	564	13	13	0	0	NA	NA	NA	51	52	518	175	172	360	119	85	30	9	2	0.058	0.051	0.012
.	19.01.15-17.10.36-1-452276	84	5	5	4	0	4	545	3	3	0	0	NA	NA	NA	27	24	502	171	164	346	117	82	4	6	2	0.008	0.035	0.012
.	19.01.15-17.10.42-1-452277	191	52	52	9	0	8	572	45	45	0	0	NA	NA	NA	46	58	522	172	177	361	120	91	134	25	15	0.257	0.145	0.085
.	19.01.15-17.10.42-1-452278	59	2	2	1	0	1	200	1	1	0	0	NA	NA	NA	23	18	499	166	166	131	39	30	6	0	0	0.012	0	0
.	19.01.15-17.10.44-1-452279	141	6	6	1	0	1	557	4	4	0	0	NA	NA	NA	45	44	517	173	167	355	118	84	23	5	0	0.044	0.029	0
.	19.01.15-17.10.45-1-452283	206	11	11	3	0	2	578	9	9	0	0	NA	NA	NA	67	65	529	174	175	367	121	90	27	0	19	0.051	0	0.109
.	19.01.15-17.10.48-1-452287	56	2	2	0	0	0	197	1	1	0	0	NA	NA	NA	18	20	501	166	166	119	46	32	3	0	0	0.006	0	0
.	19.01.15-17.10.51-1-452291	174	16	16	2	0	2	561	14	14	0	0	NA	NA	NA	54	43	518	169	169	358	117	86	22	15	15	0.042	0.089	0.089
.	19.01.15-17.10.52-1-452293	298	38	38	8	0	7	580	34	34	0	0	NA	NA	NA	80	73	537	172	177	371	119	90	98	23	32	0.182	0.134	0.181
.	19.01.15-17.10.57-1-452299	525	88	88	24	0	18	666	80	80	0	0	NA	NA	NA	142	154	589	188	190	425	137	104	188	65	60	0.319	0.346	0.316
.	19.01.15-17.11.05-1-452304	388	70	70	25	0	16	586	64	64	0	0	NA	NA	NA	98	72	525	181	179	365	128	93	179	17	31	0.341	0.094	0.173
.	19.01.15-17.11.06-1-452305	203	13	13	3	0	3	575	11	11	0	0	NA	NA	NA	61	63	522	178	176	361	124	90	18	18	6	0.034	0.101	0.034
.	19.01.15-17.11.17-1-452307	88	5	5	0	0	0	533	4	4	0	0	NA	NA	NA	29	17	501	165	164	343	112	78	6	4	1	0.012	0.024	0.006
.	19.01.15-17.11.37-1-452330	31	1	1	1	0	1	0	0	0	0	0	NA	NA	NA	17	11	494	164	166	0	0	0	0	0	0	0	0	0
.	19.01.15-17.11.38-1-452332	94	5	5	1	0	1	548	4	4	0	0	NA	NA	NA	39	35	507	172	169	350	118	80	9	4	4	0.018	0.023	0.024
[truncated: 1 more rows]
