# Supplementary material for: Modelling targeted rabies vaccination strategies for a domestic dog population with heterogeneous roaming patterns
Source: PLoS Negl Trop Dis. 2019 Jul 8;13(7):e0007582. doi: 10.1371/journal.pntd.0007582 (PMC6638970; doi:10.1371/journal.pntd.0007582)
Supplement: S1 Zip file folder — The files contain a summary for each simulation for its respective scenario. The files are named first with the population structure (FP, ED, RD, SD) and then the specific vaccination strategy used for that scenario. (ZIP) [file pntd.0007582.s002.zip › Supp_Files/ED_E0.7_R0.7_S0.7_all_measuresReport.txt]

scenario	iteration	duration	tot_deaths	rabid_dogs	moved	mov_DK	movInfect	n_vacc	n_cull	detDogs_cull	contDogs_cull	reactCull	preemptVaccCov_dogLevel	reactVaccCov_dogLevel	mean_Rt	non_rabid_dead	born	nb_in_exp_cat	nb_in_roam_cat	nb_stayhome	nb_exp_vacc	nb_roam_vacc	nb_stayhome_vacc	nb_contacting_explorer	nb_contacting_roamer	nb_contacting_stayhome	contact_per_explorer	contact_per_roamer	contact_per_stayhome
.	19.01.15-14.34.50-1-198366	321	43	43	13	0	8	647	38	38	0	0	NA	NA	NA	81	101	544	182	188	379	131	137	102	29	21	0.188	0.159	0.112
.	19.01.15-14.34.50-1-198368	177	18	18	2	0	2	617	16	16	0	0	NA	NA	NA	62	78	528	182	181	367	127	123	52	2	15	0.098	0.011	0.083
.	19.01.15-14.34.50-1-198370	86	5	5	0	0	0	582	4	4	0	0	NA	NA	NA	18	26	505	168	166	350	117	115	14	0	0	0.028	0	0
.	19.01.15-14.34.50-1-198372	179	13	13	4	0	3	604	10	10	0	0	NA	NA	NA	54	50	521	177	165	366	126	112	31	7	5	0.06	0.04	0.03
.	19.01.15-14.34.50-1-198374	316	48	48	10	0	7	623	43	43	0	0	NA	NA	NA	117	79	526	187	179	366	131	126	152	17	16	0.289	0.091	0.089
.	19.01.15-14.34.50-1-198376	208	18	18	5	0	5	612	17	17	0	0	NA	NA	NA	71	73	533	176	177	369	122	121	51	14	9	0.096	0.08	0.051
.	19.01.15-14.34.50-1-198378	182	18	18	9	0	8	611	13	13	0	0	NA	NA	NA	55	68	528	179	174	364	125	122	31	5	19	0.059	0.028	0.109
.	19.01.15-14.34.50-1-198380	93	6	6	0	0	0	574	5	5	0	0	NA	NA	NA	38	32	512	169	164	351	112	111	15	0	8	0.029	0	0.049
.	19.01.15-14.35.08-1-198400	322	45	45	16	0	7	629	42	42	0	0	NA	NA	NA	83	79	531	183	178	374	129	126	108	44	17	0.203	0.24	0.096
.	19.01.15-14.35.10-1-198403	151	10	10	2	0	1	588	9	9	0	0	NA	NA	NA	48	44	513	169	175	352	114	122	21	10	11	0.041	0.059	0.063
.	19.01.15-14.35.17-1-198414	87	3	3	0	0	0	572	1	1	0	0	NA	NA	NA	26	24	502	165	170	345	111	116	6	0	2	0.012	0	0.012
.	19.01.15-14.35.19-1-198418	177	20	20	5	0	5	615	18	18	0	0	NA	NA	NA	48	73	535	175	176	370	123	122	47	11	4	0.088	0.063	0.023
.	19.01.15-14.35.21-1-198424	148	25	25	6	0	5	590	23	23	0	0	NA	NA	NA	51	50	516	172	175	354	116	120	60	22	8	0.116	0.128	0.046
.	19.01.15-14.35.24-1-198429	123	12	12	3	0	2	594	11	11	0	0	NA	NA	NA	35	46	520	173	166	361	120	113	32	23	0	0.062	0.133	0
.	19.01.15-14.35.29-1-198434	60	2	2	0	0	0	298	1	1	0	0	NA	NA	NA	8	15	498	166	164	179	60	59	4	0	0	0.008	0	0
.	19.01.15-14.35.33-1-198440	34	1	1	0	0	0	0	0	0	0	0	NA	NA	NA	11	14	497	164	166	0	0	0	0	0	0	0	0	0
.	19.01.15-14.35.36-1-198441	93	6	6	1	0	1	572	4	4	0	0	NA	NA	NA	28	24	501	171	165	342	118	112	7	10	0	0.014	0.058	0
.	19.01.15-14.35.39-1-198445	31	1	1	0	0	0	0	0	0	0	0	NA	NA	NA	10	10	494	164	165	0	0	0	0	1	0	0	0.006	0
.	19.01.15-14.35.42-1-198463	178	14	14	0	0	0	596	11	11	0	0	NA	NA	NA	63	50	517	177	169	355	124	117	34	13	0	0.066	0.073	0
.	19.01.15-14.35.49-1-198469	30	1	1	1	0	1	0	0	0	0	0	NA	NA	NA	9	7	494	163	163	0	0	0	1	0	0	0.002	0	0
.	19.01.15-14.35.50-1-198470	57	2	2	1	0	1	578	1	1	0	0	NA	NA	NA	19	29	505	171	166	348	116	114	6	0	0	0.012	0	0
.	19.01.15-14.35.51-1-198471	123	13	13	1	0	1	577	10	10	0	0	NA	NA	NA	37	25	502	169	167	347	117	113	39	4	1	0.078	0.024	0.006
.	19.01.15-14.35.53-1-198475	98	3	3	2	0	2	568	1	1	0	0	NA	NA	NA	28	24	504	168	165	344	111	113	0	7	0	0	0.042	0
.	19.01.15-14.35.55-1-198477	59	2	2	1	0	1	580	1	1	0	0	NA	NA	NA	15	22	501	166	168	347	117	116	4	6	0	0.008	0.036	0
.	19.01.15-14.35.57-1-198478	279	18	18	9	0	5	626	15	15	0	0	NA	NA	NA	61	76	534	182	173	376	128	122	47	13	8	0.088	0.071	0.046
.	19.01.15-14.35.57-1-198479	85	6	6	3	0	3	570	5	5	0	0	NA	NA	NA	20	21	504	165	165	346	111	113	13	2	1	0.026	0.012	0.006
.	19.01.15-14.36.03-1-198484	233	35	35	9	0	5	609	34	34	0	0	NA	NA	NA	65	62	524	178	173	366	124	119	120	22	18	0.229	0.124	0.104
.	19.01.15-14.36.06-1-198490	115	6	6	1	0	1	571	5	5	0	0	NA	NA	NA	31	27	509	166	165	347	115	109	21	0	0	0.041	0	0
.	19.01.15-14.36.06-1-198491	501	72	72	22	0	15	677	67	67	0	0	NA	NA	NA	129	129	562	190	190	402	140	135	191	34	39	0.34	0.179	0.205
.	19.01.15-14.36.07-1-198492	63	2	2	0	0	0	297	1	1	0	0	NA	NA	NA	14	12	493	166	166	182	58	57	8	0	1	0.016	0	0.006
.	19.01.15-14.36.11-1-198500	97	9	9	4	0	3	578	8	8	0	0	NA	NA	NA	29	31	505	170	169	343	118	117	31	12	5	0.061	0.071	0.03
.	19.01.15-14.36.12-1-198501	273	56	56	15	0	9	615	51	51	0	0	NA	NA	NA	84	74	533	168	186	368	116	131	168	20	23	0.315	0.119	0.124
.	19.01.15-14.36.14-1-198506	152	11	11	2	0	2	587	10	10	0	0	NA	NA	NA	52	42	508	174	173	349	117	121	19	8	12	0.037	0.046	0.069
.	19.01.15-14.36.18-1-198513	62	6	6	5	0	3	575	4	4	0	0	NA	NA	NA	20	16	497	169	163	344	119	112	25	4	0	0.05	0.024	0
.	19.01.15-14.36.24-1-198523	125	21	21	5	0	4	582	19	19	0	0	NA	NA	NA	42	41	514	170	170	350	117	115	35	11	11	0.068	0.065	0.065
.	19.01.15-14.36.31-1-198544	113	9	9	4	0	2	585	8	8	0	0	NA	NA	NA	31	37	510	171	169	351	118	116	24	3	3	0.047	0.018	0.018
.	19.01.15-14.36.34-1-198548	63	2	2	0	0	0	579	1	1	0	0	NA	NA	NA	18	25	502	166	170	346	115	118	0	3	2	0	0.018	0.012
.	19.01.15-14.36.36-1-198549	88	5	5	1	0	1	586	4	4	0	0	NA	NA	NA	30	32	505	170	170	348	120	118	17	0	0	0.034	0	0
.	19.01.15-14.36.38-1-198552	88	3	3	0	0	0	578	2	2	0	0	NA	NA	NA	29	30	503	170	170	346	116	116	0	2	2	0	0.012	0.012
.	19.01.15-14.36.47-1-198573	86	4	4	1	0	1	570	3	3	0	0	NA	NA	NA	39	27	505	168	167	343	115	112	4	2	4	0.008	0.012	0.024
.	19.01.15-14.36.51-1-198576	121	8	8	1	0	1	585	7	7	0	0	NA	NA	NA	31	36	506	167	176	349	115	121	15	6	0	0.03	0.036	0
.	19.01.15-14.36.52-1-198577	243	50	50	11	0	7	601	48	48	0	0	NA	NA	NA	93	67	530	175	175	363	118	120	124	38	35	0.234	0.217	0.2
.	19.01.15-14.36.52-1-198578	186	17	17	5	0	3	602	16	16	0	0	NA	NA	NA	66	66	530	178	171	362	124	116	27	7	10	0.051	0.039	0.058
.	19.01.15-14.36.52-1-198579	230	30	30	16	0	11	610	27	27	0	0	NA	NA	NA	56	59	521	178	173	362	127	121	87	23	26	0.167	0.129	0.15
.	19.01.15-14.36.58-1-198586	184	18	18	4	0	3	605	16	16	0	0	NA	NA	NA	73	63	529	174	173	368	121	116	32	14	1	0.06	0.08	0.006
.	19.01.15-14.37.01-1-198590	92	6	6	1	0	1	570	5	5	0	0	NA	NA	NA	32	30	509	168	166	345	115	110	7	0	0	0.014	0	0
.	19.01.15-14.37.09-1-198595	57	2	2	0	0	0	569	1	1	0	0	NA	NA	NA	24	24	502	169	166	344	112	113	0	3	1	0	0.018	0.006
.	19.01.15-14.37.17-1-198610	345	49	49	19	0	15	640	44	44	0	0	NA	NA	NA	94	93	545	181	180	386	125	129	168	37	15	0.308	0.204	0.083
.	19.01.15-14.37.18-1-198611	293	26	26	9	0	9	636	22	22	0	0	NA	NA	NA	93	94	550	182	175	386	127	123	48	27	20	0.087	0.148	0.114
.	19.01.15-14.37.21-1-198617	59	2	2	0	0	0	573	1	1	0	0	NA	NA	NA	18	18	497	164	170	345	114	114	0	0	6	0	0	0.035
.	19.01.15-14.37.26-1-198623	185	9	9	3	0	2	603	7	7	0	0	NA	NA	NA	63	62	521	174	180	362	119	122	17	7	2	0.033	0.04	0.011
.	19.01.15-14.37.29-1-198629	554	44	44	13	0	9	714	40	40	0	0	NA	NA	NA	160	168	584	201	196	421	148	145	114	40	12	0.195	0.199	0.061
.	19.01.15-14.37.31-1-198632	187	31	31	15	0	10	593	30	30	0	0	NA	NA	NA	60	46	517	171	171	359	117	117	113	11	18	0.219	0.064	0.105
.	19.01.15-14.37.35-1-198635	115	15	15	5	0	4	583	14	14	0	0	NA	NA	NA	44	33	506	173	167	349	120	114	62	12	0	0.123	0.069	0
.	19.01.15-14.37.37-1-198636	89	5	5	0	0	0	578	4	4	0	0	NA	NA	NA	18	27	503	170	167	346	117	115	3	0	10	0.006	0	0.06
.	19.01.15-14.37.46-1-198659	123	6	6	4	0	2	587	3	3	0	0	NA	NA	NA	49	43	518	170	168	355	117	115	23	8	0	0.044	0.047	0
.	19.01.15-14.37.52-1-198664	124	6	6	1	0	1	590	5	5	0	0	NA	NA	NA	44	39	513	170	169	361	114	115	15	0	5	0.029	0	0.03
.	19.01.15-14.37.56-1-198669	235	23	23	9	0	8	627	21	21	0	0	NA	NA	NA	60	75	523	192	173	363	140	124	65	17	8	0.124	0.089	0.046
.	19.01.15-14.37.58-1-198671	227	47	47	9	0	5	612	42	42	0	0	NA	NA	NA	74	65	535	171	172	373	117	122	121	50	20	0.226	0.292	0.116
.	19.01.15-14.38.00-1-198674	112	4	4	1	0	1	572	3	3	0	0	NA	NA	NA	28	25	505	165	168	347	113	112	6	5	0	0.012	0.03	0
.	19.01.15-14.38.05-1-198680	147	5	5	1	0	1	599	4	4	0	0	NA	NA	NA	49	50	513	173	177	356	119	124	4	8	6	0.008	0.046	0.034
.	19.01.15-14.38.11-1-198686	60	2	2	1	0	1	573	1	1	0	0	NA	NA	NA	25	19	501	167	164	343	116	114	1	0	1	0.002	0	0.006
.	19.01.15-14.38.17-1-198698	94	4	4	1	0	1	582	2	2	0	0	NA	NA	NA	27	34	509	168	170	347	118	117	11	1	0	0.022	0.006	0
.	19.01.15-14.38.18-1-198700	64	4	4	0	0	0	578	3	3	0	0	NA	NA	NA	29	33	508	168	170	346	116	116	3	0	1	0.006	0	0.006
.	19.01.15-14.38.18-1-198703	123	6	6	4	0	3	590	4	4	0	0	NA	NA	NA	49	49	516	175	171	353	122	115	13	6	1	0.025	0.034	0.006
.	19.01.15-14.38.23-1-198711	60	3	3	0	0	0	572	2	2	0	0	NA	NA	NA	28	23	504	164	168	345	111	116	6	4	0	0.012	0.024	0
.	19.01.15-14.38.24-1-198712	153	17	17	5	0	5	598	14	14	0	0	NA	NA	NA	51	57	521	175	174	358	122	118	43	11	9	0.083	0.063	0.052
.	19.01.15-14.38.28-1-198720	265	41	41	17	0	13	630	38	38	0	0	NA	NA	NA	67	83	537	182	177	375	130	125	98	37	10	0.182	0.203	0.056
.	19.01.15-14.38.31-1-198725	349	38	38	6	0	5	647	32	32	0	0	NA	NA	NA	111	106	547	184	188	382	132	133	108	26	17	0.197	0.141	0.09
.	19.01.15-14.38.32-1-198727	93	8	8	1	0	1	589	7	7	0	0	NA	NA	NA	29	36	508	171	170	351	118	120	12	3	18	0.024	0.018	0.106
.	19.01.15-14.38.32-1-198728	204	54	54	9	0	8	609	50	50	0	0	NA	NA	NA	57	66	529	181	169	364	126	119	137	10	23	0.259	0.055	0.136
.	19.01.15-14.38.35-1-198731	151	17	17	6	0	6	586	15	15	0	0	NA	NA	NA	35	39	514	169	169	352	118	116	44	19	3	0.086	0.112	0.018
.	19.01.15-14.38.36-1-198733	219	10	10	3	0	3	606	9	9	0	0	NA	NA	NA	59	65	524	177	177	361	125	120	47	0	0	0.09	0	0
.	19.01.15-14.38.51-1-198760	88	6	6	1	0	0	579	5	5	0	0	NA	NA	NA	26	26	506	168	165	350	115	114	7	7	3	0.014	0.042	0.018
.	19.01.15-14.38.54-1-198762	87	4	4	0	0	0	571	3	3	0	0	NA	NA	NA	42	31	509	168	167	346	112	113	8	1	0	0.016	0.006	0
.	19.01.15-14.39.00-1-198774	55	2	2	0	0	0	99	1	1	0	0	NA	NA	NA	10	15	498	164	166	65	16	18	5	0	0	0.01	0	0
.	19.01.15-14.39.02-1-198778	182	10	10	2	0	1	593	8	8	0	0	NA	NA	NA	55	45	519	172	167	360	119	114	17	3	7	0.033	0.017	0.042
.	19.01.15-14.39.02-1-198779	97	4	4	0	0	0	580	2	2	0	0	NA	NA	NA	40	36	506	173	170	343	119	118	8	0	6	0.016	0	0.035
.	19.01.15-14.39.07-1-198786	156	17	17	8	0	2	597	14	14	0	0	NA	NA	NA	60	48	515	176	170	359	121	117	59	10	6	0.115	0.057	0.035
.	19.01.15-14.39.07-1-198787	35	1	1	0	0	0	0	0	0	0	0	NA	NA	NA	15	13	494	165	167	0	0	0	4	0	0	0.008	0	0
.	19.01.15-14.39.09-1-198789	149	14	14	2	0	2	595	13	13	0	0	NA	NA	NA	49	55	517	174	177	355	118	122	28	8	3	0.054	0.046	0.017
.	19.01.15-14.39.10-1-198790	33	1	1	1	0	1	0	0	0	0	0	NA	NA	NA	8	10	492	167	164	0	0	0	1	0	0	0.002	0	0
.	19.01.15-14.39.12-1-198794	210	18	18	6	0	5	614	16	16	0	0	NA	NA	NA	67	63	530	177	169	370	128	116	36	13	8	0.068	0.073	0.047
.	19.01.15-14.39.17-1-198801	215	32	32	10	0	7	611	31	31	0	0	NA	NA	NA	74	69	531	175	176	371	120	120	96	21	2	0.181	0.12	0.011
.	19.01.15-14.39.22-1-198813	113	11	11	2	0	2	578	8	8	0	0	NA	NA	NA	31	33	513	168	165	348	117	113	16	2	15	0.031	0.012	0.091
.	19.01.15-14.39.23-1-198816	142	7	7	1	0	1	596	6	6	0	0	NA	NA	NA	31	45	512	172	174	356	117	123	24	3	0	0.047	0.017	0
.	19.01.15-14.39.23-1-198818	122	12	12	2	0	1	590	11	11	0	0	NA	NA	NA	48	38	507	171	173	352	119	119	14	8	13	0.028	0.047	0.075
.	19.01.15-14.39.32-1-198827	266	37	37	12	0	9	616	32	32	0	0	NA	NA	NA	72	70	525	179	179	365	126	125	87	42	13	0.166	0.235	0.073
.	19.01.15-14.39.38-1-198834	117	6	6	4	0	3	583	5	5	0	0	NA	NA	NA	44	39	513	168	171	352	115	116	22	8	0	0.043	0.048	0
.	19.01.15-14.39.39-1-198835	99	11	11	5	0	3	580	10	10	0	0	NA	NA	NA	34	36	507	167	175	344	116	120	37	2	2	0.073	0.012	0.011
.	19.01.15-14.39.39-1-198836	176	18	18	5	0	4	600	17	17	0	0	NA	NA	NA	62	54	524	170	173	362	119	119	42	24	2	0.08	0.141	0.012
.	19.01.15-14.39.41-1-198854	264	47	47	17	0	12	599	44	44	0	0	NA	NA	NA	90	63	521	180	175	356	123	120	111	30	10	0.213	0.167	0.057
.	19.01.15-14.39.45-1-198857	91	6	6	0	0	0	574	4	4	0	0	NA	NA	NA	41	32	506	170	169	347	114	113	15	2	0	0.03	0.012	0
.	19.01.15-14.39.48-1-198860	120	8	8	1	0	1	585	6	6	0	0	NA	NA	NA	32	29	506	167	169	351	116	118	30	5	6	0.059	0.03	0.036
.	19.01.15-14.39.56-1-198866	149	13	13	4	0	4	597	12	12	0	0	NA	NA	NA	55	55	516	175	177	352	124	121	40	4	8	0.078	0.023	0.045
.	19.01.15-14.40.03-1-198875	339	60	60	14	0	9	630	55	55	0	0	NA	NA	NA	96	89	546	178	178	378	125	127	164	36	47	0.3	0.202	0.264
.	19.01.15-14.40.06-1-198880	31	1	1	0	0	0	0	0	0	0	0	NA	NA	NA	13	7	494	163	163	0	0	0	0	0	0	0	0	0
.	19.01.15-14.40.08-1-198882	150	10	10	2	0	2	596	9	9	0	0	NA	NA	NA	58	61	528	173	173	357	120	119	18	11	2	0.034	0.064	0.012
.	19.01.15-14.40.09-1-198884	183	40	40	8	0	8	601	36	36	0	0	NA	NA	NA	55	51	517	170	177	358	118	125	91	26	3	0.176	0.153	0.017
.	19.01.15-14.40.13-1-198891	150	10	10	2	0	2	595	9	9	0	0	NA	NA	NA	54	48	522	170	169	360	116	119	19	0	13	0.036	0	0.077
.	19.01.15-14.40.14-1-198898	58	2	2	2	0	2	149	0	0	0	0	NA	NA	NA	20	21	501	167	166	90	24	35	4	0	0	0.008	0	0
.	19.01.15-14.40.22-1-198915	212	28	28	10	0	7	618	26	26	0	0	NA	NA	NA	69	82	542	178	175	375	122	121	117	15	4	0.216	0.084	0.023
.	19.01.15-14.40.22-1-198916	356	46	46	9	0	6	636	41	41	0	0	NA	NA	NA	105	100	558	176	179	392	120	124	137	62	8	0.246	0.352	0.045
.	19.01.15-14.40.24-1-198918	222	50	50	16	0	13	608	46	46	0	0	NA	NA	NA	60	62	528	175	172	367	123	118	164	19	20	0.311	0.109	0.116
.	19.01.15-14.40.29-1-198931	180	13	13	5	0	2	599	11	11	0	0	NA	NA	NA	54	53	521	171	174	360	118	121	27	6	5	0.052	0.035	0.029
.	19.01.15-14.40.34-1-198936	202	9	9	4	0	2	612	8	8	0	0	NA	NA	NA	60	70	526	182	175	362	129	121	13	32	4	0.025	0.176	0.023
.	19.01.15-14.40.41-1-198954	196	19	19	7	0	5	612	16	16	0	0	NA	NA	NA	59	65	523	176	179	363	124	125	41	19	0	0.078	0.108	0
.	19.01.15-14.40.52-1-198963	31	1	1	0	0	0	0	0	0	0	0	NA	NA	NA	10	8	492	165	164	0	0	0	2	0	0	0.004	0	0
.	19.01.15-14.40.54-1-198965	128	16	16	6	0	5	578	15	15	0	0	NA	NA	NA	45	36	513	166	170	349	113	116	54	2	1	0.105	0.012	0.006
.	19.01.15-14.40.55-1-198966	92	3	3	1	0	1	577	2	2	0	0	NA	NA	NA	46	34	506	169	172	341	113	123	9	0	2	0.018	0	0.012
.	19.01.15-14.40.59-1-198969	92	3	3	1	0	1	591	2	2	0	0	NA	NA	NA	30	48	517	171	173	356	117	118	10	0	7	0.019	0	0.04
.	19.01.15-14.41.09-1-198981	156	9	9	1	0	1	594	6	6	0	0	NA	NA	NA	47	49	520	174	168	359	120	115	12	18	2	0.023	0.103	0.012
.	19.01.15-14.41.09-1-198982	218	37	37	13	0	10	593	32	32	0	0	NA	NA	NA	77	54	519	179	169	355	124	114	85	53	12	0.164	0.296	0.071
.	19.01.15-14.41.12-1-198985	159	6	6	1	0	1	596	4	4	0	0	NA	NA	NA	61	57	520	178	172	357	122	117	8	12	1	0.015	0.067	0.006
.	19.01.15-14.41.15-1-198989	66	3	3	1	0	0	583	1	1	0	0	NA	NA	NA	15	34	507	170	170	349	116	118	8	0	0	0.016	0	0
.	19.01.15-14.41.17-1-198993	177	18	18	2	0	2	589	17	17	0	0	NA	NA	NA	50	41	514	171	169	356	118	115	29	13	3	0.056	0.076	0.018
.	19.01.15-14.41.21-1-199001	34	1	1	1	0	1	0	0	0	0	0	NA	NA	NA	8	10	495	165	163	0	0	0	0	0	0	0	0	0
.	19.01.15-14.41.24-1-199004	243	57	57	13	0	7	616	51	51	0	0	NA	NA	NA	62	66	522	179	178	367	124	125	142	48	26	0.272	0.268	0.146
.	19.01.15-14.41.28-1-199010	118	6	6	1	0	1	590	4	4	0	0	NA	NA	NA	39	42	512	170	173	353	116	121	22	4	1	0.043	0.024	0.006
.	19.01.15-14.41.28-1-199012	142	13	13	4	0	3	594	12	12	0	0	NA	NA	NA	53	54	525	171	171	361	115	118	37	2	6	0.07	0.012	0.035
.	19.01.15-14.41.29-1-199015	181	22	22	4	0	4	592	21	21	0	0	NA	NA	NA	54	57	517	183	170	354	123	115	47	17	8	0.091	0.093	0.047
.	19.01.15-14.41.30-1-199018	37	1	1	0	0	0	0	0	0	0	0	NA	NA	NA	8	14	497	165	165	0	0	0	2	0	0	0.004	0	0
.	19.01.15-14.41.32-1-199021	149	9	9	0	0	0	606	8	8	0	0	NA	NA	NA	55	64	524	178	175	364	118	124	21	14	3	0.04	0.079	0.017
.	19.01.15-14.41.32-1-199023	149	13	13	3	0	3	591	11	11	0	0	NA	NA	NA	56	43	513	174	169	358	116	117	26	6	6	0.051	0.034	0.036
.	19.01.15-14.41.45-1-199047	143	11	11	3	0	1	586	7	7	0	0	NA	NA	NA	35	35	511	172	165	352	120	114	18	0	8	0.035	0	0.048
.	19.01.15-14.41.48-1-199049	154	12	12	1	0	1	597	11	11	0	0	NA	NA	NA	55	50	517	173	173	357	121	119	17	16	7	0.033	0.092	0.04
.	19.01.15-14.41.51-1-199055	91	4	4	2	0	2	576	3	3	0	0	NA	NA	NA	17	22	498	172	165	341	119	116	9	0	0	0.018	0	0
.	19.01.15-14.41.51-1-199056	118	9	9	1	0	1	572	7	7	0	0	NA	NA	NA	39	26	503	166	170	341	113	118	25	7	2	0.05	0.042	0.012
.	19.01.15-14.41.55-1-199062	132	6	6	1	0	0	603	5	5	0	0	NA	NA	NA	36	53	526	172	168	367	121	115	35	0	2	0.067	0	0.012
.	19.01.15-14.42.00-1-199065	119	10	10	0	0	0	583	9	9	0	0	NA	NA	NA	41	38	510	171	170	349	117	117	24	0	2	0.047	0	0.012
.	19.01.15-14.42.05-1-199072	232	39	39	7	0	7	599	36	36	0	0	NA	NA	NA	75	55	519	178	171	362	120	117	131	6	7	0.252	0.034	0.041
.	19.01.15-14.42.05-1-199073	271	47	47	12	0	10	649	43	43	0	0	NA	NA	NA	72	98	552	179	180	390	129	130	140	33	10	0.254	0.184	0.056
.	19.01.15-14.42.05-1-199074	301	66	66	23	0	17	623	64	64	0	0	NA	NA	NA	68	77	537	175	178	374	126	123	202	44	21	0.376	0.251	0.118
.	19.01.15-14.42.13-1-199080	140	10	10	4	0	4	581	9	9	0	0	NA	NA	NA	29	34	510	167	170	352	115	114	30	0	0	0.059	0	0
.	19.01.15-14.42.15-1-199088	65	4	4	2	0	2	574	2	2	0	0	NA	NA	NA	23	25	503	164	171	344	112	118	13	0	0	0.026	0	0
.	19.01.15-14.42.18-1-199094	62	3	3	1	0	1	577	2	2	0	0	NA	NA	NA	30	31	506	167	171	349	110	118	3	3	0	0.006	0.018	0
.	19.01.15-14.42.21-1-199101	60	4	4	0	0	0	575	2	2	0	0	NA	NA	NA	20	27	498	174	168	342	121	112	15	0	0	0.03	0	0
.	19.01.15-14.42.30-1-199117	127	14	14	2	0	2	598	12	12	0	0	NA	NA	NA	36	44	514	173	170	358	121	119	40	20	7	0.078	0.116	0.041
.	19.01.15-14.42.32-1-199121	34	1	1	0	0	0	0	0	0	0	0	NA	NA	NA	8	10	494	164	165	0	0	0	1	0	0	0.002	0	0
.	19.01.15-14.42.35-1-199122	71	3	3	1	0	1	570	1	1	0	0	NA	NA	NA	30	29	508	169	165	345	113	112	6	3	0	0.012	0.018	0
.	19.01.15-14.42.35-1-199123	65	3	3	0	0	0	582	2	2	0	0	NA	NA	NA	32	31	502	172	170	348	117	117	4	4	0	0.008	0.023	0
.	19.01.15-14.42.35-1-199124	60	2	2	0	0	0	568	1	1	0	0	NA	NA	NA	23	18	499	169	163	340	117	111	4	0	6	0.008	0	0.037
.	19.01.15-14.42.38-1-199125	194	26	26	6	0	5	602	23	23	0	0	NA	NA	NA	53	54	518	181	168	360	129	113	89	18	10	0.172	0.099	0.06
.	19.01.15-14.42.47-1-199149	264	26	26	8	0	8	621	24	24	0	0	NA	NA	NA	75	79	533	181	178	375	125	121	91	10	4	0.171	0.055	0.022
.	19.01.15-14.42.48-1-199151	65	2	2	1	0	1	448	1	1	0	0	NA	NA	NA	21	27	507	166	167	275	82	91	0	0	5	0	0	0.03
.	19.01.15-14.42.49-1-199153	304	24	24	10	0	7	626	22	22	0	0	NA	NA	NA	97	84	538	184	175	376	131	119	76	18	6	0.141	0.098	0.034
.	19.01.15-14.42.57-1-199157	64	3	3	1	0	1	577	1	1	0	0	NA	NA	NA	29	32	506	167	172	345	116	116	10	0	0	0.02	0	0
.	19.01.15-14.42.58-1-199159	117	7	7	2	0	2	583	6	6	0	0	NA	NA	NA	32	38	510	173	168	352	117	114	3	4	8	0.006	0.023	0.048
.	19.01.15-14.43.00-1-199161	147	18	18	4	0	2	593	17	17	0	0	NA	NA	NA	49	44	511	174	172	354	120	119	38	6	6	0.074	0.034	0.035
.	19.01.15-14.43.10-1-199174	299	41	41	7	0	4	623	38	38	0	0	NA	NA	NA	93	83	544	180	172	380	126	117	117	38	10	0.215	0.211	0.058
.	19.01.15-14.43.12-1-199176	58	2	2	0	0	0	568	1	1	0	0	NA	NA	NA	32	27	500	172	168	339	116	113	0	4	2	0	0.023	0.012
.	19.01.15-14.43.16-1-199186	174	33	33	7	0	4	602	29	29	0	0	NA	NA	NA	57	63	527	175	174	362	121	119	117	11	5	0.222	0.063	0.029
.	19.01.15-14.43.21-1-199193	58	2	2	0	0	0	572	1	1	0	0	NA	NA	NA	21	24	503	167	167	343	112	117	4	2	0	0.008	0.012	0
.	19.01.15-14.43.21-1-199194	351	95	95	35	0	26	632	88	88	0	0	NA	NA	NA	91	95	535	187	186	373	127	132	198	77	38	0.37	0.412	0.204
.	19.01.15-14.43.25-1-199198	121	12	12	2	0	2	593	11	11	0	0	NA	NA	NA	32	42	513	170	172	354	118	121	39	0	3	0.076	0	0.017
.	19.01.15-14.43.25-1-199199	93	8	8	3	0	3	567	7	7	0	0	NA	NA	NA	30	24	499	171	167	340	115	112	14	5	0	0.028	0.029	0
.	19.01.15-14.43.27-1-199200	118	9	9	3	0	3	580	8	8	0	0	NA	NA	NA	37	35	511	172	165	350	118	112	26	0	3	0.051	0	0.018
.	19.01.15-14.43.29-1-199204	115	8	8	1	0	1	569	6	6	0	0	NA	NA	NA	31	21	497	167	170	340	111	118	16	7	5	0.032	0.042	0.029
.	19.01.15-14.43.35-1-199212	64	4	4	1	0	1	567	3	3	0	0	NA	NA	NA	31	22	505	166	164	343	112	112	3	4	0	0.006	0.024	0
.	19.01.15-14.43.43-1-199231	65	4	4	0	0	0	573	3	3	0	0	NA	NA	NA	29	29	508	170	164	347	115	111	12	0	3	0.024	0	0.018
.	19.01.15-14.43.47-1-199235	151	6	6	2	0	2	582	4	4	0	0	NA	NA	NA	49	38	506	173	172	348	115	119	26	0	0	0.051	0	0
.	19.01.15-14.43.48-1-199237	93	7	7	3	0	3	574	6	6	0	0	NA	NA	NA	40	32	505	169	171	347	113	114	12	2	1	0.024	0.012	0.006
.	19.01.15-14.43.48-1-199238	87	4	4	1	0	1	578	3	3	0	0	NA	NA	NA	29	28	506	170	165	352	114	112	8	5	0	0.016	0.029	0
.	19.01.15-14.43.49-1-199239	59	3	3	1	0	1	568	2	2	0	0	NA	NA	NA	29	18	500	167	164	342	115	111	2	10	0	0.004	0.06	0
.	19.01.15-14.44.00-1-199241	321	41	41	12	0	9	645	38	38	0	0	NA	NA	NA	91	97	550	180	180	390	128	127	135	40	11	0.245	0.222	0.061
.	19.01.15-14.44.03-1-199245	209	10	10	3	0	2	604	9	9	0	0	NA	NA	NA	64	60	522	170	181	365	116	123	21	14	1	0.04	0.082	0.006
.	19.01.15-14.44.03-1-199246	93	5	5	2	0	1	585	4	4	0	0	NA	NA	NA	39	42	516	170	169	354	117	114	23	4	0	0.045	0.024	0
.	19.01.15-14.44.05-1-199250	271	58	58	21	0	12	603	55	55	0	0	NA	NA	NA	91	61	532	175	167	372	121	110	144	47	12	0.271	0.269	0.072
.	19.01.15-14.44.05-1-199251	123	9	9	2	0	1	586	8	8	0	0	NA	NA	NA	37	45	513	172	173	353	115	118	17	15	4	0.033	0.087	0.023
.	19.01.15-14.44.05-1-199253	57	2	2	0	0	0	574	1	1	0	0	NA	NA	NA	22	26	506	167	166	347	114	113	0	2	3	0	0.012	0.018
.	19.01.15-14.44.11-1-199257	300	42	42	8	0	6	638	39	39	0	0	NA	NA	NA	91	104	560	177	180	390	123	125	120	32	27	0.214	0.181	0.15
.	19.01.15-14.44.18-1-199276	93	5	5	0	0	0	577	4	4	0	0	NA	NA	NA	30	31	506	169	169	350	115	112	9	3	0	0.018	0.018	0
.	19.01.15-14.44.19-1-199279	204	12	12	7	0	5	601	10	10	0	0	NA	NA	NA	70	57	527	176	167	363	120	118	13	17	6	0.025	0.097	0.036
.	19.01.15-14.44.25-1-199289	265	51	51	18	0	10	638	50	50	0	0	NA	NA	NA	71	83	530	185	181	378	133	127	145	45	16	0.274	0.243	0.088
.	19.01.15-14.44.26-1-199291	89	3	3	1	0	1	586	2	2	0	0	NA	NA	NA	38	35	510	170	168	354	116	116	9	0	0	0.018	0	0
.	19.01.15-14.44.32-1-199303	443	35	35	7	0	5	675	30	30	0	0	NA	NA	NA	129	131	564	190	190	402	135	138	111	16	17	0.197	0.084	0.089
.	19.01.15-14.44.39-1-199308	293	45	45	8	0	4	640	39	39	0	0	NA	NA	NA	85	99	547	183	182	381	129	130	103	46	3	0.188	0.251	0.016
.	19.01.15-14.44.42-1-199327	189	12	12	5	0	2	604	8	8	0	0	NA	NA	NA	54	55	523	173	172	362	122	120	31	0	8	0.059	0	0.047
.	19.01.15-14.44.58-1-199339	408	54	54	18	0	13	674	49	49	0	0	NA	NA	NA	110	125	568	187	183	408	133	133	158	47	26	0.278	0.251	0.142
.	19.01.15-14.45.06-1-199346	239	47	47	9	0	8	605	43	43	0	0	NA	NA	NA	55	60	522	178	173	362	123	120	111	41	9	0.213	0.23	0.052
.	19.01.15-14.45.06-1-199349	96	10	10	1	0	1	579	9	9	0	0	NA	NA	NA	32	27	508	167	165	349	114	116	13	16	1	0.026	0.096	0.006
.	19.01.15-14.45.16-1-199360	60	2	2	0	0	0	198	1	1	0	0	NA	NA	NA	14	16	496	167	166	113	39	46	1	3	0	0.002	0.018	0
.	19.01.15-14.45.19-1-199365	261	48	48	14	0	8	630	43	43	0	0	NA	NA	NA	79	82	530	178	187	373	126	131	133	48	18	0.251	0.27	0.096
.	19.01.15-14.45.25-1-199373	204	15	15	5	0	4	609	13	13	0	0	NA	NA	NA	80	62	528	173	174	370	118	121	28	23	16	0.053	0.133	0.092
.	19.01.15-14.45.26-1-199374	233	24	24	9	0	6	616	21	21	0	0	NA	NA	NA	71	71	523	187	174	363	132	121	78	25	4	0.149	0.134	0.023
.	19.01.15-14.45.28-1-199376	82	4	4	2	0	2	567	3	3	0	0	NA	NA	NA	35	18	497	166	168	341	112	114	14	0	1	0.028	0	0.006
.	19.01.15-14.45.40-1-199404	210	16	16	4	0	2	610	14	14	0	0	NA	NA	NA	61	59	524	173	175	362	122	126	57	3	4	0.109	0.017	0.023
.	19.01.15-14.45.42-1-199405	64	2	2	0	0	0	568	1	1	0	0	NA	NA	NA	23	19	497	168	167	341	113	114	1	2	0	0.002	0.012	0
.	19.01.15-14.45.43-1-199407	117	10	10	1	0	0	576	8	8	0	0	NA	NA	NA	32	26	507	168	164	349	114	113	26	4	2	0.051	0.024	0.012
.	19.01.15-14.45.53-1-199414	214	46	46	12	0	7	630	44	44	0	0	NA	NA	NA	66	87	540	180	180	376	126	128	107	35	12	0.198	0.194	0.067
.	19.01.15-14.45.54-1-199416	412	55	55	15	0	11	656	48	48	0	0	NA	NA	NA	117	115	555	184	189	393	129	134	124	51	24	0.223	0.277	0.127
.	19.01.15-14.46.01-1-199420	37	1	1	0	0	0	0	0	0	0	0	NA	NA	NA	4	12	494	166	165	0	0	0	0	0	3	0	0	0.018
.	19.01.15-14.46.01-1-199421	66	5	5	1	0	0	585	4	4	0	0	NA	NA	NA	25	37	507	172	171	347	120	118	17	0	0	0.034	0	0
.	19.01.15-14.46.03-1-199424	61	2	2	0	0	0	576	1	1	0	0	NA	NA	NA	22	20	499	168	166	347	115	114	5	2	0	0.01	0.012	0
.	19.01.15-14.46.05-1-199430	236	13	13	4	0	3	614	11	11	0	0	NA	NA	NA	73	71	533	178	173	372	122	120	47	6	0	0.088	0.034	0
.	19.01.15-14.46.10-1-199432	59	3	3	0	0	0	580	2	2	0	0	NA	NA	NA	19	29	505	169	168	349	114	117	0	10	0	0	0.059	0
.	19.01.15-14.46.17-1-199451	67	3	3	1	0	1	574	0	0	0	0	NA	NA	NA	20	23	498	169	169	344	114	116	4	3	0	0.008	0.018	0
.	19.01.15-14.46.18-1-199456	365	25	25	9	0	6	644	23	23	0	0	NA	NA	NA	115	105	552	184	182	389	128	127	97	20	8	0.176	0.109	0.044
.	19.01.15-14.46.21-1-199459	34	1	1	0	0	0	0	0	0	0	0	NA	NA	NA	14	10	492	165	166	0	0	0	0	0	1	0	0	0.006
.	19.01.15-14.46.24-1-199463	242	23	23	4	0	3	612	21	21	0	0	NA	NA	NA	91	77	544	174	172	378	117	117	56	25	4	0.103	0.144	0.023
.	19.01.15-14.46.24-1-199464	31	1	1	0	0	0	0	0	0	0	0	NA	NA	NA	5	14	495	167	165	0	0	0	0	0	0	0	0	0
.	19.01.15-14.46.25-1-199465	259	43	43	10	0	7	623	40	40	0	0	NA	NA	NA	60	80	542	178	173	378	124	121	128	37	20	0.236	0.208	0.116
.	19.01.15-14.46.26-1-199466	63	3	3	0	0	0	576	2	2	0	0	NA	NA	NA	18	28	506	169	166	345	117	114	2	6	2	0.004	0.036	0.012
.	19.01.15-14.46.28-1-199478	100	11	11	3	0	1	591	10	10	0	0	NA	NA	NA	27	39	511	168	173	354	115	122	27	10	3	0.053	0.06	0.017
.	19.01.15-14.46.33-1-199491	117	5	5	1	0	1	579	3	3	0	0	NA	NA	NA	46	35	506	169	173	344	116	119	22	0	0	0.043	0	0
.	19.01.15-14.46.39-1-199495	55	2	2	0	0	0	0	1	1	0	0	NA	NA	NA	10	5	491	164	163	0	0	0	1	4	0	0.002	0.024	0
.	19.01.15-14.46.43-1-199513	95	7	7	1	0	1	578	5	5	0	0	NA	NA	NA	30	26	507	166	166	349	116	113	7	9	3	0.014	0.054	0.018
.	19.01.15-14.46.48-1-199516	58	2	2	0	0	0	98	1	1	0	0	NA	NA	NA	19	11	493	168	163	58	22	18	4	0	0	0.008	0	0
.	19.01.15-14.46.49-1-199517	190	17	17	4	0	3	625	15	15	0	0	NA	NA	NA	48	77	537	183	170	379	129	117	28	5	10	0.052	0.027	0.059
.	19.01.15-14.46.53-1-199520	210	18	18	7	0	7	602	17	17	0	0	NA	NA	NA	72	59	524	176	172	361	122	119	57	1	19	0.109	0.006	0.11
.	19.01.15-14.46.55-1-199522	88	5	5	2	0	2	577	4	4	0	0	NA	NA	NA	38	27	506	168	166	348	115	114	11	5	0	0.022	0.03	0
.	19.01.15-14.46.55-1-199524	98	8	8	2	0	2	588	7	7	0	0	NA	NA	NA	34	38	513	168	170	355	117	116	31	6	0	0.06	0.036	0
.	19.01.15-14.47.02-1-199528	234	33	33	10	0	7	616	29	29	0	0	NA	NA	NA	71	71	530	176	178	370	124	122	108	14	15	0.204	0.08	0.084
.	19.01.15-14.47.03-1-199529	205	27	27	7	0	5	612	26	26	0	0	NA	NA	NA	59	61	524	174	176	368	123	121	82	41	5	0.156	0.236	0.028
.	19.01.15-14.47.06-1-199535	61	2	2	0	0	0	246	1	1	0	0	NA	NA	NA	16	20	505	165	163	143	50	53	0	1	3	0	0.006	0.018
.	19.01.15-14.47.11-1-199539	148	11	11	3	0	2	597	9	9	0	0	NA	NA	NA	47	54	520	173	174	358	118	121	36	3	0	0.069	0.017	0
.	19.01.15-14.47.16-1-199550	67	3	3	0	0	0	569	2	2	0	0	NA	NA	NA	19	18	498	167	166	343	113	113	3	2	6	0.006	0.012	0.036
.	19.01.15-14.47.17-1-199552	115	17	17	2	0	2	582	14	14	0	0	NA	NA	NA	46	43	518	174	164	351	119	112	21	9	6	0.041	0.052	0.037
.	19.01.15-14.47.18-1-199556	375	50	50	20	0	13	647	48	48	0	0	NA	NA	NA	99	101	547	194	173	387	140	120	136	31	25	0.249	0.16	0.145
.	19.01.15-14.47.25-1-199562	89	5	5	1	0	1	569	4	4	0	0	NA	NA	NA	27	21	495	167	172	339	113	117	4	0	8	0.008	0	0.047
.	19.01.15-14.47.27-1-199564	97	17	17	3	0	3	566	15	15	0	0	NA	NA	NA	36	22	501	169	165	342	115	109	38	5	5	0.076	0.03	0.03
.	19.01.15-14.47.30-1-199571	176	39	39	12	0	8	586	38	38	0	0	NA	NA	NA	54	41	514	169	171	355	117	114	70	26	20	0.136	0.154	0.117
.	19.01.15-14.47.32-1-199576	231	19	19	3	0	3	602	18	18	0	0	NA	NA	NA	56	54	521	172	174	360	119	123	47	14	3	0.09	0.081	0.017
.	19.01.15-14.47.43-1-199598	244	22	22	7	0	7	612	19	19	0	0	NA	NA	NA	72	73	531	174	181	368	119	125	48	30	9	0.09	0.172	0.05
.	19.01.15-14.47.45-1-199600	289	33	33	12	0	7	620	28	28	0	0	NA	NA	NA	97	72	531	179	175	375	124	121	92	18	9	0.173	0.101	0.051
.	19.01.15-14.47.48-1-199601	148	12	12	3	0	3	588	10	10	0	0	NA	NA	NA	38	44	511	175	171	349	122	117	30	4	3	0.059	0.023	0.018
.	19.01.15-14.47.55-1-199605	240	13	13	4	0	2	611	11	11	0	0	NA	NA	NA	74	65	532	171	175	370	119	122	27	12	9	0.051	0.07	0.051
.	19.01.15-14.47.58-1-199607	62	2	2	0	0	0	577	1	1	0	0	NA	NA	NA	28	29	502	174	166	344	119	114	4	7	0	0.008	0.04	0
.	19.01.15-14.48.03-1-199611	88	7	7	1	0	0	572	5	5	0	0	NA	NA	NA	36	27	504	171	165	346	116	110	9	8	0	0.018	0.047	0
.	19.01.15-14.48.13-1-199623	269	30	30	12	0	10	638	28	28	0	0	NA	NA	NA	88	87	541	183	176	383	129	126	74	42	14	0.137	0.23	0.08
.	19.01.15-14.48.15-1-199629	281	32	32	12	0	6	633	29	29	0	0	NA	NA	NA	79	88	543	182	176	382	126	125	95	35	5	0.175	0.192	0.028
.	19.01.15-14.48.18-1-199637	96	5	5	0	0	0	580	4	4	0	0	NA	NA	NA	26	35	507	173	168	349	116	115	7	0	0	0.014	0	0
.	19.01.15-14.48.20-1-199640	93	4	4	2	0	2	579	3	3	0	0	NA	NA	NA	25	36	507	167	175	350	111	118	11	0	4	0.022	0	0.023
.	19.01.15-14.48.20-1-199641	182	24	24	7	0	4	620	22	22	0	0	NA	NA	NA	49	70	527	185	171	365	135	120	68	13	8	0.129	0.07	0.047
.	19.01.15-14.48.24-1-199647	210	16	16	5	0	3	604	14	14	0	0	NA	NA	NA	51	56	525	172	172	370	117	117	46	14	5	0.088	0.081	0.029
.	19.01.15-14.48.25-1-199648	67	2	2	1	0	0	579	1	1	0	0	NA	NA	NA	28	32	509	168	168	348	116	115	0	5	2	0	0.03	0.012
.	19.01.15-14.48.35-1-199661	120	16	16	5	0	4	580	14	14	0	0	NA	NA	NA	44	36	509	170	170	350	115	115	45	7	1	0.088	0.041	0.006
.	19.01.15-14.48.35-1-199662	61	2	2	1	0	1	250	1	1	0	0	NA	NA	NA	21	22	500	168	167	146	52	52	3	0	2	0.006	0	0.012
.	19.01.15-14.48.38-1-199665	143	12	12	2	0	2	586	10	10	0	0	NA	NA	NA	47	42	511	172	172	350	119	117	22	13	6	0.043	0.076	0.035
.	19.01.15-14.48.38-1-199666	291	71	71	15	0	12	626	67	67	0	0	NA	NA	NA	77	83	533	181	182	369	127	130	202	48	24	0.379	0.265	0.132
.	19.01.15-14.48.45-1-199685	98	7	7	1	0	1	582	6	6	0	0	NA	NA	NA	35	38	510	171	170	349	116	117	18	0	5	0.035	0	0.029
.	19.01.15-14.48.55-1-199690	85	3	3	1	0	1	579	2	2	0	0	NA	NA	NA	38	37	516	166	168	352	113	114	12	0	0	0.023	0	0
.	19.01.15-14.48.57-1-199691	181	14	14	3	0	1	616	12	12	0	0	NA	NA	NA	55	66	524	175	180	364	124	128	41	8	5	0.078	0.046	0.028
.	19.01.15-14.48.59-1-199692	121	6	6	1	0	1	592	4	4	0	0	NA	NA	NA	34	47	515	173	172	352	119	121	6	2	0	0.012	0.012	0
.	19.01.15-14.49.02-1-199693	149	12	12	1	0	0	579	11	11	0	0	NA	NA	NA	48	34	508	167	172	346	115	118	30	5	3	0.059	0.03	0.017
.	19.01.15-14.49.03-1-199694	96	8	8	3	0	2	582	5	5	0	0	NA	NA	NA	34	32	503	169	173	348	115	119	27	0	3	0.054	0	0.017
.	19.01.15-14.49.06-1-199698	186	16	16	4	0	3	604	13	13	0	0	NA	NA	NA	58	56	528	170	171	366	119	119	37	6	0	0.07	0.035	0
.	19.01.15-14.49.06-1-199700	58	2	2	0	0	0	0	1	1	0	0	NA	NA	NA	19	13	495	167	164	0	0	0	3	0	0	0.006	0	0
.	19.01.15-14.49.09-1-199705	155	13	13	8	0	4	587	10	10	0	0	NA	NA	NA	45	43	514	173	169	352	119	116	32	13	8	0.062	0.075	0.047
.	19.01.15-14.49.12-1-199709	145	20	20	7	0	5	599	19	19	0	0	NA	NA	NA	40	44	518	171	168	360	119	120	44	18	14	0.085	0.105	0.083
.	19.01.15-14.49.20-1-199720	122	19	19	1	0	0	574	18	18	0	0	NA	NA	NA	31	28	502	171	168	346	114	114	32	3	7	0.064	0.018	0.042
.	19.01.15-14.49.25-1-199725	126	13	13	4	0	3	590	11	11	0	0	NA	NA	NA	59	50	517	171	175	353	119	118	30	4	11	0.058	0.023	0.063
.	19.01.15-14.49.33-1-199738	149	14	14	3	0	3	593	11	11	0	0	NA	NA	NA	52	42	510	174	171	353	120	120	21	12	12	0.041	0.069	0.07
.	19.01.15-14.49.34-1-199740	146	6	6	3	0	2	591	5	5	0	0	NA	NA	NA	43	45	516	173	169	357	122	112	6	17	1	0.012	0.098	0.006
.	19.01.15-14.49.36-1-199741	207	28	28	5	0	4	605	26	26	0	0	NA	NA	NA	64	59	530	173	169	369	119	117	85	6	29	0.16	0.035	0.172
.	19.01.15-14.49.47-1-199766	91	7	7	3	0	3	585	6	6	0	0	NA	NA	NA	35	36	515	168	166	355	112	118	16	7	0	0.031	0.042	0
.	19.01.15-14.49.50-1-199768	260	31	31	5	0	5	613	27	27	0	0	NA	NA	NA	71	64	530	176	171	370	124	119	71	37	22	0.134	0.21	0.129
.	19.01.15-14.49.50-1-199769	144	13	13	3	0	2	592	12	12	0	0	NA	NA	NA	56	50	517	173	173	357	116	119	35	16	1	0.068	0.092	0.006
.	19.01.15-14.49.55-1-199772	236	20	20	4	0	2	625	17	17	0	0	NA	NA	NA	71	75	532	175	181	375	125	125	81	27	0	0.152	0.154	0
.	19.01.15-14.49.56-1-199774	148	29	29	6	0	4	587	27	27	0	0	NA	NA	NA	41	36	516	168	165	357	115	115	55	11	19	0.107	0.065	0.115
.	19.01.15-14.49.56-1-199775	65	4	4	2	0	1	578	3	3	0	0	NA	NA	NA	26	34	508	170	169	345	116	117	7	2	3	0.014	0.012	0.018
.	19.01.15-14.49.59-1-199777	254	65	65	17	0	10	631	60	60	0	0	NA	NA	NA	69	82	539	177	179	383	123	125	159	30	36	0.295	0.169	0.201
.	19.01.15-14.50.05-1-199791	176	23	23	6	0	5	598	22	22	0	0	NA	NA	NA	55	53	517	177	172	355	124	119	53	27	4	0.103	0.153	0.023
.	19.01.15-14.50.11-1-199794	365	21	21	5	0	4	647	19	19	0	0	NA	NA	NA	108	99	556	177	179	399	123	125	67	18	11	0.121	0.102	0.061
.	19.01.15-14.50.14-1-199799	91	3	3	0	0	0	567	2	2	0	0	NA	NA	NA	33	24	504	168	165	346	111	110	1	0	6	0.002	0	0.036
.	19.01.15-14.50.16-1-199803	169	15	15	3	0	2	614	13	13	0	0	NA	NA	NA	56	72	533	174	178	370	120	124	44	12	0	0.083	0.069	0
.	19.01.15-14.50.28-1-199823	83	4	4	1	0	1	582	3	3	0	0	NA	NA	NA	30	34	500	173	174	343	120	119	8	2	1	0.016	0.012	0.006
.	19.01.15-14.50.34-1-199837	119	9	9	4	0	3	581	7	7	0	0	NA	NA	NA	36	36	508	170	171	347	118	116	34	0	4	0.067	0	0.023
.	19.01.15-14.50.38-1-199843	149	9	9	1	0	0	593	8	8	0	0	NA	NA	NA	46	50	513	173	177	352	119	122	26	5	0	0.051	0.029	0
.	19.01.15-14.50.40-1-199859	176	22	22	3	0	3	596	21	21	0	0	NA	NA	NA	44	52	524	171	170	364	118	114	55	16	11	0.105	0.094	0.065
.	19.01.15-14.50.43-1-199860	89	5	5	0	0	0	576	4	4	0	0	NA	NA	NA	34	30	500	173	170	342	118	116	9	3	1	0.018	0.017	0.006
.	19.01.15-14.50.43-1-199861	122	11	11	5	0	2	585	10	10	0	0	NA	NA	NA	45	43	514	171	171	351	117	117	61	8	0	0.119	0.047	0
.	19.01.15-14.50.43-1-199862	60	4	4	0	0	0	579	3	3	0	0	NA	NA	NA	26	31	506	169	169	351	115	113	6	10	0	0.012	0.059	0
.	19.01.15-14.50.50-1-199867	97	9	9	4	0	3	586	8	8	0	0	NA	NA	NA	23	35	510	173	165	354	119	113	24	2	10	0.047	0.012	0.061
.	19.01.15-14.50.55-1-199870	320	60	60	21	0	16	645	54	54	0	0	NA	NA	NA	102	104	544	189	184	381	132	132	144	45	19	0.265	0.238	0.103
.	19.01.15-14.50.58-1-199872	94	8	8	4	0	3	583	7	7	0	0	NA	NA	NA	26	28	506	169	166	351	117	115	24	0	5	0.047	0	0.03
.	19.01.15-14.50.59-1-199874	233	22	22	4	0	1	617	21	21	0	0	NA	NA	NA	80	76	535	173	181	373	119	125	69	18	10	0.129	0.104	0.055
.	19.01.15-14.50.59-1-199875	299	53	53	12	0	11	634	47	47	0	0	NA	NA	NA	77	91	554	175	175	390	122	122	137	34	26	0.247	0.194	0.149
.	19.01.15-14.51.08-1-199886	35	1	1	0	0	0	0	0	0	0	0	NA	NA	NA	9	9	492	165	165	0	0	0	0	0	1	0	0	0.006
.	19.01.15-14.51.10-1-199889	85	6	6	1	0	1	581	5	5	0	0	NA	NA	NA	18	30	503	171	169	349	117	115	13	11	2	0.026	0.064	0.012
.	19.01.15-14.51.11-1-199890	35	1	1	0	0	0	0	0	0	0	0	NA	NA	NA	8	11	497	163	164	0	0	0	5	0	0	0.01	0	0
.	19.01.15-14.51.14-1-199895	144	10	10	1	0	1	603	8	8	0	0	NA	NA	NA	38	55	521	175	172	363	122	118	15	9	0	0.029	0.051	0
.	19.01.15-14.51.17-1-199902	91	8	8	0	0	0	576	7	7	0	0	NA	NA	NA	31	30	506	170	167	345	116	115	15	1	2	0.03	0.006	0.012
.	19.01.15-14.51.17-1-199903	150	36	36	6	0	6	595	33	33	0	0	NA	NA	NA	48	49	515	173	174	355	122	118	93	17	10	0.181	0.098	0.057
.	19.01.15-14.51.19-1-199907	269	38	38	13	0	9	618	33	33	0	0	NA	NA	NA	74	75	532	178	178	371	122	125	106	31	2	0.199	0.174	0.011
.	19.01.15-14.51.27-1-199915	59	2	2	1	0	1	578	1	1	0	0	NA	NA	NA	23	24	499	171	167	346	117	115	0	4	3	0	0.023	0.018
.	19.01.15-14.51.33-1-199922	121	20	20	1	0	1	586	16	16	0	0	NA	NA	NA	42	40	515	170	168	351	118	117	21	4	3	0.041	0.024	0.018
.	19.01.15-14.51.34-1-199926	90	3	3	2	0	2	586	2	2	0	0	NA	NA	NA	33	40	514	170	169	350	119	117	14	0	0	0.027	0	0
.	19.01.15-14.51.39-1-199956	144	17	17	3	0	3	591	16	16	0	0	NA	NA	NA	47	48	516	174	171	352	120	119	32	19	6	0.062	0.109	0.035
.	19.01.15-14.51.40-1-199958	36	1	1	0	0	0	0	0	0	0	0	NA	NA	NA	5	9	494	165	163	0	0	0	4	0	0	0.008	0	0
.	19.01.15-14.51.42-1-199975	237	41	41	9	0	5	615	38	38	0	0	NA	NA	NA	85	76	531	179	179	368	125	122	87	39	18	0.164	0.218	0.101
.	19.01.15-14.51.52-1-199979	89	5	5	1	0	1	566	4	4	0	0	NA	NA	NA	29	19	498	166	168	341	109	116	5	4	2	0.01	0.024	0.012
.	19.01.15-14.52.05-1-199991	110	13	13	3	0	3	585	11	11	0	0	NA	NA	NA	36	36	507	169	173	350	115	120	40	17	0	0.079	0.101	0
.	19.01.15-14.52.08-1-199993	197	10	10	2	0	1	603	9	9	0	0	NA	NA	NA	62	58	520	176	175	361	122	120	23	20	1	0.044	0.114	0.006
.	19.01.15-14.52.09-1-199995	118	11	11	6	0	6	586	9	9	0	0	NA	NA	NA	43	38	511	170	170	355	114	117	34	6	0	0.067	0.035	0
.	19.01.15-14.52.10-1-199999	65	3	3	1	0	0	568	1	1	0	0	NA	NA	NA	42	30	507	167	169	344	114	110	0	4	7	0	0.024	0.041
.	19.01.15-14.52.11-1-200000	178	35	35	7	0	6	610	31	31	0	0	NA	NA	NA	45	70	529	179	175	367	123	120	75	28	12	0.142	0.156	0.069
.	19.01.15-14.52.11-1-200001	31	1	1	0	0	0	0	0	0	0	0	NA	NA	NA	9	9	494	166	162	0	0	0	4	0	0	0.008	0	0
.	19.01.15-14.52.12-1-200005	147	10	10	3	0	1	586	9	9	0	0	NA	NA	NA	49	33	512	167	167	356	115	115	21	8	0	0.041	0.048	0
.	19.01.15-14.52.13-1-200006	95	3	3	1	0	1	577	2	2	0	0	NA	NA	NA	25	26	503	168	168	349	115	113	8	0	0	0.016	0	0
.	19.01.15-14.52.24-1-200033	84	3	3	1	0	1	572	2	2	0	0	NA	NA	NA	26	26	504	168	167	341	118	113	9	0	0	0.018	0	0
.	19.01.15-14.52.28-1-200035	93	6	6	2	0	1	583	5	5	0	0	NA	NA	NA	27	27	504	168	168	351	116	116	11	5	0	0.022	0.03	0
.	19.01.15-14.52.29-1-200040	90	4	4	2	0	1	573	1	1	0	0	NA	NA	NA	38	31	502	172	170	341	116	116	23	0	0	0.046	0	0
.	19.01.15-14.52.31-1-200044	55	2	2	1	0	1	0	1	1	0	0	NA	NA	NA	8	14	496	166	165	0	0	0	0	0	2	0	0	0.012
.	19.01.15-14.52.32-1-200048	145	8	8	1	0	0	595	7	7	0	0	NA	NA	NA	38	50	516	173	174	354	119	122	18	0	7	0.035	0	0.04
.	19.01.15-14.52.34-1-200050	31	1	1	1	0	1	0	0	0	0	0	NA	NA	NA	8	5	490	166	162	0	0	0	2	0	0	0.004	0	0
.	19.01.15-14.52.36-1-200052	147	11	11	5	0	4	590	10	10	0	0	NA	NA	NA	50	44	512	172	173	353	118	119	29	7	3	0.057	0.041	0.017
.	19.01.15-14.52.36-1-200055	182	23	23	4	0	4	601	22	22	0	0	NA	NA	NA	60	51	515	176	173	357	125	119	58	13	16	0.113	0.074	0.092
.	19.01.15-14.52.39-1-200056	116	6	6	1	0	1	580	5	5	0	0	NA	NA	NA	37	30	504	172	167	345	120	115	15	0	8	0.03	0	0.048
.	19.01.15-14.52.40-1-200057	33	1	1	0	0	0	0	0	0	0	0	NA	NA	NA	14	9	495	164	163	0	0	0	2	0	0	0.004	0	0
.	19.01.15-14.52.42-1-200075	213	80	80	22	0	16	612	72	72	0	0	NA	NA	NA	63	67	527	175	178	360	125	127	168	64	29	0.319	0.366	0.163
.	19.01.15-14.52.44-1-200076	59	2	2	1	0	1	249	1	1	0	0	NA	NA	NA	15	18	499	169	163	152	49	48	2	2	0	0.004	0.012	0
.	19.01.15-14.52.46-1-200077	322	55	55	20	0	12	636	53	53	0	0	NA	NA	NA	94	95	541	182	185	380	127	129	139	50	43	0.257	0.275	0.232
.	19.01.15-14.52.51-1-200084	90	4	4	0	0	0	576	3	3	0	0	NA	NA	NA	38	26	504	168	167	345	117	114	11	0	0	0.022	0	0
.	19.01.15-14.52.53-1-200085	204	39	39	9	0	7	600	34	34	0	0	NA	NA	NA	60	51	516	173	175	354	124	122	110	5	18	0.213	0.029	0.103
.	19.01.15-14.52.56-1-200088	235	37	37	15	0	9	625	33	33	0	0	NA	NA	NA	53	78	536	176	179	372	125	128	118	19	17	0.22	0.108	0.095
.	19.01.15-14.52.57-1-200089	262	33	33	6	0	5	621	29	29	0	0	NA	NA	NA	84	76	534	178	177	373	123	125	92	14	9	0.172	0.079	0.051
.	19.01.15-14.53.00-1-200091	384	39	39	14	0	11	658	36	36	0	0	NA	NA	NA	109	119	560	189	183	401	133	124	108	26	20	0.193	0.138	0.109
.	19.01.15-14.53.05-1-200102	296	51	51	12	0	11	624	46	46	0	0	NA	NA	NA	89	79	535	175	182	372	122	130	146	40	9	0.273	0.229	0.049
.	19.01.15-14.53.16-1-200110	61	2	2	0	0	0	248	1	1	0	0	NA	NA	NA	8	19	502	165	165	147	51	50	3	0	0	0.006	0	0
.	19.01.15-14.53.26-1-200124	120	9	9	3	0	3	595	6	6	0	0	NA	NA	NA	34	47	516	172	172	359	118	118	24	15	11	0.047	0.087	0.064
.	19.01.15-14.53.53-1-200161	173	15	15	5	0	4	609	13	13	0	0	NA	NA	NA	59	61	525	169	180	367	117	125	32	6	6	0.061	0.036	0.033
.	19.01.15-14.53.57-1-200165	299	45	45	18	0	14	631	42	42	0	0	NA	NA	NA	81	84	533	179	185	378	124	129	132	35	16	0.248	0.196	0.086
.	19.01.15-14.53.59-1-200166	91	3	3	0	0	0	574	2	2	0	0	NA	NA	NA	28	24	504	166	167	344	113	117	0	2	4	0	0.012	0.024
.	19.01.15-14.54.02-1-200169	95	5	5	1	0	1	580	3	3	0	0	NA	NA	NA	23	24	506	166	165	349	115	116	9	2	0	0.018	0.012	0
.	19.01.15-14.54.06-1-200175	175	16	16	6	0	5	599	13	13	0	0	NA	NA	NA	67	51	515	175	174	357	122	120	41	5	12	0.08	0.029	0.069
.	19.01.15-14.54.06-1-200177	210	28	28	7	0	5	594	25	25	0	0	NA	NA	NA	58	47	513	170	177	352	117	125	72	41	9	0.14	0.241	0.051
.	19.01.15-14.54.12-1-200182	91	6	6	2	0	1	572	5	5	0	0	NA	NA	NA	41	29	511	166	165	346	113	113	5	1	7	0.01	0.006	0.042
.	19.01.15-14.54.17-1-200193	209	30	30	8	0	6	597	26	26	0	0	NA	NA	NA	56	51	516	176	172	356	123	118	71	25	13	0.138	0.142	0.076
.	19.01.15-14.54.17-1-200194	31	1	1	0	0	0	0	0	0	0	0	NA	NA	NA	10	12	493	168	164	0	0	0	0	2	0	0	0.012	0
.	19.01.15-14.54.17-1-200197	93	8	8	2	0	2	592	6	6	0	0	NA	NA	NA	33	45	514	175	169	354	122	116	21	0	3	0.041	0	0.018
.	19.01.15-14.54.19-1-200202	64	2	2	0	0	0	148	1	1	0	0	NA	NA	NA	23	19	499	170	163	86	33	29	0	1	3	0	0.006	0.018
.	19.01.15-14.54.21-1-200205	128	8	8	2	0	2	579	7	7	0	0	NA	NA	NA	38	31	506	170	168	349	118	112	25	0	3	0.049	0	0.018
.	19.01.15-14.54.28-1-200219	275	41	41	10	0	7	608	34	34	0	0	NA	NA	NA	78	63	525	174	177	361	122	125	118	20	18	0.225	0.115	0.102
.	19.01.15-14.54.28-1-200221	150	6	6	2	0	2	589	5	5	0	0	NA	NA	NA	58	47	515	177	168	355	125	109	21	5	1	0.041	0.028	0.006
.	19.01.15-14.54.31-1-200225	94	6	6	2	0	1	579	5	5	0	0	NA	NA	NA	32	35	509	169	170	349	113	117	4	12	2	0.008	0.071	0.012
.	19.01.15-14.54.46-1-200249	126	17	17	4	0	2	595	15	15	0	0	NA	NA	NA	35	41	516	170	168	359	119	117	44	6	0	0.085	0.035	0
.	19.01.15-14.54.46-1-200250	326	48	48	16	0	10	652	47	47	0	0	NA	NA	NA	74	108	554	183	184	394	128	130	135	51	27	0.244	0.279	0.147
.	19.01.15-14.54.50-1-200256	33	1	1	1	0	1	0	0	0	0	0	NA	NA	NA	6	6	492	165	162	0	0	0	0	0	1	0	0	0.006
.	19.01.15-14.54.53-1-200258	62	3	3	1	0	1	573	2	2	0	0	NA	NA	NA	28	26	502	171	166	346	115	112	5	6	3	0.01	0.035	0.018
.	19.01.15-14.54.59-1-200264	37	1	1	1	0	1	0	0	0	0	0	NA	NA	NA	15	7	495	163	162	0	0	0	0	0	2	0	0	0.012
.	19.01.15-14.55.00-1-200266	121	7	7	2	0	1	592	6	6	0	0	NA	NA	NA	26	43	507	174	175	349	121	122	5	8	8	0.01	0.046	0.046
.	19.01.15-14.55.02-1-200268	243	37	37	13	0	9	627	33	33	0	0	NA	NA	NA	69	88	544	178	179	379	123	125	101	31	13	0.186	0.174	0.073
.	19.01.15-14.55.03-1-200270	281	48	48	20	0	11	633	46	46	0	0	NA	NA	NA	83	91	539	181	184	374	127	132	149	41	9	0.276	0.227	0.049
.	19.01.15-14.55.07-1-200277	63	4	4	1	0	0	581	3	3	0	0	NA	NA	NA	24	33	509	170	167	349	118	114	17	2	0	0.033	0.012	0
.	19.01.15-14.55.09-1-200280	32	1	1	0	0	0	0	0	0	0	0	NA	NA	NA	9	12	494	165	166	0	0	0	0	1	0	0	0.006	0
.	19.01.15-14.55.11-1-200283	116	4	4	2	0	2	580	2	2	0	0	NA	NA	NA	35	29	506	168	168	348	116	116	6	0	2	0.012	0	0.012
.	19.01.15-14.55.12-1-200285	152	20	20	5	0	3	591	18	18	0	0	NA	NA	NA	56	47	513	175	172	352	121	118	45	2	16	0.088	0.011	0.093
.	19.01.15-14.55.18-1-200293	35	1	1	0	0	0	0	0	0	0	0	NA	NA	NA	10	8	495	164	162	0	0	0	1	0	0	0.002	0	0
.	19.01.15-14.55.20-1-200297	238	74	74	17	0	9	603	68	68	0	0	NA	NA	NA	53	60	522	173	178	366	117	120	221	40	18	0.423	0.231	0.101
.	19.01.15-14.55.23-1-200304	152	23	23	3	0	2	599	19	19	0	0	NA	NA	NA	55	53	518	180	168	355	129	115	47	10	1	0.091	0.056	0.006
.	19.01.15-14.55.29-1-200311	62	3	3	0	0	0	579	2	2	0	0	NA	NA	NA	21	34	508	170	169	350	116	113	6	1	0	0.012	0.006	0
.	19.01.15-14.55.45-1-200337	153	19	19	5	0	3	594	18	18	0	0	NA	NA	NA	52	51	519	173	172	354	121	119	33	8	14	0.064	0.046	0.081
.	19.01.15-14.55.46-1-200339	94	3	3	1	0	1	581	2	2	0	0	NA	NA	NA	32	33	505	169	172	348	115	118	8	2	0	0.016	0.012	0
.	19.01.15-14.55.46-1-200341	35	1	1	0	0	0	0	0	0	0	0	NA	NA	NA	8	11	494	166	164	0	0	0	0	0	0	0	0	0
.	19.01.15-14.55.49-1-200343	118	9	9	4	0	3	581	7	7	0	0	NA	NA	NA	17	33	505	170	171	348	116	117	24	0	16	0.048	0	0.094
.	19.01.15-14.55.55-1-200347	62	2	2	1	0	1	579	1	1	0	0	NA	NA	NA	21	31	510	166	168	351	114	114	0	0	4	0	0	0.024
.	19.01.15-14.55.57-1-200350	590	81	81	21	0	16	709	72	72	0	0	NA	NA	NA	175	163	590	196	190	430	143	136	184	55	44	0.312	0.281	0.232
.	19.01.15-14.56.01-1-200353	115	6	6	2	0	1	588	5	5	0	0	NA	NA	NA	35	41	509	175	170	350	122	116	22	0	3	0.043	0	0.018
.	19.01.15-14.56.02-1-200354	183	15	15	2	0	2	603	11	11	0	0	NA	NA	NA	56	53	521	176	169	363	122	118	43	15	6	0.083	0.085	0.036
.	19.01.15-14.56.07-1-200361	182	46	46	15	0	12	592	44	44	0	0	NA	NA	NA	54	49	518	176	168	355	122	115	136	32	32	0.263	0.182	0.19
.	19.01.15-14.56.09-1-200365	357	43	43	16	0	13	634	38	38	0	0	NA	NA	NA	99	92	544	180	181	380	128	126	126	28	16	0.232	0.156	0.088
.	19.01.15-14.56.11-1-200366	39	1	1	0	0	0	0	0	0	0	0	NA	NA	NA	6	6	491	165	163	0	0	0	3	0	0	0.006	0	0
.	19.01.15-14.56.14-1-200372	62	3	3	1	0	1	568	2	2	0	0	NA	NA	NA	27	23	504	165	167	345	111	112	3	7	0	0.006	0.042	0
.	19.01.15-14.56.16-1-200374	185	31	31	12	0	10	596	28	28	0	0	NA	NA	NA	47	49	519	174	169	361	121	114	62	19	5	0.119	0.109	0.03
.	19.01.15-14.56.20-1-200385	123	5	5	1	0	1	592	4	4	0	0	NA	NA	NA	51	52	522	171	172	357	116	119	19	0	0	0.036	0	0
.	19.01.15-14.56.27-1-200398	116	10	10	3	0	3	590	9	9	0	0	NA	NA	NA	46	43	512	171	173	354	118	118	30	0	19	0.059	0	0.11
.	19.01.15-14.56.27-1-200401	170	12	12	3	0	3	594	10	10	0	0	NA	NA	NA	38	43	513	173	170	356	120	118	39	4	1	0.076	0.023	0.006
.	19.01.15-14.56.37-1-200421	31	1	1	0	0	0	0	0	0	0	0	NA	NA	NA	7	8	490	165	166	0	0	0	0	5	0	0	0.03	0
.	19.01.15-14.56.39-1-200422	150	7	7	2	0	0	606	6	6	0	0	NA	NA	NA	37	57	519	176	175	363	120	123	27	0	1	0.052	0	0.006
.	19.01.15-14.56.48-1-200445	150	11	11	4	0	4	596	9	9	0	0	NA	NA	NA	40	42	512	175	168	356	123	117	36	6	13	0.07	0.034	0.077
.	19.01.15-14.56.50-1-200447	459	76	76	24	0	18	653	70	70	0	0	NA	NA	NA	112	114	563	183	181	395	130	128	226	22	18	0.401	0.12	0.099
.	19.01.15-14.56.52-1-200448	298	16	16	4	0	4	628	13	13	0	0	NA	NA	NA	73	80	539	177	177	380	121	127	39	5	11	0.072	0.028	0.062
.	19.01.15-14.56.52-1-200449	178	23	23	8	0	6	605	19	19	0	0	NA	NA	NA	59	54	520	173	174	363	122	120	66	16	14	0.127	0.092	0.08
.	19.01.15-14.56.58-1-200458	35	1	1	0	0	0	0	0	0	0	0	NA	NA	NA	8	7	494	163	163	0	0	0	0	0	0	0	0	0
.	19.01.15-14.57.01-1-200460	37	1	1	0	0	0	0	0	0	0	0	NA	NA	NA	9	14	497	166	164	0	0	0	0	0	2	0	0	0.012
.	19.01.15-14.57.03-1-200461	60	3	3	0	0	0	562	2	2	0	0	NA	NA	NA	33	20	495	171	167	334	116	112	4	13	0	0.008	0.076	0
.	19.01.15-14.57.07-1-200465	122	7	7	3	0	3	582	6	6	0	0	NA	NA	NA	45	39	507	173	172	348	118	116	32	7	0	0.063	0.04	0
.	19.01.15-14.57.10-1-200466	91	3	3	0	0	0	577	2	2	0	0	NA	NA	NA	24	30	502	171	170	344	115	118	0	2	4	0	0.012	0.024
.	19.01.15-14.57.16-1-200481	209	33	33	13	0	9	611	31	31	0	0	NA	NA	NA	61	65	520	181	177	364	124	123	88	22	8	0.169	0.122	0.045
.	19.01.15-14.57.17-1-200483	143	14	14	7	0	5	582	13	13	0	0	NA	NA	NA	36	33	511	168	167	352	116	114	24	20	0	0.047	0.119	0
.	19.01.15-14.57.23-1-200497	145	9	9	0	0	0	589	8	8	0	0	NA	NA	NA	44	41	513	172	169	352	119	118	15	7	1	0.029	0.041	0.006
.	19.01.15-14.57.25-1-200498	66	2	2	0	0	0	580	1	1	0	0	NA	NA	NA	22	27	503	170	167	347	117	116	6	0	0	0.012	0	0
.	19.01.15-14.57.38-1-200509	125	13	13	1	0	1	583	9	9	0	0	NA	NA	NA	34	36	507	175	167	349	117	117	34	3	5	0.067	0.017	0.03
.	19.01.15-14.57.38-1-200511	272	41	41	10	0	9	617	39	39	0	0	NA	NA	NA	92	75	522	186	180	362	129	126	115	26	26	0.22	0.14	0.144
.	19.01.15-14.57.40-1-200512	178	10	10	4	0	3	600	9	9	0	0	NA	NA	NA	50	55	517	174	177	358	121	121	32	11	6	0.062	0.063	0.034
.	19.01.15-14.57.44-1-200528	91	3	3	0	0	0	565	2	2	0	0	NA	NA	NA	29	15	496	166	166	339	113	113	2	3	0	0.004	0.018	0
.	19.01.15-14.57.45-1-200531	239	34	34	9	0	7	609	33	33	0	0	NA	NA	NA	78	65	525	175	178	364	121	124	110	26	15	0.21	0.149	0.084
.	19.01.15-14.57.48-1-200533	153	15	15	7	0	6	585	14	14	0	0	NA	NA	NA	42	36	508	170	171	349	117	119	40	15	4	0.079	0.088	0.023
.	19.01.15-14.57.58-1-200536	148	15	15	1	0	1	595	13	13	0	0	NA	NA	NA	40	49	519	173	170	361	117	117	17	7	8	0.033	0.04	0.047
.	19.01.15-14.58.02-1-200540	123	10	10	4	0	1	596	9	9	0	0	NA	NA	NA	30	43	521	167	168	365	115	116	14	9	6	0.027	0.054	0.036
.	19.01.15-14.58.08-1-200551	32	1	1	0	0	0	0	0	0	0	0	NA	NA	NA	10	7	494	164	162	0	0	0	0	0	0	0	0	0
.	19.01.15-14.58.10-1-200554	176	21	21	6	0	2	592	18	18	0	0	NA	NA	NA	57	47	516	171	173	356	119	117	89	14	8	0.172	0.082	0.046
.	19.01.15-14.58.12-1-200556	62	4	4	1	0	1	572	3	3	0	0	NA	NA	NA	21	23	500	170	166	342	115	115	5	0	4	0.01	0	0.024
.	19.01.15-14.58.12-1-200558	206	21	21	8	0	6	618	17	17	0	0	NA	NA	NA	66	71	530	179	175	373	124	121	44	14	19	0.083	0.078	0.109
.	19.01.15-14.58.20-1-200573	93	4	4	3	0	2	576	2	2	0	0	NA	NA	NA	25	26	503	167	169	346	116	114	10	0	5	0.02	0	0.03
.	19.01.15-14.58.22-1-200577	211	19	19	9	0	4	605	16	16	0	0	NA	NA	NA	76	58	515	180	176	357	127	121	58	10	15	0.113	0.056	0.085
.	19.01.15-14.58.26-1-200585	88	9	9	2	0	2	569	7	7	0	0	NA	NA	NA	27	24	504	168	165	343	115	111	22	0	4	0.044	0	0.024
.	19.01.15-14.58.29-1-200590	241	36	36	3	0	2	628	34	34	0	0	NA	NA	NA	70	77	529	186	175	371	131	126	91	33	16	0.172	0.177	0.091
.	19.01.15-14.58.34-1-200594	153	8	8	3	0	3	585	7	7	0	0	NA	NA	NA	45	38	514	167	170	355	113	117	10	8	12	0.019	0.048	0.071
.	19.01.15-14.58.34-1-200595	87	4	4	3	0	1	581	3	3	0	0	NA	NA	NA	26	28	505	171	165	350	118	113	18	3	0	0.036	0.018	0
.	19.01.15-14.58.37-1-200603	33	1	1	0	0	0	0	0	0	0	0	NA	NA	NA	5	12	495	167	163	0	0	0	1	0	0	0.002	0	0
.	19.01.15-14.58.40-1-200606	33	1	1	0	0	0	0	0	0	0	0	NA	NA	NA	14	13	498	163	165	0	0	0	1	0	0	0.002	0	0
.	19.01.15-14.58.42-1-200622	349	69	69	31	0	21	640	63	63	0	0	NA	NA	NA	115	97	548	184	178	387	129	124	177	60	22	0.323	0.326	0.124
.	19.01.15-14.58.45-1-200624	63	2	2	0	0	0	347	1	1	0	0	NA	NA	NA	19	24	502	170	165	216	60	71	0	0	2	0	0	0.012
.	19.01.15-14.58.45-1-200625	118	5	5	1	0	0	581	4	4	0	0	NA	NA	NA	31	34	508	168	171	349	113	119	10	2	0	0.02	0.012	0
.	19.01.15-14.58.49-1-200627	148	23	23	7	0	5	593	20	20	0	0	NA	NA	NA	57	45	516	169	173	354	119	120	64	15	9	0.124	0.089	0.052
.	19.01.15-14.58.52-1-200630	85	4	4	2	0	1	566	3	3	0	0	NA	NA	NA	28	23	501	167	168	342	111	113	8	1	0	0.016	0.006	0
.	19.01.15-14.58.53-1-200632	118	8	8	2	0	2	584	7	7	0	0	NA	NA	NA	46	42	515	170	170	350	115	119	16	11	0	0.031	0.065	0
.	19.01.15-14.58.55-1-200634	118	9	9	3	0	2	588	8	8	0	0	NA	NA	NA	48	44	514	176	167	354	120	114	18	9	8	0.035	0.051	0.048
.	19.01.15-14.58.56-1-200635	31	1	1	0	0	0	0	0	0	0	0	NA	NA	NA	4	8	494	164	163	0	0	0	2	0	0	0.004	0	0
.	19.01.15-14.58.58-1-200637	32	1	1	0	0	0	0	0	0	0	0	NA	NA	NA	4	9	496	163	163	0	0	0	0	0	1	0	0	0.006
.	19.01.15-14.59.00-1-200638	32	1	1	0	0	0	0	0	0	0	0	NA	NA	NA	10	8	493	165	163	0	0	0	1	0	0	0.002	0	0
.	19.01.15-14.59.03-1-200640	90	5	5	0	0	0	574	4	4	0	0	NA	NA	NA	22	27	504	168	168	345	115	114	3	4	3	0.006	0.024	0.018
.	19.01.15-14.59.03-1-200641	35	1	1	0	0	0	0	0	0	0	0	NA	NA	NA	9	7	491	164	165	0	0	0	0	1	0	0	0.006	0
.	19.01.15-14.59.06-1-200646	91	4	4	2	0	1	587	3	3	0	0	NA	NA	NA	28	38	514	169	168	354	118	115	14	3	0	0.027	0.018	0
.	19.01.15-14.59.09-1-200648	210	15	15	8	0	5	607	14	14	0	0	NA	NA	NA	64	54	520	174	173	363	120	124	55	21	2	0.106	0.121	0.012
.	19.01.15-14.59.14-1-200659	64	4	4	0	0	0	296	3	3	0	0	NA	NA	NA	23	24	502	168	167	177	64	55	4	2	0	0.008	0.012	0
.	19.01.15-14.59.18-1-200664	302	49	49	14	0	11	618	44	44	0	0	NA	NA	NA	92	74	524	182	181	363	128	127	161	34	15	0.307	0.187	0.083
.	19.01.15-14.59.18-1-200666	118	12	12	2	0	2	593	11	11	0	0	NA	NA	NA	26	41	511	170	173	354	117	122	30	7	4	0.059	0.041	0.023
.	19.01.15-14.59.25-1-200677	260	13	13	4	0	4	624	11	11	0	0	NA	NA	NA	75	78	530	177	184	373	120	131	25	7	18	0.047	0.04	0.098
.	19.01.15-14.59.26-1-200680	264	23	23	9	0	8	621	20	20	0	0	NA	NA	NA	75	75	541	173	174	379	118	124	41	31	0	0.076	0.179	0
.	19.01.15-14.59.27-1-200681	145	12	12	10	0	4	582	11	11	0	0	NA	NA	NA	54	37	510	169	171	349	115	118	27	36	7	0.053	0.213	0.041
.	19.01.15-14.59.27-1-200682	86	5	5	3	0	2	576	4	4	0	0	NA	NA	NA	28	28	502	171	168	343	118	115	17	0	0	0.034	0	0
.	19.01.15-14.59.44-1-200711	261	50	50	22	0	15	634	43	43	0	0	NA	NA	NA	78	94	533	186	188	370	129	135	171	27	7	0.321	0.145	0.037
.	19.01.15-14.59.45-1-200712	211	26	26	4	0	4	613	21	21	0	0	NA	NA	NA	59	66	533	172	174	374	118	121	98	2	8	0.184	0.012	0.046
.	19.01.15-14.59.47-1-200717	238	33	33	11	0	11	607	32	32	0	0	NA	NA	NA	62	60	524	178	171	364	125	118	94	19	25	0.179	0.107	0.146
.	19.01.15-14.59.56-1-200724	148	11	11	0	0	0	604	10	10	0	0	NA	NA	NA	36	59	520	174	178	358	120	126	21	7	1	0.04	0.04	0.006
.	19.01.15-14.59.59-1-200727	179	21	21	7	0	4	612	20	20	0	0	NA	NA	NA	59	62	533	171	171	372	119	121	78	15	2	0.146	0.088	0.012
.	19.01.15-15.00.08-1-200739	157	16	16	3	0	3	591	15	15	0	0	NA	NA	NA	40	40	510	172	171	356	119	116	39	8	4	0.076	0.047	0.023
.	19.01.15-15.00.09-1-200740	212	36	36	9	0	7	613	30	30	0	0	NA	NA	NA	64	66	527	185	167	369	130	114	102	30	10	0.194	0.162	0.06
.	19.01.15-15.00.18-1-200752	33	1	1	0	0	0	0	0	0	0	0	NA	NA	NA	8	15	495	167	166	0	0	0	0	0	0	0	0	0
.	19.01.15-15.00.20-1-200756	32	1	1	1	0	1	0	0	0	0	0	NA	NA	NA	8	6	493	163	163	0	0	0	2	0	0	0.004	0	0
.	19.01.15-15.00.22-1-200759	170	50	50	12	0	11	583	48	48	0	0	NA	NA	NA	42	40	510	173	170	349	116	118	84	49	15	0.165	0.283	0.088
.	19.01.15-15.00.28-1-200769	118	7	7	0	0	0	580	6	6	0	0	NA	NA	NA	41	36	505	172	172	347	117	116	14	0	4	0.028	0	0.023
.	19.01.15-15.00.30-1-200778	182	40	40	11	0	8	601	34	34	0	0	NA	NA	NA	53	52	515	177	173	359	121	121	92	33	17	0.179	0.186	0.098
.	19.01.15-15.00.32-1-200780	322	28	28	9	0	7	640	25	25	0	0	NA	NA	NA	111	100	544	185	184	379	131	130	83	15	7	0.153	0.081	0.038
.	19.01.15-15.00.32-1-200782	179	32	32	15	0	12	604	26	26	0	0	NA	NA	NA	62	61	527	175	172	366	118	120	95	42	15	0.18	0.24	0.087
.	19.01.15-15.00.35-1-200785	32	1	1	1	0	1	0	0	0	0	0	NA	NA	NA	13	13	496	167	163	0	0	0	0	0	0	0	0	0
.	19.01.15-15.00.37-1-200792	64	5	5	3	0	1	570	4	4	0	0	NA	NA	NA	35	28	503	174	164	340	119	111	15	11	0	0.03	0.063	0
.	19.01.15-15.00.47-1-200810	202	11	11	2	0	1	610	10	10	0	0	NA	NA	NA	65	72	538	176	171	372	121	117	30	10	4	0.056	0.057	0.023
.	19.01.15-15.00.47-1-200811	271	26	26	11	0	8	624	24	24	0	0	NA	NA	NA	89	86	531	187	181	369	127	128	56	28	16	0.105	0.15	0.088
.	19.01.15-15.00.53-1-200816	356	68	68	24	0	18	648	61	61	0	0	NA	NA	NA	88	107	539	191	190	378	134	136	221	42	30	0.41	0.22	0.158
.	19.01.15-15.01.03-1-200854	238	18	18	4	0	3	604	16	16	0	0	NA	NA	NA	72	61	522	177	175	361	124	119	43	8	13	0.082	0.045	0.074
.	19.01.15-15.01.09-1-200907	123	9	9	1	0	1	585	8	8	0	0	NA	NA	NA	34	35	508	170	170	350	118	117	6	6	11	0.012	0.035	0.065
.	19.01.15-15.01.12-1-200913	92	11	11	3	0	3	573	10	10	0	0	NA	NA	NA	27	19	498	168	166	342	115	116	16	0	11	0.032	0	0.066
.	19.01.15-15.01.19-1-200924	33	1	1	0	0	0	0	0	0	0	0	NA	NA	NA	11	15	500	164	164	0	0	0	0	4	0	0	0.024	0
.	19.01.15-15.01.22-1-200929	248	23	23	6	0	5	619	22	22	0	0	NA	NA	NA	80	80	535	182	176	372	126	121	59	11	21	0.11	0.06	0.119
.	19.01.15-15.01.25-1-200932	150	18	18	7	0	5	602	15	15	0	0	NA	NA	NA	35	46	512	175	172	358	123	121	71	4	0	0.139	0.023	0
.	19.01.15-15.01.28-1-200936	62	3	3	0	0	0	575	2	2	0	0	NA	NA	NA	23	25	503	167	168	343	116	116	4	6	0	0.008	0.036	0
.	19.01.15-15.01.29-1-200939	241	38	38	12	0	8	608	36	36	0	0	NA	NA	NA	82	63	535	173	168	368	123	117	126	28	13	0.236	0.162	0.077
.	19.01.15-15.01.31-1-200943	61	4	4	0	0	0	567	3	3	0	0	NA	NA	NA	26	17	497	168	165	340	115	112	2	0	6	0.004	0	0.036
.	19.01.15-15.01.31-1-200944	148	14	14	4	0	4	586	13	13	0	0	NA	NA	NA	44	37	507	173	170	350	120	116	34	12	0	0.067	0.069	0
.	19.01.15-15.01.33-1-200945	125	15	15	5	0	4	585	13	13	0	0	NA	NA	NA	30	35	515	165	168	354	114	117	39	12	5	0.076	0.073	0.03
.	19.01.15-15.01.43-1-200966	122	18	18	2	0	1	578	16	16	0	0	NA	NA	NA	29	31	509	164	171	350	111	117	34	11	3	0.067	0.067	0.018
.	19.01.15-15.01.45-1-200968	148	9	9	2	0	2	600	7	7	0	0	NA	NA	NA	54	52	517	170	178	359	117	124	13	10	7	0.025	0.059	0.039
.	19.01.15-15.02.02-1-200979	58	2	2	2	0	2	570	1	1	0	0	NA	NA	NA	23	31	510	169	165	345	112	113	3	0	0	0.006	0	0
.	19.01.15-15.02.03-1-200981	237	23	23	7	0	5	630	21	21	0	0	NA	NA	NA	64	80	528	188	177	371	135	124	86	13	1	0.163	0.069	0.006
.	19.01.15-15.02.04-1-200985	66	3	3	0	0	0	446	2	2	0	0	NA	NA	NA	19	15	497	167	164	270	93	83	18	0	0	0.036	0	0
.	19.01.15-15.02.04-1-200986	292	48	48	12	0	11	619	44	44	0	0	NA	NA	NA	76	78	538	177	176	372	124	123	131	47	14	0.243	0.266	0.08
.	19.01.15-15.02.08-1-200989	116	7	7	4	0	3	596	5	5	0	0	NA	NA	NA	39	45	512	171	175	355	117	124	14	11	3	0.027	0.064	0.017
.	19.01.15-15.02.14-1-200996	161	22	22	9	0	6	595	19	19	0	0	NA	NA	NA	53	50	517	174	172	354	122	119	45	12	9	0.087	0.069	0.052
.	19.01.15-15.02.18-1-201007	129	13	13	1	0	1	591	11	11	0	0	NA	NA	NA	40	42	516	173	166	357	120	114	29	2	10	0.056	0.012	0.06
.	19.01.15-15.02.18-1-201009	150	45	45	9	0	8	587	41	41	0	0	NA	NA	NA	57	45	513	173	172	348	120	119	125	24	12	0.244	0.139	0.07
.	19.01.15-15.02.26-1-201017	118	8	8	3	0	3	602	7	7	0	0	NA	NA	NA	30	47	521	173	166	365	121	116	25	9	0	0.048	0.052	0
.	19.01.15-15.02.26-1-201018	31	1	1	0	0	0	0	0	0	0	0	NA	NA	NA	10	11	496	165	163	0	0	0	1	0	0	0.002	0	0
.	19.01.15-15.02.28-1-201026	212	23	23	6	0	1	608	20	20	0	0	NA	NA	NA	68	67	528	178	174	364	122	122	43	19	6	0.081	0.107	0.034
.	19.01.15-15.02.35-1-201033	117	7	7	3	0	2	587	5	5	0	0	NA	NA	NA	27	33	505	172	169	352	120	115	30	4	2	0.059	0.023	0.012
.	19.01.15-15.02.42-1-201058	86	6	6	1	0	1	581	4	4	0	0	NA	NA	NA	26	32	505	169	171	344	119	118	19	0	1	0.038	0	0.006
.	19.01.15-15.02.45-1-201059	266	36	36	7	0	6	602	30	30	0	0	NA	NA	NA	82	61	531	173	170	367	119	116	110	23	15	0.207	0.133	0.088
.	19.01.15-15.02.45-1-201060	248	49	49	14	0	11	628	47	47	0	0	NA	NA	NA	61	84	537	178	182	373	126	129	121	23	24	0.225	0.129	0.132
.	19.01.15-15.02.47-1-201062	148	13	13	4	0	3	591	12	12	0	0	NA	NA	NA	54	44	511	174	172	353	120	118	31	3	9	0.061	0.017	0.052
.	19.01.15-15.02.54-1-201066	90	4	4	0	0	0	571	3	3	0	0	NA	NA	NA	27	25	501	169	168	341	117	113	5	0	6	0.01	0	0.036
.	19.01.15-15.03.01-1-201073	63	3	3	1	0	0	572	2	2	0	0	NA	NA	NA	22	20	500	166	167	343	114	115	9	0	0	0.018	0	0
.	19.01.15-15.03.04-1-201079	119	9	9	0	0	0	582	6	6	0	0	NA	NA	NA	35	34	510	168	169	352	115	115	23	1	2	0.045	0.006	0.012
.	19.01.15-15.03.08-1-201082	90	8	8	2	0	1	582	6	6	0	0	NA	NA	NA	33	30	506	170	167	350	118	114	31	5	0	0.061	0.029	0
.	19.01.15-15.03.08-1-201083	234	34	34	6	0	5	605	28	28	0	0	NA	NA	NA	65	59	522	176	174	361	123	121	108	34	1	0.207	0.193	0.006
.	19.01.15-15.03.12-1-201088	382	39	39	16	0	10	659	35	35	0	0	NA	NA	NA	95	120	559	191	183	393	137	129	128	29	16	0.229	0.152	0.087
.	19.01.15-15.03.12-1-201089	34	1	1	0	0	0	0	0	0	0	0	NA	NA	NA	12	8	494	164	163	0	0	0	0	0	0	0	0	0
.	19.01.15-15.03.15-1-201096	63	2	2	0	0	0	246	1	1	0	0	NA	NA	NA	20	17	501	165	164	149	49	48	0	2	3	0	0.012	0.018
.	19.01.15-15.03.15-1-201097	30	1	1	0	0	0	0	0	0	0	0	NA	NA	NA	9	4	491	163	163	0	0	0	0	0	0	0	0	0
.	19.01.15-15.03.17-1-201100	213	22	22	7	0	4	619	20	20	0	0	NA	NA	NA	66	74	533	177	177	371	124	124	44	43	14	0.083	0.243	0.079
.	19.01.15-15.03.22-1-201112	236	44	44	10	0	9	605	39	39	0	0	NA	NA	NA	69	60	524	182	167	364	128	113	102	25	24	0.195	0.137	0.144
.	19.01.15-15.03.25-1-201116	330	56	56	18	0	12	642	52	52	0	0	NA	NA	NA	101	94	546	181	180	385	129	128	154	45	23	0.282	0.249	0.128
.	19.01.15-15.03.28-1-201119	148	31	31	11	0	7	595	29	29	0	0	NA	NA	NA	59	50	520	173	170	360	121	114	68	17	18	0.131	0.098	0.106
.	19.01.15-15.03.36-1-201126	272	56	56	21	0	18	624	49	49	0	0	NA	NA	NA	75	81	530	180	184	371	123	130	100	62	28	0.189	0.344	0.152
.	19.01.15-15.03.58-1-201150	119	4	4	1	0	1	587	3	3	0	0	NA	NA	NA	26	38	510	168	173	353	114	120	5	0	1	0.01	0	0.006
.	19.01.15-15.04.05-1-201164	58	2	2	0	0	0	395	1	1	0	0	NA	NA	NA	15	13	496	165	165	234	78	83	0	0	1	0	0	0.006
.	19.01.15-15.04.11-1-201167	123	6	6	2	0	2	577	5	5	0	0	NA	NA	NA	42	34	505	174	168	344	120	113	5	16	1	0.01	0.092	0.006
.	19.01.15-15.04.15-1-201173	93	3	3	1	0	1	578	2	2	0	0	NA	NA	NA	36	30	510	164	169	351	111	116	8	0	2	0.016	0	0.012
.	19.01.15-15.04.15-1-201174	181	19	19	6	0	4	603	18	18	0	0	NA	NA	NA	50	59	524	173	175	361	120	122	51	12	12	0.097	0.069	0.069
.	19.01.15-15.04.16-1-201177	181	15	15	2	0	2	599	14	14	0	0	NA	NA	NA	35	53	518	176	172	358	122	119	38	10	0	0.073	0.057	0
.	19.01.15-15.04.21-1-201187	88	5	5	2	0	2	579	4	4	0	0	NA	NA	NA	29	31	509	169	166	350	113	116	10	0	5	0.02	0	0.03
.	19.01.15-15.04.21-1-201188	178	35	35	13	0	12	609	33	33	0	0	NA	NA	NA	57	68	530	175	176	367	119	123	114	10	15	0.215	0.057	0.085
.	19.01.15-15.04.27-1-201196	129	4	4	1	0	1	593	3	3	0	0	NA	NA	NA	36	44	516	168	173	358	114	121	14	0	0	0.027	0	0
.	19.01.15-15.04.29-1-201201	60	2	2	1	0	0	578	1	1	0	0	NA	NA	NA	18	29	505	170	167	347	117	114	0	2	5	0	0.012	0.03
.	19.01.15-15.04.35-1-201210	36	1	1	1	0	1	0	0	0	0	0	NA	NA	NA	9	12	497	165	163	0	0	0	0	2	0	0	0.012	0
.	19.01.15-15.04.38-1-201214	263	46	46	8	0	6	624	43	43	0	0	NA	NA	NA	65	85	535	184	179	368	131	125	100	12	11	0.187	0.065	0.061
.	19.01.15-15.04.38-1-201215	182	21	21	7	0	6	588	18	18	0	0	NA	NA	NA	60	53	522	174	170	358	117	113	38	26	4	0.073	0.149	0.024
.	19.01.15-15.04.41-1-201236	98	17	17	6	0	4	577	15	15	0	0	NA	NA	NA	37	37	511	170	169	349	113	115	21	17	5	0.041	0.1	0.03
.	19.01.15-15.04.42-1-201237	118	9	9	3	0	1	589	8	8	0	0	NA	NA	NA	35	44	519	172	166	360	117	112	18	9	2	0.035	0.052	0.012
.	19.01.15-15.04.43-1-201240	411	68	68	22	0	18	628	62	62	0	0	NA	NA	NA	122	86	538	179	182	374	124	130	228	34	8	0.424	0.19	0.044
.	19.01.15-15.04.49-1-201249	116	11	11	3	0	3	587	9	9	0	0	NA	NA	NA	39	45	516	167	175	350	115	122	17	6	2	0.033	0.036	0.011
.	19.01.15-15.04.52-1-201251	32	1	1	0	0	0	0	0	0	0	0	NA	NA	NA	13	6	492	164	163	0	0	0	0	0	0	0	0	0
.	19.01.15-15.04.54-1-201253	152	18	18	3	0	3	586	16	16	0	0	NA	NA	NA	24	32	502	170	173	348	118	120	44	23	0	0.088	0.135	0
.	19.01.15-15.05.04-1-201263	65	3	3	1	0	1	582	2	2	0	0	NA	NA	NA	22	29	505	172	165	351	119	112	8	0	3	0.016	0	0.018
.	19.01.15-15.05.06-1-201265	322	26	26	16	0	12	627	23	23	0	0	NA	NA	NA	78	75	535	178	175	376	127	124	89	16	4	0.166	0.09	0.023
.	19.01.15-15.05.06-1-201266	122	12	12	4	0	4	581	11	11	0	0	NA	NA	NA	35	36	511	169	169	352	114	115	37	9	2	0.072	0.053	0.012
.	19.01.15-15.05.07-1-201267	118	10	10	3	0	3	578	8	8	0	0	NA	NA	NA	37	42	508	173	174	344	116	118	12	17	1	0.024	0.098	0.006
.	19.01.15-15.05.10-1-201268	61	2	2	1	0	1	572	1	1	0	0	NA	NA	NA	21	18	499	167	165	346	111	115	3	1	0	0.006	0.006	0
.	19.01.15-15.05.19-1-201282	408	74	74	20	0	14	689	70	70	0	0	NA	NA	NA	119	138	565	187	199	406	137	146	173	38	34	0.306	0.203	0.171
.	19.01.15-15.05.24-1-201289	207	39	39	5	0	4	607	37	37	0	0	NA	NA	NA	69	72	535	171	179	367	115	125	95	40	22	0.178	0.234	0.123
.	19.01.15-15.05.26-1-201291	211	15	15	5	0	4	611	14	14	0	0	NA	NA	NA	66	67	526	177	177	365	122	124	48	13	10	0.091	0.073	0.056
.	19.01.15-15.05.27-1-201292	59	2	2	1	0	1	100	1	1	0	0	NA	NA	NA	10	8	490	165	166	57	20	23	4	0	0	0.008	0	0
.	19.01.15-15.05.32-1-201304	127	27	27	8	0	6	592	25	25	0	0	NA	NA	NA	53	47	517	174	169	355	122	115	81	13	3	0.157	0.075	0.018
.	19.01.15-15.05.35-1-201307	180	30	30	11	0	9	604	25	25	0	0	NA	NA	NA	57	58	524	173	174	363	121	120	59	18	26	0.113	0.104	0.149
.	19.01.15-15.05.49-1-201330	146	9	9	1	0	1	590	8	8	0	0	NA	NA	NA	50	49	521	175	166	361	117	112	18	13	1	0.035	0.074	0.006
.	19.01.15-15.05.56-1-201336	182	24	24	5	0	5	590	22	22	0	0	NA	NA	NA	56	42	515	170	170	357	118	115	60	6	3	0.117	0.035	0.018
.	19.01.15-15.06.00-1-201340	64	3	3	0	0	0	571	2	2	0	0	NA	NA	NA	18	21	504	165	165	347	112	112	12	0	0	0.024	0	0
.	19.01.15-15.06.14-1-201356	63	4	4	2	0	2	570	2	2	0	0	NA	NA	NA	27	17	502	164	164	345	111	114	8	1	0	0.016	0.006	0
.	19.01.15-15.06.15-1-201360	175	16	16	5	0	5	601	15	15	0	0	NA	NA	NA	57	56	523	176	170	360	123	118	34	11	24	0.065	0.062	0.141
.	19.01.15-15.06.15-1-201361	92	3	3	1	0	1	583	2	2	0	0	NA	NA	NA	18	29	504	171	167	346	120	117	11	0	0	0.022	0	0
.	19.01.15-15.06.23-1-201373	65	4	4	0	0	0	566	3	3	0	0	NA	NA	NA	32	16	499	165	165	341	112	113	8	0	4	0.016	0	0.024
.	19.01.15-15.06.25-1-201376	30	1	1	0	0	0	0	0	0	0	0	NA	NA	NA	6	4	490	164	163	0	0	0	0	1	0	0	0.006	0
.	19.01.15-15.06.27-1-201377	176	24	24	5	0	4	605	21	21	0	0	NA	NA	NA	51	57	515	175	180	357	122	126	59	15	16	0.115	0.086	0.089
.	19.01.15-15.06.28-1-201385	60	2	2	1	0	1	199	1	1	0	0	NA	NA	NA	13	14	495	168	164	111	39	49	3	0	0	0.006	0	0
.	19.01.15-15.06.29-1-201387	178	11	11	5	0	5	595	8	8	0	0	NA	NA	NA	61	58	527	175	169	362	117	116	28	0	16	0.053	0	0.095
.	19.01.15-15.06.30-1-201396	325	36	36	8	0	7	632	33	33	0	0	NA	NA	NA	94	91	540	181	183	377	128	127	92	48	16	0.17	0.265	0.087
.	19.01.15-15.06.31-1-201397	176	22	22	3	0	3	604	21	21	0	0	NA	NA	NA	56	57	523	168	179	363	115	126	51	6	15	0.098	0.036	0.084
.	19.01.15-15.06.36-1-201404	125	9	9	0	0	0	583	7	7	0	0	NA	NA	NA	33	37	512	172	166	353	117	113	6	10	2	0.012	0.058	0.012
.	19.01.15-15.06.37-1-201405	67	2	2	1	0	1	576	1	1	0	0	NA	NA	NA	19	27	504	166	170	343	115	118	2	4	0	0.004	0.024	0
.	19.01.15-15.06.42-1-201427	438	39	39	16	0	11	664	37	37	0	0	NA	NA	NA	122	123	575	180	181	410	127	127	86	47	11	0.15	0.261	0.061
.	19.01.15-15.06.49-1-201432	179	37	37	6	0	5	593	33	33	0	0	NA	NA	NA	44	44	514	170	173	356	115	122	128	17	4	0.249	0.1	0.023
.	19.01.15-15.06.53-1-201435	66	3	3	0	0	0	571	2	2	0	0	NA	NA	NA	23	22	502	166	167	344	114	113	4	2	0	0.008	0.012	0
.	19.01.15-15.07.05-1-201442	148	10	10	2	0	2	596	7	7	0	0	NA	NA	NA	37	45	510	174	174	351	122	123	26	4	5	0.051	0.023	0.029
.	19.01.15-15.07.06-1-201443	323	73	73	20	0	12	635	70	70	0	0	NA	NA	NA	90	92	540	182	183	376	128	131	173	78	21	0.32	0.429	0.115
.	19.01.15-15.07.06-1-201445	94	3	3	1	0	1	590	1	1	0	0	NA	NA	NA	31	43	515	172	169	356	119	115	5	0	2	0.01	0	0.012
.	19.01.15-15.07.20-1-201463	149	21	21	2	0	2	594	18	18	0	0	NA	NA	NA	45	44	514	168	175	355	113	126	41	16	4	0.08	0.095	0.023
.	19.01.15-15.07.20-1-201467	146	8	8	1	0	1	580	7	7	0	0	NA	NA	NA	39	27	506	168	166	353	113	114	5	14	4	0.01	0.083	0.024
.	19.01.15-15.07.21-1-201468	122	15	15	7	0	4	580	13	13	0	0	NA	NA	NA	47	38	506	173	172	343	119	118	42	2	0	0.083	0.012	0
.	19.01.15-15.07.25-1-201473	66	4	4	1	0	1	572	3	3	0	0	NA	NA	NA	26	24	505	170	162	349	114	109	7	10	0	0.014	0.059	0
.	19.01.15-15.07.37-1-201487	145	7	7	2	0	2	583	5	5	0	0	NA	NA	NA	36	35	510	170	168	355	116	112	21	0	5	0.041	0	0.03
.	19.01.15-15.07.37-1-201490	207	27	27	15	0	12	605	26	26	0	0	NA	NA	NA	66	66	532	173	174	367	116	122	82	18	11	0.154	0.104	0.063
.	19.01.15-15.07.40-1-201492	63	3	3	0	0	0	248	2	2	0	0	NA	NA	NA	15	27	502	167	171	143	56	49	6	0	0	0.012	0	0
.	19.01.15-15.07.42-1-201508	65	7	7	1	0	1	573	6	6	0	0	NA	NA	NA	24	28	504	171	166	342	116	115	21	0	0	0.042	0	0
.	19.01.15-15.07.46-1-201510	303	50	50	15	0	10	639	47	47	0	0	NA	NA	NA	80	98	544	187	180	383	128	128	141	14	18	0.259	0.075	0.1
.	19.01.15-15.07.49-1-201514	31	1	1	0	0	0	0	0	0	0	0	NA	NA	NA	6	11	494	166	164	0	0	0	3	0	0	0.006	0	0
.	19.01.15-15.07.51-1-201517	65	2	2	0	0	0	148	1	1	0	0	NA	NA	NA	19	15	497	167	164	84	35	29	6	0	0	0.012	0	0
.	19.01.15-15.07.51-1-201518	356	73	73	29	0	20	635	67	67	0	0	NA	NA	NA	89	97	533	184	193	369	129	137	163	60	36	0.306	0.326	0.187
.	19.01.15-15.07.56-1-201521	177	14	14	5	0	3	611	13	13	0	0	NA	NA	NA	49	74	531	180	176	370	121	120	57	4	3	0.107	0.022	0.017
.	19.01.15-15.07.59-1-201522	85	4	4	0	0	0	572	2	2	0	0	NA	NA	NA	28	24	504	170	163	345	118	109	1	0	5	0.002	0	0.031
.	19.01.15-15.08.01-1-201524	342	80	80	23	0	17	647	76	76	0	0	NA	NA	NA	84	95	547	184	177	388	132	127	188	53	32	0.344	0.288	0.181
.	19.01.15-15.08.01-1-201525	55	2	2	1	0	1	575	1	1	0	0	NA	NA	NA	19	31	506	173	165	346	119	110	7	0	2	0.014	0	0.012
.	19.01.15-15.08.13-1-201539	268	39	39	11	0	8	608	36	36	0	0	NA	NA	NA	70	65	526	176	176	361	124	123	123	26	20	0.234	0.148	0.114
.	19.01.15-15.08.15-1-201542	97	3	3	1	0	1	584	2	2	0	0	NA	NA	NA	39	37	513	170	167	356	113	115	9	0	2	0.018	0	0.012
.	19.01.15-15.08.21-1-201553	33	1	1	0	0	0	0	0	0	0	0	NA	NA	NA	8	12	495	165	165	0	0	0	4	0	0	0.008	0	0
.	19.01.15-15.08.24-1-201558	260	73	73	15	0	12	614	66	66	0	0	NA	NA	NA	84	66	525	178	176	362	126	126	187	50	23	0.356	0.281	0.131
.	19.01.15-15.08.29-1-201562	175	8	8	3	0	3	604	5	5	0	0	NA	NA	NA	60	55	525	174	169	365	122	117	21	0	5	0.04	0	0.03
.	19.01.15-15.08.30-1-201567	265	23	23	6	0	5	626	22	22	0	0	NA	NA	NA	89	88	544	179	178	379	124	123	88	3	6	0.162	0.017	0.034
.	19.01.15-15.08.36-1-201576	269	36	36	12	0	10	633	33	33	0	0	NA	NA	NA	86	89	536	182	184	375	131	127	119	30	15	0.222	0.165	0.082
.	19.01.15-15.08.48-1-201604	32	1	1	1	0	1	0	0	0	0	0	NA	NA	NA	9	5	490	165	163	0	0	0	0	0	1	0	0	0.006
.	19.01.15-15.08.50-1-201605	91	3	3	0	0	0	587	2	2	0	0	NA	NA	NA	30	42	515	169	171	358	113	116	8	0	2	0.016	0	0.012
.	19.01.15-15.08.55-1-201608	95	7	7	2	0	1	577	6	6	0	0	NA	NA	NA	41	29	509	165	168	349	113	115	8	0	11	0.016	0	0.065
.	19.01.15-15.09.05-1-201623	92	7	7	1	0	1	578	5	5	0	0	NA	NA	NA	32	37	511	173	166	354	113	111	17	6	2	0.033	0.035	0.012
.	19.01.15-15.09.08-1-201625	57	2	2	1	0	1	0	0	0	0	0	NA	NA	NA	17	14	499	165	163	0	0	0	1	0	0	0.002	0	0
.	19.01.15-15.09.11-1-201627	144	12	12	1	0	1	586	10	10	0	0	NA	NA	NA	62	40	518	166	169	355	113	118	10	9	3	0.019	0.054	0.018
.	19.01.15-15.09.11-1-201628	61	5	5	3	0	3	573	3	3	0	0	NA	NA	NA	28	27	506	169	165	345	114	114	8	6	0	0.016	0.036	0
.	19.01.15-15.09.11-1-201629	208	63	63	17	0	13	600	56	56	0	0	NA	NA	NA	62	65	528	177	173	362	119	119	140	46	21	0.265	0.26	0.121
.	19.01.15-15.09.22-1-201647	464	35	35	7	0	4	676	33	33	0	0	NA	NA	NA	124	130	560	197	186	400	143	133	104	27	8	0.186	0.137	0.043
.	19.01.15-15.09.26-1-201657	33	1	1	0	0	0	0	0	0	0	0	NA	NA	NA	10	7	493	164	163	0	0	0	3	0	0	0.006	0	0
.	19.01.15-15.09.27-1-201658	156	5	5	2	0	2	609	3	3	0	0	NA	NA	NA	54	56	519	177	173	361	125	123	14	2	0	0.027	0.011	0
.	19.01.15-15.09.27-1-201659	184	23	23	7	0	6	596	21	21	0	0	NA	NA	NA	48	56	517	179	173	356	122	118	53	24	17	0.103	0.134	0.098
.	19.01.15-15.09.28-1-201662	92	9	9	1	0	1	580	6	6	0	0	NA	NA	NA	37	34	513	168	166	354	114	112	21	12	0	0.041	0.071	0
.	19.01.15-15.09.32-1-201666	270	30	30	14	0	9	639	27	27	0	0	NA	NA	NA	82	92	539	190	176	376	138	125	51	31	5	0.095	0.163	0.028
.	19.01.15-15.09.43-1-201684	295	42	42	12	0	10	625	37	37	0	0	NA	NA	NA	103	84	537	183	177	372	130	123	112	39	13	0.209	0.213	0.073
.	19.01.15-15.09.47-1-201693	207	10	10	2	0	2	610	9	9	0	0	NA	NA	NA	72	63	528	175	173	367	123	120	8	7	6	0.015	0.04	0.035
.	19.01.15-15.09.52-1-201698	151	16	16	6	0	4	598	15	15	0	0	NA	NA	NA	64	58	524	172	175	357	121	120	31	9	10	0.059	0.052	0.057
.	19.01.15-15.09.54-1-201701	34	1	1	0	0	0	0	0	0	0	0	NA	NA	NA	10	5	492	163	163	0	0	0	0	0	0	0	0	0
.	19.01.15-15.09.56-1-201704	33	1	1	0	0	0	0	0	0	0	0	NA	NA	NA	8	6	491	166	162	0	0	0	0	0	0	0	0	0
.	19.01.15-15.09.57-1-201705	34	1	1	0	0	0	0	0	0	0	0	NA	NA	NA	7	8	491	166	164	0	0	0	0	0	0	0	0	0
.	19.01.15-15.10.00-1-201706	35	1	1	0	0	0	0	0	0	0	0	NA	NA	NA	5	12	492	167	166	0	0	0	0	0	0	0	0	0
.	19.01.15-15.10.01-1-201707	141	14	14	3	0	2	590	13	13	0	0	NA	NA	NA	44	46	512	176	171	354	120	116	28	7	4	0.055	0.04	0.023
.	19.01.15-15.10.03-1-201713	201	25	25	7	0	5	598	23	23	0	0	NA	NA	NA	53	46	511	174	174	354	123	121	80	13	11	0.157	0.075	0.063
.	19.01.15-15.10.09-1-201717	151	18	18	2	0	2	596	16	16	0	0	NA	NA	NA	45	44	514	171	172	360	117	119	38	4	7	0.074	0.023	0.041
.	19.01.15-15.10.16-1-201729	34	1	1	0	0	0	0	0	0	0	0	NA	NA	NA	8	7	493	164	163	0	0	0	0	1	0	0	0.006	0
.	19.01.15-15.10.18-1-201733	118	8	8	4	0	4	588	7	7	0	0	NA	NA	NA	47	39	516	169	167	357	114	117	21	5	6	0.041	0.03	0.036
.	19.01.15-15.10.18-1-201734	57	2	2	0	0	0	573	1	1	0	0	NA	NA	NA	21	26	500	166	173	343	115	115	0	0	2	0	0	0.012
.	19.01.15-15.10.19-1-201736	84	6	6	3	0	3	588	4	4	0	0	NA	NA	NA	26	40	515	171	167	354	118	116	16	0	1	0.031	0	0.006
.	19.01.15-15.10.26-1-201747	438	66	66	16	0	14	663	59	59	0	0	NA	NA	NA	134	126	566	182	191	402	126	135	163	37	30	0.288	0.203	0.157
.	19.01.15-15.10.27-1-201750	228	28	28	10	0	7	597	26	26	0	0	NA	NA	NA	76	56	520	173	176	360	117	120	97	17	11	0.187	0.098	0.062
.	19.01.15-15.10.31-1-201758	85	4	4	2	0	2	564	2	2	0	0	NA	NA	NA	31	26	501	168	170	336	111	117	2	10	0	0.004	0.06	0
.	19.01.15-15.10.34-1-201767	143	10	10	2	0	2	592	9	9	0	0	NA	NA	NA	42	50	521	169	173	360	113	119	21	3	11	0.04	0.018	0.064
.	19.01.15-15.10.38-1-201769	472	84	84	28	0	21	647	77	77	0	0	NA	NA	NA	148	106	548	189	182	390	132	125	230	50	21	0.42	0.265	0.115
.	19.01.15-15.10.43-1-201792	64	3	3	1	0	1	568	2	2	0	0	NA	NA	NA	27	20	499	166	168	344	111	113	0	10	4	0	0.06	0.024
.	19.01.15-15.10.45-1-201794	118	8	8	2	0	2	582	7	7	0	0	NA	NA	NA	54	39	512	168	172	350	116	116	22	1	0	0.043	0.006	0
.	19.01.15-15.10.45-1-201795	178	11	11	3	0	2	594	10	10	0	0	NA	NA	NA	49	45	515	170	173	359	117	118	29	6	3	0.056	0.035	0.017
.	19.01.15-15.10.47-1-201796	368	39	39	8	0	7	663	34	34	0	0	NA	NA	NA	104	114	561	188	178	402	134	127	109	38	19	0.194	0.202	0.107
.	19.01.15-15.10.56-1-201801	93	8	8	1	0	1	576	7	7	0	0	NA	NA	NA	43	34	509	169	169	345	116	115	20	0	2	0.039	0	0.012
.	19.01.15-15.10.59-1-201805	62	2	2	1	0	1	298	1	1	0	0	NA	NA	NA	16	13	497	165	164	178	62	58	2	0	0	0.004	0	0
.	19.01.15-15.11.02-1-201808	95	4	4	1	0	1	584	3	3	0	0	NA	NA	NA	21	29	506	169	167	350	118	116	8	0	3	0.016	0	0.018
.	19.01.15-15.11.07-1-201814	244	44	44	14	0	10	620	38	38	0	0	NA	NA	NA	72	73	535	174	177	378	121	121	123	33	6	0.23	0.19	0.034
.	19.01.15-15.11.09-1-201815	117	7	7	1	0	0	586	6	6	0	0	NA	NA	NA	39	44	512	171	174	351	117	118	29	0	0	0.057	0	0
.	19.01.15-15.11.13-1-201820	435	76	76	18	0	13	660	70	70	0	0	NA	NA	NA	127	115	556	187	185	395	133	132	204	49	17	0.367	0.262	0.092
.	19.01.15-15.11.14-1-201825	87	3	3	1	0	1	574	2	2	0	0	NA	NA	NA	37	30	509	167	167	347	113	114	3	2	3	0.006	0.012	0.018
.	19.01.15-15.11.18-1-201830	31	1	1	0	0	0	0	0	0	0	0	NA	NA	NA	8	6	493	163	163	0	0	0	0	0	2	0	0	0.012
.	19.01.15-15.11.20-1-201836	64	4	4	0	0	0	575	3	3	0	0	NA	NA	NA	35	32	506	170	169	343	118	114	8	5	0	0.016	0.029	0
.	19.01.15-15.11.28-1-201848	37	1	1	1	0	1	0	0	0	0	0	NA	NA	NA	6	8	494	163	164	0	0	0	0	0	1	0	0	0.006
.	19.01.15-15.11.28-1-201849	55	2	2	1	0	1	99	1	1	0	0	NA	NA	NA	17	13	496	167	163	66	15	18	3	0	3	0.006	0	0.018
.	19.01.15-15.11.30-1-201853	34	1	1	0	0	0	0	0	0	0	0	NA	NA	NA	10	9	490	166	166	0	0	0	0	0	1	0	0	0.006
.	19.01.15-15.11.33-1-201857	349	74	74	23	0	17	644	66	66	0	0	NA	NA	NA	96	103	553	185	178	391	129	124	188	42	42	0.34	0.227	0.236
.	19.01.15-15.11.34-1-201859	118	13	13	5	0	3	580	12	12	0	0	NA	NA	NA	38	33	503	169	174	344	115	121	24	6	3	0.048	0.036	0.017
.	19.01.15-15.11.35-1-201860	91	4	4	2	0	2	582	3	3	0	0	NA	NA	NA	41	36	506	170	173	347	115	120	7	2	1	0.014	0.012	0.006
.	19.01.15-15.11.44-1-201881	180	12	12	4	0	3	592	9	9	0	0	NA	NA	NA	58	53	518	171	177	357	117	118	13	8	17	0.025	0.047	0.096
.	19.01.15-15.11.50-1-201886	63	5	5	2	0	1	582	4	4	0	0	NA	NA	NA	26	32	503	169	173	344	119	119	13	0	2	0.026	0	0.012
.	19.01.15-15.11.50-1-201887	119	5	5	3	0	2	590	4	4	0	0	NA	NA	NA	38	42	522	169	164	362	117	111	15	0	7	0.029	0	0.043
.	19.01.15-15.11.56-1-201891	213	37	37	9	0	6	611	32	32	0	0	NA	NA	NA	68	68	537	175	169	376	119	116	72	22	10	0.134	0.126	0.059
.	19.01.15-15.12.05-1-201902	171	20	20	6	0	3	595	19	19	0	0	NA	NA	NA	39	45	510	176	172	352	124	119	37	7	7	0.073	0.04	0.041
.	19.01.15-15.12.07-1-201903	126	4	4	1	0	1	588	3	3	0	0	NA	NA	NA	36	45	515	174	169	353	119	116	4	2	3	0.008	0.011	0.018
.	19.01.15-15.12.12-1-201910	235	59	59	13	0	11	604	52	52	0	0	NA	NA	NA	75	70	531	181	171	366	122	116	145	22	14	0.273	0.122	0.082
.	19.01.15-15.12.13-1-201913	149	29	29	11	0	9	579	25	25	0	0	NA	NA	NA	43	36	504	176	169	341	125	113	67	19	10	0.133	0.108	0.059
.	19.01.15-15.12.16-1-201919	141	12	12	1	0	0	576	11	11	0	0	NA	NA	NA	43	30	508	167	168	351	111	114	19	7	0	0.037	0.042	0
.	19.01.15-15.12.24-1-201930	90	7	7	2	0	2	579	5	5	0	0	NA	NA	NA	31	28	505	168	168	347	117	115	0	21	3	0	0.125	0.018
.	19.01.15-15.12.34-1-201939	147	16	16	4	0	4	591	15	15	0	0	NA	NA	NA	64	48	522	169	170	362	117	112	27	11	5	0.052	0.065	0.029
.	19.01.15-15.12.36-1-201945	33	1	1	1	0	1	0	0	0	0	0	NA	NA	NA	8	11	496	164	164	0	0	0	2	0	0	0.004	0	0
.	19.01.15-15.12.38-1-201949	174	27	27	6	0	6	600	25	25	0	0	NA	NA	NA	52	62	521	177	177	357	121	122	56	22	12	0.107	0.124	0.068
.	19.01.15-15.12.41-1-201968	214	39	39	16	0	8	608	36	36	0	0	NA	NA	NA	62	60	524	175	174	365	123	120	143	13	14	0.273	0.074	0.08
.	19.01.15-15.12.41-1-201969	86	5	5	2	0	2	576	4	4	0	0	NA	NA	NA	20	27	502	170	168	342	117	117	20	6	0	0.04	0.035	0
.	19.01.15-15.12.44-1-201975	267	43	43	12	0	9	615	40	40	0	0	NA	NA	NA	81	66	524	176	179	372	121	122	125	14	18	0.239	0.08	0.101
.	19.01.15-15.12.51-1-201979	359	39	39	16	0	9	657	37	37	0	0	NA	NA	NA	98	110	553	180	190	394	127	136	132	23	12	0.239	0.128	0.063
.	19.01.15-15.12.56-1-201982	283	36	36	9	0	7	635	33	33	0	0	NA	NA	NA	95	90	537	185	181	378	131	126	117	28	19	0.218	0.151	0.105
.	19.01.15-15.12.58-1-201984	31	1	1	0	0	0	0	0	0	0	0	NA	NA	NA	8	12	497	166	162	0	0	0	0	0	0	0	0	0
.	19.01.15-15.13.00-1-201985	97	5	5	0	0	0	571	4	4	0	0	NA	NA	NA	24	22	506	165	164	346	111	114	9	2	0	0.018	0.012	0
.	19.01.15-15.13.00-1-201986	177	14	14	5	0	4	617	12	12	0	0	NA	NA	NA	47	70	526	183	174	370	130	117	24	23	10	0.046	0.126	0.057
.	19.01.15-15.13.15-1-202008	496	58	58	14	0	11	663	51	51	0	0	NA	NA	NA	133	118	567	184	180	406	130	127	169	46	35	0.298	0.25	0.194
.	19.01.15-15.13.16-1-202009	264	30	30	13	0	9	626	26	26	0	0	NA	NA	NA	71	86	541	177	181	376	124	126	79	11	7	0.146	0.062	0.039
.	19.01.15-15.13.20-1-202020	213	15	15	8	0	3	607	12	12	0	0	NA	NA	NA	74	67	530	174	176	368	119	120	32	10	3	0.06	0.057	0.017
.	19.01.15-15.13.26-1-202027	93	9	9	0	0	0	585	7	7	0	0	NA	NA	NA	27	33	511	168	167	354	117	114	22	4	4	0.043	0.024	0.024
.	19.01.15-15.13.35-1-202035	69	5	5	1	0	1	577	2	2	0	0	NA	NA	NA	27	30	508	169	166	348	114	115	9	0	5	0.018	0	0.03
.	19.01.15-15.13.36-1-202036	214	32	32	9	0	6	606	30	30	0	0	NA	NA	NA	60	62	520	178	177	363	124	119	100	21	7	0.192	0.118	0.04
.	19.01.15-15.14.00-1-202061	152	13	13	1	0	1	597	10	10	0	0	NA	NA	NA	36	48	511	176	174	353	125	119	15	15	6	0.029	0.085	0.034
.	19.01.15-15.14.01-1-202062	237	18	18	8	0	4	631	17	17	0	0	NA	NA	NA	67	86	535	179	185	375	126	130	40	32	4	0.075	0.179	0.022
.	19.01.15-15.14.03-1-202064	151	11	11	1	0	1	597	9	9	0	0	NA	NA	NA	50	52	517	175	173	356	121	120	21	7	6	0.041	0.04	0.035
.	19.01.15-15.14.05-1-202070	94	4	4	2	0	1	580	3	3	0	0	NA	NA	NA	20	25	501	172	165	346	120	114	0	5	6	0	0.029	0.036
.	19.01.15-15.14.05-1-202071	169	18	18	3	0	3	606	16	16	0	0	NA	NA	NA	51	56	521	178	170	363	125	118	67	12	12	0.129	0.067	0.071
.	19.01.15-15.14.14-1-202081	140	12	12	4	0	3	586	11	11	0	0	NA	NA	NA	60	44	510	176	171	349	124	113	20	23	8	0.039	0.131	0.047
.	19.01.15-15.14.20-1-202087	142	7	7	2	0	2	592	5	5	0	0	NA	NA	NA	39	45	504	176	178	345	125	122	16	0	2	0.032	0	0.011
.	19.01.15-15.14.22-1-202091	36	1	1	0	0	0	0	0	0	0	0	NA	NA	NA	7	7	492	164	164	0	0	0	1	0	0	0.002	0	0
.	19.01.15-15.14.24-1-202097	94	9	9	1	0	1	572	7	7	0	0	NA	NA	NA	22	23	503	168	165	345	116	111	9	8	5	0.018	0.048	0.03
.	19.01.15-15.14.25-1-202099	65	2	2	2	0	2	347	1	1	0	0	NA	NA	NA	27	11	492	163	169	205	69	73	3	0	0	0.006	0	0
.	19.01.15-15.14.35-1-202109	225	12	12	5	0	3	618	10	10	0	0	NA	NA	NA	72	76	526	183	180	365	129	124	47	11	2	0.089	0.06	0.011
.	19.01.15-15.14.36-1-202114	208	21	21	2	0	0	616	19	19	0	0	NA	NA	NA	63	69	531	178	173	372	124	120	49	8	11	0.092	0.045	0.064
.	19.01.15-15.14.37-1-202116	62	3	3	1	0	1	570	1	1	0	0	NA	NA	NA	21	24	504	166	167	347	112	111	3	4	0	0.006	0.024	0
.	19.01.15-15.14.37-1-202117	59	2	2	0	0	0	586	1	1	0	0	NA	NA	NA	11	31	508	170	166	356	118	112	7	0	3	0.014	0	0.018
.	19.01.15-15.14.38-1-202118	209	12	12	5	0	2	614	9	9	0	0	NA	NA	NA	54	69	534	175	173	372	122	120	31	5	1	0.058	0.029	0.006
.	19.01.15-15.14.41-1-202137	35	1	1	0	0	0	0	0	0	0	0	NA	NA	NA	12	12	497	166	162	0	0	0	2	0	0	0.004	0	0
.	19.01.15-15.14.43-1-202144	442	62	62	27	0	19	684	60	60	0	0	NA	NA	NA	124	147	582	194	184	415	139	130	181	33	17	0.311	0.17	0.092
.	19.01.15-15.14.44-1-202146	60	2	2	1	0	1	348	1	1	0	0	NA	NA	NA	13	17	499	168	163	208	69	71	1	2	0	0.002	0.012	0
.	19.01.15-15.14.47-1-202150	36	1	1	0	0	0	0	0	0	0	0	NA	NA	NA	10	17	494	169	167	0	0	0	0	0	0	0	0	0
.	19.01.15-15.14.48-1-202151	34	1	1	0	0	0	0	0	0	0	0	NA	NA	NA	9	4	491	164	162	0	0	0	5	0	0	0.01	0	0
.	19.01.15-15.14.51-1-202154	123	4	4	2	0	2	569	2	2	0	0	NA	NA	NA	56	27	508	166	166	344	111	114	5	2	4	0.01	0.012	0.024
.	19.01.15-15.14.51-1-202155	147	11	11	5	0	5	583	10	10	0	0	NA	NA	NA	54	37	505	173	172	344	120	119	37	16	7	0.073	0.092	0.041
.	19.01.15-15.14.51-1-202157	64	3	3	0	0	0	572	2	2	0	0	NA	NA	NA	22	20	504	165	164	350	113	109	1	2	3	0.002	0.012	0.018
.	19.01.15-15.14.55-1-202162	39	1	1	1	0	1	0	0	0	0	0	NA	NA	NA	14	6	490	166	163	0	0	0	2	0	0	0.004	0	0
.	19.01.15-15.14.58-1-202167	158	22	22	6	0	4	591	20	20	0	0	NA	NA	NA	48	46	521	173	165	357	122	112	42	12	6	0.081	0.069	0.036
.	19.01.15-15.15.02-1-202172	321	87	87	26	0	18	617	81	81	0	0	NA	NA	NA	94	82	530	181	184	364	123	130	242	28	27	0.457	0.155	0.147
.	19.01.15-15.15.05-1-202176	175	14	14	3	0	2	615	12	12	0	0	NA	NA	NA	51	69	529	179	174	370	124	121	38	5	6	0.072	0.028	0.034
.	19.01.15-15.15.05-1-202177	147	28	28	7	0	5	582	26	26	0	0	NA	NA	NA	33	39	514	169	169	351	114	117	50	35	5	0.097	0.207	0.03
.	19.01.15-15.15.06-1-202178	212	41	41	9	0	3	617	39	39	0	0	NA	NA	NA	70	76	533	183	173	367	130	120	116	25	6	0.218	0.137	0.035
.	19.01.15-15.15.12-1-202186	154	15	15	5	0	5	584	11	11	0	0	NA	NA	NA	48	38	507	179	165	345	126	113	34	15	13	0.067	0.084	0.079
.	19.01.15-15.15.14-1-202190	297	48	48	12	0	11	633	44	44	0	0	NA	NA	NA	94	93	538	181	187	372	129	132	154	23	23	0.286	0.127	0.123
.	19.01.15-15.15.28-1-202211	243	66	66	18	0	12	612	60	60	0	0	NA	NA	NA	70	72	532	173	180	367	120	125	152	62	13	0.286	0.358	0.072
.	19.01.15-15.15.29-1-202213	209	47	47	18	0	15	598	44	44	0	0	NA	NA	NA	65	63	527	176	173	362	121	115	102	30	14	0.194	0.17	0.081
.	19.01.15-15.15.40-1-202223	89	6	6	1	0	0	573	4	4	0	0	NA	NA	NA	27	27	506	169	165	345	117	111	19	0	0	0.038	0	0
.	19.01.15-15.15.44-1-202241	117	11	11	3	0	3	580	10	10	0	0	NA	NA	NA	39	32	512	168	165	353	115	112	28	16	2	0.055	0.095	0.012
.	19.01.15-15.16.06-1-202249	180	17	17	3	0	2	595	15	15	0	0	NA	NA	NA	63	51	525	170	169	362	114	119	63	6	4	0.12	0.035	0.024
.	19.01.15-15.16.18-1-202260	122	6	6	1	0	1	589	4	4	0	0	NA	NA	NA	46	46	515	172	172	353	117	119	18	0	3	0.035	0	0.017
.	19.01.15-15.16.24-1-202272	118	7	7	0	0	0	573	5	5	0	0	NA	NA	NA	26	23	501	169	166	343	117	113	6	4	5	0.012	0.024	0.03
.	19.01.15-15.16.27-1-202274	33	1	1	1	0	1	0	0	0	0	0	NA	NA	NA	10	8	494	164	163	0	0	0	0	0	0	0	0	0
.	19.01.15-15.16.27-1-202275	87	4	4	0	0	0	579	3	3	0	0	NA	NA	NA	27	28	509	169	163	348	118	113	9	2	0	0.018	0.012	0
.	19.01.15-15.16.29-1-202284	93	6	6	0	0	0	580	5	5	0	0	NA	NA	NA	33	29	506	168	168	348	115	117	11	5	1	0.022	0.03	0.006
.	19.01.15-15.16.34-1-202293	124	27	27	5	0	4	575	25	25	0	0	NA	NA	NA	38	32	508	170	167	346	115	114	80	6	2	0.157	0.035	0.012
.	19.01.15-15.16.35-1-202294	148	15	15	2	0	2	593	12	12	0	0	NA	NA	NA	33	45	515	173	170	357	118	118	48	11	4	0.093	0.064	0.024
.	19.01.15-15.16.38-1-202300	31	1	1	1	0	1	0	0	0	0	0	NA	NA	NA	13	12	493	168	164	0	0	0	0	0	0	0	0	0
.	19.01.15-15.16.39-1-202303	213	12	12	5	0	4	598	10	10	0	0	NA	NA	NA	69	56	527	170	172	364	115	119	33	3	3	0.063	0.018	0.017
.	19.01.15-15.16.41-1-202320	167	13	13	6	0	6	615	10	10	0	0	NA	NA	NA	35	67	528	180	172	369	124	122	47	3	0	0.089	0.017	0
.	19.01.15-15.16.41-1-202321	35	1	1	0	0	0	0	0	0	0	0	NA	NA	NA	9	4	492	163	162	0	0	0	1	0	0	0.002	0	0
.	19.01.15-15.16.42-1-202324	91	7	7	3	0	3	581	6	6	0	0	NA	NA	NA	26	31	507	169	168	350	114	117	20	6	0	0.039	0.036	0
.	19.01.15-15.16.43-1-202325	149	9	9	2	0	2	593	8	8	0	0	NA	NA	NA	43	43	519	169	168	358	117	118	19	7	2	0.037	0.041	0.012
.	19.01.15-15.16.47-1-202331	149	21	21	9	0	8	594	17	17	0	0	NA	NA	NA	41	49	513	180	169	355	123	116	75	20	12	0.146	0.111	0.071
.	19.01.15-15.16.57-1-202340	97	6	6	2	0	2	576	5	5	0	0	NA	NA	NA	23	26	499	169	171	344	116	116	9	0	7	0.018	0	0.041
.	19.01.15-15.17.01-1-202345	153	24	24	5	0	4	601	23	23	0	0	NA	NA	NA	46	60	522	176	175	360	121	120	56	12	2	0.107	0.068	0.011
.	19.01.15-15.17.02-1-202346	293	27	27	6	0	3	645	24	24	0	0	NA	NA	NA	90	109	549	189	184	384	134	127	52	50	18	0.095	0.265	0.098
.	19.01.15-15.17.05-1-202351	179	7	7	4	0	2	603	6	6	0	0	NA	NA	NA	49	53	520	170	176	359	119	125	16	4	4	0.031	0.024	0.023
.	19.01.15-15.17.05-1-202352	62	3	3	1	0	1	574	2	2	0	0	NA	NA	NA	26	30	505	169	169	343	116	115	8	0	0	0.016	0	0
.	19.01.15-15.17.07-1-202355	89	5	5	0	0	0	571	4	4	0	0	NA	NA	NA	34	24	499	170	168	341	115	115	1	7	9	0.002	0.041	0.054
.	19.01.15-15.17.14-1-202365	150	15	15	3	0	2	600	13	13	0	0	NA	NA	NA	45	53	520	174	172	357	122	121	31	6	5	0.06	0.034	0.029
.	19.01.15-15.17.16-1-202370	186	21	21	4	0	3	602	20	20	0	0	NA	NA	NA	44	52	513	177	175	356	125	121	52	3	4	0.101	0.017	0.023
.	19.01.15-15.17.19-1-202376	93	3	3	1	0	1	573	2	2	0	0	NA	NA	NA	27	30	502	171	170	341	116	116	10	0	0	0.02	0	0
.	19.01.15-15.17.22-1-202382	326	60	60	22	0	18	630	54	54	0	0	NA	NA	NA	100	91	551	177	176	384	124	122	182	43	18	0.33	0.243	0.102
.	19.01.15-15.17.24-1-202384	219	20	20	8	0	5	618	19	19	0	0	NA	NA	NA	52	72	532	169	184	372	117	129	59	7	16	0.111	0.041	0.087
.	19.01.15-15.17.25-1-202386	64	2	2	1	0	1	569	1	1	0	0	NA	NA	NA	26	18	500	164	167	340	113	116	5	0	2	0.01	0	0.012
.	19.01.15-15.17.33-1-202395	59	2	2	0	0	0	570	1	1	0	0	NA	NA	NA	33	26	501	171	167	340	115	115	10	0	0	0.02	0	0
.	19.01.15-15.17.35-1-202396	328	55	55	13	0	9	651	53	53	0	0	NA	NA	NA	93	105	545	191	182	383	138	130	163	24	24	0.299	0.126	0.132
.	19.01.15-15.17.38-1-202398	65	3	3	1	0	1	575	2	2	0	0	NA	NA	NA	17	23	500	169	167	346	113	116	8	2	0	0.016	0.012	0
.	19.01.15-15.17.47-1-202419	120	5	5	0	0	0	586	4	4	0	0	NA	NA	NA	35	39	508	172	172	350	117	119	4	8	3	0.008	0.047	0.017
.	19.01.15-15.17.48-1-202420	92	5	5	2	0	2	568	4	4	0	0	NA	NA	NA	27	19	497	167	168	340	112	116	0	2	4	0	0.012	0.024
.	19.01.15-15.17.48-1-202421	261	25	25	11	0	8	637	23	23	0	0	NA	NA	NA	79	93	536	193	177	375	138	124	60	24	28	0.112	0.124	0.158
.	19.01.15-15.17.51-1-202422	290	22	22	8	0	5	631	19	19	0	0	NA	NA	NA	94	80	527	181	185	370	129	132	70	25	7	0.133	0.138	0.038
.	19.01.15-15.17.55-1-202425	90	4	4	1	0	1	569	2	2	0	0	NA	NA	NA	27	29	507	169	166	344	114	111	14	2	0	0.028	0.012	0
.	19.01.15-15.18.10-1-202435	366	56	56	12	0	10	652	52	52	0	0	NA	NA	NA	96	111	566	177	181	399	123	130	137	33	36	0.242	0.186	0.199
.	19.01.15-15.18.11-1-202436	178	12	12	2	0	2	596	11	11	0	0	NA	NA	NA	51	43	517	169	170	360	117	119	26	20	0	0.05	0.118	0
.	19.01.15-15.18.11-1-202438	90	5	5	1	0	1	575	4	4	0	0	NA	NA	NA	23	29	504	171	167	341	118	116	11	2	0	0.022	0.012	0
.	19.01.15-15.18.16-1-202445	88	5	5	2	0	2	577	4	4	0	0	NA	NA	NA	31	29	505	166	171	349	113	115	0	9	11	0	0.054	0.064
.	19.01.15-15.18.26-1-202463	294	49	49	17	0	12	628	44	44	0	0	NA	NA	NA	71	80	535	179	179	374	127	127	146	8	23	0.273	0.045	0.128
.	19.01.15-15.18.31-1-202470	228	19	19	4	0	4	602	18	18	0	0	NA	NA	NA	60	47	516	173	171	362	121	119	34	13	13	0.066	0.075	0.076
.	19.01.15-15.18.32-1-202472	83	4	4	1	0	1	576	3	3	0	0	NA	NA	NA	41	29	508	169	165	343	119	114	8	0	6	0.016	0	0.036
.	19.01.15-15.18.33-1-202475	120	10	10	4	0	3	589	9	9	0	0	NA	NA	NA	35	40	514	173	166	356	119	114	17	13	2	0.033	0.075	0.012
.	19.01.15-15.18.48-1-202504	145	7	7	1	0	1	593	6	6	0	0	NA	NA	NA	34	48	519	174	168	360	119	114	19	8	0	0.037	0.046	0
.	19.01.15-15.18.58-1-202512	38	1	1	1	0	1	0	0	0	0	0	NA	NA	NA	9	13	496	164	166	0	0	0	1	0	0	0.002	0	0
.	19.01.15-15.19.01-1-202516	34	1	1	0	0	0	0	0	0	0	0	NA	NA	NA	8	8	493	164	164	0	0	0	0	5	0	0	0.03	0
.	19.01.15-15.19.04-1-202521	246	40	40	9	0	7	602	38	38	0	0	NA	NA	NA	53	55	514	176	178	353	119	130	139	19	21	0.27	0.108	0.118
.	19.01.15-15.19.04-1-202522	240	25	25	7	0	3	601	21	21	0	0	NA	NA	NA	82	56	514	179	176	350	128	123	84	12	18	0.163	0.067	0.102
.	19.01.15-15.19.04-1-202523	270	43	43	13	0	9	615	41	41	0	0	NA	NA	NA	81	69	534	174	174	373	122	120	113	44	30	0.212	0.253	0.172
.	19.01.15-15.19.09-1-202529	116	7	7	2	0	2	586	6	6	0	0	NA	NA	NA	44	44	511	174	172	350	116	120	2	19	7	0.004	0.109	0.041
.	19.01.15-15.19.10-1-202530	142	9	9	3	0	2	586	8	8	0	0	NA	NA	NA	38	40	512	170	171	354	115	117	16	8	3	0.031	0.047	0.018
.	19.01.15-15.19.17-1-202538	243	55	55	20	0	14	606	52	52	0	0	NA	NA	NA	74	70	531	177	175	364	120	122	115	59	24	0.217	0.333	0.137
.	19.01.15-15.19.28-1-202554	121	12	12	2	0	2	584	8	8	0	0	NA	NA	NA	45	41	517	168	169	357	114	113	29	14	5	0.056	0.083	0.03
.	19.01.15-15.19.30-1-202558	88	3	3	3	0	2	573	2	2	0	0	NA	NA	NA	32	26	504	167	168	349	112	112	0	4	7	0	0.024	0.042
.	19.01.15-15.19.35-1-202565	121	16	16	7	0	5	605	13	13	0	0	NA	NA	NA	38	56	520	174	175	360	123	122	39	15	6	0.075	0.086	0.034
.	19.01.15-15.19.42-1-202587	32	1	1	0	0	0	0	0	0	0	0	NA	NA	NA	5	13	494	167	165	0	0	0	0	0	0	0	0	0
.	19.01.15-15.19.43-1-202589	118	8	8	3	0	2	593	6	6	0	0	NA	NA	NA	32	46	515	172	172	354	119	120	25	0	3	0.049	0	0.017
.	19.01.15-15.19.44-1-202591	187	7	7	1	0	1	599	5	5	0	0	NA	NA	NA	46	55	524	171	173	365	115	119	12	11	0	0.023	0.064	0
.	19.01.15-15.19.45-1-202592	84	4	4	1	0	1	570	2	2	0	0	NA	NA	NA	35	23	502	167	167	345	109	116	14	0	0	0.028	0	0
.	19.01.15-15.19.49-1-202595	290	59	59	18	0	12	616	56	56	0	0	NA	NA	NA	80	74	526	183	178	363	129	124	137	51	21	0.26	0.279	0.118
.	19.01.15-15.19.57-1-202600	354	67	67	20	0	14	650	59	59	0	0	NA	NA	NA	101	104	549	179	189	388	127	135	173	33	22	0.315	0.184	0.116
.	19.01.15-15.19.58-1-202603	33	1	1	0	0	0	0	0	0	0	0	NA	NA	NA	9	10	494	165	164	0	0	0	0	0	0	0	0	0
.	19.01.15-15.20.01-1-202606	61	2	2	0	0	0	397	1	1	0	0	NA	NA	NA	18	21	502	165	167	236	85	76	3	1	0	0.006	0.006	0
.	19.01.15-15.20.01-1-202607	120	7	7	1	0	1	588	6	6	0	0	NA	NA	NA	37	39	509	176	167	352	122	114	15	2	1	0.029	0.011	0.006
.	19.01.15-15.20.03-1-202613	32	1	1	1	0	1	0	0	0	0	0	NA	NA	NA	15	11	495	165	164	0	0	0	0	0	0	0	0	0
.	19.01.15-15.20.04-1-202618	152	19	19	5	0	5	579	18	18	0	0	NA	NA	NA	36	33	511	168	167	354	114	111	33	24	8	0.065	0.143	0.048
.	19.01.15-15.20.04-1-202620	299	29	29	9	0	5	646	26	26	0	0	NA	NA	NA	82	104	557	181	179	389	128	129	61	16	16	0.11	0.088	0.089
.	19.01.15-15.20.05-1-202621	155	13	13	1	0	1	589	11	11	0	0	NA	NA	NA	57	39	510	173	169	354	119	116	33	8	0	0.065	0.046	0
.	19.01.15-15.20.12-1-202625	97	6	6	3	0	3	584	4	4	0	0	NA	NA	NA	26	34	506	172	169	345	121	118	9	5	5	0.018	0.029	0.03
.	19.01.15-15.20.21-1-202641	65	3	3	1	0	1	573	1	1	0	0	NA	NA	NA	29	26	502	168	169	345	112	116	4	4	0	0.008	0.024	0
.	19.01.15-15.20.29-1-202653	90	3	3	1	0	0	580	2	2	0	0	NA	NA	NA	35	38	508	172	171	345	116	119	7	0	0	0.014	0	0
.	19.01.15-15.20.33-1-202660	32	1	1	0	0	0	0	0	0	0	0	NA	NA	NA	6	8	490	166	165	0	0	0	0	0	2	0	0	0.012
.	19.01.15-15.20.34-1-202661	173	10	10	2	0	1	598	9	9	0	0	NA	NA	NA	46	47	519	171	170	361	119	118	25	0	1	0.048	0	0.006
.	19.01.15-15.20.35-1-202662	63	2	2	0	0	0	347	1	1	0	0	NA	NA	NA	7	10	493	164	166	212	68	67	1	3	0	0.002	0.018	0
.	19.01.15-15.20.39-1-202665	181	20	20	2	0	1	596	17	17	0	0	NA	NA	NA	58	53	520	178	168	360	123	113	49	1	5	0.094	0.006	0.03
.	19.01.15-15.20.40-1-202685	139	10	10	0	0	0	608	9	9	0	0	NA	NA	NA	43	57	522	180	168	366	127	115	28	0	3	0.054	0	0.018
.	19.01.15-15.20.46-1-202691	36	1	1	1	0	1	0	0	0	0	0	NA	NA	NA	5	11	493	167	164	0	0	0	0	0	2	0	0	0.012
.	19.01.15-15.20.46-1-202693	142	13	13	5	0	4	609	10	10	0	0	NA	NA	NA	42	59	522	177	173	364	124	121	50	15	3	0.096	0.085	0.017
.	19.01.15-15.20.48-1-202697	322	33	33	15	0	8	648	31	31	0	0	NA	NA	NA	90	110	556	184	183	390	128	130	117	19	5	0.21	0.103	0.027
.	19.01.15-15.20.57-1-202709	62	4	4	2	0	2	584	3	3	0	0	NA	NA	NA	20	33	508	171	167	349	117	118	3	1	7	0.006	0.006	0.042
.	19.01.15-15.20.58-1-202710	114	7	7	4	0	3	582	6	6	0	0	NA	NA	NA	41	39	511	172	169	351	116	115	22	8	6	0.043	0.047	0.036
.	19.01.15-15.21.01-1-202714	68	2	2	1	0	1	570	0	0	0	0	NA	NA	NA	20	29	509	169	164	347	113	110	3	0	0	0.006	0	0
.	19.01.15-15.21.09-1-202721	123	12	12	0	0	0	581	11	11	0	0	NA	NA	NA	37	34	509	168	170	351	115	115	16	4	5	0.031	0.024	0.029
.	19.01.15-15.21.10-1-202723	128	16	16	2	0	2	591	15	15	0	0	NA	NA	NA	46	44	512	175	170	353	121	117	41	6	4	0.08	0.034	0.024
.	19.01.15-15.21.12-1-202727	64	3	3	1	0	0	571	2	2	0	0	NA	NA	NA	28	23	500	168	168	340	114	117	9	0	0	0.018	0	0
.	19.01.15-15.21.16-1-202732	32	1	1	0	0	0	0	0	0	0	0	NA	NA	NA	4	12	496	164	165	0	0	0	3	0	0	0.006	0	0
.	19.01.15-15.21.16-1-202736	129	8	8	2	0	0	587	7	7	0	0	NA	NA	NA	37	40	518	167	168	357	115	115	32	4	0	0.062	0.024	0
.	19.01.15-15.21.18-1-202740	69	4	4	0	0	0	572	2	2	0	0	NA	NA	NA	27	30	505	167	171	346	111	115	8	0	0	0.016	0	0
.	19.01.15-15.21.20-1-202743	61	3	3	0	0	0	576	2	2	0	0	NA	NA	NA	23	23	501	169	166	344	118	114	3	2	0	0.006	0.012	0
.	19.01.15-15.21.26-1-202755	126	8	8	1	0	0	592	6	6	0	0	NA	NA	NA	26	45	510	173	175	352	119	121	17	0	8	0.033	0	0.046
.	19.01.15-15.21.28-1-202758	117	5	5	0	0	0	584	3	3	0	0	NA	NA	NA	34	37	506	172	172	346	118	120	12	0	0	0.024	0	0
.	19.01.15-15.21.31-1-202763	180	16	16	0	0	0	591	13	13	0	0	NA	NA	NA	56	42	517	171	167	359	118	114	39	8	8	0.075	0.047	0.048
.	19.01.15-15.21.34-1-202765	230	24	24	8	0	6	604	21	21	0	0	NA	NA	NA	74	63	526	171	179	362	120	122	55	23	6	0.105	0.135	0.034
.	19.01.15-15.21.34-1-202766	567	63	63	24	0	17	698	59	59	0	0	NA	NA	NA	175	168	591	198	192	420	143	135	177	44	33	0.299	0.222	0.172
.	19.01.15-15.21.37-1-202768	149	17	17	3	0	3	587	16	16	0	0	NA	NA	NA	45	40	512	167	174	356	113	118	34	8	11	0.066	0.048	0.063
.	19.01.15-15.21.42-1-202787	172	19	19	5	0	5	596	16	16	0	0	NA	NA	NA	47	44	515	172	170	356	122	118	39	5	9	0.076	0.029	0.053
.	19.01.15-15.21.45-1-202789	94	15	15	2	0	1	563	14	14	0	0	NA	NA	NA	31	16	497	164	168	341	110	112	26	4	4	0.052	0.024	0.024
.	19.01.15-15.21.45-1-202792	33	1	1	0	0	0	0	0	0	0	0	NA	NA	NA	11	8	490	167	164	0	0	0	0	1	0	0	0.006	0
.	19.01.15-15.21.45-1-202793	318	38	38	8	0	7	640	33	33	0	0	NA	NA	NA	90	94	541	187	179	384	130	126	110	33	10	0.203	0.176	0.056
.	19.01.15-15.21.47-1-202797	36	1	1	0	0	0	0	0	0	0	0	NA	NA	NA	14	7	494	163	163	0	0	0	0	0	0	0	0	0
.	19.01.15-15.21.50-1-202799	94	6	6	3	0	1	584	5	5	0	0	NA	NA	NA	29	34	507	172	168	350	118	116	10	0	6	0.02	0	0.036
.	19.01.15-15.22.02-1-202808	213	48	48	13	0	11	610	46	46	0	0	NA	NA	NA	78	66	524	180	175	361	127	122	133	47	11	0.254	0.261	0.063
.	19.01.15-15.22.02-1-202809	56	3	3	1	0	1	348	2	2	0	0	NA	NA	NA	19	19	500	167	165	208	68	72	2	3	0	0.004	0.018	0
.	19.01.15-15.22.07-1-202815	32	1	1	0	0	0	0	0	0	0	0	NA	NA	NA	7	10	495	165	163	0	0	0	1	0	0	0.002	0	0
.	19.01.15-15.22.08-1-202816	279	54	54	19	0	11	623	50	50	0	0	NA	NA	NA	85	80	538	179	176	375	125	123	149	28	8	0.277	0.156	0.045
.	19.01.15-15.22.08-1-202817	94	4	4	2	0	2	578	3	3	0	0	NA	NA	NA	38	34	509	173	165	347	120	111	11	11	0	0.022	0.064	0
.	19.01.15-15.22.10-1-202819	154	13	13	9	0	7	588	10	10	0	0	NA	NA	NA	53	45	516	169	173	356	115	117	28	37	4	0.054	0.219	0.023
.	19.01.15-15.22.15-1-202827	61	5	5	2	0	2	580	4	4	0	0	NA	NA	NA	25	37	510	171	169	348	115	117	14	8	3	0.027	0.047	0.018
.	19.01.15-15.22.15-1-202828	212	52	52	15	0	10	615	43	43	0	0	NA	NA	NA	63	69	524	174	184	366	121	128	144	35	21	0.275	0.201	0.114
.	19.01.15-15.22.26-1-202841	430	60	60	9	0	8	653	53	53	0	0	NA	NA	NA	135	109	554	183	185	394	127	132	151	32	43	0.273	0.175	0.232
.	19.01.15-15.22.37-1-202857	257	30	30	8	0	8	608	25	25	0	0	NA	NA	NA	81	67	529	177	174	365	123	120	64	12	8	0.121	0.068	0.046
.	19.01.15-15.22.37-1-202858	88	6	6	1	0	0	583	5	5	0	0	NA	NA	NA	29	32	511	167	167	353	115	115	8	1	7	0.016	0.006	0.042
.	19.01.15-15.22.43-1-202880	150	12	12	7	0	6	597	11	11	0	0	NA	NA	NA	48	56	523	175	171	360	118	119	36	4	9	0.069	0.023	0.053
.	19.01.15-15.22.57-1-202891	61	2	2	1	0	1	575	1	1	0	0	NA	NA	NA	19	30	504	171	168	346	118	111	0	5	2	0	0.029	0.012
.	19.01.15-15.23.07-1-202899	172	13	13	1	0	0	597	12	12	0	0	NA	NA	NA	42	54	520	168	179	358	115	124	20	1	11	0.038	0.006	0.061
.	19.01.15-15.23.08-1-202901	189	51	51	15	0	11	598	47	47	0	0	NA	NA	NA	53	52	514	176	175	355	120	123	101	26	37	0.196	0.148	0.211
.	19.01.15-15.23.09-1-202902	172	10	10	3	0	3	595	9	9	0	0	NA	NA	NA	59	48	515	170	176	354	117	124	12	27	0	0.023	0.159	0
.	19.01.15-15.23.10-1-202903	91	4	4	1	0	1	587	3	3	0	0	NA	NA	NA	29	44	513	174	170	352	119	116	5	1	4	0.01	0.006	0.024
.	19.01.15-15.23.18-1-202916	58	2	2	0	0	0	575	1	1	0	0	NA	NA	NA	17	22	501	169	165	347	114	114	8	0	0	0.016	0	0
.	19.01.15-15.23.21-1-202924	145	9	9	3	0	2	600	8	8	0	0	NA	NA	NA	54	54	516	177	174	356	122	122	20	2	6	0.039	0.011	0.034
.	19.01.15-15.23.25-1-202929	145	18	18	3	0	2	582	17	17	0	0	NA	NA	NA	51	36	512	169	168	356	114	112	42	14	4	0.082	0.083	0.024
.	19.01.15-15.23.25-1-202930	34	1	1	0	0	0	0	0	0	0	0	NA	NA	NA	12	13	497	166	163	0	0	0	0	0	4	0	0	0.025
.	19.01.15-15.23.28-1-202935	179	16	16	3	0	3	611	15	15	0	0	NA	NA	NA	51	62	530	173	172	371	121	119	41	21	1	0.077	0.121	0.006
.	19.01.15-15.23.31-1-202943	186	13	13	3	0	2	598	11	11	0	0	NA	NA	NA	55	60	524	179	170	359	125	114	26	11	5	0.05	0.061	0.029
.	19.01.15-15.23.31-1-202945	39	1	1	0	0	0	0	0	0	0	0	NA	NA	NA	8	10	493	167	163	0	0	0	0	0	0	0	0	0
.	19.01.15-15.23.31-1-202946	63	2	2	0	0	0	562	1	1	0	0	NA	NA	NA	33	19	497	169	166	337	113	112	0	1	2	0	0.006	0.012
.	19.01.15-15.23.34-1-202948	33	1	1	0	0	0	0	0	0	0	0	NA	NA	NA	10	10	494	166	163	0	0	0	2	0	0	0.004	0	0
.	19.01.15-15.23.36-1-202950	127	8	8	3	0	3	593	7	7	0	0	NA	NA	NA	48	48	517	175	169	357	121	115	16	18	7	0.031	0.103	0.041
.	19.01.15-15.23.41-1-202968	116	5	5	1	0	1	585	3	3	0	0	NA	NA	NA	36	42	511	170	174	353	114	118	1	18	3	0.002	0.106	0.017
.	19.01.15-15.23.43-1-202969	36	1	1	0	0	0	0	0	0	0	0	NA	NA	NA	7	13	496	165	165	0	0	0	0	0	1	0	0	0.006
.	19.01.15-15.23.45-1-202971	144	7	7	1	0	1	584	6	6	0	0	NA	NA	NA	52	44	516	170	171	352	117	115	17	3	5	0.033	0.018	0.029
.	19.01.15-15.23.46-1-202972	320	43	43	9	0	6	645	42	42	0	0	NA	NA	NA	91	99	543	184	185	385	130	130	183	20	8	0.337	0.109	0.043
.	19.01.15-15.23.52-1-202977	115	11	11	3	0	2	585	10	10	0	0	NA	NA	NA	35	39	516	168	168	351	115	119	13	12	3	0.025	0.071	0.018
.	19.01.15-15.23.55-1-202979	203	18	18	3	0	3	594	17	17	0	0	NA	NA	NA	62	57	519	170	181	356	114	124	39	9	2	0.075	0.053	0.011
.	19.01.15-15.23.56-1-202981	311	63	63	22	0	18	630	59	59	0	0	NA	NA	NA	95	86	541	181	177	379	128	123	175	49	29	0.323	0.271	0.164
.	19.01.15-15.23.57-1-202983	356	27	27	11	0	8	642	24	24	0	0	NA	NA	NA	106	96	539	184	186	378	132	132	80	28	1	0.148	0.152	0.005
.	19.01.15-15.23.58-1-202985	359	40	40	12	0	9	643	35	35	0	0	NA	NA	NA	108	94	547	174	186	391	123	129	121	30	34	0.221	0.172	0.183
.	19.01.15-15.24.04-1-202991	89	3	3	1	0	1	574	2	2	0	0	NA	NA	NA	23	27	507	169	164	347	116	111	6	1	0	0.012	0.006	0
.	19.01.15-15.24.11-1-202998	90	4	4	1	0	1	573	2	2	0	0	NA	NA	NA	24	25	505	170	163	346	115	112	6	0	11	0.012	0	0.067
.	19.01.15-15.24.16-1-203007	94	3	3	1	0	1	576	2	2	0	0	NA	NA	NA	21	25	501	170	167	347	116	113	0	0	5	0	0	0.03
.	19.01.15-15.24.19-1-203012	59	2	2	1	0	1	149	0	0	0	0	NA	NA	NA	14	18	500	166	165	95	30	24	3	0	0	0.006	0	0
.	19.01.15-15.24.29-1-203023	118	8	8	3	0	2	588	4	4	0	0	NA	NA	NA	33	37	511	172	167	352	120	116	20	7	0	0.039	0.041	0
.	19.01.15-15.24.31-1-203026	148	22	22	5	0	4	587	20	20	0	0	NA	NA	NA	44	39	513	169	170	355	117	115	43	0	11	0.084	0	0.065
.	19.01.15-15.24.32-1-203027	151	6	6	2	0	2	582	4	4	0	0	NA	NA	NA	44	38	510	172	169	355	112	115	15	0	7	0.029	0	0.041
.	19.01.15-15.24.33-1-203029	175	8	8	2	0	1	608	6	6	0	0	NA	NA	NA	46	55	513	176	179	358	123	127	28	8	12	0.055	0.045	0.067
.	19.01.15-15.24.43-1-203053	147	13	13	3	0	3	597	11	11	0	0	NA	NA	NA	39	51	515	170	179	356	116	125	15	12	10	0.029	0.071	0.056
.	19.01.15-15.24.57-1-203063	117	10	10	0	0	0	586	8	8	0	0	NA	NA	NA	31	35	508	171	169	354	118	114	28	0	1	0.055	0	0.006
.	19.01.15-15.25.02-1-203066	59	2	2	0	0	0	563	1	1	0	0	NA	NA	NA	27	17	500	166	164	343	111	109	9	0	0	0.018	0	0
.	19.01.15-15.25.02-1-203067	64	4	4	0	0	0	445	3	3	0	0	NA	NA	NA	21	12	494	166	165	266	90	89	4	0	0	0.008	0	0
.	19.01.15-15.25.03-1-203068	203	50	50	21	0	16	595	46	46	0	0	NA	NA	NA	58	54	524	170	173	357	118	120	165	16	16	0.315	0.094	0.092
.	19.01.15-15.25.03-1-203069	92	5	5	3	0	3	585	3	3	0	0	NA	NA	NA	37	37	506	174	170	348	121	116	15	0	0	0.03	0	0
.	19.01.15-15.25.10-1-203077	62	4	4	0	0	0	585	3	3	0	0	NA	NA	NA	21	40	510	172	171	353	118	114	5	0	6	0.01	0	0.035
.	19.01.15-15.25.13-1-203082	123	5	5	2	0	2	574	4	4	0	0	NA	NA	NA	38	28	507	168	166	345	115	114	12	0	5	0.024	0	0.03
.	19.01.15-15.25.14-1-203087	64	4	4	2	0	2	573	3	3	0	0	NA	NA	NA	24	23	502	170	164	344	117	112	3	3	6	0.006	0.018	0.037
.	19.01.15-15.25.18-1-203093	90	3	3	0	0	0	580	2	2	0	0	NA	NA	NA	45	41	513	171	170	351	115	114	10	0	0	0.019	0	0
.	19.01.15-15.25.18-1-203095	183	20	20	5	0	3	604	18	18	0	0	NA	NA	NA	54	66	522	177	180	362	120	122	42	11	6	0.08	0.062	0.033
.	19.01.15-15.25.19-1-203099	92	6	6	0	0	0	576	5	5	0	0	NA	NA	NA	29	24	506	166	165	352	113	111	9	3	5	0.018	0.018	0.03
.	19.01.15-15.25.24-1-203105	94	13	13	4	0	3	579	10	10	0	0	NA	NA	NA	38	38	513	169	169	348	116	115	33	7	6	0.064	0.041	0.036
.	19.01.15-15.25.24-1-203106	174	13	13	4	0	4	604	11	11	0	0	NA	NA	NA	52	56	520	173	176	362	119	123	15	10	4	0.029	0.058	0.023
.	19.01.15-15.25.27-1-203108	88	4	4	2	0	2	575	3	3	0	0	NA	NA	NA	18	25	504	167	167	345	114	116	10	0	2	0.02	0	0.012
.	19.01.15-15.25.29-1-203112	38	1	1	1	0	1	0	0	0	0	0	NA	NA	NA	10	6	493	164	162	0	0	0	2	0	0	0.004	0	0
.	19.01.15-15.25.31-1-203117	182	16	16	6	0	5	596	13	13	0	0	NA	NA	NA	56	53	518	172	176	357	118	121	30	5	17	0.058	0.029	0.097
.	19.01.15-15.25.32-1-203119	195	15	15	5	0	5	603	13	13	0	0	NA	NA	NA	63	62	532	171	172	367	117	119	39	15	14	0.073	0.088	0.081
.	19.01.15-15.25.37-1-203128	35	1	1	1	0	1	0	0	0	0	0	NA	NA	NA	10	4	488	165	164	0	0	0	3	0	0	0.006	0	0
.	19.01.15-15.25.40-1-203132	33	1	1	0	0	0	0	0	0	0	0	NA	NA	NA	6	12	499	164	162	0	0	0	3	0	0	0.006	0	0
.	19.01.15-15.25.42-1-203148	65	3	3	1	0	1	581	2	2	0	0	NA	NA	NA	22	26	503	167	169	349	114	118	3	2	0	0.006	0.012	0
.	19.01.15-15.25.42-1-203149	177	17	17	5	0	5	591	13	13	0	0	NA	NA	NA	54	42	511	172	172	354	119	118	49	0	13	0.096	0	0.076
.	19.01.15-15.25.46-1-203150	34	1	1	0	0	0	0	0	0	0	0	NA	NA	NA	11	5	491	164	163	0	0	0	0	0	4	0	0	0.025
.	19.01.15-15.25.46-1-203152	121	5	5	3	0	2	568	4	4	0	0	NA	NA	NA	38	16	497	165	167	342	113	113	3	3	7	0.006	0.018	0.042
.	19.01.15-15.25.50-1-203153	204	16	16	7	0	5	599	14	14	0	0	NA	NA	NA	53	54	521	176	170	358	124	117	68	7	0	0.131	0.04	0
.	19.01.15-15.25.55-1-203157	33	1	1	0	0	0	0	0	0	0	0	NA	NA	NA	9	7	493	163	164	0	0	0	0	0	1	0	0	0.006
.	19.01.15-15.25.56-1-203159	324	36	36	9	0	5	632	34	34	0	0	NA	NA	NA	88	87	545	178	177	384	125	123	130	9	29	0.239	0.051	0.164
.	19.01.15-15.25.57-1-203161	92	4	4	0	0	0	584	2	2	0	0	NA	NA	NA	48	37	512	171	167	353	119	112	7	1	1	0.014	0.006	0.006
.	19.01.15-15.26.00-1-203162	233	26	26	5	0	3	619	21	21	0	0	NA	NA	NA	67	72	530	179	176	370	126	123	92	15	2	0.174	0.084	0.011
.	19.01.15-15.26.00-1-203164	291	38	38	10	0	9	616	32	32	0	0	NA	NA	NA	84	70	525	176	182	364	124	128	82	25	7	0.156	0.142	0.038
.	19.01.15-15.26.02-1-203165	58	2	2	0	0	0	199	1	1	0	0	NA	NA	NA	18	9	493	166	163	118	40	41	0	4	0	0	0.024	0
.	19.01.15-15.26.09-1-203173	377	50	50	13	0	7	637	41	41	0	0	NA	NA	NA	115	97	536	188	186	371	135	131	115	49	22	0.215	0.261	0.118
.	19.01.15-15.26.11-1-203175	89	3	3	1	0	1	568	2	2	0	0	NA	NA	NA	28	24	504	168	165	341	115	112	7	2	0	0.014	0.012	0
.	19.01.15-15.26.11-1-203176	177	27	27	11	0	5	583	24	24	0	0	NA	NA	NA	49	32	508	170	167	350	119	114	70	15	13	0.138	0.088	0.078
.	19.01.15-15.26.16-1-203185	147	15	15	7	0	4	591	13	13	0	0	NA	NA	NA	38	38	512	171	168	355	118	118	49	11	13	0.096	0.064	0.077
.	19.01.15-15.26.24-1-203196	235	24	24	4	0	4	616	22	22	0	0	NA	NA	NA	91	77	528	182	180	364	127	125	47	6	6	0.089	0.033	0.033
.	19.01.15-15.26.29-1-203208	119	6	6	3	0	3	591	4	4	0	0	NA	NA	NA	41	43	513	172	171	357	114	120	18	7	0	0.035	0.041	0
.	19.01.15-15.26.47-1-203243	93	6	6	0	0	0	585	5	5	0	0	NA	NA	NA	27	36	515	167	167	356	114	115	3	3	3	0.006	0.018	0.018
.	19.01.15-15.26.47-1-203244	91	5	5	0	0	0	580	4	4	0	0	NA	NA	NA	35	38	507	174	170	347	119	114	13	2	0	0.026	0.011	0
.	19.01.15-15.26.50-1-203249	148	12	12	1	0	1	597	10	10	0	0	NA	NA	NA	46	57	519	176	175	356	122	119	29	8	5	0.056	0.045	0.029
.	19.01.15-15.26.50-1-203250	32	1	1	0	0	0	0	0	0	0	0	NA	NA	NA	7	9	495	165	162	0	0	0	0	0	0	0	0	0
.	19.01.15-15.26.52-1-203252	95	4	4	0	0	0	585	3	3	0	0	NA	NA	NA	26	37	507	171	172	350	117	118	5	4	1	0.01	0.023	0.006
.	19.01.15-15.27.00-1-203259	66	4	4	3	0	2	581	3	3	0	0	NA	NA	NA	30	31	509	170	165	349	117	115	18	0	1	0.035	0	0.006
.	19.01.15-15.27.00-1-203260	147	7	7	4	0	4	592	4	4	0	0	NA	NA	NA	45	49	525	168	169	363	116	113	7	15	9	0.013	0.089	0.053
.	19.01.15-15.27.02-1-203262	121	14	14	5	0	2	574	13	13	0	0	NA	NA	NA	48	36	511	170	168	343	116	115	36	14	0	0.07	0.082	0
.	19.01.15-15.27.04-1-203268	209	27	27	9	0	7	610	26	26	0	0	NA	NA	NA	65	65	525	180	173	363	126	121	63	30	9	0.12	0.167	0.052
.	19.01.15-15.27.04-1-203269	297	42	42	14	0	12	631	41	41	0	0	NA	NA	NA	101	85	537	181	180	379	126	126	122	25	22	0.227	0.138	0.122
.	19.01.15-15.27.09-1-203272	175	19	19	6	0	4	596	17	17	0	0	NA	NA	NA	61	51	514	175	175	353	123	120	47	20	6	0.091	0.114	0.034
.	19.01.15-15.27.14-1-203280	124	7	7	1	0	1	590	6	6	0	0	NA	NA	NA	29	42	509	174	172	352	122	116	26	5	7	0.051	0.029	0.041
.	19.01.15-15.27.16-1-203285	119	12	12	3	0	3	583	11	11	0	0	NA	NA	NA	31	30	511	164	168	354	113	116	36	8	0	0.07	0.049	0
.	19.01.15-15.27.17-1-203287	322	70	70	16	0	13	629	66	66	0	0	NA	NA	NA	81	80	540	174	179	381	123	125	174	45	22	0.322	0.259	0.123
.	19.01.15-15.27.18-1-203290	232	40	40	11	0	7	627	35	35	0	0	NA	NA	NA	73	86	545	179	175	381	124	122	103	38	16	0.189	0.212	0.091
.	19.01.15-15.27.28-1-203303	232	42	42	11	0	8	616	38	38	0	0	NA	NA	NA	77	72	540	175	170	375	124	117	118	31	12	0.219	0.177	0.071
.	19.01.15-15.27.39-1-203316	59	2	2	0	0	0	50	1	1	0	0	NA	NA	NA	23	16	496	171	162	26	11	13	4	0	0	0.008	0	0
.	19.01.15-15.27.40-1-203317	31	1	1	1	0	1	0	0	0	0	0	NA	NA	NA	8	10	495	164	164	0	0	0	0	0	0	0	0	0
.	19.01.15-15.27.40-1-203333	114	7	7	0	0	0	591	5	5	0	0	NA	NA	NA	34	45	520	168	170	360	114	117	7	0	3	0.013	0	0.018
.	19.01.15-15.27.42-1-203336	143	8	8	1	0	0	598	6	6	0	0	NA	NA	NA	31	48	516	173	172	358	119	121	16	7	0	0.031	0.04	0
.	19.01.15-15.27.45-1-203339	85	3	3	1	0	1	574	2	2	0	0	NA	NA	NA	28	30	510	167	166	348	115	111	4	0	3	0.008	0	0.018
.	19.01.15-15.27.47-1-203342	65	2	2	0	0	0	577	1	1	0	0	NA	NA	NA	25	32	509	170	166	347	115	115	2	1	0	0.004	0.006	0
.	19.01.15-15.27.57-1-203349	35	1	1	0	0	0	0	0	0	0	0	NA	NA	NA	5	8	494	163	164	0	0	0	0	0	3	0	0	0.018
.	19.01.15-15.27.58-1-203350	211	24	24	5	0	5	611	22	22	0	0	NA	NA	NA	57	69	534	173	175	372	117	122	45	14	12	0.084	0.081	0.069
.	19.01.15-15.27.59-1-203352	90	3	3	1	0	1	574	2	2	0	0	NA	NA	NA	29	26	506	168	165	351	113	110	0	2	5	0	0.012	0.03
.	19.01.15-15.28.00-1-203354	121	6	6	1	0	1	585	5	5	0	0	NA	NA	NA	41	42	508	175	172	350	119	116	7	9	2	0.014	0.051	0.012
.	19.01.15-15.28.00-1-203355	62	3	3	0	0	0	198	2	2	0	0	NA	NA	NA	19	15	496	167	165	118	39	41	2	0	3	0.004	0	0.018
.	19.01.15-15.28.00-1-203358	410	66	66	23	0	14	669	63	63	0	0	NA	NA	NA	110	122	574	181	180	412	127	130	190	64	25	0.331	0.354	0.139
.	19.01.15-15.28.11-1-203369	117	16	16	1	0	1	589	13	13	0	0	NA	NA	NA	48	46	516	173	170	355	116	118	20	14	8	0.039	0.081	0.047
.	19.01.15-15.28.12-1-203372	58	3	3	2	0	1	576	2	2	0	0	NA	NA	NA	22	25	507	167	164	346	117	113	11	0	0	0.022	0	0
.	19.01.15-15.28.16-1-203381	32	1	1	0	0	0	0	0	0	0	0	NA	NA	NA	13	11	494	167	163	0	0	0	1	0	0	0.002	0	0
.	19.01.15-15.28.18-1-203386	264	44	44	12	0	9	620	38	38	0	0	NA	NA	NA	88	77	536	178	176	374	125	121	143	24	19	0.267	0.135	0.108
.	19.01.15-15.28.20-1-203390	34	1	1	1	0	1	0	0	0	0	0	NA	NA	NA	12	5	490	163	165	0	0	0	0	0	0	0	0	0
.	19.01.15-15.28.22-1-203396	61	2	2	0	0	0	559	0	0	0	0	NA	NA	NA	24	16	497	168	164	336	112	111	2	4	0	0.004	0.024	0
.	19.01.15-15.28.26-1-203399	121	11	11	4	0	4	580	9	9	0	0	NA	NA	NA	44	37	510	168	172	349	113	118	26	11	10	0.051	0.065	0.058
.	19.01.15-15.28.26-1-203400	473	58	58	19	0	13	666	55	55	0	0	NA	NA	NA	127	124	567	186	184	404	131	131	196	20	11	0.346	0.108	0.06
.	19.01.15-15.28.49-1-203430	57	2	2	1	0	1	49	1	1	0	0	NA	NA	NA	10	12	498	163	164	30	9	10	2	0	2	0.004	0	0.012
.	19.01.15-15.28.53-1-203435	91	4	4	1	0	1	572	3	3	0	0	NA	NA	NA	29	28	508	166	167	343	114	115	13	3	0	0.026	0.018	0
.	19.01.15-15.28.55-1-203438	177	10	10	2	0	2	603	9	9	0	0	NA	NA	NA	65	67	528	175	177	360	120	123	19	4	11	0.036	0.023	0.062
.	19.01.15-15.28.57-1-203439	121	8	8	4	0	3	591	6	6	0	0	NA	NA	NA	37	38	505	175	171	352	120	119	14	14	7	0.028	0.08	0.041
.	19.01.15-15.28.59-1-203442	57	2	2	0	0	0	568	1	1	0	0	NA	NA	NA	27	26	507	166	166	345	112	111	2	4	0	0.004	0.024	0
.	19.01.15-15.29.03-1-203444	91	5	5	0	0	0	580	4	4	0	0	NA	NA	NA	39	27	500	169	171	346	118	116	13	0	4	0.026	0	0.023
.	19.01.15-15.29.07-1-203450	60	2	2	0	0	0	571	1	1	0	0	NA	NA	NA	24	22	501	166	168	342	113	116	6	0	0	0.012	0	0
.	19.01.15-15.29.12-1-203456	264	39	39	13	0	9	627	36	36	0	0	NA	NA	NA	70	86	544	180	175	378	126	123	115	21	28	0.211	0.117	0.16
.	19.01.15-15.29.17-1-203463	184	15	15	4	0	3	608	14	14	0	0	NA	NA	NA	53	57	524	173	173	367	121	120	40	18	9	0.076	0.104	0.052
.	19.01.15-15.29.20-1-203470	60	2	2	0	0	0	147	1	1	0	0	NA	NA	NA	15	16	497	167	165	89	28	30	1	5	0	0.002	0.03	0
.	19.01.15-15.29.22-1-203473	149	27	27	10	0	8	578	24	24	0	0	NA	NA	NA	44	37	509	172	169	344	120	114	90	18	13	0.177	0.105	0.077
.	19.01.15-15.29.23-1-203475	84	4	4	0	0	0	578	2	2	0	0	NA	NA	NA	33	30	505	168	170	347	113	118	12	8	0	0.024	0.048	0
.	19.01.15-15.29.30-1-203487	132	4	4	1	0	1	585	2	2	0	0	NA	NA	NA	38	38	510	171	170	351	121	113	7	3	0	0.014	0.018	0
.	19.01.15-15.29.33-1-203489	331	52	52	11	0	8	657	48	48	0	0	NA	NA	NA	83	117	553	184	193	388	131	138	108	80	33	0.195	0.435	0.171
.	19.01.15-15.29.43-1-203508	68	3	3	1	0	1	574	2	2	0	0	NA	NA	NA	29	29	504	169	169	342	113	119	7	0	1	0.014	0	0.006
.	19.01.15-15.29.44-1-203509	202	43	43	16	0	12	614	39	39	0	0	NA	NA	NA	60	70	530	177	176	370	121	123	91	47	15	0.172	0.266	0.085
.	19.01.15-15.29.51-1-203519	59	3	3	1	0	1	566	2	2	0	0	NA	NA	NA	32	17	499	164	167	342	112	112	7	0	2	0.014	0	0.012
.	19.01.15-15.29.52-1-203521	94	6	6	4	0	3	582	5	5	0	0	NA	NA	NA	29	37	507	172	171	349	118	115	7	13	3	0.014	0.076	0.018
.	19.01.15-15.29.58-1-203525	32	1	1	1	0	1	0	0	0	0	0	NA	NA	NA	10	7	492	165	163	0	0	0	0	0	0	0	0	0
.	19.01.15-15.29.59-1-203526	147	15	15	3	0	3	582	13	13	0	0	NA	NA	NA	43	38	510	173	168	349	119	114	51	4	6	0.1	0.023	0.036
.	19.01.15-15.30.00-1-203527	121	18	18	3	0	2	590	16	16	0	0	NA	NA	NA	43	45	519	172	167	358	119	113	32	29	6	0.062	0.169	0.036
.	19.01.15-15.30.04-1-203537	94	5	5	2	0	1	581	4	4	0	0	NA	NA	NA	37	34	506	174	167	349	119	113	24	5	0	0.047	0.029	0
.	19.01.15-15.30.17-1-203547	58	2	2	0	0	0	0	1	1	0	0	NA	NA	NA	24	20	502	167	164	0	0	0	0	0	1	0	0	0.006
.	19.01.15-15.30.17-1-203548	236	40	40	15	0	12	629	35	35	0	0	NA	NA	NA	84	84	530	178	189	369	127	133	99	33	28	0.187	0.185	0.148
.	19.01.15-15.30.22-1-203554	97	3	3	1	0	1	569	0	0	0	0	NA	NA	NA	36	23	507	163	166	345	110	114	5	0	0	0.01	0	0
.	19.01.15-15.30.24-1-203557	35	1	1	0	0	0	0	0	0	0	0	NA	NA	NA	10	7	493	163	164	0	0	0	0	0	0	0	0	0
.	19.01.15-15.30.25-1-203560	69	2	2	1	0	1	572	1	1	0	0	NA	NA	NA	23	28	504	171	166	344	116	112	4	0	0	0.008	0	0
.	19.01.15-15.30.27-1-203561	154	9	9	0	0	0	590	7	7	0	0	NA	NA	NA	54	43	515	175	166	356	122	112	10	4	4	0.019	0.023	0.024
.	19.01.15-15.30.33-1-203577	360	33	33	12	0	9	657	31	31	0	0	NA	NA	NA	99	113	553	181	192	392	128	137	67	28	21	0.121	0.155	0.109
.	19.01.15-15.30.34-1-203579	213	19	19	8	0	7	605	18	18	0	0	NA	NA	NA	79	67	531	173	176	363	118	124	53	3	3	0.1	0.017	0.017
.	19.01.15-15.30.35-1-203580	62	2	2	1	0	1	579	1	1	0	0	NA	NA	NA	24	31	506	172	166	349	118	112	3	1	0	0.006	0.006	0
.	19.01.15-15.30.42-1-203598	251	49	49	13	0	8	624	45	45	0	0	NA	NA	NA	83	71	532	176	176	375	125	124	149	24	20	0.28	0.136	0.114
.	19.01.15-15.30.55-1-203608	124	8	8	5	0	4	596	6	6	0	0	NA	NA	NA	45	47	517	174	169	359	120	117	28	0	8	0.054	0	0.047
.	19.01.15-15.30.55-1-203609	64	3	3	1	0	1	574	2	2	0	0	NA	NA	NA	36	29	503	171	168	342	118	114	6	5	0	0.012	0.029	0
.	19.01.15-15.31.05-1-203636	94	4	4	0	0	0	566	2	2	0	0	NA	NA	NA	41	33	503	172	171	338	116	112	6	8	0	0.012	0.047	0
.	19.01.15-15.31.19-1-203668	167	9	9	4	0	4	600	7	7	0	0	NA	NA	NA	45	51	520	172	172	361	119	120	39	2	1	0.075	0.012	0.006
.	19.01.15-15.31.24-1-203676	233	19	19	7	0	4	620	15	15	0	0	NA	NA	NA	60	71	533	183	168	372	131	117	52	27	12	0.098	0.148	0.071
.	19.01.15-15.31.28-1-203679	31	1	1	0	0	0	0	0	0	0	0	NA	NA	NA	13	9	495	165	162	0	0	0	0	0	0	0	0	0
.	19.01.15-15.31.29-1-203681	101	14	14	4	0	3	588	12	12	0	0	NA	NA	NA	32	40	512	169	172	358	114	116	37	4	6	0.072	0.024	0.035
.	19.01.15-15.31.30-1-203684	117	6	6	1	0	1	585	5	5	0	0	NA	NA	NA	51	35	508	170	170	352	117	116	18	8	0	0.035	0.047	0
.	19.01.15-15.31.31-1-203686	61	2	2	0	0	0	494	1	1	0	0	NA	NA	NA	22	15	497	165	166	294	104	96	1	0	0	0.002	0	0
.	19.01.15-15.31.34-1-203688	203	33	33	11	0	11	621	29	29	0	0	NA	NA	NA	78	77	532	181	177	371	128	122	75	21	19	0.141	0.116	0.107
.	19.01.15-15.31.42-1-203708	63	3	3	1	0	0	570	2	2	0	0	NA	NA	NA	19	19	496	167	169	340	113	117	14	0	5	0.028	0	0.03
.	19.01.15-15.31.42-1-203709	40	1	1	0	0	0	0	0	0	0	0	NA	NA	NA	1	7	490	165	165	0	0	0	0	0	0	0	0	0
.	19.01.15-15.31.45-1-203712	67	3	3	1	0	1	564	2	2	0	0	NA	NA	NA	29	20	497	165	171	337	114	113	10	0	1	0.02	0	0.006
.	19.01.15-15.31.48-1-203716	92	7	7	0	0	0	572	5	5	0	0	NA	NA	NA	29	28	503	170	168	345	113	114	17	6	5	0.034	0.035	0.03
.	19.01.15-15.31.52-1-203717	93	10	10	1	0	1	583	8	8	0	0	NA	NA	NA	30	28	504	168	169	350	117	116	28	4	5	0.056	0.024	0.03
.	19.01.15-15.31.53-1-203718	37	1	1	0	0	0	0	0	0	0	0	NA	NA	NA	12	6	491	165	163	0	0	0	0	0	0	0	0	0
.	19.01.15-15.31.55-1-203723	294	16	16	4	0	3	632	15	15	0	0	NA	NA	NA	86	88	538	179	184	375	126	131	41	12	19	0.076	0.067	0.103
.	19.01.15-15.31.56-1-203725	114	10	10	1	0	1	579	9	9	0	0	NA	NA	NA	39	35	512	167	169	352	112	115	34	0	9	0.066	0	0.053
.	19.01.15-15.31.57-1-203727	181	10	10	2	0	2	609	9	9	0	0	NA	NA	NA	46	57	526	171	173	371	119	119	27	6	3	0.051	0.035	0.017
.	19.01.15-15.31.59-1-203731	99	4	4	1	0	1	580	3	3	0	0	NA	NA	NA	45	35	504	173	171	342	120	118	12	3	0	0.024	0.017	0
.	19.01.15-15.32.20-1-203752	146	14	14	7	0	5	598	11	11	0	0	NA	NA	NA	46	43	514	169	173	358	116	124	35	12	12	0.068	0.071	0.069
.	19.01.15-15.32.21-1-203753	209	16	16	3	0	2	613	14	14	0	0	NA	NA	NA	60	71	523	184	177	358	130	125	60	10	6	0.115	0.054	0.034
.	19.01.15-15.32.34-1-203765	147	12	12	2	0	1	585	11	11	0	0	NA	NA	NA	53	42	511	174	170	349	119	117	31	0	6	0.061	0	0.035
.	19.01.15-15.32.35-1-203766	93	3	3	1	0	1	589	2	2	0	0	NA	NA	NA	32	44	519	167	171	357	114	118	5	3	0	0.01	0.018	0
.	19.01.15-15.32.35-1-203768	60	2	2	0	0	0	300	1	1	0	0	NA	NA	NA	10	10	494	167	162	173	65	62	3	0	0	0.006	0	0
.	19.01.15-15.32.36-1-203770	29	1	1	0	0	0	0	0	0	0	0	NA	NA	NA	5	10	492	166	165	0	0	0	0	2	0	0	0.012	0
.	19.01.15-15.32.37-1-203772	266	43	43	17	0	11	641	40	40	0	0	NA	NA	NA	75	89	547	180	175	386	130	125	120	44	20	0.219	0.244	0.114
.	19.01.15-15.32.38-1-203774	150	9	9	3	0	2	598	6	6	0	0	NA	NA	NA	42	45	515	172	171	359	121	118	42	3	0	0.082	0.017	0
.	19.01.15-15.32.45-1-203791	65	4	4	2	0	1	572	2	2	0	0	NA	NA	NA	32	26	505	166	168	346	112	114	4	2	4	0.008	0.012	0.024
.	19.01.15-15.32.46-1-203798	181	62	62	20	0	13	608	58	58	0	0	NA	NA	NA	47	61	525	173	176	365	120	123	164	31	16	0.312	0.179	0.091
.	19.01.15-15.32.48-1-203799	392	56	56	16	0	11	634	54	54	0	0	NA	NA	NA	103	86	539	183	177	378	132	124	157	55	10	0.291	0.301	0.056
.	19.01.15-15.32.49-1-203802	35	1	1	1	0	1	0	0	0	0	0	NA	NA	NA	10	6	491	164	164	0	0	0	0	0	0	0	0	0
.	19.01.15-15.32.52-1-203806	91	3	3	2	0	2	588	2	2	0	0	NA	NA	NA	31	39	511	170	171	354	117	117	0	9	13	0	0.053	0.076
.	19.01.15-15.32.52-1-203807	366	52	52	19	0	10	647	49	49	0	0	NA	NA	NA	76	110	563	182	178	397	127	123	131	29	30	0.233	0.159	0.169
.	19.01.15-15.32.58-1-203815	204	8	8	3	0	3	590	6	6	0	0	NA	NA	NA	64	48	518	173	170	361	115	114	11	12	4	0.021	0.069	0.024
.	19.01.15-15.32.58-1-203816	117	6	6	0	0	0	584	5	5	0	0	NA	NA	NA	37	33	502	171	173	348	117	119	20	3	0	0.04	0.018	0
.	19.01.15-15.32.59-1-203817	36	1	1	1	0	1	0	0	0	0	0	NA	NA	NA	14	8	491	165	165	0	0	0	1	0	0	0.002	0	0
.	19.01.15-15.33.02-1-203819	39	1	1	0	0	0	0	0	0	0	0	NA	NA	NA	14	11	493	166	165	0	0	0	0	0	0	0	0	0
.	19.01.15-15.33.05-1-203826	88	3	3	1	0	1	569	2	2	0	0	NA	NA	NA	28	26	503	171	165	342	116	111	9	0	0	0.018	0	0
.	19.01.15-15.33.06-1-203828	34	1	1	1	0	1	0	0	0	0	0	NA	NA	NA	10	5	492	164	162	0	0	0	0	1	0	0	0.006	0
.	19.01.15-15.33.10-1-203832	363	36	36	12	0	9	635	31	31	0	0	NA	NA	NA	123	102	547	185	183	379	129	127	67	44	13	0.122	0.238	0.071
.	19.01.15-15.33.16-1-203843	89	3	3	1	0	1	569	2	2	0	0	NA	NA	NA	30	25	504	169	165	343	114	112	4	0	0	0.008	0	0
.	19.01.15-15.33.17-1-203845	94	6	6	0	0	0	583	5	5	0	0	NA	NA	NA	33	31	508	168	168	353	115	115	0	9	2	0	0.054	0.012
.	19.01.15-15.33.19-1-203849	61	2	2	0	0	0	196	1	1	0	0	NA	NA	NA	20	17	500	166	164	118	41	37	0	0	3	0	0	0.018
.	19.01.15-15.33.28-1-203856	152	15	15	7	0	5	601	13	13	0	0	NA	NA	NA	47	49	514	176	172	360	120	121	22	15	3	0.043	0.085	0.017
.	19.01.15-15.33.29-1-203860	232	15	15	2	0	1	616	12	12	0	0	NA	NA	NA	77	64	532	173	172	375	121	120	37	8	5	0.07	0.046	0.029
.	19.01.15-15.33.35-1-203867	152	16	16	3	0	3	587	12	12	0	0	NA	NA	NA	48	43	513	172	171	353	116	118	13	21	4	0.025	0.122	0.023
.	19.01.15-15.33.37-1-203869	37	1	1	0	0	0	0	0	0	0	0	NA	NA	NA	17	12	496	166	163	0	0	0	1	0	0	0.002	0	0
.	19.01.15-15.33.40-1-203873	201	21	21	4	0	2	621	19	19	0	0	NA	NA	NA	51	80	536	178	179	375	122	124	55	27	13	0.103	0.152	0.073
.	19.01.15-15.33.56-1-203897	87	3	3	1	0	1	577	2	2	0	0	NA	NA	NA	35	34	510	167	170	343	116	118	9	0	0	0.018	0	0
.	19.01.15-15.33.58-1-203898	257	28	28	9	0	4	615	26	26	0	0	NA	NA	NA	90	75	536	178	174	373	122	120	97	33	10	0.181	0.185	0.057
.	19.01.15-15.34.00-1-203900	358	59	59	14	0	11	642	54	54	0	0	NA	NA	NA	111	101	555	175	184	390	120	132	178	37	16	0.321	0.211	0.087
.	19.01.15-15.34.01-1-203901	264	27	27	12	0	9	617	22	22	0	0	NA	NA	NA	74	66	524	182	173	369	127	121	87	47	11	0.166	0.258	0.064
.	19.01.15-15.34.03-1-203902	121	8	8	4	0	4	602	7	7	0	0	NA	NA	NA	47	53	527	169	170	367	116	119	25	9	2	0.047	0.053	0.012
.	19.01.15-15.34.06-1-203907	119	6	6	3	0	1	575	5	5	0	0	NA	NA	NA	25	18	500	166	165	347	114	114	20	3	12	0.04	0.018	0.073
.	19.01.15-15.34.07-1-203908	175	28	28	11	0	7	599	24	24	0	0	NA	NA	NA	55	55	521	177	170	357	126	116	75	4	10	0.144	0.023	0.059
.	19.01.15-15.34.11-1-203910	90	4	4	3	0	2	577	3	3	0	0	NA	NA	NA	44	42	510	175	170	345	115	117	14	5	0	0.027	0.029	0
.	19.01.15-15.34.20-1-203930	124	12	12	3	0	2	591	11	11	0	0	NA	NA	NA	33	45	513	174	171	351	122	118	12	17	0	0.023	0.098	0
.	19.01.15-15.34.23-1-203935	148	8	8	1	0	1	592	7	7	0	0	NA	NA	NA	45	45	520	167	171	360	115	117	16	4	10	0.031	0.024	0.058
.	19.01.15-15.34.24-1-203937	152	10	10	4	0	3	590	8	8	0	0	NA	NA	NA	47	42	516	169	170	357	115	118	25	4	0	0.048	0.024	0
.	19.01.15-15.34.26-1-203938	89	4	4	1	0	1	584	2	2	0	0	NA	NA	NA	32	34	507	172	168	349	120	115	0	0	21	0	0	0.125
.	19.01.15-15.34.41-1-203966	208	13	13	3	0	1	613	12	12	0	0	NA	NA	NA	64	72	529	180	176	366	125	122	36	9	8	0.068	0.05	0.045
.	19.01.15-15.34.42-1-203967	146	17	17	2	0	1	593	16	16	0	0	NA	NA	NA	47	48	520	170	171	359	118	116	23	13	19	0.044	0.076	0.111
.	19.01.15-15.34.42-1-203968	64	3	3	0	0	0	569	1	1	0	0	NA	NA	NA	24	28	506	169	166	344	115	110	3	2	0	0.006	0.012	0
.	19.01.15-15.34.43-1-203969	151	16	16	4	0	4	590	15	15	0	0	NA	NA	NA	51	41	510	174	170	354	119	117	23	5	15	0.045	0.029	0.088
.	19.01.15-15.34.43-1-203971	176	13	13	6	0	6	587	10	10	0	0	NA	NA	NA	46	43	514	171	171	352	118	117	34	10	3	0.066	0.058	0.018
.	19.01.15-15.34.45-1-203973	234	16	16	8	0	4	636	15	15	0	0	NA	NA	NA	67	92	545	188	172	382	134	120	34	16	12	0.062	0.085	0.07
.	19.01.15-15.34.49-1-203984	62	2	2	0	0	0	575	1	1	0	0	NA	NA	NA	21	23	498	171	167	342	121	112	5	0	0	0.01	0	0
.	19.01.15-15.34.54-1-203985	91	8	8	2	0	1	581	7	7	0	0	NA	NA	NA	28	30	509	167	167	349	114	118	19	0	3	0.037	0	0.018
.	19.01.15-15.35.02-1-203992	100	4	4	1	0	1	577	2	2	0	0	NA	NA	NA	29	25	503	171	164	348	117	112	5	2	0	0.01	0.012	0
.	19.01.15-15.35.05-1-203997	64	3	3	2	0	2	570	2	2	0	0	NA	NA	NA	25	20	503	165	165	346	113	111	8	0	0	0.016	0	0
.	19.01.15-15.35.08-1-204000	32	1	1	0	0	0	0	0	0	0	0	NA	NA	NA	6	6	493	163	163	0	0	0	0	0	3	0	0	0.018
.	19.01.15-15.35.10-1-204002	317	36	36	15	0	11	633	31	31	0	0	NA	NA	NA	92	90	539	184	180	377	129	127	89	45	22	0.165	0.245	0.122
.	19.01.15-15.35.11-1-204003	152	14	14	4	0	4	590	12	12	0	0	NA	NA	NA	47	37	511	168	171	353	116	121	58	3	1	0.114	0.018	0.006
.	19.01.15-15.35.12-1-204006	185	17	17	5	0	5	594	15	15	0	0	NA	NA	NA	50	45	511	171	176	350	121	123	59	3	3	0.115	0.018	0.017
.	19.01.15-15.35.12-1-204007	173	11	11	4	0	3	597	10	10	0	0	NA	NA	NA	44	50	514	178	171	356	124	117	33	3	10	0.064	0.017	0.058
.	19.01.15-15.35.16-1-204012	272	17	17	6	0	4	625	15	15	0	0	NA	NA	NA	75	76	532	178	179	373	124	128	58	19	4	0.109	0.107	0.022
.	19.01.15-15.35.16-1-204013	63	3	3	1	0	1	574	2	2	0	0	NA	NA	NA	21	20	502	166	165	345	117	112	12	0	1	0.024	0	0.006
.	19.01.15-15.35.19-1-204019	94	3	3	0	0	0	579	2	2	0	0	NA	NA	NA	41	31	510	167	167	349	115	115	6	7	0	0.012	0.042	0
.	19.01.15-15.35.21-1-204022	36	1	1	0	0	0	0	0	0	0	0	NA	NA	NA	9	14	496	166	165	0	0	0	0	0	1	0	0	0.006
.	19.01.15-15.35.25-1-204029	64	4	4	1	0	1	570	3	3	0	0	NA	NA	NA	22	24	503	166	168	344	112	114	9	1	0	0.018	0.006	0
.	19.01.15-15.35.30-1-204035	238	21	21	5	0	3	604	16	16	0	0	NA	NA	NA	60	63	528	173	175	363	120	121	61	21	8	0.116	0.121	0.046
.	19.01.15-15.35.35-1-204039	366	43	43	7	0	4	654	40	40	0	0	NA	NA	NA	109	109	558	180	184	400	128	126	119	27	17	0.213	0.15	0.092
.	19.01.15-15.35.39-1-204043	30	1	1	1	0	1	0	0	0	0	0	NA	NA	NA	17	9	495	165	162	0	0	0	0	1	0	0	0.006	0
.	19.01.15-15.35.39-1-204044	325	39	39	12	0	9	627	38	38	0	0	NA	NA	NA	108	88	542	183	176	372	131	124	112	33	7	0.207	0.18	0.04
.	19.01.15-15.35.41-1-204061	275	36	36	13	0	10	626	33	33	0	0	NA	NA	NA	72	80	537	182	174	378	125	123	94	36	17	0.175	0.198	0.098
.	19.01.15-15.35.42-1-204065	32	1	1	1	0	1	0	0	0	0	0	NA	NA	NA	9	9	492	165	165	0	0	0	0	0	0	0	0	0
.	19.01.15-15.35.44-1-204068	31	1	1	0	0	0	0	0	0	0	0	NA	NA	NA	6	9	493	165	164	0	0	0	0	0	1	0	0	0.006
.	19.01.15-15.35.45-1-204071	115	5	5	0	0	0	576	4	4	0	0	NA	NA	NA	35	24	505	165	167	347	113	116	18	0	0	0.036	0	0
.	19.01.15-15.35.45-1-204072	235	32	32	10	0	8	594	31	31	0	0	NA	NA	NA	65	48	519	171	171	355	119	120	82	18	15	0.158	0.105	0.088
.	19.01.15-15.35.46-1-204073	122	5	5	0	0	0	584	4	4	0	0	NA	NA	NA	43	37	507	173	170	349	118	117	7	11	0	0.014	0.064	0
.	19.01.15-15.36.01-1-204085	83	8	8	3	0	3	578	6	6	0	0	NA	NA	NA	32	35	509	169	170	346	114	118	17	8	0	0.033	0.047	0
.	19.01.15-15.36.01-1-204086	360	32	32	9	0	6	655	31	31	0	0	NA	NA	NA	99	111	553	192	179	392	135	128	95	22	7	0.172	0.115	0.039
.	19.01.15-15.36.05-1-204093	248	62	62	16	0	12	614	58	58	0	0	NA	NA	NA	81	74	534	177	176	366	125	123	178	34	18	0.333	0.192	0.102
.	19.01.15-15.36.07-1-204095	118	15	15	3	0	3	582	12	12	0	0	NA	NA	NA	33	36	513	168	168	354	114	114	28	6	10	0.055	0.036	0.06
.	19.01.15-15.36.18-1-204114	179	14	14	3	0	1	610	11	11	0	0	NA	NA	NA	52	60	525	171	177	367	121	122	44	2	2	0.084	0.012	0.011
.	19.01.15-15.36.27-1-204125	60	2	2	0	0	0	569	1	1	0	0	NA	NA	NA	28	24	500	165	172	338	113	118	8	0	0	0.016	0	0
.	19.01.15-15.36.28-1-204128	183	20	20	3	0	3	599	18	18	0	0	NA	NA	NA	45	48	513	176	172	353	128	118	47	11	3	0.092	0.062	0.017
.	19.01.15-15.36.31-1-204136	91	3	3	0	0	0	576	2	2	0	0	NA	NA	NA	22	31	510	166	168	349	113	114	1	0	1	0.002	0	0.006
.	19.01.15-15.36.35-1-204147	36	1	1	0	0	0	0	0	0	0	0	NA	NA	NA	8	11	495	166	163	0	0	0	0	0	1	0	0	0.006
.	19.01.15-15.36.36-1-204148	95	4	4	2	0	1	577	2	2	0	0	NA	NA	NA	32	26	502	169	168	344	117	116	11	4	0	0.022	0.024	0
.	19.01.15-15.36.38-1-204151	36	1	1	0	0	0	0	0	0	0	0	NA	NA	NA	12	8	493	163	165	0	0	0	6	0	0	0.012	0	0
.	19.01.15-15.36.39-1-204152	58	2	2	0	0	0	0	1	1	0	0	NA	NA	NA	15	19	498	167	167	0	0	0	0	1	2	0	0.006	0.012
.	19.01.15-15.36.41-1-204169	184	22	22	11	0	9	609	17	17	0	0	NA	NA	NA	62	63	521	178	177	362	127	120	46	6	8	0.088	0.034	0.045
.	19.01.15-15.36.43-1-204170	31	1	1	0	0	0	0	0	0	0	0	NA	NA	NA	5	8	493	165	163	0	0	0	0	0	2	0	0	0.012
.	19.01.15-15.36.43-1-204171	182	7	7	1	0	0	616	6	6	0	0	NA	NA	NA	44	66	531	179	169	373	127	116	10	12	6	0.019	0.067	0.036
.	19.01.15-15.36.45-1-204172	151	16	16	6	0	5	589	15	15	0	0	NA	NA	NA	51	40	513	171	169	354	118	117	41	16	14	0.08	0.094	0.083
.	19.01.15-15.36.46-1-204173	262	76	76	13	0	10	591	71	71	0	0	NA	NA	NA	89	52	521	171	173	355	120	116	189	26	13	0.363	0.152	0.075
.	19.01.15-15.36.46-1-204174	264	40	40	12	0	11	617	39	39	0	0	NA	NA	NA	72	71	532	177	175	370	124	123	138	24	3	0.259	0.136	0.017
.	19.01.15-15.36.50-1-204183	142	14	14	4	0	3	591	12	12	0	0	NA	NA	NA	45	41	513	170	171	356	116	119	48	0	5	0.094	0	0.029
.	19.01.15-15.37.00-1-204193	61	2	2	0	0	0	247	1	1	0	0	NA	NA	NA	16	14	495	168	164	142	54	51	2	0	0	0.004	0	0
.	19.01.15-15.37.00-1-204194	119	4	4	0	0	0	586	3	3	0	0	NA	NA	NA	37	38	508	174	169	352	119	115	13	1	0	0.026	0.006	0
.	19.01.15-15.37.09-1-204205	60	2	2	1	0	1	347	1	1	0	0	NA	NA	NA	14	11	494	166	164	214	67	66	3	0	0	0.006	0	0
.	19.01.15-15.37.13-1-204211	142	17	17	5	0	5	597	16	16	0	0	NA	NA	NA	41	44	506	171	180	350	119	128	35	7	9	0.069	0.041	0.05
.	19.01.15-15.37.15-1-204214	31	1	1	0	0	0	0	0	0	0	0	NA	NA	NA	11	11	494	165	165	0	0	0	1	0	0	0.002	0	0
.	19.01.15-15.37.17-1-204220	276	48	48	21	0	17	632	41	41	0	0	NA	NA	NA	80	83	543	180	173	385	127	120	186	24	7	0.343	0.133	0.04
.	19.01.15-15.37.19-1-204222	206	17	17	5	0	5	596	15	15	0	0	NA	NA	NA	56	48	518	171	172	358	119	119	23	25	8	0.044	0.146	0.047
.	19.01.15-15.37.19-1-204223	67	2	2	0	0	0	569	1	1	0	0	NA	NA	NA	27	22	501	167	167	344	113	112	3	3	0	0.006	0.018	0
.	19.01.15-15.37.20-1-204225	151	5	5	3	0	3	593	4	4	0	0	NA	NA	NA	40	43	515	174	167	358	121	114	26	5	0	0.05	0.029	0
.	19.01.15-15.37.27-1-204236	126	17	17	4	0	4	576	15	15	0	0	NA	NA	NA	54	31	506	169	169	346	114	116	62	12	8	0.123	0.071	0.047
.	19.01.15-15.37.35-1-204242	35	1	1	0	0	0	0	0	0	0	0	NA	NA	NA	8	7	492	164	164	0	0	0	0	0	0	0	0	0
.	19.01.15-15.37.38-1-204245	32	1	1	0	0	0	0	0	0	0	0	NA	NA	NA	9	7	493	164	163	0	0	0	1	0	0	0.002	0	0
.	19.01.15-15.37.39-1-204246	303	21	21	6	0	5	635	18	18	0	0	NA	NA	NA	87	95	550	185	173	383	132	120	49	13	2	0.089	0.07	0.012
.	19.01.15-15.37.40-1-204247	60	2	2	2	0	2	49	1	1	0	0	NA	NA	NA	15	17	502	164	164	29	12	8	2	0	0	0.004	0	0
.	19.01.15-15.37.40-1-204248	93	7	7	2	0	2	578	6	6	0	0	NA	NA	NA	32	27	501	169	170	342	118	118	30	4	0	0.06	0.024	0
.	19.01.15-15.37.45-1-204268	179	8	8	3	0	1	616	7	7	0	0	NA	NA	NA	57	65	525	179	174	367	124	125	12	14	3	0.023	0.078	0.017
.	19.01.15-15.37.45-1-204269	122	9	9	3	0	2	578	8	8	0	0	NA	NA	NA	30	26	503	168	168	348	116	114	21	4	0	0.042	0.024	0
.	19.01.15-15.37.48-1-204271	91	4	4	1	0	1	589	2	2	0	0	NA	NA	NA	43	42	514	174	167	357	120	112	9	3	0	0.018	0.017	0
.	19.01.15-15.37.59-1-204281	181	40	40	17	0	12	587	37	37	0	0	NA	NA	NA	61	47	513	174	173	352	117	118	90	42	11	0.175	0.241	0.064
.	19.01.15-15.37.59-1-204282	124	12	12	1	0	1	599	11	11	0	0	NA	NA	NA	37	51	525	167	172	367	112	120	21	5	0	0.04	0.03	0
.	19.01.15-15.38.05-1-204289	32	1	1	0	0	0	0	0	0	0	0	NA	NA	NA	11	9	494	164	164	0	0	0	0	1	0	0	0.006	0
.	19.01.15-15.38.07-1-204290	34	1	1	1	0	1	0	0	0	0	0	NA	NA	NA	10	9	496	163	163	0	0	0	0	0	0	0	0	0
.	19.01.15-15.38.07-1-204291	60	2	2	1	0	1	298	1	1	0	0	NA	NA	NA	18	17	498	167	165	177	70	51	0	0	2	0	0	0.012
.	19.01.15-15.38.07-1-204292	206	16	16	3	0	2	614	11	11	0	0	NA	NA	NA	71	67	530	178	172	371	121	122	56	9	7	0.106	0.051	0.041
.	19.01.15-15.38.09-1-204294	32	1	1	1	0	1	0	0	0	0	0	NA	NA	NA	9	8	492	164	165	0	0	0	0	4	0	0	0.024	0
.	19.01.15-15.38.12-1-204297	149	21	21	8	0	6	602	17	17	0	0	NA	NA	NA	51	57	523	170	177	360	117	125	57	9	6	0.109	0.053	0.034
.	19.01.15-15.38.14-1-204301	266	18	18	3	0	2	627	15	15	0	0	NA	NA	NA	76	78	534	177	180	377	123	127	77	11	5	0.144	0.062	0.028
.	19.01.15-15.38.17-1-204309	152	18	18	3	0	3	591	16	16	0	0	NA	NA	NA	50	46	513	172	174	355	116	120	33	12	19	0.064	0.07	0.109
.	19.01.15-15.38.17-1-204310	178	15	15	6	0	3	587	13	13	0	0	NA	NA	NA	61	39	512	171	169	354	119	114	36	12	0	0.07	0.07	0
.	19.01.15-15.38.22-1-204321	88	4	4	0	0	0	586	3	3	0	0	NA	NA	NA	29	33	507	167	172	352	116	118	16	2	0	0.032	0.012	0
.	19.01.15-15.38.23-1-204324	63	2	2	0	0	0	574	1	1	0	0	NA	NA	NA	11	19	497	167	168	342	116	116	6	0	0	0.012	0	0
.	19.01.15-15.38.35-1-204337	118	12	12	4	0	4	583	11	11	0	0	NA	NA	NA	49	44	521	168	168	357	114	112	35	0	0	0.067	0	0
.	19.01.15-15.38.37-1-204339	170	11	11	4	0	3	583	9	9	0	0	NA	NA	NA	56	40	512	172	169	352	117	114	21	3	10	0.041	0.017	0.059
.	19.01.15-15.38.37-1-204340	83	6	6	1	0	1	565	4	4	0	0	NA	NA	NA	20	18	498	169	164	339	114	112	10	4	2	0.02	0.024	0.012
.	19.01.15-15.38.41-1-204358	229	19	19	10	0	8	617	17	17	0	0	NA	NA	NA	62	66	523	179	177	366	125	126	61	10	6	0.117	0.056	0.034
.	19.01.15-15.38.43-1-204360	68	3	3	0	0	0	576	2	2	0	0	NA	NA	NA	26	26	502	169	168	344	118	114	1	5	0	0.002	0.03	0
.	19.01.15-15.38.49-1-204366	149	9	9	2	0	2	589	7	7	0	0	NA	NA	NA	57	47	514	175	171	353	122	114	11	12	9	0.021	0.069	0.053
.	19.01.15-15.38.50-1-204371	32	1	1	0	0	0	0	0	0	0	0	NA	NA	NA	10	12	496	165	164	0	0	0	0	1	0	0	0.006	0
.	19.01.15-15.38.52-1-204372	118	10	10	2	0	2	584	9	9	0	0	NA	NA	NA	38	32	512	165	168	352	114	118	12	14	0	0.023	0.085	0
.	19.01.15-15.38.52-1-204373	63	5	5	0	0	0	579	4	4	0	0	NA	NA	NA	18	27	507	165	168	349	116	114	11	0	0	0.022	0	0
.	19.01.15-15.38.52-1-204375	261	38	38	7	0	6	625	37	37	0	0	NA	NA	NA	74	76	531	179	179	374	122	129	83	31	22	0.156	0.173	0.123
.	19.01.15-15.38.57-1-204381	269	80	80	28	0	20	626	77	77	0	0	NA	NA	NA	83	88	544	177	180	377	124	125	206	83	33	0.379	0.469	0.183
.	19.01.15-15.38.57-1-204383	122	11	11	3	0	3	583	10	10	0	0	NA	NA	NA	31	34	506	175	166	349	120	114	30	6	0	0.059	0.034	0
.	19.01.15-15.39.07-1-204390	285	31	31	11	0	8	624	28	28	0	0	NA	NA	NA	85	85	539	177	182	374	120	130	106	30	19	0.197	0.169	0.104
.	19.01.15-15.39.11-1-204393	122	9	9	2	0	0	595	8	8	0	0	NA	NA	NA	39	44	514	172	171	358	118	119	20	9	3	0.039	0.052	0.018
.	19.01.15-15.39.18-1-204404	113	19	19	2	0	1	590	18	18	0	0	NA	NA	NA	28	39	510	173	169	352	122	116	38	8	4	0.075	0.046	0.024
.	19.01.15-15.39.23-1-204412	122	7	7	2	0	2	583	6	6	0	0	NA	NA	NA	31	33	506	170	170	348	116	119	17	2	2	0.034	0.012	0.012
.	19.01.15-15.39.25-1-204416	145	14	14	4	0	4	577	12	12	0	0	NA	NA	NA	58	33	509	168	169	349	113	115	47	1	5	0.092	0.006	0.03
.	19.01.15-15.39.27-1-204420	263	28	28	6	0	4	622	25	25	0	0	NA	NA	NA	72	77	536	175	179	375	123	124	63	5	15	0.118	0.029	0.084
.	19.01.15-15.39.34-1-204486	85	3	3	1	0	1	577	2	2	0	0	NA	NA	NA	28	29	512	165	165	352	112	113	10	0	2	0.02	0	0.012
.	19.01.15-15.39.43-1-204578	36	1	1	0	0	0	0	0	0	0	0	NA	NA	NA	13	6	491	165	163	0	0	0	0	0	2	0	0	0.012
.	19.01.15-15.39.46-1-204583	229	14	14	5	0	5	606	11	11	0	0	NA	NA	NA	58	60	522	174	177	364	120	122	47	2	4	0.09	0.011	0.023
.	19.01.15-15.39.49-1-204584	35	1	1	0	0	0	0	0	0	0	0	NA	NA	NA	9	8	493	165	163	0	0	0	0	0	0	0	0	0
.	19.01.15-15.39.51-1-204588	141	14	14	6	0	5	593	11	11	0	0	NA	NA	NA	44	49	510	175	177	351	120	122	31	13	5	0.061	0.074	0.028
.	19.01.15-15.39.52-1-204591	143	10	10	2	0	2	597	9	9	0	0	NA	NA	NA	50	48	514	175	172	354	124	119	22	14	2	0.043	0.08	0.012
.	19.01.15-15.39.54-1-204593	31	1	1	1	0	1	0	0	0	0	0	NA	NA	NA	13	10	492	166	165	0	0	0	1	0	0	0.002	0	0
.	19.01.15-15.39.54-1-204594	150	11	11	3	0	2	590	10	10	0	0	NA	NA	NA	50	47	510	177	173	349	123	118	30	4	1	0.059	0.023	0.006
.	19.01.15-15.39.56-1-204597	203	18	18	5	0	4	612	16	16	0	0	NA	NA	NA	68	61	521	178	175	361	128	123	39	9	12	0.075	0.051	0.069
.	19.01.15-15.39.57-1-204598	96	10	10	1	0	1	574	8	8	0	0	NA	NA	NA	36	35	505	174	169	346	113	115	23	5	6	0.046	0.029	0.036
.	19.01.15-15.40.07-1-204614	324	47	47	11	0	8	644	45	45	0	0	NA	NA	NA	94	106	547	185	187	381	132	131	138	32	13	0.252	0.173	0.07
.	19.01.15-15.40.12-1-204619	149	18	18	6	0	6	606	17	17	0	0	NA	NA	NA	53	63	534	170	172	369	117	120	37	32	9	0.069	0.188	0.052
.	19.01.15-15.40.15-1-204624	125	14	14	4	0	3	589	13	13	0	0	NA	NA	NA	40	44	508	175	174	350	119	120	37	9	12	0.073	0.051	0.069
.	19.01.15-15.40.16-1-204625	65	2	2	0	0	0	566	1	1	0	0	NA	NA	NA	30	24	496	168	173	334	113	119	2	4	0	0.004	0.024	0
.	19.01.15-15.40.17-1-204628	431	46	46	17	0	13	688	43	43	0	0	NA	NA	NA	118	144	577	183	197	412	131	145	133	44	12	0.231	0.24	0.061
.	19.01.15-15.40.20-1-204633	120	4	4	1	0	1	589	2	2	0	0	NA	NA	NA	41	39	504	177	171	348	123	118	14	0	0	0.028	0	0
.	19.01.15-15.40.23-1-204640	87	4	4	1	0	0	582	3	3	0	0	NA	NA	NA	30	40	510	172	171	349	117	116	6	9	0	0.012	0.052	0
.	19.01.15-15.40.29-1-204650	368	47	47	19	0	9	662	45	45	0	0	NA	NA	NA	113	120	546	191	196	386	138	138	148	36	18	0.271	0.188	0.092
.	19.01.15-15.40.31-1-204654	269	29	29	6	0	4	623	27	27	0	0	NA	NA	NA	75	78	537	181	173	376	127	120	76	32	5	0.142	0.177	0.029
.	19.01.15-15.40.36-1-204657	64	3	3	0	0	0	563	2	2	0	0	NA	NA	NA	29	13	495	164	167	340	110	113	10	0	0	0.02	0	0
.	19.01.15-15.40.38-1-204660	241	43	43	12	0	9	626	41	41	0	0	NA	NA	NA	74	83	536	180	180	375	125	126	119	31	15	0.222	0.172	0.083
.	19.01.15-15.40.43-1-204681	245	53	53	20	0	12	620	52	52	0	0	NA	NA	NA	74	75	529	183	176	368	128	124	133	33	29	0.251	0.18	0.165
.	19.01.15-15.40.48-1-204682	149	9	9	1	0	1	594	8	8	0	0	NA	NA	NA	45	52	519	174	172	355	120	119	12	7	14	0.023	0.04	0.081
.	19.01.15-15.40.58-1-204690	211	9	9	4	0	3	606	8	8	0	0	NA	NA	NA	65	61	523	173	178	364	121	121	34	6	3	0.065	0.035	0.017
.	19.01.15-15.41.11-1-204702	155	9	9	3	0	2	599	8	8	0	0	NA	NA	NA	47	54	520	172	175	358	120	121	18	11	4	0.035	0.064	0.023
.	19.01.15-15.41.27-1-204720	391	77	77	33	0	24	658	72	72	0	0	NA	NA	NA	98	116	550	193	186	387	136	135	177	51	35	0.322	0.264	0.188
.	19.01.15-15.41.28-1-204723	236	45	45	6	0	4	612	42	42	0	0	NA	NA	NA	73	74	536	174	177	374	117	121	122	38	22	0.228	0.218	0.124
.	19.01.15-15.41.30-1-204727	93	6	6	0	0	0	586	5	5	0	0	NA	NA	NA	27	33	508	169	169	353	116	117	12	0	0	0.024	0	0
.	19.01.15-15.41.30-1-204728	159	8	8	2	0	1	592	7	7	0	0	NA	NA	NA	61	49	518	176	168	357	121	114	20	13	0	0.039	0.074	0
.	19.01.15-15.41.34-1-204733	192	46	46	14	0	8	613	40	40	0	0	NA	NA	NA	56	64	525	177	175	365	125	123	124	37	13	0.236	0.209	0.074
.	19.01.15-15.41.43-1-204757	124	18	18	4	0	1	595	14	14	0	0	NA	NA	NA	35	43	514	175	167	359	121	115	62	3	10	0.121	0.017	0.06
.	19.01.15-15.41.46-1-204760	185	10	10	5	0	5	598	9	9	0	0	NA	NA	NA	64	58	519	174	178	357	120	121	38	3	0	0.073	0.017	0
.	19.01.15-15.41.49-1-204763	270	36	36	5	0	3	620	32	32	0	0	NA	NA	NA	78	77	529	180	181	369	125	126	95	19	23	0.18	0.106	0.127
.	19.01.15-15.41.51-1-204765	173	29	29	9	0	7	594	28	28	0	0	NA	NA	NA	50	54	519	176	172	357	119	118	80	9	20	0.154	0.051	0.116
.	19.01.15-15.42.05-1-204775	62	2	2	0	0	0	571	1	1	0	0	NA	NA	NA	23	28	507	168	166	349	111	111	6	0	0	0.012	0	0
.	19.01.15-15.42.11-1-204778	58	2	2	1	0	1	344	1	1	0	0	NA	NA	NA	12	13	499	164	163	210	69	65	2	0	2	0.004	0	0.012
.	19.01.15-15.42.16-1-204787	176	44	44	14	0	12	587	40	40	0	0	NA	NA	NA	54	43	516	174	166	356	120	111	143	18	11	0.277	0.103	0.066
.	19.01.15-15.42.17-1-204791	234	35	35	9	0	6	617	33	33	0	0	NA	NA	NA	75	71	533	177	174	373	124	120	110	10	13	0.206	0.056	0.075
.	19.01.15-15.42.22-1-204800	67	6	6	0	0	0	568	5	5	0	0	NA	NA	NA	28	22	502	168	165	342	114	112	15	0	0	0.03	0	0
.	19.01.15-15.42.32-1-204811	233	23	23	8	0	6	621	22	22	0	0	NA	NA	NA	58	78	544	174	173	386	118	117	41	20	4	0.075	0.115	0.023
.	19.01.15-15.42.35-1-204813	59	2	2	0	0	0	566	1	1	0	0	NA	NA	NA	30	29	505	172	165	347	113	106	3	3	0	0.006	0.017	0
.	19.01.15-15.42.37-1-204816	297	24	24	7	0	6	627	19	19	0	0	NA	NA	NA	102	91	543	180	181	375	128	124	60	26	9	0.11	0.144	0.05
.	19.01.15-15.42.40-1-204817	193	41	41	18	0	14	614	37	37	0	0	NA	NA	NA	56	72	535	176	174	371	122	121	141	29	18	0.264	0.165	0.103
.	19.01.15-15.42.42-1-204833	31	1	1	1	0	1	0	0	0	0	0	NA	NA	NA	9	11	492	168	164	0	0	0	0	0	0	0	0	0
.	19.01.15-15.42.44-1-204838	90	4	4	1	0	0	578	3	3	0	0	NA	NA	NA	38	33	510	166	170	350	112	116	20	4	0	0.039	0.024	0
.	19.01.15-15.42.47-1-204842	116	8	8	2	0	1	579	7	7	0	0	NA	NA	NA	45	39	508	168	176	344	116	119	33	3	0	0.065	0.018	0
.	19.01.15-15.42.59-1-204860	174	20	20	7	0	5	621	18	18	0	0	NA	NA	NA	49	71	534	175	175	375	122	124	62	19	5	0.116	0.109	0.029
.	19.01.15-15.43.00-1-204861	30	1	1	0	0	0	0	0	0	0	0	NA	NA	NA	8	10	492	166	165	0	0	0	2	0	0	0.004	0	0
.	19.01.15-15.43.02-1-204865	201	17	17	5	0	4	603	15	15	0	0	NA	NA	NA	56	57	521	177	172	359	123	121	36	10	0	0.069	0.056	0
.	19.01.15-15.43.05-1-204870	124	8	8	3	0	3	573	6	6	0	0	NA	NA	NA	38	26	501	169	169	344	115	114	12	6	7	0.024	0.036	0.041
.	19.01.15-15.43.05-1-204871	145	14	14	3	0	3	585	11	11	0	0	NA	NA	NA	34	34	513	166	168	359	109	117	27	6	14	0.053	0.036	0.083
.	19.01.15-15.43.08-1-204874	231	41	41	9	0	5	610	34	34	0	0	NA	NA	NA	70	70	536	176	171	372	121	117	118	14	22	0.22	0.08	0.129
.	19.01.15-15.43.08-1-204875	273	12	12	7	0	5	614	11	11	0	0	NA	NA	NA	71	70	524	179	180	364	126	124	39	7	2	0.074	0.039	0.011
.	19.01.15-15.43.15-1-204887	61	2	2	0	0	0	250	1	1	0	0	NA	NA	NA	14	12	494	168	163	142	54	54	0	1	0	0	0.006	0
.	19.01.15-15.43.34-1-204904	120	10	10	4	0	2	592	7	7	0	0	NA	NA	NA	36	42	515	174	166	355	124	113	15	1	8	0.029	0.006	0.048
.	19.01.15-15.43.35-1-204906	176	52	52	14	0	6	596	49	49	0	0	NA	NA	NA	49	45	511	174	173	356	118	122	148	15	16	0.29	0.086	0.092
.	19.01.15-15.43.36-1-204907	382	77	77	21	0	14	633	75	75	0	0	NA	NA	NA	99	102	552	186	177	384	127	122	217	31	22	0.393	0.167	0.124
.	19.01.15-15.43.37-1-204908	184	16	16	3	0	3	598	14	14	0	0	NA	NA	NA	54	54	525	173	169	361	120	117	52	13	2	0.099	0.075	0.012
.	19.01.15-15.43.37-1-204909	151	9	9	2	0	2	588	8	8	0	0	NA	NA	NA	33	39	510	171	171	353	117	118	6	10	10	0.012	0.058	0.058
.	19.01.15-15.43.44-1-204931	149	13	13	3	0	3	579	12	12	0	0	NA	NA	NA	66	36	508	171	170	347	118	114	48	1	0	0.094	0.006	0
.	19.01.15-15.43.48-1-204934	114	8	8	2	0	2	597	7	7	0	0	NA	NA	NA	39	58	525	173	173	359	121	117	9	12	1	0.017	0.069	0.006
.	19.01.15-15.43.55-1-204942	122	22	22	3	0	1	580	20	20	0	0	NA	NA	NA	25	29	506	170	166	350	115	115	48	6	2	0.095	0.035	0.012
.	19.01.15-15.43.58-1-204945	128	13	13	3	0	3	592	12	12	0	0	NA	NA	NA	40	43	514	170	172	356	117	119	49	13	0	0.095	0.076	0
.	19.01.15-15.44.06-1-204953	32	1	1	0	0	0	0	0	0	0	0	NA	NA	NA	9	11	497	163	164	0	0	0	0	0	0	0	0	0
.	19.01.15-15.44.07-1-204954	90	6	6	1	0	1	577	5	5	0	0	NA	NA	NA	41	31	509	167	168	349	114	114	34	0	0	0.067	0	0
.	19.01.15-15.44.07-1-204955	92	7	7	1	0	1	577	4	4	0	0	NA	NA	NA	18	24	503	170	164	349	116	112	5	8	8	0.01	0.047	0.049
.	19.01.15-15.44.08-1-204956	286	24	24	2	0	2	624	23	23	0	0	NA	NA	NA	83	74	530	182	175	371	129	124	60	20	18	0.113	0.11	0.103
.	19.01.15-15.44.12-1-204962	122	6	6	2	0	2	579	5	5	0	0	NA	NA	NA	35	33	510	170	166	350	117	112	16	2	0	0.031	0.012	0
.	19.01.15-15.44.23-1-204986	334	19	19	6	0	4	648	17	17	0	0	NA	NA	NA	88	100	555	180	178	394	126	128	60	31	2	0.108	0.172	0.011
.	19.01.15-15.44.24-1-204989	28	1	1	0	0	0	0	0	0	0	0	NA	NA	NA	7	12	496	164	165	0	0	0	0	0	0	0	0	0
.	19.01.15-15.44.24-1-204991	89	4	4	1	0	1	577	3	3	0	0	NA	NA	NA	27	27	505	170	165	343	118	116	10	2	0	0.02	0.012	0
.	19.01.15-15.44.25-1-204993	263	41	41	9	0	5	616	39	39	0	0	NA	NA	NA	83	73	529	183	174	367	129	120	126	37	7	0.238	0.202	0.04
.	19.01.15-15.44.26-1-204994	327	27	27	12	0	10	625	24	24	0	0	NA	NA	NA	88	91	539	181	184	373	125	127	90	11	13	0.167	0.061	0.071
.	19.01.15-15.44.30-1-205002	208	40	40	10	0	4	603	38	38	0	0	NA	NA	NA	59	63	524	179	173	359	125	119	107	23	20	0.204	0.128	0.116
.	19.01.15-15.44.39-1-205010	234	28	28	11	0	8	607	23	23	0	0	NA	NA	NA	78	63	519	176	181	356	122	129	68	37	14	0.131	0.21	0.077
.	19.01.15-15.44.48-1-205033	122	12	12	6	0	3	594	11	11	0	0	NA	NA	NA	36	45	512	172	174	355	120	119	35	0	18	0.068	0	0.103
.	19.01.15-15.45.14-1-205056	264	59	59	12	0	8	609	51	51	0	0	NA	NA	NA	85	66	523	177	179	362	122	125	194	33	5	0.371	0.186	0.028
.	19.01.15-15.45.21-1-205064	224	26	26	5	0	3	630	24	24	0	0	NA	NA	NA	65	84	536	178	183	376	124	130	77	25	13	0.144	0.14	0.071
.	19.01.15-15.45.24-1-205071	91	4	4	0	0	0	570	3	3	0	0	NA	NA	NA	35	27	500	171	169	341	115	114	11	0	0	0.022	0	0
.	19.01.15-15.45.31-1-205080	119	5	5	1	0	1	578	4	4	0	0	NA	NA	NA	36	33	502	169	175	345	115	118	6	5	2	0.012	0.03	0.011
.	19.01.15-15.45.32-1-205081	31	1	1	0	0	0	0	0	0	0	0	NA	NA	NA	12	10	493	167	163	0	0	0	0	2	0	0	0.012	0
.	19.01.15-15.45.34-1-205082	122	23	23	10	0	8	591	19	19	0	0	NA	NA	NA	25	45	514	171	173	352	119	120	44	8	4	0.086	0.047	0.023
.	19.01.15-15.45.35-1-205084	121	8	8	2	0	0	579	7	7	0	0	NA	NA	NA	46	31	506	171	167	345	118	116	14	3	6	0.028	0.018	0.036
.	19.01.15-15.45.37-1-205085	91	3	3	1	0	1	576	2	2	0	0	NA	NA	NA	27	30	506	169	168	347	117	112	9	0	0	0.018	0	0
.	19.01.15-15.45.44-1-205105	30	1	1	0	0	0	0	0	0	0	0	NA	NA	NA	10	10	495	164	164	0	0	0	0	0	2	0	0	0.012
.	19.01.15-15.45.47-1-205107	99	5	5	0	0	0	587	4	4	0	0	NA	NA	NA	34	33	510	169	167	354	119	114	14	0	6	0.027	0	0.036
.	19.01.15-15.45.47-1-205108	115	9	9	2	0	1	582	7	7	0	0	NA	NA	NA	43	36	512	172	165	354	116	112	16	4	6	0.031	0.023	0.036
.	19.01.15-15.45.50-1-205109	120	14	14	3	0	3	572	12	12	0	0	NA	NA	NA	33	30	505	171	167	343	115	114	28	8	4	0.055	0.047	0.024
.	19.01.15-15.45.52-1-205110	91	6	6	2	0	2	584	3	3	0	0	NA	NA	NA	25	39	510	174	168	349	121	114	7	2	7	0.014	0.011	0.042
.	19.01.15-15.46.04-1-205123	151	29	29	4	0	4	593	26	26	0	0	NA	NA	NA	50	46	518	167	174	356	115	122	46	20	2	0.089	0.12	0.011
.	19.01.15-15.46.05-1-205124	94	12	12	3	0	3	581	10	10	0	0	NA	NA	NA	42	36	510	170	169	348	117	116	12	19	1	0.024	0.112	0.006
.	19.01.15-15.46.08-1-205127	66	2	2	0	0	0	447	0	0	0	0	NA	NA	NA	21	19	498	168	166	264	97	86	0	5	0	0	0.03	0
.	19.01.15-15.46.09-1-205128	338	56	56	26	0	17	641	49	49	0	0	NA	NA	NA	96	103	550	186	180	386	131	124	156	37	29	0.284	0.199	0.161
.	19.01.15-15.46.10-1-205129	64	3	3	1	0	1	580	2	2	0	0	NA	NA	NA	21	30	501	174	168	343	122	115	12	5	0	0.024	0.029	0
.	19.01.15-15.46.12-1-205133	58	3	3	1	0	1	571	2	2	0	0	NA	NA	NA	23	26	504	168	167	347	111	113	4	3	0	0.008	0.018	0
.	19.01.15-15.46.15-1-205139	33	1	1	1	0	1	0	0	0	0	0	NA	NA	NA	12	15	499	166	163	0	0	0	0	0	6	0	0	0.037
.	19.01.15-15.46.18-1-205144	184	7	7	2	0	2	613	6	6	0	0	NA	NA	NA	53	63	524	175	177	366	124	123	10	9	0	0.019	0.051	0
.	19.01.15-15.46.19-1-205147	151	7	7	2	0	1	600	5	5	0	0	NA	NA	NA	34	54	521	175	171	359	122	119	10	4	0	0.019	0.023	0
.	19.01.15-15.46.25-1-205158	229	30	30	14	0	8	621	29	29	0	0	NA	NA	NA	67	76	535	170	184	375	116	130	99	23	7	0.185	0.135	0.038
.	19.01.15-15.46.25-1-205159	326	39	39	16	0	10	659	35	35	0	0	NA	NA	NA	92	112	560	180	185	399	127	133	99	28	32	0.177	0.156	0.173
.	19.01.15-15.46.25-1-205160	150	8	8	2	0	2	583	5	5	0	0	NA	NA	NA	39	31	507	169	168	352	116	115	13	15	2	0.026	0.089	0.012
.	19.01.15-15.46.34-1-205180	231	10	10	5	0	4	610	9	9	0	0	NA	NA	NA	75	64	534	172	171	372	119	119	33	0	3	0.062	0	0.018
.	19.01.15-15.46.38-1-205184	188	11	11	3	0	3	608	10	10	0	0	NA	NA	NA	62	66	524	177	178	363	123	122	53	0	8	0.101	0	0.045
.	19.01.15-15.46.40-1-205186	35	1	1	1	0	1	0	0	0	0	0	NA	NA	NA	12	8	490	165	166	0	0	0	0	0	0	0	0	0
.	19.01.15-15.46.40-1-205202	63	2	2	1	0	1	576	0	0	0	0	NA	NA	NA	23	25	505	169	164	351	113	112	3	0	1	0.006	0	0.006
.	19.01.15-15.46.42-1-205207	214	29	29	3	0	1	614	27	27	0	0	NA	NA	NA	72	73	540	176	170	378	119	117	75	32	9	0.139	0.182	0.053
.	19.01.15-15.46.45-1-205211	68	3	3	1	0	1	444	2	2	0	0	NA	NA	NA	18	21	502	167	165	264	91	89	7	0	0	0.014	0	0
.	19.01.15-15.46.53-1-205215	238	46	46	12	0	7	613	44	44	0	0	NA	NA	NA	50	70	531	174	178	367	120	126	132	21	27	0.249	0.121	0.152
.	19.01.15-15.46.58-1-205224	292	14	14	4	0	3	641	13	13	0	0	NA	NA	NA	81	93	541	183	182	381	130	130	60	0	1	0.111	0	0.005
.	19.01.15-15.46.58-1-205225	124	4	4	1	0	1	598	3	3	0	0	NA	NA	NA	42	47	520	173	167	364	121	113	23	0	0	0.044	0	0
.	19.01.15-15.47.06-1-205237	182	17	17	2	0	2	595	16	16	0	0	NA	NA	NA	53	47	519	169	172	361	117	117	27	6	9	0.052	0.036	0.052
.	19.01.15-15.47.17-1-205248	178	19	19	4	0	4	603	15	15	0	0	NA	NA	NA	58	61	523	177	174	361	121	121	49	12	6	0.094	0.068	0.034
.	19.01.15-15.47.28-1-205262	61	2	2	0	0	0	569	0	0	0	0	NA	NA	NA	33	24	498	170	169	337	116	116	3	0	4	0.006	0	0.024
.	19.01.15-15.47.29-1-205265	242	22	22	2	0	2	618	20	20	0	0	NA	NA	NA	78	77	538	175	177	373	122	123	58	17	12	0.108	0.097	0.068
.	19.01.15-15.47.35-1-205271	124	13	13	4	0	3	586	12	12	0	0	NA	NA	NA	43	36	508	169	172	353	116	117	44	7	2	0.087	0.041	0.012
.	19.01.15-15.47.36-1-205273	31	1	1	0	0	0	0	0	0	0	0	NA	NA	NA	10	11	496	164	164	0	0	0	2	0	0	0.004	0	0
.	19.01.15-15.47.37-1-205274	238	96	96	20	0	19	610	88	88	0	0	NA	NA	NA	71	74	536	177	174	369	121	120	201	72	12	0.375	0.407	0.069
.	19.01.15-15.47.43-1-205296	248	66	66	20	0	15	612	60	60	0	0	NA	NA	NA	71	71	533	174	177	371	121	120	189	29	17	0.355	0.167	0.096
.	19.01.15-15.47.45-1-205297	65	2	2	2	0	2	579	1	1	0	0	NA	NA	NA	28	32	502	169	174	343	116	120	5	0	3	0.01	0	0.017
.	19.01.15-15.47.46-1-205299	260	44	44	15	0	9	613	42	42	0	0	NA	NA	NA	87	72	534	176	175	372	121	120	111	45	34	0.208	0.256	0.194
.	19.01.15-15.47.50-1-205302	92	3	3	1	0	0	578	2	2	0	0	NA	NA	NA	39	32	511	166	168	353	113	112	7	0	3	0.014	0	0.018
.	19.01.15-15.47.58-1-205307	239	41	41	10	0	4	620	39	39	0	0	NA	NA	NA	83	70	531	181	171	373	127	120	115	24	18	0.217	0.133	0.105
.	19.01.15-15.48.02-1-205311	32	1	1	1	0	1	0	0	0	0	0	NA	NA	NA	7	4	492	163	162	0	0	0	0	0	0	0	0	0
.	19.01.15-15.48.03-1-205312	308	40	40	10	0	7	628	35	35	0	0	NA	NA	NA	80	85	539	180	179	382	123	123	135	19	21	0.25	0.106	0.117
.	19.01.15-15.48.04-1-205316	67	3	3	2	0	2	578	2	2	0	0	NA	NA	NA	25	31	504	170	170	347	119	112	9	0	5	0.018	0	0.029
.	19.01.15-15.48.04-1-205317	178	33	33	16	0	15	605	30	30	0	0	NA	NA	NA	43	59	525	175	172	365	122	118	91	21	9	0.173	0.12	0.052
.	19.01.15-15.48.05-1-205318	63	2	2	0	0	0	576	1	1	0	0	NA	NA	NA	20	24	500	170	167	346	116	114	0	6	2	0	0.035	0.012
.	19.01.15-15.48.18-1-205334	151	21	21	6	0	5	600	18	18	0	0	NA	NA	NA	39	47	516	171	173	359	120	121	46	16	11	0.089	0.094	0.064
.	19.01.15-15.48.18-1-205336	58	2	2	1	0	1	248	1	1	0	0	NA	NA	NA	15	13	496	165	165	149	53	46	4	0	0	0.008	0	0
.	19.01.15-15.48.28-1-205351	92	5	5	2	0	2	578	3	3	0	0	NA	NA	NA	38	29	503	171	168	350	115	113	10	2	4	0.02	0.012	0.024
.	19.01.15-15.48.43-1-205377	177	27	27	11	0	8	599	26	26	0	0	NA	NA	NA	43	46	517	174	168	360	126	113	60	16	6	0.116	0.092	0.036
.	19.01.15-15.48.49-1-205383	226	20	20	5	0	3	612	18	18	0	0	NA	NA	NA	70	74	531	180	176	369	125	118	52	16	6	0.098	0.089	0.034
.	19.01.15-15.48.51-1-205386	62	2	2	0	0	0	99	1	1	0	0	NA	NA	NA	27	19	500	167	165	63	16	20	3	0	3	0.006	0	0.018
.	19.01.15-15.48.52-1-205387	62	2	2	0	0	0	562	1	1	0	0	NA	NA	NA	29	20	499	168	166	338	114	110	0	0	6	0	0	0.036
.	19.01.15-15.48.57-1-205394	142	14	14	7	0	7	590	12	12	0	0	NA	NA	NA	46	46	515	172	172	357	117	116	24	3	6	0.047	0.017	0.035
.	19.01.15-15.48.58-1-205396	62	2	2	0	0	0	572	1	1	0	0	NA	NA	NA	19	21	499	170	165	343	114	115	1	1	0	0.002	0.006	0
.	19.01.15-15.49.01-1-205400	271	91	91	31	0	21	615	80	80	0	0	NA	NA	NA	74	76	535	180	174	368	126	121	246	64	16	0.46	0.356	0.092
.	19.01.15-15.49.06-1-205411	241	92	92	24	0	18	603	86	86	0	0	NA	NA	NA	74	61	522	178	174	356	125	122	160	56	28	0.307	0.315	0.161
.	19.01.15-15.49.06-1-205412	86	3	3	3	0	3	572	2	2	0	0	NA	NA	NA	26	26	509	168	162	350	114	108	3	0	6	0.006	0	0.037
.	19.01.15-15.49.10-1-205415	36	1	1	1	0	1	0	0	0	0	0	NA	NA	NA	4	13	498	164	164	0	0	0	0	0	1	0	0	0.006
.	19.01.15-15.49.15-1-205424	61	2	2	1	0	1	574	1	1	0	0	NA	NA	NA	22	25	505	167	166	348	114	112	0	0	4	0	0	0.024
.	19.01.15-15.49.19-1-205431	186	15	15	4	0	3	615	14	14	0	0	NA	NA	NA	52	72	539	173	173	376	120	119	55	1	7	0.102	0.006	0.04
.	19.01.15-15.49.24-1-205439	309	43	43	9	0	6	632	40	40	0	0	NA	NA	NA	87	85	541	176	181	384	121	127	106	50	20	0.196	0.284	0.11
.	19.01.15-15.49.31-1-205444	115	13	13	3	0	2	576	11	11	0	0	NA	NA	NA	43	29	501	169	172	341	118	117	31	0	9	0.062	0	0.052
.	19.01.15-15.49.34-1-205448	368	34	34	12	0	9	649	32	32	0	0	NA	NA	NA	96	105	545	185	188	379	134	136	114	23	7	0.209	0.124	0.037
.	19.01.15-15.49.34-1-205449	319	38	38	11	0	9	610	35	35	0	0	NA	NA	NA	75	65	529	176	173	368	124	118	137	25	5	0.259	0.142	0.029
.	19.01.15-15.49.37-1-205452	64	2	2	0	0	0	562	1	1	0	0	NA	NA	NA	18	15	497	165	166	340	109	113	0	2	0	0	0.012	0
.	19.01.15-15.49.49-1-205476	126	9	9	1	0	0	574	8	8	0	0	NA	NA	NA	38	29	507	166	169	345	113	116	15	3	0	0.03	0.018	0
.	19.01.15-15.49.54-1-205480	311	64	64	20	0	15	655	60	60	0	0	NA	NA	NA	94	110	539	189	195	379	135	141	183	29	21	0.34	0.153	0.108
.	19.01.15-15.50.02-1-205495	30	1	1	0	0	0	0	0	0	0	0	NA	NA	NA	9	4	491	164	162	0	0	0	0	0	2	0	0	0.012
.	19.01.15-15.50.04-1-205501	350	83	83	20	0	19	625	76	76	0	0	NA	NA	NA	93	77	539	174	177	381	120	124	178	64	29	0.33	0.368	0.164
.	19.01.15-15.50.08-1-205502	177	17	17	5	0	4	593	15	15	0	0	NA	NA	NA	56	42	513	173	169	355	119	119	40	23	3	0.078	0.133	0.018
.	19.01.15-15.50.25-1-205523	32	1	1	0	0	0	0	0	0	0	0	NA	NA	NA	8	9	489	166	167	0	0	0	1	0	0	0.002	0	0
.	19.01.15-15.50.26-1-205525	296	39	39	9	0	6	620	35	35	0	0	NA	NA	NA	86	79	535	174	183	370	122	128	74	43	21	0.138	0.247	0.115
.	19.01.15-15.50.27-1-205526	353	59	59	23	0	18	650	55	55	0	0	NA	NA	NA	112	103	548	182	186	390	132	128	169	45	25	0.308	0.247	0.134
.	19.01.15-15.50.33-1-205536	326	77	77	19	0	16	638	70	70	0	0	NA	NA	NA	105	93	546	181	179	385	126	127	146	74	20	0.267	0.409	0.112
.	19.01.15-15.50.37-1-205541	175	12	12	5	0	4	592	11	11	0	0	NA	NA	NA	40	48	522	169	170	360	115	117	29	7	8	0.056	0.041	0.047
.	19.01.15-15.50.44-1-205560	181	12	12	4	0	1	607	11	11	0	0	NA	NA	NA	51	54	524	174	169	366	122	119	19	16	6	0.036	0.092	0.036
.	19.01.15-15.50.49-1-205563	60	2	2	0	0	0	396	1	1	0	0	NA	NA	NA	15	16	501	165	163	240	80	76	0	0	4	0	0	0.025
.	19.01.15-15.51.00-1-205581	35	1	1	0	0	0	0	0	0	0	0	NA	NA	NA	12	5	490	166	162	0	0	0	4	0	0	0.008	0	0
.	19.01.15-15.51.01-1-205582	90	5	5	0	0	0	579	4	4	0	0	NA	NA	NA	38	36	508	168	173	348	115	116	6	2	4	0.012	0.012	0.023
.	19.01.15-15.51.03-1-205584	62	2	2	0	0	0	0	0	0	0	0	NA	NA	NA	14	20	497	170	166	0	0	0	0	2	0	0	0.012	0
.	19.01.15-15.51.06-1-205591	94	4	4	2	0	2	588	3	3	0	0	NA	NA	NA	33	35	508	171	169	352	117	119	5	7	0	0.01	0.041	0
.	19.01.15-15.51.14-1-205596	94	8	8	3	0	3	585	6	6	0	0	NA	NA	NA	30	38	511	174	166	355	118	112	19	1	7	0.037	0.006	0.042
.	19.01.15-15.51.35-1-205614	122	6	6	1	0	0	602	5	5	0	0	NA	NA	NA	43	54	520	174	173	360	121	121	14	0	7	0.027	0	0.04
.	19.01.15-15.51.35-1-205615	237	43	43	10	0	6	609	37	37	0	0	NA	NA	NA	70	65	526	173	179	363	119	127	105	31	24	0.2	0.179	0.134
.	19.01.15-15.51.37-1-205617	115	5	5	0	0	0	576	4	4	0	0	NA	NA	NA	32	30	509	167	167	349	113	114	11	0	2	0.022	0	0.012
.	19.01.15-15.51.37-1-205619	64	2	2	0	0	0	570	1	1	0	0	NA	NA	NA	32	28	505	165	171	344	111	115	0	6	0	0	0.036	0
.	19.01.15-15.51.44-1-205638	148	6	6	2	0	2	589	5	5	0	0	NA	NA	NA	50	41	516	172	166	355	119	115	25	4	6	0.048	0.023	0.036
.	19.01.15-15.51.48-1-205641	154	21	21	8	0	7	590	19	19	0	0	NA	NA	NA	46	47	514	172	174	354	117	119	42	25	2	0.082	0.145	0.011
.	19.01.15-15.51.50-1-205644	85	3	3	1	0	1	571	1	1	0	0	NA	NA	NA	22	25	504	168	166	346	113	112	0	13	0	0	0.077	0
.	19.01.15-15.51.55-1-205648	37	1	1	0	0	0	0	0	0	0	0	NA	NA	NA	10	11	494	167	163	0	0	0	0	1	0	0	0.006	0
.	19.01.15-15.52.00-1-205650	92	8	8	3	0	2	585	6	6	0	0	NA	NA	NA	26	32	508	168	169	352	116	117	23	2	0	0.045	0.012	0
.	19.01.15-15.52.01-1-205652	120	17	17	4	0	2	575	14	14	0	0	NA	NA	NA	39	26	502	166	171	346	112	117	68	4	0	0.135	0.024	0
.	19.01.15-15.52.07-1-205659	58	2	2	1	0	1	564	1	1	0	0	NA	NA	NA	37	25	505	166	167	341	109	114	2	2	0	0.004	0.012	0
.	19.01.15-15.52.11-1-205661	235	12	12	1	0	0	626	9	9	0	0	NA	NA	NA	65	80	531	180	182	372	126	128	11	11	13	0.021	0.061	0.071
.	19.01.15-15.52.13-1-205665	85	6	6	3	0	3	563	5	5	0	0	NA	NA	NA	36	25	503	170	165	344	106	113	10	11	0	0.02	0.065	0
.	19.01.15-15.52.20-1-205677	62	2	2	0	0	0	246	1	1	0	0	NA	NA	NA	22	18	493	170	168	150	53	43	8	0	0	0.016	0	0
.	19.01.15-15.52.23-1-205682	206	15	15	4	0	1	614	14	14	0	0	NA	NA	NA	58	63	525	172	179	367	118	129	32	16	2	0.061	0.093	0.011
.	19.01.15-15.52.23-1-205684	263	15	15	2	0	2	608	13	13	0	0	NA	NA	NA	87	72	528	179	178	365	123	120	27	5	7	0.051	0.028	0.039
.	19.01.15-15.52.25-1-205686	122	10	10	1	0	0	577	9	9	0	0	NA	NA	NA	47	33	508	167	171	350	112	115	20	5	2	0.039	0.03	0.012
.	19.01.15-15.52.30-1-205691	120	6	6	1	0	1	585	5	5	0	0	NA	NA	NA	35	40	512	167	174	353	112	120	9	2	0	0.018	0.012	0
.	19.01.15-15.52.32-1-205696	269	41	41	15	0	10	595	36	36	0	0	NA	NA	NA	79	45	521	171	166	363	118	114	103	27	33	0.198	0.158	0.199
.	19.01.15-15.52.32-1-205697	121	12	12	1	0	1	583	11	11	0	0	NA	NA	NA	40	34	509	171	167	349	118	116	15	12	1	0.029	0.07	0.006
.	19.01.15-15.52.41-1-205718	236	50	50	12	0	10	604	45	45	0	0	NA	NA	NA	79	55	522	175	171	363	122	119	106	55	17	0.203	0.314	0.099
.	19.01.15-15.52.46-1-205720	299	68	68	19	0	14	631	64	64	0	0	NA	NA	NA	87	88	547	178	176	385	125	121	188	41	29	0.344	0.23	0.165
.	19.01.15-15.52.47-1-205722	405	63	63	13	0	12	659	54	54	0	0	NA	NA	NA	110	117	557	188	185	392	134	133	175	47	24	0.314	0.25	0.13
.	19.01.15-15.52.47-1-205723	178	29	29	4	0	2	592	28	28	0	0	NA	NA	NA	47	44	509	174	174	351	120	121	61	13	16	0.12	0.075	0.092
.	19.01.15-15.52.51-1-205727	127	7	7	0	0	0	585	6	6	0	0	NA	NA	NA	47	41	514	167	173	354	112	119	13	5	0	0.025	0.03	0
.	19.01.15-15.52.52-1-205728	99	4	4	0	0	0	585	3	3	0	0	NA	NA	NA	44	44	516	170	171	351	118	116	20	0	0	0.039	0	0
.	19.01.15-15.52.53-1-205729	178	14	14	4	0	1	621	13	13	0	0	NA	NA	NA	64	72	532	179	174	370	127	124	28	7	1	0.053	0.039	0.006
.	19.01.15-15.53.09-1-205753	68	5	5	2	0	2	585	4	4	0	0	NA	NA	NA	18	31	503	170	171	347	119	119	14	0	3	0.028	0	0.018
.	19.01.15-15.53.10-1-205754	118	6	6	1	0	1	585	5	5	0	0	NA	NA	NA	44	39	505	170	177	343	118	124	19	6	1	0.038	0.035	0.006
.	19.01.15-15.53.17-1-205764	362	25	25	9	0	6	644	24	24	0	0	NA	NA	NA	89	99	549	186	177	388	131	125	77	12	15	0.14	0.065	0.085
.	19.01.15-15.53.27-1-205779	32	1	1	0	0	0	0	0	0	0	0	NA	NA	NA	5	13	494	167	165	0	0	0	0	0	0	0	0	0
.	19.01.15-15.53.27-1-205782	154	18	18	4	0	4	587	13	13	0	0	NA	NA	NA	39	41	513	174	167	352	120	115	41	3	2	0.08	0.017	0.012
.	19.01.15-15.53.29-1-205785	301	53	53	8	0	7	633	46	46	0	0	NA	NA	NA	81	94	541	180	186	376	126	131	133	43	15	0.246	0.239	0.081
.	19.01.15-15.53.29-1-205790	322	23	23	12	0	8	645	22	22	0	0	NA	NA	NA	115	105	554	182	182	390	127	128	90	23	5	0.162	0.126	0.027
.	19.01.15-15.53.34-1-205795	152	5	5	4	0	4	596	3	3	0	0	NA	NA	NA	45	55	524	173	171	364	118	114	2	3	13	0.004	0.017	0.076
.	19.01.15-15.53.42-1-205815	115	7	7	2	0	1	585	6	6	0	0	NA	NA	NA	40	35	515	164	169	356	113	116	9	10	5	0.017	0.061	0.03
.	19.01.15-15.53.53-1-205823	556	82	82	23	0	20	706	74	74	0	0	NA	NA	NA	158	162	578	195	202	419	141	146	225	82	22	0.389	0.421	0.109
.	19.01.15-15.54.01-1-205826	58	2	2	1	0	1	196	1	1	0	0	NA	NA	NA	24	14	497	166	164	115	43	38	0	1	2	0	0.006	0.012
.	19.01.15-15.54.02-1-205827	97	3	3	2	0	1	583	2	2	0	0	NA	NA	NA	33	38	513	170	168	356	114	113	4	4	0	0.008	0.024	0
.	19.01.15-15.54.05-1-205834	243	24	24	4	0	3	622	22	22	0	0	NA	NA	NA	76	70	525	176	182	370	124	128	66	15	3	0.126	0.085	0.016
.	19.01.15-15.54.23-1-205849	91	8	8	2	0	2	571	7	7	0	0	NA	NA	NA	28	22	498	168	169	344	112	115	12	17	0	0.024	0.101	0
.	19.01.15-15.54.26-1-205854	145	11	11	4	0	3	591	10	10	0	0	NA	NA	NA	39	51	517	173	174	353	118	120	27	9	3	0.052	0.052	0.017
.	19.01.15-15.54.26-1-205855	148	21	21	5	0	3	602	19	19	0	0	NA	NA	NA	46	60	516	184	173	356	129	117	47	9	5	0.091	0.049	0.029
.	19.01.15-15.54.31-1-205861	284	34	34	9	0	5	619	33	33	0	0	NA	NA	NA	76	73	524	181	181	364	128	127	83	26	6	0.158	0.144	0.033
.	19.01.15-15.54.32-1-205863	36	1	1	0	0	0	0	0	0	0	0	NA	NA	NA	5	9	493	165	164	0	0	0	0	0	1	0	0	0.006
.	19.01.15-15.54.37-1-205865	63	4	4	0	0	0	585	3	3	0	0	NA	NA	NA	24	34	511	166	170	354	116	115	7	1	1	0.014	0.006	0.006
.	19.01.15-15.54.48-1-205889	35	1	1	0	0	0	0	0	0	0	0	NA	NA	NA	11	5	492	164	162	0	0	0	0	0	0	0	0	0
.	19.01.15-15.54.50-1-205891	116	7	7	3	0	2	582	6	6	0	0	NA	NA	NA	32	37	507	170	173	345	118	119	21	7	2	0.041	0.041	0.012
.	19.01.15-15.54.50-1-205892	205	20	20	2	0	1	607	17	17	0	0	NA	NA	NA	58	60	518	182	173	361	127	119	72	7	5	0.139	0.038	0.029
.	19.01.15-15.54.52-1-205895	187	20	20	4	0	2	609	19	19	0	0	NA	NA	NA	60	65	524	174	180	363	123	123	41	18	4	0.078	0.103	0.022
.	19.01.15-15.55.01-1-205908	36	1	1	0	0	0	0	0	0	0	0	NA	NA	NA	10	10	494	164	165	0	0	0	0	1	0	0	0.006	0
.	19.01.15-15.55.01-1-205909	198	19	19	6	0	6	604	18	18	0	0	NA	NA	NA	62	62	522	178	175	360	125	119	42	7	7	0.08	0.039	0.04
.	19.01.15-15.55.05-1-205914	151	22	22	9	0	8	594	19	19	0	0	NA	NA	NA	51	51	513	175	176	352	119	123	52	5	8	0.101	0.029	0.045
.	19.01.15-15.55.05-1-205915	98	6	6	2	0	1	574	5	5	0	0	NA	NA	NA	40	29	503	168	171	347	110	117	8	4	2	0.016	0.024	0.012
.	19.01.15-15.55.42-1-205953	207	32	32	9	0	4	612	30	30	0	0	NA	NA	NA	58	65	524	177	177	364	123	125	82	33	8	0.156	0.186	0.045
.	19.01.15-15.55.44-1-205958	204	23	23	8	0	5	604	18	18	0	0	NA	NA	NA	53	59	522	177	173	363	122	119	53	21	7	0.102	0.119	0.04
.	19.01.15-15.55.48-1-205960	270	25	25	7	0	4	609	21	21	0	0	NA	NA	NA	84	65	528	174	176	369	119	121	71	23	18	0.134	0.132	0.102
.	19.01.15-15.55.48-1-205961	32	1	1	0	0	0	0	0	0	0	0	NA	NA	NA	11	9	493	165	164	0	0	0	2	0	0	0.004	0	0
.	19.01.15-15.55.49-1-205963	61	3	3	0	0	0	297	1	1	0	0	NA	NA	NA	14	26	505	166	168	182	58	57	5	0	0	0.01	0	0
.	19.01.15-15.55.50-1-205964	31	1	1	0	0	0	0	0	0	0	0	NA	NA	NA	8	7	494	164	162	0	0	0	0	0	1	0	0	0.006
.	19.01.15-15.55.53-1-205967	122	4	4	1	0	1	582	3	3	0	0	NA	NA	NA	35	38	515	169	167	354	116	112	12	0	0	0.023	0	0
.	19.01.15-15.56.20-1-205992	145	13	13	4	0	4	592	11	11	0	0	NA	NA	NA	37	40	514	172	167	356	118	118	21	16	7	0.041	0.093	0.042
.	19.01.15-15.56.20-1-205993	184	17	17	5	0	4	615	15	15	0	0	NA	NA	NA	61	68	535	173	173	373	120	122	50	19	7	0.093	0.11	0.04
.	19.01.15-15.56.22-1-205995	203	19	19	5	0	4	611	18	18	0	0	NA	NA	NA	71	65	527	173	178	366	120	125	49	4	17	0.093	0.023	0.096
.	19.01.15-15.56.31-1-206014	60	2	2	0	0	0	499	1	1	0	0	NA	NA	NA	19	17	496	168	166	303	97	99	0	0	3	0	0	0.018
.	19.01.15-15.56.34-1-206015	253	29	29	4	0	2	614	27	27	0	0	NA	NA	NA	86	75	529	186	173	363	129	122	93	14	5	0.176	0.075	0.029
.	19.01.15-15.56.44-1-206035	63	2	2	1	0	0	566	1	1	0	0	NA	NA	NA	21	17	500	164	166	344	112	110	2	1	0	0.004	0.006	0
.	19.01.15-15.56.47-1-206037	151	19	19	7	0	6	594	15	15	0	0	NA	NA	NA	48	48	518	173	170	355	122	117	30	13	7	0.058	0.075	0.041
.	19.01.15-15.56.47-1-206038	90	5	5	0	0	0	579	4	4	0	0	NA	NA	NA	26	28	508	169	164	349	118	112	0	14	5	0	0.083	0.03
.	19.01.15-15.56.48-1-206040	146	8	8	2	0	2	591	7	7	0	0	NA	NA	NA	42	42	515	171	169	354	119	118	10	4	3	0.019	0.023	0.018
.	19.01.15-15.56.57-1-206046	236	31	31	11	0	6	629	29	29	0	0	NA	NA	NA	83	89	536	182	184	375	128	126	75	47	14	0.14	0.258	0.076
.	19.01.15-15.57.19-1-206070	170	15	15	4	0	4	582	13	13	0	0	NA	NA	NA	55	35	508	168	172	349	113	120	43	10	3	0.085	0.06	0.017
.	19.01.15-15.57.20-1-206071	36	1	1	0	0	0	0	0	0	0	0	NA	NA	NA	12	8	493	164	164	0	0	0	0	0	0	0	0	0
.	19.01.15-15.57.20-1-206074	147	10	10	3	0	2	595	8	8	0	0	NA	NA	NA	56	52	521	172	172	360	118	117	46	4	0	0.088	0.023	0
.	19.01.15-15.57.21-1-206076	117	5	5	1	0	1	579	3	3	0	0	NA	NA	NA	35	33	508	167	171	347	115	117	11	5	2	0.022	0.03	0.012
.	19.01.15-15.57.21-1-206077	85	3	3	1	0	1	577	1	1	0	0	NA	NA	NA	31	32	506	169	170	346	116	115	11	4	0	0.022	0.024	0
.	19.01.15-15.57.22-1-206081	175	22	22	6	0	4	601	19	19	0	0	NA	NA	NA	63	57	519	172	179	359	116	126	52	24	7	0.1	0.14	0.039
.	19.01.15-15.57.36-1-206090	96	10	10	2	0	1	590	8	8	0	0	NA	NA	NA	25	42	506	176	173	350	119	121	28	7	6	0.055	0.04	0.035
.	19.01.15-15.57.46-1-206111	151	8	8	4	0	3	597	6	6	0	0	NA	NA	NA	49	46	516	168	175	357	114	126	22	7	2	0.043	0.042	0.011
.	19.01.15-15.58.05-1-206115	123	13	13	2	0	2	579	12	12	0	0	NA	NA	NA	39	35	509	168	171	347	114	118	28	18	6	0.055	0.107	0.035
.	19.01.15-15.58.05-1-206116	195	13	13	8	0	7	588	11	11	0	0	NA	NA	NA	50	44	513	176	168	353	118	117	21	10	4	0.041	0.057	0.024
.	19.01.15-15.58.17-1-206128	183	7	7	2	0	2	612	5	5	0	0	NA	NA	NA	41	68	532	173	176	370	122	120	14	9	7	0.026	0.052	0.04
.	19.01.15-15.58.24-1-206137	60	2	2	1	0	1	571	1	1	0	0	NA	NA	NA	23	21	501	167	166	343	114	114	0	3	4	0	0.018	0.024
.	19.01.15-15.58.33-1-206146	215	29	29	9	0	8	602	27	27	0	0	NA	NA	NA	79	65	521	180	177	356	126	120	82	20	3	0.157	0.111	0.017
.	19.01.15-15.58.34-1-206147	64	8	8	1	0	1	571	7	7	0	0	NA	NA	NA	23	22	496	171	168	342	115	114	1	15	2	0.002	0.088	0.012
.	19.01.15-15.58.35-1-206149	263	28	28	9	0	6	626	25	25	0	0	NA	NA	NA	79	90	539	182	182	375	126	125	73	35	24	0.135	0.192	0.132
.	19.01.15-15.58.37-1-206151	173	32	32	10	0	10	588	31	31	0	0	NA	NA	NA	42	36	509	172	168	349	121	118	73	18	9	0.143	0.105	0.054
.	19.01.15-15.58.46-1-206167	85	3	3	1	0	1	583	1	1	0	0	NA	NA	NA	25	41	511	170	173	351	115	117	4	0	3	0.008	0	0.017
.	19.01.15-15.58.48-1-206169	88	3	3	2	0	2	572	2	2	0	0	NA	NA	NA	29	29	509	167	166	351	111	110	2	0	3	0.004	0	0.018
.	19.01.15-15.59.02-1-206170	205	42	42	6	0	5	619	39	39	0	0	NA	NA	NA	64	76	534	183	172	375	126	118	134	12	20	0.251	0.066	0.116
.	19.01.15-15.59.27-1-206198	84	3	3	1	0	1	574	2	2	0	0	NA	NA	NA	21	25	502	167	169	343	115	116	5	5	0	0.01	0.03	0
.	19.01.15-15.59.32-1-206207	245	50	50	18	0	10	617	49	49	0	0	NA	NA	NA	84	80	532	182	179	365	128	124	134	29	27	0.252	0.159	0.151
.	19.01.15-15.59.37-1-206210	117	12	12	3	0	3	591	11	11	0	0	NA	NA	NA	40	43	512	173	171	355	119	117	37	13	6	0.072	0.075	0.035
.	19.01.15-15.59.39-1-206211	115	10	10	3	0	3	597	9	9	0	0	NA	NA	NA	29	49	511	177	174	355	122	120	14	10	4	0.027	0.056	0.023
.	19.01.15-15.59.45-1-206232	124	16	16	1	0	0	585	14	14	0	0	NA	NA	NA	39	38	506	174	171	346	122	117	38	11	0	0.075	0.063	0
.	19.01.15-15.59.53-1-206237	67	6	6	3	0	3	575	4	4	0	0	NA	NA	NA	25	29	505	169	168	345	115	115	12	8	2	0.024	0.047	0.012
.	19.01.15-15.59.53-1-206238	260	57	57	18	0	12	616	53	53	0	0	NA	NA	NA	81	80	534	186	173	365	131	120	165	17	14	0.309	0.091	0.081
.	19.01.15-16.00.01-1-206242	33	1	1	0	0	0	0	0	0	0	0	NA	NA	NA	14	9	494	164	164	0	0	0	0	0	0	0	0	0
.	19.01.15-16.00.01-1-206243	58	2	2	0	0	0	567	1	1	0	0	NA	NA	NA	20	22	500	168	167	342	111	114	0	3	2	0	0.018	0.012
.	19.01.15-16.00.05-1-206253	93	5	5	1	0	1	579	4	4	0	0	NA	NA	NA	38	41	518	167	169	353	111	115	5	9	0	0.01	0.054	0
.	19.01.15-16.00.06-1-206255	242	19	19	5	0	5	623	17	17	0	0	NA	NA	NA	77	74	534	181	172	373	130	120	35	13	10	0.066	0.072	0.058
.	19.01.15-16.00.24-1-206270	120	15	15	6	0	3	585	14	14	0	0	NA	NA	NA	57	41	512	168	174	351	114	120	57	9	7	0.111	0.054	0.04
.	19.01.15-16.00.26-1-206274	176	8	8	6	0	3	589	7	7	0	0	NA	NA	NA	48	42	510	173	172	351	120	118	14	11	10	0.027	0.064	0.058
.	19.01.15-16.00.28-1-206281	93	11	11	2	0	2	581	8	8	0	0	NA	NA	NA	33	33	509	172	165	348	119	114	34	0	4	0.067	0	0.024
.	19.01.15-16.00.47-1-206311	173	9	9	1	0	1	602	8	8	0	0	NA	NA	NA	52	54	522	170	175	360	120	122	31	0	0	0.059	0	0
.	19.01.15-16.00.58-1-206318	352	55	55	17	0	11	660	51	51	0	0	NA	NA	NA	108	113	552	186	188	388	134	138	170	44	4	0.308	0.237	0.021
.	19.01.15-16.00.58-1-206319	115	7	7	0	0	0	586	6	6	0	0	NA	NA	NA	46	45	515	168	175	353	114	119	14	0	1	0.027	0	0.006
.	19.01.15-16.01.10-1-206406	187	31	31	11	0	6	601	28	28	0	0	NA	NA	NA	55	54	522	177	168	362	123	116	61	15	5	0.117	0.085	0.03
.	19.01.15-16.01.12-1-206408	120	4	4	0	0	0	595	3	3	0	0	NA	NA	NA	37	50	521	173	169	359	119	117	9	2	0	0.017	0.012	0
.	19.01.15-16.01.16-1-206415	179	25	25	6	0	5	602	23	23	0	0	NA	NA	NA	50	53	517	173	176	360	120	122	98	17	2	0.19	0.098	0.011
.	19.01.15-16.01.17-1-206418	112	6	6	1	0	0	572	5	5	0	0	NA	NA	NA	43	21	500	166	168	345	111	116	13	3	0	0.026	0.018	0
.	19.01.15-16.01.18-1-206421	205	11	11	4	0	4	605	8	8	0	0	NA	NA	NA	49	62	519	183	173	357	129	119	35	4	7	0.067	0.022	0.04
.	19.01.15-16.01.20-1-206424	88	4	4	1	0	1	581	3	3	0	0	NA	NA	NA	32	32	507	171	167	350	117	114	8	3	2	0.016	0.018	0.012
.	19.01.15-16.01.28-1-206430	66	2	2	1	0	1	579	1	1	0	0	NA	NA	NA	12	25	504	170	164	345	119	115	2	0	0	0.004	0	0
.	19.01.15-16.01.47-1-206458	91	6	6	3	0	3	584	5	5	0	0	NA	NA	NA	44	38	502	175	174	344	122	118	20	0	1	0.04	0	0.006
.	19.01.15-16.01.53-1-206462	241	21	21	5	0	3	596	19	19	0	0	NA	NA	NA	66	59	530	173	169	365	117	114	39	13	11	0.074	0.075	0.065
.	19.01.15-16.01.53-1-206463	33	1	1	1	0	1	0	0	0	0	0	NA	NA	NA	7	17	496	165	169	0	0	0	0	0	0	0	0	0
.	19.01.15-16.01.54-1-206465	151	14	14	2	0	2	599	12	12	0	0	NA	NA	NA	37	54	525	173	169	363	118	118	22	20	8	0.042	0.116	0.047
.	19.01.15-16.01.55-1-206466	293	50	50	18	0	14	623	45	45	0	0	NA	NA	NA	83	82	542	179	174	376	128	119	182	21	7	0.336	0.117	0.04
.	19.01.15-16.01.55-1-206467	194	20	20	5	0	3	600	19	19	0	0	NA	NA	NA	49	58	527	171	173	362	118	120	54	3	8	0.102	0.018	0.046
.	19.01.15-16.02.04-1-206475	124	7	7	0	0	0	589	6	6	0	0	NA	NA	NA	44	47	520	169	171	357	114	118	28	0	6	0.054	0	0.035
.	19.01.15-16.02.13-1-206482	94	8	8	0	0	0	582	6	6	0	0	NA	NA	NA	32	36	511	169	169	352	116	114	18	0	5	0.035	0	0.03
.	19.01.15-16.02.14-1-206484	123	7	7	1	0	1	588	4	4	0	0	NA	NA	NA	33	43	519	167	170	355	114	119	13	9	4	0.025	0.054	0.024
.	19.01.15-16.02.24-1-206503	64	2	2	1	0	1	397	1	1	0	0	NA	NA	NA	14	21	501	167	166	245	77	75	3	0	0	0.006	0	0
.	19.01.15-16.02.24-1-206505	92	9	9	2	0	2	577	8	8	0	0	NA	NA	NA	29	31	506	169	169	350	115	112	2	10	11	0.004	0.059	0.065
.	19.01.15-16.02.26-1-206508	208	56	56	11	0	9	592	49	49	0	0	NA	NA	NA	51	43	517	169	170	356	118	118	150	32	9	0.29	0.189	0.053
.	19.01.15-16.02.26-1-206509	35	1	1	0	0	0	0	0	0	0	0	NA	NA	NA	7	12	497	164	164	0	0	0	2	0	0	0.004	0	0
.	19.01.15-16.02.29-1-206513	147	9	9	2	0	2	588	7	7	0	0	NA	NA	NA	50	45	515	173	170	350	119	119	12	11	2	0.023	0.064	0.012
.	19.01.15-16.02.30-1-206515	241	23	23	6	0	4	609	21	21	0	0	NA	NA	NA	81	64	524	178	175	364	124	121	71	5	4	0.135	0.028	0.023
.	19.01.15-16.02.31-1-206517	91	5	5	3	0	3	581	4	4	0	0	NA	NA	NA	16	29	510	167	165	351	115	115	7	0	6	0.014	0	0.036
.	19.01.15-16.02.34-1-206519	386	59	59	19	0	15	637	53	53	0	0	NA	NA	NA	113	96	558	171	180	390	119	128	167	42	32	0.299	0.246	0.178
.	19.01.15-16.02.37-1-206521	239	28	28	12	0	10	612	25	25	0	0	NA	NA	NA	51	64	525	180	172	364	129	119	81	23	8	0.154	0.128	0.047
.	19.01.15-16.02.48-1-206543	58	2	2	0	0	0	577	1	1	0	0	NA	NA	NA	17	26	503	166	170	347	115	115	2	0	2	0.004	0	0.012
.	19.01.15-16.03.00-1-206546	182	14	14	8	0	6	595	11	11	0	0	NA	NA	NA	52	47	511	175	174	356	118	121	31	2	17	0.061	0.011	0.098
.	19.01.15-16.03.02-1-206548	300	33	33	13	0	9	639	31	31	0	0	NA	NA	NA	89	93	538	185	183	376	133	130	92	40	1	0.171	0.216	0.005
.	19.01.15-16.03.02-1-206550	324	24	24	6	0	4	650	22	22	0	0	NA	NA	NA	79	104	563	174	180	400	124	126	77	13	19	0.137	0.075	0.106
.	19.01.15-16.03.21-1-206581	94	4	4	1	0	1	576	2	2	0	0	NA	NA	NA	28	29	502	169	171	346	115	115	5	6	0	0.01	0.036	0
.	19.01.15-16.03.35-1-206599	32	1	1	0	0	0	0	0	0	0	0	NA	NA	NA	13	9	492	165	165	0	0	0	0	0	0	0	0	0
.	19.01.15-16.03.36-1-206601	120	9	9	2	0	2	582	8	8	0	0	NA	NA	NA	43	39	515	169	168	351	115	116	37	6	0	0.072	0.036	0
.	19.01.15-16.03.38-1-206602	149	9	9	2	0	1	591	7	7	0	0	NA	NA	NA	51	34	510	168	169	355	117	119	37	0	5	0.073	0	0.03
.	19.01.15-16.03.42-1-206620	96	5	5	2	0	2	583	3	3	0	0	NA	NA	NA	30	37	510	168	172	348	115	120	13	0	2	0.025	0	0.012
.	19.01.15-16.03.42-1-206621	86	4	4	0	0	0	574	1	1	0	0	NA	NA	NA	30	30	505	170	168	343	115	116	6	0	0	0.012	0	0
.	19.01.15-16.03.58-1-206631	65	4	4	0	0	0	569	2	2	0	0	NA	NA	NA	23	20	498	167	168	339	113	117	18	0	0	0.036	0	0
.	19.01.15-16.03.59-1-206632	62	2	2	2	0	2	0	1	1	0	0	NA	NA	NA	21	20	499	167	167	0	0	0	1	1	0	0.002	0.006	0
.	19.01.15-16.03.59-1-206633	154	6	6	2	0	1	606	5	5	0	0	NA	NA	NA	54	57	523	175	172	365	123	118	12	7	4	0.023	0.04	0.023
.	19.01.15-16.04.02-1-206635	61	2	2	1	0	1	298	1	1	0	0	NA	NA	NA	17	17	496	166	168	185	50	63	0	4	0	0	0.024	0
.	19.01.15-16.04.02-1-206636	176	10	10	4	0	4	600	9	9	0	0	NA	NA	NA	44	61	528	179	167	360	125	115	15	7	0	0.028	0.039	0
.	19.01.15-16.04.03-1-206638	233	27	27	6	0	2	619	25	25	0	0	NA	NA	NA	69	81	548	177	169	381	121	117	57	23	13	0.104	0.13	0.077
.	19.01.15-16.04.10-1-206644	261	20	20	3	0	1	622	17	17	0	0	NA	NA	NA	82	79	538	179	175	375	126	121	61	4	7	0.113	0.022	0.04
.	19.01.15-16.04.11-1-206647	124	7	7	0	0	0	587	5	5	0	0	NA	NA	NA	43	40	514	171	168	355	114	118	11	5	2	0.021	0.029	0.012
.	19.01.15-16.04.13-1-206650	65	2	2	1	0	1	578	1	1	0	0	NA	NA	NA	32	31	505	170	169	346	117	115	2	0	2	0.004	0	0.012
.	19.01.15-16.04.16-1-206655	84	3	3	1	0	1	572	2	2	0	0	NA	NA	NA	20	25	504	170	164	342	117	113	1	2	7	0.002	0.012	0.043
.	19.01.15-16.04.17-1-206656	93	4	4	1	0	1	586	3	3	0	0	NA	NA	NA	35	41	510	169	175	350	113	123	5	2	0	0.01	0.012	0
.	19.01.15-16.04.30-1-206671	118	6	6	2	0	2	581	4	4	0	0	NA	NA	NA	38	34	510	169	168	351	116	114	22	2	0	0.043	0.012	0
.	19.01.15-16.04.31-1-206673	34	1	1	0	0	0	0	0	0	0	0	NA	NA	NA	11	16	496	167	166	0	0	0	0	0	0	0	0	0
.	19.01.15-16.04.32-1-206674	143	6	6	4	0	3	580	5	5	0	0	NA	NA	NA	41	34	510	169	168	352	115	113	15	2	8	0.029	0.012	0.048
.	19.01.15-16.04.35-1-206677	34	1	1	1	0	1	0	0	0	0	0	NA	NA	NA	7	11	497	163	164	0	0	0	0	0	0	0	0	0
.	19.01.15-16.04.36-1-206678	202	68	68	12	0	7	609	65	65	0	0	NA	NA	NA	55	61	524	171	179	366	117	126	157	40	21	0.3	0.234	0.117
.	19.01.15-16.04.37-1-206680	30	1	1	0	0	0	0	0	0	0	0	NA	NA	NA	14	7	491	164	165	0	0	0	0	0	0	0	0	0
.	19.01.15-16.04.39-1-206681	178	16	16	6	0	3	599	15	15	0	0	NA	NA	NA	66	58	528	174	169	366	119	114	50	9	20	0.095	0.052	0.118
.	19.01.15-16.04.41-1-206698	88	6	6	2	0	2	579	5	5	0	0	NA	NA	NA	28	30	509	172	162	348	120	111	11	0	7	0.022	0	0.043
.	19.01.15-16.04.43-1-206701	66	3	3	0	0	0	569	2	2	0	0	NA	NA	NA	23	19	501	168	163	342	116	111	3	0	3	0.006	0	0.018
.	19.01.15-16.04.57-1-206708	177	17	17	3	0	2	607	16	16	0	0	NA	NA	NA	59	60	527	175	171	370	120	117	22	18	13	0.042	0.103	0.076
.	19.01.15-16.04.58-1-206710	36	1	1	1	0	1	0	0	0	0	0	NA	NA	NA	11	12	496	165	164	0	0	0	0	0	1	0	0	0.006
.	19.01.15-16.05.00-1-206715	32	1	1	0	0	0	0	0	0	0	0	NA	NA	NA	10	10	495	165	163	0	0	0	0	0	0	0	0	0
.	19.01.15-16.05.02-1-206717	119	18	18	2	0	2	576	13	13	0	0	NA	NA	NA	28	26	502	173	164	345	119	112	41	15	0	0.082	0.087	0
.	19.01.15-16.05.19-1-206737	150	16	16	2	0	2	597	15	15	0	0	NA	NA	NA	39	50	521	170	172	359	119	119	30	7	6	0.058	0.041	0.035
.	19.01.15-16.05.26-1-206743	61	2	2	1	0	1	580	0	0	0	0	NA	NA	NA	22	27	503	170	167	343	120	117	8	0	0	0.016	0	0
.	19.01.15-16.05.28-1-206747	328	28	28	11	0	4	653	24	24	0	0	NA	NA	NA	116	110	552	187	184	394	129	130	66	19	14	0.12	0.102	0.076
.	19.01.15-16.05.32-1-206750	173	23	23	8	0	5	591	19	19	0	0	NA	NA	NA	69	43	518	169	169	358	117	116	66	36	7	0.127	0.213	0.041
.	19.01.15-16.05.39-1-206755	64	3	3	0	0	0	580	2	2	0	0	NA	NA	NA	23	29	505	172	165	350	116	114	3	2	0	0.006	0.012	0
.	19.01.15-16.05.41-1-206772	61	3	3	1	0	1	563	2	2	0	0	NA	NA	NA	22	13	494	166	166	336	114	113	6	2	0	0.012	0.012	0
.	19.01.15-16.06.01-1-206782	319	40	40	11	0	9	639	36	36	0	0	NA	NA	NA	90	98	556	178	177	390	125	124	92	24	32	0.165	0.135	0.181
.	19.01.15-16.06.04-1-206786	31	1	1	0	0	0	0	0	0	0	0	NA	NA	NA	6	7	492	163	165	0	0	0	0	0	0	0	0	0
.	19.01.15-16.06.06-1-206789	58	2	2	1	0	1	574	1	1	0	0	NA	NA	NA	27	25	503	166	169	347	110	117	4	0	0	0.008	0	0
.	19.01.15-16.06.07-1-206790	65	2	2	0	0	0	573	1	1	0	0	NA	NA	NA	25	24	503	165	169	345	114	114	2	0	4	0.004	0	0.024
.	19.01.15-16.06.10-1-206793	31	1	1	0	0	0	0	0	0	0	0	NA	NA	NA	7	12	497	164	164	0	0	0	1	0	0	0.002	0	0
.	19.01.15-16.06.13-1-206798	116	6	6	1	0	1	584	5	5	0	0	NA	NA	NA	42	33	507	170	169	350	118	116	15	7	6	0.03	0.041	0.036
.	19.01.15-16.06.18-1-206808	89	5	5	2	0	2	574	2	2	0	0	NA	NA	NA	22	21	504	166	164	349	112	113	9	3	0	0.018	0.018	0
.	19.01.15-16.06.20-1-206810	92	3	3	0	0	0	574	2	2	0	0	NA	NA	NA	21	27	504	170	166	345	117	112	10	0	2	0.02	0	0.012
.	19.01.15-16.06.20-1-206812	156	53	53	16	0	10	603	47	47	0	0	NA	NA	NA	55	56	524	173	172	362	122	119	156	42	7	0.298	0.243	0.041
.	19.01.15-16.06.22-1-206818	93	6	6	1	0	1	573	3	3	0	0	NA	NA	NA	37	31	509	171	164	347	116	110	13	10	0	0.026	0.058	0
.	19.01.15-16.06.26-1-206821	147	10	10	3	0	2	590	9	9	0	0	NA	NA	NA	57	47	510	175	175	345	121	124	28	3	1	0.055	0.017	0.006
.	19.01.15-16.06.30-1-206833	212	30	30	15	0	10	612	29	29	0	0	NA	NA	NA	65	62	523	176	176	365	123	124	85	18	13	0.163	0.102	0.074
.	19.01.15-16.06.33-1-206839	120	9	9	4	0	3	586	8	8	0	0	NA	NA	NA	29	39	516	169	167	359	115	112	28	0	10	0.054	0	0.06
.	19.01.15-16.06.33-1-206840	31	1	1	0	0	0	0	0	0	0	0	NA	NA	NA	9	8	492	163	166	0	0	0	5	0	0	0.01	0	0
.	19.01.15-16.06.34-1-206841	120	9	9	4	0	4	583	6	6	0	0	NA	NA	NA	57	41	514	170	170	351	117	115	17	5	11	0.033	0.029	0.065
.	19.01.15-16.06.35-1-206843	100	4	4	1	0	1	588	2	2	0	0	NA	NA	NA	29	36	515	167	167	359	113	116	2	15	0	0.004	0.09	0
.	19.01.15-16.06.37-1-206844	92	3	3	0	0	0	579	2	2	0	0	NA	NA	NA	36	34	510	166	171	350	114	115	11	0	4	0.022	0	0.023
.	19.01.15-16.06.46-1-206866	233	48	48	9	0	5	607	44	44	0	0	NA	NA	NA	66	70	533	176	174	365	123	119	111	27	18	0.208	0.153	0.103
.	19.01.15-16.06.50-1-206870	145	8	8	4	0	3	602	7	7	0	0	NA	NA	NA	53	54	518	174	175	359	120	123	27	10	0	0.052	0.057	0
.	19.01.15-16.06.51-1-206871	92	4	4	2	0	2	579	2	2	0	0	NA	NA	NA	35	36	510	169	170	348	117	114	0	5	9	0	0.03	0.053
.	19.01.15-16.06.52-1-206873	182	20	20	6	0	6	595	18	18	0	0	NA	NA	NA	49	53	519	170	177	357	117	121	61	6	1	0.118	0.035	0.006
.	19.01.15-16.06.54-1-206875	126	13	13	5	0	4	587	12	12	0	0	NA	NA	NA	44	40	515	171	167	352	120	115	38	3	4	0.074	0.018	0.024
.	19.01.15-16.07.05-1-206885	234	20	20	2	0	1	617	18	18	0	0	NA	NA	NA	56	67	527	176	177	366	126	125	52	5	4	0.099	0.028	0.023
.	19.01.15-16.07.06-1-206891	32	1	1	0	0	0	0	0	0	0	0	NA	NA	NA	6	12	495	166	164	0	0	0	0	0	2	0	0	0.012
.	19.01.15-16.07.08-1-206893	119	8	8	2	0	1	597	6	6	0	0	NA	NA	NA	50	52	519	170	176	361	115	121	29	8	5	0.056	0.047	0.028
.	19.01.15-16.07.17-1-206908	87	5	5	1	0	1	567	4	4	0	0	NA	NA	NA	23	20	501	167	165	341	115	111	15	0	1	0.03	0	0.006
.	19.01.15-16.07.24-1-206917	178	13	13	4	0	3	596	12	12	0	0	NA	NA	NA	48	46	514	175	170	358	121	117	38	6	0	0.074	0.034	0
.	19.01.15-16.07.24-1-206918	35	1	1	0	0	0	0	0	0	0	0	NA	NA	NA	13	7	491	165	164	0	0	0	1	0	0	0.002	0	0
.	19.01.15-16.07.27-1-206921	86	5	5	1	0	1	583	4	4	0	0	NA	NA	NA	30	30	503	170	170	345	118	120	14	15	0	0.028	0.088	0
.	19.01.15-16.07.27-1-206922	273	76	76	30	0	22	629	71	71	0	0	NA	NA	NA	70	88	543	178	180	373	127	129	251	27	22	0.462	0.152	0.122
.	19.01.15-16.07.33-1-206934	66	3	3	0	0	0	577	2	2	0	0	NA	NA	NA	25	31	508	167	169	350	112	115	3	0	0	0.006	0	0
.	19.01.15-16.07.39-1-206937	146	16	16	9	0	6	598	13	13	0	0	NA	NA	NA	46	47	516	172	172	358	120	120	59	14	0	0.114	0.081	0
.	19.01.15-16.07.44-1-206954	239	22	22	8	0	7	615	21	21	0	0	NA	NA	NA	69	73	530	179	177	368	124	123	72	14	8	0.136	0.078	0.045
.	19.01.15-16.07.49-1-206957	200	34	34	8	0	7	606	33	33	0	0	NA	NA	NA	58	68	528	176	177	364	119	123	60	29	11	0.114	0.165	0.062
.	19.01.15-16.07.50-1-206958	179	33	33	7	0	5	600	31	31	0	0	NA	NA	NA	55	55	523	175	170	364	122	114	113	20	7	0.216	0.114	0.041
.	19.01.15-16.07.56-1-206961	147	10	10	6	0	2	598	8	8	0	0	NA	NA	NA	42	50	511	175	177	353	121	124	48	13	4	0.094	0.074	0.023
.	19.01.15-16.08.02-1-206965	122	7	7	3	0	2	601	6	6	0	0	NA	NA	NA	34	45	518	171	169	364	118	119	20	5	0	0.039	0.029	0
.	19.01.15-16.08.22-1-206987	201	27	27	6	0	5	602	24	24	0	0	NA	NA	NA	72	58	521	177	173	359	121	122	82	9	9	0.157	0.051	0.052
.	19.01.15-16.08.26-1-206989	176	23	23	8	0	6	585	21	21	0	0	NA	NA	NA	53	38	508	172	171	348	116	121	62	6	2	0.122	0.035	0.012
.	19.01.15-16.08.44-1-207015	144	9	9	3	0	3	596	7	7	0	0	NA	NA	NA	50	56	518	177	174	354	123	119	31	2	1	0.06	0.011	0.006
.	19.01.15-16.08.46-1-207016	64	3	3	1	0	1	572	1	1	0	0	NA	NA	NA	32	34	506	169	172	341	114	117	11	9	0	0.022	0.053	0
.	19.01.15-16.08.58-1-207017	64	4	4	0	0	0	576	3	3	0	0	NA	NA	NA	28	26	502	172	165	343	120	113	4	1	0	0.008	0.006	0
.	19.01.15-16.09.03-1-207030	122	27	27	6	0	4	586	25	25	0	0	NA	NA	NA	41	41	507	176	171	345	122	119	54	22	3	0.107	0.125	0.018
.	19.01.15-16.09.05-1-207031	141	10	10	1	0	1	579	9	9	0	0	NA	NA	NA	44	36	506	170	173	346	115	118	26	8	4	0.051	0.047	0.023
.	19.01.15-16.09.12-1-207038	101	4	4	0	0	0	579	2	2	0	0	NA	NA	NA	31	28	504	170	167	346	118	115	3	6	5	0.006	0.035	0.03
.	19.01.15-16.09.12-1-207042	392	49	49	13	0	10	649	46	46	0	0	NA	NA	NA	111	106	546	188	185	385	132	132	167	15	12	0.306	0.08	0.065
.	19.01.15-16.09.26-1-207060	147	21	21	7	0	4	585	18	18	0	0	NA	NA	NA	43	38	511	171	169	352	117	116	55	6	0	0.108	0.035	0
.	19.01.15-16.09.32-1-207069	154	12	12	5	0	2	599	11	11	0	0	NA	NA	NA	52	50	517	174	172	356	122	121	32	23	14	0.062	0.132	0.081
.	19.01.15-16.09.39-1-207076	148	12	12	2	0	1	597	11	11	0	0	NA	NA	NA	31	44	517	172	168	360	121	116	16	0	8	0.031	0	0.048
.	19.01.15-16.09.40-1-207077	213	21	21	4	0	4	600	20	20	0	0	NA	NA	NA	75	59	516	180	176	354	123	123	42	33	6	0.081	0.183	0.034
.	19.01.15-16.09.43-1-207094	149	5	5	1	0	1	600	4	4	0	0	NA	NA	NA	32	50	512	181	170	356	124	120	17	9	0	0.033	0.05	0
.	19.01.15-16.09.45-1-207097	61	3	3	0	0	0	568	2	2	0	0	NA	NA	NA	26	19	499	166	167	339	115	114	0	0	6	0	0	0.036
.	19.01.15-16.09.56-1-207103	121	16	16	8	0	6	588	14	14	0	0	NA	NA	NA	33	37	512	169	169	355	116	117	21	20	3	0.041	0.118	0.018
.	19.01.15-16.10.13-1-207115	237	19	19	7	0	7	615	17	17	0	0	NA	NA	NA	76	63	525	172	179	366	123	126	41	1	17	0.078	0.006	0.095
.	19.01.15-16.10.21-1-207129	61	2	2	0	0	0	568	1	1	0	0	NA	NA	NA	19	15	494	165	169	337	112	119	3	1	0	0.006	0.006	0
.	19.01.15-16.10.23-1-207135	325	54	54	13	0	8	638	49	49	0	0	NA	NA	NA	104	90	538	182	183	376	133	129	138	42	26	0.257	0.231	0.142
.	19.01.15-16.10.24-1-207136	147	14	14	7	0	7	589	11	11	0	0	NA	NA	NA	45	43	518	168	170	356	115	118	25	21	12	0.048	0.125	0.071
.	19.01.15-16.10.27-1-207138	62	4	4	0	0	0	562	3	3	0	0	NA	NA	NA	31	21	503	167	164	341	111	110	8	6	0	0.016	0.036	0
.	19.01.15-16.10.29-1-207146	92	9	9	4	0	4	580	7	7	0	0	NA	NA	NA	27	33	511	167	168	351	114	115	20	0	2	0.039	0	0.012
.	19.01.15-16.10.32-1-207151	206	34	34	15	0	11	607	29	29	0	0	NA	NA	NA	69	67	529	174	177	367	120	120	83	22	30	0.157	0.126	0.169
.	19.01.15-16.10.39-1-207153	60	2	2	0	0	0	569	1	1	0	0	NA	NA	NA	25	18	498	167	166	341	117	111	3	0	1	0.006	0	0.006
.	19.01.15-16.11.10-1-207185	175	13	13	5	0	5	592	10	10	0	0	NA	NA	NA	41	47	517	170	173	359	114	119	36	17	7	0.07	0.1	0.04
.	19.01.15-16.11.14-1-207195	299	34	34	10	0	7	610	29	29	0	0	NA	NA	NA	98	72	526	183	176	362	125	123	72	18	11	0.137	0.098	0.062
.	19.01.15-16.11.15-1-207197	367	28	28	11	0	11	658	26	26	0	0	NA	NA	NA	93	111	549	184	191	388	131	139	87	34	0	0.158	0.185	0
.	19.01.15-16.11.18-1-207202	66	6	6	1	0	1	581	2	2	0	0	NA	NA	NA	21	28	504	169	168	347	116	118	10	0	0	0.02	0	0
.	19.01.15-16.11.19-1-207204	237	86	86	21	0	12	614	80	80	0	0	NA	NA	NA	74	71	531	175	178	369	120	125	254	57	30	0.478	0.326	0.169
.	19.01.15-16.11.19-1-207205	91	8	8	2	0	2	569	6	6	0	0	NA	NA	NA	31	25	500	170	168	337	118	114	17	2	6	0.034	0.012	0.036
.	19.01.15-16.11.34-1-207220	216	40	40	13	0	10	608	37	37	0	0	NA	NA	NA	69	58	526	175	170	366	121	121	101	9	3	0.192	0.051	0.018
.	19.01.15-16.11.36-1-207222	109	5	5	3	0	2	579	4	4	0	0	NA	NA	NA	32	29	504	169	169	348	114	117	20	0	1	0.04	0	0.006
.	19.01.15-16.11.37-1-207223	59	2	2	1	0	1	0	1	1	0	0	NA	NA	NA	27	19	499	165	168	0	0	0	1	0	2	0.002	0	0.012
.	19.01.15-16.11.40-1-207226	33	1	1	0	0	0	0	0	0	0	0	NA	NA	NA	9	15	499	165	164	0	0	0	1	0	0	0.002	0	0
.	19.01.15-16.11.43-1-207243	116	6	6	2	0	2	589	4	4	0	0	NA	NA	NA	43	44	516	170	171	354	119	116	13	0	0	0.025	0	0
.	19.01.15-16.11.44-1-207244	151	10	10	2	0	1	586	9	9	0	0	NA	NA	NA	41	42	518	166	171	353	112	121	15	16	1	0.029	0.096	0.006
.	19.01.15-16.11.47-1-207247	123	5	5	1	0	1	602	4	4	0	0	NA	NA	NA	29	49	518	167	177	362	115	125	10	4	0	0.019	0.024	0
.	19.01.15-16.11.53-1-207252	209	34	34	7	0	5	609	31	31	0	0	NA	NA	NA	54	62	525	177	173	363	124	122	111	24	12	0.211	0.136	0.069
.	19.01.15-16.12.05-1-207260	296	38	38	12	0	10	631	36	36	0	0	NA	NA	NA	92	85	538	184	176	376	133	122	129	28	17	0.24	0.152	0.097
.	19.01.15-16.12.05-1-207261	33	1	1	0	0	0	0	0	0	0	0	NA	NA	NA	6	10	495	165	163	0	0	0	8	0	0	0.016	0	0
.	19.01.15-16.12.09-1-207267	290	31	31	9	0	6	634	29	29	0	0	NA	NA	NA	94	86	539	175	185	378	123	133	136	6	22	0.252	0.034	0.119
.	19.01.15-16.12.09-1-207268	58	3	3	1	0	1	0	2	2	0	0	NA	NA	NA	14	23	501	168	167	0	0	0	0	4	0	0	0.024	0
.	19.01.15-16.12.10-1-207270	61	2	2	0	0	0	563	1	1	0	0	NA	NA	NA	30	18	500	165	166	338	111	114	4	0	0	0.008	0	0
.	19.01.15-16.12.11-1-207272	205	16	16	4	0	4	602	15	15	0	0	NA	NA	NA	68	60	523	177	173	360	123	119	29	17	7	0.055	0.096	0.04
.	19.01.15-16.12.14-1-207278	392	81	81	27	0	20	675	75	75	0	0	NA	NA	NA	114	126	558	190	191	399	138	138	225	43	21	0.403	0.226	0.11
.	19.01.15-16.12.48-1-207319	62	3	3	2	0	2	572	2	2	0	0	NA	NA	NA	16	22	502	168	165	344	116	112	7	0	0	0.014	0	0
.	19.01.15-16.12.51-1-207321	300	24	24	7	0	5	647	20	20	0	0	NA	NA	NA	93	102	547	188	180	387	133	127	67	23	22	0.122	0.122	0.122
.	19.01.15-16.12.57-1-207327	66	2	2	0	0	0	247	1	1	0	0	NA	NA	NA	17	23	501	169	166	145	50	52	5	0	0	0.01	0	0
.	19.01.15-16.13.05-1-207333	117	6	6	1	0	1	594	5	5	0	0	NA	NA	NA	32	46	515	171	173	356	121	117	12	8	4	0.023	0.047	0.023
.	19.01.15-16.13.13-1-207343	204	39	39	6	0	3	600	35	35	0	0	NA	NA	NA	51	56	523	172	174	361	119	120	135	20	7	0.258	0.116	0.04
.	19.01.15-16.13.25-1-207363	62	4	4	0	0	0	566	3	3	0	0	NA	NA	NA	19	14	498	165	164	341	111	114	5	14	0	0.01	0.085	0
.	19.01.15-16.13.29-1-207367	121	6	6	0	0	0	581	4	4	0	0	NA	NA	NA	57	42	511	171	173	350	114	117	16	5	0	0.031	0.029	0
.	19.01.15-16.13.34-1-207373	184	22	22	3	0	2	598	21	21	0	0	NA	NA	NA	46	54	518	173	176	357	118	123	64	21	2	0.124	0.121	0.011
.	19.01.15-16.13.51-1-207390	36	1	1	0	0	0	0	0	0	0	0	NA	NA	NA	10	13	494	168	164	0	0	0	0	0	0	0	0	0
.	19.01.15-16.14.02-1-207392	95	9	9	3	0	3	585	8	8	0	0	NA	NA	NA	28	34	509	166	172	350	115	120	22	4	0	0.043	0.024	0
.	19.01.15-16.14.02-1-207393	90	5	5	2	0	2	580	4	4	0	0	NA	NA	NA	38	32	507	168	170	346	115	119	12	1	6	0.024	0.006	0.035
.	19.01.15-16.14.04-1-207398	94	6	6	2	0	1	578	5	5	0	0	NA	NA	NA	29	30	510	165	168	353	110	115	8	8	7	0.016	0.048	0.042
.	19.01.15-16.14.05-1-207399	288	43	43	17	0	8	611	37	37	0	0	NA	NA	NA	95	72	528	179	178	361	125	125	137	36	7	0.259	0.201	0.039
.	19.01.15-16.14.11-1-207405	32	1	1	0	0	0	0	0	0	0	0	NA	NA	NA	10	7	493	164	163	0	0	0	0	0	0	0	0	0
.	19.01.15-16.14.12-1-207408	118	7	7	3	0	3	571	6	6	0	0	NA	NA	NA	29	21	502	166	166	342	114	115	12	4	0	0.024	0.024	0
.	19.01.15-16.14.19-1-207419	85	3	3	3	0	2	593	2	2	0	0	NA	NA	NA	24	42	517	166	172	361	113	119	13	0	2	0.025	0	0.012
.	19.01.15-16.14.22-1-207425	115	12	12	4	0	2	603	10	10	0	0	NA	NA	NA	33	57	520	177	173	357	124	122	26	10	5	0.05	0.056	0.029
.	19.01.15-16.14.22-1-207428	298	78	78	23	0	17	628	69	69	0	0	NA	NA	NA	76	82	537	181	177	375	129	124	173	38	25	0.322	0.21	0.141
.	19.01.15-16.14.23-1-207429	33	1	1	0	0	0	0	0	0	0	0	NA	NA	NA	11	11	492	167	165	0	0	0	0	0	0	0	0	0
.	19.01.15-16.14.25-1-207434	270	64	64	21	0	14	626	57	57	0	0	NA	NA	NA	83	82	535	184	176	375	128	123	170	61	29	0.318	0.332	0.165
.	19.01.15-16.14.30-1-207439	227	26	26	7	0	6	622	24	24	0	0	NA	NA	NA	67	74	535	176	176	373	125	124	91	3	9	0.17	0.017	0.051
.	19.01.15-16.14.33-1-207443	87	5	5	1	0	1	569	4	4	0	0	NA	NA	NA	40	25	502	170	166	343	116	110	16	2	0	0.032	0.012	0
.	19.01.15-16.14.34-1-207446	148	5	5	2	0	2	592	4	4	0	0	NA	NA	NA	49	46	515	173	171	356	119	117	12	6	5	0.023	0.035	0.029
.	19.01.15-16.14.45-1-207467	30	1	1	0	0	0	0	0	0	0	0	NA	NA	NA	7	6	494	163	162	0	0	0	1	0	0	0.002	0	0
.	19.01.15-16.14.47-1-207469	265	33	33	11	0	8	630	32	32	0	0	NA	NA	NA	74	84	542	180	175	380	128	122	102	22	10	0.188	0.122	0.057
.	19.01.15-16.14.47-1-207470	34	1	1	0	0	0	0	0	0	0	0	NA	NA	NA	7	9	493	165	164	0	0	0	0	0	0	0	0	0
.	19.01.15-16.14.48-1-207472	123	13	13	3	0	1	580	12	12	0	0	NA	NA	NA	38	25	507	166	165	353	113	114	29	10	8	0.057	0.06	0.048
.	19.01.15-16.14.49-1-207474	122	12	12	7	0	5	593	8	8	0	0	NA	NA	NA	32	44	514	169	174	354	118	121	32	3	4	0.062	0.018	0.023
.	19.01.15-16.14.50-1-207475	34	1	1	0	0	0	0	0	0	0	0	NA	NA	NA	8	9	491	166	165	0	0	0	3	0	0	0.006	0	0
.	19.01.15-16.14.52-1-207477	122	14	14	3	0	3	584	13	13	0	0	NA	NA	NA	44	42	512	172	171	352	117	115	35	1	5	0.068	0.006	0.029
.	19.01.15-16.15.07-1-207488	91	5	5	2	0	2	574	4	4	0	0	NA	NA	NA	37	31	509	168	167	346	112	116	24	0	0	0.047	0	0
.	19.01.15-16.15.14-1-207500	181	10	10	3	0	3	612	8	8	0	0	NA	NA	NA	51	66	527	173	179	368	121	123	52	0	12	0.099	0	0.067
.	19.01.15-16.15.23-1-207517	125	10	10	3	0	1	601	9	9	0	0	NA	NA	NA	40	56	516	181	172	354	128	119	21	7	6	0.041	0.039	0.035
.	19.01.15-16.15.23-1-207518	96	6	6	2	0	2	586	4	4	0	0	NA	NA	NA	29	38	511	171	169	354	116	116	16	2	4	0.031	0.012	0.024
.	19.01.15-16.15.29-1-207523	182	15	15	3	0	2	600	14	14	0	0	NA	NA	NA	51	63	524	177	175	362	118	120	39	11	5	0.074	0.062	0.029
.	19.01.15-16.15.31-1-207528	147	17	17	4	0	4	595	14	14	0	0	NA	NA	NA	50	51	520	173	171	360	118	117	40	13	8	0.077	0.075	0.047
.	19.01.15-16.16.08-1-207554	272	35	35	13	0	10	620	33	33	0	0	NA	NA	NA	76	78	537	179	175	373	125	122	117	14	12	0.218	0.078	0.069
.	19.01.15-16.16.10-1-207557	59	2	2	0	0	0	393	1	1	0	0	NA	NA	NA	21	15	496	167	165	238	76	79	4	0	0	0.008	0	0
.	19.01.15-16.16.13-1-207561	64	2	2	1	0	1	569	1	1	0	0	NA	NA	NA	29	23	503	169	164	344	115	110	10	0	0	0.02	0	0
.	19.01.15-16.16.15-1-207564	63	3	3	0	0	0	577	2	2	0	0	NA	NA	NA	25	29	502	169	171	344	114	119	8	2	0	0.016	0.012	0
.	19.01.15-16.16.21-1-207576	304	17	17	6	0	5	640	13	13	0	0	NA	NA	NA	89	96	543	183	183	385	130	125	44	16	0	0.081	0.087	0
.	19.01.15-16.16.22-1-207578	239	30	30	9	0	8	623	25	25	0	0	NA	NA	NA	73	78	533	180	178	375	124	124	75	11	9	0.141	0.061	0.051
.	19.01.15-16.16.30-1-207592	62	2	2	0	0	0	247	1	1	0	0	NA	NA	NA	16	17	495	171	164	155	44	48	1	0	3	0.002	0	0.018
.	19.01.15-16.16.40-1-207604	148	18	18	4	0	3	587	15	15	0	0	NA	NA	NA	45	41	514	172	168	355	116	116	40	14	6	0.078	0.081	0.036
.	19.01.15-16.16.41-1-207620	88	4	4	0	0	0	575	3	3	0	0	NA	NA	NA	42	30	507	170	166	346	117	112	12	0	4	0.024	0	0.024
.	19.01.15-16.16.41-1-207622	64	3	3	1	0	1	573	2	2	0	0	NA	NA	NA	30	24	503	166	168	347	113	113	1	0	3	0.002	0	0.018
.	19.01.15-16.16.44-1-207625	92	7	7	1	0	1	585	6	6	0	0	NA	NA	NA	28	34	510	167	170	355	114	116	14	7	0	0.027	0.042	0
.	19.01.15-16.16.50-1-207630	144	9	9	5	0	5	592	7	7	0	0	NA	NA	NA	48	45	514	171	173	354	118	120	20	3	17	0.039	0.018	0.098
.	19.01.15-16.16.54-1-207637	34	1	1	0	0	0	0	0	0	0	0	NA	NA	NA	4	8	492	164	165	0	0	0	0	0	1	0	0	0.006
.	19.01.15-16.16.56-1-207638	64	2	2	1	0	0	578	1	1	0	0	NA	NA	NA	23	25	507	167	164	348	115	115	1	2	0	0.002	0.012	0
.	19.01.15-16.16.57-1-207639	240	15	15	1	0	1	607	14	14	0	0	NA	NA	NA	68	58	528	173	170	370	123	114	30	5	7	0.057	0.029	0.041
.	19.01.15-16.16.58-1-207640	61	2	2	1	0	1	567	1	1	0	0	NA	NA	NA	24	23	501	170	165	340	115	112	4	0	0	0.008	0	0
.	19.01.15-16.17.00-1-207641	64	3	3	0	0	0	396	2	2	0	0	NA	NA	NA	18	21	497	168	169	236	77	83	2	0	4	0.004	0	0.024
.	19.01.15-16.17.02-1-207642	259	39	39	18	0	12	620	36	36	0	0	NA	NA	NA	85	78	536	178	177	373	124	123	141	15	10	0.263	0.084	0.056
.	19.01.15-16.17.07-1-207651	275	23	23	6	0	5	604	21	21	0	0	NA	NA	NA	71	56	524	173	172	367	118	119	69	12	6	0.132	0.069	0.035
.	19.01.15-16.17.09-1-207652	117	4	4	1	0	1	580	3	3	0	0	NA	NA	NA	36	34	505	172	170	346	118	116	20	2	0	0.04	0.012	0
.	19.01.15-16.17.11-1-207658	257	19	19	5	0	3	624	17	17	0	0	NA	NA	NA	83	83	538	172	186	372	119	133	21	39	13	0.039	0.227	0.07
.	19.01.15-16.17.13-1-207662	208	34	34	9	0	4	600	31	31	0	0	NA	NA	NA	60	56	517	179	173	355	126	119	113	12	9	0.219	0.067	0.052
.	19.01.15-16.17.13-1-207663	97	4	4	1	0	1	570	2	2	0	0	NA	NA	NA	26	23	500	170	166	341	115	114	3	8	2	0.006	0.047	0.012
.	19.01.15-16.17.13-1-207664	124	9	9	2	0	2	580	8	8	0	0	NA	NA	NA	22	28	502	172	167	345	120	115	3	25	9	0.006	0.145	0.054
.	19.01.15-16.17.22-1-207683	330	53	53	18	0	12	645	49	49	0	0	NA	NA	NA	92	99	544	181	187	384	127	134	155	50	14	0.285	0.276	0.075
.	19.01.15-16.17.27-1-207687	61	2	2	0	0	0	347	1	1	0	0	NA	NA	NA	12	16	500	166	163	211	72	64	0	5	2	0	0.03	0.012
.	19.01.15-16.17.43-1-207709	157	51	51	16	0	10	587	45	45	0	0	NA	NA	NA	48	40	514	169	170	355	117	115	142	43	8	0.276	0.254	0.047
.	19.01.15-16.18.17-1-207724	64	2	2	1	0	1	299	1	1	0	0	NA	NA	NA	15	16	500	166	163	190	54	55	1	0	2	0.002	0	0.012
.	19.01.15-16.18.18-1-207730	90	5	5	1	0	1	587	4	4	0	0	NA	NA	NA	23	40	512	170	171	354	115	118	23	0	5	0.045	0	0.029
.	19.01.15-16.18.21-1-207734	439	58	58	16	0	13	650	53	53	0	0	NA	NA	NA	137	112	554	185	186	391	128	131	118	58	21	0.213	0.314	0.113
.	19.01.15-16.18.23-1-207739	92	4	4	0	0	0	573	3	3	0	0	NA	NA	NA	36	27	502	170	168	342	115	116	4	5	0	0.008	0.029	0
.	19.01.15-16.18.28-1-207742	324	66	66	22	0	20	643	63	63	0	0	NA	NA	NA	90	103	551	180	185	381	129	133	180	26	20	0.327	0.144	0.108
.	19.01.15-16.18.35-1-207749	183	16	16	3	0	3	589	15	15	0	0	NA	NA	NA	49	47	523	170	167	359	118	112	52	3	1	0.099	0.018	0.006
.	19.01.15-16.18.36-1-207750	92	8	8	0	0	0	582	6	6	0	0	NA	NA	NA	29	38	507	171	173	347	115	120	18	0	5	0.036	0	0.029
.	19.01.15-16.18.36-1-207751	295	48	48	14	0	11	647	45	45	0	0	NA	NA	NA	76	98	548	184	179	387	132	128	141	37	20	0.257	0.201	0.112
.	19.01.15-16.18.40-1-207770	32	1	1	0	0	0	0	0	0	0	0	NA	NA	NA	10	8	494	164	163	0	0	0	3	0	0	0.006	0	0
.	19.01.15-16.18.44-1-207774	96	7	7	0	0	0	581	6	6	0	0	NA	NA	NA	39	34	505	168	174	348	114	119	15	6	1	0.03	0.036	0.006
.	19.01.15-16.18.57-1-207780	178	12	12	2	0	2	599	10	10	0	0	NA	NA	NA	45	56	517	177	175	356	122	121	13	14	3	0.025	0.079	0.017
.	19.01.15-16.19.15-1-207795	117	9	9	4	0	2	579	8	8	0	0	NA	NA	NA	33	29	505	168	169	347	115	117	44	0	9	0.087	0	0.053
.	19.01.15-16.19.20-1-207806	60	2	2	0	0	0	98	1	1	0	0	NA	NA	NA	18	16	498	166	165	59	19	20	3	0	2	0.006	0	0.012
.	19.01.15-16.19.27-1-207814	295	21	21	8	0	4	630	19	19	0	0	NA	NA	NA	82	81	531	184	179	375	131	124	98	4	11	0.185	0.022	0.061
.	19.01.15-16.19.28-1-207816	96	5	5	0	0	0	578	4	4	0	0	NA	NA	NA	42	40	507	178	168	346	119	113	8	10	0	0.016	0.056	0
.	19.01.15-16.19.45-1-207836	236	18	18	6	0	4	607	14	14	0	0	NA	NA	NA	67	59	515	177	180	358	123	126	59	21	11	0.115	0.119	0.061
.	19.01.15-16.19.58-1-207840	93	6	6	2	0	2	583	5	5	0	0	NA	NA	NA	27	31	508	169	167	350	117	116	20	3	0	0.039	0.018	0
.	19.01.15-16.20.06-1-207850	61	3	3	0	0	0	149	2	2	0	0	NA	NA	NA	12	13	495	166	165	89	35	25	4	0	0	0.008	0	0
.	19.01.15-16.20.18-1-207862	59	2	2	1	0	1	299	0	0	0	0	NA	NA	NA	17	22	503	164	168	175	60	64	2	0	0	0.004	0	0
.	19.01.15-16.20.23-1-207867	61	2	2	0	0	0	148	1	1	0	0	NA	NA	NA	19	21	501	169	164	90	24	34	2	1	0	0.004	0.006	0
.	19.01.15-16.20.24-1-207868	64	2	2	1	0	1	575	1	1	0	0	NA	NA	NA	31	31	509	168	167	346	114	115	3	0	2	0.006	0	0.012
.	19.01.15-16.20.25-1-207869	118	10	10	4	0	3	594	7	7	0	0	NA	NA	NA	39	43	511	171	174	354	117	123	18	10	1	0.035	0.058	0.006
.	19.01.15-16.20.31-1-207878	96	4	4	1	0	1	574	3	3	0	0	NA	NA	NA	40	25	505	166	167	345	114	115	13	0	1	0.026	0	0.006
.	19.01.15-16.20.41-1-207896	208	20	20	7	0	5	611	17	17	0	0	NA	NA	NA	68	69	533	174	175	370	120	121	63	9	5	0.118	0.052	0.029
.	19.01.15-16.20.44-1-207897	33	1	1	0	0	0	0	0	0	0	0	NA	NA	NA	10	18	500	167	164	0	0	0	1	0	0	0.002	0	0
.	19.01.15-16.20.44-1-207898	152	6	6	0	0	0	585	5	5	0	0	NA	NA	NA	33	31	504	172	168	351	119	115	21	6	0	0.042	0.035	0
.	19.01.15-16.20.51-1-207904	87	5	5	0	0	0	570	4	4	0	0	NA	NA	NA	29	24	503	166	168	342	116	112	3	3	5	0.006	0.018	0.03
.	19.01.15-16.20.51-1-207905	266	35	35	6	0	6	623	31	31	0	0	NA	NA	NA	97	82	536	180	179	370	126	127	83	16	12	0.155	0.089	0.067
.	19.01.15-16.20.52-1-207907	98	12	12	1	0	1	575	9	9	0	0	NA	NA	NA	36	28	503	168	170	344	116	115	22	11	2	0.044	0.065	0.012
.	19.01.15-16.20.53-1-207909	235	29	29	8	0	5	615	24	24	0	0	NA	NA	NA	66	67	526	180	174	366	127	122	68	36	11	0.129	0.2	0.063
.	19.01.15-16.20.56-1-207912	238	23	23	11	0	9	618	19	19	0	0	NA	NA	NA	76	76	535	173	181	372	117	129	74	15	4	0.138	0.087	0.022
.	19.01.15-16.20.58-1-207913	31	1	1	0	0	0	0	0	0	0	0	NA	NA	NA	11	5	490	165	163	0	0	0	1	0	0	0.002	0	0
.	19.01.15-16.21.00-1-207914	34	1	1	0	0	0	0	0	0	0	0	NA	NA	NA	6	11	493	165	166	0	0	0	0	0	0	0	0	0
.	19.01.15-16.21.03-1-207916	96	10	10	3	0	3	587	7	7	0	0	NA	NA	NA	31	37	505	172	173	347	120	120	19	14	2	0.038	0.081	0.012
.	19.01.15-16.21.05-1-207920	269	44	44	9	0	8	631	42	42	0	0	NA	NA	NA	87	85	536	180	182	379	125	127	91	37	29	0.17	0.206	0.159
.	19.01.15-16.21.07-1-207922	62	2	2	1	0	1	395	1	1	0	0	NA	NA	NA	24	18	495	168	168	237	79	79	0	5	0	0	0.03	0
.	19.01.15-16.21.33-1-207957	319	76	76	23	0	18	629	72	72	0	0	NA	NA	NA	88	87	535	183	182	374	126	129	182	66	22	0.34	0.361	0.121
.	19.01.15-16.21.34-1-207958	65	3	3	1	0	1	568	2	2	0	0	NA	NA	NA	25	20	501	163	169	341	112	115	5	2	0	0.01	0.012	0
.	19.01.15-16.21.37-1-207961	214	33	33	13	0	10	597	31	31	0	0	NA	NA	NA	61	59	518	182	172	355	124	118	67	32	10	0.129	0.176	0.058
.	19.01.15-16.21.40-1-207962	265	21	21	5	0	3	631	18	18	0	0	NA	NA	NA	65	85	542	179	177	383	123	125	81	11	12	0.149	0.061	0.068
.	19.01.15-16.21.47-1-207981	230	73	73	14	0	10	608	66	66	0	0	NA	NA	NA	82	73	529	181	176	360	125	123	149	36	26	0.282	0.199	0.148
.	19.01.15-16.21.52-1-207985	62	2	2	0	0	0	248	1	1	0	0	NA	NA	NA	18	10	492	168	163	158	47	43	2	0	1	0.004	0	0.006
.	19.01.15-16.21.55-1-207990	150	36	36	6	0	6	581	35	35	0	0	NA	NA	NA	53	45	519	168	171	356	110	115	93	31	6	0.179	0.185	0.035
.	19.01.15-16.21.57-1-207992	59	2	2	0	0	0	573	1	1	0	0	NA	NA	NA	22	23	499	168	169	347	113	113	5	3	0	0.01	0.018	0
.	19.01.15-16.22.01-1-207993	144	8	8	2	0	2	591	6	6	0	0	NA	NA	NA	55	45	511	173	174	353	120	118	17	4	3	0.033	0.023	0.017
.	19.01.15-16.22.10-1-208006	297	60	60	11	0	10	622	57	57	0	0	NA	NA	NA	92	75	528	181	179	369	128	125	187	36	12	0.354	0.199	0.067
.	19.01.15-16.22.18-1-208019	122	7	7	3	0	1	591	6	6	0	0	NA	NA	NA	48	52	520	171	174	352	116	123	8	7	1	0.015	0.041	0.006
.	19.01.15-16.22.20-1-208024	228	12	12	4	0	2	628	10	10	0	0	NA	NA	NA	72	77	538	181	171	378	131	119	34	2	4	0.063	0.011	0.023
.	19.01.15-16.22.22-1-208026	177	19	19	4	0	4	615	15	15	0	0	NA	NA	NA	52	66	524	178	177	370	122	123	55	13	7	0.105	0.073	0.04
.	19.01.15-16.22.49-1-208053	211	49	49	13	0	9	607	45	45	0	0	NA	NA	NA	58	64	524	180	173	361	127	119	139	42	9	0.265	0.233	0.052
.	19.01.15-16.22.53-1-208054	145	13	13	2	0	2	610	11	11	0	0	NA	NA	NA	41	62	523	174	178	364	121	125	51	9	10	0.098	0.052	0.056
.	19.01.15-16.23.24-1-208093	115	6	6	2	0	1	580	5	5	0	0	NA	NA	NA	38	30	504	171	168	347	118	115	14	0	5	0.028	0	0.03
.	19.01.15-16.23.24-1-208094	154	16	16	2	0	2	595	11	11	0	0	NA	NA	NA	46	50	519	173	171	359	120	116	39	0	6	0.075	0	0.035
.	19.01.15-16.23.24-1-208095	196	20	20	6	0	4	604	18	18	0	0	NA	NA	NA	61	69	525	177	180	359	121	124	38	14	7	0.072	0.079	0.039
.	19.01.15-16.23.28-1-208098	230	53	53	13	0	6	604	49	49	0	0	NA	NA	NA	68	54	518	174	175	358	120	126	109	53	41	0.21	0.305	0.234
.	19.01.15-16.23.30-1-208106	34	1	1	1	0	1	0	0	0	0	0	NA	NA	NA	6	9	496	163	163	0	0	0	0	0	0	0	0	0
.	19.01.15-16.23.32-1-208107	91	6	6	1	0	1	580	5	5	0	0	NA	NA	NA	39	33	505	171	170	346	119	115	17	0	6	0.034	0	0.035
.	19.01.15-16.23.41-1-208125	171	38	38	13	0	10	597	35	35	0	0	NA	NA	NA	60	48	512	174	175	356	121	120	90	26	38	0.176	0.149	0.217
.	19.01.15-16.24.13-1-208136	34	1	1	0	0	0	0	0	0	0	0	NA	NA	NA	7	13	495	165	166	0	0	0	0	0	0	0	0	0
.	19.01.15-16.24.15-1-208141	146	11	11	2	0	2	587	8	8	0	0	NA	NA	NA	47	39	507	173	172	350	118	119	25	9	3	0.049	0.052	0.017
.	19.01.15-16.24.15-1-208144	214	44	44	13	0	10	598	40	40	0	0	NA	NA	NA	71	59	521	179	172	354	127	117	98	20	7	0.188	0.112	0.041
.	19.01.15-16.24.21-1-208152	295	27	27	10	0	7	613	26	26	0	0	NA	NA	NA	83	67	528	174	178	367	122	124	92	45	12	0.174	0.259	0.067
.	19.01.15-16.24.23-1-208161	57	2	2	0	0	0	575	1	1	0	0	NA	NA	NA	21	25	503	169	166	348	115	112	0	0	3	0	0	0.018
.	19.01.15-16.24.39-1-208172	63	3	3	0	0	0	577	2	2	0	0	NA	NA	NA	17	26	503	165	171	344	114	119	1	0	4	0.002	0	0.023
.	19.01.15-16.24.49-1-208194	210	59	59	16	0	12	598	54	54	0	0	NA	NA	NA	62	55	523	171	174	360	118	120	158	30	16	0.302	0.175	0.092
.	19.01.15-16.24.56-1-208200	180	16	16	5	0	4	600	13	13	0	0	NA	NA	NA	69	58	523	173	175	359	120	121	59	14	7	0.113	0.081	0.04
.	19.01.15-16.24.58-1-208202	58	3	3	1	0	1	578	2	2	0	0	NA	NA	NA	25	27	504	168	168	346	117	115	7	0	3	0.014	0	0.018
.	19.01.15-16.25.03-1-208203	60	2	2	0	0	0	248	1	1	0	0	NA	NA	NA	18	7	494	163	163	150	51	47	1	0	1	0.002	0	0.006
.	19.01.15-16.25.12-1-208209	95	7	7	1	0	1	572	6	6	0	0	NA	NA	NA	28	28	508	165	168	348	113	111	9	0	0	0.018	0	0
.	19.01.15-16.25.20-1-208222	204	28	28	6	0	5	607	26	26	0	0	NA	NA	NA	64	58	525	175	171	364	124	119	61	28	19	0.116	0.16	0.111
.	19.01.15-16.25.25-1-208229	96	5	5	3	0	2	580	4	4	0	0	NA	NA	NA	26	32	509	168	168	350	115	115	8	9	9	0.016	0.054	0.054
.	19.01.15-16.25.26-1-208231	329	52	52	18	0	14	647	48	48	0	0	NA	NA	NA	83	101	549	186	179	387	134	126	131	43	32	0.239	0.231	0.179
.	19.01.15-16.25.41-1-208259	32	1	1	0	0	0	0	0	0	0	0	NA	NA	NA	7	6	492	164	163	0	0	0	0	0	1	0	0	0.006
.	19.01.15-16.25.42-1-208262	177	9	9	1	0	1	607	8	8	0	0	NA	NA	NA	54	57	524	175	171	366	120	121	18	0	12	0.034	0	0.07
.	19.01.15-16.25.43-1-208263	89	5	5	3	0	3	565	4	4	0	0	NA	NA	NA	39	20	500	166	167	342	113	110	9	1	5	0.018	0.006	0.03
.	19.01.15-16.25.44-1-208264	144	11	11	3	0	2	593	10	10	0	0	NA	NA	NA	34	41	513	170	171	357	116	120	27	9	0	0.053	0.053	0
.	19.01.15-16.25.44-1-208265	64	6	6	1	0	1	576	4	4	0	0	NA	NA	NA	26	26	501	167	171	345	115	116	1	11	1	0.002	0.066	0.006
.	19.01.15-16.26.04-1-208272	154	10	10	3	0	2	597	9	9	0	0	NA	NA	NA	37	51	517	176	171	360	122	115	37	8	1	0.072	0.045	0.006
.	19.01.15-16.26.10-1-208277	179	13	13	4	0	4	590	12	12	0	0	NA	NA	NA	52	42	514	170	171	355	118	117	37	12	2	0.072	0.071	0.012
.	19.01.15-16.26.17-1-208288	177	27	27	9	0	8	598	22	22	0	0	NA	NA	NA	50	55	516	182	170	356	125	117	60	13	12	0.116	0.071	0.071
.	19.01.15-16.26.18-1-208289	273	68	68	20	0	14	624	65	65	0	0	NA	NA	NA	92	83	534	181	181	371	128	125	180	33	29	0.337	0.182	0.16
.	19.01.15-16.26.27-1-208301	339	63	63	13	0	12	642	59	59	0	0	NA	NA	NA	79	98	549	182	180	383	132	127	174	23	14	0.317	0.126	0.078
.	19.01.15-16.26.32-1-208316	88	4	4	1	0	1	571	3	3	0	0	NA	NA	NA	29	25	509	165	164	348	113	110	10	0	0	0.02	0	0
.	19.01.15-16.26.35-1-208318	173	6	6	1	0	1	606	5	5	0	0	NA	NA	NA	49	61	528	171	175	366	118	122	23	3	2	0.044	0.018	0.011
.	19.01.15-16.26.36-1-208319	467	47	47	15	0	12	711	40	40	0	0	NA	NA	NA	138	165	583	197	198	420	145	146	151	51	13	0.259	0.259	0.066
.	19.01.15-16.26.43-1-208339	182	10	10	2	0	2	598	8	8	0	0	NA	NA	NA	54	59	519	177	176	354	122	122	29	9	1	0.056	0.051	0.006
.	19.01.15-16.26.48-1-208346	115	12	12	3	0	3	582	10	10	0	0	NA	NA	NA	34	34	511	168	168	351	114	117	23	9	4	0.045	0.054	0.024
.	19.01.15-16.26.56-1-208351	181	27	27	11	0	7	597	24	24	0	0	NA	NA	NA	71	52	522	174	169	359	122	116	94	21	6	0.18	0.121	0.036
.	19.01.15-16.26.57-1-208353	260	77	77	22	0	15	605	72	72	0	0	NA	NA	NA	69	62	523	176	176	361	121	123	210	32	31	0.402	0.182	0.176
.	19.01.15-16.27.04-1-208359	199	25	25	7	0	4	614	24	24	0	0	NA	NA	NA	44	62	525	177	173	368	125	121	76	20	11	0.145	0.113	0.064
.	19.01.15-16.27.13-1-208366	33	1	1	0	0	0	0	0	0	0	0	NA	NA	NA	7	7	493	165	162	0	0	0	1	0	0	0.002	0	0
.	19.01.15-16.27.25-1-208388	290	61	61	19	0	12	634	54	54	0	0	NA	NA	NA	85	88	537	178	186	378	126	130	201	17	34	0.374	0.096	0.183
.	19.01.15-16.27.29-1-208393	200	9	9	2	0	2	603	8	8	0	0	NA	NA	NA	45	53	515	180	171	356	126	121	19	0	18	0.037	0	0.105
.	19.01.15-16.27.59-1-208425	170	63	63	7	0	3	608	57	57	0	0	NA	NA	NA	45	58	525	174	172	368	120	120	99	57	24	0.189	0.328	0.14
.	19.01.15-16.28.01-1-208428	95	6	6	2	0	2	581	4	4	0	0	NA	NA	NA	32	35	507	170	171	350	115	116	3	24	1	0.006	0.141	0.006
.	19.01.15-16.28.07-1-208433	35	1	1	0	0	0	0	0	0	0	0	NA	NA	NA	5	10	496	165	162	0	0	0	0	0	0	0	0	0
.	19.01.15-16.28.08-1-208434	122	9	9	2	0	1	589	8	8	0	0	NA	NA	NA	36	40	508	175	170	349	122	118	29	10	0	0.057	0.057	0
.	19.01.15-16.28.09-1-208438	160	10	10	0	0	0	597	8	8	0	0	NA	NA	NA	61	47	516	175	169	361	121	115	17	6	7	0.033	0.034	0.041
.	19.01.15-16.28.13-1-208443	150	12	12	4	0	3	601	9	9	0	0	NA	NA	NA	37	50	514	172	177	357	119	125	28	2	10	0.054	0.012	0.056
.	19.01.15-16.28.14-1-208444	33	1	1	0	0	0	0	0	0	0	0	NA	NA	NA	10	10	495	164	164	0	0	0	0	0	0	0	0	0
.	19.01.15-16.28.16-1-208450	298	20	20	9	0	5	652	19	19	0	0	NA	NA	NA	88	108	551	188	182	390	132	130	75	19	3	0.136	0.101	0.016
.	19.01.15-16.28.22-1-208461	38	1	1	0	0	0	0	0	0	0	0	NA	NA	NA	11	8	492	165	164	0	0	0	1	0	0	0.002	0	0
.	19.01.15-16.28.25-1-208464	115	22	22	5	0	4	571	21	21	0	0	NA	NA	NA	29	25	504	167	167	349	112	110	38	13	6	0.075	0.078	0.036
.	19.01.15-16.28.32-1-208472	125	24	24	10	0	8	583	21	21	0	0	NA	NA	NA	37	30	510	164	169	356	110	117	22	16	27	0.043	0.098	0.16
.	19.01.15-16.29.02-1-208494	34	1	1	1	0	1	0	0	0	0	0	NA	NA	NA	13	12	492	170	163	0	0	0	0	0	3	0	0	0.018
.	19.01.15-16.29.02-1-208495	297	31	31	16	0	12	637	29	29	0	0	NA	NA	NA	89	94	546	182	179	383	128	126	74	19	21	0.136	0.104	0.117
.	19.01.15-16.29.04-1-208500	175	15	15	5	0	5	605	12	12	0	0	NA	NA	NA	47	54	522	173	172	364	123	118	49	6	2	0.094	0.035	0.012
.	19.01.15-16.29.04-1-208501	32	1	1	0	0	0	0	0	0	0	0	NA	NA	NA	9	14	499	164	164	0	0	0	0	0	0	0	0	0
.	19.01.15-16.29.06-1-208504	156	10	10	4	0	2	602	9	9	0	0	NA	NA	NA	46	49	519	173	170	360	122	120	33	2	0	0.064	0.012	0
.	19.01.15-16.29.20-1-208521	94	6	6	6	0	3	576	4	4	0	0	NA	NA	NA	45	34	505	172	170	342	119	115	22	5	0	0.044	0.029	0
.	19.01.15-16.29.40-1-208539	205	20	20	6	0	5	606	18	18	0	0	NA	NA	NA	61	62	522	181	172	361	127	118	66	8	13	0.126	0.044	0.076
.	19.01.15-16.29.45-1-208560	522	44	44	12	0	7	673	40	40	0	0	NA	NA	NA	138	129	575	190	177	411	137	125	118	32	11	0.205	0.168	0.062
.	19.01.15-16.29.51-1-208562	65	3	3	2	0	1	589	2	2	0	0	NA	NA	NA	22	42	517	170	168	360	114	115	11	2	0	0.021	0.012	0
.	19.01.15-16.29.51-1-208564	117	9	9	1	0	1	588	7	7	0	0	NA	NA	NA	39	36	507	173	169	352	122	114	22	4	6	0.043	0.023	0.036
.	19.01.15-16.29.52-1-208565	258	27	27	8	0	7	616	22	22	0	0	NA	NA	NA	87	69	523	180	179	363	126	127	77	17	9	0.147	0.094	0.05
.	19.01.15-16.29.58-1-208569	306	22	22	9	0	7	637	19	19	0	0	NA	NA	NA	106	88	539	191	171	379	140	118	55	8	11	0.102	0.042	0.064
.	19.01.15-16.30.04-1-208579	293	44	44	11	0	10	622	40	40	0	0	NA	NA	NA	93	80	537	180	176	375	123	124	123	30	27	0.229	0.167	0.153
.	19.01.15-16.30.06-1-208582	150	14	14	10	0	7	601	12	12	0	0	NA	NA	NA	53	54	522	172	173	363	120	118	31	6	12	0.059	0.035	0.069
.	19.01.15-16.30.19-1-208593	151	26	26	8	0	7	585	23	23	0	0	NA	NA	NA	48	37	510	171	169	351	119	115	82	11	0	0.161	0.064	0
.	19.01.15-16.30.22-1-208597	95	5	5	0	0	0	588	4	4	0	0	NA	NA	NA	30	37	507	171	172	347	119	122	11	0	1	0.022	0	0.006
.	19.01.15-16.30.22-1-208600	201	23	23	4	0	3	603	21	21	0	0	NA	NA	NA	66	55	525	171	172	363	121	119	64	8	8	0.122	0.047	0.047
.	19.01.15-16.30.36-1-208619	66	2	2	0	0	0	570	1	1	0	0	NA	NA	NA	21	20	500	166	167	341	115	114	1	8	0	0.002	0.048	0
.	19.01.15-16.30.37-1-208620	155	11	11	0	0	0	588	10	10	0	0	NA	NA	NA	53	40	514	167	172	356	113	119	23	3	6	0.045	0.018	0.035
.	19.01.15-16.30.38-1-208621	268	28	28	6	0	5	625	25	25	0	0	NA	NA	NA	83	77	528	178	184	372	124	129	91	36	6	0.172	0.202	0.033
.	19.01.15-16.30.46-1-208640	36	1	1	0	0	0	0	0	0	0	0	NA	NA	NA	11	7	491	167	162	0	0	0	0	0	0	0	0	0
.	19.01.15-16.30.48-1-208643	264	26	26	8	0	7	635	24	24	0	0	NA	NA	NA	66	96	551	180	178	386	127	122	54	45	8	0.098	0.25	0.045
.	19.01.15-16.30.49-1-208645	188	28	28	7	0	5	609	26	26	0	0	NA	NA	NA	55	64	518	182	177	355	127	127	76	18	10	0.147	0.099	0.056
.	19.01.15-16.30.51-1-208647	88	3	3	0	0	0	575	1	1	0	0	NA	NA	NA	31	24	505	167	165	350	114	111	7	0	1	0.014	0	0.006
.	19.01.15-16.30.56-1-208651	173	19	19	8	0	4	605	16	16	0	0	NA	NA	NA	51	62	526	175	174	366	122	117	78	8	6	0.148	0.046	0.034
.	19.01.15-16.31.00-1-208654	90	4	4	1	0	1	564	3	3	0	0	NA	NA	NA	34	24	501	171	165	337	115	112	0	2	1	0	0.012	0.006
.	19.01.15-16.31.01-1-208661	85	6	6	3	0	3	567	5	5	0	0	NA	NA	NA	29	18	499	165	167	337	115	115	9	7	0	0.018	0.042	0
.	19.01.15-16.31.06-1-208685	96	3	3	0	0	0	590	2	2	0	0	NA	NA	NA	30	39	512	173	167	354	121	115	7	3	0	0.014	0.017	0
.	19.01.15-16.31.16-1-208716	88	3	3	2	0	2	583	2	2	0	0	NA	NA	NA	19	30	509	166	168	354	114	115	10	1	0	0.02	0.006	0
.	19.01.15-16.31.17-1-208717	149	21	21	6	0	5	598	19	19	0	0	NA	NA	NA	46	50	516	175	172	355	124	119	53	20	2	0.103	0.114	0.012
.	19.01.15-16.31.29-1-208734	64	2	2	2	0	2	198	0	0	0	0	NA	NA	NA	21	16	497	169	163	117	44	37	0	8	0	0	0.047	0
.	19.01.15-16.31.30-1-208736	96	5	5	2	0	2	575	4	4	0	0	NA	NA	NA	23	24	500	169	168	346	114	115	0	8	12	0	0.047	0.071
.	19.01.15-16.31.41-1-208755	35	1	1	1	0	1	0	0	0	0	0	NA	NA	NA	7	12	496	166	163	0	0	0	0	0	2	0	0	0.012
.	19.01.15-16.31.51-1-208759	236	43	43	14	0	9	618	37	37	0	0	NA	NA	NA	70	74	539	178	170	372	125	121	113	16	33	0.21	0.09	0.194
.	19.01.15-16.31.56-1-208763	117	11	11	2	0	2	586	8	8	0	0	NA	NA	NA	38	39	511	171	170	350	118	118	23	7	2	0.045	0.041	0.012
.	19.01.15-16.31.59-1-208765	126	6	6	2	0	1	577	5	5	0	0	NA	NA	NA	51	36	513	170	166	351	115	111	14	1	5	0.027	0.006	0.03
.	19.01.15-16.32.00-1-208766	32	1	1	0	0	0	0	0	0	0	0	NA	NA	NA	13	10	492	167	164	0	0	0	0	0	0	0	0	0
.	19.01.15-16.32.01-1-208767	213	41	41	11	0	10	598	38	38	0	0	NA	NA	NA	65	55	519	174	175	358	121	119	88	21	14	0.17	0.121	0.08
.	19.01.15-16.32.03-1-208769	203	28	28	9	0	8	601	27	27	0	0	NA	NA	NA	62	54	519	176	172	358	124	119	60	22	21	0.116	0.125	0.122
.	19.01.15-16.32.03-1-208770	124	30	30	9	0	8	585	29	29	0	0	NA	NA	NA	36	31	505	170	169	346	120	119	64	18	8	0.127	0.106	0.047
.	19.01.15-16.32.07-1-208779	119	6	6	3	0	3	590	4	4	0	0	NA	NA	NA	49	44	514	167	176	354	113	123	23	0	1	0.045	0	0.006
.	19.01.15-16.32.17-1-208790	88	3	3	0	0	0	583	2	2	0	0	NA	NA	NA	24	32	505	167	173	345	119	119	3	1	0	0.006	0.006	0
.	19.01.15-16.32.18-1-208793	65	2	2	0	0	0	572	0	0	0	0	NA	NA	NA	21	20	502	165	166	345	114	113	6	0	0	0.012	0	0
.	19.01.15-16.32.23-1-208801	65	5	5	2	0	2	568	2	2	0	0	NA	NA	NA	32	21	503	165	166	346	110	112	9	1	5	0.018	0.006	0.03
.	19.01.15-16.32.23-1-208802	175	21	21	7	0	7	607	20	20	0	0	NA	NA	NA	55	67	530	172	178	363	118	126	40	16	23	0.075	0.093	0.129
.	19.01.15-16.32.29-1-208809	121	6	6	4	0	4	585	5	5	0	0	NA	NA	NA	42	38	511	172	168	351	117	117	35	0	0	0.068	0	0
.	19.01.15-16.32.30-1-208810	379	47	47	16	0	11	626	42	42	0	0	NA	NA	NA	97	84	539	177	181	378	122	126	136	37	21	0.252	0.209	0.116
.	19.01.15-16.32.38-1-208816	425	56	56	14	0	10	677	52	52	0	0	NA	NA	NA	117	134	561	193	193	402	137	138	181	25	23	0.323	0.13	0.119
.	19.01.15-16.32.41-1-208821	65	5	5	1	0	0	565	3	3	0	0	NA	NA	NA	29	21	498	171	165	342	115	108	5	9	2	0.01	0.053	0.012
.	19.01.15-16.32.44-1-208840	263	56	56	17	0	12	610	50	50	0	0	NA	NA	NA	68	66	522	181	176	360	126	124	135	33	25	0.259	0.182	0.142
.	19.01.15-16.32.50-1-208842	148	22	22	4	0	4	578	20	20	0	0	NA	NA	NA	43	36	509	169	171	346	113	119	28	19	7	0.055	0.112	0.041
.	19.01.15-16.32.51-1-208845	178	19	19	6	0	3	617	16	16	0	0	NA	NA	NA	52	73	523	184	179	364	129	124	64	18	7	0.122	0.098	0.039
.	19.01.15-16.32.54-1-208848	95	10	10	3	0	2	568	8	8	0	0	NA	NA	NA	38	24	503	170	164	347	111	110	9	17	3	0.018	0.1	0.018
.	19.01.15-16.32.57-1-208850	175	32	32	12	0	11	594	30	30	0	0	NA	NA	NA	62	51	516	174	174	351	121	122	92	13	26	0.178	0.075	0.149
.	19.01.15-16.32.59-1-208854	64	2	2	0	0	0	575	1	1	0	0	NA	NA	NA	21	25	503	169	166	346	116	113	4	0	0	0.008	0	0
.	19.01.15-16.33.59-1-208909	148	8	8	2	0	2	612	6	6	0	0	NA	NA	NA	43	60	527	177	169	371	124	117	36	0	6	0.068	0	0.036
.	19.01.15-16.34.04-1-208914	58	2	2	2	0	2	565	1	1	0	0	NA	NA	NA	23	18	500	168	163	340	115	110	6	0	0	0.012	0	0
.	19.01.15-16.34.05-1-208915	149	14	14	5	0	4	585	12	12	0	0	NA	NA	NA	50	46	517	171	171	352	115	118	16	11	12	0.031	0.064	0.07
.	19.01.15-16.34.17-1-208927	35	1	1	0	0	0	0	0	0	0	0	NA	NA	NA	11	9	492	165	165	0	0	0	3	0	0	0.006	0	0
.	19.01.15-16.34.17-1-208928	263	41	41	12	0	10	609	37	37	0	0	NA	NA	NA	85	67	526	180	174	363	125	121	97	19	17	0.184	0.106	0.098
.	19.01.15-16.34.27-1-208936	147	11	11	1	0	1	591	8	8	0	0	NA	NA	NA	49	41	513	171	170	353	119	119	19	3	0	0.037	0.018	0
.	19.01.15-16.34.27-1-208937	124	7	7	1	0	1	594	5	5	0	0	NA	NA	NA	33	51	523	172	169	360	117	117	7	12	4	0.013	0.07	0.024
.	19.01.15-16.34.35-1-208942	89	5	5	1	0	1	568	3	3	0	0	NA	NA	NA	29	22	502	164	169	347	110	111	10	3	0	0.02	0.018	0
.	19.01.15-16.35.00-1-208967	146	9	9	2	0	2	605	8	8	0	0	NA	NA	NA	37	62	527	176	172	364	123	118	25	0	3	0.047	0	0.017
.	19.01.15-16.35.01-1-208968	235	24	24	11	0	7	617	21	21	0	0	NA	NA	NA	72	77	535	179	176	372	124	121	43	33	13	0.08	0.184	0.074
.	19.01.15-16.35.10-1-208974	357	42	42	15	0	8	650	38	38	0	0	NA	NA	NA	104	106	555	183	181	391	131	128	102	63	17	0.184	0.344	0.094
.	19.01.15-16.35.12-1-208977	89	3	3	1	0	1	591	2	2	0	0	NA	NA	NA	26	37	506	174	170	351	121	119	12	0	1	0.024	0	0.006
.	19.01.15-16.35.12-1-208979	110	8	8	0	0	0	578	6	6	0	0	NA	NA	NA	39	32	511	167	167	356	108	114	17	2	3	0.033	0.012	0.018
.	19.01.15-16.35.26-1-209004	211	23	23	7	0	6	612	20	20	0	0	NA	NA	NA	46	58	518	178	175	363	126	123	57	23	5	0.11	0.129	0.029
.	19.01.15-16.35.33-1-209013	148	24	24	3	0	3	586	23	23	0	0	NA	NA	NA	34	38	509	172	170	348	117	121	48	13	7	0.094	0.076	0.041
.	19.01.15-16.35.34-1-209014	231	76	76	18	0	14	606	69	69	0	0	NA	NA	NA	81	76	528	182	179	357	126	123	171	40	21	0.324	0.22	0.117
.	19.01.15-16.35.36-1-209016	32	1	1	0	0	0	0	0	0	0	0	NA	NA	NA	12	8	491	166	164	0	0	0	1	0	0	0.002	0	0
.	19.01.15-16.35.36-1-209017	150	16	16	6	0	6	590	12	12	0	0	NA	NA	NA	51	49	524	174	164	359	118	113	63	3	1	0.12	0.017	0.006
.	19.01.15-16.35.38-1-209019	91	7	7	1	0	0	578	6	6	0	0	NA	NA	NA	25	27	507	168	165	353	114	111	16	0	1	0.032	0	0.006
.	19.01.15-16.35.41-1-209021	94	5	5	1	0	1	568	4	4	0	0	NA	NA	NA	41	25	503	168	167	341	114	113	7	5	0	0.014	0.03	0
.	19.01.15-16.35.52-1-209043	121	8	8	1	0	1	577	7	7	0	0	NA	NA	NA	52	36	512	170	167	352	114	111	18	3	0	0.035	0.018	0
.	19.01.15-16.35.55-1-209044	89	5	5	1	0	1	577	3	3	0	0	NA	NA	NA	18	31	512	165	167	354	112	111	2	1	5	0.004	0.006	0.03
.	19.01.15-16.35.58-1-209046	149	12	12	3	0	3	593	11	11	0	0	NA	NA	NA	42	41	511	171	172	356	119	118	34	8	8	0.067	0.047	0.047
.	19.01.15-16.36.04-1-209053	302	22	22	8	0	6	630	19	19	0	0	NA	NA	NA	89	74	532	182	173	381	128	121	70	30	19	0.132	0.165	0.11
.	19.01.15-16.36.04-1-209055	179	11	11	6	0	3	599	10	10	0	0	NA	NA	NA	48	52	516	178	171	358	123	118	20	22	0	0.039	0.124	0
.	19.01.15-16.36.08-1-209062	97	10	10	1	0	0	575	7	7	0	0	NA	NA	NA	39	30	512	165	166	350	114	111	31	5	0	0.061	0.03	0
.	19.01.15-16.36.10-1-209063	140	27	27	3	0	3	588	23	23	0	0	NA	NA	NA	52	41	516	171	167	358	118	112	59	13	2	0.114	0.076	0.012
.	19.01.15-16.36.11-1-209066	59	2	2	0	0	0	50	1	1	0	0	NA	NA	NA	19	12	492	169	164	26	11	13	3	0	0	0.006	0	0
.	19.01.15-16.36.17-1-209075	94	8	8	2	0	2	583	7	7	0	0	NA	NA	NA	28	35	506	172	170	351	116	116	18	0	2	0.036	0	0.012
.	19.01.15-16.36.23-1-209082	315	55	55	18	0	11	620	49	49	0	0	NA	NA	NA	82	70	526	181	176	370	128	122	155	49	24	0.295	0.271	0.136
.	19.01.15-16.36.25-1-209084	62	4	4	1	0	1	574	3	3	0	0	NA	NA	NA	22	31	510	169	165	349	113	112	8	1	3	0.016	0.006	0.018
.	19.01.15-16.36.28-1-209090	356	31	31	11	0	7	657	26	26	0	0	NA	NA	NA	113	121	559	188	187	392	133	132	125	15	5	0.224	0.08	0.027
.	19.01.15-16.36.33-1-209108	125	9	9	1	0	1	585	8	8	0	0	NA	NA	NA	32	38	516	170	165	355	117	113	18	8	6	0.035	0.047	0.036
.	19.01.15-16.36.37-1-209111	34	1	1	0	0	0	0	0	0	0	0	NA	NA	NA	13	2	490	163	162	0	0	0	1	0	0	0.002	0	0
.	19.01.15-16.36.39-1-209113	173	20	20	9	0	5	608	15	15	0	0	NA	NA	NA	58	66	523	176	180	362	119	127	57	22	16	0.109	0.125	0.089
.	19.01.15-16.36.40-1-209114	126	12	12	2	0	0	584	11	11	0	0	NA	NA	NA	39	36	506	174	169	348	119	117	21	15	0	0.042	0.086	0
.	19.01.15-16.36.46-1-209132	181	23	23	2	0	2	605	20	20	0	0	NA	NA	NA	67	65	522	182	174	359	126	120	50	8	4	0.096	0.044	0.023
.	19.01.15-16.36.48-1-209134	147	15	15	5	0	5	593	14	14	0	0	NA	NA	NA	31	46	514	169	176	356	115	122	35	9	1	0.068	0.053	0.006
.	19.01.15-16.36.58-1-209144	205	19	19	4	0	3	605	17	17	0	0	NA	NA	NA	47	58	523	175	173	361	123	121	36	12	4	0.069	0.069	0.023
.	19.01.15-16.37.06-1-209153	154	32	32	10	0	9	601	28	28	0	0	NA	NA	NA	43	49	522	171	169	364	119	118	77	9	9	0.148	0.053	0.053
.	19.01.15-16.37.10-1-209156	262	50	50	17	0	9	627	44	44	0	0	NA	NA	NA	78	81	543	177	174	380	125	122	139	51	21	0.256	0.288	0.121
.	19.01.15-16.37.15-1-209165	62	3	3	1	0	1	248	2	2	0	0	NA	NA	NA	16	16	499	166	164	149	48	51	9	0	0	0.018	0	0
.	19.01.15-16.37.20-1-209173	236	29	29	9	0	6	625	27	27	0	0	NA	NA	NA	75	79	536	179	177	371	126	128	72	12	22	0.134	0.067	0.124
.	19.01.15-16.37.24-1-209182	127	6	6	2	0	1	591	5	5	0	0	NA	NA	NA	37	42	515	173	167	358	116	117	14	5	0	0.027	0.029	0
.	19.01.15-16.37.37-1-209192	122	10	10	1	0	1	581	8	8	0	0	NA	NA	NA	36	35	507	172	169	347	119	115	19	20	2	0.037	0.116	0.012
.	19.01.15-16.37.46-1-209208	65	2	2	1	0	1	571	1	1	0	0	NA	NA	NA	34	25	502	170	166	338	117	116	6	0	0	0.012	0	0
.	19.01.15-16.37.56-1-209212	124	17	17	4	0	3	587	16	16	0	0	NA	NA	NA	41	41	512	170	172	352	117	118	17	12	18	0.033	0.071	0.105
.	19.01.15-16.37.58-1-209213	149	9	9	2	0	2	579	7	7	0	0	NA	NA	NA	44	38	507	175	169	341	121	117	14	6	2	0.028	0.034	0.012
.	19.01.15-16.37.59-1-209214	177	16	16	4	0	4	599	14	14	0	0	NA	NA	NA	50	55	521	173	174	358	119	122	28	17	7	0.054	0.098	0.04
.	19.01.15-16.38.31-1-209243	85	5	5	0	0	0	571	4	4	0	0	NA	NA	NA	34	31	506	168	170	343	114	114	9	1	1	0.018	0.006	0.006
.	19.01.15-16.38.34-1-209248	93	7	7	2	0	2	584	5	5	0	0	NA	NA	NA	38	37	509	174	167	349	120	115	14	4	2	0.028	0.023	0.012
.	19.01.15-16.38.42-1-209268	64	6	6	3	0	1	575	5	5	0	0	NA	NA	NA	31	32	510	165	170	347	114	114	17	1	1	0.033	0.006	0.006
.	19.01.15-16.38.43-1-209269	36	1	1	0	0	0	0	0	0	0	0	NA	NA	NA	16	4	492	163	162	0	0	0	0	0	0	0	0	0
.	19.01.15-16.38.43-1-209270	155	56	56	19	0	15	582	52	52	0	0	NA	NA	NA	52	39	512	173	167	348	121	113	163	24	15	0.318	0.139	0.09
.	19.01.15-16.38.44-1-209272	86	7	7	1	0	0	566	6	6	0	0	NA	NA	NA	38	23	502	169	165	342	114	110	8	6	3	0.016	0.036	0.018
.	19.01.15-16.38.50-1-209277	65	4	4	1	0	1	562	3	3	0	0	NA	NA	NA	23	13	493	167	166	335	113	114	9	6	0	0.018	0.036	0
.	19.01.15-16.38.50-1-209279	210	52	52	16	0	11	605	47	47	0	0	NA	NA	NA	78	63	522	177	177	359	123	123	120	33	10	0.23	0.186	0.056
.	19.01.15-16.38.52-1-209281	33	1	1	0	0	0	0	0	0	0	0	NA	NA	NA	11	14	497	165	165	0	0	0	0	0	0	0	0	0
.	19.01.15-16.38.54-1-209282	94	5	5	1	0	1	577	4	4	0	0	NA	NA	NA	49	35	506	169	173	343	113	121	16	0	0	0.032	0	0
.	19.01.15-16.38.59-1-209286	94	10	10	3	0	3	571	9	9	0	0	NA	NA	NA	37	27	504	170	166	344	115	112	24	0	2	0.048	0	0.012
.	19.01.15-16.38.59-1-209287	94	7	7	3	0	3	583	4	4	0	0	NA	NA	NA	22	29	504	168	170	347	118	118	32	0	3	0.063	0	0.018
.	19.01.15-16.39.01-1-209289	141	6	6	2	0	2	594	5	5	0	0	NA	NA	NA	52	46	514	170	175	357	115	122	14	0	4	0.027	0	0.023
.	19.01.15-16.39.02-1-209290	85	4	4	2	0	1	582	3	3	0	0	NA	NA	NA	22	26	504	165	170	351	114	117	21	0	0	0.042	0	0
.	19.01.15-16.39.04-1-209295	353	66	66	18	0	13	637	62	62	0	0	NA	NA	NA	110	89	542	176	184	382	124	131	171	61	24	0.315	0.347	0.13
.	19.01.15-16.39.17-1-209303	84	3	3	0	0	0	584	2	2	0	0	NA	NA	NA	28	34	512	170	165	354	117	113	6	0	0	0.012	0	0
.	19.01.15-16.39.18-1-209306	34	1	1	0	0	0	0	0	0	0	0	NA	NA	NA	8	9	493	165	164	0	0	0	0	0	0	0	0	0
.	19.01.15-16.39.21-1-209311	173	13	13	3	0	3	602	12	12	0	0	NA	NA	NA	53	54	518	173	176	356	123	123	48	0	5	0.093	0	0.028
.	19.01.15-16.39.21-1-209312	33	1	1	1	0	1	0	0	0	0	0	NA	NA	NA	7	12	495	165	165	0	0	0	0	2	0	0	0.012	0
.	19.01.15-16.39.23-1-209315	122	4	4	1	0	1	580	3	3	0	0	NA	NA	NA	48	34	508	169	170	346	117	117	21	0	0	0.041	0	0
.	19.01.15-16.39.25-1-209322	87	4	4	0	0	0	570	2	2	0	0	NA	NA	NA	21	18	501	166	164	345	112	113	3	7	0	0.006	0.042	0
.	19.01.15-16.39.28-1-209323	200	20	20	5	0	2	608	18	18	0	0	NA	NA	NA	68	58	517	176	178	359	123	126	53	6	19	0.103	0.034	0.107
.	19.01.15-16.39.30-1-209332	326	51	51	12	0	8	629	48	48	0	0	NA	NA	NA	88	84	534	179	184	377	124	128	146	38	12	0.273	0.212	0.065
.	19.01.15-16.39.45-1-209356	65	2	2	0	0	0	583	1	1	0	0	NA	NA	NA	22	30	509	166	168	351	114	118	4	0	1	0.008	0	0.006
.	19.01.15-16.39.47-1-209358	291	42	42	11	0	10	638	36	36	0	0	NA	NA	NA	103	99	547	183	182	379	130	129	160	13	9	0.293	0.071	0.049
.	19.01.15-16.39.54-1-209364	305	38	38	4	0	2	646	31	31	0	0	NA	NA	NA	102	103	550	180	186	391	123	132	75	32	20	0.136	0.178	0.108
.	19.01.15-16.40.00-1-209368	238	43	43	19	0	10	616	37	37	0	0	NA	NA	NA	75	68	535	173	173	373	120	123	144	29	5	0.269	0.168	0.029
.	19.01.15-16.40.06-1-209380	149	12	12	5	0	3	605	10	10	0	0	NA	NA	NA	50	55	520	175	173	363	120	122	7	8	19	0.013	0.046	0.11
.	19.01.15-16.40.08-1-209382	241	26	26	8	0	5	622	24	24	0	0	NA	NA	NA	62	79	541	174	177	381	119	122	53	10	13	0.098	0.057	0.073
.	19.01.15-16.40.13-1-209389	64	3	3	0	0	0	575	2	2	0	0	NA	NA	NA	25	29	505	170	167	345	117	113	8	5	0	0.016	0.029	0
.	19.01.15-16.40.27-1-209411	88	6	6	4	0	3	568	5	5	0	0	NA	NA	NA	29	23	504	166	166	342	112	114	8	2	7	0.016	0.012	0.042
.	19.01.15-16.40.32-1-209424	146	11	11	2	0	2	600	9	9	0	0	NA	NA	NA	47	55	517	179	172	357	125	118	40	3	0	0.077	0.017	0
.	19.01.15-16.40.37-1-209429	61	2	2	0	0	0	578	0	0	0	0	NA	NA	NA	26	27	504	167	169	346	115	117	0	7	0	0	0.042	0
.	19.01.15-16.40.42-1-209450	265	22	22	11	0	7	614	21	21	0	0	NA	NA	NA	78	70	523	181	179	361	127	126	80	22	1	0.153	0.122	0.006
.	19.01.15-16.40.46-1-209452	96	9	9	3	0	2	582	8	8	0	0	NA	NA	NA	30	33	505	173	168	351	117	114	15	15	0	0.03	0.087	0
.	19.01.15-16.40.49-1-209454	58	3	3	0	0	0	567	2	2	0	0	NA	NA	NA	23	18	496	168	167	338	117	112	5	2	0	0.01	0.012	0
.	19.01.15-16.40.57-1-209459	61	3	3	0	0	0	569	2	2	0	0	NA	NA	NA	32	29	504	169	169	342	113	114	9	0	0	0.018	0	0
.	19.01.15-16.41.07-1-209466	91	3	3	0	0	0	573	2	2	0	0	NA	NA	NA	36	25	502	169	167	344	115	114	8	8	0	0.016	0.047	0
.	19.01.15-16.41.07-1-209467	395	34	34	20	0	13	651	32	32	0	0	NA	NA	NA	125	111	555	188	181	391	132	128	118	23	7	0.213	0.122	0.039
.	19.01.15-16.41.08-1-209468	65	2	2	2	0	2	571	1	1	0	0	NA	NA	NA	21	16	500	165	164	342	113	116	6	0	0	0.012	0	0
.	19.01.15-16.41.19-1-209482	349	60	60	19	0	15	653	56	56	0	0	NA	NA	NA	91	102	541	184	190	385	131	137	158	47	22	0.292	0.255	0.116
.	19.01.15-16.41.20-1-209483	34	1	1	0	0	0	0	0	0	0	0	NA	NA	NA	7	7	492	164	164	0	0	0	0	0	0	0	0	0
.	19.01.15-16.41.21-1-209485	36	1	1	0	0	0	0	0	0	0	0	NA	NA	NA	8	5	492	163	163	0	0	0	0	0	0	0	0	0
.	19.01.15-16.41.21-1-209486	33	1	1	0	0	0	0	0	0	0	0	NA	NA	NA	9	8	491	166	164	0	0	0	0	0	2	0	0	0.012
.	19.01.15-16.41.21-1-209487	153	11	11	6	0	4	589	8	8	0	0	NA	NA	NA	41	44	511	176	170	351	121	117	31	1	0	0.061	0.006	0
.	19.01.15-16.41.23-1-209491	95	10	10	3	0	3	591	8	8	0	0	NA	NA	NA	42	43	514	172	170	356	118	117	31	5	0	0.06	0.029	0
.	19.01.15-16.41.23-1-209492	68	2	2	1	0	1	578	1	1	0	0	NA	NA	NA	20	29	503	173	166	349	117	112	2	5	0	0.004	0.029	0
.	19.01.15-16.41.24-1-209493	65	3	3	1	0	1	149	2	2	0	0	NA	NA	NA	24	22	499	169	167	87	32	30	5	0	3	0.01	0	0.018
.	19.01.15-16.41.29-1-209502	268	42	42	8	0	3	641	39	39	0	0	NA	NA	NA	85	103	551	185	180	386	129	126	134	45	3	0.243	0.243	0.017
.	19.01.15-16.41.33-1-209513	174	9	9	4	0	3	603	8	8	0	0	NA	NA	NA	51	53	525	173	168	367	120	116	27	5	7	0.051	0.029	0.042
.	19.01.15-16.41.34-1-209516	151	12	12	6	0	4	594	11	11	0	0	NA	NA	NA	58	51	515	174	175	354	119	121	27	5	5	0.052	0.029	0.029
.	19.01.15-16.41.36-1-209517	147	9	9	1	0	1	596	8	8	0	0	NA	NA	NA	28	48	513	176	172	354	122	120	29	7	0	0.057	0.04	0
.	19.01.15-16.41.44-1-209539	118	8	8	2	0	2	586	6	6	0	0	NA	NA	NA	49	49	524	171	167	356	116	114	15	10	0	0.029	0.058	0
.	19.01.15-16.41.46-1-209542	153	9	9	4	0	4	596	7	7	0	0	NA	NA	NA	57	49	518	175	169	357	123	116	26	4	3	0.05	0.023	0.018
.	19.01.15-16.41.56-1-209549	293	39	39	13	0	11	612	36	36	0	0	NA	NA	NA	67	72	528	180	177	362	126	124	108	6	18	0.205	0.033	0.102
.	19.01.15-16.41.58-1-209555	180	20	20	6	0	5	606	18	18	0	0	NA	NA	NA	60	56	518	179	172	362	125	119	63	23	2	0.122	0.128	0.012
.	19.01.15-16.41.59-1-209556	120	7	7	1	0	0	579	5	5	0	0	NA	NA	NA	33	26	506	168	165	351	115	113	13	5	5	0.026	0.03	0.03
.	19.01.15-16.42.03-1-209561	475	50	50	19	0	13	675	44	44	0	0	NA	NA	NA	124	138	578	183	190	412	129	134	165	64	20	0.285	0.35	0.105
.	19.01.15-16.42.05-1-209563	234	15	15	3	0	2	618	14	14	0	0	NA	NA	NA	69	71	532	176	176	371	122	125	25	5	37	0.047	0.028	0.21
.	19.01.15-16.42.09-1-209564	288	29	29	7	0	2	629	25	25	0	0	NA	NA	NA	77	85	537	180	181	378	124	127	74	35	4	0.138	0.194	0.022
.	19.01.15-16.42.16-1-209573	211	36	36	15	0	6	612	31	31	0	0	NA	NA	NA	67	78	527	188	176	366	126	120	63	43	17	0.12	0.229	0.097
.	19.01.15-16.42.29-1-209588	31	1	1	0	0	0	0	0	0	0	0	NA	NA	NA	13	12	495	166	164	0	0	0	1	0	0	0.002	0	0
.	19.01.15-16.42.31-1-209591	64	2	2	0	0	0	577	1	1	0	0	NA	NA	NA	18	28	500	169	172	340	119	118	0	1	1	0	0.006	0.006
.	19.01.15-16.42.32-1-209592	33	1	1	0	0	0	0	0	0	0	0	NA	NA	NA	11	6	492	165	162	0	0	0	1	0	0	0.002	0	0
.	19.01.15-16.42.34-1-209593	117	9	9	0	0	0	580	6	6	0	0	NA	NA	NA	28	34	512	167	168	351	117	112	11	3	2	0.021	0.018	0.012
.	19.01.15-16.42.35-1-209594	125	13	13	2	0	1	581	12	12	0	0	NA	NA	NA	28	31	507	168	169	350	115	116	21	14	6	0.041	0.083	0.036
.	19.01.15-16.43.07-1-209613	34	1	1	0	0	0	0	0	0	0	0	NA	NA	NA	7	4	490	165	162	0	0	0	1	0	0	0.002	0	0
.	19.01.15-16.43.08-1-209614	206	23	23	10	0	6	597	20	20	0	0	NA	NA	NA	79	61	526	179	169	362	125	110	50	11	15	0.095	0.061	0.089
.	19.01.15-16.43.13-1-209620	93	9	9	2	0	2	591	8	8	0	0	NA	NA	NA	26	47	519	169	172	357	118	116	17	11	0	0.033	0.065	0
.	19.01.15-16.43.15-1-209628	204	31	31	6	0	3	600	25	25	0	0	NA	NA	NA	57	59	517	183	172	356	127	117	86	21	2	0.166	0.115	0.012
.	19.01.15-16.43.18-1-209631	178	19	19	7	0	5	604	14	14	0	0	NA	NA	NA	62	60	524	171	178	360	118	126	72	8	10	0.137	0.047	0.056
.	19.01.15-16.43.21-1-209658	123	8	8	2	0	2	571	5	5	0	0	NA	NA	NA	56	28	507	170	164	347	112	112	24	4	1	0.047	0.024	0.006
.	19.01.15-16.43.25-1-209735	176	20	20	0	0	0	605	19	19	0	0	NA	NA	NA	62	58	526	169	176	366	114	125	43	16	14	0.082	0.095	0.08
.	19.01.15-16.43.36-1-209758	154	10	10	2	0	2	600	9	9	0	0	NA	NA	NA	57	52	516	172	177	359	117	124	23	8	3	0.045	0.047	0.017
.	19.01.15-16.43.39-1-209759	65	5	5	1	0	1	573	4	4	0	0	NA	NA	NA	21	15	496	165	167	344	112	117	8	5	0	0.016	0.03	0
.	19.01.15-16.43.41-1-209779	184	21	21	4	0	3	599	19	19	0	0	NA	NA	NA	66	51	512	174	178	353	121	125	40	29	11	0.078	0.167	0.062
.	19.01.15-16.43.54-1-209785	58	2	2	0	0	0	149	1	1	0	0	NA	NA	NA	18	15	497	166	165	90	25	34	0	6	1	0	0.036	0.006
.	19.01.15-16.43.57-1-209788	117	7	7	4	0	2	593	6	6	0	0	NA	NA	NA	41	42	507	174	174	350	121	122	15	6	16	0.03	0.034	0.092
.	19.01.15-16.43.58-1-209789	31	1	1	0	0	0	0	0	0	0	0	NA	NA	NA	9	7	493	164	163	0	0	0	2	0	0	0.004	0	0
.	19.01.15-16.43.58-1-209790	176	10	10	5	0	3	611	9	9	0	0	NA	NA	NA	52	67	528	177	175	367	122	122	27	11	4	0.051	0.062	0.023
.	19.01.15-16.43.58-1-209791	126	12	12	1	0	0	580	10	10	0	0	NA	NA	NA	51	36	510	170	169	347	117	116	29	12	3	0.057	0.071	0.018
.	19.01.15-16.43.59-1-209793	119	16	16	5	0	5	577	14	14	0	0	NA	NA	NA	24	31	507	168	169	345	116	116	47	13	4	0.093	0.077	0.024
.	19.01.15-16.44.00-1-209796	148	9	9	2	0	2	605	7	7	0	0	NA	NA	NA	55	55	524	173	171	369	117	119	14	14	4	0.027	0.081	0.023
.	19.01.15-16.44.02-1-209798	90	5	5	1	0	1	574	3	3	0	0	NA	NA	NA	38	31	505	171	168	346	117	111	6	8	2	0.012	0.047	0.012
.	19.01.15-16.44.08-1-209806	90	5	5	1	0	1	583	4	4	0	0	NA	NA	NA	31	35	514	165	169	355	110	118	2	16	0	0.004	0.097	0
.	19.01.15-16.44.20-1-209821	116	6	6	1	0	1	582	5	5	0	0	NA	NA	NA	43	31	504	172	168	348	118	116	2	6	12	0.004	0.035	0.071
.	19.01.15-16.44.20-1-209822	114	12	12	2	0	1	594	10	10	0	0	NA	NA	NA	33	39	517	169	166	362	118	114	22	12	0	0.043	0.071	0
.	19.01.15-16.44.24-1-209829	261	55	55	16	0	8	633	50	50	0	0	NA	NA	NA	87	96	539	191	179	374	135	124	120	27	37	0.223	0.141	0.207
.	19.01.15-16.44.25-1-209831	173	24	24	7	0	6	605	22	22	0	0	NA	NA	NA	46	57	522	172	176	364	120	121	54	11	8	0.103	0.064	0.045
.	19.01.15-16.44.25-1-209832	268	25	25	7	0	4	630	23	23	0	0	NA	NA	NA	71	87	540	180	180	377	126	127	51	18	11	0.094	0.1	0.061
.	19.01.15-16.44.27-1-209839	179	17	17	6	0	5	597	14	14	0	0	NA	NA	NA	63	51	520	167	177	363	115	119	41	11	4	0.079	0.066	0.023
.	19.01.15-16.44.27-1-209840	206	15	15	3	0	3	613	13	13	0	0	NA	NA	NA	64	70	534	173	176	372	118	123	66	8	0	0.124	0.046	0
.	19.01.15-16.44.31-1-209847	246	15	15	2	0	2	606	14	14	0	0	NA	NA	NA	77	63	528	177	171	368	122	116	21	1	14	0.04	0.006	0.082
.	19.01.15-16.44.40-1-209853	90	6	6	2	0	1	577	5	5	0	0	NA	NA	NA	37	23	501	170	165	347	117	113	22	0	2	0.044	0	0.012
.	19.01.15-16.44.50-1-209875	131	11	11	0	0	0	583	10	10	0	0	NA	NA	NA	45	42	513	170	172	351	114	118	26	1	5	0.051	0.006	0.029
.	19.01.15-16.44.56-1-209877	211	82	82	21	0	16	587	77	77	0	0	NA	NA	NA	49	49	516	177	169	351	119	117	172	48	7	0.333	0.271	0.041
.	19.01.15-16.45.00-1-209880	87	4	4	1	0	1	579	3	3	0	0	NA	NA	NA	24	37	511	169	170	347	115	117	3	4	1	0.006	0.024	0.006
.	19.01.15-16.45.00-1-209881	150	28	28	6	0	5	602	23	23	0	0	NA	NA	NA	40	53	519	173	174	362	119	121	51	17	13	0.098	0.098	0.075
.	19.01.15-16.45.01-1-209883	300	34	34	13	0	9	629	33	33	0	0	NA	NA	NA	75	84	533	180	184	371	125	133	107	39	2	0.201	0.217	0.011
.	19.01.15-16.45.05-1-209891	492	59	59	18	0	12	677	53	53	0	0	NA	NA	NA	126	127	560	194	186	403	142	132	175	53	4	0.312	0.273	0.022
.	19.01.15-16.45.12-1-209899	83	4	4	1	0	1	581	2	2	0	0	NA	NA	NA	24	32	510	167	168	351	116	114	16	0	0	0.031	0	0
.	19.01.15-16.45.14-1-209902	406	64	64	21	0	16	659	60	60	0	0	NA	NA	NA	99	119	557	190	185	394	135	130	159	61	16	0.285	0.321	0.086
.	19.01.15-16.45.15-1-209904	115	7	7	0	0	0	581	6	6	0	0	NA	NA	NA	42	40	514	169	170	350	116	115	27	0	0	0.053	0	0
.	19.01.15-16.45.27-1-209918	264	64	64	24	0	18	629	59	59	0	0	NA	NA	NA	68	81	537	176	181	378	123	128	186	48	23	0.346	0.273	0.127
.	19.01.15-16.45.37-1-209934	33	1	1	0	0	0	0	0	0	0	0	NA	NA	NA	12	10	494	164	165	0	0	0	3	0	0	0.006	0	0
.	19.01.15-16.45.47-1-209953	205	27	27	11	0	7	618	25	25	0	0	NA	NA	NA	67	71	522	185	177	362	131	125	60	15	19	0.115	0.081	0.107
.	19.01.15-16.45.48-1-209954	332	38	38	9	0	6	644	33	33	0	0	NA	NA	NA	80	98	542	187	182	381	132	131	103	35	13	0.19	0.187	0.071
.	19.01.15-16.45.50-1-209956	93	9	9	1	0	1	571	7	7	0	0	NA	NA	NA	44	31	506	171	167	343	113	115	19	3	1	0.038	0.018	0.006
.	19.01.15-16.46.07-1-209969	33	1	1	0	0	0	0	0	0	0	0	NA	NA	NA	7	7	492	164	164	0	0	0	3	0	0	0.006	0	0
.	19.01.15-16.46.09-1-209971	174	13	13	2	0	1	595	12	12	0	0	NA	NA	NA	62	52	522	176	167	362	120	113	17	11	3	0.033	0.062	0.018
.	19.01.15-16.46.09-1-209972	151	15	15	3	0	3	581	13	13	0	0	NA	NA	NA	53	37	510	172	168	347	116	118	25	11	5	0.049	0.064	0.03
.	19.01.15-16.46.31-1-210006	179	15	15	7	0	5	596	14	14	0	0	NA	NA	NA	65	53	527	168	171	363	115	118	39	12	12	0.074	0.071	0.07
.	19.01.15-16.46.35-1-210015	146	17	17	3	0	0	586	14	14	0	0	NA	NA	NA	29	39	509	172	171	353	118	115	43	34	5	0.084	0.198	0.029
.	19.01.15-16.46.36-1-210017	266	25	25	5	0	4	618	24	24	0	0	NA	NA	NA	70	72	531	179	175	370	124	124	65	19	4	0.122	0.106	0.023
.	19.01.15-16.46.36-1-210018	324	40	40	7	0	7	641	34	34	0	0	NA	NA	NA	89	95	547	184	177	384	131	126	80	29	4	0.146	0.158	0.023
.	19.01.15-16.46.50-1-210039	179	32	32	5	0	5	602	29	29	0	0	NA	NA	NA	51	59	524	169	179	363	114	125	60	22	11	0.115	0.13	0.061
.	19.01.15-16.46.59-1-210045	62	3	3	0	0	0	562	2	2	0	0	NA	NA	NA	26	14	497	164	166	338	111	113	6	0	0	0.012	0	0
.	19.01.15-16.47.04-1-210053	233	45	45	13	0	10	618	44	44	0	0	NA	NA	NA	63	70	528	176	179	370	123	125	138	12	20	0.261	0.068	0.112
.	19.01.15-16.47.05-1-210054	61	2	2	1	0	1	576	1	1	0	0	NA	NA	NA	18	26	504	167	168	345	114	117	6	0	0	0.012	0	0
.	19.01.15-16.47.13-1-210064	96	9	9	2	0	1	579	6	6	0	0	NA	NA	NA	30	28	506	167	168	348	114	117	10	7	8	0.02	0.042	0.048
.	19.01.15-16.47.13-1-210065	174	19	19	4	0	1	587	18	18	0	0	NA	NA	NA	45	41	510	169	175	349	117	121	50	12	14	0.098	0.071	0.08
.	19.01.15-16.47.14-1-210067	36	1	1	0	0	0	0	0	0	0	0	NA	NA	NA	11	10	494	165	164	0	0	0	2	0	0	0.004	0	0
.	19.01.15-16.47.18-1-210076	87	3	3	1	0	1	574	2	2	0	0	NA	NA	NA	32	24	502	169	166	345	116	113	5	4	0	0.01	0.024	0
.	19.01.15-16.47.18-1-210077	94	6	6	2	0	1	591	4	4	0	0	NA	NA	NA	29	41	509	174	171	352	119	120	9	6	0	0.018	0.034	0
.	19.01.15-16.47.26-1-210084	320	76	76	21	0	17	612	66	66	0	0	NA	NA	NA	73	70	531	179	173	372	122	118	151	53	38	0.284	0.296	0.22
.	19.01.15-16.47.40-1-210102	86	3	3	1	0	1	584	2	2	0	0	NA	NA	NA	36	38	514	172	165	354	119	111	7	0	4	0.014	0	0.024
.	19.01.15-16.47.40-1-210103	68	5	5	2	0	2	570	3	3	0	0	NA	NA	NA	39	28	504	168	169	344	112	114	8	5	3	0.016	0.03	0.018
.	19.01.15-16.47.42-1-210119	180	18	18	9	0	4	598	15	15	0	0	NA	NA	NA	59	48	518	172	171	360	119	119	34	41	12	0.066	0.238	0.07
.	19.01.15-16.47.46-1-210124	242	16	16	5	0	5	626	14	14	0	0	NA	NA	NA	73	76	535	178	176	378	124	124	25	20	20	0.047	0.112	0.114
.	19.01.15-16.47.48-1-210126	124	6	6	3	0	3	570	4	4	0	0	NA	NA	NA	41	26	504	167	168	345	113	112	14	0	6	0.028	0	0.036
.	19.01.15-16.48.21-1-210149	63	2	2	0	0	0	574	1	1	0	0	NA	NA	NA	31	30	509	168	166	346	114	114	9	0	0	0.018	0	0
.	19.01.15-16.48.21-1-210150	505	50	50	7	0	5	664	45	45	0	0	NA	NA	NA	159	127	571	188	181	405	133	126	158	19	21	0.277	0.101	0.116
.	19.01.15-16.48.22-1-210155	63	2	2	1	0	1	99	0	0	0	0	NA	NA	NA	17	14	497	163	167	62	25	12	4	0	0	0.008	0	0
.	19.01.15-16.48.30-1-210163	32	1	1	0	0	0	0	0	0	0	0	NA	NA	NA	9	8	494	164	163	0	0	0	0	0	1	0	0	0.006
.	19.01.15-16.48.31-1-210166	127	13	13	8	0	6	597	11	11	0	0	NA	NA	NA	52	51	521	171	172	360	116	121	63	3	12	0.121	0.018	0.07
.	19.01.15-16.48.31-1-210168	117	8	8	2	0	1	587	7	7	0	0	NA	NA	NA	29	32	507	168	170	352	117	118	28	0	7	0.055	0	0.041
.	19.01.15-16.48.32-1-210169	62	2	2	0	0	0	566	1	1	0	0	NA	NA	NA	37	23	505	166	165	344	110	112	6	0	0	0.012	0	0
.	19.01.15-16.48.33-1-210173	263	68	68	14	0	9	599	63	63	0	0	NA	NA	NA	84	59	529	171	172	363	119	117	162	42	29	0.306	0.246	0.169
.	19.01.15-16.48.42-1-210192	59	2	2	0	0	0	99	1	1	0	0	NA	NA	NA	23	11	496	166	162	58	24	17	3	0	0	0.006	0	0
.	19.01.15-16.48.44-1-210193	128	17	17	6	0	4	589	16	16	0	0	NA	NA	NA	37	38	511	171	169	351	120	118	48	13	5	0.094	0.076	0.03
.	19.01.15-16.48.52-1-210198	114	6	6	0	0	0	592	4	4	0	0	NA	NA	NA	37	41	510	172	172	356	117	119	8	1	2	0.016	0.006	0.012
.	19.01.15-16.48.52-1-210199	32	1	1	0	0	0	0	0	0	0	0	NA	NA	NA	8	6	492	163	164	0	0	0	1	0	0	0.002	0	0
.	19.01.15-16.48.54-1-210201	37	1	1	1	0	1	0	0	0	0	0	NA	NA	NA	15	9	491	165	166	0	0	0	0	0	4	0	0	0.024
.	19.01.15-16.48.55-1-210202	167	12	12	2	0	1	592	11	11	0	0	NA	NA	NA	50	48	520	169	172	359	115	118	36	12	1	0.069	0.071	0.006
.	19.01.15-16.48.57-1-210205	176	15	15	7	0	7	594	12	12	0	0	NA	NA	NA	52	51	521	173	170	361	118	115	30	9	10	0.058	0.052	0.059
.	19.01.15-16.48.59-1-210207	151	12	12	0	0	0	604	10	10	0	0	NA	NA	NA	48	55	513	178	177	357	125	122	28	5	8	0.055	0.028	0.045
.	19.01.15-16.49.00-1-210208	327	40	40	16	0	13	655	38	38	0	0	NA	NA	NA	99	109	561	180	181	401	124	130	126	21	22	0.225	0.117	0.122
.	19.01.15-16.49.18-1-210227	83	4	4	4	0	4	571	3	3	0	0	NA	NA	NA	25	20	501	168	164	343	115	113	0	7	1	0	0.042	0.006
.	19.01.15-16.49.21-1-210233	328	78	78	23	0	21	647	73	73	0	0	NA	NA	NA	110	106	549	185	185	381	133	133	177	73	42	0.322	0.395	0.227
.	19.01.15-16.49.25-1-210237	152	12	12	2	0	2	588	11	11	0	0	NA	NA	NA	54	38	506	172	173	351	118	119	26	2	7	0.051	0.012	0.04
.	19.01.15-16.49.26-1-210241	92	4	4	0	0	0	575	1	1	0	0	NA	NA	NA	30	26	505	167	167	346	116	113	9	0	0	0.018	0	0
.	19.01.15-16.49.27-1-210243	181	12	12	3	0	3	595	11	11	0	0	NA	NA	NA	52	45	516	174	168	358	123	114	25	8	4	0.048	0.046	0.024
.	19.01.15-16.49.31-1-210254	57	2	2	0	0	0	573	1	1	0	0	NA	NA	NA	22	29	507	169	166	343	116	114	4	4	0	0.008	0.024	0
.	19.01.15-16.49.33-1-210257	64	3	3	3	0	1	584	2	2	0	0	NA	NA	NA	16	26	502	169	168	347	120	117	9	5	0	0.018	0.03	0
.	19.01.15-16.49.42-1-210279	123	17	17	2	0	2	597	15	15	0	0	NA	NA	NA	35	48	513	173	175	357	121	119	21	5	11	0.041	0.029	0.063
.	19.01.15-16.49.44-1-210282	271	63	63	19	0	16	624	54	54	0	0	NA	NA	NA	66	76	537	178	174	378	126	120	190	33	17	0.354	0.185	0.098
.	19.01.15-16.49.47-1-210286	116	14	14	2	0	2	590	12	12	0	0	NA	NA	NA	42	46	508	176	175	348	122	120	32	2	4	0.063	0.011	0.023
.	19.01.15-16.49.50-1-210290	124	28	28	8	0	6	578	24	24	0	0	NA	NA	NA	45	36	514	170	165	351	114	113	69	17	4	0.134	0.1	0.024
.	19.01.15-16.49.53-1-210294	119	14	14	4	0	2	595	12	12	0	0	NA	NA	NA	47	47	515	174	171	355	121	119	36	12	2	0.07	0.069	0.012
.	19.01.15-16.50.01-1-210300	118	21	21	4	0	3	586	18	18	0	0	NA	NA	NA	25	37	511	169	170	349	118	119	31	19	1	0.061	0.112	0.006
.	19.01.15-16.50.01-1-210305	178	11	11	3	0	3	588	9	9	0	0	NA	NA	NA	48	45	513	173	172	349	120	119	20	7	0	0.039	0.04	0
.	19.01.15-16.50.08-1-210310	88	3	3	2	0	1	578	2	2	0	0	NA	NA	NA	41	38	507	168	176	342	115	121	2	4	0	0.004	0.024	0
.	19.01.15-16.50.10-1-210312	152	11	11	2	0	2	603	9	9	0	0	NA	NA	NA	44	54	517	172	178	360	118	125	19	19	7	0.037	0.11	0.039
.	19.01.15-16.50.22-1-210329	124	5	5	2	0	2	582	3	3	0	0	NA	NA	NA	45	40	509	170	174	348	112	122	6	6	0	0.012	0.035	0
.	19.01.15-16.50.27-1-210335	33	1	1	0	0	0	0	0	0	0	0	NA	NA	NA	6	12	496	165	164	0	0	0	0	0	0	0	0	0
.	19.01.15-16.50.28-1-210336	289	35	35	14	0	12	625	32	32	0	0	NA	NA	NA	74	81	540	174	180	381	119	125	103	17	25	0.191	0.098	0.139
.	19.01.15-16.50.30-1-210344	35	1	1	0	0	0	0	0	0	0	0	NA	NA	NA	7	7	491	165	164	0	0	0	0	0	1	0	0	0.006
.	19.01.15-16.50.31-1-210347	117	18	18	3	0	3	581	17	17	0	0	NA	NA	NA	39	34	510	166	171	348	114	119	21	20	3	0.041	0.12	0.018
.	19.01.15-16.50.32-1-210350	156	18	18	6	0	5	588	17	17	0	0	NA	NA	NA	45	42	515	172	168	355	119	114	65	5	3	0.126	0.029	0.018
.	19.01.15-16.50.32-1-210351	31	1	1	0	0	0	0	0	0	0	0	NA	NA	NA	8	8	494	164	163	0	0	0	0	3	0	0	0.018	0
.	19.01.15-16.50.34-1-210353	210	13	13	2	0	1	611	12	12	0	0	NA	NA	NA	56	63	527	174	175	374	120	117	18	5	10	0.034	0.029	0.057
.	19.01.15-16.50.35-1-210354	61	2	2	0	0	0	570	1	1	0	0	NA	NA	NA	23	22	507	165	163	354	110	106	3	0	2	0.006	0	0.012
.	19.01.15-16.50.42-1-210373	91	3	3	1	0	1	578	1	1	0	0	NA	NA	NA	21	29	503	169	170	344	117	117	11	0	0	0.022	0	0
.	19.01.15-16.50.48-1-210378	123	13	13	3	0	3	584	11	11	0	0	NA	NA	NA	33	36	509	169	171	348	118	118	21	9	7	0.041	0.053	0.041
.	19.01.15-16.50.55-1-210382	144	16	16	3	0	2	596	14	14	0	0	NA	NA	NA	47	46	512	173	174	356	118	122	48	0	8	0.094	0	0.046
.	19.01.15-16.50.55-1-210383	120	8	8	1	0	1	588	7	7	0	0	NA	NA	NA	46	44	516	174	167	357	117	114	29	6	0	0.056	0.034	0
.	19.01.15-16.50.56-1-210386	244	21	21	8	0	7	616	17	17	0	0	NA	NA	NA	64	67	528	176	176	366	124	126	57	18	0	0.108	0.102	0
.	19.01.15-16.50.59-1-210389	265	54	54	18	0	13	627	50	50	0	0	NA	NA	NA	70	83	544	182	170	382	129	116	156	60	20	0.287	0.33	0.118
.	19.01.15-16.51.01-1-210393	327	67	67	16	0	13	627	61	61	0	0	NA	NA	NA	100	81	536	182	176	375	126	126	160	23	37	0.299	0.126	0.21
.	19.01.15-16.51.05-1-210403	118	12	12	3	0	3	585	10	10	0	0	NA	NA	NA	42	40	511	175	167	352	120	113	29	13	0	0.057	0.074	0
.	19.01.15-16.51.15-1-210411	154	5	5	2	0	1	604	4	4	0	0	NA	NA	NA	53	59	530	172	170	369	118	117	16	4	2	0.03	0.023	0.012
.	19.01.15-16.51.21-1-210420	181	20	20	8	0	6	582	19	19	0	0	NA	NA	NA	45	35	509	173	166	348	120	114	75	3	1	0.147	0.017	0.006
.	19.01.15-16.51.22-1-210423	344	35	35	11	0	7	647	32	32	0	0	NA	NA	NA	110	110	561	182	180	397	127	123	88	19	30	0.157	0.104	0.167
.	19.01.15-16.51.24-1-210427	60	2	2	0	0	0	564	1	1	0	0	NA	NA	NA	31	21	499	166	169	335	116	113	2	0	2	0.004	0	0.012
.	19.01.15-16.51.28-1-210432	378	60	60	17	0	12	656	55	55	0	0	NA	NA	NA	100	112	554	191	180	396	137	123	146	34	28	0.264	0.178	0.156
.	19.01.15-16.51.54-1-210463	180	20	20	5	0	5	593	16	16	0	0	NA	NA	NA	59	44	517	172	168	356	117	120	39	6	4	0.075	0.035	0.024
.	19.01.15-16.52.02-1-210470	32	1	1	0	0	0	0	0	0	0	0	NA	NA	NA	11	5	492	164	162	0	0	0	0	0	0	0	0	0
.	19.01.15-16.52.02-1-210472	64	3	3	1	0	1	573	2	2	0	0	NA	NA	NA	31	31	506	171	167	347	114	112	3	2	6	0.006	0.012	0.036
.	19.01.15-16.52.04-1-210478	36	1	1	1	0	1	0	0	0	0	0	NA	NA	NA	10	14	499	165	163	0	0	0	1	0	0	0.002	0	0
.	19.01.15-16.52.07-1-210480	96	4	4	0	0	0	578	2	2	0	0	NA	NA	NA	33	27	505	173	162	345	120	113	17	0	0	0.034	0	0
.	19.01.15-16.52.18-1-210489	234	22	22	11	0	6	616	18	18	0	0	NA	NA	NA	85	73	533	179	174	374	123	119	71	21	3	0.133	0.117	0.017
.	19.01.15-16.52.29-1-210498	33	1	1	0	0	0	0	0	0	0	0	NA	NA	NA	19	8	495	163	163	0	0	0	0	0	0	0	0	0
.	19.01.15-16.52.31-1-210502	143	9	9	2	0	2	597	8	8	0	0	NA	NA	NA	40	50	513	179	171	358	121	118	24	4	1	0.047	0.022	0.006
.	19.01.15-16.52.36-1-210508	62	3	3	1	0	1	575	1	1	0	0	NA	NA	NA	26	26	504	166	169	346	112	117	7	0	3	0.014	0	0.018
.	19.01.15-16.52.38-1-210511	211	29	29	9	0	8	614	25	25	0	0	NA	NA	NA	55	69	533	172	177	372	121	121	70	15	16	0.131	0.087	0.09
.	19.01.15-16.52.41-1-210528	61	2	2	1	0	1	569	1	1	0	0	NA	NA	NA	24	23	503	166	167	344	110	115	0	2	4	0	0.012	0.024
.	19.01.15-16.52.43-1-210531	63	3	3	0	0	0	569	1	1	0	0	NA	NA	NA	23	17	498	165	167	342	113	114	3	4	2	0.006	0.024	0.012
.	19.01.15-16.52.49-1-210535	37	1	1	0	0	0	0	0	0	0	0	NA	NA	NA	7	11	497	165	162	0	0	0	3	0	0	0.006	0	0
.	19.01.15-16.52.52-1-210539	91	5	5	0	0	0	581	4	4	0	0	NA	NA	NA	27	33	508	169	169	348	116	117	20	0	0	0.039	0	0
.	19.01.15-16.52.53-1-210541	125	12	12	2	0	2	601	10	10	0	0	NA	NA	NA	33	54	518	172	177	361	119	121	15	15	0	0.029	0.087	0
.	19.01.15-16.52.56-1-210543	117	11	11	5	0	4	580	10	10	0	0	NA	NA	NA	36	29	505	169	168	348	117	115	29	13	3	0.057	0.077	0.018
.	19.01.15-16.52.57-1-210545	60	3	3	1	0	1	0	2	2	0	0	NA	NA	NA	15	17	498	168	164	0	0	0	2	6	0	0.004	0.036	0
.	19.01.15-16.53.02-1-210549	116	8	8	2	0	2	576	7	7	0	0	NA	NA	NA	41	28	507	169	165	346	118	112	26	2	0	0.051	0.012	0
.	19.01.15-16.53.03-1-210550	121	13	13	2	0	2	570	12	12	0	0	NA	NA	NA	41	23	504	167	165	346	112	112	56	5	3	0.111	0.03	0.018
.	19.01.15-16.53.04-1-210553	177	20	20	6	0	5	605	18	18	0	0	NA	NA	NA	58	60	525	176	172	362	123	120	38	13	1	0.072	0.074	0.006
.	19.01.15-16.53.09-1-210560	64	2	2	0	0	0	571	0	0	0	0	NA	NA	NA	27	24	504	169	164	342	116	113	7	0	0	0.014	0	0
.	19.01.15-16.53.16-1-210570	57	2	2	1	0	1	0	1	1	0	0	NA	NA	NA	19	22	501	169	165	0	0	0	2	0	3	0.004	0	0.018
.	19.01.15-16.53.19-1-210578	92	10	10	0	0	0	582	8	8	0	0	NA	NA	NA	32	33	508	173	165	348	121	113	19	7	5	0.037	0.04	0.03
.	19.01.15-16.53.19-1-210579	39	1	1	0	0	0	0	0	0	0	0	NA	NA	NA	8	9	495	165	162	0	0	0	1	0	0	0.002	0	0
.	19.01.15-16.53.20-1-210581	240	12	12	2	0	2	616	10	10	0	0	NA	NA	NA	99	69	531	171	180	372	118	126	28	18	8	0.053	0.105	0.044
.	19.01.15-16.53.22-1-210584	174	13	13	4	0	4	607	12	12	0	0	NA	NA	NA	56	63	528	175	173	365	120	122	46	6	2	0.087	0.034	0.012
.	19.01.15-16.53.22-1-210585	274	48	48	14	0	10	617	46	46	0	0	NA	NA	NA	75	72	531	173	181	376	117	124	101	50	19	0.19	0.289	0.105
.	19.01.15-16.53.23-1-210588	86	3	3	1	0	0	575	2	2	0	0	NA	NA	NA	35	35	499	177	172	341	119	115	6	0	3	0.012	0	0.017
.	19.01.15-16.53.29-1-210594	172	24	24	5	0	3	588	22	22	0	0	NA	NA	NA	53	43	509	176	171	350	122	116	57	40	7	0.112	0.227	0.041
.	19.01.15-16.53.32-1-210600	57	2	2	0	0	0	579	1	1	0	0	NA	NA	NA	20	29	509	168	165	353	114	112	0	3	1	0	0.018	0.006
.	19.01.15-16.53.40-1-210617	63	2	2	0	0	0	396	1	1	0	0	NA	NA	NA	18	19	501	166	165	239	84	73	7	0	0	0.014	0	0
.	19.01.15-16.53.41-1-210633	124	12	12	2	0	2	579	11	11	0	0	NA	NA	NA	43	33	504	171	171	343	117	119	38	4	3	0.075	0.023	0.018
.	19.01.15-16.53.43-1-210636	63	3	3	2	0	2	578	2	2	0	0	NA	NA	NA	18	25	500	171	167	344	119	115	3	13	0	0.006	0.076	0
.	19.01.15-16.53.46-1-210638	147	9	9	3	0	2	595	8	8	0	0	NA	NA	NA	51	46	518	172	169	359	120	116	21	9	1	0.041	0.052	0.006
.	19.01.15-16.53.51-1-210643	91	4	4	1	0	0	571	3	3	0	0	NA	NA	NA	23	20	502	166	165	344	112	115	18	0	0	0.036	0	0
.	19.01.15-16.53.51-1-210644	217	51	51	12	0	11	602	44	44	0	0	NA	NA	NA	61	64	521	179	177	358	127	117	153	15	16	0.294	0.084	0.09
.	19.01.15-16.53.57-1-210647	208	19	19	6	0	6	611	18	18	0	0	NA	NA	NA	65	65	528	175	175	365	122	124	43	24	10	0.081	0.137	0.057
.	19.01.15-16.53.59-1-210649	140	16	16	6	0	5	585	14	14	0	0	NA	NA	NA	39	46	518	173	168	352	118	115	44	1	3	0.085	0.006	0.018
.	19.01.15-16.54.06-1-210658	61	2	2	2	0	2	0	1	1	0	0	NA	NA	NA	19	18	501	165	165	0	0	0	6	0	0	0.012	0	0
.	19.01.15-16.54.07-1-210659	182	27	27	7	0	6	607	24	24	0	0	NA	NA	NA	65	63	525	179	172	366	124	117	62	32	17	0.118	0.179	0.099
.	19.01.15-16.54.08-1-210660	56	2	2	0	0	0	569	1	1	0	0	NA	NA	NA	27	23	497	172	167	340	115	114	6	3	0	0.012	0.017	0
.	19.01.15-16.54.10-1-210661	34	1	1	0	0	0	0	0	0	0	0	NA	NA	NA	11	15	499	163	166	0	0	0	0	0	0	0	0	0
[truncated: 1 more rows]
