# Supplementary material for: Modelling targeted rabies vaccination strategies for a domestic dog population with heterogeneous roaming patterns
Source: PLoS Negl Trop Dis. 2019 Jul 8;13(7):e0007582. doi: 10.1371/journal.pntd.0007582 (PMC6638970; doi:10.1371/journal.pntd.0007582)
Supplement: S1 Zip file folder — The files contain a summary for each simulation for its respective scenario. The files are named first with the population structure (FP, ED, RD, SD) and then the specific vaccination strategy used for that scenario. (ZIP) [file pntd.0007582.s002.zip › Supp_Files/ED_E0.7_R0.7_S0.9_all_measuresReport.txt]

scenario	iteration	duration	tot_deaths	rabid_dogs	moved	mov_DK	movInfect	n_vacc	n_cull	detDogs_cull	contDogs_cull	reactCull	preemptVaccCov_dogLevel	reactVaccCov_dogLevel	mean_Rt	non_rabid_dead	born	nb_in_exp_cat	nb_in_roam_cat	nb_stayhome	nb_exp_vacc	nb_roam_vacc	nb_stayhome_vacc	nb_contacting_explorer	nb_contacting_roamer	nb_contacting_stayhome	contact_per_explorer	contact_per_roamer	contact_per_stayhome
.	19.01.15-14.34.50-1-198367	126	12	12	5	0	2	611	9	9	0	0	NA	NA	NA	49	38	511	171	169	349	115	147	24	13	1	0.047	0.076	0.006
.	19.01.15-14.34.50-1-198369	84	3	3	3	0	2	617	2	2	0	0	NA	NA	NA	31	31	503	172	169	347	118	152	15	0	0	0.03	0	0
.	19.01.15-14.34.50-1-198371	184	16	16	4	0	4	639	14	14	0	0	NA	NA	NA	62	52	521	171	173	362	119	158	65	5	0	0.125	0.029	0
.	19.01.15-14.34.50-1-198373	34	1	1	0	0	0	0	0	0	0	0	NA	NA	NA	11	10	494	165	164	0	0	0	0	0	1	0	0	0.006
.	19.01.15-14.34.50-1-198375	92	5	5	2	0	2	600	4	4	0	0	NA	NA	NA	36	25	500	173	165	341	117	142	15	2	1	0.03	0.012	0.006
.	19.01.15-14.34.50-1-198377	204	52	52	12	0	10	638	45	45	0	0	NA	NA	NA	63	62	529	176	170	364	123	151	153	19	5	0.289	0.108	0.029
.	19.01.15-14.34.50-1-198379	315	58	58	21	0	12	661	52	52	0	0	NA	NA	NA	87	79	539	175	178	378	123	160	190	27	2	0.353	0.154	0.011
.	19.01.15-14.34.50-1-198381	121	9	9	3	0	3	607	6	6	0	0	NA	NA	NA	46	25	503	167	168	344	115	148	16	4	3	0.032	0.024	0.018
.	19.01.15-14.34.53-1-198390	203	16	16	4	0	3	623	15	15	0	0	NA	NA	NA	57	47	516	168	176	354	115	154	26	20	11	0.05	0.119	0.062
.	19.01.15-14.35.05-1-198396	154	12	12	0	0	0	627	10	10	0	0	NA	NA	NA	31	43	519	168	169	365	113	149	38	11	0	0.073	0.065	0
.	19.01.15-14.35.07-1-198399	62	3	3	1	0	1	201	2	2	0	0	NA	NA	NA	9	17	497	165	168	119	33	49	3	0	0	0.006	0	0
.	19.01.15-14.35.08-1-198401	92	6	6	0	0	0	613	5	5	0	0	NA	NA	NA	27	30	503	169	171	346	117	150	2	16	0	0.004	0.095	0
.	19.01.15-14.35.15-1-198409	88	3	3	0	0	0	609	2	2	0	0	NA	NA	NA	22	23	503	167	166	344	116	149	8	0	0	0.016	0	0
.	19.01.15-14.35.16-1-198412	210	14	14	7	0	3	644	13	13	0	0	NA	NA	NA	62	64	524	175	178	368	118	158	56	14	2	0.107	0.08	0.011
.	19.01.15-14.35.20-1-198421	527	55	55	16	0	11	736	51	51	0	0	NA	NA	NA	141	157	591	186	193	427	132	177	176	79	4	0.298	0.425	0.021
.	19.01.15-14.35.24-1-198428	90	4	4	1	0	0	609	2	2	0	0	NA	NA	NA	25	23	500	165	171	342	113	154	7	3	3	0.014	0.018	0.018
.	19.01.15-14.35.25-1-198430	207	18	18	3	0	3	645	15	15	0	0	NA	NA	NA	74	66	534	175	170	368	123	154	34	15	2	0.064	0.086	0.012
.	19.01.15-14.35.28-1-198432	33	1	1	1	0	1	0	0	0	0	0	NA	NA	NA	4	9	493	165	164	0	0	0	1	0	0	0.002	0	0
.	19.01.15-14.35.30-1-198436	112	6	6	0	0	0	619	5	5	0	0	NA	NA	NA	34	37	504	176	170	347	122	150	17	0	2	0.034	0	0.012
.	19.01.15-14.35.32-1-198439	119	10	10	2	0	2	618	8	8	0	0	NA	NA	NA	53	40	514	168	171	348	115	155	20	3	5	0.039	0.018	0.029
.	19.01.15-14.35.40-1-198446	95	9	9	1	0	1	614	7	7	0	0	NA	NA	NA	34	33	511	167	168	349	113	152	5	8	0	0.01	0.048	0
.	19.01.15-14.35.45-1-198466	116	21	21	7	0	5	623	20	20	0	0	NA	NA	NA	41	41	515	169	170	355	114	154	49	10	9	0.095	0.059	0.053
.	19.01.15-14.35.48-1-198467	290	18	18	6	0	5	665	16	16	0	0	NA	NA	NA	85	88	538	183	180	377	128	160	61	30	2	0.113	0.164	0.011
.	19.01.15-14.35.53-1-198474	352	49	49	14	0	9	696	45	45	0	0	NA	NA	NA	103	119	572	185	175	405	130	161	185	44	7	0.323	0.238	0.04
.	19.01.15-14.35.53-1-198476	173	10	10	3	0	3	629	9	9	0	0	NA	NA	NA	55	47	520	172	168	361	119	149	39	6	2	0.075	0.035	0.012
.	19.01.15-14.35.59-1-198481	121	23	23	2	0	2	627	19	19	0	0	NA	NA	NA	42	47	519	170	171	357	118	152	45	12	2	0.087	0.071	0.012
.	19.01.15-14.35.59-1-198482	120	8	8	2	0	1	619	7	7	0	0	NA	NA	NA	47	32	503	172	170	349	117	153	37	0	0	0.074	0	0
.	19.01.15-14.36.03-1-198485	59	2	2	0	0	0	608	1	1	0	0	NA	NA	NA	20	19	500	165	167	342	114	152	8	0	0	0.016	0	0
.	19.01.15-14.36.14-1-198505	197	12	12	2	0	2	643	11	11	0	0	NA	NA	NA	53	61	527	177	170	369	125	149	34	9	2	0.065	0.051	0.012
.	19.01.15-14.36.17-1-198511	413	50	50	25	0	16	703	45	45	0	0	NA	NA	NA	121	120	562	182	189	400	129	174	171	55	6	0.304	0.302	0.032
.	19.01.15-14.36.18-1-198514	290	43	43	9	0	7	662	40	40	0	0	NA	NA	NA	83	81	537	181	176	378	128	156	124	33	20	0.231	0.182	0.114
.	19.01.15-14.36.19-1-198516	175	17	17	9	0	8	632	15	15	0	0	NA	NA	NA	49	45	517	173	168	360	119	153	38	18	7	0.074	0.104	0.042
.	19.01.15-14.36.25-1-198527	180	14	14	4	0	4	632	13	13	0	0	NA	NA	NA	56	51	522	174	168	362	120	150	36	7	0	0.069	0.04	0
.	19.01.15-14.36.31-1-198545	181	14	14	4	0	1	646	13	13	0	0	NA	NA	NA	56	67	531	179	170	369	125	152	24	19	12	0.045	0.106	0.071
.	19.01.15-14.36.37-1-198551	240	17	17	10	0	6	644	15	15	0	0	NA	NA	NA	60	64	525	179	173	366	124	154	60	32	6	0.114	0.179	0.035
.	19.01.15-14.36.40-1-198553	32	1	1	0	0	0	0	0	0	0	0	NA	NA	NA	9	3	490	163	163	0	0	0	2	0	0	0.004	0	0
.	19.01.15-14.36.42-1-198571	121	7	7	2	0	1	618	6	6	0	0	NA	NA	NA	32	37	507	172	171	348	120	150	14	7	4	0.028	0.041	0.023
.	19.01.15-14.36.47-1-198574	89	4	4	1	0	0	624	3	3	0	0	NA	NA	NA	26	37	513	173	164	356	121	147	3	3	1	0.006	0.017	0.006
.	19.01.15-14.36.50-1-198575	61	2	2	0	0	0	101	1	1	0	0	NA	NA	NA	16	14	500	163	164	56	19	26	1	0	4	0.002	0	0.024
.	19.01.15-14.36.57-1-198584	152	18	18	2	0	2	623	16	16	0	0	NA	NA	NA	50	48	521	169	171	355	116	152	55	2	2	0.106	0.012	0.012
.	19.01.15-14.36.57-1-198585	146	19	19	10	0	8	635	18	18	0	0	NA	NA	NA	39	59	522	174	176	359	121	155	42	12	1	0.08	0.069	0.006
.	19.01.15-14.36.59-1-198587	230	34	34	12	0	7	638	31	31	0	0	NA	NA	NA	63	58	522	177	172	361	124	153	100	47	16	0.192	0.266	0.093
.	19.01.15-14.37.01-1-198589	89	4	4	1	0	1	614	3	3	0	0	NA	NA	NA	37	34	506	171	170	345	117	152	7	5	0	0.014	0.029	0
.	19.01.15-14.37.02-1-198591	156	9	9	8	0	4	623	7	7	0	0	NA	NA	NA	34	41	512	174	168	356	119	148	51	12	0	0.1	0.069	0
.	19.01.15-14.37.13-1-198599	270	76	76	21	0	14	659	72	72	0	0	NA	NA	NA	69	85	540	180	178	374	125	160	199	66	18	0.369	0.367	0.101
.	19.01.15-14.37.15-1-198606	122	5	5	2	0	2	618	4	4	0	0	NA	NA	NA	36	36	510	173	166	354	118	146	24	0	7	0.047	0	0.042
.	19.01.15-14.37.17-1-198609	36	1	1	0	0	0	0	0	0	0	0	NA	NA	NA	9	6	492	165	162	0	0	0	0	2	0	0	0.012	0
.	19.01.15-14.37.20-1-198615	289	40	40	10	0	9	648	36	36	0	0	NA	NA	NA	71	70	531	176	176	369	122	157	111	19	5	0.209	0.108	0.028
.	19.01.15-14.37.24-1-198621	62	2	2	1	0	1	608	1	1	0	0	NA	NA	NA	25	26	506	164	169	349	110	149	1	0	3	0.002	0	0.018
.	19.01.15-14.37.26-1-198624	67	5	5	0	0	0	610	4	4	0	0	NA	NA	NA	20	30	505	171	167	346	115	149	17	3	0	0.034	0.018	0
.	19.01.15-14.37.26-1-198625	63	4	4	1	0	1	612	3	3	0	0	NA	NA	NA	18	27	500	169	171	343	116	153	12	0	1	0.024	0	0.006
.	19.01.15-14.37.26-1-198626	98	12	12	8	0	5	623	11	11	0	0	NA	NA	NA	40	37	508	173	169	348	122	153	46	4	0	0.091	0.023	0
.	19.01.15-14.37.31-1-198634	87	5	5	0	0	0	616	3	3	0	0	NA	NA	NA	44	31	506	172	166	348	119	149	12	3	0	0.024	0.017	0
.	19.01.15-14.37.37-1-198637	123	15	15	5	0	5	625	9	9	0	0	NA	NA	NA	41	45	511	171	176	352	119	154	30	14	8	0.059	0.082	0.045
.	19.01.15-14.37.40-1-198640	266	43	43	18	0	9	678	37	37	0	0	NA	NA	NA	93	102	546	184	185	381	130	167	135	23	19	0.247	0.125	0.103
.	19.01.15-14.37.43-1-198657	90	6	6	0	0	0	609	5	5	0	0	NA	NA	NA	30	29	508	167	167	349	111	149	0	10	3	0	0.06	0.018
.	19.01.15-14.37.47-1-198660	276	34	34	10	0	5	667	30	30	0	0	NA	NA	NA	81	93	544	183	179	381	125	161	119	29	10	0.219	0.158	0.056
.	19.01.15-14.37.48-1-198661	111	10	10	1	0	1	610	8	8	0	0	NA	NA	NA	37	30	508	168	167	347	115	148	15	5	6	0.03	0.03	0.036
.	19.01.15-14.37.54-1-198666	33	1	1	0	0	0	0	0	0	0	0	NA	NA	NA	11	10	493	166	164	0	0	0	0	0	1	0	0	0.006
.	19.01.15-14.37.56-1-198670	60	2	2	0	0	0	617	1	1	0	0	NA	NA	NA	18	32	505	174	166	348	121	148	2	3	0	0.004	0.017	0
.	19.01.15-14.37.59-1-198672	32	1	1	0	0	0	0	0	0	0	0	NA	NA	NA	12	6	492	164	163	0	0	0	1	0	0	0.002	0	0
.	19.01.15-14.38.02-1-198675	148	16	16	5	0	5	612	15	15	0	0	NA	NA	NA	44	29	506	167	169	349	115	148	31	14	9	0.061	0.084	0.053
.	19.01.15-14.38.02-1-198676	89	5	5	1	0	1	617	4	4	0	0	NA	NA	NA	32	41	513	169	172	349	116	152	13	0	0	0.025	0	0
.	19.01.15-14.38.07-1-198681	122	9	9	1	0	1	607	6	6	0	0	NA	NA	NA	39	31	508	168	168	349	112	146	18	2	4	0.035	0.012	0.024
.	19.01.15-14.38.07-1-198682	35	1	1	1	0	1	0	0	0	0	0	NA	NA	NA	7	13	498	165	163	0	0	0	0	0	1	0	0	0.006
.	19.01.15-14.38.09-1-198684	84	5	5	0	0	0	607	4	4	0	0	NA	NA	NA	37	26	504	169	166	344	115	148	19	0	0	0.038	0	0
.	19.01.15-14.38.10-1-198685	122	16	16	6	0	5	625	15	15	0	0	NA	NA	NA	43	42	513	169	173	353	115	157	30	22	5	0.058	0.13	0.029
.	19.01.15-14.38.19-1-198704	64	3	3	0	0	0	613	2	2	0	0	NA	NA	NA	21	31	507	166	171	348	114	151	3	0	5	0.006	0	0.029
.	19.01.15-14.38.24-1-198713	64	2	2	1	0	0	603	1	1	0	0	NA	NA	NA	21	21	499	169	166	342	112	149	3	0	4	0.006	0	0.024
.	19.01.15-14.38.26-1-198715	179	16	16	4	0	2	644	13	13	0	0	NA	NA	NA	56	65	527	178	173	366	124	154	25	22	12	0.047	0.124	0.069
.	19.01.15-14.38.27-1-198718	97	5	5	2	0	2	624	3	3	0	0	NA	NA	NA	37	41	510	165	179	351	113	160	25	2	0	0.049	0.012	0
.	19.01.15-14.38.34-1-198729	59	3	3	0	0	0	603	2	2	0	0	NA	NA	NA	23	19	501	166	165	344	113	146	17	0	0	0.034	0	0
.	19.01.15-14.38.34-1-198730	126	13	13	5	0	3	621	12	12	0	0	NA	NA	NA	37	32	506	170	169	352	117	152	31	11	0	0.061	0.065	0
.	19.01.15-14.38.38-1-198735	145	12	12	2	0	2	614	9	9	0	0	NA	NA	NA	52	40	512	171	170	352	115	147	30	9	1	0.059	0.053	0.006
.	19.01.15-14.38.42-1-198753	93	4	4	2	0	2	615	3	3	0	0	NA	NA	NA	39	39	515	171	166	347	120	148	11	1	0	0.021	0.006	0
.	19.01.15-14.38.42-1-198754	66	6	6	1	0	0	615	4	4	0	0	NA	NA	NA	30	37	513	169	168	351	113	151	11	2	0	0.021	0.012	0
.	19.01.15-14.38.43-1-198755	98	8	8	2	0	2	610	5	5	0	0	NA	NA	NA	29	25	503	168	167	343	116	151	8	3	12	0.016	0.018	0.072
.	19.01.15-14.38.45-1-198757	153	7	7	3	0	2	621	6	6	0	0	NA	NA	NA	50	41	511	167	176	350	115	156	18	9	2	0.035	0.054	0.011
.	19.01.15-14.38.48-1-198758	144	15	15	3	0	2	620	14	14	0	0	NA	NA	NA	46	41	507	179	168	348	123	149	31	6	2	0.061	0.034	0.012
.	19.01.15-14.38.56-1-198763	33	1	1	0	0	0	0	0	0	0	0	NA	NA	NA	7	5	491	164	163	0	0	0	0	0	0	0	0	0
.	19.01.15-14.38.58-1-198765	153	11	11	1	0	1	637	10	10	0	0	NA	NA	NA	48	52	522	172	171	363	120	154	28	14	0	0.054	0.081	0
.	19.01.15-14.38.58-1-198767	305	39	39	15	0	11	658	38	38	0	0	NA	NA	NA	101	86	536	183	180	372	130	156	127	23	7	0.237	0.126	0.039
.	19.01.15-14.38.58-1-198768	231	19	19	11	0	7	652	17	17	0	0	NA	NA	NA	77	75	530	181	177	366	127	159	80	5	13	0.151	0.028	0.073
.	19.01.15-14.38.59-1-198769	31	1	1	0	0	0	0	0	0	0	0	NA	NA	NA	10	10	491	168	164	0	0	0	2	0	0	0.004	0	0
.	19.01.15-14.39.00-1-198772	233	33	33	15	0	12	638	32	32	0	0	NA	NA	NA	65	59	526	175	171	364	123	151	95	11	4	0.181	0.063	0.023
.	19.01.15-14.39.01-1-198775	118	6	6	1	0	0	626	3	3	0	0	NA	NA	NA	28	39	512	170	170	355	118	153	25	7	0	0.049	0.041	0
.	19.01.15-14.39.02-1-198776	60	3	3	0	0	0	0	2	2	0	0	NA	NA	NA	21	9	492	166	164	0	0	0	0	3	5	0	0.018	0.03
.	19.01.15-14.39.06-1-198783	88	8	8	6	0	3	624	7	7	0	0	NA	NA	NA	32	38	509	171	171	353	117	154	26	0	7	0.051	0	0.041
.	19.01.15-14.39.06-1-198785	33	1	1	0	0	0	0	0	0	0	0	NA	NA	NA	9	7	491	165	164	0	0	0	1	0	0	0.002	0	0
.	19.01.15-14.39.08-1-198788	231	22	22	11	0	9	642	19	19	0	0	NA	NA	NA	75	66	529	173	177	365	120	157	60	5	9	0.113	0.029	0.051
.	19.01.15-14.39.12-1-198793	92	8	8	2	0	2	607	7	7	0	0	NA	NA	NA	32	25	499	172	167	342	119	146	29	0	0	0.058	0	0
.	19.01.15-14.39.19-1-198805	31	1	1	1	0	1	0	0	0	0	0	NA	NA	NA	7	4	491	163	163	0	0	0	1	0	0	0.002	0	0
.	19.01.15-14.39.20-1-198807	119	11	11	2	0	2	617	9	9	0	0	NA	NA	NA	32	35	514	169	165	358	114	145	19	11	0	0.037	0.065	0
.	19.01.15-14.39.20-1-198808	31	1	1	0	0	0	0	0	0	0	0	NA	NA	NA	5	13	495	166	165	0	0	0	0	0	0	0	0	0
.	19.01.15-14.39.22-1-198812	156	31	31	12	0	7	624	28	28	0	0	NA	NA	NA	52	48	511	177	173	350	122	152	76	32	8	0.149	0.181	0.046
.	19.01.15-14.39.25-1-198820	145	19	19	5	0	4	620	15	15	0	0	NA	NA	NA	46	43	518	172	166	356	116	148	58	7	4	0.112	0.041	0.024
.	19.01.15-14.39.31-1-198826	31	1	1	0	0	0	0	0	0	0	0	NA	NA	NA	9	7	493	163	164	0	0	0	0	0	0	0	0	0
.	19.01.15-14.39.33-1-198829	241	20	20	1	0	1	636	18	18	0	0	NA	NA	NA	67	64	527	178	172	366	120	150	71	8	0	0.135	0.045	0
.	19.01.15-14.39.33-1-198830	87	5	5	1	0	0	612	4	4	0	0	NA	NA	NA	34	33	508	170	168	346	116	150	9	7	0	0.018	0.041	0
.	19.01.15-14.39.38-1-198833	60	3	3	0	0	0	250	2	2	0	0	NA	NA	NA	16	9	494	164	164	150	43	57	2	0	0	0.004	0	0
.	19.01.15-14.39.41-1-198853	159	18	18	5	0	2	632	15	15	0	0	NA	NA	NA	50	54	519	177	171	360	121	151	104	10	0	0.2	0.056	0
.	19.01.15-14.39.42-1-198855	57	2	2	0	0	0	253	1	1	0	0	NA	NA	NA	13	14	499	165	163	141	44	68	3	0	0	0.006	0	0
.	19.01.15-14.39.48-1-198859	176	8	8	3	0	3	631	6	6	0	0	NA	NA	NA	54	50	521	169	173	360	113	158	30	9	0	0.058	0.053	0
.	19.01.15-14.39.49-1-198861	33	1	1	0	0	0	0	0	0	0	0	NA	NA	NA	8	8	493	163	165	0	0	0	0	0	0	0	0	0
.	19.01.15-14.39.52-1-198862	121	9	9	4	0	3	638	7	7	0	0	NA	NA	NA	42	61	527	175	172	364	120	154	18	6	5	0.034	0.034	0.029
.	19.01.15-14.39.53-1-198863	234	40	40	16	0	12	640	31	31	0	0	NA	NA	NA	83	69	527	183	172	364	125	151	130	32	9	0.247	0.175	0.052
.	19.01.15-14.39.54-1-198864	118	13	13	3	0	2	620	12	12	0	0	NA	NA	NA	37	41	511	172	171	351	120	149	31	6	8	0.061	0.035	0.047
.	19.01.15-14.40.00-1-198869	207	30	30	6	0	5	640	28	28	0	0	NA	NA	NA	69	72	532	180	173	365	124	151	81	13	6	0.152	0.072	0.035
.	19.01.15-14.40.09-1-198883	180	13	13	4	0	4	634	10	10	0	0	NA	NA	NA	54	58	520	178	173	360	124	150	39	11	4	0.075	0.062	0.023
.	19.01.15-14.40.09-1-198885	146	22	22	10	0	8	643	21	21	0	0	NA	NA	NA	38	60	519	177	177	360	122	161	84	10	4	0.162	0.056	0.023
.	19.01.15-14.40.10-1-198887	149	6	6	3	0	3	632	5	5	0	0	NA	NA	NA	46	48	523	168	170	365	115	152	21	0	1	0.04	0	0.006
.	19.01.15-14.40.12-1-198890	385	43	43	13	0	10	702	40	40	0	0	NA	NA	NA	111	132	575	184	186	409	129	164	132	41	5	0.23	0.223	0.027
.	19.01.15-14.40.17-1-198902	35	1	1	0	0	0	0	0	0	0	0	NA	NA	NA	11	8	492	164	165	0	0	0	0	0	1	0	0	0.006
.	19.01.15-14.40.18-1-198906	33	1	1	0	0	0	0	0	0	0	0	NA	NA	NA	10	10	493	165	165	0	0	0	5	0	0	0.01	0	0
.	19.01.15-14.40.20-1-198910	173	23	23	4	0	4	629	21	21	0	0	NA	NA	NA	42	51	514	179	171	350	126	153	49	3	4	0.095	0.017	0.023
.	19.01.15-14.40.21-1-198912	95	9	9	2	0	1	621	8	8	0	0	NA	NA	NA	34	45	514	173	171	353	115	153	7	9	0	0.014	0.052	0
.	19.01.15-14.40.29-1-198929	56	2	2	0	0	0	610	1	1	0	0	NA	NA	NA	22	25	501	170	167	344	119	147	0	3	3	0	0.018	0.018
.	19.01.15-14.40.34-1-198937	88	6	6	3	0	3	606	5	5	0	0	NA	NA	NA	31	27	503	169	168	344	116	146	13	4	12	0.026	0.024	0.071
.	19.01.15-14.40.41-1-198955	122	11	11	5	0	4	623	9	9	0	0	NA	NA	NA	44	40	514	167	172	354	115	154	41	3	0	0.08	0.018	0
.	19.01.15-14.40.42-1-198956	91	5	5	0	0	0	608	4	4	0	0	NA	NA	NA	27	28	501	171	169	341	116	151	12	7	6	0.024	0.041	0.036
.	19.01.15-14.40.44-1-198957	35	1	1	0	0	0	0	0	0	0	0	NA	NA	NA	7	13	495	167	164	0	0	0	0	0	0	0	0	0
.	19.01.15-14.40.45-1-198958	96	8	8	3	0	3	600	5	5	0	0	NA	NA	NA	29	22	501	166	168	339	113	148	21	0	3	0.042	0	0.018
.	19.01.15-14.40.46-1-198959	92	4	4	1	0	1	619	3	3	0	0	NA	NA	NA	25	40	516	170	167	352	117	150	7	0	3	0.014	0	0.018
.	19.01.15-14.40.47-1-198961	55	2	2	1	0	1	597	1	1	0	0	NA	NA	NA	31	22	503	165	167	338	110	149	5	0	0	0.01	0	0
.	19.01.15-14.40.50-1-198962	115	8	8	1	0	1	622	7	7	0	0	NA	NA	NA	45	45	516	172	170	353	119	150	17	9	7	0.033	0.052	0.041
.	19.01.15-14.40.53-1-198964	244	64	64	16	0	8	655	60	60	0	0	NA	NA	NA	89	78	531	183	177	366	129	160	205	57	7	0.386	0.311	0.04
.	19.01.15-14.40.58-1-198968	176	12	12	6	0	4	657	10	10	0	0	NA	NA	NA	52	74	537	175	175	379	120	158	54	13	0	0.101	0.074	0
.	19.01.15-14.40.59-1-198970	152	16	16	3	0	3	636	15	15	0	0	NA	NA	NA	52	56	519	177	173	360	121	155	24	24	3	0.046	0.136	0.017
.	19.01.15-14.41.01-1-198972	244	12	12	3	0	3	659	9	9	0	0	NA	NA	NA	70	79	535	178	179	371	126	162	61	2	4	0.114	0.011	0.022
.	19.01.15-14.41.02-1-198974	120	13	13	1	0	1	613	11	11	0	0	NA	NA	NA	43	30	507	168	168	350	117	146	35	0	2	0.069	0	0.012
.	19.01.15-14.41.04-1-198979	86	4	4	3	0	2	605	3	3	0	0	NA	NA	NA	30	24	505	166	166	345	113	147	15	0	0	0.03	0	0
.	19.01.15-14.41.11-1-198983	269	41	41	12	0	10	669	35	35	0	0	NA	NA	NA	73	82	543	179	173	388	126	155	168	24	5	0.309	0.134	0.029
.	19.01.15-14.41.16-1-198991	151	20	20	8	0	6	627	18	18	0	0	NA	NA	NA	40	49	516	173	173	358	118	151	45	29	3	0.087	0.168	0.017
.	19.01.15-14.41.18-1-198996	33	1	1	0	0	0	0	0	0	0	0	NA	NA	NA	10	7	494	163	163	0	0	0	2	0	0	0.004	0	0
.	19.01.15-14.41.21-1-198999	123	19	19	7	0	6	624	17	17	0	0	NA	NA	NA	39	44	509	177	171	348	121	155	27	23	5	0.053	0.13	0.029
.	19.01.15-14.41.24-1-199005	66	3	3	1	0	1	609	2	2	0	0	NA	NA	NA	35	33	506	169	171	346	115	148	15	0	0	0.03	0	0
.	19.01.15-14.41.27-1-199006	297	46	46	10	0	9	666	42	42	0	0	NA	NA	NA	96	93	536	181	189	374	124	168	122	31	19	0.228	0.171	0.101
.	19.01.15-14.41.27-1-199007	156	12	12	1	0	0	626	8	8	0	0	NA	NA	NA	44	52	522	173	170	359	116	151	8	6	11	0.015	0.035	0.065
.	19.01.15-14.41.27-1-199009	95	5	5	1	0	1	604	4	4	0	0	NA	NA	NA	36	26	499	169	171	338	115	151	14	3	0	0.028	0.018	0
.	19.01.15-14.41.38-1-199027	277	26	26	6	0	3	654	23	23	0	0	NA	NA	NA	78	79	531	181	180	367	124	163	95	30	1	0.179	0.166	0.006
.	19.01.15-14.41.44-1-199044	61	2	2	1	0	1	352	1	1	0	0	NA	NA	NA	13	19	498	167	167	202	63	87	1	0	0	0.002	0	0
.	19.01.15-14.41.49-1-199051	94	6	6	0	0	0	601	4	4	0	0	NA	NA	NA	28	18	498	169	164	340	115	146	6	4	4	0.012	0.024	0.024
.	19.01.15-14.41.49-1-199052	37	1	1	0	0	0	0	0	0	0	0	NA	NA	NA	11	18	501	167	163	0	0	0	2	0	0	0.004	0	0
.	19.01.15-14.41.49-1-199053	33	1	1	0	0	0	0	0	0	0	0	NA	NA	NA	8	6	492	165	162	0	0	0	0	1	0	0	0.006	0
.	19.01.15-14.41.51-1-199054	193	28	28	10	0	9	644	25	25	0	0	NA	NA	NA	71	75	534	180	174	368	123	153	63	25	11	0.118	0.139	0.063
.	19.01.15-14.41.52-1-199057	242	19	19	6	0	5	642	17	17	0	0	NA	NA	NA	77	60	514	181	178	352	130	160	63	6	0	0.123	0.033	0
.	19.01.15-14.41.55-1-199061	146	7	7	0	0	0	619	6	6	0	0	NA	NA	NA	60	40	514	168	171	355	113	151	19	12	3	0.037	0.071	0.018
.	19.01.15-14.42.04-1-199070	89	5	5	2	0	2	614	4	4	0	0	NA	NA	NA	28	35	509	169	170	346	116	152	8	4	4	0.016	0.024	0.024
.	19.01.15-14.42.05-1-199071	147	15	15	5	0	5	608	12	12	0	0	NA	NA	NA	48	30	504	170	169	342	118	148	46	7	0	0.091	0.041	0
.	19.01.15-14.42.10-1-199077	213	40	40	14	0	6	641	36	36	0	0	NA	NA	NA	65	58	523	171	177	364	119	158	132	14	8	0.252	0.082	0.045
.	19.01.15-14.42.16-1-199092	35	1	1	0	0	0	0	0	0	0	0	NA	NA	NA	9	16	496	168	165	0	0	0	0	0	0	0	0	0
.	19.01.15-14.42.19-1-199096	121	14	14	2	0	2	624	12	12	0	0	NA	NA	NA	38	43	516	170	170	358	115	151	19	13	7	0.037	0.076	0.041
.	19.01.15-14.42.20-1-199099	31	1	1	1	0	1	0	0	0	0	0	NA	NA	NA	11	8	494	163	164	0	0	0	5	0	0	0.01	0	0
.	19.01.15-14.42.22-1-199103	32	1	1	0	0	0	0	0	0	0	0	NA	NA	NA	15	11	496	165	163	0	0	0	0	0	0	0	0	0
.	19.01.15-14.42.22-1-199104	241	54	54	15	0	11	666	48	48	0	0	NA	NA	NA	67	88	543	182	176	381	127	158	155	58	6	0.285	0.319	0.034
.	19.01.15-14.42.23-1-199106	292	30	30	6	0	3	664	27	27	0	0	NA	NA	NA	93	80	535	174	184	379	119	166	72	31	7	0.135	0.178	0.038
.	19.01.15-14.42.23-1-199107	34	1	1	0	0	0	0	0	0	0	0	NA	NA	NA	11	9	492	164	166	0	0	0	2	0	0	0.004	0	0
.	19.01.15-14.42.26-1-199108	264	29	29	11	0	7	656	26	26	0	0	NA	NA	NA	74	77	542	175	173	380	125	151	80	27	7	0.148	0.154	0.04
.	19.01.15-14.42.29-1-199115	158	9	9	3	0	2	613	7	7	0	0	NA	NA	NA	53	34	512	169	166	353	116	144	25	0	2	0.049	0	0.012
.	19.01.15-14.42.31-1-199119	93	3	3	1	0	1	604	2	2	0	0	NA	NA	NA	24	26	502	168	169	343	113	148	3	0	4	0.006	0	0.024
.	19.01.15-14.42.32-1-199120	93	4	4	0	0	0	616	3	3	0	0	NA	NA	NA	40	38	512	173	166	350	120	146	5	3	0	0.01	0.017	0
.	19.01.15-14.42.40-1-199143	91	10	10	4	0	3	607	8	8	0	0	NA	NA	NA	38	37	513	168	169	348	111	148	21	8	2	0.041	0.048	0.012
.	19.01.15-14.42.47-1-199148	178	52	52	17	0	9	634	46	46	0	0	NA	NA	NA	61	59	521	175	176	360	115	159	142	43	5	0.273	0.246	0.028
.	19.01.15-14.42.48-1-199150	176	14	14	6	0	4	635	10	10	0	0	NA	NA	NA	49	59	529	169	174	362	118	155	29	13	6	0.055	0.077	0.034
.	19.01.15-14.42.51-1-199155	130	20	20	5	0	4	619	15	15	0	0	NA	NA	NA	40	32	509	170	166	353	118	148	49	7	5	0.096	0.041	0.03
.	19.01.15-14.43.00-1-199160	64	3	3	1	0	1	610	2	2	0	0	NA	NA	NA	24	26	497	171	171	341	118	151	11	0	2	0.022	0	0.012
.	19.01.15-14.43.05-1-199169	149	21	21	7	0	6	630	19	19	0	0	NA	NA	NA	47	42	507	175	173	350	123	157	39	11	5	0.077	0.063	0.029
.	19.01.15-14.43.10-1-199173	69	2	2	0	0	0	610	1	1	0	0	NA	NA	NA	19	23	499	171	166	343	117	150	4	1	0	0.008	0.006	0
.	19.01.15-14.43.12-1-199177	128	13	13	1	0	1	611	12	12	0	0	NA	NA	NA	37	28	503	169	169	347	114	150	35	8	7	0.07	0.047	0.041
.	19.01.15-14.43.13-1-199180	124	4	4	1	0	1	627	3	3	0	0	NA	NA	NA	43	49	505	175	182	346	123	158	9	4	0	0.018	0.023	0
.	19.01.15-14.43.14-1-199181	232	36	36	13	0	9	659	34	34	0	0	NA	NA	NA	60	74	537	179	171	377	126	156	118	42	14	0.22	0.235	0.082
.	19.01.15-14.43.17-1-199188	119	13	13	4	0	1	620	12	12	0	0	NA	NA	NA	46	42	517	168	170	354	115	151	50	0	2	0.097	0	0.012
.	19.01.15-14.43.24-1-199197	149	6	6	2	0	2	633	4	4	0	0	NA	NA	NA	43	60	528	172	173	361	121	151	23	0	3	0.044	0	0.017
.	19.01.15-14.43.28-1-199201	458	46	46	18	0	10	718	41	41	0	0	NA	NA	NA	123	143	574	194	188	406	141	171	160	27	10	0.279	0.139	0.053
.	19.01.15-14.43.33-1-199209	267	27	27	5	0	3	662	23	23	0	0	NA	NA	NA	78	79	535	179	178	374	125	163	101	16	3	0.189	0.089	0.017
.	19.01.15-14.43.34-1-199210	139	12	12	3	0	2	634	11	11	0	0	NA	NA	NA	41	58	525	170	176	361	117	156	16	16	7	0.03	0.094	0.04
.	19.01.15-14.43.38-1-199213	206	45	45	13	0	6	644	39	39	0	0	NA	NA	NA	57	59	519	178	175	362	125	157	141	29	4	0.272	0.163	0.023
.	19.01.15-14.43.44-1-199232	118	10	10	5	0	3	619	8	8	0	0	NA	NA	NA	35	42	508	172	175	349	117	153	16	20	2	0.031	0.116	0.011
.	19.01.15-14.43.45-1-199234	150	15	15	8	0	5	632	13	13	0	0	NA	NA	NA	48	53	518	179	169	356	124	152	49	8	13	0.095	0.045	0.077
.	19.01.15-14.43.54-1-199240	196	23	23	8	0	4	620	21	21	0	0	NA	NA	NA	51	40	511	175	167	352	118	150	65	28	5	0.127	0.16	0.03
.	19.01.15-14.44.01-1-199244	93	4	4	2	0	1	604	3	3	0	0	NA	NA	NA	39	29	504	169	169	338	115	151	8	1	0	0.016	0.006	0
.	19.01.15-14.44.06-1-199254	89	3	3	1	0	1	614	2	2	0	0	NA	NA	NA	27	31	506	169	169	348	116	150	0	6	6	0	0.036	0.036
.	19.01.15-14.44.10-1-199256	37	1	1	0	0	0	0	0	0	0	0	NA	NA	NA	7	8	493	164	164	0	0	0	0	0	0	0	0	0
.	19.01.15-14.44.13-1-199260	207	17	17	7	0	4	633	16	16	0	0	NA	NA	NA	49	47	511	179	170	356	123	154	71	0	5	0.139	0	0.029
.	19.01.15-14.44.14-1-199263	216	46	46	11	0	7	651	42	42	0	0	NA	NA	NA	81	66	530	177	172	371	125	155	167	14	7	0.315	0.079	0.041
.	19.01.15-14.44.15-1-199265	97	4	4	0	0	0	603	3	3	0	0	NA	NA	NA	42	28	506	168	167	345	116	142	8	3	0	0.016	0.018	0
.	19.01.15-14.44.17-1-199272	174	17	17	3	0	2	636	14	14	0	0	NA	NA	NA	58	50	522	171	170	361	121	154	61	12	6	0.117	0.07	0.035
.	19.01.15-14.44.21-1-199283	60	3	3	1	0	1	610	2	2	0	0	NA	NA	NA	23	27	504	169	167	345	113	152	9	0	3	0.018	0	0.018
.	19.01.15-14.44.29-1-199298	173	10	10	5	0	3	629	8	8	0	0	NA	NA	NA	54	51	523	175	166	362	120	147	31	2	3	0.059	0.011	0.018
.	19.01.15-14.44.30-1-199301	88	4	4	1	0	1	620	3	3	0	0	NA	NA	NA	35	40	516	167	170	359	112	149	5	3	7	0.01	0.018	0.041
.	19.01.15-14.44.34-1-199304	68	5	5	1	0	1	614	2	2	0	0	NA	NA	NA	26	25	502	167	169	348	113	153	6	9	4	0.012	0.054	0.024
.	19.01.15-14.44.36-1-199305	211	17	17	3	0	3	639	13	13	0	0	NA	NA	NA	59	54	521	172	174	363	119	157	45	32	0	0.086	0.186	0
.	19.01.15-14.44.40-1-199309	34	1	1	1	0	1	0	0	0	0	0	NA	NA	NA	7	9	493	164	165	0	0	0	0	0	2	0	0	0.012
.	19.01.15-14.44.41-1-199325	176	21	21	7	0	5	624	20	20	0	0	NA	NA	NA	65	42	509	178	168	354	120	150	91	12	0	0.179	0.067	0
.	19.01.15-14.44.42-1-199328	373	30	30	5	0	0	691	26	26	0	0	NA	NA	NA	110	110	555	189	179	396	135	160	112	15	8	0.202	0.079	0.045
.	19.01.15-14.44.47-1-199331	268	28	28	7	0	7	657	26	26	0	0	NA	NA	NA	84	81	533	184	177	372	129	156	62	35	14	0.116	0.19	0.079
.	19.01.15-14.44.50-1-199332	35	1	1	1	0	1	0	0	0	0	0	NA	NA	NA	16	11	497	164	163	0	0	0	0	0	0	0	0	0
.	19.01.15-14.44.50-1-199333	67	7	7	1	0	0	606	6	6	0	0	NA	NA	NA	14	20	495	169	169	341	116	149	8	2	12	0.016	0.012	0.071
.	19.01.15-14.44.52-1-199335	119	7	7	2	0	2	617	6	6	0	0	NA	NA	NA	42	39	507	174	171	349	122	146	14	2	1	0.028	0.011	0.006
.	19.01.15-14.44.52-1-199336	85	3	3	0	0	0	615	2	2	0	0	NA	NA	NA	43	40	512	169	172	349	115	151	10	0	2	0.02	0	0.012
.	19.01.15-14.45.06-1-199347	234	43	43	7	0	5	636	40	40	0	0	NA	NA	NA	64	53	520	174	172	362	119	155	119	22	7	0.229	0.126	0.041
.	19.01.15-14.45.06-1-199348	189	42	42	10	0	7	627	36	36	0	0	NA	NA	NA	60	51	517	176	171	355	122	150	109	30	15	0.211	0.17	0.088
.	19.01.15-14.45.08-1-199350	261	37	37	10	0	7	661	33	33	0	0	NA	NA	NA	88	78	535	181	175	377	125	159	126	22	3	0.236	0.122	0.017
.	19.01.15-14.45.11-1-199352	89	5	5	0	0	0	612	4	4	0	0	NA	NA	NA	28	29	505	170	167	348	116	148	23	6	2	0.046	0.035	0.012
.	19.01.15-14.45.17-1-199362	207	41	41	11	0	9	652	38	38	0	0	NA	NA	NA	67	72	530	181	174	369	126	157	125	12	27	0.236	0.066	0.155
.	19.01.15-14.45.20-1-199367	181	23	23	2	0	1	640	21	21	0	0	NA	NA	NA	64	68	523	177	181	360	124	156	37	20	19	0.071	0.113	0.105
.	19.01.15-14.45.29-1-199379	151	8	8	1	0	1	628	7	7	0	0	NA	NA	NA	37	44	511	174	172	352	122	154	21	7	0	0.041	0.04	0
.	19.01.15-14.45.31-1-199382	193	29	29	11	0	6	636	27	27	0	0	NA	NA	NA	75	55	527	172	169	368	117	151	110	17	0	0.209	0.099	0
.	19.01.15-14.45.34-1-199386	87	5	5	1	0	1	611	3	3	0	0	NA	NA	NA	35	27	505	167	168	346	113	152	2	1	8	0.004	0.006	0.048
.	19.01.15-14.45.48-1-199409	83	5	5	1	0	1	605	4	4	0	0	NA	NA	NA	38	30	506	172	165	346	116	143	21	7	0	0.042	0.041	0
.	19.01.15-14.45.52-1-199413	65	3	3	0	0	0	607	2	2	0	0	NA	NA	NA	34	34	511	169	167	344	114	149	12	0	2	0.023	0	0.012
.	19.01.15-14.45.54-1-199415	150	11	11	3	0	3	626	10	10	0	0	NA	NA	NA	52	50	515	174	174	350	121	155	10	13	0	0.019	0.075	0
.	19.01.15-14.46.02-1-199422	388	59	59	19	0	17	704	52	52	0	0	NA	NA	NA	114	122	567	185	183	405	134	165	196	25	13	0.346	0.135	0.071
.	19.01.15-14.46.04-1-199428	121	13	13	5	0	4	614	12	12	0	0	NA	NA	NA	42	34	505	173	169	346	117	151	38	15	2	0.075	0.087	0.012
.	19.01.15-14.46.04-1-199429	33	1	1	1	0	1	0	0	0	0	0	NA	NA	NA	10	11	494	164	166	0	0	0	0	0	1	0	0	0.006
.	19.01.15-14.46.05-1-199431	35	1	1	0	0	0	0	0	0	0	0	NA	NA	NA	15	8	494	163	164	0	0	0	0	0	0	0	0	0
.	19.01.15-14.46.10-1-199433	92	4	4	2	0	0	605	2	2	0	0	NA	NA	NA	20	24	502	170	165	345	116	144	10	10	0	0.02	0.059	0
.	19.01.15-14.46.11-1-199434	63	2	2	2	0	1	615	1	1	0	0	NA	NA	NA	29	27	504	165	171	344	116	155	7	0	0	0.014	0	0
.	19.01.15-14.46.11-1-199435	176	19	19	6	0	6	618	17	17	0	0	NA	NA	NA	47	37	508	168	174	348	113	157	53	13	6	0.104	0.077	0.034
.	19.01.15-14.46.12-1-199438	201	18	18	9	0	6	646	16	16	0	0	NA	NA	NA	58	66	532	174	173	370	121	155	33	32	10	0.062	0.184	0.058
.	19.01.15-14.46.12-1-199439	91	4	4	2	0	2	616	3	3	0	0	NA	NA	NA	36	30	503	170	170	349	117	150	6	0	8	0.012	0	0.047
.	19.01.15-14.46.16-1-199447	440	62	62	20	0	16	722	57	57	0	0	NA	NA	NA	112	146	580	188	191	416	133	173	190	43	15	0.328	0.229	0.079
.	19.01.15-14.46.24-1-199462	232	33	33	7	0	7	627	29	29	0	0	NA	NA	NA	69	50	519	172	172	355	119	153	87	18	9	0.168	0.105	0.052
.	19.01.15-14.46.26-1-199467	59	2	2	0	0	0	350	1	1	0	0	NA	NA	NA	14	14	498	165	164	205	64	81	4	0	0	0.008	0	0
.	19.01.15-14.46.27-1-199468	63	3	3	0	0	0	614	2	2	0	0	NA	NA	NA	18	24	499	171	167	345	118	151	6	2	0	0.012	0.012	0
.	19.01.15-14.46.27-1-199469	259	22	22	6	0	5	640	20	20	0	0	NA	NA	NA	88	66	523	180	176	361	125	154	50	35	8	0.096	0.194	0.045
.	19.01.15-14.46.37-1-199493	215	18	18	4	0	2	651	16	16	0	0	NA	NA	NA	64	70	534	174	175	374	118	159	55	13	5	0.103	0.075	0.029
.	19.01.15-14.46.40-1-199496	92	4	4	3	0	3	614	3	3	0	0	NA	NA	NA	27	37	512	171	167	353	115	146	10	11	1	0.02	0.064	0.006
.	19.01.15-14.46.41-1-199512	211	22	22	6	0	5	625	20	20	0	0	NA	NA	NA	63	45	517	173	168	359	118	148	58	7	0	0.112	0.04	0
.	19.01.15-14.46.44-1-199514	151	13	13	0	0	0	626	12	12	0	0	NA	NA	NA	52	42	515	170	170	356	118	152	50	0	2	0.097	0	0.012
.	19.01.15-14.46.55-1-199523	238	54	54	16	0	10	640	51	51	0	0	NA	NA	NA	52	55	521	174	173	362	122	156	131	49	15	0.251	0.282	0.087
.	19.01.15-14.47.04-1-199530	153	10	10	4	0	1	640	6	6	0	0	NA	NA	NA	46	63	532	172	172	368	117	155	57	2	0	0.107	0.012	0
.	19.01.15-14.47.06-1-199534	31	1	1	1	0	1	0	0	0	0	0	NA	NA	NA	8	11	494	165	165	0	0	0	0	0	0	0	0	0
.	19.01.15-14.47.07-1-199536	132	14	14	1	0	1	628	13	13	0	0	NA	NA	NA	38	45	515	172	171	357	118	153	39	8	0	0.076	0.047	0
.	19.01.15-14.47.08-1-199537	229	48	48	8	0	5	648	44	44	0	0	NA	NA	NA	72	71	534	176	174	371	121	156	142	42	6	0.266	0.239	0.034
.	19.01.15-14.47.09-1-199538	121	12	12	3	0	2	603	10	10	0	0	NA	NA	NA	43	25	503	169	166	345	115	143	23	3	6	0.046	0.018	0.036
.	19.01.15-14.47.13-1-199543	198	36	36	5	0	2	646	35	35	0	0	NA	NA	NA	65	60	513	177	183	358	123	165	97	28	7	0.189	0.158	0.038
.	19.01.15-14.47.18-1-199554	117	11	11	3	0	3	622	10	10	0	0	NA	NA	NA	28	36	506	171	172	351	116	155	33	1	1	0.065	0.006	0.006
.	19.01.15-14.47.26-1-199563	88	3	3	0	0	0	606	2	2	0	0	NA	NA	NA	26	26	504	170	165	347	117	142	10	0	0	0.02	0	0
.	19.01.15-14.47.30-1-199570	244	40	40	10	0	9	649	35	35	0	0	NA	NA	NA	71	71	533	172	179	368	118	163	145	5	13	0.272	0.029	0.073
.	19.01.15-14.47.30-1-199573	158	17	17	5	0	3	622	15	15	0	0	NA	NA	NA	54	41	513	174	167	355	119	148	48	8	0	0.094	0.046	0
.	19.01.15-14.47.37-1-199579	67	2	2	1	0	1	602	1	1	0	0	NA	NA	NA	32	26	503	170	166	346	114	142	16	0	0	0.032	0	0
.	19.01.15-14.47.39-1-199580	94	9	9	0	0	0	613	8	8	0	0	NA	NA	NA	28	25	503	168	167	346	117	150	20	6	0	0.04	0.036	0
.	19.01.15-14.47.41-1-199596	92	4	4	0	0	0	621	2	2	0	0	NA	NA	NA	34	36	515	167	167	359	111	151	13	2	0	0.025	0.012	0
.	19.01.15-14.47.59-1-199608	268	57	57	19	0	10	653	54	54	0	0	NA	NA	NA	71	74	533	174	180	370	121	162	153	48	7	0.287	0.276	0.039
.	19.01.15-14.47.59-1-199609	210	93	93	22	0	17	634	84	84	0	0	NA	NA	NA	55	56	526	173	170	365	118	151	250	48	7	0.475	0.277	0.041
.	19.01.15-14.48.03-1-199610	240	81	81	20	0	13	646	74	74	0	0	NA	NA	NA	67	71	532	176	176	366	124	156	144	58	25	0.271	0.33	0.142
.	19.01.15-14.48.04-1-199615	180	29	29	11	0	8	633	28	28	0	0	NA	NA	NA	53	57	526	176	168	366	122	145	91	23	6	0.173	0.131	0.036
.	19.01.15-14.48.10-1-199619	143	21	21	10	0	9	633	17	17	0	0	NA	NA	NA	50	49	517	174	171	358	117	158	36	41	6	0.07	0.236	0.035
.	19.01.15-14.48.13-1-199624	299	59	59	11	0	8	657	51	51	0	0	NA	NA	NA	78	78	537	175	179	378	120	159	146	38	4	0.272	0.217	0.022
.	19.01.15-14.48.17-1-199631	38	1	1	1	0	1	0	0	0	0	0	NA	NA	NA	8	14	495	167	165	0	0	0	0	0	2	0	0	0.012
.	19.01.15-14.48.20-1-199642	270	57	57	14	0	10	661	52	52	0	0	NA	NA	NA	79	88	534	190	177	374	131	156	177	29	13	0.331	0.153	0.073
.	19.01.15-14.48.28-1-199650	149	15	15	3	0	2	638	12	12	0	0	NA	NA	NA	58	60	521	173	179	361	118	159	46	15	2	0.088	0.087	0.011
.	19.01.15-14.48.42-1-199683	202	18	18	12	0	9	626	16	16	0	0	NA	NA	NA	68	45	516	171	171	354	119	153	61	18	0	0.118	0.105	0
.	19.01.15-14.48.44-1-199684	116	14	14	5	0	3	625	13	13	0	0	NA	NA	NA	31	43	515	170	171	354	120	151	41	15	2	0.08	0.088	0.012
.	19.01.15-14.48.52-1-199688	64	5	5	1	0	1	613	4	4	0	0	NA	NA	NA	19	24	501	167	169	348	115	150	4	7	6	0.008	0.042	0.036
.	19.01.15-14.49.08-1-199701	259	63	63	26	0	15	664	56	56	0	0	NA	NA	NA	55	83	537	181	178	378	126	160	195	59	12	0.363	0.326	0.067
.	19.01.15-14.49.08-1-199702	153	13	13	3	0	1	642	11	11	0	0	NA	NA	NA	37	52	518	175	172	362	124	156	34	0	5	0.066	0	0.029
.	19.01.15-14.49.11-1-199706	118	5	5	4	0	2	628	4	4	0	0	NA	NA	NA	31	44	511	177	169	355	122	151	8	16	0	0.016	0.09	0
.	19.01.15-14.49.13-1-199711	184	15	15	4	0	4	624	11	11	0	0	NA	NA	NA	48	41	515	169	170	359	113	152	32	7	4	0.062	0.041	0.024
.	19.01.15-14.49.38-1-199743	354	26	26	8	0	6	699	24	24	0	0	NA	NA	NA	100	124	570	188	179	401	135	163	92	17	1	0.161	0.09	0.006
.	19.01.15-14.49.38-1-199744	62	2	2	1	0	1	254	1	1	0	0	NA	NA	NA	23	24	500	172	165	138	49	67	0	0	5	0	0	0.03
.	19.01.15-14.49.40-1-199746	150	27	27	6	0	6	630	24	24	0	0	NA	NA	NA	47	49	523	170	169	363	117	150	78	13	12	0.149	0.076	0.071
.	19.01.15-14.49.43-1-199762	297	22	22	6	0	6	660	21	21	0	0	NA	NA	NA	100	88	539	186	176	372	132	156	71	12	3	0.132	0.065	0.017
.	19.01.15-14.49.43-1-199763	119	9	9	3	0	2	629	8	8	0	0	NA	NA	NA	43	53	522	170	174	359	114	156	21	11	0	0.04	0.065	0
.	19.01.15-14.49.46-1-199765	68	3	3	2	0	2	616	2	2	0	0	NA	NA	NA	22	29	505	168	169	347	115	154	13	4	0	0.026	0.024	0
.	19.01.15-14.49.48-1-199767	66	3	3	3	0	2	608	2	2	0	0	NA	NA	NA	23	26	504	168	167	343	116	149	17	0	0	0.034	0	0
.	19.01.15-14.49.52-1-199771	290	55	55	15	0	13	657	51	51	0	0	NA	NA	NA	85	81	539	180	175	379	127	151	144	41	14	0.267	0.228	0.08
.	19.01.15-14.50.00-1-199779	32	1	1	0	0	0	0	0	0	0	0	NA	NA	NA	11	11	492	165	167	0	0	0	3	0	0	0.006	0	0
.	19.01.15-14.50.02-1-199785	224	20	20	4	0	2	651	18	18	0	0	NA	NA	NA	68	78	538	176	177	377	121	153	65	14	5	0.121	0.08	0.028
.	19.01.15-14.50.02-1-199786	124	9	9	1	0	1	613	8	8	0	0	NA	NA	NA	36	31	509	168	167	352	114	147	29	0	6	0.057	0	0.036
.	19.01.15-14.50.03-1-199787	141	10	10	1	0	1	619	8	8	0	0	NA	NA	NA	41	34	508	168	171	351	114	154	30	28	2	0.059	0.167	0.012
.	19.01.15-14.50.16-1-199802	121	11	11	2	0	2	628	10	10	0	0	NA	NA	NA	42	46	515	177	167	352	125	151	28	6	0	0.054	0.034	0
.	19.01.15-14.50.21-1-199815	269	30	30	8	0	7	662	27	27	0	0	NA	NA	NA	81	85	534	183	181	372	128	162	61	35	9	0.114	0.191	0.05
.	19.01.15-14.50.22-1-199817	362	55	55	19	0	11	696	50	50	0	0	NA	NA	NA	93	116	563	183	183	404	130	162	153	56	30	0.272	0.306	0.164
.	19.01.15-14.50.25-1-199819	153	17	17	9	0	3	631	14	14	0	0	NA	NA	NA	60	48	516	173	172	358	118	155	83	10	6	0.161	0.058	0.035
.	19.01.15-14.50.27-1-199822	178	10	10	2	0	1	643	8	8	0	0	NA	NA	NA	52	58	523	172	176	364	121	158	25	8	1	0.048	0.047	0.006
.	19.01.15-14.50.28-1-199829	350	46	46	16	0	9	664	41	41	0	0	NA	NA	NA	96	92	546	180	179	380	125	159	100	61	15	0.183	0.339	0.084
.	19.01.15-14.50.36-1-199839	261	20	20	6	0	6	651	16	16	0	0	NA	NA	NA	80	73	533	180	173	374	126	151	66	12	8	0.124	0.067	0.046
.	19.01.15-14.50.36-1-199841	122	5	5	2	0	2	638	4	4	0	0	NA	NA	NA	37	51	521	173	170	361	122	155	12	5	0	0.023	0.029	0
.	19.01.15-14.50.49-1-199864	143	19	19	7	0	5	630	15	15	0	0	NA	NA	NA	61	55	520	176	172	356	121	153	70	2	2	0.135	0.011	0.012
.	19.01.15-14.50.53-1-199869	95	7	7	2	0	2	616	6	6	0	0	NA	NA	NA	32	33	508	169	169	354	114	148	14	6	0	0.028	0.036	0
.	19.01.15-14.50.56-1-199871	69	2	2	0	0	0	404	0	0	0	0	NA	NA	NA	21	22	501	164	170	224	76	104	0	2	0	0	0.012	0
.	19.01.15-14.51.01-1-199879	63	4	4	0	0	0	615	3	3	0	0	NA	NA	NA	32	33	505	168	173	343	116	156	5	2	0	0.01	0.012	0
.	19.01.15-14.51.07-1-199884	92	5	5	2	0	2	619	4	4	0	0	NA	NA	NA	26	37	506	171	173	346	118	155	9	6	0	0.018	0.035	0
.	19.01.15-14.51.07-1-199885	266	50	50	18	0	12	661	44	44	0	0	NA	NA	NA	70	84	541	180	176	379	126	156	135	26	12	0.25	0.144	0.068
.	19.01.15-14.51.09-1-199887	280	42	42	16	0	12	656	40	40	0	0	NA	NA	NA	90	83	546	176	174	381	118	157	125	47	10	0.229	0.267	0.057
.	19.01.15-14.51.09-1-199888	116	7	7	2	0	2	629	5	5	0	0	NA	NA	NA	33	40	518	168	167	364	116	149	16	10	0	0.031	0.06	0
.	19.01.15-14.51.16-1-199900	30	1	1	0	0	0	0	0	0	0	0	NA	NA	NA	9	10	492	165	166	0	0	0	0	1	0	0	0.006	0
.	19.01.15-14.51.18-1-199905	190	17	17	3	0	3	633	16	16	0	0	NA	NA	NA	67	59	528	174	170	361	120	152	25	23	2	0.047	0.132	0.012
.	19.01.15-14.51.19-1-199908	93	5	5	0	0	0	610	3	3	0	0	NA	NA	NA	36	34	510	168	169	346	113	151	14	0	0	0.027	0	0
.	19.01.15-14.51.23-1-199914	66	5	5	1	0	0	604	4	4	0	0	NA	NA	NA	23	21	501	167	166	343	113	148	4	5	1	0.008	0.03	0.006
.	19.01.15-14.51.28-1-199918	119	4	4	2	0	2	617	3	3	0	0	NA	NA	NA	44	38	511	169	171	349	115	153	14	7	0	0.027	0.041	0
.	19.01.15-14.51.30-1-199920	274	34	34	11	0	7	660	32	32	0	0	NA	NA	NA	84	82	537	180	178	375	128	157	86	32	3	0.16	0.178	0.017
.	19.01.15-14.51.34-1-199923	330	35	35	12	0	10	685	31	31	0	0	NA	NA	NA	108	106	559	181	179	396	129	160	133	28	5	0.238	0.155	0.028
.	19.01.15-14.51.35-1-199937	33	1	1	1	0	1	0	0	0	0	0	NA	NA	NA	10	10	491	166	166	0	0	0	0	0	0	0	0	0
.	19.01.15-14.51.38-1-199955	121	5	5	3	0	2	627	4	4	0	0	NA	NA	NA	32	37	509	168	173	356	115	156	26	2	0	0.051	0.012	0
.	19.01.15-14.51.41-1-199974	68	5	5	1	0	0	601	4	4	0	0	NA	NA	NA	26	21	499	169	166	341	113	147	9	0	1	0.018	0	0.006
.	19.01.15-14.51.49-1-199976	32	1	1	0	0	0	0	0	0	0	0	NA	NA	NA	11	3	490	164	162	0	0	0	0	0	0	0	0	0
.	19.01.15-14.51.49-1-199977	121	6	6	2	0	2	617	5	5	0	0	NA	NA	NA	47	36	512	169	168	351	116	150	16	1	0	0.031	0.006	0
.	19.01.15-14.51.52-1-199978	31	1	1	0	0	0	0	0	0	0	0	NA	NA	NA	7	10	493	165	165	0	0	0	3	0	0	0.006	0	0
.	19.01.15-14.51.56-1-199981	88	4	4	1	0	1	605	3	3	0	0	NA	NA	NA	26	20	500	168	165	341	116	148	16	0	0	0.032	0	0
.	19.01.15-14.51.57-1-199982	117	8	8	4	0	3	610	7	7	0	0	NA	NA	NA	51	31	509	168	167	354	112	144	20	10	11	0.039	0.06	0.066
.	19.01.15-14.52.02-1-199983	37	1	1	0	0	0	0	0	0	0	0	NA	NA	NA	16	6	492	164	163	0	0	0	5	0	0	0.01	0	0
.	19.01.15-14.52.04-1-199988	32	1	1	0	0	0	0	0	0	0	0	NA	NA	NA	8	10	492	165	166	0	0	0	1	0	0	0.002	0	0
.	19.01.15-14.52.05-1-199990	85	4	4	2	0	2	611	3	3	0	0	NA	NA	NA	20	25	503	166	169	344	114	153	8	0	1	0.016	0	0.006
.	19.01.15-14.52.07-1-199992	145	21	21	8	0	7	633	17	17	0	0	NA	NA	NA	34	49	519	172	171	363	117	153	43	29	5	0.083	0.169	0.029
.	19.01.15-14.52.09-1-199996	124	7	7	1	0	1	618	6	6	0	0	NA	NA	NA	36	31	511	167	166	352	115	151	21	6	0	0.041	0.036	0
.	19.01.15-14.52.10-1-199997	98	5	5	1	0	1	609	4	4	0	0	NA	NA	NA	30	27	507	167	166	348	115	146	13	0	2	0.026	0	0.012
.	19.01.15-14.52.16-1-200014	85	6	6	4	0	3	603	4	4	0	0	NA	NA	NA	34	25	502	167	169	340	115	148	19	5	0	0.038	0.03	0
.	19.01.15-14.52.19-1-200019	125	5	5	0	0	0	613	4	4	0	0	NA	NA	NA	44	33	506	169	171	345	117	151	24	0	0	0.047	0	0
.	19.01.15-14.52.19-1-200021	240	61	61	15	0	12	637	56	56	0	0	NA	NA	NA	76	59	520	174	178	358	120	159	166	31	10	0.319	0.178	0.056
.	19.01.15-14.52.20-1-200022	64	2	2	1	0	1	611	1	1	0	0	NA	NA	NA	21	19	502	166	164	345	116	150	3	2	0	0.006	0.012	0
.	19.01.15-14.52.24-1-200032	36	1	1	0	0	0	0	0	0	0	0	NA	NA	NA	14	13	495	165	166	0	0	0	0	0	1	0	0	0.006
.	19.01.15-14.52.29-1-200037	32	1	1	0	0	0	0	0	0	0	0	NA	NA	NA	13	10	492	164	167	0	0	0	0	4	0	0	0.024	0
.	19.01.15-14.52.29-1-200038	64	2	2	1	0	1	451	0	0	0	0	NA	NA	NA	21	20	502	167	164	263	84	104	5	0	0	0.01	0	0
.	19.01.15-14.52.29-1-200039	96	9	9	3	0	2	614	8	8	0	0	NA	NA	NA	27	36	510	171	168	349	117	148	27	7	0	0.053	0.041	0
.	19.01.15-14.52.30-1-200042	182	16	16	5	0	3	637	15	15	0	0	NA	NA	NA	48	55	519	177	172	361	123	153	56	27	0	0.108	0.153	0
.	19.01.15-14.52.33-1-200049	63	4	4	1	0	0	606	3	3	0	0	NA	NA	NA	23	25	505	167	166	345	115	146	14	2	0	0.028	0.012	0
.	19.01.15-14.52.36-1-200053	185	15	15	7	0	5	638	14	14	0	0	NA	NA	NA	54	57	523	174	173	365	121	152	25	20	12	0.048	0.115	0.069
.	19.01.15-14.52.36-1-200054	58	3	3	1	0	1	619	2	2	0	0	NA	NA	NA	13	28	501	171	169	349	119	151	3	5	0	0.006	0.029	0
.	19.01.15-14.52.42-1-200073	62	2	2	0	0	0	601	1	1	0	0	NA	NA	NA	38	29	505	168	169	342	114	145	5	2	0	0.01	0.012	0
.	19.01.15-14.52.42-1-200074	236	29	29	9	0	4	659	26	26	0	0	NA	NA	NA	67	78	537	182	172	378	126	155	99	26	3	0.184	0.143	0.017
.	19.01.15-14.52.50-1-200080	125	4	4	1	0	0	627	3	3	0	0	NA	NA	NA	41	47	516	172	172	356	120	151	3	9	1	0.006	0.052	0.006
.	19.01.15-14.52.50-1-200081	263	26	26	7	0	4	651	25	25	0	0	NA	NA	NA	90	76	535	175	179	373	119	159	76	22	11	0.142	0.126	0.061
.	19.01.15-14.52.50-1-200083	211	27	27	6	0	6	645	25	25	0	0	NA	NA	NA	64	62	517	178	180	356	127	162	97	19	3	0.188	0.107	0.017
.	19.01.15-14.52.54-1-200086	178	39	39	15	0	12	632	37	37	0	0	NA	NA	NA	60	54	521	174	172	359	122	151	118	37	11	0.226	0.213	0.064
.	19.01.15-14.53.02-1-200094	356	36	36	10	0	7	680	34	34	0	0	NA	NA	NA	105	106	547	190	182	383	134	163	111	27	17	0.203	0.142	0.093
.	19.01.15-14.53.03-1-200095	63	4	4	0	0	0	605	3	3	0	0	NA	NA	NA	18	19	497	170	165	341	117	147	11	0	0	0.022	0	0
.	19.01.15-14.53.04-1-200101	84	4	4	2	0	1	618	3	3	0	0	NA	NA	NA	27	39	506	175	171	351	119	148	16	0	12	0.032	0	0.07
.	19.01.15-14.53.18-1-200114	118	15	15	3	0	3	625	14	14	0	0	NA	NA	NA	42	42	513	174	168	349	122	154	49	3	0	0.096	0.017	0
.	19.01.15-14.53.21-1-200119	61	2	2	0	0	0	401	1	1	0	0	NA	NA	NA	21	10	495	165	163	225	82	94	0	1	1	0	0.006	0.006
.	19.01.15-14.53.26-1-200125	88	3	3	3	0	2	614	2	2	0	0	NA	NA	NA	35	34	512	169	166	352	115	147	7	3	0	0.014	0.018	0
.	19.01.15-14.53.31-1-200133	90	11	11	3	0	3	616	10	10	0	0	NA	NA	NA	44	37	510	166	174	344	115	157	30	14	2	0.059	0.084	0.011
.	19.01.15-14.53.32-1-200134	180	25	25	5	0	2	644	21	21	0	0	NA	NA	NA	65	61	527	170	177	368	118	158	89	28	2	0.169	0.165	0.011
.	19.01.15-14.53.35-1-200135	151	6	6	0	0	0	637	5	5	0	0	NA	NA	NA	46	49	514	173	175	359	122	156	18	4	0	0.035	0.023	0
.	19.01.15-14.53.39-1-200137	36	1	1	0	0	0	0	0	0	0	0	NA	NA	NA	4	4	490	164	163	0	0	0	0	0	0	0	0	0
.	19.01.15-14.53.40-1-200153	88	4	4	1	0	0	608	3	3	0	0	NA	NA	NA	41	25	507	167	164	347	116	145	18	7	0	0.036	0.042	0
.	19.01.15-14.53.49-1-200157	31	1	1	0	0	0	0	0	0	0	0	NA	NA	NA	5	12	497	165	163	0	0	0	0	0	0	0	0	0
.	19.01.15-14.53.50-1-200158	59	2	2	1	0	1	504	1	1	0	0	NA	NA	NA	25	15	495	167	166	283	91	130	3	1	0	0.006	0.006	0
.	19.01.15-14.53.51-1-200159	152	11	11	5	0	2	642	9	9	0	0	NA	NA	NA	46	58	524	175	172	364	124	154	33	7	0	0.063	0.04	0
.	19.01.15-14.53.55-1-200162	119	7	7	3	0	3	623	5	5	0	0	NA	NA	NA	39	37	510	168	172	353	116	154	23	2	3	0.045	0.012	0.017
.	19.01.15-14.53.56-1-200164	148	10	10	3	0	2	645	9	9	0	0	NA	NA	NA	48	63	526	177	173	366	121	158	27	16	1	0.051	0.09	0.006
.	19.01.15-14.54.01-1-200167	38	1	1	0	0	0	0	0	0	0	0	NA	NA	NA	12	10	495	164	164	0	0	0	5	0	0	0.01	0	0
.	19.01.15-14.54.04-1-200170	153	11	11	3	0	2	639	10	10	0	0	NA	NA	NA	47	54	512	177	178	358	125	156	20	11	1	0.039	0.062	0.006
.	19.01.15-14.54.04-1-200174	64	6	6	2	0	2	608	4	4	0	0	NA	NA	NA	21	23	503	168	165	347	115	146	8	7	0	0.016	0.042	0
.	19.01.15-14.54.06-1-200176	290	17	17	4	0	3	669	13	13	0	0	NA	NA	NA	73	94	556	176	175	393	122	154	44	6	1	0.079	0.034	0.006
.	19.01.15-14.54.12-1-200180	259	14	14	4	0	1	666	13	13	0	0	NA	NA	NA	96	90	535	188	180	368	136	162	62	1	0	0.116	0.005	0
.	19.01.15-14.54.13-1-200184	274	19	19	9	0	6	661	16	16	0	0	NA	NA	NA	69	80	535	176	182	374	121	166	71	0	6	0.133	0	0.033
.	19.01.15-14.54.14-1-200185	115	18	18	5	0	4	624	15	15	0	0	NA	NA	NA	34	47	512	176	172	347	123	154	30	28	0	0.059	0.159	0
.	19.01.15-14.54.17-1-200198	181	11	11	3	0	3	630	9	9	0	0	NA	NA	NA	52	50	521	171	171	359	119	152	32	6	0	0.061	0.035	0
.	19.01.15-14.54.21-1-200206	59	2	2	0	0	0	608	1	1	0	0	NA	NA	NA	24	28	507	168	166	348	114	146	6	0	3	0.012	0	0.018
.	19.01.15-14.54.22-1-200208	175	16	16	4	0	3	650	15	15	0	0	NA	NA	NA	61	71	535	175	174	371	125	154	50	8	0	0.093	0.046	0
.	19.01.15-14.54.27-1-200217	145	6	6	0	0	0	634	5	5	0	0	NA	NA	NA	48	51	523	170	171	362	120	152	13	1	0	0.025	0.006	0
.	19.01.15-14.54.35-1-200230	241	38	38	9	0	8	655	35	35	0	0	NA	NA	NA	77	81	535	183	176	372	127	156	129	33	4	0.241	0.18	0.023
.	19.01.15-14.54.45-1-200246	159	11	11	2	0	1	635	9	9	0	0	NA	NA	NA	50	56	522	173	174	363	117	155	36	4	4	0.069	0.023	0.023
.	19.01.15-14.54.46-1-200251	234	24	24	8	0	5	644	21	21	0	0	NA	NA	NA	74	62	528	170	177	368	120	156	78	17	6	0.148	0.1	0.034
.	19.01.15-14.54.50-1-200254	62	2	2	0	0	0	611	1	1	0	0	NA	NA	NA	27	21	505	167	162	353	114	144	1	0	2	0.002	0	0.012
.	19.01.15-14.54.50-1-200255	87	3	3	1	0	1	616	2	2	0	0	NA	NA	NA	32	35	510	171	167	350	119	147	14	0	0	0.027	0	0
.	19.01.15-14.54.53-1-200259	65	2	2	1	0	1	605	1	1	0	0	NA	NA	NA	33	31	506	171	167	344	117	144	3	3	0	0.006	0.018	0
.	19.01.15-14.54.54-1-200261	147	13	13	4	0	2	625	9	9	0	0	NA	NA	NA	46	42	509	172	174	350	118	157	36	0	2	0.071	0	0.011
.	19.01.15-14.54.57-1-200262	60	2	2	0	0	0	607	1	1	0	0	NA	NA	NA	20	23	498	169	169	340	116	151	5	0	0	0.01	0	0
.	19.01.15-14.55.02-1-200267	274	38	38	9	0	7	659	35	35	0	0	NA	NA	NA	92	79	539	179	174	379	126	154	112	20	19	0.208	0.112	0.109
.	19.01.15-14.55.05-1-200274	117	7	7	4	0	3	620	6	6	0	0	NA	NA	NA	39	42	514	165	176	351	113	156	15	2	1	0.029	0.012	0.006
.	19.01.15-14.55.06-1-200275	146	14	14	2	0	2	618	11	11	0	0	NA	NA	NA	37	40	502	175	176	344	116	158	26	7	5	0.052	0.04	0.028
.	19.01.15-14.55.09-1-200281	181	9	9	0	0	0	627	6	6	0	0	NA	NA	NA	59	55	523	174	171	359	118	150	28	5	2	0.054	0.029	0.012
.	19.01.15-14.55.10-1-200282	264	29	29	10	0	10	651	24	24	0	0	NA	NA	NA	84	67	528	176	176	373	122	156	108	25	7	0.205	0.142	0.04
.	19.01.15-14.55.19-1-200295	244	17	17	3	0	1	651	15	15	0	0	NA	NA	NA	73	71	535	171	178	376	118	157	72	4	6	0.135	0.023	0.034
.	19.01.15-14.55.23-1-200301	273	65	65	23	0	17	648	59	59	0	0	NA	NA	NA	75	68	530	176	175	370	121	157	230	38	15	0.434	0.216	0.086
.	19.01.15-14.55.26-1-200306	28	1	1	0	0	0	0	0	0	0	0	NA	NA	NA	11	5	491	163	164	0	0	0	2	0	0	0.004	0	0
.	19.01.15-14.55.28-1-200309	35	1	1	0	0	0	0	0	0	0	0	NA	NA	NA	10	12	492	167	166	0	0	0	0	0	1	0	0	0.006
.	19.01.15-14.55.35-1-200314	30	1	1	1	0	1	0	0	0	0	0	NA	NA	NA	12	7	491	165	164	0	0	0	0	0	1	0	0	0.006
.	19.01.15-14.55.35-1-200315	174	20	20	8	0	6	629	18	18	0	0	NA	NA	NA	53	49	519	170	173	360	114	155	48	18	17	0.092	0.106	0.098
.	19.01.15-14.55.39-1-200317	30	1	1	0	0	0	0	0	0	0	0	NA	NA	NA	3	8	493	165	163	0	0	0	0	0	0	0	0	0
.	19.01.15-14.55.40-1-200318	57	2	2	0	0	0	601	1	1	0	0	NA	NA	NA	23	20	502	165	166	342	113	146	3	0	0	0.006	0	0
.	19.01.15-14.55.44-1-200336	198	26	26	9	0	8	633	23	23	0	0	NA	NA	NA	63	60	531	174	168	364	121	148	55	9	16	0.104	0.052	0.095
.	19.01.15-14.55.46-1-200338	322	41	41	14	0	11	677	36	36	0	0	NA	NA	NA	108	98	542	185	184	382	129	166	88	29	20	0.162	0.157	0.109
.	19.01.15-14.55.52-1-200345	37	1	1	0	0	0	0	0	0	0	0	NA	NA	NA	5	10	492	167	164	0	0	0	0	2	0	0	0.012	0
.	19.01.15-14.55.55-1-200346	93	7	7	0	0	0	615	6	6	0	0	NA	NA	NA	32	38	516	169	166	352	116	147	17	1	1	0.033	0.006	0.006
.	19.01.15-14.55.57-1-200349	123	6	6	2	0	1	629	5	5	0	0	NA	NA	NA	40	46	517	174	168	361	122	146	25	5	6	0.048	0.029	0.036
.	19.01.15-14.56.04-1-200359	150	13	13	3	0	3	623	12	12	0	0	NA	NA	NA	57	41	509	173	172	353	115	155	33	8	5	0.065	0.046	0.029
.	19.01.15-14.56.06-1-200360	31	1	1	0	0	0	0	0	0	0	0	NA	NA	NA	13	10	494	165	164	0	0	0	2	0	0	0.004	0	0
.	19.01.15-14.56.08-1-200363	233	29	29	5	0	2	665	23	23	0	0	NA	NA	NA	79	84	537	183	177	376	129	160	107	19	3	0.199	0.104	0.017
.	19.01.15-14.56.11-1-200368	203	22	22	5	0	4	640	21	21	0	0	NA	NA	NA	62	64	532	172	173	367	118	155	68	7	7	0.128	0.041	0.04
.	19.01.15-14.56.13-1-200371	178	16	16	6	0	5	612	15	15	0	0	NA	NA	NA	67	46	521	166	172	356	109	147	60	24	0	0.115	0.145	0
.	19.01.15-14.56.17-1-200378	85	5	5	0	0	0	625	3	3	0	0	NA	NA	NA	36	46	523	167	169	358	115	152	10	1	2	0.019	0.006	0.012
.	19.01.15-14.56.17-1-200379	201	23	23	3	0	1	652	21	21	0	0	NA	NA	NA	61	70	523	178	182	362	126	164	78	40	2	0.149	0.225	0.011
.	19.01.15-14.56.26-1-200397	383	42	42	20	0	11	687	38	38	0	0	NA	NA	NA	118	104	555	181	181	392	129	166	155	15	4	0.279	0.083	0.022
.	19.01.15-14.56.32-1-200416	152	14	14	9	0	5	628	13	13	0	0	NA	NA	NA	42	43	512	173	171	354	120	154	53	0	6	0.104	0	0.035
.	19.01.15-14.56.35-1-200420	88	4	4	1	0	1	612	2	2	0	0	NA	NA	NA	36	33	510	167	169	350	111	151	3	4	0	0.006	0.024	0
.	19.01.15-14.56.41-1-200423	64	3	3	0	0	0	605	2	2	0	0	NA	NA	NA	32	23	505	167	164	349	115	141	7	0	0	0.014	0	0
.	19.01.15-14.56.43-1-200442	119	4	4	1	0	1	614	2	2	0	0	NA	NA	NA	36	34	505	174	168	344	119	151	18	0	0	0.036	0	0
.	19.01.15-14.56.45-1-200444	212	20	20	3	0	3	640	18	18	0	0	NA	NA	NA	64	65	527	173	178	365	118	157	48	25	8	0.091	0.145	0.045
.	19.01.15-14.56.50-1-200446	147	13	13	5	0	2	626	12	12	0	0	NA	NA	NA	37	46	515	171	173	352	117	157	50	7	9	0.097	0.041	0.052
.	19.01.15-14.56.52-1-200450	119	11	11	2	0	2	617	10	10	0	0	NA	NA	NA	31	36	508	170	171	352	116	149	28	10	4	0.055	0.059	0.023
.	19.01.15-14.56.56-1-200453	56	3	3	0	0	0	610	2	2	0	0	NA	NA	NA	18	22	502	167	166	345	114	151	10	3	0	0.02	0.018	0
.	19.01.15-14.56.57-1-200455	239	89	89	32	0	21	631	81	81	0	0	NA	NA	NA	68	52	519	175	171	355	124	152	259	44	9	0.499	0.251	0.053
.	19.01.15-14.56.57-1-200456	157	16	16	7	0	3	631	13	13	0	0	NA	NA	NA	44	46	519	169	171	362	117	152	61	10	1	0.118	0.059	0.006
.	19.01.15-14.56.59-1-200459	83	3	3	0	0	0	615	2	2	0	0	NA	NA	NA	21	31	511	166	167	351	114	150	8	0	0	0.016	0	0
.	19.01.15-14.57.11-1-200467	88	11	11	4	0	3	602	9	9	0	0	NA	NA	NA	34	24	505	167	165	344	115	143	11	3	14	0.022	0.018	0.085
.	19.01.15-14.57.12-1-200471	63	3	3	1	0	1	603	1	1	0	0	NA	NA	NA	22	17	501	164	165	344	112	147	2	6	2	0.004	0.037	0.012
.	19.01.15-14.57.16-1-200480	35	1	1	0	0	0	0	0	0	0	0	NA	NA	NA	9	13	495	167	164	0	0	0	0	6	0	0	0.036	0
.	19.01.15-14.57.18-1-200484	155	18	18	3	0	2	612	16	16	0	0	NA	NA	NA	54	34	510	171	166	353	116	143	55	11	0	0.108	0.064	0
.	19.01.15-14.57.19-1-200487	31	1	1	0	0	0	0	0	0	0	0	NA	NA	NA	10	10	495	165	163	0	0	0	0	1	0	0	0.006	0
.	19.01.15-14.57.20-1-200490	233	27	27	9	0	5	650	24	24	0	0	NA	NA	NA	63	65	525	177	176	368	124	158	92	32	8	0.175	0.181	0.045
.	19.01.15-14.57.21-1-200492	203	31	31	12	0	8	637	28	28	0	0	NA	NA	NA	70	60	526	177	170	366	122	149	49	31	8	0.093	0.175	0.047
.	19.01.15-14.57.26-1-200500	202	23	23	9	0	5	632	20	20	0	0	NA	NA	NA	54	57	525	177	168	363	120	149	84	22	9	0.16	0.124	0.054
.	19.01.15-14.57.27-1-200504	64	3	3	1	0	1	604	2	2	0	0	NA	NA	NA	18	14	499	164	164	342	112	150	1	3	2	0.002	0.018	0.012
.	19.01.15-14.57.31-1-200508	122	13	13	5	0	4	614	12	12	0	0	NA	NA	NA	37	32	508	169	168	349	116	149	49	12	0	0.096	0.071	0
.	19.01.15-14.57.38-1-200510	174	20	20	2	0	2	633	18	18	0	0	NA	NA	NA	60	60	527	171	175	361	118	154	49	15	10	0.093	0.088	0.057
.	19.01.15-14.57.45-1-200532	124	12	12	2	0	1	614	11	11	0	0	NA	NA	NA	31	36	506	173	170	346	116	152	16	13	3	0.032	0.075	0.018
.	19.01.15-14.57.49-1-200535	194	16	16	7	0	6	651	14	14	0	0	NA	NA	NA	45	64	528	175	174	368	125	158	75	3	8	0.142	0.017	0.046
.	19.01.15-14.58.00-1-200537	418	42	42	15	0	11	701	37	37	0	0	NA	NA	NA	102	128	562	195	184	397	143	161	146	22	2	0.26	0.113	0.011
.	19.01.15-14.58.01-1-200538	36	1	1	1	0	1	0	0	0	0	0	NA	NA	NA	12	13	498	165	163	0	0	0	0	0	0	0	0	0
.	19.01.15-14.58.03-1-200541	37	1	1	0	0	0	0	0	0	0	0	NA	NA	NA	11	2	490	163	162	0	0	0	0	0	1	0	0	0.006
.	19.01.15-14.58.06-1-200548	150	7	7	2	0	0	634	6	6	0	0	NA	NA	NA	44	51	515	174	175	359	118	157	17	25	6	0.033	0.144	0.034
.	19.01.15-14.58.07-1-200549	86	4	4	1	0	1	620	3	3	0	0	NA	NA	NA	27	38	511	174	166	348	123	149	8	1	0	0.016	0.006	0
.	19.01.15-14.58.08-1-200552	59	2	2	0	0	0	0	1	1	0	0	NA	NA	NA	15	14	498	166	163	0	0	0	4	0	0	0.008	0	0
.	19.01.15-14.58.12-1-200557	200	27	27	11	0	8	642	25	25	0	0	NA	NA	NA	75	62	523	173	179	360	121	161	108	16	3	0.207	0.092	0.017
.	19.01.15-14.58.12-1-200559	34	1	1	0	0	0	0	0	0	0	0	NA	NA	NA	11	15	501	163	164	0	0	0	1	0	0	0.002	0	0
.	19.01.15-14.58.15-1-200563	185	54	54	20	0	15	644	50	50	0	0	NA	NA	NA	58	56	522	172	175	364	122	158	190	42	5	0.364	0.244	0.029
.	19.01.15-14.58.17-1-200568	149	10	10	1	0	1	625	7	7	0	0	NA	NA	NA	53	40	513	174	166	356	121	148	34	2	0	0.066	0.011	0
.	19.01.15-14.58.22-1-200576	271	13	13	2	0	2	655	11	11	0	0	NA	NA	NA	82	75	540	174	174	379	120	156	31	21	1	0.057	0.121	0.006
.	19.01.15-14.58.23-1-200579	156	9	9	2	0	2	635	8	8	0	0	NA	NA	NA	43	55	524	173	171	366	119	150	51	8	0	0.097	0.046	0
.	19.01.15-14.58.28-1-200587	320	28	28	10	0	7	667	26	26	0	0	NA	NA	NA	89	87	537	184	179	377	130	160	60	57	3	0.112	0.31	0.017
.	19.01.15-14.58.37-1-200604	66	3	3	0	0	0	611	2	2	0	0	NA	NA	NA	32	28	504	168	169	348	115	148	13	0	0	0.026	0	0
.	19.01.15-14.58.44-1-200623	267	28	28	9	0	7	647	27	27	0	0	NA	NA	NA	80	65	530	174	174	369	123	155	103	32	3	0.194	0.184	0.017
.	19.01.15-14.58.47-1-200626	140	10	10	1	0	1	621	9	9	0	0	NA	NA	NA	38	41	512	174	168	353	119	149	18	5	6	0.035	0.029	0.036
.	19.01.15-14.58.52-1-200629	123	6	6	2	0	2	617	4	4	0	0	NA	NA	NA	52	44	516	171	170	355	112	150	13	12	10	0.025	0.07	0.059
.	19.01.15-14.58.52-1-200631	92	5	5	1	0	1	615	2	2	0	0	NA	NA	NA	36	33	511	170	165	351	118	146	28	0	0	0.055	0	0
.	19.01.15-14.58.56-1-200636	89	4	4	0	0	0	615	2	2	0	0	NA	NA	NA	23	31	504	169	171	346	117	152	12	4	0	0.024	0.024	0
.	19.01.15-14.59.07-1-200647	111	6	6	2	0	1	614	5	5	0	0	NA	NA	NA	31	34	513	165	169	355	111	148	6	9	0	0.012	0.055	0
.	19.01.15-14.59.10-1-200651	93	8	8	2	0	1	614	7	7	0	0	NA	NA	NA	33	28	509	168	164	353	114	147	18	5	3	0.035	0.03	0.018
.	19.01.15-14.59.10-1-200652	319	54	54	14	0	10	665	49	49	0	0	NA	NA	NA	94	84	546	180	171	386	124	155	142	46	13	0.26	0.256	0.076
.	19.01.15-14.59.11-1-200654	64	2	2	0	0	0	444	1	1	0	0	NA	NA	NA	18	16	496	164	169	251	75	118	5	0	0	0.01	0	0
.	19.01.15-14.59.12-1-200656	172	57	57	14	0	10	626	51	51	0	0	NA	NA	NA	46	50	514	173	176	351	121	154	139	27	12	0.27	0.156	0.068
.	19.01.15-14.59.20-1-200670	87	4	4	1	0	1	620	3	3	0	0	NA	NA	NA	34	33	509	166	171	350	115	155	10	1	0	0.02	0.006	0
.	19.01.15-14.59.25-1-200676	89	6	6	2	0	2	618	4	4	0	0	NA	NA	NA	34	32	511	167	167	352	114	152	20	0	1	0.039	0	0.006
.	19.01.15-14.59.25-1-200678	64	2	2	0	0	0	599	1	1	0	0	NA	NA	NA	27	17	499	165	166	341	112	146	0	0	7	0	0	0.042
.	19.01.15-14.59.27-1-200683	34	1	1	1	0	1	0	0	0	0	0	NA	NA	NA	8	12	497	165	163	0	0	0	0	5	0	0	0.03	0
.	19.01.15-14.59.30-1-200689	61	3	3	1	0	1	604	2	2	0	0	NA	NA	NA	25	20	500	165	168	341	111	152	5	1	4	0.01	0.006	0.024
.	19.01.15-14.59.31-1-200691	30	1	1	0	0	0	0	0	0	0	0	NA	NA	NA	9	12	497	165	163	0	0	0	0	2	0	0	0.012	0
.	19.01.15-14.59.34-1-200692	33	1	1	0	0	0	0	0	0	0	0	NA	NA	NA	2	7	492	166	162	0	0	0	0	0	0	0	0	0
.	19.01.15-14.59.37-1-200693	88	5	5	0	0	0	606	4	4	0	0	NA	NA	NA	37	27	504	167	169	344	115	147	14	0	2	0.028	0	0.012
.	19.01.15-14.59.39-1-200694	118	13	13	4	0	4	623	11	11	0	0	NA	NA	NA	39	43	508	176	172	351	117	155	26	4	7	0.051	0.023	0.041
.	19.01.15-14.59.41-1-200710	257	25	25	8	0	3	645	22	22	0	0	NA	NA	NA	44	61	524	179	171	369	123	153	90	7	3	0.172	0.039	0.018
.	19.01.15-14.59.45-1-200713	113	6	6	2	0	1	627	5	5	0	0	NA	NA	NA	48	43	515	173	168	357	120	150	17	9	3	0.033	0.052	0.018
.	19.01.15-14.59.50-1-200721	184	12	12	2	0	2	634	11	11	0	0	NA	NA	NA	61	61	525	174	175	364	119	151	26	6	9	0.05	0.034	0.051
.	19.01.15-14.59.53-1-200722	159	18	18	1	0	1	634	16	16	0	0	NA	NA	NA	46	54	519	180	168	360	126	148	57	0	1	0.11	0	0.006
.	19.01.15-14.59.58-1-200726	197	12	12	1	0	1	637	9	9	0	0	NA	NA	NA	64	56	520	181	168	362	127	148	22	19	2	0.042	0.105	0.012
.	19.01.15-15.00.04-1-200735	177	18	18	6	0	4	647	17	17	0	0	NA	NA	NA	50	64	531	176	170	374	122	151	54	19	8	0.102	0.108	0.047
.	19.01.15-15.00.05-1-200736	32	1	1	0	0	0	0	0	0	0	0	NA	NA	NA	12	12	495	166	164	0	0	0	0	0	0	0	0	0
.	19.01.15-15.00.08-1-200738	351	38	38	13	0	7	692	34	34	0	0	NA	NA	NA	88	114	554	187	186	394	132	166	117	32	12	0.211	0.171	0.065
.	19.01.15-15.00.15-1-200746	34	1	1	1	0	1	0	0	0	0	0	NA	NA	NA	7	6	492	165	162	0	0	0	2	0	0	0.004	0	0
.	19.01.15-15.00.17-1-200749	68	5	5	1	0	1	604	3	3	0	0	NA	NA	NA	26	24	502	169	166	342	112	150	10	8	0	0.02	0.047	0
.	19.01.15-15.00.18-1-200751	89	5	5	1	0	1	612	4	4	0	0	NA	NA	NA	24	33	513	166	167	351	113	148	8	2	8	0.016	0.012	0.048
.	19.01.15-15.00.22-1-200760	222	25	25	10	0	8	641	23	23	0	0	NA	NA	NA	67	65	535	175	168	373	121	147	74	20	6	0.138	0.114	0.036
.	19.01.15-15.00.23-1-200761	40	1	1	0	0	0	0	0	0	0	0	NA	NA	NA	16	12	497	165	163	0	0	0	0	0	0	0	0	0
.	19.01.15-15.00.24-1-200763	148	11	11	4	0	3	636	10	10	0	0	NA	NA	NA	47	54	512	179	176	356	125	155	27	3	7	0.053	0.017	0.04
.	19.01.15-15.00.28-1-200775	209	14	14	4	0	3	650	13	13	0	0	NA	NA	NA	59	70	532	173	178	371	119	160	50	4	6	0.094	0.023	0.034
.	19.01.15-15.00.30-1-200777	60	2	2	0	0	0	614	1	1	0	0	NA	NA	NA	18	25	502	171	165	346	120	148	1	0	2	0.002	0	0.012
.	19.01.15-15.00.33-1-200783	84	5	5	0	0	0	618	3	3	0	0	NA	NA	NA	24	37	515	168	167	357	116	145	9	10	0	0.017	0.06	0
.	19.01.15-15.00.34-1-200784	150	17	17	3	0	3	624	16	16	0	0	NA	NA	NA	49	52	522	173	170	359	118	147	30	25	5	0.057	0.145	0.029
.	19.01.15-15.00.37-1-200791	85	4	4	1	0	0	607	2	2	0	0	NA	NA	NA	27	21	502	165	167	344	114	149	3	4	0	0.006	0.024	0
.	19.01.15-15.00.42-1-200809	121	10	10	3	0	3	622	9	9	0	0	NA	NA	NA	39	38	511	170	170	352	117	153	26	17	2	0.051	0.1	0.012
.	19.01.15-15.00.50-1-200813	214	10	10	1	0	1	644	7	7	0	0	NA	NA	NA	63	57	527	172	171	373	117	154	30	4	1	0.057	0.023	0.006
.	19.01.15-15.00.51-1-200814	354	56	56	16	0	10	676	49	49	0	0	NA	NA	NA	92	100	539	188	186	378	134	164	147	33	21	0.273	0.176	0.113
.	19.01.15-15.00.52-1-200815	220	30	30	6	0	5	637	28	28	0	0	NA	NA	NA	56	60	527	178	168	367	119	151	67	38	16	0.127	0.213	0.095
.	19.01.15-15.00.54-1-200818	64	3	3	0	0	0	622	2	2	0	0	NA	NA	NA	10	29	502	171	169	350	119	153	3	0	0	0.006	0	0
.	19.01.15-15.00.56-1-200819	35	1	1	0	0	0	0	0	0	0	0	NA	NA	NA	13	15	502	164	162	0	0	0	0	0	0	0	0	0
.	19.01.15-15.00.58-1-200820	62	2	2	0	0	0	604	1	1	0	0	NA	NA	NA	30	24	503	170	164	344	117	143	0	3	3	0	0.018	0.018
.	19.01.15-15.01.04-1-200860	34	1	1	1	0	1	0	0	0	0	0	NA	NA	NA	13	12	495	165	165	0	0	0	0	0	1	0	0	0.006
.	19.01.15-15.01.04-1-200861	116	5	5	1	0	1	623	4	4	0	0	NA	NA	NA	36	43	516	171	169	355	118	150	12	0	0	0.023	0	0
.	19.01.15-15.01.06-1-200883	92	11	11	0	0	0	612	10	10	0	0	NA	NA	NA	34	34	514	170	163	349	116	147	34	2	0	0.066	0.012	0
.	19.01.15-15.01.06-1-200884	205	15	15	4	0	2	657	13	13	0	0	NA	NA	NA	73	76	536	179	174	378	125	154	43	32	0	0.08	0.179	0
.	19.01.15-15.01.07-1-200885	146	6	6	3	0	2	623	4	4	0	0	NA	NA	NA	46	44	517	169	171	359	114	150	11	14	0	0.021	0.083	0
.	19.01.15-15.01.10-1-200910	206	65	65	21	0	16	647	62	62	0	0	NA	NA	NA	66	67	526	176	178	368	120	159	149	47	23	0.283	0.267	0.129
.	19.01.15-15.01.10-1-200911	58	2	2	0	0	0	605	1	1	0	0	NA	NA	NA	16	14	500	164	163	344	115	146	8	0	0	0.016	0	0
.	19.01.15-15.01.22-1-200927	113	18	18	4	0	2	609	16	16	0	0	NA	NA	NA	28	30	506	170	167	347	114	148	36	3	5	0.071	0.018	0.03
.	19.01.15-15.01.25-1-200931	145	8	8	1	0	0	625	6	6	0	0	NA	NA	NA	56	51	524	169	171	361	114	150	20	7	0	0.038	0.041	0
.	19.01.15-15.01.26-1-200934	88	3	3	1	0	0	615	2	2	0	0	NA	NA	NA	26	30	508	167	168	351	114	150	5	8	2	0.01	0.048	0.012
.	19.01.15-15.01.30-1-200942	88	4	4	0	0	0	614	3	3	0	0	NA	NA	NA	32	32	508	166	171	350	114	150	1	7	3	0.002	0.042	0.018
.	19.01.15-15.01.38-1-200946	86	3	3	1	0	1	625	1	1	0	0	NA	NA	NA	18	37	513	170	167	355	118	152	9	0	3	0.018	0	0.018
.	19.01.15-15.01.38-1-200947	178	11	11	7	0	6	633	8	8	0	0	NA	NA	NA	57	56	526	175	168	362	124	147	32	13	0	0.061	0.074	0
.	19.01.15-15.01.40-1-200949	70	3	3	0	0	0	615	1	1	0	0	NA	NA	NA	26	35	508	173	167	352	117	146	7	0	7	0.014	0	0.042
.	19.01.15-15.01.44-1-200967	36	1	1	0	0	0	0	0	0	0	0	NA	NA	NA	12	10	494	167	162	0	0	0	0	4	0	0	0.024	0
.	19.01.15-15.01.46-1-200969	148	8	8	1	0	1	625	6	6	0	0	NA	NA	NA	43	43	513	171	172	357	116	152	9	11	6	0.018	0.064	0.035
.	19.01.15-15.01.47-1-200971	37	1	1	1	0	1	0	0	0	0	0	NA	NA	NA	6	12	497	164	164	0	0	0	1	0	0	0.002	0	0
.	19.01.15-15.01.48-1-200972	36	1	1	0	0	0	0	0	0	0	0	NA	NA	NA	11	12	497	164	164	0	0	0	0	2	0	0	0.012	0
.	19.01.15-15.01.58-1-200975	93	5	5	0	0	0	616	4	4	0	0	NA	NA	NA	33	39	509	173	170	352	115	149	12	3	0	0.024	0.017	0
.	19.01.15-15.02.00-1-200977	138	9	9	4	0	4	624	8	8	0	0	NA	NA	NA	44	43	509	172	175	352	117	155	33	13	0	0.065	0.076	0
.	19.01.15-15.02.02-1-200978	300	20	20	6	0	6	673	16	16	0	0	NA	NA	NA	88	98	546	183	182	383	128	162	58	7	11	0.106	0.038	0.06
.	19.01.15-15.02.03-1-200980	84	5	5	2	0	2	613	2	2	0	0	NA	NA	NA	27	31	508	168	168	349	115	149	11	4	0	0.022	0.024	0
.	19.01.15-15.02.05-1-200987	58	2	2	0	0	0	594	1	1	0	0	NA	NA	NA	27	14	501	164	162	338	113	143	5	0	0	0.01	0	0
.	19.01.15-15.02.12-1-200992	61	2	2	1	0	1	401	1	1	0	0	NA	NA	NA	16	19	502	166	164	232	77	92	10	0	0	0.02	0	0
.	19.01.15-15.02.13-1-200994	218	12	12	6	0	5	640	10	10	0	0	NA	NA	NA	63	60	522	180	171	364	123	153	38	0	11	0.073	0	0.064
.	19.01.15-15.02.15-1-200999	237	30	30	5	0	4	638	26	26	0	0	NA	NA	NA	78	55	523	172	173	362	122	154	99	37	8	0.189	0.215	0.046
.	19.01.15-15.02.17-1-201003	58	2	2	0	0	0	609	1	1	0	0	NA	NA	NA	25	25	497	171	170	339	117	153	7	0	0	0.014	0	0
.	19.01.15-15.02.20-1-201011	63	2	2	0	0	0	502	1	1	0	0	NA	NA	NA	12	16	497	166	166	295	91	116	2	0	2	0.004	0	0.012
.	19.01.15-15.02.25-1-201015	34	1	1	0	0	0	0	0	0	0	0	NA	NA	NA	7	7	491	165	164	0	0	0	0	0	1	0	0	0.006
.	19.01.15-15.02.25-1-201016	285	71	71	22	0	16	671	67	67	0	0	NA	NA	NA	83	95	547	179	182	387	120	164	165	67	3	0.302	0.374	0.016
.	19.01.15-15.02.27-1-201021	144	6	6	0	0	0	639	5	5	0	0	NA	NA	NA	35	52	519	176	170	363	123	153	18	0	2	0.035	0	0.012
.	19.01.15-15.02.31-1-201030	113	10	10	4	0	3	613	7	7	0	0	NA	NA	NA	34	28	504	165	172	347	113	153	16	9	5	0.032	0.055	0.029
.	19.01.15-15.02.31-1-201031	149	18	18	9	0	6	627	17	17	0	0	NA	NA	NA	37	46	516	173	170	357	121	149	62	4	7	0.12	0.023	0.041
.	19.01.15-15.02.35-1-201034	211	60	60	14	0	9	644	55	55	0	0	NA	NA	NA	49	62	523	179	173	368	125	151	142	63	17	0.272	0.352	0.098
.	19.01.15-15.02.40-1-201040	34	1	1	0	0	0	0	0	0	0	0	NA	NA	NA	12	11	495	165	164	0	0	0	0	0	0	0	0	0
.	19.01.15-15.02.40-1-201041	139	12	12	5	0	3	636	11	11	0	0	NA	NA	NA	47	51	519	171	174	361	121	154	22	0	26	0.042	0	0.149
.	19.01.15-15.02.42-1-201057	140	6	6	1	0	1	620	5	5	0	0	NA	NA	NA	43	41	515	171	168	353	116	151	17	3	0	0.033	0.018	0
.	19.01.15-15.02.47-1-201061	154	22	22	6	0	5	624	21	21	0	0	NA	NA	NA	58	52	516	178	171	353	122	149	49	14	0	0.095	0.079	0
.	19.01.15-15.02.51-1-201064	100	4	4	1	0	1	599	2	2	0	0	NA	NA	NA	38	15	497	167	164	339	117	143	7	0	3	0.014	0	0.018
.	19.01.15-15.02.59-1-201070	93	5	5	9	0	5	618	4	4	0	0	NA	NA	NA	34	42	518	168	169	355	115	148	24	2	0	0.046	0.012	0
.	19.01.15-15.02.59-1-201072	116	6	6	1	0	1	633	5	5	0	0	NA	NA	NA	31	55	525	173	170	360	121	152	8	5	0	0.015	0.029	0
.	19.01.15-15.03.03-1-201075	119	4	4	3	0	1	618	3	3	0	0	NA	NA	NA	38	34	509	170	168	352	119	147	9	4	2	0.018	0.024	0.012
.	19.01.15-15.03.04-1-201080	93	7	7	2	0	2	611	6	6	0	0	NA	NA	NA	34	28	506	168	167	348	117	146	24	6	0	0.047	0.036	0
.	19.01.15-15.03.05-1-201081	146	8	8	3	0	3	630	7	7	0	0	NA	NA	NA	43	50	520	174	169	360	120	150	37	0	0	0.071	0	0
.	19.01.15-15.03.16-1-201098	266	19	19	4	0	2	662	16	16	0	0	NA	NA	NA	80	79	536	181	175	374	130	158	70	21	4	0.131	0.116	0.023
.	19.01.15-15.03.18-1-201105	94	6	6	2	0	2	618	5	5	0	0	NA	NA	NA	32	36	510	169	170	353	115	150	12	13	4	0.024	0.077	0.024
.	19.01.15-15.03.18-1-201106	145	7	7	1	0	1	628	6	6	0	0	NA	NA	NA	49	47	516	174	170	356	120	152	29	4	0	0.056	0.023	0
.	19.01.15-15.03.18-1-201107	117	16	16	7	0	5	622	13	13	0	0	NA	NA	NA	38	40	515	167	171	355	114	153	40	23	3	0.078	0.138	0.018
.	19.01.15-15.03.23-1-201114	207	9	9	2	0	2	652	8	8	0	0	NA	NA	NA	70	76	532	183	174	371	128	153	19	9	4	0.036	0.049	0.023
.	19.01.15-15.03.25-1-201117	178	17	17	8	0	5	631	16	16	0	0	NA	NA	NA	60	52	516	175	174	356	121	154	61	27	3	0.118	0.154	0.017
.	19.01.15-15.03.37-1-201127	65	3	3	2	0	2	598	2	2	0	0	NA	NA	NA	25	17	500	166	164	338	113	147	1	7	0	0.002	0.042	0
.	19.01.15-15.03.40-1-201146	91	3	3	2	0	2	600	2	2	0	0	NA	NA	NA	33	27	507	166	167	342	113	145	2	0	0	0.004	0	0
.	19.01.15-15.03.58-1-201149	91	5	5	0	0	0	607	4	4	0	0	NA	NA	NA	36	22	501	168	166	345	114	148	9	0	6	0.018	0	0.036
.	19.01.15-15.03.58-1-201151	114	7	7	2	0	2	618	6	6	0	0	NA	NA	NA	46	44	515	172	170	347	118	153	25	0	0	0.049	0	0
.	19.01.15-15.03.59-1-201152	128	13	13	2	0	1	617	12	12	0	0	NA	NA	NA	33	31	509	171	164	352	119	146	28	0	2	0.055	0	0.012
.	19.01.15-15.03.59-1-201153	298	22	22	9	0	6	673	19	19	0	0	NA	NA	NA	85	89	539	185	178	381	132	160	67	21	2	0.124	0.114	0.011
.	19.01.15-15.03.59-1-201154	36	1	1	0	0	0	0	0	0	0	0	NA	NA	NA	12	9	494	166	162	0	0	0	2	0	0	0.004	0	0
.	19.01.15-15.04.02-1-201156	119	8	8	1	0	0	626	7	7	0	0	NA	NA	NA	49	49	517	170	175	356	117	153	14	5	8	0.027	0.029	0.046
.	19.01.15-15.04.02-1-201157	122	6	6	4	0	2	619	5	5	0	0	NA	NA	NA	34	34	510	172	165	353	118	148	25	3	0	0.049	0.017	0
.	19.01.15-15.04.04-1-201163	67	3	3	1	0	1	603	2	2	0	0	NA	NA	NA	34	27	508	166	166	346	113	144	6	0	2	0.012	0	0.012
.	19.01.15-15.04.06-1-201165	32	1	1	0	0	0	0	0	0	0	0	NA	NA	NA	5	11	493	166	165	0	0	0	0	0	0	0	0	0
.	19.01.15-15.04.08-1-201166	233	40	40	9	0	8	656	36	36	0	0	NA	NA	NA	77	80	536	180	177	371	127	158	99	42	16	0.185	0.233	0.09
.	19.01.15-15.04.15-1-201176	61	3	3	0	0	0	604	2	2	0	0	NA	NA	NA	27	26	509	165	165	346	113	145	8	7	0	0.016	0.042	0
.	19.01.15-15.04.17-1-201179	118	4	4	0	0	0	620	2	2	0	0	NA	NA	NA	28	38	508	171	172	349	118	153	14	0	0	0.028	0	0
.	19.01.15-15.04.18-1-201181	118	15	15	3	0	2	611	11	11	0	0	NA	NA	NA	41	32	505	169	171	345	116	150	34	11	0	0.067	0.065	0
.	19.01.15-15.04.20-1-201186	289	44	44	10	0	7	662	41	41	0	0	NA	NA	NA	78	82	537	178	180	375	126	161	137	40	5	0.255	0.225	0.028
.	19.01.15-15.04.21-1-201189	141	11	11	3	0	2	632	10	10	0	0	NA	NA	NA	47	49	513	177	172	358	121	153	42	6	1	0.082	0.034	0.006
.	19.01.15-15.04.22-1-201190	184	11	11	3	0	2	633	10	10	0	0	NA	NA	NA	45	53	519	175	172	357	122	154	24	4	11	0.046	0.023	0.064
.	19.01.15-15.04.29-1-201199	89	6	6	0	0	0	607	5	5	0	0	NA	NA	NA	40	27	504	168	168	347	114	146	11	6	2	0.022	0.036	0.012
.	19.01.15-15.04.32-1-201208	62	4	4	1	0	1	598	3	3	0	0	NA	NA	NA	33	17	500	166	164	342	109	147	3	6	4	0.006	0.036	0.024
.	19.01.15-15.04.36-1-201212	63	2	2	1	0	1	601	1	1	0	0	NA	NA	NA	28	19	498	167	167	339	112	150	3	0	0	0.006	0	0
.	19.01.15-15.04.43-1-201239	148	21	21	7	0	4	619	19	19	0	0	NA	NA	NA	39	36	506	174	169	348	121	150	37	10	12	0.073	0.057	0.071
.	19.01.15-15.04.45-1-201241	60	3	3	1	0	1	604	2	2	0	0	NA	NA	NA	29	24	501	169	167	343	115	146	6	6	5	0.012	0.036	0.03
.	19.01.15-15.04.45-1-201243	32	1	1	0	0	0	0	0	0	0	0	NA	NA	NA	13	8	494	163	164	0	0	0	2	0	0	0.004	0	0
.	19.01.15-15.04.46-1-201244	98	8	8	2	0	2	622	7	7	0	0	NA	NA	NA	37	38	510	172	169	352	119	151	23	5	0	0.045	0.029	0
.	19.01.15-15.04.46-1-201245	34	1	1	0	0	0	0	0	0	0	0	NA	NA	NA	7	11	495	165	164	0	0	0	0	3	0	0	0.018	0
.	19.01.15-15.04.48-1-201246	270	35	35	13	0	9	654	32	32	0	0	NA	NA	NA	79	72	536	180	169	375	126	153	125	35	8	0.233	0.194	0.047
.	19.01.15-15.04.48-1-201247	62	3	3	0	0	0	606	2	2	0	0	NA	NA	NA	25	24	501	169	167	341	116	149	0	0	11	0	0	0.066
.	19.01.15-15.04.49-1-201248	62	2	2	1	0	1	304	1	1	0	0	NA	NA	NA	20	15	495	169	164	162	67	75	0	0	7	0	0	0.043
.	19.01.15-15.04.59-1-201256	96	5	5	3	0	2	618	4	4	0	0	NA	NA	NA	35	35	508	170	170	348	117	153	18	5	0	0.035	0.029	0
.	19.01.15-15.04.59-1-201257	64	2	2	0	0	0	605	1	1	0	0	NA	NA	NA	33	30	508	170	165	344	113	148	8	0	0	0.016	0	0
.	19.01.15-15.05.03-1-201258	207	28	28	9	0	7	647	24	24	0	0	NA	NA	NA	63	67	533	174	173	371	123	153	86	10	27	0.161	0.057	0.156
.	19.01.15-15.05.04-1-201262	205	12	12	6	0	5	633	11	11	0	0	NA	NA	NA	58	50	518	172	173	358	120	155	53	3	3	0.102	0.017	0.017
.	19.01.15-15.05.05-1-201264	145	8	8	5	0	4	633	7	7	0	0	NA	NA	NA	52	49	518	172	172	361	120	152	9	13	2	0.017	0.076	0.012
.	19.01.15-15.05.11-1-201269	206	9	9	4	0	3	662	8	8	0	0	NA	NA	NA	74	76	537	176	176	382	123	157	23	7	2	0.043	0.04	0.011
.	19.01.15-15.05.12-1-201272	94	6	6	2	0	2	608	5	5	0	0	NA	NA	NA	36	33	504	167	175	341	111	156	11	0	4	0.022	0	0.023
.	19.01.15-15.05.15-1-201277	97	4	4	1	0	1	609	2	2	0	0	NA	NA	NA	34	32	508	170	167	343	117	149	10	5	0	0.02	0.029	0
.	19.01.15-15.05.22-1-201286	34	1	1	0	0	0	0	0	0	0	0	NA	NA	NA	15	14	496	165	166	0	0	0	0	0	1	0	0	0.006
.	19.01.15-15.05.24-1-201288	65	2	2	1	0	1	151	1	1	0	0	NA	NA	NA	12	16	498	165	166	86	32	33	6	0	0	0.012	0	0
.	19.01.15-15.05.25-1-201290	61	2	2	0	0	0	150	1	1	0	0	NA	NA	NA	15	11	492	167	165	85	32	33	0	0	3	0	0	0.018
.	19.01.15-15.05.28-1-201294	180	40	40	7	0	7	627	38	38	0	0	NA	NA	NA	54	46	517	169	173	357	117	153	106	31	7	0.205	0.183	0.04
.	19.01.15-15.05.30-1-201298	62	4	4	0	0	0	612	3	3	0	0	NA	NA	NA	23	26	499	171	169	341	121	150	13	5	0	0.026	0.029	0
.	19.01.15-15.05.30-1-201301	91	5	5	2	0	2	612	4	4	0	0	NA	NA	NA	35	30	504	171	168	346	119	147	16	0	2	0.032	0	0.012
.	19.01.15-15.05.31-1-201302	64	3	3	0	0	0	604	2	2	0	0	NA	NA	NA	26	22	503	166	166	344	112	148	5	0	0	0.01	0	0
.	19.01.15-15.05.32-1-201303	118	11	11	5	0	5	611	9	9	0	0	NA	NA	NA	26	22	502	168	165	344	116	151	34	3	0	0.068	0.018	0
.	19.01.15-15.05.32-1-201306	87	7	7	1	0	1	612	6	6	0	0	NA	NA	NA	26	30	505	171	167	348	117	147	13	0	9	0.026	0	0.054
.	19.01.15-15.05.38-1-201309	35	1	1	0	0	0	0	0	0	0	0	NA	NA	NA	13	9	492	165	165	0	0	0	2	0	0	0.004	0	0
.	19.01.15-15.05.44-1-201325	85	5	5	1	0	1	618	3	3	0	0	NA	NA	NA	27	33	511	169	166	351	118	149	7	3	0	0.014	0.018	0
.	19.01.15-15.05.44-1-201326	32	1	1	0	0	0	0	0	0	0	0	NA	NA	NA	7	13	496	164	166	0	0	0	2	0	0	0.004	0	0
.	19.01.15-15.05.44-1-201328	87	4	4	2	0	2	620	3	3	0	0	NA	NA	NA	27	40	514	172	167	355	118	147	10	0	0	0.019	0	0
.	19.01.15-15.05.46-1-201329	57	3	3	0	0	0	607	2	2	0	0	NA	NA	NA	21	23	497	173	166	341	118	148	3	0	6	0.006	0	0.036
.	19.01.15-15.05.53-1-201332	63	2	2	0	0	0	612	1	1	0	0	NA	NA	NA	24	29	504	169	169	345	117	150	2	0	0	0.004	0	0
.	19.01.15-15.05.54-1-201334	90	5	5	1	0	1	625	4	4	0	0	NA	NA	NA	32	40	515	170	168	356	118	151	5	0	6	0.01	0	0.036
.	19.01.15-15.05.55-1-201335	238	42	42	10	0	8	636	34	34	0	0	NA	NA	NA	79	64	531	175	171	365	120	151	132	41	11	0.249	0.234	0.064
.	19.01.15-15.05.57-1-201337	159	23	23	6	0	6	636	20	20	0	0	NA	NA	NA	52	57	524	176	170	362	120	154	55	15	8	0.105	0.085	0.047
.	19.01.15-15.05.59-1-201339	239	21	21	7	0	5	644	19	19	0	0	NA	NA	NA	74	68	532	177	172	369	122	153	60	24	0	0.113	0.136	0
.	19.01.15-15.06.00-1-201342	303	32	32	7	0	7	663	31	31	0	0	NA	NA	NA	82	80	540	178	175	379	124	160	123	18	15	0.228	0.101	0.086
.	19.01.15-15.06.02-1-201344	124	20	20	4	0	4	617	18	18	0	0	NA	NA	NA	46	37	513	168	169	354	111	152	42	12	4	0.082	0.071	0.024
.	19.01.15-15.06.07-1-201352	145	19	19	4	0	1	622	17	17	0	0	NA	NA	NA	36	38	512	169	170	352	117	153	34	17	6	0.066	0.101	0.035
.	19.01.15-15.06.14-1-201358	88	3	3	0	0	0	619	2	2	0	0	NA	NA	NA	39	39	514	172	166	349	121	149	4	1	0	0.008	0.006	0
.	19.01.15-15.06.22-1-201372	120	12	12	3	0	3	613	11	11	0	0	NA	NA	NA	43	32	502	175	168	346	120	147	22	14	0	0.044	0.08	0
.	19.01.15-15.06.29-1-201389	208	42	42	9	0	7	623	40	40	0	0	NA	NA	NA	77	47	519	176	165	354	121	148	94	23	10	0.181	0.131	0.061
.	19.01.15-15.06.33-1-201402	147	20	20	3	0	2	632	19	19	0	0	NA	NA	NA	45	45	516	169	173	362	115	155	46	11	5	0.089	0.065	0.029
.	19.01.15-15.06.35-1-201403	352	55	55	23	0	16	686	48	48	0	0	NA	NA	NA	100	107	545	185	190	383	130	173	155	77	14	0.284	0.416	0.074
.	19.01.15-15.06.37-1-201406	153	11	11	3	0	3	639	10	10	0	0	NA	NA	NA	41	55	526	175	167	368	122	149	44	0	5	0.084	0	0.03
.	19.01.15-15.06.38-1-201407	92	3	3	0	0	0	616	2	2	0	0	NA	NA	NA	26	32	504	169	172	348	114	154	7	0	1	0.014	0	0.006
.	19.01.15-15.06.44-1-201429	91	5	5	0	0	0	617	3	3	0	0	NA	NA	NA	28	36	513	170	166	355	115	147	11	4	5	0.021	0.024	0.03
.	19.01.15-15.06.50-1-201433	238	49	49	15	0	12	624	46	46	0	0	NA	NA	NA	90	49	518	169	175	352	113	159	154	25	13	0.297	0.148	0.074
.	19.01.15-15.06.53-1-201434	178	15	15	5	0	4	640	14	14	0	0	NA	NA	NA	65	61	521	175	178	363	121	156	72	17	3	0.138	0.097	0.017
.	19.01.15-15.06.57-1-201437	32	1	1	0	0	0	0	0	0	0	0	NA	NA	NA	13	8	494	164	163	0	0	0	0	0	1	0	0	0.006
.	19.01.15-15.07.07-1-201446	120	6	6	2	0	2	624	5	5	0	0	NA	NA	NA	34	45	512	169	177	353	114	157	22	7	0	0.043	0.041	0
.	19.01.15-15.07.07-1-201447	205	31	31	10	0	9	627	26	26	0	0	NA	NA	NA	42	45	516	174	168	354	123	150	67	8	20	0.13	0.046	0.119
.	19.01.15-15.07.08-1-201448	94	5	5	1	0	1	617	4	4	0	0	NA	NA	NA	16	23	501	171	164	350	120	147	16	1	4	0.032	0.006	0.024
.	19.01.15-15.07.12-1-201451	114	7	7	2	0	0	618	6	6	0	0	NA	NA	NA	26	36	509	174	166	353	120	145	9	4	2	0.018	0.023	0.012
.	19.01.15-15.07.22-1-201470	147	20	20	6	0	5	624	17	17	0	0	NA	NA	NA	60	47	517	173	170	355	119	150	36	20	5	0.07	0.116	0.029
.	19.01.15-15.07.28-1-201477	34	1	1	0	0	0	0	0	0	0	0	NA	NA	NA	7	11	494	166	164	0	0	0	6	0	0	0.012	0	0
.	19.01.15-15.07.31-1-201481	33	1	1	0	0	0	0	0	0	0	0	NA	NA	NA	8	7	493	164	163	0	0	0	0	0	0	0	0	0
.	19.01.15-15.07.31-1-201482	151	7	7	0	0	0	623	6	6	0	0	NA	NA	NA	58	45	513	173	172	349	122	152	14	3	0	0.027	0.017	0
.	19.01.15-15.07.31-1-201484	181	35	35	9	0	5	649	30	30	0	0	NA	NA	NA	57	70	538	174	171	375	119	155	91	22	8	0.169	0.126	0.047
.	19.01.15-15.07.33-1-201485	58	2	2	0	0	0	404	1	1	0	0	NA	NA	NA	20	18	496	167	168	244	69	91	1	4	0	0.002	0.024	0
.	19.01.15-15.07.37-1-201489	65	4	4	0	0	0	607	2	2	0	0	NA	NA	NA	24	24	503	170	164	346	117	144	15	0	0	0.03	0	0
.	19.01.15-15.07.44-1-201509	34	1	1	0	0	0	0	0	0	0	0	NA	NA	NA	16	7	494	163	163	0	0	0	1	0	0	0.002	0	0
.	19.01.15-15.07.47-1-201511	178	12	12	4	0	3	646	11	11	0	0	NA	NA	NA	64	69	535	175	172	372	121	153	69	0	0	0.129	0	0
.	19.01.15-15.07.48-1-201513	121	14	14	3	0	3	617	12	12	0	0	NA	NA	NA	39	32	510	165	170	355	113	149	21	19	7	0.041	0.115	0.041
.	19.01.15-15.07.50-1-201515	37	1	1	1	0	1	0	0	0	0	0	NA	NA	NA	5	12	493	166	166	0	0	0	2	0	0	0.004	0	0
.	19.01.15-15.07.51-1-201516	172	18	18	7	0	7	631	16	16	0	0	NA	NA	NA	46	52	517	174	174	359	122	150	58	7	18	0.112	0.04	0.103
.	19.01.15-15.07.53-1-201519	35	1	1	0	0	0	0	0	0	0	0	NA	NA	NA	10	9	493	165	164	0	0	0	0	0	2	0	0	0.012
.	19.01.15-15.07.56-1-201520	293	19	19	9	0	6	671	18	18	0	0	NA	NA	NA	94	95	550	178	180	388	123	160	67	8	8	0.122	0.045	0.044
.	19.01.15-15.08.00-1-201523	243	51	51	22	0	15	663	46	46	0	0	NA	NA	NA	75	86	537	183	179	375	127	161	167	35	4	0.311	0.191	0.022
.	19.01.15-15.08.01-1-201526	69	3	3	2	0	2	609	2	2	0	0	NA	NA	NA	21	20	503	166	164	346	114	149	9	0	0	0.018	0	0
.	19.01.15-15.08.06-1-201531	124	5	5	1	0	1	622	3	3	0	0	NA	NA	NA	38	41	512	173	169	353	118	151	12	0	3	0.023	0	0.018
.	19.01.15-15.08.11-1-201536	88	5	5	2	0	2	613	3	3	0	0	NA	NA	NA	33	33	505	172	169	344	118	151	21	0	0	0.042	0	0
.	19.01.15-15.08.15-1-201543	182	31	31	7	0	4	653	28	28	0	0	NA	NA	NA	56	74	533	172	182	372	117	164	80	30	1	0.15	0.174	0.005
.	19.01.15-15.08.16-1-201546	328	43	43	15	0	12	670	34	34	0	0	NA	NA	NA	99	89	545	182	175	384	129	157	159	21	10	0.292	0.115	0.057
.	19.01.15-15.08.23-1-201556	126	8	8	2	0	2	623	6	6	0	0	NA	NA	NA	51	46	517	172	170	355	118	150	26	4	2	0.05	0.023	0.012
.	19.01.15-15.08.26-1-201559	62	2	2	1	0	1	600	1	1	0	0	NA	NA	NA	22	17	498	167	165	339	114	147	3	0	4	0.006	0	0.024
.	19.01.15-15.08.29-1-201563	183	23	23	12	0	7	638	21	21	0	0	NA	NA	NA	59	63	527	174	175	363	120	155	87	10	8	0.165	0.057	0.046
.	19.01.15-15.08.31-1-201569	179	16	16	4	0	3	632	15	15	0	0	NA	NA	NA	47	42	518	170	167	360	119	153	67	20	4	0.129	0.118	0.024
.	19.01.15-15.08.31-1-201571	30	1	1	0	0	0	0	0	0	0	0	NA	NA	NA	3	5	489	166	163	0	0	0	1	0	0	0.002	0	0
.	19.01.15-15.08.33-1-201575	114	16	16	5	0	3	624	15	15	0	0	NA	NA	NA	48	49	519	173	170	355	118	151	40	14	8	0.077	0.081	0.047
.	19.01.15-15.08.39-1-201578	63	2	2	0	0	0	501	1	1	0	0	NA	NA	NA	26	18	503	166	162	294	93	114	0	0	3	0	0	0.019
.	19.01.15-15.08.43-1-201598	34	1	1	0	0	0	0	0	0	0	0	NA	NA	NA	5	7	492	164	164	0	0	0	5	0	0	0.01	0	0
.	19.01.15-15.08.46-1-201602	126	23	23	8	0	8	625	20	20	0	0	NA	NA	NA	46	38	505	176	170	349	123	153	74	14	5	0.147	0.08	0.029
.	19.01.15-15.08.51-1-201606	63	2	2	0	0	0	151	1	1	0	0	NA	NA	NA	17	14	493	168	166	93	23	35	2	2	0	0.004	0.012	0
.	19.01.15-15.08.55-1-201609	36	1	1	0	0	0	0	0	0	0	0	NA	NA	NA	9	8	492	165	164	0	0	0	1	0	0	0.002	0	0
.	19.01.15-15.08.58-1-201611	117	10	10	5	0	4	620	9	9	0	0	NA	NA	NA	39	37	510	171	169	350	118	152	34	6	0	0.067	0.035	0
.	19.01.15-15.08.59-1-201612	114	4	4	1	0	1	631	2	2	0	0	NA	NA	NA	33	46	516	171	172	356	119	156	23	0	0	0.045	0	0
.	19.01.15-15.09.01-1-201615	208	14	14	0	0	0	636	12	12	0	0	NA	NA	NA	68	51	518	171	175	363	114	159	18	9	4	0.035	0.053	0.023
.	19.01.15-15.09.03-1-201616	30	1	1	0	0	0	0	0	0	0	0	NA	NA	NA	6	12	493	168	164	0	0	0	0	4	0	0	0.024	0
.	19.01.15-15.09.03-1-201617	35	1	1	1	0	1	0	0	0	0	0	NA	NA	NA	4	14	498	166	163	0	0	0	2	0	0	0.004	0	0
.	19.01.15-15.09.05-1-201622	117	7	7	1	0	1	620	6	6	0	0	NA	NA	NA	30	33	508	167	171	351	116	153	29	0	4	0.057	0	0.023
.	19.01.15-15.09.06-1-201624	117	8	8	2	0	2	606	6	6	0	0	NA	NA	NA	39	27	503	168	169	345	115	146	28	0	0	0.056	0	0
.	19.01.15-15.09.09-1-201626	66	3	3	1	0	1	607	2	2	0	0	NA	NA	NA	24	23	499	169	168	340	118	149	7	2	0	0.014	0.012	0
.	19.01.15-15.09.14-1-201633	213	58	58	13	0	9	645	53	53	0	0	NA	NA	NA	54	62	530	169	176	372	115	158	148	40	18	0.279	0.237	0.102
.	19.01.15-15.09.14-1-201634	92	10	10	2	0	2	607	7	7	0	0	NA	NA	NA	35	28	505	168	168	341	116	150	17	2	6	0.034	0.012	0.036
.	19.01.15-15.09.19-1-201642	114	8	8	1	0	1	609	6	6	0	0	NA	NA	NA	42	32	507	169	169	347	115	147	16	12	5	0.032	0.071	0.03
.	19.01.15-15.09.23-1-201649	118	12	12	5	0	4	628	10	10	0	0	NA	NA	NA	28	48	517	172	172	361	118	149	20	6	6	0.039	0.035	0.035
.	19.01.15-15.09.23-1-201650	302	34	34	12	0	8	678	30	30	0	0	NA	NA	NA	81	102	547	185	183	380	135	163	115	11	5	0.21	0.059	0.027
.	19.01.15-15.09.23-1-201651	89	5	5	0	0	0	603	3	3	0	0	NA	NA	NA	25	25	506	169	163	345	115	143	5	1	4	0.01	0.006	0.025
.	19.01.15-15.09.24-1-201653	88	5	5	0	0	0	611	4	4	0	0	NA	NA	NA	20	25	500	175	163	343	122	146	7	0	5	0.014	0	0.031
.	19.01.15-15.09.24-1-201654	69	3	3	1	0	1	603	1	1	0	0	NA	NA	NA	23	14	499	164	164	344	112	147	10	0	0	0.02	0	0
.	19.01.15-15.09.36-1-201667	33	1	1	0	0	0	0	0	0	0	0	NA	NA	NA	7	6	490	165	164	0	0	0	2	0	0	0.004	0	0
.	19.01.15-15.09.38-1-201668	301	29	29	8	0	3	675	26	26	0	0	NA	NA	NA	83	104	546	185	186	383	128	164	76	40	4	0.139	0.216	0.022
.	19.01.15-15.09.43-1-201685	31	1	1	0	0	0	0	0	0	0	0	NA	NA	NA	8	8	491	166	164	0	0	0	0	0	0	0	0	0
.	19.01.15-15.09.46-1-201687	35	1	1	0	0	0	0	0	0	0	0	NA	NA	NA	4	7	492	163	165	0	0	0	1	0	0	0.002	0	0
.	19.01.15-15.09.46-1-201688	94	5	5	1	0	1	607	4	4	0	0	NA	NA	NA	30	29	505	169	168	343	116	148	12	5	0	0.024	0.03	0
.	19.01.15-15.09.46-1-201689	122	16	16	4	0	2	605	13	13	0	0	NA	NA	NA	43	29	507	170	165	345	116	144	29	2	3	0.057	0.012	0.018
.	19.01.15-15.09.47-1-201691	36	1	1	0	0	0	0	0	0	0	0	NA	NA	NA	15	4	489	166	162	0	0	0	0	3	0	0	0.018	0
.	19.01.15-15.09.48-1-201694	279	50	50	18	0	13	644	48	48	0	0	NA	NA	NA	86	65	521	175	182	360	121	163	177	33	11	0.34	0.189	0.06
.	19.01.15-15.09.48-1-201695	128	12	12	2	0	1	622	10	10	0	0	NA	NA	NA	43	48	516	170	175	351	118	153	33	16	7	0.064	0.094	0.04
.	19.01.15-15.09.49-1-201696	128	11	11	4	0	3	620	8	8	0	0	NA	NA	NA	29	36	510	170	169	350	116	154	11	11	12	0.022	0.065	0.071
.	19.01.15-15.10.03-1-201712	60	4	4	1	0	1	597	3	3	0	0	NA	NA	NA	24	17	498	168	164	341	113	143	3	0	7	0.006	0	0.043
.	19.01.15-15.10.10-1-201718	92	5	5	3	0	3	608	4	4	0	0	NA	NA	NA	35	32	510	168	167	349	112	147	3	9	0	0.006	0.054	0
.	19.01.15-15.10.10-1-201719	65	3	3	0	0	0	615	2	2	0	0	NA	NA	NA	15	22	500	168	167	344	119	152	3	0	1	0.006	0	0.006
.	19.01.15-15.10.11-1-201720	245	48	48	14	0	10	641	43	43	0	0	NA	NA	NA	81	67	533	175	172	368	121	152	129	39	6	0.242	0.223	0.035
.	19.01.15-15.10.16-1-201727	38	1	1	1	0	1	0	0	0	0	0	NA	NA	NA	12	12	494	167	164	0	0	0	1	0	0	0.002	0	0
.	19.01.15-15.10.17-1-201731	240	49	49	11	0	10	661	46	46	0	0	NA	NA	NA	69	84	534	182	181	377	126	158	148	36	15	0.277	0.198	0.083
.	19.01.15-15.10.19-1-201735	32	1	1	0	0	0	0	0	0	0	0	NA	NA	NA	8	6	492	164	163	0	0	0	2	0	0	0.004	0	0
.	19.01.15-15.10.21-1-201741	236	22	22	8	0	4	657	21	21	0	0	NA	NA	NA	59	77	544	171	175	381	119	157	46	27	2	0.085	0.158	0.011
.	19.01.15-15.10.25-1-201745	60	2	2	0	0	0	599	1	1	0	0	NA	NA	NA	31	24	502	168	167	341	114	144	4	4	0	0.008	0.024	0
.	19.01.15-15.10.26-1-201746	205	45	45	18	0	10	633	40	40	0	0	NA	NA	NA	54	50	515	179	169	356	125	152	132	33	14	0.256	0.184	0.083
.	19.01.15-15.10.32-1-201760	33	1	1	0	0	0	0	0	0	0	0	NA	NA	NA	11	4	490	165	162	0	0	0	0	0	0	0	0	0
.	19.01.15-15.10.32-1-201761	261	25	25	12	0	8	663	24	24	0	0	NA	NA	NA	74	80	528	182	183	369	129	165	76	21	11	0.144	0.115	0.06
.	19.01.15-15.10.34-1-201766	57	2	2	1	0	1	595	1	1	0	0	NA	NA	NA	27	19	501	168	163	340	114	141	5	0	0	0.01	0	0
.	19.01.15-15.10.38-1-201768	203	14	14	2	0	1	637	10	10	0	0	NA	NA	NA	61	56	520	175	174	360	123	154	34	4	0	0.065	0.023	0
.	19.01.15-15.10.49-1-201797	179	38	38	11	0	8	626	36	36	0	0	NA	NA	NA	51	47	513	177	170	353	120	153	113	30	15	0.22	0.169	0.088
.	19.01.15-15.10.54-1-201799	37	1	1	0	0	0	0	0	0	0	0	NA	NA	NA	14	13	493	166	167	0	0	0	4	0	0	0.008	0	0
.	19.01.15-15.10.55-1-201800	62	3	3	0	0	0	503	0	0	0	0	NA	NA	NA	20	18	497	168	166	280	101	122	8	0	0	0.016	0	0
.	19.01.15-15.10.57-1-201802	93	5	5	1	0	1	616	4	4	0	0	NA	NA	NA	23	28	506	167	168	349	115	152	7	8	0	0.014	0.048	0
.	19.01.15-15.11.04-1-201812	91	5	5	1	0	0	608	4	4	0	0	NA	NA	NA	51	26	502	170	167	345	115	148	7	1	8	0.014	0.006	0.048
.	19.01.15-15.11.07-1-201813	90	5	5	1	0	0	601	4	4	0	0	NA	NA	NA	39	27	500	169	171	338	115	148	8	1	1	0.016	0.006	0.006
.	19.01.15-15.11.12-1-201818	88	5	5	2	0	1	617	4	4	0	0	NA	NA	NA	38	36	511	171	167	351	117	149	7	5	12	0.014	0.029	0.072
.	19.01.15-15.11.13-1-201822	151	37	37	14	0	9	611	33	33	0	0	NA	NA	NA	49	31	504	169	171	348	115	148	87	43	24	0.173	0.254	0.14
.	19.01.15-15.11.15-1-201826	425	73	73	25	0	16	670	66	66	0	0	NA	NA	NA	115	98	547	182	182	379	131	160	222	51	6	0.406	0.28	0.033
.	19.01.15-15.11.19-1-201833	61	2	2	1	0	1	609	1	1	0	0	NA	NA	NA	33	33	510	170	166	346	114	149	7	0	0	0.014	0	0
.	19.01.15-15.11.23-1-201843	62	2	2	0	0	0	611	1	1	0	0	NA	NA	NA	25	34	507	172	168	346	116	149	1	10	0	0.002	0.058	0
.	19.01.15-15.11.25-1-201844	88	6	6	1	0	1	601	5	5	0	0	NA	NA	NA	34	23	503	167	166	342	113	146	4	0	11	0.008	0	0.066
.	19.01.15-15.11.27-1-201846	324	58	58	19	0	12	651	51	51	0	0	NA	NA	NA	78	75	530	178	180	370	121	160	175	57	9	0.33	0.32	0.05
.	19.01.15-15.11.31-1-201854	63	2	2	1	0	1	603	1	1	0	0	NA	NA	NA	30	24	502	171	164	341	117	145	10	3	0	0.02	0.018	0
.	19.01.15-15.11.32-1-201856	282	37	37	11	0	8	641	33	33	0	0	NA	NA	NA	93	62	525	176	174	366	121	154	147	18	11	0.28	0.102	0.063
.	19.01.15-15.11.37-1-201861	33	1	1	0	0	0	0	0	0	0	0	NA	NA	NA	15	11	496	163	165	0	0	0	1	0	0	0.002	0	0
.	19.01.15-15.11.38-1-201863	275	31	31	6	0	4	646	29	29	0	0	NA	NA	NA	73	69	527	179	176	365	125	156	118	13	5	0.224	0.073	0.028
.	19.01.15-15.11.40-1-201864	93	4	4	1	0	1	614	3	3	0	0	NA	NA	NA	45	29	505	168	169	349	116	149	1	3	6	0.002	0.018	0.036
.	19.01.15-15.11.43-1-201880	89	7	7	2	0	1	608	6	6	0	0	NA	NA	NA	24	20	502	167	164	347	114	147	18	12	0	0.036	0.072	0
.	19.01.15-15.11.44-1-201882	154	6	6	5	0	3	639	5	5	0	0	NA	NA	NA	42	58	521	175	175	364	119	156	29	10	0	0.056	0.057	0
.	19.01.15-15.11.55-1-201890	58	2	2	1	0	0	604	1	1	0	0	NA	NA	NA	24	18	500	165	166	342	113	149	5	0	0	0.01	0	0
.	19.01.15-15.12.02-1-201895	32	1	1	0	0	0	0	0	0	0	0	NA	NA	NA	7	7	491	167	162	0	0	0	0	0	2	0	0	0.012
.	19.01.15-15.12.03-1-201896	180	12	12	5	0	3	628	10	10	0	0	NA	NA	NA	54	48	517	168	176	358	114	156	31	11	0	0.06	0.065	0
.	19.01.15-15.12.04-1-201901	62	2	2	0	0	0	352	1	1	0	0	NA	NA	NA	21	12	497	164	164	204	61	87	6	0	0	0.012	0	0
.	19.01.15-15.12.08-1-201905	114	10	10	3	0	3	615	9	9	0	0	NA	NA	NA	43	33	506	170	170	349	118	148	34	4	0	0.067	0.024	0
.	19.01.15-15.12.08-1-201906	202	15	15	4	0	2	628	14	14	0	0	NA	NA	NA	59	51	513	172	179	351	119	158	46	10	6	0.09	0.058	0.034
.	19.01.15-15.12.18-1-201923	151	12	12	2	0	1	632	9	9	0	0	NA	NA	NA	52	56	532	169	168	365	116	151	68	5	0	0.128	0.03	0
.	19.01.15-15.12.28-1-201933	179	13	13	4	0	3	629	11	11	0	0	NA	NA	NA	64	51	521	170	173	360	115	154	27	16	3	0.052	0.094	0.017
.	19.01.15-15.12.29-1-201935	178	30	30	10	0	8	627	25	25	0	0	NA	NA	NA	67	41	513	167	174	358	114	155	47	34	14	0.092	0.204	0.08
.	19.01.15-15.12.32-1-201938	123	7	7	1	0	0	623	6	6	0	0	NA	NA	NA	47	43	516	172	168	359	118	146	26	4	1	0.05	0.023	0.006
.	19.01.15-15.12.35-1-201944	34	1	1	1	0	1	0	0	0	0	0	NA	NA	NA	6	17	493	170	167	0	0	0	0	0	0	0	0	0
.	19.01.15-15.12.38-1-201946	127	13	13	6	0	4	614	10	10	0	0	NA	NA	NA	39	34	505	169	173	342	117	155	50	6	3	0.099	0.036	0.017
.	19.01.15-15.12.38-1-201948	86	4	4	1	0	1	617	3	3	0	0	NA	NA	NA	33	42	517	168	170	353	113	151	9	0	2	0.017	0	0.012
.	19.01.15-15.12.40-1-201952	238	16	16	3	0	3	659	13	13	0	0	NA	NA	NA	69	78	536	179	176	377	122	160	42	12	5	0.078	0.067	0.028
.	19.01.15-15.12.45-1-201976	176	6	6	1	0	1	628	5	5	0	0	NA	NA	NA	58	49	519	171	172	358	117	153	20	5	4	0.039	0.029	0.023
.	19.01.15-15.12.49-1-201977	150	10	10	1	0	1	624	5	5	0	0	NA	NA	NA	42	42	514	172	169	354	118	152	11	10	2	0.021	0.058	0.012
.	19.01.15-15.12.50-1-201978	208	16	16	5	0	3	643	14	14	0	0	NA	NA	NA	60	63	524	172	180	365	119	159	35	28	1	0.067	0.163	0.006
.	19.01.15-15.12.53-1-201980	87	5	5	2	0	2	609	4	4	0	0	NA	NA	NA	28	28	505	171	165	350	117	142	26	1	0	0.051	0.006	0
.	19.01.15-15.12.54-1-201981	214	32	32	6	0	6	630	31	31	0	0	NA	NA	NA	65	53	522	175	169	359	120	151	70	19	5	0.134	0.109	0.03
.	19.01.15-15.13.03-1-201989	184	28	28	12	0	9	642	25	25	0	0	NA	NA	NA	62	65	529	173	176	368	116	158	59	24	10	0.112	0.139	0.057
.	19.01.15-15.13.03-1-201990	118	5	5	0	0	0	620	4	4	0	0	NA	NA	NA	40	39	509	171	172	350	119	151	3	1	9	0.006	0.006	0.052
.	19.01.15-15.13.06-1-201996	35	1	1	0	0	0	0	0	0	0	0	NA	NA	NA	8	12	496	163	166	0	0	0	0	0	0	0	0	0
.	19.01.15-15.13.09-1-201998	64	2	2	0	0	0	452	1	1	0	0	NA	NA	NA	10	9	494	163	165	252	82	118	3	1	0	0.006	0.006	0
.	19.01.15-15.13.10-1-201999	66	3	3	0	0	0	618	2	2	0	0	NA	NA	NA	17	31	506	169	169	351	116	151	6	7	0	0.012	0.041	0
.	19.01.15-15.13.10-1-202001	177	39	39	16	0	12	631	36	36	0	0	NA	NA	NA	51	51	512	175	177	350	122	159	71	34	15	0.139	0.194	0.085
.	19.01.15-15.13.12-1-202003	352	64	64	23	0	14	695	58	58	0	0	NA	NA	NA	94	117	558	182	190	394	129	172	192	56	25	0.344	0.308	0.132
.	19.01.15-15.13.17-1-202012	94	12	12	3	0	2	612	11	11	0	0	NA	NA	NA	28	33	512	165	169	349	114	149	31	2	1	0.061	0.012	0.006
.	19.01.15-15.13.18-1-202014	35	1	1	1	0	1	0	0	0	0	0	NA	NA	NA	14	8	493	165	163	0	0	0	2	0	0	0.004	0	0
.	19.01.15-15.13.20-1-202019	319	29	29	11	0	9	697	27	27	0	0	NA	NA	NA	95	114	554	186	187	395	135	167	98	26	3	0.177	0.14	0.016
.	19.01.15-15.13.20-1-202021	89	6	6	2	0	1	611	4	4	0	0	NA	NA	NA	24	27	506	168	166	348	116	147	7	17	0	0.014	0.101	0
.	19.01.15-15.13.24-1-202025	236	16	16	3	0	1	658	14	14	0	0	NA	NA	NA	93	71	529	177	178	372	127	159	68	1	0	0.129	0.006	0
.	19.01.15-15.13.34-1-202034	35	1	1	0	0	0	0	0	0	0	0	NA	NA	NA	19	10	493	168	162	0	0	0	0	0	2	0	0	0.012
.	19.01.15-15.13.38-1-202037	144	17	17	6	0	4	627	15	15	0	0	NA	NA	NA	44	42	512	166	177	356	112	159	39	9	1	0.076	0.054	0.006
.	19.01.15-15.13.39-1-202038	67	3	3	0	0	0	607	1	1	0	0	NA	NA	NA	28	24	500	170	167	343	115	149	8	2	0	0.016	0.012	0
.	19.01.15-15.13.41-1-202039	266	24	24	5	0	5	660	21	21	0	0	NA	NA	NA	65	78	532	179	180	374	127	159	60	31	16	0.113	0.173	0.089
.	19.01.15-15.13.43-1-202057	62	3	3	0	0	0	608	2	2	0	0	NA	NA	NA	21	24	503	168	166	345	116	147	6	0	0	0.012	0	0
.	19.01.15-15.14.04-1-202068	122	10	10	0	0	0	629	8	8	0	0	NA	NA	NA	43	44	512	172	173	354	119	156	31	0	0	0.061	0	0
.	19.01.15-15.14.04-1-202069	174	21	21	7	0	6	635	18	18	0	0	NA	NA	NA	50	57	527	173	170	363	120	152	54	21	4	0.102	0.121	0.024
.	19.01.15-15.14.07-1-202073	90	5	5	1	0	1	611	4	4	0	0	NA	NA	NA	35	30	508	168	167	347	113	151	12	0	0	0.024	0	0
.	19.01.15-15.14.07-1-202074	124	11	11	3	0	3	624	9	9	0	0	NA	NA	NA	34	38	512	171	168	358	117	149	24	15	0	0.047	0.088	0
.	19.01.15-15.14.20-1-202088	87	4	4	1	0	1	608	3	3	0	0	NA	NA	NA	30	31	508	169	167	353	113	142	2	2	5	0.004	0.012	0.03
.	19.01.15-15.14.22-1-202094	125	6	6	1	0	1	632	4	4	0	0	NA	NA	NA	37	52	521	169	175	359	116	157	11	11	0	0.021	0.065	0
.	19.01.15-15.14.24-1-202096	95	7	7	1	0	0	604	6	6	0	0	NA	NA	NA	27	22	500	168	167	340	117	147	12	1	2	0.024	0.006	0.012
.	19.01.15-15.14.24-1-202098	267	13	13	1	0	1	659	12	12	0	0	NA	NA	NA	75	73	528	179	179	369	127	163	45	19	3	0.085	0.106	0.017
.	19.01.15-15.14.29-1-202102	59	2	2	0	0	0	594	1	1	0	0	NA	NA	NA	34	20	502	166	165	336	112	146	4	0	0	0.008	0	0
.	19.01.15-15.14.32-1-202106	120	10	10	3	0	2	624	9	9	0	0	NA	NA	NA	41	37	508	172	170	353	120	151	9	9	14	0.018	0.052	0.082
.	19.01.15-15.14.34-1-202108	120	9	9	2	0	1	626	6	6	0	0	NA	NA	NA	45	44	511	175	171	352	122	152	19	9	0	0.037	0.051	0
.	19.01.15-15.14.37-1-202115	269	23	23	5	0	2	668	19	19	0	0	NA	NA	NA	76	85	540	182	176	380	127	161	71	24	5	0.131	0.132	0.028
.	19.01.15-15.14.40-1-202121	173	14	14	1	0	0	640	12	12	0	0	NA	NA	NA	24	56	523	173	173	364	120	156	58	16	3	0.111	0.092	0.017
.	19.01.15-15.14.41-1-202138	180	37	37	11	0	7	632	35	35	0	0	NA	NA	NA	56	47	521	171	168	361	120	151	108	14	15	0.207	0.082	0.089
.	19.01.15-15.14.42-1-202140	97	5	5	3	0	2	607	4	4	0	0	NA	NA	NA	33	28	510	165	166	346	113	148	24	0	0	0.047	0	0
.	19.01.15-15.14.44-1-202145	89	4	4	1	0	1	620	3	3	0	0	NA	NA	NA	29	40	515	168	170	357	113	150	6	4	0	0.012	0.024	0
.	19.01.15-15.14.52-1-202158	250	22	22	6	0	6	650	19	19	0	0	NA	NA	NA	63	72	528	182	175	367	128	155	54	10	6	0.102	0.055	0.034
.	19.01.15-15.14.53-1-202160	33	1	1	0	0	0	0	0	0	0	0	NA	NA	NA	9	6	494	163	162	0	0	0	0	0	0	0	0	0
.	19.01.15-15.14.55-1-202163	83	4	4	1	0	1	601	3	3	0	0	NA	NA	NA	29	20	499	168	166	339	114	148	2	18	0	0.004	0.107	0
.	19.01.15-15.14.55-1-202164	142	9	9	1	0	1	629	8	8	0	0	NA	NA	NA	45	46	514	170	175	354	117	158	17	8	2	0.033	0.047	0.011
.	19.01.15-15.15.00-1-202169	61	3	3	2	0	2	611	2	2	0	0	NA	NA	NA	19	28	504	171	166	345	117	149	10	2	0	0.02	0.012	0
.	19.01.15-15.15.01-1-202170	64	3	3	0	0	0	612	2	2	0	0	NA	NA	NA	26	22	501	166	168	344	117	151	4	1	0	0.008	0.006	0
.	19.01.15-15.15.09-1-202181	94	5	5	2	0	1	624	3	3	0	0	NA	NA	NA	33	37	506	172	172	351	117	156	2	18	0	0.004	0.105	0
.	19.01.15-15.15.11-1-202183	211	33	33	5	0	4	633	31	31	0	0	NA	NA	NA	46	55	523	176	169	361	122	150	81	38	14	0.155	0.216	0.083
.	19.01.15-15.15.14-1-202188	212	19	19	13	0	9	646	17	17	0	0	NA	NA	NA	56	63	524	181	171	366	126	154	37	25	14	0.071	0.138	0.082
.	19.01.15-15.15.14-1-202192	271	38	38	15	0	10	658	34	34	0	0	NA	NA	NA	67	72	529	175	181	373	120	165	115	35	5	0.217	0.2	0.028
.	19.01.15-15.15.15-1-202193	62	2	2	0	0	0	253	1	1	0	0	NA	NA	NA	24	12	494	165	166	142	49	62	6	0	0	0.012	0	0
.	19.01.15-15.15.19-1-202199	343	55	55	20	0	15	662	52	52	0	0	NA	NA	NA	95	82	543	176	176	383	122	157	181	41	13	0.333	0.233	0.074
.	19.01.15-15.15.24-1-202205	366	54	54	20	0	15	670	49	49	0	0	NA	NA	NA	100	90	544	176	183	382	121	167	155	65	10	0.285	0.369	0.055
.	19.01.15-15.15.24-1-202206	187	15	15	4	0	4	630	13	13	0	0	NA	NA	NA	54	50	522	173	168	361	121	148	62	6	6	0.119	0.035	0.036
.	19.01.15-15.15.24-1-202207	34	1	1	0	0	0	0	0	0	0	0	NA	NA	NA	9	4	490	163	164	0	0	0	0	0	0	0	0	0
.	19.01.15-15.15.27-1-202208	115	7	7	2	0	0	609	5	5	0	0	NA	NA	NA	36	27	504	167	169	346	115	148	24	0	0	0.048	0	0
.	19.01.15-15.15.28-1-202210	36	1	1	0	0	0	0	0	0	0	0	NA	NA	NA	11	4	492	163	162	0	0	0	6	0	0	0.012	0	0
.	19.01.15-15.15.30-1-202215	143	19	19	5	0	2	620	17	17	0	0	NA	NA	NA	35	34	509	169	169	352	115	153	65	9	12	0.128	0.053	0.071
.	19.01.15-15.15.47-1-202242	181	41	41	12	0	9	659	40	40	0	0	NA	NA	NA	51	72	527	181	177	371	130	158	95	50	29	0.18	0.276	0.164
.	19.01.15-15.16.06-1-202250	138	6	6	3	0	2	629	4	4	0	0	NA	NA	NA	31	47	515	172	173	355	118	156	6	0	4	0.012	0	0.023
.	19.01.15-15.16.07-1-202251	93	11	11	3	0	1	623	9	9	0	0	NA	NA	NA	33	38	512	169	170	354	117	152	34	20	3	0.066	0.118	0.018
.	19.01.15-15.16.18-1-202262	564	70	70	25	0	15	735	67	67	0	0	NA	NA	NA	139	160	579	199	195	416	142	177	246	34	16	0.425	0.171	0.082
.	19.01.15-15.16.19-1-202263	148	9	9	2	0	2	620	7	7	0	0	NA	NA	NA	60	40	512	173	168	349	121	150	29	8	6	0.057	0.046	0.036
.	19.01.15-15.16.23-1-202270	141	6	6	4	0	3	646	5	5	0	0	NA	NA	NA	40	63	531	175	170	372	122	152	23	0	0	0.043	0	0
.	19.01.15-15.16.24-1-202271	153	26	26	4	0	3	642	23	23	0	0	NA	NA	NA	46	63	525	177	174	363	124	155	85	17	3	0.162	0.096	0.017
.	19.01.15-15.16.31-1-202291	183	14	14	5	0	5	636	12	12	0	0	NA	NA	NA	56	61	529	175	170	366	121	149	53	10	0	0.1	0.057	0
.	19.01.15-15.16.41-1-202322	116	4	4	0	0	0	627	3	3	0	0	NA	NA	NA	43	47	517	172	171	359	118	150	15	0	0	0.029	0	0
.	19.01.15-15.16.42-1-202323	293	41	41	9	0	8	657	39	39	0	0	NA	NA	NA	90	79	534	181	177	370	128	159	151	13	8	0.283	0.072	0.045
.	19.01.15-15.16.45-1-202330	66	3	3	0	0	0	599	2	2	0	0	NA	NA	NA	29	25	500	170	168	336	115	148	5	0	0	0.01	0	0
.	19.01.15-15.16.51-1-202334	380	36	36	7	0	6	683	34	34	0	0	NA	NA	NA	109	109	540	195	187	380	136	167	121	33	4	0.224	0.169	0.021
.	19.01.15-15.16.58-1-202341	67	2	2	0	0	0	403	0	0	0	0	NA	NA	NA	13	14	497	165	165	224	81	98	6	0	0	0.012	0	0
.	19.01.15-15.16.59-1-202342	150	14	14	4	0	4	637	13	13	0	0	NA	NA	NA	43	54	525	173	169	367	119	151	43	2	7	0.082	0.012	0.041
.	19.01.15-15.16.59-1-202343	158	7	7	1	0	1	635	6	6	0	0	NA	NA	NA	50	55	519	176	173	356	124	155	10	27	4	0.019	0.153	0.023
.	19.01.15-15.17.04-1-202350	184	16	16	4	0	2	633	14	14	0	0	NA	NA	NA	61	48	517	175	169	362	119	152	80	9	5	0.155	0.051	0.03
.	19.01.15-15.17.05-1-202353	32	1	1	0	0	0	0	0	0	0	0	NA	NA	NA	11	12	494	165	166	0	0	0	0	0	1	0	0	0.006
.	19.01.15-15.17.08-1-202356	58	3	3	0	0	0	199	1	1	0	0	NA	NA	NA	19	11	493	165	166	118	41	40	4	0	0	0.008	0	0
.	19.01.15-15.17.08-1-202357	62	3	3	1	0	1	604	2	2	0	0	NA	NA	NA	27	27	507	168	165	341	115	148	3	0	3	0.006	0	0.018
.	19.01.15-15.17.17-1-202373	91	5	5	3	0	3	633	4	4	0	0	NA	NA	NA	28	50	524	172	167	363	118	152	21	0	0	0.04	0	0
.	19.01.15-15.17.21-1-202378	265	24	24	5	0	5	659	23	23	0	0	NA	NA	NA	79	79	539	180	173	376	126	157	80	24	0	0.148	0.133	0
.	19.01.15-15.17.21-1-202381	302	49	49	15	0	11	668	47	47	0	0	NA	NA	NA	100	86	537	183	179	374	131	163	151	38	6	0.281	0.208	0.034
.	19.01.15-15.17.24-1-202385	148	18	18	6	0	5	633	15	15	0	0	NA	NA	NA	52	56	524	172	173	360	119	154	48	11	15	0.092	0.064	0.087
.	19.01.15-15.17.36-1-202397	151	10	10	2	0	1	628	9	9	0	0	NA	NA	NA	60	45	518	169	171	357	118	153	35	3	20	0.068	0.018	0.117
.	19.01.15-15.17.40-1-202400	95	7	7	2	0	2	612	3	3	0	0	NA	NA	NA	35	35	510	171	167	352	115	145	4	5	11	0.008	0.029	0.066
.	19.01.15-15.17.47-1-202418	90	5	5	1	0	1	605	3	3	0	0	NA	NA	NA	34	24	504	166	167	342	116	147	6	0	2	0.012	0	0.012
.	19.01.15-15.17.56-1-202426	206	24	24	7	0	7	630	20	20	0	0	NA	NA	NA	60	49	519	172	171	361	120	149	48	19	3	0.092	0.11	0.018
.	19.01.15-15.18.05-1-202432	92	5	5	0	0	0	613	4	4	0	0	NA	NA	NA	31	37	511	169	170	349	114	150	18	0	1	0.035	0	0.006
.	19.01.15-15.18.07-1-202433	231	15	15	4	0	3	663	14	14	0	0	NA	NA	NA	64	85	533	191	174	372	134	157	40	18	12	0.075	0.094	0.069
.	19.01.15-15.18.11-1-202439	88	4	4	2	0	2	621	2	2	0	0	NA	NA	NA	33	34	511	169	167	356	115	150	11	0	5	0.022	0	0.03
.	19.01.15-15.18.16-1-202446	95	7	7	1	0	1	607	5	5	0	0	NA	NA	NA	27	22	500	170	165	342	116	149	22	3	1	0.044	0.018	0.006
.	19.01.15-15.18.17-1-202448	208	27	27	8	0	6	642	25	25	0	0	NA	NA	NA	53	55	522	172	174	367	117	158	71	18	0	0.136	0.105	0
.	19.01.15-15.18.17-1-202450	93	7	7	1	0	1	613	6	6	0	0	NA	NA	NA	29	27	507	166	167	349	116	148	22	4	0	0.043	0.024	0
.	19.01.15-15.18.25-1-202461	89	8	8	1	0	1	600	7	7	0	0	NA	NA	NA	29	23	499	171	166	337	117	146	10	1	6	0.02	0.006	0.036
.	19.01.15-15.18.25-1-202462	118	16	16	5	0	4	619	14	14	0	0	NA	NA	NA	40	37	511	169	170	351	114	154	50	3	14	0.098	0.018	0.082
.	19.01.15-15.18.32-1-202471	91	5	5	0	0	0	613	2	2	0	0	NA	NA	NA	27	30	506	168	169	348	114	151	6	0	6	0.012	0	0.036
.	19.01.15-15.18.37-1-202477	119	8	8	3	0	3	625	7	7	0	0	NA	NA	NA	37	44	516	173	168	354	120	151	27	8	0	0.052	0.046	0
.	19.01.15-15.18.38-1-202482	125	7	7	3	0	2	619	6	6	0	0	NA	NA	NA	41	36	506	173	170	346	118	155	14	18	0	0.028	0.104	0
.	19.01.15-15.18.40-1-202483	121	19	19	3	0	2	616	18	18	0	0	NA	NA	NA	41	32	505	170	170	352	115	149	37	19	2	0.073	0.112	0.012
.	19.01.15-15.18.40-1-202499	88	5	5	0	0	0	607	4	4	0	0	NA	NA	NA	38	30	506	169	168	346	112	149	16	6	0	0.032	0.036	0
.	19.01.15-15.18.51-1-202505	219	16	16	7	0	6	654	15	15	0	0	NA	NA	NA	62	70	538	169	176	376	117	161	62	4	0	0.115	0.024	0
.	19.01.15-15.18.55-1-202510	181	18	18	3	0	2	643	16	16	0	0	NA	NA	NA	53	55	526	171	171	369	118	156	61	11	6	0.116	0.064	0.035
.	19.01.15-15.19.00-1-202514	228	36	36	10	0	8	645	34	34	0	0	NA	NA	NA	79	67	528	176	176	364	121	160	118	28	1	0.223	0.159	0.006
.	19.01.15-15.19.00-1-202515	122	22	22	8	0	8	615	20	20	0	0	NA	NA	NA	46	33	505	174	167	347	122	146	46	23	3	0.091	0.132	0.018
.	19.01.15-15.19.03-1-202517	116	4	4	1	0	1	616	3	3	0	0	NA	NA	NA	29	29	504	170	168	346	117	153	14	0	0	0.028	0	0
.	19.01.15-15.19.06-1-202524	167	17	17	5	0	4	629	15	15	0	0	NA	NA	NA	65	57	520	175	175	354	120	155	46	3	2	0.088	0.017	0.011
.	19.01.15-15.19.08-1-202528	56	2	2	2	0	2	0	1	1	0	0	NA	NA	NA	13	17	496	167	167	0	0	0	2	0	0	0.004	0	0
.	19.01.15-15.19.12-1-202532	236	16	16	5	0	5	651	13	13	0	0	NA	NA	NA	69	71	537	172	175	380	119	152	46	1	8	0.086	0.006	0.046
.	19.01.15-15.19.18-1-202541	90	5	5	1	0	1	599	3	3	0	0	NA	NA	NA	26	17	493	166	171	335	112	152	2	5	4	0.004	0.03	0.023
.	19.01.15-15.19.19-1-202543	144	8	8	4	0	4	630	7	7	0	0	NA	NA	NA	45	44	517	169	171	360	118	152	13	8	2	0.025	0.047	0.012
.	19.01.15-15.19.21-1-202546	35	1	1	0	0	0	0	0	0	0	0	NA	NA	NA	8	4	490	164	163	0	0	0	1	0	0	0.002	0	0
.	19.01.15-15.19.23-1-202551	117	5	5	2	0	1	618	3	3	0	0	NA	NA	NA	37	34	510	170	167	351	117	150	10	6	0	0.02	0.035	0
.	19.01.15-15.19.27-1-202553	117	5	5	2	0	1	617	2	2	0	0	NA	NA	NA	39	38	516	169	166	357	115	145	14	0	0	0.027	0	0
.	19.01.15-15.19.33-1-202561	117	18	18	1	0	1	625	14	14	0	0	NA	NA	NA	34	42	516	172	167	359	119	147	29	4	1	0.056	0.023	0.006
.	19.01.15-15.19.33-1-202562	117	8	8	1	0	1	610	6	6	0	0	NA	NA	NA	36	35	504	173	171	345	114	151	23	1	1	0.046	0.006	0.006
.	19.01.15-15.19.35-1-202564	243	53	53	19	0	13	639	49	49	0	0	NA	NA	NA	86	58	522	172	177	363	118	158	155	47	9	0.297	0.273	0.051
.	19.01.15-15.19.38-1-202567	85	3	3	3	0	3	615	2	2	0	0	NA	NA	NA	34	37	512	168	170	351	112	152	5	0	0	0.01	0	0
.	19.01.15-15.19.40-1-202570	36	1	1	0	0	0	0	0	0	0	0	NA	NA	NA	9	8	492	166	163	0	0	0	0	0	1	0	0	0.006
.	19.01.15-15.19.41-1-202586	156	13	13	2	0	1	622	12	12	0	0	NA	NA	NA	36	36	512	171	166	356	117	149	21	17	2	0.041	0.099	0.012
.	19.01.15-15.19.42-1-202588	34	1	1	1	0	1	0	0	0	0	0	NA	NA	NA	12	8	494	163	164	0	0	0	1	0	0	0.002	0	0
.	19.01.15-15.19.44-1-202590	63	3	3	0	0	0	610	2	2	0	0	NA	NA	NA	17	22	501	167	167	346	115	149	2	2	0	0.004	0.012	0
.	19.01.15-15.19.45-1-202593	119	6	6	2	0	2	626	5	5	0	0	NA	NA	NA	65	58	519	179	173	353	124	149	21	10	0	0.04	0.056	0
.	19.01.15-15.19.51-1-202596	266	41	41	11	0	7	657	37	37	0	0	NA	NA	NA	73	76	541	173	175	381	121	155	178	17	5	0.329	0.098	0.029
.	19.01.15-15.19.52-1-202597	93	9	9	4	0	2	614	7	7	0	0	NA	NA	NA	30	31	508	168	168	348	115	151	11	9	7	0.022	0.054	0.042
.	19.01.15-15.19.52-1-202598	213	15	15	3	0	3	656	14	14	0	0	NA	NA	NA	67	76	535	180	174	374	127	155	55	1	0	0.103	0.006	0
.	19.01.15-15.19.58-1-202601	121	5	5	2	0	2	606	4	4	0	0	NA	NA	NA	36	29	505	166	171	341	113	152	10	3	0	0.02	0.018	0
.	19.01.15-15.20.01-1-202605	156	9	9	2	0	2	619	8	8	0	0	NA	NA	NA	51	34	506	171	170	348	120	151	30	5	0	0.059	0.029	0
.	19.01.15-15.20.03-1-202614	159	12	12	5	0	5	631	11	11	0	0	NA	NA	NA	56	48	517	174	170	357	121	153	26	19	3	0.05	0.109	0.018
.	19.01.15-15.20.04-1-202619	378	55	55	12	0	10	662	49	49	0	0	NA	NA	NA	117	85	530	189	179	371	133	158	179	40	11	0.338	0.212	0.061
.	19.01.15-15.20.10-1-202622	197	16	16	6	0	3	626	12	12	0	0	NA	NA	NA	59	50	520	175	168	357	121	148	52	18	0	0.1	0.103	0
.	19.01.15-15.20.13-1-202628	32	1	1	0	0	0	0	0	0	0	0	NA	NA	NA	9	8	494	163	164	0	0	0	0	0	0	0	0	0
.	19.01.15-15.20.17-1-202635	151	15	15	0	0	0	630	14	14	0	0	NA	NA	NA	50	47	517	171	172	359	117	154	21	7	16	0.041	0.041	0.093
.	19.01.15-15.20.20-1-202639	84	6	6	2	0	2	611	5	5	0	0	NA	NA	NA	27	30	512	164	167	350	111	150	11	4	0	0.021	0.024	0
.	19.01.15-15.20.28-1-202651	87	4	4	0	0	0	617	3	3	0	0	NA	NA	NA	28	38	508	171	172	345	117	155	15	0	5	0.03	0	0.029
.	19.01.15-15.20.31-1-202656	141	10	10	2	0	0	629	8	8	0	0	NA	NA	NA	38	37	512	170	168	361	116	152	14	13	9	0.027	0.076	0.054
.	19.01.15-15.20.37-1-202663	60	2	2	1	0	1	304	1	1	0	0	NA	NA	NA	20	16	500	164	165	172	56	76	2	0	0	0.004	0	0
.	19.01.15-15.20.44-1-202687	177	22	22	9	0	7	639	20	20	0	0	NA	NA	NA	65	51	514	177	173	359	124	156	70	7	10	0.136	0.04	0.058
.	19.01.15-15.20.44-1-202689	62	5	5	2	0	2	610	4	4	0	0	NA	NA	NA	19	24	502	168	167	345	116	149	4	6	0	0.008	0.036	0
.	19.01.15-15.20.44-1-202690	61	3	3	2	0	1	607	2	2	0	0	NA	NA	NA	20	25	505	166	167	343	115	149	10	0	0	0.02	0	0
.	19.01.15-15.20.48-1-202696	222	14	14	4	0	3	634	13	13	0	0	NA	NA	NA	76	68	527	176	178	363	119	152	53	6	3	0.101	0.034	0.017
.	19.01.15-15.20.48-1-202698	155	15	15	6	0	5	623	13	13	0	0	NA	NA	NA	59	47	516	171	173	355	116	152	36	18	8	0.07	0.105	0.046
.	19.01.15-15.20.51-1-202701	33	1	1	0	0	0	0	0	0	0	0	NA	NA	NA	15	14	493	166	168	0	0	0	0	0	1	0	0	0.006
.	19.01.15-15.20.52-1-202703	32	1	1	0	0	0	0	0	0	0	0	NA	NA	NA	6	7	494	163	163	0	0	0	0	0	5	0	0	0.031
.	19.01.15-15.20.54-1-202705	31	1	1	0	0	0	0	0	0	0	0	NA	NA	NA	9	13	495	164	167	0	0	0	0	0	0	0	0	0
.	19.01.15-15.20.54-1-202706	179	12	12	3	0	1	632	11	11	0	0	NA	NA	NA	74	56	522	175	172	359	124	149	29	3	8	0.056	0.017	0.047
.	19.01.15-15.20.55-1-202707	91	4	4	0	0	0	606	2	2	0	0	NA	NA	NA	26	24	501	168	168	345	113	148	2	0	8	0.004	0	0.048
.	19.01.15-15.20.58-1-202711	68	3	3	0	0	0	604	1	1	0	0	NA	NA	NA	28	25	504	165	169	344	112	148	9	0	0	0.018	0	0
.	19.01.15-15.21.00-1-202712	35	1	1	0	0	0	0	0	0	0	0	NA	NA	NA	10	10	495	163	165	0	0	0	0	0	1	0	0	0.006
.	19.01.15-15.21.02-1-202715	55	3	3	0	0	0	606	2	2	0	0	NA	NA	NA	27	27	502	171	167	343	114	149	7	0	0	0.014	0	0
.	19.01.15-15.21.11-1-202725	207	14	14	5	0	4	660	13	13	0	0	NA	NA	NA	61	76	525	187	177	369	131	160	18	9	8	0.034	0.048	0.045
.	19.01.15-15.21.11-1-202726	292	37	37	12	0	8	661	36	36	0	0	NA	NA	NA	98	81	534	182	178	371	131	159	115	34	5	0.215	0.187	0.028
.	19.01.15-15.21.16-1-202734	96	7	7	2	0	1	609	6	6	0	0	NA	NA	NA	36	29	504	169	169	346	111	152	18	5	0	0.036	0.03	0
.	19.01.15-15.21.17-1-202737	68	3	3	1	0	1	605	1	1	0	0	NA	NA	NA	21	17	500	164	166	344	113	148	8	0	0	0.016	0	0
.	19.01.15-15.21.17-1-202738	65	2	2	1	0	0	602	1	1	0	0	NA	NA	NA	25	23	504	165	167	345	111	146	0	0	7	0	0	0.042
.	19.01.15-15.21.20-1-202745	187	23	23	7	0	4	652	19	19	0	0	NA	NA	NA	57	78	537	181	173	373	129	150	42	14	18	0.078	0.077	0.104
.	19.01.15-15.21.22-1-202747	338	46	46	13	0	8	683	41	41	0	0	NA	NA	NA	95	106	553	184	182	390	129	164	129	59	18	0.233	0.321	0.099
.	19.01.15-15.21.22-1-202748	31	1	1	0	0	0	0	0	0	0	0	NA	NA	NA	7	3	491	163	162	0	0	0	2	0	0	0.004	0	0
.	19.01.15-15.21.24-1-202753	206	16	16	6	0	5	654	14	14	0	0	NA	NA	NA	69	82	532	182	181	368	126	160	60	14	2	0.113	0.077	0.011
.	19.01.15-15.21.31-1-202762	92	3	3	1	0	1	618	2	2	0	0	NA	NA	NA	23	33	512	166	168	354	114	150	11	0	0	0.021	0	0
.	19.01.15-15.21.31-1-202764	64	4	4	2	0	2	608	3	3	0	0	NA	NA	NA	24	29	504	171	167	347	114	147	5	13	3	0.01	0.076	0.018
.	19.01.15-15.21.37-1-202767	207	31	31	16	0	12	639	28	28	0	0	NA	NA	NA	69	60	518	175	180	358	121	160	106	29	0	0.205	0.166	0
.	19.01.15-15.21.40-1-202769	61	2	2	0	0	0	602	1	1	0	0	NA	NA	NA	28	19	499	167	166	342	113	147	3	0	3	0.006	0	0.018
.	19.01.15-15.21.46-1-202794	33	1	1	1	0	1	0	0	0	0	0	NA	NA	NA	5	7	492	164	164	0	0	0	0	0	2	0	0	0.012
.	19.01.15-15.21.46-1-202796	95	5	5	1	0	1	608	4	4	0	0	NA	NA	NA	37	34	510	171	166	348	115	145	8	1	2	0.016	0.006	0.012
.	19.01.15-15.21.48-1-202798	216	50	50	14	0	9	635	44	44	0	0	NA	NA	NA	58	51	519	172	173	361	120	154	174	24	2	0.335	0.14	0.012
.	19.01.15-15.21.52-1-202800	347	34	34	9	0	5	673	33	33	0	0	NA	NA	NA	103	95	548	182	178	386	129	158	107	28	13	0.195	0.154	0.073
.	19.01.15-15.21.55-1-202802	115	6	6	1	0	0	622	5	5	0	0	NA	NA	NA	26	37	513	169	168	356	116	150	4	10	2	0.008	0.059	0.012
.	19.01.15-15.21.55-1-202803	184	18	18	6	0	4	644	16	16	0	0	NA	NA	NA	77	66	533	174	172	373	120	151	41	32	4	0.077	0.184	0.023
.	19.01.15-15.22.03-1-202810	118	6	6	3	0	2	612	2	2	0	0	NA	NA	NA	38	25	506	165	167	348	112	152	10	8	0	0.02	0.048	0
.	19.01.15-15.22.05-1-202814	34	1	1	0	0	0	0	0	0	0	0	NA	NA	NA	12	13	498	164	164	0	0	0	0	0	0	0	0	0
.	19.01.15-15.22.09-1-202818	115	13	13	2	0	2	633	11	11	0	0	NA	NA	NA	34	47	514	170	176	357	117	159	35	1	12	0.068	0.006	0.068
.	19.01.15-15.22.14-1-202823	120	7	7	2	0	2	617	6	6	0	0	NA	NA	NA	45	42	514	174	167	350	119	148	37	0	0	0.072	0	0
.	19.01.15-15.22.24-1-202840	31	1	1	0	0	0	0	0	0	0	0	NA	NA	NA	6	5	490	165	163	0	0	0	1	0	0	0.002	0	0
.	19.01.15-15.22.26-1-202842	147	6	6	4	0	2	617	5	5	0	0	NA	NA	NA	38	29	503	169	170	348	117	152	28	0	2	0.056	0	0.012
.	19.01.15-15.22.26-1-202843	58	2	2	1	0	1	0	1	1	0	0	NA	NA	NA	24	14	499	165	163	0	0	0	6	0	0	0.012	0	0
.	19.01.15-15.22.29-1-202847	56	2	2	0	0	0	0	1	1	0	0	NA	NA	NA	13	24	505	168	164	0	0	0	3	0	0	0.006	0	0
.	19.01.15-15.22.30-1-202848	63	2	2	0	0	0	603	1	1	0	0	NA	NA	NA	24	21	501	166	167	341	114	148	4	0	0	0.008	0	0
.	19.01.15-15.22.32-1-202852	268	38	38	6	0	4	653	31	31	0	0	NA	NA	NA	83	70	523	176	184	364	124	165	123	36	3	0.235	0.205	0.016
.	19.01.15-15.22.32-1-202853	177	39	39	16	0	8	641	36	36	0	0	NA	NA	NA	55	62	527	176	172	365	124	152	130	21	11	0.247	0.119	0.064
.	19.01.15-15.22.33-1-202854	383	32	32	9	0	6	696	27	27	0	0	NA	NA	NA	97	116	552	184	193	391	131	174	96	27	13	0.174	0.147	0.067
.	19.01.15-15.22.33-1-202855	181	10	10	6	0	3	645	8	8	0	0	NA	NA	NA	64	64	533	171	173	370	119	156	34	7	5	0.064	0.041	0.029
.	19.01.15-15.22.42-1-202878	172	21	21	7	0	6	619	20	20	0	0	NA	NA	NA	57	38	511	167	173	351	114	154	54	17	4	0.106	0.102	0.023
.	19.01.15-15.22.42-1-202879	66	2	2	0	0	0	353	1	1	0	0	NA	NA	NA	22	12	496	163	166	193	70	90	4	0	0	0.008	0	0
.	19.01.15-15.22.51-1-202885	64	2	2	0	0	0	600	1	1	0	0	NA	NA	NA	28	22	499	169	167	340	111	149	4	3	0	0.008	0.018	0
.	19.01.15-15.22.52-1-202887	122	19	19	6	0	5	627	15	15	0	0	NA	NA	NA	41	44	514	170	173	355	119	153	56	13	3	0.109	0.076	0.017
.	19.01.15-15.22.58-1-202892	118	6	6	3	0	2	616	5	5	0	0	NA	NA	NA	34	35	513	169	166	350	116	150	7	0	8	0.014	0	0.048
.	19.01.15-15.22.58-1-202894	91	4	4	1	0	1	608	3	3	0	0	NA	NA	NA	22	24	501	169	167	342	115	151	5	5	0	0.01	0.03	0
.	19.01.15-15.23.04-1-202898	317	33	33	13	0	8	658	30	30	0	0	NA	NA	NA	97	85	545	175	178	379	123	156	88	28	6	0.161	0.16	0.034
.	19.01.15-15.23.14-1-202909	63	2	2	0	0	0	201	1	1	0	0	NA	NA	NA	22	13	498	164	164	114	38	49	2	0	0	0.004	0	0
.	19.01.15-15.23.14-1-202911	58	2	2	0	0	0	606	0	0	0	0	NA	NA	NA	19	22	502	165	168	346	111	149	5	0	4	0.01	0	0.024
.	19.01.15-15.23.19-1-202919	300	22	22	9	0	7	652	18	18	0	0	NA	NA	NA	104	78	531	179	181	367	120	165	51	18	10	0.096	0.101	0.055
.	19.01.15-15.23.21-1-202923	150	25	25	9	0	6	625	23	23	0	0	NA	NA	NA	44	49	516	177	169	351	122	152	62	11	10	0.12	0.062	0.059
.	19.01.15-15.23.23-1-202927	144	10	10	4	0	4	620	9	9	0	0	NA	NA	NA	41	40	516	169	168	352	117	151	36	8	4	0.07	0.047	0.024
.	19.01.15-15.23.28-1-202934	236	13	13	1	0	0	669	12	12	0	0	NA	NA	NA	74	91	547	178	179	388	124	157	56	1	3	0.102	0.006	0.017
.	19.01.15-15.23.28-1-202936	92	5	5	2	0	0	605	3	3	0	0	NA	NA	NA	45	34	507	171	169	341	115	149	9	6	0	0.018	0.035	0
.	19.01.15-15.23.28-1-202937	145	25	25	5	0	4	630	24	24	0	0	NA	NA	NA	50	51	524	172	168	362	117	151	38	26	14	0.073	0.151	0.083
.	19.01.15-15.23.34-1-202949	213	39	39	11	0	7	634	35	35	0	0	NA	NA	NA	65	53	514	180	172	353	125	156	139	13	3	0.27	0.072	0.017
.	19.01.15-15.23.43-1-202970	121	19	19	7	0	6	612	16	16	0	0	NA	NA	NA	50	45	519	173	166	351	117	144	57	9	12	0.11	0.052	0.072
.	19.01.15-15.23.46-1-202973	119	13	13	3	0	3	623	12	12	0	0	NA	NA	NA	43	44	510	176	171	352	120	151	42	9	0	0.082	0.051	0
.	19.01.15-15.23.54-1-202978	87	3	3	1	0	1	610	2	2	0	0	NA	NA	NA	31	29	508	169	165	348	115	147	0	9	0	0	0.053	0
.	19.01.15-15.23.57-1-202982	299	54	54	17	0	11	671	50	50	0	0	NA	NA	NA	92	94	544	181	182	379	127	165	165	57	12	0.303	0.315	0.066
.	19.01.15-15.23.57-1-202984	33	1	1	0	0	0	0	0	0	0	0	NA	NA	NA	10	15	497	166	165	0	0	0	0	0	0	0	0	0
.	19.01.15-15.24.00-1-202986	125	7	7	1	0	1	613	6	6	0	0	NA	NA	NA	25	29	510	163	169	351	111	151	13	2	2	0.025	0.012	0.012
.	19.01.15-15.24.00-1-202987	62	2	2	1	0	1	610	1	1	0	0	NA	NA	NA	30	28	501	170	170	341	115	154	7	0	3	0.014	0	0.018
.	19.01.15-15.24.08-1-202993	91	3	3	1	0	1	617	2	2	0	0	NA	NA	NA	48	39	513	168	171	353	113	151	10	0	0	0.019	0	0
.	19.01.15-15.24.09-1-202995	333	49	49	12	0	7	679	47	47	0	0	NA	NA	NA	80	98	547	185	179	384	131	164	146	43	8	0.267	0.232	0.045
.	19.01.15-15.24.13-1-203000	207	48	48	7	0	4	641	42	42	0	0	NA	NA	NA	52	60	527	173	173	367	121	153	112	19	19	0.213	0.11	0.11
.	19.01.15-15.24.14-1-203001	355	37	37	13	0	6	685	35	35	0	0	NA	NA	NA	97	109	555	181	186	392	125	168	137	30	13	0.247	0.166	0.07
.	19.01.15-15.24.14-1-203002	238	59	59	22	0	12	650	51	51	0	0	NA	NA	NA	62	68	531	178	172	371	125	154	188	24	24	0.354	0.135	0.14
.	19.01.15-15.24.17-1-203009	116	9	9	3	0	2	616	8	8	0	0	NA	NA	NA	24	32	505	173	167	348	119	149	13	2	5	0.026	0.012	0.03
.	19.01.15-15.24.23-1-203018	121	11	11	2	0	2	625	9	9	0	0	NA	NA	NA	34	39	511	173	168	355	119	151	19	13	1	0.037	0.075	0.006
.	19.01.15-15.24.33-1-203030	97	7	7	1	0	1	611	5	5	0	0	NA	NA	NA	37	32	503	173	169	342	119	150	28	6	0	0.056	0.035	0
.	19.01.15-15.24.51-1-203060	88	3	3	2	0	2	602	2	2	0	0	NA	NA	NA	28	23	506	166	164	345	112	145	2	7	1	0.004	0.042	0.006
.	19.01.15-15.24.56-1-203062	36	1	1	0	0	0	0	0	0	0	0	NA	NA	NA	9	8	490	167	164	0	0	0	2	0	0	0.004	0	0
.	19.01.15-15.24.59-1-203064	232	78	78	21	0	18	650	70	70	0	0	NA	NA	NA	70	73	526	179	181	363	126	161	215	23	28	0.409	0.128	0.155
.	19.01.15-15.25.00-1-203065	57	2	2	0	0	0	601	1	1	0	0	NA	NA	NA	20	16	496	167	166	336	114	151	0	6	0	0	0.036	0
.	19.01.15-15.25.05-1-203073	58	2	2	0	0	0	100	0	0	0	0	NA	NA	NA	20	17	495	169	166	60	20	20	3	0	0	0.006	0	0
.	19.01.15-15.25.11-1-203078	62	2	2	0	0	0	614	1	1	0	0	NA	NA	NA	21	31	503	171	170	346	117	151	0	4	2	0	0.023	0.012
.	19.01.15-15.25.13-1-203083	116	7	7	0	0	0	618	5	5	0	0	NA	NA	NA	37	32	504	169	172	347	116	155	9	15	0	0.018	0.089	0
.	19.01.15-15.25.18-1-203096	94	19	19	4	0	3	612	17	17	0	0	NA	NA	NA	32	39	520	168	164	357	113	142	50	5	9	0.096	0.03	0.055
.	19.01.15-15.25.22-1-203103	122	12	12	1	0	1	614	10	10	0	0	NA	NA	NA	41	37	511	168	171	349	115	150	45	2	18	0.088	0.012	0.105
.	19.01.15-15.25.24-1-203107	235	43	43	14	0	11	653	40	40	0	0	NA	NA	NA	80	71	525	182	177	368	126	159	137	43	14	0.261	0.236	0.079
.	19.01.15-15.25.30-1-203114	353	60	60	17	0	12	709	53	53	0	0	NA	NA	NA	109	130	561	187	195	402	132	175	179	46	22	0.319	0.246	0.113
.	19.01.15-15.25.32-1-203118	204	39	39	12	0	9	644	35	35	0	0	NA	NA	NA	56	63	526	180	170	366	125	153	144	21	16	0.274	0.117	0.094
.	19.01.15-15.25.33-1-203120	145	16	16	5	0	3	628	15	15	0	0	NA	NA	NA	51	47	516	173	171	353	124	151	68	13	1	0.132	0.075	0.006
.	19.01.15-15.25.34-1-203123	63	2	2	1	0	1	51	1	1	0	0	NA	NA	NA	33	16	498	166	165	28	9	14	7	0	0	0.014	0	0
.	19.01.15-15.25.40-1-203131	89	4	4	2	0	2	610	3	3	0	0	NA	NA	NA	30	26	506	168	165	348	117	145	15	0	0	0.03	0	0
.	19.01.15-15.25.46-1-203151	148	11	11	4	0	3	623	10	10	0	0	NA	NA	NA	48	39	510	172	170	354	116	153	29	8	2	0.057	0.047	0.012
.	19.01.15-15.25.50-1-203154	322	27	27	10	0	5	683	23	23	0	0	NA	NA	NA	82	102	554	182	179	391	130	162	132	13	1	0.238	0.071	0.006
.	19.01.15-15.25.56-1-203158	119	4	4	1	0	1	618	3	3	0	0	NA	NA	NA	38	34	507	174	166	345	123	150	17	0	0	0.034	0	0
.	19.01.15-15.26.06-1-203169	209	10	10	2	0	2	637	9	9	0	0	NA	NA	NA	69	57	525	170	175	365	116	156	29	8	2	0.055	0.047	0.011
.	19.01.15-15.26.10-1-203174	215	32	32	15	0	12	619	28	28	0	0	NA	NA	NA	57	43	515	170	171	350	117	152	139	15	3	0.27	0.088	0.018
.	19.01.15-15.26.12-1-203178	56	2	2	1	0	1	609	1	1	0	0	NA	NA	NA	24	24	502	167	168	344	116	149	5	0	0	0.01	0	0
.	19.01.15-15.26.25-1-203197	383	31	31	11	0	7	692	28	28	0	0	NA	NA	NA	112	113	552	191	183	390	137	165	89	31	0	0.161	0.162	0
.	19.01.15-15.26.28-1-203205	173	12	12	2	0	1	623	9	9	0	0	NA	NA	NA	56	39	512	171	169	356	119	148	34	7	3	0.066	0.041	0.018
.	19.01.15-15.26.29-1-203207	32	1	1	0	0	0	0	0	0	0	0	NA	NA	NA	18	9	496	164	162	0	0	0	1	0	0	0.002	0	0
.	19.01.15-15.26.31-1-203212	94	6	6	0	0	0	613	5	5	0	0	NA	NA	NA	38	30	504	169	170	347	115	151	18	4	0	0.036	0.024	0
.	19.01.15-15.26.35-1-203218	177	33	33	8	0	7	618	31	31	0	0	NA	NA	NA	48	40	515	170	168	352	117	149	128	16	9	0.249	0.094	0.054
.	19.01.15-15.26.37-1-203219	176	21	21	4	0	4	633	20	20	0	0	NA	NA	NA	53	53	519	172	175	356	122	155	83	1	9	0.16	0.006	0.051
.	19.01.15-15.26.39-1-203221	91	6	6	1	0	0	607	5	5	0	0	NA	NA	NA	36	28	504	172	165	342	120	145	13	5	0	0.026	0.029	0
.	19.01.15-15.26.49-1-203245	37	1	1	0	0	0	0	0	0	0	0	NA	NA	NA	12	11	496	166	162	0	0	0	0	0	2	0	0	0.012
.	19.01.15-15.26.51-1-203251	273	39	39	14	0	12	672	35	35	0	0	NA	NA	NA	92	94	549	178	180	388	123	161	93	41	16	0.169	0.23	0.089
.	19.01.15-15.26.53-1-203253	152	13	13	3	0	2	614	11	11	0	0	NA	NA	NA	59	30	507	169	167	350	116	148	33	2	8	0.065	0.012	0.048
.	19.01.15-15.26.57-1-203256	127	5	5	2	0	2	612	4	4	0	0	NA	NA	NA	41	32	506	171	168	345	118	149	14	6	0	0.028	0.035	0
.	19.01.15-15.26.57-1-203257	268	44	44	15	0	10	670	42	42	0	0	NA	NA	NA	83	89	543	176	183	383	121	166	137	43	0	0.252	0.244	0
.	19.01.15-15.27.03-1-203266	39	1	1	0	0	0	0	0	0	0	0	NA	NA	NA	13	11	494	166	164	0	0	0	0	0	3	0	0	0.018
.	19.01.15-15.27.07-1-203271	61	2	2	1	0	1	603	0	0	0	0	NA	NA	NA	26	26	505	168	166	346	111	146	0	7	0	0	0.042	0
.	19.01.15-15.27.13-1-203276	123	10	10	1	0	1	629	8	8	0	0	NA	NA	NA	49	50	521	171	171	361	118	150	28	2	1	0.054	0.012	0.006
.	19.01.15-15.27.13-1-203277	65	2	2	0	0	0	301	1	1	0	0	NA	NA	NA	27	17	500	164	166	179	53	69	0	1	1	0	0.006	0.006
.	19.01.15-15.27.13-1-203279	67	8	8	1	0	0	604	6	6	0	0	NA	NA	NA	24	20	504	166	163	348	114	142	15	6	0	0.03	0.036	0
.	19.01.15-15.27.15-1-203282	149	9	9	3	0	2	644	7	7	0	0	NA	NA	NA	37	59	522	176	174	367	122	155	10	15	2	0.019	0.085	0.011
.	19.01.15-15.27.20-1-203292	152	9	9	2	0	2	639	8	8	0	0	NA	NA	NA	43	61	530	176	168	367	123	149	13	9	5	0.025	0.051	0.03
.	19.01.15-15.27.24-1-203297	235	34	34	12	0	8	653	31	31	0	0	NA	NA	NA	66	71	526	177	181	366	123	164	120	37	0	0.228	0.209	0
.	19.01.15-15.27.24-1-203298	92	4	4	4	0	3	618	3	3	0	0	NA	NA	NA	28	33	511	169	166	353	115	150	19	2	0	0.037	0.012	0
.	19.01.15-15.27.33-1-203310	88	5	5	1	0	0	609	4	4	0	0	NA	NA	NA	26	28	504	169	168	346	114	149	23	0	0	0.046	0	0
.	19.01.15-15.27.33-1-203311	67	3	3	1	0	1	607	2	2	0	0	NA	NA	NA	26	28	507	169	165	346	116	145	3	0	10	0.006	0	0.061
.	19.01.15-15.27.36-1-203314	35	1	1	0	0	0	0	0	0	0	0	NA	NA	NA	10	7	491	167	162	0	0	0	0	0	0	0	0	0
.	19.01.15-15.27.40-1-203334	149	13	13	1	0	1	622	12	12	0	0	NA	NA	NA	41	41	510	174	170	348	120	154	20	2	1	0.039	0.011	0.006
.	19.01.15-15.27.41-1-203335	59	3	3	2	0	1	611	2	2	0	0	NA	NA	NA	20	28	507	169	165	349	115	147	0	4	7	0	0.024	0.042
.	19.01.15-15.27.42-1-203337	32	1	1	1	0	1	0	0	0	0	0	NA	NA	NA	10	8	494	163	164	0	0	0	1	0	0	0.002	0	0
.	19.01.15-15.27.45-1-203338	36	1	1	0	0	0	0	0	0	0	0	NA	NA	NA	10	9	493	164	165	0	0	0	0	0	0	0	0	0
.	19.01.15-15.27.46-1-203340	96	4	4	0	0	0	626	3	3	0	0	NA	NA	NA	26	35	505	172	171	352	118	156	12	0	5	0.024	0	0.029
.	19.01.15-15.27.46-1-203341	59	3	3	1	0	0	607	2	2	0	0	NA	NA	NA	32	27	502	171	167	341	118	148	8	0	13	0.016	0	0.078
.	19.01.15-15.27.47-1-203343	63	2	2	0	0	0	604	1	1	0	0	NA	NA	NA	27	23	501	166	169	341	112	151	0	9	2	0	0.054	0.012
.	19.01.15-15.27.48-1-203345	118	9	9	4	0	3	614	7	7	0	0	NA	NA	NA	32	29	508	170	164	350	119	145	22	1	9	0.043	0.006	0.055
.	19.01.15-15.27.56-1-203348	233	42	42	8	0	7	661	41	41	0	0	NA	NA	NA	64	79	540	178	174	381	126	154	139	28	4	0.257	0.157	0.023
.	19.01.15-15.27.59-1-203353	68	3	3	1	0	1	604	2	2	0	0	NA	NA	NA	22	24	502	171	164	343	117	144	8	1	0	0.016	0.006	0
.	19.01.15-15.28.00-1-203357	37	1	1	0	0	0	0	0	0	0	0	NA	NA	NA	15	10	495	164	164	0	0	0	0	0	2	0	0	0.012
.	19.01.15-15.28.01-1-203359	147	31	31	14	0	10	621	29	29	0	0	NA	NA	NA	41	40	511	175	167	351	121	149	93	22	14	0.182	0.126	0.084
.	19.01.15-15.28.03-1-203360	211	16	16	5	0	3	649	14	14	0	0	NA	NA	NA	65	72	535	172	178	375	118	156	39	3	3	0.073	0.017	0.017
.	19.01.15-15.28.03-1-203361	36	1	1	0	0	0	0	0	0	0	0	NA	NA	NA	10	9	491	167	164	0	0	0	1	0	0	0.002	0	0
.	19.01.15-15.28.03-1-203365	32	1	1	0	0	0	0	0	0	0	0	NA	NA	NA	8	13	497	164	165	0	0	0	3	0	0	0.006	0	0
.	19.01.15-15.28.06-1-203366	93	6	6	1	0	1	621	5	5	0	0	NA	NA	NA	25	39	513	171	168	353	118	150	16	0	0	0.031	0	0
.	19.01.15-15.28.06-1-203367	123	12	12	1	0	1	627	10	10	0	0	NA	NA	NA	38	41	516	166	172	357	116	154	15	15	12	0.029	0.09	0.07
.	19.01.15-15.28.12-1-203371	61	2	2	0	0	0	606	1	1	0	0	NA	NA	NA	16	21	503	165	166	345	114	147	2	0	2	0.004	0	0.012
.	19.01.15-15.28.14-1-203376	32	1	1	0	0	0	0	0	0	0	0	NA	NA	NA	7	8	491	166	164	0	0	0	0	0	1	0	0	0.006
.	19.01.15-15.28.18-1-203383	35	1	1	0	0	0	0	0	0	0	0	NA	NA	NA	8	7	493	164	163	0	0	0	2	0	0	0.004	0	0
.	19.01.15-15.28.19-1-203387	296	19	19	2	0	2	651	17	17	0	0	NA	NA	NA	84	71	532	177	175	374	122	155	64	12	2	0.12	0.068	0.011
.	19.01.15-15.28.20-1-203391	32	1	1	0	0	0	0	0	0	0	0	NA	NA	NA	13	11	494	167	163	0	0	0	3	0	0	0.006	0	0
.	19.01.15-15.28.22-1-203393	285	65	65	20	0	16	674	64	64	0	0	NA	NA	NA	77	93	548	179	179	389	121	164	176	35	16	0.321	0.196	0.089
.	19.01.15-15.28.24-1-203397	33	1	1	0	0	0	0	0	0	0	0	NA	NA	NA	12	11	496	164	164	0	0	0	1	0	0	0.002	0	0
.	19.01.15-15.28.25-1-203398	125	20	20	3	0	3	633	17	17	0	0	NA	NA	NA	40	49	520	172	170	359	119	155	41	24	0	0.079	0.14	0
.	19.01.15-15.28.28-1-203403	38	1	1	0	0	0	0	0	0	0	0	NA	NA	NA	21	9	493	165	164	0	0	0	2	0	0	0.004	0	0
.	19.01.15-15.28.32-1-203408	122	13	13	4	0	3	613	10	10	0	0	NA	NA	NA	40	34	513	167	167	356	112	145	23	13	5	0.045	0.078	0.03
.	19.01.15-15.28.36-1-203409	63	2	2	0	0	0	603	1	1	0	0	NA	NA	NA	26	20	498	165	170	336	114	153	8	0	0	0.016	0	0
.	19.01.15-15.28.47-1-203429	113	6	6	1	0	1	608	3	3	0	0	NA	NA	NA	38	25	501	171	166	342	118	148	12	5	0	0.024	0.029	0
.	19.01.15-15.28.57-1-203440	59	2	2	0	0	0	303	1	1	0	0	NA	NA	NA	16	11	497	163	164	171	54	78	1	0	0	0.002	0	0
.	19.01.15-15.28.59-1-203441	115	14	14	4	0	3	618	13	13	0	0	NA	NA	NA	52	45	517	174	167	352	118	148	31	2	1	0.06	0.011	0.006
.	19.01.15-15.29.02-1-203443	299	31	31	12	0	11	688	27	27	0	0	NA	NA	NA	78	112	554	181	190	390	129	169	65	30	6	0.117	0.166	0.032
.	19.01.15-15.29.07-1-203448	65	4	4	0	0	0	616	3	3	0	0	NA	NA	NA	24	35	512	171	165	351	117	148	17	0	0	0.033	0	0
.	19.01.15-15.29.07-1-203449	32	1	1	0	0	0	0	0	0	0	0	NA	NA	NA	11	11	495	164	165	0	0	0	0	3	0	0	0.018	0
.	19.01.15-15.29.12-1-203453	124	11	11	1	0	1	616	9	9	0	0	NA	NA	NA	44	37	507	170	173	342	118	156	80	2	0	0.158	0.012	0
.	19.01.15-15.29.12-1-203455	94	5	5	0	0	0	621	4	4	0	0	NA	NA	NA	27	30	508	166	169	355	113	153	10	10	0	0.02	0.06	0
.	19.01.15-15.29.17-1-203462	117	9	9	6	0	4	620	7	7	0	0	NA	NA	NA	43	39	506	172	174	348	119	153	36	6	0	0.071	0.035	0
.	19.01.15-15.29.23-1-203476	92	9	9	3	0	3	611	8	8	0	0	NA	NA	NA	33	26	502	169	168	347	116	148	23	7	1	0.046	0.041	0.006
.	19.01.15-15.29.24-1-203478	63	3	3	1	0	1	613	2	2	0	0	NA	NA	NA	26	30	499	172	172	344	115	154	10	0	0	0.02	0	0
.	19.01.15-15.29.24-1-203479	92	8	8	2	0	2	609	7	7	0	0	NA	NA	NA	24	24	506	165	166	349	112	148	25	1	7	0.049	0.006	0.042
.	19.01.15-15.29.35-1-203490	34	1	1	0	0	0	0	0	0	0	0	NA	NA	NA	7	14	497	168	162	0	0	0	0	0	0	0	0	0
.	19.01.15-15.29.38-1-203491	289	31	31	8	0	6	666	26	26	0	0	NA	NA	NA	84	86	538	181	180	375	130	161	91	29	2	0.169	0.16	0.011
.	19.01.15-15.29.42-1-203507	91	4	4	0	0	0	607	3	3	0	0	NA	NA	NA	40	32	509	169	167	345	112	150	5	2	0	0.01	0.012	0
.	19.01.15-15.29.45-1-203510	35	1	1	1	0	1	0	0	0	0	0	NA	NA	NA	5	14	496	165	166	0	0	0	0	0	1	0	0	0.006
.	19.01.15-15.29.45-1-203511	150	29	29	5	0	4	629	25	25	0	0	NA	NA	NA	47	50	507	176	180	351	118	160	75	14	0	0.148	0.08	0
.	19.01.15-15.29.47-1-203515	236	39	39	9	0	8	647	35	35	0	0	NA	NA	NA	60	70	528	177	178	365	122	160	115	35	17	0.218	0.198	0.096
.	19.01.15-15.29.47-1-203516	329	16	16	6	0	2	682	14	14	0	0	NA	NA	NA	109	108	551	184	186	389	130	163	59	7	11	0.107	0.038	0.059
.	19.01.15-15.29.51-1-203520	147	6	6	1	0	1	637	5	5	0	0	NA	NA	NA	40	55	517	173	178	359	116	162	13	3	0	0.025	0.017	0
.	19.01.15-15.29.53-1-203523	211	26	26	11	0	6	647	25	25	0	0	NA	NA	NA	69	65	534	170	174	375	119	153	63	18	9	0.118	0.106	0.052
.	19.01.15-15.29.57-1-203524	149	19	19	5	0	5	632	17	17	0	0	NA	NA	NA	47	48	521	169	171	362	116	154	60	6	3	0.115	0.036	0.018
.	19.01.15-15.30.15-1-203543	65	2	2	0	0	0	452	1	1	0	0	NA	NA	NA	22	17	496	168	166	262	77	113	2	0	1	0.004	0	0.006
.	19.01.15-15.30.25-1-203559	349	44	44	12	0	9	677	42	42	0	0	NA	NA	NA	101	96	546	181	182	387	129	161	123	44	5	0.225	0.243	0.027
.	19.01.15-15.30.27-1-203562	58	2	2	0	0	0	100	1	1	0	0	NA	NA	NA	22	19	498	169	165	62	17	21	4	0	0	0.008	0	0
.	19.01.15-15.30.27-1-203563	151	18	18	5	0	5	636	16	16	0	0	NA	NA	NA	41	53	514	177	175	358	122	156	52	20	1	0.101	0.113	0.006
.	19.01.15-15.30.27-1-203564	285	43	43	10	0	8	677	39	39	0	0	NA	NA	NA	74	102	552	183	180	386	129	162	148	29	4	0.268	0.158	0.022
.	19.01.15-15.30.28-1-203566	36	1	1	0	0	0	0	0	0	0	0	NA	NA	NA	7	9	495	164	163	0	0	0	0	0	0	0	0	0
.	19.01.15-15.30.30-1-203574	224	30	30	8	0	6	630	27	27	0	0	NA	NA	NA	84	46	514	176	169	357	124	149	88	28	17	0.171	0.159	0.101
.	19.01.15-15.30.32-1-203575	205	84	84	20	0	17	635	79	79	0	0	NA	NA	NA	73	62	531	176	168	368	119	148	203	61	21	0.382	0.347	0.125
.	19.01.15-15.30.33-1-203578	61	2	2	2	0	2	611	1	1	0	0	NA	NA	NA	20	29	503	174	165	346	118	147	6	0	4	0.012	0	0.024
.	19.01.15-15.30.52-1-203607	268	21	21	4	0	2	659	16	16	0	0	NA	NA	NA	69	77	530	180	180	373	125	161	61	27	3	0.115	0.15	0.017
.	19.01.15-15.31.10-1-203657	33	1	1	0	0	0	0	0	0	0	0	NA	NA	NA	8	9	494	165	163	0	0	0	0	0	1	0	0	0.006
.	19.01.15-15.31.16-1-203663	215	49	49	14	0	7	664	46	46	0	0	NA	NA	NA	59	83	537	178	181	377	124	163	137	49	8	0.255	0.275	0.044
.	19.01.15-15.31.19-1-203669	62	4	4	3	0	1	620	3	3	0	0	NA	NA	NA	23	36	507	176	166	351	122	147	21	4	0	0.041	0.023	0
.	19.01.15-15.31.22-1-203674	138	14	14	5	0	4	629	11	11	0	0	NA	NA	NA	53	49	519	170	173	358	118	153	56	12	4	0.108	0.071	0.023
.	19.01.15-15.31.39-1-203691	118	4	4	1	0	0	608	3	3	0	0	NA	NA	NA	41	25	504	167	167	347	114	147	10	4	0	0.02	0.024	0
.	19.01.15-15.31.48-1-203715	206	35	35	12	0	9	645	32	32	0	0	NA	NA	NA	61	66	531	175	173	368	120	157	114	23	1	0.215	0.131	0.006
.	19.01.15-15.31.54-1-203720	201	8	8	3	0	2	646	7	7	0	0	NA	NA	NA	71	64	526	176	175	366	121	159	22	5	0	0.042	0.028	0
.	19.01.15-15.31.54-1-203721	91	6	6	0	0	0	623	5	5	0	0	NA	NA	NA	29	43	512	170	174	352	115	156	13	9	0	0.025	0.053	0
.	19.01.15-15.31.55-1-203722	150	10	10	2	0	2	629	8	8	0	0	NA	NA	NA	50	50	514	172	177	352	118	159	34	6	0	0.066	0.035	0
.	19.01.15-15.31.55-1-203724	33	1	1	0	0	0	0	0	0	0	0	NA	NA	NA	6	11	493	165	166	0	0	0	1	0	0	0.002	0	0
.	19.01.15-15.31.58-1-203728	33	1	1	0	0	0	0	0	0	0	0	NA	NA	NA	9	5	491	165	162	0	0	0	2	0	0	0.004	0	0
.	19.01.15-15.31.58-1-203729	32	1	1	0	0	0	0	0	0	0	0	NA	NA	NA	10	11	497	163	164	0	0	0	1	0	0	0.002	0	0
.	19.01.15-15.32.00-1-203732	35	1	1	0	0	0	0	0	0	0	0	NA	NA	NA	7	14	497	165	165	0	0	0	0	0	3	0	0	0.018
.	19.01.15-15.32.01-1-203734	121	7	7	5	0	4	624	6	6	0	0	NA	NA	NA	45	45	515	170	173	355	116	153	25	0	10	0.049	0	0.058
.	19.01.15-15.32.02-1-203735	89	7	7	3	0	3	607	6	6	0	0	NA	NA	NA	24	25	507	166	165	347	113	147	14	5	3	0.028	0.03	0.018
.	19.01.15-15.32.21-1-203755	65	2	2	0	0	0	599	1	1	0	0	NA	NA	NA	27	19	500	166	166	339	113	147	6	5	0	0.012	0.03	0
.	19.01.15-15.32.33-1-203762	151	9	9	3	0	2	622	7	7	0	0	NA	NA	NA	50	38	509	173	169	354	119	149	22	13	0	0.043	0.075	0
.	19.01.15-15.32.34-1-203763	30	1	1	0	0	0	0	0	0	0	0	NA	NA	NA	3	12	495	166	164	0	0	0	0	2	0	0	0.012	0
.	19.01.15-15.32.34-1-203764	205	21	21	5	0	3	638	20	20	0	0	NA	NA	NA	61	63	527	179	170	364	123	151	73	12	7	0.139	0.067	0.041
.	19.01.15-15.32.35-1-203767	64	2	2	3	0	2	619	0	0	0	0	NA	NA	NA	28	40	509	170	174	347	116	156	4	4	0	0.008	0.024	0
.	19.01.15-15.32.36-1-203769	92	6	6	3	0	2	609	4	4	0	0	NA	NA	NA	35	29	504	173	165	346	117	146	8	0	12	0.016	0	0.073
.	19.01.15-15.32.37-1-203771	90	6	6	1	0	1	615	5	5	0	0	NA	NA	NA	33	34	506	169	172	347	115	153	22	2	0	0.043	0.012	0
.	19.01.15-15.32.38-1-203773	326	57	57	19	0	17	674	50	50	0	0	NA	NA	NA	98	93	550	179	177	390	126	158	158	43	25	0.287	0.24	0.141
.	19.01.15-15.32.46-1-203792	34	1	1	0	0	0	0	0	0	0	0	NA	NA	NA	14	13	498	164	164	0	0	0	2	0	0	0.004	0	0
.	19.01.15-15.32.48-1-203800	144	12	12	4	0	2	618	11	11	0	0	NA	NA	NA	43	36	504	176	169	346	121	151	35	4	3	0.069	0.023	0.018
.	19.01.15-15.32.48-1-203801	33	1	1	0	0	0	0	0	0	0	0	NA	NA	NA	9	8	492	166	163	0	0	0	1	0	0	0.002	0	0
.	19.01.15-15.32.50-1-203803	68	4	4	1	0	1	499	2	2	0	0	NA	NA	NA	21	29	508	167	167	287	91	121	2	0	5	0.004	0	0.03
.	19.01.15-15.32.51-1-203804	177	40	40	12	0	10	628	33	33	0	0	NA	NA	NA	59	53	518	175	173	357	121	150	113	38	3	0.218	0.217	0.017
.	19.01.15-15.32.52-1-203805	31	1	1	0	0	0	0	0	0	0	0	NA	NA	NA	8	8	495	163	163	0	0	0	2	0	0	0.004	0	0
.	19.01.15-15.32.54-1-203811	445	43	43	15	0	11	697	42	42	0	0	NA	NA	NA	123	125	561	194	183	395	140	162	112	37	15	0.2	0.191	0.082
.	19.01.15-15.32.54-1-203812	117	10	10	0	0	0	622	8	8	0	0	NA	NA	NA	33	37	510	167	173	353	114	155	3	9	14	0.006	0.054	0.081
.	19.01.15-15.32.57-1-203814	90	3	3	1	0	1	609	2	2	0	0	NA	NA	NA	40	26	506	167	166	346	114	149	8	0	4	0.016	0	0.024
.	19.01.15-15.33.03-1-203821	32	1	1	0	0	0	0	0	0	0	0	NA	NA	NA	11	8	492	165	164	0	0	0	5	0	0	0.01	0	0
.	19.01.15-15.33.06-1-203827	122	12	12	2	0	2	615	11	11	0	0	NA	NA	NA	40	33	511	169	166	352	115	148	11	2	8	0.022	0.012	0.048
.	19.01.15-15.33.11-1-203833	121	18	18	3	0	3	617	17	17	0	0	NA	NA	NA	44	39	519	168	165	357	112	148	36	15	1	0.069	0.089	0.006
.	19.01.15-15.33.13-1-203837	155	24	24	5	0	5	646	21	21	0	0	NA	NA	NA	57	69	525	177	180	364	122	160	48	21	0	0.091	0.119	0
.	19.01.15-15.33.13-1-203838	85	3	3	1	0	1	605	2	2	0	0	NA	NA	NA	45	26	503	168	168	342	114	149	7	5	0	0.014	0.03	0
.	19.01.15-15.33.14-1-203840	90	3	3	1	0	1	619	2	2	0	0	NA	NA	NA	28	38	514	167	170	355	114	150	8	0	2	0.016	0	0.012
.	19.01.15-15.33.27-1-203855	34	1	1	0	0	0	0	0	0	0	0	NA	NA	NA	6	5	490	164	164	0	0	0	0	0	1	0	0	0.006
.	19.01.15-15.33.28-1-203857	237	38	38	12	0	8	647	32	32	0	0	NA	NA	NA	59	62	526	179	170	369	127	151	87	52	25	0.165	0.291	0.147
.	19.01.15-15.33.28-1-203859	206	24	24	5	0	4	656	21	21	0	0	NA	NA	NA	63	76	535	179	175	376	124	156	68	17	3	0.127	0.095	0.017
.	19.01.15-15.33.30-1-203863	94	9	9	2	0	2	624	8	8	0	0	NA	NA	NA	27	34	508	173	166	354	122	148	23	0	0	0.045	0	0
.	19.01.15-15.33.38-1-203871	62	3	3	0	0	0	605	2	2	0	0	NA	NA	NA	26	27	505	169	166	344	116	145	0	0	5	0	0	0.03
.	19.01.15-15.33.50-1-203891	32	1	1	0	0	0	0	0	0	0	0	NA	NA	NA	9	14	498	164	165	0	0	0	0	0	0	0	0	0
.	19.01.15-15.33.53-1-203892	91	8	8	5	0	4	616	6	6	0	0	NA	NA	NA	25	34	512	169	166	354	116	146	12	6	8	0.023	0.036	0.048
.	19.01.15-15.33.54-1-203893	114	6	6	3	0	3	619	5	5	0	0	NA	NA	NA	22	32	507	168	170	351	115	153	5	0	3	0.01	0	0.018
.	19.01.15-15.33.54-1-203894	120	9	9	2	0	2	627	6	6	0	0	NA	NA	NA	42	44	520	168	169	359	118	150	27	4	0	0.052	0.024	0
.	19.01.15-15.33.55-1-203895	309	83	83	18	0	12	652	75	75	0	0	NA	NA	NA	91	73	541	168	177	379	117	156	232	42	12	0.429	0.25	0.068
.	19.01.15-15.33.56-1-203896	269	33	33	9	0	8	668	29	29	0	0	NA	NA	NA	76	90	540	184	179	380	129	159	128	22	12	0.237	0.12	0.067
.	19.01.15-15.33.58-1-203899	64	3	3	0	0	0	603	2	2	0	0	NA	NA	NA	30	23	504	166	166	342	114	147	11	0	0	0.022	0	0
.	19.01.15-15.34.05-1-203906	292	47	47	16	0	13	648	40	40	0	0	NA	NA	NA	88	74	532	179	176	366	124	158	140	38	12	0.263	0.212	0.068
.	19.01.15-15.34.11-1-203911	295	22	22	11	0	5	670	18	18	0	0	NA	NA	NA	89	90	551	179	173	388	125	157	65	12	4	0.118	0.067	0.023
.	19.01.15-15.34.11-1-203913	263	16	16	8	0	3	672	13	13	0	0	NA	NA	NA	64	92	547	181	177	383	129	160	74	29	0	0.135	0.16	0
.	19.01.15-15.34.12-1-203914	201	41	41	13	0	12	646	39	39	0	0	NA	NA	NA	67	73	528	177	181	361	121	164	142	23	1	0.269	0.13	0.006
.	19.01.15-15.34.14-1-203918	177	9	9	3	0	3	630	8	8	0	0	NA	NA	NA	46	55	522	174	172	357	120	153	27	9	4	0.052	0.052	0.023
.	19.01.15-15.34.21-1-203933	92	5	5	4	0	2	606	4	4	0	0	NA	NA	NA	35	27	504	167	169	342	114	150	14	9	0	0.028	0.054	0
.	19.01.15-15.34.36-1-203946	144	10	10	3	0	3	624	8	8	0	0	NA	NA	NA	44	39	512	170	170	358	117	149	9	13	9	0.018	0.076	0.053
.	19.01.15-15.34.38-1-203948	34	1	1	0	0	0	0	0	0	0	0	NA	NA	NA	8	5	492	164	162	0	0	0	0	0	2	0	0	0.012
.	19.01.15-15.34.40-1-203950	185	21	21	5	0	3	639	20	20	0	0	NA	NA	NA	64	58	523	174	174	369	118	152	41	19	10	0.078	0.109	0.057
.	19.01.15-15.34.46-1-203975	235	19	19	4	0	4	652	18	18	0	0	NA	NA	NA	60	74	528	181	178	365	128	159	66	15	0	0.125	0.083	0
.	19.01.15-15.34.46-1-203976	62	4	4	1	0	1	614	3	3	0	0	NA	NA	NA	24	30	504	170	169	343	119	152	14	0	1	0.028	0	0.006
.	19.01.15-15.34.46-1-203977	234	40	40	9	0	7	641	36	36	0	0	NA	NA	NA	53	58	518	173	180	359	118	164	121	21	20	0.234	0.121	0.111
.	19.01.15-15.34.57-1-203989	250	30	30	11	0	9	650	28	28	0	0	NA	NA	NA	68	77	531	175	184	363	119	168	75	25	2	0.141	0.143	0.011
.	19.01.15-15.35.01-1-203990	175	23	23	4	0	4	637	21	21	0	0	NA	NA	NA	40	54	520	174	173	362	120	155	81	16	7	0.156	0.092	0.04
.	19.01.15-15.35.01-1-203991	180	36	36	14	0	9	647	33	33	0	0	NA	NA	NA	38	58	519	176	176	363	126	158	109	18	0	0.21	0.102	0
.	19.01.15-15.35.06-1-203998	140	8	8	1	0	1	628	7	7	0	0	NA	NA	NA	45	41	517	168	169	360	116	152	20	3	0	0.039	0.018	0
.	19.01.15-15.35.11-1-204004	149	15	15	8	0	3	633	14	14	0	0	NA	NA	NA	39	50	520	171	172	360	119	154	50	17	4	0.096	0.099	0.023
.	19.01.15-15.35.23-1-204027	34	1	1	0	0	0	0	0	0	0	0	NA	NA	NA	12	8	493	164	164	0	0	0	1	0	0	0.002	0	0
.	19.01.15-15.35.25-1-204030	63	4	4	0	0	0	603	3	3	0	0	NA	NA	NA	28	21	498	165	171	339	114	150	5	4	0	0.01	0.024	0
.	19.01.15-15.35.26-1-204031	118	11	11	3	0	2	626	9	9	0	0	NA	NA	NA	38	49	520	168	174	358	114	154	44	3	0	0.085	0.018	0
.	19.01.15-15.35.31-1-204037	142	8	8	3	0	2	618	7	7	0	0	NA	NA	NA	50	42	517	169	169	357	116	145	17	3	5	0.033	0.018	0.03
.	19.01.15-15.35.41-1-204062	95	6	6	2	0	2	615	5	5	0	0	NA	NA	NA	44	36	507	173	169	346	119	150	19	0	2	0.037	0	0.012
.	19.01.15-15.35.41-1-204063	61	3	3	1	0	1	612	2	2	0	0	NA	NA	NA	23	31	507	171	166	348	116	148	3	5	0	0.006	0.029	0
.	19.01.15-15.35.42-1-204066	32	1	1	1	0	1	0	0	0	0	0	NA	NA	NA	9	6	492	165	162	0	0	0	1	0	0	0.002	0	0
.	19.01.15-15.35.44-1-204069	117	7	7	3	0	3	631	6	6	0	0	NA	NA	NA	30	42	510	171	174	358	121	152	21	0	3	0.041	0	0.017
.	19.01.15-15.35.45-1-204070	320	30	30	11	0	7	671	27	27	0	0	NA	NA	NA	94	95	541	184	183	380	131	160	137	27	9	0.253	0.147	0.049
.	19.01.15-15.35.46-1-204074	309	29	29	8	0	6	671	25	25	0	0	NA	NA	NA	98	93	539	185	182	381	128	162	76	22	6	0.141	0.119	0.033
.	19.01.15-15.35.49-1-204075	62	2	2	0	0	0	598	1	1	0	0	NA	NA	NA	27	20	502	166	165	342	112	144	5	0	0	0.01	0	0
.	19.01.15-15.35.49-1-204076	63	4	4	3	0	2	611	3	3	0	0	NA	NA	NA	27	27	506	168	166	352	115	144	8	9	0	0.016	0.054	0
.	19.01.15-15.35.50-1-204077	124	6	6	3	0	3	627	5	5	0	0	NA	NA	NA	38	42	515	171	169	357	117	153	21	0	0	0.041	0	0
.	19.01.15-15.35.54-1-204079	152	12	12	1	0	1	636	10	10	0	0	NA	NA	NA	51	54	519	175	173	359	124	153	26	0	3	0.05	0	0.017
.	19.01.15-15.35.58-1-204081	59	2	2	0	0	0	0	1	1	0	0	NA	NA	NA	16	7	493	164	163	0	0	0	3	0	0	0.006	0	0
.	19.01.15-15.36.01-1-204084	117	4	4	0	0	0	619	3	3	0	0	NA	NA	NA	39	40	513	168	172	357	108	154	0	13	4	0	0.077	0.023
.	19.01.15-15.36.02-1-204087	207	20	20	5	0	4	642	19	19	0	0	NA	NA	NA	76	69	527	177	178	364	120	158	29	19	4	0.055	0.107	0.022
.	19.01.15-15.36.03-1-204088	32	1	1	0	0	0	0	0	0	0	0	NA	NA	NA	6	9	493	165	164	0	0	0	2	0	0	0.004	0	0
.	19.01.15-15.36.03-1-204092	61	2	2	1	0	1	101	1	1	0	0	NA	NA	NA	16	13	496	165	165	58	18	25	3	2	0	0.006	0.012	0
.	19.01.15-15.36.05-1-204094	211	36	36	14	0	11	652	31	31	0	0	NA	NA	NA	65	79	529	178	185	366	121	165	163	12	0	0.308	0.067	0
.	19.01.15-15.36.07-1-204097	35	1	1	0	0	0	0	0	0	0	0	NA	NA	NA	12	15	496	167	165	0	0	0	0	0	0	0	0	0
.	19.01.15-15.36.10-1-204100	89	3	3	1	0	1	618	2	2	0	0	NA	NA	NA	15	29	504	170	168	348	117	153	4	0	6	0.008	0	0.036
.	19.01.15-15.36.10-1-204101	67	2	2	1	0	1	595	1	1	0	0	NA	NA	NA	34	17	498	169	163	339	112	144	0	11	0	0	0.065	0
.	19.01.15-15.36.17-1-204109	321	28	28	13	0	10	665	25	25	0	0	NA	NA	NA	95	92	540	181	184	375	129	161	101	15	16	0.187	0.083	0.087
.	19.01.15-15.36.18-1-204110	92	10	10	6	0	5	611	9	9	0	0	NA	NA	NA	32	30	506	171	166	347	117	147	24	16	2	0.047	0.094	0.012
.	19.01.15-15.36.23-1-204120	152	7	7	3	0	2	625	6	6	0	0	NA	NA	NA	45	44	512	170	175	351	117	157	27	8	4	0.053	0.047	0.023
.	19.01.15-15.36.25-1-204121	63	3	3	0	0	0	599	2	2	0	0	NA	NA	NA	26	21	503	168	163	343	113	143	1	13	0	0.002	0.077	0
.	19.01.15-15.36.31-1-204142	118	11	11	2	0	2	630	9	9	0	0	NA	NA	NA	38	42	513	173	169	360	118	152	39	4	2	0.076	0.023	0.012
.	19.01.15-15.36.33-1-204144	239	22	22	7	0	4	633	20	20	0	0	NA	NA	NA	74	59	522	179	171	361	122	150	103	15	6	0.197	0.084	0.035
.	19.01.15-15.36.33-1-204145	233	13	13	4	0	3	637	11	11	0	0	NA	NA	NA	67	59	523	174	175	358	122	157	15	23	9	0.029	0.132	0.051
.	19.01.15-15.36.38-1-204149	120	9	9	3	0	3	610	8	8	0	0	NA	NA	NA	39	33	512	167	167	350	114	146	19	6	2	0.037	0.036	0.012
.	19.01.15-15.36.40-1-204153	149	16	16	0	0	0	630	14	14	0	0	NA	NA	NA	33	48	521	171	169	361	119	150	25	10	8	0.048	0.058	0.047
.	19.01.15-15.36.46-1-204175	153	11	11	7	0	5	621	9	9	0	0	NA	NA	NA	56	52	518	177	170	352	119	150	45	0	0	0.087	0	0
.	19.01.15-15.36.53-1-204185	86	3	3	0	0	0	600	2	2	0	0	NA	NA	NA	32	20	500	167	166	339	115	146	7	0	0	0.014	0	0
.	19.01.15-15.36.58-1-204189	144	7	7	2	0	2	635	6	6	0	0	NA	NA	NA	48	50	514	174	175	354	124	157	14	8	2	0.027	0.046	0.011
.	19.01.15-15.36.59-1-204192	119	11	11	4	0	3	624	9	9	0	0	NA	NA	NA	41	41	515	170	169	358	117	149	34	7	0	0.066	0.041	0
.	19.01.15-15.37.05-1-204200	88	5	5	2	0	2	611	4	4	0	0	NA	NA	NA	26	21	504	165	165	346	116	149	27	0	0	0.054	0	0
.	19.01.15-15.37.06-1-204203	231	25	25	9	0	6	646	22	22	0	0	NA	NA	NA	62	64	535	169	173	379	114	153	86	28	4	0.161	0.166	0.023
.	19.01.15-15.37.06-1-204204	116	6	6	2	0	2	613	5	5	0	0	NA	NA	NA	40	37	507	168	175	346	113	154	6	14	9	0.012	0.083	0.051
.	19.01.15-15.37.12-1-204206	178	30	30	7	0	5	638	27	27	0	0	NA	NA	NA	49	56	530	170	169	368	117	153	85	4	2	0.16	0.024	0.012
.	19.01.15-15.37.12-1-204208	157	58	58	13	0	11	630	53	53	0	0	NA	NA	NA	50	52	522	171	172	359	116	155	122	56	4	0.234	0.327	0.023
.	19.01.15-15.37.16-1-204216	218	37	37	9	0	6	648	35	35	0	0	NA	NA	NA	74	77	536	176	178	370	121	157	100	29	8	0.187	0.165	0.045
.	19.01.15-15.37.20-1-204226	212	24	24	5	0	4	647	20	20	0	0	NA	NA	NA	59	64	524	178	175	367	125	155	68	26	9	0.13	0.146	0.051
.	19.01.15-15.37.20-1-204228	33	1	1	0	0	0	0	0	0	0	0	NA	NA	NA	13	7	492	164	164	0	0	0	0	0	0	0	0	0
.	19.01.15-15.37.21-1-204231	87	4	4	2	0	2	613	3	3	0	0	NA	NA	NA	19	24	500	170	167	348	116	149	9	3	1	0.018	0.018	0.006
.	19.01.15-15.37.23-1-204233	95	4	4	2	0	1	610	2	2	0	0	NA	NA	NA	41	38	517	168	166	349	115	146	13	0	0	0.025	0	0
.	19.01.15-15.37.24-1-204234	124	6	6	2	0	1	614	5	5	0	0	NA	NA	NA	28	32	506	173	166	350	117	147	10	4	0	0.02	0.023	0
.	19.01.15-15.37.37-1-204243	183	25	25	9	0	5	646	21	21	0	0	NA	NA	NA	52	65	523	178	177	362	125	159	80	25	0	0.153	0.14	0
.	19.01.15-15.37.41-1-204264	198	13	13	4	0	3	642	12	12	0	0	NA	NA	NA	83	67	533	174	173	367	118	157	31	0	1	0.058	0	0.006
.	19.01.15-15.37.41-1-204265	184	25	25	5	0	3	640	24	24	0	0	NA	NA	NA	70	62	529	176	170	369	121	150	42	11	12	0.079	0.062	0.071
.	19.01.15-15.37.46-1-204270	69	2	2	1	0	1	495	1	1	0	0	NA	NA	NA	26	15	493	165	170	283	90	122	4	0	2	0.008	0	0.012
.	19.01.15-15.37.53-1-204274	33	1	1	0	0	0	0	0	0	0	0	NA	NA	NA	5	5	492	163	163	0	0	0	0	0	4	0	0	0.025
.	19.01.15-15.37.56-1-204276	288	38	38	11	0	8	666	34	34	0	0	NA	NA	NA	88	80	536	179	178	378	127	161	131	26	15	0.244	0.145	0.084
.	19.01.15-15.37.58-1-204280	208	12	12	3	0	1	626	11	11	0	0	NA	NA	NA	56	49	511	175	176	352	118	156	21	8	4	0.041	0.046	0.023
.	19.01.15-15.38.00-1-204283	94	7	7	1	0	1	622	6	6	0	0	NA	NA	NA	32	40	508	173	172	350	118	154	16	0	0	0.031	0	0
.	19.01.15-15.38.05-1-204288	291	21	21	8	0	5	651	19	19	0	0	NA	NA	NA	84	65	525	182	171	368	130	153	72	15	11	0.137	0.082	0.064
.	19.01.15-15.38.14-1-204302	32	1	1	0	0	0	0	0	0	0	0	NA	NA	NA	11	16	498	168	163	0	0	0	0	0	0	0	0	0
.	19.01.15-15.38.15-1-204305	90	3	3	0	0	0	610	2	2	0	0	NA	NA	NA	33	30	508	170	165	350	115	145	0	16	1	0	0.094	0.006
.	19.01.15-15.38.16-1-204307	60	3	3	1	0	1	609	2	2	0	0	NA	NA	NA	24	28	508	163	170	348	111	150	7	0	0	0.014	0	0
.	19.01.15-15.38.19-1-204315	63	4	4	0	0	0	603	3	3	0	0	NA	NA	NA	18	14	499	165	163	345	112	146	13	10	3	0.026	0.061	0.018
.	19.01.15-15.38.20-1-204316	148	18	18	5	0	3	619	17	17	0	0	NA	NA	NA	37	41	512	173	169	354	117	148	19	14	10	0.037	0.081	0.059
.	19.01.15-15.38.23-1-204323	241	38	38	10	0	6	651	37	37	0	0	NA	NA	NA	56	66	525	179	175	367	127	157	98	30	1	0.187	0.168	0.006
.	19.01.15-15.38.27-1-204326	266	15	15	4	0	1	667	14	14	0	0	NA	NA	NA	69	94	545	181	181	382	127	158	61	6	4	0.112	0.033	0.022
.	19.01.15-15.38.30-1-204330	38	1	1	0	0	0	0	0	0	0	0	NA	NA	NA	12	7	492	165	163	0	0	0	0	0	0	0	0	0
.	19.01.15-15.38.30-1-204331	198	17	17	9	0	7	641	14	14	0	0	NA	NA	NA	60	66	525	178	176	363	125	153	31	13	9	0.059	0.073	0.051
.	19.01.15-15.38.33-1-204334	33	1	1	0	0	0	0	0	0	0	0	NA	NA	NA	8	6	493	163	163	0	0	0	3	0	0	0.006	0	0
.	19.01.15-15.38.34-1-204336	258	26	26	12	0	5	653	24	24	0	0	NA	NA	NA	81	74	531	174	182	372	121	160	113	3	2	0.213	0.017	0.011
.	19.01.15-15.38.35-1-204338	203	14	14	3	0	3	653	11	11	0	0	NA	NA	NA	46	66	531	177	171	372	126	155	32	5	4	0.06	0.028	0.023
.	19.01.15-15.38.42-1-204359	86	5	5	2	0	2	616	3	3	0	0	NA	NA	NA	20	30	503	170	170	348	116	152	7	8	0	0.014	0.047	0
.	19.01.15-15.38.45-1-204363	116	8	8	1	0	1	615	7	7	0	0	NA	NA	NA	36	30	503	166	174	345	115	155	22	5	5	0.044	0.03	0.029
.	19.01.15-15.38.49-1-204365	102	20	20	7	0	3	610	17	17	0	0	NA	NA	NA	30	27	507	164	169	351	111	148	56	6	2	0.11	0.037	0.012
.	19.01.15-15.38.58-1-204384	93	9	9	2	0	1	614	8	8	0	0	NA	NA	NA	35	28	503	168	170	346	115	153	25	9	0	0.05	0.054	0
.	19.01.15-15.39.01-1-204386	56	2	2	0	0	0	0	1	1	0	0	NA	NA	NA	18	11	496	164	164	0	0	0	1	0	3	0.002	0	0.018
.	19.01.15-15.39.10-1-204391	173	26	26	9	0	4	642	23	23	0	0	NA	NA	NA	50	57	517	176	177	357	126	159	84	19	18	0.162	0.108	0.102
.	19.01.15-15.39.10-1-204392	172	18	18	9	0	5	630	16	16	0	0	NA	NA	NA	46	48	511	176	174	353	122	155	54	6	15	0.106	0.034	0.086
.	19.01.15-15.39.13-1-204396	85	5	5	2	0	2	615	4	4	0	0	NA	NA	NA	30	32	507	172	166	347	118	150	16	0	0	0.032	0	0
.	19.01.15-15.39.17-1-204401	180	28	28	12	0	7	629	25	25	0	0	NA	NA	NA	62	48	515	177	169	354	125	150	74	5	7	0.144	0.028	0.041
.	19.01.15-15.39.22-1-204409	240	23	23	6	0	4	645	21	21	0	0	NA	NA	NA	70	69	533	177	172	369	122	154	70	24	21	0.131	0.136	0.122
.	19.01.15-15.39.23-1-204413	59	2	2	0	0	0	251	1	1	0	0	NA	NA	NA	11	16	498	166	165	143	49	59	0	0	2	0	0	0.012
.	19.01.15-15.39.30-1-204425	239	15	15	8	0	6	657	14	14	0	0	NA	NA	NA	71	81	528	181	185	365	125	167	49	11	0	0.093	0.061	0
.	19.01.15-15.39.32-1-204484	64	3	3	0	0	0	594	1	1	0	0	NA	NA	NA	30	18	495	170	166	338	111	145	7	0	3	0.014	0	0.018
.	19.01.15-15.39.32-1-204485	172	9	9	1	0	1	623	8	8	0	0	NA	NA	NA	45	44	518	171	168	356	116	151	25	3	0	0.048	0.018	0
.	19.01.15-15.39.34-1-204487	64	3	3	0	0	0	614	2	2	0	0	NA	NA	NA	20	30	502	170	171	345	115	154	6	6	0	0.012	0.035	0
.	19.01.15-15.39.44-1-204580	91	7	7	3	0	3	609	5	5	0	0	NA	NA	NA	41	30	509	167	167	348	113	148	30	0	1	0.059	0	0.006
.	19.01.15-15.39.51-1-204587	67	5	5	0	0	0	606	4	4	0	0	NA	NA	NA	28	26	498	174	167	339	119	148	19	0	0	0.038	0	0
.	19.01.15-15.39.51-1-204589	30	1	1	1	0	1	0	0	0	0	0	NA	NA	NA	10	9	492	167	163	0	0	0	0	0	0	0	0	0
.	19.01.15-15.39.53-1-204592	58	3	3	0	0	0	606	2	2	0	0	NA	NA	NA	31	26	502	171	166	346	116	144	5	0	2	0.01	0	0.012
.	19.01.15-15.39.56-1-204595	60	2	2	0	0	0	152	1	1	0	0	NA	NA	NA	16	22	501	168	166	89	22	41	2	0	0	0.004	0	0
.	19.01.15-15.39.58-1-204599	348	71	71	27	0	23	660	61	61	0	0	NA	NA	NA	86	90	540	183	180	370	130	160	190	53	5	0.352	0.29	0.028
.	19.01.15-15.39.58-1-204600	240	73	73	22	0	15	655	68	68	0	0	NA	NA	NA	60	69	529	180	173	374	126	155	200	62	17	0.378	0.344	0.098
.	19.01.15-15.40.03-1-204605	149	10	10	3	0	3	607	8	8	0	0	NA	NA	NA	56	30	505	171	167	345	113	149	20	8	0	0.04	0.047	0
.	19.01.15-15.40.05-1-204609	95	15	15	3	0	1	622	14	14	0	0	NA	NA	NA	40	47	515	173	172	354	118	150	41	8	11	0.08	0.046	0.064
.	19.01.15-15.40.05-1-204610	65	5	5	3	0	3	606	4	4	0	0	NA	NA	NA	24	17	499	167	164	346	114	146	9	0	21	0.018	0	0.128
.	19.01.15-15.40.07-1-204612	409	51	51	21	0	17	689	47	47	0	0	NA	NA	NA	100	109	561	181	180	399	127	163	153	43	8	0.273	0.238	0.044
.	19.01.15-15.40.07-1-204613	392	54	54	19	0	11	679	48	48	0	0	NA	NA	NA	116	99	552	182	178	389	128	162	181	33	10	0.328	0.181	0.056
.	19.01.15-15.40.09-1-204615	67	2	2	0	0	0	613	0	0	0	0	NA	NA	NA	12	25	505	165	168	347	115	151	1	0	0	0.002	0	0
.	19.01.15-15.40.22-1-204637	63	4	4	1	0	1	606	3	3	0	0	NA	NA	NA	30	20	501	167	165	345	114	147	6	6	0	0.012	0.036	0
.	19.01.15-15.40.23-1-204639	98	8	8	3	0	2	614	7	7	0	0	NA	NA	NA	28	31	504	169	171	348	113	153	21	0	7	0.042	0	0.041
.	19.01.15-15.40.23-1-204641	34	1	1	0	0	0	0	0	0	0	0	NA	NA	NA	6	8	493	164	164	0	0	0	0	1	0	0	0.006	0
.	19.01.15-15.40.25-1-204642	88	3	3	3	0	1	603	2	2	0	0	NA	NA	NA	26	23	504	170	162	341	116	146	8	0	1	0.016	0	0.006
.	19.01.15-15.40.32-1-204655	124	5	5	4	0	2	628	4	4	0	0	NA	NA	NA	44	43	514	172	170	357	119	152	3	10	3	0.006	0.058	0.018
.	19.01.15-15.40.36-1-204658	34	1	1	0	0	0	0	0	0	0	0	NA	NA	NA	15	7	493	164	163	0	0	0	0	0	0	0	0	0
.	19.01.15-15.40.37-1-204659	96	4	4	4	0	3	627	3	3	0	0	NA	NA	NA	23	46	514	177	168	355	121	151	9	2	3	0.018	0.011	0.018
.	19.01.15-15.40.38-1-204662	147	14	14	5	0	3	631	13	13	0	0	NA	NA	NA	38	45	515	171	172	357	118	156	32	19	7	0.062	0.111	0.041
.	19.01.15-15.40.41-1-204680	184	8	8	1	0	1	632	7	7	0	0	NA	NA	NA	65	49	511	178	173	355	126	151	16	5	5	0.031	0.028	0.029
.	19.01.15-15.40.52-1-204689	120	14	14	6	0	5	626	12	12	0	0	NA	NA	NA	30	48	520	172	169	353	120	153	40	8	4	0.077	0.047	0.024
.	19.01.15-15.41.10-1-204701	213	48	48	14	0	10	632	41	41	0	0	NA	NA	NA	52	50	520	172	171	363	115	154	140	44	12	0.269	0.256	0.07
.	19.01.15-15.41.11-1-204703	93	8	8	3	0	2	617	7	7	0	0	NA	NA	NA	36	30	502	171	170	347	117	153	30	6	4	0.06	0.035	0.024
.	19.01.15-15.41.14-1-204707	119	6	6	3	0	3	608	5	5	0	0	NA	NA	NA	48	32	509	171	165	345	118	145	23	0	5	0.045	0	0.03
.	19.01.15-15.41.25-1-204718	120	6	6	2	0	1	620	5	5	0	0	NA	NA	NA	35	39	508	175	169	348	124	148	17	0	0	0.033	0	0
.	19.01.15-15.41.27-1-204719	107	9	9	2	0	2	623	7	7	0	0	NA	NA	NA	36	38	509	172	170	352	119	152	18	5	0	0.035	0.029	0
.	19.01.15-15.41.32-1-204730	64	4	4	1	0	1	609	3	3	0	0	NA	NA	NA	25	24	500	168	169	343	113	153	11	3	0	0.022	0.018	0
.	19.01.15-15.41.32-1-204731	235	29	29	11	0	7	637	24	24	0	0	NA	NA	NA	72	58	525	168	178	367	110	160	69	35	12	0.131	0.208	0.067
.	19.01.15-15.41.33-1-204732	217	19	19	6	0	5	631	17	17	0	0	NA	NA	NA	61	50	517	174	172	357	120	154	60	7	14	0.116	0.04	0.081
.	19.01.15-15.41.36-1-204736	64	4	4	2	0	2	604	3	3	0	0	NA	NA	NA	25	25	505	169	164	344	117	143	16	0	0	0.032	0	0
.	19.01.15-15.41.40-1-204739	210	30	30	9	0	7	633	27	27	0	0	NA	NA	NA	65	53	522	175	169	361	121	151	85	29	9	0.163	0.166	0.053
.	19.01.15-15.41.42-1-204756	91	8	8	2	0	2	607	6	6	0	0	NA	NA	NA	44	28	505	168	168	344	114	149	22	1	1	0.044	0.006	0.006
.	19.01.15-15.41.45-1-204758	144	9	9	2	0	2	629	8	8	0	0	NA	NA	NA	42	41	511	173	170	356	119	154	25	25	0	0.049	0.145	0
.	19.01.15-15.41.46-1-204761	135	16	16	6	0	3	623	12	12	0	0	NA	NA	NA	46	50	518	173	172	354	115	154	27	12	4	0.052	0.069	0.023
.	19.01.15-15.41.51-1-204764	123	10	10	6	0	5	616	8	8	0	0	NA	NA	NA	35	29	501	171	170	344	120	152	23	6	4	0.046	0.035	0.024
.	19.01.15-15.42.02-1-204770	85	4	4	1	0	1	603	2	2	0	0	NA	NA	NA	31	22	498	172	165	336	120	147	10	0	0	0.02	0	0
.	19.01.15-15.42.03-1-204771	228	30	30	11	0	8	652	27	27	0	0	NA	NA	NA	79	65	533	172	173	376	120	156	130	14	3	0.244	0.081	0.017
.	19.01.15-15.42.09-1-204776	199	20	20	5	0	3	646	19	19	0	0	NA	NA	NA	62	65	530	172	176	370	121	155	89	15	3	0.168	0.087	0.017
.	19.01.15-15.42.10-1-204777	88	3	3	1	0	1	605	2	2	0	0	NA	NA	NA	23	25	504	169	165	347	112	146	8	5	0	0.016	0.03	0
.	19.01.15-15.42.12-1-204779	115	11	11	3	0	2	619	10	10	0	0	NA	NA	NA	54	42	515	174	166	348	122	149	43	18	0	0.083	0.103	0
.	19.01.15-15.42.13-1-204783	89	4	4	1	0	1	613	3	3	0	0	NA	NA	NA	29	28	505	170	166	347	118	148	2	4	7	0.004	0.024	0.042
.	19.01.15-15.42.16-1-204789	239	30	30	10	0	6	652	27	27	0	0	NA	NA	NA	60	66	525	179	175	367	127	158	119	21	0	0.227	0.117	0
.	19.01.15-15.42.18-1-204793	175	9	9	3	0	2	622	7	7	0	0	NA	NA	NA	60	50	523	173	167	356	116	150	30	13	0	0.057	0.075	0
.	19.01.15-15.42.23-1-204802	190	13	13	5	0	3	663	11	11	0	0	NA	NA	NA	57	90	540	179	184	376	123	164	33	19	19	0.061	0.106	0.103
.	19.01.15-15.42.26-1-204803	123	6	6	3	0	3	627	5	5	0	0	NA	NA	NA	31	40	513	171	169	355	121	151	21	9	0	0.041	0.053	0
.	19.01.15-15.42.27-1-204804	118	9	9	2	0	1	610	7	7	0	0	NA	NA	NA	38	39	517	169	166	350	115	145	15	8	0	0.029	0.047	0
.	19.01.15-15.42.36-1-204815	61	2	2	0	0	0	605	1	1	0	0	NA	NA	NA	21	23	502	166	168	346	111	148	2	1	0	0.004	0.006	0
.	19.01.15-15.42.42-1-204834	115	6	6	2	0	2	606	4	4	0	0	NA	NA	NA	46	24	502	170	165	345	119	142	15	0	3	0.03	0	0.018
.	19.01.15-15.42.43-1-204835	36	1	1	0	0	0	0	0	0	0	0	NA	NA	NA	11	11	494	163	167	0	0	0	0	0	0	0	0	0
.	19.01.15-15.42.46-1-204839	35	1	1	0	0	0	0	0	0	0	0	NA	NA	NA	8	9	493	166	163	0	0	0	0	0	0	0	0	0
.	19.01.15-15.42.47-1-204841	64	2	2	1	0	1	351	0	0	0	0	NA	NA	NA	18	20	497	171	165	196	68	87	2	0	1	0.004	0	0.006
.	19.01.15-15.42.48-1-204843	30	1	1	0	0	0	0	0	0	0	0	NA	NA	NA	2	4	489	164	164	0	0	0	1	0	0	0.002	0	0
.	19.01.15-15.42.48-1-204844	307	39	39	7	0	7	657	36	36	0	0	NA	NA	NA	111	83	534	179	183	368	124	165	121	35	7	0.227	0.196	0.038
.	19.01.15-15.42.48-1-204845	174	7	7	2	0	2	652	6	6	0	0	NA	NA	NA	42	67	526	176	178	370	122	160	16	2	0	0.03	0.011	0
.	19.01.15-15.42.49-1-204846	177	7	7	2	0	2	642	6	6	0	0	NA	NA	NA	46	54	515	177	175	360	125	157	26	5	0	0.05	0.028	0
.	19.01.15-15.42.50-1-204847	150	53	53	13	0	11	614	50	50	0	0	NA	NA	NA	47	42	512	172	171	349	115	150	132	23	1	0.258	0.134	0.006
.	19.01.15-15.42.50-1-204848	149	15	15	4	0	2	629	12	12	0	0	NA	NA	NA	53	44	515	168	174	354	116	159	42	12	5	0.082	0.071	0.029
.	19.01.15-15.42.57-1-204855	210	10	10	2	0	2	627	8	8	0	0	NA	NA	NA	59	48	524	168	169	362	114	151	17	13	6	0.032	0.077	0.036
.	19.01.15-15.42.58-1-204856	100	8	8	1	0	1	625	5	5	0	0	NA	NA	NA	29	38	510	169	172	356	114	155	13	11	0	0.025	0.065	0
.	19.01.15-15.43.01-1-204863	286	21	21	10	0	6	668	20	20	0	0	NA	NA	NA	89	91	543	182	179	384	123	161	77	3	2	0.142	0.016	0.011
.	19.01.15-15.43.08-1-204876	64	4	4	2	0	0	603	3	3	0	0	NA	NA	NA	34	18	498	165	168	343	110	150	10	0	2	0.02	0	0.012
.	19.01.15-15.43.09-1-204878	122	8	8	4	0	3	630	6	6	0	0	NA	NA	NA	36	51	520	173	171	358	118	154	15	16	0	0.029	0.092	0
.	19.01.15-15.43.16-1-204888	187	9	9	6	0	2	633	8	8	0	0	NA	NA	NA	57	52	518	171	176	360	119	154	43	6	0	0.083	0.035	0
.	19.01.15-15.43.34-1-204903	115	6	6	0	0	0	622	4	4	0	0	NA	NA	NA	39	40	509	170	174	348	117	157	30	4	4	0.059	0.024	0.023
.	19.01.15-15.43.34-1-204905	118	10	10	4	0	3	619	9	9	0	0	NA	NA	NA	41	36	508	167	174	346	116	157	26	0	1	0.051	0	0.006
.	19.01.15-15.43.38-1-204910	204	40	40	12	0	10	636	37	37	0	0	NA	NA	NA	66	57	525	174	171	361	123	152	96	40	17	0.183	0.23	0.099
.	19.01.15-15.43.38-1-204911	35	1	1	0	0	0	0	0	0	0	0	NA	NA	NA	6	8	494	164	163	0	0	0	0	0	0	0	0	0
.	19.01.15-15.43.41-1-204914	90	11	11	3	0	2	615	9	9	0	0	NA	NA	NA	32	36	510	171	168	350	117	148	27	3	14	0.053	0.018	0.083
.	19.01.15-15.43.45-1-204932	53	2	2	1	0	1	101	1	1	0	0	NA	NA	NA	20	12	495	167	163	54	23	24	2	2	0	0.004	0.012	0
.	19.01.15-15.43.52-1-204936	245	13	13	1	0	1	662	10	10	0	0	NA	NA	NA	61	86	535	180	184	371	126	165	18	10	3	0.034	0.056	0.016
.	19.01.15-15.43.52-1-204937	123	4	4	0	0	0	614	3	3	0	0	NA	NA	NA	48	33	504	172	170	345	116	153	17	0	2	0.034	0	0.012
.	19.01.15-15.43.54-1-204938	63	4	4	1	0	1	607	3	3	0	0	NA	NA	NA	22	19	499	169	164	343	117	147	6	9	0	0.012	0.053	0
.	19.01.15-15.43.54-1-204939	84	11	11	1	0	1	603	10	10	0	0	NA	NA	NA	22	22	500	169	166	338	119	146	19	5	1	0.038	0.03	0.006
.	19.01.15-15.43.57-1-204944	119	7	7	1	0	0	616	6	6	0	0	NA	NA	NA	48	36	510	167	172	350	115	151	16	12	0	0.031	0.072	0
.	19.01.15-15.44.04-1-204952	62	2	2	0	0	0	0	1	1	0	0	NA	NA	NA	15	26	505	166	168	0	0	0	1	1	0	0.002	0.006	0
.	19.01.15-15.44.09-1-204957	260	48	48	14	0	7	666	46	46	0	0	NA	NA	NA	69	80	535	170	188	377	119	170	137	55	21	0.256	0.324	0.112
.	19.01.15-15.44.09-1-204958	38	1	1	1	0	1	0	0	0	0	0	NA	NA	NA	10	14	498	165	164	0	0	0	1	0	0	0.002	0	0
.	19.01.15-15.44.09-1-204959	241	23	23	9	0	6	655	20	20	0	0	NA	NA	NA	68	75	541	174	173	377	122	156	44	59	3	0.081	0.339	0.017
.	19.01.15-15.44.14-1-204967	31	1	1	1	0	1	0	0	0	0	0	NA	NA	NA	11	9	494	164	164	0	0	0	1	0	0	0.002	0	0
.	19.01.15-15.44.14-1-204968	69	2	2	0	0	0	500	0	0	0	0	NA	NA	NA	21	23	504	167	165	285	101	114	6	0	0	0.012	0	0
.	19.01.15-15.44.15-1-204970	120	15	15	3	0	2	622	13	13	0	0	NA	NA	NA	42	41	513	174	167	355	117	150	13	29	5	0.025	0.167	0.03
.	19.01.15-15.44.15-1-204971	58	3	3	0	0	0	204	2	2	0	0	NA	NA	NA	15	14	495	165	167	121	31	52	0	4	0	0	0.024	0
.	19.01.15-15.44.16-1-204974	63	3	3	1	0	0	599	2	2	0	0	NA	NA	NA	24	21	499	168	167	341	115	143	3	0	9	0.006	0	0.054
.	19.01.15-15.44.18-1-204978	121	7	7	0	0	0	639	6	6	0	0	NA	NA	NA	29	54	519	172	176	365	114	160	18	5	0	0.035	0.029	0
.	19.01.15-15.44.24-1-204990	33	1	1	0	0	0	0	0	0	0	0	NA	NA	NA	6	8	493	164	164	0	0	0	1	0	0	0.002	0	0
.	19.01.15-15.44.26-1-204995	90	6	6	2	0	1	618	5	5	0	0	NA	NA	NA	31	31	509	167	168	351	116	151	20	5	0	0.039	0.03	0
.	19.01.15-15.44.26-1-204998	66	3	3	2	0	1	598	1	1	0	0	NA	NA	NA	27	19	500	168	164	339	114	145	0	4	5	0	0.024	0.03
.	19.01.15-15.44.30-1-205005	128	16	16	2	0	2	629	14	14	0	0	NA	NA	NA	36	46	523	168	168	363	115	151	27	16	6	0.052	0.095	0.036
.	19.01.15-15.44.34-1-205006	120	5	5	0	0	0	618	4	4	0	0	NA	NA	NA	43	43	512	170	174	347	118	153	10	2	2	0.02	0.012	0.011
.	19.01.15-15.44.36-1-205009	36	1	1	1	0	1	0	0	0	0	0	NA	NA	NA	8	8	493	165	163	0	0	0	0	0	1	0	0	0.006
.	19.01.15-15.44.41-1-205026	92	5	5	2	0	2	623	4	4	0	0	NA	NA	NA	33	41	509	169	176	353	115	155	14	5	6	0.028	0.03	0.034
.	19.01.15-15.44.42-1-205028	90	5	5	1	0	1	609	3	3	0	0	NA	NA	NA	25	27	505	168	167	347	113	149	4	6	4	0.008	0.036	0.024
.	19.01.15-15.44.47-1-205032	62	5	5	2	0	2	614	4	4	0	0	NA	NA	NA	18	26	509	168	162	352	118	144	8	5	6	0.016	0.03	0.037
.	19.01.15-15.44.51-1-205035	94	5	5	2	0	2	612	4	4	0	0	NA	NA	NA	22	25	503	168	167	346	115	151	7	8	0	0.014	0.048	0
.	19.01.15-15.44.53-1-205040	266	31	31	8	0	6	672	29	29	0	0	NA	NA	NA	82	95	544	180	184	381	126	165	107	30	3	0.197	0.167	0.016
.	19.01.15-15.45.05-1-205049	60	2	2	1	0	0	608	1	1	0	0	NA	NA	NA	18	22	500	168	167	346	115	147	0	5	0	0	0.03	0
.	19.01.15-15.45.06-1-205050	153	38	38	9	0	7	623	35	35	0	0	NA	NA	NA	58	46	516	170	173	356	115	152	85	39	11	0.165	0.229	0.064
.	19.01.15-15.45.12-1-205052	94	19	19	3	0	3	611	18	18	0	0	NA	NA	NA	40	38	515	169	167	348	113	150	25	11	2	0.049	0.065	0.012
.	19.01.15-15.45.13-1-205055	271	18	18	9	0	5	670	15	15	0	0	NA	NA	NA	67	93	549	179	178	383	125	162	89	16	2	0.162	0.089	0.011
.	19.01.15-15.45.23-1-205069	154	14	14	9	0	6	636	11	11	0	0	NA	NA	NA	49	54	521	174	172	358	123	155	61	15	0	0.117	0.086	0
.	19.01.15-15.45.23-1-205070	284	25	25	9	0	5	674	23	23	0	0	NA	NA	NA	87	100	542	190	181	375	136	163	113	12	3	0.208	0.063	0.017
.	19.01.15-15.45.29-1-205075	88	7	7	2	0	1	606	5	5	0	0	NA	NA	NA	32	29	506	170	166	345	117	144	14	0	5	0.028	0	0.03
.	19.01.15-15.45.29-1-205076	289	38	38	14	0	13	654	34	34	0	0	NA	NA	NA	86	77	539	177	174	373	124	157	107	14	16	0.199	0.079	0.092
.	19.01.15-15.45.44-1-205104	121	7	7	0	0	0	614	5	5	0	0	NA	NA	NA	29	33	508	169	169	349	118	147	10	10	0	0.02	0.059	0
.	19.01.15-15.45.54-1-205112	36	1	1	0	0	0	0	0	0	0	0	NA	NA	NA	10	8	495	163	163	0	0	0	1	0	0	0.002	0	0
.	19.01.15-15.45.56-1-205113	147	13	13	6	0	6	630	12	12	0	0	NA	NA	NA	50	53	522	172	172	359	118	153	41	13	0	0.079	0.076	0
.	19.01.15-15.45.57-1-205114	177	29	29	11	0	9	627	24	24	0	0	NA	NA	NA	52	54	521	168	178	356	115	156	85	13	5	0.163	0.077	0.028
.	19.01.15-15.46.01-1-205116	119	21	21	10	0	8	626	16	16	0	0	NA	NA	NA	37	40	514	167	172	356	115	155	53	10	8	0.103	0.06	0.047
.	19.01.15-15.46.01-1-205117	32	1	1	0	0	0	0	0	0	0	0	NA	NA	NA	9	11	494	168	162	0	0	0	0	0	0	0	0	0
.	19.01.15-15.46.03-1-205119	92	9	9	4	0	4	609	6	6	0	0	NA	NA	NA	30	28	501	173	167	343	116	150	14	7	11	0.028	0.04	0.066
.	19.01.15-15.46.07-1-205126	294	34	34	10	0	7	651	32	32	0	0	NA	NA	NA	87	74	527	182	178	365	127	159	78	28	1	0.148	0.154	0.006
.	19.01.15-15.46.10-1-205130	57	2	2	1	0	1	200	1	1	0	0	NA	NA	NA	22	13	496	166	164	116	41	43	5	0	0	0.01	0	0
.	19.01.15-15.46.12-1-205132	241	16	16	6	0	6	631	12	12	0	0	NA	NA	NA	59	54	518	177	172	356	125	150	30	12	17	0.058	0.068	0.099
.	19.01.15-15.46.19-1-205146	142	12	12	2	0	2	618	9	9	0	0	NA	NA	NA	57	50	521	171	171	355	114	149	17	7	8	0.033	0.041	0.047
.	19.01.15-15.46.22-1-205152	235	53	53	17	0	12	646	50	50	0	0	NA	NA	NA	66	63	522	177	177	366	123	157	153	35	3	0.293	0.198	0.017
.	19.01.15-15.46.23-1-205154	33	1	1	0	0	0	0	0	0	0	0	NA	NA	NA	15	8	494	164	163	0	0	0	3	0	0	0.006	0	0
.	19.01.15-15.46.25-1-205157	266	24	24	10	0	5	671	22	22	0	0	NA	NA	NA	75	89	538	180	184	379	127	165	92	35	0	0.171	0.194	0
.	19.01.15-15.46.26-1-205161	59	2	2	1	0	1	602	1	1	0	0	NA	NA	NA	31	22	500	169	166	338	115	149	3	0	0	0.006	0	0
.	19.01.15-15.46.32-1-205179	150	18	18	6	0	6	638	17	17	0	0	NA	NA	NA	50	58	525	175	171	362	123	153	46	20	0	0.088	0.114	0
.	19.01.15-15.46.36-1-205182	95	7	7	2	0	2	612	6	6	0	0	NA	NA	NA	34	28	503	169	169	347	115	150	13	4	3	0.026	0.024	0.018
.	19.01.15-15.46.37-1-205183	141	24	24	7	0	5	613	22	22	0	0	NA	NA	NA	63	39	515	171	166	352	114	147	51	15	10	0.099	0.088	0.06
.	19.01.15-15.46.40-1-205185	203	20	20	5	0	3	636	18	18	0	0	NA	NA	NA	58	63	529	174	173	363	119	154	34	9	1	0.064	0.052	0.006
.	19.01.15-15.46.43-1-205209	155	6	6	2	0	2	627	3	3	0	0	NA	NA	NA	60	47	519	170	171	362	117	148	7	17	4	0.013	0.1	0.023
.	19.01.15-15.46.53-1-205221	60	2	2	1	0	1	50	1	1	0	0	NA	NA	NA	26	13	494	167	165	26	10	14	1	1	0	0.002	0.006	0
.	19.01.15-15.46.54-1-205222	57	2	2	0	0	0	607	1	1	0	0	NA	NA	NA	29	30	512	167	164	348	113	146	4	0	0	0.008	0	0
.	19.01.15-15.47.00-1-205226	149	7	7	3	0	2	625	5	5	0	0	NA	NA	NA	48	46	510	176	173	346	123	156	19	5	4	0.037	0.028	0.023
.	19.01.15-15.47.01-1-205227	238	11	11	5	0	5	652	8	8	0	0	NA	NA	NA	65	73	535	175	176	373	122	157	20	17	3	0.037	0.097	0.017
.	19.01.15-15.47.01-1-205232	262	15	15	5	0	4	669	14	14	0	0	NA	NA	NA	72	95	545	182	181	377	130	162	78	8	2	0.143	0.044	0.011
.	19.01.15-15.47.08-1-205238	63	5	5	2	0	2	599	4	4	0	0	NA	NA	NA	23	18	497	168	166	339	114	146	6	1	10	0.012	0.006	0.06
.	19.01.15-15.47.09-1-205239	59	2	2	0	0	0	608	1	1	0	0	NA	NA	NA	15	19	504	165	163	349	114	145	2	0	0	0.004	0	0
.	19.01.15-15.47.10-1-205240	93	6	6	3	0	3	620	2	2	0	0	NA	NA	NA	31	36	512	171	166	352	119	149	8	5	4	0.016	0.029	0.024
.	19.01.15-15.47.17-1-205249	147	9	9	1	0	1	616	7	7	0	0	NA	NA	NA	52	30	505	168	170	347	116	153	26	13	8	0.051	0.077	0.047
.	19.01.15-15.47.23-1-205258	61	4	4	0	0	0	606	3	3	0	0	NA	NA	NA	28	25	505	165	168	346	110	150	7	6	0	0.014	0.036	0
.	19.01.15-15.47.27-1-205259	93	5	5	2	0	2	618	4	4	0	0	NA	NA	NA	37	30	510	165	168	353	113	152	13	0	4	0.025	0	0.024
.	19.01.15-15.47.27-1-205261	86	3	3	1	0	1	602	2	2	0	0	NA	NA	NA	26	18	496	166	169	340	114	148	7	0	2	0.014	0	0.012
.	19.01.15-15.47.28-1-205263	61	2	2	0	0	0	602	1	1	0	0	NA	NA	NA	33	21	501	166	167	345	112	145	9	0	0	0.018	0	0
.	19.01.15-15.47.34-1-205270	59	2	2	0	0	0	0	1	1	0	0	NA	NA	NA	11	19	496	169	167	0	0	0	5	0	0	0.01	0	0
.	19.01.15-15.47.36-1-205272	179	19	19	7	0	6	648	18	18	0	0	NA	NA	NA	45	67	526	180	174	369	125	154	59	11	0	0.112	0.061	0
.	19.01.15-15.47.37-1-205275	123	5	5	3	0	3	628	4	4	0	0	NA	NA	NA	57	51	518	169	177	355	115	158	17	0	8	0.033	0	0.045
.	19.01.15-15.47.41-1-205291	61	2	2	0	0	0	595	1	1	0	0	NA	NA	NA	33	16	497	167	165	339	111	145	0	4	0	0	0.024	0
.	19.01.15-15.47.41-1-205292	93	5	5	0	0	0	617	4	4	0	0	NA	NA	NA	42	41	514	169	171	352	114	151	17	0	0	0.033	0	0
.	19.01.15-15.47.41-1-205293	183	12	12	3	0	3	640	10	10	0	0	NA	NA	NA	65	59	523	177	172	363	121	156	34	11	0	0.065	0.062	0
.	19.01.15-15.47.41-1-205294	186	37	37	15	0	10	631	35	35	0	0	NA	NA	NA	52	44	515	168	174	359	116	156	125	25	10	0.243	0.149	0.057
.	19.01.15-15.47.42-1-205295	95	3	3	0	0	0	615	2	2	0	0	NA	NA	NA	28	34	509	175	163	349	121	145	2	9	2	0.004	0.051	0.012
.	19.01.15-15.47.46-1-205298	154	19	19	6	0	4	638	17	17	0	0	NA	NA	NA	41	58	523	175	173	364	121	153	62	3	5	0.119	0.017	0.029
.	19.01.15-15.47.54-1-205305	88	5	5	4	0	3	606	4	4	0	0	NA	NA	NA	28	22	501	166	168	344	113	149	26	0	0	0.052	0	0
.	19.01.15-15.47.58-1-205308	144	15	15	8	0	5	632	14	14	0	0	NA	NA	NA	48	49	520	175	167	359	123	150	26	9	0	0.05	0.051	0
.	19.01.15-15.47.58-1-205309	274	36	36	17	0	14	666	32	32	0	0	NA	NA	NA	68	86	533	187	179	373	132	161	105	31	3	0.197	0.166	0.017
.	19.01.15-15.47.59-1-205310	180	11	11	4	0	4	626	10	10	0	0	NA	NA	NA	48	52	524	174	167	359	117	150	20	0	3	0.038	0	0.018
.	19.01.15-15.48.05-1-205319	90	5	5	1	0	0	619	2	2	0	0	NA	NA	NA	33	35	510	172	166	358	116	145	38	0	3	0.075	0	0.018
.	19.01.15-15.48.11-1-205321	63	3	3	0	0	0	607	2	2	0	0	NA	NA	NA	26	22	498	167	170	338	116	153	3	1	5	0.006	0.006	0.029
.	19.01.15-15.48.15-1-205329	62	2	2	1	0	1	101	1	1	0	0	NA	NA	NA	17	14	497	167	163	64	12	25	2	0	0	0.004	0	0
.	19.01.15-15.48.19-1-205337	63	2	2	0	0	0	607	1	1	0	0	NA	NA	NA	19	21	495	169	170	343	116	148	1	2	0	0.002	0.012	0
.	19.01.15-15.48.19-1-205339	141	23	23	3	0	3	616	22	22	0	0	NA	NA	NA	44	34	511	168	168	351	117	148	43	5	6	0.084	0.03	0.036
.	19.01.15-15.48.22-1-205344	207	26	26	11	0	8	647	22	22	0	0	NA	NA	NA	49	65	535	171	172	375	119	153	48	31	12	0.09	0.181	0.07
.	19.01.15-15.48.23-1-205345	95	15	15	3	0	1	613	13	13	0	0	NA	NA	NA	39	36	511	171	167	349	116	148	31	31	1	0.061	0.181	0.006
.	19.01.15-15.48.24-1-205347	117	8	8	2	0	2	621	4	4	0	0	NA	NA	NA	37	42	513	170	172	354	115	152	14	2	4	0.027	0.012	0.023
.	19.01.15-15.48.26-1-205349	64	6	6	2	0	2	602	4	4	0	0	NA	NA	NA	34	26	505	168	166	346	113	143	1	0	7	0.002	0	0.042
.	19.01.15-15.48.32-1-205358	111	8	8	1	0	0	623	5	5	0	0	NA	NA	NA	24	41	510	174	170	353	120	150	11	5	8	0.022	0.029	0.047
.	19.01.15-15.48.34-1-205359	172	12	12	2	0	1	636	11	11	0	0	NA	NA	NA	42	56	526	174	169	365	121	150	49	18	0	0.093	0.103	0
.	19.01.15-15.48.43-1-205378	35	1	1	1	0	1	0	0	0	0	0	NA	NA	NA	3	10	494	166	163	0	0	0	0	3	0	0	0.018	0
.	19.01.15-15.48.44-1-205379	350	35	35	8	0	4	677	32	32	0	0	NA	NA	NA	95	96	543	186	180	384	133	160	128	17	14	0.236	0.091	0.078
.	19.01.15-15.48.44-1-205380	94	4	4	0	0	0	623	3	3	0	0	NA	NA	NA	23	40	513	171	169	353	117	153	4	10	0	0.008	0.058	0
.	19.01.15-15.48.47-1-205382	230	53	53	11	0	7	649	49	49	0	0	NA	NA	NA	77	72	535	179	171	370	126	153	142	38	6	0.265	0.212	0.035
.	19.01.15-15.48.50-1-205384	116	8	8	4	0	3	621	7	7	0	0	NA	NA	NA	29	43	510	176	170	349	121	151	31	0	0	0.061	0	0
.	19.01.15-15.48.50-1-205385	86	6	6	1	0	1	619	4	4	0	0	NA	NA	NA	27	32	509	168	168	352	115	152	21	0	2	0.041	0	0.012
.	19.01.15-15.48.52-1-205388	86	5	5	1	0	1	619	3	3	0	0	NA	NA	NA	33	35	503	170	175	347	117	155	3	5	2	0.006	0.029	0.011
.	19.01.15-15.49.01-1-205399	172	23	23	5	0	2	627	22	22	0	0	NA	NA	NA	44	45	512	171	175	355	116	156	100	3	4	0.195	0.018	0.023
.	19.01.15-15.49.02-1-205401	38	1	1	0	0	0	0	0	0	0	0	NA	NA	NA	15	13	493	167	166	0	0	0	1	0	0	0.002	0	0
.	19.01.15-15.49.03-1-205405	58	3	3	2	0	2	613	2	2	0	0	NA	NA	NA	22	22	498	170	167	344	117	152	15	0	0	0.03	0	0
.	19.01.15-15.49.05-1-205409	60	3	3	1	0	1	608	2	2	0	0	NA	NA	NA	23	27	506	169	165	349	116	143	0	5	9	0	0.03	0.055
.	19.01.15-15.49.10-1-205414	36	1	1	0	0	0	0	0	0	0	0	NA	NA	NA	7	11	493	165	166	0	0	0	4	0	0	0.008	0	0
.	19.01.15-15.49.10-1-205416	134	16	16	6	0	6	623	15	15	0	0	NA	NA	NA	34	39	512	172	168	355	115	153	28	10	18	0.055	0.058	0.107
.	19.01.15-15.49.10-1-205417	35	1	1	0	0	0	0	0	0	0	0	NA	NA	NA	6	17	500	165	165	0	0	0	5	0	0	0.01	0	0
.	19.01.15-15.49.12-1-205419	64	4	4	2	0	2	616	2	2	0	0	NA	NA	NA	29	41	513	169	172	353	112	151	6	0	3	0.012	0	0.017
.	19.01.15-15.49.13-1-205421	33	1	1	0	0	0	0	0	0	0	0	NA	NA	NA	11	6	491	164	164	0	0	0	0	0	0	0	0	0
.	19.01.15-15.49.16-1-205426	67	6	6	3	0	2	603	5	5	0	0	NA	NA	NA	23	23	500	165	171	340	113	150	2	10	2	0.004	0.061	0.012
.	19.01.15-15.49.17-1-205428	95	7	7	3	0	2	625	6	6	0	0	NA	NA	NA	32	42	520	169	166	360	117	148	32	0	4	0.062	0	0.024
.	19.01.15-15.49.20-1-205433	56	2	2	2	0	2	604	1	1	0	0	NA	NA	NA	29	27	504	167	169	345	111	148	5	0	0	0.01	0	0
.	19.01.15-15.49.32-1-205447	150	13	13	5	0	4	622	12	12	0	0	NA	NA	NA	53	47	522	168	170	359	113	150	36	9	5	0.069	0.054	0.029
.	19.01.15-15.49.34-1-205450	380	55	55	19	0	17	674	51	51	0	0	NA	NA	NA	104	93	541	179	186	382	125	167	159	42	17	0.294	0.235	0.091
.	19.01.15-15.49.38-1-205453	91	4	4	1	0	1	614	2	2	0	0	NA	NA	NA	27	30	508	168	167	351	114	149	15	0	0	0.03	0	0
.	19.01.15-15.49.40-1-205469	62	2	2	1	0	1	613	1	1	0	0	NA	NA	NA	29	32	506	170	169	344	117	152	5	0	0	0.01	0	0
.	19.01.15-15.49.43-1-205470	298	34	34	6	0	5	667	32	32	0	0	NA	NA	NA	67	86	538	183	178	379	129	159	131	16	0	0.243	0.087	0
.	19.01.15-15.49.45-1-205472	89	5	5	0	0	0	614	2	2	0	0	NA	NA	NA	27	31	504	174	166	345	120	149	1	5	4	0.002	0.029	0.024
.	19.01.15-15.49.48-1-205475	64	2	2	1	0	1	606	1	1	0	0	NA	NA	NA	24	22	500	166	169	345	111	150	7	0	0	0.014	0	0
.	19.01.15-15.49.52-1-205478	126	20	20	3	0	3	617	18	18	0	0	NA	NA	NA	45	41	515	168	171	351	115	151	40	3	11	0.078	0.018	0.064
.	19.01.15-15.49.54-1-205481	179	33	33	14	0	11	630	29	29	0	0	NA	NA	NA	42	45	512	170	176	357	116	157	106	9	15	0.207	0.053	0.085
.	19.01.15-15.49.55-1-205483	90	4	4	1	0	1	606	3	3	0	0	NA	NA	NA	32	21	501	168	165	341	114	151	16	4	0	0.032	0.024	0
.	19.01.15-15.49.59-1-205485	93	18	18	3	0	2	614	17	17	0	0	NA	NA	NA	42	39	511	170	171	349	113	152	38	11	0	0.074	0.065	0
.	19.01.15-15.50.02-1-205493	198	23	23	3	0	2	631	21	21	0	0	NA	NA	NA	57	46	511	172	176	357	117	157	46	30	4	0.09	0.174	0.023
.	19.01.15-15.50.02-1-205494	66	6	6	1	0	1	607	4	4	0	0	NA	NA	NA	19	18	498	167	166	344	115	148	16	0	4	0.032	0	0.024
.	19.01.15-15.50.13-1-205507	101	9	9	2	0	2	609	7	7	0	0	NA	NA	NA	40	26	501	170	168	341	117	151	27	8	0	0.054	0.047	0
.	19.01.15-15.50.18-1-205513	118	5	5	2	0	2	614	4	4	0	0	NA	NA	NA	37	35	505	174	169	344	122	148	10	3	0	0.02	0.017	0
.	19.01.15-15.50.19-1-205518	122	10	10	3	0	2	627	8	8	0	0	NA	NA	NA	26	40	513	169	171	353	119	155	31	8	0	0.06	0.047	0
.	19.01.15-15.50.26-1-205524	126	12	12	2	0	1	621	10	10	0	0	NA	NA	NA	32	38	505	172	174	348	121	152	22	11	8	0.044	0.064	0.046
.	19.01.15-15.50.34-1-205537	149	13	13	1	0	1	632	11	11	0	0	NA	NA	NA	45	58	515	182	174	357	122	153	36	3	6	0.07	0.016	0.034
.	19.01.15-15.50.35-1-205538	203	91	91	27	0	20	626	85	85	0	0	NA	NA	NA	70	52	519	174	172	354	120	152	190	49	18	0.366	0.282	0.105
.	19.01.15-15.50.36-1-205539	88	6	6	1	0	0	617	5	5	0	0	NA	NA	NA	25	35	508	168	172	349	114	154	14	0	0	0.028	0	0
.	19.01.15-15.50.36-1-205540	96	5	5	1	0	1	609	3	3	0	0	NA	NA	NA	33	28	507	167	167	348	114	147	12	7	0	0.024	0.042	0
.	19.01.15-15.50.42-1-205558	174	35	35	15	0	11	620	33	33	0	0	NA	NA	NA	56	41	514	170	170	355	113	152	75	15	14	0.146	0.088	0.082
.	19.01.15-15.50.42-1-205559	64	2	2	0	0	0	403	1	1	0	0	NA	NA	NA	23	15	496	167	165	231	73	99	1	1	0	0.002	0.006	0
.	19.01.15-15.50.48-1-205561	89	10	10	0	0	0	614	8	8	0	0	NA	NA	NA	35	31	505	171	168	347	117	150	28	6	4	0.055	0.035	0.024
.	19.01.15-15.50.48-1-205562	62	3	3	0	0	0	614	2	2	0	0	NA	NA	NA	18	27	504	168	168	348	115	151	5	4	0	0.01	0.024	0
.	19.01.15-15.50.52-1-205566	157	7	7	2	0	2	647	6	6	0	0	NA	NA	NA	51	61	527	176	171	370	124	153	13	16	2	0.025	0.091	0.012
.	19.01.15-15.50.53-1-205568	32	1	1	0	0	0	0	0	0	0	0	NA	NA	NA	14	14	498	164	165	0	0	0	1	0	0	0.002	0	0
.	19.01.15-15.50.53-1-205569	176	10	10	1	0	1	633	9	9	0	0	NA	NA	NA	62	58	515	177	179	354	120	159	14	14	5	0.027	0.079	0.028
.	19.01.15-15.50.55-1-205572	296	39	39	12	0	9	653	34	34	0	0	NA	NA	NA	91	74	527	177	183	368	125	160	122	31	5	0.231	0.175	0.027
.	19.01.15-15.51.00-1-205579	119	12	12	0	0	0	619	9	9	0	0	NA	NA	NA	33	37	508	171	171	352	115	152	27	7	0	0.053	0.041	0
.	19.01.15-15.51.02-1-205583	233	44	44	17	0	9	632	42	42	0	0	NA	NA	NA	75	52	524	172	169	363	117	152	81	39	5	0.155	0.227	0.03
.	19.01.15-15.51.14-1-205597	60	3	3	0	0	0	610	2	2	0	0	NA	NA	NA	18	25	502	167	169	343	116	151	7	1	0	0.014	0.006	0
.	19.01.15-15.51.30-1-205611	88	5	5	3	0	3	609	4	4	0	0	NA	NA	NA	35	33	506	171	169	346	112	151	19	6	0	0.038	0.035	0
.	19.01.15-15.51.35-1-205613	122	10	10	1	0	1	611	7	7	0	0	NA	NA	NA	40	29	506	170	166	350	116	145	24	16	0	0.047	0.094	0
.	19.01.15-15.51.38-1-205620	65	5	5	2	0	2	601	4	4	0	0	NA	NA	NA	28	21	505	167	162	341	114	146	6	5	0	0.012	0.03	0
.	19.01.15-15.51.40-1-205621	65	3	3	1	0	1	607	2	2	0	0	NA	NA	NA	20	18	500	167	164	344	115	148	6	2	0	0.012	0.012	0
.	19.01.15-15.51.47-1-205640	67	2	2	1	0	1	501	0	0	0	0	NA	NA	NA	15	18	500	167	164	291	92	118	2	0	2	0.004	0	0.012
.	19.01.15-15.51.48-1-205642	151	13	13	5	0	4	628	12	12	0	0	NA	NA	NA	49	46	518	166	175	357	115	156	37	0	17	0.071	0	0.097
.	19.01.15-15.51.53-1-205645	148	18	18	2	0	2	616	15	15	0	0	NA	NA	NA	39	33	504	173	169	350	118	148	42	7	1	0.083	0.04	0.006
.	19.01.15-15.51.53-1-205647	171	22	22	5	0	5	648	19	19	0	0	NA	NA	NA	39	64	523	184	170	365	130	153	47	9	3	0.09	0.049	0.018
.	19.01.15-15.52.01-1-205651	89	10	10	3	0	3	625	8	8	0	0	NA	NA	NA	31	39	509	173	170	351	120	154	8	11	5	0.016	0.064	0.029
.	19.01.15-15.52.02-1-205653	116	16	16	3	0	1	618	14	14	0	0	NA	NA	NA	33	37	509	169	172	350	116	152	27	9	18	0.053	0.053	0.105
.	19.01.15-15.52.12-1-205663	59	2	2	0	0	0	250	1	1	0	0	NA	NA	NA	28	15	498	168	162	152	49	49	0	0	2	0	0	0.012
.	19.01.15-15.52.21-1-205678	175	58	58	17	0	11	622	53	53	0	0	NA	NA	NA	51	43	508	172	176	348	116	158	155	26	28	0.305	0.151	0.159
.	19.01.15-15.52.22-1-205680	215	38	38	14	0	9	636	33	33	0	0	NA	NA	NA	65	57	524	174	172	363	119	154	91	40	16	0.174	0.23	0.093
.	19.01.15-15.52.22-1-205681	229	18	18	6	0	6	647	15	15	0	0	NA	NA	NA	64	71	531	176	177	369	121	157	55	13	1	0.104	0.074	0.006
.	19.01.15-15.52.27-1-205687	60	2	2	1	0	1	601	1	1	0	0	NA	NA	NA	27	16	498	166	165	342	113	146	0	8	0	0	0.048	0
.	19.01.15-15.52.30-1-205692	388	39	39	8	0	7	671	36	36	0	0	NA	NA	NA	100	99	542	191	179	379	134	158	139	34	21	0.256	0.178	0.117
.	19.01.15-15.52.31-1-205695	64	3	3	1	0	0	610	2	2	0	0	NA	NA	NA	32	29	501	169	172	345	113	152	2	0	6	0.004	0	0.035
.	19.01.15-15.52.37-1-205699	60	2	2	0	0	0	255	1	1	0	0	NA	NA	NA	15	14	493	168	166	142	42	71	1	0	2	0.002	0	0.012
.	19.01.15-15.52.40-1-205701	172	11	11	1	0	1	637	7	7	0	0	NA	NA	NA	50	58	524	175	172	365	119	153	18	25	0	0.034	0.143	0
.	19.01.15-15.52.40-1-205702	150	17	17	6	0	5	638	15	15	0	0	NA	NA	NA	44	50	513	176	174	357	124	157	46	24	9	0.09	0.136	0.052
.	19.01.15-15.52.46-1-205721	64	4	4	1	0	1	607	2	2	0	0	NA	NA	NA	21	23	501	171	164	345	116	146	2	6	0	0.004	0.035	0
.	19.01.15-15.52.47-1-205724	60	2	2	0	0	0	604	1	1	0	0	NA	NA	NA	25	22	500	168	167	343	117	144	0	0	5	0	0	0.03
.	19.01.15-15.52.55-1-205731	240	30	30	15	0	11	655	26	26	0	0	NA	NA	NA	70	77	529	183	178	369	128	158	81	39	22	0.153	0.213	0.124
.	19.01.15-15.52.59-1-205737	171	17	17	4	0	3	628	15	15	0	0	NA	NA	NA	52	46	514	175	170	356	120	152	67	4	14	0.13	0.023	0.082
.	19.01.15-15.53.01-1-205738	62	5	5	0	0	0	604	4	4	0	0	NA	NA	NA	30	22	501	168	166	343	113	148	8	5	0	0.016	0.03	0
.	19.01.15-15.53.01-1-205740	57	2	2	0	0	0	151	0	0	0	0	NA	NA	NA	19	13	494	165	167	80	33	38	0	3	0	0	0.018	0
.	19.01.15-15.53.07-1-205749	63	2	2	0	0	0	616	1	1	0	0	NA	NA	NA	22	30	500	168	175	345	116	155	4	0	0	0.008	0	0
.	19.01.15-15.53.09-1-205752	89	3	3	0	0	0	601	2	2	0	0	NA	NA	NA	23	21	498	167	169	340	116	145	0	0	7	0	0	0.041
.	19.01.15-15.53.16-1-205761	89	4	4	1	0	1	605	3	3	0	0	NA	NA	NA	35	29	509	168	165	346	116	143	16	0	0	0.031	0	0
.	19.01.15-15.53.17-1-205763	293	63	63	19	0	13	656	54	54	0	0	NA	NA	NA	85	83	531	184	181	366	132	158	164	51	7	0.309	0.277	0.039
.	19.01.15-15.53.20-1-205771	32	1	1	0	0	0	0	0	0	0	0	NA	NA	NA	11	3	491	163	162	0	0	0	0	0	1	0	0	0.006
.	19.01.15-15.53.22-1-205775	59	2	2	1	0	1	199	0	0	0	0	NA	NA	NA	11	22	499	166	170	107	39	53	5	0	0	0.01	0	0
.	19.01.15-15.53.22-1-205777	147	22	22	9	0	8	624	20	20	0	0	NA	NA	NA	45	41	514	171	169	354	120	150	62	14	8	0.121	0.082	0.047
.	19.01.15-15.53.27-1-205781	204	17	17	5	0	3	634	15	15	0	0	NA	NA	NA	45	51	517	175	172	360	120	154	38	10	8	0.074	0.057	0.047
.	19.01.15-15.53.29-1-205786	60	4	4	0	0	0	608	3	3	0	0	NA	NA	NA	19	21	500	167	167	344	112	152	3	3	0	0.006	0.018	0
.	19.01.15-15.53.30-1-205793	86	4	4	2	0	0	616	3	3	0	0	NA	NA	NA	39	37	510	168	172	353	114	149	6	10	0	0.012	0.06	0
.	19.01.15-15.53.31-1-205794	36	1	1	0	0	0	0	0	0	0	0	NA	NA	NA	10	11	497	165	162	0	0	0	0	1	0	0	0.006	0
.	19.01.15-15.53.36-1-205796	146	8	8	4	0	4	640	7	7	0	0	NA	NA	NA	60	62	522	174	179	360	120	160	27	2	4	0.052	0.011	0.022
.	19.01.15-15.53.38-1-205797	145	16	16	9	0	5	611	14	14	0	0	NA	NA	NA	56	34	509	168	170	347	110	154	29	16	4	0.057	0.095	0.024
.	19.01.15-15.53.47-1-205817	380	48	48	17	0	11	673	46	46	0	0	NA	NA	NA	86	97	549	185	176	384	131	158	110	40	15	0.2	0.216	0.085
.	19.01.15-15.53.50-1-205818	249	37	37	13	0	6	649	35	35	0	0	NA	NA	NA	71	72	535	174	176	372	121	156	130	29	7	0.243	0.167	0.04
.	19.01.15-15.53.50-1-205820	29	1	1	1	0	1	0	0	0	0	0	NA	NA	NA	13	8	491	167	163	0	0	0	0	0	0	0	0	0
.	19.01.15-15.53.53-1-205822	163	7	7	0	0	0	624	6	6	0	0	NA	NA	NA	52	37	513	167	170	356	116	152	14	2	0	0.027	0.012	0
.	19.01.15-15.54.03-1-205828	181	11	11	3	0	3	636	10	10	0	0	NA	NA	NA	63	57	525	173	172	365	120	151	14	6	18	0.027	0.035	0.105
.	19.01.15-15.54.03-1-205829	119	7	7	2	0	2	622	6	6	0	0	NA	NA	NA	39	40	517	168	168	359	115	148	15	14	0	0.029	0.083	0
.	19.01.15-15.54.03-1-205830	125	13	13	3	0	3	621	12	12	0	0	NA	NA	NA	46	40	515	170	168	356	117	148	33	7	4	0.064	0.041	0.024
.	19.01.15-15.54.09-1-205835	187	24	24	4	0	4	634	21	21	0	0	NA	NA	NA	61	51	518	173	173	356	123	155	76	25	0	0.147	0.145	0
.	19.01.15-15.54.23-1-205850	93	3	3	2	0	1	622	2	2	0	0	NA	NA	NA	34	33	509	171	166	354	121	147	17	0	0	0.033	0	0
.	19.01.15-15.54.31-1-205860	30	1	1	1	0	1	0	0	0	0	0	NA	NA	NA	6	11	497	164	163	0	0	0	0	0	0	0	0	0
.	19.01.15-15.54.33-1-205864	147	6	6	2	0	2	636	5	5	0	0	NA	NA	NA	37	55	522	171	175	362	118	156	22	0	1	0.042	0	0.006
.	19.01.15-15.54.38-1-205866	65	3	3	1	0	1	605	1	1	0	0	NA	NA	NA	28	24	506	165	166	346	111	148	7	4	0	0.014	0.024	0
.	19.01.15-15.54.39-1-205867	63	4	4	0	0	0	610	3	3	0	0	NA	NA	NA	31	31	508	168	168	345	117	148	11	1	0	0.022	0.006	0
.	19.01.15-15.54.46-1-205887	87	8	8	2	0	2	610	7	7	0	0	NA	NA	NA	32	25	504	170	164	344	118	148	24	4	0	0.048	0.024	0
.	19.01.15-15.54.51-1-205894	240	35	35	8	0	7	646	32	32	0	0	NA	NA	NA	62	69	525	176	181	367	120	159	120	25	4	0.229	0.142	0.022
.	19.01.15-15.54.52-1-205896	293	22	22	8	0	7	662	18	18	0	0	NA	NA	NA	84	85	542	183	173	379	130	153	75	13	3	0.138	0.071	0.017
.	19.01.15-15.54.53-1-205897	96	3	3	0	0	0	611	2	2	0	0	NA	NA	NA	29	31	506	169	169	345	117	149	1	0	1	0.002	0	0.006
.	19.01.15-15.54.55-1-205898	98	11	11	4	0	2	609	9	9	0	0	NA	NA	NA	37	34	509	171	167	351	116	142	36	10	0	0.071	0.058	0
.	19.01.15-15.54.56-1-205899	152	12	12	3	0	2	632	10	10	0	0	NA	NA	NA	39	43	512	173	171	355	121	156	32	4	5	0.062	0.023	0.029
.	19.01.15-15.54.57-1-205901	37	1	1	1	0	1	0	0	0	0	0	NA	NA	NA	11	7	492	164	164	0	0	0	1	0	0	0.002	0	0
.	19.01.15-15.55.00-1-205907	121	15	15	2	0	2	622	13	13	0	0	NA	NA	NA	36	34	507	173	167	350	118	154	22	13	5	0.043	0.075	0.03
.	19.01.15-15.55.12-1-205921	62	3	3	1	0	1	152	1	1	0	0	NA	NA	NA	23	14	495	168	164	90	24	38	5	2	4	0.01	0.012	0.024
.	19.01.15-15.55.42-1-205954	217	26	26	8	0	7	662	23	23	0	0	NA	NA	NA	71	80	534	179	180	374	126	162	49	21	8	0.092	0.117	0.044
.	19.01.15-15.55.42-1-205955	119	11	11	0	0	0	613	10	10	0	0	NA	NA	NA	31	30	509	168	166	351	113	149	10	12	9	0.02	0.071	0.054
.	19.01.15-15.55.43-1-205956	59	3	3	2	0	2	605	2	2	0	0	NA	NA	NA	24	23	501	167	168	343	115	147	2	10	0	0.004	0.06	0
.	19.01.15-15.55.43-1-205957	413	56	56	22	0	15	719	51	51	0	0	NA	NA	NA	110	140	578	192	183	414	137	168	194	31	7	0.336	0.161	0.038
.	19.01.15-15.55.49-1-205962	121	24	24	10	0	5	610	22	22	0	0	NA	NA	NA	36	36	509	168	172	347	114	149	54	5	19	0.106	0.03	0.11
.	19.01.15-15.55.52-1-205966	34	1	1	0	0	0	0	0	0	0	0	NA	NA	NA	7	9	492	166	164	0	0	0	1	0	0	0.002	0	0
.	19.01.15-15.56.06-1-205974	234	32	32	7	0	5	648	27	27	0	0	NA	NA	NA	87	76	534	180	175	366	126	156	117	2	6	0.219	0.011	0.034
.	19.01.15-15.56.06-1-205975	87	3	3	0	0	0	615	1	1	0	0	NA	NA	NA	32	34	504	175	168	344	121	150	2	1	2	0.004	0.006	0.012
.	19.01.15-15.56.09-1-205978	60	2	2	0	0	0	609	1	1	0	0	NA	NA	NA	19	22	503	165	167	346	113	150	1	1	0	0.002	0.006	0
.	19.01.15-15.56.13-1-205982	127	14	14	4	0	3	625	9	9	0	0	NA	NA	NA	38	44	517	169	171	359	116	150	17	15	6	0.033	0.089	0.035
.	19.01.15-15.56.27-1-205998	120	5	5	2	0	2	631	4	4	0	0	NA	NA	NA	44	50	518	173	172	358	117	156	22	5	0	0.042	0.029	0
.	19.01.15-15.56.27-1-206000	122	6	6	1	0	1	626	5	5	0	0	NA	NA	NA	32	42	513	171	171	356	119	151	11	0	5	0.021	0	0.029
.	19.01.15-15.56.30-1-206008	119	5	5	1	0	1	627	4	4	0	0	NA	NA	NA	30	43	508	175	173	352	120	155	14	11	0	0.028	0.063	0
.	19.01.15-15.56.48-1-206039	141	10	10	4	0	4	617	9	9	0	0	NA	NA	NA	51	37	510	167	173	351	116	150	16	5	9	0.031	0.03	0.052
.	19.01.15-15.56.49-1-206041	172	19	19	8	0	5	645	17	17	0	0	NA	NA	NA	49	65	530	172	176	373	116	156	68	19	11	0.128	0.11	0.062
.	19.01.15-15.56.49-1-206042	69	6	6	2	0	2	606	5	5	0	0	NA	NA	NA	34	25	501	168	169	344	113	149	10	3	0	0.02	0.018	0
.	19.01.15-15.56.49-1-206043	143	33	33	17	0	8	621	30	30	0	0	NA	NA	NA	47	41	509	172	173	349	116	156	96	30	1	0.189	0.174	0.006
.	19.01.15-15.56.51-1-206044	60	2	2	1	0	1	602	1	1	0	0	NA	NA	NA	21	20	502	169	162	346	112	144	7	0	0	0.014	0	0
.	19.01.15-15.57.13-1-206060	206	37	37	9	0	7	649	34	34	0	0	NA	NA	NA	68	71	524	183	177	363	130	156	126	28	8	0.24	0.153	0.045
.	19.01.15-15.57.24-1-206083	294	25	25	10	0	6	665	24	24	0	0	NA	NA	NA	69	79	533	183	176	377	131	157	88	17	0	0.165	0.093	0
.	19.01.15-15.57.35-1-206089	92	3	3	1	0	1	607	2	2	0	0	NA	NA	NA	37	29	505	171	166	344	115	148	19	0	0	0.038	0	0
.	19.01.15-15.57.38-1-206092	169	15	15	3	0	3	633	13	13	0	0	NA	NA	NA	61	50	515	174	174	357	121	155	40	14	9	0.078	0.08	0.052
.	19.01.15-15.57.39-1-206094	236	33	33	12	0	10	656	29	29	0	0	NA	NA	NA	75	69	527	180	175	375	124	157	82	47	10	0.156	0.261	0.057
.	19.01.15-15.57.45-1-206110	94	6	6	2	0	2	602	5	5	0	0	NA	NA	NA	27	20	501	167	165	340	113	149	10	1	5	0.02	0.006	0.03
.	19.01.15-15.58.15-1-206123	188	16	16	3	0	3	623	13	13	0	0	NA	NA	NA	67	52	520	176	169	355	120	148	56	2	11	0.108	0.011	0.065
.	19.01.15-15.58.16-1-206126	208	59	59	31	0	20	641	54	54	0	0	NA	NA	NA	66	62	524	174	177	358	122	161	174	35	5	0.332	0.201	0.028
.	19.01.15-15.58.24-1-206138	83	4	4	1	0	1	615	3	3	0	0	NA	NA	NA	30	34	510	167	170	351	113	151	13	0	3	0.025	0	0.018
.	19.01.15-15.58.35-1-206148	111	5	5	1	0	1	618	4	4	0	0	NA	NA	NA	35	35	510	171	167	352	117	149	13	2	0	0.025	0.012	0
.	19.01.15-15.58.48-1-206168	208	44	44	7	0	4	635	38	38	0	0	NA	NA	NA	62	56	529	170	170	369	116	150	105	38	14	0.198	0.224	0.082
.	19.01.15-15.59.03-1-206175	31	1	1	0	0	0	0	0	0	0	0	NA	NA	NA	6	10	495	165	163	0	0	0	4	0	0	0.008	0	0
.	19.01.15-15.59.19-1-206191	32	1	1	1	0	1	0	0	0	0	0	NA	NA	NA	6	10	493	166	164	0	0	0	0	0	2	0	0	0.012
.	19.01.15-15.59.24-1-206197	63	4	4	1	0	0	603	3	3	0	0	NA	NA	NA	28	20	498	169	166	338	114	151	0	11	1	0	0.065	0.006
.	19.01.15-15.59.29-1-206203	114	5	5	1	0	1	621	4	4	0	0	NA	NA	NA	28	36	511	171	167	353	117	151	11	4	0	0.022	0.023	0
.	19.01.15-15.59.30-1-206204	121	39	39	13	0	11	626	36	36	0	0	NA	NA	NA	33	39	511	171	170	355	118	153	85	54	7	0.166	0.316	0.041
.	19.01.15-15.59.30-1-206205	92	8	8	2	0	2	609	6	6	0	0	NA	NA	NA	42	26	501	170	168	347	116	146	1	5	16	0.002	0.029	0.095
.	19.01.15-15.59.32-1-206208	238	29	29	10	0	7	643	25	25	0	0	NA	NA	NA	61	59	525	174	173	365	121	157	89	20	9	0.17	0.115	0.052
.	19.01.15-15.59.40-1-206221	90	7	7	1	0	1	608	6	6	0	0	NA	NA	NA	30	24	501	168	168	343	115	150	25	0	0	0.05	0	0
.	19.01.15-15.59.47-1-206233	150	11	11	2	0	1	631	9	9	0	0	NA	NA	NA	46	52	521	174	170	360	121	150	27	1	2	0.052	0.006	0.012
.	19.01.15-15.59.47-1-206234	62	3	3	1	0	0	607	1	1	0	0	NA	NA	NA	27	22	499	168	168	341	117	149	9	13	0	0.018	0.077	0
.	19.01.15-15.59.51-1-206236	90	5	5	2	0	2	616	4	4	0	0	NA	NA	NA	33	31	508	169	167	349	116	151	10	5	0	0.02	0.03	0
.	19.01.15-15.59.57-1-206240	117	11	11	4	0	1	611	9	9	0	0	NA	NA	NA	46	31	507	168	169	346	113	152	48	4	9	0.095	0.024	0.053
.	19.01.15-16.00.02-1-206248	59	3	3	0	0	0	610	2	2	0	0	NA	NA	NA	21	26	508	167	164	349	115	146	5	0	0	0.01	0	0
.	19.01.15-16.00.02-1-206249	92	7	7	0	0	0	621	5	5	0	0	NA	NA	NA	27	35	508	171	169	352	118	151	19	3	0	0.037	0.018	0
.	19.01.15-16.00.24-1-206268	62	8	8	4	0	3	607	7	7	0	0	NA	NA	NA	24	21	504	167	163	346	114	147	8	8	3	0.016	0.048	0.018
.	19.01.15-16.00.24-1-206269	60	2	2	0	0	0	504	1	1	0	0	NA	NA	NA	26	19	500	164	168	285	92	127	4	0	0	0.008	0	0
.	19.01.15-16.00.29-1-206282	121	10	10	3	0	3	629	8	8	0	0	NA	NA	NA	40	48	513	172	176	353	119	157	21	8	0	0.041	0.047	0
.	19.01.15-16.00.37-1-206288	90	4	4	3	0	3	635	3	3	0	0	NA	NA	NA	29	48	515	173	173	359	121	155	10	13	1	0.019	0.075	0.006
.	19.01.15-16.00.37-1-206289	89	5	5	2	0	2	609	3	3	0	0	NA	NA	NA	25	29	507	167	168	347	113	149	7	0	5	0.014	0	0.03
.	19.01.15-16.00.41-1-206306	93	5	5	0	0	0	607	4	4	0	0	NA	NA	NA	48	30	510	166	167	348	110	149	12	6	0	0.024	0.036	0
.	19.01.15-16.00.42-1-206307	122	10	10	2	0	2	627	9	9	0	0	NA	NA	NA	48	47	519	175	166	358	122	147	23	3	3	0.044	0.017	0.018
.	19.01.15-16.00.43-1-206308	146	10	10	5	0	5	617	8	8	0	0	NA	NA	NA	42	32	504	170	171	348	117	152	18	9	11	0.036	0.053	0.064
.	19.01.15-16.00.44-1-206310	56	2	2	0	0	0	202	1	1	0	0	NA	NA	NA	18	22	501	169	165	114	35	53	3	2	0	0.006	0.012	0
.	19.01.15-16.00.52-1-206314	238	34	34	11	0	8	646	33	33	0	0	NA	NA	NA	65	67	530	176	174	370	122	154	118	18	2	0.223	0.102	0.011
.	19.01.15-16.00.57-1-206316	265	44	44	21	0	13	660	43	43	0	0	NA	NA	NA	85	80	537	177	179	378	123	159	131	53	15	0.244	0.299	0.084
.	19.01.15-16.01.10-1-206404	97	8	8	1	0	0	623	5	5	0	0	NA	NA	NA	46	43	511	173	172	352	120	151	7	5	10	0.014	0.029	0.058
.	19.01.15-16.01.10-1-206405	118	13	13	1	0	1	623	11	11	0	0	NA	NA	NA	35	41	512	172	170	351	119	153	28	16	11	0.055	0.093	0.065
.	19.01.15-16.01.13-1-206410	116	8	8	4	0	3	612	6	6	0	0	NA	NA	NA	34	31	506	170	168	348	114	150	14	8	1	0.028	0.047	0.006
.	19.01.15-16.01.13-1-206411	122	18	18	2	0	2	609	15	15	0	0	NA	NA	NA	35	27	504	166	170	345	114	150	22	17	4	0.044	0.102	0.024
.	19.01.15-16.01.26-1-206428	125	10	10	2	0	2	616	8	8	0	0	NA	NA	NA	42	30	505	171	167	346	118	152	34	0	2	0.067	0	0.012
.	19.01.15-16.01.30-1-206434	118	12	12	4	0	4	632	9	9	0	0	NA	NA	NA	43	47	520	170	170	363	116	153	26	4	0	0.05	0.024	0
.	19.01.15-16.01.42-1-206453	140	5	5	2	0	0	645	4	4	0	0	NA	NA	NA	46	65	528	174	176	370	120	155	3	6	2	0.006	0.034	0.011
.	19.01.15-16.01.42-1-206454	265	38	38	9	0	4	655	37	37	0	0	NA	NA	NA	71	74	535	174	178	373	122	160	136	24	17	0.254	0.138	0.096
.	19.01.15-16.01.46-1-206456	36	1	1	0	0	0	0	0	0	0	0	NA	NA	NA	15	8	492	164	165	0	0	0	2	0	0	0.004	0	0
.	19.01.15-16.01.49-1-206459	171	8	8	1	0	1	624	7	7	0	0	NA	NA	NA	47	45	515	175	168	355	120	149	13	6	3	0.025	0.034	0.018
.	19.01.15-16.01.54-1-206464	120	11	11	2	0	1	624	9	9	0	0	NA	NA	NA	35	38	508	173	170	352	120	152	21	5	1	0.041	0.029	0.006
.	19.01.15-16.02.00-1-206469	194	13	13	3	0	3	639	12	12	0	0	NA	NA	NA	62	59	526	174	172	367	122	150	44	1	0	0.084	0.006	0
.	19.01.15-16.02.01-1-206470	115	11	11	4	0	3	623	9	9	0	0	NA	NA	NA	28	41	516	167	171	355	115	153	17	7	7	0.033	0.042	0.041
.	19.01.15-16.02.03-1-206474	60	2	2	1	0	1	252	1	1	0	0	NA	NA	NA	17	18	499	165	167	142	44	66	1	3	0	0.002	0.018	0
.	19.01.15-16.02.09-1-206476	88	4	4	1	0	1	611	3	3	0	0	NA	NA	NA	21	32	510	168	167	350	114	147	4	9	0	0.008	0.054	0
.	19.01.15-16.02.10-1-206477	93	4	4	1	0	1	603	3	3	0	0	NA	NA	NA	35	22	505	167	163	346	114	143	4	0	9	0.008	0	0.055
.	19.01.15-16.02.11-1-206478	119	10	10	3	0	3	614	8	8	0	0	NA	NA	NA	49	37	506	172	172	344	116	154	19	1	6	0.038	0.006	0.035
.	19.01.15-16.02.16-1-206490	62	2	2	0	0	0	403	1	1	0	0	NA	NA	NA	20	13	497	165	164	225	78	100	1	0	2	0.002	0	0.012
.	19.01.15-16.02.21-1-206498	115	5	5	2	0	1	616	4	4	0	0	NA	NA	NA	27	33	514	165	167	354	112	150	14	0	1	0.027	0	0.006
.	19.01.15-16.02.23-1-206501	178	16	16	2	0	2	643	13	13	0	0	NA	NA	NA	51	61	520	176	178	362	121	160	32	5	8	0.062	0.028	0.045
.	19.01.15-16.02.24-1-206502	234	19	19	2	0	2	670	16	16	0	0	NA	NA	NA	65	88	546	175	180	384	122	164	55	0	13	0.101	0	0.072
.	19.01.15-16.02.24-1-206506	116	11	11	1	0	1	614	10	10	0	0	NA	NA	NA	31	33	513	169	164	354	110	150	23	0	3	0.045	0	0.018
.	19.01.15-16.02.25-1-206507	88	5	5	1	0	1	603	3	3	0	0	NA	NA	NA	32	20	505	164	164	346	109	148	0	7	6	0	0.043	0.037
.	19.01.15-16.02.27-1-206510	264	49	49	17	0	14	644	44	44	0	0	NA	NA	NA	72	66	529	175	175	368	121	155	128	46	12	0.242	0.263	0.069
.	19.01.15-16.02.32-1-206518	122	8	8	1	0	0	622	7	7	0	0	NA	NA	NA	34	35	505	171	172	349	119	154	14	0	4	0.028	0	0.023
.	19.01.15-16.02.40-1-206538	264	11	11	5	0	2	664	10	10	0	0	NA	NA	NA	83	89	541	183	178	378	128	158	47	6	5	0.087	0.033	0.028
.	19.01.15-16.02.45-1-206539	36	1	1	0	0	0	0	0	0	0	0	NA	NA	NA	10	5	489	165	164	0	0	0	0	0	0	0	0	0
.	19.01.15-16.02.48-1-206542	254	14	14	9	0	4	664	12	12	0	0	NA	NA	NA	75	81	535	184	175	374	130	160	39	27	0	0.073	0.147	0
.	19.01.15-16.02.50-1-206544	236	15	15	6	0	5	645	13	13	0	0	NA	NA	NA	65	67	528	174	178	369	121	155	34	24	0	0.064	0.138	0
.	19.01.15-16.02.53-1-206545	67	2	2	0	0	0	605	1	1	0	0	NA	NA	NA	28	23	501	167	168	339	115	151	2	0	0	0.004	0	0
.	19.01.15-16.03.03-1-206558	35	1	1	0	0	0	0	0	0	0	0	NA	NA	NA	9	15	498	165	165	0	0	0	0	0	0	0	0	0
.	19.01.15-16.03.06-1-206559	115	6	6	3	0	3	617	4	4	0	0	NA	NA	NA	36	38	511	171	169	351	115	151	9	0	6	0.018	0	0.036
.	19.01.15-16.03.16-1-206571	33	1	1	0	0	0	0	0	0	0	0	NA	NA	NA	8	7	493	164	163	0	0	0	0	0	0	0	0	0
.	19.01.15-16.03.18-1-206576	177	31	31	9	0	8	632	28	28	0	0	NA	NA	NA	45	52	528	166	171	364	114	154	103	11	0	0.195	0.066	0
.	19.01.15-16.03.19-1-206578	64	9	9	1	0	1	603	8	8	0	0	NA	NA	NA	35	25	499	173	166	341	115	147	13	4	2	0.026	0.023	0.012
.	19.01.15-16.03.25-1-206585	295	60	60	27	0	16	662	54	54	0	0	NA	NA	NA	75	84	532	185	180	371	131	160	149	61	16	0.28	0.33	0.089
.	19.01.15-16.03.25-1-206586	201	36	36	8	0	6	645	33	33	0	0	NA	NA	NA	50	62	527	174	174	368	119	158	124	19	5	0.235	0.109	0.029
.	19.01.15-16.03.27-1-206587	121	13	13	3	0	2	618	12	12	0	0	NA	NA	NA	34	35	511	169	168	352	115	151	56	4	0	0.11	0.024	0
.	19.01.15-16.03.30-1-206592	62	2	2	0	0	0	615	1	1	0	0	NA	NA	NA	20	28	501	170	170	344	118	153	5	0	0	0.01	0	0
.	19.01.15-16.03.30-1-206594	211	30	30	12	0	8	656	28	28	0	0	NA	NA	NA	49	77	537	176	177	373	122	161	102	4	11	0.19	0.023	0.062
.	19.01.15-16.03.41-1-206619	58	2	2	0	0	0	607	1	1	0	0	NA	NA	NA	19	19	496	170	166	340	117	150	0	2	1	0	0.012	0.006
.	19.01.15-16.03.46-1-206624	149	9	9	3	0	1	636	7	7	0	0	NA	NA	NA	41	53	523	169	174	364	116	156	17	6	11	0.033	0.036	0.063
.	19.01.15-16.03.53-1-206626	89	7	7	1	0	1	603	4	4	0	0	NA	NA	NA	35	28	508	168	165	347	111	145	12	4	2	0.024	0.024	0.012
.	19.01.15-16.03.56-1-206629	321	40	40	10	0	6	657	36	36	0	0	NA	NA	NA	94	81	524	190	180	364	133	160	86	33	6	0.164	0.174	0.033
.	19.01.15-16.04.01-1-206634	62	2	2	1	0	1	302	1	1	0	0	NA	NA	NA	22	14	493	166	168	167	57	78	2	0	0	0.004	0	0
.	19.01.15-16.04.02-1-206637	287	21	21	5	0	3	662	20	20	0	0	NA	NA	NA	83	81	536	177	181	375	126	161	76	13	7	0.142	0.073	0.039
.	19.01.15-16.04.08-1-206643	91	7	7	1	0	1	607	6	6	0	0	NA	NA	NA	29	29	505	168	169	344	113	150	17	1	2	0.034	0.006	0.012
.	19.01.15-16.04.11-1-206645	89	4	4	2	0	0	612	3	3	0	0	NA	NA	NA	22	26	505	167	167	349	114	149	16	5	0	0.032	0.03	0
.	19.01.15-16.04.12-1-206648	61	2	2	1	0	1	597	0	0	0	0	NA	NA	NA	24	14	495	167	165	336	116	145	4	0	2	0.008	0	0.012
.	19.01.15-16.04.19-1-206660	210	30	30	15	0	12	631	25	25	0	0	NA	NA	NA	71	47	519	171	170	360	117	154	77	22	5	0.148	0.129	0.029
.	19.01.15-16.04.27-1-206666	62	3	3	0	0	0	503	2	2	0	0	NA	NA	NA	18	21	502	166	166	285	96	122	2	4	0	0.004	0.024	0
.	19.01.15-16.04.28-1-206668	90	3	3	0	0	0	607	2	2	0	0	NA	NA	NA	33	31	503	168	173	342	115	150	8	0	0	0.016	0	0
.	19.01.15-16.04.34-1-206675	93	8	8	1	0	1	616	7	7	0	0	NA	NA	NA	33	34	501	173	173	344	118	154	10	15	6	0.02	0.087	0.035
.	19.01.15-16.04.34-1-206676	57	2	2	1	0	1	608	1	1	0	0	NA	NA	NA	23	26	499	169	171	343	114	151	0	6	0	0	0.036	0
.	19.01.15-16.04.41-1-206699	119	15	15	2	0	2	620	14	14	0	0	NA	NA	NA	38	34	511	168	168	353	116	151	25	3	8	0.049	0.018	0.048
.	19.01.15-16.04.45-1-206703	65	3	3	0	0	0	353	2	2	0	0	NA	NA	NA	13	25	509	165	164	200	68	85	1	0	2	0.002	0	0.012
.	19.01.15-16.04.47-1-206705	155	27	27	6	0	3	649	23	23	0	0	NA	NA	NA	43	62	526	168	181	369	115	165	30	40	7	0.057	0.238	0.039
.	19.01.15-16.04.57-1-206709	100	13	13	4	0	3	609	11	11	0	0	NA	NA	NA	49	36	507	171	171	343	114	152	23	23	4	0.045	0.135	0.023
.	19.01.15-16.04.59-1-206711	68	3	3	2	0	2	606	2	2	0	0	NA	NA	NA	24	22	498	167	170	341	114	151	5	6	0	0.01	0.036	0
.	19.01.15-16.05.00-1-206712	262	29	29	6	0	5	650	26	26	0	0	NA	NA	NA	87	70	529	177	177	370	119	161	96	30	3	0.181	0.169	0.017
.	19.01.15-16.05.02-1-206716	149	9	9	1	0	1	611	6	6	0	0	NA	NA	NA	57	35	508	170	170	346	118	147	31	5	2	0.061	0.029	0.012
.	19.01.15-16.05.28-1-206744	125	39	39	10	0	4	618	35	35	0	0	NA	NA	NA	44	38	510	171	170	350	118	150	82	36	2	0.161	0.211	0.012
.	19.01.15-16.05.36-1-206752	271	39	39	14	0	6	662	37	37	0	0	NA	NA	NA	85	80	526	186	181	369	132	161	103	36	8	0.196	0.194	0.044
.	19.01.15-16.05.38-1-206753	215	18	18	5	0	3	654	17	17	0	0	NA	NA	NA	71	82	532	184	179	365	130	159	52	34	0	0.098	0.185	0
.	19.01.15-16.05.41-1-206773	39	1	1	0	0	0	0	0	0	0	0	NA	NA	NA	12	9	491	165	166	0	0	0	0	0	1	0	0	0.006
.	19.01.15-16.05.42-1-206774	209	14	14	4	0	3	625	13	13	0	0	NA	NA	NA	64	53	526	170	170	360	118	147	45	2	1	0.086	0.012	0.006
.	19.01.15-16.05.44-1-206776	145	10	10	3	0	3	640	9	9	0	0	NA	NA	NA	50	60	522	174	177	363	121	156	30	6	4	0.057	0.034	0.023
.	19.01.15-16.05.53-1-206778	322	32	32	11	0	5	679	30	30	0	0	NA	NA	NA	111	109	553	188	181	383	132	164	95	32	15	0.172	0.17	0.083
.	19.01.15-16.06.08-1-206792	95	9	9	1	0	1	615	8	8	0	0	NA	NA	NA	41	32	503	172	170	350	115	150	17	11	1	0.034	0.064	0.006
.	19.01.15-16.06.10-1-206794	89	3	3	1	0	1	622	2	2	0	0	NA	NA	NA	26	41	515	170	169	352	116	154	2	1	0	0.004	0.006	0
.	19.01.15-16.06.13-1-206799	272	45	45	13	0	9	664	39	39	0	0	NA	NA	NA	75	85	533	183	182	371	128	165	160	25	14	0.3	0.137	0.077
.	19.01.15-16.06.16-1-206804	206	13	13	3	0	2	641	9	9	0	0	NA	NA	NA	62	62	526	178	171	363	125	153	36	21	3	0.068	0.118	0.018
.	19.01.15-16.06.25-1-206819	146	11	11	4	0	3	631	9	9	0	0	NA	NA	NA	51	46	510	175	174	359	121	151	46	1	1	0.09	0.006	0.006
.	19.01.15-16.06.26-1-206820	94	6	6	1	0	1	610	5	5	0	0	NA	NA	NA	32	27	504	168	168	346	118	146	16	3	3	0.032	0.018	0.018
.	19.01.15-16.06.28-1-206829	212	17	17	4	0	4	639	16	16	0	0	NA	NA	NA	59	60	525	174	174	366	120	153	55	6	7	0.105	0.034	0.04
.	19.01.15-16.06.35-1-206842	120	6	6	1	0	0	631	5	5	0	0	NA	NA	NA	46	52	525	170	170	363	114	154	16	3	0	0.03	0.018	0
.	19.01.15-16.06.41-1-206861	257	66	66	21	0	13	658	60	60	0	0	NA	NA	NA	71	76	535	179	175	378	125	155	176	43	17	0.329	0.24	0.097
.	19.01.15-16.06.41-1-206862	65	2	2	0	0	0	608	1	1	0	0	NA	NA	NA	21	26	506	169	164	349	113	146	2	3	0	0.004	0.018	0
.	19.01.15-16.06.44-1-206865	175	32	32	7	0	5	642	27	27	0	0	NA	NA	NA	56	63	526	179	171	367	124	151	105	23	2	0.2	0.128	0.012
.	19.01.15-16.06.48-1-206868	153	17	17	4	0	4	625	12	12	0	0	NA	NA	NA	37	52	519	175	171	351	122	152	28	16	0	0.054	0.091	0
.	19.01.15-16.06.50-1-206869	147	14	14	5	0	4	616	13	13	0	0	NA	NA	NA	46	31	505	169	170	346	117	153	33	21	5	0.065	0.124	0.029
.	19.01.15-16.06.52-1-206872	212	16	16	7	0	6	651	14	14	0	0	NA	NA	NA	77	76	530	178	181	366	124	161	19	29	1	0.036	0.163	0.006
.	19.01.15-16.06.54-1-206876	63	5	5	2	0	2	607	4	4	0	0	NA	NA	NA	22	23	501	166	169	345	112	150	10	0	6	0.02	0	0.036
.	19.01.15-16.06.59-1-206878	228	13	13	4	0	3	656	12	12	0	0	NA	NA	NA	63	67	525	176	179	373	122	161	21	8	18	0.04	0.045	0.101
.	19.01.15-16.07.09-1-206894	90	3	3	1	0	1	615	2	2	0	0	NA	NA	NA	33	28	510	167	164	355	113	147	11	0	0	0.022	0	0
.	19.01.15-16.07.14-1-206903	31	1	1	1	0	1	0	0	0	0	0	NA	NA	NA	10	6	493	163	163	0	0	0	0	0	0	0	0	0
.	19.01.15-16.07.23-1-206915	150	10	10	1	0	0	618	8	8	0	0	NA	NA	NA	59	41	519	168	167	357	114	147	10	7	7	0.019	0.042	0.042
.	19.01.15-16.07.25-1-206919	32	1	1	0	0	0	0	0	0	0	0	NA	NA	NA	14	12	495	165	165	0	0	0	1	0	0	0.002	0	0
.	19.01.15-16.07.27-1-206923	222	47	47	15	0	13	627	43	43	0	0	NA	NA	NA	76	47	514	175	171	353	120	154	125	43	12	0.243	0.246	0.07
.	19.01.15-16.07.29-1-206925	99	10	10	2	0	2	613	9	9	0	0	NA	NA	NA	28	27	506	168	166	344	118	151	37	8	0	0.073	0.048	0
.	19.01.15-16.07.29-1-206926	35	1	1	1	0	1	0	0	0	0	0	NA	NA	NA	6	10	496	164	163	0	0	0	0	0	1	0	0	0.006
.	19.01.15-16.07.30-1-206930	84	3	3	2	0	2	616	2	2	0	0	NA	NA	NA	32	29	508	170	164	352	115	149	2	3	2	0.004	0.018	0.012
.	19.01.15-16.07.33-1-206932	32	1	1	0	0	0	0	0	0	0	0	NA	NA	NA	4	5	490	164	164	0	0	0	0	0	0	0	0	0
.	19.01.15-16.07.35-1-206935	258	34	34	8	0	3	666	30	30	0	0	NA	NA	NA	84	95	544	176	188	378	118	170	93	26	13	0.171	0.148	0.069
.	19.01.15-16.07.38-1-206936	92	8	8	2	0	2	610	6	6	0	0	NA	NA	NA	28	29	508	168	166	348	116	146	22	2	0	0.043	0.012	0
.	19.01.15-16.07.49-1-206956	246	59	59	15	0	10	653	55	55	0	0	NA	NA	NA	76	84	543	179	175	371	127	155	135	56	6	0.249	0.313	0.034
.	19.01.15-16.07.51-1-206960	205	18	18	10	0	5	642	17	17	0	0	NA	NA	NA	64	60	517	182	174	358	128	156	50	21	13	0.097	0.115	0.075
.	19.01.15-16.07.56-1-206962	177	14	14	3	0	0	634	11	11	0	0	NA	NA	NA	48	48	525	168	168	366	115	153	24	15	0	0.046	0.089	0
.	19.01.15-16.07.56-1-206964	34	1	1	0	0	0	0	0	0	0	0	NA	NA	NA	10	10	494	165	164	0	0	0	0	0	2	0	0	0.012
.	19.01.15-16.08.02-1-206966	64	2	2	0	0	0	502	1	1	0	0	NA	NA	NA	14	7	490	167	163	288	96	118	4	0	0	0.008	0	0
.	19.01.15-16.08.07-1-206971	94	13	13	5	0	3	610	10	10	0	0	NA	NA	NA	51	29	506	169	167	348	113	149	26	12	3	0.051	0.071	0.018
.	19.01.15-16.08.15-1-206977	112	6	6	2	0	1	617	4	4	0	0	NA	NA	NA	31	33	508	169	169	347	115	155	6	9	3	0.012	0.053	0.018
.	19.01.15-16.08.32-1-206998	212	29	29	7	0	3	662	25	25	0	0	NA	NA	NA	57	80	535	185	173	374	131	157	88	39	11	0.164	0.211	0.064
.	19.01.15-16.08.42-1-207014	209	20	20	7	0	3	645	18	18	0	0	NA	NA	NA	75	66	526	178	175	365	124	156	87	26	0	0.165	0.146	0
.	19.01.15-16.08.58-1-207018	63	2	2	1	0	1	608	0	0	0	0	NA	NA	NA	18	24	496	170	171	339	115	154	8	0	0	0.016	0	0
.	19.01.15-16.08.58-1-207020	208	48	48	11	0	8	634	42	42	0	0	NA	NA	NA	74	59	524	174	174	357	123	154	166	28	9	0.317	0.161	0.052
.	19.01.15-16.08.58-1-207021	408	49	49	12	0	12	700	47	47	0	0	NA	NA	NA	105	121	560	185	189	399	131	170	148	31	9	0.264	0.168	0.048
.	19.01.15-16.09.00-1-207023	34	1	1	0	0	0	0	0	0	0	0	NA	NA	NA	9	6	492	164	163	0	0	0	1	0	0	0.002	0	0
.	19.01.15-16.09.02-1-207025	153	17	17	7	0	5	630	15	15	0	0	NA	NA	NA	41	52	522	171	172	362	113	155	51	11	2	0.098	0.064	0.012
.	19.01.15-16.09.02-1-207026	122	7	7	3	0	1	622	6	6	0	0	NA	NA	NA	43	38	509	172	170	349	121	152	23	4	0	0.045	0.023	0
.	19.01.15-16.09.13-1-207044	144	16	16	4	0	2	627	14	14	0	0	NA	NA	NA	37	41	510	173	171	358	118	151	32	18	12	0.063	0.104	0.07
.	19.01.15-16.09.30-1-207066	242	30	30	13	0	6	654	25	25	0	0	NA	NA	NA	79	75	539	176	173	377	125	152	116	31	1	0.215	0.176	0.006
.	19.01.15-16.09.30-1-207067	63	2	2	1	0	1	51	1	1	0	0	NA	NA	NA	18	21	497	168	169	27	13	11	0	0	2	0	0	0.012
.	19.01.15-16.09.37-1-207072	63	3	3	0	0	0	600	2	2	0	0	NA	NA	NA	25	17	499	165	166	341	110	149	3	2	0	0.006	0.012	0
.	19.01.15-16.09.37-1-207073	116	7	7	5	0	3	609	5	5	0	0	NA	NA	NA	42	32	504	170	171	344	116	149	10	7	2	0.02	0.041	0.012
.	19.01.15-16.09.41-1-207093	62	3	3	1	0	1	601	2	2	0	0	NA	NA	NA	33	25	498	171	169	336	115	150	4	0	3	0.008	0	0.018
.	19.01.15-16.09.44-1-207096	32	1	1	0	0	0	0	0	0	0	0	NA	NA	NA	17	11	499	163	162	0	0	0	0	0	0	0	0	0
.	19.01.15-16.09.47-1-207101	152	31	31	10	0	8	631	28	28	0	0	NA	NA	NA	43	46	517	172	170	356	120	155	104	23	6	0.201	0.134	0.035
.	19.01.15-16.09.58-1-207104	144	17	17	3	0	3	620	15	15	0	0	NA	NA	NA	43	40	511	169	173	353	114	153	38	15	1	0.074	0.089	0.006
.	19.01.15-16.10.19-1-207125	33	1	1	0	0	0	0	0	0	0	0	NA	NA	NA	12	10	495	164	164	0	0	0	0	0	1	0	0	0.006
.	19.01.15-16.10.21-1-207130	415	73	73	22	0	16	700	68	68	0	0	NA	NA	NA	107	120	557	189	187	394	137	169	222	52	14	0.399	0.275	0.075
.	19.01.15-16.10.22-1-207131	233	62	62	25	0	20	633	57	57	0	0	NA	NA	NA	68	60	526	174	173	361	119	153	163	42	9	0.31	0.241	0.052
.	19.01.15-16.10.22-1-207132	63	4	4	1	0	1	613	3	3	0	0	NA	NA	NA	20	29	505	170	167	348	116	149	11	0	1	0.022	0	0.006
.	19.01.15-16.10.27-1-207139	58	2	2	1	0	1	606	1	1	0	0	NA	NA	NA	20	19	497	166	169	341	113	152	6	0	0	0.012	0	0
.	19.01.15-16.10.31-1-207149	257	55	55	15	0	12	656	51	51	0	0	NA	NA	NA	70	77	528	181	181	366	127	163	156	33	15	0.295	0.182	0.083
.	19.01.15-16.10.40-1-207154	90	5	5	1	0	1	608	4	4	0	0	NA	NA	NA	27	26	502	168	169	343	113	152	14	2	0	0.028	0.012	0
.	19.01.15-16.10.42-1-207172	39	1	1	0	0	0	0	0	0	0	0	NA	NA	NA	5	13	497	166	163	0	0	0	3	0	0	0.006	0	0
.	19.01.15-16.11.00-1-207174	177	21	21	7	0	5	624	18	18	0	0	NA	NA	NA	67	49	519	177	166	358	124	142	53	19	17	0.102	0.107	0.102
.	19.01.15-16.11.01-1-207175	87	4	4	0	0	0	617	3	3	0	0	NA	NA	NA	44	38	505	171	175	344	117	156	7	2	0	0.014	0.012	0
.	19.01.15-16.11.12-1-207190	85	9	9	2	0	2	613	8	8	0	0	NA	NA	NA	37	35	510	172	166	347	118	148	34	2	3	0.067	0.012	0.018
.	19.01.15-16.11.24-1-207210	38	1	1	0	0	0	0	0	0	0	0	NA	NA	NA	6	13	495	167	164	0	0	0	0	0	0	0	0	0
.	19.01.15-16.11.24-1-207211	323	12	12	5	0	2	668	11	11	0	0	NA	NA	NA	105	90	536	187	180	378	130	160	24	16	0	0.045	0.086	0
.	19.01.15-16.11.24-1-207212	93	3	3	0	0	0	619	2	2	0	0	NA	NA	NA	28	34	510	170	167	351	116	152	7	4	0	0.014	0.024	0
.	19.01.15-16.11.27-1-207213	60	2	2	2	0	1	600	1	1	0	0	NA	NA	NA	27	17	502	164	164	345	113	142	3	2	0	0.006	0.012	0
.	19.01.15-16.11.32-1-207218	235	21	21	8	0	6	650	20	20	0	0	NA	NA	NA	72	74	532	182	173	369	128	153	85	13	0	0.16	0.071	0
.	19.01.15-16.11.39-1-207225	236	30	30	8	0	6	658	24	24	0	0	NA	NA	NA	86	77	534	173	183	374	120	164	119	34	3	0.223	0.197	0.016
.	19.01.15-16.11.41-1-207227	113	13	13	5	0	4	622	10	10	0	0	NA	NA	NA	42	46	520	170	169	360	114	148	45	10	2	0.087	0.059	0.012
.	19.01.15-16.11.45-1-207245	93	8	8	1	0	0	617	7	7	0	0	NA	NA	NA	39	31	505	171	168	348	120	149	21	5	7	0.042	0.029	0.042
.	19.01.15-16.11.52-1-207249	184	24	24	7	0	5	627	22	22	0	0	NA	NA	NA	49	48	520	172	169	361	117	149	58	7	12	0.112	0.041	0.071
.	19.01.15-16.11.52-1-207250	116	11	11	4	0	3	616	8	8	0	0	NA	NA	NA	32	26	505	169	165	352	115	149	14	9	6	0.028	0.053	0.036
.	19.01.15-16.11.53-1-207251	226	25	25	10	0	8	658	24	24	0	0	NA	NA	NA	70	76	535	177	177	380	124	154	69	16	2	0.129	0.09	0.011
.	19.01.15-16.12.07-1-207264	148	8	8	4	0	3	639	6	6	0	0	NA	NA	NA	52	57	523	170	177	364	117	158	35	0	1	0.067	0	0.006
.	19.01.15-16.12.07-1-207265	260	37	37	11	0	9	658	35	35	0	0	NA	NA	NA	80	76	531	178	180	373	124	161	122	35	5	0.23	0.197	0.028
.	19.01.15-16.12.13-1-207277	186	10	10	1	0	1	640	9	9	0	0	NA	NA	NA	57	62	531	174	170	373	120	147	29	7	1	0.055	0.04	0.006
.	19.01.15-16.12.15-1-207280	64	3	3	1	0	1	605	2	2	0	0	NA	NA	NA	28	22	502	168	165	347	112	146	0	3	8	0	0.018	0.048
.	19.01.15-16.12.41-1-207311	60	2	2	1	0	1	609	1	1	0	0	NA	NA	NA	31	27	503	169	168	346	114	149	6	3	0	0.012	0.018	0
.	19.01.15-16.12.42-1-207314	243	41	41	9	0	5	638	37	37	0	0	NA	NA	NA	68	61	529	177	168	367	123	148	112	24	8	0.212	0.136	0.048
.	19.01.15-16.12.45-1-207316	88	4	4	1	0	1	602	3	3	0	0	NA	NA	NA	31	23	501	170	165	342	114	146	11	3	0	0.022	0.018	0
.	19.01.15-16.12.51-1-207322	318	34	34	11	0	8	672	33	33	0	0	NA	NA	NA	98	91	541	184	179	382	128	162	136	45	2	0.251	0.245	0.011
.	19.01.15-16.12.53-1-207323	92	7	7	0	0	0	616	6	6	0	0	NA	NA	NA	35	38	513	166	172	352	109	155	4	1	10	0.008	0.006	0.058
.	19.01.15-16.12.56-1-207325	239	9	9	2	0	2	640	7	7	0	0	NA	NA	NA	74	62	531	174	170	368	122	150	32	10	4	0.06	0.057	0.024
.	19.01.15-16.12.59-1-207328	362	64	64	22	0	15	669	57	57	0	0	NA	NA	NA	94	97	556	176	178	389	121	159	204	61	2	0.367	0.347	0.011
.	19.01.15-16.13.13-1-207345	58	2	2	1	0	0	611	1	1	0	0	NA	NA	NA	25	25	508	165	165	349	113	149	4	0	0	0.008	0	0
.	19.01.15-16.13.15-1-207350	115	10	10	3	0	3	634	8	8	0	0	NA	NA	NA	31	48	520	169	172	363	117	154	32	3	8	0.062	0.018	0.047
.	19.01.15-16.13.25-1-207364	63	2	2	0	0	0	250	1	1	0	0	NA	NA	NA	18	12	497	164	164	144	47	59	0	3	6	0	0.018	0.037
.	19.01.15-16.13.29-1-207368	148	14	14	2	0	2	621	11	11	0	0	NA	NA	NA	56	37	511	173	166	356	118	147	27	17	4	0.053	0.098	0.024
.	19.01.15-16.13.51-1-207389	97	7	7	0	0	0	619	4	4	0	0	NA	NA	NA	40	38	512	171	168	353	117	149	34	0	0	0.066	0	0
.	19.01.15-16.14.03-1-207394	115	12	12	4	0	4	623	10	10	0	0	NA	NA	NA	28	35	505	169	174	350	119	154	32	9	2	0.063	0.053	0.011
.	19.01.15-16.14.07-1-207400	212	11	11	1	0	1	646	10	10	0	0	NA	NA	NA	48	64	524	177	176	363	125	158	25	14	3	0.048	0.079	0.017
.	19.01.15-16.14.08-1-207401	151	10	10	2	0	2	626	9	9	0	0	NA	NA	NA	50	48	516	171	174	355	117	154	20	11	8	0.039	0.064	0.046
.	19.01.15-16.14.10-1-207404	66	4	4	2	0	1	607	2	2	0	0	NA	NA	NA	29	25	498	171	169	341	116	150	0	12	0	0	0.07	0
.	19.01.15-16.14.12-1-207407	118	9	9	2	0	1	616	8	8	0	0	NA	NA	NA	48	34	507	170	170	353	114	149	22	5	0	0.043	0.029	0
.	19.01.15-16.14.17-1-207415	59	2	2	1	0	1	0	1	1	0	0	NA	NA	NA	19	14	496	167	164	0	0	0	1	0	3	0.002	0	0.018
.	19.01.15-16.14.20-1-207422	282	58	58	18	0	11	659	54	54	0	0	NA	NA	NA	82	81	538	183	173	376	129	154	196	37	8	0.364	0.202	0.046
.	19.01.15-16.14.21-1-207424	143	22	22	3	0	3	640	19	19	0	0	NA	NA	NA	33	58	519	182	170	362	127	151	41	34	11	0.079	0.187	0.065
.	19.01.15-16.14.23-1-207430	93	8	8	2	0	2	598	6	6	0	0	NA	NA	NA	45	18	500	166	165	339	114	145	17	7	0	0.034	0.042	0
.	19.01.15-16.14.23-1-207432	122	6	6	4	0	4	622	5	5	0	0	NA	NA	NA	29	40	512	173	168	355	119	148	13	2	12	0.025	0.012	0.071
.	19.01.15-16.14.29-1-207437	174	37	37	9	0	7	634	33	33	0	0	NA	NA	NA	68	61	520	176	178	356	123	155	93	22	8	0.179	0.125	0.045
.	19.01.15-16.14.31-1-207441	243	48	48	12	0	9	646	43	43	0	0	NA	NA	NA	75	62	524	174	177	369	116	161	130	30	13	0.248	0.172	0.073
.	19.01.15-16.14.33-1-207445	118	8	8	0	0	0	621	7	7	0	0	NA	NA	NA	51	46	517	173	169	355	119	147	14	11	0	0.027	0.064	0
.	19.01.15-16.14.41-1-207463	153	14	14	6	0	4	621	13	13	0	0	NA	NA	NA	45	38	510	173	168	350	121	150	48	1	5	0.094	0.006	0.03
.	19.01.15-16.14.43-1-207465	356	59	59	19	0	18	670	52	52	0	0	NA	NA	NA	107	95	534	183	191	368	130	172	182	36	16	0.341	0.197	0.084
.	19.01.15-16.14.50-1-207476	33	1	1	0	0	0	0	0	0	0	0	NA	NA	NA	11	10	495	166	162	0	0	0	4	0	0	0.008	0	0
.	19.01.15-16.14.53-1-207478	35	1	1	0	0	0	0	0	0	0	0	NA	NA	NA	13	9	492	164	166	0	0	0	0	0	2	0	0	0.012
.	19.01.15-16.14.55-1-207480	151	16	16	2	0	2	630	15	15	0	0	NA	NA	NA	48	49	512	178	172	355	124	151	44	22	0	0.086	0.124	0
.	19.01.15-16.15.00-1-207482	119	9	9	0	0	0	619	8	8	0	0	NA	NA	NA	15	33	514	166	166	356	116	147	23	1	1	0.045	0.006	0.006
.	19.01.15-16.15.00-1-207483	216	12	12	5	0	2	639	10	10	0	0	NA	NA	NA	73	61	532	176	166	368	122	149	34	3	2	0.064	0.017	0.012
.	19.01.15-16.15.20-1-207510	156	9	9	7	0	5	643	7	7	0	0	NA	NA	NA	45	57	524	173	173	368	120	155	47	11	0	0.09	0.064	0
.	19.01.15-16.15.23-1-207516	160	10	10	4	0	3	630	9	9	0	0	NA	NA	NA	38	46	516	171	172	358	119	153	25	4	9	0.048	0.023	0.052
.	19.01.15-16.15.24-1-207519	34	1	1	1	0	1	0	0	0	0	0	NA	NA	NA	9	4	490	163	164	0	0	0	0	0	0	0	0	0
.	19.01.15-16.15.27-1-207520	62	3	3	0	0	0	604	1	1	0	0	NA	NA	NA	24	16	494	168	167	341	113	150	2	4	0	0.004	0.024	0
.	19.01.15-16.15.31-1-207526	323	49	49	15	0	10	682	44	44	0	0	NA	NA	NA	88	96	546	186	177	388	134	160	167	36	10	0.306	0.194	0.056
.	19.01.15-16.15.37-1-207531	33	1	1	1	0	1	0	0	0	0	0	NA	NA	NA	7	8	495	164	162	0	0	0	0	0	0	0	0	0
.	19.01.15-16.15.40-1-207533	90	6	6	1	0	0	618	4	4	0	0	NA	NA	NA	23	33	507	171	168	350	118	150	12	10	2	0.024	0.058	0.012
.	19.01.15-16.15.43-1-207549	65	2	2	1	0	0	614	0	0	0	0	NA	NA	NA	23	30	507	167	169	348	115	151	10	0	0	0.02	0	0
.	19.01.15-16.16.10-1-207555	97	5	5	4	0	2	608	3	3	0	0	NA	NA	NA	42	28	505	170	166	346	115	147	8	3	3	0.016	0.018	0.018
.	19.01.15-16.16.10-1-207558	34	1	1	1	0	1	0	0	0	0	0	NA	NA	NA	12	6	493	163	163	0	0	0	0	0	0	0	0	0
.	19.01.15-16.16.14-1-207563	87	3	3	0	0	0	611	2	2	0	0	NA	NA	NA	27	32	509	170	166	345	119	147	0	1	5	0	0.006	0.03
.	19.01.15-16.16.15-1-207568	55	2	2	1	0	1	201	0	0	0	0	NA	NA	NA	10	20	497	168	168	114	36	51	1	0	1	0.002	0	0.006
.	19.01.15-16.16.21-1-207575	119	6	6	1	0	1	608	5	5	0	0	NA	NA	NA	43	30	508	168	167	347	115	146	11	5	0	0.022	0.03	0
.	19.01.15-16.16.23-1-207580	66	3	3	0	0	0	609	2	2	0	0	NA	NA	NA	34	30	502	173	168	343	118	148	4	0	0	0.008	0	0
.	19.01.15-16.16.27-1-207583	32	1	1	0	0	0	0	0	0	0	0	NA	NA	NA	13	6	493	164	162	0	0	0	0	0	0	0	0	0
.	19.01.15-16.16.28-1-207589	176	49	49	13	0	8	638	46	46	0	0	NA	NA	NA	53	57	519	175	176	359	121	158	146	16	22	0.281	0.091	0.125
.	19.01.15-16.16.31-1-207594	259	48	48	16	0	12	654	47	47	0	0	NA	NA	NA	66	69	532	175	175	374	123	157	130	53	7	0.244	0.303	0.04
.	19.01.15-16.16.33-1-207599	235	28	28	8	0	6	646	24	24	0	0	NA	NA	NA	79	71	526	179	179	366	120	160	118	10	3	0.224	0.056	0.017
.	19.01.15-16.16.38-1-207603	87	3	3	0	0	0	604	2	2	0	0	NA	NA	NA	21	26	509	166	164	347	113	144	2	1	3	0.004	0.006	0.018
.	19.01.15-16.16.43-1-207623	222	28	28	6	0	6	642	25	25	0	0	NA	NA	NA	58	63	529	178	169	367	124	151	57	37	0	0.108	0.208	0
.	19.01.15-16.16.44-1-207624	32	1	1	0	0	0	0	0	0	0	0	NA	NA	NA	9	6	492	165	162	0	0	0	0	0	2	0	0	0.012
.	19.01.15-16.16.44-1-207626	192	15	15	4	0	3	634	13	13	0	0	NA	NA	NA	70	60	525	175	173	361	122	151	47	8	1	0.09	0.046	0.006
.	19.01.15-16.16.46-1-207627	378	40	40	17	0	16	692	36	36	0	0	NA	NA	NA	99	112	561	185	179	396	131	165	142	54	0	0.253	0.292	0
.	19.01.15-16.16.51-1-207633	56	2	2	0	0	0	595	1	1	0	0	NA	NA	NA	26	14	498	165	164	334	114	147	6	0	0	0.012	0	0
.	19.01.15-16.17.04-1-207647	233	24	24	5	0	5	646	23	23	0	0	NA	NA	NA	67	64	529	176	172	366	125	155	75	7	1	0.142	0.04	0.006
.	19.01.15-16.17.12-1-207660	206	20	20	5	0	5	648	17	17	0	0	NA	NA	NA	63	72	530	179	176	368	124	156	60	14	7	0.113	0.078	0.04
.	19.01.15-16.17.16-1-207669	60	2	2	1	0	1	0	1	1	0	0	NA	NA	NA	27	11	496	164	164	0	0	0	1	0	1	0.002	0	0.006
.	19.01.15-16.17.17-1-207675	61	2	2	2	0	2	600	1	1	0	0	NA	NA	NA	27	19	500	167	165	338	113	149	3	0	0	0.006	0	0
.	19.01.15-16.17.19-1-207678	209	20	20	5	0	4	637	18	18	0	0	NA	NA	NA	69	51	519	175	170	363	123	151	102	19	0	0.197	0.109	0
.	19.01.15-16.17.20-1-207679	151	8	8	5	0	3	635	5	5	0	0	NA	NA	NA	50	64	521	179	177	356	124	155	30	2	0	0.058	0.011	0
.	19.01.15-16.17.29-1-207690	93	5	5	2	0	2	602	4	4	0	0	NA	NA	NA	50	28	505	168	168	340	113	149	13	0	4	0.026	0	0.024
.	19.01.15-16.17.48-1-207711	404	49	49	7	0	3	715	44	44	0	0	NA	NA	NA	123	144	572	195	190	399	142	174	205	7	6	0.358	0.036	0.032
.	19.01.15-16.18.14-1-207719	295	74	74	26	0	18	653	70	70	0	0	NA	NA	NA	81	75	526	182	180	366	128	159	199	60	22	0.378	0.33	0.122
.	19.01.15-16.18.16-1-207723	466	77	77	21	0	17	695	72	72	0	0	NA	NA	NA	130	120	562	185	186	400	130	165	182	45	12	0.324	0.243	0.065
.	19.01.15-16.18.17-1-207725	152	23	23	10	0	8	635	19	19	0	0	NA	NA	NA	46	52	519	177	169	362	124	149	45	26	2	0.087	0.147	0.012
.	19.01.15-16.18.18-1-207729	64	3	3	0	0	0	599	2	2	0	0	NA	NA	NA	40	28	503	173	165	338	117	144	5	3	4	0.01	0.017	0.024
.	19.01.15-16.18.21-1-207735	177	7	7	1	0	1	626	6	6	0	0	NA	NA	NA	56	46	517	172	170	357	118	151	24	4	0	0.046	0.023	0
.	19.01.15-16.18.22-1-207737	149	15	15	8	0	6	632	12	12	0	0	NA	NA	NA	36	44	511	169	177	355	117	160	34	16	1	0.067	0.095	0.006
.	19.01.15-16.18.35-1-207748	92	7	7	1	0	1	619	5	5	0	0	NA	NA	NA	32	40	510	169	174	352	115	152	18	0	8	0.035	0	0.046
.	19.01.15-16.18.40-1-207754	174	35	35	7	0	5	627	33	33	0	0	NA	NA	NA	61	45	513	173	172	356	118	153	92	25	4	0.179	0.145	0.023
.	19.01.15-16.18.46-1-207776	208	36	36	10	0	8	641	33	33	0	0	NA	NA	NA	62	55	518	173	177	362	120	159	70	60	7	0.135	0.347	0.04
.	19.01.15-16.18.49-1-207777	91	3	3	0	0	0	619	2	2	0	0	NA	NA	NA	25	34	510	171	166	351	120	148	0	8	2	0	0.047	0.012
.	19.01.15-16.18.50-1-207778	40	1	1	0	0	0	0	0	0	0	0	NA	NA	NA	13	16	498	166	165	0	0	0	1	0	0	0.002	0	0
.	19.01.15-16.18.53-1-207779	199	12	12	3	0	2	646	11	11	0	0	NA	NA	NA	55	59	523	176	173	367	125	154	29	10	6	0.055	0.057	0.035
.	19.01.15-16.19.06-1-207785	184	15	15	6	0	4	646	14	14	0	0	NA	NA	NA	57	62	527	171	177	367	121	158	44	15	6	0.083	0.088	0.034
.	19.01.15-16.19.06-1-207786	267	62	62	19	0	11	633	56	56	0	0	NA	NA	NA	71	58	528	172	171	364	119	150	198	21	19	0.375	0.122	0.111
.	19.01.15-16.19.22-1-207811	269	60	60	14	0	12	654	57	57	0	0	NA	NA	NA	76	74	533	176	178	373	123	158	141	40	30	0.265	0.227	0.169
.	19.01.15-16.19.45-1-207837	68	4	4	1	0	1	613	3	3	0	0	NA	NA	NA	23	29	508	167	167	347	117	149	2	3	5	0.004	0.018	0.03
.	19.01.15-16.20.13-1-207853	178	12	12	3	0	3	637	11	11	0	0	NA	NA	NA	54	54	518	177	172	359	123	155	49	0	0	0.095	0	0
.	19.01.15-16.20.14-1-207857	296	24	24	6	0	3	651	21	21	0	0	NA	NA	NA	106	78	533	181	177	369	125	157	67	14	2	0.126	0.077	0.011
.	19.01.15-16.20.32-1-207879	181	18	18	2	0	1	637	16	16	0	0	NA	NA	NA	57	62	525	177	173	364	118	155	51	12	3	0.097	0.068	0.017
.	19.01.15-16.20.47-1-207900	98	3	3	0	0	0	607	2	2	0	0	NA	NA	NA	44	29	502	172	168	341	117	149	9	1	0	0.018	0.006	0
.	19.01.15-16.20.54-1-207910	183	13	13	1	0	1	651	12	12	0	0	NA	NA	NA	59	70	537	169	177	375	118	158	27	12	2	0.05	0.071	0.011
.	19.01.15-16.21.06-1-207921	30	1	1	0	0	0	0	0	0	0	0	NA	NA	NA	8	12	494	166	165	0	0	0	0	0	0	0	0	0
.	19.01.15-16.21.08-1-207923	124	26	26	11	0	5	616	20	20	0	0	NA	NA	NA	43	33	506	168	172	346	114	156	56	35	5	0.111	0.208	0.029
.	19.01.15-16.21.08-1-207924	178	13	13	3	0	3	635	11	11	0	0	NA	NA	NA	60	48	518	171	172	362	118	155	38	2	4	0.073	0.012	0.023
.	19.01.15-16.21.09-1-207925	61	3	3	0	0	0	251	1	1	0	0	NA	NA	NA	17	19	500	167	165	143	47	61	4	1	1	0.008	0.006	0.006
.	19.01.15-16.21.20-1-207943	232	41	41	8	0	6	667	35	35	0	0	NA	NA	NA	78	79	538	175	179	380	124	163	146	34	15	0.271	0.194	0.084
.	19.01.15-16.21.22-1-207946	181	42	42	11	0	8	640	40	40	0	0	NA	NA	NA	61	61	530	176	168	369	121	150	120	30	21	0.226	0.17	0.125
.	19.01.15-16.21.28-1-207950	91	5	5	1	0	0	614	4	4	0	0	NA	NA	NA	30	32	507	168	170	348	114	152	5	11	0	0.01	0.065	0
.	19.01.15-16.21.31-1-207955	146	21	21	5	0	5	630	19	19	0	0	NA	NA	NA	42	52	522	167	176	359	114	157	57	30	1	0.109	0.18	0.006
.	19.01.15-16.21.35-1-207959	129	12	12	4	0	4	627	11	11	0	0	NA	NA	NA	41	48	516	174	171	352	120	155	30	1	6	0.058	0.006	0.035
.	19.01.15-16.21.36-1-207960	62	2	2	0	0	0	599	1	1	0	0	NA	NA	NA	27	20	499	166	168	341	111	147	3	3	0	0.006	0.018	0
.	19.01.15-16.21.48-1-207982	63	3	3	0	0	0	604	1	1	0	0	NA	NA	NA	23	20	502	168	163	342	116	146	6	0	0	0.012	0	0
.	19.01.15-16.21.50-1-207984	229	35	35	12	0	10	631	33	33	0	0	NA	NA	NA	76	56	524	172	173	358	118	155	100	31	7	0.191	0.18	0.04
.	19.01.15-16.21.52-1-207987	146	21	21	5	0	4	636	20	20	0	0	NA	NA	NA	37	55	522	174	172	362	119	155	62	2	6	0.119	0.011	0.035
.	19.01.15-16.22.01-1-207994	38	1	1	1	0	1	0	0	0	0	0	NA	NA	NA	6	11	496	164	164	0	0	0	1	0	0	0.002	0	0
.	19.01.15-16.22.02-1-207995	36	1	1	1	0	1	0	0	0	0	0	NA	NA	NA	10	9	493	165	164	0	0	0	1	0	0	0.002	0	0
.	19.01.15-16.22.05-1-207999	210	24	24	10	0	7	653	22	22	0	0	NA	NA	NA	62	70	527	180	176	369	125	159	68	26	14	0.129	0.144	0.08
.	19.01.15-16.22.05-1-208000	180	14	14	6	0	5	635	13	13	0	0	NA	NA	NA	63	63	529	174	173	361	123	151	36	7	2	0.068	0.04	0.012
.	19.01.15-16.22.06-1-208001	38	1	1	0	0	0	0	0	0	0	0	NA	NA	NA	13	9	492	165	165	0	0	0	0	0	0	0	0	0
.	19.01.15-16.22.08-1-208003	115	10	10	1	0	0	605	7	7	0	0	NA	NA	NA	35	25	503	167	168	339	116	150	29	0	1	0.058	0	0.006
.	19.01.15-16.22.08-1-208004	130	9	9	6	0	3	623	7	7	0	0	NA	NA	NA	36	38	506	169	176	350	115	158	24	1	7	0.047	0.006	0.04
.	19.01.15-16.22.15-1-208014	63	5	5	1	0	1	607	4	4	0	0	NA	NA	NA	18	22	502	167	166	347	116	144	16	5	0	0.032	0.03	0
.	19.01.15-16.22.25-1-208028	35	1	1	1	0	1	0	0	0	0	0	NA	NA	NA	9	17	497	168	165	0	0	0	1	0	0	0.002	0	0
.	19.01.15-16.22.28-1-208031	61	2	2	0	0	0	248	1	1	0	0	NA	NA	NA	16	13	495	164	167	150	46	52	5	0	0	0.01	0	0
.	19.01.15-16.22.31-1-208035	89	5	5	3	0	2	614	4	4	0	0	NA	NA	NA	30	27	504	167	169	347	114	153	17	5	0	0.034	0.03	0
.	19.01.15-16.22.32-1-208036	405	28	28	5	0	3	709	26	26	0	0	NA	NA	NA	123	125	563	184	191	404	130	175	81	22	11	0.144	0.12	0.058
.	19.01.15-16.22.45-1-208052	33	1	1	0	0	0	0	0	0	0	0	NA	NA	NA	8	8	492	164	165	0	0	0	1	0	0	0.002	0	0
.	19.01.15-16.22.55-1-208055	178	24	24	10	0	5	634	20	20	0	0	NA	NA	NA	50	59	529	173	170	366	121	147	82	15	6	0.155	0.087	0.035
.	19.01.15-16.22.56-1-208059	208	27	27	5	0	5	644	25	25	0	0	NA	NA	NA	51	65	529	175	174	364	123	157	69	13	5	0.13	0.074	0.029
.	19.01.15-16.23.00-1-208060	181	29	29	7	0	5	632	27	27	0	0	NA	NA	NA	48	51	516	172	176	361	117	154	108	17	6	0.209	0.099	0.034
.	19.01.15-16.23.03-1-208061	31	1	1	0	0	0	0	0	0	0	0	NA	NA	NA	13	8	493	165	163	0	0	0	0	0	0	0	0	0
.	19.01.15-16.23.05-1-208067	204	20	20	6	0	5	641	17	17	0	0	NA	NA	NA	70	52	520	172	173	365	121	155	60	34	0	0.115	0.198	0
.	19.01.15-16.23.07-1-208069	237	11	11	4	0	4	648	10	10	0	0	NA	NA	NA	71	70	523	184	176	365	126	157	34	13	8	0.065	0.071	0.045
.	19.01.15-16.23.09-1-208071	235	21	21	7	0	6	634	19	19	0	0	NA	NA	NA	73	51	515	175	174	356	122	156	54	25	11	0.105	0.143	0.063
.	19.01.15-16.23.17-1-208083	130	8	8	5	0	4	625	7	7	0	0	NA	NA	NA	43	36	512	169	168	356	118	151	23	8	0	0.045	0.047	0
.	19.01.15-16.23.34-1-208108	94	5	5	0	0	0	609	4	4	0	0	NA	NA	NA	25	24	504	168	165	347	114	148	4	4	7	0.008	0.024	0.042
.	19.01.15-16.23.43-1-208126	87	9	9	2	0	2	616	8	8	0	0	NA	NA	NA	28	28	505	169	167	351	116	149	40	0	8	0.079	0	0.048
.	19.01.15-16.24.05-1-208132	35	1	1	0	0	0	0	0	0	0	0	NA	NA	NA	12	9	493	167	162	0	0	0	2	0	0	0.004	0	0
.	19.01.15-16.24.14-1-208139	65	2	2	0	0	0	555	1	1	0	0	NA	NA	NA	21	14	493	169	165	305	110	140	5	0	0	0.01	0	0
.	19.01.15-16.24.15-1-208142	207	37	37	10	0	7	641	36	36	0	0	NA	NA	NA	58	66	531	173	175	368	121	152	111	36	5	0.209	0.208	0.029
.	19.01.15-16.24.15-1-208143	63	4	4	1	0	1	597	1	1	0	0	NA	NA	NA	26	13	495	166	165	339	113	145	13	0	0	0.026	0	0
.	19.01.15-16.24.16-1-208146	113	5	5	1	0	1	623	4	4	0	0	NA	NA	NA	35	35	507	171	170	353	116	154	10	1	7	0.02	0.006	0.041
.	19.01.15-16.24.21-1-208154	213	29	29	14	0	10	628	22	22	0	0	NA	NA	NA	67	52	521	174	170	360	121	147	70	13	7	0.134	0.075	0.041
.	19.01.15-16.24.21-1-208155	34	1	1	0	0	0	0	0	0	0	0	NA	NA	NA	13	4	491	164	162	0	0	0	0	0	1	0	0	0.006
.	19.01.15-16.24.23-1-208159	66	6	6	2	0	2	608	4	4	0	0	NA	NA	NA	29	22	501	165	169	344	113	151	3	6	3	0.006	0.036	0.018
.	19.01.15-16.24.23-1-208160	64	2	2	0	0	0	614	1	1	0	0	NA	NA	NA	19	29	502	171	169	346	117	151	4	0	0	0.008	0	0
.	19.01.15-16.24.24-1-208163	35	1	1	0	0	0	0	0	0	0	0	NA	NA	NA	4	6	489	166	164	0	0	0	0	0	0	0	0	0
.	19.01.15-16.24.26-1-208164	177	20	20	4	0	3	643	19	19	0	0	NA	NA	NA	51	59	523	177	172	364	124	155	50	14	1	0.096	0.079	0.006
.	19.01.15-16.24.26-1-208165	88	3	3	0	0	0	616	2	2	0	0	NA	NA	NA	28	35	508	168	172	349	112	155	9	0	0	0.018	0	0
.	19.01.15-16.24.29-1-208169	270	17	17	5	0	3	664	15	15	0	0	NA	NA	NA	78	80	546	173	174	385	121	158	48	17	18	0.088	0.098	0.103
.	19.01.15-16.24.46-1-208190	177	40	40	15	0	11	640	37	37	0	0	NA	NA	NA	58	55	521	174	173	365	122	153	91	31	4	0.175	0.178	0.023
.	19.01.15-16.24.47-1-208191	88	9	9	4	0	3	606	8	8	0	0	NA	NA	NA	28	30	506	170	167	345	113	148	15	11	0	0.03	0.065	0
.	19.01.15-16.24.50-1-208195	119	10	10	4	0	4	611	9	9	0	0	NA	NA	NA	33	26	500	167	172	346	112	153	27	6	14	0.054	0.036	0.081
.	19.01.15-16.24.57-1-208201	63	2	2	0	0	0	609	1	1	0	0	NA	NA	NA	21	27	502	172	166	344	117	148	11	0	0	0.022	0	0
.	19.01.15-16.25.06-1-208207	172	21	21	9	0	6	642	19	19	0	0	NA	NA	NA	36	53	516	177	173	362	124	156	59	31	1	0.114	0.175	0.006
.	19.01.15-16.25.35-1-208238	61	3	3	2	0	2	613	1	1	0	0	NA	NA	NA	20	28	503	171	167	345	118	150	1	0	3	0.002	0	0.018
.	19.01.15-16.25.38-1-208242	148	13	13	4	0	3	619	11	11	0	0	NA	NA	NA	42	45	513	176	169	350	122	147	39	6	0	0.076	0.034	0
.	19.01.15-16.25.39-1-208243	149	8	8	4	0	3	621	6	6	0	0	NA	NA	NA	47	42	509	171	175	346	118	157	28	10	3	0.055	0.058	0.017
.	19.01.15-16.25.41-1-208260	159	18	18	11	0	5	635	17	17	0	0	NA	NA	NA	52	46	511	173	175	355	119	161	59	21	2	0.115	0.121	0.011
.	19.01.15-16.25.46-1-208266	146	12	12	2	0	2	626	10	10	0	0	NA	NA	NA	35	41	517	168	169	360	116	150	28	12	9	0.054	0.071	0.053
.	19.01.15-16.26.01-1-208268	114	8	8	3	0	2	610	7	7	0	0	NA	NA	NA	25	29	512	167	163	353	114	143	15	9	0	0.029	0.054	0
.	19.01.15-16.26.09-1-208276	65	3	3	1	0	1	609	2	2	0	0	NA	NA	NA	33	33	511	168	167	344	113	152	11	0	0	0.022	0	0
.	19.01.15-16.26.11-1-208278	115	7	7	4	0	4	627	6	6	0	0	NA	NA	NA	33	48	519	172	170	359	116	152	30	2	4	0.058	0.012	0.024
.	19.01.15-16.26.14-1-208281	214	18	18	5	0	4	650	17	17	0	0	NA	NA	NA	71	77	534	177	179	370	122	158	37	11	6	0.069	0.062	0.034
.	19.01.15-16.26.14-1-208283	210	28	28	5	0	5	634	24	24	0	0	NA	NA	NA	52	57	523	172	175	360	118	156	67	34	2	0.128	0.198	0.011
.	19.01.15-16.26.20-1-208293	123	14	14	5	0	4	621	12	12	0	0	NA	NA	NA	40	37	514	169	167	356	117	148	38	12	2	0.074	0.071	0.012
.	19.01.15-16.26.20-1-208294	155	8	8	2	0	2	621	7	7	0	0	NA	NA	NA	58	41	511	174	169	349	121	151	21	9	6	0.041	0.052	0.036
.	19.01.15-16.26.24-1-208299	263	17	17	2	0	0	650	15	15	0	0	NA	NA	NA	84	71	535	180	169	375	126	149	49	45	0	0.092	0.25	0
.	19.01.15-16.26.25-1-208300	61	2	2	1	0	1	610	1	1	0	0	NA	NA	NA	20	23	502	165	169	346	111	153	7	0	0	0.014	0	0
.	19.01.15-16.26.34-1-208317	55	2	2	1	0	1	601	1	1	0	0	NA	NA	NA	26	26	500	169	170	342	110	149	6	4	0	0.012	0.024	0
.	19.01.15-16.26.36-1-208320	117	5	5	2	0	1	610	4	4	0	0	NA	NA	NA	23	25	504	168	166	348	115	147	18	0	3	0.036	0	0.018
.	19.01.15-16.26.38-1-208321	95	10	10	2	0	2	607	8	8	0	0	NA	NA	NA	39	39	509	169	174	342	114	151	20	12	0	0.039	0.071	0
.	19.01.15-16.26.42-1-208338	60	2	2	0	0	0	50	1	1	0	0	NA	NA	NA	17	15	500	165	163	30	8	12	0	5	0	0	0.03	0
.	19.01.15-16.26.47-1-208342	94	4	4	2	0	2	617	3	3	0	0	NA	NA	NA	27	38	512	171	168	349	116	152	12	3	0	0.023	0.018	0
.	19.01.15-16.26.48-1-208343	121	19	19	3	0	3	623	18	18	0	0	NA	NA	NA	35	42	517	172	166	358	118	147	44	24	0	0.085	0.14	0
.	19.01.15-16.26.48-1-208345	169	14	14	4	0	3	633	11	11	0	0	NA	NA	NA	56	49	514	174	174	357	122	154	30	8	11	0.058	0.046	0.063
.	19.01.15-16.26.49-1-208347	128	7	7	2	0	2	628	5	5	0	0	NA	NA	NA	52	47	514	173	173	356	119	153	17	6	9	0.033	0.035	0.052
.	19.01.15-16.26.55-1-208349	123	9	9	1	0	0	625	7	7	0	0	NA	NA	NA	39	43	511	176	169	353	122	150	22	6	0	0.043	0.034	0
.	19.01.15-16.26.55-1-208350	174	15	15	3	0	2	626	12	12	0	0	NA	NA	NA	52	41	509	171	174	354	119	153	23	20	7	0.045	0.117	0.04
.	19.01.15-16.26.57-1-208354	146	17	17	10	0	6	633	15	15	0	0	NA	NA	NA	42	47	516	170	174	358	117	158	51	28	0	0.099	0.165	0
.	19.01.15-16.27.00-1-208355	234	42	42	13	0	13	647	37	37	0	0	NA	NA	NA	70	70	526	181	176	364	127	156	148	16	0	0.281	0.088	0
.	19.01.15-16.27.09-1-208363	183	42	42	15	0	8	639	41	41	0	0	NA	NA	NA	52	55	527	172	169	368	120	151	120	44	11	0.228	0.256	0.065
.	19.01.15-16.27.23-1-208387	275	65	65	23	0	17	654	62	62	0	0	NA	NA	NA	85	69	529	179	174	374	124	156	214	35	6	0.405	0.196	0.034
.	19.01.15-16.27.29-1-208390	117	8	8	1	0	1	631	7	7	0	0	NA	NA	NA	39	52	517	171	177	354	120	157	28	8	0	0.054	0.047	0
.	19.01.15-16.27.30-1-208395	271	29	29	9	0	4	663	26	26	0	0	NA	NA	NA	83	84	541	180	176	377	128	158	106	25	12	0.196	0.139	0.068
.	19.01.15-16.27.31-1-208398	34	1	1	1	0	1	0	0	0	0	0	NA	NA	NA	9	7	490	165	165	0	0	0	3	0	0	0.006	0	0
.	19.01.15-16.27.34-1-208399	90	5	5	0	0	0	612	4	4	0	0	NA	NA	NA	14	27	504	166	170	346	113	153	18	0	0	0.036	0	0
.	19.01.15-16.27.35-1-208400	120	15	15	3	0	3	629	14	14	0	0	NA	NA	NA	36	48	522	168	171	362	117	150	46	20	14	0.088	0.119	0.082
.	19.01.15-16.27.39-1-208402	85	6	6	0	0	0	612	5	5	0	0	NA	NA	NA	31	34	509	172	166	347	118	147	16	7	0	0.031	0.041	0
.	19.01.15-16.27.58-1-208424	91	11	11	2	0	2	618	9	9	0	0	NA	NA	NA	34	35	506	176	166	350	122	146	10	11	1	0.02	0.062	0.006
.	19.01.15-16.28.00-1-208426	59	2	2	0	0	0	202	1	1	0	0	NA	NA	NA	18	12	496	166	163	120	33	49	0	0	4	0	0	0.025
.	19.01.15-16.28.02-1-208429	433	59	59	27	0	21	674	52	52	0	0	NA	NA	NA	127	103	549	179	188	383	125	166	160	54	13	0.291	0.302	0.069
.	19.01.15-16.28.08-1-208435	89	5	5	2	0	1	617	4	4	0	0	NA	NA	NA	32	38	512	168	171	350	115	152	17	0	3	0.033	0	0.018
.	19.01.15-16.28.11-1-208439	87	7	7	3	0	3	605	6	6	0	0	NA	NA	NA	26	23	497	171	168	339	116	150	26	0	0	0.052	0	0
.	19.01.15-16.28.16-1-208449	117	6	6	2	0	1	606	5	5	0	0	NA	NA	NA	43	30	506	171	166	343	116	147	15	5	0	0.03	0.029	0
.	19.01.15-16.28.16-1-208451	61	3	3	0	0	0	606	2	2	0	0	NA	NA	NA	20	23	501	169	166	343	115	148	5	4	0	0.01	0.024	0
.	19.01.15-16.28.20-1-208457	156	23	23	6	0	4	633	21	21	0	0	NA	NA	NA	44	54	519	177	171	363	121	149	47	22	0	0.091	0.124	0
.	19.01.15-16.28.26-1-208465	32	1	1	0	0	0	0	0	0	0	0	NA	NA	NA	6	5	490	163	165	0	0	0	4	0	0	0.008	0	0
.	19.01.15-16.28.28-1-208468	241	42	42	8	0	6	645	35	35	0	0	NA	NA	NA	69	66	526	176	177	364	123	158	126	12	16	0.24	0.068	0.09
.	19.01.15-16.28.56-1-208489	155	10	10	0	0	0	627	9	9	0	0	NA	NA	NA	48	46	513	169	177	356	114	157	14	13	2	0.027	0.077	0.011
.	19.01.15-16.28.58-1-208490	59	2	2	1	0	1	603	1	1	0	0	NA	NA	NA	31	26	508	166	165	344	113	146	4	1	0	0.008	0.006	0
.	19.01.15-16.28.59-1-208492	34	1	1	0	0	0	0	0	0	0	0	NA	NA	NA	9	9	494	166	162	0	0	0	1	0	0	0.002	0	0
.	19.01.15-16.29.01-1-208493	35	1	1	0	0	0	0	0	0	0	0	NA	NA	NA	10	5	491	164	163	0	0	0	0	6	0	0	0.037	0
.	19.01.15-16.29.04-1-208502	92	4	4	0	0	0	617	3	3	0	0	NA	NA	NA	37	35	514	167	167	357	115	145	11	3	3	0.021	0.018	0.018
.	19.01.15-16.29.06-1-208503	66	2	2	0	0	0	609	1	1	0	0	NA	NA	NA	20	29	508	168	166	348	116	145	1	0	3	0.002	0	0.018
.	19.01.15-16.29.19-1-208519	411	37	37	9	0	5	695	34	34	0	0	NA	NA	NA	122	116	562	183	184	401	130	164	142	25	14	0.253	0.137	0.076
.	19.01.15-16.29.33-1-208533	60	2	2	0	0	0	52	1	1	0	0	NA	NA	NA	18	17	497	169	164	23	10	19	4	0	4	0.008	0	0.024
.	19.01.15-16.29.38-1-208536	115	7	7	2	0	2	618	6	6	0	0	NA	NA	NA	42	45	518	171	169	353	115	150	17	1	0	0.033	0.006	0
.	19.01.15-16.29.39-1-208538	122	9	9	3	0	2	609	7	7	0	0	NA	NA	NA	42	35	517	166	165	353	114	142	16	5	5	0.031	0.03	0.03
.	19.01.15-16.29.40-1-208555	65	7	7	3	0	3	607	6	6	0	0	NA	NA	NA	27	27	506	168	166	347	111	149	18	3	0	0.036	0.018	0
.	19.01.15-16.29.45-1-208558	61	2	2	0	0	0	153	1	1	0	0	NA	NA	NA	14	11	495	164	165	83	30	40	1	3	0	0.002	0.018	0
.	19.01.15-16.29.48-1-208561	238	25	25	4	0	4	638	22	22	0	0	NA	NA	NA	69	61	517	178	179	355	123	160	64	10	12	0.124	0.056	0.067
.	19.01.15-16.29.53-1-208566	157	18	18	6	0	2	636	17	17	0	0	NA	NA	NA	54	62	526	177	172	362	120	154	42	12	14	0.08	0.068	0.081
.	19.01.15-16.29.56-1-208568	63	2	2	1	0	1	600	1	1	0	0	NA	NA	NA	34	28	505	168	168	341	115	144	4	0	0	0.008	0	0
.	19.01.15-16.29.59-1-208570	121	11	11	2	0	2	617	8	8	0	0	NA	NA	NA	49	44	512	174	171	347	119	151	25	0	1	0.049	0	0.006
.	19.01.15-16.30.00-1-208571	263	20	20	7	0	6	649	18	18	0	0	NA	NA	NA	83	67	518	185	177	360	129	160	63	30	5	0.122	0.162	0.028
.	19.01.15-16.30.05-1-208581	199	15	15	5	0	4	635	14	14	0	0	NA	NA	NA	61	52	513	178	174	358	124	153	41	24	0	0.08	0.135	0
.	19.01.15-16.30.09-1-208583	85	4	4	3	0	3	616	3	3	0	0	NA	NA	NA	27	32	507	171	167	345	119	152	24	0	0	0.047	0	0
.	19.01.15-16.30.22-1-208598	59	2	2	2	0	1	602	1	1	0	0	NA	NA	NA	25	20	502	165	166	343	113	146	8	0	0	0.016	0	0
.	19.01.15-16.30.23-1-208601	60	2	2	0	0	0	199	1	1	0	0	NA	NA	NA	19	12	496	163	166	117	36	46	2	0	0	0.004	0	0
.	19.01.15-16.30.26-1-208603	120	12	12	1	0	0	628	10	10	0	0	NA	NA	NA	43	51	522	173	169	358	119	151	21	15	0	0.04	0.087	0
.	19.01.15-16.30.32-1-208614	353	26	26	10	0	7	683	24	24	0	0	NA	NA	NA	113	98	551	179	181	393	126	164	91	20	9	0.165	0.112	0.05
.	19.01.15-16.30.32-1-208615	236	16	16	3	0	1	650	14	14	0	0	NA	NA	NA	58	65	527	179	172	367	126	157	51	34	5	0.097	0.19	0.029
.	19.01.15-16.30.35-1-208616	145	12	12	4	0	3	636	8	8	0	0	NA	NA	NA	41	54	519	176	172	359	122	155	41	9	12	0.079	0.051	0.07
.	19.01.15-16.30.36-1-208617	154	12	12	1	0	1	610	11	11	0	0	NA	NA	NA	54	37	508	173	169	346	118	146	20	15	0	0.039	0.087	0
.	19.01.15-16.30.36-1-208618	127	9	9	4	0	2	614	7	7	0	0	NA	NA	NA	43	30	506	169	168	349	117	148	20	15	1	0.04	0.089	0.006
.	19.01.15-16.30.39-1-208623	121	8	8	4	0	3	616	7	7	0	0	NA	NA	NA	47	34	511	169	167	354	115	147	16	4	5	0.031	0.024	0.03
.	19.01.15-16.30.41-1-208639	90	9	9	5	0	3	615	8	8	0	0	NA	NA	NA	21	25	502	167	169	350	113	152	25	7	3	0.05	0.042	0.018
.	19.01.15-16.30.49-1-208644	171	40	40	14	0	7	630	37	37	0	0	NA	NA	NA	45	40	509	174	170	358	120	152	97	46	20	0.191	0.264	0.118
.	19.01.15-16.31.00-1-208653	201	14	14	3	0	2	624	9	9	0	0	NA	NA	NA	67	54	519	175	173	355	121	148	28	5	4	0.054	0.029	0.023
.	19.01.15-16.31.00-1-208655	440	51	51	12	0	6	697	46	46	0	0	NA	NA	NA	132	118	567	187	177	406	133	158	134	30	12	0.236	0.16	0.068
.	19.01.15-16.31.01-1-208658	237	44	44	20	0	13	647	38	38	0	0	NA	NA	NA	74	71	534	179	171	370	126	151	135	47	5	0.253	0.263	0.029
.	19.01.15-16.31.01-1-208659	181	11	11	2	0	2	629	10	10	0	0	NA	NA	NA	66	54	522	173	172	356	120	153	14	9	6	0.027	0.052	0.035
.	19.01.15-16.31.01-1-208660	152	14	14	5	0	2	630	12	12	0	0	NA	NA	NA	42	53	519	175	172	355	124	151	40	8	3	0.077	0.046	0.017
.	19.01.15-16.31.07-1-208687	88	4	4	3	0	1	623	2	2	0	0	NA	NA	NA	24	38	509	171	171	351	118	154	6	3	0	0.012	0.018	0
.	19.01.15-16.31.16-1-208714	123	9	9	2	0	2	621	8	8	0	0	NA	NA	NA	32	32	507	169	169	352	119	150	22	5	3	0.043	0.03	0.018
.	19.01.15-16.31.30-1-208737	122	12	12	4	0	2	620	10	10	0	0	NA	NA	NA	43	40	512	171	170	351	119	150	49	6	0	0.096	0.035	0
.	19.01.15-16.31.41-1-208756	245	26	26	6	0	4	655	23	23	0	0	NA	NA	NA	80	73	535	178	173	376	126	153	52	25	8	0.097	0.14	0.046
.	19.01.15-16.31.51-1-208760	122	4	4	0	0	0	617	3	3	0	0	NA	NA	NA	36	38	513	169	169	351	117	149	11	0	0	0.021	0	0
.	19.01.15-16.31.59-1-208764	298	66	66	23	0	18	666	64	64	0	0	NA	NA	NA	81	84	543	179	175	384	122	160	235	44	3	0.433	0.246	0.017
.	19.01.15-16.32.06-1-208775	199	21	21	4	0	2	637	19	19	0	0	NA	NA	NA	53	61	520	176	178	358	121	158	54	12	2	0.104	0.068	0.011
.	19.01.15-16.32.07-1-208778	200	10	10	3	0	2	659	7	7	0	0	NA	NA	NA	50	77	532	180	178	371	126	162	23	10	2	0.043	0.056	0.011
.	19.01.15-16.32.12-1-208781	152	11	11	3	0	3	623	9	9	0	0	NA	NA	NA	41	40	512	168	173	356	111	156	17	14	4	0.033	0.083	0.023
.	19.01.15-16.32.19-1-208795	142	16	16	6	0	5	616	15	15	0	0	NA	NA	NA	47	40	517	170	166	352	116	148	36	12	5	0.07	0.071	0.03
.	19.01.15-16.32.28-1-208804	178	21	21	3	0	3	646	17	17	0	0	NA	NA	NA	30	64	518	182	177	360	129	157	61	9	0	0.118	0.049	0
.	19.01.15-16.32.29-1-208806	89	4	4	0	0	0	615	3	3	0	0	NA	NA	NA	28	31	508	168	168	351	115	149	10	3	3	0.02	0.018	0.018
.	19.01.15-16.32.33-1-208812	65	4	4	1	0	1	610	3	3	0	0	NA	NA	NA	30	38	507	176	168	339	122	149	12	4	0	0.024	0.023	0
.	19.01.15-16.32.34-1-208814	35	1	1	0	0	0	0	0	0	0	0	NA	NA	NA	12	7	495	163	162	0	0	0	0	0	0	0	0	0
.	19.01.15-16.32.36-1-208815	61	2	2	0	0	0	596	1	1	0	0	NA	NA	NA	25	12	497	165	163	342	112	142	0	1	1	0	0.006	0.006
.	19.01.15-16.32.40-1-208819	61	2	2	1	0	1	601	1	1	0	0	NA	NA	NA	22	20	500	165	168	340	111	150	1	0	1	0.002	0	0.006
.	19.01.15-16.32.40-1-208820	63	2	2	1	0	1	611	1	1	0	0	NA	NA	NA	20	24	500	167	170	344	114	153	7	0	1	0.014	0	0.006
.	19.01.15-16.32.44-1-208838	62	2	2	0	0	0	604	1	1	0	0	NA	NA	NA	24	23	500	165	171	344	109	151	7	0	0	0.014	0	0
.	19.01.15-16.32.44-1-208839	66	3	3	1	0	1	352	2	2	0	0	NA	NA	NA	14	15	498	166	164	201	67	84	0	2	3	0	0.012	0.018
.	19.01.15-16.32.50-1-208843	92	3	3	0	0	0	606	2	2	0	0	NA	NA	NA	24	26	502	169	168	338	116	152	4	0	0	0.008	0	0
.	19.01.15-16.32.50-1-208844	118	8	8	2	0	1	628	7	7	0	0	NA	NA	NA	44	45	509	177	172	354	122	152	28	1	4	0.055	0.006	0.023
.	19.01.15-16.32.52-1-208846	325	27	27	6	0	4	665	25	25	0	0	NA	NA	NA	91	94	544	179	184	383	122	160	77	31	13	0.142	0.173	0.071
.	19.01.15-16.32.54-1-208849	120	8	8	1	0	1	615	6	6	0	0	NA	NA	NA	26	27	505	171	164	348	118	149	9	15	0	0.018	0.088	0
.	19.01.15-16.32.57-1-208851	67	2	2	0	0	0	603	1	1	0	0	NA	NA	NA	20	26	506	167	166	343	111	149	2	2	0	0.004	0.012	0
.	19.01.15-16.32.58-1-208853	62	2	2	2	0	2	610	1	1	0	0	NA	NA	NA	23	30	503	172	168	344	119	147	9	0	0	0.018	0	0
.	19.01.15-16.33.01-1-208855	118	6	6	1	0	1	625	5	5	0	0	NA	NA	NA	40	42	515	168	172	356	116	153	9	0	4	0.017	0	0.023
.	19.01.15-16.33.04-1-208859	264	45	45	20	0	12	653	43	43	0	0	NA	NA	NA	91	80	537	177	179	370	126	157	146	46	14	0.272	0.26	0.078
.	19.01.15-16.33.09-1-208861	32	1	1	0	0	0	0	0	0	0	0	NA	NA	NA	8	9	495	163	164	0	0	0	2	0	0	0.004	0	0
.	19.01.15-16.33.25-1-208878	122	7	7	2	0	1	635	6	6	0	0	NA	NA	NA	42	50	520	169	174	361	119	155	39	5	1	0.075	0.03	0.006
.	19.01.15-16.33.28-1-208883	93	11	11	4	0	4	610	10	10	0	0	NA	NA	NA	35	30	506	167	170	346	117	147	17	14	2	0.034	0.084	0.012
.	19.01.15-16.33.29-1-208885	33	1	1	0	0	0	0	0	0	0	0	NA	NA	NA	10	8	492	165	164	0	0	0	1	0	0	0.002	0	0
.	19.01.15-16.33.38-1-208889	293	88	88	23	0	18	643	82	82	0	0	NA	NA	NA	82	71	532	176	176	365	125	153	211	61	17	0.397	0.347	0.097
.	19.01.15-16.33.38-1-208890	85	7	7	2	0	1	610	6	6	0	0	NA	NA	NA	43	26	504	168	167	345	114	151	16	3	3	0.032	0.018	0.018
.	19.01.15-16.33.39-1-208891	153	29	29	5	0	3	620	27	27	0	0	NA	NA	NA	37	34	507	169	171	346	118	156	78	7	1	0.154	0.041	0.006
.	19.01.15-16.34.05-1-208916	119	9	9	2	0	2	623	8	8	0	0	NA	NA	NA	41	35	505	170	173	350	116	157	22	2	3	0.044	0.012	0.017
.	19.01.15-16.34.09-1-208918	233	39	39	18	0	11	656	38	38	0	0	NA	NA	NA	68	81	543	177	174	376	123	157	177	7	9	0.326	0.04	0.052
.	19.01.15-16.34.57-1-208961	157	8	8	1	0	1	645	7	7	0	0	NA	NA	NA	44	61	521	179	174	362	125	158	18	4	6	0.035	0.022	0.034
.	19.01.15-16.34.58-1-208963	265	34	34	12	0	9	652	29	29	0	0	NA	NA	NA	91	79	530	186	176	366	132	154	118	21	6	0.223	0.113	0.034
.	19.01.15-16.34.58-1-208964	88	5	5	0	0	0	613	4	4	0	0	NA	NA	NA	40	34	510	169	168	351	114	148	21	0	0	0.041	0	0
.	19.01.15-16.34.59-1-208965	118	12	12	3	0	3	620	7	7	0	0	NA	NA	NA	46	36	507	173	169	351	120	149	28	1	9	0.055	0.006	0.053
.	19.01.15-16.34.59-1-208966	89	6	6	2	0	1	611	5	5	0	0	NA	NA	NA	30	30	501	170	172	343	114	154	22	4	2	0.044	0.024	0.012
.	19.01.15-16.35.19-1-208988	482	69	69	14	0	11	716	60	60	0	0	NA	NA	NA	119	139	566	204	182	399	152	165	233	51	16	0.412	0.25	0.088
.	19.01.15-16.35.22-1-208996	88	5	5	1	0	1	616	4	4	0	0	NA	NA	NA	36	38	509	171	171	352	112	152	14	0	1	0.028	0	0.006
.	19.01.15-16.35.23-1-208998	119	7	7	2	0	2	607	4	4	0	0	NA	NA	NA	35	33	509	168	169	346	114	147	22	4	0	0.043	0.024	0
.	19.01.15-16.35.24-1-208999	264	22	22	7	0	6	661	19	19	0	0	NA	NA	NA	84	83	536	174	186	373	121	167	93	19	0	0.174	0.109	0
.	19.01.15-16.35.25-1-209002	177	18	18	7	0	7	641	16	16	0	0	NA	NA	NA	71	58	520	173	178	357	123	161	52	4	5	0.1	0.023	0.028
.	19.01.15-16.35.45-1-209038	271	27	27	16	0	9	667	20	20	0	0	NA	NA	NA	90	90	537	186	180	376	134	157	116	29	3	0.216	0.156	0.017
.	19.01.15-16.35.46-1-209039	183	17	17	4	0	3	643	14	14	0	0	NA	NA	NA	54	64	524	179	174	362	125	156	66	0	1	0.126	0	0.006
.	19.01.15-16.35.51-1-209041	97	5	5	1	0	0	623	4	4	0	0	NA	NA	NA	30	39	515	166	171	359	113	151	12	0	5	0.023	0	0.029
.	19.01.15-16.35.57-1-209045	264	19	19	5	0	4	653	16	16	0	0	NA	NA	NA	92	72	524	179	182	362	126	165	47	12	0	0.09	0.067	0
.	19.01.15-16.36.02-1-209049	36	1	1	0	0	0	0	0	0	0	0	NA	NA	NA	15	16	497	167	165	0	0	0	0	0	0	0	0	0
.	19.01.15-16.36.05-1-209057	122	15	15	7	0	5	625	14	14	0	0	NA	NA	NA	38	43	515	172	169	358	116	151	45	9	0	0.087	0.052	0
.	19.01.15-16.36.08-1-209061	91	9	9	2	0	2	625	8	8	0	0	NA	NA	NA	22	39	509	171	172	352	117	156	11	13	3	0.022	0.076	0.017
.	19.01.15-16.36.10-1-209064	89	17	17	5	0	5	615	16	16	0	0	NA	NA	NA	23	30	505	169	169	349	117	149	36	8	7	0.071	0.047	0.041
.	19.01.15-16.36.15-1-209072	147	15	15	3	0	1	617	12	12	0	0	NA	NA	NA	52	37	514	168	168	352	115	150	59	14	0	0.115	0.083	0
.	19.01.15-16.36.25-1-209085	34	1	1	1	0	1	0	0	0	0	0	NA	NA	NA	10	14	498	166	163	0	0	0	0	0	0	0	0	0
.	19.01.15-16.36.26-1-209087	35	1	1	0	0	0	0	0	0	0	0	NA	NA	NA	14	11	498	164	162	0	0	0	0	0	0	0	0	0
.	19.01.15-16.36.29-1-209097	155	9	9	2	0	2	625	7	7	0	0	NA	NA	NA	43	47	518	170	172	355	119	151	17	9	1	0.033	0.053	0.006
.	19.01.15-16.36.30-1-209099	263	17	17	4	0	3	661	16	16	0	0	NA	NA	NA	77	86	544	178	177	381	122	158	46	14	0	0.085	0.079	0
.	19.01.15-16.36.30-1-209100	34	1	1	1	0	1	0	0	0	0	0	NA	NA	NA	10	8	493	165	163	0	0	0	4	0	0	0.008	0	0
.	19.01.15-16.36.32-1-209106	112	9	9	4	0	3	614	8	8	0	0	NA	NA	NA	42	33	509	171	166	350	115	149	25	1	9	0.049	0.006	0.054
.	19.01.15-16.36.33-1-209107	90	9	9	0	0	0	613	7	7	0	0	NA	NA	NA	36	32	503	171	171	342	118	153	23	4	0	0.046	0.023	0
.	19.01.15-16.36.35-1-209109	61	3	3	1	0	1	613	2	2	0	0	NA	NA	NA	25	29	503	169	170	349	114	150	6	6	3	0.012	0.036	0.018
.	19.01.15-16.36.40-1-209115	230	51	51	13	0	9	659	45	45	0	0	NA	NA	NA	65	81	536	180	178	374	123	162	154	39	12	0.287	0.217	0.067
.	19.01.15-16.36.47-1-209133	93	4	4	2	0	1	602	3	3	0	0	NA	NA	NA	34	25	508	168	162	347	114	141	3	0	6	0.006	0	0.037
.	19.01.15-16.36.49-1-209136	96	13	13	4	0	3	623	12	12	0	0	NA	NA	NA	23	41	513	173	168	351	119	153	43	2	0	0.084	0.012	0
.	19.01.15-16.36.50-1-209138	124	17	17	7	0	5	636	15	15	0	0	NA	NA	NA	38	52	522	170	173	362	120	154	30	32	6	0.057	0.188	0.035
.	19.01.15-16.36.51-1-209139	34	1	1	0	0	0	0	0	0	0	0	NA	NA	NA	9	6	490	166	163	0	0	0	2	0	0	0.004	0	0
.	19.01.15-16.36.55-1-209142	30	1	1	0	0	0	0	0	0	0	0	NA	NA	NA	8	6	492	163	164	0	0	0	0	0	0	0	0	0
.	19.01.15-16.36.58-1-209143	244	19	19	8	0	5	655	13	13	0	0	NA	NA	NA	82	83	548	173	175	382	120	153	64	28	18	0.117	0.162	0.103
.	19.01.15-16.36.58-1-209147	63	7	7	1	0	1	605	6	6	0	0	NA	NA	NA	22	20	503	166	164	345	115	145	19	3	0	0.038	0.018	0
.	19.01.15-16.37.02-1-209148	56	2	2	0	0	0	249	1	1	0	0	NA	NA	NA	15	22	502	171	162	145	50	54	2	1	0	0.004	0.006	0
.	19.01.15-16.37.09-1-209155	63	2	2	1	0	0	612	0	0	0	0	NA	NA	NA	19	25	498	169	171	343	113	156	8	0	0	0.016	0	0
.	19.01.15-16.37.10-1-209157	34	1	1	0	0	0	0	0	0	0	0	NA	NA	NA	12	12	493	166	166	0	0	0	0	0	4	0	0	0.024
.	19.01.15-16.37.13-1-209161	123	12	12	4	0	3	625	10	10	0	0	NA	NA	NA	41	44	516	172	169	350	122	153	31	12	3	0.06	0.07	0.018
.	19.01.15-16.37.14-1-209162	59	2	2	0	0	0	604	1	1	0	0	NA	NA	NA	20	19	499	170	163	343	114	147	9	0	0	0.018	0	0
.	19.01.15-16.37.17-1-209168	58	2	2	1	0	1	354	1	1	0	0	NA	NA	NA	15	19	497	166	169	184	71	99	2	3	0	0.004	0.018	0
.	19.01.15-16.37.21-1-209176	85	3	3	0	0	0	605	1	1	0	0	NA	NA	NA	27	21	504	165	165	346	112	147	13	2	0	0.026	0.012	0
.	19.01.15-16.37.25-1-209183	148	10	10	6	0	4	635	9	9	0	0	NA	NA	NA	51	52	523	174	168	366	118	151	53	25	0	0.101	0.144	0
.	19.01.15-16.37.28-1-209188	141	6	6	2	0	2	617	5	5	0	0	NA	NA	NA	47	31	509	167	168	352	114	151	10	13	0	0.02	0.078	0
.	19.01.15-16.37.50-1-209209	64	3	3	1	0	1	603	2	2	0	0	NA	NA	NA	31	27	508	167	165	346	112	145	3	2	2	0.006	0.012	0.012
.	19.01.15-16.37.54-1-209210	90	5	5	0	0	0	612	4	4	0	0	NA	NA	NA	24	30	505	170	168	347	119	146	13	0	2	0.026	0	0.012
.	19.01.15-16.38.01-1-209215	87	3	3	0	0	0	623	2	2	0	0	NA	NA	NA	29	38	511	169	171	352	118	153	8	0	3	0.016	0	0.018
.	19.01.15-16.38.26-1-209233	465	60	60	15	0	12	688	58	58	0	0	NA	NA	NA	126	114	564	180	183	398	125	165	164	73	11	0.291	0.406	0.06
.	19.01.15-16.38.26-1-209234	245	12	12	3	0	3	641	10	10	0	0	NA	NA	NA	78	65	527	176	175	368	120	153	31	4	6	0.059	0.023	0.034
.	19.01.15-16.38.29-1-209238	88	4	4	1	0	1	599	3	3	0	0	NA	NA	NA	26	20	504	164	165	343	113	143	8	0	0	0.016	0	0
.	19.01.15-16.38.30-1-209239	331	28	28	7	0	4	692	26	26	0	0	NA	NA	NA	85	110	555	188	180	397	135	160	86	39	5	0.155	0.207	0.028
.	19.01.15-16.38.31-1-209245	270	34	34	6	0	5	652	30	30	0	0	NA	NA	NA	67	72	535	175	175	375	123	154	117	12	11	0.219	0.069	0.063
.	19.01.15-16.38.32-1-209246	119	4	4	2	0	1	622	3	3	0	0	NA	NA	NA	41	37	509	170	171	352	118	152	12	0	1	0.024	0	0.006
.	19.01.15-16.38.44-1-209271	59	2	2	0	0	0	153	1	1	0	0	NA	NA	NA	21	12	495	165	165	81	26	46	1	0	2	0.002	0	0.012
.	19.01.15-16.38.44-1-209273	175	17	17	3	0	3	627	14	14	0	0	NA	NA	NA	60	47	506	173	181	346	118	163	62	8	7	0.123	0.046	0.039
.	19.01.15-16.38.49-1-209275	88	5	5	3	0	3	618	3	3	0	0	NA	NA	NA	32	37	508	175	167	351	120	147	26	0	0	0.051	0	0
.	19.01.15-16.38.49-1-209276	496	50	50	12	0	5	719	45	45	0	0	NA	NA	NA	143	136	568	192	189	406	141	172	171	41	3	0.301	0.214	0.016
.	19.01.15-16.38.51-1-209280	326	28	28	6	0	5	680	25	25	0	0	NA	NA	NA	98	96	548	176	185	390	122	168	73	45	10	0.133	0.256	0.054
.	19.01.15-16.38.57-1-209284	303	19	19	4	0	3	661	17	17	0	0	NA	NA	NA	99	94	541	191	175	367	138	156	56	18	6	0.104	0.094	0.034
.	19.01.15-16.39.06-1-209296	121	6	6	2	0	2	629	5	5	0	0	NA	NA	NA	48	50	513	176	174	355	123	151	10	0	8	0.019	0	0.046
.	19.01.15-16.39.19-1-209308	206	17	17	4	0	1	645	16	16	0	0	NA	NA	NA	80	66	522	178	179	363	124	158	39	19	2	0.075	0.107	0.011
.	19.01.15-16.39.25-1-209321	289	31	31	8	0	4	670	29	29	0	0	NA	NA	NA	82	88	538	176	187	376	124	170	132	11	16	0.245	0.062	0.086
.	19.01.15-16.39.31-1-209334	91	4	4	0	0	0	606	3	3	0	0	NA	NA	NA	28	27	503	167	170	343	112	151	7	0	0	0.014	0	0
.	19.01.15-16.39.33-1-209335	118	7	7	1	0	1	620	6	6	0	0	NA	NA	NA	34	37	506	171	173	347	119	154	19	0	6	0.038	0	0.035
.	19.01.15-16.39.46-1-209357	237	31	31	13	0	9	649	30	30	0	0	NA	NA	NA	67	76	536	178	175	371	125	153	110	18	13	0.205	0.101	0.074
.	19.01.15-16.39.51-1-209359	115	15	15	3	0	3	624	12	12	0	0	NA	NA	NA	44	36	498	177	174	344	123	157	36	10	0	0.072	0.056	0
.	19.01.15-16.39.51-1-209360	66	2	2	0	0	0	596	1	1	0	0	NA	NA	NA	39	23	499	171	166	337	114	145	6	6	0	0.012	0.035	0
.	19.01.15-16.39.53-1-209362	87	4	4	1	0	0	612	2	2	0	0	NA	NA	NA	21	27	501	169	170	347	115	150	10	4	0	0.02	0.024	0
.	19.01.15-16.39.54-1-209363	257	14	14	5	0	5	663	13	13	0	0	NA	NA	NA	85	86	547	175	177	384	123	156	39	8	2	0.071	0.046	0.011
.	19.01.15-16.40.00-1-209367	87	5	5	1	0	1	603	4	4	0	0	NA	NA	NA	22	16	494	167	168	339	115	149	7	4	0	0.014	0.024	0
.	19.01.15-16.40.04-1-209374	34	1	1	0	0	0	0	0	0	0	0	NA	NA	NA	7	8	494	164	163	0	0	0	0	0	1	0	0	0.006
.	19.01.15-16.40.06-1-209379	33	1	1	0	0	0	0	0	0	0	0	NA	NA	NA	13	12	493	165	167	0	0	0	2	0	0	0.004	0	0
.	19.01.15-16.40.09-1-209384	116	12	12	6	0	6	619	9	9	0	0	NA	NA	NA	38	39	507	175	170	346	122	151	36	0	5	0.071	0	0.029
.	19.01.15-16.40.09-1-209385	120	7	7	2	0	2	611	6	6	0	0	NA	NA	NA	43	37	515	167	168	351	113	147	9	3	11	0.017	0.018	0.065
.	19.01.15-16.40.13-1-209388	185	17	17	3	0	3	656	16	16	0	0	NA	NA	NA	54	67	525	176	179	369	123	164	32	14	7	0.061	0.08	0.039
.	19.01.15-16.40.15-1-209392	88	6	6	2	0	1	606	4	4	0	0	NA	NA	NA	32	27	504	168	168	346	116	144	8	5	6	0.016	0.03	0.036
.	19.01.15-16.40.15-1-209393	114	6	6	2	0	2	619	5	5	0	0	NA	NA	NA	31	36	507	173	169	349	119	151	10	2	0	0.02	0.012	0
.	19.01.15-16.40.20-1-209404	31	1	1	0	0	0	0	0	0	0	0	NA	NA	NA	11	13	498	165	163	0	0	0	1	0	0	0.002	0	0
.	19.01.15-16.40.22-1-209407	60	5	5	0	0	0	602	4	4	0	0	NA	NA	NA	29	19	501	166	165	339	114	149	8	0	1	0.016	0	0.006
.	19.01.15-16.40.22-1-209408	148	5	5	2	0	2	621	4	4	0	0	NA	NA	NA	54	45	517	173	168	352	119	150	11	0	2	0.021	0	0.012
.	19.01.15-16.40.28-1-209418	171	8	8	0	0	0	634	6	6	0	0	NA	NA	NA	47	58	521	179	171	357	128	149	21	3	1	0.04	0.017	0.006
.	19.01.15-16.40.32-1-209423	93	4	4	1	0	1	613	3	3	0	0	NA	NA	NA	14	25	500	171	167	348	117	148	2	9	4	0.004	0.053	0.024
.	19.01.15-16.40.34-1-209426	121	18	18	5	0	5	619	16	16	0	0	NA	NA	NA	43	42	510	170	175	347	117	155	52	8	1	0.102	0.047	0.006
.	19.01.15-16.40.36-1-209427	92	4	4	2	0	1	613	3	3	0	0	NA	NA	NA	33	27	505	170	165	353	116	144	17	0	3	0.034	0	0.018
.	19.01.15-16.40.37-1-209430	181	17	17	3	0	3	627	13	13	0	0	NA	NA	NA	61	49	509	180	173	348	127	152	37	15	4	0.073	0.083	0.023
.	19.01.15-16.40.38-1-209431	39	1	1	0	0	0	0	0	0	0	0	NA	NA	NA	16	8	490	165	166	0	0	0	0	0	2	0	0	0.012
.	19.01.15-16.40.39-1-209433	148	39	39	10	0	7	621	32	32	0	0	NA	NA	NA	55	42	512	170	173	350	118	153	117	15	14	0.229	0.088	0.081
.	19.01.15-16.40.41-1-209449	127	12	12	4	0	4	621	11	11	0	0	NA	NA	NA	39	39	512	171	169	354	117	150	25	16	0	0.049	0.094	0
.	19.01.15-16.40.45-1-209451	94	12	12	2	0	1	617	10	10	0	0	NA	NA	NA	27	28	500	171	170	346	117	154	26	1	1	0.052	0.006	0.006
.	19.01.15-16.40.51-1-209455	304	27	27	7	0	5	656	22	22	0	0	NA	NA	NA	101	80	542	175	176	377	122	157	47	21	13	0.087	0.12	0.074
.	19.01.15-16.40.56-1-209456	206	13	13	4	0	1	652	10	10	0	0	NA	NA	NA	60	70	528	176	179	369	123	160	69	0	16	0.131	0	0.089
.	19.01.15-16.40.57-1-209458	147	10	10	1	0	1	627	9	9	0	0	NA	NA	NA	45	41	513	172	169	355	120	152	21	5	3	0.041	0.029	0.018
.	19.01.15-16.41.02-1-209461	115	12	12	2	0	2	615	10	10	0	0	NA	NA	NA	46	37	509	169	172	346	114	155	28	13	4	0.055	0.077	0.023
.	19.01.15-16.41.17-1-209476	291	23	23	10	0	6	654	20	20	0	0	NA	NA	NA	84	73	542	170	174	381	118	155	68	27	9	0.125	0.159	0.052
.	19.01.15-16.41.26-1-209498	148	16	16	4	0	3	644	13	13	0	0	NA	NA	NA	50	66	523	180	176	362	126	156	38	10	1	0.073	0.056	0.006
.	19.01.15-16.41.27-1-209499	62	3	3	1	0	1	601	2	2	0	0	NA	NA	NA	32	21	499	167	168	342	113	146	5	0	3	0.01	0	0.018
.	19.01.15-16.41.29-1-209503	61	3	3	1	0	1	611	2	2	0	0	NA	NA	NA	18	30	504	170	169	345	115	151	6	4	0	0.012	0.024	0
.	19.01.15-16.41.30-1-209509	209	19	19	7	0	5	636	17	17	0	0	NA	NA	NA	71	61	532	175	167	369	122	145	61	24	18	0.115	0.137	0.108
.	19.01.15-16.41.33-1-209512	261	27	27	11	0	10	660	24	24	0	0	NA	NA	NA	68	74	526	177	184	370	123	167	102	28	3	0.194	0.158	0.016
.	19.01.15-16.41.33-1-209514	61	2	2	0	0	0	611	1	1	0	0	NA	NA	NA	22	29	504	168	170	343	116	152	8	0	0	0.016	0	0
.	19.01.15-16.41.40-1-209519	34	1	1	0	0	0	0	0	0	0	0	NA	NA	NA	6	8	492	165	164	0	0	0	0	0	0	0	0	0
.	19.01.15-16.41.42-1-209535	119	8	8	5	0	4	624	6	6	0	0	NA	NA	NA	45	47	516	174	170	352	121	151	23	3	4	0.045	0.017	0.024
.	19.01.15-16.41.44-1-209537	87	3	3	0	0	0	607	2	2	0	0	NA	NA	NA	21	19	497	169	166	341	117	149	3	0	0	0.006	0	0
.	19.01.15-16.41.46-1-209541	89	4	4	0	0	0	612	3	3	0	0	NA	NA	NA	17	27	503	168	169	345	116	151	7	5	0	0.014	0.03	0
.	19.01.15-16.41.51-1-209544	208	13	13	4	0	4	643	11	11	0	0	NA	NA	NA	66	65	523	175	180	365	118	160	35	23	1	0.067	0.131	0.006
.	19.01.15-16.41.53-1-209547	32	1	1	1	0	1	0	0	0	0	0	NA	NA	NA	11	8	493	164	164	0	0	0	0	0	0	0	0	0
.	19.01.15-16.41.56-1-209550	88	4	4	1	0	1	608	3	3	0	0	NA	NA	NA	25	25	505	168	165	347	115	146	10	0	3	0.02	0	0.018
.	19.01.15-16.41.57-1-209551	87	7	7	3	0	3	616	5	5	0	0	NA	NA	NA	39	31	506	169	169	349	117	150	17	7	0	0.034	0.041	0
.	19.01.15-16.41.58-1-209554	168	25	25	9	0	7	617	23	23	0	0	NA	NA	NA	51	39	511	169	172	351	115	151	51	37	8	0.1	0.219	0.047
[truncated: 1 more rows]
