# Supplementary material for: Modelling targeted rabies vaccination strategies for a domestic dog population with heterogeneous roaming patterns
Source: PLoS Negl Trop Dis. 2019 Jul 8;13(7):e0007582. doi: 10.1371/journal.pntd.0007582 (PMC6638970; doi:10.1371/journal.pntd.0007582)
Supplement: S1 Zip file folder — The files contain a summary for each simulation for its respective scenario. The files are named first with the population structure (FP, ED, RD, SD) and then the specific vaccination strategy used for that scenario. (ZIP) [file pntd.0007582.s002.zip › Supp_Files/ED_E0.7_R0.9_S0.5_all_measuresReport.txt]

scenario	iteration	duration	tot_deaths	rabid_dogs	moved	mov_DK	movInfect	n_vacc	n_cull	detDogs_cull	contDogs_cull	reactCull	preemptVaccCov_dogLevel	reactVaccCov_dogLevel	mean_Rt	non_rabid_dead	born	nb_in_exp_cat	nb_in_roam_cat	nb_stayhome	nb_exp_vacc	nb_roam_vacc	nb_stayhome_vacc	nb_contacting_explorer	nb_contacting_roamer	nb_contacting_stayhome	contact_per_explorer	contact_per_roamer	contact_per_stayhome
.	19.01.15-14.34.51-1-198382	65	3	3	0	0	0	298	2	2	0	0	NA	NA	NA	15	20	502	166	165	187	66	45	12	0	2	0.024	0	0.012
.	19.01.15-14.34.51-1-198383	166	9	9	0	0	0	602	8	8	0	0	NA	NA	NA	45	50	514	174	175	357	156	89	14	0	8	0.027	0	0.046
.	19.01.15-14.34.51-1-198384	96	4	4	0	0	0	583	3	3	0	0	NA	NA	NA	35	29	504	170	168	346	154	83	6	0	2	0.012	0	0.012
.	19.01.15-14.34.51-1-198385	171	13	13	4	0	3	586	12	12	0	0	NA	NA	NA	53	39	515	170	167	355	150	81	14	17	11	0.027	0.1	0.066
.	19.01.15-14.34.51-1-198386	231	18	18	10	0	7	629	16	16	0	0	NA	NA	NA	79	81	541	175	178	379	159	91	57	7	12	0.105	0.04	0.067
.	19.01.15-14.34.51-1-198387	65	3	3	1	0	1	578	2	2	0	0	NA	NA	NA	19	28	507	168	166	347	150	81	17	0	0	0.034	0	0
.	19.01.15-14.34.51-1-198388	95	17	17	2	0	2	585	15	15	0	0	NA	NA	NA	42	38	511	171	169	351	150	84	43	3	7	0.084	0.018	0.041
.	19.01.15-14.34.51-1-198389	55	2	2	0	0	0	577	1	1	0	0	NA	NA	NA	19	24	506	168	163	348	148	81	0	7	0	0	0.042	0
.	19.01.15-14.35.03-1-198391	62	4	4	0	0	0	582	3	3	0	0	NA	NA	NA	18	21	501	168	165	349	152	81	5	1	4	0.01	0.006	0.024
.	19.01.15-14.35.04-1-198395	34	1	1	0	0	0	0	0	0	0	0	NA	NA	NA	6	9	495	163	164	0	0	0	6	0	0	0.012	0	0
.	19.01.15-14.35.05-1-198397	64	3	3	0	0	0	300	2	2	0	0	NA	NA	NA	22	19	502	165	165	176	82	42	5	2	0	0.01	0.012	0
.	19.01.15-14.35.07-1-198398	122	19	19	3	0	1	589	16	16	0	0	NA	NA	NA	39	39	513	170	169	356	149	84	36	0	17	0.07	0	0.101
.	19.01.15-14.35.08-1-198402	119	9	9	1	0	1	592	8	8	0	0	NA	NA	NA	52	44	509	175	173	353	156	83	17	7	0	0.033	0.04	0
.	19.01.15-14.35.15-1-198408	175	15	15	4	0	1	608	13	13	0	0	NA	NA	NA	56	59	527	178	167	364	159	85	37	0	8	0.07	0	0.048
.	19.01.15-14.35.15-1-198410	89	10	10	5	0	4	575	9	9	0	0	NA	NA	NA	27	24	503	168	166	346	149	80	12	16	5	0.024	0.095	0.03
.	19.01.15-14.35.17-1-198415	307	38	38	11	0	9	635	35	35	0	0	NA	NA	NA	92	92	550	177	178	386	156	93	113	12	43	0.205	0.068	0.242
.	19.01.15-14.35.19-1-198420	110	7	7	2	0	2	583	6	6	0	0	NA	NA	NA	33	36	513	167	169	354	146	83	14	0	8	0.027	0	0.047
.	19.01.15-14.35.21-1-198423	150	12	12	8	0	6	580	11	11	0	0	NA	NA	NA	54	39	514	167	171	357	140	83	31	13	5	0.06	0.078	0.029
.	19.01.15-14.35.23-1-198427	147	10	10	1	0	1	598	8	8	0	0	NA	NA	NA	44	48	517	172	172	358	151	89	27	0	20	0.052	0	0.116
.	19.01.15-14.35.31-1-198438	177	17	17	9	0	6	622	16	16	0	0	NA	NA	NA	51	71	529	177	178	370	157	95	49	20	13	0.093	0.113	0.073
.	19.01.15-14.35.36-1-198442	86	4	4	0	0	0	586	3	3	0	0	NA	NA	NA	33	36	514	167	168	352	150	84	12	0	1	0.023	0	0.006
.	19.01.15-14.35.38-1-198443	121	7	7	3	0	2	591	6	6	0	0	NA	NA	NA	49	56	519	177	173	348	156	87	20	0	2	0.039	0	0.012
.	19.01.15-14.35.41-1-198462	208	11	11	2	0	1	605	10	10	0	0	NA	NA	NA	62	54	523	172	172	363	156	86	43	19	8	0.082	0.11	0.047
.	19.01.15-14.35.42-1-198464	30	1	1	0	0	0	0	0	0	0	0	NA	NA	NA	8	3	490	164	162	0	0	0	0	0	1	0	0	0.006
.	19.01.15-14.35.44-1-198465	328	115	115	37	0	29	645	105	105	0	0	NA	NA	NA	80	98	539	185	187	378	166	101	275	45	42	0.51	0.243	0.225
.	19.01.15-14.35.48-1-198468	207	26	26	6	0	6	619	25	25	0	0	NA	NA	NA	74	76	539	177	173	374	157	88	112	8	3	0.208	0.045	0.017
.	19.01.15-14.35.52-1-198472	203	17	17	2	0	2	612	14	14	0	0	NA	NA	NA	43	54	514	173	180	359	154	99	34	3	7	0.066	0.017	0.039
.	19.01.15-14.35.53-1-198473	88	3	3	0	0	0	583	2	2	0	0	NA	NA	NA	38	30	503	172	168	349	154	80	8	0	2	0.016	0	0.012
.	19.01.15-14.35.58-1-198480	123	16	16	8	0	6	587	15	15	0	0	NA	NA	NA	42	39	517	169	166	357	147	83	44	14	12	0.085	0.083	0.072
.	19.01.15-14.36.05-1-198489	65	2	2	0	0	0	297	1	1	0	0	NA	NA	NA	15	18	502	165	164	177	76	44	4	0	0	0.008	0	0
.	19.01.15-14.36.08-1-198493	32	1	1	1	0	1	0	0	0	0	0	NA	NA	NA	8	18	499	167	165	0	0	0	0	0	0	0	0	0
.	19.01.15-14.36.10-1-198494	125	7	7	1	0	1	598	6	6	0	0	NA	NA	NA	44	56	522	176	171	358	156	84	12	7	2	0.023	0.04	0.012
.	19.01.15-14.36.10-1-198495	60	3	3	1	0	0	582	2	2	0	0	NA	NA	NA	26	26	496	172	171	340	153	89	11	0	0	0.022	0	0
.	19.01.15-14.36.16-1-198510	350	35	35	19	0	13	645	32	32	0	0	NA	NA	NA	99	101	548	181	185	385	161	99	119	27	28	0.217	0.149	0.151
.	19.01.15-14.36.20-1-198517	189	20	20	7	0	4	626	19	19	0	0	NA	NA	NA	65	79	535	181	176	373	162	91	53	11	1	0.099	0.061	0.006
.	19.01.15-14.36.21-1-198520	155	6	6	1	0	0	592	4	4	0	0	NA	NA	NA	40	37	510	172	168	353	153	86	21	3	2	0.041	0.017	0.012
.	19.01.15-14.36.26-1-198528	112	6	6	2	0	2	577	5	5	0	0	NA	NA	NA	41	26	505	167	167	344	149	84	6	3	3	0.012	0.018	0.018
.	19.01.15-14.36.28-1-198531	60	3	3	0	0	0	571	1	1	0	0	NA	NA	NA	23	21	500	169	165	342	147	82	11	0	0	0.022	0	0
.	19.01.15-14.36.32-1-198546	200	30	30	10	0	7	596	28	28	0	0	NA	NA	NA	47	50	519	174	170	359	153	84	52	20	17	0.1	0.115	0.1
.	19.01.15-14.36.33-1-198547	36	1	1	0	0	0	0	0	0	0	0	NA	NA	NA	5	10	496	165	162	0	0	0	0	0	1	0	0	0.006
.	19.01.15-14.36.37-1-198550	91	6	6	1	0	1	595	4	4	0	0	NA	NA	NA	30	39	514	171	167	357	155	83	6	4	4	0.012	0.023	0.024
.	19.01.15-14.36.41-1-198554	145	7	7	2	0	1	587	6	6	0	0	NA	NA	NA	38	36	506	172	171	345	154	88	19	8	2	0.038	0.047	0.012
.	19.01.15-14.36.42-1-198570	337	49	49	15	0	9	637	44	44	0	0	NA	NA	NA	68	83	542	177	177	383	160	94	183	5	35	0.338	0.028	0.198
.	19.01.15-14.36.43-1-198572	64	2	2	0	0	0	580	1	1	0	0	NA	NA	NA	10	17	499	166	165	348	149	83	2	0	0	0.004	0	0
.	19.01.15-14.36.52-1-198580	232	39	39	14	0	12	634	36	36	0	0	NA	NA	NA	65	78	537	177	177	380	158	96	84	47	20	0.156	0.266	0.113
.	19.01.15-14.36.54-1-198582	84	5	5	1	0	1	571	4	4	0	0	NA	NA	NA	20	20	501	167	165	344	146	81	6	10	3	0.012	0.06	0.018
.	19.01.15-14.36.56-1-198583	89	8	8	0	0	0	585	5	5	0	0	NA	NA	NA	31	32	510	170	165	352	151	82	9	13	0	0.018	0.076	0
.	19.01.15-14.37.00-1-198588	62	2	2	0	0	0	446	0	0	0	0	NA	NA	NA	15	22	502	167	166	271	109	66	0	2	0	0	0.012	0
.	19.01.15-14.37.11-1-198596	57	2	2	0	0	0	582	1	1	0	0	NA	NA	NA	30	33	510	165	171	348	147	87	2	0	5	0.004	0	0.029
.	19.01.15-14.37.12-1-198598	117	14	14	4	0	4	586	13	13	0	0	NA	NA	NA	43	41	514	168	172	351	152	83	45	6	5	0.088	0.036	0.029
.	19.01.15-14.37.14-1-198603	177	9	9	1	0	0	613	8	8	0	0	NA	NA	NA	45	64	532	171	174	370	151	92	25	3	1	0.047	0.018	0.006
.	19.01.15-14.37.15-1-198604	70	4	4	0	0	0	577	1	1	0	0	NA	NA	NA	16	17	500	166	164	346	150	81	3	7	0	0.006	0.042	0
.	19.01.15-14.37.23-1-198620	65	5	5	2	0	2	576	3	3	0	0	NA	NA	NA	23	24	501	169	167	342	151	83	23	0	0	0.046	0	0
.	19.01.15-14.37.24-1-198622	95	8	8	3	0	3	578	7	7	0	0	NA	NA	NA	39	33	507	168	171	348	149	81	13	16	3	0.026	0.095	0.018
.	19.01.15-14.37.31-1-198631	120	4	4	2	0	2	599	3	3	0	0	NA	NA	NA	27	45	515	171	172	360	153	86	20	0	0	0.039	0	0
.	19.01.15-14.37.37-1-198638	117	4	4	2	0	2	591	3	3	0	0	NA	NA	NA	43	38	512	166	173	352	149	90	18	0	4	0.035	0	0.023
.	19.01.15-14.37.39-1-198639	89	8	8	1	0	0	592	6	6	0	0	NA	NA	NA	31	42	515	174	166	355	158	79	15	10	4	0.029	0.057	0.024
.	19.01.15-14.37.41-1-198656	266	56	56	16	0	11	603	54	54	0	0	NA	NA	NA	75	60	527	168	178	364	146	93	119	37	35	0.226	0.22	0.197
.	19.01.15-14.37.44-1-198658	209	21	21	4	0	4	610	20	20	0	0	NA	NA	NA	55	65	526	177	175	367	155	88	41	5	8	0.078	0.028	0.046
.	19.01.15-14.37.50-1-198662	214	27	27	8	0	7	612	26	26	0	0	NA	NA	NA	61	58	520	175	176	364	157	91	74	16	9	0.142	0.091	0.051
.	19.01.15-14.37.51-1-198663	265	24	24	6	0	5	618	21	21	0	0	NA	NA	NA	60	61	523	176	175	366	159	93	82	7	17	0.157	0.04	0.097
.	19.01.15-14.37.53-1-198665	263	22	22	5	0	5	622	21	21	0	0	NA	NA	NA	75	77	529	183	178	367	163	92	42	15	10	0.079	0.082	0.056
.	19.01.15-14.37.55-1-198667	122	8	8	1	0	1	595	7	7	0	0	NA	NA	NA	40	47	517	173	170	357	153	85	12	5	0	0.023	0.029	0
.	19.01.15-14.37.55-1-198668	207	41	41	10	0	8	614	38	38	0	0	NA	NA	NA	50	63	528	182	166	368	163	83	124	24	33	0.235	0.132	0.199
.	19.01.15-14.38.00-1-198673	258	23	23	4	0	3	625	22	22	0	0	NA	NA	NA	61	78	539	176	176	377	159	89	69	13	11	0.128	0.074	0.062
.	19.01.15-14.38.17-1-198696	38	1	1	0	0	0	0	0	0	0	0	NA	NA	NA	12	11	496	165	163	0	0	0	8	0	0	0.016	0	0
.	19.01.15-14.38.18-1-198699	56	2	2	1	0	1	0	1	1	0	0	NA	NA	NA	13	15	500	165	163	0	0	0	4	0	5	0.008	0	0.031
.	19.01.15-14.38.20-1-198706	230	14	14	6	0	5	627	13	13	0	0	NA	NA	NA	66	68	525	176	180	371	159	97	16	20	21	0.03	0.114	0.117
.	19.01.15-14.38.22-1-198708	142	8	8	2	0	2	584	7	7	0	0	NA	NA	NA	40	30	504	171	168	348	153	83	16	1	12	0.032	0.006	0.071
.	19.01.15-14.38.31-1-198726	173	32	32	10	0	3	597	26	26	0	0	NA	NA	NA	57	48	515	178	168	354	159	84	120	5	9	0.233	0.028	0.054
.	19.01.15-14.38.36-1-198732	356	70	70	18	0	13	653	63	63	0	0	NA	NA	NA	103	101	551	182	181	389	166	98	214	13	70	0.388	0.071	0.387
.	19.01.15-14.38.37-1-198734	329	34	34	11	0	8	623	31	31	0	0	NA	NA	NA	83	80	539	177	177	370	158	95	96	13	4	0.178	0.073	0.023
.	19.01.15-14.38.40-1-198736	91	5	5	1	0	1	590	3	3	0	0	NA	NA	NA	37	36	509	168	172	353	150	87	4	15	1	0.008	0.089	0.006
.	19.01.15-14.38.42-1-198752	33	1	1	0	0	0	0	0	0	0	0	NA	NA	NA	14	11	495	164	165	0	0	0	0	2	0	0	0.012	0
.	19.01.15-14.38.44-1-198756	88	4	4	1	0	1	575	3	3	0	0	NA	NA	NA	18	24	500	170	167	344	149	82	11	3	0	0.022	0.018	0
.	19.01.15-14.38.49-1-198759	177	36	36	6	0	5	588	34	34	0	0	NA	NA	NA	56	40	513	172	168	353	151	84	90	5	14	0.175	0.029	0.083
.	19.01.15-14.38.51-1-198761	62	3	3	0	0	0	572	2	2	0	0	NA	NA	NA	22	27	508	166	166	347	145	80	7	0	0	0.014	0	0
.	19.01.15-14.38.57-1-198764	32	1	1	0	0	0	0	0	0	0	0	NA	NA	NA	7	8	493	163	165	0	0	0	0	0	0	0	0	0
.	19.01.15-14.38.58-1-198766	30	1	1	0	0	0	0	0	0	0	0	NA	NA	NA	12	7	489	167	164	0	0	0	1	0	0	0.002	0	0
.	19.01.15-14.38.59-1-198770	34	1	1	0	0	0	0	0	0	0	0	NA	NA	NA	12	8	493	164	164	0	0	0	0	0	0	0	0	0
.	19.01.15-14.38.59-1-198771	62	3	3	0	0	0	300	2	2	0	0	NA	NA	NA	18	24	505	166	166	183	73	44	0	0	5	0	0	0.03
.	19.01.15-14.39.00-1-198773	120	9	9	0	0	0	586	8	8	0	0	NA	NA	NA	25	33	509	170	167	349	153	84	31	7	1	0.061	0.041	0.006
.	19.01.15-14.39.02-1-198777	66	2	2	0	0	0	547	1	1	0	0	NA	NA	NA	26	26	502	169	168	322	145	80	6	0	0	0.012	0	0
.	19.01.15-14.39.06-1-198784	211	42	42	14	0	8	596	38	38	0	0	NA	NA	NA	58	50	517	174	172	355	152	89	123	11	21	0.238	0.063	0.122
.	19.01.15-14.39.11-1-198792	38	1	1	0	0	0	0	0	0	0	0	NA	NA	NA	6	9	494	165	163	0	0	0	0	0	0	0	0	0
.	19.01.15-14.39.14-1-198797	130	8	8	3	0	2	598	7	7	0	0	NA	NA	NA	39	43	517	168	171	360	151	87	31	14	2	0.06	0.083	0.012
.	19.01.15-14.39.15-1-198799	127	14	14	2	0	1	600	13	13	0	0	NA	NA	NA	50	55	520	174	174	364	149	87	30	9	10	0.058	0.052	0.057
.	19.01.15-14.39.21-1-198810	32	1	1	1	0	1	0	0	0	0	0	NA	NA	NA	16	13	498	164	164	0	0	0	1	0	0	0.002	0	0
.	19.01.15-14.39.23-1-198815	207	39	39	16	0	13	607	38	38	0	0	NA	NA	NA	61	60	521	172	180	359	153	95	99	14	17	0.19	0.081	0.094
.	19.01.15-14.39.23-1-198817	298	19	19	2	0	1	639	16	16	0	0	NA	NA	NA	82	97	548	178	184	386	154	99	61	5	15	0.111	0.028	0.082
.	19.01.15-14.39.29-1-198822	36	1	1	0	0	0	0	0	0	0	0	NA	NA	NA	10	8	495	164	162	0	0	0	0	0	1	0	0	0.006
.	19.01.15-14.39.32-1-198828	30	1	1	0	0	0	0	0	0	0	0	NA	NA	NA	8	8	493	164	164	0	0	0	0	0	0	0	0	0
.	19.01.15-14.39.34-1-198831	120	8	8	4	0	3	589	7	7	0	0	NA	NA	NA	35	42	514	173	168	353	153	83	24	4	0	0.047	0.023	0
.	19.01.15-14.39.38-1-198832	94	6	6	0	0	0	579	4	4	0	0	NA	NA	NA	41	32	504	171	170	343	154	82	13	0	0	0.026	0	0
.	19.01.15-14.39.41-1-198852	112	6	6	1	0	0	584	5	5	0	0	NA	NA	NA	41	33	508	172	166	348	153	83	11	2	2	0.022	0.012	0.012
.	19.01.15-14.39.42-1-198856	64	3	3	0	0	0	574	2	2	0	0	NA	NA	NA	36	24	505	166	166	342	150	82	3	2	0	0.006	0.012	0
.	19.01.15-14.39.55-1-198865	176	16	16	8	0	7	601	15	15	0	0	NA	NA	NA	45	55	521	173	174	359	156	86	64	0	3	0.123	0	0.017
.	19.01.15-14.39.56-1-198867	142	32	32	12	0	6	587	28	28	0	0	NA	NA	NA	57	47	517	173	170	348	155	84	100	7	20	0.193	0.04	0.118
.	19.01.15-14.39.59-1-198868	176	15	15	3	0	2	590	14	14	0	0	NA	NA	NA	68	45	518	170	170	356	150	84	45	3	3	0.087	0.018	0.018
.	19.01.15-14.40.03-1-198874	204	38	38	8	0	7	619	36	36	0	0	NA	NA	NA	61	71	527	184	173	365	164	90	118	13	15	0.224	0.071	0.087
.	19.01.15-14.40.05-1-198879	58	2	2	2	0	1	575	1	1	0	0	NA	NA	NA	20	23	497	169	170	339	151	85	6	0	0	0.012	0	0
.	19.01.15-14.40.07-1-198881	58	3	3	2	0	2	583	2	2	0	0	NA	NA	NA	25	30	498	171	174	342	152	89	9	0	3	0.018	0	0.017
.	19.01.15-14.40.09-1-198886	34	1	1	1	0	1	0	0	0	0	0	NA	NA	NA	9	11	495	165	164	0	0	0	1	0	0	0.002	0	0
.	19.01.15-14.40.12-1-198889	414	64	64	9	0	8	655	56	56	0	0	NA	NA	NA	121	109	563	180	179	400	159	96	194	16	36	0.345	0.089	0.201
.	19.01.15-14.40.18-1-198903	32	1	1	0	0	0	0	0	0	0	0	NA	NA	NA	8	14	495	164	168	0	0	0	0	0	0	0	0	0
.	19.01.15-14.40.18-1-198905	270	51	51	14	0	14	633	46	46	0	0	NA	NA	NA	79	88	549	173	179	386	151	96	113	27	52	0.206	0.156	0.291
.	19.01.15-14.40.19-1-198908	60	2	2	0	0	0	575	1	1	0	0	NA	NA	NA	22	23	501	172	163	346	151	78	1	5	0	0.002	0.029	0
.	19.01.15-14.40.21-1-198913	327	60	60	22	0	18	642	55	55	0	0	NA	NA	NA	94	105	545	188	185	381	167	94	160	26	38	0.294	0.138	0.205
.	19.01.15-14.40.27-1-198922	31	1	1	0	0	0	0	0	0	0	0	NA	NA	NA	7	9	494	165	163	0	0	0	2	0	0	0.004	0	0
.	19.01.15-14.40.29-1-198930	179	13	13	5	0	2	629	12	12	0	0	NA	NA	NA	40	77	528	184	178	371	166	92	50	2	8	0.095	0.011	0.045
.	19.01.15-14.40.30-1-198933	123	13	13	4	0	2	591	12	12	0	0	NA	NA	NA	35	35	509	170	169	354	152	85	41	7	26	0.081	0.041	0.154
.	19.01.15-14.40.32-1-198935	265	28	28	8	0	5	634	20	20	0	0	NA	NA	NA	84	87	540	181	179	376	165	93	100	1	26	0.185	0.006	0.145
.	19.01.15-14.40.46-1-198960	145	9	9	1	0	1	583	8	8	0	0	NA	NA	NA	41	31	505	167	172	348	146	89	23	1	1	0.046	0.006	0.006
.	19.01.15-14.40.57-1-198967	267	34	34	10	0	8	628	32	32	0	0	NA	NA	NA	76	77	538	174	178	379	156	93	143	34	6	0.266	0.195	0.034
.	19.01.15-14.41.01-1-198973	144	15	15	3	0	3	600	13	13	0	0	NA	NA	NA	47	52	522	173	170	360	154	86	50	5	2	0.096	0.029	0.012
.	19.01.15-14.41.03-1-198975	182	9	9	2	0	1	603	7	7	0	0	NA	NA	NA	47	49	518	171	173	362	153	88	21	5	9	0.041	0.029	0.052
.	19.01.15-14.41.06-1-198980	149	8	8	4	0	2	580	7	7	0	0	NA	NA	NA	42	35	505	172	171	340	154	86	14	2	4	0.028	0.012	0.023
.	19.01.15-14.41.21-1-199000	273	57	57	17	0	13	628	52	52	0	0	NA	NA	NA	72	79	539	174	179	379	155	94	151	21	34	0.28	0.121	0.19
.	19.01.15-14.41.27-1-199008	34	1	1	0	0	0	0	0	0	0	0	NA	NA	NA	15	3	490	163	163	0	0	0	1	0	0	0.002	0	0
.	19.01.15-14.41.28-1-199013	90	3	3	0	0	0	593	2	2	0	0	NA	NA	NA	21	33	504	173	169	350	156	87	6	4	0	0.012	0.023	0
.	19.01.15-14.41.28-1-199014	89	3	3	2	0	2	571	2	2	0	0	NA	NA	NA	35	20	500	169	164	341	148	82	9	3	0	0.018	0.018	0
.	19.01.15-14.41.30-1-199019	207	17	17	5	0	4	613	16	16	0	0	NA	NA	NA	62	66	525	179	175	364	158	91	30	13	10	0.057	0.073	0.057
.	19.01.15-14.41.32-1-199022	37	1	1	0	0	0	0	0	0	0	0	NA	NA	NA	6	7	492	165	163	0	0	0	0	0	0	0	0	0
.	19.01.15-14.41.33-1-199024	66	2	2	0	0	0	549	1	1	0	0	NA	NA	NA	10	22	501	167	167	326	145	78	5	0	0	0.01	0	0
.	19.01.15-14.41.35-1-199025	38	1	1	1	0	1	0	0	0	0	0	NA	NA	NA	6	9	495	164	163	0	0	0	0	5	0	0	0.03	0
.	19.01.15-14.41.38-1-199026	65	2	2	0	0	0	548	1	1	0	0	NA	NA	NA	18	21	497	170	167	328	140	80	1	0	2	0.002	0	0.012
.	19.01.15-14.41.43-1-199043	32	1	1	1	0	1	0	0	0	0	0	NA	NA	NA	10	7	492	165	163	0	0	0	2	0	0	0.004	0	0
.	19.01.15-14.41.45-1-199045	94	3	3	2	0	1	583	2	2	0	0	NA	NA	NA	43	33	505	174	167	347	154	82	9	3	0	0.018	0.017	0
.	19.01.15-14.41.45-1-199046	181	8	8	4	0	4	623	7	7	0	0	NA	NA	NA	64	68	530	177	174	376	157	90	26	4	1	0.049	0.023	0.006
.	19.01.15-14.41.45-1-199048	128	9	9	1	0	1	588	8	8	0	0	NA	NA	NA	42	36	511	167	171	349	150	89	16	4	3	0.031	0.024	0.018
.	19.01.15-14.41.48-1-199050	154	14	14	3	0	1	608	12	12	0	0	NA	NA	NA	47	58	526	173	172	368	155	85	38	1	9	0.072	0.006	0.052
.	19.01.15-14.41.52-1-199058	202	35	35	12	0	10	606	32	32	0	0	NA	NA	NA	66	56	521	177	171	361	156	89	105	7	18	0.202	0.04	0.105
.	19.01.15-14.41.54-1-199060	34	1	1	1	0	1	0	0	0	0	0	NA	NA	NA	12	9	495	163	164	0	0	0	0	0	5	0	0	0.03
.	19.01.15-14.41.56-1-199063	328	40	40	14	0	11	655	37	37	0	0	NA	NA	NA	96	103	553	184	179	390	170	95	143	18	7	0.259	0.098	0.039
.	19.01.15-14.42.00-1-199064	151	8	8	3	0	3	589	7	7	0	0	NA	NA	NA	56	44	517	168	172	357	146	86	17	8	0	0.033	0.048	0
.	19.01.15-14.42.00-1-199066	208	14	14	2	0	1	616	13	13	0	0	NA	NA	NA	70	68	533	176	172	370	158	88	16	8	15	0.03	0.045	0.087
.	19.01.15-14.42.07-1-199075	207	42	42	10	0	8	608	38	38	0	0	NA	NA	NA	61	62	525	170	180	364	152	92	86	11	23	0.164	0.065	0.128
.	19.01.15-14.42.09-1-199076	154	17	17	2	0	2	599	15	15	0	0	NA	NA	NA	46	48	516	171	174	358	151	90	27	13	2	0.052	0.076	0.011
.	19.01.15-14.42.14-1-199082	148	8	8	4	0	3	593	7	7	0	0	NA	NA	NA	57	51	517	176	171	350	158	85	33	10	6	0.064	0.057	0.035
.	19.01.15-14.42.19-1-199097	87	9	9	5	0	3	577	8	8	0	0	NA	NA	NA	31	25	504	167	167	344	149	84	20	1	7	0.04	0.006	0.042
.	19.01.15-14.42.28-1-199114	92	4	4	1	0	1	580	3	3	0	0	NA	NA	NA	24	24	499	172	166	344	154	82	8	0	3	0.016	0	0.018
.	19.01.15-14.42.39-1-199126	121	11	11	6	0	6	595	9	9	0	0	NA	NA	NA	37	39	507	176	169	348	161	86	36	0	7	0.071	0	0.041
.	19.01.15-14.42.40-1-199127	33	1	1	0	0	0	0	0	0	0	0	NA	NA	NA	16	5	490	163	165	0	0	0	1	0	0	0.002	0	0
.	19.01.15-14.42.43-1-199144	56	2	2	0	0	0	50	1	1	0	0	NA	NA	NA	18	14	498	165	164	29	16	5	1	0	0	0.002	0	0
.	19.01.15-14.42.43-1-199145	330	74	74	18	0	11	655	69	69	0	0	NA	NA	NA	93	104	545	185	187	382	169	104	223	18	17	0.409	0.097	0.091
.	19.01.15-14.42.43-1-199146	121	7	7	4	0	4	581	5	5	0	0	NA	NA	NA	40	36	510	171	168	348	151	82	12	5	0	0.024	0.029	0
.	19.01.15-14.42.46-1-199147	87	7	7	0	0	0	577	4	4	0	0	NA	NA	NA	29	28	505	169	167	348	149	80	21	7	0	0.042	0.041	0
.	19.01.15-14.42.49-1-199152	83	4	4	1	0	1	573	3	3	0	0	NA	NA	NA	26	25	501	169	168	345	145	83	2	7	1	0.004	0.041	0.006
.	19.01.15-14.42.49-1-199154	37	1	1	0	0	0	0	0	0	0	0	NA	NA	NA	9	11	494	165	165	0	0	0	0	2	0	0	0.012	0
.	19.01.15-14.42.54-1-199156	175	6	6	1	0	1	608	4	4	0	0	NA	NA	NA	51	62	531	173	171	368	151	89	27	2	4	0.051	0.012	0.023
.	19.01.15-14.42.58-1-199158	92	3	3	1	0	1	581	1	1	0	0	NA	NA	NA	27	28	505	167	169	348	149	84	10	0	4	0.02	0	0.024
.	19.01.15-14.43.03-1-199162	258	69	69	24	0	18	619	65	65	0	0	NA	NA	NA	98	74	526	180	181	366	159	94	162	43	34	0.308	0.239	0.188
.	19.01.15-14.43.04-1-199166	210	16	16	8	0	6	610	14	14	0	0	NA	NA	NA	45	56	522	176	171	367	155	88	56	13	8	0.107	0.074	0.047
.	19.01.15-14.43.04-1-199167	36	1	1	1	0	1	0	0	0	0	0	NA	NA	NA	15	9	495	164	163	0	0	0	0	0	0	0	0	0
.	19.01.15-14.43.04-1-199168	236	17	17	6	0	4	635	15	15	0	0	NA	NA	NA	72	92	543	180	182	379	159	97	61	14	17	0.112	0.078	0.093
.	19.01.15-14.43.05-1-199170	186	18	18	4	0	1	609	15	15	0	0	NA	NA	NA	50	61	527	176	171	365	156	88	59	10	3	0.112	0.057	0.018
.	19.01.15-14.43.06-1-199171	115	12	12	5	0	5	579	10	10	0	0	NA	NA	NA	42	27	502	171	167	344	152	83	25	7	7	0.05	0.041	0.042
.	19.01.15-14.43.13-1-199178	243	53	53	18	0	12	602	48	48	0	0	NA	NA	NA	82	61	527	174	173	364	156	82	170	30	33	0.323	0.172	0.191
.	19.01.15-14.43.15-1-199184	124	10	10	3	0	2	582	9	9	0	0	NA	NA	NA	40	30	504	171	168	344	152	86	39	3	0	0.077	0.018	0
.	19.01.15-14.43.28-1-199203	213	29	29	8	0	6	604	25	25	0	0	NA	NA	NA	59	64	529	173	175	365	150	89	68	9	9	0.129	0.052	0.051
.	19.01.15-14.43.34-1-199211	66	3	3	1	0	1	583	2	2	0	0	NA	NA	NA	21	33	506	169	171	348	151	84	10	0	0	0.02	0	0
.	19.01.15-14.43.41-1-199229	90	9	9	6	0	4	582	7	7	0	0	NA	NA	NA	35	31	511	165	168	350	147	85	21	20	2	0.041	0.121	0.012
.	19.01.15-14.43.43-1-199230	120	8	8	4	0	2	598	7	7	0	0	NA	NA	NA	46	48	518	169	174	355	153	90	29	0	7	0.056	0	0.04
.	19.01.15-14.43.44-1-199233	91	4	4	1	0	0	579	2	2	0	0	NA	NA	NA	37	34	513	168	166	350	148	81	15	0	3	0.029	0	0.018
.	19.01.15-14.43.48-1-199236	96	5	5	0	0	0	593	4	4	0	0	NA	NA	NA	37	43	516	170	170	355	153	85	1	0	7	0.002	0	0.041
.	19.01.15-14.44.00-1-199242	241	41	41	11	0	9	608	38	38	0	0	NA	NA	NA	82	64	529	176	172	367	154	87	115	24	12	0.217	0.136	0.07
.	19.01.15-14.44.00-1-199243	86	5	5	4	0	4	584	4	4	0	0	NA	NA	NA	35	38	512	166	173	351	146	87	12	2	5	0.023	0.012	0.029
.	19.01.15-14.44.05-1-199252	380	81	81	28	0	23	675	76	76	0	0	NA	NA	NA	101	127	565	187	188	404	171	100	212	26	59	0.375	0.139	0.314
.	19.01.15-14.44.07-1-199255	183	24	24	8	0	6	584	22	22	0	0	NA	NA	NA	61	42	508	171	176	344	152	88	72	15	5	0.142	0.088	0.028
.	19.01.15-14.44.15-1-199264	33	1	1	0	0	0	0	0	0	0	0	NA	NA	NA	9	9	493	165	164	0	0	0	0	2	0	0	0.012	0
.	19.01.15-14.44.15-1-199271	184	21	21	10	0	8	611	20	20	0	0	NA	NA	NA	48	61	526	172	176	363	156	92	67	12	3	0.127	0.07	0.017
.	19.01.15-14.44.17-1-199273	120	9	9	2	0	1	590	6	6	0	0	NA	NA	NA	43	40	514	174	165	355	155	80	19	5	2	0.037	0.029	0.012
.	19.01.15-14.44.17-1-199275	205	9	9	2	0	2	615	8	8	0	0	NA	NA	NA	57	67	529	177	174	368	156	91	33	1	3	0.062	0.006	0.017
.	19.01.15-14.44.20-1-199281	204	18	18	5	0	4	603	17	17	0	0	NA	NA	NA	67	65	531	171	176	365	151	87	59	6	19	0.111	0.035	0.108
.	19.01.15-14.44.29-1-199299	235	41	41	10	0	8	620	39	39	0	0	NA	NA	NA	83	84	535	180	182	369	159	92	151	21	13	0.282	0.117	0.071
.	19.01.15-14.44.38-1-199306	93	10	10	3	0	2	594	8	8	0	0	NA	NA	NA	33	44	513	172	172	355	153	86	22	12	0	0.043	0.07	0
.	19.01.15-14.44.39-1-199307	118	9	9	2	0	2	586	8	8	0	0	NA	NA	NA	37	37	514	166	170	353	148	85	27	0	2	0.053	0	0.012
.	19.01.15-14.44.41-1-199326	32	1	1	0	0	0	0	0	0	0	0	NA	NA	NA	10	5	492	163	163	0	0	0	0	0	2	0	0	0.012
.	19.01.15-14.44.44-1-199329	151	18	18	6	0	5	593	17	17	0	0	NA	NA	NA	51	43	517	168	171	356	152	85	45	5	7	0.087	0.03	0.041
.	19.01.15-14.44.51-1-199334	182	53	53	14	0	12	590	50	50	0	0	NA	NA	NA	62	48	513	177	171	349	157	84	152	9	24	0.296	0.051	0.14
.	19.01.15-14.44.54-1-199337	115	6	6	0	0	0	574	5	5	0	0	NA	NA	NA	35	26	503	167	169	342	149	83	11	3	0	0.022	0.018	0
.	19.01.15-14.44.55-1-199338	58	2	2	0	0	0	572	1	1	0	0	NA	NA	NA	25	22	501	170	164	341	153	78	9	0	0	0.018	0	0
.	19.01.15-14.45.00-1-199340	33	1	1	1	0	1	0	0	0	0	0	NA	NA	NA	8	8	494	163	164	0	0	0	2	0	0	0.004	0	0
.	19.01.15-14.45.00-1-199341	149	8	8	4	0	2	595	5	5	0	0	NA	NA	NA	47	44	512	175	170	356	156	83	32	0	1	0.062	0	0.006
.	19.01.15-14.45.02-1-199342	90	8	8	1	0	1	584	6	6	0	0	NA	NA	NA	31	31	504	172	168	348	154	82	14	9	2	0.028	0.052	0.012
.	19.01.15-14.45.09-1-199351	185	12	12	2	0	2	599	10	10	0	0	NA	NA	NA	56	56	521	178	170	354	158	87	38	2	0	0.073	0.011	0
.	19.01.15-14.45.14-1-199355	116	7	7	2	0	2	593	6	6	0	0	NA	NA	NA	26	46	520	171	168	360	149	84	22	0	0	0.042	0	0
.	19.01.15-14.45.15-1-199358	63	2	2	1	0	1	574	1	1	0	0	NA	NA	NA	24	25	504	167	167	343	149	82	7	0	0	0.014	0	0
.	19.01.15-14.45.22-1-199369	129	17	17	6	0	5	583	14	14	0	0	NA	NA	NA	44	36	506	171	172	345	150	88	44	2	0	0.087	0.012	0
.	19.01.15-14.45.23-1-199372	60	2	2	1	0	1	571	1	1	0	0	NA	NA	NA	30	22	499	168	168	341	148	82	0	0	3	0	0	0.018
.	19.01.15-14.45.29-1-199377	58	3	3	0	0	0	571	2	2	0	0	NA	NA	NA	30	29	507	170	165	344	147	80	9	0	0	0.018	0	0
.	19.01.15-14.45.31-1-199383	237	52	52	15	0	10	610	47	47	0	0	NA	NA	NA	79	65	528	180	170	359	164	87	151	13	26	0.286	0.072	0.153
.	19.01.15-14.45.31-1-199384	151	5	5	2	0	2	588	4	4	0	0	NA	NA	NA	39	40	518	168	167	357	149	82	7	2	0	0.014	0.012	0
.	19.01.15-14.45.33-1-199385	83	6	6	3	0	2	576	3	3	0	0	NA	NA	NA	23	25	505	167	166	345	149	82	28	0	0	0.055	0	0
.	19.01.15-14.45.37-1-199387	121	13	13	5	0	4	592	12	12	0	0	NA	NA	NA	38	33	505	174	167	350	156	86	50	16	0	0.099	0.092	0
.	19.01.15-14.45.42-1-199406	86	5	5	2	0	2	581	4	4	0	0	NA	NA	NA	31	28	503	168	170	347	151	83	13	0	2	0.026	0	0.012
.	19.01.15-14.45.46-1-199408	236	22	22	8	0	3	609	20	20	0	0	NA	NA	NA	85	61	529	168	177	367	150	92	69	14	13	0.13	0.083	0.073
.	19.01.15-14.45.48-1-199410	140	16	16	1	0	1	603	15	15	0	0	NA	NA	NA	46	54	514	178	175	354	159	90	31	6	3	0.06	0.034	0.017
.	19.01.15-14.45.49-1-199411	179	44	44	10	0	8	591	38	38	0	0	NA	NA	NA	40	36	509	169	171	354	152	85	125	15	16	0.246	0.089	0.094
.	19.01.15-14.45.51-1-199412	94	3	3	0	0	0	580	2	2	0	0	NA	NA	NA	44	30	509	167	167	350	147	83	3	0	5	0.006	0	0.03
.	19.01.15-14.45.59-1-199417	62	5	5	3	0	2	583	4	4	0	0	NA	NA	NA	20	30	501	174	168	346	152	85	15	0	0	0.03	0	0
.	19.01.15-14.46.01-1-199419	85	3	3	1	0	1	571	2	2	0	0	NA	NA	NA	27	22	503	165	167	344	145	82	1	0	3	0.002	0	0.018
.	19.01.15-14.46.02-1-199423	95	12	12	3	0	1	584	9	9	0	0	NA	NA	NA	31	33	506	170	170	350	151	83	24	11	7	0.047	0.065	0.041
.	19.01.15-14.46.11-1-199436	155	14	14	4	0	4	598	12	12	0	0	NA	NA	NA	43	50	520	175	168	358	158	82	31	6	2	0.06	0.034	0.012
.	19.01.15-14.46.14-1-199442	61	2	2	0	0	0	579	1	1	0	0	NA	NA	NA	22	25	506	165	167	347	150	82	17	0	0	0.034	0	0
.	19.01.15-14.46.15-1-199444	298	50	50	9	0	7	638	47	47	0	0	NA	NA	NA	94	87	539	184	177	375	168	95	171	11	25	0.317	0.06	0.141
.	19.01.15-14.46.17-1-199453	244	43	43	17	0	15	627	41	41	0	0	NA	NA	NA	60	87	550	176	174	382	156	89	141	23	10	0.256	0.131	0.057
.	19.01.15-14.46.27-1-199472	182	14	14	2	0	1	599	13	13	0	0	NA	NA	NA	54	52	522	170	173	360	152	87	69	0	6	0.132	0	0.035
.	19.01.15-14.46.30-1-199481	144	11	11	5	0	3	603	10	10	0	0	NA	NA	NA	48	50	514	177	172	356	161	86	48	6	3	0.093	0.034	0.017
.	19.01.15-14.46.30-1-199485	65	3	3	1	0	0	576	2	2	0	0	NA	NA	NA	27	27	505	168	167	343	151	82	12	9	0	0.024	0.054	0
.	19.01.15-14.46.36-1-199492	61	3	3	0	0	0	576	2	2	0	0	NA	NA	NA	28	25	502	169	167	343	150	83	3	2	2	0.006	0.012	0.012
.	19.01.15-14.46.38-1-199494	187	23	23	4	0	2	603	21	21	0	0	NA	NA	NA	55	53	519	176	171	363	154	86	54	2	8	0.104	0.011	0.047
.	19.01.15-14.46.45-1-199515	63	3	3	0	0	0	571	2	2	0	0	NA	NA	NA	31	20	504	163	166	343	146	82	6	0	0	0.012	0	0
.	19.01.15-14.46.50-1-199518	214	39	39	9	0	7	606	37	37	0	0	NA	NA	NA	45	53	521	171	174	363	155	88	132	15	23	0.253	0.088	0.132
.	19.01.15-14.46.52-1-199519	266	17	17	6	0	5	615	14	14	0	0	NA	NA	NA	79	64	527	177	173	366	163	86	67	0	12	0.127	0	0.069
.	19.01.15-14.46.57-1-199525	121	16	16	7	0	6	589	15	15	0	0	NA	NA	NA	36	42	511	172	172	349	152	88	45	7	9	0.088	0.041	0.052
.	19.01.15-14.47.00-1-199526	63	3	3	0	0	0	570	2	2	0	0	NA	NA	NA	29	19	501	167	164	341	149	80	9	0	0	0.018	0	0
.	19.01.15-14.47.01-1-199527	124	17	17	3	0	3	595	15	15	0	0	NA	NA	NA	41	48	515	173	173	353	154	88	37	6	8	0.072	0.035	0.046
.	19.01.15-14.47.11-1-199540	32	1	1	1	0	1	0	0	0	0	0	NA	NA	NA	8	5	490	165	163	0	0	0	0	1	0	0	0.006	0
.	19.01.15-14.47.14-1-199545	177	14	14	3	0	2	594	13	13	0	0	NA	NA	NA	51	46	511	176	172	354	154	86	31	13	14	0.061	0.074	0.081
.	19.01.15-14.47.14-1-199546	201	29	29	12	0	7	607	28	28	0	0	NA	NA	NA	69	55	519	177	172	361	158	88	110	16	11	0.212	0.09	0.064
.	19.01.15-14.47.22-1-199560	169	11	11	5	0	2	603	10	10	0	0	NA	NA	NA	54	59	513	179	180	354	156	93	33	4	9	0.064	0.022	0.05
.	19.01.15-14.47.28-1-199565	60	2	2	0	0	0	565	1	1	0	0	NA	NA	NA	24	12	494	166	165	336	148	81	5	0	0	0.01	0	0
.	19.01.15-14.47.28-1-199567	32	1	1	0	0	0	0	0	0	0	0	NA	NA	NA	9	10	495	165	163	0	0	0	0	2	0	0	0.012	0
.	19.01.15-14.47.30-1-199572	32	1	1	0	0	0	0	0	0	0	0	NA	NA	NA	9	10	495	165	163	0	0	0	0	3	0	0	0.018	0
.	19.01.15-14.47.31-1-199575	117	5	5	2	0	1	587	4	4	0	0	NA	NA	NA	46	47	518	174	168	355	150	82	16	1	0	0.031	0.006	0
.	19.01.15-14.47.32-1-199577	66	2	2	1	0	1	580	1	1	0	0	NA	NA	NA	29	30	505	170	168	347	149	84	0	2	0	0	0.012	0
.	19.01.15-14.47.32-1-199578	273	36	36	11	0	8	616	29	29	0	0	NA	NA	NA	61	68	531	172	178	372	152	92	90	34	10	0.169	0.198	0.056
.	19.01.15-14.47.42-1-199597	195	26	26	9	0	6	598	22	22	0	0	NA	NA	NA	55	51	523	172	169	364	154	80	56	0	32	0.107	0	0.189
.	19.01.15-14.47.43-1-199599	174	26	26	10	0	7	610	24	24	0	0	NA	NA	NA	60	58	525	171	175	366	151	93	70	13	22	0.133	0.076	0.126
.	19.01.15-14.47.48-1-199602	109	5	5	1	0	1	573	4	4	0	0	NA	NA	NA	37	24	503	166	168	342	147	84	13	5	0	0.026	0.03	0
.	19.01.15-14.47.54-1-199603	89	5	5	0	0	0	580	4	4	0	0	NA	NA	NA	29	26	505	163	171	346	148	86	19	0	4	0.038	0	0.023
.	19.01.15-14.47.55-1-199604	120	8	8	4	0	3	591	6	6	0	0	NA	NA	NA	34	39	511	169	172	357	149	85	19	3	8	0.037	0.018	0.047
.	19.01.15-14.47.57-1-199606	240	30	30	10	0	8	603	28	28	0	0	NA	NA	NA	83	62	527	174	174	362	155	86	64	5	18	0.121	0.029	0.103
.	19.01.15-14.48.07-1-199616	216	13	13	2	0	1	607	12	12	0	0	NA	NA	NA	68	62	525	173	177	362	154	91	41	5	9	0.078	0.029	0.051
.	19.01.15-14.48.09-1-199618	90	5	5	1	0	0	580	3	3	0	0	NA	NA	NA	39	32	510	168	167	347	150	83	12	5	0	0.024	0.03	0
.	19.01.15-14.48.13-1-199622	118	15	15	7	0	6	589	14	14	0	0	NA	NA	NA	36	35	506	168	174	350	150	89	29	16	1	0.057	0.095	0.006
.	19.01.15-14.48.15-1-199627	181	47	47	12	0	9	606	44	44	0	0	NA	NA	NA	45	60	519	175	179	362	156	88	103	36	44	0.198	0.206	0.246
.	19.01.15-14.48.21-1-199644	213	29	29	4	0	2	615	25	25	0	0	NA	NA	NA	60	68	529	174	178	369	157	89	94	8	17	0.178	0.046	0.096
.	19.01.15-14.48.26-1-199649	258	30	30	11	0	7	629	28	28	0	0	NA	NA	NA	95	83	535	180	181	372	161	96	111	7	37	0.207	0.039	0.204
.	19.01.15-14.48.32-1-199659	175	27	27	4	0	4	608	26	26	0	0	NA	NA	NA	56	62	532	172	171	367	154	87	76	7	8	0.143	0.041	0.047
.	19.01.15-14.48.33-1-199660	116	10	10	1	0	1	594	9	9	0	0	NA	NA	NA	43	46	515	172	172	352	152	90	36	2	0	0.07	0.012	0
.	19.01.15-14.48.36-1-199663	60	2	2	0	0	0	570	1	1	0	0	NA	NA	NA	33	18	495	169	167	334	153	83	0	3	4	0	0.018	0.024
.	19.01.15-14.48.37-1-199664	67	2	2	0	0	0	498	1	1	0	0	NA	NA	NA	21	23	498	170	168	297	129	72	0	2	5	0	0.012	0.03
.	19.01.15-14.48.41-1-199682	119	14	14	3	0	3	606	12	12	0	0	NA	NA	NA	34	55	519	177	172	359	159	88	45	12	8	0.087	0.068	0.047
.	19.01.15-14.48.49-1-199686	88	4	4	2	0	1	579	3	3	0	0	NA	NA	NA	43	35	501	175	172	334	158	87	8	2	2	0.016	0.011	0.012
.	19.01.15-14.48.51-1-199687	236	11	11	5	0	4	614	10	10	0	0	NA	NA	NA	81	73	529	182	175	361	162	91	36	2	2	0.068	0.011	0.011
.	19.01.15-14.48.54-1-199689	58	2	2	1	0	1	582	1	1	0	0	NA	NA	NA	16	25	499	171	168	341	154	87	5	2	0	0.01	0.012	0
.	19.01.15-14.49.06-1-199699	238	30	30	6	0	5	625	27	27	0	0	NA	NA	NA	66	70	529	172	182	371	156	98	63	16	18	0.119	0.093	0.099
.	19.01.15-14.49.08-1-199703	61	2	2	0	0	0	584	1	1	0	0	NA	NA	NA	17	25	500	173	165	348	154	82	3	4	0	0.006	0.023	0
.	19.01.15-14.49.09-1-199704	109	8	8	2	0	1	594	7	7	0	0	NA	NA	NA	41	42	516	171	168	357	154	83	10	11	2	0.019	0.064	0.012
.	19.01.15-14.49.13-1-199710	59	2	2	1	0	1	149	1	1	0	0	NA	NA	NA	17	15	496	166	166	91	37	21	5	0	0	0.01	0	0
.	19.01.15-14.49.23-1-199723	31	1	1	0	0	0	0	0	0	0	0	NA	NA	NA	6	7	493	165	162	0	0	0	0	1	0	0	0.006	0
.	19.01.15-14.49.27-1-199726	209	30	30	11	0	7	623	28	28	0	0	NA	NA	NA	65	74	536	175	176	377	155	91	118	25	2	0.22	0.143	0.011
.	19.01.15-14.49.29-1-199729	34	1	1	0	0	0	0	0	0	0	0	NA	NA	NA	14	13	493	166	167	0	0	0	0	0	2	0	0	0.012
.	19.01.15-14.49.30-1-199731	32	1	1	0	0	0	0	0	0	0	0	NA	NA	NA	7	7	494	163	163	0	0	0	1	0	0	0.002	0	0
.	19.01.15-14.49.30-1-199732	150	29	29	6	0	3	609	26	26	0	0	NA	NA	NA	46	69	530	171	181	365	153	91	80	12	1	0.151	0.07	0.006
.	19.01.15-14.49.30-1-199733	149	15	15	6	0	4	598	14	14	0	0	NA	NA	NA	55	52	515	173	177	355	152	91	40	5	1	0.078	0.029	0.006
.	19.01.15-14.49.32-1-199735	95	7	7	4	0	3	580	6	6	0	0	NA	NA	NA	37	37	507	171	172	343	151	86	24	0	0	0.047	0	0
.	19.01.15-14.49.32-1-199736	34	1	1	0	0	0	0	0	0	0	0	NA	NA	NA	10	17	497	166	167	0	0	0	0	0	4	0	0	0.024
.	19.01.15-14.49.32-1-199737	260	34	34	10	0	9	627	33	33	0	0	NA	NA	NA	77	73	529	179	178	372	160	95	101	19	11	0.191	0.106	0.062
.	19.01.15-14.49.33-1-199739	121	12	12	5	0	4	601	10	10	0	0	NA	NA	NA	34	51	519	172	173	358	156	87	34	17	3	0.066	0.099	0.017
.	19.01.15-14.49.36-1-199742	35	1	1	0	0	0	0	0	0	0	0	NA	NA	NA	6	7	494	163	163	0	0	0	0	0	1	0	0	0.006
.	19.01.15-14.49.39-1-199745	287	63	63	20	0	17	622	59	59	0	0	NA	NA	NA	75	82	537	175	183	374	153	95	176	24	30	0.328	0.137	0.164
.	19.01.15-14.49.51-1-199770	87	4	4	2	0	2	572	3	3	0	0	NA	NA	NA	28	23	502	168	166	344	147	81	0	6	2	0	0.036	0.012
.	19.01.15-14.49.56-1-199773	33	1	1	0	0	0	0	0	0	0	0	NA	NA	NA	8	9	493	166	163	0	0	0	1	0	0	0.002	0	0
.	19.01.15-14.49.58-1-199776	126	18	18	1	0	1	596	16	16	0	0	NA	NA	NA	41	53	514	176	176	348	158	90	39	19	5	0.076	0.108	0.028
.	19.01.15-14.50.00-1-199778	296	43	43	14	0	13	635	42	42	0	0	NA	NA	NA	73	89	548	175	179	386	156	93	130	18	25	0.237	0.103	0.14
.	19.01.15-14.50.01-1-199780	61	2	2	2	0	1	576	1	1	0	0	NA	NA	NA	29	30	504	168	171	342	150	84	8	0	1	0.016	0	0.006
.	19.01.15-14.50.06-1-199792	39	1	1	1	0	1	0	0	0	0	0	NA	NA	NA	13	9	496	163	163	0	0	0	0	4	0	0	0.025	0
.	19.01.15-14.50.10-1-199793	61	3	3	0	0	0	572	2	2	0	0	NA	NA	NA	30	29	505	171	166	339	151	82	7	0	0	0.014	0	0
.	19.01.15-14.50.11-1-199795	289	50	50	16	0	11	643	46	46	0	0	NA	NA	NA	97	95	542	186	180	380	168	95	174	15	14	0.321	0.081	0.078
.	19.01.15-14.50.15-1-199801	91	7	7	3	0	2	577	5	5	0	0	NA	NA	NA	29	28	498	174	169	341	155	81	4	10	0	0.008	0.057	0
.	19.01.15-14.50.17-1-199806	90	7	7	3	0	3	579	6	6	0	0	NA	NA	NA	35	31	504	168	172	345	147	87	7	10	3	0.014	0.06	0.017
.	19.01.15-14.50.26-1-199820	125	9	9	3	0	3	597	8	8	0	0	NA	NA	NA	34	51	517	175	172	355	155	87	21	11	1	0.041	0.063	0.006
.	19.01.15-14.50.27-1-199821	150	9	9	5	0	3	587	8	8	0	0	NA	NA	NA	43	45	515	172	171	351	152	84	19	3	6	0.037	0.017	0.035
.	19.01.15-14.50.34-1-199836	414	36	36	10	0	8	677	30	30	0	0	NA	NA	NA	133	134	567	199	181	404	176	97	103	18	24	0.182	0.09	0.133
.	19.01.15-14.50.34-1-199838	62	4	4	0	0	0	574	3	3	0	0	NA	NA	NA	15	18	499	167	165	347	147	80	6	0	4	0.012	0	0.024
.	19.01.15-14.50.36-1-199840	59	2	2	0	0	0	568	1	1	0	0	NA	NA	NA	27	19	500	167	165	345	142	81	4	0	4	0.008	0	0.024
.	19.01.15-14.50.49-1-199863	123	15	15	4	0	3	580	14	14	0	0	NA	NA	NA	47	29	507	168	167	348	147	85	35	7	7	0.069	0.042	0.042
.	19.01.15-14.50.49-1-199865	61	2	2	1	0	1	573	1	1	0	0	NA	NA	NA	25	23	501	170	165	344	149	80	3	4	0	0.006	0.024	0
.	19.01.15-14.50.49-1-199866	427	49	49	15	0	11	682	46	46	0	0	NA	NA	NA	121	134	577	186	184	418	165	99	162	31	19	0.281	0.167	0.103
.	19.01.15-14.50.51-1-199868	411	61	61	16	0	13	652	57	57	0	0	NA	NA	NA	114	114	555	187	185	389	167	96	158	19	63	0.285	0.102	0.341
.	19.01.15-14.50.59-1-199873	34	1	1	0	0	0	0	0	0	0	0	NA	NA	NA	9	16	499	166	164	0	0	0	2	0	0	0.004	0	0
.	19.01.15-14.51.00-1-199876	85	4	4	2	0	1	580	3	3	0	0	NA	NA	NA	38	39	512	169	171	344	151	85	11	2	0	0.021	0.012	0
.	19.01.15-14.51.01-1-199878	62	2	2	1	0	1	551	1	1	0	0	NA	NA	NA	15	17	496	168	166	326	148	77	1	2	0	0.002	0.012	0
.	19.01.15-14.51.03-1-199880	147	17	17	10	0	6	591	16	16	0	0	NA	NA	NA	51	39	508	166	178	353	146	92	42	16	14	0.083	0.096	0.079
.	19.01.15-14.51.14-1-199894	94	11	11	6	0	6	586	10	10	0	0	NA	NA	NA	46	32	510	169	166	350	151	85	36	6	6	0.071	0.036	0.036
.	19.01.15-14.51.14-1-199896	287	39	39	9	0	7	634	35	35	0	0	NA	NA	NA	87	89	549	176	177	384	158	92	116	4	26	0.211	0.023	0.147
.	19.01.15-14.51.15-1-199898	109	9	9	2	0	1	593	8	8	0	0	NA	NA	NA	27	38	510	168	173	356	151	86	31	0	10	0.061	0	0.058
.	19.01.15-14.51.22-1-199912	382	67	67	19	0	12	645	62	62	0	0	NA	NA	NA	117	100	547	176	190	386	157	102	213	23	27	0.389	0.131	0.142
.	19.01.15-14.51.34-1-199924	148	23	23	5	0	5	602	21	21	0	0	NA	NA	NA	35	52	521	173	171	361	155	86	55	12	4	0.106	0.069	0.023
.	19.01.15-14.51.34-1-199925	147	23	23	5	0	3	594	21	21	0	0	NA	NA	NA	43	50	522	171	170	361	151	82	69	7	1	0.132	0.041	0.006
.	19.01.15-14.51.38-1-199954	185	18	18	10	0	7	606	14	14	0	0	NA	NA	NA	58	58	526	172	173	363	156	87	67	3	14	0.127	0.017	0.081
.	19.01.15-14.51.39-1-199957	127	8	8	3	0	2	585	7	7	0	0	NA	NA	NA	34	33	508	169	169	348	150	87	37	0	1	0.073	0	0.006
.	19.01.15-14.52.02-1-199984	36	1	1	1	0	1	0	0	0	0	0	NA	NA	NA	8	13	497	163	166	0	0	0	0	0	0	0	0	0
.	19.01.15-14.52.05-1-199989	333	35	35	10	0	7	631	33	33	0	0	NA	NA	NA	93	85	538	182	178	376	162	93	114	17	19	0.212	0.093	0.107
.	19.01.15-14.52.08-1-199994	58	2	2	1	0	1	573	1	1	0	0	NA	NA	NA	23	21	498	171	165	340	151	82	7	0	0	0.014	0	0
.	19.01.15-14.52.10-1-199998	68	2	2	0	0	0	569	0	0	0	0	NA	NA	NA	21	21	503	165	166	344	144	81	4	0	0	0.008	0	0
.	19.01.15-14.52.11-1-200002	178	12	12	3	0	3	602	11	11	0	0	NA	NA	NA	54	57	519	175	176	355	155	92	11	4	11	0.021	0.023	0.062
.	19.01.15-14.52.12-1-200004	35	1	1	0	0	0	0	0	0	0	0	NA	NA	NA	6	9	493	166	163	0	0	0	0	0	0	0	0	0
.	19.01.15-14.52.15-1-200010	239	42	42	16	0	10	632	36	36	0	0	NA	NA	NA	66	83	533	182	181	374	162	96	120	38	14	0.225	0.209	0.077
.	19.01.15-14.52.15-1-200013	344	25	25	9	0	8	655	23	23	0	0	NA	NA	NA	101	111	551	190	183	389	169	97	82	20	6	0.149	0.105	0.033
.	19.01.15-14.52.17-1-200016	205	54	54	17	0	13	605	47	47	0	0	NA	NA	NA	57	60	521	180	172	362	157	86	134	36	23	0.257	0.2	0.134
.	19.01.15-14.52.21-1-200028	200	11	11	1	0	0	608	9	9	0	0	NA	NA	NA	72	64	531	173	173	366	153	89	32	2	4	0.06	0.012	0.023
.	19.01.15-14.52.23-1-200031	125	9	9	4	0	3	588	8	8	0	0	NA	NA	NA	38	36	508	170	171	349	152	87	24	6	3	0.047	0.035	0.018
.	19.01.15-14.52.35-1-200051	291	39	39	9	0	5	621	36	36	0	0	NA	NA	NA	83	76	526	179	184	366	158	97	105	18	23	0.2	0.101	0.125
.	19.01.15-14.52.48-1-200078	325	53	53	19	0	14	668	47	47	0	0	NA	NA	NA	108	116	559	181	189	399	165	104	108	27	58	0.193	0.149	0.307
.	19.01.15-14.52.49-1-200079	65	4	4	0	0	0	578	3	3	0	0	NA	NA	NA	23	31	508	168	168	349	146	83	10	0	0	0.02	0	0
.	19.01.15-14.52.50-1-200082	57	2	2	1	0	1	50	1	1	0	0	NA	NA	NA	7	15	496	165	167	36	11	3	8	0	0	0.016	0	0
.	19.01.15-14.52.56-1-200087	36	1	1	0	0	0	0	0	0	0	0	NA	NA	NA	10	15	494	168	166	0	0	0	2	0	0	0.004	0	0
.	19.01.15-14.52.59-1-200090	32	1	1	0	0	0	0	0	0	0	0	NA	NA	NA	14	5	492	164	162	0	0	0	0	0	2	0	0	0.012
.	19.01.15-14.53.01-1-200092	33	1	1	0	0	0	0	0	0	0	0	NA	NA	NA	8	9	494	163	165	0	0	0	0	0	0	0	0	0
.	19.01.15-14.53.01-1-200093	111	5	5	0	0	0	591	4	4	0	0	NA	NA	NA	44	43	516	170	170	354	152	85	12	4	0	0.023	0.024	0
.	19.01.15-14.53.03-1-200099	127	20	20	4	0	4	605	17	17	0	0	NA	NA	NA	42	49	512	176	174	360	158	87	65	1	3	0.127	0.006	0.017
.	19.01.15-14.53.04-1-200100	121	4	4	1	0	1	592	3	3	0	0	NA	NA	NA	31	45	517	170	171	356	149	87	9	1	0	0.017	0.006	0
.	19.01.15-14.53.06-1-200103	119	7	7	1	0	1	599	6	6	0	0	NA	NA	NA	45	41	511	170	173	356	155	88	18	0	9	0.035	0	0.052
.	19.01.15-14.53.20-1-200116	270	47	47	12	0	9	613	42	42	0	0	NA	NA	NA	80	70	533	172	178	367	152	94	122	24	28	0.229	0.14	0.157
.	19.01.15-14.53.20-1-200117	120	14	14	9	0	8	595	13	13	0	0	NA	NA	NA	39	41	511	173	170	352	158	85	42	0	17	0.082	0	0.1
.	19.01.15-14.53.21-1-200120	151	13	13	6	0	3	600	9	9	0	0	NA	NA	NA	54	51	525	168	171	362	152	86	41	0	11	0.078	0	0.064
.	19.01.15-14.53.25-1-200123	84	4	4	2	0	1	578	3	3	0	0	NA	NA	NA	28	28	504	170	167	345	152	81	9	4	0	0.018	0.024	0
.	19.01.15-14.53.30-1-200129	62	3	3	0	0	0	577	2	2	0	0	NA	NA	NA	22	26	503	166	170	345	148	84	8	0	0	0.016	0	0
.	19.01.15-14.53.30-1-200131	292	33	33	9	0	7	650	29	29	0	0	NA	NA	NA	89	102	553	187	175	394	167	89	123	11	30	0.222	0.059	0.171
.	19.01.15-14.53.36-1-200136	271	47	47	13	0	10	633	43	43	0	0	NA	NA	NA	85	84	539	179	179	378	160	95	138	21	27	0.256	0.117	0.151
.	19.01.15-14.53.41-1-200154	34	1	1	0	0	0	0	0	0	0	0	NA	NA	NA	11	9	493	165	164	0	0	0	1	0	0	0.002	0	0
.	19.01.15-14.53.43-1-200155	146	14	14	4	0	3	595	11	11	0	0	NA	NA	NA	37	39	511	170	171	357	151	87	49	22	8	0.096	0.129	0.047
.	19.01.15-14.53.47-1-200156	37	1	1	0	0	0	0	0	0	0	0	NA	NA	NA	13	9	493	166	163	0	0	0	0	0	3	0	0	0.018
.	19.01.15-14.53.53-1-200160	94	5	5	1	0	1	590	3	3	0	0	NA	NA	NA	38	39	511	170	171	351	152	87	6	3	11	0.012	0.018	0.064
.	19.01.15-14.53.55-1-200163	119	8	8	2	0	1	591	7	7	0	0	NA	NA	NA	45	44	519	168	170	354	150	87	23	0	3	0.044	0	0.018
.	19.01.15-14.54.01-1-200168	61	2	2	1	0	1	571	1	1	0	0	NA	NA	NA	34	24	502	169	166	341	148	82	6	0	2	0.012	0	0.012
.	19.01.15-14.54.11-1-200178	66	5	5	1	0	1	548	4	4	0	0	NA	NA	NA	20	17	498	165	167	331	142	75	3	11	0	0.006	0.067	0
.	19.01.15-14.54.14-1-200186	35	1	1	0	0	0	0	0	0	0	0	NA	NA	NA	8	8	493	165	163	0	0	0	0	0	0	0	0	0
.	19.01.15-14.54.14-1-200187	32	1	1	0	0	0	0	0	0	0	0	NA	NA	NA	17	8	492	165	164	0	0	0	2	0	0	0.004	0	0
.	19.01.15-14.54.15-1-200188	38	1	1	0	0	0	0	0	0	0	0	NA	NA	NA	9	9	492	167	163	0	0	0	2	0	0	0.004	0	0
.	19.01.15-14.54.16-1-200191	58	2	2	0	0	0	101	1	1	0	0	NA	NA	NA	11	19	497	168	167	63	27	11	3	3	0	0.006	0.018	0
.	19.01.15-14.54.17-1-200192	122	6	6	2	0	2	573	4	4	0	0	NA	NA	NA	39	27	504	164	172	341	145	87	8	0	3	0.016	0	0.017
.	19.01.15-14.54.17-1-200196	120	7	7	1	0	0	606	6	6	0	0	NA	NA	NA	30	50	518	175	170	363	158	85	19	4	8	0.037	0.023	0.047
.	19.01.15-14.54.18-1-200200	346	21	21	10	0	7	649	19	19	0	0	NA	NA	NA	92	98	546	185	180	386	165	98	65	0	26	0.119	0	0.144
.	19.01.15-14.54.22-1-200209	181	14	14	4	0	3	607	11	11	0	0	NA	NA	NA	49	66	529	177	173	368	152	87	43	7	7	0.081	0.04	0.04
.	19.01.15-14.54.24-1-200216	235	90	90	25	0	21	606	79	79	0	0	NA	NA	NA	63	69	528	178	176	358	158	90	203	48	35	0.384	0.27	0.199
.	19.01.15-14.54.27-1-200218	90	4	4	1	0	1	586	3	3	0	0	NA	NA	NA	18	33	509	168	169	351	150	85	4	0	2	0.008	0	0.012
.	19.01.15-14.54.33-1-200227	119	12	12	4	0	1	602	11	11	0	0	NA	NA	NA	37	50	514	178	171	358	156	88	30	26	9	0.058	0.146	0.053
.	19.01.15-14.54.46-1-200248	63	2	2	0	0	0	577	1	1	0	0	NA	NA	NA	20	21	498	170	166	344	149	84	12	0	0	0.024	0	0
.	19.01.15-14.54.48-1-200252	32	1	1	0	0	0	0	0	0	0	0	NA	NA	NA	8	9	493	164	165	0	0	0	1	0	0	0.002	0	0
.	19.01.15-14.54.49-1-200253	207	18	18	6	0	4	613	15	15	0	0	NA	NA	NA	71	65	525	176	177	367	153	93	50	4	11	0.095	0.023	0.062
.	19.01.15-14.54.51-1-200257	147	11	11	1	0	1	605	10	10	0	0	NA	NA	NA	50	54	522	173	172	361	155	89	18	8	5	0.034	0.046	0.029
.	19.01.15-14.54.54-1-200260	227	21	21	4	0	3	619	20	20	0	0	NA	NA	NA	68	72	525	181	179	366	161	92	87	9	3	0.166	0.05	0.017
.	19.01.15-14.54.59-1-200263	55	2	2	1	0	1	0	1	1	0	0	NA	NA	NA	20	12	496	165	164	0	0	0	4	0	0	0.008	0	0
.	19.01.15-14.54.59-1-200265	57	2	2	0	0	0	152	1	1	0	0	NA	NA	NA	14	15	498	165	165	87	44	21	1	0	2	0.002	0	0.012
.	19.01.15-14.55.03-1-200269	190	19	19	3	0	3	611	16	16	0	0	NA	NA	NA	50	54	526	173	168	368	156	87	51	17	16	0.097	0.098	0.095
.	19.01.15-14.55.07-1-200276	174	28	28	8	0	5	605	24	24	0	0	NA	NA	NA	55	57	522	175	173	363	151	91	94	23	10	0.18	0.131	0.058
.	19.01.15-14.55.07-1-200278	82	5	5	1	0	0	577	4	4	0	0	NA	NA	NA	40	30	508	169	166	346	150	81	1	2	9	0.002	0.012	0.054
.	19.01.15-14.55.08-1-200279	64	3	3	1	0	0	585	2	2	0	0	NA	NA	NA	20	30	502	173	168	349	153	83	4	4	3	0.008	0.023	0.018
.	19.01.15-14.55.17-1-200290	323	37	37	12	0	6	649	33	33	0	0	NA	NA	NA	96	97	542	184	184	384	167	98	134	31	3	0.247	0.168	0.016
.	19.01.15-14.55.22-1-200300	147	5	5	1	0	1	599	4	4	0	0	NA	NA	NA	60	61	522	177	175	354	158	87	13	4	0	0.025	0.023	0
.	19.01.15-14.55.23-1-200303	33	1	1	0	0	0	0	0	0	0	0	NA	NA	NA	11	5	492	164	162	0	0	0	3	0	0	0.006	0	0
.	19.01.15-14.55.24-1-200305	115	6	6	3	0	3	585	5	5	0	0	NA	NA	NA	48	33	512	168	166	354	149	82	7	0	4	0.014	0	0.024
.	19.01.15-14.55.29-1-200310	228	14	14	6	0	6	612	11	11	0	0	NA	NA	NA	60	71	537	179	168	371	158	83	34	5	8	0.063	0.028	0.048
.	19.01.15-14.55.43-1-200334	340	53	53	21	0	13	646	50	50	0	0	NA	NA	NA	93	99	540	189	183	381	171	94	171	22	25	0.317	0.116	0.137
.	19.01.15-14.55.43-1-200335	67	2	2	2	0	1	584	1	1	0	0	NA	NA	NA	14	30	506	171	166	349	153	82	1	6	0	0.002	0.035	0
.	19.01.15-14.55.46-1-200340	211	25	25	11	0	7	618	22	22	0	0	NA	NA	NA	69	65	528	179	171	370	162	86	88	7	9	0.167	0.039	0.053
.	19.01.15-14.55.49-1-200342	34	1	1	0	0	0	0	0	0	0	0	NA	NA	NA	8	11	495	164	165	0	0	0	0	0	0	0	0	0
.	19.01.15-14.55.50-1-200344	60	2	2	0	0	0	573	1	1	0	0	NA	NA	NA	23	20	502	164	167	342	148	83	7	0	2	0.014	0	0.012
.	19.01.15-14.55.57-1-200348	58	3	3	0	0	0	398	2	2	0	0	NA	NA	NA	13	13	497	164	165	238	104	56	0	3	0	0	0.018	0
.	19.01.15-14.55.57-1-200351	95	7	7	0	0	0	585	6	6	0	0	NA	NA	NA	33	33	506	170	170	348	153	84	15	1	11	0.03	0.006	0.065
.	19.01.15-14.56.04-1-200358	65	3	3	0	0	0	149	2	2	0	0	NA	NA	NA	27	13	498	166	162	88	39	22	6	4	0	0.012	0.024	0
.	19.01.15-14.56.08-1-200362	119	10	10	4	0	3	596	8	8	0	0	NA	NA	NA	42	48	517	170	174	354	152	90	16	5	8	0.031	0.029	0.046
.	19.01.15-14.56.08-1-200364	84	3	3	1	0	1	578	2	2	0	0	NA	NA	NA	30	24	504	169	164	347	150	81	9	0	5	0.018	0	0.03
.	19.01.15-14.56.16-1-200375	151	23	23	6	0	4	596	22	22	0	0	NA	NA	NA	47	51	520	173	171	353	155	88	46	19	2	0.088	0.11	0.012
.	19.01.15-14.56.19-1-200382	34	1	1	0	0	0	0	0	0	0	0	NA	NA	NA	11	7	492	164	164	0	0	0	0	0	0	0	0	0
.	19.01.15-14.56.21-1-200386	90	9	9	1	0	1	573	7	7	0	0	NA	NA	NA	43	28	511	168	162	346	147	80	17	7	3	0.033	0.042	0.019
.	19.01.15-14.56.22-1-200388	154	7	7	1	0	0	621	6	6	0	0	NA	NA	NA	50	69	531	171	180	369	157	95	18	3	0	0.034	0.018	0
.	19.01.15-14.56.23-1-200390	362	41	41	12	0	8	637	34	34	0	0	NA	NA	NA	97	88	540	179	182	378	162	97	109	13	44	0.202	0.073	0.242
.	19.01.15-14.56.23-1-200391	146	6	6	0	0	0	601	5	5	0	0	NA	NA	NA	56	61	523	174	177	358	153	90	6	8	4	0.011	0.046	0.023
.	19.01.15-14.56.24-1-200392	208	32	32	9	0	7	615	31	31	0	0	NA	NA	NA	66	71	524	182	178	364	160	91	108	14	13	0.206	0.077	0.073
.	19.01.15-14.56.29-1-200408	35	1	1	0	0	0	0	0	0	0	0	NA	NA	NA	15	9	493	167	162	0	0	0	0	4	0	0	0.024	0
.	19.01.15-14.56.32-1-200415	64	2	2	0	0	0	398	1	1	0	0	NA	NA	NA	25	12	496	166	163	243	102	53	1	0	7	0.002	0	0.043
.	19.01.15-14.56.42-1-200439	270	57	57	15	0	12	621	52	52	0	0	NA	NA	NA	73	70	526	173	184	371	153	97	121	37	53	0.23	0.214	0.288
.	19.01.15-14.56.42-1-200440	60	2	2	0	0	0	572	1	1	0	0	NA	NA	NA	21	16	496	169	164	341	150	81	8	0	0	0.016	0	0
.	19.01.15-14.56.43-1-200441	173	16	16	0	0	0	608	13	13	0	0	NA	NA	NA	58	61	537	169	168	369	153	86	49	9	6	0.091	0.053	0.036
.	19.01.15-14.56.44-1-200443	207	21	21	6	0	4	627	17	17	0	0	NA	NA	NA	60	72	528	181	176	376	160	91	73	14	15	0.138	0.077	0.085
.	19.01.15-14.56.55-1-200452	95	4	4	0	0	0	583	3	3	0	0	NA	NA	NA	25	30	508	168	167	351	148	84	7	2	0	0.014	0.012	0
.	19.01.15-14.56.57-1-200454	164	7	7	1	0	1	590	6	6	0	0	NA	NA	NA	52	44	516	175	166	353	157	80	19	0	0	0.037	0	0
.	19.01.15-14.56.58-1-200457	63	2	2	0	0	0	574	1	1	0	0	NA	NA	NA	24	22	498	168	169	341	150	83	4	2	0	0.008	0.012	0
.	19.01.15-14.57.11-1-200468	36	1	1	0	0	0	0	0	0	0	0	NA	NA	NA	10	14	499	164	164	0	0	0	2	0	0	0.004	0	0
.	19.01.15-14.57.12-1-200470	91	3	3	1	0	1	575	2	2	0	0	NA	NA	NA	27	28	507	168	166	346	150	79	1	1	0	0.002	0.006	0
.	19.01.15-14.57.14-1-200474	59	2	2	0	0	0	147	1	1	0	0	NA	NA	NA	13	19	499	167	166	92	32	23	0	1	2	0	0.006	0.012
.	19.01.15-14.57.15-1-200476	117	15	15	4	0	4	595	13	13	0	0	NA	NA	NA	44	42	511	174	170	351	156	88	31	6	5	0.061	0.034	0.029
.	19.01.15-14.57.15-1-200479	210	66	66	20	0	14	599	63	63	0	0	NA	NA	NA	55	53	518	173	175	355	153	91	160	36	23	0.309	0.208	0.131
.	19.01.15-14.57.18-1-200486	315	34	34	14	0	11	639	31	31	0	0	NA	NA	NA	96	90	539	184	180	375	166	98	97	13	30	0.18	0.071	0.167
.	19.01.15-14.57.23-1-200495	31	1	1	0	0	0	0	0	0	0	0	NA	NA	NA	6	9	497	163	162	0	0	0	1	0	0	0.002	0	0
.	19.01.15-14.57.23-1-200496	92	7	7	0	0	0	581	6	6	0	0	NA	NA	NA	30	31	510	169	165	354	149	78	6	3	4	0.012	0.018	0.024
.	19.01.15-14.57.25-1-200499	93	4	4	0	0	0	578	3	3	0	0	NA	NA	NA	26	25	502	166	170	346	146	86	10	0	3	0.02	0	0.018
.	19.01.15-14.57.27-1-200501	323	54	54	17	0	12	630	50	50	0	0	NA	NA	NA	85	75	539	177	172	379	161	90	149	27	23	0.276	0.153	0.134
.	19.01.15-14.57.27-1-200502	175	23	23	5	0	4	586	22	22	0	0	NA	NA	NA	54	39	508	174	170	348	152	86	50	10	4	0.098	0.057	0.024
.	19.01.15-14.57.44-1-200529	173	7	7	2	0	1	608	6	6	0	0	NA	NA	NA	51	56	523	176	170	363	160	85	7	3	4	0.013	0.017	0.024
.	19.01.15-14.57.45-1-200530	179	16	16	3	0	3	586	14	14	0	0	NA	NA	NA	44	35	508	170	170	348	151	87	43	0	5	0.085	0	0.029
.	19.01.15-14.57.49-1-200534	59	2	2	1	0	1	573	1	1	0	0	NA	NA	NA	26	27	505	168	167	345	149	79	4	0	2	0.008	0	0.012
.	19.01.15-14.58.02-1-200539	37	1	1	0	0	0	0	0	0	0	0	NA	NA	NA	6	9	492	164	166	0	0	0	3	0	0	0.006	0	0
.	19.01.15-14.58.04-1-200542	170	23	23	9	0	8	593	22	22	0	0	NA	NA	NA	55	45	518	170	170	357	149	87	58	8	9	0.112	0.047	0.053
.	19.01.15-14.58.04-1-200546	63	3	3	2	0	2	575	2	2	0	0	NA	NA	NA	22	28	507	167	167	345	149	81	3	0	0	0.006	0	0
.	19.01.15-14.58.05-1-200547	32	1	1	0	0	0	0	0	0	0	0	NA	NA	NA	12	8	490	165	166	0	0	0	2	0	0	0.004	0	0
.	19.01.15-14.58.08-1-200550	390	46	46	15	0	8	666	44	44	0	0	NA	NA	NA	115	120	560	182	191	400	163	103	126	18	43	0.225	0.099	0.225
.	19.01.15-14.58.15-1-200564	91	6	6	1	0	1	577	5	5	0	0	NA	NA	NA	29	29	509	166	167	348	146	83	15	13	0	0.029	0.078	0
.	19.01.15-14.58.16-1-200565	116	9	9	2	0	1	586	7	7	0	0	NA	NA	NA	43	33	507	172	167	348	153	85	13	0	7	0.026	0	0.042
.	19.01.15-14.58.19-1-200571	232	63	63	19	0	17	626	59	59	0	0	NA	NA	NA	73	80	540	177	176	380	154	92	124	59	35	0.23	0.333	0.199
.	19.01.15-14.58.23-1-200580	119	4	4	1	0	0	579	3	3	0	0	NA	NA	NA	35	37	514	165	171	348	145	86	4	0	9	0.008	0	0.053
.	19.01.15-14.58.34-1-200593	177	20	20	8	0	5	600	19	19	0	0	NA	NA	NA	52	55	517	176	175	358	154	88	54	10	8	0.104	0.057	0.046
.	19.01.15-14.58.35-1-200596	30	1	1	0	0	0	0	0	0	0	0	NA	NA	NA	5	10	493	164	166	0	0	0	0	1	0	0	0.006	0
.	19.01.15-14.58.37-1-200600	230	37	37	7	0	7	607	35	35	0	0	NA	NA	NA	70	62	522	176	177	356	158	93	82	43	18	0.157	0.244	0.102
.	19.01.15-14.58.37-1-200601	59	3	3	0	0	0	570	2	2	0	0	NA	NA	NA	26	22	502	168	165	339	152	79	13	3	0	0.026	0.018	0
.	19.01.15-14.58.37-1-200602	264	17	17	6	0	5	624	14	14	0	0	NA	NA	NA	73	67	530	174	176	375	155	94	47	1	3	0.089	0.006	0.017
.	19.01.15-14.58.39-1-200605	116	12	12	5	0	5	589	11	11	0	0	NA	NA	NA	36	40	516	165	172	354	149	86	50	0	4	0.097	0	0.023
.	19.01.15-14.58.50-1-200628	57	2	2	0	0	0	299	1	1	0	0	NA	NA	NA	17	20	503	166	164	180	77	42	3	0	0	0.006	0	0
.	19.01.15-14.58.53-1-200633	121	9	9	3	0	2	589	8	8	0	0	NA	NA	NA	38	39	506	177	169	346	160	83	32	7	2	0.063	0.04	0.012
.	19.01.15-14.59.02-1-200639	62	4	4	3	0	2	581	3	3	0	0	NA	NA	NA	15	26	502	167	170	347	147	87	4	10	5	0.008	0.06	0.029
.	19.01.15-14.59.05-1-200645	34	1	1	1	0	1	0	0	0	0	0	NA	NA	NA	7	6	490	166	163	0	0	0	0	0	0	0	0	0
.	19.01.15-14.59.09-1-200649	236	43	43	10	0	6	610	36	36	0	0	NA	NA	NA	68	56	523	170	176	366	151	93	141	7	11	0.27	0.041	0.062
.	19.01.15-14.59.09-1-200650	153	21	21	6	0	4	590	20	20	0	0	NA	NA	NA	49	38	509	172	170	350	155	85	46	25	6	0.09	0.145	0.035
.	19.01.15-14.59.11-1-200655	90	3	3	2	0	1	582	2	2	0	0	NA	NA	NA	34	33	508	169	169	348	151	83	8	0	6	0.016	0	0.036
.	19.01.15-14.59.20-1-200668	58	3	3	0	0	0	0	2	2	0	0	NA	NA	NA	16	14	495	170	162	0	0	0	9	5	0	0.018	0.029	0
.	19.01.15-14.59.20-1-200669	237	42	42	8	0	7	627	39	39	0	0	NA	NA	NA	62	76	532	180	177	372	163	92	116	22	28	0.218	0.122	0.158
.	19.01.15-14.59.20-1-200671	59	2	2	1	0	1	150	1	1	0	0	NA	NA	NA	16	16	497	166	166	92	38	20	2	2	0	0.004	0.012	0
.	19.01.15-14.59.26-1-200679	122	6	6	3	0	1	587	5	5	0	0	NA	NA	NA	45	37	509	172	169	352	150	85	12	5	1	0.024	0.029	0.006
.	19.01.15-14.59.29-1-200686	142	6	6	1	0	1	597	4	4	0	0	NA	NA	NA	32	43	517	168	171	356	153	88	14	4	0	0.027	0.024	0
.	19.01.15-14.59.29-1-200688	57	2	2	0	0	0	575	1	1	0	0	NA	NA	NA	26	25	503	168	167	344	148	83	5	0	3	0.01	0	0.018
.	19.01.15-14.59.46-1-200715	68	5	5	0	0	0	567	4	4	0	0	NA	NA	NA	26	23	500	165	171	341	145	81	10	3	0	0.02	0.018	0
.	19.01.15-14.59.46-1-200716	33	1	1	0	0	0	0	0	0	0	0	NA	NA	NA	3	7	493	165	162	0	0	0	1	0	0	0.002	0	0
.	19.01.15-14.59.49-1-200718	212	59	59	13	0	10	588	48	48	0	0	NA	NA	NA	59	44	512	171	174	353	149	86	151	32	36	0.295	0.187	0.207
.	19.01.15-14.59.50-1-200719	181	57	57	12	0	9	602	54	54	0	0	NA	NA	NA	37	53	521	172	173	361	154	87	104	41	24	0.2	0.238	0.139
.	19.01.15-14.59.50-1-200720	466	55	55	17	0	14	686	49	49	0	0	NA	NA	NA	122	140	567	200	186	400	183	103	143	16	50	0.252	0.08	0.269
.	19.01.15-14.59.53-1-200723	384	38	38	10	0	8	669	35	35	0	0	NA	NA	NA	98	129	568	191	183	401	172	96	108	24	20	0.19	0.126	0.109
.	19.01.15-14.59.56-1-200725	308	26	26	6	0	5	643	24	24	0	0	NA	NA	NA	91	93	539	180	187	381	160	102	85	3	12	0.158	0.017	0.064
.	19.01.15-15.00.07-1-200737	61	2	2	1	0	1	98	1	1	0	0	NA	NA	NA	16	20	503	166	164	56	26	16	2	0	3	0.004	0	0.018
.	19.01.15-15.00.14-1-200744	277	31	31	13	0	7	627	28	28	0	0	NA	NA	NA	87	80	536	175	182	378	155	94	102	19	14	0.19	0.109	0.077
.	19.01.15-15.00.18-1-200753	356	19	19	6	0	5	649	17	17	0	0	NA	NA	NA	103	104	552	179	186	387	162	100	83	4	5	0.15	0.022	0.027
.	19.01.15-15.00.32-1-200781	59	2	2	0	0	0	0	1	1	0	0	NA	NA	NA	11	17	497	168	165	0	0	0	5	0	0	0.01	0	0
.	19.01.15-15.00.35-1-200786	119	13	13	2	0	2	577	12	12	0	0	NA	NA	NA	40	27	505	166	169	347	145	85	41	9	8	0.081	0.054	0.047
.	19.01.15-15.00.36-1-200787	100	6	6	2	0	2	584	4	4	0	0	NA	NA	NA	33	36	511	170	168	354	147	83	11	3	3	0.022	0.018	0.018
.	19.01.15-15.00.49-1-200812	122	10	10	3	0	3	588	9	9	0	0	NA	NA	NA	42	42	515	167	173	354	145	89	20	9	6	0.039	0.054	0.035
.	19.01.15-15.00.53-1-200817	95	4	4	2	0	1	593	3	3	0	0	NA	NA	NA	24	41	511	170	173	352	154	87	19	0	0	0.037	0	0
.	19.01.15-15.01.00-1-200821	216	45	45	15	0	11	614	44	44	0	0	NA	NA	NA	65	64	529	172	176	368	153	93	119	26	20	0.225	0.151	0.114
.	19.01.15-15.01.00-1-200822	35	1	1	1	0	1	0	0	0	0	0	NA	NA	NA	6	10	496	165	162	0	0	0	2	0	0	0.004	0	0
.	19.01.15-15.01.03-1-200855	180	6	6	1	0	1	616	5	5	0	0	NA	NA	NA	55	66	528	172	179	366	155	95	16	0	7	0.03	0	0.039
.	19.01.15-15.01.03-1-200856	142	12	12	4	0	2	586	10	10	0	0	NA	NA	NA	38	34	510	169	168	354	149	83	32	6	0	0.063	0.036	0
.	19.01.15-15.01.05-1-200882	183	16	16	5	0	4	599	14	14	0	0	NA	NA	NA	49	49	517	171	174	359	153	87	63	3	1	0.122	0.018	0.006
.	19.01.15-15.01.08-1-200886	241	39	39	10	0	8	619	31	31	0	0	NA	NA	NA	70	68	530	175	176	369	156	94	113	8	26	0.213	0.046	0.148
.	19.01.15-15.01.09-1-200908	64	2	2	1	0	1	568	0	0	0	0	NA	NA	NA	26	14	500	164	163	341	146	81	6	2	0	0.012	0.012	0
.	19.01.15-15.01.09-1-200909	175	24	24	10	0	10	600	22	22	0	0	NA	NA	NA	45	52	517	177	171	355	159	86	62	3	25	0.12	0.017	0.146
.	19.01.15-15.01.15-1-200917	38	1	1	0	0	0	0	0	0	0	0	NA	NA	NA	9	14	494	169	164	0	0	0	3	0	0	0.006	0	0
.	19.01.15-15.01.18-1-200921	153	9	9	4	0	1	596	8	8	0	0	NA	NA	NA	60	47	508	174	178	350	153	93	32	5	0	0.063	0.029	0
.	19.01.15-15.01.23-1-200930	242	41	41	17	0	12	599	37	37	0	0	NA	NA	NA	68	55	524	174	170	359	154	86	115	30	19	0.219	0.172	0.112
.	19.01.15-15.01.25-1-200933	327	60	60	13	0	10	623	57	57	0	0	NA	NA	NA	89	79	537	175	180	375	155	93	176	44	21	0.328	0.251	0.117
.	19.01.15-15.01.28-1-200937	123	6	6	6	0	3	586	5	5	0	0	NA	NA	NA	51	36	514	169	166	351	151	84	27	0	1	0.053	0	0.006
.	19.01.15-15.01.39-1-200948	112	4	4	5	0	3	585	3	3	0	0	NA	NA	NA	41	35	510	166	172	354	145	86	21	4	0	0.041	0.024	0
.	19.01.15-15.01.40-1-200950	146	10	10	5	0	5	594	9	9	0	0	NA	NA	NA	43	48	513	175	173	356	156	82	13	3	11	0.025	0.017	0.064
.	19.01.15-15.01.46-1-200970	173	68	68	18	0	12	600	63	63	0	0	NA	NA	NA	43	48	518	177	166	359	158	83	145	54	15	0.28	0.305	0.09
.	19.01.15-15.01.50-1-200973	230	23	23	5	0	5	596	19	19	0	0	NA	NA	NA	77	49	516	176	170	356	154	86	33	23	15	0.064	0.131	0.088
.	19.01.15-15.02.00-1-200976	204	17	17	3	0	3	605	16	16	0	0	NA	NA	NA	68	60	522	181	170	360	159	86	62	2	14	0.119	0.011	0.082
.	19.01.15-15.02.08-1-200988	34	1	1	0	0	0	0	0	0	0	0	NA	NA	NA	7	11	495	164	165	0	0	0	0	2	0	0	0.012	0
.	19.01.15-15.02.11-1-200990	205	13	13	2	0	2	600	11	11	0	0	NA	NA	NA	57	45	512	176	170	355	155	90	50	1	8	0.098	0.006	0.047
.	19.01.15-15.02.16-1-201000	32	1	1	1	0	1	0	0	0	0	0	NA	NA	NA	10	10	494	165	164	0	0	0	3	0	0	0.006	0	0
.	19.01.15-15.02.17-1-201004	153	36	36	8	0	7	590	30	30	0	0	NA	NA	NA	54	44	514	172	171	351	153	86	80	19	10	0.156	0.11	0.058
.	19.01.15-15.02.18-1-201008	202	16	16	5	0	5	620	15	15	0	0	NA	NA	NA	50	69	525	181	176	365	165	90	30	11	20	0.057	0.061	0.114
.	19.01.15-15.02.27-1-201019	179	20	20	8	0	6	599	18	18	0	0	NA	NA	NA	49	46	519	169	171	359	151	89	78	13	1	0.15	0.077	0.006
.	19.01.15-15.02.31-1-201032	124	10	10	2	0	2	598	9	9	0	0	NA	NA	NA	37	51	511	176	177	353	156	89	22	0	4	0.043	0	0.023
.	19.01.15-15.02.36-1-201035	149	10	10	2	0	2	579	9	9	0	0	NA	NA	NA	51	32	510	167	168	346	148	85	34	5	4	0.067	0.03	0.024
.	19.01.15-15.02.39-1-201039	90	6	6	1	0	1	575	5	5	0	0	NA	NA	NA	33	26	507	167	165	343	149	83	21	0	0	0.041	0	0
.	19.01.15-15.02.49-1-201063	149	7	7	3	0	1	592	6	6	0	0	NA	NA	NA	52	50	516	173	174	350	153	89	9	0	11	0.017	0	0.063
.	19.01.15-15.02.52-1-201065	294	25	25	8	0	5	638	24	24	0	0	NA	NA	NA	81	96	542	186	181	382	162	94	57	31	14	0.105	0.167	0.077
.	19.01.15-15.02.55-1-201067	123	7	7	5	0	4	593	6	6	0	0	NA	NA	NA	41	44	514	170	173	356	148	89	16	13	5	0.031	0.076	0.029
.	19.01.15-15.02.58-1-201068	61	4	4	3	0	3	575	3	3	0	0	NA	NA	NA	19	28	506	166	169	345	147	83	7	0	0	0.014	0	0
.	19.01.15-15.02.58-1-201069	88	4	4	0	0	0	569	3	3	0	0	NA	NA	NA	26	23	501	169	166	342	150	77	7	1	0	0.014	0.006	0
.	19.01.15-15.02.59-1-201071	116	4	4	1	0	1	581	3	3	0	0	NA	NA	NA	32	28	506	169	166	348	153	80	8	0	0	0.016	0	0
.	19.01.15-15.03.02-1-201074	124	9	9	3	0	3	588	8	8	0	0	NA	NA	NA	42	42	509	173	173	350	153	85	24	1	12	0.047	0.006	0.069
.	19.01.15-15.03.09-1-201085	120	11	11	4	0	2	598	10	10	0	0	NA	NA	NA	31	43	515	171	170	357	154	87	10	16	10	0.019	0.094	0.059
.	19.01.15-15.03.12-1-201087	224	12	12	5	0	4	625	10	10	0	0	NA	NA	NA	73	75	530	177	181	375	159	91	30	0	14	0.057	0	0.077
.	19.01.15-15.03.13-1-201091	242	38	38	14	0	7	629	35	35	0	0	NA	NA	NA	70	72	529	178	178	374	162	93	158	9	12	0.299	0.051	0.067
.	19.01.15-15.03.15-1-201095	30	1	1	0	0	0	0	0	0	0	0	NA	NA	NA	8	7	492	165	163	0	0	0	0	0	0	0	0	0
.	19.01.15-15.03.17-1-201101	211	15	15	6	0	3	620	12	12	0	0	NA	NA	NA	49	70	528	178	177	367	161	92	53	8	4	0.1	0.045	0.023
.	19.01.15-15.03.18-1-201104	36	1	1	0	0	0	0	0	0	0	0	NA	NA	NA	8	12	494	166	165	0	0	0	0	0	1	0	0	0.006
.	19.01.15-15.03.20-1-201109	334	46	46	13	0	8	642	42	42	0	0	NA	NA	NA	99	94	548	184	175	389	165	88	140	22	22	0.255	0.12	0.126
.	19.01.15-15.03.23-1-201115	66	3	3	2	0	1	577	1	1	0	0	NA	NA	NA	31	28	501	173	167	341	154	82	1	9	0	0.002	0.052	0
.	19.01.15-15.03.29-1-201121	63	4	4	0	0	0	571	3	3	0	0	NA	NA	NA	31	26	504	167	168	343	145	83	7	1	0	0.014	0.006	0
.	19.01.15-15.03.30-1-201123	262	35	35	12	0	8	617	31	31	0	0	NA	NA	NA	80	70	534	174	175	374	152	91	110	16	36	0.206	0.092	0.206
.	19.01.15-15.03.38-1-201128	167	9	9	5	0	3	604	8	8	0	0	NA	NA	NA	52	57	514	178	178	356	155	93	32	3	2	0.062	0.017	0.011
.	19.01.15-15.03.38-1-201129	34	1	1	0	0	0	0	0	0	0	0	NA	NA	NA	10	7	492	165	163	0	0	0	2	0	0	0.004	0	0
.	19.01.15-15.03.38-1-201130	117	11	11	4	0	4	571	9	9	0	0	NA	NA	NA	31	23	503	168	165	345	147	79	27	14	0	0.054	0.083	0
.	19.01.15-15.03.44-1-201147	184	35	35	10	0	8	627	31	31	0	0	NA	NA	NA	62	75	526	183	179	366	164	97	115	18	11	0.219	0.098	0.061
.	19.01.15-15.03.46-1-201148	117	4	4	1	0	1	592	3	3	0	0	NA	NA	NA	41	41	512	172	170	352	153	87	9	2	0	0.018	0.012	0
.	19.01.15-15.04.01-1-201155	215	20	20	11	0	8	624	16	16	0	0	NA	NA	NA	62	74	528	181	178	370	157	97	67	0	8	0.127	0	0.045
.	19.01.15-15.04.02-1-201158	238	14	14	3	0	3	616	10	10	0	0	NA	NA	NA	76	67	534	175	171	372	155	89	57	11	10	0.107	0.063	0.058
.	19.01.15-15.04.04-1-201162	92	5	5	2	0	2	588	4	4	0	0	NA	NA	NA	29	41	513	172	169	352	152	84	19	0	2	0.037	0	0.012
.	19.01.15-15.04.13-1-201170	61	2	2	0	0	0	577	1	1	0	0	NA	NA	NA	20	24	506	165	166	348	147	82	2	2	0	0.004	0.012	0
.	19.01.15-15.04.20-1-201184	187	19	19	7	0	5	606	17	17	0	0	NA	NA	NA	55	62	521	181	173	359	160	87	81	1	6	0.155	0.006	0.035
.	19.01.15-15.04.23-1-201192	62	3	3	0	0	0	578	2	2	0	0	NA	NA	NA	21	27	503	172	165	344	152	82	3	4	0	0.006	0.023	0
.	19.01.15-15.04.26-1-201195	62	3	3	0	0	0	496	2	2	0	0	NA	NA	NA	13	20	496	168	169	297	131	68	8	0	0	0.016	0	0
.	19.01.15-15.04.31-1-201207	116	13	13	2	0	2	584	12	12	0	0	NA	NA	NA	41	37	504	173	173	347	151	86	26	6	12	0.052	0.035	0.069
.	19.01.15-15.04.33-1-201209	263	71	71	24	0	16	641	57	57	0	0	NA	NA	NA	72	88	544	185	172	383	168	90	170	29	59	0.312	0.157	0.343
.	19.01.15-15.04.36-1-201211	173	18	18	6	0	5	599	14	14	0	0	NA	NA	NA	40	48	517	173	171	359	152	88	53	10	18	0.103	0.058	0.105
.	19.01.15-15.04.37-1-201213	66	3	3	0	0	0	570	2	2	0	0	NA	NA	NA	35	19	493	167	172	335	149	86	14	0	0	0.028	0	0
.	19.01.15-15.04.39-1-201219	184	7	7	0	0	0	602	5	5	0	0	NA	NA	NA	58	57	519	174	177	359	154	89	20	5	0	0.039	0.029	0
.	19.01.15-15.04.40-1-201220	236	31	31	8	0	6	627	29	29	0	0	NA	NA	NA	74	85	540	181	177	374	162	91	70	20	10	0.13	0.11	0.056
.	19.01.15-15.04.42-1-201238	266	25	25	10	0	7	626	22	22	0	0	NA	NA	NA	63	73	533	176	177	375	157	94	59	10	20	0.111	0.057	0.113
.	19.01.15-15.04.51-1-201250	204	26	26	8	0	8	609	25	25	0	0	NA	NA	NA	67	60	527	168	178	367	149	93	77	19	15	0.146	0.113	0.084
.	19.01.15-15.04.54-1-201252	92	8	8	4	0	4	566	6	6	0	0	NA	NA	NA	29	18	498	168	165	338	149	79	26	13	8	0.052	0.077	0.048
.	19.01.15-15.04.57-1-201254	227	46	46	12	0	10	599	41	41	0	0	NA	NA	NA	71	52	524	173	168	359	155	85	112	26	30	0.214	0.15	0.179
.	19.01.15-15.04.59-1-201255	260	29	29	6	0	5	626	26	26	0	0	NA	NA	NA	77	77	531	180	179	368	163	95	108	13	13	0.203	0.072	0.073
.	19.01.15-15.05.11-1-201270	158	14	14	6	0	5	604	11	11	0	0	NA	NA	NA	47	48	516	178	167	360	159	85	25	8	3	0.048	0.045	0.018
.	19.01.15-15.05.14-1-201275	297	25	25	7	0	3	632	22	22	0	0	NA	NA	NA	87	87	544	175	181	384	155	93	67	10	6	0.123	0.057	0.033
.	19.01.15-15.05.28-1-201295	148	11	11	6	0	5	610	10	10	0	0	NA	NA	NA	47	62	525	173	177	366	153	91	33	0	7	0.063	0	0.04
.	19.01.15-15.05.29-1-201297	144	10	10	4	0	4	607	9	9	0	0	NA	NA	NA	48	58	518	177	176	361	156	90	22	3	8	0.042	0.017	0.045
.	19.01.15-15.05.32-1-201305	181	20	20	6	0	5	595	19	19	0	0	NA	NA	NA	56	53	517	176	173	355	154	86	42	21	10	0.081	0.119	0.058
.	19.01.15-15.05.44-1-201327	90	3	3	0	0	0	580	2	2	0	0	NA	NA	NA	37	28	505	168	168	348	150	82	2	4	2	0.004	0.024	0.012
.	19.01.15-15.05.51-1-201331	185	13	13	7	0	6	608	12	12	0	0	NA	NA	NA	64	62	522	176	177	358	157	93	35	11	1	0.067	0.062	0.006
.	19.01.15-15.05.54-1-201333	156	9	9	4	0	4	596	7	7	0	0	NA	NA	NA	49	51	524	171	169	362	150	84	44	4	0	0.084	0.023	0
.	19.01.15-15.05.58-1-201338	85	4	4	1	0	1	587	3	3	0	0	NA	NA	NA	28	33	508	170	168	348	153	86	13	7	0	0.026	0.041	0
.	19.01.15-15.06.01-1-201343	207	56	56	12	0	8	622	54	54	0	0	NA	NA	NA	60	77	536	177	177	374	158	90	169	34	22	0.315	0.192	0.124
.	19.01.15-15.06.02-1-201345	35	1	1	1	0	1	0	0	0	0	0	NA	NA	NA	10	8	494	163	164	0	0	0	0	0	1	0	0	0.006
.	19.01.15-15.06.03-1-201346	178	37	37	7	0	4	615	35	35	0	0	NA	NA	NA	53	60	518	179	176	363	161	91	120	14	9	0.232	0.078	0.051
.	19.01.15-15.06.06-1-201350	92	6	6	1	0	1	579	5	5	0	0	NA	NA	NA	38	32	505	168	172	346	147	86	14	2	4	0.028	0.012	0.023
.	19.01.15-15.06.06-1-201351	89	3	3	0	0	0	576	1	1	0	0	NA	NA	NA	29	32	506	168	171	341	149	86	2	7	0	0.004	0.042	0
.	19.01.15-15.06.17-1-201363	152	31	31	8	0	5	607	28	28	0	0	NA	NA	NA	47	59	525	174	173	364	156	87	87	16	19	0.166	0.092	0.11
.	19.01.15-15.06.19-1-201366	177	18	18	7	0	4	620	16	16	0	0	NA	NA	NA	49	67	524	176	180	366	157	97	45	18	16	0.086	0.102	0.089
.	19.01.15-15.06.22-1-201369	235	17	17	6	0	4	626	16	16	0	0	NA	NA	NA	59	73	535	179	172	377	160	89	49	14	11	0.092	0.078	0.064
.	19.01.15-15.06.23-1-201374	64	3	3	1	0	1	575	2	2	0	0	NA	NA	NA	33	29	513	166	163	351	146	78	9	0	3	0.018	0	0.018
.	19.01.15-15.06.23-1-201375	89	7	7	0	0	0	575	6	6	0	0	NA	NA	NA	31	24	505	164	168	346	145	84	9	6	2	0.018	0.037	0.012
.	19.01.15-15.06.28-1-201386	103	5	5	3	0	2	596	4	4	0	0	NA	NA	NA	26	38	508	170	173	356	152	88	4	0	20	0.008	0	0.116
.	19.01.15-15.06.39-1-201408	234	20	20	1	0	1	613	18	18	0	0	NA	NA	NA	78	64	537	168	172	374	149	90	43	11	17	0.08	0.065	0.099
.	19.01.15-15.06.43-1-201428	31	1	1	0	0	0	0	0	0	0	0	NA	NA	NA	8	11	494	165	165	0	0	0	1	0	0	0.002	0	0
.	19.01.15-15.06.45-1-201430	93	8	8	4	0	3	583	6	6	0	0	NA	NA	NA	29	33	509	170	167	350	150	83	13	16	0	0.026	0.094	0
.	19.01.15-15.06.48-1-201431	64	3	3	0	0	0	584	2	2	0	0	NA	NA	NA	24	34	504	172	171	346	153	85	8	0	0	0.016	0	0
.	19.01.15-15.07.05-1-201441	33	1	1	0	0	0	0	0	0	0	0	NA	NA	NA	7	9	492	166	164	0	0	0	0	0	2	0	0	0.012
.	19.01.15-15.07.06-1-201444	92	4	4	0	0	0	567	2	2	0	0	NA	NA	NA	34	25	500	169	169	337	148	82	10	0	2	0.02	0	0.012
.	19.01.15-15.07.09-1-201449	261	32	32	9	0	4	610	30	30	0	0	NA	NA	NA	79	65	531	175	172	366	156	88	102	29	15	0.192	0.166	0.087
.	19.01.15-15.07.13-1-201453	185	72	72	25	0	19	606	64	64	0	0	NA	NA	NA	64	60	525	175	173	361	155	90	174	27	27	0.331	0.154	0.156
.	19.01.15-15.07.14-1-201456	202	28	28	12	0	7	612	25	25	0	0	NA	NA	NA	70	63	523	183	170	365	162	85	116	3	16	0.222	0.016	0.094
.	19.01.15-15.07.16-1-201459	154	13	13	0	0	0	602	12	12	0	0	NA	NA	NA	41	51	519	171	174	361	153	88	23	4	6	0.044	0.023	0.034
.	19.01.15-15.07.20-1-201464	85	3	3	2	0	1	580	2	2	0	0	NA	NA	NA	18	17	498	168	164	345	151	84	6	0	4	0.012	0	0.024
.	19.01.15-15.07.23-1-201472	36	1	1	0	0	0	0	0	0	0	0	NA	NA	NA	13	8	493	165	163	0	0	0	0	0	0	0	0	0
.	19.01.15-15.07.26-1-201474	151	7	7	0	0	0	582	5	5	0	0	NA	NA	NA	41	32	509	170	166	348	151	83	35	0	0	0.069	0	0
.	19.01.15-15.07.27-1-201476	338	47	47	13	0	10	637	43	43	0	0	NA	NA	NA	75	91	546	184	174	383	165	89	125	21	23	0.229	0.114	0.132
.	19.01.15-15.07.31-1-201483	146	17	17	8	0	3	579	13	13	0	0	NA	NA	NA	57	39	511	170	171	342	151	86	49	4	19	0.096	0.024	0.111
.	19.01.15-15.07.34-1-201486	32	1	1	0	0	0	0	0	0	0	0	NA	NA	NA	9	13	494	166	166	0	0	0	0	0	1	0	0	0.006
.	19.01.15-15.07.37-1-201488	89	8	8	3	0	3	574	7	7	0	0	NA	NA	NA	41	23	502	167	167	344	145	85	15	13	0	0.03	0.078	0
.	19.01.15-15.07.40-1-201491	177	24	24	10	0	6	601	22	22	0	0	NA	NA	NA	49	48	516	176	169	358	157	86	69	0	36	0.134	0	0.213
.	19.01.15-15.07.48-1-201512	316	47	47	9	0	8	630	42	42	0	0	NA	NA	NA	89	82	536	178	181	374	159	97	114	43	20	0.213	0.242	0.11
.	19.01.15-15.08.02-1-201527	66	2	2	0	0	0	574	1	1	0	0	NA	NA	NA	26	25	504	168	166	344	148	82	12	0	1	0.024	0	0.006
.	19.01.15-15.08.06-1-201532	113	14	14	3	0	3	594	11	11	0	0	NA	NA	NA	41	45	516	171	171	357	152	85	15	7	15	0.029	0.041	0.088
.	19.01.15-15.08.07-1-201533	240	50	50	16	0	12	614	48	48	0	0	NA	NA	NA	65	67	522	179	179	364	160	90	118	35	21	0.226	0.196	0.117
.	19.01.15-15.08.07-1-201534	302	34	34	10	0	6	641	30	30	0	0	NA	NA	NA	77	89	545	183	174	385	167	89	123	17	24	0.226	0.093	0.138
.	19.01.15-15.08.16-1-201545	147	9	9	0	0	0	592	7	7	0	0	NA	NA	NA	55	50	513	176	174	352	153	87	18	9	1	0.035	0.051	0.006
.	19.01.15-15.08.21-1-201552	34	1	1	0	0	0	0	0	0	0	0	NA	NA	NA	6	4	492	163	162	0	0	0	0	4	0	0	0.025	0
.	19.01.15-15.08.24-1-201557	91	4	4	1	0	1	594	2	2	0	0	NA	NA	NA	21	40	507	169	177	352	150	92	6	0	0	0.012	0	0
.	19.01.15-15.08.30-1-201566	61	3	3	2	0	2	579	2	2	0	0	NA	NA	NA	21	22	501	169	165	347	151	81	3	2	4	0.006	0.012	0.024
.	19.01.15-15.08.39-1-201577	58	3	3	1	0	1	569	2	2	0	0	NA	NA	NA	26	20	501	166	166	345	144	80	5	0	0	0.01	0	0
.	19.01.15-15.08.40-1-201579	205	18	18	3	0	2	608	17	17	0	0	NA	NA	NA	55	59	526	174	172	369	154	85	41	10	0	0.078	0.057	0
.	19.01.15-15.08.44-1-201599	33	1	1	0	0	0	0	0	0	0	0	NA	NA	NA	12	14	494	166	167	0	0	0	0	1	0	0	0.006	0
.	19.01.15-15.08.45-1-201600	174	22	22	8	0	6	596	20	20	0	0	NA	NA	NA	52	45	514	172	172	354	154	88	77	7	15	0.15	0.041	0.087
.	19.01.15-15.08.45-1-201601	64	2	2	1	0	1	580	1	1	0	0	NA	NA	NA	25	31	511	167	166	350	149	81	0	3	1	0	0.018	0.006
.	19.01.15-15.08.47-1-201603	263	45	45	13	0	6	614	41	41	0	0	NA	NA	NA	85	72	529	180	176	365	155	94	115	15	38	0.217	0.083	0.216
.	19.01.15-15.08.54-1-201607	215	21	21	6	0	3	622	16	16	0	0	NA	NA	NA	66	79	537	176	179	373	157	92	63	1	17	0.117	0.006	0.095
.	19.01.15-15.08.58-1-201610	36	1	1	0	0	0	0	0	0	0	0	NA	NA	NA	8	11	495	163	166	0	0	0	1	0	0	0.002	0	0
.	19.01.15-15.08.59-1-201613	185	12	12	3	0	2	607	11	11	0	0	NA	NA	NA	45	64	530	169	178	366	152	89	40	8	1	0.075	0.047	0.006
.	19.01.15-15.09.01-1-201614	275	89	89	19	0	18	635	82	82	0	0	NA	NA	NA	88	92	541	185	179	376	167	92	228	22	52	0.421	0.119	0.291
.	19.01.15-15.09.04-1-201621	92	4	4	2	0	2	582	3	3	0	0	NA	NA	NA	33	29	508	169	165	351	149	82	19	0	0	0.037	0	0
.	19.01.15-15.09.15-1-201637	186	13	13	4	0	3	602	12	12	0	0	NA	NA	NA	67	55	519	176	173	360	155	87	19	10	13	0.037	0.057	0.075
.	19.01.15-15.09.18-1-201639	89	11	11	2	0	2	577	10	10	0	0	NA	NA	NA	36	29	509	168	165	351	147	79	27	0	9	0.053	0	0.055
.	19.01.15-15.09.21-1-201645	96	9	9	4	0	3	582	7	7	0	0	NA	NA	NA	28	27	505	167	168	346	148	88	28	4	1	0.055	0.024	0.006
.	19.01.15-15.09.24-1-201655	33	1	1	0	0	0	0	0	0	0	0	NA	NA	NA	10	10	494	164	165	0	0	0	0	0	1	0	0	0.006
.	19.01.15-15.09.25-1-201656	120	10	10	3	0	3	577	9	9	0	0	NA	NA	NA	39	27	505	165	170	347	145	85	21	18	2	0.042	0.109	0.012
.	19.01.15-15.09.27-1-201660	93	6	6	1	0	1	584	4	4	0	0	NA	NA	NA	26	31	506	170	168	349	151	84	23	4	0	0.045	0.024	0
.	19.01.15-15.09.47-1-201690	239	23	23	6	0	3	627	22	22	0	0	NA	NA	NA	53	74	529	175	183	367	161	99	89	7	6	0.168	0.04	0.033
.	19.01.15-15.09.47-1-201692	324	33	33	11	0	7	635	31	31	0	0	NA	NA	NA	111	92	544	178	183	379	158	98	116	20	14	0.213	0.112	0.077
.	19.01.15-15.09.51-1-201697	152	27	27	5	0	2	586	25	25	0	0	NA	NA	NA	59	40	506	171	176	342	153	91	58	5	10	0.115	0.029	0.057
.	19.01.15-15.09.52-1-201699	94	5	5	1	0	0	583	4	4	0	0	NA	NA	NA	34	34	512	171	164	351	151	81	12	0	4	0.023	0	0.024
.	19.01.15-15.09.52-1-201700	159	15	15	3	0	1	606	13	13	0	0	NA	NA	NA	44	54	523	172	172	362	153	91	39	7	3	0.075	0.041	0.017
.	19.01.15-15.09.54-1-201702	269	64	64	12	0	11	622	57	57	0	0	NA	NA	NA	96	78	529	179	183	366	161	95	180	24	25	0.34	0.134	0.137
.	19.01.15-15.09.56-1-201703	94	6	6	3	0	2	584	5	5	0	0	NA	NA	NA	29	37	511	172	167	353	151	80	32	0	3	0.063	0	0.018
.	19.01.15-15.10.11-1-201721	151	10	10	7	0	3	599	9	9	0	0	NA	NA	NA	56	49	510	177	175	354	156	89	35	14	7	0.069	0.079	0.04
.	19.01.15-15.10.16-1-201728	94	9	9	4	0	4	584	8	8	0	0	NA	NA	NA	38	36	509	169	171	350	150	84	16	0	20	0.031	0	0.117
.	19.01.15-15.10.20-1-201739	32	1	1	0	0	0	0	0	0	0	0	NA	NA	NA	7	11	496	164	164	0	0	0	0	0	0	0	0	0
.	19.01.15-15.10.22-1-201743	185	83	83	20	0	14	593	80	80	0	0	NA	NA	NA	53	50	515	173	175	349	155	89	184	17	44	0.357	0.098	0.251
.	19.01.15-15.10.27-1-201748	65	2	2	0	0	0	576	1	1	0	0	NA	NA	NA	26	26	501	169	169	345	149	82	5	1	0	0.01	0.006	0
.	19.01.15-15.10.32-1-201759	169	12	12	6	0	4	606	9	9	0	0	NA	NA	NA	54	66	532	172	175	361	153	92	29	5	3	0.055	0.029	0.017
.	19.01.15-15.10.41-1-201771	213	15	15	3	0	2	610	14	14	0	0	NA	NA	NA	73	60	527	172	174	369	152	89	42	8	14	0.08	0.047	0.08
.	19.01.15-15.10.42-1-201790	285	27	27	10	0	7	637	21	21	0	0	NA	NA	NA	89	95	552	183	173	388	160	89	87	12	5	0.158	0.066	0.029
.	19.01.15-15.10.43-1-201791	148	19	19	3	0	1	594	12	12	0	0	NA	NA	NA	43	41	516	174	164	359	157	78	42	9	6	0.081	0.052	0.037
.	19.01.15-15.10.43-1-201793	61	2	2	0	0	0	582	1	1	0	0	NA	NA	NA	22	31	505	173	166	345	153	84	4	0	4	0.008	0	0.024
.	19.01.15-15.10.54-1-201798	278	24	24	9	0	7	618	21	21	0	0	NA	NA	NA	79	65	529	176	173	371	158	89	66	23	7	0.125	0.131	0.04
.	19.01.15-15.10.58-1-201803	122	9	9	4	0	2	587	8	8	0	0	NA	NA	NA	47	38	509	169	173	351	151	85	34	6	1	0.067	0.036	0.006
.	19.01.15-15.10.58-1-201804	34	1	1	0	0	0	0	0	0	0	0	NA	NA	NA	12	12	494	165	166	0	0	0	1	0	0	0.002	0	0
.	19.01.15-15.11.01-1-201807	92	5	5	3	0	3	580	3	3	0	0	NA	NA	NA	43	38	510	170	171	346	150	84	1	7	6	0.002	0.041	0.035
.	19.01.15-15.11.10-1-201816	92	3	3	0	0	0	583	2	2	0	0	NA	NA	NA	41	35	513	169	166	350	151	82	9	0	0	0.018	0	0
.	19.01.15-15.11.13-1-201821	61	2	2	1	0	1	100	1	1	0	0	NA	NA	NA	15	16	497	169	163	65	22	13	7	0	0	0.014	0	0
.	19.01.15-15.11.18-1-201829	61	2	2	0	0	0	585	0	0	0	0	NA	NA	NA	20	33	504	172	170	345	155	85	6	0	0	0.012	0	0
.	19.01.15-15.11.19-1-201834	178	24	24	3	0	2	603	22	22	0	0	NA	NA	NA	49	58	523	172	176	359	154	90	65	7	5	0.124	0.041	0.028
.	19.01.15-15.11.20-1-201837	209	30	30	11	0	8	613	28	28	0	0	NA	NA	NA	71	65	526	176	176	364	155	94	81	16	10	0.154	0.091	0.057
.	19.01.15-15.11.21-1-201839	243	22	22	9	0	7	628	21	21	0	0	NA	NA	NA	72	81	543	177	174	381	158	89	77	0	4	0.142	0	0.023
.	19.01.15-15.11.21-1-201840	151	11	11	3	0	2	597	9	9	0	0	NA	NA	NA	48	55	526	175	167	359	156	82	15	9	5	0.029	0.051	0.03
.	19.01.15-15.11.26-1-201845	140	12	12	3	0	3	593	10	10	0	0	NA	NA	NA	37	40	516	170	167	356	152	85	27	0	4	0.052	0	0.024
.	19.01.15-15.11.32-1-201855	30	1	1	0	0	0	0	0	0	0	0	NA	NA	NA	8	8	491	165	165	0	0	0	4	0	0	0.008	0	0
.	19.01.15-15.11.34-1-201858	257	38	38	10	0	6	632	35	35	0	0	NA	NA	NA	50	77	533	183	174	375	165	92	163	13	18	0.306	0.071	0.103
.	19.01.15-15.11.37-1-201862	90	3	3	1	0	1	591	1	1	0	0	NA	NA	NA	26	33	508	172	166	352	153	86	4	3	3	0.008	0.017	0.018
.	19.01.15-15.11.45-1-201883	60	2	2	1	0	1	575	1	1	0	0	NA	NA	NA	23	24	505	167	165	347	148	80	0	0	5	0	0	0.03
.	19.01.15-15.11.47-1-201884	30	1	1	0	0	0	0	0	0	0	0	NA	NA	NA	6	8	495	163	163	0	0	0	0	0	0	0	0	0
.	19.01.15-15.11.49-1-201885	95	8	8	1	0	0	594	7	7	0	0	NA	NA	NA	32	34	510	167	170	358	151	85	25	3	5	0.049	0.018	0.029
.	19.01.15-15.11.54-1-201889	60	3	3	0	0	0	582	2	2	0	0	NA	NA	NA	17	24	501	169	167	348	152	82	4	1	0	0.008	0.006	0
.	19.01.15-15.11.58-1-201892	333	41	41	16	0	10	668	35	35	0	0	NA	NA	NA	96	116	553	193	183	395	173	100	107	25	24	0.193	0.13	0.131
.	19.01.15-15.11.58-1-201893	155	17	17	6	0	4	607	15	15	0	0	NA	NA	NA	48	55	530	172	166	369	154	84	59	2	6	0.111	0.012	0.036
.	19.01.15-15.12.01-1-201894	185	26	26	5	0	5	616	24	24	0	0	NA	NA	NA	47	63	526	178	172	369	160	87	38	19	14	0.072	0.107	0.081
.	19.01.15-15.12.03-1-201897	33	1	1	0	0	0	0	0	0	0	0	NA	NA	NA	8	7	493	165	162	0	0	0	0	0	2	0	0	0.012
.	19.01.15-15.12.08-1-201904	32	1	1	1	0	1	0	0	0	0	0	NA	NA	NA	15	5	490	165	163	0	0	0	0	0	1	0	0	0.006
.	19.01.15-15.12.09-1-201907	56	2	2	1	0	1	49	1	1	0	0	NA	NA	NA	9	13	498	165	163	30	12	7	0	3	0	0	0.018	0
.	19.01.15-15.12.10-1-201908	146	21	21	10	0	9	611	19	19	0	0	NA	NA	NA	54	61	527	175	172	365	159	87	61	7	7	0.116	0.04	0.041
.	19.01.15-15.12.12-1-201911	82	4	4	1	0	1	571	3	3	0	0	NA	NA	NA	19	22	499	166	170	342	145	84	4	2	2	0.008	0.012	0.012
.	19.01.15-15.12.14-1-201915	421	41	41	17	0	11	664	38	38	0	0	NA	NA	NA	122	122	561	185	189	398	163	103	109	32	37	0.194	0.173	0.196
.	19.01.15-15.12.16-1-201920	35	1	1	0	0	0	0	0	0	0	0	NA	NA	NA	7	8	493	166	162	0	0	0	0	0	4	0	0	0.025
.	19.01.15-15.12.20-1-201926	221	32	32	6	0	5	615	30	30	0	0	NA	NA	NA	48	62	527	177	171	370	157	88	130	6	15	0.247	0.034	0.088
.	19.01.15-15.12.28-1-201932	170	21	21	4	0	4	602	18	18	0	0	NA	NA	NA	66	63	533	171	172	363	152	87	54	2	22	0.101	0.012	0.128
.	19.01.15-15.12.38-1-201947	289	48	48	10	0	8	630	45	45	0	0	NA	NA	NA	87	79	538	173	181	377	155	98	143	23	14	0.266	0.133	0.077
.	19.01.15-15.12.39-1-201950	296	47	47	10	0	7	636	39	39	0	0	NA	NA	NA	70	87	538	182	180	379	163	94	147	14	33	0.273	0.077	0.183
.	19.01.15-15.12.39-1-201951	250	26	26	9	0	7	620	24	24	0	0	NA	NA	NA	66	74	527	178	182	369	156	95	58	8	22	0.11	0.045	0.121
.	19.01.15-15.12.42-1-201973	32	1	1	0	0	0	0	0	0	0	0	NA	NA	NA	10	5	490	164	164	0	0	0	0	0	0	0	0	0
.	19.01.15-15.12.44-1-201974	59	2	2	0	0	0	581	1	1	0	0	NA	NA	NA	19	23	502	166	168	350	148	83	6	0	2	0.012	0	0.012
.	19.01.15-15.12.56-1-201983	241	24	24	7	0	5	616	20	20	0	0	NA	NA	NA	76	67	529	179	172	367	161	88	73	14	15	0.138	0.078	0.087
.	19.01.15-15.13.00-1-201987	35	1	1	1	0	1	0	0	0	0	0	NA	NA	NA	11	8	492	164	165	0	0	0	3	0	0	0.006	0	0
.	19.01.15-15.13.01-1-201988	36	1	1	0	0	0	0	0	0	0	0	NA	NA	NA	13	11	493	167	164	0	0	0	1	0	0	0.002	0	0
.	19.01.15-15.13.03-1-201991	85	3	3	3	0	2	587	2	2	0	0	NA	NA	NA	30	32	512	167	166	354	149	84	4	0	6	0.008	0	0.036
.	19.01.15-15.13.03-1-201995	120	8	8	3	0	3	596	7	7	0	0	NA	NA	NA	39	49	518	171	173	355	152	89	22	0	11	0.042	0	0.064
.	19.01.15-15.13.10-1-202000	115	11	11	3	0	2	582	10	10	0	0	NA	NA	NA	30	29	511	164	167	354	143	85	22	0	19	0.043	0	0.114
.	19.01.15-15.13.18-1-202013	378	55	55	22	0	16	629	49	49	0	0	NA	NA	NA	104	83	535	178	183	373	157	99	176	18	25	0.329	0.101	0.137
.	19.01.15-15.13.20-1-202016	118	7	7	1	0	1	598	5	5	0	0	NA	NA	NA	33	48	513	172	176	355	154	89	34	0	0	0.066	0	0
.	19.01.15-15.13.20-1-202018	290	41	41	10	0	7	621	38	38	0	0	NA	NA	NA	68	70	529	181	173	371	161	89	92	19	29	0.174	0.105	0.168
.	19.01.15-15.13.25-1-202026	114	6	6	1	0	1	576	5	5	0	0	NA	NA	NA	34	24	502	164	171	346	144	86	0	11	6	0	0.067	0.035
.	19.01.15-15.13.32-1-202033	208	47	47	18	0	12	614	43	43	0	0	NA	NA	NA	53	61	525	173	176	367	155	92	169	10	38	0.322	0.058	0.216
.	19.01.15-15.13.42-1-202055	35	1	1	0	0	0	0	0	0	0	0	NA	NA	NA	10	8	491	167	163	0	0	0	0	0	0	0	0	0
.	19.01.15-15.13.42-1-202056	403	43	43	11	0	8	662	40	40	0	0	NA	NA	NA	117	108	556	185	180	396	169	97	121	27	42	0.218	0.146	0.233
.	19.01.15-15.13.55-1-202058	33	1	1	0	0	0	0	0	0	0	0	NA	NA	NA	18	9	495	164	163	0	0	0	0	0	7	0	0	0.043
.	19.01.15-15.13.56-1-202059	171	9	9	2	0	1	604	8	8	0	0	NA	NA	NA	35	52	525	173	167	364	157	83	24	0	7	0.046	0	0.042
.	19.01.15-15.13.57-1-202060	63	3	3	1	0	1	576	1	1	0	0	NA	NA	NA	23	23	502	168	166	342	151	83	4	5	0	0.008	0.03	0
.	19.01.15-15.14.01-1-202063	263	36	36	14	0	11	622	33	33	0	0	NA	NA	NA	78	71	528	185	171	367	165	90	129	9	26	0.244	0.049	0.152
.	19.01.15-15.14.05-1-202072	32	1	1	0	0	0	0	0	0	0	0	NA	NA	NA	8	16	498	164	167	0	0	0	0	0	1	0	0	0.006
.	19.01.15-15.14.08-1-202075	116	10	10	1	0	1	596	9	9	0	0	NA	NA	NA	35	41	511	168	175	355	150	91	15	12	2	0.029	0.071	0.011
.	19.01.15-15.14.10-1-202076	151	18	18	6	0	5	591	16	16	0	0	NA	NA	NA	48	42	511	172	172	352	153	86	34	16	15	0.067	0.093	0.087
.	19.01.15-15.14.20-1-202089	112	14	14	4	0	4	579	11	11	0	0	NA	NA	NA	31	33	506	173	167	345	152	82	40	1	2	0.079	0.006	0.012
.	19.01.15-15.14.30-1-202104	150	6	6	0	0	0	608	4	4	0	0	NA	NA	NA	35	57	519	176	175	362	156	90	21	0	1	0.04	0	0.006
.	19.01.15-15.14.33-1-202107	92	4	4	1	0	0	581	3	3	0	0	NA	NA	NA	30	32	510	165	170	350	146	85	7	0	6	0.014	0	0.035
.	19.01.15-15.14.40-1-202119	35	1	1	0	0	0	0	0	0	0	0	NA	NA	NA	11	6	493	164	162	0	0	0	0	1	0	0	0.006	0
.	19.01.15-15.14.40-1-202120	64	2	2	0	0	0	353	1	1	0	0	NA	NA	NA	23	11	491	165	168	213	92	48	1	0	4	0.002	0	0.024
.	19.01.15-15.14.42-1-202139	33	1	1	1	0	1	0	0	0	0	0	NA	NA	NA	8	10	497	163	163	0	0	0	0	0	0	0	0	0
.	19.01.15-15.14.45-1-202147	206	29	29	7	0	5	625	24	24	0	0	NA	NA	NA	75	74	523	184	180	365	164	96	69	49	6	0.132	0.266	0.033
.	19.01.15-15.14.45-1-202148	61	2	2	1	0	1	347	1	1	0	0	NA	NA	NA	18	20	498	170	165	210	91	46	4	0	0	0.008	0	0
.	19.01.15-15.14.48-1-202152	91	7	7	4	0	4	578	5	5	0	0	NA	NA	NA	41	30	505	172	166	341	155	82	12	2	7	0.024	0.012	0.042
.	19.01.15-15.14.49-1-202153	326	37	37	8	0	6	649	32	32	0	0	NA	NA	NA	77	99	552	179	181	391	161	97	111	15	27	0.201	0.084	0.149
.	19.01.15-15.14.51-1-202156	87	4	4	0	0	0	567	3	3	0	0	NA	NA	NA	26	18	497	166	168	337	146	84	11	2	0	0.022	0.012	0
.	19.01.15-15.14.53-1-202159	61	2	2	0	0	0	149	1	1	0	0	NA	NA	NA	20	9	494	166	162	88	39	22	2	1	0	0.004	0.006	0
.	19.01.15-15.14.54-1-202161	89	5	5	1	0	1	580	4	4	0	0	NA	NA	NA	29	29	506	166	170	347	149	84	2	9	9	0.004	0.054	0.053
.	19.01.15-15.14.55-1-202165	146	8	8	1	0	1	600	7	7	0	0	NA	NA	NA	45	47	514	172	174	359	155	86	25	0	3	0.049	0	0.017
.	19.01.15-15.14.56-1-202166	34	1	1	0	0	0	0	0	0	0	0	NA	NA	NA	6	9	492	165	165	0	0	0	0	0	0	0	0	0
.	19.01.15-15.14.59-1-202168	63	2	2	1	0	1	297	1	1	0	0	NA	NA	NA	33	16	501	164	164	176	74	47	0	2	2	0	0.012	0.012
.	19.01.15-15.15.01-1-202171	260	65	65	16	0	13	600	62	62	0	0	NA	NA	NA	66	57	517	178	175	358	154	88	163	27	45	0.315	0.152	0.257
.	19.01.15-15.15.06-1-202179	61	2	2	0	0	0	584	1	1	0	0	NA	NA	NA	21	32	510	168	167	350	150	84	7	0	0	0.014	0	0
.	19.01.15-15.15.08-1-202180	185	22	22	5	0	4	606	18	18	0	0	NA	NA	NA	61	54	519	175	173	360	160	86	38	9	28	0.073	0.051	0.162
.	19.01.15-15.15.10-1-202182	175	14	14	2	0	1	593	13	13	0	0	NA	NA	NA	49	48	518	168	175	356	149	88	25	6	6	0.048	0.036	0.034
.	19.01.15-15.15.12-1-202185	241	16	16	6	0	6	608	14	14	0	0	NA	NA	NA	84	64	523	179	175	358	161	89	59	3	12	0.113	0.017	0.069
.	19.01.15-15.15.19-1-202198	91	6	6	2	0	2	585	5	5	0	0	NA	NA	NA	30	36	515	167	167	354	148	83	25	0	4	0.049	0	0.024
.	19.01.15-15.15.20-1-202201	61	2	2	0	0	0	401	1	1	0	0	NA	NA	NA	20	18	498	170	163	234	110	57	10	0	0	0.02	0	0
.	19.01.15-15.15.31-1-202217	238	37	37	9	0	8	622	34	34	0	0	NA	NA	NA	75	82	545	175	175	379	155	88	117	4	6	0.215	0.023	0.034
.	19.01.15-15.15.33-1-202218	38	1	1	1	0	1	0	0	0	0	0	NA	NA	NA	8	7	494	164	162	0	0	0	0	0	0	0	0	0
.	19.01.15-15.15.35-1-202219	274	24	24	5	0	4	628	21	21	0	0	NA	NA	NA	67	80	536	182	175	376	162	90	66	13	5	0.123	0.071	0.029
.	19.01.15-15.15.36-1-202220	207	49	49	13	0	8	604	44	44	0	0	NA	NA	NA	68	56	513	176	180	353	160	91	97	10	27	0.189	0.057	0.15
.	19.01.15-15.15.37-1-202221	125	12	12	3	0	3	599	10	10	0	0	NA	NA	NA	44	48	520	172	169	363	151	85	22	20	0	0.042	0.116	0
.	19.01.15-15.15.40-1-202224	62	3	3	3	0	3	246	2	2	0	0	NA	NA	NA	15	21	500	168	166	156	58	32	3	0	0	0.006	0	0
.	19.01.15-15.15.41-1-202240	95	4	4	0	0	0	581	3	3	0	0	NA	NA	NA	41	30	505	172	166	345	152	84	8	0	3	0.016	0	0.018
.	19.01.15-15.16.02-1-202244	117	8	8	2	0	1	598	7	7	0	0	NA	NA	NA	33	43	507	177	172	352	160	86	24	0	0	0.047	0	0
.	19.01.15-15.16.05-1-202248	92	3	3	0	0	0	571	2	2	0	0	NA	NA	NA	32	21	503	166	165	344	145	82	7	3	0	0.014	0.018	0
.	19.01.15-15.16.13-1-202254	122	13	13	5	0	3	589	11	11	0	0	NA	NA	NA	27	35	507	168	173	349	151	89	12	24	1	0.024	0.143	0.006
.	19.01.15-15.16.19-1-202265	61	3	3	0	0	0	498	2	2	0	0	NA	NA	NA	12	18	500	165	166	299	126	73	1	3	0	0.002	0.018	0
.	19.01.15-15.16.20-1-202266	117	12	12	0	0	0	598	11	11	0	0	NA	NA	NA	28	47	519	170	171	358	152	88	28	5	2	0.054	0.029	0.012
.	19.01.15-15.16.25-1-202273	144	11	11	2	0	1	590	10	10	0	0	NA	NA	NA	48	43	511	171	174	353	150	87	15	10	5	0.029	0.058	0.029
.	19.01.15-15.16.33-1-202292	36	1	1	1	0	1	0	0	0	0	0	NA	NA	NA	16	7	492	164	164	0	0	0	0	0	2	0	0	0.012
.	19.01.15-15.16.36-1-202295	116	8	8	4	0	3	592	7	7	0	0	NA	NA	NA	39	37	514	167	169	357	148	87	22	5	5	0.043	0.03	0.03
.	19.01.15-15.16.38-1-202301	63	2	2	1	0	1	549	1	1	0	0	NA	NA	NA	21	16	500	167	162	328	142	79	0	0	2	0	0	0.012
.	19.01.15-15.16.39-1-202302	86	3	3	2	0	2	576	2	2	0	0	NA	NA	NA	19	26	506	166	167	345	148	83	5	0	2	0.01	0	0.012
.	19.01.15-15.16.41-1-202319	91	5	5	2	0	2	588	3	3	0	0	NA	NA	NA	23	28	504	166	171	352	148	88	12	6	5	0.024	0.036	0.029
.	19.01.15-15.16.44-1-202326	123	19	19	5	0	5	590	17	17	0	0	NA	NA	NA	51	40	507	171	175	350	154	86	54	9	4	0.107	0.053	0.023
.	19.01.15-15.16.47-1-202332	232	42	42	18	0	11	616	38	38	0	0	NA	NA	NA	75	69	533	175	174	369	155	92	84	13	49	0.158	0.074	0.282
.	19.01.15-15.16.49-1-202333	146	17	17	4	0	4	576	16	16	0	0	NA	NA	NA	56	29	507	167	168	347	148	81	29	9	12	0.057	0.054	0.071
.	19.01.15-15.16.51-1-202335	66	4	4	2	0	2	579	3	3	0	0	NA	NA	NA	24	26	504	170	165	347	151	81	8	1	3	0.016	0.006	0.018
.	19.01.15-15.16.53-1-202337	86	7	7	1	0	1	587	6	6	0	0	NA	NA	NA	28	33	510	169	167	354	150	83	21	3	4	0.041	0.018	0.024
.	19.01.15-15.16.56-1-202338	181	31	31	9	0	5	602	28	28	0	0	NA	NA	NA	68	56	523	171	175	361	151	90	95	13	23	0.182	0.076	0.131
.	19.01.15-15.16.56-1-202339	85	4	4	2	0	1	573	3	3	0	0	NA	NA	NA	32	21	498	167	169	341	149	83	28	8	0	0.056	0.048	0
.	19.01.15-15.17.00-1-202344	57	2	2	0	0	0	581	1	1	0	0	NA	NA	NA	16	24	506	165	166	351	149	81	0	4	2	0	0.024	0.012
.	19.01.15-15.17.07-1-202354	31	1	1	0	0	0	0	0	0	0	0	NA	NA	NA	8	13	497	164	165	0	0	0	0	0	0	0	0	0
.	19.01.15-15.17.09-1-202358	172	8	8	2	0	2	595	6	6	0	0	NA	NA	NA	48	44	512	171	174	354	153	88	18	9	4	0.035	0.053	0.023
.	19.01.15-15.17.13-1-202361	88	5	5	1	0	1	571	4	4	0	0	NA	NA	NA	21	15	495	165	168	342	146	83	0	7	4	0	0.042	0.024
.	19.01.15-15.17.13-1-202362	64	3	3	1	0	1	576	2	2	0	0	NA	NA	NA	21	22	503	168	164	345	150	81	12	0	0	0.024	0	0
.	19.01.15-15.17.13-1-202363	60	3	3	0	0	0	567	2	2	0	0	NA	NA	NA	24	16	496	167	166	342	145	80	0	7	0	0	0.042	0
.	19.01.15-15.17.15-1-202367	95	9	9	2	0	2	576	6	6	0	0	NA	NA	NA	30	24	502	166	169	345	145	86	21	0	14	0.042	0	0.083
.	19.01.15-15.17.17-1-202374	120	8	8	2	0	2	589	5	5	0	0	NA	NA	NA	42	43	516	167	173	358	144	87	30	5	3	0.058	0.03	0.017
.	19.01.15-15.17.27-1-202387	183	6	6	1	0	1	590	5	5	0	0	NA	NA	NA	56	41	517	168	169	356	149	85	9	5	6	0.017	0.03	0.036
.	19.01.15-15.17.29-1-202390	298	51	51	13	0	7	636	48	48	0	0	NA	NA	NA	77	94	543	184	180	377	162	97	156	5	17	0.287	0.027	0.094
.	19.01.15-15.17.29-1-202392	92	4	4	1	0	1	577	3	3	0	0	NA	NA	NA	24	25	503	171	164	347	151	79	3	3	4	0.006	0.018	0.024
.	19.01.15-15.17.31-1-202394	352	34	34	12	0	7	658	32	32	0	0	NA	NA	NA	100	120	556	196	181	391	170	97	134	8	36	0.241	0.041	0.199
.	19.01.15-15.17.39-1-202399	62	2	2	1	0	1	571	1	1	0	0	NA	NA	NA	25	24	503	165	169	337	148	86	5	0	0	0.01	0	0
.	19.01.15-15.17.42-1-202416	64	2	2	1	0	1	567	1	1	0	0	NA	NA	NA	26	18	501	165	165	338	146	83	2	3	0	0.004	0.018	0
.	19.01.15-15.17.44-1-202417	129	17	17	3	0	1	580	14	14	0	0	NA	NA	NA	44	36	512	168	169	353	145	82	36	7	4	0.07	0.042	0.024
.	19.01.15-15.17.53-1-202423	89	11	11	3	0	1	583	10	10	0	0	NA	NA	NA	35	35	509	170	169	349	152	82	25	7	0	0.049	0.041	0
.	19.01.15-15.17.53-1-202424	184	10	10	4	0	2	597	9	9	0	0	NA	NA	NA	39	45	514	173	171	357	153	87	27	5	6	0.053	0.029	0.035
.	19.01.15-15.17.58-1-202427	89	4	4	2	0	2	573	3	3	0	0	NA	NA	NA	38	30	505	169	169	344	147	82	14	7	2	0.028	0.041	0.012
.	19.01.15-15.18.02-1-202428	86	3	3	1	0	1	580	2	2	0	0	NA	NA	NA	19	26	507	167	165	348	150	82	4	1	0	0.008	0.006	0
.	19.01.15-15.18.15-1-202443	93	5	5	1	0	1	587	4	4	0	0	NA	NA	NA	24	33	503	170	173	345	153	89	11	0	6	0.022	0	0.035
.	19.01.15-15.18.19-1-202452	34	1	1	1	0	1	0	0	0	0	0	NA	NA	NA	8	13	500	163	163	0	0	0	0	0	2	0	0	0.012
.	19.01.15-15.18.21-1-202455	115	18	18	5	0	2	597	15	15	0	0	NA	NA	NA	40	46	512	178	169	355	157	85	70	4	4	0.137	0.022	0.024
.	19.01.15-15.18.22-1-202457	119	8	8	0	0	0	586	7	7	0	0	NA	NA	NA	28	34	505	171	171	347	154	85	17	3	5	0.034	0.018	0.029
.	19.01.15-15.18.23-1-202458	64	2	2	2	0	2	573	1	1	0	0	NA	NA	NA	14	20	501	166	166	343	149	81	0	0	5	0	0	0.03
.	19.01.15-15.18.23-1-202460	150	6	6	0	0	0	597	3	3	0	0	NA	NA	NA	49	45	514	171	173	356	153	88	6	4	4	0.012	0.023	0.023
.	19.01.15-15.18.28-1-202464	120	6	6	4	0	4	572	4	4	0	0	NA	NA	NA	44	29	507	168	167	340	148	84	11	4	1	0.022	0.024	0.006
.	19.01.15-15.18.33-1-202473	59	5	5	3	0	2	578	3	3	0	0	NA	NA	NA	12	23	503	170	163	349	151	78	15	6	0	0.03	0.035	0
.	19.01.15-15.18.33-1-202474	93	7	7	3	0	3	586	6	6	0	0	NA	NA	NA	24	32	509	169	167	352	151	83	18	0	1	0.035	0	0.006
.	19.01.15-15.18.37-1-202476	202	30	30	9	0	6	607	29	29	0	0	NA	NA	NA	66	58	524	173	174	363	155	89	88	7	9	0.168	0.04	0.052
.	19.01.15-15.18.41-1-202500	65	3	3	2	0	2	575	2	2	0	0	NA	NA	NA	26	26	505	167	167	346	147	82	14	0	2	0.028	0	0.012
.	19.01.15-15.18.52-1-202506	60	3	3	0	0	0	574	2	2	0	0	NA	NA	NA	22	24	500	169	168	341	150	83	4	1	0	0.008	0.006	0
.	19.01.15-15.18.52-1-202507	268	38	38	12	0	10	617	34	34	0	0	NA	NA	NA	91	70	533	175	175	376	155	86	74	18	15	0.139	0.103	0.086
.	19.01.15-15.18.53-1-202508	33	1	1	0	0	0	0	0	0	0	0	NA	NA	NA	4	10	492	165	166	0	0	0	0	0	0	0	0	0
.	19.01.15-15.18.55-1-202509	367	30	30	7	0	6	657	29	29	0	0	NA	NA	NA	101	107	553	189	178	393	169	95	53	17	31	0.096	0.09	0.174
.	19.01.15-15.18.56-1-202511	152	17	17	7	0	6	591	14	14	0	0	NA	NA	NA	53	40	513	170	170	352	153	86	30	21	7	0.058	0.124	0.041
.	19.01.15-15.19.00-1-202513	147	12	12	2	0	2	606	11	11	0	0	NA	NA	NA	48	59	526	171	175	364	152	90	36	6	0	0.068	0.035	0
.	19.01.15-15.19.06-1-202525	64	2	2	0	0	0	246	1	1	0	0	NA	NA	NA	12	17	498	166	166	152	59	35	4	0	0	0.008	0	0
.	19.01.15-15.19.08-1-202526	204	33	33	8	0	7	602	32	32	0	0	NA	NA	NA	69	56	513	174	182	350	156	96	89	6	15	0.173	0.034	0.082
.	19.01.15-15.19.08-1-202527	165	10	10	4	0	3	602	9	9	0	0	NA	NA	NA	57	53	523	170	173	362	152	88	57	0	16	0.109	0	0.092
.	19.01.15-15.19.17-1-202539	333	41	41	14	0	10	649	35	35	0	0	NA	NA	NA	89	103	545	191	180	381	175	93	102	25	34	0.187	0.131	0.189
.	19.01.15-15.19.23-1-202549	62	2	2	1	0	1	201	1	1	0	0	NA	NA	NA	24	19	502	166	164	119	55	27	3	0	0	0.006	0	0
.	19.01.15-15.19.25-1-202552	298	59	59	24	0	19	647	51	51	0	0	NA	NA	NA	84	97	545	180	185	385	161	101	150	59	24	0.275	0.328	0.13
.	19.01.15-15.19.33-1-202560	202	13	13	4	0	4	595	12	12	0	0	NA	NA	NA	57	44	515	171	171	353	153	89	34	0	6	0.066	0	0.035
.	19.01.15-15.19.35-1-202563	237	36	36	8	0	7	618	33	33	0	0	NA	NA	NA	67	65	521	175	182	363	157	98	130	5	10	0.25	0.029	0.055
.	19.01.15-15.19.36-1-202566	95	6	6	3	0	2	588	5	5	0	0	NA	NA	NA	26	33	514	168	164	356	151	81	13	0	6	0.025	0	0.037
.	19.01.15-15.19.40-1-202568	145	11	11	4	0	2	588	10	10	0	0	NA	NA	NA	27	32	505	168	172	347	151	90	18	17	6	0.036	0.101	0.035
.	19.01.15-15.19.40-1-202569	203	16	16	4	0	3	600	13	13	0	0	NA	NA	NA	48	56	513	177	179	353	156	91	32	11	20	0.062	0.062	0.112
.	19.01.15-15.19.56-1-202599	91	12	12	2	0	2	575	10	10	0	0	NA	NA	NA	29	21	502	166	166	345	147	83	32	0	7	0.064	0	0.042
.	19.01.15-15.19.58-1-202602	214	9	9	3	0	2	602	8	8	0	0	NA	NA	NA	61	56	523	174	172	362	154	86	32	1	23	0.061	0.006	0.134
.	19.01.15-15.20.00-1-202604	204	13	13	2	0	1	613	11	11	0	0	NA	NA	NA	56	61	529	173	172	371	154	88	36	8	3	0.068	0.046	0.017
.	19.01.15-15.20.02-1-202612	64	3	3	0	0	0	566	1	1	0	0	NA	NA	NA	21	18	501	164	166	343	143	80	4	5	2	0.008	0.03	0.012
.	19.01.15-15.20.11-1-202623	201	31	31	6	0	5	595	28	28	0	0	NA	NA	NA	65	56	521	175	173	355	153	87	82	22	20	0.157	0.126	0.116
.	19.01.15-15.20.16-1-202632	126	13	13	4	0	3	595	10	10	0	0	NA	NA	NA	41	47	516	170	174	357	150	88	36	5	10	0.07	0.029	0.057
.	19.01.15-15.20.17-1-202634	357	64	64	21	0	15	653	54	54	0	0	NA	NA	NA	101	111	554	185	185	387	165	101	199	17	29	0.359	0.092	0.157
.	19.01.15-15.20.27-1-202644	62	2	2	2	0	1	569	1	1	0	0	NA	NA	NA	37	28	505	168	168	343	148	78	3	0	3	0.006	0	0.018
.	19.01.15-15.20.27-1-202645	32	1	1	0	0	0	0	0	0	0	0	NA	NA	NA	5	8	491	165	165	0	0	0	0	0	2	0	0	0.012
.	19.01.15-15.20.31-1-202657	90	12	12	2	0	2	582	11	11	0	0	NA	NA	NA	27	32	504	169	172	344	153	85	27	3	11	0.054	0.018	0.064
.	19.01.15-15.20.32-1-202658	92	6	6	1	0	1	570	5	5	0	0	NA	NA	NA	38	26	506	167	166	342	146	82	10	5	3	0.02	0.03	0.018
.	19.01.15-15.20.33-1-202659	94	6	6	3	0	2	588	4	4	0	0	NA	NA	NA	25	33	506	171	169	349	155	84	5	8	1	0.01	0.047	0.006
.	19.01.15-15.20.43-1-202686	89	7	7	3	0	3	567	6	6	0	0	NA	NA	NA	34	26	502	170	167	336	150	81	19	7	1	0.038	0.041	0.006
.	19.01.15-15.20.44-1-202688	200	13	13	5	0	3	595	10	10	0	0	NA	NA	NA	53	48	514	173	174	355	153	87	45	6	7	0.088	0.035	0.04
.	19.01.15-15.20.49-1-202699	35	1	1	0	0	0	0	0	0	0	0	NA	NA	NA	8	6	492	164	163	0	0	0	1	0	0	0.002	0	0
.	19.01.15-15.20.51-1-202700	64	3	3	0	0	0	571	2	2	0	0	NA	NA	NA	25	23	502	167	167	345	146	80	5	6	0	0.01	0.036	0
.	19.01.15-15.20.51-1-202702	140	18	18	5	0	4	597	16	16	0	0	NA	NA	NA	38	40	514	168	171	357	151	89	71	0	13	0.138	0	0.076
.	19.01.15-15.20.53-1-202704	358	29	29	5	0	3	655	27	27	0	0	NA	NA	NA	106	101	549	182	183	389	167	99	58	4	38	0.106	0.022	0.208
.	19.01.15-15.20.55-1-202708	126	10	10	2	0	1	581	9	9	0	0	NA	NA	NA	37	38	512	170	169	349	148	84	27	0	1	0.053	0	0.006
.	19.01.15-15.21.04-1-202719	271	28	28	10	0	9	628	26	26	0	0	NA	NA	NA	74	78	532	185	174	372	167	89	53	12	21	0.1	0.065	0.121
.	19.01.15-15.21.07-1-202720	121	5	5	1	0	1	593	4	4	0	0	NA	NA	NA	36	47	519	171	170	355	153	85	10	7	1	0.019	0.041	0.006
.	19.01.15-15.21.09-1-202722	63	3	3	0	0	0	581	2	2	0	0	NA	NA	NA	21	27	507	165	168	353	146	82	14	0	0	0.028	0	0
.	19.01.15-15.21.15-1-202731	62	4	4	0	0	0	248	3	3	0	0	NA	NA	NA	14	17	499	166	165	156	57	35	2	4	0	0.004	0.024	0
.	19.01.15-15.21.22-1-202749	90	6	6	4	0	4	582	5	5	0	0	NA	NA	NA	35	30	509	166	168	350	149	83	11	3	3	0.022	0.018	0.018
.	19.01.15-15.21.22-1-202750	179	23	23	5	0	3	627	20	20	0	0	NA	NA	NA	48	76	534	178	177	374	160	93	70	8	6	0.131	0.045	0.034
.	19.01.15-15.21.23-1-202752	116	6	6	1	0	0	587	5	5	0	0	NA	NA	NA	55	40	515	171	167	351	152	84	12	2	0	0.023	0.012	0
.	19.01.15-15.21.25-1-202754	225	36	36	12	0	12	615	32	32	0	0	NA	NA	NA	68	63	526	178	172	369	160	86	135	2	29	0.257	0.011	0.169
.	19.01.15-15.21.29-1-202759	180	18	18	4	0	4	600	15	15	0	0	NA	NA	NA	51	52	519	175	171	360	155	85	64	3	16	0.123	0.017	0.094
.	19.01.15-15.21.40-1-202770	85	3	3	1	0	1	580	2	2	0	0	NA	NA	NA	22	29	504	169	169	349	149	82	3	2	0	0.006	0.012	0
.	19.01.15-15.21.41-1-202786	183	26	26	9	0	6	597	22	22	0	0	NA	NA	NA	65	49	519	174	169	357	157	83	86	7	28	0.166	0.04	0.166
.	19.01.15-15.21.42-1-202788	286	50	50	15	0	10	622	47	47	0	0	NA	NA	NA	69	69	531	178	173	371	160	91	123	25	37	0.232	0.14	0.214
.	19.01.15-15.21.45-1-202790	31	1	1	0	0	0	0	0	0	0	0	NA	NA	NA	11	5	491	164	163	0	0	0	0	1	0	0	0.006	0
.	19.01.15-15.21.45-1-202791	238	38	38	10	0	6	612	35	35	0	0	NA	NA	NA	71	61	516	184	174	360	164	88	96	16	35	0.186	0.087	0.201
.	19.01.15-15.21.46-1-202795	232	46	46	10	0	7	607	41	41	0	0	NA	NA	NA	68	65	534	172	172	369	152	86	152	6	17	0.285	0.035	0.099
.	19.01.15-15.21.56-1-202804	63	2	2	1	0	1	563	1	1	0	0	NA	NA	NA	31	19	503	164	165	339	145	79	8	0	0	0.016	0	0
.	19.01.15-15.21.58-1-202805	33	1	1	0	0	0	0	0	0	0	0	NA	NA	NA	15	12	494	168	163	0	0	0	0	0	0	0	0	0
.	19.01.15-15.21.59-1-202806	67	4	4	2	0	2	577	3	3	0	0	NA	NA	NA	16	22	499	167	169	344	149	84	4	0	6	0.008	0	0.036
.	19.01.15-15.22.00-1-202807	62	3	3	2	0	2	575	2	2	0	0	NA	NA	NA	20	24	504	168	165	347	147	81	0	1	3	0	0.006	0.018
.	19.01.15-15.22.10-1-202820	292	54	54	16	0	8	631	51	51	0	0	NA	NA	NA	85	80	541	175	177	382	155	94	146	9	56	0.27	0.051	0.316
.	19.01.15-15.22.14-1-202826	287	21	21	9	0	9	623	19	19	0	0	NA	NA	NA	67	72	534	173	178	375	154	94	87	5	8	0.163	0.029	0.045
.	19.01.15-15.22.16-1-202831	86	4	4	0	0	0	585	3	3	0	0	NA	NA	NA	19	30	507	167	169	350	150	85	4	2	0	0.008	0.012	0
.	19.01.15-15.22.19-1-202835	231	53	53	20	0	12	606	48	48	0	0	NA	NA	NA	76	60	522	177	174	362	155	89	149	29	30	0.285	0.164	0.172
.	19.01.15-15.22.28-1-202845	32	1	1	0	0	0	0	0	0	0	0	NA	NA	NA	4	10	495	164	164	0	0	0	0	3	0	0	0.018	0
.	19.01.15-15.22.30-1-202850	180	11	11	5	0	4	602	9	9	0	0	NA	NA	NA	52	58	524	173	174	359	156	87	34	6	7	0.065	0.035	0.04
.	19.01.15-15.22.34-1-202856	65	3	3	1	0	1	575	2	2	0	0	NA	NA	NA	21	19	498	168	166	339	151	85	8	0	0	0.016	0	0
.	19.01.15-15.22.49-1-202884	127	14	14	3	0	2	588	12	12	0	0	NA	NA	NA	37	32	509	169	167	355	147	86	45	14	10	0.088	0.083	0.06
.	19.01.15-15.22.51-1-202886	117	6	6	0	0	0	592	5	5	0	0	NA	NA	NA	50	47	518	167	175	357	149	86	12	4	4	0.023	0.024	0.023
.	19.01.15-15.22.53-1-202888	142	11	11	0	0	0	597	10	10	0	0	NA	NA	NA	50	42	514	169	172	358	150	89	13	3	10	0.025	0.018	0.058
.	19.01.15-15.22.56-1-202889	269	58	58	13	0	8	631	48	48	0	0	NA	NA	NA	79	80	535	182	176	376	163	92	154	17	17	0.288	0.093	0.097
.	19.01.15-15.22.56-1-202890	87	4	4	3	0	2	574	3	3	0	0	NA	NA	NA	26	20	496	171	166	339	152	83	6	8	0	0.012	0.047	0
.	19.01.15-15.22.58-1-202893	404	58	58	18	0	12	651	51	51	0	0	NA	NA	NA	107	105	555	183	180	394	165	92	212	3	36	0.382	0.016	0.2
.	19.01.15-15.23.10-1-202904	65	3	3	3	0	3	578	2	2	0	0	NA	NA	NA	28	33	508	168	170	347	146	85	12	0	0	0.024	0	0
.	19.01.15-15.23.12-1-202906	32	1	1	0	0	0	0	0	0	0	0	NA	NA	NA	8	12	493	167	165	0	0	0	0	0	3	0	0	0.018
.	19.01.15-15.23.14-1-202910	65	5	5	0	0	0	575	4	4	0	0	NA	NA	NA	28	25	503	170	165	347	146	82	5	7	0	0.01	0.041	0
.	19.01.15-15.23.16-1-202914	243	17	17	3	0	3	626	16	16	0	0	NA	NA	NA	77	76	535	174	180	376	155	95	57	2	2	0.107	0.011	0.011
.	19.01.15-15.23.20-1-202921	58	2	2	0	0	0	571	1	1	0	0	NA	NA	NA	17	19	499	169	164	343	147	81	1	5	0	0.002	0.03	0
.	19.01.15-15.23.24-1-202928	35	1	1	1	0	1	0	0	0	0	0	NA	NA	NA	6	3	489	164	163	0	0	0	5	0	0	0.01	0	0
.	19.01.15-15.23.26-1-202931	61	2	2	0	0	0	576	1	1	0	0	NA	NA	NA	30	32	505	170	170	344	150	82	9	0	0	0.018	0	0
.	19.01.15-15.23.27-1-202932	60	2	2	0	0	0	575	1	1	0	0	NA	NA	NA	19	26	503	171	165	343	153	79	9	0	0	0.018	0	0
.	19.01.15-15.23.29-1-202940	152	8	8	2	0	2	593	6	6	0	0	NA	NA	NA	50	45	517	167	174	358	149	86	20	4	0	0.039	0.024	0
.	19.01.15-15.23.31-1-202944	209	49	49	15	0	12	626	43	43	0	0	NA	NA	NA	58	75	538	176	174	379	158	89	149	33	17	0.277	0.188	0.098
.	19.01.15-15.23.33-1-202947	89	3	3	3	0	1	586	2	2	0	0	NA	NA	NA	34	35	510	170	168	353	150	83	6	4	0	0.012	0.024	0
.	19.01.15-15.23.41-1-202966	201	14	14	4	0	2	616	12	12	0	0	NA	NA	NA	63	66	524	177	178	367	157	92	38	5	5	0.073	0.028	0.028
.	19.01.15-15.23.41-1-202967	62	3	3	1	0	1	574	2	2	0	0	NA	NA	NA	26	30	509	165	169	348	145	81	4	2	0	0.008	0.012	0
.	19.01.15-15.23.47-1-202974	152	9	9	2	0	0	595	8	8	0	0	NA	NA	NA	58	42	511	169	175	353	150	92	20	5	5	0.039	0.03	0.029
.	19.01.15-15.23.49-1-202975	234	17	17	4	0	4	614	14	14	0	0	NA	NA	NA	89	70	533	178	172	373	155	86	47	16	9	0.088	0.09	0.052
.	19.01.15-15.23.51-1-202976	385	41	41	14	0	7	644	37	37	0	0	NA	NA	NA	118	104	556	181	180	390	160	94	137	20	26	0.246	0.11	0.144
.	19.01.15-15.23.55-1-202980	90	4	4	1	0	1	573	3	3	0	0	NA	NA	NA	41	26	505	167	167	343	147	83	10	0	5	0.02	0	0.03
.	19.01.15-15.24.06-1-202992	187	8	8	4	0	2	625	7	7	0	0	NA	NA	NA	73	84	542	177	178	378	157	90	19	0	10	0.035	0	0.056
.	19.01.15-15.24.08-1-202994	185	15	15	6	0	4	605	14	14	0	0	NA	NA	NA	44	53	522	170	174	363	153	89	53	11	5	0.102	0.065	0.029
.	19.01.15-15.24.11-1-202996	94	3	3	0	0	0	585	2	2	0	0	NA	NA	NA	32	38	505	174	172	344	156	85	10	4	0	0.02	0.023	0
.	19.01.15-15.24.16-1-203006	96	5	5	3	0	2	577	3	3	0	0	NA	NA	NA	21	22	502	169	164	345	151	81	18	0	0	0.036	0	0
.	19.01.15-15.24.20-1-203014	33	1	1	0	0	0	0	0	0	0	0	NA	NA	NA	12	6	492	163	164	0	0	0	1	0	0	0.002	0	0
.	19.01.15-15.24.24-1-203020	92	3	3	1	0	1	574	2	2	0	0	NA	NA	NA	28	30	505	170	168	341	150	83	3	1	0	0.006	0.006	0
.	19.01.15-15.24.33-1-203028	151	15	15	8	0	5	591	13	13	0	0	NA	NA	NA	39	41	518	171	165	359	150	82	66	8	9	0.127	0.047	0.055
.	19.01.15-15.24.33-1-203031	149	10	10	3	0	1	607	9	9	0	0	NA	NA	NA	42	55	525	173	170	366	153	88	25	14	3	0.048	0.081	0.018
.	19.01.15-15.24.33-1-203032	121	21	21	5	0	4	592	19	19	0	0	NA	NA	NA	37	37	510	172	168	351	156	85	52	7	9	0.102	0.041	0.054
.	19.01.15-15.24.37-1-203033	184	18	18	5	0	3	611	14	14	0	0	NA	NA	NA	57	61	526	173	175	365	156	90	40	13	8	0.076	0.075	0.046
.	19.01.15-15.24.45-1-203054	65	3	3	1	0	1	584	2	2	0	0	NA	NA	NA	21	26	501	169	169	346	152	86	6	0	3	0.012	0	0.018
.	19.01.15-15.24.48-1-203056	178	19	19	1	0	1	619	17	17	0	0	NA	NA	NA	51	71	524	187	173	364	168	87	57	0	5	0.109	0	0.029
.	19.01.15-15.24.54-1-203061	269	23	23	4	0	3	614	18	18	0	0	NA	NA	NA	84	77	532	176	182	364	153	97	43	12	21	0.081	0.068	0.115
.	19.01.15-15.25.06-1-203074	146	16	16	2	0	2	587	12	12	0	0	NA	NA	NA	45	37	503	171	176	344	153	90	21	8	4	0.042	0.047	0.023
.	19.01.15-15.25.07-1-203075	34	1	1	0	0	0	0	0	0	0	0	NA	NA	NA	5	13	494	167	165	0	0	0	0	0	3	0	0	0.018
.	19.01.15-15.25.09-1-203076	117	12	12	2	0	2	597	11	11	0	0	NA	NA	NA	36	44	509	172	176	355	150	92	13	0	16	0.026	0	0.091
.	19.01.15-15.25.13-1-203081	32	1	1	0	0	0	0	0	0	0	0	NA	NA	NA	7	7	491	165	164	0	0	0	0	0	0	0	0	0
.	19.01.15-15.25.14-1-203085	115	9	9	2	0	0	593	8	8	0	0	NA	NA	NA	49	38	514	167	170	355	150	88	30	16	7	0.058	0.096	0.041
.	19.01.15-15.25.14-1-203086	68	3	3	2	0	2	579	2	2	0	0	NA	NA	NA	25	22	497	168	170	340	152	87	10	8	0	0.02	0.048	0
.	19.01.15-15.25.15-1-203088	90	11	11	1	0	1	574	10	10	0	0	NA	NA	NA	39	32	509	167	169	342	147	85	23	0	4	0.045	0	0.024
.	19.01.15-15.25.16-1-203091	120	5	5	1	0	1	594	3	3	0	0	NA	NA	NA	36	41	511	172	171	352	156	86	12	0	10	0.023	0	0.058
.	19.01.15-15.25.21-1-203101	64	3	3	1	0	1	495	1	1	0	0	NA	NA	NA	25	20	503	165	165	297	124	74	5	0	0	0.01	0	0
.	19.01.15-15.25.29-1-203111	263	25	25	10	0	7	628	24	24	0	0	NA	NA	NA	72	82	533	182	180	373	162	93	99	12	11	0.186	0.066	0.061
.	19.01.15-15.25.30-1-203115	211	50	50	24	0	19	601	44	44	0	0	NA	NA	NA	73	55	519	179	170	359	160	82	167	12	26	0.322	0.067	0.153
.	19.01.15-15.25.33-1-203121	126	21	21	9	0	6	588	19	19	0	0	NA	NA	NA	43	38	511	173	167	349	156	83	45	14	5	0.088	0.081	0.03
.	19.01.15-15.25.33-1-203122	119	6	6	1	0	1	589	5	5	0	0	NA	NA	NA	34	34	510	169	168	352	152	85	13	0	4	0.025	0	0.024
.	19.01.15-15.25.34-1-203124	32	1	1	1	0	1	0	0	0	0	0	NA	NA	NA	9	6	491	164	164	0	0	0	0	0	0	0	0	0
.	19.01.15-15.25.35-1-203125	92	4	4	0	0	0	587	2	2	0	0	NA	NA	NA	30	31	505	171	168	351	153	83	6	5	3	0.012	0.029	0.018
.	19.01.15-15.25.37-1-203126	124	26	26	5	0	4	583	22	22	0	0	NA	NA	NA	32	32	500	171	174	346	151	86	96	13	15	0.192	0.076	0.086
.	19.01.15-15.25.37-1-203127	156	21	21	8	0	7	599	17	17	0	0	NA	NA	NA	40	56	522	176	171	359	157	83	53	1	18	0.102	0.006	0.105
.	19.01.15-15.25.39-1-203130	124	5	5	1	0	1	596	4	4	0	0	NA	NA	NA	32	46	516	174	169	359	152	85	7	10	6	0.014	0.057	0.036
.	19.01.15-15.25.51-1-203155	125	5	5	2	0	2	586	2	2	0	0	NA	NA	NA	47	43	513	175	168	353	152	81	11	3	0	0.021	0.017	0
.	19.01.15-15.25.53-1-203156	361	40	40	9	0	7	644	37	37	0	0	NA	NA	NA	103	96	551	183	175	390	163	91	104	26	47	0.189	0.142	0.269
.	19.01.15-15.25.57-1-203160	82	4	4	2	0	1	580	3	3	0	0	NA	NA	NA	22	30	508	168	167	351	149	80	7	0	0	0.014	0	0
.	19.01.15-15.26.06-1-203170	31	1	1	0	0	0	0	0	0	0	0	NA	NA	NA	7	9	496	164	162	0	0	0	1	0	0	0.002	0	0
.	19.01.15-15.26.07-1-203171	63	3	3	0	0	0	585	2	2	0	0	NA	NA	NA	11	26	504	168	167	351	149	85	6	0	3	0.012	0	0.018
.	19.01.15-15.26.08-1-203172	156	9	9	3	0	3	608	8	8	0	0	NA	NA	NA	49	57	520	175	175	361	157	90	16	0	16	0.031	0	0.091
.	19.01.15-15.26.11-1-203177	85	4	4	1	0	1	588	3	3	0	0	NA	NA	NA	22	35	503	176	169	346	158	84	3	0	10	0.006	0	0.059
.	19.01.15-15.26.14-1-203182	123	12	12	3	0	1	600	9	9	0	0	NA	NA	NA	42	44	513	173	171	358	156	86	14	8	21	0.027	0.046	0.123
.	19.01.15-15.26.17-1-203187	206	50	50	14	0	10	602	43	43	0	0	NA	NA	NA	60	58	526	170	175	362	148	92	144	21	30	0.274	0.124	0.171
.	19.01.15-15.26.18-1-203189	207	44	44	9	0	5	596	41	41	0	0	NA	NA	NA	63	59	523	177	172	357	151	88	96	29	23	0.184	0.164	0.134
.	19.01.15-15.26.23-1-203195	186	19	19	7	0	6	602	17	17	0	0	NA	NA	NA	66	51	513	175	176	354	158	90	51	17	6	0.099	0.097	0.034
.	19.01.15-15.26.30-1-203210	35	1	1	0	0	0	0	0	0	0	0	NA	NA	NA	5	11	493	165	166	0	0	0	0	0	1	0	0	0.006
.	19.01.15-15.26.33-1-203217	175	15	15	4	0	3	616	12	12	0	0	NA	NA	NA	50	69	526	181	175	366	160	90	55	7	8	0.105	0.039	0.046
.	19.01.15-15.26.38-1-203220	90	7	7	3	0	2	578	3	3	0	0	NA	NA	NA	27	32	514	165	166	351	145	82	16	1	2	0.031	0.006	0.012
.	19.01.15-15.26.40-1-203222	378	28	28	14	0	9	664	25	25	0	0	NA	NA	NA	99	114	552	184	191	394	167	103	102	32	12	0.185	0.174	0.063
.	19.01.15-15.26.46-1-203242	122	8	8	1	0	1	587	6	6	0	0	NA	NA	NA	38	40	512	170	171	351	153	83	29	11	0	0.057	0.065	0
.	19.01.15-15.26.54-1-203255	200	24	24	5	0	5	605	21	21	0	0	NA	NA	NA	68	61	525	178	171	360	160	85	70	0	12	0.133	0	0.07
.	19.01.15-15.26.57-1-203258	412	57	57	29	0	15	677	52	52	0	0	NA	NA	NA	107	129	566	191	185	405	173	99	164	17	54	0.29	0.089	0.292
.	19.01.15-15.27.01-1-203261	32	1	1	1	0	1	0	0	0	0	0	NA	NA	NA	8	12	497	166	162	0	0	0	0	0	0	0	0	0
.	19.01.15-15.27.04-1-203267	123	6	6	0	0	0	584	5	5	0	0	NA	NA	NA	31	34	505	173	169	348	149	87	9	1	8	0.018	0.006	0.047
.	19.01.15-15.27.05-1-203270	150	9	9	5	0	4	601	8	8	0	0	NA	NA	NA	49	52	518	176	171	358	158	85	34	2	0	0.066	0.011	0
.	19.01.15-15.27.10-1-203273	88	4	4	0	0	0	573	3	3	0	0	NA	NA	NA	38	27	508	169	163	347	151	75	6	0	4	0.012	0	0.025
.	19.01.15-15.27.22-1-203295	88	4	4	1	0	1	572	1	1	0	0	NA	NA	NA	24	17	493	171	166	335	155	82	6	0	2	0.012	0	0.012
.	19.01.15-15.27.26-1-203299	62	2	2	0	0	0	198	1	1	0	0	NA	NA	NA	17	19	502	165	165	115	54	29	0	0	1	0	0	0.006
.	19.01.15-15.27.27-1-203300	122	13	13	4	0	4	584	9	9	0	0	NA	NA	NA	36	32	505	171	169	349	151	84	17	0	22	0.034	0	0.13
.	19.01.15-15.27.27-1-203301	121	6	6	2	0	1	582	5	5	0	0	NA	NA	NA	34	36	512	170	167	348	151	83	19	5	0	0.037	0.029	0
.	19.01.15-15.27.31-1-203307	32	1	1	0	0	0	0	0	0	0	0	NA	NA	NA	7	13	493	171	162	0	0	0	2	0	0	0.004	0	0
.	19.01.15-15.27.31-1-203308	127	16	16	4	0	4	598	13	13	0	0	NA	NA	NA	47	48	519	171	171	360	152	86	34	6	3	0.066	0.035	0.018
.	19.01.15-15.27.31-1-203309	207	34	34	12	0	9	608	27	27	0	0	NA	NA	NA	62	60	523	179	171	362	159	87	102	14	22	0.195	0.078	0.129
.	19.01.15-15.27.36-1-203312	295	21	21	4	0	4	626	18	18	0	0	NA	NA	NA	94	79	533	180	179	372	159	95	55	20	11	0.103	0.111	0.061
.	19.01.15-15.27.36-1-203313	174	6	6	0	0	0	581	4	4	0	0	NA	NA	NA	70	32	507	170	168	347	151	83	7	3	4	0.014	0.018	0.024
.	19.01.15-15.27.38-1-203315	121	7	7	2	0	2	592	6	6	0	0	NA	NA	NA	40	41	509	174	171	349	155	88	12	6	0	0.024	0.034	0
.	19.01.15-15.27.47-1-203344	162	34	34	12	0	10	600	29	29	0	0	NA	NA	NA	46	52	520	176	169	358	159	83	121	20	3	0.233	0.114	0.018
.	19.01.15-15.27.53-1-203346	182	12	12	2	0	2	615	11	11	0	0	NA	NA	NA	52	65	530	172	176	372	151	92	26	16	13	0.049	0.093	0.074
.	19.01.15-15.27.54-1-203347	197	39	39	11	0	8	604	35	35	0	0	NA	NA	NA	48	58	519	176	176	360	155	89	128	13	9	0.247	0.074	0.051
.	19.01.15-15.27.58-1-203351	86	3	3	1	0	1	575	2	2	0	0	NA	NA	NA	27	28	505	169	167	343	151	81	4	0	2	0.008	0	0.012
.	19.01.15-15.28.00-1-203356	294	42	42	15	0	8	642	40	40	0	0	NA	NA	NA	100	92	536	177	192	376	160	106	112	26	35	0.209	0.147	0.182
.	19.01.15-15.28.13-1-203375	87	4	4	2	0	2	569	3	3	0	0	NA	NA	NA	21	17	500	166	164	342	145	82	6	2	1	0.012	0.012	0.006
.	19.01.15-15.28.15-1-203378	184	30	30	8	0	5	615	28	28	0	0	NA	NA	NA	47	60	524	175	174	366	160	89	65	0	27	0.124	0	0.155
.	19.01.15-15.28.16-1-203380	85	6	6	1	0	1	593	4	4	0	0	NA	NA	NA	29	46	516	171	172	355	150	88	15	0	5	0.029	0	0.029
.	19.01.15-15.28.20-1-203392	200	21	21	8	0	5	604	20	20	0	0	NA	NA	NA	61	56	519	178	172	358	160	86	92	0	10	0.177	0	0.058
.	19.01.15-15.28.28-1-203402	209	14	14	4	0	3	608	13	13	0	0	NA	NA	NA	66	56	511	179	179	351	164	93	33	2	15	0.065	0.011	0.084
.	19.01.15-15.28.52-1-203431	92	6	6	4	0	4	586	5	5	0	0	NA	NA	NA	32	34	504	171	172	342	152	92	16	10	3	0.032	0.058	0.017
.	19.01.15-15.28.53-1-203436	231	32	32	9	0	8	617	29	29	0	0	NA	NA	NA	68	71	533	175	176	369	155	93	113	13	10	0.212	0.074	0.057
.	19.01.15-15.28.54-1-203437	123	15	15	8	0	7	590	13	13	0	0	NA	NA	NA	42	44	512	173	172	353	151	86	16	7	17	0.031	0.04	0.099
.	19.01.15-15.29.12-1-203454	89	4	4	1	0	1	579	3	3	0	0	NA	NA	NA	36	31	503	168	173	344	149	86	18	0	0	0.036	0	0
.	19.01.15-15.29.12-1-203457	203	19	19	7	0	7	606	18	18	0	0	NA	NA	NA	69	67	533	176	171	363	158	85	57	11	4	0.107	0.062	0.023
.	19.01.15-15.29.18-1-203466	263	41	41	13	0	8	640	36	36	0	0	NA	NA	NA	70	93	537	188	181	375	168	97	140	10	7	0.261	0.053	0.039
.	19.01.15-15.29.19-1-203467	121	8	8	4	0	4	589	7	7	0	0	NA	NA	NA	44	38	513	172	166	352	153	84	32	0	0	0.062	0	0
.	19.01.15-15.29.23-1-203474	150	8	8	2	0	1	598	7	7	0	0	NA	NA	NA	51	47	516	175	169	357	156	85	26	0	0	0.05	0	0
.	19.01.15-15.29.26-1-203480	34	1	1	0	0	0	0	0	0	0	0	NA	NA	NA	9	7	492	165	163	0	0	0	4	0	0	0.008	0	0
.	19.01.15-15.29.26-1-203481	88	11	11	3	0	3	582	10	10	0	0	NA	NA	NA	29	28	505	168	168	351	148	83	12	8	8	0.024	0.048	0.048
.	19.01.15-15.29.28-1-203482	219	21	21	8	0	6	619	17	17	0	0	NA	NA	NA	62	78	535	176	180	370	155	94	50	7	22	0.093	0.04	0.122
.	19.01.15-15.29.29-1-203485	134	18	18	6	0	5	601	15	15	0	0	NA	NA	NA	38	51	510	182	172	351	162	88	19	1	19	0.037	0.005	0.11
.	19.01.15-15.29.46-1-203513	408	42	42	13	0	12	693	39	39	0	0	NA	NA	NA	101	145	572	193	193	408	176	109	154	15	24	0.269	0.078	0.124
.	19.01.15-15.29.47-1-203514	230	31	31	10	0	8	631	29	29	0	0	NA	NA	NA	56	86	542	180	177	379	161	91	75	24	22	0.138	0.133	0.124
.	19.01.15-15.29.48-1-203517	58	2	2	0	0	0	572	1	1	0	0	NA	NA	NA	21	18	501	166	164	341	148	83	5	0	0	0.01	0	0
.	19.01.15-15.29.49-1-203518	88	5	5	2	0	1	573	4	4	0	0	NA	NA	NA	26	25	501	168	169	342	147	84	12	3	1	0.024	0.018	0.006
.	19.01.15-15.29.52-1-203522	197	12	12	2	0	2	613	11	11	0	0	NA	NA	NA	57	62	530	176	169	368	158	87	31	1	14	0.058	0.006	0.083
.	19.01.15-15.30.00-1-203528	35	1	1	0	0	0	0	0	0	0	0	NA	NA	NA	8	8	493	164	164	0	0	0	5	0	0	0.01	0	0
.	19.01.15-15.30.01-1-203529	121	15	15	3	0	2	598	13	13	0	0	NA	NA	NA	26	38	508	174	169	357	155	86	25	12	2	0.049	0.069	0.012
.	19.01.15-15.30.12-1-203539	316	29	29	11	0	10	660	23	23	0	0	NA	NA	NA	89	110	551	186	186	391	169	100	113	23	15	0.205	0.124	0.081
.	19.01.15-15.30.12-1-203540	155	20	20	4	0	3	596	19	19	0	0	NA	NA	NA	56	46	515	172	172	356	152	88	50	10	2	0.097	0.058	0.012
.	19.01.15-15.30.24-1-203556	154	8	8	1	0	1	599	6	6	0	0	NA	NA	NA	37	45	517	175	166	361	156	82	20	0	0	0.039	0	0
.	19.01.15-15.30.24-1-203558	126	12	12	2	0	2	594	9	9	0	0	NA	NA	NA	32	46	511	173	175	353	154	87	29	15	4	0.057	0.087	0.023
.	19.01.15-15.30.32-1-203576	85	6	6	0	0	0	581	4	4	0	0	NA	NA	NA	36	38	505	173	173	343	154	84	12	3	0	0.024	0.017	0
.	19.01.15-15.30.37-1-203581	206	11	11	4	0	4	606	9	9	0	0	NA	NA	NA	67	60	520	177	176	358	158	90	22	4	8	0.042	0.023	0.045
.	19.01.15-15.30.51-1-203603	120	18	18	7	0	3	590	17	17	0	0	NA	NA	NA	45	37	513	168	169	355	150	85	40	5	10	0.078	0.03	0.059
.	19.01.15-15.30.58-1-203610	59	2	2	1	0	1	198	1	1	0	0	NA	NA	NA	16	12	493	165	167	124	46	28	0	3	0	0	0.018	0
.	19.01.15-15.31.01-1-203612	149	7	7	1	0	0	590	6	6	0	0	NA	NA	NA	37	41	508	175	171	350	155	85	28	5	4	0.055	0.029	0.023
.	19.01.15-15.31.16-1-203664	62	3	3	2	0	2	447	1	1	0	0	NA	NA	NA	20	21	502	166	166	270	113	64	2	0	0	0.004	0	0
.	19.01.15-15.31.24-1-203675	383	47	47	17	0	11	676	44	44	0	0	NA	NA	NA	104	129	562	189	191	399	175	102	174	13	18	0.31	0.069	0.094
.	19.01.15-15.31.25-1-203677	60	3	3	1	0	1	574	2	2	0	0	NA	NA	NA	21	26	506	168	165	348	148	78	10	0	2	0.02	0	0.012
.	19.01.15-15.31.31-1-203685	58	2	2	0	0	0	568	1	1	0	0	NA	NA	NA	28	22	501	168	166	345	143	80	1	7	0	0.002	0.042	0
.	19.01.15-15.31.33-1-203687	256	20	20	2	0	1	620	18	18	0	0	NA	NA	NA	91	73	529	182	175	365	164	91	41	22	9	0.078	0.121	0.051
.	19.01.15-15.31.36-1-203689	32	1	1	0	0	0	0	0	0	0	0	NA	NA	NA	10	11	495	164	165	0	0	0	0	0	3	0	0	0.018
.	19.01.15-15.31.38-1-203690	92	7	7	1	0	1	587	5	5	0	0	NA	NA	NA	45	45	512	174	172	350	152	85	13	7	0	0.025	0.04	0
.	19.01.15-15.31.39-1-203692	148	5	5	1	0	0	594	4	4	0	0	NA	NA	NA	55	45	517	169	172	354	154	86	17	0	2	0.033	0	0.012
.	19.01.15-15.31.44-1-203710	95	8	8	3	0	2	583	7	7	0	0	NA	NA	NA	33	35	512	170	166	351	150	82	27	5	2	0.053	0.029	0.012
.	19.01.15-15.31.44-1-203711	67	3	3	1	0	1	577	2	2	0	0	NA	NA	NA	41	32	507	165	173	341	147	89	11	0	4	0.022	0	0.023
.	19.01.15-15.31.45-1-203713	371	48	48	17	0	12	642	46	46	0	0	NA	NA	NA	103	96	542	174	193	381	154	107	165	16	27	0.304	0.092	0.14
.	19.01.15-15.31.46-1-203714	123	23	23	3	0	3	609	19	19	0	0	NA	NA	NA	27	53	518	178	170	363	160	86	43	23	4	0.083	0.129	0.024
.	19.01.15-15.31.56-1-203726	153	47	47	13	0	11	602	44	44	0	0	NA	NA	NA	37	53	514	179	173	352	163	87	108	12	5	0.21	0.067	0.029
.	19.01.15-15.31.58-1-203730	301	40	40	15	0	10	614	37	37	0	0	NA	NA	NA	82	63	524	173	179	365	154	95	147	8	23	0.281	0.046	0.128
.	19.01.15-15.32.00-1-203733	200	29	29	5	0	4	612	24	24	0	0	NA	NA	NA	66	59	523	175	174	360	161	91	65	23	8	0.124	0.131	0.046
.	19.01.15-15.32.03-1-203736	143	19	19	6	0	6	598	18	18	0	0	NA	NA	NA	44	44	515	175	167	356	159	83	39	16	11	0.076	0.091	0.066
.	19.01.15-15.32.12-1-203741	152	10	10	3	0	2	597	6	6	0	0	NA	NA	NA	40	46	517	171	171	358	151	88	24	21	0	0.046	0.123	0
.	19.01.15-15.32.32-1-203761	174	20	20	3	0	3	606	18	18	0	0	NA	NA	NA	52	57	522	177	171	361	159	86	48	2	6	0.092	0.011	0.035
.	19.01.15-15.32.40-1-203775	149	16	16	1	0	1	594	15	15	0	0	NA	NA	NA	47	45	516	170	172	354	152	88	49	2	8	0.095	0.012	0.047
.	19.01.15-15.32.46-1-203793	61	3	3	1	0	1	573	2	2	0	0	NA	NA	NA	22	24	505	167	165	346	147	80	2	2	0	0.004	0.012	0
.	19.01.15-15.32.56-1-203813	321	85	85	23	0	13	658	81	81	0	0	NA	NA	NA	79	110	548	187	188	387	170	101	214	22	41	0.391	0.118	0.218
.	19.01.15-15.33.00-1-203818	234	12	12	5	0	2	624	10	10	0	0	NA	NA	NA	67	77	530	175	185	368	159	97	48	5	1	0.091	0.029	0.005
.	19.01.15-15.33.03-1-203820	231	16	16	4	0	3	620	13	13	0	0	NA	NA	NA	56	65	524	175	179	367	159	94	44	8	2	0.084	0.046	0.011
.	19.01.15-15.33.04-1-203825	207	15	15	6	0	6	620	14	14	0	0	NA	NA	NA	59	76	537	176	176	373	157	90	50	2	5	0.093	0.011	0.028
.	19.01.15-15.33.09-1-203830	251	47	47	12	0	9	634	41	41	0	0	NA	NA	NA	64	83	544	178	174	383	160	91	136	22	21	0.25	0.124	0.121
.	19.01.15-15.33.09-1-203831	176	18	18	0	0	0	616	15	15	0	0	NA	NA	NA	58	59	522	177	173	361	163	92	76	2	8	0.146	0.011	0.046
.	19.01.15-15.33.11-1-203834	152	14	14	2	0	2	597	10	10	0	0	NA	NA	NA	53	45	515	172	171	360	151	86	23	5	4	0.045	0.029	0.023
.	19.01.15-15.33.21-1-203851	87	5	5	3	0	1	584	4	4	0	0	NA	NA	NA	34	31	503	172	169	341	157	86	15	3	2	0.03	0.017	0.012
.	19.01.15-15.33.30-1-203861	323	53	53	16	0	11	643	47	47	0	0	NA	NA	NA	102	97	550	183	177	387	165	91	149	25	19	0.271	0.137	0.107
.	19.01.15-15.33.34-1-203866	61	2	2	1	0	1	199	1	1	0	0	NA	NA	NA	18	20	499	167	167	106	61	32	3	0	0	0.006	0	0
.	19.01.15-15.33.35-1-203868	150	17	17	8	0	4	605	16	16	0	0	NA	NA	NA	46	57	520	180	170	357	161	87	44	4	11	0.085	0.022	0.065
.	19.01.15-15.33.38-1-203870	142	13	13	4	0	2	598	11	11	0	0	NA	NA	NA	38	42	514	171	170	357	153	88	56	10	9	0.109	0.058	0.053
.	19.01.15-15.33.38-1-203872	200	29	29	8	0	7	622	25	25	0	0	NA	NA	NA	50	76	534	179	176	373	159	90	68	26	15	0.127	0.145	0.085
.	19.01.15-15.33.43-1-203889	123	14	14	4	0	3	594	10	10	0	0	NA	NA	NA	52	46	516	173	170	353	156	85	55	0	14	0.107	0	0.082
.	19.01.15-15.33.46-1-203890	117	13	13	3	0	3	588	12	12	0	0	NA	NA	NA	38	42	516	172	167	354	151	83	25	21	0	0.048	0.122	0
.	19.01.15-15.34.09-1-203909	120	11	11	4	0	3	586	7	7	0	0	NA	NA	NA	49	43	505	177	174	340	157	89	27	13	0	0.053	0.073	0
.	19.01.15-15.34.14-1-203917	61	3	3	1	0	0	576	2	2	0	0	NA	NA	NA	27	26	506	167	166	347	147	82	1	6	0	0.002	0.036	0
.	19.01.15-15.34.16-1-203922	35	1	1	0	0	0	0	0	0	0	0	NA	NA	NA	10	8	490	167	164	0	0	0	2	0	0	0.004	0	0
.	19.01.15-15.34.18-1-203924	140	7	7	1	0	1	600	6	6	0	0	NA	NA	NA	40	48	522	170	169	361	152	87	6	4	4	0.011	0.024	0.024
.	19.01.15-15.34.19-1-203926	151	14	14	8	0	5	619	12	12	0	0	NA	NA	NA	52	71	529	179	176	368	160	91	67	5	3	0.127	0.028	0.017
.	19.01.15-15.34.19-1-203928	33	1	1	0	0	0	0	0	0	0	0	NA	NA	NA	7	4	491	164	162	0	0	0	0	0	2	0	0	0.012
.	19.01.15-15.34.21-1-203932	290	41	41	15	0	9	627	39	39	0	0	NA	NA	NA	75	83	534	187	175	371	166	90	106	15	33	0.199	0.08	0.189
.	19.01.15-15.34.27-1-203939	114	6	6	3	0	3	582	5	5	0	0	NA	NA	NA	28	28	504	170	167	346	153	83	7	0	5	0.014	0	0.03
.	19.01.15-15.34.30-1-203943	238	24	24	3	0	2	611	22	22	0	0	NA	NA	NA	70	61	527	173	174	365	153	93	75	9	19	0.142	0.052	0.109
.	19.01.15-15.34.31-1-203945	349	44	44	16	0	10	648	40	40	0	0	NA	NA	NA	102	102	549	184	182	387	164	97	132	18	35	0.24	0.098	0.192
.	19.01.15-15.34.37-1-203947	34	1	1	0	0	0	0	0	0	0	0	NA	NA	NA	9	7	494	163	163	0	0	0	2	0	0	0.004	0	0
.	19.01.15-15.34.39-1-203949	123	13	13	6	0	6	593	10	10	0	0	NA	NA	NA	48	48	517	170	174	359	149	85	33	2	20	0.064	0.012	0.115
.	19.01.15-15.34.43-1-203970	119	15	15	6	0	4	592	13	13	0	0	NA	NA	NA	36	38	513	169	169	356	151	85	50	13	6	0.097	0.077	0.036
.	19.01.15-15.34.44-1-203972	113	8	8	0	0	0	595	7	7	0	0	NA	NA	NA	28	44	516	170	171	354	153	88	22	0	1	0.043	0	0.006
.	19.01.15-15.34.47-1-203978	151	19	19	8	0	5	596	17	17	0	0	NA	NA	NA	54	50	516	175	172	356	153	87	67	22	2	0.13	0.126	0.012
.	19.01.15-15.34.48-1-203983	205	62	62	19	0	14	595	58	58	0	0	NA	NA	NA	59	46	517	172	170	355	155	85	164	21	27	0.317	0.122	0.159
.	19.01.15-15.35.04-1-203996	87	3	3	1	0	1	595	2	2	0	0	NA	NA	NA	28	44	513	174	170	357	155	83	1	3	7	0.002	0.017	0.041
.	19.01.15-15.35.06-1-203999	152	7	7	4	0	1	596	6	6	0	0	NA	NA	NA	52	45	517	174	167	357	155	84	37	0	3	0.072	0	0.018
.	19.01.15-15.35.08-1-204001	89	3	3	1	0	1	579	2	2	0	0	NA	NA	NA	22	24	505	167	165	345	153	81	6	0	11	0.012	0	0.067
.	19.01.15-15.35.16-1-204014	265	32	32	8	0	6	611	27	27	0	0	NA	NA	NA	64	73	524	182	180	359	158	94	93	6	13	0.177	0.033	0.072
.	19.01.15-15.35.17-1-204015	274	30	30	8	0	5	641	27	27	0	0	NA	NA	NA	94	92	541	184	180	380	167	94	82	15	21	0.152	0.082	0.117
.	19.01.15-15.35.22-1-204024	351	74	74	24	0	15	661	71	71	0	0	NA	NA	NA	96	118	562	185	184	398	167	96	166	26	63	0.295	0.141	0.342
.	19.01.15-15.35.22-1-204025	89	4	4	1	0	1	595	3	3	0	0	NA	NA	NA	19	39	515	169	168	360	151	84	14	0	0	0.027	0	0
.	19.01.15-15.35.23-1-204028	58	2	2	2	0	1	568	1	1	0	0	NA	NA	NA	25	19	499	166	167	340	147	81	1	1	0	0.002	0.006	0
.	19.01.15-15.35.31-1-204038	58	2	2	1	0	1	249	1	1	0	0	NA	NA	NA	11	15	499	165	164	152	62	35	4	0	0	0.008	0	0
.	19.01.15-15.35.37-1-204040	88	3	3	1	0	1	585	2	2	0	0	NA	NA	NA	28	34	508	167	172	353	146	86	1	0	2	0.002	0	0.012
.	19.01.15-15.35.37-1-204041	204	22	22	6	0	6	603	20	20	0	0	NA	NA	NA	65	53	526	172	168	367	154	82	81	12	13	0.154	0.07	0.077
.	19.01.15-15.35.40-1-204045	31	1	1	0	0	0	0	0	0	0	0	NA	NA	NA	8	8	495	163	163	0	0	0	1	0	0	0.002	0	0
.	19.01.15-15.35.42-1-204064	62	3	3	1	0	1	400	2	2	0	0	NA	NA	NA	14	20	501	168	164	240	108	52	0	0	4	0	0	0.024
.	19.01.15-15.35.43-1-204067	121	4	4	1	0	1	574	3	3	0	0	NA	NA	NA	30	21	501	167	166	343	150	81	6	6	1	0.012	0.036	0.006
.	19.01.15-15.35.51-1-204078	63	3	3	2	0	1	578	1	1	0	0	NA	NA	NA	17	23	503	171	162	346	153	79	9	0	3	0.018	0	0.019
.	19.01.15-15.35.55-1-204080	182	20	20	9	0	5	605	17	17	0	0	NA	NA	NA	46	54	521	172	174	359	155	91	110	2	0	0.211	0.012	0
.	19.01.15-15.35.58-1-204082	121	7	7	2	0	2	596	5	5	0	0	NA	NA	NA	38	43	516	167	173	359	149	88	37	0	4	0.072	0	0.023
.	19.01.15-15.36.07-1-204096	173	8	8	3	0	3	598	7	7	0	0	NA	NA	NA	59	52	524	170	171	362	150	86	9	1	4	0.017	0.006	0.023
.	19.01.15-15.36.09-1-204098	264	56	56	14	0	13	616	45	45	0	0	NA	NA	NA	73	78	539	169	183	373	149	94	156	19	40	0.289	0.112	0.219
.	19.01.15-15.36.09-1-204099	123	5	5	0	0	0	596	4	4	0	0	NA	NA	NA	35	40	515	169	169	355	153	88	16	0	6	0.031	0	0.036
.	19.01.15-15.36.13-1-204104	85	3	3	0	0	0	577	2	2	0	0	NA	NA	NA	17	22	496	171	168	343	151	83	11	0	0	0.022	0	0
.	19.01.15-15.36.18-1-204113	261	21	21	8	0	4	637	17	17	0	0	NA	NA	NA	70	93	543	186	177	381	162	94	46	25	30	0.085	0.134	0.169
.	19.01.15-15.36.19-1-204116	89	3	3	0	0	0	584	2	2	0	0	NA	NA	NA	28	28	502	168	171	349	150	85	8	0	2	0.016	0	0.012
.	19.01.15-15.36.25-1-204122	53	2	2	0	0	0	571	1	1	0	0	NA	NA	NA	16	17	500	166	164	346	147	78	0	0	3	0	0	0.018
.	19.01.15-15.36.28-1-204127	204	44	44	14	0	10	614	41	41	0	0	NA	NA	NA	61	65	530	175	173	370	156	88	135	14	34	0.255	0.08	0.197
.	19.01.15-15.36.29-1-204134	174	13	13	2	0	1	605	11	11	0	0	NA	NA	NA	70	56	526	174	169	364	155	86	25	21	2	0.048	0.121	0.012
.	19.01.15-15.36.32-1-204143	91	3	3	1	0	1	579	2	2	0	0	NA	NA	NA	30	27	504	172	164	343	156	80	15	0	0	0.03	0	0
.	19.01.15-15.36.34-1-204146	63	2	2	1	0	1	570	1	1	0	0	NA	NA	NA	24	16	495	168	166	339	150	81	8	0	0	0.016	0	0
.	19.01.15-15.36.38-1-204150	122	5	5	1	0	1	591	4	4	0	0	NA	NA	NA	33	38	514	169	168	357	150	84	3	4	10	0.006	0.024	0.06
.	19.01.15-15.36.47-1-204176	91	4	4	2	0	1	583	3	3	0	0	NA	NA	NA	36	32	510	167	168	352	148	83	7	0	1	0.014	0	0.006
.	19.01.15-15.36.47-1-204177	33	1	1	0	0	0	0	0	0	0	0	NA	NA	NA	9	4	490	163	164	0	0	0	0	0	3	0	0	0.018
.	19.01.15-15.36.50-1-204182	98	3	3	1	0	1	575	2	2	0	0	NA	NA	NA	23	27	509	167	164	348	148	79	2	0	2	0.004	0	0.012
.	19.01.15-15.36.58-1-204190	91	6	6	2	0	2	584	5	5	0	0	NA	NA	NA	40	41	513	175	166	348	156	80	23	1	4	0.045	0.006	0.024
.	19.01.15-15.36.59-1-204191	346	27	27	9	0	4	647	24	24	0	0	NA	NA	NA	102	99	542	184	186	384	163	100	113	2	18	0.208	0.011	0.097
.	19.01.15-15.37.01-1-204195	121	11	11	1	0	0	596	10	10	0	0	NA	NA	NA	37	41	511	170	173	358	150	88	41	0	9	0.08	0	0.052
.	19.01.15-15.37.01-1-204196	352	53	53	13	0	10	648	50	50	0	0	NA	NA	NA	106	94	549	180	178	390	162	96	163	37	23	0.297	0.206	0.129
.	19.01.15-15.37.05-1-204201	228	36	36	9	0	7	626	33	33	0	0	NA	NA	NA	60	80	530	184	179	368	164	94	97	11	13	0.183	0.06	0.073
.	19.01.15-15.37.06-1-204202	147	14	14	6	0	6	597	10	10	0	0	NA	NA	NA	56	50	521	170	172	359	152	86	43	16	0	0.083	0.094	0
.	19.01.15-15.37.17-1-204217	292	32	32	11	0	9	628	30	30	0	0	NA	NA	NA	103	80	543	175	175	382	154	92	103	0	31	0.19	0	0.177
.	19.01.15-15.37.20-1-204227	98	10	10	1	0	1	584	7	7	0	0	NA	NA	NA	34	37	506	169	175	347	148	89	16	12	4	0.032	0.071	0.023
.	19.01.15-15.37.31-1-204239	92	5	5	1	0	1	578	4	4	0	0	NA	NA	NA	23	29	506	168	168	345	151	82	15	0	0	0.03	0	0
.	19.01.15-15.37.35-1-204241	94	5	5	2	0	2	571	3	3	0	0	NA	NA	NA	32	21	506	165	163	342	149	80	1	2	4	0.002	0.012	0.025
.	19.01.15-15.37.38-1-204244	85	5	5	2	0	2	581	3	3	0	0	NA	NA	NA	36	36	512	169	168	348	151	82	19	0	0	0.037	0	0
.	19.01.15-15.37.44-1-204266	61	2	2	0	0	0	584	1	1	0	0	NA	NA	NA	20	28	501	173	167	345	155	84	3	1	0	0.006	0.006	0
.	19.01.15-15.37.44-1-204267	93	7	7	1	0	0	578	6	6	0	0	NA	NA	NA	33	25	506	167	165	348	148	82	10	7	4	0.02	0.042	0.024
.	19.01.15-15.37.48-1-204272	59	2	2	1	0	1	150	1	1	0	0	NA	NA	NA	15	12	494	166	165	86	41	23	3	0	1	0.006	0	0.006
.	19.01.15-15.37.52-1-204273	234	57	57	14	0	12	603	53	53	0	0	NA	NA	NA	70	58	519	178	174	358	158	87	144	26	27	0.277	0.146	0.155
.	19.01.15-15.37.54-1-204275	209	13	13	1	0	1	608	11	11	0	0	NA	NA	NA	64	53	523	170	173	363	154	91	20	10	6	0.038	0.059	0.035
.	19.01.15-15.37.56-1-204277	174	18	18	4	0	2	606	14	14	0	0	NA	NA	NA	47	53	519	175	172	362	156	88	45	4	9	0.087	0.023	0.052
.	19.01.15-15.37.58-1-204278	97	12	12	0	0	0	582	10	10	0	0	NA	NA	NA	46	42	515	170	170	351	149	82	22	4	7	0.043	0.024	0.041
.	19.01.15-15.37.58-1-204279	146	5	5	1	0	0	589	4	4	0	0	NA	NA	NA	40	38	515	171	165	353	152	84	8	0	5	0.016	0	0.03
.	19.01.15-15.38.03-1-204284	381	46	46	15	0	14	660	40	40	0	0	NA	NA	NA	107	115	549	193	186	384	174	102	137	13	27	0.25	0.067	0.145
.	19.01.15-15.38.10-1-204295	30	1	1	0	0	0	0	0	0	0	0	NA	NA	NA	11	7	492	164	164	0	0	0	5	0	0	0.01	0	0
.	19.01.15-15.38.12-1-204298	293	42	42	9	0	6	628	33	33	0	0	NA	NA	NA	83	85	534	185	179	369	167	92	118	9	31	0.221	0.049	0.173
.	19.01.15-15.38.15-1-204304	207	20	20	3	0	2	603	19	19	0	0	NA	NA	NA	66	54	520	176	171	359	157	87	55	2	11	0.106	0.011	0.064
.	19.01.15-15.38.17-1-204311	87	4	4	1	0	1	586	3	3	0	0	NA	NA	NA	38	38	510	171	170	348	153	85	0	6	3	0	0.035	0.018
.	19.01.15-15.38.19-1-204314	183	20	20	5	0	3	593	16	16	0	0	NA	NA	NA	63	49	523	170	169	360	149	84	53	18	19	0.101	0.106	0.112
.	19.01.15-15.38.21-1-204319	116	4	4	2	0	2	591	3	3	0	0	NA	NA	NA	42	40	515	169	169	355	150	86	16	0	4	0.031	0	0.024
.	19.01.15-15.38.26-1-204325	61	7	7	1	0	1	569	6	6	0	0	NA	NA	NA	24	17	496	167	167	337	149	83	9	12	2	0.018	0.072	0.012
.	19.01.15-15.38.33-1-204335	122	6	6	1	0	1	589	4	4	0	0	NA	NA	NA	39	37	509	173	168	351	154	84	13	0	2	0.026	0	0.012
.	19.01.15-15.38.38-1-204341	33	1	1	0	0	0	0	0	0	0	0	NA	NA	NA	5	12	498	164	163	0	0	0	0	0	2	0	0	0.012
.	19.01.15-15.38.41-1-204357	34	1	1	0	0	0	0	0	0	0	0	NA	NA	NA	11	9	494	165	163	0	0	0	0	0	0	0	0	0
.	19.01.15-15.38.43-1-204361	64	2	2	0	0	0	0	0	0	0	0	NA	NA	NA	14	17	498	166	166	0	0	0	0	0	1	0	0	0.006
.	19.01.15-15.38.44-1-204362	206	19	19	6	0	4	602	16	16	0	0	NA	NA	NA	59	54	526	173	168	365	153	84	67	8	7	0.127	0.046	0.042
.	19.01.15-15.38.46-1-204364	153	13	13	5	0	3	588	11	11	0	0	NA	NA	NA	43	42	514	170	171	355	149	84	30	0	3	0.058	0	0.018
.	19.01.15-15.38.52-1-204374	337	31	31	11	0	4	654	28	28	0	0	NA	NA	NA	108	112	555	185	185	388	166	100	104	16	13	0.187	0.086	0.07
.	19.01.15-15.38.54-1-204376	270	23	23	8	0	7	610	21	21	0	0	NA	NA	NA	86	63	531	170	175	371	150	89	52	9	13	0.098	0.053	0.074
.	19.01.15-15.38.54-1-204377	116	8	8	1	0	1	593	6	6	0	0	NA	NA	NA	34	43	507	173	176	349	155	89	16	6	0	0.032	0.035	0
.	19.01.15-15.39.01-1-204385	217	13	13	4	0	4	612	12	12	0	0	NA	NA	NA	65	62	529	178	168	368	161	83	33	5	8	0.062	0.028	0.048
.	19.01.15-15.39.19-1-204405	115	7	7	3	0	2	578	6	6	0	0	NA	NA	NA	40	28	503	172	166	346	150	82	14	14	0	0.028	0.081	0
.	19.01.15-15.39.22-1-204410	36	1	1	0	0	0	0	0	0	0	0	NA	NA	NA	9	10	491	167	165	0	0	0	2	0	0	0.004	0	0
.	19.01.15-15.39.23-1-204415	88	4	4	2	0	2	577	3	3	0	0	NA	NA	NA	34	29	504	169	169	343	152	82	11	0	3	0.022	0	0.018
.	19.01.15-15.39.25-1-204417	146	9	9	2	0	0	594	8	8	0	0	NA	NA	NA	44	47	521	166	173	358	149	87	18	2	12	0.035	0.012	0.069
.	19.01.15-15.39.26-1-204418	61	2	2	1	0	0	573	1	1	0	0	NA	NA	NA	26	28	503	170	168	343	150	80	0	1	1	0	0.006	0.006
.	19.01.15-15.39.26-1-204419	38	1	1	1	0	1	0	0	0	0	0	NA	NA	NA	13	12	494	168	163	0	0	0	0	5	0	0	0.03	0
.	19.01.15-15.39.27-1-204421	91	12	12	4	0	4	589	10	10	0	0	NA	NA	NA	31	37	510	174	166	350	156	83	17	12	4	0.033	0.069	0.024
.	19.01.15-15.39.30-1-204426	88	4	4	0	0	0	574	2	2	0	0	NA	NA	NA	18	19	500	165	167	343	147	84	13	3	0	0.026	0.018	0
.	19.01.15-15.39.38-1-204524	156	12	12	6	0	6	600	9	9	0	0	NA	NA	NA	55	45	513	176	169	357	158	85	33	22	6	0.064	0.125	0.036
.	19.01.15-15.39.39-1-204528	214	34	34	9	0	8	602	27	27	0	0	NA	NA	NA	62	63	527	175	174	359	156	87	109	8	19	0.207	0.046	0.109
.	19.01.15-15.39.39-1-204529	368	39	39	10	0	8	639	35	35	0	0	NA	NA	NA	114	98	545	180	186	379	159	101	140	14	19	0.257	0.078	0.102
.	19.01.15-15.39.43-1-204579	35	1	1	0	0	0	0	0	0	0	0	NA	NA	NA	6	7	492	163	165	0	0	0	0	0	0	0	0	0
.	19.01.15-15.39.46-1-204582	211	18	18	5	0	5	613	16	16	0	0	NA	NA	NA	76	70	538	174	171	371	153	89	52	8	6	0.097	0.046	0.035
.	19.01.15-15.39.50-1-204585	68	3	3	1	0	0	580	2	2	0	0	NA	NA	NA	31	37	509	169	172	347	146	87	7	3	0	0.014	0.018	0
.	19.01.15-15.39.50-1-204586	229	36	36	13	0	9	633	34	34	0	0	NA	NA	NA	58	86	537	179	183	376	163	94	104	20	12	0.194	0.112	0.066
.	19.01.15-15.39.52-1-204590	86	3	3	1	0	1	589	2	2	0	0	NA	NA	NA	27	31	508	168	168	357	149	83	7	0	2	0.014	0	0.012
.	19.01.15-15.39.56-1-204596	83	5	5	0	0	0	576	3	3	0	0	NA	NA	NA	20	22	502	168	165	346	149	81	14	8	0	0.028	0.048	0
.	19.01.15-15.40.06-1-204611	212	41	41	11	0	6	610	38	38	0	0	NA	NA	NA	55	64	532	170	175	371	150	89	126	3	26	0.237	0.018	0.149
.	19.01.15-15.40.09-1-204616	123	5	5	2	0	2	592	4	4	0	0	NA	NA	NA	32	46	516	170	173	356	151	85	15	0	1	0.029	0	0.006
.	19.01.15-15.40.12-1-204618	65	4	4	0	0	0	574	3	3	0	0	NA	NA	NA	29	24	505	166	166	341	148	85	14	0	0	0.028	0	0
.	19.01.15-15.40.15-1-204622	172	22	22	9	0	8	594	20	20	0	0	NA	NA	NA	40	43	513	171	172	354	151	89	54	16	14	0.105	0.094	0.081
.	19.01.15-15.40.18-1-204630	32	1	1	0	0	0	0	0	0	0	0	NA	NA	NA	8	10	494	165	164	0	0	0	0	0	0	0	0	0
.	19.01.15-15.40.21-1-204635	97	7	7	1	0	1	587	5	5	0	0	NA	NA	NA	32	44	513	168	176	354	146	87	12	6	5	0.023	0.036	0.028
.	19.01.15-15.40.27-1-204643	89	6	6	0	0	0	589	5	5	0	0	NA	NA	NA	23	33	508	171	167	352	153	84	23	7	0	0.045	0.041	0
.	19.01.15-15.40.30-1-204652	91	6	6	1	0	1	568	4	4	0	0	NA	NA	NA	40	21	500	166	168	339	145	84	0	3	5	0	0.018	0.03
.	19.01.15-15.40.33-1-204656	264	19	19	3	0	1	607	17	17	0	0	NA	NA	NA	74	63	528	175	173	365	151	91	62	5	1	0.117	0.029	0.006
.	19.01.15-15.40.40-1-204663	142	24	24	9	0	5	596	21	21	0	0	NA	NA	NA	55	52	521	171	173	360	150	86	50	13	19	0.096	0.076	0.11
.	19.01.15-15.40.40-1-204679	114	9	9	4	0	3	587	6	6	0	0	NA	NA	NA	21	30	505	167	171	348	151	88	21	26	4	0.042	0.156	0.023
.	19.01.15-15.40.48-1-204683	346	28	28	9	0	5	633	23	23	0	0	NA	NA	NA	98	90	541	181	181	377	161	95	88	3	16	0.163	0.017	0.088
.	19.01.15-15.40.48-1-204684	115	12	12	6	0	5	579	9	9	0	0	NA	NA	NA	38	31	503	171	170	343	153	83	36	3	0	0.072	0.018	0
.	19.01.15-15.41.06-1-204698	344	38	38	12	0	10	651	35	35	0	0	NA	NA	NA	83	99	550	179	183	390	164	97	102	19	15	0.185	0.106	0.082
.	19.01.15-15.41.06-1-204699	246	19	19	4	0	1	618	13	13	0	0	NA	NA	NA	61	75	531	174	183	368	156	94	38	22	25	0.072	0.126	0.137
.	19.01.15-15.41.07-1-204700	116	19	19	3	0	3	571	18	18	0	0	NA	NA	NA	51	31	506	171	167	341	149	81	24	24	6	0.047	0.14	0.036
.	19.01.15-15.41.21-1-204715	429	48	48	9	0	7	668	45	45	0	0	NA	NA	NA	127	115	558	190	180	401	171	96	130	23	27	0.233	0.121	0.15
.	19.01.15-15.41.28-1-204721	119	17	17	2	0	2	585	15	15	0	0	NA	NA	NA	29	37	510	169	171	350	150	85	37	13	8	0.073	0.077	0.047
.	19.01.15-15.41.28-1-204722	86	4	4	2	0	2	573	3	3	0	0	NA	NA	NA	30	25	507	167	164	348	147	78	4	1	0	0.008	0.006	0
.	19.01.15-15.41.35-1-204734	31	1	1	0	0	0	0	0	0	0	0	NA	NA	NA	11	13	493	168	165	0	0	0	0	0	0	0	0	0
.	19.01.15-15.41.36-1-204735	297	49	49	14	0	9	621	42	42	0	0	NA	NA	NA	75	79	540	173	179	372	156	93	139	18	22	0.257	0.104	0.123
.	19.01.15-15.41.37-1-204737	152	10	10	1	0	0	588	8	8	0	0	NA	NA	NA	47	41	513	172	169	354	152	82	25	1	4	0.049	0.006	0.024
.	19.01.15-15.41.38-1-204738	63	3	3	1	0	1	347	1	1	0	0	NA	NA	NA	14	12	497	165	163	204	91	52	4	0	0	0.008	0	0
.	19.01.15-15.41.42-1-204755	204	12	12	4	0	3	612	11	11	0	0	NA	NA	NA	73	71	531	176	177	366	157	89	55	4	9	0.104	0.023	0.051
.	19.01.15-15.41.46-1-204759	208	26	26	6	0	5	601	23	23	0	0	NA	NA	NA	67	54	515	174	178	353	156	92	94	9	14	0.183	0.052	0.079
.	19.01.15-15.41.49-1-204762	269	55	55	13	0	12	623	52	52	0	0	NA	NA	NA	68	69	533	177	172	377	160	86	154	13	27	0.289	0.073	0.157
.	19.01.15-15.41.58-1-204767	89	10	10	3	0	2	590	9	9	0	0	NA	NA	NA	32	40	511	174	168	351	155	84	31	4	7	0.061	0.023	0.042
.	19.01.15-15.42.00-1-204768	84	8	8	0	0	0	574	6	6	0	0	NA	NA	NA	18	21	501	167	166	342	149	83	11	2	7	0.022	0.012	0.042
.	19.01.15-15.42.02-1-204769	150	15	15	3	0	1	609	14	14	0	0	NA	NA	NA	31	55	521	170	177	365	154	90	42	4	6	0.081	0.024	0.034
.	19.01.15-15.42.13-1-204782	186	10	10	3	0	2	601	9	9	0	0	NA	NA	NA	57	48	518	169	174	359	152	90	36	6	0	0.069	0.036	0
.	19.01.15-15.42.19-1-204795	148	10	10	4	0	3	610	9	9	0	0	NA	NA	NA	42	59	518	177	177	362	158	90	30	0	8	0.058	0	0.045
.	19.01.15-15.42.19-1-204796	212	34	34	14	0	10	610	33	33	0	0	NA	NA	NA	55	58	527	171	173	370	150	90	132	10	4	0.25	0.058	0.023
.	19.01.15-15.42.29-1-204807	91	3	3	1	0	1	576	2	2	0	0	NA	NA	NA	22	22	501	168	166	343	151	82	5	0	2	0.01	0	0.012
.	19.01.15-15.42.29-1-204808	230	26	26	11	0	7	604	24	24	0	0	NA	NA	NA	58	50	520	168	175	362	151	91	74	33	19	0.142	0.196	0.109
.	19.01.15-15.42.34-1-204812	121	9	9	3	0	0	598	8	8	0	0	NA	NA	NA	40	53	517	173	176	357	154	87	21	7	3	0.041	0.04	0.017
.	19.01.15-15.42.35-1-204814	147	9	9	3	0	2	583	7	7	0	0	NA	NA	NA	43	32	506	172	167	350	154	79	25	6	6	0.049	0.035	0.036
.	19.01.15-15.42.43-1-204836	89	5	5	1	0	1	582	4	4	0	0	NA	NA	NA	22	27	497	172	171	345	152	85	12	5	0	0.024	0.029	0
.	19.01.15-15.42.44-1-204837	119	9	9	2	0	2	595	7	7	0	0	NA	NA	NA	43	39	518	169	165	358	154	83	33	3	1	0.064	0.018	0.006
.	19.01.15-15.42.46-1-204840	120	8	8	1	0	1	592	7	7	0	0	NA	NA	NA	39	45	519	174	165	355	154	83	15	0	7	0.029	0	0.042
.	19.01.15-15.42.55-1-204853	97	7	7	1	0	1	572	5	5	0	0	NA	NA	NA	34	27	507	167	166	348	144	80	7	11	3	0.014	0.066	0.018
.	19.01.15-15.42.55-1-204854	93	5	5	1	0	1	592	4	4	0	0	NA	NA	NA	30	37	509	172	169	351	154	87	7	6	3	0.014	0.035	0.018
.	19.01.15-15.43.00-1-204862	31	1	1	1	0	1	0	0	0	0	0	NA	NA	NA	7	4	492	163	162	0	0	0	0	1	0	0	0.006	0
.	19.01.15-15.43.02-1-204864	62	2	2	2	0	1	580	1	1	0	0	NA	NA	NA	26	24	504	165	168	348	149	83	2	0	3	0.004	0	0.018
.	19.01.15-15.43.03-1-204866	92	12	12	2	0	2	573	10	10	0	0	NA	NA	NA	23	24	500	171	166	345	148	80	20	7	4	0.04	0.041	0.024
.	19.01.15-15.43.07-1-204872	91	8	8	1	0	1	581	7	7	0	0	NA	NA	NA	31	24	503	168	166	346	152	83	15	6	9	0.03	0.036	0.054
.	19.01.15-15.43.07-1-204873	232	41	41	15	0	10	612	38	38	0	0	NA	NA	NA	71	64	530	175	172	366	159	87	130	35	12	0.245	0.2	0.07
.	19.01.15-15.43.12-1-204880	200	13	13	2	0	2	615	11	11	0	0	NA	NA	NA	57	69	529	174	179	364	155	96	37	4	6	0.07	0.023	0.034
.	19.01.15-15.43.13-1-204882	64	3	3	0	0	0	578	2	2	0	0	NA	NA	NA	30	24	500	170	167	345	149	84	6	0	0	0.012	0	0
.	19.01.15-15.43.15-1-204885	215	39	39	19	0	9	599	35	35	0	0	NA	NA	NA	58	48	514	175	172	356	156	87	131	12	18	0.255	0.069	0.105
.	19.01.15-15.43.31-1-204901	109	11	11	3	0	1	582	9	9	0	0	NA	NA	NA	38	43	516	169	171	351	147	84	31	3	0	0.06	0.018	0
.	19.01.15-15.43.31-1-204902	67	3	3	0	0	0	583	2	2	0	0	NA	NA	NA	23	30	508	171	164	349	153	81	6	0	5	0.012	0	0.03
.	19.01.15-15.43.40-1-204912	67	4	4	0	0	0	583	2	2	0	0	NA	NA	NA	14	25	504	166	168	349	150	84	9	2	0	0.018	0.012	0
.	19.01.15-15.43.40-1-204913	63	4	4	1	0	1	565	3	3	0	0	NA	NA	NA	34	18	499	169	163	337	148	80	21	0	0	0.042	0	0
.	19.01.15-15.43.41-1-204930	95	6	6	2	0	2	589	4	4	0	0	NA	NA	NA	49	39	514	168	170	352	150	87	27	0	0	0.053	0	0
.	19.01.15-15.43.46-1-204933	125	18	18	8	0	5	600	16	16	0	0	NA	NA	NA	42	47	509	181	170	355	161	84	46	7	3	0.09	0.039	0.018
.	19.01.15-15.43.50-1-204935	251	22	22	6	0	5	627	21	21	0	0	NA	NA	NA	59	76	538	176	175	379	156	92	106	3	9	0.197	0.017	0.051
.	19.01.15-15.43.54-1-204940	115	9	9	1	0	1	576	8	8	0	0	NA	NA	NA	39	23	500	172	164	339	156	81	25	3	3	0.05	0.017	0.018
.	19.01.15-15.43.55-1-204941	60	4	4	1	0	1	580	3	3	0	0	NA	NA	NA	27	28	500	169	172	343	154	83	11	0	14	0.022	0	0.081
.	19.01.15-15.43.56-1-204943	35	1	1	1	0	1	0	0	0	0	0	NA	NA	NA	9	6	493	164	162	0	0	0	1	0	0	0.002	0	0
.	19.01.15-15.43.58-1-204946	142	28	28	9	0	6	592	25	25	0	0	NA	NA	NA	46	52	522	178	165	358	156	78	52	6	8	0.1	0.034	0.048
.	19.01.15-15.43.58-1-204947	33	1	1	0	0	0	0	0	0	0	0	NA	NA	NA	9	9	494	164	164	0	0	0	0	0	0	0	0	0
.	19.01.15-15.44.01-1-204948	64	2	2	0	0	0	400	0	0	0	0	NA	NA	NA	21	12	497	165	163	228	110	62	7	0	0	0.014	0	0
.	19.01.15-15.44.10-1-204960	33	1	1	0	0	0	0	0	0	0	0	NA	NA	NA	7	6	491	165	163	0	0	0	1	0	0	0.002	0	0
.	19.01.15-15.44.14-1-204964	62	3	3	1	0	1	575	2	2	0	0	NA	NA	NA	23	23	499	171	166	343	154	78	15	0	0	0.03	0	0
.	19.01.15-15.44.14-1-204965	179	23	23	3	0	3	610	20	20	0	0	NA	NA	NA	57	63	521	178	177	359	162	89	54	7	7	0.104	0.039	0.04
.	19.01.15-15.44.15-1-204973	118	17	17	3	0	3	574	16	16	0	0	NA	NA	NA	41	22	503	166	166	346	144	84	35	13	6	0.07	0.078	0.036
.	19.01.15-15.44.18-1-204977	149	13	13	2	0	2	598	12	12	0	0	NA	NA	NA	49	46	514	169	176	355	151	92	35	0	9	0.068	0	0.051
.	19.01.15-15.44.20-1-204981	119	10	10	0	0	0	594	9	9	0	0	NA	NA	NA	33	43	515	168	173	357	148	89	8	15	5	0.016	0.089	0.029
.	19.01.15-15.44.21-1-204983	119	13	13	2	0	1	575	10	10	0	0	NA	NA	NA	34	27	508	165	167	349	144	82	33	5	3	0.065	0.03	0.018
.	19.01.15-15.44.29-1-205001	59	2	2	0	0	0	579	1	1	0	0	NA	NA	NA	15	25	504	165	169	349	147	83	2	0	3	0.004	0	0.018
.	19.01.15-15.44.34-1-205007	152	23	23	9	0	5	600	20	20	0	0	NA	NA	NA	49	50	520	174	169	360	156	84	62	7	18	0.119	0.04	0.107
.	19.01.15-15.44.35-1-205008	200	32	32	9	0	7	596	29	29	0	0	NA	NA	NA	68	47	523	169	168	361	149	86	115	17	15	0.22	0.101	0.089
.	19.01.15-15.44.41-1-205027	62	2	2	0	0	0	579	1	1	0	0	NA	NA	NA	18	27	502	169	169	343	153	83	8	0	0	0.016	0	0
.	19.01.15-15.44.45-1-205029	177	21	21	6	0	4	611	20	20	0	0	NA	NA	NA	50	65	529	176	173	365	157	89	37	18	17	0.07	0.102	0.098
.	19.01.15-15.44.46-1-205031	274	43	43	9	0	4	610	41	41	0	0	NA	NA	NA	66	67	535	170	175	370	153	87	96	11	39	0.179	0.065	0.223
.	19.01.15-15.44.48-1-205034	205	64	64	20	0	14	601	58	58	0	0	NA	NA	NA	58	50	517	173	173	360	151	90	144	29	35	0.279	0.168	0.202
.	19.01.15-15.44.55-1-205041	355	41	41	14	0	10	645	40	40	0	0	NA	NA	NA	109	95	544	178	186	382	163	100	142	19	19	0.261	0.107	0.102
.	19.01.15-15.45.04-1-205048	203	14	14	5	0	5	598	13	13	0	0	NA	NA	NA	74	54	523	173	171	356	152	90	65	0	0	0.124	0	0
.	19.01.15-15.45.13-1-205054	95	11	11	2	0	2	594	8	8	0	0	NA	NA	NA	23	40	516	168	169	358	152	84	23	0	8	0.045	0	0.047
.	19.01.15-15.45.22-1-205066	57	2	2	0	0	0	576	1	1	0	0	NA	NA	NA	29	20	498	170	165	343	153	80	2	2	0	0.004	0.012	0
.	19.01.15-15.45.28-1-205073	33	1	1	1	0	1	0	0	0	0	0	NA	NA	NA	7	10	493	164	166	0	0	0	1	0	0	0.002	0	0
.	19.01.15-15.45.31-1-205078	96	4	4	3	0	2	579	2	2	0	0	NA	NA	NA	27	25	502	168	168	344	150	85	12	1	1	0.024	0.006	0.006
.	19.01.15-15.45.35-1-205083	124	13	13	1	0	1	584	12	12	0	0	NA	NA	NA	30	28	505	168	168	351	149	84	26	14	1	0.051	0.083	0.006
.	19.01.15-15.45.40-1-205087	374	40	40	15	0	10	655	37	37	0	0	NA	NA	NA	103	116	554	184	191	386	166	103	136	11	21	0.245	0.06	0.11
.	19.01.15-15.45.41-1-205103	120	12	12	1	0	1	581	11	11	0	0	NA	NA	NA	49	38	510	171	170	347	147	87	41	0	2	0.08	0	0.012
.	19.01.15-15.45.45-1-205106	159	28	28	8	0	5	587	27	27	0	0	NA	NA	NA	49	40	509	172	172	355	149	83	46	13	12	0.09	0.076	0.07
.	19.01.15-15.45.54-1-205111	149	7	7	1	0	1	607	6	6	0	0	NA	NA	NA	39	49	519	168	175	365	151	91	12	1	1	0.023	0.006	0.006
.	19.01.15-15.46.02-1-205118	150	8	8	5	0	5	586	7	7	0	0	NA	NA	NA	53	34	506	172	169	349	152	85	26	0	0	0.051	0	0
.	19.01.15-15.46.06-1-205125	318	23	23	6	0	4	635	19	19	0	0	NA	NA	NA	84	97	555	181	174	389	161	85	60	19	28	0.108	0.105	0.161
.	19.01.15-15.46.13-1-205134	238	16	16	3	0	1	610	13	13	0	0	NA	NA	NA	61	68	536	173	172	370	151	89	42	14	2	0.078	0.081	0.012
.	19.01.15-15.46.13-1-205136	37	1	1	1	0	1	0	0	0	0	0	NA	NA	NA	12	13	499	164	163	0	0	0	2	0	0	0.004	0	0
.	19.01.15-15.46.16-1-205141	93	6	6	1	0	1	592	5	5	0	0	NA	NA	NA	28	42	510	171	174	353	154	85	9	13	0	0.018	0.076	0
.	19.01.15-15.46.22-1-205151	54	2	2	0	0	0	51	1	1	0	0	NA	NA	NA	16	15	496	169	163	28	17	6	0	4	0	0	0.024	0
.	19.01.15-15.46.25-1-205155	173	13	13	6	0	4	593	12	12	0	0	NA	NA	NA	59	53	522	177	167	359	154	80	28	5	15	0.054	0.028	0.09
.	19.01.15-15.46.25-1-205156	92	4	4	0	0	0	581	3	3	0	0	NA	NA	NA	29	22	504	168	163	348	151	82	4	0	5	0.008	0	0.031
.	19.01.15-15.46.28-1-205170	33	1	1	1	0	1	0	0	0	0	0	NA	NA	NA	13	8	492	165	164	0	0	0	0	0	1	0	0	0.006
.	19.01.15-15.46.30-1-205173	62	2	2	0	0	0	349	1	1	0	0	NA	NA	NA	18	14	493	168	166	206	96	47	1	0	1	0.002	0	0.006
.	19.01.15-15.46.32-1-205178	147	9	9	5	0	3	602	7	7	0	0	NA	NA	NA	34	48	514	173	174	361	152	89	15	5	6	0.029	0.029	0.034
.	19.01.15-15.46.34-1-205181	58	2	2	0	0	0	51	1	1	0	0	NA	NA	NA	19	20	497	167	169	28	18	5	8	0	0	0.016	0	0
.	19.01.15-15.46.40-1-205205	155	26	26	5	0	4	593	23	23	0	0	NA	NA	NA	45	45	516	174	168	356	154	83	52	4	20	0.101	0.023	0.119
.	19.01.15-15.46.41-1-205203	32	1	1	0	0	0	0	0	0	0	0	NA	NA	NA	4	7	493	164	163	0	0	0	0	0	0	0	0	0
.	19.01.15-15.46.41-1-205206	397	39	39	12	0	8	667	35	35	0	0	NA	NA	NA	95	120	558	188	187	395	172	100	112	1	23	0.201	0.005	0.123
.	19.01.15-15.46.43-1-205208	259	80	80	16	0	10	607	75	75	0	0	NA	NA	NA	74	61	520	178	176	357	158	92	174	33	50	0.335	0.185	0.284
.	19.01.15-15.46.43-1-205210	320	31	31	6	0	4	649	28	28	0	0	NA	NA	NA	90	99	544	184	184	384	165	100	69	42	23	0.127	0.228	0.125
.	19.01.15-15.46.45-1-205212	85	4	4	2	0	2	585	3	3	0	0	NA	NA	NA	43	37	508	169	173	347	149	89	7	0	7	0.014	0	0.04
.	19.01.15-15.46.50-1-205213	60	2	2	2	0	2	575	1	1	0	0	NA	NA	NA	22	18	497	167	167	345	148	82	1	4	0	0.002	0.024	0
.	19.01.15-15.46.52-1-205214	229	54	54	21	0	14	607	52	52	0	0	NA	NA	NA	60	60	520	174	179	360	154	93	119	39	30	0.229	0.224	0.168
.	19.01.15-15.46.54-1-205223	211	20	20	5	0	4	616	17	17	0	0	NA	NA	NA	60	71	538	175	171	379	150	87	52	16	9	0.097	0.091	0.053
.	19.01.15-15.47.01-1-205228	121	6	6	2	0	2	596	5	5	0	0	NA	NA	NA	47	42	511	172	172	356	152	88	15	2	0	0.029	0.012	0
.	19.01.15-15.47.03-1-205236	62	2	2	1	0	1	573	1	1	0	0	NA	NA	NA	27	28	505	167	169	347	146	80	0	0	4	0	0	0.024
.	19.01.15-15.47.19-1-205252	203	17	17	2	0	2	608	13	13	0	0	NA	NA	NA	63	63	527	179	170	365	158	85	48	11	0	0.091	0.061	0
.	19.01.15-15.47.21-1-205255	117	9	9	3	0	3	582	8	8	0	0	NA	NA	NA	36	30	503	171	169	344	153	85	33	1	0	0.066	0.006	0
.	19.01.15-15.47.32-1-205268	185	23	23	6	0	4	593	21	21	0	0	NA	NA	NA	58	45	515	173	170	354	152	87	53	31	19	0.103	0.179	0.112
.	19.01.15-15.47.33-1-205269	126	6	6	0	0	0	594	4	4	0	0	NA	NA	NA	34	51	517	171	176	354	153	87	12	0	1	0.023	0	0.006
.	19.01.15-15.47.47-1-205300	143	17	17	6	0	4	623	16	16	0	0	NA	NA	NA	39	70	524	180	179	368	162	93	39	7	9	0.074	0.039	0.05
.	19.01.15-15.47.49-1-205301	175	19	19	5	0	4	600	17	17	0	0	NA	NA	NA	67	51	514	177	173	353	158	89	71	1	5	0.138	0.006	0.029
.	19.01.15-15.47.50-1-205303	99	7	7	2	0	1	580	6	6	0	0	NA	NA	NA	42	29	506	169	167	343	153	84	33	0	7	0.065	0	0.042
.	19.01.15-15.47.52-1-205304	156	13	13	2	0	2	610	11	11	0	0	NA	NA	NA	53	59	528	176	168	372	156	82	26	10	10	0.049	0.057	0.06
.	19.01.15-15.47.54-1-205306	265	38	38	13	0	8	640	32	32	0	0	NA	NA	NA	74	87	539	181	180	380	166	94	121	0	38	0.224	0	0.211
.	19.01.15-15.48.13-1-205324	239	65	65	22	0	15	616	59	59	0	0	NA	NA	NA	83	69	525	180	177	362	161	93	167	25	47	0.318	0.139	0.266
.	19.01.15-15.48.15-1-205326	423	66	66	22	0	17	669	59	59	0	0	NA	NA	NA	137	123	561	188	187	397	170	102	192	22	35	0.342	0.117	0.187
.	19.01.15-15.48.16-1-205330	65	3	3	1	0	1	494	2	2	0	0	NA	NA	NA	16	15	499	165	164	293	129	72	4	0	0	0.008	0	0
.	19.01.15-15.48.17-1-205332	60	2	2	2	0	2	568	1	1	0	0	NA	NA	NA	31	22	499	169	167	341	147	80	6	0	0	0.012	0	0
.	19.01.15-15.48.20-1-205340	116	10	10	2	0	2	585	9	9	0	0	NA	NA	NA	28	28	503	168	170	348	151	86	24	8	8	0.048	0.048	0.047
.	19.01.15-15.48.24-1-205346	155	17	17	5	0	3	613	16	16	0	0	NA	NA	NA	39	63	534	175	167	370	159	84	50	1	6	0.094	0.006	0.036
.	19.01.15-15.48.25-1-205348	148	9	9	0	0	0	589	7	7	0	0	NA	NA	NA	35	37	510	167	173	352	148	89	6	7	5	0.012	0.042	0.029
.	19.01.15-15.48.29-1-205353	60	2	2	0	0	0	577	1	1	0	0	NA	NA	NA	20	22	505	165	165	349	148	80	1	0	1	0.002	0	0.006
.	19.01.15-15.48.32-1-205357	181	10	10	2	0	1	597	8	8	0	0	NA	NA	NA	58	50	521	173	169	360	154	83	35	0	3	0.067	0	0.018
.	19.01.15-15.48.41-1-205375	147	14	14	5	0	3	591	12	12	0	0	NA	NA	NA	56	45	516	170	172	356	148	87	30	2	11	0.058	0.012	0.064
.	19.01.15-15.48.42-1-205376	87	4	4	2	0	1	574	3	3	0	0	NA	NA	NA	33	23	503	167	166	341	151	82	5	3	2	0.01	0.018	0.012
.	19.01.15-15.48.45-1-205381	115	6	6	1	0	1	584	5	5	0	0	NA	NA	NA	44	36	508	172	169	348	152	84	29	0	2	0.057	0	0.012
.	19.01.15-15.48.55-1-205393	174	14	14	2	0	2	614	13	13	0	0	NA	NA	NA	55	63	525	177	174	368	159	87	33	0	28	0.063	0	0.161
.	19.01.15-15.48.58-1-205395	238	38	38	13	0	9	600	34	34	0	0	NA	NA	NA	65	48	514	172	175	354	157	89	91	15	12	0.177	0.087	0.069
.	19.01.15-15.48.59-1-205397	261	16	16	5	0	4	623	12	12	0	0	NA	NA	NA	92	78	535	176	180	370	156	97	53	5	17	0.099	0.028	0.094
.	19.01.15-15.48.59-1-205398	275	44	44	12	0	7	625	39	39	0	0	NA	NA	NA	77	76	531	181	177	370	164	91	138	15	15	0.26	0.083	0.085
.	19.01.15-15.49.05-1-205410	88	6	6	2	0	2	592	4	4	0	0	NA	NA	NA	19	36	509	175	165	350	160	82	10	0	5	0.02	0	0.03
.	19.01.15-15.49.08-1-205413	142	7	7	1	0	1	590	6	6	0	0	NA	NA	NA	59	46	513	172	174	348	154	88	25	2	0	0.049	0.012	0
.	19.01.15-15.49.22-1-205437	125	17	17	5	0	4	597	14	14	0	0	NA	NA	NA	36	47	515	170	175	355	153	89	56	9	2	0.109	0.053	0.011
.	19.01.15-15.49.29-1-205442	69	3	3	0	0	0	582	2	2	0	0	NA	NA	NA	25	28	504	167	170	349	149	84	2	2	4	0.004	0.012	0.024
.	19.01.15-15.49.31-1-205446	127	11	11	3	0	2	598	10	10	0	0	NA	NA	NA	33	43	516	172	168	362	152	84	30	2	5	0.058	0.012	0.03
.	19.01.15-15.49.35-1-205451	147	7	7	2	0	2	599	6	6	0	0	NA	NA	NA	47	43	512	175	169	357	155	87	24	2	1	0.047	0.011	0.006
.	19.01.15-15.49.44-1-205471	97	7	7	1	0	1	577	6	6	0	0	NA	NA	NA	26	23	505	165	166	347	147	83	26	4	1	0.051	0.024	0.006
.	19.01.15-15.49.45-1-205474	382	61	61	15	0	12	672	57	57	0	0	NA	NA	NA	118	124	556	192	189	394	174	104	190	22	29	0.342	0.115	0.153
.	19.01.15-15.49.50-1-205477	32	1	1	1	0	1	0	0	0	0	0	NA	NA	NA	7	9	494	163	165	0	0	0	0	0	0	0	0	0
.	19.01.15-15.49.52-1-205479	122	15	15	5	0	5	592	14	14	0	0	NA	NA	NA	36	45	514	175	169	352	155	85	23	10	10	0.045	0.057	0.059
.	19.01.15-15.49.55-1-205482	244	39	39	8	0	4	618	34	34	0	0	NA	NA	NA	75	71	524	177	183	364	160	94	116	9	14	0.221	0.051	0.077
.	19.01.15-15.49.56-1-205484	33	1	1	0	0	0	0	0	0	0	0	NA	NA	NA	10	17	499	165	166	0	0	0	1	0	0	0.002	0	0
.	19.01.15-15.49.59-1-205486	142	9	9	3	0	3	590	8	8	0	0	NA	NA	NA	34	37	511	170	169	354	152	84	16	8	0	0.031	0.047	0
.	19.01.15-15.50.00-1-205487	345	36	36	13	0	11	638	33	33	0	0	NA	NA	NA	105	92	547	177	181	383	160	95	90	18	20	0.165	0.102	0.11
.	19.01.15-15.50.02-1-205488	30	1	1	0	0	0	0	0	0	0	0	NA	NA	NA	5	7	491	164	165	0	0	0	0	0	0	0	0	0
.	19.01.15-15.50.04-1-205496	118	8	8	1	0	1	580	7	7	0	0	NA	NA	NA	28	22	504	169	162	349	151	80	23	11	0	0.046	0.065	0
.	19.01.15-15.50.04-1-205500	62	4	4	0	0	0	571	3	3	0	0	NA	NA	NA	23	21	503	166	165	343	147	81	8	6	0	0.016	0.036	0
.	19.01.15-15.50.11-1-205504	95	8	8	3	0	3	568	7	7	0	0	NA	NA	NA	37	26	506	170	163	343	148	77	20	12	2	0.04	0.071	0.012
.	19.01.15-15.50.18-1-205512	214	14	14	4	0	3	626	12	12	0	0	NA	NA	NA	74	78	522	188	181	367	164	95	33	5	11	0.063	0.027	0.061
.	19.01.15-15.50.19-1-205514	142	18	18	6	0	5	599	15	15	0	0	NA	NA	NA	37	42	520	170	165	364	153	82	26	20	5	0.05	0.118	0.03
.	19.01.15-15.50.19-1-205517	259	38	38	11	0	8	606	32	32	0	0	NA	NA	NA	75	58	517	179	175	359	155	92	91	37	30	0.176	0.207	0.171
.	19.01.15-15.50.24-1-205522	262	60	60	20	0	15	616	54	54	0	0	NA	NA	NA	85	73	529	179	178	366	160	90	198	14	37	0.374	0.078	0.208
.	19.01.15-15.50.32-1-205535	241	41	41	9	0	7	612	34	34	0	0	NA	NA	NA	81	59	533	169	170	373	152	87	117	14	23	0.22	0.083	0.135
.	19.01.15-15.50.49-1-205564	35	1	1	0	0	0	0	0	0	0	0	NA	NA	NA	8	7	492	165	163	0	0	0	4	0	0	0.008	0	0
.	19.01.15-15.50.50-1-205565	36	1	1	0	0	0	0	0	0	0	0	NA	NA	NA	10	17	500	166	164	0	0	0	0	0	0	0	0	0
.	19.01.15-15.50.53-1-205567	140	17	17	2	0	2	591	13	13	0	0	NA	NA	NA	36	39	510	172	170	354	153	84	33	14	5	0.065	0.081	0.029
.	19.01.15-15.50.54-1-205570	95	12	12	2	0	1	581	9	9	0	0	NA	NA	NA	36	29	507	171	164	349	150	82	17	4	13	0.034	0.023	0.079
.	19.01.15-15.50.56-1-205576	35	1	1	1	0	1	0	0	0	0	0	NA	NA	NA	11	11	493	165	166	0	0	0	1	0	0	0.002	0	0
.	19.01.15-15.50.58-1-205577	91	5	5	0	0	0	591	4	4	0	0	NA	NA	NA	36	41	510	172	172	352	150	89	8	0	9	0.016	0	0.052
.	19.01.15-15.50.59-1-205578	185	30	30	11	0	7	610	26	26	0	0	NA	NA	NA	53	54	518	174	175	364	155	91	80	8	12	0.154	0.046	0.069
.	19.01.15-15.51.27-1-205606	114	6	6	4	0	1	595	5	5	0	0	NA	NA	NA	34	43	512	173	171	357	152	86	28	0	6	0.055	0	0.035
.	19.01.15-15.51.27-1-205607	242	50	50	12	0	6	600	46	46	0	0	NA	NA	NA	71	52	515	181	169	353	162	85	153	7	40	0.297	0.039	0.237
.	19.01.15-15.51.37-1-205616	205	16	16	6	0	4	618	15	15	0	0	NA	NA	NA	76	74	539	176	172	377	154	87	40	16	2	0.074	0.091	0.012
.	19.01.15-15.51.37-1-205618	115	8	8	2	0	1	580	7	7	0	0	NA	NA	NA	35	24	505	166	166	350	148	82	26	5	1	0.051	0.03	0.006
.	19.01.15-15.51.40-1-205622	153	9	9	0	0	0	579	7	7	0	0	NA	NA	NA	46	33	507	175	164	347	152	80	21	3	0	0.041	0.017	0
.	19.01.15-15.51.47-1-205639	181	24	24	5	0	4	591	22	22	0	0	NA	NA	NA	61	43	517	173	166	355	154	82	46	9	32	0.089	0.052	0.193
.	19.01.15-15.51.49-1-205643	205	13	13	8	0	7	604	12	12	0	0	NA	NA	NA	63	57	524	171	175	362	149	93	53	8	0	0.101	0.047	0
.	19.01.15-15.52.00-1-205649	239	42	42	10	0	6	608	38	38	0	0	NA	NA	NA	74	66	531	171	177	370	145	93	131	7	13	0.247	0.041	0.073
.	19.01.15-15.52.03-1-205654	96	4	4	0	0	0	591	3	3	0	0	NA	NA	NA	29	41	517	170	167	356	153	82	6	7	4	0.012	0.041	0.024
.	19.01.15-15.52.04-1-205658	288	31	31	10	0	7	639	27	27	0	0	NA	NA	NA	88	89	546	177	179	386	158	95	102	14	29	0.187	0.079	0.162
.	19.01.15-15.52.07-1-205660	142	11	11	1	0	1	592	10	10	0	0	NA	NA	NA	41	45	520	171	167	354	154	84	17	1	11	0.033	0.006	0.066
.	19.01.15-15.52.16-1-205670	152	20	20	6	0	5	593	16	16	0	0	NA	NA	NA	47	42	516	174	165	355	155	83	33	19	9	0.064	0.109	0.055
.	19.01.15-15.52.19-1-205675	120	7	7	0	0	0	594	6	6	0	0	NA	NA	NA	43	43	510	172	174	355	153	86	16	3	0	0.031	0.017	0
.	19.01.15-15.52.23-1-205685	143	9	9	3	0	1	590	7	7	0	0	NA	NA	NA	58	41	512	175	167	351	155	84	27	0	4	0.053	0	0.024
.	19.01.15-15.52.30-1-205693	365	35	35	11	0	7	646	30	30	0	0	NA	NA	NA	104	96	543	190	176	386	171	89	140	9	21	0.258	0.047	0.119
.	19.01.15-15.52.35-1-205698	90	3	3	0	0	0	589	2	2	0	0	NA	NA	NA	29	35	510	170	168	352	152	85	10	0	3	0.02	0	0.018
.	19.01.15-15.52.38-1-205700	178	21	21	7	0	4	599	19	19	0	0	NA	NA	NA	41	52	527	168	170	365	150	84	41	8	4	0.078	0.048	0.024
.	19.01.15-15.52.45-1-205719	58	3	3	0	0	0	588	2	2	0	0	NA	NA	NA	16	29	502	170	170	349	153	86	10	0	4	0.02	0	0.024
.	19.01.15-15.52.47-1-205725	65	2	2	1	0	1	247	1	1	0	0	NA	NA	NA	12	19	502	166	164	153	59	35	6	1	0	0.012	0.006	0
.	19.01.15-15.52.48-1-205726	94	9	9	3	0	2	581	8	8	0	0	NA	NA	NA	29	30	508	166	169	352	146	83	15	3	2	0.03	0.018	0.012
.	19.01.15-15.52.54-1-205730	121	10	10	7	0	4	582	9	9	0	0	NA	NA	NA	29	28	508	165	168	350	148	84	38	2	1	0.075	0.012	0.006
.	19.01.15-15.52.58-1-205736	114	9	9	3	0	3	580	8	8	0	0	NA	NA	NA	30	27	508	165	167	349	148	83	26	6	15	0.051	0.036	0.09
.	19.01.15-15.53.01-1-205739	144	9	9	4	0	4	597	8	8	0	0	NA	NA	NA	53	53	518	178	170	355	160	82	26	5	9	0.05	0.028	0.053
.	19.01.15-15.53.04-1-205744	65	3	3	2	0	2	398	1	1	0	0	NA	NA	NA	16	18	498	165	168	240	103	55	3	5	0	0.006	0.03	0
.	19.01.15-15.53.06-1-205748	202	19	19	8	0	7	611	17	17	0	0	NA	NA	NA	65	65	526	180	172	362	161	88	56	0	19	0.106	0	0.11
.	19.01.15-15.53.09-1-205751	86	7	7	4	0	2	571	6	6	0	0	NA	NA	NA	31	22	502	165	168	340	145	86	26	0	0	0.052	0	0
.	19.01.15-15.53.12-1-205757	182	22	22	8	0	6	604	21	21	0	0	NA	NA	NA	41	57	518	181	171	358	163	83	56	12	4	0.108	0.066	0.023
.	19.01.15-15.53.17-1-205762	259	58	58	14	0	11	623	52	52	0	0	NA	NA	NA	89	80	536	181	176	373	162	88	183	21	33	0.341	0.116	0.188
.	19.01.15-15.53.17-1-205767	34	1	1	0	0	0	0	0	0	0	0	NA	NA	NA	12	2	490	163	162	0	0	0	0	0	0	0	0	0
.	19.01.15-15.53.20-1-205770	62	4	4	0	0	0	582	3	3	0	0	NA	NA	NA	22	23	501	168	167	348	149	85	5	1	0	0.01	0.006	0
.	19.01.15-15.53.22-1-205774	89	5	5	1	0	1	569	3	3	0	0	NA	NA	NA	24	17	494	168	168	336	152	81	5	0	1	0.01	0	0.006
.	19.01.15-15.53.24-1-205778	204	10	10	5	0	4	608	9	9	0	0	NA	NA	NA	56	61	527	173	174	369	153	86	17	10	11	0.032	0.058	0.063
.	19.01.15-15.53.27-1-205780	33	1	1	1	0	1	0	0	0	0	0	NA	NA	NA	14	13	493	166	167	0	0	0	0	0	0	0	0	0
.	19.01.15-15.53.29-1-205788	316	36	36	8	0	7	658	31	31	0	0	NA	NA	NA	96	117	552	191	187	387	169	102	123	13	20	0.223	0.068	0.107
.	19.01.15-15.53.29-1-205789	158	9	9	2	0	2	619	7	7	0	0	NA	NA	NA	37	66	527	183	169	370	164	85	25	6	6	0.047	0.033	0.036
.	19.01.15-15.53.41-1-205813	36	1	1	0	0	0	0	0	0	0	0	NA	NA	NA	9	4	492	163	162	0	0	0	0	2	0	0	0.012	0
.	19.01.15-15.53.42-1-205814	207	21	21	6	0	6	601	20	20	0	0	NA	NA	NA	54	57	517	172	181	354	153	94	41	18	7	0.079	0.105	0.039
.	19.01.15-15.53.46-1-205816	210	12	12	2	0	2	622	10	10	0	0	NA	NA	NA	69	75	538	171	179	375	151	96	35	9	1	0.065	0.053	0.006
.	19.01.15-15.53.50-1-205819	149	5	5	0	0	0	597	3	3	0	0	NA	NA	NA	49	47	518	175	167	360	156	81	14	8	3	0.027	0.046	0.018
.	19.01.15-15.53.51-1-205821	203	33	33	7	0	4	601	31	31	0	0	NA	NA	NA	48	53	524	168	174	364	150	87	69	9	12	0.132	0.054	0.069
.	19.01.15-15.53.57-1-205824	90	5	5	2	0	2	589	1	1	0	0	NA	NA	NA	36	37	508	173	169	353	155	81	12	0	5	0.024	0	0.03
.	19.01.15-15.54.01-1-205825	271	24	24	10	0	8	638	22	22	0	0	NA	NA	NA	71	92	546	178	181	383	158	97	54	24	7	0.099	0.135	0.039
.	19.01.15-15.54.15-1-205839	32	1	1	1	0	1	0	0	0	0	0	NA	NA	NA	8	14	498	165	164	0	0	0	0	0	2	0	0	0.012
.	19.01.15-15.54.24-1-205852	63	3	3	0	0	0	575	2	2	0	0	NA	NA	NA	26	26	503	173	163	343	150	82	2	3	0	0.004	0.017	0
.	19.01.15-15.54.24-1-205853	337	70	70	27	0	18	651	65	65	0	0	NA	NA	NA	106	112	544	193	188	377	173	101	209	19	48	0.384	0.098	0.255
.	19.01.15-15.54.31-1-205862	120	10	10	5	0	4	587	9	9	0	0	NA	NA	NA	44	37	510	173	167	347	154	86	35	4	7	0.069	0.023	0.042
.	19.01.15-15.54.40-1-205868	151	6	6	3	0	2	586	3	3	0	0	NA	NA	NA	40	31	513	167	164	357	149	80	18	10	2	0.035	0.06	0.012
.	19.01.15-15.54.43-1-205884	183	30	30	7	0	6	593	27	27	0	0	NA	NA	NA	59	37	507	170	173	352	152	89	43	17	48	0.085	0.1	0.277
.	19.01.15-15.54.43-1-205885	96	6	6	0	0	0	596	5	5	0	0	NA	NA	NA	30	43	517	173	166	359	154	83	17	7	0	0.033	0.04	0
.	19.01.15-15.54.48-1-205888	30	1	1	0	0	0	0	0	0	0	0	NA	NA	NA	12	8	492	165	164	0	0	0	3	0	0	0.006	0	0
.	19.01.15-15.54.50-1-205890	153	17	17	7	0	4	591	16	16	0	0	NA	NA	NA	46	40	516	169	168	356	151	84	81	24	0	0.157	0.142	0
.	19.01.15-15.54.50-1-205893	90	10	10	4	0	4	582	9	9	0	0	NA	NA	NA	29	27	504	170	166	347	152	83	36	9	0	0.071	0.053	0
.	19.01.15-15.54.58-1-205905	116	10	10	4	0	4	595	9	9	0	0	NA	NA	NA	34	41	514	172	168	358	154	83	20	4	5	0.039	0.023	0.03
.	19.01.15-15.55.00-1-205906	174	16	16	5	0	4	599	14	14	0	0	NA	NA	NA	46	43	511	174	171	357	155	87	67	0	10	0.131	0	0.058
.	19.01.15-15.55.03-1-205910	154	21	21	8	0	6	614	19	19	0	0	NA	NA	NA	50	60	527	176	170	369	158	87	78	16	6	0.148	0.091	0.035
.	19.01.15-15.55.11-1-205919	122	11	11	1	0	1	587	8	8	0	0	NA	NA	NA	32	38	509	170	172	348	149	90	20	5	10	0.039	0.029	0.058
.	19.01.15-15.55.46-1-205959	91	3	3	1	0	0	588	1	1	0	0	NA	NA	NA	26	40	513	169	171	355	150	83	2	3	0	0.004	0.018	0
.	19.01.15-15.55.50-1-205965	231	14	14	8	0	6	621	13	13	0	0	NA	NA	NA	68	69	528	178	176	371	159	91	32	0	15	0.061	0	0.085
.	19.01.15-15.56.01-1-205969	118	10	10	5	0	5	574	9	9	0	0	NA	NA	NA	40	30	507	168	168	343	146	85	22	9	6	0.043	0.054	0.036
.	19.01.15-15.56.05-1-205973	33	1	1	0	0	0	0	0	0	0	0	NA	NA	NA	11	7	491	165	164	0	0	0	3	0	0	0.006	0	0
.	19.01.15-15.56.07-1-205976	67	7	7	0	0	0	572	6	6	0	0	NA	NA	NA	27	23	498	171	167	339	152	81	21	1	0	0.042	0.006	0
.	19.01.15-15.56.08-1-205977	436	63	63	11	0	10	679	54	54	0	0	NA	NA	NA	98	136	576	186	187	407	171	101	154	20	39	0.267	0.108	0.209
.	19.01.15-15.56.10-1-205979	92	4	4	0	0	0	579	3	3	0	0	NA	NA	NA	21	23	505	167	164	352	149	78	6	7	3	0.012	0.042	0.018
.	19.01.15-15.56.13-1-205983	182	20	20	4	0	3	605	19	19	0	0	NA	NA	NA	65	67	529	176	175	365	155	85	28	15	13	0.053	0.085	0.074
.	19.01.15-15.56.37-1-206016	180	12	12	1	0	1	600	11	11	0	0	NA	NA	NA	37	48	517	171	173	358	155	87	29	2	7	0.056	0.012	0.04
.	19.01.15-15.56.41-1-206032	62	4	4	1	0	1	577	2	2	0	0	NA	NA	NA	24	24	499	169	169	340	151	86	9	0	0	0.018	0	0
.	19.01.15-15.56.42-1-206033	328	38	38	13	0	8	650	34	34	0	0	NA	NA	NA	81	97	543	187	180	384	167	99	132	7	6	0.243	0.037	0.033
.	19.01.15-15.56.42-1-206034	87	4	4	3	0	3	564	3	3	0	0	NA	NA	NA	27	14	496	166	165	339	145	80	4	2	4	0.008	0.012	0.024
.	19.01.15-15.56.46-1-206036	148	10	10	2	0	1	596	8	8	0	0	NA	NA	NA	54	48	513	177	171	349	159	88	12	0	17	0.023	0	0.099
.	19.01.15-15.57.13-1-206051	31	1	1	0	0	0	0	0	0	0	0	NA	NA	NA	4	14	498	164	165	0	0	0	0	0	1	0	0	0.006
.	19.01.15-15.57.13-1-206061	216	22	22	11	0	5	608	20	20	0	0	NA	NA	NA	78	58	523	173	175	363	154	91	83	0	26	0.159	0	0.149
.	19.01.15-15.57.15-1-206064	122	8	8	4	0	4	584	7	7	0	0	NA	NA	NA	31	34	508	168	171	351	147	86	13	5	4	0.026	0.03	0.023
.	19.01.15-15.57.21-1-206075	264	39	39	11	0	6	612	33	33	0	0	NA	NA	NA	63	63	524	174	178	363	156	93	160	5	19	0.305	0.029	0.107
.	19.01.15-15.57.21-1-206078	34	1	1	0	0	0	0	0	0	0	0	NA	NA	NA	11	7	491	164	165	0	0	0	0	0	0	0	0	0
.	19.01.15-15.57.22-1-206080	64	3	3	1	0	1	504	2	2	0	0	NA	NA	NA	11	19	497	165	170	298	132	74	4	3	0	0.008	0.018	0
.	19.01.15-15.57.26-1-206084	116	6	6	4	0	4	581	5	5	0	0	NA	NA	NA	38	33	507	171	168	346	152	83	13	6	0	0.026	0.035	0
.	19.01.15-15.57.36-1-206091	122	10	10	2	0	2	594	8	8	0	0	NA	NA	NA	37	48	522	170	169	358	152	84	38	0	4	0.073	0	0.024
.	19.01.15-15.57.38-1-206093	94	4	4	1	0	1	576	3	3	0	0	NA	NA	NA	28	23	503	168	165	343	150	83	9	0	2	0.018	0	0.012
.	19.01.15-15.58.14-1-206121	31	1	1	1	0	1	0	0	0	0	0	NA	NA	NA	7	6	491	165	163	0	0	0	0	1	0	0	0.006	0
.	19.01.15-15.58.17-1-206129	172	16	16	5	0	3	610	15	15	0	0	NA	NA	NA	63	62	533	175	167	370	157	83	56	9	12	0.105	0.051	0.072
.	19.01.15-15.58.18-1-206130	93	4	4	0	0	0	576	3	3	0	0	NA	NA	NA	32	27	501	169	170	346	146	84	5	4	0	0.01	0.024	0
.	19.01.15-15.58.23-1-206136	34	1	1	1	0	1	0	0	0	0	0	NA	NA	NA	10	9	493	164	165	0	0	0	0	0	0	0	0	0
.	19.01.15-15.58.27-1-206139	326	70	70	18	0	14	633	57	57	0	0	NA	NA	NA	89	90	530	184	189	365	166	102	185	25	30	0.349	0.136	0.159
.	19.01.15-15.58.33-1-206145	175	10	10	5	0	4	606	8	8	0	0	NA	NA	NA	52	57	518	175	177	356	158	92	29	17	0	0.056	0.097	0
.	19.01.15-15.58.35-1-206150	273	37	37	9	0	7	633	35	35	0	0	NA	NA	NA	89	89	546	175	181	385	151	97	122	12	18	0.223	0.069	0.099
.	19.01.15-15.59.18-1-206190	207	41	41	14	0	8	609	37	37	0	0	NA	NA	NA	57	58	520	173	178	357	158	94	137	29	13	0.263	0.168	0.073
.	19.01.15-15.59.29-1-206201	120	6	6	0	0	0	587	5	5	0	0	NA	NA	NA	41	37	506	169	175	345	152	90	5	3	6	0.01	0.018	0.034
.	19.01.15-15.59.37-1-206209	147	11	11	1	0	1	588	8	8	0	0	NA	NA	NA	44	36	510	167	172	351	147	90	35	7	6	0.069	0.042	0.035
.	19.01.15-15.59.40-1-206212	95	7	7	2	0	2	586	5	5	0	0	NA	NA	NA	21	31	508	166	170	353	146	87	12	1	0	0.024	0.006	0
.	19.01.15-15.59.40-1-206229	241	37	37	16	0	13	615	31	31	0	0	NA	NA	NA	54	68	536	173	172	376	151	88	77	21	12	0.144	0.121	0.07
.	19.01.15-15.59.42-1-206230	62	2	2	0	0	0	251	1	1	0	0	NA	NA	NA	15	15	495	168	165	147	72	32	0	0	2	0	0	0.012
.	19.01.15-15.59.49-1-206235	131	9	9	2	0	2	588	8	8	0	0	NA	NA	NA	57	43	520	167	169	356	148	84	31	0	2	0.06	0	0.012
.	19.01.15-15.59.54-1-206239	67	6	6	1	0	1	573	4	4	0	0	NA	NA	NA	32	21	503	167	164	340	152	81	17	0	3	0.034	0	0.018
.	19.01.15-15.59.59-1-206241	67	2	2	0	0	0	576	1	1	0	0	NA	NA	NA	27	21	498	168	168	342	150	84	3	0	6	0.006	0	0.036
.	19.01.15-16.00.05-1-206254	347	29	29	7	0	6	646	27	27	0	0	NA	NA	NA	109	96	556	183	170	395	165	86	104	5	23	0.187	0.027	0.135
.	19.01.15-16.00.24-1-206271	120	6	6	1	0	0	596	5	5	0	0	NA	NA	NA	50	45	512	176	170	356	156	84	8	6	3	0.016	0.034	0.018
.	19.01.15-16.00.25-1-206272	35	1	1	0	0	0	0	0	0	0	0	NA	NA	NA	5	5	490	166	162	0	0	0	1	0	0	0.002	0	0
.	19.01.15-16.00.25-1-206273	72	5	5	2	0	1	570	4	4	0	0	NA	NA	NA	33	25	504	169	165	345	147	78	15	0	7	0.03	0	0.042
.	19.01.15-16.00.33-1-206285	154	8	8	3	0	3	606	7	7	0	0	NA	NA	NA	46	58	518	176	177	357	158	91	28	6	2	0.054	0.034	0.011
.	19.01.15-16.00.34-1-206286	117	7	7	2	0	2	584	6	6	0	0	NA	NA	NA	53	30	507	169	167	349	151	84	18	11	3	0.036	0.065	0.018
.	19.01.15-16.00.37-1-206287	59	3	3	0	0	0	573	2	2	0	0	NA	NA	NA	22	25	503	167	168	341	148	84	5	1	4	0.01	0.006	0.024
.	19.01.15-16.00.43-1-206309	89	3	3	1	0	1	577	1	1	0	0	NA	NA	NA	41	30	504	170	169	341	153	83	10	0	0	0.02	0	0
.	19.01.15-16.00.49-1-206312	30	1	1	1	0	1	0	0	0	0	0	NA	NA	NA	7	6	494	163	162	0	0	0	2	0	0	0.004	0	0
.	19.01.15-16.00.50-1-206313	115	10	10	3	0	3	583	9	9	0	0	NA	NA	NA	21	31	508	167	169	350	149	84	14	16	0	0.028	0.096	0
.	19.01.15-16.00.52-1-206315	92	12	12	3	0	3	583	11	11	0	0	NA	NA	NA	35	40	510	173	170	349	153	81	27	0	0	0.053	0	0
.	19.01.15-16.00.57-1-206317	120	6	6	3	0	3	591	4	4	0	0	NA	NA	NA	36	40	516	173	164	353	154	84	15	14	0	0.029	0.081	0
.	19.01.15-16.00.59-1-206320	94	6	6	1	0	1	593	5	5	0	0	NA	NA	NA	35	40	510	174	169	354	154	85	28	0	0	0.055	0	0
.	19.01.15-16.01.01-1-206356	32	1	1	1	0	1	0	0	0	0	0	NA	NA	NA	8	13	497	165	164	0	0	0	0	0	0	0	0	0
.	19.01.15-16.01.03-1-206357	212	26	26	9	0	9	605	24	24	0	0	NA	NA	NA	54	58	516	177	178	357	159	89	82	3	23	0.159	0.017	0.129
.	19.01.15-16.01.16-1-206416	176	33	33	6	0	5	603	30	30	0	0	NA	NA	NA	59	58	525	172	174	361	154	88	86	2	31	0.164	0.012	0.178
.	19.01.15-16.01.17-1-206419	268	32	32	7	0	4	628	31	31	0	0	NA	NA	NA	78	77	540	176	174	377	159	92	106	11	20	0.196	0.062	0.115
.	19.01.15-16.01.30-1-206433	208	36	36	9	0	5	610	32	32	0	0	NA	NA	NA	66	55	516	178	174	358	160	92	101	23	33	0.196	0.129	0.19
.	19.01.15-16.01.42-1-206451	103	6	6	1	0	1	580	4	4	0	0	NA	NA	NA	36	27	506	166	168	350	146	84	13	8	0	0.026	0.048	0
.	19.01.15-16.01.42-1-206452	444	38	38	12	0	7	682	33	33	0	0	NA	NA	NA	116	138	569	193	189	405	171	106	127	13	29	0.223	0.067	0.153
.	19.01.15-16.01.42-1-206455	144	15	15	4	0	3	598	13	13	0	0	NA	NA	NA	43	43	510	176	170	354	160	84	53	6	11	0.104	0.034	0.065
.	19.01.15-16.01.46-1-206457	332	29	29	11	0	6	660	25	25	0	0	NA	NA	NA	95	116	563	182	184	402	161	97	87	24	26	0.155	0.132	0.141
.	19.01.15-16.02.00-1-206468	62	2	2	0	0	0	565	1	1	0	0	NA	NA	NA	31	18	499	168	164	339	146	80	0	4	5	0	0.024	0.03
.	19.01.15-16.02.13-1-206481	228	44	44	11	0	8	621	42	42	0	0	NA	NA	NA	84	78	533	180	178	371	158	92	121	10	24	0.227	0.056	0.135
.	19.01.15-16.02.16-1-206488	123	16	16	6	0	5	577	15	15	0	0	NA	NA	NA	43	29	509	168	165	349	147	81	32	9	1	0.063	0.054	0.006
.	19.01.15-16.02.16-1-206489	170	23	23	9	0	8	586	18	18	0	0	NA	NA	NA	42	41	517	171	166	355	150	81	68	13	8	0.132	0.076	0.048
.	19.01.15-16.02.19-1-206494	88	8	8	2	0	1	581	5	5	0	0	NA	NA	NA	21	28	505	170	166	347	151	83	9	11	0	0.018	0.065	0
.	19.01.15-16.02.23-1-206500	186	9	9	1	0	1	597	7	7	0	0	NA	NA	NA	56	49	517	170	175	355	152	90	8	0	23	0.015	0	0.131
.	19.01.15-16.02.24-1-206504	61	2	2	0	0	0	450	1	1	0	0	NA	NA	NA	25	15	498	167	163	272	119	59	0	0	3	0	0	0.018
.	19.01.15-16.02.37-1-206520	66	3	3	2	0	0	579	2	2	0	0	NA	NA	NA	26	29	504	172	166	346	153	80	0	0	10	0	0	0.06
.	19.01.15-16.02.38-1-206522	114	9	9	0	0	0	589	6	6	0	0	NA	NA	NA	20	34	507	169	171	354	151	84	17	5	6	0.034	0.03	0.035
.	19.01.15-16.02.46-1-206540	64	2	2	0	0	0	568	1	1	0	0	NA	NA	NA	26	23	503	165	168	341	146	81	1	5	0	0.002	0.03	0
.	19.01.15-16.02.46-1-206541	121	7	7	1	0	1	593	6	6	0	0	NA	NA	NA	43	53	525	171	170	361	150	82	13	12	5	0.025	0.07	0.029
.	19.01.15-16.03.01-1-206547	149	12	12	7	0	5	609	10	10	0	0	NA	NA	NA	48	59	528	174	170	369	153	87	31	5	15	0.059	0.029	0.088
.	19.01.15-16.03.02-1-206549	91	10	10	6	0	3	584	8	8	0	0	NA	NA	NA	31	29	500	170	172	344	154	86	27	1	2	0.054	0.006	0.012
.	19.01.15-16.03.06-1-206560	34	1	1	0	0	0	0	0	0	0	0	NA	NA	NA	6	11	494	167	163	0	0	0	1	0	0	0.002	0	0
.	19.01.15-16.03.14-1-206568	298	30	30	7	0	4	633	26	26	0	0	NA	NA	NA	81	83	532	181	183	373	162	98	109	22	4	0.205	0.122	0.022
.	19.01.15-16.03.14-1-206569	89	5	5	2	0	2	573	3	3	0	0	NA	NA	NA	36	29	505	171	166	341	152	80	9	0	0	0.018	0	0
.	19.01.15-16.03.16-1-206572	85	3	3	0	0	0	566	1	1	0	0	NA	NA	NA	26	17	499	166	165	338	150	78	7	0	2	0.014	0	0.012
.	19.01.15-16.03.23-1-206584	148	12	12	5	0	1	601	11	11	0	0	NA	NA	NA	39	49	518	173	171	359	155	87	45	2	0	0.087	0.012	0
.	19.01.15-16.03.28-1-206588	311	65	65	18	0	14	625	61	61	0	0	NA	NA	NA	75	80	536	181	176	368	164	93	167	22	41	0.312	0.122	0.233
.	19.01.15-16.03.30-1-206593	58	2	2	0	0	0	0	1	1	0	0	NA	NA	NA	21	7	492	164	164	0	0	0	6	0	0	0.012	0	0
.	19.01.15-16.03.32-1-206597	69	3	3	1	0	1	569	2	2	0	0	NA	NA	NA	26	22	500	167	168	342	149	78	2	0	4	0.004	0	0.024
.	19.01.15-16.03.34-1-206598	144	8	8	1	0	1	613	7	7	0	0	NA	NA	NA	43	62	521	177	177	364	157	92	22	12	0	0.042	0.068	0
.	19.01.15-16.03.36-1-206600	34	1	1	0	0	0	0	0	0	0	0	NA	NA	NA	10	11	494	166	164	0	0	0	4	0	0	0.008	0	0
.	19.01.15-16.03.39-1-206603	91	5	5	0	0	0	578	3	3	0	0	NA	NA	NA	40	23	502	167	167	346	149	83	2	9	0	0.004	0.054	0
.	19.01.15-16.03.44-1-206622	287	38	38	10	0	7	628	37	37	0	0	NA	NA	NA	79	74	529	178	180	372	162	94	128	12	13	0.242	0.067	0.072
.	19.01.15-16.03.45-1-206623	179	11	11	1	0	1	601	9	9	0	0	NA	NA	NA	52	44	511	174	172	354	157	90	27	5	0	0.053	0.029	0
.	19.01.15-16.03.49-1-206625	436	49	49	20	0	12	686	45	45	0	0	NA	NA	NA	109	132	572	190	183	412	171	103	170	24	16	0.297	0.126	0.087
.	19.01.15-16.03.54-1-206627	384	34	34	14	0	12	666	31	31	0	0	NA	NA	NA	113	122	558	190	187	395	170	101	119	32	14	0.213	0.168	0.075
.	19.01.15-16.03.56-1-206628	196	21	21	4	0	3	610	19	19	0	0	NA	NA	NA	68	63	521	180	175	363	159	88	38	23	8	0.073	0.128	0.046
.	19.01.15-16.03.58-1-206630	152	12	12	10	0	8	600	10	10	0	0	NA	NA	NA	55	45	506	175	177	348	159	93	44	0	15	0.087	0	0.085
.	19.01.15-16.04.07-1-206642	203	10	10	5	0	5	613	9	9	0	0	NA	NA	NA	61	70	527	179	177	365	157	91	19	5	12	0.036	0.028	0.068
.	19.01.15-16.04.18-1-206658	58	2	2	1	0	1	100	1	1	0	0	NA	NA	NA	14	25	499	168	171	60	24	16	2	2	0	0.004	0.012	0
.	19.01.15-16.04.36-1-206679	60	2	2	2	0	1	573	1	1	0	0	NA	NA	NA	25	24	506	166	165	345	147	81	3	0	0	0.006	0	0
.	19.01.15-16.04.39-1-206682	34	1	1	0	0	0	0	0	0	0	0	NA	NA	NA	7	14	501	164	162	0	0	0	0	0	2	0	0	0.012
.	19.01.15-16.04.42-1-206700	62	5	5	0	0	0	577	2	2	0	0	NA	NA	NA	32	30	501	173	169	342	153	82	6	2	3	0.012	0.012	0.018
.	19.01.15-16.04.43-1-206702	124	15	15	3	0	2	590	13	13	0	0	NA	NA	NA	34	42	511	174	170	351	152	87	17	19	6	0.033	0.109	0.035
.	19.01.15-16.04.48-1-206706	260	23	23	5	0	4	630	21	21	0	0	NA	NA	NA	87	82	536	185	174	376	167	87	78	13	27	0.146	0.07	0.155
.	19.01.15-16.04.50-1-206707	33	1	1	0	0	0	0	0	0	0	0	NA	NA	NA	10	10	492	167	164	0	0	0	1	0	0	0.002	0	0
.	19.01.15-16.05.00-1-206713	61	3	3	1	0	0	575	2	2	0	0	NA	NA	NA	24	27	505	168	167	346	147	82	18	0	0	0.036	0	0
.	19.01.15-16.05.00-1-206714	91	9	9	1	0	1	582	8	8	0	0	NA	NA	NA	32	37	507	172	171	346	151	85	51	1	7	0.101	0.006	0.041
.	19.01.15-16.05.18-1-206736	59	2	2	0	0	0	578	1	1	0	0	NA	NA	NA	33	37	507	168	175	344	149	85	0	7	1	0	0.042	0.006
.	19.01.15-16.05.20-1-206738	88	4	4	1	0	1	587	2	2	0	0	NA	NA	NA	20	30	506	170	167	350	152	85	4	5	3	0.008	0.029	0.018
.	19.01.15-16.05.32-1-206751	143	12	12	2	0	2	599	10	10	0	0	NA	NA	NA	35	54	524	172	171	362	151	86	37	7	8	0.071	0.041	0.047
.	19.01.15-16.05.39-1-206756	122	5	5	1	0	0	585	4	4	0	0	NA	NA	NA	42	33	503	173	170	345	156	84	10	5	2	0.02	0.029	0.012
.	19.01.15-16.05.43-1-206775	186	24	24	5	0	5	612	22	22	0	0	NA	NA	NA	56	65	526	174	178	366	154	92	65	4	24	0.124	0.023	0.135
.	19.01.15-16.05.51-1-206777	87	3	3	0	0	0	573	2	2	0	0	NA	NA	NA	32	22	505	167	163	346	146	81	5	0	0	0.01	0	0
.	19.01.15-16.05.54-1-206779	84	6	6	2	0	1	573	5	5	0	0	NA	NA	NA	38	26	502	172	165	337	155	81	17	2	5	0.034	0.012	0.03
.	19.01.15-16.06.01-1-206781	63	2	2	1	0	1	582	1	1	0	0	NA	NA	NA	25	31	509	167	168	350	150	82	2	0	3	0.004	0	0.018
.	19.01.15-16.06.05-1-206787	231	48	48	9	0	5	607	46	46	0	0	NA	NA	NA	66	62	531	168	176	371	147	89	119	20	18	0.224	0.119	0.102
.	19.01.15-16.06.05-1-206788	217	22	22	5	0	3	605	21	21	0	0	NA	NA	NA	66	60	526	176	171	363	158	84	44	6	10	0.084	0.034	0.058
.	19.01.15-16.06.07-1-206791	64	2	2	1	0	1	548	1	1	0	0	NA	NA	NA	17	30	502	173	168	324	145	79	0	0	2	0	0	0.012
.	19.01.15-16.06.12-1-206796	88	3	3	1	0	1	573	2	2	0	0	NA	NA	NA	21	17	498	166	166	343	148	82	1	4	0	0.002	0.024	0
.	19.01.15-16.06.15-1-206802	209	35	35	9	0	7	611	31	31	0	0	NA	NA	NA	72	65	527	178	173	362	158	91	100	17	14	0.19	0.096	0.081
.	19.01.15-16.06.20-1-206811	122	8	8	0	0	0	581	7	7	0	0	NA	NA	NA	48	30	502	170	171	342	153	86	13	2	0	0.026	0.012	0
.	19.01.15-16.06.21-1-206813	183	25	25	7	0	6	602	22	22	0	0	NA	NA	NA	52	49	516	173	173	357	156	89	57	11	22	0.11	0.064	0.127
.	19.01.15-16.06.21-1-206816	233	24	24	7	0	6	611	19	19	0	0	NA	NA	NA	53	62	526	176	173	364	155	92	61	15	14	0.116	0.085	0.081
.	19.01.15-16.06.29-1-206831	120	5	5	1	0	1	590	4	4	0	0	NA	NA	NA	32	33	507	170	169	352	151	87	8	0	6	0.016	0	0.036
.	19.01.15-16.06.41-1-206845	174	11	11	5	0	4	587	9	9	0	0	NA	NA	NA	57	44	516	170	171	348	153	86	47	0	2	0.091	0	0.012
.	19.01.15-16.06.42-1-206863	219	22	22	5	0	5	621	21	21	0	0	NA	NA	NA	56	74	540	175	172	380	154	87	61	11	0	0.113	0.063	0
.	19.01.15-16.06.44-1-206864	88	3	3	3	0	1	585	2	2	0	0	NA	NA	NA	30	31	508	166	170	349	150	86	10	0	0	0.02	0	0
.	19.01.15-16.06.46-1-206867	146	9	9	3	0	1	595	6	6	0	0	NA	NA	NA	59	54	519	179	169	354	158	83	23	2	15	0.044	0.011	0.089
.	19.01.15-16.06.58-1-206877	187	34	34	8	0	4	588	30	30	0	0	NA	NA	NA	61	43	519	167	170	353	148	87	101	1	5	0.195	0.006	0.029
.	19.01.15-16.06.59-1-206879	59	2	2	2	0	2	102	1	1	0	0	NA	NA	NA	18	18	502	164	165	64	28	10	1	4	0	0.002	0.024	0
.	19.01.15-16.07.00-1-206880	33	1	1	0	0	0	0	0	0	0	0	NA	NA	NA	8	10	495	166	162	0	0	0	0	0	0	0	0	0
.	19.01.15-16.07.04-1-206884	185	30	30	9	0	4	615	29	29	0	0	NA	NA	NA	59	67	530	175	175	370	156	89	85	8	21	0.16	0.046	0.12
.	19.01.15-16.07.06-1-206890	173	13	13	4	0	2	614	12	12	0	0	NA	NA	NA	49	56	517	177	175	359	162	93	34	4	17	0.066	0.023	0.097
.	19.01.15-16.07.08-1-206892	31	1	1	0	0	0	0	0	0	0	0	NA	NA	NA	9	8	494	163	164	0	0	0	0	0	2	0	0	0.012
.	19.01.15-16.07.13-1-206900	62	2	2	1	0	1	580	1	1	0	0	NA	NA	NA	21	23	504	168	164	348	150	82	4	2	0	0.008	0.012	0
.	19.01.15-16.07.13-1-206901	119	11	11	5	0	3	592	9	9	0	0	NA	NA	NA	47	37	507	172	171	351	155	86	28	5	20	0.055	0.029	0.117
.	19.01.15-16.07.24-1-206916	115	5	5	2	0	2	585	4	4	0	0	NA	NA	NA	44	44	513	169	175	351	147	87	12	6	0	0.023	0.036	0
.	19.01.15-16.07.30-1-206928	177	18	18	3	0	2	601	16	16	0	0	NA	NA	NA	48	54	522	169	176	361	147	93	55	4	8	0.105	0.024	0.045
.	19.01.15-16.07.30-1-206929	122	8	8	3	0	1	579	6	6	0	0	NA	NA	NA	37	31	503	170	171	344	150	85	0	14	6	0	0.082	0.035
.	19.01.15-16.07.33-1-206933	152	27	27	9	0	7	597	24	24	0	0	NA	NA	NA	56	50	513	172	178	353	153	91	90	32	16	0.175	0.186	0.09
.	19.01.15-16.07.43-1-206953	174	10	10	7	0	5	600	8	8	0	0	NA	NA	NA	46	53	524	171	171	361	153	86	35	11	0	0.067	0.064	0
.	19.01.15-16.07.44-1-206955	206	31	31	13	0	12	606	27	27	0	0	NA	NA	NA	59	50	518	177	168	360	161	85	92	7	19	0.178	0.04	0.113
.	19.01.15-16.07.50-1-206959	199	41	41	10	0	7	609	40	40	0	0	NA	NA	NA	58	61	519	176	179	359	155	95	69	28	10	0.133	0.159	0.056
.	19.01.15-16.07.56-1-206963	128	14	14	5	0	4	587	13	13	0	0	NA	NA	NA	44	39	510	171	171	349	152	86	43	8	1	0.084	0.047	0.006
.	19.01.15-16.08.06-1-206970	203	29	29	5	0	2	608	25	25	0	0	NA	NA	NA	70	60	522	177	174	359	160	89	87	14	33	0.167	0.079	0.19
.	19.01.15-16.08.19-1-206982	56	2	2	0	0	0	150	1	1	0	0	NA	NA	NA	17	14	495	165	167	90	38	22	0	0	3	0	0	0.018
.	19.01.15-16.08.24-1-206988	96	5	5	2	0	1	581	3	3	0	0	NA	NA	NA	33	31	508	165	171	345	148	88	10	0	3	0.02	0	0.018
.	19.01.15-16.08.26-1-206990	298	48	48	16	0	15	636	46	46	0	0	NA	NA	NA	84	81	541	176	177	384	159	93	171	28	21	0.316	0.159	0.119
.	19.01.15-16.08.27-1-206991	120	13	13	3	0	3	587	11	11	0	0	NA	NA	NA	27	35	517	166	165	356	148	83	41	5	0	0.079	0.03	0
.	19.01.15-16.08.30-1-206995	92	8	8	4	0	4	593	7	7	0	0	NA	NA	NA	35	39	513	169	170	356	152	85	21	0	6	0.041	0	0.035
.	19.01.15-16.08.58-1-207019	265	17	17	2	0	2	637	16	16	0	0	NA	NA	NA	75	91	544	182	178	381	162	94	18	14	15	0.033	0.077	0.084
.	19.01.15-16.08.59-1-207022	87	4	4	1	0	1	578	3	3	0	0	NA	NA	NA	38	34	508	174	165	344	152	82	14	0	0	0.028	0	0
.	19.01.15-16.09.02-1-207024	120	5	5	1	0	1	591	3	3	0	0	NA	NA	NA	32	42	511	172	172	353	154	84	10	1	3	0.02	0.006	0.017
.	19.01.15-16.09.12-1-207039	88	5	5	1	0	1	584	4	4	0	0	NA	NA	NA	28	38	514	167	170	353	149	82	12	0	4	0.023	0	0.024
.	19.01.15-16.09.20-1-207053	35	1	1	0	0	0	0	0	0	0	0	NA	NA	NA	6	16	500	165	164	0	0	0	0	0	2	0	0	0.012
.	19.01.15-16.09.26-1-207057	31	1	1	0	0	0	0	0	0	0	0	NA	NA	NA	8	9	493	165	164	0	0	0	3	0	0	0.006	0	0
.	19.01.15-16.09.26-1-207058	35	1	1	0	0	0	0	0	0	0	0	NA	NA	NA	7	6	491	164	164	0	0	0	0	4	0	0	0.024	0
.	19.01.15-16.09.26-1-207059	209	69	69	18	0	15	604	63	63	0	0	NA	NA	NA	69	57	529	170	171	366	153	85	220	2	28	0.416	0.012	0.164
.	19.01.15-16.09.28-1-207062	65	2	2	1	0	1	576	1	1	0	0	NA	NA	NA	29	24	500	168	169	346	148	82	8	2	0	0.016	0.012	0
.	19.01.15-16.09.30-1-207065	62	2	2	0	0	0	347	1	1	0	0	NA	NA	NA	17	13	498	165	163	206	93	48	0	7	0	0	0.042	0
.	19.01.15-16.09.33-1-207070	151	12	12	5	0	2	583	9	9	0	0	NA	NA	NA	34	29	505	167	170	348	149	86	29	10	3	0.057	0.06	0.018
.	19.01.15-16.09.35-1-207071	60	2	2	0	0	0	570	1	1	0	0	NA	NA	NA	31	22	503	168	164	342	148	80	4	8	0	0.008	0.048	0
.	19.01.15-16.09.38-1-207074	211	23	23	8	0	3	617	22	22	0	0	NA	NA	NA	67	69	534	174	174	373	154	90	101	0	4	0.189	0	0.023
.	19.01.15-16.09.38-1-207075	86	4	4	0	0	0	585	3	3	0	0	NA	NA	NA	32	40	518	166	169	359	145	81	4	2	3	0.008	0.012	0.018
.	19.01.15-16.09.43-1-207095	141	7	7	0	0	0	597	5	5	0	0	NA	NA	NA	46	55	522	174	172	356	152	89	12	2	6	0.023	0.011	0.035
.	19.01.15-16.09.45-1-207098	32	1	1	0	0	0	0	0	0	0	0	NA	NA	NA	6	4	490	164	163	0	0	0	0	0	0	0	0	0
.	19.01.15-16.09.46-1-207100	253	66	66	27	0	22	629	62	62	0	0	NA	NA	NA	71	77	545	178	167	385	159	85	177	27	34	0.325	0.152	0.204
.	19.01.15-16.09.54-1-207102	344	63	63	15	0	9	655	60	60	0	0	NA	NA	NA	108	110	553	183	187	392	163	100	145	55	36	0.262	0.301	0.193
.	19.01.15-16.09.59-1-207105	84	4	4	0	0	0	576	3	3	0	0	NA	NA	NA	33	18	497	166	168	344	148	84	6	0	2	0.012	0	0.012
.	19.01.15-16.10.15-1-207118	32	1	1	0	0	0	0	0	0	0	0	NA	NA	NA	11	9	492	165	165	0	0	0	1	0	0	0.002	0	0
.	19.01.15-16.10.17-1-207121	230	50	50	19	0	14	612	49	49	0	0	NA	NA	NA	64	64	522	178	177	361	158	93	134	11	39	0.257	0.062	0.22
.	19.01.15-16.10.17-1-207122	65	3	3	1	0	1	580	2	2	0	0	NA	NA	NA	26	26	503	170	166	345	153	82	2	2	2	0.004	0.012	0.012
.	19.01.15-16.10.20-1-207127	225	30	30	4	0	2	615	29	29	0	0	NA	NA	NA	51	66	532	174	173	373	154	88	80	19	26	0.15	0.109	0.15
.	19.01.15-16.10.26-1-207137	64	3	3	0	0	0	497	2	2	0	0	NA	NA	NA	19	21	501	166	167	292	130	75	7	0	0	0.014	0	0
.	19.01.15-16.10.32-1-207150	89	4	4	0	0	0	575	3	3	0	0	NA	NA	NA	29	25	502	171	165	343	151	81	9	0	9	0.018	0	0.055
.	19.01.15-16.10.40-1-207155	34	1	1	0	0	0	0	0	0	0	0	NA	NA	NA	13	6	493	163	163	0	0	0	0	0	0	0	0	0
.	19.01.15-16.10.41-1-207171	31	1	1	0	0	0	0	0	0	0	0	NA	NA	NA	5	3	490	163	163	0	0	0	2	0	0	0.004	0	0
.	19.01.15-16.11.10-1-207184	29	1	1	0	0	0	0	0	0	0	0	NA	NA	NA	2	3	490	164	162	0	0	0	4	0	0	0.008	0	0
.	19.01.15-16.11.12-1-207186	177	7	7	2	0	0	611	5	5	0	0	NA	NA	NA	69	61	521	173	180	362	155	94	30	3	0	0.058	0.017	0
.	19.01.15-16.11.12-1-207188	200	37	37	10	0	8	616	33	33	0	0	NA	NA	NA	42	65	528	178	172	368	160	88	80	28	3	0.152	0.157	0.017
.	19.01.15-16.11.18-1-207201	177	42	42	18	0	11	592	39	39	0	0	NA	NA	NA	54	47	517	175	168	355	153	84	105	15	14	0.203	0.086	0.083
.	19.01.15-16.11.34-1-207219	62	2	2	0	0	0	346	1	1	0	0	NA	NA	NA	22	17	499	167	164	206	87	53	0	0	1	0	0	0.006
.	19.01.15-16.11.35-1-207221	62	2	2	1	0	0	568	1	1	0	0	NA	NA	NA	36	18	498	167	166	336	147	85	10	0	0	0.02	0	0
.	19.01.15-16.11.38-1-207224	93	6	6	2	0	2	580	5	5	0	0	NA	NA	NA	37	37	504	173	173	345	151	84	11	7	3	0.022	0.04	0.017
.	19.01.15-16.11.47-1-207246	175	12	12	4	0	4	601	10	10	0	0	NA	NA	NA	46	49	513	178	171	356	160	85	30	8	4	0.058	0.045	0.023
.	19.01.15-16.11.48-1-207248	121	6	6	4	0	2	592	4	4	0	0	NA	NA	NA	40	48	519	172	170	355	155	82	11	3	3	0.021	0.017	0.018
.	19.01.15-16.11.55-1-207254	35	1	1	0	0	0	0	0	0	0	0	NA	NA	NA	14	10	495	165	163	0	0	0	0	0	0	0	0	0
.	19.01.15-16.11.57-1-207255	91	3	3	1	0	1	572	1	1	0	0	NA	NA	NA	31	21	501	166	167	343	147	82	7	0	0	0.014	0	0
.	19.01.15-16.11.59-1-207256	204	22	22	3	0	2	617	19	19	0	0	NA	NA	NA	70	68	531	173	177	371	155	91	68	16	21	0.128	0.092	0.119
.	19.01.15-16.12.06-1-207262	35	1	1	0	0	0	0	0	0	0	0	NA	NA	NA	7	8	493	164	164	0	0	0	0	2	0	0	0.012	0
.	19.01.15-16.12.07-1-207263	64	3	3	0	0	0	576	2	2	0	0	NA	NA	NA	24	28	506	168	167	346	149	81	13	0	2	0.026	0	0.012
.	19.01.15-16.12.09-1-207266	92	5	5	1	0	1	588	2	2	0	0	NA	NA	NA	25	33	506	173	167	350	154	84	4	5	1	0.008	0.029	0.006
.	19.01.15-16.12.09-1-207269	32	1	1	0	0	0	0	0	0	0	0	NA	NA	NA	10	11	495	165	164	0	0	0	0	0	0	0	0	0
.	19.01.15-16.12.10-1-207271	66	4	4	2	0	2	572	3	3	0	0	NA	NA	NA	25	22	502	167	166	342	148	82	15	0	0	0.03	0	0
.	19.01.15-16.12.12-1-207274	118	4	4	1	0	1	571	3	3	0	0	NA	NA	NA	40	27	506	167	167	345	142	84	13	4	3	0.026	0.024	0.018
.	19.01.15-16.12.20-1-207287	113	8	8	1	0	1	580	6	6	0	0	NA	NA	NA	35	28	508	169	164	351	149	80	24	2	0	0.047	0.012	0
.	19.01.15-16.12.28-1-207292	34	1	1	1	0	1	0	0	0	0	0	NA	NA	NA	10	12	496	165	164	0	0	0	0	1	0	0	0.006	0
.	19.01.15-16.12.42-1-207312	92	7	7	2	0	2	582	6	6	0	0	NA	NA	NA	35	34	508	170	169	350	150	82	7	9	15	0.014	0.053	0.089
.	19.01.15-16.12.42-1-207313	62	3	3	0	0	0	568	2	2	0	0	NA	NA	NA	29	17	501	165	164	341	146	81	9	0	0	0.018	0	0
.	19.01.15-16.12.45-1-207315	90	11	11	2	0	1	584	10	10	0	0	NA	NA	NA	21	33	509	168	169	351	149	84	27	9	0	0.053	0.054	0
.	19.01.15-16.12.47-1-207317	91	4	4	1	0	0	574	3	3	0	0	NA	NA	NA	24	26	503	167	169	343	146	85	8	2	0	0.016	0.012	0
.	19.01.15-16.12.47-1-207318	93	11	11	2	0	1	584	10	10	0	0	NA	NA	NA	26	30	508	168	167	351	150	83	23	3	8	0.045	0.018	0.048
.	19.01.15-16.12.49-1-207320	291	44	44	11	0	9	625	41	41	0	0	NA	NA	NA	78	78	536	178	177	376	159	90	84	25	39	0.157	0.14	0.22
.	19.01.15-16.12.55-1-207324	180	11	11	3	0	2	611	9	9	0	0	NA	NA	NA	47	62	527	174	174	365	157	89	43	0	0	0.082	0	0
.	19.01.15-16.12.56-1-207326	66	4	4	0	0	0	450	3	3	0	0	NA	NA	NA	12	19	500	167	165	262	123	65	7	0	0	0.014	0	0
.	19.01.15-16.13.02-1-207329	55	2	2	0	0	0	100	1	1	0	0	NA	NA	NA	14	18	497	168	166	65	25	10	3	0	0	0.006	0	0
.	19.01.15-16.13.10-1-207339	180	16	16	6	0	5	606	13	13	0	0	NA	NA	NA	47	58	518	175	178	358	156	92	58	6	7	0.112	0.034	0.039
.	19.01.15-16.13.12-1-207342	116	10	10	5	0	4	584	9	9	0	0	NA	NA	NA	46	34	518	165	164	356	148	80	30	5	6	0.058	0.03	0.037
.	19.01.15-16.13.16-1-207352	83	3	3	1	0	1	574	2	2	0	0	NA	NA	NA	33	18	504	164	163	349	146	79	6	1	0	0.012	0.006	0
.	19.01.15-16.13.19-1-207356	180	11	11	1	0	1	586	10	10	0	0	NA	NA	NA	63	36	506	173	170	349	152	85	42	1	4	0.083	0.006	0.024
.	19.01.15-16.13.19-1-207357	88	5	5	0	0	0	578	3	3	0	0	NA	NA	NA	37	29	506	170	166	344	153	81	4	1	3	0.008	0.006	0.018
.	19.01.15-16.13.23-1-207362	291	47	47	15	0	13	622	44	44	0	0	NA	NA	NA	81	68	524	181	176	368	162	92	163	16	32	0.311	0.088	0.182
.	19.01.15-16.13.30-1-207371	174	27	27	10	0	7	606	25	25	0	0	NA	NA	NA	52	52	514	178	173	357	161	88	108	0	19	0.21	0	0.11
.	19.01.15-16.13.53-1-207391	180	29	29	9	0	9	611	27	27	0	0	NA	NA	NA	55	60	523	180	170	364	161	86	80	15	15	0.153	0.083	0.088
.	19.01.15-16.14.10-1-207402	36	1	1	0	0	0	0	0	0	0	0	NA	NA	NA	11	14	495	165	167	0	0	0	3	0	0	0.006	0	0
.	19.01.15-16.14.10-1-207403	231	28	28	7	0	6	636	23	23	0	0	NA	NA	NA	75	93	545	180	181	384	157	95	93	17	16	0.171	0.094	0.088
.	19.01.15-16.14.13-1-207410	112	10	10	2	0	2	591	9	9	0	0	NA	NA	NA	41	39	505	175	172	348	156	87	23	9	4	0.046	0.051	0.023
.	19.01.15-16.14.18-1-207418	63	2	2	2	0	1	572	1	1	0	0	NA	NA	NA	34	28	506	166	169	341	146	85	9	0	0	0.018	0	0
.	19.01.15-16.14.19-1-207420	90	5	5	1	0	1	580	4	4	0	0	NA	NA	NA	41	32	504	168	173	347	148	85	9	7	1	0.018	0.042	0.006
.	19.01.15-16.14.25-1-207433	92	7	7	2	0	2	572	6	6	0	0	NA	NA	NA	34	25	503	165	170	342	145	85	22	3	0	0.044	0.018	0
.	19.01.15-16.14.32-1-207442	142	14	14	4	0	4	591	13	13	0	0	NA	NA	NA	43	45	521	168	169	358	149	84	45	2	5	0.086	0.012	0.03
.	19.01.15-16.14.33-1-207444	129	19	19	8	0	6	596	16	16	0	0	NA	NA	NA	49	49	514	177	171	355	157	84	52	26	9	0.101	0.147	0.053
.	19.01.15-16.14.37-1-207447	86	4	4	1	0	0	585	3	3	0	0	NA	NA	NA	33	33	508	172	166	348	155	82	20	0	0	0.039	0	0
.	19.01.15-16.14.43-1-207464	145	21	21	3	0	1	580	19	19	0	0	NA	NA	NA	42	32	513	166	166	352	146	82	53	7	2	0.103	0.042	0.012
.	19.01.15-16.14.44-1-207466	295	60	60	16	0	13	630	57	57	0	0	NA	NA	NA	77	81	534	186	174	367	171	92	218	19	21	0.408	0.102	0.121
.	19.01.15-16.14.48-1-207471	148	10	10	2	0	1	587	7	7	0	0	NA	NA	NA	42	41	511	172	171	352	151	84	14	19	4	0.027	0.11	0.023
.	19.01.15-16.14.49-1-207473	89	5	5	1	0	1	580	4	4	0	0	NA	NA	NA	27	31	503	171	170	347	149	84	14	0	0	0.028	0	0
.	19.01.15-16.14.55-1-207479	32	1	1	0	0	0	0	0	0	0	0	NA	NA	NA	5	10	496	163	164	0	0	0	0	0	1	0	0	0.006
.	19.01.15-16.14.58-1-207481	32	1	1	0	0	0	0	0	0	0	0	NA	NA	NA	9	13	499	164	163	0	0	0	0	0	2	0	0	0.012
.	19.01.15-16.15.01-1-207484	119	10	10	1	0	1	587	9	9	0	0	NA	NA	NA	37	39	514	170	168	354	149	84	31	0	6	0.06	0	0.036
.	19.01.15-16.15.08-1-207489	60	2	2	0	0	0	399	1	1	0	0	NA	NA	NA	19	18	499	167	165	242	104	53	2	2	0	0.004	0.012	0
.	19.01.15-16.15.08-1-207490	180	48	48	13	0	9	598	43	43	0	0	NA	NA	NA	58	49	523	171	168	362	151	85	108	37	26	0.207	0.216	0.155
.	19.01.15-16.15.14-1-207498	149	20	20	3	0	2	600	19	19	0	0	NA	NA	NA	42	48	517	175	169	358	155	87	47	13	11	0.091	0.074	0.065
.	19.01.15-16.15.16-1-207505	280	48	48	11	0	9	625	42	42	0	0	NA	NA	NA	76	80	534	177	182	372	159	94	112	19	39	0.21	0.107	0.214
.	19.01.15-16.15.17-1-207506	171	25	25	5	0	5	585	23	23	0	0	NA	NA	NA	40	32	509	168	168	351	149	85	39	30	11	0.077	0.179	0.065
.	19.01.15-16.15.20-1-207512	63	2	2	0	0	0	573	1	1	0	0	NA	NA	NA	25	23	503	168	165	344	150	79	5	0	0	0.01	0	0
.	19.01.15-16.15.30-1-207525	66	3	3	0	0	0	581	2	2	0	0	NA	NA	NA	14	26	503	169	167	345	154	82	7	0	0	0.014	0	0
.	19.01.15-16.15.33-1-207529	123	16	16	4	0	4	581	14	14	0	0	NA	NA	NA	34	31	505	169	170	346	152	83	40	11	2	0.079	0.065	0.012
.	19.01.15-16.15.35-1-207530	92	6	6	1	0	1	573	5	5	0	0	NA	NA	NA	21	20	500	170	163	341	154	78	7	0	13	0.014	0	0.08
.	19.01.15-16.16.10-1-207556	94	4	4	1	0	1	570	3	3	0	0	NA	NA	NA	24	22	499	167	169	341	147	82	4	6	0	0.008	0.036	0
.	19.01.15-16.16.15-1-207567	120	5	5	2	0	2	582	4	4	0	0	NA	NA	NA	44	37	510	172	168	349	151	82	13	8	2	0.025	0.047	0.012
.	19.01.15-16.16.20-1-207573	100	9	9	0	0	0	579	7	7	0	0	NA	NA	NA	33	28	508	166	167	349	148	82	18	0	7	0.035	0	0.042
.	19.01.15-16.16.35-1-207600	91	5	5	0	0	0	579	3	3	0	0	NA	NA	NA	34	29	505	168	169	349	148	82	11	0	1	0.022	0	0.006
.	19.01.15-16.16.37-1-207601	93	3	3	0	0	0	575	2	2	0	0	NA	NA	NA	26	20	500	165	168	344	146	85	1	4	0	0.002	0.024	0
.	19.01.15-16.16.38-1-207602	62	3	3	0	0	0	566	2	2	0	0	NA	NA	NA	36	21	500	167	167	341	145	80	7	0	5	0.014	0	0.03
.	19.01.15-16.16.41-1-207621	378	49	49	28	0	17	657	46	46	0	0	NA	NA	NA	104	104	549	179	189	389	162	106	142	18	39	0.259	0.101	0.206
.	19.01.15-16.16.46-1-207628	98	6	6	2	0	2	579	4	4	0	0	NA	NA	NA	40	29	506	168	168	347	148	84	23	0	0	0.045	0	0
.	19.01.15-16.16.47-1-207629	125	8	8	3	0	1	604	7	7	0	0	NA	NA	NA	31	56	525	171	173	363	154	87	20	0	6	0.038	0	0.035
.	19.01.15-16.16.51-1-207631	69	2	2	0	0	0	575	1	1	0	0	NA	NA	NA	23	23	506	167	163	349	146	80	0	4	0	0	0.024	0
.	19.01.15-16.16.51-1-207632	57	2	2	0	0	0	562	1	1	0	0	NA	NA	NA	32	19	500	167	165	334	149	79	0	7	0	0	0.042	0
.	19.01.15-16.16.52-1-207634	206	51	51	18	0	12	597	46	46	0	0	NA	NA	NA	65	46	514	173	172	355	153	89	131	36	16	0.255	0.208	0.093
.	19.01.15-16.16.52-1-207635	179	9	9	1	0	1	591	8	8	0	0	NA	NA	NA	65	45	510	174	174	351	150	90	24	0	1	0.047	0	0.006
.	19.01.15-16.17.02-1-207643	119	14	14	5	0	4	583	11	11	0	0	NA	NA	NA	50	37	507	177	166	347	159	77	38	8	12	0.075	0.045	0.072
.	19.01.15-16.17.05-1-207648	209	31	31	11	0	9	618	29	29	0	0	NA	NA	NA	63	73	533	176	177	371	155	92	83	21	12	0.156	0.119	0.068
.	19.01.15-16.17.05-1-207649	118	7	7	3	0	2	599	5	5	0	0	NA	NA	NA	30	52	518	173	174	359	154	86	18	5	5	0.035	0.029	0.029
.	19.01.15-16.17.05-1-207650	235	20	20	4	0	4	622	18	18	0	0	NA	NA	NA	81	75	531	175	182	368	157	97	47	18	14	0.089	0.103	0.077
.	19.01.15-16.17.09-1-207653	89	3	3	0	0	0	574	1	1	0	0	NA	NA	NA	32	28	507	168	166	342	148	84	9	2	0	0.018	0.012	0
.	19.01.15-16.17.16-1-207670	150	16	16	4	0	4	584	15	15	0	0	NA	NA	NA	37	36	509	171	169	353	150	81	35	4	8	0.069	0.023	0.047
.	19.01.15-16.17.23-1-207685	239	23	23	1	0	1	630	19	19	0	0	NA	NA	NA	69	81	534	178	182	374	158	98	67	5	11	0.125	0.028	0.06
.	19.01.15-16.17.24-1-207686	34	1	1	1	0	1	0	0	0	0	0	NA	NA	NA	3	6	490	166	163	0	0	0	0	3	0	0	0.018	0
.	19.01.15-16.17.42-1-207708	178	18	18	4	0	3	621	16	16	0	0	NA	NA	NA	49	74	539	172	176	377	156	88	33	17	22	0.061	0.099	0.125
.	19.01.15-16.17.43-1-207710	409	64	64	8	0	6	650	58	58	0	0	NA	NA	NA	123	99	555	176	181	391	160	99	137	19	31	0.247	0.108	0.171
.	19.01.15-16.18.07-1-207715	95	3	3	0	0	0	587	2	2	0	0	NA	NA	NA	31	35	511	169	168	354	149	84	6	0	0	0.012	0	0
.	19.01.15-16.18.20-1-207732	94	9	9	2	0	2	580	7	7	0	0	NA	NA	NA	36	30	505	171	167	344	151	85	20	8	0	0.04	0.047	0
.	19.01.15-16.18.27-1-207740	86	5	5	0	0	0	569	4	4	0	0	NA	NA	NA	33	17	498	167	165	342	147	80	12	0	2	0.024	0	0.012
.	19.01.15-16.18.30-1-207744	37	1	1	1	0	1	0	0	0	0	0	NA	NA	NA	7	14	500	163	164	0	0	0	5	0	0	0.01	0	0
.	19.01.15-16.18.38-1-207752	98	6	6	4	0	2	593	4	4	0	0	NA	NA	NA	31	42	512	169	174	356	150	87	16	2	6	0.031	0.012	0.034
.	19.01.15-16.18.39-1-207753	146	16	16	3	0	2	588	15	15	0	0	NA	NA	NA	45	36	508	171	170	349	152	87	30	4	4	0.059	0.023	0.024
.	19.01.15-16.18.42-1-207771	176	16	16	8	0	7	605	14	14	0	0	NA	NA	NA	50	54	520	175	172	362	157	86	46	3	14	0.088	0.017	0.081
.	19.01.15-16.18.42-1-207772	120	7	7	3	0	3	591	6	6	0	0	NA	NA	NA	34	42	517	169	169	357	149	85	8	0	8	0.015	0	0.047
.	19.01.15-16.18.42-1-207773	148	13	13	1	0	1	606	10	10	0	0	NA	NA	NA	48	52	519	173	173	361	156	89	29	9	7	0.056	0.052	0.04
.	19.01.15-16.18.45-1-207775	177	18	18	3	0	1	591	17	17	0	0	NA	NA	NA	64	41	512	170	172	350	151	90	70	25	2	0.137	0.147	0.012
.	19.01.15-16.18.58-1-207781	179	49	49	13	0	8	598	43	43	0	0	NA	NA	NA	45	52	522	170	173	359	151	88	125	30	13	0.239	0.176	0.075
.	19.01.15-16.19.17-1-207798	175	19	19	7	0	5	597	18	18	0	0	NA	NA	NA	55	54	524	173	170	361	153	83	53	18	20	0.101	0.104	0.118
.	19.01.15-16.19.19-1-207804	211	19	19	7	0	7	616	17	17	0	0	NA	NA	NA	87	69	525	178	179	365	161	90	33	14	22	0.063	0.079	0.123
.	19.01.15-16.19.22-1-207809	149	28	28	5	0	4	592	26	26	0	0	NA	NA	NA	35	40	512	168	173	354	150	88	65	16	2	0.127	0.095	0.012
.	19.01.15-16.19.23-1-207812	175	8	8	1	0	0	600	7	7	0	0	NA	NA	NA	75	53	514	178	174	353	160	87	27	0	2	0.053	0	0.011
.	19.01.15-16.19.46-1-207838	242	31	31	12	0	6	631	27	27	0	0	NA	NA	NA	68	78	537	177	177	382	157	92	126	2	12	0.235	0.011	0.068
.	19.01.15-16.19.47-1-207839	66	3	3	1	0	1	583	2	2	0	0	NA	NA	NA	18	29	503	171	168	348	151	84	14	3	0	0.028	0.018	0
.	19.01.15-16.20.05-1-207849	124	8	8	4	0	2	588	6	6	0	0	NA	NA	NA	41	32	508	171	166	350	152	86	22	0	5	0.043	0	0.03
.	19.01.15-16.20.13-1-207854	236	30	30	8	0	8	602	28	28	0	0	NA	NA	NA	66	60	526	172	175	357	153	92	82	4	11	0.156	0.023	0.063
.	19.01.15-16.20.45-1-207899	33	1	1	1	0	1	0	0	0	0	0	NA	NA	NA	2	11	497	165	162	0	0	0	5	0	0	0.01	0	0
.	19.01.15-16.20.48-1-207901	36	1	1	0	0	0	0	0	0	0	0	NA	NA	NA	12	7	489	165	166	0	0	0	0	2	0	0	0.012	0
.	19.01.15-16.20.51-1-207902	204	55	55	16	0	10	587	49	49	0	0	NA	NA	NA	51	37	511	171	168	351	153	83	151	17	25	0.295	0.099	0.149
.	19.01.15-16.20.51-1-207903	201	23	23	6	0	6	597	19	19	0	0	NA	NA	NA	84	52	519	172	174	357	151	89	85	10	12	0.164	0.058	0.069
.	19.01.15-16.20.52-1-207906	31	1	1	0	0	0	0	0	0	0	0	NA	NA	NA	9	8	494	164	163	0	0	0	0	0	1	0	0	0.006
.	19.01.15-16.20.53-1-207908	151	14	14	6	0	4	595	13	13	0	0	NA	NA	NA	46	44	516	172	169	360	150	85	51	3	16	0.099	0.017	0.095
.	19.01.15-16.20.56-1-207911	181	10	10	1	0	1	602	8	8	0	0	NA	NA	NA	41	49	515	172	175	358	154	90	19	3	3	0.037	0.017	0.017
.	19.01.15-16.21.18-1-207937	33	1	1	0	0	0	0	0	0	0	0	NA	NA	NA	10	17	499	164	167	0	0	0	2	0	0	0.004	0	0
.	19.01.15-16.21.26-1-207948	90	7	7	3	0	3	581	6	6	0	0	NA	NA	NA	32	32	507	167	171	348	149	84	10	15	0	0.02	0.09	0
.	19.01.15-16.21.29-1-207952	237	26	26	4	0	4	608	22	22	0	0	NA	NA	NA	69	58	522	174	175	362	158	88	87	23	12	0.167	0.132	0.069
.	19.01.15-16.21.29-1-207953	123	6	6	3	0	2	582	5	5	0	0	NA	NA	NA	38	39	507	175	170	348	152	82	12	0	0	0.024	0	0
.	19.01.15-16.21.45-1-207978	265	28	28	10	0	6	637	25	25	0	0	NA	NA	NA	58	81	539	175	180	384	158	95	84	14	20	0.156	0.08	0.111
.	19.01.15-16.21.45-1-207979	124	11	11	3	0	3	585	10	10	0	0	NA	NA	NA	55	46	511	172	176	347	150	88	16	10	14	0.031	0.058	0.08
.	19.01.15-16.21.47-1-207980	283	22	22	6	0	3	628	20	20	0	0	NA	NA	NA	70	88	540	185	176	372	167	89	63	15	22	0.117	0.081	0.125
.	19.01.15-16.21.50-1-207983	125	6	6	2	0	2	600	5	5	0	0	NA	NA	NA	30	46	518	171	170	361	154	85	34	0	0	0.066	0	0
.	19.01.15-16.21.52-1-207986	39	1	1	0	0	0	0	0	0	0	0	NA	NA	NA	10	18	501	165	165	0	0	0	0	3	0	0	0.018	0
.	19.01.15-16.21.54-1-207989	123	18	18	3	0	2	599	15	15	0	0	NA	NA	NA	42	46	515	170	174	356	154	89	61	4	0	0.118	0.024	0
.	19.01.15-16.21.56-1-207991	59	2	2	2	0	1	575	1	1	0	0	NA	NA	NA	25	25	504	169	165	346	150	79	0	6	0	0	0.036	0
.	19.01.15-16.22.07-1-208002	118	6	6	2	0	1	583	5	5	0	0	NA	NA	NA	43	34	509	171	167	349	153	81	13	9	6	0.026	0.053	0.036
.	19.01.15-16.22.10-1-208005	33	1	1	0	0	0	0	0	0	0	0	NA	NA	NA	16	7	492	165	163	0	0	0	4	0	0	0.008	0	0
.	19.01.15-16.22.11-1-208007	198	20	20	6	0	4	622	19	19	0	0	NA	NA	NA	54	67	532	178	170	373	161	88	75	8	8	0.141	0.045	0.047
.	19.01.15-16.22.13-1-208010	89	4	4	1	0	1	578	3	3	0	0	NA	NA	NA	37	29	504	173	165	343	155	80	5	0	5	0.01	0	0.03
.	19.01.15-16.22.14-1-208012	117	17	17	2	0	1	594	14	14	0	0	NA	NA	NA	45	48	517	173	171	356	152	86	54	2	23	0.104	0.012	0.135
.	19.01.15-16.22.18-1-208020	93	10	10	4	0	2	589	7	7	0	0	NA	NA	NA	31	34	506	171	170	348	152	89	36	14	0	0.071	0.082	0
.	19.01.15-16.22.26-1-208029	183	19	19	8	0	6	617	17	17	0	0	NA	NA	NA	60	64	534	174	169	376	157	84	52	7	4	0.097	0.04	0.024
.	19.01.15-16.22.56-1-208056	218	21	21	8	0	8	619	17	17	0	0	NA	NA	NA	67	67	526	177	177	369	156	94	49	9	20	0.093	0.051	0.113
.	19.01.15-16.22.56-1-208057	60	2	2	1	0	1	570	1	1	0	0	NA	NA	NA	17	14	495	167	165	343	146	81	9	1	0	0.018	0.006	0
.	19.01.15-16.22.56-1-208058	147	39	39	7	0	6	594	36	36	0	0	NA	NA	NA	32	40	508	171	174	352	152	90	97	20	22	0.191	0.117	0.126
.	19.01.15-16.23.03-1-208065	206	15	15	6	0	5	615	14	14	0	0	NA	NA	NA	66	65	525	176	177	362	161	92	46	6	9	0.088	0.034	0.051
.	19.01.15-16.23.05-1-208066	114	7	7	2	0	2	585	6	6	0	0	NA	NA	NA	32	35	508	171	169	349	152	84	21	4	3	0.041	0.023	0.018
.	19.01.15-16.23.07-1-208068	182	26	26	2	0	2	619	25	25	0	0	NA	NA	NA	52	68	532	176	173	372	160	87	47	10	11	0.088	0.057	0.064
.	19.01.15-16.23.16-1-208081	68	2	2	1	0	1	398	0	0	0	0	NA	NA	NA	16	19	500	166	166	236	107	55	1	4	0	0.002	0.024	0
.	19.01.15-16.23.28-1-208097	179	28	28	8	0	7	599	26	26	0	0	NA	NA	NA	42	54	519	170	178	358	150	91	76	9	14	0.146	0.053	0.079
.	19.01.15-16.23.30-1-208101	63	2	2	1	0	1	569	1	1	0	0	NA	NA	NA	27	12	493	169	163	337	153	79	5	0	0	0.01	0	0
.	19.01.15-16.23.30-1-208103	94	7	7	2	0	2	588	6	6	0	0	NA	NA	NA	34	35	514	167	167	357	148	83	22	0	2	0.043	0	0.012
.	19.01.15-16.23.30-1-208105	60	2	2	0	0	0	574	1	1	0	0	NA	NA	NA	24	23	498	171	167	340	151	83	2	3	0	0.004	0.018	0
.	19.01.15-16.23.39-1-208109	91	5	5	2	0	2	587	4	4	0	0	NA	NA	NA	27	38	514	167	170	354	148	85	17	0	0	0.033	0	0
.	19.01.15-16.23.51-1-208127	92	12	12	4	0	2	588	11	11	0	0	NA	NA	NA	28	34	514	168	165	354	151	83	35	4	2	0.068	0.024	0.012
.	19.01.15-16.24.02-1-208128	59	2	2	0	0	0	580	1	1	0	0	NA	NA	NA	23	27	502	170	168	345	150	85	4	0	0	0.008	0	0
.	19.01.15-16.24.08-1-208133	111	13	13	3	0	2	580	10	10	0	0	NA	NA	NA	43	27	505	167	168	348	147	85	14	13	6	0.028	0.078	0.036
.	19.01.15-16.24.10-1-208134	263	32	32	8	0	4	626	29	29	0	0	NA	NA	NA	88	79	532	180	180	371	160	95	94	17	11	0.177	0.094	0.061
.	19.01.15-16.24.21-1-208153	65	6	6	0	0	0	576	5	5	0	0	NA	NA	NA	31	30	504	171	168	344	151	81	14	6	1	0.028	0.035	0.006
.	19.01.15-16.24.21-1-208156	317	70	70	14	0	10	633	67	67	0	0	NA	NA	NA	88	86	541	176	182	376	162	95	174	28	29	0.322	0.159	0.159
.	19.01.15-16.24.27-1-208166	120	9	9	1	0	1	595	7	7	0	0	NA	NA	NA	40	45	516	170	172	359	150	86	31	3	2	0.06	0.018	0.012
.	19.01.15-16.24.42-1-208188	58	2	2	0	0	0	149	1	1	0	0	NA	NA	NA	14	22	500	167	168	83	40	26	3	0	0	0.006	0	0
.	19.01.15-16.24.48-1-208192	117	13	13	4	0	4	575	12	12	0	0	NA	NA	NA	36	27	508	165	167	343	148	84	52	7	1	0.102	0.042	0.006
.	19.01.15-16.24.49-1-208193	91	4	4	1	0	1	583	2	2	0	0	NA	NA	NA	34	30	507	169	167	351	149	83	6	0	5	0.012	0	0.03
.	19.01.15-16.24.51-1-208196	179	14	14	1	0	0	602	13	13	0	0	NA	NA	NA	65	55	524	172	172	365	152	85	31	9	8	0.059	0.052	0.047
.	19.01.15-16.24.51-1-208197	120	12	12	2	0	2	585	9	9	0	0	NA	NA	NA	35	38	511	168	172	348	150	87	16	10	6	0.031	0.06	0.035
.	19.01.15-16.24.54-1-208198	154	23	23	7	0	7	590	21	21	0	0	NA	NA	NA	43	46	522	169	168	358	149	83	43	26	2	0.082	0.154	0.012
.	19.01.15-16.24.56-1-208199	204	63	63	24	0	16	619	57	57	0	0	NA	NA	NA	56	72	527	180	178	366	161	92	148	51	29	0.281	0.283	0.163
.	19.01.15-16.25.26-1-208230	34	1	1	0	0	0	0	0	0	0	0	NA	NA	NA	13	18	496	169	166	0	0	0	0	0	3	0	0	0.018
.	19.01.15-16.25.35-1-208236	307	28	28	9	0	6	619	25	25	0	0	NA	NA	NA	85	73	536	179	171	373	158	88	58	21	10	0.108	0.117	0.058
.	19.01.15-16.25.35-1-208237	119	9	9	4	0	3	597	8	8	0	0	NA	NA	NA	44	49	522	168	172	360	150	87	15	12	0	0.029	0.071	0
.	19.01.15-16.25.36-1-208239	32	1	1	0	0	0	0	0	0	0	0	NA	NA	NA	11	12	496	163	166	0	0	0	0	0	0	0	0	0
.	19.01.15-16.25.37-1-208240	148	8	8	0	0	0	600	7	7	0	0	NA	NA	NA	58	50	517	172	174	357	155	88	16	3	2	0.031	0.017	0.011
.	19.01.15-16.25.41-1-208261	254	24	24	6	0	4	613	22	22	0	0	NA	NA	NA	86	68	527	179	175	366	156	91	74	30	10	0.14	0.168	0.057
.	19.01.15-16.26.06-1-208273	256	36	36	15	0	8	631	34	34	0	0	NA	NA	NA	74	82	536	182	177	379	163	89	109	16	34	0.203	0.088	0.192
.	19.01.15-16.26.08-1-208274	183	14	14	4	0	3	611	12	12	0	0	NA	NA	NA	61	57	521	175	174	364	155	92	40	0	4	0.077	0	0.023
.	19.01.15-16.26.08-1-208275	90	4	4	0	0	0	572	3	3	0	0	NA	NA	NA	25	23	501	166	169	339	150	83	5	3	5	0.01	0.018	0.03
.	19.01.15-16.26.16-1-208286	95	17	17	2	0	2	586	14	14	0	0	NA	NA	NA	25	32	505	174	166	347	155	84	44	3	1	0.087	0.017	0.006
.	19.01.15-16.26.24-1-208298	273	52	52	21	0	15	629	50	50	0	0	NA	NA	NA	83	80	537	180	176	374	162	93	167	12	38	0.311	0.067	0.216
.	19.01.15-16.26.40-1-208322	263	28	28	7	0	4	611	25	25	0	0	NA	NA	NA	82	66	533	171	175	370	153	88	69	15	31	0.129	0.088	0.177
.	19.01.15-16.26.44-1-208340	94	8	8	1	0	1	583	7	7	0	0	NA	NA	NA	35	37	513	169	168	352	149	82	22	8	0	0.043	0.047	0
.	19.01.15-16.26.44-1-208341	229	29	29	13	0	10	620	25	25	0	0	NA	NA	NA	75	79	535	182	175	371	159	90	87	23	12	0.163	0.126	0.069
.	19.01.15-16.26.48-1-208344	150	10	10	3	0	1	588	7	7	0	0	NA	NA	NA	54	46	521	166	172	355	146	87	31	4	10	0.06	0.024	0.058
.	19.01.15-16.26.57-1-208352	60	2	2	0	0	0	575	1	1	0	0	NA	NA	NA	25	27	508	166	166	346	147	82	7	0	0	0.014	0	0
.	19.01.15-16.27.05-1-208360	149	12	12	5	0	5	592	9	9	0	0	NA	NA	NA	49	47	507	179	174	346	157	89	30	0	5	0.059	0	0.029
.	19.01.15-16.27.05-1-208361	115	6	6	0	0	0	578	4	4	0	0	NA	NA	NA	39	30	507	169	167	349	149	80	28	0	1	0.055	0	0.006
.	19.01.15-16.27.09-1-208362	86	5	5	2	0	2	583	4	4	0	0	NA	NA	NA	25	28	506	167	168	350	151	82	15	5	2	0.03	0.03	0.012
.	19.01.15-16.27.12-1-208365	124	4	4	0	0	0	599	3	3	0	0	NA	NA	NA	42	51	524	174	166	362	154	83	19	0	1	0.036	0	0.006
.	19.01.15-16.27.14-1-208369	66	4	4	2	0	2	568	3	3	0	0	NA	NA	NA	20	13	495	168	163	340	151	77	7	2	4	0.014	0.012	0.025
.	19.01.15-16.27.30-1-208396	93	7	7	4	0	4	582	5	5	0	0	NA	NA	NA	25	26	504	169	166	347	151	84	6	10	2	0.012	0.059	0.012
.	19.01.15-16.27.31-1-208397	119	4	4	2	0	2	578	2	2	0	0	NA	NA	NA	40	37	510	171	169	346	149	83	12	1	0	0.024	0.006	0
.	19.01.15-16.27.38-1-208401	265	48	48	16	0	13	614	46	46	0	0	NA	NA	NA	73	67	531	170	179	373	147	94	171	21	26	0.322	0.124	0.145
.	19.01.15-16.27.42-1-208418	63	3	3	1	0	1	549	1	1	0	0	NA	NA	NA	16	16	499	164	166	323	145	81	7	2	0	0.014	0.012	0
.	19.01.15-16.27.44-1-208419	101	5	5	1	0	1	591	4	4	0	0	NA	NA	NA	31	35	512	170	166	354	152	85	6	3	3	0.012	0.018	0.018
.	19.01.15-16.27.46-1-208420	182	13	13	1	0	1	595	11	11	0	0	NA	NA	NA	67	43	517	173	166	355	156	84	32	9	0	0.062	0.052	0
.	19.01.15-16.27.49-1-208421	235	30	30	10	0	10	631	27	27	0	0	NA	NA	NA	71	84	536	180	181	374	163	94	115	16	6	0.215	0.089	0.033
.	19.01.15-16.27.50-1-208422	121	8	8	5	0	2	588	7	7	0	0	NA	NA	NA	41	38	506	175	170	344	156	88	34	1	3	0.067	0.006	0.018
.	19.01.15-16.27.58-1-208423	121	11	11	3	0	2	610	10	10	0	0	NA	NA	NA	33	53	518	175	173	365	155	90	33	3	0	0.064	0.017	0
.	19.01.15-16.28.00-1-208427	113	13	13	3	0	2	580	11	11	0	0	NA	NA	NA	31	33	508	174	164	349	152	79	24	17	7	0.047	0.098	0.043
.	19.01.15-16.28.09-1-208437	235	22	22	6	0	4	622	21	21	0	0	NA	NA	NA	70	76	541	174	174	377	158	87	48	24	12	0.089	0.138	0.069
.	19.01.15-16.28.11-1-208440	98	11	11	5	0	5	588	9	9	0	0	NA	NA	NA	32	34	503	171	173	345	153	90	34	1	1	0.068	0.006	0.006
.	19.01.15-16.28.16-1-208448	89	4	4	1	0	1	589	3	3	0	0	NA	NA	NA	29	37	516	167	167	356	148	85	7	4	0	0.014	0.024	0
.	19.01.15-16.28.16-1-208452	62	2	2	1	0	1	0	1	1	0	0	NA	NA	NA	16	20	499	167	167	0	0	0	0	0	1	0	0	0.006
.	19.01.15-16.28.22-1-208460	222	41	41	6	0	4	594	39	39	0	0	NA	NA	NA	67	48	519	172	170	355	155	84	71	21	4	0.137	0.122	0.024
.	19.01.15-16.28.24-1-208463	99	8	8	1	0	0	580	7	7	0	0	NA	NA	NA	20	21	499	169	166	345	152	83	14	5	5	0.028	0.03	0.03
.	19.01.15-16.28.55-1-208488	122	7	7	2	0	0	595	6	6	0	0	NA	NA	NA	48	44	514	174	169	356	155	84	26	2	0	0.051	0.011	0
.	19.01.15-16.28.59-1-208491	97	3	3	1	0	1	565	2	2	0	0	NA	NA	NA	31	16	495	166	168	337	147	81	20	0	0	0.04	0	0
.	19.01.15-16.29.02-1-208496	150	9	9	1	0	1	600	8	8	0	0	NA	NA	NA	45	48	518	172	171	364	152	84	21	0	6	0.041	0	0.035
.	19.01.15-16.29.10-1-208505	177	17	17	3	0	3	601	16	16	0	0	NA	NA	NA	61	48	516	178	167	358	161	82	53	12	9	0.103	0.067	0.054
.	19.01.15-16.29.13-1-208507	156	9	9	3	0	3	595	7	7	0	0	NA	NA	NA	39	50	521	171	171	360	152	83	30	8	0	0.058	0.047	0
.	19.01.15-16.29.35-1-208534	204	21	21	6	0	6	614	18	18	0	0	NA	NA	NA	55	68	529	176	176	366	158	90	55	14	22	0.104	0.08	0.125
.	19.01.15-16.29.37-1-208535	151	21	21	4	0	1	592	18	18	0	0	NA	NA	NA	35	46	518	170	171	357	148	87	46	22	26	0.089	0.129	0.152
.	19.01.15-16.29.38-1-208537	176	52	52	11	0	7	607	47	47	0	0	NA	NA	NA	38	55	518	180	170	360	159	88	148	17	10	0.286	0.094	0.059
.	19.01.15-16.29.43-1-208556	346	50	50	10	0	9	630	44	44	0	0	NA	NA	NA	78	84	540	179	178	377	162	91	132	2	33	0.244	0.011	0.185
.	19.01.15-16.29.44-1-208557	59	2	2	0	0	0	99	1	1	0	0	NA	NA	NA	15	21	500	168	166	57	26	16	0	0	5	0	0	0.03
.	19.01.15-16.29.51-1-208563	91	6	6	0	0	0	578	5	5	0	0	NA	NA	NA	27	29	509	165	168	351	143	84	5	0	7	0.01	0	0.042
.	19.01.15-16.29.56-1-208567	259	38	38	7	0	4	619	31	31	0	0	NA	NA	NA	64	66	525	176	178	371	156	92	116	12	18	0.221	0.068	0.101
.	19.01.15-16.30.05-1-208580	215	24	24	5	0	5	618	19	19	0	0	NA	NA	NA	67	64	527	175	175	367	156	95	55	4	10	0.104	0.023	0.057
.	19.01.15-16.30.13-1-208585	198	23	23	6	0	5	609	21	21	0	0	NA	NA	NA	65	60	528	172	173	363	157	89	64	11	2	0.121	0.064	0.012
.	19.01.15-16.30.26-1-208602	114	11	11	9	0	8	590	9	9	0	0	NA	NA	NA	38	44	520	169	168	357	150	83	21	0	16	0.04	0	0.095
.	19.01.15-16.30.27-1-208604	97	8	8	2	0	1	585	7	7	0	0	NA	NA	NA	36	35	508	169	171	350	151	84	25	3	2	0.049	0.018	0.012
.	19.01.15-16.30.30-1-208611	154	15	15	4	0	3	600	13	13	0	0	NA	NA	NA	46	49	524	169	169	366	152	82	43	3	15	0.082	0.018	0.089
.	19.01.15-16.30.48-1-208641	378	33	33	12	0	8	652	31	31	0	0	NA	NA	NA	113	106	548	186	185	386	168	98	98	12	14	0.179	0.065	0.076
.	19.01.15-16.30.48-1-208642	117	11	11	2	0	1	575	9	9	0	0	NA	NA	NA	42	30	505	168	170	341	150	84	27	4	1	0.053	0.024	0.006
.	19.01.15-16.30.51-1-208646	96	3	3	0	0	0	576	2	2	0	0	NA	NA	NA	28	23	503	170	163	341	153	82	8	0	0	0.016	0	0
.	19.01.15-16.30.52-1-208648	254	49	49	12	0	9	630	42	42	0	0	NA	NA	NA	70	75	531	178	179	374	161	95	152	12	14	0.286	0.067	0.078
.	19.01.15-16.30.54-1-208649	236	32	32	11	0	11	614	29	29	0	0	NA	NA	NA	77	67	525	179	176	364	159	91	103	7	18	0.196	0.039	0.102
.	19.01.15-16.30.56-1-208650	139	17	17	1	0	1	595	11	11	0	0	NA	NA	NA	47	53	527	171	168	363	151	81	33	4	15	0.063	0.023	0.089
.	19.01.15-16.30.59-1-208652	91	3	3	3	0	3	572	2	2	0	0	NA	NA	NA	31	27	504	169	167	343	148	81	0	8	3	0	0.047	0.018
.	19.01.15-16.31.00-1-208657	96	5	5	1	0	1	583	4	4	0	0	NA	NA	NA	46	32	503	173	169	346	154	83	6	12	0	0.012	0.069	0
.	19.01.15-16.31.06-1-208686	60	3	3	1	0	1	561	2	2	0	0	NA	NA	NA	30	12	495	165	165	337	144	80	5	0	1	0.01	0	0.006
.	19.01.15-16.31.13-1-208710	61	2	2	1	0	1	397	1	1	0	0	NA	NA	NA	18	21	501	170	163	228	108	61	0	1	5	0	0.006	0.031
.	19.01.15-16.31.17-1-208718	67	2	2	1	0	1	299	1	1	0	0	NA	NA	NA	18	25	501	169	168	171	84	44	1	3	0	0.002	0.018	0
.	19.01.15-16.31.34-1-208739	88	3	3	1	0	1	581	2	2	0	0	NA	NA	NA	25	30	507	171	165	348	151	82	8	0	2	0.016	0	0.012
.	19.01.15-16.31.44-1-208757	131	23	23	2	0	2	585	19	19	0	0	NA	NA	NA	41	28	504	170	167	347	153	85	64	13	1	0.127	0.076	0.006
.	19.01.15-16.31.47-1-208758	212	11	11	3	0	3	620	10	10	0	0	NA	NA	NA	66	66	532	179	168	374	161	85	36	6	12	0.068	0.034	0.071
.	19.01.15-16.31.53-1-208761	114	6	6	2	0	1	588	4	4	0	0	NA	NA	NA	29	36	507	174	168	352	154	82	23	5	0	0.045	0.029	0
.	19.01.15-16.32.01-1-208768	315	55	55	17	0	10	642	48	48	0	0	NA	NA	NA	88	91	557	174	173	395	156	91	176	13	20	0.316	0.075	0.116
.	19.01.15-16.32.06-1-208774	149	11	11	3	0	2	592	10	10	0	0	NA	NA	NA	55	47	514	173	173	352	155	85	32	4	8	0.062	0.023	0.046
.	19.01.15-16.32.06-1-208776	91	4	4	1	0	0	581	3	3	0	0	NA	NA	NA	35	30	508	166	169	349	149	83	21	0	0	0.041	0	0
.	19.01.15-16.32.06-1-208777	245	38	38	4	0	3	603	36	36	0	0	NA	NA	NA	84	62	522	173	180	359	152	92	108	21	17	0.207	0.121	0.094
.	19.01.15-16.32.12-1-208782	172	19	19	3	0	3	597	16	16	0	0	NA	NA	NA	56	55	525	176	167	361	155	81	75	13	8	0.143	0.074	0.048
.	19.01.15-16.32.13-1-208783	58	2	2	0	0	0	0	1	1	0	0	NA	NA	NA	13	15	498	166	164	0	0	0	0	7	1	0	0.042	0.006
.	19.01.15-16.32.17-1-208791	212	13	13	3	0	3	610	12	12	0	0	NA	NA	NA	69	58	518	177	176	361	159	90	29	11	11	0.056	0.062	0.062
.	19.01.15-16.32.23-1-208800	89	4	4	1	0	1	571	3	3	0	0	NA	NA	NA	21	18	497	169	165	340	150	81	5	4	1	0.01	0.024	0.006
.	19.01.15-16.32.29-1-208808	239	61	61	14	0	7	593	59	59	0	0	NA	NA	NA	57	42	512	174	169	352	154	87	150	35	24	0.293	0.201	0.142
.	19.01.15-16.32.34-1-208813	370	47	47	19	0	12	650	41	41	0	0	NA	NA	NA	109	105	544	186	188	383	169	98	167	16	33	0.307	0.086	0.176
.	19.01.15-16.32.39-1-208817	110	15	15	3	0	3	586	13	13	0	0	NA	NA	NA	38	41	507	173	174	345	153	88	18	15	20	0.036	0.087	0.115
.	19.01.15-16.32.40-1-208818	35	1	1	0	0	0	0	0	0	0	0	NA	NA	NA	9	10	496	164	163	0	0	0	1	0	0	0.002	0	0
.	19.01.15-16.32.43-1-208837	61	3	3	0	0	0	450	2	2	0	0	NA	NA	NA	16	18	503	165	163	278	113	59	8	0	0	0.016	0	0
.	19.01.15-16.32.45-1-208841	207	35	35	9	0	4	604	31	31	0	0	NA	NA	NA	43	55	519	178	171	356	161	87	85	15	12	0.164	0.084	0.07
.	19.01.15-16.32.52-1-208847	116	19	19	6	0	5	586	18	18	0	0	NA	NA	NA	29	40	514	173	166	351	151	84	29	13	0	0.056	0.075	0
.	19.01.15-16.32.57-1-208852	140	13	13	5	0	3	597	11	11	0	0	NA	NA	NA	47	46	518	170	171	359	152	86	35	3	3	0.068	0.018	0.018
.	19.01.15-16.33.46-1-208907	94	6	6	2	0	2	572	5	5	0	0	NA	NA	NA	28	23	502	168	166	346	144	82	9	10	0	0.018	0.06	0
.	19.01.15-16.33.59-1-208908	32	1	1	0	0	0	0	0	0	0	0	NA	NA	NA	11	10	497	163	163	0	0	0	1	0	0	0.002	0	0
.	19.01.15-16.34.01-1-208910	34	1	1	1	0	1	0	0	0	0	0	NA	NA	NA	9	7	492	165	163	0	0	0	0	0	0	0	0	0
.	19.01.15-16.34.09-1-208917	265	25	25	6	0	5	630	23	23	0	0	NA	NA	NA	80	78	532	181	178	376	159	95	86	12	17	0.162	0.066	0.096
.	19.01.15-16.34.12-1-208920	210	20	20	3	0	2	607	18	18	0	0	NA	NA	NA	59	55	519	173	176	359	157	91	61	6	6	0.118	0.035	0.034
.	19.01.15-16.34.17-1-208926	198	19	19	3	0	3	603	16	16	0	0	NA	NA	NA	72	56	526	174	169	364	156	83	38	3	13	0.072	0.017	0.077
.	19.01.15-16.34.36-1-208943	124	14	14	3	0	3	574	12	12	0	0	NA	NA	NA	42	27	504	170	166	340	151	83	30	11	1	0.06	0.065	0.006
.	19.01.15-16.34.36-1-208944	262	42	42	11	0	6	633	37	37	0	0	NA	NA	NA	62	76	538	170	181	382	154	97	125	9	39	0.232	0.053	0.215
.	19.01.15-16.34.57-1-208962	87	5	5	0	0	0	596	4	4	0	0	NA	NA	NA	30	43	515	174	167	357	153	86	15	0	3	0.029	0	0.018
.	19.01.15-16.35.04-1-208972	32	1	1	1	0	1	0	0	0	0	0	NA	NA	NA	9	9	493	165	164	0	0	0	0	0	0	0	0	0
.	19.01.15-16.35.07-1-208973	95	6	6	4	0	1	573	5	5	0	0	NA	NA	NA	27	25	502	170	166	343	148	82	17	6	1	0.034	0.035	0.006
.	19.01.15-16.35.10-1-208975	251	32	32	13	0	10	622	31	31	0	0	NA	NA	NA	73	77	527	181	182	368	161	93	128	4	16	0.243	0.022	0.088
.	19.01.15-16.35.12-1-208978	87	6	6	1	0	1	580	5	5	0	0	NA	NA	NA	45	36	504	171	174	340	153	87	13	0	1	0.026	0	0.006
.	19.01.15-16.35.20-1-208989	41	1	1	0	0	0	0	0	0	0	0	NA	NA	NA	9	15	494	170	164	0	0	0	0	0	0	0	0	0
.	19.01.15-16.35.24-1-209000	145	19	19	6	0	4	596	18	18	0	0	NA	NA	NA	46	44	511	173	173	355	154	87	41	26	7	0.08	0.15	0.04
.	19.01.15-16.35.25-1-209001	114	17	17	3	0	2	589	15	15	0	0	NA	NA	NA	35	43	511	176	169	353	153	83	32	11	3	0.063	0.062	0.018
.	19.01.15-16.35.25-1-209003	94	4	4	3	0	3	584	3	3	0	0	NA	NA	NA	40	32	508	169	168	351	148	85	7	14	0	0.014	0.083	0
.	19.01.15-16.35.26-1-209005	67	5	5	0	0	0	572	4	4	0	0	NA	NA	NA	20	19	496	168	168	342	149	81	4	0	4	0.008	0	0.024
.	19.01.15-16.35.35-1-209015	30	1	1	1	0	1	0	0	0	0	0	NA	NA	NA	3	6	493	163	163	0	0	0	0	0	0	0	0	0
.	19.01.15-16.35.38-1-209018	169	22	22	5	0	4	597	20	20	0	0	NA	NA	NA	38	43	517	169	170	358	152	87	53	18	25	0.103	0.107	0.147
.	19.01.15-16.35.42-1-209037	175	14	14	5	0	4	601	12	12	0	0	NA	NA	NA	44	45	517	174	167	358	159	84	67	0	6	0.13	0	0.036
.	19.01.15-16.35.49-1-209040	91	5	5	1	0	1	585	4	4	0	0	NA	NA	NA	14	32	503	171	171	351	152	82	10	6	1	0.02	0.035	0.006
.	19.01.15-16.35.51-1-209042	117	4	4	0	0	0	576	3	3	0	0	NA	NA	NA	45	31	506	169	169	344	148	84	15	0	1	0.03	0	0.006
.	19.01.15-16.35.59-1-209047	209	36	36	8	0	4	604	33	33	0	0	NA	NA	NA	51	55	517	177	174	358	157	89	83	26	30	0.161	0.147	0.172
.	19.01.15-16.36.04-1-209054	466	72	72	18	0	13	676	63	63	0	0	NA	NA	NA	117	130	566	186	191	403	166	107	206	23	10	0.364	0.124	0.052
.	19.01.15-16.36.04-1-209056	200	19	19	4	0	2	626	18	18	0	0	NA	NA	NA	61	78	533	178	180	375	157	94	58	9	11	0.109	0.051	0.061
.	19.01.15-16.36.05-1-209058	177	20	20	5	0	4	615	18	18	0	0	NA	NA	NA	54	60	523	177	173	368	159	88	42	5	10	0.08	0.028	0.058
.	19.01.15-16.36.07-1-209059	61	3	3	0	0	0	575	2	2	0	0	NA	NA	NA	30	28	503	167	171	344	147	84	8	0	0	0.016	0	0
.	19.01.15-16.36.07-1-209060	349	57	57	23	0	19	641	53	53	0	0	NA	NA	NA	105	98	552	177	182	388	155	98	178	30	25	0.322	0.169	0.137
.	19.01.15-16.36.12-1-209067	297	22	22	11	0	6	622	17	17	0	0	NA	NA	NA	70	78	538	178	175	370	162	90	55	14	24	0.102	0.079	0.137
.	19.01.15-16.36.14-1-209071	97	8	8	1	0	1	592	5	5	0	0	NA	NA	NA	23	35	510	171	167	354	153	85	19	0	10	0.037	0	0.06
.	19.01.15-16.36.24-1-209083	32	1	1	1	0	1	0	0	0	0	0	NA	NA	NA	9	6	492	164	163	0	0	0	0	0	0	0	0	0
.	19.01.15-16.36.26-1-209086	145	7	7	4	0	4	582	5	5	0	0	NA	NA	NA	44	28	506	169	166	347	152	83	10	0	11	0.02	0	0.066
.	19.01.15-16.36.36-1-209110	91	6	6	4	0	4	591	5	5	0	0	NA	NA	NA	31	32	512	169	164	354	153	84	18	0	5	0.035	0	0.03
.	19.01.15-16.36.38-1-209112	122	7	7	1	0	1	585	5	5	0	0	NA	NA	NA	34	31	503	170	171	349	149	87	16	13	0	0.032	0.076	0
.	19.01.15-16.36.45-1-209131	111	9	9	3	0	2	580	8	8	0	0	NA	NA	NA	38	33	510	168	168	349	149	82	12	16	9	0.024	0.095	0.054
.	19.01.15-16.36.48-1-209135	31	1	1	0	0	0	0	0	0	0	0	NA	NA	NA	11	12	493	167	165	0	0	0	0	0	0	0	0	0
.	19.01.15-16.36.50-1-209137	216	34	34	9	0	7	607	31	31	0	0	NA	NA	NA	62	60	524	172	177	363	153	91	117	21	21	0.223	0.122	0.119
.	19.01.15-16.36.55-1-209141	70	2	2	4	0	2	576	1	1	0	0	NA	NA	NA	27	25	503	168	167	346	148	82	9	0	2	0.018	0	0.012
.	19.01.15-16.36.58-1-209145	123	24	24	3	0	2	596	22	22	0	0	NA	NA	NA	49	42	509	174	172	352	157	87	73	23	4	0.143	0.132	0.023
.	19.01.15-16.36.58-1-209146	157	20	20	5	0	3	595	19	19	0	0	NA	NA	NA	34	45	515	172	171	356	154	85	48	12	18	0.093	0.07	0.105
.	19.01.15-16.37.04-1-209152	179	12	12	4	0	4	595	11	11	0	0	NA	NA	NA	51	46	515	174	170	354	156	85	29	10	3	0.056	0.057	0.018
.	19.01.15-16.37.08-1-209154	153	15	15	3	0	2	589	12	12	0	0	NA	NA	NA	57	48	516	174	171	352	151	86	46	4	5	0.089	0.023	0.029
.	19.01.15-16.37.11-1-209158	147	18	18	6	0	5	589	15	15	0	0	NA	NA	NA	49	45	509	178	171	346	159	84	31	7	15	0.061	0.039	0.088
.	19.01.15-16.37.54-1-209211	149	17	17	4	0	2	600	15	15	0	0	NA	NA	NA	46	57	525	172	173	365	148	87	20	31	15	0.038	0.18	0.087
.	19.01.15-16.38.19-1-209228	261	72	72	20	0	14	619	66	66	0	0	NA	NA	NA	79	73	525	179	182	361	157	101	196	35	37	0.373	0.196	0.203
.	19.01.15-16.38.30-1-209240	180	15	15	6	0	5	608	13	13	0	0	NA	NA	NA	62	56	520	173	176	358	158	92	25	3	19	0.048	0.017	0.108
.	19.01.15-16.38.30-1-209241	35	1	1	1	0	1	0	0	0	0	0	NA	NA	NA	7	7	490	165	165	0	0	0	0	2	0	0	0.012	0
.	19.01.15-16.38.33-1-209247	149	13	13	4	0	3	603	9	9	0	0	NA	NA	NA	60	51	514	174	176	362	152	89	31	3	10	0.06	0.017	0.057
.	19.01.15-16.38.36-1-209249	30	1	1	0	0	0	0	0	0	0	0	NA	NA	NA	9	8	491	163	167	0	0	0	0	0	0	0	0	0
.	19.01.15-16.38.37-1-209250	93	9	9	2	0	2	579	7	7	0	0	NA	NA	NA	39	32	510	166	169	349	144	86	18	3	9	0.035	0.018	0.053
.	19.01.15-16.38.37-1-209251	261	26	26	12	0	7	625	23	23	0	0	NA	NA	NA	72	77	539	174	177	378	157	90	104	9	16	0.193	0.052	0.09
.	19.01.15-16.38.39-1-209252	125	9	9	3	0	1	585	8	8	0	0	NA	NA	NA	28	30	508	167	168	351	149	85	20	0	9	0.039	0	0.054
.	19.01.15-16.38.49-1-209274	203	11	11	4	0	4	624	9	9	0	0	NA	NA	NA	55	70	533	178	172	374	161	89	16	6	12	0.03	0.034	0.07
.	19.01.15-16.38.50-1-209278	142	15	15	7	0	5	592	13	13	0	0	NA	NA	NA	48	43	516	173	167	356	153	83	60	18	6	0.116	0.104	0.036
.	19.01.15-16.38.57-1-209283	181	31	31	10	0	7	604	25	25	0	0	NA	NA	NA	63	61	525	177	172	363	156	85	67	18	23	0.128	0.102	0.134
.	19.01.15-16.38.58-1-209285	126	20	20	1	0	1	579	18	18	0	0	NA	NA	NA	40	30	507	169	167	352	144	83	68	0	3	0.134	0	0.018
.	19.01.15-16.39.01-1-209288	352	45	45	10	0	8	638	39	39	0	0	NA	NA	NA	90	97	547	176	187	383	154	101	92	26	37	0.168	0.148	0.198
.	19.01.15-16.39.03-1-209291	88	9	9	3	0	2	577	8	8	0	0	NA	NA	NA	30	36	512	170	167	345	148	84	46	6	0	0.09	0.035	0
.	19.01.15-16.39.18-1-209305	122	8	8	0	0	0	600	7	7	0	0	NA	NA	NA	47	47	516	175	169	359	157	84	11	0	16	0.021	0	0.095
.	19.01.15-16.39.28-1-209328	177	14	14	5	0	5	588	13	13	0	0	NA	NA	NA	53	39	510	170	172	357	146	85	38	0	8	0.075	0	0.047
.	19.01.15-16.39.30-1-209331	119	7	7	2	0	1	600	4	4	0	0	NA	NA	NA	31	46	513	175	171	356	156	88	17	8	5	0.033	0.046	0.029
.	19.01.15-16.39.33-1-209336	34	1	1	0	0	0	0	0	0	0	0	NA	NA	NA	10	9	494	165	163	0	0	0	1	0	0	0.002	0	0
.	19.01.15-16.39.36-1-209337	62	4	4	1	0	0	572	2	2	0	0	NA	NA	NA	33	26	502	173	164	340	153	79	16	0	2	0.032	0	0.012
.	19.01.15-16.39.38-1-209338	155	22	22	4	0	4	605	20	20	0	0	NA	NA	NA	59	61	520	177	177	354	158	93	67	20	7	0.129	0.113	0.04
.	19.01.15-16.39.40-1-209339	143	8	8	3	0	2	592	7	7	0	0	NA	NA	NA	44	44	519	168	170	359	148	85	1	16	5	0.002	0.095	0.029
.	19.01.15-16.39.51-1-209361	119	4	4	3	0	2	589	2	2	0	0	NA	NA	NA	32	36	510	170	169	353	151	85	12	0	0	0.024	0	0
.	19.01.15-16.39.55-1-209365	241	20	20	13	0	8	607	16	16	0	0	NA	NA	NA	72	71	531	177	176	364	154	89	52	29	1	0.098	0.164	0.006
.	19.01.15-16.40.00-1-209366	143	6	6	2	0	2	584	5	5	0	0	NA	NA	NA	47	34	511	164	172	353	144	87	19	0	3	0.037	0	0.017
.	19.01.15-16.40.01-1-209373	65	3	3	1	0	1	580	2	2	0	0	NA	NA	NA	24	30	503	173	167	346	153	81	4	8	0	0.008	0.046	0
.	19.01.15-16.40.04-1-209378	94	10	10	4	0	4	594	9	9	0	0	NA	NA	NA	26	43	517	170	169	358	151	85	14	19	4	0.027	0.112	0.024
.	19.01.15-16.40.06-1-209381	57	2	2	1	0	1	579	1	1	0	0	NA	NA	NA	10	25	501	168	169	346	149	84	8	0	0	0.016	0	0
.	19.01.15-16.40.08-1-209383	262	46	46	14	0	8	631	43	43	0	0	NA	NA	NA	87	78	526	183	182	368	166	97	134	14	30	0.255	0.077	0.165
.	19.01.15-16.40.15-1-209395	35	1	1	0	0	0	0	0	0	0	0	NA	NA	NA	10	10	496	164	163	0	0	0	0	0	0	0	0	0
.	19.01.15-16.40.18-1-209399	218	17	17	4	0	3	621	15	15	0	0	NA	NA	NA	67	80	538	176	179	375	155	91	52	2	14	0.097	0.011	0.078
.	19.01.15-16.40.18-1-209400	63	2	2	0	0	0	547	1	1	0	0	NA	NA	NA	23	16	499	164	166	331	139	77	1	0	2	0.002	0	0.012
.	19.01.15-16.40.18-1-209401	181	24	24	6	0	5	609	21	21	0	0	NA	NA	NA	52	64	527	173	177	370	153	86	45	3	17	0.085	0.017	0.096
.	19.01.15-16.40.19-1-209403	204	29	29	6	0	5	614	25	25	0	0	NA	NA	NA	63	69	533	175	174	371	156	87	41	28	9	0.077	0.16	0.052
.	19.01.15-16.40.20-1-209405	138	11	11	5	0	4	606	10	10	0	0	NA	NA	NA	38	59	522	175	175	361	157	88	30	9	4	0.057	0.051	0.023
.	19.01.15-16.40.27-1-209412	31	1	1	0	0	0	0	0	0	0	0	NA	NA	NA	10	7	491	166	163	0	0	0	0	1	0	0	0.006	0
.	19.01.15-16.40.31-1-209422	63	4	4	0	0	0	576	3	3	0	0	NA	NA	NA	18	23	504	168	164	346	148	82	9	0	2	0.018	0	0.012
.	19.01.15-16.40.33-1-209425	328	32	32	14	0	10	643	31	31	0	0	NA	NA	NA	86	98	551	181	179	387	163	93	92	6	12	0.167	0.033	0.067
.	19.01.15-16.40.36-1-209428	159	10	10	3	0	3	600	9	9	0	0	NA	NA	NA	51	48	516	170	175	363	151	86	21	0	8	0.041	0	0.046
.	19.01.15-16.40.47-1-209453	307	26	26	9	0	7	633	24	24	0	0	NA	NA	NA	91	84	539	185	173	380	165	88	81	8	9	0.15	0.043	0.052
.	19.01.15-16.40.56-1-209457	60	3	3	0	0	0	581	2	2	0	0	NA	NA	NA	25	28	500	174	167	343	158	80	8	2	0	0.016	0.011	0
.	19.01.15-16.41.06-1-209465	142	22	22	4	0	2	580	21	21	0	0	NA	NA	NA	51	38	508	169	174	347	144	89	32	17	3	0.063	0.101	0.017
.	19.01.15-16.41.16-1-209474	216	24	24	9	0	6	613	22	22	0	0	NA	NA	NA	77	66	527	177	175	366	157	90	84	0	13	0.159	0	0.074
.	19.01.15-16.41.18-1-209479	202	27	27	14	0	9	605	25	25	0	0	NA	NA	NA	63	54	520	176	171	361	155	89	65	22	22	0.125	0.125	0.129
.	19.01.15-16.41.19-1-209480	60	2	2	0	0	0	299	1	1	0	0	NA	NA	NA	16	23	499	166	171	181	72	46	2	0	1	0.004	0	0.006
.	19.01.15-16.41.22-1-209489	91	5	5	0	0	0	573	4	4	0	0	NA	NA	NA	43	30	506	169	168	344	148	81	10	5	1	0.02	0.03	0.006
.	19.01.15-16.41.30-1-209507	60	3	3	1	0	1	569	2	2	0	0	NA	NA	NA	31	19	501	166	165	344	148	77	7	0	0	0.014	0	0
.	19.01.15-16.41.31-1-209511	91	4	4	1	0	1	572	3	3	0	0	NA	NA	NA	33	26	500	170	169	341	146	85	13	0	0	0.026	0	0
.	19.01.15-16.41.33-1-209515	149	5	5	1	0	1	589	2	2	0	0	NA	NA	NA	52	45	519	168	171	358	148	83	5	10	2	0.01	0.06	0.012
.	19.01.15-16.41.40-1-209518	61	2	2	1	0	1	574	1	1	0	0	NA	NA	NA	23	24	502	168	167	343	151	80	0	0	8	0	0	0.048
.	19.01.15-16.41.43-1-209536	208	14	14	4	0	3	619	12	12	0	0	NA	NA	NA	58	69	531	176	175	368	159	92	48	5	16	0.09	0.028	0.091
.	19.01.15-16.41.44-1-209538	264	40	40	12	0	10	638	36	36	0	0	NA	NA	NA	88	90	545	175	183	384	156	98	119	25	13	0.218	0.143	0.071
.	19.01.15-16.41.45-1-209540	117	7	7	1	0	1	595	5	5	0	0	NA	NA	NA	51	46	516	173	170	355	154	86	16	3	3	0.031	0.017	0.018
.	19.01.15-16.41.47-1-209543	148	17	17	8	0	5	596	16	16	0	0	NA	NA	NA	53	50	519	172	172	357	154	85	87	6	4	0.168	0.035	0.023
.	19.01.15-16.41.52-1-209545	144	11	11	6	0	5	601	10	10	0	0	NA	NA	NA	57	53	520	173	173	364	150	87	35	8	0	0.067	0.046	0
.	19.01.15-16.41.54-1-209548	58	3	3	0	0	0	351	2	2	0	0	NA	NA	NA	23	15	494	168	166	205	100	46	6	0	2	0.012	0	0.012
.	19.01.15-16.41.58-1-209552	270	26	26	6	0	4	626	22	22	0	0	NA	NA	NA	70	75	534	177	177	375	158	93	75	26	2	0.14	0.147	0.011
.	19.01.15-16.41.58-1-209553	234	23	23	11	0	8	609	22	22	0	0	NA	NA	NA	75	60	530	175	168	370	156	83	66	3	28	0.125	0.017	0.167
.	19.01.15-16.42.05-1-209562	65	6	6	1	0	1	577	5	5	0	0	NA	NA	NA	27	28	505	167	169	346	148	83	12	2	1	0.024	0.012	0.006
.	19.01.15-16.42.10-1-209565	173	14	14	2	0	2	602	13	13	0	0	NA	NA	NA	48	54	521	170	176	360	150	92	31	7	10	0.06	0.041	0.057
.	19.01.15-16.42.15-1-209570	60	2	2	1	0	1	573	1	1	0	0	NA	NA	NA	22	20	501	167	165	345	147	81	5	0	5	0.01	0	0.03
.	19.01.15-16.42.16-1-209574	61	2	2	0	0	0	250	1	1	0	0	NA	NA	NA	17	18	501	165	165	158	63	29	4	0	0	0.008	0	0
.	19.01.15-16.42.24-1-209582	122	9	9	3	0	3	603	7	7	0	0	NA	NA	NA	42	54	517	174	176	357	157	89	30	4	3	0.058	0.023	0.017
.	19.01.15-16.42.27-1-209583	266	103	103	41	0	34	628	99	99	0	0	NA	NA	NA	82	86	529	181	189	365	162	101	222	31	42	0.42	0.171	0.222
.	19.01.15-16.42.27-1-209584	321	33	33	8	0	4	643	32	32	0	0	NA	NA	NA	102	85	539	180	179	382	162	99	124	12	15	0.23	0.067	0.084
.	19.01.15-16.42.31-1-209590	34	1	1	0	0	0	0	0	0	0	0	NA	NA	NA	12	6	491	164	164	0	0	0	0	0	0	0	0	0
.	19.01.15-16.43.08-1-209615	90	11	11	3	0	2	587	10	10	0	0	NA	NA	NA	23	31	508	169	167	352	150	85	35	0	0	0.069	0	0
.	19.01.15-16.43.08-1-209617	35	1	1	0	0	0	0	0	0	0	0	NA	NA	NA	8	10	494	164	165	0	0	0	0	1	0	0	0.006	0
.	19.01.15-16.43.13-1-209621	35	1	1	0	0	0	0	0	0	0	0	NA	NA	NA	12	14	495	167	165	0	0	0	1	0	0	0.002	0	0
.	19.01.15-16.43.13-1-209622	388	45	45	16	0	11	649	39	39	0	0	NA	NA	NA	104	109	550	190	182	379	172	98	109	23	30	0.198	0.121	0.165
.	19.01.15-16.43.14-1-209625	240	35	35	9	0	8	601	31	31	0	0	NA	NA	NA	76	57	528	171	171	364	152	85	96	19	10	0.182	0.111	0.058
.	19.01.15-16.43.14-1-209627	64	3	3	0	0	0	569	2	2	0	0	NA	NA	NA	18	18	499	167	165	341	148	80	6	1	0	0.012	0.006	0
.	19.01.15-16.43.23-1-209661	182	18	18	5	0	2	602	16	16	0	0	NA	NA	NA	60	62	528	173	174	364	150	88	50	0	14	0.095	0	0.08
.	19.01.15-16.43.26-1-209744	34	1	1	1	0	1	0	0	0	0	0	NA	NA	NA	10	7	493	164	163	0	0	0	1	0	0	0.002	0	0
.	19.01.15-16.43.39-1-209760	35	1	1	1	0	1	0	0	0	0	0	NA	NA	NA	11	11	494	167	163	0	0	0	0	0	0	0	0	0
.	19.01.15-16.43.40-1-209762	303	45	45	14	0	10	632	41	41	0	0	NA	NA	NA	85	98	545	181	185	377	156	99	166	12	19	0.305	0.066	0.103
.	19.01.15-16.43.43-1-209780	281	28	28	5	0	5	621	24	24	0	0	NA	NA	NA	83	75	535	172	181	377	150	94	82	20	16	0.153	0.116	0.088
.	19.01.15-16.43.50-1-209782	65	4	4	3	0	3	582	3	3	0	0	NA	NA	NA	21	28	511	167	163	353	150	79	7	0	7	0.014	0	0.043
.	19.01.15-16.44.06-1-209804	95	6	6	1	0	1	581	5	5	0	0	NA	NA	NA	30	27	500	173	167	341	155	85	13	10	0	0.026	0.058	0
.	19.01.15-16.44.07-1-209805	65	3	3	2	0	2	578	2	2	0	0	NA	NA	NA	26	33	509	170	167	346	152	80	11	0	2	0.022	0	0.012
.	19.01.15-16.44.17-1-209815	201	7	7	0	0	0	612	5	5	0	0	NA	NA	NA	70	65	528	173	177	368	153	91	13	0	4	0.025	0	0.023
.	19.01.15-16.44.25-1-209833	149	25	25	10	0	6	583	22	22	0	0	NA	NA	NA	49	38	508	174	169	345	154	84	54	22	3	0.106	0.126	0.018
.	19.01.15-16.44.25-1-209834	89	3	3	0	0	0	583	2	2	0	0	NA	NA	NA	28	33	506	172	168	344	154	85	2	4	0	0.004	0.023	0
.	19.01.15-16.44.26-1-209838	257	35	35	13	0	6	634	29	29	0	0	NA	NA	NA	83	83	542	181	173	380	164	90	91	42	16	0.168	0.232	0.092
.	19.01.15-16.44.27-1-209841	32	1	1	0	0	0	0	0	0	0	0	NA	NA	NA	12	7	492	165	163	0	0	0	0	2	0	0	0.012	0
.	19.01.15-16.44.29-1-209845	214	13	13	3	0	2	607	12	12	0	0	NA	NA	NA	64	52	525	172	168	365	156	86	36	16	2	0.069	0.093	0.012
.	19.01.15-16.44.39-1-209851	180	11	11	2	0	2	605	10	10	0	0	NA	NA	NA	65	61	527	172	175	361	154	90	34	6	2	0.065	0.035	0.011
.	19.01.15-16.44.42-1-209871	121	20	20	6	0	5	596	19	19	0	0	NA	NA	NA	37	46	515	175	169	356	158	82	45	4	18	0.087	0.023	0.107
.	19.01.15-16.44.44-1-209872	194	29	29	8	0	6	601	26	26	0	0	NA	NA	NA	44	48	517	170	174	360	153	88	80	11	15	0.155	0.065	0.086
.	19.01.15-16.44.59-1-209878	157	18	18	3	0	3	609	16	16	0	0	NA	NA	NA	53	68	534	175	172	370	154	85	23	0	20	0.043	0	0.116
.	19.01.15-16.45.04-1-209887	94	9	9	4	0	4	590	8	8	0	0	NA	NA	NA	26	38	513	168	170	356	150	84	18	11	8	0.035	0.065	0.047
.	19.01.15-16.45.05-1-209889	118	8	8	4	0	1	581	6	6	0	0	NA	NA	NA	44	33	509	168	169	346	148	87	29	0	0	0.057	0	0
.	19.01.15-16.45.11-1-209894	86	5	5	3	0	3	575	4	4	0	0	NA	NA	NA	30	23	498	170	168	344	150	81	7	4	1	0.014	0.024	0.006
.	19.01.15-16.45.11-1-209896	358	42	42	17	0	15	653	35	35	0	0	NA	NA	NA	92	108	552	179	190	389	160	104	131	14	21	0.237	0.078	0.111
.	19.01.15-16.45.23-1-209914	200	47	47	9	0	8	604	44	44	0	0	NA	NA	NA	59	59	524	176	172	365	155	84	137	21	21	0.261	0.119	0.122
.	19.01.15-16.45.25-1-209915	260	32	32	7	0	6	627	31	31	0	0	NA	NA	NA	71	76	529	179	181	370	160	97	103	28	9	0.195	0.156	0.05
.	19.01.15-16.45.26-1-209916	87	3	3	2	0	2	570	2	2	0	0	NA	NA	NA	27	23	501	167	168	341	149	80	4	0	6	0.008	0	0.036
.	19.01.15-16.45.26-1-209917	184	15	15	2	0	2	598	13	13	0	0	NA	NA	NA	63	53	519	172	175	358	150	90	53	9	0	0.102	0.052	0
.	19.01.15-16.45.27-1-209919	155	8	8	5	0	3	601	6	6	0	0	NA	NA	NA	50	51	519	171	174	359	156	86	16	6	10	0.031	0.035	0.057
.	19.01.15-16.45.29-1-209927	60	2	2	1	0	1	568	0	0	0	0	NA	NA	NA	23	20	502	165	166	342	146	80	7	0	0	0.014	0	0
.	19.01.15-16.45.30-1-209929	154	9	9	1	0	1	595	8	8	0	0	NA	NA	NA	54	40	513	169	171	355	152	88	23	0	7	0.045	0	0.041
.	19.01.15-16.45.54-1-209958	201	23	23	4	0	2	607	20	20	0	0	NA	NA	NA	48	61	525	175	174	365	156	86	74	35	5	0.141	0.2	0.029
.	19.01.15-16.45.59-1-209961	97	5	5	1	0	1	585	4	4	0	0	NA	NA	NA	31	43	513	174	169	346	156	83	0	15	8	0	0.086	0.047
.	19.01.15-16.45.59-1-209962	142	19	19	3	0	3	595	18	18	0	0	NA	NA	NA	43	46	514	171	174	354	151	90	33	22	10	0.064	0.129	0.057
.	19.01.15-16.46.01-1-209964	34	1	1	0	0	0	0	0	0	0	0	NA	NA	NA	9	7	492	165	163	0	0	0	1	0	0	0.002	0	0
.	19.01.15-16.46.04-1-209968	152	22	22	2	0	2	599	20	20	0	0	NA	NA	NA	54	47	522	169	169	363	148	88	40	7	16	0.077	0.041	0.095
.	19.01.15-16.46.13-1-209977	87	5	5	2	0	2	571	4	4	0	0	NA	NA	NA	27	24	500	170	167	340	150	81	11	11	3	0.022	0.065	0.018
.	19.01.15-16.46.17-1-209984	271	76	76	16	0	10	619	70	70	0	0	NA	NA	NA	88	77	540	175	175	377	150	92	193	22	24	0.357	0.126	0.137
.	19.01.15-16.46.17-1-209985	160	8	8	4	0	4	609	7	7	0	0	NA	NA	NA	50	64	524	177	176	365	152	92	16	7	9	0.031	0.04	0.051
.	19.01.15-16.46.29-1-210003	361	37	37	12	0	7	659	35	35	0	0	NA	NA	NA	112	116	558	183	188	393	160	106	114	12	25	0.204	0.066	0.133
.	19.01.15-16.46.30-1-210004	61	3	3	1	0	1	574	2	2	0	0	NA	NA	NA	22	26	507	164	168	344	148	82	15	0	0	0.03	0	0
.	19.01.15-16.46.33-1-210014	178	11	11	5	0	2	591	10	10	0	0	NA	NA	NA	63	48	514	175	172	355	151	85	17	21	2	0.033	0.12	0.012
.	19.01.15-16.46.35-1-210016	91	5	5	1	0	0	575	4	4	0	0	NA	NA	NA	32	24	498	169	170	341	151	83	20	0	0	0.04	0	0
.	19.01.15-16.46.39-1-210020	32	1	1	0	0	0	0	0	0	0	0	NA	NA	NA	8	16	499	164	166	0	0	0	3	0	0	0.006	0	0
.	19.01.15-16.46.39-1-210021	174	12	12	4	0	3	589	11	11	0	0	NA	NA	NA	52	37	511	168	171	353	153	83	26	3	3	0.051	0.018	0.018
.	19.01.15-16.46.41-1-210037	150	14	14	3	0	2	597	12	12	0	0	NA	NA	NA	56	55	521	177	170	358	153	86	32	14	11	0.061	0.079	0.065
.	19.01.15-16.46.52-1-210040	55	2	2	1	0	1	567	1	1	0	0	NA	NA	NA	27	18	500	165	166	339	147	81	4	0	0	0.008	0	0
.	19.01.15-16.46.53-1-210041	329	16	16	5	0	4	635	13	13	0	0	NA	NA	NA	100	95	547	182	179	378	163	94	70	3	11	0.128	0.016	0.061
.	19.01.15-16.47.08-1-210055	112	10	10	1	0	0	574	9	9	0	0	NA	NA	NA	36	26	507	167	165	342	150	82	16	6	3	0.032	0.036	0.018
.	19.01.15-16.47.09-1-210056	54	2	2	0	0	0	99	1	1	0	0	NA	NA	NA	13	18	500	167	164	56	30	13	1	1	0	0.002	0.006	0
.	19.01.15-16.47.09-1-210057	236	16	16	6	0	4	612	14	14	0	0	NA	NA	NA	65	70	526	172	185	361	153	98	30	23	13	0.057	0.134	0.07
.	19.01.15-16.47.10-1-210058	34	1	1	0	0	0	0	0	0	0	0	NA	NA	NA	12	11	495	164	165	0	0	0	1	0	0	0.002	0	0
.	19.01.15-16.47.12-1-210062	96	6	6	2	0	1	595	5	5	0	0	NA	NA	NA	44	51	519	176	169	356	154	85	9	0	5	0.017	0	0.03
.	19.01.15-16.47.14-1-210068	63	2	2	1	0	1	199	1	1	0	0	NA	NA	NA	23	17	501	166	163	117	56	26	5	0	0	0.01	0	0
.	19.01.15-16.47.17-1-210074	93	7	7	4	0	4	573	4	4	0	0	NA	NA	NA	36	24	504	169	164	345	149	79	27	0	2	0.054	0	0.012
.	19.01.15-16.47.26-1-210085	177	27	27	11	0	7	606	24	24	0	0	NA	NA	NA	52	65	522	179	177	355	160	91	90	15	9	0.172	0.084	0.051
.	19.01.15-16.47.45-1-210120	65	5	5	1	0	1	575	4	4	0	0	NA	NA	NA	26	25	503	171	164	343	151	81	3	8	1	0.006	0.047	0.006
.	19.01.15-16.47.45-1-210121	122	7	7	2	0	1	588	5	5	0	0	NA	NA	NA	37	39	504	170	178	347	151	90	28	0	0	0.056	0	0
.	19.01.15-16.47.45-1-210123	60	2	2	0	0	0	572	1	1	0	0	NA	NA	NA	25	19	501	167	164	346	147	79	2	0	2	0.004	0	0.012
.	19.01.15-16.47.47-1-210125	147	7	7	1	0	0	587	6	6	0	0	NA	NA	NA	56	41	514	173	167	349	154	84	18	3	5	0.035	0.017	0.03
.	19.01.15-16.47.49-1-210128	183	12	12	3	0	3	600	10	10	0	0	NA	NA	NA	44	48	519	169	173	359	152	89	22	9	2	0.042	0.053	0.012
.	19.01.15-16.48.20-1-210147	384	28	28	6	0	5	667	24	24	0	0	NA	NA	NA	108	121	562	184	188	399	165	103	81	16	12	0.144	0.087	0.064
.	19.01.15-16.48.21-1-210152	91	8	8	1	0	1	577	7	7	0	0	NA	NA	NA	36	25	502	168	168	346	148	83	22	4	1	0.044	0.024	0.006
.	19.01.15-16.48.26-1-210159	212	15	15	1	0	1	596	13	13	0	0	NA	NA	NA	73	48	513	176	172	352	157	87	31	16	0	0.06	0.091	0
.	19.01.15-16.48.30-1-210164	32	1	1	0	0	0	0	0	0	0	0	NA	NA	NA	11	9	493	166	163	0	0	0	0	0	0	0	0	0
.	19.01.15-16.48.32-1-210170	233	47	47	17	0	9	617	44	44	0	0	NA	NA	NA	67	69	528	179	175	366	160	91	133	22	16	0.252	0.123	0.091
.	19.01.15-16.48.32-1-210171	126	13	13	4	0	4	594	10	10	0	0	NA	NA	NA	40	40	508	175	170	351	156	87	24	1	11	0.047	0.006	0.065
.	19.01.15-16.48.42-1-210191	36	1	1	0	0	0	0	0	0	0	0	NA	NA	NA	8	10	495	165	163	0	0	0	0	0	0	0	0	0
.	19.01.15-16.48.44-1-210194	60	3	3	1	0	1	567	2	2	0	0	NA	NA	NA	22	21	504	164	166	344	142	81	6	0	2	0.012	0	0.012
.	19.01.15-16.48.45-1-210195	60	2	2	1	0	1	348	1	1	0	0	NA	NA	NA	19	15	496	167	165	204	91	53	0	4	0	0	0.024	0
.	19.01.15-16.48.46-1-210196	88	8	8	3	0	3	575	7	7	0	0	NA	NA	NA	23	24	507	167	163	348	149	78	3	10	0	0.006	0.06	0
.	19.01.15-16.48.55-1-210203	272	56	56	16	0	12	629	53	53	0	0	NA	NA	NA	79	84	530	183	184	372	161	96	174	21	35	0.328	0.115	0.19
.	19.01.15-16.48.56-1-210204	118	6	6	4	0	3	590	4	4	0	0	NA	NA	NA	37	40	506	174	173	347	154	89	35	0	0	0.069	0	0
.	19.01.15-16.48.58-1-210206	120	16	16	4	0	4	592	13	13	0	0	NA	NA	NA	39	42	508	177	170	352	157	83	42	11	7	0.083	0.062	0.041
.	19.01.15-16.49.03-1-210210	32	1	1	0	0	0	0	0	0	0	0	NA	NA	NA	4	3	489	164	163	0	0	0	0	0	1	0	0	0.006
.	19.01.15-16.49.11-1-210216	92	9	9	4	0	3	579	7	7	0	0	NA	NA	NA	35	30	502	170	171	342	151	86	23	4	3	0.046	0.024	0.018
.	19.01.15-16.49.11-1-210218	200	20	20	6	0	4	617	18	18	0	0	NA	NA	NA	55	67	529	176	175	368	157	92	54	11	22	0.102	0.062	0.126
.	19.01.15-16.49.19-1-210228	86	3	3	0	0	0	575	2	2	0	0	NA	NA	NA	44	26	502	168	169	343	147	85	5	2	0	0.01	0.012	0
.	19.01.15-16.49.25-1-210238	206	21	21	6	0	6	627	20	20	0	0	NA	NA	NA	74	72	529	178	178	370	163	94	62	5	23	0.117	0.028	0.129
.	19.01.15-16.49.26-1-210240	95	8	8	4	0	3	585	7	7	0	0	NA	NA	NA	35	37	507	172	171	350	147	88	23	0	10	0.045	0	0.058
.	19.01.15-16.49.31-1-210255	153	24	24	6	0	3	597	21	21	0	0	NA	NA	NA	45	49	520	171	171	360	150	87	58	19	8	0.112	0.111	0.047
.	19.01.15-16.49.33-1-210261	85	6	6	4	0	2	577	5	5	0	0	NA	NA	NA	26	18	498	169	164	343	151	83	22	1	0	0.044	0.006	0
.	19.01.15-16.49.34-1-210262	327	56	56	14	0	14	632	48	48	0	0	NA	NA	NA	101	92	539	185	181	377	162	93	137	34	22	0.254	0.184	0.122
.	19.01.15-16.49.39-1-210263	33	1	1	0	0	0	0	0	0	0	0	NA	NA	NA	10	14	495	166	166	0	0	0	2	0	0	0.004	0	0
.	19.01.15-16.49.42-1-210280	90	4	4	1	0	1	584	2	2	0	0	NA	NA	NA	25	36	514	167	168	355	145	84	6	0	5	0.012	0	0.03
.	19.01.15-16.49.46-1-210285	32	1	1	0	0	0	0	0	0	0	0	NA	NA	NA	8	3	489	164	163	0	0	0	1	0	0	0.002	0	0
.	19.01.15-16.49.49-1-210289	60	2	2	1	0	1	150	1	1	0	0	NA	NA	NA	18	20	501	165	167	98	36	16	4	2	0	0.008	0.012	0
.	19.01.15-16.49.50-1-210291	269	48	48	21	0	13	628	47	47	0	0	NA	NA	NA	72	81	544	176	174	381	159	88	196	13	11	0.36	0.074	0.063
.	19.01.15-16.49.50-1-210292	33	1	1	0	0	0	0	0	0	0	0	NA	NA	NA	15	12	496	164	165	0	0	0	5	0	0	0.01	0	0
.	19.01.15-16.49.55-1-210295	87	6	6	3	0	2	594	5	5	0	0	NA	NA	NA	24	37	515	169	166	358	154	82	20	3	0	0.039	0.018	0
.	19.01.15-16.49.59-1-210296	145	20	20	6	0	5	599	19	19	0	0	NA	NA	NA	48	50	521	172	170	360	152	87	40	11	9	0.077	0.064	0.053
.	19.01.15-16.50.00-1-210299	325	35	35	9	0	5	644	31	31	0	0	NA	NA	NA	107	99	542	183	187	378	166	100	125	5	20	0.231	0.027	0.107
.	19.01.15-16.50.05-1-210309	37	1	1	0	0	0	0	0	0	0	0	NA	NA	NA	14	13	498	164	164	0	0	0	2	0	0	0.004	0	0
.	19.01.15-16.50.09-1-210311	91	4	4	0	0	0	595	2	2	0	0	NA	NA	NA	31	38	510	171	170	356	153	86	14	5	4	0.027	0.029	0.024
.	19.01.15-16.50.12-1-210315	190	9	9	3	0	2	609	8	8	0	0	NA	NA	NA	53	58	525	170	176	367	150	92	34	0	15	0.065	0	0.085
.	19.01.15-16.50.12-1-210317	94	4	4	1	0	1	580	3	3	0	0	NA	NA	NA	30	31	509	168	167	350	147	83	1	0	3	0.002	0	0.018
.	19.01.15-16.50.13-1-210318	90	11	11	3	0	3	584	10	10	0	0	NA	NA	NA	33	30	508	168	167	349	150	85	26	7	0	0.051	0.042	0
.	19.01.15-16.50.29-1-210343	303	28	28	12	0	6	646	24	24	0	0	NA	NA	NA	83	94	538	184	185	383	166	97	90	13	8	0.167	0.071	0.043
.	19.01.15-16.50.31-1-210349	182	16	16	6	0	5	603	14	14	0	0	NA	NA	NA	55	54	525	171	171	368	151	84	47	8	13	0.09	0.047	0.076
.	19.01.15-16.50.32-1-210352	68	2	2	0	0	0	398	0	0	0	0	NA	NA	NA	14	24	504	167	166	235	106	57	0	4	0	0	0.024	0
.	19.01.15-16.50.37-1-210355	126	11	11	5	0	3	585	9	9	0	0	NA	NA	NA	29	39	514	173	165	353	154	78	21	9	13	0.041	0.052	0.079
.	19.01.15-16.50.39-1-210357	93	4	4	1	0	0	579	2	2	0	0	NA	NA	NA	30	32	507	167	171	347	150	82	9	0	7	0.018	0	0.041
.	19.01.15-16.50.44-1-210376	151	19	19	7	0	5	588	18	18	0	0	NA	NA	NA	51	46	520	167	172	353	146	89	59	16	2	0.113	0.096	0.012
.	19.01.15-16.50.55-1-210384	150	8	8	3	0	3	591	7	7	0	0	NA	NA	NA	54	45	515	173	170	352	153	86	10	11	5	0.019	0.064	0.029
.	19.01.15-16.50.57-1-210387	153	10	10	2	0	1	603	8	8	0	0	NA	NA	NA	46	54	523	170	174	365	151	87	22	6	0	0.042	0.035	0
.	19.01.15-16.51.01-1-210391	149	23	23	9	0	7	598	21	21	0	0	NA	NA	NA	47	48	523	169	169	364	149	85	73	11	8	0.14	0.065	0.047
.	19.01.15-16.51.01-1-210394	203	13	13	1	0	1	594	11	11	0	0	NA	NA	NA	56	40	517	168	168	355	152	87	15	8	4	0.029	0.048	0.024
.	19.01.15-16.51.04-1-210400	244	15	15	1	0	0	623	13	13	0	0	NA	NA	NA	69	75	532	176	180	374	156	93	63	12	12	0.118	0.068	0.067
.	19.01.15-16.51.05-1-210402	32	1	1	0	0	0	0	0	0	0	0	NA	NA	NA	7	8	495	164	162	0	0	0	0	0	0	0	0	0
.	19.01.15-16.51.07-1-210404	34	1	1	1	0	1	0	0	0	0	0	NA	NA	NA	5	9	492	165	165	0	0	0	4	0	0	0.008	0	0
.	19.01.15-16.51.10-1-210406	65	3	3	2	0	2	580	2	2	0	0	NA	NA	NA	15	24	502	169	166	349	149	82	8	0	0	0.016	0	0
.	19.01.15-16.51.18-1-210415	195	47	47	11	0	10	596	43	43	0	0	NA	NA	NA	50	53	527	174	165	365	152	79	87	13	33	0.165	0.075	0.2
.	19.01.15-16.51.21-1-210421	297	54	54	13	0	6	633	46	46	0	0	NA	NA	NA	89	82	535	178	182	375	160	98	129	28	26	0.241	0.157	0.143
.	19.01.15-16.51.22-1-210425	84	5	5	2	0	2	572	4	4	0	0	NA	NA	NA	31	24	503	166	168	342	148	82	15	7	0	0.03	0.042	0
.	19.01.15-16.51.25-1-210428	92	5	5	0	0	0	575	4	4	0	0	NA	NA	NA	30	23	506	168	162	350	147	78	8	4	1	0.016	0.024	0.006
.	19.01.15-16.51.27-1-210429	209	26	26	8	0	7	614	21	21	0	0	NA	NA	NA	61	67	530	175	175	370	155	89	83	13	21	0.157	0.074	0.12
.	19.01.15-16.51.27-1-210430	124	9	9	1	0	1	600	7	7	0	0	NA	NA	NA	39	52	519	174	172	359	154	87	29	5	7	0.056	0.029	0.041
.	19.01.15-16.51.44-1-210459	143	16	16	5	0	4	600	14	14	0	0	NA	NA	NA	24	45	516	170	172	361	154	85	34	2	7	0.066	0.012	0.041
.	19.01.15-16.51.55-1-210464	145	17	17	5	0	5	586	16	16	0	0	NA	NA	NA	51	35	509	169	170	349	151	86	33	21	0	0.065	0.124	0
.	19.01.15-16.52.03-1-210473	33	1	1	1	0	1	0	0	0	0	0	NA	NA	NA	7	4	492	163	162	0	0	0	0	0	1	0	0	0.006
.	19.01.15-16.52.04-1-210477	94	7	7	1	0	1	575	6	6	0	0	NA	NA	NA	33	26	508	168	163	346	149	80	8	9	0	0.016	0.054	0
.	19.01.15-16.52.06-1-210479	143	27	27	13	0	8	588	24	24	0	0	NA	NA	NA	46	43	517	169	170	352	151	85	56	29	13	0.108	0.172	0.076
.	19.01.15-16.52.29-1-210499	146	13	13	3	0	3	599	11	11	0	0	NA	NA	NA	55	58	524	173	174	360	151	88	44	3	3	0.084	0.017	0.017
.	19.01.15-16.52.31-1-210503	33	1	1	0	0	0	0	0	0	0	0	NA	NA	NA	6	11	494	165	165	0	0	0	0	0	2	0	0	0.012
.	19.01.15-16.52.33-1-210507	121	10	10	3	0	3	588	9	9	0	0	NA	NA	NA	33	33	505	172	169	349	154	85	24	4	5	0.048	0.023	0.03
.	19.01.15-16.52.37-1-210509	177	21	21	6	0	4	607	19	19	0	0	NA	NA	NA	49	53	523	170	173	365	151	91	76	9	5	0.145	0.053	0.029
.	19.01.15-16.52.38-1-210510	61	3	3	0	0	0	302	2	2	0	0	NA	NA	NA	17	21	500	169	165	173	89	40	5	1	0	0.01	0.006	0
.	19.01.15-16.52.39-1-210512	210	10	10	1	0	1	613	9	9	0	0	NA	NA	NA	71	63	524	178	174	362	161	90	27	3	3	0.052	0.017	0.017
.	19.01.15-16.52.46-1-210533	174	39	39	18	0	13	609	37	37	0	0	NA	NA	NA	62	69	527	177	178	361	156	92	134	0	25	0.254	0	0.14
.	19.01.15-16.52.48-1-210534	60	2	2	1	0	1	580	1	1	0	0	NA	NA	NA	16	26	504	168	167	346	152	82	7	0	0	0.014	0	0
.	19.01.15-16.52.49-1-210536	152	26	26	9	0	7	596	21	21	0	0	NA	NA	NA	53	50	519	170	174	355	151	90	81	7	14	0.156	0.041	0.08
.	19.01.15-16.52.50-1-210537	178	11	11	3	0	3	604	9	9	0	0	NA	NA	NA	50	58	527	171	173	365	151	88	18	4	4	0.034	0.023	0.023
.	19.01.15-16.52.57-1-210544	237	20	20	5	0	4	617	17	17	0	0	NA	NA	NA	77	71	533	178	173	369	161	87	50	4	15	0.094	0.022	0.087
.	19.01.15-16.53.00-1-210547	121	9	9	4	0	3	576	8	8	0	0	NA	NA	NA	45	38	511	169	171	343	149	84	10	0	14	0.02	0	0.082
.	19.01.15-16.53.01-1-210548	60	2	2	0	0	0	579	1	1	0	0	NA	NA	NA	18	22	503	166	166	346	150	83	5	0	0	0.01	0	0
.	19.01.15-16.53.03-1-210551	117	9	9	3	0	3	585	7	7	0	0	NA	NA	NA	29	35	508	171	169	348	152	85	30	0	8	0.059	0	0.047
.	19.01.15-16.53.15-1-210567	128	9	9	1	0	0	593	7	7	0	0	NA	NA	NA	35	41	509	174	171	352	156	85	28	15	0	0.055	0.086	0
.	19.01.15-16.53.15-1-210569	35	1	1	0	0	0	0	0	0	0	0	NA	NA	NA	13	9	494	164	164	0	0	0	2	0	0	0.004	0	0
.	19.01.15-16.53.16-1-210573	179	31	31	5	0	5	617	26	26	0	0	NA	NA	NA	60	64	530	173	174	372	156	89	96	19	30	0.181	0.11	0.172
.	19.01.15-16.53.18-1-210576	230	19	19	3	0	3	627	17	17	0	0	NA	NA	NA	68	79	533	181	178	375	159	93	50	17	23	0.094	0.094	0.129
.	19.01.15-16.53.23-1-210586	66	3	3	1	0	1	571	2	2	0	0	NA	NA	NA	32	16	494	167	168	338	149	84	8	1	0	0.016	0.006	0
.	19.01.15-16.53.24-1-210589	121	5	5	1	0	1	578	4	4	0	0	NA	NA	NA	40	29	508	168	166	348	149	81	2	2	5	0.004	0.012	0.03
.	19.01.15-16.53.32-1-210602	232	40	40	9	0	9	610	34	34	0	0	NA	NA	NA	75	68	533	175	173	369	153	88	113	19	29	0.212	0.109	0.168
.	19.01.15-16.53.37-1-210614	244	31	31	8	0	6	620	27	27	0	0	NA	NA	NA	69	67	527	177	176	374	158	88	79	17	16	0.15	0.096	0.091
.	19.01.15-16.53.39-1-210615	121	8	8	3	0	2	577	7	7	0	0	NA	NA	NA	41	30	508	167	168	344	150	83	18	0	8	0.035	0	0.048
.	19.01.15-16.53.42-1-210634	210	25	25	9	0	8	599	23	23	0	0	NA	NA	NA	63	52	526	169	170	363	149	87	62	10	21	0.118	0.059	0.124
.	19.01.15-16.53.42-1-210635	145	7	7	4	0	3	601	6	6	0	0	NA	NA	NA	51	48	513	172	176	357	153	91	22	4	0	0.043	0.023	0
.	19.01.15-16.53.45-1-210637	432	62	62	17	0	13	668	57	57	0	0	NA	NA	NA	110	123	562	190	184	397	170	101	193	10	30	0.343	0.053	0.163
.	19.01.15-16.54.04-1-210655	127	6	6	4	0	2	593	5	5	0	0	NA	NA	NA	32	45	521	168	169	358	150	85	12	0	6	0.023	0	0.036
.	19.01.15-16.54.05-1-210656	62	2	2	1	0	1	199	1	1	0	0	NA	NA	NA	28	21	500	167	167	112	60	27	1	0	0	0.002	0	0
.	19.01.15-16.54.05-1-210657	96	5	5	1	0	1	576	3	3	0	0	NA	NA	NA	34	25	506	168	164	342	151	83	2	11	7	0.004	0.065	0.043
.	19.01.15-16.54.11-1-210663	110	5	5	3	0	3	582	4	4	0	0	NA	NA	NA	41	36	509	172	168	347	152	83	15	0	4	0.029	0	0.024
.	19.01.15-16.54.14-1-210668	181	19	19	5	0	4	606	15	15	0	0	NA	NA	NA	63	62	529	174	172	364	155	87	46	4	3	0.087	0.023	0.017
.	19.01.15-16.54.23-1-210682	59	2	2	0	0	0	575	1	1	0	0	NA	NA	NA	25	28	509	166	166	346	147	82	4	0	2	0.008	0	0.012
.	19.01.15-16.54.31-1-210690	258	40	40	9	0	8	622	33	33	0	0	NA	NA	NA	85	73	527	184	175	371	159	92	116	10	47	0.22	0.054	0.269
.	19.01.15-16.54.37-1-210693	93	5	5	0	0	0	586	4	4	0	0	NA	NA	NA	27	39	512	169	171	350	151	85	22	7	0	0.043	0.041	0
.	19.01.15-16.54.37-1-210694	151	9	9	4	0	3	599	8	8	0	0	NA	NA	NA	59	44	515	170	172	357	153	89	35	3	0	0.068	0.018	0
.	19.01.15-16.54.46-1-210711	83	5	5	1	0	1	587	4	4	0	0	NA	NA	NA	17	32	508	173	164	350	156	81	8	0	2	0.016	0	0.012
.	19.01.15-16.54.46-1-210712	65	3	3	0	0	0	573	1	1	0	0	NA	NA	NA	20	18	501	164	166	348	146	79	0	12	0	0	0.073	0
.	19.01.15-16.54.56-1-210715	148	20	20	1	0	1	598	18	18	0	0	NA	NA	NA	46	48	516	176	169	351	159	88	42	5	3	0.081	0.028	0.018
.	19.01.15-16.55.01-1-210716	147	7	7	0	0	0	610	6	6	0	0	NA	NA	NA	47	56	526	173	170	368	157	85	25	0	2	0.048	0	0.012
.	19.01.15-16.55.05-1-210721	230	11	11	5	0	2	624	9	9	0	0	NA	NA	NA	72	77	533	184	173	373	164	87	28	7	7	0.053	0.038	0.04
.	19.01.15-16.55.08-1-210723	59	2	2	0	0	0	580	1	1	0	0	NA	NA	NA	26	21	499	169	166	347	148	85	6	1	0	0.012	0.006	0
.	19.01.15-16.55.16-1-210732	231	17	17	3	0	3	615	13	13	0	0	NA	NA	NA	68	65	530	175	173	366	158	91	51	2	9	0.096	0.011	0.052
.	19.01.15-16.55.17-1-210734	153	23	23	6	0	4	603	22	22	0	0	NA	NA	NA	53	51	520	176	168	362	158	83	44	10	14	0.085	0.057	0.083
.	19.01.15-16.55.21-1-210740	154	28	28	8	0	5	602	25	25	0	0	NA	NA	NA	62	50	511	179	173	354	159	89	81	17	6	0.159	0.095	0.035
.	19.01.15-16.55.26-1-210746	31	1	1	0	0	0	0	0	0	0	0	NA	NA	NA	8	6	491	165	163	0	0	0	0	0	0	0	0	0
.	19.01.15-16.55.28-1-210748	210	19	19	5	0	4	601	16	16	0	0	NA	NA	NA	53	58	522	175	174	358	154	89	72	3	14	0.138	0.017	0.08
.	19.01.15-16.55.34-1-210779	65	2	2	1	0	1	252	0	0	0	0	NA	NA	NA	12	20	504	165	164	145	75	32	2	0	0	0.004	0	0
.	19.01.15-16.55.38-1-210784	60	3	3	0	0	0	569	2	2	0	0	NA	NA	NA	22	19	498	166	168	339	146	84	2	1	0	0.004	0.006	0
.	19.01.15-16.55.38-1-210786	111	4	4	1	0	0	581	3	3	0	0	NA	NA	NA	50	35	510	168	170	352	147	82	10	0	4	0.02	0	0.024
.	19.01.15-16.55.55-1-210885	123	10	10	3	0	3	605	9	9	0	0	NA	NA	NA	44	56	524	168	177	363	152	90	43	5	2	0.082	0.03	0.011
.	19.01.15-16.55.58-1-210886	62	2	2	0	0	0	584	1	1	0	0	NA	NA	NA	23	36	507	174	168	349	152	83	3	2	0	0.006	0.011	0
.	19.01.15-16.56.00-1-210890	58	3	3	0	0	0	297	2	2	0	0	NA	NA	NA	13	16	498	166	165	177	77	43	5	0	1	0.01	0	0.006
.	19.01.15-16.56.01-1-210891	64	4	4	0	0	0	586	3	3	0	0	NA	NA	NA	19	35	509	169	170	350	151	85	5	6	0	0.01	0.036	0
.	19.01.15-16.56.02-1-210893	87	5	5	1	0	0	584	4	4	0	0	NA	NA	NA	31	37	516	165	169	353	145	86	6	7	2	0.012	0.042	0.012
.	19.01.15-16.56.05-1-210897	178	16	16	5	0	4	603	15	15	0	0	NA	NA	NA	39	49	509	174	179	354	155	94	47	1	16	0.092	0.006	0.089
.	19.01.15-16.56.12-1-210901	244	81	81	30	0	20	608	77	77	0	0	NA	NA	NA	80	66	529	177	173	367	157	84	170	42	40	0.321	0.237	0.231
.	19.01.15-16.56.13-1-210905	70	3	3	1	0	1	564	2	2	0	0	NA	NA	NA	24	17	499	166	165	338	145	81	7	0	2	0.014	0	0.012
.	19.01.15-16.56.14-1-210907	95	3	3	0	0	0	571	2	2	0	0	NA	NA	NA	38	25	503	170	165	340	151	80	5	0	0	0.01	0	0
.	19.01.15-16.56.18-1-210915	147	13	13	5	0	5	606	11	11	0	0	NA	NA	NA	55	60	531	172	170	369	154	83	30	3	1	0.056	0.017	0.006
.	19.01.15-16.56.18-1-210916	64	2	2	2	0	2	549	1	1	0	0	NA	NA	NA	17	12	495	165	165	332	139	78	0	6	0	0	0.036	0
.	19.01.15-16.56.20-1-210920	178	19	19	7	0	5	598	17	17	0	0	NA	NA	NA	47	49	520	171	171	358	154	86	53	4	8	0.102	0.023	0.047
.	19.01.15-16.56.21-1-210921	98	8	8	3	0	3	589	7	7	0	0	NA	NA	NA	29	39	510	172	170	354	150	85	13	15	2	0.025	0.087	0.012
.	19.01.15-16.56.28-1-210934	123	9	9	2	0	2	586	8	8	0	0	NA	NA	NA	30	37	509	169	172	348	150	88	34	9	9	0.067	0.053	0.052
.	19.01.15-16.56.29-1-210940	119	8	8	4	0	4	586	6	6	0	0	NA	NA	NA	29	36	508	172	169	352	153	81	30	1	4	0.059	0.006	0.024
.	19.01.15-16.56.31-1-210950	181	9	9	4	0	3	599	8	8	0	0	NA	NA	NA	50	47	508	174	178	352	157	90	25	3	0	0.049	0.017	0
.	19.01.15-16.56.39-1-210956	268	14	14	4	0	3	620	11	11	0	0	NA	NA	NA	87	74	534	176	177	374	157	89	32	0	10	0.06	0	0.056
.	19.01.15-16.56.40-1-210958	66	5	5	3	0	3	581	4	4	0	0	NA	NA	NA	24	29	509	169	164	345	154	82	8	0	4	0.016	0	0.024
.	19.01.15-16.56.43-1-210976	176	43	43	16	0	12	609	39	39	0	0	NA	NA	NA	58	62	528	171	176	369	151	89	89	26	22	0.169	0.152	0.125
.	19.01.15-16.56.50-1-210981	120	11	11	2	0	2	592	10	10	0	0	NA	NA	NA	37	38	513	169	169	354	153	85	21	3	6	0.041	0.018	0.036
.	19.01.15-16.56.50-1-210984	59	6	6	1	0	1	573	5	5	0	0	NA	NA	NA	24	28	504	169	168	340	150	83	11	2	0	0.022	0.012	0
.	19.01.15-16.56.53-1-210986	35	1	1	0	0	0	0	0	0	0	0	NA	NA	NA	11	10	493	166	164	0	0	0	0	0	0	0	0	0
.	19.01.15-16.56.56-1-210989	84	3	3	1	0	1	574	2	2	0	0	NA	NA	NA	28	23	498	170	168	342	149	83	21	0	0	0.042	0	0
.	19.01.15-16.56.57-1-210991	120	4	4	2	0	2	600	3	3	0	0	NA	NA	NA	40	48	513	176	172	354	159	87	13	0	4	0.025	0	0.023
.	19.01.15-16.57.04-1-210999	36	1	1	0	0	0	0	0	0	0	0	NA	NA	NA	5	11	495	165	164	0	0	0	1	0	0	0.002	0	0
.	19.01.15-16.57.07-1-211001	393	62	62	18	0	14	643	57	57	0	0	NA	NA	NA	94	98	544	186	181	379	168	96	194	15	19	0.357	0.081	0.105
.	19.01.15-16.57.10-1-211003	175	43	43	13	0	8	598	41	41	0	0	NA	NA	NA	55	52	527	170	168	368	147	83	107	22	17	0.203	0.129	0.101
.	19.01.15-16.57.12-1-211006	35	1	1	1	0	1	0	0	0	0	0	NA	NA	NA	6	12	498	163	164	0	0	0	0	0	0	0	0	0
.	19.01.15-16.57.12-1-211011	153	12	12	7	0	7	588	11	11	0	0	NA	NA	NA	38	43	506	174	176	348	153	87	27	6	12	0.053	0.034	0.068
.	19.01.15-16.57.16-1-211019	60	2	2	0	0	0	577	1	1	0	0	NA	NA	NA	23	25	502	167	169	347	147	83	0	2	2	0	0.012	0.012
.	19.01.15-16.57.17-1-211021	122	7	7	2	0	2	602	5	5	0	0	NA	NA	NA	32	52	524	170	171	364	150	88	28	1	0	0.053	0.006	0
.	19.01.15-16.57.18-1-211025	31	1	1	0	0	0	0	0	0	0	0	NA	NA	NA	9	9	492	164	166	0	0	0	1	0	0	0.002	0	0
.	19.01.15-16.57.21-1-211028	37	1	1	0	0	0	0	0	0	0	0	NA	NA	NA	8	11	496	165	163	0	0	0	2	0	0	0.004	0	0
.	19.01.15-16.57.24-1-211033	347	56	56	19	0	14	650	50	50	0	0	NA	NA	NA	96	104	541	192	184	378	175	97	146	13	36	0.27	0.068	0.196
.	19.01.15-16.57.32-1-211042	118	9	9	3	0	2	584	8	8	0	0	NA	NA	NA	22	30	510	167	166	351	150	83	16	3	0	0.031	0.018	0
.	19.01.15-16.57.43-1-211070	92	8	8	3	0	3	582	7	7	0	0	NA	NA	NA	40	29	508	168	166	346	151	85	28	8	2	0.055	0.048	0.012
.	19.01.15-16.57.46-1-211072	154	11	11	3	0	3	590	9	9	0	0	NA	NA	NA	42	41	514	171	169	356	151	83	34	0	1	0.066	0	0.006
[truncated: 1 more rows]
