# Supplementary material for: Modelling targeted rabies vaccination strategies for a domestic dog population with heterogeneous roaming patterns
Source: PLoS Negl Trop Dis. 2019 Jul 8;13(7):e0007582. doi: 10.1371/journal.pntd.0007582 (PMC6638970; doi:10.1371/journal.pntd.0007582)
Supplement: S1 Zip file folder — The files contain a summary for each simulation for its respective scenario. The files are named first with the population structure (FP, ED, RD, SD) and then the specific vaccination strategy used for that scenario. (ZIP) [file pntd.0007582.s002.zip › Supp_Files/ED_E0.7_R0.9_S0.7_all_measuresReport.txt]

scenario	iteration	duration	tot_deaths	rabid_dogs	moved	mov_DK	movInfect	n_vacc	n_cull	detDogs_cull	contDogs_cull	reactCull	preemptVaccCov_dogLevel	reactVaccCov_dogLevel	mean_Rt	non_rabid_dead	born	nb_in_exp_cat	nb_in_roam_cat	nb_stayhome	nb_exp_vacc	nb_roam_vacc	nb_stayhome_vacc	nb_contacting_explorer	nb_contacting_roamer	nb_contacting_stayhome	contact_per_explorer	contact_per_roamer	contact_per_stayhome
.	19.01.15-16.43.25-1-209736	123	7	7	2	0	1	626	6	6	0	0	NA	NA	NA	32	52	521	171	173	356	152	118	10	3	6	0.019	0.018	0.035
.	19.01.15-16.43.25-1-209737	32	1	1	1	0	1	0	0	0	0	0	NA	NA	NA	7	9	490	166	166	0	0	0	3	0	0	0.006	0	0
.	19.01.15-16.43.25-1-209738	122	7	7	3	0	3	623	5	5	0	0	NA	NA	NA	32	36	512	168	169	355	150	118	19	1	5	0.037	0.006	0.03
.	19.01.15-16.43.25-1-209739	58	2	2	0	0	0	0	1	1	0	0	NA	NA	NA	21	13	494	167	165	0	0	0	1	0	4	0.002	0	0.024
.	19.01.15-16.43.25-1-209740	120	21	21	4	0	4	620	20	20	0	0	NA	NA	NA	38	37	508	171	171	350	151	119	45	22	4	0.089	0.129	0.023
.	19.01.15-16.43.25-1-209741	38	1	1	0	0	0	0	0	0	0	0	NA	NA	NA	15	10	493	167	163	0	0	0	0	0	2	0	0	0.012
.	19.01.15-16.43.25-1-209742	128	10	10	4	0	3	629	7	7	0	0	NA	NA	NA	42	49	522	168	172	364	149	116	44	1	0	0.084	0.006	0
.	19.01.15-16.43.25-1-209743	87	4	4	1	0	1	612	2	2	0	0	NA	NA	NA	26	28	501	173	167	341	154	117	12	0	0	0.024	0	0
.	19.01.15-16.43.33-1-209757	219	9	9	1	0	1	643	8	8	0	0	NA	NA	NA	71	59	516	177	179	361	158	124	33	2	4	0.064	0.011	0.022
.	19.01.15-16.43.40-1-209761	112	9	9	6	0	5	616	7	7	0	0	NA	NA	NA	30	28	505	170	166	347	152	117	28	0	6	0.055	0	0.036
.	19.01.15-16.43.41-1-209763	60	3	3	2	0	2	613	2	2	0	0	NA	NA	NA	24	32	510	167	168	347	150	116	5	4	0	0.01	0.024	0
.	19.01.15-16.43.44-1-209781	95	7	7	1	0	1	615	6	6	0	0	NA	NA	NA	22	23	501	169	166	347	151	117	19	4	0	0.038	0.024	0
.	19.01.15-16.43.52-1-209783	30	1	1	0	0	0	0	0	0	0	0	NA	NA	NA	5	17	501	166	163	0	0	0	0	1	0	0	0.006	0
.	19.01.15-16.43.54-1-209784	89	5	5	4	0	4	604	4	4	0	0	NA	NA	NA	34	22	505	166	164	346	147	111	6	0	11	0.012	0	0.067
.	19.01.15-16.43.55-1-209786	30	1	1	0	0	0	0	0	0	0	0	NA	NA	NA	10	5	491	165	162	0	0	0	1	0	0	0.002	0	0
.	19.01.15-16.43.57-1-209787	123	5	5	4	0	3	629	4	4	0	0	NA	NA	NA	41	46	512	172	175	353	154	122	15	12	0	0.029	0.07	0
.	19.01.15-16.43.59-1-209792	273	16	16	6	0	4	666	15	15	0	0	NA	NA	NA	83	85	538	174	186	378	155	133	68	10	5	0.126	0.057	0.027
.	19.01.15-16.43.59-1-209794	259	41	41	16	0	11	644	38	38	0	0	NA	NA	NA	70	66	528	177	174	366	156	122	135	34	6	0.256	0.192	0.034
.	19.01.15-16.43.59-1-209795	84	4	4	1	0	1	626	3	3	0	0	NA	NA	NA	37	42	504	174	177	347	156	123	3	5	4	0.006	0.029	0.023
.	19.01.15-16.44.00-1-209797	65	2	2	0	0	0	615	1	1	0	0	NA	NA	NA	18	30	509	169	165	351	151	113	5	0	0	0.01	0	0
.	19.01.15-16.44.04-1-209802	60	2	2	0	0	0	608	1	1	0	0	NA	NA	NA	27	23	507	165	164	348	147	113	3	9	0	0.006	0.055	0
.	19.01.15-16.44.05-1-209803	89	4	4	1	0	1	608	3	3	0	0	NA	NA	NA	26	17	496	170	164	343	153	112	6	0	5	0.012	0	0.03
.	19.01.15-16.44.10-1-209807	204	16	16	7	0	5	649	14	14	0	0	NA	NA	NA	52	62	522	180	173	366	163	120	58	9	6	0.111	0.05	0.035
.	19.01.15-16.44.14-1-209811	89	9	9	2	0	2	620	8	8	0	0	NA	NA	NA	26	38	508	171	172	346	154	120	12	0	3	0.024	0	0.017
.	19.01.15-16.44.17-1-209816	100	6	6	1	0	1	601	5	5	0	0	NA	NA	NA	36	25	503	170	165	341	149	111	6	7	7	0.012	0.041	0.042
.	19.01.15-16.44.17-1-209817	118	9	9	3	0	2	626	8	8	0	0	NA	NA	NA	40	41	512	173	169	354	156	116	22	0	7	0.043	0	0.041
.	19.01.15-16.44.20-1-209823	179	11	11	5	0	3	620	9	9	0	0	NA	NA	NA	52	46	518	172	169	352	152	116	17	15	0	0.033	0.087	0
.	19.01.15-16.44.26-1-209837	63	3	3	0	0	0	610	2	2	0	0	NA	NA	NA	26	24	501	168	168	344	150	116	4	7	0	0.008	0.042	0
.	19.01.15-16.44.35-1-209848	440	31	31	9	0	7	691	25	25	0	0	NA	NA	NA	124	111	552	181	191	393	161	137	107	30	4	0.194	0.166	0.021
.	19.01.15-16.44.36-1-209849	88	5	5	0	0	0	609	4	4	0	0	NA	NA	NA	35	29	504	167	171	347	148	114	19	2	2	0.038	0.012	0.012
.	19.01.15-16.44.37-1-209850	148	16	16	4	0	3	625	15	15	0	0	NA	NA	NA	49	41	512	171	171	352	154	119	57	9	0	0.111	0.053	0
.	19.01.15-16.44.39-1-209852	156	54	54	15	0	10	621	47	47	0	0	NA	NA	NA	53	43	515	171	170	351	154	116	173	13	27	0.336	0.076	0.159
.	19.01.15-16.44.40-1-209869	88	3	3	0	0	0	618	2	2	0	0	NA	NA	NA	36	33	508	170	168	349	153	116	4	4	0	0.008	0.024	0
.	19.01.15-16.44.40-1-209870	61	4	4	1	0	1	612	3	3	0	0	NA	NA	NA	16	26	505	167	167	348	149	115	0	1	11	0	0.006	0.066
.	19.01.15-16.44.44-1-209873	145	8	8	1	0	1	624	6	6	0	0	NA	NA	NA	50	47	521	172	167	361	149	114	9	0	6	0.017	0	0.036
.	19.01.15-16.44.54-1-209876	346	42	42	11	0	8	666	40	40	0	0	NA	NA	NA	109	98	546	179	186	379	157	130	158	8	7	0.289	0.045	0.038
.	19.01.15-16.44.59-1-209879	204	19	19	4	0	2	642	16	16	0	0	NA	NA	NA	58	63	534	174	168	370	159	113	84	14	4	0.157	0.08	0.024
.	19.01.15-16.45.01-1-209882	154	19	19	3	0	3	615	16	16	0	0	NA	NA	NA	60	44	514	175	168	349	152	114	47	4	4	0.091	0.023	0.024
.	19.01.15-16.45.04-1-209888	33	1	1	0	0	0	0	0	0	0	0	NA	NA	NA	4	9	493	165	164	0	0	0	0	4	0	0	0.024	0
.	19.01.15-16.45.05-1-209890	62	2	2	0	0	0	601	1	1	0	0	NA	NA	NA	18	16	497	164	168	341	143	117	0	5	0	0	0.03	0
.	19.01.15-16.45.07-1-209892	180	13	13	3	0	3	637	12	12	0	0	NA	NA	NA	59	51	515	173	176	359	155	123	41	0	0	0.08	0	0
.	19.01.15-16.45.08-1-209893	38	1	1	1	0	1	0	0	0	0	0	NA	NA	NA	11	9	495	164	163	0	0	0	0	0	3	0	0	0.018
.	19.01.15-16.45.11-1-209895	33	1	1	0	0	0	0	0	0	0	0	NA	NA	NA	14	9	495	163	164	0	0	0	0	3	0	0	0.018	0
.	19.01.15-16.45.13-1-209900	122	13	13	2	0	1	622	11	11	0	0	NA	NA	NA	42	44	517	173	167	353	154	115	23	7	8	0.044	0.04	0.048
.	19.01.15-16.45.18-1-209908	121	8	8	1	0	1	623	7	7	0	0	NA	NA	NA	33	40	514	167	172	358	146	119	24	6	5	0.047	0.036	0.029
.	19.01.15-16.45.27-1-209920	60	2	2	1	0	1	605	1	1	0	0	NA	NA	NA	12	16	499	164	166	345	146	114	4	0	2	0.008	0	0.012
.	19.01.15-16.45.38-1-209935	144	9	9	5	0	4	621	8	8	0	0	NA	NA	NA	40	36	513	169	167	358	151	112	38	8	2	0.074	0.047	0.012
.	19.01.15-16.45.47-1-209952	230	20	20	4	0	4	642	18	18	0	0	NA	NA	NA	67	68	531	174	176	369	152	121	78	6	17	0.147	0.034	0.097
.	19.01.15-16.45.49-1-209955	184	8	8	2	0	1	617	4	4	0	0	NA	NA	NA	40	37	506	171	173	350	149	118	25	2	0	0.049	0.012	0
.	19.01.15-16.45.51-1-209957	204	44	44	15	0	9	639	41	41	0	0	NA	NA	NA	55	53	519	173	174	362	155	122	124	23	13	0.239	0.133	0.075
.	19.01.15-16.45.55-1-209959	151	14	14	5	0	4	639	11	11	0	0	NA	NA	NA	62	65	518	178	182	352	156	131	43	15	8	0.083	0.084	0.044
.	19.01.15-16.45.56-1-209960	119	9	9	1	0	1	613	7	7	0	0	NA	NA	NA	29	28	506	168	167	347	150	116	21	0	6	0.042	0	0.036
.	19.01.15-16.46.08-1-209970	120	7	7	2	0	2	617	6	6	0	0	NA	NA	NA	45	37	506	169	175	349	148	120	22	0	0	0.043	0	0
.	19.01.15-16.46.11-1-209973	93	9	9	3	0	2	631	8	8	0	0	NA	NA	NA	31	51	520	175	169	362	153	116	19	6	7	0.037	0.034	0.041
.	19.01.15-16.46.12-1-209974	97	9	9	1	0	1	623	8	8	0	0	NA	NA	NA	29	39	516	169	167	356	153	114	24	5	7	0.047	0.03	0.042
.	19.01.15-16.46.14-1-209979	87	5	5	2	0	1	626	4	4	0	0	NA	NA	NA	26	47	519	174	167	360	153	113	5	9	2	0.01	0.052	0.012
.	19.01.15-16.46.14-1-209980	172	23	23	6	0	4	631	21	21	0	0	NA	NA	NA	42	47	514	174	172	355	156	120	103	2	14	0.2	0.011	0.081
.	19.01.15-16.46.21-1-209990	91	6	6	1	0	1	611	5	5	0	0	NA	NA	NA	30	33	512	167	167	353	146	112	11	8	1	0.021	0.048	0.006
.	19.01.15-16.46.26-1-209993	244	24	24	7	0	6	669	21	21	0	0	NA	NA	NA	66	87	548	181	171	388	163	118	76	14	9	0.139	0.077	0.053
.	19.01.15-16.46.31-1-210007	153	11	11	4	0	3	617	10	10	0	0	NA	NA	NA	46	37	507	171	172	349	152	116	43	0	7	0.085	0	0.041
.	19.01.15-16.46.32-1-210012	95	7	7	0	0	0	608	6	6	0	0	NA	NA	NA	34	23	500	170	166	344	150	114	23	4	0	0.046	0.024	0
.	19.01.15-16.46.32-1-210013	152	5	5	2	0	1	626	4	4	0	0	NA	NA	NA	49	44	514	174	169	356	155	115	10	8	0	0.019	0.046	0
.	19.01.15-16.46.37-1-210019	127	10	10	2	0	2	623	7	7	0	0	NA	NA	NA	46	42	513	168	174	354	150	119	33	0	2	0.064	0	0.011
.	19.01.15-16.46.44-1-210038	236	37	37	11	0	5	648	36	36	0	0	NA	NA	NA	81	62	523	178	174	366	159	123	99	27	11	0.189	0.152	0.063
.	19.01.15-16.46.56-1-210043	34	1	1	0	0	0	0	0	0	0	0	NA	NA	NA	10	7	492	165	163	0	0	0	0	1	0	0	0.006	0
.	19.01.15-16.46.59-1-210044	121	10	10	2	0	2	613	7	7	0	0	NA	NA	NA	45	40	515	170	168	350	149	114	14	5	0	0.027	0.029	0
.	19.01.15-16.46.59-1-210046	202	33	33	3	0	3	650	30	30	0	0	NA	NA	NA	49	71	537	175	172	378	155	117	95	5	29	0.177	0.029	0.169
.	19.01.15-16.47.00-1-210047	170	10	10	4	0	2	645	8	8	0	0	NA	NA	NA	46	60	525	171	177	368	153	124	32	0	6	0.061	0	0.034
.	19.01.15-16.47.01-1-210048	118	12	12	6	0	4	619	10	10	0	0	NA	NA	NA	49	36	510	174	165	352	155	112	31	23	0	0.061	0.132	0
.	19.01.15-16.47.02-1-210049	118	9	9	2	0	2	612	8	8	0	0	NA	NA	NA	47	34	503	174	170	344	154	114	19	5	7	0.038	0.029	0.041
.	19.01.15-16.47.11-1-210059	34	1	1	0	0	0	0	0	0	0	0	NA	NA	NA	8	8	493	163	165	0	0	0	2	0	0	0.004	0	0
.	19.01.15-16.47.13-1-210063	62	2	2	0	0	0	602	1	1	0	0	NA	NA	NA	26	20	499	169	165	343	149	110	3	0	3	0.006	0	0.018
.	19.01.15-16.47.15-1-210071	120	7	7	2	0	1	631	6	6	0	0	NA	NA	NA	50	52	515	173	177	354	156	121	15	0	7	0.029	0	0.04
.	19.01.15-16.47.26-1-210083	61	2	2	1	0	1	617	1	1	0	0	NA	NA	NA	16	30	502	172	169	346	154	117	2	0	3	0.004	0	0.018
.	19.01.15-16.47.27-1-210086	90	4	4	1	0	1	607	3	3	0	0	NA	NA	NA	34	27	504	169	167	342	150	115	10	1	0	0.02	0.006	0
.	19.01.15-16.47.29-1-210093	32	1	1	0	0	0	0	0	0	0	0	NA	NA	NA	8	6	493	163	163	0	0	0	0	0	0	0	0	0
.	19.01.15-16.47.29-1-210094	209	25	25	12	0	6	644	24	24	0	0	NA	NA	NA	61	59	522	176	174	365	157	122	63	31	37	0.121	0.176	0.213
.	19.01.15-16.47.30-1-210096	169	14	14	2	0	1	639	13	13	0	0	NA	NA	NA	61	57	524	174	172	367	154	118	32	10	0	0.061	0.057	0
.	19.01.15-16.47.31-1-210098	96	8	8	1	0	0	609	7	7	0	0	NA	NA	NA	47	30	504	173	166	343	152	114	33	4	1	0.065	0.023	0.006
.	19.01.15-16.47.45-1-210122	34	1	1	1	0	1	0	0	0	0	0	NA	NA	NA	10	12	496	166	163	0	0	0	7	0	0	0.014	0	0
.	19.01.15-16.47.48-1-210127	244	11	11	6	0	3	667	10	10	0	0	NA	NA	NA	81	86	547	175	177	387	158	122	59	0	0	0.108	0	0
.	19.01.15-16.48.06-1-210132	184	26	26	5	0	5	633	23	23	0	0	NA	NA	NA	52	55	522	172	174	361	152	120	78	23	19	0.149	0.134	0.109
.	19.01.15-16.48.06-1-210133	198	18	18	7	0	3	629	17	17	0	0	NA	NA	NA	55	51	515	177	172	353	160	116	61	10	20	0.118	0.056	0.116
.	19.01.15-16.48.13-1-210137	62	2	2	0	0	0	602	1	1	0	0	NA	NA	NA	26	22	499	169	167	341	149	112	11	0	0	0.022	0	0
.	19.01.15-16.48.17-1-210142	29	1	1	0	0	0	0	0	0	0	0	NA	NA	NA	5	9	492	168	162	0	0	0	0	0	0	0	0	0
.	19.01.15-16.48.19-1-210145	33	1	1	1	0	1	0	0	0	0	0	NA	NA	NA	6	4	489	164	164	0	0	0	0	4	0	0	0.024	0
.	19.01.15-16.48.21-1-210151	65	2	2	0	0	0	602	0	0	0	0	NA	NA	NA	18	19	499	169	164	337	152	113	0	1	0	0	0.006	0
.	19.01.15-16.48.24-1-210156	91	11	11	2	0	2	622	9	9	0	0	NA	NA	NA	37	43	514	172	170	351	155	116	36	0	4	0.07	0	0.024
.	19.01.15-16.48.25-1-210157	409	25	25	5	0	4	719	22	22	0	0	NA	NA	NA	114	144	581	190	186	411	172	136	81	27	5	0.139	0.142	0.027
.	19.01.15-16.48.26-1-210158	150	22	22	4	0	4	622	21	21	0	0	NA	NA	NA	60	43	511	174	171	351	156	115	87	8	19	0.17	0.046	0.111
.	19.01.15-16.48.32-1-210172	271	34	34	13	0	9	641	32	32	0	0	NA	NA	NA	76	68	526	179	176	361	159	121	128	10	3	0.243	0.056	0.017
.	19.01.15-16.48.39-1-210174	265	20	20	9	0	6	660	16	16	0	0	NA	NA	NA	75	79	538	181	173	375	161	124	74	15	18	0.138	0.083	0.104
.	19.01.15-16.48.41-1-210190	174	13	13	2	0	1	645	11	11	0	0	NA	NA	NA	68	67	524	180	176	364	159	122	25	3	5	0.048	0.017	0.028
.	19.01.15-16.48.48-1-210197	59	2	2	1	0	1	609	1	1	0	0	NA	NA	NA	22	24	502	167	168	345	147	117	1	3	0	0.002	0.018	0
.	19.01.15-16.48.53-1-210200	205	21	21	5	0	5	641	19	19	0	0	NA	NA	NA	60	62	522	174	179	362	155	124	59	2	18	0.113	0.011	0.101
.	19.01.15-16.49.02-1-210209	319	42	42	6	0	5	663	39	39	0	0	NA	NA	NA	74	86	539	183	177	378	164	121	121	3	36	0.224	0.016	0.203
.	19.01.15-16.49.06-1-210214	32	1	1	0	0	0	0	0	0	0	0	NA	NA	NA	10	6	493	164	162	0	0	0	0	0	0	0	0	0
.	19.01.15-16.49.10-1-210215	121	10	10	4	0	3	622	9	9	0	0	NA	NA	NA	41	45	513	171	174	353	151	118	23	15	5	0.045	0.088	0.029
.	19.01.15-16.49.12-1-210219	85	4	4	0	0	0	599	3	3	0	0	NA	NA	NA	37	22	502	169	164	338	149	112	6	5	0	0.012	0.03	0
.	19.01.15-16.49.15-1-210223	155	17	17	6	0	3	632	15	15	0	0	NA	NA	NA	50	53	519	173	174	358	152	122	75	6	6	0.145	0.035	0.034
.	19.01.15-16.49.19-1-210231	203	37	37	13	0	10	656	32	32	0	0	NA	NA	NA	57	73	529	182	175	368	165	123	128	14	10	0.242	0.077	0.057
.	19.01.15-16.49.25-1-210239	67	7	7	0	0	0	611	4	4	0	0	NA	NA	NA	19	23	504	166	166	349	148	114	2	6	10	0.004	0.036	0.06
.	19.01.15-16.49.27-1-210242	184	14	14	4	0	2	630	13	13	0	0	NA	NA	NA	59	50	514	175	174	354	156	120	24	13	3	0.047	0.074	0.017
.	19.01.15-16.49.28-1-210244	97	4	4	2	0	2	632	3	3	0	0	NA	NA	NA	26	53	521	174	171	360	156	116	6	2	0	0.012	0.011	0
.	19.01.15-16.49.31-1-210252	352	70	70	25	0	16	666	67	67	0	0	NA	NA	NA	104	89	540	181	181	378	163	125	205	40	35	0.38	0.221	0.193
.	19.01.15-16.49.32-1-210256	117	4	4	2	0	2	621	3	3	0	0	NA	NA	NA	39	41	517	169	168	358	146	117	10	6	3	0.019	0.036	0.018
.	19.01.15-16.49.42-1-210281	272	18	18	10	0	8	644	15	15	0	0	NA	NA	NA	76	64	521	180	176	363	159	122	82	9	4	0.157	0.05	0.023
.	19.01.15-16.49.45-1-210284	242	41	41	10	0	7	645	39	39	0	0	NA	NA	NA	83	68	527	178	176	366	159	120	109	28	24	0.207	0.157	0.136
.	19.01.15-16.49.47-1-210287	209	23	23	5	0	2	647	22	22	0	0	NA	NA	NA	59	65	529	177	172	371	157	119	48	42	6	0.091	0.237	0.035
.	19.01.15-16.49.48-1-210288	63	2	2	0	0	0	350	1	1	0	0	NA	NA	NA	21	15	499	164	165	196	84	70	1	0	1	0.002	0	0.006
.	19.01.15-16.49.53-1-210293	215	20	20	3	0	3	626	16	16	0	0	NA	NA	NA	55	54	526	169	172	363	145	118	41	16	11	0.078	0.095	0.064
.	19.01.15-16.49.59-1-210297	234	38	38	8	0	5	650	36	36	0	0	NA	NA	NA	76	71	528	178	178	363	161	126	132	11	16	0.25	0.062	0.09
.	19.01.15-16.50.00-1-210298	188	15	15	4	0	4	628	13	13	0	0	NA	NA	NA	53	42	514	175	166	357	155	116	34	12	3	0.066	0.069	0.018
.	19.01.15-16.50.12-1-210314	349	24	24	6	0	6	680	23	23	0	0	NA	NA	NA	95	102	556	180	179	395	161	124	91	18	9	0.164	0.1	0.05
.	19.01.15-16.50.16-1-210322	60	2	2	0	0	0	201	1	1	0	0	NA	NA	NA	16	21	502	168	164	115	51	35	0	0	3	0	0	0.018
.	19.01.15-16.50.26-1-210331	32	1	1	0	0	0	0	0	0	0	0	NA	NA	NA	10	7	494	164	162	0	0	0	2	0	0	0.004	0	0
.	19.01.15-16.50.27-1-210332	98	6	6	0	0	0	622	5	5	0	0	NA	NA	NA	41	37	510	170	170	353	151	118	6	14	4	0.012	0.082	0.024
.	19.01.15-16.50.28-1-210333	92	4	4	1	0	1	615	3	3	0	0	NA	NA	NA	31	33	506	168	172	344	151	120	10	1	3	0.02	0.006	0.017
.	19.01.15-16.50.30-1-210345	146	12	12	3	0	3	627	11	11	0	0	NA	NA	NA	41	38	508	173	170	357	153	117	23	3	8	0.045	0.017	0.047
.	19.01.15-16.50.31-1-210348	124	9	9	3	0	3	615	6	6	0	0	NA	NA	NA	38	28	500	168	173	346	151	118	14	4	6	0.028	0.024	0.035
.	19.01.15-16.50.43-1-210374	84	4	4	0	0	0	612	3	3	0	0	NA	NA	NA	31	24	500	167	170	344	149	119	9	3	0	0.018	0.018	0
.	19.01.15-16.50.43-1-210375	35	1	1	1	0	1	0	0	0	0	0	NA	NA	NA	10	8	493	164	164	0	0	0	0	1	0	0	0.006	0
.	19.01.15-16.50.46-1-210377	297	26	26	8	0	6	670	23	23	0	0	NA	NA	NA	91	98	543	186	182	378	164	128	62	17	30	0.114	0.091	0.165
.	19.01.15-16.50.50-1-210379	185	27	27	7	0	6	652	25	25	0	0	NA	NA	NA	53	68	526	178	177	366	162	124	70	7	17	0.133	0.039	0.096
.	19.01.15-16.50.51-1-210380	91	8	8	4	0	3	609	7	7	0	0	NA	NA	NA	42	28	506	168	167	346	151	112	12	15	11	0.024	0.089	0.066
.	19.01.15-16.50.52-1-210381	59	2	2	0	0	0	101	1	1	0	0	NA	NA	NA	13	25	499	170	169	53	27	21	1	3	0	0.002	0.018	0
.	19.01.15-16.50.56-1-210385	35	1	1	0	0	0	0	0	0	0	0	NA	NA	NA	13	13	499	164	163	0	0	0	3	0	0	0.006	0	0
.	19.01.15-16.50.58-1-210388	358	43	43	17	0	11	686	41	41	0	0	NA	NA	NA	84	112	547	194	184	382	174	130	119	11	32	0.218	0.057	0.174
.	19.01.15-16.51.01-1-210392	153	19	19	5	0	4	635	17	17	0	0	NA	NA	NA	54	47	512	177	171	357	159	119	55	0	6	0.107	0	0.035
.	19.01.15-16.51.02-1-210395	144	12	12	2	0	1	626	9	9	0	0	NA	NA	NA	44	44	519	168	170	357	151	118	37	3	2	0.071	0.018	0.012
.	19.01.15-16.51.04-1-210399	90	6	6	2	0	2	618	4	4	0	0	NA	NA	NA	27	36	503	173	173	345	155	118	13	1	5	0.026	0.006	0.029
.	19.01.15-16.51.04-1-210401	203	20	20	6	0	5	636	18	18	0	0	NA	NA	NA	68	63	528	173	175	360	156	120	51	14	3	0.097	0.081	0.017
.	19.01.15-16.51.09-1-210405	67	2	2	0	0	0	352	0	0	0	0	NA	NA	NA	12	18	500	166	165	196	93	63	4	0	0	0.008	0	0
.	19.01.15-16.51.20-1-210418	62	2	2	0	0	0	606	1	1	0	0	NA	NA	NA	27	25	503	170	165	347	148	111	2	0	5	0.004	0	0.03
.	19.01.15-16.51.24-1-210426	120	14	14	2	0	2	612	13	13	0	0	NA	NA	NA	34	35	511	172	165	349	152	111	46	2	1	0.09	0.012	0.006
.	19.01.15-16.51.29-1-210433	244	14	14	6	0	6	654	13	13	0	0	NA	NA	NA	61	79	537	176	179	371	158	125	41	20	10	0.076	0.114	0.056
.	19.01.15-16.51.45-1-210460	151	30	30	10	0	7	639	24	24	0	0	NA	NA	NA	49	58	526	170	175	365	152	122	108	25	0	0.205	0.147	0
.	19.01.15-16.51.45-1-210461	32	1	1	1	0	1	0	0	0	0	0	NA	NA	NA	14	5	492	164	162	0	0	0	0	0	0	0	0	0
.	19.01.15-16.51.55-1-210465	30	1	1	0	0	0	0	0	0	0	0	NA	NA	NA	10	8	491	164	166	0	0	0	0	2	0	0	0.012	0
.	19.01.15-16.52.00-1-210466	205	21	21	8	0	5	651	19	19	0	0	NA	NA	NA	61	69	533	179	170	370	162	119	68	10	10	0.128	0.056	0.059
.	19.01.15-16.52.00-1-210467	33	1	1	0	0	0	0	0	0	0	0	NA	NA	NA	9	7	492	163	165	0	0	0	1	0	0	0.002	0	0
.	19.01.15-16.52.00-1-210468	241	45	45	15	0	11	642	40	40	0	0	NA	NA	NA	73	72	529	176	180	365	150	127	158	24	10	0.299	0.136	0.056
.	19.01.15-16.52.01-1-210469	87	4	4	1	0	1	611	3	3	0	0	NA	NA	NA	35	28	505	169	167	345	153	113	3	0	6	0.006	0	0.036
.	19.01.15-16.52.02-1-210471	62	4	4	2	0	2	607	3	3	0	0	NA	NA	NA	26	28	501	170	170	341	150	116	17	0	0	0.034	0	0
.	19.01.15-16.52.26-1-210495	183	11	11	2	0	1	657	9	9	0	0	NA	NA	NA	52	80	538	179	176	375	159	123	28	8	19	0.052	0.045	0.108
.	19.01.15-16.52.31-1-210501	35	1	1	0	0	0	0	0	0	0	0	NA	NA	NA	9	9	494	164	164	0	0	0	1	0	0	0.002	0	0
.	19.01.15-16.52.31-1-210505	118	9	9	1	0	1	620	7	7	0	0	NA	NA	NA	38	38	511	169	171	355	150	115	3	19	4	0.006	0.112	0.023
.	19.01.15-16.52.33-1-210506	126	8	8	2	0	2	618	7	7	0	0	NA	NA	NA	36	30	509	166	168	352	149	117	15	12	3	0.029	0.072	0.018
.	19.01.15-16.52.42-1-210529	148	46	46	17	0	9	628	40	40	0	0	NA	NA	NA	44	47	512	176	172	354	158	116	139	41	29	0.271	0.233	0.169
.	19.01.15-16.52.43-1-210530	116	7	7	2	0	2	622	6	6	0	0	NA	NA	NA	43	38	507	170	174	350	154	118	11	0	6	0.022	0	0.034
.	19.01.15-16.52.43-1-210532	97	6	6	3	0	2	608	5	5	0	0	NA	NA	NA	40	33	507	168	171	345	148	115	15	8	0	0.03	0.048	0
.	19.01.15-16.52.50-1-210538	225	22	22	6	0	6	629	21	21	0	0	NA	NA	NA	55	51	517	174	173	354	156	119	73	0	19	0.141	0	0.11
.	19.01.15-16.52.53-1-210540	150	8	8	3	0	3	632	6	6	0	0	NA	NA	NA	52	54	522	173	172	359	156	117	10	14	0	0.019	0.081	0
.	19.01.15-16.52.54-1-210542	66	3	3	1	0	1	613	2	2	0	0	NA	NA	NA	18	27	500	170	170	344	153	116	3	6	0	0.006	0.035	0
.	19.01.15-16.52.59-1-210546	91	3	3	1	0	1	601	2	2	0	0	NA	NA	NA	26	21	496	169	169	338	150	113	5	0	0	0.01	0	0
.	19.01.15-16.53.04-1-210552	57	3	3	1	0	1	603	2	2	0	0	NA	NA	NA	28	25	506	164	168	344	145	114	5	2	2	0.01	0.012	0.012
.	19.01.15-16.53.04-1-210557	113	10	10	4	0	4	614	7	7	0	0	NA	NA	NA	34	30	507	171	165	346	155	113	24	15	3	0.047	0.088	0.018
.	19.01.15-16.53.08-1-210558	184	10	10	2	0	2	638	8	8	0	0	NA	NA	NA	57	55	522	173	173	361	156	121	26	7	10	0.05	0.04	0.058
.	19.01.15-16.53.12-1-210562	120	10	10	3	0	2	615	8	8	0	0	NA	NA	NA	33	35	506	174	168	345	155	115	25	8	0	0.049	0.046	0
.	19.01.15-16.53.13-1-210564	86	6	6	0	0	0	603	4	4	0	0	NA	NA	NA	19	21	498	169	167	341	150	112	13	0	0	0.026	0	0
.	19.01.15-16.53.14-1-210566	124	10	10	1	0	0	611	8	8	0	0	NA	NA	NA	34	25	504	167	167	346	151	114	26	0	3	0.052	0	0.018
.	19.01.15-16.53.17-1-210574	150	15	15	3	0	2	630	14	14	0	0	NA	NA	NA	48	48	524	168	169	364	149	117	54	15	13	0.103	0.089	0.077
.	19.01.15-16.53.29-1-210592	32	1	1	0	0	0	0	0	0	0	0	NA	NA	NA	7	5	490	165	163	0	0	0	4	0	0	0.008	0	0
.	19.01.15-16.53.29-1-210593	37	1	1	0	0	0	0	0	0	0	0	NA	NA	NA	11	14	496	167	164	0	0	0	0	0	0	0	0	0
.	19.01.15-16.53.29-1-210595	187	8	8	4	0	3	631	7	7	0	0	NA	NA	NA	52	47	514	170	176	356	152	123	25	1	0	0.049	0.006	0
.	19.01.15-16.53.31-1-210599	122	10	10	4	0	3	623	9	9	0	0	NA	NA	NA	46	38	511	171	169	352	153	118	56	0	4	0.11	0	0.024
.	19.01.15-16.53.32-1-210601	34	1	1	0	0	0	0	0	0	0	0	NA	NA	NA	11	10	495	164	164	0	0	0	0	0	2	0	0	0.012
.	19.01.15-16.53.32-1-210603	61	2	2	1	0	1	100	1	1	0	0	NA	NA	NA	11	17	499	164	167	57	22	21	1	1	0	0.002	0.006	0
.	19.01.15-16.53.34-1-210608	126	7	7	2	0	0	626	6	6	0	0	NA	NA	NA	34	46	512	175	172	354	156	116	18	4	2	0.035	0.023	0.012
.	19.01.15-16.53.37-1-210612	240	16	16	4	0	4	653	14	14	0	0	NA	NA	NA	70	75	537	177	174	377	156	120	70	5	2	0.13	0.028	0.011
.	19.01.15-16.53.37-1-210613	65	8	8	3	0	3	611	7	7	0	0	NA	NA	NA	24	31	507	168	169	345	147	119	17	3	0	0.034	0.018	0
.	19.01.15-16.53.39-1-210616	313	30	30	9	0	6	670	28	28	0	0	NA	NA	NA	88	96	539	182	188	376	161	133	68	29	10	0.126	0.159	0.053
.	19.01.15-16.53.47-1-210639	36	1	1	0	0	0	0	0	0	0	0	NA	NA	NA	7	13	494	166	166	0	0	0	4	0	0	0.008	0	0
.	19.01.15-16.53.50-1-210640	149	18	18	5	0	4	617	17	17	0	0	NA	NA	NA	47	41	518	171	165	355	149	113	35	11	6	0.068	0.064	0.036
.	19.01.15-16.53.50-1-210641	63	2	2	0	0	0	606	1	1	0	0	NA	NA	NA	24	27	505	169	166	343	150	113	4	0	0	0.008	0	0
.	19.01.15-16.53.50-1-210642	193	64	64	14	0	14	635	62	62	0	0	NA	NA	NA	58	54	519	178	170	356	161	118	185	10	25	0.356	0.056	0.147
.	19.01.15-16.53.52-1-210645	130	12	12	2	0	1	614	11	11	0	0	NA	NA	NA	42	42	512	171	172	352	149	113	37	0	5	0.072	0	0.029
.	19.01.15-16.53.55-1-210646	117	5	5	1	0	1	627	4	4	0	0	NA	NA	NA	28	42	507	173	175	353	152	122	24	5	0	0.047	0.029	0
.	19.01.15-16.53.57-1-210648	35	1	1	0	0	0	0	0	0	0	0	NA	NA	NA	12	8	494	165	162	0	0	0	1	0	0	0.002	0	0
.	19.01.15-16.54.00-1-210650	65	5	5	1	0	1	605	4	4	0	0	NA	NA	NA	25	20	500	167	166	341	149	115	11	6	4	0.022	0.036	0.024
.	19.01.15-16.54.02-1-210651	119	10	10	2	0	2	625	9	9	0	0	NA	NA	NA	42	46	518	170	171	356	152	117	24	0	12	0.046	0	0.07
.	19.01.15-16.54.13-1-210666	88	4	4	0	0	0	607	3	3	0	0	NA	NA	NA	21	22	504	167	164	349	147	111	12	0	3	0.024	0	0.018
.	19.01.15-16.54.14-1-210669	67	4	4	2	0	2	611	3	3	0	0	NA	NA	NA	20	26	501	169	169	344	150	117	8	8	0	0.016	0.047	0
.	19.01.15-16.54.15-1-210671	114	4	4	1	0	0	629	2	2	0	0	NA	NA	NA	40	51	522	170	172	360	152	117	28	0	0	0.054	0	0
.	19.01.15-16.54.21-1-210678	233	13	13	3	0	3	650	12	12	0	0	NA	NA	NA	70	71	530	179	175	366	161	123	25	10	16	0.047	0.056	0.091
.	19.01.15-16.54.22-1-210680	87	7	7	2	0	1	608	6	6	0	0	NA	NA	NA	31	24	499	168	170	342	150	116	26	0	1	0.052	0	0.006
.	19.01.15-16.54.26-1-210684	121	7	7	4	0	4	609	6	6	0	0	NA	NA	NA	32	28	503	168	170	346	149	114	15	8	2	0.03	0.048	0.012
.	19.01.15-16.54.29-1-210687	120	13	13	6	0	3	621	12	12	0	0	NA	NA	NA	43	35	506	171	171	349	153	119	21	10	7	0.042	0.058	0.041
.	19.01.15-16.54.31-1-210691	299	26	26	8	0	5	671	22	22	0	0	NA	NA	NA	87	91	546	178	180	383	159	129	69	23	14	0.126	0.129	0.078
.	19.01.15-16.54.34-1-210692	90	3	3	2	0	2	605	2	2	0	0	NA	NA	NA	29	20	498	168	167	341	149	115	3	1	2	0.006	0.006	0.012
.	19.01.15-16.54.51-1-210713	116	8	8	2	0	2	635	7	7	0	0	NA	NA	NA	35	49	513	173	176	356	156	123	25	2	0	0.049	0.012	0
.	19.01.15-16.54.55-1-210714	202	29	29	8	0	6	633	23	23	0	0	NA	NA	NA	70	58	517	182	172	352	164	117	106	17	11	0.205	0.093	0.064
.	19.01.15-16.55.01-1-210717	35	1	1	1	0	1	0	0	0	0	0	NA	NA	NA	12	10	494	166	163	0	0	0	4	0	0	0.008	0	0
.	19.01.15-16.55.07-1-210722	358	27	27	9	0	7	683	24	24	0	0	NA	NA	NA	111	109	548	184	190	383	166	134	91	12	24	0.166	0.065	0.126
.	19.01.15-16.55.12-1-210725	62	3	3	0	0	0	604	1	1	0	0	NA	NA	NA	27	21	497	169	168	340	149	115	4	0	5	0.008	0	0.03
.	19.01.15-16.55.12-1-210726	124	8	8	1	0	1	626	6	6	0	0	NA	NA	NA	41	42	515	172	168	360	150	116	11	6	0	0.021	0.035	0
.	19.01.15-16.55.14-1-210729	315	44	44	13	0	9	669	41	41	0	0	NA	NA	NA	82	82	532	183	180	375	167	127	129	18	29	0.242	0.098	0.161
.	19.01.15-16.55.18-1-210736	154	16	16	6	0	5	637	14	14	0	0	NA	NA	NA	52	64	523	176	178	361	155	121	27	24	8	0.052	0.136	0.045
.	19.01.15-16.55.22-1-210743	233	21	21	4	0	2	651	19	19	0	0	NA	NA	NA	82	75	542	175	171	381	154	116	65	9	5	0.12	0.051	0.029
.	19.01.15-16.55.25-1-210744	239	71	71	20	0	18	645	65	65	0	0	NA	NA	NA	64	66	522	178	179	366	154	125	202	34	28	0.387	0.191	0.156
.	19.01.15-16.55.25-1-210745	241	36	36	9	0	7	664	32	32	0	0	NA	NA	NA	73	92	541	179	185	377	157	130	107	15	13	0.198	0.084	0.07
.	19.01.15-16.55.32-1-210774	35	1	1	1	0	1	0	0	0	0	0	NA	NA	NA	6	13	495	165	166	0	0	0	0	0	2	0	0	0.012
.	19.01.15-16.55.35-1-210780	142	9	9	4	0	3	624	8	8	0	0	NA	NA	NA	44	44	516	169	172	355	148	121	29	1	1	0.056	0.006	0.006
.	19.01.15-16.55.54-1-210883	189	19	19	7	0	6	641	14	14	0	0	NA	NA	NA	64	60	529	171	173	370	152	119	28	16	6	0.053	0.094	0.035
.	19.01.15-16.55.55-1-210884	118	9	9	2	0	2	621	8	8	0	0	NA	NA	NA	50	44	510	173	174	348	154	119	31	0	2	0.061	0	0.011
.	19.01.15-16.56.00-1-210888	122	11	11	3	0	2	631	9	9	0	0	NA	NA	NA	32	55	524	173	171	362	153	116	44	7	8	0.084	0.04	0.047
.	19.01.15-16.56.06-1-210898	152	5	5	2	0	2	626	4	4	0	0	NA	NA	NA	52	48	518	175	168	357	153	116	10	4	6	0.019	0.023	0.036
.	19.01.15-16.56.09-1-210899	125	9	9	2	0	1	619	8	8	0	0	NA	NA	NA	43	40	512	172	169	350	153	116	27	5	15	0.053	0.029	0.089
.	19.01.15-16.56.16-1-210911	181	13	13	4	0	2	632	12	12	0	0	NA	NA	NA	58	57	519	176	175	353	157	122	44	4	26	0.085	0.023	0.149
.	19.01.15-16.56.22-1-210924	94	4	4	0	0	0	606	3	3	0	0	NA	NA	NA	34	35	511	169	168	346	150	110	6	0	2	0.012	0	0.012
.	19.01.15-16.56.24-1-210926	92	10	10	2	0	1	600	9	9	0	0	NA	NA	NA	42	24	502	166	169	339	149	112	27	0	2	0.054	0	0.012
.	19.01.15-16.56.24-1-210927	90	3	3	1	0	1	607	1	1	0	0	NA	NA	NA	17	18	501	167	163	344	150	113	5	1	0	0.01	0.006	0
.	19.01.15-16.56.26-1-210928	178	13	13	3	0	1	633	12	12	0	0	NA	NA	NA	59	55	525	172	171	363	152	118	39	17	3	0.074	0.099	0.018
.	19.01.15-16.56.26-1-210930	92	4	4	2	0	2	618	3	3	0	0	NA	NA	NA	35	39	514	169	169	351	151	116	6	0	2	0.012	0	0.012
.	19.01.15-16.56.33-1-210952	234	9	9	1	0	0	667	8	8	0	0	NA	NA	NA	87	90	542	178	183	383	159	125	43	0	0	0.079	0	0
.	19.01.15-16.56.36-1-210953	204	50	50	11	0	9	645	46	46	0	0	NA	NA	NA	63	64	526	181	170	366	162	117	165	20	10	0.314	0.11	0.059
.	19.01.15-16.56.37-1-210954	90	3	3	2	0	2	603	2	2	0	0	NA	NA	NA	37	23	507	166	163	349	144	110	5	0	2	0.01	0	0.012
.	19.01.15-16.56.41-1-210975	154	35	35	9	0	6	637	32	32	0	0	NA	NA	NA	38	49	520	174	168	362	158	117	130	2	16	0.25	0.011	0.095
.	19.01.15-16.56.43-1-210977	36	1	1	0	0	0	0	0	0	0	0	NA	NA	NA	10	10	493	167	163	0	0	0	0	0	1	0	0	0.006
.	19.01.15-16.56.44-1-210979	225	19	19	7	0	5	656	15	15	0	0	NA	NA	NA	76	75	538	175	175	377	157	122	95	5	6	0.177	0.029	0.034
.	19.01.15-16.56.49-1-210980	178	8	8	2	0	2	639	7	7	0	0	NA	NA	NA	53	58	523	173	175	363	154	122	19	0	7	0.036	0	0.04
.	19.01.15-16.56.57-1-210990	94	5	5	0	0	0	610	4	4	0	0	NA	NA	NA	42	37	508	173	169	341	154	115	4	5	1	0.008	0.029	0.006
.	19.01.15-16.56.58-1-210992	84	3	3	1	0	1	605	2	2	0	0	NA	NA	NA	22	22	503	167	165	345	149	111	2	5	0	0.004	0.03	0
.	19.01.15-16.57.02-1-210995	92	13	13	4	0	4	615	10	10	0	0	NA	NA	NA	27	31	506	170	168	348	151	116	25	12	0	0.049	0.071	0
.	19.01.15-16.57.06-1-211000	171	24	24	7	0	3	625	22	22	0	0	NA	NA	NA	47	40	512	171	170	355	155	115	72	23	21	0.141	0.135	0.124
.	19.01.15-16.57.12-1-211008	282	40	40	11	0	9	667	33	33	0	0	NA	NA	NA	89	84	538	179	180	375	163	129	132	11	20	0.245	0.061	0.111
.	19.01.15-16.57.13-1-211012	143	26	26	9	0	5	627	25	25	0	0	NA	NA	NA	53	47	516	171	173	356	151	120	84	20	11	0.163	0.117	0.064
.	19.01.15-16.57.14-1-211014	33	1	1	0	0	0	0	0	0	0	0	NA	NA	NA	12	7	493	165	162	0	0	0	1	0	0	0.002	0	0
.	19.01.15-16.57.15-1-211018	148	14	14	5	0	4	604	11	11	0	0	NA	NA	NA	38	27	506	167	167	344	145	115	26	14	0	0.051	0.084	0
.	19.01.15-16.57.27-1-211035	63	2	2	0	0	0	613	1	1	0	0	NA	NA	NA	13	20	499	167	167	347	152	114	5	0	0	0.01	0	0
.	19.01.15-16.57.38-1-211051	124	6	6	4	0	1	618	5	5	0	0	NA	NA	NA	37	37	513	169	168	355	146	117	11	11	0	0.021	0.065	0
.	19.01.15-16.57.41-1-211067	67	7	7	1	0	1	607	5	5	0	0	NA	NA	NA	26	28	508	167	166	348	147	112	18	4	4	0.035	0.024	0.024
.	19.01.15-16.57.42-1-211069	206	29	29	6	0	4	637	27	27	0	0	NA	NA	NA	57	58	525	173	173	364	151	122	70	39	3	0.133	0.225	0.017
.	19.01.15-16.57.45-1-211071	278	58	58	20	0	16	672	55	55	0	0	NA	NA	NA	80	98	544	183	184	381	163	128	201	9	21	0.369	0.049	0.114
.	19.01.15-16.57.48-1-211073	32	1	1	0	0	0	0	0	0	0	0	NA	NA	NA	3	10	493	165	165	0	0	0	0	0	0	0	0	0
.	19.01.15-16.57.50-1-211075	358	30	30	13	0	9	689	27	27	0	0	NA	NA	NA	108	115	553	187	188	387	165	137	81	18	27	0.146	0.096	0.144
.	19.01.15-16.57.55-1-211081	34	1	1	0	0	0	0	0	0	0	0	NA	NA	NA	13	9	493	166	163	0	0	0	0	6	0	0	0.036	0
.	19.01.15-16.57.58-1-211082	210	12	12	5	0	4	640	10	10	0	0	NA	NA	NA	58	52	522	172	171	368	153	119	26	7	3	0.05	0.041	0.018
.	19.01.15-16.57.59-1-211084	120	5	5	2	0	2	626	3	3	0	0	NA	NA	NA	39	48	519	169	173	356	150	120	22	0	0	0.042	0	0
.	19.01.15-16.58.02-1-211085	206	35	35	10	0	10	647	32	32	0	0	NA	NA	NA	71	68	534	171	176	375	151	121	131	13	9	0.245	0.076	0.051
.	19.01.15-16.58.09-1-211091	125	5	5	2	0	1	627	3	3	0	0	NA	NA	NA	28	39	513	172	167	358	153	116	18	7	0	0.035	0.041	0
.	19.01.15-16.58.18-1-211101	173	35	35	13	0	8	646	32	32	0	0	NA	NA	NA	61	65	519	181	178	360	161	125	100	4	17	0.193	0.022	0.096
.	19.01.15-16.58.18-1-211103	89	6	6	0	0	0	613	5	5	0	0	NA	NA	NA	25	28	502	172	167	345	155	113	8	4	5	0.016	0.023	0.03
.	19.01.15-16.58.21-1-211109	214	13	13	6	0	3	647	11	11	0	0	NA	NA	NA	69	66	529	183	167	367	165	115	78	7	3	0.147	0.038	0.018
.	19.01.15-16.58.23-1-211111	125	10	10	5	0	3	624	8	8	0	0	NA	NA	NA	43	38	511	172	168	354	154	116	55	1	8	0.108	0.006	0.048
.	19.01.15-16.58.25-1-211112	324	39	39	10	0	7	686	31	31	0	0	NA	NA	NA	93	104	550	186	181	392	168	126	103	32	27	0.187	0.172	0.149
.	19.01.15-16.58.36-1-211122	222	21	21	5	0	4	637	18	18	0	0	NA	NA	NA	49	50	519	174	170	361	159	117	71	14	10	0.137	0.08	0.059
.	19.01.15-16.58.43-1-211138	148	12	12	2	0	1	619	10	10	0	0	NA	NA	NA	51	41	511	172	171	352	151	116	33	12	5	0.065	0.07	0.029
.	19.01.15-16.58.56-1-211165	94	6	6	3	0	2	619	3	3	0	0	NA	NA	NA	35	41	514	173	167	352	155	112	18	12	0	0.035	0.069	0
.	19.01.15-16.59.02-1-211166	148	37	37	11	0	7	622	31	31	0	0	NA	NA	NA	60	56	530	170	169	357	149	116	106	42	16	0.2	0.247	0.095
.	19.01.15-16.59.08-1-211251	274	24	24	5	0	5	651	22	22	0	0	NA	NA	NA	76	72	530	175	180	368	156	127	89	8	3	0.168	0.046	0.017
.	19.01.15-16.59.17-1-211260	62	2	2	0	0	0	617	1	1	0	0	NA	NA	NA	15	28	503	169	169	348	152	117	2	5	0	0.004	0.03	0
.	19.01.15-16.59.20-1-211266	31	1	1	0	0	0	0	0	0	0	0	NA	NA	NA	14	8	493	164	164	0	0	0	3	0	0	0.006	0	0
.	19.01.15-16.59.22-1-211270	212	30	30	7	0	5	657	29	29	0	0	NA	NA	NA	62	71	526	182	176	368	163	126	115	14	11	0.219	0.077	0.062
.	19.01.15-16.59.23-1-211273	96	5	5	0	0	0	611	3	3	0	0	NA	NA	NA	31	29	505	168	169	345	150	116	9	0	7	0.018	0	0.041
.	19.01.15-16.59.25-1-211277	37	1	1	0	0	0	0	0	0	0	0	NA	NA	NA	11	14	500	163	164	0	0	0	1	0	0	0.002	0	0
.	19.01.15-16.59.28-1-211282	62	4	4	0	0	0	200	2	2	0	0	NA	NA	NA	21	17	501	164	165	113	45	42	10	0	0	0.02	0	0
.	19.01.15-16.59.28-1-211283	145	15	15	7	0	5	635	14	14	0	0	NA	NA	NA	49	50	517	172	174	361	152	122	36	23	0	0.07	0.134	0
.	19.01.15-16.59.33-1-211290	209	29	29	3	0	3	652	28	28	0	0	NA	NA	NA	64	73	528	178	180	370	157	125	119	12	10	0.225	0.067	0.056
.	19.01.15-16.59.43-1-211320	146	23	23	10	0	7	632	22	22	0	0	NA	NA	NA	47	48	522	169	170	368	148	116	57	20	9	0.109	0.118	0.053
.	19.01.15-16.59.43-1-211321	114	7	7	2	0	1	623	6	6	0	0	NA	NA	NA	31	40	515	170	168	357	152	114	34	0	4	0.066	0	0.024
.	19.01.15-17.00.04-1-211328	123	15	15	3	0	3	614	13	13	0	0	NA	NA	NA	43	33	511	168	167	352	148	114	33	3	9	0.065	0.018	0.054
.	19.01.15-17.00.06-1-211332	56	2	2	0	0	0	612	1	1	0	0	NA	NA	NA	17	27	505	167	168	346	152	114	3	0	0	0.006	0	0
.	19.01.15-17.00.34-1-211363	398	28	28	10	0	8	704	25	25	0	0	NA	NA	NA	127	121	557	188	189	396	173	135	94	18	7	0.169	0.096	0.037
.	19.01.15-17.00.46-1-211382	123	8	8	3	0	3	624	6	6	0	0	NA	NA	NA	39	49	523	169	170	360	146	118	32	0	3	0.061	0	0.018
.	19.01.15-17.00.51-1-211384	178	28	28	7	0	4	636	26	26	0	0	NA	NA	NA	66	68	531	173	177	365	150	121	62	4	17	0.117	0.023	0.096
.	19.01.15-17.00.55-1-211387	32	1	1	0	0	0	0	0	0	0	0	NA	NA	NA	8	9	496	164	162	0	0	0	4	0	0	0.008	0	0
.	19.01.15-17.00.56-1-211388	120	17	17	3	0	1	617	15	15	0	0	NA	NA	NA	33	35	511	171	166	354	151	112	35	3	3	0.068	0.018	0.018
.	19.01.15-17.00.58-1-211390	140	21	21	8	0	6	637	20	20	0	0	NA	NA	NA	42	53	517	178	171	357	160	120	65	13	7	0.126	0.073	0.041
.	19.01.15-17.01.01-1-211394	210	38	38	8	0	4	652	34	34	0	0	NA	NA	NA	70	74	529	176	182	364	158	130	130	19	7	0.246	0.108	0.038
.	19.01.15-17.01.02-1-211426	240	22	22	10	0	8	647	21	21	0	0	NA	NA	NA	67	65	530	172	176	372	152	123	72	22	19	0.136	0.128	0.108
.	19.01.15-17.01.10-1-211474	88	4	4	1	0	1	610	3	3	0	0	NA	NA	NA	30	30	511	165	167	351	145	114	12	0	0	0.023	0	0
.	19.01.15-17.01.19-1-211489	154	13	13	4	0	4	616	11	11	0	0	NA	NA	NA	42	34	509	169	169	353	150	113	16	17	10	0.031	0.101	0.059
.	19.01.15-17.01.24-1-211499	38	1	1	0	0	0	0	0	0	0	0	NA	NA	NA	7	8	492	166	163	0	0	0	2	0	0	0.004	0	0
.	19.01.15-17.01.25-1-211500	329	30	30	10	0	6	675	28	28	0	0	NA	NA	NA	100	86	538	184	177	379	170	126	113	3	23	0.21	0.016	0.13
.	19.01.15-17.01.27-1-211503	36	1	1	1	0	1	0	0	0	0	0	NA	NA	NA	19	10	496	164	163	0	0	0	2	0	0	0.004	0	0
.	19.01.15-17.01.30-1-211510	64	3	3	1	0	1	593	2	2	0	0	NA	NA	NA	36	14	496	166	165	338	141	114	3	0	3	0.006	0	0.018
.	19.01.15-17.01.31-1-211512	171	22	22	7	0	4	630	20	20	0	0	NA	NA	NA	54	50	518	169	176	359	150	121	75	17	6	0.145	0.101	0.034
.	19.01.15-17.01.34-1-211517	124	12	12	4	0	3	615	11	11	0	0	NA	NA	NA	44	36	512	170	167	353	148	114	49	0	4	0.096	0	0.024
.	19.01.15-17.01.35-1-211518	173	10	10	5	0	3	623	8	8	0	0	NA	NA	NA	52	44	510	174	173	350	153	120	30	17	5	0.059	0.098	0.029
.	19.01.15-17.01.41-1-211527	111	4	4	1	0	1	604	3	3	0	0	NA	NA	NA	35	28	511	166	164	348	148	108	9	0	2	0.018	0	0.012
.	19.01.15-17.01.42-1-211543	32	1	1	1	0	1	0	0	0	0	0	NA	NA	NA	7	5	491	164	163	0	0	0	0	3	0	0	0.018	0
.	19.01.15-17.01.47-1-211546	180	22	22	7	0	6	638	19	19	0	0	NA	NA	NA	63	62	524	173	178	366	151	121	57	16	10	0.109	0.092	0.056
.	19.01.15-17.01.53-1-211548	36	1	1	0	0	0	0	0	0	0	0	NA	NA	NA	11	8	494	164	163	0	0	0	2	0	0	0.004	0	0
.	19.01.15-17.01.57-1-211552	66	4	4	1	0	1	609	2	2	0	0	NA	NA	NA	16	18	499	166	166	345	149	115	9	4	6	0.018	0.024	0.036
.	19.01.15-17.02.02-1-211556	34	1	1	1	0	1	0	0	0	0	0	NA	NA	NA	7	8	495	164	162	0	0	0	0	0	3	0	0	0.019
.	19.01.15-17.02.03-1-211561	228	69	69	28	0	22	638	67	67	0	0	NA	NA	NA	54	65	528	172	178	364	153	121	187	19	19	0.354	0.11	0.107
.	19.01.15-17.02.05-1-211563	125	14	14	2	0	2	616	13	13	0	0	NA	NA	NA	30	31	511	168	165	353	153	110	33	5	12	0.065	0.03	0.073
.	19.01.15-17.02.06-1-211564	142	8	8	2	0	1	620	6	6	0	0	NA	NA	NA	43	45	514	175	169	353	152	115	25	10	2	0.049	0.057	0.012
.	19.01.15-17.02.07-1-211566	62	2	2	0	0	0	599	1	1	0	0	NA	NA	NA	26	18	497	167	167	336	147	116	10	0	0	0.02	0	0
.	19.01.15-17.02.08-1-211567	179	33	33	10	0	8	631	31	31	0	0	NA	NA	NA	58	51	519	171	174	360	151	120	117	11	14	0.225	0.064	0.08
.	19.01.15-17.02.12-1-211569	215	41	41	15	0	8	640	36	36	0	0	NA	NA	NA	71	65	526	175	177	364	153	123	159	4	19	0.302	0.023	0.107
.	19.01.15-17.02.19-1-211582	113	8	8	2	0	2	617	6	6	0	0	NA	NA	NA	37	34	504	173	170	347	153	117	8	10	16	0.016	0.058	0.094
.	19.01.15-17.02.20-1-211583	153	12	12	6	0	3	631	8	8	0	0	NA	NA	NA	52	47	515	177	168	360	156	115	39	7	1	0.076	0.04	0.006
.	19.01.15-17.02.29-1-211594	267	23	23	6	0	6	662	21	21	0	0	NA	NA	NA	69	74	528	182	177	375	163	124	82	20	7	0.155	0.11	0.04
.	19.01.15-17.02.32-1-211600	32	1	1	0	0	0	0	0	0	0	0	NA	NA	NA	7	14	496	167	164	0	0	0	0	0	0	0	0	0
.	19.01.15-17.02.34-1-211603	121	9	9	1	0	1	618	7	7	0	0	NA	NA	NA	33	35	507	175	166	347	158	113	32	2	1	0.063	0.011	0.006
.	19.01.15-17.02.39-1-211606	146	17	17	5	0	3	625	14	14	0	0	NA	NA	NA	43	44	513	173	171	355	152	118	39	30	1	0.076	0.173	0.006
.	19.01.15-17.02.45-1-211623	180	35	35	9	0	6	634	30	30	0	0	NA	NA	NA	57	53	518	174	174	362	154	118	111	15	22	0.214	0.086	0.126
.	19.01.15-17.02.53-1-211630	94	13	13	5	0	4	619	12	12	0	0	NA	NA	NA	20	36	515	166	168	355	151	113	17	9	12	0.033	0.054	0.071
.	19.01.15-17.02.59-1-211633	34	1	1	1	0	1	0	0	0	0	0	NA	NA	NA	9	12	492	167	166	0	0	0	0	0	4	0	0	0.024
.	19.01.15-17.03.01-1-211635	97	14	14	2	0	1	614	10	10	0	0	NA	NA	NA	34	31	507	168	169	347	150	117	28	3	4	0.055	0.018	0.024
.	19.01.15-17.03.11-1-211647	90	7	7	1	0	1	607	4	4	0	0	NA	NA	NA	38	26	506	169	164	342	153	112	14	5	5	0.028	0.03	0.03
.	19.01.15-17.03.12-1-211649	93	7	7	2	0	2	606	6	6	0	0	NA	NA	NA	33	19	501	165	166	346	147	113	26	0	0	0.052	0	0
.	19.01.15-17.03.14-1-211654	121	16	16	8	0	6	625	14	14	0	0	NA	NA	NA	41	48	517	172	172	356	150	119	48	6	3	0.093	0.035	0.017
.	19.01.15-17.03.17-1-211660	65	2	2	0	0	0	606	0	0	0	0	NA	NA	NA	18	20	505	166	162	346	148	112	3	1	0	0.006	0.006	0
.	19.01.15-17.03.20-1-211666	206	43	43	13	0	11	643	37	37	0	0	NA	NA	NA	69	61	529	169	176	369	151	123	139	11	13	0.263	0.065	0.074
.	19.01.15-17.03.28-1-211672	61	2	2	0	0	0	603	0	0	0	0	NA	NA	NA	21	14	499	165	163	343	148	112	3	0	2	0.006	0	0.012
.	19.01.15-17.03.29-1-211675	62	3	3	1	0	1	612	2	2	0	0	NA	NA	NA	20	27	500	170	170	346	151	115	9	1	10	0.018	0.006	0.059
.	19.01.15-17.03.29-1-211676	122	9	9	2	0	1	614	6	6	0	0	NA	NA	NA	43	30	507	172	164	351	149	114	13	8	1	0.026	0.047	0.006
.	19.01.15-17.03.30-1-211678	149	14	14	2	0	2	625	13	13	0	0	NA	NA	NA	45	43	509	175	172	347	159	119	42	4	3	0.083	0.023	0.017
.	19.01.15-17.03.40-1-211691	351	28	28	8	0	4	686	26	26	0	0	NA	NA	NA	103	111	556	182	186	392	162	132	67	29	23	0.121	0.159	0.124
.	19.01.15-17.03.41-1-211697	142	12	12	4	0	2	625	11	11	0	0	NA	NA	NA	38	40	512	171	170	350	157	118	41	6	5	0.08	0.035	0.029
.	19.01.15-17.03.42-1-211713	65	2	2	2	0	0	604	1	1	0	0	NA	NA	NA	33	33	505	171	170	341	146	117	6	0	3	0.012	0	0.018
.	19.01.15-17.03.42-1-211714	271	79	79	27	0	19	661	72	72	0	0	NA	NA	NA	71	84	542	181	174	376	162	123	207	45	59	0.382	0.249	0.339
.	19.01.15-17.03.44-1-211717	252	67	67	17	0	16	650	65	65	0	0	NA	NA	NA	83	73	531	181	174	373	156	121	159	26	34	0.299	0.144	0.195
.	19.01.15-17.03.49-1-211720	117	23	23	11	0	5	630	20	20	0	0	NA	NA	NA	38	46	511	175	173	354	156	120	69	19	3	0.135	0.109	0.017
.	19.01.15-17.03.55-1-211724	61	3	3	0	0	0	606	2	2	0	0	NA	NA	NA	23	25	503	166	169	344	146	116	8	2	0	0.016	0.012	0
.	19.01.15-17.04.02-1-211728	128	10	10	1	0	1	633	9	9	0	0	NA	NA	NA	34	48	520	167	174	364	148	121	10	6	10	0.019	0.036	0.057
.	19.01.15-17.04.05-1-211737	177	41	41	10	0	6	631	38	38	0	0	NA	NA	NA	38	48	519	172	170	358	154	119	104	28	21	0.2	0.163	0.124
.	19.01.15-17.04.09-1-211742	90	8	8	2	0	2	615	7	7	0	0	NA	NA	NA	27	28	504	172	165	350	153	112	18	0	1	0.036	0	0.006
.	19.01.15-17.04.13-1-211747	64	2	2	2	0	2	502	1	1	0	0	NA	NA	NA	15	19	498	165	169	292	120	90	0	0	3	0	0	0.018
.	19.01.15-17.04.24-1-211761	90	5	5	2	0	2	620	4	4	0	0	NA	NA	NA	23	35	508	167	173	352	149	119	21	0	4	0.041	0	0.023
.	19.01.15-17.04.24-1-211762	94	10	10	0	0	0	619	9	9	0	0	NA	NA	NA	33	33	505	170	171	350	152	117	22	0	1	0.044	0	0.006
.	19.01.15-17.04.27-1-211765	173	15	15	4	0	2	633	14	14	0	0	NA	NA	NA	46	53	512	174	180	353	155	125	39	7	6	0.076	0.04	0.033
.	19.01.15-17.04.31-1-211772	118	7	7	0	0	0	625	6	6	0	0	NA	NA	NA	45	39	514	169	169	357	150	118	13	5	5	0.025	0.03	0.03
.	19.01.15-17.04.35-1-211778	88	3	3	0	0	0	616	1	1	0	0	NA	NA	NA	35	33	507	168	171	349	149	118	3	0	3	0.006	0	0.018
.	19.01.15-17.04.42-1-211799	35	1	1	0	0	0	0	0	0	0	0	NA	NA	NA	10	10	493	166	164	0	0	0	0	0	0	0	0	0
.	19.01.15-17.04.44-1-211800	90	6	6	1	0	1	612	4	4	0	0	NA	NA	NA	16	27	503	169	168	346	151	115	14	0	3	0.028	0	0.018
.	19.01.15-17.04.45-1-211802	37	1	1	0	0	0	0	0	0	0	0	NA	NA	NA	12	10	495	164	164	0	0	0	1	0	0	0.002	0	0
.	19.01.15-17.04.48-1-211804	32	1	1	0	0	0	0	0	0	0	0	NA	NA	NA	9	9	495	163	164	0	0	0	1	0	0	0.002	0	0
.	19.01.15-17.04.49-1-211805	91	7	7	0	0	0	610	6	6	0	0	NA	NA	NA	29	34	504	173	170	340	153	117	5	12	2	0.01	0.069	0.012
.	19.01.15-17.04.50-1-211808	86	5	5	1	0	1	620	4	4	0	0	NA	NA	NA	18	37	513	166	171	353	148	119	8	2	2	0.016	0.012	0.012
.	19.01.15-17.04.50-1-211811	185	7	7	1	0	1	637	6	6	0	0	NA	NA	NA	60	60	531	171	171	370	150	117	15	2	2	0.028	0.012	0.012
.	19.01.15-17.04.59-1-211818	154	25	25	10	0	6	634	23	23	0	0	NA	NA	NA	52	57	511	181	178	349	162	123	62	16	16	0.121	0.088	0.09
.	19.01.15-17.05.02-1-211821	147	12	12	4	0	3	640	11	11	0	0	NA	NA	NA	57	58	513	182	176	353	162	125	26	8	16	0.051	0.044	0.091
.	19.01.15-17.05.04-1-211827	158	18	18	3	0	3	619	14	14	0	0	NA	NA	NA	61	42	514	168	173	348	151	120	47	16	14	0.091	0.095	0.081
.	19.01.15-17.05.06-1-211831	93	6	6	4	0	4	616	5	5	0	0	NA	NA	NA	45	33	505	166	175	347	149	120	43	0	0	0.085	0	0
.	19.01.15-17.05.08-1-211833	115	7	7	3	0	1	627	6	6	0	0	NA	NA	NA	37	40	512	169	172	355	152	120	17	1	6	0.033	0.006	0.035
.	19.01.15-17.05.10-1-211834	149	9	9	1	0	1	621	7	7	0	0	NA	NA	NA	43	42	514	173	168	354	153	114	25	5	8	0.049	0.029	0.048
.	19.01.15-17.05.13-1-211837	95	11	11	1	0	0	606	8	8	0	0	NA	NA	NA	31	27	502	171	167	346	147	113	9	10	1	0.018	0.058	0.006
.	19.01.15-17.05.22-1-211848	120	19	19	6	0	5	613	16	16	0	0	NA	NA	NA	42	34	503	172	172	347	151	115	40	10	7	0.08	0.058	0.041
.	19.01.15-17.05.30-1-211857	94	3	3	1	0	1	625	2	2	0	0	NA	NA	NA	34	35	512	170	166	354	155	116	0	3	5	0	0.018	0.03
.	19.01.15-17.05.32-1-211859	364	43	43	5	0	4	675	39	39	0	0	NA	NA	NA	106	104	547	179	191	383	160	132	156	16	5	0.285	0.089	0.026
.	19.01.15-17.05.33-1-211861	62	3	3	1	0	1	607	1	1	0	0	NA	NA	NA	21	23	502	166	168	342	150	115	11	0	0	0.022	0	0
.	19.01.15-17.05.36-1-211864	32	1	1	0	0	0	0	0	0	0	0	NA	NA	NA	11	10	493	165	165	0	0	0	0	0	0	0	0	0
.	19.01.15-17.05.38-1-211868	123	12	12	4	0	3	626	10	10	0	0	NA	NA	NA	35	40	506	175	172	350	159	117	26	10	4	0.051	0.057	0.023
.	19.01.15-17.05.41-1-211891	143	11	11	6	0	4	616	8	8	0	0	NA	NA	NA	67	41	506	171	177	343	151	122	34	14	3	0.067	0.082	0.017
.	19.01.15-17.05.42-1-211896	178	21	21	4	0	2	641	20	20	0	0	NA	NA	NA	44	58	520	178	173	361	159	121	68	7	2	0.131	0.039	0.012
.	19.01.15-17.05.44-1-211900	33	1	1	0	0	0	0	0	0	0	0	NA	NA	NA	10	9	494	164	164	0	0	0	0	0	0	0	0	0
.	19.01.15-17.05.46-1-211903	32	1	1	0	0	0	0	0	0	0	0	NA	NA	NA	8	9	492	165	165	0	0	0	1	0	0	0.002	0	0
.	19.01.15-17.05.47-1-211904	125	8	8	1	0	0	623	7	7	0	0	NA	NA	NA	24	35	507	171	170	354	152	117	32	0	1	0.063	0	0.006
.	19.01.15-17.05.49-1-211906	61	3	3	0	0	0	603	2	2	0	0	NA	NA	NA	24	17	501	165	164	345	146	112	6	0	3	0.012	0	0.018
.	19.01.15-17.05.49-1-211908	277	41	41	11	0	9	656	38	38	0	0	NA	NA	NA	88	73	532	176	178	376	155	125	147	23	7	0.276	0.131	0.039
.	19.01.15-17.05.50-1-211909	349	30	30	14	0	8	678	26	26	0	0	NA	NA	NA	95	94	538	186	183	380	167	131	88	8	16	0.164	0.043	0.087
.	19.01.15-17.06.01-1-211919	148	7	7	1	0	1	622	5	5	0	0	NA	NA	NA	51	45	518	170	170	355	150	117	28	1	3	0.054	0.006	0.018
.	19.01.15-17.06.04-1-211923	62	2	2	0	0	0	49	1	1	0	0	NA	NA	NA	21	21	502	165	167	29	10	10	0	0	3	0	0	0.018
.	19.01.15-17.06.04-1-211928	92	5	5	1	0	1	606	4	4	0	0	NA	NA	NA	41	30	505	171	167	341	151	114	8	0	8	0.016	0	0.048
.	19.01.15-17.06.06-1-211929	262	38	38	6	0	4	642	36	36	0	0	NA	NA	NA	73	66	526	176	177	365	154	123	115	16	22	0.219	0.091	0.124
.	19.01.15-17.06.12-1-211933	209	16	16	5	0	4	651	13	13	0	0	NA	NA	NA	60	68	534	179	168	373	163	115	46	1	4	0.086	0.006	0.024
.	19.01.15-17.06.20-1-211953	87	5	5	0	0	0	611	4	4	0	0	NA	NA	NA	19	24	502	164	171	346	147	118	5	8	0	0.01	0.049	0
.	19.01.15-17.06.22-1-211955	151	29	29	18	0	14	634	28	28	0	0	NA	NA	NA	41	52	519	173	173	360	155	119	84	10	6	0.162	0.058	0.035
.	19.01.15-17.06.26-1-211960	353	33	33	17	0	11	687	29	29	0	0	NA	NA	NA	98	110	556	189	178	392	171	124	138	4	23	0.248	0.021	0.129
.	19.01.15-17.06.33-1-211979	113	9	9	3	0	3	616	8	8	0	0	NA	NA	NA	35	38	507	170	174	347	151	118	16	6	8	0.032	0.035	0.046
.	19.01.15-17.06.35-1-211982	35	1	1	0	0	0	0	0	0	0	0	NA	NA	NA	8	10	493	165	165	0	0	0	0	1	0	0	0.006	0
.	19.01.15-17.06.38-1-211984	32	1	1	0	0	0	0	0	0	0	0	NA	NA	NA	8	10	495	165	163	0	0	0	0	0	0	0	0	0
.	19.01.15-17.06.38-1-211986	59	3	3	0	0	0	52	2	2	0	0	NA	NA	NA	17	12	496	165	164	27	17	8	2	0	0	0.004	0	0
.	19.01.15-17.06.38-1-211988	85	4	4	1	0	1	621	3	3	0	0	NA	NA	NA	34	42	513	175	167	355	153	113	3	6	3	0.006	0.034	0.018
.	19.01.15-17.06.40-1-211990	174	27	27	10	0	8	619	23	23	0	0	NA	NA	NA	71	48	517	175	169	356	154	109	93	12	16	0.18	0.069	0.095
.	19.01.15-17.06.43-1-212009	206	18	18	2	0	2	652	15	15	0	0	NA	NA	NA	69	78	529	183	179	367	163	122	56	2	1	0.106	0.011	0.006
.	19.01.15-17.06.48-1-212012	88	4	4	3	0	3	608	2	2	0	0	NA	NA	NA	16	23	503	168	165	344	152	112	12	0	0	0.024	0	0
.	19.01.15-17.06.53-1-212021	59	2	2	0	0	0	607	1	1	0	0	NA	NA	NA	13	16	494	167	168	340	150	117	7	2	0	0.014	0.012	0
.	19.01.15-17.06.54-1-212022	202	36	36	14	0	10	644	34	34	0	0	NA	NA	NA	51	65	526	180	172	361	164	119	135	7	21	0.257	0.039	0.122
.	19.01.15-17.07.00-1-212027	209	39	39	17	0	14	635	37	37	0	0	NA	NA	NA	79	61	528	171	175	363	149	123	122	15	29	0.231	0.088	0.166
.	19.01.15-17.07.02-1-212028	64	4	4	0	0	0	612	3	3	0	0	NA	NA	NA	23	33	511	166	169	352	146	114	9	2	4	0.018	0.012	0.024
.	19.01.15-17.07.05-1-212035	35	1	1	0	0	0	0	0	0	0	0	NA	NA	NA	9	15	496	166	166	0	0	0	0	0	1	0	0	0.006
.	19.01.15-17.07.06-1-212036	36	1	1	0	0	0	0	0	0	0	0	NA	NA	NA	9	9	493	164	165	0	0	0	0	3	0	0	0.018	0
.	19.01.15-17.07.07-1-212038	94	4	4	1	0	1	606	2	2	0	0	NA	NA	NA	32	27	503	168	169	346	147	113	7	0	4	0.014	0	0.024
.	19.01.15-17.07.09-1-212039	295	44	44	12	0	9	681	41	41	0	0	NA	NA	NA	91	94	544	183	180	386	167	128	140	9	41	0.257	0.049	0.228
.	19.01.15-17.07.12-1-212042	257	38	38	7	0	7	662	36	36	0	0	NA	NA	NA	75	84	536	185	176	375	167	120	97	39	12	0.181	0.211	0.068
.	19.01.15-17.07.17-1-212052	91	4	4	3	0	2	624	2	2	0	0	NA	NA	NA	25	37	507	173	170	349	158	117	7	3	0	0.014	0.017	0
.	19.01.15-17.07.22-1-212060	68	4	4	1	0	1	602	3	3	0	0	NA	NA	NA	27	22	500	168	167	340	149	113	3	0	11	0.006	0	0.066
.	19.01.15-17.07.23-1-212062	85	6	6	2	0	2	603	5	5	0	0	NA	NA	NA	32	22	499	170	166	343	148	112	17	0	1	0.034	0	0.006
.	19.01.15-17.07.23-1-212063	31	1	1	0	0	0	0	0	0	0	0	NA	NA	NA	10	7	492	164	164	0	0	0	4	0	0	0.008	0	0
.	19.01.15-17.07.26-1-212069	36	1	1	1	0	1	0	0	0	0	0	NA	NA	NA	12	14	497	165	165	0	0	0	0	0	2	0	0	0.012
.	19.01.15-17.07.29-1-212076	145	14	14	4	0	4	613	12	12	0	0	NA	NA	NA	45	33	505	170	171	347	148	118	24	18	4	0.048	0.106	0.023
.	19.01.15-17.07.34-1-212080	212	19	19	9	0	5	653	17	17	0	0	NA	NA	NA	69	74	531	178	178	373	157	123	50	25	7	0.094	0.14	0.039
.	19.01.15-17.07.37-1-212081	114	5	5	2	0	2	628	3	3	0	0	NA	NA	NA	47	52	519	172	174	355	155	118	5	5	4	0.01	0.029	0.023
.	19.01.15-17.07.41-1-212103	150	16	16	6	0	5	621	13	13	0	0	NA	NA	NA	56	39	517	166	169	357	148	116	45	11	8	0.087	0.066	0.047
.	19.01.15-17.07.48-1-212109	208	22	22	4	0	4	645	21	21	0	0	NA	NA	NA	50	57	524	172	174	370	153	122	58	13	2	0.111	0.076	0.011
.	19.01.15-17.07.51-1-212110	62	2	2	0	0	0	247	0	0	0	0	NA	NA	NA	21	22	499	171	165	138	61	48	5	0	0	0.01	0	0
.	19.01.15-17.07.53-1-212111	61	2	2	0	0	0	600	1	1	0	0	NA	NA	NA	22	18	500	168	163	345	145	110	1	0	5	0.002	0	0.031
.	19.01.15-17.07.56-1-212112	176	9	9	4	0	3	647	8	8	0	0	NA	NA	NA	63	66	520	178	181	364	158	125	56	0	0	0.108	0	0
.	19.01.15-17.08.05-1-212122	87	15	15	4	0	3	617	13	13	0	0	NA	NA	NA	38	35	502	180	166	344	160	113	52	11	0	0.104	0.061	0
.	19.01.15-17.08.05-1-212123	121	7	7	0	0	0	614	6	6	0	0	NA	NA	NA	48	32	502	172	171	344	153	117	27	13	0	0.054	0.076	0
.	19.01.15-17.08.11-1-212127	65	3	3	4	0	2	613	2	2	0	0	NA	NA	NA	22	27	502	169	169	345	150	118	15	0	4	0.03	0	0.024
.	19.01.15-17.08.11-1-212129	92	4	4	3	0	2	615	3	3	0	0	NA	NA	NA	37	35	508	171	169	350	152	113	15	0	2	0.03	0	0.012
.	19.01.15-17.08.12-1-212130	155	15	15	2	0	2	625	11	11	0	0	NA	NA	NA	49	41	511	172	171	351	156	118	49	0	11	0.096	0	0.064
.	19.01.15-17.08.18-1-212138	121	19	19	2	0	1	617	14	14	0	0	NA	NA	NA	39	29	507	166	169	351	151	115	47	7	22	0.093	0.042	0.13
.	19.01.15-17.08.18-1-212141	96	10	10	2	0	1	620	8	8	0	0	NA	NA	NA	30	39	511	171	170	352	150	118	27	0	4	0.053	0	0.024
.	19.01.15-17.08.20-1-212145	126	7	7	2	0	2	626	5	5	0	0	NA	NA	NA	49	44	512	172	173	354	153	119	4	10	3	0.008	0.058	0.017
.	19.01.15-17.08.27-1-212153	61	2	2	1	0	1	0	1	1	0	0	NA	NA	NA	25	15	496	166	166	0	0	0	0	2	3	0	0.012	0.018
.	19.01.15-17.08.28-1-212158	284	29	29	11	0	6	658	26	26	0	0	NA	NA	NA	79	81	535	181	178	372	162	124	119	7	14	0.222	0.039	0.079
.	19.01.15-17.08.29-1-212159	120	7	7	2	0	2	623	6	6	0	0	NA	NA	NA	23	34	510	168	169	354	152	117	11	1	2	0.022	0.006	0.012
.	19.01.15-17.08.29-1-212160	86	4	4	0	0	0	608	2	2	0	0	NA	NA	NA	19	21	496	168	170	341	149	118	12	0	0	0.024	0	0
.	19.01.15-17.08.31-1-212166	35	1	1	0	0	0	0	0	0	0	0	NA	NA	NA	12	17	503	163	164	0	0	0	0	0	0	0	0	0
.	19.01.15-17.08.34-1-212168	205	23	23	5	0	2	652	22	22	0	0	NA	NA	NA	70	77	534	181	175	374	158	120	90	13	9	0.169	0.072	0.051
.	19.01.15-17.08.38-1-212173	351	33	33	14	0	8	682	32	32	0	0	NA	NA	NA	84	98	554	177	180	395	158	129	147	3	6	0.265	0.017	0.033
.	19.01.15-17.08.40-1-212176	140	27	27	8	0	6	611	24	24	0	0	NA	NA	NA	55	40	514	170	169	347	150	114	74	13	2	0.144	0.076	0.012
.	19.01.15-17.08.42-1-212194	150	28	28	5	0	5	623	23	23	0	0	NA	NA	NA	51	43	516	169	171	354	152	117	96	19	0	0.186	0.112	0
.	19.01.15-17.08.43-1-212195	147	9	9	2	0	2	631	8	8	0	0	NA	NA	NA	51	45	516	170	172	356	153	122	25	0	2	0.048	0	0.012
.	19.01.15-17.08.47-1-212198	68	4	4	0	0	0	602	3	3	0	0	NA	NA	NA	35	27	504	165	171	343	143	116	0	8	4	0	0.048	0.023
.	19.01.15-17.08.51-1-212202	90	5	5	3	0	3	611	4	4	0	0	NA	NA	NA	45	35	504	171	173	340	149	122	3	8	5	0.006	0.047	0.029
.	19.01.15-17.09.05-1-212210	119	13	13	1	0	1	626	12	12	0	0	NA	NA	NA	42	42	515	171	169	357	153	116	32	1	3	0.062	0.006	0.018
.	19.01.15-17.09.07-1-212212	117	8	8	3	0	3	639	6	6	0	0	NA	NA	NA	38	59	522	173	177	361	155	123	22	0	0	0.042	0	0
.	19.01.15-17.09.12-1-212219	114	6	6	1	0	1	625	4	4	0	0	NA	NA	NA	22	36	510	171	168	358	150	117	13	4	1	0.025	0.023	0.006
.	19.01.15-17.09.16-1-212229	32	1	1	0	0	0	0	0	0	0	0	NA	NA	NA	9	7	494	163	163	0	0	0	1	0	0	0.002	0	0
.	19.01.15-17.09.18-1-212231	149	31	31	12	0	8	634	28	28	0	0	NA	NA	NA	40	49	519	173	170	359	155	120	94	6	0	0.181	0.035	0
.	19.01.15-17.09.19-1-212233	152	25	25	7	0	6	631	24	24	0	0	NA	NA	NA	46	49	512	175	175	355	156	120	101	16	11	0.197	0.091	0.063
.	19.01.15-17.09.22-1-212238	95	7	7	2	0	2	617	6	6	0	0	NA	NA	NA	28	37	511	168	171	349	149	119	34	0	0	0.067	0	0
.	19.01.15-17.09.25-1-212242	147	9	9	4	0	4	616	7	7	0	0	NA	NA	NA	52	39	511	175	166	350	154	112	30	2	5	0.059	0.011	0.03
.	19.01.15-17.09.26-1-212243	121	18	18	5	0	4	627	15	15	0	0	NA	NA	NA	30	39	511	172	169	354	154	119	32	10	4	0.063	0.058	0.024
.	19.01.15-17.09.28-1-212247	118	22	22	8	0	5	611	20	20	0	0	NA	NA	NA	51	38	509	176	166	348	153	110	77	6	11	0.151	0.034	0.066
.	19.01.15-17.09.29-1-212249	90	3	3	1	0	0	597	2	2	0	0	NA	NA	NA	43	20	503	168	162	343	146	108	14	0	0	0.028	0	0
.	19.01.15-17.09.36-1-212259	35	1	1	0	0	0	0	0	0	0	0	NA	NA	NA	15	11	491	168	165	0	0	0	0	0	0	0	0	0
.	19.01.15-17.09.41-1-212262	196	16	16	4	0	4	627	15	15	0	0	NA	NA	NA	44	51	523	169	172	364	147	116	44	4	0	0.084	0.024	0
.	19.01.15-17.09.44-1-212286	171	40	40	10	0	6	618	38	38	0	0	NA	NA	NA	64	42	518	169	168	358	147	113	133	21	15	0.257	0.124	0.089
.	19.01.15-17.09.45-1-212288	32	1	1	0	0	0	0	0	0	0	0	NA	NA	NA	13	8	491	165	165	0	0	0	0	0	0	0	0	0
.	19.01.15-17.09.46-1-212292	243	23	23	7	0	6	649	20	20	0	0	NA	NA	NA	61	68	533	174	174	372	154	123	67	6	14	0.126	0.034	0.08
.	19.01.15-17.09.49-1-212295	181	15	15	3	0	2	629	14	14	0	0	NA	NA	NA	65	54	526	169	172	365	146	118	25	19	0	0.048	0.112	0
.	19.01.15-17.09.52-1-212299	98	5	5	3	0	2	609	3	3	0	0	NA	NA	NA	45	27	504	167	169	343	149	117	9	3	11	0.018	0.018	0.065
.	19.01.15-17.10.09-1-212314	93	5	5	2	0	1	615	4	4	0	0	NA	NA	NA	37	35	510	169	169	348	148	119	12	0	0	0.024	0	0
.	19.01.15-17.10.10-1-212315	153	16	16	5	0	4	628	12	12	0	0	NA	NA	NA	35	43	515	172	169	357	155	116	65	1	3	0.126	0.006	0.018
.	19.01.15-17.10.12-1-212318	123	7	7	4	0	3	620	6	6	0	0	NA	NA	NA	34	33	506	172	168	348	155	117	22	2	1	0.043	0.012	0.006
.	19.01.15-17.10.22-1-212335	31	1	1	0	0	0	0	0	0	0	0	NA	NA	NA	9	6	490	164	165	0	0	0	1	0	0	0.002	0	0
.	19.01.15-17.10.24-1-212338	64	3	3	0	0	0	594	2	2	0	0	NA	NA	NA	36	19	501	167	164	338	144	112	2	2	2	0.004	0.012	0.012
.	19.01.15-17.10.24-1-212339	198	22	22	6	0	5	634	21	21	0	0	NA	NA	NA	73	57	524	172	174	361	152	121	94	3	3	0.179	0.017	0.017
.	19.01.15-17.10.28-1-212348	326	45	45	11	0	9	685	39	39	0	0	NA	NA	NA	105	109	561	178	183	392	162	131	180	22	18	0.321	0.124	0.098
.	19.01.15-17.10.31-1-212353	33	1	1	0	0	0	0	0	0	0	0	NA	NA	NA	14	4	490	164	163	0	0	0	0	0	0	0	0	0
.	19.01.15-17.10.32-1-212355	64	2	2	0	0	0	149	1	1	0	0	NA	NA	NA	14	26	501	171	167	87	40	22	0	1	1	0	0.006	0.006
.	19.01.15-17.10.33-1-212358	234	17	17	3	0	3	650	15	15	0	0	NA	NA	NA	70	73	538	174	174	376	155	119	56	10	3	0.104	0.057	0.017
.	19.01.15-17.10.35-1-212360	90	9	9	1	0	0	609	8	8	0	0	NA	NA	NA	24	25	503	169	166	345	151	113	16	5	5	0.032	0.03	0.03
.	19.01.15-17.10.35-1-212361	284	58	58	21	0	13	632	56	56	0	0	NA	NA	NA	77	52	518	177	170	361	157	114	198	19	28	0.382	0.107	0.165
.	19.01.15-17.10.37-1-212363	34	1	1	0	0	0	0	0	0	0	0	NA	NA	NA	5	6	494	163	162	0	0	0	0	0	0	0	0	0
.	19.01.15-17.10.39-1-212367	115	6	6	2	0	1	623	5	5	0	0	NA	NA	NA	32	35	504	168	176	350	151	122	10	7	2	0.02	0.042	0.011
.	19.01.15-17.10.41-1-212385	118	7	7	3	0	1	627	6	6	0	0	NA	NA	NA	49	50	518	172	173	356	155	116	23	9	0	0.044	0.052	0
.	19.01.15-17.10.47-1-212388	207	45	45	16	0	12	632	38	38	0	0	NA	NA	NA	67	61	529	172	173	360	153	119	157	5	18	0.297	0.029	0.104
.	19.01.15-17.10.56-1-212394	263	24	24	7	0	4	649	22	22	0	0	NA	NA	NA	73	66	526	177	176	366	160	123	75	10	22	0.143	0.056	0.125
.	19.01.15-17.10.58-1-212395	149	19	19	3	0	3	613	16	16	0	0	NA	NA	NA	42	33	511	170	165	350	147	116	76	9	6	0.149	0.053	0.036
.	19.01.15-17.11.00-1-212400	143	13	13	3	0	3	643	10	10	0	0	NA	NA	NA	45	54	516	179	172	361	163	119	42	5	9	0.081	0.028	0.052
.	19.01.15-17.11.07-1-212406	30	1	1	0	0	0	0	0	0	0	0	NA	NA	NA	7	4	492	163	162	0	0	0	0	0	0	0	0	0
.	19.01.15-17.11.09-1-212407	233	24	24	8	0	4	656	23	23	0	0	NA	NA	NA	72	76	536	176	177	376	156	124	66	9	25	0.123	0.051	0.141
.	19.01.15-17.11.17-1-212414	35	1	1	0	0	0	0	0	0	0	0	NA	NA	NA	10	12	493	165	167	0	0	0	1	0	0	0.002	0	0
.	19.01.15-17.11.20-1-212421	29	1	1	0	0	0	0	0	0	0	0	NA	NA	NA	10	10	493	164	166	0	0	0	1	0	0	0.002	0	0
.	19.01.15-17.11.24-1-212429	33	1	1	0	0	0	0	0	0	0	0	NA	NA	NA	9	12	498	164	163	0	0	0	0	0	2	0	0	0.012
.	19.01.15-17.11.27-1-212433	121	8	8	1	0	1	617	5	5	0	0	NA	NA	NA	39	36	514	164	171	356	143	118	25	4	4	0.049	0.024	0.023
.	19.01.15-17.11.44-1-212462	118	9	9	3	0	2	612	8	8	0	0	NA	NA	NA	38	31	501	174	169	342	154	116	53	2	0	0.106	0.011	0
.	19.01.15-17.11.44-1-212464	293	28	28	9	0	4	653	23	23	0	0	NA	NA	NA	91	73	532	178	176	374	156	123	105	9	10	0.197	0.051	0.057
.	19.01.15-17.11.51-1-212470	64	2	2	0	0	0	614	1	1	0	0	NA	NA	NA	21	26	506	167	166	347	151	116	5	2	0	0.01	0.012	0
.	19.01.15-17.11.52-1-212471	125	16	16	4	0	3	600	10	10	0	0	NA	NA	NA	38	22	499	168	168	337	149	114	49	3	0	0.098	0.018	0
.	19.01.15-17.12.11-1-212483	234	29	29	8	0	4	641	23	23	0	0	NA	NA	NA	66	59	523	177	172	365	154	122	61	28	11	0.117	0.158	0.064
.	19.01.15-17.12.14-1-212491	84	4	4	1	0	1	602	3	3	0	0	NA	NA	NA	24	24	504	166	167	344	144	114	4	8	0	0.008	0.048	0
.	19.01.15-17.12.15-1-212494	32	1	1	0	0	0	0	0	0	0	0	NA	NA	NA	8	15	498	164	166	0	0	0	3	0	0	0.006	0	0
.	19.01.15-17.12.19-1-212500	237	24	24	7	0	6	642	21	21	0	0	NA	NA	NA	72	63	530	169	177	370	149	123	94	18	5	0.177	0.107	0.028
.	19.01.15-17.12.24-1-212509	177	17	17	5	0	5	627	14	14	0	0	NA	NA	NA	56	43	511	173	172	354	153	120	56	1	2	0.11	0.006	0.012
.	19.01.15-17.12.25-1-212510	94	5	5	2	0	2	617	4	4	0	0	NA	NA	NA	35	34	506	173	168	347	154	116	24	11	0	0.047	0.064	0
.	19.01.15-17.12.28-1-212516	126	5	5	3	0	3	626	4	4	0	0	NA	NA	NA	48	49	516	173	173	354	153	119	9	5	0	0.017	0.029	0
.	19.01.15-17.12.30-1-212518	178	11	11	0	0	0	639	9	9	0	0	NA	NA	NA	54	58	518	175	178	362	155	122	11	6	5	0.021	0.034	0.028
.	19.01.15-17.12.34-1-212523	264	45	45	12	0	10	655	38	38	0	0	NA	NA	NA	66	72	535	172	178	376	155	124	140	34	19	0.262	0.198	0.107
.	19.01.15-17.12.44-1-212548	90	8	8	1	0	1	620	7	7	0	0	NA	NA	NA	37	42	514	172	169	351	152	117	18	11	3	0.035	0.064	0.018
.	19.01.15-17.12.45-1-212550	170	22	22	10	0	10	645	20	20	0	0	NA	NA	NA	53	62	527	177	171	370	155	120	57	15	13	0.108	0.085	0.076
.	19.01.15-17.12.46-1-212551	144	8	8	3	0	2	627	7	7	0	0	NA	NA	NA	44	35	512	168	168	358	150	119	38	0	10	0.074	0	0.06
.	19.01.15-17.12.54-1-212553	68	4	4	2	0	1	599	3	3	0	0	NA	NA	NA	29	14	498	165	164	342	146	111	4	3	0	0.008	0.018	0
.	19.01.15-17.13.05-1-212558	267	47	47	14	0	10	647	45	45	0	0	NA	NA	NA	76	70	528	179	176	365	159	123	126	11	35	0.239	0.061	0.199
.	19.01.15-17.13.08-1-212561	207	27	27	6	0	3	636	25	25	0	0	NA	NA	NA	55	56	520	178	171	362	156	118	93	1	20	0.179	0.006	0.117
.	19.01.15-17.13.09-1-212563	94	10	10	2	0	1	610	9	9	0	0	NA	NA	NA	35	35	508	169	171	345	149	116	30	0	0	0.059	0	0
.	19.01.15-17.13.09-1-212564	173	11	11	2	0	1	629	10	10	0	0	NA	NA	NA	56	50	523	171	169	361	152	116	25	8	5	0.048	0.047	0.03
.	19.01.15-17.13.21-1-212580	84	10	10	5	0	4	605	9	9	0	0	NA	NA	NA	28	26	507	166	166	345	149	111	33	0	3	0.065	0	0.018
.	19.01.15-17.13.29-1-212586	31	1	1	1	0	1	0	0	0	0	0	NA	NA	NA	12	7	493	164	163	0	0	0	0	0	1	0	0	0.006
.	19.01.15-17.13.32-1-212591	165	6	6	2	0	2	629	5	5	0	0	NA	NA	NA	46	51	513	180	171	352	158	119	23	0	4	0.045	0	0.023
.	19.01.15-17.13.35-1-212593	91	3	3	0	0	0	616	2	2	0	0	NA	NA	NA	31	26	509	165	165	354	148	114	13	0	0	0.026	0	0
.	19.01.15-17.13.38-1-212594	64	3	3	0	0	0	606	2	2	0	0	NA	NA	NA	24	18	499	164	168	343	148	115	9	0	0	0.018	0	0
.	19.01.15-17.13.41-1-212613	208	29	29	5	0	3	638	27	27	0	0	NA	NA	NA	63	64	528	170	179	367	149	122	106	4	9	0.201	0.024	0.05
.	19.01.15-17.13.50-1-212623	181	10	10	3	0	3	647	9	9	0	0	NA	NA	NA	46	63	535	173	168	375	156	116	21	2	4	0.039	0.012	0.024
.	19.01.15-17.13.54-1-212626	36	1	1	0	0	0	0	0	0	0	0	NA	NA	NA	12	10	495	165	163	0	0	0	0	0	0	0	0	0
.	19.01.15-17.13.58-1-212628	113	8	8	1	0	1	615	6	6	0	0	NA	NA	NA	28	26	503	167	169	350	148	117	20	1	1	0.04	0.006	0.006
.	19.01.15-17.14.00-1-212630	36	1	1	0	0	0	0	0	0	0	0	NA	NA	NA	5	14	498	164	165	0	0	0	0	0	1	0	0	0.006
.	19.01.15-17.14.05-1-212635	293	24	24	6	0	6	648	19	19	0	0	NA	NA	NA	93	74	526	178	183	365	156	127	45	21	13	0.086	0.118	0.071
.	19.01.15-17.14.06-1-212636	311	51	51	16	0	11	660	44	44	0	0	NA	NA	NA	104	86	532	181	186	367	160	133	178	15	12	0.335	0.083	0.065
.	19.01.15-17.14.22-1-212657	121	7	7	1	0	1	632	6	6	0	0	NA	NA	NA	36	48	523	171	167	362	154	116	18	0	5	0.034	0	0.03
.	19.01.15-17.14.27-1-212662	89	9	9	4	0	2	609	8	8	0	0	NA	NA	NA	28	27	503	168	169	345	147	117	16	11	0	0.032	0.065	0
.	19.01.15-17.14.27-1-212664	90	5	5	2	0	1	615	4	4	0	0	NA	NA	NA	33	26	503	170	166	349	151	115	10	4	4	0.02	0.024	0.024
.	19.01.15-17.14.28-1-212665	65	2	2	1	0	1	603	1	1	0	0	NA	NA	NA	29	24	507	165	165	347	144	112	2	0	2	0.004	0	0.012
.	19.01.15-17.14.47-1-212690	119	5	5	0	0	0	603	4	4	0	0	NA	NA	NA	34	24	505	165	167	340	147	116	22	3	0	0.044	0.018	0
.	19.01.15-17.14.47-1-212691	90	3	3	3	0	2	617	2	2	0	0	NA	NA	NA	25	30	505	167	171	351	148	118	11	0	0	0.022	0	0
.	19.01.15-17.14.48-1-212692	117	9	9	0	0	0	619	7	7	0	0	NA	NA	NA	24	32	508	168	169	352	149	118	14	2	6	0.028	0.012	0.036
.	19.01.15-17.14.48-1-212694	37	1	1	0	0	0	0	0	0	0	0	NA	NA	NA	11	14	494	169	164	0	0	0	0	0	0	0	0	0
.	19.01.15-17.14.50-1-212696	95	14	14	4	0	4	615	13	13	0	0	NA	NA	NA	40	34	505	174	168	347	154	114	20	20	0	0.04	0.115	0
.	19.01.15-17.14.52-1-212701	346	62	62	26	0	20	660	58	58	0	0	NA	NA	NA	96	85	548	174	176	383	153	124	198	15	24	0.361	0.086	0.136
.	19.01.15-17.15.00-1-212708	88	4	4	2	0	2	598	3	3	0	0	NA	NA	NA	35	19	497	169	166	337	148	113	12	1	0	0.024	0.006	0
.	19.01.15-17.15.02-1-212711	87	4	4	0	0	0	604	3	3	0	0	NA	NA	NA	38	30	508	166	169	343	148	113	12	0	2	0.024	0	0.012
.	19.01.15-17.15.03-1-212712	60	2	2	0	0	0	0	1	1	0	0	NA	NA	NA	19	12	496	165	164	0	0	0	1	0	1	0.002	0	0.006
.	19.01.15-17.15.06-1-212721	391	39	39	13	0	11	695	36	36	0	0	NA	NA	NA	124	124	555	194	188	390	171	134	121	22	14	0.218	0.113	0.074
.	19.01.15-17.15.06-1-212722	153	20	20	6	0	4	635	15	15	0	0	NA	NA	NA	54	51	524	170	170	365	155	115	73	7	10	0.139	0.041	0.059
.	19.01.15-17.15.09-1-212724	93	3	3	1	0	0	621	1	1	0	0	NA	NA	NA	39	44	513	171	173	352	150	119	13	2	0	0.025	0.012	0
.	19.01.15-17.15.14-1-212733	34	1	1	1	0	1	0	0	0	0	0	NA	NA	NA	6	13	496	166	164	0	0	0	1	0	0	0.002	0	0
.	19.01.15-17.15.16-1-212736	177	13	13	4	0	4	635	11	11	0	0	NA	NA	NA	47	49	512	178	172	354	162	119	48	0	5	0.094	0	0.029
.	19.01.15-17.15.20-1-212742	122	10	10	4	0	4	605	8	8	0	0	NA	NA	NA	41	26	509	167	163	350	145	110	28	3	3	0.055	0.018	0.018
.	19.01.15-17.15.20-1-212744	236	39	39	11	0	7	665	37	37	0	0	NA	NA	NA	70	77	531	183	176	372	166	127	152	36	11	0.286	0.197	0.062
.	19.01.15-17.15.26-1-212750	186	24	24	9	0	7	628	21	21	0	0	NA	NA	NA	49	47	516	170	174	355	151	122	83	6	9	0.161	0.035	0.052
.	19.01.15-17.15.30-1-212755	60	3	3	0	0	0	204	2	2	0	0	NA	NA	NA	19	14	495	165	167	109	57	38	5	0	0	0.01	0	0
.	19.01.15-17.15.39-1-212764	148	14	14	4	0	3	624	13	13	0	0	NA	NA	NA	55	39	515	169	168	360	148	116	39	10	14	0.076	0.059	0.083
.	19.01.15-17.15.42-1-212783	263	23	23	5	0	4	643	19	19	0	0	NA	NA	NA	72	63	522	176	178	366	154	123	79	8	3	0.151	0.045	0.017
.	19.01.15-17.15.45-1-212789	91	7	7	4	0	3	613	6	6	0	0	NA	NA	NA	35	35	509	172	167	344	155	114	39	0	2	0.077	0	0.012
.	19.01.15-17.15.47-1-212793	91	3	3	0	0	0	621	2	2	0	0	NA	NA	NA	37	40	516	168	169	352	152	117	4	0	11	0.008	0	0.065
.	19.01.15-17.16.03-1-212801	91	3	3	0	0	0	611	2	2	0	0	NA	NA	NA	24	27	504	170	166	345	151	115	3	3	1	0.006	0.018	0.006
.	19.01.15-17.16.05-1-212807	170	24	24	7	0	4	633	21	21	0	0	NA	NA	NA	65	54	519	170	178	358	150	125	62	24	7	0.119	0.141	0.039
.	19.01.15-17.16.08-1-212810	119	5	5	0	0	0	613	3	3	0	0	NA	NA	NA	34	30	507	170	166	349	149	115	13	5	0	0.026	0.029	0
.	19.01.15-17.16.09-1-212811	35	1	1	0	0	0	0	0	0	0	0	NA	NA	NA	12	7	494	163	163	0	0	0	0	0	0	0	0	0
.	19.01.15-17.16.10-1-212812	35	1	1	0	0	0	0	0	0	0	0	NA	NA	NA	8	7	491	165	164	0	0	0	0	0	0	0	0	0
.	19.01.15-17.16.14-1-212816	289	21	21	6	0	4	655	20	20	0	0	NA	NA	NA	102	84	539	180	178	374	158	123	33	13	5	0.061	0.072	0.028
.	19.01.15-17.16.15-1-212818	323	56	56	16	0	10	668	53	53	0	0	NA	NA	NA	100	92	544	178	183	384	160	124	153	22	36	0.281	0.124	0.197
.	19.01.15-17.16.21-1-212828	33	1	1	0	0	0	0	0	0	0	0	NA	NA	NA	5	1	489	163	162	0	0	0	1	0	0	0.002	0	0
.	19.01.15-17.16.23-1-212833	125	9	9	0	0	0	622	8	8	0	0	NA	NA	NA	34	44	514	174	169	349	156	117	17	10	2	0.033	0.057	0.012
.	19.01.15-17.16.24-1-212834	118	5	5	3	0	3	626	4	4	0	0	NA	NA	NA	35	45	515	171	172	356	154	116	14	3	0	0.027	0.018	0
.	19.01.15-17.16.29-1-212843	203	29	29	9	0	7	635	25	25	0	0	NA	NA	NA	53	55	524	174	170	362	155	118	100	16	28	0.191	0.092	0.165
.	19.01.15-17.16.37-1-212856	257	40	40	14	0	9	649	36	36	0	0	NA	NA	NA	81	81	539	177	178	371	154	124	152	37	12	0.282	0.209	0.067
.	19.01.15-17.16.37-1-212857	35	1	1	0	0	0	0	0	0	0	0	NA	NA	NA	16	12	495	166	164	0	0	0	0	0	0	0	0	0
.	19.01.15-17.16.40-1-212859	150	14	14	5	0	5	630	13	13	0	0	NA	NA	NA	54	56	522	175	172	354	155	121	59	3	0	0.113	0.017	0
.	19.01.15-17.16.43-1-212876	175	30	30	16	0	11	627	28	28	0	0	NA	NA	NA	43	47	521	169	170	358	150	119	61	23	16	0.117	0.136	0.094
.	19.01.15-17.16.48-1-212878	82	4	4	1	0	1	615	3	3	0	0	NA	NA	NA	33	36	499	176	174	343	154	118	4	0	2	0.008	0	0.011
.	19.01.15-17.16.56-1-212885	93	8	8	0	0	0	621	7	7	0	0	NA	NA	NA	21	34	509	170	168	352	154	115	16	8	2	0.031	0.047	0.012
.	19.01.15-17.17.06-1-212892	84	3	3	2	0	1	609	2	2	0	0	NA	NA	NA	35	30	506	168	169	348	145	116	5	0	3	0.01	0	0.018
.	19.01.15-17.17.14-1-212905	181	42	42	11	0	7	629	39	39	0	0	NA	NA	NA	64	50	518	170	175	357	150	122	141	13	12	0.272	0.076	0.069
.	19.01.15-17.17.19-1-212912	151	36	36	8	0	6	631	34	34	0	0	NA	NA	NA	38	42	505	179	171	350	162	119	102	32	26	0.202	0.179	0.152
.	19.01.15-17.17.21-1-212915	175	20	20	6	0	6	636	18	18	0	0	NA	NA	NA	46	57	518	172	180	356	155	125	60	7	10	0.116	0.041	0.056
.	19.01.15-17.17.21-1-212916	35	1	1	0	0	0	0	0	0	0	0	NA	NA	NA	11	12	494	166	165	0	0	0	0	0	1	0	0	0.006
.	19.01.15-17.17.24-1-212919	60	3	3	1	0	1	606	2	2	0	0	NA	NA	NA	26	21	499	169	166	339	152	115	2	0	3	0.004	0	0.018
.	19.01.15-17.17.24-1-212920	148	10	10	1	0	1	624	9	9	0	0	NA	NA	NA	42	40	512	171	170	357	152	115	13	12	6	0.025	0.07	0.035
.	19.01.15-17.17.40-1-212950	92	4	4	1	0	1	616	3	3	0	0	NA	NA	NA	39	38	512	172	167	354	148	114	7	2	7	0.014	0.012	0.042
.	19.01.15-17.17.42-1-212953	316	54	54	16	0	11	668	51	51	0	0	NA	NA	NA	100	100	553	175	185	382	155	131	157	47	33	0.284	0.269	0.178
.	19.01.15-17.17.50-1-212965	116	8	8	3	0	2	615	7	7	0	0	NA	NA	NA	37	38	513	167	171	350	149	116	16	11	0	0.031	0.066	0
.	19.01.15-17.17.50-1-212966	269	12	12	3	0	1	658	11	11	0	0	NA	NA	NA	83	78	530	181	180	370	161	127	63	7	2	0.119	0.039	0.011
.	19.01.15-17.17.57-1-212969	212	20	20	6	0	5	635	18	18	0	0	NA	NA	NA	73	55	522	177	169	364	156	115	58	13	17	0.111	0.073	0.101
.	19.01.15-17.17.58-1-212972	146	20	20	6	0	5	633	19	19	0	0	NA	NA	NA	48	51	511	175	178	354	156	123	50	10	18	0.098	0.057	0.101
.	19.01.15-17.18.11-1-212984	96	9	9	0	0	0	610	8	8	0	0	NA	NA	NA	34	26	503	170	166	345	151	114	24	3	0	0.048	0.018	0
.	19.01.15-17.18.22-1-213001	172	11	11	2	0	2	641	9	9	0	0	NA	NA	NA	51	62	533	171	171	369	154	118	27	9	0	0.051	0.053	0
.	19.01.15-17.18.28-1-213009	210	48	48	17	0	16	649	47	47	0	0	NA	NA	NA	55	63	521	177	178	365	157	127	137	22	11	0.263	0.124	0.062
.	19.01.15-17.18.32-1-213016	64	2	2	1	0	1	604	1	1	0	0	NA	NA	NA	20	18	500	167	164	343	149	112	0	0	6	0	0	0.037
.	19.01.15-17.18.34-1-213017	86	5	5	0	0	0	616	3	3	0	0	NA	NA	NA	35	34	501	175	171	344	154	118	27	0	0	0.054	0	0
.	19.01.15-17.18.35-1-213018	61	2	2	0	0	0	610	1	1	0	0	NA	NA	NA	24	32	509	170	166	347	149	114	0	7	0	0	0.041	0
.	19.01.15-17.18.37-1-213019	91	5	5	2	0	1	605	4	4	0	0	NA	NA	NA	32	24	504	167	166	341	152	112	16	1	0	0.032	0.006	0
.	19.01.15-17.18.39-1-213024	126	6	6	2	0	2	617	5	5	0	0	NA	NA	NA	55	44	512	172	173	349	150	118	13	8	0	0.025	0.047	0
.	19.01.15-17.18.47-1-213043	96	5	5	2	0	2	601	3	3	0	0	NA	NA	NA	38	26	502	167	170	340	147	114	7	0	6	0.014	0	0.035
.	19.01.15-17.18.47-1-213044	151	26	26	12	0	9	635	23	23	0	0	NA	NA	NA	54	49	515	174	173	358	159	118	100	15	8	0.194	0.086	0.046
.	19.01.15-17.18.48-1-213045	116	15	15	5	0	5	622	13	13	0	0	NA	NA	NA	33	38	512	169	170	357	149	116	54	8	0	0.105	0.047	0
.	19.01.15-17.18.55-1-213050	174	21	21	4	0	3	644	18	18	0	0	NA	NA	NA	56	64	528	173	176	366	155	123	70	4	11	0.133	0.023	0.062
.	19.01.15-17.19.03-1-213056	145	18	18	4	0	4	627	16	16	0	0	NA	NA	NA	56	48	518	174	169	357	153	117	49	8	7	0.095	0.046	0.041
.	19.01.15-17.19.11-1-213063	125	5	5	1	0	1	637	4	4	0	0	NA	NA	NA	41	54	522	173	172	362	154	121	14	0	3	0.027	0	0.017
.	19.01.15-17.19.11-1-213064	178	12	12	5	0	4	637	9	9	0	0	NA	NA	NA	63	54	523	176	168	364	156	117	49	0	3	0.094	0	0.018
.	19.01.15-17.19.13-1-213069	141	11	11	3	0	2	641	8	8	0	0	NA	NA	NA	50	60	527	172	174	365	157	119	51	7	3	0.097	0.041	0.017
.	19.01.15-17.19.35-1-213092	242	18	18	6	0	3	661	16	16	0	0	NA	NA	NA	89	82	539	175	181	377	157	127	79	0	22	0.147	0	0.122
.	19.01.15-17.19.36-1-213094	206	43	43	13	0	6	656	40	40	0	0	NA	NA	NA	75	84	545	179	173	375	160	121	116	30	17	0.213	0.168	0.098
.	19.01.15-17.19.37-1-213095	232	43	43	10	0	8	648	39	39	0	0	NA	NA	NA	64	64	526	176	175	365	159	124	116	32	27	0.221	0.182	0.154
.	19.01.15-17.19.37-1-213097	59	2	2	1	0	0	600	1	1	0	0	NA	NA	NA	28	18	501	165	165	342	148	110	0	2	1	0	0.012	0.006
.	19.01.15-17.19.41-1-213116	156	12	12	6	0	6	624	10	10	0	0	NA	NA	NA	52	46	517	171	171	354	155	115	41	8	4	0.079	0.047	0.023
.	19.01.15-17.19.46-1-213118	173	14	14	5	0	3	635	13	13	0	0	NA	NA	NA	54	53	522	174	170	364	154	117	25	2	4	0.048	0.011	0.024
.	19.01.15-17.19.48-1-213126	145	13	13	4	0	2	637	12	12	0	0	NA	NA	NA	41	52	521	176	168	362	158	117	71	7	7	0.136	0.04	0.042
.	19.01.15-17.19.51-1-213130	262	53	53	13	0	8	659	48	48	0	0	NA	NA	NA	62	68	519	176	186	366	159	134	131	21	31	0.252	0.119	0.167
.	19.01.15-17.19.54-1-213132	177	8	8	5	0	4	631	7	7	0	0	NA	NA	NA	49	53	522	172	172	360	152	119	32	0	6	0.061	0	0.035
.	19.01.15-17.20.28-1-213173	31	1	1	0	0	0	0	0	0	0	0	NA	NA	NA	12	6	492	164	163	0	0	0	0	0	0	0	0	0
.	19.01.15-17.20.28-1-213175	64	6	6	2	0	1	594	5	5	0	0	NA	NA	NA	26	13	498	166	162	340	145	109	19	5	0	0.038	0.03	0
.	19.01.15-17.20.31-1-213177	209	19	19	6	0	5	632	16	16	0	0	NA	NA	NA	75	56	519	172	178	358	150	124	71	0	10	0.137	0	0.056
.	19.01.15-17.20.32-1-213180	153	10	10	3	0	3	621	8	8	0	0	NA	NA	NA	45	38	512	169	170	353	150	118	32	6	1	0.062	0.036	0.006
.	19.01.15-17.20.32-1-213181	61	2	2	1	0	1	304	1	1	0	0	NA	NA	NA	18	21	504	166	164	182	74	48	2	0	3	0.004	0	0.018
.	19.01.15-17.20.41-1-213206	34	1	1	0	0	0	0	0	0	0	0	NA	NA	NA	11	6	491	164	164	0	0	0	0	0	2	0	0	0.012
.	19.01.15-17.20.43-1-213207	158	13	13	4	0	3	619	10	10	0	0	NA	NA	NA	48	36	514	171	164	352	153	114	32	8	7	0.062	0.047	0.043
.	19.01.15-17.20.48-1-213209	117	11	11	5	0	3	620	10	10	0	0	NA	NA	NA	45	41	512	175	167	350	156	114	31	4	0	0.061	0.023	0
.	19.01.15-17.20.52-1-213210	31	1	1	0	0	0	0	0	0	0	0	NA	NA	NA	7	13	495	165	166	0	0	0	0	0	0	0	0	0
.	19.01.15-17.20.54-1-213212	66	2	2	1	0	1	405	1	1	0	0	NA	NA	NA	23	20	502	164	167	231	100	74	3	0	0	0.006	0	0
.	19.01.15-17.20.57-1-213216	143	9	9	3	0	2	628	7	7	0	0	NA	NA	NA	49	45	512	174	172	356	154	118	25	0	7	0.049	0	0.041
.	19.01.15-17.20.58-1-213218	86	5	5	2	0	2	611	4	4	0	0	NA	NA	NA	36	27	507	168	165	345	151	115	10	0	5	0.02	0	0.03
.	19.01.15-17.21.04-1-213229	92	5	5	0	0	0	608	3	3	0	0	NA	NA	NA	25	23	505	166	165	347	147	114	18	0	0	0.036	0	0
.	19.01.15-17.21.11-1-213232	150	8	8	2	0	1	628	6	6	0	0	NA	NA	NA	47	55	522	173	173	358	154	116	18	5	0	0.034	0.029	0
.	19.01.15-17.21.14-1-213237	150	14	14	0	0	0	619	12	12	0	0	NA	NA	NA	34	35	510	167	171	354	147	118	31	7	4	0.061	0.042	0.023
.	19.01.15-17.21.15-1-213238	235	25	25	6	0	4	645	23	23	0	0	NA	NA	NA	54	64	529	175	173	369	158	118	50	12	19	0.095	0.069	0.11
.	19.01.15-17.21.19-1-213247	65	2	2	1	0	1	602	1	1	0	0	NA	NA	NA	28	28	510	165	166	343	147	112	7	0	0	0.014	0	0
.	19.01.15-17.21.21-1-213250	66	5	5	2	0	1	616	4	4	0	0	NA	NA	NA	26	36	516	167	166	354	150	112	19	0	0	0.037	0	0
.	19.01.15-17.21.21-1-213251	67	6	6	0	0	0	611	5	5	0	0	NA	NA	NA	20	25	503	170	165	347	153	111	12	11	3	0.024	0.065	0.018
.	19.01.15-17.21.26-1-213258	146	15	15	3	0	1	620	13	13	0	0	NA	NA	NA	41	42	514	173	168	353	152	115	25	2	11	0.049	0.012	0.065
.	19.01.15-17.21.32-1-213268	151	13	13	3	0	2	632	11	11	0	0	NA	NA	NA	36	50	517	174	172	358	155	119	35	15	4	0.068	0.086	0.023
.	19.01.15-17.21.34-1-213269	170	8	8	3	0	3	637	7	7	0	0	NA	NA	NA	69	57	517	179	174	362	159	116	23	3	0	0.044	0.017	0
.	19.01.15-17.21.42-1-213291	56	2	2	1	0	1	607	1	1	0	0	NA	NA	NA	22	27	505	169	166	344	151	112	8	0	0	0.016	0	0
.	19.01.15-17.21.43-1-213292	58	2	2	0	0	0	612	1	1	0	0	NA	NA	NA	19	32	513	165	167	352	146	114	4	0	4	0.008	0	0.024
.	19.01.15-17.21.46-1-213293	59	3	3	0	0	0	609	2	2	0	0	NA	NA	NA	21	27	507	166	167	350	145	114	7	3	0	0.014	0.018	0
.	19.01.15-17.21.52-1-213304	64	2	2	0	0	0	608	1	1	0	0	NA	NA	NA	30	30	509	166	168	347	147	114	9	0	0	0.018	0	0
.	19.01.15-17.22.04-1-213312	31	1	1	0	0	0	0	0	0	0	0	NA	NA	NA	6	12	492	167	166	0	0	0	4	0	0	0.008	0	0
.	19.01.15-17.22.05-1-213313	150	8	8	3	0	3	633	7	7	0	0	NA	NA	NA	50	56	523	176	170	361	156	116	15	7	1	0.029	0.04	0.006
.	19.01.15-17.22.07-1-213316	145	8	8	3	0	1	624	7	7	0	0	NA	NA	NA	40	45	517	171	170	355	153	116	21	2	2	0.041	0.012	0.012
.	19.01.15-17.22.08-1-213317	151	7	7	2	0	2	627	5	5	0	0	NA	NA	NA	62	53	523	174	169	356	155	116	13	2	6	0.025	0.011	0.036
.	19.01.15-17.22.19-1-213329	117	10	10	4	0	4	618	8	8	0	0	NA	NA	NA	23	29	505	170	167	350	153	115	17	17	6	0.034	0.1	0.036
.	19.01.15-17.22.24-1-213336	240	29	29	8	0	4	638	25	25	0	0	NA	NA	NA	87	63	526	173	177	365	151	122	99	8	12	0.188	0.046	0.068
.	19.01.15-17.22.25-1-213337	32	1	1	1	0	1	0	0	0	0	0	NA	NA	NA	8	9	493	166	163	0	0	0	0	0	0	0	0	0
.	19.01.15-17.22.33-1-213343	89	6	6	0	0	0	608	4	4	0	0	NA	NA	NA	30	25	505	169	164	349	147	112	14	0	0	0.028	0	0
.	19.01.15-17.22.42-1-213361	153	22	22	6	0	2	641	19	19	0	0	NA	NA	NA	41	61	521	181	172	360	162	119	50	16	10	0.096	0.088	0.058
.	19.01.15-17.22.42-1-213362	144	9	9	2	0	2	620	8	8	0	0	NA	NA	NA	35	39	514	171	167	353	152	115	9	0	20	0.018	0	0.12
.	19.01.15-17.22.52-1-213366	95	13	13	3	0	3	610	12	12	0	0	NA	NA	NA	15	20	503	165	165	349	147	114	28	3	3	0.056	0.018	0.018
.	19.01.15-17.23.01-1-213370	32	1	1	0	0	0	0	0	0	0	0	NA	NA	NA	6	8	492	165	164	0	0	0	0	0	1	0	0	0.006
.	19.01.15-17.23.01-1-213371	59	3	3	0	0	0	608	1	1	0	0	NA	NA	NA	33	26	506	167	166	346	150	112	0	3	3	0	0.018	0.018
.	19.01.15-17.23.07-1-213378	64	2	2	0	0	0	401	1	1	0	0	NA	NA	NA	18	13	495	166	165	231	99	71	0	6	0	0	0.036	0
.	19.01.15-17.23.12-1-213385	30	1	1	1	0	1	0	0	0	0	0	NA	NA	NA	13	9	494	164	164	0	0	0	0	1	0	0	0.006	0
.	19.01.15-17.23.13-1-213388	63	2	2	0	0	0	601	1	1	0	0	NA	NA	NA	29	21	498	168	168	336	150	115	3	0	0	0.006	0	0
.	19.01.15-17.23.14-1-213389	126	7	7	4	0	3	617	6	6	0	0	NA	NA	NA	52	36	506	169	174	346	152	119	29	0	3	0.057	0	0.017
.	19.01.15-17.23.14-1-213391	93	5	5	0	0	0	619	4	4	0	0	NA	NA	NA	34	38	511	169	171	355	149	115	7	5	3	0.014	0.03	0.018
.	19.01.15-17.23.17-1-213395	97	7	7	2	0	1	624	6	6	0	0	NA	NA	NA	39	42	515	168	172	357	148	119	28	0	0	0.054	0	0
.	19.01.15-17.23.22-1-213404	119	11	11	2	0	2	622	8	8	0	0	NA	NA	NA	36	42	515	173	167	352	156	114	34	1	0	0.066	0.006	0
.	19.01.15-17.23.26-1-213406	60	2	2	1	0	1	602	1	1	0	0	NA	NA	NA	27	20	498	168	167	339	150	113	6	0	0	0.012	0	0
.	19.01.15-17.23.26-1-213407	117	6	6	6	0	3	625	5	5	0	0	NA	NA	NA	39	41	511	171	172	353	153	119	11	10	4	0.022	0.058	0.023
.	19.01.15-17.23.27-1-213409	208	36	36	12	0	9	627	32	32	0	0	NA	NA	NA	53	51	513	177	174	352	157	118	100	13	19	0.195	0.073	0.109
.	19.01.15-17.23.38-1-213420	62	3	3	1	0	1	607	1	1	0	0	NA	NA	NA	17	22	504	168	163	343	151	113	3	0	0	0.006	0	0
.	19.01.15-17.23.41-1-213436	85	4	4	1	0	1	611	3	3	0	0	NA	NA	NA	31	32	511	166	168	350	146	115	2	3	4	0.004	0.018	0.024
.	19.01.15-17.23.45-1-213440	120	5	5	2	0	2	620	3	3	0	0	NA	NA	NA	37	40	513	172	168	354	151	115	14	0	0	0.027	0	0
.	19.01.15-17.23.51-1-213450	60	2	2	0	0	0	450	0	0	0	0	NA	NA	NA	27	22	505	165	165	256	109	85	0	0	2	0	0	0.012
.	19.01.15-17.23.52-1-213452	63	2	2	0	0	0	253	1	1	0	0	NA	NA	NA	21	26	508	167	164	133	68	52	0	0	4	0	0	0.024
.	19.01.15-17.23.52-1-213453	37	1	1	0	0	0	0	0	0	0	0	NA	NA	NA	13	10	495	165	163	0	0	0	1	0	0	0.002	0	0
.	19.01.15-17.23.56-1-213454	209	35	35	11	0	6	650	32	32	0	0	NA	NA	NA	62	67	529	174	177	368	154	128	91	26	30	0.172	0.149	0.169
.	19.01.15-17.23.56-1-213456	65	2	2	0	0	0	454	1	1	0	0	NA	NA	NA	24	26	504	165	170	261	108	85	2	0	2	0.004	0	0.012
.	19.01.15-17.24.00-1-213459	172	14	14	5	0	3	632	11	11	0	0	NA	NA	NA	41	46	510	174	175	355	154	123	29	4	5	0.057	0.023	0.029
.	19.01.15-17.24.02-1-213461	127	8	8	0	0	0	616	7	7	0	0	NA	NA	NA	57	35	510	170	168	349	152	115	18	3	2	0.035	0.018	0.012
.	19.01.15-17.24.06-1-213466	60	2	2	0	0	0	604	1	1	0	0	NA	NA	NA	18	21	503	165	166	347	145	112	2	0	2	0.004	0	0.012
.	19.01.15-17.24.06-1-213467	207	9	9	4	0	3	642	8	8	0	0	NA	NA	NA	68	65	528	171	179	366	151	125	24	1	8	0.045	0.006	0.045
.	19.01.15-17.24.23-1-213484	221	33	33	10	0	8	650	30	30	0	0	NA	NA	NA	59	70	521	178	184	361	160	129	123	7	12	0.236	0.039	0.065
.	19.01.15-17.24.23-1-213485	180	32	32	8	0	5	621	29	29	0	0	NA	NA	NA	70	51	518	176	170	351	153	117	101	34	7	0.195	0.193	0.041
.	19.01.15-17.24.24-1-213487	183	27	27	4	0	4	625	24	24	0	0	NA	NA	NA	47	44	516	171	170	356	150	119	62	21	10	0.12	0.123	0.059
.	19.01.15-17.24.33-1-213496	39	1	1	0	0	0	0	0	0	0	0	NA	NA	NA	7	10	492	165	166	0	0	0	0	0	0	0	0	0
.	19.01.15-17.24.39-1-213502	172	11	11	1	0	0	631	9	9	0	0	NA	NA	NA	59	50	520	175	168	359	154	118	11	6	10	0.021	0.034	0.06
.	19.01.15-17.24.43-1-213520	453	63	63	18	0	12	696	57	57	0	0	NA	NA	NA	128	117	564	181	185	400	163	133	210	11	24	0.372	0.061	0.13
.	19.01.15-17.24.58-1-213527	34	1	1	0	0	0	0	0	0	0	0	NA	NA	NA	5	11	493	166	165	0	0	0	0	0	1	0	0	0.006
.	19.01.15-17.25.06-1-213532	231	62	62	29	0	17	644	60	60	0	0	NA	NA	NA	61	71	538	171	175	375	150	119	172	37	35	0.32	0.216	0.2
.	19.01.15-17.25.13-1-213544	33	1	1	0	0	0	0	0	0	0	0	NA	NA	NA	14	12	495	167	163	0	0	0	0	1	0	0	0.006	0
.	19.01.15-17.25.13-1-213545	65	2	2	0	0	0	614	1	1	0	0	NA	NA	NA	20	31	504	171	169	344	154	116	9	0	0	0.018	0	0
.	19.01.15-17.25.15-1-213549	275	51	51	14	0	10	642	45	45	0	0	NA	NA	NA	70	63	524	178	174	363	159	120	136	32	32	0.26	0.18	0.184
.	19.01.15-17.25.27-1-213565	30	1	1	0	0	0	0	0	0	0	0	NA	NA	NA	6	10	495	165	163	0	0	0	5	0	0	0.01	0	0
.	19.01.15-17.25.29-1-213569	65	3	3	1	0	1	603	1	1	0	0	NA	NA	NA	30	24	500	167	170	341	146	116	4	0	2	0.008	0	0.012
.	19.01.15-17.25.32-1-213573	69	3	3	1	0	1	551	2	2	0	0	NA	NA	NA	17	17	498	168	164	318	132	101	3	0	6	0.006	0	0.037
.	19.01.15-17.25.32-1-213574	233	25	25	5	0	4	646	23	23	0	0	NA	NA	NA	71	67	524	180	176	364	163	119	70	18	1	0.134	0.1	0.006
.	19.01.15-17.25.35-1-213577	31	1	1	0	0	0	0	0	0	0	0	NA	NA	NA	10	4	492	163	162	0	0	0	1	0	0	0.002	0	0
.	19.01.15-17.25.37-1-213578	374	20	20	6	0	6	682	19	19	0	0	NA	NA	NA	104	105	543	187	188	379	166	137	81	8	10	0.149	0.043	0.053
.	19.01.15-17.25.46-1-213597	147	8	8	0	0	0	622	7	7	0	0	NA	NA	NA	46	36	509	169	171	352	150	120	23	13	0	0.045	0.077	0
.	19.01.15-17.25.50-1-213601	147	12	12	3	0	1	637	11	11	0	0	NA	NA	NA	49	48	518	170	173	362	152	123	25	2	9	0.048	0.012	0.052
.	19.01.15-17.25.52-1-213610	95	5	5	1	0	1	611	3	3	0	0	NA	NA	NA	41	30	503	169	171	344	150	117	14	0	5	0.028	0	0.029
.	19.01.15-17.26.16-1-213625	31	1	1	1	0	1	0	0	0	0	0	NA	NA	NA	7	11	496	165	163	0	0	0	0	1	0	0	0.006	0
.	19.01.15-17.26.47-1-213667	138	13	13	3	0	2	617	9	9	0	0	NA	NA	NA	58	36	512	168	169	350	150	117	32	5	2	0.062	0.03	0.012
.	19.01.15-17.26.47-1-213668	144	8	8	1	0	1	636	6	6	0	0	NA	NA	NA	49	50	520	175	168	364	155	117	26	2	3	0.05	0.011	0.018
.	19.01.15-17.27.01-1-213673	120	6	6	0	0	0	615	4	4	0	0	NA	NA	NA	44	35	506	172	170	346	153	116	16	4	0	0.032	0.023	0
.	19.01.15-17.27.01-1-213674	83	6	6	1	0	1	610	5	5	0	0	NA	NA	NA	21	26	500	170	169	341	154	115	1	16	2	0.002	0.094	0.012
.	19.01.15-17.27.01-1-213675	320	22	22	8	0	5	670	20	20	0	0	NA	NA	NA	83	93	543	183	180	380	161	129	66	10	6	0.122	0.055	0.033
.	19.01.15-17.27.09-1-213684	95	4	4	3	0	2	625	2	2	0	0	NA	NA	NA	31	43	513	174	169	355	157	113	0	8	12	0	0.046	0.071
.	19.01.15-17.27.13-1-213689	34	1	1	0	0	0	0	0	0	0	0	NA	NA	NA	11	9	495	164	163	0	0	0	2	0	0	0.004	0	0
.	19.01.15-17.27.16-1-213695	34	1	1	0	0	0	0	0	0	0	0	NA	NA	NA	13	11	492	166	166	0	0	0	0	0	0	0	0	0
.	19.01.15-17.27.16-1-213697	62	5	5	2	0	2	606	3	3	0	0	NA	NA	NA	22	25	504	169	165	344	149	113	12	0	0	0.024	0	0
.	19.01.15-17.27.18-1-213700	230	40	40	14	0	10	649	37	37	0	0	NA	NA	NA	76	74	531	175	181	370	156	123	156	25	19	0.294	0.143	0.105
.	19.01.15-17.27.20-1-213707	231	34	34	7	0	5	654	31	31	0	0	NA	NA	NA	60	77	527	174	189	366	154	134	68	26	18	0.129	0.149	0.095
.	19.01.15-17.27.20-1-213709	87	3	3	1	0	1	623	2	2	0	0	NA	NA	NA	33	38	510	167	174	354	147	122	4	0	3	0.008	0	0.017
.	19.01.15-17.27.21-1-213710	209	34	34	7	0	6	633	32	32	0	0	NA	NA	NA	65	54	521	170	176	363	151	119	108	10	8	0.207	0.059	0.045
.	19.01.15-17.27.26-1-213716	149	6	6	2	0	1	627	4	4	0	0	NA	NA	NA	34	40	509	170	174	354	152	121	7	2	7	0.014	0.012	0.04
.	19.01.15-17.27.31-1-213725	156	22	22	6	0	5	633	21	21	0	0	NA	NA	NA	53	56	523	178	168	362	159	112	39	16	9	0.075	0.09	0.054
.	19.01.15-17.27.32-1-213727	199	16	16	6	0	5	645	15	15	0	0	NA	NA	NA	49	69	530	177	175	367	156	122	46	3	13	0.087	0.017	0.074
.	19.01.15-17.27.35-1-213730	126	12	12	3	0	3	616	10	10	0	0	NA	NA	NA	44	41	514	171	169	352	152	112	25	7	4	0.049	0.041	0.024
.	19.01.15-17.27.49-1-213751	274	74	74	27	0	20	668	67	67	0	0	NA	NA	NA	63	92	548	184	173	385	163	120	203	15	28	0.37	0.082	0.162
.	19.01.15-17.28.01-1-213759	71	5	5	3	0	2	614	4	4	0	0	NA	NA	NA	20	32	507	169	169	352	147	115	28	0	3	0.055	0	0.018
.	19.01.15-17.28.06-1-213765	118	6	6	1	0	1	618	4	4	0	0	NA	NA	NA	35	39	505	175	172	346	156	116	14	13	0	0.028	0.074	0
.	19.01.15-17.28.14-1-213778	240	26	26	7	0	5	655	21	21	0	0	NA	NA	NA	78	73	529	175	182	368	157	130	78	3	6	0.147	0.017	0.033
.	19.01.15-17.28.40-1-213796	204	10	10	1	0	1	650	9	9	0	0	NA	NA	NA	57	67	525	177	178	366	160	124	53	1	2	0.101	0.006	0.011
.	19.01.15-17.28.45-1-213812	63	3	3	1	0	1	152	2	2	0	0	NA	NA	NA	18	20	500	168	165	84	38	30	1	0	3	0.002	0	0.018
.	19.01.15-17.28.48-1-213813	159	9	9	3	0	2	629	8	8	0	0	NA	NA	NA	52	52	523	170	172	361	149	119	21	5	3	0.04	0.029	0.017
.	19.01.15-17.28.48-1-213814	147	7	7	3	0	1	629	6	6	0	0	NA	NA	NA	41	44	516	171	170	359	155	115	16	4	2	0.031	0.023	0.012
.	19.01.15-17.28.51-1-213816	89	3	3	0	0	0	618	2	2	0	0	NA	NA	NA	32	38	508	166	177	345	149	124	13	0	0	0.026	0	0
.	19.01.15-17.29.00-1-213826	247	18	18	6	0	5	671	15	15	0	0	NA	NA	NA	74	84	540	181	176	380	167	124	75	19	2	0.139	0.105	0.011
.	19.01.15-17.29.01-1-213828	34	1	1	0	0	0	0	0	0	0	0	NA	NA	NA	10	19	500	167	165	0	0	0	1	0	0	0.002	0	0
.	19.01.15-17.29.03-1-213829	232	24	24	5	0	5	642	21	21	0	0	NA	NA	NA	62	58	520	179	172	363	159	120	100	7	14	0.192	0.039	0.081
.	19.01.15-17.29.11-1-213839	127	8	8	2	0	1	618	6	6	0	0	NA	NA	NA	34	39	509	169	174	350	151	117	38	0	4	0.075	0	0.023
.	19.01.15-17.29.11-1-213840	151	11	11	2	0	2	631	8	8	0	0	NA	NA	NA	55	52	522	174	169	360	157	114	53	4	4	0.102	0.023	0.024
.	19.01.15-17.29.19-1-213849	63	3	3	1	0	1	604	2	2	0	0	NA	NA	NA	25	22	498	170	167	342	149	113	9	0	0	0.018	0	0
.	19.01.15-17.29.24-1-213857	35	1	1	1	0	1	0	0	0	0	0	NA	NA	NA	9	7	490	164	166	0	0	0	0	2	0	0	0.012	0
.	19.01.15-17.29.28-1-213865	114	10	10	2	0	1	617	9	9	0	0	NA	NA	NA	40	34	510	166	171	354	147	116	29	9	4	0.057	0.054	0.023
.	19.01.15-17.29.29-1-213867	179	14	14	3	0	3	638	11	11	0	0	NA	NA	NA	59	56	523	173	173	363	154	121	39	8	5	0.075	0.046	0.029
.	19.01.15-17.29.34-1-213871	59	2	2	0	0	0	613	1	1	0	0	NA	NA	NA	19	24	501	170	166	347	152	114	7	0	0	0.014	0	0
.	19.01.15-17.29.37-1-213874	89	10	10	1	0	1	614	8	8	0	0	NA	NA	NA	37	28	499	173	169	341	155	118	15	9	13	0.03	0.052	0.077
.	19.01.15-17.29.40-1-213876	97	9	9	4	0	2	613	7	7	0	0	NA	NA	NA	32	30	504	167	172	344	149	120	27	4	7	0.054	0.024	0.041
.	19.01.15-17.29.44-1-213893	198	13	13	5	0	4	657	11	11	0	0	NA	NA	NA	69	79	536	176	180	378	156	123	23	14	9	0.043	0.08	0.05
.	19.01.15-17.29.45-1-213897	120	9	9	4	0	3	617	7	7	0	0	NA	NA	NA	38	42	517	170	168	350	151	116	28	6	4	0.054	0.035	0.024
.	19.01.15-17.29.46-1-213898	33	1	1	0	0	0	0	0	0	0	0	NA	NA	NA	10	10	496	164	163	0	0	0	1	0	0	0.002	0	0
.	19.01.15-17.29.48-1-213901	58	3	3	0	0	0	622	2	2	0	0	NA	NA	NA	19	33	509	170	167	350	155	117	6	0	2	0.012	0	0.012
.	19.01.15-17.29.59-1-213910	123	17	17	4	0	4	618	15	15	0	0	NA	NA	NA	44	40	516	168	169	352	151	115	25	16	6	0.048	0.095	0.036
.	19.01.15-17.30.04-1-213919	86	4	4	0	0	0	610	3	3	0	0	NA	NA	NA	35	32	511	167	167	348	146	116	1	7	0	0.002	0.042	0
.	19.01.15-17.30.06-1-213921	184	47	47	14	0	10	647	42	42	0	0	NA	NA	NA	63	65	527	177	174	367	158	122	125	32	16	0.237	0.181	0.092
.	19.01.15-17.30.07-1-213922	211	15	15	1	0	1	638	12	12	0	0	NA	NA	NA	61	59	524	174	174	366	151	121	29	8	10	0.055	0.046	0.057
.	19.01.15-17.30.23-1-213935	124	14	14	1	0	1	623	13	13	0	0	NA	NA	NA	39	40	510	173	170	351	154	118	17	8	6	0.033	0.046	0.035
.	19.01.15-17.30.33-1-213945	87	8	8	1	0	1	615	6	6	0	0	NA	NA	NA	28	31	505	170	169	344	152	119	13	7	4	0.026	0.041	0.024
.	19.01.15-17.30.41-1-213964	60	2	2	1	0	1	602	1	1	0	0	NA	NA	NA	26	19	499	167	166	343	145	114	1	1	0	0.002	0.006	0
.	19.01.15-17.30.43-1-213966	87	4	4	1	0	1	611	3	3	0	0	NA	NA	NA	15	21	502	167	165	347	151	113	4	3	0	0.008	0.018	0
.	19.01.15-17.30.43-1-213967	35	1	1	0	0	0	0	0	0	0	0	NA	NA	NA	7	15	498	167	163	0	0	0	0	0	0	0	0	0
.	19.01.15-17.30.45-1-213970	90	5	5	1	0	1	614	3	3	0	0	NA	NA	NA	34	27	502	170	168	345	153	116	15	0	3	0.03	0	0.018
.	19.01.15-17.30.46-1-213971	89	3	3	0	0	0	615	2	2	0	0	NA	NA	NA	31	33	505	169	172	348	150	117	10	0	3	0.02	0	0.017
.	19.01.15-17.30.49-1-213975	91	5	5	2	0	2	613	4	4	0	0	NA	NA	NA	31	33	509	168	169	349	148	116	9	8	1	0.018	0.048	0.006
.	19.01.15-17.30.53-1-213977	154	21	21	8	0	5	618	17	17	0	0	NA	NA	NA	54	41	516	167	171	355	149	114	68	16	7	0.132	0.096	0.041
.	19.01.15-17.30.57-1-213978	202	19	19	4	0	3	644	17	17	0	0	NA	NA	NA	51	57	520	181	169	365	162	117	68	8	2	0.131	0.044	0.012
.	19.01.15-17.31.00-1-213980	204	15	15	10	0	7	646	13	13	0	0	NA	NA	NA	58	72	534	172	179	370	151	125	51	18	8	0.096	0.105	0.045
.	19.01.15-17.31.03-1-213981	68	9	9	0	0	0	601	7	7	0	0	NA	NA	NA	28	23	505	165	166	346	142	113	8	9	1	0.016	0.055	0.006
.	19.01.15-17.31.03-1-213982	36	1	1	0	0	0	0	0	0	0	0	NA	NA	NA	13	15	498	168	162	0	0	0	0	0	2	0	0	0.012
.	19.01.15-17.31.06-1-214006	34	1	1	1	0	1	0	0	0	0	0	NA	NA	NA	7	8	495	163	163	0	0	0	0	1	0	0	0.006	0
.	19.01.15-17.31.07-1-214007	122	15	15	4	0	3	626	13	13	0	0	NA	NA	NA	40	46	517	171	171	356	154	116	32	10	1	0.062	0.058	0.006
.	19.01.15-17.31.08-1-214008	29	1	1	0	0	0	0	0	0	0	0	NA	NA	NA	8	7	492	163	165	0	0	0	0	0	0	0	0	0
.	19.01.15-17.31.08-1-214009	67	4	4	0	0	0	605	3	3	0	0	NA	NA	NA	23	25	505	165	168	346	146	113	10	0	0	0.02	0	0
.	19.01.15-17.31.11-1-214034	125	6	6	0	0	0	621	5	5	0	0	NA	NA	NA	38	30	509	169	165	355	151	115	18	1	3	0.035	0.006	0.018
.	19.01.15-17.31.25-1-214054	64	7	7	0	0	0	603	6	6	0	0	NA	NA	NA	30	17	496	169	165	339	151	113	14	11	4	0.028	0.065	0.024
.	19.01.15-17.31.26-1-214056	319	48	48	13	0	8	688	41	41	0	0	NA	NA	NA	96	107	551	188	181	396	166	126	159	14	27	0.289	0.074	0.149
.	19.01.15-17.31.31-1-214067	123	6	6	1	0	1	624	3	3	0	0	NA	NA	NA	42	45	516	168	174	354	150	120	11	0	3	0.021	0	0.017
.	19.01.15-17.31.34-1-214070	86	5	5	1	0	1	612	4	4	0	0	NA	NA	NA	35	29	507	166	169	348	147	117	1	0	11	0.002	0	0.065
.	19.01.15-17.31.34-1-214071	90	3	3	1	0	1	613	2	2	0	0	NA	NA	NA	30	31	508	166	170	350	148	115	3	5	0	0.006	0.03	0
.	19.01.15-17.31.34-1-214072	96	3	3	3	0	2	610	2	2	0	0	NA	NA	NA	32	29	503	172	167	341	154	115	9	3	0	0.018	0.017	0
.	19.01.15-17.31.37-1-214076	34	1	1	0	0	0	0	0	0	0	0	NA	NA	NA	7	12	495	165	165	0	0	0	4	0	0	0.008	0	0
.	19.01.15-17.31.38-1-214077	36	1	1	0	0	0	0	0	0	0	0	NA	NA	NA	11	9	493	166	163	0	0	0	0	2	0	0	0.012	0
.	19.01.15-17.31.42-1-214094	34	1	1	0	0	0	0	0	0	0	0	NA	NA	NA	5	7	490	167	163	0	0	0	3	0	0	0.006	0	0
.	19.01.15-17.31.45-1-214096	66	4	4	2	0	1	619	3	3	0	0	NA	NA	NA	18	34	508	170	169	353	149	117	3	5	0	0.006	0.029	0
.	19.01.15-17.31.45-1-214097	423	39	39	12	0	8	701	35	35	0	0	NA	NA	NA	133	123	560	186	190	397	167	137	113	37	16	0.202	0.199	0.084
.	19.01.15-17.31.45-1-214098	282	37	37	10	0	8	662	33	33	0	0	NA	NA	NA	77	85	536	182	180	372	164	126	109	19	14	0.203	0.104	0.078
.	19.01.15-17.31.48-1-214099	209	10	10	2	0	2	650	7	7	0	0	NA	NA	NA	54	73	529	184	173	368	166	116	32	10	5	0.06	0.054	0.029
.	19.01.15-17.31.48-1-214101	121	6	6	0	0	0	630	5	5	0	0	NA	NA	NA	26	40	508	174	171	357	154	119	16	5	1	0.031	0.029	0.006
.	19.01.15-17.31.50-1-214103	152	34	34	9	0	8	630	28	28	0	0	NA	NA	NA	49	55	519	175	174	354	155	121	60	21	8	0.116	0.12	0.046
.	19.01.15-17.31.56-1-214114	179	32	32	7	0	6	629	31	31	0	0	NA	NA	NA	52	49	517	175	170	356	157	116	86	24	21	0.166	0.137	0.124
.	19.01.15-17.32.06-1-214124	87	3	3	1	0	1	613	2	2	0	0	NA	NA	NA	38	34	508	173	166	348	151	114	0	3	2	0	0.017	0.012
.	19.01.15-17.32.15-1-214133	58	3	3	0	0	0	610	2	2	0	0	NA	NA	NA	27	31	505	169	170	347	148	115	4	0	7	0.008	0	0.041
.	19.01.15-17.32.26-1-214148	123	6	6	5	0	1	622	5	5	0	0	NA	NA	NA	31	37	513	169	168	356	151	115	25	0	0	0.049	0	0
.	19.01.15-17.32.29-1-214151	121	8	8	3	0	3	606	6	6	0	0	NA	NA	NA	37	29	508	167	167	345	150	111	30	0	2	0.059	0	0.012
.	19.01.15-17.32.40-1-214159	86	4	4	2	0	2	616	3	3	0	0	NA	NA	NA	27	30	505	169	169	351	150	115	9	1	0	0.018	0.006	0
.	19.01.15-17.32.44-1-214180	214	24	24	9	0	7	649	20	20	0	0	NA	NA	NA	61	71	523	185	176	362	163	124	66	22	18	0.126	0.119	0.102
.	19.01.15-17.32.48-1-214182	61	3	3	0	0	0	601	2	2	0	0	NA	NA	NA	32	24	498	170	169	339	148	114	16	0	0	0.032	0	0
.	19.01.15-17.32.49-1-214183	349	43	43	13	0	10	702	41	41	0	0	NA	NA	NA	95	122	567	187	181	403	171	128	163	6	19	0.287	0.032	0.105
.	19.01.15-17.32.53-1-214187	230	33	33	11	0	10	652	29	29	0	0	NA	NA	NA	69	75	537	174	177	375	152	125	149	13	10	0.277	0.075	0.056
.	19.01.15-17.32.55-1-214190	141	6	6	1	0	1	629	5	5	0	0	NA	NA	NA	43	42	512	173	170	355	153	121	23	0	0	0.045	0	0
.	19.01.15-17.32.55-1-214191	88	4	4	0	0	0	600	3	3	0	0	NA	NA	NA	29	18	497	168	166	338	148	114	3	8	3	0.006	0.048	0.018
.	19.01.15-17.32.59-1-214195	89	5	5	2	0	1	618	3	3	0	0	NA	NA	NA	39	30	504	169	170	348	151	119	23	0	0	0.046	0	0
.	19.01.15-17.33.00-1-214196	61	3	3	0	0	0	613	2	2	0	0	NA	NA	NA	24	27	507	165	168	351	149	113	7	8	0	0.014	0.048	0
.	19.01.15-17.33.05-1-214203	64	4	4	1	0	1	593	3	3	0	0	NA	NA	NA	37	16	497	168	164	335	148	110	17	0	0	0.034	0	0
.	19.01.15-17.33.10-1-214208	203	12	12	3	0	3	627	7	7	0	0	NA	NA	NA	63	47	518	172	170	358	154	115	32	8	4	0.062	0.047	0.024
.	19.01.15-17.33.12-1-214214	59	2	2	1	0	0	608	1	1	0	0	NA	NA	NA	23	23	503	167	166	343	150	115	3	0	3	0.006	0	0.018
.	19.01.15-17.33.16-1-214219	63	4	4	1	0	1	608	3	3	0	0	NA	NA	NA	26	26	504	168	167	348	150	110	11	0	0	0.022	0	0
.	19.01.15-17.33.22-1-214226	116	10	10	4	0	3	625	9	9	0	0	NA	NA	NA	38	40	514	172	167	356	155	114	23	6	7	0.045	0.035	0.042
.	19.01.15-17.33.27-1-214229	125	14	14	3	0	3	620	12	12	0	0	NA	NA	NA	40	35	510	167	171	348	151	121	51	2	0	0.1	0.012	0
.	19.01.15-17.33.28-1-214230	87	5	5	4	0	2	603	4	4	0	0	NA	NA	NA	32	24	501	171	165	339	151	113	15	0	4	0.03	0	0.024
.	19.01.15-17.33.29-1-214235	147	18	18	6	0	5	628	16	16	0	0	NA	NA	NA	51	42	515	172	168	356	155	117	44	20	12	0.085	0.116	0.071
.	19.01.15-17.33.30-1-214239	86	4	4	3	0	3	616	2	2	0	0	NA	NA	NA	24	29	502	170	170	347	152	117	5	5	0	0.01	0.029	0
.	19.01.15-17.33.35-1-214242	120	13	13	1	0	1	626	12	12	0	0	NA	NA	NA	47	45	513	174	171	353	155	118	18	8	3	0.035	0.046	0.018
.	19.01.15-17.33.50-1-214265	179	11	11	4	0	3	641	10	10	0	0	NA	NA	NA	65	64	525	182	170	361	162	118	46	0	7	0.088	0	0.041
.	19.01.15-17.33.51-1-214266	90	12	12	2	0	2	622	11	11	0	0	NA	NA	NA	21	31	506	168	170	352	151	119	29	0	3	0.057	0	0.018
.	19.01.15-17.34.06-1-214283	62	2	2	0	0	0	599	1	1	0	0	NA	NA	NA	26	22	505	166	164	344	146	109	2	0	2	0.004	0	0.012
.	19.01.15-17.34.07-1-214286	148	10	10	4	0	4	622	8	8	0	0	NA	NA	NA	51	44	510	177	170	349	156	117	18	8	14	0.035	0.045	0.082
.	19.01.15-17.34.09-1-214287	253	12	12	2	0	2	635	11	11	0	0	NA	NA	NA	77	56	524	172	173	364	153	118	41	3	11	0.078	0.017	0.064
.	19.01.15-17.34.17-1-214298	147	11	11	3	0	2	627	8	8	0	0	NA	NA	NA	53	47	519	170	171	357	153	117	25	9	0	0.048	0.053	0
.	19.01.15-17.34.18-1-214301	88	5	5	3	0	3	621	4	4	0	0	NA	NA	NA	24	38	510	169	172	353	150	118	7	0	7	0.014	0	0.041
.	19.01.15-17.34.19-1-214303	32	1	1	0	0	0	0	0	0	0	0	NA	NA	NA	7	9	495	164	163	0	0	0	0	0	1	0	0	0.006
.	19.01.15-17.34.21-1-214309	95	6	6	1	0	1	604	5	5	0	0	NA	NA	NA	41	21	502	168	164	343	149	112	7	3	4	0.014	0.018	0.024
.	19.01.15-17.34.21-1-214310	233	27	27	8	0	6	672	25	25	0	0	NA	NA	NA	62	90	543	179	181	383	161	128	79	22	20	0.145	0.123	0.11
.	19.01.15-17.34.22-1-214311	124	17	17	3	0	2	622	16	16	0	0	NA	NA	NA	42	40	514	171	168	356	151	115	32	13	2	0.062	0.076	0.012
.	19.01.15-17.34.24-1-214318	122	9	9	2	0	2	611	5	5	0	0	NA	NA	NA	38	25	505	167	166	349	147	115	23	4	0	0.046	0.024	0
.	19.01.15-17.34.37-1-214329	67	2	2	0	0	0	600	0	0	0	0	NA	NA	NA	32	17	497	169	164	335	152	113	3	0	0	0.006	0	0
.	19.01.15-17.34.39-1-214333	199	12	12	3	0	2	651	11	11	0	0	NA	NA	NA	57	70	534	176	173	370	162	119	24	15	7	0.045	0.085	0.04
.	19.01.15-17.34.40-1-214335	148	5	5	2	0	2	636	3	3	0	0	NA	NA	NA	46	50	518	173	172	358	157	121	24	0	0	0.046	0	0
.	19.01.15-17.34.41-1-214351	146	11	11	2	0	2	624	9	9	0	0	NA	NA	NA	43	46	519	171	169	356	153	115	16	7	9	0.031	0.041	0.053
.	19.01.15-17.34.43-1-214353	61	3	3	2	0	1	608	2	2	0	0	NA	NA	NA	26	27	503	169	168	345	149	114	2	6	5	0.004	0.036	0.03
.	19.01.15-17.34.47-1-214356	288	28	28	7	0	5	656	24	24	0	0	NA	NA	NA	77	78	542	181	168	379	163	114	108	7	11	0.199	0.039	0.065
.	19.01.15-17.34.48-1-214358	145	12	12	2	0	0	634	11	11	0	0	NA	NA	NA	34	50	516	175	172	358	156	120	25	9	2	0.048	0.051	0.012
.	19.01.15-17.34.51-1-214360	91	6	6	2	0	2	614	5	5	0	0	NA	NA	NA	39	30	512	165	166	352	145	117	15	13	0	0.029	0.079	0
.	19.01.15-17.34.58-1-214365	176	44	44	17	0	8	628	43	43	0	0	NA	NA	NA	71	56	520	175	174	355	153	120	127	13	28	0.244	0.074	0.161
.	19.01.15-17.35.01-1-214368	213	34	34	10	0	8	635	30	30	0	0	NA	NA	NA	58	61	520	176	178	359	154	122	99	12	20	0.19	0.068	0.112
.	19.01.15-17.35.06-1-214374	59	2	2	1	0	1	613	1	1	0	0	NA	NA	NA	33	31	504	169	171	348	151	114	4	4	0	0.008	0.024	0
.	19.01.15-17.35.12-1-214380	235	39	39	15	0	9	646	36	36	0	0	NA	NA	NA	63	65	529	176	173	368	155	123	106	26	8	0.2	0.148	0.046
.	19.01.15-17.35.12-1-214381	264	13	13	8	0	5	655	11	11	0	0	NA	NA	NA	80	72	535	178	172	375	160	120	66	6	0	0.123	0.034	0
.	19.01.15-17.35.13-1-214383	37	1	1	0	0	0	0	0	0	0	0	NA	NA	NA	7	8	493	164	164	0	0	0	2	0	0	0.004	0	0
.	19.01.15-17.35.17-1-214390	148	11	11	2	0	2	623	9	9	0	0	NA	NA	NA	39	35	511	173	164	354	156	113	9	20	2	0.018	0.116	0.012
.	19.01.15-17.35.20-1-214400	121	7	7	3	0	2	635	5	5	0	0	NA	NA	NA	49	60	520	171	182	359	149	127	9	5	9	0.017	0.029	0.049
.	19.01.15-17.35.21-1-214401	211	60	60	22	0	18	636	57	57	0	0	NA	NA	NA	39	56	522	174	173	364	152	120	144	50	26	0.276	0.287	0.15
.	19.01.15-17.35.37-1-214414	291	37	37	11	0	8	653	35	35	0	0	NA	NA	NA	90	79	543	175	174	375	158	120	82	13	4	0.151	0.074	0.023
.	19.01.15-17.35.54-1-214437	275	81	81	22	0	15	651	73	73	0	0	NA	NA	NA	75	80	543	179	171	374	160	117	163	48	36	0.3	0.268	0.211
.	19.01.15-17.35.55-1-214438	34	1	1	1	0	1	0	0	0	0	0	NA	NA	NA	6	9	492	163	167	0	0	0	4	0	0	0.008	0	0
.	19.01.15-17.36.02-1-214451	120	9	9	2	0	2	617	8	8	0	0	NA	NA	NA	41	35	509	170	169	348	154	115	20	0	6	0.039	0	0.036
.	19.01.15-17.36.06-1-214459	122	13	13	3	0	3	611	11	11	0	0	NA	NA	NA	36	34	512	169	166	354	146	111	27	5	2	0.053	0.03	0.012
.	19.01.15-17.36.10-1-214460	88	7	7	2	0	2	604	6	6	0	0	NA	NA	NA	27	24	504	167	166	345	147	112	16	5	0	0.032	0.03	0
.	19.01.15-17.36.16-1-214469	89	3	3	1	0	1	612	2	2	0	0	NA	NA	NA	24	32	507	168	170	348	149	115	3	0	2	0.006	0	0.012
.	19.01.15-17.36.22-1-214478	93	5	5	1	0	1	627	4	4	0	0	NA	NA	NA	34	48	517	172	172	357	151	119	11	3	3	0.021	0.017	0.017
.	19.01.15-17.36.29-1-214490	32	1	1	1	0	1	0	0	0	0	0	NA	NA	NA	9	9	495	163	164	0	0	0	1	0	0	0.002	0	0
.	19.01.15-17.36.32-1-214499	121	8	8	3	0	0	626	6	6	0	0	NA	NA	NA	41	47	518	170	172	358	151	117	17	5	13	0.033	0.029	0.076
.	19.01.15-17.36.33-1-214500	29	1	1	1	0	1	0	0	0	0	0	NA	NA	NA	6	10	496	163	164	0	0	0	0	0	0	0	0	0
.	19.01.15-17.36.36-1-214503	65	2	2	1	0	0	619	1	1	0	0	NA	NA	NA	19	31	508	168	168	348	154	117	13	0	0	0.026	0	0
.	19.01.15-17.36.36-1-214504	85	6	6	1	0	1	621	4	4	0	0	NA	NA	NA	22	40	514	171	168	353	153	115	1	3	15	0.002	0.018	0.089
.	19.01.15-17.36.37-1-214506	88	4	4	2	0	2	598	2	2	0	0	NA	NA	NA	42	25	502	168	168	337	147	114	22	0	1	0.044	0	0.006
.	19.01.15-17.36.53-1-214527	213	21	21	5	0	5	645	20	20	0	0	NA	NA	NA	60	72	533	175	177	367	154	124	69	23	0	0.129	0.131	0
.	19.01.15-17.36.57-1-214535	126	18	18	3	0	2	617	17	17	0	0	NA	NA	NA	49	35	506	173	169	344	154	119	79	0	0	0.156	0	0
.	19.01.15-17.36.59-1-214537	238	22	22	9	0	7	642	19	19	0	0	NA	NA	NA	78	64	526	177	174	363	158	121	82	5	12	0.156	0.028	0.069
.	19.01.15-17.37.02-1-214539	326	34	34	10	0	4	666	31	31	0	0	NA	NA	NA	103	81	531	183	180	376	164	126	127	22	19	0.239	0.12	0.106
.	19.01.15-17.37.04-1-214543	214	44	44	9	0	6	656	40	40	0	0	NA	NA	NA	56	74	532	180	175	372	162	122	127	30	3	0.239	0.167	0.017
.	19.01.15-17.37.06-1-214544	243	21	21	5	0	4	660	17	17	0	0	NA	NA	NA	76	78	529	182	180	372	166	122	62	11	16	0.117	0.06	0.089
.	19.01.15-17.37.09-1-214547	65	2	2	0	0	0	452	1	1	0	0	NA	NA	NA	11	23	503	168	165	257	111	84	2	0	0	0.004	0	0
.	19.01.15-17.37.23-1-214569	148	40	40	14	0	10	628	37	37	0	0	NA	NA	NA	46	47	515	172	173	358	154	116	126	15	16	0.245	0.087	0.092
.	19.01.15-17.37.31-1-214575	263	20	20	8	0	5	673	18	18	0	0	NA	NA	NA	77	100	548	181	184	381	161	131	45	20	7	0.082	0.11	0.038
.	19.01.15-17.37.35-1-214580	37	1	1	0	0	0	0	0	0	0	0	NA	NA	NA	13	9	494	164	164	0	0	0	1	0	0	0.002	0	0
.	19.01.15-17.37.39-1-214583	322	65	65	25	0	17	658	59	59	0	0	NA	NA	NA	89	77	529	177	184	369	159	130	199	15	16	0.376	0.085	0.087
.	19.01.15-17.37.39-1-214585	218	22	22	5	0	2	657	19	19	0	0	NA	NA	NA	58	72	537	173	175	378	156	123	123	0	3	0.229	0	0.017
.	19.01.15-17.37.41-1-214602	143	8	8	1	0	1	623	7	7	0	0	NA	NA	NA	43	35	508	172	168	351	155	117	19	1	0	0.037	0.006	0
.	19.01.15-17.37.45-1-214605	194	49	49	17	0	13	618	44	44	0	0	NA	NA	NA	51	39	511	172	169	351	152	115	120	19	28	0.235	0.11	0.166
.	19.01.15-17.37.58-1-214620	92	14	14	5	0	5	616	10	10	0	0	NA	NA	NA	34	34	506	175	166	351	155	110	27	6	12	0.053	0.034	0.072
.	19.01.15-17.38.01-1-214623	176	25	25	9	0	7	631	22	22	0	0	NA	NA	NA	68	49	525	168	169	365	148	118	58	18	8	0.11	0.107	0.047
.	19.01.15-17.38.08-1-214631	303	33	33	7	0	5	679	28	28	0	0	NA	NA	NA	100	100	550	185	178	385	167	127	111	15	23	0.202	0.081	0.129
.	19.01.15-17.38.21-1-214650	124	4	4	1	0	1	629	3	3	0	0	NA	NA	NA	38	45	520	167	171	362	148	119	21	0	0	0.04	0	0
.	19.01.15-17.38.21-1-214651	101	4	4	0	0	0	615	3	3	0	0	NA	NA	NA	33	31	506	169	169	347	151	117	14	0	1	0.028	0	0.006
.	19.01.15-17.38.25-1-214656	143	18	18	6	0	2	628	16	16	0	0	NA	NA	NA	50	51	517	169	178	355	150	123	52	6	2	0.101	0.036	0.011
.	19.01.15-17.38.29-1-214661	57	3	3	1	0	0	599	2	2	0	0	NA	NA	NA	29	20	496	169	168	337	148	114	7	1	0	0.014	0.006	0
.	19.01.15-17.38.40-1-214671	35	1	1	1	0	1	0	0	0	0	0	NA	NA	NA	13	8	491	165	165	0	0	0	0	0	0	0	0	0
.	19.01.15-17.38.42-1-214687	99	4	4	1	0	1	612	3	3	0	0	NA	NA	NA	29	29	507	169	166	351	150	111	5	3	1	0.01	0.018	0.006
.	19.01.15-17.38.42-1-214689	211	33	33	7	0	3	631	30	30	0	0	NA	NA	NA	68	50	516	177	170	355	156	120	113	21	0	0.219	0.119	0
.	19.01.15-17.38.47-1-214690	235	27	27	8	0	3	649	24	24	0	0	NA	NA	NA	72	74	532	177	178	369	156	124	88	20	18	0.165	0.113	0.101
.	19.01.15-17.38.47-1-214691	94	3	3	2	0	1	607	2	2	0	0	NA	NA	NA	23	26	506	167	166	344	149	114	2	0	7	0.004	0	0.042
.	19.01.15-17.39.04-1-214703	179	10	10	1	0	1	640	8	8	0	0	NA	NA	NA	49	66	522	180	177	362	156	122	17	6	12	0.033	0.033	0.068
.	19.01.15-17.39.07-1-214704	115	4	4	0	0	0	608	3	3	0	0	NA	NA	NA	31	25	503	166	169	343	149	116	7	0	2	0.014	0	0.012
.	19.01.15-17.39.14-1-214710	257	23	23	6	0	4	662	18	18	0	0	NA	NA	NA	68	82	532	183	180	372	162	128	85	1	12	0.16	0.005	0.067
.	19.01.15-17.39.16-1-214715	60	2	2	0	0	0	200	1	1	0	0	NA	NA	NA	23	20	498	167	168	115	47	38	1	1	0	0.002	0.006	0
.	19.01.15-17.39.33-1-214734	30	1	1	1	0	1	0	0	0	0	0	NA	NA	NA	7	5	492	163	163	0	0	0	2	0	0	0.004	0	0
.	19.01.15-17.39.35-1-214736	298	21	21	6	0	3	668	20	20	0	0	NA	NA	NA	104	89	535	186	181	374	169	125	80	6	13	0.15	0.032	0.072
.	19.01.15-17.39.35-1-214737	65	3	3	2	0	2	602	1	1	0	0	NA	NA	NA	25	24	499	169	169	340	147	115	0	2	4	0	0.012	0.024
.	19.01.15-17.39.38-1-214742	117	11	11	4	0	2	614	9	9	0	0	NA	NA	NA	25	32	511	168	166	353	147	114	25	15	3	0.049	0.089	0.018
.	19.01.15-17.39.40-1-214743	117	13	13	6	0	5	612	11	11	0	0	NA	NA	NA	39	32	507	169	169	350	148	114	33	9	0	0.065	0.053	0
.	19.01.15-17.39.53-1-214762	174	34	34	14	0	8	636	31	31	0	0	NA	NA	NA	41	52	517	174	174	361	154	121	90	29	16	0.174	0.167	0.092
.	19.01.15-17.40.01-1-214771	31	1	1	0	0	0	0	0	0	0	0	NA	NA	NA	9	6	492	164	163	0	0	0	0	0	1	0	0	0.006
.	19.01.15-17.40.13-1-214783	94	4	4	2	0	2	625	3	3	0	0	NA	NA	NA	41	42	516	170	169	355	152	118	4	9	0	0.008	0.053	0
.	19.01.15-17.40.14-1-214786	121	14	14	3	0	3	620	13	13	0	0	NA	NA	NA	38	38	511	169	171	352	153	115	38	2	8	0.074	0.012	0.047
.	19.01.15-17.40.16-1-214789	58	2	2	0	0	0	101	1	1	0	0	NA	NA	NA	12	21	500	168	166	57	29	15	0	2	3	0	0.012	0.018
.	19.01.15-17.40.18-1-214794	93	9	9	4	0	3	612	8	8	0	0	NA	NA	NA	28	34	510	169	168	348	148	116	16	1	0	0.031	0.006	0
.	19.01.15-17.40.27-1-214803	30	1	1	0	0	0	0	0	0	0	0	NA	NA	NA	7	7	493	165	162	0	0	0	1	0	0	0.002	0	0
.	19.01.15-17.40.30-1-214813	124	11	11	4	0	3	620	8	8	0	0	NA	NA	NA	34	44	517	170	170	354	149	117	25	3	1	0.048	0.018	0.006
.	19.01.15-17.40.30-1-214814	119	10	10	3	0	2	636	9	9	0	0	NA	NA	NA	34	56	521	171	177	357	156	123	44	0	0	0.084	0	0
.	19.01.15-17.40.36-1-214817	144	7	7	3	0	2	621	6	6	0	0	NA	NA	NA	40	38	508	169	174	348	152	121	30	0	6	0.059	0	0.034
.	19.01.15-17.40.43-1-214837	61	2	2	0	0	0	614	1	1	0	0	NA	NA	NA	15	30	507	167	169	348	151	115	2	4	0	0.004	0.024	0
.	19.01.15-17.40.46-1-214840	34	1	1	1	0	1	0	0	0	0	0	NA	NA	NA	8	6	491	163	165	0	0	0	0	0	1	0	0	0.006
.	19.01.15-17.40.47-1-214844	157	43	43	8	0	6	619	39	39	0	0	NA	NA	NA	47	40	514	171	168	355	149	115	110	47	8	0.214	0.275	0.048
.	19.01.15-17.40.48-1-214845	144	24	24	7	0	6	620	22	22	0	0	NA	NA	NA	41	38	511	171	169	349	154	117	63	24	1	0.123	0.14	0.006
.	19.01.15-17.40.51-1-214851	119	6	6	2	0	2	631	5	5	0	0	NA	NA	NA	34	40	512	171	170	355	156	120	14	7	0	0.027	0.041	0
.	19.01.15-17.40.53-1-214852	93	4	4	1	0	0	624	3	3	0	0	NA	NA	NA	34	35	509	168	171	352	151	121	4	7	0	0.008	0.042	0
.	19.01.15-17.40.54-1-214854	120	12	12	2	0	1	620	10	10	0	0	NA	NA	NA	36	42	513	168	174	354	148	118	30	8	8	0.058	0.048	0.046
.	19.01.15-17.40.56-1-214858	157	5	5	1	0	0	632	4	4	0	0	NA	NA	NA	69	58	524	171	176	361	150	121	24	0	2	0.046	0	0.011
.	19.01.15-17.40.56-1-214859	154	21	21	7	0	7	630	20	20	0	0	NA	NA	NA	44	44	510	174	173	355	156	119	48	11	14	0.094	0.063	0.081
.	19.01.15-17.41.06-1-214870	178	11	11	3	0	2	642	9	9	0	0	NA	NA	NA	50	60	520	176	177	362	156	124	30	1	8	0.058	0.006	0.045
.	19.01.15-17.41.09-1-214873	121	11	11	1	0	1	630	10	10	0	0	NA	NA	NA	60	52	515	175	175	355	154	121	28	5	7	0.054	0.029	0.04
.	19.01.15-17.41.11-1-214876	95	4	4	2	0	2	603	3	3	0	0	NA	NA	NA	35	30	505	169	169	343	147	113	10	0	0	0.02	0	0
.	19.01.15-17.41.15-1-214885	149	14	14	1	0	1	631	11	11	0	0	NA	NA	NA	39	44	515	173	169	357	156	118	28	10	6	0.054	0.058	0.036
.	19.01.15-17.41.15-1-214888	142	16	16	6	0	6	633	15	15	0	0	NA	NA	NA	37	47	514	175	171	354	161	118	45	9	14	0.088	0.051	0.082
.	19.01.15-17.41.27-1-214903	97	10	10	1	0	1	622	9	9	0	0	NA	NA	NA	29	33	507	168	171	351	153	118	22	7	3	0.043	0.042	0.018
.	19.01.15-17.41.28-1-214905	90	8	8	0	0	0	619	7	7	0	0	NA	NA	NA	31	35	505	171	172	348	150	121	28	8	0	0.055	0.047	0
.	19.01.15-17.41.30-1-214908	58	2	2	0	0	0	607	1	1	0	0	NA	NA	NA	24	20	501	167	165	344	149	114	6	0	5	0.012	0	0.03
.	19.01.15-17.41.34-1-214911	236	29	29	15	0	7	632	24	24	0	0	NA	NA	NA	79	52	514	175	176	354	156	122	115	13	19	0.224	0.074	0.108
.	19.01.15-17.41.38-1-214913	64	4	4	1	0	1	607	2	2	0	0	NA	NA	NA	20	21	504	165	165	345	148	114	15	0	0	0.03	0	0
.	19.01.15-17.41.45-1-214930	61	2	2	0	0	0	401	1	1	0	0	NA	NA	NA	26	25	504	168	166	226	91	84	3	0	0	0.006	0	0
.	19.01.15-17.41.54-1-214936	61	3	3	1	0	0	607	2	2	0	0	NA	NA	NA	17	25	505	166	167	345	146	116	10	5	0	0.02	0.03	0
.	19.01.15-17.41.55-1-214938	95	8	8	1	0	1	617	7	7	0	0	NA	NA	NA	40	39	511	167	174	350	145	122	16	9	0	0.031	0.054	0
.	19.01.15-17.41.56-1-214940	147	16	16	6	0	4	630	14	14	0	0	NA	NA	NA	54	50	519	176	168	360	155	115	45	2	10	0.087	0.011	0.06
.	19.01.15-17.41.57-1-214941	32	1	1	0	0	0	0	0	0	0	0	NA	NA	NA	8	11	493	166	165	0	0	0	0	1	0	0	0.006	0
.	19.01.15-17.41.57-1-214942	174	18	18	6	0	1	645	16	16	0	0	NA	NA	NA	49	63	529	170	177	367	153	125	55	9	17	0.104	0.053	0.096
.	19.01.15-17.41.57-1-214943	34	1	1	0	0	0	0	0	0	0	0	NA	NA	NA	8	13	495	168	163	0	0	0	0	0	4	0	0	0.025
.	19.01.15-17.41.58-1-214944	235	19	19	5	0	4	651	17	17	0	0	NA	NA	NA	83	71	534	176	174	372	157	122	46	9	3	0.086	0.051	0.017
.	19.01.15-17.42.00-1-214955	33	1	1	0	0	0	0	0	0	0	0	NA	NA	NA	7	17	497	166	167	0	0	0	0	0	0	0	0	0
.	19.01.15-17.42.02-1-214956	116	10	10	4	0	3	629	8	8	0	0	NA	NA	NA	23	37	506	173	171	355	154	120	12	25	0	0.024	0.145	0
.	19.01.15-17.42.02-1-214957	32	1	1	0	0	0	0	0	0	0	0	NA	NA	NA	4	9	493	165	164	0	0	0	0	0	0	0	0	0
.	19.01.15-17.42.04-1-214964	116	5	5	1	0	1	624	4	4	0	0	NA	NA	NA	35	45	514	173	171	354	150	120	17	0	0	0.033	0	0
.	19.01.15-17.42.09-1-214968	122	13	13	7	0	5	621	12	12	0	0	NA	NA	NA	52	50	519	174	170	349	155	117	49	8	8	0.094	0.046	0.047
.	19.01.15-17.42.14-1-214976	59	2	2	1	0	1	51	1	1	0	0	NA	NA	NA	14	13	493	167	166	25	14	12	7	0	0	0.014	0	0
.	19.01.15-17.42.21-1-214989	238	29	29	8	0	8	652	25	25	0	0	NA	NA	NA	63	67	529	179	172	373	161	118	72	13	5	0.136	0.073	0.029
.	19.01.15-17.42.21-1-214990	176	19	19	6	0	6	624	18	18	0	0	NA	NA	NA	48	46	517	171	171	353	151	120	43	13	8	0.083	0.076	0.047
.	19.01.15-17.42.27-1-214996	197	11	11	4	0	3	637	10	10	0	0	NA	NA	NA	48	58	521	174	176	361	154	122	26	2	6	0.05	0.011	0.034
.	19.01.15-17.42.28-1-214997	261	48	48	23	0	16	648	42	42	0	0	NA	NA	NA	77	69	526	181	175	366	162	120	171	22	10	0.325	0.122	0.057
.	19.01.15-17.42.33-1-215005	118	9	9	2	0	2	627	8	8	0	0	NA	NA	NA	36	40	515	169	169	356	152	119	12	10	2	0.023	0.059	0.012
.	19.01.15-17.42.36-1-215010	37	1	1	0	0	0	0	0	0	0	0	NA	NA	NA	12	11	497	165	162	0	0	0	0	0	0	0	0	0
.	19.01.15-17.42.38-1-215013	230	32	32	17	0	9	635	28	28	0	0	NA	NA	NA	77	55	522	174	172	362	155	118	81	26	22	0.155	0.149	0.128
.	19.01.15-17.42.44-1-215035	36	1	1	0	0	0	0	0	0	0	0	NA	NA	NA	13	6	493	164	162	0	0	0	2	0	0	0.004	0	0
.	19.01.15-17.42.47-1-215037	98	4	4	0	0	0	624	2	2	0	0	NA	NA	NA	42	43	507	174	175	349	156	119	22	3	0	0.043	0.017	0
.	19.01.15-17.42.47-1-215039	152	20	20	5	0	5	609	19	19	0	0	NA	NA	NA	71	42	510	171	174	342	148	119	49	10	3	0.096	0.058	0.017
.	19.01.15-17.42.52-1-215041	66	3	3	2	0	2	614	2	2	0	0	NA	NA	NA	22	27	503	171	166	347	154	113	13	0	0	0.026	0	0
.	19.01.15-17.42.54-1-215042	197	32	32	7	0	5	635	29	29	0	0	NA	NA	NA	65	58	520	178	173	358	156	121	72	16	18	0.138	0.09	0.104
.	19.01.15-17.42.58-1-215044	85	4	4	1	0	1	607	3	3	0	0	NA	NA	NA	38	29	506	169	167	345	150	112	5	3	3	0.01	0.018	0.018
.	19.01.15-17.43.03-1-215049	170	18	18	6	0	4	646	14	14	0	0	NA	NA	NA	52	57	516	180	174	360	166	120	21	4	18	0.041	0.022	0.103
.	19.01.15-17.43.08-1-215054	38	1	1	0	0	0	0	0	0	0	0	NA	NA	NA	11	10	495	163	165	0	0	0	0	0	2	0	0	0.012
.	19.01.15-17.43.12-1-215061	181	8	8	2	0	1	635	7	7	0	0	NA	NA	NA	49	57	521	176	173	364	155	116	26	0	6	0.05	0	0.035
.	19.01.15-17.43.14-1-215063	96	4	4	0	0	0	619	3	3	0	0	NA	NA	NA	41	48	516	173	172	349	151	119	7	3	3	0.014	0.017	0.017
.	19.01.15-17.43.15-1-215067	120	5	5	1	0	1	621	4	4	0	0	NA	NA	NA	29	35	508	169	171	351	152	118	23	0	0	0.045	0	0
.	19.01.15-17.43.16-1-215071	94	12	12	2	0	2	611	11	11	0	0	NA	NA	NA	36	27	501	171	168	338	155	118	60	7	0	0.12	0.041	0
.	19.01.15-17.43.30-1-215088	218	18	18	7	0	7	666	15	15	0	0	NA	NA	NA	53	83	537	180	179	377	163	126	61	11	11	0.114	0.061	0.061
.	19.01.15-17.43.31-1-215090	122	15	15	5	0	3	619	12	12	0	0	NA	NA	NA	36	37	508	171	171	350	153	116	38	4	10	0.075	0.023	0.058
.	19.01.15-17.43.32-1-215091	171	11	11	3	0	3	621	8	8	0	0	NA	NA	NA	64	44	515	175	167	353	153	115	32	5	0	0.062	0.029	0
.	19.01.15-17.43.32-1-215092	33	1	1	1	0	1	0	0	0	0	0	NA	NA	NA	9	9	494	164	164	0	0	0	0	0	0	0	0	0
.	19.01.15-17.43.35-1-215096	248	22	22	6	0	6	644	20	20	0	0	NA	NA	NA	83	65	527	178	173	366	161	117	74	14	15	0.14	0.079	0.087
.	19.01.15-17.43.35-1-215098	181	21	21	10	0	8	633	19	19	0	0	NA	NA	NA	48	54	521	172	174	362	152	119	60	9	20	0.115	0.052	0.115
.	19.01.15-17.43.39-1-215100	97	5	5	1	0	1	607	4	4	0	0	NA	NA	NA	23	26	506	169	164	348	147	112	6	6	7	0.012	0.036	0.043
.	19.01.15-17.43.45-1-215120	117	12	12	6	0	3	615	11	11	0	0	NA	NA	NA	38	37	507	174	169	347	151	117	38	13	0	0.075	0.075	0
.	19.01.15-17.43.47-1-215121	64	3	3	1	0	1	605	2	2	0	0	NA	NA	NA	22	22	502	168	165	342	149	114	0	3	4	0	0.018	0.024
.	19.01.15-17.43.56-1-215132	63	2	2	1	0	1	609	0	0	0	0	NA	NA	NA	31	30	507	167	169	345	149	115	6	0	0	0.012	0	0
.	19.01.15-17.43.57-1-215133	181	25	25	6	0	5	625	21	21	0	0	NA	NA	NA	68	50	518	176	169	355	153	117	45	6	12	0.087	0.034	0.071
.	19.01.15-17.43.58-1-215135	31	1	1	0	0	0	0	0	0	0	0	NA	NA	NA	3	10	494	165	164	0	0	0	0	0	0	0	0	0
.	19.01.15-17.44.00-1-215136	174	7	7	2	0	2	648	5	5	0	0	NA	NA	NA	50	59	526	174	172	370	156	122	11	22	2	0.021	0.126	0.012
.	19.01.15-17.44.01-1-215145	122	8	8	3	0	2	624	7	7	0	0	NA	NA	NA	35	40	512	169	172	352	151	121	26	10	0	0.051	0.059	0
.	19.01.15-17.44.08-1-215152	125	11	11	2	0	1	631	9	9	0	0	NA	NA	NA	43	45	516	172	170	361	153	117	27	3	11	0.052	0.017	0.065
.	19.01.15-17.44.08-1-215153	90	4	4	0	0	0	599	2	2	0	0	NA	NA	NA	30	22	501	167	167	339	147	113	0	10	0	0	0.06	0
.	19.01.15-17.44.08-1-215154	66	2	2	1	0	1	613	1	1	0	0	NA	NA	NA	23	29	506	169	167	347	151	115	4	0	2	0.008	0	0.012
.	19.01.15-17.44.10-1-215157	34	1	1	1	0	1	0	0	0	0	0	NA	NA	NA	10	5	491	164	163	0	0	0	0	1	0	0	0.006	0
.	19.01.15-17.44.13-1-215164	35	1	1	1	0	1	0	0	0	0	0	NA	NA	NA	21	16	497	165	167	0	0	0	0	0	1	0	0	0.006
.	19.01.15-17.44.14-1-215167	145	23	23	1	0	1	645	21	21	0	0	NA	NA	NA	47	69	528	178	176	366	157	122	59	12	17	0.112	0.067	0.097
.	19.01.15-17.44.15-1-215169	148	11	11	3	0	3	646	8	8	0	0	NA	NA	NA	42	61	531	172	171	373	155	118	41	0	5	0.077	0	0.029
.	19.01.15-17.44.20-1-215180	181	10	10	6	0	6	621	9	9	0	0	NA	NA	NA	49	42	508	175	172	350	154	117	44	0	13	0.087	0	0.076
.	19.01.15-17.44.21-1-215182	90	3	3	0	0	0	600	1	1	0	0	NA	NA	NA	37	22	501	167	167	338	147	115	14	0	0	0.028	0	0
.	19.01.15-17.44.22-1-215184	147	11	11	3	0	2	635	10	10	0	0	NA	NA	NA	45	53	513	177	176	352	160	123	27	5	3	0.053	0.028	0.017
.	19.01.15-17.44.23-1-215186	271	46	46	20	0	11	657	45	45	0	0	NA	NA	NA	86	87	541	180	179	377	157	123	168	12	19	0.311	0.067	0.106
.	19.01.15-17.44.27-1-215193	261	15	15	7	0	3	665	14	14	0	0	NA	NA	NA	87	90	540	173	190	374	154	137	58	7	10	0.107	0.04	0.053
.	19.01.15-17.44.28-1-215196	148	12	12	2	0	1	621	11	11	0	0	NA	NA	NA	44	42	513	175	167	353	155	113	48	2	4	0.094	0.011	0.024
.	19.01.15-17.44.36-1-215204	60	3	3	0	0	0	611	2	2	0	0	NA	NA	NA	19	21	499	168	167	345	151	115	10	0	0	0.02	0	0
.	19.01.15-17.44.44-1-215227	171	10	10	2	0	1	627	9	9	0	0	NA	NA	NA	66	47	520	171	169	361	152	114	50	0	3	0.096	0	0.018
.	19.01.15-17.44.44-1-215229	35	1	1	0	0	0	0	0	0	0	0	NA	NA	NA	5	9	493	165	164	0	0	0	0	0	0	0	0	0
.	19.01.15-17.44.47-1-215232	101	8	8	2	0	2	610	7	7	0	0	NA	NA	NA	39	31	509	169	166	347	149	114	34	0	0	0.067	0	0
.	19.01.15-17.44.47-1-215233	92	6	6	0	0	0	626	4	4	0	0	NA	NA	NA	33	44	516	170	171	355	153	118	13	8	0	0.025	0.047	0
.	19.01.15-17.44.52-1-215235	307	29	29	12	0	9	674	26	26	0	0	NA	NA	NA	82	99	546	182	184	385	158	131	121	14	16	0.222	0.077	0.087
.	19.01.15-17.44.54-1-215238	208	53	53	13	0	9	639	49	49	0	0	NA	NA	NA	61	61	525	178	171	366	158	115	182	26	15	0.347	0.146	0.088
.	19.01.15-17.44.59-1-215240	94	4	4	1	0	1	618	2	2	0	0	NA	NA	NA	27	32	508	170	167	350	152	116	11	0	0	0.022	0	0
.	19.01.15-17.45.01-1-215245	123	4	4	0	0	0	614	2	2	0	0	NA	NA	NA	47	31	504	168	172	347	148	119	17	0	0	0.034	0	0
.	19.01.15-17.45.07-1-215254	150	5	5	1	0	0	638	4	4	0	0	NA	NA	NA	55	59	522	174	176	358	155	125	12	0	8	0.023	0	0.045
.	19.01.15-17.45.11-1-215256	33	1	1	0	0	0	0	0	0	0	0	NA	NA	NA	4	12	495	164	166	0	0	0	1	0	0	0.002	0	0
.	19.01.15-17.45.13-1-215259	153	11	11	2	0	1	642	9	9	0	0	NA	NA	NA	49	60	526	175	172	365	159	118	38	17	1	0.072	0.097	0.006
.	19.01.15-17.45.15-1-215262	149	15	15	8	0	6	633	13	13	0	0	NA	NA	NA	32	50	523	171	169	364	154	115	42	9	4	0.08	0.053	0.024
.	19.01.15-17.45.17-1-215266	93	6	6	3	0	2	616	4	4	0	0	NA	NA	NA	39	32	512	164	169	354	145	117	18	9	6	0.035	0.055	0.036
.	19.01.15-17.45.17-1-215267	89	10	10	3	0	3	607	8	8	0	0	NA	NA	NA	35	31	505	170	169	342	150	115	28	9	1	0.055	0.053	0.006
.	19.01.15-17.45.24-1-215277	63	5	5	0	0	0	597	4	4	0	0	NA	NA	NA	30	17	499	165	166	343	143	111	7	10	0	0.014	0.061	0
.	19.01.15-17.45.43-1-215302	90	5	5	2	0	2	623	4	4	0	0	NA	NA	NA	32	39	510	173	169	353	152	118	7	12	0	0.014	0.069	0
.	19.01.15-17.45.43-1-215303	95	5	5	2	0	1	625	3	3	0	0	NA	NA	NA	33	41	507	172	175	352	152	121	14	0	0	0.028	0	0
.	19.01.15-17.45.46-1-215306	214	20	20	3	0	3	653	19	19	0	0	NA	NA	NA	56	74	529	178	180	367	160	126	54	19	13	0.102	0.107	0.072
.	19.01.15-17.45.47-1-215307	35	1	1	0	0	0	0	0	0	0	0	NA	NA	NA	5	9	494	165	163	0	0	0	0	0	2	0	0	0.012
.	19.01.15-17.45.47-1-215308	210	25	25	10	0	7	650	24	24	0	0	NA	NA	NA	66	67	524	174	182	366	156	128	102	36	6	0.195	0.207	0.033
.	19.01.15-17.45.49-1-215309	62	4	4	1	0	0	609	3	3	0	0	NA	NA	NA	28	32	514	165	166	349	147	113	13	0	0	0.025	0	0
.	19.01.15-17.45.51-1-215313	62	3	3	0	0	0	616	2	2	0	0	NA	NA	NA	29	34	507	173	167	346	158	112	3	6	4	0.006	0.035	0.024
.	19.01.15-17.45.56-1-215315	121	11	11	2	0	1	611	8	8	0	0	NA	NA	NA	45	32	506	169	170	346	149	116	18	12	3	0.036	0.071	0.018
.	19.01.15-17.46.02-1-215320	93	10	10	2	0	2	612	8	8	0	0	NA	NA	NA	34	33	505	175	166	347	153	112	26	0	0	0.051	0	0
.	19.01.15-17.46.03-1-215329	152	20	20	3	0	3	632	18	18	0	0	NA	NA	NA	49	54	515	175	177	355	155	122	33	12	28	0.064	0.069	0.158
.	19.01.15-17.46.08-1-215335	214	11	11	4	0	3	623	10	10	0	0	NA	NA	NA	59	47	515	176	169	351	158	114	37	4	0	0.072	0.023	0
.	19.01.15-17.46.21-1-215350	229	79	79	25	0	16	643	71	71	0	0	NA	NA	NA	73	61	528	172	174	370	153	120	189	49	21	0.358	0.285	0.121
.	19.01.15-17.46.22-1-215352	88	3	3	0	0	0	621	2	2	0	0	NA	NA	NA	35	40	514	169	170	353	151	117	9	0	0	0.018	0	0
.	19.01.15-17.46.34-1-215372	166	19	19	2	0	2	629	16	16	0	0	NA	NA	NA	44	44	521	169	167	363	150	116	28	6	3	0.054	0.036	0.018
.	19.01.15-17.46.41-1-215390	149	6	6	1	0	1	622	5	5	0	0	NA	NA	NA	40	39	510	171	171	352	151	119	15	0	9	0.029	0	0.053
.	19.01.15-17.46.42-1-215392	62	2	2	1	0	1	607	1	1	0	0	NA	NA	NA	20	20	497	167	169	341	150	116	5	0	3	0.01	0	0.018
.	19.01.15-17.46.49-1-215395	63	2	2	0	0	0	606	0	0	0	0	NA	NA	NA	28	24	498	170	169	341	153	112	4	0	3	0.008	0	0.018
.	19.01.15-17.46.51-1-215397	59	2	2	2	0	2	611	1	1	0	0	NA	NA	NA	15	22	502	166	167	344	151	116	6	0	0	0.012	0	0
.	19.01.15-17.46.55-1-215403	122	7	7	4	0	3	623	6	6	0	0	NA	NA	NA	48	40	513	172	168	354	155	114	10	9	0	0.019	0.052	0
.	19.01.15-17.46.56-1-215404	34	1	1	0	0	0	0	0	0	0	0	NA	NA	NA	8	7	492	166	162	0	0	0	0	0	0	0	0	0
.	19.01.15-17.46.58-1-215406	192	9	9	5	0	4	633	8	8	0	0	NA	NA	NA	51	55	518	173	177	353	156	124	29	7	0	0.056	0.04	0
.	19.01.15-17.47.00-1-215408	181	32	32	8	0	5	640	28	28	0	0	NA	NA	NA	61	56	520	176	173	363	157	120	117	14	12	0.225	0.08	0.069
.	19.01.15-17.47.01-1-215409	63	2	2	1	0	1	607	1	1	0	0	NA	NA	NA	33	27	506	169	165	344	151	112	0	0	4	0	0	0.024
.	19.01.15-17.47.03-1-215410	238	22	22	7	0	7	656	19	19	0	0	NA	NA	NA	60	79	532	180	180	370	161	125	48	10	7	0.09	0.056	0.039
.	19.01.15-17.47.03-1-215411	90	5	5	2	0	2	615	4	4	0	0	NA	NA	NA	38	30	509	168	166	352	148	115	25	0	0	0.049	0	0
.	19.01.15-17.47.04-1-215416	149	18	18	3	0	2	638	15	15	0	0	NA	NA	NA	40	60	519	182	172	358	162	118	16	15	10	0.031	0.082	0.058
.	19.01.15-17.47.14-1-215422	153	15	15	5	0	5	635	14	14	0	0	NA	NA	NA	56	55	523	175	170	363	155	117	57	3	12	0.109	0.017	0.071
.	19.01.15-17.47.20-1-215436	93	12	12	3	0	3	610	9	9	0	0	NA	NA	NA	33	24	505	170	162	349	152	109	32	0	4	0.063	0	0.025
.	19.01.15-17.47.26-1-215441	85	3	3	1	0	1	612	2	2	0	0	NA	NA	NA	23	23	503	170	163	346	154	112	4	0	4	0.008	0	0.025
.	19.01.15-17.47.34-1-215450	37	1	1	1	0	1	0	0	0	0	0	NA	NA	NA	15	10	494	164	165	0	0	0	0	0	1	0	0	0.006
.	19.01.15-17.47.35-1-215452	211	33	33	7	0	5	634	30	30	0	0	NA	NA	NA	76	54	520	172	175	360	153	121	104	11	11	0.2	0.064	0.063
.	19.01.15-17.47.37-1-215453	33	1	1	0	0	0	0	0	0	0	0	NA	NA	NA	9	13	496	164	166	0	0	0	0	1	0	0	0.006	0
.	19.01.15-17.47.39-1-215456	95	7	7	2	0	2	605	3	3	0	0	NA	NA	NA	39	31	505	169	170	340	148	117	12	0	0	0.024	0	0
.	19.01.15-17.47.40-1-215458	91	6	6	2	0	2	611	5	5	0	0	NA	NA	NA	38	33	507	170	169	343	150	118	6	5	5	0.012	0.029	0.03
.	19.01.15-17.47.51-1-215482	61	2	2	0	0	0	609	1	1	0	0	NA	NA	NA	30	31	506	170	168	350	148	111	12	0	2	0.024	0	0.012
.	19.01.15-17.47.55-1-215483	120	8	8	4	0	4	621	7	7	0	0	NA	NA	NA	33	39	510	174	168	351	157	113	25	2	4	0.049	0.011	0.024
.	19.01.15-17.47.56-1-215484	35	1	1	0	0	0	0	0	0	0	0	NA	NA	NA	10	7	490	167	163	0	0	0	0	0	0	0	0	0
.	19.01.15-17.47.57-1-215485	115	6	6	2	0	2	622	4	4	0	0	NA	NA	NA	34	40	510	172	171	353	152	117	13	3	2	0.025	0.017	0.012
.	19.01.15-17.47.57-1-215486	88	7	7	1	0	1	612	6	6	0	0	NA	NA	NA	24	30	506	168	169	349	146	117	25	0	6	0.049	0	0.036
.	19.01.15-17.47.58-1-215488	97	8	8	1	0	1	618	7	7	0	0	NA	NA	NA	19	33	511	168	167	352	151	115	21	5	0	0.041	0.03	0
.	19.01.15-17.47.59-1-215489	232	41	41	6	0	3	651	37	37	0	0	NA	NA	NA	82	73	529	179	178	367	160	124	122	18	26	0.231	0.101	0.146
.	19.01.15-17.48.08-1-215502	32	1	1	0	0	0	0	0	0	0	0	NA	NA	NA	8	7	492	166	162	0	0	0	1	0	0	0.002	0	0
.	19.01.15-17.48.11-1-215506	35	1	1	1	0	1	0	0	0	0	0	NA	NA	NA	11	6	493	164	162	0	0	0	0	0	1	0	0	0.006
.	19.01.15-17.48.14-1-215512	61	2	2	2	0	2	610	1	1	0	0	NA	NA	NA	16	20	501	166	166	347	150	113	3	1	0	0.006	0.006	0
.	19.01.15-17.48.17-1-215518	207	31	31	8	0	6	631	28	28	0	0	NA	NA	NA	66	55	521	170	177	358	150	123	76	18	17	0.146	0.106	0.096
.	19.01.15-17.48.23-1-215526	205	17	17	5	0	3	648	15	15	0	0	NA	NA	NA	49	63	526	175	175	367	157	124	61	4	10	0.116	0.023	0.057
.	19.01.15-17.48.31-1-215535	33	1	1	0	0	0	0	0	0	0	0	NA	NA	NA	6	7	493	163	164	0	0	0	0	0	0	0	0	0
.	19.01.15-17.48.31-1-215536	61	3	3	1	0	1	200	2	2	0	0	NA	NA	NA	9	13	496	167	163	117	43	40	7	0	0	0.014	0	0
.	19.01.15-17.48.31-1-215537	228	20	20	7	0	5	655	18	18	0	0	NA	NA	NA	80	75	536	178	174	377	161	117	79	2	4	0.147	0.011	0.023
.	19.01.15-17.48.33-1-215538	93	5	5	2	0	2	616	4	4	0	0	NA	NA	NA	46	41	511	174	169	345	157	114	11	6	4	0.022	0.034	0.024
.	19.01.15-17.48.34-1-215540	33	1	1	0	0	0	0	0	0	0	0	NA	NA	NA	5	15	496	165	167	0	0	0	4	0	0	0.008	0	0
.	19.01.15-17.48.36-1-215543	213	21	21	6	0	6	623	20	20	0	0	NA	NA	NA	74	52	524	172	169	365	147	111	82	25	6	0.156	0.145	0.036
.	19.01.15-17.48.39-1-215545	88	4	4	0	0	0	610	3	3	0	0	NA	NA	NA	35	23	503	166	167	346	147	117	9	4	0	0.018	0.024	0
.	19.01.15-17.48.45-1-215562	94	5	5	2	0	1	609	4	4	0	0	NA	NA	NA	32	28	506	169	166	345	149	115	21	0	1	0.042	0	0.006
.	19.01.15-17.48.52-1-215566	187	38	38	12	0	7	642	33	33	0	0	NA	NA	NA	55	63	526	176	174	365	154	123	123	7	29	0.234	0.04	0.167
.	19.01.15-17.48.54-1-215567	31	1	1	0	0	0	0	0	0	0	0	NA	NA	NA	7	8	492	165	164	0	0	0	2	0	0	0.004	0	0
.	19.01.15-17.48.57-1-215569	302	54	54	17	0	14	671	49	49	0	0	NA	NA	NA	80	86	539	179	181	383	163	125	162	17	37	0.301	0.095	0.204
.	19.01.15-17.48.59-1-215570	62	3	3	1	0	1	609	2	2	0	0	NA	NA	NA	26	27	503	166	171	346	146	117	8	5	0	0.016	0.03	0
.	19.01.15-17.49.04-1-215575	119	15	15	6	0	5	635	13	13	0	0	NA	NA	NA	39	54	519	177	171	356	160	119	47	7	18	0.091	0.04	0.105
.	19.01.15-17.49.06-1-215577	118	6	6	1	0	1	635	5	5	0	0	NA	NA	NA	22	45	512	175	171	356	160	119	28	1	4	0.055	0.006	0.023
.	19.01.15-17.49.14-1-215586	96	8	8	1	0	0	612	7	7	0	0	NA	NA	NA	28	31	503	171	170	346	151	115	21	0	0	0.042	0	0
.	19.01.15-17.49.23-1-215607	54	2	2	1	0	1	605	1	1	0	0	NA	NA	NA	22	25	506	166	166	344	146	115	2	0	2	0.004	0	0.012
.	19.01.15-17.49.25-1-215612	257	45	45	16	0	12	649	40	40	0	0	NA	NA	NA	76	64	530	172	175	374	151	124	136	26	27	0.257	0.151	0.154
.	19.01.15-17.49.26-1-215613	170	8	8	3	0	1	641	7	7	0	0	NA	NA	NA	56	67	525	177	178	360	156	125	19	18	0	0.036	0.102	0
.	19.01.15-17.49.33-1-215624	87	9	9	2	0	2	614	8	8	0	0	NA	NA	NA	26	31	508	170	166	349	152	113	19	11	3	0.037	0.065	0.018
.	19.01.15-17.49.33-1-215625	34	1	1	0	0	0	0	0	0	0	0	NA	NA	NA	14	9	492	165	165	0	0	0	0	0	0	0	0	0
.	19.01.15-17.49.36-1-215627	90	7	7	2	0	2	611	6	6	0	0	NA	NA	NA	21	34	512	170	165	349	151	111	13	8	0	0.025	0.047	0
.	19.01.15-17.49.36-1-215628	91	3	3	0	0	0	612	2	2	0	0	NA	NA	NA	25	30	503	166	174	348	145	119	5	0	5	0.01	0	0.029
.	19.01.15-17.49.36-1-215629	142	15	15	9	0	4	617	13	13	0	0	NA	NA	NA	43	31	507	169	168	352	150	115	36	3	9	0.071	0.018	0.054
.	19.01.15-17.49.47-1-215649	125	10	10	6	0	6	612	7	7	0	0	NA	NA	NA	43	30	507	169	167	347	151	114	12	0	10	0.024	0	0.06
.	19.01.15-17.49.50-1-215651	209	30	30	4	0	3	651	27	27	0	0	NA	NA	NA	77	67	532	176	172	373	157	121	116	15	11	0.218	0.085	0.064
.	19.01.15-17.49.51-1-215652	87	3	3	1	0	0	634	2	2	0	0	NA	NA	NA	30	49	517	173	172	359	157	118	9	0	12	0.017	0	0.07
.	19.01.15-17.49.51-1-215653	268	58	58	21	0	14	646	51	51	0	0	NA	NA	NA	72	62	523	175	177	365	156	125	156	49	13	0.298	0.28	0.073
.	19.01.15-17.49.55-1-215657	413	63	63	19	0	12	693	59	59	0	0	NA	NA	NA	126	123	559	191	186	392	170	131	211	22	28	0.377	0.115	0.151
.	19.01.15-17.50.00-1-215663	58	2	2	1	0	1	602	1	1	0	0	NA	NA	NA	30	20	498	170	165	341	148	113	9	0	0	0.018	0	0
.	19.01.15-17.50.07-1-215681	56	3	3	1	0	1	609	2	2	0	0	NA	NA	NA	19	28	506	168	167	346	149	114	3	5	0	0.006	0.03	0
.	19.01.15-17.50.07-1-215682	202	11	11	1	0	1	633	9	9	0	0	NA	NA	NA	53	52	517	175	173	357	156	120	40	12	5	0.077	0.069	0.029
.	19.01.15-17.50.09-1-215685	127	11	11	2	0	2	620	9	9	0	0	NA	NA	NA	44	41	515	173	166	354	155	111	19	8	1	0.037	0.046	0.006
.	19.01.15-17.50.13-1-215690	179	9	9	3	0	3	637	6	6	0	0	NA	NA	NA	38	59	525	170	177	367	150	120	38	10	3	0.072	0.059	0.017
.	19.01.15-17.50.20-1-215702	115	9	9	3	0	3	610	8	8	0	0	NA	NA	NA	37	26	502	168	169	342	151	117	25	2	0	0.05	0.012	0
.	19.01.15-17.50.23-1-215706	66	2	2	0	0	0	611	1	1	0	0	NA	NA	NA	25	27	504	165	171	346	148	117	3	0	2	0.006	0	0.012
.	19.01.15-17.50.31-1-215718	207	31	31	6	0	6	658	27	27	0	0	NA	NA	NA	59	77	523	186	181	367	164	127	117	9	18	0.224	0.048	0.099
.	19.01.15-17.50.31-1-215719	61	3	3	1	0	1	606	2	2	0	0	NA	NA	NA	17	20	502	165	166	349	145	112	6	0	6	0.012	0	0.036
.	19.01.15-17.50.33-1-215721	58	2	2	1	0	1	0	1	1	0	0	NA	NA	NA	15	20	498	169	166	0	0	0	0	4	2	0	0.024	0.012
.	19.01.15-17.50.36-1-215723	86	3	3	0	0	0	605	2	2	0	0	NA	NA	NA	39	23	502	167	167	342	149	114	7	5	0	0.014	0.03	0
.	19.01.15-17.50.36-1-215724	96	8	8	1	0	0	620	6	6	0	0	NA	NA	NA	33	33	510	168	168	352	151	117	15	0	3	0.029	0	0.018
.	19.01.15-17.50.36-1-215725	308	45	45	15	0	15	675	41	41	0	0	NA	NA	NA	76	92	537	192	176	377	173	125	173	22	22	0.322	0.115	0.125
.	19.01.15-17.50.40-1-215730	61	2	2	1	0	1	352	1	1	0	0	NA	NA	NA	22	16	499	166	164	196	92	64	4	0	0	0.008	0	0
.	19.01.15-17.50.45-1-215750	65	2	2	0	0	0	405	1	1	0	0	NA	NA	NA	22	18	501	164	166	227	105	73	0	0	2	0	0	0.012
.	19.01.15-17.50.49-1-215754	59	2	2	1	0	1	454	1	1	0	0	NA	NA	NA	16	21	498	168	168	256	109	89	0	0	4	0	0	0.024
.	19.01.15-17.50.50-1-215756	88	7	7	3	0	1	614	6	6	0	0	NA	NA	NA	31	30	503	167	173	347	147	120	13	7	0	0.026	0.042	0
.	19.01.15-17.50.55-1-215759	117	11	11	1	0	1	608	9	9	0	0	NA	NA	NA	54	30	506	169	168	346	146	116	26	5	1	0.051	0.03	0.006
.	19.01.15-17.51.00-1-215764	211	32	32	7	0	5	653	28	28	0	0	NA	NA	NA	56	75	537	173	178	375	155	123	72	17	24	0.134	0.098	0.135
.	19.01.15-17.51.01-1-215765	294	45	45	12	0	10	668	42	42	0	0	NA	NA	NA	79	84	533	185	179	373	165	130	144	27	21	0.27	0.146	0.117
.	19.01.15-17.51.04-1-215773	120	4	4	3	0	0	627	3	3	0	0	NA	NA	NA	35	45	514	169	175	358	148	121	17	12	1	0.033	0.071	0.006
.	19.01.15-17.51.10-1-215777	88	3	3	1	0	1	597	1	1	0	0	NA	NA	NA	27	18	494	173	164	335	151	111	10	0	0	0.02	0	0
.	19.01.15-17.51.11-1-215778	95	4	4	0	0	0	607	3	3	0	0	NA	NA	NA	27	24	502	168	167	345	145	117	13	3	0	0.026	0.018	0
.	19.01.15-17.51.21-1-215793	179	16	16	4	0	3	644	14	14	0	0	NA	NA	NA	57	60	528	178	167	368	161	115	58	1	17	0.11	0.006	0.102
.	19.01.15-17.51.33-1-215805	88	4	4	1	0	1	610	3	3	0	0	NA	NA	NA	25	27	501	170	169	345	150	115	6	0	4	0.012	0	0.024
.	19.01.15-17.51.33-1-215806	355	29	29	7	0	5	665	28	28	0	0	NA	NA	NA	100	85	537	188	173	380	167	118	86	10	11	0.16	0.053	0.064
.	19.01.15-17.51.33-1-215807	94	5	5	1	0	0	623	3	3	0	0	NA	NA	NA	22	34	514	167	166	355	150	118	20	2	0	0.039	0.012	0
.	19.01.15-17.51.50-1-215829	254	34	34	7	0	4	657	33	33	0	0	NA	NA	NA	75	81	534	184	176	373	162	122	106	22	26	0.199	0.12	0.148
.	19.01.15-17.52.14-1-215853	260	59	59	15	0	10	640	53	53	0	0	NA	NA	NA	74	65	516	177	185	356	156	128	167	24	28	0.324	0.136	0.151
.	19.01.15-17.52.28-1-215868	61	2	2	1	0	1	602	1	1	0	0	NA	NA	NA	28	24	504	166	167	343	145	114	0	2	4	0	0.012	0.024
.	19.01.15-17.52.35-1-215875	126	12	12	0	0	0	629	11	11	0	0	NA	NA	NA	34	47	512	176	172	352	158	119	32	7	1	0.062	0.04	0.006
.	19.01.15-17.52.39-1-215877	120	15	15	6	0	5	623	13	13	0	0	NA	NA	NA	38	38	512	172	167	353	154	116	69	0	5	0.135	0	0.03
.	19.01.15-17.52.40-1-215878	94	4	4	1	0	1	614	3	3	0	0	NA	NA	NA	23	30	509	169	165	351	151	112	10	8	0	0.02	0.047	0
.	19.01.15-17.52.40-1-215879	91	6	6	1	0	1	610	4	4	0	0	NA	NA	NA	35	31	506	171	167	346	152	112	7	9	7	0.014	0.053	0.042
.	19.01.15-17.52.46-1-215899	121	10	10	1	0	1	630	8	8	0	0	NA	NA	NA	40	51	518	178	168	355	159	116	25	4	8	0.048	0.022	0.048
.	19.01.15-17.52.52-1-215905	33	1	1	1	0	1	0	0	0	0	0	NA	NA	NA	10	10	493	164	166	0	0	0	0	3	0	0	0.018	0
.	19.01.15-17.52.54-1-215906	63	2	2	1	0	1	303	1	1	0	0	NA	NA	NA	10	14	496	167	164	175	73	55	1	0	3	0.002	0	0.018
.	19.01.15-17.52.56-1-215908	210	33	33	12	0	8	641	32	32	0	0	NA	NA	NA	60	60	527	174	172	366	157	118	119	17	14	0.226	0.098	0.081
.	19.01.15-17.52.57-1-215909	233	56	56	20	0	15	648	49	49	0	0	NA	NA	NA	63	70	526	180	177	364	158	126	222	16	13	0.422	0.089	0.073
.	19.01.15-17.53.01-1-215912	92	6	6	2	0	2	606	3	3	0	0	NA	NA	NA	31	21	499	168	167	344	147	115	9	17	2	0.018	0.101	0.012
.	19.01.15-17.53.07-1-215918	266	78	78	20	0	17	642	71	71	0	0	NA	NA	NA	78	68	528	176	177	366	156	120	176	26	35	0.333	0.148	0.198
.	19.01.15-17.53.08-1-215921	168	12	12	4	0	2	641	10	10	0	0	NA	NA	NA	54	62	523	177	175	364	155	122	26	11	10	0.05	0.062	0.057
.	19.01.15-17.53.14-1-215931	176	24	24	7	0	3	638	23	23	0	0	NA	NA	NA	53	57	526	170	174	366	152	120	86	34	2	0.163	0.2	0.011
.	19.01.15-17.53.23-1-215945	126	7	7	0	0	0	619	6	6	0	0	NA	NA	NA	44	41	517	170	167	356	149	114	24	0	3	0.046	0	0.018
.	19.01.15-17.53.24-1-215948	145	9	9	4	0	3	627	8	8	0	0	NA	NA	NA	54	51	519	175	170	353	155	119	20	4	8	0.039	0.023	0.047
.	19.01.15-17.53.39-1-215959	89	3	3	1	0	1	604	2	2	0	0	NA	NA	NA	23	19	499	166	167	340	149	115	0	4	1	0	0.024	0.006
.	19.01.15-17.53.50-1-215982	32	1	1	1	0	1	0	0	0	0	0	NA	NA	NA	5	11	493	168	163	0	0	0	1	0	0	0.002	0	0
.	19.01.15-17.53.52-1-215983	178	14	14	4	0	4	637	13	13	0	0	NA	NA	NA	52	54	521	175	171	364	155	118	39	13	4	0.075	0.074	0.023
.	19.01.15-17.53.52-1-215985	91	4	4	1	0	1	601	3	3	0	0	NA	NA	NA	30	21	501	167	166	341	146	114	3	0	0	0.006	0	0
.	19.01.15-17.53.53-1-215986	204	13	13	3	0	2	629	8	8	0	0	NA	NA	NA	64	53	518	176	172	357	153	119	31	13	3	0.06	0.074	0.017
.	19.01.15-17.53.53-1-215987	95	4	4	2	0	2	609	3	3	0	0	NA	NA	NA	44	36	507	171	171	342	153	114	7	0	2	0.014	0	0.012
.	19.01.15-17.53.55-1-215989	144	18	18	8	0	5	628	16	16	0	0	NA	NA	NA	43	49	520	170	172	356	153	119	42	30	9	0.081	0.176	0.052
.	19.01.15-17.54.06-1-215998	252	46	46	12	0	7	650	40	40	0	0	NA	NA	NA	64	73	532	178	176	371	159	120	110	22	16	0.207	0.124	0.091
.	19.01.15-17.54.06-1-216000	293	39	39	7	0	6	647	34	34	0	0	NA	NA	NA	70	64	524	175	178	364	158	125	102	19	14	0.195	0.109	0.079
.	19.01.15-17.54.07-1-216010	114	10	10	6	0	3	627	9	9	0	0	NA	NA	NA	42	42	514	172	169	356	154	117	33	0	2	0.064	0	0.012
.	19.01.15-17.54.18-1-216023	263	55	55	10	0	7	643	47	47	0	0	NA	NA	NA	80	70	529	179	175	364	158	121	154	15	21	0.291	0.084	0.12
.	19.01.15-17.54.22-1-216030	62	4	4	1	0	1	605	3	3	0	0	NA	NA	NA	38	22	499	167	169	341	148	116	6	0	4	0.012	0	0.024
.	19.01.15-17.54.22-1-216031	123	10	10	2	0	2	616	9	9	0	0	NA	NA	NA	51	32	506	169	170	346	152	118	21	1	3	0.042	0.006	0.018
.	19.01.15-17.54.26-1-216039	92	4	4	1	0	1	604	3	3	0	0	NA	NA	NA	28	23	498	171	167	338	153	113	6	0	0	0.012	0	0
.	19.01.15-17.54.28-1-216041	63	2	2	1	0	1	605	1	1	0	0	NA	NA	NA	27	20	497	167	169	338	149	118	3	0	8	0.006	0	0.047
.	19.01.15-17.54.40-1-216051	232	26	26	8	0	6	644	22	22	0	0	NA	NA	NA	71	62	524	179	172	369	157	118	97	11	10	0.185	0.061	0.058
.	19.01.15-17.54.43-1-216069	34	1	1	0	0	0	0	0	0	0	0	NA	NA	NA	8	10	495	164	164	0	0	0	2	0	0	0.004	0	0
.	19.01.15-17.54.45-1-216070	33	1	1	0	0	0	0	0	0	0	0	NA	NA	NA	12	8	494	163	164	0	0	0	0	0	0	0	0	0
.	19.01.15-17.54.46-1-216072	90	3	3	0	0	0	609	2	2	0	0	NA	NA	NA	36	31	508	168	168	347	149	113	10	3	0	0.02	0.018	0
.	19.01.15-17.54.46-1-216073	144	22	22	9	0	7	619	18	18	0	0	NA	NA	NA	29	32	508	168	169	353	150	116	54	34	7	0.106	0.202	0.041
.	19.01.15-17.54.47-1-216075	122	6	6	2	0	2	612	3	3	0	0	NA	NA	NA	29	25	506	167	165	350	150	112	26	0	0	0.051	0	0
.	19.01.15-17.54.49-1-216079	29	1	1	0	0	0	0	0	0	0	0	NA	NA	NA	13	12	493	167	165	0	0	0	3	0	0	0.006	0	0
.	19.01.15-17.54.51-1-216080	91	9	9	1	0	1	602	7	7	0	0	NA	NA	NA	29	24	496	171	170	338	149	115	25	3	0	0.05	0.018	0
.	19.01.15-17.55.00-1-216088	266	30	30	9	0	7	660	27	27	0	0	NA	NA	NA	89	76	533	180	176	375	160	125	129	13	9	0.242	0.072	0.051
.	19.01.15-17.55.02-1-216089	181	14	14	8	0	7	641	13	13	0	0	NA	NA	NA	52	56	525	170	174	365	154	122	74	5	8	0.141	0.029	0.046
.	19.01.15-17.55.04-1-216094	122	7	7	3	0	2	629	6	6	0	0	NA	NA	NA	41	53	516	174	176	354	156	119	28	0	4	0.054	0	0.023
.	19.01.15-17.55.24-1-216111	32	1	1	0	0	0	0	0	0	0	0	NA	NA	NA	9	7	493	165	162	0	0	0	0	0	1	0	0	0.006
.	19.01.15-17.55.25-1-216113	139	7	7	1	0	0	630	5	5	0	0	NA	NA	NA	56	51	511	182	171	349	164	117	51	0	0	0.1	0	0
.	19.01.15-17.55.28-1-216117	91	4	4	1	0	1	603	2	2	0	0	NA	NA	NA	25	25	503	167	168	345	145	113	1	5	0	0.002	0.03	0
.	19.01.15-17.55.31-1-216122	91	3	3	1	0	1	616	2	2	0	0	NA	NA	NA	31	33	509	171	166	349	154	113	9	0	0	0.018	0	0
.	19.01.15-17.55.31-1-216123	231	23	23	9	0	3	648	21	21	0	0	NA	NA	NA	59	63	530	175	171	371	158	119	73	7	29	0.138	0.04	0.17
.	19.01.15-17.55.32-1-216124	149	23	23	8	0	8	630	19	19	0	0	NA	NA	NA	37	43	511	175	170	354	158	118	58	5	1	0.114	0.029	0.006
.	19.01.15-17.55.38-1-216132	202	46	46	15	0	12	643	40	40	0	0	NA	NA	NA	61	60	520	179	174	358	164	121	139	16	4	0.267	0.089	0.023
.	19.01.15-17.55.41-1-216135	119	15	15	6	0	4	619	13	13	0	0	NA	NA	NA	35	34	506	171	170	346	154	119	41	5	7	0.081	0.029	0.041
.	19.01.15-17.55.44-1-216155	151	12	12	5	0	5	636	10	10	0	0	NA	NA	NA	39	48	516	172	173	361	154	121	16	6	11	0.031	0.035	0.064
.	19.01.15-17.55.46-1-216160	59	2	2	1	0	1	614	1	1	0	0	NA	NA	NA	18	27	505	166	169	348	148	118	3	0	0	0.006	0	0
.	19.01.15-17.55.47-1-216161	93	4	4	3	0	3	611	3	3	0	0	NA	NA	NA	37	34	510	167	170	347	147	117	20	0	0	0.039	0	0
.	19.01.15-17.55.59-1-216168	64	2	2	0	0	0	612	1	1	0	0	NA	NA	NA	27	28	503	173	165	344	157	111	3	0	0	0.006	0	0
.	19.01.15-17.56.01-1-216174	36	1	1	0	0	0	0	0	0	0	0	NA	NA	NA	17	14	494	169	164	0	0	0	0	0	0	0	0	0
.	19.01.15-17.56.04-1-216181	126	21	21	5	0	5	613	20	20	0	0	NA	NA	NA	42	36	512	170	167	352	146	115	51	9	3	0.1	0.053	0.018
.	19.01.15-17.56.04-1-216182	62	2	2	0	0	0	606	1	1	0	0	NA	NA	NA	18	21	499	167	168	342	150	114	6	0	0	0.012	0	0
.	19.01.15-17.56.04-1-216184	120	11	11	3	0	2	619	8	8	0	0	NA	NA	NA	33	32	505	170	170	349	151	119	46	0	0	0.091	0	0
.	19.01.15-17.56.06-1-216186	97	4	4	3	0	3	615	3	3	0	0	NA	NA	NA	42	35	512	168	168	351	147	117	16	0	0	0.031	0	0
.	19.01.15-17.56.07-1-216194	62	2	2	1	0	1	303	1	1	0	0	NA	NA	NA	16	16	497	168	164	172	74	57	7	0	0	0.014	0	0
.	19.01.15-17.56.12-1-216200	195	20	20	4	0	3	631	18	18	0	0	NA	NA	NA	48	49	519	171	172	360	153	118	63	2	3	0.121	0.012	0.017
.	19.01.15-17.56.12-1-216201	63	3	3	0	0	0	613	2	2	0	0	NA	NA	NA	22	28	503	169	169	342	154	117	11	0	0	0.022	0	0
.	19.01.15-17.56.17-1-216210	62	2	2	0	0	0	598	1	1	0	0	NA	NA	NA	29	17	501	165	164	342	144	112	3	0	0	0.006	0	0
.	19.01.15-17.56.17-1-216211	207	13	13	2	0	2	638	11	11	0	0	NA	NA	NA	75	67	522	174	184	360	155	123	27	5	5	0.052	0.029	0.027
.	19.01.15-17.56.22-1-216221	210	46	46	12	0	9	635	42	42	0	0	NA	NA	NA	68	64	523	172	182	360	149	126	144	21	7	0.275	0.122	0.038
.	19.01.15-17.56.26-1-216226	118	5	5	1	0	1	620	4	4	0	0	NA	NA	NA	32	37	508	173	169	350	154	116	14	0	2	0.028	0	0.012
.	19.01.15-17.56.29-1-216237	323	45	45	14	0	10	680	40	40	0	0	NA	NA	NA	78	98	552	183	176	393	167	120	169	27	13	0.306	0.148	0.074
.	19.01.15-17.56.29-1-216239	87	4	4	1	0	1	611	3	3	0	0	NA	NA	NA	42	35	508	170	170	347	149	115	7	4	3	0.014	0.024	0.018
.	19.01.15-17.56.34-1-216249	88	5	5	2	0	2	611	4	4	0	0	NA	NA	NA	25	25	500	172	166	343	153	115	14	0	0	0.028	0	0
.	19.01.15-17.56.42-1-216272	154	19	19	3	0	3	624	16	16	0	0	NA	NA	NA	55	49	513	177	172	352	153	119	48	6	1	0.094	0.034	0.006
.	19.01.15-17.56.42-1-216273	34	1	1	0	0	0	0	0	0	0	0	NA	NA	NA	4	6	491	164	164	0	0	0	0	4	0	0	0.024	0
.	19.01.15-17.56.43-1-216274	206	19	19	4	0	3	654	17	17	0	0	NA	NA	NA	79	80	540	176	177	375	155	124	47	0	6	0.087	0	0.034
.	19.01.15-17.56.43-1-216275	31	1	1	0	0	0	0	0	0	0	0	NA	NA	NA	10	12	495	165	165	0	0	0	0	1	0	0	0.006	0
.	19.01.15-17.56.45-1-216277	316	33	33	10	0	7	655	31	31	0	0	NA	NA	NA	100	80	540	171	182	380	150	125	90	34	31	0.167	0.199	0.17
.	19.01.15-17.56.46-1-216278	147	27	27	9	0	6	620	24	24	0	0	NA	NA	NA	56	48	512	177	172	348	156	116	36	18	13	0.07	0.102	0.076
.	19.01.15-17.56.46-1-216279	207	11	11	4	0	4	645	10	10	0	0	NA	NA	NA	58	61	521	176	177	367	156	122	19	15	18	0.036	0.085	0.102
.	19.01.15-17.56.50-1-216282	152	11	11	2	0	2	625	10	10	0	0	NA	NA	NA	34	41	511	172	171	352	152	121	24	8	5	0.047	0.047	0.029
.	19.01.15-17.57.09-1-216300	66	2	2	1	0	1	251	1	1	0	0	NA	NA	NA	20	17	499	166	165	143	57	51	1	0	1	0.002	0	0.006
.	19.01.15-17.57.10-1-216304	292	27	27	7	0	5	686	25	25	0	0	NA	NA	NA	82	104	550	184	183	391	165	130	114	11	0	0.207	0.06	0
.	19.01.15-17.57.13-1-216308	416	60	60	19	0	14	696	58	58	0	0	NA	NA	NA	110	118	561	180	190	396	161	139	156	34	36	0.278	0.189	0.189
.	19.01.15-17.57.18-1-216317	126	13	13	4	0	2	630	12	12	0	0	NA	NA	NA	38	45	512	174	172	355	154	121	32	9	4	0.062	0.052	0.023
.	19.01.15-17.57.19-1-216319	65	3	3	0	0	0	610	1	1	0	0	NA	NA	NA	28	31	509	170	165	349	151	110	7	7	0	0.014	0.041	0
.	19.01.15-17.57.20-1-216322	34	1	1	0	0	0	0	0	0	0	0	NA	NA	NA	7	15	497	165	166	0	0	0	0	0	1	0	0	0.006
.	19.01.15-17.57.22-1-216325	94	9	9	2	0	2	610	6	6	0	0	NA	NA	NA	31	28	504	173	164	344	154	112	3	14	1	0.006	0.081	0.006
.	19.01.15-17.57.22-1-216327	87	7	7	2	0	2	625	6	6	0	0	NA	NA	NA	23	32	503	170	172	350	155	120	13	0	13	0.026	0	0.076
.	19.01.15-17.57.33-1-216341	93	8	8	1	0	1	615	7	7	0	0	NA	NA	NA	30	31	506	171	167	347	153	115	26	3	0	0.051	0.018	0
.	19.01.15-17.57.34-1-216342	123	5	5	0	0	0	617	4	4	0	0	NA	NA	NA	33	28	502	174	165	345	157	115	10	0	2	0.02	0	0.012
.	19.01.15-17.57.37-1-216344	174	17	17	6	0	4	631	16	16	0	0	NA	NA	NA	45	48	513	175	173	352	158	121	62	0	11	0.121	0	0.064
.	19.01.15-17.57.42-1-216366	32	1	1	0	0	0	0	0	0	0	0	NA	NA	NA	12	8	492	164	165	0	0	0	1	0	0	0.002	0	0
.	19.01.15-17.57.43-1-216367	235	60	60	19	0	15	663	57	57	0	0	NA	NA	NA	82	93	536	184	186	370	166	127	186	16	26	0.347	0.087	0.14
.	19.01.15-17.57.45-1-216368	212	61	61	13	0	8	632	56	56	0	0	NA	NA	NA	64	58	514	179	178	352	158	122	121	43	24	0.235	0.24	0.135
.	19.01.15-17.57.47-1-216371	333	29	29	14	0	12	674	26	26	0	0	NA	NA	NA	90	87	534	181	185	381	163	130	47	10	28	0.088	0.055	0.151
.	19.01.15-17.57.54-1-216379	175	16	16	5	0	5	624	13	13	0	0	NA	NA	NA	56	50	515	173	175	352	150	122	58	2	11	0.113	0.012	0.063
.	19.01.15-17.57.57-1-216382	67	3	3	1	0	0	603	2	2	0	0	NA	NA	NA	27	20	500	168	165	343	148	112	9	8	0	0.018	0.048	0
.	19.01.15-17.58.00-1-216385	141	14	14	3	0	2	620	13	13	0	0	NA	NA	NA	29	36	513	170	166	352	154	114	40	3	1	0.078	0.018	0.006
.	19.01.15-17.58.09-1-216399	58	2	2	1	0	1	0	1	1	0	0	NA	NA	NA	13	21	498	165	171	0	0	0	0	7	0	0	0.042	0
.	19.01.15-17.58.13-1-216404	70	3	3	1	0	1	600	2	2	0	0	NA	NA	NA	25	13	493	166	167	338	146	116	5	4	2	0.01	0.024	0.012
.	19.01.15-17.58.13-1-216407	33	1	1	0	0	0	0	0	0	0	0	NA	NA	NA	10	8	492	166	163	0	0	0	0	0	3	0	0	0.018
.	19.01.15-17.58.16-1-216412	60	3	3	0	0	0	202	2	2	0	0	NA	NA	NA	17	17	500	167	163	116	54	32	9	0	0	0.018	0	0
.	19.01.15-17.58.25-1-216426	170	12	12	3	0	3	641	11	11	0	0	NA	NA	NA	44	59	526	175	171	364	158	119	26	0	4	0.049	0	0.023
.	19.01.15-17.58.27-1-216428	128	5	5	1	0	1	628	4	4	0	0	NA	NA	NA	38	40	511	172	170	359	150	119	18	0	8	0.035	0	0.047
.	19.01.15-17.58.28-1-216431	173	22	22	9	0	5	617	18	18	0	0	NA	NA	NA	50	40	511	172	170	354	150	113	43	8	18	0.084	0.047	0.106
.	19.01.15-17.58.28-1-216432	114	8	8	1	0	0	621	4	4	0	0	NA	NA	NA	43	36	512	167	170	355	150	116	30	4	0	0.059	0.024	0
.	19.01.15-17.58.29-1-216435	66	3	3	2	0	2	608	2	2	0	0	NA	NA	NA	31	24	502	168	167	343	150	115	3	0	2	0.006	0	0.012
.	19.01.15-17.58.39-1-216440	146	10	10	2	0	1	633	9	9	0	0	NA	NA	NA	45	47	512	171	177	359	150	124	30	3	4	0.059	0.018	0.023
.	19.01.15-17.58.43-1-216460	60	2	2	1	0	1	303	1	1	0	0	NA	NA	NA	18	21	502	167	165	173	76	54	6	0	0	0.012	0	0
.	19.01.15-17.58.47-1-216464	150	6	6	0	0	0	611	4	4	0	0	NA	NA	NA	47	34	505	171	171	346	151	114	6	0	2	0.012	0	0.012
.	19.01.15-17.58.48-1-216466	118	8	8	2	0	1	618	5	5	0	0	NA	NA	NA	35	32	510	167	168	354	149	115	20	5	0	0.039	0.03	0
.	19.01.15-17.58.48-1-216467	118	8	8	3	0	3	613	7	7	0	0	NA	NA	NA	31	31	509	169	166	349	148	116	11	5	1	0.022	0.03	0.006
.	19.01.15-17.58.53-1-216469	64	4	4	3	0	1	605	3	3	0	0	NA	NA	NA	31	22	505	165	165	347	145	113	10	1	0	0.02	0.006	0
.	19.01.15-17.58.59-1-216472	66	2	2	0	0	0	503	1	1	0	0	NA	NA	NA	22	14	493	168	166	286	124	93	0	0	1	0	0	0.006
.	19.01.15-17.58.59-1-216474	141	31	31	7	0	4	619	25	25	0	0	NA	NA	NA	42	36	518	165	166	362	144	113	92	14	16	0.178	0.085	0.096
.	19.01.15-17.59.02-1-216476	265	14	14	4	0	3	656	10	10	0	0	NA	NA	NA	95	74	536	178	173	377	159	120	43	5	23	0.08	0.028	0.133
.	19.01.15-17.59.06-1-216481	60	2	2	1	0	1	100	1	1	0	0	NA	NA	NA	24	15	496	169	163	55	25	20	0	0	4	0	0	0.025
.	19.01.15-17.59.09-1-216483	149	9	9	4	0	2	631	8	8	0	0	NA	NA	NA	48	50	520	172	171	363	150	118	26	7	13	0.05	0.041	0.076
.	19.01.15-17.59.09-1-216484	150	16	16	4	0	3	623	13	13	0	0	NA	NA	NA	48	43	517	173	166	356	152	115	24	18	3	0.046	0.104	0.018
.	19.01.15-17.59.10-1-216487	117	5	5	1	0	1	624	4	4	0	0	NA	NA	NA	45	47	514	172	174	356	150	118	7	0	15	0.014	0	0.086
.	19.01.15-17.59.10-1-216489	30	1	1	1	0	1	0	0	0	0	0	NA	NA	NA	8	8	491	164	166	0	0	0	0	0	1	0	0	0.006
.	19.01.15-17.59.12-1-216494	88	5	5	2	0	1	613	4	4	0	0	NA	NA	NA	26	32	505	173	167	349	149	115	5	14	0	0.01	0.081	0
.	19.01.15-17.59.12-1-216495	300	32	32	10	0	5	670	27	27	0	0	NA	NA	NA	67	88	540	179	182	381	161	128	97	21	27	0.18	0.117	0.148
.	19.01.15-17.59.13-1-216501	62	2	2	1	0	1	406	1	1	0	0	NA	NA	NA	11	16	498	165	166	228	101	77	0	2	0	0	0.012	0
.	19.01.15-17.59.24-1-216519	38	1	1	0	0	0	0	0	0	0	0	NA	NA	NA	20	8	492	165	164	0	0	0	0	0	0	0	0	0
.	19.01.15-17.59.26-1-216523	93	6	6	1	0	0	617	5	5	0	0	NA	NA	NA	30	36	511	167	171	350	149	118	18	0	7	0.035	0	0.041
.	19.01.15-17.59.27-1-216526	174	30	30	13	0	10	638	28	28	0	0	NA	NA	NA	54	64	525	174	178	361	155	122	113	4	2	0.215	0.023	0.011
.	19.01.15-17.59.28-1-216529	59	3	3	0	0	0	149	2	2	0	0	NA	NA	NA	15	22	502	165	168	91	29	29	3	0	1	0.006	0	0.006
.	19.01.15-17.59.29-1-216533	35	1	1	0	0	0	0	0	0	0	0	NA	NA	NA	10	11	494	164	166	0	0	0	0	0	0	0	0	0
.	19.01.15-17.59.30-1-216536	217	16	16	4	0	3	626	14	14	0	0	NA	NA	NA	56	46	520	170	169	360	148	118	27	11	0	0.052	0.065	0
.	19.01.15-17.59.34-1-216542	183	39	39	14	0	6	642	35	35	0	0	NA	NA	NA	65	63	527	174	175	364	156	122	107	28	16	0.203	0.161	0.091
.	19.01.15-17.59.42-1-216558	87	3	3	1	0	1	615	2	2	0	0	NA	NA	NA	35	30	507	169	167	346	151	118	1	3	1	0.002	0.018	0.006
.	19.01.15-17.59.42-1-216559	180	16	16	3	0	2	643	15	15	0	0	NA	NA	NA	52	60	524	178	171	363	161	119	47	1	4	0.09	0.006	0.023
.	19.01.15-17.59.43-1-216560	211	37	37	7	0	3	647	33	33	0	0	NA	NA	NA	60	64	534	172	171	374	153	120	122	28	16	0.228	0.163	0.094
.	19.01.15-17.59.49-1-216564	438	30	30	11	0	7	700	25	25	0	0	NA	NA	NA	135	123	569	185	182	408	164	128	92	8	8	0.162	0.043	0.044
.	19.01.15-17.59.55-1-216574	32	1	1	0	0	0	0	0	0	0	0	NA	NA	NA	9	10	496	165	162	0	0	0	0	2	0	0	0.012	0
.	19.01.15-17.59.59-1-216576	31	1	1	0	0	0	0	0	0	0	0	NA	NA	NA	5	5	492	164	162	0	0	0	0	0	1	0	0	0.006
.	19.01.15-18.00.00-1-216578	400	24	24	6	0	4	672	21	21	0	0	NA	NA	NA	113	95	545	186	177	381	169	122	109	8	0	0.2	0.043	0
.	19.01.15-18.00.02-1-216584	149	19	19	3	0	3	627	16	16	0	0	NA	NA	NA	57	49	513	174	175	354	152	121	51	12	23	0.099	0.069	0.131
.	19.01.15-18.00.12-1-216601	149	15	15	3	0	2	630	12	12	0	0	NA	NA	NA	44	55	522	169	177	360	148	122	36	10	5	0.069	0.059	0.028
.	19.01.15-18.00.14-1-216603	37	1	1	0	0	0	0	0	0	0	0	NA	NA	NA	14	14	496	167	164	0	0	0	0	5	0	0	0.03	0
.	19.01.15-18.00.21-1-216613	153	7	7	1	0	1	631	5	5	0	0	NA	NA	NA	29	47	518	170	172	358	153	120	31	0	1	0.06	0	0.006
.	19.01.15-18.00.21-1-216614	266	22	22	5	0	4	641	19	19	0	0	NA	NA	NA	81	60	523	176	174	363	157	121	56	16	22	0.107	0.091	0.126
.	19.01.15-18.00.38-1-216633	114	9	9	2	0	1	615	6	6	0	0	NA	NA	NA	52	37	510	169	171	347	149	119	23	3	2	0.045	0.018	0.012
.	19.01.15-18.00.41-1-216651	297	19	19	9	0	7	679	16	16	0	0	NA	NA	NA	78	98	539	184	188	375	168	136	59	10	9	0.109	0.054	0.048
.	19.01.15-18.00.41-1-216653	269	10	10	5	0	4	662	9	9	0	0	NA	NA	NA	77	83	541	174	181	380	157	125	26	0	6	0.048	0	0.033
.	19.01.15-18.00.43-1-216654	31	1	1	0	0	0	0	0	0	0	0	NA	NA	NA	6	5	490	164	164	0	0	0	0	0	0	0	0	0
.	19.01.15-18.00.43-1-216655	90	7	7	0	0	0	619	6	6	0	0	NA	NA	NA	35	42	509	173	173	348	152	119	17	6	0	0.033	0.035	0
.	19.01.15-18.00.45-1-216656	66	5	5	1	0	0	609	4	4	0	0	NA	NA	NA	21	20	501	166	166	346	149	114	13	0	1	0.026	0	0.006
.	19.01.15-18.00.47-1-216658	64	5	5	1	0	1	604	4	4	0	0	NA	NA	NA	29	28	505	167	169	344	146	114	24	2	0	0.048	0.012	0
.	19.01.15-18.01.00-1-216664	199	31	31	4	0	3	648	30	30	0	0	NA	NA	NA	65	69	518	188	176	353	171	124	108	15	19	0.208	0.08	0.108
.	19.01.15-18.01.02-1-216695	89	4	4	0	0	0	612	3	3	0	0	NA	NA	NA	32	32	510	170	165	348	151	113	13	0	1	0.025	0	0.006
.	19.01.15-18.01.02-1-216696	121	15	15	3	0	3	614	13	13	0	0	NA	NA	NA	30	29	509	169	164	350	152	112	32	7	4	0.063	0.041	0.024
.	19.01.15-18.01.13-1-216750	119	7	7	3	0	2	623	6	6	0	0	NA	NA	NA	43	38	512	169	170	355	152	116	23	11	0	0.045	0.065	0
.	19.01.15-18.01.13-1-216752	62	2	2	1	0	1	615	0	0	0	0	NA	NA	NA	12	24	502	168	167	347	153	115	2	0	0	0.004	0	0
.	19.01.15-18.01.13-1-216753	87	3	3	0	0	0	612	2	2	0	0	NA	NA	NA	21	26	505	168	166	346	152	114	5	0	1	0.01	0	0.006
.	19.01.15-18.01.21-1-216763	122	6	6	3	0	3	625	4	4	0	0	NA	NA	NA	35	38	512	166	173	355	149	121	3	12	0	0.006	0.072	0
.	19.01.15-18.01.22-1-216766	91	5	5	1	0	1	615	4	4	0	0	NA	NA	NA	39	37	511	171	168	347	153	115	9	2	1	0.018	0.012	0.006
.	19.01.15-18.01.26-1-216768	232	26	26	8	0	7	653	23	23	0	0	NA	NA	NA	64	70	536	174	173	376	158	119	75	11	14	0.14	0.063	0.081
.	19.01.15-18.01.26-1-216769	151	11	11	1	0	1	630	9	9	0	0	NA	NA	NA	50	47	515	173	172	358	156	116	19	9	9	0.037	0.052	0.052
.	19.01.15-18.01.31-1-216783	120	10	10	4	0	3	607	9	9	0	0	NA	NA	NA	46	31	508	169	167	345	146	116	21	9	6	0.041	0.053	0.036
.	19.01.15-18.01.35-1-216788	65	2	2	1	0	1	606	1	1	0	0	NA	NA	NA	25	21	502	166	166	344	149	113	3	0	1	0.006	0	0.006
.	19.01.15-18.01.37-1-216790	366	32	32	10	0	9	680	30	30	0	0	NA	NA	NA	110	99	545	185	182	388	164	128	72	17	7	0.132	0.092	0.038
.	19.01.15-18.01.39-1-216792	91	6	6	2	0	2	622	5	5	0	0	NA	NA	NA	33	37	508	172	170	350	154	118	13	4	7	0.026	0.023	0.041
.	19.01.15-18.01.40-1-216793	277	12	12	3	0	3	672	9	9	0	0	NA	NA	NA	73	83	529	183	184	373	167	132	54	0	4	0.102	0	0.022
.	19.01.15-18.01.49-1-216814	91	8	8	5	0	4	607	7	7	0	0	NA	NA	NA	37	21	503	165	166	349	147	111	36	6	1	0.072	0.036	0.006
.	19.01.15-18.01.54-1-216821	123	10	10	1	0	1	624	8	8	0	0	NA	NA	NA	41	43	513	170	173	353	151	120	15	10	0	0.029	0.059	0
.	19.01.15-18.01.54-1-216822	90	4	4	1	0	0	604	3	3	0	0	NA	NA	NA	32	23	500	168	168	341	148	115	9	9	0	0.018	0.054	0
.	19.01.15-18.02.27-1-216851	94	6	6	1	0	1	599	4	4	0	0	NA	NA	NA	33	21	498	170	166	341	146	112	15	3	2	0.03	0.018	0.012
.	19.01.15-18.02.35-1-216860	196	18	18	2	0	2	656	17	17	0	0	NA	NA	NA	57	72	535	174	176	375	157	124	35	2	14	0.065	0.011	0.08
.	19.01.15-18.02.37-1-216861	120	11	11	2	0	1	622	9	9	0	0	NA	NA	NA	44	38	515	165	171	357	145	120	61	0	3	0.118	0	0.018
.	19.01.15-18.02.38-1-216862	199	12	12	3	0	3	641	10	10	0	0	NA	NA	NA	64	60	523	177	173	364	156	121	23	7	4	0.044	0.04	0.023
.	19.01.15-18.02.40-1-216880	321	59	59	20	0	14	660	53	53	0	0	NA	NA	NA	82	87	545	181	174	380	158	122	152	39	13	0.279	0.215	0.075
.	19.01.15-18.02.42-1-216883	363	26	26	6	0	4	680	25	25	0	0	NA	NA	NA	83	94	552	181	174	393	162	125	94	7	15	0.17	0.039	0.086
.	19.01.15-18.02.43-1-216884	64	3	3	1	0	1	605	2	2	0	0	NA	NA	NA	27	27	504	168	168	342	149	114	3	4	3	0.006	0.024	0.018
.	19.01.15-18.02.44-1-216887	203	16	16	3	0	3	626	15	15	0	0	NA	NA	NA	61	45	516	169	173	354	151	121	26	11	11	0.05	0.065	0.064
.	19.01.15-18.02.46-1-216889	348	54	54	12	0	8	686	49	49	0	0	NA	NA	NA	90	96	542	189	178	388	172	126	156	16	14	0.288	0.085	0.079
.	19.01.15-18.02.59-1-216903	33	1	1	1	0	1	0	0	0	0	0	NA	NA	NA	9	11	492	164	168	0	0	0	0	1	0	0	0.006	0
.	19.01.15-18.03.01-1-216904	205	27	27	7	0	5	636	24	24	0	0	NA	NA	NA	54	58	522	175	174	360	158	118	104	12	3	0.199	0.069	0.017
.	19.01.15-18.03.01-1-216906	34	1	1	1	0	1	0	0	0	0	0	NA	NA	NA	18	10	495	165	163	0	0	0	0	0	0	0	0	0
.	19.01.15-18.03.01-1-216907	123	11	11	1	0	0	623	8	8	0	0	NA	NA	NA	52	50	522	173	168	357	150	116	42	0	3	0.08	0	0.018
.	19.01.15-18.03.04-1-216912	294	44	44	19	0	14	657	41	41	0	0	NA	NA	NA	89	81	540	174	180	372	157	128	152	31	23	0.281	0.178	0.128
.	19.01.15-18.03.04-1-216913	145	16	16	2	0	2	622	15	15	0	0	NA	NA	NA	48	40	507	173	173	350	153	119	41	4	0	0.081	0.023	0
.	19.01.15-18.03.12-1-216923	94	5	5	2	0	2	614	3	3	0	0	NA	NA	NA	33	30	502	171	170	348	152	114	7	23	1	0.014	0.135	0.006
.	19.01.15-18.03.26-1-216939	232	31	31	6	0	5	639	29	29	0	0	NA	NA	NA	78	57	518	179	173	361	159	119	132	12	2	0.255	0.067	0.012
.	19.01.15-18.03.29-1-216946	64	2	2	1	0	1	606	1	1	0	0	NA	NA	NA	11	18	502	165	164	349	146	111	0	2	0	0	0.012	0
.	19.01.15-18.03.31-1-216951	147	20	20	5	0	2	620	17	17	0	0	NA	NA	NA	38	36	506	172	171	348	153	119	53	10	3	0.105	0.058	0.018
.	19.01.15-18.03.33-1-216953	65	3	3	0	0	0	608	2	2	0	0	NA	NA	NA	22	25	505	165	168	348	146	114	5	4	0	0.01	0.024	0
.	19.01.15-18.03.41-1-216977	92	6	6	0	0	0	615	5	5	0	0	NA	NA	NA	29	33	509	169	168	352	148	115	5	6	1	0.01	0.036	0.006
.	19.01.15-18.03.43-1-216979	96	10	10	2	0	1	623	9	9	0	0	NA	NA	NA	42	44	510	172	175	350	153	120	9	14	5	0.018	0.081	0.029
.	19.01.15-18.03.48-1-216985	143	14	14	3	0	2	611	12	12	0	0	NA	NA	NA	47	39	511	171	170	347	145	119	41	2	9	0.08	0.012	0.053
.	19.01.15-18.03.56-1-216988	278	58	58	22	0	12	645	52	52	0	0	NA	NA	NA	90	68	538	170	173	377	149	119	169	31	33	0.314	0.182	0.191
.	19.01.15-18.03.57-1-216990	212	27	27	13	0	9	642	24	24	0	0	NA	NA	NA	72	67	526	177	177	363	157	122	94	14	17	0.179	0.079	0.096
.	19.01.15-18.04.01-1-216994	60	4	4	2	0	2	598	2	2	0	0	NA	NA	NA	30	16	495	164	170	339	144	115	4	0	8	0.008	0	0.047
.	19.01.15-18.04.04-1-216995	229	50	50	11	0	7	641	46	46	0	0	NA	NA	NA	70	57	518	176	176	362	155	124	170	22	15	0.328	0.125	0.085
.	19.01.15-18.04.04-1-216999	318	55	55	14	0	10	676	52	52	0	0	NA	NA	NA	85	98	547	187	177	387	168	121	168	25	17	0.307	0.134	0.096
.	19.01.15-18.04.09-1-217001	148	18	18	4	0	3	618	16	16	0	0	NA	NA	NA	34	35	506	168	174	349	151	118	59	4	11	0.117	0.024	0.063
.	19.01.15-18.04.11-1-217004	60	3	3	1	0	1	608	1	1	0	0	NA	NA	NA	36	29	506	172	164	344	153	111	6	0	3	0.012	0	0.018
.	19.01.15-18.04.17-1-217020	91	4	4	0	0	0	603	2	2	0	0	NA	NA	NA	31	21	500	166	168	340	148	115	10	0	0	0.02	0	0
.	19.01.15-18.04.17-1-217022	67	4	4	1	0	0	600	2	2	0	0	NA	NA	NA	25	18	496	165	170	337	145	118	8	0	1	0.016	0	0.006
.	19.01.15-18.04.26-1-217036	148	30	30	14	0	12	614	26	26	0	0	NA	NA	NA	45	42	511	173	171	349	151	114	72	15	10	0.141	0.087	0.058
.	19.01.15-18.04.30-1-217044	125	5	5	0	0	0	614	3	3	0	0	NA	NA	NA	32	37	515	169	166	355	149	110	22	0	0	0.043	0	0
.	19.01.15-18.04.31-1-217046	61	2	2	0	0	0	51	1	1	0	0	NA	NA	NA	16	14	498	165	164	28	14	9	7	0	1	0.014	0	0.006
.	19.01.15-18.04.36-1-217048	263	25	25	14	0	6	656	24	24	0	0	NA	NA	NA	79	72	531	177	177	374	159	123	93	18	17	0.175	0.102	0.096
.	19.01.15-18.04.40-1-217051	73	2	2	0	0	0	604	0	0	0	0	NA	NA	NA	16	16	496	168	165	343	148	113	5	0	0	0.01	0	0
.	19.01.15-18.04.45-1-217072	205	23	23	7	0	3	653	22	22	0	0	NA	NA	NA	62	67	530	178	172	373	160	120	82	10	16	0.155	0.056	0.093
.	19.01.15-18.04.48-1-217080	179	14	14	3	0	3	634	12	12	0	0	NA	NA	NA	46	56	527	169	173	369	144	121	44	5	2	0.083	0.03	0.012
.	19.01.15-18.04.52-1-217084	145	18	18	9	0	9	623	16	16	0	0	NA	NA	NA	51	53	519	165	182	352	148	123	57	2	0	0.11	0.012	0
.	19.01.15-18.05.09-1-217101	30	1	1	0	0	0	0	0	0	0	0	NA	NA	NA	9	12	494	169	162	0	0	0	1	0	0	0.002	0	0
.	19.01.15-18.05.11-1-217103	198	51	51	12	0	5	630	47	47	0	0	NA	NA	NA	61	44	511	173	173	354	155	121	148	17	23	0.29	0.098	0.133
.	19.01.15-18.05.11-1-217104	61	3	3	0	0	0	604	2	2	0	0	NA	NA	NA	23	20	500	166	167	345	146	113	7	0	2	0.014	0	0.012
.	19.01.15-18.05.14-1-217107	62	3	3	0	0	0	500	2	2	0	0	NA	NA	NA	17	15	496	168	164	292	116	92	1	6	0	0.002	0.036	0
.	19.01.15-18.05.15-1-217111	32	1	1	0	0	0	0	0	0	0	0	NA	NA	NA	10	10	495	165	163	0	0	0	4	0	0	0.008	0	0
.	19.01.15-18.05.17-1-217118	98	4	4	1	0	0	618	2	2	0	0	NA	NA	NA	39	44	519	170	168	352	153	113	12	0	0	0.023	0	0
.	19.01.15-18.05.17-1-217119	90	4	4	0	0	0	611	3	3	0	0	NA	NA	NA	20	25	502	170	166	345	152	114	9	4	1	0.018	0.024	0.006
.	19.01.15-18.05.18-1-217121	242	13	13	6	0	6	651	12	12	0	0	NA	NA	NA	86	75	528	184	176	365	163	123	37	7	4	0.07	0.038	0.023
.	19.01.15-18.05.25-1-217128	61	2	2	0	0	0	609	1	1	0	0	NA	NA	NA	23	30	506	171	166	345	150	114	3	1	0	0.006	0.006	0
.	19.01.15-18.05.27-1-217130	238	51	51	16	0	11	646	49	49	0	0	NA	NA	NA	48	67	526	180	174	368	159	119	172	12	37	0.327	0.067	0.213
.	19.01.15-18.05.29-1-217135	99	7	7	1	0	0	611	5	5	0	0	NA	NA	NA	27	27	498	172	170	340	155	116	22	0	0	0.044	0	0
.	19.01.15-18.05.30-1-217139	118	5	5	1	0	1	620	4	4	0	0	NA	NA	NA	31	36	508	172	169	353	150	117	20	1	0	0.039	0.006	0
.	19.01.15-18.05.34-1-217144	179	13	13	6	0	5	634	11	11	0	0	NA	NA	NA	53	53	521	174	171	361	155	118	14	8	16	0.027	0.046	0.094
.	19.01.15-18.05.37-1-217145	151	16	16	6	0	4	629	13	13	0	0	NA	NA	NA	44	46	512	174	173	353	156	120	57	0	5	0.111	0	0.029
.	19.01.15-18.05.39-1-217148	88	5	5	0	0	0	616	3	3	0	0	NA	NA	NA	30	39	511	175	166	350	152	114	20	5	4	0.039	0.029	0.024
.	19.01.15-18.05.46-1-217172	246	28	28	9	0	8	653	26	26	0	0	NA	NA	NA	75	69	522	181	179	364	164	125	100	14	3	0.192	0.077	0.017
.	19.01.15-18.05.47-1-217174	163	12	12	7	0	5	634	10	10	0	0	NA	NA	NA	52	53	519	174	173	358	155	121	26	16	0	0.05	0.092	0
.	19.01.15-18.05.49-1-217175	94	7	7	0	0	0	618	5	5	0	0	NA	NA	NA	39	36	506	172	171	347	154	117	29	2	6	0.057	0.012	0.035
.	19.01.15-18.05.59-1-217189	175	25	25	10	0	8	650	23	23	0	0	NA	NA	NA	46	66	530	176	173	368	158	124	81	10	5	0.153	0.057	0.029
.	19.01.15-18.05.59-1-217190	210	18	18	6	0	6	651	16	16	0	0	NA	NA	NA	71	66	539	168	172	377	153	121	68	4	7	0.126	0.024	0.041
.	19.01.15-18.06.03-1-217194	320	43	43	19	0	14	673	37	37	0	0	NA	NA	NA	81	98	554	177	180	387	160	126	118	25	33	0.213	0.141	0.183
.	19.01.15-18.06.07-1-217199	180	18	18	9	0	6	625	17	17	0	0	NA	NA	NA	64	44	513	172	172	352	156	117	69	14	2	0.135	0.081	0.012
.	19.01.15-18.06.13-1-217205	99	5	5	2	0	2	618	4	4	0	0	NA	NA	NA	36	36	511	169	169	354	149	115	22	6	2	0.043	0.036	0.012
.	19.01.15-18.06.14-1-217209	147	35	35	9	0	9	628	32	32	0	0	NA	NA	NA	57	42	515	172	168	355	156	117	128	6	5	0.249	0.035	0.03
.	19.01.15-18.06.30-1-217244	88	9	9	1	0	1	621	8	8	0	0	NA	NA	NA	35	45	514	171	173	351	149	121	17	9	4	0.033	0.053	0.023
.	19.01.15-18.06.31-1-217247	180	18	18	6	0	5	644	15	15	0	0	NA	NA	NA	62	61	525	177	172	369	157	118	40	8	10	0.076	0.045	0.058
.	19.01.15-18.06.35-1-217256	264	43	43	10	0	7	655	37	37	0	0	NA	NA	NA	66	80	541	178	174	373	159	123	137	10	36	0.253	0.056	0.207
.	19.01.15-18.06.37-1-217260	152	10	10	4	0	4	625	9	9	0	0	NA	NA	NA	43	48	517	174	170	357	154	114	20	11	5	0.039	0.063	0.029
.	19.01.15-18.06.38-1-217261	123	5	5	1	0	1	604	4	4	0	0	NA	NA	NA	46	30	508	166	169	345	143	116	13	4	0	0.026	0.024	0
.	19.01.15-18.06.39-1-217263	144	10	10	4	0	4	619	9	9	0	0	NA	NA	NA	47	34	508	170	169	350	153	116	13	9	7	0.026	0.053	0.041
.	19.01.15-18.06.53-1-217291	149	28	28	5	0	3	620	25	25	0	0	NA	NA	NA	48	37	516	167	167	356	151	113	90	4	0	0.174	0.024	0
.	19.01.15-18.06.54-1-217294	235	10	10	3	0	3	653	8	8	0	0	NA	NA	NA	80	73	535	175	176	375	157	121	34	6	6	0.064	0.034	0.034
.	19.01.15-18.06.58-1-217299	203	67	67	16	0	9	635	60	60	0	0	NA	NA	NA	51	62	520	175	180	358	155	122	149	40	24	0.287	0.229	0.133
.	19.01.15-18.06.59-1-217301	213	38	38	15	0	12	642	34	34	0	0	NA	NA	NA	74	66	533	175	171	367	155	120	103	17	4	0.193	0.097	0.023
.	19.01.15-18.06.59-1-217302	125	10	10	7	0	2	629	8	8	0	0	NA	NA	NA	45	41	512	175	167	360	157	112	11	20	18	0.021	0.114	0.108
.	19.01.15-18.07.02-1-217307	113	5	5	0	0	0	616	3	3	0	0	NA	NA	NA	33	32	504	169	172	347	149	120	4	9	0	0.008	0.053	0
.	19.01.15-18.07.05-1-217313	270	42	42	16	0	8	670	39	39	0	0	NA	NA	NA	80	90	540	186	177	378	168	124	162	7	10	0.3	0.038	0.056
.	19.01.15-18.07.21-1-217341	203	24	24	6	0	2	642	22	22	0	0	NA	NA	NA	59	64	527	177	173	366	155	121	94	15	8	0.178	0.085	0.046
.	19.01.15-18.07.23-1-217346	116	6	6	1	0	1	618	5	5	0	0	NA	NA	NA	29	36	503	172	174	346	153	119	13	0	3	0.026	0	0.017
.	19.01.15-18.07.25-1-217347	191	13	13	4	0	2	643	11	11	0	0	NA	NA	NA	58	59	521	176	175	362	160	121	46	1	0	0.088	0.006	0
.	19.01.15-18.07.40-1-217361	34	1	1	0	0	0	0	0	0	0	0	NA	NA	NA	7	11	497	164	163	0	0	0	4	0	0	0.008	0	0
.	19.01.15-18.07.40-1-217377	201	27	27	11	0	6	628	23	23	0	0	NA	NA	NA	61	51	522	172	170	358	153	117	129	19	9	0.247	0.11	0.053
.	19.01.15-18.07.41-1-217379	276	61	61	16	0	15	659	53	53	0	0	NA	NA	NA	75	77	540	175	175	380	158	121	160	23	41	0.296	0.131	0.234
.	19.01.15-18.07.43-1-217381	32	1	1	0	0	0	0	0	0	0	0	NA	NA	NA	7	9	494	165	163	0	0	0	1	0	0	0.002	0	0
.	19.01.15-18.07.45-1-217382	146	14	14	5	0	3	618	13	13	0	0	NA	NA	NA	44	43	515	171	170	351	151	116	41	17	12	0.08	0.099	0.071
.	19.01.15-18.07.56-1-217387	34	1	1	0	0	0	0	0	0	0	0	NA	NA	NA	4	14	494	168	165	0	0	0	2	0	0	0.004	0	0
.	19.01.15-18.07.59-1-217389	233	35	35	7	0	5	664	25	25	0	0	NA	NA	NA	58	80	543	170	180	384	153	127	93	12	16	0.171	0.071	0.089
.	19.01.15-18.08.01-1-217390	217	31	31	7	0	6	651	30	30	0	0	NA	NA	NA	68	72	526	175	184	365	158	128	94	6	15	0.179	0.034	0.082
.	19.01.15-18.08.05-1-217397	32	1	1	1	0	1	0	0	0	0	0	NA	NA	NA	8	7	491	165	164	0	0	0	0	0	0	0	0	0
.	19.01.15-18.08.06-1-217400	35	1	1	0	0	0	0	0	0	0	0	NA	NA	NA	10	5	490	163	165	0	0	0	1	0	0	0.002	0	0
.	19.01.15-18.08.09-1-217403	119	8	8	2	0	2	625	7	7	0	0	NA	NA	NA	40	41	516	171	167	358	154	113	18	3	9	0.035	0.018	0.054
.	19.01.15-18.08.10-1-217406	148	14	14	6	0	5	627	13	13	0	0	NA	NA	NA	49	48	523	169	169	360	151	116	33	9	9	0.063	0.053	0.053
.	19.01.15-18.08.19-1-217427	118	6	6	0	0	0	609	5	5	0	0	NA	NA	NA	43	28	503	167	171	346	147	116	14	1	2	0.028	0.006	0.012
.	19.01.15-18.08.27-1-217441	204	12	12	4	0	3	636	11	11	0	0	NA	NA	NA	60	54	520	175	172	362	154	120	21	6	13	0.04	0.034	0.076
.	19.01.15-18.08.28-1-217444	63	2	2	0	0	0	201	1	1	0	0	NA	NA	NA	13	13	493	168	165	104	56	41	3	0	0	0.006	0	0
.	19.01.15-18.08.29-1-217447	198	26	26	11	0	6	632	23	23	0	0	NA	NA	NA	62	48	524	168	169	362	152	118	96	13	19	0.183	0.077	0.112
.	19.01.15-18.08.35-1-217459	209	19	19	6	0	6	652	17	17	0	0	NA	NA	NA	43	67	524	182	174	365	165	122	50	13	1	0.095	0.071	0.006
.	19.01.15-18.08.36-1-217460	119	8	8	3	0	1	623	6	6	0	0	NA	NA	NA	32	35	510	169	169	356	151	116	17	12	1	0.033	0.071	0.006
.	19.01.15-18.08.37-1-217461	89	5	5	1	0	1	620	2	2	0	0	NA	NA	NA	24	32	505	169	171	351	151	118	14	2	1	0.028	0.012	0.006
.	19.01.15-18.08.45-1-217479	61	2	2	0	0	0	452	1	1	0	0	NA	NA	NA	16	11	494	167	163	263	105	84	4	0	0	0.008	0	0
.	19.01.15-18.08.51-1-217484	62	2	2	1	0	1	450	1	1	0	0	NA	NA	NA	18	19	502	164	166	263	105	82	4	0	0	0.008	0	0
.	19.01.15-18.08.53-1-217487	34	1	1	0	0	0	0	0	0	0	0	NA	NA	NA	10	11	497	163	164	0	0	0	1	0	0	0.002	0	0
.	19.01.15-18.08.55-1-217490	414	42	42	12	0	6	696	39	39	0	0	NA	NA	NA	116	109	549	193	180	393	177	126	107	48	24	0.195	0.249	0.133
.	19.01.15-18.08.55-1-217491	176	18	18	5	0	4	647	17	17	0	0	NA	NA	NA	58	64	526	176	175	366	158	123	58	14	1	0.11	0.08	0.006
.	19.01.15-18.08.55-1-217492	59	2	2	1	0	1	603	1	1	0	0	NA	NA	NA	25	23	498	167	171	337	148	118	5	0	0	0.01	0	0
.	19.01.15-18.08.57-1-217495	238	50	50	21	0	16	655	47	47	0	0	NA	NA	NA	97	82	537	183	175	369	163	123	178	13	7	0.331	0.071	0.04
.	19.01.15-18.09.03-1-217504	115	6	6	0	0	0	611	5	5	0	0	NA	NA	NA	41	31	509	172	163	347	152	112	15	0	2	0.029	0	0.012
.	19.01.15-18.09.05-1-217508	113	7	7	1	0	1	617	6	6	0	0	NA	NA	NA	32	38	512	170	169	348	153	116	12	9	0	0.023	0.053	0
.	19.01.15-18.09.06-1-217509	205	17	17	4	0	4	630	15	15	0	0	NA	NA	NA	56	55	524	171	173	357	153	120	42	5	21	0.08	0.029	0.121
.	19.01.15-18.09.09-1-217510	268	23	23	5	0	2	671	22	22	0	0	NA	NA	NA	75	87	548	180	172	389	163	119	75	2	15	0.137	0.011	0.087
.	19.01.15-18.09.11-1-217514	259	24	24	3	0	3	660	21	21	0	0	NA	NA	NA	72	88	546	175	180	379	154	127	46	15	9	0.084	0.086	0.05
.	19.01.15-18.09.25-1-217538	149	5	5	2	0	2	635	4	4	0	0	NA	NA	NA	40	52	519	175	171	359	157	119	27	0	1	0.052	0	0.006
.	19.01.15-18.09.26-1-217541	32	1	1	0	0	0	0	0	0	0	0	NA	NA	NA	8	12	496	166	163	0	0	0	0	0	0	0	0	0
.	19.01.15-18.09.26-1-217542	174	12	12	4	0	3	635	11	11	0	0	NA	NA	NA	50	64	530	175	172	363	156	116	29	2	6	0.055	0.011	0.035
.	19.01.15-18.09.27-1-217543	120	7	7	0	0	0	610	5	5	0	0	NA	NA	NA	43	30	501	174	168	341	156	113	19	0	1	0.038	0	0.006
.	19.01.15-18.09.38-1-217556	173	7	7	1	0	1	631	5	5	0	0	NA	NA	NA	62	55	523	174	171	364	151	116	19	0	4	0.036	0	0.023
.	19.01.15-18.09.43-1-217577	98	5	5	0	0	0	618	4	4	0	0	NA	NA	NA	41	34	506	169	172	346	153	119	7	0	4	0.014	0	0.023
.	19.01.15-18.09.45-1-217579	64	3	3	0	0	0	610	2	2	0	0	NA	NA	NA	12	24	505	165	167	350	145	115	3	0	4	0.006	0	0.024
.	19.01.15-18.09.47-1-217582	181	16	16	5	0	3	641	15	15	0	0	NA	NA	NA	64	61	525	177	172	366	157	118	67	0	6	0.128	0	0.035
.	19.01.15-18.09.49-1-217584	394	69	69	28	0	17	694	64	64	0	0	NA	NA	NA	94	112	555	187	183	396	166	132	233	45	24	0.42	0.241	0.131
.	19.01.15-18.09.50-1-217585	120	12	12	3	0	2	620	10	10	0	0	NA	NA	NA	33	39	511	169	172	348	151	121	37	0	7	0.072	0	0.041
.	19.01.15-18.09.59-1-217586	121	9	9	1	0	0	628	6	6	0	0	NA	NA	NA	40	51	520	174	170	356	155	117	18	2	3	0.035	0.011	0.018
.	19.01.15-18.10.00-1-217587	233	29	29	9	0	3	666	27	27	0	0	NA	NA	NA	75	87	539	180	181	378	159	129	124	3	23	0.23	0.017	0.127
.	19.01.15-18.10.00-1-217589	37	1	1	0	0	0	0	0	0	0	0	NA	NA	NA	10	10	493	166	164	0	0	0	0	1	0	0	0.006	0
.	19.01.15-18.10.01-1-217591	37	1	1	1	0	1	0	0	0	0	0	NA	NA	NA	9	11	496	164	164	0	0	0	1	0	0	0.002	0	0
.	19.01.15-18.10.03-1-217598	118	13	13	6	0	4	618	11	11	0	0	NA	NA	NA	32	33	512	167	167	353	149	116	41	8	1	0.08	0.048	0.006
.	19.01.15-18.10.04-1-217602	177	16	16	6	0	3	627	15	15	0	0	NA	NA	NA	40	46	514	176	169	352	158	117	45	0	3	0.088	0	0.018
.	19.01.15-18.10.07-1-217605	62	3	3	0	0	0	608	2	2	0	0	NA	NA	NA	26	23	501	167	168	346	148	114	5	0	2	0.01	0	0.012
.	19.01.15-18.10.13-1-217613	58	2	2	1	0	1	617	1	1	0	0	NA	NA	NA	23	38	513	169	169	350	149	118	3	0	1	0.006	0	0.006
.	19.01.15-18.10.20-1-217632	61	2	2	0	0	0	352	1	1	0	0	NA	NA	NA	14	21	501	167	166	198	89	65	3	1	0	0.006	0.006	0
.	19.01.15-18.10.21-1-217636	36	1	1	0	0	0	0	0	0	0	0	NA	NA	NA	11	9	493	165	164	0	0	0	0	0	1	0	0	0.006
.	19.01.15-18.10.21-1-217637	235	30	30	10	0	8	649	27	27	0	0	NA	NA	NA	77	63	521	180	175	364	163	122	80	25	23	0.154	0.139	0.131
.	19.01.15-18.10.24-1-217642	59	2	2	2	0	2	602	1	1	0	0	NA	NA	NA	25	22	498	166	171	344	142	116	8	0	0	0.016	0	0
.	19.01.15-18.10.26-1-217644	88	8	8	1	0	1	614	7	7	0	0	NA	NA	NA	36	39	511	168	173	351	145	118	12	2	2	0.023	0.012	0.012
.	19.01.15-18.10.27-1-217645	115	11	11	2	0	2	614	10	10	0	0	NA	NA	NA	35	33	505	169	172	343	151	120	27	7	2	0.053	0.041	0.012
.	19.01.15-18.10.30-1-217653	95	5	5	1	0	0	613	3	3	0	0	NA	NA	NA	33	28	505	167	169	346	150	117	14	3	0	0.028	0.018	0
.	19.01.15-18.10.32-1-217658	65	2	2	0	0	0	612	1	1	0	0	NA	NA	NA	20	26	506	166	167	350	150	112	1	0	5	0.002	0	0.03
.	19.01.15-18.10.36-1-217663	62	3	3	1	0	1	599	2	2	0	0	NA	NA	NA	27	19	498	165	169	339	146	114	8	4	0	0.016	0.024	0
.	19.01.15-18.10.43-1-217685	235	18	18	2	0	2	658	16	16	0	0	NA	NA	NA	80	77	539	178	173	375	163	120	40	7	13	0.074	0.039	0.075
.	19.01.15-18.10.46-1-217688	95	16	16	7	0	4	620	14	14	0	0	NA	NA	NA	32	32	507	171	167	350	152	118	47	5	2	0.093	0.029	0.012
.	19.01.15-18.10.47-1-217690	89	6	6	1	0	1	618	4	4	0	0	NA	NA	NA	27	31	507	168	169	351	150	117	13	3	0	0.026	0.018	0
.	19.01.15-18.10.50-1-217691	235	44	44	12	0	8	636	42	42	0	0	NA	NA	NA	59	56	527	173	169	367	155	114	155	14	7	0.294	0.081	0.041
.	19.01.15-18.10.51-1-217693	92	3	3	1	0	1	621	2	2	0	0	NA	NA	NA	18	34	515	168	164	355	153	113	2	0	9	0.004	0	0.055
.	19.01.15-18.10.51-1-217694	62	2	2	0	0	0	603	1	1	0	0	NA	NA	NA	25	21	500	170	164	337	152	114	8	0	0	0.016	0	0
.	19.01.15-18.11.04-1-217711	92	4	4	3	0	2	611	1	1	0	0	NA	NA	NA	40	31	503	170	171	346	148	117	7	8	0	0.014	0.047	0
.	19.01.15-18.11.05-1-217712	172	25	25	6	0	6	634	22	22	0	0	NA	NA	NA	58	48	516	175	170	357	157	120	74	3	11	0.143	0.017	0.065
.	19.01.15-18.11.05-1-217714	91	5	5	0	0	0	606	4	4	0	0	NA	NA	NA	20	20	498	167	168	343	148	115	8	2	0	0.016	0.012	0
.	19.01.15-18.11.07-1-217717	269	31	31	7	0	7	658	29	29	0	0	NA	NA	NA	87	80	533	183	177	371	162	125	75	10	15	0.141	0.055	0.085
.	19.01.15-18.11.10-1-217718	122	6	6	4	0	4	613	5	5	0	0	NA	NA	NA	42	32	511	167	167	352	149	112	7	11	1	0.014	0.066	0.006
.	19.01.15-18.11.14-1-217725	62	2	2	0	0	0	198	1	1	0	0	NA	NA	NA	21	26	501	171	167	109	49	40	1	0	0	0.002	0	0
.	19.01.15-18.11.19-1-217737	237	58	58	19	0	14	650	50	50	0	0	NA	NA	NA	69	76	534	180	175	366	160	124	155	44	35	0.29	0.244	0.2
.	19.01.15-18.11.19-1-217739	196	16	16	9	0	5	636	15	15	0	0	NA	NA	NA	52	54	518	179	170	356	162	118	69	1	0	0.133	0.006	0
.	19.01.15-18.11.20-1-217740	92	4	4	1	0	1	617	3	3	0	0	NA	NA	NA	26	30	509	168	166	354	149	114	7	11	3	0.014	0.065	0.018
.	19.01.15-18.11.25-1-217744	86	4	4	3	0	2	602	3	3	0	0	NA	NA	NA	21	17	497	166	167	341	146	115	10	0	0	0.02	0	0
.	19.01.15-18.11.30-1-217754	124	11	11	3	0	2	613	10	10	0	0	NA	NA	NA	40	37	509	168	173	348	147	118	27	7	0	0.053	0.042	0
.	19.01.15-18.11.36-1-217759	297	58	58	16	0	8	659	55	55	0	0	NA	NA	NA	88	82	539	185	171	374	165	120	187	21	18	0.347	0.114	0.105
.	19.01.15-18.11.40-1-217762	114	8	8	2	0	2	637	7	7	0	0	NA	NA	NA	40	57	526	173	171	368	154	115	13	1	6	0.025	0.006	0.035
.	19.01.15-18.11.47-1-217783	84	5	5	2	0	1	609	4	4	0	0	NA	NA	NA	26	24	502	167	168	346	147	116	21	4	0	0.042	0.024	0
.	19.01.15-18.11.49-1-217784	296	78	78	25	0	17	648	71	71	0	0	NA	NA	NA	85	75	535	178	175	367	157	124	241	32	9	0.45	0.18	0.051
.	19.01.15-18.11.49-1-217785	72	5	5	2	0	2	614	3	3	0	0	NA	NA	NA	25	29	508	168	166	351	151	112	1	3	8	0.002	0.018	0.048
.	19.01.15-18.11.50-1-217786	117	7	7	2	0	2	625	6	6	0	0	NA	NA	NA	35	45	513	170	175	352	149	124	32	0	6	0.062	0	0.034
.	19.01.15-18.11.55-1-217793	146	7	7	4	0	3	632	6	6	0	0	NA	NA	NA	50	58	521	180	170	356	159	117	33	0	5	0.063	0	0.029
.	19.01.15-18.12.01-1-217796	94	6	6	0	0	0	613	4	4	0	0	NA	NA	NA	34	31	505	169	170	346	150	117	8	0	8	0.016	0	0.047
.	19.01.15-18.12.03-1-217799	61	2	2	1	0	1	617	1	1	0	0	NA	NA	NA	24	33	506	169	171	348	149	120	5	4	0	0.01	0.024	0
.	19.01.15-18.12.05-1-217804	33	1	1	0	0	0	0	0	0	0	0	NA	NA	NA	9	10	498	163	162	0	0	0	0	0	0	0	0	0
.	19.01.15-18.12.07-1-217806	204	33	33	6	0	5	636	25	25	0	0	NA	NA	NA	52	61	521	176	177	358	157	121	73	30	16	0.14	0.17	0.09
.	19.01.15-18.12.14-1-217814	33	1	1	1	0	1	0	0	0	0	0	NA	NA	NA	6	10	493	165	165	0	0	0	0	0	1	0	0	0.006
.	19.01.15-18.12.16-1-217819	30	1	1	0	0	0	0	0	0	0	0	NA	NA	NA	11	13	494	166	166	0	0	0	0	1	0	0	0.006	0
.	19.01.15-18.12.16-1-217821	91	5	5	2	0	2	619	4	4	0	0	NA	NA	NA	35	33	507	169	170	350	153	116	8	6	2	0.016	0.036	0.012
.	19.01.15-18.12.18-1-217823	34	1	1	1	0	1	0	0	0	0	0	NA	NA	NA	11	4	492	163	162	0	0	0	6	0	0	0.012	0	0
.	19.01.15-18.12.19-1-217835	86	3	3	1	0	1	606	2	2	0	0	NA	NA	NA	26	24	498	173	166	340	154	112	0	2	1	0	0.012	0.006
.	19.01.15-18.12.22-1-217838	125	19	19	6	0	4	618	16	16	0	0	NA	NA	NA	52	43	516	169	171	354	146	118	82	0	4	0.159	0	0.023
.	19.01.15-18.12.25-1-217845	149	8	8	0	0	0	618	7	7	0	0	NA	NA	NA	39	33	508	168	170	349	149	120	19	4	4	0.037	0.024	0.024
.	19.01.15-18.12.32-1-217853	57	2	2	0	0	0	101	1	1	0	0	NA	NA	NA	17	13	498	164	164	58	28	15	3	0	0	0.006	0	0
.	19.01.15-18.12.35-1-217856	121	14	14	1	0	1	638	12	12	0	0	NA	NA	NA	32	55	517	175	176	358	158	122	21	16	2	0.041	0.091	0.011
.	19.01.15-18.12.38-1-217859	59	2	2	1	0	1	202	1	1	0	0	NA	NA	NA	16	16	498	166	165	119	45	38	3	0	0	0.006	0	0
.	19.01.15-18.12.43-1-217879	151	17	17	3	0	2	636	13	13	0	0	NA	NA	NA	41	58	529	174	168	365	156	115	36	0	9	0.068	0	0.054
.	19.01.15-18.12.49-1-217881	92	5	5	2	0	1	619	4	4	0	0	NA	NA	NA	33	35	508	169	171	348	151	120	13	0	3	0.026	0	0.018
.	19.01.15-18.12.51-1-217883	92	4	4	2	0	1	613	3	3	0	0	NA	NA	NA	22	26	505	168	166	349	149	115	5	10	1	0.01	0.06	0.006
.	19.01.15-18.13.01-1-217891	122	21	21	4	0	3	616	19	19	0	0	NA	NA	NA	44	40	509	176	168	348	155	113	43	2	8	0.084	0.011	0.048
.	19.01.15-18.13.03-1-217892	180	21	21	5	0	5	636	15	15	0	0	NA	NA	NA	43	50	524	169	170	368	150	118	44	13	9	0.084	0.077	0.053
.	19.01.15-18.13.03-1-217893	274	38	38	15	0	9	647	32	32	0	0	NA	NA	NA	84	67	533	181	166	374	159	114	131	7	20	0.246	0.039	0.12
.	19.01.15-18.13.05-1-217897	325	20	20	5	0	4	685	19	19	0	0	NA	NA	NA	108	116	551	184	194	383	165	137	80	6	1	0.145	0.033	0.005
.	19.01.15-18.13.06-1-217898	119	7	7	0	0	0	618	6	6	0	0	NA	NA	NA	28	31	504	167	173	348	149	121	12	2	1	0.024	0.012	0.006
.	19.01.15-18.13.09-1-217901	267	61	61	15	0	13	652	57	57	0	0	NA	NA	NA	87	69	536	173	173	382	155	115	220	17	16	0.41	0.098	0.092
.	19.01.15-18.13.11-1-217902	90	10	10	1	0	1	613	9	9	0	0	NA	NA	NA	37	36	514	168	167	355	145	113	35	5	4	0.068	0.03	0.024
.	19.01.15-18.13.28-1-217930	35	1	1	1	0	1	0	0	0	0	0	NA	NA	NA	12	14	496	166	165	0	0	0	2	0	0	0.004	0	0
.	19.01.15-18.13.31-1-217937	60	2	2	1	0	1	603	1	1	0	0	NA	NA	NA	36	24	502	168	167	344	148	111	1	0	2	0.002	0	0.012
.	19.01.15-18.13.33-1-217940	118	9	9	3	0	3	633	8	8	0	0	NA	NA	NA	32	50	520	171	172	359	155	119	19	15	6	0.037	0.088	0.035
.	19.01.15-18.13.34-1-217942	125	11	11	2	0	1	623	9	9	0	0	NA	NA	NA	45	42	515	172	168	357	150	116	12	14	0	0.023	0.081	0
.	19.01.15-18.13.34-1-217943	137	7	7	2	0	2	631	6	6	0	0	NA	NA	NA	42	48	513	174	174	356	153	122	28	0	0	0.055	0	0
.	19.01.15-18.13.37-1-217946	200	13	13	7	0	7	626	12	12	0	0	NA	NA	NA	67	47	518	171	171	355	152	119	36	0	11	0.069	0	0.064
.	19.01.15-18.13.43-1-217967	141	15	15	4	0	3	624	13	13	0	0	NA	NA	NA	46	44	514	171	172	358	150	116	44	17	6	0.086	0.099	0.035
.	19.01.15-18.13.45-1-217969	64	3	3	2	0	1	603	2	2	0	0	NA	NA	NA	40	33	507	172	167	346	145	112	7	4	0	0.014	0.023	0
.	19.01.15-18.13.53-1-217976	116	13	13	6	0	4	625	10	10	0	0	NA	NA	NA	37	34	508	165	174	352	149	124	48	0	4	0.094	0	0.023
.	19.01.15-18.13.56-1-217980	208	18	18	11	0	9	636	16	16	0	0	NA	NA	NA	69	54	524	172	171	363	154	119	54	14	10	0.103	0.081	0.058
.	19.01.15-18.13.57-1-217982	153	15	15	1	0	1	630	12	12	0	0	NA	NA	NA	39	46	515	172	172	356	154	120	40	1	0	0.078	0.006	0
.	19.01.15-18.13.58-1-217983	123	10	10	5	0	2	632	9	9	0	0	NA	NA	NA	49	55	521	173	174	358	154	120	49	14	3	0.094	0.081	0.017
.	19.01.15-18.14.02-1-217987	86	5	5	1	0	1	608	4	4	0	0	NA	NA	NA	25	16	495	164	170	341	149	118	12	0	4	0.024	0	0.024
.	19.01.15-18.14.03-1-217988	66	2	2	1	0	1	611	1	1	0	0	NA	NA	NA	33	32	508	169	168	346	152	113	3	0	3	0.006	0	0.018
.	19.01.15-18.14.09-1-217998	257	51	51	14	0	10	659	46	46	0	0	NA	NA	NA	76	87	540	175	185	376	154	129	170	18	28	0.315	0.103	0.151
.	19.01.15-18.14.16-1-218004	123	12	12	5	0	4	628	11	11	0	0	NA	NA	NA	29	38	506	174	171	350	159	119	33	0	5	0.065	0	0.029
.	19.01.15-18.14.16-1-218008	119	12	12	4	0	3	619	10	10	0	0	NA	NA	NA	45	39	513	172	167	353	154	112	35	13	0	0.068	0.076	0
.	19.01.15-18.14.18-1-218011	186	24	24	4	0	4	643	22	22	0	0	NA	NA	NA	60	65	529	177	172	371	154	118	66	26	6	0.125	0.147	0.035
.	19.01.15-18.14.24-1-218026	236	51	51	12	0	8	646	47	47	0	0	NA	NA	NA	84	56	516	175	178	363	154	129	189	19	8	0.366	0.109	0.045
.	19.01.15-18.14.27-1-218029	37	1	1	0	0	0	0	0	0	0	0	NA	NA	NA	13	14	494	170	163	0	0	0	3	0	0	0.006	0	0
.	19.01.15-18.14.28-1-218032	124	10	10	2	0	2	634	9	9	0	0	NA	NA	NA	37	54	521	173	173	363	151	120	35	0	10	0.067	0	0.058
.	19.01.15-18.14.31-1-218036	31	1	1	0	0	0	0	0	0	0	0	NA	NA	NA	6	8	491	165	165	0	0	0	0	0	0	0	0	0
.	19.01.15-18.14.33-1-218038	176	16	16	4	0	3	626	15	15	0	0	NA	NA	NA	49	44	510	169	178	353	149	124	35	12	12	0.069	0.071	0.067
.	19.01.15-18.14.37-1-218043	117	7	7	0	0	0	630	6	6	0	0	NA	NA	NA	34	46	512	175	172	355	159	116	15	6	4	0.029	0.034	0.023
.	19.01.15-18.14.38-1-218045	205	27	27	12	0	9	637	25	25	0	0	NA	NA	NA	70	62	515	180	180	353	160	124	107	4	24	0.208	0.022	0.133
.	19.01.15-18.14.41-1-218063	64	4	4	0	0	0	598	3	3	0	0	NA	NA	NA	31	21	501	166	167	339	147	112	2	3	0	0.004	0.018	0
.	19.01.15-18.14.53-1-218069	89	5	5	0	0	0	611	3	3	0	0	NA	NA	NA	23	27	505	169	166	349	149	113	3	7	0	0.006	0.041	0
.	19.01.15-18.14.57-1-218076	62	5	5	2	0	2	605	4	4	0	0	NA	NA	NA	27	23	501	170	165	341	151	113	7	3	0	0.014	0.018	0
.	19.01.15-18.15.00-1-218079	93	4	4	0	0	0	603	3	3	0	0	NA	NA	NA	37	25	505	165	168	342	145	116	7	0	2	0.014	0	0.012
.	19.01.15-18.15.02-1-218081	178	12	12	2	0	2	624	10	10	0	0	NA	NA	NA	57	45	517	175	166	356	154	114	64	5	0	0.124	0.029	0
.	19.01.15-18.15.03-1-218082	171	12	12	6	0	3	647	10	10	0	0	NA	NA	NA	56	63	524	179	173	367	159	121	44	4	0	0.084	0.022	0
.	19.01.15-18.15.08-1-218091	90	4	4	0	0	0	626	3	3	0	0	NA	NA	NA	33	45	515	170	173	356	154	116	10	0	2	0.019	0	0.012
.	19.01.15-18.15.11-1-218093	36	1	1	0	0	0	0	0	0	0	0	NA	NA	NA	9	12	492	168	165	0	0	0	1	0	0	0.002	0	0
.	19.01.15-18.15.13-1-218100	119	6	6	1	0	1	621	4	4	0	0	NA	NA	NA	42	46	524	172	163	358	153	110	16	0	0	0.031	0	0
.	19.01.15-18.15.15-1-218102	58	2	2	1	0	1	298	1	1	0	0	NA	NA	NA	11	18	499	170	162	176	69	53	1	2	0	0.002	0.012	0
.	19.01.15-18.15.28-1-218114	38	1	1	0	0	0	0	0	0	0	0	NA	NA	NA	5	4	491	163	163	0	0	0	0	0	1	0	0	0.006
.	19.01.15-18.15.28-1-218117	168	14	14	7	0	6	633	13	13	0	0	NA	NA	NA	46	55	526	175	167	362	157	114	61	21	0	0.116	0.12	0
.	19.01.15-18.15.40-1-218125	95	7	7	0	0	0	627	5	5	0	0	NA	NA	NA	34	47	509	179	172	351	157	119	7	13	0	0.014	0.073	0
.	19.01.15-18.15.40-1-218126	126	10	10	5	0	3	624	9	9	0	0	NA	NA	NA	40	41	513	173	168	352	156	116	41	5	9	0.08	0.029	0.054
.	19.01.15-18.15.44-1-218143	92	3	3	0	0	0	624	2	2	0	0	NA	NA	NA	22	34	510	170	167	357	154	113	9	0	3	0.018	0	0.018
.	19.01.15-18.15.45-1-218145	266	35	35	8	0	8	648	33	33	0	0	NA	NA	NA	80	69	531	171	180	370	150	128	101	18	18	0.19	0.105	0.1
.	19.01.15-18.15.47-1-218147	94	3	3	0	0	0	611	2	2	0	0	NA	NA	NA	39	29	504	170	168	346	151	114	7	2	4	0.014	0.012	0.024
.	19.01.15-18.15.53-1-218150	123	13	13	5	0	3	621	11	11	0	0	NA	NA	NA	29	35	510	171	167	354	153	114	21	7	10	0.041	0.041	0.06
.	19.01.15-18.15.54-1-218151	146	7	7	5	0	5	626	6	6	0	0	NA	NA	NA	51	49	512	178	172	351	159	116	27	0	15	0.053	0	0.087
.	19.01.15-18.16.00-1-218154	88	4	4	0	0	0	610	2	2	0	0	NA	NA	NA	35	29	506	170	166	348	151	111	0	6	4	0	0.035	0.024
.	19.01.15-18.16.01-1-218157	313	30	30	7	0	4	669	29	29	0	0	NA	NA	NA	90	89	537	177	188	373	161	135	124	21	10	0.231	0.119	0.053
.	19.01.15-18.16.07-1-218161	91	6	6	0	0	0	609	5	5	0	0	NA	NA	NA	46	30	508	169	166	348	149	112	4	11	3	0.008	0.065	0.018
.	19.01.15-18.16.14-1-218170	266	47	47	12	0	11	660	46	46	0	0	NA	NA	NA	79	85	540	178	180	375	159	126	158	9	17	0.293	0.051	0.094
.	19.01.15-18.16.15-1-218173	61	5	5	0	0	0	617	3	3	0	0	NA	NA	NA	20	27	507	166	167	354	145	118	18	0	6	0.036	0	0.036
.	19.01.15-18.16.17-1-218176	101	6	6	2	0	2	619	5	5	0	0	NA	NA	NA	42	41	513	172	169	351	151	117	14	7	0	0.027	0.041	0
.	19.01.15-18.16.18-1-218179	241	26	26	8	0	5	664	22	22	0	0	NA	NA	NA	84	83	540	180	176	377	163	124	65	8	6	0.12	0.044	0.034
.	19.01.15-18.16.21-1-218190	87	4	4	1	0	0	613	3	3	0	0	NA	NA	NA	28	28	504	172	165	346	151	116	5	9	0	0.01	0.052	0
.	19.01.15-18.16.24-1-218193	93	5	5	5	0	5	625	4	4	0	0	NA	NA	NA	37	42	515	171	169	356	154	115	13	5	8	0.025	0.029	0.047
.	19.01.15-18.16.33-1-218218	59	3	3	1	0	1	609	2	2	0	0	NA	NA	NA	20	20	494	170	169	342	152	115	9	2	0	0.018	0.012	0
.	19.01.15-18.16.35-1-218220	69	2	2	0	0	0	604	1	1	0	0	NA	NA	NA	31	19	497	167	168	340	150	114	0	9	5	0	0.054	0.03
.	19.01.15-18.16.35-1-218221	173	21	21	6	0	5	618	16	16	0	0	NA	NA	NA	58	40	510	173	170	349	152	117	46	19	4	0.09	0.11	0.024
.	19.01.15-18.16.43-1-218240	30	1	1	0	0	0	0	0	0	0	0	NA	NA	NA	5	7	492	165	163	0	0	0	0	0	1	0	0	0.006
.	19.01.15-18.16.45-1-218244	211	20	20	8	0	5	642	17	17	0	0	NA	NA	NA	57	62	521	180	174	362	160	120	55	10	19	0.106	0.056	0.109
.	19.01.15-18.16.50-1-218245	157	13	13	4	0	3	633	11	11	0	0	NA	NA	NA	37	50	522	172	169	362	155	116	37	5	0	0.071	0.029	0
.	19.01.15-18.16.53-1-218249	84	4	4	0	0	0	603	3	3	0	0	NA	NA	NA	38	29	507	168	167	343	146	114	14	0	0	0.028	0	0
.	19.01.15-18.16.55-1-218250	98	17	17	9	0	6	618	16	16	0	0	NA	NA	NA	33	34	510	168	169	352	148	118	61	7	4	0.12	0.042	0.024
.	19.01.15-18.17.04-1-218259	32	1	1	1	0	1	0	0	0	0	0	NA	NA	NA	6	9	496	163	163	0	0	0	0	0	0	0	0	0
.	19.01.15-18.17.05-1-218262	35	1	1	0	0	0	0	0	0	0	0	NA	NA	NA	6	12	490	167	168	0	0	0	2	0	0	0.004	0	0
.	19.01.15-18.17.06-1-218263	201	50	50	17	0	11	643	42	42	0	0	NA	NA	NA	59	63	529	171	176	368	153	122	162	18	22	0.306	0.105	0.125
.	19.01.15-18.17.07-1-218264	469	33	33	10	0	6	720	30	30	0	0	NA	NA	NA	139	145	578	187	193	412	169	139	113	17	26	0.196	0.091	0.135
.	19.01.15-18.17.08-1-218266	91	12	12	3	0	2	614	8	8	0	0	NA	NA	NA	23	29	502	170	170	345	150	119	32	22	0	0.064	0.129	0
.	19.01.15-18.17.10-1-218270	87	3	3	0	0	0	617	2	2	0	0	NA	NA	NA	30	35	508	173	167	348	157	112	16	0	0	0.031	0	0
.	19.01.15-18.17.15-1-218279	92	6	6	0	0	0	604	5	5	0	0	NA	NA	NA	22	21	497	165	172	341	145	118	20	3	0	0.04	0.018	0
.	19.01.15-18.17.17-1-218284	248	38	38	6	0	6	637	34	34	0	0	NA	NA	NA	69	59	527	171	174	367	150	120	106	40	18	0.201	0.234	0.103
.	19.01.15-18.17.22-1-218291	151	12	12	2	0	2	627	10	10	0	0	NA	NA	NA	47	46	510	177	172	352	157	118	31	11	0	0.061	0.062	0
.	19.01.15-18.17.23-1-218295	168	22	22	5	0	4	635	18	18	0	0	NA	NA	NA	75	57	525	176	169	364	156	115	52	9	7	0.099	0.051	0.041
.	19.01.15-18.17.25-1-218299	33	1	1	1	0	1	0	0	0	0	0	NA	NA	NA	11	9	493	165	164	0	0	0	0	0	3	0	0	0.018
.	19.01.15-18.17.28-1-218301	186	11	11	5	0	4	645	9	9	0	0	NA	NA	NA	64	73	533	181	172	371	160	114	44	1	11	0.083	0.006	0.064
.	19.01.15-18.17.31-1-218307	357	31	31	12	0	8	667	28	28	0	0	NA	NA	NA	90	86	539	180	180	381	157	129	118	12	10	0.219	0.067	0.056
.	19.01.15-18.17.33-1-218309	32	1	1	0	0	0	0	0	0	0	0	NA	NA	NA	7	7	493	163	164	0	0	0	1	0	0	0.002	0	0
.	19.01.15-18.17.34-1-218310	68	2	2	1	0	1	599	1	1	0	0	NA	NA	NA	33	21	500	169	165	337	150	112	5	1	0	0.01	0.006	0
.	19.01.15-18.17.43-1-218332	378	52	52	18	0	8	699	49	49	0	0	NA	NA	NA	116	119	570	181	181	403	167	129	146	24	30	0.256	0.133	0.166
.	19.01.15-18.17.49-1-218335	92	10	10	5	0	3	613	7	7	0	0	NA	NA	NA	36	32	512	166	167	351	147	115	34	1	6	0.066	0.006	0.036
.	19.01.15-18.18.11-1-218348	84	4	4	1	0	1	603	3	3	0	0	NA	NA	NA	22	16	497	166	166	339	150	114	13	0	0	0.026	0	0
.	19.01.15-18.18.19-1-218360	94	11	11	6	0	6	610	10	10	0	0	NA	NA	NA	36	26	503	168	168	348	150	112	23	2	11	0.046	0.012	0.065
.	19.01.15-18.18.26-1-218376	153	19	19	6	0	5	623	18	18	0	0	NA	NA	NA	42	43	508	177	171	348	159	116	30	18	12	0.059	0.102	0.07
.	19.01.15-18.18.29-1-218380	34	1	1	1	0	1	0	0	0	0	0	NA	NA	NA	8	9	492	165	165	0	0	0	0	2	0	0	0.012	0
.	19.01.15-18.18.30-1-218383	185	33	33	9	0	7	628	29	29	0	0	NA	NA	NA	52	47	522	170	168	364	151	113	80	15	11	0.153	0.088	0.065
.	19.01.15-18.18.34-1-218387	65	5	5	1	0	0	608	4	4	0	0	NA	NA	NA	32	30	507	165	171	347	145	116	14	0	2	0.028	0	0.012
.	19.01.15-18.18.36-1-218390	268	24	24	5	0	4	648	20	20	0	0	NA	NA	NA	83	73	532	178	176	365	159	124	76	24	8	0.143	0.135	0.045
.	19.01.15-18.18.41-1-218392	31	1	1	1	0	1	0	0	0	0	0	NA	NA	NA	9	9	493	165	164	0	0	0	0	0	0	0	0	0
.	19.01.15-18.18.47-1-218408	60	2	2	1	0	1	619	1	1	0	0	NA	NA	NA	18	30	506	168	169	349	152	118	0	2	3	0	0.012	0.018
.	19.01.15-18.18.49-1-218410	293	20	20	4	0	2	656	17	17	0	0	NA	NA	NA	76	79	539	175	178	376	157	123	54	13	5	0.1	0.074	0.028
.	19.01.15-18.18.56-1-218415	65	3	3	0	0	0	609	2	2	0	0	NA	NA	NA	16	23	505	167	164	346	151	112	6	0	0	0.012	0	0
.	19.01.15-18.19.03-1-218416	95	7	7	0	0	0	623	6	6	0	0	NA	NA	NA	37	40	508	175	170	349	156	118	3	12	3	0.006	0.069	0.018
.	19.01.15-18.19.12-1-218424	34	1	1	0	0	0	0	0	0	0	0	NA	NA	NA	7	12	495	167	163	0	0	0	0	4	0	0	0.024	0
.	19.01.15-18.19.13-1-218426	62	2	2	0	0	0	596	1	1	0	0	NA	NA	NA	33	19	499	168	165	338	147	111	0	4	2	0	0.024	0.012
.	19.01.15-18.19.15-1-218431	121	11	11	6	0	6	625	10	10	0	0	NA	NA	NA	29	42	511	170	174	354	152	119	19	12	8	0.037	0.071	0.046
.	19.01.15-18.19.15-1-218432	60	2	2	0	0	0	617	1	1	0	0	NA	NA	NA	28	36	512	170	167	349	153	115	1	4	0	0.002	0.024	0
.	19.01.15-18.19.20-1-218441	32	1	1	0	0	0	0	0	0	0	0	NA	NA	NA	10	4	491	163	163	0	0	0	0	0	2	0	0	0.012
.	19.01.15-18.19.23-1-218446	151	21	21	8	0	5	642	19	19	0	0	NA	NA	NA	52	56	522	174	173	364	158	120	73	15	10	0.14	0.086	0.058
.	19.01.15-18.19.24-1-218448	184	29	29	10	0	7	650	26	26	0	0	NA	NA	NA	44	65	526	181	171	365	165	120	75	30	31	0.143	0.166	0.181
.	19.01.15-18.19.26-1-218449	92	8	8	1	0	1	610	5	5	0	0	NA	NA	NA	30	35	510	169	169	349	150	111	20	8	0	0.039	0.047	0
.	19.01.15-18.19.29-1-218455	86	3	3	2	0	1	612	2	2	0	0	NA	NA	NA	35	35	512	167	169	351	147	114	12	0	0	0.023	0	0
.	19.01.15-18.19.34-1-218463	152	14	14	3	0	3	618	12	12	0	0	NA	NA	NA	48	35	507	173	168	347	157	114	35	7	7	0.069	0.04	0.042
.	19.01.15-18.19.36-1-218465	32	1	1	0	0	0	0	0	0	0	0	NA	NA	NA	6	9	495	164	163	0	0	0	3	0	0	0.006	0	0
.	19.01.15-18.19.36-1-218466	118	5	5	0	0	0	623	4	4	0	0	NA	NA	NA	46	41	511	171	172	349	153	121	13	0	0	0.025	0	0
.	19.01.15-18.19.38-1-218469	182	46	46	15	0	12	630	43	43	0	0	NA	NA	NA	56	52	517	175	173	358	157	115	128	25	31	0.248	0.143	0.179
.	19.01.15-18.19.40-1-218470	93	5	5	3	0	2	604	4	4	0	0	NA	NA	NA	34	22	501	170	164	340	152	112	12	2	5	0.024	0.012	0.03
.	19.01.15-18.19.49-1-218489	96	10	10	1	0	1	618	9	9	0	0	NA	NA	NA	23	35	509	170	169	350	150	118	4	10	4	0.008	0.059	0.024
.	19.01.15-18.19.50-1-218490	31	1	1	0	0	0	0	0	0	0	0	NA	NA	NA	2	6	491	164	164	0	0	0	0	2	0	0	0.012	0
.	19.01.15-18.19.51-1-218493	61	4	4	0	0	0	611	3	3	0	0	NA	NA	NA	19	23	501	167	168	348	149	114	5	0	5	0.01	0	0.03
.	19.01.15-18.19.52-1-218495	206	24	24	2	0	2	647	21	21	0	0	NA	NA	NA	50	60	530	172	171	375	153	119	54	9	20	0.102	0.052	0.117
.	19.01.15-18.19.56-1-218500	91	6	6	1	0	0	619	4	4	0	0	NA	NA	NA	29	37	514	168	168	358	148	113	10	6	2	0.019	0.036	0.012
.	19.01.15-18.19.59-1-218502	156	11	11	2	0	2	628	9	9	0	0	NA	NA	NA	55	45	514	175	169	356	156	116	29	2	4	0.056	0.011	0.024
.	19.01.15-18.20.06-1-218517	64	2	2	1	0	1	607	1	1	0	0	NA	NA	NA	27	24	498	169	170	343	150	114	5	0	3	0.01	0	0.018
.	19.01.15-18.20.06-1-218518	30	1	1	0	0	0	0	0	0	0	0	NA	NA	NA	8	7	492	164	164	0	0	0	0	0	0	0	0	0
.	19.01.15-18.20.09-1-218520	347	34	34	8	0	7	696	32	32	0	0	NA	NA	NA	113	122	561	183	191	396	164	136	132	8	6	0.235	0.044	0.031
.	19.01.15-18.20.10-1-218521	220	35	35	15	0	7	641	33	33	0	0	NA	NA	NA	59	60	533	172	168	367	157	117	122	8	21	0.229	0.047	0.125
.	19.01.15-18.20.13-1-218524	33	1	1	0	0	0	0	0	0	0	0	NA	NA	NA	11	8	493	163	165	0	0	0	0	0	3	0	0	0.018
.	19.01.15-18.20.15-1-218528	214	26	26	6	0	5	629	23	23	0	0	NA	NA	NA	71	58	517	176	178	352	152	125	61	18	1	0.118	0.102	0.006
.	19.01.15-18.20.16-1-218529	96	5	5	0	0	0	626	4	4	0	0	NA	NA	NA	37	43	513	168	175	356	150	120	10	6	6	0.019	0.036	0.034
.	19.01.15-18.20.20-1-218535	181	29	29	11	0	8	640	28	28	0	0	NA	NA	NA	46	55	522	172	174	363	154	123	97	13	16	0.186	0.076	0.092
.	19.01.15-18.20.20-1-218536	62	2	2	1	0	0	609	1	1	0	0	NA	NA	NA	34	32	505	169	171	345	148	116	8	0	3	0.016	0	0.018
.	19.01.15-18.20.31-1-218561	34	1	1	0	0	0	0	0	0	0	0	NA	NA	NA	11	14	500	164	163	0	0	0	0	0	2	0	0	0.012
.	19.01.15-18.20.34-1-218562	209	21	21	5	0	4	646	19	19	0	0	NA	NA	NA	60	65	524	177	177	366	155	125	44	7	13	0.084	0.04	0.073
.	19.01.15-18.20.37-1-218566	89	8	8	3	0	3	610	6	6	0	0	NA	NA	NA	30	30	508	167	168	349	144	117	15	6	3	0.03	0.036	0.018
.	19.01.15-18.20.37-1-218569	62	4	4	2	0	1	612	3	3	0	0	NA	NA	NA	20	28	507	167	167	350	148	114	12	0	1	0.024	0	0.006
.	19.01.15-18.20.50-1-218592	202	20	20	4	0	3	643	18	18	0	0	NA	NA	NA	55	58	523	173	175	366	155	122	45	9	14	0.086	0.052	0.08
.	19.01.15-18.20.58-1-218596	63	2	2	0	0	0	607	1	1	0	0	NA	NA	NA	24	23	503	167	166	347	148	112	5	4	0	0.01	0.024	0
.	19.01.15-18.20.58-1-218597	94	6	6	2	0	2	612	5	5	0	0	NA	NA	NA	20	29	509	168	165	346	152	114	17	3	0	0.033	0.018	0
.	19.01.15-18.21.05-1-218606	30	1	1	1	0	1	0	0	0	0	0	NA	NA	NA	11	6	491	163	165	0	0	0	2	0	0	0.004	0	0
.	19.01.15-18.21.05-1-218607	35	1	1	0	0	0	0	0	0	0	0	NA	NA	NA	9	4	492	163	162	0	0	0	0	1	0	0	0.006	0
.	19.01.15-18.21.07-1-218611	144	13	13	4	0	4	627	12	12	0	0	NA	NA	NA	35	47	514	173	173	355	153	119	45	20	4	0.088	0.116	0.023
.	19.01.15-18.21.09-1-218612	59	2	2	1	0	1	151	1	1	0	0	NA	NA	NA	26	14	496	167	164	85	37	29	5	2	0	0.01	0.012	0
.	19.01.15-18.21.10-1-218614	205	47	47	13	0	9	639	45	45	0	0	NA	NA	NA	56	62	524	178	173	359	158	122	153	20	15	0.292	0.112	0.087
.	19.01.15-18.21.10-1-218615	147	9	9	5	0	4	629	7	7	0	0	NA	NA	NA	46	44	518	169	170	360	151	118	47	11	0	0.091	0.065	0
.	19.01.15-18.21.10-1-218616	90	7	7	3	0	3	609	6	6	0	0	NA	NA	NA	25	23	499	168	169	345	148	116	13	7	0	0.026	0.042	0
.	19.01.15-18.21.10-1-218618	198	27	27	7	0	5	645	25	25	0	0	NA	NA	NA	62	69	522	181	179	361	160	124	74	4	18	0.142	0.022	0.101
.	19.01.15-18.21.14-1-218623	174	15	15	2	0	0	632	13	13	0	0	NA	NA	NA	58	49	515	173	174	355	155	122	57	5	3	0.111	0.029	0.017
.	19.01.15-18.21.19-1-218630	180	10	10	3	0	2	636	9	9	0	0	NA	NA	NA	53	56	522	172	175	363	152	121	38	0	0	0.073	0	0
.	19.01.15-18.21.27-1-218639	177	10	10	3	0	2	648	9	9	0	0	NA	NA	NA	60	70	528	177	178	366	159	123	45	4	2	0.085	0.023	0.011
.	19.01.15-18.21.28-1-218641	228	11	11	7	0	5	653	10	10	0	0	NA	NA	NA	74	72	533	177	175	373	157	123	43	0	15	0.081	0	0.086
.	19.01.15-18.21.38-1-218650	98	7	7	3	0	2	601	5	5	0	0	NA	NA	NA	42	20	501	165	167	341	145	115	30	0	0	0.06	0	0
.	19.01.15-18.21.40-1-218651	254	12	12	5	0	5	654	10	10	0	0	NA	NA	NA	95	82	528	180	187	367	155	132	32	5	4	0.061	0.028	0.021
.	19.01.15-18.21.41-1-218667	94	15	15	6	0	5	606	12	12	0	0	NA	NA	NA	30	24	502	170	165	341	148	117	35	5	9	0.07	0.029	0.055
.	19.01.15-18.21.48-1-218670	146	16	16	6	0	3	637	13	13	0	0	NA	NA	NA	38	57	514	177	179	359	154	124	32	4	11	0.062	0.023	0.061
.	19.01.15-18.21.51-1-218673	375	50	50	18	0	11	663	48	48	0	0	NA	NA	NA	112	92	545	184	176	380	160	123	187	21	10	0.343	0.114	0.057
.	19.01.15-18.21.58-1-218676	64	2	2	0	0	0	605	1	1	0	0	NA	NA	NA	37	23	505	166	165	347	147	111	6	0	0	0.012	0	0
.	19.01.15-18.22.03-1-218680	89	3	3	0	0	0	610	2	2	0	0	NA	NA	NA	15	22	502	170	163	347	150	113	11	0	0	0.022	0	0
.	19.01.15-18.22.03-1-218681	62	2	2	0	0	0	612	1	1	0	0	NA	NA	NA	15	20	503	167	163	351	149	112	10	0	0	0.02	0	0
.	19.01.15-18.22.06-1-218688	116	7	7	1	0	0	616	6	6	0	0	NA	NA	NA	39	37	511	173	166	353	150	113	27	0	0	0.053	0	0
.	19.01.15-18.22.09-1-218691	296	45	45	19	0	13	675	41	41	0	0	NA	NA	NA	76	90	539	178	186	378	163	134	154	2	25	0.286	0.011	0.134
.	19.01.15-18.22.10-1-218692	207	16	16	4	0	3	644	15	15	0	0	NA	NA	NA	54	55	517	178	173	363	159	122	62	1	2	0.12	0.006	0.012
.	19.01.15-18.22.23-1-218713	120	8	8	1	0	1	620	7	7	0	0	NA	NA	NA	34	36	505	171	173	350	152	118	31	0	3	0.061	0	0.017
.	19.01.15-18.22.23-1-218714	61	2	2	0	0	0	503	1	1	0	0	NA	NA	NA	20	13	497	165	164	285	125	93	1	1	0	0.002	0.006	0
.	19.01.15-18.22.27-1-218727	34	1	1	0	0	0	0	0	0	0	0	NA	NA	NA	18	9	494	166	162	0	0	0	3	0	0	0.006	0	0
.	19.01.15-18.22.28-1-218730	154	44	44	14	0	11	625	39	39	0	0	NA	NA	NA	42	46	518	172	169	355	155	115	118	19	7	0.228	0.11	0.041
.	19.01.15-18.22.30-1-218732	94	4	4	0	0	0	623	3	3	0	0	NA	NA	NA	43	46	510	174	175	349	155	119	21	0	0	0.041	0	0
.	19.01.15-18.22.30-1-218733	119	6	6	1	0	0	619	4	4	0	0	NA	NA	NA	34	36	514	166	169	356	147	116	16	3	0	0.031	0.018	0
.	19.01.15-18.22.34-1-218739	122	16	16	2	0	2	623	13	13	0	0	NA	NA	NA	45	43	515	171	170	354	151	118	70	4	3	0.136	0.023	0.018
.	19.01.15-18.22.42-1-218761	60	2	2	0	0	0	101	1	1	0	0	NA	NA	NA	18	19	500	167	165	63	22	16	3	0	0	0.006	0	0
.	19.01.15-18.22.46-1-218762	64	3	3	0	0	0	607	2	2	0	0	NA	NA	NA	31	22	498	168	169	341	151	115	2	3	3	0.004	0.018	0.018
.	19.01.15-18.22.47-1-218763	206	16	16	5	0	5	647	15	15	0	0	NA	NA	NA	68	63	526	176	174	369	156	122	26	9	29	0.049	0.051	0.167
.	19.01.15-18.22.50-1-218764	312	26	26	8	0	5	660	23	23	0	0	NA	NA	NA	91	73	533	175	178	378	157	125	100	4	10	0.188	0.023	0.056
.	19.01.15-18.22.54-1-218767	29	1	1	1	0	1	0	0	0	0	0	NA	NA	NA	10	6	491	165	163	0	0	0	1	0	0	0.002	0	0
.	19.01.15-18.22.58-1-218769	59	2	2	0	0	0	606	1	1	0	0	NA	NA	NA	27	25	500	167	171	339	151	116	10	0	0	0.02	0	0
.	19.01.15-18.23.14-1-218783	55	2	2	1	0	1	302	1	1	0	0	NA	NA	NA	14	25	504	167	167	173	72	57	0	0	1	0	0	0.006
.	19.01.15-18.23.21-1-218792	212	22	22	6	0	6	637	18	18	0	0	NA	NA	NA	59	54	519	175	173	363	153	121	84	7	5	0.162	0.04	0.029
.	19.01.15-18.23.29-1-218800	87	6	6	2	0	2	615	5	5	0	0	NA	NA	NA	25	30	509	167	167	350	150	115	20	4	2	0.039	0.024	0.012
.	19.01.15-18.23.33-1-218806	119	6	6	0	0	0	619	4	4	0	0	NA	NA	NA	33	40	513	169	171	355	146	118	9	1	3	0.018	0.006	0.018
.	19.01.15-18.23.39-1-218811	112	4	4	2	0	2	624	3	3	0	0	NA	NA	NA	28	40	507	176	170	350	157	117	6	0	6	0.012	0	0.035
.	19.01.15-18.23.40-1-218828	59	2	2	0	0	0	607	1	1	0	0	NA	NA	NA	26	24	500	168	169	342	149	116	3	0	2	0.006	0	0.012
.	19.01.15-18.23.41-1-218829	125	10	10	0	0	0	613	8	8	0	0	NA	NA	NA	34	38	517	169	165	350	150	113	12	2	6	0.023	0.012	0.036
.	19.01.15-18.23.47-1-218833	294	66	66	14	0	12	644	59	59	0	0	NA	NA	NA	87	65	526	177	175	364	159	121	160	10	29	0.304	0.056	0.166
.	19.01.15-18.23.49-1-218834	180	22	22	8	0	3	647	19	19	0	0	NA	NA	NA	63	63	528	172	176	365	156	126	73	20	16	0.138	0.116	0.091
.	19.01.15-18.23.51-1-218837	60	2	2	1	0	1	198	1	1	0	0	NA	NA	NA	9	13	496	165	165	118	37	43	5	0	0	0.01	0	0
.	19.01.15-18.23.52-1-218839	33	1	1	1	0	1	0	0	0	0	0	NA	NA	NA	4	11	496	165	163	0	0	0	0	0	1	0	0	0.006
.	19.01.15-18.23.54-1-218840	31	1	1	0	0	0	0	0	0	0	0	NA	NA	NA	8	8	494	163	164	0	0	0	2	0	0	0.004	0	0
.	19.01.15-18.23.57-1-218842	203	24	24	11	0	6	652	21	21	0	0	NA	NA	NA	59	73	530	179	177	369	160	123	70	28	25	0.132	0.156	0.141
.	19.01.15-18.23.58-1-218843	58	2	2	0	0	0	51	1	1	0	0	NA	NA	NA	15	19	497	170	165	26	18	7	2	6	0	0.004	0.035	0
.	19.01.15-18.23.58-1-218846	33	1	1	1	0	1	0	0	0	0	0	NA	NA	NA	8	15	500	165	163	0	0	0	0	0	2	0	0	0.012
.	19.01.15-18.24.00-1-218847	88	8	8	3	0	3	611	7	7	0	0	NA	NA	NA	19	26	504	171	164	344	154	113	14	0	8	0.028	0	0.049
.	19.01.15-18.24.01-1-218849	144	8	8	4	0	4	638	6	6	0	0	NA	NA	NA	46	51	522	170	172	363	155	120	17	6	4	0.033	0.035	0.023
.	19.01.15-18.24.03-1-218851	33	1	1	0	0	0	0	0	0	0	0	NA	NA	NA	8	11	496	164	164	0	0	0	1	0	0	0.002	0	0
.	19.01.15-18.24.03-1-218852	33	1	1	0	0	0	0	0	0	0	0	NA	NA	NA	8	8	492	166	163	0	0	0	0	0	3	0	0	0.018
.	19.01.15-18.24.05-1-218856	39	1	1	0	0	0	0	0	0	0	0	NA	NA	NA	6	16	500	166	163	0	0	0	3	0	0	0.006	0	0
.	19.01.15-18.24.07-1-218859	215	42	42	16	0	10	640	37	37	0	0	NA	NA	NA	59	64	525	181	171	360	163	117	145	28	24	0.276	0.155	0.14
.	19.01.15-18.24.10-1-218862	178	23	23	5	0	5	643	19	19	0	0	NA	NA	NA	50	60	522	178	173	362	163	118	67	0	7	0.128	0	0.04
.	19.01.15-18.24.10-1-218863	114	4	4	1	0	1	611	3	3	0	0	NA	NA	NA	40	30	508	166	169	347	146	118	13	0	0	0.026	0	0
.	19.01.15-18.24.29-1-218897	89	4	4	0	0	0	596	3	3	0	0	NA	NA	NA	29	12	495	166	164	336	149	111	4	0	5	0.008	0	0.03
.	19.01.15-18.24.31-1-218901	59	2	2	0	0	0	151	1	1	0	0	NA	NA	NA	15	20	503	166	164	82	44	25	2	0	0	0.004	0	0
.	19.01.15-18.24.31-1-218902	37	1	1	1	0	1	0	0	0	0	0	NA	NA	NA	12	9	495	163	164	0	0	0	0	0	0	0	0	0
.	19.01.15-18.24.33-1-218903	94	6	6	1	0	0	608	4	4	0	0	NA	NA	NA	20	25	501	168	169	344	151	113	15	2	5	0.03	0.012	0.03
.	19.01.15-18.24.39-1-218910	220	48	48	9	0	7	646	45	45	0	0	NA	NA	NA	58	65	520	177	181	360	158	128	154	14	13	0.296	0.079	0.072
.	19.01.15-18.24.54-1-218930	146	15	15	4	0	3	625	12	12	0	0	NA	NA	NA	47	43	513	174	169	353	155	117	53	1	11	0.103	0.006	0.065
.	19.01.15-18.24.54-1-218931	34	1	1	0	0	0	0	0	0	0	0	NA	NA	NA	10	11	493	167	164	0	0	0	0	0	0	0	0	0
.	19.01.15-18.24.56-1-218932	61	2	2	0	0	0	500	0	0	0	0	NA	NA	NA	16	34	509	169	169	290	116	94	2	0	0	0.004	0	0
.	19.01.15-18.24.56-1-218933	200	22	22	7	0	4	636	18	18	0	0	NA	NA	NA	76	66	530	172	177	363	150	123	108	15	4	0.204	0.087	0.023
.	19.01.15-18.25.02-1-218936	232	35	35	8	0	7	645	32	32	0	0	NA	NA	NA	58	65	533	175	170	372	155	118	101	9	15	0.189	0.051	0.088
.	19.01.15-18.25.06-1-218940	227	18	18	4	0	3	650	16	16	0	0	NA	NA	NA	65	65	525	179	174	369	159	122	38	13	18	0.072	0.073	0.103
.	19.01.15-18.25.10-1-218943	115	6	6	1	0	1	605	5	5	0	0	NA	NA	NA	36	27	503	172	165	341	154	110	8	1	2	0.016	0.006	0.012
.	19.01.15-18.25.26-1-218968	65	3	3	2	0	2	349	2	2	0	0	NA	NA	NA	17	26	502	170	167	208	77	64	3	0	0	0.006	0	0
.	19.01.15-18.25.34-1-218975	211	32	32	9	0	8	640	31	31	0	0	NA	NA	NA	63	61	518	177	179	361	157	122	130	4	14	0.251	0.023	0.078
.	19.01.15-18.25.36-1-218977	149	12	12	4	0	3	616	10	10	0	0	NA	NA	NA	47	33	507	171	168	350	150	116	37	7	1	0.073	0.041	0.006
.	19.01.15-18.25.42-1-218998	57	2	2	0	0	0	102	1	1	0	0	NA	NA	NA	14	10	495	164	164	55	30	17	1	3	0	0.002	0.018	0
.	19.01.15-18.25.42-1-218999	125	14	14	5	0	4	617	12	12	0	0	NA	NA	NA	47	37	510	171	169	351	150	116	26	10	14	0.051	0.058	0.083
.	19.01.15-18.25.45-1-219002	60	2	2	0	0	0	251	1	1	0	0	NA	NA	NA	19	13	496	166	164	140	66	45	0	0	1	0	0	0.006
.	19.01.15-18.25.47-1-219004	143	15	15	3	0	3	630	10	10	0	0	NA	NA	NA	41	51	516	177	171	353	159	118	32	5	11	0.062	0.028	0.064
.	19.01.15-18.25.48-1-219008	89	4	4	0	0	0	609	3	3	0	0	NA	NA	NA	23	25	503	166	169	345	150	114	6	0	0	0.012	0	0
.	19.01.15-18.25.55-1-219012	125	15	15	6	0	6	619	13	13	0	0	NA	NA	NA	35	36	514	169	166	358	149	112	50	16	2	0.097	0.095	0.012
.	19.01.15-18.25.55-1-219013	34	1	1	0	0	0	0	0	0	0	0	NA	NA	NA	7	9	491	166	165	0	0	0	1	0	0	0.002	0	0
.	19.01.15-18.25.58-1-219015	33	1	1	1	0	1	0	0	0	0	0	NA	NA	NA	7	11	494	167	163	0	0	0	3	0	0	0.006	0	0
.	19.01.15-18.25.59-1-219017	91	4	4	5	0	4	614	3	3	0	0	NA	NA	NA	39	36	509	168	172	350	147	117	13	5	0	0.026	0.03	0
.	19.01.15-18.26.00-1-219019	66	8	8	3	0	2	618	7	7	0	0	NA	NA	NA	26	32	507	169	169	348	153	117	23	2	2	0.045	0.012	0.012
.	19.01.15-18.26.02-1-219023	65	3	3	2	0	2	618	2	2	0	0	NA	NA	NA	9	23	503	169	164	351	155	112	4	7	1	0.008	0.041	0.006
.	19.01.15-18.26.06-1-219029	152	24	24	9	0	9	633	20	20	0	0	NA	NA	NA	43	56	525	174	170	362	154	117	60	17	1	0.114	0.098	0.006
.	19.01.15-18.26.06-1-219030	332	38	38	9	0	4	674	34	34	0	0	NA	NA	NA	88	99	552	181	179	384	164	126	117	16	15	0.212	0.088	0.084
.	19.01.15-18.26.15-1-219038	34	1	1	0	0	0	0	0	0	0	0	NA	NA	NA	4	13	497	166	163	0	0	0	0	0	0	0	0	0
.	19.01.15-18.26.15-1-219039	229	22	22	6	0	1	663	21	21	0	0	NA	NA	NA	81	78	542	173	176	387	153	123	79	20	15	0.146	0.116	0.085
.	19.01.15-18.26.15-1-219040	91	8	8	1	0	1	615	7	7	0	0	NA	NA	NA	31	31	506	168	170	347	151	117	21	4	3	0.042	0.024	0.018
.	19.01.15-18.26.18-1-219043	62	2	2	1	0	0	605	1	1	0	0	NA	NA	NA	23	24	507	168	162	346	150	109	5	0	3	0.01	0	0.019
.	19.01.15-18.26.19-1-219045	172	17	17	4	0	4	622	15	15	0	0	NA	NA	NA	60	41	512	173	169	354	154	114	32	7	0	0.062	0.04	0
.	19.01.15-18.26.28-1-219063	59	5	5	0	0	0	602	3	3	0	0	NA	NA	NA	30	27	502	168	170	339	147	116	17	0	1	0.034	0	0.006
.	19.01.15-18.26.30-1-219073	147	10	10	2	0	2	627	8	8	0	0	NA	NA	NA	43	47	518	172	170	357	154	116	34	1	4	0.066	0.006	0.024
.	19.01.15-18.26.34-1-219084	94	3	3	1	0	1	611	2	2	0	0	NA	NA	NA	35	31	508	167	169	348	147	116	7	2	0	0.014	0.012	0
.	19.01.15-18.26.37-1-219086	67	3	3	2	0	2	602	1	1	0	0	NA	NA	NA	32	21	499	170	165	339	150	113	11	0	0	0.022	0	0
.	19.01.15-18.26.42-1-219103	180	14	14	3	0	2	643	12	12	0	0	NA	NA	NA	61	60	521	179	173	361	162	120	39	3	5	0.075	0.017	0.029
.	19.01.15-18.26.44-1-219106	172	32	32	5	0	5	631	28	28	0	0	NA	NA	NA	52	54	522	176	169	359	155	117	83	10	4	0.159	0.057	0.024
.	19.01.15-18.26.49-1-219109	66	2	2	0	0	0	600	1	1	0	0	NA	NA	NA	35	23	505	165	166	342	147	111	0	0	9	0	0	0.054
.	19.01.15-18.26.50-1-219111	147	14	14	1	0	1	623	13	13	0	0	NA	NA	NA	40	42	509	172	174	347	155	121	50	8	5	0.098	0.047	0.029
.	19.01.15-18.26.50-1-219112	119	9	9	3	0	1	626	8	8	0	0	NA	NA	NA	35	42	518	169	168	358	155	113	28	0	0	0.054	0	0
.	19.01.15-18.26.53-1-219115	198	26	26	8	0	7	649	24	24	0	0	NA	NA	NA	48	61	527	177	170	366	161	122	111	24	0	0.211	0.136	0
.	19.01.15-18.27.09-1-219128	92	8	8	1	0	1	598	7	7	0	0	NA	NA	NA	40	21	502	168	164	340	147	111	16	0	7	0.032	0	0.043
.	19.01.15-18.27.10-1-219129	149	10	10	4	0	3	625	8	8	0	0	NA	NA	NA	43	43	512	171	173	351	153	121	11	4	6	0.021	0.023	0.035
.	19.01.15-18.27.11-1-219131	313	32	32	12	0	8	660	29	29	0	0	NA	NA	NA	87	86	541	181	177	378	161	121	125	12	22	0.231	0.066	0.124
.	19.01.15-18.27.24-1-219150	188	15	15	2	0	2	646	14	14	0	0	NA	NA	NA	60	67	528	178	174	368	156	122	46	7	6	0.087	0.039	0.034
.	19.01.15-18.27.28-1-219154	150	15	15	6	0	5	630	12	12	0	0	NA	NA	NA	47	53	516	176	174	350	158	122	57	4	6	0.11	0.023	0.034
.	19.01.15-18.27.35-1-219159	126	22	22	5	0	5	618	19	19	0	0	NA	NA	NA	28	31	499	171	174	344	154	120	40	7	9	0.08	0.041	0.052
.	19.01.15-18.27.40-1-219162	94	5	5	5	0	4	611	3	3	0	0	NA	NA	NA	36	27	502	168	170	342	151	118	6	16	1	0.012	0.095	0.006
.	19.01.15-18.27.40-1-219163	89	3	3	0	0	0	609	2	2	0	0	NA	NA	NA	37	23	501	169	166	343	150	116	6	1	0	0.012	0.006	0
.	19.01.15-18.27.51-1-219190	88	5	5	1	0	1	615	4	4	0	0	NA	NA	NA	26	30	501	170	172	342	154	119	13	3	4	0.026	0.018	0.023
.	19.01.15-18.27.53-1-219191	67	4	4	3	0	3	608	3	3	0	0	NA	NA	NA	26	29	505	170	167	344	153	111	15	4	0	0.03	0.024	0
.	19.01.15-18.27.55-1-219193	88	5	5	2	0	2	611	3	3	0	0	NA	NA	NA	46	31	507	170	167	347	152	112	8	1	3	0.016	0.006	0.018
.	19.01.15-18.27.59-1-219194	66	2	2	1	0	1	503	1	1	0	0	NA	NA	NA	18	20	504	163	166	281	124	98	2	0	2	0.004	0	0.012
.	19.01.15-18.28.01-1-219198	422	43	43	16	0	8	701	42	42	0	0	NA	NA	NA	113	120	561	184	188	400	166	135	191	6	19	0.34	0.033	0.101
.	19.01.15-18.28.01-1-219199	85	5	5	1	0	1	613	3	3	0	0	NA	NA	NA	31	37	509	172	169	345	152	116	17	2	0	0.033	0.012	0
.	19.01.15-18.28.10-1-219213	185	36	36	13	0	3	638	33	33	0	0	NA	NA	NA	62	62	537	168	170	375	148	115	141	21	7	0.263	0.125	0.041
.	19.01.15-18.28.10-1-219214	88	5	5	1	0	1	623	4	4	0	0	NA	NA	NA	22	36	510	170	169	353	153	117	10	0	7	0.02	0	0.041
.	19.01.15-18.28.11-1-219215	152	29	29	8	0	5	632	24	24	0	0	NA	NA	NA	46	52	522	172	171	363	153	116	112	12	10	0.215	0.07	0.058
.	19.01.15-18.28.12-1-219218	152	7	7	2	0	2	626	6	6	0	0	NA	NA	NA	45	43	514	175	167	355	158	113	13	8	3	0.025	0.046	0.018
.	19.01.15-18.28.15-1-219222	284	68	68	17	0	12	661	61	61	0	0	NA	NA	NA	87	87	545	176	179	377	158	126	180	38	21	0.33	0.216	0.117
.	19.01.15-18.28.23-1-219235	147	19	19	7	0	5	639	16	16	0	0	NA	NA	NA	42	55	523	171	174	366	153	120	56	8	7	0.107	0.047	0.04
.	19.01.15-18.28.24-1-219236	91	6	6	0	0	0	640	5	5	0	0	NA	NA	NA	35	54	519	175	173	361	159	120	4	0	5	0.008	0	0.029
.	19.01.15-18.28.27-1-219242	150	7	7	4	0	2	620	6	6	0	0	NA	NA	NA	47	39	514	167	171	354	148	118	12	15	0	0.023	0.09	0
.	19.01.15-18.28.38-1-219257	150	19	19	4	0	4	623	16	16	0	0	NA	NA	NA	44	41	510	173	171	353	152	118	49	17	6	0.096	0.098	0.035
.	19.01.15-18.28.42-1-219277	34	1	1	1	0	1	0	0	0	0	0	NA	NA	NA	8	10	495	164	164	0	0	0	0	0	0	0	0	0
.	19.01.15-18.28.43-1-219279	118	5	5	2	0	2	614	4	4	0	0	NA	NA	NA	36	32	510	167	168	350	149	115	15	0	2	0.029	0	0.012
.	19.01.15-18.28.50-1-219286	35	1	1	0	0	0	0	0	0	0	0	NA	NA	NA	14	13	496	168	162	0	0	0	0	0	3	0	0	0.019
.	19.01.15-18.29.11-1-219292	88	5	5	0	0	0	612	4	4	0	0	NA	NA	NA	33	27	507	167	166	350	148	114	15	2	0	0.03	0.012	0
.	19.01.15-18.29.11-1-219293	282	52	52	16	0	14	653	48	48	0	0	NA	NA	NA	94	75	531	174	183	368	153	132	156	2	29	0.294	0.011	0.158
.	19.01.15-18.29.13-1-219296	67	4	4	2	0	2	611	3	3	0	0	NA	NA	NA	20	21	496	171	167	343	153	115	2	13	0	0.004	0.076	0
.	19.01.15-18.29.14-1-219298	116	13	13	2	0	2	613	11	11	0	0	NA	NA	NA	53	39	508	169	175	340	153	120	24	5	5	0.047	0.03	0.029
.	19.01.15-18.29.16-1-219300	152	64	64	23	0	19	625	57	57	0	0	NA	NA	NA	56	51	518	178	168	353	156	116	184	25	24	0.355	0.14	0.143
.	19.01.15-18.29.24-1-219311	65	2	2	0	0	0	604	1	1	0	0	NA	NA	NA	30	22	502	169	164	341	152	111	1	3	0	0.002	0.018	0
.	19.01.15-18.29.34-1-219324	261	47	47	12	0	9	651	42	42	0	0	NA	NA	NA	87	68	531	175	175	375	156	120	177	14	17	0.333	0.08	0.097
.	19.01.15-18.29.34-1-219325	179	49	49	14	0	10	644	46	46	0	0	NA	NA	NA	51	69	541	174	167	375	155	114	156	25	12	0.288	0.144	0.072
.	19.01.15-18.29.35-1-219326	150	9	9	5	0	5	635	7	7	0	0	NA	NA	NA	52	59	523	171	178	360	152	123	25	0	8	0.048	0	0.045
.	19.01.15-18.29.36-1-219327	95	11	11	4	0	1	609	10	10	0	0	NA	NA	NA	28	26	505	169	165	345	149	115	36	7	4	0.071	0.041	0.024
.	19.01.15-18.29.37-1-219328	149	12	12	3	0	3	629	11	11	0	0	NA	NA	NA	41	51	521	172	171	360	152	117	27	11	9	0.052	0.064	0.053
.	19.01.15-18.30.08-1-219360	149	8	8	3	0	1	617	7	7	0	0	NA	NA	NA	65	40	515	171	167	352	153	112	19	8	0	0.037	0.047	0
.	19.01.15-18.30.28-1-219381	97	5	5	4	0	1	614	4	4	0	0	NA	NA	NA	35	28	504	167	170	350	148	116	10	5	0	0.02	0.03	0
.	19.01.15-18.30.35-1-219401	88	6	6	1	0	1	608	4	4	0	0	NA	NA	NA	34	28	507	168	166	350	146	112	13	4	1	0.026	0.024	0.006
.	19.01.15-18.30.37-1-219402	181	8	8	1	0	0	633	7	7	0	0	NA	NA	NA	49	51	519	174	171	360	156	117	24	7	0	0.046	0.04	0
.	19.01.15-18.30.40-1-219405	191	13	13	6	0	3	643	12	12	0	0	NA	NA	NA	50	60	521	175	177	360	159	124	40	4	9	0.077	0.023	0.051
.	19.01.15-18.30.43-1-219422	217	20	20	6	0	6	648	18	18	0	0	NA	NA	NA	58	65	532	174	172	373	157	118	39	9	3	0.073	0.052	0.017
.	19.01.15-18.30.48-1-219425	91	6	6	0	0	0	624	5	5	0	0	NA	NA	NA	18	38	511	170	170	356	153	115	12	7	4	0.023	0.041	0.024
.	19.01.15-18.30.55-1-219437	39	1	1	0	0	0	0	0	0	0	0	NA	NA	NA	6	13	498	164	164	0	0	0	0	2	0	0	0.012	0
.	19.01.15-18.30.58-1-219439	61	3	3	0	0	0	612	1	1	0	0	NA	NA	NA	20	25	506	167	165	347	153	112	4	0	6	0.008	0	0.036
.	19.01.15-18.30.59-1-219440	60	2	2	1	0	1	253	1	1	0	0	NA	NA	NA	17	19	501	165	166	141	67	45	1	0	2	0.002	0	0.012
.	19.01.15-18.31.00-1-219442	67	2	2	0	0	0	616	1	1	0	0	NA	NA	NA	34	41	515	172	167	354	150	112	4	0	0	0.008	0	0
.	19.01.15-18.31.05-1-219447	60	3	3	0	0	0	601	2	2	0	0	NA	NA	NA	35	23	506	165	165	344	145	112	3	0	4	0.006	0	0.024
.	19.01.15-18.31.08-1-219469	92	5	5	1	0	1	617	3	3	0	0	NA	NA	NA	32	35	507	165	176	349	146	122	17	0	5	0.034	0	0.028
.	19.01.15-18.31.09-1-219470	59	2	2	1	0	1	610	1	1	0	0	NA	NA	NA	19	27	506	166	168	350	146	114	12	0	0	0.024	0	0
.	19.01.15-18.31.11-1-219491	249	22	22	5	0	5	654	20	20	0	0	NA	NA	NA	68	77	533	182	175	373	159	122	64	11	14	0.12	0.06	0.08
.	19.01.15-18.31.11-1-219493	65	4	4	2	0	1	605	3	3	0	0	NA	NA	NA	26	23	501	168	167	339	151	115	11	2	0	0.022	0.012	0
.	19.01.15-18.31.13-1-219498	92	7	7	4	0	3	611	5	5	0	0	NA	NA	NA	35	24	504	165	168	343	149	119	30	0	0	0.06	0	0
.	19.01.15-18.31.14-1-219501	65	4	4	0	0	0	600	3	3	0	0	NA	NA	NA	25	22	502	165	168	339	144	117	12	6	1	0.024	0.036	0.006
.	19.01.15-18.31.17-1-219507	125	11	11	0	0	0	623	9	9	0	0	NA	NA	NA	41	40	515	171	167	356	152	115	26	0	7	0.05	0	0.042
.	19.01.15-18.31.18-1-219510	90	4	4	0	0	0	606	3	3	0	0	NA	NA	NA	27	23	500	168	168	344	146	116	14	3	0	0.028	0.018	0
.	19.01.15-18.31.22-1-219520	31	1	1	0	0	0	0	0	0	0	0	NA	NA	NA	8	13	499	165	162	0	0	0	0	0	0	0	0	0
.	19.01.15-18.31.24-1-219524	270	51	51	13	0	7	658	46	46	0	0	NA	NA	NA	70	83	539	180	177	377	159	122	165	17	21	0.306	0.094	0.119
.	19.01.15-18.31.24-1-219525	63	2	2	1	0	0	606	1	1	0	0	NA	NA	NA	19	20	504	166	163	348	148	110	6	0	0	0.012	0	0
.	19.01.15-18.31.26-1-219526	167	27	27	5	0	4	630	25	25	0	0	NA	NA	NA	56	52	517	178	170	355	160	115	69	21	15	0.133	0.118	0.088
.	19.01.15-18.31.29-1-219531	151	18	18	3	0	3	633	17	17	0	0	NA	NA	NA	45	51	523	173	168	361	154	118	32	5	7	0.061	0.029	0.042
.	19.01.15-18.31.32-1-219535	150	23	23	7	0	4	639	20	20	0	0	NA	NA	NA	44	49	518	173	171	361	156	122	71	10	11	0.137	0.058	0.064
.	19.01.15-18.31.33-1-219536	413	34	34	7	0	4	675	31	31	0	0	NA	NA	NA	127	91	543	183	178	385	166	124	106	18	19	0.195	0.098	0.107
.	19.01.15-18.31.39-1-219540	57	2	2	1	0	1	605	1	1	0	0	NA	NA	NA	20	20	502	168	163	346	146	113	2	0	2	0.004	0	0.012
.	19.01.15-18.31.39-1-219542	123	6	6	1	0	0	617	5	5	0	0	NA	NA	NA	25	22	503	168	164	351	153	113	3	3	6	0.006	0.018	0.037
.	19.01.15-18.31.51-1-219571	34	1	1	0	0	0	0	0	0	0	0	NA	NA	NA	8	8	493	166	162	0	0	0	0	0	4	0	0	0.025
.	19.01.15-18.31.53-1-219574	29	1	1	0	0	0	0	0	0	0	0	NA	NA	NA	5	12	496	165	164	0	0	0	0	0	0	0	0	0
.	19.01.15-18.31.54-1-219576	63	2	2	1	0	1	611	1	1	0	0	NA	NA	NA	25	23	506	165	165	351	148	112	0	3	2	0	0.018	0.012
.	19.01.15-18.31.55-1-219578	33	1	1	0	0	0	0	0	0	0	0	NA	NA	NA	10	12	493	167	165	0	0	0	0	0	1	0	0	0.006
.	19.01.15-18.31.57-1-219579	186	9	9	2	0	1	626	8	8	0	0	NA	NA	NA	57	48	519	168	174	358	148	120	28	13	6	0.054	0.077	0.034
.	19.01.15-18.31.59-1-219581	58	2	2	1	0	1	602	1	1	0	0	NA	NA	NA	25	23	502	165	169	343	144	115	0	1	4	0	0.006	0.024
.	19.01.15-18.31.59-1-219583	150	15	15	2	0	1	622	14	14	0	0	NA	NA	NA	55	44	511	176	170	353	155	114	29	18	12	0.057	0.102	0.071
.	19.01.15-18.32.10-1-219592	290	46	46	9	0	6	652	40	40	0	0	NA	NA	NA	89	76	534	181	174	369	159	124	148	11	37	0.277	0.061	0.213
.	19.01.15-18.32.10-1-219594	108	4	4	2	0	2	614	3	3	0	0	NA	NA	NA	33	32	513	166	166	352	150	112	16	0	0	0.031	0	0
.	19.01.15-18.32.11-1-219595	143	22	22	3	0	2	625	20	20	0	0	NA	NA	NA	57	49	518	174	170	361	150	114	43	12	12	0.083	0.069	0.071
.	19.01.15-18.32.11-1-219596	37	1	1	0	0	0	0	0	0	0	0	NA	NA	NA	7	10	495	165	163	0	0	0	1	0	0	0.002	0	0
.	19.01.15-18.32.19-1-219611	34	1	1	0	0	0	0	0	0	0	0	NA	NA	NA	13	11	494	167	163	0	0	0	0	0	0	0	0	0
.	19.01.15-18.32.26-1-219618	33	1	1	0	0	0	0	0	0	0	0	NA	NA	NA	4	15	498	166	164	0	0	0	0	0	1	0	0	0.006
.	19.01.15-18.32.29-1-219624	124	13	13	6	0	4	619	10	10	0	0	NA	NA	NA	38	40	515	167	171	350	152	117	70	8	0	0.136	0.048	0
.	19.01.15-18.32.31-1-219633	116	12	12	2	0	2	623	9	9	0	0	NA	NA	NA	49	41	513	171	170	352	153	118	26	3	7	0.051	0.018	0.041
.	19.01.15-18.32.31-1-219635	86	3	3	1	0	1	605	2	2	0	0	NA	NA	NA	24	24	506	166	165	347	145	113	0	5	3	0	0.03	0.018
.	19.01.15-18.32.33-1-219636	311	32	32	10	0	8	682	30	30	0	0	NA	NA	NA	99	102	545	189	181	381	173	128	129	10	19	0.237	0.053	0.105
.	19.01.15-18.32.37-1-219639	32	1	1	0	0	0	0	0	0	0	0	NA	NA	NA	8	9	495	164	163	0	0	0	0	0	5	0	0	0.031
.	19.01.15-18.32.39-1-219641	120	17	17	7	0	5	615	15	15	0	0	NA	NA	NA	40	33	513	166	167	356	149	110	27	13	8	0.053	0.078	0.048
.	19.01.15-18.32.40-1-219643	205	58	58	17	0	13	630	53	53	0	0	NA	NA	NA	46	48	513	175	173	357	154	119	152	5	31	0.296	0.029	0.179
.	19.01.15-18.32.45-1-219663	63	3	3	2	0	2	301	2	2	0	0	NA	NA	NA	24	24	506	164	167	174	74	53	0	5	0	0	0.03	0
.	19.01.15-18.32.50-1-219667	61	2	2	0	0	0	611	1	1	0	0	NA	NA	NA	15	27	505	170	165	347	151	113	4	3	0	0.008	0.018	0
.	19.01.15-18.32.57-1-219668	121	15	15	8	0	7	617	14	14	0	0	NA	NA	NA	35	32	508	166	171	348	148	121	45	0	6	0.089	0	0.035
.	19.01.15-18.33.00-1-219671	37	1	1	0	0	0	0	0	0	0	0	NA	NA	NA	11	9	493	163	166	0	0	0	0	0	0	0	0	0
.	19.01.15-18.33.02-1-219674	208	16	16	4	0	3	644	15	15	0	0	NA	NA	NA	70	65	521	180	177	356	162	126	84	0	3	0.161	0	0.017
.	19.01.15-18.33.03-1-219676	60	2	2	1	0	1	150	1	1	0	0	NA	NA	NA	24	17	497	168	165	83	40	27	0	1	0	0	0.006	0
.	19.01.15-18.33.09-1-219684	260	57	57	14	0	11	665	50	50	0	0	NA	NA	NA	78	82	528	186	181	367	169	129	173	15	16	0.328	0.081	0.088
.	19.01.15-18.33.10-1-219686	147	29	29	10	0	7	615	27	27	0	0	NA	NA	NA	50	41	507	173	174	341	153	121	63	5	2	0.124	0.029	0.011
.	19.01.15-18.33.15-1-219693	154	26	26	7	0	6	620	25	25	0	0	NA	NA	NA	42	44	514	171	172	350	153	117	46	23	7	0.089	0.135	0.041
.	19.01.15-18.33.24-1-219711	121	15	15	1	0	0	611	14	14	0	0	NA	NA	NA	45	22	502	167	166	346	151	114	47	0	2	0.094	0	0.012
.	19.01.15-18.33.27-1-219713	158	8	8	0	0	0	635	5	5	0	0	NA	NA	NA	64	57	519	178	173	354	161	120	19	0	1	0.037	0	0.006
.	19.01.15-18.33.32-1-219722	99	5	5	1	0	1	615	4	4	0	0	NA	NA	NA	33	31	507	169	168	349	151	115	11	0	6	0.022	0	0.036
.	19.01.15-18.33.36-1-219724	143	6	6	1	0	1	626	5	5	0	0	NA	NA	NA	55	47	520	171	169	359	152	115	3	7	7	0.006	0.041	0.041
.	19.01.15-18.33.46-1-219745	122	9	9	0	0	0	621	6	6	0	0	NA	NA	NA	43	40	515	166	172	358	145	118	18	0	7	0.035	0	0.041
.	19.01.15-18.33.46-1-219747	34	1	1	0	0	0	0	0	0	0	0	NA	NA	NA	11	6	490	166	163	0	0	0	0	0	0	0	0	0
.	19.01.15-18.33.49-1-219750	176	20	20	1	0	1	631	19	19	0	0	NA	NA	NA	56	53	523	171	172	361	152	118	55	4	5	0.105	0.023	0.029
.	19.01.15-18.33.49-1-219751	34	1	1	1	0	1	0	0	0	0	0	NA	NA	NA	5	13	499	164	163	0	0	0	0	2	0	0	0.012	0
.	19.01.15-18.33.50-1-219752	153	13	13	3	0	1	624	11	11	0	0	NA	NA	NA	42	42	507	178	170	348	159	117	55	3	4	0.108	0.017	0.024
.	19.01.15-18.33.51-1-219754	183	57	57	14	0	12	630	53	53	0	0	NA	NA	NA	64	58	526	175	170	360	150	120	154	25	20	0.293	0.143	0.118
.	19.01.15-18.33.54-1-219756	92	3	3	1	0	1	615	2	2	0	0	NA	NA	NA	20	29	509	169	164	352	149	114	1	2	2	0.002	0.012	0.012
.	19.01.15-18.33.54-1-219758	230	45	45	18	0	11	643	41	41	0	0	NA	NA	NA	85	68	528	182	171	363	163	117	142	42	21	0.269	0.231	0.123
.	19.01.15-18.33.55-1-219759	173	7	7	2	0	2	620	6	6	0	0	NA	NA	NA	55	44	510	176	171	349	154	117	19	8	1	0.037	0.045	0.006
.	19.01.15-18.34.06-1-219774	210	22	22	5	0	2	635	20	20	0	0	NA	NA	NA	74	62	530	168	177	366	144	125	74	27	8	0.14	0.161	0.045
.	19.01.15-18.34.06-1-219775	60	2	2	0	0	0	608	1	1	0	0	NA	NA	NA	28	25	500	170	168	343	151	114	0	4	3	0	0.024	0.018
.	19.01.15-18.34.14-1-219782	208	31	31	16	0	12	646	28	28	0	0	NA	NA	NA	63	68	527	176	178	366	157	123	64	26	33	0.121	0.148	0.185
.	19.01.15-18.34.18-1-219791	88	4	4	0	0	0	606	3	3	0	0	NA	NA	NA	22	23	500	167	169	344	149	113	1	0	3	0.002	0	0.018
.	19.01.15-18.34.19-1-219794	200	30	30	4	0	3	637	26	26	0	0	NA	NA	NA	65	58	520	171	180	362	149	126	116	7	5	0.223	0.041	0.028
.	19.01.15-18.34.20-1-219796	35	1	1	1	0	1	0	0	0	0	0	NA	NA	NA	17	9	495	164	163	0	0	0	1	0	0	0.002	0	0
.	19.01.15-18.34.22-1-219802	179	42	42	21	0	11	631	38	38	0	0	NA	NA	NA	49	46	518	171	170	361	152	118	147	26	12	0.284	0.152	0.071
.	19.01.15-18.34.23-1-219803	64	2	2	0	0	0	599	1	1	0	0	NA	NA	NA	32	23	501	171	164	341	150	108	8	0	0	0.016	0	0
.	19.01.15-18.34.32-1-219819	261	36	36	13	0	9	640	32	32	0	0	NA	NA	NA	76	59	521	181	170	360	163	117	126	23	7	0.242	0.127	0.041
.	19.01.15-18.34.36-1-219823	64	2	2	2	0	1	610	1	1	0	0	NA	NA	NA	29	29	503	168	171	345	150	115	12	0	0	0.024	0	0
.	19.01.15-18.34.44-1-219844	94	4	4	2	0	1	608	3	3	0	0	NA	NA	NA	28	22	501	171	163	347	152	109	7	9	0	0.014	0.053	0
.	19.01.15-18.34.49-1-219850	400	53	53	11	0	7	684	49	49	0	0	NA	NA	NA	112	108	550	187	184	387	167	130	159	30	24	0.289	0.16	0.13
.	19.01.15-18.34.52-1-219852	168	18	18	4	0	4	641	15	15	0	0	NA	NA	NA	55	57	519	172	179	362	155	124	59	13	4	0.114	0.076	0.022
.	19.01.15-18.35.00-1-219858	97	5	5	0	0	0	622	3	3	0	0	NA	NA	NA	24	39	512	168	172	352	150	120	16	1	2	0.031	0.006	0.012
.	19.01.15-18.35.01-1-219861	33	1	1	0	0	0	0	0	0	0	0	NA	NA	NA	6	9	495	163	164	0	0	0	0	0	1	0	0	0.006
.	19.01.15-18.35.03-1-219866	208	40	40	10	0	7	626	35	35	0	0	NA	NA	NA	64	50	521	169	173	357	153	116	118	14	11	0.226	0.083	0.064
.	19.01.15-18.35.04-1-219870	206	10	10	4	0	4	645	8	8	0	0	NA	NA	NA	73	63	532	174	170	372	155	118	38	0	7	0.071	0	0.041
.	19.01.15-18.35.04-1-219871	157	19	19	7	0	6	629	17	17	0	0	NA	NA	NA	38	43	513	175	168	357	156	116	63	13	1	0.123	0.074	0.006
.	19.01.15-18.35.17-1-219886	88	6	6	1	0	1	624	4	4	0	0	NA	NA	NA	18	39	511	168	173	354	150	120	13	3	0	0.025	0.018	0
.	19.01.15-18.35.18-1-219888	67	2	2	0	0	0	604	1	1	0	0	NA	NA	NA	26	22	503	165	167	344	146	114	8	0	0	0.016	0	0
.	19.01.15-18.35.23-1-219901	150	10	10	0	0	0	634	9	9	0	0	NA	NA	NA	29	49	519	169	174	360	153	121	22	3	3	0.042	0.018	0.017
.	19.01.15-18.35.26-1-219906	245	37	37	11	0	7	638	35	35	0	0	NA	NA	NA	73	58	521	175	175	362	156	120	123	16	6	0.236	0.091	0.034
.	19.01.15-18.35.32-1-219912	185	25	25	7	0	4	633	21	21	0	0	NA	NA	NA	68	54	519	174	174	361	152	120	100	18	9	0.193	0.103	0.052
.	19.01.15-18.35.35-1-219914	147	7	7	3	0	3	639	6	6	0	0	NA	NA	NA	54	57	525	178	167	362	160	117	16	2	1	0.03	0.011	0.006
.	19.01.15-18.35.36-1-219916	90	6	6	1	0	1	619	5	5	0	0	NA	NA	NA	31	39	514	169	169	354	149	116	13	3	3	0.025	0.018	0.018
.	19.01.15-18.35.38-1-219917	137	11	11	1	0	1	635	9	9	0	0	NA	NA	NA	28	48	515	174	172	356	157	122	34	16	0	0.066	0.092	0
.	19.01.15-18.35.58-1-219947	270	26	26	9	0	4	642	21	21	0	0	NA	NA	NA	93	71	530	180	174	367	157	118	85	15	6	0.16	0.083	0.034
.	19.01.15-18.35.59-1-219948	70	2	2	0	0	0	615	1	1	0	0	NA	NA	NA	23	32	505	171	169	347	152	116	4	0	2	0.008	0	0.012
.	19.01.15-18.36.09-1-219957	179	19	19	3	0	2	631	16	16	0	0	NA	NA	NA	56	47	513	176	171	354	158	119	53	9	4	0.103	0.051	0.023
.	19.01.15-18.36.14-1-219962	97	3	3	1	0	1	617	2	2	0	0	NA	NA	NA	29	32	509	168	168	352	149	116	14	0	0	0.028	0	0
.	19.01.15-18.36.15-1-219964	128	9	9	3	0	1	621	8	8	0	0	NA	NA	NA	43	34	516	166	165	357	150	114	27	6	4	0.052	0.036	0.024
.	19.01.15-18.36.15-1-219965	171	34	34	9	0	9	621	30	30	0	0	NA	NA	NA	59	39	510	171	171	352	153	116	81	22	18	0.159	0.129	0.105
.	19.01.15-18.36.25-1-219980	125	31	31	8	0	7	617	30	30	0	0	NA	NA	NA	39	34	510	168	169	349	150	118	94	2	9	0.184	0.012	0.053
.	19.01.15-18.36.27-1-219985	167	15	15	6	0	4	617	14	14	0	0	NA	NA	NA	57	38	513	171	167	355	149	113	45	12	6	0.088	0.07	0.036
.	19.01.15-18.36.28-1-219993	209	58	58	22	0	16	637	53	53	0	0	NA	NA	NA	71	66	530	179	170	361	159	117	212	9	28	0.4	0.05	0.165
.	19.01.15-18.36.29-1-219996	91	3	3	1	0	0	625	2	2	0	0	NA	NA	NA	33	39	514	171	167	354	156	115	6	2	1	0.012	0.012	0.006
.	19.01.15-18.36.38-1-220013	124	12	12	4	0	4	629	10	10	0	0	NA	NA	NA	46	42	515	169	171	360	150	119	43	5	0	0.083	0.03	0
.	19.01.15-18.36.38-1-220014	128	11	11	4	0	3	614	9	9	0	0	NA	NA	NA	35	28	504	168	169	347	152	115	39	0	2	0.077	0	0.012
.	19.01.15-18.36.46-1-220034	87	4	4	2	0	2	610	3	3	0	0	NA	NA	NA	24	28	509	167	165	353	144	113	6	3	4	0.012	0.018	0.024
.	19.01.15-18.36.53-1-220042	31	1	1	0	0	0	0	0	0	0	0	NA	NA	NA	10	10	495	164	164	0	0	0	0	0	0	0	0	0
.	19.01.15-18.36.57-1-220045	61	3	3	0	0	0	618	2	2	0	0	NA	NA	NA	23	34	507	169	171	349	151	118	7	0	0	0.014	0	0
.	19.01.15-18.36.58-1-220046	207	24	24	7	0	6	643	19	19	0	0	NA	NA	NA	64	66	526	178	175	363	158	122	84	15	1	0.16	0.084	0.006
.	19.01.15-18.36.58-1-220047	60	2	2	1	0	1	604	1	1	0	0	NA	NA	NA	23	19	498	167	167	342	148	114	7	3	0	0.014	0.018	0
.	19.01.15-18.37.01-1-220050	119	6	6	2	0	2	614	5	5	0	0	NA	NA	NA	38	28	507	168	166	348	151	115	11	0	14	0.022	0	0.084
.	19.01.15-18.37.11-1-220056	154	9	9	3	0	3	615	7	7	0	0	NA	NA	NA	55	40	513	172	168	351	153	111	19	26	1	0.037	0.151	0.006
.	19.01.15-18.37.16-1-220067	328	40	40	13	0	12	665	39	39	0	0	NA	NA	NA	93	83	538	176	182	378	157	130	91	17	38	0.169	0.097	0.209
.	19.01.15-18.37.16-1-220069	219	58	58	23	0	16	632	53	53	0	0	NA	NA	NA	70	59	526	172	174	362	153	117	193	17	21	0.367	0.099	0.121
.	19.01.15-18.37.18-1-220071	93	10	10	5	0	4	611	9	9	0	0	NA	NA	NA	32	31	511	167	166	350	147	114	27	4	13	0.053	0.024	0.078
.	19.01.15-18.37.23-1-220081	66	4	4	3	0	2	600	2	2	0	0	NA	NA	NA	28	22	502	166	167	341	145	114	8	5	0	0.016	0.03	0
.	19.01.15-18.37.25-1-220083	30	1	1	0	0	0	0	0	0	0	0	NA	NA	NA	8	7	492	164	164	0	0	0	0	0	1	0	0	0.006
.	19.01.15-18.37.27-1-220084	147	12	12	1	0	1	620	10	10	0	0	NA	NA	NA	39	33	507	169	170	347	155	118	25	6	0	0.049	0.036	0
.	19.01.15-18.37.33-1-220091	287	22	22	6	0	4	673	21	21	0	0	NA	NA	NA	93	100	547	180	186	382	163	128	83	5	13	0.152	0.028	0.07
.	19.01.15-18.37.37-1-220097	123	6	6	0	0	0	631	5	5	0	0	NA	NA	NA	41	47	514	176	170	357	158	116	9	2	2	0.018	0.011	0.012
.	19.01.15-18.37.38-1-220099	93	3	3	0	0	0	610	2	2	0	0	NA	NA	NA	40	30	507	169	167	345	151	114	13	0	0	0.026	0	0
.	19.01.15-18.37.39-1-220102	199	24	24	7	0	6	644	21	21	0	0	NA	NA	NA	52	62	521	179	175	358	161	125	87	16	8	0.167	0.089	0.046
.	19.01.15-18.37.48-1-220126	33	1	1	1	0	1	0	0	0	0	0	NA	NA	NA	18	13	499	165	162	0	0	0	1	0	0	0.002	0	0
.	19.01.15-18.37.48-1-220127	35	1	1	1	0	1	0	0	0	0	0	NA	NA	NA	10	5	492	163	163	0	0	0	10	0	0	0.02	0	0
.	19.01.15-18.37.51-1-220131	34	1	1	1	0	1	0	0	0	0	0	NA	NA	NA	10	8	493	164	164	0	0	0	0	0	0	0	0	0
.	19.01.15-18.37.51-1-220132	60	3	3	0	0	0	598	2	2	0	0	NA	NA	NA	30	17	496	168	166	336	150	112	0	6	0	0	0.036	0
.	19.01.15-18.37.51-1-220133	238	35	35	10	0	6	645	32	32	0	0	NA	NA	NA	69	66	532	176	171	368	158	119	106	22	15	0.199	0.125	0.088
.	19.01.15-18.37.53-1-220137	63	2	2	0	0	0	607	1	1	0	0	NA	NA	NA	23	23	503	167	166	342	150	115	1	0	2	0.002	0	0.012
.	19.01.15-18.37.54-1-220139	92	4	4	2	0	1	616	3	3	0	0	NA	NA	NA	30	33	504	169	173	346	152	118	13	0	0	0.026	0	0
.	19.01.15-18.38.04-1-220151	173	11	11	4	0	3	633	10	10	0	0	NA	NA	NA	40	42	512	176	167	358	158	117	38	1	1	0.074	0.006	0.006
.	19.01.15-18.38.06-1-220152	62	2	2	0	0	0	604	1	1	0	0	NA	NA	NA	32	24	500	169	168	340	150	114	3	4	0	0.006	0.024	0
.	19.01.15-18.38.09-1-220155	116	8	8	3	0	2	618	7	7	0	0	NA	NA	NA	42	36	509	172	168	351	153	114	25	1	4	0.049	0.006	0.024
.	19.01.15-18.38.15-1-220160	153	11	11	2	0	2	637	10	10	0	0	NA	NA	NA	42	55	529	171	168	367	154	116	23	5	17	0.043	0.029	0.101
.	19.01.15-18.38.16-1-220162	236	21	21	6	0	5	661	18	18	0	0	NA	NA	NA	56	82	542	178	175	379	160	122	61	8	0	0.113	0.045	0
.	19.01.15-18.38.28-1-220180	95	4	4	2	0	2	606	3	3	0	0	NA	NA	NA	44	31	508	166	170	348	143	115	8	5	0	0.016	0.03	0
.	19.01.15-18.38.33-1-220186	270	30	30	12	0	8	652	29	29	0	0	NA	NA	NA	73	76	535	177	177	370	159	123	128	9	14	0.239	0.051	0.079
.	19.01.15-18.38.33-1-220188	37	1	1	1	0	1	0	0	0	0	0	NA	NA	NA	9	7	493	163	164	0	0	0	0	0	0	0	0	0
.	19.01.15-18.38.36-1-220199	92	5	5	2	0	2	608	4	4	0	0	NA	NA	NA	38	31	510	171	163	348	149	111	0	12	6	0	0.07	0.037
.	19.01.15-18.38.39-1-220202	296	55	55	17	0	9	655	47	47	0	0	NA	NA	NA	82	68	531	174	176	373	157	125	143	23	13	0.269	0.132	0.074
.	19.01.15-18.38.40-1-220203	96	7	7	1	0	1	603	4	4	0	0	NA	NA	NA	36	22	502	167	166	344	147	112	13	7	0	0.026	0.042	0
.	19.01.15-18.38.42-1-220220	125	12	12	9	0	6	612	9	9	0	0	NA	NA	NA	43	37	510	168	172	347	145	120	41	5	6	0.08	0.03	0.035
.	19.01.15-18.38.51-1-220227	170	18	18	3	0	3	624	16	16	0	0	NA	NA	NA	65	50	520	172	171	357	150	117	52	8	7	0.1	0.047	0.041
.	19.01.15-18.38.53-1-220228	149	22	22	9	0	7	633	20	20	0	0	NA	NA	NA	38	44	515	172	170	358	155	120	90	0	9	0.175	0	0.053
.	19.01.15-18.38.56-1-220229	205	59	59	14	0	6	634	53	53	0	0	NA	NA	NA	61	65	535	174	169	365	153	116	145	9	43	0.271	0.052	0.254
.	19.01.15-18.38.56-1-220230	98	4	4	0	0	0	610	3	3	0	0	NA	NA	NA	25	22	504	165	166	346	150	114	13	0	4	0.026	0	0.024
.	19.01.15-18.38.57-1-220232	58	2	2	1	0	1	609	1	1	0	0	NA	NA	NA	25	23	501	169	166	342	149	118	5	0	0	0.01	0	0
.	19.01.15-18.39.10-1-220244	94	12	12	6	0	5	619	9	9	0	0	NA	NA	NA	35	35	509	171	168	349	154	116	32	0	12	0.063	0	0.071
.	19.01.15-18.39.11-1-220247	35	1	1	0	0	0	0	0	0	0	0	NA	NA	NA	7	13	492	166	168	0	0	0	0	0	0	0	0	0
.	19.01.15-18.39.14-1-220252	295	26	26	4	0	3	664	20	20	0	0	NA	NA	NA	79	86	532	183	184	370	162	132	93	20	6	0.175	0.109	0.033
.	19.01.15-18.39.14-1-220253	89	4	4	3	0	2	622	3	3	0	0	NA	NA	NA	24	38	508	172	171	352	152	118	7	8	0	0.014	0.047	0
.	19.01.15-18.39.23-1-220271	155	9	9	3	0	1	636	8	8	0	0	NA	NA	NA	54	56	525	176	168	366	156	114	39	0	5	0.074	0	0.03
.	19.01.15-18.39.23-1-220273	87	5	5	1	0	0	613	3	3	0	0	NA	NA	NA	34	30	506	170	167	347	153	113	9	6	0	0.018	0.035	0
.	19.01.15-18.39.25-1-220274	342	20	20	4	0	2	676	17	17	0	0	NA	NA	NA	120	103	548	185	183	386	163	127	50	8	9	0.091	0.043	0.049
.	19.01.15-18.39.30-1-220280	348	36	36	14	0	10	665	34	34	0	0	NA	NA	NA	100	83	540	181	175	381	164	120	123	20	11	0.228	0.11	0.063
.	19.01.15-18.39.33-1-220284	205	51	51	16	0	7	634	45	45	0	0	NA	NA	NA	69	62	529	173	173	367	149	118	127	31	32	0.24	0.179	0.185
.	19.01.15-18.39.41-1-220302	120	6	6	0	0	0	619	5	5	0	0	NA	NA	NA	40	33	512	169	165	353	152	114	8	1	0	0.016	0.006	0
.	19.01.15-18.39.55-1-220313	59	2	2	0	0	0	0	1	1	0	0	NA	NA	NA	14	18	499	165	167	0	0	0	3	1	0	0.006	0.006	0
.	19.01.15-18.39.57-1-220315	127	16	16	3	0	2	635	13	13	0	0	NA	NA	NA	35	49	517	175	170	360	158	117	36	1	1	0.07	0.006	0.006
.	19.01.15-18.39.59-1-220316	184	22	22	5	0	5	626	19	19	0	0	NA	NA	NA	70	44	509	171	177	349	154	123	76	10	8	0.149	0.058	0.045
.	19.01.15-18.39.59-1-220317	172	6	6	3	0	2	637	5	5	0	0	NA	NA	NA	58	54	518	175	174	362	154	121	19	2	0	0.037	0.011	0
.	19.01.15-18.40.03-1-220324	94	9	9	0	0	0	606	8	8	0	0	NA	NA	NA	26	24	502	169	166	342	151	113	17	0	2	0.034	0	0.012
.	19.01.15-18.40.06-1-220329	63	2	2	0	0	0	598	1	1	0	0	NA	NA	NA	19	17	496	168	166	337	148	113	6	0	0	0.012	0	0
.	19.01.15-18.40.15-1-220344	257	33	33	11	0	8	655	31	31	0	0	NA	NA	NA	51	71	533	175	176	373	158	124	107	0	22	0.201	0	0.125
.	19.01.15-18.40.17-1-220348	96	5	5	1	0	1	611	4	4	0	0	NA	NA	NA	32	26	502	168	169	344	150	117	15	1	3	0.03	0.006	0.018
.	19.01.15-18.40.18-1-220351	113	11	11	3	0	1	624	10	10	0	0	NA	NA	NA	40	42	511	173	171	350	156	118	54	9	0	0.106	0.052	0
.	19.01.15-18.40.22-1-220357	63	3	3	1	0	1	401	2	2	0	0	NA	NA	NA	23	20	501	167	165	218	98	85	1	4	0	0.002	0.024	0
.	19.01.15-18.40.23-1-220361	64	2	2	0	0	0	601	1	1	0	0	NA	NA	NA	28	20	499	170	164	343	151	107	3	0	6	0.006	0	0.037
.	19.01.15-18.40.25-1-220363	86	3	3	0	0	0	611	2	2	0	0	NA	NA	NA	35	28	510	164	167	351	147	113	3	0	2	0.006	0	0.012
.	19.01.15-18.40.35-1-220386	32	1	1	1	0	1	0	0	0	0	0	NA	NA	NA	9	12	494	165	166	0	0	0	0	0	0	0	0	0
.	19.01.15-18.40.36-1-220388	120	8	8	1	0	0	619	6	6	0	0	NA	NA	NA	55	45	516	173	169	351	155	113	6	8	8	0.012	0.046	0.047
.	19.01.15-18.40.40-1-220391	170	19	19	3	0	2	623	17	17	0	0	NA	NA	NA	53	48	516	175	170	355	152	116	79	7	3	0.153	0.04	0.018
.	19.01.15-18.40.40-1-220392	233	36	36	10	0	6	644	34	34	0	0	NA	NA	NA	79	67	531	175	174	370	153	121	118	28	18	0.222	0.16	0.103
.	19.01.15-18.40.41-1-220409	87	8	8	1	0	1	613	7	7	0	0	NA	NA	NA	33	34	507	172	168	345	154	114	7	11	16	0.014	0.064	0.095
.	19.01.15-18.40.42-1-220410	88	10	10	2	0	1	611	9	9	0	0	NA	NA	NA	41	30	510	167	166	351	149	111	37	0	3	0.073	0	0.018
.	19.01.15-18.40.43-1-220411	89	4	4	1	0	1	612	2	2	0	0	NA	NA	NA	21	29	506	166	170	349	148	115	5	10	0	0.01	0.06	0
.	19.01.15-18.40.47-1-220417	267	52	52	15	0	11	645	49	49	0	0	NA	NA	NA	94	63	524	180	172	365	161	119	141	56	12	0.269	0.311	0.07
.	19.01.15-18.40.54-1-220425	119	5	5	0	0	0	621	4	4	0	0	NA	NA	NA	38	41	507	171	176	352	150	119	14	3	0	0.028	0.018	0
.	19.01.15-18.40.58-1-220426	202	13	13	3	0	2	634	12	12	0	0	NA	NA	NA	67	57	523	172	175	362	152	120	29	9	6	0.055	0.052	0.034
.	19.01.15-18.41.05-1-220433	156	22	22	6	0	4	631	20	20	0	0	NA	NA	NA	55	51	523	174	167	362	153	116	44	6	7	0.084	0.034	0.042
.	19.01.15-18.41.07-1-220437	145	11	11	3	0	2	644	9	9	0	0	NA	NA	NA	36	56	520	174	175	366	153	125	24	5	3	0.046	0.029	0.017
.	19.01.15-18.41.13-1-220443	90	3	3	0	0	0	600	2	2	0	0	NA	NA	NA	28	25	508	163	167	345	145	110	6	0	0	0.012	0	0
.	19.01.15-18.41.13-1-220444	148	20	20	6	0	5	616	17	17	0	0	NA	NA	NA	44	32	511	168	166	353	151	112	64	6	15	0.125	0.036	0.09
.	19.01.15-18.41.18-1-220450	394	36	36	14	0	8	696	32	32	0	0	NA	NA	NA	116	116	555	189	185	393	171	132	157	5	14	0.283	0.026	0.076
.	19.01.15-18.41.29-1-220466	89	9	9	2	0	2	613	7	7	0	0	NA	NA	NA	27	27	505	167	168	348	149	116	42	0	0	0.083	0	0
.	19.01.15-18.41.32-1-220471	58	2	2	0	0	0	601	1	1	0	0	NA	NA	NA	28	20	498	168	167	341	149	111	1	2	0	0.002	0.012	0
.	19.01.15-18.41.33-1-220472	91	5	5	2	0	2	617	4	4	0	0	NA	NA	NA	33	34	509	170	168	350	151	116	7	4	0	0.014	0.024	0
.	19.01.15-18.41.41-1-220494	233	36	36	8	0	7	663	32	32	0	0	NA	NA	NA	69	80	535	179	179	373	164	126	135	9	6	0.252	0.05	0.034
.	19.01.15-18.41.42-1-220497	178	12	12	2	0	2	630	10	10	0	0	NA	NA	NA	62	52	529	170	166	363	153	114	53	3	3	0.1	0.018	0.018
.	19.01.15-18.41.44-1-220500	240	55	55	18	0	10	650	49	49	0	0	NA	NA	NA	73	67	534	174	172	377	155	118	156	23	30	0.292	0.132	0.174
.	19.01.15-18.41.50-1-220502	117	4	4	0	0	0	626	3	3	0	0	NA	NA	NA	47	42	511	175	169	354	156	116	6	1	3	0.012	0.006	0.018
.	19.01.15-18.41.50-1-220503	92	6	6	1	0	1	624	5	5	0	0	NA	NA	NA	37	40	516	172	165	358	153	113	8	4	3	0.016	0.023	0.018
.	19.01.15-18.41.52-1-220504	304	40	40	9	0	5	677	37	37	0	0	NA	NA	NA	91	106	558	185	176	387	165	125	109	28	11	0.195	0.151	0.062
.	19.01.15-18.42.01-1-220510	182	11	11	1	0	0	636	10	10	0	0	NA	NA	NA	46	57	524	172	174	360	152	124	26	6	2	0.05	0.035	0.011
.	19.01.15-18.42.06-1-220519	122	12	12	5	0	2	616	11	11	0	0	NA	NA	NA	49	41	509	172	173	349	149	118	47	1	0	0.092	0.006	0
.	19.01.15-18.42.07-1-220520	314	52	52	11	0	8	677	46	46	0	0	NA	NA	NA	88	102	549	186	180	384	167	126	143	23	18	0.26	0.124	0.1
.	19.01.15-18.42.10-1-220522	179	14	14	5	0	4	653	12	12	0	0	NA	NA	NA	40	67	529	175	176	368	159	126	49	12	0	0.093	0.069	0
.	19.01.15-18.42.22-1-220543	96	6	6	0	0	0	619	5	5	0	0	NA	NA	NA	30	36	507	172	170	352	150	117	7	14	0	0.014	0.081	0
.	19.01.15-18.42.28-1-220550	152	7	7	2	0	1	635	6	6	0	0	NA	NA	NA	52	56	519	175	175	354	158	123	28	0	1	0.054	0	0.006
.	19.01.15-18.42.30-1-220553	177	13	13	5	0	5	633	10	10	0	0	NA	NA	NA	55	46	519	170	170	364	152	117	40	6	8	0.077	0.035	0.047
.	19.01.15-18.42.30-1-220554	62	2	2	0	0	0	607	1	1	0	0	NA	NA	NA	24	23	501	166	169	344	148	115	5	0	0	0.01	0	0
.	19.01.15-18.42.37-1-220567	123	15	15	4	0	4	623	12	12	0	0	NA	NA	NA	42	38	516	167	168	355	151	117	27	6	9	0.052	0.036	0.054
.	19.01.15-18.42.39-1-220568	120	15	15	9	0	7	638	14	14	0	0	NA	NA	NA	51	59	522	179	171	359	160	119	60	5	4	0.115	0.028	0.023
.	19.01.15-18.42.45-1-220587	35	1	1	0	0	0	0	0	0	0	0	NA	NA	NA	12	5	490	165	163	0	0	0	0	4	0	0	0.024	0
.	19.01.15-18.42.49-1-220591	114	4	4	1	0	1	627	3	3	0	0	NA	NA	NA	40	47	515	174	171	357	153	117	2	13	2	0.004	0.075	0.012
.	19.01.15-18.42.49-1-220592	149	12	12	1	0	1	643	11	11	0	0	NA	NA	NA	56	59	521	178	173	363	162	118	41	0	1	0.079	0	0.006
.	19.01.15-18.43.27-1-220611	66	8	8	2	0	2	603	7	7	0	0	NA	NA	NA	26	20	502	166	165	343	147	113	15	0	12	0.03	0	0.073
.	19.01.15-18.43.33-1-220619	33	1	1	0	0	0	0	0	0	0	0	NA	NA	NA	15	7	491	166	163	0	0	0	0	0	1	0	0	0.006
.	19.01.15-18.43.37-1-220621	88	3	3	0	0	0	607	2	2	0	0	NA	NA	NA	27	21	501	166	167	349	143	115	2	7	0	0.004	0.042	0
.	19.01.15-18.43.45-1-220640	63	4	4	1	0	1	607	3	3	0	0	NA	NA	NA	27	29	507	167	168	346	149	112	19	0	4	0.037	0	0.024
.	19.01.15-18.43.52-1-220642	89	3	3	1	0	1	629	2	2	0	0	NA	NA	NA	30	37	507	174	169	353	158	118	2	0	1	0.004	0	0.006
.	19.01.15-18.43.57-1-220644	319	34	34	7	0	4	676	31	31	0	0	NA	NA	NA	96	103	549	185	182	385	167	124	136	10	20	0.248	0.054	0.11
.	19.01.15-18.43.58-1-220645	121	5	5	1	0	1	611	4	4	0	0	NA	NA	NA	27	26	505	170	164	347	151	113	11	0	1	0.022	0	0.006
.	19.01.15-18.44.01-1-220648	36	1	1	0	0	0	0	0	0	0	0	NA	NA	NA	15	9	495	164	163	0	0	0	1	0	0	0.002	0	0
.	19.01.15-18.44.05-1-220656	413	42	42	13	0	9	690	37	37	0	0	NA	NA	NA	119	110	550	191	182	389	172	129	132	44	21	0.24	0.23	0.115
.	19.01.15-18.44.05-1-220657	85	4	4	2	0	2	601	3	3	0	0	NA	NA	NA	30	19	496	168	168	339	148	114	7	7	0	0.014	0.042	0
.	19.01.15-18.44.06-1-220659	32	1	1	1	0	1	0	0	0	0	0	NA	NA	NA	11	7	493	164	163	0	0	0	1	0	0	0.002	0	0
.	19.01.15-18.44.06-1-220660	58	2	2	0	0	0	599	1	1	0	0	NA	NA	NA	30	19	500	165	167	339	144	116	0	3	4	0	0.018	0.024
.	19.01.15-18.44.08-1-220663	153	14	14	8	0	6	622	12	12	0	0	NA	NA	NA	42	44	513	172	172	350	152	120	36	17	9	0.07	0.099	0.052
.	19.01.15-18.44.10-1-220664	324	31	31	5	0	4	657	28	28	0	0	NA	NA	NA	100	79	537	180	175	379	155	123	91	27	9	0.169	0.15	0.051
.	19.01.15-18.44.16-1-220671	154	11	11	3	0	2	625	9	9	0	0	NA	NA	NA	43	43	514	175	167	357	156	112	36	8	5	0.07	0.046	0.03
.	19.01.15-18.44.21-1-220680	142	15	15	8	0	7	624	12	12	0	0	NA	NA	NA	43	40	513	169	171	359	150	115	47	9	3	0.092	0.053	0.018
.	19.01.15-18.44.26-1-220689	176	11	11	4	0	4	636	9	9	0	0	NA	NA	NA	52	51	519	173	172	362	153	121	30	9	0	0.058	0.052	0
.	19.01.15-18.44.28-1-220697	178	13	13	4	0	2	637	12	12	0	0	NA	NA	NA	38	55	523	170	175	362	152	123	38	14	3	0.073	0.082	0.017
.	19.01.15-18.44.42-1-220728	63	2	2	0	0	0	607	1	1	0	0	NA	NA	NA	23	20	498	170	165	340	154	113	9	0	0	0.018	0	0
.	19.01.15-18.44.52-1-220738	64	5	5	3	0	2	611	4	4	0	0	NA	NA	NA	32	36	511	168	170	347	147	117	9	3	9	0.018	0.018	0.053
.	19.01.15-18.44.54-1-220741	35	1	1	1	0	1	0	0	0	0	0	NA	NA	NA	9	9	492	165	165	0	0	0	2	0	0	0.004	0	0
.	19.01.15-18.44.54-1-220742	34	1	1	0	0	0	0	0	0	0	0	NA	NA	NA	9	7	494	164	162	0	0	0	3	0	0	0.006	0	0
.	19.01.15-18.44.57-1-220746	61	2	2	1	0	1	609	1	1	0	0	NA	NA	NA	19	23	500	169	167	344	151	114	6	1	0	0.012	0.006	0
.	19.01.15-18.44.57-1-220747	63	2	2	0	0	0	605	1	1	0	0	NA	NA	NA	28	22	502	167	166	344	147	114	0	12	0	0	0.072	0
.	19.01.15-18.44.59-1-220750	117	15	15	3	0	3	627	14	14	0	0	NA	NA	NA	36	42	509	174	172	351	157	119	41	5	3	0.081	0.029	0.017
.	19.01.15-18.45.04-1-220756	443	39	39	10	0	4	704	36	36	0	0	NA	NA	NA	125	133	571	194	181	404	175	125	138	10	26	0.242	0.052	0.144
.	19.01.15-18.45.06-1-220758	86	6	6	0	0	0	617	5	5	0	0	NA	NA	NA	21	29	504	173	165	346	155	116	13	7	0	0.026	0.04	0
.	19.01.15-18.45.09-1-220760	118	9	9	5	0	4	623	8	8	0	0	NA	NA	NA	35	40	516	169	168	358	150	115	21	16	2	0.041	0.095	0.012
.	19.01.15-18.45.15-1-220768	265	36	36	16	0	13	666	32	32	0	0	NA	NA	NA	70	87	541	179	180	379	160	127	87	39	11	0.161	0.218	0.061
.	19.01.15-18.45.15-1-220769	62	3	3	0	0	0	456	2	2	0	0	NA	NA	NA	13	16	496	168	165	250	116	90	8	0	0	0.016	0	0
.	19.01.15-18.45.17-1-220773	236	48	48	11	0	9	644	44	44	0	0	NA	NA	NA	80	72	530	177	178	367	157	120	167	8	12	0.315	0.045	0.067
.	19.01.15-18.45.22-1-220782	152	19	19	4	0	4	636	17	17	0	0	NA	NA	NA	57	52	521	175	169	362	159	115	60	9	12	0.115	0.051	0.071
.	19.01.15-18.45.29-1-220788	59	3	3	0	0	0	601	2	2	0	0	NA	NA	NA	21	19	502	166	164	346	146	109	12	0	0	0.024	0	0
.	19.01.15-18.45.30-1-220793	181	27	27	9	0	6	642	23	23	0	0	NA	NA	NA	60	58	526	173	172	367	156	119	113	5	16	0.215	0.029	0.093
.	19.01.15-18.45.31-1-220794	63	5	5	0	0	0	606	3	3	0	0	NA	NA	NA	30	28	503	169	169	340	148	118	15	2	0	0.03	0.012	0
.	19.01.15-18.45.33-1-220798	181	7	7	3	0	2	617	6	6	0	0	NA	NA	NA	57	37	510	171	169	352	149	116	21	0	0	0.041	0	0
.	19.01.15-18.45.43-1-220818	305	60	60	17	0	15	671	56	56	0	0	NA	NA	NA	72	86	533	181	185	378	163	130	179	27	42	0.336	0.149	0.227
.	19.01.15-18.45.58-1-220831	95	4	4	1	0	1	602	3	3	0	0	NA	NA	NA	32	25	506	167	165	343	150	109	5	0	4	0.01	0	0.024
.	19.01.15-18.46.00-1-220834	208	18	18	3	0	3	657	17	17	0	0	NA	NA	NA	66	76	533	181	175	374	163	120	60	0	5	0.113	0	0.029
.	19.01.15-18.46.13-1-220847	121	6	6	2	0	0	620	5	5	0	0	NA	NA	NA	44	38	510	168	173	349	152	119	27	0	0	0.053	0	0
.	19.01.15-18.46.14-1-220849	187	33	33	9	0	6	636	28	28	0	0	NA	NA	NA	54	55	526	171	171	366	151	119	101	4	6	0.192	0.023	0.035
.	19.01.15-18.46.15-1-220852	37	1	1	0	0	0	0	0	0	0	0	NA	NA	NA	4	11	495	164	165	0	0	0	2	0	0	0.004	0	0
.	19.01.15-18.46.18-1-220857	329	62	62	14	0	10	666	60	60	0	0	NA	NA	NA	101	90	548	178	177	385	159	122	185	19	15	0.338	0.107	0.085
.	19.01.15-18.46.20-1-220860	289	78	78	12	0	8	637	71	71	0	0	NA	NA	NA	90	67	526	175	179	362	153	122	193	18	22	0.367	0.103	0.123
.	19.01.15-18.46.32-1-220886	87	4	4	0	0	0	608	3	3	0	0	NA	NA	NA	37	28	506	171	164	347	149	112	12	6	0	0.024	0.035	0
.	19.01.15-18.46.33-1-220888	317	44	44	15	0	12	670	42	42	0	0	NA	NA	NA	78	87	548	179	173	388	162	120	169	12	16	0.308	0.067	0.092
.	19.01.15-18.46.35-1-220890	32	1	1	0	0	0	0	0	0	0	0	NA	NA	NA	10	8	492	165	164	0	0	0	0	0	0	0	0	0
.	19.01.15-18.46.37-1-220892	205	20	20	7	0	7	623	17	17	0	0	NA	NA	NA	72	45	519	170	169	358	149	116	54	18	10	0.104	0.106	0.059
.	19.01.15-18.46.37-1-220893	121	7	7	2	0	1	611	6	6	0	0	NA	NA	NA	35	32	510	167	168	347	146	118	27	1	0	0.053	0.006	0
.	19.01.15-18.47.04-1-220931	93	13	13	1	0	1	622	11	11	0	0	NA	NA	NA	37	41	516	172	166	356	152	114	27	11	3	0.052	0.064	0.018
.	19.01.15-18.47.09-1-220934	175	16	16	4	0	2	634	14	14	0	0	NA	NA	NA	64	58	523	171	177	359	151	124	37	17	3	0.071	0.099	0.017
.	19.01.15-18.47.38-1-220961	147	8	8	4	0	3	638	7	7	0	0	NA	NA	NA	60	58	524	174	173	363	155	120	33	0	7	0.063	0	0.04
.	19.01.15-18.47.39-1-220964	124	10	10	3	0	3	617	8	8	0	0	NA	NA	NA	44	46	513	175	171	349	153	115	10	7	0	0.019	0.04	0
.	19.01.15-18.47.44-1-220985	31	1	1	0	0	0	0	0	0	0	0	NA	NA	NA	13	14	497	168	162	0	0	0	2	0	0	0.004	0	0
.	19.01.15-18.47.45-1-220986	63	3	3	0	0	0	451	2	2	0	0	NA	NA	NA	15	26	503	170	166	260	104	87	5	0	1	0.01	0	0.006
.	19.01.15-18.47.46-1-220987	145	7	7	1	0	1	628	5	5	0	0	NA	NA	NA	53	49	519	175	168	359	154	115	13	5	1	0.025	0.029	0.006
.	19.01.15-18.47.49-1-220989	118	5	5	3	0	2	614	4	4	0	0	NA	NA	NA	34	30	507	171	165	350	150	114	22	0	0	0.043	0	0
.	19.01.15-18.47.58-1-220998	291	40	40	11	0	8	661	36	36	0	0	NA	NA	NA	77	86	536	185	178	371	166	124	155	8	14	0.289	0.043	0.079
.	19.01.15-18.48.03-1-220999	61	2	2	0	0	0	555	1	1	0	0	NA	NA	NA	19	17	500	163	167	308	142	105	4	0	0	0.008	0	0
.	19.01.15-18.48.04-1-221005	149	17	17	8	0	6	620	15	15	0	0	NA	NA	NA	43	42	508	173	174	352	152	116	57	9	2	0.112	0.052	0.011
.	19.01.15-18.48.05-1-221006	262	48	48	19	0	15	661	44	44	0	0	NA	NA	NA	73	78	534	172	185	374	156	131	141	27	25	0.264	0.157	0.135
.	19.01.15-18.48.07-1-221007	34	1	1	0	0	0	0	0	0	0	0	NA	NA	NA	10	9	492	167	163	0	0	0	1	0	0	0.002	0	0
.	19.01.15-18.48.09-1-221009	121	8	8	7	0	5	623	7	7	0	0	NA	NA	NA	37	41	513	173	168	355	155	113	11	14	9	0.021	0.081	0.054
.	19.01.15-18.48.12-1-221013	171	9	9	4	0	4	637	8	8	0	0	NA	NA	NA	44	56	526	176	167	365	157	115	20	0	15	0.038	0	0.09
.	19.01.15-18.48.14-1-221020	94	3	3	1	0	1	609	2	2	0	0	NA	NA	NA	35	28	504	169	168	347	149	113	9	0	2	0.018	0	0.012
.	19.01.15-18.48.35-1-221039	61	3	3	2	0	2	598	2	2	0	0	NA	NA	NA	29	16	497	166	166	338	146	114	3	2	0	0.006	0.012	0
.	19.01.15-18.48.35-1-221040	37	1	1	0	0	0	0	0	0	0	0	NA	NA	NA	10	8	495	164	162	0	0	0	5	0	0	0.01	0	0
.	19.01.15-18.48.37-1-221042	121	6	6	1	0	1	621	5	5	0	0	NA	NA	NA	33	37	512	168	170	349	153	119	29	0	2	0.057	0	0.012
.	19.01.15-18.48.38-1-221043	169	32	32	7	0	5	640	29	29	0	0	NA	NA	NA	48	58	519	175	177	358	158	124	76	5	15	0.146	0.029	0.085
.	19.01.15-18.48.42-1-221069	158	19	19	6	0	4	620	17	17	0	0	NA	NA	NA	64	46	514	171	174	353	148	119	91	0	8	0.177	0	0.046
.	19.01.15-18.48.48-1-221073	92	9	9	1	0	1	615	7	7	0	0	NA	NA	NA	31	28	501	171	169	346	154	115	24	3	0	0.048	0.018	0
.	19.01.15-18.48.53-1-221076	328	68	68	15	0	12	667	66	66	0	0	NA	NA	NA	79	88	540	179	182	378	159	130	205	27	25	0.38	0.151	0.137
.	19.01.15-18.48.57-1-221082	61	2	2	0	0	0	0	1	1	0	0	NA	NA	NA	10	14	498	166	163	0	0	0	1	0	0	0.002	0	0
.	19.01.15-18.49.01-1-221083	150	8	8	3	0	2	627	7	7	0	0	NA	NA	NA	65	54	521	177	169	358	158	111	8	0	8	0.015	0	0.047
.	19.01.15-18.49.03-1-221087	34	1	1	1	0	1	0	0	0	0	0	NA	NA	NA	10	11	494	166	164	0	0	0	0	1	0	0	0.006	0
.	19.01.15-18.49.06-1-221091	62	4	4	3	0	3	404	3	3	0	0	NA	NA	NA	17	15	500	163	165	230	103	71	0	0	4	0	0	0.024
.	19.01.15-18.49.08-1-221094	92	6	6	4	0	3	610	5	5	0	0	NA	NA	NA	31	29	505	170	167	346	150	114	10	0	9	0.02	0	0.054
.	19.01.15-18.49.38-1-221121	61	2	2	0	0	0	607	1	1	0	0	NA	NA	NA	20	23	504	166	166	345	149	113	0	4	6	0	0.024	0.036
.	19.01.15-18.49.38-1-221122	231	52	52	24	0	17	645	48	48	0	0	NA	NA	NA	64	67	526	179	175	364	159	122	103	31	39	0.196	0.173	0.223
.	19.01.15-18.49.38-1-221124	34	1	1	0	0	0	0	0	0	0	0	NA	NA	NA	6	4	491	163	163	0	0	0	0	0	0	0	0	0
.	19.01.15-18.49.48-1-221146	283	13	13	4	0	2	658	12	12	0	0	NA	NA	NA	73	85	541	185	172	380	165	113	32	11	10	0.059	0.059	0.058
.	19.01.15-18.49.49-1-221147	184	7	7	3	0	3	625	6	6	0	0	NA	NA	NA	56	41	510	171	173	352	155	118	16	0	11	0.031	0	0.064
.	19.01.15-18.49.56-1-221149	62	3	3	0	0	0	609	2	2	0	0	NA	NA	NA	26	29	509	170	163	347	150	112	6	0	0	0.012	0	0
.	19.01.15-18.50.01-1-221154	92	14	14	2	0	2	612	13	13	0	0	NA	NA	NA	40	31	510	168	166	348	151	113	11	20	7	0.022	0.119	0.042
.	19.01.15-18.50.07-1-221158	60	2	2	0	0	0	598	1	1	0	0	NA	NA	NA	31	19	500	165	167	343	140	115	11	0	0	0.022	0	0
.	19.01.15-18.50.19-1-221171	88	3	3	1	0	1	606	2	2	0	0	NA	NA	NA	41	29	507	170	165	345	149	112	8	0	0	0.016	0	0
.	19.01.15-18.50.23-1-221178	243	38	38	6	0	5	651	34	34	0	0	NA	NA	NA	73	64	530	175	172	375	157	119	132	26	9	0.249	0.149	0.052
.	19.01.15-18.50.27-1-221182	34	1	1	0	0	0	0	0	0	0	0	NA	NA	NA	7	11	494	164	166	0	0	0	0	0	0	0	0	0
.	19.01.15-18.50.28-1-221188	261	30	30	5	0	4	673	26	26	0	0	NA	NA	NA	71	96	543	181	185	380	163	130	113	31	4	0.208	0.171	0.022
.	19.01.15-18.50.30-1-221193	91	5	5	2	0	1	617	3	3	0	0	NA	NA	NA	23	36	513	171	165	354	150	113	22	4	0	0.043	0.023	0
.	19.01.15-18.50.30-1-221194	92	13	13	2	0	1	605	11	11	0	0	NA	NA	NA	33	23	501	168	167	344	149	112	20	14	0	0.04	0.083	0
.	19.01.15-18.50.31-1-221196	119	14	14	4	0	3	636	11	11	0	0	NA	NA	NA	32	48	516	175	170	359	157	120	26	7	3	0.05	0.04	0.018
.	19.01.15-18.50.33-1-221199	174	15	15	4	0	3	615	14	14	0	0	NA	NA	NA	45	35	512	169	167	352	149	114	56	6	4	0.109	0.036	0.024
.	19.01.15-18.50.55-1-221235	171	13	13	2	0	1	651	12	12	0	0	NA	NA	NA	53	65	529	175	174	370	159	122	58	0	8	0.11	0	0.046
.	19.01.15-18.50.55-1-221236	211	53	53	15	0	8	651	48	48	0	0	NA	NA	NA	61	74	535	176	176	370	160	121	124	20	28	0.232	0.114	0.159
.	19.01.15-18.50.56-1-221237	116	11	11	4	0	3	622	10	10	0	0	NA	NA	NA	38	43	511	174	171	347	156	119	32	8	4	0.063	0.046	0.023
.	19.01.15-18.51.07-1-221251	173	51	51	12	0	11	626	47	47	0	0	NA	NA	NA	53	43	506	174	176	346	158	122	113	25	26	0.223	0.144	0.148
.	19.01.15-18.51.20-1-221267	156	11	11	4	0	3	631	10	10	0	0	NA	NA	NA	55	47	515	173	172	357	154	120	57	0	3	0.111	0	0.017
.	19.01.15-18.51.21-1-221269	207	35	35	13	0	11	658	33	33	0	0	NA	NA	NA	55	81	538	179	177	373	161	124	130	6	21	0.242	0.034	0.119
.	19.01.15-18.51.22-1-221273	88	5	5	1	0	1	613	4	4	0	0	NA	NA	NA	28	34	509	168	170	348	150	115	9	0	4	0.018	0	0.024
.	19.01.15-18.51.23-1-221274	230	16	16	4	0	2	643	14	14	0	0	NA	NA	NA	49	60	526	174	173	369	155	119	54	6	13	0.103	0.034	0.075
.	19.01.15-18.51.23-1-221277	170	9	9	4	0	4	629	7	7	0	0	NA	NA	NA	50	51	522	172	170	360	152	117	57	0	4	0.109	0	0.024
.	19.01.15-18.51.25-1-221280	89	4	4	2	0	2	618	3	3	0	0	NA	NA	NA	28	29	509	165	168	351	149	118	5	0	7	0.01	0	0.042
.	19.01.15-18.51.42-1-221310	120	16	16	4	0	3	614	14	14	0	0	NA	NA	NA	53	33	509	169	168	349	152	113	26	23	5	0.051	0.136	0.03
.	19.01.15-18.51.42-1-221311	148	12	12	4	0	3	634	11	11	0	0	NA	NA	NA	56	50	520	174	169	362	156	116	40	1	4	0.077	0.006	0.024
.	19.01.15-18.51.53-1-221315	36	1	1	1	0	1	0	0	0	0	0	NA	NA	NA	14	9	493	166	163	0	0	0	5	0	0	0.01	0	0
.	19.01.15-18.51.53-1-221316	93	4	4	0	0	0	625	2	2	0	0	NA	NA	NA	26	38	506	170	175	351	153	121	16	0	0	0.032	0	0
.	19.01.15-18.51.56-1-221319	56	2	2	1	0	1	100	1	1	0	0	NA	NA	NA	20	18	500	166	165	60	20	20	0	3	0	0	0.018	0
.	19.01.15-18.52.00-1-221322	121	16	16	1	0	1	624	14	14	0	0	NA	NA	NA	40	44	517	169	171	356	148	120	18	15	12	0.035	0.089	0.07
.	19.01.15-18.52.02-1-221326	207	14	14	7	0	5	649	12	12	0	0	NA	NA	NA	65	73	532	174	180	369	154	126	55	9	15	0.103	0.052	0.083
.	19.01.15-18.52.07-1-221332	94	4	4	0	0	0	627	3	3	0	0	NA	NA	NA	25	38	512	168	171	353	153	121	9	0	5	0.018	0	0.029
.	19.01.15-18.52.07-1-221333	59	2	2	0	0	0	200	1	1	0	0	NA	NA	NA	14	18	502	165	164	117	45	38	3	0	1	0.006	0	0.006
.	19.01.15-18.52.10-1-221335	207	22	22	2	0	2	646	20	20	0	0	NA	NA	NA	58	63	527	175	174	366	158	122	26	13	20	0.049	0.074	0.115
.	19.01.15-18.52.12-1-221337	35	1	1	0	0	0	0	0	0	0	0	NA	NA	NA	10	15	495	169	164	0	0	0	1	0	0	0.002	0	0
.	19.01.15-18.52.14-1-221341	64	3	3	1	0	1	616	2	2	0	0	NA	NA	NA	18	34	511	167	169	353	151	112	2	0	4	0.004	0	0.024
.	19.01.15-18.52.16-1-221347	246	29	29	10	0	9	645	27	27	0	0	NA	NA	NA	71	61	519	177	178	365	157	123	106	13	11	0.204	0.073	0.062
.	19.01.15-18.52.17-1-221350	173	19	19	2	0	2	636	18	18	0	0	NA	NA	NA	50	60	528	175	170	365	156	115	47	5	34	0.089	0.029	0.2
.	19.01.15-18.52.23-1-221361	96	4	4	3	0	1	612	3	3	0	0	NA	NA	NA	24	27	505	168	167	347	150	115	11	6	0	0.022	0.036	0
.	19.01.15-18.52.24-1-221362	66	2	2	0	0	0	613	1	1	0	0	NA	NA	NA	34	34	509	168	170	349	148	116	7	3	0	0.014	0.018	0
.	19.01.15-18.52.26-1-221363	201	11	11	2	0	2	629	7	7	0	0	NA	NA	NA	47	49	511	171	180	351	149	129	41	0	1	0.08	0	0.006
.	19.01.15-18.52.28-1-221369	172	13	13	1	0	1	621	11	11	0	0	NA	NA	NA	52	50	519	174	170	352	152	117	42	9	2	0.081	0.052	0.012
.	19.01.15-18.52.36-1-221373	60	3	3	1	0	1	606	2	2	0	0	NA	NA	NA	26	24	502	168	167	343	149	114	4	0	6	0.008	0	0.036
.	19.01.15-18.52.37-1-221377	158	13	13	12	0	10	622	10	10	0	0	NA	NA	NA	47	45	514	172	172	352	151	119	50	2	4	0.097	0.012	0.023
.	19.01.15-18.52.40-1-221399	61	3	3	0	0	0	352	2	2	0	0	NA	NA	NA	19	23	498	169	169	194	84	74	5	0	2	0.01	0	0.012
.	19.01.15-18.52.45-1-221411	92	4	4	2	0	1	615	2	2	0	0	NA	NA	NA	24	32	502	170	173	345	153	117	7	0	5	0.014	0	0.029
.	19.01.15-18.52.48-1-221413	85	4	4	0	0	0	607	3	3	0	0	NA	NA	NA	14	19	502	166	164	348	147	112	7	0	0	0.014	0	0
.	19.01.15-18.52.50-1-221415	222	38	38	8	0	8	650	32	32	0	0	NA	NA	NA	85	70	522	181	180	364	160	126	118	26	8	0.226	0.144	0.044
.	19.01.15-18.52.52-1-221416	173	12	12	1	0	1	643	11	11	0	0	NA	NA	NA	43	61	519	179	176	363	156	124	22	3	10	0.042	0.017	0.057
.	19.01.15-18.52.57-1-221417	93	4	4	1	0	1	612	2	2	0	0	NA	NA	NA	29	23	501	167	168	348	151	113	10	0	2	0.02	0	0.012
.	19.01.15-18.52.59-1-221418	54	2	2	0	0	0	611	1	1	0	0	NA	NA	NA	27	28	507	167	167	350	147	114	3	0	2	0.006	0	0.012
.	19.01.15-18.53.07-1-221425	93	6	6	1	0	1	609	4	4	0	0	NA	NA	NA	21	27	506	167	167	347	147	115	16	2	0	0.032	0.012	0
.	19.01.15-18.53.10-1-221428	38	1	1	0	0	0	0	0	0	0	0	NA	NA	NA	9	10	492	165	166	0	0	0	3	0	0	0.006	0	0
.	19.01.15-18.53.11-1-221429	232	33	33	11	0	4	651	31	31	0	0	NA	NA	NA	72	69	529	182	171	369	163	119	95	6	12	0.18	0.033	0.07
[truncated: 1 more rows]
