# Supplementary material for: Modelling targeted rabies vaccination strategies for a domestic dog population with heterogeneous roaming patterns
Source: PLoS Negl Trop Dis. 2019 Jul 8;13(7):e0007582. doi: 10.1371/journal.pntd.0007582 (PMC6638970; doi:10.1371/journal.pntd.0007582)
Supplement: S1 Zip file folder — The files contain a summary for each simulation for its respective scenario. The files are named first with the population structure (FP, ED, RD, SD) and then the specific vaccination strategy used for that scenario. (ZIP) [file pntd.0007582.s002.zip › Supp_Files/ED_E0.7_R0.9_S0.9_all_measuresReport.txt]

scenario	iteration	duration	tot_deaths	rabid_dogs	moved	mov_DK	movInfect	n_vacc	n_cull	detDogs_cull	contDogs_cull	reactCull	preemptVaccCov_dogLevel	reactVaccCov_dogLevel	mean_Rt	non_rabid_dead	born	nb_in_exp_cat	nb_in_roam_cat	nb_stayhome	nb_exp_vacc	nb_roam_vacc	nb_stayhome_vacc	nb_contacting_explorer	nb_contacting_roamer	nb_contacting_stayhome	contact_per_explorer	contact_per_roamer	contact_per_stayhome
.	19.01.15-16.55.47-1-210875	259	15	15	5	0	3	707	13	13	0	0	NA	NA	NA	59	88	533	183	185	377	162	168	72	14	11	0.135	0.077	0.059
.	19.01.15-16.55.47-1-210876	91	3	3	0	0	0	647	2	2	0	0	NA	NA	NA	36	36	509	171	169	348	151	148	12	0	2	0.024	0	0.012
.	19.01.15-16.55.47-1-210877	122	11	11	1	0	1	653	9	9	0	0	NA	NA	NA	36	31	510	168	166	355	149	149	31	3	0	0.061	0.018	0
.	19.01.15-16.55.47-1-210878	181	47	47	18	0	10	673	45	45	0	0	NA	NA	NA	65	60	531	171	171	370	151	152	131	53	9	0.247	0.31	0.053
.	19.01.15-16.55.47-1-210879	179	35	35	8	0	6	665	30	30	0	0	NA	NA	NA	56	55	525	169	174	363	146	156	97	17	12	0.185	0.101	0.069
.	19.01.15-16.55.47-1-210880	63	2	2	0	0	0	638	1	1	0	0	NA	NA	NA	27	28	509	168	164	345	149	144	10	0	0	0.02	0	0
.	19.01.15-16.55.47-1-210881	181	7	7	4	0	4	657	6	6	0	0	NA	NA	NA	69	42	514	173	168	357	151	149	23	5	1	0.045	0.029	0.006
.	19.01.15-16.55.47-1-210882	123	8	8	6	0	2	656	5	5	0	0	NA	NA	NA	44	45	517	173	168	353	155	148	35	7	0	0.068	0.04	0
.	19.01.15-16.55.58-1-210887	205	28	28	10	0	6	670	26	26	0	0	NA	NA	NA	66	60	527	173	173	363	153	154	83	21	7	0.157	0.121	0.04
.	19.01.15-16.56.02-1-210892	113	4	4	0	0	0	651	3	3	0	0	NA	NA	NA	36	36	504	174	171	347	155	149	6	1	4	0.012	0.006	0.023
.	19.01.15-16.56.09-1-210900	122	5	5	0	0	0	648	4	4	0	0	NA	NA	NA	37	33	506	167	173	345	147	156	10	4	0	0.02	0.024	0
.	19.01.15-16.56.14-1-210906	92	4	4	2	0	2	650	3	3	0	0	NA	NA	NA	37	36	512	169	168	347	153	150	20	0	0	0.039	0	0
.	19.01.15-16.56.15-1-210909	61	3	3	2	0	2	645	2	2	0	0	NA	NA	NA	31	29	507	170	165	347	151	147	6	0	3	0.012	0	0.018
.	19.01.15-16.56.18-1-210914	64	2	2	2	0	1	641	1	1	0	0	NA	NA	NA	31	26	499	169	171	340	148	153	4	0	0	0.008	0	0
.	19.01.15-16.56.21-1-210922	92	6	6	2	0	1	658	5	5	0	0	NA	NA	NA	40	44	515	171	171	350	155	153	3	11	3	0.006	0.064	0.018
.	19.01.15-16.56.26-1-210929	93	5	5	2	0	1	648	3	3	0	0	NA	NA	NA	23	33	510	166	170	349	146	153	10	3	0	0.02	0.018	0
.	19.01.15-16.56.30-1-210941	33	1	1	1	0	1	0	0	0	0	0	NA	NA	NA	7	6	491	163	165	0	0	0	1	0	0	0.002	0	0
.	19.01.15-16.56.30-1-210942	92	6	6	2	0	2	653	5	5	0	0	NA	NA	NA	23	32	507	172	166	352	153	148	11	8	1	0.022	0.047	0.006
.	19.01.15-16.56.31-1-210945	61	5	5	1	0	1	641	4	4	0	0	NA	NA	NA	31	27	509	166	165	346	145	150	0	12	3	0	0.072	0.018
.	19.01.15-16.56.32-1-210951	84	5	5	2	0	2	642	4	4	0	0	NA	NA	NA	29	26	503	170	166	344	152	146	9	0	8	0.018	0	0.048
.	19.01.15-16.56.38-1-210955	202	19	19	7	0	6	696	17	17	0	0	NA	NA	NA	60	82	545	178	172	381	158	157	68	9	5	0.125	0.051	0.029
.	19.01.15-16.56.39-1-210957	62	2	2	0	0	0	640	1	1	0	0	NA	NA	NA	20	23	500	169	167	343	151	146	0	5	1	0	0.03	0.006
.	19.01.15-16.56.41-1-210974	177	28	28	11	0	5	674	25	25	0	0	NA	NA	NA	76	73	538	178	170	373	154	147	89	11	6	0.165	0.062	0.035
.	19.01.15-16.56.43-1-210978	86	5	5	2	0	2	633	4	4	0	0	NA	NA	NA	34	20	501	166	166	341	147	145	13	4	0	0.026	0.024	0
.	19.01.15-16.56.50-1-210982	91	8	8	0	0	0	643	7	7	0	0	NA	NA	NA	38	29	509	167	166	344	150	149	20	0	0	0.039	0	0
.	19.01.15-16.56.50-1-210983	94	7	7	1	0	0	640	6	6	0	0	NA	NA	NA	48	35	510	171	167	346	150	144	3	16	0	0.006	0.094	0
.	19.01.15-16.56.51-1-210985	33	1	1	0	0	0	0	0	0	0	0	NA	NA	NA	11	11	495	165	164	0	0	0	0	0	0	0	0	0
.	19.01.15-16.56.55-1-210988	113	6	6	1	0	1	652	5	5	0	0	NA	NA	NA	51	36	507	174	168	350	151	151	32	0	0	0.063	0	0
.	19.01.15-16.56.59-1-210993	355	30	30	9	0	7	719	26	26	0	0	NA	NA	NA	111	105	552	183	183	389	166	164	123	21	3	0.223	0.115	0.016
.	19.01.15-16.57.00-1-210994	61	2	2	0	0	0	349	1	1	0	0	NA	NA	NA	13	17	499	167	164	194	72	83	3	0	0	0.006	0	0
.	19.01.15-16.57.10-1-211002	90	5	5	4	0	2	643	4	4	0	0	NA	NA	NA	36	35	505	170	173	345	146	152	16	0	2	0.032	0	0.012
.	19.01.15-16.57.10-1-211004	189	41	41	9	0	7	681	37	37	0	0	NA	NA	NA	55	64	522	181	174	361	163	157	143	17	5	0.274	0.094	0.029
.	19.01.15-16.57.12-1-211007	152	13	13	6	0	2	661	11	11	0	0	NA	NA	NA	40	44	517	171	169	359	149	153	60	8	4	0.116	0.047	0.024
.	19.01.15-16.57.12-1-211009	38	1	1	1	0	1	0	0	0	0	0	NA	NA	NA	3	9	492	166	164	0	0	0	0	0	1	0	0	0.006
.	19.01.15-16.57.17-1-211022	60	2	2	0	0	0	251	1	1	0	0	NA	NA	NA	19	13	495	166	165	136	53	62	0	0	2	0	0	0.012
.	19.01.15-16.57.22-1-211029	92	3	3	0	0	0	653	2	2	0	0	NA	NA	NA	37	42	516	170	169	354	150	149	10	4	0	0.019	0.024	0
.	19.01.15-16.57.22-1-211031	116	5	5	1	0	1	657	4	4	0	0	NA	NA	NA	42	39	508	175	169	355	153	149	21	0	6	0.041	0	0.036
.	19.01.15-16.57.26-1-211034	183	49	49	17	0	10	674	44	44	0	0	NA	NA	NA	63	61	527	171	176	370	150	154	183	32	5	0.347	0.187	0.028
.	19.01.15-16.57.29-1-211038	123	7	7	3	0	2	654	6	6	0	0	NA	NA	NA	38	44	514	171	172	353	153	148	10	7	1	0.019	0.041	0.006
.	19.01.15-16.57.31-1-211041	139	12	12	2	0	2	660	9	9	0	0	NA	NA	NA	44	47	516	170	174	357	150	153	25	7	7	0.048	0.041	0.04
.	19.01.15-16.57.37-1-211047	68	3	3	0	0	0	640	2	2	0	0	NA	NA	NA	32	30	509	168	166	345	150	145	10	3	0	0.02	0.018	0
.	19.01.15-16.57.42-1-211068	145	10	10	5	0	3	658	8	8	0	0	NA	NA	NA	50	46	518	171	170	357	153	148	32	5	0	0.062	0.029	0
.	19.01.15-16.57.50-1-211074	33	1	1	0	0	0	0	0	0	0	0	NA	NA	NA	8	8	492	164	165	0	0	0	0	1	0	0	0.006	0
.	19.01.15-16.57.51-1-211076	267	19	19	4	0	2	684	15	15	0	0	NA	NA	NA	99	70	533	175	175	372	156	156	53	20	5	0.099	0.114	0.029
.	19.01.15-16.57.53-1-211077	125	16	16	5	0	4	660	14	14	0	0	NA	NA	NA	31	37	508	173	169	354	155	151	32	7	8	0.063	0.04	0.047
.	19.01.15-16.57.53-1-211078	121	12	12	1	0	1	650	9	9	0	0	NA	NA	NA	33	34	512	168	167	353	147	150	17	4	11	0.033	0.024	0.066
.	19.01.15-16.57.55-1-211080	153	51	51	20	0	10	672	45	45	0	0	NA	NA	NA	44	53	523	173	170	364	155	153	144	31	19	0.275	0.179	0.112
.	19.01.15-16.57.58-1-211083	145	7	7	1	0	1	661	3	3	0	0	NA	NA	NA	46	45	515	168	175	355	150	156	18	3	2	0.035	0.018	0.011
.	19.01.15-16.58.07-1-211089	65	6	6	1	0	0	640	5	5	0	0	NA	NA	NA	28	27	502	171	167	342	153	145	8	11	0	0.016	0.064	0
.	19.01.15-16.58.17-1-211098	66	3	3	0	0	0	647	2	2	0	0	NA	NA	NA	23	26	501	170	168	343	151	153	6	0	0	0.012	0	0
.	19.01.15-16.58.17-1-211099	90	3	3	0	0	0	644	2	2	0	0	NA	NA	NA	33	32	505	169	171	344	150	150	4	4	4	0.008	0.024	0.023
.	19.01.15-16.58.18-1-211102	126	5	5	3	0	2	661	4	4	0	0	NA	NA	NA	33	44	517	169	171	360	150	151	6	7	4	0.012	0.041	0.023
.	19.01.15-16.58.18-1-211105	64	5	5	1	0	1	645	4	4	0	0	NA	NA	NA	17	23	505	165	166	348	149	148	11	2	2	0.022	0.012	0.012
.	19.01.15-16.58.25-1-211113	122	6	6	1	0	1	647	5	5	0	0	NA	NA	NA	39	36	509	171	169	346	153	148	23	3	0	0.045	0.018	0
.	19.01.15-16.58.29-1-211115	182	25	25	8	0	7	677	23	23	0	0	NA	NA	NA	51	59	525	173	174	367	154	156	84	21	0	0.16	0.121	0
.	19.01.15-16.58.32-1-211120	145	34	34	12	0	7	656	28	28	0	0	NA	NA	NA	42	35	513	168	167	353	151	152	87	18	7	0.17	0.107	0.042
.	19.01.15-16.58.32-1-211121	154	13	13	6	0	3	665	11	11	0	0	NA	NA	NA	60	55	515	173	180	351	155	159	49	0	11	0.095	0	0.061
.	19.01.15-16.58.44-1-211139	97	22	22	8	0	7	660	19	19	0	0	NA	NA	NA	22	35	510	170	168	352	154	154	54	12	5	0.106	0.071	0.03
.	19.01.15-16.58.44-1-211140	91	5	5	1	0	0	648	4	4	0	0	NA	NA	NA	18	21	499	167	168	344	152	152	8	4	0	0.016	0.024	0
.	19.01.15-16.58.46-1-211141	93	11	11	4	0	4	653	10	10	0	0	NA	NA	NA	31	40	511	170	172	351	149	153	34	5	0	0.067	0.029	0
.	19.01.15-16.58.53-1-211142	89	8	8	1	0	1	651	6	6	0	0	NA	NA	NA	34	35	510	168	170	355	148	148	8	9	2	0.016	0.054	0.012
.	19.01.15-16.59.10-1-211252	120	17	17	5	0	3	653	13	13	0	0	NA	NA	NA	33	37	512	168	170	352	151	150	47	4	11	0.092	0.024	0.065
.	19.01.15-16.59.17-1-211259	60	2	2	0	0	0	301	1	1	0	0	NA	NA	NA	17	20	504	165	164	165	66	70	3	0	0	0.006	0	0
.	19.01.15-16.59.19-1-211263	35	1	1	0	0	0	0	0	0	0	0	NA	NA	NA	12	14	492	169	166	0	0	0	0	0	0	0	0	0
.	19.01.15-16.59.19-1-211264	92	3	3	1	0	1	635	2	2	0	0	NA	NA	NA	34	23	503	166	167	342	147	146	0	1	1	0	0.006	0.006
.	19.01.15-16.59.21-1-211268	120	7	7	4	0	3	649	6	6	0	0	NA	NA	NA	42	35	511	169	168	348	151	150	21	6	0	0.041	0.036	0
.	19.01.15-16.59.23-1-211274	60	3	3	1	0	1	641	2	2	0	0	NA	NA	NA	31	28	506	169	166	342	150	149	7	2	0	0.014	0.012	0
.	19.01.15-16.59.26-1-211278	178	18	18	4	0	3	664	15	15	0	0	NA	NA	NA	62	50	522	171	170	359	153	152	66	5	13	0.126	0.029	0.076
.	19.01.15-16.59.28-1-211281	63	3	3	0	0	0	635	1	1	0	0	NA	NA	NA	29	18	498	168	165	341	147	147	17	4	0	0.034	0.024	0
.	19.01.15-16.59.29-1-211285	310	53	53	17	0	12	690	49	49	0	0	NA	NA	NA	92	80	538	175	180	372	157	161	166	16	5	0.309	0.091	0.028
.	19.01.15-16.59.34-1-211291	34	1	1	0	0	0	0	0	0	0	0	NA	NA	NA	8	7	491	166	163	0	0	0	4	0	0	0.008	0	0
.	19.01.15-16.59.39-1-211300	184	35	35	12	0	9	664	31	31	0	0	NA	NA	NA	59	45	517	167	174	358	149	157	137	2	9	0.265	0.012	0.052
.	19.01.15-16.59.40-1-211301	65	2	2	0	0	0	601	0	0	0	0	NA	NA	NA	28	16	497	168	164	321	138	142	3	0	0	0.006	0	0
.	19.01.15-16.59.42-1-211319	58	2	2	0	0	0	646	1	1	0	0	NA	NA	NA	18	27	498	169	173	341	152	153	2	0	2	0.004	0	0.012
.	19.01.15-16.59.46-1-211323	142	9	9	3	0	3	668	7	7	0	0	NA	NA	NA	50	53	521	173	172	361	155	152	48	0	0	0.092	0	0
.	19.01.15-17.00.10-1-211333	36	1	1	0	0	0	0	0	0	0	0	NA	NA	NA	7	11	496	165	163	0	0	0	0	0	0	0	0	0
.	19.01.15-17.00.18-1-211343	116	7	7	2	0	0	656	6	6	0	0	NA	NA	NA	30	41	514	172	168	355	152	149	20	0	7	0.039	0	0.042
.	19.01.15-17.00.18-1-211344	58	2	2	0	0	0	649	1	1	0	0	NA	NA	NA	11	25	509	165	164	354	148	147	1	0	1	0.002	0	0.006
.	19.01.15-17.00.20-1-211347	171	15	15	5	0	3	663	14	14	0	0	NA	NA	NA	45	42	521	168	166	365	150	148	50	19	0	0.096	0.113	0
.	19.01.15-17.00.20-1-211348	34	1	1	0	0	0	0	0	0	0	0	NA	NA	NA	9	11	496	164	164	0	0	0	0	1	0	0	0.006	0
.	19.01.15-17.00.23-1-211352	157	14	14	4	0	4	661	13	13	0	0	NA	NA	NA	47	48	519	169	173	358	150	153	22	22	6	0.042	0.13	0.035
.	19.01.15-17.00.34-1-211362	184	20	20	10	0	7	670	17	17	0	0	NA	NA	NA	56	55	517	178	173	353	162	155	59	15	24	0.114	0.084	0.139
.	19.01.15-17.00.36-1-211364	91	7	7	2	0	2	650	6	6	0	0	NA	NA	NA	30	29	505	171	166	349	152	149	9	13	0	0.018	0.076	0
.	19.01.15-17.00.46-1-211383	175	17	17	5	0	4	671	15	15	0	0	NA	NA	NA	53	51	518	171	175	358	153	160	49	2	1	0.095	0.012	0.006
.	19.01.15-17.00.57-1-211389	61	2	2	1	0	1	200	1	1	0	0	NA	NA	NA	21	16	497	166	166	106	48	46	6	0	0	0.012	0	0
.	19.01.15-17.01.00-1-211392	185	35	35	9	0	6	682	33	33	0	0	NA	NA	NA	56	65	524	176	178	366	156	160	121	32	13	0.231	0.182	0.073
.	19.01.15-17.01.06-1-211450	66	4	4	2	0	1	650	3	3	0	0	NA	NA	NA	23	36	508	173	168	347	154	149	16	0	0	0.031	0	0
.	19.01.15-17.01.09-1-211473	31	1	1	0	0	0	0	0	0	0	0	NA	NA	NA	12	9	494	166	162	0	0	0	0	0	2	0	0	0.012
.	19.01.15-17.01.11-1-211475	35	1	1	0	0	0	0	0	0	0	0	NA	NA	NA	8	12	493	166	166	0	0	0	0	0	1	0	0	0.006
.	19.01.15-17.01.11-1-211476	117	13	13	2	0	2	651	12	12	0	0	NA	NA	NA	40	32	506	168	171	349	148	154	26	6	12	0.051	0.036	0.07
.	19.01.15-17.01.14-1-211480	97	3	3	3	0	1	630	2	2	0	0	NA	NA	NA	37	20	501	166	166	341	144	145	16	0	1	0.032	0	0.006
.	19.01.15-17.01.17-1-211485	99	7	7	1	0	0	642	6	6	0	0	NA	NA	NA	39	34	510	171	166	345	152	145	26	1	0	0.051	0.006	0
.	19.01.15-17.01.22-1-211494	196	47	47	10	0	8	684	46	46	0	0	NA	NA	NA	53	66	531	176	172	371	159	154	161	19	2	0.303	0.108	0.012
.	19.01.15-17.01.23-1-211497	34	1	1	0	0	0	0	0	0	0	0	NA	NA	NA	6	9	492	165	165	0	0	0	1	0	0	0.002	0	0
.	19.01.15-17.01.25-1-211501	90	6	6	1	0	1	629	5	5	0	0	NA	NA	NA	34	20	499	170	164	340	147	142	24	5	0	0.048	0.029	0
.	19.01.15-17.01.26-1-211502	119	17	17	2	0	1	647	15	15	0	0	NA	NA	NA	33	27	502	171	167	346	154	147	34	11	1	0.068	0.064	0.006
.	19.01.15-17.01.27-1-211504	61	3	3	0	0	0	647	2	2	0	0	NA	NA	NA	20	29	507	167	168	346	147	154	7	3	0	0.014	0.018	0
.	19.01.15-17.01.29-1-211507	33	1	1	0	0	0	0	0	0	0	0	NA	NA	NA	11	10	494	165	164	0	0	0	1	0	0	0.002	0	0
.	19.01.15-17.01.32-1-211514	246	27	27	5	0	3	690	24	24	0	0	NA	NA	NA	82	71	532	175	177	372	160	158	74	0	4	0.139	0	0.023
.	19.01.15-17.01.34-1-211516	61	2	2	0	0	0	202	1	1	0	0	NA	NA	NA	22	16	497	167	165	99	58	45	0	0	3	0	0	0.018
.	19.01.15-17.01.36-1-211520	144	6	6	1	0	1	656	5	5	0	0	NA	NA	NA	41	41	512	174	168	354	151	151	14	3	0	0.027	0.017	0
.	19.01.15-17.01.42-1-211544	91	8	8	5	0	2	647	7	7	0	0	NA	NA	NA	32	27	502	170	168	345	149	153	37	0	0	0.074	0	0
.	19.01.15-17.01.46-1-211545	116	15	15	4	0	2	648	13	13	0	0	NA	NA	NA	33	31	505	172	167	349	148	151	48	13	0	0.095	0.076	0
.	19.01.15-17.01.54-1-211549	32	1	1	0	0	0	0	0	0	0	0	NA	NA	NA	8	15	496	165	167	0	0	0	0	0	0	0	0	0
.	19.01.15-17.01.56-1-211551	34	1	1	0	0	0	0	0	0	0	0	NA	NA	NA	19	10	493	165	165	0	0	0	3	0	0	0.006	0	0
.	19.01.15-17.01.58-1-211553	125	11	11	3	0	3	663	10	10	0	0	NA	NA	NA	44	41	512	171	171	353	156	154	35	4	2	0.068	0.023	0.012
.	19.01.15-17.02.02-1-211555	96	4	4	1	0	1	646	3	3	0	0	NA	NA	NA	29	29	505	171	166	343	153	150	9	2	3	0.018	0.012	0.018
.	19.01.15-17.02.03-1-211560	145	21	21	3	0	2	664	18	18	0	0	NA	NA	NA	45	53	519	178	169	355	158	151	47	6	8	0.091	0.034	0.047
.	19.01.15-17.02.04-1-211562	119	12	12	2	0	2	662	11	11	0	0	NA	NA	NA	25	40	504	175	174	348	158	156	26	9	6	0.052	0.051	0.034
.	19.01.15-17.02.06-1-211565	115	9	9	3	0	3	651	6	6	0	0	NA	NA	NA	35	36	509	171	169	348	155	148	12	4	8	0.024	0.023	0.047
.	19.01.15-17.02.17-1-211576	90	8	8	1	0	1	650	7	7	0	0	NA	NA	NA	27	36	510	168	171	347	149	154	6	8	4	0.012	0.048	0.023
.	19.01.15-17.02.19-1-211580	63	3	3	1	0	1	300	2	2	0	0	NA	NA	NA	12	20	503	163	167	162	65	73	8	0	0	0.016	0	0
.	19.01.15-17.02.20-1-211584	34	1	1	0	0	0	0	0	0	0	0	NA	NA	NA	5	8	495	164	162	0	0	0	0	0	0	0	0	0
.	19.01.15-17.02.21-1-211586	88	4	4	3	0	2	646	3	3	0	0	NA	NA	NA	38	33	506	172	168	344	155	147	8	4	4	0.016	0.023	0.024
.	19.01.15-17.02.25-1-211589	120	12	12	2	0	1	649	10	10	0	0	NA	NA	NA	27	31	509	167	168	351	152	146	54	0	0	0.106	0	0
.	19.01.15-17.02.27-1-211592	94	4	4	0	0	0	647	3	3	0	0	NA	NA	NA	32	27	502	168	170	346	149	152	2	7	0	0.004	0.042	0
.	19.01.15-17.02.31-1-211599	63	2	2	1	0	1	639	1	1	0	0	NA	NA	NA	30	24	501	167	169	339	150	150	11	0	0	0.022	0	0
.	19.01.15-17.02.33-1-211601	229	40	40	9	0	6	684	34	34	0	0	NA	NA	NA	77	70	537	172	174	374	155	155	94	19	14	0.175	0.11	0.08
.	19.01.15-17.02.34-1-211602	248	29	29	8	0	5	675	27	27	0	0	NA	NA	NA	62	73	536	177	173	368	154	153	99	8	7	0.185	0.045	0.04
.	19.01.15-17.02.45-1-211622	33	1	1	0	0	0	0	0	0	0	0	NA	NA	NA	12	19	496	169	167	0	0	0	0	0	0	0	0	0
.	19.01.15-17.02.45-1-211624	90	9	9	2	0	1	653	8	8	0	0	NA	NA	NA	40	36	512	165	172	357	145	151	21	3	1	0.041	0.018	0.006
.	19.01.15-17.02.46-1-211625	122	10	10	4	0	2	656	9	9	0	0	NA	NA	NA	27	36	504	176	169	347	158	151	36	3	13	0.071	0.017	0.077
.	19.01.15-17.02.46-1-211626	236	35	35	10	0	6	667	31	31	0	0	NA	NA	NA	63	56	518	177	174	363	155	149	139	8	18	0.268	0.045	0.103
.	19.01.15-17.02.47-1-211627	67	4	4	3	0	2	636	3	3	0	0	NA	NA	NA	23	15	499	164	165	342	147	147	8	5	1	0.016	0.03	0.006
.	19.01.15-17.02.58-1-211632	61	2	2	1	0	1	350	1	1	0	0	NA	NA	NA	29	17	502	164	164	183	84	83	5	1	0	0.01	0.006	0
.	19.01.15-17.02.59-1-211634	32	1	1	0	0	0	0	0	0	0	0	NA	NA	NA	9	5	491	165	162	0	0	0	2	0	0	0.004	0	0
.	19.01.15-17.03.01-1-211636	141	16	16	6	0	6	663	15	15	0	0	NA	NA	NA	58	47	514	174	172	352	155	156	50	13	11	0.097	0.075	0.064
.	19.01.15-17.03.02-1-211637	35	1	1	1	0	1	0	0	0	0	0	NA	NA	NA	8	5	492	163	163	0	0	0	0	0	1	0	0	0.006
.	19.01.15-17.03.05-1-211642	152	16	16	4	0	3	673	15	15	0	0	NA	NA	NA	55	64	525	182	170	365	163	145	41	10	10	0.078	0.055	0.059
.	19.01.15-17.03.12-1-211650	115	13	13	4	0	2	648	11	11	0	0	NA	NA	NA	45	33	508	171	167	348	153	147	47	23	0	0.093	0.135	0
.	19.01.15-17.03.17-1-211658	91	6	6	1	0	1	656	5	5	0	0	NA	NA	NA	29	30	508	167	168	355	147	154	9	6	1	0.018	0.036	0.006
.	19.01.15-17.03.19-1-211663	160	25	25	9	0	2	656	21	21	0	0	NA	NA	NA	49	39	512	170	170	352	151	153	103	20	2	0.201	0.118	0.012
.	19.01.15-17.03.21-1-211667	60	2	2	1	0	1	648	1	1	0	0	NA	NA	NA	15	20	498	166	169	346	151	151	2	0	3	0.004	0	0.018
.	19.01.15-17.03.31-1-211681	116	8	8	3	0	3	662	7	7	0	0	NA	NA	NA	38	42	514	170	171	355	154	153	28	17	0	0.054	0.1	0
.	19.01.15-17.03.33-1-211682	383	55	55	19	0	10	727	50	50	0	0	NA	NA	NA	112	124	560	193	184	395	170	162	210	35	3	0.375	0.181	0.016
.	19.01.15-17.03.34-1-211684	116	10	10	4	0	3	664	8	8	0	0	NA	NA	NA	38	46	514	171	174	354	155	155	25	0	15	0.049	0	0.086
.	19.01.15-17.03.37-1-211686	115	13	13	4	0	1	658	12	12	0	0	NA	NA	NA	37	41	513	171	170	354	154	150	60	1	1	0.117	0.006	0.006
.	19.01.15-17.03.41-1-211692	34	1	1	0	0	0	0	0	0	0	0	NA	NA	NA	6	11	492	168	164	0	0	0	0	0	1	0	0	0.006
.	19.01.15-17.03.41-1-211693	207	52	52	22	0	15	673	50	50	0	0	NA	NA	NA	56	59	529	175	168	365	157	151	182	23	9	0.344	0.131	0.054
.	19.01.15-17.03.43-1-211716	97	7	7	2	0	2	651	6	6	0	0	NA	NA	NA	38	35	507	171	170	351	149	151	14	7	5	0.028	0.041	0.029
.	19.01.15-17.03.50-1-211721	65	6	6	1	0	1	642	5	5	0	0	NA	NA	NA	28	24	508	165	164	350	146	146	16	7	2	0.031	0.042	0.012
.	19.01.15-17.03.54-1-211722	153	23	23	11	0	7	663	21	21	0	0	NA	NA	NA	62	55	523	173	172	360	153	150	85	18	0	0.163	0.104	0
.	19.01.15-17.03.56-1-211725	181	11	11	4	0	3	671	10	10	0	0	NA	NA	NA	62	57	520	175	175	360	157	154	28	18	0	0.054	0.103	0
.	19.01.15-17.04.02-1-211729	30	1	1	0	0	0	0	0	0	0	0	NA	NA	NA	7	5	490	165	163	0	0	0	1	0	0	0.002	0	0
.	19.01.15-17.04.03-1-211731	208	23	23	8	0	5	677	21	21	0	0	NA	NA	NA	63	61	523	177	174	364	157	156	68	13	15	0.13	0.073	0.086
.	19.01.15-17.04.04-1-211735	142	26	26	9	0	7	649	25	25	0	0	NA	NA	NA	40	36	516	166	167	357	145	147	59	15	6	0.114	0.09	0.036
.	19.01.15-17.04.07-1-211740	61	2	2	0	0	0	647	1	1	0	0	NA	NA	NA	22	32	504	169	172	342	151	154	11	0	0	0.022	0	0
.	19.01.15-17.04.08-1-211741	159	10	10	5	0	4	660	7	7	0	0	NA	NA	NA	52	51	519	173	172	353	154	153	11	24	2	0.021	0.139	0.012
.	19.01.15-17.04.18-1-211754	183	18	18	6	0	5	689	16	16	0	0	NA	NA	NA	58	79	541	182	169	374	164	151	35	18	4	0.065	0.099	0.024
.	19.01.15-17.04.25-1-211763	148	19	19	11	0	8	668	18	18	0	0	NA	NA	NA	48	56	516	176	177	352	156	160	68	14	4	0.132	0.08	0.023
.	19.01.15-17.04.33-1-211774	31	1	1	1	0	1	0	0	0	0	0	NA	NA	NA	6	4	491	163	163	0	0	0	1	0	0	0.002	0	0
.	19.01.15-17.04.34-1-211776	145	9	9	2	0	2	662	8	8	0	0	NA	NA	NA	39	43	516	167	173	358	151	153	19	0	0	0.037	0	0
.	19.01.15-17.04.35-1-211777	181	16	16	4	0	2	683	14	14	0	0	NA	NA	NA	52	62	520	184	171	363	165	155	61	7	4	0.117	0.038	0.023
.	19.01.15-17.04.37-1-211779	35	1	1	0	0	0	0	0	0	0	0	NA	NA	NA	7	7	495	163	162	0	0	0	0	0	2	0	0	0.012
.	19.01.15-17.04.39-1-211781	233	35	35	12	0	9	705	33	33	0	0	NA	NA	NA	57	92	538	186	181	374	170	161	134	8	3	0.249	0.043	0.017
.	19.01.15-17.04.46-1-211803	264	32	32	17	0	10	685	30	30	0	0	NA	NA	NA	72	70	534	171	178	370	154	161	121	14	11	0.227	0.082	0.062
.	19.01.15-17.04.49-1-211806	65	3	3	2	0	1	643	2	2	0	0	NA	NA	NA	28	28	504	170	167	344	152	147	13	0	2	0.026	0	0.012
.	19.01.15-17.04.50-1-211807	66	2	2	1	0	1	549	1	1	0	0	NA	NA	NA	16	19	498	168	166	297	124	128	6	0	0	0.012	0	0
.	19.01.15-17.04.55-1-211814	33	1	1	0	0	0	0	0	0	0	0	NA	NA	NA	9	12	496	164	165	0	0	0	1	0	0	0.002	0	0
.	19.01.15-17.04.57-1-211816	210	12	12	4	0	2	676	11	11	0	0	NA	NA	NA	75	62	532	171	172	367	155	154	57	0	3	0.107	0	0.017
.	19.01.15-17.04.57-1-211817	33	1	1	0	0	0	0	0	0	0	0	NA	NA	NA	5	8	492	166	163	0	0	0	1	0	0	0.002	0	0
.	19.01.15-17.04.59-1-211819	116	8	8	1	0	0	660	7	7	0	0	NA	NA	NA	31	38	511	171	169	355	151	154	50	0	0	0.098	0	0
.	19.01.15-17.05.00-1-211820	123	25	25	8	0	4	661	23	23	0	0	NA	NA	NA	46	46	514	174	171	355	154	152	65	25	19	0.126	0.144	0.111
.	19.01.15-17.05.03-1-211823	91	3	3	1	0	1	643	1	1	0	0	NA	NA	NA	24	23	505	164	167	347	146	150	9	0	0	0.018	0	0
.	19.01.15-17.05.05-1-211828	151	5	5	1	0	1	673	3	3	0	0	NA	NA	NA	46	61	528	173	173	364	153	156	18	4	0	0.034	0.023	0
.	19.01.15-17.05.06-1-211830	242	15	15	4	0	2	690	13	13	0	0	NA	NA	NA	63	71	530	176	178	374	157	159	65	4	0	0.123	0.023	0
.	19.01.15-17.05.19-1-211845	66	3	3	1	0	1	598	2	2	0	0	NA	NA	NA	29	23	508	164	164	326	137	135	0	6	1	0	0.037	0.006
.	19.01.15-17.05.28-1-211853	90	7	7	1	0	1	652	6	6	0	0	NA	NA	NA	36	39	509	171	172	345	152	155	21	3	0	0.041	0.018	0
.	19.01.15-17.05.33-1-211860	62	3	3	0	0	0	643	1	1	0	0	NA	NA	NA	30	20	497	173	163	342	156	145	10	0	0	0.02	0	0
.	19.01.15-17.05.36-1-211863	90	6	6	1	0	1	640	5	5	0	0	NA	NA	NA	32	25	502	166	170	343	144	153	8	6	0	0.016	0.036	0
.	19.01.15-17.05.37-1-211865	148	16	16	4	0	4	654	13	13	0	0	NA	NA	NA	60	37	512	171	167	354	152	148	58	8	0	0.113	0.047	0
.	19.01.15-17.05.40-1-211875	93	6	6	1	0	1	644	5	5	0	0	NA	NA	NA	35	27	503	171	166	344	152	148	15	1	0	0.03	0.006	0
.	19.01.15-17.05.42-1-211895	34	1	1	0	0	0	0	0	0	0	0	NA	NA	NA	8	11	495	163	166	0	0	0	0	0	0	0	0	0
.	19.01.15-17.05.43-1-211897	34	1	1	0	0	0	0	0	0	0	0	NA	NA	NA	9	15	495	164	169	0	0	0	0	0	0	0	0	0
.	19.01.15-17.05.43-1-211898	143	9	9	2	0	2	659	6	6	0	0	NA	NA	NA	38	43	513	172	171	350	155	154	18	5	0	0.035	0.029	0
.	19.01.15-17.05.43-1-211899	99	9	9	2	0	1	652	7	7	0	0	NA	NA	NA	38	42	516	168	171	355	148	149	24	5	4	0.047	0.03	0.023
.	19.01.15-17.05.46-1-211902	151	15	15	3	0	3	652	13	13	0	0	NA	NA	NA	44	37	508	170	172	352	149	151	17	15	2	0.033	0.088	0.012
.	19.01.15-17.05.47-1-211905	143	9	9	1	0	1	657	8	8	0	0	NA	NA	NA	39	37	514	165	171	358	146	153	19	3	9	0.037	0.018	0.053
.	19.01.15-17.05.49-1-211907	120	18	18	3	0	3	652	16	16	0	0	NA	NA	NA	47	41	512	171	171	348	153	151	30	4	3	0.059	0.023	0.018
.	19.01.15-17.05.55-1-211913	119	10	10	4	0	3	651	6	6	0	0	NA	NA	NA	44	32	506	170	169	348	151	152	18	12	4	0.036	0.071	0.024
.	19.01.15-17.05.58-1-211915	30	1	1	0	0	0	0	0	0	0	0	NA	NA	NA	9	7	493	164	163	0	0	0	0	0	0	0	0	0
.	19.01.15-17.06.00-1-211916	62	2	2	1	0	1	148	1	1	0	0	NA	NA	NA	21	16	500	165	164	86	30	32	0	2	1	0	0.012	0.006
.	19.01.15-17.06.02-1-211920	33	1	1	1	0	1	0	0	0	0	0	NA	NA	NA	6	9	491	166	165	0	0	0	0	0	1	0	0	0.006
.	19.01.15-17.06.02-1-211921	124	8	8	1	0	0	664	7	7	0	0	NA	NA	NA	38	49	514	178	170	354	159	151	31	0	0	0.06	0	0
.	19.01.15-17.06.04-1-211922	33	1	1	0	0	0	0	0	0	0	0	NA	NA	NA	6	10	494	166	163	0	0	0	2	0	0	0.004	0	0
.	19.01.15-17.06.04-1-211924	186	17	17	3	0	3	647	13	13	0	0	NA	NA	NA	63	40	511	171	171	348	147	152	37	19	2	0.072	0.111	0.012
.	19.01.15-17.06.06-1-211930	240	57	57	16	0	11	689	54	54	0	0	NA	NA	NA	72	73	529	184	173	370	165	154	161	43	21	0.304	0.234	0.121
.	19.01.15-17.06.12-1-211934	206	8	8	2	0	1	677	7	7	0	0	NA	NA	NA	71	68	531	174	176	370	154	153	20	0	0	0.038	0	0
.	19.01.15-17.06.12-1-211935	89	4	4	1	0	1	648	1	1	0	0	NA	NA	NA	26	34	511	169	167	350	149	149	5	1	0	0.01	0.006	0
.	19.01.15-17.06.13-1-211939	151	9	9	3	0	3	655	8	8	0	0	NA	NA	NA	46	38	509	171	171	354	149	152	36	18	0	0.071	0.105	0
.	19.01.15-17.06.16-1-211945	147	11	11	2	0	2	665	9	9	0	0	NA	NA	NA	48	53	519	174	173	358	155	152	26	12	0	0.05	0.069	0
.	19.01.15-17.06.19-1-211950	266	23	23	5	0	3	688	21	21	0	0	NA	NA	NA	57	69	530	176	176	370	160	158	92	9	31	0.174	0.051	0.176
.	19.01.15-17.06.26-1-211961	100	9	9	2	0	2	666	7	7	0	0	NA	NA	NA	33	41	513	169	172	355	155	156	25	3	1	0.049	0.018	0.006
.	19.01.15-17.06.27-1-211962	116	7	7	1	0	1	656	6	6	0	0	NA	NA	NA	35	39	512	170	170	351	154	151	28	13	0	0.055	0.076	0
.	19.01.15-17.06.33-1-211978	152	7	7	2	0	1	657	5	5	0	0	NA	NA	NA	62	48	520	173	168	356	152	149	17	10	0	0.033	0.058	0
.	19.01.15-17.06.33-1-211980	61	2	2	0	0	0	148	1	1	0	0	NA	NA	NA	17	15	501	164	163	90	32	26	2	2	0	0.004	0.012	0
.	19.01.15-17.06.38-1-211985	63	2	2	0	0	0	641	1	1	0	0	NA	NA	NA	25	25	502	168	168	343	150	148	3	0	5	0.006	0	0.03
.	19.01.15-17.06.39-1-211989	234	23	23	8	0	7	695	20	20	0	0	NA	NA	NA	61	75	527	181	180	366	164	165	63	21	0	0.12	0.116	0
.	19.01.15-17.06.41-1-212008	96	3	3	2	0	2	647	2	2	0	0	NA	NA	NA	30	30	506	169	168	347	151	149	9	0	4	0.018	0	0.024
.	19.01.15-17.06.48-1-212011	65	5	5	3	0	3	645	3	3	0	0	NA	NA	NA	32	26	508	165	166	351	146	148	16	0	0	0.031	0	0
.	19.01.15-17.06.49-1-212014	89	3	3	1	0	0	647	2	2	0	0	NA	NA	NA	35	28	506	171	164	348	153	146	14	0	0	0.028	0	0
.	19.01.15-17.06.52-1-212015	171	16	16	7	0	3	651	14	14	0	0	NA	NA	NA	69	46	520	174	165	352	152	147	93	0	0	0.179	0	0
.	19.01.15-17.06.52-1-212017	155	5	5	1	0	1	663	4	4	0	0	NA	NA	NA	32	45	514	169	175	358	148	157	12	5	0	0.023	0.03	0
.	19.01.15-17.06.56-1-212024	325	60	60	23	0	13	693	57	57	0	0	NA	NA	NA	84	85	545	179	174	380	159	154	198	48	10	0.363	0.268	0.057
.	19.01.15-17.07.03-1-212029	119	8	8	1	0	1	657	7	7	0	0	NA	NA	NA	47	43	514	171	171	356	148	153	25	9	1	0.049	0.053	0.006
.	19.01.15-17.07.03-1-212030	265	22	22	7	0	6	697	21	21	0	0	NA	NA	NA	53	74	528	176	183	370	162	165	74	12	7	0.14	0.068	0.038
.	19.01.15-17.07.05-1-212034	92	4	4	1	0	1	655	3	3	0	0	NA	NA	NA	33	41	517	171	166	354	152	149	15	0	0	0.029	0	0
.	19.01.15-17.07.10-1-212041	112	7	7	3	0	1	644	5	5	0	0	NA	NA	NA	44	30	506	166	171	349	149	146	13	10	0	0.026	0.06	0
.	19.01.15-17.07.15-1-212048	319	56	56	12	0	9	703	49	49	0	0	NA	NA	NA	95	89	541	182	179	379	161	163	211	12	6	0.39	0.066	0.034
.	19.01.15-17.07.21-1-212058	32	1	1	0	0	0	0	0	0	0	0	NA	NA	NA	15	11	491	170	163	0	0	0	1	0	0	0.002	0	0
.	19.01.15-17.07.24-1-212064	177	16	16	7	0	2	678	14	14	0	0	NA	NA	NA	58	63	527	174	175	364	156	158	71	14	3	0.135	0.08	0.017
.	19.01.15-17.07.24-1-212065	59	3	3	1	0	1	633	2	2	0	0	NA	NA	NA	27	17	498	167	165	341	146	146	2	2	3	0.004	0.012	0.018
.	19.01.15-17.07.27-1-212070	122	22	22	9	0	8	661	19	19	0	0	NA	NA	NA	36	47	512	176	172	352	158	151	74	7	0	0.145	0.04	0
.	19.01.15-17.07.27-1-212071	290	25	25	5	0	4	698	22	22	0	0	NA	NA	NA	83	85	538	179	181	375	160	163	81	15	15	0.151	0.084	0.083
.	19.01.15-17.07.28-1-212075	185	12	12	2	0	2	683	10	10	0	0	NA	NA	NA	56	67	525	176	179	365	157	161	28	11	3	0.053	0.062	0.017
.	19.01.15-17.07.38-1-212083	155	33	33	10	0	8	665	31	31	0	0	NA	NA	NA	56	47	516	173	171	357	156	152	70	20	29	0.136	0.116	0.17
.	19.01.15-17.07.47-1-212108	90	5	5	0	0	0	636	4	4	0	0	NA	NA	NA	24	19	499	168	165	340	151	145	10	5	0	0.02	0.03	0
.	19.01.15-17.07.59-1-212115	236	20	20	6	0	5	687	18	18	0	0	NA	NA	NA	60	70	533	178	172	373	160	154	56	22	6	0.105	0.124	0.035
.	19.01.15-17.08.03-1-212116	88	10	10	0	0	0	645	8	8	0	0	NA	NA	NA	35	30	507	169	167	346	150	149	26	0	0	0.051	0	0
.	19.01.15-17.08.04-1-212120	125	15	15	7	0	4	665	13	13	0	0	NA	NA	NA	45	49	518	176	168	357	159	149	33	3	9	0.064	0.017	0.054
.	19.01.15-17.08.05-1-212121	89	8	8	4	0	4	637	7	7	0	0	NA	NA	NA	27	24	506	164	167	348	145	144	32	0	2	0.063	0	0.012
.	19.01.15-17.08.07-1-212125	62	2	2	0	0	0	639	0	0	0	0	NA	NA	NA	25	21	496	171	167	337	154	148	5	0	0	0.01	0	0
.	19.01.15-17.08.21-1-212147	88	4	4	1	0	1	658	3	3	0	0	NA	NA	NA	30	31	503	170	171	349	155	154	7	0	0	0.014	0	0
.	19.01.15-17.08.24-1-212150	59	2	2	0	0	0	633	1	1	0	0	NA	NA	NA	19	18	499	167	165	339	148	146	2	6	0	0.004	0.036	0
.	19.01.15-17.08.24-1-212151	125	11	11	2	0	1	659	9	9	0	0	NA	NA	NA	34	44	518	172	167	358	154	147	12	12	6	0.023	0.07	0.036
.	19.01.15-17.08.28-1-212155	250	37	37	10	0	5	699	33	33	0	0	NA	NA	NA	69	80	529	182	182	370	166	163	120	14	20	0.227	0.077	0.11
.	19.01.15-17.08.28-1-212157	61	2	2	1	0	1	353	1	1	0	0	NA	NA	NA	21	17	497	166	167	181	84	88	7	2	0	0.014	0.012	0
.	19.01.15-17.08.30-1-212163	30	1	1	0	0	0	0	0	0	0	0	NA	NA	NA	7	13	493	166	167	0	0	0	1	0	0	0.002	0	0
.	19.01.15-17.08.30-1-212165	205	56	56	14	0	9	668	51	51	0	0	NA	NA	NA	56	57	526	170	174	369	144	155	168	16	16	0.319	0.094	0.092
.	19.01.15-17.08.33-1-212167	31	1	1	0	0	0	0	0	0	0	0	NA	NA	NA	6	7	495	163	162	0	0	0	0	1	0	0	0.006	0
.	19.01.15-17.08.35-1-212169	241	44	44	14	0	12	690	40	40	0	0	NA	NA	NA	64	67	529	175	176	371	159	160	181	15	4	0.342	0.086	0.023
.	19.01.15-17.08.36-1-212171	121	7	7	0	0	0	657	4	4	0	0	NA	NA	NA	31	37	508	167	175	350	152	155	12	10	0	0.024	0.06	0
.	19.01.15-17.08.39-1-212174	95	8	8	2	0	2	648	6	6	0	0	NA	NA	NA	29	30	500	175	168	341	157	150	30	1	1	0.06	0.006	0.006
.	19.01.15-17.08.40-1-212175	241	13	13	5	0	3	692	11	11	0	0	NA	NA	NA	64	69	530	177	175	374	161	157	60	1	0	0.113	0.006	0
.	19.01.15-17.08.41-1-212193	152	48	48	11	0	10	662	44	44	0	0	NA	NA	NA	50	54	523	172	172	359	152	151	112	32	15	0.214	0.186	0.087
.	19.01.15-17.08.47-1-212199	96	7	7	2	0	1	637	4	4	0	0	NA	NA	NA	29	23	503	168	165	345	145	147	12	7	2	0.024	0.042	0.012
.	19.01.15-17.08.54-1-212203	149	12	12	6	0	5	658	11	11	0	0	NA	NA	NA	64	43	511	172	173	352	152	154	42	0	11	0.082	0	0.064
.	19.01.15-17.08.58-1-212205	58	2	2	0	0	0	450	1	1	0	0	NA	NA	NA	20	16	498	169	162	242	107	101	3	0	0	0.006	0	0
.	19.01.15-17.09.08-1-212215	61	2	2	0	0	0	645	1	1	0	0	NA	NA	NA	27	28	502	171	168	345	152	148	0	0	7	0	0	0.042
.	19.01.15-17.09.12-1-212218	121	9	9	3	0	2	647	6	6	0	0	NA	NA	NA	35	32	507	170	168	345	151	151	27	4	0	0.053	0.024	0
.	19.01.15-17.09.12-1-212220	69	5	5	2	0	2	638	3	3	0	0	NA	NA	NA	31	20	504	163	166	349	141	148	7	10	0	0.014	0.061	0
.	19.01.15-17.09.21-1-212236	188	15	15	7	0	5	671	12	12	0	0	NA	NA	NA	53	57	522	175	173	362	154	155	49	14	9	0.094	0.08	0.052
.	19.01.15-17.09.23-1-212240	93	7	7	3	0	2	651	5	5	0	0	NA	NA	NA	29	35	513	166	169	353	149	149	19	13	2	0.037	0.078	0.012
.	19.01.15-17.09.27-1-212244	301	43	43	10	0	7	689	40	40	0	0	NA	NA	NA	77	76	542	176	171	383	155	151	172	7	17	0.317	0.04	0.099
.	19.01.15-17.09.31-1-212254	150	6	6	1	0	1	657	4	4	0	0	NA	NA	NA	41	42	510	175	170	350	157	150	18	13	0	0.035	0.074	0
.	19.01.15-17.09.31-1-212256	90	3	3	1	0	1	653	2	2	0	0	NA	NA	NA	44	42	512	171	172	351	147	155	5	8	0	0.01	0.047	0
.	19.01.15-17.09.45-1-212289	91	9	9	1	0	1	641	7	7	0	0	NA	NA	NA	40	29	502	172	168	341	154	146	21	8	3	0.042	0.047	0.018
.	19.01.15-17.09.46-1-212291	152	15	15	5	0	2	664	13	13	0	0	NA	NA	NA	46	47	511	174	175	354	153	157	57	5	10	0.112	0.029	0.057
.	19.01.15-17.09.46-1-212293	66	3	3	0	0	0	548	2	2	0	0	NA	NA	NA	21	21	498	169	167	296	124	128	1	5	0	0.002	0.03	0
.	19.01.15-17.09.48-1-212294	35	1	1	1	0	1	0	0	0	0	0	NA	NA	NA	6	15	497	166	165	0	0	0	0	1	0	0	0.006	0
.	19.01.15-17.09.50-1-212296	198	14	14	3	0	2	691	13	13	0	0	NA	NA	NA	64	74	526	185	176	366	168	157	40	20	0	0.076	0.108	0
.	19.01.15-17.09.51-1-212298	32	1	1	0	0	0	0	0	0	0	0	NA	NA	NA	8	11	494	166	164	0	0	0	0	0	1	0	0	0.006
.	19.01.15-17.09.52-1-212300	149	27	27	8	0	8	675	25	25	0	0	NA	NA	NA	45	58	514	180	177	352	162	161	69	17	2	0.134	0.094	0.011
.	19.01.15-17.09.54-1-212301	122	5	5	3	0	3	654	4	4	0	0	NA	NA	NA	39	38	508	171	172	345	152	157	12	1	4	0.024	0.006	0.023
.	19.01.15-17.09.55-1-212302	66	4	4	0	0	0	634	2	2	0	0	NA	NA	NA	24	19	497	169	166	336	149	149	10	4	0	0.02	0.024	0
.	19.01.15-17.10.02-1-212309	91	7	7	1	0	1	652	5	5	0	0	NA	NA	NA	34	39	516	168	168	356	147	149	38	0	0	0.074	0	0
.	19.01.15-17.10.12-1-212317	118	5	5	1	0	1	648	4	4	0	0	NA	NA	NA	37	30	507	170	166	348	151	149	13	0	0	0.026	0	0
.	19.01.15-17.10.17-1-212326	128	16	16	4	0	2	656	13	13	0	0	NA	NA	NA	38	45	517	169	172	352	152	152	69	2	13	0.133	0.012	0.076
.	19.01.15-17.10.22-1-212336	176	44	44	14	0	11	684	43	43	0	0	NA	NA	NA	53	66	529	176	174	372	158	154	143	33	3	0.27	0.188	0.017
.	19.01.15-17.10.26-1-212340	89	5	5	2	0	1	645	4	4	0	0	NA	NA	NA	31	28	505	164	172	346	143	156	9	2	4	0.018	0.012	0.023
.	19.01.15-17.10.29-1-212349	33	1	1	0	0	0	0	0	0	0	0	NA	NA	NA	7	14	496	166	165	0	0	0	1	0	0	0.002	0	0
.	19.01.15-17.10.30-1-212352	156	27	27	6	0	5	668	25	25	0	0	NA	NA	NA	50	45	507	181	170	354	161	153	108	17	0	0.213	0.094	0
.	19.01.15-17.10.31-1-212354	173	43	43	11	0	8	674	37	37	0	0	NA	NA	NA	48	57	520	175	175	358	160	156	129	15	11	0.248	0.086	0.063
.	19.01.15-17.10.32-1-212356	146	23	23	8	0	3	653	22	22	0	0	NA	NA	NA	58	45	524	165	169	358	146	149	87	14	4	0.166	0.085	0.024
.	19.01.15-17.10.33-1-212357	210	14	14	2	0	1	661	12	12	0	0	NA	NA	NA	51	48	514	171	176	352	153	156	39	4	3	0.076	0.023	0.017
.	19.01.15-17.10.39-1-212369	177	15	15	5	0	3	658	13	13	0	0	NA	NA	NA	43	41	514	172	168	356	153	149	62	6	0	0.121	0.035	0
.	19.01.15-17.10.42-1-212387	62	4	4	3	0	3	203	3	3	0	0	NA	NA	NA	11	11	496	165	163	103	50	50	2	1	3	0.004	0.006	0.018
.	19.01.15-17.10.52-1-212391	146	8	8	4	0	4	670	6	6	0	0	NA	NA	NA	49	50	520	169	174	362	152	156	23	2	1	0.044	0.012	0.006
.	19.01.15-17.10.54-1-212393	93	9	9	1	0	1	654	8	8	0	0	NA	NA	NA	26	35	507	174	167	350	156	148	22	8	5	0.043	0.046	0.03
.	19.01.15-17.10.59-1-212398	240	30	30	8	0	5	685	26	26	0	0	NA	NA	NA	89	68	522	179	180	363	161	161	111	4	7	0.213	0.022	0.039
.	19.01.15-17.11.18-1-212417	150	8	8	1	0	0	667	7	7	0	0	NA	NA	NA	42	50	520	170	173	362	151	154	24	10	0	0.046	0.059	0
.	19.01.15-17.11.21-1-212423	33	1	1	1	0	1	0	0	0	0	0	NA	NA	NA	9	16	497	165	167	0	0	0	0	0	4	0	0	0.024
.	19.01.15-17.11.22-1-212425	237	8	8	2	0	0	694	6	6	0	0	NA	NA	NA	65	77	533	184	173	372	165	157	15	8	4	0.028	0.043	0.023
.	19.01.15-17.11.23-1-212427	31	1	1	0	0	0	0	0	0	0	0	NA	NA	NA	8	6	492	163	164	0	0	0	1	0	0	0.002	0	0
.	19.01.15-17.11.23-1-212428	125	10	10	5	0	2	656	8	8	0	0	NA	NA	NA	40	39	514	172	166	354	154	148	31	8	9	0.06	0.047	0.054
.	19.01.15-17.11.24-1-212430	34	1	1	0	0	0	0	0	0	0	0	NA	NA	NA	8	9	493	167	162	0	0	0	0	0	1	0	0	0.006
.	19.01.15-17.11.27-1-212432	118	9	9	2	0	2	641	7	7	0	0	NA	NA	NA	43	30	502	172	169	340	150	151	27	8	2	0.054	0.047	0.012
.	19.01.15-17.11.30-1-212436	176	15	15	7	0	6	663	13	13	0	0	NA	NA	NA	48	43	518	166	172	362	148	153	51	0	0	0.098	0	0
.	19.01.15-17.11.30-1-212437	121	6	6	1	0	1	642	5	5	0	0	NA	NA	NA	42	35	512	168	168	352	147	143	16	0	4	0.031	0	0.024
.	19.01.15-17.11.41-1-212457	143	6	6	2	0	1	675	4	4	0	0	NA	NA	NA	41	59	520	176	176	360	157	158	34	0	0	0.065	0	0
.	19.01.15-17.11.49-1-212469	60	2	2	0	0	0	100	1	1	0	0	NA	NA	NA	26	15	497	167	164	52	24	24	6	0	0	0.012	0	0
.	19.01.15-17.11.59-1-212473	235	22	22	9	0	6	673	20	20	0	0	NA	NA	NA	71	57	520	181	169	362	163	148	73	20	8	0.14	0.11	0.047
.	19.01.15-17.12.07-1-212478	125	8	8	3	0	2	664	6	6	0	0	NA	NA	NA	42	45	513	172	173	359	152	153	24	6	4	0.047	0.035	0.023
.	19.01.15-17.12.07-1-212479	62	3	3	2	0	2	649	2	2	0	0	NA	NA	NA	15	29	504	170	168	348	152	149	0	7	9	0	0.041	0.054
.	19.01.15-17.12.07-1-212480	58	2	2	0	0	0	642	0	0	0	0	NA	NA	NA	21	26	501	170	168	341	150	151	3	2	0	0.006	0.012	0
.	19.01.15-17.12.10-1-212482	65	2	2	1	0	1	549	1	1	0	0	NA	NA	NA	25	16	499	164	166	300	126	123	2	0	0	0.004	0	0
.	19.01.15-17.12.13-1-212487	89	6	6	3	0	2	639	5	5	0	0	NA	NA	NA	40	26	501	168	170	343	145	151	19	0	0	0.038	0	0
.	19.01.15-17.12.13-1-212488	64	4	4	0	0	0	640	3	3	0	0	NA	NA	NA	14	16	499	167	163	348	146	146	5	0	5	0.01	0	0.031
.	19.01.15-17.12.21-1-212503	57	2	2	0	0	0	637	1	1	0	0	NA	NA	NA	21	19	498	168	166	338	152	147	3	0	2	0.006	0	0.012
.	19.01.15-17.12.23-1-212507	88	5	5	1	0	1	641	4	4	0	0	NA	NA	NA	34	23	502	169	165	348	147	146	2	2	9	0.004	0.012	0.055
.	19.01.15-17.12.23-1-212508	263	58	58	17	0	14	677	52	52	0	0	NA	NA	NA	94	65	523	178	177	360	159	158	146	30	25	0.279	0.169	0.141
.	19.01.15-17.12.28-1-212514	150	7	7	1	0	1	670	6	6	0	0	NA	NA	NA	54	51	513	173	178	356	154	160	20	3	0	0.039	0.017	0
.	19.01.15-17.12.31-1-212520	181	32	32	1	0	1	676	29	29	0	0	NA	NA	NA	49	60	524	175	174	363	158	155	122	26	6	0.233	0.149	0.034
.	19.01.15-17.12.31-1-212521	176	22	22	10	0	9	676	21	21	0	0	NA	NA	NA	47	57	524	176	170	368	157	151	83	7	0	0.158	0.04	0
.	19.01.15-17.12.32-1-212522	35	1	1	0	0	0	0	0	0	0	0	NA	NA	NA	12	6	491	166	162	0	0	0	0	0	0	0	0	0
.	19.01.15-17.12.34-1-212524	90	7	7	2	0	0	646	6	6	0	0	NA	NA	NA	27	24	502	166	169	349	147	150	30	5	0	0.06	0.03	0
.	19.01.15-17.12.35-1-212525	95	13	13	3	0	3	648	11	11	0	0	NA	NA	NA	22	28	505	168	168	348	151	149	22	14	2	0.044	0.083	0.012
.	19.01.15-17.12.39-1-212527	85	6	6	4	0	4	654	5	5	0	0	NA	NA	NA	32	36	512	169	168	351	151	152	21	2	0	0.041	0.012	0
.	19.01.15-17.12.44-1-212549	139	14	14	3	0	2	667	13	13	0	0	NA	NA	NA	47	53	516	178	172	353	162	152	65	0	8	0.126	0	0.047
.	19.01.15-17.13.05-1-212559	126	19	19	5	0	4	648	17	17	0	0	NA	NA	NA	48	35	506	173	169	345	156	147	58	2	2	0.115	0.012	0.012
.	19.01.15-17.13.08-1-212560	121	25	25	6	0	4	649	22	22	0	0	NA	NA	NA	47	36	510	171	168	354	149	146	101	12	10	0.198	0.07	0.06
.	19.01.15-17.13.16-1-212570	179	18	18	6	0	4	676	17	17	0	0	NA	NA	NA	60	57	526	174	170	369	153	154	62	8	4	0.118	0.046	0.024
.	19.01.15-17.13.16-1-212571	35	1	1	1	0	1	0	0	0	0	0	NA	NA	NA	7	4	491	164	162	0	0	0	0	0	1	0	0	0.006
.	19.01.15-17.13.18-1-212574	284	31	31	8	0	7	670	25	25	0	0	NA	NA	NA	80	55	519	178	171	362	157	151	106	13	10	0.204	0.073	0.058
.	19.01.15-17.13.19-1-212576	316	35	35	8	0	6	702	33	33	0	0	NA	NA	NA	94	92	550	173	182	384	153	165	115	14	13	0.209	0.081	0.071
.	19.01.15-17.13.25-1-212582	196	43	43	9	0	7	663	39	39	0	0	NA	NA	NA	50	48	522	169	170	360	151	152	153	25	3	0.293	0.148	0.018
.	19.01.15-17.13.40-1-212596	150	9	9	1	0	1	664	8	8	0	0	NA	NA	NA	46	44	519	170	168	359	156	149	54	5	0	0.104	0.029	0
.	19.01.15-17.13.41-1-212612	171	11	11	4	0	4	666	9	9	0	0	NA	NA	NA	51	55	525	173	170	359	156	151	51	4	2	0.097	0.023	0.012
.	19.01.15-17.14.10-1-212638	186	13	13	4	0	3	675	10	10	0	0	NA	NA	NA	68	61	525	176	173	367	159	149	34	17	5	0.065	0.097	0.029
.	19.01.15-17.14.13-1-212642	185	13	13	5	0	5	662	11	11	0	0	NA	NA	NA	55	44	520	169	168	361	151	150	41	3	0	0.079	0.018	0
.	19.01.15-17.14.14-1-212644	118	21	21	6	0	3	649	18	18	0	0	NA	NA	NA	32	35	507	169	172	348	147	154	46	18	10	0.091	0.107	0.058
.	19.01.15-17.14.16-1-212648	297	28	28	10	0	8	709	27	27	0	0	NA	NA	NA	84	90	550	174	179	390	158	161	90	25	9	0.164	0.144	0.05
.	19.01.15-17.14.23-1-212658	60	2	2	1	0	1	148	1	1	0	0	NA	NA	NA	15	20	501	167	165	85	33	30	9	3	0	0.018	0.018	0
.	19.01.15-17.14.36-1-212669	31	1	1	1	0	1	0	0	0	0	0	NA	NA	NA	8	5	490	164	164	0	0	0	0	2	0	0	0.012	0
.	19.01.15-17.14.38-1-212670	117	6	6	2	0	1	654	5	5	0	0	NA	NA	NA	40	34	508	167	172	351	150	153	11	4	0	0.022	0.024	0
.	19.01.15-17.14.40-1-212671	66	4	4	0	0	0	402	3	3	0	0	NA	NA	NA	20	17	500	166	164	213	99	90	6	3	0	0.012	0.018	0
.	19.01.15-17.14.48-1-212693	116	5	5	1	0	1	645	3	3	0	0	NA	NA	NA	37	35	513	169	166	352	152	141	0	2	5	0	0.012	0.03
.	19.01.15-17.14.49-1-212695	30	1	1	0	0	0	0	0	0	0	0	NA	NA	NA	10	18	495	167	169	0	0	0	0	0	0	0	0	0
.	19.01.15-17.14.51-1-212697	32	1	1	0	0	0	0	0	0	0	0	NA	NA	NA	11	3	490	164	162	0	0	0	0	0	0	0	0	0
.	19.01.15-17.14.51-1-212699	213	28	28	12	0	6	682	26	26	0	0	NA	NA	NA	84	75	529	180	179	367	161	154	98	21	15	0.185	0.117	0.084
.	19.01.15-17.14.52-1-212700	226	44	44	12	0	8	684	40	40	0	0	NA	NA	NA	69	74	533	182	172	368	163	153	137	4	23	0.257	0.022	0.134
.	19.01.15-17.14.53-1-212702	95	7	7	2	0	2	644	3	3	0	0	NA	NA	NA	31	29	507	169	166	347	149	148	9	9	0	0.018	0.053	0
.	19.01.15-17.14.54-1-212703	65	3	3	1	0	1	248	2	2	0	0	NA	NA	NA	20	15	498	166	164	132	68	48	4	3	0	0.008	0.018	0
.	19.01.15-17.14.55-1-212704	122	7	7	3	0	3	651	6	6	0	0	NA	NA	NA	35	32	504	172	169	346	156	149	16	0	6	0.032	0	0.036
.	19.01.15-17.14.58-1-212707	336	45	45	10	0	7	717	40	40	0	0	NA	NA	NA	103	100	548	188	177	388	171	158	149	29	32	0.272	0.154	0.181
.	19.01.15-17.15.04-1-212717	97	19	19	5	0	5	651	16	16	0	0	NA	NA	NA	31	31	506	169	169	349	152	150	43	7	3	0.085	0.041	0.018
.	19.01.15-17.15.07-1-212723	33	1	1	0	0	0	0	0	0	0	0	NA	NA	NA	7	7	492	164	164	0	0	0	0	3	0	0	0.018	0
.	19.01.15-17.15.10-1-212726	179	38	38	9	0	9	678	36	36	0	0	NA	NA	NA	69	68	522	182	177	364	158	156	117	24	7	0.224	0.132	0.04
.	19.01.15-17.15.11-1-212728	58	3	3	1	0	1	628	1	1	0	0	NA	NA	NA	34	19	501	165	166	340	143	145	7	0	0	0.014	0	0
.	19.01.15-17.15.15-1-212734	315	31	31	7	0	5	700	29	29	0	0	NA	NA	NA	100	96	541	185	183	377	163	160	72	5	11	0.133	0.027	0.06
.	19.01.15-17.15.18-1-212739	257	42	42	20	0	14	683	38	38	0	0	NA	NA	NA	63	68	527	175	179	367	153	163	133	20	15	0.252	0.114	0.084
.	19.01.15-17.15.25-1-212749	89	6	6	1	0	1	641	4	4	0	0	NA	NA	NA	43	38	512	168	171	347	145	149	16	3	0	0.031	0.018	0
.	19.01.15-17.15.36-1-212759	32	1	1	0	0	0	0	0	0	0	0	NA	NA	NA	9	7	493	163	164	0	0	0	0	0	0	0	0	0
.	19.01.15-17.15.37-1-212760	237	39	39	9	0	7	689	37	37	0	0	NA	NA	NA	80	83	533	182	181	368	157	164	129	35	5	0.242	0.192	0.028
.	19.01.15-17.15.39-1-212763	206	12	12	5	0	3	676	10	10	0	0	NA	NA	NA	60	71	532	178	174	370	156	150	39	10	2	0.073	0.056	0.011
.	19.01.15-17.15.42-1-212782	309	20	20	5	0	4	710	18	18	0	0	NA	NA	NA	111	101	558	179	177	392	158	160	45	2	13	0.081	0.011	0.073
.	19.01.15-17.16.00-1-212797	122	5	5	0	0	0	659	4	4	0	0	NA	NA	NA	28	47	518	172	170	357	153	149	6	4	4	0.012	0.023	0.024
.	19.01.15-17.16.03-1-212805	92	7	7	3	0	3	652	5	5	0	0	NA	NA	NA	27	36	510	170	169	354	146	152	15	5	3	0.029	0.029	0.018
.	19.01.15-17.16.04-1-212806	89	4	4	1	0	1	650	2	2	0	0	NA	NA	NA	34	43	512	173	171	349	154	147	8	6	3	0.016	0.035	0.018
.	19.01.15-17.16.06-1-212808	206	63	63	18	0	14	675	55	55	0	0	NA	NA	NA	70	63	528	176	172	364	159	152	225	4	11	0.426	0.023	0.064
.	19.01.15-17.16.08-1-212809	139	18	18	6	0	3	673	16	16	0	0	NA	NA	NA	40	56	518	175	176	360	154	159	61	24	12	0.118	0.137	0.068
.	19.01.15-17.16.21-1-212829	152	18	18	6	0	6	669	16	16	0	0	NA	NA	NA	45	50	516	174	173	357	158	154	53	11	8	0.103	0.063	0.046
.	19.01.15-17.16.22-1-212832	338	18	18	4	0	3	726	13	13	0	0	NA	NA	NA	96	109	547	188	187	385	170	171	47	9	7	0.086	0.048	0.037
.	19.01.15-17.16.31-1-212850	58	2	2	0	0	0	634	1	1	0	0	NA	NA	NA	41	29	504	168	170	341	144	149	4	0	0	0.008	0	0
.	19.01.15-17.16.32-1-212851	33	1	1	0	0	0	0	0	0	0	0	NA	NA	NA	6	11	495	166	163	0	0	0	0	1	0	0	0.006	0
.	19.01.15-17.16.33-1-212853	139	11	11	3	0	1	665	10	10	0	0	NA	NA	NA	35	48	518	174	169	359	155	151	56	5	2	0.108	0.029	0.012
.	19.01.15-17.16.35-1-212854	65	2	2	1	0	1	643	1	1	0	0	NA	NA	NA	23	28	507	167	167	349	149	145	10	0	0	0.02	0	0
.	19.01.15-17.16.48-1-212879	317	25	25	6	0	3	712	23	23	0	0	NA	NA	NA	97	100	542	187	184	379	167	166	83	11	6	0.153	0.059	0.033
.	19.01.15-17.16.48-1-212880	34	1	1	0	0	0	0	0	0	0	0	NA	NA	NA	10	9	491	165	166	0	0	0	1	0	0	0.002	0	0
.	19.01.15-17.16.50-1-212881	207	14	14	5	0	3	681	13	13	0	0	NA	NA	NA	60	64	523	172	182	365	154	162	69	8	0	0.132	0.047	0
.	19.01.15-17.16.50-1-212882	95	5	5	2	0	2	645	4	4	0	0	NA	NA	NA	31	24	505	166	166	350	147	148	7	2	4	0.014	0.012	0.024
.	19.01.15-17.17.01-1-212887	36	1	1	1	0	1	0	0	0	0	0	NA	NA	NA	13	10	495	164	164	0	0	0	1	0	0	0.002	0	0
.	19.01.15-17.17.06-1-212891	91	8	8	0	0	0	642	7	7	0	0	NA	NA	NA	30	20	501	167	165	346	148	148	10	12	1	0.02	0.072	0.006
.	19.01.15-17.17.11-1-212895	31	1	1	0	0	0	0	0	0	0	0	NA	NA	NA	11	12	496	165	164	0	0	0	0	0	1	0	0	0.006
.	19.01.15-17.17.11-1-212896	302	40	40	13	0	9	704	37	37	0	0	NA	NA	NA	89	90	541	181	181	378	162	164	184	24	9	0.34	0.133	0.05
.	19.01.15-17.17.13-1-212900	183	16	16	4	0	3	673	15	15	0	0	NA	NA	NA	44	53	523	172	171	368	153	152	60	10	2	0.115	0.058	0.012
.	19.01.15-17.17.13-1-212902	59	2	2	0	0	0	644	1	1	0	0	NA	NA	NA	24	27	506	169	165	348	150	146	6	0	0	0.012	0	0
.	19.01.15-17.17.14-1-212904	60	2	2	0	0	0	641	1	1	0	0	NA	NA	NA	31	28	507	167	167	345	146	150	3	2	0	0.006	0.012	0
.	19.01.15-17.17.28-1-212923	36	1	1	0	0	0	0	0	0	0	0	NA	NA	NA	11	5	491	164	163	0	0	0	0	0	1	0	0	0.006
.	19.01.15-17.17.28-1-212926	119	7	7	2	0	2	660	6	6	0	0	NA	NA	NA	48	39	512	171	169	353	155	152	14	3	0	0.027	0.018	0
.	19.01.15-17.17.29-1-212928	257	54	54	13	0	10	683	50	50	0	0	NA	NA	NA	67	76	532	176	181	365	158	160	176	19	10	0.331	0.108	0.055
.	19.01.15-17.17.31-1-212933	179	26	26	8	0	4	656	21	21	0	0	NA	NA	NA	42	46	514	175	170	353	155	148	58	14	14	0.113	0.08	0.082
.	19.01.15-17.17.40-1-212934	30	1	1	0	0	0	0	0	0	0	0	NA	NA	NA	9	15	499	164	165	0	0	0	0	0	1	0	0	0.006
.	19.01.15-17.17.41-1-212951	91	5	5	1	0	1	646	3	3	0	0	NA	NA	NA	26	28	509	167	165	351	147	148	18	0	3	0.035	0	0.018
.	19.01.15-17.17.44-1-212955	119	5	5	0	0	0	646	4	4	0	0	NA	NA	NA	32	32	506	168	171	346	146	154	25	0	1	0.049	0	0.006
.	19.01.15-17.17.54-1-212968	93	4	4	0	0	0	653	3	3	0	0	NA	NA	NA	40	40	512	171	170	357	149	147	11	0	4	0.021	0	0.024
.	19.01.15-17.18.03-1-212974	65	3	3	1	0	0	638	1	1	0	0	NA	NA	NA	21	23	498	168	170	343	145	150	14	0	0	0.028	0	0
.	19.01.15-17.18.03-1-212975	234	23	23	8	0	5	694	20	20	0	0	NA	NA	NA	52	80	537	180	176	373	161	160	77	33	12	0.143	0.183	0.068
.	19.01.15-17.18.04-1-212979	123	11	11	2	0	1	660	10	10	0	0	NA	NA	NA	45	52	520	171	174	352	152	156	30	4	0	0.058	0.023	0
.	19.01.15-17.18.08-1-212981	88	3	3	2	0	1	642	1	1	0	0	NA	NA	NA	36	27	504	168	168	344	150	148	1	6	2	0.002	0.036	0.012
.	19.01.15-17.18.18-1-212993	208	39	39	10	0	7	660	36	36	0	0	NA	NA	NA	55	45	512	175	171	354	155	151	122	12	25	0.238	0.069	0.146
.	19.01.15-17.18.19-1-212995	94	7	7	3	0	3	654	6	6	0	0	NA	NA	NA	35	33	506	174	166	352	154	148	22	0	1	0.043	0	0.006
.	19.01.15-17.18.22-1-213000	119	11	11	5	0	3	651	9	9	0	0	NA	NA	NA	41	40	511	173	169	351	151	149	35	12	0	0.068	0.069	0
.	19.01.15-17.18.23-1-213003	63	2	2	1	0	1	642	1	1	0	0	NA	NA	NA	24	26	506	169	164	349	148	145	6	0	0	0.012	0	0
.	19.01.15-17.18.26-1-213006	177	7	7	1	0	1	670	6	6	0	0	NA	NA	NA	53	52	524	172	169	365	157	148	14	0	1	0.027	0	0.006
.	19.01.15-17.18.29-1-213011	318	40	40	13	0	8	698	36	36	0	0	NA	NA	NA	93	85	541	175	182	379	157	162	150	25	6	0.277	0.143	0.033
.	19.01.15-17.18.37-1-213020	148	9	9	1	0	1	663	7	7	0	0	NA	NA	NA	57	46	516	171	172	356	152	155	12	1	4	0.023	0.006	0.023
.	19.01.15-17.18.43-1-213041	66	2	2	1	0	1	641	1	1	0	0	NA	NA	NA	35	25	503	166	169	341	150	150	0	0	2	0	0	0.012
.	19.01.15-17.18.47-1-213042	33	1	1	0	0	0	0	0	0	0	0	NA	NA	NA	7	13	495	167	164	0	0	0	2	0	0	0.004	0	0
.	19.01.15-17.18.50-1-213047	60	2	2	2	0	2	648	1	1	0	0	NA	NA	NA	14	24	504	166	167	346	150	152	3	3	0	0.006	0.018	0
.	19.01.15-17.18.54-1-213049	69	2	2	1	0	1	652	1	1	0	0	NA	NA	NA	26	32	512	166	167	352	148	152	1	2	0	0.002	0.012	0
.	19.01.15-17.18.55-1-213051	92	6	6	1	0	1	654	5	5	0	0	NA	NA	NA	29	35	510	171	167	355	152	147	3	8	3	0.006	0.047	0.018
.	19.01.15-17.18.56-1-213052	266	34	34	10	0	10	691	31	31	0	0	NA	NA	NA	72	83	536	182	178	368	165	158	119	20	5	0.222	0.11	0.028
.	19.01.15-17.19.01-1-213055	116	12	12	6	0	3	649	10	10	0	0	NA	NA	NA	33	34	511	170	166	352	152	145	55	2	1	0.108	0.012	0.006
.	19.01.15-17.19.04-1-213060	113	16	16	4	0	3	646	12	12	0	0	NA	NA	NA	33	35	514	167	167	350	146	150	18	15	2	0.035	0.09	0.012
.	19.01.15-17.19.08-1-213061	177	25	25	4	0	3	666	23	23	0	0	NA	NA	NA	45	50	518	175	170	361	156	149	54	12	7	0.104	0.069	0.041
.	19.01.15-17.19.12-1-213067	212	26	26	11	0	6	676	24	24	0	0	NA	NA	NA	69	60	523	176	174	362	158	156	87	22	18	0.166	0.125	0.103
.	19.01.15-17.19.22-1-213080	149	19	19	7	0	5	656	16	16	0	0	NA	NA	NA	44	40	515	170	168	356	150	150	83	1	9	0.161	0.006	0.054
.	19.01.15-17.19.37-1-213096	69	2	2	1	0	1	641	1	1	0	0	NA	NA	NA	22	21	501	165	168	347	145	149	9	0	0	0.018	0	0
.	19.01.15-17.19.37-1-213098	153	10	10	4	0	3	664	8	8	0	0	NA	NA	NA	46	49	515	173	174	356	154	154	23	6	0	0.045	0.035	0
.	19.01.15-17.19.40-1-213099	175	15	15	6	0	5	660	13	13	0	0	NA	NA	NA	43	48	517	167	177	354	149	157	30	11	0	0.058	0.066	0
.	19.01.15-17.19.46-1-213119	117	13	13	1	0	1	637	11	11	0	0	NA	NA	NA	27	22	499	165	171	341	143	153	15	13	0	0.03	0.079	0
.	19.01.15-17.19.55-1-213133	207	51	51	23	0	16	690	49	49	0	0	NA	NA	NA	67	77	534	180	176	371	158	161	157	34	8	0.294	0.189	0.045
.	19.01.15-17.20.04-1-213142	37	1	1	0	0	0	0	0	0	0	0	NA	NA	NA	19	12	497	164	164	0	0	0	0	0	1	0	0	0.006
.	19.01.15-17.20.06-1-213143	88	5	5	1	0	0	657	4	4	0	0	NA	NA	NA	27	37	510	169	171	353	153	151	12	3	7	0.024	0.018	0.041
.	19.01.15-17.20.08-1-213145	37	1	1	0	0	0	0	0	0	0	0	NA	NA	NA	14	16	496	167	166	0	0	0	0	4	0	0	0.024	0
.	19.01.15-17.20.12-1-213147	175	11	11	3	0	1	663	10	10	0	0	NA	NA	NA	50	48	525	168	168	368	147	148	29	0	2	0.055	0	0.012
.	19.01.15-17.20.14-1-213151	63	3	3	0	0	0	643	2	2	0	0	NA	NA	NA	20	25	502	166	170	344	147	152	0	6	1	0	0.036	0.006
.	19.01.15-17.20.16-1-213154	93	4	4	2	0	1	641	3	3	0	0	NA	NA	NA	29	26	503	166	170	346	145	150	4	13	0	0.008	0.078	0
.	19.01.15-17.20.17-1-213156	32	1	1	0	0	0	0	0	0	0	0	NA	NA	NA	10	14	495	166	166	0	0	0	4	0	0	0.008	0	0
.	19.01.15-17.20.19-1-213160	34	1	1	0	0	0	0	0	0	0	0	NA	NA	NA	6	13	495	166	165	0	0	0	1	0	0	0.002	0	0
.	19.01.15-17.20.24-1-213164	123	8	8	2	0	0	653	7	7	0	0	NA	NA	NA	44	41	512	165	177	351	145	157	38	2	0	0.074	0.012	0
.	19.01.15-17.20.24-1-213165	33	1	1	0	0	0	0	0	0	0	0	NA	NA	NA	8	10	492	167	164	0	0	0	0	0	0	0	0	0
.	19.01.15-17.20.25-1-213166	61	2	2	0	0	0	639	1	1	0	0	NA	NA	NA	22	21	500	166	168	342	147	150	3	5	0	0.006	0.03	0
.	19.01.15-17.20.32-1-213179	149	14	14	4	0	2	649	12	12	0	0	NA	NA	NA	44	36	514	167	168	354	145	150	49	4	0	0.095	0.024	0
.	19.01.15-17.20.34-1-213183	204	21	21	6	0	6	669	19	19	0	0	NA	NA	NA	61	58	518	176	177	355	155	159	51	7	3	0.098	0.04	0.017
.	19.01.15-17.20.34-1-213184	38	1	1	0	0	0	0	0	0	0	0	NA	NA	NA	15	5	490	165	163	0	0	0	0	0	1	0	0	0.006
.	19.01.15-17.20.34-1-213185	93	9	9	4	0	3	644	8	8	0	0	NA	NA	NA	27	24	503	168	166	350	147	147	28	0	0	0.056	0	0
.	19.01.15-17.20.41-1-213203	114	6	6	2	0	1	656	5	5	0	0	NA	NA	NA	32	41	514	171	169	353	151	152	26	0	0	0.051	0	0
.	19.01.15-17.20.41-1-213204	117	6	6	4	0	3	659	5	5	0	0	NA	NA	NA	35	43	509	174	173	350	155	154	23	5	5	0.045	0.029	0.029
.	19.01.15-17.20.41-1-213205	205	14	14	2	0	2	659	13	13	0	0	NA	NA	NA	75	51	518	175	171	355	154	150	33	14	6	0.064	0.08	0.035
.	19.01.15-17.20.54-1-213213	154	15	15	6	0	5	664	14	14	0	0	NA	NA	NA	54	49	518	173	171	357	156	151	60	2	0	0.116	0.012	0
.	19.01.15-17.20.59-1-213219	61	4	4	3	0	3	646	3	3	0	0	NA	NA	NA	20	26	505	167	167	348	149	149	11	10	0	0.022	0.06	0
.	19.01.15-17.21.00-1-213221	85	7	7	3	0	2	646	6	6	0	0	NA	NA	NA	34	27	499	168	173	344	149	153	24	1	3	0.048	0.006	0.017
.	19.01.15-17.21.02-1-213223	156	23	23	3	0	3	659	19	19	0	0	NA	NA	NA	58	47	514	171	175	353	152	154	55	12	3	0.107	0.07	0.017
.	19.01.15-17.21.03-1-213224	115	4	4	1	0	1	650	3	3	0	0	NA	NA	NA	49	39	512	166	174	352	143	155	15	0	4	0.029	0	0.023
.	19.01.15-17.21.15-1-213240	122	7	7	0	0	0	654	6	6	0	0	NA	NA	NA	49	46	515	172	172	353	149	152	10	2	2	0.019	0.012	0.012
.	19.01.15-17.21.16-1-213241	134	6	6	1	0	1	664	5	5	0	0	NA	NA	NA	45	53	515	182	169	353	162	149	27	0	6	0.052	0	0.036
.	19.01.15-17.21.16-1-213243	67	3	3	2	0	2	636	2	2	0	0	NA	NA	NA	29	19	499	167	166	342	146	148	11	0	0	0.022	0	0
.	19.01.15-17.21.24-1-213255	178	22	22	10	0	9	673	21	21	0	0	NA	NA	NA	54	60	534	173	166	371	157	145	67	11	2	0.125	0.064	0.012
.	19.01.15-17.21.25-1-213257	90	3	3	0	0	0	640	2	2	0	0	NA	NA	NA	25	28	506	167	168	342	147	151	9	0	0	0.018	0	0
.	19.01.15-17.21.28-1-213260	271	28	28	8	0	8	687	27	27	0	0	NA	NA	NA	67	70	527	175	181	369	156	162	124	15	15	0.235	0.086	0.083
.	19.01.15-17.21.28-1-213261	32	1	1	0	0	0	0	0	0	0	0	NA	NA	NA	6	6	493	163	163	0	0	0	0	0	2	0	0	0.012
.	19.01.15-17.21.31-1-213266	121	9	9	2	0	1	649	7	7	0	0	NA	NA	NA	47	27	503	169	168	345	153	151	12	5	3	0.024	0.03	0.018
.	19.01.15-17.21.37-1-213273	123	11	11	3	0	3	665	10	10	0	0	NA	NA	NA	34	53	512	178	176	351	158	156	52	0	4	0.102	0	0.023
.	19.01.15-17.21.39-1-213274	111	15	15	7	0	3	654	14	14	0	0	NA	NA	NA	36	31	506	170	168	351	153	150	43	19	3	0.085	0.112	0.018
.	19.01.15-17.21.39-1-213275	62	3	3	0	0	0	202	2	2	0	0	NA	NA	NA	21	21	501	170	163	101	40	61	8	0	0	0.016	0	0
.	19.01.15-17.21.46-1-213294	147	11	11	2	0	2	638	10	10	0	0	NA	NA	NA	52	28	500	170	171	337	148	153	26	8	2	0.052	0.047	0.012
.	19.01.15-17.21.50-1-213302	62	4	4	1	0	1	633	3	3	0	0	NA	NA	NA	32	22	503	166	166	342	144	147	11	0	0	0.022	0	0
.	19.01.15-17.21.58-1-213308	63	3	3	2	0	2	638	2	2	0	0	NA	NA	NA	28	22	499	168	168	342	149	147	7	0	5	0.014	0	0.03
.	19.01.15-17.22.05-1-213314	89	5	5	1	0	1	644	4	4	0	0	NA	NA	NA	21	27	502	169	169	344	149	151	19	3	2	0.038	0.018	0.012
.	19.01.15-17.22.13-1-213320	58	2	2	1	0	1	98	1	1	0	0	NA	NA	NA	17	17	500	166	164	57	22	19	2	0	5	0.004	0	0.03
.	19.01.15-17.22.15-1-213323	95	5	5	2	0	2	658	4	4	0	0	NA	NA	NA	29	40	513	171	169	356	154	148	18	4	0	0.035	0.023	0
.	19.01.15-17.22.23-1-213334	97	7	7	1	0	1	650	4	4	0	0	NA	NA	NA	36	38	517	166	168	353	146	151	16	4	0	0.031	0.024	0
.	19.01.15-17.22.27-1-213338	90	4	4	1	0	1	642	3	3	0	0	NA	NA	NA	34	34	508	169	170	346	149	147	13	6	0	0.026	0.036	0
.	19.01.15-17.22.40-1-213359	233	36	36	13	0	9	673	32	32	0	0	NA	NA	NA	70	56	518	171	180	362	153	158	138	32	8	0.266	0.187	0.044
.	19.01.15-17.22.41-1-213360	113	9	9	3	0	2	650	8	8	0	0	NA	NA	NA	34	31	502	171	171	344	155	151	19	3	7	0.038	0.018	0.041
.	19.01.15-17.22.53-1-213367	66	3	3	0	0	0	653	2	2	0	0	NA	NA	NA	21	35	511	173	164	352	153	148	2	8	0	0.004	0.046	0
.	19.01.15-17.22.56-1-213369	63	2	2	1	0	1	199	1	1	0	0	NA	NA	NA	15	19	502	164	166	111	46	42	6	3	0	0.012	0.018	0
.	19.01.15-17.23.02-1-213372	118	7	7	1	0	1	652	6	6	0	0	NA	NA	NA	34	40	517	168	168	359	149	144	37	0	0	0.072	0	0
.	19.01.15-17.23.05-1-213376	121	20	20	3	0	2	641	16	16	0	0	NA	NA	NA	35	32	507	170	168	349	148	144	37	3	8	0.073	0.018	0.048
.	19.01.15-17.23.09-1-213380	62	2	2	0	0	0	297	1	1	0	0	NA	NA	NA	9	17	499	165	166	167	65	65	2	0	0	0.004	0	0
.	19.01.15-17.23.10-1-213382	59	3	3	1	0	1	0	2	2	0	0	NA	NA	NA	13	21	502	166	166	0	0	0	4	2	1	0.008	0.012	0.006
.	19.01.15-17.23.10-1-213383	32	1	1	0	0	0	0	0	0	0	0	NA	NA	NA	8	8	493	164	164	0	0	0	2	0	0	0.004	0	0
.	19.01.15-17.23.12-1-213386	69	3	3	0	0	0	642	1	1	0	0	NA	NA	NA	28	27	508	167	165	349	149	144	7	0	0	0.014	0	0
.	19.01.15-17.23.16-1-213394	205	46	46	14	0	12	667	42	42	0	0	NA	NA	NA	67	57	528	171	171	363	150	154	142	22	13	0.269	0.129	0.076
.	19.01.15-17.23.20-1-213400	144	16	16	5	0	5	667	15	15	0	0	NA	NA	NA	36	48	514	174	173	354	157	156	45	12	0	0.088	0.069	0
.	19.01.15-17.23.22-1-213405	97	5	5	2	0	2	656	4	4	0	0	NA	NA	NA	37	38	515	171	165	355	153	148	14	3	0	0.027	0.018	0
.	19.01.15-17.23.26-1-213408	124	4	4	0	0	0	659	3	3	0	0	NA	NA	NA	48	48	518	174	169	354	156	149	16	0	2	0.031	0	0.012
.	19.01.15-17.23.32-1-213416	182	21	21	7	0	5	679	19	19	0	0	NA	NA	NA	55	60	524	176	173	364	159	156	107	17	0	0.204	0.097	0
.	19.01.15-17.23.35-1-213418	171	17	17	6	0	4	674	15	15	0	0	NA	NA	NA	51	59	522	177	173	357	159	158	77	7	0	0.148	0.04	0
.	19.01.15-17.23.43-1-213439	39	1	1	1	0	1	0	0	0	0	0	NA	NA	NA	14	13	498	166	162	0	0	0	0	2	0	0	0.012	0
.	19.01.15-17.23.50-1-213445	85	3	3	1	0	1	638	1	1	0	0	NA	NA	NA	17	19	500	166	166	343	148	147	3	4	0	0.006	0.024	0
.	19.01.15-17.23.50-1-213446	125	9	9	3	0	1	656	8	8	0	0	NA	NA	NA	48	40	511	169	173	351	152	153	29	1	0	0.057	0.006	0
.	19.01.15-17.23.51-1-213451	200	19	19	7	0	4	671	18	18	0	0	NA	NA	NA	52	50	514	176	173	357	157	157	83	17	2	0.161	0.097	0.012
.	19.01.15-17.23.56-1-213455	120	6	6	1	0	1	641	5	5	0	0	NA	NA	NA	35	22	504	167	164	344	150	147	2	10	1	0.004	0.06	0.006
.	19.01.15-17.24.04-1-213465	122	12	12	2	0	2	663	10	10	0	0	NA	NA	NA	43	43	514	173	169	356	154	153	20	14	6	0.039	0.081	0.036
.	19.01.15-17.24.12-1-213471	59	2	2	1	0	1	102	1	1	0	0	NA	NA	NA	17	12	493	164	168	47	33	22	1	0	3	0.002	0	0.018
.	19.01.15-17.24.26-1-213488	181	28	28	12	0	8	678	23	23	0	0	NA	NA	NA	52	62	525	175	175	368	156	154	121	24	0	0.23	0.137	0
.	19.01.15-17.24.32-1-213494	173	21	21	8	0	4	663	20	20	0	0	NA	NA	NA	63	55	519	178	171	357	158	148	72	10	1	0.139	0.056	0.006
.	19.01.15-17.24.33-1-213495	152	13	13	3	0	2	667	11	11	0	0	NA	NA	NA	51	52	520	174	171	358	155	154	23	8	2	0.044	0.046	0.012
.	19.01.15-17.24.38-1-213499	119	9	9	1	0	1	654	5	5	0	0	NA	NA	NA	39	39	507	171	174	348	153	153	15	3	6	0.03	0.018	0.034
.	19.01.15-17.24.38-1-213500	85	6	6	2	0	2	648	5	5	0	0	NA	NA	NA	15	25	507	166	165	354	149	145	12	0	10	0.024	0	0.061
.	19.01.15-17.24.39-1-213501	155	30	30	6	0	4	651	28	28	0	0	NA	NA	NA	49	31	503	171	170	347	153	151	73	17	5	0.145	0.099	0.029
.	19.01.15-17.24.40-1-213503	34	1	1	0	0	0	0	0	0	0	0	NA	NA	NA	10	6	492	163	164	0	0	0	2	0	0	0.004	0	0
.	19.01.15-17.24.43-1-213521	62	2	2	0	0	0	631	1	1	0	0	NA	NA	NA	35	20	501	167	165	336	147	148	4	4	0	0.008	0.024	0
.	19.01.15-17.24.56-1-213523	64	2	2	0	0	0	633	1	1	0	0	NA	NA	NA	25	23	501	169	166	341	149	143	2	4	0	0.004	0.024	0
.	19.01.15-17.25.07-1-213534	124	19	19	10	0	8	663	17	17	0	0	NA	NA	NA	42	45	511	172	175	354	154	155	61	5	12	0.119	0.029	0.069
.	19.01.15-17.25.07-1-213535	331	41	41	12	0	7	702	32	32	0	0	NA	NA	NA	94	96	539	182	188	374	161	167	149	18	3	0.276	0.099	0.016
.	19.01.15-17.25.08-1-213536	93	3	3	2	0	2	649	2	2	0	0	NA	NA	NA	35	34	507	168	172	348	147	154	5	1	0	0.01	0.006	0
.	19.01.15-17.25.09-1-213537	85	5	5	1	0	1	638	3	3	0	0	NA	NA	NA	21	20	497	169	167	340	148	150	13	0	6	0.026	0	0.036
.	19.01.15-17.25.13-1-213546	35	1	1	1	0	1	0	0	0	0	0	NA	NA	NA	7	10	492	167	164	0	0	0	0	2	0	0	0.012	0
.	19.01.15-17.25.16-1-213551	280	76	76	26	0	19	691	71	71	0	0	NA	NA	NA	74	81	543	178	173	379	157	155	220	24	29	0.405	0.135	0.168
.	19.01.15-17.25.18-1-213555	210	20	20	7	0	5	674	17	17	0	0	NA	NA	NA	68	63	531	176	169	370	155	149	81	3	12	0.153	0.017	0.071
.	19.01.15-17.25.25-1-213563	285	37	37	12	0	6	701	33	33	0	0	NA	NA	NA	88	93	547	180	179	380	158	163	150	12	8	0.274	0.067	0.045
.	19.01.15-17.25.27-1-213564	92	11	11	5	0	2	645	8	8	0	0	NA	NA	NA	32	31	507	170	167	346	151	148	33	7	4	0.065	0.041	0.024
.	19.01.15-17.25.28-1-213566	119	7	7	3	0	3	666	5	5	0	0	NA	NA	NA	42	50	518	173	172	356	156	154	30	0	2	0.058	0	0.012
.	19.01.15-17.25.45-1-213595	30	1	1	1	0	1	0	0	0	0	0	NA	NA	NA	7	3	490	163	163	0	0	0	0	0	1	0	0	0.006
.	19.01.15-17.25.45-1-213596	149	23	23	10	0	9	652	20	20	0	0	NA	NA	NA	56	41	510	172	172	351	152	149	74	12	5	0.145	0.07	0.029
.	19.01.15-17.25.47-1-213598	153	11	11	2	0	2	657	8	8	0	0	NA	NA	NA	53	50	522	169	172	359	147	151	18	13	0	0.034	0.077	0
.	19.01.15-17.25.50-1-213602	91	5	5	1	0	1	656	4	4	0	0	NA	NA	NA	36	44	514	169	174	350	153	153	13	0	4	0.025	0	0.023
.	19.01.15-17.25.53-1-213612	170	14	14	2	0	0	692	11	11	0	0	NA	NA	NA	48	77	532	180	178	370	161	161	55	7	3	0.103	0.039	0.017
.	19.01.15-17.25.57-1-213613	155	11	11	1	0	0	664	7	7	0	0	NA	NA	NA	54	46	517	171	171	359	154	151	31	5	4	0.06	0.029	0.023
.	19.01.15-17.26.18-1-213627	61	4	4	1	0	1	644	3	3	0	0	NA	NA	NA	21	26	500	171	168	341	150	153	0	12	0	0	0.07	0
.	19.01.15-17.26.30-1-213643	36	1	1	0	0	0	0	0	0	0	0	NA	NA	NA	9	16	500	166	163	0	0	0	0	0	2	0	0	0.012
.	19.01.15-17.26.39-1-213650	123	12	12	6	0	4	651	10	10	0	0	NA	NA	NA	37	32	507	171	167	348	154	149	41	1	13	0.081	0.006	0.078
.	19.01.15-17.26.39-1-213651	114	9	9	2	0	2	652	8	8	0	0	NA	NA	NA	34	28	505	168	168	351	150	151	27	11	8	0.053	0.065	0.048
.	19.01.15-17.26.48-1-213669	60	2	2	0	0	0	402	1	1	0	0	NA	NA	NA	17	17	497	167	166	208	93	101	2	0	0	0.004	0	0
.	19.01.15-17.27.00-1-213672	34	1	1	0	0	0	0	0	0	0	0	NA	NA	NA	9	8	494	165	162	0	0	0	0	0	3	0	0	0.019
.	19.01.15-17.27.04-1-213679	232	58	58	24	0	15	677	53	53	0	0	NA	NA	NA	54	58	519	176	176	360	159	158	179	48	20	0.345	0.273	0.114
.	19.01.15-17.27.08-1-213681	67	5	5	0	0	0	648	3	3	0	0	NA	NA	NA	21	27	500	172	168	347	151	150	23	0	1	0.046	0	0.006
.	19.01.15-17.27.09-1-213682	62	3	3	1	0	1	200	2	2	0	0	NA	NA	NA	14	19	501	166	165	108	49	43	2	0	3	0.004	0	0.018
.	19.01.15-17.27.10-1-213685	96	3	3	1	0	1	653	2	2	0	0	NA	NA	NA	33	40	511	173	169	353	152	148	5	3	2	0.01	0.017	0.012
.	19.01.15-17.27.14-1-213691	269	26	26	8	0	7	693	24	24	0	0	NA	NA	NA	86	79	542	178	172	378	158	157	102	0	18	0.188	0	0.105
.	19.01.15-17.27.18-1-213702	117	9	9	3	0	2	642	7	7	0	0	NA	NA	NA	40	29	501	167	174	340	148	154	19	1	13	0.038	0.006	0.075
.	19.01.15-17.27.19-1-213704	352	27	27	12	0	8	708	23	23	0	0	NA	NA	NA	101	95	539	185	184	382	164	162	119	18	11	0.221	0.097	0.06
.	19.01.15-17.27.19-1-213705	60	2	2	1	0	1	253	1	1	0	0	NA	NA	NA	17	16	494	169	166	126	66	61	0	1	3	0	0.006	0.018
.	19.01.15-17.27.23-1-213713	149	13	13	1	0	1	644	12	12	0	0	NA	NA	NA	51	38	514	168	169	351	148	145	36	3	0	0.07	0.018	0
.	19.01.15-17.27.29-1-213720	120	16	16	8	0	7	668	13	13	0	0	NA	NA	NA	38	44	513	171	173	356	157	155	43	1	6	0.084	0.006	0.035
.	19.01.15-17.27.30-1-213724	95	11	11	3	0	2	641	9	9	0	0	NA	NA	NA	27	24	502	171	164	344	151	146	27	8	0	0.054	0.047	0
.	19.01.15-17.27.38-1-213732	207	34	34	13	0	11	683	32	32	0	0	NA	NA	NA	76	70	522	178	183	363	160	160	114	27	10	0.218	0.152	0.055
.	19.01.15-17.27.38-1-213733	127	7	7	3	0	3	655	6	6	0	0	NA	NA	NA	28	38	512	169	170	351	153	151	26	10	9	0.051	0.059	0.053
.	19.01.15-17.28.01-1-213760	91	4	4	0	0	0	639	2	2	0	0	NA	NA	NA	43	30	506	168	169	342	148	149	8	6	0	0.016	0.036	0
.	19.01.15-17.28.07-1-213766	182	37	37	10	0	5	669	35	35	0	0	NA	NA	NA	45	49	512	177	173	357	156	156	113	12	18	0.221	0.068	0.104
.	19.01.15-17.28.07-1-213767	150	11	11	6	0	3	664	9	9	0	0	NA	NA	NA	55	47	519	173	168	359	154	151	42	14	1	0.081	0.081	0.006
.	19.01.15-17.28.10-1-213769	176	25	25	10	0	6	673	23	23	0	0	NA	NA	NA	40	53	522	177	167	366	160	147	121	4	8	0.232	0.023	0.048
.	19.01.15-17.28.13-1-213773	121	7	7	2	0	0	660	6	6	0	0	NA	NA	NA	44	38	510	167	174	353	149	158	24	0	0	0.047	0	0
.	19.01.15-17.28.13-1-213775	151	27	27	10	0	10	667	26	26	0	0	NA	NA	NA	38	50	517	174	172	357	156	154	79	24	9	0.153	0.138	0.052
.	19.01.15-17.28.22-1-213789	97	5	5	2	0	2	658	3	3	0	0	NA	NA	NA	26	32	508	170	167	357	154	147	15	0	7	0.03	0	0.042
.	19.01.15-17.28.49-1-213815	229	33	33	9	0	5	701	30	30	0	0	NA	NA	NA	57	82	534	183	178	377	163	161	124	14	1	0.232	0.077	0.006
.	19.01.15-17.28.52-1-213818	32	1	1	1	0	1	0	0	0	0	0	NA	NA	NA	7	5	491	164	163	0	0	0	1	0	0	0.002	0	0
.	19.01.15-17.28.53-1-213819	62	3	3	0	0	0	49	2	2	0	0	NA	NA	NA	23	13	498	165	163	30	9	10	5	0	1	0.01	0	0.006
.	19.01.15-17.28.56-1-213820	235	29	29	12	0	7	691	27	27	0	0	NA	NA	NA	70	72	526	180	179	370	161	160	100	6	8	0.19	0.033	0.045
.	19.01.15-17.28.58-1-213821	119	9	9	2	0	2	656	8	8	0	0	NA	NA	NA	26	39	510	171	171	349	152	155	19	9	0	0.037	0.053	0
.	19.01.15-17.29.00-1-213825	178	74	74	22	0	18	641	68	68	0	0	NA	NA	NA	59	45	511	174	173	342	150	149	188	25	6	0.368	0.144	0.035
.	19.01.15-17.29.09-1-213836	230	63	63	18	0	14	686	59	59	0	0	NA	NA	NA	69	68	532	176	173	376	159	151	183	44	7	0.344	0.25	0.04
.	19.01.15-17.29.26-1-213860	322	46	46	15	0	11	698	36	36	0	0	NA	NA	NA	106	87	544	176	180	384	153	161	166	12	15	0.305	0.068	0.083
.	19.01.15-17.29.27-1-213861	111	5	5	3	0	2	664	4	4	0	0	NA	NA	NA	36	45	514	170	174	359	151	154	19	3	4	0.037	0.018	0.023
.	19.01.15-17.29.29-1-213869	59	2	2	1	0	1	630	1	1	0	0	NA	NA	NA	33	18	500	166	165	344	145	141	2	0	1	0.004	0	0.006
.	19.01.15-17.29.35-1-213872	124	13	13	6	0	5	656	9	9	0	0	NA	NA	NA	55	46	517	172	170	352	152	152	34	15	5	0.066	0.087	0.029
.	19.01.15-17.29.42-1-213892	367	50	50	19	0	11	729	49	49	0	0	NA	NA	NA	107	114	553	192	182	392	173	164	192	11	27	0.347	0.057	0.148
.	19.01.15-17.29.46-1-213899	148	11	11	2	0	2	660	9	9	0	0	NA	NA	NA	52	43	512	170	174	354	152	154	37	5	5	0.072	0.029	0.029
.	19.01.15-17.29.59-1-213909	250	56	56	18	0	15	698	52	52	0	0	NA	NA	NA	46	79	544	171	177	383	155	160	172	34	8	0.316	0.199	0.045
.	19.01.15-17.30.03-1-213915	262	33	33	9	0	7	684	31	31	0	0	NA	NA	NA	78	77	530	183	177	364	161	159	100	28	6	0.189	0.153	0.034
.	19.01.15-17.30.31-1-213944	67	3	3	1	0	1	638	1	1	0	0	NA	NA	NA	34	20	498	168	167	341	149	148	3	10	0	0.006	0.06	0
.	19.01.15-17.30.35-1-213946	179	52	52	17	0	12	677	48	48	0	0	NA	NA	NA	44	58	527	173	171	370	153	154	186	31	0	0.353	0.179	0
.	19.01.15-17.30.45-1-213969	36	1	1	0	0	0	0	0	0	0	0	NA	NA	NA	11	16	497	165	167	0	0	0	0	3	0	0	0.018	0
.	19.01.15-17.30.48-1-213973	146	9	9	0	0	0	666	8	8	0	0	NA	NA	NA	52	53	520	175	171	360	155	151	13	4	8	0.025	0.023	0.047
.	19.01.15-17.31.09-1-214032	176	10	10	4	0	2	683	7	7	0	0	NA	NA	NA	58	61	524	179	171	368	162	153	30	3	2	0.057	0.017	0.012
.	19.01.15-17.31.10-1-214033	93	3	3	2	0	2	640	2	2	0	0	NA	NA	NA	38	32	506	172	167	342	150	148	12	0	0	0.024	0	0
.	19.01.15-17.31.13-1-214039	151	11	11	2	0	2	659	10	10	0	0	NA	NA	NA	39	36	513	169	167	358	149	152	33	1	1	0.064	0.006	0.006
.	19.01.15-17.31.17-1-214046	66	2	2	0	0	0	646	1	1	0	0	NA	NA	NA	30	34	507	169	171	347	148	151	12	0	0	0.024	0	0
.	19.01.15-17.31.18-1-214048	276	35	35	15	0	11	696	33	33	0	0	NA	NA	NA	90	92	535	186	184	363	168	165	110	18	5	0.206	0.097	0.027
.	19.01.15-17.31.25-1-214055	37	1	1	0	0	0	0	0	0	0	0	NA	NA	NA	9	8	493	165	163	0	0	0	0	1	0	0	0.006	0
.	19.01.15-17.31.27-1-214058	88	5	5	1	0	1	647	2	2	0	0	NA	NA	NA	30	27	505	169	166	343	154	150	14	7	0	0.028	0.041	0
.	19.01.15-17.31.28-1-214060	152	29	29	12	0	8	658	28	28	0	0	NA	NA	NA	49	48	520	170	171	355	152	151	101	2	23	0.194	0.012	0.135
.	19.01.15-17.31.32-1-214068	150	19	19	3	0	2	655	16	16	0	0	NA	NA	NA	52	35	510	167	171	353	149	153	26	28	10	0.051	0.168	0.058
.	19.01.15-17.31.32-1-214069	123	12	12	3	0	2	662	11	11	0	0	NA	NA	NA	33	46	519	172	168	357	155	150	46	7	4	0.089	0.041	0.024
.	19.01.15-17.31.37-1-214075	115	7	7	1	0	1	647	5	5	0	0	NA	NA	NA	36	33	503	171	172	342	151	154	8	1	3	0.016	0.006	0.017
.	19.01.15-17.31.40-1-214078	271	9	9	3	0	3	697	6	6	0	0	NA	NA	NA	99	90	546	178	179	382	157	158	26	9	1	0.048	0.051	0.006
.	19.01.15-17.31.48-1-214100	35	1	1	0	0	0	0	0	0	0	0	NA	NA	NA	13	6	490	164	165	0	0	0	0	0	1	0	0	0.006
.	19.01.15-17.31.49-1-214102	32	1	1	0	0	0	0	0	0	0	0	NA	NA	NA	8	10	494	165	164	0	0	0	0	0	0	0	0	0
.	19.01.15-17.31.51-1-214104	91	3	3	2	0	2	647	1	1	0	0	NA	NA	NA	27	30	506	169	168	345	153	149	12	0	0	0.024	0	0
.	19.01.15-17.31.58-1-214116	204	25	25	10	0	6	670	24	24	0	0	NA	NA	NA	76	60	525	175	173	361	156	153	115	1	12	0.219	0.006	0.069
.	19.01.15-17.32.02-1-214117	211	15	15	4	0	3	688	13	13	0	0	NA	NA	NA	56	77	533	180	177	373	158	157	73	4	3	0.137	0.022	0.017
.	19.01.15-17.32.07-1-214125	113	10	10	1	0	0	648	9	9	0	0	NA	NA	NA	39	34	506	174	167	342	155	151	23	0	0	0.045	0	0
.	19.01.15-17.32.08-1-214126	152	10	10	3	0	2	665	8	8	0	0	NA	NA	NA	47	46	517	174	168	357	159	149	37	2	0	0.072	0.011	0
.	19.01.15-17.32.17-1-214136	115	7	7	2	0	1	655	6	6	0	0	NA	NA	NA	24	34	510	168	169	353	152	150	12	2	0	0.024	0.012	0
.	19.01.15-17.32.22-1-214143	120	4	4	0	0	0	652	3	3	0	0	NA	NA	NA	34	35	510	171	167	353	149	150	9	1	0	0.018	0.006	0
.	19.01.15-17.32.23-1-214146	122	15	15	5	0	5	643	14	14	0	0	NA	NA	NA	35	34	512	170	165	352	150	141	23	11	3	0.045	0.065	0.018
.	19.01.15-17.32.29-1-214152	95	12	12	3	0	2	643	11	11	0	0	NA	NA	NA	33	27	504	167	169	344	146	153	20	15	4	0.04	0.09	0.024
.	19.01.15-17.32.30-1-214154	199	9	9	2	0	2	674	7	7	0	0	NA	NA	NA	64	58	523	176	172	367	158	149	32	8	0	0.061	0.045	0
.	19.01.15-17.32.40-1-214160	89	4	4	1	0	1	636	2	2	0	0	NA	NA	NA	19	20	502	167	164	344	149	143	5	1	1	0.01	0.006	0.006
.	19.01.15-17.32.41-1-214177	33	1	1	0	0	0	0	0	0	0	0	NA	NA	NA	11	9	494	165	163	0	0	0	0	0	1	0	0	0.006
.	19.01.15-17.32.42-1-214178	147	12	12	1	0	0	670	9	9	0	0	NA	NA	NA	35	48	512	175	174	356	159	155	24	3	3	0.047	0.017	0.017
.	19.01.15-17.32.44-1-214179	146	26	26	9	0	8	649	23	23	0	0	NA	NA	NA	39	30	509	167	167	350	150	149	85	7	7	0.167	0.042	0.042
.	19.01.15-17.32.45-1-214181	117	4	4	0	0	0	667	3	3	0	0	NA	NA	NA	36	45	520	170	168	361	154	152	17	1	0	0.033	0.006	0
.	19.01.15-17.32.50-1-214185	156	15	15	5	0	3	663	13	13	0	0	NA	NA	NA	49	42	517	168	170	358	151	154	53	1	10	0.103	0.006	0.059
.	19.01.15-17.32.52-1-214186	57	3	3	0	0	0	649	2	2	0	0	NA	NA	NA	19	29	505	172	165	350	153	146	6	0	5	0.012	0	0.03
.	19.01.15-17.32.55-1-214188	225	39	39	15	0	14	694	36	36	0	0	NA	NA	NA	63	77	535	176	179	375	157	162	102	25	9	0.191	0.142	0.05
.	19.01.15-17.32.57-1-214193	148	33	33	9	0	6	667	29	29	0	0	NA	NA	NA	47	52	520	174	171	359	155	153	120	9	22	0.231	0.052	0.129
.	19.01.15-17.32.58-1-214194	32	1	1	0	0	0	0	0	0	0	0	NA	NA	NA	9	6	492	165	162	0	0	0	0	0	0	0	0	0
.	19.01.15-17.33.00-1-214197	176	15	15	4	0	2	685	12	12	0	0	NA	NA	NA	54	72	530	178	177	367	161	157	44	3	14	0.083	0.017	0.079
.	19.01.15-17.33.05-1-214202	64	4	4	0	0	0	639	3	3	0	0	NA	NA	NA	29	23	502	168	166	344	148	147	16	0	0	0.032	0	0
.	19.01.15-17.33.07-1-214204	60	2	2	1	0	1	348	1	1	0	0	NA	NA	NA	16	11	493	168	163	187	80	81	0	5	0	0	0.03	0
.	19.01.15-17.33.08-1-214205	143	8	8	0	0	0	668	7	7	0	0	NA	NA	NA	43	47	516	173	171	360	155	153	13	0	2	0.025	0	0.012
.	19.01.15-17.33.26-1-214228	256	29	29	8	0	5	707	26	26	0	0	NA	NA	NA	73	91	541	185	178	382	167	158	86	9	10	0.159	0.049	0.056
.	19.01.15-17.33.29-1-214236	146	8	8	2	0	2	663	7	7	0	0	NA	NA	NA	56	52	518	172	175	358	151	154	28	0	0	0.054	0	0
.	19.01.15-17.33.36-1-214243	180	19	19	13	0	10	670	18	18	0	0	NA	NA	NA	42	48	516	172	173	360	153	157	47	29	0	0.091	0.169	0
.	19.01.15-17.33.46-1-214262	268	27	27	7	0	7	695	25	25	0	0	NA	NA	NA	64	90	548	176	179	379	156	160	93	2	0	0.17	0.011	0
.	19.01.15-17.33.50-1-214264	120	8	8	5	0	3	663	7	7	0	0	NA	NA	NA	38	48	516	175	170	354	155	154	17	6	0	0.033	0.034	0
.	19.01.15-17.33.54-1-214267	148	11	11	3	0	2	654	8	8	0	0	NA	NA	NA	61	44	509	173	175	345	151	158	24	10	3	0.047	0.058	0.017
.	19.01.15-17.33.54-1-214268	63	3	3	0	0	0	647	2	2	0	0	NA	NA	NA	24	29	501	174	167	342	156	149	4	4	0	0.008	0.023	0
.	19.01.15-17.34.03-1-214279	149	9	9	0	0	0	671	8	8	0	0	NA	NA	NA	45	52	520	171	174	363	153	155	23	4	6	0.044	0.023	0.034
.	19.01.15-17.34.14-1-214293	124	11	11	4	0	2	666	7	7	0	0	NA	NA	NA	42	49	518	171	173	362	149	155	44	7	0	0.085	0.041	0
.	19.01.15-17.34.16-1-214296	89	9	9	2	0	2	649	7	7	0	0	NA	NA	NA	33	31	506	171	167	347	154	148	26	0	0	0.051	0	0
.	19.01.15-17.34.20-1-214305	31	1	1	0	0	0	0	0	0	0	0	NA	NA	NA	7	12	495	165	165	0	0	0	0	0	0	0	0	0
.	19.01.15-17.34.22-1-214313	60	2	2	0	0	0	627	1	1	0	0	NA	NA	NA	27	16	497	164	168	336	147	144	0	0	4	0	0	0.024
.	19.01.15-17.34.22-1-214314	88	6	6	3	0	2	641	5	5	0	0	NA	NA	NA	24	24	501	172	164	342	153	146	7	4	0	0.014	0.023	0
.	19.01.15-17.34.25-1-214319	121	9	9	1	0	0	661	7	7	0	0	NA	NA	NA	37	46	516	172	171	354	155	152	20	0	10	0.039	0	0.058
.	19.01.15-17.34.26-1-214320	119	10	10	3	0	2	649	8	8	0	0	NA	NA	NA	53	34	507	171	169	345	152	152	44	0	0	0.087	0	0
.	19.01.15-17.34.33-1-214327	317	31	31	6	0	3	703	27	27	0	0	NA	NA	NA	82	87	543	177	180	382	160	161	97	12	9	0.179	0.068	0.05
.	19.01.15-17.34.35-1-214328	90	3	3	1	0	1	650	2	2	0	0	NA	NA	NA	30	35	512	171	165	350	153	147	6	0	0	0.012	0	0
.	19.01.15-17.34.37-1-214330	87	6	6	2	0	1	648	5	5	0	0	NA	NA	NA	34	32	513	165	167	351	149	148	22	3	3	0.043	0.018	0.018
.	19.01.15-17.34.37-1-214331	64	4	4	1	0	1	646	3	3	0	0	NA	NA	NA	32	27	500	171	169	342	153	151	19	0	0	0.038	0	0
.	19.01.15-17.34.39-1-214334	147	46	46	8	0	5	651	43	43	0	0	NA	NA	NA	54	42	507	175	173	341	158	152	159	10	0	0.314	0.057	0
.	19.01.15-17.34.42-1-214352	93	5	5	1	0	0	639	4	4	0	0	NA	NA	NA	28	19	497	168	167	339	151	149	17	0	0	0.034	0	0
.	19.01.15-17.34.48-1-214357	88	3	3	2	0	2	659	2	2	0	0	NA	NA	NA	20	41	513	169	172	351	152	156	11	0	0	0.021	0	0
.	19.01.15-17.34.51-1-214359	91	4	4	1	0	0	650	3	3	0	0	NA	NA	NA	34	30	505	172	166	351	150	149	31	0	6	0.061	0	0.036
.	19.01.15-17.34.51-1-214361	117	14	14	4	0	2	646	12	12	0	0	NA	NA	NA	35	37	515	167	168	351	145	150	19	28	2	0.037	0.168	0.012
.	19.01.15-17.34.56-1-214363	151	6	6	2	0	2	674	5	5	0	0	NA	NA	NA	47	57	522	179	169	363	161	150	13	5	4	0.025	0.028	0.024
.	19.01.15-17.34.58-1-214364	207	20	20	7	0	6	656	18	18	0	0	NA	NA	NA	73	47	520	170	170	358	148	150	44	31	4	0.085	0.182	0.024
.	19.01.15-17.35.00-1-214367	89	9	9	2	0	2	644	8	8	0	0	NA	NA	NA	33	25	505	166	167	347	149	148	18	4	6	0.036	0.024	0.036
.	19.01.15-17.35.04-1-214372	88	3	3	1	0	1	635	2	2	0	0	NA	NA	NA	27	27	503	169	168	344	146	145	2	3	1	0.004	0.018	0.006
.	19.01.15-17.35.08-1-214376	172	35	35	15	0	12	666	31	31	0	0	NA	NA	NA	51	53	514	182	170	353	164	149	124	17	22	0.241	0.093	0.129
.	19.01.15-17.35.15-1-214387	152	14	14	1	0	1	663	13	13	0	0	NA	NA	NA	59	53	525	171	170	362	151	150	51	0	2	0.097	0	0.012
.	19.01.15-17.35.18-1-214393	62	2	2	0	0	0	553	0	0	0	0	NA	NA	NA	20	12	495	164	166	296	131	126	1	0	0	0.002	0	0
.	19.01.15-17.35.18-1-214395	180	21	21	7	0	5	667	19	19	0	0	NA	NA	NA	62	55	524	174	170	363	156	148	77	17	0	0.147	0.098	0
.	19.01.15-17.35.29-1-214408	144	16	16	1	0	1	675	14	14	0	0	NA	NA	NA	37	59	526	169	177	364	153	158	38	11	1	0.072	0.065	0.006
.	19.01.15-17.35.32-1-214411	30	1	1	1	0	1	0	0	0	0	0	NA	NA	NA	8	14	497	165	165	0	0	0	1	0	0	0.002	0	0
.	19.01.15-17.35.34-1-214412	184	13	13	4	0	3	674	11	11	0	0	NA	NA	NA	52	61	524	175	175	358	158	158	33	0	1	0.063	0	0.006
.	19.01.15-17.35.34-1-214413	39	1	1	0	0	0	0	0	0	0	0	NA	NA	NA	11	15	498	166	164	0	0	0	3	0	0	0.006	0	0
.	19.01.15-17.35.39-1-214416	66	4	4	1	0	1	634	3	3	0	0	NA	NA	NA	26	23	502	169	165	342	146	146	7	0	1	0.014	0	0.006
.	19.01.15-17.35.50-1-214434	208	85	85	31	0	21	666	78	78	0	0	NA	NA	NA	65	54	524	174	169	361	155	150	247	25	28	0.471	0.144	0.166
.	19.01.15-17.35.50-1-214435	166	23	23	6	0	6	665	22	22	0	0	NA	NA	NA	54	53	517	172	177	356	151	158	84	5	9	0.162	0.029	0.051
.	19.01.15-17.35.51-1-214436	240	20	20	4	0	1	674	18	18	0	0	NA	NA	NA	65	58	521	175	175	361	157	156	82	19	5	0.157	0.109	0.029
.	19.01.15-17.36.02-1-214452	90	8	8	1	0	1	653	6	6	0	0	NA	NA	NA	31	35	502	177	169	345	156	152	22	2	4	0.044	0.011	0.024
.	19.01.15-17.36.05-1-214456	123	16	16	0	0	0	658	15	15	0	0	NA	NA	NA	47	44	518	171	168	361	151	146	35	16	1	0.068	0.094	0.006
.	19.01.15-17.36.10-1-214461	205	23	23	10	0	6	683	22	22	0	0	NA	NA	NA	65	66	525	178	176	365	160	158	86	13	10	0.164	0.073	0.057
.	19.01.15-17.36.19-1-214474	36	1	1	1	0	1	0	0	0	0	0	NA	NA	NA	16	1	489	163	162	0	0	0	0	0	0	0	0	0
.	19.01.15-17.36.25-1-214481	31	1	1	0	0	0	0	0	0	0	0	NA	NA	NA	8	9	492	166	164	0	0	0	0	0	0	0	0	0
.	19.01.15-17.36.30-1-214492	214	35	35	8	0	7	660	31	31	0	0	NA	NA	NA	72	46	513	176	170	348	160	152	125	22	6	0.244	0.125	0.035
.	19.01.15-17.36.32-1-214498	207	16	16	6	0	4	665	15	15	0	0	NA	NA	NA	70	49	519	174	169	360	153	152	33	5	12	0.064	0.029	0.071
.	19.01.15-17.36.33-1-214501	296	33	33	8	0	4	689	29	29	0	0	NA	NA	NA	76	73	537	176	173	376	159	154	100	24	9	0.186	0.136	0.052
.	19.01.15-17.36.35-1-214502	139	5	5	1	0	1	663	4	4	0	0	NA	NA	NA	45	44	517	171	169	358	154	151	16	1	0	0.031	0.006	0
.	19.01.15-17.36.46-1-214525	153	11	11	3	0	2	665	9	9	0	0	NA	NA	NA	45	49	517	173	172	353	157	155	35	6	0	0.068	0.035	0
.	19.01.15-17.36.54-1-214529	31	1	1	0	0	0	0	0	0	0	0	NA	NA	NA	10	5	490	165	163	0	0	0	0	0	0	0	0	0
.	19.01.15-17.36.57-1-214533	154	8	8	5	0	4	660	7	7	0	0	NA	NA	NA	51	48	518	174	169	355	157	148	26	3	0	0.05	0.017	0
.	19.01.15-17.36.59-1-214536	93	6	6	2	0	1	646	5	5	0	0	NA	NA	NA	33	31	509	168	167	347	147	152	12	9	0	0.024	0.054	0
.	19.01.15-17.37.10-1-214548	191	18	18	7	0	5	655	16	16	0	0	NA	NA	NA	65	45	518	172	168	354	153	148	53	2	11	0.102	0.012	0.065
.	19.01.15-17.37.12-1-214550	117	12	12	1	0	1	660	9	9	0	0	NA	NA	NA	43	37	510	173	167	355	157	148	30	9	3	0.059	0.052	0.018
.	19.01.15-17.37.18-1-214560	60	2	2	0	0	0	638	1	1	0	0	NA	NA	NA	18	15	496	165	167	340	148	150	4	0	0	0.008	0	0
.	19.01.15-17.37.19-1-214563	331	31	31	14	0	10	709	27	27	0	0	NA	NA	NA	100	102	551	180	184	387	162	160	125	15	8	0.227	0.083	0.043
.	19.01.15-17.37.22-1-214566	147	21	21	4	0	4	656	16	16	0	0	NA	NA	NA	43	42	516	169	170	358	145	153	35	16	10	0.068	0.095	0.059
.	19.01.15-17.37.32-1-214577	62	2	2	1	0	1	653	1	1	0	0	NA	NA	NA	19	34	506	171	170	348	152	153	5	0	0	0.01	0	0
.	19.01.15-17.37.32-1-214578	120	10	10	2	0	2	645	9	9	0	0	NA	NA	NA	25	33	505	170	171	347	148	150	26	4	4	0.051	0.024	0.023
.	19.01.15-17.37.35-1-214581	117	8	8	1	0	1	667	7	7	0	0	NA	NA	NA	27	46	513	174	172	356	157	154	33	0	0	0.064	0	0
.	19.01.15-17.37.39-1-214584	203	31	31	7	0	6	681	26	26	0	0	NA	NA	NA	59	69	530	182	170	366	162	153	127	14	7	0.24	0.077	0.041
.	19.01.15-17.37.42-1-214603	148	14	14	5	0	4	661	12	12	0	0	NA	NA	NA	44	50	512	178	173	355	158	148	43	7	8	0.084	0.039	0.046
.	19.01.15-17.37.47-1-214608	255	27	27	6	0	4	688	25	25	0	0	NA	NA	NA	81	71	538	178	168	377	159	152	98	24	6	0.182	0.135	0.036
.	19.01.15-17.37.53-1-214611	64	2	2	1	0	1	640	1	1	0	0	NA	NA	NA	23	18	499	166	166	342	148	150	8	0	0	0.016	0	0
.	19.01.15-17.37.54-1-214612	148	11	11	4	0	3	670	9	9	0	0	NA	NA	NA	43	52	524	168	173	362	150	158	56	14	0	0.107	0.083	0
.	19.01.15-17.38.00-1-214622	211	22	22	6	0	4	687	19	19	0	0	NA	NA	NA	69	70	527	180	176	369	160	158	90	9	10	0.171	0.05	0.057
.	19.01.15-17.38.05-1-214629	33	1	1	1	0	1	0	0	0	0	0	NA	NA	NA	8	4	492	163	162	0	0	0	0	0	1	0	0	0.006
.	19.01.15-17.38.08-1-214632	121	19	19	5	0	5	644	15	15	0	0	NA	NA	NA	32	34	508	170	169	346	150	148	41	4	15	0.081	0.024	0.089
.	19.01.15-17.38.09-1-214635	215	16	16	10	0	9	695	15	15	0	0	NA	NA	NA	64	77	536	178	176	374	163	158	67	4	2	0.125	0.022	0.011
.	19.01.15-17.38.09-1-214636	122	10	10	3	0	2	647	9	9	0	0	NA	NA	NA	37	27	505	165	170	347	147	153	20	11	6	0.04	0.067	0.035
.	19.01.15-17.38.12-1-214638	266	31	31	9	0	4	703	27	27	0	0	NA	NA	NA	77	87	534	185	181	376	168	159	126	4	6	0.236	0.022	0.033
.	19.01.15-17.38.23-1-214655	67	3	3	0	0	0	646	2	2	0	0	NA	NA	NA	26	24	499	168	170	344	150	152	0	0	5	0	0	0.029
.	19.01.15-17.38.31-1-214666	125	29	29	7	0	2	665	26	26	0	0	NA	NA	NA	34	42	511	172	172	355	157	153	110	13	2	0.215	0.076	0.012
.	19.01.15-17.38.36-1-214668	87	6	6	1	0	1	652	5	5	0	0	NA	NA	NA	31	40	515	168	170	353	150	149	11	11	2	0.021	0.065	0.012
.	19.01.15-17.38.37-1-214670	88	10	10	5	0	4	649	9	9	0	0	NA	NA	NA	33	30	509	168	166	350	151	148	21	2	12	0.041	0.012	0.072
.	19.01.15-17.38.42-1-214688	70	9	9	2	0	1	646	7	7	0	0	NA	NA	NA	27	27	501	168	171	346	148	152	13	1	13	0.026	0.006	0.076
.	19.01.15-17.38.55-1-214695	63	2	2	0	0	0	638	1	1	0	0	NA	NA	NA	22	21	503	168	163	348	149	141	7	0	1	0.014	0	0.006
.	19.01.15-17.38.56-1-214696	94	8	8	4	0	3	651	7	7	0	0	NA	NA	NA	27	33	511	169	166	354	149	148	29	7	0	0.057	0.041	0
.	19.01.15-17.39.04-1-214702	336	46	46	16	0	12	720	45	45	0	0	NA	NA	NA	85	104	549	184	184	388	166	166	157	24	5	0.286	0.13	0.027
.	19.01.15-17.39.10-1-214705	90	6	6	2	0	2	649	5	5	0	0	NA	NA	NA	33	32	505	174	166	350	152	147	13	4	2	0.026	0.023	0.012
.	19.01.15-17.39.14-1-214711	176	20	20	6	0	4	663	18	18	0	0	NA	NA	NA	53	51	523	167	174	357	151	155	80	5	2	0.153	0.03	0.011
.	19.01.15-17.39.20-1-214719	214	14	14	5	0	3	669	11	11	0	0	NA	NA	NA	75	63	526	175	175	361	156	152	72	1	0	0.137	0.006	0
.	19.01.15-17.39.24-1-214725	34	1	1	0	0	0	0	0	0	0	0	NA	NA	NA	10	13	496	165	165	0	0	0	0	1	0	0	0.006	0
.	19.01.15-17.39.24-1-214726	231	18	18	6	0	5	677	13	13	0	0	NA	NA	NA	73	64	525	174	178	365	154	158	56	21	14	0.107	0.121	0.079
.	19.01.15-17.39.27-1-214727	35	1	1	0	0	0	0	0	0	0	0	NA	NA	NA	4	5	493	163	162	0	0	0	0	0	2	0	0	0.012
.	19.01.15-17.39.29-1-214730	90	3	3	2	0	2	633	2	2	0	0	NA	NA	NA	24	19	497	167	168	342	146	145	3	0	7	0.006	0	0.042
.	19.01.15-17.39.35-1-214735	180	50	50	11	0	8	660	46	46	0	0	NA	NA	NA	63	53	525	169	172	363	150	147	147	18	12	0.28	0.107	0.07
.	19.01.15-17.39.36-1-214739	35	1	1	0	0	0	0	0	0	0	0	NA	NA	NA	7	5	490	166	162	0	0	0	0	0	0	0	0	0
.	19.01.15-17.39.38-1-214741	237	28	28	11	0	6	691	25	25	0	0	NA	NA	NA	62	75	527	177	184	366	159	166	71	39	9	0.135	0.22	0.049
.	19.01.15-17.39.49-1-214760	89	14	14	2	0	2	640	13	13	0	0	NA	NA	NA	32	23	501	168	167	344	146	150	31	4	3	0.062	0.024	0.018
.	19.01.15-17.40.01-1-214772	204	27	27	12	0	9	689	24	24	0	0	NA	NA	NA	64	67	518	185	177	360	168	161	130	0	3	0.251	0	0.017
.	19.01.15-17.40.11-1-214780	112	12	12	3	0	3	666	10	10	0	0	NA	NA	NA	46	54	519	175	173	362	153	151	54	1	4	0.104	0.006	0.023
.	19.01.15-17.40.18-1-214793	36	1	1	0	0	0	0	0	0	0	0	NA	NA	NA	12	14	496	165	166	0	0	0	1	0	0	0.002	0	0
.	19.01.15-17.40.26-1-214800	36	1	1	1	0	1	0	0	0	0	0	NA	NA	NA	8	8	494	163	164	0	0	0	0	0	1	0	0	0.006
.	19.01.15-17.40.27-1-214802	89	3	3	2	0	2	643	2	2	0	0	NA	NA	NA	33	25	502	167	169	347	146	150	6	0	0	0.012	0	0
.	19.01.15-17.40.29-1-214811	153	15	15	3	0	2	665	13	13	0	0	NA	NA	NA	50	51	518	176	170	354	158	153	48	4	5	0.093	0.023	0.029
.	19.01.15-17.40.41-1-214834	65	5	5	1	0	1	632	4	4	0	0	NA	NA	NA	25	15	496	169	163	341	145	146	9	8	6	0.018	0.047	0.037
.	19.01.15-17.40.44-1-214838	33	1	1	0	0	0	0	0	0	0	0	NA	NA	NA	7	9	492	165	165	0	0	0	0	0	0	0	0	0
.	19.01.15-17.40.46-1-214842	188	52	52	15	0	10	680	50	50	0	0	NA	NA	NA	55	63	531	172	173	371	155	154	169	52	4	0.318	0.302	0.023
.	19.01.15-17.40.49-1-214848	92	7	7	3	0	3	645	6	6	0	0	NA	NA	NA	21	23	504	168	164	347	153	145	11	2	1	0.022	0.012	0.006
.	19.01.15-17.40.51-1-214849	333	54	54	15	0	10	698	50	50	0	0	NA	NA	NA	104	89	541	183	178	381	163	154	217	20	9	0.401	0.109	0.051
.	19.01.15-17.40.53-1-214853	60	3	3	1	0	1	642	2	2	0	0	NA	NA	NA	22	24	503	168	166	347	148	147	0	4	2	0	0.024	0.012
.	19.01.15-17.40.55-1-214857	58	3	3	1	0	1	636	2	2	0	0	NA	NA	NA	23	17	497	167	166	342	147	147	8	0	0	0.016	0	0
.	19.01.15-17.40.57-1-214861	67	2	2	2	0	2	645	1	1	0	0	NA	NA	NA	29	33	510	167	169	351	145	149	0	4	4	0	0.024	0.024
.	19.01.15-17.41.00-1-214862	145	8	8	2	0	2	657	7	7	0	0	NA	NA	NA	32	37	510	170	170	353	149	155	28	0	0	0.055	0	0
.	19.01.15-17.41.03-1-214865	64	2	2	1	0	1	348	1	1	0	0	NA	NA	NA	17	12	494	166	165	193	74	81	3	0	0	0.006	0	0
.	19.01.15-17.41.08-1-214871	33	1	1	0	0	0	0	0	0	0	0	NA	NA	NA	11	12	494	168	163	0	0	0	0	0	1	0	0	0.006
.	19.01.15-17.41.08-1-214872	265	46	46	22	0	14	677	42	42	0	0	NA	NA	NA	66	60	522	176	175	363	157	157	157	36	9	0.301	0.205	0.051
.	19.01.15-17.41.10-1-214874	66	3	3	2	0	2	634	0	0	0	0	NA	NA	NA	33	28	506	169	166	343	148	143	2	0	6	0.004	0	0.036
.	19.01.15-17.41.13-1-214878	177	15	15	6	0	5	674	13	13	0	0	NA	NA	NA	55	57	525	174	171	366	152	156	56	8	6	0.107	0.046	0.035
.	19.01.15-17.41.14-1-214880	148	14	14	4	0	3	668	13	13	0	0	NA	NA	NA	31	46	514	172	173	358	156	154	40	0	0	0.078	0	0
.	19.01.15-17.41.15-1-214884	169	14	14	6	0	5	672	13	13	0	0	NA	NA	NA	50	63	524	175	177	359	154	159	49	14	10	0.094	0.08	0.056
.	19.01.15-17.41.21-1-214897	90	9	9	3	0	3	644	7	7	0	0	NA	NA	NA	32	32	507	170	168	344	152	148	13	11	3	0.026	0.065	0.018
.	19.01.15-17.41.25-1-214901	34	1	1	0	0	0	0	0	0	0	0	NA	NA	NA	12	11	496	165	163	0	0	0	0	0	2	0	0	0.012
.	19.01.15-17.41.27-1-214902	90	11	11	2	0	2	652	9	9	0	0	NA	NA	NA	38	38	512	169	170	351	150	151	36	6	1	0.07	0.036	0.006
.	19.01.15-17.41.48-1-214931	93	3	3	1	0	0	643	2	2	0	0	NA	NA	NA	39	30	502	170	171	341	149	153	6	2	0	0.012	0.012	0
.	19.01.15-17.41.50-1-214932	145	8	8	2	0	1	660	6	6	0	0	NA	NA	NA	42	41	510	169	175	353	148	159	40	6	4	0.078	0.036	0.023
.	19.01.15-17.41.53-1-214934	34	1	1	0	0	0	0	0	0	0	0	NA	NA	NA	11	12	496	165	164	0	0	0	0	0	1	0	0	0.006
.	19.01.15-17.41.55-1-214937	121	12	12	2	0	1	659	11	11	0	0	NA	NA	NA	42	41	506	179	169	348	160	151	25	9	0	0.049	0.05	0
.	19.01.15-17.41.59-1-214945	128	8	8	1	0	1	657	7	7	0	0	NA	NA	NA	51	37	508	171	171	353	152	152	28	0	2	0.055	0	0.012
.	19.01.15-17.42.00-1-214954	121	14	14	4	0	2	659	12	12	0	0	NA	NA	NA	43	44	511	171	175	351	152	156	26	8	0	0.051	0.047	0
.	19.01.15-17.42.04-1-214963	37	1	1	0	0	0	0	0	0	0	0	NA	NA	NA	12	10	494	166	163	0	0	0	0	0	3	0	0	0.018
.	19.01.15-17.42.05-1-214965	181	23	23	6	0	5	673	19	19	0	0	NA	NA	NA	48	59	523	173	176	363	153	157	54	9	5	0.103	0.052	0.028
.	19.01.15-17.42.07-1-214966	168	10	10	1	0	1	666	8	8	0	0	NA	NA	NA	54	54	522	172	173	363	151	152	14	4	9	0.027	0.023	0.052
.	19.01.15-17.42.11-1-214970	131	15	15	1	0	1	663	13	13	0	0	NA	NA	NA	48	49	522	170	170	362	149	152	32	1	5	0.061	0.006	0.029
.	19.01.15-17.42.15-1-214977	277	88	88	28	0	19	681	77	77	0	0	NA	NA	NA	81	69	527	178	177	368	157	156	239	53	18	0.454	0.298	0.102
.	19.01.15-17.42.20-1-214987	123	8	8	1	0	1	667	7	7	0	0	NA	NA	NA	40	54	521	173	173	358	154	155	29	11	0	0.056	0.064	0
.	19.01.15-17.42.21-1-214991	234	24	24	6	0	4	685	22	22	0	0	NA	NA	NA	69	67	535	171	174	375	151	159	69	8	0	0.129	0.047	0
.	19.01.15-17.42.29-1-214999	305	36	36	11	0	7	714	31	31	0	0	NA	NA	NA	99	103	546	188	182	382	169	163	128	28	9	0.234	0.149	0.049
.	19.01.15-17.42.30-1-215002	118	12	12	4	0	4	659	11	11	0	0	NA	NA	NA	29	39	511	168	173	355	150	154	34	3	26	0.067	0.018	0.15
.	19.01.15-17.42.37-1-215011	311	67	67	21	0	15	697	65	65	0	0	NA	NA	NA	91	81	537	180	177	376	163	158	215	44	11	0.4	0.244	0.062
.	19.01.15-17.42.38-1-215012	33	1	1	0	0	0	0	0	0	0	0	NA	NA	NA	8	10	494	166	163	0	0	0	0	1	0	0	0.006	0
.	19.01.15-17.42.40-1-215014	61	2	2	0	0	0	100	1	1	0	0	NA	NA	NA	16	24	501	168	168	54	28	18	2	2	0	0.004	0.012	0
.	19.01.15-17.42.40-1-215015	89	7	7	1	0	1	645	6	6	0	0	NA	NA	NA	25	29	510	167	165	348	152	145	17	4	1	0.033	0.024	0.006
.	19.01.15-17.42.41-1-215031	34	1	1	0	0	0	0	0	0	0	0	NA	NA	NA	5	9	491	168	163	0	0	0	0	0	0	0	0	0
.	19.01.15-17.42.44-1-215034	61	3	3	1	0	1	637	2	2	0	0	NA	NA	NA	23	22	503	166	166	344	146	147	6	0	3	0.012	0	0.018
.	19.01.15-17.42.47-1-215038	149	26	26	9	0	6	659	24	24	0	0	NA	NA	NA	59	46	517	170	172	356	149	154	95	21	0	0.184	0.124	0
.	19.01.15-17.42.57-1-215043	201	20	20	5	0	4	684	18	18	0	0	NA	NA	NA	57	68	534	175	172	375	154	155	83	16	20	0.155	0.091	0.116
.	19.01.15-17.42.59-1-215045	66	2	2	0	0	0	351	1	1	0	0	NA	NA	NA	24	11	495	165	164	180	89	82	4	1	0	0.008	0.006	0
.	19.01.15-17.42.59-1-215046	152	14	14	4	0	2	671	11	11	0	0	NA	NA	NA	48	55	520	173	175	363	155	153	54	17	7	0.104	0.098	0.04
.	19.01.15-17.43.00-1-215047	296	52	52	19	0	11	699	46	46	0	0	NA	NA	NA	76	87	549	176	175	387	155	157	164	30	8	0.299	0.17	0.046
.	19.01.15-17.43.12-1-215060	117	8	8	4	0	3	660	7	7	0	0	NA	NA	NA	37	50	520	170	173	358	148	154	16	0	7	0.031	0	0.04
.	19.01.15-17.43.30-1-215086	210	15	15	2	0	2	686	11	11	0	0	NA	NA	NA	50	79	540	172	180	378	150	158	35	4	5	0.065	0.023	0.028
.	19.01.15-17.43.33-1-215093	62	2	2	1	0	1	645	1	1	0	0	NA	NA	NA	19	27	507	167	166	350	148	147	2	0	2	0.004	0	0.012
.	19.01.15-17.43.34-1-215094	91	8	8	3	0	2	651	7	7	0	0	NA	NA	NA	41	29	503	171	168	347	153	151	18	4	7	0.036	0.023	0.042
.	19.01.15-17.43.34-1-215095	87	5	5	4	0	3	649	4	4	0	0	NA	NA	NA	23	26	503	169	167	350	150	149	16	0	0	0.032	0	0
.	19.01.15-17.43.35-1-215099	84	3	3	0	0	0	648	2	2	0	0	NA	NA	NA	45	44	513	174	170	346	154	148	0	2	2	0	0.011	0.012
.	19.01.15-17.43.48-1-215123	143	12	12	5	0	2	664	11	11	0	0	NA	NA	NA	45	39	507	176	169	356	158	150	32	3	7	0.063	0.017	0.041
.	19.01.15-17.43.49-1-215124	125	7	7	1	0	1	655	4	4	0	0	NA	NA	NA	34	39	512	167	173	351	151	153	17	0	7	0.033	0	0.04
.	19.01.15-17.43.49-1-215125	122	11	11	1	0	0	648	9	9	0	0	NA	NA	NA	38	31	507	168	169	351	148	149	25	7	0	0.049	0.042	0
.	19.01.15-17.43.52-1-215128	36	1	1	0	0	0	0	0	0	0	0	NA	NA	NA	15	9	492	166	164	0	0	0	4	0	0	0.008	0	0
.	19.01.15-17.43.55-1-215131	31	1	1	0	0	0	0	0	0	0	0	NA	NA	NA	8	13	496	165	165	0	0	0	0	0	0	0	0	0
.	19.01.15-17.43.57-1-215134	113	5	5	0	0	0	640	4	4	0	0	NA	NA	NA	25	25	504	169	165	348	149	143	6	0	7	0.012	0	0.042
.	19.01.15-17.44.00-1-215137	150	20	20	9	0	7	671	19	19	0	0	NA	NA	NA	43	52	511	179	175	350	162	159	74	17	3	0.145	0.095	0.017
.	19.01.15-17.44.08-1-215150	276	21	21	7	0	6	690	19	19	0	0	NA	NA	NA	95	82	533	182	180	366	163	161	76	10	6	0.143	0.055	0.033
.	19.01.15-17.44.09-1-215155	94	7	7	2	0	2	655	5	5	0	0	NA	NA	NA	25	28	503	170	168	349	154	152	25	0	3	0.05	0	0.018
.	19.01.15-17.44.11-1-215158	206	23	23	6	0	3	681	20	20	0	0	NA	NA	NA	54	59	527	172	173	370	155	156	82	0	7	0.156	0	0.04
.	19.01.15-17.44.11-1-215159	150	8	8	3	0	1	662	7	7	0	0	NA	NA	NA	48	49	512	181	169	351	163	148	27	0	9	0.053	0	0.053
.	19.01.15-17.44.11-1-215161	67	3	3	0	0	0	640	2	2	0	0	NA	NA	NA	27	26	502	169	168	342	150	148	9	0	0	0.018	0	0
.	19.01.15-17.44.13-1-215166	155	17	17	4	0	3	648	16	16	0	0	NA	NA	NA	58	34	508	167	172	349	147	152	62	16	1	0.122	0.096	0.006
.	19.01.15-17.44.16-1-215172	88	6	6	0	0	0	655	4	4	0	0	NA	NA	NA	35	36	505	170	174	343	154	158	11	7	0	0.022	0.041	0
.	19.01.15-17.44.28-1-215195	207	17	17	8	0	7	677	15	15	0	0	NA	NA	NA	66	70	531	178	174	366	156	155	50	14	2	0.094	0.079	0.011
.	19.01.15-17.44.29-1-215198	37	1	1	0	0	0	0	0	0	0	0	NA	NA	NA	12	15	496	165	167	0	0	0	0	0	0	0	0	0
.	19.01.15-17.44.32-1-215202	145	10	10	4	0	2	653	8	8	0	0	NA	NA	NA	50	45	516	169	173	352	149	152	46	0	0	0.089	0	0
.	19.01.15-17.44.36-1-215205	293	40	40	8	0	5	711	34	34	0	0	NA	NA	NA	93	101	549	183	182	389	160	162	124	34	7	0.226	0.186	0.038
.	19.01.15-17.44.37-1-215206	204	26	26	5	0	5	687	25	25	0	0	NA	NA	NA	56	67	527	179	174	370	162	155	105	37	9	0.199	0.207	0.052
.	19.01.15-17.44.42-1-215225	90	5	5	2	0	2	638	4	4	0	0	NA	NA	NA	44	25	504	168	166	346	143	149	14	1	0	0.028	0.006	0
.	19.01.15-17.44.50-1-215234	60	3	3	0	0	0	636	2	2	0	0	NA	NA	NA	27	20	499	166	168	341	146	149	3	2	0	0.006	0.012	0
.	19.01.15-17.44.52-1-215236	264	53	53	14	0	12	702	48	48	0	0	NA	NA	NA	74	80	536	179	178	376	164	162	164	26	7	0.306	0.145	0.039
.	19.01.15-17.44.59-1-215241	182	6	6	2	0	2	674	5	5	0	0	NA	NA	NA	43	54	517	179	171	362	159	153	14	10	6	0.027	0.056	0.035
.	19.01.15-17.45.00-1-215244	59	2	2	0	0	0	636	1	1	0	0	NA	NA	NA	29	18	500	167	164	339	152	145	5	0	2	0.01	0	0.012
.	19.01.15-17.45.01-1-215246	65	3	3	0	0	0	637	2	2	0	0	NA	NA	NA	32	25	506	168	164	346	147	144	7	0	4	0.014	0	0.024
.	19.01.15-17.45.04-1-215252	86	3	3	0	0	0	634	2	2	0	0	NA	NA	NA	27	22	503	167	165	343	148	143	5	0	1	0.01	0	0.006
.	19.01.15-17.45.05-1-215253	35	1	1	0	0	0	0	0	0	0	0	NA	NA	NA	13	11	497	164	163	0	0	0	0	0	0	0	0	0
.	19.01.15-17.45.08-1-215255	240	51	51	13	0	8	702	48	48	0	0	NA	NA	NA	57	88	531	188	182	368	169	165	166	8	22	0.313	0.043	0.121
.	19.01.15-17.45.18-1-215268	151	10	10	4	0	3	653	9	9	0	0	NA	NA	NA	46	39	512	169	171	354	150	149	40	7	7	0.078	0.041	0.041
.	19.01.15-17.45.19-1-215270	173	9	9	2	0	2	665	7	7	0	0	NA	NA	NA	52	52	519	172	174	356	153	156	18	7	10	0.035	0.041	0.057
.	19.01.15-17.45.21-1-215273	173	12	12	3	0	3	681	10	10	0	0	NA	NA	NA	47	64	525	174	178	367	155	159	23	19	0	0.044	0.109	0
.	19.01.15-17.45.21-1-215274	121	9	9	4	0	4	654	8	8	0	0	NA	NA	NA	44	34	503	170	174	347	153	154	22	8	8	0.044	0.047	0.046
.	19.01.15-17.45.32-1-215284	241	32	32	7	0	5	678	29	29	0	0	NA	NA	NA	66	57	518	181	171	362	162	154	142	13	5	0.274	0.072	0.029
.	19.01.15-17.45.50-1-215311	119	19	19	3	0	3	657	17	17	0	0	NA	NA	NA	43	49	521	174	167	355	152	150	43	6	4	0.083	0.034	0.024
.	19.01.15-17.45.51-1-215312	151	14	14	3	0	3	671	12	12	0	0	NA	NA	NA	45	52	522	173	170	364	156	151	33	7	0	0.063	0.04	0
.	19.01.15-17.45.53-1-215314	208	40	40	16	0	9	687	36	36	0	0	NA	NA	NA	60	68	527	175	179	365	159	163	167	4	5	0.317	0.023	0.028
.	19.01.15-17.45.57-1-215316	323	48	48	16	0	11	705	45	45	0	0	NA	NA	NA	93	91	542	185	177	381	167	157	178	25	10	0.328	0.135	0.056
.	19.01.15-17.45.58-1-215317	274	57	57	18	0	13	690	54	54	0	0	NA	NA	NA	75	78	542	179	170	375	162	153	170	23	34	0.314	0.128	0.2
.	19.01.15-17.46.16-1-215343	31	1	1	1	0	1	0	0	0	0	0	NA	NA	NA	9	10	495	165	163	0	0	0	0	0	0	0	0	0
.	19.01.15-17.46.25-1-215355	120	14	14	4	0	3	651	12	12	0	0	NA	NA	NA	40	31	505	172	167	348	154	149	23	10	12	0.046	0.058	0.072
.	19.01.15-17.46.40-1-215373	177	25	25	5	0	4	672	23	23	0	0	NA	NA	NA	63	57	519	172	179	359	153	160	103	17	9	0.198	0.099	0.05
.	19.01.15-17.46.40-1-215389	91	3	3	1	0	1	634	2	2	0	0	NA	NA	NA	24	19	497	167	168	338	147	149	3	0	0	0.006	0	0
.	19.01.15-17.46.47-1-215394	149	21	21	5	0	3	666	20	20	0	0	NA	NA	NA	27	49	515	175	172	358	154	154	40	27	0	0.078	0.154	0
.	19.01.15-17.46.51-1-215398	362	38	38	17	0	10	710	37	37	0	0	NA	NA	NA	93	103	549	180	187	386	157	167	139	27	14	0.253	0.15	0.075
.	19.01.15-17.46.54-1-215402	150	9	9	3	0	3	652	7	7	0	0	NA	NA	NA	62	45	517	174	167	354	154	144	26	0	6	0.05	0	0.036
.	19.01.15-17.46.59-1-215407	61	5	5	1	0	1	641	4	4	0	0	NA	NA	NA	19	17	498	169	163	341	153	147	12	2	2	0.024	0.012	0.012
.	19.01.15-17.47.14-1-215423	64	2	2	1	0	1	640	1	1	0	0	NA	NA	NA	23	23	507	164	165	350	143	147	0	6	0	0	0.037	0
.	19.01.15-17.47.14-1-215424	35	1	1	1	0	1	0	0	0	0	0	NA	NA	NA	8	9	492	165	165	0	0	0	3	0	0	0.006	0	0
.	19.01.15-17.47.20-1-215432	86	3	3	1	0	1	644	2	2	0	0	NA	NA	NA	22	22	500	167	168	346	149	149	3	0	3	0.006	0	0.018
.	19.01.15-17.47.23-1-215439	37	1	1	0	0	0	0	0	0	0	0	NA	NA	NA	14	11	495	164	165	0	0	0	2	0	0	0.004	0	0
.	19.01.15-17.47.24-1-215440	66	2	2	0	0	0	449	0	0	0	0	NA	NA	NA	13	15	499	163	166	242	104	103	5	0	0	0.01	0	0
.	19.01.15-17.47.30-1-215445	32	1	1	0	0	0	0	0	0	0	0	NA	NA	NA	13	8	495	164	162	0	0	0	0	0	0	0	0	0
.	19.01.15-17.47.30-1-215446	156	22	22	6	0	3	660	18	18	0	0	NA	NA	NA	48	51	517	177	170	350	159	151	107	16	0	0.207	0.09	0
.	19.01.15-17.47.31-1-215448	117	5	5	2	0	2	646	4	4	0	0	NA	NA	NA	55	35	511	167	170	354	144	148	11	9	1	0.022	0.054	0.006
.	19.01.15-17.47.33-1-215449	238	21	21	6	0	5	696	19	19	0	0	NA	NA	NA	77	79	537	171	184	380	149	167	54	15	5	0.101	0.088	0.027
.	19.01.15-17.47.39-1-215455	115	8	8	3	0	1	649	7	7	0	0	NA	NA	NA	29	30	505	170	168	348	153	148	26	0	2	0.051	0	0.012
.	19.01.15-17.47.39-1-215457	172	28	28	4	0	4	656	25	25	0	0	NA	NA	NA	39	40	505	180	168	347	160	149	102	12	9	0.202	0.067	0.054
.	19.01.15-17.47.43-1-215477	181	8	8	3	0	2	672	6	6	0	0	NA	NA	NA	65	57	525	172	173	362	154	156	40	0	3	0.076	0	0.017
.	19.01.15-17.47.43-1-215478	182	37	37	12	0	8	663	33	33	0	0	NA	NA	NA	66	57	526	173	171	361	154	148	116	11	20	0.221	0.064	0.117
.	19.01.15-17.47.48-1-215480	242	38	38	11	0	10	673	34	34	0	0	NA	NA	NA	78	55	524	173	171	363	157	153	112	16	11	0.214	0.092	0.064
.	19.01.15-17.48.09-1-215503	242	45	45	16	0	11	699	40	40	0	0	NA	NA	NA	77	87	537	184	179	378	162	159	150	23	5	0.279	0.125	0.028
.	19.01.15-17.48.09-1-215505	66	7	7	0	0	0	646	4	4	0	0	NA	NA	NA	20	27	508	168	164	350	150	146	13	0	0	0.026	0	0
.	19.01.15-17.48.11-1-215507	228	16	16	3	0	3	679	12	12	0	0	NA	NA	NA	79	62	529	176	170	371	159	149	91	6	0	0.172	0.034	0
.	19.01.15-17.48.19-1-215521	38	1	1	0	0	0	0	0	0	0	0	NA	NA	NA	14	12	494	166	165	0	0	0	1	0	0	0.002	0	0
.	19.01.15-17.48.24-1-215527	319	20	20	5	0	3	704	14	14	0	0	NA	NA	NA	89	91	536	192	176	376	172	156	63	6	7	0.118	0.031	0.04
.	19.01.15-17.48.24-1-215528	211	18	18	5	0	5	693	15	15	0	0	NA	NA	NA	60	76	538	177	174	377	159	157	77	2	8	0.143	0.011	0.046
.	19.01.15-17.48.30-1-215532	238	21	21	6	0	3	689	18	18	0	0	NA	NA	NA	76	71	525	182	177	367	165	157	72	8	0	0.137	0.044	0
.	19.01.15-17.48.33-1-215539	61	2	2	0	0	0	0	1	1	0	0	NA	NA	NA	18	13	496	165	165	0	0	0	1	1	0	0.002	0.006	0
.	19.01.15-17.48.37-1-215544	121	11	11	5	0	5	671	10	10	0	0	NA	NA	NA	41	53	516	172	178	359	153	159	48	6	1	0.093	0.035	0.006
.	19.01.15-17.48.54-1-215568	95	4	4	1	0	1	635	3	3	0	0	NA	NA	NA	31	22	499	168	168	342	149	144	0	5	2	0	0.03	0.012
.	19.01.15-17.49.09-1-215578	94	4	4	0	0	0	644	3	3	0	0	NA	NA	NA	22	25	503	167	168	346	150	148	8	3	2	0.016	0.018	0.012
.	19.01.15-17.49.09-1-215579	91	6	6	1	0	1	639	5	5	0	0	NA	NA	NA	23	23	501	171	164	342	152	145	8	0	10	0.016	0	0.061
.	19.01.15-17.49.11-1-215581	299	27	27	7	0	3	704	26	26	0	0	NA	NA	NA	71	87	542	179	179	381	161	162	117	0	10	0.216	0	0.056
.	19.01.15-17.49.13-1-215585	56	2	2	1	0	1	253	1	1	0	0	NA	NA	NA	22	22	496	169	170	128	60	65	3	0	3	0.006	0	0.018
.	19.01.15-17.49.14-1-215589	124	5	5	0	0	0	659	3	3	0	0	NA	NA	NA	39	42	512	171	172	355	152	152	12	8	0	0.023	0.047	0
.	19.01.15-17.49.16-1-215591	206	25	25	5	0	4	687	22	22	0	0	NA	NA	NA	51	65	523	176	179	365	160	162	65	21	11	0.124	0.119	0.061
.	19.01.15-17.49.16-1-215592	169	12	12	2	0	2	675	11	11	0	0	NA	NA	NA	50	57	519	174	177	359	155	161	31	12	12	0.06	0.069	0.068
.	19.01.15-17.49.19-1-215597	90	4	4	1	0	1	659	3	3	0	0	NA	NA	NA	32	47	515	170	175	351	152	156	5	0	6	0.01	0	0.034
.	19.01.15-17.49.23-1-215606	125	10	10	3	0	2	650	9	9	0	0	NA	NA	NA	34	34	509	169	169	351	151	148	34	9	0	0.067	0.053	0
.	19.01.15-17.49.24-1-215609	167	13	13	1	0	0	675	12	12	0	0	NA	NA	NA	50	58	525	175	171	366	156	153	49	3	2	0.093	0.017	0.012
.	19.01.15-17.49.26-1-215614	60	2	2	1	0	1	0	1	1	0	0	NA	NA	NA	18	14	499	166	162	0	0	0	4	0	0	0.008	0	0
.	19.01.15-17.49.30-1-215620	91	6	6	2	0	2	650	5	5	0	0	NA	NA	NA	16	25	503	171	164	347	154	149	6	11	0	0.012	0.064	0
.	19.01.15-17.49.31-1-215623	115	10	10	4	0	3	643	7	7	0	0	NA	NA	NA	47	37	507	170	173	343	147	153	34	0	14	0.067	0	0.081
.	19.01.15-17.49.35-1-215626	109	14	14	4	0	3	648	13	13	0	0	NA	NA	NA	39	34	504	170	173	344	151	153	43	6	9	0.085	0.035	0.052
.	19.01.15-17.49.43-1-215646	194	48	48	8	0	4	668	47	47	0	0	NA	NA	NA	58	50	519	171	173	360	154	154	130	30	2	0.25	0.175	0.012
.	19.01.15-17.49.45-1-215647	240	50	50	23	0	15	692	43	43	0	0	NA	NA	NA	61	69	528	178	176	369	162	161	116	67	31	0.22	0.376	0.176
.	19.01.15-17.49.49-1-215650	84	5	5	0	0	0	633	4	4	0	0	NA	NA	NA	28	18	497	169	165	337	153	143	5	0	8	0.01	0	0.048
.	19.01.15-17.49.54-1-215655	89	3	3	0	0	0	650	2	2	0	0	NA	NA	NA	18	25	501	170	167	346	154	150	11	0	0	0.022	0	0
.	19.01.15-17.49.55-1-215656	237	32	32	9	0	8	677	31	31	0	0	NA	NA	NA	67	65	532	171	175	369	153	155	100	17	12	0.188	0.099	0.069
.	19.01.15-17.49.59-1-215660	207	12	12	4	0	4	660	11	11	0	0	NA	NA	NA	79	46	514	170	175	352	152	156	34	15	0	0.066	0.088	0
.	19.01.15-17.49.59-1-215661	85	6	6	0	0	0	651	5	5	0	0	NA	NA	NA	36	35	511	171	166	351	153	147	17	0	12	0.033	0	0.072
.	19.01.15-17.50.00-1-215662	243	15	15	5	0	3	692	14	14	0	0	NA	NA	NA	71	77	539	179	172	378	160	154	90	5	0	0.167	0.028	0
.	19.01.15-17.50.06-1-215680	206	38	38	11	0	8	680	30	30	0	0	NA	NA	NA	54	71	533	175	176	371	154	155	142	16	4	0.266	0.091	0.023
.	19.01.15-17.50.09-1-215684	122	17	17	3	0	3	648	16	16	0	0	NA	NA	NA	34	32	508	168	169	347	151	150	68	0	1	0.134	0	0.006
.	19.01.15-17.50.17-1-215697	180	14	14	4	0	2	672	12	12	0	0	NA	NA	NA	59	54	522	172	173	366	153	153	57	0	4	0.109	0	0.023
.	19.01.15-17.50.24-1-215707	62	2	2	1	0	1	353	1	1	0	0	NA	NA	NA	16	14	496	165	166	182	84	87	4	0	0	0.008	0	0
.	19.01.15-17.50.31-1-215717	177	26	26	8	0	5	672	25	25	0	0	NA	NA	NA	48	53	516	179	171	361	157	154	109	11	2	0.211	0.061	0.012
.	19.01.15-17.50.35-1-215722	32	1	1	0	0	0	0	0	0	0	0	NA	NA	NA	3	5	491	165	162	0	0	0	0	0	0	0	0	0
.	19.01.15-17.50.37-1-215726	88	6	6	2	0	2	649	5	5	0	0	NA	NA	NA	29	31	510	171	163	354	149	146	15	1	0	0.029	0.006	0
.	19.01.15-17.50.38-1-215729	263	29	29	1	0	1	695	27	27	0	0	NA	NA	NA	75	81	540	179	175	381	159	155	109	13	9	0.202	0.073	0.051
.	19.01.15-17.50.40-1-215746	92	3	3	1	0	1	640	2	2	0	0	NA	NA	NA	34	29	508	168	166	343	149	148	6	0	0	0.012	0	0
.	19.01.15-17.50.46-1-215752	118	14	14	3	0	2	660	13	13	0	0	NA	NA	NA	32	40	511	170	172	351	155	154	19	9	17	0.037	0.053	0.099
.	19.01.15-17.50.47-1-215753	67	4	4	0	0	0	652	3	3	0	0	NA	NA	NA	25	39	510	167	175	352	146	154	9	3	0	0.018	0.018	0
.	19.01.15-17.50.50-1-215755	196	20	20	2	0	1	684	18	18	0	0	NA	NA	NA	61	62	523	177	175	365	160	159	57	3	2	0.109	0.017	0.011
.	19.01.15-17.50.56-1-215760	86	4	4	0	0	0	648	3	3	0	0	NA	NA	NA	27	35	509	169	170	352	145	151	4	5	3	0.008	0.03	0.018
.	19.01.15-17.50.56-1-215761	38	1	1	0	0	0	0	0	0	0	0	NA	NA	NA	14	12	497	165	163	0	0	0	2	0	0	0.004	0	0
.	19.01.15-17.50.59-1-215762	61	4	4	0	0	0	643	3	3	0	0	NA	NA	NA	24	25	502	169	167	345	149	149	4	7	0	0.008	0.041	0
.	19.01.15-17.51.01-1-215767	64	3	3	0	0	0	646	2	2	0	0	NA	NA	NA	25	32	506	173	166	346	154	146	10	0	3	0.02	0	0.018
.	19.01.15-17.51.06-1-215774	178	24	24	8	0	5	667	19	19	0	0	NA	NA	NA	46	48	522	170	169	364	150	153	66	22	15	0.126	0.129	0.089
.	19.01.15-17.51.11-1-215780	119	7	7	1	0	1	655	5	5	0	0	NA	NA	NA	41	39	511	173	168	351	154	150	11	7	0	0.022	0.04	0
.	19.01.15-17.51.23-1-215796	205	35	35	14	0	9	675	29	29	0	0	NA	NA	NA	72	65	526	174	178	363	154	158	152	23	4	0.289	0.132	0.022
.	19.01.15-17.51.23-1-215797	180	15	15	2	0	2	671	13	13	0	0	NA	NA	NA	60	62	525	175	175	362	156	153	32	3	6	0.061	0.017	0.034
.	19.01.15-17.51.24-1-215798	154	11	11	5	0	3	664	10	10	0	0	NA	NA	NA	47	48	509	180	172	349	161	154	33	13	1	0.065	0.072	0.006
.	19.01.15-17.51.49-1-215826	166	13	13	1	0	1	665	9	9	0	0	NA	NA	NA	58	52	523	168	174	364	148	153	22	9	9	0.042	0.054	0.052
.	19.01.15-17.51.49-1-215827	211	13	13	3	0	3	691	11	11	0	0	NA	NA	NA	74	80	536	175	182	373	156	162	26	0	16	0.049	0	0.088
.	19.01.15-17.51.53-1-215831	85	4	4	1	0	1	637	3	3	0	0	NA	NA	NA	24	25	504	169	165	346	146	145	9	0	3	0.018	0	0.018
.	19.01.15-17.51.54-1-215833	95	7	7	2	0	1	649	5	5	0	0	NA	NA	NA	35	35	509	168	171	346	151	152	24	0	0	0.047	0	0
.	19.01.15-17.52.08-1-215846	85	5	5	1	0	1	635	4	4	0	0	NA	NA	NA	36	21	499	169	166	340	147	148	6	0	3	0.012	0	0.018
.	19.01.15-17.52.14-1-215850	85	7	7	0	0	0	653	5	5	0	0	NA	NA	NA	20	31	504	167	173	346	152	155	21	1	0	0.042	0.006	0
.	19.01.15-17.52.14-1-215852	178	27	27	6	0	5	669	26	26	0	0	NA	NA	NA	56	56	526	172	171	361	151	157	77	12	10	0.146	0.07	0.058
.	19.01.15-17.52.15-1-215857	62	5	5	2	0	2	632	4	4	0	0	NA	NA	NA	27	16	497	166	166	338	147	147	2	0	9	0.004	0	0.054
.	19.01.15-17.52.27-1-215866	32	1	1	0	0	0	0	0	0	0	0	NA	NA	NA	7	5	492	163	163	0	0	0	0	0	1	0	0	0.006
.	19.01.15-17.52.29-1-215870	59	2	2	0	0	0	639	1	1	0	0	NA	NA	NA	29	29	506	170	166	347	146	146	2	0	1	0.004	0	0.006
.	19.01.15-17.52.29-1-215872	181	7	7	2	0	2	674	6	6	0	0	NA	NA	NA	64	62	530	172	173	368	153	153	27	2	0	0.051	0.012	0
.	19.01.15-17.52.40-1-215880	86	7	7	1	0	1	634	6	6	0	0	NA	NA	NA	34	23	500	170	166	337	147	150	13	0	12	0.026	0	0.072
.	19.01.15-17.52.40-1-215896	176	14	14	6	0	5	655	12	12	0	0	NA	NA	NA	41	43	517	170	169	359	149	147	34	11	10	0.066	0.065	0.059
.	19.01.15-17.52.43-1-215897	338	19	19	9	0	7	702	17	17	0	0	NA	NA	NA	89	85	549	176	173	387	158	157	56	13	5	0.102	0.074	0.029
.	19.01.15-17.52.46-1-215898	99	8	8	3	0	3	656	7	7	0	0	NA	NA	NA	23	36	509	171	169	351	156	149	17	5	1	0.033	0.029	0.006
.	19.01.15-17.52.49-1-215902	121	10	10	1	0	1	651	9	9	0	0	NA	NA	NA	35	31	504	168	172	345	152	154	28	5	0	0.056	0.03	0
.	19.01.15-17.52.49-1-215903	58	2	2	0	0	0	634	1	1	0	0	NA	NA	NA	23	14	497	167	163	339	149	146	4	0	0	0.008	0	0
.	19.01.15-17.52.56-1-215907	261	23	23	11	0	8	693	20	20	0	0	NA	NA	NA	84	84	530	181	186	365	161	167	80	28	9	0.151	0.155	0.048
.	19.01.15-17.52.59-1-215910	67	2	2	1	0	1	642	1	1	0	0	NA	NA	NA	28	23	499	170	167	342	152	148	0	1	1	0	0.006	0.006
.	19.01.15-17.53.00-1-215911	62	4	4	0	0	0	641	3	3	0	0	NA	NA	NA	24	20	498	166	169	344	147	150	10	6	0	0.02	0.036	0
.	19.01.15-17.53.04-1-215917	118	7	7	4	0	3	649	5	5	0	0	NA	NA	NA	31	30	507	171	165	352	150	147	27	6	0	0.053	0.035	0
.	19.01.15-17.53.08-1-215922	66	2	2	1	0	1	637	1	1	0	0	NA	NA	NA	29	23	502	168	166	343	147	147	3	0	2	0.006	0	0.012
.	19.01.15-17.53.11-1-215925	206	39	39	12	0	7	679	38	38	0	0	NA	NA	NA	61	63	530	173	173	369	154	156	167	25	11	0.315	0.145	0.064
.	19.01.15-17.53.12-1-215926	121	9	9	1	0	1	652	8	8	0	0	NA	NA	NA	44	42	514	175	166	351	154	147	21	1	0	0.041	0.006	0
.	19.01.15-17.53.14-1-215930	116	5	5	1	0	1	648	4	4	0	0	NA	NA	NA	50	39	512	170	170	346	152	150	19	1	0	0.037	0.006	0
.	19.01.15-17.53.19-1-215939	148	9	9	1	0	1	666	7	7	0	0	NA	NA	NA	44	54	525	170	172	360	152	154	13	6	5	0.025	0.035	0.029
.	19.01.15-17.53.23-1-215947	243	45	45	13	0	7	685	39	39	0	0	NA	NA	NA	95	77	528	184	178	364	163	158	159	13	14	0.301	0.071	0.079
.	19.01.15-17.53.30-1-215952	62	2	2	0	0	0	633	1	1	0	0	NA	NA	NA	26	18	502	165	164	345	145	143	0	4	3	0	0.024	0.018
.	19.01.15-17.53.30-1-215953	131	11	11	3	0	2	660	10	10	0	0	NA	NA	NA	45	42	513	173	169	355	157	148	21	6	0	0.041	0.035	0
.	19.01.15-17.53.36-1-215957	33	1	1	1	0	1	0	0	0	0	0	NA	NA	NA	4	7	494	163	163	0	0	0	0	1	0	0	0.006	0
.	19.01.15-17.53.43-1-215978	264	18	18	8	0	4	685	16	16	0	0	NA	NA	NA	85	64	530	176	171	374	157	154	52	1	6	0.098	0.006	0.035
.	19.01.15-17.53.46-1-215979	117	8	8	3	0	2	654	7	7	0	0	NA	NA	NA	34	38	515	168	168	358	150	146	23	0	4	0.045	0	0.024
.	19.01.15-17.53.49-1-215980	125	9	9	2	0	2	660	7	7	0	0	NA	NA	NA	27	36	510	171	168	357	154	149	24	0	6	0.047	0	0.036
.	19.01.15-17.53.50-1-215981	64	3	3	1	0	1	646	2	2	0	0	NA	NA	NA	24	29	505	170	167	346	151	149	7	5	0	0.014	0.029	0
.	19.01.15-17.53.53-1-215988	64	3	3	0	0	0	635	0	0	0	0	NA	NA	NA	28	20	499	167	167	340	148	147	5	5	0	0.01	0.03	0
.	19.01.15-17.54.04-1-215995	60	3	3	1	0	1	640	2	2	0	0	NA	NA	NA	27	23	503	168	165	343	150	147	11	0	0	0.022	0	0
.	19.01.15-17.54.04-1-215996	149	9	9	4	0	2	660	7	7	0	0	NA	NA	NA	46	48	515	175	171	355	152	153	45	0	1	0.087	0	0.006
.	19.01.15-17.54.06-1-216001	86	5	5	2	0	1	645	4	4	0	0	NA	NA	NA	34	34	508	170	169	346	150	149	25	0	0	0.049	0	0
.	19.01.15-17.54.07-1-216002	88	4	4	2	0	2	641	3	3	0	0	NA	NA	NA	35	27	501	171	168	341	151	149	20	0	0	0.04	0	0
.	19.01.15-17.54.08-1-216011	119	6	6	2	0	1	656	4	4	0	0	NA	NA	NA	49	33	513	166	167	359	149	148	18	4	9	0.035	0.024	0.054
.	19.01.15-17.54.14-1-216016	92	3	3	1	0	1	651	2	2	0	0	NA	NA	NA	31	32	509	170	166	352	152	147	13	0	0	0.026	0	0
.	19.01.15-17.54.14-1-216017	143	15	15	5	0	3	669	13	13	0	0	NA	NA	NA	41	53	515	179	172	354	161	154	55	7	0	0.107	0.039	0
.	19.01.15-17.54.18-1-216024	265	37	37	11	0	8	695	36	36	0	0	NA	NA	NA	85	84	537	179	181	371	159	165	116	11	16	0.216	0.061	0.088
.	19.01.15-17.54.22-1-216032	204	50	50	10	0	7	665	44	44	0	0	NA	NA	NA	49	53	522	176	168	362	152	151	117	50	7	0.224	0.284	0.042
.	19.01.15-17.54.23-1-216034	63	3	3	1	0	1	632	1	1	0	0	NA	NA	NA	28	15	500	165	163	341	149	142	5	5	0	0.01	0.03	0
.	19.01.15-17.54.26-1-216038	32	1	1	0	0	0	0	0	0	0	0	NA	NA	NA	8	9	493	166	163	0	0	0	0	0	1	0	0	0.006
.	19.01.15-17.54.29-1-216043	33	1	1	1	0	1	0	0	0	0	0	NA	NA	NA	7	11	496	165	163	0	0	0	0	1	0	0	0.006	0
.	19.01.15-17.54.29-1-216044	65	4	4	1	0	1	626	3	3	0	0	NA	NA	NA	30	17	500	166	164	341	145	140	9	1	0	0.018	0.006	0
.	19.01.15-17.54.29-1-216045	65	4	4	2	0	2	639	3	3	0	0	NA	NA	NA	22	24	501	170	166	340	153	146	7	0	0	0.014	0	0
.	19.01.15-17.54.31-1-216048	69	2	2	2	0	2	450	1	1	0	0	NA	NA	NA	21	18	496	169	166	236	107	107	2	2	0	0.004	0.012	0
.	19.01.15-17.54.35-1-216049	211	11	11	3	0	3	670	10	10	0	0	NA	NA	NA	61	58	527	169	175	364	151	155	38	12	4	0.072	0.071	0.023
.	19.01.15-17.54.41-1-216052	121	13	13	2	0	2	660	12	12	0	0	NA	NA	NA	40	54	520	172	175	353	153	154	54	5	0	0.104	0.029	0
.	19.01.15-17.54.41-1-216068	88	8	8	1	0	1	642	7	7	0	0	NA	NA	NA	29	30	508	168	167	347	147	148	25	2	4	0.049	0.012	0.024
.	19.01.15-17.54.47-1-216076	64	3	3	2	0	1	630	2	2	0	0	NA	NA	NA	34	18	496	169	166	337	148	145	6	11	0	0.012	0.065	0
.	19.01.15-17.54.48-1-216077	327	20	20	7	0	4	706	19	19	0	0	NA	NA	NA	86	94	552	176	179	391	156	159	99	13	0	0.179	0.074	0
.	19.01.15-17.54.49-1-216078	204	70	70	24	0	18	659	66	66	0	0	NA	NA	NA	53	49	520	171	171	355	151	153	202	9	18	0.388	0.053	0.105
.	19.01.15-17.54.59-1-216087	92	6	6	2	0	1	647	5	5	0	0	NA	NA	NA	30	27	501	170	169	342	153	152	13	2	2	0.026	0.012	0.012
.	19.01.15-17.55.03-1-216090	88	4	4	0	0	0	648	2	2	0	0	NA	NA	NA	35	30	510	165	168	352	144	152	6	6	0	0.012	0.036	0
.	19.01.15-17.55.05-1-216095	93	4	4	1	0	1	635	2	2	0	0	NA	NA	NA	35	20	500	168	165	342	148	145	5	0	7	0.01	0	0.042
.	19.01.15-17.55.19-1-216105	87	4	4	2	0	1	642	3	3	0	0	NA	NA	NA	29	25	502	168	168	343	148	151	9	0	1	0.018	0	0.006
.	19.01.15-17.55.22-1-216109	129	11	11	3	0	2	663	9	9	0	0	NA	NA	NA	57	54	518	177	172	352	157	154	31	10	1	0.06	0.056	0.006
.	19.01.15-17.55.26-1-216115	63	4	4	1	0	1	402	2	2	0	0	NA	NA	NA	13	11	494	166	164	215	87	100	3	0	0	0.006	0	0
.	19.01.15-17.55.33-1-216126	30	1	1	0	0	0	0	0	0	0	0	NA	NA	NA	14	11	494	165	165	0	0	0	0	0	0	0	0	0
.	19.01.15-17.55.34-1-216128	64	2	2	2	0	2	646	1	1	0	0	NA	NA	NA	21	25	500	170	168	345	149	152	3	0	4	0.006	0	0.024
.	19.01.15-17.55.38-1-216129	175	24	24	8	0	5	682	23	23	0	0	NA	NA	NA	53	66	529	174	176	366	158	158	95	9	6	0.18	0.052	0.034
.	19.01.15-17.55.38-1-216131	112	11	11	3	0	2	664	10	10	0	0	NA	NA	NA	52	55	522	174	172	360	153	151	28	7	2	0.054	0.04	0.012
.	19.01.15-17.55.39-1-216134	179	24	24	8	0	5	658	20	20	0	0	NA	NA	NA	55	44	509	172	176	352	153	153	88	2	4	0.173	0.012	0.023
.	19.01.15-17.55.44-1-216154	84	5	5	0	0	0	642	4	4	0	0	NA	NA	NA	26	23	500	168	168	341	149	152	3	0	5	0.006	0	0.03
.	19.01.15-17.55.48-1-216162	61	2	2	1	0	0	639	1	1	0	0	NA	NA	NA	18	21	504	167	163	346	149	144	0	0	10	0	0	0.061
.	19.01.15-17.55.51-1-216163	117	7	7	2	0	1	652	6	6	0	0	NA	NA	NA	39	32	510	167	168	353	148	151	20	0	1	0.039	0	0.006
.	19.01.15-17.55.57-1-216167	57	2	2	0	0	0	0	1	1	0	0	NA	NA	NA	25	17	496	168	166	0	0	0	1	0	0	0.002	0	0
.	19.01.15-17.55.59-1-216169	121	13	13	2	0	1	668	10	10	0	0	NA	NA	NA	38	46	512	175	172	356	158	154	35	9	6	0.068	0.051	0.035
.	19.01.15-17.56.01-1-216172	153	14	14	5	0	3	661	12	12	0	0	NA	NA	NA	45	40	509	171	173	351	155	155	34	25	7	0.067	0.146	0.04
.	19.01.15-17.56.01-1-216173	39	1	1	0	0	0	0	0	0	0	0	NA	NA	NA	5	9	493	166	163	0	0	0	0	0	0	0	0	0
.	19.01.15-17.56.03-1-216176	33	1	1	1	0	1	0	0	0	0	0	NA	NA	NA	19	5	492	164	162	0	0	0	0	0	0	0	0	0
.	19.01.15-17.56.03-1-216177	117	6	6	0	0	0	649	5	5	0	0	NA	NA	NA	38	30	508	167	168	351	147	151	14	2	0	0.028	0.012	0
.	19.01.15-17.56.05-1-216185	148	19	19	7	0	5	661	18	18	0	0	NA	NA	NA	37	40	510	170	173	352	155	154	54	5	4	0.106	0.029	0.023
.	19.01.15-17.56.10-1-216197	63	3	3	1	0	1	643	1	1	0	0	NA	NA	NA	26	21	499	165	170	345	147	151	6	0	1	0.012	0	0.006
.	19.01.15-17.56.19-1-216214	174	24	24	6	0	5	668	23	23	0	0	NA	NA	NA	73	65	530	176	172	363	154	151	70	16	2	0.132	0.091	0.012
.	19.01.15-17.56.19-1-216215	291	29	29	14	0	8	694	26	26	0	0	NA	NA	NA	75	78	540	175	176	382	154	158	112	35	0	0.207	0.2	0
.	19.01.15-17.56.20-1-216217	172	35	35	11	0	9	672	32	32	0	0	NA	NA	NA	56	52	514	177	174	355	159	158	81	15	8	0.158	0.085	0.046
.	19.01.15-17.56.24-1-216224	152	10	10	2	0	1	673	9	9	0	0	NA	NA	NA	48	51	519	174	171	362	156	155	41	8	0	0.079	0.046	0
.	19.01.15-17.56.26-1-216225	172	14	14	3	0	3	653	12	12	0	0	NA	NA	NA	53	43	510	174	172	347	152	154	74	0	0	0.145	0	0
.	19.01.15-17.56.28-1-216230	31	1	1	0	0	0	0	0	0	0	0	NA	NA	NA	9	4	489	165	163	0	0	0	0	2	0	0	0.012	0
.	19.01.15-17.56.30-1-216240	205	37	37	14	0	12	679	31	31	0	0	NA	NA	NA	63	67	527	176	177	364	159	156	103	26	11	0.195	0.148	0.062
.	19.01.15-17.56.31-1-216247	234	52	52	11	0	8	693	47	47	0	0	NA	NA	NA	73	83	550	172	174	385	154	154	180	23	17	0.327	0.134	0.098
.	19.01.15-17.56.34-1-216248	93	14	14	1	0	1	654	12	12	0	0	NA	NA	NA	29	38	512	170	169	356	149	149	37	2	1	0.072	0.012	0.006
.	19.01.15-17.56.48-1-216281	95	5	5	1	0	1	644	4	4	0	0	NA	NA	NA	41	26	507	168	164	348	151	145	13	3	11	0.026	0.018	0.067
.	19.01.15-17.56.53-1-216283	120	11	11	5	0	4	661	10	10	0	0	NA	NA	NA	34	38	502	174	175	348	156	157	41	6	0	0.082	0.034	0
.	19.01.15-17.56.55-1-216286	260	82	82	25	0	20	690	75	75	0	0	NA	NA	NA	66	81	540	178	176	371	162	157	212	29	21	0.393	0.163	0.119
.	19.01.15-17.56.55-1-216288	62	2	2	1	0	1	451	1	1	0	0	NA	NA	NA	20	23	506	164	166	239	101	111	1	0	0	0.002	0	0
.	19.01.15-17.57.04-1-216295	268	25	25	10	0	7	695	22	22	0	0	NA	NA	NA	78	71	528	179	177	372	162	161	90	6	2	0.17	0.034	0.011
.	19.01.15-17.57.05-1-216296	31	1	1	0	0	0	0	0	0	0	0	NA	NA	NA	4	11	494	167	163	0	0	0	1	0	0	0.002	0	0
.	19.01.15-17.57.07-1-216298	116	11	11	2	0	1	656	9	9	0	0	NA	NA	NA	33	42	512	174	169	352	155	149	31	2	6	0.061	0.011	0.036
.	19.01.15-17.57.07-1-216299	31	1	1	0	0	0	0	0	0	0	0	NA	NA	NA	6	7	495	163	162	0	0	0	2	0	0	0.004	0	0
.	19.01.15-17.57.09-1-216301	90	7	7	4	0	3	638	5	5	0	0	NA	NA	NA	34	29	506	167	169	341	148	149	19	0	2	0.038	0	0.012
.	19.01.15-17.57.14-1-216310	85	3	3	1	0	1	648	1	1	0	0	NA	NA	NA	34	30	508	167	168	344	152	152	4	0	5	0.008	0	0.03
.	19.01.15-17.57.17-1-216315	219	18	18	6	0	4	690	15	15	0	0	NA	NA	NA	71	74	531	179	177	370	157	163	79	15	4	0.149	0.084	0.023
.	19.01.15-17.57.25-1-216330	35	1	1	0	0	0	0	0	0	0	0	NA	NA	NA	5	12	495	167	163	0	0	0	0	0	0	0	0	0
.	19.01.15-17.57.27-1-216331	62	2	2	2	0	2	645	1	1	0	0	NA	NA	NA	23	26	502	168	169	343	151	151	7	0	0	0.014	0	0
.	19.01.15-17.57.29-1-216334	120	4	4	1	0	1	651	3	3	0	0	NA	NA	NA	27	28	502	166	173	348	147	156	7	3	2	0.014	0.018	0.012
.	19.01.15-17.57.29-1-216335	32	1	1	1	0	1	0	0	0	0	0	NA	NA	NA	8	3	491	163	162	0	0	0	4	0	0	0.008	0	0
.	19.01.15-17.57.31-1-216339	93	3	3	0	0	0	659	2	2	0	0	NA	NA	NA	28	44	512	173	172	352	154	153	7	0	2	0.014	0	0.012
.	19.01.15-17.57.32-1-216340	141	8	8	1	0	0	672	7	7	0	0	NA	NA	NA	36	56	518	176	175	358	159	155	15	6	0	0.029	0.034	0
.	19.01.15-17.57.38-1-216348	154	12	12	6	0	4	658	11	11	0	0	NA	NA	NA	51	42	520	168	167	365	146	147	37	23	1	0.071	0.137	0.006
.	19.01.15-17.57.40-1-216349	62	3	3	2	0	2	638	2	2	0	0	NA	NA	NA	22	19	499	168	165	341	149	148	4	0	2	0.008	0	0.012
.	19.01.15-17.57.45-1-216369	152	26	26	6	0	5	667	23	23	0	0	NA	NA	NA	44	47	515	175	170	355	158	154	46	23	5	0.089	0.131	0.029
.	19.01.15-17.57.50-1-216372	124	6	6	1	0	1	649	5	5	0	0	NA	NA	NA	32	28	504	169	168	347	150	152	12	6	0	0.024	0.036	0
.	19.01.15-17.57.50-1-216373	147	17	17	2	0	2	660	16	16	0	0	NA	NA	NA	47	48	519	169	173	357	150	153	65	15	5	0.125	0.089	0.029
.	19.01.15-17.57.52-1-216374	116	12	12	3	0	3	649	9	9	0	0	NA	NA	NA	37	30	507	169	167	349	152	148	50	0	2	0.099	0	0.012
.	19.01.15-17.57.52-1-216375	62	2	2	1	0	1	641	1	1	0	0	NA	NA	NA	25	29	506	169	167	346	149	146	6	0	0	0.012	0	0
.	19.01.15-17.57.54-1-216377	174	46	46	19	0	12	672	42	42	0	0	NA	NA	NA	60	60	524	175	174	361	156	155	134	4	13	0.256	0.023	0.075
.	19.01.15-17.58.08-1-216390	37	1	1	1	0	1	0	0	0	0	0	NA	NA	NA	11	7	490	165	165	0	0	0	0	0	2	0	0	0.012
.	19.01.15-17.58.10-1-216400	173	33	33	12	0	9	652	31	31	0	0	NA	NA	NA	58	44	515	171	171	350	151	151	97	22	2	0.188	0.129	0.012
.	19.01.15-17.58.10-1-216401	123	14	14	5	0	4	663	12	12	0	0	NA	NA	NA	37	41	513	172	169	356	152	155	37	18	1	0.072	0.105	0.006
.	19.01.15-17.58.10-1-216402	296	40	40	13	0	11	677	38	38	0	0	NA	NA	NA	93	64	521	180	176	362	160	155	118	26	7	0.226	0.144	0.04
.	19.01.15-17.58.20-1-216419	317	47	47	15	0	11	719	46	46	0	0	NA	NA	NA	82	105	553	190	175	390	171	158	193	2	5	0.349	0.011	0.029
.	19.01.15-17.58.21-1-216421	146	6	6	2	0	2	674	5	5	0	0	NA	NA	NA	43	49	514	177	171	358	160	156	25	0	0	0.049	0	0
.	19.01.15-17.58.26-1-216427	115	9	9	3	0	1	653	7	7	0	0	NA	NA	NA	39	31	508	171	165	348	157	148	32	6	2	0.063	0.035	0.012
.	19.01.15-17.58.37-1-216438	92	6	6	1	0	1	650	4	4	0	0	NA	NA	NA	26	33	513	166	167	351	148	151	10	8	5	0.019	0.048	0.03
.	19.01.15-17.58.40-1-216457	148	8	8	3	0	3	658	5	5	0	0	NA	NA	NA	48	40	503	178	172	346	159	153	9	10	1	0.018	0.056	0.006
.	19.01.15-17.58.42-1-216458	153	9	9	4	0	4	673	7	7	0	0	NA	NA	NA	56	69	533	173	176	365	155	153	28	12	0	0.053	0.069	0
.	19.01.15-17.58.46-1-216461	94	5	5	2	0	1	643	4	4	0	0	NA	NA	NA	24	24	503	169	165	346	150	147	12	5	6	0.024	0.03	0.036
.	19.01.15-17.58.50-1-216468	89	11	11	0	0	0	628	10	10	0	0	NA	NA	NA	35	14	494	167	166	335	147	146	7	14	0	0.014	0.084	0
.	19.01.15-17.58.57-1-216471	149	9	9	2	0	2	663	8	8	0	0	NA	NA	NA	51	47	520	169	171	359	151	153	37	3	3	0.071	0.018	0.018
.	19.01.15-17.58.59-1-216473	119	13	13	5	0	2	665	12	12	0	0	NA	NA	NA	44	49	520	170	172	358	151	156	32	28	3	0.062	0.165	0.017
.	19.01.15-17.59.00-1-216475	64	8	8	2	0	2	649	7	7	0	0	NA	NA	NA	22	28	505	168	168	350	148	151	11	0	14	0.022	0	0.083
.	19.01.15-17.59.04-1-216480	212	11	11	1	0	1	679	10	10	0	0	NA	NA	NA	74	66	534	171	174	371	153	155	22	6	3	0.041	0.035	0.017
.	19.01.15-17.59.08-1-216482	126	7	7	0	0	0	662	6	6	0	0	NA	NA	NA	42	42	507	175	173	349	156	157	20	4	2	0.039	0.023	0.012
.	19.01.15-17.59.09-1-216485	181	12	12	3	0	3	671	10	10	0	0	NA	NA	NA	57	51	522	169	173	364	154	153	33	11	7	0.063	0.065	0.04
.	19.01.15-17.59.13-1-216497	64	2	2	0	0	0	249	1	1	0	0	NA	NA	NA	17	14	493	163	171	134	55	60	0	2	0	0	0.012	0
.	19.01.15-17.59.21-1-216513	242	15	15	3	0	3	682	14	14	0	0	NA	NA	NA	69	64	522	176	179	363	159	160	66	18	0	0.126	0.102	0
.	19.01.15-17.59.23-1-216516	35	1	1	0	0	0	0	0	0	0	0	NA	NA	NA	13	8	494	163	164	0	0	0	0	0	0	0	0	0
.	19.01.15-17.59.24-1-216518	34	1	1	0	0	0	0	0	0	0	0	NA	NA	NA	11	14	498	164	165	0	0	0	0	0	1	0	0	0.006
.	19.01.15-17.59.25-1-216521	66	4	4	0	0	0	632	3	3	0	0	NA	NA	NA	35	16	498	165	166	343	143	146	15	5	0	0.03	0.03	0
.	19.01.15-17.59.28-1-216527	144	12	12	5	0	3	659	11	11	0	0	NA	NA	NA	39	44	516	170	171	360	146	153	34	14	0	0.066	0.082	0
.	19.01.15-17.59.30-1-216534	114	6	6	3	0	2	644	4	4	0	0	NA	NA	NA	46	36	509	173	167	347	153	144	17	0	3	0.033	0	0.018
.	19.01.15-17.59.31-1-216537	96	5	5	1	0	1	658	4	4	0	0	NA	NA	NA	24	37	507	172	171	354	152	152	3	0	9	0.006	0	0.053
.	19.01.15-17.59.31-1-216538	96	5	5	3	0	3	647	3	3	0	0	NA	NA	NA	26	32	509	168	168	353	150	144	9	0	4	0.018	0	0.024
.	19.01.15-17.59.33-1-216540	95	5	5	1	0	1	654	3	3	0	0	NA	NA	NA	29	30	510	168	165	355	149	150	17	0	1	0.033	0	0.006
.	19.01.15-17.59.34-1-216541	168	42	42	3	0	2	662	40	40	0	0	NA	NA	NA	60	53	521	174	171	356	156	150	138	22	6	0.265	0.126	0.035
.	19.01.15-17.59.45-1-216561	291	49	49	16	0	10	702	48	48	0	0	NA	NA	NA	92	90	545	178	180	381	158	163	193	24	4	0.354	0.135	0.022
.	19.01.15-17.59.48-1-216563	203	36	36	8	0	6	674	34	34	0	0	NA	NA	NA	51	54	516	180	171	362	160	152	142	9	2	0.275	0.05	0.012
.	19.01.15-17.59.51-1-216568	87	5	5	0	0	0	642	4	4	0	0	NA	NA	NA	31	28	503	172	166	342	152	148	12	6	0	0.024	0.035	0
.	19.01.15-17.59.52-1-216570	266	39	39	16	0	10	691	34	34	0	0	NA	NA	NA	72	75	534	174	180	372	158	161	109	29	26	0.204	0.167	0.144
.	19.01.15-17.59.53-1-216572	58	3	3	1	0	1	251	2	2	0	0	NA	NA	NA	10	14	495	167	165	132	65	54	3	0	0	0.006	0	0
.	19.01.15-18.00.00-1-216577	95	7	7	3	0	2	647	6	6	0	0	NA	NA	NA	33	33	509	171	166	348	153	146	20	5	0	0.039	0.029	0
.	19.01.15-18.00.00-1-216579	175	34	34	7	0	5	673	30	30	0	0	NA	NA	NA	45	60	529	171	173	369	151	153	97	16	11	0.183	0.094	0.064
.	19.01.15-18.00.06-1-216588	62	2	2	0	0	0	639	1	1	0	0	NA	NA	NA	28	27	509	167	164	344	148	147	3	0	0	0.006	0	0
.	19.01.15-18.00.09-1-216590	37	1	1	1	0	1	0	0	0	0	0	NA	NA	NA	9	10	493	166	164	0	0	0	0	0	0	0	0	0
.	19.01.15-18.00.12-1-216599	60	2	2	1	0	1	301	1	1	0	0	NA	NA	NA	16	12	494	166	165	157	73	71	0	3	1	0	0.018	0.006
.	19.01.15-18.00.21-1-216615	146	49	49	10	0	8	663	47	47	0	0	NA	NA	NA	55	54	521	172	174	358	151	154	149	26	3	0.286	0.151	0.017
.	19.01.15-18.00.26-1-216618	213	37	37	14	0	8	672	34	34	0	0	NA	NA	NA	62	55	516	183	169	357	164	151	111	38	6	0.215	0.208	0.036
.	19.01.15-18.00.28-1-216625	245	42	42	11	0	8	699	38	38	0	0	NA	NA	NA	76	80	538	176	179	378	158	163	157	11	3	0.292	0.062	0.017
.	19.01.15-18.00.35-1-216630	116	7	7	0	0	0	651	4	4	0	0	NA	NA	NA	39	34	509	170	168	350	149	152	6	1	8	0.012	0.006	0.048
.	19.01.15-18.00.41-1-216652	152	7	7	4	0	3	671	6	6	0	0	NA	NA	NA	46	52	514	179	172	359	160	152	29	6	0	0.056	0.034	0
.	19.01.15-18.00.58-1-216660	33	1	1	0	0	0	0	0	0	0	0	NA	NA	NA	8	8	491	165	165	0	0	0	0	0	0	0	0	0
.	19.01.15-18.01.00-1-216661	34	1	1	0	0	0	0	0	0	0	0	NA	NA	NA	10	14	498	164	165	0	0	0	1	0	0	0.002	0	0
.	19.01.15-18.01.03-1-216697	151	9	9	3	0	2	663	7	7	0	0	NA	NA	NA	50	45	511	175	172	353	155	155	24	12	0	0.047	0.069	0
.	19.01.15-18.01.03-1-216698	35	1	1	0	0	0	0	0	0	0	0	NA	NA	NA	9	10	495	165	163	0	0	0	0	3	0	0	0.018	0
.	19.01.15-18.01.03-1-216699	90	5	5	0	0	0	651	4	4	0	0	NA	NA	NA	21	31	510	166	168	352	148	151	6	0	7	0.012	0	0.042
.	19.01.15-18.01.04-1-216703	90	4	4	1	0	1	636	3	3	0	0	NA	NA	NA	28	22	502	167	166	340	150	146	8	3	0	0.016	0.018	0
.	19.01.15-18.01.07-1-216725	59	2	2	2	0	2	153	1	1	0	0	NA	NA	NA	20	15	501	164	163	80	33	40	0	3	3	0	0.018	0.018
.	19.01.15-18.01.10-1-216747	94	5	5	0	0	0	654	4	4	0	0	NA	NA	NA	30	30	503	169	171	347	151	156	4	1	7	0.008	0.006	0.041
.	19.01.15-18.01.29-1-216775	91	4	4	1	0	1	642	2	2	0	0	NA	NA	NA	34	29	504	169	169	345	149	148	14	2	0	0.028	0.012	0
.	19.01.15-18.01.30-1-216780	177	12	12	4	0	3	674	10	10	0	0	NA	NA	NA	45	65	528	174	176	364	153	157	35	0	6	0.066	0	0.034
.	19.01.15-18.01.30-1-216782	32	1	1	0	0	0	0	0	0	0	0	NA	NA	NA	10	5	489	165	164	0	0	0	0	0	1	0	0	0.006
.	19.01.15-18.01.33-1-216784	89	9	9	2	0	2	651	7	7	0	0	NA	NA	NA	23	36	513	169	167	351	150	150	16	5	0	0.031	0.03	0
.	19.01.15-18.01.34-1-216786	32	1	1	0	0	0	0	0	0	0	0	NA	NA	NA	10	7	493	165	162	0	0	0	0	0	0	0	0	0
.	19.01.15-18.01.35-1-216787	117	16	16	5	0	4	654	14	14	0	0	NA	NA	NA	38	37	509	168	173	349	151	154	19	12	3	0.037	0.071	0.017
.	19.01.15-18.01.36-1-216789	117	7	7	0	0	0	645	6	6	0	0	NA	NA	NA	48	37	514	167	169	347	150	148	12	4	0	0.023	0.024	0
.	19.01.15-18.01.37-1-216791	34	1	1	0	0	0	0	0	0	0	0	NA	NA	NA	13	14	497	164	166	0	0	0	0	0	0	0	0	0
.	19.01.15-18.01.40-1-216794	180	14	14	3	0	1	664	12	12	0	0	NA	NA	NA	58	54	521	173	173	357	152	155	41	9	2	0.079	0.052	0.012
.	19.01.15-18.01.44-1-216811	59	2	2	1	0	1	643	1	1	0	0	NA	NA	NA	17	26	502	168	169	342	149	152	11	0	0	0.022	0	0
.	19.01.15-18.01.45-1-216812	148	22	22	11	0	8	651	18	18	0	0	NA	NA	NA	61	45	515	174	169	350	154	147	102	11	2	0.198	0.063	0.012
.	19.01.15-18.01.51-1-216816	144	9	9	1	0	1	656	7	7	0	0	NA	NA	NA	37	42	514	172	169	352	155	149	28	1	0	0.054	0.006	0
.	19.01.15-18.01.53-1-216818	60	2	2	1	0	0	640	1	1	0	0	NA	NA	NA	22	20	498	167	168	341	149	150	2	2	0	0.004	0.012	0
.	19.01.15-18.01.57-1-216824	33	1	1	0	0	0	0	0	0	0	0	NA	NA	NA	12	6	491	163	165	0	0	0	4	0	0	0.008	0	0
.	19.01.15-18.02.13-1-216837	64	2	2	0	0	0	640	1	1	0	0	NA	NA	NA	25	20	497	167	169	340	150	150	10	0	0	0.02	0	0
.	19.01.15-18.02.13-1-216838	150	13	13	3	0	3	655	10	10	0	0	NA	NA	NA	41	32	509	169	167	352	153	150	43	4	2	0.084	0.024	0.012
.	19.01.15-18.02.30-1-216855	62	3	3	2	0	2	646	2	2	0	0	NA	NA	NA	15	25	504	164	170	348	145	153	3	0	9	0.006	0	0.053
.	19.01.15-18.02.30-1-216856	89	4	4	2	0	1	648	3	3	0	0	NA	NA	NA	39	33	509	168	169	346	153	149	8	7	0	0.016	0.042	0
.	19.01.15-18.02.38-1-216863	63	2	2	0	0	0	640	1	1	0	0	NA	NA	NA	18	20	499	165	169	341	148	151	1	0	1	0.002	0	0.006
.	19.01.15-18.02.39-1-216864	32	1	1	0	0	0	0	0	0	0	0	NA	NA	NA	13	8	491	164	166	0	0	0	0	0	0	0	0	0
.	19.01.15-18.02.41-1-216882	92	7	7	4	0	3	648	5	5	0	0	NA	NA	NA	35	32	509	168	168	352	145	151	6	10	10	0.012	0.06	0.06
.	19.01.15-18.02.43-1-216885	88	3	3	1	0	1	639	2	2	0	0	NA	NA	NA	22	22	500	167	168	343	148	148	2	0	7	0.004	0	0.042
.	19.01.15-18.02.45-1-216888	87	6	6	3	0	2	644	5	5	0	0	NA	NA	NA	36	34	511	168	168	347	149	148	18	0	2	0.035	0	0.012
.	19.01.15-18.02.49-1-216891	140	20	20	2	0	2	655	18	18	0	0	NA	NA	NA	28	38	510	172	169	351	153	151	45	9	3	0.088	0.052	0.018
.	19.01.15-18.02.49-1-216892	89	8	8	4	0	4	636	7	7	0	0	NA	NA	NA	34	25	502	169	167	341	151	144	8	6	16	0.016	0.036	0.096
.	19.01.15-18.02.50-1-216895	117	8	8	3	0	3	648	7	7	0	0	NA	NA	NA	45	36	507	175	167	346	155	147	39	0	0	0.077	0	0
.	19.01.15-18.02.51-1-216897	121	7	7	2	0	2	671	5	5	0	0	NA	NA	NA	41	45	515	170	173	362	154	155	20	3	6	0.039	0.018	0.035
.	19.01.15-18.02.52-1-216898	66	8	8	1	0	1	633	6	6	0	0	NA	NA	NA	35	27	507	166	167	346	142	145	9	16	4	0.018	0.096	0.024
.	19.01.15-18.02.58-1-216902	152	34	34	9	0	8	666	28	28	0	0	NA	NA	NA	45	48	519	167	175	360	149	157	62	25	10	0.119	0.15	0.057
.	19.01.15-18.03.01-1-216905	119	17	17	1	0	0	659	16	16	0	0	NA	NA	NA	34	44	513	171	173	357	150	152	18	15	2	0.035	0.088	0.012
.	19.01.15-18.03.03-1-216908	122	22	22	4	0	4	639	21	21	0	0	NA	NA	NA	32	24	501	170	166	341	150	148	34	4	8	0.068	0.024	0.048
.	19.01.15-18.03.08-1-216918	172	13	13	5	0	4	660	10	10	0	0	NA	NA	NA	37	44	516	173	168	360	152	148	43	24	0	0.083	0.139	0
.	19.01.15-18.03.11-1-216919	64	4	4	0	0	0	646	2	2	0	0	NA	NA	NA	18	24	506	166	165	348	151	147	13	0	0	0.026	0	0
.	19.01.15-18.03.11-1-216920	117	8	8	1	0	1	647	6	6	0	0	NA	NA	NA	31	34	514	166	167	351	149	147	14	0	4	0.027	0	0.024
.	19.01.15-18.03.15-1-216927	32	1	1	0	0	0	0	0	0	0	0	NA	NA	NA	8	10	493	167	163	0	0	0	2	0	0	0.004	0	0
.	19.01.15-18.03.17-1-216930	63	2	2	1	0	1	645	1	1	0	0	NA	NA	NA	27	24	502	168	167	342	152	151	8	0	0	0.016	0	0
.	19.01.15-18.03.26-1-216940	121	8	8	1	0	1	645	6	6	0	0	NA	NA	NA	35	21	497	169	168	347	151	147	16	5	7	0.032	0.03	0.042
.	19.01.15-18.03.27-1-216941	124	4	4	0	0	0	646	3	3	0	0	NA	NA	NA	19	27	510	166	164	354	147	145	0	4	0	0	0.024	0
.	19.01.15-18.03.27-1-216942	36	1	1	0	0	0	0	0	0	0	0	NA	NA	NA	9	14	496	166	165	0	0	0	0	0	0	0	0	0
.	19.01.15-18.03.30-1-216948	175	66	66	19	0	13	654	62	62	0	0	NA	NA	NA	52	43	510	169	177	351	147	156	181	39	28	0.355	0.231	0.158
.	19.01.15-18.03.31-1-216952	151	20	20	9	0	7	653	17	17	0	0	NA	NA	NA	45	38	513	169	169	354	149	150	72	4	6	0.14	0.024	0.036
.	19.01.15-18.03.33-1-216954	60	4	4	2	0	1	634	3	3	0	0	NA	NA	NA	32	17	496	166	168	340	145	149	5	6	0	0.01	0.036	0
.	19.01.15-18.03.36-1-216958	57	2	2	1	0	1	150	1	1	0	0	NA	NA	NA	14	15	498	165	165	82	35	33	0	1	0	0	0.006	0
.	19.01.15-18.03.38-1-216960	273	34	34	14	0	9	707	29	29	0	0	NA	NA	NA	76	92	545	184	176	381	169	157	133	27	6	0.244	0.147	0.034
.	19.01.15-18.03.43-1-216978	294	30	30	8	0	4	699	28	28	0	0	NA	NA	NA	84	82	533	182	180	376	164	159	123	8	15	0.231	0.044	0.083
.	19.01.15-18.03.44-1-216980	61	2	2	2	0	1	640	1	1	0	0	NA	NA	NA	25	24	504	167	166	345	149	146	3	4	0	0.006	0.024	0
.	19.01.15-18.03.44-1-216981	197	28	28	7	0	2	679	23	23	0	0	NA	NA	NA	69	65	536	172	170	374	155	150	86	17	29	0.16	0.099	0.171
.	19.01.15-18.03.46-1-216982	146	28	28	9	0	7	653	27	27	0	0	NA	NA	NA	46	45	509	179	170	346	155	152	51	12	10	0.1	0.067	0.059
.	19.01.15-18.03.47-1-216983	36	1	1	0	0	0	0	0	0	0	0	NA	NA	NA	16	16	499	166	164	0	0	0	0	0	5	0	0	0.03
.	19.01.15-18.03.51-1-216987	258	14	14	4	0	3	698	12	12	0	0	NA	NA	NA	83	81	545	172	177	383	156	159	43	0	4	0.079	0	0.023
.	19.01.15-18.03.57-1-216991	292	29	29	14	0	10	689	24	24	0	0	NA	NA	NA	84	78	538	178	175	374	159	156	115	9	3	0.214	0.051	0.017
.	19.01.15-18.04.11-1-217002	209	16	16	7	0	5	674	15	15	0	0	NA	NA	NA	61	67	526	174	180	362	154	158	68	10	0	0.129	0.057	0
.	19.01.15-18.04.17-1-217021	87	17	17	7	0	7	652	14	14	0	0	NA	NA	NA	17	30	506	170	167	350	151	151	26	3	17	0.051	0.018	0.102
.	19.01.15-18.04.22-1-217030	202	12	12	6	0	5	679	10	10	0	0	NA	NA	NA	54	65	527	179	172	369	157	153	25	15	8	0.047	0.084	0.047
.	19.01.15-18.04.28-1-217038	64	3	3	0	0	0	633	2	2	0	0	NA	NA	NA	29	15	497	167	164	339	151	143	11	0	2	0.022	0	0.012
.	19.01.15-18.04.29-1-217043	117	6	6	2	0	2	657	5	5	0	0	NA	NA	NA	37	33	510	167	169	353	149	155	27	0	0	0.053	0	0
.	19.01.15-18.04.34-1-217047	178	8	8	2	0	1	670	7	7	0	0	NA	NA	NA	58	56	519	172	178	355	155	160	24	1	3	0.046	0.006	0.017
.	19.01.15-18.04.42-1-217068	90	7	7	3	0	3	650	5	5	0	0	NA	NA	NA	32	33	510	170	166	351	154	145	8	14	3	0.016	0.082	0.018
.	19.01.15-18.04.42-1-217069	85	4	4	2	0	2	644	3	3	0	0	NA	NA	NA	35	31	509	168	167	347	150	147	9	6	0	0.018	0.036	0
.	19.01.15-18.04.44-1-217071	33	1	1	0	0	0	0	0	0	0	0	NA	NA	NA	12	5	492	164	162	0	0	0	0	0	0	0	0	0
.	19.01.15-18.04.45-1-217074	235	20	20	7	0	7	667	18	18	0	0	NA	NA	NA	68	53	516	175	175	359	152	156	67	1	0	0.13	0.006	0
.	19.01.15-18.04.46-1-217076	118	9	9	1	0	1	659	7	7	0	0	NA	NA	NA	29	39	512	170	170	353	154	152	35	0	12	0.068	0	0.071
.	19.01.15-18.04.46-1-217077	33	1	1	0	0	0	0	0	0	0	0	NA	NA	NA	8	8	494	163	164	0	0	0	0	0	3	0	0	0.018
.	19.01.15-18.04.48-1-217081	59	2	2	1	0	1	201	1	1	0	0	NA	NA	NA	23	17	496	167	167	97	52	52	2	1	0	0.004	0.006	0
.	19.01.15-18.04.49-1-217082	34	1	1	0	0	0	0	0	0	0	0	NA	NA	NA	10	8	493	164	164	0	0	0	0	0	0	0	0	0
.	19.01.15-18.04.51-1-217083	207	13	13	3	0	2	669	10	10	0	0	NA	NA	NA	69	59	524	180	168	364	157	148	38	0	6	0.073	0	0.036
.	19.01.15-18.04.53-1-217085	239	30	30	9	0	7	667	26	26	0	0	NA	NA	NA	69	53	524	172	170	368	149	150	98	18	7	0.187	0.105	0.041
.	19.01.15-18.04.57-1-217088	36	1	1	0	0	0	0	0	0	0	0	NA	NA	NA	8	12	494	168	163	0	0	0	1	0	0	0.002	0	0
.	19.01.15-18.04.57-1-217089	121	20	20	3	0	2	660	16	16	0	0	NA	NA	NA	47	39	517	172	163	360	153	147	45	5	3	0.087	0.029	0.018
.	19.01.15-18.04.58-1-217090	347	39	39	14	0	11	732	35	35	0	0	NA	NA	NA	105	121	559	188	187	395	170	167	187	15	7	0.335	0.08	0.037
.	19.01.15-18.04.58-1-217091	34	1	1	1	0	1	0	0	0	0	0	NA	NA	NA	10	9	496	163	163	0	0	0	0	2	0	0	0.012	0
.	19.01.15-18.05.01-1-217092	56	3	3	0	0	0	0	1	1	0	0	NA	NA	NA	12	18	500	167	164	0	0	0	8	0	1	0.016	0	0.006
.	19.01.15-18.05.01-1-217093	211	11	11	3	0	2	683	10	10	0	0	NA	NA	NA	61	65	526	176	176	366	158	159	46	2	2	0.087	0.011	0.011
.	19.01.15-18.05.05-1-217099	156	21	21	4	0	4	669	19	19	0	0	NA	NA	NA	42	58	526	173	172	361	157	151	59	2	6	0.112	0.012	0.035
.	19.01.15-18.05.10-1-217102	92	7	7	0	0	0	657	6	6	0	0	NA	NA	NA	33	40	511	169	173	352	152	153	18	0	13	0.035	0	0.075
.	19.01.15-18.05.16-1-217113	211	19	19	5	0	2	703	15	15	0	0	NA	NA	NA	65	84	535	180	182	378	163	162	90	16	5	0.168	0.089	0.027
.	19.01.15-18.05.16-1-217114	198	9	9	2	0	2	691	8	8	0	0	NA	NA	NA	70	87	539	180	181	371	161	159	27	16	13	0.05	0.089	0.072
.	19.01.15-18.05.28-1-217132	117	6	6	1	0	1	651	5	5	0	0	NA	NA	NA	40	30	504	169	170	352	151	148	18	0	3	0.036	0	0.018
.	19.01.15-18.05.28-1-217133	127	4	4	0	0	0	648	3	3	0	0	NA	NA	NA	41	36	514	167	168	353	147	148	8	0	0	0.016	0	0
.	19.01.15-18.05.32-1-217142	120	10	10	2	0	2	654	9	9	0	0	NA	NA	NA	36	41	509	173	172	348	152	154	19	6	0	0.037	0.035	0
.	19.01.15-18.05.34-1-217143	123	7	7	2	0	2	657	5	5	0	0	NA	NA	NA	37	40	510	175	168	350	156	151	20	5	4	0.039	0.029	0.024
.	19.01.15-18.05.39-1-217149	60	3	3	0	0	0	302	2	2	0	0	NA	NA	NA	17	21	501	168	165	163	74	65	6	0	0	0.012	0	0
.	19.01.15-18.05.44-1-217169	120	12	12	3	0	3	650	11	11	0	0	NA	NA	NA	37	33	506	172	168	347	152	151	21	8	2	0.042	0.047	0.012
.	19.01.15-18.05.45-1-217170	97	3	3	1	0	1	640	1	1	0	0	NA	NA	NA	21	21	500	169	165	343	151	146	0	8	0	0	0.047	0
.	19.01.15-18.05.50-1-217177	35	1	1	0	0	0	0	0	0	0	0	NA	NA	NA	12	13	495	167	164	0	0	0	0	0	4	0	0	0.024
.	19.01.15-18.05.51-1-217178	212	34	34	13	0	7	689	32	32	0	0	NA	NA	NA	42	65	522	180	176	364	165	160	122	11	7	0.234	0.061	0.04
.	19.01.15-18.05.53-1-217180	34	1	1	0	0	0	0	0	0	0	0	NA	NA	NA	7	14	494	165	168	0	0	0	2	0	0	0.004	0	0
.	19.01.15-18.05.53-1-217181	149	7	7	3	0	2	673	6	6	0	0	NA	NA	NA	50	63	530	174	172	366	157	150	12	5	3	0.023	0.029	0.017
.	19.01.15-18.05.54-1-217182	36	1	1	0	0	0	0	0	0	0	0	NA	NA	NA	13	12	496	165	164	0	0	0	1	0	0	0.002	0	0
.	19.01.15-18.05.54-1-217183	146	16	16	6	0	4	663	15	15	0	0	NA	NA	NA	45	46	516	173	170	358	154	151	41	0	22	0.079	0	0.129
.	19.01.15-18.05.56-1-217185	94	9	9	3	0	3	651	8	8	0	0	NA	NA	NA	34	33	510	170	166	350	153	148	11	3	18	0.022	0.018	0.108
.	19.01.15-18.05.57-1-217187	177	10	10	2	0	1	682	8	8	0	0	NA	NA	NA	46	68	532	178	171	371	159	152	26	11	1	0.049	0.062	0.006
.	19.01.15-18.05.59-1-217188	241	32	32	11	0	8	698	26	26	0	0	NA	NA	NA	69	84	541	179	177	377	161	160	149	13	5	0.275	0.073	0.028
.	19.01.15-18.06.00-1-217191	60	2	2	1	0	1	637	1	1	0	0	NA	NA	NA	27	23	504	167	165	342	149	146	5	6	0	0.01	0.036	0
.	19.01.15-18.06.08-1-217201	182	14	14	4	0	3	676	13	13	0	0	NA	NA	NA	54	63	532	173	171	369	154	153	46	2	3	0.086	0.012	0.018
.	19.01.15-18.06.13-1-217206	63	3	3	0	0	0	643	2	2	0	0	NA	NA	NA	24	28	506	169	166	343	153	147	10	0	0	0.02	0	0
.	19.01.15-18.06.14-1-217208	146	9	9	3	0	2	665	8	8	0	0	NA	NA	NA	55	51	518	175	171	356	157	152	42	9	5	0.081	0.051	0.029
.	19.01.15-18.06.15-1-217218	115	18	18	5	0	5	645	16	16	0	0	NA	NA	NA	34	32	505	173	167	345	150	150	42	11	4	0.083	0.064	0.024
.	19.01.15-18.06.20-1-217229	65	3	3	0	0	0	645	2	2	0	0	NA	NA	NA	22	27	504	168	168	346	151	148	4	0	2	0.008	0	0.012
.	19.01.15-18.06.23-1-217232	123	6	6	0	0	0	665	4	4	0	0	NA	NA	NA	32	49	516	176	170	353	159	153	2	4	4	0.004	0.023	0.024
.	19.01.15-18.06.30-1-217245	87	4	4	4	0	2	645	3	3	0	0	NA	NA	NA	34	26	503	168	168	346	149	150	15	0	11	0.03	0	0.065
.	19.01.15-18.06.34-1-217254	37	1	1	0	0	0	0	0	0	0	0	NA	NA	NA	8	6	491	164	164	0	0	0	0	2	0	0	0.012	0
.	19.01.15-18.06.34-1-217255	213	11	11	3	0	2	668	9	9	0	0	NA	NA	NA	73	61	525	174	175	361	156	151	29	9	0	0.055	0.052	0
.	19.01.15-18.06.36-1-217258	33	1	1	0	0	0	0	0	0	0	0	NA	NA	NA	10	8	490	165	166	0	0	0	0	0	3	0	0	0.018
.	19.01.15-18.06.39-1-217262	94	7	7	2	0	2	634	5	5	0	0	NA	NA	NA	31	22	496	169	170	334	148	152	19	1	2	0.038	0.006	0.012
.	19.01.15-18.06.39-1-217264	185	11	11	7	0	6	666	10	10	0	0	NA	NA	NA	35	45	516	173	169	357	157	152	40	2	0	0.078	0.012	0
.	19.01.15-18.06.41-1-217280	64	4	4	0	0	0	554	2	2	0	0	NA	NA	NA	26	20	499	166	168	292	128	134	4	2	0	0.008	0.012	0
.	19.01.15-18.06.41-1-217281	32	1	1	0	0	0	0	0	0	0	0	NA	NA	NA	8	6	492	164	163	0	0	0	0	0	0	0	0	0
.	19.01.15-18.06.42-1-217282	34	1	1	0	0	0	0	0	0	0	0	NA	NA	NA	3	14	494	165	168	0	0	0	0	0	0	0	0	0
.	19.01.15-18.06.43-1-217284	63	2	2	0	0	0	639	1	1	0	0	NA	NA	NA	29	19	498	168	166	337	152	150	5	1	0	0.01	0.006	0
.	19.01.15-18.06.43-1-217285	126	12	12	6	0	4	658	11	11	0	0	NA	NA	NA	33	34	510	165	172	358	147	153	45	0	7	0.088	0	0.041
.	19.01.15-18.06.46-1-217286	34	1	1	1	0	1	0	0	0	0	0	NA	NA	NA	6	11	493	167	164	0	0	0	0	0	4	0	0	0.024
.	19.01.15-18.06.49-1-217288	177	10	10	3	0	2	666	8	8	0	0	NA	NA	NA	59	58	523	175	173	358	154	154	29	14	16	0.055	0.08	0.092
.	19.01.15-18.06.49-1-217289	119	4	4	1	0	1	647	3	3	0	0	NA	NA	NA	31	31	507	170	167	348	149	150	10	4	0	0.02	0.024	0
.	19.01.15-18.06.55-1-217297	61	5	5	1	0	1	634	4	4	0	0	NA	NA	NA	24	16	499	164	166	346	140	148	9	0	0	0.018	0	0
.	19.01.15-18.06.56-1-217298	179	17	17	3	0	3	657	15	15	0	0	NA	NA	NA	51	43	512	172	172	354	152	151	34	6	0	0.066	0.035	0
.	19.01.15-18.06.58-1-217300	93	5	5	1	0	0	641	4	4	0	0	NA	NA	NA	30	20	503	167	163	342	151	148	6	4	0	0.012	0.024	0
.	19.01.15-18.07.00-1-217303	58	2	2	0	0	0	640	1	1	0	0	NA	NA	NA	31	30	509	165	169	343	146	151	5	4	0	0.01	0.024	0
.	19.01.15-18.07.04-1-217312	30	1	1	0	0	0	0	0	0	0	0	NA	NA	NA	12	12	494	165	166	0	0	0	0	0	0	0	0	0
.	19.01.15-18.07.06-1-217314	118	21	21	9	0	8	644	18	18	0	0	NA	NA	NA	34	31	506	171	167	344	152	148	56	8	7	0.111	0.047	0.042
.	19.01.15-18.07.06-1-217315	151	17	17	11	0	6	666	16	16	0	0	NA	NA	NA	46	50	516	172	175	356	154	156	39	21	9	0.076	0.122	0.051
.	19.01.15-18.07.10-1-217319	182	40	40	13	0	7	660	38	38	0	0	NA	NA	NA	55	46	518	174	167	357	154	149	99	16	30	0.191	0.092	0.18
.	19.01.15-18.07.13-1-217322	119	9	9	2	0	1	631	8	8	0	0	NA	NA	NA	32	17	498	166	166	339	145	147	29	9	6	0.058	0.054	0.036
.	19.01.15-18.07.15-1-217325	90	6	6	2	0	2	643	4	4	0	0	NA	NA	NA	35	29	505	170	167	342	153	148	8	1	0	0.016	0.006	0
.	19.01.15-18.07.16-1-217331	155	29	29	8	0	6	664	21	21	0	0	NA	NA	NA	44	43	513	176	167	354	158	152	120	8	3	0.234	0.045	0.018
.	19.01.15-18.07.17-1-217333	94	9	9	1	0	1	642	8	8	0	0	NA	NA	NA	29	22	502	166	167	343	149	150	16	8	13	0.032	0.048	0.078
.	19.01.15-18.07.20-1-217339	31	1	1	1	0	1	0	0	0	0	0	NA	NA	NA	5	9	493	165	164	0	0	0	0	0	0	0	0	0
.	19.01.15-18.07.22-1-217345	64	6	6	2	0	2	642	5	5	0	0	NA	NA	NA	29	27	501	168	171	344	146	152	17	5	0	0.034	0.03	0
.	19.01.15-18.07.32-1-217356	89	4	4	0	0	0	643	2	2	0	0	NA	NA	NA	29	24	503	167	167	344	150	149	15	0	0	0.03	0	0
.	19.01.15-18.07.36-1-217357	93	11	11	4	0	4	654	8	8	0	0	NA	NA	NA	22	36	505	170	174	345	151	158	33	5	0	0.065	0.029	0
.	19.01.15-18.07.37-1-217358	214	14	14	4	0	3	690	9	9	0	0	NA	NA	NA	58	75	541	175	172	384	153	153	45	4	0	0.083	0.023	0
.	19.01.15-18.07.39-1-217359	62	2	2	0	0	0	297	0	0	0	0	NA	NA	NA	15	12	494	163	168	160	68	69	1	0	0	0.002	0	0
.	19.01.15-18.07.39-1-217360	121	13	13	3	0	1	654	12	12	0	0	NA	NA	NA	48	43	513	169	174	353	148	153	63	0	6	0.123	0	0.034
.	19.01.15-18.07.41-1-217378	176	23	23	7	0	4	684	22	22	0	0	NA	NA	NA	58	72	533	178	174	369	158	157	77	3	15	0.144	0.017	0.086
.	19.01.15-18.07.49-1-217384	61	3	3	1	0	0	639	2	2	0	0	NA	NA	NA	31	30	508	169	166	344	150	145	0	6	4	0	0.036	0.024
.	19.01.15-18.07.56-1-217388	149	18	18	9	0	6	652	16	16	0	0	NA	NA	NA	41	34	509	168	170	351	152	149	59	8	3	0.116	0.048	0.018
.	19.01.15-18.08.04-1-217396	116	9	9	4	0	3	645	7	7	0	0	NA	NA	NA	35	32	502	169	174	339	150	156	31	0	2	0.062	0	0.011
.	19.01.15-18.08.05-1-217398	31	1	1	0	0	0	0	0	0	0	0	NA	NA	NA	4	12	494	164	167	0	0	0	3	0	0	0.006	0	0
.	19.01.15-18.08.06-1-217399	149	6	6	0	0	0	672	4	4	0	0	NA	NA	NA	39	52	518	171	176	359	153	160	13	7	0	0.025	0.041	0
.	19.01.15-18.08.08-1-217401	91	8	8	3	0	2	645	7	7	0	0	NA	NA	NA	25	26	502	170	167	345	149	151	14	7	0	0.028	0.041	0
.	19.01.15-18.08.09-1-217404	64	3	3	1	0	1	653	2	2	0	0	NA	NA	NA	21	31	509	167	168	349	150	154	6	0	10	0.012	0	0.06
.	19.01.15-18.08.09-1-217405	35	1	1	0	0	0	0	0	0	0	0	NA	NA	NA	13	12	495	166	164	0	0	0	0	0	0	0	0	0
.	19.01.15-18.08.12-1-217408	116	7	7	5	0	4	648	6	6	0	0	NA	NA	NA	28	31	507	169	168	350	147	151	19	10	3	0.037	0.059	0.018
.	19.01.15-18.08.16-1-217423	63	2	2	0	0	0	640	1	1	0	0	NA	NA	NA	28	21	498	171	165	341	154	145	1	0	1	0.002	0	0.006
.	19.01.15-18.08.23-1-217435	90	5	5	2	0	2	649	4	4	0	0	NA	NA	NA	19	28	508	170	163	349	155	145	6	2	4	0.012	0.012	0.025
.	19.01.15-18.08.24-1-217436	35	1	1	0	0	0	0	0	0	0	0	NA	NA	NA	17	9	495	164	163	0	0	0	4	0	0	0.008	0	0
.	19.01.15-18.08.25-1-217437	59	2	2	2	0	2	252	1	1	0	0	NA	NA	NA	24	13	498	165	163	130	63	59	5	0	0	0.01	0	0
.	19.01.15-18.08.25-1-217438	148	13	13	3	0	3	656	11	11	0	0	NA	NA	NA	52	46	511	172	176	348	153	155	41	1	10	0.08	0.006	0.057
.	19.01.15-18.08.26-1-217439	125	4	4	2	0	1	664	3	3	0	0	NA	NA	NA	42	46	516	173	170	355	156	153	10	0	6	0.019	0	0.035
.	19.01.15-18.08.27-1-217440	182	21	21	7	0	5	668	20	20	0	0	NA	NA	NA	54	47	516	169	175	360	152	156	55	9	7	0.107	0.053	0.04
.	19.01.15-18.08.28-1-217443	34	1	1	0	0	0	0	0	0	0	0	NA	NA	NA	16	8	493	165	163	0	0	0	3	0	0	0.006	0	0
.	19.01.15-18.08.29-1-217448	120	5	5	1	0	1	667	4	4	0	0	NA	NA	NA	32	43	517	169	170	361	154	152	10	10	1	0.019	0.059	0.006
.	19.01.15-18.08.29-1-217449	33	1	1	1	0	1	0	0	0	0	0	NA	NA	NA	11	16	494	167	168	0	0	0	0	2	0	0	0.012	0
.	19.01.15-18.08.30-1-217451	210	15	15	5	0	4	680	12	12	0	0	NA	NA	NA	61	65	530	171	177	371	151	158	63	2	0	0.119	0.012	0
.	19.01.15-18.08.32-1-217455	174	18	18	6	0	5	667	16	16	0	0	NA	NA	NA	50	53	515	181	170	354	161	152	52	4	8	0.101	0.022	0.047
.	19.01.15-18.08.35-1-217458	90	7	7	2	0	1	650	6	6	0	0	NA	NA	NA	39	36	506	171	172	347	153	150	19	5	0	0.038	0.029	0
.	19.01.15-18.08.39-1-217462	302	15	15	5	0	3	698	14	14	0	0	NA	NA	NA	71	79	539	174	179	377	158	163	66	29	0	0.122	0.167	0
.	19.01.15-18.08.43-1-217478	90	6	6	1	0	1	642	5	5	0	0	NA	NA	NA	23	22	501	168	166	344	152	146	21	1	0	0.042	0.006	0
.	19.01.15-18.08.46-1-217480	122	16	16	1	0	1	643	15	15	0	0	NA	NA	NA	37	28	505	170	166	347	148	148	22	3	8	0.044	0.018	0.048
.	19.01.15-18.08.52-1-217486	119	22	22	8	0	8	638	19	19	0	0	NA	NA	NA	43	30	505	169	169	342	148	148	22	23	5	0.044	0.136	0.03
.	19.01.15-18.08.53-1-217488	88	3	3	1	0	1	651	1	1	0	0	NA	NA	NA	29	33	506	173	167	349	153	149	7	1	0	0.014	0.006	0
.	19.01.15-18.08.58-1-217497	116	6	6	2	0	1	654	5	5	0	0	NA	NA	NA	45	42	514	170	171	350	150	154	12	5	0	0.023	0.029	0
.	19.01.15-18.09.02-1-217499	34	1	1	0	0	0	0	0	0	0	0	NA	NA	NA	11	12	495	165	165	0	0	0	0	0	0	0	0	0
.	19.01.15-18.09.02-1-217500	34	1	1	0	0	0	0	0	0	0	0	NA	NA	NA	13	9	493	164	165	0	0	0	2	0	0	0.004	0	0
.	19.01.15-18.09.04-1-217505	186	12	12	4	0	3	678	11	11	0	0	NA	NA	NA	59	63	527	175	174	365	156	157	34	9	0	0.065	0.051	0
.	19.01.15-18.09.04-1-217506	91	4	4	2	0	2	642	3	3	0	0	NA	NA	NA	32	27	503	168	169	342	149	151	9	0	3	0.018	0	0.018
.	19.01.15-18.09.05-1-217507	121	6	6	3	0	3	662	5	5	0	0	NA	NA	NA	37	41	513	171	170	352	156	154	21	4	0	0.041	0.023	0
.	19.01.15-18.09.09-1-217512	84	3	3	1	0	1	629	2	2	0	0	NA	NA	NA	31	16	500	166	163	338	146	145	0	4	1	0	0.024	0.006
.	19.01.15-18.09.12-1-217518	65	2	2	0	0	0	551	1	1	0	0	NA	NA	NA	13	18	494	169	168	295	123	133	0	4	1	0	0.024	0.006
.	19.01.15-18.09.15-1-217521	57	2	2	0	0	0	99	1	1	0	0	NA	NA	NA	17	20	500	164	169	57	15	27	0	0	3	0	0	0.018
.	19.01.15-18.09.17-1-217524	147	11	11	6	0	4	673	10	10	0	0	NA	NA	NA	47	58	525	177	169	362	159	152	34	0	4	0.065	0	0.024
.	19.01.15-18.09.19-1-217527	95	3	3	1	0	1	651	2	2	0	0	NA	NA	NA	24	25	500	170	168	346	153	152	16	0	0	0.032	0	0
.	19.01.15-18.09.20-1-217530	270	42	42	14	0	11	678	35	35	0	0	NA	NA	NA	69	68	536	172	173	376	152	150	124	38	12	0.231	0.221	0.069
.	19.01.15-18.09.21-1-217533	115	8	8	1	0	1	654	6	6	0	0	NA	NA	NA	29	39	511	173	168	349	157	148	18	3	0	0.035	0.017	0
.	19.01.15-18.09.22-1-217536	35	1	1	0	0	0	0	0	0	0	0	NA	NA	NA	17	6	491	165	163	0	0	0	0	3	0	0	0.018	0
.	19.01.15-18.09.25-1-217539	87	5	5	2	0	2	655	4	4	0	0	NA	NA	NA	24	38	508	170	173	348	150	157	12	2	1	0.024	0.012	0.006
.	19.01.15-18.09.25-1-217540	59	2	2	0	0	0	647	1	1	0	0	NA	NA	NA	32	36	507	169	173	342	151	154	5	0	1	0.01	0	0.006
.	19.01.15-18.09.27-1-217544	149	15	15	5	0	3	664	13	13	0	0	NA	NA	NA	51	51	520	171	173	360	151	153	42	10	6	0.081	0.058	0.035
.	19.01.15-18.09.29-1-217549	95	5	5	1	0	1	641	4	4	0	0	NA	NA	NA	26	29	509	167	166	350	147	144	3	9	6	0.006	0.054	0.036
.	19.01.15-18.09.36-1-217555	180	16	16	4	0	2	672	14	14	0	0	NA	NA	NA	50	56	524	172	173	366	151	155	38	17	11	0.073	0.099	0.064
.	19.01.15-18.09.40-1-217559	178	11	11	3	0	3	680	9	9	0	0	NA	NA	NA	48	66	526	174	179	364	156	160	32	9	1	0.061	0.052	0.006
.	19.01.15-18.09.43-1-217575	241	15	15	7	0	5	674	11	11	0	0	NA	NA	NA	69	56	518	173	178	360	157	157	40	5	11	0.077	0.029	0.062
.	19.01.15-18.09.43-1-217576	326	73	73	17	0	13	706	63	63	0	0	NA	NA	NA	94	94	557	175	175	392	157	157	249	23	16	0.447	0.131	0.091
.	19.01.15-18.09.43-1-217578	92	5	5	2	0	2	652	3	3	0	0	NA	NA	NA	26	29	502	171	169	349	151	152	8	8	6	0.016	0.047	0.036
.	19.01.15-18.09.46-1-217581	273	43	43	10	0	6	687	40	40	0	0	NA	NA	NA	88	76	532	180	177	370	160	157	159	21	8	0.299	0.117	0.045
.	19.01.15-18.10.00-1-217590	183	18	18	9	0	5	675	17	17	0	0	NA	NA	NA	66	66	531	177	171	367	157	151	85	9	10	0.16	0.051	0.058
.	19.01.15-18.10.01-1-217596	148	24	24	9	0	8	665	22	22	0	0	NA	NA	NA	51	54	519	173	175	354	157	154	110	12	2	0.212	0.069	0.011
.	19.01.15-18.10.07-1-217606	85	7	7	3	0	2	655	5	5	0	0	NA	NA	NA	35	42	518	168	169	355	151	149	18	2	2	0.035	0.012	0.012
.	19.01.15-18.10.12-1-217609	180	6	6	2	0	2	681	5	5	0	0	NA	NA	NA	44	54	523	172	172	370	157	154	18	5	2	0.034	0.029	0.012
.	19.01.15-18.10.13-1-217612	141	11	11	0	0	0	663	9	9	0	0	NA	NA	NA	43	40	517	168	168	360	152	151	27	12	0	0.052	0.071	0
.	19.01.15-18.10.15-1-217615	35	1	1	1	0	1	0	0	0	0	0	NA	NA	NA	3	8	493	164	164	0	0	0	0	1	0	0	0.006	0
.	19.01.15-18.10.17-1-217628	152	16	16	5	0	3	672	14	14	0	0	NA	NA	NA	50	57	521	174	175	363	154	155	43	7	8	0.083	0.04	0.046
.	19.01.15-18.10.25-1-217643	128	6	6	3	0	3	664	4	4	0	0	NA	NA	NA	37	48	515	178	168	354	163	147	23	0	2	0.045	0	0.012
.	19.01.15-18.10.31-1-217655	58	2	2	1	0	1	151	1	1	0	0	NA	NA	NA	7	16	495	168	166	79	32	40	1	0	0	0.002	0	0
.	19.01.15-18.10.34-1-217661	175	17	17	4	0	3	668	15	15	0	0	NA	NA	NA	53	55	523	171	174	361	153	154	56	8	0	0.107	0.047	0
.	19.01.15-18.10.36-1-217662	121	11	11	3	0	2	659	9	9	0	0	NA	NA	NA	51	40	512	168	173	356	147	156	54	6	0	0.105	0.036	0
.	19.01.15-18.10.39-1-217666	62	5	5	3	0	0	642	4	4	0	0	NA	NA	NA	23	21	499	170	165	345	152	145	2	7	7	0.004	0.041	0.042
.	19.01.15-18.10.41-1-217683	208	18	18	5	0	3	679	17	17	0	0	NA	NA	NA	66	66	526	178	175	364	158	157	76	2	0	0.144	0.011	0
.	19.01.15-18.10.43-1-217686	88	4	4	1	0	1	638	3	3	0	0	NA	NA	NA	28	23	503	166	167	344	146	148	14	0	2	0.028	0	0.012
.	19.01.15-18.10.43-1-217687	169	6	6	1	0	0	670	5	5	0	0	NA	NA	NA	61	49	516	173	173	361	156	153	16	1	5	0.031	0.006	0.029
.	19.01.15-18.10.47-1-217689	202	12	12	4	0	3	690	11	11	0	0	NA	NA	NA	56	73	527	178	181	365	162	163	33	6	11	0.063	0.034	0.061
.	19.01.15-18.10.56-1-217697	265	32	32	8	0	8	702	30	30	0	0	NA	NA	NA	74	83	537	181	178	381	161	160	101	20	1	0.188	0.11	0.006
.	19.01.15-18.10.59-1-217699	59	2	2	0	0	0	0	1	1	0	0	NA	NA	NA	15	14	496	167	164	0	0	0	0	2	0	0	0.012	0
.	19.01.15-18.11.02-1-217703	149	11	11	3	0	2	669	9	9	0	0	NA	NA	NA	49	53	518	175	173	358	156	155	16	2	10	0.031	0.011	0.058
.	19.01.15-18.11.04-1-217708	33	1	1	0	0	0	0	0	0	0	0	NA	NA	NA	10	7	491	164	165	0	0	0	3	0	0	0.006	0	0
.	19.01.15-18.11.04-1-217709	95	7	7	3	0	3	660	5	5	0	0	NA	NA	NA	37	46	517	175	167	354	157	149	11	9	4	0.021	0.051	0.024
.	19.01.15-18.11.04-1-217710	209	30	30	8	0	6	673	25	25	0	0	NA	NA	NA	69	65	525	180	173	360	158	155	103	18	1	0.196	0.1	0.006
.	19.01.15-18.11.06-1-217715	172	16	16	6	0	3	655	12	12	0	0	NA	NA	NA	41	34	506	170	171	351	154	150	79	0	6	0.156	0	0.035
.	19.01.15-18.11.13-1-217723	182	10	10	2	0	1	679	9	9	0	0	NA	NA	NA	46	64	528	175	174	367	157	155	32	7	4	0.061	0.04	0.023
.	19.01.15-18.11.16-1-217730	62	2	2	0	0	0	637	1	1	0	0	NA	NA	NA	29	24	504	166	167	342	147	148	0	6	0	0	0.036	0
.	19.01.15-18.11.17-1-217733	185	49	49	18	0	12	670	45	45	0	0	NA	NA	NA	58	58	528	170	173	364	151	155	160	24	2	0.303	0.141	0.012
.	19.01.15-18.11.27-1-217745	30	1	1	0	0	0	0	0	0	0	0	NA	NA	NA	10	6	493	163	163	0	0	0	0	0	0	0	0	0
.	19.01.15-18.11.28-1-217747	60	2	2	0	0	0	102	1	1	0	0	NA	NA	NA	8	15	496	165	167	46	27	29	1	0	3	0.002	0	0.018
.	19.01.15-18.11.28-1-217748	123	6	6	2	0	1	652	5	5	0	0	NA	NA	NA	31	35	508	170	170	350	152	150	11	3	0	0.022	0.018	0
.	19.01.15-18.11.30-1-217753	112	7	7	1	0	1	656	6	6	0	0	NA	NA	NA	34	40	511	172	170	352	154	150	18	0	3	0.035	0	0.018
.	19.01.15-18.11.35-1-217758	101	5	5	2	0	2	646	4	4	0	0	NA	NA	NA	32	31	503	172	169	345	152	149	1	3	3	0.002	0.017	0.018
.	19.01.15-18.11.36-1-217760	123	12	12	7	0	5	647	10	10	0	0	NA	NA	NA	40	28	502	165	174	345	148	154	41	11	0	0.082	0.067	0
.	19.01.15-18.11.37-1-217761	211	19	19	6	0	4	677	17	17	0	0	NA	NA	NA	62	59	518	180	174	359	161	157	87	24	2	0.168	0.133	0.011
.	19.01.15-18.11.45-1-217780	170	6	6	3	0	2	645	4	4	0	0	NA	NA	NA	53	36	508	171	170	347	148	150	15	1	1	0.03	0.006	0.006
.	19.01.15-18.11.46-1-217781	124	7	7	3	0	1	653	5	5	0	0	NA	NA	NA	34	34	511	169	167	353	149	151	24	0	6	0.047	0	0.036
.	19.01.15-18.11.51-1-217787	31	1	1	0	0	0	0	0	0	0	0	NA	NA	NA	3	10	495	164	164	0	0	0	0	0	0	0	0	0
.	19.01.15-18.11.52-1-217789	31	1	1	0	0	0	0	0	0	0	0	NA	NA	NA	9	9	496	163	163	0	0	0	2	0	0	0.004	0	0
.	19.01.15-18.11.52-1-217790	182	16	16	7	0	4	676	15	15	0	0	NA	NA	NA	64	61	519	179	176	356	161	159	48	8	11	0.092	0.045	0.062
.	19.01.15-18.11.54-1-217792	93	13	13	2	0	1	635	12	12	0	0	NA	NA	NA	36	22	502	167	166	344	149	142	65	7	8	0.129	0.042	0.048
.	19.01.15-18.11.55-1-217794	186	19	19	3	0	1	675	16	16	0	0	NA	NA	NA	57	51	521	174	169	367	156	152	82	11	0	0.157	0.063	0
.	19.01.15-18.12.03-1-217803	126	6	6	1	0	1	641	5	5	0	0	NA	NA	NA	44	25	506	168	164	349	147	145	9	5	1	0.018	0.03	0.006
.	19.01.15-18.12.07-1-217805	115	7	7	2	0	1	657	6	6	0	0	NA	NA	NA	35	37	508	174	168	352	155	150	15	5	9	0.03	0.029	0.054
.	19.01.15-18.12.08-1-217808	64	3	3	0	0	0	503	2	2	0	0	NA	NA	NA	17	16	497	168	164	270	118	115	1	0	4	0.002	0	0.024
.	19.01.15-18.12.12-1-217810	36	1	1	0	0	0	0	0	0	0	0	NA	NA	NA	10	7	494	163	163	0	0	0	0	0	0	0	0	0
.	19.01.15-18.12.15-1-217818	36	1	1	0	0	0	0	0	0	0	0	NA	NA	NA	13	6	490	165	164	0	0	0	0	1	0	0	0.006	0
.	19.01.15-18.12.18-1-217834	117	6	6	1	0	1	659	5	5	0	0	NA	NA	NA	39	46	515	174	170	355	152	152	37	0	0	0.072	0	0
.	19.01.15-18.12.22-1-217840	85	5	5	0	0	0	646	3	3	0	0	NA	NA	NA	26	29	500	173	169	346	153	147	7	2	0	0.014	0.012	0
.	19.01.15-18.12.22-1-217841	145	8	8	2	0	2	663	7	7	0	0	NA	NA	NA	38	44	516	171	170	359	152	152	28	3	4	0.054	0.018	0.024
.	19.01.15-18.12.24-1-217844	60	2	2	1	0	1	298	1	1	0	0	NA	NA	NA	11	16	496	167	166	166	67	65	1	0	1	0.002	0	0.006
.	19.01.15-18.12.27-1-217846	210	25	25	8	0	2	666	22	22	0	0	NA	NA	NA	58	54	521	174	172	357	155	154	87	11	3	0.167	0.063	0.017
.	19.01.15-18.12.27-1-217848	185	8	8	3	0	1	666	7	7	0	0	NA	NA	NA	57	54	517	178	172	357	158	151	16	3	9	0.031	0.017	0.052
.	19.01.15-18.12.30-1-217851	237	22	22	5	0	4	683	21	21	0	0	NA	NA	NA	68	70	538	174	171	378	154	151	77	10	4	0.143	0.057	0.023
.	19.01.15-18.12.36-1-217857	58	2	2	1	0	1	643	1	1	0	0	NA	NA	NA	22	29	504	169	169	344	149	150	8	0	0	0.016	0	0
.	19.01.15-18.12.37-1-217858	270	17	17	5	0	4	692	13	13	0	0	NA	NA	NA	76	83	542	176	178	379	155	158	82	18	5	0.151	0.102	0.028
.	19.01.15-18.12.41-1-217876	59	2	2	0	0	0	636	1	1	0	0	NA	NA	NA	28	26	502	169	168	343	148	145	1	0	3	0.002	0	0.018
.	19.01.15-18.12.43-1-217877	150	10	10	3	0	1	662	9	9	0	0	NA	NA	NA	45	52	514	177	174	352	156	154	41	4	0	0.08	0.023	0
.	19.01.15-18.12.45-1-217880	188	47	47	20	0	12	679	44	44	0	0	NA	NA	NA	66	68	529	180	172	364	161	154	189	20	11	0.357	0.111	0.064
.	19.01.15-18.12.54-1-217885	126	8	8	5	0	3	665	7	7	0	0	NA	NA	NA	42	55	520	174	174	357	153	155	35	1	0	0.067	0.006	0
.	19.01.15-18.12.54-1-217886	92	3	3	0	0	0	648	2	2	0	0	NA	NA	NA	20	28	508	167	166	350	150	148	9	0	0	0.018	0	0
.	19.01.15-18.12.56-1-217888	89	4	4	3	0	1	660	1	1	0	0	NA	NA	NA	26	42	514	169	172	355	150	155	14	0	5	0.027	0	0.029
.	19.01.15-18.13.08-1-217899	63	2	2	0	0	0	634	1	1	0	0	NA	NA	NA	29	20	499	167	167	342	145	147	3	3	0	0.006	0.018	0
.	19.01.15-18.13.11-1-217903	117	5	5	3	0	3	659	4	4	0	0	NA	NA	NA	39	36	508	173	168	354	155	150	21	0	0	0.041	0	0
.	19.01.15-18.13.11-1-217905	65	2	2	0	0	0	400	1	1	0	0	NA	NA	NA	22	18	500	167	164	217	92	91	8	0	0	0.016	0	0
.	19.01.15-18.13.12-1-217906	92	3	3	1	0	1	652	2	2	0	0	NA	NA	NA	35	35	507	171	170	349	150	153	11	0	0	0.022	0	0
.	19.01.15-18.13.14-1-217911	58	2	2	1	0	0	632	1	1	0	0	NA	NA	NA	20	16	498	165	166	342	145	145	0	7	2	0	0.042	0.012
.	19.01.15-18.13.16-1-217914	35	1	1	0	0	0	0	0	0	0	0	NA	NA	NA	4	12	495	164	166	0	0	0	0	0	1	0	0	0.006
.	19.01.15-18.13.18-1-217917	120	7	7	1	0	1	665	6	6	0	0	NA	NA	NA	28	46	514	171	174	356	153	156	17	8	12	0.033	0.047	0.069
.	19.01.15-18.13.23-1-217925	31	1	1	0	0	0	0	0	0	0	0	NA	NA	NA	3	8	492	166	163	0	0	0	0	3	0	0	0.018	0
.	19.01.15-18.13.23-1-217926	30	1	1	1	0	1	0	0	0	0	0	NA	NA	NA	5	7	494	164	162	0	0	0	1	0	0	0.002	0	0
.	19.01.15-18.13.25-1-217927	92	3	3	1	0	1	645	2	2	0	0	NA	NA	NA	27	28	503	170	168	344	153	148	6	3	0	0.012	0.018	0
.	19.01.15-18.13.25-1-217928	174	10	10	4	0	2	660	9	9	0	0	NA	NA	NA	50	43	514	169	173	357	147	156	32	14	1	0.062	0.083	0.006
.	19.01.15-18.13.28-1-217932	97	13	13	6	0	4	643	11	11	0	0	NA	NA	NA	34	28	503	167	171	342	151	150	34	1	0	0.068	0.006	0
.	19.01.15-18.13.30-1-217934	61	2	2	0	0	0	294	1	1	0	0	NA	NA	NA	14	14	492	167	168	177	55	62	1	0	3	0.002	0	0.018
.	19.01.15-18.13.32-1-217939	93	5	5	2	0	1	653	4	4	0	0	NA	NA	NA	32	33	511	168	167	355	149	149	8	13	0	0.016	0.077	0
.	19.01.15-18.13.34-1-217941	33	1	1	0	0	0	0	0	0	0	0	NA	NA	NA	7	8	493	165	163	0	0	0	0	2	0	0	0.012	0
.	19.01.15-18.13.36-1-217945	89	6	6	1	0	1	650	5	5	0	0	NA	NA	NA	28	31	503	171	170	343	155	152	11	7	3	0.022	0.041	0.018
.	19.01.15-18.13.42-1-217964	65	3	3	0	0	0	648	2	2	0	0	NA	NA	NA	27	34	507	171	169	347	154	147	4	0	2	0.008	0	0.012
.	19.01.15-18.13.42-1-217965	123	10	10	9	0	6	653	9	9	0	0	NA	NA	NA	26	33	505	168	173	349	149	155	29	13	1	0.057	0.077	0.006
.	19.01.15-18.13.43-1-217966	120	8	8	3	0	2	663	7	7	0	0	NA	NA	NA	37	42	516	171	168	355	156	152	43	2	2	0.083	0.012	0.012
.	19.01.15-18.13.50-1-217973	89	5	5	2	0	0	650	4	4	0	0	NA	NA	NA	31	31	507	167	170	348	151	151	14	5	0	0.028	0.03	0
.	19.01.15-18.13.51-1-217974	84	5	5	0	0	0	639	4	4	0	0	NA	NA	NA	23	26	507	165	167	345	145	149	6	6	0	0.012	0.036	0
.	19.01.15-18.13.52-1-217975	93	6	6	2	0	2	645	4	4	0	0	NA	NA	NA	38	32	506	166	173	342	149	154	19	0	0	0.038	0	0
.	19.01.15-18.13.54-1-217977	171	27	27	7	0	4	656	25	25	0	0	NA	NA	NA	68	43	517	168	171	356	148	152	113	18	3	0.219	0.107	0.018
.	19.01.15-18.13.54-1-217978	205	55	55	19	0	14	671	49	49	0	0	NA	NA	NA	54	59	525	177	170	361	158	152	168	25	10	0.32	0.141	0.059
.	19.01.15-18.13.56-1-217981	331	39	39	9	0	5	708	33	33	0	0	NA	NA	NA	102	91	545	180	179	382	163	163	126	32	9	0.231	0.178	0.05
.	19.01.15-18.14.04-1-217992	97	5	5	2	0	2	649	4	4	0	0	NA	NA	NA	23	28	503	169	169	348	152	149	3	12	0	0.006	0.071	0
.	19.01.15-18.14.06-1-217994	31	1	1	0	0	0	0	0	0	0	0	NA	NA	NA	8	13	497	163	166	0	0	0	2	0	0	0.004	0	0
.	19.01.15-18.14.07-1-217995	87	6	6	0	0	0	641	5	5	0	0	NA	NA	NA	31	29	505	168	169	343	149	149	17	2	0	0.034	0.012	0
.	19.01.15-18.14.07-1-217996	178	17	17	5	0	4	664	16	16	0	0	NA	NA	NA	60	63	526	178	172	358	156	150	52	0	7	0.099	0	0.041
.	19.01.15-18.14.08-1-217997	148	15	15	8	0	7	662	13	13	0	0	NA	NA	NA	46	52	516	176	173	357	154	151	33	18	5	0.064	0.102	0.029
.	19.01.15-18.14.10-1-217999	90	4	4	0	0	0	640	3	3	0	0	NA	NA	NA	18	24	502	168	167	343	149	148	6	2	0	0.012	0.012	0
.	19.01.15-18.14.19-1-218020	139	25	25	8	0	6	661	22	22	0	0	NA	NA	NA	48	47	519	168	173	359	149	153	73	6	6	0.141	0.036	0.035
.	19.01.15-18.14.24-1-218028	95	13	13	6	0	6	661	10	10	0	0	NA	NA	NA	30	36	505	170	174	350	153	158	56	8	4	0.111	0.047	0.023
.	19.01.15-18.14.27-1-218030	59	2	2	1	0	1	643	1	1	0	0	NA	NA	NA	23	29	507	166	169	349	145	149	7	0	2	0.014	0	0.012
.	19.01.15-18.14.35-1-218040	34	1	1	0	0	0	0	0	0	0	0	NA	NA	NA	9	10	495	163	165	0	0	0	1	0	0	0.002	0	0
.	19.01.15-18.14.36-1-218041	59	2	2	1	0	1	50	1	1	0	0	NA	NA	NA	17	23	502	165	169	26	15	9	6	0	0	0.012	0	0
.	19.01.15-18.14.37-1-218042	100	5	5	1	0	1	645	3	3	0	0	NA	NA	NA	28	34	510	165	172	349	148	148	9	0	5	0.018	0	0.029
.	19.01.15-18.14.38-1-218046	87	7	7	1	0	1	649	4	4	0	0	NA	NA	NA	30	36	512	171	166	353	150	146	9	5	0	0.018	0.029	0
.	19.01.15-18.14.41-1-218064	60	2	2	2	0	1	640	1	1	0	0	NA	NA	NA	27	26	504	170	165	343	151	146	8	0	0	0.016	0	0
.	19.01.15-18.14.42-1-218065	237	67	67	28	0	21	680	62	62	0	0	NA	NA	NA	78	74	538	175	174	374	152	154	209	27	14	0.388	0.154	0.08
.	19.01.15-18.14.54-1-218070	36	1	1	1	0	1	0	0	0	0	0	NA	NA	NA	10	14	499	166	162	0	0	0	0	1	0	0	0.006	0
.	19.01.15-18.14.55-1-218072	59	2	2	0	0	0	451	1	1	0	0	NA	NA	NA	19	18	496	169	166	240	102	109	2	0	0	0.004	0	0
.	19.01.15-18.14.57-1-218074	91	5	5	1	0	1	652	3	3	0	0	NA	NA	NA	41	31	501	176	167	344	160	148	27	3	0	0.054	0.017	0
.	19.01.15-18.14.57-1-218075	57	2	2	1	0	1	300	1	1	0	0	NA	NA	NA	21	16	498	168	163	161	67	72	1	1	0	0.002	0.006	0
.	19.01.15-18.14.58-1-218077	91	3	3	2	0	1	654	2	2	0	0	NA	NA	NA	26	34	506	172	169	348	155	151	17	0	0	0.034	0	0
.	19.01.15-18.15.00-1-218078	242	27	27	6	0	4	685	26	26	0	0	NA	NA	NA	79	71	529	178	177	364	162	159	95	4	12	0.18	0.022	0.068
.	19.01.15-18.15.01-1-218080	150	9	9	3	0	2	657	7	7	0	0	NA	NA	NA	47	38	513	170	168	352	153	152	35	1	2	0.068	0.006	0.012
.	19.01.15-18.15.06-1-218086	147	20	20	4	0	4	673	19	19	0	0	NA	NA	NA	47	53	518	176	172	360	157	156	38	12	16	0.073	0.068	0.093
.	19.01.15-18.15.06-1-218087	97	4	4	2	0	2	667	3	3	0	0	NA	NA	NA	31	48	514	171	176	354	153	160	16	0	0	0.031	0	0
.	19.01.15-18.15.06-1-218088	61	2	2	2	0	2	299	1	1	0	0	NA	NA	NA	10	23	503	167	166	165	69	65	1	0	0	0.002	0	0
.	19.01.15-18.15.13-1-218095	32	1	1	0	0	0	0	0	0	0	0	NA	NA	NA	8	12	497	165	163	0	0	0	0	0	1	0	0	0.006
.	19.01.15-18.15.13-1-218098	143	12	12	2	0	2	655	10	10	0	0	NA	NA	NA	46	39	510	171	171	347	154	154	41	0	1	0.08	0	0.006
.	19.01.15-18.15.15-1-218103	122	13	13	4	0	2	667	11	11	0	0	NA	NA	NA	40	49	518	168	176	358	153	156	82	0	3	0.158	0	0.017
.	19.01.15-18.15.17-1-218106	258	28	28	8	0	5	676	24	24	0	0	NA	NA	NA	65	66	530	178	171	367	160	149	105	4	10	0.198	0.022	0.058
.	19.01.15-18.15.31-1-218122	118	12	12	6	0	6	656	11	11	0	0	NA	NA	NA	38	39	514	167	171	358	147	151	33	9	0	0.064	0.054	0
.	19.01.15-18.15.34-1-218123	204	17	17	4	0	4	676	15	15	0	0	NA	NA	NA	58	63	530	176	170	367	156	153	66	8	0	0.125	0.045	0
.	19.01.15-18.16.00-1-218155	289	32	32	12	0	9	698	30	30	0	0	NA	NA	NA	77	77	528	183	179	373	163	162	125	21	4	0.237	0.115	0.022
.	19.01.15-18.16.09-1-218163	98	10	10	2	0	2	650	8	8	0	0	NA	NA	NA	38	37	513	171	166	352	150	148	40	2	0	0.078	0.012	0
.	19.01.15-18.16.09-1-218164	88	6	6	1	0	1	655	3	3	0	0	NA	NA	NA	34	35	509	170	169	350	152	153	10	13	0	0.02	0.076	0
.	19.01.15-18.16.12-1-218166	234	39	39	9	0	4	686	35	35	0	0	NA	NA	NA	61	68	534	175	172	375	155	156	166	10	4	0.311	0.057	0.023
.	19.01.15-18.16.15-1-218172	262	17	17	5	0	4	691	15	15	0	0	NA	NA	NA	61	75	535	183	170	378	164	149	68	0	4	0.127	0	0.024
.	19.01.15-18.16.17-1-218177	58	2	2	0	0	0	634	1	1	0	0	NA	NA	NA	28	22	501	166	168	341	142	151	5	0	0	0.01	0	0
.	19.01.15-18.16.28-1-218197	119	4	4	1	0	1	641	3	3	0	0	NA	NA	NA	46	31	507	169	168	344	148	149	14	0	1	0.028	0	0.006
.	19.01.15-18.16.28-1-218205	145	9	9	1	0	0	671	6	6	0	0	NA	NA	NA	50	49	517	172	173	360	156	155	34	6	0	0.066	0.035	0
.	19.01.15-18.16.30-1-218210	196	19	19	7	0	4	672	18	18	0	0	NA	NA	NA	62	55	513	178	177	356	160	156	90	4	3	0.175	0.022	0.017
.	19.01.15-18.16.32-1-218216	119	13	13	1	0	0	660	11	11	0	0	NA	NA	NA	45	47	515	174	171	355	152	153	31	8	0	0.06	0.046	0
.	19.01.15-18.16.33-1-218219	32	1	1	0	0	0	0	0	0	0	0	NA	NA	NA	10	11	494	165	165	0	0	0	0	0	0	0	0	0
.	19.01.15-18.16.36-1-218222	149	16	16	8	0	7	670	15	15	0	0	NA	NA	NA	45	55	520	177	171	359	159	152	42	1	6	0.081	0.006	0.035
.	19.01.15-18.16.44-1-218241	95	4	4	1	0	1	658	2	2	0	0	NA	NA	NA	27	38	512	173	166	357	153	148	19	0	0	0.037	0	0
.	19.01.15-18.16.51-1-218246	231	15	15	6	0	4	688	12	12	0	0	NA	NA	NA	83	75	532	182	174	369	164	155	77	3	1	0.145	0.016	0.006
.	19.01.15-18.16.57-1-218251	57	2	2	2	0	2	0	1	1	0	0	NA	NA	NA	14	10	492	168	163	0	0	0	3	0	0	0.006	0	0
.	19.01.15-18.17.01-1-218253	65	2	2	1	0	1	248	0	0	0	0	NA	NA	NA	14	17	496	166	168	139	52	57	3	0	0	0.006	0	0
.	19.01.15-18.17.02-1-218255	99	11	11	3	0	3	653	8	8	0	0	NA	NA	NA	33	40	508	175	170	348	154	151	14	20	3	0.028	0.114	0.018
.	19.01.15-18.17.05-1-218261	35	1	1	0	0	0	0	0	0	0	0	NA	NA	NA	14	8	493	165	163	0	0	0	0	0	3	0	0	0.018
.	19.01.15-18.17.08-1-218265	118	14	14	6	0	3	653	11	11	0	0	NA	NA	NA	40	36	516	167	166	356	150	147	36	5	1	0.07	0.03	0.006
.	19.01.15-18.17.09-1-218267	119	11	11	3	0	1	665	9	9	0	0	NA	NA	NA	38	54	522	178	167	361	158	146	45	0	17	0.086	0	0.102
.	19.01.15-18.17.10-1-218268	87	6	6	2	0	2	633	5	5	0	0	NA	NA	NA	36	22	500	170	165	341	150	142	6	8	4	0.012	0.047	0.024
.	19.01.15-18.17.11-1-218271	63	2	2	2	0	2	604	0	0	0	0	NA	NA	NA	13	16	495	167	167	322	144	138	1	3	0	0.002	0.018	0
.	19.01.15-18.17.11-1-218272	232	22	22	7	0	4	696	21	21	0	0	NA	NA	NA	66	81	540	174	180	377	160	159	75	25	3	0.139	0.144	0.017
.	19.01.15-18.17.14-1-218276	86	4	4	3	0	2	643	3	3	0	0	NA	NA	NA	42	23	501	169	166	345	149	149	3	15	0	0.006	0.089	0
.	19.01.15-18.17.21-1-218290	270	45	45	17	0	11	702	40	40	0	0	NA	NA	NA	74	88	548	171	182	382	157	163	134	33	32	0.245	0.193	0.176
.	19.01.15-18.17.24-1-218296	93	5	5	0	0	0	663	4	4	0	0	NA	NA	NA	34	44	516	170	171	355	153	155	4	9	0	0.008	0.053	0
.	19.01.15-18.17.24-1-218297	61	3	3	1	0	1	643	2	2	0	0	NA	NA	NA	28	30	506	169	168	345	150	148	15	0	0	0.03	0	0
.	19.01.15-18.17.28-1-218303	62	4	4	1	0	0	642	2	2	0	0	NA	NA	NA	17	23	503	168	165	346	150	146	15	3	0	0.03	0.018	0
.	19.01.15-18.17.29-1-218304	165	39	39	8	0	4	665	35	35	0	0	NA	NA	NA	52	44	519	169	169	359	152	154	112	40	2	0.216	0.237	0.012
.	19.01.15-18.17.32-1-218308	149	14	14	3	0	2	666	13	13	0	0	NA	NA	NA	46	42	514	171	170	360	151	155	44	4	1	0.086	0.023	0.006
.	19.01.15-18.17.36-1-218311	206	44	44	18	0	12	664	37	37	0	0	NA	NA	NA	56	51	520	179	165	362	162	140	169	17	16	0.325	0.095	0.097
.	19.01.15-18.17.38-1-218313	292	56	56	15	0	12	689	47	47	0	0	NA	NA	NA	95	86	545	183	171	379	160	150	137	45	10	0.251	0.246	0.058
.	19.01.15-18.17.51-1-218336	258	26	26	10	0	8	689	23	23	0	0	NA	NA	NA	72	73	531	177	178	370	159	160	110	3	10	0.207	0.017	0.056
.	19.01.15-18.17.56-1-218337	180	19	19	7	0	4	671	17	17	0	0	NA	NA	NA	57	53	523	173	170	367	153	151	49	11	6	0.094	0.064	0.035
.	19.01.15-18.17.56-1-218338	117	5	5	0	0	0	655	4	4	0	0	NA	NA	NA	34	40	514	170	169	355	150	150	16	0	0	0.031	0	0
.	19.01.15-18.17.57-1-218339	64	2	2	1	0	0	656	1	1	0	0	NA	NA	NA	19	34	509	170	168	352	152	152	13	0	0	0.026	0	0
.	19.01.15-18.18.17-1-218357	34	1	1	0	0	0	0	0	0	0	0	NA	NA	NA	7	7	493	164	163	0	0	0	0	0	3	0	0	0.018
.	19.01.15-18.18.22-1-218373	62	5	5	0	0	0	644	4	4	0	0	NA	NA	NA	29	27	505	169	166	345	151	148	18	0	3	0.036	0	0.018
.	19.01.15-18.18.36-1-218389	407	44	44	10	0	8	734	40	40	0	0	NA	NA	NA	127	125	552	195	191	385	177	172	183	19	19	0.332	0.097	0.099
.	19.01.15-18.18.48-1-218409	68	3	3	2	0	1	631	2	2	0	0	NA	NA	NA	35	23	502	165	169	336	144	151	10	0	0	0.02	0	0
.	19.01.15-18.18.51-1-218411	208	33	33	9	0	8	681	30	30	0	0	NA	NA	NA	69	71	530	177	177	366	160	155	121	2	5	0.228	0.011	0.028
.	19.01.15-18.18.51-1-218412	92	11	11	2	0	2	666	10	10	0	0	NA	NA	NA	21	44	510	170	177	355	154	157	40	0	0	0.078	0	0
.	19.01.15-18.18.53-1-218413	206	15	15	1	0	1	677	14	14	0	0	NA	NA	NA	56	65	530	176	172	369	159	149	55	6	7	0.104	0.034	0.041
.	19.01.15-18.18.53-1-218414	64	3	3	2	0	2	634	2	2	0	0	NA	NA	NA	26	14	493	169	165	337	148	149	8	10	0	0.016	0.059	0
.	19.01.15-18.19.06-1-218420	122	13	13	1	0	1	652	10	10	0	0	NA	NA	NA	53	39	513	166	173	352	146	154	24	10	6	0.047	0.06	0.035
.	19.01.15-18.19.13-1-218427	145	19	19	5	0	3	647	17	17	0	0	NA	NA	NA	43	38	509	171	171	347	149	151	53	10	2	0.104	0.058	0.012
.	19.01.15-18.19.14-1-218429	96	3	3	0	0	0	662	2	2	0	0	NA	NA	NA	31	46	519	171	169	355	155	152	5	0	6	0.01	0	0.036
.	19.01.15-18.19.23-1-218445	62	2	2	0	0	0	253	1	1	0	0	NA	NA	NA	16	16	497	167	165	127	58	68	2	0	1	0.004	0	0.006
.	19.01.15-18.19.29-1-218454	59	2	2	2	0	1	648	1	1	0	0	NA	NA	NA	22	29	507	167	168	350	150	148	6	0	0	0.012	0	0
.	19.01.15-18.19.30-1-218457	148	7	7	3	0	2	664	6	6	0	0	NA	NA	NA	42	46	517	173	169	354	157	153	19	6	0	0.037	0.035	0
.	19.01.15-18.19.31-1-218460	115	8	8	1	0	1	657	6	6	0	0	NA	NA	NA	23	36	513	170	166	353	155	149	14	8	0	0.027	0.047	0
.	19.01.15-18.19.33-1-218461	122	13	13	4	0	4	662	9	9	0	0	NA	NA	NA	37	44	520	170	167	360	151	151	30	7	13	0.058	0.041	0.078
.	19.01.15-18.19.34-1-218462	70	3	3	3	0	2	643	1	1	0	0	NA	NA	NA	27	25	504	166	168	347	149	147	14	0	0	0.028	0	0
.	19.01.15-18.19.41-1-218486	125	6	6	2	0	2	650	5	5	0	0	NA	NA	NA	39	36	513	168	168	351	150	149	14	0	1	0.027	0	0.006
.	19.01.15-18.19.49-1-218488	61	2	2	1	0	0	651	1	1	0	0	NA	NA	NA	21	33	506	169	171	347	153	151	1	0	2	0.002	0	0.012
.	19.01.15-18.19.51-1-218491	36	1	1	0	0	0	0	0	0	0	0	NA	NA	NA	13	9	495	165	162	0	0	0	0	0	0	0	0	0
.	19.01.15-18.19.52-1-218494	33	1	1	0	0	0	0	0	0	0	0	NA	NA	NA	10	4	492	163	162	0	0	0	2	0	0	0.004	0	0
.	19.01.15-18.19.55-1-218498	88	5	5	1	0	1	653	4	4	0	0	NA	NA	NA	43	38	513	172	166	351	153	149	15	0	0	0.029	0	0
.	19.01.15-18.19.55-1-218499	380	63	63	21	0	13	727	61	61	0	0	NA	NA	NA	91	114	566	183	178	400	164	163	174	57	14	0.307	0.311	0.079
.	19.01.15-18.19.59-1-218503	206	17	17	4	0	3	680	15	15	0	0	NA	NA	NA	70	67	527	177	176	368	155	157	57	12	5	0.108	0.068	0.028
.	19.01.15-18.20.01-1-218504	222	17	17	10	0	8	675	13	13	0	0	NA	NA	NA	58	58	516	179	176	358	162	155	80	1	11	0.155	0.006	0.062
.	19.01.15-18.20.03-1-218509	94	12	12	4	0	4	650	10	10	0	0	NA	NA	NA	33	38	516	167	168	352	147	151	21	10	2	0.041	0.06	0.012
.	19.01.15-18.20.03-1-218510	149	16	16	2	0	2	660	13	13	0	0	NA	NA	NA	55	49	518	172	172	357	151	152	93	1	8	0.18	0.006	0.047
.	19.01.15-18.20.04-1-218511	90	5	5	1	0	1	650	4	4	0	0	NA	NA	NA	30	32	510	168	167	353	147	150	19	0	6	0.037	0	0.036
.	19.01.15-18.20.06-1-218516	66	4	4	4	0	3	638	3	3	0	0	NA	NA	NA	25	24	501	167	169	339	147	152	15	0	0	0.03	0	0
.	19.01.15-18.20.15-1-218527	266	40	40	11	0	8	666	36	36	0	0	NA	NA	NA	88	52	518	175	172	359	156	151	114	33	20	0.22	0.189	0.116
.	19.01.15-18.20.24-1-218548	215	21	21	6	0	6	678	18	18	0	0	NA	NA	NA	66	64	530	181	166	371	161	146	73	8	10	0.138	0.044	0.06
.	19.01.15-18.20.25-1-218549	91	5	5	1	0	1	655	4	4	0	0	NA	NA	NA	32	39	514	170	168	353	152	150	13	6	0	0.025	0.035	0
.	19.01.15-18.20.25-1-218550	33	1	1	1	0	1	0	0	0	0	0	NA	NA	NA	12	12	496	166	163	0	0	0	0	5	0	0	0.03	0
.	19.01.15-18.20.29-1-218558	148	15	15	6	0	4	678	14	14	0	0	NA	NA	NA	41	61	520	179	175	362	161	155	75	0	5	0.144	0	0.029
.	19.01.15-18.20.37-1-218565	352	49	49	18	0	13	731	40	40	0	0	NA	NA	NA	112	112	560	182	183	402	161	168	145	8	16	0.259	0.044	0.087
.	19.01.15-18.20.37-1-218567	144	13	13	1	0	1	647	12	12	0	0	NA	NA	NA	38	27	497	175	168	342	156	149	32	0	3	0.064	0	0.018
.	19.01.15-18.20.41-1-218586	32	1	1	0	0	0	0	0	0	0	0	NA	NA	NA	10	9	492	167	163	0	0	0	1	0	0	0.002	0	0
.	19.01.15-18.20.43-1-218588	143	8	8	1	0	1	674	7	7	0	0	NA	NA	NA	40	58	528	174	169	369	156	149	23	0	6	0.044	0	0.036
.	19.01.15-18.20.44-1-218589	64	2	2	0	0	0	352	1	1	0	0	NA	NA	NA	21	19	500	166	166	185	88	79	1	2	0	0.002	0.012	0
.	19.01.15-18.20.57-1-218595	92	18	18	6	0	4	644	16	16	0	0	NA	NA	NA	32	34	509	171	167	350	144	150	25	18	5	0.049	0.105	0.03
.	19.01.15-18.21.03-1-218600	177	7	7	2	0	2	666	6	6	0	0	NA	NA	NA	57	51	519	167	178	359	150	157	19	5	2	0.037	0.03	0.011
.	19.01.15-18.21.04-1-218604	94	5	5	0	0	0	645	4	4	0	0	NA	NA	NA	31	24	501	170	166	344	151	150	20	0	0	0.04	0	0
.	19.01.15-18.21.05-1-218605	204	30	30	4	0	3	673	24	24	0	0	NA	NA	NA	54	64	531	176	170	366	159	148	72	7	0	0.136	0.04	0
.	19.01.15-18.21.06-1-218608	35	1	1	0	0	0	0	0	0	0	0	NA	NA	NA	6	11	494	168	162	0	0	0	0	0	0	0	0	0
.	19.01.15-18.21.09-1-218613	153	10	10	5	0	4	660	8	8	0	0	NA	NA	NA	46	40	514	171	168	358	152	150	45	3	4	0.088	0.018	0.024
.	19.01.15-18.21.14-1-218624	93	6	6	2	0	0	656	5	5	0	0	NA	NA	NA	34	36	511	167	171	357	148	151	26	11	4	0.051	0.066	0.023
.	19.01.15-18.21.22-1-218635	97	13	13	4	0	4	635	11	11	0	0	NA	NA	NA	42	25	501	170	167	344	143	148	24	5	18	0.048	0.029	0.108
.	19.01.15-18.21.25-1-218636	125	22	22	6	0	3	657	19	19	0	0	NA	NA	NA	34	43	511	172	173	354	149	154	55	7	24	0.108	0.041	0.139
.	19.01.15-18.21.25-1-218637	158	18	18	7	0	6	655	17	17	0	0	NA	NA	NA	41	44	516	169	172	354	149	152	52	6	0	0.101	0.036	0
.	19.01.15-18.21.26-1-218638	181	10	10	2	0	0	673	9	9	0	0	NA	NA	NA	47	56	519	178	172	364	158	151	37	0	3	0.071	0	0.017
.	19.01.15-18.21.35-1-218646	121	12	12	1	0	1	653	11	11	0	0	NA	NA	NA	38	37	518	167	165	357	148	148	32	0	2	0.062	0	0.012
.	19.01.15-18.21.36-1-218649	199	29	29	12	0	8	678	27	27	0	0	NA	NA	NA	63	65	525	177	176	366	155	157	90	23	5	0.171	0.13	0.028
.	19.01.15-18.21.42-1-218668	122	6	6	1	0	1	643	5	5	0	0	NA	NA	NA	37	26	506	168	165	348	150	145	14	0	3	0.028	0	0.018
.	19.01.15-18.21.58-1-218677	118	12	12	1	0	1	656	11	11	0	0	NA	NA	NA	36	39	514	169	169	357	147	152	18	16	4	0.035	0.095	0.024
.	19.01.15-18.22.00-1-218678	229	30	30	11	0	7	686	29	29	0	0	NA	NA	NA	70	68	533	177	171	373	160	153	108	23	10	0.203	0.13	0.058
.	19.01.15-18.22.01-1-218679	177	13	13	2	0	2	658	11	11	0	0	NA	NA	NA	57	46	511	176	172	350	156	152	32	0	5	0.063	0	0.029
.	19.01.15-18.22.04-1-218682	182	22	22	8	0	5	651	20	20	0	0	NA	NA	NA	73	39	509	177	166	348	159	144	92	6	8	0.181	0.034	0.048
.	19.01.15-18.22.07-1-218689	92	5	5	2	0	1	640	4	4	0	0	NA	NA	NA	33	27	504	169	167	344	151	145	24	0	2	0.048	0	0.012
.	19.01.15-18.22.09-1-218690	85	4	4	2	0	2	645	3	3	0	0	NA	NA	NA	39	31	511	165	168	352	148	145	5	4	2	0.01	0.024	0.012
.	19.01.15-18.22.12-1-218695	101	7	7	3	0	1	644	6	6	0	0	NA	NA	NA	42	34	509	168	170	348	148	148	17	9	4	0.033	0.054	0.024
.	19.01.15-18.22.26-1-218723	63	4	4	1	0	1	638	2	2	0	0	NA	NA	NA	21	24	505	169	163	345	150	143	8	0	0	0.016	0	0
.	19.01.15-18.22.26-1-218724	147	8	8	2	0	2	663	7	7	0	0	NA	NA	NA	43	43	515	167	174	357	151	155	47	0	0	0.091	0	0
.	19.01.15-18.22.32-1-218736	87	6	6	1	0	1	643	5	5	0	0	NA	NA	NA	23	24	502	166	169	346	147	150	9	0	7	0.018	0	0.041
.	19.01.15-18.22.33-1-218737	146	13	13	5	0	5	677	12	12	0	0	NA	NA	NA	59	65	528	179	171	367	160	150	40	9	7	0.076	0.05	0.041
.	19.01.15-18.22.33-1-218738	261	18	18	9	0	5	686	16	16	0	0	NA	NA	NA	93	81	537	182	175	370	161	155	73	5	0	0.136	0.027	0
.	19.01.15-18.22.39-1-218743	124	10	10	6	0	5	666	9	9	0	0	NA	NA	NA	33	46	516	172	171	358	154	154	41	1	4	0.079	0.006	0.023
.	19.01.15-18.22.41-1-218760	300	44	44	16	0	10	707	41	41	0	0	NA	NA	NA	85	96	548	176	185	385	157	165	162	31	5	0.296	0.176	0.027
.	19.01.15-18.22.50-1-218765	118	9	9	3	0	2	642	8	8	0	0	NA	NA	NA	40	28	506	165	170	347	143	152	15	4	4	0.03	0.024	0.024
.	19.01.15-18.22.57-1-218768	90	9	9	4	0	1	665	8	8	0	0	NA	NA	NA	34	46	513	175	171	355	156	154	23	13	0	0.045	0.074	0
.	19.01.15-18.23.06-1-218775	63	2	2	2	0	2	639	0	0	0	0	NA	NA	NA	25	18	499	164	168	344	147	148	0	5	6	0	0.03	0.036
.	19.01.15-18.23.10-1-218777	34	1	1	0	0	0	0	0	0	0	0	NA	NA	NA	10	17	500	166	164	0	0	0	0	4	0	0	0.024	0
.	19.01.15-18.23.14-1-218782	117	8	8	2	0	2	653	7	7	0	0	NA	NA	NA	52	38	515	167	169	354	148	151	13	9	2	0.025	0.054	0.012
.	19.01.15-18.23.18-1-218788	99	16	16	2	0	2	663	14	14	0	0	NA	NA	NA	27	43	510	175	171	352	157	154	39	2	2	0.076	0.011	0.012
.	19.01.15-18.23.26-1-218795	119	4	4	1	0	1	663	3	3	0	0	NA	NA	NA	43	43	511	172	173	352	153	158	17	1	0	0.033	0.006	0
.	19.01.15-18.23.28-1-218797	270	22	22	4	0	1	689	19	19	0	0	NA	NA	NA	76	71	528	181	175	370	162	157	60	11	5	0.114	0.061	0.029
.	19.01.15-18.23.29-1-218799	66	3	3	1	0	1	639	2	2	0	0	NA	NA	NA	29	23	504	167	165	342	150	147	10	0	1	0.02	0	0.006
.	19.01.15-18.23.36-1-218808	91	9	9	3	0	2	646	8	8	0	0	NA	NA	NA	30	30	510	169	164	352	148	146	31	2	0	0.061	0.012	0
.	19.01.15-18.23.36-1-218809	95	11	11	1	0	1	647	9	9	0	0	NA	NA	NA	36	34	504	176	167	346	154	147	17	0	0	0.034	0	0
.	19.01.15-18.23.38-1-218810	176	15	15	5	0	5	670	13	13	0	0	NA	NA	NA	51	50	520	171	172	365	152	153	28	25	10	0.054	0.146	0.058
.	19.01.15-18.23.43-1-218831	237	31	31	11	0	9	683	28	28	0	0	NA	NA	NA	75	71	521	183	180	361	166	156	114	16	11	0.219	0.087	0.061
.	19.01.15-18.23.44-1-218832	95	3	3	2	0	2	630	1	1	0	0	NA	NA	NA	36	17	501	165	164	340	144	146	2	1	1	0.004	0.006	0.006
.	19.01.15-18.23.51-1-218836	64	2	2	0	0	0	637	0	0	0	0	NA	NA	NA	16	17	497	167	166	341	149	147	0	0	2	0	0	0.012
.	19.01.15-18.23.58-1-218844	61	3	3	2	0	2	633	2	2	0	0	NA	NA	NA	20	15	496	166	166	341	145	147	1	4	0	0.002	0.024	0
.	19.01.15-18.24.01-1-218848	33	1	1	0	0	0	0	0	0	0	0	NA	NA	NA	8	12	496	166	163	0	0	0	0	1	0	0	0.006	0
.	19.01.15-18.24.02-1-218850	144	19	19	6	0	5	644	15	15	0	0	NA	NA	NA	40	29	505	171	166	350	152	142	51	9	15	0.101	0.053	0.09
.	19.01.15-18.24.07-1-218858	33	1	1	0	0	0	0	0	0	0	0	NA	NA	NA	9	10	495	164	164	0	0	0	2	0	0	0.004	0	0
.	19.01.15-18.24.08-1-218860	56	2	2	0	0	0	151	1	1	0	0	NA	NA	NA	18	17	499	165	166	80	29	42	2	0	3	0.004	0	0.018
.	19.01.15-18.24.10-1-218861	88	6	6	3	0	2	652	4	4	0	0	NA	NA	NA	32	30	504	170	169	346	154	152	14	1	4	0.028	0.006	0.024
.	19.01.15-18.24.17-1-218871	238	19	19	7	0	7	685	18	18	0	0	NA	NA	NA	81	74	528	181	178	366	161	158	64	38	0	0.121	0.21	0
.	19.01.15-18.24.18-1-218874	93	8	8	1	0	1	645	6	6	0	0	NA	NA	NA	22	27	496	169	175	337	149	159	9	11	1	0.018	0.065	0.006
.	19.01.15-18.24.19-1-218876	175	16	16	4	0	4	689	15	15	0	0	NA	NA	NA	50	70	529	178	176	369	160	160	36	4	3	0.068	0.022	0.017
.	19.01.15-18.24.27-1-218893	62	2	2	0	0	0	644	1	1	0	0	NA	NA	NA	24	22	499	170	166	345	152	147	0	5	0	0	0.029	0
.	19.01.15-18.24.28-1-218895	175	12	12	6	0	4	677	11	11	0	0	NA	NA	NA	61	61	521	177	176	361	159	157	53	8	10	0.102	0.045	0.057
.	19.01.15-18.24.34-1-218904	84	7	7	2	0	2	644	6	6	0	0	NA	NA	NA	36	29	504	165	173	345	144	155	18	9	0	0.036	0.055	0
.	19.01.15-18.24.37-1-218906	64	2	2	0	0	0	635	1	1	0	0	NA	NA	NA	22	15	497	166	165	344	144	147	11	0	0	0.022	0	0
.	19.01.15-18.24.38-1-218908	90	7	7	3	0	2	633	6	6	0	0	NA	NA	NA	37	25	500	172	166	336	151	146	31	3	0	0.062	0.017	0
.	19.01.15-18.24.41-1-218926	65	2	2	0	0	0	452	1	1	0	0	NA	NA	NA	20	21	500	168	166	234	113	105	2	0	0	0.004	0	0
.	19.01.15-18.24.57-1-218934	94	7	7	1	0	1	639	6	6	0	0	NA	NA	NA	46	30	507	170	166	348	144	147	26	8	0	0.051	0.047	0
.	19.01.15-18.25.00-1-218935	146	12	12	4	0	4	660	10	10	0	0	NA	NA	NA	39	43	512	176	168	354	157	149	36	12	3	0.07	0.068	0.018
.	19.01.15-18.25.07-1-218941	116	4	4	0	0	0	647	3	3	0	0	NA	NA	NA	30	31	506	167	171	351	147	149	2	2	2	0.004	0.012	0.012
.	19.01.15-18.25.08-1-218942	59	2	2	0	0	0	641	1	1	0	0	NA	NA	NA	28	22	502	166	167	345	148	148	4	0	2	0.008	0	0.012
.	19.01.15-18.25.10-1-218944	34	1	1	0	0	0	0	0	0	0	0	NA	NA	NA	5	12	495	165	165	0	0	0	0	0	0	0	0	0
.	19.01.15-18.25.11-1-218946	91	3	3	0	0	0	648	2	2	0	0	NA	NA	NA	27	28	507	170	164	350	154	144	3	6	0	0.006	0.035	0
.	19.01.15-18.25.12-1-218947	460	37	37	14	0	13	747	33	33	0	0	NA	NA	NA	142	139	589	183	180	423	163	161	144	13	18	0.244	0.071	0.1
.	19.01.15-18.25.12-1-218948	146	7	7	5	0	4	657	3	3	0	0	NA	NA	NA	64	50	517	174	172	355	155	147	14	5	1	0.027	0.029	0.006
.	19.01.15-18.25.14-1-218952	124	6	6	2	0	1	668	5	5	0	0	NA	NA	NA	43	54	519	176	172	361	157	150	19	0	8	0.037	0	0.047
.	19.01.15-18.25.19-1-218960	115	17	17	6	0	3	650	15	15	0	0	NA	NA	NA	49	32	504	171	170	345	156	149	62	3	0	0.123	0.018	0
.	19.01.15-18.25.21-1-218963	183	25	25	8	0	6	670	21	21	0	0	NA	NA	NA	65	51	520	174	170	361	156	153	93	5	0	0.179	0.029	0
.	19.01.15-18.25.23-1-218966	90	10	10	3	0	3	652	9	9	0	0	NA	NA	NA	20	31	502	174	168	345	156	151	25	2	3	0.05	0.011	0.018
.	19.01.15-18.25.36-1-218976	64	4	4	0	0	0	642	3	3	0	0	NA	NA	NA	29	25	502	166	170	342	148	152	9	0	0	0.018	0	0
.	19.01.15-18.25.36-1-218978	87	6	6	1	0	1	647	5	5	0	0	NA	NA	NA	30	32	507	172	166	350	151	146	26	2	0	0.051	0.012	0
.	19.01.15-18.25.40-1-218982	61	5	5	1	0	0	634	4	4	0	0	NA	NA	NA	33	24	503	167	167	341	148	145	16	0	0	0.032	0	0
.	19.01.15-18.25.43-1-219000	61	4	4	0	0	0	643	3	3	0	0	NA	NA	NA	24	21	503	166	165	347	149	147	9	1	0	0.018	0.006	0
.	19.01.15-18.25.48-1-219007	148	16	16	6	0	4	650	13	13	0	0	NA	NA	NA	37	33	512	167	167	350	151	149	32	3	16	0.062	0.018	0.096
.	19.01.15-18.25.53-1-219010	141	23	23	7	0	5	653	19	19	0	0	NA	NA	NA	43	37	508	170	172	350	151	152	72	1	8	0.142	0.006	0.047
.	19.01.15-18.25.54-1-219011	154	21	21	7	0	6	685	19	19	0	0	NA	NA	NA	45	68	528	172	181	369	150	166	86	18	4	0.163	0.105	0.022
.	19.01.15-18.25.56-1-219014	159	10	10	3	0	0	685	9	9	0	0	NA	NA	NA	46	66	529	177	173	367	162	156	64	0	0	0.121	0	0
.	19.01.15-18.25.58-1-219016	32	1	1	0	0	0	0	0	0	0	0	NA	NA	NA	7	4	491	164	162	0	0	0	0	0	0	0	0	0
.	19.01.15-18.25.59-1-219018	201	49	49	11	0	7	680	44	44	0	0	NA	NA	NA	55	62	523	174	178	364	155	161	153	26	10	0.293	0.149	0.056
.	19.01.15-18.26.00-1-219021	156	8	8	0	0	0	665	7	7	0	0	NA	NA	NA	47	48	517	172	172	358	155	152	23	0	6	0.044	0	0.035
.	19.01.15-18.26.11-1-219032	62	2	2	1	0	1	647	1	1	0	0	NA	NA	NA	29	26	503	166	170	344	151	152	4	2	0	0.008	0.012	0
.	19.01.15-18.26.26-1-219059	185	26	26	4	0	3	671	22	22	0	0	NA	NA	NA	54	58	520	175	176	357	157	157	59	9	4	0.113	0.051	0.023
.	19.01.15-18.26.26-1-219060	265	41	41	13	0	9	698	36	36	0	0	NA	NA	NA	94	84	536	181	180	376	162	160	159	14	6	0.297	0.077	0.033
.	19.01.15-18.26.30-1-219074	331	18	18	6	0	6	705	15	15	0	0	NA	NA	NA	100	84	543	175	179	384	161	160	84	4	0	0.155	0.023	0
.	19.01.15-18.26.31-1-219075	179	29	29	9	0	7	670	25	25	0	0	NA	NA	NA	55	57	526	171	173	363	152	155	119	13	9	0.226	0.076	0.052
.	19.01.15-18.26.31-1-219081	112	8	8	0	0	0	644	7	7	0	0	NA	NA	NA	37	33	506	165	175	347	143	154	15	5	2	0.03	0.03	0.011
.	19.01.15-18.26.37-1-219085	89	6	6	3	0	1	646	4	4	0	0	NA	NA	NA	26	30	508	169	166	347	151	148	13	20	1	0.026	0.118	0.006
.	19.01.15-18.26.42-1-219104	236	24	24	14	0	9	677	22	22	0	0	NA	NA	NA	61	63	526	177	173	368	156	153	86	14	19	0.163	0.079	0.11
.	19.01.15-18.26.49-1-219108	66	2	2	0	0	0	646	1	1	0	0	NA	NA	NA	30	31	508	170	166	348	150	148	2	3	0	0.004	0.018	0
.	19.01.15-18.26.55-1-219117	92	3	3	0	0	0	647	2	2	0	0	NA	NA	NA	36	30	505	169	169	349	149	149	10	0	0	0.02	0	0
.	19.01.15-18.27.02-1-219118	88	6	6	0	0	0	641	5	5	0	0	NA	NA	NA	37	28	507	171	163	347	150	144	11	6	3	0.022	0.035	0.018
.	19.01.15-18.27.10-1-219130	142	9	9	2	0	1	651	8	8	0	0	NA	NA	NA	39	39	514	171	167	355	147	149	15	7	1	0.029	0.041	0.006
.	19.01.15-18.27.13-1-219134	112	9	9	4	0	3	662	7	7	0	0	NA	NA	NA	31	44	511	177	169	353	159	150	24	1	5	0.047	0.006	0.03
.	19.01.15-18.27.24-1-219149	147	29	29	10	0	7	661	23	23	0	0	NA	NA	NA	53	40	518	167	168	361	149	151	101	4	7	0.195	0.024	0.042
.	19.01.15-18.27.24-1-219151	266	25	25	11	0	10	699	22	22	0	0	NA	NA	NA	77	85	536	178	184	375	159	165	86	8	5	0.16	0.045	0.027
.	19.01.15-18.27.28-1-219153	64	2	2	0	0	0	639	1	1	0	0	NA	NA	NA	27	25	504	168	166	346	147	146	0	0	6	0	0	0.036
.	19.01.15-18.27.33-1-219158	179	15	15	3	0	3	670	13	13	0	0	NA	NA	NA	47	54	521	172	174	359	155	156	52	5	6	0.1	0.029	0.034
.	19.01.15-18.27.41-1-219179	150	10	10	1	0	1	650	9	9	0	0	NA	NA	NA	54	31	508	168	168	353	148	149	9	4	10	0.018	0.024	0.06
.	19.01.15-18.27.44-1-219182	94	9	9	1	0	1	652	8	8	0	0	NA	NA	NA	26	32	508	168	169	348	153	151	17	7	9	0.033	0.042	0.053
.	19.01.15-18.27.46-1-219185	89	6	6	2	0	0	652	5	5	0	0	NA	NA	NA	30	28	501	170	170	348	152	152	8	3	4	0.016	0.018	0.024
.	19.01.15-18.27.48-1-219187	63	2	2	1	0	1	645	1	1	0	0	NA	NA	NA	27	27	505	167	168	349	147	149	9	0	0	0.018	0	0
.	19.01.15-18.27.48-1-219188	32	1	1	0	0	0	0	0	0	0	0	NA	NA	NA	10	8	493	165	163	0	0	0	0	0	2	0	0	0.012
.	19.01.15-18.27.51-1-219189	123	8	8	1	0	0	654	7	7	0	0	NA	NA	NA	37	38	511	170	170	350	151	153	26	2	0	0.051	0.012	0
.	19.01.15-18.28.01-1-219197	61	2	2	0	0	0	641	1	1	0	0	NA	NA	NA	25	20	498	168	167	343	151	147	0	3	3	0	0.018	0.018
.	19.01.15-18.28.04-1-219205	176	12	12	5	0	2	680	10	10	0	0	NA	NA	NA	58	67	530	179	171	369	159	152	50	11	3	0.094	0.061	0.018
.	19.01.15-18.28.05-1-219206	65	4	4	0	0	0	637	3	3	0	0	NA	NA	NA	27	26	502	167	170	341	148	148	2	7	4	0.004	0.042	0.024
.	19.01.15-18.28.07-1-219208	35	1	1	0	0	0	0	0	0	0	0	NA	NA	NA	15	11	494	166	164	0	0	0	0	0	0	0	0	0
.	19.01.15-18.28.08-1-219209	177	30	30	7	0	7	676	26	26	0	0	NA	NA	NA	54	58	525	175	171	363	157	156	102	38	6	0.194	0.217	0.035
.	19.01.15-18.28.08-1-219210	63	3	3	1	0	1	651	2	2	0	0	NA	NA	NA	16	27	504	169	167	348	152	151	9	8	0	0.018	0.047	0
.	19.01.15-18.28.12-1-219217	234	56	56	12	0	11	673	53	53	0	0	NA	NA	NA	78	60	522	178	173	362	159	152	176	16	9	0.337	0.09	0.052
.	19.01.15-18.28.15-1-219223	174	17	17	7	0	3	662	14	14	0	0	NA	NA	NA	56	51	514	171	179	354	150	158	76	8	12	0.148	0.047	0.067
.	19.01.15-18.28.16-1-219225	61	3	3	0	0	0	632	2	2	0	0	NA	NA	NA	30	19	497	166	169	335	146	151	12	0	4	0.024	0	0.024
.	19.01.15-18.28.16-1-219226	296	34	34	11	0	8	700	32	32	0	0	NA	NA	NA	83	89	534	179	189	371	159	170	145	3	15	0.272	0.017	0.079
.	19.01.15-18.28.25-1-219241	179	21	21	2	0	2	680	20	20	0	0	NA	NA	NA	55	67	531	176	173	372	156	152	36	27	6	0.068	0.153	0.035
.	19.01.15-18.28.31-1-219255	149	37	37	10	0	7	659	33	33	0	0	NA	NA	NA	53	49	520	170	172	353	151	155	125	17	8	0.24	0.1	0.047
.	19.01.15-18.28.31-1-219256	36	1	1	0	0	0	0	0	0	0	0	NA	NA	NA	13	4	490	164	163	0	0	0	0	6	0	0	0.037	0
.	19.01.15-18.28.39-1-219258	36	1	1	0	0	0	0	0	0	0	0	NA	NA	NA	7	7	492	165	163	0	0	0	2	0	0	0.004	0	0
.	19.01.15-18.28.42-1-219276	150	9	9	2	0	2	682	7	7	0	0	NA	NA	NA	46	59	520	176	176	364	159	159	22	7	0	0.042	0.04	0
.	19.01.15-18.28.45-1-219281	146	14	14	2	0	2	656	10	10	0	0	NA	NA	NA	39	42	513	170	172	353	149	154	47	5	0	0.092	0.029	0
.	19.01.15-18.28.52-1-219287	111	10	10	3	0	2	636	8	8	0	0	NA	NA	NA	32	16	497	167	165	342	148	146	21	0	0	0.042	0	0
.	19.01.15-18.28.54-1-219288	152	14	14	4	0	2	661	12	12	0	0	NA	NA	NA	35	35	508	174	166	353	158	150	18	14	3	0.035	0.08	0.018
.	19.01.15-18.29.25-1-219312	176	31	31	8	0	6	665	28	28	0	0	NA	NA	NA	68	50	519	173	171	362	153	150	136	7	11	0.262	0.04	0.064
.	19.01.15-18.29.26-1-219314	123	10	10	4	0	4	651	6	6	0	0	NA	NA	NA	41	47	523	171	166	355	148	148	11	13	2	0.021	0.076	0.012
.	19.01.15-18.29.29-1-219319	95	13	13	3	0	3	638	12	12	0	0	NA	NA	NA	37	23	503	168	165	341	149	148	49	9	0	0.097	0.054	0
.	19.01.15-18.29.32-1-219321	90	8	8	4	0	3	652	7	7	0	0	NA	NA	NA	34	33	510	169	167	353	152	147	17	5	2	0.033	0.03	0.012
.	19.01.15-18.29.33-1-219322	119	12	12	2	0	1	651	9	9	0	0	NA	NA	NA	49	36	504	171	174	346	150	155	55	0	2	0.109	0	0.011
.	19.01.15-18.29.33-1-219323	64	4	4	1	0	1	643	3	3	0	0	NA	NA	NA	15	20	500	167	166	345	152	146	11	0	2	0.022	0	0.012
.	19.01.15-18.29.45-1-219348	284	42	42	14	0	8	686	35	35	0	0	NA	NA	NA	80	75	533	184	171	373	163	150	161	22	5	0.302	0.12	0.029
.	19.01.15-18.29.46-1-219350	313	34	34	12	0	6	708	30	30	0	0	NA	NA	NA	107	90	530	187	186	373	166	169	121	39	1	0.228	0.209	0.005
.	19.01.15-18.29.57-1-219352	147	17	17	5	0	4	665	14	14	0	0	NA	NA	NA	28	49	516	174	172	358	152	155	62	8	2	0.12	0.046	0.012
.	19.01.15-18.30.08-1-219361	203	43	43	11	0	8	667	40	40	0	0	NA	NA	NA	57	48	519	171	171	363	153	151	146	19	11	0.281	0.111	0.064
.	19.01.15-18.30.15-1-219368	184	23	23	9	0	8	677	20	20	0	0	NA	NA	NA	58	65	530	174	174	369	153	155	85	6	7	0.16	0.034	0.04
.	19.01.15-18.30.27-1-219378	121	11	11	4	0	3	654	10	10	0	0	NA	NA	NA	40	44	514	170	173	350	149	155	38	2	1	0.074	0.012	0.006
.	19.01.15-18.30.29-1-219395	93	7	7	4	0	1	645	6	6	0	0	NA	NA	NA	39	29	504	170	168	347	149	149	20	5	0	0.04	0.029	0
.	19.01.15-18.30.38-1-219403	61	2	2	2	0	2	153	1	1	0	0	NA	NA	NA	16	22	500	167	168	77	40	36	1	2	0	0.002	0.012	0
.	19.01.15-18.30.46-1-219423	146	25	25	3	0	2	659	22	22	0	0	NA	NA	NA	42	50	519	175	169	355	155	149	58	2	8	0.112	0.011	0.047
.	19.01.15-18.30.49-1-219428	202	22	22	7	0	7	674	20	20	0	0	NA	NA	NA	55	54	515	176	176	357	160	157	76	7	6	0.148	0.04	0.034
.	19.01.15-18.30.51-1-219430	61	2	2	0	0	0	353	1	1	0	0	NA	NA	NA	16	15	493	169	166	182	83	88	3	0	0	0.006	0	0
.	19.01.15-18.30.53-1-219433	317	25	25	10	0	8	708	24	24	0	0	NA	NA	NA	89	101	552	180	182	386	158	164	87	8	9	0.158	0.044	0.049
.	19.01.15-18.30.54-1-219435	172	12	12	1	0	1	665	8	8	0	0	NA	NA	NA	48	48	516	172	173	360	155	150	25	0	15	0.048	0	0.087
.	19.01.15-18.31.02-1-219443	98	5	5	5	0	3	647	3	3	0	0	NA	NA	NA	26	28	509	166	166	353	149	145	9	1	10	0.018	0.006	0.06
.	19.01.15-18.31.15-1-219503	168	17	17	7	0	3	669	14	14	0	0	NA	NA	NA	61	56	523	170	176	361	151	157	63	16	2	0.12	0.094	0.011
.	19.01.15-18.31.18-1-219508	124	8	8	4	0	2	675	6	6	0	0	NA	NA	NA	35	58	520	176	175	358	159	158	23	2	0	0.044	0.011	0
.	19.01.15-18.31.18-1-219509	124	13	13	3	0	3	660	12	12	0	0	NA	NA	NA	29	38	510	169	172	354	151	155	33	14	2	0.065	0.083	0.012
.	19.01.15-18.31.19-1-219513	33	1	1	0	0	0	0	0	0	0	0	NA	NA	NA	11	6	489	165	165	0	0	0	1	0	0	0.002	0	0
.	19.01.15-18.31.21-1-219516	123	9	9	3	0	2	643	7	7	0	0	NA	NA	NA	42	31	508	169	167	351	149	143	27	0	4	0.053	0	0.024
.	19.01.15-18.31.21-1-219517	156	27	27	10	0	6	661	25	25	0	0	NA	NA	NA	60	56	526	169	174	359	148	154	101	16	3	0.192	0.095	0.017
.	19.01.15-18.31.21-1-219519	32	1	1	0	0	0	0	0	0	0	0	NA	NA	NA	11	6	491	165	163	0	0	0	0	0	0	0	0	0
.	19.01.15-18.31.24-1-219523	131	5	5	0	0	0	661	4	4	0	0	NA	NA	NA	50	43	510	175	171	353	157	151	6	1	4	0.012	0.006	0.023
.	19.01.15-18.31.27-1-219528	150	7	7	0	0	0	654	6	6	0	0	NA	NA	NA	44	34	506	172	169	347	155	152	18	0	1	0.036	0	0.006
.	19.01.15-18.31.35-1-219538	65	2	2	2	0	1	639	1	1	0	0	NA	NA	NA	25	22	500	168	167	339	153	147	1	1	0	0.002	0.006	0
.	19.01.15-18.31.38-1-219539	34	1	1	0	0	0	0	0	0	0	0	NA	NA	NA	11	8	493	165	163	0	0	0	0	0	0	0	0	0
.	19.01.15-18.31.41-1-219543	97	7	7	5	0	5	653	6	6	0	0	NA	NA	NA	42	44	514	172	171	352	150	151	20	12	0	0.039	0.07	0
.	19.01.15-18.31.42-1-219560	152	18	18	5	0	3	660	16	16	0	0	NA	NA	NA	36	49	516	173	173	355	152	153	72	12	17	0.14	0.069	0.098
.	19.01.15-18.31.43-1-219562	98	8	8	2	0	2	656	5	5	0	0	NA	NA	NA	36	42	515	167	173	353	149	154	9	2	10	0.017	0.012	0.058
.	19.01.15-18.31.45-1-219564	63	2	2	0	0	0	640	1	1	0	0	NA	NA	NA	22	23	504	167	165	349	146	145	5	0	0	0.01	0	0
.	19.01.15-18.31.46-1-219565	359	42	42	12	0	8	721	37	37	0	0	NA	NA	NA	96	106	540	193	186	381	174	166	153	41	4	0.283	0.212	0.022
.	19.01.15-18.31.49-1-219568	120	8	8	1	0	0	667	7	7	0	0	NA	NA	NA	26	43	507	174	175	350	159	158	23	3	3	0.045	0.017	0.017
.	19.01.15-18.31.50-1-219570	67	3	3	1	0	1	648	2	2	0	0	NA	NA	NA	22	27	504	166	170	349	148	151	9	0	0	0.018	0	0
.	19.01.15-18.31.58-1-219580	394	42	42	9	0	6	718	40	40	0	0	NA	NA	NA	111	101	531	191	192	371	171	176	100	51	12	0.188	0.267	0.062
.	19.01.15-18.31.59-1-219582	117	10	10	1	0	0	646	9	9	0	0	NA	NA	NA	39	30	504	172	167	345	150	151	24	5	2	0.048	0.029	0.012
.	19.01.15-18.32.03-1-219584	377	49	49	15	0	11	710	42	42	0	0	NA	NA	NA	108	105	551	182	185	381	164	165	162	20	10	0.294	0.11	0.054
.	19.01.15-18.32.04-1-219589	92	6	6	2	0	1	643	5	5	0	0	NA	NA	NA	34	30	501	166	176	341	146	156	24	0	0	0.048	0	0
.	19.01.15-18.32.10-1-219593	156	12	12	6	0	5	669	11	11	0	0	NA	NA	NA	60	55	523	169	176	362	151	156	39	8	4	0.075	0.047	0.023
.	19.01.15-18.32.12-1-219598	58	2	2	0	0	0	0	1	1	0	0	NA	NA	NA	22	11	492	168	164	0	0	0	3	4	0	0.006	0.024	0
.	19.01.15-18.32.18-1-219608	146	12	12	5	0	3	653	9	9	0	0	NA	NA	NA	45	41	514	170	170	350	149	154	45	4	0	0.088	0.024	0
.	19.01.15-18.32.25-1-219616	180	22	22	6	0	6	669	21	21	0	0	NA	NA	NA	56	55	518	180	170	356	161	152	76	22	0	0.147	0.122	0
.	19.01.15-18.32.26-1-219619	61	4	4	0	0	0	649	3	3	0	0	NA	NA	NA	22	30	505	167	171	349	150	150	0	0	6	0	0	0.035
.	19.01.15-18.32.28-1-219621	100	5	5	2	0	2	665	4	4	0	0	NA	NA	NA	35	51	515	175	174	352	157	156	14	0	3	0.027	0	0.017
.	19.01.15-18.32.40-1-219642	156	8	8	6	0	3	673	7	7	0	0	NA	NA	NA	50	56	521	179	169	360	162	151	23	0	9	0.044	0	0.053
.	19.01.15-18.32.42-1-219659	115	4	4	3	0	2	642	3	3	0	0	NA	NA	NA	34	29	503	170	169	344	149	149	8	0	6	0.016	0	0.036
.	19.01.15-18.32.46-1-219665	290	27	27	11	0	8	712	25	25	0	0	NA	NA	NA	83	92	547	178	180	388	161	163	138	7	8	0.252	0.039	0.044
.	19.01.15-18.32.48-1-219666	120	7	7	3	0	3	648	5	5	0	0	NA	NA	NA	42	31	508	168	168	351	147	150	16	6	4	0.031	0.036	0.024
.	19.01.15-18.33.00-1-219669	61	2	2	0	0	0	101	1	1	0	0	NA	NA	NA	23	17	498	166	166	52	21	28	6	0	0	0.012	0	0
.	19.01.15-18.33.03-1-219675	207	58	58	13	0	9	687	53	53	0	0	NA	NA	NA	46	64	534	170	173	376	154	157	165	44	8	0.309	0.259	0.046
.	19.01.15-18.33.04-1-219677	205	46	46	13	0	9	676	39	39	0	0	NA	NA	NA	50	61	523	174	177	363	153	160	157	17	16	0.3	0.098	0.09
.	19.01.15-18.33.07-1-219681	88	4	4	2	0	2	643	3	3	0	0	NA	NA	NA	40	30	507	168	168	345	148	150	13	0	0	0.026	0	0
.	19.01.15-18.33.09-1-219683	94	3	3	0	0	0	637	2	2	0	0	NA	NA	NA	47	28	506	172	163	343	151	143	12	0	0	0.024	0	0
.	19.01.15-18.33.15-1-219692	34	1	1	1	0	1	0	0	0	0	0	NA	NA	NA	10	14	496	166	165	0	0	0	1	0	0	0.002	0	0
.	19.01.15-18.33.17-1-219697	32	1	1	0	0	0	0	0	0	0	0	NA	NA	NA	8	8	492	166	163	0	0	0	2	0	0	0.004	0	0
.	19.01.15-18.33.19-1-219702	91	12	12	0	0	0	656	11	11	0	0	NA	NA	NA	31	31	507	170	167	353	155	148	37	0	0	0.073	0	0
.	19.01.15-18.33.22-1-219706	122	13	13	4	0	3	660	12	12	0	0	NA	NA	NA	34	41	508	177	169	351	158	151	35	11	4	0.069	0.062	0.024
.	19.01.15-18.33.22-1-219708	115	9	9	1	0	1	661	7	7	0	0	NA	NA	NA	32	44	509	177	171	351	158	152	10	11	5	0.02	0.062	0.029
.	19.01.15-18.33.23-1-219709	138	11	11	3	0	2	648	10	10	0	0	NA	NA	NA	45	40	509	171	173	348	147	153	25	3	0	0.049	0.018	0
.	19.01.15-18.33.23-1-219710	33	1	1	1	0	1	0	0	0	0	0	NA	NA	NA	14	7	494	164	162	0	0	0	0	1	0	0	0.006	0
.	19.01.15-18.33.26-1-219712	95	4	4	1	0	1	656	2	2	0	0	NA	NA	NA	31	32	504	170	171	349	154	153	10	0	0	0.02	0	0
.	19.01.15-18.33.41-1-219740	67	3	3	2	0	2	453	1	1	0	0	NA	NA	NA	18	19	498	167	167	237	105	111	8	0	0	0.016	0	0
.	19.01.15-18.33.41-1-219741	125	6	6	0	0	0	648	4	4	0	0	NA	NA	NA	39	33	507	170	169	345	151	152	8	8	0	0.016	0.047	0
.	19.01.15-18.33.42-1-219742	203	18	18	7	0	5	665	16	16	0	0	NA	NA	NA	58	50	517	175	171	356	156	153	67	3	4	0.13	0.017	0.023
.	19.01.15-18.33.44-1-219743	177	8	8	1	0	0	691	6	6	0	0	NA	NA	NA	63	79	532	178	182	371	155	165	31	1	0	0.058	0.006	0
.	19.01.15-18.33.46-1-219748	86	4	4	2	0	2	650	3	3	0	0	NA	NA	NA	27	38	517	170	164	351	150	149	7	4	3	0.014	0.024	0.018
.	19.01.15-18.33.50-1-219753	62	3	3	0	0	0	646	2	2	0	0	NA	NA	NA	21	24	501	170	166	347	151	148	7	0	0	0.014	0	0
.	19.01.15-18.33.53-1-219755	258	35	35	14	0	9	691	31	31	0	0	NA	NA	NA	79	81	541	176	177	379	155	157	103	23	14	0.19	0.131	0.079
.	19.01.15-18.34.00-1-219762	152	9	9	2	0	2	657	7	7	0	0	NA	NA	NA	50	44	514	174	169	354	152	151	16	7	4	0.031	0.04	0.024
.	19.01.15-18.34.03-1-219764	180	24	24	6	0	3	688	21	21	0	0	NA	NA	NA	55	69	529	177	176	370	161	157	95	11	6	0.18	0.062	0.034
.	19.01.15-18.34.04-1-219770	113	4	4	2	0	2	652	3	3	0	0	NA	NA	NA	38	36	508	170	171	352	150	150	5	6	0	0.01	0.035	0
.	19.01.15-18.34.05-1-219771	328	34	34	5	0	4	714	28	28	0	0	NA	NA	NA	89	95	548	181	179	392	161	161	112	15	13	0.204	0.083	0.073
.	19.01.15-18.34.08-1-219776	213	24	24	15	0	9	679	20	20	0	0	NA	NA	NA	52	59	525	174	173	365	156	158	81	23	7	0.154	0.132	0.04
.	19.01.15-18.34.12-1-219779	92	4	4	2	0	2	638	3	3	0	0	NA	NA	NA	40	26	506	168	165	345	147	146	21	0	0	0.042	0	0
.	19.01.15-18.34.17-1-219787	116	10	10	4	0	2	662	9	9	0	0	NA	NA	NA	28	42	510	177	168	354	159	149	40	2	0	0.078	0.011	0
.	19.01.15-18.34.20-1-219797	89	6	6	3	0	2	651	5	5	0	0	NA	NA	NA	29	30	503	170	170	347	152	152	17	0	0	0.034	0	0
.	19.01.15-18.34.23-1-219804	61	2	2	1	0	1	350	1	1	0	0	NA	NA	NA	19	21	502	164	168	196	74	80	2	1	0	0.004	0.006	0
.	19.01.15-18.34.29-1-219809	63	2	2	0	0	0	504	1	1	0	0	NA	NA	NA	17	19	500	166	166	263	119	122	5	0	0	0.01	0	0
.	19.01.15-18.34.34-1-219820	65	2	2	1	0	1	644	1	1	0	0	NA	NA	NA	26	27	506	168	166	347	150	147	3	0	3	0.006	0	0.018
.	19.01.15-18.34.38-1-219824	233	37	37	8	0	5	692	36	36	0	0	NA	NA	NA	79	78	534	173	184	373	153	166	140	10	5	0.262	0.058	0.027
.	19.01.15-18.34.38-1-219825	40	1	1	0	0	0	0	0	0	0	0	NA	NA	NA	11	12	498	165	162	0	0	0	0	0	0	0	0	0
.	19.01.15-18.34.39-1-219827	203	20	20	10	0	8	685	17	17	0	0	NA	NA	NA	52	65	528	176	174	368	159	158	98	3	3	0.186	0.017	0.017
.	19.01.15-18.34.42-1-219843	83	5	5	2	0	2	638	4	4	0	0	NA	NA	NA	32	27	504	169	167	344	148	146	5	4	0	0.01	0.024	0
.	19.01.15-18.34.47-1-219847	59	2	2	1	0	1	638	1	1	0	0	NA	NA	NA	25	23	496	173	167	337	155	146	8	0	0	0.016	0	0
.	19.01.15-18.34.48-1-219848	91	6	6	2	0	2	653	4	4	0	0	NA	NA	NA	36	38	508	171	172	350	151	152	17	6	9	0.033	0.035	0.052
.	19.01.15-18.34.48-1-219849	94	9	9	4	0	3	646	8	8	0	0	NA	NA	NA	40	38	513	168	170	350	148	148	14	6	13	0.027	0.036	0.076
.	19.01.15-18.34.50-1-219851	214	26	26	11	0	8	687	24	24	0	0	NA	NA	NA	65	71	533	168	183	373	150	164	80	18	24	0.15	0.107	0.131
.	19.01.15-18.34.56-1-219855	91	6	6	2	0	2	642	5	5	0	0	NA	NA	NA	38	25	502	172	164	345	153	144	9	8	0	0.018	0.047	0
.	19.01.15-18.35.00-1-219859	31	1	1	1	0	1	0	0	0	0	0	NA	NA	NA	8	6	490	164	165	0	0	0	2	0	0	0.004	0	0
.	19.01.15-18.35.02-1-219862	30	1	1	1	0	1	0	0	0	0	0	NA	NA	NA	5	11	494	167	163	0	0	0	9	0	0	0.018	0	0
.	19.01.15-18.35.02-1-219863	91	4	4	1	0	1	636	2	2	0	0	NA	NA	NA	34	29	500	171	171	337	149	150	5	1	0	0.01	0.006	0
.	19.01.15-18.35.04-1-219872	32	1	1	1	0	1	0	0	0	0	0	NA	NA	NA	5	13	496	166	164	0	0	0	1	0	0	0.002	0	0
.	19.01.15-18.35.07-1-219874	32	1	1	0	0	0	0	0	0	0	0	NA	NA	NA	7	9	496	163	163	0	0	0	0	0	0	0	0	0
.	19.01.15-18.35.08-1-219875	90	4	4	2	0	1	644	3	3	0	0	NA	NA	NA	34	29	501	173	168	343	155	146	4	0	4	0.008	0	0.024
.	19.01.15-18.35.08-1-219876	38	1	1	0	0	0	0	0	0	0	0	NA	NA	NA	11	8	493	164	164	0	0	0	0	0	0	0	0	0
.	19.01.15-18.35.09-1-219877	61	2	2	0	0	0	452	1	1	0	0	NA	NA	NA	14	16	497	169	163	236	111	105	3	0	3	0.006	0	0.018
.	19.01.15-18.35.11-1-219878	176	14	14	3	0	3	670	13	13	0	0	NA	NA	NA	47	51	516	173	175	359	155	156	49	10	0	0.095	0.058	0
.	19.01.15-18.35.15-1-219883	115	8	8	0	0	0	652	7	7	0	0	NA	NA	NA	47	35	512	169	167	351	152	149	20	0	0	0.039	0	0
.	19.01.15-18.35.16-1-219885	90	6	6	4	0	1	663	5	5	0	0	NA	NA	NA	33	37	513	172	165	360	153	150	26	0	5	0.051	0	0.03
.	19.01.15-18.35.18-1-219890	142	11	11	4	0	3	657	8	8	0	0	NA	NA	NA	44	37	509	168	173	352	149	156	35	9	0	0.069	0.054	0
.	19.01.15-18.35.21-1-219898	29	1	1	0	0	0	0	0	0	0	0	NA	NA	NA	3	4	489	164	164	0	0	0	4	0	0	0.008	0	0
.	19.01.15-18.35.23-1-219902	150	7	7	1	0	0	667	6	6	0	0	NA	NA	NA	56	54	519	178	170	359	155	153	22	1	6	0.042	0.006	0.035
.	19.01.15-18.35.23-1-219903	205	36	36	16	0	10	674	31	31	0	0	NA	NA	NA	64	64	524	173	180	361	151	162	122	37	3	0.233	0.214	0.017
.	19.01.15-18.35.40-1-219921	94	5	5	1	0	1	655	4	4	0	0	NA	NA	NA	32	37	510	169	171	354	148	153	13	6	0	0.025	0.036	0
.	19.01.15-18.35.40-1-219922	192	19	19	8	0	5	666	17	17	0	0	NA	NA	NA	54	48	516	177	168	357	160	149	61	5	4	0.118	0.028	0.024
.	19.01.15-18.35.47-1-219941	346	35	35	7	0	5	735	31	31	0	0	NA	NA	NA	102	122	557	186	192	397	167	171	144	25	5	0.259	0.134	0.026
.	19.01.15-18.35.50-1-219942	85	5	5	2	0	2	651	3	3	0	0	NA	NA	NA	34	40	511	172	170	354	150	147	3	4	5	0.006	0.023	0.029
.	19.01.15-18.35.50-1-219943	152	28	28	10	0	6	657	25	25	0	0	NA	NA	NA	34	37	510	172	168	352	153	152	55	26	2	0.108	0.151	0.012
.	19.01.15-18.35.51-1-219944	179	22	22	9	0	5	678	21	21	0	0	NA	NA	NA	53	58	525	170	176	368	153	157	104	4	7	0.198	0.024	0.04
.	19.01.15-18.35.58-1-219946	64	2	2	1	0	1	555	1	1	0	0	NA	NA	NA	21	18	497	169	165	290	130	135	6	0	0	0.012	0	0
.	19.01.15-18.36.05-1-219953	204	46	46	14	0	9	657	41	41	0	0	NA	NA	NA	65	39	511	173	168	354	155	148	153	19	12	0.299	0.11	0.071
.	19.01.15-18.36.09-1-219955	31	1	1	0	0	0	0	0	0	0	0	NA	NA	NA	10	11	496	165	163	0	0	0	0	0	0	0	0	0
.	19.01.15-18.36.10-1-219958	94	3	3	1	0	1	645	2	2	0	0	NA	NA	NA	45	34	507	170	170	344	152	149	11	0	1	0.022	0	0.006
.	19.01.15-18.36.16-1-219967	291	67	67	25	0	16	683	64	64	0	0	NA	NA	NA	73	71	530	179	175	369	157	157	178	41	22	0.336	0.229	0.126
.	19.01.15-18.36.22-1-219977	296	46	46	13	0	9	670	43	43	0	0	NA	NA	NA	82	55	517	174	177	359	154	157	146	16	22	0.282	0.092	0.124
.	19.01.15-18.36.25-1-219981	180	21	21	3	0	3	677	20	20	0	0	NA	NA	NA	46	64	527	174	176	365	155	157	50	0	7	0.095	0	0.04
.	19.01.15-18.36.28-1-219988	34	1	1	1	0	1	0	0	0	0	0	NA	NA	NA	13	10	495	165	163	0	0	0	2	0	0	0.004	0	0
.	19.01.15-18.36.29-1-219995	141	12	12	4	0	3	670	11	11	0	0	NA	NA	NA	38	51	512	173	179	355	155	160	37	16	2	0.072	0.092	0.011
.	19.01.15-18.36.30-1-219999	122	16	16	0	0	0	651	12	12	0	0	NA	NA	NA	54	42	518	167	170	353	145	153	20	17	9	0.039	0.102	0.053
.	19.01.15-18.36.46-1-220036	230	16	16	2	0	0	662	13	13	0	0	NA	NA	NA	63	53	513	177	176	347	157	158	50	19	2	0.097	0.107	0.011
.	19.01.15-18.36.53-1-220040	63	4	4	0	0	0	637	3	3	0	0	NA	NA	NA	29	26	507	167	165	345	149	143	4	0	3	0.008	0	0.018
.	19.01.15-18.36.56-1-220043	151	20	20	1	0	1	656	19	19	0	0	NA	NA	NA	44	46	516	172	171	356	151	149	92	12	10	0.178	0.07	0.058
.	19.01.15-18.36.57-1-220044	179	36	36	11	0	7	674	34	34	0	0	NA	NA	NA	51	55	517	177	174	358	158	158	121	30	23	0.234	0.169	0.132
.	19.01.15-18.37.00-1-220049	86	3	3	1	0	1	644	2	2	0	0	NA	NA	NA	26	25	502	172	164	346	153	145	1	4	3	0.002	0.023	0.018
.	19.01.15-18.37.09-1-220055	63	2	2	0	0	0	100	1	1	0	0	NA	NA	NA	13	17	498	167	165	56	19	25	5	0	0	0.01	0	0
.	19.01.15-18.37.16-1-220066	292	48	48	16	0	10	703	42	42	0	0	NA	NA	NA	73	81	532	177	185	375	160	168	162	23	7	0.305	0.13	0.038
.	19.01.15-18.37.22-1-220077	92	7	7	3	0	3	649	5	5	0	0	NA	NA	NA	37	32	509	169	167	350	151	148	19	6	0	0.037	0.036	0
.	19.01.15-18.37.22-1-220079	89	7	7	4	0	4	649	5	5	0	0	NA	NA	NA	24	27	504	169	167	345	155	149	29	1	2	0.058	0.006	0.012
.	19.01.15-18.37.24-1-220082	64	4	4	0	0	0	640	3	3	0	0	NA	NA	NA	27	29	504	171	167	346	150	144	11	8	0	0.022	0.047	0
.	19.01.15-18.37.34-1-220092	36	1	1	0	0	0	0	0	0	0	0	NA	NA	NA	7	15	498	165	165	0	0	0	1	0	0	0.002	0	0
.	19.01.15-18.37.35-1-220093	117	8	8	1	0	0	657	6	6	0	0	NA	NA	NA	35	35	503	173	172	349	153	155	25	0	3	0.05	0	0.017
.	19.01.15-18.37.36-1-220095	33	1	1	0	0	0	0	0	0	0	0	NA	NA	NA	12	8	493	164	164	0	0	0	0	0	2	0	0	0.012
.	19.01.15-18.37.38-1-220100	35	1	1	1	0	1	0	0	0	0	0	NA	NA	NA	5	11	495	164	165	0	0	0	1	0	0	0.002	0	0
.	19.01.15-18.37.39-1-220101	144	13	13	2	0	2	651	11	11	0	0	NA	NA	NA	36	39	508	173	171	349	151	151	15	12	5	0.03	0.069	0.029
.	19.01.15-18.37.39-1-220103	125	12	12	2	0	2	649	11	11	0	0	NA	NA	NA	38	39	514	168	170	351	146	152	24	8	0	0.047	0.048	0
.	19.01.15-18.37.40-1-220106	260	42	42	12	0	8	707	39	39	0	0	NA	NA	NA	78	87	536	177	187	378	160	169	127	20	9	0.237	0.113	0.048
.	19.01.15-18.37.42-1-220123	68	5	5	1	0	1	636	4	4	0	0	NA	NA	NA	27	18	500	164	167	342	142	152	13	1	2	0.026	0.006	0.012
.	19.01.15-18.37.44-1-220124	92	7	7	0	0	0	640	6	6	0	0	NA	NA	NA	34	28	503	169	169	339	151	150	14	2	4	0.028	0.012	0.024
.	19.01.15-18.37.52-1-220136	117	6	6	1	0	0	664	5	5	0	0	NA	NA	NA	36	53	519	170	177	357	151	156	15	5	5	0.029	0.029	0.028
.	19.01.15-18.37.55-1-220140	121	8	8	2	0	2	646	5	5	0	0	NA	NA	NA	46	33	510	166	170	346	147	153	37	0	3	0.073	0	0.018
.	19.01.15-18.37.57-1-220142	302	30	30	17	0	12	705	27	27	0	0	NA	NA	NA	86	87	548	176	176	389	156	160	85	35	9	0.155	0.199	0.051
.	19.01.15-18.38.01-1-220144	145	12	12	0	0	0	651	10	10	0	0	NA	NA	NA	58	44	513	171	173	351	149	151	33	0	2	0.064	0	0.012
.	19.01.15-18.38.03-1-220146	237	53	53	14	0	9	669	50	50	0	0	NA	NA	NA	74	61	519	176	179	353	158	158	166	33	18	0.32	0.188	0.101
.	19.01.15-18.38.03-1-220147	121	14	14	4	0	2	649	10	10	0	0	NA	NA	NA	26	28	504	168	169	346	150	153	45	9	2	0.089	0.054	0.012
.	19.01.15-18.38.20-1-220169	117	9	9	3	0	2	643	8	8	0	0	NA	NA	NA	36	31	509	170	165	349	150	144	30	5	0	0.059	0.029	0
.	19.01.15-18.38.24-1-220175	213	23	23	9	0	6	678	21	21	0	0	NA	NA	NA	58	65	528	172	178	367	153	158	66	13	7	0.125	0.076	0.039
.	19.01.15-18.38.27-1-220176	119	5	5	1	0	1	664	4	4	0	0	NA	NA	NA	50	42	519	167	169	359	152	153	24	0	6	0.046	0	0.036
.	19.01.15-18.38.27-1-220177	34	1	1	0	0	0	0	0	0	0	0	NA	NA	NA	11	8	492	165	164	0	0	0	2	0	0	0.004	0	0
.	19.01.15-18.38.34-1-220197	326	28	28	13	0	6	726	24	24	0	0	NA	NA	NA	91	114	559	181	187	396	160	170	95	30	6	0.17	0.166	0.032
.	19.01.15-18.38.35-1-220198	59	2	2	1	0	1	249	1	1	0	0	NA	NA	NA	21	17	497	168	165	140	62	47	0	3	0	0	0.018	0
.	19.01.15-18.38.47-1-220221	152	23	23	6	0	3	665	19	19	0	0	NA	NA	NA	48	44	517	171	169	363	152	150	96	25	0	0.186	0.146	0
.	19.01.15-18.38.48-1-220223	60	2	2	2	0	1	644	1	1	0	0	NA	NA	NA	27	26	504	170	165	345	152	147	0	4	1	0	0.024	0.006
.	19.01.15-18.38.50-1-220226	122	4	4	1	0	1	677	3	3	0	0	NA	NA	NA	37	58	522	174	175	363	157	157	16	10	0	0.031	0.057	0
.	19.01.15-18.39.00-1-220233	232	55	55	22	0	15	677	48	48	0	0	NA	NA	NA	60	58	519	177	175	361	161	155	150	45	3	0.289	0.254	0.017
.	19.01.15-18.39.02-1-220235	149	28	28	10	0	4	660	25	25	0	0	NA	NA	NA	44	54	515	179	173	352	158	150	57	43	6	0.111	0.24	0.035
.	19.01.15-18.39.03-1-220236	62	2	2	1	0	1	630	1	1	0	0	NA	NA	NA	32	20	502	167	164	342	147	141	6	0	2	0.012	0	0.012
.	19.01.15-18.39.04-1-220240	61	2	2	1	0	1	0	1	1	0	0	NA	NA	NA	14	20	501	168	164	0	0	0	2	1	0	0.004	0.006	0
.	19.01.15-18.39.07-1-220241	121	15	15	6	0	3	657	14	14	0	0	NA	NA	NA	48	51	517	176	171	354	150	153	55	9	5	0.106	0.051	0.029
.	19.01.15-18.39.09-1-220243	63	3	3	0	0	0	637	2	2	0	0	NA	NA	NA	35	23	504	166	166	342	148	147	0	1	6	0	0.006	0.036
.	19.01.15-18.39.16-1-220257	33	1	1	0	0	0	0	0	0	0	0	NA	NA	NA	9	10	493	166	164	0	0	0	0	0	0	0	0	0
.	19.01.15-18.39.19-1-220262	142	14	14	8	0	7	672	13	13	0	0	NA	NA	NA	47	48	516	174	171	361	157	154	39	6	2	0.076	0.034	0.012
.	19.01.15-18.39.19-1-220263	119	12	12	5	0	1	646	10	10	0	0	NA	NA	NA	48	36	513	168	168	350	145	151	59	6	0	0.115	0.036	0
.	19.01.15-18.39.22-1-220268	125	31	31	15	0	7	659	28	28	0	0	NA	NA	NA	35	41	512	173	169	355	154	150	121	18	0	0.236	0.104	0
.	19.01.15-18.39.22-1-220269	121	6	6	2	0	2	652	5	5	0	0	NA	NA	NA	43	46	516	173	170	350	151	151	15	1	4	0.029	0.006	0.024
.	19.01.15-18.39.25-1-220275	32	1	1	0	0	0	0	0	0	0	0	NA	NA	NA	3	10	491	167	165	0	0	0	0	0	0	0	0	0
.	19.01.15-18.39.27-1-220276	180	12	12	2	0	1	689	10	10	0	0	NA	NA	NA	47	78	540	174	177	372	157	160	40	0	0	0.074	0	0
.	19.01.15-18.39.37-1-220286	172	22	22	6	0	6	672	19	19	0	0	NA	NA	NA	63	66	536	173	170	365	154	153	73	12	0	0.136	0.069	0
.	19.01.15-18.39.43-1-220303	213	32	32	8	0	4	684	28	28	0	0	NA	NA	NA	59	61	526	175	173	372	155	157	141	23	3	0.268	0.131	0.017
.	19.01.15-18.39.48-1-220305	32	1	1	0	0	0	0	0	0	0	0	NA	NA	NA	14	6	491	166	162	0	0	0	3	0	0	0.006	0	0
.	19.01.15-18.39.50-1-220309	95	6	6	2	0	2	637	4	4	0	0	NA	NA	NA	38	18	500	167	164	344	148	145	10	0	5	0.02	0	0.03
.	19.01.15-18.39.51-1-220310	91	5	5	1	0	1	646	4	4	0	0	NA	NA	NA	25	31	507	167	170	347	149	150	5	2	0	0.01	0.012	0
.	19.01.15-18.39.53-1-220311	123	6	6	4	0	1	671	5	5	0	0	NA	NA	NA	35	52	519	175	171	361	158	152	10	20	0	0.019	0.114	0
.	19.01.15-18.39.57-1-220314	149	21	21	8	0	6	657	18	18	0	0	NA	NA	NA	57	40	514	169	170	351	153	153	84	5	3	0.163	0.03	0.018
.	19.01.15-18.40.06-1-220328	66	6	6	2	0	2	640	5	5	0	0	NA	NA	NA	32	32	506	170	169	342	150	148	13	4	0	0.026	0.024	0
.	19.01.15-18.40.08-1-220332	60	2	2	0	0	0	634	1	1	0	0	NA	NA	NA	26	18	501	165	165	341	145	148	2	4	0	0.004	0.024	0
.	19.01.15-18.40.09-1-220333	151	8	8	1	0	1	664	7	7	0	0	NA	NA	NA	39	44	513	174	170	357	153	154	17	4	5	0.033	0.023	0.029
.	19.01.15-18.40.09-1-220334	34	1	1	0	0	0	0	0	0	0	0	NA	NA	NA	7	10	494	164	165	0	0	0	0	0	0	0	0	0
.	19.01.15-18.40.10-1-220335	129	13	13	4	0	4	647	11	11	0	0	NA	NA	NA	47	33	506	169	171	347	150	150	38	6	1	0.075	0.036	0.006
.	19.01.15-18.40.12-1-220338	178	26	26	7	0	5	665	23	23	0	0	NA	NA	NA	42	43	510	166	180	351	151	163	102	7	1	0.2	0.042	0.006
.	19.01.15-18.40.12-1-220339	172	19	19	6	0	6	673	14	14	0	0	NA	NA	NA	42	61	527	178	169	365	161	147	46	3	7	0.087	0.017	0.041
.	19.01.15-18.40.20-1-220355	117	8	8	2	0	2	655	7	7	0	0	NA	NA	NA	60	48	513	174	174	351	155	149	22	6	0	0.043	0.034	0
.	19.01.15-18.40.23-1-220358	142	11	11	2	0	2	661	10	10	0	0	NA	NA	NA	41	40	514	168	171	358	150	153	42	4	0	0.082	0.024	0
.	19.01.15-18.40.31-1-220374	90	6	6	0	0	0	649	5	5	0	0	NA	NA	NA	28	31	504	169	171	345	149	155	16	3	0	0.032	0.018	0
.	19.01.15-18.40.32-1-220377	115	11	11	4	0	1	639	10	10	0	0	NA	NA	NA	39	21	499	168	167	340	151	148	32	10	3	0.064	0.06	0.018
.	19.01.15-18.40.36-1-220387	91	9	9	3	0	3	642	7	7	0	0	NA	NA	NA	37	31	507	171	166	344	150	148	29	3	5	0.057	0.018	0.03
.	19.01.15-18.40.44-1-220412	118	19	19	4	0	3	657	18	18	0	0	NA	NA	NA	44	46	513	174	172	351	153	153	41	9	3	0.08	0.052	0.017
.	19.01.15-18.40.46-1-220413	67	3	3	1	0	1	647	2	2	0	0	NA	NA	NA	26	29	504	170	168	346	150	151	9	0	0	0.018	0	0
.	19.01.15-18.40.47-1-220415	35	1	1	1	0	1	0	0	0	0	0	NA	NA	NA	8	8	495	164	162	0	0	0	0	0	1	0	0	0.006
.	19.01.15-18.40.47-1-220416	37	1	1	0	0	0	0	0	0	0	0	NA	NA	NA	13	3	490	164	162	0	0	0	0	0	0	0	0	0
.	19.01.15-18.40.49-1-220419	88	4	4	1	0	1	640	3	3	0	0	NA	NA	NA	47	29	507	168	167	344	149	147	4	2	0	0.008	0.012	0
.	19.01.15-18.40.49-1-220420	201	23	23	7	0	4	667	20	20	0	0	NA	NA	NA	50	52	519	176	170	357	156	154	89	26	0	0.171	0.148	0
.	19.01.15-18.40.54-1-220423	155	14	14	3	0	3	659	11	11	0	0	NA	NA	NA	53	46	519	169	171	356	152	151	40	7	6	0.077	0.041	0.035
.	19.01.15-18.41.04-1-220432	181	32	32	10	0	7	660	26	26	0	0	NA	NA	NA	65	51	511	178	175	347	156	157	124	15	5	0.243	0.084	0.029
.	19.01.15-18.41.05-1-220434	146	8	8	2	0	1	669	5	5	0	0	NA	NA	NA	55	52	519	176	170	359	157	153	10	15	2	0.019	0.085	0.012
.	19.01.15-18.41.05-1-220435	119	7	7	3	0	2	647	6	6	0	0	NA	NA	NA	26	33	511	168	167	352	149	146	21	5	0	0.041	0.03	0
.	19.01.15-18.41.06-1-220436	61	3	3	0	0	0	634	2	2	0	0	NA	NA	NA	26	22	502	169	164	341	149	144	10	0	0	0.02	0	0
.	19.01.15-18.41.08-1-220438	33	1	1	0	0	0	0	0	0	0	0	NA	NA	NA	5	2	489	164	162	0	0	0	0	0	0	0	0	0
.	19.01.15-18.41.10-1-220440	144	8	8	0	0	0	663	7	7	0	0	NA	NA	NA	40	49	514	174	174	354	153	156	43	4	0	0.084	0.023	0
.	19.01.15-18.41.18-1-220451	114	10	10	1	0	0	639	8	8	0	0	NA	NA	NA	39	26	506	167	166	343	148	148	18	4	9	0.036	0.024	0.054
.	19.01.15-18.41.20-1-220456	297	28	28	13	0	8	684	26	26	0	0	NA	NA	NA	80	79	544	174	174	384	151	149	124	22	5	0.228	0.126	0.029
.	19.01.15-18.41.25-1-220462	152	13	13	5	0	5	643	10	10	0	0	NA	NA	NA	59	36	507	168	174	344	147	152	34	9	9	0.067	0.054	0.052
.	19.01.15-18.41.32-1-220470	118	16	16	6	0	6	658	14	14	0	0	NA	NA	NA	40	37	511	173	166	352	156	150	58	7	7	0.114	0.04	0.042
.	19.01.15-18.41.33-1-220473	185	32	32	12	0	12	659	29	29	0	0	NA	NA	NA	58	49	514	175	173	352	156	151	92	22	11	0.179	0.126	0.064
.	19.01.15-18.41.37-1-220477	88	11	11	2	0	2	641	7	7	0	0	NA	NA	NA	24	26	501	173	165	341	154	146	7	1	11	0.014	0.006	0.067
.	19.01.15-18.41.38-1-220478	157	11	11	4	0	4	672	9	9	0	0	NA	NA	NA	53	59	519	177	176	359	153	160	54	0	0	0.104	0	0
.	19.01.15-18.41.42-1-220496	94	7	7	2	0	2	649	6	6	0	0	NA	NA	NA	25	28	503	170	168	347	150	152	14	15	1	0.028	0.088	0.006
.	19.01.15-18.41.52-1-220505	85	3	3	0	0	0	645	2	2	0	0	NA	NA	NA	25	28	506	169	166	347	151	147	8	1	0	0.016	0.006	0
.	19.01.15-18.41.55-1-220508	180	21	21	9	0	7	666	17	17	0	0	NA	NA	NA	52	56	524	176	169	365	157	144	72	16	7	0.137	0.091	0.041
.	19.01.15-18.42.00-1-220509	34	1	1	1	0	1	0	0	0	0	0	NA	NA	NA	11	6	492	164	163	0	0	0	0	2	0	0	0.012	0
.	19.01.15-18.42.02-1-220511	144	11	11	4	0	2	661	10	10	0	0	NA	NA	NA	51	45	515	172	171	354	153	154	24	20	2	0.047	0.116	0.012
.	19.01.15-18.42.03-1-220512	92	7	7	1	0	1	651	5	5	0	0	NA	NA	NA	32	32	507	171	167	353	152	146	10	0	16	0.02	0	0.096
.	19.01.15-18.42.05-1-220517	88	3	3	1	0	0	655	2	2	0	0	NA	NA	NA	29	33	508	166	172	353	148	154	24	0	0	0.047	0	0
.	19.01.15-18.42.05-1-220518	265	53	53	17	0	9	689	49	49	0	0	NA	NA	NA	92	75	536	178	174	373	159	157	173	47	5	0.323	0.264	0.029
.	19.01.15-18.42.08-1-220521	89	6	6	2	0	2	636	4	4	0	0	NA	NA	NA	25	16	496	168	165	340	147	149	17	1	0	0.034	0.006	0
.	19.01.15-18.42.15-1-220527	148	8	8	0	0	0	668	5	5	0	0	NA	NA	NA	48	51	525	171	168	363	155	150	36	0	0	0.069	0	0
.	19.01.15-18.42.19-1-220536	175	32	32	8	0	7	661	28	28	0	0	NA	NA	NA	70	51	515	171	178	354	149	158	104	18	4	0.202	0.105	0.022
.	19.01.15-18.42.20-1-220539	63	6	6	2	0	2	636	5	5	0	0	NA	NA	NA	29	29	508	167	167	341	148	147	14	8	0	0.028	0.048	0
.	19.01.15-18.42.20-1-220540	93	6	6	3	0	2	654	5	5	0	0	NA	NA	NA	35	35	507	169	172	350	152	152	16	0	6	0.032	0	0.035
.	19.01.15-18.42.27-1-220546	125	13	13	4	0	3	651	10	10	0	0	NA	NA	NA	39	42	509	171	175	349	150	152	40	2	0	0.079	0.012	0
.	19.01.15-18.42.29-1-220551	93	9	9	0	0	0	654	8	8	0	0	NA	NA	NA	19	33	505	176	165	348	157	149	27	0	7	0.053	0	0.042
.	19.01.15-18.42.35-1-220557	261	24	24	10	0	6	688	22	22	0	0	NA	NA	NA	79	74	534	172	181	373	151	164	116	18	0	0.217	0.105	0
.	19.01.15-18.42.37-1-220566	125	16	16	1	0	0	640	13	13	0	0	NA	NA	NA	42	25	503	166	169	344	146	150	61	10	0	0.121	0.06	0
.	19.01.15-18.42.39-1-220569	90	7	7	1	0	1	648	6	6	0	0	NA	NA	NA	27	27	502	169	169	347	150	151	9	6	0	0.018	0.036	0
.	19.01.15-18.42.44-1-220586	93	3	3	0	0	0	641	2	2	0	0	NA	NA	NA	23	29	507	168	167	350	144	147	10	0	4	0.02	0	0.024
.	19.01.15-18.43.27-1-220610	32	1	1	0	0	0	0	0	0	0	0	NA	NA	NA	13	12	498	164	163	0	0	0	0	1	0	0	0.006	0
.	19.01.15-18.43.33-1-220617	34	1	1	1	0	1	0	0	0	0	0	NA	NA	NA	13	9	494	166	162	0	0	0	0	0	4	0	0	0.025
.	19.01.15-18.43.33-1-220618	155	11	11	3	0	1	675	10	10	0	0	NA	NA	NA	47	58	520	177	174	363	159	153	34	0	4	0.065	0	0.023
.	19.01.15-18.43.38-1-220622	121	13	13	3	0	2	642	11	11	0	0	NA	NA	NA	39	30	510	168	165	348	149	145	25	2	4	0.049	0.012	0.024
.	19.01.15-18.43.58-1-220646	65	6	6	0	0	0	639	3	3	0	0	NA	NA	NA	34	17	494	166	170	340	146	153	5	0	8	0.01	0	0.047
.	19.01.15-18.44.03-1-220649	126	7	7	1	0	1	665	6	6	0	0	NA	NA	NA	41	48	517	170	174	361	149	155	7	1	10	0.014	0.006	0.057
.	19.01.15-18.44.04-1-220654	34	1	1	0	0	0	0	0	0	0	0	NA	NA	NA	12	7	488	169	163	0	0	0	0	0	0	0	0	0
.	19.01.15-18.44.04-1-220655	259	26	26	11	0	5	678	23	23	0	0	NA	NA	NA	90	62	533	170	172	374	152	152	102	3	15	0.191	0.018	0.087
.	19.01.15-18.44.05-1-220658	91	4	4	0	0	0	654	3	3	0	0	NA	NA	NA	25	33	511	168	167	351	152	151	12	0	0	0.023	0	0
.	19.01.15-18.44.07-1-220661	281	32	32	5	0	3	704	31	31	0	0	NA	NA	NA	84	94	542	183	182	381	161	162	91	24	10	0.168	0.131	0.055
.	19.01.15-18.44.17-1-220674	181	14	14	5	0	5	667	12	12	0	0	NA	NA	NA	43	47	515	173	172	359	156	152	28	8	5	0.054	0.046	0.029
.	19.01.15-18.44.18-1-220675	183	10	10	2	0	2	677	7	7	0	0	NA	NA	NA	61	65	533	174	171	371	156	150	28	10	0	0.053	0.057	0
.	19.01.15-18.44.21-1-220681	65	7	7	2	0	1	644	6	6	0	0	NA	NA	NA	21	28	502	170	169	343	150	151	20	0	4	0.04	0	0.024
.	19.01.15-18.44.25-1-220687	33	1	1	0	0	0	0	0	0	0	0	NA	NA	NA	10	12	496	164	165	0	0	0	0	0	0	0	0	0
.	19.01.15-18.44.27-1-220692	183	10	10	4	0	3	678	9	9	0	0	NA	NA	NA	63	62	522	176	177	359	160	159	21	5	12	0.04	0.028	0.068
.	19.01.15-18.44.27-1-220694	62	2	2	1	0	1	635	1	1	0	0	NA	NA	NA	30	21	502	166	166	340	147	148	4	3	0	0.008	0.018	0
.	19.01.15-18.44.29-1-220699	68	2	2	1	0	1	548	1	1	0	0	NA	NA	NA	30	13	496	166	164	301	126	121	2	3	0	0.004	0.018	0
.	19.01.15-18.44.40-1-220710	98	5	5	0	0	0	654	3	3	0	0	NA	NA	NA	33	33	506	173	167	347	157	150	16	0	6	0.032	0	0.036
.	19.01.15-18.44.42-1-220729	60	2	2	2	0	1	643	1	1	0	0	NA	NA	NA	23	22	502	166	167	348	147	148	8	2	0	0.016	0.012	0
.	19.01.15-18.44.47-1-220732	33	1	1	0	0	0	0	0	0	0	0	NA	NA	NA	7	13	495	167	164	0	0	0	1	0	0	0.002	0	0
.	19.01.15-18.44.49-1-220734	176	24	24	7	0	5	672	23	23	0	0	NA	NA	NA	37	59	525	171	176	365	153	154	89	19	0	0.17	0.111	0
.	19.01.15-18.44.50-1-220735	85	7	7	2	0	2	650	6	6	0	0	NA	NA	NA	23	27	505	171	164	348	154	148	41	0	3	0.081	0	0.018
.	19.01.15-18.44.50-1-220736	96	4	4	2	0	1	640	3	3	0	0	NA	NA	NA	36	17	496	170	164	343	150	147	20	3	4	0.04	0.018	0.024
.	19.01.15-18.44.51-1-220737	178	21	21	10	0	8	671	18	18	0	0	NA	NA	NA	43	59	524	177	171	358	159	154	69	15	6	0.132	0.085	0.035
.	19.01.15-18.44.53-1-220740	62	2	2	2	0	2	647	1	1	0	0	NA	NA	NA	23	27	503	167	170	346	151	150	5	3	0	0.01	0.018	0
.	19.01.15-18.44.56-1-220743	117	6	6	2	0	2	664	5	5	0	0	NA	NA	NA	39	51	516	176	172	356	156	152	2	7	5	0.004	0.04	0.029
.	19.01.15-18.45.00-1-220751	213	17	17	5	0	3	664	15	15	0	0	NA	NA	NA	56	54	522	171	174	356	154	154	43	5	6	0.082	0.029	0.034
.	19.01.15-18.45.09-1-220761	61	2	2	1	0	1	450	1	1	0	0	NA	NA	NA	12	16	499	164	166	237	105	108	1	1	0	0.002	0.006	0
.	19.01.15-18.45.15-1-220766	61	2	2	1	0	1	638	1	1	0	0	NA	NA	NA	23	22	504	166	165	346	148	144	10	0	3	0.02	0	0.018
.	19.01.15-18.45.15-1-220767	91	5	5	3	0	3	661	3	3	0	0	NA	NA	NA	33	44	517	173	167	353	157	151	9	1	0	0.017	0.006	0
.	19.01.15-18.45.15-1-220770	114	11	11	3	0	1	656	9	9	0	0	NA	NA	NA	32	38	506	171	174	346	152	158	28	7	0	0.055	0.041	0
.	19.01.15-18.45.20-1-220779	65	4	4	0	0	0	636	3	3	0	0	NA	NA	NA	25	19	498	168	166	340	150	146	3	7	0	0.006	0.042	0
.	19.01.15-18.45.25-1-220785	172	23	23	6	0	4	651	22	22	0	0	NA	NA	NA	57	39	506	176	170	348	154	149	47	4	12	0.093	0.023	0.071
.	19.01.15-18.45.27-1-220786	80	4	4	2	0	2	638	3	3	0	0	NA	NA	NA	29	23	501	172	163	341	153	144	11	0	0	0.022	0	0
.	19.01.15-18.45.30-1-220792	90	8	8	3	0	3	643	7	7	0	0	NA	NA	NA	34	32	509	170	166	349	147	147	7	20	4	0.014	0.118	0.024
.	19.01.15-18.45.33-1-220796	136	16	16	7	0	6	667	13	13	0	0	NA	NA	NA	39	48	515	176	170	356	158	153	49	0	7	0.095	0	0.041
.	19.01.15-18.45.39-1-220802	34	1	1	0	0	0	0	0	0	0	0	NA	NA	NA	11	11	494	167	163	0	0	0	1	0	0	0.002	0	0
.	19.01.15-18.45.47-1-220820	120	16	16	2	0	1	656	14	14	0	0	NA	NA	NA	40	40	516	167	170	357	146	153	46	16	3	0.089	0.096	0.018
.	19.01.15-18.45.47-1-220821	181	27	27	11	0	7	657	25	25	0	0	NA	NA	NA	53	47	515	168	177	353	144	160	60	53	2	0.117	0.315	0.011
.	19.01.15-18.45.49-1-220823	35	1	1	0	0	0	0	0	0	0	0	NA	NA	NA	12	6	491	164	164	0	0	0	0	0	0	0	0	0
.	19.01.15-18.45.49-1-220825	147	23	23	6	0	4	656	22	22	0	0	NA	NA	NA	53	49	522	167	173	359	146	151	46	11	22	0.088	0.066	0.127
.	19.01.15-18.45.51-1-220826	32	1	1	0	0	0	0	0	0	0	0	NA	NA	NA	7	7	492	164	164	0	0	0	2	0	0	0.004	0	0
.	19.01.15-18.45.53-1-220827	85	3	3	0	0	0	640	2	2	0	0	NA	NA	NA	30	20	501	167	165	343	149	148	7	0	2	0.014	0	0.012
.	19.01.15-18.45.58-1-220830	33	1	1	0	0	0	0	0	0	0	0	NA	NA	NA	7	11	493	166	165	0	0	0	0	0	1	0	0	0.006
.	19.01.15-18.46.00-1-220832	115	8	8	3	0	2	656	7	7	0	0	NA	NA	NA	34	36	510	171	168	353	153	150	16	15	3	0.031	0.088	0.018
.	19.01.15-18.46.04-1-220835	92	6	6	2	0	1	643	4	4	0	0	NA	NA	NA	31	31	515	164	165	355	142	146	11	8	6	0.021	0.049	0.036
.	19.01.15-18.46.05-1-220839	99	4	4	2	0	2	648	3	3	0	0	NA	NA	NA	37	31	507	166	171	346	148	154	15	0	5	0.03	0	0.029
.	19.01.15-18.46.11-1-220841	58	3	3	1	0	1	640	2	2	0	0	NA	NA	NA	31	25	505	167	166	345	149	146	1	0	2	0.002	0	0.012
.	19.01.15-18.46.12-1-220843	186	10	10	3	0	3	673	9	9	0	0	NA	NA	NA	52	53	521	173	172	362	154	157	27	2	8	0.052	0.012	0.047
.	19.01.15-18.46.18-1-220858	118	5	5	2	0	1	653	4	4	0	0	NA	NA	NA	42	44	514	174	169	352	152	149	14	0	5	0.027	0	0.03
.	19.01.15-18.46.21-1-220863	183	27	27	9	0	6	677	22	22	0	0	NA	NA	NA	55	62	517	178	180	359	157	161	72	11	8	0.139	0.062	0.044
.	19.01.15-18.46.22-1-220865	123	11	11	1	0	1	667	10	10	0	0	NA	NA	NA	41	47	515	174	171	356	157	154	40	3	0	0.078	0.017	0
.	19.01.15-18.46.24-1-220868	126	18	18	3	0	2	658	14	14	0	0	NA	NA	NA	25	40	508	178	167	349	161	148	37	1	3	0.073	0.006	0.018
.	19.01.15-18.46.25-1-220869	125	7	7	4	0	4	645	5	5	0	0	NA	NA	NA	38	29	505	168	169	345	150	150	13	7	2	0.026	0.042	0.012
.	19.01.15-18.46.31-1-220885	62	2	2	0	0	0	642	1	1	0	0	NA	NA	NA	22	20	499	169	165	340	153	149	7	0	0	0.014	0	0
.	19.01.15-18.46.32-1-220887	60	2	2	0	0	0	640	1	1	0	0	NA	NA	NA	17	18	498	165	168	346	147	147	4	0	2	0.008	0	0.012
.	19.01.15-18.46.40-1-220902	93	4	4	1	0	1	652	2	2	0	0	NA	NA	NA	19	31	505	169	170	346	153	153	6	2	0	0.012	0.012	0
.	19.01.15-18.46.45-1-220918	208	36	36	15	0	6	682	32	32	0	0	NA	NA	NA	64	69	529	177	176	368	158	156	121	29	15	0.229	0.164	0.085
.	19.01.15-18.46.45-1-220919	63	3	3	0	0	0	201	2	2	0	0	NA	NA	NA	21	20	501	168	164	114	39	48	2	3	0	0.004	0.018	0
.	19.01.15-18.46.48-1-220921	123	16	16	1	0	1	653	14	14	0	0	NA	NA	NA	42	41	516	169	169	355	147	151	24	11	13	0.047	0.065	0.077
.	19.01.15-18.47.01-1-220926	95	7	7	1	0	1	646	5	5	0	0	NA	NA	NA	31	39	512	168	172	348	151	147	19	6	0	0.037	0.036	0
.	19.01.15-18.47.03-1-220927	155	8	8	3	0	2	670	6	6	0	0	NA	NA	NA	31	53	525	170	171	363	152	155	25	10	5	0.048	0.059	0.029
.	19.01.15-18.47.08-1-220932	206	26	26	13	0	8	674	22	22	0	0	NA	NA	NA	57	58	523	173	175	365	155	154	105	10	10	0.201	0.058	0.057
.	19.01.15-18.47.10-1-220935	119	9	9	3	0	2	642	8	8	0	0	NA	NA	NA	45	28	501	169	171	340	151	151	22	3	1	0.044	0.018	0.006
.	19.01.15-18.47.19-1-220948	114	9	9	3	0	3	666	8	8	0	0	NA	NA	NA	26	45	512	176	170	352	160	154	17	6	0	0.033	0.034	0
.	19.01.15-18.47.24-1-220953	153	22	22	4	0	4	671	20	20	0	0	NA	NA	NA	41	59	525	174	173	362	156	153	41	8	8	0.078	0.046	0.046
.	19.01.15-18.47.33-1-220959	173	18	18	7	0	6	668	16	16	0	0	NA	NA	NA	49	51	514	181	169	357	162	149	77	12	12	0.15	0.066	0.071
.	19.01.15-18.47.38-1-220962	120	15	15	3	0	3	666	14	14	0	0	NA	NA	NA	40	44	513	167	177	357	152	157	42	7	1	0.082	0.042	0.006
.	19.01.15-18.47.38-1-220963	59	2	2	1	0	1	641	1	1	0	0	NA	NA	NA	26	27	501	168	171	342	150	149	10	0	0	0.02	0	0
.	19.01.15-18.47.41-1-220980	290	23	23	6	0	6	686	21	21	0	0	NA	NA	NA	76	73	532	179	175	373	160	153	106	12	3	0.199	0.067	0.017
.	19.01.15-18.47.51-1-220990	35	1	1	0	0	0	0	0	0	0	0	NA	NA	NA	9	15	498	166	164	0	0	0	0	0	3	0	0	0.018
.	19.01.15-18.47.51-1-220991	178	10	10	1	0	1	662	8	8	0	0	NA	NA	NA	50	42	518	168	169	361	148	153	22	4	1	0.042	0.024	0.006
.	19.01.15-18.47.54-1-220992	122	6	6	0	0	0	664	5	5	0	0	NA	NA	NA	46	42	517	173	165	360	154	150	17	3	0	0.033	0.017	0
.	19.01.15-18.47.55-1-220994	89	5	5	1	0	1	635	3	3	0	0	NA	NA	NA	41	25	501	172	165	338	154	143	21	0	0	0.042	0	0
.	19.01.15-18.47.57-1-220997	85	3	3	2	0	1	660	2	2	0	0	NA	NA	NA	33	45	516	173	169	356	154	150	14	8	0	0.027	0.046	0
.	19.01.15-18.48.04-1-221000	182	22	22	4	0	4	666	21	21	0	0	NA	NA	NA	61	55	522	176	170	360	157	149	80	18	6	0.153	0.102	0.035
.	19.01.15-18.48.13-1-221014	86	3	3	1	0	1	644	2	2	0	0	NA	NA	NA	29	24	501	169	167	343	152	149	12	0	0	0.024	0	0
.	19.01.15-18.48.13-1-221016	176	17	17	5	0	4	680	16	16	0	0	NA	NA	NA	51	63	523	180	173	364	162	154	62	6	12	0.119	0.033	0.069
.	19.01.15-18.48.13-1-221017	90	4	4	1	0	1	652	2	2	0	0	NA	NA	NA	33	38	512	171	168	353	149	150	8	4	0	0.016	0.023	0
.	19.01.15-18.48.13-1-221018	66	3	3	0	0	0	641	2	2	0	0	NA	NA	NA	24	22	506	166	163	348	148	145	0	7	0	0	0.042	0
.	19.01.15-18.48.16-1-221024	151	7	7	0	0	0	666	6	6	0	0	NA	NA	NA	40	50	516	173	174	355	155	156	21	0	0	0.041	0	0
.	19.01.15-18.48.17-1-221026	206	47	47	9	0	5	663	46	46	0	0	NA	NA	NA	55	48	511	177	173	354	155	154	158	15	8	0.309	0.085	0.046
.	19.01.15-18.48.38-1-221044	237	65	65	17	0	13	676	62	62	0	0	NA	NA	NA	63	63	530	172	174	369	151	156	216	18	6	0.408	0.105	0.034
.	19.01.15-18.48.41-1-221067	91	5	5	1	0	1	642	4	4	0	0	NA	NA	NA	28	26	503	169	167	343	151	148	11	0	0	0.022	0	0
.	19.01.15-18.48.42-1-221068	139	8	8	1	0	1	657	7	7	0	0	NA	NA	NA	33	38	511	169	171	354	150	153	45	0	7	0.088	0	0.041
.	19.01.15-18.48.47-1-221072	204	20	20	6	0	4	655	18	18	0	0	NA	NA	NA	73	45	509	175	174	346	156	153	89	5	4	0.175	0.029	0.023
.	19.01.15-18.48.52-1-221075	67	2	2	0	0	0	641	1	1	0	0	NA	NA	NA	25	18	502	165	164	344	149	148	11	0	0	0.022	0	0
.	19.01.15-18.48.57-1-221081	63	2	2	1	0	1	353	1	1	0	0	NA	NA	NA	15	20	498	167	168	183	86	84	0	0	1	0	0	0.006
.	19.01.15-18.49.02-1-221084	153	43	43	9	0	6	659	39	39	0	0	NA	NA	NA	54	44	513	175	169	356	153	150	130	21	3	0.253	0.12	0.018
.	19.01.15-18.49.02-1-221085	138	21	21	8	0	5	659	19	19	0	0	NA	NA	NA	29	42	518	170	167	355	152	152	78	10	2	0.151	0.059	0.012
.	19.01.15-18.49.07-1-221093	56	2	2	1	0	1	637	1	1	0	0	NA	NA	NA	28	24	500	170	167	344	147	146	1	0	1	0.002	0	0.006
.	19.01.15-18.49.08-1-221095	119	9	9	0	0	0	660	8	8	0	0	NA	NA	NA	40	40	514	170	169	357	153	150	28	3	1	0.054	0.018	0.006
.	19.01.15-18.49.08-1-221096	123	4	4	1	0	1	667	3	3	0	0	NA	NA	NA	39	50	524	168	171	365	149	153	4	7	5	0.008	0.042	0.029
.	19.01.15-18.49.19-1-221108	204	16	16	9	0	7	686	15	15	0	0	NA	NA	NA	57	69	534	173	175	376	155	155	68	0	6	0.127	0	0.034
.	19.01.15-18.49.40-1-221126	175	22	22	6	0	5	682	21	21	0	0	NA	NA	NA	54	69	529	180	173	365	162	155	93	20	0	0.176	0.111	0
.	19.01.15-18.49.43-1-221143	60	2	2	0	0	0	147	1	1	0	0	NA	NA	NA	13	9	494	164	164	89	34	24	2	0	0	0.004	0	0
.	19.01.15-18.49.49-1-221148	93	8	8	1	0	1	637	7	7	0	0	NA	NA	NA	32	24	500	172	165	343	148	146	5	22	2	0.01	0.128	0.012
.	19.01.15-18.50.12-1-221160	147	5	5	1	0	1	678	4	4	0	0	NA	NA	NA	40	59	531	174	167	370	157	151	11	2	0	0.021	0.011	0
.	19.01.15-18.50.16-1-221166	61	5	5	0	0	0	639	3	3	0	0	NA	NA	NA	30	19	500	165	167	338	149	152	16	0	4	0.032	0	0.024
.	19.01.15-18.50.21-1-221175	60	2	2	0	0	0	637	1	1	0	0	NA	NA	NA	20	17	496	166	168	343	146	148	10	0	0	0.02	0	0
.	19.01.15-18.50.23-1-221179	35	1	1	1	0	1	0	0	0	0	0	NA	NA	NA	13	9	492	166	164	0	0	0	3	0	0	0.006	0	0
.	19.01.15-18.50.24-1-221180	151	36	36	5	0	5	663	35	35	0	0	NA	NA	NA	60	55	529	169	170	362	150	151	99	7	19	0.187	0.041	0.112
.	19.01.15-18.50.27-1-221181	88	4	4	2	0	2	649	2	2	0	0	NA	NA	NA	37	32	503	173	169	346	154	149	9	0	2	0.018	0	0.012
.	19.01.15-18.50.32-1-221197	145	8	8	1	0	1	663	6	6	0	0	NA	NA	NA	52	51	520	172	172	355	155	153	6	9	0	0.012	0.052	0
.	19.01.15-18.50.32-1-221198	115	10	10	1	0	1	673	9	9	0	0	NA	NA	NA	36	54	522	171	174	364	154	155	27	8	0	0.052	0.047	0
.	19.01.15-18.50.35-1-221200	126	10	10	3	0	3	651	9	9	0	0	NA	NA	NA	45	37	508	171	171	347	153	151	35	3	0	0.069	0.018	0
.	19.01.15-18.50.38-1-221202	34	1	1	0	0	0	0	0	0	0	0	NA	NA	NA	11	10	493	165	165	0	0	0	0	0	3	0	0	0.018
.	19.01.15-18.50.39-1-221204	210	27	27	9	0	7	683	22	22	0	0	NA	NA	NA	48	61	521	179	174	367	163	153	100	21	5	0.192	0.117	0.029
.	19.01.15-18.50.44-1-221227	31	1	1	1	0	1	0	0	0	0	0	NA	NA	NA	3	10	494	164	165	0	0	0	0	1	0	0	0.006	0
.	19.01.15-18.50.45-1-221228	59	2	2	1	0	1	0	1	1	0	0	NA	NA	NA	14	18	495	168	168	0	0	0	2	0	0	0.004	0	0
.	19.01.15-18.50.45-1-221229	64	2	2	0	0	0	353	1	1	0	0	NA	NA	NA	18	10	493	164	166	186	83	84	4	0	0	0.008	0	0
.	19.01.15-18.50.48-1-221230	64	2	2	1	0	0	648	1	1	0	0	NA	NA	NA	24	32	506	169	170	350	148	150	2	5	0	0.004	0.03	0
.	19.01.15-18.50.50-1-221231	115	8	8	5	0	4	646	7	7	0	0	NA	NA	NA	34	36	504	175	170	346	151	149	17	13	0	0.034	0.074	0
.	19.01.15-18.50.52-1-221233	33	1	1	1	0	1	0	0	0	0	0	NA	NA	NA	13	9	494	164	164	0	0	0	0	1	0	0	0.006	0
.	19.01.15-18.50.56-1-221238	32	1	1	0	0	0	0	0	0	0	0	NA	NA	NA	6	8	493	165	163	0	0	0	6	0	0	0.012	0	0
.	19.01.15-18.50.58-1-221240	127	8	8	3	0	2	654	7	7	0	0	NA	NA	NA	37	36	508	170	171	351	153	150	20	21	0	0.039	0.124	0
.	19.01.15-18.50.58-1-221241	92	4	4	1	0	1	643	3	3	0	0	NA	NA	NA	31	29	505	167	170	343	149	151	8	2	4	0.016	0.012	0.024
.	19.01.15-18.51.00-1-221242	260	17	17	7	0	5	690	16	16	0	0	NA	NA	NA	83	80	533	181	179	372	163	155	45	1	4	0.084	0.006	0.022
.	19.01.15-18.51.01-1-221244	367	30	30	10	0	6	720	29	29	0	0	NA	NA	NA	104	108	552	185	184	390	165	165	135	10	6	0.245	0.054	0.033
.	19.01.15-18.51.04-1-221248	319	30	30	10	0	7	706	27	27	0	0	NA	NA	NA	108	91	540	187	177	378	168	160	107	12	11	0.198	0.064	0.062
.	19.01.15-18.51.09-1-221252	85	4	4	2	0	2	645	3	3	0	0	NA	NA	NA	21	27	504	168	168	347	152	146	1	0	11	0.002	0	0.065
.	19.01.15-18.51.14-1-221258	215	12	12	3	0	2	676	11	11	0	0	NA	NA	NA	70	61	532	175	167	375	154	147	41	9	0	0.077	0.051	0
.	19.01.15-18.51.19-1-221266	37	1	1	0	0	0	0	0	0	0	0	NA	NA	NA	14	5	492	163	163	0	0	0	0	0	2	0	0	0.012
.	19.01.15-18.51.22-1-221270	122	5	5	3	0	2	649	4	4	0	0	NA	NA	NA	32	31	507	169	168	349	149	151	17	5	0	0.034	0.03	0
.	19.01.15-18.51.23-1-221276	90	5	5	0	0	0	645	4	4	0	0	NA	NA	NA	20	26	504	167	168	344	150	151	11	7	0	0.022	0.042	0
.	19.01.15-18.51.24-1-221278	155	13	13	0	0	0	643	10	10	0	0	NA	NA	NA	55	35	512	171	165	351	148	144	40	19	3	0.078	0.111	0.018
.	19.01.15-18.51.31-1-221286	176	14	14	1	0	0	672	13	13	0	0	NA	NA	NA	50	51	516	176	172	359	158	155	27	10	5	0.052	0.057	0.029
.	19.01.15-18.51.33-1-221289	274	22	22	9	0	6	688	21	21	0	0	NA	NA	NA	79	81	538	174	182	369	157	162	90	6	7	0.167	0.034	0.038
.	19.01.15-18.51.39-1-221292	151	18	18	3	0	2	652	17	17	0	0	NA	NA	NA	42	36	503	172	174	344	152	156	59	3	0	0.117	0.017	0
.	19.01.15-18.51.41-1-221309	62	2	2	0	0	0	639	1	1	0	0	NA	NA	NA	18	18	496	166	169	340	147	152	9	0	0	0.018	0	0
.	19.01.15-18.51.47-1-221313	158	21	21	6	0	4	664	20	20	0	0	NA	NA	NA	58	47	511	176	173	356	155	153	31	17	8	0.061	0.097	0.046
.	19.01.15-18.51.54-1-221318	89	6	6	2	0	2	651	5	5	0	0	NA	NA	NA	33	42	514	167	174	350	144	157	10	3	0	0.019	0.018	0
.	19.01.15-18.51.56-1-221320	329	32	32	5	0	4	700	26	26	0	0	NA	NA	NA	98	92	546	186	173	380	166	154	99	7	1	0.181	0.038	0.006
.	19.01.15-18.52.01-1-221323	120	10	10	4	0	2	653	8	8	0	0	NA	NA	NA	39	37	509	171	170	350	153	150	15	14	1	0.029	0.082	0.006
.	19.01.15-18.52.01-1-221324	172	23	23	8	0	6	648	21	21	0	0	NA	NA	NA	48	37	509	172	169	353	149	146	68	14	9	0.134	0.081	0.053
.	19.01.15-18.52.04-1-221330	147	14	14	8	0	8	661	12	12	0	0	NA	NA	NA	57	47	516	173	171	354	152	155	43	12	0	0.083	0.069	0
.	19.01.15-18.52.12-1-221338	179	10	10	1	0	1	683	7	7	0	0	NA	NA	NA	73	70	531	178	174	369	161	153	48	5	1	0.09	0.028	0.006
.	19.01.15-18.52.15-1-221343	122	10	10	3	0	2	660	9	9	0	0	NA	NA	NA	33	44	513	176	168	352	157	151	31	5	0	0.06	0.028	0
.	19.01.15-18.52.20-1-221355	88	3	3	0	0	0	656	2	2	0	0	NA	NA	NA	32	39	511	173	168	354	156	146	4	0	6	0.008	0	0.036
.	19.01.15-18.52.21-1-221357	120	6	6	3	0	2	651	4	4	0	0	NA	NA	NA	30	38	509	169	173	350	148	153	6	13	4	0.012	0.077	0.023
.	19.01.15-18.52.23-1-221360	87	4	4	2	0	2	649	2	2	0	0	NA	NA	NA	20	32	508	170	167	350	151	148	3	0	3	0.006	0	0.018
.	19.01.15-18.52.31-1-221372	35	1	1	1	0	1	0	0	0	0	0	NA	NA	NA	4	5	492	164	162	0	0	0	0	0	1	0	0	0.006
.	19.01.15-18.52.36-1-221374	122	14	14	3	0	3	636	12	12	0	0	NA	NA	NA	50	24	505	167	165	342	148	146	33	1	2	0.065	0.006	0.012
.	19.01.15-18.52.37-1-221376	237	40	40	13	0	11	689	37	37	0	0	NA	NA	NA	71	81	538	178	178	376	156	157	157	13	12	0.292	0.073	0.067
.	19.01.15-18.52.38-1-221378	262	53	53	21	0	13	682	49	49	0	0	NA	NA	NA	76	69	535	175	172	374	154	154	176	13	14	0.329	0.074	0.081
.	19.01.15-18.52.39-1-221380	145	11	11	1	0	1	669	9	9	0	0	NA	NA	NA	33	50	516	176	171	357	157	155	20	10	0	0.039	0.057	0
.	19.01.15-18.52.39-1-221381	32	1	1	1	0	1	0	0	0	0	0	NA	NA	NA	7	8	494	164	163	0	0	0	0	3	0	0	0.018	0
.	19.01.15-18.52.40-1-221383	68	4	4	0	0	0	643	2	2	0	0	NA	NA	NA	25	28	497	174	170	343	151	149	5	0	2	0.01	0	0.012
.	19.01.15-18.52.42-1-221407	36	1	1	1	0	1	0	0	0	0	0	NA	NA	NA	14	5	492	163	163	0	0	0	1	0	0	0.002	0	0
.	19.01.15-18.52.42-1-221408	240	21	21	4	0	3	675	19	19	0	0	NA	NA	NA	54	61	527	177	170	367	158	150	86	13	6	0.163	0.073	0.035
.	19.01.15-18.52.44-1-221410	120	18	18	3	0	2	657	16	16	0	0	NA	NA	NA	33	41	514	172	168	354	151	152	66	1	3	0.128	0.006	0.018
.	19.01.15-18.52.50-1-221414	62	2	2	0	0	0	646	1	1	0	0	NA	NA	NA	28	26	499	169	171	342	152	152	4	3	0	0.008	0.018	0
.	19.01.15-18.53.00-1-221419	234	53	53	12	0	9	659	49	49	0	0	NA	NA	NA	61	48	515	174	172	353	156	150	101	27	33	0.196	0.155	0.192
.	19.01.15-18.53.10-1-221427	64	2	2	0	0	0	101	1	1	0	0	NA	NA	NA	23	29	498	175	169	45	26	30	5	0	0	0.01	0	0
.	19.01.15-18.53.12-1-221430	59	2	2	0	0	0	202	1	1	0	0	NA	NA	NA	13	16	496	166	167	102	51	49	2	0	0	0.004	0	0
.	19.01.15-18.53.12-1-221432	140	8	8	2	0	1	658	7	7	0	0	NA	NA	NA	45	42	515	171	169	358	153	147	33	4	0	0.064	0.023	0
.	19.01.15-18.53.16-1-221440	90	5	5	0	0	0	652	2	2	0	0	NA	NA	NA	25	33	512	167	167	351	152	149	16	3	0	0.031	0.018	0
.	19.01.15-18.53.26-1-221449	59	2	2	0	0	0	301	1	1	0	0	NA	NA	NA	17	17	496	168	166	159	69	73	3	1	0	0.006	0.006	0
.	19.01.15-18.53.27-1-221450	179	13	13	6	0	5	665	11	11	0	0	NA	NA	NA	64	51	517	179	168	354	162	149	36	3	0	0.07	0.017	0
.	19.01.15-18.53.33-1-221457	62	3	3	0	0	0	648	2	2	0	0	NA	NA	NA	9	24	502	168	167	346	152	150	7	1	0	0.014	0.006	0
.	19.01.15-18.53.35-1-221459	150	8	8	3	0	2	648	6	6	0	0	NA	NA	NA	43	36	513	166	170	349	149	150	25	0	0	0.049	0	0
.	19.01.15-18.53.39-1-221462	88	4	4	1	0	1	641	3	3	0	0	NA	NA	NA	27	24	509	163	165	349	145	147	13	0	0	0.026	0	0
.	19.01.15-18.53.39-1-221463	149	12	12	1	0	1	668	11	11	0	0	NA	NA	NA	44	54	519	176	172	360	158	150	16	7	2	0.031	0.04	0.012
.	19.01.15-18.53.41-1-221479	98	3	3	2	0	2	640	1	1	0	0	NA	NA	NA	27	26	505	165	169	341	148	151	2	0	7	0.004	0	0.041
.	19.01.15-18.53.46-1-221482	66	3	3	2	0	1	634	1	1	0	0	NA	NA	NA	26	18	500	165	166	342	145	147	15	0	0	0.03	0	0
.	19.01.15-18.53.50-1-221486	177	14	14	2	0	1	679	12	12	0	0	NA	NA	NA	56	60	525	178	170	363	163	153	53	0	2	0.101	0	0.012
.	19.01.15-18.53.53-1-221488	32	1	1	0	0	0	0	0	0	0	0	NA	NA	NA	11	12	494	166	165	0	0	0	0	1	0	0	0.006	0
.	19.01.15-18.53.54-1-221490	59	2	2	1	0	1	52	1	1	0	0	NA	NA	NA	18	13	497	164	165	21	11	20	2	0	0	0.004	0	0
.	19.01.15-18.53.55-1-221491	186	37	37	13	0	9	677	31	31	0	0	NA	NA	NA	53	61	525	178	171	365	160	152	157	11	9	0.299	0.062	0.053
.	19.01.15-18.53.55-1-221492	56	2	2	1	0	1	642	1	1	0	0	NA	NA	NA	21	26	505	166	168	346	147	149	4	0	2	0.008	0	0.012
.	19.01.15-18.53.59-1-221493	97	3	3	1	0	1	644	2	2	0	0	NA	NA	NA	27	30	512	167	164	351	146	147	6	5	0	0.012	0.03	0
.	19.01.15-18.53.59-1-221495	66	3	3	0	0	0	640	2	2	0	0	NA	NA	NA	27	23	503	169	164	345	150	145	7	5	5	0.014	0.03	0.03
.	19.01.15-18.54.06-1-221501	32	1	1	0	0	0	0	0	0	0	0	NA	NA	NA	7	11	495	166	163	0	0	0	2	0	0	0.004	0	0
.	19.01.15-18.54.11-1-221505	33	1	1	1	0	1	0	0	0	0	0	NA	NA	NA	12	11	494	165	165	0	0	0	0	0	0	0	0	0
.	19.01.15-18.54.11-1-221506	122	11	11	4	0	2	658	10	10	0	0	NA	NA	NA	41	40	515	172	166	357	153	148	25	11	1	0.049	0.064	0.006
.	19.01.15-18.54.12-1-221507	178	35	35	11	0	6	653	31	31	0	0	NA	NA	NA	54	42	518	166	171	356	147	150	115	20	4	0.222	0.12	0.023
.	19.01.15-18.54.13-1-221518	33	1	1	0	0	0	0	0	0	0	0	NA	NA	NA	7	7	495	163	162	0	0	0	4	0	0	0.008	0	0
.	19.01.15-18.54.15-1-221537	92	5	5	2	0	2	652	3	3	0	0	NA	NA	NA	29	38	513	171	167	349	153	150	8	0	5	0.016	0	0.03
.	19.01.15-18.54.21-1-221544	92	9	9	3	0	2	643	6	6	0	0	NA	NA	NA	30	24	502	168	167	347	145	151	30	0	1	0.06	0	0.006
.	19.01.15-18.54.22-1-221547	127	8	8	2	0	2	648	7	7	0	0	NA	NA	NA	41	28	505	167	169	350	150	148	31	6	0	0.061	0.036	0
.	19.01.15-18.54.30-1-221557	68	2	2	0	0	0	630	1	1	0	0	NA	NA	NA	33	15	497	167	164	337	148	145	4	0	4	0.008	0	0.024
.	19.01.15-18.54.34-1-221558	66	7	7	1	0	0	634	5	5	0	0	NA	NA	NA	23	15	497	166	165	341	146	147	14	8	1	0.028	0.048	0.006
.	19.01.15-18.54.35-1-221559	320	33	33	9	0	8	702	29	29	0	0	NA	NA	NA	86	83	541	176	179	382	156	164	99	21	10	0.183	0.119	0.056
.	19.01.15-18.54.36-1-221560	255	26	26	11	0	10	697	22	22	0	0	NA	NA	NA	71	85	536	175	187	375	153	169	64	9	4	0.119	0.051	0.021
.	19.01.15-18.54.40-1-221561	150	11	11	2	0	0	660	10	10	0	0	NA	NA	NA	53	53	523	171	172	360	149	151	23	1	0	0.044	0.006	0
.	19.01.15-18.54.41-1-221562	180	16	16	5	0	5	669	15	15	0	0	NA	NA	NA	63	62	531	175	169	366	156	147	51	0	4	0.096	0	0.024
.	19.01.15-18.54.43-1-221586	96	7	7	2	0	1	649	6	6	0	0	NA	NA	NA	23	28	507	169	165	348	151	150	14	12	0	0.028	0.071	0
.	19.01.15-18.54.51-1-221593	145	26	26	5	0	5	669	22	22	0	0	NA	NA	NA	49	55	524	171	173	364	152	153	103	14	16	0.197	0.082	0.092
.	19.01.15-18.54.55-1-221594	152	12	12	1	0	0	658	11	11	0	0	NA	NA	NA	53	50	520	171	172	357	153	148	52	0	4	0.1	0	0.023
.	19.01.15-18.54.59-1-221596	150	5	5	2	0	1	671	4	4	0	0	NA	NA	NA	49	56	527	170	172	367	149	155	23	1	0	0.044	0.006	0
.	19.01.15-18.55.02-1-221597	208	43	43	15	0	9	685	41	41	0	0	NA	NA	NA	55	65	521	180	177	365	161	159	148	16	7	0.284	0.089	0.04
.	19.01.15-18.55.03-1-221598	181	34	34	5	0	4	671	30	30	0	0	NA	NA	NA	53	47	515	174	171	359	156	156	112	17	5	0.217	0.098	0.029
.	19.01.15-18.55.05-1-221603	271	14	14	6	0	4	701	12	12	0	0	NA	NA	NA	71	87	539	183	178	379	165	157	31	6	3	0.058	0.033	0.017
.	19.01.15-18.55.11-1-221605	181	13	13	5	0	4	674	12	12	0	0	NA	NA	NA	69	56	528	173	168	366	156	152	64	6	9	0.121	0.035	0.054
.	19.01.15-18.55.24-1-221789	261	38	38	10	0	6	684	34	34	0	0	NA	NA	NA	76	68	519	178	184	359	160	165	144	4	22	0.277	0.022	0.12
.	19.01.15-18.55.24-1-221790	36	1	1	1	0	1	0	0	0	0	0	NA	NA	NA	17	17	497	167	166	0	0	0	2	0	0	0.004	0	0
.	19.01.15-18.55.26-1-221797	152	87	87	28	0	22	666	81	81	0	0	NA	NA	NA	34	52	520	172	173	361	152	153	208	36	15	0.4	0.209	0.087
.	19.01.15-18.55.33-1-221826	58	2	2	0	0	0	638	1	1	0	0	NA	NA	NA	24	18	499	166	166	342	148	148	8	0	0	0.016	0	0
.	19.01.15-18.55.36-1-221834	121	7	7	2	0	1	655	6	6	0	0	NA	NA	NA	35	39	512	174	166	352	154	149	11	11	2	0.021	0.063	0.012
.	19.01.15-18.55.41-1-221853	59	2	2	0	0	0	99	1	1	0	0	NA	NA	NA	19	13	494	166	166	58	19	22	0	3	0	0	0.018	0
.	19.01.15-18.55.41-1-221854	269	44	44	19	0	16	697	41	41	0	0	NA	NA	NA	73	77	531	178	181	372	160	165	180	7	1	0.339	0.039	0.006
.	19.01.15-18.55.46-1-221856	34	1	1	0	0	0	0	0	0	0	0	NA	NA	NA	8	4	490	165	162	0	0	0	0	0	2	0	0	0.012
.	19.01.15-18.55.48-1-221858	258	23	23	9	0	5	685	22	22	0	0	NA	NA	NA	64	68	529	172	180	370	152	163	78	4	22	0.147	0.023	0.122
.	19.01.15-18.55.48-1-221859	127	11	11	1	0	1	657	10	10	0	0	NA	NA	NA	36	36	509	172	168	354	153	150	25	15	0	0.049	0.087	0
.	19.01.15-18.56.03-1-221863	35	1	1	1	0	1	0	0	0	0	0	NA	NA	NA	7	17	495	169	166	0	0	0	0	0	0	0	0	0
.	19.01.15-18.56.05-1-221867	32	1	1	1	0	1	0	0	0	0	0	NA	NA	NA	12	13	493	167	166	0	0	0	0	0	0	0	0	0
.	19.01.15-18.56.05-1-221868	298	19	19	3	0	2	688	18	18	0	0	NA	NA	NA	73	74	538	176	173	381	157	150	74	7	11	0.138	0.04	0.064
.	19.01.15-18.56.41-1-221949	89	9	9	3	0	2	660	8	8	0	0	NA	NA	NA	36	44	520	172	165	360	151	149	24	5	1	0.046	0.029	0.006
.	19.01.15-18.57.12-1-221997	90	4	4	0	0	0	637	3	3	0	0	NA	NA	NA	26	23	498	169	169	341	147	149	19	0	0	0.038	0	0
.	19.01.15-18.57.24-1-222010	92	7	7	3	0	3	646	5	5	0	0	NA	NA	NA	35	32	505	172	168	342	154	150	2	3	21	0.004	0.017	0.125
.	19.01.15-18.57.39-1-222055	89	4	4	1	0	1	656	3	3	0	0	NA	NA	NA	33	35	506	174	168	351	158	147	3	0	4	0.006	0	0.024
.	19.01.15-18.57.41-1-222072	30	1	1	0	0	0	0	0	0	0	0	NA	NA	NA	10	9	494	164	164	0	0	0	0	3	0	0	0.018	0
.	19.01.15-18.57.43-1-222075	206	27	27	7	0	4	682	26	26	0	0	NA	NA	NA	45	57	522	176	172	368	157	157	79	17	10	0.151	0.097	0.058
.	19.01.15-18.57.45-1-222090	90	6	6	0	0	0	647	4	4	0	0	NA	NA	NA	34	30	507	168	168	349	149	149	19	0	3	0.037	0	0.018
.	19.01.15-18.57.46-1-222091	128	9	9	3	0	2	661	7	7	0	0	NA	NA	NA	35	45	514	173	171	358	151	152	14	13	0	0.027	0.075	0
.	19.01.15-18.57.47-1-222092	151	12	12	4	0	2	674	11	11	0	0	NA	NA	NA	37	53	518	173	175	360	155	159	22	15	1	0.042	0.087	0.006
.	19.01.15-18.57.49-1-222106	154	14	14	5	0	4	649	12	12	0	0	NA	NA	NA	61	37	515	169	166	353	147	149	55	0	8	0.107	0	0.048
.	19.01.15-18.58.08-1-222157	239	25	25	10	0	6	686	22	22	0	0	NA	NA	NA	71	73	529	176	181	368	156	162	105	3	0	0.198	0.017	0
.	19.01.15-18.58.09-1-222159	92	5	5	2	0	2	643	4	4	0	0	NA	NA	NA	30	30	508	170	165	347	150	146	7	0	7	0.014	0	0.042
.	19.01.15-18.58.20-1-222170	34	1	1	0	0	0	0	0	0	0	0	NA	NA	NA	4	10	493	166	164	0	0	0	0	0	3	0	0	0.018
.	19.01.15-18.58.21-1-222172	178	22	22	1	0	0	674	20	20	0	0	NA	NA	NA	60	56	522	175	172	361	158	155	96	10	3	0.184	0.057	0.017
.	19.01.15-18.58.22-1-222174	129	12	12	3	0	2	654	9	9	0	0	NA	NA	NA	38	38	517	167	167	355	147	152	26	4	15	0.05	0.024	0.09
.	19.01.15-18.58.24-1-222178	90	6	6	1	0	1	643	5	5	0	0	NA	NA	NA	27	28	503	170	168	341	149	153	24	9	0	0.048	0.053	0
.	19.01.15-18.58.28-1-222180	90	6	6	1	0	1	644	5	5	0	0	NA	NA	NA	21	27	503	169	168	344	151	149	7	7	0	0.014	0.041	0
.	19.01.15-18.58.28-1-222181	178	18	18	4	0	2	678	15	15	0	0	NA	NA	NA	57	60	531	172	170	371	155	152	65	16	3	0.122	0.093	0.018
.	19.01.15-18.58.30-1-222185	87	3	3	0	0	0	649	2	2	0	0	NA	NA	NA	32	34	504	169	174	345	150	154	12	0	0	0.024	0	0
.	19.01.15-18.58.42-1-222238	319	17	17	4	0	4	707	16	16	0	0	NA	NA	NA	88	92	527	191	187	369	170	168	81	3	2	0.154	0.016	0.011
.	19.01.15-18.58.44-1-222277	99	4	4	0	0	0	654	3	3	0	0	NA	NA	NA	36	37	510	169	171	349	150	155	2	6	3	0.004	0.036	0.018
.	19.01.15-18.58.46-1-222283	122	7	7	2	0	2	661	6	6	0	0	NA	NA	NA	31	45	519	168	171	358	149	154	7	10	1	0.013	0.06	0.006
.	19.01.15-18.58.47-1-222285	91	5	5	1	0	1	642	4	4	0	0	NA	NA	NA	23	18	497	166	168	344	149	149	8	7	0	0.016	0.042	0
.	19.01.15-18.58.48-1-222286	92	5	5	0	0	0	656	4	4	0	0	NA	NA	NA	29	36	506	172	171	348	156	152	10	0	2	0.02	0	0.012
.	19.01.15-18.58.55-1-222289	117	8	8	0	0	0	650	7	7	0	0	NA	NA	NA	37	29	508	169	165	352	152	146	30	0	2	0.059	0	0.012
.	19.01.15-18.59.00-1-222292	92	7	7	1	0	0	646	6	6	0	0	NA	NA	NA	31	30	507	165	171	348	147	151	30	0	0	0.059	0	0
.	19.01.15-18.59.00-1-222293	153	27	27	10	0	6	650	24	24	0	0	NA	NA	NA	44	36	513	170	166	350	151	149	93	8	8	0.181	0.047	0.048
.	19.01.15-18.59.03-1-222296	92	5	5	2	0	1	644	4	4	0	0	NA	NA	NA	30	29	507	169	166	347	150	147	14	3	0	0.028	0.018	0
.	19.01.15-18.59.04-1-222300	31	1	1	1	0	1	0	0	0	0	0	NA	NA	NA	9	9	493	165	164	0	0	0	2	0	0	0.004	0	0
.	19.01.15-18.59.07-1-222303	117	12	12	1	0	1	657	11	11	0	0	NA	NA	NA	47	37	509	175	166	353	156	148	25	6	0	0.049	0.034	0
.	19.01.15-18.59.07-1-222304	432	39	39	13	0	10	756	38	38	0	0	NA	NA	NA	117	144	577	196	184	414	175	167	166	17	19	0.288	0.087	0.103
.	19.01.15-18.59.08-1-222305	182	9	9	2	0	1	677	7	7	0	0	NA	NA	NA	54	70	535	169	179	372	147	158	17	8	2	0.032	0.047	0.011
.	19.01.15-18.59.13-1-222308	90	8	8	4	0	3	651	7	7	0	0	NA	NA	NA	34	28	508	166	167	351	151	149	19	6	1	0.037	0.036	0.006
.	19.01.15-18.59.19-1-222333	94	7	7	3	0	3	649	6	6	0	0	NA	NA	NA	34	31	505	170	169	347	151	151	28	0	0	0.055	0	0
.	19.01.15-18.59.20-1-222356	218	19	19	4	0	2	687	17	17	0	0	NA	NA	NA	53	71	532	176	176	370	158	159	107	4	1	0.201	0.023	0.006
.	19.01.15-18.59.22-1-222375	57	2	2	1	0	1	0	1	1	0	0	NA	NA	NA	12	17	500	164	166	0	0	0	2	0	3	0.004	0	0.018
.	19.01.15-18.59.26-1-222393	267	13	13	2	0	2	699	12	12	0	0	NA	NA	NA	70	81	529	179	186	370	161	168	44	4	3	0.083	0.022	0.016
.	19.01.15-18.59.29-1-222397	180	47	47	13	0	10	673	42	42	0	0	NA	NA	NA	72	64	529	175	173	362	157	154	151	21	4	0.285	0.12	0.023
.	19.01.15-18.59.30-1-222399	148	9	9	1	0	0	673	7	7	0	0	NA	NA	NA	50	59	520	173	179	359	154	160	32	0	3	0.062	0	0.017
.	19.01.15-18.59.32-1-222401	349	52	52	10	0	9	714	49	49	0	0	NA	NA	NA	90	103	547	186	183	386	162	166	175	26	21	0.32	0.14	0.115
.	19.01.15-18.59.40-1-222405	63	2	2	0	0	0	639	1	1	0	0	NA	NA	NA	38	25	499	171	168	337	153	149	4	0	4	0.008	0	0.024
.	19.01.15-18.59.47-1-222423	126	6	6	3	0	2	659	4	4	0	0	NA	NA	NA	48	50	524	169	170	354	154	151	29	0	0	0.055	0	0
.	19.01.15-18.59.53-1-222435	167	31	31	7	0	6	666	28	28	0	0	NA	NA	NA	54	56	522	177	170	363	155	148	80	17	2	0.153	0.096	0.012
.	19.01.15-18.59.53-1-222439	31	1	1	0	0	0	0	0	0	0	0	NA	NA	NA	10	5	492	164	162	0	0	0	2	0	0	0.004	0	0
.	19.01.15-18.59.55-1-222446	119	5	5	0	0	0	643	4	4	0	0	NA	NA	NA	32	23	497	168	171	340	151	152	11	4	0	0.022	0.024	0
.	19.01.15-18.59.55-1-222447	276	58	58	22	0	14	693	54	54	0	0	NA	NA	NA	72	87	551	173	176	382	155	156	225	18	5	0.408	0.104	0.028
.	19.01.15-18.59.59-1-222479	36	1	1	0	0	0	0	0	0	0	0	NA	NA	NA	14	6	493	164	162	0	0	0	0	0	0	0	0	0
.	19.01.15-19.00.02-1-222495	68	2	2	1	0	0	646	1	1	0	0	NA	NA	NA	29	27	503	168	169	348	150	148	2	0	1	0.004	0	0.006
.	19.01.15-19.00.07-1-222510	87	5	5	1	0	0	654	4	4	0	0	NA	NA	NA	27	34	510	172	165	354	154	146	12	0	1	0.024	0	0.006
.	19.01.15-19.00.15-1-222516	62	5	5	0	0	0	640	4	4	0	0	NA	NA	NA	23	20	502	165	166	344	146	150	6	6	3	0.012	0.036	0.018
.	19.01.15-19.00.17-1-222520	228	17	17	3	0	1	700	15	15	0	0	NA	NA	NA	85	83	538	181	177	377	163	160	95	15	2	0.177	0.083	0.011
.	19.01.15-19.00.20-1-222526	35	1	1	0	0	0	0	0	0	0	0	NA	NA	NA	6	21	502	167	165	0	0	0	0	0	1	0	0	0.006
.	19.01.15-19.00.23-1-222530	151	8	8	3	0	2	657	7	7	0	0	NA	NA	NA	40	39	511	169	172	353	151	153	20	7	1	0.039	0.041	0.006
.	19.01.15-19.00.25-1-222532	118	7	7	0	0	0	680	6	6	0	0	NA	NA	NA	36	62	527	176	172	367	158	155	25	0	2	0.047	0	0.012
.	19.01.15-19.00.34-1-222586	125	15	15	9	0	8	655	14	14	0	0	NA	NA	NA	50	41	509	172	173	350	151	154	55	16	2	0.108	0.093	0.012
.	19.01.15-19.01.03-1-222697	38	1	1	0	0	0	0	0	0	0	0	NA	NA	NA	8	13	493	170	163	0	0	0	6	0	0	0.012	0	0
.	19.01.15-19.01.05-1-222704	56	2	2	0	0	0	0	1	1	0	0	NA	NA	NA	12	8	492	166	163	0	0	0	4	0	0	0.008	0	0
.	19.01.15-19.01.05-1-222725	34	1	1	0	0	0	0	0	0	0	0	NA	NA	NA	7	8	494	164	163	0	0	0	1	0	0	0.002	0	0
.	19.01.15-19.01.07-1-222726	118	10	10	2	0	2	649	9	9	0	0	NA	NA	NA	32	29	501	166	175	343	147	159	22	6	7	0.044	0.036	0.04
.	19.01.15-19.01.08-1-222727	89	4	4	0	0	0	652	2	2	0	0	NA	NA	NA	25	29	505	166	171	352	147	153	9	0	2	0.018	0	0.012
.	19.01.15-19.01.08-1-222728	32	1	1	0	0	0	0	0	0	0	0	NA	NA	NA	14	12	496	164	165	0	0	0	1	0	0	0.002	0	0
.	19.01.15-19.01.10-1-222751	66	4	4	1	0	1	648	3	3	0	0	NA	NA	NA	28	35	509	168	171	346	148	154	12	2	0	0.024	0.012	0
.	19.01.15-19.01.11-1-222752	231	19	19	5	0	1	681	18	18	0	0	NA	NA	NA	61	66	532	173	174	370	153	158	67	8	5	0.126	0.046	0.029
.	19.01.15-19.01.12-1-222753	92	6	6	1	0	1	647	5	5	0	0	NA	NA	NA	42	37	506	168	176	346	146	155	26	3	4	0.051	0.018	0.023
.	19.01.15-19.01.13-1-222757	32	1	1	0	0	0	0	0	0	0	0	NA	NA	NA	10	7	491	165	164	0	0	0	2	0	0	0.004	0	0
.	19.01.15-19.01.16-1-222760	32	1	1	0	0	0	0	0	0	0	0	NA	NA	NA	13	5	491	165	162	0	0	0	0	1	0	0	0.006	0
.	19.01.15-19.01.18-1-222764	159	27	27	4	0	2	655	24	24	0	0	NA	NA	NA	48	41	513	174	167	358	152	145	82	28	6	0.16	0.161	0.036
.	19.01.15-19.01.19-1-222766	117	10	10	0	0	0	666	9	9	0	0	NA	NA	NA	36	50	514	175	174	355	157	154	39	0	8	0.076	0	0.046
.	19.01.15-19.01.26-1-222772	117	8	8	3	0	2	645	7	7	0	0	NA	NA	NA	57	38	509	172	170	341	153	151	15	8	0	0.029	0.047	0
.	19.01.15-19.01.26-1-222776	90	5	5	0	0	0	647	4	4	0	0	NA	NA	NA	40	39	518	168	166	350	149	148	20	0	0	0.039	0	0
.	19.01.15-19.01.28-1-222785	150	17	17	4	0	3	674	15	15	0	0	NA	NA	NA	55	61	521	173	180	359	154	161	59	3	16	0.113	0.017	0.089
.	19.01.15-19.01.32-1-222802	113	6	6	2	0	2	657	5	5	0	0	NA	NA	NA	33	43	518	169	169	356	149	152	10	7	0	0.019	0.041	0
.	19.01.15-19.01.38-1-222850	86	7	7	2	0	2	647	6	6	0	0	NA	NA	NA	33	34	513	166	168	354	144	149	14	1	13	0.027	0.006	0.077
.	19.01.15-19.01.47-1-222870	88	4	4	2	0	2	648	3	3	0	0	NA	NA	NA	35	29	509	168	165	351	149	148	5	4	0	0.01	0.024	0
.	19.01.15-19.01.48-1-222871	209	28	28	14	0	8	680	23	23	0	0	NA	NA	NA	54	64	522	174	181	361	157	162	97	29	26	0.186	0.167	0.144
[truncated: 1 more rows]
