# Supplementary material for: Modelling targeted rabies vaccination strategies for a domestic dog population with heterogeneous roaming patterns
Source: PLoS Negl Trop Dis. 2019 Jul 8;13(7):e0007582. doi: 10.1371/journal.pntd.0007582 (PMC6638970; doi:10.1371/journal.pntd.0007582)
Supplement: S1 Zip file folder — The files contain a summary for each simulation for its respective scenario. The files are named first with the population structure (FP, ED, RD, SD) and then the specific vaccination strategy used for that scenario. (ZIP) [file pntd.0007582.s002.zip › Supp_Files/ED_E0.9_R0.5_S0.5_all_measuresReport.txt]

scenario	iteration	duration	tot_deaths	rabid_dogs	moved	mov_DK	movInfect	n_vacc	n_cull	detDogs_cull	contDogs_cull	reactCull	preemptVaccCov_dogLevel	reactVaccCov_dogLevel	mean_Rt	non_rabid_dead	born	nb_in_exp_cat	nb_in_roam_cat	nb_stayhome	nb_exp_vacc	nb_roam_vacc	nb_stayhome_vacc	nb_contacting_explorer	nb_contacting_roamer	nb_contacting_stayhome	contact_per_explorer	contact_per_roamer	contact_per_stayhome
.	19.01.15-16.59.05-1-211243	216	25	25	6	0	5	657	22	22	0	0	NA	NA	NA	72	72	527	177	181	471	91	95	49	43	24	0.093	0.243	0.133
.	19.01.15-16.59.05-1-211244	179	15	15	4	0	2	641	13	13	0	0	NA	NA	NA	50	61	526	173	175	464	87	90	47	9	7	0.089	0.052	0.04
.	19.01.15-16.59.05-1-211245	169	12	12	3	0	2	635	9	9	0	0	NA	NA	NA	37	49	515	176	171	460	91	84	39	27	0	0.076	0.153	0
.	19.01.15-16.59.05-1-211246	200	9	9	2	0	2	654	8	8	0	0	NA	NA	NA	50	70	531	177	175	472	92	90	12	0	15	0.023	0	0.086
.	19.01.15-16.59.05-1-211247	90	7	7	3	0	2	606	6	6	0	0	NA	NA	NA	38	28	503	169	169	439	84	83	14	8	3	0.028	0.047	0.018
.	19.01.15-16.59.05-1-211248	92	4	4	1	0	0	610	3	3	0	0	NA	NA	NA	33	28	505	171	165	444	84	82	3	2	1	0.006	0.012	0.006
.	19.01.15-16.59.05-1-211249	70	3	3	1	0	1	605	1	1	0	0	NA	NA	NA	24	25	503	171	164	443	83	79	0	0	10	0	0	0.061
.	19.01.15-16.59.05-1-211250	91	5	5	3	0	2	621	4	4	0	0	NA	NA	NA	36	36	508	172	169	451	88	82	22	0	0	0.043	0	0
.	19.01.15-16.59.21-1-211269	182	25	25	5	0	4	643	24	24	0	0	NA	NA	NA	58	60	522	175	176	465	90	88	60	26	35	0.115	0.149	0.199
.	19.01.15-16.59.23-1-211275	65	3	3	0	0	0	611	2	2	0	0	NA	NA	NA	23	29	509	168	165	445	86	80	7	0	1	0.014	0	0.006
.	19.01.15-16.59.27-1-211279	146	19	19	2	0	1	625	17	17	0	0	NA	NA	NA	42	48	513	177	171	451	89	85	18	9	16	0.035	0.051	0.094
.	19.01.15-16.59.29-1-211286	122	13	13	4	0	2	620	11	11	0	0	NA	NA	NA	46	35	510	167	171	453	82	85	8	22	19	0.016	0.132	0.111
.	19.01.15-16.59.31-1-211289	249	30	30	2	0	1	656	25	25	0	0	NA	NA	NA	55	70	525	184	174	471	95	90	47	50	14	0.09	0.272	0.08
.	19.01.15-16.59.39-1-211299	235	9	9	3	0	2	650	8	8	0	0	NA	NA	NA	94	82	536	179	180	465	92	93	11	6	20	0.021	0.034	0.111
.	19.01.15-16.59.41-1-211317	159	9	9	2	0	1	637	8	8	0	0	NA	NA	NA	67	54	522	171	174	463	85	89	18	12	0	0.034	0.07	0
.	19.01.15-16.59.41-1-211318	206	25	25	7	0	3	654	22	22	0	0	NA	NA	NA	64	66	528	177	174	471	91	92	38	49	10	0.072	0.277	0.057
.	19.01.15-17.00.20-1-211346	187	21	21	10	0	7	648	20	20	0	0	NA	NA	NA	46	55	524	171	173	466	89	93	37	18	29	0.071	0.105	0.168
.	19.01.15-17.00.31-1-211361	32	1	1	0	0	0	0	0	0	0	0	NA	NA	NA	13	11	494	165	165	0	0	0	2	0	0	0.004	0	0
.	19.01.15-17.00.41-1-211381	141	9	9	4	0	3	616	8	8	0	0	NA	NA	NA	34	30	506	170	167	448	86	82	12	17	3	0.024	0.1	0.018
.	19.01.15-17.00.52-1-211385	60	2	2	0	0	0	252	1	1	0	0	NA	NA	NA	18	21	503	165	166	186	31	35	2	1	0	0.004	0.006	0
.	19.01.15-17.00.52-1-211386	206	16	16	4	0	3	626	13	13	0	0	NA	NA	NA	48	46	513	172	174	454	84	88	44	11	13	0.086	0.064	0.075
.	19.01.15-17.00.58-1-211391	116	9	9	3	0	2	618	7	7	0	0	NA	NA	NA	44	33	508	167	171	451	83	84	6	8	24	0.012	0.048	0.14
.	19.01.15-17.01.02-1-211425	121	4	4	2	0	1	623	3	3	0	0	NA	NA	NA	39	37	512	170	168	456	82	85	10	10	3	0.02	0.059	0.018
.	19.01.15-17.01.06-1-211451	144	14	14	3	0	3	614	12	12	0	0	NA	NA	NA	47	31	507	172	165	447	85	82	25	3	10	0.049	0.017	0.061
.	19.01.15-17.01.08-1-211452	147	25	25	7	0	6	638	24	24	0	0	NA	NA	NA	41	54	515	178	174	457	91	90	41	22	25	0.08	0.124	0.144
.	19.01.15-17.01.14-1-211481	66	6	6	2	0	1	617	5	5	0	0	NA	NA	NA	31	34	510	171	166	448	85	84	26	0	0	0.051	0	0
.	19.01.15-17.01.18-1-211488	177	36	36	22	0	13	646	34	34	0	0	NA	NA	NA	55	62	526	178	171	469	91	86	100	38	38	0.19	0.213	0.222
.	19.01.15-17.01.21-1-211491	253	36	36	10	0	8	659	34	34	0	0	NA	NA	NA	76	78	536	178	177	473	93	93	80	42	33	0.149	0.236	0.186
.	19.01.15-17.01.21-1-211492	365	39	39	15	0	9	687	36	36	0	0	NA	NA	NA	92	103	549	186	181	491	101	95	79	60	37	0.144	0.323	0.204
.	19.01.15-17.01.23-1-211498	207	37	37	11	0	8	649	35	35	0	0	NA	NA	NA	66	64	525	178	174	468	91	90	86	27	32	0.164	0.152	0.184
.	19.01.15-17.01.30-1-211508	208	34	34	6	0	3	651	29	29	0	0	NA	NA	NA	66	66	524	177	178	464	94	93	88	27	13	0.168	0.153	0.073
.	19.01.15-17.01.31-1-211513	119	10	10	2	0	2	616	9	9	0	0	NA	NA	NA	37	38	512	167	172	447	83	86	21	2	0	0.041	0.012	0
.	19.01.15-17.01.33-1-211515	177	52	52	17	0	8	644	48	48	0	0	NA	NA	NA	50	56	526	171	172	468	88	88	93	53	39	0.177	0.31	0.227
.	19.01.15-17.01.55-1-211550	151	34	34	2	0	2	623	31	31	0	0	NA	NA	NA	46	41	515	172	167	452	86	85	63	38	10	0.122	0.221	0.06
.	19.01.15-17.02.02-1-211554	112	4	4	2	0	2	621	3	3	0	0	NA	NA	NA	33	39	516	168	168	457	82	82	16	6	0	0.031	0.036	0
.	19.01.15-17.02.17-1-211577	278	23	23	5	0	2	676	20	20	0	0	NA	NA	NA	89	100	542	190	181	478	104	94	61	25	11	0.113	0.132	0.061
.	19.01.15-17.02.25-1-211590	124	6	6	1	0	1	622	4	4	0	0	NA	NA	NA	48	40	513	169	171	452	82	88	15	0	8	0.029	0	0.047
.	19.01.15-17.02.27-1-211591	149	11	11	4	0	3	630	9	9	0	0	NA	NA	NA	37	40	510	172	171	455	88	87	37	18	7	0.073	0.105	0.041
.	19.01.15-17.02.29-1-211596	145	15	15	5	0	3	632	11	11	0	0	NA	NA	NA	31	43	515	168	173	461	83	88	36	17	11	0.07	0.101	0.064
.	19.01.15-17.02.35-1-211604	64	4	4	1	0	1	612	2	2	0	0	NA	NA	NA	20	28	501	166	174	442	82	88	7	0	0	0.014	0	0
.	19.01.15-17.02.39-1-211605	148	11	11	2	0	1	624	10	10	0	0	NA	NA	NA	51	45	513	171	174	453	84	87	22	10	4	0.043	0.058	0.023
.	19.01.15-17.02.47-1-211628	122	4	4	2	0	2	624	3	3	0	0	NA	NA	NA	54	38	510	172	169	453	88	83	1	10	3	0.002	0.058	0.018
.	19.01.15-17.02.50-1-211629	129	12	12	4	0	3	628	10	10	0	0	NA	NA	NA	50	46	517	172	170	453	87	88	42	23	5	0.081	0.134	0.029
.	19.01.15-17.02.54-1-211631	206	48	48	10	0	7	639	42	42	0	0	NA	NA	NA	58	62	527	172	176	463	86	90	101	35	30	0.192	0.203	0.17
.	19.01.15-17.03.03-1-211638	94	8	8	2	0	2	624	5	5	0	0	NA	NA	NA	27	38	509	170	172	455	84	85	27	6	8	0.053	0.035	0.047
.	19.01.15-17.03.06-1-211643	265	22	22	4	0	3	653	17	17	0	0	NA	NA	NA	88	76	533	180	176	470	94	89	38	31	12	0.071	0.172	0.068
.	19.01.15-17.03.08-1-211644	64	7	7	0	0	0	611	5	5	0	0	NA	NA	NA	24	27	505	168	167	446	84	81	16	0	2	0.032	0	0.012
.	19.01.15-17.03.09-1-211646	269	34	34	13	0	8	662	31	31	0	0	NA	NA	NA	78	78	542	176	173	484	89	89	83	56	11	0.153	0.318	0.064
.	19.01.15-17.03.13-1-211652	201	25	25	9	0	9	638	21	21	0	0	NA	NA	NA	57	55	520	171	177	458	89	91	41	47	28	0.079	0.275	0.158
.	19.01.15-17.03.17-1-211659	61	4	4	0	0	0	610	2	2	0	0	NA	NA	NA	23	28	505	171	165	445	82	83	13	0	0	0.026	0	0
.	19.01.15-17.03.25-1-211670	115	8	8	2	0	2	611	7	7	0	0	NA	NA	NA	46	33	507	169	170	440	84	87	23	10	0	0.045	0.059	0
.	19.01.15-17.03.26-1-211671	95	6	6	0	0	0	614	5	5	0	0	NA	NA	NA	23	27	511	166	163	450	83	81	10	5	0	0.02	0.03	0
.	19.01.15-17.03.33-1-211683	176	32	32	13	0	8	645	30	30	0	0	NA	NA	NA	49	66	527	179	173	462	94	89	49	36	11	0.093	0.201	0.064
.	19.01.15-17.03.35-1-211685	90	6	6	2	0	2	618	5	5	0	0	NA	NA	NA	41	36	511	170	168	454	84	80	17	1	5	0.033	0.006	0.03
.	19.01.15-17.03.43-1-211715	153	28	28	8	0	5	628	25	25	0	0	NA	NA	NA	53	43	517	167	172	456	86	86	75	31	14	0.145	0.186	0.081
.	19.01.15-17.03.46-1-211718	86	8	8	2	0	2	607	7	7	0	0	NA	NA	NA	30	21	501	166	167	443	80	84	17	10	0	0.034	0.06	0
.	19.01.15-17.03.48-1-211719	98	11	11	3	0	3	617	9	9	0	0	NA	NA	NA	33	38	509	168	174	449	80	88	9	2	17	0.018	0.012	0.098
.	19.01.15-17.03.55-1-211723	34	1	1	0	0	0	0	0	0	0	0	NA	NA	NA	9	10	494	167	162	0	0	0	0	2	0	0	0.012	0
.	19.01.15-17.03.56-1-211726	64	3	3	1	0	1	604	1	1	0	0	NA	NA	NA	28	16	498	166	165	440	81	83	10	0	4	0.02	0	0.024
.	19.01.15-17.03.58-1-211727	95	7	7	1	0	1	614	6	6	0	0	NA	NA	NA	40	34	510	169	168	448	82	84	11	3	7	0.022	0.018	0.042
.	19.01.15-17.04.02-1-211730	32	1	1	1	0	1	0	0	0	0	0	NA	NA	NA	11	9	495	163	164	0	0	0	0	0	0	0	0	0
.	19.01.15-17.04.04-1-211736	62	6	6	0	0	0	615	5	5	0	0	NA	NA	NA	25	30	512	167	164	452	82	81	5	16	0	0.01	0.096	0
.	19.01.15-17.04.06-1-211738	244	20	20	9	0	5	666	17	17	0	0	NA	NA	NA	75	90	538	186	179	474	98	94	52	14	31	0.097	0.075	0.173
.	19.01.15-17.04.06-1-211739	88	4	4	1	0	1	611	2	2	0	0	NA	NA	NA	28	30	504	170	169	444	84	83	7	0	0	0.014	0	0
.	19.01.15-17.04.11-1-211743	173	29	29	7	0	6	641	25	25	0	0	NA	NA	NA	55	60	526	169	178	466	85	90	56	21	22	0.106	0.124	0.124
.	19.01.15-17.04.12-1-211745	196	17	17	3	0	2	641	15	15	0	0	NA	NA	NA	63	60	523	177	173	463	92	86	29	24	19	0.055	0.136	0.11
.	19.01.15-17.04.20-1-211756	57	2	2	0	0	0	602	1	1	0	0	NA	NA	NA	30	27	503	170	167	439	81	82	0	3	1	0	0.018	0.006
.	19.01.15-17.04.25-1-211764	63	2	2	1	0	1	605	1	1	0	0	NA	NA	NA	26	22	501	167	167	443	81	81	5	0	0	0.01	0	0
.	19.01.15-17.04.29-1-211768	150	10	10	3	0	2	623	7	7	0	0	NA	NA	NA	52	46	514	173	172	450	89	84	24	2	3	0.047	0.012	0.017
.	19.01.15-17.04.30-1-211769	175	24	24	6	0	3	637	21	21	0	0	NA	NA	NA	47	52	518	175	172	462	88	87	73	28	4	0.141	0.16	0.023
.	19.01.15-17.04.33-1-211773	61	2	2	1	0	1	200	1	1	0	0	NA	NA	NA	28	15	497	164	167	146	27	27	1	0	1	0.002	0	0.006
.	19.01.15-17.04.33-1-211775	39	1	1	0	0	0	0	0	0	0	0	NA	NA	NA	8	13	492	167	167	0	0	0	2	0	0	0.004	0	0
.	19.01.15-17.04.37-1-211780	320	36	36	11	0	8	680	33	33	0	0	NA	NA	NA	103	102	548	182	185	485	96	99	59	56	28	0.108	0.308	0.151
.	19.01.15-17.04.39-1-211782	115	9	9	2	0	2	623	7	7	0	0	NA	NA	NA	34	40	515	167	171	457	83	83	14	15	2	0.027	0.09	0.012
.	19.01.15-17.04.41-1-211783	57	2	2	2	0	2	610	1	1	0	0	NA	NA	NA	21	25	502	170	166	445	85	80	3	0	4	0.006	0	0.024
.	19.01.15-17.04.50-1-211809	127	19	19	7	0	6	625	15	15	0	0	NA	NA	NA	39	45	511	172	175	453	84	88	42	15	2	0.082	0.087	0.011
.	19.01.15-17.04.50-1-211810	36	1	1	1	0	1	0	0	0	0	0	NA	NA	NA	10	17	499	166	165	0	0	0	1	0	0	0.002	0	0
.	19.01.15-17.04.52-1-211812	151	20	20	4	0	4	638	16	16	0	0	NA	NA	NA	45	49	519	176	167	463	89	86	25	33	17	0.048	0.188	0.102
.	19.01.15-17.04.54-1-211813	61	2	2	0	0	0	601	1	1	0	0	NA	NA	NA	30	22	503	168	164	440	82	79	12	0	0	0.024	0	0
.	19.01.15-17.04.56-1-211815	147	13	13	6	0	6	627	11	11	0	0	NA	NA	NA	50	48	518	174	169	458	86	83	31	26	1	0.06	0.149	0.006
.	19.01.15-17.05.02-1-211822	166	26	26	4	0	4	621	22	22	0	0	NA	NA	NA	55	34	507	170	170	448	87	86	69	17	27	0.136	0.1	0.159
.	19.01.15-17.05.06-1-211829	122	18	18	4	0	3	629	15	15	0	0	NA	NA	NA	37	47	516	171	173	454	88	87	43	10	31	0.083	0.058	0.179
.	19.01.15-17.05.08-1-211832	93	7	7	1	0	1	613	6	6	0	0	NA	NA	NA	24	28	505	167	169	446	83	84	7	2	6	0.014	0.012	0.036
.	19.01.15-17.05.20-1-211846	90	5	5	1	0	0	604	4	4	0	0	NA	NA	NA	26	18	501	166	164	443	81	80	6	9	5	0.012	0.054	0.03
.	19.01.15-17.05.24-1-211851	63	2	2	0	0	0	606	1	1	0	0	NA	NA	NA	24	23	507	164	165	444	84	78	6	0	0	0.012	0	0
.	19.01.15-17.05.30-1-211856	148	10	10	5	0	4	642	8	8	0	0	NA	NA	NA	48	58	528	178	165	470	90	82	15	14	6	0.028	0.079	0.036
.	19.01.15-17.05.34-1-211862	127	7	7	1	0	1	637	5	5	0	0	NA	NA	NA	30	51	521	172	171	462	88	87	3	7	1	0.006	0.041	0.006
.	19.01.15-17.05.38-1-211866	231	23	23	7	0	4	644	20	20	0	0	NA	NA	NA	71	61	521	181	172	463	94	87	80	22	12	0.154	0.122	0.07
.	19.01.15-17.05.39-1-211873	178	14	14	4	0	2	651	12	12	0	0	NA	NA	NA	48	64	524	178	175	468	91	92	31	22	8	0.059	0.124	0.046
.	19.01.15-17.05.39-1-211874	151	18	18	3	0	3	621	16	16	0	0	NA	NA	NA	49	42	509	175	171	447	88	86	35	16	1	0.069	0.091	0.006
.	19.01.15-17.05.46-1-211901	294	41	41	12	0	8	653	38	38	0	0	NA	NA	NA	90	72	534	179	172	470	95	88	86	62	24	0.161	0.346	0.14
.	19.01.15-17.05.54-1-211910	145	6	6	4	0	3	638	5	5	0	0	NA	NA	NA	33	50	520	171	172	462	87	89	9	6	1	0.017	0.035	0.006
.	19.01.15-17.05.54-1-211911	90	4	4	1	0	1	605	3	3	0	0	NA	NA	NA	19	20	501	165	167	442	81	82	15	4	0	0.03	0.024	0
.	19.01.15-17.05.55-1-211912	93	5	5	1	0	1	612	4	4	0	0	NA	NA	NA	36	30	509	170	164	450	83	79	11	1	11	0.022	0.006	0.067
.	19.01.15-17.05.57-1-211914	37	1	1	1	0	1	0	0	0	0	0	NA	NA	NA	12	7	492	165	163	0	0	0	3	0	0	0.006	0	0
.	19.01.15-17.06.00-1-211917	120	12	12	5	0	4	613	8	8	0	0	NA	NA	NA	26	30	510	168	165	447	86	80	30	3	2	0.059	0.018	0.012
.	19.01.15-17.06.09-1-211931	31	1	1	0	0	0	0	0	0	0	0	NA	NA	NA	11	9	493	164	165	0	0	0	0	0	0	0	0	0
.	19.01.15-17.06.12-1-211932	85	7	7	0	0	0	602	5	5	0	0	NA	NA	NA	28	21	499	166	169	436	81	85	18	10	0	0.036	0.06	0
.	19.01.15-17.06.13-1-211938	259	44	44	18	0	12	668	41	41	0	0	NA	NA	NA	69	85	529	186	183	473	99	96	65	66	37	0.123	0.355	0.202
.	19.01.15-17.06.14-1-211941	94	12	12	2	0	2	624	10	10	0	0	NA	NA	NA	29	39	511	174	167	457	87	80	46	8	13	0.09	0.046	0.078
.	19.01.15-17.06.17-1-211946	89	7	7	3	0	2	614	6	6	0	0	NA	NA	NA	26	25	503	168	167	448	83	83	21	3	0	0.042	0.018	0
.	19.01.15-17.06.18-1-211948	119	10	10	3	0	1	623	9	9	0	0	NA	NA	NA	37	34	512	166	169	457	79	87	13	9	4	0.025	0.054	0.024
.	19.01.15-17.06.23-1-211956	37	1	1	1	0	1	0	0	0	0	0	NA	NA	NA	9	10	495	165	163	0	0	0	1	0	0	0.002	0	0
.	19.01.15-17.06.26-1-211958	31	1	1	0	0	0	0	0	0	0	0	NA	NA	NA	7	12	494	167	164	0	0	0	0	0	0	0	0	0
.	19.01.15-17.06.26-1-211959	86	3	3	0	0	0	621	1	1	0	0	NA	NA	NA	30	32	510	171	164	453	88	80	20	0	0	0.039	0	0
.	19.01.15-17.06.28-1-211965	139	13	13	5	0	3	626	10	10	0	0	NA	NA	NA	30	45	519	168	171	455	84	87	38	5	0	0.073	0.03	0
.	19.01.15-17.06.34-1-211981	93	7	7	1	0	0	623	6	6	0	0	NA	NA	NA	35	38	515	169	167	453	86	84	14	2	1	0.027	0.012	0.006
.	19.01.15-17.06.36-1-211983	32	1	1	0	0	0	0	0	0	0	0	NA	NA	NA	12	10	494	165	164	0	0	0	0	0	0	0	0	0
.	19.01.15-17.06.38-1-211987	64	2	2	0	0	0	607	1	1	0	0	NA	NA	NA	24	20	500	167	166	445	82	80	0	0	8	0	0	0.048
.	19.01.15-17.06.40-1-211991	122	6	6	2	0	2	610	4	4	0	0	NA	NA	NA	45	33	506	171	169	443	84	83	11	5	2	0.022	0.029	0.012
.	19.01.15-17.06.41-1-212007	63	2	2	1	0	1	610	1	1	0	0	NA	NA	NA	29	28	504	170	167	440	88	82	5	0	2	0.01	0	0.012
.	19.01.15-17.06.44-1-212010	262	21	21	5	0	4	664	19	19	0	0	NA	NA	NA	105	83	535	177	184	472	93	99	63	13	20	0.118	0.073	0.109
.	19.01.15-17.06.49-1-212013	390	17	17	2	0	1	687	10	10	0	0	NA	NA	NA	104	101	548	181	185	490	95	102	31	14	19	0.057	0.077	0.103
.	19.01.15-17.06.52-1-212016	93	5	5	2	0	2	633	2	2	0	0	NA	NA	NA	35	46	515	173	171	456	91	86	12	4	0	0.023	0.023	0
.	19.01.15-17.06.53-1-212018	178	14	14	8	0	6	622	12	12	0	0	NA	NA	NA	57	39	509	170	173	448	86	88	27	5	10	0.053	0.029	0.058
.	19.01.15-17.06.53-1-212019	61	2	2	2	0	1	602	1	1	0	0	NA	NA	NA	30	25	502	170	166	442	81	79	3	1	0	0.006	0.006	0
.	19.01.15-17.06.55-1-212023	32	1	1	1	0	1	0	0	0	0	0	NA	NA	NA	7	7	492	165	163	0	0	0	1	0	0	0.002	0	0
.	19.01.15-17.06.57-1-212025	91	3	3	1	0	0	629	2	2	0	0	NA	NA	NA	30	45	512	173	173	455	86	88	5	0	3	0.01	0	0.017
.	19.01.15-17.07.00-1-212026	349	44	44	10	0	5	648	42	42	0	0	NA	NA	NA	98	79	532	180	180	465	90	93	101	52	24	0.19	0.289	0.133
.	19.01.15-17.07.07-1-212037	86	4	4	0	0	0	620	3	3	0	0	NA	NA	NA	32	37	507	171	172	448	86	86	8	3	0	0.016	0.018	0
.	19.01.15-17.07.09-1-212040	459	46	46	16	0	9	724	44	44	0	0	NA	NA	NA	135	142	566	195	194	510	110	104	96	60	42	0.17	0.308	0.216
.	19.01.15-17.07.12-1-212044	118	7	7	5	0	3	625	6	6	0	0	NA	NA	NA	48	42	513	174	168	455	87	83	23	6	10	0.045	0.034	0.06
.	19.01.15-17.07.21-1-212057	144	14	14	4	0	2	624	12	12	0	0	NA	NA	NA	51	44	515	171	171	455	84	85	20	23	5	0.039	0.135	0.029
.	19.01.15-17.07.25-1-212066	287	30	30	11	0	9	672	29	29	0	0	NA	NA	NA	100	91	546	180	178	486	93	93	69	28	19	0.126	0.156	0.107
.	19.01.15-17.07.26-1-212067	28	1	1	0	0	0	0	0	0	0	0	NA	NA	NA	9	4	489	165	163	0	0	0	0	0	0	0	0	0
.	19.01.15-17.07.26-1-212068	61	3	3	1	0	1	601	2	2	0	0	NA	NA	NA	25	21	497	169	168	438	82	81	0	2	3	0	0.012	0.018
.	19.01.15-17.07.28-1-212072	242	14	14	4	0	3	665	13	13	0	0	NA	NA	NA	62	77	527	179	184	473	91	101	24	14	8	0.046	0.078	0.043
.	19.01.15-17.07.31-1-212079	165	32	32	13	0	12	624	30	30	0	0	NA	NA	NA	50	39	513	170	169	454	85	85	38	78	11	0.074	0.459	0.065
.	19.01.15-17.07.38-1-212082	326	31	31	13	0	8	673	29	29	0	0	NA	NA	NA	82	91	540	183	181	480	97	96	74	45	23	0.137	0.246	0.127
.	19.01.15-17.07.41-1-212104	182	15	15	4	0	2	644	13	13	0	0	NA	NA	NA	66	61	525	177	172	466	88	90	52	2	29	0.099	0.011	0.169
.	19.01.15-17.07.57-1-212113	120	7	7	2	0	2	625	6	6	0	0	NA	NA	NA	41	47	515	174	171	454	87	84	15	9	0	0.029	0.052	0
.	19.01.15-17.07.58-1-212114	91	3	3	0	0	0	615	2	2	0	0	NA	NA	NA	30	28	503	172	166	444	88	83	10	2	0	0.02	0.012	0
.	19.01.15-17.08.05-1-212124	156	42	42	15	0	8	637	37	37	0	0	NA	NA	NA	47	49	521	172	169	464	89	84	81	46	33	0.155	0.267	0.195
.	19.01.15-17.08.14-1-212132	148	12	12	4	0	4	643	10	10	0	0	NA	NA	NA	44	57	523	175	172	463	92	88	23	9	9	0.044	0.051	0.052
.	19.01.15-17.08.16-1-212136	145	19	19	5	0	2	624	17	17	0	0	NA	NA	NA	37	43	510	172	174	451	85	88	58	13	17	0.114	0.076	0.098
.	19.01.15-17.08.19-1-212142	204	52	52	15	0	13	628	51	51	0	0	NA	NA	NA	57	53	519	177	170	455	87	86	140	34	17	0.27	0.192	0.1
.	19.01.15-17.08.19-1-212143	117	8	8	5	0	4	622	6	6	0	0	NA	NA	NA	43	37	509	169	172	449	84	89	31	3	3	0.061	0.018	0.017
.	19.01.15-17.08.25-1-212152	121	8	8	1	0	1	635	7	7	0	0	NA	NA	NA	33	48	518	172	171	463	86	86	22	21	0	0.042	0.122	0
.	19.01.15-17.08.36-1-212170	117	10	10	1	0	1	624	8	8	0	0	NA	NA	NA	42	39	513	168	171	453	84	87	23	6	14	0.045	0.036	0.082
.	19.01.15-17.08.38-1-212172	31	1	1	0	0	0	0	0	0	0	0	NA	NA	NA	11	8	492	164	165	0	0	0	0	0	1	0	0	0.006
.	19.01.15-17.08.40-1-212177	149	8	8	2	0	2	633	6	6	0	0	NA	NA	NA	34	42	517	168	170	459	87	87	26	1	9	0.05	0.006	0.053
.	19.01.15-17.08.43-1-212196	60	2	2	0	0	0	605	1	1	0	0	NA	NA	NA	33	23	504	165	167	444	78	83	2	1	0	0.004	0.006	0
.	19.01.15-17.08.44-1-212197	151	16	16	3	0	2	625	13	13	0	0	NA	NA	NA	38	46	512	174	173	452	89	84	30	11	3	0.059	0.063	0.017
.	19.01.15-17.08.48-1-212200	88	3	3	2	0	2	619	2	2	0	0	NA	NA	NA	30	36	508	169	172	448	84	87	11	0	0	0.022	0	0
.	19.01.15-17.08.51-1-212201	120	6	6	1	0	1	631	5	5	0	0	NA	NA	NA	34	42	514	169	172	457	87	87	16	11	2	0.031	0.065	0.012
.	19.01.15-17.08.58-1-212204	150	30	30	5	0	5	621	26	26	0	0	NA	NA	NA	45	52	512	177	176	445	89	87	60	45	17	0.117	0.254	0.097
.	19.01.15-17.09.04-1-212209	36	1	1	0	0	0	0	0	0	0	0	NA	NA	NA	9	14	498	167	162	0	0	0	0	0	3	0	0	0.019
.	19.01.15-17.09.06-1-212211	92	9	9	5	0	3	615	6	6	0	0	NA	NA	NA	34	30	502	172	169	442	86	87	42	5	0	0.084	0.029	0
.	19.01.15-17.09.08-1-212213	140	7	7	2	0	2	634	6	6	0	0	NA	NA	NA	41	49	514	171	177	455	89	90	10	8	6	0.019	0.047	0.034
.	19.01.15-17.09.08-1-212214	122	9	9	1	0	1	632	8	8	0	0	NA	NA	NA	35	42	515	169	171	460	84	88	7	17	8	0.014	0.101	0.047
.	19.01.15-17.09.10-1-212216	34	1	1	1	0	1	0	0	0	0	0	NA	NA	NA	12	15	495	165	168	0	0	0	1	0	0	0.002	0	0
.	19.01.15-17.09.13-1-212222	116	5	5	1	0	1	623	3	3	0	0	NA	NA	NA	42	41	512	169	173	450	85	88	9	1	5	0.018	0.006	0.029
.	19.01.15-17.09.13-1-212224	178	27	27	6	0	6	631	25	25	0	0	NA	NA	NA	44	52	514	179	172	451	89	91	59	29	5	0.115	0.162	0.029
.	19.01.15-17.09.16-1-212226	173	11	11	2	0	2	627	9	9	0	0	NA	NA	NA	44	44	513	170	174	453	84	90	27	7	7	0.053	0.041	0.04
.	19.01.15-17.09.28-1-212248	97	9	9	5	0	5	614	8	8	0	0	NA	NA	NA	30	35	505	176	167	440	90	84	20	0	1	0.04	0	0.006
.	19.01.15-17.09.30-1-212251	60	2	2	0	0	0	0	1	1	0	0	NA	NA	NA	19	21	499	165	170	0	0	0	0	0	4	0	0	0.024
.	19.01.15-17.09.30-1-212252	34	1	1	0	0	0	0	0	0	0	0	NA	NA	NA	11	8	494	164	163	0	0	0	5	0	0	0.01	0	0
.	19.01.15-17.09.31-1-212255	210	48	48	11	0	11	645	39	39	0	0	NA	NA	NA	52	63	522	174	180	462	90	93	65	24	31	0.125	0.138	0.172
.	19.01.15-17.09.33-1-212257	242	21	21	7	0	3	668	19	19	0	0	NA	NA	NA	72	77	540	173	177	485	90	93	27	45	11	0.05	0.26	0.062
.	19.01.15-17.09.34-1-212258	58	2	2	1	0	1	51	1	1	0	0	NA	NA	NA	16	19	500	167	165	39	5	7	0	0	2	0	0	0.012
.	19.01.15-17.09.39-1-212260	119	10	10	4	0	4	627	9	9	0	0	NA	NA	NA	40	44	518	168	171	456	84	87	21	5	1	0.041	0.03	0.006
.	19.01.15-17.09.39-1-212261	172	17	17	2	0	2	639	15	15	0	0	NA	NA	NA	58	54	527	169	171	463	86	90	38	9	7	0.072	0.053	0.041
.	19.01.15-17.09.44-1-212282	64	4	4	2	0	1	594	3	3	0	0	NA	NA	NA	32	17	496	166	168	432	79	83	3	3	3	0.006	0.018	0.018
.	19.01.15-17.09.44-1-212287	150	16	16	3	0	3	630	15	15	0	0	NA	NA	NA	60	47	516	173	171	453	91	86	17	19	5	0.033	0.11	0.029
.	19.01.15-17.09.50-1-212297	110	8	8	5	0	3	621	6	6	0	0	NA	NA	NA	39	39	510	171	171	449	85	87	34	5	3	0.067	0.029	0.018
.	19.01.15-17.09.59-1-212303	31	1	1	0	0	0	0	0	0	0	0	NA	NA	NA	16	10	495	164	164	0	0	0	0	1	0	0	0.006	0
.	19.01.15-17.10.02-1-212308	177	14	14	4	0	2	622	13	13	0	0	NA	NA	NA	59	41	510	172	172	448	86	88	8	31	6	0.016	0.18	0.035
.	19.01.15-17.10.03-1-212310	201	29	29	11	0	7	641	27	27	0	0	NA	NA	NA	56	53	525	171	170	470	87	84	64	22	13	0.122	0.129	0.076
.	19.01.15-17.10.13-1-212320	63	2	2	1	0	1	602	1	1	0	0	NA	NA	NA	37	22	499	168	168	438	82	82	1	1	0	0.002	0.006	0
.	19.01.15-17.10.15-1-212323	90	9	9	1	0	1	616	8	8	0	0	NA	NA	NA	35	31	508	168	168	446	85	85	11	7	1	0.022	0.042	0.006
.	19.01.15-17.10.16-1-212325	121	12	12	5	0	4	629	9	9	0	0	NA	NA	NA	29	41	514	170	170	454	87	88	40	0	7	0.078	0	0.041
.	19.01.15-17.10.21-1-212332	121	5	5	1	0	1	625	4	4	0	0	NA	NA	NA	43	36	511	167	171	455	84	86	10	2	2	0.02	0.012	0.012
.	19.01.15-17.10.22-1-212334	85	4	4	0	0	0	615	3	3	0	0	NA	NA	NA	21	19	502	164	166	447	83	85	6	0	0	0.012	0	0
.	19.01.15-17.10.27-1-212341	137	13	13	5	0	3	629	11	11	0	0	NA	NA	NA	45	43	513	175	168	456	90	83	32	11	0	0.062	0.063	0
.	19.01.15-17.10.35-1-212359	59	3	3	0	0	0	608	2	2	0	0	NA	NA	NA	24	25	501	171	166	441	84	83	6	5	0	0.012	0.029	0
.	19.01.15-17.10.36-1-212362	35	1	1	0	0	0	0	0	0	0	0	NA	NA	NA	13	11	496	164	164	0	0	0	0	0	0	0	0	0
.	19.01.15-17.10.37-1-212364	239	39	39	9	0	5	652	34	34	0	0	NA	NA	NA	78	70	537	173	173	475	90	87	76	59	18	0.142	0.341	0.104
.	19.01.15-17.10.38-1-212366	115	7	7	4	0	4	617	5	5	0	0	NA	NA	NA	54	39	509	173	170	447	85	85	2	20	1	0.004	0.116	0.006
.	19.01.15-17.10.39-1-212368	185	29	29	8	0	7	637	28	28	0	0	NA	NA	NA	61	51	522	172	170	465	86	86	68	36	14	0.13	0.209	0.082
.	19.01.15-17.10.42-1-212386	87	4	4	1	0	1	627	2	2	0	0	NA	NA	NA	28	42	512	172	171	454	87	86	3	16	0	0.006	0.093	0
.	19.01.15-17.10.47-1-212389	147	17	17	3	0	3	624	15	15	0	0	NA	NA	NA	31	37	511	170	169	454	86	84	43	14	13	0.084	0.082	0.077
.	19.01.15-17.10.50-1-212390	181	32	32	8	0	5	644	28	28	0	0	NA	NA	NA	45	59	527	172	173	469	88	87	53	26	13	0.101	0.151	0.075
.	19.01.15-17.10.53-1-212392	57	2	2	0	0	0	613	1	1	0	0	NA	NA	NA	20	25	502	167	169	446	82	85	9	0	0	0.018	0	0
.	19.01.15-17.10.58-1-212396	178	7	7	0	0	0	642	5	5	0	0	NA	NA	NA	50	66	532	175	172	468	86	88	8	4	9	0.015	0.023	0.052
.	19.01.15-17.10.58-1-212397	59	2	2	0	0	0	0	1	1	0	0	NA	NA	NA	11	16	495	170	164	0	0	0	0	2	1	0	0.012	0.006
.	19.01.15-17.11.00-1-212399	216	36	36	8	0	5	655	33	33	0	0	NA	NA	NA	69	75	531	186	171	471	99	85	69	40	30	0.13	0.215	0.175
.	19.01.15-17.11.02-1-212402	122	12	12	3	0	3	622	11	11	0	0	NA	NA	NA	34	41	512	171	171	453	87	82	11	24	9	0.021	0.14	0.053
.	19.01.15-17.11.17-1-212415	37	1	1	0	0	0	0	0	0	0	0	NA	NA	NA	9	18	494	167	170	0	0	0	0	1	0	0	0.006	0
.	19.01.15-17.11.20-1-212420	180	59	59	18	0	12	629	54	54	0	0	NA	NA	NA	53	45	514	174	170	454	90	85	105	74	42	0.204	0.425	0.247
.	19.01.15-17.11.38-1-212439	85	3	3	2	0	1	622	2	2	0	0	NA	NA	NA	39	35	514	168	166	455	83	84	12	6	0	0.023	0.036	0
.	19.01.15-17.11.39-1-212440	92	5	5	3	0	1	631	4	4	0	0	NA	NA	NA	25	43	514	169	173	460	84	87	11	7	4	0.021	0.041	0.023
.	19.01.15-17.11.39-1-212441	249	17	17	3	0	2	659	15	15	0	0	NA	NA	NA	81	74	535	174	178	478	86	95	22	22	9	0.041	0.126	0.051
.	19.01.15-17.11.45-1-212467	174	28	28	6	0	5	629	26	26	0	0	NA	NA	NA	54	45	516	170	172	455	85	89	77	11	16	0.149	0.065	0.093
.	19.01.15-17.11.46-1-212468	96	6	6	2	0	1	607	4	4	0	0	NA	NA	NA	39	27	508	167	165	441	83	83	9	8	9	0.018	0.048	0.055
.	19.01.15-17.12.06-1-212477	65	3	3	0	0	0	610	2	2	0	0	NA	NA	NA	22	25	503	167	168	445	83	82	4	4	1	0.008	0.024	0.006
.	19.01.15-17.12.10-1-212481	119	8	8	5	0	3	615	7	7	0	0	NA	NA	NA	45	35	509	170	169	446	85	84	7	9	2	0.014	0.053	0.012
.	19.01.15-17.12.12-1-212485	35	1	1	0	0	0	0	0	0	0	0	NA	NA	NA	10	9	495	165	162	0	0	0	3	0	0	0.006	0	0
.	19.01.15-17.12.15-1-212492	115	8	8	0	0	0	627	6	6	0	0	NA	NA	NA	46	49	520	170	172	462	81	84	9	6	7	0.017	0.035	0.041
.	19.01.15-17.12.17-1-212497	349	42	42	16	0	9	711	38	38	0	0	NA	NA	NA	104	126	558	195	186	500	108	103	110	23	53	0.197	0.118	0.285
.	19.01.15-17.12.23-1-212506	120	5	5	1	0	1	619	4	4	0	0	NA	NA	NA	31	33	510	169	167	454	82	83	6	5	0	0.012	0.03	0
.	19.01.15-17.12.26-1-212511	93	3	3	0	0	0	612	2	2	0	0	NA	NA	NA	27	29	505	169	168	442	87	83	4	2	1	0.008	0.012	0.006
.	19.01.15-17.12.28-1-212512	184	36	36	13	0	7	626	31	31	0	0	NA	NA	NA	58	49	513	173	176	449	87	90	84	44	15	0.164	0.254	0.085
.	19.01.15-17.12.35-1-212526	180	11	11	5	0	3	636	10	10	0	0	NA	NA	NA	53	54	520	171	176	461	87	88	38	0	21	0.073	0	0.119
.	19.01.15-17.12.40-1-212528	32	1	1	0	0	0	0	0	0	0	0	NA	NA	NA	6	8	491	164	166	0	0	0	0	0	0	0	0	0
.	19.01.15-17.12.42-1-212544	118	8	8	2	0	0	623	6	6	0	0	NA	NA	NA	47	40	512	169	172	452	86	85	8	6	8	0.016	0.036	0.047
.	19.01.15-17.12.42-1-212545	33	1	1	0	0	0	0	0	0	0	0	NA	NA	NA	6	7	491	164	165	0	0	0	0	0	1	0	0	0.006
.	19.01.15-17.12.42-1-212546	94	7	7	1	0	1	616	6	6	0	0	NA	NA	NA	31	39	512	170	170	449	82	85	16	3	0	0.031	0.018	0
.	19.01.15-17.12.43-1-212547	119	4	4	1	0	1	605	3	3	0	0	NA	NA	NA	37	25	502	167	169	441	82	82	4	3	1	0.008	0.018	0.006
.	19.01.15-17.12.49-1-212552	145	28	28	5	0	1	636	27	27	0	0	NA	NA	NA	48	51	527	171	166	469	85	82	66	36	10	0.125	0.211	0.06
.	19.01.15-17.13.04-1-212557	94	6	6	1	0	1	613	4	4	0	0	NA	NA	NA	23	27	505	170	165	448	86	79	6	9	1	0.012	0.053	0.006
.	19.01.15-17.13.26-1-212583	33	1	1	0	0	0	0	0	0	0	0	NA	NA	NA	17	14	499	164	164	0	0	0	1	0	0	0.002	0	0
.	19.01.15-17.13.31-1-212590	176	10	10	3	0	2	625	9	9	0	0	NA	NA	NA	67	47	522	169	169	456	83	86	34	15	0	0.065	0.089	0
.	19.01.15-17.13.33-1-212592	118	6	6	0	0	0	631	4	4	0	0	NA	NA	NA	40	46	521	168	170	463	84	84	21	3	4	0.04	0.018	0.024
.	19.01.15-17.13.39-1-212595	134	24	24	4	0	4	627	21	21	0	0	NA	NA	NA	31	40	508	173	172	452	89	86	33	9	8	0.065	0.052	0.047
.	19.01.15-17.13.44-1-212614	33	1	1	0	0	0	0	0	0	0	0	NA	NA	NA	19	8	492	165	164	0	0	0	0	4	0	0	0.024	0
.	19.01.15-17.13.47-1-212622	91	4	4	0	0	0	613	3	3	0	0	NA	NA	NA	35	28	502	170	169	445	84	84	7	4	6	0.014	0.024	0.036
.	19.01.15-17.13.51-1-212624	35	1	1	0	0	0	0	0	0	0	0	NA	NA	NA	14	10	493	166	164	0	0	0	0	0	0	0	0	0
.	19.01.15-17.13.54-1-212625	63	3	3	0	0	0	613	2	2	0	0	NA	NA	NA	30	30	503	171	169	443	85	85	5	0	0	0.01	0	0
.	19.01.15-17.13.56-1-212627	256	30	30	7	0	5	641	26	26	0	0	NA	NA	NA	70	62	525	175	175	460	90	91	72	38	23	0.137	0.217	0.131
.	19.01.15-17.13.58-1-212629	180	24	24	5	0	4	637	22	22	0	0	NA	NA	NA	58	63	524	180	172	455	92	90	47	19	14	0.09	0.106	0.081
.	19.01.15-17.14.02-1-212631	61	2	2	0	0	0	616	1	1	0	0	NA	NA	NA	25	30	503	168	172	447	83	86	1	6	0	0.002	0.036	0
.	19.01.15-17.14.07-1-212637	183	30	30	11	0	9	627	29	29	0	0	NA	NA	NA	55	39	513	169	170	458	83	86	99	35	6	0.193	0.207	0.035
.	19.01.15-17.14.11-1-212639	144	11	11	0	0	0	641	10	10	0	0	NA	NA	NA	45	51	517	173	174	461	91	89	29	6	4	0.056	0.035	0.023
.	19.01.15-17.14.14-1-212643	153	8	8	3	0	2	633	7	7	0	0	NA	NA	NA	48	52	521	172	172	458	88	87	12	11	0	0.023	0.064	0
.	19.01.15-17.14.20-1-212653	95	7	7	1	0	1	610	6	6	0	0	NA	NA	NA	23	28	505	167	169	447	81	82	9	10	3	0.018	0.06	0.018
.	19.01.15-17.14.24-1-212660	150	12	12	4	0	4	642	11	11	0	0	NA	NA	NA	48	57	525	173	172	466	87	89	25	0	21	0.048	0	0.122
.	19.01.15-17.14.26-1-212661	88	7	7	3	0	2	616	4	4	0	0	NA	NA	NA	33	38	511	171	169	448	84	84	28	4	0	0.055	0.023	0
.	19.01.15-17.14.41-1-212687	142	7	7	2	0	2	617	6	6	0	0	NA	NA	NA	40	38	509	173	169	445	87	85	10	6	7	0.02	0.035	0.041
.	19.01.15-17.14.46-1-212689	89	5	5	0	0	0	607	4	4	0	0	NA	NA	NA	27	25	503	167	168	441	84	82	13	0	0	0.026	0	0
.	19.01.15-17.14.51-1-212698	66	2	2	0	0	0	611	1	1	0	0	NA	NA	NA	26	25	507	164	167	447	82	82	3	0	3	0.006	0	0.018
.	19.01.15-17.14.58-1-212705	142	13	13	2	0	0	627	12	12	0	0	NA	NA	NA	40	40	513	171	169	459	83	85	20	19	17	0.039	0.111	0.101
.	19.01.15-17.14.58-1-212706	60	2	2	0	0	0	352	1	1	0	0	NA	NA	NA	11	13	496	166	164	259	44	49	5	0	0	0.01	0	0
.	19.01.15-17.15.01-1-212709	142	23	23	7	0	5	617	20	20	0	0	NA	NA	NA	38	36	509	169	171	449	82	86	23	24	10	0.045	0.142	0.058
.	19.01.15-17.15.02-1-212710	87	4	4	1	0	1	607	3	3	0	0	NA	NA	NA	27	26	503	168	168	443	82	82	3	4	2	0.006	0.024	0.012
.	19.01.15-17.15.04-1-212716	82	6	6	1	0	0	599	5	5	0	0	NA	NA	NA	25	21	501	167	166	435	81	83	7	15	5	0.014	0.09	0.03
.	19.01.15-17.15.05-1-212718	154	21	21	16	0	12	615	20	20	0	0	NA	NA	NA	45	35	508	169	171	446	83	86	42	12	9	0.083	0.071	0.053
.	19.01.15-17.15.05-1-212719	209	15	15	5	0	5	653	14	14	0	0	NA	NA	NA	61	69	527	178	177	468	92	93	16	30	15	0.03	0.169	0.085
.	19.01.15-17.15.06-1-212720	34	1	1	0	0	0	0	0	0	0	0	NA	NA	NA	9	10	495	165	163	0	0	0	1	0	0	0.002	0	0
.	19.01.15-17.15.09-1-212725	214	69	69	22	0	18	639	64	64	0	0	NA	NA	NA	63	64	528	178	171	459	94	86	141	79	24	0.267	0.444	0.14
.	19.01.15-17.15.11-1-212727	89	4	4	3	0	2	616	3	3	0	0	NA	NA	NA	24	28	508	168	165	450	84	82	6	0	1	0.012	0	0.006
.	19.01.15-17.15.20-1-212743	35	1	1	0	0	0	0	0	0	0	0	NA	NA	NA	7	7	491	163	166	0	0	0	0	0	1	0	0	0.006
.	19.01.15-17.15.23-1-212748	58	4	4	1	0	1	609	2	2	0	0	NA	NA	NA	23	20	501	166	166	447	82	80	10	0	0	0.02	0	0
.	19.01.15-17.15.28-1-212752	177	20	20	0	0	0	647	16	16	0	0	NA	NA	NA	59	70	529	177	177	467	93	87	37	29	8	0.07	0.164	0.045
.	19.01.15-17.15.31-1-212757	173	13	13	4	0	2	643	12	12	0	0	NA	NA	NA	55	57	520	175	175	466	89	88	34	20	7	0.065	0.114	0.04
.	19.01.15-17.15.31-1-212758	118	13	13	3	0	3	611	12	12	0	0	NA	NA	NA	34	25	505	167	166	446	83	82	27	15	0	0.053	0.09	0
.	19.01.15-17.15.38-1-212761	87	4	4	1	0	1	608	3	3	0	0	NA	NA	NA	24	21	502	168	164	443	83	82	3	7	0	0.006	0.042	0
.	19.01.15-17.15.40-1-212765	57	2	2	1	0	1	604	1	1	0	0	NA	NA	NA	16	19	501	167	164	443	79	82	2	0	0	0.004	0	0
.	19.01.15-17.15.40-1-212766	152	14	14	7	0	5	645	12	12	0	0	NA	NA	NA	44	61	527	176	171	466	90	89	31	11	13	0.059	0.062	0.076
.	19.01.15-17.15.44-1-212784	59	2	2	0	0	0	607	1	1	0	0	NA	NA	NA	20	20	498	171	164	443	85	79	0	4	0	0	0.023	0
.	19.01.15-17.15.55-1-212794	149	23	23	9	0	5	635	19	19	0	0	NA	NA	NA	38	51	515	174	175	456	87	92	72	27	6	0.14	0.155	0.034
.	19.01.15-17.15.55-1-212795	95	6	6	2	0	2	627	5	5	0	0	NA	NA	NA	39	39	513	169	170	452	86	89	18	13	0	0.035	0.077	0
.	19.01.15-17.15.58-1-212796	129	14	14	2	0	2	624	12	12	0	0	NA	NA	NA	38	38	515	167	169	458	82	84	14	8	16	0.027	0.048	0.095
.	19.01.15-17.16.01-1-212799	89	9	9	5	0	3	610	8	8	0	0	NA	NA	NA	42	27	507	166	167	441	84	85	23	10	3	0.045	0.06	0.018
.	19.01.15-17.16.02-1-212800	154	11	11	6	0	5	643	10	10	0	0	NA	NA	NA	56	62	525	177	173	462	93	88	16	36	9	0.03	0.203	0.052
.	19.01.15-17.16.17-1-212820	124	16	16	2	0	1	623	15	15	0	0	NA	NA	NA	32	37	513	170	167	454	87	82	31	7	1	0.06	0.041	0.006
.	19.01.15-17.16.17-1-212822	170	30	30	10	0	8	626	28	28	0	0	NA	NA	NA	55	45	515	170	173	456	84	86	43	43	20	0.083	0.253	0.116
.	19.01.15-17.16.19-1-212825	62	3	3	0	0	0	611	2	2	0	0	NA	NA	NA	22	31	503	171	170	445	84	82	7	0	0	0.014	0	0
.	19.01.15-17.16.32-1-212852	113	8	8	5	0	4	608	6	6	0	0	NA	NA	NA	31	32	508	171	166	443	84	81	25	4	3	0.049	0.023	0.018
.	19.01.15-17.16.35-1-212855	124	15	15	4	0	3	610	12	12	0	0	NA	NA	NA	44	33	510	168	168	445	81	84	31	19	5	0.061	0.113	0.03
.	19.01.15-17.16.39-1-212858	441	39	39	5	0	5	706	34	34	0	0	NA	NA	NA	133	135	561	195	192	495	106	105	94	43	9	0.168	0.221	0.047
.	19.01.15-17.16.40-1-212860	155	17	17	5	0	4	640	14	14	0	0	NA	NA	NA	40	55	523	174	171	465	89	86	48	9	7	0.092	0.052	0.041
.	19.01.15-17.16.45-1-212877	148	7	7	4	0	3	637	5	5	0	0	NA	NA	NA	46	54	521	174	172	464	89	84	25	12	0	0.048	0.069	0
.	19.01.15-17.16.51-1-212883	268	19	19	6	0	5	679	17	17	0	0	NA	NA	NA	84	98	551	182	178	494	94	91	29	35	32	0.053	0.192	0.18
.	19.01.15-17.16.56-1-212886	214	13	13	4	0	3	664	12	12	0	0	NA	NA	NA	68	79	538	173	181	479	91	94	23	11	11	0.043	0.064	0.061
.	19.01.15-17.17.08-1-212893	149	13	13	4	0	4	619	12	12	0	0	NA	NA	NA	30	36	500	175	174	441	89	89	32	11	1	0.064	0.063	0.006
.	19.01.15-17.17.10-1-212894	61	3	3	1	0	1	603	1	1	0	0	NA	NA	NA	28	20	501	163	169	443	79	81	7	3	0	0.014	0.018	0
.	19.01.15-17.17.11-1-212897	68	2	2	1	0	1	447	1	1	0	0	NA	NA	NA	14	14	494	167	166	327	60	60	3	1	0	0.006	0.006	0
.	19.01.15-17.17.13-1-212901	93	3	3	0	0	0	622	2	2	0	0	NA	NA	NA	18	31	508	170	166	455	85	82	0	1	2	0	0.006	0.012
.	19.01.15-17.17.26-1-212921	148	12	12	6	0	4	623	10	10	0	0	NA	NA	NA	37	43	508	175	173	446	88	89	30	14	8	0.059	0.08	0.046
.	19.01.15-17.17.26-1-212922	89	8	8	1	0	1	617	7	7	0	0	NA	NA	NA	34	30	510	167	166	452	85	80	6	3	10	0.012	0.018	0.06
.	19.01.15-17.17.28-1-212927	128	6	6	3	0	3	622	5	5	0	0	NA	NA	NA	35	36	508	172	169	449	84	89	12	5	4	0.024	0.029	0.024
.	19.01.15-17.17.29-1-212929	57	2	2	1	0	1	613	1	1	0	0	NA	NA	NA	21	31	507	168	169	447	84	82	4	4	0	0.008	0.024	0
.	19.01.15-17.17.31-1-212932	115	4	4	2	0	2	620	2	2	0	0	NA	NA	NA	43	41	514	172	168	452	86	82	3	5	2	0.006	0.029	0.012
.	19.01.15-17.17.42-1-212952	206	21	21	8	0	2	643	19	19	0	0	NA	NA	NA	62	61	524	168	182	464	84	95	47	37	18	0.09	0.22	0.099
.	19.01.15-17.17.43-1-212954	117	4	4	2	0	2	624	3	3	0	0	NA	NA	NA	48	41	509	173	172	449	89	86	8	11	0	0.016	0.064	0
.	19.01.15-17.17.47-1-212963	118	6	6	2	0	1	619	5	5	0	0	NA	NA	NA	37	35	511	165	172	452	80	87	16	0	1	0.031	0	0.006
.	19.01.15-17.17.48-1-212964	33	1	1	0	0	0	0	0	0	0	0	NA	NA	NA	11	11	496	163	165	0	0	0	4	0	0	0.008	0	0
.	19.01.15-17.17.52-1-212967	173	12	12	2	0	2	645	10	10	0	0	NA	NA	NA	50	53	515	177	174	462	94	89	13	19	6	0.025	0.107	0.034
.	19.01.15-17.17.57-1-212970	56	2	2	1	0	1	609	1	1	0	0	NA	NA	NA	21	28	504	171	166	444	85	80	4	0	0	0.008	0	0
.	19.01.15-17.17.58-1-212971	176	15	15	4	0	3	631	12	12	0	0	NA	NA	NA	63	51	524	173	167	464	86	81	28	20	8	0.053	0.116	0.048
.	19.01.15-17.18.00-1-212973	93	5	5	2	0	1	622	3	3	0	0	NA	NA	NA	41	37	512	168	170	453	83	86	8	5	4	0.016	0.03	0.024
.	19.01.15-17.18.05-1-212980	90	5	5	0	0	0	613	4	4	0	0	NA	NA	NA	34	27	505	167	168	447	82	84	8	2	3	0.016	0.012	0.018
.	19.01.15-17.18.09-1-212983	112	14	14	4	0	1	625	11	11	0	0	NA	NA	NA	40	47	515	171	174	457	82	86	29	25	8	0.056	0.146	0.046
.	19.01.15-17.18.15-1-212989	147	11	11	5	0	4	646	9	9	0	0	NA	NA	NA	34	58	526	172	173	470	89	87	31	9	10	0.059	0.052	0.058
.	19.01.15-17.18.20-1-212998	92	7	7	3	0	2	610	6	6	0	0	NA	NA	NA	22	23	502	165	169	445	81	84	30	2	0	0.06	0.012	0
.	19.01.15-17.18.23-1-213004	118	9	9	1	0	0	616	8	8	0	0	NA	NA	NA	41	27	505	171	164	447	88	81	39	2	5	0.077	0.012	0.03
.	19.01.15-17.18.26-1-213005	34	1	1	0	0	0	0	0	0	0	0	NA	NA	NA	9	8	492	165	164	0	0	0	4	0	0	0.008	0	0
.	19.01.15-17.18.28-1-213008	121	11	11	2	0	2	640	10	10	0	0	NA	NA	NA	29	54	522	175	170	466	89	85	26	4	6	0.05	0.023	0.035
.	19.01.15-17.18.30-1-213012	233	18	18	2	0	2	653	17	17	0	0	NA	NA	NA	73	70	538	170	175	476	85	92	30	11	4	0.056	0.065	0.023
.	19.01.15-17.18.38-1-213021	119	11	11	3	0	2	643	10	10	0	0	NA	NA	NA	35	56	522	170	177	464	86	93	29	4	0	0.056	0.024	0
.	19.01.15-17.18.39-1-213022	185	15	15	3	0	2	644	12	12	0	0	NA	NA	NA	70	59	525	177	170	468	91	85	61	11	12	0.116	0.062	0.071
.	19.01.15-17.18.39-1-213023	87	5	5	1	0	0	621	4	4	0	0	NA	NA	NA	24	38	510	172	169	452	85	84	8	4	0	0.016	0.023	0
.	19.01.15-17.18.43-1-213040	141	8	8	1	0	1	622	7	7	0	0	NA	NA	NA	50	37	511	172	167	451	88	83	10	1	13	0.02	0.006	0.078
.	19.01.15-17.18.49-1-213046	97	5	5	1	0	0	629	4	4	0	0	NA	NA	NA	38	41	517	169	168	459	85	85	8	1	0	0.015	0.006	0
.	19.01.15-17.18.52-1-213048	213	34	34	9	0	7	657	32	32	0	0	NA	NA	NA	59	72	536	176	173	480	92	85	58	22	15	0.108	0.125	0.087
.	19.01.15-17.18.56-1-213053	156	10	10	0	0	0	630	8	8	0	0	NA	NA	NA	47	45	515	175	168	458	86	86	5	9	6	0.01	0.051	0.036
.	19.01.15-17.18.59-1-213054	95	11	11	2	0	1	615	9	9	0	0	NA	NA	NA	31	31	505	169	170	446	85	84	18	3	1	0.036	0.018	0.006
.	19.01.15-17.19.09-1-213062	206	61	61	14	0	11	634	54	54	0	0	NA	NA	NA	58	60	526	177	170	462	86	86	148	68	21	0.281	0.384	0.124
.	19.01.15-17.19.12-1-213068	150	10	10	1	0	1	631	6	6	0	0	NA	NA	NA	47	46	515	172	172	460	85	86	7	22	0	0.014	0.128	0
.	19.01.15-17.19.20-1-213077	81	3	3	1	0	1	600	2	2	0	0	NA	NA	NA	31	21	498	166	170	437	83	80	4	0	2	0.008	0	0.012
.	19.01.15-17.19.23-1-213082	120	5	5	1	0	1	625	4	4	0	0	NA	NA	NA	56	44	517	168	172	454	85	86	7	5	13	0.014	0.03	0.076
.	19.01.15-17.19.28-1-213086	94	9	9	2	0	1	622	7	7	0	0	NA	NA	NA	35	36	507	174	168	452	86	84	11	6	1	0.022	0.034	0.006
.	19.01.15-17.19.31-1-213089	33	1	1	0	0	0	0	0	0	0	0	NA	NA	NA	8	7	494	163	163	0	0	0	0	0	0	0	0	0
.	19.01.15-17.19.33-1-213090	59	2	2	1	0	1	607	1	1	0	0	NA	NA	NA	19	23	499	168	169	440	82	85	3	0	0	0.006	0	0
.	19.01.15-17.19.34-1-213091	94	12	12	6	0	4	611	11	11	0	0	NA	NA	NA	36	31	507	166	171	443	82	86	63	0	0	0.124	0	0
.	19.01.15-17.19.35-1-213093	149	15	15	2	0	1	629	14	14	0	0	NA	NA	NA	61	48	527	166	168	466	80	83	59	2	6	0.112	0.012	0.036
.	19.01.15-17.19.41-1-213115	95	6	6	1	0	1	604	5	5	0	0	NA	NA	NA	27	19	500	166	166	439	84	81	14	0	0	0.028	0	0
.	19.01.15-17.19.47-1-213120	154	33	33	12	0	10	636	31	31	0	0	NA	NA	NA	51	51	520	174	170	463	87	86	52	39	16	0.1	0.224	0.094
.	19.01.15-17.19.47-1-213121	215	25	25	2	0	1	650	23	23	0	0	NA	NA	NA	52	59	528	170	174	471	86	93	50	14	24	0.095	0.082	0.138
.	19.01.15-17.19.51-1-213131	121	7	7	2	0	1	621	6	6	0	0	NA	NA	NA	48	39	514	170	168	453	83	85	17	9	2	0.033	0.053	0.012
.	19.01.15-17.19.59-1-213134	144	15	15	2	0	2	622	13	13	0	0	NA	NA	NA	42	37	513	166	171	456	80	86	27	8	9	0.053	0.048	0.053
.	19.01.15-17.20.07-1-213144	270	21	21	4	0	4	660	17	17	0	0	NA	NA	NA	90	83	534	180	182	473	92	95	57	36	12	0.107	0.2	0.066
.	19.01.15-17.20.13-1-213149	176	18	18	4	0	4	640	16	16	0	0	NA	NA	NA	58	57	525	173	172	465	88	87	27	20	25	0.051	0.116	0.145
.	19.01.15-17.20.26-1-213167	64	3	3	0	0	0	609	2	2	0	0	NA	NA	NA	18	26	500	176	163	443	87	79	3	5	0	0.006	0.028	0
.	19.01.15-17.20.34-1-213182	58	2	2	0	0	0	610	1	1	0	0	NA	NA	NA	19	23	500	168	168	444	84	82	7	0	0	0.014	0	0
.	19.01.15-17.20.37-1-213186	118	11	11	7	0	4	621	10	10	0	0	NA	NA	NA	58	48	517	172	172	451	86	84	18	21	1	0.035	0.122	0.006
.	19.01.15-17.20.44-1-213208	241	91	91	26	0	22	650	86	86	0	0	NA	NA	NA	73	72	534	177	174	469	92	89	167	57	48	0.313	0.322	0.276
.	19.01.15-17.20.53-1-213211	94	5	5	1	0	1	614	3	3	0	0	NA	NA	NA	28	31	506	167	171	447	83	84	6	0	10	0.012	0	0.058
.	19.01.15-17.20.56-1-213214	32	1	1	0	0	0	0	0	0	0	0	NA	NA	NA	4	7	492	163	165	0	0	0	1	0	0	0.002	0	0
.	19.01.15-17.20.57-1-213215	90	6	6	3	0	2	613	5	5	0	0	NA	NA	NA	28	30	502	175	166	440	90	83	12	7	3	0.024	0.04	0.018
.	19.01.15-17.20.58-1-213217	159	23	23	8	0	7	610	19	19	0	0	NA	NA	NA	61	35	511	170	167	443	83	84	37	29	6	0.072	0.171	0.036
.	19.01.15-17.21.01-1-213222	89	6	6	1	0	1	607	4	4	0	0	NA	NA	NA	24	18	496	167	168	442	83	82	12	11	12	0.024	0.066	0.071
.	19.01.15-17.21.04-1-213225	94	8	8	2	0	0	616	7	7	0	0	NA	NA	NA	23	29	501	170	171	444	84	88	47	0	3	0.094	0	0.018
.	19.01.15-17.21.06-1-213230	91	5	5	1	0	1	628	3	3	0	0	NA	NA	NA	24	39	512	168	172	457	86	85	13	9	0	0.025	0.054	0
.	19.01.15-17.21.10-1-213231	61	4	4	0	0	0	609	3	3	0	0	NA	NA	NA	23	24	503	167	167	445	81	83	7	0	4	0.014	0	0.024
.	19.01.15-17.21.13-1-213235	67	4	4	2	0	2	615	3	3	0	0	NA	NA	NA	24	36	509	169	171	451	83	81	9	3	5	0.018	0.018	0.029
.	19.01.15-17.21.24-1-213254	116	10	10	4	0	2	620	8	8	0	0	NA	NA	NA	38	40	510	172	171	447	84	89	21	10	6	0.041	0.058	0.035
.	19.01.15-17.21.24-1-213256	87	4	4	1	0	1	623	2	2	0	0	NA	NA	NA	34	38	514	172	165	454	85	84	8	5	0	0.016	0.029	0
.	19.01.15-17.21.26-1-213259	127	23	23	8	0	5	619	22	22	0	0	NA	NA	NA	35	39	509	170	173	452	81	86	32	29	16	0.063	0.171	0.092
.	19.01.15-17.21.32-1-213267	120	4	4	2	0	2	603	3	3	0	0	NA	NA	NA	45	26	505	168	166	440	84	79	5	3	0	0.01	0.018	0
.	19.01.15-17.21.34-1-213270	265	34	34	10	0	6	664	31	31	0	0	NA	NA	NA	82	79	537	178	177	478	93	93	81	29	29	0.151	0.163	0.164
.	19.01.15-17.21.35-1-213271	88	7	7	2	0	1	605	5	5	0	0	NA	NA	NA	40	29	506	168	168	441	82	82	38	0	3	0.075	0	0.018
.	19.01.15-17.21.37-1-213272	58	2	2	0	0	0	605	1	1	0	0	NA	NA	NA	27	29	507	168	167	444	80	81	2	0	4	0.004	0	0.024
.	19.01.15-17.21.51-1-213303	115	4	4	2	0	2	618	3	3	0	0	NA	NA	NA	29	35	508	171	169	450	86	82	5	3	2	0.01	0.018	0.012
.	19.01.15-17.21.52-1-213305	89	3	3	0	0	0	612	2	2	0	0	NA	NA	NA	37	34	510	170	167	446	83	83	3	0	5	0.006	0	0.03
.	19.01.15-17.21.58-1-213307	202	46	46	12	0	10	654	41	41	0	0	NA	NA	NA	52	72	519	185	181	458	98	98	64	48	46	0.123	0.259	0.254
.	19.01.15-17.22.07-1-213315	177	16	16	4	0	3	627	14	14	0	0	NA	NA	NA	54	51	519	170	175	456	82	89	34	20	0	0.066	0.118	0
.	19.01.15-17.22.24-1-213335	212	32	32	13	0	11	648	29	29	0	0	NA	NA	NA	62	77	528	178	184	466	91	91	44	31	27	0.083	0.174	0.147
.	19.01.15-17.22.42-1-213363	177	21	21	9	0	7	629	20	20	0	0	NA	NA	NA	48	46	516	172	171	458	87	84	60	26	4	0.116	0.151	0.023
.	19.01.15-17.22.49-1-213364	35	1	1	1	0	1	0	0	0	0	0	NA	NA	NA	8	10	493	165	165	0	0	0	1	0	0	0.002	0	0
.	19.01.15-17.22.51-1-213365	93	6	6	0	0	0	619	5	5	0	0	NA	NA	NA	30	31	506	169	169	452	85	82	12	6	7	0.024	0.036	0.041
.	19.01.15-17.22.53-1-213368	253	21	21	2	0	2	656	18	18	0	0	NA	NA	NA	88	78	531	188	172	468	100	88	52	26	2	0.098	0.138	0.012
.	19.01.15-17.23.06-1-213377	181	12	12	1	0	1	634	8	8	0	0	NA	NA	NA	56	49	520	173	169	459	89	86	24	14	5	0.046	0.081	0.03
.	19.01.15-17.23.09-1-213381	94	7	7	5	0	4	611	6	6	0	0	NA	NA	NA	37	22	503	168	164	445	84	82	17	2	0	0.034	0.012	0
.	19.01.15-17.23.31-1-213415	91	8	8	1	0	1	616	7	7	0	0	NA	NA	NA	33	30	505	169	169	447	85	84	24	3	3	0.048	0.018	0.018
.	19.01.15-17.23.34-1-213417	186	22	22	9	0	6	638	19	19	0	0	NA	NA	NA	53	61	519	174	181	458	87	93	40	28	11	0.077	0.161	0.061
.	19.01.15-17.23.36-1-213419	34	1	1	0	0	0	0	0	0	0	0	NA	NA	NA	6	10	496	164	163	0	0	0	5	0	0	0.01	0	0
.	19.01.15-17.23.43-1-213437	112	7	7	3	0	2	631	6	6	0	0	NA	NA	NA	35	49	519	172	171	457	87	87	24	11	3	0.046	0.064	0.018
.	19.01.15-17.23.43-1-213438	89	4	4	1	0	1	610	3	3	0	0	NA	NA	NA	25	24	501	167	169	445	81	84	4	5	3	0.008	0.03	0.018
.	19.01.15-17.23.56-1-213457	92	10	10	2	0	2	608	9	9	0	0	NA	NA	NA	33	24	504	166	167	443	81	84	29	3	1	0.058	0.018	0.006
.	19.01.15-17.23.57-1-213458	62	2	2	0	0	0	153	1	1	0	0	NA	NA	NA	17	11	494	164	166	114	23	16	5	0	0	0.01	0	0
.	19.01.15-17.24.01-1-213460	180	12	12	4	0	3	634	11	11	0	0	NA	NA	NA	77	65	530	174	174	462	86	86	31	6	4	0.058	0.034	0.023
.	19.01.15-17.24.07-1-213468	182	30	30	8	0	7	636	25	25	0	0	NA	NA	NA	64	55	522	176	170	460	90	86	92	29	15	0.176	0.165	0.088
.	19.01.15-17.24.07-1-213469	119	9	9	4	0	1	616	7	7	0	0	NA	NA	NA	32	32	512	167	166	449	82	85	38	14	2	0.074	0.084	0.012
.	19.01.15-17.24.24-1-213486	145	7	7	1	0	0	618	5	5	0	0	NA	NA	NA	44	36	511	169	169	450	86	82	27	13	0	0.053	0.077	0
.	19.01.15-17.24.28-1-213490	147	15	15	3	0	2	620	13	13	0	0	NA	NA	NA	53	34	510	171	166	449	87	84	46	12	14	0.09	0.07	0.084
.	19.01.15-17.24.33-1-213497	95	10	10	2	0	0	609	9	9	0	0	NA	NA	NA	41	36	509	169	171	443	83	83	18	5	8	0.035	0.03	0.047
.	19.01.15-17.24.34-1-213498	155	7	7	1	0	1	631	5	5	0	0	NA	NA	NA	52	51	521	174	169	460	88	83	7	6	4	0.013	0.034	0.024
.	19.01.15-17.24.43-1-213519	62	3	3	0	0	0	605	2	2	0	0	NA	NA	NA	25	19	500	167	165	442	81	82	6	3	0	0.012	0.018	0
.	19.01.15-17.24.56-1-213524	62	2	2	0	0	0	613	1	1	0	0	NA	NA	NA	24	25	503	171	164	446	85	82	6	0	3	0.012	0	0.018
.	19.01.15-17.24.56-1-213525	178	19	19	6	0	5	621	18	18	0	0	NA	NA	NA	33	37	509	170	171	446	87	88	51	14	2	0.1	0.082	0.012
.	19.01.15-17.24.57-1-213526	149	9	9	1	0	1	634	7	7	0	0	NA	NA	NA	51	47	520	172	168	463	86	85	13	12	0	0.025	0.07	0
.	19.01.15-17.24.59-1-213528	35	1	1	1	0	1	0	0	0	0	0	NA	NA	NA	10	5	489	166	163	0	0	0	0	0	1	0	0	0.006
.	19.01.15-17.25.07-1-213533	87	5	5	1	0	1	607	4	4	0	0	NA	NA	NA	35	28	505	171	165	447	81	79	8	3	0	0.016	0.018	0
.	19.01.15-17.25.10-1-213538	181	19	19	7	0	3	644	18	18	0	0	NA	NA	NA	50	60	514	179	180	457	91	96	58	29	10	0.113	0.162	0.056
.	19.01.15-17.25.11-1-213539	181	38	38	9	0	6	626	35	35	0	0	NA	NA	NA	63	45	516	171	171	454	86	86	77	39	11	0.149	0.228	0.064
.	19.01.15-17.25.11-1-213540	92	8	8	3	0	3	596	6	6	0	0	NA	NA	NA	30	17	501	165	164	437	77	82	12	2	4	0.024	0.012	0.024
.	19.01.15-17.25.13-1-213543	37	1	1	1	0	1	0	0	0	0	0	NA	NA	NA	3	18	496	169	166	0	0	0	3	0	0	0.006	0	0
.	19.01.15-17.25.17-1-213553	261	51	51	12	0	10	667	49	49	0	0	NA	NA	NA	77	86	535	186	178	472	100	95	109	55	24	0.204	0.296	0.135
.	19.01.15-17.25.20-1-213558	125	13	13	3	0	2	620	12	12	0	0	NA	NA	NA	38	32	503	169	173	447	86	87	33	0	10	0.066	0	0.058
.	19.01.15-17.25.25-1-213562	201	14	14	3	0	3	645	12	12	0	0	NA	NA	NA	56	64	525	175	177	462	91	92	36	11	2	0.069	0.063	0.011
.	19.01.15-17.25.30-1-213571	35	1	1	0	0	0	0	0	0	0	0	NA	NA	NA	10	10	494	163	166	0	0	0	0	0	1	0	0	0.006
.	19.01.15-17.25.32-1-213575	175	33	33	9	0	6	641	27	27	0	0	NA	NA	NA	40	55	516	172	180	461	88	92	68	29	13	0.132	0.169	0.072
.	19.01.15-17.25.33-1-213576	157	17	17	2	0	2	616	15	15	0	0	NA	NA	NA	59	43	511	172	173	449	83	84	35	32	2	0.068	0.186	0.012
.	19.01.15-17.25.47-1-213599	178	23	23	8	0	5	640	21	21	0	0	NA	NA	NA	66	58	518	175	178	459	90	91	77	6	7	0.149	0.034	0.039
.	19.01.15-17.25.50-1-213600	86	3	3	1	0	1	600	2	2	0	0	NA	NA	NA	45	29	505	170	167	434	85	81	14	0	0	0.028	0	0
.	19.01.15-17.25.53-1-213611	124	17	17	3	0	2	624	15	15	0	0	NA	NA	NA	39	50	524	168	171	454	86	84	42	4	10	0.08	0.024	0.058
.	19.01.15-17.26.02-1-213615	110	7	7	2	0	2	615	5	5	0	0	NA	NA	NA	27	33	504	173	169	445	87	83	21	4	0	0.042	0.023	0
.	19.01.15-17.26.30-1-213641	203	46	46	17	0	10	633	42	42	0	0	NA	NA	NA	46	44	514	171	172	457	89	87	100	50	23	0.195	0.292	0.134
.	19.01.15-17.26.36-1-213649	237	23	23	3	0	2	659	21	21	0	0	NA	NA	NA	72	81	536	178	180	473	92	94	76	6	12	0.142	0.034	0.067
.	19.01.15-17.26.59-1-213671	91	6	6	2	0	1	613	4	4	0	0	NA	NA	NA	30	27	507	169	164	448	84	81	21	13	2	0.041	0.077	0.012
.	19.01.15-17.27.07-1-213680	85	4	4	2	0	2	612	3	3	0	0	NA	NA	NA	33	30	509	165	169	442	84	86	3	11	2	0.006	0.067	0.012
.	19.01.15-17.27.09-1-213683	94	6	6	0	0	0	609	5	5	0	0	NA	NA	NA	37	28	503	166	172	442	82	85	11	4	1	0.022	0.024	0.006
.	19.01.15-17.27.11-1-213686	94	6	6	2	0	2	614	5	5	0	0	NA	NA	NA	45	31	507	167	170	444	83	87	33	6	0	0.065	0.036	0
.	19.01.15-17.27.16-1-213696	250	30	30	10	0	7	650	26	26	0	0	NA	NA	NA	72	69	528	178	176	470	91	89	59	34	31	0.112	0.191	0.176
.	19.01.15-17.27.18-1-213701	125	5	5	2	0	2	609	4	4	0	0	NA	NA	NA	30	17	503	164	163	447	82	80	10	4	5	0.02	0.024	0.031
.	19.01.15-17.27.24-1-213714	64	2	2	2	0	2	601	0	0	0	0	NA	NA	NA	19	17	498	166	166	442	81	78	10	0	0	0.02	0	0
.	19.01.15-17.27.26-1-213715	33	1	1	0	0	0	0	0	0	0	0	NA	NA	NA	9	8	492	165	164	0	0	0	4	0	0	0.008	0	0
.	19.01.15-17.27.28-1-213718	180	17	17	5	0	4	634	14	14	0	0	NA	NA	NA	55	50	512	175	176	456	91	87	52	15	11	0.102	0.086	0.062
.	19.01.15-17.27.30-1-213722	35	1	1	1	0	1	0	0	0	0	0	NA	NA	NA	8	9	493	164	165	0	0	0	4	0	0	0.008	0	0
.	19.01.15-17.27.32-1-213726	61	2	2	2	0	1	608	1	1	0	0	NA	NA	NA	34	29	501	169	172	437	85	86	2	0	6	0.004	0	0.035
.	19.01.15-17.27.34-1-213728	90	8	8	2	0	2	604	6	6	0	0	NA	NA	NA	27	27	508	166	166	441	80	83	20	8	3	0.039	0.048	0.018
.	19.01.15-17.27.34-1-213729	153	37	37	9	0	8	633	35	35	0	0	NA	NA	NA	34	48	514	179	168	456	92	85	76	44	24	0.148	0.246	0.143
.	19.01.15-17.27.37-1-213731	117	12	12	4	0	3	615	11	11	0	0	NA	NA	NA	33	33	510	167	169	452	81	82	18	10	3	0.035	0.06	0.018
.	19.01.15-17.27.44-1-213749	117	7	7	2	0	2	616	6	6	0	0	NA	NA	NA	38	35	510	169	169	451	82	83	2	8	12	0.004	0.047	0.071
.	19.01.15-17.27.48-1-213750	175	16	16	4	0	4	632	13	13	0	0	NA	NA	NA	53	50	520	174	169	459	87	86	22	25	4	0.042	0.144	0.024
.	19.01.15-17.28.06-1-213764	123	7	7	2	0	2	630	6	6	0	0	NA	NA	NA	29	44	513	173	171	458	88	84	4	16	2	0.008	0.092	0.012
.	19.01.15-17.28.12-1-213771	172	11	11	4	0	3	629	9	9	0	0	NA	NA	NA	47	44	512	171	174	450	89	90	16	1	17	0.031	0.006	0.098
.	19.01.15-17.28.13-1-213774	34	1	1	1	0	1	0	0	0	0	0	NA	NA	NA	7	10	494	164	165	0	0	0	5	0	0	0.01	0	0
.	19.01.15-17.28.16-1-213780	89	4	4	0	0	0	621	3	3	0	0	NA	NA	NA	33	43	509	175	172	451	86	84	15	0	0	0.029	0	0
.	19.01.15-17.28.17-1-213781	93	9	9	1	0	1	616	7	7	0	0	NA	NA	NA	36	28	505	169	167	443	88	85	21	5	1	0.042	0.03	0.006
.	19.01.15-17.28.27-1-213790	57	2	2	0	0	0	198	1	1	0	0	NA	NA	NA	9	20	502	163	168	145	27	26	3	0	0	0.006	0	0
.	19.01.15-17.28.52-1-213817	92	7	7	2	0	1	622	6	6	0	0	NA	NA	NA	33	37	513	168	169	453	84	85	17	6	7	0.033	0.036	0.041
.	19.01.15-17.28.58-1-213822	206	15	15	3	0	3	640	12	12	0	0	NA	NA	NA	64	65	525	175	178	460	90	90	14	11	7	0.027	0.063	0.039
.	19.01.15-17.28.59-1-213823	121	18	18	7	0	3	608	17	17	0	0	NA	NA	NA	46	26	505	170	164	446	83	79	40	33	21	0.079	0.194	0.128
.	19.01.15-17.28.59-1-213824	97	7	7	2	0	2	627	6	6	0	0	NA	NA	NA	24	41	517	167	170	460	81	86	22	12	11	0.043	0.072	0.065
.	19.01.15-17.29.01-1-213827	151	16	16	2	0	2	635	15	15	0	0	NA	NA	NA	61	54	519	172	176	458	85	92	34	15	10	0.066	0.087	0.057
.	19.01.15-17.29.04-1-213833	94	3	3	1	0	1	613	2	2	0	0	NA	NA	NA	25	35	512	170	166	449	82	82	7	0	0	0.014	0	0
.	19.01.15-17.29.05-1-213834	60	8	8	3	0	3	607	7	7	0	0	NA	NA	NA	21	19	501	167	164	444	83	80	19	0	13	0.038	0	0.079
.	19.01.15-17.29.06-1-213835	36	1	1	0	0	0	0	0	0	0	0	NA	NA	NA	5	13	496	167	163	0	0	0	0	0	1	0	0	0.006
.	19.01.15-17.29.09-1-213837	146	10	10	5	0	4	637	9	9	0	0	NA	NA	NA	56	58	515	180	176	455	92	90	26	10	2	0.05	0.056	0.011
.	19.01.15-17.29.17-1-213847	30	1	1	1	0	1	0	0	0	0	0	NA	NA	NA	8	6	493	163	163	0	0	0	0	0	1	0	0	0.006
.	19.01.15-17.29.20-1-213851	59	2	2	1	0	1	608	1	1	0	0	NA	NA	NA	19	23	503	169	164	442	85	81	3	4	0	0.006	0.024	0
.	19.01.15-17.29.21-1-213853	266	34	34	8	0	5	655	31	31	0	0	NA	NA	NA	95	73	530	180	176	469	99	87	56	51	25	0.106	0.283	0.142
.	19.01.15-17.29.24-1-213858	36	1	1	0	0	0	0	0	0	0	0	NA	NA	NA	14	10	494	164	165	0	0	0	0	0	2	0	0	0.012
.	19.01.15-17.29.25-1-213859	97	3	3	0	0	0	612	2	2	0	0	NA	NA	NA	36	26	505	166	168	448	81	83	9	4	0	0.018	0.024	0
.	19.01.15-17.29.28-1-213863	156	17	17	4	0	3	624	16	16	0	0	NA	NA	NA	48	40	513	170	170	455	83	86	30	32	0	0.058	0.188	0
.	19.01.15-17.29.28-1-213864	165	34	34	11	0	8	634	30	30	0	0	NA	NA	NA	43	50	517	172	174	462	85	87	69	37	31	0.133	0.215	0.178
.	19.01.15-17.29.35-1-213873	119	4	4	1	0	1	618	3	3	0	0	NA	NA	NA	40	35	501	173	174	442	86	90	7	1	0	0.014	0.006	0
.	19.01.15-17.29.38-1-213875	193	15	15	3	0	2	643	13	13	0	0	NA	NA	NA	68	69	519	186	177	458	94	91	47	15	2	0.091	0.081	0.011
.	19.01.15-17.29.44-1-213894	293	25	25	13	0	8	663	22	22	0	0	NA	NA	NA	103	82	536	176	183	476	88	99	47	45	35	0.088	0.256	0.191
.	19.01.15-17.29.45-1-213895	266	17	17	1	0	1	671	15	15	0	0	NA	NA	NA	92	90	537	189	177	478	101	92	32	22	7	0.06	0.116	0.04
.	19.01.15-17.29.47-1-213900	89	5	5	1	0	1	618	4	4	0	0	NA	NA	NA	23	30	506	171	166	449	84	85	9	3	3	0.018	0.018	0.018
.	19.01.15-17.30.06-1-213920	61	4	4	2	0	1	607	3	3	0	0	NA	NA	NA	25	27	507	168	165	442	83	82	5	3	6	0.01	0.018	0.036
.	19.01.15-17.30.41-1-213963	156	23	23	4	0	3	645	21	21	0	0	NA	NA	NA	45	67	528	175	177	469	87	89	76	28	18	0.144	0.16	0.102
.	19.01.15-17.30.42-1-213965	121	7	7	4	0	3	623	5	5	0	0	NA	NA	NA	33	38	508	172	171	447	87	89	22	5	0	0.043	0.029	0
.	19.01.15-17.30.43-1-213968	237	39	39	15	0	11	639	35	35	0	0	NA	NA	NA	70	56	521	172	176	458	89	92	64	52	35	0.123	0.302	0.199
.	19.01.15-17.30.46-1-213972	95	5	5	1	0	1	630	4	4	0	0	NA	NA	NA	35	47	519	169	172	461	84	85	14	1	0	0.027	0.006	0
.	19.01.15-17.30.48-1-213974	118	4	4	0	0	0	633	3	3	0	0	NA	NA	NA	47	47	516	174	170	458	88	87	3	13	4	0.006	0.075	0.024
.	19.01.15-17.30.50-1-213976	128	5	5	1	0	0	618	4	4	0	0	NA	NA	NA	31	31	506	169	169	447	85	86	8	0	4	0.016	0	0.024
.	19.01.15-17.31.08-1-214010	93	7	7	4	0	3	614	6	6	0	0	NA	NA	NA	41	32	509	170	166	447	85	82	17	3	1	0.033	0.018	0.006
.	19.01.15-17.31.09-1-214031	174	15	15	5	0	4	633	14	14	0	0	NA	NA	NA	50	49	513	176	173	457	89	87	33	11	9	0.064	0.062	0.052
.	19.01.15-17.31.11-1-214035	65	3	3	0	0	0	612	2	2	0	0	NA	NA	NA	22	31	501	173	170	438	88	86	18	0	0	0.036	0	0
.	19.01.15-17.31.12-1-214036	145	18	18	4	0	4	633	17	17	0	0	NA	NA	NA	49	53	525	174	167	464	87	82	28	45	8	0.053	0.259	0.048
.	19.01.15-17.31.14-1-214041	87	5	5	1	0	1	615	3	3	0	0	NA	NA	NA	27	27	505	168	167	449	83	83	7	6	13	0.014	0.036	0.078
.	19.01.15-17.31.14-1-214042	61	3	3	0	0	0	599	2	2	0	0	NA	NA	NA	27	14	496	165	166	434	82	83	14	0	0	0.028	0	0
.	19.01.15-17.31.26-1-214057	38	1	1	0	0	0	0	0	0	0	0	NA	NA	NA	8	7	494	163	163	0	0	0	2	0	0	0.004	0	0
.	19.01.15-17.31.29-1-214062	150	12	12	3	0	3	630	11	11	0	0	NA	NA	NA	45	46	512	175	172	455	90	85	6	21	6	0.012	0.12	0.035
.	19.01.15-17.31.29-1-214063	177	15	15	9	0	8	637	13	13	0	0	NA	NA	NA	47	55	521	177	170	463	90	84	52	17	10	0.1	0.096	0.059
.	19.01.15-17.31.31-1-214065	89	5	5	2	0	2	611	4	4	0	0	NA	NA	NA	31	31	504	169	171	440	85	86	11	0	9	0.022	0	0.053
.	19.01.15-17.31.35-1-214073	154	24	24	6	0	4	624	21	21	0	0	NA	NA	NA	48	42	513	176	166	452	88	84	59	16	18	0.115	0.091	0.108
.	19.01.15-17.31.36-1-214074	122	6	6	3	0	2	615	5	5	0	0	NA	NA	NA	25	25	504	166	168	447	84	84	8	10	0	0.016	0.06	0
.	19.01.15-17.31.43-1-214095	120	7	7	2	0	1	606	5	5	0	0	NA	NA	NA	29	24	501	168	168	439	82	85	14	2	13	0.028	0.012	0.077
.	19.01.15-17.31.52-1-214105	264	56	56	21	0	12	662	47	47	0	0	NA	NA	NA	78	76	530	182	177	474	97	91	94	66	52	0.177	0.363	0.294
.	19.01.15-17.31.57-1-214115	200	25	25	6	0	5	652	20	20	0	0	NA	NA	NA	59	73	536	172	178	474	87	91	54	26	12	0.101	0.151	0.067
.	19.01.15-17.32.03-1-214121	293	44	44	14	0	8	674	39	39	0	0	NA	NA	NA	85	88	543	183	175	487	94	93	80	57	34	0.147	0.311	0.194
.	19.01.15-17.32.05-1-214122	176	28	28	7	0	7	644	27	27	0	0	NA	NA	NA	59	64	528	174	175	467	91	86	84	21	15	0.159	0.121	0.086
.	19.01.15-17.32.05-1-214123	32	1	1	0	0	0	0	0	0	0	0	NA	NA	NA	9	2	488	164	163	0	0	0	0	0	0	0	0	0
.	19.01.15-17.32.08-1-214127	116	11	11	5	0	3	622	9	9	0	0	NA	NA	NA	41	42	518	169	168	452	86	84	10	6	19	0.019	0.036	0.113
.	19.01.15-17.32.13-1-214130	59	2	2	3	0	1	600	1	1	0	0	NA	NA	NA	20	15	496	165	167	437	80	83	10	0	0	0.02	0	0
.	19.01.15-17.32.23-1-214145	64	2	2	0	0	0	605	1	1	0	0	NA	NA	NA	22	21	497	171	166	440	83	82	10	0	0	0.02	0	0
.	19.01.15-17.32.26-1-214147	94	6	6	2	0	1	612	4	4	0	0	NA	NA	NA	35	28	507	167	167	450	79	83	14	0	11	0.028	0	0.066
.	19.01.15-17.32.36-1-214156	31	1	1	1	0	1	0	0	0	0	0	NA	NA	NA	6	8	490	166	165	0	0	0	1	0	0	0.002	0	0
.	19.01.15-17.32.38-1-214157	123	6	6	2	0	1	624	4	4	0	0	NA	NA	NA	47	46	512	171	176	450	84	90	5	4	4	0.01	0.023	0.023
.	19.01.15-17.32.40-1-214158	122	5	5	4	0	3	624	4	4	0	0	NA	NA	NA	42	39	515	170	167	454	85	85	8	19	0	0.016	0.112	0
.	19.01.15-17.32.40-1-214161	159	14	14	3	0	2	625	12	12	0	0	NA	NA	NA	53	41	510	170	174	451	84	90	60	15	7	0.118	0.088	0.04
.	19.01.15-17.32.49-1-214184	154	8	8	2	0	2	636	7	7	0	0	NA	NA	NA	42	52	515	176	174	454	90	92	23	7	0	0.045	0.04	0
.	19.01.15-17.32.55-1-214189	63	2	2	1	0	1	608	1	1	0	0	NA	NA	NA	20	27	500	168	172	440	82	86	9	0	0	0.018	0	0
.	19.01.15-17.32.57-1-214192	64	2	2	0	0	0	609	1	1	0	0	NA	NA	NA	23	27	505	170	165	445	81	83	0	3	1	0	0.018	0.006
.	19.01.15-17.33.01-1-214198	88	5	5	0	0	0	618	4	4	0	0	NA	NA	NA	33	33	513	168	165	454	84	80	5	12	0	0.01	0.071	0
.	19.01.15-17.33.09-1-214207	151	40	40	8	0	7	627	35	35	0	0	NA	NA	NA	47	40	512	170	171	455	86	86	97	49	15	0.189	0.288	0.088
.	19.01.15-17.33.10-1-214209	66	2	2	0	0	0	616	1	1	0	0	NA	NA	NA	22	29	504	168	170	450	83	83	6	0	2	0.012	0	0.012
.	19.01.15-17.33.12-1-214210	58	2	2	0	0	0	0	1	1	0	0	NA	NA	NA	20	18	496	164	171	0	0	0	5	0	0	0.01	0	0
.	19.01.15-17.33.12-1-214212	91	7	7	3	0	3	611	6	6	0	0	NA	NA	NA	38	33	505	171	170	442	84	85	17	0	3	0.034	0	0.018
.	19.01.15-17.33.18-1-214221	107	8	8	5	0	2	617	6	6	0	0	NA	NA	NA	34	37	512	167	171	449	83	85	30	0	6	0.059	0	0.035
.	19.01.15-17.33.28-1-214231	203	23	23	5	0	4	644	20	20	0	0	NA	NA	NA	67	61	531	171	172	469	86	89	28	36	23	0.053	0.211	0.134
.	19.01.15-17.33.29-1-214234	122	14	14	2	0	2	619	12	12	0	0	NA	NA	NA	38	36	512	170	167	448	86	85	48	3	6	0.094	0.018	0.036
.	19.01.15-17.33.29-1-214237	176	20	20	4	0	3	645	15	15	0	0	NA	NA	NA	41	64	522	181	174	465	92	88	29	31	6	0.056	0.171	0.034
.	19.01.15-17.33.37-1-214244	33	1	1	0	0	0	0	0	0	0	0	NA	NA	NA	11	6	492	165	162	0	0	0	1	0	0	0.002	0	0
.	19.01.15-17.33.44-1-214260	31	1	1	0	0	0	0	0	0	0	0	NA	NA	NA	7	8	492	166	163	0	0	0	0	0	1	0	0	0.006
.	19.01.15-17.33.46-1-214261	64	4	4	1	0	1	611	2	2	0	0	NA	NA	NA	25	27	504	169	167	449	81	81	6	12	0	0.012	0.071	0
.	19.01.15-17.33.49-1-214263	124	5	5	2	0	1	612	4	4	0	0	NA	NA	NA	41	30	502	168	173	444	83	85	2	5	2	0.004	0.03	0.012
.	19.01.15-17.33.58-1-214276	125	7	7	2	0	2	618	5	5	0	0	NA	NA	NA	46	38	512	170	169	449	86	83	14	6	6	0.027	0.035	0.036
.	19.01.15-17.34.02-1-214277	90	3	3	3	0	2	610	2	2	0	0	NA	NA	NA	32	27	499	169	172	441	84	85	3	9	0	0.006	0.053	0
.	19.01.15-17.34.03-1-214278	233	36	36	12	0	5	638	31	31	0	0	NA	NA	NA	73	61	521	177	176	456	93	89	81	36	25	0.155	0.203	0.142
.	19.01.15-17.34.07-1-214284	63	6	6	5	0	3	615	5	5	0	0	NA	NA	NA	19	24	502	171	164	446	86	83	31	4	0	0.062	0.023	0
.	19.01.15-17.34.07-1-214285	34	1	1	0	0	0	0	0	0	0	0	NA	NA	NA	10	9	493	165	164	0	0	0	0	0	6	0	0	0.037
.	19.01.15-17.34.11-1-214288	119	16	16	4	0	3	616	13	13	0	0	NA	NA	NA	29	33	509	168	169	449	85	82	32	8	1	0.063	0.048	0.006
.	19.01.15-17.34.13-1-214291	175	35	35	7	0	6	635	33	33	0	0	NA	NA	NA	60	52	515	178	172	453	94	88	97	36	17	0.188	0.202	0.099
.	19.01.15-17.34.17-1-214299	119	6	6	1	0	1	623	4	4	0	0	NA	NA	NA	32	36	513	172	164	455	85	83	6	13	0	0.012	0.076	0
.	19.01.15-17.34.21-1-214307	33	1	1	0	0	0	0	0	0	0	0	NA	NA	NA	8	14	495	169	163	0	0	0	1	0	0	0.002	0	0
.	19.01.15-17.34.21-1-214308	119	18	18	6	0	5	621	15	15	0	0	NA	NA	NA	42	31	507	167	170	453	84	84	30	28	2	0.059	0.168	0.012
.	19.01.15-17.34.23-1-214316	140	10	10	4	0	2	617	9	9	0	0	NA	NA	NA	53	37	506	174	170	443	89	85	22	17	2	0.043	0.098	0.012
.	19.01.15-17.34.28-1-214322	304	14	14	4	0	3	681	11	11	0	0	NA	NA	NA	84	92	542	186	177	487	100	94	40	10	15	0.074	0.054	0.085
.	19.01.15-17.34.32-1-214326	225	21	21	8	0	6	650	18	18	0	0	NA	NA	NA	59	67	535	175	170	478	87	85	30	36	9	0.056	0.206	0.053
.	19.01.15-17.34.38-1-214332	152	38	38	12	0	10	632	32	32	0	0	NA	NA	NA	34	46	514	177	168	459	89	84	87	39	24	0.169	0.22	0.143
.	19.01.15-17.34.45-1-214355	119	4	4	0	0	0	620	3	3	0	0	NA	NA	NA	43	36	513	171	165	452	85	83	11	0	1	0.021	0	0.006
.	19.01.15-17.34.53-1-214362	58	2	2	0	0	0	605	1	1	0	0	NA	NA	NA	20	23	500	167	169	438	84	83	9	0	0	0.018	0	0
.	19.01.15-17.35.00-1-214366	98	5	5	2	0	2	616	3	3	0	0	NA	NA	NA	24	33	510	167	169	454	80	82	10	0	4	0.02	0	0.024
.	19.01.15-17.35.05-1-214373	63	2	2	1	0	1	457	1	1	0	0	NA	NA	NA	9	18	499	166	166	336	58	63	0	0	1	0	0	0.006
.	19.01.15-17.35.08-1-214375	58	2	2	1	0	1	609	1	1	0	0	NA	NA	NA	21	20	503	167	163	448	83	78	12	0	0	0.024	0	0
.	19.01.15-17.35.09-1-214377	172	22	22	8	0	6	645	19	19	0	0	NA	NA	NA	48	60	521	179	173	463	93	89	79	15	14	0.152	0.084	0.081
.	19.01.15-17.35.11-1-214378	88	6	6	4	0	3	627	5	5	0	0	NA	NA	NA	22	44	512	179	166	453	92	82	36	0	0	0.07	0	0
.	19.01.15-17.35.14-1-214384	148	13	13	1	0	1	628	11	11	0	0	NA	NA	NA	32	38	515	171	165	457	88	83	17	23	6	0.033	0.135	0.036
.	19.01.15-17.35.18-1-214392	90	9	9	2	0	1	613	8	8	0	0	NA	NA	NA	38	31	508	170	166	448	83	82	4	32	1	0.008	0.188	0.006
.	19.01.15-17.35.18-1-214396	144	15	15	5	0	5	618	14	14	0	0	NA	NA	NA	41	36	512	171	166	451	84	83	4	46	19	0.008	0.269	0.114
.	19.01.15-17.35.25-1-214404	112	10	10	2	0	2	615	7	7	0	0	NA	NA	NA	36	37	505	173	172	446	85	84	12	14	14	0.024	0.081	0.081
.	19.01.15-17.35.25-1-214405	157	6	6	4	0	3	637	4	4	0	0	NA	NA	NA	50	49	518	170	174	461	86	90	9	8	11	0.017	0.047	0.063
.	19.01.15-17.35.47-1-214432	67	4	4	1	0	1	612	3	3	0	0	NA	NA	NA	29	30	506	170	167	447	82	83	17	0	0	0.034	0	0
.	19.01.15-17.35.48-1-214433	110	6	6	1	0	0	619	4	4	0	0	NA	NA	NA	34	33	512	169	165	456	84	79	11	21	2	0.021	0.124	0.012
.	19.01.15-17.35.59-1-214446	69	4	4	1	0	0	607	3	3	0	0	NA	NA	NA	24	26	502	170	167	439	87	81	26	7	0	0.052	0.041	0
.	19.01.15-17.36.00-1-214447	90	4	4	1	0	1	600	3	3	0	0	NA	NA	NA	25	15	498	166	164	435	84	81	0	3	6	0	0.018	0.037
.	19.01.15-17.36.01-1-214449	119	5	5	1	0	1	607	4	4	0	0	NA	NA	NA	37	28	500	172	169	436	86	85	9	3	6	0.018	0.017	0.036
.	19.01.15-17.36.02-1-214450	171	14	14	2	0	2	633	13	13	0	0	NA	NA	NA	64	54	526	172	169	463	86	84	25	8	2	0.048	0.047	0.012
.	19.01.15-17.36.06-1-214457	65	3	3	0	0	0	613	2	2	0	0	NA	NA	NA	21	30	506	168	169	448	82	83	3	3	4	0.006	0.018	0.024
.	19.01.15-17.36.06-1-214458	172	23	23	6	0	4	631	21	21	0	0	NA	NA	NA	48	49	519	176	167	457	91	83	73	14	18	0.141	0.08	0.108
.	19.01.15-17.36.14-1-214465	178	8	8	2	0	2	632	6	6	0	0	NA	NA	NA	54	48	513	177	171	456	91	85	21	6	5	0.041	0.034	0.029
.	19.01.15-17.36.15-1-214467	149	8	8	1	0	1	624	7	7	0	0	NA	NA	NA	48	49	520	172	170	454	86	84	16	8	4	0.031	0.047	0.024
.	19.01.15-17.36.17-1-214471	112	7	7	1	0	1	630	6	6	0	0	NA	NA	NA	33	44	512	173	172	454	88	88	25	0	11	0.049	0	0.064
.	19.01.15-17.36.22-1-214479	120	5	5	3	0	2	634	4	4	0	0	NA	NA	NA	41	53	513	175	178	452	93	89	8	13	0	0.016	0.074	0
.	19.01.15-17.36.37-1-214505	59	3	3	0	0	0	605	2	2	0	0	NA	NA	NA	25	16	498	163	168	441	80	84	6	1	0	0.012	0.006	0
.	19.01.15-17.36.37-1-214507	184	10	10	2	0	2	635	9	9	0	0	NA	NA	NA	49	48	516	177	168	455	93	87	29	8	6	0.056	0.045	0.036
.	19.01.15-17.36.39-1-214508	34	1	1	1	0	1	0	0	0	0	0	NA	NA	NA	11	9	495	165	162	0	0	0	1	0	0	0.002	0	0
.	19.01.15-17.36.45-1-214524	91	4	4	3	0	2	609	3	3	0	0	NA	NA	NA	37	24	498	171	168	439	87	83	7	0	4	0.014	0	0.024
.	19.01.15-17.36.46-1-214526	330	40	40	16	0	10	683	39	39	0	0	NA	NA	NA	98	101	546	192	176	487	104	92	58	79	33	0.106	0.411	0.188
.	19.01.15-17.36.54-1-214530	59	3	3	0	0	0	619	2	2	0	0	NA	NA	NA	20	32	508	171	166	454	83	82	9	0	0	0.018	0	0
.	19.01.15-17.36.55-1-214531	173	9	9	2	0	1	640	8	8	0	0	NA	NA	NA	57	58	526	171	174	464	86	90	11	12	11	0.021	0.07	0.063
.	19.01.15-17.36.56-1-214532	156	21	21	5	0	2	622	18	18	0	0	NA	NA	NA	57	46	518	170	171	452	85	85	48	25	11	0.093	0.147	0.064
.	19.01.15-17.36.57-1-214534	34	1	1	1	0	1	0	0	0	0	0	NA	NA	NA	13	11	498	163	163	0	0	0	0	0	0	0	0	0
.	19.01.15-17.37.00-1-214538	185	17	17	5	0	4	630	16	16	0	0	NA	NA	NA	48	48	515	174	172	456	89	85	61	16	0	0.118	0.092	0
.	19.01.15-17.37.08-1-214545	204	33	33	8	0	7	659	28	28	0	0	NA	NA	NA	60	71	534	176	174	476	92	91	69	45	21	0.129	0.256	0.121
.	19.01.15-17.37.08-1-214546	121	7	7	2	0	2	622	4	4	0	0	NA	NA	NA	33	38	516	170	165	460	83	79	14	13	0	0.027	0.076	0
.	19.01.15-17.37.15-1-214555	33	1	1	0	0	0	0	0	0	0	0	NA	NA	NA	13	11	494	166	164	0	0	0	0	2	0	0	0.012	0
.	19.01.15-17.37.18-1-214561	171	8	8	1	0	1	629	5	5	0	0	NA	NA	NA	40	48	523	169	169	461	83	85	15	8	0	0.029	0.047	0
.	19.01.15-17.37.18-1-214562	89	3	3	0	0	0	607	2	2	0	0	NA	NA	NA	23	21	501	170	163	443	86	78	6	0	0	0.012	0	0
.	19.01.15-17.37.25-1-214570	118	11	11	2	0	2	613	8	8	0	0	NA	NA	NA	51	36	510	168	171	445	83	85	10	9	5	0.02	0.054	0.029
.	19.01.15-17.37.30-1-214574	61	2	2	1	0	1	606	1	1	0	0	NA	NA	NA	24	24	499	169	169	441	80	85	7	5	0	0.014	0.03	0
.	19.01.15-17.37.34-1-214579	67	2	2	1	0	1	597	1	1	0	0	NA	NA	NA	33	21	498	169	167	435	82	80	15	0	0	0.03	0	0
.	19.01.15-17.37.39-1-214582	146	12	12	2	0	2	631	10	10	0	0	NA	NA	NA	43	44	516	176	165	460	89	82	12	15	4	0.023	0.085	0.024
.	19.01.15-17.37.40-1-214601	66	2	2	1	0	1	306	1	1	0	0	NA	NA	NA	21	19	496	167	169	229	38	39	3	0	0	0.006	0	0
.	19.01.15-17.37.44-1-214604	91	3	3	0	0	0	618	2	2	0	0	NA	NA	NA	33	30	507	171	165	451	86	81	1	0	4	0.002	0	0.024
.	19.01.15-17.37.45-1-214606	177	19	19	7	0	5	633	17	17	0	0	NA	NA	NA	55	51	524	171	169	458	89	86	45	25	15	0.086	0.146	0.089
.	19.01.15-17.37.47-1-214607	151	8	8	4	0	3	621	7	7	0	0	NA	NA	NA	42	44	516	169	172	450	84	87	10	12	4	0.019	0.071	0.023
.	19.01.15-17.37.51-1-214609	171	30	30	9	0	6	637	27	27	0	0	NA	NA	NA	59	53	523	172	171	463	87	87	80	17	24	0.153	0.099	0.14
.	19.01.15-17.37.53-1-214610	178	26	26	7	0	4	638	21	21	0	0	NA	NA	NA	66	55	522	176	170	466	89	83	46	30	17	0.088	0.17	0.1
.	19.01.15-17.37.58-1-214621	120	23	23	5	0	5	625	21	21	0	0	NA	NA	NA	33	44	515	172	170	452	86	87	35	11	11	0.068	0.064	0.065
.	19.01.15-17.38.04-1-214627	36	1	1	0	0	0	0	0	0	0	0	NA	NA	NA	13	3	491	163	162	0	0	0	0	0	4	0	0	0.025
.	19.01.15-17.38.04-1-214628	187	23	23	5	0	3	640	21	21	0	0	NA	NA	NA	52	52	521	170	174	462	87	91	58	26	12	0.111	0.153	0.069
.	19.01.15-17.38.07-1-214630	210	19	19	6	0	3	641	16	16	0	0	NA	NA	NA	59	54	523	173	171	466	87	88	47	23	11	0.09	0.133	0.064
.	19.01.15-17.38.08-1-214634	36	1	1	0	0	0	0	0	0	0	0	NA	NA	NA	9	12	495	165	165	0	0	0	0	3	0	0	0.018	0
.	19.01.15-17.38.12-1-214639	60	2	2	0	0	0	603	1	1	0	0	NA	NA	NA	31	22	500	167	168	438	83	82	2	0	2	0.004	0	0.012
.	19.01.15-17.38.13-1-214641	61	2	2	0	0	0	146	1	1	0	0	NA	NA	NA	26	14	498	166	163	103	19	24	3	0	0	0.006	0	0
.	19.01.15-17.38.22-1-214653	32	1	1	0	0	0	0	0	0	0	0	NA	NA	NA	13	17	495	169	166	0	0	0	1	0	0	0.002	0	0
.	19.01.15-17.38.28-1-214657	60	4	4	1	0	1	603	3	3	0	0	NA	NA	NA	30	20	500	170	163	439	85	79	15	0	3	0.03	0	0.018
.	19.01.15-17.38.28-1-214659	201	56	56	14	0	11	642	48	48	0	0	NA	NA	NA	69	67	530	176	174	465	87	90	121	39	36	0.228	0.222	0.207
.	19.01.15-17.38.29-1-214663	217	21	21	6	0	6	649	18	18	0	0	NA	NA	NA	56	65	526	179	173	466	92	91	32	43	13	0.061	0.24	0.075
.	19.01.15-17.38.34-1-214667	31	1	1	1	0	1	0	0	0	0	0	NA	NA	NA	7	10	496	163	164	0	0	0	4	0	0	0.008	0	0
.	19.01.15-17.38.36-1-214669	179	36	36	10	0	9	641	35	35	0	0	NA	NA	NA	52	56	529	171	169	466	86	89	67	53	11	0.127	0.31	0.065
.	19.01.15-17.38.47-1-214692	146	23	23	7	0	5	614	21	21	0	0	NA	NA	NA	51	35	508	169	171	447	83	84	33	19	9	0.065	0.112	0.053
.	19.01.15-17.38.49-1-214693	58	2	2	0	0	0	610	1	1	0	0	NA	NA	NA	16	21	501	165	168	446	81	83	1	0	2	0.002	0	0.012
.	19.01.15-17.38.53-1-214694	125	17	17	6	0	4	625	12	12	0	0	NA	NA	NA	41	45	515	174	169	454	85	86	56	25	7	0.109	0.144	0.041
.	19.01.15-17.39.03-1-214697	113	10	10	1	0	1	614	9	9	0	0	NA	NA	NA	42	29	507	166	169	449	80	85	12	19	5	0.024	0.114	0.03
.	19.01.15-17.39.04-1-214701	34	1	1	0	0	0	0	0	0	0	0	NA	NA	NA	9	9	492	166	164	0	0	0	0	3	0	0	0.018	0
.	19.01.15-17.39.14-1-214709	94	6	6	1	0	1	623	4	4	0	0	NA	NA	NA	36	40	510	171	172	452	84	87	10	6	0	0.02	0.035	0
.	19.01.15-17.39.14-1-214713	208	33	33	9	0	6	662	31	31	0	0	NA	NA	NA	78	75	544	172	172	488	85	89	34	70	20	0.062	0.407	0.116
.	19.01.15-17.39.31-1-214733	149	15	15	4	0	0	628	13	13	0	0	NA	NA	NA	51	44	515	168	174	453	85	90	52	19	18	0.101	0.113	0.103
.	19.01.15-17.39.35-1-214738	29	1	1	0	0	0	0	0	0	0	0	NA	NA	NA	12	6	491	164	164	0	0	0	0	0	0	0	0	0
.	19.01.15-17.39.37-1-214740	60	2	2	0	0	0	613	1	1	0	0	NA	NA	NA	25	28	507	169	165	449	83	81	2	2	0	0.004	0.012	0
.	19.01.15-17.39.52-1-214761	116	13	13	4	0	4	616	11	11	0	0	NA	NA	NA	33	31	501	173	170	438	90	88	22	11	2	0.044	0.064	0.012
.	19.01.15-17.40.01-1-214770	66	2	2	0	0	0	608	1	1	0	0	NA	NA	NA	19	22	506	164	165	449	80	79	1	0	3	0.002	0	0.018
.	19.01.15-17.40.13-1-214785	61	2	2	1	0	1	604	1	1	0	0	NA	NA	NA	19	21	499	169	166	441	85	78	0	0	6	0	0	0.036
.	19.01.15-17.40.18-1-214792	124	6	6	1	0	1	636	4	4	0	0	NA	NA	NA	43	54	525	173	169	467	86	83	14	14	0	0.027	0.081	0
.	19.01.15-17.40.26-1-214801	63	4	4	0	0	0	608	3	3	0	0	NA	NA	NA	32	32	507	169	169	443	81	84	5	4	3	0.01	0.024	0.018
.	19.01.15-17.40.28-1-214808	65	5	5	1	0	1	609	4	4	0	0	NA	NA	NA	31	28	503	167	171	441	81	87	7	8	0	0.014	0.048	0
.	19.01.15-17.40.31-1-214816	123	11	11	2	0	1	630	10	10	0	0	NA	NA	NA	42	48	516	170	175	454	85	91	7	32	6	0.014	0.188	0.034
.	19.01.15-17.40.41-1-214835	62	2	2	0	0	0	593	1	1	0	0	NA	NA	NA	37	17	498	167	165	431	82	80	0	6	0	0	0.036	0
.	19.01.15-17.40.43-1-214836	62	2	2	0	0	0	351	1	1	0	0	NA	NA	NA	25	19	496	170	166	256	48	47	0	0	5	0	0	0.03
.	19.01.15-17.40.46-1-214839	36	1	1	1	0	1	0	0	0	0	0	NA	NA	NA	10	9	493	163	166	0	0	0	4	0	0	0.008	0	0
.	19.01.15-17.40.46-1-214841	154	11	11	5	0	5	641	9	9	0	0	NA	NA	NA	47	56	527	176	166	466	91	84	5	37	6	0.009	0.21	0.036
.	19.01.15-17.40.47-1-214843	115	13	13	4	0	4	631	12	12	0	0	NA	NA	NA	32	46	520	170	169	462	84	85	15	19	9	0.029	0.112	0.053
.	19.01.15-17.40.48-1-214846	119	11	11	4	0	2	627	9	9	0	0	NA	NA	NA	42	44	510	175	172	454	88	85	16	10	7	0.031	0.057	0.041
.	19.01.15-17.40.49-1-214847	90	5	5	1	0	0	618	4	4	0	0	NA	NA	NA	30	32	508	170	167	450	86	82	1	17	7	0.002	0.1	0.042
.	19.01.15-17.40.51-1-214850	119	11	11	4	0	4	624	9	9	0	0	NA	NA	NA	43	49	517	176	169	456	89	79	9	8	10	0.017	0.045	0.059
.	19.01.15-17.40.54-1-214855	35	1	1	0	0	0	0	0	0	0	0	NA	NA	NA	9	8	492	166	163	0	0	0	2	0	0	0.004	0	0
.	19.01.15-17.40.55-1-214856	146	21	21	6	0	5	634	20	20	0	0	NA	NA	NA	35	47	516	177	167	461	91	82	50	17	12	0.097	0.096	0.072
.	19.01.15-17.40.57-1-214860	93	6	6	1	0	0	616	4	4	0	0	NA	NA	NA	25	26	505	168	166	448	83	85	3	7	4	0.006	0.042	0.024
.	19.01.15-17.41.03-1-214864	89	6	6	2	0	1	619	5	5	0	0	NA	NA	NA	24	30	507	168	168	449	86	84	9	2	10	0.018	0.012	0.06
.	19.01.15-17.41.06-1-214869	211	37	37	16	0	9	649	35	35	0	0	NA	NA	NA	70	62	521	176	178	461	93	95	79	51	35	0.152	0.29	0.197
.	19.01.15-17.41.15-1-214881	151	18	18	7	0	5	635	14	14	0	0	NA	NA	NA	58	51	521	170	173	457	88	90	46	15	18	0.088	0.088	0.104
.	19.01.15-17.41.15-1-214883	112	7	7	1	0	1	601	6	6	0	0	NA	NA	NA	32	21	504	165	165	441	81	79	5	7	10	0.01	0.042	0.061
.	19.01.15-17.41.15-1-214886	63	3	3	0	0	0	608	2	2	0	0	NA	NA	NA	24	25	502	168	168	441	84	83	15	0	0	0.03	0	0
.	19.01.15-17.41.16-1-214889	34	1	1	1	0	1	0	0	0	0	0	NA	NA	NA	7	13	495	165	166	0	0	0	1	0	0	0.002	0	0
.	19.01.15-17.41.17-1-214891	173	35	35	11	0	9	629	33	33	0	0	NA	NA	NA	59	48	520	173	168	460	86	83	78	24	19	0.15	0.139	0.113
.	19.01.15-17.41.19-1-214894	159	40	40	8	0	5	626	37	37	0	0	NA	NA	NA	44	50	519	172	172	455	86	85	66	45	18	0.127	0.262	0.105
.	19.01.15-17.41.24-1-214900	61	2	2	0	0	0	99	1	1	0	0	NA	NA	NA	13	16	497	166	166	71	17	11	1	3	0	0.002	0.018	0
.	19.01.15-17.41.33-1-214910	119	7	7	2	0	2	624	6	6	0	0	NA	NA	NA	26	38	510	169	172	456	83	85	9	4	0	0.018	0.024	0
.	19.01.15-17.41.36-1-214912	146	6	6	0	0	0	637	5	5	0	0	NA	NA	NA	40	52	517	172	176	463	82	92	8	12	8	0.015	0.07	0.045
.	19.01.15-17.41.41-1-214929	141	9	9	3	0	3	613	8	8	0	0	NA	NA	NA	28	29	503	170	169	444	85	84	10	8	4	0.02	0.047	0.024
.	19.01.15-17.41.51-1-214933	95	5	5	2	0	2	617	4	4	0	0	NA	NA	NA	37	34	510	171	166	449	86	82	17	9	11	0.033	0.053	0.066
.	19.01.15-17.41.56-1-214939	61	2	2	2	0	1	604	1	1	0	0	NA	NA	NA	27	23	500	167	169	436	85	83	0	2	4	0	0.012	0.024
.	19.01.15-17.42.00-1-214953	35	1	1	0	0	0	0	0	0	0	0	NA	NA	NA	14	11	494	167	163	0	0	0	0	1	0	0	0.006	0
.	19.01.15-17.42.03-1-214958	117	9	9	1	0	1	636	8	8	0	0	NA	NA	NA	23	41	513	168	173	460	87	89	19	19	6	0.037	0.113	0.035
.	19.01.15-17.42.04-1-214962	61	3	3	1	0	1	610	1	1	0	0	NA	NA	NA	21	22	503	168	164	448	82	80	0	5	0	0	0.03	0
.	19.01.15-17.42.08-1-214967	87	3	3	1	0	1	600	2	2	0	0	NA	NA	NA	30	17	499	165	166	435	81	84	9	0	0	0.018	0	0
.	19.01.15-17.42.09-1-214969	62	2	2	2	0	1	602	1	1	0	0	NA	NA	NA	25	21	501	167	166	438	83	81	5	1	0	0.01	0.006	0
.	19.01.15-17.42.11-1-214971	205	27	27	3	0	3	644	25	25	0	0	NA	NA	NA	69	61	525	172	177	461	89	94	62	36	10	0.118	0.209	0.056
.	19.01.15-17.42.17-1-214981	65	2	2	0	0	0	602	1	1	0	0	NA	NA	NA	16	18	497	167	167	439	83	80	2	0	0	0.004	0	0
.	19.01.15-17.42.18-1-214984	52	2	2	0	0	0	0	1	1	0	0	NA	NA	NA	15	14	500	164	163	0	0	0	6	0	0	0.012	0	0
.	19.01.15-17.42.18-1-214985	88	5	5	0	0	0	614	3	3	0	0	NA	NA	NA	24	32	512	166	167	450	80	84	3	12	0	0.006	0.072	0
.	19.01.15-17.42.27-1-214994	88	3	3	1	0	1	607	2	2	0	0	NA	NA	NA	41	30	505	171	167	441	85	81	0	0	6	0	0	0.036
.	19.01.15-17.42.30-1-215003	61	3	3	1	0	1	500	2	2	0	0	NA	NA	NA	18	13	498	164	164	368	66	66	4	0	1	0.008	0	0.006
.	19.01.15-17.42.33-1-215004	33	1	1	0	0	0	0	0	0	0	0	NA	NA	NA	11	14	497	164	166	0	0	0	1	0	0	0.002	0	0
.	19.01.15-17.42.34-1-215006	124	15	15	6	0	4	618	14	14	0	0	NA	NA	NA	36	32	508	166	171	450	84	84	43	17	1	0.085	0.102	0.006
.	19.01.15-17.42.34-1-215007	211	16	16	6	0	5	651	14	14	0	0	NA	NA	NA	72	73	536	177	173	472	92	87	45	30	15	0.084	0.169	0.087
.	19.01.15-17.42.35-1-215008	61	2	2	2	0	1	619	1	1	0	0	NA	NA	NA	16	28	510	166	165	453	84	82	11	0	0	0.022	0	0
.	19.01.15-17.42.35-1-215009	181	17	17	3	0	2	639	15	15	0	0	NA	NA	NA	63	56	525	173	171	463	89	87	53	11	4	0.101	0.064	0.023
.	19.01.15-17.42.42-1-215032	266	17	17	6	0	4	648	16	16	0	0	NA	NA	NA	75	74	536	176	175	471	86	91	35	11	25	0.065	0.062	0.143
.	19.01.15-17.42.43-1-215033	154	15	15	6	0	5	624	13	13	0	0	NA	NA	NA	57	43	519	169	168	460	81	83	33	22	6	0.064	0.13	0.036
.	19.01.15-17.42.46-1-215036	111	6	6	0	0	0	618	5	5	0	0	NA	NA	NA	45	36	507	174	168	447	87	84	21	0	0	0.041	0	0
.	19.01.15-17.42.50-1-215040	209	22	22	7	0	5	650	18	18	0	0	NA	NA	NA	53	66	524	178	177	468	90	92	35	19	10	0.067	0.107	0.056
.	19.01.15-17.43.02-1-215048	61	3	3	0	0	0	609	1	1	0	0	NA	NA	NA	32	27	503	165	172	444	80	85	2	1	4	0.004	0.006	0.023
.	19.01.15-17.43.06-1-215053	148	10	10	3	0	2	615	7	7	0	0	NA	NA	NA	40	30	505	171	167	445	86	84	21	5	4	0.042	0.029	0.024
.	19.01.15-17.43.12-1-215057	31	1	1	0	0	0	0	0	0	0	0	NA	NA	NA	9	11	494	166	164	0	0	0	0	0	1	0	0	0.006
.	19.01.15-17.43.12-1-215058	58	2	2	1	0	1	0	1	1	0	0	NA	NA	NA	17	15	495	165	168	0	0	0	3	4	0	0.006	0.024	0
.	19.01.15-17.43.15-1-215064	146	15	15	4	0	3	626	12	12	0	0	NA	NA	NA	37	44	511	174	172	455	88	83	59	5	8	0.115	0.029	0.047
.	19.01.15-17.43.15-1-215066	143	10	10	0	0	0	627	8	8	0	0	NA	NA	NA	42	43	507	173	176	449	88	90	15	6	5	0.03	0.035	0.028
.	19.01.15-17.43.16-1-215070	152	11	11	3	0	3	626	9	9	0	0	NA	NA	NA	33	38	509	171	171	453	86	87	16	9	8	0.031	0.053	0.047
.	19.01.15-17.43.18-1-215073	98	3	3	0	0	0	606	2	2	0	0	NA	NA	NA	43	27	505	169	166	443	84	79	3	1	6	0.006	0.006	0.036
.	19.01.15-17.43.20-1-215077	177	29	29	13	0	8	621	28	28	0	0	NA	NA	NA	64	41	510	171	173	447	87	87	64	45	14	0.125	0.263	0.081
.	19.01.15-17.43.22-1-215079	154	14	14	4	0	4	622	13	13	0	0	NA	NA	NA	40	43	506	173	177	446	86	90	26	12	12	0.051	0.069	0.068
.	19.01.15-17.43.25-1-215081	115	6	6	1	0	1	619	5	5	0	0	NA	NA	NA	30	30	508	168	167	453	83	83	8	0	3	0.016	0	0.018
.	19.01.15-17.43.28-1-215083	211	11	11	4	0	2	640	8	8	0	0	NA	NA	NA	67	57	524	173	173	464	86	90	15	27	6	0.029	0.156	0.035
.	19.01.15-17.43.35-1-215097	59	2	2	0	0	0	605	1	1	0	0	NA	NA	NA	27	23	501	166	169	442	79	84	1	0	2	0.002	0	0.012
.	19.01.15-17.43.41-1-215116	117	10	10	4	0	2	613	8	8	0	0	NA	NA	NA	41	33	508	168	170	448	81	84	26	13	14	0.051	0.077	0.082
.	19.01.15-17.43.44-1-215117	114	12	12	5	0	3	620	11	11	0	0	NA	NA	NA	36	36	508	174	167	450	88	82	24	10	10	0.047	0.057	0.06
.	19.01.15-17.43.44-1-215118	119	5	5	0	0	0	616	4	4	0	0	NA	NA	NA	31	34	512	172	163	447	88	81	11	3	0	0.021	0.017	0
.	19.01.15-17.43.45-1-215119	32	1	1	0	0	0	0	0	0	0	0	NA	NA	NA	8	13	495	166	165	0	0	0	3	0	0	0.006	0	0
.	19.01.15-17.43.48-1-215122	208	76	76	18	0	15	634	67	67	0	0	NA	NA	NA	61	56	513	180	176	451	92	91	148	41	39	0.288	0.228	0.222
.	19.01.15-17.43.50-1-215126	149	16	16	6	0	5	622	14	14	0	0	NA	NA	NA	29	32	508	168	169	453	83	86	14	9	11	0.028	0.054	0.065
.	19.01.15-17.43.51-1-215127	34	1	1	0	0	0	0	0	0	0	0	NA	NA	NA	5	5	492	164	162	0	0	0	0	0	2	0	0	0.012
.	19.01.15-17.43.54-1-215129	113	13	13	5	0	3	624	9	9	0	0	NA	NA	NA	44	46	520	167	172	457	82	85	26	17	0	0.05	0.102	0
.	19.01.15-17.43.55-1-215130	241	30	30	7	0	6	644	29	29	0	0	NA	NA	NA	66	60	521	177	175	462	93	89	65	15	20	0.125	0.085	0.114
.	19.01.15-17.44.02-1-215146	66	2	2	1	0	0	604	1	1	0	0	NA	NA	NA	33	26	506	165	168	441	81	82	3	0	4	0.006	0	0.024
.	19.01.15-17.44.08-1-215151	146	12	12	4	0	3	623	11	11	0	0	NA	NA	NA	48	51	515	172	177	448	87	88	9	18	15	0.017	0.105	0.085
.	19.01.15-17.44.09-1-215156	115	5	5	2	0	2	611	4	4	0	0	NA	NA	NA	36	23	500	170	166	443	85	83	14	4	1	0.028	0.024	0.006
.	19.01.15-17.44.12-1-215162	89	4	4	2	0	1	614	2	2	0	0	NA	NA	NA	40	37	508	169	173	448	81	85	6	7	2	0.012	0.041	0.012
.	19.01.15-17.44.16-1-215170	35	1	1	0	0	0	0	0	0	0	0	NA	NA	NA	10	9	493	164	165	0	0	0	0	0	0	0	0	0
.	19.01.15-17.44.16-1-215173	169	12	12	2	0	1	639	11	11	0	0	NA	NA	NA	50	60	521	179	173	455	96	88	19	12	0	0.036	0.067	0
.	19.01.15-17.44.18-1-215176	115	5	5	0	0	0	616	4	4	0	0	NA	NA	NA	35	27	508	167	165	452	83	81	17	3	6	0.033	0.018	0.036
.	19.01.15-17.44.18-1-215177	207	8	8	3	0	3	651	7	7	0	0	NA	NA	NA	61	65	526	178	174	469	92	90	22	3	11	0.042	0.017	0.063
.	19.01.15-17.44.26-1-215191	64	3	3	0	0	0	611	2	2	0	0	NA	NA	NA	24	19	501	167	164	449	81	81	7	0	0	0.014	0	0
.	19.01.15-17.44.30-1-215200	66	2	2	0	0	0	253	1	1	0	0	NA	NA	NA	17	17	498	167	165	185	34	34	5	0	0	0.01	0	0
.	19.01.15-17.44.35-1-215203	30	1	1	0	0	0	0	0	0	0	0	NA	NA	NA	10	5	491	164	163	0	0	0	0	0	0	0	0	0
.	19.01.15-17.44.39-1-215207	92	3	3	1	0	1	611	2	2	0	0	NA	NA	NA	29	29	504	170	168	447	84	80	9	1	0	0.018	0.006	0
.	19.01.15-17.44.40-1-215208	119	9	9	2	0	1	624	8	8	0	0	NA	NA	NA	38	40	511	171	171	455	85	84	25	2	6	0.049	0.012	0.035
.	19.01.15-17.44.41-1-215224	116	7	7	1	0	1	620	5	5	0	0	NA	NA	NA	49	33	506	170	170	446	87	87	3	14	3	0.006	0.082	0.018
.	19.01.15-17.44.43-1-215226	91	4	4	0	0	0	611	3	3	0	0	NA	NA	NA	17	25	503	170	165	445	84	82	2	0	2	0.004	0	0.012
.	19.01.15-17.44.44-1-215228	114	20	20	5	0	3	629	19	19	0	0	NA	NA	NA	39	43	520	171	165	464	85	80	52	32	4	0.1	0.187	0.024
.	19.01.15-17.44.45-1-215230	88	4	4	2	0	1	613	3	3	0	0	NA	NA	NA	38	23	508	164	164	450	80	83	8	0	8	0.016	0	0.049
.	19.01.15-17.44.53-1-215237	326	34	34	8	0	4	677	31	31	0	0	NA	NA	NA	77	91	534	184	186	476	97	104	65	46	23	0.122	0.25	0.124
.	19.01.15-17.44.55-1-215239	204	23	23	6	0	5	637	22	22	0	0	NA	NA	NA	56	51	520	172	172	460	88	89	24	22	17	0.046	0.128	0.099
.	19.01.15-17.44.59-1-215242	263	44	44	13	0	9	673	42	42	0	0	NA	NA	NA	69	87	536	181	183	477	98	98	92	83	12	0.172	0.459	0.066
.	19.01.15-17.45.00-1-215243	119	12	12	7	0	4	610	11	11	0	0	NA	NA	NA	45	25	505	168	165	443	84	83	43	0	19	0.085	0	0.115
.	19.01.15-17.45.02-1-215247	150	6	6	1	0	1	658	5	5	0	0	NA	NA	NA	41	69	536	172	174	481	87	90	21	0	4	0.039	0	0.023
.	19.01.15-17.45.04-1-215248	233	23	23	7	0	2	648	20	20	0	0	NA	NA	NA	79	69	531	179	172	467	92	89	48	25	33	0.09	0.14	0.192
.	19.01.15-17.45.25-1-215278	84	3	3	1	0	1	618	2	2	0	0	NA	NA	NA	33	42	510	170	175	450	82	86	4	0	6	0.008	0	0.034
.	19.01.15-17.45.27-1-215279	116	8	8	1	0	1	633	5	5	0	0	NA	NA	NA	47	48	520	170	171	460	89	84	9	0	12	0.017	0	0.07
.	19.01.15-17.45.40-1-215285	325	35	35	15	0	10	693	31	31	0	0	NA	NA	NA	79	115	553	191	184	495	99	99	84	52	22	0.152	0.272	0.12
.	19.01.15-17.45.44-1-215304	145	10	10	1	0	1	619	9	9	0	0	NA	NA	NA	49	37	512	169	169	450	84	85	25	10	7	0.049	0.059	0.041
.	19.01.15-17.45.46-1-215305	91	3	3	2	0	2	600	1	1	0	0	NA	NA	NA	27	24	503	169	165	437	82	81	6	0	1	0.012	0	0.006
.	19.01.15-17.45.50-1-215310	160	22	22	2	0	2	633	19	19	0	0	NA	NA	NA	41	49	514	176	172	458	87	88	61	35	7	0.119	0.199	0.041
.	19.01.15-17.46.02-1-215319	40	1	1	1	0	1	0	0	0	0	0	NA	NA	NA	11	15	497	166	165	0	0	0	0	0	0	0	0	0
.	19.01.15-17.46.02-1-215321	33	1	1	0	0	0	0	0	0	0	0	NA	NA	NA	10	10	496	164	163	0	0	0	0	1	0	0	0.006	0
.	19.01.15-17.46.07-1-215333	117	8	8	2	0	2	626	7	7	0	0	NA	NA	NA	25	37	511	168	171	458	82	86	24	5	6	0.047	0.03	0.035
.	19.01.15-17.46.07-1-215334	87	7	7	2	0	2	616	6	6	0	0	NA	NA	NA	29	34	507	171	169	444	86	86	14	8	0	0.028	0.047	0
.	19.01.15-17.46.10-1-215336	90	5	5	2	0	2	600	4	4	0	0	NA	NA	NA	28	19	500	168	164	439	83	78	14	9	0	0.028	0.054	0
.	19.01.15-17.46.13-1-215338	33	1	1	1	0	1	0	0	0	0	0	NA	NA	NA	11	10	491	168	164	0	0	0	0	0	0	0	0	0
.	19.01.15-17.46.15-1-215342	36	1	1	0	0	0	0	0	0	0	0	NA	NA	NA	10	15	495	167	166	0	0	0	4	0	0	0.008	0	0
.	19.01.15-17.46.25-1-215354	145	33	33	8	0	5	630	29	29	0	0	NA	NA	NA	34	37	512	167	171	460	83	87	75	34	12	0.146	0.204	0.07
.	19.01.15-17.46.27-1-215358	92	4	4	0	0	0	612	3	3	0	0	NA	NA	NA	20	22	499	166	170	445	82	85	13	2	0	0.026	0.012	0
.	19.01.15-17.46.34-1-215371	90	7	7	1	0	0	610	6	6	0	0	NA	NA	NA	35	31	509	168	167	446	82	82	7	4	18	0.014	0.024	0.108
.	19.01.15-17.46.42-1-215391	152	18	18	6	0	6	625	16	16	0	0	NA	NA	NA	58	44	513	175	169	456	86	83	23	12	8	0.045	0.069	0.047
.	19.01.15-17.46.46-1-215393	61	2	2	0	0	0	606	1	1	0	0	NA	NA	NA	20	17	499	166	165	443	83	80	8	0	0	0.016	0	0
.	19.01.15-17.46.50-1-215396	181	52	52	16	0	12	630	44	44	0	0	NA	NA	NA	43	48	521	169	171	455	87	88	132	34	25	0.253	0.201	0.146
.	19.01.15-17.46.52-1-215399	60	2	2	0	0	0	609	0	0	0	0	NA	NA	NA	24	22	502	167	166	444	85	80	0	3	2	0	0.018	0.012
.	19.01.15-17.46.54-1-215401	118	12	12	3	0	2	607	10	10	0	0	NA	NA	NA	38	28	506	166	169	443	80	84	25	7	1	0.049	0.042	0.006
.	19.01.15-17.46.57-1-215405	120	13	13	4	0	4	627	12	12	0	0	NA	NA	NA	35	40	514	171	168	454	87	86	36	9	0	0.07	0.053	0
.	19.01.15-17.47.04-1-215415	182	7	7	1	0	1	640	5	5	0	0	NA	NA	NA	61	63	530	174	172	468	86	86	6	31	7	0.011	0.178	0.041
.	19.01.15-17.47.06-1-215417	142	13	13	3	0	3	626	11	11	0	0	NA	NA	NA	40	40	515	167	171	458	83	85	32	7	1	0.062	0.042	0.006
.	19.01.15-17.47.06-1-215418	95	6	6	0	0	0	619	4	4	0	0	NA	NA	NA	27	28	507	168	166	451	85	83	17	0	16	0.034	0	0.096
.	19.01.15-17.47.20-1-215433	93	18	18	8	0	6	616	15	15	0	0	NA	NA	NA	34	36	508	172	169	444	86	86	35	2	3	0.069	0.012	0.018
.	19.01.15-17.47.20-1-215434	280	37	37	12	0	6	664	35	35	0	0	NA	NA	NA	87	78	537	176	178	480	90	94	79	16	46	0.147	0.091	0.258
.	19.01.15-17.47.34-1-215451	70	3	3	0	0	0	610	1	1	0	0	NA	NA	NA	31	33	511	167	168	444	83	83	5	0	2	0.01	0	0.012
.	19.01.15-17.47.39-1-215454	32	1	1	0	0	0	0	0	0	0	0	NA	NA	NA	8	10	494	165	164	0	0	0	3	0	0	0.006	0	0
.	19.01.15-17.47.41-1-215474	118	11	11	3	0	2	620	10	10	0	0	NA	NA	NA	32	37	508	171	171	448	89	83	22	5	0	0.043	0.029	0
.	19.01.15-17.47.41-1-215475	98	7	7	3	0	2	613	5	5	0	0	NA	NA	NA	40	34	508	172	167	446	86	81	13	3	5	0.026	0.017	0.03
.	19.01.15-17.47.42-1-215476	116	7	7	2	0	0	613	6	6	0	0	NA	NA	NA	41	31	507	169	168	443	86	84	21	1	5	0.041	0.006	0.03
.	19.01.15-17.47.44-1-215479	152	5	5	1	0	1	621	4	4	0	0	NA	NA	NA	61	44	519	172	166	459	84	78	32	0	0	0.062	0	0
.	19.01.15-17.47.51-1-215481	99	5	5	2	0	2	606	4	4	0	0	NA	NA	NA	29	23	502	166	168	442	81	83	11	2	3	0.022	0.012	0.018
.	19.01.15-17.47.57-1-215487	63	4	4	0	0	0	613	3	3	0	0	NA	NA	NA	25	30	505	170	168	445	85	83	2	3	0	0.004	0.018	0
.	19.01.15-17.48.04-1-215500	147	20	20	6	0	5	628	18	18	0	0	NA	NA	NA	54	46	516	171	172	453	87	88	36	37	11	0.07	0.216	0.064
.	19.01.15-17.48.09-1-215504	97	10	10	3	0	2	624	8	8	0	0	NA	NA	NA	28	36	511	168	170	455	83	86	39	19	8	0.076	0.113	0.047
.	19.01.15-17.48.12-1-215509	246	17	17	5	0	4	640	14	14	0	0	NA	NA	NA	74	59	527	174	171	470	86	84	34	18	6	0.065	0.103	0.035
.	19.01.15-17.48.15-1-215514	63	2	2	0	0	0	155	0	0	0	0	NA	NA	NA	19	23	503	167	166	124	13	18	2	0	0	0.004	0	0
.	19.01.15-17.48.15-1-215515	194	23	23	8	0	5	636	20	20	0	0	NA	NA	NA	63	51	520	174	170	462	88	86	29	61	27	0.056	0.351	0.159
.	19.01.15-17.48.36-1-215541	126	13	13	3	0	2	633	10	10	0	0	NA	NA	NA	35	44	514	170	173	457	87	89	21	7	9	0.041	0.041	0.052
.	19.01.15-17.48.36-1-215542	119	9	9	4	0	4	618	8	8	0	0	NA	NA	NA	38	39	514	170	168	452	83	83	23	14	1	0.045	0.082	0.006
.	19.01.15-17.48.44-1-215561	154	9	9	3	0	3	618	8	8	0	0	NA	NA	NA	58	38	509	169	173	448	84	86	14	16	6	0.028	0.095	0.035
.	19.01.15-17.48.46-1-215563	318	57	57	16	0	14	672	52	52	0	0	NA	NA	NA	90	89	539	185	178	478	100	94	116	66	27	0.215	0.357	0.152
.	19.01.15-17.48.49-1-215564	178	15	15	6	0	5	644	14	14	0	0	NA	NA	NA	48	60	526	174	173	469	87	88	24	31	5	0.046	0.178	0.029
.	19.01.15-17.48.49-1-215565	122	15	15	4	0	2	623	13	13	0	0	NA	NA	NA	54	39	511	171	170	452	86	85	43	5	15	0.084	0.029	0.088
.	19.01.15-17.49.01-1-215571	99	6	6	0	0	0	629	5	5	0	0	NA	NA	NA	28	37	509	170	171	454	88	87	16	0	4	0.031	0	0.023
.	19.01.15-17.49.06-1-215576	64	2	2	1	0	1	611	1	1	0	0	NA	NA	NA	25	29	501	168	173	441	83	87	2	0	3	0.004	0	0.017
.	19.01.15-17.49.10-1-215580	64	3	3	1	0	1	612	1	1	0	0	NA	NA	NA	21	25	505	165	168	451	81	80	10	0	0	0.02	0	0
.	19.01.15-17.49.12-1-215583	149	22	22	5	0	4	619	19	19	0	0	NA	NA	NA	52	39	506	176	170	443	89	87	44	29	3	0.087	0.165	0.018
.	19.01.15-17.49.18-1-215595	33	1	1	0	0	0	0	0	0	0	0	NA	NA	NA	10	13	495	165	166	0	0	0	6	0	0	0.012	0	0
.	19.01.15-17.49.20-1-215599	264	24	24	3	0	1	650	20	20	0	0	NA	NA	NA	79	73	531	180	175	466	93	91	30	12	9	0.056	0.067	0.051
.	19.01.15-17.49.20-1-215600	200	25	25	7	0	6	636	22	22	0	0	NA	NA	NA	70	57	522	175	173	461	88	87	25	35	28	0.048	0.2	0.162
.	19.01.15-17.49.21-1-215601	113	5	5	1	0	1	616	4	4	0	0	NA	NA	NA	39	35	510	167	171	450	80	86	10	20	0	0.02	0.12	0
.	19.01.15-17.49.21-1-215602	37	1	1	1	0	1	0	0	0	0	0	NA	NA	NA	14	10	497	164	162	0	0	0	4	0	0	0.008	0	0
.	19.01.15-17.49.24-1-215610	270	25	25	8	0	7	650	23	23	0	0	NA	NA	NA	73	64	530	180	167	476	94	80	80	30	12	0.151	0.167	0.072
.	19.01.15-17.49.24-1-215611	36	1	1	1	0	1	0	0	0	0	0	NA	NA	NA	12	6	491	164	164	0	0	0	0	0	3	0	0	0.018
.	19.01.15-17.49.27-1-215615	233	13	13	2	0	1	659	12	12	0	0	NA	NA	NA	82	76	532	180	177	474	93	92	49	13	14	0.092	0.072	0.079
.	19.01.15-17.49.27-1-215616	31	1	1	1	0	1	0	0	0	0	0	NA	NA	NA	11	3	488	164	164	0	0	0	0	0	0	0	0	0
.	19.01.15-17.49.29-1-215618	217	12	12	4	0	4	664	11	11	0	0	NA	NA	NA	63	80	541	174	178	484	88	92	26	25	5	0.048	0.144	0.028
.	19.01.15-17.49.42-1-215645	152	13	13	1	0	1	623	11	11	0	0	NA	NA	NA	49	44	519	169	169	456	83	84	41	6	10	0.079	0.036	0.059
.	19.01.15-17.49.51-1-215654	216	17	17	4	0	4	639	16	16	0	0	NA	NA	NA	62	60	528	173	172	463	87	89	38	10	4	0.072	0.058	0.023
.	19.01.15-17.49.56-1-215658	320	34	34	14	0	10	706	32	32	0	0	NA	NA	NA	102	117	565	183	182	509	99	98	77	42	18	0.136	0.23	0.099
.	19.01.15-17.49.57-1-215659	66	6	6	2	0	2	609	5	5	0	0	NA	NA	NA	26	23	505	166	165	445	82	82	12	0	2	0.024	0	0.012
.	19.01.15-17.50.00-1-215664	62	2	2	0	0	0	203	1	1	0	0	NA	NA	NA	16	23	497	168	171	150	27	26	6	0	0	0.012	0	0
.	19.01.15-17.50.04-1-215672	61	4	4	1	0	1	455	3	3	0	0	NA	NA	NA	12	19	500	165	167	337	58	60	7	0	0	0.014	0	0
.	19.01.15-17.50.08-1-215683	144	13	13	2	0	2	636	11	11	0	0	NA	NA	NA	50	55	516	177	175	455	93	88	39	15	5	0.076	0.085	0.029
.	19.01.15-17.50.10-1-215686	234	55	55	19	0	18	650	49	49	0	0	NA	NA	NA	65	66	536	172	171	476	87	87	124	54	23	0.231	0.314	0.135
.	19.01.15-17.50.11-1-215687	130	9	9	1	0	1	616	7	7	0	0	NA	NA	NA	31	33	507	167	172	449	80	87	16	8	2	0.032	0.048	0.012
.	19.01.15-17.50.15-1-215692	119	12	12	1	0	1	625	11	11	0	0	NA	NA	NA	40	41	518	170	166	459	82	84	13	18	7	0.025	0.106	0.042
.	19.01.15-17.50.16-1-215695	177	12	12	2	0	1	638	10	10	0	0	NA	NA	NA	60	57	522	173	175	461	88	89	39	12	6	0.075	0.069	0.034
.	19.01.15-17.50.18-1-215700	118	12	12	2	0	1	614	11	11	0	0	NA	NA	NA	49	31	506	169	169	445	85	84	26	11	4	0.051	0.065	0.024
.	19.01.15-17.50.26-1-215708	85	4	4	0	0	0	620	3	3	0	0	NA	NA	NA	36	36	515	170	164	457	85	78	16	0	0	0.031	0	0
.	19.01.15-17.50.33-1-215720	125	13	13	3	0	2	625	12	12	0	0	NA	NA	NA	24	36	505	171	173	450	87	88	37	4	3	0.073	0.023	0.017
.	19.01.15-17.50.38-1-215727	91	4	4	1	0	0	606	3	3	0	0	NA	NA	NA	27	20	505	166	162	447	80	79	4	3	1	0.008	0.018	0.006
.	19.01.15-17.50.41-1-215747	89	7	7	0	0	0	605	5	5	0	0	NA	NA	NA	38	23	508	164	164	445	79	81	21	10	0	0.041	0.061	0
.	19.01.15-17.50.41-1-215748	84	5	5	1	0	1	610	4	4	0	0	NA	NA	NA	33	24	503	169	165	443	84	83	9	10	0	0.018	0.059	0
.	19.01.15-17.50.42-1-215749	284	23	23	5	0	0	636	22	22	0	0	NA	NA	NA	63	54	519	176	172	456	92	88	49	44	1	0.094	0.25	0.006
.	19.01.15-17.50.46-1-215751	99	8	8	1	0	0	620	7	7	0	0	NA	NA	NA	35	38	514	168	169	453	82	85	23	0	4	0.045	0	0.024
.	19.01.15-17.50.55-1-215757	91	4	4	1	0	1	618	3	3	0	0	NA	NA	NA	34	32	508	170	167	449	85	84	9	0	1	0.018	0	0.006
.	19.01.15-17.50.55-1-215758	152	19	19	6	0	5	629	18	18	0	0	NA	NA	NA	50	45	511	174	173	449	90	90	38	26	7	0.074	0.149	0.04
.	19.01.15-17.51.01-1-215766	125	11	11	2	0	2	631	10	10	0	0	NA	NA	NA	26	45	510	176	172	457	89	85	5	3	19	0.01	0.017	0.11
.	19.01.15-17.51.03-1-215768	120	7	7	0	0	0	614	6	6	0	0	NA	NA	NA	30	30	502	173	168	444	87	83	16	6	0	0.032	0.035	0
.	19.01.15-17.51.03-1-215769	35	1	1	1	0	1	0	0	0	0	0	NA	NA	NA	11	14	496	166	165	0	0	0	0	0	0	0	0	0
.	19.01.15-17.51.06-1-215775	61	2	2	0	0	0	304	1	1	0	0	NA	NA	NA	14	10	494	164	165	219	45	40	3	0	0	0.006	0	0
.	19.01.15-17.51.09-1-215776	39	1	1	1	0	1	0	0	0	0	0	NA	NA	NA	12	15	496	165	167	0	0	0	0	0	3	0	0	0.018
.	19.01.15-17.51.11-1-215779	155	11	11	3	0	2	629	9	9	0	0	NA	NA	NA	45	48	516	173	172	459	85	85	20	6	15	0.039	0.035	0.087
.	19.01.15-17.51.12-1-215782	62	3	3	2	0	1	609	2	2	0	0	NA	NA	NA	30	23	496	170	170	440	84	85	8	0	0	0.016	0	0
.	19.01.15-17.51.17-1-215788	90	4	4	1	0	1	610	2	2	0	0	NA	NA	NA	31	27	505	167	168	446	81	83	11	4	0	0.022	0.024	0
.	19.01.15-17.51.29-1-215801	179	46	46	14	0	11	620	45	45	0	0	NA	NA	NA	46	37	507	169	174	447	83	90	112	39	20	0.221	0.231	0.115
.	19.01.15-17.51.31-1-215804	126	9	9	2	0	2	632	8	8	0	0	NA	NA	NA	42	51	522	176	166	462	88	82	17	7	3	0.033	0.04	0.018
.	19.01.15-17.51.37-1-215808	33	1	1	0	0	0	0	0	0	0	0	NA	NA	NA	7	11	497	164	163	0	0	0	0	0	0	0	0	0
.	19.01.15-17.51.37-1-215809	60	2	2	0	0	0	606	0	0	0	0	NA	NA	NA	29	25	501	168	169	440	80	86	5	0	1	0.01	0	0.006
.	19.01.15-17.51.47-1-215825	35	1	1	0	0	0	0	0	0	0	0	NA	NA	NA	5	13	499	165	162	0	0	0	0	0	2	0	0	0.012
.	19.01.15-17.51.49-1-215828	218	26	26	8	0	4	633	23	23	0	0	NA	NA	NA	81	51	519	173	172	460	87	86	37	60	25	0.071	0.347	0.145
.	19.01.15-17.51.50-1-215830	205	19	19	9	0	6	652	17	17	0	0	NA	NA	NA	51	70	535	171	177	475	86	91	48	23	11	0.09	0.135	0.062
.	19.01.15-17.51.55-1-215834	259	39	39	11	0	10	659	35	35	0	0	NA	NA	NA	94	74	537	175	175	479	89	91	61	54	49	0.114	0.309	0.28
.	19.01.15-17.52.08-1-215845	155	10	10	1	0	1	632	7	7	0	0	NA	NA	NA	37	46	516	170	173	459	83	90	12	12	10	0.023	0.071	0.058
.	19.01.15-17.52.14-1-215851	122	9	9	0	0	0	619	7	7	0	0	NA	NA	NA	28	35	507	171	170	448	87	84	7	0	17	0.014	0	0.1
.	19.01.15-17.52.16-1-215858	87	5	5	0	0	0	621	4	4	0	0	NA	NA	NA	28	32	507	169	169	447	87	87	15	11	0	0.03	0.065	0
.	19.01.15-17.52.29-1-215871	229	28	28	11	0	6	650	26	26	0	0	NA	NA	NA	67	66	523	178	178	462	94	94	98	39	17	0.187	0.219	0.096
.	19.01.15-17.52.39-1-215876	145	14	14	3	0	2	632	12	12	0	0	NA	NA	NA	50	52	520	176	169	458	88	86	35	21	9	0.067	0.119	0.053
.	19.01.15-17.52.46-1-215900	63	3	3	0	0	0	621	2	2	0	0	NA	NA	NA	23	33	506	172	168	452	87	82	9	0	6	0.018	0	0.036
.	19.01.15-17.52.46-1-215901	117	7	7	3	0	0	631	6	6	0	0	NA	NA	NA	39	41	511	173	170	457	90	84	8	9	6	0.016	0.052	0.035
.	19.01.15-17.52.50-1-215904	87	4	4	2	0	1	617	3	3	0	0	NA	NA	NA	31	35	515	167	166	452	82	83	14	1	0	0.027	0.006	0
.	19.01.15-17.53.02-1-215913	97	6	6	0	0	0	619	5	5	0	0	NA	NA	NA	33	37	511	172	167	453	85	81	24	2	0	0.047	0.012	0
.	19.01.15-17.53.08-1-215919	172	31	31	5	0	5	632	27	27	0	0	NA	NA	NA	50	44	517	171	169	462	86	84	50	51	20	0.097	0.298	0.118
.	19.01.15-17.53.10-1-215923	58	2	2	2	0	2	0	1	1	0	0	NA	NA	NA	16	16	498	167	164	0	0	0	1	2	0	0.002	0.012	0
.	19.01.15-17.53.13-1-215928	97	5	5	2	0	1	610	4	4	0	0	NA	NA	NA	32	26	505	166	168	445	80	85	15	7	2	0.03	0.042	0.012
.	19.01.15-17.53.14-1-215929	176	15	15	5	0	5	628	13	13	0	0	NA	NA	NA	39	47	520	172	168	457	88	83	26	15	4	0.05	0.087	0.024
.	19.01.15-17.53.14-1-215933	91	4	4	2	0	2	612	3	3	0	0	NA	NA	NA	19	31	500	169	175	442	83	87	7	0	12	0.014	0	0.069
.	19.01.15-17.53.23-1-215944	59	4	4	1	0	0	605	2	2	0	0	NA	NA	NA	20	16	496	169	164	438	85	82	2	0	5	0.004	0	0.03
.	19.01.15-17.53.23-1-215946	209	16	16	5	0	4	649	12	12	0	0	NA	NA	NA	72	58	520	173	178	464	89	96	16	39	13	0.031	0.225	0.073
.	19.01.15-17.53.27-1-215949	206	45	45	13	0	12	657	43	43	0	0	NA	NA	NA	64	83	531	183	182	465	96	96	112	58	22	0.211	0.317	0.121
.	19.01.15-17.53.37-1-215958	89	5	5	3	0	2	611	4	4	0	0	NA	NA	NA	40	30	507	169	167	446	83	82	7	10	4	0.014	0.059	0.024
.	19.01.15-17.53.42-1-215975	157	48	48	17	0	12	629	46	46	0	0	NA	NA	NA	49	51	520	172	172	457	86	86	93	68	23	0.179	0.395	0.134
.	19.01.15-17.53.42-1-215976	173	26	26	10	0	5	636	21	21	0	0	NA	NA	NA	54	56	521	176	172	459	91	86	53	29	8	0.102	0.165	0.047
.	19.01.15-17.53.43-1-215977	225	46	46	10	0	9	646	41	41	0	0	NA	NA	NA	75	65	525	173	180	468	85	93	104	48	39	0.198	0.277	0.217
.	19.01.15-17.53.52-1-215984	112	7	7	0	0	0	631	6	6	0	0	NA	NA	NA	36	41	510	175	169	456	88	87	14	10	1	0.027	0.057	0.006
.	19.01.15-17.54.02-1-215990	36	1	1	1	0	1	0	0	0	0	0	NA	NA	NA	6	10	494	166	163	0	0	0	2	0	0	0.004	0	0
.	19.01.15-17.54.03-1-215991	96	7	7	5	0	2	628	6	6	0	0	NA	NA	NA	41	41	515	171	168	457	85	86	21	1	4	0.041	0.006	0.024
.	19.01.15-17.54.06-1-215997	64	2	2	1	0	1	498	1	1	0	0	NA	NA	NA	22	23	504	167	165	364	69	65	11	0	0	0.022	0	0
.	19.01.15-17.54.14-1-216015	116	18	18	2	0	1	628	15	15	0	0	NA	NA	NA	27	36	511	170	168	456	85	87	40	5	19	0.078	0.029	0.113
.	19.01.15-17.54.16-1-216021	118	5	5	2	0	2	626	4	4	0	0	NA	NA	NA	44	44	515	169	173	453	88	85	9	2	3	0.017	0.012	0.017
.	19.01.15-17.54.18-1-216025	153	18	18	8	0	5	628	17	17	0	0	NA	NA	NA	36	45	520	171	167	463	85	80	52	1	9	0.1	0.006	0.054
.	19.01.15-17.54.24-1-216036	100	11	11	4	0	4	610	9	9	0	0	NA	NA	NA	32	33	505	171	170	441	85	84	21	6	3	0.042	0.035	0.018
.	19.01.15-17.54.25-1-216037	144	7	7	2	0	1	624	6	6	0	0	NA	NA	NA	30	34	512	169	166	454	88	82	6	6	14	0.012	0.036	0.084
.	19.01.15-17.54.37-1-216050	201	25	25	8	0	5	643	23	23	0	0	NA	NA	NA	66	60	522	179	172	462	93	88	63	12	22	0.121	0.067	0.128
.	19.01.15-17.54.47-1-216074	200	15	15	3	0	2	639	12	12	0	0	NA	NA	NA	68	61	519	174	181	457	88	94	34	22	3	0.066	0.126	0.017
.	19.01.15-17.54.52-1-216081	65	2	2	0	0	0	600	1	1	0	0	NA	NA	NA	32	22	502	168	165	438	81	81	2	0	3	0.004	0	0.018
.	19.01.15-17.54.52-1-216082	182	6	6	1	0	1	644	5	5	0	0	NA	NA	NA	43	56	525	172	172	472	89	83	19	2	2	0.036	0.012	0.012
.	19.01.15-17.54.53-1-216083	209	22	22	7	0	5	635	20	20	0	0	NA	NA	NA	78	49	515	173	174	458	88	89	38	43	24	0.074	0.249	0.138
.	19.01.15-17.54.53-1-216084	89	3	3	1	0	1	617	2	2	0	0	NA	NA	NA	31	33	509	170	167	450	85	82	4	4	0	0.008	0.024	0
.	19.01.15-17.54.54-1-216085	302	24	24	9	0	9	651	20	20	0	0	NA	NA	NA	82	71	531	180	173	468	94	89	46	33	8	0.087	0.183	0.046
.	19.01.15-17.54.56-1-216086	121	8	8	1	0	1	625	7	7	0	0	NA	NA	NA	41	43	518	171	167	455	86	84	6	0	12	0.012	0	0.072
.	19.01.15-17.55.05-1-216096	177	10	10	3	0	2	633	8	8	0	0	NA	NA	NA	60	51	517	171	176	457	86	90	11	12	11	0.021	0.07	0.062
.	19.01.15-17.55.25-1-216112	60	2	2	0	0	0	605	0	0	0	0	NA	NA	NA	22	19	499	167	166	442	83	80	7	0	4	0.014	0	0.024
.	19.01.15-17.55.26-1-216114	88	5	5	3	0	2	614	4	4	0	0	NA	NA	NA	27	31	508	166	170	446	82	86	6	6	7	0.012	0.036	0.041
.	19.01.15-17.55.30-1-216121	35	1	1	0	0	0	0	0	0	0	0	NA	NA	NA	8	10	493	165	165	0	0	0	0	0	0	0	0	0
.	19.01.15-17.55.33-1-216125	61	2	2	0	0	0	500	1	1	0	0	NA	NA	NA	15	26	500	169	170	361	72	67	0	0	4	0	0	0.024
.	19.01.15-17.55.34-1-216127	91	10	10	3	0	3	612	9	9	0	0	NA	NA	NA	41	33	510	168	168	449	80	83	14	12	7	0.027	0.071	0.042
.	19.01.15-17.55.38-1-216130	90	5	5	0	0	0	623	4	4	0	0	NA	NA	NA	34	40	515	173	165	453	90	80	10	5	7	0.019	0.029	0.042
.	19.01.15-17.55.42-1-216151	62	2	2	0	0	0	607	1	1	0	0	NA	NA	NA	25	22	500	168	167	443	82	82	6	0	0	0.012	0	0
.	19.01.15-17.55.42-1-216152	124	10	10	2	0	1	611	8	8	0	0	NA	NA	NA	29	27	506	167	167	447	81	83	16	8	8	0.032	0.048	0.048
.	19.01.15-17.55.43-1-216153	37	1	1	0	0	0	0	0	0	0	0	NA	NA	NA	11	9	492	165	165	0	0	0	2	0	0	0.004	0	0
.	19.01.15-17.55.45-1-216156	90	3	3	2	0	2	599	1	1	0	0	NA	NA	NA	23	15	494	167	167	436	82	81	4	3	0	0.008	0.018	0
.	19.01.15-17.55.45-1-216157	127	11	11	7	0	6	628	9	9	0	0	NA	NA	NA	36	35	511	168	169	456	84	88	18	10	10	0.035	0.06	0.059
.	19.01.15-17.55.46-1-216158	177	13	13	4	0	2	628	11	11	0	0	NA	NA	NA	58	44	510	175	172	451	89	88	17	14	12	0.033	0.08	0.07
.	19.01.15-17.55.46-1-216159	124	6	6	1	0	0	605	4	4	0	0	NA	NA	NA	37	22	503	166	166	443	79	83	15	3	0	0.03	0.018	0
.	19.01.15-17.55.55-1-216164	61	2	2	0	0	0	607	1	1	0	0	NA	NA	NA	25	25	501	170	167	441	83	83	7	0	0	0.014	0	0
.	19.01.15-17.55.56-1-216165	129	11	11	5	0	4	631	10	10	0	0	NA	NA	NA	45	47	521	171	168	464	84	83	18	28	2	0.035	0.164	0.012
.	19.01.15-17.55.56-1-216166	90	4	4	1	0	0	617	3	3	0	0	NA	NA	NA	35	37	509	170	171	448	82	87	2	10	4	0.004	0.059	0.023
.	19.01.15-17.56.00-1-216170	153	13	13	5	0	3	637	11	11	0	0	NA	NA	NA	52	50	516	174	173	462	86	89	32	3	18	0.062	0.017	0.104
.	19.01.15-17.56.03-1-216175	62	2	2	0	0	0	600	1	1	0	0	NA	NA	NA	27	23	501	171	164	438	83	79	5	2	0	0.01	0.012	0
.	19.01.15-17.56.04-1-216183	88	6	6	1	0	1	612	5	5	0	0	NA	NA	NA	32	32	508	172	165	445	86	81	6	0	8	0.012	0	0.048
.	19.01.15-17.56.08-1-216195	148	8	8	4	0	4	634	6	6	0	0	NA	NA	NA	41	47	511	178	171	457	91	86	13	13	0	0.025	0.073	0
.	19.01.15-17.56.09-1-216196	147	17	17	5	0	3	636	16	16	0	0	NA	NA	NA	52	45	519	170	169	465	87	84	25	56	14	0.048	0.329	0.083
.	19.01.15-17.56.10-1-216198	31	1	1	0	0	0	0	0	0	0	0	NA	NA	NA	9	7	490	165	165	0	0	0	0	0	0	0	0	0
.	19.01.15-17.56.13-1-216203	178	8	8	3	0	2	662	7	7	0	0	NA	NA	NA	40	74	529	183	175	474	99	89	15	14	6	0.028	0.077	0.034
.	19.01.15-17.56.16-1-216207	94	9	9	3	0	3	615	7	7	0	0	NA	NA	NA	40	38	509	172	170	442	88	85	10	6	15	0.02	0.035	0.088
.	19.01.15-17.56.17-1-216209	93	8	8	3	0	3	615	6	6	0	0	NA	NA	NA	38	37	509	170	171	447	82	86	4	23	0	0.008	0.135	0
.	19.01.15-17.56.22-1-216220	90	5	5	1	0	1	610	4	4	0	0	NA	NA	NA	32	35	508	170	170	447	82	81	18	5	0	0.035	0.029	0
.	19.01.15-17.56.22-1-216223	93	5	5	2	0	1	614	4	4	0	0	NA	NA	NA	36	29	503	172	167	444	89	81	24	0	0	0.048	0	0
.	19.01.15-17.56.29-1-216236	98	4	4	0	0	0	618	3	3	0	0	NA	NA	NA	25	32	505	169	171	451	82	85	5	5	5	0.01	0.03	0.029
.	19.01.15-17.56.31-1-216242	231	29	29	7	0	4	659	25	25	0	0	NA	NA	NA	64	75	537	175	176	474	92	93	74	22	17	0.138	0.126	0.097
.	19.01.15-17.56.36-1-216250	35	1	1	0	0	0	0	0	0	0	0	NA	NA	NA	9	11	493	167	164	0	0	0	3	0	0	0.006	0	0
.	19.01.15-17.56.38-1-216251	32	1	1	1	0	1	0	0	0	0	0	NA	NA	NA	9	7	493	165	162	0	0	0	0	2	0	0	0.012	0
.	19.01.15-17.56.38-1-216252	210	21	21	4	0	3	640	16	16	0	0	NA	NA	NA	64	57	525	177	168	464	94	82	25	23	8	0.048	0.13	0.048
.	19.01.15-17.56.39-1-216253	60	3	3	3	0	1	604	2	2	0	0	NA	NA	NA	19	20	499	167	167	442	83	79	1	5	4	0.002	0.03	0.024
.	19.01.15-17.56.39-1-216254	114	14	14	5	0	5	613	13	13	0	0	NA	NA	NA	28	30	502	168	173	444	82	87	32	7	7	0.064	0.042	0.04
.	19.01.15-17.56.40-1-216255	57	3	3	0	0	0	601	2	2	0	0	NA	NA	NA	24	18	498	166	167	438	81	82	11	0	0	0.022	0	0
.	19.01.15-17.56.41-1-216271	74	2	2	1	0	1	613	0	0	0	0	NA	NA	NA	15	25	505	165	168	451	80	82	0	1	2	0	0.006	0.012
.	19.01.15-17.56.44-1-216276	93	4	4	3	0	2	612	3	3	0	0	NA	NA	NA	37	31	506	171	167	444	86	82	10	2	9	0.02	0.012	0.054
.	19.01.15-17.56.47-1-216280	90	3	3	2	0	2	627	2	2	0	0	NA	NA	NA	26	43	514	174	168	456	88	83	2	9	0	0.004	0.052	0
.	19.01.15-17.56.54-1-216285	155	40	40	10	0	7	632	34	34	0	0	NA	NA	NA	46	44	517	170	170	459	85	88	91	33	22	0.176	0.194	0.129
.	19.01.15-17.56.55-1-216287	146	9	9	4	0	2	632	5	5	0	0	NA	NA	NA	48	49	519	173	170	457	89	86	35	3	7	0.067	0.017	0.041
.	19.01.15-17.56.56-1-216289	67	3	3	1	0	1	498	1	1	0	0	NA	NA	NA	17	19	499	166	167	356	73	69	1	0	4	0.002	0	0.024
.	19.01.15-17.57.02-1-216290	59	2	2	0	0	0	613	1	1	0	0	NA	NA	NA	27	36	507	171	171	446	84	83	6	0	3	0.012	0	0.018
.	19.01.15-17.57.04-1-216291	235	13	13	3	0	3	676	12	12	0	0	NA	NA	NA	73	92	548	175	182	491	89	96	35	16	5	0.064	0.091	0.027
.	19.01.15-17.57.05-1-216297	88	4	4	2	0	0	607	2	2	0	0	NA	NA	NA	27	21	503	165	166	444	81	82	6	8	1	0.012	0.048	0.006
.	19.01.15-17.57.10-1-216302	127	12	12	3	0	2	619	9	9	0	0	NA	NA	NA	38	37	507	169	174	445	86	88	33	6	4	0.065	0.036	0.023
.	19.01.15-17.57.10-1-216303	61	4	4	1	0	1	609	3	3	0	0	NA	NA	NA	26	26	507	167	165	448	81	80	0	7	4	0	0.042	0.024
.	19.01.15-17.57.16-1-216313	124	11	11	3	0	3	625	9	9	0	0	NA	NA	NA	44	45	513	172	173	454	83	88	19	10	9	0.037	0.058	0.052
.	19.01.15-17.57.21-1-216323	157	13	13	2	0	2	624	12	12	0	0	NA	NA	NA	51	46	518	173	168	458	84	82	44	9	16	0.085	0.052	0.095
.	19.01.15-17.57.23-1-216328	57	3	3	0	0	0	605	2	2	0	0	NA	NA	NA	24	20	500	167	166	442	83	80	9	0	1	0.018	0	0.006
.	19.01.15-17.57.23-1-216329	267	13	13	4	0	3	656	12	12	0	0	NA	NA	NA	90	73	533	179	174	469	98	89	13	17	8	0.024	0.095	0.046
.	19.01.15-17.57.29-1-216336	121	7	7	1	0	1	629	5	5	0	0	NA	NA	NA	41	49	516	169	177	454	83	92	17	16	3	0.033	0.095	0.017
.	19.01.15-17.57.35-1-216343	34	1	1	0	0	0	0	0	0	0	0	NA	NA	NA	10	14	497	165	165	0	0	0	4	0	0	0.008	0	0
.	19.01.15-17.57.37-1-216345	142	10	10	5	0	5	625	9	9	0	0	NA	NA	NA	47	44	510	176	171	447	91	87	19	5	20	0.037	0.028	0.117
.	19.01.15-17.57.37-1-216346	61	3	3	0	0	0	612	2	2	0	0	NA	NA	NA	32	28	506	170	165	449	83	80	4	5	0	0.008	0.029	0
.	19.01.15-17.57.38-1-216347	32	1	1	1	0	1	0	0	0	0	0	NA	NA	NA	15	8	494	164	163	0	0	0	0	5	0	0	0.03	0
.	19.01.15-17.57.42-1-216365	177	17	17	4	0	2	637	16	16	0	0	NA	NA	NA	69	60	521	179	173	459	92	86	47	44	5	0.09	0.246	0.029
.	19.01.15-17.57.45-1-216370	151	13	13	2	0	2	628	11	11	0	0	NA	NA	NA	40	45	514	172	172	454	87	87	21	4	5	0.041	0.023	0.029
.	19.01.15-17.57.54-1-216376	123	5	5	3	0	1	623	4	4	0	0	NA	NA	NA	49	36	509	169	171	454	84	85	2	4	6	0.004	0.024	0.035
.	19.01.15-17.57.54-1-216378	35	1	1	1	0	1	0	0	0	0	0	NA	NA	NA	10	12	498	163	164	0	0	0	1	0	0	0.002	0	0
.	19.01.15-17.57.55-1-216380	91	5	5	2	0	2	621	4	4	0	0	NA	NA	NA	32	36	512	169	168	450	87	84	9	14	0	0.018	0.083	0
.	19.01.15-17.57.56-1-216381	264	26	26	5	0	4	640	23	23	0	0	NA	NA	NA	90	66	530	173	176	465	88	87	77	23	19	0.145	0.133	0.108
.	19.01.15-17.57.57-1-216383	175	26	26	10	0	6	631	24	24	0	0	NA	NA	NA	46	47	519	170	171	458	86	87	86	25	11	0.166	0.147	0.064
.	19.01.15-17.57.58-1-216384	92	5	5	4	0	3	627	4	4	0	0	NA	NA	NA	27	38	511	172	168	457	89	81	10	6	0	0.02	0.035	0
.	19.01.15-17.58.07-1-216389	92	6	6	2	0	0	617	5	5	0	0	NA	NA	NA	30	29	505	168	169	446	82	89	15	0	4	0.03	0	0.024
.	19.01.15-17.58.13-1-216406	63	2	2	2	0	2	604	1	1	0	0	NA	NA	NA	23	22	503	167	165	443	79	82	5	0	0	0.01	0	0
.	19.01.15-17.58.14-1-216409	182	16	16	3	0	2	645	14	14	0	0	NA	NA	NA	60	61	525	176	173	467	89	89	18	20	17	0.034	0.114	0.098
.	19.01.15-17.58.16-1-216413	91	9	9	3	0	3	630	8	8	0	0	NA	NA	NA	27	39	515	171	166	464	85	81	25	0	0	0.049	0	0
.	19.01.15-17.58.19-1-216417	235	33	33	14	0	12	666	31	31	0	0	NA	NA	NA	71	74	529	181	177	473	98	95	51	51	43	0.096	0.282	0.243
.	19.01.15-17.58.21-1-216422	148	10	10	3	0	2	606	9	9	0	0	NA	NA	NA	42	29	498	171	173	434	87	85	20	7	4	0.04	0.041	0.023
.	19.01.15-17.58.24-1-216425	93	3	3	1	0	1	609	1	1	0	0	NA	NA	NA	32	25	503	169	166	445	82	82	3	3	0	0.006	0.018	0
.	19.01.15-17.58.28-1-216430	174	37	37	15	0	9	635	34	34	0	0	NA	NA	NA	55	62	528	177	170	460	91	84	96	29	26	0.182	0.164	0.153
.	19.01.15-17.58.37-1-216439	92	3	3	1	0	0	607	1	1	0	0	NA	NA	NA	38	27	504	170	166	440	86	81	3	0	9	0.006	0	0.054
.	19.01.15-17.58.39-1-216441	213	14	14	5	0	4	638	13	13	0	0	NA	NA	NA	51	51	524	171	169	467	85	86	20	15	6	0.038	0.088	0.036
.	19.01.15-17.58.42-1-216459	149	13	13	2	0	2	622	12	12	0	0	NA	NA	NA	39	34	510	172	165	451	88	83	29	19	1	0.057	0.11	0.006
.	19.01.15-17.58.46-1-216462	170	10	10	3	0	3	630	8	8	0	0	NA	NA	NA	44	51	518	175	171	456	88	86	15	6	7	0.029	0.034	0.041
.	19.01.15-17.58.47-1-216463	124	6	6	2	0	1	630	5	5	0	0	NA	NA	NA	40	44	516	176	165	458	88	84	1	15	5	0.002	0.085	0.03
.	19.01.15-17.58.48-1-216465	120	6	6	2	0	1	622	5	5	0	0	NA	NA	NA	36	36	505	172	172	450	87	85	21	3	1	0.042	0.017	0.006
.	19.01.15-17.58.54-1-216470	124	4	4	3	0	3	624	3	3	0	0	NA	NA	NA	53	44	516	169	172	452	84	88	1	4	11	0.002	0.024	0.064
.	19.01.15-17.59.09-1-216486	233	58	58	22	0	14	655	53	53	0	0	NA	NA	NA	64	80	536	178	179	470	91	94	142	33	29	0.265	0.185	0.162
.	19.01.15-17.59.10-1-216488	66	3	3	1	0	1	609	2	2	0	0	NA	NA	NA	20	28	509	166	166	447	80	82	7	3	0	0.014	0.018	0
.	19.01.15-17.59.11-1-216490	35	1	1	0	0	0	0	0	0	0	0	NA	NA	NA	10	11	496	166	162	0	0	0	0	0	0	0	0	0
.	19.01.15-17.59.11-1-216491	65	2	2	0	0	0	498	1	1	0	0	NA	NA	NA	12	20	501	164	168	358	71	69	2	0	0	0.004	0	0
.	19.01.15-17.59.12-1-216493	62	4	4	0	0	0	606	2	2	0	0	NA	NA	NA	22	21	501	171	162	439	85	82	13	0	0	0.026	0	0
.	19.01.15-17.59.12-1-216496	33	1	1	0	0	0	0	0	0	0	0	NA	NA	NA	9	10	494	167	162	0	0	0	0	1	0	0	0.006	0
.	19.01.15-17.59.13-1-216499	147	18	18	5	0	3	628	15	15	0	0	NA	NA	NA	44	45	509	175	174	450	90	88	42	34	4	0.083	0.194	0.023
.	19.01.15-17.59.13-1-216502	34	1	1	0	0	0	0	0	0	0	0	NA	NA	NA	7	15	498	164	166	0	0	0	1	0	0	0.002	0	0
.	19.01.15-17.59.15-1-216504	36	1	1	0	0	0	0	0	0	0	0	NA	NA	NA	6	12	494	167	164	0	0	0	0	0	0	0	0	0
.	19.01.15-17.59.17-1-216507	266	15	15	2	0	1	667	14	14	0	0	NA	NA	NA	77	86	536	189	174	479	102	86	14	31	25	0.026	0.164	0.144
.	19.01.15-17.59.19-1-216510	64	2	2	1	0	1	600	1	1	0	0	NA	NA	NA	22	11	497	163	164	436	80	84	4	0	0	0.008	0	0
.	19.01.15-17.59.24-1-216520	212	37	37	10	0	7	632	36	36	0	0	NA	NA	NA	63	59	525	170	177	460	84	88	62	51	23	0.118	0.3	0.13
.	19.01.15-17.59.25-1-216522	32	1	1	0	0	0	0	0	0	0	0	NA	NA	NA	11	8	495	163	163	0	0	0	2	0	0	0.004	0	0
.	19.01.15-17.59.26-1-216524	177	11	11	2	0	2	634	10	10	0	0	NA	NA	NA	49	48	517	171	173	461	85	88	0	14	12	0	0.082	0.069
.	19.01.15-17.59.27-1-216525	90	6	6	4	0	2	612	5	5	0	0	NA	NA	NA	35	29	505	168	169	443	83	86	20	3	13	0.04	0.018	0.077
.	19.01.15-17.59.28-1-216530	151	11	11	2	0	1	630	10	10	0	0	NA	NA	NA	63	48	525	169	167	462	84	84	9	14	6	0.017	0.083	0.036
.	19.01.15-17.59.31-1-216539	86	4	4	2	0	2	604	3	3	0	0	NA	NA	NA	32	19	500	166	166	442	80	82	7	12	0	0.014	0.072	0
.	19.01.15-17.59.49-1-216565	227	11	11	5	0	4	653	10	10	0	0	NA	NA	NA	72	70	537	173	173	478	86	89	25	16	6	0.047	0.092	0.035
.	19.01.15-17.59.50-1-216566	112	9	9	2	0	0	620	7	7	0	0	NA	NA	NA	36	35	510	169	169	450	85	85	22	24	11	0.043	0.142	0.065
.	19.01.15-17.59.50-1-216567	232	37	37	9	0	6	648	35	35	0	0	NA	NA	NA	78	65	524	178	176	466	90	92	71	51	35	0.135	0.287	0.199
.	19.01.15-17.59.51-1-216569	90	4	4	3	0	2	610	3	3	0	0	NA	NA	NA	29	26	506	168	165	446	82	82	3	8	0	0.006	0.048	0
.	19.01.15-17.59.52-1-216571	117	9	9	5	0	2	627	8	8	0	0	NA	NA	NA	37	39	513	169	170	455	85	87	20	5	9	0.039	0.03	0.053
.	19.01.15-17.59.54-1-216573	32	1	1	0	0	0	0	0	0	0	0	NA	NA	NA	6	8	493	164	164	0	0	0	0	0	0	0	0	0
.	19.01.15-17.59.59-1-216575	151	29	29	9	0	7	632	26	26	0	0	NA	NA	NA	50	50	521	169	173	459	83	90	69	11	28	0.132	0.065	0.162
.	19.01.15-18.00.09-1-216589	148	14	14	2	0	2	637	12	12	0	0	NA	NA	NA	60	51	516	171	177	458	88	91	16	15	7	0.031	0.088	0.04
.	19.01.15-18.00.16-1-216606	150	18	18	5	0	3	612	17	17	0	0	NA	NA	NA	44	41	510	172	172	441	85	86	50	21	4	0.098	0.122	0.023
.	19.01.15-18.00.20-1-216611	93	6	6	1	0	1	605	4	4	0	0	NA	NA	NA	38	25	497	171	170	434	85	86	25	2	0	0.05	0.012	0
.	19.01.15-18.00.27-1-216619	120	26	26	3	0	3	623	22	22	0	0	NA	NA	NA	35	41	510	171	173	452	84	87	38	11	11	0.075	0.064	0.064
.	19.01.15-18.00.29-1-216627	86	4	4	0	0	0	609	3	3	0	0	NA	NA	NA	26	24	507	167	163	447	82	80	10	4	0	0.02	0.024	0
.	19.01.15-18.00.38-1-216631	120	12	12	3	0	3	632	10	10	0	0	NA	NA	NA	38	38	509	172	170	457	88	87	23	2	8	0.045	0.012	0.047
.	19.01.15-18.00.40-1-216634	175	33	33	7	0	6	646	29	29	0	0	NA	NA	NA	48	63	526	173	177	466	88	92	70	36	10	0.133	0.208	0.056
.	19.01.15-18.00.41-1-216635	156	23	23	6	0	4	633	21	21	0	0	NA	NA	NA	45	50	520	168	175	460	83	90	48	30	2	0.092	0.179	0.011
.	19.01.15-18.00.45-1-216657	121	9	9	0	0	0	606	8	8	0	0	NA	NA	NA	37	27	504	168	168	442	83	81	19	16	3	0.038	0.095	0.018
.	19.01.15-18.00.50-1-216659	62	2	2	0	0	0	605	1	1	0	0	NA	NA	NA	30	18	500	168	163	439	84	82	4	0	2	0.008	0	0.012
.	19.01.15-18.01.00-1-216662	119	6	6	2	0	1	625	4	4	0	0	NA	NA	NA	35	49	516	174	172	455	87	83	9	2	8	0.017	0.011	0.047
.	19.01.15-18.01.06-1-216724	117	4	4	1	0	1	621	2	2	0	0	NA	NA	NA	23	36	508	172	169	448	87	86	5	0	3	0.01	0	0.018
.	19.01.15-18.01.09-1-216726	156	20	20	7	0	6	633	19	19	0	0	NA	NA	NA	56	47	517	174	169	456	89	88	54	20	4	0.104	0.115	0.024
.	19.01.15-18.01.13-1-216751	87	5	5	0	0	0	617	4	4	0	0	NA	NA	NA	15	30	509	168	166	452	84	81	0	3	5	0	0.018	0.03
.	19.01.15-18.01.15-1-216755	62	3	3	1	0	1	618	2	2	0	0	NA	NA	NA	19	33	507	169	170	451	83	84	14	0	0	0.028	0	0
.	19.01.15-18.01.25-1-216767	33	1	1	1	0	1	0	0	0	0	0	NA	NA	NA	9	8	494	164	163	0	0	0	0	0	0	0	0	0
.	19.01.15-18.01.27-1-216770	63	2	2	1	0	1	613	1	1	0	0	NA	NA	NA	24	31	514	165	165	452	80	81	5	0	0	0.01	0	0
.	19.01.15-18.01.27-1-216771	34	1	1	0	0	0	0	0	0	0	0	NA	NA	NA	4	10	495	166	162	0	0	0	0	2	0	0	0.012	0
.	19.01.15-18.01.27-1-216772	121	9	9	2	0	2	630	7	7	0	0	NA	NA	NA	38	44	514	174	169	455	89	86	22	13	2	0.043	0.075	0.012
.	19.01.15-18.01.28-1-216774	83	5	5	2	0	2	612	4	4	0	0	NA	NA	NA	27	31	502	171	171	441	85	86	3	8	11	0.006	0.047	0.064
.	19.01.15-18.01.30-1-216778	114	9	9	3	0	3	617	8	8	0	0	NA	NA	NA	35	39	510	171	171	446	85	86	14	16	10	0.027	0.094	0.058
.	19.01.15-18.01.30-1-216779	144	23	23	6	0	5	618	20	20	0	0	NA	NA	NA	46	40	513	166	174	450	81	87	34	0	30	0.066	0	0.172
.	19.01.15-18.01.33-1-216785	187	19	19	5	0	4	628	15	15	0	0	NA	NA	NA	51	47	511	173	176	453	86	89	41	29	11	0.08	0.168	0.062
.	19.01.15-18.01.42-1-216810	122	9	9	3	0	1	620	8	8	0	0	NA	NA	NA	43	40	508	172	173	447	85	88	39	8	0	0.077	0.047	0
.	19.01.15-18.01.47-1-216813	200	11	11	4	0	3	653	10	10	0	0	NA	NA	NA	48	66	525	173	181	469	87	97	18	13	6	0.034	0.075	0.033
.	19.01.15-18.01.49-1-216815	153	14	14	4	0	4	636	13	13	0	0	NA	NA	NA	34	50	527	171	165	469	87	80	41	10	10	0.078	0.058	0.061
.	19.01.15-18.01.51-1-216817	171	20	20	6	0	4	635	17	17	0	0	NA	NA	NA	68	52	518	172	175	456	88	91	81	25	10	0.156	0.145	0.057
.	19.01.15-18.01.53-1-216819	185	22	22	6	0	3	642	19	19	0	0	NA	NA	NA	53	63	528	169	179	467	84	91	59	33	12	0.112	0.195	0.067
.	19.01.15-18.01.55-1-216823	93	5	5	2	0	1	617	4	4	0	0	NA	NA	NA	31	34	507	168	172	448	83	86	13	0	6	0.026	0	0.035
.	19.01.15-18.02.28-1-216852	34	1	1	1	0	1	0	0	0	0	0	NA	NA	NA	12	13	497	166	163	0	0	0	4	0	0	0.008	0	0
.	19.01.15-18.02.31-1-216858	125	7	7	1	0	1	636	5	5	0	0	NA	NA	NA	43	53	521	173	172	462	86	88	18	1	9	0.035	0.006	0.052
.	19.01.15-18.02.35-1-216859	178	49	49	13	0	7	626	45	45	0	0	NA	NA	NA	62	48	514	176	171	449	90	87	77	49	36	0.15	0.278	0.211
.	19.01.15-18.02.41-1-216881	87	3	3	0	0	0	621	2	2	0	0	NA	NA	NA	23	36	515	167	167	456	81	84	7	0	0	0.014	0	0
.	19.01.15-18.02.43-1-216886	196	38	38	19	0	13	622	33	33	0	0	NA	NA	NA	54	43	515	173	168	452	86	84	65	51	47	0.126	0.295	0.28
.	19.01.15-18.02.48-1-216890	84	3	3	0	0	0	612	2	2	0	0	NA	NA	NA	36	23	501	171	164	445	84	83	8	0	4	0.016	0	0.024
.	19.01.15-18.02.49-1-216893	33	1	1	1	0	1	0	0	0	0	0	NA	NA	NA	5	9	495	164	163	0	0	0	0	0	0	0	0	0
.	19.01.15-18.02.49-1-216894	175	22	22	5	0	4	632	17	17	0	0	NA	NA	NA	47	48	512	176	173	455	90	87	32	22	36	0.062	0.125	0.208
.	19.01.15-18.02.51-1-216896	34	1	1	0	0	0	0	0	0	0	0	NA	NA	NA	4	10	493	166	164	0	0	0	0	0	0	0	0	0
.	19.01.15-18.02.53-1-216899	85	5	5	1	0	1	602	4	4	0	0	NA	NA	NA	23	18	501	166	164	442	79	81	12	4	0	0.024	0.024	0
.	19.01.15-18.02.54-1-216900	57	2	2	1	0	1	597	1	1	0	0	NA	NA	NA	32	14	497	164	166	435	79	83	10	0	0	0.02	0	0
.	19.01.15-18.02.57-1-216901	115	7	7	4	0	3	629	6	6	0	0	NA	NA	NA	45	45	515	174	169	454	90	85	18	15	2	0.035	0.086	0.012
.	19.01.15-18.03.05-1-216914	114	4	4	1	0	1	617	3	3	0	0	NA	NA	NA	35	26	505	169	165	448	85	84	10	2	0	0.02	0.012	0
.	19.01.15-18.03.07-1-216915	234	39	39	12	0	9	638	35	35	0	0	NA	NA	NA	53	52	521	173	171	461	88	89	127	34	24	0.244	0.197	0.14
.	19.01.15-18.03.07-1-216916	121	12	12	4	0	3	622	9	9	0	0	NA	NA	NA	32	36	513	168	168	449	87	86	31	2	1	0.06	0.012	0.006
.	19.01.15-18.03.11-1-216921	88	3	3	3	0	2	606	2	2	0	0	NA	NA	NA	19	24	505	165	167	441	83	82	5	0	9	0.01	0	0.054
.	19.01.15-18.03.19-1-216933	86	6	6	1	0	1	615	4	4	0	0	NA	NA	NA	30	30	506	170	167	448	82	85	9	4	0	0.018	0.024	0
.	19.01.15-18.03.23-1-216938	150	17	17	5	0	3	628	15	15	0	0	NA	NA	NA	41	36	507	169	173	452	86	90	47	36	10	0.093	0.213	0.058
.	19.01.15-18.03.28-1-216944	63	2	2	0	0	0	101	1	1	0	0	NA	NA	NA	16	14	499	165	163	78	11	12	5	2	0	0.01	0.012	0
.	19.01.15-18.03.34-1-216955	177	9	9	4	0	2	624	7	7	0	0	NA	NA	NA	65	49	514	171	177	447	85	92	55	0	4	0.107	0	0.023
.	19.01.15-18.03.35-1-216956	128	24	24	7	0	4	609	22	22	0	0	NA	NA	NA	38	22	498	171	166	440	88	81	52	28	19	0.104	0.164	0.114
.	19.01.15-18.03.35-1-216957	121	7	7	0	0	0	614	6	6	0	0	NA	NA	NA	36	33	506	173	167	442	87	85	10	3	0	0.02	0.017	0
.	19.01.15-18.03.38-1-216959	62	3	3	0	0	0	452	2	2	0	0	NA	NA	NA	21	11	492	168	164	326	64	62	0	1	5	0	0.006	0.03
.	19.01.15-18.03.38-1-216961	207	34	34	10	0	7	653	31	31	0	0	NA	NA	NA	63	67	534	171	175	474	87	92	52	32	19	0.097	0.187	0.109
.	19.01.15-18.03.48-1-216984	179	12	12	3	0	3	624	10	10	0	0	NA	NA	NA	52	42	510	168	177	450	84	90	15	11	3	0.029	0.065	0.017
.	19.01.15-18.03.50-1-216986	92	3	3	0	0	0	613	1	1	0	0	NA	NA	NA	41	34	505	171	171	446	84	83	3	6	0	0.006	0.035	0
.	19.01.15-18.03.56-1-216989	122	9	9	6	0	4	635	8	8	0	0	NA	NA	NA	37	53	514	177	175	459	90	86	23	13	9	0.045	0.073	0.051
.	19.01.15-18.03.59-1-216992	148	7	7	3	0	3	625	6	6	0	0	NA	NA	NA	48	41	517	169	168	458	83	84	18	5	12	0.035	0.03	0.071
.	19.01.15-18.04.00-1-216993	150	11	11	4	0	2	625	9	9	0	0	NA	NA	NA	38	43	514	170	172	454	86	85	30	31	4	0.058	0.182	0.023
.	19.01.15-18.04.06-1-217000	95	17	17	2	0	2	611	15	15	0	0	NA	NA	NA	37	29	507	168	167	448	82	81	31	11	15	0.061	0.065	0.09
.	19.01.15-18.04.11-1-217003	179	16	16	4	0	2	645	14	14	0	0	NA	NA	NA	46	61	524	177	173	464	93	88	26	18	9	0.05	0.102	0.052
.	19.01.15-18.04.15-1-217016	127	10	10	4	0	2	623	9	9	0	0	NA	NA	NA	42	47	518	170	172	450	86	87	29	7	9	0.056	0.041	0.052
.	19.01.15-18.04.16-1-217017	64	2	2	0	0	0	297	1	1	0	0	NA	NA	NA	21	17	494	171	165	211	43	43	2	2	0	0.004	0.012	0
.	19.01.15-18.04.20-1-217025	36	1	1	0	0	0	0	0	0	0	0	NA	NA	NA	10	5	492	163	163	0	0	0	0	0	1	0	0	0.006
.	19.01.15-18.04.21-1-217028	169	8	8	1	0	0	641	5	5	0	0	NA	NA	NA	52	65	530	174	174	466	86	89	13	24	2	0.025	0.138	0.011
.	19.01.15-18.04.23-1-217032	35	1	1	0	0	0	0	0	0	0	0	NA	NA	NA	11	14	495	167	165	0	0	0	0	0	0	0	0	0
.	19.01.15-18.04.26-1-217034	210	52	52	18	0	8	655	51	51	0	0	NA	NA	NA	65	71	528	181	175	470	96	89	114	79	28	0.216	0.436	0.16
.	19.01.15-18.04.26-1-217035	120	11	11	1	0	1	613	9	9	0	0	NA	NA	NA	36	28	504	169	168	442	86	85	20	14	6	0.04	0.083	0.036
.	19.01.15-18.04.27-1-217037	122	8	8	2	0	2	617	7	7	0	0	NA	NA	NA	32	32	506	170	169	450	82	85	24	5	9	0.047	0.029	0.053
.	19.01.15-18.04.28-1-217041	63	3	3	2	0	1	604	2	2	0	0	NA	NA	NA	24	16	500	165	164	442	81	81	6	9	0	0.012	0.055	0
.	19.01.15-18.04.37-1-217049	118	5	5	1	0	1	626	3	3	0	0	NA	NA	NA	43	43	513	171	172	453	88	85	13	2	0	0.025	0.012	0
.	19.01.15-18.04.38-1-217050	147	11	11	0	0	0	635	10	10	0	0	NA	NA	NA	43	54	525	170	172	464	84	87	34	38	3	0.065	0.224	0.017
.	19.01.15-18.04.40-1-217052	95	3	3	0	0	0	604	2	2	0	0	NA	NA	NA	28	21	502	165	167	445	77	82	0	0	7	0	0	0.042
.	19.01.15-18.04.44-1-217070	238	34	34	6	0	4	651	29	29	0	0	NA	NA	NA	72	69	521	183	178	459	96	96	77	55	9	0.148	0.301	0.051
.	19.01.15-18.04.46-1-217075	178	16	16	7	0	6	636	14	14	0	0	NA	NA	NA	59	51	519	173	172	461	88	87	9	13	28	0.017	0.075	0.163
.	19.01.15-18.04.47-1-217078	85	5	5	1	0	1	605	3	3	0	0	NA	NA	NA	32	22	499	171	165	438	87	80	8	0	0	0.016	0	0
.	19.01.15-18.04.47-1-217079	94	4	4	1	0	0	610	3	3	0	0	NA	NA	NA	30	28	509	166	166	447	80	83	10	0	3	0.02	0	0.018
.	19.01.15-18.04.54-1-217086	93	6	6	0	0	0	613	4	4	0	0	NA	NA	NA	21	23	502	168	166	449	83	81	9	6	0	0.018	0.036	0
.	19.01.15-18.04.55-1-217087	127	17	17	7	0	3	607	15	15	0	0	NA	NA	NA	45	32	510	170	165	444	82	81	41	25	10	0.08	0.147	0.061
.	19.01.15-18.05.03-1-217094	65	3	3	0	0	0	611	2	2	0	0	NA	NA	NA	23	23	502	169	165	444	84	83	2	1	3	0.004	0.006	0.018
.	19.01.15-18.05.04-1-217098	95	8	8	1	0	0	626	6	6	0	0	NA	NA	NA	26	38	508	173	170	452	87	87	16	0	5	0.031	0	0.029
.	19.01.15-18.05.07-1-217100	122	7	7	2	0	1	634	4	4	0	0	NA	NA	NA	42	52	519	175	171	459	91	84	31	0	8	0.06	0	0.047
.	19.01.15-18.05.14-1-217110	34	1	1	0	0	0	0	0	0	0	0	NA	NA	NA	9	11	493	167	164	0	0	0	3	0	0	0.006	0	0
.	19.01.15-18.05.16-1-217115	64	3	3	1	0	1	609	2	2	0	0	NA	NA	NA	21	21	500	168	166	444	80	85	10	0	0	0.02	0	0
.	19.01.15-18.05.17-1-217117	100	7	7	1	0	1	613	3	3	0	0	NA	NA	NA	34	31	511	170	163	450	85	78	3	6	12	0.006	0.035	0.074
.	19.01.15-18.05.18-1-217123	265	19	19	11	0	6	656	16	16	0	0	NA	NA	NA	80	77	537	177	176	479	88	89	46	23	14	0.086	0.13	0.08
.	19.01.15-18.05.28-1-217131	85	3	3	0	0	0	612	2	2	0	0	NA	NA	NA	32	24	497	173	167	442	87	83	5	0	1	0.01	0	0.006
.	19.01.15-18.05.29-1-217136	65	4	4	0	0	0	625	3	3	0	0	NA	NA	NA	20	41	511	168	175	452	83	90	4	5	1	0.008	0.03	0.006
.	19.01.15-18.05.29-1-217137	60	2	2	1	0	1	606	1	1	0	0	NA	NA	NA	23	22	501	166	168	445	80	81	5	0	0	0.01	0	0
.	19.01.15-18.05.32-1-217141	94	10	10	2	0	2	617	9	9	0	0	NA	NA	NA	21	30	505	168	170	448	84	85	2	15	3	0.004	0.089	0.018
.	19.01.15-18.05.38-1-217146	121	12	12	1	0	1	622	10	10	0	0	NA	NA	NA	41	40	512	172	169	451	87	84	11	5	23	0.021	0.029	0.136
.	19.01.15-18.05.43-1-217165	150	16	16	5	0	4	625	12	12	0	0	NA	NA	NA	53	46	516	173	170	452	85	88	25	21	5	0.048	0.121	0.029
.	19.01.15-18.05.43-1-217166	89	4	4	1	0	1	626	3	3	0	0	NA	NA	NA	29	37	511	168	171	456	85	85	18	0	3	0.035	0	0.018
.	19.01.15-18.05.43-1-217167	118	15	15	4	0	3	618	12	12	0	0	NA	NA	NA	40	32	505	169	171	446	86	86	44	37	7	0.087	0.219	0.041
.	19.01.15-18.05.44-1-217168	32	1	1	0	0	0	0	0	0	0	0	NA	NA	NA	11	8	494	164	163	0	0	0	1	0	0	0.002	0	0
.	19.01.15-18.05.46-1-217171	174	36	36	9	0	6	636	34	34	0	0	NA	NA	NA	52	50	520	170	173	461	87	88	48	69	15	0.092	0.406	0.087
.	19.01.15-18.05.47-1-217173	33	1	1	0	0	0	0	0	0	0	0	NA	NA	NA	14	7	494	163	163	0	0	0	0	0	0	0	0	0
.	19.01.15-18.05.49-1-217176	142	7	7	2	0	2	626	6	6	0	0	NA	NA	NA	56	46	514	175	170	455	88	83	2	11	10	0.004	0.063	0.059
.	19.01.15-18.05.51-1-217179	110	4	4	0	0	0	608	3	3	0	0	NA	NA	NA	38	28	501	168	172	443	82	83	7	9	0	0.014	0.054	0
.	19.01.15-18.05.54-1-217184	30	1	1	1	0	1	0	0	0	0	0	NA	NA	NA	7	8	493	165	163	0	0	0	0	0	2	0	0	0.012
.	19.01.15-18.05.56-1-217186	264	22	22	5	0	5	662	18	18	0	0	NA	NA	NA	80	83	537	176	183	475	91	96	32	18	21	0.06	0.102	0.115
.	19.01.15-18.06.00-1-217192	124	8	8	1	0	1	635	6	6	0	0	NA	NA	NA	42	45	513	172	173	457	87	91	18	3	0	0.035	0.017	0
.	19.01.15-18.06.03-1-217195	154	14	14	2	0	2	628	11	11	0	0	NA	NA	NA	41	50	512	175	176	451	88	89	21	13	14	0.041	0.074	0.08
.	19.01.15-18.06.08-1-217200	39	1	1	0	0	0	496	0	0	0	0	NA	NA	NA	22	11	498	163	163	361	67	68	3	0	0	0.006	0	0
.	19.01.15-18.06.08-1-217202	253	32	32	9	0	6	670	27	27	0	0	NA	NA	NA	81	91	539	189	176	480	99	91	76	41	34	0.141	0.217	0.193
.	19.01.15-18.06.15-1-217217	112	24	24	12	0	8	638	22	22	0	0	NA	NA	NA	35	57	524	172	174	462	87	89	73	16	8	0.139	0.093	0.046
.	19.01.15-18.06.16-1-217220	35	1	1	0	0	0	0	0	0	0	0	NA	NA	NA	10	11	493	168	163	0	0	0	0	0	1	0	0	0.006
.	19.01.15-18.06.19-1-217224	61	2	2	0	0	0	614	1	1	0	0	NA	NA	NA	17	29	502	170	170	444	84	86	8	0	0	0.016	0	0
.	19.01.15-18.06.20-1-217228	122	10	10	1	0	1	624	8	8	0	0	NA	NA	NA	35	38	514	169	168	459	82	83	7	8	9	0.014	0.047	0.054
.	19.01.15-18.06.24-1-217233	176	14	14	4	0	3	651	10	10	0	0	NA	NA	NA	59	74	528	183	176	467	91	93	40	12	6	0.076	0.066	0.034
.	19.01.15-18.06.28-1-217241	215	20	20	4	0	4	653	18	18	0	0	NA	NA	NA	68	70	531	175	177	472	90	91	44	17	24	0.083	0.097	0.136
.	19.01.15-18.06.32-1-217252	32	1	1	0	0	0	0	0	0	0	0	NA	NA	NA	10	10	497	163	163	0	0	0	0	0	0	0	0	0
.	19.01.15-18.06.33-1-217253	127	11	11	2	0	1	635	10	10	0	0	NA	NA	NA	34	45	510	175	173	456	91	88	13	42	6	0.025	0.24	0.035
.	19.01.15-18.06.35-1-217257	31	1	1	0	0	0	0	0	0	0	0	NA	NA	NA	4	16	500	165	164	0	0	0	0	0	0	0	0	0
.	19.01.15-18.06.37-1-217259	140	5	5	1	0	1	620	4	4	0	0	NA	NA	NA	35	33	511	171	164	455	86	79	8	0	8	0.016	0	0.049
.	19.01.15-18.06.43-1-217283	64	2	2	0	0	0	500	0	0	0	0	NA	NA	NA	19	15	498	165	165	365	68	67	0	0	3	0	0	0.018
.	19.01.15-18.06.46-1-217287	61	2	2	0	0	0	613	1	1	0	0	NA	NA	NA	28	22	503	169	163	443	87	83	9	0	0	0.018	0	0
.	19.01.15-18.06.52-1-217290	62	6	6	2	0	2	598	5	5	0	0	NA	NA	NA	28	19	499	170	163	436	84	78	17	0	12	0.034	0	0.074
.	19.01.15-18.06.54-1-217293	143	9	9	5	0	3	620	7	7	0	0	NA	NA	NA	46	37	507	174	169	450	87	83	17	16	6	0.034	0.092	0.036
.	19.01.15-18.06.55-1-217295	285	62	62	21	0	12	648	54	54	0	0	NA	NA	NA	90	72	528	176	181	466	91	91	151	59	42	0.286	0.335	0.232
.	19.01.15-18.06.55-1-217296	85	5	5	1	0	1	624	4	4	0	0	NA	NA	NA	27	39	509	172	171	454	86	84	8	8	0	0.016	0.047	0
.	19.01.15-18.07.00-1-217304	32	1	1	0	0	0	0	0	0	0	0	NA	NA	NA	9	12	495	164	166	0	0	0	0	0	0	0	0	0
.	19.01.15-18.07.01-1-217305	89	4	4	2	0	1	611	3	3	0	0	NA	NA	NA	28	30	503	172	168	444	84	83	3	10	1	0.006	0.058	0.006
.	19.01.15-18.07.01-1-217306	64	2	2	0	0	0	620	1	1	0	0	NA	NA	NA	22	31	509	168	167	453	83	84	6	0	0	0.012	0	0
.	19.01.15-18.07.04-1-217311	35	1	1	1	0	1	0	0	0	0	0	NA	NA	NA	9	7	493	163	164	0	0	0	1	0	0	0.002	0	0
.	19.01.15-18.07.09-1-217316	58	2	2	0	0	0	49	1	1	0	0	NA	NA	NA	13	18	501	165	165	34	6	9	3	0	2	0.006	0	0.012
.	19.01.15-18.07.09-1-217317	119	18	18	4	0	3	609	16	16	0	0	NA	NA	NA	37	30	509	168	166	447	80	82	41	20	0	0.081	0.119	0
.	19.01.15-18.07.10-1-217318	95	4	4	1	0	1	609	2	2	0	0	NA	NA	NA	34	23	500	169	167	441	83	85	0	16	1	0	0.095	0.006
.	19.01.15-18.07.15-1-217328	149	24	24	4	0	4	615	21	21	0	0	NA	NA	NA	58	35	508	173	167	445	87	83	38	12	11	0.075	0.069	0.066
.	19.01.15-18.07.15-1-217329	61	2	2	0	0	0	610	1	1	0	0	NA	NA	NA	22	28	499	170	172	441	84	85	0	4	0	0	0.024	0
.	19.01.15-18.07.15-1-217330	63	2	2	0	0	0	620	1	1	0	0	NA	NA	NA	14	28	507	167	167	454	83	83	2	3	0	0.004	0.018	0
.	19.01.15-18.07.17-1-217334	175	20	20	5	0	4	622	18	18	0	0	NA	NA	NA	52	45	518	171	169	450	86	86	51	17	7	0.098	0.099	0.041
.	19.01.15-18.07.20-1-217338	33	1	1	1	0	1	0	0	0	0	0	NA	NA	NA	2	7	492	165	163	0	0	0	0	0	1	0	0	0.006
.	19.01.15-18.07.22-1-217343	59	2	2	0	0	0	251	1	1	0	0	NA	NA	NA	23	14	497	167	163	185	37	29	2	0	0	0.004	0	0
.	19.01.15-18.07.27-1-217348	62	2	2	1	0	1	607	1	1	0	0	NA	NA	NA	28	28	505	167	169	444	79	84	4	2	0	0.008	0.012	0
.	19.01.15-18.07.29-1-217351	214	28	28	8	0	5	643	24	24	0	0	NA	NA	NA	62	62	525	169	181	464	86	93	48	39	21	0.091	0.231	0.116
.	19.01.15-18.07.30-1-217353	154	11	11	3	0	3	630	10	10	0	0	NA	NA	NA	45	49	513	177	172	455	90	85	22	7	12	0.043	0.04	0.07
.	19.01.15-18.07.32-1-217355	178	34	34	10	0	3	634	32	32	0	0	NA	NA	NA	48	48	520	171	170	466	82	86	54	67	19	0.104	0.392	0.112
.	19.01.15-18.07.42-1-217380	125	5	5	1	0	1	621	4	4	0	0	NA	NA	NA	46	39	514	167	171	456	80	85	11	1	0	0.021	0.006	0
.	19.01.15-18.07.46-1-217383	113	15	15	4	0	3	629	14	14	0	0	NA	NA	NA	31	48	520	171	170	457	86	86	34	1	1	0.065	0.006	0.006
.	19.01.15-18.07.54-1-217385	262	13	13	5	0	2	657	11	11	0	0	NA	NA	NA	82	69	532	179	171	474	95	88	33	37	8	0.062	0.207	0.047
.	19.01.15-18.07.54-1-217386	213	11	11	4	0	3	652	9	9	0	0	NA	NA	NA	67	67	526	175	179	468	90	94	14	27	11	0.027	0.154	0.061
.	19.01.15-18.08.01-1-217391	217	38	38	14	0	12	640	33	33	0	0	NA	NA	NA	71	62	527	173	175	461	91	88	102	52	32	0.194	0.301	0.183
.	19.01.15-18.08.01-1-217392	65	2	2	1	0	1	605	1	1	0	0	NA	NA	NA	30	22	503	166	166	445	79	81	4	4	0	0.008	0.024	0
.	19.01.15-18.08.15-1-217420	34	1	1	0	0	0	0	0	0	0	0	NA	NA	NA	5	10	494	164	165	0	0	0	0	0	0	0	0	0
.	19.01.15-18.08.16-1-217421	155	21	21	6	0	6	627	19	19	0	0	NA	NA	NA	47	41	513	170	171	451	88	88	36	16	5	0.07	0.094	0.029
.	19.01.15-18.08.16-1-217422	67	3	3	1	0	1	616	2	2	0	0	NA	NA	NA	24	29	501	171	170	443	87	86	9	0	4	0.018	0	0.024
.	19.01.15-18.08.19-1-217429	146	14	14	5	0	5	642	12	12	0	0	NA	NA	NA	49	55	522	176	170	466	90	86	24	17	8	0.046	0.097	0.047
.	19.01.15-18.08.22-1-217431	58	2	2	0	0	0	200	1	1	0	0	NA	NA	NA	16	19	499	165	168	146	27	27	2	0	2	0.004	0	0.012
.	19.01.15-18.08.22-1-217433	207	17	17	3	0	2	655	15	15	0	0	NA	NA	NA	64	76	541	174	174	481	90	84	16	16	16	0.03	0.092	0.092
.	19.01.15-18.08.28-1-217445	119	15	15	8	0	7	640	13	13	0	0	NA	NA	NA	39	57	522	180	168	465	93	82	29	31	10	0.056	0.172	0.06
.	19.01.15-18.08.31-1-217454	185	10	10	4	0	3	650	9	9	0	0	NA	NA	NA	45	60	524	176	173	468	90	92	9	20	4	0.017	0.114	0.023
.	19.01.15-18.08.33-1-217456	92	7	7	2	0	2	610	6	6	0	0	NA	NA	NA	30	23	499	171	166	442	85	83	14	0	3	0.028	0	0.018
.	19.01.15-18.08.34-1-217457	119	5	5	1	0	1	617	4	4	0	0	NA	NA	NA	34	31	505	172	167	450	84	83	5	0	2	0.01	0	0.012
.	19.01.15-18.08.47-1-217481	36	1	1	0	0	0	0	0	0	0	0	NA	NA	NA	14	17	497	167	166	0	0	0	6	0	0	0.012	0	0
.	19.01.15-18.08.48-1-217482	119	6	6	2	0	1	626	3	3	0	0	NA	NA	NA	41	40	510	171	172	449	88	89	28	5	0	0.055	0.029	0
.	19.01.15-18.08.50-1-217483	96	7	7	2	0	1	621	6	6	0	0	NA	NA	NA	26	32	509	169	167	455	84	82	15	4	0	0.029	0.024	0
.	19.01.15-18.08.51-1-217485	185	6	6	3	0	2	632	5	5	0	0	NA	NA	NA	54	49	516	176	170	458	89	85	11	5	3	0.021	0.028	0.018
.	19.01.15-18.08.53-1-217489	177	23	23	7	0	6	648	22	22	0	0	NA	NA	NA	39	70	528	177	178	465	92	91	53	6	8	0.1	0.034	0.045
.	19.01.15-18.08.55-1-217493	178	12	12	4	0	4	651	11	11	0	0	NA	NA	NA	52	61	523	175	176	470	88	93	31	15	12	0.059	0.086	0.068
.	19.01.15-18.08.57-1-217494	239	21	21	9	0	7	647	17	17	0	0	NA	NA	NA	63	70	526	178	179	468	88	91	36	45	18	0.068	0.253	0.101
.	19.01.15-18.08.58-1-217496	83	5	5	0	0	0	615	4	4	0	0	NA	NA	NA	22	27	508	166	166	452	82	81	9	0	10	0.018	0	0.06
.	19.01.15-18.09.00-1-217498	210	23	23	6	0	6	642	20	20	0	0	NA	NA	NA	66	55	516	179	173	461	93	88	34	21	9	0.066	0.117	0.052
.	19.01.15-18.09.09-1-217511	115	8	8	3	0	3	619	5	5	0	0	NA	NA	NA	33	36	507	171	171	447	86	86	22	0	7	0.043	0	0.041
.	19.01.15-18.09.09-1-217513	210	38	38	9	0	7	640	35	35	0	0	NA	NA	NA	61	59	527	174	171	466	88	86	92	23	29	0.175	0.132	0.17
.	19.01.15-18.09.11-1-217515	119	4	4	1	0	1	621	3	3	0	0	NA	NA	NA	47	35	511	168	169	453	83	85	7	2	2	0.014	0.012	0.012
.	19.01.15-18.09.19-1-217528	33	1	1	0	0	0	0	0	0	0	0	NA	NA	NA	9	9	495	165	162	0	0	0	0	0	1	0	0	0.006
.	19.01.15-18.09.22-1-217534	205	26	26	3	0	2	643	23	23	0	0	NA	NA	NA	56	57	520	171	179	463	88	92	41	16	22	0.079	0.094	0.123
.	19.01.15-18.09.28-1-217547	178	8	8	4	0	3	630	7	7	0	0	NA	NA	NA	50	55	520	176	172	454	89	87	16	3	5	0.031	0.017	0.029
.	19.01.15-18.09.28-1-217548	33	1	1	1	0	1	0	0	0	0	0	NA	NA	NA	12	15	497	168	163	0	0	0	3	0	0	0.006	0	0
.	19.01.15-18.09.30-1-217551	147	28	28	10	0	9	621	25	25	0	0	NA	NA	NA	49	42	511	174	170	448	88	85	55	31	11	0.108	0.178	0.065
.	19.01.15-18.09.31-1-217553	164	20	20	3	0	3	626	17	17	0	0	NA	NA	NA	40	45	515	172	171	455	86	85	41	18	9	0.08	0.105	0.053
.	19.01.15-18.09.31-1-217554	322	29	29	10	0	8	671	26	26	0	0	NA	NA	NA	114	96	541	179	189	478	91	102	26	37	35	0.048	0.207	0.185
.	19.01.15-18.09.39-1-217557	213	17	17	6	0	5	641	14	14	0	0	NA	NA	NA	71	59	521	175	176	459	89	93	28	17	24	0.054	0.097	0.136
.	19.01.15-18.09.39-1-217558	59	4	4	2	0	1	601	3	3	0	0	NA	NA	NA	21	20	494	170	169	438	81	82	6	0	7	0.012	0	0.041
.	19.01.15-18.09.49-1-217583	115	5	5	3	0	2	630	3	3	0	0	NA	NA	NA	41	44	518	169	170	464	81	85	9	2	0	0.017	0.012	0
.	19.01.15-18.10.00-1-217588	35	1	1	0	0	0	0	0	0	0	0	NA	NA	NA	8	10	495	166	162	0	0	0	4	0	0	0.008	0	0
.	19.01.15-18.10.03-1-217597	101	7	7	3	0	3	619	5	5	0	0	NA	NA	NA	48	37	507	172	171	444	88	87	25	6	0	0.049	0.035	0
.	19.01.15-18.10.04-1-217603	120	19	19	6	0	5	621	17	17	0	0	NA	NA	NA	47	40	510	169	174	448	86	87	52	11	2	0.102	0.065	0.011
.	19.01.15-18.10.07-1-217604	178	11	11	0	0	0	638	9	9	0	0	NA	NA	NA	55	59	519	174	179	460	86	92	11	14	10	0.021	0.08	0.056
.	19.01.15-18.10.09-1-217607	61	2	2	0	0	0	302	1	1	0	0	NA	NA	NA	20	16	497	166	166	222	41	39	7	0	0	0.014	0	0
.	19.01.15-18.10.13-1-217610	93	9	9	1	0	0	601	7	7	0	0	NA	NA	NA	40	24	497	172	168	434	86	81	32	0	0	0.064	0	0
.	19.01.15-18.10.15-1-217616	35	1	1	0	0	0	0	0	0	0	0	NA	NA	NA	9	11	494	166	164	0	0	0	0	0	0	0	0	0
.	19.01.15-18.10.16-1-217619	91	3	3	2	0	1	616	2	2	0	0	NA	NA	NA	37	29	508	166	168	449	82	85	4	2	3	0.008	0.012	0.018
.	19.01.15-18.10.18-1-217630	87	3	3	1	0	1	601	2	2	0	0	NA	NA	NA	32	20	501	168	164	441	81	79	6	0	4	0.012	0	0.024
.	19.01.15-18.10.20-1-217635	118	7	7	2	0	1	623	6	6	0	0	NA	NA	NA	39	37	512	169	169	454	85	84	22	7	3	0.043	0.041	0.018
.	19.01.15-18.10.23-1-217640	85	4	4	2	0	2	607	3	3	0	0	NA	NA	NA	27	22	502	169	164	445	82	80	3	4	0	0.006	0.024	0
.	19.01.15-18.10.24-1-217641	351	24	24	11	0	7	677	21	21	0	0	NA	NA	NA	99	100	539	192	182	477	103	97	65	32	10	0.121	0.167	0.055
.	19.01.15-18.10.31-1-217656	94	13	13	4	0	3	613	11	11	0	0	NA	NA	NA	38	28	502	169	170	445	83	85	15	18	4	0.03	0.107	0.024
.	19.01.15-18.10.32-1-217657	235	13	13	2	0	2	667	12	12	0	0	NA	NA	NA	74	90	542	175	186	482	89	96	33	27	1	0.061	0.154	0.005
.	19.01.15-18.10.32-1-217659	218	17	17	4	0	4	641	16	16	0	0	NA	NA	NA	64	58	522	172	177	463	85	93	46	10	13	0.088	0.058	0.073
.	19.01.15-18.10.34-1-217660	94	4	4	3	0	3	607	3	3	0	0	NA	NA	NA	35	21	502	169	163	443	85	79	0	6	3	0	0.036	0.018
.	19.01.15-18.10.39-1-217665	92	10	10	4	0	1	616	9	9	0	0	NA	NA	NA	31	41	510	174	170	449	83	84	34	1	0	0.067	0.006	0
.	19.01.15-18.10.39-1-217667	69	3	3	0	0	0	612	2	2	0	0	NA	NA	NA	23	24	499	169	169	443	84	85	3	8	0	0.006	0.047	0
.	19.01.15-18.10.43-1-217684	61	2	2	1	0	1	252	1	1	0	0	NA	NA	NA	16	19	503	166	163	188	31	33	2	0	2	0.004	0	0.012
.	19.01.15-18.10.50-1-217692	251	26	26	6	0	4	648	24	24	0	0	NA	NA	NA	73	71	533	176	175	468	94	86	44	12	14	0.083	0.068	0.08
.	19.01.15-18.10.54-1-217695	59	2	2	1	0	1	603	1	1	0	0	NA	NA	NA	29	20	499	168	166	437	83	83	7	0	0	0.014	0	0
.	19.01.15-18.10.55-1-217696	96	8	8	1	0	1	613	6	6	0	0	NA	NA	NA	21	29	499	173	170	442	87	84	12	0	8	0.024	0	0.047
.	19.01.15-18.10.58-1-217698	91	7	7	5	0	2	613	5	5	0	0	NA	NA	NA	25	27	503	171	166	447	85	81	28	11	0	0.056	0.064	0
.	19.01.15-18.11.01-1-217701	38	1	1	1	0	1	0	0	0	0	0	NA	NA	NA	11	15	497	166	165	0	0	0	0	0	0	0	0	0
.	19.01.15-18.11.02-1-217702	64	2	2	0	0	0	250	1	1	0	0	NA	NA	NA	17	21	502	166	166	185	32	33	4	0	0	0.008	0	0
.	19.01.15-18.11.03-1-217704	359	37	37	14	0	9	681	35	35	0	0	NA	NA	NA	107	97	547	184	179	490	98	93	62	76	17	0.113	0.413	0.095
.	19.01.15-18.11.05-1-217713	63	2	2	1	0	1	100	1	1	0	0	NA	NA	NA	29	11	496	166	162	74	14	12	7	0	0	0.014	0	0
.	19.01.15-18.11.07-1-217716	115	8	8	1	0	1	624	7	7	0	0	NA	NA	NA	39	44	510	176	171	448	89	87	12	20	0	0.024	0.114	0
.	19.01.15-18.11.13-1-217721	34	1	1	1	0	1	0	0	0	0	0	NA	NA	NA	13	10	496	164	163	0	0	0	0	0	0	0	0	0
.	19.01.15-18.11.13-1-217722	229	25	25	5	0	5	645	22	22	0	0	NA	NA	NA	74	60	523	176	174	463	89	93	45	27	17	0.086	0.153	0.098
.	19.01.15-18.11.14-1-217727	127	27	27	8	0	8	611	26	26	0	0	NA	NA	NA	60	37	514	168	168	450	78	83	53	10	6	0.103	0.06	0.036
.	19.01.15-18.11.15-1-217728	156	16	16	7	0	5	621	14	14	0	0	NA	NA	NA	38	42	512	176	167	450	88	83	35	12	9	0.068	0.068	0.054
.	19.01.15-18.11.16-1-217731	61	2	2	0	0	0	609	1	1	0	0	NA	NA	NA	18	24	500	170	167	445	84	80	6	0	0	0.012	0	0
.	19.01.15-18.11.18-1-217734	146	10	10	6	0	4	633	9	9	0	0	NA	NA	NA	56	45	514	171	173	458	86	89	18	5	19	0.035	0.029	0.11
.	19.01.15-18.11.29-1-217750	38	1	1	1	0	1	0	0	0	0	0	NA	NA	NA	12	11	495	164	165	0	0	0	0	0	4	0	0	0.024
.	19.01.15-18.11.32-1-217755	149	34	34	10	0	9	641	27	27	0	0	NA	NA	NA	42	55	521	176	171	461	92	88	74	20	15	0.142	0.114	0.088
.	19.01.15-18.11.32-1-217756	59	3	3	1	0	1	600	2	2	0	0	NA	NA	NA	30	19	498	166	168	437	80	83	12	0	0	0.024	0	0
.	19.01.15-18.11.33-1-217757	261	22	22	9	0	5	652	20	20	0	0	NA	NA	NA	70	66	528	177	174	469	92	91	54	15	8	0.102	0.085	0.046
.	19.01.15-18.11.40-1-217763	121	18	18	6	0	6	613	16	16	0	0	NA	NA	NA	41	35	513	166	169	446	82	85	47	7	16	0.092	0.042	0.095
.	19.01.15-18.11.44-1-217779	60	2	2	1	0	1	610	1	1	0	0	NA	NA	NA	17	20	502	168	163	449	81	80	1	2	0	0.002	0.012	0
.	19.01.15-18.11.46-1-217782	92	5	5	0	0	0	606	2	2	0	0	NA	NA	NA	24	20	500	170	163	442	83	81	7	0	0	0.014	0	0
.	19.01.15-18.11.51-1-217788	151	9	9	2	0	2	628	7	7	0	0	NA	NA	NA	62	49	516	174	172	453	89	86	13	10	5	0.025	0.057	0.029
.	19.01.15-18.11.59-1-217795	182	46	46	8	0	5	627	44	44	0	0	NA	NA	NA	57	45	514	174	170	454	88	85	98	13	14	0.191	0.075	0.082
.	19.01.15-18.12.01-1-217797	181	35	35	8	0	3	630	33	33	0	0	NA	NA	NA	53	49	517	173	172	454	88	88	80	12	10	0.155	0.069	0.058
.	19.01.15-18.12.03-1-217798	93	5	5	1	0	1	616	3	3	0	0	NA	NA	NA	23	29	505	167	170	451	81	84	10	3	1	0.02	0.018	0.006
.	19.01.15-18.12.07-1-217807	140	7	7	4	0	4	630	5	5	0	0	NA	NA	NA	37	45	513	172	173	455	87	88	21	2	0	0.041	0.012	0
.	19.01.15-18.12.13-1-217812	131	9	9	4	0	4	631	8	8	0	0	NA	NA	NA	51	50	520	173	170	459	88	84	28	3	6	0.054	0.017	0.035
.	19.01.15-18.12.16-1-217820	296	22	22	7	0	5	654	18	18	0	0	NA	NA	NA	89	65	522	178	178	467	92	95	35	19	20	0.067	0.107	0.112
.	19.01.15-18.12.18-1-217824	61	2	2	0	0	0	607	1	1	0	0	NA	NA	NA	21	20	499	169	165	442	84	81	2	0	2	0.004	0	0.012
.	19.01.15-18.12.23-1-217843	93	10	10	1	0	1	603	7	7	0	0	NA	NA	NA	31	25	500	169	169	438	83	82	17	6	17	0.034	0.036	0.101
.	19.01.15-18.12.32-1-217854	88	4	4	1	0	1	632	3	3	0	0	NA	NA	NA	34	46	516	173	170	457	89	86	9	5	0	0.017	0.029	0
.	19.01.15-18.12.32-1-217855	61	2	2	1	0	1	612	1	1	0	0	NA	NA	NA	21	23	502	168	166	443	84	85	3	7	0	0.006	0.042	0
.	19.01.15-18.12.39-1-217860	294	58	58	10	0	9	645	55	55	0	0	NA	NA	NA	84	60	533	170	170	472	88	85	110	77	33	0.206	0.453	0.194
.	19.01.15-18.12.43-1-217878	179	39	39	12	0	8	634	32	32	0	0	NA	NA	NA	62	56	519	177	173	455	92	87	95	32	29	0.183	0.181	0.168
.	19.01.15-18.12.49-1-217882	113	13	13	1	0	1	617	11	11	0	0	NA	NA	NA	42	34	508	172	167	448	85	84	24	6	2	0.047	0.035	0.012
.	19.01.15-18.12.52-1-217884	91	5	5	1	0	1	614	4	4	0	0	NA	NA	NA	18	31	506	170	168	448	81	85	0	4	8	0	0.024	0.048
.	19.01.15-18.12.55-1-217887	180	13	13	3	0	2	638	11	11	0	0	NA	NA	NA	69	55	520	175	173	462	88	88	37	14	4	0.071	0.08	0.023
.	19.01.15-18.12.58-1-217889	93	6	6	3	0	1	621	5	5	0	0	NA	NA	NA	28	32	505	170	170	450	85	86	17	6	0	0.034	0.035	0
.	19.01.15-18.13.00-1-217890	149	26	26	9	0	7	640	23	23	0	0	NA	NA	NA	48	53	522	170	174	465	86	89	73	34	25	0.14	0.2	0.144
.	19.01.15-18.13.14-1-217908	148	19	19	8	0	7	631	18	18	0	0	NA	NA	NA	47	55	528	173	167	466	84	81	35	23	7	0.066	0.133	0.042
.	19.01.15-18.13.15-1-217912	112	7	7	2	0	2	623	6	6	0	0	NA	NA	NA	40	39	508	171	173	450	84	89	25	0	2	0.049	0	0.012
.	19.01.15-18.13.19-1-217919	135	11	11	4	0	2	636	8	8	0	0	NA	NA	NA	38	45	512	172	174	458	88	90	38	25	7	0.074	0.145	0.04
.	19.01.15-18.13.19-1-217920	57	2	2	0	0	0	593	1	1	0	0	NA	NA	NA	24	12	493	166	166	432	81	80	3	0	0	0.006	0	0
.	19.01.15-18.13.31-1-217938	205	26	26	6	0	5	643	25	25	0	0	NA	NA	NA	60	63	524	175	177	464	89	90	69	34	1	0.132	0.194	0.006
.	19.01.15-18.13.34-1-217944	144	11	11	3	0	3	620	8	8	0	0	NA	NA	NA	46	38	512	169	170	452	83	85	23	12	6	0.045	0.071	0.035
.	19.01.15-18.13.38-1-217947	32	1	1	1	0	1	0	0	0	0	0	NA	NA	NA	10	4	488	164	165	0	0	0	5	0	0	0.01	0	0
.	19.01.15-18.13.40-1-217948	64	3	3	2	0	1	609	2	2	0	0	NA	NA	NA	17	23	501	169	166	443	82	84	8	0	1	0.016	0	0.006
.	19.01.15-18.13.45-1-217968	92	3	3	1	0	1	619	2	2	0	0	NA	NA	NA	31	35	511	169	168	452	83	84	0	5	8	0	0.03	0.048
.	19.01.15-18.13.46-1-217970	92	4	4	3	0	3	620	3	3	0	0	NA	NA	NA	38	38	510	167	174	453	80	87	7	4	0	0.014	0.024	0
.	19.01.15-18.13.48-1-217971	207	30	30	13	0	7	656	27	27	0	0	NA	NA	NA	75	77	536	181	173	476	93	87	75	41	22	0.14	0.227	0.127
.	19.01.15-18.13.50-1-217972	249	42	42	12	0	11	650	37	37	0	0	NA	NA	NA	70	69	530	179	173	469	95	86	82	33	22	0.155	0.184	0.127
.	19.01.15-18.13.56-1-217979	120	20	20	8	0	5	622	17	17	0	0	NA	NA	NA	57	39	514	170	168	455	83	84	59	19	16	0.115	0.112	0.095
.	19.01.15-18.14.00-1-217984	117	16	16	2	0	1	627	15	15	0	0	NA	NA	NA	35	41	510	173	171	455	86	86	22	31	13	0.043	0.179	0.076
.	19.01.15-18.14.01-1-217985	64	3	3	2	0	2	607	1	1	0	0	NA	NA	NA	21	18	498	166	167	443	83	81	10	0	0	0.02	0	0
.	19.01.15-18.14.02-1-217986	218	18	18	4	0	3	646	15	15	0	0	NA	NA	NA	66	60	523	173	177	464	91	91	23	21	12	0.044	0.121	0.068
.	19.01.15-18.14.06-1-217993	181	75	75	22	0	22	623	71	71	0	0	NA	NA	NA	61	55	525	176	167	450	91	82	151	35	23	0.288	0.199	0.138
.	19.01.15-18.14.16-1-218005	64	2	2	0	0	0	98	0	0	0	0	NA	NA	NA	20	14	497	166	164	67	18	13	0	5	1	0	0.03	0.006
.	19.01.15-18.14.18-1-218010	147	13	13	1	0	0	638	11	11	0	0	NA	NA	NA	50	55	529	170	169	470	85	83	47	8	0	0.089	0.047	0
.	19.01.15-18.14.24-1-218027	152	14	14	10	0	7	634	12	12	0	0	NA	NA	NA	57	57	521	173	176	457	86	91	37	7	11	0.071	0.04	0.062
.	19.01.15-18.14.33-1-218037	141	13	13	7	0	6	620	11	11	0	0	NA	NA	NA	44	38	512	170	169	448	89	83	41	7	11	0.08	0.041	0.065
.	19.01.15-18.14.35-1-218039	63	4	4	4	0	4	601	3	3	0	0	NA	NA	NA	33	22	499	169	167	436	84	81	6	0	5	0.012	0	0.03
.	19.01.15-18.14.37-1-218044	122	15	15	4	0	3	610	12	12	0	0	NA	NA	NA	53	34	507	172	168	444	83	83	36	8	2	0.071	0.047	0.012
.	19.01.15-18.14.39-1-218047	185	10	10	2	0	2	627	9	9	0	0	NA	NA	NA	52	50	521	171	171	458	86	83	16	3	6	0.031	0.018	0.035
.	19.01.15-18.14.51-1-218067	114	11	11	1	0	1	619	9	9	0	0	NA	NA	NA	39	38	509	171	171	447	88	84	15	10	5	0.029	0.058	0.029
.	19.01.15-18.14.51-1-218068	183	17	17	6	0	4	642	16	16	0	0	NA	NA	NA	43	62	525	173	177	466	85	91	37	7	20	0.07	0.04	0.113
.	19.01.15-18.14.54-1-218071	207	15	15	2	0	1	641	13	13	0	0	NA	NA	NA	63	52	522	169	174	469	83	89	29	12	15	0.056	0.071	0.086
.	19.01.15-18.14.56-1-218073	120	10	10	2	0	2	621	9	9	0	0	NA	NA	NA	41	40	511	171	171	450	86	85	26	8	3	0.051	0.047	0.018
.	19.01.15-18.15.07-1-218089	151	9	9	3	0	3	634	8	8	0	0	NA	NA	NA	43	44	515	168	174	460	84	90	30	11	5	0.058	0.065	0.029
.	19.01.15-18.15.07-1-218090	179	35	35	11	0	9	629	30	30	0	0	NA	NA	NA	53	53	519	174	173	454	89	86	78	22	14	0.15	0.126	0.081
.	19.01.15-18.15.08-1-218092	60	3	3	1	0	1	615	2	2	0	0	NA	NA	NA	19	30	511	167	165	453	81	81	4	0	5	0.008	0	0.03
.	19.01.15-18.15.13-1-218097	122	18	18	2	0	2	622	16	16	0	0	NA	NA	NA	43	44	513	176	168	449	90	83	29	17	1	0.057	0.097	0.006
.	19.01.15-18.15.25-1-218113	98	6	6	0	0	0	618	5	5	0	0	NA	NA	NA	27	28	506	167	168	451	82	85	14	3	0	0.028	0.018	0
.	19.01.15-18.15.30-1-218119	176	43	43	14	0	11	619	40	40	0	0	NA	NA	NA	48	40	515	172	166	453	84	82	110	39	21	0.214	0.227	0.127
.	19.01.15-18.15.30-1-218120	93	4	4	0	0	0	616	3	3	0	0	NA	NA	NA	23	31	508	167	169	449	82	85	2	3	0	0.004	0.018	0
.	19.01.15-18.15.42-1-218142	66	2	2	0	0	0	604	0	0	0	0	NA	NA	NA	34	27	501	169	170	438	84	82	4	0	1	0.008	0	0.006
.	19.01.15-18.15.44-1-218144	179	20	20	5	0	4	646	18	18	0	0	NA	NA	NA	57	64	525	180	172	467	89	90	29	36	23	0.055	0.2	0.134
.	19.01.15-18.15.47-1-218146	34	1	1	1	0	1	0	0	0	0	0	NA	NA	NA	14	10	493	167	163	0	0	0	0	0	0	0	0	0
.	19.01.15-18.15.49-1-218148	146	17	17	6	0	4	639	12	12	0	0	NA	NA	NA	37	50	519	175	169	463	90	86	39	17	13	0.075	0.097	0.077
.	19.01.15-18.15.50-1-218149	354	25	25	9	0	5	686	23	23	0	0	NA	NA	NA	90	108	551	185	185	488	99	99	78	17	24	0.142	0.092	0.13
.	19.01.15-18.15.59-1-218152	179	15	15	2	0	2	638	14	14	0	0	NA	NA	NA	52	51	520	174	170	461	90	87	27	14	10	0.052	0.08	0.059
.	19.01.15-18.15.59-1-218153	119	9	9	2	0	1	628	8	8	0	0	NA	NA	NA	43	45	516	171	171	456	86	86	41	10	2	0.079	0.058	0.012
.	19.01.15-18.16.08-1-218162	91	3	3	1	0	1	617	2	2	0	0	NA	NA	NA	32	36	509	172	168	447	86	84	6	3	0	0.012	0.017	0
.	19.01.15-18.16.12-1-218167	94	3	3	1	0	1	617	2	2	0	0	NA	NA	NA	45	35	513	167	168	452	83	82	4	0	1	0.008	0	0.006
.	19.01.15-18.16.24-1-218194	172	53	53	15	0	10	633	51	51	0	0	NA	NA	NA	49	46	513	173	173	456	88	89	82	68	25	0.16	0.393	0.145
.	19.01.15-18.16.28-1-218204	83	5	5	0	0	0	620	3	3	0	0	NA	NA	NA	16	30	505	170	168	450	85	85	11	0	0	0.022	0	0
.	19.01.15-18.16.29-1-218206	147	24	24	4	0	2	632	23	23	0	0	NA	NA	NA	32	46	512	177	170	455	93	84	51	30	7	0.1	0.169	0.041
.	19.01.15-18.16.29-1-218207	60	2	2	1	0	1	250	0	0	0	0	NA	NA	NA	19	15	498	166	164	182	33	35	1	3	0	0.002	0.018	0
.	19.01.15-18.16.30-1-218209	91	6	6	4	0	1	608	5	5	0	0	NA	NA	NA	31	22	499	169	167	436	87	85	12	13	0	0.024	0.077	0
.	19.01.15-18.16.32-1-218217	147	9	9	1	0	1	623	8	8	0	0	NA	NA	NA	48	37	512	172	166	452	88	83	24	6	0	0.047	0.035	0
.	19.01.15-18.16.40-1-218223	123	8	8	1	0	1	614	6	6	0	0	NA	NA	NA	28	28	505	168	168	447	83	84	11	9	3	0.022	0.054	0.018
.	19.01.15-18.16.42-1-218239	175	18	18	6	0	3	628	17	17	0	0	NA	NA	NA	69	46	518	170	171	459	85	84	44	29	18	0.085	0.171	0.105
.	19.01.15-18.16.44-1-218242	115	7	7	3	0	2	622	6	6	0	0	NA	NA	NA	34	37	507	172	171	448	86	88	11	3	4	0.022	0.017	0.023
.	19.01.15-18.16.45-1-218243	64	2	2	1	0	1	506	1	1	0	0	NA	NA	NA	15	16	498	165	166	373	66	67	3	0	0	0.006	0	0
.	19.01.15-18.16.53-1-218247	234	23	23	4	0	2	632	20	20	0	0	NA	NA	NA	75	49	521	170	171	459	86	87	41	29	23	0.079	0.171	0.135
.	19.01.15-18.16.58-1-218252	87	5	5	1	0	0	625	4	4	0	0	NA	NA	NA	37	38	513	171	167	455	85	85	6	9	0	0.012	0.053	0
.	19.01.15-18.17.02-1-218254	115	8	8	0	0	0	614	7	7	0	0	NA	NA	NA	31	33	510	168	168	449	83	82	16	6	2	0.031	0.036	0.012
.	19.01.15-18.17.05-1-218260	59	2	2	0	0	0	447	1	1	0	0	NA	NA	NA	16	13	493	166	167	315	66	66	3	0	0	0.006	0	0
.	19.01.15-18.17.10-1-218269	149	12	12	5	0	3	630	10	10	0	0	NA	NA	NA	58	44	520	169	168	459	86	85	11	9	13	0.021	0.053	0.077
.	19.01.15-18.17.12-1-218274	151	12	12	3	0	3	634	11	11	0	0	NA	NA	NA	54	53	524	171	171	464	86	84	44	4	4	0.084	0.023	0.023
.	19.01.15-18.17.16-1-218282	117	7	7	3	0	3	622	6	6	0	0	NA	NA	NA	35	37	508	174	168	450	90	82	9	12	2	0.018	0.069	0.012
.	19.01.15-18.17.18-1-218286	115	12	12	2	0	1	628	11	11	0	0	NA	NA	NA	35	42	510	174	171	451	90	87	16	9	18	0.031	0.052	0.105
.	19.01.15-18.17.23-1-218294	115	7	7	1	0	1	619	6	6	0	0	NA	NA	NA	25	31	506	170	168	447	88	84	12	2	4	0.024	0.012	0.024
.	19.01.15-18.17.25-1-218298	148	11	11	9	0	4	629	9	9	0	0	NA	NA	NA	37	42	517	169	169	460	85	84	21	5	10	0.041	0.03	0.059
.	19.01.15-18.17.36-1-218312	119	4	4	1	0	1	624	3	3	0	0	NA	NA	NA	32	39	510	174	168	450	90	84	10	0	0	0.02	0	0
.	19.01.15-18.17.38-1-218314	371	48	48	12	0	10	695	43	43	0	0	NA	NA	NA	108	115	562	187	179	499	102	94	113	67	21	0.201	0.358	0.117
.	19.01.15-18.17.38-1-218315	65	5	5	1	0	1	617	4	4	0	0	NA	NA	NA	29	33	511	167	168	452	83	82	6	7	5	0.012	0.042	0.03
.	19.01.15-18.17.42-1-218331	119	7	7	3	0	2	612	6	6	0	0	NA	NA	NA	38	37	513	171	166	447	83	82	12	7	5	0.023	0.041	0.03
.	19.01.15-18.17.43-1-218333	30	1	1	0	0	0	0	0	0	0	0	NA	NA	NA	15	12	495	165	165	0	0	0	2	0	0	0.004	0	0
.	19.01.15-18.17.47-1-218334	64	2	2	0	0	0	351	1	1	0	0	NA	NA	NA	16	14	496	164	167	257	47	47	0	2	0	0	0.012	0
.	19.01.15-18.18.02-1-218340	227	34	34	8	0	7	644	31	31	0	0	NA	NA	NA	71	65	530	171	177	469	86	89	48	53	32	0.091	0.31	0.181
.	19.01.15-18.18.02-1-218341	32	1	1	0	0	0	0	0	0	0	0	NA	NA	NA	9	4	492	163	162	0	0	0	1	0	0	0.002	0	0
.	19.01.15-18.18.03-1-218342	115	8	8	1	0	1	625	6	6	0	0	NA	NA	NA	43	43	521	167	168	457	82	86	18	0	3	0.035	0	0.018
.	19.01.15-18.18.08-1-218346	32	1	1	0	0	0	0	0	0	0	0	NA	NA	NA	9	12	494	166	165	0	0	0	2	0	0	0.004	0	0
.	19.01.15-18.18.15-1-218353	58	2	2	1	0	1	142	1	1	0	0	NA	NA	NA	13	27	507	166	167	94	23	25	5	2	0	0.01	0.012	0
.	19.01.15-18.18.15-1-218354	34	1	1	0	0	0	0	0	0	0	0	NA	NA	NA	12	12	495	167	163	0	0	0	0	0	4	0	0	0.025
.	19.01.15-18.18.19-1-218361	69	3	3	2	0	1	614	1	1	0	0	NA	NA	NA	28	28	504	172	165	450	83	81	8	6	0	0.016	0.035	0
.	19.01.15-18.18.21-1-218364	35	1	1	1	0	1	0	0	0	0	0	NA	NA	NA	4	12	496	166	163	0	0	0	0	0	0	0	0	0
.	19.01.15-18.18.25-1-218375	96	9	9	0	0	0	616	8	8	0	0	NA	NA	NA	29	33	510	170	166	450	86	80	18	5	2	0.035	0.029	0.012
.	19.01.15-18.18.26-1-218377	152	13	13	2	0	1	639	10	10	0	0	NA	NA	NA	40	55	523	171	174	465	84	90	16	22	9	0.031	0.129	0.052
.	19.01.15-18.18.29-1-218381	274	18	18	12	0	7	666	13	13	0	0	NA	NA	NA	81	78	535	174	182	475	91	100	61	24	4	0.114	0.138	0.022
.	19.01.15-18.18.30-1-218385	95	9	9	2	0	2	619	7	7	0	0	NA	NA	NA	39	33	510	168	168	449	84	86	12	12	9	0.024	0.071	0.054
.	19.01.15-18.18.35-1-218388	227	46	46	9	0	8	639	44	44	0	0	NA	NA	NA	66	55	519	174	175	458	90	91	125	41	20	0.241	0.236	0.114
.	19.01.15-18.18.37-1-218391	197	34	34	8	0	1	642	29	29	0	0	NA	NA	NA	62	62	529	172	174	469	84	89	68	53	17	0.129	0.308	0.098
.	19.01.15-18.19.06-1-218421	118	10	10	2	0	1	621	9	9	0	0	NA	NA	NA	37	38	512	169	170	454	82	85	23	8	2	0.045	0.047	0.012
.	19.01.15-18.19.09-1-218422	128	14	14	4	0	3	615	12	12	0	0	NA	NA	NA	36	37	510	172	168	442	86	87	28	11	8	0.055	0.064	0.048
.	19.01.15-18.19.16-1-218434	57	2	2	0	0	0	0	1	1	0	0	NA	NA	NA	12	25	504	165	169	0	0	0	3	1	0	0.006	0.006	0
.	19.01.15-18.19.18-1-218438	211	13	13	4	0	3	665	11	11	0	0	NA	NA	NA	54	84	539	176	182	477	91	97	18	19	4	0.033	0.108	0.022
.	19.01.15-18.19.20-1-218440	88	4	4	2	0	2	617	3	3	0	0	NA	NA	NA	24	35	513	167	168	454	82	81	6	2	0	0.012	0.012	0
.	19.01.15-18.19.27-1-218451	89	4	4	1	0	1	627	3	3	0	0	NA	NA	NA	27	35	512	169	167	456	87	84	3	16	2	0.006	0.095	0.012
.	19.01.15-18.19.29-1-218453	93	11	11	4	0	4	613	10	10	0	0	NA	NA	NA	31	28	503	170	168	444	85	84	26	10	6	0.052	0.059	0.036
.	19.01.15-18.19.29-1-218456	198	30	30	9	0	7	633	26	26	0	0	NA	NA	NA	60	46	514	173	172	456	91	86	38	51	21	0.074	0.295	0.122
.	19.01.15-18.19.36-1-218464	123	10	10	2	0	1	618	9	9	0	0	NA	NA	NA	40	39	515	170	167	452	84	82	23	9	1	0.045	0.053	0.006
.	19.01.15-18.19.36-1-218467	262	31	31	10	0	9	645	28	28	0	0	NA	NA	NA	90	71	527	182	175	465	91	89	104	14	32	0.197	0.077	0.183
.	19.01.15-18.19.38-1-218468	178	17	17	4	0	3	649	15	15	0	0	NA	NA	NA	52	64	526	176	175	465	92	92	43	29	21	0.082	0.165	0.12
.	19.01.15-18.19.51-1-218492	59	2	2	0	0	0	607	1	1	0	0	NA	NA	NA	28	27	504	169	167	438	86	83	9	0	0	0.018	0	0
.	19.01.15-18.19.53-1-218496	320	30	30	8	0	5	682	26	26	0	0	NA	NA	NA	100	101	546	188	180	486	102	94	91	11	17	0.167	0.059	0.094
.	19.01.15-18.19.54-1-218497	199	21	21	8	0	7	650	19	19	0	0	NA	NA	NA	62	63	523	173	180	466	88	96	49	37	4	0.094	0.214	0.022
.	19.01.15-18.19.57-1-218501	184	8	8	3	0	3	629	6	6	0	0	NA	NA	NA	57	51	509	176	179	447	88	94	31	9	8	0.061	0.051	0.045
.	19.01.15-18.20.05-1-218515	177	17	17	4	0	4	628	16	16	0	0	NA	NA	NA	51	48	512	179	170	452	92	84	61	3	16	0.119	0.017	0.094
.	19.01.15-18.20.06-1-218519	181	10	10	6	0	4	648	8	8	0	0	NA	NA	NA	52	64	528	175	174	469	88	91	14	5	3	0.027	0.029	0.017
.	19.01.15-18.20.22-1-218540	205	47	47	16	0	11	647	43	43	0	0	NA	NA	NA	51	63	530	172	174	472	86	89	81	80	32	0.153	0.465	0.184
.	19.01.15-18.20.26-1-218551	148	7	7	1	0	1	615	6	6	0	0	NA	NA	NA	45	31	508	167	169	446	83	86	11	14	0	0.022	0.084	0
.	19.01.15-18.20.34-1-218563	150	18	18	6	0	3	628	15	15	0	0	NA	NA	NA	46	41	512	170	172	457	86	85	47	17	18	0.092	0.1	0.105
.	19.01.15-18.20.35-1-218564	87	5	5	0	0	0	612	4	4	0	0	NA	NA	NA	33	28	504	167	170	444	82	86	15	2	0	0.03	0.012	0
.	19.01.15-18.20.37-1-218568	120	16	16	7	0	5	623	14	14	0	0	NA	NA	NA	41	47	518	175	167	453	87	83	53	12	19	0.102	0.069	0.114
.	19.01.15-18.20.43-1-218587	92	7	7	1	0	0	611	5	5	0	0	NA	NA	NA	43	29	511	169	162	450	83	78	10	9	8	0.02	0.053	0.049
.	19.01.15-18.20.44-1-218590	209	26	26	10	0	9	635	24	24	0	0	NA	NA	NA	58	52	521	177	167	462	90	83	55	36	19	0.106	0.203	0.114
.	19.01.15-18.20.49-1-218591	264	44	44	8	0	7	677	37	37	0	0	NA	NA	NA	76	99	551	182	179	489	96	92	76	61	44	0.138	0.335	0.246
.	19.01.15-18.20.52-1-218593	212	38	38	8	0	4	639	35	35	0	0	NA	NA	NA	48	58	527	171	173	465	86	88	63	22	22	0.12	0.129	0.127
.	19.01.15-18.20.56-1-218594	181	21	21	8	0	6	652	19	19	0	0	NA	NA	NA	63	67	532	177	171	475	91	86	28	43	7	0.053	0.243	0.041
.	19.01.15-18.21.02-1-218599	87	3	3	1	0	1	601	1	1	0	0	NA	NA	NA	22	18	500	165	166	442	78	81	8	0	0	0.016	0	0
.	19.01.15-18.21.06-1-218609	149	19	19	9	0	5	640	17	17	0	0	NA	NA	NA	47	58	526	172	173	467	85	88	45	34	21	0.086	0.198	0.121
.	19.01.15-18.21.07-1-218610	34	1	1	1	0	1	0	0	0	0	0	NA	NA	NA	8	9	495	164	163	0	0	0	2	0	0	0.004	0	0
.	19.01.15-18.21.10-1-218617	181	40	40	12	0	9	634	35	35	0	0	NA	NA	NA	62	57	524	173	173	460	86	88	103	28	21	0.197	0.162	0.121
.	19.01.15-18.21.16-1-218626	206	10	10	2	0	2	636	9	9	0	0	NA	NA	NA	68	54	515	174	178	450	92	94	30	4	17	0.058	0.023	0.096
.	19.01.15-18.21.33-1-218645	58	2	2	0	0	0	615	1	1	0	0	NA	NA	NA	19	26	507	166	166	451	82	82	4	0	3	0.008	0	0.018
.	19.01.15-18.21.36-1-218647	59	2	2	2	0	2	614	1	1	0	0	NA	NA	NA	22	28	504	172	165	443	88	83	1	0	2	0.002	0	0.012
.	19.01.15-18.21.36-1-218648	179	14	14	3	0	2	651	12	12	0	0	NA	NA	NA	48	73	536	176	174	471	90	90	29	6	15	0.054	0.034	0.086
.	19.01.15-18.21.47-1-218669	62	3	3	2	0	2	202	2	2	0	0	NA	NA	NA	13	14	496	166	165	153	21	28	0	2	0	0	0.012	0
.	19.01.15-18.21.50-1-218671	115	12	12	2	0	2	619	11	11	0	0	NA	NA	NA	40	34	513	169	165	455	83	81	29	13	5	0.057	0.077	0.03
.	19.01.15-18.21.51-1-218672	63	4	4	1	0	0	612	3	3	0	0	NA	NA	NA	24	26	506	166	167	449	82	81	9	3	0	0.018	0.018	0
.	19.01.15-18.21.56-1-218675	91	5	5	3	0	2	620	4	4	0	0	NA	NA	NA	38	42	506	178	171	444	91	85	10	1	0	0.02	0.006	0
.	19.01.15-18.22.04-1-218686	86	3	3	4	0	3	617	2	2	0	0	NA	NA	NA	29	32	507	170	168	448	86	83	13	0	0	0.026	0	0
.	19.01.15-18.22.04-1-218687	261	27	27	9	0	6	665	23	23	0	0	NA	NA	NA	83	85	543	179	176	482	94	89	67	29	17	0.123	0.162	0.097
.	19.01.15-18.22.10-1-218693	35	1	1	1	0	1	0	0	0	0	0	NA	NA	NA	7	19	501	164	167	0	0	0	2	0	0	0.004	0	0
.	19.01.15-18.22.12-1-218697	212	56	56	10	0	6	646	50	50	0	0	NA	NA	NA	57	60	522	176	175	466	92	88	86	62	38	0.165	0.352	0.217
.	19.01.15-18.22.13-1-218698	64	2	2	0	0	0	615	1	1	0	0	NA	NA	NA	19	27	506	167	167	446	84	85	4	0	2	0.008	0	0.012
.	19.01.15-18.22.14-1-218700	115	7	7	1	0	1	615	4	4	0	0	NA	NA	NA	40	35	510	168	170	448	82	85	15	4	0	0.029	0.024	0
.	19.01.15-18.22.14-1-218701	57	2	2	0	0	0	451	1	1	0	0	NA	NA	NA	14	18	495	170	166	328	62	61	1	3	0	0.002	0.018	0
.	19.01.15-18.22.17-1-218706	214	17	17	4	0	4	654	15	15	0	0	NA	NA	NA	62	69	527	178	177	466	94	94	41	8	3	0.078	0.045	0.017
.	19.01.15-18.22.26-1-218722	209	28	28	14	0	9	634	26	26	0	0	NA	NA	NA	65	57	520	179	171	456	92	86	80	58	8	0.154	0.324	0.047
.	19.01.15-18.22.26-1-218725	64	2	2	0	0	0	622	1	1	0	0	NA	NA	NA	22	36	512	170	167	455	83	84	7	3	0	0.014	0.018	0
.	19.01.15-18.22.27-1-218726	90	7	7	2	0	2	619	6	6	0	0	NA	NA	NA	32	34	508	169	170	448	84	87	22	5	0	0.043	0.03	0
.	19.01.15-18.22.32-1-218735	36	1	1	0	0	0	0	0	0	0	0	NA	NA	NA	13	5	492	163	163	0	0	0	0	0	1	0	0	0.006
.	19.01.15-18.22.35-1-218740	156	19	19	3	0	3	624	16	16	0	0	NA	NA	NA	47	48	513	175	173	446	91	87	34	11	16	0.066	0.063	0.092
.	19.01.15-18.22.35-1-218741	33	1	1	0	0	0	0	0	0	0	0	NA	NA	NA	8	8	493	164	164	0	0	0	0	0	0	0	0	0
.	19.01.15-18.22.38-1-218742	119	5	5	5	0	4	617	4	4	0	0	NA	NA	NA	25	31	510	168	166	452	81	84	20	3	0	0.039	0.018	0
.	19.01.15-18.22.40-1-218759	148	16	16	4	0	2	628	12	12	0	0	NA	NA	NA	58	43	511	170	175	456	81	91	36	15	7	0.07	0.088	0.04
.	19.01.15-18.22.53-1-218766	210	38	38	9	0	8	632	36	36	0	0	NA	NA	NA	62	49	514	175	173	451	93	88	66	42	14	0.128	0.24	0.081
.	19.01.15-18.23.06-1-218773	234	12	12	3	0	3	661	9	9	0	0	NA	NA	NA	67	79	540	174	178	478	89	94	18	3	22	0.033	0.017	0.124
.	19.01.15-18.23.06-1-218774	62	2	2	0	0	0	609	0	0	0	0	NA	NA	NA	22	24	499	173	165	441	87	81	0	8	7	0	0.046	0.042
.	19.01.15-18.23.10-1-218778	67	2	2	1	0	0	608	1	1	0	0	NA	NA	NA	30	22	504	167	164	448	81	79	7	2	0	0.014	0.012	0
.	19.01.15-18.23.29-1-218801	124	12	12	6	0	4	615	10	10	0	0	NA	NA	NA	56	46	513	175	171	444	87	84	27	16	2	0.053	0.091	0.012
.	19.01.15-18.23.30-1-218803	63	2	2	0	0	0	305	1	1	0	0	NA	NA	NA	9	20	500	168	165	227	40	38	2	0	0	0.004	0	0
.	19.01.15-18.23.35-1-218807	63	5	5	1	0	1	608	4	4	0	0	NA	NA	NA	27	23	505	166	165	445	82	81	11	1	4	0.022	0.006	0.024
.	19.01.15-18.23.40-1-218812	179	23	23	6	0	5	638	21	21	0	0	NA	NA	NA	56	57	518	176	176	454	92	92	70	41	14	0.135	0.233	0.08
.	19.01.15-18.23.42-1-218830	150	5	5	3	0	2	629	4	4	0	0	NA	NA	NA	54	46	513	173	173	447	90	92	4	11	6	0.008	0.064	0.035
.	19.01.15-18.23.50-1-218835	142	12	12	3	0	3	627	11	11	0	0	NA	NA	NA	48	45	514	172	172	457	85	85	18	11	11	0.035	0.064	0.064
.	19.01.15-18.23.51-1-218838	60	2	2	0	0	0	609	1	1	0	0	NA	NA	NA	20	19	504	164	164	448	82	79	0	0	6	0	0	0.037
.	19.01.15-18.23.56-1-218841	118	4	4	0	0	0	610	3	3	0	0	NA	NA	NA	35	23	498	169	169	439	86	85	1	2	4	0.002	0.012	0.024
.	19.01.15-18.23.58-1-218845	68	5	5	3	0	2	611	3	3	0	0	NA	NA	NA	19	19	498	167	167	442	85	84	11	5	3	0.022	0.03	0.018
.	19.01.15-18.24.06-1-218857	198	36	36	6	0	4	640	33	33	0	0	NA	NA	NA	56	54	525	175	167	465	93	82	71	47	16	0.135	0.269	0.096
.	19.01.15-18.24.12-1-218865	210	39	39	12	0	8	637	35	35	0	0	NA	NA	NA	66	62	525	176	174	457	92	88	95	47	19	0.181	0.267	0.109
.	19.01.15-18.24.16-1-218870	115	6	6	3	0	3	616	5	5	0	0	NA	NA	NA	32	32	508	170	167	449	83	84	0	19	1	0	0.112	0.006
.	19.01.15-18.24.19-1-218877	148	16	16	4	0	2	640	13	13	0	0	NA	NA	NA	53	51	518	173	173	460	89	91	53	30	0	0.102	0.173	0
.	19.01.15-18.24.23-1-218882	61	2	2	0	0	0	609	1	1	0	0	NA	NA	NA	26	25	503	169	166	444	84	81	1	2	0	0.002	0.012	0
.	19.01.15-18.24.24-1-218884	33	1	1	0	0	0	0	0	0	0	0	NA	NA	NA	11	9	495	163	164	0	0	0	0	0	0	0	0	0
.	19.01.15-18.24.27-1-218892	95	7	7	2	0	2	610	6	6	0	0	NA	NA	NA	43	33	511	168	167	443	84	83	16	7	0	0.031	0.042	0
.	19.01.15-18.24.29-1-218898	299	23	23	7	0	3	661	22	22	0	0	NA	NA	NA	93	73	529	178	179	475	92	94	38	34	33	0.072	0.191	0.184
.	19.01.15-18.24.34-1-218905	150	26	26	10	0	7	628	23	23	0	0	NA	NA	NA	46	45	518	172	168	462	85	81	78	23	12	0.151	0.134	0.071
.	19.01.15-18.24.37-1-218907	121	13	13	3	0	2	621	11	11	0	0	NA	NA	NA	35	37	508	172	170	445	89	87	14	10	6	0.028	0.058	0.035
.	19.01.15-18.24.38-1-218909	120	15	15	3	0	3	615	14	14	0	0	NA	NA	NA	34	31	513	167	164	455	80	80	30	14	7	0.058	0.084	0.043
.	19.01.15-18.24.46-1-218928	197	9	9	1	0	1	632	7	7	0	0	NA	NA	NA	75	50	516	177	170	456	92	84	17	18	7	0.033	0.102	0.041
.	19.01.15-18.24.53-1-218929	86	5	5	2	0	2	619	4	4	0	0	NA	NA	NA	30	34	508	167	172	450	82	87	5	3	5	0.01	0.018	0.029
.	19.01.15-18.25.17-1-218955	115	7	7	0	0	0	635	5	5	0	0	NA	NA	NA	32	45	517	171	170	461	87	87	9	11	0	0.017	0.064	0
.	19.01.15-18.25.18-1-218956	121	6	6	3	0	2	626	5	5	0	0	NA	NA	NA	25	40	509	170	174	452	87	87	16	12	6	0.031	0.071	0.034
.	19.01.15-18.25.18-1-218959	62	2	2	0	0	0	611	1	1	0	0	NA	NA	NA	18	23	500	170	166	444	87	80	0	4	3	0	0.024	0.018
.	19.01.15-18.25.25-1-218967	65	5	5	2	0	1	615	3	3	0	0	NA	NA	NA	22	30	502	174	167	446	85	84	10	8	1	0.02	0.046	0.006
.	19.01.15-18.25.27-1-218969	175	27	27	7	0	5	636	22	22	0	0	NA	NA	NA	56	48	520	172	169	461	88	87	44	39	14	0.085	0.227	0.083
.	19.01.15-18.25.30-1-218973	90	3	3	2	0	2	607	2	2	0	0	NA	NA	NA	26	29	500	171	171	446	79	82	2	4	0	0.004	0.023	0
.	19.01.15-18.25.37-1-218979	155	12	12	4	0	3	616	10	10	0	0	NA	NA	NA	40	31	508	168	168	449	82	85	37	10	0	0.073	0.06	0
.	19.01.15-18.25.38-1-218980	148	11	11	2	0	2	615	9	9	0	0	NA	NA	NA	40	34	506	168	173	447	84	84	10	17	4	0.02	0.101	0.023
.	19.01.15-18.25.44-1-219001	207	29	29	5	0	5	640	26	26	0	0	NA	NA	NA	75	64	531	175	171	465	89	86	72	41	7	0.136	0.234	0.041
.	19.01.15-18.25.46-1-219003	95	4	4	0	0	0	618	3	3	0	0	NA	NA	NA	32	33	509	167	170	450	83	85	7	2	4	0.014	0.012	0.024
.	19.01.15-18.25.48-1-219005	239	19	19	7	0	4	644	17	17	0	0	NA	NA	NA	80	65	526	182	170	465	93	86	46	36	13	0.087	0.198	0.076
.	19.01.15-18.25.48-1-219006	170	13	13	1	0	1	634	11	11	0	0	NA	NA	NA	43	49	515	172	175	457	88	89	26	2	4	0.05	0.012	0.023
.	19.01.15-18.25.51-1-219009	66	6	6	2	0	1	616	5	5	0	0	NA	NA	NA	29	31	503	168	173	446	83	87	14	6	1	0.028	0.036	0.006
.	19.01.15-18.26.01-1-219022	177	12	12	2	0	0	640	10	10	0	0	NA	NA	NA	33	53	522	173	171	465	87	88	27	13	0	0.052	0.075	0
.	19.01.15-18.26.02-1-219024	95	12	12	2	0	1	618	10	10	0	0	NA	NA	NA	34	35	512	168	168	449	83	86	32	12	6	0.062	0.071	0.036
.	19.01.15-18.26.03-1-219025	153	10	10	3	0	2	619	9	9	0	0	NA	NA	NA	48	32	507	169	169	450	84	85	26	0	12	0.051	0	0.071
.	19.01.15-18.26.10-1-219031	147	28	28	5	0	4	619	23	23	0	0	NA	NA	NA	45	37	516	164	170	457	79	83	69	12	5	0.134	0.073	0.029
.	19.01.15-18.26.13-1-219035	125	9	9	1	0	1	633	8	8	0	0	NA	NA	NA	49	47	519	169	172	461	83	89	30	1	5	0.058	0.006	0.029
.	19.01.15-18.26.24-1-219051	35	1	1	1	0	1	0	0	0	0	0	NA	NA	NA	6	9	493	164	165	0	0	0	0	0	1	0	0	0.006
.	19.01.15-18.26.29-1-219070	180	12	12	6	0	3	645	11	11	0	0	NA	NA	NA	51	63	518	179	179	461	90	94	20	12	19	0.039	0.067	0.106
.	19.01.15-18.26.30-1-219072	100	13	13	3	0	1	613	11	11	0	0	NA	NA	NA	35	30	507	167	169	449	83	81	25	13	6	0.049	0.078	0.036
.	19.01.15-18.26.31-1-219082	117	5	5	0	0	0	623	3	3	0	0	NA	NA	NA	44	42	516	166	173	458	80	85	10	2	4	0.019	0.012	0.023
.	19.01.15-18.26.32-1-219083	150	6	6	0	0	0	631	5	5	0	0	NA	NA	NA	40	45	506	176	176	448	91	92	10	12	3	0.02	0.068	0.017
.	19.01.15-18.26.38-1-219087	123	9	9	2	0	1	611	6	6	0	0	NA	NA	NA	42	36	510	169	170	447	83	81	21	2	1	0.041	0.012	0.006
.	19.01.15-18.26.44-1-219105	150	14	14	4	0	4	632	13	13	0	0	NA	NA	NA	43	47	518	172	170	459	88	85	15	16	8	0.029	0.093	0.047
.	19.01.15-18.26.44-1-219107	115	8	8	1	0	1	608	6	6	0	0	NA	NA	NA	49	30	507	166	170	445	82	81	21	5	2	0.041	0.03	0.012
.	19.01.15-18.26.50-1-219110	34	1	1	0	0	0	0	0	0	0	0	NA	NA	NA	8	7	493	164	163	0	0	0	0	2	0	0	0.012	0
.	19.01.15-18.26.52-1-219113	154	22	22	7	0	5	625	20	20	0	0	NA	NA	NA	34	35	507	171	170	451	87	87	63	2	16	0.124	0.012	0.094
.	19.01.15-18.26.52-1-219114	146	17	17	6	0	5	635	15	15	0	0	NA	NA	NA	34	47	517	175	168	463	90	82	41	24	7	0.079	0.137	0.042
.	19.01.15-18.27.02-1-219119	142	15	15	4	0	3	621	14	14	0	0	NA	NA	NA	31	35	513	166	169	454	80	87	22	15	14	0.043	0.09	0.083
.	19.01.15-18.27.03-1-219120	60	4	4	0	0	0	612	3	3	0	0	NA	NA	NA	25	25	502	168	168	442	87	83	0	7	3	0	0.042	0.018
.	19.01.15-18.27.03-1-219121	61	2	2	0	0	0	616	0	0	0	0	NA	NA	NA	24	30	505	171	167	448	85	83	0	1	1	0	0.006	0.006
.	19.01.15-18.27.05-1-219125	33	1	1	1	0	1	0	0	0	0	0	NA	NA	NA	12	14	496	165	166	0	0	0	3	0	0	0.006	0	0
.	19.01.15-18.27.07-1-219126	127	21	21	8	0	6	613	20	20	0	0	NA	NA	NA	38	36	507	168	174	442	82	89	71	9	2	0.14	0.054	0.011
.	19.01.15-18.27.08-1-219127	143	10	10	2	0	2	621	9	9	0	0	NA	NA	NA	40	37	503	174	173	448	89	84	27	1	7	0.054	0.006	0.04
.	19.01.15-18.27.18-1-219141	62	3	3	2	0	2	610	2	2	0	0	NA	NA	NA	28	32	507	168	170	450	80	80	6	0	4	0.012	0	0.024
.	19.01.15-18.27.23-1-219147	62	3	3	2	0	1	609	2	2	0	0	NA	NA	NA	27	29	504	170	168	444	84	81	6	0	10	0.012	0	0.06
.	19.01.15-18.27.23-1-219148	91	7	7	0	0	0	619	5	5	0	0	NA	NA	NA	29	35	507	173	168	448	87	84	18	15	0	0.036	0.087	0
.	19.01.15-18.27.35-1-219160	87	4	4	1	0	1	634	3	3	0	0	NA	NA	NA	25	50	513	170	180	455	85	94	6	0	5	0.012	0	0.028
.	19.01.15-18.27.39-1-219161	122	15	15	2	0	2	620	13	13	0	0	NA	NA	NA	49	42	510	171	174	445	86	89	41	13	3	0.08	0.076	0.017
.	19.01.15-18.27.43-1-219180	231	29	29	8	0	6	664	27	27	0	0	NA	NA	NA	57	83	536	180	180	476	92	96	84	13	5	0.157	0.072	0.028
.	19.01.15-18.27.43-1-219181	266	45	45	11	0	9	650	42	42	0	0	NA	NA	NA	81	66	524	182	173	464	97	89	103	75	16	0.197	0.412	0.092
.	19.01.15-18.27.45-1-219183	84	5	5	3	0	2	609	4	4	0	0	NA	NA	NA	31	26	503	169	167	442	84	83	3	11	1	0.006	0.065	0.006
.	19.01.15-18.27.46-1-219184	150	16	16	2	0	2	632	12	12	0	0	NA	NA	NA	39	44	517	167	173	458	84	90	29	5	13	0.056	0.03	0.075
.	19.01.15-18.27.47-1-219186	69	2	2	0	0	0	613	1	1	0	0	NA	NA	NA	28	27	507	165	168	444	84	85	10	0	0	0.02	0	0
.	19.01.15-18.27.54-1-219192	60	2	2	0	0	0	199	1	1	0	0	NA	NA	NA	16	17	498	169	163	141	31	27	0	0	3	0	0	0.018
.	19.01.15-18.28.00-1-219195	35	1	1	1	0	1	0	0	0	0	0	NA	NA	NA	13	7	493	164	163	0	0	0	0	0	0	0	0	0
.	19.01.15-18.28.01-1-219196	35	1	1	0	0	0	0	0	0	0	0	NA	NA	NA	12	11	494	166	164	0	0	0	0	0	0	0	0	0
.	19.01.15-18.28.03-1-219200	87	5	5	2	0	1	611	4	4	0	0	NA	NA	NA	38	26	502	171	166	442	88	81	5	6	16	0.01	0.035	0.096
.	19.01.15-18.28.03-1-219201	92	3	3	3	0	3	623	2	2	0	0	NA	NA	NA	27	36	509	168	172	457	82	84	0	12	1	0	0.071	0.006
.	19.01.15-18.28.05-1-219207	59	2	2	0	0	0	595	1	1	0	0	NA	NA	NA	34	15	498	167	163	431	81	83	8	0	0	0.016	0	0
.	19.01.15-18.28.09-1-219212	184	11	11	4	0	3	632	10	10	0	0	NA	NA	NA	58	44	521	171	165	462	87	83	8	19	21	0.015	0.111	0.127
.	19.01.15-18.28.17-1-219228	120	11	11	3	0	2	614	9	9	0	0	NA	NA	NA	49	33	513	169	164	452	83	79	46	9	4	0.09	0.053	0.024
.	19.01.15-18.28.24-1-219237	93	3	3	1	0	1	612	2	2	0	0	NA	NA	NA	35	32	502	174	169	441	88	83	3	2	1	0.006	0.011	0.006
.	19.01.15-18.28.25-1-219238	360	45	45	8	0	6	674	42	42	0	0	NA	NA	NA	101	93	545	183	178	485	97	92	44	62	47	0.081	0.339	0.264
.	19.01.15-18.28.25-1-219239	148	18	18	6	0	4	642	15	15	0	0	NA	NA	NA	46	60	530	170	173	469	84	89	43	9	13	0.081	0.053	0.075
.	19.01.15-18.28.25-1-219240	149	12	12	3	0	2	637	11	11	0	0	NA	NA	NA	44	55	528	170	170	469	85	83	24	7	5	0.045	0.041	0.029
.	19.01.15-18.28.39-1-219259	195	23	23	8	0	4	656	22	22	0	0	NA	NA	NA	64	70	516	184	183	462	94	100	23	62	24	0.045	0.337	0.131
.	19.01.15-18.28.40-1-219260	32	1	1	0	0	0	0	0	0	0	0	NA	NA	NA	13	12	495	168	162	0	0	0	2	0	0	0.004	0	0
.	19.01.15-18.28.42-1-219278	142	10	10	2	0	2	639	9	9	0	0	NA	NA	NA	39	52	524	170	171	467	84	88	24	4	4	0.046	0.024	0.023
.	19.01.15-18.28.44-1-219280	33	1	1	0	0	0	0	0	0	0	0	NA	NA	NA	6	11	495	164	165	0	0	0	2	0	0	0.004	0	0
.	19.01.15-18.28.45-1-219282	36	1	1	0	0	0	0	0	0	0	0	NA	NA	NA	13	16	497	163	169	0	0	0	1	0	0	0.002	0	0
.	19.01.15-18.28.47-1-219283	205	21	21	4	0	4	651	19	19	0	0	NA	NA	NA	73	75	532	184	172	469	98	84	63	24	11	0.118	0.13	0.064
.	19.01.15-18.28.48-1-219284	153	10	10	2	0	1	635	9	9	0	0	NA	NA	NA	49	55	528	169	171	468	84	83	13	11	5	0.025	0.065	0.029
.	19.01.15-18.28.50-1-219285	126	15	15	5	0	2	623	13	13	0	0	NA	NA	NA	40	46	511	172	176	448	86	89	53	10	14	0.104	0.058	0.08
.	19.01.15-18.29.22-1-219309	183	14	14	6	0	1	632	12	12	0	0	NA	NA	NA	59	49	511	173	178	452	87	93	35	27	9	0.068	0.156	0.051
.	19.01.15-18.29.26-1-219313	67	10	10	2	0	1	605	9	9	0	0	NA	NA	NA	30	19	498	170	164	441	84	80	12	2	14	0.024	0.012	0.085
.	19.01.15-18.29.29-1-219316	243	27	27	8	0	6	638	24	24	0	0	NA	NA	NA	75	64	529	176	172	465	87	86	72	15	34	0.136	0.085	0.198
.	19.01.15-18.29.37-1-219329	121	5	5	2	0	1	619	2	2	0	0	NA	NA	NA	32	35	511	168	169	453	83	83	13	0	0	0.025	0	0
.	19.01.15-18.29.39-1-219330	205	17	17	7	0	3	653	16	16	0	0	NA	NA	NA	65	64	525	176	176	471	89	93	19	28	22	0.036	0.159	0.125
.	19.01.15-18.29.42-1-219346	88	4	4	1	0	1	617	3	3	0	0	NA	NA	NA	28	32	508	170	167	449	84	84	9	3	3	0.018	0.018	0.018
.	19.01.15-18.29.42-1-219347	118	5	5	2	0	1	619	3	3	0	0	NA	NA	NA	42	40	517	171	165	454	86	79	15	0	8	0.029	0	0.048
.	19.01.15-18.29.47-1-219351	92	6	6	3	0	1	607	4	4	0	0	NA	NA	NA	33	28	507	168	166	446	81	80	17	7	0	0.034	0.042	0
.	19.01.15-18.30.12-1-219363	144	7	7	4	0	2	624	6	6	0	0	NA	NA	NA	54	43	517	167	172	452	83	89	17	7	8	0.033	0.042	0.047
.	19.01.15-18.30.13-1-219365	29	1	1	0	0	0	0	0	0	0	0	NA	NA	NA	7	6	492	163	164	0	0	0	0	2	0	0	0.012	0
.	19.01.15-18.30.27-1-219377	233	25	25	5	0	2	649	23	23	0	0	NA	NA	NA	86	73	527	183	176	465	92	92	42	49	18	0.08	0.268	0.102
.	19.01.15-18.30.28-1-219380	33	1	1	1	0	1	0	0	0	0	0	NA	NA	NA	10	12	495	165	165	0	0	0	4	0	0	0.008	0	0
.	19.01.15-18.30.29-1-219394	35	1	1	0	0	0	0	0	0	0	0	NA	NA	NA	8	8	494	164	163	0	0	0	2	0	0	0.004	0	0
.	19.01.15-18.30.30-1-219398	212	22	22	5	0	3	656	20	20	0	0	NA	NA	NA	61	67	526	173	181	468	91	97	34	37	12	0.065	0.214	0.066
.	19.01.15-18.30.31-1-219399	91	3	3	0	0	0	613	1	1	0	0	NA	NA	NA	29	31	511	169	164	451	83	79	11	1	0	0.022	0.006	0
.	19.01.15-18.30.35-1-219400	117	5	5	1	0	0	615	4	4	0	0	NA	NA	NA	32	31	505	171	168	446	85	84	8	4	9	0.016	0.023	0.054
.	19.01.15-18.30.43-1-219421	238	36	36	14	0	12	658	35	35	0	0	NA	NA	NA	82	80	533	178	182	472	93	93	55	76	38	0.103	0.427	0.209
.	19.01.15-18.30.47-1-219424	32	1	1	0	0	0	0	0	0	0	0	NA	NA	NA	3	8	491	165	165	0	0	0	0	0	0	0	0	0
.	19.01.15-18.30.49-1-219426	34	1	1	0	0	0	0	0	0	0	0	NA	NA	NA	9	5	490	164	164	0	0	0	2	0	0	0.004	0	0
.	19.01.15-18.30.49-1-219427	31	1	1	0	0	0	0	0	0	0	0	NA	NA	NA	4	8	494	163	164	0	0	0	0	0	0	0	0	0
.	19.01.15-18.30.51-1-219429	183	14	14	5	0	4	638	12	12	0	0	NA	NA	NA	63	58	526	173	172	462	88	88	48	20	0	0.091	0.116	0
.	19.01.15-18.30.52-1-219431	64	4	4	0	0	0	299	3	3	0	0	NA	NA	NA	15	25	501	169	168	213	44	42	4	6	1	0.008	0.036	0.006
.	19.01.15-18.30.52-1-219432	146	20	20	7	0	3	639	17	17	0	0	NA	NA	NA	46	57	519	174	177	459	89	91	51	13	13	0.098	0.075	0.073
.	19.01.15-18.30.53-1-219434	31	1	1	1	0	1	0	0	0	0	0	NA	NA	NA	8	7	494	163	163	0	0	0	0	0	1	0	0	0.006
.	19.01.15-18.30.54-1-219436	90	5	5	1	0	1	611	4	4	0	0	NA	NA	NA	36	26	505	167	167	444	85	82	12	2	2	0.024	0.012	0.012
.	19.01.15-18.30.56-1-219438	62	4	4	0	0	0	604	2	2	0	0	NA	NA	NA	25	19	503	166	163	444	78	82	13	0	0	0.026	0	0
.	19.01.15-18.31.06-1-219468	206	14	14	3	0	3	646	13	13	0	0	NA	NA	NA	58	54	518	180	169	464	95	87	29	19	17	0.056	0.106	0.101
.	19.01.15-18.31.12-1-219494	28	1	1	0	0	0	0	0	0	0	0	NA	NA	NA	6	10	494	166	163	0	0	0	5	0	0	0.01	0	0
.	19.01.15-18.31.12-1-219495	120	10	10	3	0	3	626	7	7	0	0	NA	NA	NA	29	33	508	169	169	452	87	87	22	9	0	0.043	0.053	0
.	19.01.15-18.31.13-1-219497	219	11	11	5	0	2	661	10	10	0	0	NA	NA	NA	74	80	536	182	175	473	99	89	25	18	5	0.047	0.099	0.029
.	19.01.15-18.31.14-1-219499	92	5	5	2	0	2	629	4	4	0	0	NA	NA	NA	28	51	516	175	173	459	84	86	6	9	3	0.012	0.051	0.017
.	19.01.15-18.31.19-1-219512	97	18	18	4	0	4	621	16	16	0	0	NA	NA	NA	31	41	508	175	171	449	88	84	48	4	3	0.094	0.023	0.018
.	19.01.15-18.31.24-1-219522	206	25	25	8	0	7	630	21	21	0	0	NA	NA	NA	68	47	518	169	173	456	84	90	72	14	12	0.139	0.083	0.069
.	19.01.15-18.31.26-1-219527	59	2	2	0	0	0	500	1	1	0	0	NA	NA	NA	20	16	500	165	164	370	66	64	4	0	0	0.008	0	0
.	19.01.15-18.31.32-1-219534	61	2	2	1	0	0	607	1	1	0	0	NA	NA	NA	31	23	504	167	165	442	83	82	6	0	0	0.012	0	0
.	19.01.15-18.31.34-1-219537	159	16	16	4	0	3	641	15	15	0	0	NA	NA	NA	48	56	519	173	177	459	89	93	38	6	9	0.073	0.035	0.051
.	19.01.15-18.31.39-1-219541	62	2	2	0	0	0	603	1	1	0	0	NA	NA	NA	33	18	498	167	166	442	79	82	0	1	5	0	0.006	0.03
.	19.01.15-18.31.41-1-219559	174	17	17	1	0	0	627	13	13	0	0	NA	NA	NA	61	50	521	169	173	457	83	87	48	17	9	0.092	0.101	0.052
.	19.01.15-18.31.42-1-219561	95	7	7	1	0	1	620	5	5	0	0	NA	NA	NA	32	34	513	169	165	455	84	81	28	0	4	0.055	0	0.024
.	19.01.15-18.31.44-1-219563	34	1	1	0	0	0	0	0	0	0	0	NA	NA	NA	10	7	491	165	164	0	0	0	1	0	0	0.002	0	0
.	19.01.15-18.31.47-1-219566	34	1	1	1	0	1	0	0	0	0	0	NA	NA	NA	10	14	497	167	163	0	0	0	0	1	0	0	0.006	0
.	19.01.15-18.31.48-1-219567	171	25	25	8	0	6	635	22	22	0	0	NA	NA	NA	57	60	522	174	177	460	85	90	76	36	13	0.146	0.207	0.073
.	19.01.15-18.31.49-1-219569	113	12	12	5	0	3	629	10	10	0	0	NA	NA	NA	42	43	517	170	169	459	86	84	33	7	12	0.064	0.041	0.071
.	19.01.15-18.31.52-1-219572	93	7	7	2	0	2	606	6	6	0	0	NA	NA	NA	32	26	504	169	166	442	82	82	17	0	4	0.034	0	0.024
.	19.01.15-18.31.53-1-219573	30	1	1	0	0	0	0	0	0	0	0	NA	NA	NA	11	8	494	165	162	0	0	0	0	0	1	0	0	0.006
.	19.01.15-18.31.54-1-219577	148	38	38	13	0	9	641	33	33	0	0	NA	NA	NA	43	57	523	175	172	464	88	89	64	53	17	0.122	0.303	0.099
.	19.01.15-18.32.04-1-219585	95	3	3	0	0	0	607	1	1	0	0	NA	NA	NA	18	25	501	170	167	443	84	80	2	0	3	0.004	0	0.018
.	19.01.15-18.32.05-1-219590	91	4	4	2	0	2	617	3	3	0	0	NA	NA	NA	40	35	509	169	170	449	82	86	9	4	0	0.018	0.024	0
.	19.01.15-18.32.07-1-219591	117	10	10	6	0	4	632	9	9	0	0	NA	NA	NA	33	51	517	173	174	458	87	87	24	7	14	0.046	0.04	0.08
.	19.01.15-18.32.13-1-219601	174	17	17	6	0	3	637	14	14	0	0	NA	NA	NA	48	49	524	171	167	467	87	83	36	24	16	0.069	0.14	0.096
.	19.01.15-18.32.18-1-219607	152	7	7	1	0	1	609	5	5	0	0	NA	NA	NA	39	25	507	166	165	442	80	87	18	0	0	0.036	0	0
.	19.01.15-18.32.18-1-219609	116	14	14	2	0	2	616	12	12	0	0	NA	NA	NA	27	29	507	168	167	449	85	82	24	6	4	0.047	0.036	0.024
.	19.01.15-18.32.25-1-219617	61	4	4	0	0	0	613	3	3	0	0	NA	NA	NA	23	28	504	165	172	448	83	82	7	8	4	0.014	0.048	0.023
.	19.01.15-18.32.27-1-219620	87	3	3	1	0	1	614	2	2	0	0	NA	NA	NA	39	28	507	169	165	448	84	82	3	2	0	0.006	0.012	0
.	19.01.15-18.32.35-1-219637	240	30	30	9	0	7	662	28	28	0	0	NA	NA	NA	78	89	545	179	178	480	92	90	76	60	19	0.139	0.335	0.107
.	19.01.15-18.32.35-1-219638	86	6	6	2	0	2	618	4	4	0	0	NA	NA	NA	31	31	506	167	171	449	81	88	10	10	0	0.02	0.06	0
.	19.01.15-18.32.39-1-219640	149	9	9	1	0	1	629	8	8	0	0	NA	NA	NA	54	49	521	174	167	458	88	83	13	4	8	0.025	0.023	0.048
.	19.01.15-18.32.42-1-219660	32	1	1	0	0	0	0	0	0	0	0	NA	NA	NA	15	11	492	167	165	0	0	0	0	2	0	0	0.012	0
.	19.01.15-18.32.43-1-219661	155	17	17	3	0	2	620	15	15	0	0	NA	NA	NA	46	39	513	169	170	450	87	83	22	28	5	0.043	0.166	0.029
.	19.01.15-18.32.44-1-219662	92	12	12	3	0	0	626	11	11	0	0	NA	NA	NA	29	48	518	176	167	457	89	80	27	6	4	0.052	0.034	0.024
.	19.01.15-18.32.46-1-219664	244	22	22	8	0	4	658	19	19	0	0	NA	NA	NA	73	79	535	183	174	476	96	86	29	49	16	0.054	0.268	0.092
.	19.01.15-18.33.00-1-219670	115	5	5	1	0	1	633	3	3	0	0	NA	NA	NA	41	48	509	174	178	452	89	92	12	7	0	0.024	0.04	0
.	19.01.15-18.33.01-1-219672	299	33	33	7	0	5	672	27	27	0	0	NA	NA	NA	78	96	549	182	178	487	93	92	78	38	14	0.142	0.209	0.079
.	19.01.15-18.33.02-1-219673	93	3	3	0	0	0	617	2	2	0	0	NA	NA	NA	31	29	508	170	164	450	84	83	5	2	0	0.01	0.012	0
.	19.01.15-18.33.10-1-219685	254	29	29	6	0	6	668	25	25	0	0	NA	NA	NA	88	81	538	177	179	478	94	96	84	26	19	0.156	0.147	0.106
.	19.01.15-18.33.12-1-219688	98	5	5	1	0	0	609	4	4	0	0	NA	NA	NA	30	25	506	165	167	443	82	84	14	8	0	0.028	0.048	0
.	19.01.15-18.33.15-1-219694	152	25	25	10	0	7	632	22	22	0	0	NA	NA	NA	52	53	515	177	174	456	87	89	81	20	14	0.157	0.113	0.08
.	19.01.15-18.33.18-1-219698	172	26	26	14	0	12	627	25	25	0	0	NA	NA	NA	59	40	513	173	167	450	91	86	71	24	26	0.138	0.139	0.156
.	19.01.15-18.33.18-1-219701	62	2	2	1	0	1	601	0	0	0	0	NA	NA	NA	30	20	498	167	168	434	84	83	4	0	0	0.008	0	0
.	19.01.15-18.33.27-1-219714	89	4	4	1	0	1	616	3	3	0	0	NA	NA	NA	28	31	499	175	170	444	87	85	0	6	8	0	0.034	0.047
.	19.01.15-18.33.29-1-219717	92	3	3	0	0	0	608	2	2	0	0	NA	NA	NA	26	28	502	170	169	441	83	84	3	5	0	0.006	0.029	0
.	19.01.15-18.33.29-1-219718	95	4	4	1	0	1	606	3	3	0	0	NA	NA	NA	33	21	505	165	164	448	79	79	11	4	4	0.022	0.024	0.024
.	19.01.15-18.33.32-1-219723	205	20	20	4	0	3	638	17	17	0	0	NA	NA	NA	72	57	520	174	176	460	86	92	31	14	14	0.06	0.08	0.08
.	19.01.15-18.33.45-1-219744	90	5	5	3	0	1	611	4	4	0	0	NA	NA	NA	34	29	506	172	164	445	85	81	7	9	6	0.014	0.052	0.037
.	19.01.15-18.33.46-1-219746	143	5	5	1	0	0	613	4	4	0	0	NA	NA	NA	48	33	505	172	169	442	86	85	10	7	2	0.02	0.041	0.012
.	19.01.15-18.33.47-1-219749	59	2	2	0	0	0	609	1	1	0	0	NA	NA	NA	22	29	500	172	170	441	84	84	1	2	0	0.002	0.012	0
.	19.01.15-18.33.54-1-219757	123	28	28	7	0	5	614	25	25	0	0	NA	NA	NA	42	46	513	174	172	442	87	85	55	21	6	0.107	0.121	0.035
.	19.01.15-18.33.56-1-219760	95	3	3	1	0	1	621	2	2	0	0	NA	NA	NA	28	38	508	173	170	451	87	83	0	0	9	0	0	0.053
.	19.01.15-18.34.00-1-219761	117	6	6	0	0	0	609	5	5	0	0	NA	NA	NA	41	28	503	168	170	445	83	81	14	7	2	0.028	0.042	0.012
.	19.01.15-18.34.01-1-219763	59	2	2	1	0	1	603	1	1	0	0	NA	NA	NA	26	21	499	168	167	437	83	83	4	2	0	0.008	0.012	0
.	19.01.15-18.34.04-1-219768	64	3	3	1	0	1	607	2	2	0	0	NA	NA	NA	25	23	501	168	167	439	84	84	2	2	5	0.004	0.012	0.03
.	19.01.15-18.34.04-1-219769	60	2	2	0	0	0	610	1	1	0	0	NA	NA	NA	23	21	501	168	165	447	82	81	0	17	0	0	0.101	0
.	19.01.15-18.34.05-1-219772	85	5	5	3	0	3	603	4	4	0	0	NA	NA	NA	27	27	503	169	168	443	81	79	2	15	2	0.004	0.089	0.012
.	19.01.15-18.34.05-1-219773	95	14	14	1	0	1	618	13	13	0	0	NA	NA	NA	31	32	508	167	170	450	82	86	13	21	8	0.026	0.126	0.047
.	19.01.15-18.34.13-1-219780	241	37	37	10	0	9	652	34	34	0	0	NA	NA	NA	69	75	531	182	175	469	94	89	55	51	39	0.104	0.28	0.223
.	19.01.15-18.34.15-1-219783	147	29	29	5	0	4	622	28	28	0	0	NA	NA	NA	55	40	513	174	166	453	86	83	56	29	14	0.109	0.167	0.084
.	19.01.15-18.34.18-1-219790	201	17	17	6	0	3	648	12	12	0	0	NA	NA	NA	44	60	529	174	170	470	90	88	52	17	18	0.098	0.098	0.106
.	19.01.15-18.34.19-1-219792	119	6	6	2	0	1	626	5	5	0	0	NA	NA	NA	32	41	512	173	169	455	86	85	11	5	4	0.021	0.029	0.024
.	19.01.15-18.34.19-1-219793	209	21	21	8	0	7	655	17	17	0	0	NA	NA	NA	68	71	526	180	178	469	94	92	69	23	13	0.131	0.128	0.073
.	19.01.15-18.34.22-1-219799	65	2	2	0	0	0	598	1	1	0	0	NA	NA	NA	21	12	495	166	164	435	82	81	3	0	0	0.006	0	0
.	19.01.15-18.34.32-1-219818	61	2	2	0	0	0	613	1	1	0	0	NA	NA	NA	25	26	504	168	167	446	83	84	0	1	3	0	0.006	0.018
.	19.01.15-18.34.34-1-219821	91	5	5	2	0	1	615	4	4	0	0	NA	NA	NA	37	35	511	169	168	447	84	84	15	8	6	0.029	0.047	0.036
.	19.01.15-18.34.36-1-219822	150	6	6	1	0	0	641	5	5	0	0	NA	NA	NA	66	59	524	174	174	466	86	89	15	4	10	0.029	0.023	0.057
.	19.01.15-18.34.39-1-219826	91	7	7	2	0	2	623	6	6	0	0	NA	NA	NA	31	34	511	167	169	454	82	87	12	9	4	0.023	0.054	0.024
.	19.01.15-18.34.47-1-219846	66	5	5	1	0	1	608	3	3	0	0	NA	NA	NA	20	24	505	166	166	442	83	83	15	0	0	0.03	0	0
.	19.01.15-18.34.52-1-219853	94	10	10	1	0	1	623	8	8	0	0	NA	NA	NA	27	39	504	173	175	447	85	91	30	8	5	0.06	0.046	0.029
.	19.01.15-18.34.54-1-219854	209	13	13	4	0	2	639	10	10	0	0	NA	NA	NA	61	54	525	172	170	466	88	85	11	34	15	0.021	0.198	0.088
.	19.01.15-18.34.58-1-219856	92	6	6	2	0	2	618	4	4	0	0	NA	NA	NA	24	27	505	170	165	452	85	81	9	0	10	0.018	0	0.061
.	19.01.15-18.34.59-1-219857	95	5	5	1	0	1	629	4	4	0	0	NA	NA	NA	38	52	522	175	168	460	85	84	8	2	13	0.015	0.011	0.077
.	19.01.15-18.35.01-1-219860	177	11	11	2	0	1	637	7	7	0	0	NA	NA	NA	56	56	519	176	174	460	88	89	17	2	22	0.033	0.011	0.126
.	19.01.15-18.35.02-1-219864	92	3	3	0	0	0	606	2	2	0	0	NA	NA	NA	36	31	509	168	167	442	85	79	2	0	3	0.004	0	0.018
.	19.01.15-18.35.02-1-219865	116	6	6	2	0	2	621	4	4	0	0	NA	NA	NA	38	41	517	172	165	453	87	81	14	3	7	0.027	0.017	0.042
.	19.01.15-18.35.06-1-219873	114	6	6	1	0	1	619	5	5	0	0	NA	NA	NA	53	47	514	172	174	454	80	85	13	3	0	0.025	0.017	0
.	19.01.15-18.35.18-1-219889	156	21	21	8	0	8	621	18	18	0	0	NA	NA	NA	53	40	513	174	166	450	89	82	35	26	24	0.068	0.149	0.145
.	19.01.15-18.35.18-1-219891	208	32	32	10	0	8	647	30	30	0	0	NA	NA	NA	74	63	524	179	173	463	94	90	73	38	8	0.139	0.212	0.046
.	19.01.15-18.35.18-1-219892	120	27	27	7	0	6	635	24	24	0	0	NA	NA	NA	44	49	522	170	170	461	87	87	70	33	9	0.134	0.194	0.053
.	19.01.15-18.35.18-1-219894	62	2	2	0	0	0	348	0	0	0	0	NA	NA	NA	17	14	497	165	165	252	47	49	0	1	0	0	0.006	0
.	19.01.15-18.35.23-1-219904	125	6	6	1	0	1	632	3	3	0	0	NA	NA	NA	31	46	517	172	170	460	87	85	16	0	1	0.031	0	0.006
.	19.01.15-18.35.23-1-219905	90	3	3	1	0	1	611	2	2	0	0	NA	NA	NA	33	26	502	167	170	444	86	81	2	1	2	0.004	0.006	0.012
.	19.01.15-18.35.26-1-219907	92	8	8	4	0	4	608	7	7	0	0	NA	NA	NA	25	24	502	168	167	443	85	80	6	8	6	0.012	0.048	0.036
.	19.01.15-18.35.35-1-219913	31	1	1	0	0	0	0	0	0	0	0	NA	NA	NA	7	12	492	169	164	0	0	0	1	0	0	0.002	0	0
.	19.01.15-18.35.35-1-219915	110	10	10	6	0	3	619	9	9	0	0	NA	NA	NA	35	36	505	172	172	445	87	87	17	23	0	0.034	0.134	0
.	19.01.15-18.35.38-1-219918	177	12	12	3	0	3	649	11	11	0	0	NA	NA	NA	59	68	529	179	173	468	93	88	15	22	9	0.028	0.123	0.052
.	19.01.15-18.35.38-1-219920	31	1	1	0	0	0	0	0	0	0	0	NA	NA	NA	12	15	498	166	164	0	0	0	0	5	0	0	0.03	0
.	19.01.15-18.35.45-1-219938	32	1	1	0	0	0	0	0	0	0	0	NA	NA	NA	7	7	493	163	164	0	0	0	2	0	0	0.004	0	0
.	19.01.15-18.35.45-1-219939	123	17	17	6	0	3	610	16	16	0	0	NA	NA	NA	32	21	499	168	167	441	85	84	41	16	2	0.082	0.095	0.012
.	19.01.15-18.35.47-1-219940	112	4	4	0	0	0	614	3	3	0	0	NA	NA	NA	26	31	501	168	175	443	83	88	8	1	0	0.016	0.006	0
.	19.01.15-18.35.55-1-219945	181	12	12	2	0	2	629	10	10	0	0	NA	NA	NA	59	49	517	170	175	455	84	90	28	14	1	0.054	0.082	0.006
.	19.01.15-18.36.09-1-219954	145	15	15	7	0	4	625	12	12	0	0	NA	NA	NA	33	36	511	170	168	455	85	85	31	6	3	0.061	0.035	0.018
.	19.01.15-18.36.09-1-219956	117	11	11	2	0	2	631	10	10	0	0	NA	NA	NA	33	45	509	177	172	455	88	88	60	1	2	0.118	0.006	0.012
.	19.01.15-18.36.15-1-219966	175	30	30	6	0	2	635	28	28	0	0	NA	NA	NA	62	46	516	171	172	461	86	88	64	32	23	0.124	0.187	0.134
.	19.01.15-18.36.20-1-219972	207	23	23	9	0	5	641	22	22	0	0	NA	NA	NA	73	70	522	187	174	455	97	89	72	15	30	0.138	0.08	0.172
.	19.01.15-18.36.20-1-219974	147	13	13	0	0	0	640	11	11	0	0	NA	NA	NA	59	58	522	180	169	465	93	82	16	19	4	0.031	0.106	0.024
.	19.01.15-18.36.24-1-219979	185	13	13	2	0	1	643	12	12	0	0	NA	NA	NA	50	59	522	179	171	464	95	84	41	15	24	0.079	0.084	0.14
.	19.01.15-18.36.25-1-219982	66	3	3	1	0	1	599	2	2	0	0	NA	NA	NA	31	24	499	172	166	436	84	79	11	0	0	0.022	0	0
.	19.01.15-18.36.27-1-219986	62	3	3	0	0	0	615	2	2	0	0	NA	NA	NA	30	26	502	167	170	445	83	87	1	2	0	0.002	0.012	0
.	19.01.15-18.36.35-1-220011	57	2	2	1	0	1	616	1	1	0	0	NA	NA	NA	24	33	503	173	170	445	86	85	4	0	0	0.008	0	0
.	19.01.15-18.36.35-1-220012	34	1	1	0	0	0	0	0	0	0	0	NA	NA	NA	18	7	493	164	163	0	0	0	0	0	0	0	0	0
.	19.01.15-18.36.42-1-220030	32	1	1	1	0	1	0	0	0	0	0	NA	NA	NA	10	12	498	164	163	0	0	0	1	0	0	0.002	0	0
.	19.01.15-18.36.44-1-220031	38	1	1	0	0	0	0	0	0	0	0	NA	NA	NA	6	9	493	166	163	0	0	0	0	0	0	0	0	0
.	19.01.15-18.36.44-1-220032	120	9	9	4	0	2	628	8	8	0	0	NA	NA	NA	40	35	506	170	172	451	88	89	15	19	6	0.03	0.112	0.035
.	19.01.15-18.36.45-1-220033	30	1	1	0	0	0	0	0	0	0	0	NA	NA	NA	9	9	493	165	164	0	0	0	1	0	0	0.002	0	0
.	19.01.15-18.36.46-1-220035	174	38	38	9	0	7	641	36	36	0	0	NA	NA	NA	45	60	526	173	174	462	90	89	67	29	28	0.127	0.168	0.161
.	19.01.15-18.36.47-1-220037	224	29	29	3	0	3	646	24	24	0	0	NA	NA	NA	63	65	523	180	175	463	92	91	47	38	16	0.09	0.211	0.091
.	19.01.15-18.36.47-1-220038	61	3	3	0	0	0	249	1	1	0	0	NA	NA	NA	21	18	499	166	166	179	34	36	2	0	3	0.004	0	0.018
.	19.01.15-18.36.52-1-220039	118	13	13	2	0	2	615	10	10	0	0	NA	NA	NA	51	35	510	170	168	450	84	81	20	13	3	0.039	0.076	0.018
.	19.01.15-18.36.59-1-220048	173	20	20	7	0	3	658	18	18	0	0	NA	NA	NA	46	72	535	174	176	478	89	91	61	37	9	0.114	0.213	0.051
.	19.01.15-18.37.08-1-220054	150	5	5	1	0	1	641	4	4	0	0	NA	NA	NA	29	57	519	172	179	463	86	92	3	4	6	0.006	0.023	0.034
.	19.01.15-18.37.13-1-220059	34	1	1	0	0	0	0	0	0	0	0	NA	NA	NA	8	7	491	166	163	0	0	0	0	0	1	0	0	0.006
.	19.01.15-18.37.13-1-220060	93	8	8	1	0	1	614	7	7	0	0	NA	NA	NA	33	36	506	170	173	445	83	86	9	4	3	0.018	0.024	0.017
.	19.01.15-18.37.15-1-220062	68	2	2	0	0	0	606	1	1	0	0	NA	NA	NA	22	21	501	167	166	445	82	79	0	0	4	0	0	0.024
.	19.01.15-18.37.16-1-220068	122	15	15	3	0	2	628	12	12	0	0	NA	NA	NA	39	45	517	166	175	459	80	89	33	11	7	0.064	0.066	0.04
.	19.01.15-18.37.22-1-220078	65	3	3	2	0	1	603	2	2	0	0	NA	NA	NA	23	23	500	165	171	441	80	82	0	7	5	0	0.042	0.029
.	19.01.15-18.37.28-1-220086	143	8	8	2	0	2	619	6	6	0	0	NA	NA	NA	39	36	510	171	168	448	86	85	26	3	3	0.051	0.018	0.018
.	19.01.15-18.37.30-1-220089	146	7	7	4	0	3	624	6	6	0	0	NA	NA	NA	41	39	511	170	171	454	83	87	9	4	1	0.018	0.024	0.006
.	19.01.15-18.37.35-1-220094	62	2	2	0	0	0	607	1	1	0	0	NA	NA	NA	37	32	512	167	166	444	83	80	3	14	0	0.006	0.084	0
.	19.01.15-18.37.37-1-220096	31	1	1	0	0	0	0	0	0	0	0	NA	NA	NA	10	10	494	164	165	0	0	0	0	0	0	0	0	0
.	19.01.15-18.37.37-1-220098	33	1	1	1	0	1	0	0	0	0	0	NA	NA	NA	13	13	495	166	165	0	0	0	3	0	0	0.006	0	0
.	19.01.15-18.37.40-1-220104	61	3	3	0	0	0	608	2	2	0	0	NA	NA	NA	18	24	498	168	171	443	81	84	8	0	3	0.016	0	0.018
.	19.01.15-18.37.40-1-220105	87	4	4	1	0	1	609	3	3	0	0	NA	NA	NA	25	28	506	170	165	443	83	83	9	0	0	0.018	0	0
.	19.01.15-18.37.41-1-220122	178	8	8	4	0	4	637	7	7	0	0	NA	NA	NA	57	51	510	178	176	453	92	92	16	3	6	0.031	0.017	0.034
.	19.01.15-18.37.44-1-220125	174	12	12	1	0	0	641	10	10	0	0	NA	NA	NA	55	57	528	175	167	466	90	85	28	8	6	0.053	0.046	0.036
.	19.01.15-18.37.49-1-220128	32	1	1	1	0	1	0	0	0	0	0	NA	NA	NA	13	6	492	163	164	0	0	0	2	0	0	0.004	0	0
.	19.01.15-18.37.50-1-220129	123	7	7	2	0	1	621	6	6	0	0	NA	NA	NA	46	46	514	172	173	447	88	86	16	1	0	0.031	0.006	0
.	19.01.15-18.37.50-1-220130	118	14	14	4	0	4	615	13	13	0	0	NA	NA	NA	36	30	510	169	164	450	83	82	42	1	6	0.082	0.006	0.037
.	19.01.15-18.37.52-1-220134	94	4	4	2	0	2	625	3	3	0	0	NA	NA	NA	33	35	508	176	164	453	92	80	1	20	0	0.002	0.114	0
.	19.01.15-18.37.52-1-220135	32	1	1	0	0	0	0	0	0	0	0	NA	NA	NA	11	5	491	165	162	0	0	0	0	0	0	0	0	0
.	19.01.15-18.37.54-1-220138	128	14	14	2	0	0	624	12	12	0	0	NA	NA	NA	43	41	513	170	171	459	81	84	35	4	9	0.068	0.024	0.053
.	19.01.15-18.37.55-1-220141	90	6	6	1	0	1	621	4	4	0	0	NA	NA	NA	25	34	510	171	166	454	83	84	11	9	3	0.022	0.053	0.018
.	19.01.15-18.37.58-1-220143	90	6	6	0	0	0	622	5	5	0	0	NA	NA	NA	36	34	513	166	168	457	83	82	14	4	2	0.027	0.024	0.012
.	19.01.15-18.38.03-1-220145	88	4	4	1	0	1	617	3	3	0	0	NA	NA	NA	26	32	504	171	170	449	85	83	12	3	0	0.024	0.018	0
.	19.01.15-18.38.09-1-220154	140	16	16	4	0	3	631	15	15	0	0	NA	NA	NA	28	46	516	173	170	459	87	85	26	31	7	0.05	0.179	0.041
.	19.01.15-18.38.19-1-220166	151	8	8	4	0	2	641	6	6	0	0	NA	NA	NA	33	52	519	174	172	462	89	90	16	14	0	0.031	0.08	0
.	19.01.15-18.38.19-1-220168	64	3	3	0	0	0	610	2	2	0	0	NA	NA	NA	22	20	503	166	164	446	83	81	14	0	0	0.028	0	0
.	19.01.15-18.38.21-1-220171	120	13	13	3	0	2	612	10	10	0	0	NA	NA	NA	35	33	507	169	170	444	83	85	33	12	2	0.065	0.071	0.012
.	19.01.15-18.38.22-1-220172	89	12	12	0	0	0	604	9	9	0	0	NA	NA	NA	29	20	498	169	166	439	84	81	21	3	1	0.042	0.018	0.006
.	19.01.15-18.38.27-1-220178	142	6	6	1	0	1	620	4	4	0	0	NA	NA	NA	39	45	517	170	171	452	83	85	5	3	0	0.01	0.018	0
.	19.01.15-18.38.29-1-220182	60	2	2	0	0	0	49	1	1	0	0	NA	NA	NA	17	16	497	167	165	34	9	6	0	0	3	0	0	0.018
.	19.01.15-18.38.34-1-220196	213	19	19	7	0	5	646	18	18	0	0	NA	NA	NA	60	61	523	175	176	471	89	86	30	29	15	0.057	0.166	0.085
.	19.01.15-18.38.38-1-220200	93	12	12	1	0	0	609	10	10	0	0	NA	NA	NA	28	21	498	167	169	440	83	86	11	11	10	0.022	0.066	0.059
.	19.01.15-18.38.39-1-220201	213	40	40	10	0	7	643	39	39	0	0	NA	NA	NA	53	57	524	173	173	469	86	88	73	58	32	0.139	0.335	0.185
.	19.01.15-18.38.40-1-220204	62	3	3	2	0	2	615	2	2	0	0	NA	NA	NA	26	41	514	171	169	453	81	81	7	0	1	0.014	0	0.006
.	19.01.15-18.38.48-1-220222	120	10	10	0	0	0	628	8	8	0	0	NA	NA	NA	43	46	515	174	170	453	88	87	19	10	2	0.037	0.057	0.012
.	19.01.15-18.38.48-1-220224	122	5	5	0	0	0	603	4	4	0	0	NA	NA	NA	44	30	505	168	170	439	81	83	11	0	0	0.022	0	0
.	19.01.15-18.38.48-1-220225	121	10	10	0	0	0	617	8	8	0	0	NA	NA	NA	50	42	507	172	176	444	86	87	13	9	10	0.026	0.052	0.057
.	19.01.15-18.38.57-1-220231	185	26	26	5	0	4	634	22	22	0	0	NA	NA	NA	57	56	518	174	177	456	88	90	55	21	12	0.106	0.121	0.068
.	19.01.15-18.39.01-1-220234	84	5	5	0	0	0	610	4	4	0	0	NA	NA	NA	27	24	502	169	166	446	80	84	2	4	3	0.004	0.024	0.018
.	19.01.15-18.39.07-1-220242	177	23	23	4	0	2	639	22	22	0	0	NA	NA	NA	48	52	517	171	177	458	87	94	70	20	11	0.135	0.117	0.062
.	19.01.15-18.39.11-1-220245	30	1	1	0	0	0	0	0	0	0	0	NA	NA	NA	11	9	496	163	163	0	0	0	0	0	0	0	0	0
.	19.01.15-18.39.11-1-220246	123	7	7	3	0	2	624	6	6	0	0	NA	NA	NA	44	44	514	176	167	449	91	84	32	0	0	0.062	0	0
.	19.01.15-18.39.13-1-220250	175	20	20	2	0	2	625	19	19	0	0	NA	NA	NA	68	54	518	167	182	449	83	93	33	12	20	0.064	0.072	0.11
.	19.01.15-18.39.15-1-220255	68	5	5	1	0	0	604	3	3	0	0	NA	NA	NA	27	20	502	165	166	443	80	81	14	0	0	0.028	0	0
.	19.01.15-18.39.19-1-220261	150	13	13	2	0	2	630	11	11	0	0	NA	NA	NA	51	44	514	175	168	454	92	84	27	5	15	0.053	0.029	0.089
.	19.01.15-18.39.20-1-220264	150	19	19	5	0	4	636	18	18	0	0	NA	NA	NA	43	55	519	180	169	460	91	85	45	11	21	0.087	0.061	0.124
.	19.01.15-18.39.31-1-220282	67	4	4	1	0	1	614	3	3	0	0	NA	NA	NA	25	27	508	168	164	451	83	80	9	0	2	0.018	0	0.012
.	19.01.15-18.39.32-1-220283	32	1	1	0	0	0	0	0	0	0	0	NA	NA	NA	9	11	495	164	165	0	0	0	0	0	2	0	0	0.012
.	19.01.15-18.39.36-1-220285	236	25	25	8	0	7	651	22	22	0	0	NA	NA	NA	60	64	527	179	171	469	93	89	58	24	27	0.11	0.134	0.158
.	19.01.15-18.39.49-1-220306	267	29	29	12	0	6	655	27	27	0	0	NA	NA	NA	57	75	532	178	178	470	92	93	51	27	43	0.096	0.152	0.242
.	19.01.15-18.39.49-1-220307	123	7	7	3	0	3	627	5	5	0	0	NA	NA	NA	43	38	506	170	175	452	87	88	8	13	9	0.016	0.076	0.051
.	19.01.15-18.39.49-1-220308	120	5	5	1	0	1	619	3	3	0	0	NA	NA	NA	51	42	513	173	169	450	87	82	11	12	0	0.021	0.069	0
.	19.01.15-18.39.55-1-220312	118	7	7	2	0	1	616	6	6	0	0	NA	NA	NA	32	34	510	169	168	451	83	82	5	2	15	0.01	0.012	0.089
.	19.01.15-18.39.59-1-220318	146	5	5	2	0	1	627	4	4	0	0	NA	NA	NA	45	47	515	173	172	456	86	85	6	7	3	0.012	0.04	0.017
.	19.01.15-18.39.59-1-220319	89	6	6	1	0	1	609	5	5	0	0	NA	NA	NA	33	23	505	165	166	446	80	83	7	6	11	0.014	0.036	0.066
.	19.01.15-18.40.07-1-220330	88	4	4	1	0	1	605	3	3	0	0	NA	NA	NA	23	20	500	167	166	439	84	82	13	2	0	0.026	0.012	0
.	19.01.15-18.40.07-1-220331	123	9	9	1	0	1	610	8	8	0	0	NA	NA	NA	38	29	503	169	170	443	84	83	11	10	4	0.022	0.059	0.024
.	19.01.15-18.40.12-1-220337	87	5	5	1	0	1	621	4	4	0	0	NA	NA	NA	29	38	511	168	172	452	83	86	12	5	0	0.023	0.03	0
.	19.01.15-18.40.13-1-220341	121	5	5	2	0	2	612	3	3	0	0	NA	NA	NA	41	32	508	168	169	449	81	82	7	23	0	0.014	0.137	0
.	19.01.15-18.40.17-1-220347	298	44	44	12	0	10	659	37	37	0	0	NA	NA	NA	84	84	539	180	178	476	90	93	71	76	18	0.132	0.422	0.101
.	19.01.15-18.40.20-1-220353	93	4	4	0	0	0	608	3	3	0	0	NA	NA	NA	31	22	502	169	164	443	85	80	6	2	2	0.012	0.012	0.012
.	19.01.15-18.40.23-1-220362	123	19	19	4	0	2	621	15	15	0	0	NA	NA	NA	38	42	513	174	168	450	89	82	51	2	5	0.099	0.011	0.03
.	19.01.15-18.40.25-1-220364	58	2	2	1	0	1	504	1	1	0	0	NA	NA	NA	21	11	492	166	166	367	69	68	1	4	0	0.002	0.024	0
.	19.01.15-18.40.28-1-220370	119	6	6	2	0	1	633	5	5	0	0	NA	NA	NA	41	49	523	171	168	460	87	86	23	19	0	0.044	0.111	0
.	19.01.15-18.40.29-1-220372	38	1	1	1	0	1	0	0	0	0	0	NA	NA	NA	10	13	495	166	165	0	0	0	0	0	2	0	0	0.012
.	19.01.15-18.40.31-1-220376	115	11	11	6	0	4	634	10	10	0	0	NA	NA	NA	35	46	512	172	175	458	87	89	38	3	6	0.074	0.017	0.034
.	19.01.15-18.40.33-1-220378	60	2	2	0	0	0	203	1	1	0	0	NA	NA	NA	23	21	497	169	168	151	24	28	1	4	0	0.002	0.024	0
.	19.01.15-18.40.38-1-220389	59	2	2	0	0	0	607	1	1	0	0	NA	NA	NA	24	21	500	168	166	441	85	81	6	0	2	0.012	0	0.012
.	19.01.15-18.40.40-1-220393	200	26	26	7	0	6	641	25	25	0	0	NA	NA	NA	54	52	520	175	170	462	92	87	40	62	8	0.077	0.354	0.047
.	19.01.15-18.40.46-1-220414	124	12	12	5	0	1	610	10	10	0	0	NA	NA	NA	34	29	508	166	168	445	82	83	10	23	10	0.02	0.139	0.06
.	19.01.15-18.40.48-1-220418	35	1	1	0	0	0	0	0	0	0	0	NA	NA	NA	10	12	496	166	163	0	0	0	0	4	0	0	0.024	0
.	19.01.15-18.40.51-1-220421	96	12	12	1	0	1	619	11	11	0	0	NA	NA	NA	37	38	509	167	175	443	85	91	25	6	1	0.049	0.036	0.006
.	19.01.15-18.40.52-1-220422	257	63	63	15	0	8	654	52	52	0	0	NA	NA	NA	94	73	535	174	177	472	89	93	119	81	21	0.222	0.466	0.119
.	19.01.15-18.40.54-1-220424	123	18	18	5	0	2	630	17	17	0	0	NA	NA	NA	27	43	518	171	167	461	86	83	36	21	4	0.069	0.123	0.024
.	19.01.15-18.41.03-1-220428	62	5	5	3	0	2	599	4	4	0	0	NA	NA	NA	26	18	501	165	165	437	80	82	20	5	0	0.04	0.03	0
.	19.01.15-18.41.09-1-220439	90	3	3	1	0	1	609	2	2	0	0	NA	NA	NA	31	24	503	164	170	445	80	84	9	0	0	0.018	0	0
.	19.01.15-18.41.18-1-220452	35	1	1	0	0	0	0	0	0	0	0	NA	NA	NA	14	13	498	164	164	0	0	0	0	0	1	0	0	0.006
.	19.01.15-18.41.19-1-220454	73	3	3	2	0	2	615	1	1	0	0	NA	NA	NA	25	33	506	171	169	449	83	83	0	0	3	0	0	0.018
.	19.01.15-18.41.25-1-220460	173	11	11	8	0	8	634	9	9	0	0	NA	NA	NA	34	47	517	173	170	462	87	85	43	14	3	0.083	0.081	0.018
.	19.01.15-18.41.25-1-220461	93	5	5	1	0	1	628	3	3	0	0	NA	NA	NA	32	47	516	175	169	458	86	84	4	7	0	0.008	0.04	0
.	19.01.15-18.41.28-1-220464	65	3	3	1	0	1	603	2	2	0	0	NA	NA	NA	35	27	505	168	167	439	82	82	2	7	0	0.004	0.042	0
.	19.01.15-18.41.30-1-220468	156	16	16	3	0	2	630	13	13	0	0	NA	NA	NA	39	46	516	170	173	457	87	86	25	15	10	0.048	0.088	0.058
.	19.01.15-18.41.34-1-220474	201	25	25	11	0	9	635	23	23	0	0	NA	NA	NA	62	53	516	175	175	458	88	89	78	29	8	0.151	0.166	0.046
.	19.01.15-18.41.36-1-220475	153	19	19	5	0	3	629	17	17	0	0	NA	NA	NA	55	42	518	170	167	460	85	84	41	32	11	0.079	0.188	0.066
.	19.01.15-18.41.37-1-220476	293	30	30	11	0	8	673	28	28	0	0	NA	NA	NA	77	86	545	175	179	487	91	95	25	44	12	0.046	0.251	0.067
.	19.01.15-18.41.42-1-220495	29	1	1	0	0	0	0	0	0	0	0	NA	NA	NA	5	4	491	163	163	0	0	0	1	0	0	0.002	0	0
.	19.01.15-18.41.43-1-220498	37	1	1	1	0	1	0	0	0	0	0	NA	NA	NA	9	11	494	165	165	0	0	0	0	0	0	0	0	0
.	19.01.15-18.41.44-1-220499	203	54	54	14	0	10	641	49	49	0	0	NA	NA	NA	53	64	522	174	181	462	87	92	90	90	21	0.172	0.517	0.116
.	19.01.15-18.41.46-1-220501	176	18	18	7	0	7	632	17	17	0	0	NA	NA	NA	53	42	513	175	167	458	88	86	67	7	2	0.131	0.04	0.012
.	19.01.15-18.41.53-1-220506	233	28	28	7	0	5	627	27	27	0	0	NA	NA	NA	68	50	513	178	172	450	91	86	54	20	15	0.105	0.112	0.087
.	19.01.15-18.42.04-1-220513	144	10	10	1	0	1	638	8	8	0	0	NA	NA	NA	51	60	524	176	173	462	89	87	26	4	10	0.05	0.023	0.058
.	19.01.15-18.42.14-1-220526	91	5	5	2	0	1	606	4	4	0	0	NA	NA	NA	36	30	502	167	174	441	79	86	9	3	3	0.018	0.018	0.017
.	19.01.15-18.42.18-1-220533	141	9	9	1	0	1	629	8	8	0	0	NA	NA	NA	41	40	511	170	172	452	88	89	16	14	0	0.031	0.082	0
.	19.01.15-18.42.19-1-220535	89	6	6	3	0	3	613	5	5	0	0	NA	NA	NA	26	32	511	169	165	451	81	81	22	0	4	0.043	0	0.024
.	19.01.15-18.42.21-1-220541	123	9	9	1	0	1	629	7	7	0	0	NA	NA	NA	39	43	515	172	169	459	87	83	14	18	2	0.027	0.105	0.012
.	19.01.15-18.42.22-1-220544	95	8	8	1	0	1	626	6	6	0	0	NA	NA	NA	38	39	511	170	171	453	87	86	20	5	0	0.039	0.029	0
.	19.01.15-18.42.28-1-220548	91	8	8	6	0	4	617	7	7	0	0	NA	NA	NA	33	46	510	172	177	447	83	87	20	0	9	0.039	0	0.051
.	19.01.15-18.42.33-1-220556	61	3	3	0	0	0	609	2	2	0	0	NA	NA	NA	22	31	506	170	168	442	83	84	15	0	0	0.03	0	0
.	19.01.15-18.42.37-1-220565	153	18	18	3	0	3	632	14	14	0	0	NA	NA	NA	51	50	510	174	179	454	86	92	41	12	7	0.08	0.069	0.039
.	19.01.15-18.42.40-1-220570	126	15	15	4	0	2	622	14	14	0	0	NA	NA	NA	36	41	510	173	171	448	89	85	14	28	9	0.027	0.162	0.053
.	19.01.15-18.42.46-1-220588	57	3	3	1	0	1	612	1	1	0	0	NA	NA	NA	16	22	505	165	165	450	81	81	12	0	0	0.024	0	0
.	19.01.15-18.42.47-1-220589	86	3	3	0	0	0	617	2	2	0	0	NA	NA	NA	33	32	509	167	169	448	83	86	9	0	0	0.018	0	0
.	19.01.15-18.42.48-1-220590	123	6	6	0	0	0	636	5	5	0	0	NA	NA	NA	38	49	521	172	169	463	87	86	4	9	7	0.008	0.052	0.041
.	19.01.15-18.43.06-1-220596	61	2	2	1	0	1	620	1	1	0	0	NA	NA	NA	17	29	512	165	165	456	83	81	15	0	0	0.029	0	0
.	19.01.15-18.43.35-1-220620	123	6	6	0	0	0	608	5	5	0	0	NA	NA	NA	42	29	506	170	166	445	84	79	13	2	2	0.026	0.012	0.012
.	19.01.15-18.43.40-1-220623	237	30	30	8	0	5	654	26	26	0	0	NA	NA	NA	66	70	535	172	176	480	85	89	80	22	19	0.15	0.128	0.108
.	19.01.15-18.43.41-1-220639	234	11	11	3	0	2	655	9	9	0	0	NA	NA	NA	73	72	540	169	176	481	83	91	14	11	17	0.026	0.065	0.097
.	19.01.15-18.43.52-1-220641	172	22	22	6	0	5	632	18	18	0	0	NA	NA	NA	51	53	521	171	174	459	85	88	29	35	4	0.056	0.205	0.023
.	19.01.15-18.43.54-1-220643	95	9	9	2	0	2	620	8	8	0	0	NA	NA	NA	36	35	511	169	168	452	83	85	16	7	2	0.031	0.041	0.012
.	19.01.15-18.44.00-1-220647	125	14	14	1	0	1	618	10	10	0	0	NA	NA	NA	43	35	519	167	162	458	81	79	31	8	0	0.06	0.048	0
.	19.01.15-18.44.03-1-220650	179	10	10	3	0	3	639	9	9	0	0	NA	NA	NA	47	55	518	176	174	461	91	87	26	13	2	0.05	0.074	0.011
.	19.01.15-18.44.08-1-220662	33	1	1	0	0	0	0	0	0	0	0	NA	NA	NA	9	7	490	166	164	0	0	0	0	0	1	0	0	0.006
.	19.01.15-18.44.10-1-220665	60	4	4	1	0	1	617	3	3	0	0	NA	NA	NA	20	25	505	167	166	449	85	83	8	2	0	0.016	0.012	0
.	19.01.15-18.44.18-1-220676	215	25	25	12	0	7	641	23	23	0	0	NA	NA	NA	54	50	524	170	169	470	86	85	18	75	25	0.034	0.441	0.148
.	19.01.15-18.44.26-1-220690	146	18	18	6	0	6	615	16	16	0	0	NA	NA	NA	47	47	511	171	178	442	84	89	40	13	17	0.078	0.076	0.096
.	19.01.15-18.44.27-1-220693	95	6	6	3	0	3	618	5	5	0	0	NA	NA	NA	39	41	514	169	171	454	81	83	13	2	0	0.025	0.012	0
.	19.01.15-18.44.28-1-220695	146	17	17	4	0	2	622	15	15	0	0	NA	NA	NA	51	39	514	167	171	453	82	87	50	8	13	0.097	0.048	0.076
.	19.01.15-18.44.29-1-220700	68	4	4	0	0	0	620	3	3	0	0	NA	NA	NA	25	40	511	173	169	453	82	85	2	3	6	0.004	0.017	0.036
.	19.01.15-18.44.41-1-220726	34	1	1	1	0	1	0	0	0	0	0	NA	NA	NA	14	7	490	164	166	0	0	0	0	0	3	0	0	0.018
.	19.01.15-18.44.41-1-220727	93	7	7	4	0	4	611	5	5	0	0	NA	NA	NA	33	28	501	172	168	445	85	81	1	11	2	0.002	0.064	0.012
.	19.01.15-18.44.44-1-220730	63	2	2	0	0	0	610	1	1	0	0	NA	NA	NA	19	24	506	166	165	446	83	81	8	0	0	0.016	0	0
.	19.01.15-18.44.48-1-220733	91	4	4	1	0	1	610	3	3	0	0	NA	NA	NA	16	18	500	167	164	444	84	82	9	1	0	0.018	0.006	0
.	19.01.15-18.44.53-1-220739	121	14	14	2	0	2	615	12	12	0	0	NA	NA	NA	35	26	505	167	167	449	83	83	33	5	6	0.065	0.03	0.036
.	19.01.15-18.44.56-1-220744	172	22	22	3	0	3	634	20	20	0	0	NA	NA	NA	50	52	522	173	170	462	88	84	52	18	14	0.1	0.104	0.082
.	19.01.15-18.44.56-1-220745	84	4	4	2	0	1	606	3	3	0	0	NA	NA	NA	38	21	499	167	168	438	84	84	0	11	4	0	0.066	0.024
.	19.01.15-18.44.59-1-220748	36	1	1	0	0	0	0	0	0	0	0	NA	NA	NA	12	15	497	167	164	0	0	0	3	0	0	0.006	0	0
.	19.01.15-18.44.59-1-220749	196	17	17	6	0	5	634	16	16	0	0	NA	NA	NA	49	49	515	174	173	455	90	89	34	10	18	0.066	0.057	0.104
.	19.01.15-18.45.01-1-220752	213	23	23	6	0	3	656	22	22	0	0	NA	NA	NA	65	71	529	176	179	473	91	92	70	21	6	0.132	0.119	0.034
.	19.01.15-18.45.05-1-220757	182	11	11	1	0	1	632	10	10	0	0	NA	NA	NA	52	52	512	176	177	455	88	89	14	8	20	0.027	0.045	0.113
.	19.01.15-18.45.07-1-220759	202	40	40	11	0	8	652	34	34	0	0	NA	NA	NA	46	68	529	178	174	470	91	91	80	51	23	0.151	0.287	0.132
.	19.01.15-18.45.19-1-220777	67	2	2	0	0	0	606	0	0	0	0	NA	NA	NA	20	19	499	167	166	442	82	82	0	0	3	0	0	0.018
.	19.01.15-18.45.20-1-220778	156	14	14	4	0	4	626	12	12	0	0	NA	NA	NA	39	47	516	176	168	454	88	84	9	5	20	0.017	0.028	0.119
.	19.01.15-18.45.23-1-220784	184	22	22	5	0	3	643	20	20	0	0	NA	NA	NA	57	57	528	173	169	472	87	84	29	25	14	0.055	0.145	0.083
.	19.01.15-18.45.33-1-220795	151	18	18	5	0	3	626	17	17	0	0	NA	NA	NA	46	44	512	175	170	450	90	86	65	14	7	0.127	0.08	0.041
.	19.01.15-18.45.33-1-220797	32	1	1	0	0	0	0	0	0	0	0	NA	NA	NA	10	11	495	166	163	0	0	0	0	0	1	0	0	0.006
.	19.01.15-18.45.34-1-220799	30	1	1	1	0	1	0	0	0	0	0	NA	NA	NA	9	8	492	165	164	0	0	0	0	0	0	0	0	0
.	19.01.15-18.45.36-1-220800	56	2	2	0	0	0	100	1	1	0	0	NA	NA	NA	21	14	494	168	165	72	14	14	6	0	0	0.012	0	0
.	19.01.15-18.45.44-1-220819	271	60	60	17	0	14	663	54	54	0	0	NA	NA	NA	82	84	536	179	182	475	92	96	142	58	26	0.265	0.324	0.143
.	19.01.15-18.45.48-1-220822	61	2	2	1	0	1	199	1	1	0	0	NA	NA	NA	13	14	500	164	163	149	27	23	4	0	0	0.008	0	0
.	19.01.15-18.45.49-1-220824	209	20	20	4	0	3	647	19	19	0	0	NA	NA	NA	64	68	535	171	175	471	84	92	27	22	12	0.05	0.129	0.069
.	19.01.15-18.45.54-1-220828	115	8	8	3	0	2	609	6	6	0	0	NA	NA	NA	41	30	503	172	168	442	85	82	17	8	4	0.034	0.047	0.024
.	19.01.15-18.45.57-1-220829	91	4	4	2	0	2	614	2	2	0	0	NA	NA	NA	42	34	508	172	167	444	88	82	19	0	3	0.037	0	0.018
.	19.01.15-18.46.08-1-220840	155	13	13	4	0	4	632	11	11	0	0	NA	NA	NA	54	51	518	175	171	457	87	88	23	3	13	0.044	0.017	0.076
.	19.01.15-18.46.13-1-220845	64	2	2	0	0	0	608	1	1	0	0	NA	NA	NA	32	27	505	167	168	443	83	82	3	3	0	0.006	0.018	0
.	19.01.15-18.46.13-1-220846	185	30	30	9	0	7	636	29	29	0	0	NA	NA	NA	55	59	521	175	176	459	89	88	77	14	13	0.148	0.08	0.074
.	19.01.15-18.46.15-1-220850	88	3	3	0	0	0	615	2	2	0	0	NA	NA	NA	30	30	509	167	167	448	84	83	14	0	8	0.028	0	0.048
.	19.01.15-18.46.16-1-220855	91	8	8	1	0	1	605	6	6	0	0	NA	NA	NA	34	30	501	172	170	439	84	82	15	1	0	0.03	0.006	0
.	19.01.15-18.46.22-1-220866	57	2	2	0	0	0	600	1	1	0	0	NA	NA	NA	21	12	494	166	165	436	83	81	0	6	0	0	0.036	0
.	19.01.15-18.46.31-1-220879	127	14	14	3	0	1	623	13	13	0	0	NA	NA	NA	49	43	513	174	169	450	87	86	14	26	3	0.027	0.149	0.018
.	19.01.15-18.46.34-1-220889	66	2	2	0	0	0	605	1	1	0	0	NA	NA	NA	12	19	497	168	167	441	84	80	7	0	0	0.014	0	0
.	19.01.15-18.46.36-1-220891	114	8	8	2	0	1	613	7	7	0	0	NA	NA	NA	31	33	507	166	173	447	82	84	23	0	2	0.045	0	0.012
.	19.01.15-18.46.38-1-220901	34	1	1	0	0	0	0	0	0	0	0	NA	NA	NA	9	13	494	167	165	0	0	0	1	0	0	0.002	0	0
.	19.01.15-18.46.46-1-220920	124	6	6	5	0	4	607	4	4	0	0	NA	NA	NA	45	29	505	174	163	445	85	77	14	5	0	0.028	0.029	0
.	19.01.15-18.46.49-1-220922	148	14	14	4	0	3	627	10	10	0	0	NA	NA	NA	53	44	511	174	172	450	90	87	38	20	5	0.074	0.115	0.029
.	19.01.15-18.46.49-1-220923	117	9	9	6	0	3	626	8	8	0	0	NA	NA	NA	39	38	516	167	168	460	84	82	24	11	5	0.047	0.066	0.03
.	19.01.15-18.46.52-1-220924	58	2	2	1	0	1	603	1	1	0	0	NA	NA	NA	31	24	496	172	169	433	84	86	6	0	0	0.012	0	0
.	19.01.15-18.47.08-1-220933	179	13	13	4	0	1	647	12	12	0	0	NA	NA	NA	62	68	531	173	177	469	87	91	36	9	7	0.068	0.052	0.04
.	19.01.15-18.47.13-1-220938	178	29	29	12	0	9	641	27	27	0	0	NA	NA	NA	50	59	521	170	181	461	85	95	70	53	14	0.134	0.312	0.077
.	19.01.15-18.47.14-1-220940	110	5	5	1	0	1	626	4	4	0	0	NA	NA	NA	36	35	510	171	167	456	86	84	4	4	2	0.008	0.023	0.012
.	19.01.15-18.47.18-1-220946	64	5	5	0	0	0	605	4	4	0	0	NA	NA	NA	19	19	499	166	167	438	81	86	11	0	7	0.022	0	0.042
.	19.01.15-18.47.26-1-220954	246	14	14	6	0	4	638	12	12	0	0	NA	NA	NA	77	53	522	172	172	464	87	87	44	21	3	0.084	0.122	0.017
.	19.01.15-18.47.37-1-220960	85	6	6	2	0	2	626	5	5	0	0	NA	NA	NA	32	43	516	172	168	459	85	82	4	11	0	0.008	0.064	0
.	19.01.15-18.47.42-1-220981	297	29	29	5	0	4	665	28	28	0	0	NA	NA	NA	83	82	537	184	174	478	97	90	56	32	35	0.104	0.174	0.201
.	19.01.15-18.47.42-1-220982	148	41	41	11	0	9	632	38	38	0	0	NA	NA	NA	43	51	520	169	175	458	86	88	67	55	15	0.129	0.325	0.086
.	19.01.15-18.47.43-1-220983	33	1	1	0	0	0	0	0	0	0	0	NA	NA	NA	7	11	494	165	165	0	0	0	1	0	0	0.002	0	0
.	19.01.15-18.47.43-1-220984	183	27	27	8	0	6	618	25	25	0	0	NA	NA	NA	53	36	508	171	170	444	87	87	68	21	17	0.134	0.123	0.1
.	19.01.15-18.47.49-1-220988	87	5	5	1	0	0	613	4	4	0	0	NA	NA	NA	32	26	506	166	167	445	82	86	5	7	0	0.01	0.042	0
.	19.01.15-18.47.54-1-220993	33	1	1	0	0	0	0	0	0	0	0	NA	NA	NA	12	7	492	164	164	0	0	0	0	0	0	0	0	0
.	19.01.15-18.47.56-1-220995	62	2	2	1	0	1	614	1	1	0	0	NA	NA	NA	26	30	511	167	165	451	82	81	6	0	0	0.012	0	0
.	19.01.15-18.47.56-1-220996	150	12	12	4	0	4	619	9	9	0	0	NA	NA	NA	52	42	511	172	172	450	83	86	43	4	8	0.084	0.023	0.047
.	19.01.15-18.48.04-1-221004	62	3	3	1	0	1	614	2	2	0	0	NA	NA	NA	18	24	507	165	165	452	79	83	3	1	2	0.006	0.006	0.012
.	19.01.15-18.48.09-1-221010	121	11	11	3	0	1	617	9	9	0	0	NA	NA	NA	45	31	506	171	167	447	86	84	30	12	2	0.059	0.07	0.012
.	19.01.15-18.48.09-1-221011	91	6	6	1	0	1	616	5	5	0	0	NA	NA	NA	31	32	510	168	167	447	85	84	13	3	2	0.025	0.018	0.012
.	19.01.15-18.48.14-1-221021	122	10	10	4	0	4	612	8	8	0	0	NA	NA	NA	42	32	506	172	167	443	87	82	23	22	4	0.045	0.128	0.024
.	19.01.15-18.48.27-1-221033	235	19	19	6	0	6	645	15	15	0	0	NA	NA	NA	77	66	528	176	175	464	90	91	35	20	7	0.066	0.114	0.04
.	19.01.15-18.48.36-1-221041	150	16	16	5	0	3	620	15	15	0	0	NA	NA	NA	46	43	513	169	174	448	85	87	15	21	11	0.029	0.124	0.063
.	19.01.15-18.48.42-1-221070	60	2	2	0	0	0	196	1	1	0	0	NA	NA	NA	11	16	500	164	165	139	27	30	3	0	0	0.006	0	0
.	19.01.15-18.48.45-1-221071	201	8	8	2	0	1	647	7	7	0	0	NA	NA	NA	58	58	524	175	172	465	91	91	26	15	7	0.05	0.086	0.041
.	19.01.15-18.48.51-1-221074	209	92	92	25	0	19	628	86	86	0	0	NA	NA	NA	65	57	519	181	170	451	91	86	164	69	45	0.316	0.381	0.265
.	19.01.15-18.48.54-1-221077	66	4	4	2	0	1	615	3	3	0	0	NA	NA	NA	27	32	505	170	170	443	86	86	16	0	0	0.032	0	0
.	19.01.15-18.48.54-1-221078	147	9	9	2	0	1	625	6	6	0	0	NA	NA	NA	45	43	508	175	173	452	87	86	25	6	18	0.049	0.034	0.104
.	19.01.15-18.48.56-1-221079	64	2	2	0	0	0	602	1	1	0	0	NA	NA	NA	31	19	500	166	166	439	80	83	11	0	0	0.022	0	0
.	19.01.15-18.48.57-1-221080	62	4	4	0	0	0	606	3	3	0	0	NA	NA	NA	31	24	505	168	164	445	80	81	5	3	0	0.01	0.018	0
.	19.01.15-18.49.03-1-221086	88	5	5	1	0	0	612	4	4	0	0	NA	NA	NA	37	33	507	172	167	442	88	82	10	9	4	0.02	0.052	0.024
.	19.01.15-18.49.06-1-221092	148	14	14	2	0	1	626	13	13	0	0	NA	NA	NA	59	45	518	171	169	458	84	84	24	14	7	0.046	0.082	0.041
.	19.01.15-18.49.09-1-221097	92	6	6	1	0	1	615	5	5	0	0	NA	NA	NA	23	26	501	170	168	444	89	82	16	6	5	0.032	0.035	0.03
.	19.01.15-18.49.10-1-221098	260	19	19	5	0	5	672	17	17	0	0	NA	NA	NA	87	90	545	182	176	487	96	89	41	30	20	0.075	0.165	0.114
.	19.01.15-18.49.10-1-221099	66	5	5	1	0	1	609	4	4	0	0	NA	NA	NA	30	26	501	169	169	443	82	84	5	14	0	0.01	0.083	0
.	19.01.15-18.49.19-1-221109	65	4	4	0	0	0	605	3	3	0	0	NA	NA	NA	28	22	501	166	168	441	83	81	13	0	0	0.026	0	0
.	19.01.15-18.49.21-1-221113	90	5	5	0	0	0	617	4	4	0	0	NA	NA	NA	37	34	504	174	169	444	88	85	24	5	0	0.048	0.029	0
.	19.01.15-18.49.32-1-221120	62	3	3	0	0	0	616	2	2	0	0	NA	NA	NA	25	34	507	170	170	451	83	82	8	0	0	0.016	0	0
.	19.01.15-18.49.38-1-221123	143	11	11	1	0	1	615	10	10	0	0	NA	NA	NA	37	34	509	167	171	450	81	84	27	16	3	0.053	0.096	0.018
.	19.01.15-18.49.39-1-221125	63	3	3	0	0	0	99	2	2	0	0	NA	NA	NA	16	19	496	170	166	71	16	12	7	0	1	0.014	0	0.006
.	19.01.15-18.49.43-1-221142	179	34	34	7	0	7	636	32	32	0	0	NA	NA	NA	54	57	520	175	175	460	89	87	72	18	24	0.138	0.103	0.137
.	19.01.15-18.49.43-1-221144	210	13	13	1	0	1	671	12	12	0	0	NA	NA	NA	55	82	539	179	177	486	94	91	17	10	12	0.032	0.056	0.068
.	19.01.15-18.50.08-1-221159	206	25	25	5	0	5	632	22	22	0	0	NA	NA	NA	65	53	515	179	172	452	94	86	58	25	20	0.113	0.14	0.116
.	19.01.15-18.50.17-1-221168	206	23	23	5	0	3	639	20	20	0	0	NA	NA	NA	67	63	531	172	173	468	83	88	59	27	17	0.111	0.157	0.098
.	19.01.15-18.50.21-1-221176	138	15	15	2	0	2	624	14	14	0	0	NA	NA	NA	40	39	512	172	168	451	87	86	31	23	2	0.061	0.134	0.012
.	19.01.15-18.50.29-1-221190	210	22	22	7	0	5	637	20	20	0	0	NA	NA	NA	74	58	519	178	174	462	85	90	61	37	4	0.118	0.208	0.023
.	19.01.15-18.50.29-1-221192	119	10	10	1	0	1	626	9	9	0	0	NA	NA	NA	42	38	514	171	166	456	88	82	25	7	6	0.049	0.041	0.036
.	19.01.15-18.50.36-1-221201	115	9	9	2	0	1	617	8	8	0	0	NA	NA	NA	38	30	507	169	167	448	86	83	13	5	11	0.026	0.03	0.066
.	19.01.15-18.50.50-1-221232	129	14	14	4	0	4	613	13	13	0	0	NA	NA	NA	47	34	509	168	170	444	85	84	29	22	6	0.057	0.131	0.035
.	19.01.15-18.50.55-1-221234	32	1	1	1	0	1	0	0	0	0	0	NA	NA	NA	10	9	492	167	163	0	0	0	2	0	0	0.004	0	0
.	19.01.15-18.50.57-1-221239	94	7	7	1	0	1	613	4	4	0	0	NA	NA	NA	35	26	504	169	166	448	85	80	15	0	4	0.03	0	0.024
.	19.01.15-18.51.06-1-221249	120	11	11	0	0	0	618	9	9	0	0	NA	NA	NA	47	32	513	168	164	456	83	79	22	2	2	0.043	0.012	0.012
.	19.01.15-18.51.07-1-221250	94	4	4	2	0	2	619	2	2	0	0	NA	NA	NA	27	31	508	168	168	451	84	84	18	0	0	0.035	0	0
.	19.01.15-18.51.10-1-221253	136	9	9	2	0	2	626	7	7	0	0	NA	NA	NA	41	45	512	179	167	452	90	84	31	4	0	0.061	0.022	0
.	19.01.15-18.51.10-1-221254	149	21	21	12	0	9	615	20	20	0	0	NA	NA	NA	39	30	506	168	169	444	85	86	69	16	5	0.136	0.095	0.03
.	19.01.15-18.51.16-1-221261	58	2	2	1	0	1	600	1	1	0	0	NA	NA	NA	27	21	501	164	169	436	79	85	6	6	0	0.012	0.037	0
.	19.01.15-18.51.23-1-221275	65	5	5	1	0	1	608	4	4	0	0	NA	NA	NA	27	27	507	166	167	448	82	78	14	0	3	0.028	0	0.018
.	19.01.15-18.51.24-1-221279	61	3	3	0	0	0	609	2	2	0	0	NA	NA	NA	30	29	507	166	169	448	78	83	12	0	0	0.024	0	0
.	19.01.15-18.51.26-1-221281	174	30	30	9	0	5	626	28	28	0	0	NA	NA	NA	66	51	516	176	172	448	90	88	89	26	10	0.172	0.148	0.058
.	19.01.15-18.51.29-1-221284	177	29	29	6	0	5	647	26	26	0	0	NA	NA	NA	55	59	524	171	177	466	89	92	77	17	36	0.147	0.099	0.203
.	19.01.15-18.51.31-1-221288	186	36	36	10	0	9	647	33	33	0	0	NA	NA	NA	60	64	528	174	175	469	89	89	89	44	11	0.169	0.253	0.063
.	19.01.15-18.51.34-1-221290	121	5	5	2	0	1	628	4	4	0	0	NA	NA	NA	46	43	513	175	168	453	92	83	18	15	2	0.035	0.086	0.012
.	19.01.15-18.51.39-1-221291	286	71	71	15	0	13	648	68	68	0	0	NA	NA	NA	82	73	534	177	175	467	91	90	86	69	39	0.161	0.39	0.223
.	19.01.15-18.51.40-1-221293	150	10	10	2	0	2	627	8	8	0	0	NA	NA	NA	52	49	515	172	175	450	87	90	14	16	7	0.027	0.093	0.04
.	19.01.15-18.51.43-1-221312	66	2	2	0	0	0	605	0	0	0	0	NA	NA	NA	32	24	505	167	165	441	84	80	0	4	3	0	0.024	0.018
.	19.01.15-18.51.48-1-221314	143	12	12	5	0	4	621	11	11	0	0	NA	NA	NA	34	36	505	172	172	449	86	86	41	1	5	0.081	0.006	0.029
.	19.01.15-18.51.59-1-221321	102	4	4	2	0	2	623	2	2	0	0	NA	NA	NA	26	37	511	167	172	452	83	88	9	0	2	0.018	0	0.012
.	19.01.15-18.52.01-1-221325	37	1	1	0	0	0	0	0	0	0	0	NA	NA	NA	13	6	490	165	164	0	0	0	4	0	0	0.008	0	0
.	19.01.15-18.52.04-1-221331	119	9	9	7	0	6	628	8	8	0	0	NA	NA	NA	31	42	511	170	174	454	86	88	16	12	0	0.031	0.071	0
.	19.01.15-18.52.08-1-221334	182	10	10	4	0	4	647	8	8	0	0	NA	NA	NA	57	59	524	171	177	466	89	92	9	25	6	0.017	0.146	0.034
.	19.01.15-18.52.16-1-221346	65	5	5	1	0	0	624	4	4	0	0	NA	NA	NA	23	38	508	171	172	450	85	89	11	0	0	0.022	0	0
.	19.01.15-18.52.16-1-221348	122	10	10	2	0	1	630	8	8	0	0	NA	NA	NA	40	45	509	179	170	452	92	86	35	7	7	0.069	0.039	0.041
.	19.01.15-18.52.18-1-221352	238	39	39	9	0	7	658	36	36	0	0	NA	NA	NA	56	73	536	173	177	475	91	92	95	33	17	0.177	0.191	0.096
.	19.01.15-18.52.27-1-221364	119	5	5	1	0	1	615	3	3	0	0	NA	NA	NA	38	26	503	169	167	450	83	82	2	19	2	0.004	0.112	0.012
.	19.01.15-18.52.28-1-221366	59	2	2	0	0	0	200	1	1	0	0	NA	NA	NA	14	23	501	170	165	147	28	25	1	0	0	0.002	0	0
.	19.01.15-18.52.28-1-221368	169	12	12	4	0	3	638	11	11	0	0	NA	NA	NA	56	53	523	173	170	467	86	85	22	12	10	0.042	0.069	0.059
.	19.01.15-18.52.36-1-221375	295	39	39	13	0	9	690	32	32	0	0	NA	NA	NA	88	100	551	182	180	492	101	97	81	60	25	0.147	0.33	0.139
.	19.01.15-18.52.38-1-221379	124	8	8	3	0	2	625	7	7	0	0	NA	NA	NA	47	41	512	169	173	450	85	90	31	11	2	0.061	0.065	0.012
.	19.01.15-18.52.40-1-221382	63	3	3	1	0	1	596	2	2	0	0	NA	NA	NA	29	15	496	168	164	437	82	77	4	4	2	0.008	0.024	0.012
.	19.01.15-18.52.43-1-221409	96	10	10	4	0	3	607	8	8	0	0	NA	NA	NA	30	23	505	168	163	445	81	81	24	0	11	0.048	0	0.067
.	19.01.15-18.52.46-1-221412	69	4	4	0	0	0	601	2	2	0	0	NA	NA	NA	27	19	497	165	170	438	79	84	3	4	6	0.006	0.024	0.035
.	19.01.15-18.53.01-1-221420	149	12	12	3	0	2	644	11	11	0	0	NA	NA	NA	57	57	524	177	169	464	93	87	19	24	5	0.036	0.136	0.03
.	19.01.15-18.53.03-1-221421	89	6	6	0	0	0	604	5	5	0	0	NA	NA	NA	31	22	502	167	166	442	81	81	14	3	2	0.028	0.018	0.012
.	19.01.15-18.53.12-1-221433	62	2	2	1	0	1	457	1	1	0	0	NA	NA	NA	18	19	498	169	165	336	58	63	2	2	0	0.004	0.012	0
.	19.01.15-18.53.15-1-221438	180	21	21	5	0	4	635	18	18	0	0	NA	NA	NA	53	53	523	176	167	460	92	83	57	18	1	0.109	0.102	0.006
.	19.01.15-18.53.18-1-221443	206	9	9	4	0	1	647	8	8	0	0	NA	NA	NA	59	65	527	176	175	469	90	88	12	12	16	0.023	0.068	0.091
.	19.01.15-18.53.29-1-221453	62	3	3	0	0	0	607	2	2	0	0	NA	NA	NA	25	26	504	166	169	442	83	82	4	0	2	0.008	0	0.012
.	19.01.15-18.53.35-1-221458	96	20	20	4	0	4	619	17	17	0	0	NA	NA	NA	34	36	508	176	165	447	90	82	41	7	8	0.081	0.04	0.048
.	19.01.15-18.53.36-1-221460	176	8	8	3	0	3	649	7	7	0	0	NA	NA	NA	51	58	519	177	175	465	92	92	15	16	0	0.029	0.09	0
.	19.01.15-18.53.38-1-221461	60	3	3	0	0	0	610	2	2	0	0	NA	NA	NA	25	31	506	170	168	446	83	81	3	0	3	0.006	0	0.018
.	19.01.15-18.53.44-1-221480	94	11	11	6	0	3	612	10	10	0	0	NA	NA	NA	37	32	507	173	165	446	84	82	14	23	1	0.028	0.133	0.006
.	19.01.15-18.53.45-1-221481	95	8	8	4	0	2	612	6	6	0	0	NA	NA	NA	35	24	498	170	169	442	87	83	13	9	6	0.026	0.053	0.036
.	19.01.15-18.53.47-1-221483	33	1	1	0	0	0	0	0	0	0	0	NA	NA	NA	8	7	493	165	162	0	0	0	3	0	0	0.006	0	0
.	19.01.15-18.53.49-1-221484	32	1	1	1	0	1	0	0	0	0	0	NA	NA	NA	15	8	492	166	163	0	0	0	0	1	0	0	0.006	0
.	19.01.15-18.53.50-1-221485	317	26	26	10	0	8	679	22	22	0	0	NA	NA	NA	97	102	552	180	183	487	94	98	50	64	8	0.091	0.356	0.044
.	19.01.15-18.53.51-1-221487	60	2	2	0	0	0	605	1	1	0	0	NA	NA	NA	21	20	503	166	164	445	80	80	1	0	2	0.002	0	0.012
.	19.01.15-18.53.53-1-221489	152	11	11	3	0	2	637	10	10	0	0	NA	NA	NA	45	54	523	179	165	462	93	82	13	6	4	0.025	0.034	0.024
.	19.01.15-18.53.59-1-221494	151	14	14	3	0	3	648	11	11	0	0	NA	NA	NA	49	67	531	175	174	471	88	89	24	16	12	0.045	0.091	0.069
.	19.01.15-18.54.01-1-221496	122	5	5	3	0	1	635	4	4	0	0	NA	NA	NA	48	44	518	170	169	461	88	86	3	5	7	0.006	0.029	0.041
.	19.01.15-18.54.05-1-221500	275	60	60	27	0	18	657	55	55	0	0	NA	NA	NA	86	76	540	175	174	479	90	88	128	76	29	0.237	0.434	0.167
.	19.01.15-18.54.10-1-221502	35	1	1	0	0	0	0	0	0	0	0	NA	NA	NA	8	8	491	166	164	0	0	0	0	0	0	0	0	0
.	19.01.15-18.54.10-1-221503	151	5	5	1	0	1	631	4	4	0	0	NA	NA	NA	39	44	517	171	169	464	83	84	3	5	0	0.006	0.029	0
.	19.01.15-18.54.13-1-221513	64	3	3	1	0	1	610	2	2	0	0	NA	NA	NA	16	16	499	167	163	444	83	83	0	0	8	0	0	0.049
.	19.01.15-18.54.14-1-221534	92	8	8	0	0	0	619	7	7	0	0	NA	NA	NA	35	38	512	170	169	452	85	82	13	5	0	0.025	0.029	0
.	19.01.15-18.54.21-1-221543	148	19	19	0	0	0	643	17	17	0	0	NA	NA	NA	51	55	528	169	171	469	85	89	70	31	1	0.133	0.183	0.006
.	19.01.15-18.54.21-1-221545	34	1	1	0	0	0	0	0	0	0	0	NA	NA	NA	8	6	491	164	164	0	0	0	0	0	0	0	0	0
.	19.01.15-18.54.24-1-221550	119	8	8	4	0	4	617	7	7	0	0	NA	NA	NA	29	40	511	169	173	451	81	85	11	3	7	0.022	0.018	0.04
.	19.01.15-18.54.28-1-221552	273	19	19	2	0	2	658	17	17	0	0	NA	NA	NA	84	73	534	177	175	478	92	88	23	31	12	0.043	0.175	0.069
.	19.01.15-18.54.30-1-221555	54	2	2	0	0	0	606	1	1	0	0	NA	NA	NA	20	26	504	169	166	445	81	80	7	0	0	0.014	0	0
.	19.01.15-18.54.42-1-221578	120	17	17	7	0	3	614	14	14	0	0	NA	NA	NA	47	39	507	166	179	444	80	90	56	7	16	0.11	0.042	0.089
.	19.01.15-18.54.44-1-221587	116	6	6	3	0	3	619	5	5	0	0	NA	NA	NA	42	40	508	172	173	445	86	88	2	9	11	0.004	0.052	0.064
.	19.01.15-18.54.46-1-221589	32	1	1	1	0	1	0	0	0	0	0	NA	NA	NA	15	9	492	167	163	0	0	0	1	0	0	0.002	0	0
.	19.01.15-18.54.46-1-221590	151	28	28	7	0	5	628	24	24	0	0	NA	NA	NA	46	46	515	173	171	456	86	86	59	22	25	0.115	0.127	0.146
.	19.01.15-18.54.48-1-221591	321	27	27	6	0	3	674	24	24	0	0	NA	NA	NA	112	85	544	179	175	487	97	90	62	40	13	0.114	0.223	0.074
.	19.01.15-18.54.50-1-221592	121	17	17	7	0	6	620	16	16	0	0	NA	NA	NA	38	37	507	168	175	449	81	90	39	12	6	0.077	0.071	0.034
.	19.01.15-18.54.59-1-221595	209	55	55	16	0	11	634	51	51	0	0	NA	NA	NA	65	53	521	175	170	459	90	85	79	56	50	0.152	0.32	0.294
.	19.01.15-18.55.03-1-221599	63	4	4	1	0	1	615	3	3	0	0	NA	NA	NA	26	30	504	165	174	446	82	87	14	0	0	0.028	0	0
.	19.01.15-18.55.06-1-221604	61	2	2	0	0	0	612	0	0	0	0	NA	NA	NA	18	26	500	169	170	442	86	84	1	0	5	0.002	0	0.029
.	19.01.15-18.55.17-1-221672	151	18	18	5	0	3	624	17	17	0	0	NA	NA	NA	50	38	511	173	167	456	85	83	29	19	9	0.057	0.11	0.054
.	19.01.15-18.55.20-1-221764	147	29	29	6	0	5	629	25	25	0	0	NA	NA	NA	47	42	514	169	172	459	84	86	76	32	10	0.148	0.189	0.058
.	19.01.15-18.55.21-1-221772	146	29	29	6	0	3	622	25	25	0	0	NA	NA	NA	45	42	509	169	177	449	83	90	67	19	17	0.132	0.112	0.096
.	19.01.15-18.55.24-1-221785	61	2	2	0	0	0	404	1	1	0	0	NA	NA	NA	15	21	502	166	166	298	53	53	0	2	0	0	0.012	0
.	19.01.15-18.55.36-1-221833	125	11	11	4	0	1	615	8	8	0	0	NA	NA	NA	40	31	506	168	170	446	83	86	42	14	4	0.083	0.083	0.024
.	19.01.15-18.55.38-1-221835	97	7	7	2	0	1	612	5	5	0	0	NA	NA	NA	13	19	498	167	167	445	82	85	12	1	2	0.024	0.006	0.012
.	19.01.15-18.55.38-1-221836	94	6	6	2	0	1	623	5	5	0	0	NA	NA	NA	36	40	511	171	171	450	87	86	22	0	1	0.043	0	0.006
.	19.01.15-18.55.43-1-221855	60	3	3	0	0	0	609	2	2	0	0	NA	NA	NA	23	27	498	171	171	441	83	85	3	3	3	0.006	0.018	0.018
.	19.01.15-18.55.47-1-221857	215	24	24	5	0	4	657	20	20	0	0	NA	NA	NA	58	67	531	178	171	478	93	86	40	39	30	0.075	0.219	0.175
.	19.01.15-18.55.57-1-221860	83	4	4	0	0	0	615	3	3	0	0	NA	NA	NA	14	24	501	171	165	447	85	83	9	0	5	0.018	0	0.03
.	19.01.15-18.55.59-1-221861	33	1	1	0	0	0	0	0	0	0	0	NA	NA	NA	9	3	489	165	162	0	0	0	0	3	0	0	0.018	0
.	19.01.15-18.56.05-1-221869	61	2	2	1	0	0	610	0	0	0	0	NA	NA	NA	27	25	503	170	165	446	81	83	8	1	0	0.016	0.006	0
.	19.01.15-18.56.14-1-221877	59	3	3	2	0	2	607	1	1	0	0	NA	NA	NA	17	10	496	165	162	447	81	79	3	1	4	0.006	0.006	0.025
.	19.01.15-18.56.41-1-221948	155	7	7	3	0	3	638	6	6	0	0	NA	NA	NA	45	48	521	169	171	463	85	90	1	5	15	0.002	0.03	0.088
.	19.01.15-18.56.49-1-221957	120	8	8	4	0	4	617	7	7	0	0	NA	NA	NA	28	34	515	164	168	452	80	85	18	3	8	0.035	0.018	0.048
.	19.01.15-18.57.06-1-221995	155	7	7	2	0	2	620	6	6	0	0	NA	NA	NA	45	33	509	167	170	450	84	86	19	5	2	0.037	0.03	0.012
.	19.01.15-18.57.30-1-222022	156	23	23	6	0	5	632	20	20	0	0	NA	NA	NA	68	58	524	173	174	461	84	87	55	24	16	0.105	0.139	0.092
.	19.01.15-18.57.30-1-222024	204	37	37	14	0	11	639	33	33	0	0	NA	NA	NA	64	59	522	174	176	460	90	89	56	75	23	0.107	0.431	0.131
.	19.01.15-18.57.33-1-222050	84	5	5	1	0	1	621	4	4	0	0	NA	NA	NA	27	31	508	170	166	454	84	83	13	1	0	0.026	0.006	0
.	19.01.15-18.57.35-1-222051	33	1	1	0	0	0	0	0	0	0	0	NA	NA	NA	11	9	492	167	163	0	0	0	0	2	0	0	0.012	0
.	19.01.15-18.57.38-1-222052	92	4	4	0	0	0	618	3	3	0	0	NA	NA	NA	39	38	508	172	171	448	86	84	10	4	0	0.02	0.023	0
.	19.01.15-18.57.38-1-222053	39	1	1	1	0	1	0	0	0	0	0	NA	NA	NA	12	10	492	168	163	0	0	0	2	0	0	0.004	0	0
.	19.01.15-18.57.39-1-222054	36	1	1	0	0	0	0	0	0	0	0	NA	NA	NA	8	13	496	163	167	0	0	0	0	1	0	0	0.006	0
.	19.01.15-18.57.40-1-222071	90	4	4	1	0	1	618	2	2	0	0	NA	NA	NA	29	34	505	171	171	445	85	88	2	12	0	0.004	0.07	0
.	19.01.15-18.57.42-1-222073	32	1	1	0	0	0	0	0	0	0	0	NA	NA	NA	5	7	490	165	165	0	0	0	2	0	0	0.004	0	0
.	19.01.15-18.57.42-1-222074	267	20	20	5	0	5	668	18	18	0	0	NA	NA	NA	91	92	539	185	181	475	97	96	62	26	4	0.115	0.141	0.022
.	19.01.15-18.57.44-1-222088	178	37	37	13	0	10	638	35	35	0	0	NA	NA	NA	61	55	522	171	175	461	86	91	73	34	22	0.14	0.199	0.126
.	19.01.15-18.57.45-1-222089	183	14	14	7	0	3	654	13	13	0	0	NA	NA	NA	53	64	527	176	174	473	92	89	27	26	11	0.051	0.148	0.063
.	19.01.15-18.57.49-1-222096	155	17	17	6	0	5	633	16	16	0	0	NA	NA	NA	49	50	515	173	175	453	90	90	43	23	11	0.083	0.133	0.063
.	19.01.15-18.58.06-1-222155	315	53	53	12	0	6	666	48	48	0	0	NA	NA	NA	90	80	539	183	171	480	97	89	90	56	29	0.167	0.306	0.17
.	19.01.15-18.58.06-1-222156	99	4	4	1	0	0	620	3	3	0	0	NA	NA	NA	39	37	507	169	174	447	84	89	17	5	0	0.034	0.03	0
.	19.01.15-18.58.20-1-222169	36	1	1	1	0	1	0	0	0	0	0	NA	NA	NA	9	12	498	163	164	0	0	0	0	0	0	0	0	0
.	19.01.15-18.58.23-1-222176	64	6	6	3	0	3	603	5	5	0	0	NA	NA	NA	32	24	503	170	164	439	84	80	20	0	0	0.04	0	0
.	19.01.15-18.58.24-1-222177	184	17	17	6	0	4	636	13	13	0	0	NA	NA	NA	55	53	527	173	166	465	89	82	33	12	8	0.063	0.069	0.048
.	19.01.15-18.58.32-1-222187	152	14	14	5	0	3	627	12	12	0	0	NA	NA	NA	58	43	518	169	169	459	82	86	30	20	16	0.058	0.118	0.095
.	19.01.15-18.58.34-1-222188	64	6	6	2	0	1	618	5	5	0	0	NA	NA	NA	19	29	506	170	166	449	87	82	13	4	2	0.026	0.024	0.012
.	19.01.15-18.58.34-1-222189	120	7	7	3	0	2	622	6	6	0	0	NA	NA	NA	40	41	509	175	170	449	88	85	8	7	9	0.016	0.04	0.053
.	19.01.15-18.58.36-1-222202	33	1	1	0	0	0	0	0	0	0	0	NA	NA	NA	13	8	491	164	166	0	0	0	0	2	0	0	0.012	0
.	19.01.15-18.58.39-1-222209	197	12	12	7	0	4	642	10	10	0	0	NA	NA	NA	51	54	520	175	172	463	90	89	16	13	7	0.031	0.074	0.041
.	19.01.15-18.58.40-1-222210	209	13	13	5	0	4	642	11	11	0	0	NA	NA	NA	59	57	523	176	171	465	92	85	17	14	14	0.033	0.08	0.082
.	19.01.15-18.58.46-1-222284	86	4	4	1	0	1	615	3	3	0	0	NA	NA	NA	35	40	511	172	170	450	84	81	8	5	0	0.016	0.029	0
.	19.01.15-18.58.54-1-222287	32	1	1	0	0	0	0	0	0	0	0	NA	NA	NA	10	7	493	164	163	0	0	0	0	1	0	0	0.006	0
.	19.01.15-18.58.55-1-222288	145	12	12	3	0	2	640	10	10	0	0	NA	NA	NA	47	58	526	168	177	461	86	93	18	19	6	0.034	0.113	0.034
.	19.01.15-18.58.57-1-222290	360	39	39	11	0	9	682	34	34	0	0	NA	NA	NA	110	108	553	186	182	483	100	99	86	52	29	0.156	0.28	0.159
.	19.01.15-18.58.58-1-222291	172	20	20	3	0	3	633	16	16	0	0	NA	NA	NA	53	48	517	173	171	456	87	90	40	15	11	0.077	0.087	0.064
.	19.01.15-18.59.02-1-222294	179	14	14	7	0	3	640	13	13	0	0	NA	NA	NA	58	55	524	173	171	467	88	85	44	15	11	0.084	0.087	0.064
.	19.01.15-18.59.03-1-222295	92	8	8	3	0	3	613	5	5	0	0	NA	NA	NA	44	35	510	170	168	449	82	82	16	0	8	0.031	0	0.048
.	19.01.15-18.59.04-1-222301	92	7	7	2	0	2	621	6	6	0	0	NA	NA	NA	35	40	512	171	170	450	84	87	16	4	2	0.031	0.023	0.012
.	19.01.15-18.59.06-1-222302	214	24	24	10	0	4	648	22	22	0	0	NA	NA	NA	60	69	530	178	174	468	93	87	65	45	16	0.123	0.253	0.092
.	19.01.15-18.59.21-1-222361	66	2	2	0	0	0	611	1	1	0	0	NA	NA	NA	21	28	505	169	167	446	85	80	7	0	0	0.014	0	0
.	19.01.15-18.59.24-1-222390	181	17	17	5	0	4	634	14	14	0	0	NA	NA	NA	38	47	519	167	174	461	83	90	20	20	13	0.039	0.12	0.075
.	19.01.15-18.59.24-1-222391	35	1	1	0	0	0	0	0	0	0	0	NA	NA	NA	9	7	492	163	165	0	0	0	0	0	1	0	0	0.006
.	19.01.15-18.59.25-1-222392	88	3	3	0	0	0	617	2	2	0	0	NA	NA	NA	35	40	504	175	174	443	86	88	7	0	0	0.014	0	0
.	19.01.15-18.59.26-1-222394	273	37	37	13	0	10	663	33	33	0	0	NA	NA	NA	59	74	526	182	179	471	97	95	67	39	25	0.127	0.214	0.14
.	19.01.15-18.59.34-1-222402	148	8	8	0	0	0	621	6	6	0	0	NA	NA	NA	54	43	515	174	167	451	86	84	13	10	6	0.025	0.057	0.036
.	19.01.15-18.59.36-1-222403	178	14	14	6	0	6	643	12	12	0	0	NA	NA	NA	54	59	526	174	172	467	90	86	29	25	9	0.055	0.144	0.052
.	19.01.15-18.59.38-1-222404	93	11	11	2	0	1	612	9	9	0	0	NA	NA	NA	35	22	500	169	166	445	85	82	27	8	11	0.054	0.047	0.066
.	19.01.15-18.59.41-1-222421	251	26	26	9	0	6	663	25	25	0	0	NA	NA	NA	67	74	530	186	171	473	101	89	49	24	26	0.092	0.129	0.152
.	19.01.15-18.59.49-1-222424	154	21	21	4	0	3	621	19	19	0	0	NA	NA	NA	37	43	511	172	173	448	84	89	19	13	18	0.037	0.076	0.104
.	19.01.15-18.59.52-1-222434	202	33	33	6	0	6	629	29	29	0	0	NA	NA	NA	55	43	518	168	170	464	81	84	91	41	14	0.176	0.244	0.082
.	19.01.15-18.59.57-1-222472	34	1	1	0	0	0	0	0	0	0	0	NA	NA	NA	5	6	491	164	164	0	0	0	0	0	0	0	0	0
.	19.01.15-19.00.00-1-222480	124	12	12	4	0	3	630	10	10	0	0	NA	NA	NA	48	41	513	171	170	457	87	86	20	3	13	0.039	0.018	0.076
.	19.01.15-19.00.00-1-222481	64	2	2	0	0	0	598	1	1	0	0	NA	NA	NA	31	24	501	172	164	436	81	81	5	0	0	0.01	0	0
.	19.01.15-19.00.03-1-222505	202	18	18	6	0	5	639	17	17	0	0	NA	NA	NA	56	51	520	173	171	460	91	88	49	19	7	0.094	0.11	0.041
.	19.01.15-19.00.04-1-222509	35	1	1	1	0	1	0	0	0	0	0	NA	NA	NA	9	7	491	166	163	0	0	0	0	0	0	0	0	0
.	19.01.15-19.00.09-1-222511	36	1	1	0	0	0	0	0	0	0	0	NA	NA	NA	14	9	495	165	162	0	0	0	0	0	0	0	0	0
.	19.01.15-19.00.15-1-222518	113	14	14	1	0	1	624	13	13	0	0	NA	NA	NA	41	37	508	167	175	454	82	88	22	20	9	0.043	0.12	0.051
.	19.01.15-19.00.18-1-222522	270	47	47	16	0	13	670	43	43	0	0	NA	NA	NA	84	92	547	183	175	484	97	89	116	37	26	0.212	0.202	0.149
.	19.01.15-19.00.19-1-222524	145	12	12	5	0	4	634	11	11	0	0	NA	NA	NA	38	45	518	170	170	462	86	86	35	10	3	0.068	0.059	0.018
.	19.01.15-19.00.25-1-222531	32	1	1	0	0	0	0	0	0	0	0	NA	NA	NA	15	6	494	163	162	0	0	0	0	0	2	0	0	0.012
.	19.01.15-19.00.27-1-222536	157	29	29	6	0	4	637	27	27	0	0	NA	NA	NA	36	48	512	177	172	457	92	88	90	30	16	0.176	0.169	0.093
.	19.01.15-19.00.28-1-222544	147	35	35	7	0	6	620	32	32	0	0	NA	NA	NA	42	34	510	168	169	452	80	88	68	42	5	0.133	0.25	0.03
.	19.01.15-19.00.28-1-222549	265	41	41	9	0	7	643	39	39	0	0	NA	NA	NA	72	66	521	179	179	456	92	95	72	38	37	0.138	0.212	0.207
.	19.01.15-19.00.52-1-222634	91	4	4	0	0	0	626	3	3	0	0	NA	NA	NA	29	35	508	171	169	454	88	84	26	0	8	0.051	0	0.047
.	19.01.15-19.00.59-1-222644	182	16	16	3	0	3	646	15	15	0	0	NA	NA	NA	61	58	517	174	180	458	91	97	28	15	15	0.054	0.086	0.083
.	19.01.15-19.01.09-1-222731	65	3	3	1	0	1	604	2	2	0	0	NA	NA	NA	28	22	498	166	171	435	84	85	3	6	0	0.006	0.036	0
.	19.01.15-19.01.09-1-222750	90	4	4	1	0	1	607	2	2	0	0	NA	NA	NA	36	35	509	169	170	440	83	84	4	6	15	0.008	0.036	0.088
.	19.01.15-19.01.12-1-222755	142	8	8	1	0	1	625	7	7	0	0	NA	NA	NA	48	44	512	175	170	453	88	84	21	2	8	0.041	0.011	0.047
.	19.01.15-19.01.25-1-222771	65	5	5	1	0	1	613	4	4	0	0	NA	NA	NA	20	24	503	169	165	444	84	85	11	1	0	0.022	0.006	0
.	19.01.15-19.01.28-1-222784	61	2	2	0	0	0	198	1	1	0	0	NA	NA	NA	15	15	495	167	166	139	31	28	1	0	2	0.002	0	0.012
.	19.01.15-19.01.31-1-222789	83	3	3	1	0	1	624	2	2	0	0	NA	NA	NA	26	40	512	169	172	454	83	87	10	2	0	0.02	0.012	0
.	19.01.15-19.01.34-1-222806	181	18	18	6	0	6	634	16	16	0	0	NA	NA	NA	60	51	513	175	176	453	90	91	23	19	14	0.045	0.109	0.08
.	19.01.15-19.01.37-1-222846	87	5	5	1	0	1	616	4	4	0	0	NA	NA	NA	29	30	510	168	165	450	83	83	8	1	5	0.016	0.006	0.03
.	19.01.15-19.01.43-1-222866	31	1	1	0	0	0	0	0	0	0	0	NA	NA	NA	7	9	494	165	163	0	0	0	4	0	0	0.008	0	0
.	19.01.15-19.01.43-1-222867	248	17	17	9	0	3	657	15	15	0	0	NA	NA	NA	62	80	537	181	175	477	92	88	26	36	24	0.048	0.199	0.137
.	19.01.15-19.01.46-1-222868	62	3	3	1	0	1	609	2	2	0	0	NA	NA	NA	25	20	504	165	164	443	84	82	8	0	0	0.016	0	0
.	19.01.15-19.01.46-1-222869	58	2	2	0	0	0	618	1	1	0	0	NA	NA	NA	22	28	507	166	168	453	82	83	2	1	0	0.004	0.006	0
.	19.01.15-19.01.48-1-222872	88	3	3	1	0	0	605	2	2	0	0	NA	NA	NA	28	23	502	165	169	441	82	82	6	0	2	0.012	0	0.012
.	19.01.15-19.01.49-1-222873	145	12	12	4	0	4	627	11	11	0	0	NA	NA	NA	38	42	510	173	172	453	88	86	13	18	5	0.025	0.104	0.029
.	19.01.15-19.01.49-1-222875	114	5	5	3	0	2	628	4	4	0	0	NA	NA	NA	35	41	514	170	170	455	84	89	15	8	0	0.029	0.047	0
.	19.01.15-19.01.58-1-222877	59	2	2	0	0	0	451	1	1	0	0	NA	NA	NA	17	16	498	168	163	331	61	59	0	2	0	0	0.012	0
.	19.01.15-19.02.01-1-222878	116	6	6	1	0	1	632	4	4	0	0	NA	NA	NA	31	41	511	174	169	456	91	85	8	11	0	0.016	0.063	0
.	19.01.15-19.02.02-1-222879	234	53	53	9	0	4	641	50	50	0	0	NA	NA	NA	67	66	528	181	170	464	91	86	110	43	21	0.208	0.238	0.124
.	19.01.15-19.02.04-1-222886	151	18	18	1	0	0	642	16	16	0	0	NA	NA	NA	47	56	520	176	173	463	88	91	39	12	6	0.075	0.068	0.035
.	19.01.15-19.02.07-1-222902	60	2	2	0	0	0	602	1	1	0	0	NA	NA	NA	21	20	499	166	168	436	83	83	3	3	0	0.006	0.018	0
.	19.01.15-19.02.10-1-222924	210	41	41	12	0	9	645	37	37	0	0	NA	NA	NA	57	61	530	177	167	472	91	82	82	44	23	0.155	0.249	0.138
.	19.01.15-19.02.13-1-222933	35	1	1	0	0	0	0	0	0	0	0	NA	NA	NA	3	9	494	163	165	0	0	0	0	4	0	0	0.025	0
.	19.01.15-19.02.19-1-222944	157	9	9	3	0	3	625	7	7	0	0	NA	NA	NA	65	49	517	171	174	452	85	88	26	2	9	0.05	0.012	0.052
.	19.01.15-19.02.22-1-222957	120	10	10	4	0	2	617	9	9	0	0	NA	NA	NA	46	33	509	168	169	446	86	85	29	4	4	0.057	0.024	0.024
.	19.01.15-19.02.38-1-223005	116	10	10	0	0	0	629	9	9	0	0	NA	NA	NA	37	43	511	174	171	451	90	88	24	9	6	0.047	0.052	0.035
.	19.01.15-19.02.38-1-223006	96	11	11	3	0	3	614	9	9	0	0	NA	NA	NA	35	36	515	167	167	451	82	81	9	12	16	0.017	0.072	0.096
.	19.01.15-19.02.49-1-223029	62	3	3	0	0	0	614	2	2	0	0	NA	NA	NA	25	32	506	167	172	446	83	85	16	0	0	0.032	0	0
.	19.01.15-19.02.50-1-223030	90	6	6	3	0	2	610	4	4	0	0	NA	NA	NA	40	24	505	167	165	446	85	79	26	2	0	0.051	0.012	0
.	19.01.15-19.03.00-1-223049	33	1	1	0	0	0	0	0	0	0	0	NA	NA	NA	7	8	492	164	165	0	0	0	1	0	0	0.002	0	0
.	19.01.15-19.03.02-1-223070	236	31	31	12	0	11	663	29	29	0	0	NA	NA	NA	77	84	542	179	176	480	96	87	68	22	25	0.125	0.123	0.142
.	19.01.15-19.03.03-1-223071	160	17	17	4	0	3	640	14	14	0	0	NA	NA	NA	52	62	528	177	170	467	87	86	32	16	10	0.061	0.09	0.059
.	19.01.15-19.03.05-1-223125	92	6	6	1	0	1	619	4	4	0	0	NA	NA	NA	30	31	504	172	168	443	89	87	1	4	8	0.002	0.023	0.048
.	19.01.15-19.03.06-1-223126	60	2	2	0	0	0	613	1	1	0	0	NA	NA	NA	24	28	507	167	167	451	81	81	4	0	0	0.008	0	0
.	19.01.15-19.03.10-1-223128	89	8	8	3	0	2	612	7	7	0	0	NA	NA	NA	28	30	504	168	171	447	82	83	10	2	9	0.02	0.012	0.053
.	19.01.15-19.03.13-1-223131	29	1	1	0	0	0	0	0	0	0	0	NA	NA	NA	8	5	491	164	163	0	0	0	0	0	2	0	0	0.012
.	19.01.15-19.03.27-1-223151	176	13	13	2	0	1	656	11	11	0	0	NA	NA	NA	39	71	531	179	174	472	91	93	30	23	3	0.056	0.128	0.017
.	19.01.15-19.03.36-1-223181	181	29	29	9	0	9	642	24	24	0	0	NA	NA	NA	55	64	528	179	170	465	91	86	87	50	12	0.165	0.279	0.071
.	19.01.15-19.03.38-1-223209	86	3	3	0	0	0	617	2	2	0	0	NA	NA	NA	30	35	505	174	169	447	86	84	5	4	0	0.01	0.023	0
.	19.01.15-19.03.43-1-223404	174	21	21	9	0	7	639	17	17	0	0	NA	NA	NA	52	61	518	179	177	462	90	87	44	22	8	0.085	0.123	0.045
.	19.01.15-19.03.49-1-223423	154	13	13	4	0	2	628	10	10	0	0	NA	NA	NA	49	45	516	170	172	454	87	87	27	18	8	0.052	0.106	0.047
.	19.01.15-19.03.51-1-223424	120	11	11	2	0	2	624	10	10	0	0	NA	NA	NA	34	33	514	166	166	456	85	83	42	0	3	0.082	0	0.018
.	19.01.15-19.03.58-1-223511	91	4	4	1	0	1	614	3	3	0	0	NA	NA	NA	32	39	510	172	170	442	88	84	12	0	2	0.024	0	0.012
.	19.01.15-19.04.06-1-223533	207	18	18	4	0	3	645	17	17	0	0	NA	NA	NA	66	62	524	179	172	465	93	87	36	32	5	0.069	0.179	0.029
.	19.01.15-19.04.23-1-223579	126	13	13	4	0	4	626	12	12	0	0	NA	NA	NA	32	44	517	172	168	460	86	80	38	17	2	0.074	0.099	0.012
.	19.01.15-19.04.23-1-223580	181	41	41	8	0	7	627	39	39	0	0	NA	NA	NA	51	49	519	170	173	457	84	86	78	43	35	0.15	0.253	0.202
.	19.01.15-19.04.25-1-223603	87	3	3	1	0	1	604	2	2	0	0	NA	NA	NA	25	27	507	166	167	441	82	81	4	0	0	0.008	0	0
.	19.01.15-19.04.25-1-223604	33	1	1	0	0	0	0	0	0	0	0	NA	NA	NA	5	5	491	164	163	0	0	0	0	0	0	0	0	0
.	19.01.15-19.04.27-1-223608	118	22	22	7	0	6	625	20	20	0	0	NA	NA	NA	37	35	506	173	169	449	90	86	57	13	7	0.113	0.075	0.041
.	19.01.15-19.04.34-1-223634	181	20	20	2	0	2	640	18	18	0	0	NA	NA	NA	58	59	525	176	171	463	89	88	26	13	2	0.05	0.074	0.012
.	19.01.15-19.04.35-1-223635	143	9	9	2	0	1	644	8	8	0	0	NA	NA	NA	44	57	521	171	178	461	88	95	34	7	6	0.065	0.041	0.034
.	19.01.15-19.04.47-1-223652	62	4	4	1	0	1	605	3	3	0	0	NA	NA	NA	26	25	502	169	167	443	81	81	6	4	0	0.012	0.024	0
.	19.01.15-19.04.55-1-223660	127	7	7	3	0	2	626	4	4	0	0	NA	NA	NA	29	40	515	170	168	456	84	86	7	0	14	0.014	0	0.083
.	19.01.15-19.04.56-1-223661	65	2	2	2	0	2	606	1	1	0	0	NA	NA	NA	31	24	501	167	169	438	82	86	0	3	0	0	0.018	0
.	19.01.15-19.04.59-1-223662	145	14	14	6	0	3	635	11	11	0	0	NA	NA	NA	48	55	519	175	174	458	87	90	34	8	14	0.066	0.046	0.08
.	19.01.15-19.05.07-1-223711	181	15	15	3	0	1	654	13	13	0	0	NA	NA	NA	54	70	532	176	175	473	94	87	74	8	4	0.139	0.045	0.023
.	19.01.15-19.05.08-1-223718	92	6	6	2	0	2	609	5	5	0	0	NA	NA	NA	35	28	502	170	169	441	84	84	0	11	5	0	0.065	0.03
.	19.01.15-19.05.10-1-223740	143	13	13	4	0	3	643	12	12	0	0	NA	NA	NA	51	63	523	177	176	464	93	86	31	9	9	0.059	0.051	0.051
.	19.01.15-19.05.10-1-223741	114	5	5	3	0	2	612	4	4	0	0	NA	NA	NA	48	36	509	170	170	443	83	86	12	0	9	0.024	0	0.053
.	19.01.15-19.05.17-1-223748	116	12	12	2	0	2	618	9	9	0	0	NA	NA	NA	42	41	511	173	170	449	84	85	11	10	5	0.022	0.058	0.029
.	19.01.15-19.05.19-1-223751	175	9	9	1	0	1	632	8	8	0	0	NA	NA	NA	60	53	519	171	176	460	86	86	13	13	3	0.025	0.076	0.017
.	19.01.15-19.05.26-1-223756	88	7	7	1	0	1	614	6	6	0	0	NA	NA	NA	35	29	506	167	169	446	81	87	21	5	7	0.042	0.03	0.041
.	19.01.15-19.05.28-1-223758	116	5	5	2	0	2	615	4	4	0	0	NA	NA	NA	29	36	502	178	169	440	89	86	4	3	5	0.008	0.017	0.03
.	19.01.15-19.05.28-1-223759	39	1	1	1	0	1	0	0	0	0	0	NA	NA	NA	13	9	492	166	164	0	0	0	1	0	0	0.002	0	0
.	19.01.15-19.05.31-1-223763	37	1	1	0	0	0	0	0	0	0	0	NA	NA	NA	14	7	492	165	163	0	0	0	0	0	0	0	0	0
.	19.01.15-19.05.31-1-223764	303	29	29	5	0	4	688	24	24	0	0	NA	NA	NA	90	103	556	181	179	497	100	91	65	45	19	0.117	0.249	0.106
.	19.01.15-19.05.34-1-223765	34	1	1	0	0	0	0	0	0	0	0	NA	NA	NA	10	4	489	165	163	0	0	0	0	0	0	0	0	0
.	19.01.15-19.05.42-1-223785	173	15	15	6	0	2	628	13	13	0	0	NA	NA	NA	64	47	518	169	173	462	82	84	32	21	12	0.062	0.124	0.069
.	19.01.15-19.05.43-1-223795	145	30	30	7	0	6	631	27	27	0	0	NA	NA	NA	47	40	511	172	170	454	87	90	82	20	17	0.16	0.116	0.1
.	19.01.15-19.05.44-1-223802	35	1	1	0	0	0	0	0	0	0	0	NA	NA	NA	15	14	497	164	166	0	0	0	0	0	0	0	0	0
.	19.01.15-19.05.44-1-223803	172	21	21	11	0	5	632	18	18	0	0	NA	NA	NA	52	53	520	173	173	461	85	86	64	39	0	0.123	0.225	0
.	19.01.15-19.05.48-1-223804	182	8	8	4	0	4	638	7	7	0	0	NA	NA	NA	53	51	516	179	169	463	91	84	9	22	7	0.017	0.123	0.041
.	19.01.15-19.05.48-1-223808	144	12	12	1	0	0	624	8	8	0	0	NA	NA	NA	37	40	514	169	170	455	85	84	24	10	7	0.047	0.059	0.041
.	19.01.15-19.05.49-1-223809	173	14	14	5	0	3	636	12	12	0	0	NA	NA	NA	49	53	520	174	172	459	89	88	37	4	15	0.071	0.023	0.087
.	19.01.15-19.05.56-1-223855	32	1	1	0	0	0	0	0	0	0	0	NA	NA	NA	8	7	494	164	162	0	0	0	1	0	0	0.002	0	0
.	19.01.15-19.05.58-1-223856	96	10	10	2	0	1	608	9	9	0	0	NA	NA	NA	36	30	507	168	168	442	81	85	27	13	0	0.053	0.077	0
.	19.01.15-19.06.11-1-223861	35	1	1	0	0	0	0	0	0	0	0	NA	NA	NA	15	7	492	165	163	0	0	0	0	0	0	0	0	0
.	19.01.15-19.06.14-1-223865	119	10	10	1	0	1	614	7	7	0	0	NA	NA	NA	37	26	507	164	168	444	82	88	15	18	0	0.03	0.11	0
.	19.01.15-19.06.15-1-223867	127	8	8	3	0	3	624	7	7	0	0	NA	NA	NA	28	34	510	170	167	456	86	82	4	8	11	0.008	0.047	0.066
.	19.01.15-19.06.16-1-223869	236	41	41	14	0	8	670	38	38	0	0	NA	NA	NA	55	86	535	186	178	479	96	95	99	45	47	0.185	0.242	0.264
.	19.01.15-19.06.23-1-223877	146	15	15	4	0	3	628	12	12	0	0	NA	NA	NA	58	45	513	175	170	453	89	86	30	8	12	0.058	0.046	0.071
.	19.01.15-19.06.24-1-223878	234	21	21	2	0	2	645	16	16	0	0	NA	NA	NA	74	64	528	176	173	468	90	87	36	41	1	0.068	0.233	0.006
.	19.01.15-19.06.27-1-223881	152	11	11	6	0	3	629	9	9	0	0	NA	NA	NA	40	45	509	176	173	451	89	89	42	6	0	0.083	0.034	0
.	19.01.15-19.06.32-1-223912	86	5	5	1	0	0	622	4	4	0	0	NA	NA	NA	22	34	508	170	169	452	87	83	14	7	6	0.028	0.041	0.036
.	19.01.15-19.06.37-1-223961	119	5	5	4	0	2	624	4	4	0	0	NA	NA	NA	40	37	509	171	170	452	87	85	14	5	4	0.028	0.029	0.024
.	19.01.15-19.06.38-1-223962	59	2	2	0	0	0	598	1	1	0	0	NA	NA	NA	27	12	495	164	166	437	80	81	0	3	2	0	0.018	0.012
.	19.01.15-19.06.46-1-223984	62	2	2	0	0	0	207	1	1	0	0	NA	NA	NA	16	16	497	168	164	156	27	24	1	0	2	0.002	0	0.012
.	19.01.15-19.06.51-1-224010	93	11	11	6	0	3	624	10	10	0	0	NA	NA	NA	27	38	511	171	169	451	87	86	51	5	1	0.1	0.029	0.006
.	19.01.15-19.06.51-1-224011	203	14	14	2	0	1	640	11	11	0	0	NA	NA	NA	57	62	531	176	168	466	90	84	32	10	3	0.06	0.057	0.018
.	19.01.15-19.06.51-1-224012	94	18	18	6	0	6	613	16	16	0	0	NA	NA	NA	28	32	506	170	169	447	81	85	47	15	3	0.093	0.088	0.018
.	19.01.15-19.06.53-1-224013	90	6	6	0	0	0	615	5	5	0	0	NA	NA	NA	30	34	512	169	166	453	81	81	4	3	6	0.008	0.018	0.036
.	19.01.15-19.06.56-1-224015	116	9	9	4	0	4	610	8	8	0	0	NA	NA	NA	37	27	503	171	166	443	83	84	24	12	6	0.048	0.07	0.036
.	19.01.15-19.06.56-1-224016	127	5	5	0	0	0	632	4	4	0	0	NA	NA	NA	38	45	516	171	171	462	85	85	4	7	2	0.008	0.041	0.012
.	19.01.15-19.07.04-1-224020	119	10	10	2	0	1	622	9	9	0	0	NA	NA	NA	34	40	517	171	165	457	83	82	11	7	14	0.021	0.041	0.085
.	19.01.15-19.07.11-1-224033	94	4	4	1	0	1	609	3	3	0	0	NA	NA	NA	33	25	499	172	167	438	85	86	16	0	2	0.032	0	0.012
.	19.01.15-19.07.16-1-224070	88	9	9	2	0	2	616	8	8	0	0	NA	NA	NA	32	30	506	168	169	448	84	84	31	0	3	0.061	0	0.018
.	19.01.15-19.07.17-1-224075	206	23	23	7	0	7	628	22	22	0	0	NA	NA	NA	51	44	519	171	167	460	85	83	46	15	35	0.089	0.088	0.21
.	19.01.15-19.07.22-1-224103	31	1	1	1	0	1	0	0	0	0	0	NA	NA	NA	6	6	492	164	163	0	0	0	1	0	0	0.002	0	0
.	19.01.15-19.07.22-1-224104	118	8	8	2	0	1	611	7	7	0	0	NA	NA	NA	42	33	504	173	169	440	87	84	20	5	3	0.04	0.029	0.018
.	19.01.15-19.07.23-1-224105	151	13	13	3	0	2	632	11	11	0	0	NA	NA	NA	49	51	518	170	176	460	84	88	36	10	1	0.069	0.059	0.006
.	19.01.15-19.07.25-1-224106	273	34	34	16	0	12	664	32	32	0	0	NA	NA	NA	94	84	538	174	185	477	90	97	72	61	23	0.134	0.351	0.124
.	19.01.15-19.07.25-1-224107	68	2	2	0	0	0	613	1	1	0	0	NA	NA	NA	23	32	507	169	169	444	85	84	7	0	0	0.014	0	0
.	19.01.15-19.07.25-1-224108	345	43	43	11	0	7	672	40	40	0	0	NA	NA	NA	91	89	532	185	185	474	100	98	72	70	37	0.135	0.378	0.2
.	19.01.15-19.07.28-1-224110	121	7	7	2	0	1	612	5	5	0	0	NA	NA	NA	51	27	502	168	170	445	82	85	14	4	8	0.028	0.024	0.047
.	19.01.15-19.07.38-1-224114	89	9	9	3	0	3	613	7	7	0	0	NA	NA	NA	23	21	502	169	163	444	86	83	23	9	0	0.046	0.053	0
.	19.01.15-19.07.46-1-224130	34	1	1	0	0	0	0	0	0	0	0	NA	NA	NA	8	12	496	165	164	0	0	0	2	0	0	0.004	0	0
.	19.01.15-19.07.47-1-224131	57	2	2	0	0	0	52	1	1	0	0	NA	NA	NA	15	14	495	167	165	40	7	5	7	0	0	0.014	0	0
.	19.01.15-19.07.53-1-224141	146	7	7	6	0	2	620	6	6	0	0	NA	NA	NA	48	41	509	171	174	447	84	89	11	12	10	0.022	0.07	0.057
.	19.01.15-19.07.55-1-224151	181	10	10	2	0	2	634	9	9	0	0	NA	NA	NA	37	41	510	171	173	456	87	91	26	17	0	0.051	0.099	0
.	19.01.15-19.07.55-1-224152	62	2	2	1	0	1	505	1	1	0	0	NA	NA	NA	12	18	499	166	166	372	65	68	0	8	0	0	0.048	0
.	19.01.15-19.08.02-1-224201	156	9	9	4	0	3	634	7	7	0	0	NA	NA	NA	39	46	521	170	168	463	86	85	18	7	0	0.035	0.041	0
.	19.01.15-19.08.03-1-224202	67	3	3	0	0	0	604	2	2	0	0	NA	NA	NA	25	24	500	169	168	435	85	84	9	0	1	0.018	0	0.006
.	19.01.15-19.08.05-1-224206	351	24	24	8	0	6	675	21	21	0	0	NA	NA	NA	107	90	542	182	179	481	97	97	84	31	6	0.155	0.17	0.034
.	19.01.15-19.08.08-1-224207	59	2	2	0	0	0	602	1	1	0	0	NA	NA	NA	27	20	501	168	164	441	81	80	0	0	2	0	0	0.012
.	19.01.15-19.08.26-1-224257	31	1	1	0	0	0	0	0	0	0	0	NA	NA	NA	10	9	496	163	163	0	0	0	1	0	0	0.002	0	0
.	19.01.15-19.08.28-1-224267	120	16	16	7	0	4	607	14	14	0	0	NA	NA	NA	46	32	510	170	165	445	82	80	52	11	5	0.102	0.065	0.03
.	19.01.15-19.08.30-1-224287	91	3	3	0	0	0	629	2	2	0	0	NA	NA	NA	34	47	513	176	171	457	87	85	22	0	0	0.043	0	0
.	19.01.15-19.08.35-1-224310	126	10	10	3	0	3	631	8	8	0	0	NA	NA	NA	40	39	512	170	170	456	88	87	23	20	8	0.045	0.118	0.047
.	19.01.15-19.08.36-1-224350	236	47	47	16	0	14	646	45	45	0	0	NA	NA	NA	70	71	528	178	178	465	91	90	84	67	25	0.159	0.376	0.14
.	19.01.15-19.08.44-1-224372	269	43	43	11	0	8	657	40	40	0	0	NA	NA	NA	75	80	532	179	182	470	90	97	105	40	31	0.197	0.223	0.17
.	19.01.15-19.08.46-1-224373	122	13	13	4	0	4	620	12	12	0	0	NA	NA	NA	31	38	510	172	169	452	84	84	23	9	7	0.045	0.052	0.041
.	19.01.15-19.08.54-1-224381	63	4	4	1	0	1	598	3	3	0	0	NA	NA	NA	28	14	492	166	169	432	80	86	5	5	0	0.01	0.03	0
.	19.01.15-19.08.58-1-224382	323	33	33	10	0	3	689	32	32	0	0	NA	NA	NA	80	99	547	185	180	492	102	95	77	63	11	0.141	0.341	0.061
.	19.01.15-19.09.02-1-224392	351	30	30	5	0	4	663	28	28	0	0	NA	NA	NA	107	88	542	180	179	477	92	94	82	33	13	0.151	0.183	0.073
.	19.01.15-19.09.03-1-224399	150	19	19	7	0	6	635	18	18	0	0	NA	NA	NA	50	51	517	175	172	456	91	88	29	20	10	0.056	0.114	0.058
.	19.01.15-19.09.10-1-224454	95	5	5	1	0	1	617	4	4	0	0	NA	NA	NA	32	34	509	169	169	449	86	82	11	6	6	0.022	0.036	0.036
.	19.01.15-19.09.11-1-224455	72	2	2	0	0	0	605	0	0	0	0	NA	NA	NA	27	28	500	171	170	438	84	83	0	5	0	0	0.029	0
.	19.01.15-19.09.12-1-224458	92	9	9	1	0	1	616	8	8	0	0	NA	NA	NA	33	37	509	172	169	448	85	83	16	17	8	0.031	0.099	0.047
.	19.01.15-19.09.24-1-224470	86	4	4	1	0	1	610	3	3	0	0	NA	NA	NA	24	23	502	167	167	443	83	84	10	0	5	0.02	0	0.03
.	19.01.15-19.09.27-1-224471	59	3	3	1	0	1	599	2	2	0	0	NA	NA	NA	30	20	499	167	167	436	82	81	9	0	0	0.018	0	0
.	19.01.15-19.09.34-1-224509	98	12	12	3	0	3	615	11	11	0	0	NA	NA	NA	29	29	503	170	169	449	84	82	17	7	14	0.034	0.041	0.083
.	19.01.15-19.09.37-1-224519	58	2	2	0	0	0	303	0	0	0	0	NA	NA	NA	20	14	501	164	162	230	38	35	0	4	0	0	0.024	0
.	19.01.15-19.09.41-1-224559	204	11	11	5	0	4	644	10	10	0	0	NA	NA	NA	51	59	517	176	179	460	91	93	28	14	3	0.054	0.08	0.017
.	19.01.15-19.09.42-1-224560	210	32	32	5	0	3	640	29	29	0	0	NA	NA	NA	66	70	530	180	173	464	91	85	83	42	17	0.157	0.233	0.098
.	19.01.15-19.09.50-1-224562	35	1	1	0	0	0	0	0	0	0	0	NA	NA	NA	8	11	492	169	163	0	0	0	1	0	0	0.002	0	0
.	19.01.15-19.09.51-1-224563	93	5	5	0	0	0	614	4	4	0	0	NA	NA	NA	35	31	507	172	165	447	87	80	12	5	0	0.024	0.029	0
.	19.01.15-19.09.53-1-224564	121	7	7	3	0	3	631	6	6	0	0	NA	NA	NA	33	41	514	167	173	459	83	89	10	4	13	0.019	0.024	0.075
.	19.01.15-19.09.53-1-224565	32	1	1	0	0	0	0	0	0	0	0	NA	NA	NA	14	5	491	163	164	0	0	0	3	0	0	0.006	0	0
.	19.01.15-19.09.54-1-224566	36	1	1	1	0	1	0	0	0	0	0	NA	NA	NA	11	12	496	164	165	0	0	0	0	0	0	0	0	0
.	19.01.15-19.09.56-1-224567	90	7	7	3	0	3	610	6	6	0	0	NA	NA	NA	29	26	504	168	167	447	81	82	9	3	6	0.018	0.018	0.036
.	19.01.15-19.09.57-1-224568	123	14	14	5	0	2	623	13	13	0	0	NA	NA	NA	37	46	515	172	172	451	86	86	38	16	26	0.074	0.093	0.151
.	19.01.15-19.09.58-1-224572	93	5	5	2	0	2	603	4	4	0	0	NA	NA	NA	28	24	502	169	166	440	83	80	9	0	3	0.018	0	0.018
.	19.01.15-19.09.58-1-224576	223	28	28	8	0	7	644	25	25	0	0	NA	NA	NA	73	68	529	176	176	465	89	90	58	30	12	0.11	0.17	0.068
.	19.01.15-19.10.10-1-224644	156	13	13	6	0	3	623	11	11	0	0	NA	NA	NA	37	40	507	171	175	451	85	87	15	31	3	0.03	0.181	0.017
.	19.01.15-19.10.12-1-224646	35	1	1	1	0	1	0	0	0	0	0	NA	NA	NA	8	6	489	166	164	0	0	0	0	0	2	0	0	0.012
.	19.01.15-19.10.15-1-224650	214	14	14	4	0	1	653	10	10	0	0	NA	NA	NA	66	66	529	176	174	473	92	88	25	29	6	0.047	0.165	0.034
.	19.01.15-19.10.16-1-224651	205	15	15	3	0	2	656	10	10	0	0	NA	NA	NA	60	69	526	174	182	471	90	95	44	16	18	0.084	0.092	0.099
.	19.01.15-19.10.16-1-224652	66	3	3	2	0	2	618	2	2	0	0	NA	NA	NA	21	35	509	170	169	452	82	84	9	2	0	0.018	0.012	0
.	19.01.15-19.10.20-1-224658	64	2	2	1	0	1	607	1	1	0	0	NA	NA	NA	28	20	501	166	166	442	82	83	0	1	2	0	0.006	0.012
.	19.01.15-19.10.34-1-224736	176	27	27	4	0	4	621	26	26	0	0	NA	NA	NA	44	44	518	170	169	454	83	84	64	36	22	0.124	0.212	0.13
.	19.01.15-19.10.34-1-224737	300	14	14	2	0	2	679	13	13	0	0	NA	NA	NA	98	93	545	180	181	487	96	96	27	18	11	0.05	0.1	0.061
.	19.01.15-19.10.34-1-224738	33	1	1	0	0	0	0	0	0	0	0	NA	NA	NA	7	8	493	164	164	0	0	0	0	1	0	0	0.006	0
.	19.01.15-19.10.37-1-224739	97	6	6	2	0	2	631	5	5	0	0	NA	NA	NA	25	38	514	167	170	460	83	88	16	0	10	0.031	0	0.059
.	19.01.15-19.10.39-1-224741	90	9	9	4	0	4	618	8	8	0	0	NA	NA	NA	42	32	505	169	171	446	86	86	24	2	8	0.048	0.012	0.047
.	19.01.15-19.10.41-1-224757	63	3	3	0	0	0	614	2	2	0	0	NA	NA	NA	27	30	502	175	166	444	87	83	11	5	0	0.022	0.029	0
.	19.01.15-19.10.46-1-224758	119	4	4	1	0	1	618	2	2	0	0	NA	NA	NA	23	25	500	172	166	448	87	83	1	0	5	0.002	0	0.03
.	19.01.15-19.10.56-1-224811	39	1	1	1	0	1	0	0	0	0	0	NA	NA	NA	12	11	496	165	163	0	0	0	1	0	0	0.002	0	0
.	19.01.15-19.10.57-1-224830	31	1	1	0	0	0	0	0	0	0	0	NA	NA	NA	10	10	494	165	164	0	0	0	0	0	2	0	0	0.012
.	19.01.15-19.10.58-1-224834	120	15	15	6	0	4	620	12	12	0	0	NA	NA	NA	43	37	508	171	171	448	87	85	51	21	4	0.1	0.123	0.023
[truncated: 1 more rows]
