# Supplementary material for: Modelling targeted rabies vaccination strategies for a domestic dog population with heterogeneous roaming patterns
Source: PLoS Negl Trop Dis. 2019 Jul 8;13(7):e0007582. doi: 10.1371/journal.pntd.0007582 (PMC6638970; doi:10.1371/journal.pntd.0007582)
Supplement: S1 Zip file folder — The files contain a summary for each simulation for its respective scenario. The files are named first with the population structure (FP, ED, RD, SD) and then the specific vaccination strategy used for that scenario. (ZIP) [file pntd.0007582.s002.zip › Supp_Files/ED_E0.9_R0.5_S0.7_all_measuresReport.txt]

scenario	iteration	duration	tot_deaths	rabid_dogs	moved	mov_DK	movInfect	n_vacc	n_cull	detDogs_cull	contDogs_cull	reactCull	preemptVaccCov_dogLevel	reactVaccCov_dogLevel	mean_Rt	non_rabid_dead	born	nb_in_exp_cat	nb_in_roam_cat	nb_stayhome	nb_exp_vacc	nb_roam_vacc	nb_stayhome_vacc	nb_contacting_explorer	nb_contacting_roamer	nb_contacting_stayhome	contact_per_explorer	contact_per_roamer	contact_per_stayhome
.	19.01.15-17.05.24-1-195529	58	2	2	0	0	0	633	0	0	0	0	NA	NA	NA	21	14	498	164	165	440	80	113	3	2	0	0.006	0.012	0
.	19.01.15-17.05.24-1-195530	126	12	12	5	0	5	646	10	10	0	0	NA	NA	NA	29	23	501	169	166	447	85	114	31	18	1	0.062	0.107	0.006
.	19.01.15-17.05.24-1-195531	123	11	11	4	0	3	638	9	9	0	0	NA	NA	NA	40	36	510	172	167	441	83	114	33	17	2	0.065	0.099	0.012
.	19.01.15-17.05.24-1-195532	146	13	13	5	0	4	650	11	11	0	0	NA	NA	NA	40	32	508	170	167	451	83	116	40	5	4	0.079	0.029	0.024
.	19.01.15-17.05.24-1-195533	119	10	10	3	0	2	656	9	9	0	0	NA	NA	NA	43	43	514	171	171	453	85	118	26	12	9	0.051	0.07	0.053
.	19.01.15-17.05.24-1-195534	35	1	1	1	0	1	0	0	0	0	0	NA	NA	NA	17	6	490	164	165	0	0	0	0	0	2	0	0	0.012
.	19.01.15-17.05.24-1-195535	99	6	6	0	0	0	651	5	5	0	0	NA	NA	NA	36	32	509	170	166	451	87	113	19	2	2	0.037	0.012	0.012
.	19.01.15-17.05.24-1-195536	115	14	14	6	0	6	647	12	12	0	0	NA	NA	NA	35	33	507	173	166	452	86	109	36	13	9	0.071	0.075	0.054
.	19.01.15-17.05.26-1-195541	60	2	2	2	0	2	638	1	1	0	0	NA	NA	NA	21	22	499	169	167	437	84	117	1	2	0	0.002	0.012	0
.	19.01.15-17.05.40-1-195550	58	2	2	0	0	0	647	1	1	0	0	NA	NA	NA	25	27	506	167	167	449	83	115	3	0	0	0.006	0	0
.	19.01.15-17.05.40-1-195551	124	10	10	1	0	1	648	8	8	0	0	NA	NA	NA	39	37	507	170	173	443	87	118	18	10	1	0.036	0.059	0.006
.	19.01.15-17.05.46-1-195555	36	1	1	1	0	1	0	0	0	0	0	NA	NA	NA	7	16	498	168	163	0	0	0	0	0	3	0	0	0.018
.	19.01.15-17.05.49-1-195560	117	5	5	2	0	1	645	4	4	0	0	NA	NA	NA	46	27	505	169	166	447	85	113	14	8	2	0.028	0.047	0.012
.	19.01.15-17.05.50-1-195561	176	12	12	2	0	2	669	9	9	0	0	NA	NA	NA	40	57	523	170	177	464	86	119	19	13	19	0.036	0.076	0.107
.	19.01.15-17.05.51-1-195562	295	35	35	11	0	6	695	29	29	0	0	NA	NA	NA	73	79	543	178	171	483	95	117	85	22	13	0.157	0.124	0.076
.	19.01.15-17.05.51-1-195563	64	3	3	0	0	0	637	2	2	0	0	NA	NA	NA	25	17	497	168	165	440	83	114	4	4	2	0.008	0.024	0.012
.	19.01.15-17.05.53-1-195564	124	4	4	0	0	0	662	3	3	0	0	NA	NA	NA	46	45	512	174	172	455	87	120	15	0	0	0.029	0	0
.	19.01.15-17.05.54-1-195566	63	3	3	0	0	0	641	2	2	0	0	NA	NA	NA	26	27	502	169	169	444	83	114	11	0	0	0.022	0	0
.	19.01.15-17.05.56-1-195567	61	5	5	1	0	1	641	4	4	0	0	NA	NA	NA	26	25	507	165	166	447	79	115	10	0	2	0.02	0	0.012
.	19.01.15-17.06.02-1-195569	199	14	14	1	0	1	677	13	13	0	0	NA	NA	NA	62	69	537	176	169	474	88	115	20	22	6	0.037	0.125	0.036
.	19.01.15-17.06.06-1-195570	184	28	28	8	0	5	667	27	27	0	0	NA	NA	NA	44	50	520	168	175	457	86	124	50	29	28	0.096	0.173	0.16
.	19.01.15-17.06.06-1-195571	181	18	18	5	0	4	665	15	15	0	0	NA	NA	NA	59	51	520	173	171	459	89	117	27	31	6	0.052	0.179	0.035
.	19.01.15-17.06.09-1-195572	34	1	1	0	0	0	0	0	0	0	0	NA	NA	NA	11	11	493	168	163	0	0	0	0	0	0	0	0	0
.	19.01.15-17.06.12-1-195573	123	30	30	9	0	8	652	24	24	0	0	NA	NA	NA	37	41	517	169	168	455	84	113	52	33	14	0.101	0.195	0.083
.	19.01.15-17.06.13-1-195574	89	4	4	2	0	2	626	3	3	0	0	NA	NA	NA	32	21	501	169	164	434	82	110	8	0	0	0.016	0	0
.	19.01.15-17.06.14-1-195590	87	12	12	5	0	2	656	11	11	0	0	NA	NA	NA	36	45	507	175	176	447	87	122	33	8	0	0.065	0.046	0
.	19.01.15-17.06.22-1-195594	86	5	5	1	0	1	641	4	4	0	0	NA	NA	NA	24	24	507	164	166	446	80	115	9	2	0	0.018	0.012	0
.	19.01.15-17.06.31-1-195603	94	10	10	1	0	0	654	9	9	0	0	NA	NA	NA	28	33	508	170	168	452	88	114	17	9	4	0.033	0.053	0.024
.	19.01.15-17.06.36-1-195607	85	5	5	1	0	1	645	4	4	0	0	NA	NA	NA	26	30	509	169	165	446	84	115	8	5	4	0.016	0.03	0.024
.	19.01.15-17.06.39-1-195610	120	23	23	9	0	7	667	21	21	0	0	NA	NA	NA	36	50	514	168	181	459	83	125	62	47	5	0.121	0.28	0.028
.	19.01.15-17.06.39-1-195611	125	13	13	4	0	4	641	12	12	0	0	NA	NA	NA	43	28	502	168	171	441	82	118	8	15	11	0.016	0.089	0.064
.	19.01.15-17.06.40-1-195612	92	4	4	1	0	1	651	3	3	0	0	NA	NA	NA	23	32	505	167	173	448	84	119	13	0	0	0.026	0	0
.	19.01.15-17.06.46-1-195616	59	2	2	1	0	1	628	0	0	0	0	NA	NA	NA	26	22	500	168	167	437	81	110	7	0	0	0.014	0	0
.	19.01.15-17.06.55-1-195617	383	30	30	10	0	7	735	26	26	0	0	NA	NA	NA	125	126	561	186	192	498	102	135	64	51	16	0.114	0.274	0.083
.	19.01.15-17.06.55-1-195618	121	11	11	4	0	4	642	10	10	0	0	NA	NA	NA	47	33	512	170	164	451	82	109	7	16	6	0.014	0.094	0.037
.	19.01.15-17.06.57-1-195619	88	4	4	1	0	0	637	2	2	0	0	NA	NA	NA	24	30	507	169	167	439	82	116	13	0	0	0.026	0	0
.	19.01.15-17.06.59-1-195620	90	4	4	1	0	1	651	3	3	0	0	NA	NA	NA	31	35	508	167	173	450	82	119	5	4	2	0.01	0.024	0.012
.	19.01.15-17.07.00-1-195621	38	1	1	0	0	0	0	0	0	0	0	NA	NA	NA	12	17	497	168	165	0	0	0	0	3	0	0	0.018	0
.	19.01.15-17.07.01-1-195622	122	6	6	2	0	1	664	5	5	0	0	NA	NA	NA	35	42	516	170	169	460	88	116	8	2	16	0.016	0.012	0.095
.	19.01.15-17.07.04-1-195623	234	25	25	4	0	4	674	23	23	0	0	NA	NA	NA	63	65	528	175	175	465	88	121	63	33	31	0.119	0.189	0.177
.	19.01.15-17.07.05-1-195624	39	1	1	1	0	1	0	0	0	0	0	NA	NA	NA	15	10	495	166	162	0	0	0	0	1	0	0	0.006	0
.	19.01.15-17.07.08-1-195629	122	9	9	1	0	1	654	8	8	0	0	NA	NA	NA	43	44	515	174	168	455	85	114	7	14	8	0.014	0.08	0.048
.	19.01.15-17.07.13-1-195646	62	4	4	0	0	0	642	3	3	0	0	NA	NA	NA	19	21	499	170	165	441	86	115	2	0	5	0.004	0	0.03
.	19.01.15-17.07.17-1-195648	88	4	4	0	0	0	646	3	3	0	0	NA	NA	NA	34	34	509	171	167	450	84	112	5	8	3	0.01	0.047	0.018
.	19.01.15-17.07.23-1-195653	212	24	24	5	0	4	677	20	20	0	0	NA	NA	NA	60	64	520	180	177	459	93	125	30	21	10	0.058	0.117	0.056
.	19.01.15-17.07.24-1-195655	37	1	1	0	0	0	0	0	0	0	0	NA	NA	NA	14	16	496	171	162	0	0	0	0	0	0	0	0	0
.	19.01.15-17.07.25-1-195657	90	7	7	2	0	2	650	5	5	0	0	NA	NA	NA	42	37	508	170	172	451	82	117	25	8	8	0.049	0.047	0.047
.	19.01.15-17.07.26-1-195659	57	2	2	0	0	0	0	1	1	0	0	NA	NA	NA	13	11	493	166	165	0	0	0	5	0	0	0.01	0	0
.	19.01.15-17.07.29-1-195663	33	1	1	1	0	1	0	0	0	0	0	NA	NA	NA	11	11	495	164	165	0	0	0	1	0	0	0.002	0	0
.	19.01.15-17.07.30-1-195665	92	3	3	1	0	1	646	2	2	0	0	NA	NA	NA	30	30	510	167	166	452	83	111	4	6	4	0.008	0.036	0.024
.	19.01.15-17.07.32-1-195684	362	21	21	5	0	4	719	19	19	0	0	NA	NA	NA	94	105	550	184	184	491	98	130	32	44	8	0.058	0.239	0.043
.	19.01.15-17.07.34-1-195785	39	1	1	0	0	0	0	0	0	0	0	NA	NA	NA	17	9	493	164	165	0	0	0	0	4	0	0	0.024	0
.	19.01.15-17.07.37-1-195789	145	44	44	13	0	10	658	41	41	0	0	NA	NA	NA	51	44	511	178	168	454	89	115	113	37	26	0.221	0.208	0.155
.	19.01.15-17.07.41-1-195792	156	6	6	2	0	2	669	5	5	0	0	NA	NA	NA	49	51	522	171	171	467	86	116	10	5	4	0.019	0.029	0.023
.	19.01.15-17.07.47-1-195796	95	6	6	1	0	1	650	5	5	0	0	NA	NA	NA	22	30	505	171	167	450	86	114	35	0	0	0.069	0	0
.	19.01.15-17.07.47-1-195797	89	7	7	3	0	2	647	5	5	0	0	NA	NA	NA	27	32	510	168	167	450	83	114	8	0	13	0.016	0	0.078
.	19.01.15-17.07.53-1-195802	197	23	23	6	0	6	667	20	20	0	0	NA	NA	NA	70	59	526	170	176	462	83	122	49	43	7	0.093	0.253	0.04
.	19.01.15-17.07.57-1-195803	34	1	1	0	0	0	0	0	0	0	0	NA	NA	NA	9	2	489	163	163	0	0	0	0	0	0	0	0	0
.	19.01.15-17.08.00-1-195804	116	9	9	4	0	4	650	8	8	0	0	NA	NA	NA	45	40	506	173	174	443	88	119	24	10	0	0.047	0.058	0
.	19.01.15-17.08.05-1-195965	148	13	13	3	0	3	656	10	10	0	0	NA	NA	NA	32	34	504	173	170	449	90	117	14	23	13	0.028	0.133	0.076
.	19.01.15-17.08.07-1-195968	147	14	14	7	0	5	665	12	12	0	0	NA	NA	NA	50	51	518	174	172	458	89	118	29	31	3	0.056	0.178	0.017
.	19.01.15-17.08.08-1-195969	128	9	9	4	0	4	657	6	6	0	0	NA	NA	NA	36	45	520	170	168	460	82	115	19	14	0	0.037	0.082	0
.	19.01.15-17.08.11-1-195971	114	23	23	5	0	2	646	22	22	0	0	NA	NA	NA	44	36	510	172	167	448	84	114	77	18	5	0.151	0.105	0.03
.	19.01.15-17.08.13-1-195972	90	9	9	3	0	1	658	6	6	0	0	NA	NA	NA	26	38	508	171	172	453	86	119	31	10	2	0.061	0.058	0.012
.	19.01.15-17.08.22-1-195995	239	33	33	6	0	4	677	30	30	0	0	NA	NA	NA	69	66	520	181	178	461	92	124	71	52	18	0.137	0.287	0.101
.	19.01.15-17.08.29-1-196003	58	2	2	0	0	0	149	1	1	0	0	NA	NA	NA	25	18	500	166	165	105	19	25	2	3	0	0.004	0.018	0
.	19.01.15-17.08.30-1-196006	33	1	1	0	0	0	0	0	0	0	0	NA	NA	NA	12	10	496	164	163	0	0	0	5	0	0	0.01	0	0
.	19.01.15-17.08.33-1-196008	174	9	9	1	0	1	668	6	6	0	0	NA	NA	NA	43	57	517	179	174	458	90	120	14	14	2	0.027	0.078	0.011
.	19.01.15-17.08.37-1-196010	113	13	13	0	0	0	648	10	10	0	0	NA	NA	NA	45	36	512	170	167	447	85	116	17	9	0	0.033	0.053	0
.	19.01.15-17.08.37-1-196011	92	6	6	3	0	3	642	5	5	0	0	NA	NA	NA	37	27	506	165	169	446	80	116	20	1	4	0.04	0.006	0.024
.	19.01.15-17.08.39-1-196014	60	2	2	0	0	0	653	0	0	0	0	NA	NA	NA	19	29	506	165	171	453	83	117	2	3	0	0.004	0.018	0
.	19.01.15-17.08.42-1-196016	58	3	3	1	0	1	641	2	2	0	0	NA	NA	NA	15	18	497	167	167	445	82	114	4	8	0	0.008	0.048	0
.	19.01.15-17.08.46-1-196020	32	1	1	0	0	0	0	0	0	0	0	NA	NA	NA	9	10	497	164	162	0	0	0	0	1	0	0	0.006	0
.	19.01.15-17.08.48-1-196021	93	7	7	3	0	3	659	6	6	0	0	NA	NA	NA	26	41	513	169	172	457	84	118	27	12	6	0.053	0.071	0.035
.	19.01.15-17.08.53-1-196022	150	15	15	4	0	2	668	13	13	0	0	NA	NA	NA	57	46	526	169	164	469	87	112	24	22	3	0.046	0.13	0.018
.	19.01.15-17.08.54-1-196023	95	9	9	1	0	1	655	8	8	0	0	NA	NA	NA	34	40	513	173	167	454	87	114	6	4	12	0.012	0.023	0.072
.	19.01.15-17.08.55-1-196024	149	11	11	4	0	2	661	8	8	0	0	NA	NA	NA	28	45	517	170	171	456	86	119	17	15	4	0.033	0.088	0.023
.	19.01.15-17.08.57-1-196025	65	2	2	1	0	1	639	0	0	0	0	NA	NA	NA	23	30	505	173	165	440	86	113	7	0	0	0.014	0	0
.	19.01.15-17.09.02-1-196026	123	14	14	3	0	1	650	11	11	0	0	NA	NA	NA	33	35	511	170	167	452	84	114	36	11	8	0.07	0.065	0.048
.	19.01.15-17.09.05-1-196027	42	1	1	0	0	0	0	0	0	0	0	NA	NA	NA	15	6	490	166	163	0	0	0	0	0	1	0	0	0.006
.	19.01.15-17.09.09-1-196032	180	19	19	5	0	2	653	17	17	0	0	NA	NA	NA	64	45	519	169	170	453	84	116	41	27	1	0.079	0.16	0.006
.	19.01.15-17.09.10-1-196033	160	43	43	15	0	11	660	40	40	0	0	NA	NA	NA	45	51	519	167	178	454	83	123	91	52	17	0.175	0.311	0.096
.	19.01.15-17.09.15-1-196049	32	1	1	1	0	1	0	0	0	0	0	NA	NA	NA	5	6	491	164	164	0	0	0	2	0	0	0.004	0	0
.	19.01.15-17.09.17-1-196050	36	1	1	0	0	0	0	0	0	0	0	NA	NA	NA	10	13	495	164	167	0	0	0	0	0	3	0	0	0.018
.	19.01.15-17.09.20-1-196053	151	10	10	5	0	4	667	9	9	0	0	NA	NA	NA	42	53	524	174	168	464	89	114	6	16	21	0.011	0.092	0.125
.	19.01.15-17.09.20-1-196054	91	7	7	1	0	1	639	6	6	0	0	NA	NA	NA	40	31	502	172	170	441	83	115	19	8	2	0.038	0.047	0.012
.	19.01.15-17.09.22-1-196056	96	11	11	3	0	3	641	9	9	0	0	NA	NA	NA	28	27	502	169	169	441	85	115	31	8	0	0.062	0.047	0
.	19.01.15-17.09.25-1-196060	90	3	3	1	0	1	644	2	2	0	0	NA	NA	NA	46	35	513	168	167	450	80	114	6	1	1	0.012	0.006	0.006
.	19.01.15-17.09.27-1-196063	122	10	10	0	0	0	654	8	8	0	0	NA	NA	NA	45	38	513	167	171	456	82	116	21	17	6	0.041	0.102	0.035
.	19.01.15-17.09.31-1-196068	124	12	12	5	0	1	663	11	11	0	0	NA	NA	NA	46	43	515	169	172	460	83	120	20	10	4	0.039	0.059	0.023
.	19.01.15-17.09.40-1-196074	95	9	9	3	0	1	663	8	8	0	0	NA	NA	NA	26	44	519	170	168	464	84	115	22	5	12	0.042	0.029	0.071
.	19.01.15-17.09.42-1-196075	179	30	30	14	0	8	683	25	25	0	0	NA	NA	NA	50	69	531	178	173	471	91	121	66	30	10	0.124	0.169	0.058
.	19.01.15-17.09.46-1-196080	215	33	33	9	0	6	675	32	32	0	0	NA	NA	NA	48	59	530	174	168	472	88	115	95	26	11	0.179	0.149	0.065
.	19.01.15-17.09.47-1-196081	150	11	11	1	0	1	658	10	10	0	0	NA	NA	NA	55	54	521	173	173	458	86	114	12	18	9	0.023	0.104	0.052
.	19.01.15-17.09.47-1-196082	58	2	2	0	0	0	639	1	1	0	0	NA	NA	NA	24	25	500	172	166	443	85	111	5	0	2	0.01	0	0.012
.	19.01.15-17.09.53-1-196087	152	52	52	15	0	9	666	47	47	0	0	NA	NA	NA	49	52	518	175	172	457	91	118	106	79	9	0.205	0.451	0.052
.	19.01.15-17.10.02-1-196092	220	19	19	8	0	6	681	18	18	0	0	NA	NA	NA	73	65	527	178	173	470	91	120	39	24	10	0.074	0.135	0.058
.	19.01.15-17.10.02-1-196093	254	18	18	6	0	5	686	17	17	0	0	NA	NA	NA	87	66	524	184	171	467	102	117	45	39	20	0.086	0.212	0.117
.	19.01.15-17.10.04-1-196094	56	2	2	1	0	1	0	0	0	0	0	NA	NA	NA	17	18	500	167	164	0	0	0	1	0	0	0.002	0	0
.	19.01.15-17.10.12-1-196095	63	2	2	0	0	0	649	1	1	0	0	NA	NA	NA	27	37	510	170	170	451	83	115	3	0	5	0.006	0	0.029
.	19.01.15-17.10.24-1-196120	267	26	26	8	0	6	686	24	24	0	0	NA	NA	NA	71	76	531	178	180	469	93	124	56	31	12	0.105	0.174	0.067
.	19.01.15-17.10.31-1-196128	36	1	1	0	0	0	0	0	0	0	0	NA	NA	NA	6	14	494	167	166	0	0	0	0	0	3	0	0	0.018
.	19.01.15-17.10.32-1-196129	94	23	23	7	0	5	647	21	21	0	0	NA	NA	NA	37	37	509	176	165	446	90	111	81	10	4	0.159	0.057	0.024
.	19.01.15-17.10.35-1-196130	87	6	6	1	0	1	653	5	5	0	0	NA	NA	NA	30	35	509	172	167	453	85	115	14	11	3	0.028	0.064	0.018
.	19.01.15-17.10.35-1-196132	66	4	4	0	0	0	656	3	3	0	0	NA	NA	NA	26	40	511	169	173	455	84	117	13	0	0	0.025	0	0
.	19.01.15-17.10.45-1-196140	171	56	56	17	0	11	651	52	52	0	0	NA	NA	NA	49	42	516	173	166	451	87	113	144	52	6	0.279	0.301	0.036
.	19.01.15-17.10.48-1-196141	172	22	22	11	0	9	675	20	20	0	0	NA	NA	NA	47	67	527	178	175	464	92	119	65	35	9	0.123	0.197	0.051
.	19.01.15-17.10.52-1-196142	64	5	5	0	0	0	640	4	4	0	0	NA	NA	NA	16	21	502	167	165	445	83	112	12	10	0	0.024	0.06	0
.	19.01.15-17.10.54-1-196144	151	10	10	3	0	2	645	7	7	0	0	NA	NA	NA	49	38	501	175	175	439	86	120	23	4	5	0.046	0.023	0.029
.	19.01.15-17.10.55-1-196145	121	19	19	11	0	11	647	18	18	0	0	NA	NA	NA	42	37	509	168	173	446	83	118	19	36	12	0.037	0.214	0.069
.	19.01.15-17.11.10-1-196169	118	15	15	2	0	1	651	14	14	0	0	NA	NA	NA	49	40	513	170	170	448	85	118	21	15	7	0.041	0.088	0.041
.	19.01.15-17.11.18-1-196185	178	30	30	9	0	8	673	27	27	0	0	NA	NA	NA	40	59	526	178	168	464	93	116	105	22	13	0.2	0.124	0.077
.	19.01.15-17.11.20-1-196187	64	2	2	1	0	1	647	1	1	0	0	NA	NA	NA	22	29	510	166	166	451	82	114	4	1	0	0.008	0.006	0
.	19.01.15-17.11.27-1-196194	87	8	8	1	0	1	641	7	7	0	0	NA	NA	NA	20	21	502	166	166	444	83	114	19	4	0	0.038	0.024	0
.	19.01.15-17.11.32-1-196200	36	1	1	0	0	0	0	0	0	0	0	NA	NA	NA	5	6	491	165	163	0	0	0	1	0	0	0.002	0	0
.	19.01.15-17.11.35-1-196201	119	19	19	1	0	1	645	18	18	0	0	NA	NA	NA	34	25	500	167	171	444	85	116	41	9	13	0.082	0.054	0.076
.	19.01.15-17.11.37-1-196204	60	2	2	0	0	0	48	1	1	0	0	NA	NA	NA	16	15	495	166	167	28	9	11	2	1	0	0.004	0.006	0
.	19.01.15-17.11.43-1-196207	32	1	1	0	0	0	0	0	0	0	0	NA	NA	NA	9	11	498	164	162	0	0	0	0	0	0	0	0	0
.	19.01.15-17.11.43-1-196208	61	2	2	0	0	0	350	1	1	0	0	NA	NA	NA	18	18	498	165	168	245	40	65	2	0	0	0.004	0	0
.	19.01.15-17.11.43-1-196212	90	8	8	1	0	1	646	6	6	0	0	NA	NA	NA	26	33	510	168	168	453	82	111	14	7	2	0.027	0.042	0.012
.	19.01.15-17.11.45-1-196213	62	2	2	1	0	1	636	1	1	0	0	NA	NA	NA	28	25	501	171	166	436	86	114	1	5	0	0.002	0.029	0
.	19.01.15-17.11.45-1-196214	144	9	9	2	0	2	666	7	7	0	0	NA	NA	NA	50	57	517	177	176	458	88	120	14	5	10	0.027	0.028	0.057
.	19.01.15-17.11.55-1-196219	36	1	1	0	0	0	0	0	0	0	0	NA	NA	NA	7	7	494	163	163	0	0	0	0	0	2	0	0	0.012
.	19.01.15-17.12.07-1-196241	34	1	1	0	0	0	0	0	0	0	0	NA	NA	NA	6	5	491	164	163	0	0	0	2	0	0	0.004	0	0
.	19.01.15-17.12.07-1-196245	177	16	16	4	0	4	677	12	12	0	0	NA	NA	NA	70	75	533	181	174	468	91	118	46	35	0	0.086	0.193	0
.	19.01.15-17.12.10-1-196385	63	2	2	0	0	0	644	1	1	0	0	NA	NA	NA	23	28	508	168	165	449	85	110	8	0	2	0.016	0	0.012
.	19.01.15-17.12.12-1-196617	289	32	32	9	0	8	698	27	27	0	0	NA	NA	NA	77	89	544	183	175	481	95	122	100	18	23	0.184	0.098	0.131
.	19.01.15-17.12.22-1-196668	259	44	44	17	0	10	689	40	40	0	0	NA	NA	NA	71	78	536	180	175	473	95	121	127	43	6	0.237	0.239	0.034
.	19.01.15-17.12.25-1-196672	33	1	1	1	0	1	0	0	0	0	0	NA	NA	NA	7	10	496	163	164	0	0	0	6	0	0	0.012	0	0
.	19.01.15-17.12.25-1-196673	297	23	23	6	0	4	701	20	20	0	0	NA	NA	NA	103	92	540	175	190	477	89	135	28	29	29	0.052	0.166	0.153
.	19.01.15-17.12.25-1-196674	176	9	9	2	0	1	675	7	7	0	0	NA	NA	NA	47	60	528	178	167	470	92	113	8	44	5	0.015	0.247	0.03
.	19.01.15-17.12.28-1-196707	35	1	1	0	0	0	0	0	0	0	0	NA	NA	NA	10	14	497	166	164	0	0	0	0	0	1	0	0	0.006
.	19.01.15-17.12.29-1-196708	179	24	24	5	0	3	670	19	19	0	0	NA	NA	NA	55	53	518	175	173	460	89	121	69	22	16	0.133	0.126	0.092
.	19.01.15-17.12.31-1-196723	90	6	6	2	0	2	649	5	5	0	0	NA	NA	NA	22	32	506	170	169	449	85	115	23	4	0	0.045	0.024	0
.	19.01.15-17.12.42-1-197633	58	2	2	0	0	0	631	1	1	0	0	NA	NA	NA	25	18	499	164	168	440	78	113	0	6	1	0	0.037	0.006
.	19.01.15-17.12.45-1-198118	142	15	15	5	0	4	658	10	10	0	0	NA	NA	NA	36	47	512	175	173	453	88	117	27	16	2	0.053	0.091	0.012
.	19.01.15-17.12.58-1-199669	94	8	8	2	0	2	654	7	7	0	0	NA	NA	NA	31	36	509	168	172	450	84	120	14	11	2	0.028	0.065	0.012
.	19.01.15-17.13.02-1-199927	62	2	2	0	0	0	643	1	1	0	0	NA	NA	NA	22	30	506	168	169	447	83	113	5	0	0	0.01	0	0
.	19.01.15-17.13.18-1-202753	114	7	7	4	0	4	661	5	5	0	0	NA	NA	NA	30	47	516	171	173	459	85	117	26	4	1	0.05	0.023	0.006
.	19.01.15-17.13.28-1-203186	213	13	13	3	0	2	684	11	11	0	0	NA	NA	NA	65	66	525	176	178	470	91	123	40	10	12	0.076	0.057	0.067
.	19.01.15-17.13.31-1-203190	37	1	1	1	0	1	0	0	0	0	0	NA	NA	NA	9	12	496	164	165	0	0	0	3	0	0	0.006	0	0
.	19.01.15-17.13.36-1-203192	184	19	19	4	0	2	671	16	16	0	0	NA	NA	NA	50	58	526	176	169	464	91	116	44	17	11	0.084	0.097	0.065
.	19.01.15-17.13.36-1-203193	60	2	2	0	0	0	634	1	1	0	0	NA	NA	NA	30	22	505	165	165	444	79	111	5	0	0	0.01	0	0
.	19.01.15-17.13.36-1-203194	124	14	14	3	0	2	655	12	12	0	0	NA	NA	NA	38	38	508	174	169	451	88	116	43	4	8	0.085	0.023	0.047
.	19.01.15-17.13.42-1-203201	96	3	3	1	0	1	636	2	2	0	0	NA	NA	NA	30	24	500	170	167	441	86	109	9	1	1	0.018	0.006	0.006
.	19.01.15-17.13.51-1-203202	60	3	3	0	0	0	643	2	2	0	0	NA	NA	NA	28	33	507	169	170	444	84	115	10	0	4	0.02	0	0.024
.	19.01.15-17.13.53-1-203207	87	14	14	4	0	3	654	13	13	0	0	NA	NA	NA	17	33	503	169	174	448	86	120	30	15	5	0.06	0.089	0.029
.	19.01.15-17.13.59-1-203208	64	4	4	2	0	2	645	3	3	0	0	NA	NA	NA	23	29	508	168	166	449	82	114	12	5	0	0.024	0.03	0
.	19.01.15-17.14.10-1-203209	61	4	4	0	0	0	637	2	2	0	0	NA	NA	NA	20	21	500	166	168	439	83	115	6	0	0	0.012	0	0
.	19.01.15-17.14.11-1-203210	61	2	2	0	0	0	353	1	1	0	0	NA	NA	NA	14	12	497	164	164	248	39	66	2	1	0	0.004	0.006	0
.	19.01.15-17.14.15-1-203226	162	26	26	8	0	6	664	24	24	0	0	NA	NA	NA	48	47	519	169	172	461	83	120	54	34	18	0.104	0.201	0.105
.	19.01.15-17.14.21-1-203229	237	18	18	5	0	2	684	13	13	0	0	NA	NA	NA	57	68	527	177	177	469	90	125	27	35	7	0.051	0.198	0.04
.	19.01.15-17.14.22-1-203230	86	5	5	1	0	1	646	4	4	0	0	NA	NA	NA	24	25	501	167	170	449	84	113	16	6	0	0.032	0.036	0
.	19.01.15-17.14.22-1-203233	32	1	1	0	0	0	0	0	0	0	0	NA	NA	NA	7	7	493	163	164	0	0	0	0	6	0	0	0.037	0
.	19.01.15-17.14.23-1-203234	58	3	3	2	0	2	398	2	2	0	0	NA	NA	NA	19	12	499	164	162	270	50	78	2	0	5	0.004	0	0.031
.	19.01.15-17.14.24-1-203236	91	3	3	2	0	2	656	2	2	0	0	NA	NA	NA	27	39	509	170	173	454	83	119	4	5	0	0.008	0.029	0
.	19.01.15-17.14.25-1-203238	176	11	11	5	0	2	665	9	9	0	0	NA	NA	NA	49	46	516	170	173	458	86	121	34	14	1	0.066	0.082	0.006
.	19.01.15-17.14.37-1-203247	112	8	8	2	0	2	659	7	7	0	0	NA	NA	NA	33	42	509	179	167	452	91	116	22	14	8	0.043	0.078	0.048
.	19.01.15-17.14.41-1-203251	59	2	2	1	0	1	642	0	0	0	0	NA	NA	NA	19	24	498	171	168	441	84	117	0	6	0	0	0.035	0
.	19.01.15-17.14.42-1-203252	124	15	15	4	0	4	651	13	13	0	0	NA	NA	NA	48	40	512	171	170	449	86	116	38	18	2	0.074	0.105	0.012
.	19.01.15-17.14.46-1-203257	240	19	19	7	0	5	680	16	16	0	0	NA	NA	NA	66	67	526	178	176	465	92	123	44	28	11	0.084	0.157	0.062
.	19.01.15-17.14.49-1-203258	32	1	1	1	0	1	0	0	0	0	0	NA	NA	NA	16	9	494	163	165	0	0	0	3	0	0	0.006	0	0
.	19.01.15-17.14.51-1-203259	62	2	2	2	0	2	642	1	1	0	0	NA	NA	NA	24	27	501	174	165	446	85	111	2	2	0	0.004	0.011	0
.	19.01.15-17.14.58-1-203260	172	16	16	8	0	4	696	12	12	0	0	NA	NA	NA	50	78	540	178	173	484	90	122	50	58	2	0.093	0.326	0.012
.	19.01.15-17.15.04-1-203261	94	7	7	2	0	2	644	6	6	0	0	NA	NA	NA	48	39	513	169	170	444	85	115	1	4	13	0.002	0.024	0.076
.	19.01.15-17.15.06-1-203262	67	4	4	2	0	1	639	3	3	0	0	NA	NA	NA	28	20	497	171	165	441	84	114	11	0	7	0.022	0	0.042
.	19.01.15-17.15.06-1-203263	95	6	6	0	0	0	642	5	5	0	0	NA	NA	NA	44	33	502	171	173	440	84	118	12	0	5	0.024	0	0.029
.	19.01.15-17.15.09-1-203264	62	2	2	0	0	0	453	1	1	0	0	NA	NA	NA	19	17	497	166	167	319	54	80	5	0	0	0.01	0	0
.	19.01.15-17.15.10-1-203268	116	10	10	1	0	0	654	9	9	0	0	NA	NA	NA	34	40	508	173	172	447	88	119	11	12	10	0.022	0.069	0.058
.	19.01.15-17.15.14-1-203284	150	7	7	1	0	0	674	5	5	0	0	NA	NA	NA	43	57	525	170	175	470	82	122	21	16	4	0.04	0.094	0.023
.	19.01.15-17.15.23-1-203289	34	1	1	0	0	0	0	0	0	0	0	NA	NA	NA	6	8	492	164	165	0	0	0	1	0	0	0.002	0	0
.	19.01.15-17.15.26-1-203294	119	29	29	5	0	4	651	26	26	0	0	NA	NA	NA	43	33	505	169	172	444	86	121	69	32	9	0.137	0.189	0.052
.	19.01.15-17.15.27-1-203295	127	24	24	7	0	5	649	23	23	0	0	NA	NA	NA	43	32	510	167	168	448	84	117	50	16	11	0.098	0.096	0.065
.	19.01.15-17.15.27-1-203296	35	1	1	1	0	1	0	0	0	0	0	NA	NA	NA	14	12	496	164	165	0	0	0	0	0	1	0	0	0.006
.	19.01.15-17.15.27-1-203297	115	10	10	0	0	0	667	8	8	0	0	NA	NA	NA	36	56	521	176	172	460	88	119	17	13	1	0.033	0.074	0.006
.	19.01.15-17.15.27-1-203298	181	21	21	4	0	3	666	19	19	0	0	NA	NA	NA	57	54	523	168	176	463	83	120	62	12	8	0.119	0.071	0.045
.	19.01.15-17.15.30-1-203302	208	22	22	4	0	2	677	21	21	0	0	NA	NA	NA	56	56	518	178	173	464	94	119	38	24	10	0.073	0.135	0.058
.	19.01.15-17.15.35-1-203304	123	7	7	2	0	1	657	5	5	0	0	NA	NA	NA	42	43	516	171	169	453	87	117	22	6	4	0.043	0.035	0.024
.	19.01.15-17.15.38-1-203308	88	5	5	0	0	0	643	4	4	0	0	NA	NA	NA	18	24	505	167	165	448	82	113	8	2	4	0.016	0.012	0.024
.	19.01.15-17.15.39-1-203310	62	4	4	1	0	1	634	3	3	0	0	NA	NA	NA	20	16	497	166	166	439	82	113	5	9	0	0.01	0.054	0
.	19.01.15-17.15.51-1-203314	155	19	19	7	0	3	656	18	18	0	0	NA	NA	NA	56	45	515	173	170	452	87	117	43	18	18	0.083	0.104	0.106
.	19.01.15-17.15.57-1-203320	64	4	4	2	0	1	642	3	3	0	0	NA	NA	NA	21	21	498	168	168	440	86	116	9	7	8	0.018	0.042	0.048
.	19.01.15-17.16.00-1-203322	188	17	17	4	0	3	670	15	15	0	0	NA	NA	NA	58	53	524	174	168	464	90	116	13	36	1	0.025	0.207	0.006
.	19.01.15-17.16.00-1-203323	34	1	1	0	0	0	0	0	0	0	0	NA	NA	NA	7	12	495	165	165	0	0	0	1	0	0	0.002	0	0
.	19.01.15-17.16.04-1-203324	87	6	6	5	0	3	634	4	4	0	0	NA	NA	NA	42	28	506	171	164	437	86	111	22	0	0	0.043	0	0
.	19.01.15-17.16.16-1-203340	89	6	6	2	0	2	650	5	5	0	0	NA	NA	NA	31	35	508	174	166	447	90	113	32	5	2	0.063	0.029	0.012
.	19.01.15-17.16.17-1-203341	66	2	2	1	0	1	633	1	1	0	0	NA	NA	NA	30	23	503	167	166	439	81	113	1	2	0	0.002	0.012	0
.	19.01.15-17.16.18-1-203342	206	19	19	5	0	1	670	17	17	0	0	NA	NA	NA	58	55	518	174	176	459	90	121	47	35	12	0.091	0.201	0.068
.	19.01.15-17.16.25-1-203350	176	14	14	5	0	5	656	12	12	0	0	NA	NA	NA	56	47	516	173	171	451	87	118	32	18	7	0.062	0.104	0.041
.	19.01.15-17.16.28-1-203352	32	1	1	1	0	1	0	0	0	0	0	NA	NA	NA	8	9	492	165	165	0	0	0	1	0	0	0.002	0	0
.	19.01.15-17.16.32-1-203357	120	8	8	6	0	4	650	7	7	0	0	NA	NA	NA	47	41	509	172	173	447	83	120	12	24	5	0.024	0.14	0.029
.	19.01.15-17.16.33-1-203358	34	1	1	1	0	1	0	0	0	0	0	NA	NA	NA	8	11	494	167	163	0	0	0	0	0	3	0	0	0.018
.	19.01.15-17.16.35-1-203360	63	3	3	0	0	0	639	2	2	0	0	NA	NA	NA	27	21	501	168	165	442	84	113	8	1	0	0.016	0.006	0
.	19.01.15-17.16.36-1-203361	176	15	15	4	0	2	665	13	13	0	0	NA	NA	NA	55	52	521	174	170	460	88	117	39	18	2	0.075	0.103	0.012
.	19.01.15-17.16.37-1-203363	184	51	51	21	0	13	660	44	44	0	0	NA	NA	NA	58	48	516	174	171	452	90	118	140	71	8	0.271	0.408	0.047
.	19.01.15-17.16.41-1-203366	178	17	17	6	0	4	673	14	14	0	0	NA	NA	NA	67	57	524	171	175	467	85	121	30	29	10	0.057	0.17	0.057
.	19.01.15-17.16.46-1-203370	114	7	7	4	0	3	647	5	5	0	0	NA	NA	NA	40	34	510	169	168	446	84	117	23	1	0	0.045	0.006	0
.	19.01.15-17.16.56-1-203371	92	9	9	1	0	0	657	7	7	0	0	NA	NA	NA	29	36	509	169	171	453	83	121	11	12	6	0.022	0.071	0.035
.	19.01.15-17.16.58-1-203372	62	2	2	0	0	0	401	0	0	0	0	NA	NA	NA	19	14	496	165	166	277	52	72	1	0	0	0.002	0	0
.	19.01.15-17.17.03-1-203373	91	6	6	1	0	1	636	4	4	0	0	NA	NA	NA	34	20	505	165	163	447	80	109	8	4	6	0.016	0.024	0.037
.	19.01.15-17.17.08-1-203374	62	3	3	0	0	0	200	2	2	0	0	NA	NA	NA	16	17	496	167	167	141	23	36	2	5	0	0.004	0.03	0
.	19.01.15-17.17.10-1-203376	96	9	9	5	0	5	650	8	8	0	0	NA	NA	NA	40	36	513	167	169	453	82	115	39	2	0	0.076	0.012	0
.	19.01.15-17.17.13-1-203380	66	7	7	1	0	1	635	5	5	0	0	NA	NA	NA	32	25	503	168	167	441	83	111	0	1	18	0	0.006	0.108
.	19.01.15-17.17.15-1-203397	243	34	34	15	0	9	675	27	27	0	0	NA	NA	NA	61	64	527	178	172	462	93	120	88	44	17	0.167	0.247	0.099
.	19.01.15-17.17.17-1-203398	129	29	29	13	0	8	652	23	23	0	0	NA	NA	NA	46	40	506	171	176	447	84	121	120	17	11	0.237	0.099	0.062
.	19.01.15-17.17.20-1-203400	126	8	8	2	0	1	666	7	7	0	0	NA	NA	NA	43	46	515	174	170	458	89	119	19	11	6	0.037	0.063	0.035
.	19.01.15-17.17.21-1-203402	66	3	3	0	0	0	653	2	2	0	0	NA	NA	NA	30	40	511	173	169	452	87	114	10	0	0	0.02	0	0
.	19.01.15-17.17.25-1-203408	33	1	1	0	0	0	0	0	0	0	0	NA	NA	NA	6	11	496	166	162	0	0	0	0	0	1	0	0	0.006
.	19.01.15-17.17.29-1-203412	233	31	31	12	0	8	684	30	30	0	0	NA	NA	NA	79	68	529	177	175	472	88	124	68	44	21	0.129	0.249	0.12
.	19.01.15-17.17.33-1-203415	89	5	5	2	0	2	638	4	4	0	0	NA	NA	NA	28	24	506	166	165	447	80	111	7	5	0	0.014	0.03	0
.	19.01.15-17.17.37-1-203418	85	4	4	2	0	1	652	3	3	0	0	NA	NA	NA	23	34	510	168	169	453	84	115	7	5	3	0.014	0.03	0.018
.	19.01.15-17.17.49-1-203424	224	34	34	12	0	7	672	32	32	0	0	NA	NA	NA	66	56	522	170	177	467	86	119	65	61	20	0.125	0.359	0.113
.	19.01.15-17.17.51-1-203425	63	4	4	0	0	0	645	3	3	0	0	NA	NA	NA	12	26	501	169	169	445	84	116	14	0	3	0.028	0	0.018
.	19.01.15-17.18.00-1-203430	95	7	7	4	0	2	641	6	6	0	0	NA	NA	NA	35	30	512	167	164	447	83	111	43	0	0	0.084	0	0
.	19.01.15-17.18.07-1-203431	302	23	23	4	0	1	688	21	21	0	0	NA	NA	NA	88	80	540	184	169	476	95	117	43	43	20	0.08	0.234	0.118
.	19.01.15-17.18.12-1-203437	152	8	8	1	0	0	658	7	7	0	0	NA	NA	NA	39	42	509	172	174	451	87	120	14	12	4	0.028	0.07	0.023
.	19.01.15-17.18.15-1-203455	86	4	4	0	0	0	643	3	3	0	0	NA	NA	NA	27	25	504	170	164	445	85	113	4	5	0	0.008	0.029	0
.	19.01.15-17.18.21-1-203458	91	7	7	2	0	2	645	5	5	0	0	NA	NA	NA	29	34	509	171	167	447	85	113	20	4	3	0.039	0.023	0.018
.	19.01.15-17.18.29-1-203468	96	4	4	0	0	0	657	2	2	0	0	NA	NA	NA	27	35	512	166	170	455	84	118	11	6	0	0.021	0.036	0
.	19.01.15-17.18.33-1-203472	221	39	39	12	0	8	669	36	36	0	0	NA	NA	NA	70	54	518	171	178	457	88	124	80	42	23	0.154	0.246	0.129
.	19.01.15-17.18.35-1-203473	152	34	34	10	0	5	664	29	29	0	0	NA	NA	NA	47	59	526	170	176	456	85	123	95	30	10	0.181	0.176	0.057
.	19.01.15-17.18.39-1-203478	94	17	17	5	0	1	640	15	15	0	0	NA	NA	NA	37	27	504	169	167	442	84	114	51	4	22	0.101	0.024	0.132
.	19.01.15-17.18.43-1-203482	83	4	4	0	0	0	650	2	2	0	0	NA	NA	NA	24	33	510	168	168	454	81	115	3	3	0	0.006	0.018	0
.	19.01.15-17.18.44-1-203483	92	7	7	2	0	2	641	5	5	0	0	NA	NA	NA	44	34	505	175	167	439	88	114	13	12	1	0.026	0.069	0.006
.	19.01.15-17.18.46-1-203484	272	63	63	24	0	15	709	61	61	0	0	NA	NA	NA	58	83	535	183	178	482	98	129	161	64	23	0.301	0.35	0.129
.	19.01.15-17.19.05-1-203491	93	3	3	3	0	1	658	2	2	0	0	NA	NA	NA	36	40	516	171	166	457	87	114	11	0	0	0.021	0	0
.	19.01.15-17.19.11-1-203492	208	40	40	8	0	6	670	35	35	0	0	NA	NA	NA	77	56	522	178	169	462	90	118	104	41	21	0.199	0.23	0.124
.	19.01.15-17.19.13-1-203496	66	4	4	1	0	1	656	3	3	0	0	NA	NA	NA	22	32	507	168	170	454	83	119	8	11	0	0.016	0.065	0
.	19.01.15-17.19.17-1-203512	88	4	4	1	0	1	645	3	3	0	0	NA	NA	NA	18	23	504	166	166	450	81	114	11	0	1	0.022	0	0.006
.	19.01.15-17.19.24-1-203518	88	5	5	1	0	0	644	4	4	0	0	NA	NA	NA	31	27	505	169	166	447	84	113	3	3	5	0.006	0.018	0.03
.	19.01.15-17.19.25-1-203520	118	10	10	3	0	2	658	9	9	0	0	NA	NA	NA	31	41	512	169	173	457	83	118	24	20	0	0.047	0.118	0
.	19.01.15-17.19.35-1-203527	125	13	13	2	0	2	646	12	12	0	0	NA	NA	NA	41	35	506	168	174	440	82	124	56	4	9	0.111	0.024	0.052
.	19.01.15-17.19.37-1-203530	154	30	30	7	0	4	649	29	29	0	0	NA	NA	NA	48	39	511	171	170	450	84	115	108	35	6	0.211	0.205	0.035
.	19.01.15-17.19.40-1-203534	67	2	2	0	0	0	501	1	1	0	0	NA	NA	NA	17	11	492	166	166	350	61	90	4	0	0	0.008	0	0
.	19.01.15-17.19.44-1-203538	60	2	2	1	0	1	637	1	1	0	0	NA	NA	NA	22	19	498	168	166	438	85	114	3	0	4	0.006	0	0.024
.	19.01.15-17.19.52-1-203540	117	7	7	1	0	1	650	6	6	0	0	NA	NA	NA	42	40	516	168	169	452	83	115	11	6	2	0.021	0.036	0.012
.	19.01.15-17.19.57-1-203545	63	2	2	0	0	0	645	1	1	0	0	NA	NA	NA	29	30	503	171	169	446	83	116	5	0	0	0.01	0	0
.	19.01.15-17.19.58-1-203546	91	4	4	0	0	0	652	3	3	0	0	NA	NA	NA	31	40	507	176	170	449	87	116	1	3	4	0.002	0.017	0.024
.	19.01.15-17.20.01-1-203547	60	6	6	2	0	2	640	5	5	0	0	NA	NA	NA	19	20	504	165	164	446	82	112	11	5	6	0.022	0.03	0.037
.	19.01.15-17.20.14-1-203556	146	7	7	0	0	0	663	6	6	0	0	NA	NA	NA	51	49	522	169	171	464	80	119	12	9	0	0.023	0.053	0
.	19.01.15-17.20.17-1-203572	228	19	19	6	0	6	671	17	17	0	0	NA	NA	NA	76	63	520	184	172	455	98	118	19	46	2	0.037	0.25	0.012
.	19.01.15-17.20.20-1-203574	36	1	1	0	0	0	0	0	0	0	0	NA	NA	NA	18	12	494	166	165	0	0	0	4	0	0	0.008	0	0
.	19.01.15-17.20.21-1-203576	137	11	11	5	0	5	664	10	10	0	0	NA	NA	NA	47	52	517	176	172	460	89	115	29	7	6	0.056	0.04	0.035
.	19.01.15-17.20.27-1-203582	88	3	3	0	0	0	643	1	1	0	0	NA	NA	NA	28	31	507	170	167	445	87	111	4	0	1	0.008	0	0.006
.	19.01.15-17.20.37-1-203590	116	11	11	9	0	6	641	9	9	0	0	NA	NA	NA	50	30	506	171	166	447	84	110	17	32	0	0.034	0.187	0
.	19.01.15-17.20.37-1-203591	92	3	3	0	0	0	650	2	2	0	0	NA	NA	NA	31	33	511	171	164	451	88	111	10	3	4	0.02	0.018	0.024
.	19.01.15-17.20.38-1-203593	60	3	3	2	0	2	640	2	2	0	0	NA	NA	NA	24	21	497	168	169	442	83	115	11	0	4	0.022	0	0.024
.	19.01.15-17.20.44-1-203598	153	13	13	3	0	3	669	9	9	0	0	NA	NA	NA	48	50	524	170	169	466	87	116	26	34	2	0.05	0.2	0.012
.	19.01.15-17.20.49-1-203599	178	24	24	5	0	2	665	22	22	0	0	NA	NA	NA	58	55	523	174	171	457	92	116	71	34	11	0.136	0.195	0.064
.	19.01.15-17.20.50-1-203600	94	8	8	1	0	0	643	6	6	0	0	NA	NA	NA	41	35	510	171	167	445	86	112	11	4	17	0.022	0.023	0.102
.	19.01.15-17.20.52-1-203601	189	12	12	7	0	5	681	11	11	0	0	NA	NA	NA	52	59	522	179	171	467	93	121	21	17	3	0.04	0.095	0.018
.	19.01.15-17.20.57-1-203603	36	1	1	0	0	0	0	0	0	0	0	NA	NA	NA	6	8	495	163	163	0	0	0	0	0	0	0	0	0
.	19.01.15-17.20.59-1-203604	184	15	15	3	0	3	674	13	13	0	0	NA	NA	NA	49	55	523	172	173	467	85	122	51	7	17	0.098	0.041	0.098
.	19.01.15-17.21.01-1-203606	153	7	7	0	0	0	655	5	5	0	0	NA	NA	NA	49	40	513	170	170	453	86	116	13	8	1	0.025	0.047	0.006
.	19.01.15-17.21.02-1-203607	154	28	28	7	0	4	665	22	22	0	0	NA	NA	NA	54	53	518	174	174	460	87	118	53	49	10	0.102	0.282	0.057
.	19.01.15-17.21.08-1-203608	92	8	8	0	0	0	643	7	7	0	0	NA	NA	NA	33	35	507	169	172	444	83	116	15	6	7	0.03	0.036	0.041
.	19.01.15-17.21.13-1-203612	180	11	11	2	0	2	676	9	9	0	0	NA	NA	NA	50	63	529	177	170	470	88	118	24	14	5	0.045	0.079	0.029
.	19.01.15-17.21.18-1-203628	114	18	18	3	0	3	637	16	16	0	0	NA	NA	NA	22	28	507	168	166	444	81	112	32	12	1	0.063	0.071	0.006
.	19.01.15-17.21.26-1-203637	125	29	29	11	0	10	660	24	24	0	0	NA	NA	NA	49	47	513	175	172	455	89	116	77	51	12	0.15	0.291	0.07
.	19.01.15-17.21.27-1-203638	31	1	1	0	0	0	0	0	0	0	0	NA	NA	NA	8	7	490	167	163	0	0	0	0	2	0	0	0.012	0
.	19.01.15-17.21.30-1-203642	180	28	28	12	0	8	667	27	27	0	0	NA	NA	NA	58	55	516	177	175	454	91	122	84	51	17	0.163	0.288	0.097
.	19.01.15-17.21.36-1-203645	82	9	9	1	0	1	634	7	7	0	0	NA	NA	NA	25	20	498	168	167	438	83	113	27	8	0	0.054	0.048	0
.	19.01.15-17.21.36-1-203646	35	1	1	0	0	0	0	0	0	0	0	NA	NA	NA	12	5	490	165	163	0	0	0	6	0	0	0.012	0	0
.	19.01.15-17.21.43-1-203653	65	4	4	1	0	1	634	3	3	0	0	NA	NA	NA	30	23	499	167	170	436	81	117	4	3	1	0.008	0.018	0.006
.	19.01.15-17.21.47-1-203654	61	3	3	1	0	0	644	2	2	0	0	NA	NA	NA	26	28	507	167	167	450	83	111	13	0	0	0.026	0	0
.	19.01.15-17.22.12-1-203660	139	11	11	3	0	3	668	10	10	0	0	NA	NA	NA	34	51	521	168	175	462	83	123	30	3	1	0.058	0.018	0.006
.	19.01.15-17.22.12-1-203661	62	2	2	0	0	0	450	1	1	0	0	NA	NA	NA	18	15	495	166	167	316	58	76	13	0	0	0.026	0	0
.	19.01.15-17.22.39-1-203702	33	1	1	0	0	0	0	0	0	0	0	NA	NA	NA	9	7	492	163	165	0	0	0	0	0	1	0	0	0.006
.	19.01.15-17.22.42-1-203703	129	13	13	6	0	5	659	11	11	0	0	NA	NA	NA	52	47	516	171	173	457	85	117	21	18	0	0.041	0.105	0
.	19.01.15-17.22.48-1-203707	62	2	2	0	0	0	399	1	1	0	0	NA	NA	NA	17	25	499	167	172	275	46	78	5	0	0	0.01	0	0
.	19.01.15-17.22.51-1-203708	91	3	3	2	0	2	634	2	2	0	0	NA	NA	NA	32	24	498	168	171	434	84	116	6	0	4	0.012	0	0.023
.	19.01.15-17.22.53-1-203709	90	5	5	3	0	1	648	4	4	0	0	NA	NA	NA	35	35	507	172	169	447	85	116	4	9	0	0.008	0.052	0
.	19.01.15-17.23.03-1-203710	95	8	8	3	0	0	649	7	7	0	0	NA	NA	NA	35	37	511	172	167	452	83	114	13	17	8	0.025	0.099	0.048
.	19.01.15-17.23.03-1-203711	235	12	12	3	0	2	691	10	10	0	0	NA	NA	NA	74	87	534	177	189	467	91	133	14	8	9	0.026	0.045	0.048
.	19.01.15-17.23.07-1-203712	178	12	12	2	0	1	676	11	11	0	0	NA	NA	NA	57	59	519	182	171	462	96	118	22	33	2	0.042	0.181	0.012
.	19.01.15-17.23.09-1-203713	69	6	6	2	0	2	643	5	5	0	0	NA	NA	NA	28	32	504	173	168	441	89	113	5	9	3	0.01	0.052	0.018
.	19.01.15-17.23.09-1-203714	118	9	9	3	0	3	674	8	8	0	0	NA	NA	NA	39	53	525	169	172	469	85	120	16	12	12	0.03	0.071	0.07
.	19.01.15-17.23.21-1-203735	148	7	7	1	0	0	656	6	6	0	0	NA	NA	NA	39	38	510	171	170	451	86	119	22	10	0	0.043	0.058	0
.	19.01.15-17.23.22-1-203736	94	4	4	3	0	1	646	3	3	0	0	NA	NA	NA	34	27	498	167	175	441	84	121	5	5	1	0.01	0.03	0.006
.	19.01.15-17.23.35-1-203749	66	2	2	0	0	0	397	1	1	0	0	NA	NA	NA	16	18	497	168	166	279	50	68	0	2	0	0	0.012	0
.	19.01.15-17.23.40-1-203754	123	16	16	4	0	3	642	15	15	0	0	NA	NA	NA	46	35	512	168	168	446	80	116	14	24	7	0.027	0.143	0.042
.	19.01.15-17.23.41-1-203755	37	1	1	1	0	1	0	0	0	0	0	NA	NA	NA	11	13	497	166	163	0	0	0	0	0	0	0	0	0
.	19.01.15-17.23.42-1-203756	34	1	1	1	0	1	0	0	0	0	0	NA	NA	NA	7	14	497	165	165	0	0	0	1	0	0	0.002	0	0
.	19.01.15-17.23.45-1-203760	88	4	4	2	0	2	647	2	2	0	0	NA	NA	NA	22	32	506	170	169	445	85	117	17	0	0	0.034	0	0
.	19.01.15-17.23.45-1-203761	172	25	25	4	0	4	676	23	23	0	0	NA	NA	NA	65	68	523	176	182	461	88	127	61	37	5	0.117	0.21	0.027
.	19.01.15-17.23.46-1-203762	33	1	1	0	0	0	0	0	0	0	0	NA	NA	NA	13	5	490	166	162	0	0	0	0	0	2	0	0	0.012
.	19.01.15-17.23.50-1-203763	62	2	2	0	0	0	633	1	1	0	0	NA	NA	NA	32	27	507	168	165	441	83	109	4	0	0	0.008	0	0
.	19.01.15-17.23.51-1-203764	122	7	7	4	0	2	658	6	6	0	0	NA	NA	NA	41	34	510	170	167	454	88	116	24	11	0	0.047	0.065	0
.	19.01.15-17.23.52-1-203765	122	17	17	4	0	4	664	14	14	0	0	NA	NA	NA	43	48	513	177	171	453	91	120	69	21	5	0.135	0.119	0.029
.	19.01.15-17.23.58-1-203770	266	28	28	5	0	5	688	26	26	0	0	NA	NA	NA	75	73	531	181	174	474	93	121	54	34	33	0.102	0.188	0.19
.	19.01.15-17.23.59-1-203771	91	3	3	1	0	1	651	1	1	0	0	NA	NA	NA	35	36	505	175	169	445	87	119	1	11	0	0.002	0.063	0
.	19.01.15-17.24.12-1-203772	145	9	9	3	0	1	656	8	8	0	0	NA	NA	NA	56	47	520	169	171	453	88	115	26	6	11	0.05	0.036	0.064
.	19.01.15-17.24.19-1-203788	64	2	2	0	0	0	625	1	1	0	0	NA	NA	NA	38	21	504	167	163	437	80	108	7	0	0	0.014	0	0
.	19.01.15-17.24.24-1-203795	126	5	5	0	0	0	655	4	4	0	0	NA	NA	NA	31	30	503	174	166	450	89	116	8	6	2	0.016	0.034	0.012
.	19.01.15-17.24.34-1-203802	63	3	3	1	0	1	641	2	2	0	0	NA	NA	NA	17	23	500	167	169	446	81	114	3	0	4	0.006	0	0.024
.	19.01.15-17.24.42-1-203808	37	1	1	1	0	1	0	0	0	0	0	NA	NA	NA	8	11	494	164	166	0	0	0	0	0	1	0	0	0.006
.	19.01.15-17.24.45-1-203813	176	25	25	9	0	8	654	22	22	0	0	NA	NA	NA	56	46	514	175	170	450	88	116	67	50	3	0.13	0.286	0.018
.	19.01.15-17.24.47-1-203814	207	12	12	1	0	1	667	11	11	0	0	NA	NA	NA	58	52	522	170	173	464	83	120	33	24	7	0.063	0.141	0.04
.	19.01.15-17.24.48-1-203815	149	27	27	11	0	8	669	25	25	0	0	NA	NA	NA	48	60	521	176	176	462	88	119	76	18	22	0.146	0.102	0.125
.	19.01.15-17.24.56-1-203816	36	1	1	0	0	0	0	0	0	0	0	NA	NA	NA	7	10	492	164	167	0	0	0	0	0	0	0	0	0
.	19.01.15-17.25.02-1-203817	149	12	12	2	0	2	670	9	9	0	0	NA	NA	NA	46	52	523	170	172	464	86	120	31	17	7	0.059	0.1	0.041
.	19.01.15-17.25.09-1-203818	30	1	1	0	0	0	0	0	0	0	0	NA	NA	NA	9	8	492	165	164	0	0	0	0	0	0	0	0	0
.	19.01.15-17.25.10-1-203819	116	9	9	1	0	0	653	8	8	0	0	NA	NA	NA	34	33	509	169	168	454	84	115	24	18	7	0.047	0.107	0.042
.	19.01.15-17.25.11-1-203820	31	1	1	0	0	0	0	0	0	0	0	NA	NA	NA	7	10	492	166	165	0	0	0	0	0	0	0	0	0
.	19.01.15-17.25.11-1-203821	33	1	1	0	0	0	0	0	0	0	0	NA	NA	NA	10	6	492	165	162	0	0	0	1	0	0	0.002	0	0
.	19.01.15-17.25.14-1-203822	154	30	30	6	0	3	674	28	28	0	0	NA	NA	NA	48	57	523	177	170	465	92	117	64	58	4	0.122	0.328	0.024
.	19.01.15-17.25.14-1-203838	32	1	1	1	0	1	0	0	0	0	0	NA	NA	NA	9	9	492	167	163	0	0	0	2	0	0	0.004	0	0
.	19.01.15-17.25.18-1-203842	203	42	42	17	0	11	683	40	40	0	0	NA	NA	NA	60	79	535	181	176	466	94	123	122	31	10	0.228	0.171	0.057
.	19.01.15-17.25.22-1-203846	90	6	6	2	0	1	648	4	4	0	0	NA	NA	NA	22	30	506	168	169	449	85	114	1	10	4	0.002	0.06	0.024
.	19.01.15-17.25.31-1-203856	31	1	1	0	0	0	0	0	0	0	0	NA	NA	NA	8	13	498	165	163	0	0	0	0	0	5	0	0	0.031
.	19.01.15-17.25.34-1-203857	115	10	10	1	0	1	661	8	8	0	0	NA	NA	NA	34	47	516	173	171	452	89	120	13	5	2	0.025	0.029	0.012
.	19.01.15-17.25.35-1-203858	116	9	9	3	0	0	655	8	8	0	0	NA	NA	NA	38	43	510	169	177	451	82	122	19	4	2	0.037	0.024	0.011
.	19.01.15-17.25.43-1-203866	211	27	27	9	0	7	668	21	21	0	0	NA	NA	NA	54	48	517	173	171	460	89	119	45	59	13	0.087	0.341	0.076
.	19.01.15-17.25.47-1-203867	118	4	4	1	0	1	646	2	2	0	0	NA	NA	NA	37	31	501	174	169	443	89	114	10	3	0	0.02	0.017	0
.	19.01.15-17.25.47-1-203868	35	1	1	0	0	0	0	0	0	0	0	NA	NA	NA	7	8	491	167	163	0	0	0	0	3	0	0	0.018	0
.	19.01.15-17.25.50-1-203869	88	7	7	2	0	1	655	6	6	0	0	NA	NA	NA	37	44	510	176	171	453	91	111	22	11	0	0.043	0.062	0
.	19.01.15-17.25.52-1-203870	61	3	3	1	0	1	643	1	1	0	0	NA	NA	NA	24	25	502	167	169	445	83	115	2	9	0	0.004	0.054	0
.	19.01.15-17.26.06-1-203877	63	3	3	0	0	0	634	2	2	0	0	NA	NA	NA	28	23	496	168	172	434	83	117	7	0	7	0.014	0	0.041
.	19.01.15-17.26.14-1-203893	117	5	5	1	0	1	653	4	4	0	0	NA	NA	NA	50	41	513	171	170	451	87	115	5	5	9	0.01	0.029	0.053
.	19.01.15-17.26.19-1-203894	228	23	23	5	0	4	671	20	20	0	0	NA	NA	NA	55	61	529	173	172	463	89	119	62	18	4	0.117	0.104	0.023
.	19.01.15-17.26.21-1-203897	91	4	4	0	0	0	660	3	3	0	0	NA	NA	NA	24	39	513	172	167	458	90	112	2	4	1	0.004	0.023	0.006
.	19.01.15-17.26.28-1-203905	143	9	9	3	0	1	667	6	6	0	0	NA	NA	NA	56	54	523	175	169	464	85	118	22	0	16	0.042	0	0.095
.	19.01.15-17.26.30-1-203908	32	1	1	0	0	0	0	0	0	0	0	NA	NA	NA	8	2	489	164	162	0	0	0	1	0	0	0.002	0	0
.	19.01.15-17.26.32-1-203910	34	1	1	0	0	0	0	0	0	0	0	NA	NA	NA	10	12	493	167	165	0	0	0	0	0	0	0	0	0
.	19.01.15-17.26.34-1-203911	171	15	15	11	0	6	681	11	11	0	0	NA	NA	NA	57	63	525	174	177	469	89	123	36	16	13	0.069	0.092	0.073
.	19.01.15-17.26.37-1-203914	202	14	14	7	0	4	660	12	12	0	0	NA	NA	NA	84	51	524	167	173	460	82	118	21	28	8	0.04	0.168	0.046
.	19.01.15-17.26.42-1-203917	83	3	3	0	0	0	642	2	2	0	0	NA	NA	NA	17	22	503	167	165	446	82	114	3	0	3	0.006	0	0.018
.	19.01.15-17.26.48-1-203922	61	2	2	1	0	1	303	1	1	0	0	NA	NA	NA	17	12	496	165	164	215	39	49	3	5	0	0.006	0.03	0
.	19.01.15-17.27.04-1-203923	121	16	16	5	0	4	636	14	14	0	0	NA	NA	NA	38	28	501	167	173	434	84	118	34	12	2	0.068	0.072	0.012
.	19.01.15-17.27.06-1-203924	63	3	3	0	0	0	630	2	2	0	0	NA	NA	NA	22	13	495	168	163	436	83	111	7	0	4	0.014	0	0.025
.	19.01.15-17.27.07-1-203925	62	3	3	1	0	1	641	2	2	0	0	NA	NA	NA	19	22	504	166	165	444	82	115	8	5	0	0.016	0.03	0
.	19.01.15-17.27.10-1-203927	62	3	3	2	0	2	649	1	1	0	0	NA	NA	NA	20	28	504	168	169	448	83	118	8	0	2	0.016	0	0.012
.	19.01.15-17.27.15-1-203944	36	1	1	0	0	0	0	0	0	0	0	NA	NA	NA	9	7	492	164	164	0	0	0	0	0	0	0	0	0
.	19.01.15-17.27.18-1-203948	204	18	18	3	0	1	674	16	16	0	0	NA	NA	NA	73	64	531	173	173	466	89	119	44	19	7	0.083	0.11	0.04
.	19.01.15-17.27.21-1-203951	202	16	16	3	0	1	680	12	12	0	0	NA	NA	NA	77	67	536	173	171	472	88	120	56	18	8	0.104	0.104	0.047
.	19.01.15-17.27.26-1-203957	263	31	31	5	0	1	698	29	29	0	0	NA	NA	NA	92	80	536	180	177	480	95	123	81	29	26	0.151	0.161	0.147
.	19.01.15-17.27.27-1-203960	198	53	53	22	0	13	664	46	46	0	0	NA	NA	NA	61	55	522	170	176	456	87	121	131	47	19	0.251	0.276	0.108
.	19.01.15-17.27.27-1-203961	262	29	29	9	0	8	696	27	27	0	0	NA	NA	NA	85	85	535	187	176	472	101	123	68	41	16	0.127	0.219	0.091
.	19.01.15-17.27.28-1-203962	31	1	1	0	0	0	0	0	0	0	0	NA	NA	NA	5	12	495	164	166	0	0	0	2	0	0	0.004	0	0
.	19.01.15-17.27.31-1-203966	152	9	9	5	0	4	653	7	7	0	0	NA	NA	NA	48	42	516	173	166	454	87	112	18	11	3	0.035	0.064	0.018
.	19.01.15-17.27.35-1-203967	87	4	4	2	0	0	645	3	3	0	0	NA	NA	NA	33	31	509	169	166	452	82	111	10	14	4	0.02	0.083	0.024
.	19.01.15-17.27.37-1-203970	118	5	5	2	0	0	648	4	4	0	0	NA	NA	NA	48	34	512	167	168	454	81	113	15	7	3	0.029	0.042	0.018
.	19.01.15-17.28.05-1-203980	142	13	13	6	0	2	660	11	11	0	0	NA	NA	NA	56	44	517	169	171	457	85	118	25	11	1	0.048	0.065	0.006
.	19.01.15-17.28.05-1-203981	89	5	5	1	0	1	642	4	4	0	0	NA	NA	NA	38	30	500	171	172	438	86	118	11	4	0	0.022	0.023	0
.	19.01.15-17.28.07-1-203982	88	3	3	0	0	0	662	2	2	0	0	NA	NA	NA	28	43	517	172	167	461	87	114	9	2	0	0.017	0.012	0
.	19.01.15-17.28.26-1-204008	58	4	4	2	0	2	642	3	3	0	0	NA	NA	NA	19	26	509	165	165	450	80	112	14	0	0	0.028	0	0
.	19.01.15-17.28.31-1-204015	90	5	5	2	0	1	643	4	4	0	0	NA	NA	NA	31	33	505	170	171	443	85	115	23	0	0	0.046	0	0
.	19.01.15-17.28.32-1-204016	58	2	2	0	0	0	631	1	1	0	0	NA	NA	NA	38	22	503	168	164	440	82	109	1	7	0	0.002	0.042	0
.	19.01.15-17.28.46-1-204024	256	17	17	4	0	4	684	16	16	0	0	NA	NA	NA	66	65	529	171	178	469	88	127	44	33	4	0.083	0.193	0.022
.	19.01.15-17.28.50-1-204025	62	2	2	1	0	0	650	1	1	0	0	NA	NA	NA	22	34	510	170	167	452	85	113	3	0	3	0.006	0	0.018
.	19.01.15-17.28.51-1-204026	61	3	3	1	0	1	633	2	2	0	0	NA	NA	NA	31	25	504	169	165	438	82	113	2	2	2	0.004	0.012	0.012
.	19.01.15-17.28.51-1-204027	156	33	33	13	0	11	671	30	30	0	0	NA	NA	NA	63	57	519	175	176	462	89	120	78	44	16	0.15	0.251	0.091
.	19.01.15-17.28.55-1-204028	95	5	5	1	0	1	655	4	4	0	0	NA	NA	NA	43	43	515	166	175	452	83	120	6	11	0	0.012	0.066	0
.	19.01.15-17.29.02-1-204029	61	2	2	1	0	1	637	1	1	0	0	NA	NA	NA	25	20	503	167	163	445	81	111	3	0	4	0.006	0	0.025
.	19.01.15-17.29.05-1-204030	35	1	1	0	0	0	0	0	0	0	0	NA	NA	NA	14	7	494	164	162	0	0	0	0	0	1	0	0	0.006
.	19.01.15-17.29.09-1-204031	118	8	8	2	0	2	654	7	7	0	0	NA	NA	NA	49	46	523	168	168	460	83	111	11	6	4	0.021	0.036	0.024
.	19.01.15-17.29.09-1-204032	93	7	7	1	0	1	643	5	5	0	0	NA	NA	NA	34	30	505	169	169	447	83	113	32	12	0	0.063	0.071	0
.	19.01.15-17.29.13-1-204033	127	16	16	4	0	3	663	14	14	0	0	NA	NA	NA	39	43	519	169	168	460	86	117	41	18	5	0.079	0.107	0.03
.	19.01.15-17.29.15-1-204049	125	10	10	0	0	0	653	7	7	0	0	NA	NA	NA	34	42	509	172	174	450	86	117	9	4	1	0.018	0.023	0.006
.	19.01.15-17.29.16-1-204050	95	10	10	4	0	4	645	9	9	0	0	NA	NA	NA	37	29	506	170	166	444	88	113	19	7	7	0.038	0.041	0.042
.	19.01.15-17.29.21-1-204056	150	30	30	11	0	7	655	26	26	0	0	NA	NA	NA	56	38	511	172	168	449	87	119	69	60	10	0.135	0.349	0.06
.	19.01.15-17.29.27-1-204063	120	6	6	1	0	0	665	5	5	0	0	NA	NA	NA	54	52	520	172	173	462	86	117	9	1	8	0.017	0.006	0.046
.	19.01.15-17.29.34-1-204068	63	2	2	0	0	0	637	1	1	0	0	NA	NA	NA	23	23	501	169	166	441	86	110	0	0	6	0	0	0.036
.	19.01.15-17.29.38-1-204071	171	8	8	1	0	1	679	7	7	0	0	NA	NA	NA	53	62	529	173	173	471	86	122	11	13	19	0.021	0.075	0.11
.	19.01.15-17.29.43-1-204078	59	2	2	0	0	0	640	0	0	0	0	NA	NA	NA	26	26	500	171	168	441	84	115	0	3	0	0	0.018	0
.	19.01.15-17.29.45-1-204080	148	6	6	3	0	1	666	5	5	0	0	NA	NA	NA	56	55	524	172	172	459	86	121	10	12	0	0.019	0.07	0
.	19.01.15-17.29.59-1-204081	120	9	9	1	0	1	641	7	7	0	0	NA	NA	NA	39	30	506	170	167	439	87	115	3	8	14	0.006	0.047	0.084
.	19.01.15-17.30.00-1-204082	119	17	17	6	0	5	649	15	15	0	0	NA	NA	NA	37	35	509	168	171	452	82	115	47	24	16	0.092	0.143	0.094
.	19.01.15-17.30.00-1-204083	194	10	10	4	0	2	678	8	8	0	0	NA	NA	NA	60	68	526	178	177	463	95	120	21	27	5	0.04	0.152	0.028
.	19.01.15-17.30.02-1-204092	233	31	31	6	0	4	677	29	29	0	0	NA	NA	NA	65	66	524	178	177	462	90	125	106	24	6	0.202	0.135	0.034
.	19.01.15-17.30.04-1-204093	129	14	14	6	0	6	650	12	12	0	0	NA	NA	NA	54	34	508	167	172	445	86	119	33	16	3	0.065	0.096	0.017
.	19.01.15-17.30.42-1-204129	175	10	10	2	0	2	663	8	8	0	0	NA	NA	NA	58	48	518	170	173	459	86	118	10	18	8	0.019	0.106	0.046
.	19.01.15-17.30.45-1-204133	166	10	10	5	0	3	673	7	7	0	0	NA	NA	NA	44	54	522	175	170	465	87	121	17	27	5	0.033	0.154	0.029
.	19.01.15-17.30.46-1-204134	118	12	12	3	0	3	660	10	10	0	0	NA	NA	NA	37	43	510	177	169	456	89	115	13	18	0	0.025	0.102	0
.	19.01.15-17.30.47-1-204135	91	3	3	1	0	0	651	2	2	0	0	NA	NA	NA	25	30	505	167	171	449	84	118	9	3	0	0.018	0.018	0
.	19.01.15-17.30.54-1-204137	117	8	8	3	0	2	648	7	7	0	0	NA	NA	NA	37	23	501	167	168	447	84	117	21	10	4	0.042	0.06	0.024
.	19.01.15-17.30.54-1-204138	350	28	28	9	0	8	704	26	26	0	0	NA	NA	NA	103	86	541	174	184	483	92	129	95	35	18	0.176	0.201	0.098
.	19.01.15-17.31.00-1-204140	148	14	14	5	0	5	662	12	12	0	0	NA	NA	NA	46	42	513	172	170	454	89	119	37	20	8	0.072	0.116	0.047
.	19.01.15-17.31.06-1-204161	149	6	6	2	0	2	669	4	4	0	0	NA	NA	NA	60	57	518	179	173	459	90	120	34	11	0	0.066	0.061	0
.	19.01.15-17.31.13-1-204182	63	2	2	0	0	0	633	0	0	0	0	NA	NA	NA	34	23	500	168	168	439	80	114	4	0	3	0.008	0	0.018
.	19.01.15-17.31.15-1-204198	61	2	2	0	0	0	248	1	1	0	0	NA	NA	NA	18	20	503	167	163	175	29	44	9	0	0	0.018	0	0
.	19.01.15-17.31.17-1-204199	88	5	5	1	0	0	655	4	4	0	0	NA	NA	NA	26	33	513	167	166	455	87	113	13	16	0	0.025	0.096	0
.	19.01.15-17.31.22-1-204206	33	1	1	0	0	0	0	0	0	0	0	NA	NA	NA	9	11	494	164	166	0	0	0	0	0	0	0	0	0
.	19.01.15-17.31.25-1-204210	144	24	24	5	0	3	654	19	19	0	0	NA	NA	NA	56	41	512	172	170	453	87	114	79	12	4	0.154	0.07	0.024
.	19.01.15-17.31.26-1-204212	117	6	6	2	0	2	647	5	5	0	0	NA	NA	NA	32	35	511	168	169	448	84	115	12	0	0	0.023	0	0
.	19.01.15-17.31.27-1-204214	123	8	8	3	0	2	642	7	7	0	0	NA	NA	NA	32	27	501	171	168	442	88	112	5	4	12	0.01	0.023	0.071
.	19.01.15-17.31.29-1-204217	87	3	3	0	0	0	651	2	2	0	0	NA	NA	NA	36	35	508	171	169	449	85	117	6	0	4	0.012	0	0.024
.	19.01.15-17.31.31-1-204220	197	23	23	6	0	4	684	20	20	0	0	NA	NA	NA	72	77	538	176	176	473	88	123	65	47	6	0.121	0.267	0.034
.	19.01.15-17.31.32-1-204221	61	4	4	1	0	1	643	3	3	0	0	NA	NA	NA	20	26	503	167	169	443	83	117	4	5	0	0.008	0.03	0
.	19.01.15-17.31.40-1-204226	92	5	5	0	0	0	649	3	3	0	0	NA	NA	NA	22	27	506	167	167	451	81	117	8	11	0	0.016	0.066	0
.	19.01.15-17.31.45-1-204230	93	6	6	1	0	1	645	5	5	0	0	NA	NA	NA	33	32	507	172	166	448	83	114	19	4	0	0.037	0.023	0
.	19.01.15-17.31.48-1-204231	148	17	17	7	0	6	649	14	14	0	0	NA	NA	NA	50	43	510	173	173	445	85	119	41	22	8	0.08	0.127	0.046
.	19.01.15-17.31.52-1-204232	90	6	6	0	0	0	649	4	4	0	0	NA	NA	NA	29	31	509	168	167	452	83	114	3	13	2	0.006	0.077	0.012
.	19.01.15-17.31.56-1-204233	239	36	36	10	0	9	682	34	34	0	0	NA	NA	NA	72	63	529	172	175	473	85	124	107	51	4	0.202	0.297	0.023
.	19.01.15-17.32.02-1-204235	290	25	25	12	0	8	702	23	23	0	0	NA	NA	NA	75	95	540	183	185	478	94	130	57	47	21	0.106	0.257	0.114
.	19.01.15-17.32.05-1-204239	285	47	47	7	0	5	690	41	41	0	0	NA	NA	NA	87	80	535	181	177	472	94	124	113	42	35	0.211	0.232	0.198
.	19.01.15-17.32.13-1-204241	117	7	7	0	0	0	645	5	5	0	0	NA	NA	NA	34	31	508	169	167	448	83	114	10	4	0	0.02	0.024	0
.	19.01.15-17.32.13-1-204242	63	4	4	1	0	1	643	3	3	0	0	NA	NA	NA	17	27	504	168	168	447	82	114	6	2	3	0.012	0.012	0.018
.	19.01.15-17.32.13-1-204243	87	5	5	1	0	1	649	4	4	0	0	NA	NA	NA	25	35	511	168	169	452	83	114	9	6	0	0.018	0.036	0
.	19.01.15-17.32.32-1-204280	59	2	2	0	0	0	644	1	1	0	0	NA	NA	NA	25	28	508	166	167	447	83	114	3	0	0	0.006	0	0
.	19.01.15-17.32.36-1-204282	92	5	5	1	0	1	637	4	4	0	0	NA	NA	NA	24	22	502	165	168	443	78	116	16	3	0	0.032	0.018	0
.	19.01.15-17.32.38-1-204285	33	1	1	0	0	0	0	0	0	0	0	NA	NA	NA	9	12	495	166	164	0	0	0	0	0	0	0	0	0
.	19.01.15-17.32.41-1-204287	267	16	16	4	0	1	681	15	15	0	0	NA	NA	NA	88	62	525	181	169	469	94	118	46	37	8	0.088	0.204	0.047
.	19.01.15-17.32.44-1-204291	90	8	8	0	0	0	634	7	7	0	0	NA	NA	NA	27	22	500	169	166	439	82	113	8	3	14	0.016	0.018	0.084
.	19.01.15-17.32.48-1-204292	180	20	20	9	0	5	666	17	17	0	0	NA	NA	NA	64	51	520	176	168	461	90	115	36	29	22	0.069	0.165	0.131
.	19.01.15-17.32.50-1-204293	204	13	13	4	0	4	682	10	10	0	0	NA	NA	NA	70	73	529	185	172	466	98	118	24	11	15	0.045	0.059	0.087
.	19.01.15-17.32.53-1-204294	149	15	15	8	0	6	669	13	13	0	0	NA	NA	NA	41	50	522	174	167	464	88	117	24	8	12	0.046	0.046	0.072
.	19.01.15-17.33.08-1-204295	152	9	9	2	0	2	656	8	8	0	0	NA	NA	NA	57	44	519	168	170	458	81	117	29	11	1	0.056	0.065	0.006
.	19.01.15-17.33.08-1-204296	120	6	6	3	0	1	645	5	5	0	0	NA	NA	NA	41	33	504	168	174	444	82	119	11	18	5	0.022	0.107	0.029
.	19.01.15-17.33.10-1-204297	184	17	17	6	0	6	681	14	14	0	0	NA	NA	NA	54	62	524	173	178	465	88	128	28	22	4	0.053	0.127	0.022
.	19.01.15-17.33.27-1-204325	89	3	3	1	0	1	652	2	2	0	0	NA	NA	NA	20	33	508	169	169	452	85	115	6	0	0	0.012	0	0
.	19.01.15-17.33.29-1-204329	35	1	1	0	0	0	0	0	0	0	0	NA	NA	NA	9	12	493	164	168	0	0	0	1	0	0	0.002	0	0
.	19.01.15-17.33.35-1-204332	223	15	15	4	0	4	662	13	13	0	0	NA	NA	NA	47	48	518	172	171	459	87	116	47	15	9	0.091	0.087	0.053
.	19.01.15-17.33.36-1-204334	120	9	9	4	0	4	647	8	8	0	0	NA	NA	NA	55	36	509	174	166	446	86	115	22	9	1	0.043	0.052	0.006
.	19.01.15-17.33.49-1-204341	64	2	2	2	0	2	642	1	1	0	0	NA	NA	NA	27	26	503	170	166	444	85	113	3	1	0	0.006	0.006	0
.	19.01.15-17.33.52-1-204342	153	26	26	13	0	7	677	22	22	0	0	NA	NA	NA	41	57	522	178	170	465	94	118	66	61	9	0.126	0.343	0.053
.	19.01.15-17.33.54-1-204343	65	2	2	0	0	0	631	0	0	0	0	NA	NA	NA	28	15	499	166	163	440	83	108	3	0	4	0.006	0	0.025
.	19.01.15-17.34.01-1-204344	35	1	1	0	0	0	0	0	0	0	0	NA	NA	NA	9	9	493	166	163	0	0	0	0	0	0	0	0	0
.	19.01.15-17.34.06-1-204349	125	7	7	1	0	1	666	5	5	0	0	NA	NA	NA	48	48	513	178	170	453	92	121	23	1	0	0.045	0.006	0
.	19.01.15-17.34.07-1-204350	223	51	51	13	0	9	674	46	46	0	0	NA	NA	NA	65	66	523	184	172	459	97	118	98	64	18	0.187	0.348	0.105
.	19.01.15-17.34.07-1-204351	29	1	1	0	0	0	0	0	0	0	0	NA	NA	NA	7	8	494	163	164	0	0	0	0	0	0	0	0	0
.	19.01.15-17.34.09-1-204352	179	21	21	10	0	6	675	18	18	0	0	NA	NA	NA	50	53	525	169	172	469	86	120	83	12	13	0.158	0.071	0.076
.	19.01.15-17.34.10-1-204353	252	56	56	16	0	11	696	52	52	0	0	NA	NA	NA	84	77	530	180	180	474	94	128	110	88	30	0.208	0.489	0.167
.	19.01.15-17.34.11-1-204354	142	15	15	5	0	5	670	14	14	0	0	NA	NA	NA	44	52	514	173	178	456	90	124	64	5	0	0.125	0.029	0
.	19.01.15-17.34.18-1-204370	33	1	1	0	0	0	0	0	0	0	0	NA	NA	NA	11	16	495	168	166	0	0	0	0	2	0	0	0.012	0
.	19.01.15-17.34.20-1-204372	57	2	2	0	0	0	636	1	1	0	0	NA	NA	NA	23	19	502	166	164	443	82	111	5	0	0	0.01	0	0
.	19.01.15-17.34.22-1-204374	125	10	10	2	0	2	654	6	6	0	0	NA	NA	NA	37	36	508	173	168	453	86	115	28	2	8	0.055	0.012	0.048
.	19.01.15-17.34.31-1-204385	117	12	12	0	0	0	652	11	11	0	0	NA	NA	NA	42	42	513	172	170	448	87	117	27	13	2	0.053	0.076	0.012
.	19.01.15-17.34.38-1-204389	94	13	13	5	0	3	658	12	12	0	0	NA	NA	NA	34	39	512	171	169	454	87	117	35	12	8	0.068	0.07	0.047
.	19.01.15-17.34.47-1-204396	149	12	12	2	0	2	656	10	10	0	0	NA	NA	NA	38	46	514	169	176	451	83	122	47	14	3	0.091	0.083	0.017
.	19.01.15-17.34.48-1-204397	64	2	2	1	0	1	398	1	1	0	0	NA	NA	NA	21	16	496	166	167	271	53	74	5	0	0	0.01	0	0
.	19.01.15-17.34.53-1-204398	90	4	4	0	0	0	649	3	3	0	0	NA	NA	NA	26	31	504	171	169	446	86	117	8	2	2	0.016	0.012	0.012
.	19.01.15-17.34.54-1-204399	89	8	8	1	0	1	644	6	6	0	0	NA	NA	NA	40	34	504	167	176	438	84	122	9	7	3	0.018	0.042	0.017
.	19.01.15-17.35.00-1-204400	183	29	29	9	0	5	674	28	28	0	0	NA	NA	NA	57	56	522	174	173	466	88	120	76	64	4	0.146	0.368	0.023
.	19.01.15-17.35.02-1-204401	176	28	28	6	0	5	675	25	25	0	0	NA	NA	NA	53	58	518	179	174	462	93	120	50	17	29	0.097	0.095	0.167
.	19.01.15-17.35.10-1-204402	115	14	14	0	0	0	647	12	12	0	0	NA	NA	NA	37	40	512	170	171	446	82	119	38	5	1	0.074	0.029	0.006
.	19.01.15-17.35.12-1-204403	143	9	9	3	0	2	659	8	8	0	0	NA	NA	NA	45	44	517	168	172	457	85	117	26	12	9	0.05	0.071	0.052
.	19.01.15-17.35.17-1-204419	147	22	22	13	0	8	663	19	19	0	0	NA	NA	NA	39	54	518	174	175	450	89	124	67	33	4	0.129	0.19	0.023
.	19.01.15-17.35.18-1-204420	64	4	4	1	0	1	402	3	3	0	0	NA	NA	NA	14	18	499	168	164	280	53	69	0	0	4	0	0	0.024
.	19.01.15-17.35.33-1-204436	29	1	1	0	0	0	0	0	0	0	0	NA	NA	NA	6	6	492	163	164	0	0	0	0	0	1	0	0	0.006
.	19.01.15-17.35.36-1-204438	97	14	14	6	0	6	651	13	13	0	0	NA	NA	NA	36	31	510	168	166	452	81	118	41	8	7	0.08	0.048	0.042
.	19.01.15-17.35.36-1-204439	91	4	4	2	0	2	648	3	3	0	0	NA	NA	NA	37	40	514	170	169	453	82	113	6	0	2	0.012	0	0.012
.	19.01.15-17.35.43-1-204443	66	5	5	0	0	0	643	3	3	0	0	NA	NA	NA	24	28	506	167	168	449	82	112	11	3	0	0.022	0.018	0
.	19.01.15-17.35.44-1-204447	31	1	1	0	0	0	0	0	0	0	0	NA	NA	NA	8	4	491	163	163	0	0	0	2	0	0	0.004	0	0
.	19.01.15-17.35.49-1-204448	97	22	22	6	0	5	651	19	19	0	0	NA	NA	NA	41	43	512	176	168	448	89	114	33	32	11	0.064	0.182	0.065
.	19.01.15-17.35.50-1-204449	86	4	4	1	0	1	639	3	3	0	0	NA	NA	NA	30	23	501	166	169	438	83	118	14	2	0	0.028	0.012	0
.	19.01.15-17.36.02-1-204452	230	22	22	7	0	6	678	19	19	0	0	NA	NA	NA	58	60	525	178	170	467	92	119	70	15	11	0.133	0.084	0.065
.	19.01.15-17.36.06-1-204457	233	37	37	7	0	6	673	33	33	0	0	NA	NA	NA	66	56	519	172	178	460	86	127	88	61	15	0.17	0.355	0.084
.	19.01.15-17.36.10-1-204458	36	1	1	0	0	0	0	0	0	0	0	NA	NA	NA	15	11	496	165	163	0	0	0	0	0	0	0	0	0
.	19.01.15-17.36.12-1-204459	142	26	26	4	0	3	657	24	24	0	0	NA	NA	NA	46	44	517	173	167	457	89	111	41	33	24	0.079	0.191	0.144
.	19.01.15-17.36.13-1-204460	32	1	1	0	0	0	0	0	0	0	0	NA	NA	NA	6	8	493	165	163	0	0	0	0	0	1	0	0	0.006
.	19.01.15-17.36.13-1-204476	93	4	4	3	0	2	654	3	3	0	0	NA	NA	NA	34	36	513	171	165	454	87	113	5	18	0	0.01	0.105	0
.	19.01.15-17.36.16-1-204477	91	7	7	3	0	3	647	6	6	0	0	NA	NA	NA	32	30	510	166	167	452	82	113	21	10	1	0.041	0.06	0.006
.	19.01.15-17.36.16-1-204478	242	70	70	24	0	17	678	63	63	0	0	NA	NA	NA	65	69	532	175	175	467	88	123	135	103	23	0.254	0.589	0.131
.	19.01.15-17.36.17-1-204479	37	1	1	1	0	1	0	0	0	0	0	NA	NA	NA	12	11	494	165	165	0	0	0	0	0	1	0	0	0.006
.	19.01.15-17.36.20-1-204481	61	3	3	2	0	2	149	2	2	0	0	NA	NA	NA	13	20	499	165	169	101	20	28	1	1	3	0.002	0.006	0.018
.	19.01.15-17.36.36-1-204494	33	1	1	0	0	0	0	0	0	0	0	NA	NA	NA	8	11	494	166	164	0	0	0	0	3	0	0	0.018	0
.	19.01.15-17.36.37-1-204496	173	23	23	7	0	4	663	21	21	0	0	NA	NA	NA	58	49	513	178	171	454	90	119	34	54	18	0.066	0.303	0.105
.	19.01.15-17.36.51-1-204502	115	10	10	3	0	3	652	8	8	0	0	NA	NA	NA	47	39	513	171	168	450	86	116	18	9	2	0.035	0.053	0.012
.	19.01.15-17.36.52-1-204503	125	17	17	4	0	4	659	16	16	0	0	NA	NA	NA	41	44	514	170	173	453	87	119	29	10	6	0.056	0.059	0.035
.	19.01.15-17.36.55-1-204504	151	21	21	7	0	4	663	18	18	0	0	NA	NA	NA	53	50	520	171	172	460	84	119	45	48	5	0.087	0.281	0.029
.	19.01.15-17.37.06-1-204505	93	9	9	3	0	2	657	8	8	0	0	NA	NA	NA	29	34	510	169	168	456	86	115	26	12	8	0.051	0.071	0.048
.	19.01.15-17.37.14-1-204507	90	3	3	1	0	1	652	2	2	0	0	NA	NA	NA	24	37	515	169	166	458	82	112	4	6	0	0.008	0.036	0
.	19.01.15-17.37.18-1-204524	33	1	1	1	0	1	0	0	0	0	0	NA	NA	NA	14	7	492	164	164	0	0	0	0	0	0	0	0	0
.	19.01.15-17.37.20-1-204526	122	9	9	3	0	2	658	8	8	0	0	NA	NA	NA	39	40	513	170	170	454	86	118	21	8	0	0.041	0.047	0
.	19.01.15-17.37.26-1-204535	96	16	16	4	0	2	663	13	13	0	0	NA	NA	NA	33	47	514	171	175	454	90	119	23	6	3	0.045	0.035	0.017
.	19.01.15-17.37.28-1-204539	175	23	23	9	0	4	665	21	21	0	0	NA	NA	NA	40	55	522	173	173	458	88	119	71	30	16	0.136	0.173	0.092
.	19.01.15-17.37.29-1-204542	172	29	29	14	0	8	657	27	27	0	0	NA	NA	NA	56	49	515	177	170	451	90	116	61	54	14	0.118	0.305	0.082
.	19.01.15-17.37.31-1-204543	95	4	4	0	0	0	650	3	3	0	0	NA	NA	NA	31	29	505	170	167	450	85	115	12	0	0	0.024	0	0
.	19.01.15-17.37.32-1-204545	88	5	5	0	0	0	648	4	4	0	0	NA	NA	NA	25	32	508	168	169	452	81	115	10	0	4	0.02	0	0.024
.	19.01.15-17.37.37-1-204548	115	15	15	4	0	2	650	13	13	0	0	NA	NA	NA	37	42	513	170	172	445	86	119	39	9	0	0.076	0.053	0
.	19.01.15-17.37.47-1-204554	34	1	1	0	0	0	0	0	0	0	0	NA	NA	NA	5	6	492	165	162	0	0	0	0	1	0	0	0.006	0
.	19.01.15-17.37.49-1-204555	118	6	6	4	0	2	658	5	5	0	0	NA	NA	NA	36	40	511	172	170	450	89	119	8	25	0	0.016	0.145	0
.	19.01.15-17.37.50-1-204556	142	10	10	1	0	1	657	8	8	0	0	NA	NA	NA	51	45	514	177	167	454	89	114	24	2	4	0.047	0.011	0.024
.	19.01.15-17.37.53-1-204557	171	34	34	10	0	6	649	32	32	0	0	NA	NA	NA	57	34	511	167	169	449	83	117	60	48	22	0.117	0.287	0.13
.	19.01.15-17.37.53-1-204558	85	7	7	0	0	0	650	5	5	0	0	NA	NA	NA	26	29	505	166	171	448	84	118	5	9	3	0.01	0.054	0.018
.	19.01.15-17.37.53-1-204559	148	18	18	3	0	3	654	15	15	0	0	NA	NA	NA	56	42	514	171	170	455	84	115	26	20	8	0.051	0.117	0.047
.	19.01.15-17.38.11-1-204564	226	26	26	11	0	6	692	22	22	0	0	NA	NA	NA	71	72	525	182	178	471	97	124	61	29	28	0.116	0.159	0.157
.	19.01.15-17.38.13-1-204565	89	5	5	1	0	1	629	4	4	0	0	NA	NA	NA	43	21	501	168	165	435	82	112	19	4	0	0.038	0.024	0
.	19.01.15-17.38.17-1-204583	30	1	1	0	0	0	0	0	0	0	0	NA	NA	NA	6	8	494	163	164	0	0	0	1	0	0	0.002	0	0
.	19.01.15-17.38.17-1-204584	33	1	1	1	0	1	0	0	0	0	0	NA	NA	NA	9	10	492	164	167	0	0	0	0	0	0	0	0	0
.	19.01.15-17.38.19-1-204585	88	6	6	1	0	1	649	5	5	0	0	NA	NA	NA	30	29	509	165	168	451	84	114	7	7	3	0.014	0.042	0.018
.	19.01.15-17.38.19-1-204586	170	9	9	1	0	0	670	8	8	0	0	NA	NA	NA	43	47	512	173	175	458	89	123	11	12	7	0.021	0.069	0.04
.	19.01.15-17.38.20-1-204588	61	3	3	1	0	1	641	2	2	0	0	NA	NA	NA	20	23	504	166	166	446	80	115	9	0	0	0.018	0	0
.	19.01.15-17.38.22-1-204591	206	15	15	2	0	1	675	13	13	0	0	NA	NA	NA	56	55	520	177	171	464	90	121	51	7	13	0.098	0.04	0.076
.	19.01.15-17.38.31-1-204603	200	11	11	1	0	0	665	10	10	0	0	NA	NA	NA	59	53	518	178	170	455	93	117	18	12	0	0.035	0.067	0
.	19.01.15-17.38.35-1-204604	37	1	1	0	0	0	0	0	0	0	0	NA	NA	NA	10	8	493	166	162	0	0	0	0	0	0	0	0	0
.	19.01.15-17.38.36-1-204606	142	21	21	8	0	4	647	19	19	0	0	NA	NA	NA	37	34	515	167	165	449	85	113	60	11	9	0.117	0.066	0.055
.	19.01.15-17.38.38-1-204609	143	18	18	2	0	1	672	17	17	0	0	NA	NA	NA	44	52	515	178	172	462	90	120	20	26	13	0.039	0.146	0.076
.	19.01.15-17.38.42-1-204611	62	4	4	2	0	1	654	3	3	0	0	NA	NA	NA	18	31	508	169	167	454	85	115	15	0	0	0.03	0	0
.	19.01.15-17.39.07-1-204615	153	21	21	6	0	4	665	17	17	0	0	NA	NA	NA	34	43	521	171	164	465	91	109	20	40	13	0.038	0.234	0.079
.	19.01.15-17.39.07-1-204616	184	12	12	2	0	1	674	10	10	0	0	NA	NA	NA	68	58	522	176	173	461	91	122	47	8	0	0.09	0.045	0
.	19.01.15-17.39.14-1-204632	117	5	5	0	0	0	649	4	4	0	0	NA	NA	NA	44	36	506	172	171	444	87	118	5	8	2	0.01	0.047	0.012
.	19.01.15-17.39.15-1-204633	117	4	4	1	0	1	649	3	3	0	0	NA	NA	NA	40	33	512	167	167	453	80	116	1	1	10	0.002	0.006	0.06
.	19.01.15-17.39.20-1-204635	87	6	6	2	0	2	653	5	5	0	0	NA	NA	NA	22	32	506	173	166	452	87	114	15	2	0	0.03	0.012	0
.	19.01.15-17.39.31-1-204650	130	18	18	8	0	5	665	16	16	0	0	NA	NA	NA	29	47	509	172	179	455	86	124	30	14	10	0.059	0.081	0.056
.	19.01.15-17.39.36-1-204652	125	7	7	3	0	3	665	5	5	0	0	NA	NA	NA	36	49	520	171	171	463	86	116	10	6	8	0.019	0.035	0.047
.	19.01.15-17.39.36-1-204653	175	20	20	6	0	3	664	18	18	0	0	NA	NA	NA	45	42	518	168	169	462	84	118	72	26	2	0.139	0.155	0.012
.	19.01.15-17.39.48-1-204662	177	21	21	4	0	4	656	14	14	0	0	NA	NA	NA	56	44	516	169	172	455	84	117	50	17	9	0.097	0.101	0.052
.	19.01.15-17.39.49-1-204663	83	6	6	2	0	2	651	5	5	0	0	NA	NA	NA	27	36	512	172	165	454	85	112	10	4	0	0.02	0.023	0
.	19.01.15-17.39.59-1-204664	147	15	15	3	0	2	665	13	13	0	0	NA	NA	NA	49	50	516	174	173	456	91	118	43	12	0	0.083	0.069	0
.	19.01.15-17.40.13-1-204677	148	46	46	15	0	10	647	42	42	0	0	NA	NA	NA	55	35	509	169	170	444	87	116	110	23	15	0.216	0.136	0.088
.	19.01.15-17.40.14-1-204693	60	4	4	3	0	3	635	3	3	0	0	NA	NA	NA	21	17	498	167	165	441	82	112	1	8	0	0.002	0.048	0
.	19.01.15-17.40.15-1-204694	121	8	8	3	0	2	657	7	7	0	0	NA	NA	NA	42	48	518	174	169	458	84	115	36	2	0	0.069	0.011	0
.	19.01.15-17.40.36-1-204708	32	1	1	1	0	1	0	0	0	0	0	NA	NA	NA	11	7	488	166	166	0	0	0	0	0	0	0	0	0
.	19.01.15-17.40.37-1-204710	91	6	6	1	0	1	629	5	5	0	0	NA	NA	NA	27	14	498	165	164	435	83	111	5	4	9	0.01	0.024	0.055
.	19.01.15-17.40.37-1-204711	147	11	11	3	0	2	657	10	10	0	0	NA	NA	NA	57	52	516	174	175	450	89	118	12	10	11	0.023	0.057	0.063
.	19.01.15-17.40.39-1-204714	34	1	1	0	0	0	0	0	0	0	0	NA	NA	NA	10	7	492	165	163	0	0	0	2	0	0	0.004	0	0
.	19.01.15-17.40.41-1-204715	61	4	4	1	0	1	648	3	3	0	0	NA	NA	NA	15	24	504	169	164	449	86	113	10	1	0	0.02	0.006	0
.	19.01.15-17.40.42-1-204719	88	5	5	0	0	0	636	4	4	0	0	NA	NA	NA	25	22	502	166	167	439	80	117	0	5	7	0	0.03	0.042
.	19.01.15-17.40.45-1-204720	216	52	52	19	0	17	683	49	49	0	0	NA	NA	NA	64	75	535	178	175	472	89	122	139	52	16	0.26	0.292	0.091
.	19.01.15-17.40.47-1-204721	179	9	9	0	0	0	670	7	7	0	0	NA	NA	NA	50	55	513	177	178	453	93	124	12	2	7	0.023	0.011	0.039
.	19.01.15-17.40.52-1-204722	123	16	16	5	0	4	653	15	15	0	0	NA	NA	NA	41	35	515	165	168	455	83	115	30	19	5	0.058	0.115	0.03
.	19.01.15-17.40.56-1-204724	177	10	10	7	0	4	689	9	9	0	0	NA	NA	NA	61	74	528	183	176	470	96	123	11	32	6	0.021	0.175	0.034
.	19.01.15-17.40.57-1-204725	111	6	6	1	0	1	647	5	5	0	0	NA	NA	NA	42	44	515	173	169	446	88	113	8	4	7	0.016	0.023	0.041
.	19.01.15-17.40.59-1-204726	65	2	2	1	0	0	645	1	1	0	0	NA	NA	NA	19	31	506	169	169	449	81	115	5	0	4	0.01	0	0.024
.	19.01.15-17.41.04-1-204728	237	20	20	5	0	3	694	19	19	0	0	NA	NA	NA	63	75	535	179	174	476	96	122	49	14	3	0.092	0.078	0.017
.	19.01.15-17.41.12-1-204729	88	4	4	0	0	0	650	3	3	0	0	NA	NA	NA	32	43	516	169	171	451	81	118	8	2	2	0.016	0.012	0.012
.	19.01.15-17.41.14-1-204745	154	9	9	0	0	0	665	8	8	0	0	NA	NA	NA	45	49	515	178	169	458	91	116	15	8	2	0.029	0.045	0.012
.	19.01.15-17.41.20-1-204747	124	10	10	2	0	2	655	9	9	0	0	NA	NA	NA	51	42	512	170	173	454	81	120	17	10	0	0.033	0.059	0
.	19.01.15-17.41.24-1-204755	98	10	10	1	0	1	654	9	9	0	0	NA	NA	NA	34	36	511	173	165	451	89	114	18	4	5	0.035	0.023	0.03
.	19.01.15-17.41.26-1-204758	63	2	2	0	0	0	639	1	1	0	0	NA	NA	NA	27	25	504	168	166	447	84	108	2	0	2	0.004	0	0.012
.	19.01.15-17.41.37-1-204766	67	4	4	0	0	0	647	3	3	0	0	NA	NA	NA	20	25	507	166	165	453	82	112	3	9	0	0.006	0.054	0
.	19.01.15-17.41.38-1-204768	91	7	7	2	0	2	655	4	4	0	0	NA	NA	NA	32	38	504	175	172	447	88	120	27	2	1	0.054	0.011	0.006
.	19.01.15-17.41.40-1-204770	154	22	22	13	0	7	670	21	21	0	0	NA	NA	NA	47	47	521	168	171	465	86	119	58	22	24	0.111	0.131	0.14
.	19.01.15-17.41.47-1-204774	114	7	7	1	0	1	656	5	5	0	0	NA	NA	NA	35	38	512	167	172	454	83	119	1	15	7	0.002	0.09	0.041
.	19.01.15-17.41.50-1-204775	60	2	2	0	0	0	52	1	1	0	0	NA	NA	NA	16	14	496	167	164	38	5	9	1	1	0	0.002	0.006	0
.	19.01.15-17.41.54-1-204776	96	5	5	1	0	1	639	4	4	0	0	NA	NA	NA	31	24	506	168	163	447	83	109	2	17	2	0.004	0.101	0.012
.	19.01.15-17.41.58-1-204777	212	17	17	5	0	2	682	15	15	0	0	NA	NA	NA	52	72	524	183	178	462	97	123	50	13	18	0.095	0.071	0.101
.	19.01.15-17.41.58-1-204778	121	12	12	4	0	4	657	10	10	0	0	NA	NA	NA	26	42	512	174	169	455	87	115	18	10	5	0.035	0.057	0.03
.	19.01.15-17.41.58-1-204779	91	14	14	6	0	5	647	13	13	0	0	NA	NA	NA	43	40	512	173	168	447	84	116	31	35	3	0.061	0.202	0.018
.	19.01.15-17.42.07-1-204780	123	8	8	1	0	1	655	6	6	0	0	NA	NA	NA	37	45	512	174	172	450	87	118	0	15	12	0	0.086	0.07
.	19.01.15-17.42.08-1-204785	116	13	13	5	0	2	646	12	12	0	0	NA	NA	NA	42	39	510	173	169	441	88	117	37	3	0	0.073	0.017	0
.	19.01.15-17.42.12-1-204787	94	6	6	2	0	1	654	5	5	0	0	NA	NA	NA	20	35	507	171	170	450	85	119	21	0	1	0.041	0	0.006
.	19.01.15-17.42.28-1-204821	93	3	3	0	0	0	637	2	2	0	0	NA	NA	NA	30	30	503	170	170	439	84	114	4	1	0	0.008	0.006	0
.	19.01.15-17.42.34-1-204825	60	3	3	0	0	0	0	1	1	0	0	NA	NA	NA	16	20	500	167	166	0	0	0	0	3	0	0	0.018	0
.	19.01.15-17.42.35-1-204826	143	9	9	1	0	1	662	6	6	0	0	NA	NA	NA	49	48	517	174	170	456	88	118	29	8	2	0.056	0.046	0.012
.	19.01.15-17.42.37-1-204828	153	7	7	3	0	2	669	6	6	0	0	NA	NA	NA	49	59	518	178	176	462	90	117	7	5	9	0.014	0.028	0.051
.	19.01.15-17.42.39-1-204832	120	9	9	3	0	2	653	6	6	0	0	NA	NA	NA	29	37	508	173	169	447	87	119	22	1	3	0.043	0.006	0.018
.	19.01.15-17.42.39-1-204833	33	1	1	0	0	0	0	0	0	0	0	NA	NA	NA	8	8	492	166	163	0	0	0	1	0	0	0.002	0	0
.	19.01.15-17.42.39-1-204834	95	10	10	4	0	3	648	8	8	0	0	NA	NA	NA	37	37	502	175	173	443	86	119	24	2	0	0.048	0.011	0
.	19.01.15-17.42.40-1-204835	34	1	1	0	0	0	0	0	0	0	0	NA	NA	NA	11	12	494	167	164	0	0	0	0	1	0	0	0.006	0
.	19.01.15-17.42.40-1-204836	155	51	51	15	0	9	661	47	47	0	0	NA	NA	NA	57	48	521	172	168	456	89	116	138	68	19	0.265	0.395	0.113
.	19.01.15-17.42.41-1-204837	345	21	21	8	0	3	719	20	20	0	0	NA	NA	NA	93	104	549	186	182	490	101	128	23	58	11	0.042	0.312	0.06
.	19.01.15-17.42.41-1-204838	89	8	8	3	0	3	654	6	6	0	0	NA	NA	NA	31	42	514	172	169	453	88	113	29	0	4	0.056	0	0.024
.	19.01.15-17.42.44-1-204842	34	1	1	1	0	1	0	0	0	0	0	NA	NA	NA	9	5	491	164	163	0	0	0	0	0	2	0	0	0.012
.	19.01.15-17.42.47-1-204843	147	11	11	1	0	0	661	10	10	0	0	NA	NA	NA	51	49	517	171	174	455	85	121	14	19	8	0.027	0.111	0.046
.	19.01.15-17.42.58-1-204844	170	40	40	9	0	5	653	38	38	0	0	NA	NA	NA	40	41	511	176	167	446	91	116	73	39	27	0.143	0.222	0.162
.	19.01.15-17.43.00-1-204845	37	1	1	0	0	0	0	0	0	0	0	NA	NA	NA	18	5	489	165	164	0	0	0	0	0	0	0	0	0
.	19.01.15-17.43.01-1-204846	196	10	10	6	0	4	670	7	7	0	0	NA	NA	NA	60	59	524	177	171	464	89	117	26	23	12	0.05	0.13	0.07
.	19.01.15-17.43.02-1-204847	65	2	2	1	0	1	634	1	1	0	0	NA	NA	NA	33	27	504	171	165	439	84	111	6	0	0	0.012	0	0
.	19.01.15-17.43.02-1-204848	57	2	2	0	0	0	637	1	1	0	0	NA	NA	NA	27	15	495	165	168	441	84	112	5	0	0	0.01	0	0
.	19.01.15-17.43.02-1-204849	65	3	3	3	0	3	638	2	2	0	0	NA	NA	NA	32	22	501	167	167	440	83	115	7	0	4	0.014	0	0.024
.	19.01.15-17.43.15-1-204865	89	3	3	1	0	1	648	2	2	0	0	NA	NA	NA	30	33	508	168	170	446	83	119	3	1	3	0.006	0.006	0.018
.	19.01.15-17.43.16-1-204866	90	4	4	0	0	0	636	3	3	0	0	NA	NA	NA	33	26	502	169	168	439	84	113	14	0	0	0.028	0	0
.	19.01.15-17.43.18-1-204867	67	2	2	0	0	0	647	0	0	0	0	NA	NA	NA	21	31	500	173	171	444	86	117	6	0	0	0.012	0	0
.	19.01.15-17.43.20-1-204870	61	3	3	1	0	1	647	2	2	0	0	NA	NA	NA	25	33	507	168	171	450	81	116	8	4	0	0.016	0.024	0
.	19.01.15-17.43.28-1-204883	236	32	32	12	0	8	687	31	31	0	0	NA	NA	NA	63	74	533	179	175	469	94	124	98	57	12	0.184	0.318	0.069
.	19.01.15-17.43.30-1-204886	183	26	26	7	0	4	667	22	22	0	0	NA	NA	NA	67	61	519	179	176	458	87	122	85	13	2	0.164	0.073	0.011
.	19.01.15-17.43.32-1-204888	87	7	7	2	0	2	643	5	5	0	0	NA	NA	NA	26	23	501	168	167	443	84	116	15	10	0	0.03	0.06	0
.	19.01.15-17.43.34-1-204889	119	13	13	2	0	2	657	11	11	0	0	NA	NA	NA	40	43	517	174	165	458	88	111	35	17	14	0.068	0.098	0.085
.	19.01.15-17.43.36-1-204892	147	30	30	6	0	6	660	26	26	0	0	NA	NA	NA	45	47	514	173	173	458	82	120	49	46	8	0.095	0.266	0.046
.	19.01.15-17.43.37-1-204893	210	27	27	6	0	6	692	24	24	0	0	NA	NA	NA	59	78	539	179	173	479	91	122	85	26	18	0.158	0.145	0.104
.	19.01.15-17.43.51-1-204899	35	1	1	0	0	0	0	0	0	0	0	NA	NA	NA	12	8	495	163	163	0	0	0	1	0	0	0.002	0	0
.	19.01.15-17.43.54-1-204900	60	2	2	1	0	1	198	1	1	0	0	NA	NA	NA	11	11	493	165	166	130	30	38	3	0	0	0.006	0	0
.	19.01.15-17.43.54-1-204901	34	1	1	0	0	0	0	0	0	0	0	NA	NA	NA	15	11	496	164	164	0	0	0	0	0	0	0	0	0
.	19.01.15-17.43.57-1-204902	147	41	41	6	0	3	678	38	38	0	0	NA	NA	NA	50	68	526	174	181	463	89	126	111	35	9	0.211	0.201	0.05
.	19.01.15-17.44.03-1-204903	121	20	20	6	0	5	651	15	15	0	0	NA	NA	NA	52	40	512	172	169	451	84	116	42	39	2	0.082	0.227	0.012
.	19.01.15-17.44.05-1-204904	97	12	12	3	0	1	659	11	11	0	0	NA	NA	NA	27	41	511	173	170	455	87	117	31	9	11	0.061	0.052	0.065
.	19.01.15-17.44.11-1-204909	181	25	25	10	0	5	672	22	22	0	0	NA	NA	NA	53	57	522	174	174	462	90	120	44	48	21	0.084	0.276	0.121
.	19.01.15-17.44.17-1-204925	265	64	64	16	0	11	692	60	60	0	0	NA	NA	NA	71	87	541	183	176	478	95	119	141	63	31	0.261	0.344	0.176
.	19.01.15-17.44.23-1-204930	118	10	10	2	0	2	653	8	8	0	0	NA	NA	NA	35	37	509	173	168	454	87	112	16	17	0	0.031	0.098	0
.	19.01.15-17.44.28-1-204936	142	15	15	9	0	7	645	12	12	0	0	NA	NA	NA	56	44	515	173	169	447	85	113	46	27	5	0.089	0.156	0.03
.	19.01.15-17.44.29-1-204938	124	13	13	3	0	3	658	11	11	0	0	NA	NA	NA	40	42	512	173	170	453	88	117	39	5	5	0.076	0.029	0.029
.	19.01.15-17.44.39-1-204946	157	12	12	4	0	4	662	11	11	0	0	NA	NA	NA	51	47	515	172	173	456	86	120	21	14	0	0.041	0.081	0
.	19.01.15-17.44.40-1-204947	177	22	22	10	0	10	666	21	21	0	0	NA	NA	NA	53	54	523	172	172	462	86	118	66	39	17	0.126	0.227	0.099
.	19.01.15-17.44.48-1-204952	127	6	6	0	0	0	657	5	5	0	0	NA	NA	NA	43	40	512	174	167	455	87	115	5	3	8	0.01	0.017	0.048
.	19.01.15-17.44.56-1-204953	116	8	8	1	0	1	656	7	7	0	0	NA	NA	NA	35	41	515	166	173	455	82	119	1	10	10	0.002	0.06	0.058
.	19.01.15-17.45.04-1-204954	127	20	20	6	0	4	660	17	17	0	0	NA	NA	NA	55	52	519	177	169	455	91	114	25	30	11	0.048	0.169	0.065
.	19.01.15-17.45.05-1-204955	94	8	8	0	0	0	654	7	7	0	0	NA	NA	NA	32	43	514	176	166	450	90	114	13	8	5	0.025	0.045	0.03
.	19.01.15-17.45.08-1-204956	118	10	10	3	0	3	659	9	9	0	0	NA	NA	NA	36	43	516	175	165	458	86	115	18	9	10	0.035	0.051	0.061
.	19.01.15-17.45.10-1-204957	84	5	5	2	0	1	647	3	3	0	0	NA	NA	NA	24	31	503	173	168	444	88	115	15	4	0	0.03	0.023	0
.	19.01.15-17.45.11-1-204958	148	6	6	0	0	0	657	5	5	0	0	NA	NA	NA	41	40	512	169	172	454	83	120	8	10	0	0.016	0.059	0
.	19.01.15-17.45.19-1-204974	208	50	50	13	0	9	665	43	43	0	0	NA	NA	NA	60	60	524	178	171	455	90	120	128	58	12	0.244	0.326	0.07
.	19.01.15-17.45.22-1-204978	150	7	7	2	0	1	667	5	5	0	0	NA	NA	NA	52	53	523	172	171	465	86	116	8	11	6	0.015	0.064	0.035
.	19.01.15-17.45.29-1-204989	208	50	50	9	0	5	671	48	48	0	0	NA	NA	NA	74	60	521	174	178	458	88	125	86	62	20	0.165	0.356	0.112
.	19.01.15-17.45.31-1-204991	146	14	14	3	0	1	655	11	11	0	0	NA	NA	NA	47	38	511	172	168	453	86	116	24	18	22	0.047	0.105	0.131
.	19.01.15-17.45.31-1-204993	115	11	11	5	0	3	647	10	10	0	0	NA	NA	NA	33	32	502	171	172	440	90	117	14	12	18	0.028	0.07	0.105
.	19.01.15-17.45.44-1-205001	62	2	2	0	0	0	149	1	1	0	0	NA	NA	NA	19	19	500	167	165	101	19	29	2	0	2	0.004	0	0.012
.	19.01.15-17.45.53-1-205002	95	4	4	0	0	0	652	3	3	0	0	NA	NA	NA	28	30	509	167	167	452	84	116	15	0	0	0.029	0	0
.	19.01.15-17.45.54-1-205003	31	1	1	0	0	0	0	0	0	0	0	NA	NA	NA	5	9	493	165	164	0	0	0	1	0	0	0.002	0	0
.	19.01.15-17.45.56-1-205005	183	21	21	7	0	3	678	19	19	0	0	NA	NA	NA	45	54	517	177	173	460	95	123	33	27	8	0.064	0.153	0.046
.	19.01.15-17.45.59-1-205007	38	1	1	0	0	0	0	0	0	0	0	NA	NA	NA	12	9	495	164	163	0	0	0	0	1	0	0	0.006	0
.	19.01.15-17.46.03-1-205008	90	3	3	0	0	0	642	2	2	0	0	NA	NA	NA	39	34	509	171	167	442	85	115	2	0	2	0.004	0	0.012
.	19.01.15-17.46.04-1-205009	145	23	23	10	0	8	646	20	20	0	0	NA	NA	NA	45	33	506	171	169	448	86	112	36	37	14	0.071	0.216	0.083
.	19.01.15-17.46.19-1-205029	147	15	15	4	0	3	659	13	13	0	0	NA	NA	NA	48	42	514	174	167	455	89	115	39	14	8	0.076	0.08	0.048
.	19.01.15-17.46.19-1-205031	118	9	9	3	0	3	654	8	8	0	0	NA	NA	NA	38	39	515	168	169	459	79	116	19	5	2	0.037	0.03	0.012
.	19.01.15-17.46.20-1-205032	149	17	17	3	0	2	648	13	13	0	0	NA	NA	NA	54	44	513	173	171	445	85	118	30	18	1	0.058	0.104	0.006
.	19.01.15-17.46.24-1-205037	59	2	2	2	0	1	626	1	1	0	0	NA	NA	NA	24	14	494	164	169	435	81	110	0	6	0	0	0.037	0
.	19.01.15-17.46.42-1-205049	182	15	15	3	0	3	671	14	14	0	0	NA	NA	NA	50	55	524	176	168	463	92	116	47	7	5	0.09	0.04	0.03
.	19.01.15-17.46.44-1-205053	34	1	1	0	0	0	0	0	0	0	0	NA	NA	NA	9	9	492	165	165	0	0	0	0	0	0	0	0	0
.	19.01.15-17.46.48-1-205054	123	7	7	1	0	1	666	6	6	0	0	NA	NA	NA	22	46	516	167	176	457	84	125	22	12	1	0.043	0.072	0.006
.	19.01.15-17.46.51-1-205055	144	10	10	3	0	2	664	7	7	0	0	NA	NA	NA	31	45	511	170	177	454	85	125	13	3	10	0.025	0.018	0.056
.	19.01.15-17.46.53-1-205056	121	5	5	0	0	0	651	4	4	0	0	NA	NA	NA	42	36	513	170	166	450	87	114	0	8	7	0	0.047	0.042
.	19.01.15-17.46.57-1-205057	32	1	1	1	0	1	0	0	0	0	0	NA	NA	NA	7	9	493	166	163	0	0	0	5	0	0	0.01	0	0
.	19.01.15-17.47.00-1-205058	56	2	2	0	0	0	0	1	1	0	0	NA	NA	NA	19	10	495	163	165	0	0	0	4	2	0	0.008	0.012	0
.	19.01.15-17.47.04-1-205059	116	5	5	1	0	1	640	4	4	0	0	NA	NA	NA	42	34	507	172	168	445	82	113	22	1	13	0.043	0.006	0.077
.	19.01.15-17.47.04-1-205060	30	1	1	0	0	0	0	0	0	0	0	NA	NA	NA	12	9	494	165	163	0	0	0	0	0	0	0	0	0
.	19.01.15-17.47.05-1-205061	93	3	3	2	0	1	651	2	2	0	0	NA	NA	NA	31	33	509	168	169	451	83	117	11	0	0	0.022	0	0
.	19.01.15-17.47.06-1-205062	89	4	4	1	0	1	637	3	3	0	0	NA	NA	NA	23	26	499	169	171	438	81	118	13	0	0	0.026	0	0
.	19.01.15-17.47.08-1-205063	143	11	11	2	0	2	662	9	9	0	0	NA	NA	NA	49	50	517	179	167	456	94	112	29	1	2	0.056	0.006	0.012
.	19.01.15-17.47.14-1-205080	156	19	19	5	0	5	662	16	16	0	0	NA	NA	NA	52	44	515	171	171	456	86	120	49	42	6	0.095	0.246	0.035
.	19.01.15-17.47.15-1-205082	62	2	2	1	0	1	300	1	1	0	0	NA	NA	NA	17	15	499	164	165	206	42	52	3	0	3	0.006	0	0.018
.	19.01.15-17.47.23-1-205087	152	19	19	6	0	3	649	18	18	0	0	NA	NA	NA	57	43	511	169	176	447	83	119	63	25	5	0.123	0.148	0.028
.	19.01.15-17.47.27-1-205095	93	8	8	4	0	2	647	7	7	0	0	NA	NA	NA	33	34	507	172	168	447	84	116	14	6	7	0.028	0.035	0.042
.	19.01.15-17.47.31-1-205100	171	12	12	2	0	2	656	11	11	0	0	NA	NA	NA	58	44	518	171	168	455	86	115	13	10	9	0.025	0.058	0.054
.	19.01.15-17.47.32-1-205101	95	6	6	2	0	1	656	5	5	0	0	NA	NA	NA	33	46	517	169	173	458	82	116	16	4	2	0.031	0.024	0.012
.	19.01.15-17.47.35-1-205102	36	1	1	0	0	0	0	0	0	0	0	NA	NA	NA	8	14	496	165	166	0	0	0	0	0	0	0	0	0
.	19.01.15-17.47.35-1-205103	34	1	1	0	0	0	0	0	0	0	0	NA	NA	NA	8	8	491	165	165	0	0	0	2	0	0	0.004	0	0
.	19.01.15-17.47.37-1-205107	36	1	1	1	0	1	0	0	0	0	0	NA	NA	NA	13	8	493	163	165	0	0	0	1	0	0	0.002	0	0
.	19.01.15-17.47.39-1-205109	97	4	4	0	0	0	640	3	3	0	0	NA	NA	NA	34	26	502	168	169	444	82	114	4	0	7	0.008	0	0.041
.	19.01.15-17.47.43-1-205113	62	2	2	1	0	1	632	1	1	0	0	NA	NA	NA	25	15	498	167	163	434	83	115	3	1	0	0.006	0.006	0
.	19.01.15-17.47.45-1-205114	161	18	18	3	0	2	659	17	17	0	0	NA	NA	NA	48	42	511	171	173	452	86	121	38	23	0	0.074	0.135	0
.	19.01.15-17.47.50-1-205115	62	4	4	0	0	0	647	3	3	0	0	NA	NA	NA	17	30	503	170	170	449	82	116	3	9	3	0.006	0.053	0.018
.	19.01.15-17.47.55-1-205116	91	4	4	0	0	0	644	3	3	0	0	NA	NA	NA	25	28	505	171	165	447	85	112	1	5	5	0.002	0.029	0.03
.	19.01.15-17.47.56-1-205117	124	12	12	5	0	3	654	10	10	0	0	NA	NA	NA	42	38	509	173	169	452	87	115	11	19	12	0.022	0.11	0.071
.	19.01.15-17.47.57-1-205118	60	2	2	0	0	0	636	1	1	0	0	NA	NA	NA	28	21	500	169	165	438	83	115	4	0	0	0.008	0	0
.	19.01.15-17.47.58-1-205119	149	17	17	7	0	6	664	16	16	0	0	NA	NA	NA	42	48	523	169	169	465	85	114	35	32	6	0.067	0.189	0.036
.	19.01.15-17.48.09-1-205120	124	27	27	5	0	4	641	23	23	0	0	NA	NA	NA	34	31	509	169	166	444	85	112	46	42	5	0.09	0.249	0.03
.	19.01.15-17.48.10-1-205121	95	4	4	2	0	1	639	3	3	0	0	NA	NA	NA	30	24	504	170	163	446	82	111	8	5	0	0.016	0.029	0
.	19.01.15-17.48.12-1-205126	147	17	17	1	0	1	638	16	16	0	0	NA	NA	NA	32	25	505	167	166	443	81	114	42	11	1	0.083	0.066	0.006
.	19.01.15-17.48.14-1-205144	210	53	53	22	0	19	672	47	47	0	0	NA	NA	NA	68	70	526	180	177	455	93	124	132	68	8	0.251	0.378	0.045
.	19.01.15-17.48.19-1-205145	146	12	12	3	0	1	643	10	10	0	0	NA	NA	NA	41	30	504	171	168	441	85	117	37	2	3	0.073	0.012	0.018
.	19.01.15-17.48.20-1-205147	233	37	37	13	0	10	691	34	34	0	0	NA	NA	NA	63	73	526	179	181	467	95	129	70	65	34	0.133	0.363	0.188
.	19.01.15-17.48.36-1-205163	94	4	4	1	0	1	645	2	2	0	0	NA	NA	NA	33	29	506	168	168	446	83	116	10	0	2	0.02	0	0.012
.	19.01.15-17.48.54-1-205169	113	9	9	5	0	4	654	7	7	0	0	NA	NA	NA	22	31	510	168	166	455	85	114	26	7	10	0.051	0.042	0.06
.	19.01.15-17.48.57-1-205170	123	6	6	3	0	2	658	5	5	0	0	NA	NA	NA	42	38	512	170	169	455	86	117	8	10	0	0.016	0.059	0
.	19.01.15-17.48.59-1-205171	68	2	2	0	0	0	645	0	0	0	0	NA	NA	NA	30	31	508	168	168	445	85	115	4	3	0	0.008	0.018	0
.	19.01.15-17.48.59-1-205172	58	2	2	0	0	0	647	1	1	0	0	NA	NA	NA	21	31	506	168	170	447	84	116	3	0	0	0.006	0	0
.	19.01.15-17.49.03-1-205173	118	5	5	1	0	0	651	4	4	0	0	NA	NA	NA	46	39	509	171	172	449	83	119	8	2	11	0.016	0.012	0.064
.	19.01.15-17.49.13-1-205174	122	7	7	2	0	2	672	6	6	0	0	NA	NA	NA	39	59	512	180	180	455	91	126	12	12	0	0.023	0.067	0
.	19.01.15-17.49.14-1-205190	37	1	1	0	0	0	0	0	0	0	0	NA	NA	NA	13	12	495	165	165	0	0	0	0	0	0	0	0	0
.	19.01.15-17.49.17-1-205191	232	37	37	8	0	6	671	31	31	0	0	NA	NA	NA	72	69	529	177	176	458	89	124	100	48	16	0.189	0.271	0.091
.	19.01.15-17.49.17-1-205192	63	3	3	2	0	2	639	2	2	0	0	NA	NA	NA	27	27	507	170	163	445	84	110	0	4	8	0	0.024	0.049
.	19.01.15-17.49.19-1-205193	122	14	14	5	0	5	656	12	12	0	0	NA	NA	NA	37	36	512	169	168	455	84	117	38	0	7	0.074	0	0.042
.	19.01.15-17.49.20-1-205195	151	13	13	6	0	5	658	12	12	0	0	NA	NA	NA	44	52	522	171	172	457	88	113	18	9	3	0.034	0.053	0.017
.	19.01.15-17.49.23-1-205199	176	31	31	16	0	9	672	23	23	0	0	NA	NA	NA	48	59	531	176	165	468	90	114	44	66	28	0.083	0.375	0.17
.	19.01.15-17.49.33-1-205211	94	8	8	3	0	2	639	7	7	0	0	NA	NA	NA	22	27	503	169	168	441	84	114	15	0	7	0.03	0	0.042
.	19.01.15-17.49.34-1-205212	122	10	10	3	0	3	662	9	9	0	0	NA	NA	NA	42	45	516	171	171	457	88	117	14	15	8	0.027	0.088	0.047
.	19.01.15-17.49.36-1-205214	38	1	1	1	0	1	0	0	0	0	0	NA	NA	NA	12	9	494	164	164	0	0	0	0	0	2	0	0	0.012
.	19.01.15-17.49.39-1-205219	152	19	19	7	0	5	662	16	16	0	0	NA	NA	NA	40	42	514	175	166	454	93	115	71	25	7	0.138	0.143	0.042
.	19.01.15-17.49.39-1-205220	205	39	39	14	0	9	683	33	33	0	0	NA	NA	NA	59	65	532	172	174	476	88	119	70	52	30	0.132	0.302	0.172
.	19.01.15-17.49.47-1-205225	95	13	13	3	0	3	658	12	12	0	0	NA	NA	NA	27	45	514	170	174	452	86	120	27	10	0	0.053	0.059	0
.	19.01.15-17.49.49-1-205226	58	2	2	1	0	1	253	1	1	0	0	NA	NA	NA	14	20	502	168	163	179	27	47	2	0	1	0.004	0	0.006
.	19.01.15-17.49.56-1-205227	65	6	6	1	0	1	644	4	4	0	0	NA	NA	NA	23	25	504	166	168	445	83	116	11	2	2	0.022	0.012	0.012
.	19.01.15-17.49.57-1-205228	210	24	24	9	0	9	693	22	22	0	0	NA	NA	NA	74	86	539	176	184	475	89	129	71	28	12	0.132	0.159	0.065
.	19.01.15-17.49.59-1-205229	114	7	7	1	0	1	652	6	6	0	0	NA	NA	NA	33	33	507	171	168	451	85	116	8	14	0	0.016	0.082	0
.	19.01.15-17.50.11-1-205234	34	1	1	0	0	0	0	0	0	0	0	NA	NA	NA	10	5	491	163	164	0	0	0	0	0	2	0	0	0.012
.	19.01.15-17.50.13-1-205239	32	1	1	1	0	1	0	0	0	0	0	NA	NA	NA	6	12	497	163	165	0	0	0	0	0	0	0	0	0
.	19.01.15-17.50.13-1-205244	151	9	9	1	0	0	668	8	8	0	0	NA	NA	NA	51	55	516	171	181	458	87	123	13	14	3	0.025	0.082	0.017
.	19.01.15-17.50.14-1-205260	93	4	4	0	0	0	652	3	3	0	0	NA	NA	NA	28	30	509	166	168	455	82	115	12	7	0	0.024	0.042	0
.	19.01.15-17.50.14-1-205261	90	7	7	2	0	2	654	5	5	0	0	NA	NA	NA	25	36	509	171	169	451	84	119	8	15	2	0.016	0.088	0.012
.	19.01.15-17.50.15-1-205262	152	7	7	6	0	4	667	6	6	0	0	NA	NA	NA	43	50	519	173	171	462	89	116	24	5	2	0.046	0.029	0.012
.	19.01.15-17.50.18-1-205263	236	26	26	5	0	2	675	25	25	0	0	NA	NA	NA	68	62	524	180	171	467	92	116	83	14	22	0.158	0.078	0.129
.	19.01.15-17.50.20-1-205265	92	7	7	1	0	0	648	6	6	0	0	NA	NA	NA	28	31	503	169	172	443	84	121	21	5	0	0.042	0.03	0
.	19.01.15-17.50.31-1-205277	303	31	31	10	0	7	716	27	27	0	0	NA	NA	NA	92	100	549	178	186	490	94	132	92	24	15	0.168	0.135	0.081
.	19.01.15-17.50.34-1-205278	97	6	6	2	0	0	649	4	4	0	0	NA	NA	NA	24	31	508	169	167	453	84	112	29	11	1	0.057	0.065	0.006
.	19.01.15-17.50.38-1-205282	127	20	20	5	0	4	663	18	18	0	0	NA	NA	NA	42	52	519	177	169	455	91	117	46	9	12	0.089	0.051	0.071
.	19.01.15-17.50.40-1-205284	126	14	14	6	0	3	653	13	13	0	0	NA	NA	NA	37	41	513	172	169	451	85	117	28	25	0	0.055	0.145	0
.	19.01.15-17.50.40-1-205285	36	1	1	0	0	0	0	0	0	0	0	NA	NA	NA	17	8	493	164	164	0	0	0	0	0	2	0	0	0.012
.	19.01.15-17.50.41-1-205286	149	39	39	8	0	5	667	36	36	0	0	NA	NA	NA	40	51	527	170	167	470	84	113	109	46	10	0.207	0.271	0.06
.	19.01.15-17.50.43-1-205290	89	8	8	5	0	5	649	7	7	0	0	NA	NA	NA	30	27	506	165	169	450	81	118	30	0	2	0.059	0	0.012
.	19.01.15-17.50.44-1-205291	35	1	1	0	0	0	0	0	0	0	0	NA	NA	NA	7	10	494	166	163	0	0	0	3	0	0	0.006	0	0
.	19.01.15-17.50.47-1-205292	32	1	1	0	0	0	0	0	0	0	0	NA	NA	NA	15	14	496	167	164	0	0	0	2	0	0	0.004	0	0
.	19.01.15-17.50.51-1-205293	30	1	1	0	0	0	0	0	0	0	0	NA	NA	NA	7	8	493	163	165	0	0	0	1	0	0	0.002	0	0
.	19.01.15-17.50.55-1-205295	213	29	29	11	0	8	676	27	27	0	0	NA	NA	NA	86	64	531	171	175	473	82	121	45	49	23	0.085	0.287	0.131
.	19.01.15-17.50.58-1-205296	125	15	15	4	0	4	653	11	11	0	0	NA	NA	NA	39	40	511	173	169	450	87	116	25	17	16	0.049	0.098	0.095
.	19.01.15-17.51.06-1-205298	82	3	3	0	0	0	643	2	2	0	0	NA	NA	NA	36	33	505	169	172	445	78	120	6	1	0	0.012	0.006	0
.	19.01.15-17.51.07-1-205299	65	4	4	0	0	0	644	2	2	0	0	NA	NA	NA	19	27	507	166	167	448	83	113	5	2	7	0.01	0.012	0.042
.	19.01.15-17.51.09-1-205300	120	8	8	1	0	1	649	7	7	0	0	NA	NA	NA	40	39	511	169	172	450	83	116	11	6	7	0.022	0.036	0.041
.	19.01.15-17.51.25-1-205322	116	5	5	2	0	2	654	3	3	0	0	NA	NA	NA	38	39	509	171	172	447	87	120	9	0	2	0.018	0	0.012
.	19.01.15-17.51.26-1-205324	183	16	16	4	0	4	657	15	15	0	0	NA	NA	NA	44	50	515	175	173	449	89	119	47	14	0	0.091	0.08	0
.	19.01.15-17.51.30-1-205331	116	6	6	1	0	0	658	4	4	0	0	NA	NA	NA	42	46	513	176	170	453	85	120	24	3	0	0.047	0.017	0
.	19.01.15-17.51.33-1-205334	93	10	10	4	0	3	658	9	9	0	0	NA	NA	NA	39	41	510	170	174	451	87	120	24	9	12	0.047	0.053	0.069
.	19.01.15-17.51.42-1-205339	225	28	28	8	0	5	694	26	26	0	0	NA	NA	NA	63	78	536	186	169	479	97	118	61	39	34	0.114	0.21	0.201
.	19.01.15-17.51.55-1-205343	120	7	7	0	0	0	658	6	6	0	0	NA	NA	NA	38	43	509	171	176	449	86	123	19	3	2	0.037	0.018	0.011
.	19.01.15-17.52.01-1-205344	61	2	2	1	0	1	205	1	1	0	0	NA	NA	NA	19	21	500	170	164	153	21	31	0	0	5	0	0	0.03
.	19.01.15-17.52.03-1-205345	99	10	10	2	0	1	643	9	9	0	0	NA	NA	NA	23	30	498	174	171	442	85	116	31	8	1	0.062	0.046	0.006
.	19.01.15-17.52.08-1-205346	91	9	9	5	0	5	657	8	8	0	0	NA	NA	NA	30	43	516	166	174	457	80	120	22	8	8	0.043	0.048	0.046
.	19.01.15-17.52.27-1-205384	177	12	12	3	0	2	672	10	10	0	0	NA	NA	NA	61	52	518	173	174	463	89	120	22	30	6	0.042	0.173	0.034
.	19.01.15-17.52.28-1-205386	173	12	12	4	0	4	660	9	9	0	0	NA	NA	NA	46	44	516	172	169	455	86	119	25	13	3	0.048	0.076	0.018
.	19.01.15-17.52.33-1-205390	293	31	31	10	0	7	690	30	30	0	0	NA	NA	NA	104	81	536	180	178	470	94	126	78	39	16	0.146	0.217	0.09
.	19.01.15-17.52.33-1-205391	144	20	20	0	0	0	654	16	16	0	0	NA	NA	NA	54	41	516	171	167	453	86	115	40	26	2	0.078	0.152	0.012
.	19.01.15-17.52.33-1-205392	60	4	4	1	0	1	643	3	3	0	0	NA	NA	NA	27	32	505	168	172	442	83	118	6	6	0	0.012	0.036	0
.	19.01.15-17.52.34-1-205393	90	3	3	0	0	0	655	2	2	0	0	NA	NA	NA	36	41	517	165	172	455	82	118	9	2	0	0.017	0.012	0
.	19.01.15-17.52.42-1-205398	95	10	10	2	0	1	647	9	9	0	0	NA	NA	NA	36	32	507	166	172	445	82	120	27	0	7	0.053	0	0.041
.	19.01.15-17.52.49-1-205402	95	12	12	2	0	1	650	9	9	0	0	NA	NA	NA	23	30	505	171	167	451	85	114	17	13	0	0.034	0.076	0
.	19.01.15-17.52.52-1-205403	65	2	2	0	0	0	439	1	1	0	0	NA	NA	NA	21	13	493	166	167	292	61	86	3	0	0	0.006	0	0
.	19.01.15-17.52.55-1-205404	63	2	2	1	0	1	647	1	1	0	0	NA	NA	NA	29	34	510	171	166	448	85	114	3	0	3	0.006	0	0.018
.	19.01.15-17.53.01-1-205405	121	11	11	2	0	1	661	10	10	0	0	NA	NA	NA	35	41	510	173	171	451	91	119	19	5	2	0.037	0.029	0.012
.	19.01.15-17.53.04-1-205406	117	8	8	6	0	6	640	7	7	0	0	NA	NA	NA	30	27	503	169	168	442	84	114	31	8	0	0.062	0.047	0
.	19.01.15-17.53.07-1-205407	121	14	14	4	0	3	652	11	11	0	0	NA	NA	NA	28	38	505	174	172	446	87	119	24	14	1	0.048	0.08	0.006
.	19.01.15-17.53.10-1-205408	225	28	28	8	0	3	690	25	25	0	0	NA	NA	NA	64	73	538	176	172	479	93	118	60	49	18	0.112	0.278	0.105
.	19.01.15-17.53.12-1-205409	146	16	16	4	0	2	662	14	14	0	0	NA	NA	NA	54	48	515	175	171	455	90	117	33	16	1	0.064	0.091	0.006
.	19.01.15-17.53.14-1-205421	65	2	2	0	0	0	350	1	1	0	0	NA	NA	NA	20	25	508	163	167	245	42	63	0	0	1	0	0	0.006
.	19.01.15-17.53.19-1-205427	32	1	1	0	0	0	0	0	0	0	0	NA	NA	NA	12	9	494	164	164	0	0	0	0	0	0	0	0	0
.	19.01.15-17.53.22-1-205430	205	9	9	1	0	1	679	8	8	0	0	NA	NA	NA	71	68	530	172	179	469	84	126	12	10	7	0.023	0.058	0.039
.	19.01.15-17.53.26-1-205435	248	26	26	8	0	4	666	22	22	0	0	NA	NA	NA	83	58	521	176	174	456	88	122	65	23	14	0.125	0.131	0.08
.	19.01.15-17.53.30-1-205446	151	6	6	2	0	2	651	5	5	0	0	NA	NA	NA	34	37	508	170	172	447	88	116	7	6	6	0.014	0.035	0.035
.	19.01.15-17.53.30-1-205447	92	4	4	1	0	1	645	3	3	0	0	NA	NA	NA	27	28	504	170	167	445	86	114	17	0	0	0.034	0	0
.	19.01.15-17.53.30-1-205448	119	8	8	1	0	0	661	7	7	0	0	NA	NA	NA	35	44	515	175	167	458	88	115	15	20	23	0.029	0.114	0.138
.	19.01.15-17.53.46-1-205456	147	8	8	3	0	3	667	7	7	0	0	NA	NA	NA	48	48	509	177	175	450	92	125	21	9	3	0.041	0.051	0.017
.	19.01.15-17.53.50-1-205457	37	1	1	0	0	0	0	0	0	0	0	NA	NA	NA	10	9	495	165	162	0	0	0	1	0	0	0.002	0	0
.	19.01.15-17.53.51-1-205458	60	2	2	0	0	0	640	1	1	0	0	NA	NA	NA	18	21	505	165	164	450	80	110	2	3	0	0.004	0.018	0
.	19.01.15-17.53.52-1-205460	61	2	2	1	0	1	648	1	1	0	0	NA	NA	NA	19	24	504	166	167	451	82	115	1	0	1	0.002	0	0.006
.	19.01.15-17.53.53-1-205461	90	8	8	3	0	2	636	7	7	0	0	NA	NA	NA	33	28	508	167	166	440	83	113	26	0	1	0.051	0	0.006
.	19.01.15-17.54.00-1-205462	58	3	3	2	0	1	628	2	2	0	0	NA	NA	NA	25	17	494	167	169	430	84	114	18	0	0	0.036	0	0
.	19.01.15-17.54.02-1-205463	110	8	8	1	0	0	639	7	7	0	0	NA	NA	NA	43	29	503	172	167	440	85	114	6	6	9	0.012	0.035	0.054
.	19.01.15-17.54.04-1-205464	58	2	2	2	0	2	642	0	0	0	0	NA	NA	NA	23	25	501	170	167	445	82	115	4	2	0	0.008	0.012	0
.	19.01.15-17.54.07-1-205465	92	4	4	2	0	2	647	3	3	0	0	NA	NA	NA	35	36	511	171	167	450	85	112	5	5	2	0.01	0.029	0.012
.	19.01.15-17.54.08-1-205466	62	3	3	0	0	0	631	1	1	0	0	NA	NA	NA	29	17	498	168	164	441	79	111	0	4	4	0	0.024	0.024
.	19.01.15-17.54.10-1-205467	119	7	7	2	0	2	652	6	6	0	0	NA	NA	NA	39	42	512	169	174	448	85	119	6	11	8	0.012	0.065	0.046
.	19.01.15-17.54.14-1-205484	143	9	9	4	0	3	666	8	8	0	0	NA	NA	NA	50	51	518	174	172	463	86	117	30	9	0	0.058	0.052	0
.	19.01.15-17.54.17-1-205488	174	7	7	2	0	2	669	6	6	0	0	NA	NA	NA	62	59	523	173	176	457	90	122	17	28	0	0.033	0.162	0
.	19.01.15-17.54.19-1-205489	93	7	7	3	0	2	639	6	6	0	0	NA	NA	NA	40	30	503	171	169	440	84	115	14	5	5	0.028	0.029	0.03
.	19.01.15-17.54.21-1-205492	88	3	3	1	0	0	650	2	2	0	0	NA	NA	NA	27	34	511	168	168	453	83	114	4	3	5	0.008	0.018	0.03
.	19.01.15-17.54.23-1-205495	216	37	37	8	0	5	674	34	34	0	0	NA	NA	NA	64	63	528	173	175	468	87	119	72	47	22	0.136	0.272	0.126
.	19.01.15-17.54.25-1-205498	146	12	12	1	0	1	656	11	11	0	0	NA	NA	NA	47	43	513	168	175	447	84	125	16	7	7	0.031	0.042	0.04
.	19.01.15-17.54.29-1-205503	57	2	2	1	0	1	629	1	1	0	0	NA	NA	NA	27	15	501	164	163	440	79	110	8	0	0	0.016	0	0
.	19.01.15-17.54.29-1-205505	89	6	6	1	0	1	640	4	4	0	0	NA	NA	NA	37	21	499	169	166	441	87	112	11	0	2	0.022	0	0.012
.	19.01.15-17.54.39-1-205510	33	1	1	0	0	0	0	0	0	0	0	NA	NA	NA	10	11	494	168	162	0	0	0	0	0	4	0	0	0.025
.	19.01.15-17.54.39-1-205513	143	25	25	8	0	3	655	22	22	0	0	NA	NA	NA	49	38	518	170	163	457	86	112	64	26	22	0.124	0.153	0.135
.	19.01.15-17.54.41-1-205514	210	22	22	10	0	6	668	19	19	0	0	NA	NA	NA	61	55	522	172	174	460	87	121	69	38	19	0.132	0.221	0.109
.	19.01.15-17.54.42-1-205515	117	7	7	2	0	1	638	6	6	0	0	NA	NA	NA	38	32	508	165	172	439	81	118	17	11	3	0.033	0.067	0.017
.	19.01.15-17.54.42-1-205516	94	7	7	1	0	1	640	6	6	0	0	NA	NA	NA	44	22	503	167	165	442	86	112	12	3	1	0.024	0.018	0.006
.	19.01.15-17.54.42-1-205517	151	8	8	2	0	1	653	6	6	0	0	NA	NA	NA	53	39	515	172	165	455	85	113	34	1	18	0.066	0.006	0.109
.	19.01.15-17.54.49-1-205522	32	1	1	0	0	0	0	0	0	0	0	NA	NA	NA	7	16	497	165	167	0	0	0	1	0	0	0.002	0	0
.	19.01.15-17.54.51-1-205523	31	1	1	0	0	0	0	0	0	0	0	NA	NA	NA	10	8	493	164	164	0	0	0	0	0	0	0	0	0
.	19.01.15-17.54.52-1-205524	31	1	1	1	0	1	0	0	0	0	0	NA	NA	NA	10	9	492	166	164	0	0	0	0	0	0	0	0	0
.	19.01.15-17.54.54-1-205525	66	2	2	2	0	2	639	1	1	0	0	NA	NA	NA	26	20	501	167	165	443	83	113	4	0	7	0.008	0	0.042
.	19.01.15-17.54.54-1-205526	179	26	26	9	0	6	661	22	22	0	0	NA	NA	NA	65	50	520	170	173	459	83	119	94	24	16	0.181	0.141	0.092
.	19.01.15-17.55.04-1-205527	64	2	2	0	0	0	638	1	1	0	0	NA	NA	NA	30	28	506	167	168	444	82	112	7	0	0	0.014	0	0
.	19.01.15-17.55.05-1-205528	265	25	25	7	0	7	681	21	21	0	0	NA	NA	NA	76	68	535	168	178	476	83	122	37	52	17	0.069	0.31	0.096
.	19.01.15-17.55.16-1-205544	92	5	5	1	0	1	657	4	4	0	0	NA	NA	NA	29	38	515	170	166	458	84	115	17	4	8	0.033	0.024	0.048
.	19.01.15-17.55.24-1-205551	208	24	24	11	0	9	679	23	23	0	0	NA	NA	NA	44	59	522	174	176	465	88	126	72	12	17	0.138	0.069	0.097
.	19.01.15-17.55.35-1-205561	97	7	7	3	0	1	646	5	5	0	0	NA	NA	NA	36	32	509	167	169	445	83	118	8	10	2	0.016	0.06	0.012
.	19.01.15-17.55.38-1-205566	86	9	9	0	0	0	645	8	8	0	0	NA	NA	NA	32	28	500	168	173	440	85	120	18	4	3	0.036	0.024	0.017
.	19.01.15-17.55.40-1-205567	175	12	12	3	0	1	670	10	10	0	0	NA	NA	NA	56	58	519	173	179	457	86	127	43	11	4	0.083	0.064	0.022
.	19.01.15-17.55.40-1-205568	149	15	15	8	0	4	663	12	12	0	0	NA	NA	NA	54	46	515	174	170	455	90	118	48	11	8	0.093	0.063	0.047
.	19.01.15-17.55.41-1-205569	320	32	32	6	0	5	695	28	28	0	0	NA	NA	NA	100	80	535	183	175	475	95	125	63	38	4	0.118	0.208	0.023
.	19.01.15-17.55.48-1-205573	210	36	36	4	0	3	672	34	34	0	0	NA	NA	NA	45	51	520	173	171	465	88	119	106	34	3	0.204	0.197	0.018
.	19.01.15-17.55.54-1-205575	35	1	1	0	0	0	0	0	0	0	0	NA	NA	NA	11	12	499	163	163	0	0	0	0	0	1	0	0	0.006
.	19.01.15-17.55.57-1-205576	94	6	6	1	0	1	649	4	4	0	0	NA	NA	NA	19	31	507	170	167	449	86	114	14	4	0	0.028	0.024	0
.	19.01.15-17.55.59-1-205577	90	4	4	1	0	1	648	3	3	0	0	NA	NA	NA	33	33	505	170	171	444	85	119	11	8	0	0.022	0.047	0
.	19.01.15-17.56.00-1-205579	59	2	2	0	0	0	634	1	1	0	0	NA	NA	NA	22	16	498	165	166	439	82	113	3	0	3	0.006	0	0.018
.	19.01.15-17.56.08-1-205580	141	12	12	4	0	4	647	10	10	0	0	NA	NA	NA	34	31	507	168	169	449	82	116	14	3	13	0.028	0.018	0.077
.	19.01.15-17.56.09-1-205581	181	24	24	6	0	6	660	17	17	0	0	NA	NA	NA	69	51	517	176	171	454	89	117	61	18	13	0.118	0.102	0.076
.	19.01.15-17.56.10-1-205582	121	5	5	2	0	0	659	4	4	0	0	NA	NA	NA	36	46	519	169	171	461	81	117	12	7	0	0.023	0.041	0
.	19.01.15-17.56.15-1-205598	143	20	20	9	0	5	655	16	16	0	0	NA	NA	NA	53	45	523	167	168	461	81	113	46	30	2	0.088	0.18	0.012
.	19.01.15-17.56.16-1-205603	170	20	20	10	0	5	674	19	19	0	0	NA	NA	NA	41	54	514	178	175	459	92	123	76	19	24	0.148	0.107	0.137
.	19.01.15-17.56.16-1-205604	115	9	9	1	0	1	646	8	8	0	0	NA	NA	NA	49	36	510	171	168	447	84	115	20	0	14	0.039	0	0.083
.	19.01.15-17.56.30-1-205616	64	3	3	1	0	1	639	1	1	0	0	NA	NA	NA	14	18	498	168	165	440	85	114	3	3	0	0.006	0.018	0
.	19.01.15-17.56.34-1-205618	58	2	2	0	0	0	0	1	1	0	0	NA	NA	NA	16	16	496	168	165	0	0	0	6	0	0	0.012	0	0
.	19.01.15-17.56.37-1-205622	121	5	5	1	0	1	650	4	4	0	0	NA	NA	NA	40	34	508	168	171	449	84	117	2	4	6	0.004	0.024	0.035
.	19.01.15-17.56.38-1-205623	210	13	13	6	0	6	673	11	11	0	0	NA	NA	NA	58	58	528	173	170	466	88	119	27	25	4	0.051	0.145	0.024
.	19.01.15-17.56.38-1-205624	33	1	1	1	0	1	0	0	0	0	0	NA	NA	NA	11	4	491	164	162	0	0	0	0	0	1	0	0	0.006
.	19.01.15-17.56.41-1-205626	40	1	1	0	0	0	0	0	0	0	0	NA	NA	NA	6	7	492	163	165	0	0	0	0	0	0	0	0	0
.	19.01.15-17.56.44-1-205630	152	16	16	11	0	7	667	13	13	0	0	NA	NA	NA	37	48	515	174	172	457	90	120	43	17	13	0.083	0.098	0.076
.	19.01.15-17.56.46-1-205631	118	9	9	2	0	2	653	8	8	0	0	NA	NA	NA	40	35	510	169	169	453	84	116	21	9	0	0.041	0.053	0
.	19.01.15-17.56.49-1-205632	182	9	9	3	0	3	670	7	7	0	0	NA	NA	NA	43	53	518	176	172	463	89	118	7	27	1	0.014	0.153	0.006
.	19.01.15-17.56.50-1-205633	181	13	13	4	0	4	669	10	10	0	0	NA	NA	NA	62	52	521	173	171	463	88	118	44	9	12	0.084	0.052	0.07
.	19.01.15-17.56.54-1-205634	124	11	11	4	0	3	660	8	8	0	0	NA	NA	NA	54	53	525	169	172	460	84	116	29	16	7	0.055	0.095	0.041
.	19.01.15-17.56.55-1-205635	125	12	12	3	0	3	656	10	10	0	0	NA	NA	NA	34	45	519	169	170	456	82	118	8	27	6	0.015	0.16	0.035
.	19.01.15-17.56.55-1-205636	64	2	2	0	0	0	393	1	1	0	0	NA	NA	NA	16	21	500	168	166	267	56	70	4	4	0	0.008	0.024	0
.	19.01.15-17.57.05-1-205637	61	3	3	0	0	0	641	2	2	0	0	NA	NA	NA	25	22	504	165	166	446	81	114	10	5	0	0.02	0.03	0
.	19.01.15-17.57.08-1-205638	87	6	6	2	0	1	630	5	5	0	0	NA	NA	NA	37	20	499	165	169	435	79	116	25	0	1	0.05	0	0.006
.	19.01.15-17.57.09-1-205639	96	8	8	3	0	2	644	7	7	0	0	NA	NA	NA	36	29	506	171	165	444	85	115	21	7	5	0.042	0.041	0.03
.	19.01.15-17.57.14-1-205656	120	6	6	2	0	1	652	4	4	0	0	NA	NA	NA	43	38	514	168	169	454	83	115	16	18	0	0.031	0.107	0
.	19.01.15-17.57.15-1-205658	116	22	22	7	0	6	651	20	20	0	0	NA	NA	NA	50	40	513	171	169	454	85	112	39	39	27	0.076	0.228	0.16
.	19.01.15-17.57.22-1-205662	99	6	6	4	0	2	658	4	4	0	0	NA	NA	NA	32	41	515	168	171	455	83	120	25	0	4	0.049	0	0.023
.	19.01.15-17.57.22-1-205664	152	21	21	5	0	5	669	18	18	0	0	NA	NA	NA	39	57	527	173	170	461	89	119	42	19	6	0.08	0.11	0.035
.	19.01.15-17.57.23-1-205665	89	5	5	1	0	1	655	4	4	0	0	NA	NA	NA	38	41	508	172	174	446	88	121	10	0	0	0.02	0	0
.	19.01.15-17.57.23-1-205666	121	27	27	8	0	6	641	23	23	0	0	NA	NA	NA	46	32	507	172	166	446	83	112	54	41	4	0.107	0.238	0.024
.	19.01.15-17.57.28-1-205672	121	7	7	3	0	3	639	5	5	0	0	NA	NA	NA	36	30	505	172	166	437	88	114	8	10	0	0.016	0.058	0
.	19.01.15-17.57.31-1-205676	353	19	19	4	0	2	710	16	16	0	0	NA	NA	NA	97	91	543	180	181	487	96	127	45	39	16	0.083	0.217	0.088
.	19.01.15-17.57.34-1-205680	99	16	16	4	0	3	648	14	14	0	0	NA	NA	NA	37	34	508	170	169	446	86	116	42	8	0	0.083	0.047	0
.	19.01.15-17.57.41-1-205685	122	9	9	4	0	4	665	8	8	0	0	NA	NA	NA	44	49	522	173	167	464	86	115	13	8	11	0.025	0.046	0.066
.	19.01.15-17.57.43-1-205689	91	7	7	2	0	1	648	5	5	0	0	NA	NA	NA	32	30	506	172	165	449	85	114	8	9	6	0.016	0.052	0.036
.	19.01.15-17.57.49-1-205690	204	37	37	16	0	11	664	32	32	0	0	NA	NA	NA	72	61	528	179	167	462	90	112	78	37	18	0.148	0.207	0.108
.	19.01.15-17.57.55-1-205691	116	7	7	1	0	1	637	6	6	0	0	NA	NA	NA	31	25	500	170	168	437	84	116	13	3	2	0.026	0.018	0.012
.	19.01.15-17.58.00-1-205692	63	2	2	2	0	2	642	1	1	0	0	NA	NA	NA	14	22	499	169	167	445	82	115	0	3	2	0	0.018	0.012
.	19.01.15-17.58.06-1-205693	125	7	7	1	0	0	662	6	6	0	0	NA	NA	NA	46	47	519	172	169	456	89	117	7	15	6	0.013	0.087	0.036
.	19.01.15-17.58.07-1-205694	91	5	5	0	0	0	645	3	3	0	0	NA	NA	NA	33	25	503	167	168	448	81	116	6	5	6	0.012	0.03	0.036
.	19.01.15-17.58.11-1-205695	123	7	7	3	0	2	640	6	6	0	0	NA	NA	NA	43	28	507	166	168	444	81	115	15	5	5	0.03	0.03	0.03
.	19.01.15-17.58.16-1-205713	119	6	6	3	0	2	656	5	5	0	0	NA	NA	NA	30	35	513	169	166	455	86	115	24	12	0	0.047	0.071	0
.	19.01.15-17.58.17-1-205718	173	15	15	4	0	4	661	12	12	0	0	NA	NA	NA	41	48	519	172	170	456	87	118	26	18	8	0.05	0.105	0.047
.	19.01.15-17.58.19-1-205719	121	11	11	2	0	2	654	10	10	0	0	NA	NA	NA	37	33	506	170	170	447	88	119	18	14	5	0.036	0.082	0.029
.	19.01.15-17.58.26-1-205728	66	5	5	2	0	0	650	3	3	0	0	NA	NA	NA	18	26	504	167	168	451	80	119	18	9	0	0.036	0.054	0
.	19.01.15-17.58.27-1-205730	174	15	15	7	0	6	663	13	13	0	0	NA	NA	NA	55	44	516	170	171	458	88	117	52	19	4	0.101	0.112	0.023
.	19.01.15-17.58.28-1-205732	184	12	12	5	0	3	681	11	11	0	0	NA	NA	NA	38	60	529	171	173	471	87	123	19	20	8	0.036	0.117	0.046
.	19.01.15-17.58.34-1-205737	265	23	23	8	0	5	699	21	21	0	0	NA	NA	NA	74	80	538	179	176	482	94	123	93	12	9	0.173	0.067	0.051
.	19.01.15-17.58.38-1-205741	177	15	15	5	0	3	667	13	13	0	0	NA	NA	NA	44	49	513	174	175	456	88	123	29	17	8	0.057	0.098	0.046
.	19.01.15-17.58.44-1-205746	142	13	13	2	0	2	658	11	11	0	0	NA	NA	NA	47	46	505	178	176	443	92	123	42	22	10	0.083	0.124	0.057
.	19.01.15-17.58.44-1-205747	116	9	9	2	0	2	646	8	8	0	0	NA	NA	NA	44	30	506	167	170	445	84	117	21	7	1	0.042	0.042	0.006
.	19.01.15-17.58.44-1-205748	206	17	17	0	0	0	672	16	16	0	0	NA	NA	NA	67	58	525	173	173	464	89	119	61	18	2	0.116	0.104	0.012
.	19.01.15-17.58.50-1-205749	156	11	11	4	0	2	664	8	8	0	0	NA	NA	NA	41	55	519	173	176	455	88	121	15	18	4	0.029	0.104	0.023
.	19.01.15-17.58.59-1-205750	57	2	2	1	0	1	646	1	1	0	0	NA	NA	NA	22	31	506	172	166	447	86	113	1	3	0	0.002	0.017	0
.	19.01.15-17.59.02-1-205751	36	1	1	0	0	0	0	0	0	0	0	NA	NA	NA	17	6	492	164	163	0	0	0	1	0	0	0.002	0	0
.	19.01.15-17.59.05-1-205752	153	27	27	13	0	10	658	26	26	0	0	NA	NA	NA	52	45	512	176	170	453	88	117	49	24	20	0.096	0.136	0.118
.	19.01.15-17.59.05-1-205753	117	10	10	3	0	3	657	7	7	0	0	NA	NA	NA	43	41	517	168	169	458	81	118	19	17	3	0.037	0.101	0.018
.	19.01.15-17.59.10-1-205754	58	2	2	0	0	0	644	1	1	0	0	NA	NA	NA	13	29	500	172	170	444	84	116	0	8	0	0	0.047	0
.	19.01.15-17.59.15-1-205770	178	22	22	8	0	5	664	21	21	0	0	NA	NA	NA	70	59	530	176	166	464	87	113	45	38	18	0.085	0.216	0.108
.	19.01.15-17.59.18-1-205771	173	8	8	1	0	1	676	7	7	0	0	NA	NA	NA	54	61	525	171	178	465	87	124	23	7	2	0.044	0.041	0.011
.	19.01.15-17.59.19-1-205772	66	4	4	1	0	1	497	3	3	0	0	NA	NA	NA	26	24	504	167	166	348	62	87	0	0	5	0	0	0.03
.	19.01.15-17.59.19-1-205774	120	21	21	5	0	4	662	18	18	0	0	NA	NA	NA	34	50	521	172	170	460	87	115	61	20	3	0.117	0.116	0.018
.	19.01.15-17.59.22-1-205777	58	2	2	2	0	2	251	1	1	0	0	NA	NA	NA	15	15	495	165	168	178	29	44	10	0	0	0.02	0	0
.	19.01.15-17.59.25-1-205782	121	13	13	1	0	1	659	11	11	0	0	NA	NA	NA	35	47	519	169	172	456	85	118	26	5	3	0.05	0.03	0.017
.	19.01.15-17.59.30-1-205787	113	10	10	3	0	3	655	8	8	0	0	NA	NA	NA	39	37	518	165	167	460	80	115	35	2	12	0.068	0.012	0.072
.	19.01.15-17.59.32-1-205789	65	2	2	0	0	0	635	1	1	0	0	NA	NA	NA	25	22	499	168	168	439	82	114	0	2	5	0	0.012	0.03
.	19.01.15-17.59.34-1-205793	120	5	5	2	0	2	662	3	3	0	0	NA	NA	NA	44	46	523	171	165	464	85	113	11	0	6	0.021	0	0.036
.	19.01.15-17.59.45-1-205803	168	13	13	3	0	2	680	12	12	0	0	NA	NA	NA	62	69	529	175	178	468	91	121	28	30	12	0.053	0.171	0.067
.	19.01.15-17.59.50-1-205804	177	30	30	12	0	10	660	27	27	0	0	NA	NA	NA	59	43	514	172	170	457	87	116	86	25	25	0.167	0.145	0.147
.	19.01.15-17.59.54-1-205805	39	1	1	0	0	0	0	0	0	0	0	NA	NA	NA	11	9	492	167	163	0	0	0	4	0	0	0.008	0	0
.	19.01.15-17.59.55-1-205806	326	55	55	22	0	16	693	51	51	0	0	NA	NA	NA	86	85	540	179	179	476	92	125	124	78	9	0.23	0.436	0.05
.	19.01.15-17.59.59-1-205807	111	7	7	3	0	3	647	6	6	0	0	NA	NA	NA	44	37	509	169	172	450	82	115	16	6	4	0.031	0.036	0.023
.	19.01.15-18.00.00-1-205808	62	5	5	2	0	2	647	4	4	0	0	NA	NA	NA	20	30	509	169	165	447	85	115	8	10	0	0.016	0.059	0
.	19.01.15-18.00.03-1-205813	373	61	61	19	0	13	727	58	58	0	0	NA	NA	NA	105	116	560	182	187	500	96	131	131	72	24	0.234	0.396	0.128
.	19.01.15-18.00.03-1-205814	178	18	18	3	0	1	672	16	16	0	0	NA	NA	NA	66	57	528	172	170	468	87	117	36	40	6	0.068	0.233	0.035
.	19.01.15-18.00.08-1-205815	207	33	33	9	0	8	673	32	32	0	0	NA	NA	NA	45	55	527	170	171	469	87	117	68	24	12	0.129	0.141	0.07
.	19.01.15-18.00.21-1-205841	112	9	9	1	0	1	653	6	6	0	0	NA	NA	NA	44	45	511	180	167	447	91	115	20	1	4	0.039	0.006	0.024
.	19.01.15-18.00.22-1-205842	55	2	2	1	0	1	0	1	1	0	0	NA	NA	NA	11	16	498	166	165	0	0	0	5	0	0	0.01	0	0
.	19.01.15-18.00.24-1-205846	226	25	25	6	0	4	680	21	21	0	0	NA	NA	NA	66	65	527	173	178	468	86	126	71	26	22	0.135	0.15	0.124
.	19.01.15-18.00.29-1-205852	179	13	13	8	0	5	666	11	11	0	0	NA	NA	NA	49	47	512	175	173	455	89	122	26	27	9	0.051	0.154	0.052
.	19.01.15-18.00.45-1-205862	34	1	1	1	0	1	0	0	0	0	0	NA	NA	NA	7	11	496	165	163	0	0	0	0	0	0	0	0	0
.	19.01.15-18.00.45-1-205863	89	7	7	1	0	1	632	5	5	0	0	NA	NA	NA	28	23	504	167	165	443	79	110	13	5	1	0.026	0.03	0.006
.	19.01.15-18.00.46-1-205864	84	5	5	2	0	2	638	4	4	0	0	NA	NA	NA	25	16	500	164	165	445	80	113	18	0	1	0.036	0	0.006
.	19.01.15-18.00.48-1-205865	154	8	8	3	0	3	670	7	7	0	0	NA	NA	NA	42	54	519	175	173	462	87	121	17	24	0	0.033	0.137	0
.	19.01.15-18.01.03-1-205898	151	22	22	11	0	10	665	19	19	0	0	NA	NA	NA	38	49	514	173	175	456	88	121	35	15	19	0.068	0.087	0.109
.	19.01.15-18.01.07-1-205919	85	3	3	1	0	1	648	2	2	0	0	NA	NA	NA	21	27	505	169	166	450	85	113	12	0	4	0.024	0	0.024
.	19.01.15-18.01.09-1-205928	186	32	32	7	0	5	680	26	26	0	0	NA	NA	NA	50	65	525	180	173	466	92	122	90	45	16	0.171	0.25	0.092
.	19.01.15-18.01.12-1-205941	142	7	7	5	0	2	675	4	4	0	0	NA	NA	NA	63	60	530	172	171	472	85	118	21	12	3	0.04	0.07	0.018
.	19.01.15-18.01.20-1-205958	32	1	1	0	0	0	0	0	0	0	0	NA	NA	NA	16	8	493	164	164	0	0	0	2	0	0	0.004	0	0
.	19.01.15-18.01.26-1-205965	92	5	5	1	0	1	646	4	4	0	0	NA	NA	NA	29	30	510	168	165	451	83	112	6	2	0	0.012	0.012	0
.	19.01.15-18.01.26-1-205967	64	6	6	1	0	1	640	5	5	0	0	NA	NA	NA	22	25	507	165	166	446	81	113	11	2	5	0.022	0.012	0.03
.	19.01.15-18.01.30-1-205971	118	7	7	0	0	0	670	6	6	0	0	NA	NA	NA	38	50	513	176	174	455	93	122	11	3	4	0.021	0.017	0.023
.	19.01.15-18.01.34-1-205973	126	9	9	3	0	3	639	6	6	0	0	NA	NA	NA	43	29	508	168	166	445	83	111	13	0	0	0.026	0	0
.	19.01.15-18.01.41-1-205981	92	5	5	1	0	1	633	4	4	0	0	NA	NA	NA	26	21	503	167	164	439	80	114	17	0	3	0.034	0	0.018
.	19.01.15-18.01.44-1-205985	90	12	12	2	0	2	645	10	10	0	0	NA	NA	NA	32	30	504	169	170	443	85	117	24	22	6	0.048	0.13	0.035
.	19.01.15-18.01.45-1-205986	86	4	4	1	0	1	644	3	3	0	0	NA	NA	NA	16	22	502	169	164	446	85	113	6	13	0	0.012	0.077	0
.	19.01.15-18.01.45-1-205987	116	6	6	0	0	0	636	5	5	0	0	NA	NA	NA	40	24	506	165	166	447	78	111	3	5	7	0.006	0.03	0.042
.	19.01.15-18.01.50-1-205988	121	19	19	4	0	3	657	14	14	0	0	NA	NA	NA	44	45	515	172	171	455	87	115	36	12	17	0.07	0.07	0.099
.	19.01.15-18.01.53-1-205989	62	2	2	1	0	1	646	1	1	0	0	NA	NA	NA	32	32	509	169	167	449	82	115	1	0	5	0.002	0	0.03
.	19.01.15-18.01.55-1-205990	33	1	1	0	0	0	0	0	0	0	0	NA	NA	NA	18	14	494	166	167	0	0	0	0	0	0	0	0	0
.	19.01.15-18.02.15-1-206008	168	12	12	4	0	4	658	9	9	0	0	NA	NA	NA	51	49	518	171	173	456	84	118	17	7	2	0.033	0.041	0.012
.	19.01.15-18.02.22-1-206024	86	7	7	2	0	2	641	6	6	0	0	NA	NA	NA	22	22	500	168	167	444	83	114	18	1	7	0.036	0.006	0.042
.	19.01.15-18.02.30-1-206033	91	8	8	1	0	0	649	7	7	0	0	NA	NA	NA	34	37	505	168	177	443	84	122	14	10	0	0.028	0.06	0
.	19.01.15-18.02.34-1-206035	129	11	11	2	0	2	664	10	10	0	0	NA	NA	NA	37	44	515	170	172	463	84	117	16	9	11	0.031	0.053	0.064
.	19.01.15-18.02.35-1-206036	141	18	18	3	0	2	658	16	16	0	0	NA	NA	NA	51	44	516	171	170	456	86	116	13	16	9	0.025	0.094	0.053
.	19.01.15-18.02.36-1-206038	115	10	10	2	0	2	646	9	9	0	0	NA	NA	NA	33	36	513	170	166	450	84	112	28	3	1	0.055	0.018	0.006
.	19.01.15-18.02.42-1-206042	144	6	6	1	0	1	655	5	5	0	0	NA	NA	NA	35	41	514	170	170	452	85	118	8	19	0	0.016	0.112	0
.	19.01.15-18.02.48-1-206046	213	17	17	3	0	2	693	15	15	0	0	NA	NA	NA	71	76	537	169	183	479	86	128	58	25	2	0.108	0.148	0.011
.	19.01.15-18.02.53-1-206047	87	4	4	3	0	3	640	3	3	0	0	NA	NA	NA	21	25	497	174	167	441	85	114	9	0	0	0.018	0	0
.	19.01.15-18.02.54-1-206048	91	5	5	2	0	1	648	4	4	0	0	NA	NA	NA	27	30	508	167	168	448	84	116	12	7	0	0.024	0.042	0
.	19.01.15-18.02.55-1-206049	255	28	28	5	0	4	693	26	26	0	0	NA	NA	NA	57	78	532	178	181	475	91	127	67	49	6	0.126	0.275	0.033
.	19.01.15-18.03.00-1-206050	37	1	1	1	0	1	0	0	0	0	0	NA	NA	NA	18	11	497	163	164	0	0	0	0	1	0	0	0.006	0
.	19.01.15-18.03.01-1-206051	87	7	7	3	0	3	649	5	5	0	0	NA	NA	NA	33	31	510	168	166	453	82	114	8	4	14	0.016	0.024	0.084
.	19.01.15-18.03.02-1-206052	35	1	1	0	0	0	0	0	0	0	0	NA	NA	NA	8	15	499	166	163	0	0	0	0	0	1	0	0	0.006
.	19.01.15-18.03.04-1-206053	268	15	15	1	0	1	698	14	14	0	0	NA	NA	NA	90	85	537	182	179	473	100	125	34	0	5	0.063	0	0.028
.	19.01.15-18.03.05-1-206054	62	3	3	1	0	0	633	2	2	0	0	NA	NA	NA	26	22	502	166	167	443	78	112	9	0	0	0.018	0	0
.	19.01.15-18.03.08-1-206055	66	4	4	1	0	1	637	3	3	0	0	NA	NA	NA	30	28	504	168	169	444	80	113	9	2	0	0.018	0.012	0
.	19.01.15-18.03.11-1-206056	126	10	10	1	0	0	656	8	8	0	0	NA	NA	NA	39	41	514	171	169	452	88	116	9	15	2	0.018	0.088	0.012
.	19.01.15-18.03.14-1-206072	177	32	32	9	0	8	666	30	30	0	0	NA	NA	NA	56	55	524	172	172	459	88	119	82	35	10	0.156	0.203	0.058
.	19.01.15-18.03.21-1-206075	138	13	13	0	0	0	650	10	10	0	0	NA	NA	NA	41	40	509	172	172	446	85	119	36	3	3	0.071	0.017	0.017
.	19.01.15-18.03.22-1-206078	85	5	5	1	0	1	648	4	4	0	0	NA	NA	NA	27	36	501	175	173	444	86	118	20	4	0	0.04	0.023	0
.	19.01.15-18.03.27-1-206084	121	8	8	4	0	3	672	5	5	0	0	NA	NA	NA	42	56	516	177	176	461	91	120	14	21	6	0.027	0.119	0.034
.	19.01.15-18.03.27-1-206085	92	11	11	2	0	2	647	9	9	0	0	NA	NA	NA	37	31	503	174	167	445	89	113	50	2	0	0.099	0.011	0
.	19.01.15-18.03.34-1-206091	91	3	3	0	0	0	642	2	2	0	0	NA	NA	NA	25	23	498	167	171	441	85	116	2	0	0	0.004	0	0
.	19.01.15-18.03.36-1-206093	84	5	5	2	0	1	646	4	4	0	0	NA	NA	NA	26	29	511	168	163	448	87	111	13	3	0	0.025	0.018	0
.	19.01.15-18.03.43-1-206103	207	24	24	6	0	3	688	22	22	0	0	NA	NA	NA	71	74	529	184	174	472	94	122	41	35	9	0.078	0.19	0.052
.	19.01.15-18.03.47-1-206104	64	2	2	2	0	1	635	1	1	0	0	NA	NA	NA	27	20	501	166	166	444	81	110	2	0	3	0.004	0	0.018
.	19.01.15-18.03.47-1-206105	65	4	4	3	0	2	626	3	3	0	0	NA	NA	NA	32	15	496	167	165	430	84	112	13	0	8	0.026	0	0.048
.	19.01.15-18.03.49-1-206106	124	6	6	2	0	2	662	4	4	0	0	NA	NA	NA	40	49	520	172	170	461	85	116	28	4	6	0.054	0.023	0.035
.	19.01.15-18.03.50-1-206107	92	5	5	1	0	1	644	4	4	0	0	NA	NA	NA	20	30	506	169	168	444	85	115	15	0	0	0.03	0	0
.	19.01.15-18.03.51-1-206108	188	11	11	2	0	2	681	10	10	0	0	NA	NA	NA	66	68	532	177	172	472	90	119	28	8	3	0.053	0.045	0.017
.	19.01.15-18.03.53-1-206109	145	19	19	3	0	3	664	15	15	0	0	NA	NA	NA	65	53	525	173	168	466	85	113	12	40	10	0.023	0.231	0.06
.	19.01.15-18.04.01-1-206110	33	1	1	1	0	1	0	0	0	0	0	NA	NA	NA	10	7	493	164	163	0	0	0	0	4	0	0	0.024	0
.	19.01.15-18.04.03-1-206111	63	3	3	1	0	0	645	2	2	0	0	NA	NA	NA	19	27	501	170	169	444	84	117	9	0	0	0.018	0	0
.	19.01.15-18.04.04-1-206112	120	11	11	1	0	1	642	10	10	0	0	NA	NA	NA	24	27	502	170	168	444	83	115	17	8	11	0.034	0.047	0.065
.	19.01.15-18.04.09-1-206113	92	8	8	2	0	2	643	7	7	0	0	NA	NA	NA	30	29	508	166	168	449	81	113	28	3	0	0.055	0.018	0
.	19.01.15-18.04.11-1-206114	124	11	11	6	0	4	663	10	10	0	0	NA	NA	NA	32	44	513	170	174	458	83	122	46	14	0	0.09	0.082	0
.	19.01.15-18.04.11-1-206115	34	1	1	0	0	0	0	0	0	0	0	NA	NA	NA	7	5	490	165	163	0	0	0	1	0	0	0.002	0	0
.	19.01.15-18.04.14-1-206131	175	27	27	7	0	7	682	23	23	0	0	NA	NA	NA	50	65	529	171	178	472	88	122	70	17	20	0.132	0.099	0.112
.	19.01.15-18.04.17-1-206132	176	20	20	7	0	5	646	18	18	0	0	NA	NA	NA	57	35	510	170	168	445	86	115	51	26	6	0.1	0.153	0.036
.	19.01.15-18.04.22-1-206140	263	22	22	10	0	7	690	19	19	0	0	NA	NA	NA	77	71	529	177	178	472	92	126	55	20	5	0.104	0.113	0.028
.	19.01.15-18.04.23-1-206142	96	8	8	0	0	0	643	6	6	0	0	NA	NA	NA	39	31	512	166	166	446	82	115	20	4	12	0.039	0.024	0.072
.	19.01.15-18.04.28-1-206147	255	18	18	3	0	2	706	16	16	0	0	NA	NA	NA	72	92	545	187	173	484	102	120	28	20	16	0.051	0.107	0.092
.	19.01.15-18.04.30-1-206151	96	3	3	0	0	0	640	2	2	0	0	NA	NA	NA	34	33	508	172	166	444	83	113	4	4	4	0.008	0.023	0.024
.	19.01.15-18.04.33-1-206153	64	2	2	0	0	0	646	0	0	0	0	NA	NA	NA	26	30	510	168	165	448	83	115	1	5	0	0.002	0.03	0
.	19.01.15-18.04.38-1-206157	35	1	1	0	0	0	0	0	0	0	0	NA	NA	NA	7	10	494	164	165	0	0	0	0	0	1	0	0	0.006
.	19.01.15-18.04.40-1-206160	214	21	21	6	0	4	692	19	19	0	0	NA	NA	NA	52	72	527	183	175	471	98	123	52	30	29	0.099	0.164	0.166
.	19.01.15-18.04.43-1-206164	121	8	8	1	0	0	659	6	6	0	0	NA	NA	NA	44	45	517	173	168	458	87	114	12	10	3	0.023	0.058	0.018
.	19.01.15-18.04.45-1-206166	84	3	3	2	0	2	635	2	2	0	0	NA	NA	NA	40	31	505	169	170	440	79	116	6	0	0	0.012	0	0
.	19.01.15-18.04.47-1-206167	90	4	4	1	0	1	643	2	2	0	0	NA	NA	NA	25	26	505	168	166	450	82	111	10	0	2	0.02	0	0.012
.	19.01.15-18.04.54-1-206168	63	4	4	0	0	0	647	3	3	0	0	NA	NA	NA	18	27	503	173	164	447	86	114	8	4	2	0.016	0.023	0.012
.	19.01.15-18.04.59-1-206169	91	4	4	1	0	1	645	2	2	0	0	NA	NA	NA	23	32	509	169	167	448	84	113	13	3	0	0.026	0.018	0
.	19.01.15-18.05.01-1-206170	143	8	8	3	0	3	652	7	7	0	0	NA	NA	NA	51	40	512	174	167	448	90	114	29	1	3	0.057	0.006	0.018
.	19.01.15-18.05.01-1-206171	60	2	2	1	0	1	646	1	1	0	0	NA	NA	NA	23	31	507	171	166	445	86	115	6	0	0	0.012	0	0
.	19.01.15-18.05.04-1-206172	149	13	13	2	0	2	662	11	11	0	0	NA	NA	NA	34	44	517	170	170	457	86	119	28	25	0	0.054	0.147	0
.	19.01.15-18.05.06-1-206173	87	7	7	2	0	0	654	5	5	0	0	NA	NA	NA	40	37	511	170	169	450	87	117	11	15	0	0.022	0.088	0
.	19.01.15-18.05.07-1-206174	36	1	1	0	0	0	0	0	0	0	0	NA	NA	NA	7	20	500	166	167	0	0	0	0	0	0	0	0	0
.	19.01.15-18.05.10-1-206175	111	4	4	1	0	1	643	2	2	0	0	NA	NA	NA	37	31	508	168	168	445	82	116	4	1	2	0.008	0.006	0.012
.	19.01.15-18.05.10-1-206176	156	21	21	7	0	6	669	18	18	0	0	NA	NA	NA	59	57	512	173	185	452	88	129	42	16	17	0.082	0.092	0.092
.	19.01.15-18.05.17-1-206192	33	1	1	0	0	0	0	0	0	0	0	NA	NA	NA	14	8	493	166	162	0	0	0	4	0	0	0.008	0	0
.	19.01.15-18.05.17-1-206193	63	3	3	4	0	2	644	2	2	0	0	NA	NA	NA	19	26	504	166	169	448	81	115	21	0	0	0.042	0	0
.	19.01.15-18.05.19-1-206195	33	1	1	0	0	0	0	0	0	0	0	NA	NA	NA	5	10	490	167	166	0	0	0	2	0	0	0.004	0	0
.	19.01.15-18.05.22-1-206199	91	6	6	5	0	4	648	5	5	0	0	NA	NA	NA	30	33	507	172	167	449	86	113	9	13	3	0.018	0.076	0.018
.	19.01.15-18.05.25-1-206202	206	36	36	10	0	9	660	33	33	0	0	NA	NA	NA	64	53	516	178	172	453	87	120	89	33	22	0.172	0.185	0.128
.	19.01.15-18.05.26-1-206204	89	5	5	2	0	2	649	3	3	0	0	NA	NA	NA	26	28	500	169	172	444	85	120	13	0	5	0.026	0	0.029
.	19.01.15-18.05.27-1-206206	35	1	1	0	0	0	0	0	0	0	0	NA	NA	NA	8	6	491	165	163	0	0	0	3	0	0	0.006	0	0
.	19.01.15-18.05.28-1-206208	31	1	1	0	0	0	0	0	0	0	0	NA	NA	NA	6	5	492	163	163	0	0	0	0	1	0	0	0.006	0
.	19.01.15-18.05.30-1-206211	148	9	9	1	0	1	669	8	8	0	0	NA	NA	NA	47	44	520	171	166	464	87	118	27	9	4	0.052	0.053	0.024
.	19.01.15-18.05.30-1-206212	61	3	3	1	0	1	396	1	1	0	0	NA	NA	NA	20	21	498	170	166	270	51	75	0	1	7	0	0.006	0.042
.	19.01.15-18.05.30-1-206214	59	3	3	0	0	0	637	2	2	0	0	NA	NA	NA	22	19	497	169	166	441	82	114	6	0	0	0.012	0	0
.	19.01.15-18.05.35-1-206215	260	36	36	13	0	9	686	32	32	0	0	NA	NA	NA	92	88	544	179	178	479	89	118	111	43	6	0.204	0.24	0.034
.	19.01.15-18.05.41-1-206223	36	1	1	0	0	0	0	0	0	0	0	NA	NA	NA	14	7	494	164	162	0	0	0	0	0	2	0	0	0.012
.	19.01.15-18.05.43-1-206227	122	4	4	1	0	1	639	3	3	0	0	NA	NA	NA	48	34	507	168	172	437	83	119	7	0	6	0.014	0	0.035
.	19.01.15-18.05.44-1-206228	203	37	37	12	0	7	680	32	32	0	0	NA	NA	NA	56	65	534	173	171	475	86	119	68	62	19	0.127	0.358	0.111
.	19.01.15-18.05.44-1-206229	178	12	12	3	0	1	664	11	11	0	0	NA	NA	NA	46	41	508	173	173	454	89	121	24	4	13	0.047	0.023	0.075
.	19.01.15-18.05.45-1-206230	32	1	1	1	0	1	0	0	0	0	0	NA	NA	NA	6	4	490	164	163	0	0	0	1	0	0	0.002	0	0
.	19.01.15-18.05.48-1-206231	59	4	4	1	0	1	635	3	3	0	0	NA	NA	NA	25	20	502	164	167	445	79	111	11	2	0	0.022	0.012	0
.	19.01.15-18.05.48-1-206232	87	4	4	3	0	2	641	3	3	0	0	NA	NA	NA	21	24	500	166	171	445	80	116	15	3	0	0.03	0.018	0
.	19.01.15-18.05.52-1-206233	195	25	25	5	0	1	673	23	23	0	0	NA	NA	NA	56	61	528	175	171	466	88	119	40	34	12	0.076	0.194	0.07
.	19.01.15-18.06.01-1-206236	87	7	7	1	0	1	643	5	5	0	0	NA	NA	NA	30	30	501	172	170	439	86	118	21	0	0	0.042	0	0
.	19.01.15-18.06.03-1-206237	281	21	21	8	0	7	692	19	19	0	0	NA	NA	NA	79	80	535	178	180	474	93	125	72	17	4	0.135	0.096	0.022
.	19.01.15-18.06.05-1-206238	90	5	5	0	0	0	647	4	4	0	0	NA	NA	NA	38	36	511	169	169	450	81	116	8	8	0	0.016	0.047	0
.	19.01.15-18.06.10-1-206239	60	2	2	1	0	1	645	1	1	0	0	NA	NA	NA	25	26	506	167	166	446	83	116	7	0	0	0.014	0	0
.	19.01.15-18.06.21-1-206257	141	12	12	5	0	3	671	10	10	0	0	NA	NA	NA	41	54	525	170	172	469	85	117	34	14	15	0.065	0.082	0.087
.	19.01.15-18.06.24-1-206266	63	2	2	0	0	0	629	1	1	0	0	NA	NA	NA	28	18	501	165	165	439	78	112	3	4	0	0.006	0.024	0
.	19.01.15-18.06.25-1-206267	36	1	1	0	0	0	0	0	0	0	0	NA	NA	NA	16	11	495	166	163	0	0	0	0	2	0	0	0.012	0
.	19.01.15-18.06.25-1-206268	233	41	41	17	0	12	695	35	35	0	0	NA	NA	NA	67	82	538	182	175	477	96	122	108	42	20	0.201	0.231	0.114
.	19.01.15-18.06.27-1-206271	32	1	1	0	0	0	0	0	0	0	0	NA	NA	NA	11	5	491	163	164	0	0	0	0	1	0	0	0.006	0
.	19.01.15-18.06.28-1-206274	34	1	1	1	0	1	0	0	0	0	0	NA	NA	NA	14	11	496	165	163	0	0	0	2	0	0	0.004	0	0
.	19.01.15-18.06.30-1-206276	63	3	3	0	0	0	646	2	2	0	0	NA	NA	NA	28	26	507	168	164	451	83	112	11	0	2	0.022	0	0.012
.	19.01.15-18.06.31-1-206278	94	8	8	2	0	1	653	6	6	0	0	NA	NA	NA	29	37	509	171	170	450	87	116	21	0	3	0.041	0	0.018
.	19.01.15-18.06.36-1-206280	96	11	11	2	0	2	642	9	9	0	0	NA	NA	NA	38	35	504	176	168	437	89	116	28	0	5	0.056	0	0.03
.	19.01.15-18.06.38-1-206283	38	1	1	1	0	1	0	0	0	0	0	NA	NA	NA	9	11	496	165	163	0	0	0	0	4	0	0	0.024	0
.	19.01.15-18.06.41-1-206285	32	1	1	0	0	0	0	0	0	0	0	NA	NA	NA	11	12	494	166	165	0	0	0	1	0	0	0.002	0	0
.	19.01.15-18.06.41-1-206286	118	18	18	4	0	4	659	16	16	0	0	NA	NA	NA	34	41	511	172	171	453	88	118	35	19	15	0.068	0.11	0.088
.	19.01.15-18.06.42-1-206287	235	35	35	13	0	7	682	31	31	0	0	NA	NA	NA	80	64	527	176	174	467	92	123	79	69	16	0.15	0.392	0.092
.	19.01.15-18.06.43-1-206291	56	2	2	0	0	0	637	1	1	0	0	NA	NA	NA	20	18	497	167	167	439	82	116	2	0	1	0.004	0	0.006
.	19.01.15-18.06.46-1-206292	111	8	8	2	0	1	639	7	7	0	0	NA	NA	NA	37	26	501	169	169	441	84	114	17	15	6	0.034	0.089	0.036
.	19.01.15-18.06.49-1-206293	208	11	11	3	0	3	676	9	9	0	0	NA	NA	NA	56	56	522	173	174	463	88	125	25	22	0	0.048	0.127	0
.	19.01.15-18.06.52-1-206294	180	14	14	4	0	4	666	13	13	0	0	NA	NA	NA	44	44	516	170	171	462	87	117	34	17	9	0.066	0.1	0.053
.	19.01.15-18.06.56-1-206295	61	2	2	1	0	1	250	1	1	0	0	NA	NA	NA	21	10	495	165	163	173	32	45	6	0	0	0.012	0	0
.	19.01.15-18.06.58-1-206296	89	8	8	2	0	1	645	7	7	0	0	NA	NA	NA	25	28	502	169	170	444	85	116	24	5	4	0.048	0.03	0.024
.	19.01.15-18.07.07-1-206297	94	4	4	0	0	0	655	3	3	0	0	NA	NA	NA	24	36	509	170	170	455	83	117	8	1	9	0.016	0.006	0.053
.	19.01.15-18.07.13-1-206299	90	4	4	1	0	0	647	3	3	0	0	NA	NA	NA	37	35	507	171	170	448	85	114	16	0	0	0.032	0	0
.	19.01.15-18.07.13-1-206300	93	9	9	1	0	1	639	7	7	0	0	NA	NA	NA	30	24	501	167	169	439	82	118	40	11	0	0.08	0.066	0
.	19.01.15-18.07.20-1-206318	145	9	9	1	0	1	661	7	7	0	0	NA	NA	NA	36	43	510	175	171	452	90	119	17	12	2	0.033	0.069	0.012
.	19.01.15-18.07.20-1-206319	88	7	7	1	0	1	639	6	6	0	0	NA	NA	NA	38	30	508	167	168	447	79	113	22	0	0	0.043	0	0
.	19.01.15-18.07.24-1-206324	88	4	4	0	0	0	639	2	2	0	0	NA	NA	NA	30	24	508	165	164	447	84	108	5	0	1	0.01	0	0.006
.	19.01.15-18.07.26-1-206327	59	2	2	0	0	0	644	1	1	0	0	NA	NA	NA	22	29	501	170	171	440	85	119	3	0	0	0.006	0	0
.	19.01.15-18.07.30-1-206332	127	26	26	9	0	9	667	24	24	0	0	NA	NA	NA	41	53	517	173	176	457	87	123	85	30	6	0.164	0.173	0.034
.	19.01.15-18.07.36-1-206339	117	10	10	3	0	2	648	9	9	0	0	NA	NA	NA	48	36	513	167	169	451	82	115	34	14	9	0.066	0.084	0.053
.	19.01.15-18.07.39-1-206343	62	2	2	0	0	0	197	1	1	0	0	NA	NA	NA	12	23	500	171	165	132	30	35	0	1	7	0	0.006	0.042
.	19.01.15-18.07.39-1-206344	177	25	25	10	0	7	666	23	23	0	0	NA	NA	NA	57	52	520	175	170	460	90	116	77	36	19	0.148	0.206	0.112
.	19.01.15-18.07.40-1-206345	85	4	4	1	0	1	636	3	3	0	0	NA	NA	NA	27	27	499	170	171	437	82	117	7	0	0	0.014	0	0
.	19.01.15-18.07.41-1-206349	86	8	8	3	0	1	641	7	7	0	0	NA	NA	NA	33	25	502	167	169	446	79	116	15	10	3	0.03	0.06	0.018
.	19.01.15-18.07.41-1-206350	87	5	5	1	0	1	638	2	2	0	0	NA	NA	NA	29	21	499	168	167	441	83	114	10	6	0	0.02	0.036	0
.	19.01.15-18.07.46-1-206354	91	4	4	0	0	0	635	3	3	0	0	NA	NA	NA	27	20	501	165	167	437	82	116	8	2	0	0.016	0.012	0
.	19.01.15-18.07.51-1-206355	204	17	17	9	0	7	685	15	15	0	0	NA	NA	NA	67	71	535	175	174	477	90	118	26	27	0	0.049	0.154	0
.	19.01.15-18.07.56-1-206356	33	1	1	0	0	0	0	0	0	0	0	NA	NA	NA	5	8	491	165	165	0	0	0	0	0	0	0	0	0
.	19.01.15-18.07.59-1-206357	174	18	18	3	0	3	675	17	17	0	0	NA	NA	NA	52	59	526	175	171	464	92	119	50	13	1	0.095	0.074	0.006
.	19.01.15-18.08.05-1-206358	62	3	3	0	0	0	643	1	1	0	0	NA	NA	NA	24	26	505	166	168	451	78	114	1	0	3	0.002	0	0.018
.	19.01.15-18.08.05-1-206359	181	16	16	2	0	2	663	12	12	0	0	NA	NA	NA	57	52	516	175	174	451	90	122	42	3	5	0.081	0.017	0.029
.	19.01.15-18.08.07-1-206360	58	3	3	0	0	0	646	2	2	0	0	NA	NA	NA	25	27	502	171	167	447	86	113	13	0	6	0.026	0	0.036
.	19.01.15-18.08.08-1-206361	91	8	8	6	0	6	640	7	7	0	0	NA	NA	NA	41	23	504	166	166	449	80	111	11	17	0	0.022	0.102	0
.	19.01.15-18.08.16-1-206379	178	9	9	2	0	1	681	7	7	0	0	NA	NA	NA	44	64	529	179	169	472	94	115	18	13	0	0.034	0.073	0
.	19.01.15-18.08.21-1-206382	96	3	3	2	0	2	653	2	2	0	0	NA	NA	NA	39	37	511	172	167	451	87	115	8	3	0	0.016	0.017	0
.	19.01.15-18.08.23-1-206385	153	7	7	3	0	2	661	5	5	0	0	NA	NA	NA	53	49	517	171	174	454	86	121	24	5	0	0.046	0.029	0
.	19.01.15-18.08.27-1-206395	93	8	8	2	0	1	642	7	7	0	0	NA	NA	NA	32	32	508	169	168	444	82	116	32	4	0	0.063	0.024	0
.	19.01.15-18.08.29-1-206398	32	1	1	0	0	0	0	0	0	0	0	NA	NA	NA	11	12	498	163	164	0	0	0	5	0	0	0.01	0	0
.	19.01.15-18.08.31-1-206402	85	4	4	0	0	0	634	3	3	0	0	NA	NA	NA	25	25	504	169	165	440	85	109	7	0	0	0.014	0	0
.	19.01.15-18.08.31-1-206403	63	4	4	1	0	0	634	3	3	0	0	NA	NA	NA	16	15	493	167	168	432	85	117	11	7	0	0.022	0.042	0
.	19.01.15-18.08.33-1-206404	150	9	9	5	0	2	656	7	7	0	0	NA	NA	NA	35	44	511	169	177	450	83	123	30	0	0	0.059	0	0
.	19.01.15-18.08.34-1-206405	119	4	4	0	0	0	649	3	3	0	0	NA	NA	NA	43	33	506	166	174	447	82	120	10	0	2	0.02	0	0.011
.	19.01.15-18.08.37-1-206407	92	4	4	0	0	0	651	3	3	0	0	NA	NA	NA	35	36	510	170	169	448	85	118	3	5	4	0.006	0.029	0.024
.	19.01.15-18.08.39-1-206411	115	6	6	0	0	0	654	4	4	0	0	NA	NA	NA	52	45	512	170	176	450	83	121	26	5	0	0.051	0.029	0
.	19.01.15-18.08.44-1-206415	212	47	47	10	0	7	679	43	43	0	0	NA	NA	NA	73	72	528	177	180	467	87	125	85	73	9	0.161	0.412	0.05
.	19.01.15-18.08.47-1-206416	58	2	2	1	0	1	644	0	0	0	0	NA	NA	NA	20	33	509	167	170	446	81	117	4	0	4	0.008	0	0.024
.	19.01.15-18.08.48-1-206417	209	23	23	4	0	2	683	22	22	0	0	NA	NA	NA	59	63	530	174	172	471	91	121	35	32	8	0.066	0.184	0.047
.	19.01.15-18.08.50-1-206418	235	28	28	7	0	5	677	25	25	0	0	NA	NA	NA	72	71	525	180	179	461	91	125	54	61	4	0.103	0.339	0.022
.	19.01.15-18.08.51-1-206419	69	6	6	3	0	3	641	5	5	0	0	NA	NA	NA	27	31	512	166	166	447	81	113	11	0	5	0.021	0	0.03
.	19.01.15-18.08.54-1-206420	125	14	14	5	0	4	662	13	13	0	0	NA	NA	NA	41	46	518	172	169	460	86	116	11	13	15	0.021	0.076	0.089
.	19.01.15-18.08.57-1-206421	63	3	3	0	0	0	637	2	2	0	0	NA	NA	NA	26	20	500	164	169	444	81	112	8	0	3	0.016	0	0.018
.	19.01.15-18.09.02-1-206422	321	38	38	14	0	10	700	33	33	0	0	NA	NA	NA	105	92	549	175	181	484	89	127	116	41	8	0.211	0.234	0.044
.	19.01.15-18.09.02-1-206423	32	1	1	0	0	0	0	0	0	0	0	NA	NA	NA	10	8	493	164	164	0	0	0	0	0	1	0	0	0.006
.	19.01.15-18.09.05-1-206424	122	5	5	2	0	2	667	4	4	0	0	NA	NA	NA	35	48	516	172	173	459	88	120	15	0	2	0.029	0	0.012
.	19.01.15-18.09.12-1-206425	123	11	11	3	0	2	653	10	10	0	0	NA	NA	NA	40	36	507	167	175	450	81	122	21	29	5	0.041	0.174	0.029
.	19.01.15-18.09.12-1-206426	32	1	1	0	0	0	0	0	0	0	0	NA	NA	NA	8	6	491	166	162	0	0	0	0	0	4	0	0	0.025
.	19.01.15-18.09.15-1-206442	218	33	33	10	0	6	669	28	28	0	0	NA	NA	NA	70	56	522	175	172	460	92	117	105	19	15	0.201	0.109	0.087
.	19.01.15-18.09.22-1-206446	55	2	2	1	0	1	100	1	1	0	0	NA	NA	NA	14	9	492	165	165	69	12	19	0	0	3	0	0	0.018
.	19.01.15-18.09.23-1-206448	261	37	37	11	0	9	696	33	33	0	0	NA	NA	NA	82	84	539	182	176	481	96	119	31	69	25	0.058	0.379	0.142
.	19.01.15-18.09.25-1-206451	62	2	2	2	0	2	640	1	1	0	0	NA	NA	NA	24	25	498	169	171	437	87	116	8	0	0	0.016	0	0
.	19.01.15-18.09.29-1-206456	158	26	26	5	0	4	670	22	22	0	0	NA	NA	NA	48	54	519	172	176	461	86	123	62	12	26	0.119	0.07	0.148
.	19.01.15-18.09.40-1-206464	58	2	2	0	0	0	150	1	1	0	0	NA	NA	NA	14	18	501	164	166	102	17	31	7	0	0	0.014	0	0
.	19.01.15-18.09.41-1-206468	37	1	1	0	0	0	0	0	0	0	0	NA	NA	NA	13	7	493	164	163	0	0	0	2	0	0	0.004	0	0
.	19.01.15-18.09.42-1-206472	147	22	22	3	0	3	656	17	17	0	0	NA	NA	NA	56	43	511	171	174	451	84	121	44	26	8	0.086	0.152	0.046
.	19.01.15-18.09.44-1-206474	31	1	1	0	0	0	0	0	0	0	0	NA	NA	NA	12	8	494	165	162	0	0	0	0	0	1	0	0	0.006
.	19.01.15-18.09.47-1-206475	32	1	1	0	0	0	0	0	0	0	0	NA	NA	NA	7	9	494	164	164	0	0	0	2	0	0	0.004	0	0
.	19.01.15-18.09.49-1-206476	90	3	3	1	0	1	651	2	2	0	0	NA	NA	NA	30	33	509	170	167	452	86	113	10	0	1	0.02	0	0.006
.	19.01.15-18.09.49-1-206477	144	22	22	4	0	4	647	19	19	0	0	NA	NA	NA	33	30	501	170	172	443	86	118	21	16	11	0.042	0.094	0.064
.	19.01.15-18.09.54-1-206478	125	17	17	4	0	4	666	15	15	0	0	NA	NA	NA	22	51	517	173	174	461	85	120	54	13	7	0.104	0.075	0.04
.	19.01.15-18.10.00-1-206479	94	7	7	2	0	1	636	6	6	0	0	NA	NA	NA	36	23	502	166	168	442	80	114	11	3	12	0.022	0.018	0.071
.	19.01.15-18.10.06-1-206484	67	4	4	3	0	1	643	3	3	0	0	NA	NA	NA	20	25	503	168	167	446	82	115	22	0	0	0.044	0	0
.	19.01.15-18.10.11-1-206485	116	9	9	1	0	1	649	8	8	0	0	NA	NA	NA	37	37	513	167	170	450	83	116	10	12	2	0.019	0.072	0.012
.	19.01.15-18.10.15-1-206505	34	1	1	0	0	0	0	0	0	0	0	NA	NA	NA	13	8	494	163	164	0	0	0	0	3	0	0	0.018	0
.	19.01.15-18.10.17-1-206506	115	8	8	2	0	2	662	7	7	0	0	NA	NA	NA	33	43	506	172	178	449	89	124	22	7	4	0.043	0.041	0.022
.	19.01.15-18.10.18-1-206507	84	5	5	1	0	1	637	4	4	0	0	NA	NA	NA	24	22	501	167	167	443	81	113	16	3	0	0.032	0.018	0
.	19.01.15-18.10.20-1-206510	176	18	18	8	0	7	669	15	15	0	0	NA	NA	NA	54	58	520	176	175	457	90	122	30	19	8	0.058	0.108	0.046
.	19.01.15-18.10.24-1-206514	190	16	16	3	0	3	673	14	14	0	0	NA	NA	NA	57	57	515	177	178	453	94	126	29	6	5	0.056	0.034	0.028
.	19.01.15-18.10.24-1-206516	90	9	9	3	0	3	648	8	8	0	0	NA	NA	NA	27	29	502	169	171	444	84	120	21	4	1	0.042	0.024	0.006
.	19.01.15-18.10.26-1-206522	121	7	7	4	0	3	658	5	5	0	0	NA	NA	NA	36	39	510	171	171	454	87	117	25	0	6	0.049	0	0.035
.	19.01.15-18.10.34-1-206528	34	1	1	1	0	1	0	0	0	0	0	NA	NA	NA	16	10	495	165	163	0	0	0	1	0	0	0.002	0	0
.	19.01.15-18.10.36-1-206530	59	2	2	0	0	0	50	1	1	0	0	NA	NA	NA	16	13	495	164	167	32	7	11	0	2	0	0	0.012	0
.	19.01.15-18.10.36-1-206531	146	10	10	3	0	2	664	9	9	0	0	NA	NA	NA	41	49	518	174	170	458	89	117	36	11	6	0.069	0.063	0.035
.	19.01.15-18.10.36-1-206532	179	9	9	1	0	1	672	8	8	0	0	NA	NA	NA	40	51	524	173	167	468	89	115	22	5	0	0.042	0.029	0
.	19.01.15-18.10.37-1-206534	33	1	1	0	0	0	0	0	0	0	0	NA	NA	NA	15	8	495	164	162	0	0	0	3	0	0	0.006	0	0
.	19.01.15-18.10.39-1-206537	57	2	2	1	0	1	642	1	1	0	0	NA	NA	NA	25	25	497	170	171	443	82	117	1	1	0	0.002	0.006	0
.	19.01.15-18.10.42-1-206538	86	4	4	1	0	1	638	3	3	0	0	NA	NA	NA	48	30	506	167	170	441	82	115	9	4	0	0.018	0.024	0
.	19.01.15-18.10.48-1-206542	60	3	3	1	0	1	626	1	1	0	0	NA	NA	NA	39	15	493	168	167	429	84	113	13	0	0	0.026	0	0
.	19.01.15-18.10.49-1-206543	31	1	1	0	0	0	0	0	0	0	0	NA	NA	NA	9	6	491	163	165	0	0	0	0	0	0	0	0	0
.	19.01.15-18.10.51-1-206544	121	10	10	1	0	1	655	9	9	0	0	NA	NA	NA	42	40	514	171	168	455	84	116	33	0	1	0.064	0	0.006
.	19.01.15-18.10.52-1-206545	87	6	6	2	0	1	641	5	5	0	0	NA	NA	NA	31	32	505	172	168	442	85	114	12	2	1	0.024	0.012	0.006
.	19.01.15-18.10.55-1-206547	59	3	3	0	0	0	638	1	1	0	0	NA	NA	NA	26	19	499	166	167	445	81	112	5	2	0	0.01	0.012	0
.	19.01.15-18.10.55-1-206548	89	5	5	0	0	0	648	4	4	0	0	NA	NA	NA	34	39	505	173	174	444	84	120	9	5	0	0.018	0.029	0
.	19.01.15-18.10.59-1-206549	119	6	6	1	0	1	661	5	5	0	0	NA	NA	NA	36	47	514	173	173	454	90	117	19	10	0	0.037	0.058	0
.	19.01.15-18.10.59-1-206550	32	1	1	0	0	0	0	0	0	0	0	NA	NA	NA	11	10	493	166	164	0	0	0	1	0	0	0.002	0	0
.	19.01.15-18.11.02-1-206552	181	8	8	2	0	2	675	6	6	0	0	NA	NA	NA	58	61	536	171	167	470	88	117	27	2	2	0.05	0.012	0.012
.	19.01.15-18.11.04-1-206553	93	8	8	3	0	2	655	7	7	0	0	NA	NA	NA	34	40	511	171	171	450	86	119	20	4	1	0.039	0.023	0.006
.	19.01.15-18.11.05-1-206554	175	15	15	3	0	1	661	11	11	0	0	NA	NA	NA	52	45	512	174	172	454	88	119	20	14	7	0.039	0.08	0.041
.	19.01.15-18.11.09-1-206555	118	5	5	0	0	0	661	4	4	0	0	NA	NA	NA	37	49	518	176	168	460	87	114	3	8	3	0.006	0.045	0.018
.	19.01.15-18.11.12-1-206556	149	24	24	5	0	5	645	15	15	0	0	NA	NA	NA	50	37	503	169	178	439	82	124	37	25	16	0.074	0.148	0.09
.	19.01.15-18.11.13-1-206557	154	8	8	2	0	2	655	7	7	0	0	NA	NA	NA	47	38	513	166	172	456	82	117	9	7	0	0.018	0.042	0
.	19.01.15-18.11.14-1-206573	31	1	1	0	0	0	0	0	0	0	0	NA	NA	NA	9	9	493	165	164	0	0	0	0	0	0	0	0	0
.	19.01.15-18.11.17-1-206574	33	1	1	0	0	0	0	0	0	0	0	NA	NA	NA	12	8	493	164	164	0	0	0	0	0	1	0	0	0.006
.	19.01.15-18.11.19-1-206575	87	3	3	0	0	0	646	2	2	0	0	NA	NA	NA	32	34	511	170	166	450	83	113	2	0	4	0.004	0	0.024
.	19.01.15-18.11.20-1-206577	65	3	3	1	0	1	304	1	1	0	0	NA	NA	NA	16	12	495	167	163	216	35	53	8	0	0	0.016	0	0
.	19.01.15-18.11.29-1-206587	180	30	30	12	0	9	675	28	28	0	0	NA	NA	NA	52	57	529	177	164	470	92	113	55	47	19	0.104	0.266	0.116
.	19.01.15-18.11.30-1-206588	204	17	17	5	0	2	680	16	16	0	0	NA	NA	NA	50	61	523	173	178	466	87	127	22	44	20	0.042	0.254	0.112
.	19.01.15-18.11.30-1-206591	86	3	3	0	0	0	642	2	2	0	0	NA	NA	NA	22	25	503	171	164	445	85	112	7	0	0	0.014	0	0
.	19.01.15-18.11.34-1-206592	116	12	12	2	0	2	646	11	11	0	0	NA	NA	NA	49	35	506	172	170	444	86	116	47	15	0	0.093	0.087	0
.	19.01.15-18.11.34-1-206593	90	10	10	2	0	2	646	9	9	0	0	NA	NA	NA	38	28	505	164	172	444	79	123	15	12	3	0.03	0.073	0.017
.	19.01.15-18.11.34-1-206594	120	6	6	1	0	1	650	5	5	0	0	NA	NA	NA	42	39	516	169	167	450	86	114	14	7	15	0.027	0.041	0.09
.	19.01.15-18.11.35-1-206595	88	6	6	2	0	1	650	5	5	0	0	NA	NA	NA	31	32	506	173	166	447	87	116	26	0	2	0.051	0	0.012
.	19.01.15-18.11.46-1-206606	173	19	19	5	0	5	659	18	18	0	0	NA	NA	NA	62	42	510	173	172	454	85	120	39	22	7	0.076	0.127	0.041
.	19.01.15-18.11.52-1-206607	31	1	1	1	0	1	0	0	0	0	0	NA	NA	NA	10	8	493	165	163	0	0	0	0	0	3	0	0	0.018
.	19.01.15-18.11.54-1-206608	119	8	8	4	0	3	657	6	6	0	0	NA	NA	NA	42	45	518	172	168	452	87	118	11	17	0	0.021	0.099	0
.	19.01.15-18.11.55-1-206609	125	7	7	4	0	3	652	6	6	0	0	NA	NA	NA	51	42	514	167	174	452	80	120	30	4	0	0.058	0.024	0
.	19.01.15-18.11.56-1-206610	121	14	14	4	0	3	657	12	12	0	0	NA	NA	NA	27	42	510	174	171	451	86	120	35	24	6	0.069	0.138	0.035
.	19.01.15-18.12.01-1-206611	212	17	17	4	0	4	689	15	15	0	0	NA	NA	NA	64	72	532	178	175	472	93	124	32	34	16	0.06	0.191	0.091
.	19.01.15-18.12.03-1-206612	207	32	32	8	0	5	669	29	29	0	0	NA	NA	NA	57	56	518	178	173	457	90	122	101	37	9	0.195	0.208	0.052
.	19.01.15-18.12.09-1-206613	186	12	12	5	0	2	675	11	11	0	0	NA	NA	NA	46	54	523	174	170	467	90	118	41	3	18	0.078	0.017	0.106
.	19.01.15-18.12.20-1-206636	121	6	6	2	0	1	642	3	3	0	0	NA	NA	NA	42	28	505	168	168	446	85	111	14	4	0	0.028	0.024	0
.	19.01.15-18.12.22-1-206643	172	28	28	10	0	6	669	26	26	0	0	NA	NA	NA	42	48	513	176	172	461	88	120	44	40	14	0.086	0.227	0.081
.	19.01.15-18.12.23-1-206646	32	1	1	0	0	0	0	0	0	0	0	NA	NA	NA	11	6	492	165	162	0	0	0	0	0	0	0	0	0
.	19.01.15-18.12.25-1-206648	35	1	1	0	0	0	0	0	0	0	0	NA	NA	NA	10	13	496	167	163	0	0	0	2	0	0	0.004	0	0
.	19.01.15-18.12.26-1-206650	123	17	17	4	0	2	660	15	15	0	0	NA	NA	NA	47	46	520	168	171	461	82	117	24	14	5	0.046	0.083	0.029
.	19.01.15-18.12.29-1-206658	29	1	1	0	0	0	0	0	0	0	0	NA	NA	NA	7	9	494	166	162	0	0	0	0	0	2	0	0	0.012
.	19.01.15-18.12.33-1-206661	95	5	5	1	0	1	644	4	4	0	0	NA	NA	NA	32	30	508	166	169	447	81	116	13	5	0	0.026	0.03	0
.	19.01.15-18.12.40-1-206666	62	4	4	3	0	2	643	3	3	0	0	NA	NA	NA	21	26	502	169	168	445	83	115	10	0	6	0.02	0	0.036
.	19.01.15-18.12.44-1-206670	65	3	3	1	0	1	626	2	2	0	0	NA	NA	NA	21	14	498	166	163	436	80	110	7	0	4	0.014	0	0.025
.	19.01.15-18.12.50-1-206671	94	11	11	3	0	2	647	10	10	0	0	NA	NA	NA	27	29	507	167	168	447	84	116	8	10	8	0.016	0.06	0.048
.	19.01.15-18.12.53-1-206672	153	14	14	3	0	0	654	11	11	0	0	NA	NA	NA	68	43	516	168	172	454	83	117	38	30	6	0.074	0.179	0.035
.	19.01.15-18.12.53-1-206673	139	19	19	4	0	3	670	14	14	0	0	NA	NA	NA	41	48	517	173	171	460	91	119	49	42	0	0.095	0.243	0
.	19.01.15-18.12.55-1-206674	152	13	13	1	0	0	667	12	12	0	0	NA	NA	NA	56	51	512	178	174	454	92	121	27	21	12	0.053	0.118	0.069
.	19.01.15-18.12.58-1-206675	62	2	2	0	0	0	252	1	1	0	0	NA	NA	NA	23	21	499	167	168	179	32	41	5	0	0	0.01	0	0
.	19.01.15-18.13.02-1-206676	57	2	2	1	0	1	637	1	1	0	0	NA	NA	NA	20	17	503	165	162	448	80	109	7	3	0	0.014	0.018	0
.	19.01.15-18.13.03-1-206677	201	27	27	8	0	6	694	23	23	0	0	NA	NA	NA	55	79	534	177	181	476	93	125	79	31	9	0.148	0.175	0.05
.	19.01.15-18.13.09-1-206678	35	1	1	0	0	0	0	0	0	0	0	NA	NA	NA	12	11	499	163	162	0	0	0	0	0	0	0	0	0
.	19.01.15-18.13.12-1-206679	232	21	21	6	0	6	688	17	17	0	0	NA	NA	NA	78	74	528	179	180	467	95	126	22	49	9	0.042	0.274	0.05
.	19.01.15-18.13.13-1-206680	118	13	13	3	0	3	657	11	11	0	0	NA	NA	NA	34	40	513	170	170	455	85	117	2	32	7	0.004	0.188	0.041
.	19.01.15-18.13.14-1-206681	64	4	4	0	0	0	251	3	3	0	0	NA	NA	NA	21	15	497	167	164	181	33	37	8	0	0	0.016	0	0
.	19.01.15-18.13.23-1-206701	157	7	7	3	0	0	655	5	5	0	0	NA	NA	NA	66	43	518	167	171	455	83	117	20	2	1	0.039	0.012	0.006
.	19.01.15-18.13.28-1-206709	157	12	12	2	0	1	653	10	10	0	0	NA	NA	NA	44	41	513	171	170	451	85	117	31	6	15	0.06	0.035	0.088
.	19.01.15-18.13.32-1-206713	148	7	7	2	0	1	659	6	6	0	0	NA	NA	NA	65	44	512	177	168	453	91	115	12	13	2	0.023	0.073	0.012
.	19.01.15-18.13.34-1-206714	60	2	2	1	0	1	636	1	1	0	0	NA	NA	NA	26	20	500	167	166	439	83	114	3	2	0	0.006	0.012	0
.	19.01.15-18.13.39-1-206719	33	1	1	0	0	0	0	0	0	0	0	NA	NA	NA	8	11	494	168	162	0	0	0	0	0	1	0	0	0.006
.	19.01.15-18.13.41-1-206720	204	32	32	9	0	7	674	30	30	0	0	NA	NA	NA	69	63	527	174	175	463	87	124	65	36	16	0.123	0.207	0.091
.	19.01.15-18.13.42-1-206721	120	9	9	0	0	0	659	8	8	0	0	NA	NA	NA	37	44	516	169	172	459	85	115	16	8	6	0.031	0.047	0.035
.	19.01.15-18.13.43-1-206725	119	16	16	5	0	5	657	14	14	0	0	NA	NA	NA	40	40	508	174	171	451	88	118	24	14	6	0.047	0.08	0.035
.	19.01.15-18.13.48-1-206729	85	4	4	0	0	0	641	2	2	0	0	NA	NA	NA	27	26	502	169	168	445	81	115	6	7	1	0.012	0.041	0.006
.	19.01.15-18.13.52-1-206730	210	20	20	8	0	5	684	15	15	0	0	NA	NA	NA	64	72	530	177	178	470	90	124	60	15	15	0.113	0.085	0.084
.	19.01.15-18.13.54-1-206731	59	2	2	0	0	0	630	1	1	0	0	NA	NA	NA	27	20	501	167	165	436	81	113	5	0	2	0.01	0	0.012
.	19.01.15-18.13.54-1-206732	150	17	17	5	0	2	664	15	15	0	0	NA	NA	NA	40	51	519	174	171	460	88	116	64	7	6	0.123	0.04	0.035
.	19.01.15-18.14.00-1-206733	122	5	5	1	0	1	641	4	4	0	0	NA	NA	NA	34	34	503	171	173	439	84	118	6	1	1	0.012	0.006	0.006
.	19.01.15-18.14.04-1-206734	37	1	1	0	0	0	0	0	0	0	0	NA	NA	NA	10	6	492	163	164	0	0	0	1	0	0	0.002	0	0
.	19.01.15-18.14.05-1-206735	182	20	20	5	0	4	653	16	16	0	0	NA	NA	NA	61	49	519	172	171	452	83	118	58	24	1	0.112	0.14	0.006
.	19.01.15-18.14.07-1-206736	63	2	2	0	0	0	645	1	1	0	0	NA	NA	NA	29	33	509	168	169	449	83	113	7	0	0	0.014	0	0
.	19.01.15-18.14.08-1-206737	151	13	13	8	0	7	674	11	11	0	0	NA	NA	NA	44	54	523	173	171	467	87	120	42	9	15	0.08	0.052	0.088
.	19.01.15-18.14.15-1-206753	116	8	8	3	0	3	647	7	7	0	0	NA	NA	NA	44	30	507	169	167	453	81	113	25	4	9	0.049	0.024	0.054
.	19.01.15-18.14.17-1-206754	89	6	6	3	0	2	642	5	5	0	0	NA	NA	NA	28	25	506	165	167	446	82	114	13	7	0	0.026	0.042	0
.	19.01.15-18.14.23-1-206759	118	21	21	5	0	3	658	17	17	0	0	NA	NA	NA	43	47	519	170	171	457	85	116	23	21	12	0.044	0.124	0.07
.	19.01.15-18.14.29-1-206771	91	4	4	2	0	0	635	3	3	0	0	NA	NA	NA	40	29	505	170	167	441	82	112	2	13	0	0.004	0.076	0
.	19.01.15-18.14.33-1-206773	172	33	33	11	0	8	667	30	30	0	0	NA	NA	NA	42	46	517	168	174	463	84	120	74	46	9	0.143	0.274	0.052
.	19.01.15-18.14.36-1-206774	92	4	4	2	0	1	644	3	3	0	0	NA	NA	NA	29	24	502	166	169	446	83	115	5	3	6	0.01	0.018	0.036
.	19.01.15-18.14.36-1-206776	66	6	6	4	0	3	640	5	5	0	0	NA	NA	NA	20	22	501	170	164	443	84	113	16	0	6	0.032	0	0.037
.	19.01.15-18.14.37-1-206778	152	10	10	5	0	2	657	7	7	0	0	NA	NA	NA	52	41	512	171	171	451	88	118	49	4	5	0.096	0.023	0.029
.	19.01.15-18.14.38-1-206780	147	10	10	0	0	0	663	9	9	0	0	NA	NA	NA	47	55	529	166	173	462	83	118	25	0	3	0.047	0	0.017
.	19.01.15-18.14.39-1-206781	407	21	21	6	0	4	709	19	19	0	0	NA	NA	NA	115	94	544	182	181	486	98	125	32	29	33	0.059	0.159	0.182
.	19.01.15-18.14.52-1-206788	86	3	3	0	0	0	635	2	2	0	0	NA	NA	NA	23	25	500	168	170	443	82	110	1	6	0	0.002	0.036	0
.	19.01.15-18.14.52-1-206789	148	12	12	4	0	3	649	10	10	0	0	NA	NA	NA	42	38	516	166	169	451	81	117	28	7	10	0.054	0.042	0.059
.	19.01.15-18.14.55-1-206790	121	15	15	1	0	1	654	14	14	0	0	NA	NA	NA	38	36	513	171	165	456	87	111	34	12	1	0.066	0.07	0.006
.	19.01.15-18.15.00-1-206791	210	38	38	14	0	10	658	35	35	0	0	NA	NA	NA	66	44	512	173	172	453	87	118	93	32	31	0.182	0.185	0.18
.	19.01.15-18.15.06-1-206792	58	2	2	0	0	0	0	1	1	0	0	NA	NA	NA	26	25	502	168	168	0	0	0	4	0	0	0.008	0	0
.	19.01.15-18.15.07-1-206793	60	2	2	0	0	0	639	1	1	0	0	NA	NA	NA	27	26	504	168	167	444	81	114	4	0	0	0.008	0	0
.	19.01.15-18.15.07-1-206794	148	23	23	4	0	4	641	22	22	0	0	NA	NA	NA	52	34	509	167	171	446	81	114	53	16	7	0.104	0.096	0.041
.	19.01.15-18.15.10-1-206795	177	20	20	5	0	4	663	19	19	0	0	NA	NA	NA	52	53	514	174	178	449	90	124	57	25	12	0.111	0.144	0.067
.	19.01.15-18.15.21-1-206814	37	1	1	0	0	0	0	0	0	0	0	NA	NA	NA	14	11	494	166	164	0	0	0	0	0	1	0	0	0.006
.	19.01.15-18.15.30-1-206823	153	13	13	2	0	2	667	9	9	0	0	NA	NA	NA	52	51	524	171	169	462	90	115	24	13	6	0.046	0.076	0.036
.	19.01.15-18.15.30-1-206824	146	11	11	4	0	2	658	9	9	0	0	NA	NA	NA	44	45	514	173	171	455	86	117	26	5	10	0.051	0.029	0.058
.	19.01.15-18.15.30-1-206825	115	6	6	2	0	2	665	5	5	0	0	NA	NA	NA	35	49	514	177	171	457	88	120	20	3	0	0.039	0.017	0
.	19.01.15-18.15.33-1-206827	120	20	20	4	0	3	647	18	18	0	0	NA	NA	NA	24	35	505	172	171	444	85	118	25	20	1	0.05	0.116	0.006
.	19.01.15-18.15.40-1-206832	60	3	3	2	0	2	643	2	2	0	0	NA	NA	NA	19	22	502	169	164	445	86	112	14	0	0	0.028	0	0
.	19.01.15-18.15.53-1-206839	176	11	11	6	0	5	659	9	9	0	0	NA	NA	NA	51	49	516	174	172	448	91	120	27	10	7	0.052	0.057	0.041
.	19.01.15-18.16.00-1-206842	91	7	7	2	0	1	638	6	6	0	0	NA	NA	NA	34	25	503	166	169	441	81	116	15	9	5	0.03	0.054	0.03
.	19.01.15-18.16.04-1-206843	110	6	6	5	0	3	640	5	5	0	0	NA	NA	NA	54	39	510	168	174	441	81	118	16	4	4	0.031	0.024	0.023
.	19.01.15-18.16.10-1-206844	151	11	11	1	0	0	654	8	8	0	0	NA	NA	NA	59	39	514	164	174	452	80	122	21	8	2	0.041	0.049	0.011
.	19.01.15-18.16.10-1-206845	33	1	1	0	0	0	0	0	0	0	0	NA	NA	NA	6	9	495	164	163	0	0	0	0	2	0	0	0.012	0
.	19.01.15-18.16.13-1-206846	62	3	3	0	0	0	637	2	2	0	0	NA	NA	NA	29	16	497	167	165	440	83	114	7	4	0	0.014	0.024	0
.	19.01.15-18.16.13-1-206856	58	2	2	0	0	0	353	0	0	0	0	NA	NA	NA	20	15	500	165	163	247	42	64	1	0	0	0.002	0	0
.	19.01.15-18.16.14-1-206863	35	1	1	0	0	0	0	0	0	0	0	NA	NA	NA	9	5	491	164	163	0	0	0	1	0	0	0.002	0	0
.	19.01.15-18.16.17-1-206864	89	6	6	3	0	2	643	4	4	0	0	NA	NA	NA	34	25	506	167	165	451	81	111	11	10	7	0.022	0.06	0.042
.	19.01.15-18.16.21-1-206867	266	31	31	8	0	3	695	27	27	0	0	NA	NA	NA	85	88	534	178	189	468	94	133	85	40	21	0.159	0.225	0.111
.	19.01.15-18.16.25-1-206872	209	32	32	13	0	10	672	31	31	0	0	NA	NA	NA	67	60	526	175	172	465	89	118	55	62	22	0.105	0.354	0.128
.	19.01.15-18.16.25-1-206874	62	2	2	0	0	0	151	1	1	0	0	NA	NA	NA	24	16	501	164	164	109	21	21	4	0	0	0.008	0	0
.	19.01.15-18.16.26-1-206875	62	3	3	2	0	2	638	2	2	0	0	NA	NA	NA	29	24	505	168	164	445	81	112	9	0	1	0.018	0	0.006
.	19.01.15-18.16.27-1-206877	59	2	2	0	0	0	300	1	1	0	0	NA	NA	NA	10	21	499	167	168	214	39	47	0	2	3	0	0.012	0.018
.	19.01.15-18.16.28-1-206880	94	8	8	1	0	1	648	7	7	0	0	NA	NA	NA	32	37	511	171	168	449	84	115	15	9	6	0.029	0.053	0.036
.	19.01.15-18.16.34-1-206887	65	5	5	2	0	2	656	3	3	0	0	NA	NA	NA	20	35	512	169	167	456	85	115	8	7	2	0.016	0.041	0.012
.	19.01.15-18.16.35-1-206888	36	1	1	1	0	1	0	0	0	0	0	NA	NA	NA	9	9	494	165	163	0	0	0	7	0	0	0.014	0	0
.	19.01.15-18.16.38-1-206892	124	9	9	2	0	1	648	8	8	0	0	NA	NA	NA	29	32	506	171	168	446	85	117	10	15	0	0.02	0.088	0
.	19.01.15-18.16.40-1-206894	239	15	15	2	0	2	676	13	13	0	0	NA	NA	NA	70	68	529	175	177	468	87	121	20	18	7	0.038	0.103	0.04
.	19.01.15-18.16.41-1-206895	184	33	33	10	0	8	664	27	27	0	0	NA	NA	NA	61	54	522	173	172	463	86	115	55	54	19	0.105	0.312	0.11
.	19.01.15-18.16.42-1-206896	138	29	29	6	0	4	651	26	26	0	0	NA	NA	NA	39	42	519	170	166	457	82	112	69	26	16	0.133	0.153	0.096
.	19.01.15-18.16.50-1-206900	30	1	1	0	0	0	0	0	0	0	0	NA	NA	NA	4	4	490	163	164	0	0	0	0	0	0	0	0	0
.	19.01.15-18.16.52-1-206901	121	14	14	1	0	1	665	11	11	0	0	NA	NA	NA	46	54	527	171	169	466	84	115	35	24	5	0.066	0.14	0.03
.	19.01.15-18.16.54-1-206902	92	5	5	1	0	1	639	4	4	0	0	NA	NA	NA	35	30	505	170	168	440	83	116	12	4	0	0.024	0.024	0
.	19.01.15-18.17.02-1-206903	93	5	5	1	0	1	633	4	4	0	0	NA	NA	NA	33	19	501	164	167	440	77	116	11	4	0	0.022	0.024	0
.	19.01.15-18.17.11-1-206905	36	1	1	0	0	0	0	0	0	0	0	NA	NA	NA	17	10	495	163	165	0	0	0	0	0	0	0	0	0
.	19.01.15-18.17.14-1-206906	145	7	7	1	0	1	634	6	6	0	0	NA	NA	NA	45	19	499	166	167	440	82	112	25	9	3	0.05	0.054	0.018
.	19.01.15-18.17.15-1-206923	88	7	7	1	0	0	650	6	6	0	0	NA	NA	NA	39	37	514	169	167	452	84	114	7	13	1	0.014	0.077	0.006
.	19.01.15-18.17.17-1-206924	122	6	6	1	0	1	659	5	5	0	0	NA	NA	NA	48	42	517	171	167	461	84	114	17	3	0	0.033	0.018	0
.	19.01.15-18.17.19-1-206925	124	37	37	9	0	5	657	35	35	0	0	NA	NA	NA	43	51	516	180	168	452	89	116	86	15	14	0.167	0.083	0.083
.	19.01.15-18.17.22-1-206928	98	5	5	0	0	0	640	4	4	0	0	NA	NA	NA	39	30	509	166	168	445	82	113	7	4	5	0.014	0.024	0.03
.	19.01.15-18.17.27-1-206935	61	2	2	0	0	0	633	1	1	0	0	NA	NA	NA	32	22	499	166	170	440	78	115	6	0	0	0.012	0	0
.	19.01.15-18.17.34-1-206940	64	3	3	1	0	1	642	2	2	0	0	NA	NA	NA	18	25	505	168	165	447	83	112	6	7	0	0.012	0.042	0
.	19.01.15-18.17.34-1-206941	122	12	12	1	0	1	636	10	10	0	0	NA	NA	NA	36	30	506	166	171	443	77	116	18	14	0	0.036	0.084	0
.	19.01.15-18.17.35-1-206942	96	8	8	4	0	3	645	7	7	0	0	NA	NA	NA	35	33	506	171	169	442	85	118	12	11	3	0.024	0.064	0.018
.	19.01.15-18.17.36-1-206945	62	2	2	1	0	0	636	1	1	0	0	NA	NA	NA	22	20	498	167	168	438	83	115	11	0	0	0.022	0	0
.	19.01.15-18.17.37-1-206946	145	10	10	4	0	3	678	7	7	0	0	NA	NA	NA	48	61	534	168	172	479	84	115	29	12	9	0.054	0.071	0.052
.	19.01.15-18.17.39-1-206949	87	4	4	0	0	0	636	3	3	0	0	NA	NA	NA	39	23	504	167	165	439	83	114	6	4	0	0.012	0.024	0
.	19.01.15-18.17.46-1-206953	209	49	49	10	0	5	698	43	43	0	0	NA	NA	NA	52	85	543	173	182	482	87	129	125	36	33	0.23	0.208	0.181
.	19.01.15-18.17.52-1-206957	60	3	3	0	0	0	648	1	1	0	0	NA	NA	NA	21	30	503	173	167	446	86	116	7	1	0	0.014	0.006	0
.	19.01.15-18.17.56-1-206958	64	3	3	1	0	1	295	2	2	0	0	NA	NA	NA	23	12	493	164	168	200	36	59	3	0	0	0.006	0	0
.	19.01.15-18.18.04-1-206959	119	12	12	3	0	2	659	9	9	0	0	NA	NA	NA	47	50	518	173	172	457	84	118	31	3	9	0.06	0.017	0.052
.	19.01.15-18.18.06-1-206960	31	1	1	1	0	1	0	0	0	0	0	NA	NA	NA	2	8	492	165	164	0	0	0	3	0	0	0.006	0	0
.	19.01.15-18.18.06-1-206961	69	3	3	2	0	0	638	1	1	0	0	NA	NA	NA	37	26	507	165	167	446	78	114	16	0	0	0.032	0	0
.	19.01.15-18.18.08-1-206962	30	1	1	0	0	0	0	0	0	0	0	NA	NA	NA	12	8	492	163	166	0	0	0	0	0	0	0	0	0
.	19.01.15-18.18.11-1-206963	59	2	2	0	0	0	637	1	1	0	0	NA	NA	NA	25	24	505	165	167	441	81	115	0	12	0	0	0.073	0
.	19.01.15-18.18.19-1-206981	67	6	6	2	0	2	646	5	5	0	0	NA	NA	NA	22	24	505	165	167	449	82	115	20	1	0	0.04	0.006	0
.	19.01.15-18.18.19-1-206982	220	17	17	7	0	5	690	16	16	0	0	NA	NA	NA	79	76	539	177	173	481	90	119	57	43	3	0.106	0.243	0.017
.	19.01.15-18.18.28-1-206993	66	3	3	1	0	0	638	2	2	0	0	NA	NA	NA	23	23	501	168	167	440	83	115	9	0	0	0.018	0	0
.	19.01.15-18.18.30-1-206998	153	12	12	2	0	2	664	10	10	0	0	NA	NA	NA	49	50	525	168	170	465	82	117	13	23	11	0.025	0.137	0.065
.	19.01.15-18.18.37-1-207004	96	7	7	1	0	1	644	5	5	0	0	NA	NA	NA	31	31	502	171	171	443	84	117	2	10	10	0.004	0.058	0.058
.	19.01.15-18.18.37-1-207006	65	2	2	1	0	1	627	1	1	0	0	NA	NA	NA	34	17	498	167	165	434	82	111	1	0	3	0.002	0	0.018
.	19.01.15-18.18.40-1-207009	65	3	3	0	0	0	648	2	2	0	0	NA	NA	NA	31	35	507	171	170	447	84	117	6	2	0	0.012	0.012	0
.	19.01.15-18.18.51-1-207013	119	18	18	6	0	5	652	14	14	0	0	NA	NA	NA	47	41	513	173	168	448	88	116	53	25	2	0.103	0.145	0.012
.	19.01.15-18.18.59-1-207014	62	2	2	0	0	0	640	1	1	0	0	NA	NA	NA	29	24	502	169	166	443	83	114	10	0	0	0.02	0	0
.	19.01.15-18.19.03-1-207015	168	22	22	4	0	4	669	20	20	0	0	NA	NA	NA	36	59	525	172	175	466	82	121	33	39	19	0.063	0.227	0.109
.	19.01.15-18.19.07-1-207016	34	1	1	0	0	0	0	0	0	0	0	NA	NA	NA	10	14	494	169	164	0	0	0	1	0	0	0.002	0	0
.	19.01.15-18.19.10-1-207017	60	2	2	1	0	1	343	1	1	0	0	NA	NA	NA	21	17	498	168	164	230	50	63	1	3	0	0.002	0.018	0
.	19.01.15-18.19.10-1-207018	116	6	6	2	0	2	637	5	5	0	0	NA	NA	NA	32	27	506	169	165	444	82	111	12	3	4	0.024	0.018	0.024
.	19.01.15-18.19.12-1-207019	64	2	2	1	0	1	648	1	1	0	0	NA	NA	NA	32	32	504	169	172	447	84	117	6	0	1	0.012	0	0.006
.	19.01.15-18.19.13-1-207020	117	9	9	4	0	2	649	7	7	0	0	NA	NA	NA	35	37	504	169	177	443	82	124	25	8	2	0.05	0.047	0.011
.	19.01.15-18.19.14-1-207036	118	17	17	6	0	4	668	12	12	0	0	NA	NA	NA	38	55	525	173	170	462	88	118	65	12	4	0.124	0.069	0.024
.	19.01.15-18.19.15-1-207037	86	4	4	0	0	0	638	3	3	0	0	NA	NA	NA	17	22	504	165	166	446	81	111	9	0	2	0.018	0	0.012
.	19.01.15-18.19.20-1-207039	143	20	20	9	0	6	666	15	15	0	0	NA	NA	NA	34	47	515	169	176	458	85	123	48	4	11	0.093	0.024	0.062
.	19.01.15-18.19.27-1-207048	119	9	9	1	0	0	653	7	7	0	0	NA	NA	NA	43	39	509	171	172	447	86	120	29	22	6	0.057	0.129	0.035
.	19.01.15-18.19.29-1-207050	151	22	22	5	0	5	658	19	19	0	0	NA	NA	NA	47	39	507	172	173	448	87	123	32	25	5	0.063	0.145	0.029
.	19.01.15-18.19.31-1-207053	101	9	9	3	0	3	656	7	7	0	0	NA	NA	NA	38	42	513	175	167	456	89	111	29	7	0	0.057	0.04	0
.	19.01.15-18.19.32-1-207054	201	18	18	5	0	4	671	15	15	0	0	NA	NA	NA	55	50	515	178	170	456	95	120	51	10	14	0.099	0.056	0.082
.	19.01.15-18.19.35-1-207056	97	10	10	1	0	1	638	8	8	0	0	NA	NA	NA	29	28	502	169	170	439	81	118	17	6	1	0.034	0.036	0.006
.	19.01.15-18.19.52-1-207068	120	4	4	2	0	1	641	3	3	0	0	NA	NA	NA	34	25	502	170	166	444	86	111	13	0	1	0.026	0	0.006
.	19.01.15-18.19.53-1-207069	147	12	12	5	0	3	666	10	10	0	0	NA	NA	NA	48	53	520	174	172	460	89	117	21	21	10	0.04	0.121	0.058
.	19.01.15-18.19.58-1-207070	153	6	6	4	0	2	669	4	4	0	0	NA	NA	NA	62	54	519	174	174	457	89	123	16	15	2	0.031	0.086	0.011
.	19.01.15-18.19.58-1-207071	65	2	2	1	0	1	401	1	1	0	0	NA	NA	NA	17	20	502	166	165	282	52	67	6	0	0	0.012	0	0
.	19.01.15-18.20.02-1-207076	204	17	17	4	0	4	663	15	15	0	0	NA	NA	NA	59	51	521	168	175	457	84	122	27	31	3	0.052	0.185	0.017
.	19.01.15-18.20.04-1-207077	175	12	12	5	0	4	670	11	11	0	0	NA	NA	NA	54	61	525	174	175	463	86	121	38	38	0	0.072	0.218	0
.	19.01.15-18.20.04-1-207078	35	1	1	0	0	0	0	0	0	0	0	NA	NA	NA	7	7	494	164	162	0	0	0	2	0	0	0.004	0	0
.	19.01.15-18.20.07-1-207079	61	2	2	0	0	0	152	1	1	0	0	NA	NA	NA	17	16	499	165	165	110	19	23	2	1	0	0.004	0.006	0
.	19.01.15-18.20.09-1-207080	213	24	24	7	0	5	678	23	23	0	0	NA	NA	NA	54	61	528	173	173	469	89	120	59	16	0	0.112	0.092	0
.	19.01.15-18.20.09-1-207081	120	11	11	1	0	0	642	9	9	0	0	NA	NA	NA	46	36	508	173	168	444	84	114	15	14	0	0.03	0.081	0
.	19.01.15-18.20.11-1-207082	62	2	2	0	0	0	639	1	1	0	0	NA	NA	NA	27	23	498	167	171	436	84	119	6	0	0	0.012	0	0
.	19.01.15-18.20.17-1-207102	91	5	5	2	0	1	658	4	4	0	0	NA	NA	NA	39	41	512	174	168	456	88	114	13	6	6	0.025	0.034	0.036
.	19.01.15-18.20.20-1-207104	121	9	9	4	0	2	665	8	8	0	0	NA	NA	NA	32	45	522	168	168	468	82	115	28	12	10	0.054	0.071	0.06
.	19.01.15-18.20.26-1-207111	86	4	4	1	0	1	643	3	3	0	0	NA	NA	NA	27	29	505	169	168	443	84	116	1	5	5	0.002	0.03	0.03
.	19.01.15-18.20.31-1-207117	119	4	4	1	0	1	657	3	3	0	0	NA	NA	NA	38	43	514	174	168	453	88	116	6	4	0	0.012	0.023	0
.	19.01.15-18.20.35-1-207122	87	4	4	1	0	1	640	3	3	0	0	NA	NA	NA	29	25	501	168	169	444	83	113	2	0	9	0.004	0	0.053
.	19.01.15-18.20.36-1-207124	110	12	12	3	0	3	647	11	11	0	0	NA	NA	NA	33	32	509	169	167	448	84	115	14	6	27	0.028	0.036	0.162
.	19.01.15-18.20.37-1-207126	32	1	1	0	0	0	0	0	0	0	0	NA	NA	NA	10	5	489	165	164	0	0	0	0	1	0	0	0.006	0
.	19.01.15-18.20.37-1-207127	35	1	1	0	0	0	0	0	0	0	0	NA	NA	NA	6	10	493	166	164	0	0	0	2	0	0	0.004	0	0
.	19.01.15-18.20.39-1-207130	122	5	5	0	0	0	661	4	4	0	0	NA	NA	NA	37	41	510	175	169	453	90	118	7	3	0	0.014	0.017	0
.	19.01.15-18.20.40-1-207131	87	4	4	0	0	0	641	3	3	0	0	NA	NA	NA	27	28	502	168	171	439	83	119	6	3	0	0.012	0.018	0
.	19.01.15-18.20.43-1-207135	156	24	24	6	0	6	662	23	23	0	0	NA	NA	NA	42	46	515	172	172	461	84	117	67	35	13	0.13	0.203	0.076
.	19.01.15-18.20.48-1-207136	120	7	7	0	0	0	646	6	6	0	0	NA	NA	NA	44	29	509	169	164	450	85	111	10	2	5	0.02	0.012	0.03
.	19.01.15-18.20.50-1-207137	88	3	3	0	0	0	633	2	2	0	0	NA	NA	NA	31	26	507	168	164	442	82	109	3	0	3	0.006	0	0.018
.	19.01.15-18.20.52-1-207138	181	16	16	5	0	4	662	15	15	0	0	NA	NA	NA	75	46	517	171	171	455	89	118	35	11	25	0.068	0.064	0.146
.	19.01.15-18.20.57-1-207140	118	8	8	3	0	3	646	7	7	0	0	NA	NA	NA	40	28	501	172	168	442	88	116	21	5	0	0.042	0.029	0
.	19.01.15-18.20.57-1-207141	39	1	1	1	0	1	0	0	0	0	0	NA	NA	NA	12	8	493	164	164	0	0	0	0	3	0	0	0.018	0
.	19.01.15-18.21.00-1-207143	66	3	3	0	0	0	643	1	1	0	0	NA	NA	NA	17	24	505	166	166	448	82	113	1	4	1	0.002	0.024	0.006
.	19.01.15-18.21.00-1-207144	148	7	7	3	0	3	683	6	6	0	0	NA	NA	NA	44	61	522	179	173	468	96	119	18	0	3	0.034	0	0.017
.	19.01.15-18.21.01-1-207145	146	13	13	1	0	0	661	11	11	0	0	NA	NA	NA	50	43	516	173	167	456	89	116	24	14	1	0.047	0.081	0.006
.	19.01.15-18.21.07-1-207146	117	16	16	2	0	2	637	15	15	0	0	NA	NA	NA	41	37	509	172	169	440	83	114	27	14	7	0.053	0.081	0.041
.	19.01.15-18.21.13-1-207147	262	27	27	10	0	5	687	25	25	0	0	NA	NA	NA	93	84	528	185	184	466	92	129	77	30	20	0.146	0.162	0.109
.	19.01.15-18.21.16-1-207163	142	51	51	20	0	17	651	50	50	0	0	NA	NA	NA	35	41	511	174	169	449	86	116	109	51	27	0.213	0.293	0.16
.	19.01.15-18.21.21-1-207166	147	8	8	2	0	1	683	6	6	0	0	NA	NA	NA	38	63	527	174	175	470	90	123	15	5	8	0.028	0.029	0.046
.	19.01.15-18.21.24-1-207170	59	3	3	1	0	1	633	2	2	0	0	NA	NA	NA	32	22	503	165	167	439	81	113	1	1	2	0.002	0.006	0.012
.	19.01.15-18.21.25-1-207173	180	36	36	15	0	9	668	33	33	0	0	NA	NA	NA	64	48	517	169	175	459	86	123	95	44	18	0.184	0.26	0.103
.	19.01.15-18.21.32-1-207179	91	6	6	1	0	1	639	5	5	0	0	NA	NA	NA	30	28	509	166	166	448	80	111	5	10	7	0.01	0.06	0.042
.	19.01.15-18.21.32-1-207180	37	1	1	0	0	0	0	0	0	0	0	NA	NA	NA	15	13	493	169	164	0	0	0	2	0	0	0.004	0	0
.	19.01.15-18.21.35-1-207181	263	51	51	12	0	8	711	47	47	0	0	NA	NA	NA	89	98	540	188	183	480	100	131	131	71	8	0.243	0.378	0.044
.	19.01.15-18.21.38-1-207185	57	2	2	1	0	1	642	1	1	0	0	NA	NA	NA	14	19	502	165	165	446	83	113	9	0	0	0.018	0	0
.	19.01.15-18.21.39-1-207187	88	6	6	0	0	0	635	5	5	0	0	NA	NA	NA	26	16	501	165	163	444	80	111	15	1	7	0.03	0.006	0.043
.	19.01.15-18.21.44-1-207191	95	14	14	4	0	3	639	12	12	0	0	NA	NA	NA	35	31	506	170	168	441	84	114	22	13	2	0.043	0.076	0.012
.	19.01.15-18.21.52-1-207195	85	5	5	0	0	0	644	4	4	0	0	NA	NA	NA	33	27	500	168	172	437	84	123	10	7	6	0.02	0.042	0.035
.	19.01.15-18.22.02-1-207196	125	17	17	3	0	3	643	12	12	0	0	NA	NA	NA	42	35	507	170	171	446	81	116	35	14	11	0.069	0.082	0.064
.	19.01.15-18.22.03-1-207197	120	6	6	2	0	1	660	5	5	0	0	NA	NA	NA	37	40	514	167	172	456	83	121	34	3	0	0.066	0.018	0
.	19.01.15-18.22.13-1-207199	118	5	5	0	0	0	642	3	3	0	0	NA	NA	NA	36	27	504	171	165	446	83	113	11	0	0	0.022	0	0
.	19.01.15-18.22.13-1-207206	149	10	10	3	0	2	665	8	8	0	0	NA	NA	NA	52	51	527	170	167	468	84	113	23	7	9	0.044	0.041	0.054
.	19.01.15-18.22.15-1-207217	262	15	15	5	0	4	693	13	13	0	0	NA	NA	NA	79	76	532	181	176	476	94	123	30	20	8	0.056	0.11	0.045
.	19.01.15-18.22.29-1-207236	91	3	3	2	0	2	632	1	1	0	0	NA	NA	NA	27	19	499	168	165	438	81	113	4	5	0	0.008	0.03	0
.	19.01.15-18.22.30-1-207238	173	21	21	5	0	4	664	20	20	0	0	NA	NA	NA	53	49	513	176	173	454	92	118	64	28	9	0.125	0.159	0.052
.	19.01.15-18.22.35-1-207244	201	26	26	8	0	5	692	22	22	0	0	NA	NA	NA	57	77	523	187	180	466	102	124	53	52	23	0.101	0.278	0.128
.	19.01.15-18.22.36-1-207247	94	7	7	1	0	1	640	5	5	0	0	NA	NA	NA	35	31	505	172	167	441	83	116	23	8	1	0.046	0.047	0.006
.	19.01.15-18.22.38-1-207249	179	31	31	11	0	8	677	29	29	0	0	NA	NA	NA	53	60	522	174	177	465	90	122	55	54	24	0.105	0.31	0.136
.	19.01.15-18.22.45-1-207254	63	3	3	1	0	1	635	2	2	0	0	NA	NA	NA	17	22	504	166	165	442	80	113	3	3	0	0.006	0.018	0
.	19.01.15-18.22.45-1-207255	114	4	4	0	0	0	655	3	3	0	0	NA	NA	NA	41	40	511	172	170	448	88	119	17	0	0	0.033	0	0
.	19.01.15-18.23.02-1-207256	63	2	2	1	0	1	348	1	1	0	0	NA	NA	NA	16	12	494	166	165	243	45	60	0	0	1	0	0	0.006
.	19.01.15-18.23.07-1-207257	33	1	1	0	0	0	0	0	0	0	0	NA	NA	NA	8	13	499	165	162	0	0	0	0	0	0	0	0	0
.	19.01.15-18.23.07-1-207258	237	31	31	9	0	6	675	24	24	0	0	NA	NA	NA	72	62	525	172	178	464	86	125	58	20	34	0.11	0.116	0.191
.	19.01.15-18.23.10-1-207259	92	9	9	2	0	2	647	7	7	0	0	NA	NA	NA	35	37	512	167	171	448	82	117	22	0	2	0.043	0	0.012
.	19.01.15-18.23.18-1-207275	31	1	1	1	0	1	0	0	0	0	0	NA	NA	NA	7	7	491	166	163	0	0	0	0	0	1	0	0	0.006
.	19.01.15-18.23.20-1-207278	211	24	24	12	0	11	688	20	20	0	0	NA	NA	NA	71	69	522	177	183	465	93	130	81	18	11	0.155	0.102	0.06
.	19.01.15-18.23.29-1-207290	63	2	2	0	0	0	99	1	1	0	0	NA	NA	NA	16	21	504	167	163	69	12	18	3	0	1	0.006	0	0.006
.	19.01.15-18.23.30-1-207291	186	16	16	2	0	2	661	13	13	0	0	NA	NA	NA	78	57	520	176	174	452	88	121	60	16	9	0.115	0.091	0.052
.	19.01.15-18.23.37-1-207295	182	17	17	6	0	4	680	16	16	0	0	NA	NA	NA	47	62	523	176	176	466	91	123	51	14	10	0.098	0.08	0.057
.	19.01.15-18.23.41-1-207298	91	6	6	2	0	2	649	5	5	0	0	NA	NA	NA	37	35	513	168	167	449	85	115	16	8	8	0.031	0.048	0.048
.	19.01.15-18.23.42-1-207299	186	14	14	4	0	3	671	13	13	0	0	NA	NA	NA	70	57	528	172	170	469	87	115	30	26	12	0.057	0.151	0.071
.	19.01.15-18.23.42-1-207300	59	2	2	0	0	0	645	1	1	0	0	NA	NA	NA	27	27	505	168	167	447	83	115	5	0	3	0.01	0	0.018
.	19.01.15-18.23.51-1-207305	90	5	5	1	0	1	638	4	4	0	0	NA	NA	NA	34	28	506	169	166	444	81	113	16	4	4	0.032	0.024	0.024
.	19.01.15-18.23.57-1-207308	192	29	29	8	0	5	671	28	28	0	0	NA	NA	NA	65	65	525	175	178	464	89	118	85	28	18	0.162	0.16	0.101
.	19.01.15-18.24.02-1-207309	131	15	15	3	0	3	656	14	14	0	0	NA	NA	NA	37	41	516	166	172	456	81	119	37	16	4	0.072	0.096	0.023
.	19.01.15-18.24.10-1-207310	144	38	38	9	0	6	654	32	32	0	0	NA	NA	NA	42	33	509	168	169	448	86	120	78	60	9	0.153	0.357	0.053
.	19.01.15-18.24.13-1-207326	62	2	2	1	0	1	640	1	1	0	0	NA	NA	NA	29	27	503	169	168	441	82	117	0	4	3	0	0.024	0.018
.	19.01.15-18.24.17-1-207327	115	17	17	7	0	3	650	15	15	0	0	NA	NA	NA	29	35	509	169	170	451	83	116	41	18	2	0.081	0.107	0.012
.	19.01.15-18.24.19-1-207328	144	7	7	3	0	1	670	5	5	0	0	NA	NA	NA	45	49	522	171	169	465	86	119	19	5	8	0.036	0.029	0.047
.	19.01.15-18.24.22-1-207332	144	12	12	3	0	2	664	11	11	0	0	NA	NA	NA	39	46	515	176	168	459	90	115	36	30	1	0.07	0.17	0.006
.	19.01.15-18.24.23-1-207334	125	7	7	2	0	2	657	6	6	0	0	NA	NA	NA	40	44	516	171	170	453	86	118	15	2	8	0.029	0.012	0.047
.	19.01.15-18.24.33-1-207343	90	6	6	4	0	4	648	5	5	0	0	NA	NA	NA	29	33	509	168	169	449	84	115	10	9	4	0.02	0.054	0.024
.	19.01.15-18.24.39-1-207352	30	1	1	0	0	0	0	0	0	0	0	NA	NA	NA	11	9	493	165	164	0	0	0	0	1	0	0	0.006	0
.	19.01.15-18.24.50-1-207358	208	22	22	6	0	6	667	20	20	0	0	NA	NA	NA	64	57	519	181	170	455	95	117	84	28	6	0.162	0.155	0.035
.	19.01.15-18.24.55-1-207359	35	1	1	0	0	0	0	0	0	0	0	NA	NA	NA	6	7	492	165	163	0	0	0	0	0	2	0	0	0.012
.	19.01.15-18.25.00-1-207360	91	7	7	1	0	1	650	6	6	0	0	NA	NA	NA	35	41	515	169	170	451	85	114	20	3	0	0.039	0.018	0
.	19.01.15-18.25.00-1-207361	145	6	6	3	0	3	657	5	5	0	0	NA	NA	NA	46	40	515	169	169	456	82	119	0	14	5	0	0.083	0.03
.	19.01.15-18.25.05-1-207362	60	2	2	1	0	1	455	1	1	0	0	NA	NA	NA	12	18	502	164	165	322	55	78	4	0	0	0.008	0	0
.	19.01.15-18.25.06-1-207363	123	11	11	2	0	1	642	10	10	0	0	NA	NA	NA	37	26	502	168	169	440	86	116	13	18	10	0.026	0.107	0.059
.	19.01.15-18.25.06-1-207364	187	35	35	10	0	5	664	30	30	0	0	NA	NA	NA	55	51	521	173	170	459	89	116	57	63	17	0.109	0.364	0.1
.	19.01.15-18.25.18-1-207380	179	40	40	7	0	4	658	36	36	0	0	NA	NA	NA	75	51	520	172	172	454	84	120	89	48	17	0.171	0.279	0.099
.	19.01.15-18.25.19-1-207381	203	52	52	15	0	13	674	49	49	0	0	NA	NA	NA	61	60	529	171	173	470	86	118	110	42	30	0.208	0.246	0.173
.	19.01.15-18.25.23-1-207386	67	4	4	1	0	1	636	3	3	0	0	NA	NA	NA	25	18	499	170	162	440	83	113	15	0	0	0.03	0	0
.	19.01.15-18.25.33-1-207395	146	9	9	4	0	2	663	8	8	0	0	NA	NA	NA	50	48	513	176	172	455	89	119	18	1	7	0.035	0.006	0.041
.	19.01.15-18.25.36-1-207397	121	8	8	2	0	1	656	6	6	0	0	NA	NA	NA	33	39	510	174	168	452	88	116	11	11	0	0.022	0.063	0
.	19.01.15-18.25.38-1-207400	97	3	3	1	0	0	655	2	2	0	0	NA	NA	NA	36	44	517	172	168	455	86	114	7	12	0	0.014	0.07	0
.	19.01.15-18.25.40-1-207402	110	14	14	2	0	1	643	11	11	0	0	NA	NA	NA	42	26	504	167	168	450	79	114	39	25	2	0.077	0.15	0.012
.	19.01.15-18.25.51-1-207406	60	3	3	0	0	0	641	2	2	0	0	NA	NA	NA	19	30	507	168	168	446	81	114	8	0	0	0.016	0	0
.	19.01.15-18.25.57-1-207411	95	6	6	1	0	1	645	5	5	0	0	NA	NA	NA	43	29	506	168	168	449	81	115	7	9	0	0.014	0.054	0
.	19.01.15-18.25.57-1-207412	116	9	9	0	0	0	657	7	7	0	0	NA	NA	NA	33	39	518	168	166	458	84	115	17	5	5	0.033	0.03	0.03
.	19.01.15-18.26.00-1-207414	60	2	2	1	0	1	204	1	1	0	0	NA	NA	NA	21	13	498	165	163	150	25	29	2	0	0	0.004	0	0
.	19.01.15-18.26.07-1-207415	188	13	13	5	0	4	688	11	11	0	0	NA	NA	NA	39	67	529	176	175	472	91	125	18	13	12	0.034	0.074	0.069
.	19.01.15-18.26.09-1-207416	156	17	17	3	0	2	655	14	14	0	0	NA	NA	NA	40	38	508	173	170	449	89	117	35	7	5	0.069	0.04	0.029
.	19.01.15-18.26.11-1-207417	89	3	3	1	0	1	639	2	2	0	0	NA	NA	NA	32	25	503	168	167	442	84	113	8	3	0	0.016	0.018	0
.	19.01.15-18.26.14-1-207433	240	24	24	9	0	8	682	22	22	0	0	NA	NA	NA	76	75	535	177	176	473	88	121	56	47	8	0.105	0.266	0.045
.	19.01.15-18.26.17-1-207434	41	1	1	0	0	0	0	0	0	0	0	NA	NA	NA	10	10	492	167	164	0	0	0	0	0	1	0	0	0.006
.	19.01.15-18.26.27-1-207443	84	3	3	0	0	0	643	2	2	0	0	NA	NA	NA	35	32	509	167	169	444	84	115	6	0	1	0.012	0	0.006
.	19.01.15-18.26.27-1-207444	145	16	16	4	0	3	659	13	13	0	0	NA	NA	NA	49	45	517	171	170	453	86	120	19	31	3	0.037	0.181	0.018
.	19.01.15-18.26.28-1-207447	62	4	4	2	0	2	648	2	2	0	0	NA	NA	NA	21	30	508	169	166	451	85	112	22	0	0	0.043	0	0
.	19.01.15-18.26.34-1-207450	202	65	65	26	0	18	663	63	63	0	0	NA	NA	NA	57	52	526	171	168	461	85	117	157	70	26	0.298	0.409	0.155
.	19.01.15-18.26.39-1-207459	63	2	2	3	0	2	632	1	1	0	0	NA	NA	NA	23	21	498	170	166	437	82	113	4	6	0	0.008	0.035	0
.	19.01.15-18.26.44-1-207463	152	10	10	5	0	4	659	7	7	0	0	NA	NA	NA	40	43	516	173	167	460	85	114	15	34	11	0.029	0.197	0.066
.	19.01.15-18.26.45-1-207464	149	8	8	5	0	4	668	7	7	0	0	NA	NA	NA	60	51	519	176	169	459	90	119	24	8	0	0.046	0.045	0
.	19.01.15-18.26.48-1-207465	118	6	6	2	0	2	652	4	4	0	0	NA	NA	NA	39	40	511	171	171	447	88	117	28	2	0	0.055	0.012	0
.	19.01.15-18.26.52-1-207466	59	3	3	0	0	0	445	2	2	0	0	NA	NA	NA	23	12	493	167	165	308	57	80	3	2	0	0.006	0.012	0
.	19.01.15-18.26.55-1-207467	149	12	12	5	0	1	674	10	10	0	0	NA	NA	NA	45	58	523	176	172	465	91	118	36	9	4	0.069	0.051	0.023
.	19.01.15-18.27.05-1-207468	120	8	8	2	0	2	636	5	5	0	0	NA	NA	NA	39	30	506	170	167	438	85	113	21	5	0	0.042	0.029	0
.	19.01.15-18.27.07-1-207469	89	4	4	2	0	0	644	3	3	0	0	NA	NA	NA	26	28	507	167	167	447	83	114	10	4	0	0.02	0.024	0
.	19.01.15-18.27.07-1-207470	66	5	5	0	0	0	635	4	4	0	0	NA	NA	NA	24	18	500	166	165	442	80	113	5	0	7	0.01	0	0.042
.	19.01.15-18.27.08-1-207471	55	2	2	0	0	0	98	1	1	0	0	NA	NA	NA	12	15	495	166	167	63	17	18	1	0	0	0.002	0	0
.	19.01.15-18.27.12-1-207473	319	43	43	13	0	11	704	40	40	0	0	NA	NA	NA	89	86	540	179	180	483	95	126	121	81	17	0.224	0.453	0.094
.	19.01.15-18.27.18-1-207490	150	11	11	4	0	3	670	10	10	0	0	NA	NA	NA	52	49	524	171	167	465	88	117	26	9	10	0.05	0.053	0.06
.	19.01.15-18.27.23-1-207495	92	6	6	0	0	0	648	5	5	0	0	NA	NA	NA	39	30	503	171	169	447	86	115	7	15	0	0.014	0.088	0
.	19.01.15-18.27.25-1-207499	197	10	10	2	0	1	673	9	9	0	0	NA	NA	NA	65	57	524	172	174	464	87	122	17	16	0	0.032	0.093	0
.	19.01.15-18.27.26-1-207500	145	13	13	3	0	1	663	12	12	0	0	NA	NA	NA	56	53	518	177	171	455	93	115	22	21	1	0.042	0.119	0.006
.	19.01.15-18.27.27-1-207502	127	9	9	2	0	2	647	7	7	0	0	NA	NA	NA	35	33	507	169	170	449	84	114	6	12	1	0.012	0.071	0.006
.	19.01.15-18.27.37-1-207509	182	12	12	2	0	2	673	11	11	0	0	NA	NA	NA	45	55	524	173	171	467	89	117	19	23	8	0.036	0.133	0.047
.	19.01.15-18.27.44-1-207515	153	14	14	4	0	2	676	12	12	0	0	NA	NA	NA	46	66	525	178	176	465	88	123	36	28	15	0.069	0.157	0.085
.	19.01.15-18.27.47-1-207516	179	8	8	5	0	2	658	7	7	0	0	NA	NA	NA	60	45	514	171	173	453	85	120	21	10	4	0.041	0.058	0.023
.	19.01.15-18.27.54-1-207520	93	7	7	2	0	2	642	6	6	0	0	NA	NA	NA	19	26	499	170	170	439	86	117	18	2	4	0.036	0.012	0.024
.	19.01.15-18.27.57-1-207521	84	4	4	3	0	3	646	3	3	0	0	NA	NA	NA	26	31	503	172	169	442	87	117	17	3	2	0.034	0.017	0.012
.	19.01.15-18.27.57-1-207522	30	1	1	0	0	0	0	0	0	0	0	NA	NA	NA	9	9	492	167	163	0	0	0	0	0	0	0	0	0
.	19.01.15-18.27.59-1-207523	35	1	1	0	0	0	0	0	0	0	0	NA	NA	NA	6	12	493	168	164	0	0	0	0	0	0	0	0	0
.	19.01.15-18.28.03-1-207524	175	22	22	7	0	4	662	19	19	0	0	NA	NA	NA	58	54	521	174	172	454	86	122	42	17	23	0.081	0.098	0.134
.	19.01.15-18.28.03-1-207525	185	10	10	1	0	1	660	8	8	0	0	NA	NA	NA	57	45	516	172	170	459	85	116	19	10	4	0.037	0.058	0.024
.	19.01.15-18.28.11-1-207526	144	38	38	15	0	7	661	34	34	0	0	NA	NA	NA	34	47	519	174	167	460	87	114	78	57	25	0.15	0.328	0.15
.	19.01.15-18.28.16-1-207544	207	20	20	4	0	2	686	17	17	0	0	NA	NA	NA	50	70	526	182	175	468	94	124	45	46	4	0.086	0.253	0.023
.	19.01.15-18.28.21-1-207547	65	2	2	1	0	1	449	1	1	0	0	NA	NA	NA	25	17	499	167	164	315	57	77	2	0	0	0.004	0	0
.	19.01.15-18.28.24-1-207551	62	2	2	1	0	0	645	1	1	0	0	NA	NA	NA	27	28	504	171	166	447	87	111	8	0	0	0.016	0	0
.	19.01.15-18.28.27-1-207557	179	41	41	11	0	8	665	38	38	0	0	NA	NA	NA	51	48	516	173	172	459	86	120	106	59	5	0.205	0.341	0.029
.	19.01.15-18.28.34-1-207562	120	12	12	0	0	0	658	11	11	0	0	NA	NA	NA	36	38	513	170	168	457	86	115	33	1	9	0.064	0.006	0.054
.	19.01.15-18.28.38-1-207570	181	32	32	8	0	7	663	29	29	0	0	NA	NA	NA	60	50	519	172	172	460	86	117	90	40	17	0.173	0.233	0.099
.	19.01.15-18.28.42-1-207572	32	1	1	0	0	0	0	0	0	0	0	NA	NA	NA	11	6	493	164	162	0	0	0	0	0	0	0	0	0
.	19.01.15-18.28.44-1-207576	141	7	7	2	0	2	663	6	6	0	0	NA	NA	NA	49	53	518	180	168	455	91	117	14	12	0	0.027	0.067	0
.	19.01.15-18.28.44-1-207577	119	5	5	2	0	1	650	4	4	0	0	NA	NA	NA	43	35	504	173	171	442	88	120	26	0	4	0.052	0	0.023
.	19.01.15-18.28.44-1-207578	61	2	2	0	0	0	50	1	1	0	0	NA	NA	NA	21	17	501	165	164	37	7	6	2	2	0	0.004	0.012	0
.	19.01.15-18.28.51-1-207579	96	7	7	2	0	2	649	6	6	0	0	NA	NA	NA	23	32	507	170	168	452	83	114	15	0	6	0.03	0	0.036
.	19.01.15-18.29.13-1-207580	149	7	7	2	0	1	666	6	6	0	0	NA	NA	NA	56	56	515	176	178	451	92	123	12	3	2	0.023	0.017	0.011
.	19.01.15-18.29.16-1-207596	116	5	5	2	0	1	648	4	4	0	0	NA	NA	NA	42	37	508	169	173	448	81	119	16	2	0	0.031	0.012	0
.	19.01.15-18.29.16-1-207597	89	4	4	1	0	0	654	3	3	0	0	NA	NA	NA	23	33	505	168	173	449	85	120	10	0	1	0.02	0	0.006
.	19.01.15-18.29.23-1-207602	85	6	6	2	0	2	645	4	4	0	0	NA	NA	NA	32	32	507	168	170	446	81	118	16	4	0	0.032	0.024	0
.	19.01.15-18.29.26-1-207606	84	6	6	1	0	1	644	4	4	0	0	NA	NA	NA	25	28	506	167	168	445	83	116	14	5	0	0.028	0.03	0
.	19.01.15-18.29.34-1-207612	122	7	7	1	0	1	658	5	5	0	0	NA	NA	NA	34	40	515	170	168	451	88	119	11	5	12	0.021	0.029	0.071
.	19.01.15-18.29.36-1-207614	176	34	34	12	0	9	666	31	31	0	0	NA	NA	NA	48	59	518	172	182	455	84	127	72	34	10	0.139	0.198	0.055
.	19.01.15-18.29.42-1-207619	114	4	4	1	0	1	651	2	2	0	0	NA	NA	NA	32	37	509	171	170	448	85	118	13	2	0	0.026	0.012	0
.	19.01.15-18.29.43-1-207620	181	25	25	6	0	4	681	22	22	0	0	NA	NA	NA	42	62	527	180	168	469	95	117	48	49	22	0.091	0.272	0.131
.	19.01.15-18.29.43-1-207624	115	13	13	3	0	3	649	12	12	0	0	NA	NA	NA	45	38	511	170	170	448	89	112	19	6	11	0.037	0.035	0.065
.	19.01.15-18.29.45-1-207626	182	18	18	6	0	4	669	16	16	0	0	NA	NA	NA	61	60	522	171	180	457	87	125	38	5	14	0.073	0.029	0.078
.	19.01.15-18.30.07-1-207634	188	32	32	14	0	10	674	27	27	0	0	NA	NA	NA	51	59	525	171	176	466	86	122	82	24	8	0.156	0.14	0.045
.	19.01.15-18.30.18-1-207654	265	28	28	9	0	6	698	26	26	0	0	NA	NA	NA	77	85	540	182	176	480	94	124	43	56	14	0.08	0.308	0.08
.	19.01.15-18.30.27-1-207663	91	5	5	2	0	2	647	3	3	0	0	NA	NA	NA	40	30	510	165	168	450	81	116	12	3	2	0.024	0.018	0.012
.	19.01.15-18.30.28-1-207665	92	6	6	2	0	2	652	5	5	0	0	NA	NA	NA	23	31	513	166	165	455	84	113	7	9	1	0.014	0.054	0.006
.	19.01.15-18.30.42-1-207680	177	15	15	4	0	3	657	11	11	0	0	NA	NA	NA	61	47	519	171	170	460	82	115	38	14	14	0.073	0.082	0.082
.	19.01.15-18.30.45-1-207681	33	1	1	0	0	0	0	0	0	0	0	NA	NA	NA	8	10	494	163	166	0	0	0	0	0	0	0	0	0
.	19.01.15-18.30.48-1-207682	35	1	1	0	0	0	0	0	0	0	0	NA	NA	NA	10	8	492	164	165	0	0	0	0	0	0	0	0	0
.	19.01.15-18.30.49-1-207683	85	3	3	2	0	2	641	2	2	0	0	NA	NA	NA	22	22	499	168	168	438	88	115	12	0	0	0.024	0	0
.	19.01.15-18.30.50-1-207684	96	5	5	1	0	0	667	4	4	0	0	NA	NA	NA	26	44	509	174	174	457	88	122	11	21	0	0.022	0.121	0
.	19.01.15-18.30.50-1-207685	120	9	9	5	0	3	653	8	8	0	0	NA	NA	NA	25	28	506	167	168	454	84	115	35	7	0	0.069	0.042	0
.	19.01.15-18.30.53-1-207686	118	8	8	1	0	1	649	6	6	0	0	NA	NA	NA	52	42	512	168	175	448	82	119	14	10	3	0.027	0.06	0.017
.	19.01.15-18.31.03-1-207689	125	11	11	2	0	1	657	10	10	0	0	NA	NA	NA	43	50	518	172	173	453	87	117	34	6	3	0.066	0.035	0.017
.	19.01.15-18.31.04-1-207690	156	16	16	4	0	4	674	15	15	0	0	NA	NA	NA	54	62	525	175	175	464	90	120	29	11	10	0.055	0.063	0.057
.	19.01.15-18.31.09-1-207711	90	5	5	1	0	1	655	4	4	0	0	NA	NA	NA	28	38	515	167	169	455	84	116	21	0	4	0.041	0	0.024
.	19.01.15-18.31.11-1-207732	91	9	9	1	0	1	640	8	8	0	0	NA	NA	NA	31	29	505	167	170	440	83	117	17	12	0	0.034	0.072	0
.	19.01.15-18.31.13-1-207733	176	30	30	11	0	9	665	26	26	0	0	NA	NA	NA	58	47	520	170	170	461	86	118	92	21	8	0.177	0.124	0.047
.	19.01.15-18.31.14-1-207749	91	4	4	0	0	0	639	3	3	0	0	NA	NA	NA	21	24	501	168	168	442	82	115	8	12	0	0.016	0.071	0
.	19.01.15-18.31.15-1-207750	88	5	5	2	0	2	644	4	4	0	0	NA	NA	NA	41	31	503	170	171	444	82	118	27	5	0	0.054	0.029	0
.	19.01.15-18.31.15-1-207751	123	4	4	1	0	1	655	2	2	0	0	NA	NA	NA	33	34	508	169	170	452	86	117	3	1	1	0.006	0.006	0.006
.	19.01.15-18.31.28-1-207762	228	21	21	4	0	2	684	18	18	0	0	NA	NA	NA	68	67	528	177	175	472	89	123	35	23	23	0.066	0.13	0.131
.	19.01.15-18.31.32-1-207765	87	5	5	2	0	1	660	4	4	0	0	NA	NA	NA	27	40	510	171	172	456	83	121	9	2	7	0.018	0.012	0.041
.	19.01.15-18.31.32-1-207766	95	4	4	0	0	0	647	2	2	0	0	NA	NA	NA	19	34	512	170	165	451	84	112	5	3	2	0.01	0.018	0.012
.	19.01.15-18.31.32-1-207767	350	33	33	12	0	7	719	32	32	0	0	NA	NA	NA	108	105	550	187	181	494	99	126	46	26	39	0.084	0.139	0.215
.	19.01.15-18.31.32-1-207768	84	5	5	0	0	0	637	2	2	0	0	NA	NA	NA	30	23	496	173	167	438	84	115	13	6	0	0.026	0.035	0
.	19.01.15-18.31.34-1-207769	122	13	13	3	0	3	652	10	10	0	0	NA	NA	NA	35	36	512	170	167	448	87	117	17	29	9	0.033	0.171	0.054
.	19.01.15-18.31.35-1-207770	117	11	11	3	0	3	656	10	10	0	0	NA	NA	NA	44	42	511	174	170	451	89	116	12	14	4	0.023	0.08	0.024
.	19.01.15-18.31.49-1-207778	89	6	6	3	0	3	647	4	4	0	0	NA	NA	NA	17	27	502	169	169	445	85	117	4	3	8	0.008	0.018	0.047
.	19.01.15-18.31.50-1-207779	34	1	1	1	0	1	0	0	0	0	0	NA	NA	NA	3	6	491	165	163	0	0	0	1	0	0	0.002	0	0
.	19.01.15-18.31.52-1-207780	94	10	10	4	0	4	650	9	9	0	0	NA	NA	NA	31	31	506	169	169	448	83	119	30	13	0	0.059	0.077	0
.	19.01.15-18.31.52-1-207781	62	3	3	0	0	0	250	2	2	0	0	NA	NA	NA	16	12	495	166	164	174	28	48	1	0	4	0.002	0	0.024
.	19.01.15-18.31.59-1-207785	175	15	15	3	0	2	667	11	11	0	0	NA	NA	NA	64	61	516	176	182	449	90	128	56	17	8	0.109	0.097	0.044
.	19.01.15-18.32.03-1-207786	120	5	5	0	0	0	647	4	4	0	0	NA	NA	NA	26	25	506	169	163	450	85	112	9	1	3	0.018	0.006	0.018
.	19.01.15-18.32.04-1-207787	239	64	64	18	0	11	672	60	60	0	0	NA	NA	NA	67	61	524	173	177	461	88	123	111	72	21	0.212	0.416	0.119
.	19.01.15-18.32.05-1-207788	89	4	4	1	0	1	647	3	3	0	0	NA	NA	NA	41	32	503	173	169	446	88	113	4	1	3	0.008	0.006	0.018
.	19.01.15-18.32.13-1-207790	149	16	16	5	0	4	667	15	15	0	0	NA	NA	NA	48	53	523	175	168	464	88	115	41	13	6	0.078	0.074	0.036
.	19.01.15-18.32.16-1-207811	213	26	26	4	0	3	668	24	24	0	0	NA	NA	NA	54	58	520	176	175	459	88	121	53	54	11	0.102	0.307	0.063
.	19.01.15-18.32.26-1-207823	33	1	1	0	0	0	0	0	0	0	0	NA	NA	NA	10	17	502	163	165	0	0	0	0	0	2	0	0	0.012
.	19.01.15-18.32.27-1-207825	60	2	2	0	0	0	645	1	1	0	0	NA	NA	NA	19	22	500	168	167	447	85	113	8	0	0	0.016	0	0
.	19.01.15-18.32.28-1-207828	178	19	19	6	0	5	657	17	17	0	0	NA	NA	NA	58	47	515	171	174	451	86	120	45	15	13	0.087	0.088	0.075
.	19.01.15-18.32.30-1-207830	97	17	17	4	0	2	657	15	15	0	0	NA	NA	NA	35	43	515	172	169	453	87	117	28	14	4	0.054	0.081	0.024
.	19.01.15-18.32.30-1-207831	85	5	5	1	0	1	639	4	4	0	0	NA	NA	NA	24	22	504	167	164	446	81	112	18	0	0	0.036	0	0
.	19.01.15-18.32.43-1-207844	113	4	4	0	0	0	662	3	3	0	0	NA	NA	NA	41	42	512	169	174	455	85	122	10	6	0	0.02	0.036	0
.	19.01.15-18.32.43-1-207845	100	9	9	5	0	4	648	7	7	0	0	NA	NA	NA	32	33	506	171	169	446	85	117	20	5	4	0.04	0.029	0.024
.	19.01.15-18.32.47-1-207846	88	3	3	0	0	0	651	2	2	0	0	NA	NA	NA	36	37	510	168	172	449	84	118	6	7	0	0.012	0.042	0
.	19.01.15-18.32.51-1-207847	59	2	2	0	0	0	49	1	1	0	0	NA	NA	NA	12	17	498	168	164	34	7	8	4	0	0	0.008	0	0
.	19.01.15-18.33.00-1-207848	61	2	2	0	0	0	639	1	1	0	0	NA	NA	NA	27	24	500	172	165	442	84	113	1	1	0	0.002	0.006	0
.	19.01.15-18.33.00-1-207849	118	12	12	2	0	1	664	11	11	0	0	NA	NA	NA	46	45	514	168	176	454	85	125	27	13	12	0.053	0.077	0.068
.	19.01.15-18.33.03-1-207850	93	9	9	1	0	1	649	8	8	0	0	NA	NA	NA	29	35	509	172	167	449	86	114	11	11	5	0.022	0.064	0.03
.	19.01.15-18.33.05-1-207851	63	4	4	1	0	1	650	1	1	0	0	NA	NA	NA	20	32	513	166	166	452	83	115	14	0	5	0.027	0	0.03
.	19.01.15-18.33.07-1-207852	60	2	2	0	0	0	635	1	1	0	0	NA	NA	NA	31	23	496	168	172	433	82	120	2	0	3	0.004	0	0.017
.	19.01.15-18.33.07-1-207853	118	10	10	4	0	4	638	7	7	0	0	NA	NA	NA	41	23	503	166	167	440	84	114	36	8	2	0.072	0.048	0.012
.	19.01.15-18.33.08-1-207854	153	11	11	2	0	2	658	9	9	0	0	NA	NA	NA	33	41	510	170	174	451	86	121	21	8	7	0.041	0.047	0.04
.	19.01.15-18.33.14-1-207855	63	4	4	0	0	0	638	3	3	0	0	NA	NA	NA	30	23	500	168	168	439	84	115	8	2	4	0.016	0.012	0.024
.	19.01.15-18.33.21-1-207872	151	14	14	3	0	3	651	12	12	0	0	NA	NA	NA	52	42	510	170	175	446	84	121	39	3	3	0.076	0.018	0.017
.	19.01.15-18.33.22-1-207875	264	52	52	10	0	7	686	47	47	0	0	NA	NA	NA	75	76	534	179	176	467	95	124	84	101	7	0.157	0.564	0.04
.	19.01.15-18.33.24-1-207878	67	3	3	0	0	0	645	2	2	0	0	NA	NA	NA	29	32	506	171	168	447	84	114	8	0	2	0.016	0	0.012
.	19.01.15-18.33.29-1-207886	146	14	14	5	0	3	657	13	13	0	0	NA	NA	NA	64	51	521	172	171	454	85	118	34	10	3	0.065	0.058	0.018
.	19.01.15-18.33.31-1-207889	148	9	9	1	0	1	658	7	7	0	0	NA	NA	NA	50	42	511	176	168	452	93	113	18	2	2	0.035	0.011	0.012
.	19.01.15-18.33.31-1-207890	146	6	6	1	0	1	655	5	5	0	0	NA	NA	NA	56	43	517	170	169	453	85	117	16	5	3	0.031	0.029	0.018
.	19.01.15-18.33.33-1-207891	127	10	10	7	0	5	674	8	8	0	0	NA	NA	NA	30	53	521	171	174	466	87	121	30	19	0	0.058	0.111	0
.	19.01.15-18.33.38-1-207894	89	6	6	2	0	1	650	5	5	0	0	NA	NA	NA	31	30	511	166	166	453	83	114	9	4	10	0.018	0.024	0.06
.	19.01.15-18.33.42-1-207900	122	14	14	2	0	0	668	13	13	0	0	NA	NA	NA	45	53	520	174	172	460	90	118	37	37	4	0.071	0.213	0.023
.	19.01.15-18.33.48-1-207901	85	7	7	2	0	1	647	4	4	0	0	NA	NA	NA	31	32	504	173	168	445	86	116	11	6	2	0.022	0.035	0.012
.	19.01.15-18.33.51-1-207902	114	10	10	1	0	1	675	9	9	0	0	NA	NA	NA	41	58	528	173	170	467	91	117	31	6	20	0.059	0.035	0.118
.	19.01.15-18.33.53-1-207903	63	2	2	0	0	0	627	1	1	0	0	NA	NA	NA	25	15	495	169	164	432	83	112	4	0	1	0.008	0	0.006
.	19.01.15-18.33.56-1-207904	94	8	8	4	0	4	653	7	7	0	0	NA	NA	NA	29	30	507	170	166	454	85	114	23	3	6	0.045	0.018	0.036
.	19.01.15-18.33.57-1-207905	60	3	3	1	0	0	636	2	2	0	0	NA	NA	NA	23	20	496	167	170	438	82	116	12	0	2	0.024	0	0.012
.	19.01.15-18.33.58-1-207909	90	7	7	1	0	1	655	6	6	0	0	NA	NA	NA	19	34	508	170	169	450	87	118	16	3	10	0.031	0.018	0.059
.	19.01.15-18.34.08-1-207910	143	8	8	0	0	0	672	7	7	0	0	NA	NA	NA	51	56	526	171	172	465	90	117	34	2	1	0.065	0.012	0.006
.	19.01.15-18.34.10-1-207911	116	5	5	0	0	0	658	3	3	0	0	NA	NA	NA	48	48	512	173	176	450	87	121	8	10	7	0.016	0.058	0.04
.	19.01.15-18.34.12-1-207912	60	3	3	2	0	1	639	2	2	0	0	NA	NA	NA	23	16	499	166	164	444	83	112	2	4	0	0.004	0.024	0
.	19.01.15-18.34.16-1-207928	118	8	8	1	0	1	644	7	7	0	0	NA	NA	NA	49	34	504	170	173	439	84	121	21	10	4	0.042	0.059	0.023
.	19.01.15-18.34.16-1-207929	117	7	7	1	0	1	652	6	6	0	0	NA	NA	NA	33	37	504	180	166	447	90	115	21	6	6	0.042	0.033	0.036
.	19.01.15-18.34.18-1-207930	92	5	5	1	0	1	647	4	4	0	0	NA	NA	NA	21	28	503	173	165	447	88	112	12	8	5	0.024	0.046	0.03
.	19.01.15-18.34.19-1-207931	151	12	12	5	0	4	652	11	11	0	0	NA	NA	NA	60	44	517	172	168	451	87	114	31	22	11	0.06	0.128	0.065
.	19.01.15-18.34.26-1-207939	58	2	2	0	0	0	645	1	1	0	0	NA	NA	NA	25	24	500	171	166	444	86	115	5	0	0	0.01	0	0
.	19.01.15-18.34.28-1-207942	56	2	2	0	0	0	0	1	1	0	0	NA	NA	NA	19	17	500	167	163	0	0	0	6	0	0	0.012	0	0
.	19.01.15-18.34.33-1-207946	349	27	27	11	0	5	702	26	26	0	0	NA	NA	NA	99	94	542	182	183	475	95	132	63	52	21	0.116	0.286	0.115
.	19.01.15-18.34.34-1-207947	93	4	4	2	0	2	631	3	3	0	0	NA	NA	NA	32	19	501	165	166	438	80	113	11	3	0	0.022	0.018	0
.	19.01.15-18.34.35-1-207948	244	26	26	7	0	4	661	24	24	0	0	NA	NA	NA	72	49	514	175	173	457	86	118	71	32	9	0.138	0.183	0.052
.	19.01.15-18.34.36-1-207950	218	11	11	5	0	5	683	10	10	0	0	NA	NA	NA	66	72	526	177	182	467	92	124	18	29	1	0.034	0.164	0.005
.	19.01.15-18.34.40-1-207955	179	43	43	14	0	6	664	40	40	0	0	NA	NA	NA	54	54	519	176	172	454	90	120	100	61	17	0.193	0.347	0.099
.	19.01.15-18.34.40-1-207956	62	2	2	1	0	1	644	1	1	0	0	NA	NA	NA	18	23	503	166	167	447	81	116	3	5	0	0.006	0.03	0
.	19.01.15-18.34.41-1-207961	123	15	15	6	0	6	646	13	13	0	0	NA	NA	NA	53	36	508	171	170	446	82	118	21	17	6	0.041	0.099	0.035
.	19.01.15-18.34.47-1-207966	150	11	11	3	0	1	664	9	9	0	0	NA	NA	NA	44	52	523	172	170	460	86	118	28	26	8	0.054	0.151	0.047
.	19.01.15-18.34.50-1-207967	116	6	6	1	0	0	653	5	5	0	0	NA	NA	NA	36	34	511	167	169	453	82	118	13	6	3	0.025	0.036	0.018
.	19.01.15-18.34.54-1-207968	152	22	22	4	0	3	675	21	21	0	0	NA	NA	NA	32	53	519	175	172	466	89	120	31	28	8	0.06	0.16	0.047
.	19.01.15-18.35.05-1-207969	96	7	7	2	0	2	635	6	6	0	0	NA	NA	NA	37	23	500	168	168	437	84	114	8	13	3	0.016	0.077	0.018
.	19.01.15-18.35.08-1-207970	59	3	3	1	0	1	633	2	2	0	0	NA	NA	NA	29	22	498	170	167	437	86	110	13	0	0	0.026	0	0
.	19.01.15-18.35.08-1-207971	32	1	1	0	0	0	0	0	0	0	0	NA	NA	NA	11	5	490	165	163	0	0	0	0	0	1	0	0	0.006
.	19.01.15-18.35.11-1-207972	36	1	1	0	0	0	0	0	0	0	0	NA	NA	NA	10	6	492	164	163	0	0	0	0	1	0	0	0.006	0
.	19.01.15-18.35.15-1-207988	60	2	2	1	0	0	641	1	1	0	0	NA	NA	NA	21	26	501	169	169	442	83	116	4	0	2	0.008	0	0.012
.	19.01.15-18.35.17-1-207989	114	10	10	1	0	1	667	9	9	0	0	NA	NA	NA	26	49	521	171	170	465	85	117	10	9	5	0.019	0.053	0.029
.	19.01.15-18.35.22-1-207994	179	17	17	4	0	3	664	15	15	0	0	NA	NA	NA	58	44	516	171	170	460	86	118	47	13	3	0.091	0.076	0.018
.	19.01.15-18.35.23-1-207995	86	8	8	2	0	2	629	6	6	0	0	NA	NA	NA	26	21	497	169	168	435	82	112	25	0	0	0.05	0	0
.	19.01.15-18.35.25-1-207997	38	1	1	1	0	1	0	0	0	0	0	NA	NA	NA	13	13	496	165	165	0	0	0	3	0	0	0.006	0	0
.	19.01.15-18.35.27-1-208001	146	10	10	1	0	1	648	9	9	0	0	NA	NA	NA	49	38	513	170	168	448	86	114	55	13	0	0.107	0.076	0
.	19.01.15-18.35.30-1-208005	205	10	10	1	0	0	695	8	8	0	0	NA	NA	NA	48	78	538	176	177	482	89	124	23	22	4	0.043	0.125	0.023
.	19.01.15-18.35.35-1-208007	84	3	3	1	0	1	636	2	2	0	0	NA	NA	NA	34	29	502	171	169	436	84	116	1	0	8	0.002	0	0.047
.	19.01.15-18.35.40-1-208012	31	1	1	0	0	0	0	0	0	0	0	NA	NA	NA	11	12	496	166	163	0	0	0	0	0	0	0	0	0
.	19.01.15-18.35.47-1-208016	124	13	13	3	0	3	656	12	12	0	0	NA	NA	NA	48	39	517	166	169	456	82	118	38	17	2	0.074	0.102	0.012
.	19.01.15-18.35.47-1-208017	122	6	6	4	0	3	652	5	5	0	0	NA	NA	NA	41	40	516	171	166	453	86	113	13	0	9	0.025	0	0.054
.	19.01.15-18.35.50-1-208018	31	1	1	1	0	1	0	0	0	0	0	NA	NA	NA	11	8	494	164	163	0	0	0	0	0	0	0	0	0
.	19.01.15-18.35.53-1-208019	149	9	9	3	0	3	666	6	6	0	0	NA	NA	NA	46	46	513	172	174	455	90	121	29	14	1	0.057	0.081	0.006
.	19.01.15-18.35.54-1-208020	38	1	1	1	0	1	0	0	0	0	0	NA	NA	NA	14	16	497	168	164	0	0	0	0	0	0	0	0	0
.	19.01.15-18.35.54-1-208021	92	5	5	1	0	1	652	4	4	0	0	NA	NA	NA	31	33	504	171	171	447	85	120	13	2	0	0.026	0.012	0
.	19.01.15-18.35.55-1-208023	122	11	11	4	0	3	671	10	10	0	0	NA	NA	NA	36	52	520	170	175	464	85	122	22	8	2	0.042	0.047	0.011
.	19.01.15-18.35.58-1-208025	313	33	33	11	0	6	709	31	31	0	0	NA	NA	NA	110	94	544	184	179	483	98	128	64	63	13	0.118	0.342	0.073
.	19.01.15-18.36.11-1-208029	90	4	4	0	0	0	649	3	3	0	0	NA	NA	NA	30	29	506	167	169	451	80	118	7	4	0	0.014	0.024	0
.	19.01.15-18.36.13-1-208045	155	12	12	4	0	4	649	9	9	0	0	NA	NA	NA	47	39	513	170	169	449	87	113	15	7	10	0.029	0.041	0.059
.	19.01.15-18.36.14-1-208046	88	13	13	5	0	5	652	12	12	0	0	NA	NA	NA	26	37	506	172	172	445	86	121	38	5	0	0.075	0.029	0
.	19.01.15-18.36.14-1-208047	115	10	10	4	0	4	648	8	8	0	0	NA	NA	NA	41	32	505	170	170	446	85	117	24	3	2	0.048	0.018	0.012
.	19.01.15-18.36.19-1-208048	236	49	49	17	0	13	672	47	47	0	0	NA	NA	NA	69	64	528	174	175	464	88	120	111	59	26	0.21	0.339	0.149
.	19.01.15-18.36.22-1-208052	36	1	1	0	0	0	0	0	0	0	0	NA	NA	NA	13	12	497	166	162	0	0	0	0	0	2	0	0	0.012
.	19.01.15-18.36.24-1-208055	180	7	7	3	0	3	669	6	6	0	0	NA	NA	NA	42	48	522	170	169	465	87	117	40	2	0	0.077	0.012	0
.	19.01.15-18.36.25-1-208057	121	9	9	2	0	2	664	7	7	0	0	NA	NA	NA	33	50	523	170	170	460	85	119	12	16	2	0.023	0.094	0.012
.	19.01.15-18.36.28-1-208061	114	13	13	0	0	0	656	10	10	0	0	NA	NA	NA	41	44	517	168	172	453	83	120	24	9	3	0.046	0.054	0.017
.	19.01.15-18.36.38-1-208067	32	1	1	0	0	0	0	0	0	0	0	NA	NA	NA	12	9	490	165	167	0	0	0	1	0	0	0.002	0	0
.	19.01.15-18.36.40-1-208070	105	11	11	3	0	2	651	9	9	0	0	NA	NA	NA	39	31	507	170	167	451	86	114	15	5	2	0.03	0.029	0.012
.	19.01.15-18.36.42-1-208078	60	2	2	0	0	0	642	1	1	0	0	NA	NA	NA	21	23	504	168	164	443	86	113	1	0	4	0.002	0	0.024
.	19.01.15-18.36.45-1-208079	90	3	3	1	0	1	647	2	2	0	0	NA	NA	NA	22	34	503	176	168	443	87	117	6	2	0	0.012	0.011	0
.	19.01.15-18.36.47-1-208080	92	4	4	1	0	1	639	3	3	0	0	NA	NA	NA	22	23	502	168	166	446	80	113	4	18	0	0.008	0.107	0
.	19.01.15-18.36.50-1-208081	89	4	4	1	0	1	648	3	3	0	0	NA	NA	NA	29	35	504	174	170	441	88	119	7	4	4	0.014	0.023	0.024
.	19.01.15-18.36.57-1-208082	92	3	3	1	0	1	652	2	2	0	0	NA	NA	NA	28	37	510	173	167	452	84	116	3	7	0	0.006	0.04	0
.	19.01.15-18.36.59-1-208083	205	13	13	5	0	4	681	11	11	0	0	NA	NA	NA	49	66	528	180	171	469	93	119	30	16	1	0.057	0.089	0.006
.	19.01.15-18.37.04-1-208084	94	7	7	2	0	0	654	6	6	0	0	NA	NA	NA	38	39	509	172	171	448	89	117	16	0	11	0.031	0	0.064
.	19.01.15-18.37.08-1-208085	181	39	39	16	0	10	672	34	34	0	0	NA	NA	NA	52	62	528	177	170	465	90	117	103	52	12	0.195	0.294	0.071
.	19.01.15-18.37.08-1-208086	178	15	15	2	0	2	669	12	12	0	0	NA	NA	NA	60	60	522	176	175	458	88	123	35	8	1	0.067	0.045	0.006
.	19.01.15-18.37.12-1-208088	35	1	1	0	0	0	0	0	0	0	0	NA	NA	NA	10	14	497	165	165	0	0	0	0	0	0	0	0	0
.	19.01.15-18.37.13-1-208089	88	5	5	1	0	1	650	4	4	0	0	NA	NA	NA	24	31	505	166	173	450	82	118	16	1	0	0.032	0.006	0
.	19.01.15-18.37.13-1-208090	61	2	2	1	0	1	48	1	1	0	0	NA	NA	NA	18	17	496	165	169	33	7	8	6	0	0	0.012	0	0
.	19.01.15-18.37.15-1-208107	87	5	5	1	0	0	637	4	4	0	0	NA	NA	NA	35	24	503	168	166	442	83	112	16	1	2	0.032	0.006	0.012
.	19.01.15-18.37.21-1-208110	89	5	5	0	0	0	647	4	4	0	0	NA	NA	NA	32	33	507	172	167	444	88	115	22	0	0	0.043	0	0
.	19.01.15-18.37.31-1-208121	238	31	31	10	0	8	680	29	29	0	0	NA	NA	NA	83	69	531	177	174	471	88	121	62	55	22	0.117	0.311	0.126
.	19.01.15-18.37.32-1-208122	126	7	7	0	0	0	657	6	6	0	0	NA	NA	NA	27	37	509	170	171	452	86	119	7	4	4	0.014	0.024	0.023
.	19.01.15-18.37.32-1-208123	90	12	12	2	0	1	649	10	10	0	0	NA	NA	NA	30	36	510	169	170	454	82	113	23	7	7	0.045	0.041	0.041
.	19.01.15-18.37.37-1-208127	91	12	12	6	0	4	641	11	11	0	0	NA	NA	NA	37	33	510	165	171	447	80	114	44	18	0	0.086	0.109	0
.	19.01.15-18.37.37-1-208128	156	25	25	13	0	12	653	23	23	0	0	NA	NA	NA	53	39	513	171	168	454	86	113	29	39	13	0.057	0.228	0.077
.	19.01.15-18.37.38-1-208129	121	10	10	4	0	2	649	9	9	0	0	NA	NA	NA	31	36	507	173	169	445	88	116	13	5	13	0.026	0.029	0.077
.	19.01.15-18.37.44-1-208134	297	26	26	6	0	5	712	25	25	0	0	NA	NA	NA	81	90	541	176	186	487	92	133	63	45	10	0.116	0.256	0.054
.	19.01.15-18.37.54-1-208135	94	9	9	2	0	2	650	7	7	0	0	NA	NA	NA	33	37	509	177	164	449	86	115	6	17	2	0.012	0.096	0.012
.	19.01.15-18.37.58-1-208136	202	21	21	7	0	4	684	20	20	0	0	NA	NA	NA	60	71	526	183	175	465	96	123	63	28	4	0.12	0.153	0.023
.	19.01.15-18.38.02-1-208140	89	5	5	2	0	2	642	4	4	0	0	NA	NA	NA	33	32	506	169	170	440	83	119	7	2	2	0.014	0.012	0.012
.	19.01.15-18.38.03-1-208141	120	8	8	3	0	3	647	7	7	0	0	NA	NA	NA	39	37	509	173	168	445	87	115	25	4	0	0.049	0.023	0
.	19.01.15-18.38.10-1-208142	31	1	1	1	0	1	0	0	0	0	0	NA	NA	NA	8	11	497	164	163	0	0	0	0	0	0	0	0	0
.	19.01.15-18.38.20-1-208161	30	1	1	0	0	0	0	0	0	0	0	NA	NA	NA	7	10	494	164	165	0	0	0	0	0	5	0	0	0.03
.	19.01.15-18.38.23-1-208166	185	21	21	3	0	1	679	18	18	0	0	NA	NA	NA	52	68	533	172	176	472	85	122	54	34	5	0.101	0.198	0.028
.	19.01.15-18.38.24-1-208167	87	10	10	2	0	2	642	9	9	0	0	NA	NA	NA	21	24	504	168	165	447	81	114	29	3	0	0.058	0.018	0
.	19.01.15-18.38.25-1-208170	65	3	3	1	0	1	641	2	2	0	0	NA	NA	NA	19	27	503	169	168	444	82	115	9	0	0	0.018	0	0
.	19.01.15-18.38.33-1-208178	212	10	10	4	0	3	666	9	9	0	0	NA	NA	NA	66	59	528	171	173	461	86	119	32	21	2	0.061	0.123	0.012
.	19.01.15-18.38.39-1-208183	87	3	3	1	0	1	650	2	2	0	0	NA	NA	NA	37	39	514	171	167	449	87	114	14	0	2	0.027	0	0.012
.	19.01.15-18.38.39-1-208184	116	9	9	2	0	2	636	7	7	0	0	NA	NA	NA	36	25	506	167	165	440	82	114	35	7	1	0.069	0.042	0.006
.	19.01.15-18.38.39-1-208185	119	18	18	4	0	3	667	12	12	0	0	NA	NA	NA	38	51	527	166	171	466	84	117	41	11	4	0.078	0.066	0.023
.	19.01.15-18.38.46-1-208193	327	26	26	9	0	6	686	24	24	0	0	NA	NA	NA	100	76	533	180	176	471	94	121	66	29	20	0.124	0.161	0.114
.	19.01.15-18.38.48-1-208194	61	2	2	2	0	2	640	1	1	0	0	NA	NA	NA	32	22	499	166	170	440	83	117	4	4	0	0.008	0.024	0
.	19.01.15-18.38.52-1-208195	140	10	10	3	0	2	645	9	9	0	0	NA	NA	NA	39	35	506	173	169	443	87	115	21	16	6	0.042	0.092	0.036
.	19.01.15-18.39.01-1-208196	177	16	16	5	0	3	671	12	12	0	0	NA	NA	NA	64	57	522	173	175	462	89	120	37	5	10	0.071	0.029	0.057
.	19.01.15-18.39.01-1-208197	60	2	2	1	0	1	636	1	1	0	0	NA	NA	NA	26	23	505	166	165	444	81	111	2	8	0	0.004	0.048	0
.	19.01.15-18.39.04-1-208198	115	4	4	3	0	3	647	3	3	0	0	NA	NA	NA	43	39	511	174	167	449	84	114	13	0	3	0.025	0	0.018
.	19.01.15-18.39.04-1-208199	64	2	2	0	0	0	301	1	1	0	0	NA	NA	NA	22	11	496	164	164	207	38	56	5	1	0	0.01	0.006	0
.	19.01.15-18.39.11-1-208200	264	12	12	3	0	3	684	11	11	0	0	NA	NA	NA	81	66	529	176	174	471	90	123	9	31	12	0.017	0.176	0.069
.	19.01.15-18.39.12-1-208201	95	16	16	3	0	1	652	15	15	0	0	NA	NA	NA	29	27	504	169	167	452	87	113	28	22	0	0.056	0.13	0
.	19.01.15-18.39.15-1-208217	272	47	47	12	0	8	662	43	43	0	0	NA	NA	NA	74	51	524	172	168	460	88	114	117	51	12	0.223	0.297	0.071
.	19.01.15-18.39.16-1-208218	150	32	32	11	0	8	653	27	27	0	0	NA	NA	NA	50	44	518	166	173	453	81	119	77	31	4	0.149	0.187	0.023
.	19.01.15-18.39.17-1-208219	211	10	10	4	0	4	675	8	8	0	0	NA	NA	NA	50	56	526	173	170	465	91	119	33	14	7	0.063	0.081	0.041
.	19.01.15-18.39.24-1-208225	88	6	6	1	0	1	628	5	5	0	0	NA	NA	NA	29	21	498	167	169	436	80	112	8	2	4	0.016	0.012	0.024
.	19.01.15-18.39.29-1-208231	94	6	6	1	0	1	646	5	5	0	0	NA	NA	NA	38	34	505	169	173	446	81	119	9	16	1	0.018	0.095	0.006
.	19.01.15-18.39.36-1-208235	293	25	25	6	0	3	704	22	22	0	0	NA	NA	NA	85	95	543	183	182	484	94	126	55	33	14	0.101	0.18	0.077
.	19.01.15-18.39.43-1-208243	88	4	4	0	0	0	649	3	3	0	0	NA	NA	NA	30	31	507	168	169	448	83	118	13	4	0	0.026	0.024	0
.	19.01.15-18.39.43-1-208244	33	1	1	0	0	0	0	0	0	0	0	NA	NA	NA	7	10	495	165	163	0	0	0	2	0	0	0.004	0	0
.	19.01.15-18.39.47-1-208246	149	11	11	5	0	3	670	9	9	0	0	NA	NA	NA	44	52	516	175	174	458	89	123	28	10	6	0.054	0.057	0.034
.	19.01.15-18.39.49-1-208247	89	6	6	2	0	1	647	4	4	0	0	NA	NA	NA	37	39	505	180	167	444	86	117	17	4	0	0.034	0.022	0
.	19.01.15-18.39.51-1-208248	93	3	3	3	0	2	639	2	2	0	0	NA	NA	NA	30	29	504	168	170	439	82	118	10	1	0	0.02	0.006	0
.	19.01.15-18.39.51-1-208249	121	7	7	3	0	3	654	6	6	0	0	NA	NA	NA	37	38	512	171	168	452	85	117	9	8	2	0.018	0.047	0.012
.	19.01.15-18.40.06-1-208257	65	2	2	1	0	1	633	1	1	0	0	NA	NA	NA	21	18	497	170	164	437	85	111	6	0	4	0.012	0	0.024
.	19.01.15-18.40.06-1-208258	30	1	1	1	0	1	0	0	0	0	0	NA	NA	NA	12	6	491	166	162	0	0	0	3	0	0	0.006	0	0
.	19.01.15-18.40.08-1-208259	35	1	1	0	0	0	0	0	0	0	0	NA	NA	NA	11	12	492	166	167	0	0	0	1	0	0	0.002	0	0
.	19.01.15-18.40.09-1-208260	32	1	1	1	0	1	0	0	0	0	0	NA	NA	NA	6	6	492	163	164	0	0	0	4	0	0	0.008	0	0
.	19.01.15-18.40.12-1-208261	350	43	43	16	0	12	736	38	38	0	0	NA	NA	NA	111	121	561	184	189	502	98	136	120	54	12	0.214	0.293	0.063
.	19.01.15-18.40.12-1-208262	37	1	1	0	0	0	0	0	0	0	0	NA	NA	NA	7	10	494	165	164	0	0	0	0	0	1	0	0	0.006
.	19.01.15-18.40.12-1-208263	213	30	30	13	0	10	681	27	27	0	0	NA	NA	NA	81	67	528	180	172	468	92	121	68	34	15	0.129	0.189	0.087
.	19.01.15-18.40.15-1-208283	33	1	1	0	0	0	0	0	0	0	0	NA	NA	NA	10	9	496	164	162	0	0	0	0	0	0	0	0	0
.	19.01.15-18.40.16-1-208284	126	7	7	2	0	1	651	6	6	0	0	NA	NA	NA	50	41	515	173	166	453	84	114	2	29	4	0.004	0.168	0.024
.	19.01.15-18.40.16-1-208285	84	4	4	1	0	1	644	3	3	0	0	NA	NA	NA	20	21	503	165	166	446	84	114	18	0	0	0.036	0	0
.	19.01.15-18.40.17-1-208286	32	1	1	0	0	0	0	0	0	0	0	NA	NA	NA	3	8	495	164	162	0	0	0	0	0	0	0	0	0
.	19.01.15-18.40.19-1-208288	89	8	8	3	0	3	647	5	5	0	0	NA	NA	NA	34	28	506	168	167	447	84	116	12	18	6	0.024	0.107	0.036
.	19.01.15-18.40.20-1-208289	152	21	21	6	0	5	662	20	20	0	0	NA	NA	NA	52	50	518	176	169	456	89	117	55	19	23	0.106	0.108	0.136
.	19.01.15-18.40.31-1-208301	93	4	4	1	0	1	658	3	3	0	0	NA	NA	NA	28	38	514	171	166	455	88	115	11	1	0	0.021	0.006	0
.	19.01.15-18.40.32-1-208302	139	10	10	5	0	3	644	8	8	0	0	NA	NA	NA	51	34	512	167	168	449	82	113	18	34	3	0.035	0.204	0.018
.	19.01.15-18.40.40-1-208307	125	10	10	5	0	5	666	8	8	0	0	NA	NA	NA	32	45	521	169	168	464	83	119	15	14	6	0.029	0.083	0.036
.	19.01.15-18.40.40-1-208308	236	55	55	19	0	11	654	51	51	0	0	NA	NA	NA	84	50	514	176	173	450	88	116	113	45	9	0.22	0.256	0.052
.	19.01.15-18.40.43-1-208312	114	5	5	1	0	1	643	4	4	0	0	NA	NA	NA	43	29	510	164	168	446	81	116	12	6	4	0.024	0.037	0.024
.	19.01.15-18.40.49-1-208317	185	31	31	8	0	7	660	30	30	0	0	NA	NA	NA	48	44	518	175	164	459	88	113	49	28	5	0.095	0.16	0.03
.	19.01.15-18.41.05-1-208320	90	5	5	0	0	0	637	4	4	0	0	NA	NA	NA	27	24	504	168	165	444	81	112	9	3	1	0.018	0.018	0.006
.	19.01.15-18.41.06-1-208321	95	7	7	2	0	2	648	6	6	0	0	NA	NA	NA	31	34	509	172	166	450	83	115	14	4	2	0.028	0.023	0.012
.	19.01.15-18.41.06-1-208322	143	12	12	3	0	1	663	10	10	0	0	NA	NA	NA	33	44	517	169	171	461	84	118	7	27	10	0.014	0.16	0.058
.	19.01.15-18.41.08-1-208323	30	1	1	0	0	0	0	0	0	0	0	NA	NA	NA	9	7	492	166	162	0	0	0	2	0	0	0.004	0	0
.	19.01.15-18.41.08-1-208324	148	17	17	6	0	3	660	15	15	0	0	NA	NA	NA	40	48	515	172	174	454	87	119	45	7	7	0.087	0.041	0.04
.	19.01.15-18.41.10-1-208325	91	3	3	1	0	1	641	2	2	0	0	NA	NA	NA	32	26	504	168	167	442	84	115	12	0	0	0.024	0	0
.	19.01.15-18.41.25-1-208347	156	25	25	4	0	3	674	23	23	0	0	NA	NA	NA	46	60	520	180	173	463	94	117	38	31	20	0.073	0.172	0.116
.	19.01.15-18.41.28-1-208351	33	1	1	0	0	0	0	0	0	0	0	NA	NA	NA	11	2	490	163	162	0	0	0	0	0	0	0	0	0
.	19.01.15-18.41.30-1-208353	122	8	8	4	0	4	641	7	7	0	0	NA	NA	NA	33	23	500	168	168	442	84	115	14	6	1	0.028	0.036	0.006
.	19.01.15-18.41.30-1-208355	60	3	3	1	0	1	628	2	2	0	0	NA	NA	NA	24	15	499	166	163	436	80	112	11	0	0	0.022	0	0
.	19.01.15-18.41.35-1-208357	146	10	10	1	0	1	663	9	9	0	0	NA	NA	NA	46	53	523	172	171	461	83	119	25	18	11	0.048	0.105	0.064
.	19.01.15-18.41.41-1-208362	217	29	29	7	0	4	670	27	27	0	0	NA	NA	NA	64	65	525	179	174	458	92	120	79	30	13	0.15	0.168	0.075
.	19.01.15-18.41.44-1-208366	99	11	11	3	0	3	644	10	10	0	0	NA	NA	NA	31	30	507	167	169	449	79	116	18	20	1	0.036	0.12	0.006
.	19.01.15-18.41.46-1-208367	34	1	1	0	0	0	0	0	0	0	0	NA	NA	NA	16	11	495	165	164	0	0	0	2	0	0	0.004	0	0
.	19.01.15-18.41.47-1-208368	150	11	11	2	0	2	664	10	10	0	0	NA	NA	NA	41	51	518	174	172	459	87	118	20	11	2	0.039	0.063	0.012
.	19.01.15-18.41.49-1-208369	85	3	3	1	0	1	650	2	2	0	0	NA	NA	NA	26	29	508	166	168	453	82	115	10	0	0	0.02	0	0
.	19.01.15-18.41.51-1-208370	113	6	6	3	0	2	652	5	5	0	0	NA	NA	NA	36	39	511	171	170	450	85	117	19	0	0	0.037	0	0
.	19.01.15-18.42.05-1-208374	65	3	3	4	0	3	637	2	2	0	0	NA	NA	NA	25	21	495	171	168	437	86	114	0	16	3	0	0.094	0.018
.	19.01.15-18.42.07-1-208375	64	3	3	1	0	1	552	1	1	0	0	NA	NA	NA	20	21	500	167	167	384	72	96	0	7	0	0	0.042	0
.	19.01.15-18.42.08-1-208376	119	7	7	2	0	1	648	6	6	0	0	NA	NA	NA	43	36	509	172	168	446	87	115	13	11	15	0.026	0.064	0.089
.	19.01.15-18.42.08-1-208377	113	10	10	1	0	1	648	9	9	0	0	NA	NA	NA	31	29	508	169	165	453	82	113	16	1	24	0.031	0.006	0.145
.	19.01.15-18.42.10-1-208379	173	35	35	8	0	4	670	33	33	0	0	NA	NA	NA	47	52	526	167	172	470	81	119	99	23	17	0.188	0.138	0.099
.	19.01.15-18.42.11-1-208380	91	8	8	4	0	4	648	5	5	0	0	NA	NA	NA	32	34	511	167	169	454	79	115	18	8	1	0.035	0.048	0.006
.	19.01.15-18.42.16-1-208401	210	26	26	3	0	2	686	24	24	0	0	NA	NA	NA	61	70	534	176	173	476	92	118	52	41	27	0.097	0.233	0.156
.	19.01.15-18.42.22-1-208409	210	38	38	8	0	7	667	33	33	0	0	NA	NA	NA	59	53	524	172	170	462	87	118	85	41	25	0.162	0.238	0.147
.	19.01.15-18.42.24-1-208411	33	1	1	0	0	0	0	0	0	0	0	NA	NA	NA	10	6	493	164	162	0	0	0	0	0	1	0	0	0.006
.	19.01.15-18.42.27-1-208415	93	3	3	0	0	0	628	2	2	0	0	NA	NA	NA	24	17	499	164	167	438	77	113	2	3	0	0.004	0.018	0
.	19.01.15-18.42.31-1-208421	205	11	11	4	0	4	664	8	8	0	0	NA	NA	NA	79	50	516	177	170	459	88	117	24	9	5	0.047	0.051	0.029
.	19.01.15-18.42.31-1-208422	117	25	25	8	0	4	651	21	21	0	0	NA	NA	NA	35	40	510	171	172	447	86	118	78	18	0	0.153	0.105	0
.	19.01.15-18.42.31-1-208423	143	19	19	4	0	3	657	18	18	0	0	NA	NA	NA	42	44	514	174	169	450	89	118	26	18	7	0.051	0.103	0.041
.	19.01.15-18.42.33-1-208424	153	9	9	4	0	2	650	8	8	0	0	NA	NA	NA	53	36	507	168	174	447	84	119	12	9	6	0.024	0.054	0.034
.	19.01.15-18.42.45-1-208436	121	11	11	2	0	1	653	10	10	0	0	NA	NA	NA	51	46	517	173	169	452	87	114	39	8	9	0.075	0.046	0.053
.	19.01.15-18.43.51-1-208473	91	7	7	3	0	2	649	5	5	0	0	NA	NA	NA	29	28	504	167	170	449	84	116	16	3	5	0.032	0.018	0.029
.	19.01.15-18.43.54-1-208474	32	1	1	1	0	1	0	0	0	0	0	NA	NA	NA	5	8	493	164	164	0	0	0	2	0	0	0.004	0	0
.	19.01.15-18.43.56-1-208475	160	10	10	4	0	4	661	8	8	0	0	NA	NA	NA	52	53	518	174	174	453	86	122	18	23	0	0.035	0.132	0
.	19.01.15-18.43.58-1-208476	148	10	10	2	0	2	650	8	8	0	0	NA	NA	NA	45	36	509	172	168	449	86	115	23	10	2	0.045	0.058	0.012
.	19.01.15-18.43.59-1-208477	60	2	2	0	0	0	643	1	1	0	0	NA	NA	NA	19	25	506	166	166	448	81	114	0	2	4	0	0.012	0.024
.	19.01.15-18.44.05-1-208481	36	1	1	0	0	0	0	0	0	0	0	NA	NA	NA	11	12	498	163	164	0	0	0	0	0	2	0	0	0.012
.	19.01.15-18.44.07-1-208482	64	3	3	1	0	1	403	2	2	0	0	NA	NA	NA	16	23	505	166	165	288	48	67	4	3	0	0.008	0.018	0
.	19.01.15-18.44.09-1-208483	185	19	19	7	0	4	678	17	17	0	0	NA	NA	NA	67	67	529	175	176	466	88	124	42	31	2	0.079	0.177	0.011
.	19.01.15-18.44.12-1-208484	35	1	1	1	0	1	0	0	0	0	0	NA	NA	NA	13	9	492	164	166	0	0	0	0	3	0	0	0.018	0
.	19.01.15-18.44.13-1-208485	275	18	18	6	0	6	688	16	16	0	0	NA	NA	NA	89	76	532	180	177	476	94	118	52	28	6	0.098	0.156	0.034
.	19.01.15-18.44.17-1-208501	149	21	21	6	0	5	686	16	16	0	0	NA	NA	NA	45	70	533	176	174	474	88	124	78	13	11	0.146	0.074	0.063
.	19.01.15-18.44.17-1-208502	63	2	2	1	0	1	99	1	1	0	0	NA	NA	NA	14	17	498	168	164	68	16	15	11	0	0	0.022	0	0
.	19.01.15-18.44.25-1-208509	132	9	9	3	0	1	664	8	8	0	0	NA	NA	NA	39	45	509	173	176	452	88	124	22	11	0	0.043	0.064	0
.	19.01.15-18.44.28-1-208512	59	2	2	0	0	0	0	1	1	0	0	NA	NA	NA	16	16	497	169	163	0	0	0	1	0	0	0.002	0	0
.	19.01.15-18.44.29-1-208515	240	50	50	14	0	11	692	48	48	0	0	NA	NA	NA	67	80	533	185	175	477	96	119	84	83	30	0.158	0.449	0.171
.	19.01.15-18.44.32-1-208518	96	7	7	3	0	2	646	6	6	0	0	NA	NA	NA	31	36	509	170	170	450	83	113	12	11	5	0.024	0.065	0.029
.	19.01.15-18.44.33-1-208519	90	5	5	0	0	0	649	4	4	0	0	NA	NA	NA	32	36	512	168	169	451	82	116	5	8	4	0.01	0.048	0.024
.	19.01.15-18.44.36-1-208522	156	11	11	5	0	2	660	9	9	0	0	NA	NA	NA	45	42	510	178	167	454	92	114	43	17	2	0.084	0.096	0.012
.	19.01.15-18.44.50-1-208534	61	2	2	1	0	1	51	0	0	0	0	NA	NA	NA	14	15	498	165	165	38	7	6	3	0	0	0.006	0	0
.	19.01.15-18.44.54-1-208535	59	3	3	0	0	0	638	2	2	0	0	NA	NA	NA	24	26	501	170	168	440	85	113	3	3	0	0.006	0.018	0
.	19.01.15-18.44.55-1-208536	33	1	1	0	0	0	0	0	0	0	0	NA	NA	NA	9	9	493	164	165	0	0	0	0	0	2	0	0	0.012
.	19.01.15-18.44.56-1-208537	91	5	5	5	0	3	642	4	4	0	0	NA	NA	NA	31	32	510	167	168	444	82	116	19	0	6	0.037	0	0.036
.	19.01.15-18.44.57-1-208538	91	6	6	1	0	1	646	4	4	0	0	NA	NA	NA	29	32	505	169	171	441	86	119	12	4	0	0.024	0.024	0
.	19.01.15-18.44.58-1-208539	185	21	21	3	0	2	694	20	20	0	0	NA	NA	NA	63	82	535	186	174	474	100	120	62	18	12	0.116	0.097	0.069
.	19.01.15-18.44.59-1-208540	160	8	8	1	0	1	654	6	6	0	0	NA	NA	NA	54	46	515	171	173	451	85	118	8	11	5	0.016	0.064	0.029
.	19.01.15-18.44.59-1-208541	158	8	8	2	0	2	666	6	6	0	0	NA	NA	NA	48	59	524	178	170	457	93	116	24	1	0	0.046	0.006	0
.	19.01.15-18.45.15-1-208557	62	2	2	1	0	1	653	1	1	0	0	NA	NA	NA	17	31	507	167	170	451	85	117	1	0	3	0.002	0	0.018
.	19.01.15-18.45.15-1-208558	96	5	5	2	0	1	647	4	4	0	0	NA	NA	NA	32	32	505	170	170	445	86	116	15	1	0	0.03	0.006	0
.	19.01.15-18.45.16-1-208559	121	7	7	0	0	0	662	6	6	0	0	NA	NA	NA	25	40	514	170	169	455	89	118	4	16	2	0.008	0.094	0.012
.	19.01.15-18.45.25-1-208566	84	6	6	1	0	1	659	5	5	0	0	NA	NA	NA	30	41	507	177	170	449	92	118	12	3	2	0.024	0.017	0.012
.	19.01.15-18.45.30-1-208572	33	1	1	0	0	0	0	0	0	0	0	NA	NA	NA	4	8	492	164	165	0	0	0	0	0	0	0	0	0
.	19.01.15-18.45.31-1-208574	125	16	16	3	0	2	655	15	15	0	0	NA	NA	NA	36	37	511	167	172	453	84	118	23	11	11	0.045	0.066	0.064
.	19.01.15-18.45.39-1-208579	156	11	11	3	0	2	666	10	10	0	0	NA	NA	NA	46	51	521	172	171	465	85	116	10	15	12	0.019	0.087	0.07
.	19.01.15-18.45.39-1-208580	32	1	1	0	0	0	0	0	0	0	0	NA	NA	NA	12	8	495	163	163	0	0	0	1	0	0	0.002	0	0
.	19.01.15-18.45.40-1-208581	93	9	9	0	0	0	643	8	8	0	0	NA	NA	NA	34	26	506	166	167	447	83	113	17	13	0	0.034	0.078	0
.	19.01.15-18.45.47-1-208585	62	2	2	0	0	0	148	1	1	0	0	NA	NA	NA	20	16	495	169	165	99	19	30	0	0	1	0	0	0.006
.	19.01.15-18.45.54-1-208586	91	6	6	1	0	1	654	5	5	0	0	NA	NA	NA	27	39	510	171	171	453	84	117	17	4	6	0.033	0.023	0.035
.	19.01.15-18.45.55-1-208588	153	21	21	9	0	4	663	18	18	0	0	NA	NA	NA	53	56	520	175	174	456	87	120	60	18	16	0.115	0.103	0.092
.	19.01.15-18.45.55-1-208589	209	46	46	15	0	7	674	36	36	0	0	NA	NA	NA	62	61	523	179	172	463	94	117	72	52	21	0.138	0.291	0.122
.	19.01.15-18.45.56-1-208590	149	14	14	3	0	2	670	12	12	0	0	NA	NA	NA	47	58	525	174	172	462	89	119	45	5	13	0.086	0.029	0.076
.	19.01.15-18.46.07-1-208595	99	6	6	4	0	2	646	2	2	0	0	NA	NA	NA	41	33	505	169	172	447	83	116	14	6	11	0.028	0.036	0.064
.	19.01.15-18.46.07-1-208596	122	4	4	2	0	1	646	3	3	0	0	NA	NA	NA	46	32	504	171	170	442	85	119	19	0	12	0.038	0	0.071
.	19.01.15-18.46.12-1-208597	145	8	8	0	0	0	651	7	7	0	0	NA	NA	NA	49	43	514	172	170	449	87	115	17	0	11	0.033	0	0.065
.	19.01.15-18.46.16-1-208613	151	18	18	2	0	2	660	16	16	0	0	NA	NA	NA	43	50	517	173	173	455	88	117	27	3	20	0.052	0.017	0.116
.	19.01.15-18.46.17-1-208614	144	19	19	4	0	3	646	14	14	0	0	NA	NA	NA	43	33	509	168	169	448	83	115	52	4	10	0.102	0.024	0.059
.	19.01.15-18.46.26-1-208622	66	4	4	1	0	1	652	3	3	0	0	NA	NA	NA	19	35	507	170	171	451	85	116	8	0	9	0.016	0	0.053
.	19.01.15-18.46.26-1-208623	114	8	8	2	0	2	646	7	7	0	0	NA	NA	NA	24	26	509	163	167	452	79	115	36	0	7	0.071	0	0.042
.	19.01.15-18.46.34-1-208629	95	13	13	2	0	1	645	10	10	0	0	NA	NA	NA	29	24	505	168	164	448	83	114	17	20	2	0.034	0.119	0.012
.	19.01.15-18.46.34-1-208630	60	2	2	0	0	0	349	1	1	0	0	NA	NA	NA	20	18	496	165	170	241	44	64	7	0	0	0.014	0	0
.	19.01.15-18.46.35-1-208631	198	26	26	4	0	2	669	23	23	0	0	NA	NA	NA	77	53	525	174	167	466	88	115	89	27	5	0.17	0.155	0.03
.	19.01.15-18.46.53-1-208643	91	10	10	1	0	1	649	9	9	0	0	NA	NA	NA	36	32	507	165	173	450	82	117	26	21	0	0.051	0.127	0
.	19.01.15-18.46.54-1-208644	32	1	1	1	0	1	0	0	0	0	0	NA	NA	NA	6	10	495	165	163	0	0	0	3	0	0	0.006	0	0
.	19.01.15-18.46.58-1-208645	120	7	7	1	0	0	643	5	5	0	0	NA	NA	NA	43	36	506	171	172	445	80	118	14	9	0	0.028	0.053	0
.	19.01.15-18.47.05-1-208646	93	21	21	5	0	4	657	20	20	0	0	NA	NA	NA	32	41	515	173	166	458	86	113	39	8	29	0.076	0.046	0.175
.	19.01.15-18.47.19-1-208664	213	21	21	9	0	7	676	20	20	0	0	NA	NA	NA	71	64	525	183	169	467	93	116	55	47	10	0.105	0.257	0.059
.	19.01.15-18.47.20-1-208665	33	1	1	0	0	0	0	0	0	0	0	NA	NA	NA	10	5	493	163	162	0	0	0	0	0	1	0	0	0.006
.	19.01.15-18.47.24-1-208672	141	8	8	2	0	1	663	7	7	0	0	NA	NA	NA	31	45	515	174	169	458	89	116	26	4	1	0.05	0.023	0.006
.	19.01.15-18.47.25-1-208673	176	21	21	6	0	5	666	19	19	0	0	NA	NA	NA	64	52	523	168	174	460	83	123	65	11	9	0.124	0.065	0.052
.	19.01.15-18.47.32-1-208680	116	7	7	3	0	3	654	6	6	0	0	NA	NA	NA	36	35	509	169	170	450	87	117	20	1	6	0.039	0.006	0.035
.	19.01.15-18.47.33-1-208681	178	25	25	7	0	6	671	22	22	0	0	NA	NA	NA	44	53	522	169	175	464	86	121	41	33	3	0.079	0.195	0.017
.	19.01.15-18.47.40-1-208686	119	12	12	6	0	4	662	10	10	0	0	NA	NA	NA	31	41	506	175	173	452	90	120	53	6	3	0.105	0.034	0.017
.	19.01.15-18.47.49-1-208690	88	4	4	0	0	0	651	3	3	0	0	NA	NA	NA	27	35	512	169	167	450	85	116	18	0	0	0.035	0	0
.	19.01.15-18.47.51-1-208691	123	13	13	4	0	3	663	12	12	0	0	NA	NA	NA	38	48	512	177	172	453	92	118	12	3	13	0.023	0.017	0.076
.	19.01.15-18.47.52-1-208692	123	59	59	13	0	11	655	55	55	0	0	NA	NA	NA	40	44	516	172	169	452	86	117	134	52	10	0.26	0.302	0.059
.	19.01.15-18.47.53-1-208693	233	32	32	11	0	8	691	31	31	0	0	NA	NA	NA	74	77	531	181	178	470	96	125	48	84	12	0.09	0.464	0.067
.	19.01.15-18.48.08-1-208697	98	9	9	3	0	3	660	8	8	0	0	NA	NA	NA	26	47	516	172	172	455	85	120	42	1	0	0.081	0.006	0
.	19.01.15-18.48.10-1-208698	34	1	1	0	0	0	0	0	0	0	0	NA	NA	NA	12	9	492	167	163	0	0	0	0	0	1	0	0	0.006
.	19.01.15-18.48.13-1-208699	34	1	1	0	0	0	0	0	0	0	0	NA	NA	NA	10	6	490	166	163	0	0	0	0	1	0	0	0.006	0
.	19.01.15-18.48.13-1-208700	343	19	19	6	0	5	710	18	18	0	0	NA	NA	NA	95	99	546	185	181	485	98	127	47	20	10	0.086	0.108	0.055
.	19.01.15-18.48.15-1-208718	212	23	23	7	0	6	680	21	21	0	0	NA	NA	NA	68	73	529	175	182	463	89	128	44	42	0	0.083	0.24	0
.	19.01.15-18.48.17-1-208719	56	2	2	1	0	1	0	1	1	0	0	NA	NA	NA	11	15	497	165	166	0	0	0	4	0	0	0.008	0	0
.	19.01.15-18.48.27-1-208728	209	33	33	12	0	11	677	27	27	0	0	NA	NA	NA	63	67	530	175	175	469	87	121	84	25	5	0.158	0.143	0.029
.	19.01.15-18.48.27-1-208730	92	7	7	1	0	1	652	4	4	0	0	NA	NA	NA	34	41	512	171	171	449	86	117	20	3	1	0.039	0.018	0.006
.	19.01.15-18.48.36-1-208737	206	21	21	3	0	3	678	18	18	0	0	NA	NA	NA	73	68	530	180	171	464	96	118	48	25	22	0.091	0.139	0.129
.	19.01.15-18.48.55-1-208748	151	22	22	3	0	2	658	20	20	0	0	NA	NA	NA	40	46	515	172	172	453	87	118	36	13	3	0.07	0.076	0.017
.	19.01.15-18.48.56-1-208749	85	7	7	2	0	2	658	5	5	0	0	NA	NA	NA	24	41	515	169	170	456	84	118	17	3	3	0.033	0.018	0.018
.	19.01.15-18.48.59-1-208750	185	23	23	8	0	5	676	20	20	0	0	NA	NA	NA	68	58	518	179	174	457	98	121	51	49	8	0.098	0.274	0.046
.	19.01.15-18.49.11-1-208751	153	16	16	3	0	2	656	13	13	0	0	NA	NA	NA	42	41	510	172	172	450	86	120	22	12	13	0.043	0.07	0.076
.	19.01.15-18.49.17-1-208767	89	3	3	1	0	1	650	2	2	0	0	NA	NA	NA	29	32	507	170	168	448	85	117	11	0	0	0.022	0	0
.	19.01.15-18.49.21-1-208771	32	1	1	0	0	0	0	0	0	0	0	NA	NA	NA	6	7	492	165	163	0	0	0	0	0	1	0	0	0.006
.	19.01.15-18.49.28-1-208778	67	3	3	1	0	1	650	2	2	0	0	NA	NA	NA	12	25	506	165	167	455	82	113	0	9	5	0	0.055	0.03
.	19.01.15-18.49.37-1-208784	60	3	3	0	0	0	641	2	2	0	0	NA	NA	NA	32	36	511	169	169	444	81	116	10	1	0	0.02	0.006	0
.	19.01.15-18.49.45-1-208792	152	24	24	5	0	4	668	22	22	0	0	NA	NA	NA	56	55	523	173	172	462	86	120	38	24	24	0.073	0.139	0.14
.	19.01.15-18.49.49-1-208793	92	9	9	6	0	5	634	8	8	0	0	NA	NA	NA	32	26	502	171	166	442	82	110	27	6	0	0.054	0.035	0
.	19.01.15-18.49.57-1-208794	127	14	14	5	0	3	663	11	11	0	0	NA	NA	NA	47	43	515	170	171	459	85	119	26	10	13	0.05	0.059	0.076
.	19.01.15-18.49.57-1-208795	153	12	12	4	0	4	672	11	11	0	0	NA	NA	NA	50	64	525	170	182	462	85	125	39	8	5	0.074	0.047	0.027
.	19.01.15-18.49.58-1-208796	178	8	8	1	0	0	664	6	6	0	0	NA	NA	NA	69	57	523	172	175	456	87	121	15	7	13	0.029	0.041	0.074
.	19.01.15-18.49.59-1-208797	36	1	1	0	0	0	0	0	0	0	0	NA	NA	NA	9	10	492	166	165	0	0	0	1	0	0	0.002	0	0
.	19.01.15-18.50.02-1-208802	115	15	15	3	0	2	657	14	14	0	0	NA	NA	NA	34	41	508	172	174	447	88	122	42	5	3	0.083	0.029	0.017
.	19.01.15-18.50.07-1-208803	146	15	15	6	0	4	669	12	12	0	0	NA	NA	NA	35	55	522	173	173	465	87	117	49	2	4	0.094	0.012	0.023
.	19.01.15-18.50.30-1-208837	178	7	7	2	0	1	679	6	6	0	0	NA	NA	NA	69	69	527	179	176	466	92	121	11	8	6	0.021	0.045	0.034
.	19.01.15-18.50.33-1-208839	170	28	28	6	0	1	655	24	24	0	0	NA	NA	NA	53	41	513	172	169	453	86	116	71	31	11	0.138	0.18	0.065
.	19.01.15-18.50.36-1-208841	234	20	20	11	0	6	687	19	19	0	0	NA	NA	NA	78	75	531	181	176	472	94	121	55	32	1	0.104	0.177	0.006
.	19.01.15-18.50.38-1-208843	90	4	4	1	0	1	649	3	3	0	0	NA	NA	NA	31	33	505	170	171	448	82	119	7	1	0	0.014	0.006	0
.	19.01.15-18.50.39-1-208846	125	16	16	5	0	5	651	13	13	0	0	NA	NA	NA	45	41	515	171	168	453	85	113	36	9	11	0.07	0.053	0.065
.	19.01.15-18.50.51-1-208854	207	26	26	8	0	7	687	21	21	0	0	NA	NA	NA	60	75	539	176	173	478	87	122	78	32	13	0.145	0.182	0.075
.	19.01.15-18.50.52-1-208855	75	2	2	0	0	0	630	0	0	0	0	NA	NA	NA	21	17	497	168	165	435	83	112	5	0	0	0.01	0	0
.	19.01.15-18.50.57-1-208857	64	2	2	0	0	0	498	1	1	0	0	NA	NA	NA	19	15	498	167	163	349	63	86	0	7	0	0	0.042	0
.	19.01.15-18.51.01-1-208859	60	2	2	1	0	1	294	1	1	0	0	NA	NA	NA	19	18	497	167	167	201	41	52	0	2	0	0	0.012	0
.	19.01.15-18.51.06-1-208860	92	4	4	2	0	1	649	3	3	0	0	NA	NA	NA	21	31	508	168	168	448	86	115	4	8	1	0.008	0.048	0.006
.	19.01.15-18.51.06-1-208861	64	4	4	1	0	1	643	3	3	0	0	NA	NA	NA	25	28	508	164	169	445	82	116	14	0	0	0.028	0	0
.	19.01.15-18.51.10-1-208862	116	10	10	5	0	2	652	8	8	0	0	NA	NA	NA	50	41	512	174	168	451	86	115	31	7	14	0.061	0.04	0.083
.	19.01.15-18.51.13-1-208863	88	4	4	2	0	2	646	2	2	0	0	NA	NA	NA	36	30	508	169	166	450	84	112	13	0	0	0.026	0	0
.	19.01.15-18.51.17-1-208879	118	6	6	2	0	2	656	5	5	0	0	NA	NA	NA	35	44	517	171	169	455	85	116	13	9	8	0.025	0.053	0.047
.	19.01.15-18.51.17-1-208880	121	8	8	2	0	2	650	6	6	0	0	NA	NA	NA	45	41	514	171	169	452	85	113	36	2	1	0.07	0.012	0.006
.	19.01.15-18.51.22-1-208883	62	3	3	1	0	1	646	2	2	0	0	NA	NA	NA	26	31	502	174	168	446	85	115	4	0	6	0.008	0	0.036
.	19.01.15-18.51.23-1-208886	203	19	19	2	0	2	691	14	14	0	0	NA	NA	NA	57	76	539	173	177	480	87	124	39	11	15	0.072	0.064	0.085
.	19.01.15-18.51.31-1-208895	144	6	6	2	0	2	653	4	4	0	0	NA	NA	NA	38	36	512	168	169	454	83	116	9	11	2	0.018	0.065	0.012
.	19.01.15-18.51.32-1-208896	92	7	7	0	0	0	645	6	6	0	0	NA	NA	NA	24	32	504	166	175	443	83	119	13	1	4	0.026	0.006	0.023
.	19.01.15-18.51.36-1-208897	175	16	16	4	0	3	661	15	15	0	0	NA	NA	NA	49	44	513	173	171	453	88	120	42	2	0	0.082	0.012	0
.	19.01.15-18.51.38-1-208901	160	17	17	4	0	1	652	16	16	0	0	NA	NA	NA	42	36	510	169	170	451	84	117	51	19	4	0.1	0.112	0.024
.	19.01.15-18.51.40-1-208903	34	1	1	1	0	1	0	0	0	0	0	NA	NA	NA	11	12	495	166	164	0	0	0	2	0	0	0.004	0	0
.	19.01.15-18.51.40-1-208904	129	17	17	5	0	4	669	15	15	0	0	NA	NA	NA	39	49	512	173	177	456	92	121	35	19	6	0.068	0.11	0.034
.	19.01.15-18.51.48-1-208908	176	16	16	5	0	5	654	14	14	0	0	NA	NA	NA	55	43	517	172	167	459	85	110	27	5	22	0.052	0.029	0.132
.	19.01.15-18.51.49-1-208909	33	1	1	0	0	0	0	0	0	0	0	NA	NA	NA	15	8	495	163	163	0	0	0	0	0	1	0	0	0.006
.	19.01.15-18.51.51-1-208910	148	7	7	0	0	0	653	5	5	0	0	NA	NA	NA	46	39	515	170	167	456	82	115	15	0	1	0.029	0	0.006
.	19.01.15-18.51.52-1-208911	96	4	4	3	0	2	644	3	3	0	0	NA	NA	NA	31	27	500	172	168	443	86	115	16	6	0	0.032	0.035	0
.	19.01.15-18.51.53-1-208912	55	2	2	0	0	0	0	1	1	0	0	NA	NA	NA	12	11	497	163	164	0	0	0	8	0	0	0.016	0	0
.	19.01.15-18.51.58-1-208913	120	10	10	3	0	2	657	9	9	0	0	NA	NA	NA	35	44	512	176	169	453	88	116	35	11	0	0.068	0.062	0
.	19.01.15-18.52.02-1-208914	183	13	13	3	0	1	670	12	12	0	0	NA	NA	NA	54	51	516	178	170	457	92	121	22	36	17	0.043	0.202	0.1
.	19.01.15-18.52.08-1-208915	100	10	10	0	0	0	660	8	8	0	0	NA	NA	NA	21	32	506	171	168	455	88	117	18	22	3	0.036	0.129	0.018
.	19.01.15-18.52.11-1-208920	36	1	1	0	0	0	0	0	0	0	0	NA	NA	NA	22	8	492	163	166	0	0	0	1	0	0	0.002	0	0
.	19.01.15-18.52.11-1-208921	93	10	10	0	0	0	654	8	8	0	0	NA	NA	NA	32	38	515	169	167	455	85	114	18	8	1	0.035	0.047	0.006
.	19.01.15-18.52.14-1-208937	120	15	15	2	0	2	652	13	13	0	0	NA	NA	NA	36	41	514	167	173	450	83	119	45	10	2	0.088	0.06	0.012
.	19.01.15-18.52.16-1-208943	62	2	2	0	0	0	638	1	1	0	0	NA	NA	NA	26	26	502	169	168	438	85	115	18	0	0	0.036	0	0
.	19.01.15-18.52.16-1-208944	94	7	7	3	0	3	655	5	5	0	0	NA	NA	NA	28	38	516	169	166	455	86	114	23	18	0	0.045	0.107	0
.	19.01.15-18.52.20-1-208946	92	8	8	4	0	4	651	4	4	0	0	NA	NA	NA	32	35	506	173	169	448	89	114	26	4	13	0.051	0.023	0.077
.	19.01.15-18.52.24-1-208955	207	28	28	7	0	7	683	23	23	0	0	NA	NA	NA	55	71	533	177	174	471	90	122	97	19	11	0.182	0.107	0.063
.	19.01.15-18.52.31-1-208963	34	1	1	0	0	0	0	0	0	0	0	NA	NA	NA	9	12	498	164	163	0	0	0	4	0	0	0.008	0	0
.	19.01.15-18.52.31-1-208964	61	2	2	0	0	0	638	1	1	0	0	NA	NA	NA	24	23	502	169	165	441	84	113	4	0	0	0.008	0	0
.	19.01.15-18.52.34-1-208965	88	3	3	0	0	0	647	2	2	0	0	NA	NA	NA	28	34	513	168	166	452	82	113	2	1	1	0.004	0.006	0.006
.	19.01.15-18.52.36-1-208967	59	2	2	0	0	0	648	0	0	0	0	NA	NA	NA	17	32	505	174	166	446	88	114	0	4	4	0	0.023	0.024
.	19.01.15-18.52.39-1-208971	122	14	14	3	0	1	657	13	13	0	0	NA	NA	NA	30	40	508	173	172	449	89	119	17	10	6	0.033	0.058	0.035
.	19.01.15-18.52.40-1-208972	148	17	17	6	0	3	668	16	16	0	0	NA	NA	NA	52	54	520	177	170	461	89	118	11	33	19	0.021	0.186	0.112
.	19.01.15-18.52.40-1-208973	99	6	6	0	0	0	638	5	5	0	0	NA	NA	NA	37	27	504	169	167	439	83	116	17	7	0	0.034	0.041	0
.	19.01.15-18.52.51-1-208977	139	6	6	0	0	0	655	5	5	0	0	NA	NA	NA	37	34	507	171	169	452	88	115	13	6	2	0.026	0.035	0.012
.	19.01.15-18.52.52-1-208982	83	3	3	1	0	1	637	2	2	0	0	NA	NA	NA	28	22	505	167	163	441	83	113	7	0	0	0.014	0	0
.	19.01.15-18.52.52-1-208983	118	5	5	1	0	1	649	4	4	0	0	NA	NA	NA	38	38	505	172	174	440	88	121	5	5	0	0.01	0.029	0
.	19.01.15-18.52.53-1-208984	205	12	12	4	0	4	692	10	10	0	0	NA	NA	NA	54	70	531	174	178	474	91	127	29	14	3	0.055	0.08	0.017
.	19.01.15-18.53.07-1-208985	122	4	4	3	0	3	647	2	2	0	0	NA	NA	NA	41	38	515	169	167	453	81	113	11	0	4	0.021	0	0.024
.	19.01.15-18.53.10-1-208986	59	2	2	0	0	0	641	1	1	0	0	NA	NA	NA	32	30	503	170	170	443	83	115	7	0	0	0.014	0	0
.	19.01.15-18.53.13-1-208987	177	20	20	5	0	4	668	16	16	0	0	NA	NA	NA	48	48	514	171	176	454	88	126	47	24	5	0.091	0.14	0.028
.	19.01.15-18.53.13-1-209003	130	11	11	1	0	0	655	10	10	0	0	NA	NA	NA	42	40	511	174	168	452	89	114	10	12	1	0.02	0.069	0.006
.	19.01.15-18.53.26-1-209012	94	6	6	2	0	1	642	5	5	0	0	NA	NA	NA	34	26	503	170	166	443	84	115	12	0	4	0.024	0	0.024
.	19.01.15-18.53.28-1-209015	120	10	10	2	0	2	670	8	8	0	0	NA	NA	NA	44	50	513	177	173	457	94	119	38	20	0	0.074	0.113	0
.	19.01.15-18.53.32-1-209020	149	8	8	1	0	0	651	7	7	0	0	NA	NA	NA	55	48	519	170	172	453	82	116	18	0	5	0.035	0	0.029
.	19.01.15-18.53.34-1-209021	200	44	44	14	0	11	679	38	38	0	0	NA	NA	NA	61	68	532	173	176	473	84	122	92	39	12	0.173	0.225	0.068
.	19.01.15-18.53.39-1-209026	62	2	2	0	0	0	249	1	1	0	0	NA	NA	NA	17	15	500	163	165	173	34	42	5	0	0	0.01	0	0
.	19.01.15-18.53.40-1-209027	205	17	17	4	0	4	668	16	16	0	0	NA	NA	NA	72	55	522	172	174	459	87	122	20	30	2	0.038	0.174	0.011
.	19.01.15-18.53.47-1-209031	121	11	11	2	0	2	660	10	10	0	0	NA	NA	NA	49	51	515	175	174	457	85	118	15	9	6	0.029	0.051	0.034
.	19.01.15-18.53.50-1-209032	216	31	31	11	0	8	686	26	26	0	0	NA	NA	NA	68	73	531	180	175	471	94	121	100	37	25	0.188	0.206	0.143
.	19.01.15-18.53.51-1-209033	34	1	1	0	0	0	0	0	0	0	0	NA	NA	NA	18	9	493	164	165	0	0	0	0	0	3	0	0	0.018
.	19.01.15-18.53.53-1-209034	60	2	2	0	0	0	0	1	1	0	0	NA	NA	NA	18	18	499	168	164	0	0	0	1	0	1	0.002	0	0.006
.	19.01.15-18.53.53-1-209035	33	1	1	0	0	0	0	0	0	0	0	NA	NA	NA	10	14	498	166	163	0	0	0	2	0	0	0.004	0	0
.	19.01.15-18.53.54-1-209036	176	12	12	1	0	1	658	8	8	0	0	NA	NA	NA	44	43	514	171	171	454	85	119	17	14	1	0.033	0.082	0.006
.	19.01.15-18.53.56-1-209037	91	4	4	1	0	0	652	2	2	0	0	NA	NA	NA	27	35	505	171	172	451	84	117	6	9	2	0.012	0.053	0.012
.	19.01.15-18.53.56-1-209038	96	6	6	3	0	3	646	3	3	0	0	NA	NA	NA	32	32	509	168	168	449	83	114	1	3	8	0.002	0.018	0.048
.	19.01.15-18.53.57-1-209039	124	6	6	2	0	1	653	5	5	0	0	NA	NA	NA	48	43	514	170	172	453	83	117	16	7	0	0.031	0.041	0
.	19.01.15-18.54.19-1-209058	93	4	4	1	0	0	660	3	3	0	0	NA	NA	NA	27	42	518	168	169	460	85	115	6	2	0	0.012	0.012	0
.	19.01.15-18.54.21-1-209061	116	6	6	1	0	0	666	4	4	0	0	NA	NA	NA	39	51	519	172	173	460	88	118	12	14	0	0.023	0.081	0
.	19.01.15-18.54.21-1-209062	90	9	9	3	0	3	642	8	8	0	0	NA	NA	NA	45	29	509	167	166	444	83	115	28	0	10	0.055	0	0.06
.	19.01.15-18.54.24-1-209066	197	11	11	2	0	1	664	9	9	0	0	NA	NA	NA	51	50	518	177	168	455	94	115	50	1	0	0.097	0.006	0
.	19.01.15-18.54.28-1-209071	185	54	54	13	0	9	673	52	52	0	0	NA	NA	NA	54	58	524	175	172	466	86	121	104	50	14	0.198	0.286	0.081
.	19.01.15-18.54.33-1-209075	116	5	5	0	0	0	663	3	3	0	0	NA	NA	NA	40	44	511	174	172	456	89	118	6	9	3	0.012	0.052	0.017
.	19.01.15-18.54.36-1-209077	86	3	3	1	0	0	635	2	2	0	0	NA	NA	NA	29	21	499	170	165	437	87	111	7	4	0	0.014	0.024	0
.	19.01.15-18.54.43-1-209085	115	10	10	2	0	2	648	8	8	0	0	NA	NA	NA	33	31	510	167	167	449	82	117	14	12	6	0.027	0.072	0.036
.	19.01.15-18.54.44-1-209087	260	34	34	8	0	6	687	32	32	0	0	NA	NA	NA	53	76	521	186	182	462	98	127	77	52	21	0.148	0.28	0.115
.	19.01.15-18.54.46-1-209088	63	5	5	0	0	0	642	4	4	0	0	NA	NA	NA	24	27	499	169	172	440	84	118	6	4	5	0.012	0.024	0.029
.	19.01.15-18.54.52-1-209089	93	12	12	6	0	5	656	11	11	0	0	NA	NA	NA	35	43	514	172	170	457	83	116	45	0	2	0.088	0	0.012
.	19.01.15-18.54.53-1-209094	206	47	47	18	0	12	663	44	44	0	0	NA	NA	NA	52	53	526	170	170	461	84	118	119	63	18	0.226	0.371	0.106
.	19.01.15-18.54.54-1-209095	121	7	7	2	0	2	651	6	6	0	0	NA	NA	NA	36	32	507	171	167	449	85	117	15	13	0	0.03	0.076	0
.	19.01.15-18.54.56-1-209096	214	25	25	9	0	9	690	21	21	0	0	NA	NA	NA	62	70	531	172	180	476	89	125	37	17	11	0.07	0.099	0.061
.	19.01.15-18.55.03-1-209097	152	6	6	3	0	2	655	5	5	0	0	NA	NA	NA	44	46	516	173	170	456	86	113	13	2	9	0.025	0.012	0.053
.	19.01.15-18.55.06-1-209098	61	2	2	0	0	0	634	1	1	0	0	NA	NA	NA	28	24	506	165	166	441	81	112	5	2	0	0.01	0.012	0
.	19.01.15-18.55.16-1-209114	91	5	5	2	0	2	660	4	4	0	0	NA	NA	NA	36	47	522	173	165	459	89	112	15	5	0	0.029	0.029	0
.	19.01.15-18.55.20-1-209116	31	1	1	0	0	0	0	0	0	0	0	NA	NA	NA	5	7	492	164	164	0	0	0	0	0	1	0	0	0.006
.	19.01.15-18.55.25-1-209121	59	2	2	1	0	1	252	1	1	0	0	NA	NA	NA	15	14	495	165	167	180	36	36	0	0	1	0	0	0.006
.	19.01.15-18.55.26-1-209124	378	45	45	18	0	11	728	41	41	0	0	NA	NA	NA	106	111	556	192	176	496	109	123	95	86	19	0.171	0.448	0.108
.	19.01.15-18.55.27-1-209126	124	14	14	4	0	4	658	12	12	0	0	NA	NA	NA	38	43	512	172	172	453	88	117	23	14	14	0.045	0.081	0.081
.	19.01.15-18.55.38-1-209134	61	3	3	0	0	0	299	2	2	0	0	NA	NA	NA	20	28	505	170	166	207	35	57	7	0	0	0.014	0	0
.	19.01.15-18.55.42-1-209136	207	53	53	19	0	14	677	49	49	0	0	NA	NA	NA	62	61	526	177	171	466	93	118	116	72	42	0.221	0.407	0.246
.	19.01.15-18.55.42-1-209137	85	3	3	1	0	1	639	2	2	0	0	NA	NA	NA	43	25	504	166	168	442	82	115	4	1	0	0.008	0.006	0
.	19.01.15-18.55.49-1-209141	91	3	3	0	0	0	655	2	2	0	0	NA	NA	NA	27	43	513	174	169	453	86	116	4	4	2	0.008	0.023	0.012
.	19.01.15-18.55.54-1-209142	57	2	2	1	0	1	644	1	1	0	0	NA	NA	NA	20	25	499	172	167	443	88	113	6	0	0	0.012	0	0
.	19.01.15-18.55.59-1-209144	120	4	4	0	0	0	638	3	3	0	0	NA	NA	NA	30	25	503	168	167	444	83	111	8	2	6	0.016	0.012	0.036
.	19.01.15-18.55.59-1-209146	118	8	8	2	0	0	644	7	7	0	0	NA	NA	NA	33	27	507	167	166	446	82	116	11	14	3	0.022	0.084	0.018
.	19.01.15-18.56.12-1-209150	143	7	7	1	0	1	658	6	6	0	0	NA	NA	NA	34	45	517	169	172	456	84	118	10	7	2	0.019	0.041	0.012
.	19.01.15-18.56.41-1-209182	144	13	13	3	0	2	657	11	11	0	0	NA	NA	NA	37	44	509	176	172	449	90	118	27	9	18	0.053	0.051	0.105
.	19.01.15-18.57.13-1-209191	179	39	39	14	0	9	673	33	33	0	0	NA	NA	NA	33	50	519	172	172	467	87	119	90	60	15	0.173	0.349	0.087
.	19.01.15-18.57.24-1-209213	92	11	11	3	0	2	638	9	9	0	0	NA	NA	NA	25	24	503	168	166	444	82	112	16	7	11	0.032	0.042	0.066
.	19.01.15-18.57.30-1-209220	118	5	5	1	0	0	642	4	4	0	0	NA	NA	NA	30	24	502	172	163	446	85	111	6	8	3	0.012	0.047	0.018
.	19.01.15-18.57.34-1-209222	35	1	1	0	0	0	0	0	0	0	0	NA	NA	NA	5	12	494	166	165	0	0	0	4	0	0	0.008	0	0
.	19.01.15-18.57.36-1-209224	64	3	3	3	0	2	647	2	2	0	0	NA	NA	NA	17	23	505	166	165	447	84	116	8	2	0	0.016	0.012	0
.	19.01.15-18.57.37-1-209226	89	3	3	1	0	1	646	2	2	0	0	NA	NA	NA	31	31	506	171	167	448	84	114	0	7	7	0	0.041	0.042
.	19.01.15-18.57.50-1-209232	65	4	4	0	0	0	634	3	3	0	0	NA	NA	NA	23	18	499	169	163	440	86	108	7	0	1	0.014	0	0.006
.	19.01.15-18.57.51-1-209233	32	1	1	1	0	1	0	0	0	0	0	NA	NA	NA	5	4	490	164	163	0	0	0	0	0	0	0	0	0
.	19.01.15-18.57.52-1-209234	63	4	4	0	0	0	638	3	3	0	0	NA	NA	NA	25	24	500	169	168	442	84	112	5	2	0	0.01	0.012	0
.	19.01.15-18.57.53-1-209235	177	35	35	8	0	7	663	29	29	0	0	NA	NA	NA	51	49	517	174	171	457	89	117	99	37	20	0.191	0.213	0.117
.	19.01.15-18.58.04-1-209236	90	9	9	5	0	4	649	7	7	0	0	NA	NA	NA	45	45	516	168	174	448	83	118	30	16	0	0.058	0.095	0
.	19.01.15-18.58.06-1-209237	117	15	15	3	0	3	636	13	13	0	0	NA	NA	NA	34	25	503	169	166	440	85	111	48	9	1	0.095	0.053	0.006
.	19.01.15-18.58.15-1-209258	291	18	18	5	0	5	696	17	17	0	0	NA	NA	NA	96	84	537	182	178	478	95	123	63	19	14	0.117	0.104	0.079
.	19.01.15-18.58.17-1-209259	236	26	26	8	0	6	700	24	24	0	0	NA	NA	NA	74	88	548	179	174	484	93	123	59	50	20	0.108	0.279	0.115
.	19.01.15-18.58.20-1-209261	153	26	26	5	0	5	659	23	23	0	0	NA	NA	NA	52	47	519	172	169	455	88	116	57	43	26	0.11	0.25	0.154
.	19.01.15-18.58.24-1-209266	188	21	21	13	0	7	681	17	17	0	0	NA	NA	NA	70	59	528	172	172	471	86	124	79	36	7	0.15	0.209	0.041
.	19.01.15-18.58.29-1-209274	187	15	15	4	0	4	663	12	12	0	0	NA	NA	NA	56	53	519	178	169	462	91	110	28	6	4	0.054	0.034	0.024
.	19.01.15-18.58.37-1-209279	34	1	1	0	0	0	0	0	0	0	0	NA	NA	NA	8	6	491	165	163	0	0	0	1	0	0	0.002	0	0
.	19.01.15-18.58.40-1-209282	234	23	23	2	0	2	712	22	22	0	0	NA	NA	NA	68	99	548	184	180	490	96	126	47	39	11	0.086	0.212	0.061
.	19.01.15-18.58.44-1-209286	146	38	38	11	0	8	652	35	35	0	0	NA	NA	NA	57	42	510	176	169	444	90	118	99	23	14	0.194	0.131	0.083
.	19.01.15-18.58.57-1-209291	114	7	7	2	0	2	662	5	5	0	0	NA	NA	NA	35	50	515	178	170	454	90	118	2	9	6	0.004	0.051	0.035
.	19.01.15-18.58.58-1-209292	124	33	33	8	0	6	644	30	30	0	0	NA	NA	NA	53	45	517	170	171	447	84	113	82	29	18	0.159	0.171	0.105
.	19.01.15-18.59.02-1-209293	120	7	7	2	0	2	654	6	6	0	0	NA	NA	NA	48	39	514	169	169	454	83	117	7	11	2	0.014	0.065	0.012
.	19.01.15-18.59.07-1-209294	36	1	1	0	0	0	0	0	0	0	0	NA	NA	NA	9	9	495	163	164	0	0	0	0	0	1	0	0	0.006
.	19.01.15-18.59.07-1-209295	126	21	21	6	0	5	655	17	17	0	0	NA	NA	NA	42	36	513	167	169	455	82	118	70	15	9	0.136	0.09	0.053
.	19.01.15-18.59.08-1-209296	236	34	34	8	0	6	673	29	29	0	0	NA	NA	NA	59	65	521	180	177	461	91	121	82	69	15	0.157	0.383	0.085
.	19.01.15-18.59.10-1-209297	123	12	12	6	0	3	658	10	10	0	0	NA	NA	NA	43	50	519	171	173	450	89	119	30	6	2	0.058	0.035	0.012
.	19.01.15-18.59.19-1-209313	86	6	6	4	0	2	646	5	5	0	0	NA	NA	NA	43	30	506	169	168	445	86	115	18	19	10	0.036	0.112	0.06
.	19.01.15-18.59.22-1-209317	147	10	10	0	0	0	662	8	8	0	0	NA	NA	NA	44	46	518	172	169	459	85	118	27	3	0	0.052	0.017	0
.	19.01.15-18.59.25-1-209321	181	40	40	12	0	11	657	38	38	0	0	NA	NA	NA	63	56	518	174	177	449	85	123	79	39	7	0.153	0.224	0.04
.	19.01.15-18.59.34-1-209328	33	1	1	0	0	0	0	0	0	0	0	NA	NA	NA	5	10	494	166	163	0	0	0	3	0	0	0.006	0	0
.	19.01.15-18.59.36-1-209330	66	3	3	1	0	0	639	2	2	0	0	NA	NA	NA	23	20	501	166	166	442	83	114	0	5	5	0	0.03	0.03
.	19.01.15-18.59.38-1-209333	243	39	39	14	0	7	667	35	35	0	0	NA	NA	NA	60	56	515	174	180	455	86	126	90	58	19	0.175	0.333	0.106
.	19.01.15-18.59.42-1-209336	177	15	15	6	0	5	663	13	13	0	0	NA	NA	NA	60	57	526	171	173	460	85	118	13	15	18	0.025	0.088	0.104
.	19.01.15-18.59.45-1-209341	86	4	4	0	0	0	645	3	3	0	0	NA	NA	NA	25	32	511	167	167	450	82	113	4	4	4	0.008	0.024	0.024
.	19.01.15-18.59.47-1-209342	154	7	7	3	0	2	656	6	6	0	0	NA	NA	NA	45	36	512	168	169	454	84	118	13	7	4	0.025	0.042	0.024
.	19.01.15-18.59.51-1-209343	85	4	4	0	0	0	646	3	3	0	0	NA	NA	NA	30	31	504	172	168	445	86	115	0	12	5	0	0.07	0.03
.	19.01.15-18.59.53-1-209344	140	20	20	6	0	3	665	17	17	0	0	NA	NA	NA	38	45	516	170	172	459	86	120	56	17	10	0.109	0.1	0.058
.	19.01.15-19.00.01-1-209345	86	8	8	2	0	1	638	6	6	0	0	NA	NA	NA	39	29	503	172	167	440	84	114	15	7	0	0.03	0.041	0
.	19.01.15-19.00.07-1-209350	59	2	2	1	0	1	639	1	1	0	0	NA	NA	NA	23	22	503	168	164	445	84	110	3	0	2	0.006	0	0.012
.	19.01.15-19.00.13-1-209355	203	16	16	4	0	3	665	14	14	0	0	NA	NA	NA	56	48	512	179	170	457	93	115	20	49	10	0.039	0.274	0.059
.	19.01.15-19.00.15-1-209374	32	1	1	0	0	0	0	0	0	0	0	NA	NA	NA	9	8	494	164	163	0	0	0	0	0	2	0	0	0.012
.	19.01.15-19.00.15-1-209375	118	7	7	1	0	0	652	5	5	0	0	NA	NA	NA	50	35	510	172	166	448	89	115	4	30	4	0.008	0.174	0.024
.	19.01.15-19.00.18-1-209376	96	8	8	1	0	1	649	7	7	0	0	NA	NA	NA	44	37	511	170	169	447	86	116	18	4	4	0.035	0.024	0.024
.	19.01.15-19.00.22-1-209380	61	2	2	1	0	1	647	1	1	0	0	NA	NA	NA	15	27	510	166	164	454	81	112	0	5	2	0	0.03	0.012
.	19.01.15-19.00.22-1-209382	58	2	2	1	0	1	0	0	0	0	0	NA	NA	NA	24	14	498	165	164	0	0	0	2	0	2	0.004	0	0.012
.	19.01.15-19.00.26-1-209385	60	2	2	0	0	0	640	1	1	0	0	NA	NA	NA	28	31	501	169	174	439	84	117	3	4	0	0.006	0.024	0
.	19.01.15-19.00.27-1-209388	64	4	4	3	0	3	641	3	3	0	0	NA	NA	NA	27	24	505	168	164	444	85	112	15	5	0	0.03	0.03	0
.	19.01.15-19.00.36-1-209394	113	14	14	4	0	2	649	12	12	0	0	NA	NA	NA	33	39	515	165	172	456	78	115	27	7	3	0.052	0.042	0.017
.	19.01.15-19.00.42-1-209401	149	31	31	6	0	5	655	29	29	0	0	NA	NA	NA	46	43	515	171	170	455	86	114	63	41	13	0.122	0.24	0.076
.	19.01.15-19.00.44-1-209402	201	14	14	2	0	2	683	11	11	0	0	NA	NA	NA	70	70	529	176	178	465	93	125	20	24	12	0.038	0.136	0.067
.	19.01.15-19.00.50-1-209403	186	10	10	1	0	1	677	9	9	0	0	NA	NA	NA	54	60	526	176	171	466	92	119	16	4	2	0.03	0.023	0.012
.	19.01.15-19.00.57-1-209405	68	3	3	2	0	1	642	2	2	0	0	NA	NA	NA	35	32	505	169	171	440	82	120	4	1	0	0.008	0.006	0
.	19.01.15-19.00.57-1-209406	84	4	4	1	0	0	654	3	3	0	0	NA	NA	NA	24	39	511	173	168	452	87	115	19	1	0	0.037	0.006	0
.	19.01.15-19.01.03-1-209442	154	7	7	3	0	2	676	5	5	0	0	NA	NA	NA	43	53	521	177	168	463	94	119	16	19	6	0.031	0.107	0.036
.	19.01.15-19.01.10-1-209483	125	15	15	6	0	5	647	14	14	0	0	NA	NA	NA	29	28	500	172	169	441	86	120	26	13	6	0.052	0.076	0.036
.	19.01.15-19.01.13-1-209484	202	46	46	17	0	11	674	40	40	0	0	NA	NA	NA	48	60	522	172	179	461	89	124	89	51	14	0.17	0.297	0.078
.	19.01.15-19.01.14-1-209500	216	17	17	5	0	3	680	15	15	0	0	NA	NA	NA	60	67	525	176	179	466	87	127	36	21	11	0.069	0.119	0.061
.	19.01.15-19.01.15-1-209501	92	8	8	3	0	2	654	6	6	0	0	NA	NA	NA	32	40	515	167	171	454	82	118	24	4	2	0.047	0.024	0.012
.	19.01.15-19.01.21-1-209504	56	2	2	0	0	0	301	1	1	0	0	NA	NA	NA	15	18	501	166	164	215	31	55	0	3	1	0	0.018	0.006
.	19.01.15-19.01.25-1-209509	66	2	2	0	0	0	643	1	1	0	0	NA	NA	NA	14	25	502	169	167	446	82	115	8	0	0	0.016	0	0
.	19.01.15-19.01.32-1-209516	185	16	16	5	0	4	669	14	14	0	0	NA	NA	NA	70	54	518	177	172	456	92	121	25	22	5	0.048	0.124	0.029
.	19.01.15-19.01.32-1-209517	158	28	28	6	0	4	654	24	24	0	0	NA	NA	NA	56	50	511	178	174	447	89	118	55	27	16	0.108	0.152	0.092
.	19.01.15-19.01.37-1-209520	206	54	54	16	0	12	657	51	51	0	0	NA	NA	NA	60	55	518	172	178	450	85	122	107	64	24	0.207	0.372	0.135
.	19.01.15-19.01.37-1-209521	121	5	5	1	0	1	654	4	4	0	0	NA	NA	NA	43	41	510	174	170	448	88	118	29	0	1	0.057	0	0.006
.	19.01.15-19.01.40-1-209524	146	10	10	4	0	4	659	9	9	0	0	NA	NA	NA	53	47	522	169	169	455	86	118	7	23	7	0.013	0.136	0.041
.	19.01.15-19.01.46-1-209528	86	5	5	0	0	0	638	4	4	0	0	NA	NA	NA	27	24	502	166	169	442	82	114	8	0	4	0.016	0	0.024
.	19.01.15-19.01.48-1-209529	89	8	8	2	0	1	652	7	7	0	0	NA	NA	NA	23	34	510	169	168	450	86	116	22	2	4	0.043	0.012	0.024
.	19.01.15-19.01.57-1-209530	67	2	2	2	0	0	653	1	1	0	0	NA	NA	NA	31	42	509	172	174	453	83	117	0	23	0	0	0.134	0
.	19.01.15-19.02.03-1-209531	95	6	6	1	0	1	655	5	5	0	0	NA	NA	NA	40	37	509	170	171	451	87	117	8	2	0	0.016	0.012	0
.	19.01.15-19.02.03-1-209532	292	39	39	16	0	12	711	32	32	0	0	NA	NA	NA	80	104	551	188	178	487	101	123	74	43	22	0.134	0.229	0.124
.	19.01.15-19.02.04-1-209533	30	1	1	1	0	1	0	0	0	0	0	NA	NA	NA	9	7	492	164	164	0	0	0	1	0	0	0.002	0	0
.	19.01.15-19.02.13-1-209535	87	7	7	3	0	1	641	4	4	0	0	NA	NA	NA	37	29	509	164	169	448	79	114	36	0	0	0.071	0	0
.	19.01.15-19.02.13-1-209536	33	1	1	0	0	0	0	0	0	0	0	NA	NA	NA	11	8	491	166	164	0	0	0	0	0	0	0	0	0
.	19.01.15-19.02.18-1-209560	142	11	11	3	0	3	656	10	10	0	0	NA	NA	NA	59	42	515	169	171	456	81	119	20	16	0	0.039	0.095	0
.	19.01.15-19.02.21-1-209566	96	13	13	4	0	2	654	12	12	0	0	NA	NA	NA	28	35	507	169	172	448	85	121	20	16	4	0.039	0.095	0.023
.	19.01.15-19.02.34-1-209578	57	2	2	0	0	0	100	1	1	0	0	NA	NA	NA	13	19	498	169	165	69	14	17	4	0	0	0.008	0	0
.	19.01.15-19.02.34-1-209579	62	2	2	1	0	1	302	1	1	0	0	NA	NA	NA	9	22	497	171	167	214	37	51	3	0	0	0.006	0	0
.	19.01.15-19.02.37-1-209582	63	2	2	0	0	0	639	1	1	0	0	NA	NA	NA	25	30	508	166	169	443	82	114	2	4	0	0.004	0.024	0
.	19.01.15-19.02.46-1-209588	187	12	12	7	0	4	678	11	11	0	0	NA	NA	NA	51	57	515	180	175	462	97	119	20	28	5	0.039	0.156	0.029
.	19.01.15-19.02.47-1-209589	91	9	9	3	0	1	657	8	8	0	0	NA	NA	NA	37	40	514	167	172	455	83	119	9	23	0	0.018	0.138	0
.	19.01.15-19.02.51-1-209590	157	18	18	5	0	3	660	14	14	0	0	NA	NA	NA	41	44	512	172	173	455	87	118	57	11	5	0.111	0.064	0.029
.	19.01.15-19.02.53-1-209591	120	24	24	6	0	3	645	23	23	0	0	NA	NA	NA	44	34	508	172	167	448	87	110	37	26	0	0.073	0.151	0
.	19.01.15-19.02.54-1-209592	145	13	13	6	0	4	655	11	11	0	0	NA	NA	NA	42	40	513	170	170	453	86	116	18	15	11	0.035	0.088	0.065
.	19.01.15-19.02.56-1-209593	238	35	35	10	0	6	686	30	30	0	0	NA	NA	NA	79	70	526	177	180	467	95	124	70	67	8	0.133	0.379	0.044
.	19.01.15-19.03.00-1-209598	38	1	1	1	0	1	0	0	0	0	0	NA	NA	NA	13	9	492	165	165	0	0	0	0	0	1	0	0	0.006
.	19.01.15-19.03.01-1-209599	164	33	33	9	0	7	669	29	29	0	0	NA	NA	NA	52	52	519	173	173	460	87	122	94	62	5	0.181	0.358	0.029
.	19.01.15-19.03.11-1-209600	32	1	1	0	0	0	0	0	0	0	0	NA	NA	NA	9	9	493	164	165	0	0	0	0	2	0	0	0.012	0
.	19.01.15-19.03.13-1-209601	66	2	2	0	0	0	647	1	1	0	0	NA	NA	NA	15	30	507	169	167	450	81	116	3	2	0	0.006	0.012	0
.	19.01.15-19.03.14-1-209617	186	7	7	3	0	2	672	6	6	0	0	NA	NA	NA	65	54	529	170	168	470	87	115	8	10	0	0.015	0.059	0
.	19.01.15-19.03.24-1-209624	94	5	5	3	0	2	643	2	2	0	0	NA	NA	NA	31	24	499	169	169	440	85	118	23	0	0	0.046	0	0
.	19.01.15-19.03.45-1-209640	149	15	15	8	0	7	666	14	14	0	0	NA	NA	NA	48	60	524	175	174	462	87	117	35	34	5	0.067	0.194	0.029
.	19.01.15-19.03.45-1-209641	127	10	10	4	0	4	649	9	9	0	0	NA	NA	NA	54	38	508	171	172	446	86	117	39	6	6	0.077	0.035	0.035
.	19.01.15-19.03.45-1-209642	33	1	1	1	0	1	0	0	0	0	0	NA	NA	NA	10	7	492	163	165	0	0	0	0	0	0	0	0	0
.	19.01.15-19.03.47-1-209643	89	4	4	0	0	0	623	2	2	0	0	NA	NA	NA	29	12	493	170	162	433	82	108	3	0	1	0.006	0	0.006
.	19.01.15-19.03.48-1-209644	199	14	14	4	0	3	675	10	10	0	0	NA	NA	NA	53	56	518	177	174	460	92	123	12	18	13	0.023	0.102	0.075
.	19.01.15-19.03.51-1-209645	87	5	5	3	0	2	638	4	4	0	0	NA	NA	NA	29	23	501	171	164	443	86	109	12	10	2	0.024	0.058	0.012
.	19.01.15-19.03.54-1-209646	145	16	16	5	0	5	655	14	14	0	0	NA	NA	NA	46	35	511	167	170	452	86	117	27	23	11	0.053	0.138	0.065
.	19.01.15-19.04.02-1-209647	31	1	1	0	0	0	0	0	0	0	0	NA	NA	NA	10	11	493	166	165	0	0	0	0	0	0	0	0	0
.	19.01.15-19.04.05-1-209648	32	1	1	0	0	0	0	0	0	0	0	NA	NA	NA	9	10	495	166	162	0	0	0	0	1	0	0	0.006	0
.	19.01.15-19.04.07-1-209649	159	7	7	3	0	2	674	5	5	0	0	NA	NA	NA	56	65	531	179	168	467	91	116	24	8	0	0.045	0.045	0
.	19.01.15-19.04.07-1-209650	65	2	2	0	0	0	634	1	1	0	0	NA	NA	NA	31	27	504	167	169	439	81	114	6	3	0	0.012	0.018	0
.	19.01.15-19.04.12-1-209651	90	7	7	0	0	0	653	6	6	0	0	NA	NA	NA	28	39	508	174	170	451	87	115	16	9	0	0.031	0.052	0
.	19.01.15-19.04.14-1-209667	30	1	1	0	0	0	0	0	0	0	0	NA	NA	NA	6	11	495	165	164	0	0	0	1	0	0	0.002	0	0
.	19.01.15-19.04.31-1-209683	91	3	3	2	0	1	635	2	2	0	0	NA	NA	NA	40	27	502	169	169	438	83	114	8	0	6	0.016	0	0.036
.	19.01.15-19.04.32-1-209684	123	11	11	3	0	2	643	7	7	0	0	NA	NA	NA	39	29	507	167	168	445	85	113	16	12	3	0.032	0.072	0.018
.	19.01.15-19.04.35-1-209685	153	19	19	4	0	3	661	16	16	0	0	NA	NA	NA	46	47	519	172	169	459	84	118	29	39	7	0.056	0.227	0.041
.	19.01.15-19.04.36-1-209687	145	13	13	3	0	2	661	11	11	0	0	NA	NA	NA	42	44	513	170	174	454	87	120	19	20	8	0.037	0.118	0.046
.	19.01.15-19.04.37-1-209689	62	2	2	1	0	1	633	1	1	0	0	NA	NA	NA	21	17	497	166	167	437	83	113	2	0	4	0.004	0	0.024
.	19.01.15-19.04.45-1-209697	153	34	34	11	0	9	654	29	29	0	0	NA	NA	NA	48	42	512	172	171	452	86	116	79	53	9	0.154	0.308	0.053
.	19.01.15-19.04.52-1-209698	124	8	8	2	0	2	652	4	4	0	0	NA	NA	NA	47	41	515	171	168	451	87	114	9	10	8	0.017	0.058	0.048
.	19.01.15-19.04.52-1-209699	204	29	29	9	0	5	687	25	25	0	0	NA	NA	NA	61	70	537	171	175	477	86	124	36	66	15	0.067	0.386	0.086
.	19.01.15-19.04.54-1-209700	214	16	16	4	0	3	674	13	13	0	0	NA	NA	NA	61	60	523	175	175	462	92	120	45	15	17	0.086	0.086	0.097
.	19.01.15-19.05.02-1-209705	90	5	5	0	0	0	649	4	4	0	0	NA	NA	NA	24	30	504	171	168	449	86	114	20	0	0	0.04	0	0
.	19.01.15-19.05.07-1-209706	154	19	19	7	0	3	659	16	16	0	0	NA	NA	NA	61	51	522	177	165	461	89	109	25	33	14	0.048	0.186	0.085
.	19.01.15-19.05.11-1-209707	88	7	7	4	0	2	651	3	3	0	0	NA	NA	NA	28	32	507	170	168	450	84	117	13	2	8	0.026	0.012	0.048
.	19.01.15-19.05.13-1-209708	64	4	4	0	0	0	643	3	3	0	0	NA	NA	NA	20	27	503	169	168	445	83	115	19	1	4	0.038	0.006	0.024
.	19.01.15-19.05.20-1-209725	114	8	8	1	0	1	662	7	7	0	0	NA	NA	NA	36	43	517	168	171	460	84	118	13	6	7	0.025	0.036	0.041
.	19.01.15-19.05.27-1-209733	179	27	27	9	0	4	679	22	22	0	0	NA	NA	NA	49	60	527	176	170	468	93	118	87	33	6	0.165	0.188	0.035
.	19.01.15-19.05.29-1-209736	96	4	4	1	0	0	651	3	3	0	0	NA	NA	NA	36	40	511	171	171	448	86	117	15	2	0	0.029	0.012	0
.	19.01.15-19.05.30-1-209738	204	11	11	4	0	2	668	9	9	0	0	NA	NA	NA	56	50	515	174	174	459	88	121	44	7	7	0.085	0.04	0.04
.	19.01.15-19.05.33-1-209740	58	4	4	0	0	0	633	3	3	0	0	NA	NA	NA	24	16	498	164	167	439	80	114	4	0	4	0.008	0	0.024
.	19.01.15-19.05.44-1-209748	90	5	5	1	0	1	645	4	4	0	0	NA	NA	NA	28	37	512	167	171	450	81	114	2	8	0	0.004	0.048	0
.	19.01.15-19.05.45-1-209749	147	16	16	6	0	5	660	14	14	0	0	NA	NA	NA	55	46	516	175	168	458	87	115	51	2	8	0.099	0.011	0.048
.	19.01.15-19.05.49-1-209750	176	15	15	5	0	5	671	12	12	0	0	NA	NA	NA	56	60	520	177	176	455	93	123	40	27	7	0.077	0.153	0.04
.	19.01.15-19.05.49-1-209751	426	26	26	4	0	2	727	23	23	0	0	NA	NA	NA	133	113	556	190	180	496	105	126	63	40	20	0.113	0.211	0.111
.	19.01.15-19.05.55-1-209753	176	44	44	15	0	12	654	40	40	0	0	NA	NA	NA	58	42	514	174	167	451	91	112	103	37	27	0.2	0.213	0.162
.	19.01.15-19.05.57-1-209754	151	12	12	0	0	0	660	11	11	0	0	NA	NA	NA	45	43	521	165	170	460	82	118	30	2	6	0.058	0.012	0.035
.	19.01.15-19.06.00-1-209756	92	16	16	1	0	1	646	15	15	0	0	NA	NA	NA	30	35	513	168	167	452	80	114	7	21	4	0.014	0.125	0.024
.	19.01.15-19.06.05-1-209757	33	1	1	0	0	0	0	0	0	0	0	NA	NA	NA	12	15	497	165	166	0	0	0	0	0	0	0	0	0
.	19.01.15-19.06.08-1-209758	32	1	1	0	0	0	0	0	0	0	0	NA	NA	NA	13	7	492	166	162	0	0	0	0	0	0	0	0	0
.	19.01.15-19.06.10-1-209759	95	19	19	6	0	5	653	17	17	0	0	NA	NA	NA	32	35	508	170	170	449	84	120	40	5	5	0.079	0.029	0.029
.	19.01.15-19.06.18-1-209778	240	22	22	5	0	3	681	18	18	0	0	NA	NA	NA	78	69	528	172	182	465	89	127	66	37	3	0.125	0.215	0.016
.	19.01.15-19.06.21-1-209781	35	1	1	1	0	1	0	0	0	0	0	NA	NA	NA	10	4	490	163	164	0	0	0	0	0	0	0	0	0
.	19.01.15-19.06.24-1-209785	209	53	53	16	0	11	668	50	50	0	0	NA	NA	NA	76	64	532	171	174	464	84	120	114	30	35	0.214	0.175	0.201
.	19.01.15-19.06.24-1-209786	32	1	1	0	0	0	0	0	0	0	0	NA	NA	NA	10	5	491	164	163	0	0	0	1	0	0	0.002	0	0
.	19.01.15-19.06.25-1-209788	64	6	6	1	0	1	630	5	5	0	0	NA	NA	NA	29	18	498	166	167	438	79	113	6	0	6	0.012	0	0.036
.	19.01.15-19.06.27-1-209791	59	3	3	0	0	0	639	2	2	0	0	NA	NA	NA	21	21	499	169	166	443	82	114	0	5	3	0	0.03	0.018
.	19.01.15-19.06.34-1-209796	34	1	1	0	0	0	0	0	0	0	0	NA	NA	NA	9	8	494	165	162	0	0	0	0	6	0	0	0.036	0
.	19.01.15-19.06.38-1-209799	208	21	21	10	0	9	694	19	19	0	0	NA	NA	NA	44	74	537	176	174	479	92	123	49	37	18	0.091	0.21	0.103
.	19.01.15-19.06.45-1-209805	113	8	8	1	0	1	640	6	6	0	0	NA	NA	NA	39	26	507	165	167	443	81	116	15	15	0	0.03	0.091	0
.	19.01.15-19.06.46-1-209806	63	3	3	0	0	0	626	1	1	0	0	NA	NA	NA	25	16	495	165	169	432	80	114	7	0	4	0.014	0	0.024
.	19.01.15-19.06.47-1-209807	30	1	1	0	0	0	0	0	0	0	0	NA	NA	NA	3	5	491	165	162	0	0	0	4	0	0	0.008	0	0
.	19.01.15-19.06.48-1-209808	151	20	20	7	0	3	670	18	18	0	0	NA	NA	NA	43	58	528	176	167	467	91	112	58	35	14	0.11	0.199	0.084
.	19.01.15-19.06.50-1-209809	61	3	3	0	0	0	650	2	2	0	0	NA	NA	NA	24	33	503	172	171	450	84	116	0	7	0	0	0.041	0
.	19.01.15-19.07.00-1-209811	58	2	2	1	0	1	638	1	1	0	0	NA	NA	NA	25	24	501	167	169	446	78	114	0	8	0	0	0.048	0
.	19.01.15-19.07.02-1-209816	35	1	1	0	0	0	0	0	0	0	0	NA	NA	NA	11	15	496	167	165	0	0	0	0	0	0	0	0	0
.	19.01.15-19.07.04-1-209817	59	2	2	0	0	0	102	1	1	0	0	NA	NA	NA	13	18	500	164	167	74	8	20	6	0	0	0.012	0	0
.	19.01.15-19.07.06-1-209818	90	4	4	1	0	0	660	3	3	0	0	NA	NA	NA	27	36	509	173	167	455	89	116	7	10	0	0.014	0.058	0
.	19.01.15-19.07.06-1-209819	90	8	8	0	0	0	649	7	7	0	0	NA	NA	NA	33	29	506	169	167	448	85	116	18	12	0	0.036	0.071	0
.	19.01.15-19.07.08-1-209820	145	6	6	0	0	0	662	5	5	0	0	NA	NA	NA	68	53	520	172	174	459	84	119	10	8	11	0.019	0.047	0.063
.	19.01.15-19.07.12-1-209822	34	1	1	1	0	1	0	0	0	0	0	NA	NA	NA	10	15	496	166	166	0	0	0	0	0	0	0	0	0
.	19.01.15-19.07.14-1-209839	35	1	1	0	0	0	0	0	0	0	0	NA	NA	NA	10	5	491	163	164	0	0	0	1	0	0	0.002	0	0
.	19.01.15-19.07.17-1-209840	271	47	47	11	0	7	682	42	42	0	0	NA	NA	NA	77	70	533	173	177	476	85	121	99	54	14	0.186	0.312	0.079
.	19.01.15-19.07.18-1-209841	210	24	24	5	0	4	681	23	23	0	0	NA	NA	NA	73	75	525	181	182	458	94	129	73	49	2	0.139	0.271	0.011
.	19.01.15-19.07.19-1-209843	32	1	1	1	0	1	0	0	0	0	0	NA	NA	NA	16	5	490	165	163	0	0	0	0	0	1	0	0	0.006
.	19.01.15-19.07.21-1-209845	149	34	34	8	0	7	660	30	30	0	0	NA	NA	NA	36	46	514	174	171	451	90	119	84	20	18	0.163	0.115	0.105
.	19.01.15-19.07.26-1-209850	62	2	2	0	0	0	353	1	1	0	0	NA	NA	NA	16	10	494	166	163	247	41	65	1	0	0	0.002	0	0
.	19.01.15-19.07.29-1-209855	87	7	7	3	0	2	656	6	6	0	0	NA	NA	NA	36	36	515	169	165	456	86	114	2	7	16	0.004	0.041	0.097
.	19.01.15-19.07.30-1-209857	61	3	3	0	0	0	642	2	2	0	0	NA	NA	NA	27	24	504	168	165	447	82	113	2	3	1	0.004	0.018	0.006
.	19.01.15-19.07.31-1-209859	59	2	2	0	0	0	635	1	1	0	0	NA	NA	NA	34	24	502	169	166	439	85	111	5	0	0	0.01	0	0
.	19.01.15-19.07.37-1-209866	207	15	15	5	0	3	682	14	14	0	0	NA	NA	NA	56	69	528	178	176	469	91	122	26	30	9	0.049	0.169	0.051
.	19.01.15-19.07.51-1-209872	229	33	33	11	0	8	691	29	29	0	0	NA	NA	NA	72	75	541	170	177	482	87	122	60	74	16	0.111	0.435	0.09
.	19.01.15-19.07.52-1-209873	33	1	1	0	0	0	0	0	0	0	0	NA	NA	NA	11	11	495	164	165	0	0	0	3	0	0	0.006	0	0
.	19.01.15-19.07.54-1-209874	125	6	6	1	0	1	679	5	5	0	0	NA	NA	NA	35	64	533	169	175	473	84	122	17	9	2	0.032	0.053	0.011
.	19.01.15-19.07.54-1-209875	63	3	3	0	0	0	638	2	2	0	0	NA	NA	NA	22	21	504	167	163	447	80	111	5	0	0	0.01	0	0
.	19.01.15-19.07.56-1-209876	60	2	2	1	0	0	647	1	1	0	0	NA	NA	NA	26	28	506	169	166	449	83	115	3	16	0	0.006	0.095	0
.	19.01.15-19.08.06-1-209877	110	13	13	4	0	4	643	11	11	0	0	NA	NA	NA	32	28	505	170	166	448	83	112	31	17	2	0.061	0.1	0.012
.	19.01.15-19.08.10-1-209878	119	12	12	2	0	2	654	10	10	0	0	NA	NA	NA	29	41	517	169	168	458	83	113	32	11	6	0.062	0.065	0.036
.	19.01.15-19.08.14-1-209894	63	2	2	0	0	0	550	1	1	0	0	NA	NA	NA	19	23	501	165	170	374	71	105	1	0	1	0.002	0	0.006
.	19.01.15-19.08.23-1-209904	66	4	4	1	0	0	649	3	3	0	0	NA	NA	NA	25	29	504	170	168	449	86	114	14	4	8	0.028	0.024	0.048
.	19.01.15-19.08.26-1-209909	92	7	7	2	0	2	642	6	6	0	0	NA	NA	NA	25	28	506	167	168	443	84	115	18	0	3	0.036	0	0.018
.	19.01.15-19.08.28-1-209911	114	7	7	2	0	1	662	5	5	0	0	NA	NA	NA	41	46	515	173	171	457	87	118	17	3	1	0.033	0.017	0.006
.	19.01.15-19.08.38-1-209920	128	8	8	4	0	4	676	7	7	0	0	NA	NA	NA	34	58	520	175	176	466	91	119	9	26	3	0.017	0.149	0.017
.	19.01.15-19.08.41-1-209922	115	7	7	0	0	0	638	6	6	0	0	NA	NA	NA	50	36	508	167	174	443	77	118	16	0	5	0.031	0	0.029
.	19.01.15-19.08.47-1-209926	61	2	2	0	0	0	198	1	1	0	0	NA	NA	NA	16	19	500	168	164	137	28	33	2	1	0	0.004	0.006	0
.	19.01.15-19.08.48-1-209927	63	5	5	2	0	1	639	3	3	0	0	NA	NA	NA	29	23	502	168	166	441	88	110	27	3	0	0.054	0.018	0
.	19.01.15-19.08.54-1-209928	39	1	1	0	0	0	0	0	0	0	0	NA	NA	NA	11	11	495	166	163	0	0	0	0	0	0	0	0	0
.	19.01.15-19.08.55-1-209929	97	5	5	0	0	0	650	3	3	0	0	NA	NA	NA	23	30	506	170	167	450	86	114	8	7	0	0.016	0.041	0
.	19.01.15-19.08.56-1-209930	176	27	27	6	0	5	650	26	26	0	0	NA	NA	NA	55	46	519	170	170	450	84	116	64	25	12	0.123	0.147	0.071
.	19.01.15-19.08.58-1-209931	89	5	5	1	0	1	652	4	4	0	0	NA	NA	NA	33	29	504	167	171	444	88	120	2	11	4	0.004	0.066	0.023
.	19.01.15-19.09.00-1-209932	88	6	6	2	0	2	651	5	5	0	0	NA	NA	NA	27	28	505	168	168	450	86	115	6	5	1	0.012	0.03	0.006
.	19.01.15-19.09.05-1-209937	118	5	5	3	0	1	666	4	4	0	0	NA	NA	NA	39	53	521	173	172	460	87	119	10	5	0	0.019	0.029	0
.	19.01.15-19.09.07-1-209938	88	5	5	0	0	0	630	4	4	0	0	NA	NA	NA	28	21	498	168	168	436	80	114	2	4	0	0.004	0.024	0
.	19.01.15-19.09.08-1-209939	144	14	14	2	0	1	670	12	12	0	0	NA	NA	NA	55	54	517	178	172	457	92	121	54	10	3	0.104	0.056	0.017
.	19.01.15-19.09.09-1-209940	84	4	4	1	0	1	647	3	3	0	0	NA	NA	NA	27	30	507	168	168	449	83	115	11	7	0	0.022	0.042	0
.	19.01.15-19.09.15-1-209956	93	4	4	2	0	2	632	3	3	0	0	NA	NA	NA	31	21	503	167	164	438	83	111	3	4	0	0.006	0.024	0
.	19.01.15-19.09.16-1-209957	127	9	9	1	0	1	658	8	8	0	0	NA	NA	NA	38	46	510	176	173	450	90	118	24	15	0	0.047	0.085	0
.	19.01.15-19.09.18-1-209958	151	10	10	1	0	1	667	7	7	0	0	NA	NA	NA	46	48	519	173	169	463	89	115	17	8	2	0.033	0.046	0.012
.	19.01.15-19.09.23-1-209963	207	22	22	4	0	2	667	18	18	0	0	NA	NA	NA	62	46	517	174	168	459	91	117	64	25	18	0.124	0.144	0.107
.	19.01.15-19.09.26-1-209967	201	12	12	5	0	5	674	11	11	0	0	NA	NA	NA	58	61	528	173	173	466	89	119	45	7	2	0.085	0.04	0.012
.	19.01.15-19.09.28-1-209970	117	8	8	1	0	1	645	7	7	0	0	NA	NA	NA	34	31	509	165	170	447	82	116	10	13	2	0.02	0.079	0.012
.	19.01.15-19.09.32-1-209974	87	5	5	1	0	0	643	4	4	0	0	NA	NA	NA	22	27	503	169	168	447	84	112	11	0	6	0.022	0	0.036
.	19.01.15-19.09.39-1-209980	35	1	1	1	0	1	0	0	0	0	0	NA	NA	NA	10	14	495	164	168	0	0	0	5	0	0	0.01	0	0
.	19.01.15-19.09.41-1-209981	232	12	12	1	0	1	689	11	11	0	0	NA	NA	NA	65	75	533	178	177	470	93	126	27	4	10	0.051	0.022	0.056
.	19.01.15-19.09.42-1-209982	142	22	22	3	0	2	658	20	20	0	0	NA	NA	NA	31	45	515	173	170	456	86	116	47	11	7	0.091	0.064	0.041
.	19.01.15-19.09.44-1-209986	115	11	11	7	0	5	650	10	10	0	0	NA	NA	NA	35	32	505	171	169	448	86	116	39	6	9	0.077	0.035	0.053
.	19.01.15-19.09.45-1-209988	150	35	35	11	0	9	669	31	31	0	0	NA	NA	NA	48	64	522	175	180	455	90	124	70	64	8	0.134	0.366	0.044
.	19.01.15-19.09.50-1-209989	66	4	4	1	0	1	643	3	3	0	0	NA	NA	NA	16	19	504	165	163	449	82	112	6	4	0	0.012	0.024	0
.	19.01.15-19.09.54-1-209990	31	1	1	0	0	0	0	0	0	0	0	NA	NA	NA	13	11	498	163	163	0	0	0	0	3	0	0	0.018	0
.	19.01.15-19.09.54-1-209991	33	1	1	0	0	0	0	0	0	0	0	NA	NA	NA	11	14	499	164	164	0	0	0	5	0	0	0.01	0	0
.	19.01.15-19.09.56-1-209992	34	1	1	0	0	0	0	0	0	0	0	NA	NA	NA	7	11	494	164	166	0	0	0	0	0	0	0	0	0
.	19.01.15-19.09.57-1-209993	85	7	7	1	0	1	647	5	5	0	0	NA	NA	NA	38	32	509	169	167	445	86	116	24	0	3	0.047	0	0.018
.	19.01.15-19.10.00-1-209994	58	3	3	1	0	1	637	2	2	0	0	NA	NA	NA	20	19	500	168	164	443	84	110	0	7	7	0	0.042	0.043
.	19.01.15-19.10.08-1-209999	144	18	18	5	0	3	657	13	13	0	0	NA	NA	NA	40	47	516	172	172	453	84	120	63	28	8	0.122	0.163	0.047
.	19.01.15-19.10.08-1-210000	437	38	38	13	0	7	734	32	32	0	0	NA	NA	NA	122	118	557	189	185	499	102	133	90	72	11	0.162	0.381	0.059
.	19.01.15-19.10.10-1-210001	93	6	6	2	0	2	643	5	5	0	0	NA	NA	NA	40	33	511	167	168	447	84	112	16	3	4	0.031	0.018	0.024
.	19.01.15-19.10.10-1-210002	90	3	3	0	0	0	642	2	2	0	0	NA	NA	NA	26	23	502	167	167	443	84	115	3	0	8	0.006	0	0.048
.	19.01.15-19.10.15-1-210022	121	8	8	5	0	4	641	6	6	0	0	NA	NA	NA	38	29	507	169	166	445	84	112	5	14	4	0.01	0.083	0.024
.	19.01.15-19.10.16-1-210023	66	7	7	1	0	1	650	5	5	0	0	NA	NA	NA	22	27	503	169	168	447	85	118	15	8	0	0.03	0.047	0
.	19.01.15-19.10.20-1-210028	62	4	4	3	0	3	651	3	3	0	0	NA	NA	NA	21	31	507	166	171	451	81	119	5	8	4	0.01	0.048	0.023
.	19.01.15-19.10.28-1-210037	89	8	8	0	0	0	643	7	7	0	0	NA	NA	NA	34	35	509	167	172	446	81	116	13	16	0	0.026	0.096	0
.	19.01.15-19.10.29-1-210039	128	9	9	4	0	1	655	6	6	0	0	NA	NA	NA	33	37	510	170	170	456	83	116	29	6	6	0.057	0.035	0.035
.	19.01.15-19.10.35-1-210042	179	25	25	11	0	9	664	23	23	0	0	NA	NA	NA	54	49	519	173	170	460	88	116	42	33	20	0.081	0.191	0.118
.	19.01.15-19.10.38-1-210046	119	6	6	2	0	2	664	4	4	0	0	NA	NA	NA	38	51	523	171	170	463	83	118	11	4	7	0.021	0.023	0.041
.	19.01.15-19.10.38-1-210047	66	2	2	0	0	0	629	1	1	0	0	NA	NA	NA	24	14	495	164	168	436	79	114	1	1	0	0.002	0.006	0
.	19.01.15-19.10.44-1-210052	94	7	7	2	0	2	651	6	6	0	0	NA	NA	NA	38	35	512	168	168	451	83	117	29	0	0	0.057	0	0
.	19.01.15-19.10.50-1-210053	63	4	4	0	0	0	547	2	2	0	0	NA	NA	NA	20	22	504	164	167	382	66	99	9	0	0	0.018	0	0
.	19.01.15-19.10.52-1-210054	64	2	2	1	0	1	643	1	1	0	0	NA	NA	NA	24	26	501	169	169	441	83	119	4	0	0	0.008	0	0
.	19.01.15-19.10.52-1-210055	183	12	12	4	0	3	666	10	10	0	0	NA	NA	NA	62	54	520	171	176	457	86	123	15	19	4	0.029	0.111	0.023
.	19.01.15-19.10.54-1-210057	35	1	1	0	0	0	0	0	0	0	0	NA	NA	NA	7	5	492	164	162	0	0	0	0	0	1	0	0	0.006
.	19.01.15-19.10.57-1-210058	124	6	6	1	0	1	637	5	5	0	0	NA	NA	NA	33	27	501	168	171	441	83	113	18	2	0	0.036	0.012	0
.	19.01.15-19.11.03-1-210064	122	12	12	3	0	2	645	11	11	0	0	NA	NA	NA	36	42	508	176	171	442	88	115	36	15	6	0.071	0.085	0.035
.	19.01.15-19.11.04-1-210065	85	3	3	0	0	0	635	2	2	0	0	NA	NA	NA	20	21	500	168	166	442	82	111	10	0	2	0.02	0	0.012
.	19.01.15-19.11.07-1-210066	88	6	6	2	0	2	632	5	5	0	0	NA	NA	NA	35	20	498	166	169	439	79	114	11	5	0	0.022	0.03	0
.	19.01.15-19.11.12-1-210067	35	1	1	0	0	0	0	0	0	0	0	NA	NA	NA	11	10	495	164	164	0	0	0	1	0	0	0.002	0	0
.	19.01.15-19.11.14-1-210068	185	18	18	4	0	2	680	17	17	0	0	NA	NA	NA	43	62	532	175	168	472	90	118	28	15	3	0.053	0.086	0.018
.	19.01.15-19.11.17-1-210084	95	5	5	1	0	1	650	4	4	0	0	NA	NA	NA	39	40	515	172	166	453	83	114	15	0	0	0.029	0	0
.	19.01.15-19.11.19-1-210085	122	12	12	3	0	2	662	9	9	0	0	NA	NA	NA	48	50	521	172	170	464	86	112	0	17	14	0	0.099	0.082
.	19.01.15-19.11.19-1-210086	93	12	12	3	0	3	645	9	9	0	0	NA	NA	NA	30	31	504	170	170	443	85	117	21	15	2	0.042	0.088	0.012
.	19.01.15-19.11.20-1-210088	92	5	5	2	0	1	637	3	3	0	0	NA	NA	NA	25	23	502	167	167	445	83	109	8	2	3	0.016	0.012	0.018
.	19.01.15-19.11.20-1-210089	123	10	10	2	0	1	663	8	8	0	0	NA	NA	NA	37	44	513	174	170	459	86	118	22	14	0	0.043	0.08	0
.	19.01.15-19.11.27-1-210097	167	22	22	6	0	4	664	20	20	0	0	NA	NA	NA	62	51	527	165	172	465	81	118	61	20	26	0.116	0.121	0.151
.	19.01.15-19.11.35-1-210102	169	14	14	4	0	3	669	12	12	0	0	NA	NA	NA	64	65	528	171	179	459	88	122	27	30	3	0.051	0.175	0.017
.	19.01.15-19.11.38-1-210106	34	1	1	0	0	0	0	0	0	0	0	NA	NA	NA	5	12	493	166	166	0	0	0	0	1	0	0	0.006	0
.	19.01.15-19.11.38-1-210107	117	8	8	2	0	2	653	6	6	0	0	NA	NA	NA	30	34	512	169	166	453	87	113	11	8	3	0.021	0.047	0.018
.	19.01.15-19.11.41-1-210109	112	11	11	2	0	2	653	10	10	0	0	NA	NA	NA	31	40	516	169	168	455	84	114	12	19	7	0.023	0.112	0.042
.	19.01.15-19.11.44-1-210113	116	10	10	1	0	1	654	8	8	0	0	NA	NA	NA	45	39	517	171	164	459	86	109	45	7	6	0.087	0.041	0.037
.	19.01.15-19.11.44-1-210114	91	6	6	1	0	0	639	5	5	0	0	NA	NA	NA	40	34	507	169	171	445	81	113	0	11	10	0	0.065	0.058
.	19.01.15-19.11.46-1-210115	121	14	14	3	0	2	650	12	12	0	0	NA	NA	NA	37	36	506	170	173	447	86	117	26	25	5	0.051	0.147	0.029
[truncated: 1 more rows]
