# Supplementary material for: Modelling targeted rabies vaccination strategies for a domestic dog population with heterogeneous roaming patterns
Source: PLoS Negl Trop Dis. 2019 Jul 8;13(7):e0007582. doi: 10.1371/journal.pntd.0007582 (PMC6638970; doi:10.1371/journal.pntd.0007582)
Supplement: S1 Zip file folder — The files contain a summary for each simulation for its respective scenario. The files are named first with the population structure (FP, ED, RD, SD) and then the specific vaccination strategy used for that scenario. (ZIP) [file pntd.0007582.s002.zip › Supp_Files/ED_E0.9_R0.5_S0.9_all_measuresReport.txt]

scenario	iteration	duration	tot_deaths	rabid_dogs	moved	mov_DK	movInfect	n_vacc	n_cull	detDogs_cull	contDogs_cull	reactCull	preemptVaccCov_dogLevel	reactVaccCov_dogLevel	mean_Rt	non_rabid_dead	born	nb_in_exp_cat	nb_in_roam_cat	nb_stayhome	nb_exp_vacc	nb_roam_vacc	nb_stayhome_vacc	nb_contacting_explorer	nb_contacting_roamer	nb_contacting_stayhome	contact_per_explorer	contact_per_roamer	contact_per_stayhome
.	19.01.15-17.14.49-1-336825	96	7	7	1	0	1	684	6	6	0	0	NA	NA	NA	33	37	511	169	170	451	83	150	13	7	0	0.025	0.041	0
.	19.01.15-17.14.49-1-336826	90	3	3	0	0	0	667	1	1	0	0	NA	NA	NA	42	22	500	168	167	434	83	150	3	0	0	0.006	0	0
.	19.01.15-17.14.49-1-336827	61	2	2	1	0	0	676	1	1	0	0	NA	NA	NA	17	18	501	165	165	447	81	148	6	1	0	0.012	0.006	0
.	19.01.15-17.14.49-1-336828	94	6	6	2	0	2	689	5	5	0	0	NA	NA	NA	27	37	511	171	168	453	85	151	14	5	1	0.027	0.029	0.006
.	19.01.15-17.14.49-1-336829	33	1	1	1	0	1	0	0	0	0	0	NA	NA	NA	6	11	496	164	164	0	0	0	0	0	6	0	0	0.037
.	19.01.15-17.14.49-1-336830	205	71	71	15	0	12	697	68	68	0	0	NA	NA	NA	61	64	528	169	180	458	81	158	129	64	19	0.244	0.379	0.106
.	19.01.15-17.14.49-1-336831	97	6	6	2	0	2	671	5	5	0	0	NA	NA	NA	36	28	501	167	173	438	79	154	9	6	3	0.018	0.036	0.017
.	19.01.15-17.14.49-1-336832	64	4	4	1	0	1	686	3	3	0	0	NA	NA	NA	20	33	516	164	166	453	81	152	15	0	0	0.029	0	0
.	19.01.15-17.14.51-1-336835	32	1	1	1	0	1	0	0	0	0	0	NA	NA	NA	7	5	490	165	163	0	0	0	0	0	0	0	0	0
.	19.01.15-17.14.53-1-336836	65	2	2	1	0	1	398	1	1	0	0	NA	NA	NA	20	14	494	165	168	259	50	89	5	0	0	0.01	0	0
.	19.01.15-17.15.03-1-336841	61	3	3	0	0	0	673	2	2	0	0	NA	NA	NA	29	26	506	164	169	445	83	145	4	0	2	0.008	0	0.012
.	19.01.15-17.15.03-1-336842	96	9	9	1	0	1	689	8	8	0	0	NA	NA	NA	36	43	516	171	169	451	86	152	44	9	0	0.085	0.053	0
.	19.01.15-17.15.06-1-336843	66	4	4	1	0	1	671	3	3	0	0	NA	NA	NA	32	25	501	167	170	441	81	149	5	5	2	0.01	0.03	0.012
.	19.01.15-17.15.07-1-336844	157	25	25	8	0	7	696	24	24	0	0	NA	NA	NA	55	52	518	178	169	452	92	152	54	35	11	0.104	0.197	0.065
.	19.01.15-17.15.09-1-336845	59	2	2	1	0	0	680	1	1	0	0	NA	NA	NA	21	24	506	164	167	449	83	148	11	0	0	0.022	0	0
.	19.01.15-17.15.09-1-336846	30	1	1	0	0	0	0	0	0	0	0	NA	NA	NA	8	9	491	166	165	0	0	0	0	0	0	0	0	0
.	19.01.15-17.15.11-1-336847	86	4	4	3	0	3	681	3	3	0	0	NA	NA	NA	16	27	505	168	167	450	83	148	3	5	0	0.006	0.03	0
.	19.01.15-17.15.11-1-336848	141	11	11	2	0	2	709	10	10	0	0	NA	NA	NA	42	62	527	179	169	466	91	152	9	20	4	0.017	0.112	0.024
.	19.01.15-17.15.22-1-336853	123	6	6	1	0	0	700	5	5	0	0	NA	NA	NA	42	55	525	172	171	462	86	152	7	8	7	0.013	0.047	0.041
.	19.01.15-17.15.23-1-336854	122	13	13	3	0	3	705	11	11	0	0	NA	NA	NA	42	58	523	176	172	465	87	153	62	12	8	0.119	0.068	0.047
.	19.01.15-17.15.25-1-336855	61	3	3	0	0	0	675	2	2	0	0	NA	NA	NA	21	24	503	168	166	444	82	149	4	2	4	0.008	0.012	0.024
.	19.01.15-17.15.32-1-336856	343	44	44	19	0	16	745	36	36	0	0	NA	NA	NA	112	108	552	185	184	485	97	163	105	64	13	0.19	0.346	0.071
.	19.01.15-17.15.32-1-336857	130	19	19	4	0	4	685	17	17	0	0	NA	NA	NA	47	31	504	167	173	446	82	157	25	10	12	0.05	0.06	0.069
.	19.01.15-17.15.38-1-336859	36	1	1	0	0	0	0	0	0	0	0	NA	NA	NA	7	3	489	165	162	0	0	0	2	0	0	0.004	0	0
.	19.01.15-17.15.39-1-336861	86	6	6	1	0	1	685	5	5	0	0	NA	NA	NA	36	39	508	171	173	444	87	154	9	3	0	0.018	0.018	0
.	19.01.15-17.15.42-1-336880	270	59	59	18	0	14	722	55	55	0	0	NA	NA	NA	79	83	531	190	175	467	102	153	153	79	22	0.288	0.416	0.126
.	19.01.15-17.15.44-1-336884	33	1	1	0	0	0	0	0	0	0	0	NA	NA	NA	7	6	491	164	164	0	0	0	0	3	0	0	0.018	0
.	19.01.15-17.15.47-1-336890	33	1	1	0	0	0	0	0	0	0	0	NA	NA	NA	7	13	497	165	164	0	0	0	0	0	0	0	0	0
.	19.01.15-17.15.49-1-336893	64	2	2	0	0	0	672	1	1	0	0	NA	NA	NA	22	28	511	166	164	446	80	146	4	4	0	0.008	0.024	0
.	19.01.15-17.15.49-1-336894	120	9	9	5	0	2	703	8	8	0	0	NA	NA	NA	48	53	520	175	171	464	88	151	27	23	7	0.052	0.131	0.041
.	19.01.15-17.15.57-1-336903	91	10	10	6	0	5	673	8	8	0	0	NA	NA	NA	31	23	498	170	168	440	85	148	25	0	8	0.05	0	0.048
.	19.01.15-17.16.02-1-336904	118	10	10	2	0	2	695	8	8	0	0	NA	NA	NA	48	43	510	173	173	451	89	155	26	11	0	0.051	0.064	0
.	19.01.15-17.16.02-1-336905	117	9	9	3	0	2	680	8	8	0	0	NA	NA	NA	34	26	504	168	167	447	84	149	22	10	1	0.044	0.06	0.006
.	19.01.15-17.16.03-1-336906	265	20	20	10	0	7	720	16	16	0	0	NA	NA	NA	73	70	531	177	175	471	93	156	38	37	15	0.072	0.209	0.086
.	19.01.15-17.16.22-1-336908	151	18	18	8	0	6	691	17	17	0	0	NA	NA	NA	54	45	518	172	168	458	85	148	47	46	13	0.091	0.267	0.077
.	19.01.15-17.16.31-1-336915	61	5	5	1	0	1	672	4	4	0	0	NA	NA	NA	22	23	498	171	167	436	87	149	18	10	0	0.036	0.058	0
.	19.01.15-17.16.33-1-336916	123	6	6	1	0	1	684	2	2	0	0	NA	NA	NA	37	34	513	170	164	454	83	147	17	7	0	0.033	0.041	0
.	19.01.15-17.16.34-1-336917	124	7	7	1	0	1	681	5	5	0	0	NA	NA	NA	38	31	504	170	170	449	80	152	14	7	5	0.028	0.041	0.029
.	19.01.15-17.16.37-1-336919	96	11	11	3	0	3	679	9	9	0	0	NA	NA	NA	39	33	510	168	168	447	82	150	31	11	2	0.061	0.065	0.012
.	19.01.15-17.16.49-1-336950	122	6	6	3	0	3	689	4	4	0	0	NA	NA	NA	47	37	512	167	171	453	84	152	13	2	0	0.025	0.012	0
.	19.01.15-17.16.51-1-336951	152	21	21	10	0	7	698	20	20	0	0	NA	NA	NA	48	48	516	170	175	455	86	157	39	23	1	0.076	0.135	0.006
.	19.01.15-17.16.56-1-336955	153	18	18	2	0	2	707	17	17	0	0	NA	NA	NA	55	54	523	170	174	468	86	153	45	13	4	0.086	0.076	0.023
.	19.01.15-17.16.59-1-336957	256	21	21	3	0	1	713	19	19	0	0	NA	NA	NA	86	63	521	179	176	459	97	157	64	38	2	0.123	0.212	0.011
.	19.01.15-17.17.03-1-336958	201	35	35	10	0	6	710	32	32	0	0	NA	NA	NA	59	68	525	177	179	462	89	159	106	36	8	0.202	0.203	0.045
.	19.01.15-17.17.13-1-336962	149	15	15	7	0	6	695	13	13	0	0	NA	NA	NA	59	51	522	172	170	459	84	152	31	39	4	0.059	0.227	0.024
.	19.01.15-17.17.13-1-336963	117	7	7	0	0	0	679	6	6	0	0	NA	NA	NA	31	29	502	171	169	441	85	153	11	6	0	0.022	0.035	0
.	19.01.15-17.17.17-1-336964	119	8	8	3	0	1	687	6	6	0	0	NA	NA	NA	40	34	505	170	172	450	85	152	26	0	1	0.051	0	0.006
.	19.01.15-17.17.26-1-336966	209	31	31	6	0	5	708	27	27	0	0	NA	NA	NA	56	56	522	175	172	465	89	154	73	38	4	0.14	0.217	0.023
.	19.01.15-17.17.40-1-336970	65	2	2	1	0	1	298	1	1	0	0	NA	NA	NA	21	15	497	167	164	186	38	74	3	1	0	0.006	0.006	0
.	19.01.15-17.17.46-1-336992	209	21	21	6	0	2	710	20	20	0	0	NA	NA	NA	65	61	520	175	179	458	90	162	58	45	0	0.112	0.257	0
.	19.01.15-17.17.50-1-336999	62	2	2	2	0	2	679	1	1	0	0	NA	NA	NA	15	22	503	167	165	447	85	147	2	0	1	0.004	0	0.006
.	19.01.15-17.17.50-1-337000	144	18	18	5	0	2	691	17	17	0	0	NA	NA	NA	43	44	518	169	170	457	86	148	53	1	7	0.102	0.006	0.041
.	19.01.15-17.17.50-1-337001	93	3	3	0	0	0	688	2	2	0	0	NA	NA	NA	24	36	512	169	168	451	86	151	3	7	0	0.006	0.041	0
.	19.01.15-17.17.54-1-337008	168	11	11	3	0	2	694	10	10	0	0	NA	NA	NA	49	47	508	174	178	449	86	159	28	13	3	0.055	0.075	0.017
.	19.01.15-17.17.59-1-337012	114	19	19	4	0	2	678	18	18	0	0	NA	NA	NA	46	33	506	168	172	446	80	152	40	34	1	0.079	0.202	0.006
.	19.01.15-17.18.07-1-337013	87	5	5	2	0	2	685	4	4	0	0	NA	NA	NA	26	31	508	173	163	452	88	145	23	0	0	0.045	0	0
.	19.01.15-17.18.12-1-337014	182	29	29	9	0	4	710	26	26	0	0	NA	NA	NA	49	56	524	174	171	471	88	151	70	58	0	0.134	0.333	0
.	19.01.15-17.18.23-1-337015	150	19	19	2	0	2	714	18	18	0	0	NA	NA	NA	41	59	518	176	178	464	87	163	58	46	2	0.112	0.261	0.011
.	19.01.15-17.18.27-1-337020	148	18	18	7	0	6	695	17	17	0	0	NA	NA	NA	51	49	524	169	169	459	84	152	40	29	3	0.076	0.172	0.018
.	19.01.15-17.18.27-1-337021	34	1	1	0	0	0	0	0	0	0	0	NA	NA	NA	14	10	493	165	165	0	0	0	3	0	0	0.006	0	0
.	19.01.15-17.18.29-1-337022	93	6	6	1	0	1	683	4	4	0	0	NA	NA	NA	27	30	504	170	169	446	85	152	13	9	0	0.026	0.053	0
.	19.01.15-17.18.29-1-337023	190	38	38	11	0	6	685	36	36	0	0	NA	NA	NA	67	46	513	177	169	445	91	149	108	48	10	0.211	0.271	0.059
.	19.01.15-17.18.31-1-337024	62	3	3	2	0	1	684	2	2	0	0	NA	NA	NA	14	32	507	170	168	449	83	152	3	3	0	0.006	0.018	0
.	19.01.15-17.18.35-1-337026	125	11	11	2	0	2	680	9	9	0	0	NA	NA	NA	45	38	507	170	174	441	86	153	16	8	3	0.032	0.047	0.017
.	19.01.15-17.18.35-1-337027	64	7	7	2	0	2	674	6	6	0	0	NA	NA	NA	29	25	501	168	169	445	81	148	17	12	0	0.034	0.071	0
.	19.01.15-17.18.48-1-337057	144	16	16	7	0	4	690	13	13	0	0	NA	NA	NA	47	42	506	177	172	448	88	154	53	26	5	0.105	0.147	0.029
.	19.01.15-17.18.51-1-337059	151	21	21	4	0	3	690	19	19	0	0	NA	NA	NA	42	36	516	167	166	457	84	149	38	16	4	0.074	0.096	0.024
.	19.01.15-17.19.06-1-337064	87	4	4	0	0	0	677	3	3	0	0	NA	NA	NA	37	34	509	172	166	443	87	147	10	0	0	0.02	0	0
.	19.01.15-17.19.16-1-337069	126	10	10	3	0	3	713	8	8	0	0	NA	NA	NA	42	56	521	175	173	465	92	156	27	6	7	0.052	0.034	0.04
.	19.01.15-17.19.19-1-337070	120	4	4	2	0	1	677	3	3	0	0	NA	NA	NA	43	34	507	170	170	442	85	150	4	5	4	0.008	0.029	0.024
.	19.01.15-17.19.21-1-337071	31	1	1	0	0	0	0	0	0	0	0	NA	NA	NA	8	7	495	163	162	0	0	0	0	0	0	0	0	0
.	19.01.15-17.19.21-1-337072	61	2	2	0	0	0	552	1	1	0	0	NA	NA	NA	12	14	493	166	168	366	65	121	0	2	0	0	0.012	0
.	19.01.15-17.19.23-1-337073	98	3	3	2	0	2	679	2	2	0	0	NA	NA	NA	28	22	501	166	168	444	86	149	5	4	2	0.01	0.024	0.012
.	19.01.15-17.19.31-1-337074	98	6	6	5	0	3	698	5	5	0	0	NA	NA	NA	34	47	522	168	170	463	83	152	29	15	0	0.056	0.089	0
.	19.01.15-17.19.35-1-337075	209	25	25	6	0	3	725	23	23	0	0	NA	NA	NA	55	68	526	176	179	471	95	159	80	43	0	0.152	0.244	0
.	19.01.15-17.19.35-1-337076	269	36	36	12	0	6	733	35	35	0	0	NA	NA	NA	62	83	539	180	177	482	93	158	90	48	22	0.167	0.267	0.124
.	19.01.15-17.19.39-1-337078	87	4	4	0	0	0	663	2	2	0	0	NA	NA	NA	26	17	499	165	166	438	79	146	0	3	6	0	0.018	0.036
.	19.01.15-17.19.41-1-337082	64	3	3	0	0	0	674	1	1	0	0	NA	NA	NA	23	24	503	167	167	443	82	149	8	2	0	0.016	0.012	0
.	19.01.15-17.19.41-1-337083	33	1	1	0	0	0	0	0	0	0	0	NA	NA	NA	9	9	495	165	162	0	0	0	3	0	0	0.006	0	0
.	19.01.15-17.19.43-1-337101	64	3	3	0	0	0	670	2	2	0	0	NA	NA	NA	22	19	500	169	163	445	82	143	0	6	0	0	0.036	0
.	19.01.15-17.19.44-1-337103	214	29	29	11	0	7	702	24	24	0	0	NA	NA	NA	69	64	524	179	174	454	89	159	73	39	11	0.139	0.218	0.063
.	19.01.15-17.19.46-1-337105	233	22	22	5	0	4	718	16	16	0	0	NA	NA	NA	81	77	537	176	177	473	87	158	60	35	1	0.112	0.199	0.006
.	19.01.15-17.19.57-1-337122	143	6	6	1	0	1	693	5	5	0	0	NA	NA	NA	55	50	517	177	169	453	92	148	5	11	6	0.01	0.062	0.036
.	19.01.15-17.19.59-1-337123	150	12	12	3	0	2	707	10	10	0	0	NA	NA	NA	54	57	521	175	174	463	86	158	39	4	12	0.075	0.023	0.069
.	19.01.15-17.20.02-1-337128	96	13	13	1	0	1	673	12	12	0	0	NA	NA	NA	28	29	502	175	165	441	86	146	35	9	0	0.07	0.051	0
.	19.01.15-17.20.03-1-337129	145	29	29	10	0	8	692	26	26	0	0	NA	NA	NA	37	47	518	169	173	454	83	155	84	37	7	0.162	0.219	0.04
.	19.01.15-17.20.23-1-337131	97	21	21	9	0	6	683	19	19	0	0	NA	NA	NA	42	33	514	165	167	451	83	149	81	26	1	0.158	0.158	0.006
.	19.01.15-17.20.41-1-337140	180	28	28	12	0	10	691	26	26	0	0	NA	NA	NA	52	43	512	171	173	450	86	155	80	17	17	0.156	0.099	0.098
.	19.01.15-17.20.42-1-337141	147	22	22	8	0	5	708	19	19	0	0	NA	NA	NA	54	56	518	176	175	462	89	157	55	43	1	0.106	0.244	0.006
.	19.01.15-17.20.48-1-337167	91	5	5	0	0	0	678	4	4	0	0	NA	NA	NA	25	26	503	171	165	446	84	148	4	3	4	0.008	0.018	0.024
.	19.01.15-17.20.53-1-337169	90	5	5	1	0	0	675	4	4	0	0	NA	NA	NA	32	26	509	166	164	449	79	147	11	10	0	0.022	0.06	0
.	19.01.15-17.20.53-1-337170	36	1	1	0	0	0	0	0	0	0	0	NA	NA	NA	8	8	493	165	163	0	0	0	0	0	3	0	0	0.018
.	19.01.15-17.20.57-1-337175	62	3	3	0	0	0	678	2	2	0	0	NA	NA	NA	21	24	500	168	169	441	85	152	12	0	0	0.024	0	0
.	19.01.15-17.20.59-1-337176	119	20	20	4	0	3	673	19	19	0	0	NA	NA	NA	50	33	514	167	165	445	79	149	57	5	0	0.111	0.03	0
.	19.01.15-17.21.03-1-337177	151	25	25	10	0	5	699	23	23	0	0	NA	NA	NA	54	52	517	178	170	458	90	151	70	39	21	0.135	0.219	0.124
.	19.01.15-17.21.07-1-337179	121	9	9	2	0	2	679	7	7	0	0	NA	NA	NA	37	32	511	168	166	448	84	147	23	12	0	0.045	0.071	0
.	19.01.15-17.21.14-1-337180	118	8	8	2	0	1	695	6	6	0	0	NA	NA	NA	35	43	513	174	169	454	90	151	21	7	2	0.041	0.04	0.012
.	19.01.15-17.21.14-1-337181	30	1	1	0	0	0	0	0	0	0	0	NA	NA	NA	8	6	491	165	163	0	0	0	0	0	1	0	0	0.006
.	19.01.15-17.21.15-1-337185	32	1	1	0	0	0	0	0	0	0	0	NA	NA	NA	12	9	494	166	162	0	0	0	0	0	0	0	0	0
.	19.01.15-17.21.16-1-337186	98	4	4	0	0	0	673	3	3	0	0	NA	NA	NA	37	27	504	170	166	444	82	147	2	4	0	0.004	0.024	0
.	19.01.15-17.21.18-1-337187	89	5	5	1	0	1	674	4	4	0	0	NA	NA	NA	30	27	501	171	168	440	84	150	7	2	5	0.014	0.012	0.03
.	19.01.15-17.21.20-1-337188	88	4	4	1	0	1	684	3	3	0	0	NA	NA	NA	44	40	511	171	171	448	82	154	7	0	0	0.014	0	0
.	19.01.15-17.21.34-1-337189	128	9	9	2	0	1	693	8	8	0	0	NA	NA	NA	39	40	509	174	170	451	90	152	28	24	0	0.055	0.138	0
.	19.01.15-17.21.34-1-337190	35	1	1	0	0	0	0	0	0	0	0	NA	NA	NA	7	10	495	165	163	0	0	0	1	0	0	0.002	0	0
.	19.01.15-17.21.36-1-337192	152	13	13	1	0	1	700	12	12	0	0	NA	NA	NA	56	52	520	172	173	460	87	153	35	11	2	0.067	0.064	0.012
.	19.01.15-17.21.39-1-337195	60	3	3	1	0	1	667	0	0	0	0	NA	NA	NA	26	20	497	168	168	435	83	149	10	0	0	0.02	0	0
.	19.01.15-17.21.41-1-337198	199	38	38	12	0	11	695	36	36	0	0	NA	NA	NA	59	53	515	175	176	456	86	153	98	37	18	0.19	0.211	0.102
.	19.01.15-17.21.43-1-337216	112	13	13	3	0	3	686	12	12	0	0	NA	NA	NA	26	35	504	173	171	444	88	154	22	15	0	0.044	0.087	0
.	19.01.15-17.21.47-1-337225	86	4	4	0	0	0	677	2	2	0	0	NA	NA	NA	31	28	502	169	170	443	82	152	6	2	2	0.012	0.012	0.012
.	19.01.15-17.21.51-1-337227	106	10	10	3	0	3	660	7	7	0	0	NA	NA	NA	27	17	496	171	163	433	85	142	12	9	0	0.024	0.053	0
.	19.01.15-17.21.58-1-337236	96	4	4	2	0	1	686	3	3	0	0	NA	NA	NA	28	37	507	174	169	451	85	150	10	4	1	0.02	0.023	0.006
.	19.01.15-17.22.20-1-337237	36	1	1	0	0	0	0	0	0	0	0	NA	NA	NA	10	15	496	167	165	0	0	0	2	0	0	0.004	0	0
.	19.01.15-17.22.23-1-337239	33	1	1	0	0	0	0	0	0	0	0	NA	NA	NA	7	5	490	163	165	0	0	0	5	0	0	0.01	0	0
.	19.01.15-17.22.25-1-337240	119	6	6	2	0	2	679	4	4	0	0	NA	NA	NA	37	38	513	169	169	451	81	147	13	0	1	0.025	0	0.006
.	19.01.15-17.22.27-1-337241	93	4	4	0	0	0	685	3	3	0	0	NA	NA	NA	30	35	508	171	169	448	85	152	12	6	0	0.024	0.035	0
.	19.01.15-17.22.39-1-337244	62	3	3	2	0	1	670	1	1	0	0	NA	NA	NA	23	21	498	170	166	439	84	147	5	4	2	0.01	0.024	0.012
.	19.01.15-17.22.42-1-337263	32	1	1	1	0	1	0	0	0	0	0	NA	NA	NA	10	5	490	164	164	0	0	0	0	0	3	0	0	0.018
.	19.01.15-17.22.51-1-337274	144	9	9	6	0	4	693	4	4	0	0	NA	NA	NA	35	43	511	170	175	450	87	156	30	24	3	0.059	0.141	0.017
.	19.01.15-17.22.53-1-337276	63	5	5	4	0	2	670	4	4	0	0	NA	NA	NA	22	18	501	163	167	441	80	149	23	0	0	0.046	0	0
.	19.01.15-17.23.04-1-337281	91	5	5	1	0	1	681	4	4	0	0	NA	NA	NA	35	37	508	172	170	444	86	151	7	2	4	0.014	0.012	0.024
.	19.01.15-17.23.04-1-337282	154	11	11	3	0	3	683	10	10	0	0	NA	NA	NA	53	37	511	171	168	448	86	149	31	13	0	0.061	0.076	0
.	19.01.15-17.23.04-1-337283	95	3	3	2	0	2	688	2	2	0	0	NA	NA	NA	35	34	513	169	165	457	81	150	4	5	0	0.008	0.03	0
.	19.01.15-17.23.12-1-337284	144	22	22	8	0	6	691	20	20	0	0	NA	NA	NA	35	38	513	167	171	457	81	153	41	26	1	0.08	0.156	0.006
.	19.01.15-17.23.15-1-337285	94	5	5	3	0	3	678	3	3	0	0	NA	NA	NA	35	31	505	170	169	441	83	154	19	0	0	0.038	0	0
.	19.01.15-17.23.15-1-337289	179	15	15	6	0	6	702	13	13	0	0	NA	NA	NA	51	61	528	176	170	464	90	148	12	26	15	0.023	0.148	0.088
.	19.01.15-17.23.24-1-337290	85	6	6	0	0	0	680	4	4	0	0	NA	NA	NA	23	33	511	166	169	453	80	147	18	5	0	0.035	0.03	0
.	19.01.15-17.23.27-1-337291	124	8	8	2	0	1	687	7	7	0	0	NA	NA	NA	46	37	510	169	171	451	83	153	26	3	6	0.051	0.018	0.035
.	19.01.15-17.23.35-1-337292	87	4	4	0	0	0	676	3	3	0	0	NA	NA	NA	30	27	506	167	167	445	83	148	15	0	0	0.03	0	0
.	19.01.15-17.23.37-1-337294	90	3	3	0	0	0	675	2	2	0	0	NA	NA	NA	37	31	507	168	169	444	81	150	3	4	0	0.006	0.024	0
.	19.01.15-17.23.39-1-337297	95	5	5	1	0	1	679	3	3	0	0	NA	NA	NA	45	30	506	169	168	446	82	151	5	4	4	0.01	0.024	0.024
.	19.01.15-17.23.51-1-337326	59	3	3	0	0	0	677	2	2	0	0	NA	NA	NA	21	22	502	169	164	446	84	147	4	5	6	0.008	0.03	0.037
.	19.01.15-17.23.52-1-337327	87	3	3	4	0	2	672	2	2	0	0	NA	NA	NA	21	20	502	168	163	443	84	145	13	0	0	0.026	0	0
.	19.01.15-17.23.57-1-337336	145	6	6	1	0	1	683	4	4	0	0	NA	NA	NA	57	43	510	177	169	448	88	147	8	5	0	0.016	0.028	0
.	19.01.15-17.23.58-1-337337	92	6	6	2	0	1	682	5	5	0	0	NA	NA	NA	29	25	501	170	167	445	86	151	17	4	2	0.034	0.024	0.012
.	19.01.15-17.23.58-1-337338	150	8	8	2	0	1	714	6	6	0	0	NA	NA	NA	50	58	522	175	174	462	94	158	17	12	0	0.033	0.069	0
.	19.01.15-17.23.59-1-337339	150	18	18	8	0	7	694	15	15	0	0	NA	NA	NA	56	50	517	175	171	459	90	145	33	6	22	0.064	0.034	0.129
.	19.01.15-17.24.01-1-337340	146	13	13	4	0	3	684	11	11	0	0	NA	NA	NA	43	38	508	172	171	445	86	153	36	8	8	0.071	0.047	0.047
.	19.01.15-17.24.08-1-337342	59	3	3	0	0	0	679	2	2	0	0	NA	NA	NA	23	29	503	171	168	444	84	151	0	5	1	0	0.029	0.006
.	19.01.15-17.24.24-1-337343	31	1	1	0	0	0	0	0	0	0	0	NA	NA	NA	7	8	493	166	162	0	0	0	2	0	0	0.004	0	0
.	19.01.15-17.24.27-1-337344	124	6	6	3	0	3	694	4	4	0	0	NA	NA	NA	30	40	515	168	170	456	83	155	9	7	0	0.017	0.042	0
.	19.01.15-17.24.35-1-337345	89	5	5	1	0	1	690	4	4	0	0	NA	NA	NA	31	39	509	176	167	453	87	150	6	3	5	0.012	0.017	0.03
.	19.01.15-17.24.36-1-337346	151	34	34	8	0	5	690	30	30	0	0	NA	NA	NA	51	38	512	170	169	453	83	154	104	45	14	0.203	0.265	0.083
.	19.01.15-17.24.38-1-337348	120	11	11	5	0	3	668	9	9	0	0	NA	NA	NA	30	24	493	175	169	430	88	150	17	1	15	0.034	0.006	0.089
.	19.01.15-17.24.40-1-337351	114	7	7	1	0	1	686	6	6	0	0	NA	NA	NA	34	33	511	165	170	454	80	152	20	0	0	0.039	0	0
.	19.01.15-17.24.42-1-337353	181	18	18	2	0	0	717	15	15	0	0	NA	NA	NA	49	69	535	175	172	475	87	155	43	51	3	0.08	0.291	0.017
.	19.01.15-17.24.45-1-337373	204	14	14	2	0	2	718	13	13	0	0	NA	NA	NA	55	69	526	178	178	468	93	157	21	14	9	0.04	0.079	0.051
.	19.01.15-17.24.49-1-337381	228	19	19	6	0	4	713	17	17	0	0	NA	NA	NA	65	61	529	170	175	470	85	158	49	36	15	0.093	0.212	0.086
.	19.01.15-17.24.59-1-337387	86	6	6	3	0	1	680	5	5	0	0	NA	NA	NA	25	29	507	168	167	448	84	148	11	12	0	0.022	0.071	0
.	19.01.15-17.25.06-1-337388	61	2	2	0	0	0	681	1	1	0	0	NA	NA	NA	33	34	506	172	169	447	86	148	13	3	0	0.026	0.017	0
.	19.01.15-17.25.08-1-337389	34	1	1	0	0	0	0	0	0	0	0	NA	NA	NA	13	8	491	166	164	0	0	0	0	0	1	0	0	0.006
.	19.01.15-17.25.11-1-337390	117	10	10	3	0	2	684	8	8	0	0	NA	NA	NA	45	39	511	172	169	449	85	150	16	10	6	0.031	0.058	0.036
.	19.01.15-17.25.12-1-337391	122	8	8	0	0	0	669	7	7	0	0	NA	NA	NA	42	23	502	165	169	444	79	146	16	6	0	0.032	0.036	0
.	19.01.15-17.25.16-1-337392	98	8	8	2	0	1	687	6	6	0	0	NA	NA	NA	23	32	509	169	167	453	84	150	16	2	9	0.031	0.012	0.054
.	19.01.15-17.25.20-1-337396	150	6	6	1	0	1	692	5	5	0	0	NA	NA	NA	42	40	513	173	167	456	88	148	8	11	6	0.016	0.064	0.036
.	19.01.15-17.25.22-1-337398	35	1	1	0	0	0	0	0	0	0	0	NA	NA	NA	5	13	498	164	164	0	0	0	0	0	0	0	0	0
.	19.01.15-17.25.25-1-337399	59	2	2	0	0	0	678	1	1	0	0	NA	NA	NA	13	23	503	166	167	446	82	150	0	2	1	0	0.012	0.006
.	19.01.15-17.25.33-1-337400	63	2	2	0	0	0	679	0	0	0	0	NA	NA	NA	24	23	500	170	166	443	85	151	7	3	0	0.014	0.018	0
.	19.01.15-17.25.35-1-337401	208	29	29	6	0	5	718	26	26	0	0	NA	NA	NA	77	76	533	178	178	472	91	155	58	51	17	0.109	0.287	0.096
.	19.01.15-17.25.36-1-337402	236	20	20	6	0	3	716	17	17	0	0	NA	NA	NA	65	68	534	177	170	477	88	151	77	16	8	0.144	0.09	0.047
.	19.01.15-17.25.40-1-337405	95	8	8	2	0	2	681	6	6	0	0	NA	NA	NA	35	40	508	176	169	443	87	151	11	7	1	0.022	0.04	0.006
.	19.01.15-17.25.41-1-337408	126	8	8	2	0	2	686	6	6	0	0	NA	NA	NA	29	31	512	165	167	459	78	149	28	0	5	0.055	0	0.03
.	19.01.15-17.25.46-1-337429	267	32	32	9	0	6	727	30	30	0	0	NA	NA	NA	73	74	529	182	176	475	93	159	79	60	5	0.149	0.33	0.028
.	19.01.15-17.25.46-1-337430	264	45	45	18	0	15	731	41	41	0	0	NA	NA	NA	85	84	533	187	177	472	98	161	97	50	11	0.182	0.267	0.062
.	19.01.15-17.25.47-1-337435	178	28	28	7	0	6	700	26	26	0	0	NA	NA	NA	58	48	512	174	175	454	88	158	84	33	7	0.164	0.19	0.04
.	19.01.15-17.25.49-1-337438	94	9	9	2	0	2	683	8	8	0	0	NA	NA	NA	29	28	506	169	166	450	85	148	17	16	0	0.034	0.095	0
.	19.01.15-17.26.17-1-337448	151	10	10	1	0	1	685	8	8	0	0	NA	NA	NA	54	41	513	175	166	454	89	142	19	12	5	0.037	0.069	0.03
.	19.01.15-17.26.21-1-337449	32	1	1	1	0	1	0	0	0	0	0	NA	NA	NA	4	8	495	163	163	0	0	0	0	0	5	0	0	0.031
.	19.01.15-17.26.28-1-337450	207	15	15	3	0	1	727	14	14	0	0	NA	NA	NA	48	72	536	171	178	478	89	160	38	16	18	0.071	0.094	0.101
.	19.01.15-17.26.34-1-337457	87	6	6	4	0	3	680	5	5	0	0	NA	NA	NA	33	29	507	170	165	448	85	147	19	0	2	0.037	0	0.012
.	19.01.15-17.26.36-1-337459	142	14	14	7	0	3	692	13	13	0	0	NA	NA	NA	53	52	522	171	172	456	85	151	60	30	6	0.115	0.175	0.035
.	19.01.15-17.26.55-1-337492	117	7	7	4	0	1	695	6	6	0	0	NA	NA	NA	35	41	514	168	172	451	85	159	16	22	2	0.031	0.131	0.012
.	19.01.15-17.27.13-1-337495	90	4	4	2	0	2	676	3	3	0	0	NA	NA	NA	30	33	510	170	166	450	80	146	0	13	1	0	0.076	0.006
.	19.01.15-17.27.18-1-337499	59	2	2	0	0	0	675	0	0	0	0	NA	NA	NA	23	28	502	172	167	441	87	147	1	0	1	0.002	0	0.006
.	19.01.15-17.27.20-1-337501	36	1	1	0	0	0	0	0	0	0	0	NA	NA	NA	13	17	497	167	166	0	0	0	2	0	0	0.004	0	0
.	19.01.15-17.27.22-1-337502	183	22	22	4	0	3	709	19	19	0	0	NA	NA	NA	63	63	526	173	177	461	89	159	63	4	9	0.12	0.023	0.051
.	19.01.15-17.27.22-1-337503	60	2	2	0	0	0	302	1	1	0	0	NA	NA	NA	20	20	506	165	162	194	37	71	4	0	1	0.008	0	0.006
.	19.01.15-17.27.25-1-337504	61	2	2	1	0	1	664	1	1	0	0	NA	NA	NA	25	15	497	165	166	437	78	149	8	0	0	0.016	0	0
.	19.01.15-17.27.25-1-337505	118	5	5	0	0	0	696	4	4	0	0	NA	NA	NA	40	37	513	169	168	459	86	151	11	2	4	0.021	0.012	0.024
.	19.01.15-17.27.26-1-337506	58	2	2	0	0	0	668	1	1	0	0	NA	NA	NA	25	23	500	167	169	437	83	148	2	0	1	0.004	0	0.006
.	19.01.15-17.27.31-1-337507	95	7	7	2	0	2	682	5	5	0	0	NA	NA	NA	33	37	508	173	169	449	84	149	30	4	0	0.059	0.023	0
.	19.01.15-17.27.32-1-337508	66	2	2	0	0	0	675	1	1	0	0	NA	NA	NA	24	22	502	167	166	447	83	145	4	0	5	0.008	0	0.03
.	19.01.15-17.27.33-1-337509	64	2	2	0	0	0	685	1	1	0	0	NA	NA	NA	23	35	509	169	170	447	85	153	5	0	3	0.01	0	0.018
.	19.01.15-17.27.38-1-337511	151	12	12	4	0	3	716	11	11	0	0	NA	NA	NA	41	56	525	170	174	471	87	158	17	35	0	0.032	0.206	0
.	19.01.15-17.27.41-1-337530	149	10	10	2	0	2	698	8	8	0	0	NA	NA	NA	40	46	516	170	173	458	84	156	24	22	0	0.047	0.129	0
.	19.01.15-17.27.43-1-337534	153	13	13	7	0	5	699	12	12	0	0	NA	NA	NA	46	42	520	169	166	463	86	150	60	13	10	0.115	0.077	0.06
.	19.01.15-17.27.49-1-337543	33	1	1	0	0	0	0	0	0	0	0	NA	NA	NA	9	4	489	165	163	0	0	0	0	1	0	0	0.006	0
.	19.01.15-17.27.55-1-337547	88	4	4	3	0	2	682	2	2	0	0	NA	NA	NA	34	34	510	172	165	450	89	143	15	0	1	0.029	0	0.006
.	19.01.15-17.27.58-1-337551	208	14	14	6	0	4	715	11	11	0	0	NA	NA	NA	57	61	521	173	180	462	89	164	15	18	7	0.029	0.104	0.039
.	19.01.15-17.28.01-1-337555	91	3	3	2	0	1	685	2	2	0	0	NA	NA	NA	31	29	509	166	167	454	81	150	2	7	0	0.004	0.042	0
.	19.01.15-17.28.06-1-337556	67	2	2	0	0	0	394	1	1	0	0	NA	NA	NA	15	20	499	171	163	260	54	80	2	4	0	0.004	0.023	0
.	19.01.15-17.28.07-1-337557	62	4	4	1	0	1	674	3	3	0	0	NA	NA	NA	27	28	503	171	167	444	84	146	13	0	8	0.026	0	0.048
.	19.01.15-17.28.12-1-337558	115	8	8	2	0	2	685	7	7	0	0	NA	NA	NA	38	37	509	171	170	448	85	152	19	6	5	0.037	0.035	0.029
.	19.01.15-17.28.19-1-337559	31	1	1	0	0	0	0	0	0	0	0	NA	NA	NA	10	13	499	165	162	0	0	0	3	0	0	0.006	0	0
.	19.01.15-17.28.22-1-337560	88	6	6	4	0	4	678	5	5	0	0	NA	NA	NA	36	28	504	170	167	443	86	149	11	7	0	0.022	0.041	0
.	19.01.15-17.28.23-1-337561	148	22	22	6	0	4	692	20	20	0	0	NA	NA	NA	50	41	513	173	168	456	87	149	52	24	9	0.101	0.139	0.054
.	19.01.15-17.28.33-1-337566	62	2	2	0	0	0	398	1	1	0	0	NA	NA	NA	21	17	501	165	164	267	55	76	5	0	0	0.01	0	0
.	19.01.15-17.28.34-1-337567	87	5	5	0	0	0	676	4	4	0	0	NA	NA	NA	26	31	508	169	167	448	83	145	3	6	0	0.006	0.036	0
.	19.01.15-17.28.41-1-337573	95	9	9	1	0	1	662	6	6	0	0	NA	NA	NA	30	20	503	165	165	440	78	144	27	2	0	0.054	0.012	0
.	19.01.15-17.28.50-1-337600	35	1	1	1	0	1	0	0	0	0	0	NA	NA	NA	10	14	494	167	166	0	0	0	2	0	0	0.004	0	0
.	19.01.15-17.28.51-1-337601	31	1	1	0	0	0	0	0	0	0	0	NA	NA	NA	6	12	496	165	164	0	0	0	0	1	0	0	0.006	0
.	19.01.15-17.28.53-1-337602	88	4	4	1	0	1	680	3	3	0	0	NA	NA	NA	32	33	508	169	169	447	84	149	8	0	0	0.016	0	0
.	19.01.15-17.28.55-1-337605	172	26	26	11	0	7	693	23	23	0	0	NA	NA	NA	49	41	514	171	169	454	86	153	53	48	6	0.103	0.281	0.036
.	19.01.15-17.28.55-1-337606	92	5	5	1	0	1	691	3	3	0	0	NA	NA	NA	23	40	514	168	171	454	84	153	15	6	0	0.029	0.036	0
.	19.01.15-17.28.58-1-337609	92	9	9	2	0	1	676	8	8	0	0	NA	NA	NA	34	35	515	168	165	450	84	142	19	11	0	0.037	0.065	0
.	19.01.15-17.29.00-1-337610	193	19	19	5	0	2	705	16	16	0	0	NA	NA	NA	77	59	522	174	176	458	89	158	72	6	4	0.138	0.034	0.023
.	19.01.15-17.29.01-1-337611	211	36	36	17	0	7	698	32	32	0	0	NA	NA	NA	57	51	518	171	175	456	88	154	93	71	4	0.18	0.415	0.023
.	19.01.15-17.29.12-1-337613	87	6	6	1	0	1	690	5	5	0	0	NA	NA	NA	21	34	511	168	168	452	86	152	11	5	0	0.022	0.03	0
.	19.01.15-17.29.13-1-337614	62	4	4	1	0	1	350	3	3	0	0	NA	NA	NA	18	16	497	166	166	227	47	76	9	1	0	0.018	0.006	0
.	19.01.15-17.29.17-1-337615	209	15	15	4	0	4	716	13	13	0	0	NA	NA	NA	62	63	527	173	176	470	88	158	41	33	7	0.078	0.191	0.04
.	19.01.15-17.29.17-1-337616	58	2	2	0	0	0	679	1	1	0	0	NA	NA	NA	21	21	499	167	168	441	84	154	7	0	0	0.014	0	0
.	19.01.15-17.29.20-1-337620	63	2	2	1	0	1	669	1	1	0	0	NA	NA	NA	25	18	499	169	163	438	83	148	8	0	3	0.016	0	0.018
.	19.01.15-17.29.28-1-337621	89	7	7	2	0	2	680	6	6	0	0	NA	NA	NA	28	31	504	172	168	445	86	149	12	7	3	0.024	0.041	0.018
.	19.01.15-17.29.33-1-337622	135	12	12	4	0	3	678	7	7	0	0	NA	NA	NA	48	41	509	173	172	444	83	151	25	7	2	0.049	0.04	0.012
.	19.01.15-17.29.35-1-337623	59	2	2	1	0	0	664	1	1	0	0	NA	NA	NA	37	25	502	168	168	440	79	145	2	3	0	0.004	0.018	0
.	19.01.15-17.29.38-1-337624	63	4	4	1	0	1	668	3	3	0	0	NA	NA	NA	26	26	506	169	164	445	81	142	4	0	7	0.008	0	0.043
.	19.01.15-17.29.45-1-337649	87	4	4	1	0	1	683	3	3	0	0	NA	NA	NA	21	27	504	168	168	449	84	150	6	7	5	0.012	0.042	0.03
.	19.01.15-17.29.56-1-337660	68	2	2	0	0	0	688	1	1	0	0	NA	NA	NA	22	31	509	167	168	453	82	153	2	1	0	0.004	0.006	0
.	19.01.15-17.29.56-1-337661	60	3	3	1	0	1	676	2	2	0	0	NA	NA	NA	24	27	504	171	165	446	86	144	4	0	4	0.008	0	0.024
.	19.01.15-17.30.02-1-337671	152	7	7	0	0	0	706	6	6	0	0	NA	NA	NA	38	51	520	170	174	464	85	157	14	3	3	0.027	0.018	0.017
.	19.01.15-17.30.02-1-337672	65	2	2	0	0	0	448	1	1	0	0	NA	NA	NA	15	26	504	169	166	291	58	99	3	0	0	0.006	0	0
.	19.01.15-17.30.03-1-337673	240	27	27	12	0	6	708	25	25	0	0	NA	NA	NA	67	57	518	178	174	459	94	155	91	77	1	0.176	0.433	0.006
.	19.01.15-17.30.09-1-337674	186	21	21	8	0	5	718	19	19	0	0	NA	NA	NA	59	70	530	178	175	473	90	155	52	37	3	0.098	0.208	0.017
.	19.01.15-17.30.13-1-337675	59	2	2	0	0	0	148	1	1	0	0	NA	NA	NA	17	24	503	167	167	96	19	33	4	0	0	0.008	0	0
.	19.01.15-17.30.13-1-337676	149	6	6	3	0	2	706	5	5	0	0	NA	NA	NA	41	59	522	176	174	463	88	155	12	0	9	0.023	0	0.052
.	19.01.15-17.30.15-1-337677	37	1	1	0	0	0	0	0	0	0	0	NA	NA	NA	10	19	501	165	166	0	0	0	0	0	0	0	0	0
.	19.01.15-17.30.21-1-337679	242	31	31	12	0	9	724	27	27	0	0	NA	NA	NA	82	84	540	176	181	472	90	162	103	34	6	0.191	0.193	0.033
.	19.01.15-17.30.42-1-337704	83	4	4	2	0	1	690	3	3	0	0	NA	NA	NA	29	35	509	171	168	453	84	153	11	5	0	0.022	0.029	0
.	19.01.15-17.30.42-1-337705	120	8	8	1	0	1	696	6	6	0	0	NA	NA	NA	48	44	512	175	170	453	91	152	7	9	0	0.014	0.051	0
.	19.01.15-17.30.46-1-337710	123	15	15	3	0	3	684	14	14	0	0	NA	NA	NA	41	37	514	166	170	453	83	148	36	10	3	0.07	0.06	0.018
.	19.01.15-17.30.46-1-337711	64	6	6	1	0	1	671	5	5	0	0	NA	NA	NA	18	18	493	171	167	439	86	146	22	6	0	0.045	0.035	0
.	19.01.15-17.30.49-1-337718	88	4	4	1	0	1	681	3	3	0	0	NA	NA	NA	18	26	505	167	167	448	81	152	10	0	0	0.02	0	0
.	19.01.15-17.31.01-1-337723	33	1	1	0	0	0	0	0	0	0	0	NA	NA	NA	12	12	495	167	163	0	0	0	1	0	0	0.002	0	0
.	19.01.15-17.31.04-1-337724	61	2	2	0	0	0	679	1	1	0	0	NA	NA	NA	23	32	504	169	172	445	82	152	8	4	0	0.016	0.024	0
.	19.01.15-17.31.04-1-337725	67	4	4	0	0	0	670	3	3	0	0	NA	NA	NA	21	21	501	169	164	439	83	148	9	5	0	0.018	0.03	0
.	19.01.15-17.31.07-1-337747	91	6	6	0	0	0	668	4	4	0	0	NA	NA	NA	29	18	498	168	165	441	81	146	7	6	0	0.014	0.036	0
.	19.01.15-17.31.07-1-337748	154	8	8	2	0	1	701	7	7	0	0	NA	NA	NA	41	49	518	170	174	461	87	153	27	3	3	0.052	0.018	0.017
.	19.01.15-17.31.14-1-337769	90	7	7	1	0	1	688	6	6	0	0	NA	NA	NA	31	35	508	172	168	448	89	151	24	4	0	0.047	0.023	0
.	19.01.15-17.31.14-1-337770	59	3	3	1	0	1	676	2	2	0	0	NA	NA	NA	18	25	503	168	167	443	82	151	14	0	0	0.028	0	0
.	19.01.15-17.31.19-1-337771	265	10	10	0	0	0	728	8	8	0	0	NA	NA	NA	89	79	537	180	175	477	93	158	25	27	1	0.047	0.15	0.006
.	19.01.15-17.31.23-1-337775	90	4	4	0	0	0	674	3	3	0	0	NA	NA	NA	34	25	503	169	166	442	83	149	9	2	0	0.018	0.012	0
.	19.01.15-17.31.24-1-337776	95	3	3	0	0	0	685	2	2	0	0	NA	NA	NA	26	35	513	169	166	454	83	148	0	4	6	0	0.024	0.036
.	19.01.15-17.31.24-1-337777	88	3	3	0	0	0	667	2	2	0	0	NA	NA	NA	31	19	501	166	165	440	81	146	1	3	0	0.002	0.018	0
.	19.01.15-17.31.31-1-337778	122	15	15	5	0	5	684	12	12	0	0	NA	NA	NA	38	36	509	173	167	450	85	149	14	30	4	0.028	0.173	0.024
.	19.01.15-17.31.32-1-337779	97	12	12	1	0	1	672	11	11	0	0	NA	NA	NA	36	23	505	165	166	443	81	148	18	8	2	0.036	0.048	0.012
.	19.01.15-17.31.35-1-337780	222	19	19	3	0	2	724	15	15	0	0	NA	NA	NA	56	71	538	176	170	479	92	153	40	47	1	0.074	0.267	0.006
.	19.01.15-17.31.41-1-337786	58	2	2	0	0	0	681	1	1	0	0	NA	NA	NA	29	32	504	167	174	444	83	154	0	5	1	0	0.03	0.006
.	19.01.15-17.31.42-1-337803	32	1	1	0	0	0	0	0	0	0	0	NA	NA	NA	5	8	492	165	164	0	0	0	3	0	0	0.006	0	0
.	19.01.15-17.31.44-1-337807	213	17	17	2	0	1	709	15	15	0	0	NA	NA	NA	64	53	518	178	170	460	96	153	61	22	0	0.118	0.124	0
.	19.01.15-17.31.45-1-337808	126	11	11	8	0	3	673	10	10	0	0	NA	NA	NA	48	29	505	169	168	439	85	149	51	7	10	0.101	0.041	0.06
.	19.01.15-17.31.48-1-337814	36	1	1	0	0	0	0	0	0	0	0	NA	NA	NA	12	8	492	164	165	0	0	0	2	0	0	0.004	0	0
.	19.01.15-17.31.54-1-337818	149	30	30	8	0	6	702	26	26	0	0	NA	NA	NA	47	57	521	174	175	456	90	156	116	49	2	0.223	0.282	0.011
.	19.01.15-17.31.55-1-337821	62	2	2	0	0	0	671	1	1	0	0	NA	NA	NA	30	24	503	167	167	440	85	146	9	0	0	0.018	0	0
.	19.01.15-17.31.56-1-337822	151	29	29	8	0	6	694	28	28	0	0	NA	NA	NA	45	42	509	172	174	453	87	154	90	29	10	0.177	0.169	0.057
.	19.01.15-17.32.03-1-337828	123	8	8	4	0	4	696	7	7	0	0	NA	NA	NA	38	43	514	169	173	462	82	152	15	13	8	0.029	0.077	0.046
.	19.01.15-17.32.07-1-337829	123	9	9	2	0	2	687	8	8	0	0	NA	NA	NA	36	38	515	169	167	456	79	152	11	8	0	0.021	0.047	0
.	19.01.15-17.32.14-1-337830	148	17	17	4	0	4	695	14	14	0	0	NA	NA	NA	61	58	521	174	176	453	85	157	39	21	11	0.075	0.121	0.062
.	19.01.15-17.32.24-1-337832	127	23	23	4	0	4	689	16	16	0	0	NA	NA	NA	51	50	514	173	176	447	85	157	42	9	17	0.082	0.052	0.097
.	19.01.15-17.32.24-1-337833	174	7	7	0	0	0	708	5	5	0	0	NA	NA	NA	67	59	524	172	176	464	87	157	11	5	4	0.021	0.029	0.023
.	19.01.15-17.32.28-1-337834	118	12	12	7	0	4	691	9	9	0	0	NA	NA	NA	46	44	510	178	169	449	90	152	38	39	8	0.075	0.219	0.047
.	19.01.15-17.32.32-1-337835	114	12	12	4	0	3	676	10	10	0	0	NA	NA	NA	36	31	510	167	167	449	82	145	40	0	2	0.078	0	0.012
.	19.01.15-17.32.38-1-337838	63	3	3	1	0	1	668	2	2	0	0	NA	NA	NA	29	23	503	169	164	442	83	143	1	1	2	0.002	0.006	0.012
.	19.01.15-17.32.50-1-337867	140	13	13	3	0	2	707	12	12	0	0	NA	NA	NA	43	57	526	177	167	466	90	151	52	12	2	0.099	0.068	0.012
.	19.01.15-17.32.50-1-337868	153	26	26	13	0	7	694	22	22	0	0	NA	NA	NA	44	40	512	170	171	455	86	153	92	47	0	0.18	0.276	0
.	19.01.15-17.32.56-1-337873	62	3	3	0	0	0	674	2	2	0	0	NA	NA	NA	25	27	501	172	167	442	83	149	9	0	0	0.018	0	0
.	19.01.15-17.32.56-1-337874	91	5	5	0	0	0	687	3	3	0	0	NA	NA	NA	31	33	510	168	168	454	83	150	18	1	0	0.035	0.006	0
.	19.01.15-17.32.58-1-337876	180	13	13	9	0	4	701	10	10	0	0	NA	NA	NA	57	54	523	171	173	463	85	153	41	38	4	0.078	0.222	0.023
.	19.01.15-17.33.00-1-337877	33	1	1	1	0	1	0	0	0	0	0	NA	NA	NA	12	9	493	165	164	0	0	0	0	0	0	0	0	0
.	19.01.15-17.33.00-1-337878	114	9	9	4	0	3	687	6	6	0	0	NA	NA	NA	39	38	514	169	168	455	83	149	31	3	6	0.06	0.018	0.036
.	19.01.15-17.33.02-1-337879	89	6	6	2	0	2	681	5	5	0	0	NA	NA	NA	30	31	503	174	167	446	85	150	12	7	0	0.024	0.04	0
.	19.01.15-17.33.07-1-337880	148	12	12	2	0	2	700	9	9	0	0	NA	NA	NA	58	54	523	173	171	464	89	147	31	16	1	0.059	0.092	0.006
.	19.01.15-17.33.14-1-337881	60	3	3	0	0	0	662	1	1	0	0	NA	NA	NA	29	12	496	165	164	432	82	148	12	0	0	0.024	0	0
.	19.01.15-17.33.26-1-337885	92	6	6	5	0	4	680	5	5	0	0	NA	NA	NA	30	38	510	175	166	445	87	148	17	8	2	0.033	0.046	0.012
.	19.01.15-17.33.38-1-337888	90	3	3	1	0	1	689	2	2	0	0	NA	NA	NA	33	36	515	165	169	456	80	153	13	4	0	0.025	0.024	0
.	19.01.15-17.33.39-1-337890	66	4	4	0	0	0	451	3	3	0	0	NA	NA	NA	16	12	495	165	165	295	52	104	17	2	0	0.034	0.012	0
.	19.01.15-17.33.49-1-337919	172	20	20	8	0	6	682	18	18	0	0	NA	NA	NA	46	38	510	168	173	447	83	152	44	16	4	0.086	0.095	0.023
.	19.01.15-17.34.00-1-337924	32	1	1	1	0	1	0	0	0	0	0	NA	NA	NA	11	12	496	166	163	0	0	0	0	0	0	0	0	0
.	19.01.15-17.34.01-1-337925	183	17	17	4	0	4	712	13	13	0	0	NA	NA	NA	53	55	513	179	176	460	93	159	41	29	5	0.08	0.162	0.028
.	19.01.15-17.34.03-1-337930	30	1	1	1	0	1	0	0	0	0	0	NA	NA	NA	7	5	491	165	162	0	0	0	0	0	0	0	0	0
.	19.01.15-17.34.03-1-337931	232	39	39	10	0	7	707	36	36	0	0	NA	NA	NA	59	59	517	182	173	456	97	154	119	41	10	0.23	0.225	0.058
.	19.01.15-17.34.06-1-337933	151	17	17	3	0	2	695	14	14	0	0	NA	NA	NA	45	43	512	175	169	452	92	151	30	37	15	0.059	0.211	0.089
.	19.01.15-17.34.06-1-337934	153	9	9	4	0	3	684	7	7	0	0	NA	NA	NA	39	27	502	170	168	447	87	150	16	19	3	0.032	0.112	0.018
.	19.01.15-17.34.06-1-337935	119	8	8	1	0	1	692	6	6	0	0	NA	NA	NA	44	37	513	168	169	456	86	150	26	7	5	0.051	0.042	0.03
.	19.01.15-17.34.07-1-337936	93	5	5	3	0	2	686	4	4	0	0	NA	NA	NA	37	37	511	169	170	449	85	152	17	0	3	0.033	0	0.018
.	19.01.15-17.34.07-1-337937	69	5	5	2	0	2	674	4	4	0	0	NA	NA	NA	32	33	507	171	168	443	84	147	19	3	3	0.037	0.018	0.018
.	19.01.15-17.34.27-1-337938	238	45	45	9	0	6	724	41	41	0	0	NA	NA	NA	69	79	530	179	183	468	92	164	116	52	20	0.219	0.291	0.109
.	19.01.15-17.34.28-1-337939	93	9	9	3	0	3	683	7	7	0	0	NA	NA	NA	30	39	517	166	169	450	82	151	25	6	3	0.048	0.036	0.018
.	19.01.15-17.34.29-1-337940	63	2	2	0	0	0	685	0	0	0	0	NA	NA	NA	20	30	511	166	166	455	82	148	7	0	0	0.014	0	0
.	19.01.15-17.34.30-1-337941	149	23	23	9	0	6	691	21	21	0	0	NA	NA	NA	57	47	514	176	170	451	88	152	42	38	19	0.082	0.216	0.112
.	19.01.15-17.34.30-1-337942	123	20	20	9	0	8	685	16	16	0	0	NA	NA	NA	52	42	512	171	172	442	86	157	68	2	12	0.133	0.012	0.07
.	19.01.15-17.34.42-1-337947	152	17	17	5	0	5	704	15	15	0	0	NA	NA	NA	51	55	512	177	179	450	92	162	50	7	7	0.098	0.04	0.039
.	19.01.15-17.34.46-1-337968	125	9	9	2	0	2	676	8	8	0	0	NA	NA	NA	37	35	509	172	167	445	85	146	6	10	15	0.012	0.058	0.09
.	19.01.15-17.34.48-1-337974	181	18	18	4	0	1	709	16	16	0	0	NA	NA	NA	66	67	524	181	175	457	94	158	83	15	9	0.158	0.083	0.051
.	19.01.15-17.34.52-1-337977	173	37	37	13	0	8	694	33	33	0	0	NA	NA	NA	54	49	513	177	172	451	89	154	77	45	9	0.15	0.254	0.052
.	19.01.15-17.35.05-1-337982	32	1	1	0	0	0	0	0	0	0	0	NA	NA	NA	5	10	497	163	163	0	0	0	1	0	0	0.002	0	0
.	19.01.15-17.35.08-1-337983	33	1	1	0	0	0	0	0	0	0	0	NA	NA	NA	10	11	492	170	162	0	0	0	2	0	0	0.004	0	0
.	19.01.15-17.35.10-1-337985	94	4	4	1	0	0	684	3	3	0	0	NA	NA	NA	32	36	508	170	171	447	86	151	18	0	0	0.035	0	0
.	19.01.15-17.35.10-1-337986	91	8	8	1	0	1	681	7	7	0	0	NA	NA	NA	27	24	501	168	168	445	84	152	25	2	5	0.05	0.012	0.03
.	19.01.15-17.35.11-1-337987	29	1	1	0	0	0	0	0	0	0	0	NA	NA	NA	7	5	489	165	164	0	0	0	0	0	0	0	0	0
.	19.01.15-17.35.13-1-337988	70	2	2	0	0	0	676	1	1	0	0	NA	NA	NA	22	27	504	169	167	449	80	147	3	0	2	0.006	0	0.012
.	19.01.15-17.35.14-1-337989	97	12	12	2	0	2	673	11	11	0	0	NA	NA	NA	23	17	499	166	165	444	80	149	28	5	1	0.056	0.03	0.006
.	19.01.15-17.35.16-1-337990	33	1	1	0	0	0	0	0	0	0	0	NA	NA	NA	7	12	495	165	165	0	0	0	0	0	0	0	0	0
.	19.01.15-17.35.18-1-337991	115	7	7	1	0	1	687	6	6	0	0	NA	NA	NA	36	37	513	168	169	455	82	150	9	8	0	0.018	0.048	0
.	19.01.15-17.35.29-1-337996	120	6	6	2	0	2	678	4	4	0	0	NA	NA	NA	34	32	505	170	170	443	84	151	11	5	6	0.022	0.029	0.035
.	19.01.15-17.35.30-1-337997	119	18	18	5	0	4	668	17	17	0	0	NA	NA	NA	32	26	503	168	168	437	83	148	17	27	4	0.034	0.161	0.024
.	19.01.15-17.35.35-1-337998	66	2	2	0	0	0	664	1	1	0	0	NA	NA	NA	25	17	499	167	164	436	83	145	2	1	0	0.004	0.006	0
.	19.01.15-17.35.41-1-338003	62	4	4	1	0	1	674	3	3	0	0	NA	NA	NA	28	26	501	171	167	443	83	148	5	5	3	0.01	0.029	0.018
.	19.01.15-17.35.41-1-338004	60	2	2	0	0	0	671	1	1	0	0	NA	NA	NA	30	22	500	167	168	442	81	148	4	0	2	0.008	0	0.012
.	19.01.15-17.35.42-1-338021	36	1	1	0	0	0	0	0	0	0	0	NA	NA	NA	9	15	496	168	164	0	0	0	0	0	0	0	0	0
.	19.01.15-17.35.49-1-338032	93	4	4	2	0	2	675	3	3	0	0	NA	NA	NA	34	25	503	169	166	442	82	151	2	12	2	0.004	0.071	0.012
.	19.01.15-17.35.54-1-338033	92	13	13	0	0	0	685	12	12	0	0	NA	NA	NA	25	36	507	171	171	448	86	151	39	3	0	0.077	0.018	0
.	19.01.15-17.35.55-1-338037	167	10	10	4	0	2	705	8	8	0	0	NA	NA	NA	60	57	517	180	173	458	89	158	42	16	6	0.081	0.089	0.035
.	19.01.15-17.35.59-1-338039	59	2	2	0	0	0	101	1	1	0	0	NA	NA	NA	6	13	496	166	164	67	12	22	0	2	2	0	0.012	0.012
.	19.01.15-17.36.02-1-338040	32	1	1	0	0	0	0	0	0	0	0	NA	NA	NA	1	8	490	165	166	0	0	0	4	0	0	0.008	0	0
.	19.01.15-17.36.06-1-338046	88	3	3	0	0	0	675	2	2	0	0	NA	NA	NA	28	26	505	167	167	446	81	148	3	3	0	0.006	0.018	0
.	19.01.15-17.36.06-1-338047	62	4	4	0	0	0	554	3	3	0	0	NA	NA	NA	12	16	498	166	165	363	68	123	10	0	3	0.02	0	0.018
.	19.01.15-17.36.07-1-338048	93	9	9	5	0	4	683	8	8	0	0	NA	NA	NA	32	34	507	170	170	446	86	151	16	20	2	0.032	0.118	0.012
.	19.01.15-17.36.08-1-338049	59	2	2	0	0	0	101	1	1	0	0	NA	NA	NA	22	22	497	171	167	66	12	23	4	0	0	0.008	0	0
.	19.01.15-17.36.13-1-338050	173	20	20	4	0	2	704	16	16	0	0	NA	NA	NA	61	57	524	171	175	462	84	158	29	32	11	0.055	0.187	0.063
.	19.01.15-17.36.15-1-338051	92	5	5	0	0	0	679	3	3	0	0	NA	NA	NA	30	24	502	168	167	444	86	149	18	0	6	0.036	0	0.036
.	19.01.15-17.36.18-1-338052	93	9	9	4	0	3	687	6	6	0	0	NA	NA	NA	25	29	505	171	166	448	89	150	10	22	0	0.02	0.129	0
.	19.01.15-17.36.21-1-338053	132	13	13	6	0	6	701	12	12	0	0	NA	NA	NA	41	56	529	168	172	468	84	149	31	16	14	0.059	0.095	0.081
.	19.01.15-17.36.30-1-338060	40	1	1	0	0	0	0	0	0	0	0	NA	NA	NA	9	13	495	167	164	0	0	0	0	0	0	0	0	0
.	19.01.15-17.36.32-1-338061	84	3	3	1	0	1	672	2	2	0	0	NA	NA	NA	31	25	502	168	168	436	85	151	14	0	0	0.028	0	0
.	19.01.15-17.36.33-1-338062	151	10	10	5	0	3	688	7	7	0	0	NA	NA	NA	45	45	511	169	178	448	83	157	21	21	0	0.041	0.124	0
.	19.01.15-17.36.34-1-338063	56	2	2	0	0	0	0	1	1	0	0	NA	NA	NA	11	9	492	164	166	0	0	0	6	0	0	0.012	0	0
.	19.01.15-17.36.45-1-338088	63	4	4	0	0	0	675	3	3	0	0	NA	NA	NA	34	23	501	165	170	439	83	153	12	1	0	0.024	0.006	0
.	19.01.15-17.36.50-1-338096	145	5	5	1	0	0	704	4	4	0	0	NA	NA	NA	46	55	533	166	169	472	79	153	11	6	0	0.021	0.036	0
.	19.01.15-17.36.56-1-338100	299	29	29	12	0	9	738	27	27	0	0	NA	NA	NA	78	88	536	186	179	479	101	158	67	57	3	0.125	0.306	0.017
.	19.01.15-17.36.58-1-338102	68	2	2	0	0	0	450	1	1	0	0	NA	NA	NA	15	18	498	167	166	290	58	102	4	0	0	0.008	0	0
.	19.01.15-17.37.01-1-338103	60	2	2	2	0	2	201	1	1	0	0	NA	NA	NA	14	17	496	164	170	123	25	53	0	0	2	0	0	0.012
.	19.01.15-17.37.03-1-338104	123	5	5	1	0	1	692	4	4	0	0	NA	NA	NA	54	45	516	175	167	455	89	148	9	10	4	0.017	0.057	0.024
.	19.01.15-17.37.03-1-338105	68	4	4	2	0	2	678	2	2	0	0	NA	NA	NA	26	31	503	173	168	441	87	150	14	0	1	0.028	0	0.006
.	19.01.15-17.37.10-1-338106	91	4	4	3	0	1	683	3	3	0	0	NA	NA	NA	37	38	510	170	171	443	89	151	7	5	4	0.014	0.029	0.023
.	19.01.15-17.37.11-1-338107	179	26	26	13	0	10	695	22	22	0	0	NA	NA	NA	62	61	518	179	177	447	88	160	47	37	15	0.091	0.207	0.085
.	19.01.15-17.37.13-1-338108	130	10	10	2	0	1	692	9	9	0	0	NA	NA	NA	51	45	510	177	171	444	93	155	27	2	10	0.053	0.011	0.058
.	19.01.15-17.37.18-1-338109	116	9	9	2	0	2	690	8	8	0	0	NA	NA	NA	30	38	512	169	170	455	83	152	15	12	0	0.029	0.071	0
.	19.01.15-17.37.20-1-338111	126	16	16	9	0	8	687	14	14	0	0	NA	NA	NA	44	44	516	175	166	454	88	145	24	27	4	0.047	0.154	0.024
.	19.01.15-17.37.23-1-338115	124	13	13	5	0	3	687	12	12	0	0	NA	NA	NA	50	35	513	171	164	455	88	144	48	18	0	0.094	0.105	0
.	19.01.15-17.37.25-1-338116	145	5	5	1	0	1	689	4	4	0	0	NA	NA	NA	48	42	515	172	168	454	86	149	17	9	0	0.033	0.052	0
.	19.01.15-17.37.31-1-338117	179	14	14	4	0	3	716	13	13	0	0	NA	NA	NA	57	63	526	177	173	470	92	154	26	38	5	0.049	0.215	0.029
.	19.01.15-17.37.38-1-338119	159	45	45	13	0	10	694	43	43	0	0	NA	NA	NA	50	43	511	170	175	450	87	157	123	40	10	0.241	0.235	0.057
.	19.01.15-17.37.39-1-338121	60	2	2	0	0	0	670	1	1	0	0	NA	NA	NA	29	25	499	170	169	439	83	148	6	0	0	0.012	0	0
.	19.01.15-17.37.46-1-338144	60	2	2	0	0	0	666	1	1	0	0	NA	NA	NA	22	18	500	166	165	440	80	146	1	0	1	0.002	0	0.006
.	19.01.15-17.37.52-1-338152	157	27	27	8	0	5	701	24	24	0	0	NA	NA	NA	64	55	521	176	171	461	90	150	61	29	26	0.117	0.165	0.152
.	19.01.15-17.37.52-1-338153	59	4	4	1	0	1	668	3	3	0	0	NA	NA	NA	34	23	501	168	167	439	80	149	6	2	0	0.012	0.012	0
.	19.01.15-17.37.53-1-338154	35	1	1	0	0	0	0	0	0	0	0	NA	NA	NA	11	11	497	163	164	0	0	0	0	1	0	0	0.006	0
.	19.01.15-17.37.53-1-338156	36	1	1	0	0	0	0	0	0	0	0	NA	NA	NA	9	14	498	165	164	0	0	0	0	2	0	0	0.012	0
.	19.01.15-17.37.56-1-338159	53	2	2	0	0	0	49	1	1	0	0	NA	NA	NA	13	10	491	168	164	31	8	10	1	0	0	0.002	0	0
.	19.01.15-17.37.56-1-338161	185	13	13	6	0	4	685	11	11	0	0	NA	NA	NA	61	40	510	171	172	451	84	150	34	42	2	0.067	0.246	0.012
.	19.01.15-17.37.57-1-338162	90	4	4	0	0	0	671	3	3	0	0	NA	NA	NA	20	21	498	169	167	441	82	148	5	3	0	0.01	0.018	0
.	19.01.15-17.38.00-1-338163	122	5	5	2	0	1	694	4	4	0	0	NA	NA	NA	45	44	516	169	172	457	84	153	2	27	2	0.004	0.16	0.012
.	19.01.15-17.38.01-1-338164	117	5	5	2	0	0	686	4	4	0	0	NA	NA	NA	32	33	505	171	170	449	84	153	3	6	2	0.006	0.035	0.012
.	19.01.15-17.38.05-1-338169	33	1	1	0	0	0	0	0	0	0	0	NA	NA	NA	13	10	495	165	163	0	0	0	0	0	2	0	0	0.012
.	19.01.15-17.38.09-1-338170	93	8	8	4	0	2	681	6	6	0	0	NA	NA	NA	35	30	506	169	168	443	89	149	22	14	0	0.043	0.083	0
.	19.01.15-17.38.10-1-338171	235	13	13	3	0	3	723	10	10	0	0	NA	NA	NA	62	71	531	178	175	475	94	154	22	12	0	0.041	0.067	0
.	19.01.15-17.38.13-1-338172	115	4	4	0	0	0	688	2	2	0	0	NA	NA	NA	27	37	509	172	169	449	86	153	7	0	3	0.014	0	0.018
.	19.01.15-17.38.22-1-338173	58	3	3	2	0	2	666	2	2	0	0	NA	NA	NA	23	16	495	168	166	439	83	144	4	0	5	0.008	0	0.03
.	19.01.15-17.38.23-1-338174	94	9	9	4	0	4	679	5	5	0	0	NA	NA	NA	30	30	499	176	168	442	89	148	20	16	3	0.04	0.091	0.018
.	19.01.15-17.38.31-1-338179	121	14	14	3	0	1	688	13	13	0	0	NA	NA	NA	31	33	507	173	166	448	91	149	38	16	6	0.075	0.092	0.036
.	19.01.15-17.38.32-1-338180	56	2	2	1	0	1	660	1	1	0	0	NA	NA	NA	24	11	495	165	164	436	79	145	2	0	1	0.004	0	0.006
.	19.01.15-17.38.34-1-338181	65	2	2	0	0	0	404	1	1	0	0	NA	NA	NA	19	18	501	166	164	275	48	81	0	1	3	0	0.006	0.018
.	19.01.15-17.38.38-1-338184	82	3	3	0	0	0	684	2	2	0	0	NA	NA	NA	29	31	510	165	169	451	82	151	3	0	8	0.006	0	0.047
.	19.01.15-17.38.50-1-338214	91	5	5	0	0	0	687	4	4	0	0	NA	NA	NA	32	33	507	168	171	451	83	153	8	2	3	0.016	0.012	0.018
.	19.01.15-17.38.54-1-338217	124	15	15	4	0	3	697	14	14	0	0	NA	NA	NA	46	55	522	171	175	457	87	153	24	21	3	0.046	0.123	0.017
.	19.01.15-17.38.55-1-338218	95	5	5	0	0	0	682	4	4	0	0	NA	NA	NA	38	33	505	172	169	446	87	149	17	0	0	0.034	0	0
.	19.01.15-17.39.03-1-338221	59	3	3	2	0	2	684	1	1	0	0	NA	NA	NA	24	35	511	169	168	454	81	149	7	6	0	0.014	0.036	0
.	19.01.15-17.39.06-1-338223	96	11	11	0	0	0	681	9	9	0	0	NA	NA	NA	34	29	504	169	169	445	84	152	9	6	13	0.018	0.036	0.077
.	19.01.15-17.39.10-1-338224	34	1	1	0	0	0	0	0	0	0	0	NA	NA	NA	12	10	495	166	162	0	0	0	0	0	1	0	0	0.006
.	19.01.15-17.39.19-1-338225	93	4	4	2	0	1	678	3	3	0	0	NA	NA	NA	29	27	507	166	167	446	84	148	7	14	0	0.014	0.084	0
.	19.01.15-17.39.20-1-338226	95	7	7	0	0	0	685	5	5	0	0	NA	NA	NA	42	39	507	170	175	446	82	157	34	0	5	0.067	0	0.029
.	19.01.15-17.39.20-1-338227	62	4	4	1	0	1	681	2	2	0	0	NA	NA	NA	21	28	505	169	167	449	83	149	9	11	1	0.018	0.065	0.006
.	19.01.15-17.39.31-1-338231	35	1	1	0	0	0	0	0	0	0	0	NA	NA	NA	6	9	493	164	165	0	0	0	0	0	2	0	0	0.012
.	19.01.15-17.39.35-1-338232	178	10	10	4	0	3	721	9	9	0	0	NA	NA	NA	56	67	528	175	177	470	92	159	13	31	4	0.025	0.177	0.023
.	19.01.15-17.39.35-1-338233	119	5	5	1	0	1	684	3	3	0	0	NA	NA	NA	51	31	503	171	170	447	83	154	19	0	0	0.038	0	0
.	19.01.15-17.39.39-1-338236	121	19	19	8	0	7	678	16	16	0	0	NA	NA	NA	38	31	510	168	166	445	85	148	63	36	8	0.124	0.214	0.048
.	19.01.15-17.39.41-1-338238	63	4	4	1	0	1	675	3	3	0	0	NA	NA	NA	26	28	504	168	169	444	82	149	13	0	0	0.026	0	0
.	19.01.15-17.39.42-1-338256	157	18	18	7	0	6	693	17	17	0	0	NA	NA	NA	35	38	514	169	168	460	84	149	40	18	10	0.078	0.107	0.06
.	19.01.15-17.39.48-1-338266	96	4	4	1	0	1	688	3	3	0	0	NA	NA	NA	27	38	510	172	169	453	86	149	7	5	0	0.014	0.029	0
.	19.01.15-17.40.00-1-338273	95	6	6	2	0	0	693	5	5	0	0	NA	NA	NA	27	38	512	167	172	458	84	151	11	17	0	0.021	0.102	0
.	19.01.15-17.40.01-1-338278	154	36	36	18	0	9	707	32	32	0	0	NA	NA	NA	40	54	522	173	172	466	86	155	91	59	14	0.174	0.341	0.081
.	19.01.15-17.40.10-1-338283	59	2	2	1	0	0	664	1	1	0	0	NA	NA	NA	30	20	500	169	164	437	83	144	16	0	0	0.032	0	0
.	19.01.15-17.40.13-1-338284	151	17	17	7	0	4	690	16	16	0	0	NA	NA	NA	47	43	514	174	168	453	89	148	64	4	7	0.125	0.023	0.042
.	19.01.15-17.40.18-1-338285	208	16	16	4	0	2	724	15	15	0	0	NA	NA	NA	65	71	535	173	176	479	88	157	77	14	0	0.144	0.081	0
.	19.01.15-17.40.27-1-338287	151	13	13	5	0	4	690	11	11	0	0	NA	NA	NA	46	37	506	173	171	447	89	154	22	30	0	0.043	0.173	0
.	19.01.15-17.40.33-1-338292	67	7	7	3	0	3	684	5	5	0	0	NA	NA	NA	23	30	514	167	162	457	82	145	13	1	0	0.025	0.006	0
.	19.01.15-17.40.35-1-338293	33	1	1	0	0	0	0	0	0	0	0	NA	NA	NA	7	13	497	164	165	0	0	0	0	0	2	0	0	0.012
.	19.01.15-17.40.39-1-338295	35	1	1	0	0	0	0	0	0	0	0	NA	NA	NA	14	8	493	165	163	0	0	0	0	0	0	0	0	0
.	19.01.15-17.40.42-1-338315	58	2	2	1	0	1	99	1	1	0	0	NA	NA	NA	16	20	501	168	164	59	13	27	1	0	1	0.002	0	0.006
.	19.01.15-17.40.48-1-338325	93	5	5	1	0	1	678	4	4	0	0	NA	NA	NA	36	30	507	169	167	446	85	147	10	0	3	0.02	0	0.018
.	19.01.15-17.40.49-1-338326	84	5	5	2	0	1	684	4	4	0	0	NA	NA	NA	35	36	510	167	172	449	82	153	10	11	0	0.02	0.066	0
.	19.01.15-17.40.51-1-338328	90	9	9	6	0	4	688	8	8	0	0	NA	NA	NA	22	29	501	169	172	449	84	155	36	14	0	0.072	0.083	0
.	19.01.15-17.40.53-1-338329	56	2	2	0	0	0	256	1	1	0	0	NA	NA	NA	12	12	497	163	165	176	24	56	5	0	2	0.01	0	0.012
.	19.01.15-17.40.54-1-338331	56	2	2	0	0	0	99	1	1	0	0	NA	NA	NA	16	11	493	166	165	57	14	28	0	5	3	0	0.03	0.018
.	19.01.15-17.40.57-1-338335	145	10	10	3	0	3	693	9	9	0	0	NA	NA	NA	49	44	513	172	172	452	86	155	31	21	0	0.06	0.122	0
.	19.01.15-17.41.01-1-338336	37	1	1	0	0	0	0	0	0	0	0	NA	NA	NA	14	17	496	169	165	0	0	0	0	0	1	0	0	0.006
.	19.01.15-17.41.02-1-338337	33	1	1	1	0	1	0	0	0	0	0	NA	NA	NA	8	9	493	166	163	0	0	0	0	0	0	0	0	0
.	19.01.15-17.41.04-1-338338	90	9	9	1	0	1	672	8	8	0	0	NA	NA	NA	41	27	504	166	170	440	81	151	21	0	2	0.042	0	0.012
.	19.01.15-17.41.05-1-338340	37	1	1	0	0	0	0	0	0	0	0	NA	NA	NA	11	7	493	164	163	0	0	0	0	3	0	0	0.018	0
.	19.01.15-17.41.05-1-338341	119	6	6	2	0	1	693	5	5	0	0	NA	NA	NA	31	39	509	169	174	451	88	154	21	5	2	0.041	0.03	0.011
.	19.01.15-17.41.06-1-338342	88	6	6	0	0	0	680	4	4	0	0	NA	NA	NA	26	29	504	172	166	449	86	145	12	4	3	0.024	0.023	0.018
.	19.01.15-17.41.08-1-338343	69	2	2	1	0	1	679	1	1	0	0	NA	NA	NA	22	33	505	172	169	443	85	151	2	2	0	0.004	0.012	0
.	19.01.15-17.41.08-1-338344	120	5	5	0	0	0	690	4	4	0	0	NA	NA	NA	42	42	517	166	172	453	81	156	3	5	6	0.006	0.03	0.035
.	19.01.15-17.41.13-1-338345	56	2	2	1	0	1	670	1	1	0	0	NA	NA	NA	30	28	504	170	167	441	83	146	4	3	0	0.008	0.018	0
.	19.01.15-17.41.23-1-338346	119	10	10	4	0	3	680	8	8	0	0	NA	NA	NA	47	30	505	167	171	445	80	155	30	6	4	0.059	0.036	0.023
.	19.01.15-17.41.23-1-338347	233	17	17	7	0	4	731	14	14	0	0	NA	NA	NA	67	82	544	177	174	482	94	155	37	22	3	0.068	0.124	0.017
.	19.01.15-17.41.24-1-338348	144	15	15	6	0	2	688	13	13	0	0	NA	NA	NA	52	42	506	172	177	450	83	155	44	13	10	0.087	0.076	0.056
.	19.01.15-17.41.26-1-338352	149	12	12	1	0	1	695	11	11	0	0	NA	NA	NA	41	44	515	170	172	458	84	153	21	24	15	0.041	0.141	0.087
.	19.01.15-17.41.26-1-338353	123	19	19	3	0	3	681	16	16	0	0	NA	NA	NA	37	31	505	170	169	450	80	151	74	15	0	0.147	0.088	0
.	19.01.15-17.41.28-1-338354	116	9	9	1	0	1	687	8	8	0	0	NA	NA	NA	42	42	518	170	167	455	87	145	21	4	6	0.041	0.024	0.036
.	19.01.15-17.41.28-1-338355	275	13	13	7	0	5	739	11	11	0	0	NA	NA	NA	95	88	536	184	181	476	100	163	40	18	0	0.075	0.098	0
.	19.01.15-17.41.30-1-338356	148	16	16	8	0	6	702	12	12	0	0	NA	NA	NA	52	56	523	179	167	461	92	149	36	41	18	0.069	0.229	0.108
.	19.01.15-17.41.50-1-338388	33	1	1	0	0	0	0	0	0	0	0	NA	NA	NA	14	9	494	164	164	0	0	0	0	0	0	0	0	0
.	19.01.15-17.41.52-1-338389	126	15	15	5	0	4	674	13	13	0	0	NA	NA	NA	38	28	506	168	167	449	79	146	38	22	0	0.075	0.131	0
.	19.01.15-17.42.03-1-338394	301	24	24	4	0	4	723	17	17	0	0	NA	NA	NA	86	70	527	175	181	467	92	164	83	30	13	0.157	0.171	0.072
.	19.01.15-17.42.05-1-338395	59	2	2	1	0	1	673	1	1	0	0	NA	NA	NA	23	28	499	174	168	440	86	147	11	0	0	0.022	0	0
.	19.01.15-17.42.08-1-338400	190	32	32	12	0	8	702	28	28	0	0	NA	NA	NA	57	53	511	179	176	451	93	158	82	35	11	0.16	0.196	0.062
.	19.01.15-17.42.08-1-338401	177	18	18	4	0	3	708	16	16	0	0	NA	NA	NA	51	66	531	178	170	466	93	149	35	6	12	0.066	0.034	0.071
.	19.01.15-17.42.08-1-338402	150	14	14	7	0	4	707	13	13	0	0	NA	NA	NA	55	56	520	177	172	463	91	153	36	27	4	0.069	0.153	0.023
.	19.01.15-17.42.10-1-338403	34	1	1	1	0	1	0	0	0	0	0	NA	NA	NA	12	15	498	165	165	0	0	0	0	0	0	0	0	0
.	19.01.15-17.42.13-1-338404	93	6	6	3	0	2	682	3	3	0	0	NA	NA	NA	37	29	502	169	171	444	87	151	29	0	0	0.058	0	0
.	19.01.15-17.42.19-1-338405	61	2	2	1	0	1	682	1	1	0	0	NA	NA	NA	14	31	501	172	171	444	86	152	5	0	0	0.01	0	0
.	19.01.15-17.42.28-1-338407	152	21	21	7	0	7	683	18	18	0	0	NA	NA	NA	35	37	508	174	168	446	87	150	40	45	5	0.079	0.259	0.03
.	19.01.15-17.42.29-1-338408	62	3	3	0	0	0	675	2	2	0	0	NA	NA	NA	27	24	500	169	168	444	82	149	2	0	2	0.004	0	0.012
.	19.01.15-17.42.36-1-338409	113	19	19	8	0	6	678	17	17	0	0	NA	NA	NA	35	27	506	166	168	446	83	149	47	38	9	0.093	0.229	0.054
.	19.01.15-17.42.39-1-338413	156	29	29	10	0	6	694	27	27	0	0	NA	NA	NA	60	44	507	177	173	448	90	156	62	59	15	0.122	0.333	0.087
.	19.01.15-17.42.43-1-338433	115	8	8	1	0	1	684	6	6	0	0	NA	NA	NA	38	37	513	165	172	449	82	153	2	3	8	0.004	0.018	0.047
.	19.01.15-17.42.44-1-338434	59	3	3	1	0	0	669	2	2	0	0	NA	NA	NA	27	20	501	168	164	437	85	147	13	0	0	0.026	0	0
.	19.01.15-17.42.46-1-338437	36	1	1	0	0	0	0	0	0	0	0	NA	NA	NA	9	13	496	165	165	0	0	0	0	0	0	0	0	0
.	19.01.15-17.42.49-1-338446	91	4	4	2	0	1	691	2	2	0	0	NA	NA	NA	39	42	519	168	168	456	84	151	27	4	0	0.052	0.024	0
.	19.01.15-17.42.56-1-338465	146	15	15	1	0	1	708	12	12	0	0	NA	NA	NA	54	57	519	175	176	458	89	161	45	13	1	0.087	0.074	0.006
.	19.01.15-17.43.00-1-338467	67	2	2	1	0	1	671	1	1	0	0	NA	NA	NA	14	13	493	167	166	441	82	148	3	0	2	0.006	0	0.012
.	19.01.15-17.43.06-1-338468	92	6	6	1	0	1	673	5	5	0	0	NA	NA	NA	39	31	505	170	169	441	85	147	22	0	0	0.044	0	0
.	19.01.15-17.43.07-1-338469	123	11	11	1	0	1	694	10	10	0	0	NA	NA	NA	32	42	509	175	171	451	90	153	23	13	0	0.045	0.074	0
.	19.01.15-17.43.09-1-338470	65	2	2	0	0	0	676	1	1	0	0	NA	NA	NA	32	26	504	167	168	443	84	149	1	1	0	0.002	0.006	0
.	19.01.15-17.43.11-1-338471	116	11	11	2	0	1	689	10	10	0	0	NA	NA	NA	45	41	510	175	169	449	90	150	16	9	0	0.031	0.051	0
.	19.01.15-17.43.13-1-338472	92	12	12	3	0	1	686	8	8	0	0	NA	NA	NA	34	36	501	178	170	443	91	152	19	29	0	0.038	0.163	0
.	19.01.15-17.43.16-1-338473	86	5	5	0	0	0	678	4	4	0	0	NA	NA	NA	27	24	501	168	168	444	84	150	2	11	5	0.004	0.065	0.03
.	19.01.15-17.43.22-1-338474	177	23	23	4	0	3	710	21	21	0	0	NA	NA	NA	63	64	528	172	177	470	86	154	32	36	2	0.061	0.209	0.011
.	19.01.15-17.43.26-1-338478	120	11	11	5	0	3	676	10	10	0	0	NA	NA	NA	27	28	506	166	169	441	83	152	31	7	7	0.061	0.042	0.041
.	19.01.15-17.43.27-1-338479	84	9	9	5	0	2	674	8	8	0	0	NA	NA	NA	43	34	511	169	167	445	81	148	30	8	0	0.059	0.047	0
.	19.01.15-17.43.28-1-338480	180	10	10	4	0	4	707	8	8	0	0	NA	NA	NA	48	55	520	176	172	465	89	153	21	15	4	0.04	0.085	0.023
.	19.01.15-17.43.35-1-338481	114	6	6	5	0	3	677	4	4	0	0	NA	NA	NA	41	30	508	169	166	446	80	151	35	6	0	0.069	0.036	0
.	19.01.15-17.43.35-1-338483	118	10	10	3	0	2	690	8	8	0	0	NA	NA	NA	38	39	516	168	168	458	84	148	21	9	2	0.041	0.054	0.012
.	19.01.15-17.43.37-1-338484	153	10	10	6	0	3	713	9	9	0	0	NA	NA	NA	47	65	527	177	174	471	91	151	39	6	6	0.074	0.034	0.034
.	19.01.15-17.43.39-1-338487	231	16	16	8	0	7	726	15	15	0	0	NA	NA	NA	56	75	540	175	173	480	90	156	73	9	0	0.135	0.051	0
.	19.01.15-17.43.54-1-338517	145	10	10	3	0	3	692	9	9	0	0	NA	NA	NA	46	45	515	171	172	453	88	151	8	1	12	0.016	0.006	0.07
.	19.01.15-17.43.55-1-338519	33	1	1	0	0	0	0	0	0	0	0	NA	NA	NA	6	7	492	164	164	0	0	0	0	0	1	0	0	0.006
.	19.01.15-17.43.56-1-338520	56	2	2	0	0	0	0	1	1	0	0	NA	NA	NA	17	15	497	165	166	0	0	0	0	1	0	0	0.006	0
.	19.01.15-17.43.57-1-338523	113	16	16	4	0	3	685	14	14	0	0	NA	NA	NA	46	41	519	170	165	456	84	145	41	52	0	0.079	0.306	0
.	19.01.15-17.43.57-1-338524	65	3	3	2	0	2	675	2	2	0	0	NA	NA	NA	24	22	502	166	167	445	81	149	0	5	2	0	0.03	0.012
.	19.01.15-17.43.59-1-338525	59	2	2	1	0	1	253	1	1	0	0	NA	NA	NA	12	17	500	166	164	174	30	49	4	0	0	0.008	0	0
.	19.01.15-17.43.59-1-338526	59	2	2	1	0	1	672	1	1	0	0	NA	NA	NA	20	25	504	169	165	444	84	144	0	0	7	0	0	0.042
.	19.01.15-17.44.00-1-338527	151	15	15	3	0	2	693	13	13	0	0	NA	NA	NA	41	46	514	170	175	455	83	155	28	11	17	0.054	0.065	0.097
.	19.01.15-17.44.03-1-338528	31	1	1	1	0	1	0	0	0	0	0	NA	NA	NA	9	13	498	164	164	0	0	0	1	0	0	0.002	0	0
.	19.01.15-17.44.05-1-338529	97	5	5	1	0	0	671	4	4	0	0	NA	NA	NA	41	29	501	171	170	436	84	151	4	4	3	0.008	0.023	0.018
.	19.01.15-17.44.09-1-338535	160	24	24	7	0	4	696	21	21	0	0	NA	NA	NA	49	48	518	171	172	458	88	150	75	36	7	0.145	0.211	0.041
.	19.01.15-17.44.11-1-338536	60	3	3	0	0	0	683	2	2	0	0	NA	NA	NA	27	30	507	168	168	451	84	148	6	0	3	0.012	0	0.018
.	19.01.15-17.44.13-1-338537	178	24	24	4	0	1	703	20	20	0	0	NA	NA	NA	70	62	523	178	174	455	92	156	81	22	6	0.155	0.124	0.034
.	19.01.15-17.44.16-1-338538	89	3	3	1	0	1	674	2	2	0	0	NA	NA	NA	18	20	502	164	167	445	80	149	8	2	0	0.016	0.012	0
.	19.01.15-17.44.16-1-338539	60	3	3	0	0	0	674	2	2	0	0	NA	NA	NA	24	21	501	168	165	445	82	147	4	5	2	0.008	0.03	0.012
.	19.01.15-17.44.22-1-338540	94	4	4	0	0	0	676	2	2	0	0	NA	NA	NA	25	26	504	169	166	445	84	147	3	2	0	0.006	0.012	0
.	19.01.15-17.44.28-1-338541	147	6	6	2	0	2	679	5	5	0	0	NA	NA	NA	56	34	506	171	170	445	85	149	35	5	0	0.069	0.029	0
.	19.01.15-17.44.31-1-338542	96	7	7	3	0	3	691	6	6	0	0	NA	NA	NA	27	40	514	170	169	457	84	150	11	3	0	0.021	0.018	0
.	19.01.15-17.44.31-1-338543	150	25	25	4	0	3	698	21	21	0	0	NA	NA	NA	46	42	514	170	171	456	86	156	64	14	7	0.125	0.082	0.041
.	19.01.15-17.44.36-1-338544	122	11	11	4	0	4	691	8	8	0	0	NA	NA	NA	34	37	507	169	174	451	82	158	13	15	0	0.026	0.089	0
.	19.01.15-17.44.37-1-338545	63	2	2	1	0	1	0	1	1	0	0	NA	NA	NA	16	15	495	165	168	0	0	0	4	0	0	0.008	0	0
.	19.01.15-17.44.40-1-338550	144	9	9	3	0	2	686	7	7	0	0	NA	NA	NA	44	38	512	171	168	453	87	146	28	4	1	0.055	0.023	0.006
.	19.01.15-17.44.41-1-338551	145	11	11	1	0	0	695	9	9	0	0	NA	NA	NA	47	47	519	169	172	461	83	151	12	11	9	0.023	0.065	0.052
.	19.01.15-17.44.53-1-338583	64	3	3	1	0	1	675	2	2	0	0	NA	NA	NA	31	24	499	170	168	443	84	148	2	3	2	0.004	0.018	0.012
.	19.01.15-17.44.56-1-338587	154	34	34	11	0	9	693	30	30	0	0	NA	NA	NA	54	49	523	168	171	456	83	154	91	36	3	0.174	0.214	0.018
.	19.01.15-17.44.56-1-338588	153	5	5	2	0	1	692	4	4	0	0	NA	NA	NA	47	41	510	171	173	449	86	157	16	3	0	0.031	0.018	0
.	19.01.15-17.45.01-1-338590	114	5	5	1	0	1	669	4	4	0	0	NA	NA	NA	34	20	504	165	164	441	82	146	10	0	4	0.02	0	0.024
.	19.01.15-17.45.04-1-338591	60	3	3	2	0	2	678	2	2	0	0	NA	NA	NA	18	28	505	167	169	449	81	148	5	0	0	0.01	0	0
.	19.01.15-17.45.09-1-338592	118	8	8	3	0	2	687	7	7	0	0	NA	NA	NA	30	33	505	166	175	447	82	158	24	6	1	0.048	0.036	0.006
.	19.01.15-17.45.11-1-338593	87	3	3	1	0	1	682	2	2	0	0	NA	NA	NA	46	38	517	169	165	455	81	146	0	11	0	0	0.065	0
.	19.01.15-17.45.15-1-338594	58	2	2	0	0	0	672	1	1	0	0	NA	NA	NA	23	27	507	168	165	449	83	140	0	2	3	0	0.012	0.018
.	19.01.15-17.45.16-1-338595	91	3	3	1	0	1	670	1	1	0	0	NA	NA	NA	25	20	502	166	165	441	82	147	4	2	0	0.008	0.012	0
.	19.01.15-17.45.17-1-338596	126	4	4	1	0	1	686	3	3	0	0	NA	NA	NA	47	39	512	172	168	451	87	148	8	0	9	0.016	0	0.054
.	19.01.15-17.45.21-1-338598	66	2	2	0	0	0	250	1	1	0	0	NA	NA	NA	21	18	499	167	165	169	32	49	1	0	2	0.002	0	0.012
.	19.01.15-17.45.29-1-338602	72	5	5	2	0	2	666	4	4	0	0	NA	NA	NA	28	18	502	166	163	445	79	142	11	1	3	0.022	0.006	0.018
.	19.01.15-17.45.30-1-338603	32	1	1	0	0	0	0	0	0	0	0	NA	NA	NA	5	12	494	164	167	0	0	0	2	0	0	0.004	0	0
.	19.01.15-17.45.30-1-338604	63	5	5	1	0	0	671	4	4	0	0	NA	NA	NA	26	26	504	170	165	441	83	147	15	0	0	0.03	0	0
.	19.01.15-17.45.31-1-338605	151	15	15	4	0	3	691	13	13	0	0	NA	NA	NA	56	50	524	168	171	458	83	150	25	19	0	0.048	0.113	0
.	19.01.15-17.45.31-1-338606	180	17	17	6	0	4	704	14	14	0	0	NA	NA	NA	52	58	516	177	178	459	90	155	38	27	5	0.074	0.153	0.028
.	19.01.15-17.45.32-1-338607	35	1	1	0	0	0	0	0	0	0	0	NA	NA	NA	8	13	493	167	166	0	0	0	1	0	0	0.002	0	0
.	19.01.15-17.45.41-1-338612	207	23	23	7	0	4	710	18	18	0	0	NA	NA	NA	67	66	529	177	173	466	89	155	59	36	5	0.112	0.203	0.029
.	19.01.15-17.45.41-1-338613	124	9	9	3	0	2	676	7	7	0	0	NA	NA	NA	34	24	506	163	168	449	80	147	15	23	0	0.03	0.141	0
.	19.01.15-17.45.41-1-338614	33	1	1	0	0	0	0	0	0	0	0	NA	NA	NA	14	3	490	163	163	0	0	0	3	0	0	0.006	0	0
.	19.01.15-17.45.43-1-338633	117	10	10	4	0	3	692	8	8	0	0	NA	NA	NA	47	44	517	172	168	453	89	150	31	15	0	0.06	0.087	0
.	19.01.15-17.45.53-1-338642	266	37	37	4	0	3	719	34	34	0	0	NA	NA	NA	90	70	532	176	175	471	92	156	89	57	5	0.167	0.324	0.029
.	19.01.15-17.45.53-1-338643	202	24	24	10	0	5	706	22	22	0	0	NA	NA	NA	67	62	526	174	175	462	86	158	81	24	6	0.154	0.138	0.034
.	19.01.15-17.46.09-1-338649	95	3	3	2	0	2	685	2	2	0	0	NA	NA	NA	33	38	512	171	168	447	88	150	8	0	0	0.016	0	0
.	19.01.15-17.46.11-1-338654	178	22	22	2	0	2	697	21	21	0	0	NA	NA	NA	56	51	519	169	176	457	83	157	53	28	8	0.102	0.166	0.045
.	19.01.15-17.46.12-1-338655	121	17	17	3	0	1	688	12	12	0	0	NA	NA	NA	31	38	509	174	168	450	87	151	55	31	2	0.108	0.178	0.012
.	19.01.15-17.46.19-1-338656	117	21	21	2	0	1	694	20	20	0	0	NA	NA	NA	28	41	513	173	168	456	87	151	38	26	7	0.074	0.15	0.042
.	19.01.15-17.46.25-1-338657	87	6	6	5	0	2	680	5	5	0	0	NA	NA	NA	32	30	507	170	166	447	87	146	20	3	0	0.039	0.018	0
.	19.01.15-17.46.35-1-338664	85	3	3	0	0	0	674	2	2	0	0	NA	NA	NA	26	27	501	172	167	440	85	149	7	0	1	0.014	0	0.006
.	19.01.15-17.46.42-1-338686	176	8	8	1	0	1	703	5	5	0	0	NA	NA	NA	60	49	523	170	169	469	86	148	9	11	7	0.017	0.065	0.041
.	19.01.15-17.46.50-1-338697	61	3	3	3	0	2	673	2	2	0	0	NA	NA	NA	20	22	502	167	166	442	85	146	11	0	2	0.022	0	0.012
.	19.01.15-17.46.52-1-338698	64	2	2	1	0	1	403	1	1	0	0	NA	NA	NA	11	18	500	168	163	269	47	87	5	0	0	0.01	0	0
.	19.01.15-17.46.57-1-338703	119	12	12	2	0	2	687	10	10	0	0	NA	NA	NA	27	37	515	168	167	454	83	150	29	9	4	0.056	0.054	0.024
.	19.01.15-17.46.59-1-338704	94	11	11	2	0	2	671	10	10	0	0	NA	NA	NA	35	27	506	167	167	445	79	147	18	31	2	0.036	0.186	0.012
.	19.01.15-17.47.00-1-338705	145	11	11	3	0	3	705	10	10	0	0	NA	NA	NA	61	57	527	168	175	467	83	155	33	16	2	0.063	0.095	0.011
.	19.01.15-17.47.02-1-338706	115	6	6	2	0	1	694	4	4	0	0	NA	NA	NA	38	45	514	172	172	453	87	154	15	5	0	0.029	0.029	0
.	19.01.15-17.47.04-1-338707	61	5	5	2	0	2	676	3	3	0	0	NA	NA	NA	22	29	506	168	168	448	82	146	12	2	3	0.024	0.012	0.018
.	19.01.15-17.47.05-1-338708	152	23	23	10	0	9	680	21	21	0	0	NA	NA	NA	45	39	506	176	170	447	86	147	45	29	28	0.089	0.165	0.165
.	19.01.15-17.47.05-1-338709	30	1	1	0	0	0	0	0	0	0	0	NA	NA	NA	14	9	494	165	163	0	0	0	0	1	0	0	0.006	0
.	19.01.15-17.47.07-1-338710	122	10	10	3	0	3	688	8	8	0	0	NA	NA	NA	45	46	515	171	173	453	83	152	18	4	13	0.035	0.023	0.075
.	19.01.15-17.47.07-1-338711	90	5	5	1	0	0	679	4	4	0	0	NA	NA	NA	19	25	504	168	166	446	84	149	12	2	0	0.024	0.012	0
.	19.01.15-17.47.28-1-338716	115	10	10	2	0	2	694	9	9	0	0	NA	NA	NA	36	45	517	171	170	458	83	153	23	10	3	0.044	0.058	0.018
.	19.01.15-17.47.30-1-338717	182	8	8	4	0	3	702	7	7	0	0	NA	NA	NA	51	51	519	172	173	461	86	155	37	18	3	0.071	0.105	0.017
.	19.01.15-17.47.30-1-338718	31	1	1	0	0	0	0	0	0	0	0	NA	NA	NA	9	12	495	163	167	0	0	0	0	0	0	0	0	0
.	19.01.15-17.47.31-1-338719	58	2	2	2	0	1	667	1	1	0	0	NA	NA	NA	22	19	498	169	165	439	81	147	5	0	2	0.01	0	0.012
.	19.01.15-17.47.33-1-338720	61	3	3	1	0	1	670	2	2	0	0	NA	NA	NA	29	19	503	165	164	444	80	146	16	0	0	0.032	0	0
.	19.01.15-17.47.33-1-338721	94	5	5	2	0	2	686	4	4	0	0	NA	NA	NA	35	29	508	166	168	449	85	152	30	0	0	0.059	0	0
.	19.01.15-17.47.35-1-338722	93	6	6	2	0	2	681	4	4	0	0	NA	NA	NA	29	32	509	169	167	448	85	148	21	0	7	0.041	0	0.042
.	19.01.15-17.47.44-1-338745	128	38	38	11	0	8	689	34	34	0	0	NA	NA	NA	43	45	512	171	175	448	86	155	103	15	11	0.201	0.088	0.063
.	19.01.15-17.47.45-1-338747	123	8	8	1	0	1	686	7	7	0	0	NA	NA	NA	51	42	510	176	169	452	87	147	20	13	1	0.039	0.074	0.006
.	19.01.15-17.47.50-1-338755	180	33	33	10	0	9	703	29	29	0	0	NA	NA	NA	54	48	508	174	179	454	88	161	86	17	20	0.169	0.098	0.112
.	19.01.15-17.47.54-1-338757	67	3	3	0	0	0	303	2	2	0	0	NA	NA	NA	16	12	495	166	164	202	37	64	1	0	4	0.002	0	0.024
.	19.01.15-17.47.55-1-338760	177	27	27	6	0	4	709	26	26	0	0	NA	NA	NA	57	55	521	174	173	460	94	155	62	39	2	0.119	0.224	0.012
.	19.01.15-17.47.56-1-338762	56	2	2	1	0	1	50	1	1	0	0	NA	NA	NA	14	9	491	167	164	33	7	10	1	0	0	0.002	0	0
.	19.01.15-17.47.56-1-338763	66	3	3	2	0	1	671	1	1	0	0	NA	NA	NA	31	29	508	165	169	447	78	146	8	0	4	0.016	0	0.024
.	19.01.15-17.47.58-1-338765	61	2	2	0	0	0	202	1	1	0	0	NA	NA	NA	15	16	496	167	166	138	24	40	0	0	3	0	0	0.018
.	19.01.15-17.48.05-1-338766	150	16	16	2	0	2	706	15	15	0	0	NA	NA	NA	40	57	523	175	172	461	90	155	40	9	5	0.076	0.051	0.029
.	19.01.15-17.48.12-1-338771	211	20	20	5	0	1	712	15	15	0	0	NA	NA	NA	61	57	525	169	176	467	86	159	68	22	14	0.13	0.13	0.08
.	19.01.15-17.48.15-1-338772	32	1	1	0	0	0	0	0	0	0	0	NA	NA	NA	9	8	492	166	163	0	0	0	0	0	1	0	0	0.006
.	19.01.15-17.48.16-1-338773	36	1	1	0	0	0	0	0	0	0	0	NA	NA	NA	12	10	495	163	165	0	0	0	0	0	0	0	0	0
.	19.01.15-17.48.17-1-338774	92	5	5	1	0	1	680	4	4	0	0	NA	NA	NA	40	33	510	170	166	451	83	146	22	2	0	0.043	0.012	0
.	19.01.15-17.48.18-1-338775	87	7	7	1	0	1	679	5	5	0	0	NA	NA	NA	30	26	501	169	169	446	84	149	22	2	6	0.044	0.012	0.036
.	19.01.15-17.48.24-1-338776	177	13	13	4	0	3	714	10	10	0	0	NA	NA	NA	67	67	531	175	174	474	88	152	37	26	8	0.07	0.149	0.046
.	19.01.15-17.48.44-1-338804	62	2	2	1	0	0	670	1	1	0	0	NA	NA	NA	29	20	502	164	167	444	81	145	9	0	0	0.018	0	0
.	19.01.15-17.48.57-1-338817	35	1	1	0	0	0	0	0	0	0	0	NA	NA	NA	11	16	499	166	164	0	0	0	0	0	0	0	0	0
.	19.01.15-17.48.59-1-338818	210	15	15	5	0	4	699	12	12	0	0	NA	NA	NA	69	46	519	172	168	463	85	151	21	22	10	0.04	0.128	0.06
.	19.01.15-17.48.59-1-338819	91	4	4	1	0	1	670	3	3	0	0	NA	NA	NA	21	22	502	167	166	442	80	148	6	0	0	0.012	0	0
.	19.01.15-17.49.00-1-338820	246	19	19	7	0	5	717	18	18	0	0	NA	NA	NA	62	65	530	179	169	474	91	152	27	31	7	0.051	0.173	0.041
.	19.01.15-17.49.00-1-338821	215	41	41	14	0	9	714	36	36	0	0	NA	NA	NA	69	73	524	185	177	460	94	160	134	19	23	0.256	0.103	0.13
.	19.01.15-17.49.06-1-338823	86	6	6	3	0	2	685	4	4	0	0	NA	NA	NA	37	38	507	170	174	448	81	156	20	5	7	0.039	0.029	0.04
.	19.01.15-17.49.09-1-338824	114	6	6	0	0	0	688	5	5	0	0	NA	NA	NA	29	37	512	170	168	455	84	149	11	14	3	0.021	0.082	0.018
.	19.01.15-17.49.09-1-338825	170	19	19	4	0	2	706	17	17	0	0	NA	NA	NA	52	50	517	170	176	459	87	160	38	19	4	0.074	0.112	0.023
.	19.01.15-17.49.10-1-338826	171	7	7	5	0	1	700	6	6	0	0	NA	NA	NA	61	50	520	174	169	462	88	150	19	11	13	0.037	0.063	0.077
.	19.01.15-17.49.16-1-338827	145	8	8	3	0	2	695	7	7	0	0	NA	NA	NA	43	45	515	174	169	460	89	146	9	16	11	0.017	0.092	0.065
.	19.01.15-17.49.24-1-338828	88	10	10	2	0	2	675	8	8	0	0	NA	NA	NA	36	27	509	165	166	444	82	149	26	8	0	0.051	0.048	0
.	19.01.15-17.49.27-1-338829	156	34	34	17	0	15	694	32	32	0	0	NA	NA	NA	63	50	512	177	174	452	88	154	92	45	16	0.18	0.254	0.092
.	19.01.15-17.49.30-1-338833	129	18	18	7	0	6	685	16	16	0	0	NA	NA	NA	46	31	508	170	166	450	88	147	45	11	0	0.089	0.065	0
.	19.01.15-17.49.33-1-338834	63	2	2	1	0	1	677	1	1	0	0	NA	NA	NA	26	30	510	168	165	448	84	145	0	5	3	0	0.03	0.018
.	19.01.15-17.49.35-1-338835	88	6	6	1	0	1	673	5	5	0	0	NA	NA	NA	24	26	505	167	167	442	82	149	16	10	0	0.032	0.06	0
.	19.01.15-17.49.38-1-338837	92	5	5	2	0	2	673	4	4	0	0	NA	NA	NA	37	28	504	171	166	440	85	148	9	3	0	0.018	0.018	0
.	19.01.15-17.49.42-1-338857	154	6	6	4	0	2	705	5	5	0	0	NA	NA	NA	47	54	527	173	167	465	88	152	9	5	6	0.017	0.029	0.036
.	19.01.15-17.49.48-1-338867	143	13	13	1	0	1	703	12	12	0	0	NA	NA	NA	54	54	516	174	177	456	86	161	23	16	4	0.045	0.092	0.023
.	19.01.15-17.49.48-1-338868	89	13	13	3	0	2	677	12	12	0	0	NA	NA	NA	23	28	509	166	166	447	82	148	34	4	2	0.067	0.024	0.012
.	19.01.15-17.49.53-1-338871	155	7	7	0	0	0	702	6	6	0	0	NA	NA	NA	45	57	525	170	175	462	87	153	2	9	5	0.004	0.053	0.029
.	19.01.15-17.49.54-1-338873	117	9	9	1	0	0	686	8	8	0	0	NA	NA	NA	39	38	507	174	170	447	86	153	21	21	0	0.041	0.121	0
.	19.01.15-17.50.00-1-338877	34	1	1	1	0	1	0	0	0	0	0	NA	NA	NA	11	10	494	164	165	0	0	0	0	0	0	0	0	0
.	19.01.15-17.50.02-1-338882	233	26	26	9	0	5	723	23	23	0	0	NA	NA	NA	81	80	542	174	177	486	85	152	44	46	25	0.081	0.264	0.141
.	19.01.15-17.50.02-1-338883	93	6	6	1	0	1	678	4	4	0	0	NA	NA	NA	33	33	503	172	171	442	87	149	18	0	9	0.036	0	0.053
.	19.01.15-17.50.08-1-338884	89	4	4	1	0	1	678	3	3	0	0	NA	NA	NA	17	20	499	166	168	447	81	150	9	0	6	0.018	0	0.036
.	19.01.15-17.50.11-1-338885	68	4	4	0	0	0	675	3	3	0	0	NA	NA	NA	27	28	506	167	168	445	83	147	14	0	4	0.028	0	0.024
.	19.01.15-17.50.14-1-338890	115	9	9	3	0	0	686	7	7	0	0	NA	NA	NA	42	38	512	170	169	449	85	152	41	7	5	0.08	0.041	0.03
.	19.01.15-17.50.15-1-338891	90	4	4	2	0	1	686	3	3	0	0	NA	NA	NA	29	39	511	174	167	452	85	149	6	7	3	0.012	0.04	0.018
.	19.01.15-17.50.15-1-338892	96	9	9	3	0	3	683	8	8	0	0	NA	NA	NA	35	34	504	171	172	443	86	154	9	21	10	0.018	0.123	0.058
.	19.01.15-17.50.18-1-338893	122	9	9	2	0	2	680	7	7	0	0	NA	NA	NA	43	39	508	174	170	443	85	152	23	5	1	0.045	0.029	0.006
.	19.01.15-17.50.20-1-338894	33	1	1	1	0	1	0	0	0	0	0	NA	NA	NA	4	13	497	164	165	0	0	0	0	5	0	0	0.03	0
.	19.01.15-17.50.23-1-338896	90	9	9	5	0	4	668	5	5	0	0	NA	NA	NA	32	24	502	167	168	439	79	150	4	25	3	0.008	0.15	0.018
.	19.01.15-17.50.23-1-338897	56	2	2	1	0	1	201	1	1	0	0	NA	NA	NA	11	11	493	168	163	132	24	45	0	6	0	0	0.036	0
.	19.01.15-17.50.29-1-338898	179	17	17	4	0	3	705	16	16	0	0	NA	NA	NA	54	57	527	174	169	467	87	151	19	19	8	0.036	0.109	0.047
.	19.01.15-17.50.33-1-338903	201	37	37	19	0	10	697	33	33	0	0	NA	NA	NA	71	53	524	167	175	459	80	158	116	47	9	0.221	0.281	0.051
.	19.01.15-17.50.34-1-338904	96	10	10	4	0	2	687	8	8	0	0	NA	NA	NA	40	36	510	171	168	453	83	151	12	18	0	0.024	0.105	0
.	19.01.15-17.50.38-1-338906	209	25	25	6	0	2	704	23	23	0	0	NA	NA	NA	62	56	520	178	171	456	95	153	56	32	24	0.108	0.18	0.14
.	19.01.15-17.50.39-1-338908	180	19	19	5	0	4	705	18	18	0	0	NA	NA	NA	61	57	518	174	178	456	87	162	37	28	3	0.071	0.161	0.017
.	19.01.15-17.50.40-1-338910	182	13	13	3	0	2	711	10	10	0	0	NA	NA	NA	56	61	523	178	173	462	93	156	33	18	10	0.063	0.101	0.058
.	19.01.15-17.50.45-1-338931	248	15	15	3	0	3	720	13	13	0	0	NA	NA	NA	68	67	529	178	173	475	90	155	48	36	12	0.091	0.202	0.069
.	19.01.15-17.50.49-1-338939	60	2	2	1	0	1	679	1	1	0	0	NA	NA	NA	28	34	509	165	173	447	79	153	14	0	2	0.028	0	0.012
.	19.01.15-17.50.58-1-338944	169	27	27	5	0	4	694	24	24	0	0	NA	NA	NA	49	45	519	171	168	460	86	148	87	35	0	0.168	0.205	0
.	19.01.15-17.51.03-1-338945	128	10	10	4	0	3	690	9	9	0	0	NA	NA	NA	54	42	514	169	172	454	84	152	14	5	5	0.027	0.03	0.029
.	19.01.15-17.51.04-1-338946	90	5	5	2	0	1	672	2	2	0	0	NA	NA	NA	32	31	505	171	168	440	84	148	13	2	0	0.026	0.012	0
.	19.01.15-17.51.18-1-338948	154	22	22	13	0	9	672	16	16	0	0	NA	NA	NA	52	31	511	168	165	443	85	144	88	15	7	0.172	0.089	0.042
.	19.01.15-17.51.24-1-338949	146	19	19	6	0	5	704	16	16	0	0	NA	NA	NA	44	54	522	171	174	461	89	154	37	55	1	0.071	0.322	0.006
.	19.01.15-17.51.25-1-338950	61	3	3	0	0	0	669	2	2	0	0	NA	NA	NA	25	19	498	169	165	439	82	148	15	0	0	0.03	0	0
.	19.01.15-17.51.39-1-338957	85	3	3	0	0	0	682	2	2	0	0	NA	NA	NA	26	31	509	168	167	448	84	150	3	6	0	0.006	0.036	0
.	19.01.15-17.51.50-1-338986	93	5	5	1	0	1	674	4	4	0	0	NA	NA	NA	40	28	508	165	168	444	80	150	13	3	0	0.026	0.018	0
.	19.01.15-17.52.00-1-338991	33	1	1	0	0	0	0	0	0	0	0	NA	NA	NA	7	9	493	164	165	0	0	0	2	0	0	0.004	0	0
.	19.01.15-17.52.02-1-338992	150	18	18	2	0	2	698	16	16	0	0	NA	NA	NA	44	49	520	170	172	458	86	154	36	50	7	0.069	0.294	0.041
.	19.01.15-17.52.08-1-338993	215	13	13	1	0	1	728	12	12	0	0	NA	NA	NA	53	72	534	175	176	477	92	159	29	10	10	0.054	0.057	0.057
.	19.01.15-17.52.12-1-338994	93	12	12	2	0	1	690	11	11	0	0	NA	NA	NA	27	38	509	174	168	453	86	151	20	12	0	0.039	0.069	0
.	19.01.15-17.52.14-1-338999	125	16	16	6	0	3	696	15	15	0	0	NA	NA	NA	39	42	517	167	171	460	82	154	19	28	2	0.037	0.168	0.012
.	19.01.15-17.52.20-1-339001	91	5	5	0	0	0	677	4	4	0	0	NA	NA	NA	40	38	506	172	173	442	83	152	5	5	2	0.01	0.029	0.012
.	19.01.15-17.52.21-1-339002	115	8	8	2	0	2	695	7	7	0	0	NA	NA	NA	38	45	515	171	172	456	83	156	15	8	7	0.029	0.047	0.041
.	19.01.15-17.52.33-1-339003	33	1	1	0	0	0	0	0	0	0	0	NA	NA	NA	12	10	496	164	163	0	0	0	0	0	0	0	0	0
.	19.01.15-17.52.35-1-339004	121	11	11	1	0	1	695	9	9	0	0	NA	NA	NA	34	44	518	171	168	463	83	149	25	4	1	0.048	0.023	0.006
.	19.01.15-17.52.38-1-339005	127	9	9	4	0	3	689	6	6	0	0	NA	NA	NA	34	39	514	173	165	458	86	145	17	9	4	0.033	0.052	0.024
.	19.01.15-17.52.47-1-339034	144	12	12	4	0	3	689	10	10	0	0	NA	NA	NA	47	43	514	174	168	451	88	150	30	7	2	0.058	0.04	0.012
.	19.01.15-17.52.49-1-339037	37	1	1	0	0	0	0	0	0	0	0	NA	NA	NA	8	6	493	164	162	0	0	0	2	0	0	0.004	0	0
.	19.01.15-17.52.49-1-339038	66	4	4	1	0	1	678	3	3	0	0	NA	NA	NA	22	26	502	167	170	442	81	155	16	0	0	0.032	0	0
.	19.01.15-17.52.50-1-339039	116	7	7	2	0	2	688	6	6	0	0	NA	NA	NA	42	40	512	170	171	449	86	153	11	3	4	0.021	0.018	0.023
.	19.01.15-17.52.51-1-339041	121	8	8	1	0	1	682	4	4	0	0	NA	NA	NA	38	35	506	172	170	444	87	151	12	14	2	0.024	0.081	0.012
.	19.01.15-17.52.52-1-339042	91	8	8	3	0	3	683	6	6	0	0	NA	NA	NA	35	30	507	168	168	451	84	148	19	9	3	0.037	0.054	0.018
.	19.01.15-17.52.54-1-339044	324	28	28	5	0	2	755	27	27	0	0	NA	NA	NA	102	106	541	191	187	483	106	166	71	31	31	0.131	0.162	0.166
.	19.01.15-17.53.00-1-339048	85	5	5	0	0	0	679	4	4	0	0	NA	NA	NA	30	30	503	170	170	441	89	149	15	2	0	0.03	0.012	0
.	19.01.15-17.53.00-1-339049	64	3	3	0	0	0	677	2	2	0	0	NA	NA	NA	28	27	509	167	164	449	80	148	7	0	2	0.014	0	0.012
.	19.01.15-17.53.09-1-339050	181	10	10	3	0	1	715	9	9	0	0	NA	NA	NA	57	65	528	181	169	470	93	152	16	32	9	0.03	0.177	0.053
.	19.01.15-17.53.12-1-339051	36	1	1	0	0	0	0	0	0	0	0	NA	NA	NA	7	9	494	165	163	0	0	0	0	0	1	0	0	0.006
.	19.01.15-17.53.12-1-339052	58	2	2	0	0	0	668	1	1	0	0	NA	NA	NA	27	19	496	170	166	440	82	146	5	3	0	0.01	0.018	0
.	19.01.15-17.53.14-1-339053	60	3	3	1	0	1	671	2	2	0	0	NA	NA	NA	26	20	499	167	167	441	81	149	8	2	0	0.016	0.012	0
.	19.01.15-17.53.16-1-339054	83	3	3	0	0	0	685	2	2	0	0	NA	NA	NA	30	33	509	169	168	449	85	151	4	0	1	0.008	0	0.006
.	19.01.15-17.53.18-1-339055	119	12	12	5	0	4	697	10	10	0	0	NA	NA	NA	41	56	524	172	173	463	88	146	35	24	4	0.067	0.14	0.023
.	19.01.15-17.53.18-1-339056	93	4	4	1	0	1	700	3	3	0	0	NA	NA	NA	40	47	519	170	171	460	85	155	12	8	0	0.023	0.047	0
.	19.01.15-17.53.23-1-339057	33	1	1	0	0	0	0	0	0	0	0	NA	NA	NA	9	10	492	166	165	0	0	0	0	0	0	0	0	0
.	19.01.15-17.53.25-1-339058	32	1	1	0	0	0	0	0	0	0	0	NA	NA	NA	16	8	495	164	162	0	0	0	0	0	0	0	0	0
.	19.01.15-17.53.27-1-339059	206	36	36	9	0	8	705	30	30	0	0	NA	NA	NA	61	52	515	170	180	456	86	163	50	50	19	0.097	0.294	0.106
.	19.01.15-17.53.30-1-339061	160	10	10	2	0	2	715	9	9	0	0	NA	NA	NA	46	61	518	180	176	463	93	159	16	23	1	0.031	0.128	0.006
.	19.01.15-17.53.31-1-339064	36	1	1	0	0	0	0	0	0	0	0	NA	NA	NA	14	5	493	163	162	0	0	0	0	0	3	0	0	0.019
.	19.01.15-17.53.37-1-339066	178	15	15	7	0	5	704	14	14	0	0	NA	NA	NA	50	50	513	178	172	458	90	156	21	63	4	0.041	0.354	0.023
.	19.01.15-17.53.40-1-339070	98	11	11	2	0	1	676	9	9	0	0	NA	NA	NA	36	19	497	166	169	441	85	150	11	20	6	0.022	0.12	0.036
.	19.01.15-17.53.46-1-339092	98	7	7	3	0	3	680	6	6	0	0	NA	NA	NA	35	32	503	169	173	443	82	155	9	3	13	0.018	0.018	0.075
.	19.01.15-17.53.46-1-339093	122	7	7	1	0	1	690	6	6	0	0	NA	NA	NA	43	34	511	167	169	455	81	154	24	3	3	0.047	0.018	0.018
.	19.01.15-17.53.57-1-339104	120	13	13	1	0	1	694	12	12	0	0	NA	NA	NA	44	44	511	174	172	451	89	154	32	3	5	0.063	0.017	0.029
.	19.01.15-17.53.58-1-339105	125	8	8	1	0	1	693	7	7	0	0	NA	NA	NA	37	45	513	172	173	454	87	152	8	18	0	0.016	0.105	0
.	19.01.15-17.53.59-1-339106	82	7	7	3	0	3	676	6	6	0	0	NA	NA	NA	32	33	508	167	171	441	82	153	5	10	0	0.01	0.06	0
.	19.01.15-17.54.05-1-339107	87	3	3	2	0	1	690	2	2	0	0	NA	NA	NA	29	42	517	169	169	461	84	145	4	0	1	0.008	0	0.006
.	19.01.15-17.54.07-1-339109	64	2	2	1	0	1	451	1	1	0	0	NA	NA	NA	19	13	495	166	165	294	55	102	2	0	2	0.004	0	0.012
.	19.01.15-17.54.09-1-339110	176	15	15	5	0	4	707	14	14	0	0	NA	NA	NA	54	53	520	171	175	463	87	157	27	42	2	0.052	0.246	0.011
.	19.01.15-17.54.11-1-339111	96	4	4	1	0	1	694	3	3	0	0	NA	NA	NA	31	46	514	174	171	451	88	155	4	8	1	0.008	0.046	0.006
.	19.01.15-17.54.19-1-339116	234	22	22	8	0	6	718	19	19	0	0	NA	NA	NA	73	73	529	181	176	467	93	158	43	38	9	0.081	0.21	0.051
.	19.01.15-17.54.21-1-339117	60	4	4	1	0	1	675	3	3	0	0	NA	NA	NA	21	24	504	166	167	443	82	150	6	3	0	0.012	0.018	0
.	19.01.15-17.54.21-1-339118	117	7	7	0	0	0	693	6	6	0	0	NA	NA	NA	29	39	513	169	170	455	85	153	20	5	2	0.039	0.03	0.012
.	19.01.15-17.54.22-1-339119	222	20	20	7	0	5	717	17	17	0	0	NA	NA	NA	57	69	535	173	174	471	89	157	67	38	1	0.125	0.22	0.006
.	19.01.15-17.54.23-1-339120	58	2	2	0	0	0	672	1	1	0	0	NA	NA	NA	22	22	504	164	167	445	79	148	2	4	0	0.004	0.024	0
.	19.01.15-17.54.29-1-339121	60	4	4	1	0	1	672	3	3	0	0	NA	NA	NA	28	22	496	174	165	437	85	150	0	9	1	0	0.052	0.006
.	19.01.15-17.54.36-1-339122	127	9	9	5	0	5	682	7	7	0	0	NA	NA	NA	38	33	512	169	165	454	84	144	39	1	0	0.076	0.006	0
.	19.01.15-17.54.38-1-339124	63	2	2	0	0	0	672	0	0	0	0	NA	NA	NA	26	21	498	167	169	437	82	153	3	0	0	0.006	0	0
.	19.01.15-17.54.40-1-339127	88	7	7	1	0	1	687	5	5	0	0	NA	NA	NA	30	31	507	167	170	451	84	152	6	22	2	0.012	0.132	0.012
.	19.01.15-17.54.44-1-339148	184	14	14	4	0	3	682	11	11	0	0	NA	NA	NA	47	36	509	173	167	447	87	148	42	31	0	0.083	0.179	0
.	19.01.15-17.54.46-1-339150	245	28	28	7	0	5	727	22	22	0	0	NA	NA	NA	73	75	522	183	183	463	100	164	86	32	16	0.165	0.175	0.087
.	19.01.15-17.54.51-1-339158	95	8	8	3	0	2	681	6	6	0	0	NA	NA	NA	32	32	505	171	169	444	87	150	20	22	7	0.04	0.129	0.041
.	19.01.15-17.54.51-1-339159	34	1	1	1	0	1	0	0	0	0	0	NA	NA	NA	14	5	490	165	163	0	0	0	2	0	0	0.004	0	0
.	19.01.15-17.54.53-1-339160	93	7	7	4	0	2	683	4	4	0	0	NA	NA	NA	33	35	505	172	171	449	85	149	18	8	0	0.036	0.047	0
.	19.01.15-17.54.57-1-339165	92	8	8	2	0	2	686	7	7	0	0	NA	NA	NA	24	32	507	170	168	449	87	150	27	2	0	0.053	0.012	0
.	19.01.15-17.54.59-1-339166	36	1	1	0	0	0	0	0	0	0	0	NA	NA	NA	12	6	491	165	163	0	0	0	0	0	0	0	0	0
.	19.01.15-17.55.00-1-339167	122	12	12	3	0	2	684	11	11	0	0	NA	NA	NA	43	30	503	169	171	443	85	156	18	23	3	0.036	0.136	0.018
.	19.01.15-17.55.20-1-339168	65	5	5	1	0	1	662	4	4	0	0	NA	NA	NA	25	15	494	166	168	431	82	149	11	6	0	0.022	0.036	0
.	19.01.15-17.55.20-1-339169	64	5	5	1	0	1	666	4	4	0	0	NA	NA	NA	43	28	505	168	168	435	83	148	8	9	2	0.016	0.054	0.012
.	19.01.15-17.55.28-1-339171	114	10	10	1	0	1	672	9	9	0	0	NA	NA	NA	42	30	511	168	164	449	79	144	7	28	0	0.014	0.167	0
.	19.01.15-17.55.28-1-339172	119	16	16	7	0	5	691	15	15	0	0	NA	NA	NA	41	44	514	169	174	450	82	159	38	41	3	0.074	0.243	0.017
.	19.01.15-17.55.35-1-339176	158	12	12	6	0	6	685	11	11	0	0	NA	NA	NA	56	41	515	170	169	453	82	150	22	17	0	0.043	0.1	0
.	19.01.15-17.55.37-1-339177	100	6	6	2	0	2	666	4	4	0	0	NA	NA	NA	26	15	496	165	167	438	80	148	12	0	6	0.024	0	0.036
.	19.01.15-17.55.41-1-339182	265	38	38	13	0	9	736	36	36	0	0	NA	NA	NA	87	88	541	182	178	483	93	160	63	109	11	0.116	0.599	0.062
.	19.01.15-17.55.42-1-339184	117	7	7	0	0	0	684	6	6	0	0	NA	NA	NA	34	34	511	168	168	451	83	150	9	3	0	0.018	0.018	0
.	19.01.15-17.55.43-1-339201	138	12	12	3	0	3	685	10	10	0	0	NA	NA	NA	47	36	511	169	169	451	81	153	22	18	2	0.043	0.107	0.012
.	19.01.15-17.55.48-1-339210	124	28	28	10	0	5	690	27	27	0	0	NA	NA	NA	43	36	512	169	168	456	85	149	101	24	2	0.197	0.142	0.012
.	19.01.15-17.55.51-1-339212	34	1	1	0	0	0	0	0	0	0	0	NA	NA	NA	9	10	497	163	163	0	0	0	1	0	0	0.002	0	0
.	19.01.15-17.55.54-1-339215	91	4	4	0	0	0	679	3	3	0	0	NA	NA	NA	27	29	502	171	169	444	86	149	11	0	3	0.022	0	0.018
.	19.01.15-17.55.54-1-339216	120	11	11	2	0	2	679	10	10	0	0	NA	NA	NA	31	32	509	167	169	446	81	152	23	1	1	0.045	0.006	0.006
.	19.01.15-17.56.00-1-339219	65	3	3	0	0	0	664	2	2	0	0	NA	NA	NA	36	17	499	164	167	435	79	150	13	0	2	0.026	0	0.012
.	19.01.15-17.56.00-1-339220	89	4	4	1	0	1	676	3	3	0	0	NA	NA	NA	25	22	503	164	168	446	82	148	11	0	3	0.022	0	0.018
.	19.01.15-17.56.01-1-339221	120	7	7	3	0	2	693	6	6	0	0	NA	NA	NA	42	42	516	168	171	458	82	153	23	0	9	0.045	0	0.053
.	19.01.15-17.56.06-1-339223	93	13	13	4	0	4	678	12	12	0	0	NA	NA	NA	33	30	508	167	168	449	81	148	9	11	13	0.018	0.066	0.077
.	19.01.15-17.56.10-1-339224	89	4	4	0	0	0	678	3	3	0	0	NA	NA	NA	35	30	506	168	169	448	83	147	6	10	0	0.012	0.06	0
.	19.01.15-17.56.16-1-339229	84	4	4	2	0	2	665	3	3	0	0	NA	NA	NA	25	20	498	166	169	435	82	148	8	0	0	0.016	0	0
.	19.01.15-17.56.17-1-339230	147	20	20	10	0	6	710	19	19	0	0	NA	NA	NA	50	62	527	173	175	467	87	156	91	12	4	0.173	0.069	0.023
.	19.01.15-17.56.18-1-339231	33	1	1	0	0	0	0	0	0	0	0	NA	NA	NA	8	9	494	165	163	0	0	0	2	0	0	0.004	0	0
.	19.01.15-17.56.21-1-339232	123	4	4	2	0	2	696	3	3	0	0	NA	NA	NA	40	47	516	173	171	457	89	150	6	10	2	0.012	0.058	0.012
.	19.01.15-17.56.24-1-339233	61	3	3	1	0	1	672	1	1	0	0	NA	NA	NA	23	19	500	166	166	445	81	146	10	0	0	0.02	0	0
.	19.01.15-17.56.28-1-339236	90	6	6	3	0	1	685	5	5	0	0	NA	NA	NA	30	29	508	169	165	451	87	147	19	2	2	0.037	0.012	0.012
.	19.01.15-17.56.32-1-339241	88	6	6	0	0	0	688	5	5	0	0	NA	NA	NA	28	40	511	171	171	453	84	151	10	3	3	0.02	0.018	0.018
.	19.01.15-17.56.33-1-339242	111	18	18	8	0	5	682	16	16	0	0	NA	NA	NA	43	35	514	166	168	452	81	149	80	18	3	0.156	0.108	0.018
.	19.01.15-17.56.33-1-339243	28	1	1	0	0	0	0	0	0	0	0	NA	NA	NA	11	10	494	165	164	0	0	0	0	0	0	0	0	0
.	19.01.15-17.56.34-1-339244	34	1	1	0	0	0	0	0	0	0	0	NA	NA	NA	10	4	490	164	163	0	0	0	0	0	0	0	0	0
.	19.01.15-17.56.36-1-339245	64	2	2	1	0	1	454	1	1	0	0	NA	NA	NA	23	15	494	167	167	293	59	102	4	0	0	0.008	0	0
.	19.01.15-17.56.36-1-339247	202	25	25	11	0	5	712	21	21	0	0	NA	NA	NA	48	63	516	181	179	455	93	164	69	28	15	0.134	0.155	0.084
.	19.01.15-17.56.38-1-339249	206	31	31	13	0	11	702	30	30	0	0	NA	NA	NA	74	51	516	176	172	459	93	150	51	102	11	0.099	0.58	0.064
.	19.01.15-17.56.40-1-339253	151	7	7	2	0	1	698	6	6	0	0	NA	NA	NA	49	45	512	172	174	452	86	160	9	21	1	0.018	0.122	0.006
.	19.01.15-17.56.46-1-339274	93	3	3	0	0	0	674	1	1	0	0	NA	NA	NA	33	28	507	167	167	442	85	147	2	7	0	0.004	0.042	0
.	19.01.15-17.56.48-1-339279	90	6	6	2	0	0	684	4	4	0	0	NA	NA	NA	35	34	510	166	171	446	84	154	26	7	0	0.051	0.042	0
.	19.01.15-17.56.51-1-339282	85	4	4	1	0	1	679	3	3	0	0	NA	NA	NA	31	35	511	167	170	446	83	150	5	4	0	0.01	0.024	0
.	19.01.15-17.56.55-1-339284	115	6	6	1	0	0	691	5	5	0	0	NA	NA	NA	39	42	518	172	165	459	85	147	18	2	0	0.035	0.012	0
.	19.01.15-17.57.01-1-339288	90	3	3	3	0	2	674	1	1	0	0	NA	NA	NA	29	24	508	165	164	446	82	146	9	0	3	0.018	0	0.018
.	19.01.15-17.57.01-1-339289	59	2	2	0	0	0	198	1	1	0	0	NA	NA	NA	11	18	499	166	166	126	26	46	6	0	0	0.012	0	0
.	19.01.15-17.57.04-1-339290	33	1	1	0	0	0	0	0	0	0	0	NA	NA	NA	6	9	491	168	163	0	0	0	3	0	0	0.006	0	0
.	19.01.15-17.57.07-1-339291	90	8	8	5	0	4	686	7	7	0	0	NA	NA	NA	29	38	512	172	167	452	85	149	23	17	8	0.045	0.099	0.048
.	19.01.15-17.57.07-1-339292	61	3	3	0	0	0	252	2	2	0	0	NA	NA	NA	15	7	490	164	166	165	33	54	2	1	1	0.004	0.006	0.006
.	19.01.15-17.57.07-1-339293	176	12	12	3	0	2	695	10	10	0	0	NA	NA	NA	63	53	518	173	175	453	86	156	3	25	5	0.006	0.145	0.029
.	19.01.15-17.57.11-1-339294	61	2	2	0	0	0	655	1	1	0	0	NA	NA	NA	13	6	491	164	164	427	80	148	2	0	0	0.004	0	0
.	19.01.15-17.57.13-1-339295	200	14	14	2	0	0	711	12	12	0	0	NA	NA	NA	49	56	523	171	175	469	88	154	19	21	0	0.036	0.123	0
.	19.01.15-17.57.17-1-339296	31	1	1	0	0	0	0	0	0	0	0	NA	NA	NA	8	5	491	164	163	0	0	0	0	0	3	0	0	0.018
.	19.01.15-17.57.17-1-339297	91	4	4	0	0	0	668	3	3	0	0	NA	NA	NA	26	27	505	169	166	441	82	145	5	1	2	0.01	0.006	0.012
.	19.01.15-17.57.19-1-339298	267	12	12	3	0	2	734	10	10	0	0	NA	NA	NA	82	84	537	177	183	478	90	166	12	31	8	0.022	0.175	0.044
.	19.01.15-17.57.21-1-339300	34	1	1	0	0	0	0	0	0	0	0	NA	NA	NA	9	13	498	165	163	0	0	0	0	0	4	0	0	0.025
.	19.01.15-17.57.24-1-339301	237	15	15	2	0	2	713	13	13	0	0	NA	NA	NA	68	65	525	174	179	462	89	162	41	24	6	0.078	0.138	0.034
.	19.01.15-17.57.24-1-339302	92	4	4	0	0	0	672	2	2	0	0	NA	NA	NA	25	24	505	168	164	450	80	142	18	2	0	0.036	0.012	0
.	19.01.15-17.57.30-1-339303	90	6	6	2	0	1	683	5	5	0	0	NA	NA	NA	26	30	508	169	166	454	81	148	6	6	3	0.012	0.036	0.018
.	19.01.15-17.57.32-1-339304	60	2	2	0	0	0	672	1	1	0	0	NA	NA	NA	28	28	505	168	168	444	80	148	0	3	1	0	0.018	0.006
.	19.01.15-17.57.32-1-339308	148	15	15	4	0	4	697	14	14	0	0	NA	NA	NA	38	46	514	172	173	453	86	158	41	17	0	0.08	0.099	0
.	19.01.15-17.57.33-1-339309	262	50	50	18	0	9	726	46	46	0	0	NA	NA	NA	72	84	529	192	176	468	101	157	143	59	21	0.27	0.307	0.119
.	19.01.15-17.57.45-1-339333	34	1	1	0	0	0	0	0	0	0	0	NA	NA	NA	12	9	493	166	163	0	0	0	4	0	0	0.008	0	0
.	19.01.15-17.57.45-1-339334	121	7	7	0	0	0	694	5	5	0	0	NA	NA	NA	38	45	515	174	169	454	88	152	19	7	0	0.037	0.04	0
.	19.01.15-17.57.47-1-339341	202	15	15	5	0	4	710	13	13	0	0	NA	NA	NA	60	66	537	169	173	469	86	155	28	28	13	0.052	0.166	0.075
.	19.01.15-17.57.52-1-339344	117	8	8	2	0	2	689	7	7	0	0	NA	NA	NA	35	37	512	167	171	454	82	153	14	17	3	0.027	0.102	0.018
.	19.01.15-17.57.52-1-339345	131	12	12	5	0	3	698	9	9	0	0	NA	NA	NA	46	44	521	170	166	465	85	148	17	21	3	0.033	0.124	0.018
.	19.01.15-17.57.52-1-339346	184	14	14	6	0	6	714	13	13	0	0	NA	NA	NA	50	57	519	170	181	460	89	165	44	9	7	0.085	0.053	0.039
.	19.01.15-17.58.01-1-339351	146	6	6	0	0	0	701	5	5	0	0	NA	NA	NA	46	57	518	181	171	455	93	153	6	16	0	0.012	0.088	0
.	19.01.15-17.58.03-1-339352	150	17	17	4	0	3	685	15	15	0	0	NA	NA	NA	49	36	516	166	167	458	80	147	39	8	15	0.076	0.048	0.09
.	19.01.15-17.58.09-1-339353	93	6	6	1	0	1	684	5	5	0	0	NA	NA	NA	28	28	507	167	167	448	82	154	11	14	0	0.022	0.084	0
.	19.01.15-17.58.16-1-339358	203	22	22	5	0	5	704	18	18	0	0	NA	NA	NA	44	59	524	170	178	462	85	157	51	37	13	0.097	0.218	0.073
.	19.01.15-17.58.18-1-339359	34	1	1	1	0	1	0	0	0	0	0	NA	NA	NA	8	5	491	163	164	0	0	0	2	0	0	0.004	0	0
.	19.01.15-17.58.20-1-339360	108	7	7	0	0	0	688	6	6	0	0	NA	NA	NA	38	35	507	169	172	450	83	155	11	10	10	0.022	0.059	0.058
.	19.01.15-17.58.21-1-339361	125	21	21	5	0	4	675	20	20	0	0	NA	NA	NA	53	34	509	172	166	445	86	144	45	16	2	0.088	0.093	0.012
.	19.01.15-17.58.21-1-339362	31	1	1	1	0	1	0	0	0	0	0	NA	NA	NA	8	9	493	166	163	0	0	0	0	0	1	0	0	0.006
.	19.01.15-17.58.22-1-339363	118	4	4	1	0	1	688	3	3	0	0	NA	NA	NA	30	35	513	171	164	450	89	149	2	4	0	0.004	0.023	0
.	19.01.15-17.58.26-1-339364	39	1	1	0	0	0	0	0	0	0	0	NA	NA	NA	12	11	495	164	165	0	0	0	0	0	0	0	0	0
.	19.01.15-17.58.28-1-339369	93	10	10	3	0	2	692	9	9	0	0	NA	NA	NA	36	41	508	174	172	447	89	156	28	12	14	0.055	0.069	0.081
.	19.01.15-17.58.29-1-339370	91	8	8	1	0	1	682	7	7	0	0	NA	NA	NA	33	35	510	171	167	450	84	148	12	7	0	0.024	0.041	0
.	19.01.15-17.58.36-1-339372	151	16	16	6	0	5	697	15	15	0	0	NA	NA	NA	47	48	522	169	170	462	87	148	44	32	4	0.084	0.189	0.024
.	19.01.15-17.58.41-1-339377	63	3	3	1	0	1	101	2	2	0	0	NA	NA	NA	19	24	506	165	166	64	11	26	5	1	0	0.01	0.006	0
.	19.01.15-17.58.46-1-339397	33	1	1	0	0	0	0	0	0	0	0	NA	NA	NA	8	8	493	164	164	0	0	0	0	0	0	0	0	0
.	19.01.15-17.58.48-1-339404	31	1	1	0	0	0	0	0	0	0	0	NA	NA	NA	8	10	497	164	162	0	0	0	0	0	4	0	0	0.025
.	19.01.15-17.58.48-1-339405	62	2	2	0	0	0	668	1	1	0	0	NA	NA	NA	27	21	497	169	168	438	83	147	0	5	7	0	0.03	0.042
.	19.01.15-17.58.51-1-339407	61	2	2	0	0	0	669	1	1	0	0	NA	NA	NA	26	23	503	166	167	440	80	149	4	1	0	0.008	0.006	0
.	19.01.15-17.58.51-1-339408	186	8	8	2	0	1	706	7	7	0	0	NA	NA	NA	54	50	517	174	172	459	90	157	14	14	11	0.027	0.08	0.064
.	19.01.15-17.58.53-1-339409	58	2	2	2	0	1	672	1	1	0	0	NA	NA	NA	25	20	498	168	167	440	84	148	10	0	0	0.02	0	0
.	19.01.15-17.58.55-1-339413	115	7	7	3	0	3	689	5	5	0	0	NA	NA	NA	47	39	515	166	171	453	80	156	9	14	7	0.017	0.084	0.041
.	19.01.15-17.58.56-1-339414	89	3	3	1	0	0	694	1	1	0	0	NA	NA	NA	33	41	510	170	174	450	86	158	8	3	5	0.016	0.018	0.029
.	19.01.15-17.58.59-1-339416	118	13	13	1	0	1	679	12	12	0	0	NA	NA	NA	37	42	518	169	168	451	80	148	24	7	3	0.046	0.041	0.018
.	19.01.15-17.59.04-1-339417	175	21	21	4	0	2	695	19	19	0	0	NA	NA	NA	44	49	519	177	166	459	89	147	48	29	0	0.092	0.164	0
.	19.01.15-17.59.06-1-339419	89	3	3	0	0	0	675	2	2	0	0	NA	NA	NA	33	32	507	170	168	442	81	152	2	0	6	0.004	0	0.036
.	19.01.15-17.59.09-1-339420	117	10	10	4	0	4	685	9	9	0	0	NA	NA	NA	42	42	512	173	170	451	84	150	21	6	2	0.041	0.035	0.012
.	19.01.15-17.59.09-1-339421	93	3	3	1	0	1	676	2	2	0	0	NA	NA	NA	29	27	500	170	170	442	85	149	15	5	0	0.03	0.029	0
.	19.01.15-17.59.13-1-339422	60	4	4	0	0	0	683	3	3	0	0	NA	NA	NA	18	27	509	164	167	452	81	150	13	0	0	0.026	0	0
.	19.01.15-17.59.14-1-339423	145	9	9	3	0	3	698	8	8	0	0	NA	NA	NA	42	46	515	176	168	457	89	152	55	6	2	0.107	0.034	0.012
.	19.01.15-17.59.17-1-339424	116	6	6	5	0	3	696	5	5	0	0	NA	NA	NA	40	49	522	172	168	459	86	151	22	6	0	0.042	0.035	0
.	19.01.15-17.59.24-1-339425	85	3	3	0	0	0	681	2	2	0	0	NA	NA	NA	32	28	505	168	168	446	85	150	3	0	5	0.006	0	0.03
.	19.01.15-17.59.25-1-339426	87	3	3	2	0	2	666	2	2	0	0	NA	NA	NA	25	19	500	166	166	438	79	149	0	0	5	0	0	0.03
.	19.01.15-17.59.26-1-339427	89	11	11	1	0	1	683	9	9	0	0	NA	NA	NA	29	34	513	168	166	450	84	149	19	20	5	0.037	0.119	0.03
.	19.01.15-17.59.29-1-339428	34	1	1	1	0	1	0	0	0	0	0	NA	NA	NA	6	8	493	164	164	0	0	0	1	0	0	0.002	0	0
.	19.01.15-17.59.30-1-339429	146	16	16	4	0	1	692	11	11	0	0	NA	NA	NA	65	47	516	169	175	452	82	158	71	27	0	0.138	0.16	0
.	19.01.15-17.59.31-1-339430	92	7	7	3	0	3	675	5	5	0	0	NA	NA	NA	34	25	506	166	166	448	79	148	5	12	5	0.01	0.072	0.03
.	19.01.15-17.59.40-1-339437	177	15	15	3	0	3	710	13	13	0	0	NA	NA	NA	44	61	527	175	172	466	91	153	35	27	10	0.066	0.154	0.058
.	19.01.15-17.59.41-1-339439	31	1	1	0	0	0	0	0	0	0	0	NA	NA	NA	7	9	492	165	165	0	0	0	0	0	0	0	0	0
.	19.01.15-17.59.43-1-339457	90	11	11	1	0	0	682	10	10	0	0	NA	NA	NA	25	34	510	169	168	453	83	146	33	5	5	0.065	0.03	0.03
.	19.01.15-17.59.43-1-339458	61	2	2	0	0	0	664	1	1	0	0	NA	NA	NA	29	17	499	168	163	440	80	144	8	0	0	0.016	0	0
.	19.01.15-17.59.43-1-339459	177	14	14	5	0	2	702	12	12	0	0	NA	NA	NA	52	54	524	178	165	462	93	147	21	43	7	0.04	0.242	0.042
.	19.01.15-17.59.53-1-339470	63	4	4	0	0	0	671	3	3	0	0	NA	NA	NA	33	22	502	167	166	444	82	145	9	1	0	0.018	0.006	0
.	19.01.15-17.59.55-1-339473	120	10	10	3	0	3	682	8	8	0	0	NA	NA	NA	34	27	505	165	170	443	85	154	22	3	0	0.044	0.018	0
.	19.01.15-17.59.56-1-339475	32	1	1	0	0	0	0	0	0	0	0	NA	NA	NA	7	12	495	165	165	0	0	0	0	0	0	0	0	0
.	19.01.15-18.00.00-1-339477	57	2	2	0	0	0	672	1	1	0	0	NA	NA	NA	24	21	501	166	167	439	82	151	6	0	0	0.012	0	0
.	19.01.15-18.00.02-1-339482	32	1	1	0	0	0	0	0	0	0	0	NA	NA	NA	13	17	498	166	166	0	0	0	1	0	0	0.002	0	0
.	19.01.15-18.00.05-1-339483	93	9	9	1	0	1	677	7	7	0	0	NA	NA	NA	30	28	504	169	168	442	84	151	34	6	0	0.067	0.036	0
.	19.01.15-18.00.10-1-339484	87	5	5	2	0	2	674	4	4	0	0	NA	NA	NA	21	18	497	165	169	442	80	152	5	6	6	0.01	0.036	0.036
.	19.01.15-18.00.11-1-339485	123	5	5	1	0	1	682	4	4	0	0	NA	NA	NA	40	36	506	168	175	440	86	156	10	6	6	0.02	0.036	0.034
.	19.01.15-18.00.15-1-339486	121	8	8	3	0	3	682	7	7	0	0	NA	NA	NA	39	35	508	174	166	447	87	148	18	9	0	0.035	0.052	0
.	19.01.15-18.00.16-1-339487	89	7	7	2	0	2	673	6	6	0	0	NA	NA	NA	35	25	503	168	167	444	81	148	20	5	0	0.04	0.03	0
.	19.01.15-18.00.21-1-339493	91	6	6	3	0	3	685	5	5	0	0	NA	NA	NA	30	31	509	167	168	452	82	151	18	2	3	0.035	0.012	0.018
.	19.01.15-18.00.22-1-339494	143	19	19	5	0	3	702	18	18	0	0	NA	NA	NA	35	55	518	173	177	455	90	157	56	19	9	0.108	0.11	0.051
.	19.01.15-18.00.26-1-339495	30	1	1	0	0	0	0	0	0	0	0	NA	NA	NA	7	7	492	164	164	0	0	0	1	0	0	0.002	0	0
.	19.01.15-18.00.28-1-339496	29	1	1	0	0	0	0	0	0	0	0	NA	NA	NA	7	7	490	165	165	0	0	0	1	0	0	0.002	0	0
.	19.01.15-18.00.30-1-339497	91	9	9	1	0	1	687	8	8	0	0	NA	NA	NA	30	37	510	169	171	452	83	152	25	0	2	0.049	0	0.012
.	19.01.15-18.00.31-1-339498	93	3	3	1	0	1	685	2	2	0	0	NA	NA	NA	31	33	513	165	168	454	82	149	4	0	3	0.008	0	0.018
.	19.01.15-18.00.34-1-339503	61	3	3	0	0	0	404	2	2	0	0	NA	NA	NA	20	18	501	164	166	259	46	99	4	3	0	0.008	0.018	0
.	19.01.15-18.00.37-1-339504	178	10	10	7	0	4	705	9	9	0	0	NA	NA	NA	64	59	520	176	176	458	90	157	26	21	7	0.05	0.119	0.04
.	19.01.15-18.00.40-1-339508	149	43	43	12	0	9	694	40	40	0	0	NA	NA	NA	49	53	522	175	169	458	87	149	104	36	21	0.199	0.206	0.124
.	19.01.15-18.00.41-1-339510	87	3	3	0	0	0	668	2	2	0	0	NA	NA	NA	37	30	507	170	166	439	85	144	12	0	0	0.024	0	0
.	19.01.15-18.00.41-1-339511	152	10	10	4	0	3	701	8	8	0	0	NA	NA	NA	48	49	517	175	170	458	92	151	13	21	2	0.025	0.12	0.012
.	19.01.15-18.00.46-1-339532	120	16	16	4	0	2	692	14	14	0	0	NA	NA	NA	41	35	512	170	166	456	85	151	49	14	7	0.096	0.082	0.042
.	19.01.15-18.00.47-1-339537	157	8	8	2	0	2	696	6	6	0	0	NA	NA	NA	44	47	514	171	175	454	86	156	15	14	3	0.029	0.082	0.017
.	19.01.15-18.00.58-1-339544	156	9	9	1	0	1	708	8	8	0	0	NA	NA	NA	53	67	527	178	175	463	88	157	11	24	7	0.021	0.135	0.04
.	19.01.15-18.01.00-1-339545	141	8	8	3	0	1	694	7	7	0	0	NA	NA	NA	43	49	519	173	170	459	85	150	27	9	6	0.052	0.052	0.035
.	19.01.15-18.01.03-1-339576	179	8	8	3	0	1	702	7	7	0	0	NA	NA	NA	55	50	516	176	171	459	91	152	22	10	7	0.043	0.057	0.041
.	19.01.15-18.01.18-1-339618	231	9	9	1	0	1	720	8	8	0	0	NA	NA	NA	62	76	534	180	175	471	95	154	27	18	5	0.051	0.1	0.029
.	19.01.15-18.01.18-1-339619	95	3	3	2	0	2	692	2	2	0	0	NA	NA	NA	36	43	512	176	168	454	88	150	0	7	3	0	0.04	0.018
.	19.01.15-18.01.25-1-339620	35	1	1	1	0	1	0	0	0	0	0	NA	NA	NA	8	8	493	166	162	0	0	0	0	0	0	0	0	0
.	19.01.15-18.01.27-1-339621	36	1	1	0	0	0	0	0	0	0	0	NA	NA	NA	11	10	493	166	164	0	0	0	0	0	0	0	0	0
.	19.01.15-18.01.28-1-339622	94	8	8	2	0	2	683	7	7	0	0	NA	NA	NA	35	36	513	167	169	453	81	149	20	9	3	0.039	0.054	0.018
.	19.01.15-18.01.29-1-339623	148	6	6	2	0	2	695	5	5	0	0	NA	NA	NA	53	50	518	176	169	459	91	145	21	0	1	0.041	0	0.006
.	19.01.15-18.01.30-1-339624	292	32	32	13	0	8	723	30	30	0	0	NA	NA	NA	88	81	535	177	182	471	90	162	68	57	22	0.127	0.322	0.121
.	19.01.15-18.01.33-1-339625	175	41	41	14	0	9	692	37	37	0	0	NA	NA	NA	53	48	517	169	175	453	83	156	115	45	12	0.222	0.266	0.069
.	19.01.15-18.01.33-1-339626	87	6	6	3	0	3	674	5	5	0	0	NA	NA	NA	31	22	502	167	166	445	80	149	20	5	0	0.04	0.03	0
.	19.01.15-18.01.38-1-339633	148	12	12	8	0	4	680	9	9	0	0	NA	NA	NA	36	27	507	165	168	448	82	150	36	9	7	0.071	0.055	0.042
.	19.01.15-18.01.44-1-339654	211	41	41	10	0	9	698	39	39	0	0	NA	NA	NA	49	45	516	175	167	456	93	149	87	59	24	0.169	0.337	0.144
.	19.01.15-18.01.48-1-339662	33	1	1	1	0	1	0	0	0	0	0	NA	NA	NA	8	11	496	165	163	0	0	0	0	1	0	0	0.006	0
.	19.01.15-18.01.48-1-339663	89	8	8	4	0	3	690	6	6	0	0	NA	NA	NA	18	33	508	171	167	455	86	149	28	5	0	0.055	0.029	0
.	19.01.15-18.01.50-1-339665	66	4	4	0	0	0	684	2	2	0	0	NA	NA	NA	21	35	504	170	174	446	83	155	13	0	0	0.026	0	0
.	19.01.15-18.01.53-1-339666	33	1	1	0	0	0	0	0	0	0	0	NA	NA	NA	6	10	494	165	164	0	0	0	0	0	1	0	0	0.006
.	19.01.15-18.01.57-1-339671	143	14	14	4	0	4	691	12	12	0	0	NA	NA	NA	50	44	517	167	173	454	84	153	23	34	3	0.044	0.204	0.017
.	19.01.15-18.02.07-1-339672	91	4	4	1	0	1	701	3	3	0	0	NA	NA	NA	26	41	517	172	165	463	89	149	5	2	3	0.01	0.012	0.018
.	19.01.15-18.02.13-1-339673	60	2	2	1	0	1	670	1	1	0	0	NA	NA	NA	24	25	501	166	171	440	83	147	3	0	1	0.006	0	0.006
.	19.01.15-18.02.32-1-339679	33	1	1	0	0	0	0	0	0	0	0	NA	NA	NA	12	14	498	165	164	0	0	0	5	0	0	0.01	0	0
.	19.01.15-18.02.35-1-339680	114	8	8	1	0	0	692	7	7	0	0	NA	NA	NA	48	43	513	173	170	451	87	154	50	1	0	0.097	0.006	0
.	19.01.15-18.02.38-1-339682	54	2	2	0	0	0	49	1	1	0	0	NA	NA	NA	14	15	498	166	164	31	7	11	5	2	0	0.01	0.012	0
.	19.01.15-18.02.43-1-339702	182	12	12	4	0	4	693	10	10	0	0	NA	NA	NA	66	50	515	173	175	451	88	154	25	21	4	0.049	0.121	0.023
.	19.01.15-18.02.44-1-339705	63	2	2	1	0	1	100	1	1	0	0	NA	NA	NA	14	17	501	167	162	64	12	24	3	0	0	0.006	0	0
.	19.01.15-18.02.45-1-339707	242	24	24	5	0	3	708	21	21	0	0	NA	NA	NA	77	66	521	182	176	454	97	157	26	48	14	0.05	0.264	0.08
.	19.01.15-18.02.52-1-339716	35	1	1	0	0	0	0	0	0	0	0	NA	NA	NA	5	6	494	163	162	0	0	0	0	0	1	0	0	0.006
.	19.01.15-18.02.52-1-339717	120	15	15	5	0	3	680	13	13	0	0	NA	NA	NA	33	30	510	167	166	453	81	146	35	9	1	0.069	0.054	0.006
.	19.01.15-18.02.54-1-339719	33	1	1	0	0	0	0	0	0	0	0	NA	NA	NA	9	10	491	167	165	0	0	0	0	0	0	0	0	0
.	19.01.15-18.02.56-1-339722	88	4	4	0	0	0	684	2	2	0	0	NA	NA	NA	34	30	505	169	169	445	85	154	11	0	8	0.022	0	0.047
.	19.01.15-18.02.56-1-339723	241	57	57	22	0	15	708	54	54	0	0	NA	NA	NA	76	58	519	173	179	459	88	161	155	61	21	0.299	0.353	0.117
.	19.01.15-18.03.01-1-339725	265	11	11	5	0	4	719	10	10	0	0	NA	NA	NA	80	73	527	182	177	467	96	156	21	25	3	0.04	0.137	0.017
.	19.01.15-18.03.04-1-339726	154	6	6	1	0	1	699	3	3	0	0	NA	NA	NA	48	53	524	169	173	466	80	153	5	7	2	0.01	0.041	0.012
.	19.01.15-18.03.10-1-339727	213	38	38	9	0	3	710	35	35	0	0	NA	NA	NA	86	55	522	174	172	466	90	154	101	58	4	0.193	0.333	0.023
.	19.01.15-18.03.16-1-339728	153	11	11	3	0	3	697	9	9	0	0	NA	NA	NA	52	52	519	173	173	460	85	152	16	12	14	0.031	0.069	0.081
.	19.01.15-18.03.19-1-339729	35	1	1	0	0	0	0	0	0	0	0	NA	NA	NA	8	4	489	164	164	0	0	0	1	0	0	0.002	0	0
.	19.01.15-18.03.21-1-339730	32	1	1	0	0	0	0	0	0	0	0	NA	NA	NA	13	6	492	165	162	0	0	0	0	0	2	0	0	0.012
.	19.01.15-18.03.22-1-339731	35	1	1	1	0	1	0	0	0	0	0	NA	NA	NA	9	19	503	167	162	0	0	0	0	0	2	0	0	0.012
.	19.01.15-18.03.24-1-339732	87	3	3	0	0	0	688	2	2	0	0	NA	NA	NA	20	35	510	168	170	453	84	151	8	0	0	0.016	0	0
.	19.01.15-18.03.24-1-339733	149	22	22	8	0	5	694	20	20	0	0	NA	NA	NA	46	39	510	173	169	453	89	152	53	42	7	0.104	0.243	0.041
.	19.01.15-18.03.25-1-339734	35	1	1	0	0	0	0	0	0	0	0	NA	NA	NA	13	9	494	166	162	0	0	0	0	0	0	0	0	0
.	19.01.15-18.03.28-1-339735	148	16	16	4	0	3	701	15	15	0	0	NA	NA	NA	30	49	522	170	170	466	84	151	27	22	9	0.052	0.129	0.053
.	19.01.15-18.03.29-1-339736	90	6	6	0	0	0	678	5	5	0	0	NA	NA	NA	28	27	503	167	170	440	86	152	19	0	1	0.038	0	0.006
.	19.01.15-18.03.29-1-339737	234	30	30	7	0	6	729	26	26	0	0	NA	NA	NA	76	85	543	182	173	480	93	156	96	36	3	0.177	0.198	0.017
.	19.01.15-18.03.39-1-339745	61	2	2	0	0	0	303	1	1	0	0	NA	NA	NA	23	15	498	164	166	198	36	69	0	7	0	0	0.043	0
.	19.01.15-18.03.43-1-339764	97	3	3	1	0	1	686	2	2	0	0	NA	NA	NA	23	38	508	171	172	449	84	153	7	3	0	0.014	0.018	0
.	19.01.15-18.03.47-1-339773	112	15	15	6	0	4	679	13	13	0	0	NA	NA	NA	45	34	507	175	165	446	86	147	29	20	3	0.057	0.114	0.018
.	19.01.15-18.03.49-1-339775	120	17	17	4	0	3	683	16	16	0	0	NA	NA	NA	33	32	503	173	169	445	84	154	60	1	7	0.119	0.006	0.041
.	19.01.15-18.03.57-1-339780	180	8	8	4	0	4	703	7	7	0	0	NA	NA	NA	72	63	526	177	173	465	90	148	20	5	0	0.038	0.028	0
.	19.01.15-18.04.00-1-339781	62	3	3	1	0	1	672	2	2	0	0	NA	NA	NA	29	28	501	170	170	437	81	154	4	5	0	0.008	0.029	0
.	19.01.15-18.04.04-1-339782	63	3	3	1	0	1	670	2	2	0	0	NA	NA	NA	33	25	498	168	172	428	84	158	9	0	0	0.018	0	0
.	19.01.15-18.04.10-1-339784	34	1	1	0	0	0	0	0	0	0	0	NA	NA	NA	7	4	489	164	164	0	0	0	1	0	0	0.002	0	0
.	19.01.15-18.04.10-1-339785	103	9	9	1	0	1	688	6	6	0	0	NA	NA	NA	23	35	508	168	172	451	84	153	9	3	11	0.018	0.018	0.064
.	19.01.15-18.04.12-1-339786	64	4	4	0	0	0	679	2	2	0	0	NA	NA	NA	22	28	505	166	170	447	81	151	2	8	0	0.004	0.048	0
.	19.01.15-18.04.14-1-339787	93	6	6	1	0	1	676	5	5	0	0	NA	NA	NA	28	21	501	166	167	443	82	151	13	5	3	0.026	0.03	0.018
.	19.01.15-18.04.16-1-339788	147	12	12	4	0	3	704	11	11	0	0	NA	NA	NA	52	50	518	173	172	461	89	154	11	32	7	0.021	0.185	0.041
.	19.01.15-18.04.19-1-339789	120	17	17	4	0	4	699	16	16	0	0	NA	NA	NA	35	44	521	168	168	462	87	150	81	11	10	0.155	0.065	0.06
.	19.01.15-18.04.21-1-339794	119	8	8	0	0	0	691	7	7	0	0	NA	NA	NA	39	44	513	175	169	452	89	150	21	9	0	0.041	0.051	0
.	19.01.15-18.04.22-1-339795	150	9	9	4	0	2	686	8	8	0	0	NA	NA	NA	42	40	514	171	168	456	83	147	30	13	1	0.058	0.076	0.006
.	19.01.15-18.04.22-1-339796	91	6	6	1	0	1	686	4	4	0	0	NA	NA	NA	36	34	508	170	169	449	85	152	23	1	0	0.045	0.006	0
.	19.01.15-18.04.30-1-339797	36	1	1	0	0	0	0	0	0	0	0	NA	NA	NA	6	4	490	164	163	0	0	0	0	0	0	0	0	0
.	19.01.15-18.04.30-1-339798	59	3	3	1	0	1	676	2	2	0	0	NA	NA	NA	19	25	497	172	169	441	85	150	7	0	2	0.014	0	0.012
.	19.01.15-18.04.32-1-339799	92	7	7	2	0	2	675	6	6	0	0	NA	NA	NA	31	25	508	165	165	449	82	144	32	0	0	0.063	0	0
.	19.01.15-18.04.33-1-339800	34	1	1	1	0	1	0	0	0	0	0	NA	NA	NA	7	9	493	164	165	0	0	0	0	0	1	0	0	0.006
.	19.01.15-18.04.36-1-339801	112	19	19	2	0	1	686	16	16	0	0	NA	NA	NA	17	29	509	167	166	455	82	149	50	3	5	0.098	0.018	0.03
.	19.01.15-18.04.41-1-339806	121	20	20	4	0	3	690	18	18	0	0	NA	NA	NA	51	40	510	173	170	446	90	154	42	16	5	0.082	0.092	0.029
.	19.01.15-18.04.41-1-339807	65	4	4	0	0	0	679	3	3	0	0	NA	NA	NA	24	26	504	170	165	446	85	148	0	7	2	0	0.041	0.012
.	19.01.15-18.04.43-1-339825	91	3	3	0	0	0	672	2	2	0	0	NA	NA	NA	26	24	503	167	167	441	82	149	7	0	0	0.014	0	0
.	19.01.15-18.04.46-1-339829	143	22	22	11	0	8	691	19	19	0	0	NA	NA	NA	51	46	514	173	172	452	86	153	54	40	8	0.105	0.231	0.047
.	19.01.15-18.04.48-1-339835	64	3	3	0	0	0	399	2	2	0	0	NA	NA	NA	5	14	496	166	165	266	51	82	2	3	0	0.004	0.018	0
.	19.01.15-18.04.52-1-339838	176	12	12	2	0	2	700	10	10	0	0	NA	NA	NA	47	50	517	176	170	459	90	151	25	7	7	0.048	0.04	0.041
.	19.01.15-18.04.54-1-339840	182	12	12	4	0	3	696	8	8	0	0	NA	NA	NA	61	51	517	178	169	459	88	149	6	30	3	0.012	0.169	0.018
.	19.01.15-18.04.59-1-339844	32	1	1	0	0	0	0	0	0	0	0	NA	NA	NA	3	12	495	165	165	0	0	0	3	0	0	0.006	0	0
.	19.01.15-18.04.59-1-339845	90	4	4	1	0	1	689	3	3	0	0	NA	NA	NA	28	38	511	170	170	452	86	151	17	4	0	0.033	0.024	0
.	19.01.15-18.05.01-1-339846	144	16	16	3	0	2	692	15	15	0	0	NA	NA	NA	47	41	507	170	177	449	85	158	39	19	8	0.077	0.112	0.045
.	19.01.15-18.05.02-1-339847	65	3	3	1	0	1	678	2	2	0	0	NA	NA	NA	20	29	506	171	165	450	84	144	4	4	2	0.008	0.023	0.012
.	19.01.15-18.05.05-1-339848	87	4	4	0	0	0	679	3	3	0	0	NA	NA	NA	40	31	506	167	171	446	84	149	12	9	0	0.024	0.054	0
.	19.01.15-18.05.11-1-339849	62	3	3	1	0	0	676	2	2	0	0	NA	NA	NA	28	32	502	169	174	441	83	152	6	2	6	0.012	0.012	0.034
.	19.01.15-18.05.17-1-339850	146	12	12	0	0	0	677	10	10	0	0	NA	NA	NA	39	37	508	173	169	443	85	149	17	6	11	0.033	0.035	0.065
.	19.01.15-18.05.18-1-339851	64	2	2	2	0	2	691	1	1	0	0	NA	NA	NA	25	36	507	172	170	452	84	155	8	5	0	0.016	0.029	0
.	19.01.15-18.05.20-1-339852	120	22	22	11	0	7	695	19	19	0	0	NA	NA	NA	40	40	517	164	172	461	81	153	78	36	0	0.151	0.22	0
.	19.01.15-18.05.23-1-339854	59	2	2	0	0	0	670	1	1	0	0	NA	NA	NA	24	21	501	168	165	443	79	148	0	4	4	0	0.024	0.024
.	19.01.15-18.05.27-1-339855	61	3	3	1	0	1	303	1	1	0	0	NA	NA	NA	12	24	503	167	167	200	32	71	6	0	0	0.012	0	0
.	19.01.15-18.05.29-1-339856	112	7	7	1	0	1	683	5	5	0	0	NA	NA	NA	48	36	512	170	167	453	85	145	30	10	0	0.059	0.059	0
.	19.01.15-18.05.31-1-339857	58	2	2	0	0	0	0	1	1	0	0	NA	NA	NA	21	16	495	168	166	0	0	0	1	0	4	0.002	0	0.024
.	19.01.15-18.05.34-1-339858	185	34	34	10	0	8	707	31	31	0	0	NA	NA	NA	47	53	520	174	172	460	91	156	60	39	2	0.115	0.224	0.012
.	19.01.15-18.05.34-1-339859	251	44	44	18	0	15	733	41	41	0	0	NA	NA	NA	64	86	542	173	184	478	88	167	123	48	23	0.227	0.277	0.125
.	19.01.15-18.05.35-1-339860	204	16	16	8	0	7	715	15	15	0	0	NA	NA	NA	72	67	530	175	175	471	88	156	29	16	22	0.055	0.091	0.126
.	19.01.15-18.05.37-1-339864	123	7	7	2	0	2	685	6	6	0	0	NA	NA	NA	52	42	516	169	170	456	80	149	14	10	0	0.027	0.059	0
.	19.01.15-18.05.39-1-339867	121	25	25	6	0	3	688	23	23	0	0	NA	NA	NA	50	37	509	173	168	451	89	148	93	43	4	0.183	0.249	0.024
.	19.01.15-18.05.42-1-339887	88	6	6	4	0	3	691	5	5	0	0	NA	NA	NA	35	38	513	171	167	454	86	151	8	0	10	0.016	0	0.06
.	19.01.15-18.05.50-1-339897	124	18	18	5	0	5	683	16	16	0	0	NA	NA	NA	35	31	511	166	167	453	79	151	33	37	2	0.065	0.223	0.012
.	19.01.15-18.05.57-1-339901	36	1	1	1	0	1	0	0	0	0	0	NA	NA	NA	14	12	495	164	166	0	0	0	0	0	0	0	0	0
.	19.01.15-18.05.58-1-339903	63	4	4	2	0	1	668	2	2	0	0	NA	NA	NA	26	22	500	167	168	438	82	148	6	1	5	0.012	0.006	0.03
.	19.01.15-18.05.59-1-339904	87	4	4	1	0	0	682	3	3	0	0	NA	NA	NA	37	35	506	169	173	449	82	151	11	4	0	0.022	0.024	0
.	19.01.15-18.06.01-1-339905	166	12	12	3	0	3	715	11	11	0	0	NA	NA	NA	56	66	525	180	174	468	93	154	38	21	0	0.072	0.117	0
.	19.01.15-18.06.08-1-339907	61	3	3	1	0	1	208	2	2	0	0	NA	NA	NA	23	16	499	165	165	142	20	46	3	0	0	0.006	0	0
.	19.01.15-18.06.12-1-339908	92	4	4	1	0	1	679	3	3	0	0	NA	NA	NA	34	30	506	169	168	446	82	151	9	4	0	0.018	0.024	0
.	19.01.15-18.06.17-1-339909	238	17	17	6	0	3	718	14	14	0	0	NA	NA	NA	78	69	530	177	175	474	90	154	64	46	8	0.121	0.26	0.046
.	19.01.15-18.06.20-1-339910	90	8	8	2	0	1	685	6	6	0	0	NA	NA	NA	25	32	507	169	169	452	85	148	21	2	0	0.041	0.012	0
.	19.01.15-18.06.21-1-339915	35	1	1	1	0	1	0	0	0	0	0	NA	NA	NA	12	5	490	165	163	0	0	0	1	0	0	0.002	0	0
.	19.01.15-18.06.22-1-339916	61	2	2	0	0	0	682	1	1	0	0	NA	NA	NA	28	34	511	169	167	455	83	144	8	0	0	0.016	0	0
.	19.01.15-18.06.25-1-339917	32	1	1	0	0	0	0	0	0	0	0	NA	NA	NA	9	9	495	163	164	0	0	0	4	0	0	0.008	0	0
.	19.01.15-18.06.27-1-339918	120	12	12	2	0	1	686	10	10	0	0	NA	NA	NA	36	37	507	171	172	445	86	155	26	4	4	0.051	0.023	0.023
.	19.01.15-18.06.27-1-339919	58	2	2	0	0	0	675	1	1	0	0	NA	NA	NA	28	21	501	168	165	446	84	145	5	0	0	0.01	0	0
.	19.01.15-18.06.29-1-339926	92	4	4	2	0	2	680	2	2	0	0	NA	NA	NA	26	32	509	169	167	449	85	146	7	4	4	0.014	0.024	0.024
.	19.01.15-18.06.29-1-339927	120	6	6	3	0	3	686	3	3	0	0	NA	NA	NA	40	37	513	165	172	454	79	153	21	0	3	0.041	0	0.017
.	19.01.15-18.06.37-1-339929	92	5	5	2	0	2	672	4	4	0	0	NA	NA	NA	27	26	509	166	164	449	78	145	9	3	5	0.018	0.018	0.03
.	19.01.15-18.06.40-1-339934	94	9	9	3	0	2	688	7	7	0	0	NA	NA	NA	31	32	508	168	169	450	85	153	10	20	2	0.02	0.119	0.012
.	19.01.15-18.06.41-1-339935	180	19	19	6	0	4	699	17	17	0	0	NA	NA	NA	65	62	524	174	177	457	86	156	45	19	8	0.086	0.109	0.045
.	19.01.15-18.06.41-1-339936	212	17	17	4	0	3	706	14	14	0	0	NA	NA	NA	57	57	523	179	168	467	91	148	42	41	4	0.08	0.229	0.024
.	19.01.15-18.06.45-1-339956	116	5	5	0	0	0	686	4	4	0	0	NA	NA	NA	34	41	514	174	166	452	87	147	7	3	0	0.014	0.017	0
.	19.01.15-18.06.49-1-339964	107	5	5	3	0	2	692	4	4	0	0	NA	NA	NA	33	40	510	169	174	452	84	156	10	7	8	0.02	0.041	0.046
.	19.01.15-18.06.50-1-339965	142	9	9	4	0	4	697	7	7	0	0	NA	NA	NA	52	52	520	170	175	458	82	157	34	14	0	0.065	0.082	0
.	19.01.15-18.06.54-1-339967	117	10	10	1	0	1	692	7	7	0	0	NA	NA	NA	31	36	508	173	168	451	87	154	10	15	1	0.02	0.087	0.006
.	19.01.15-18.06.56-1-339969	93	7	7	0	0	0	680	6	6	0	0	NA	NA	NA	31	30	503	172	168	446	86	148	2	15	3	0.004	0.087	0.018
.	19.01.15-18.07.02-1-339972	120	5	5	2	0	2	676	3	3	0	0	NA	NA	NA	42	40	513	172	168	450	82	144	19	0	1	0.037	0	0.006
.	19.01.15-18.07.04-1-339973	112	10	10	0	0	0	682	9	9	0	0	NA	NA	NA	31	33	512	168	166	452	84	146	21	8	0	0.041	0.048	0
.	19.01.15-18.07.10-1-339974	67	5	5	1	0	1	675	2	2	0	0	NA	NA	NA	35	27	503	169	168	445	82	148	0	12	17	0	0.071	0.101
.	19.01.15-18.07.15-1-339975	36	1	1	0	0	0	0	0	0	0	0	NA	NA	NA	13	8	494	164	163	0	0	0	0	0	0	0	0	0
.	19.01.15-18.07.16-1-339976	84	4	4	0	0	0	677	2	2	0	0	NA	NA	NA	37	31	504	173	167	443	86	148	11	0	0	0.022	0	0
.	19.01.15-18.07.16-1-339977	92	5	5	1	0	1	678	3	3	0	0	NA	NA	NA	33	29	505	169	168	444	83	151	24	0	0	0.048	0	0
.	19.01.15-18.07.18-1-339978	172	11	11	3	0	1	697	9	9	0	0	NA	NA	NA	59	52	519	175	171	457	89	151	31	17	0	0.06	0.097	0
.	19.01.15-18.07.19-1-339979	125	17	17	2	0	1	688	14	14	0	0	NA	NA	NA	38	37	509	172	169	452	84	152	27	46	6	0.053	0.267	0.036
.	19.01.15-18.07.20-1-339981	144	26	26	9	0	6	677	22	22	0	0	NA	NA	NA	50	36	513	169	167	446	82	149	85	14	15	0.166	0.083	0.09
.	19.01.15-18.07.22-1-339982	89	4	4	3	0	3	683	3	3	0	0	NA	NA	NA	33	30	511	168	164	454	83	146	10	3	3	0.02	0.018	0.018
.	19.01.15-18.07.30-1-339983	204	15	15	3	0	2	696	11	11	0	0	NA	NA	NA	69	55	521	175	172	453	90	153	24	19	0	0.046	0.109	0
.	19.01.15-18.07.30-1-339984	147	10	10	3	0	3	695	8	8	0	0	NA	NA	NA	40	45	514	174	170	454	87	154	22	11	0	0.043	0.063	0
.	19.01.15-18.07.33-1-339985	93	6	6	1	0	0	683	5	5	0	0	NA	NA	NA	31	28	502	169	170	447	85	151	23	10	0	0.046	0.059	0
.	19.01.15-18.07.34-1-339986	117	20	20	1	0	1	677	16	16	0	0	NA	NA	NA	43	35	512	167	169	447	81	149	23	13	1	0.045	0.078	0.006
.	19.01.15-18.07.39-1-339992	121	15	15	4	0	4	691	13	13	0	0	NA	NA	NA	41	49	523	168	171	460	81	150	21	13	11	0.04	0.077	0.064
.	19.01.15-18.07.42-1-340011	34	1	1	0	0	0	0	0	0	0	0	NA	NA	NA	7	12	496	165	164	0	0	0	0	0	6	0	0	0.037
.	19.01.15-18.07.48-1-340022	67	3	3	1	0	1	665	2	2	0	0	NA	NA	NA	35	20	503	166	164	441	80	144	9	0	0	0.018	0	0
.	19.01.15-18.07.56-1-340027	92	6	6	1	0	1	680	5	5	0	0	NA	NA	NA	42	35	509	171	168	447	86	147	11	2	0	0.022	0.012	0
.	19.01.15-18.07.58-1-340029	170	15	15	5	0	4	703	14	14	0	0	NA	NA	NA	57	50	519	178	166	462	96	145	26	26	1	0.05	0.146	0.006
.	19.01.15-18.07.58-1-340030	90	6	6	1	0	1	680	5	5	0	0	NA	NA	NA	31	20	501	164	168	451	81	148	21	0	0	0.042	0	0
.	19.01.15-18.07.58-1-340031	34	1	1	0	0	0	0	0	0	0	0	NA	NA	NA	10	10	494	166	163	0	0	0	0	0	0	0	0	0
.	19.01.15-18.08.01-1-340032	96	5	5	0	0	0	670	4	4	0	0	NA	NA	NA	33	20	500	164	169	440	80	150	3	4	3	0.006	0.024	0.018
.	19.01.15-18.08.05-1-340033	155	14	14	3	0	2	696	11	11	0	0	NA	NA	NA	53	46	514	174	171	452	90	154	72	22	4	0.14	0.126	0.023
.	19.01.15-18.08.06-1-340034	125	15	15	6	0	6	705	13	13	0	0	NA	NA	NA	40	56	519	171	179	458	86	161	34	22	13	0.066	0.129	0.073
.	19.01.15-18.08.07-1-340035	125	14	14	4	0	4	684	12	12	0	0	NA	NA	NA	44	38	514	170	167	453	84	147	26	19	6	0.051	0.112	0.036
.	19.01.15-18.08.11-1-340036	179	8	8	5	0	4	705	7	7	0	0	NA	NA	NA	53	49	510	174	178	454	88	163	16	26	0	0.031	0.149	0
.	19.01.15-18.08.16-1-340037	91	8	8	2	0	1	678	6	6	0	0	NA	NA	NA	27	28	506	170	165	450	84	144	13	7	10	0.026	0.041	0.061
.	19.01.15-18.08.17-1-340038	152	41	41	11	0	10	693	36	36	0	0	NA	NA	NA	56	51	515	178	171	453	88	152	58	71	17	0.113	0.399	0.099
.	19.01.15-18.08.17-1-340039	93	10	10	6	0	5	683	8	8	0	0	NA	NA	NA	40	35	511	170	167	448	85	150	32	6	0	0.063	0.035	0
.	19.01.15-18.08.26-1-340044	236	26	26	6	0	4	716	23	23	0	0	NA	NA	NA	51	57	515	177	178	458	95	163	67	67	3	0.13	0.379	0.017
.	19.01.15-18.08.34-1-340049	128	15	15	4	0	3	695	12	12	0	0	NA	NA	NA	46	45	517	174	167	458	87	150	30	19	1	0.058	0.109	0.006
.	19.01.15-18.08.34-1-340050	34	1	1	0	0	0	0	0	0	0	0	NA	NA	NA	6	9	493	165	164	0	0	0	0	0	2	0	0	0.012
.	19.01.15-18.08.36-1-340052	208	47	47	17	0	10	702	40	40	0	0	NA	NA	NA	68	57	519	175	176	458	87	157	123	41	18	0.237	0.234	0.102
.	19.01.15-18.08.36-1-340053	120	6	6	2	0	2	676	5	5	0	0	NA	NA	NA	33	25	502	170	166	440	85	151	10	1	7	0.02	0.006	0.042
.	19.01.15-18.08.37-1-340054	90	6	6	3	0	2	690	5	5	0	0	NA	NA	NA	30	37	510	168	172	449	87	154	25	3	0	0.049	0.018	0
.	19.01.15-18.08.39-1-340057	95	4	4	1	0	0	680	2	2	0	0	NA	NA	NA	33	30	507	168	168	448	83	149	4	0	4	0.008	0	0.024
.	19.01.15-18.08.41-1-340060	178	24	24	7	0	4	693	22	22	0	0	NA	NA	NA	48	41	516	168	170	456	83	154	58	35	11	0.112	0.208	0.065
.	19.01.15-18.08.55-1-340089	59	2	2	0	0	0	672	1	1	0	0	NA	NA	NA	27	27	504	168	168	445	82	145	0	8	0	0	0.048	0
.	19.01.15-18.08.55-1-340090	34	1	1	0	0	0	0	0	0	0	0	NA	NA	NA	16	10	492	163	168	0	0	0	2	0	0	0.004	0	0
.	19.01.15-18.08.58-1-340093	33	1	1	0	0	0	0	0	0	0	0	NA	NA	NA	7	13	498	164	164	0	0	0	0	0	1	0	0	0.006
.	19.01.15-18.08.58-1-340094	175	20	20	6	0	3	689	19	19	0	0	NA	NA	NA	46	40	512	171	170	452	86	151	54	41	2	0.105	0.24	0.012
.	19.01.15-18.09.00-1-340095	60	2	2	1	0	1	50	1	1	0	0	NA	NA	NA	15	7	491	164	165	31	7	12	0	0	2	0	0	0.012
.	19.01.15-18.09.00-1-340096	120	7	7	3	0	2	696	6	6	0	0	NA	NA	NA	45	51	516	177	171	455	89	152	18	10	6	0.035	0.056	0.035
.	19.01.15-18.09.06-1-340097	118	10	10	4	0	1	683	7	7	0	0	NA	NA	NA	49	34	509	170	168	449	85	149	36	11	1	0.071	0.065	0.006
.	19.01.15-18.09.10-1-340099	174	6	6	1	0	1	704	5	5	0	0	NA	NA	NA	65	55	522	172	174	463	86	155	11	16	1	0.021	0.093	0.006
.	19.01.15-18.09.11-1-340100	128	11	11	2	0	0	685	9	9	0	0	NA	NA	NA	38	44	516	171	170	451	85	149	18	12	4	0.035	0.07	0.024
.	19.01.15-18.09.18-1-340101	59	3	3	0	0	0	675	2	2	0	0	NA	NA	NA	20	18	496	166	169	438	81	156	7	3	0	0.014	0.018	0
.	19.01.15-18.09.21-1-340102	153	11	11	3	0	2	686	10	10	0	0	NA	NA	NA	40	39	511	173	168	452	87	147	20	23	6	0.039	0.133	0.036
.	19.01.15-18.09.24-1-340103	62	2	2	1	0	1	499	1	1	0	0	NA	NA	NA	16	20	498	168	167	328	68	103	4	1	0	0.008	0.006	0
.	19.01.15-18.09.29-1-340104	229	22	22	6	0	4	724	19	19	0	0	NA	NA	NA	73	76	533	176	180	469	92	163	88	25	10	0.165	0.142	0.056
.	19.01.15-18.09.32-1-340105	32	1	1	0	0	0	0	0	0	0	0	NA	NA	NA	14	4	490	163	164	0	0	0	1	0	0	0.002	0	0
.	19.01.15-18.09.34-1-340106	120	14	14	5	0	4	679	12	12	0	0	NA	NA	NA	46	35	510	171	167	449	85	145	35	16	3	0.069	0.094	0.018
.	19.01.15-18.09.35-1-340107	140	12	12	6	0	5	693	9	9	0	0	NA	NA	NA	38	37	511	169	170	455	86	152	12	38	0	0.023	0.225	0
.	19.01.15-18.09.35-1-340108	94	3	3	1	0	1	673	1	1	0	0	NA	NA	NA	26	22	502	167	166	444	82	147	2	5	4	0.004	0.03	0.024
.	19.01.15-18.09.37-1-340109	243	9	9	2	0	2	724	8	8	0	0	NA	NA	NA	56	71	529	179	176	471	95	158	12	15	0	0.023	0.084	0
.	19.01.15-18.09.40-1-340116	61	3	3	0	0	0	667	2	2	0	0	NA	NA	NA	35	20	499	169	165	440	81	146	10	0	0	0.02	0	0
.	19.01.15-18.09.44-1-340136	204	32	32	9	0	7	705	30	30	0	0	NA	NA	NA	46	51	519	169	176	464	85	156	67	69	1	0.129	0.408	0.006
.	19.01.15-18.09.47-1-340143	154	11	11	7	0	3	698	10	10	0	0	NA	NA	NA	50	55	522	172	174	458	87	153	56	0	5	0.107	0	0.029
.	19.01.15-18.09.51-1-340147	85	5	5	1	0	1	683	4	4	0	0	NA	NA	NA	36	37	506	175	169	446	87	150	21	0	0	0.042	0	0
.	19.01.15-18.09.55-1-340150	123	6	6	2	0	2	687	4	4	0	0	NA	NA	NA	31	35	506	172	170	449	86	152	19	2	0	0.038	0.012	0
.	19.01.15-18.10.00-1-340153	121	11	11	3	0	3	679	8	8	0	0	NA	NA	NA	38	24	502	168	167	443	85	151	30	6	4	0.06	0.036	0.024
.	19.01.15-18.10.01-1-340154	35	1	1	1	0	1	0	0	0	0	0	NA	NA	NA	6	11	494	166	164	0	0	0	3	0	0	0.006	0	0
.	19.01.15-18.10.03-1-340159	146	14	14	5	0	5	699	12	12	0	0	NA	NA	NA	48	50	520	166	177	462	83	154	33	24	7	0.063	0.145	0.04
.	19.01.15-18.10.04-1-340160	227	19	19	5	0	2	703	16	16	0	0	NA	NA	NA	68	50	520	171	172	463	89	151	42	47	4	0.081	0.275	0.023
.	19.01.15-18.10.10-1-340161	176	18	18	5	0	3	704	16	16	0	0	NA	NA	NA	58	54	522	173	172	463	89	152	46	23	4	0.088	0.133	0.023
.	19.01.15-18.10.13-1-340162	132	34	34	9	0	8	698	32	32	0	0	NA	NA	NA	40	51	522	173	169	462	85	151	88	22	5	0.169	0.127	0.03
.	19.01.15-18.10.16-1-340163	119	9	9	0	0	0	668	7	7	0	0	NA	NA	NA	35	21	503	166	165	443	82	143	13	2	0	0.026	0.012	0
.	19.01.15-18.10.16-1-340164	33	1	1	0	0	0	0	0	0	0	0	NA	NA	NA	14	15	498	167	163	0	0	0	3	0	0	0.006	0	0
.	19.01.15-18.10.19-1-340165	62	2	2	0	0	0	668	1	1	0	0	NA	NA	NA	27	20	497	169	167	438	83	147	3	0	0	0.006	0	0
.	19.01.15-18.10.25-1-340171	148	12	12	3	0	1	697	11	11	0	0	NA	NA	NA	48	52	514	176	175	451	91	155	27	13	4	0.053	0.074	0.023
.	19.01.15-18.10.33-1-340176	85	4	4	2	0	2	682	3	3	0	0	NA	NA	NA	25	31	506	170	168	447	85	150	11	1	0	0.022	0.006	0
.	19.01.15-18.10.33-1-340177	95	3	3	0	0	0	667	1	1	0	0	NA	NA	NA	30	15	499	165	164	442	80	145	1	0	3	0.002	0	0.018
.	19.01.15-18.10.36-1-340178	87	3	3	2	0	1	674	2	2	0	0	NA	NA	NA	40	30	504	172	167	443	84	147	7	0	3	0.014	0	0.018
.	19.01.15-18.10.38-1-340181	87	8	8	1	0	1	671	6	6	0	0	NA	NA	NA	27	18	496	166	169	437	85	149	13	0	9	0.026	0	0.053
.	19.01.15-18.10.42-1-340200	174	32	32	10	0	8	701	27	27	0	0	NA	NA	NA	40	46	523	170	166	464	86	151	66	66	6	0.126	0.388	0.036
.	19.01.15-18.10.45-1-340204	33	1	1	1	0	1	0	0	0	0	0	NA	NA	NA	9	10	495	164	164	0	0	0	1	0	0	0.002	0	0
.	19.01.15-18.10.47-1-340210	168	16	16	5	0	3	711	15	15	0	0	NA	NA	NA	54	57	521	170	179	466	87	158	33	33	0	0.063	0.194	0
.	19.01.15-18.10.47-1-340211	61	3	3	0	0	0	0	2	2	0	0	NA	NA	NA	29	12	495	165	165	0	0	0	1	4	0	0.002	0.024	0
.	19.01.15-18.10.49-1-340214	68	2	2	0	0	0	672	1	1	0	0	NA	NA	NA	35	30	508	168	167	444	83	145	7	0	0	0.014	0	0
.	19.01.15-18.10.51-1-340215	125	7	7	1	0	1	689	5	5	0	0	NA	NA	NA	45	42	507	178	170	444	92	153	11	5	0	0.022	0.028	0
.	19.01.15-18.10.54-1-340217	148	37	37	10	0	7	687	30	30	0	0	NA	NA	NA	37	30	503	172	168	450	86	151	96	64	7	0.191	0.372	0.042
.	19.01.15-18.10.54-1-340218	179	10	10	4	0	4	709	9	9	0	0	NA	NA	NA	39	56	515	179	175	459	95	155	29	13	2	0.056	0.073	0.011
.	19.01.15-18.10.58-1-340222	87	3	3	1	0	1	677	2	2	0	0	NA	NA	NA	25	28	508	165	168	449	82	146	5	0	0	0.01	0	0
.	19.01.15-18.11.03-1-340223	114	10	10	6	0	4	690	9	9	0	0	NA	NA	NA	40	38	505	176	170	447	90	153	31	19	1	0.061	0.108	0.006
.	19.01.15-18.11.08-1-340225	152	16	16	6	0	6	691	15	15	0	0	NA	NA	NA	52	50	522	172	169	458	82	151	38	20	10	0.073	0.116	0.059
.	19.01.15-18.11.11-1-340226	122	26	26	14	0	9	691	23	23	0	0	NA	NA	NA	41	42	516	171	168	455	85	151	82	29	10	0.159	0.17	0.06
.	19.01.15-18.11.13-1-340227	88	4	4	0	0	0	684	2	2	0	0	NA	NA	NA	32	28	502	170	169	449	84	151	12	4	0	0.024	0.024	0
.	19.01.15-18.11.17-1-340228	215	12	12	4	0	1	718	11	11	0	0	NA	NA	NA	77	66	528	173	178	468	90	160	37	8	4	0.07	0.046	0.022
.	19.01.15-18.11.29-1-340229	67	3	3	1	0	1	669	1	1	0	0	NA	NA	NA	20	18	501	166	164	445	82	142	2	0	3	0.004	0	0.018
.	19.01.15-18.11.30-1-340230	243	68	68	20	0	16	707	60	60	0	0	NA	NA	NA	74	67	529	179	172	465	94	148	106	74	28	0.2	0.413	0.163
.	19.01.15-18.11.35-1-340231	59	2	2	2	0	2	356	1	1	0	0	NA	NA	NA	18	24	502	165	170	240	37	79	1	0	1	0.002	0	0.006
.	19.01.15-18.11.41-1-340240	115	6	6	1	0	1	678	5	5	0	0	NA	NA	NA	36	27	503	168	169	443	83	152	18	8	0	0.036	0.048	0
.	19.01.15-18.11.44-1-340259	153	14	14	7	0	5	698	13	13	0	0	NA	NA	NA	57	43	510	178	168	452	94	152	52	14	15	0.102	0.079	0.089
.	19.01.15-18.11.45-1-340261	34	1	1	0	0	0	0	0	0	0	0	NA	NA	NA	12	10	491	166	166	0	0	0	4	0	0	0.008	0	0
.	19.01.15-18.11.45-1-340262	61	4	4	1	0	1	686	3	3	0	0	NA	NA	NA	17	30	497	173	173	444	85	157	5	0	4	0.01	0	0.023
.	19.01.15-18.11.46-1-340267	64	2	2	1	0	1	554	1	1	0	0	NA	NA	NA	8	19	501	165	166	373	62	119	2	0	5	0.004	0	0.03
.	19.01.15-18.11.47-1-340269	62	3	3	0	0	0	671	1	1	0	0	NA	NA	NA	26	25	503	171	164	444	83	144	6	5	0	0.012	0.029	0
.	19.01.15-18.11.51-1-340272	154	13	13	3	0	3	700	11	11	0	0	NA	NA	NA	39	47	522	173	165	463	86	151	61	24	5	0.117	0.139	0.03
.	19.01.15-18.11.56-1-340276	69	4	4	0	0	0	673	3	3	0	0	NA	NA	NA	30	20	499	168	166	441	84	148	0	12	2	0	0.071	0.012
.	19.01.15-18.12.01-1-340278	150	10	10	1	0	1	683	8	8	0	0	NA	NA	NA	57	34	502	173	172	440	89	154	27	14	0	0.054	0.081	0
.	19.01.15-18.12.01-1-340279	92	3	3	0	0	0	686	1	1	0	0	NA	NA	NA	21	28	503	167	171	451	83	152	11	0	0	0.022	0	0
.	19.01.15-18.12.02-1-340280	89	5	5	0	0	0	676	4	4	0	0	NA	NA	NA	30	31	506	167	171	446	81	149	10	0	4	0.02	0	0.023
.	19.01.15-18.12.03-1-340281	272	13	13	7	0	5	732	11	11	0	0	NA	NA	NA	84	84	542	182	173	481	96	155	47	22	9	0.087	0.121	0.052
.	19.01.15-18.12.13-1-340282	86	4	4	1	0	1	679	2	2	0	0	NA	NA	NA	22	30	508	168	167	447	81	151	7	5	0	0.014	0.03	0
.	19.01.15-18.12.17-1-340283	64	3	3	2	0	1	678	2	2	0	0	NA	NA	NA	22	25	502	171	165	445	85	148	10	6	0	0.02	0.035	0
.	19.01.15-18.12.19-1-340284	123	9	9	5	0	2	691	7	7	0	0	NA	NA	NA	36	45	515	172	171	454	84	153	48	6	9	0.093	0.035	0.053
.	19.01.15-18.12.20-1-340286	59	2	2	0	0	0	674	1	1	0	0	NA	NA	NA	15	21	498	166	170	441	81	152	1	3	0	0.002	0.018	0
.	19.01.15-18.12.29-1-340291	63	4	4	0	0	0	676	3	3	0	0	NA	NA	NA	19	25	505	166	167	443	82	151	0	21	2	0	0.127	0.012
.	19.01.15-18.12.29-1-340292	112	13	13	0	0	0	680	10	10	0	0	NA	NA	NA	47	33	510	166	170	445	82	153	18	9	1	0.035	0.054	0.006
.	19.01.15-18.12.32-1-340293	95	12	12	2	0	2	677	9	9	0	0	NA	NA	NA	33	23	502	168	166	448	84	145	64	7	0	0.127	0.042	0
.	19.01.15-18.12.37-1-340294	178	27	27	13	0	10	696	23	23	0	0	NA	NA	NA	50	50	516	174	173	454	89	153	79	25	11	0.153	0.144	0.064
.	19.01.15-18.12.41-1-340298	116	8	8	4	0	3	685	7	7	0	0	NA	NA	NA	45	47	518	171	171	453	82	150	27	12	6	0.052	0.07	0.035
.	19.01.15-18.12.43-1-340318	142	13	13	2	0	2	693	12	12	0	0	NA	NA	NA	48	44	514	174	169	455	91	147	19	24	1	0.037	0.138	0.006
.	19.01.15-18.12.48-1-340326	93	8	8	0	0	0	687	7	7	0	0	NA	NA	NA	26	39	505	175	172	446	87	154	23	6	2	0.046	0.034	0.012
.	19.01.15-18.12.55-1-340331	207	19	19	7	0	3	725	18	18	0	0	NA	NA	NA	51	70	535	177	171	475	94	156	45	34	4	0.084	0.192	0.023
.	19.01.15-18.12.57-1-340334	33	1	1	0	0	0	0	0	0	0	0	NA	NA	NA	12	11	497	164	163	0	0	0	0	0	0	0	0	0
.	19.01.15-18.12.59-1-340335	91	5	5	4	0	2	672	3	3	0	0	NA	NA	NA	34	25	501	168	169	436	85	151	16	1	1	0.032	0.006	0.006
.	19.01.15-18.13.04-1-340336	62	4	4	0	0	0	503	3	3	0	0	NA	NA	NA	10	13	495	166	165	319	65	119	5	1	0	0.01	0.006	0
.	19.01.15-18.13.05-1-340337	144	14	14	8	0	4	692	13	13	0	0	NA	NA	NA	63	43	515	171	170	454	87	151	37	25	3	0.072	0.146	0.018
.	19.01.15-18.13.10-1-340338	91	4	4	1	0	1	678	3	3	0	0	NA	NA	NA	35	33	512	167	167	447	83	148	5	0	2	0.01	0	0.012
.	19.01.15-18.13.11-1-340339	62	2	2	0	0	0	666	1	1	0	0	NA	NA	NA	25	15	496	168	164	438	83	145	2	0	2	0.004	0	0.012
.	19.01.15-18.13.11-1-340340	33	1	1	0	0	0	0	0	0	0	0	NA	NA	NA	8	8	492	166	163	0	0	0	2	0	0	0.004	0	0
.	19.01.15-18.13.16-1-340341	116	12	12	2	0	1	680	10	10	0	0	NA	NA	NA	40	34	506	169	172	447	83	150	24	11	0	0.047	0.065	0
.	19.01.15-18.13.16-1-340342	298	35	35	10	0	6	739	27	27	0	0	NA	NA	NA	91	89	537	185	180	481	99	159	90	33	31	0.168	0.178	0.172
.	19.01.15-18.13.19-1-340343	63	2	2	0	0	0	200	1	1	0	0	NA	NA	NA	30	24	503	170	164	135	23	42	1	3	0	0.002	0.018	0
.	19.01.15-18.13.25-1-340344	94	15	15	2	0	2	677	12	12	0	0	NA	NA	NA	43	35	509	171	168	443	83	151	41	10	6	0.081	0.058	0.036
.	19.01.15-18.13.25-1-340345	64	9	9	4	0	3	682	7	7	0	0	NA	NA	NA	28	35	506	173	169	446	87	149	25	2	0	0.049	0.012	0
.	19.01.15-18.13.31-1-340346	66	3	3	0	0	0	664	2	2	0	0	NA	NA	NA	38	18	500	169	162	438	83	143	10	0	5	0.02	0	0.031
.	19.01.15-18.13.32-1-340347	33	1	1	1	0	1	0	0	0	0	0	NA	NA	NA	10	8	491	164	166	0	0	0	0	0	0	0	0	0
.	19.01.15-18.13.35-1-340349	64	3	3	0	0	0	674	2	2	0	0	NA	NA	NA	22	29	505	168	169	440	81	153	6	0	1	0.012	0	0.006
.	19.01.15-18.13.41-1-340369	133	9	9	2	0	2	683	8	8	0	0	NA	NA	NA	32	34	506	174	167	447	88	148	21	8	2	0.042	0.046	0.012
.	19.01.15-18.13.42-1-340374	117	16	16	3	0	2	690	15	15	0	0	NA	NA	NA	44	41	515	170	169	452	86	152	33	12	1	0.064	0.071	0.006
.	19.01.15-18.13.47-1-340383	87	3	3	1	0	1	682	2	2	0	0	NA	NA	NA	31	36	511	170	168	449	87	146	6	0	4	0.012	0	0.024
.	19.01.15-18.13.48-1-340384	127	11	11	7	0	4	692	9	9	0	0	NA	NA	NA	43	45	512	173	173	454	86	152	11	36	17	0.021	0.208	0.098
.	19.01.15-18.13.48-1-340385	116	9	9	3	0	2	681	7	7	0	0	NA	NA	NA	25	28	506	167	168	448	83	150	12	10	5	0.024	0.06	0.03
.	19.01.15-18.13.50-1-340388	63	4	4	2	0	2	678	2	2	0	0	NA	NA	NA	26	29	506	168	168	446	82	150	7	11	0	0.014	0.065	0
.	19.01.15-18.13.51-1-340389	245	68	68	21	0	16	717	66	66	0	0	NA	NA	NA	71	69	533	176	173	470	91	156	121	88	25	0.227	0.5	0.145
.	19.01.15-18.14.03-1-340394	121	6	6	2	0	2	690	3	3	0	0	NA	NA	NA	34	40	514	171	168	458	85	147	14	9	0	0.027	0.053	0
.	19.01.15-18.14.04-1-340395	176	19	19	13	0	8	711	18	18	0	0	NA	NA	NA	61	60	524	177	172	466	91	154	60	26	13	0.115	0.147	0.076
.	19.01.15-18.14.06-1-340397	32	1	1	0	0	0	0	0	0	0	0	NA	NA	NA	11	6	493	163	163	0	0	0	3	0	0	0.006	0	0
.	19.01.15-18.14.07-1-340398	121	10	10	1	0	1	702	9	9	0	0	NA	NA	NA	33	51	521	168	175	462	82	158	18	12	8	0.035	0.071	0.046
.	19.01.15-18.14.08-1-340399	118	10	10	5	0	4	687	9	9	0	0	NA	NA	NA	38	39	513	170	169	452	85	150	13	16	15	0.025	0.094	0.089
.	19.01.15-18.14.10-1-340400	118	7	7	0	0	0	687	6	6	0	0	NA	NA	NA	53	37	512	167	171	450	86	151	10	4	9	0.02	0.024	0.053
.	19.01.15-18.14.16-1-340401	144	12	12	2	0	1	694	11	11	0	0	NA	NA	NA	46	41	513	171	170	455	87	152	13	29	8	0.025	0.17	0.047
.	19.01.15-18.14.19-1-340402	149	7	7	2	0	2	686	6	6	0	0	NA	NA	NA	57	41	507	173	174	444	87	155	51	0	0	0.101	0	0
.	19.01.15-18.14.22-1-340403	62	2	2	0	0	0	667	1	1	0	0	NA	NA	NA	25	23	500	170	166	441	80	146	2	0	3	0.004	0	0.018
.	19.01.15-18.14.31-1-340408	114	7	7	2	0	1	676	5	5	0	0	NA	NA	NA	27	22	500	167	168	444	83	149	17	8	3	0.034	0.048	0.018
.	19.01.15-18.14.31-1-340409	30	1	1	1	0	1	0	0	0	0	0	NA	NA	NA	10	7	492	165	163	0	0	0	0	2	0	0	0.012	0
.	19.01.15-18.14.32-1-340410	97	9	9	2	0	2	689	8	8	0	0	NA	NA	NA	25	41	506	176	172	447	88	154	45	0	0	0.089	0	0
.	19.01.15-18.14.33-1-340411	150	7	7	3	0	2	700	6	6	0	0	NA	NA	NA	47	52	517	174	174	457	87	156	15	12	0	0.029	0.069	0
.	19.01.15-18.14.36-1-340412	36	1	1	0	0	0	0	0	0	0	0	NA	NA	NA	13	16	498	167	164	0	0	0	0	0	0	0	0	0
.	19.01.15-18.14.39-1-340415	115	10	10	4	0	3	673	9	9	0	0	NA	NA	NA	36	30	506	171	166	439	85	149	11	14	0	0.022	0.082	0
.	19.01.15-18.14.40-1-340417	30	1	1	0	0	0	0	0	0	0	0	NA	NA	NA	12	9	494	164	164	0	0	0	0	0	0	0	0	0
.	19.01.15-18.14.43-1-340436	257	19	19	8	0	3	729	18	18	0	0	NA	NA	NA	74	80	534	184	175	474	97	158	45	67	2	0.084	0.364	0.011
.	19.01.15-18.14.43-1-340438	148	14	14	6	0	6	708	12	12	0	0	NA	NA	NA	55	64	529	175	173	467	86	155	19	30	3	0.036	0.171	0.017
.	19.01.15-18.14.52-1-340448	90	5	5	1	0	1	676	4	4	0	0	NA	NA	NA	30	28	504	168	169	447	79	150	9	3	0	0.018	0.018	0
.	19.01.15-18.14.53-1-340449	119	15	15	6	0	4	694	14	14	0	0	NA	NA	NA	35	39	511	172	169	456	87	151	50	9	12	0.098	0.052	0.071
.	19.01.15-18.14.58-1-340454	39	1	1	1	0	1	0	0	0	0	0	NA	NA	NA	16	8	495	163	163	0	0	0	0	3	0	0	0.018	0
.	19.01.15-18.15.00-1-340455	218	11	11	5	0	3	717	10	10	0	0	NA	NA	NA	82	65	530	177	171	475	90	152	27	25	0	0.051	0.141	0
.	19.01.15-18.15.01-1-340456	175	12	12	2	0	1	712	10	10	0	0	NA	NA	NA	53	63	521	177	178	460	91	161	46	9	6	0.088	0.051	0.034
.	19.01.15-18.15.09-1-340457	64	3	3	1	0	0	675	2	2	0	0	NA	NA	NA	25	33	506	169	171	444	80	151	12	4	0	0.024	0.024	0
.	19.01.15-18.15.09-1-340458	61	2	2	2	0	2	249	1	1	0	0	NA	NA	NA	7	25	502	165	171	166	33	50	4	0	0	0.008	0	0
.	19.01.15-18.15.17-1-340459	58	2	2	0	0	0	301	1	1	0	0	NA	NA	NA	13	21	499	166	169	187	40	74	2	0	0	0.004	0	0
.	19.01.15-18.15.25-1-340461	59	2	2	0	0	0	675	1	1	0	0	NA	NA	NA	20	26	500	168	171	443	81	151	4	0	0	0.008	0	0
.	19.01.15-18.15.26-1-340462	28	1	1	0	0	0	0	0	0	0	0	NA	NA	NA	6	12	495	165	165	0	0	0	0	0	1	0	0	0.006
.	19.01.15-18.15.31-1-340463	89	9	9	0	0	0	672	8	8	0	0	NA	NA	NA	38	24	503	168	166	441	80	151	31	1	2	0.062	0.006	0.012
.	19.01.15-18.15.31-1-340464	119	9	9	1	0	1	689	8	8	0	0	NA	NA	NA	38	34	511	168	168	454	85	150	25	16	3	0.049	0.095	0.018
.	19.01.15-18.15.37-1-340465	127	9	9	3	0	3	701	4	4	0	0	NA	NA	NA	50	57	525	173	172	464	87	150	16	4	11	0.03	0.023	0.064
.	19.01.15-18.15.40-1-340468	122	14	14	6	0	5	677	12	12	0	0	NA	NA	NA	36	34	507	169	171	444	83	150	28	26	3	0.055	0.154	0.018
.	19.01.15-18.15.44-1-340492	63	2	2	0	0	0	672	1	1	0	0	NA	NA	NA	25	26	502	170	167	441	84	147	3	0	0	0.006	0	0
.	19.01.15-18.15.44-1-340494	32	1	1	0	0	0	0	0	0	0	0	NA	NA	NA	9	7	492	163	165	0	0	0	0	0	0	0	0	0
.	19.01.15-18.15.49-1-340502	62	4	4	0	0	0	682	3	3	0	0	NA	NA	NA	20	25	502	167	169	444	84	154	6	0	11	0.012	0	0.065
.	19.01.15-18.15.49-1-340503	96	8	8	2	0	2	682	7	7	0	0	NA	NA	NA	37	32	509	169	167	452	82	148	10	14	0	0.02	0.083	0
.	19.01.15-18.15.55-1-340505	32	1	1	0	0	0	0	0	0	0	0	NA	NA	NA	7	3	490	163	163	0	0	0	5	0	0	0.01	0	0
.	19.01.15-18.15.57-1-340509	68	2	2	2	0	1	681	1	1	0	0	NA	NA	NA	15	26	507	166	166	453	82	146	3	1	0	0.006	0.006	0
.	19.01.15-18.16.05-1-340512	177	6	6	2	0	2	706	4	4	0	0	NA	NA	NA	58	60	529	173	171	469	88	149	9	3	2	0.017	0.017	0.012
.	19.01.15-18.16.11-1-340513	147	29	29	10	0	8	700	27	27	0	0	NA	NA	NA	49	49	515	173	174	456	88	156	98	32	3	0.19	0.185	0.017
.	19.01.15-18.16.11-1-340514	152	13	13	5	0	3	707	12	12	0	0	NA	NA	NA	45	63	527	177	172	462	90	155	38	21	0	0.072	0.119	0
.	19.01.15-18.16.12-1-340515	86	8	8	3	0	3	684	7	7	0	0	NA	NA	NA	26	34	511	168	168	451	83	150	22	5	4	0.043	0.03	0.024
.	19.01.15-18.16.12-1-340516	60	4	4	0	0	0	663	3	3	0	0	NA	NA	NA	29	19	498	170	164	436	84	143	9	3	0	0.018	0.018	0
.	19.01.15-18.16.13-1-340517	65	4	4	0	0	0	677	3	3	0	0	NA	NA	NA	22	26	504	170	165	446	84	147	13	1	0	0.026	0.006	0
.	19.01.15-18.16.14-1-340518	88	4	4	0	0	0	683	3	3	0	0	NA	NA	NA	25	33	508	171	167	450	82	151	5	5	4	0.01	0.029	0.024
.	19.01.15-18.16.18-1-340519	88	6	6	3	0	1	678	5	5	0	0	NA	NA	NA	22	27	507	168	165	449	83	146	15	3	0	0.03	0.018	0
.	19.01.15-18.16.26-1-340520	232	49	49	13	0	7	700	44	44	0	0	NA	NA	NA	64	53	520	174	172	459	86	155	128	48	4	0.246	0.276	0.023
.	19.01.15-18.16.29-1-340531	91	12	12	1	0	1	685	11	11	0	0	NA	NA	NA	30	31	505	173	166	451	86	148	28	13	0	0.055	0.075	0
.	19.01.15-18.16.31-1-340532	90	3	3	3	0	3	683	2	2	0	0	NA	NA	NA	29	35	514	167	167	452	82	149	6	4	0	0.012	0.024	0
.	19.01.15-18.16.33-1-340533	59	2	2	0	0	0	671	1	1	0	0	NA	NA	NA	26	22	504	167	164	447	80	144	8	3	0	0.016	0.018	0
.	19.01.15-18.16.35-1-340534	65	2	2	1	0	1	681	1	1	0	0	NA	NA	NA	23	26	505	168	166	450	82	149	3	1	0	0.006	0.006	0
.	19.01.15-18.16.39-1-340538	60	4	4	3	0	2	671	3	3	0	0	NA	NA	NA	21	15	500	164	164	444	80	147	12	0	0	0.024	0	0
.	19.01.15-18.16.39-1-340539	65	3	3	1	0	1	350	2	2	0	0	NA	NA	NA	16	15	495	167	166	228	43	79	8	0	3	0.016	0	0.018
.	19.01.15-18.16.48-1-340567	97	15	15	5	0	3	674	13	13	0	0	NA	NA	NA	39	28	508	169	164	448	83	143	28	20	3	0.055	0.118	0.018
.	19.01.15-18.16.48-1-340569	118	5	5	1	0	1	680	4	4	0	0	NA	NA	NA	48	29	507	166	169	448	82	150	11	5	1	0.022	0.03	0.006
.	19.01.15-18.16.51-1-340570	116	10	10	3	0	3	676	8	8	0	0	NA	NA	NA	33	26	508	165	166	447	81	148	8	9	5	0.016	0.055	0.03
.	19.01.15-18.16.53-1-340571	61	2	2	0	0	0	100	1	1	0	0	NA	NA	NA	19	14	495	166	166	70	12	18	4	2	0	0.008	0.012	0
.	19.01.15-18.16.57-1-340576	62	2	2	0	0	0	671	1	1	0	0	NA	NA	NA	25	19	501	168	163	442	83	146	4	4	0	0.008	0.024	0
.	19.01.15-18.17.00-1-340577	92	8	8	2	0	0	684	6	6	0	0	NA	NA	NA	31	36	516	166	167	457	83	144	27	4	5	0.052	0.024	0.03
.	19.01.15-18.17.02-1-340578	34	1	1	0	0	0	0	0	0	0	0	NA	NA	NA	9	5	491	164	163	0	0	0	0	0	0	0	0	0
.	19.01.15-18.17.04-1-340579	59	3	3	0	0	0	672	2	2	0	0	NA	NA	NA	22	25	501	169	168	441	82	149	4	4	0	0.008	0.024	0
.	19.01.15-18.17.06-1-340580	112	8	8	0	0	0	691	5	5	0	0	NA	NA	NA	40	41	508	175	171	452	88	151	23	0	21	0.045	0	0.123
.	19.01.15-18.17.08-1-340581	63	3	3	0	0	0	673	2	2	0	0	NA	NA	NA	24	23	506	164	166	447	79	147	3	0	0	0.006	0	0
.	19.01.15-18.17.14-1-340582	180	15	15	2	0	1	711	14	14	0	0	NA	NA	NA	52	65	527	173	178	463	87	161	43	27	8	0.082	0.156	0.045
.	19.01.15-18.17.14-1-340583	64	4	4	0	0	0	667	2	2	0	0	NA	NA	NA	21	14	496	163	168	438	81	148	14	0	4	0.028	0	0.024
.	19.01.15-18.17.17-1-340584	56	2	2	0	0	0	682	1	1	0	0	NA	NA	NA	15	25	503	168	167	446	84	152	8	0	4	0.016	0	0.024
.	19.01.15-18.17.20-1-340586	64	2	2	0	0	0	669	1	1	0	0	NA	NA	NA	32	26	503	172	164	440	86	143	5	0	3	0.01	0	0.018
.	19.01.15-18.17.22-1-340587	122	12	12	5	0	2	692	10	10	0	0	NA	NA	NA	50	42	514	168	173	454	83	155	9	13	11	0.018	0.077	0.064
.	19.01.15-18.17.24-1-340588	150	10	10	1	0	1	688	8	8	0	0	NA	NA	NA	33	36	507	172	170	454	85	149	17	1	4	0.034	0.006	0.024
.	19.01.15-18.17.29-1-340589	188	24	24	11	0	9	706	20	20	0	0	NA	NA	NA	51	61	523	178	173	459	91	156	45	45	12	0.086	0.253	0.069
.	19.01.15-18.17.31-1-340590	61	3	3	1	0	1	675	2	2	0	0	NA	NA	NA	27	24	503	168	166	443	84	148	15	0	0	0.03	0	0
.	19.01.15-18.17.33-1-340591	59	4	4	0	0	0	662	3	3	0	0	NA	NA	NA	30	21	499	167	168	431	81	150	10	0	2	0.02	0	0.012
.	19.01.15-18.17.33-1-340592	64	3	3	0	0	0	668	2	2	0	0	NA	NA	NA	20	17	498	165	167	439	79	150	6	0	0	0.012	0	0
.	19.01.15-18.17.35-1-340593	91	5	5	0	0	0	680	3	3	0	0	NA	NA	NA	28	27	506	165	169	448	81	151	10	1	0	0.02	0.006	0
.	19.01.15-18.17.45-1-340620	92	12	12	6	0	3	690	11	11	0	0	NA	NA	NA	30	38	513	170	168	455	85	150	35	10	1	0.068	0.059	0.006
.	19.01.15-18.17.51-1-340629	91	19	19	3	0	1	682	18	18	0	0	NA	NA	NA	37	29	504	169	169	445	86	151	47	20	1	0.093	0.118	0.006
.	19.01.15-18.17.51-1-340630	143	17	17	5	0	4	701	15	15	0	0	NA	NA	NA	48	50	518	171	174	461	84	156	13	45	17	0.025	0.263	0.098
.	19.01.15-18.17.56-1-340634	58	2	2	1	0	0	668	1	1	0	0	NA	NA	NA	22	17	499	165	166	438	81	149	4	0	0	0.008	0	0
.	19.01.15-18.18.06-1-340636	61	3	3	2	0	1	674	2	2	0	0	NA	NA	NA	26	23	503	167	166	445	83	146	2	0	4	0.004	0	0.024
.	19.01.15-18.18.16-1-340637	180	40	40	15	0	10	701	34	34	0	0	NA	NA	NA	45	51	515	174	175	456	90	155	118	65	9	0.229	0.374	0.051
.	19.01.15-18.18.18-1-340638	155	11	11	2	0	2	704	10	10	0	0	NA	NA	NA	47	54	516	173	178	459	85	160	26	17	0	0.05	0.098	0
.	19.01.15-18.18.31-1-340647	118	13	13	1	0	1	684	10	10	0	0	NA	NA	NA	29	33	506	169	171	445	85	154	22	5	2	0.043	0.03	0.012
.	19.01.15-18.18.34-1-340648	97	6	6	0	0	0	677	4	4	0	0	NA	NA	NA	27	25	500	171	167	442	87	148	14	4	8	0.028	0.023	0.048
.	19.01.15-18.18.37-1-340650	91	3	3	1	0	1	685	2	2	0	0	NA	NA	NA	40	34	508	168	171	449	84	152	1	3	5	0.002	0.018	0.029
.	19.01.15-18.18.48-1-340680	97	16	16	7	0	5	680	13	13	0	0	NA	NA	NA	36	27	504	166	170	443	84	153	43	16	0	0.085	0.096	0
.	19.01.15-18.18.53-1-340682	124	9	9	2	0	2	674	8	8	0	0	NA	NA	NA	34	26	503	171	165	441	87	146	23	1	0	0.046	0.006	0
.	19.01.15-18.18.54-1-340684	205	47	47	13	0	12	693	43	43	0	0	NA	NA	NA	74	52	522	172	171	456	86	151	128	49	11	0.245	0.285	0.064
.	19.01.15-18.19.03-1-340688	153	23	23	8	0	7	694	20	20	0	0	NA	NA	NA	58	56	524	173	172	462	80	152	79	32	3	0.151	0.185	0.017
.	19.01.15-18.19.06-1-340690	88	6	6	3	0	1	689	4	4	0	0	NA	NA	NA	33	43	513	171	172	454	85	150	29	4	8	0.057	0.023	0.047
.	19.01.15-18.19.06-1-340691	87	5	5	1	0	0	684	4	4	0	0	NA	NA	NA	27	28	506	167	168	449	85	150	14	0	0	0.028	0	0
.	19.01.15-18.19.13-1-340692	36	1	1	1	0	1	0	0	0	0	0	NA	NA	NA	14	4	489	166	162	0	0	0	0	0	0	0	0	0
.	19.01.15-18.19.15-1-340693	294	24	24	4	0	4	739	23	23	0	0	NA	NA	NA	77	90	542	181	180	480	99	160	54	33	15	0.1	0.182	0.083
.	19.01.15-18.19.17-1-340694	99	11	11	3	0	2	680	9	9	0	0	NA	NA	NA	40	37	515	168	167	452	83	145	20	13	2	0.039	0.077	0.012
.	19.01.15-18.19.19-1-340695	140	6	6	3	0	2	689	5	5	0	0	NA	NA	NA	47	42	514	171	170	456	85	148	24	10	1	0.047	0.058	0.006
.	19.01.15-18.19.24-1-340696	62	2	2	0	0	0	351	1	1	0	0	NA	NA	NA	20	9	491	166	165	221	45	85	3	0	0	0.006	0	0
.	19.01.15-18.19.28-1-340697	153	22	22	3	0	3	706	21	21	0	0	NA	NA	NA	42	54	520	173	174	459	88	159	71	27	0	0.137	0.156	0
.	19.01.15-18.19.29-1-340698	33	1	1	0	0	0	0	0	0	0	0	NA	NA	NA	7	11	494	165	165	0	0	0	0	0	2	0	0	0.012
.	19.01.15-18.19.32-1-340699	217	9	9	2	0	1	716	8	8	0	0	NA	NA	NA	62	64	526	175	176	467	90	159	16	37	0	0.03	0.211	0
.	19.01.15-18.19.35-1-340700	59	2	2	1	0	1	670	1	1	0	0	NA	NA	NA	22	20	500	166	167	441	80	149	2	0	5	0.004	0	0.03
.	19.01.15-18.19.41-1-340705	60	2	2	0	0	0	664	0	0	0	0	NA	NA	NA	20	16	496	166	167	437	80	147	2	0	5	0.004	0	0.03
.	19.01.15-18.19.41-1-340706	120	10	10	3	0	2	692	9	9	0	0	NA	NA	NA	40	40	513	167	173	455	81	156	23	8	1	0.045	0.048	0.006
.	19.01.15-18.19.49-1-340736	59	3	3	1	0	1	671	1	1	0	0	NA	NA	NA	41	26	501	168	170	436	83	152	7	2	0	0.014	0.012	0
.	19.01.15-18.19.58-1-340742	96	12	12	3	0	2	686	10	10	0	0	NA	NA	NA	34	35	510	169	169	451	84	151	48	8	8	0.094	0.047	0.047
.	19.01.15-18.19.59-1-340743	33	1	1	1	0	1	0	0	0	0	0	NA	NA	NA	15	8	492	165	164	0	0	0	0	0	0	0	0	0
.	19.01.15-18.19.59-1-340744	32	1	1	0	0	0	0	0	0	0	0	NA	NA	NA	7	7	495	163	162	0	0	0	1	0	0	0.002	0	0
.	19.01.15-18.20.00-1-340745	146	19	19	8	0	5	714	16	16	0	0	NA	NA	NA	33	57	525	169	176	470	86	158	26	31	14	0.05	0.183	0.08
.	19.01.15-18.20.01-1-340746	208	42	42	13	0	11	704	40	40	0	0	NA	NA	NA	50	52	515	178	172	457	93	154	120	39	5	0.233	0.219	0.029
.	19.01.15-18.20.01-1-340747	32	1	1	0	0	0	0	0	0	0	0	NA	NA	NA	11	6	491	164	164	0	0	0	0	0	3	0	0	0.018
.	19.01.15-18.20.04-1-340752	29	1	1	1	0	1	0	0	0	0	0	NA	NA	NA	12	13	497	165	164	0	0	0	0	0	0	0	0	0
.	19.01.15-18.20.04-1-340753	89	5	5	2	0	1	683	3	3	0	0	NA	NA	NA	37	35	509	167	172	450	82	151	3	4	3	0.006	0.024	0.017
.	19.01.15-18.20.06-1-340754	124	8	8	5	0	3	686	7	7	0	0	NA	NA	NA	38	36	509	170	170	450	85	151	21	5	10	0.041	0.029	0.059
.	19.01.15-18.20.09-1-340755	33	1	1	0	0	0	0	0	0	0	0	NA	NA	NA	17	12	495	166	164	0	0	0	0	0	0	0	0	0
.	19.01.15-18.20.11-1-340756	93	4	4	3	0	3	674	3	3	0	0	NA	NA	NA	27	24	502	165	170	446	79	149	16	4	0	0.032	0.024	0
.	19.01.15-18.20.14-1-340757	119	8	8	4	0	3	687	7	7	0	0	NA	NA	NA	42	41	508	176	170	445	89	153	30	8	0	0.059	0.045	0
.	19.01.15-18.20.17-1-340758	177	21	21	5	0	3	705	15	15	0	0	NA	NA	NA	44	50	515	171	177	460	85	160	56	47	2	0.109	0.275	0.011
.	19.01.15-18.20.22-1-340760	154	11	11	4	0	4	689	10	10	0	0	NA	NA	NA	64	45	517	170	171	455	86	148	36	11	4	0.07	0.065	0.023
.	19.01.15-18.20.28-1-340761	59	2	2	0	0	0	678	1	1	0	0	NA	NA	NA	27	29	504	170	168	446	83	149	2	4	0	0.004	0.024	0
.	19.01.15-18.20.30-1-340766	174	13	13	3	0	2	702	12	12	0	0	NA	NA	NA	63	58	517	177	177	455	92	155	36	20	0	0.07	0.113	0
.	19.01.15-18.20.32-1-340767	119	5	5	1	0	0	673	4	4	0	0	NA	NA	NA	35	28	505	170	166	442	83	148	5	9	4	0.01	0.053	0.024
.	19.01.15-18.20.36-1-340772	116	16	16	7	0	5	687	14	14	0	0	NA	NA	NA	30	37	509	169	172	449	82	156	35	34	0	0.069	0.201	0
.	19.01.15-18.20.41-1-340777	182	11	11	1	0	1	706	10	10	0	0	NA	NA	NA	49	52	516	179	170	462	92	152	4	12	2	0.008	0.067	0.012
.	19.01.15-18.20.44-1-340796	256	38	38	7	0	4	725	36	36	0	0	NA	NA	NA	76	78	537	173	181	471	91	163	82	69	0	0.153	0.399	0
.	19.01.15-18.20.49-1-340805	62	2	2	1	0	1	679	1	1	0	0	NA	NA	NA	26	28	502	172	167	444	86	149	4	4	0	0.008	0.023	0
.	19.01.15-18.20.54-1-340807	61	2	2	1	0	1	676	1	1	0	0	NA	NA	NA	29	26	504	167	168	445	82	149	2	0	1	0.004	0	0.006
.	19.01.15-18.21.00-1-340811	234	14	14	7	0	4	730	12	12	0	0	NA	NA	NA	80	82	538	181	176	478	94	158	37	30	7	0.069	0.166	0.04
.	19.01.15-18.21.02-1-340812	63	2	2	0	0	0	452	1	1	0	0	NA	NA	NA	14	19	494	169	169	295	53	104	1	4	0	0.002	0.024	0
.	19.01.15-18.21.05-1-340814	31	1	1	0	0	0	0	0	0	0	0	NA	NA	NA	10	1	488	163	163	0	0	0	0	0	0	0	0	0
.	19.01.15-18.21.06-1-340815	124	31	31	7	0	6	678	28	28	0	0	NA	NA	NA	38	37	510	172	168	446	84	148	53	14	5	0.104	0.081	0.03
.	19.01.15-18.21.07-1-340816	91	3	3	1	0	1	689	1	1	0	0	NA	NA	NA	33	39	516	169	167	458	84	147	10	0	0	0.019	0	0
.	19.01.15-18.21.08-1-340817	233	34	34	13	0	10	716	29	29	0	0	NA	NA	NA	56	65	529	171	178	472	88	156	70	27	22	0.132	0.158	0.124
.	19.01.15-18.21.10-1-340818	89	6	6	3	0	3	678	5	5	0	0	NA	NA	NA	24	27	504	168	168	449	82	147	4	13	4	0.008	0.077	0.024
.	19.01.15-18.21.11-1-340819	36	1	1	0	0	0	0	0	0	0	0	NA	NA	NA	16	13	499	163	164	0	0	0	3	0	0	0.006	0	0
.	19.01.15-18.21.14-1-340820	208	19	19	9	0	7	709	18	18	0	0	NA	NA	NA	75	61	521	175	178	460	90	159	28	32	4	0.054	0.183	0.022
.	19.01.15-18.21.14-1-340821	120	6	6	3	0	1	679	5	5	0	0	NA	NA	NA	29	26	508	165	166	450	80	149	17	6	0	0.033	0.036	0
.	19.01.15-18.21.23-1-340822	64	5	5	3	0	1	671	3	3	0	0	NA	NA	NA	34	26	504	166	169	438	81	152	23	0	0	0.046	0	0
.	19.01.15-18.21.32-1-340823	35	1	1	0	0	0	0	0	0	0	0	NA	NA	NA	7	11	493	165	166	0	0	0	2	0	0	0.004	0	0
.	19.01.15-18.21.34-1-340824	143	13	13	4	0	2	693	12	12	0	0	NA	NA	NA	34	49	519	175	168	457	89	147	52	14	8	0.1	0.08	0.048
.	19.01.15-18.21.36-1-340826	63	3	3	0	0	0	675	2	2	0	0	NA	NA	NA	27	29	505	169	168	439	86	150	5	2	0	0.01	0.012	0
.	19.01.15-18.21.38-1-340828	115	8	8	4	0	1	694	7	7	0	0	NA	NA	NA	42	39	517	170	165	461	85	148	21	7	2	0.041	0.041	0.012
.	19.01.15-18.21.40-1-340831	59	2	2	0	0	0	677	1	1	0	0	NA	NA	NA	21	23	501	167	168	446	81	150	5	2	0	0.01	0.012	0
.	19.01.15-18.21.49-1-340862	181	13	13	2	0	1	714	12	12	0	0	NA	NA	NA	48	64	525	175	177	469	88	157	17	21	6	0.032	0.12	0.034
.	19.01.15-18.21.51-1-340863	36	1	1	1	0	1	0	0	0	0	0	NA	NA	NA	10	13	497	165	164	0	0	0	0	0	0	0	0	0
.	19.01.15-18.21.55-1-340866	90	5	5	0	0	0	676	4	4	0	0	NA	NA	NA	37	25	507	165	166	447	81	148	2	9	0	0.004	0.055	0
.	19.01.15-18.21.57-1-340869	259	25	25	8	0	4	739	24	24	0	0	NA	NA	NA	74	87	543	177	180	486	93	160	63	47	14	0.116	0.266	0.078
.	19.01.15-18.21.57-1-340870	121	18	18	6	0	4	688	16	16	0	0	NA	NA	NA	28	34	509	174	164	452	89	147	33	11	7	0.065	0.063	0.043
.	19.01.15-18.21.58-1-340871	61	2	2	1	0	1	662	1	1	0	0	NA	NA	NA	47	25	504	169	165	438	81	143	3	0	4	0.006	0	0.024
.	19.01.15-18.22.02-1-340872	121	18	18	3	0	3	688	15	15	0	0	NA	NA	NA	29	37	507	173	170	444	89	155	43	3	4	0.085	0.017	0.024
.	19.01.15-18.22.09-1-340873	239	41	41	11	0	9	724	38	38	0	0	NA	NA	NA	80	75	524	185	179	464	99	161	92	59	22	0.176	0.319	0.123
.	19.01.15-18.22.10-1-340874	92	7	7	3	0	3	698	6	6	0	0	NA	NA	NA	26	39	514	169	169	461	85	152	6	11	0	0.012	0.065	0
.	19.01.15-18.22.11-1-340875	149	12	12	7	0	4	691	10	10	0	0	NA	NA	NA	49	40	514	169	170	455	82	154	28	21	6	0.054	0.124	0.035
.	19.01.15-18.22.23-1-340877	59	4	4	0	0	0	251	3	3	0	0	NA	NA	NA	14	11	493	166	165	167	29	55	5	4	0	0.01	0.024	0
.	19.01.15-18.22.28-1-340878	151	21	21	7	0	4	698	18	18	0	0	NA	NA	NA	41	47	515	174	171	456	90	152	84	20	4	0.163	0.115	0.023
.	19.01.15-18.22.28-1-340879	96	5	5	1	0	1	684	4	4	0	0	NA	NA	NA	32	39	509	170	173	447	85	152	2	14	5	0.004	0.082	0.029
.	19.01.15-18.22.30-1-340880	59	3	3	0	0	0	675	2	2	0	0	NA	NA	NA	23	24	503	166	168	443	80	152	9	0	0	0.018	0	0
.	19.01.15-18.22.35-1-340885	30	1	1	0	0	0	0	0	0	0	0	NA	NA	NA	11	5	490	163	165	0	0	0	2	0	0	0.004	0	0
.	19.01.15-18.22.37-1-340886	67	3	3	1	0	1	677	2	2	0	0	NA	NA	NA	26	25	501	169	168	442	85	150	12	0	3	0.024	0	0.018
.	19.01.15-18.22.37-1-340887	235	22	22	4	0	1	706	20	20	0	0	NA	NA	NA	62	58	518	177	176	457	89	160	67	38	11	0.129	0.215	0.062
.	19.01.15-18.22.46-1-340912	92	6	6	1	0	1	678	4	4	0	0	NA	NA	NA	33	26	501	172	166	442	89	147	14	5	0	0.028	0.029	0
.	19.01.15-18.22.46-1-340914	57	2	2	0	0	0	50	1	1	0	0	NA	NA	NA	25	10	493	166	164	33	5	12	1	6	0	0.002	0.036	0
.	19.01.15-18.22.53-1-340921	95	3	3	0	0	0	671	2	2	0	0	NA	NA	NA	23	27	504	166	170	442	78	151	8	1	0	0.016	0.006	0
.	19.01.15-18.22.53-1-340922	116	14	14	2	0	2	688	9	9	0	0	NA	NA	NA	39	38	512	172	167	451	86	151	25	13	0	0.049	0.076	0
.	19.01.15-18.22.53-1-340923	93	5	5	1	0	1	668	2	2	0	0	NA	NA	NA	30	23	501	167	168	437	80	151	17	4	1	0.034	0.024	0.006
.	19.01.15-18.23.14-1-340928	60	3	3	1	0	1	677	2	2	0	0	NA	NA	NA	21	28	505	169	167	443	85	149	7	2	0	0.014	0.012	0
.	19.01.15-18.23.19-1-340929	63	3	3	0	0	0	667	1	1	0	0	NA	NA	NA	24	16	496	168	165	439	81	147	10	0	0	0.02	0	0
.	19.01.15-18.23.23-1-340930	152	14	14	4	0	2	701	12	12	0	0	NA	NA	NA	46	55	522	171	175	458	86	157	49	13	5	0.094	0.076	0.029
.	19.01.15-18.23.23-1-340931	60	2	2	1	0	1	669	1	1	0	0	NA	NA	NA	26	19	500	166	166	440	81	148	6	0	0	0.012	0	0
.	19.01.15-18.23.26-1-340932	95	18	18	6	0	4	687	17	17	0	0	NA	NA	NA	31	36	511	166	172	454	80	153	45	4	12	0.088	0.024	0.07
.	19.01.15-18.23.37-1-340934	35	1	1	1	0	1	0	0	0	0	0	NA	NA	NA	17	10	494	165	164	0	0	0	0	0	0	0	0	0
.	19.01.15-18.23.40-1-340938	116	10	10	5	0	3	694	9	9	0	0	NA	NA	NA	38	42	515	172	168	459	86	149	32	6	3	0.062	0.035	0.018
.	19.01.15-18.23.41-1-340940	234	43	43	15	0	8	697	40	40	0	0	NA	NA	NA	73	62	529	176	170	458	90	149	94	79	8	0.178	0.449	0.047
.	19.01.15-18.23.42-1-340941	237	18	18	2	0	1	720	15	15	0	0	NA	NA	NA	71	70	536	172	175	477	87	156	53	17	4	0.099	0.099	0.023
.	19.01.15-18.23.44-1-340960	270	38	38	9	0	7	734	34	34	0	0	NA	NA	NA	89	94	549	178	180	483	92	159	98	69	7	0.179	0.388	0.039
.	19.01.15-18.23.47-1-340967	179	9	9	5	0	2	712	8	8	0	0	NA	NA	NA	65	59	523	176	173	463	94	155	21	32	7	0.04	0.182	0.04
.	19.01.15-18.23.47-1-340968	177	9	9	2	0	2	699	8	8	0	0	NA	NA	NA	64	59	521	175	176	453	91	155	16	37	0	0.031	0.211	0
.	19.01.15-18.24.00-1-340978	121	11	11	1	0	1	683	10	10	0	0	NA	NA	NA	33	37	508	173	169	444	90	149	25	11	2	0.049	0.064	0.012
.	19.01.15-18.24.06-1-340979	35	1	1	1	0	1	0	0	0	0	0	NA	NA	NA	10	15	497	168	163	0	0	0	0	0	1	0	0	0.006
.	19.01.15-18.24.07-1-340981	59	2	2	2	0	2	500	1	1	0	0	NA	NA	NA	20	16	496	167	166	327	59	114	2	0	4	0.004	0	0.024
.	19.01.15-18.24.09-1-340982	91	3	3	0	0	0	671	2	2	0	0	NA	NA	NA	31	23	504	168	164	446	82	143	8	4	0	0.016	0.024	0
.	19.01.15-18.24.22-1-340983	184	11	11	2	0	1	694	10	10	0	0	NA	NA	NA	61	48	523	170	168	462	84	148	17	21	3	0.033	0.124	0.018
.	19.01.15-18.24.23-1-340984	141	9	9	2	0	1	684	7	7	0	0	NA	NA	NA	39	33	512	168	166	456	81	147	20	11	0	0.039	0.065	0
.	19.01.15-18.24.25-1-340985	168	21	21	2	0	2	706	18	18	0	0	NA	NA	NA	50	53	521	177	168	467	88	151	50	25	10	0.096	0.141	0.06
.	19.01.15-18.24.28-1-340986	114	4	4	2	0	2	680	3	3	0	0	NA	NA	NA	34	31	509	168	167	447	84	149	3	8	0	0.006	0.048	0
.	19.01.15-18.24.34-1-340991	57	2	2	1	0	1	52	1	1	0	0	NA	NA	NA	10	18	498	165	168	34	5	13	8	0	0	0.016	0	0
.	19.01.15-18.24.35-1-340992	155	15	15	2	0	1	712	12	12	0	0	NA	NA	NA	51	59	532	170	170	474	87	151	29	28	12	0.055	0.165	0.071
.	19.01.15-18.24.54-1-341026	120	9	9	4	0	4	697	8	8	0	0	NA	NA	NA	39	48	514	171	176	454	87	156	24	11	0	0.047	0.064	0
.	19.01.15-18.24.57-1-341029	152	6	6	4	0	3	683	5	5	0	0	NA	NA	NA	52	42	521	165	169	455	79	149	9	5	10	0.017	0.03	0.059
.	19.01.15-18.25.01-1-341030	178	35	35	5	0	4	708	30	30	0	0	NA	NA	NA	53	61	522	176	176	458	91	159	116	24	6	0.222	0.136	0.034
.	19.01.15-18.25.01-1-341031	91	8	8	3	0	1	677	7	7	0	0	NA	NA	NA	36	28	506	169	166	444	86	147	26	20	0	0.051	0.118	0
.	19.01.15-18.25.02-1-341032	146	9	9	1	0	0	695	8	8	0	0	NA	NA	NA	50	43	516	171	169	458	84	153	30	4	0	0.058	0.023	0
.	19.01.15-18.25.04-1-341033	90	5	5	2	0	1	677	4	4	0	0	NA	NA	NA	36	31	502	172	170	437	87	153	17	0	0	0.034	0	0
.	19.01.15-18.25.12-1-341034	88	8	8	0	0	0	688	7	7	0	0	NA	NA	NA	33	35	511	170	167	454	85	149	19	9	4	0.037	0.053	0.024
.	19.01.15-18.25.16-1-341035	125	8	8	0	0	0	682	6	6	0	0	NA	NA	NA	40	45	513	176	169	447	88	147	19	5	0	0.037	0.028	0
.	19.01.15-18.25.18-1-341036	151	12	12	2	0	1	700	10	10	0	0	NA	NA	NA	42	49	517	169	176	458	81	161	41	3	4	0.079	0.018	0.023
.	19.01.15-18.25.20-1-341037	155	8	8	1	0	1	691	7	7	0	0	NA	NA	NA	44	44	518	168	171	454	83	154	7	10	3	0.014	0.06	0.018
.	19.01.15-18.25.23-1-341039	165	22	22	10	0	8	695	21	21	0	0	NA	NA	NA	65	51	516	177	171	456	89	150	49	37	7	0.095	0.209	0.041
.	19.01.15-18.25.38-1-341041	181	30	30	6	0	5	700	28	28	0	0	NA	NA	NA	48	50	517	177	169	458	92	150	110	12	12	0.213	0.068	0.071
.	19.01.15-18.25.39-1-341043	67	2	2	0	0	0	668	1	1	0	0	NA	NA	NA	26	22	501	169	165	439	85	144	4	0	3	0.008	0	0.018
.	19.01.15-18.25.40-1-341045	114	5	5	0	0	0	685	4	4	0	0	NA	NA	NA	36	37	507	169	174	447	86	152	0	15	1	0	0.089	0.006
.	19.01.15-18.25.42-1-341063	94	12	12	3	0	3	686	11	11	0	0	NA	NA	NA	22	33	506	169	171	446	84	156	20	11	0	0.04	0.065	0
.	19.01.15-18.25.45-1-341067	94	5	5	1	0	1	681	4	4	0	0	NA	NA	NA	29	36	509	169	171	443	85	153	16	1	0	0.031	0.006	0
.	19.01.15-18.25.53-1-341078	64	4	4	1	0	1	669	3	3	0	0	NA	NA	NA	28	30	506	171	166	439	82	148	17	0	0	0.034	0	0
.	19.01.15-18.25.57-1-341083	147	13	13	5	0	3	687	11	11	0	0	NA	NA	NA	40	37	509	169	172	448	83	156	38	39	0	0.075	0.231	0
.	19.01.15-18.25.57-1-341084	67	4	4	2	0	2	676	3	3	0	0	NA	NA	NA	29	27	502	167	171	441	81	154	0	8	4	0	0.048	0.023
.	19.01.15-18.26.03-1-341085	63	3	3	0	0	0	674	2	2	0	0	NA	NA	NA	22	20	500	169	164	442	87	145	14	0	4	0.028	0	0.024
.	19.01.15-18.26.06-1-341087	114	10	10	1	0	0	678	9	9	0	0	NA	NA	NA	38	34	511	168	168	446	84	148	18	2	4	0.035	0.012	0.024
.	19.01.15-18.26.11-1-341088	62	4	4	1	0	1	660	3	3	0	0	NA	NA	NA	29	11	494	166	164	432	82	146	3	2	8	0.006	0.012	0.049
.	19.01.15-18.26.11-1-341089	121	4	4	2	0	2	683	3	3	0	0	NA	NA	NA	37	39	507	173	172	446	86	151	5	6	2	0.01	0.035	0.012
.	19.01.15-18.26.15-1-341090	140	16	16	1	0	1	687	14	14	0	0	NA	NA	NA	45	40	519	168	166	454	86	147	24	18	9	0.046	0.107	0.054
.	19.01.15-18.26.17-1-341091	153	15	15	4	0	4	698	12	12	0	0	NA	NA	NA	50	47	518	172	170	459	88	151	52	3	4	0.1	0.017	0.024
.	19.01.15-18.26.27-1-341092	157	24	24	4	0	4	703	22	22	0	0	NA	NA	NA	47	55	519	175	174	458	88	157	62	37	4	0.119	0.211	0.023
.	19.01.15-18.26.28-1-341093	29	1	1	1	0	1	0	0	0	0	0	NA	NA	NA	7	10	491	166	166	0	0	0	1	0	0	0.002	0	0
.	19.01.15-18.26.30-1-341100	124	9	9	2	0	2	678	8	8	0	0	NA	NA	NA	28	30	506	172	165	445	85	148	30	8	7	0.059	0.047	0.042
.	19.01.15-18.26.31-1-341101	180	6	6	2	0	0	696	5	5	0	0	NA	NA	NA	56	50	515	171	177	458	85	153	10	10	0	0.019	0.058	0
.	19.01.15-18.26.33-1-341106	124	6	6	2	0	2	703	4	4	0	0	NA	NA	NA	51	51	520	170	174	460	85	158	30	3	0	0.058	0.018	0
.	19.01.15-18.26.35-1-341107	60	3	3	0	0	0	681	2	2	0	0	NA	NA	NA	12	27	502	172	166	447	86	148	10	0	8	0.02	0	0.048
.	19.01.15-18.26.35-1-341108	177	8	8	0	0	0	706	7	7	0	0	NA	NA	NA	63	54	520	173	174	462	88	156	21	3	9	0.04	0.017	0.052
.	19.01.15-18.26.48-1-341140	62	3	3	0	0	0	673	2	2	0	0	NA	NA	NA	29	22	506	166	163	447	80	146	4	0	1	0.008	0	0.006
.	19.01.15-18.26.50-1-341141	68	2	2	0	0	0	668	1	1	0	0	NA	NA	NA	25	21	499	168	167	439	81	148	8	0	0	0.016	0	0
.	19.01.15-18.26.51-1-341142	61	2	2	0	0	0	350	1	1	0	0	NA	NA	NA	17	10	493	166	164	236	46	68	5	0	0	0.01	0	0
.	19.01.15-18.26.52-1-341143	92	4	4	0	0	0	677	3	3	0	0	NA	NA	NA	26	31	509	168	167	447	82	148	6	0	2	0.012	0	0.012
.	19.01.15-18.26.53-1-341144	130	16	16	5	0	4	697	13	13	0	0	NA	NA	NA	42	43	517	170	169	462	85	150	14	17	11	0.027	0.1	0.065
.	19.01.15-18.26.53-1-341145	154	10	10	5	0	4	689	8	8	0	0	NA	NA	NA	50	42	515	172	168	453	86	150	17	20	7	0.033	0.116	0.042
.	19.01.15-18.27.02-1-341150	179	7	7	2	0	2	717	6	6	0	0	NA	NA	NA	59	67	529	174	177	469	90	158	25	13	3	0.047	0.075	0.017
.	19.01.15-18.27.03-1-341151	34	1	1	0	0	0	0	0	0	0	0	NA	NA	NA	15	11	496	165	163	0	0	0	0	0	1	0	0	0.006
.	19.01.15-18.27.05-1-341152	90	6	6	0	0	0	672	4	4	0	0	NA	NA	NA	37	28	502	169	170	436	85	151	13	0	5	0.026	0	0.029
.	19.01.15-18.27.06-1-341153	86	3	3	0	0	0	673	1	1	0	0	NA	NA	NA	34	28	505	171	165	438	86	149	10	3	0	0.02	0.018	0
.	19.01.15-18.27.06-1-341154	86	8	8	1	0	1	672	7	7	0	0	NA	NA	NA	25	23	501	169	166	441	85	146	23	4	0	0.046	0.024	0
.	19.01.15-18.27.14-1-341155	94	8	8	5	0	2	703	7	7	0	0	NA	NA	NA	32	55	526	175	167	467	88	148	30	6	7	0.057	0.034	0.042
.	19.01.15-18.27.17-1-341156	115	30	30	6	0	6	689	28	28	0	0	NA	NA	NA	39	39	515	172	165	453	86	150	79	34	14	0.153	0.198	0.085
.	19.01.15-18.27.21-1-341158	150	20	20	2	0	1	696	19	19	0	0	NA	NA	NA	40	47	512	172	176	454	85	157	59	27	20	0.115	0.157	0.114
.	19.01.15-18.27.25-1-341159	95	12	12	5	0	5	687	10	10	0	0	NA	NA	NA	28	37	511	169	170	456	81	150	25	10	5	0.049	0.059	0.029
.	19.01.15-18.27.25-1-341160	124	4	4	0	0	0	684	3	3	0	0	NA	NA	NA	48	41	514	171	169	444	89	151	6	9	0	0.012	0.053	0
.	19.01.15-18.27.35-1-341161	145	10	10	2	0	1	694	7	7	0	0	NA	NA	NA	40	39	516	169	167	459	87	148	23	13	2	0.045	0.077	0.012
.	19.01.15-18.27.35-1-341162	86	5	5	2	0	1	677	4	4	0	0	NA	NA	NA	27	30	508	167	168	449	81	147	6	7	4	0.012	0.042	0.024
.	19.01.15-18.27.37-1-341163	178	7	7	5	0	3	703	5	5	0	0	NA	NA	NA	50	53	520	173	173	461	89	153	10	22	5	0.019	0.127	0.029
.	19.01.15-18.27.45-1-341187	59	2	2	1	0	1	680	1	1	0	0	NA	NA	NA	14	23	503	169	164	450	84	146	3	0	5	0.006	0	0.03
.	19.01.15-18.27.48-1-341194	96	7	7	0	0	0	683	5	5	0	0	NA	NA	NA	36	31	510	165	169	452	81	150	14	8	0	0.027	0.048	0
.	19.01.15-18.27.51-1-341200	122	16	16	6	0	4	705	15	15	0	0	NA	NA	NA	40	49	516	171	175	462	86	157	43	24	0	0.083	0.14	0
.	19.01.15-18.27.54-1-341203	149	12	12	4	0	3	681	11	11	0	0	NA	NA	NA	45	35	509	171	168	446	86	149	29	13	2	0.057	0.076	0.012
.	19.01.15-18.28.00-1-341206	60	3	3	1	0	1	151	2	2	0	0	NA	NA	NA	20	15	496	166	166	101	17	33	3	3	0	0.006	0.018	0
.	19.01.15-18.28.00-1-341207	33	1	1	0	0	0	0	0	0	0	0	NA	NA	NA	4	10	496	163	164	0	0	0	0	2	0	0	0.012	0
.	19.01.15-18.28.01-1-341208	62	5	5	2	0	1	683	4	4	0	0	NA	NA	NA	24	31	508	167	169	446	83	154	26	0	0	0.051	0	0
.	19.01.15-18.28.03-1-341209	90	7	7	1	0	1	683	6	6	0	0	NA	NA	NA	33	32	507	167	171	446	82	155	23	2	8	0.045	0.012	0.047
.	19.01.15-18.28.09-1-341210	96	7	7	1	0	1	685	6	6	0	0	NA	NA	NA	31	34	506	169	172	448	83	154	20	2	5	0.04	0.012	0.029
.	19.01.15-18.28.12-1-341211	157	11	11	0	0	0	685	10	10	0	0	NA	NA	NA	60	37	509	169	172	445	85	155	22	3	2	0.043	0.018	0.012
.	19.01.15-18.28.12-1-341212	145	6	6	3	0	3	699	5	5	0	0	NA	NA	NA	29	42	515	170	170	462	86	151	10	22	2	0.019	0.129	0.012
.	19.01.15-18.28.24-1-341213	225	26	26	10	0	8	702	24	24	0	0	NA	NA	NA	71	54	523	172	172	458	88	156	52	60	14	0.099	0.349	0.081
.	19.01.15-18.28.26-1-341214	64	2	2	1	0	1	679	1	1	0	0	NA	NA	NA	24	36	511	169	169	448	81	150	4	2	0	0.008	0.012	0
.	19.01.15-18.28.28-1-341219	116	9	9	1	0	1	673	7	7	0	0	NA	NA	NA	29	26	504	169	166	444	85	144	17	5	10	0.034	0.03	0.06
.	19.01.15-18.28.31-1-341220	198	44	44	18	0	14	719	38	38	0	0	NA	NA	NA	64	70	531	174	178	468	91	160	113	54	12	0.213	0.31	0.067
.	19.01.15-18.28.31-1-341221	66	5	5	2	0	2	694	4	4	0	0	NA	NA	NA	19	45	517	171	170	455	89	150	12	8	0	0.023	0.047	0
.	19.01.15-18.28.40-1-341229	36	1	1	0	0	0	0	0	0	0	0	NA	NA	NA	8	12	497	166	162	0	0	0	0	0	2	0	0	0.012
.	19.01.15-18.28.40-1-341231	56	2	2	0	0	0	0	1	1	0	0	NA	NA	NA	18	9	492	165	165	0	0	0	2	0	0	0.004	0	0
.	19.01.15-18.28.41-1-341233	155	19	19	5	0	3	719	18	18	0	0	NA	NA	NA	39	69	530	180	172	468	95	156	58	18	5	0.109	0.1	0.029
.	19.01.15-18.28.42-1-341250	169	34	34	9	0	7	722	33	33	0	0	NA	NA	NA	49	66	531	176	172	476	91	155	75	38	17	0.141	0.216	0.099
.	19.01.15-18.28.43-1-341252	200	41	41	17	0	11	702	36	36	0	0	NA	NA	NA	49	56	524	173	172	460	88	154	127	49	12	0.242	0.283	0.07
.	19.01.15-18.28.43-1-341253	58	3	3	2	0	1	690	2	2	0	0	NA	NA	NA	22	36	507	174	168	447	89	154	8	7	0	0.016	0.04	0
.	19.01.15-18.28.54-1-341264	127	5	5	1	0	1	688	4	4	0	0	NA	NA	NA	37	42	510	174	171	446	87	155	22	8	0	0.043	0.046	0
.	19.01.15-18.29.07-1-341269	61	2	2	1	0	1	151	1	1	0	0	NA	NA	NA	21	14	497	166	164	89	20	42	1	0	0	0.002	0	0
.	19.01.15-18.29.19-1-341270	36	1	1	0	0	0	0	0	0	0	0	NA	NA	NA	7	13	495	166	165	0	0	0	0	2	0	0	0.012	0
.	19.01.15-18.29.23-1-341271	94	4	4	1	0	0	671	2	2	0	0	NA	NA	NA	32	23	500	169	167	442	83	146	8	0	4	0.016	0	0.024
.	19.01.15-18.29.26-1-341272	145	20	20	7	0	6	693	17	17	0	0	NA	NA	NA	51	48	512	173	176	453	88	152	72	15	5	0.141	0.087	0.028
.	19.01.15-18.29.28-1-341273	62	2	2	0	0	0	686	1	1	0	0	NA	NA	NA	16	30	504	169	170	449	83	154	3	6	0	0.006	0.036	0
.	19.01.15-18.29.31-1-341274	68	2	2	0	0	0	667	1	1	0	0	NA	NA	NA	22	16	496	166	167	436	81	150	5	0	0	0.01	0	0
.	19.01.15-18.29.39-1-341277	62	5	5	1	0	1	677	4	4	0	0	NA	NA	NA	21	26	502	169	168	443	85	149	9	1	7	0.018	0.006	0.042
.	19.01.15-18.29.40-1-341278	62	5	5	2	0	2	601	3	3	0	0	NA	NA	NA	18	14	496	166	165	393	76	132	11	0	2	0.022	0	0.012
.	19.01.15-18.29.42-1-341297	180	12	12	3	0	1	701	9	9	0	0	NA	NA	NA	67	54	520	181	166	461	94	146	26	12	3	0.05	0.066	0.018
.	19.01.15-18.29.43-1-341299	123	11	11	7	0	6	686	10	10	0	0	NA	NA	NA	44	38	506	177	168	449	88	149	28	7	12	0.055	0.04	0.071
.	19.01.15-18.29.45-1-341302	96	9	9	1	0	1	681	8	8	0	0	NA	NA	NA	29	35	506	173	169	446	86	149	23	0	2	0.045	0	0.012
.	19.01.15-18.29.52-1-341314	272	19	19	4	0	2	747	16	16	0	0	NA	NA	NA	87	93	546	181	179	488	96	163	64	24	14	0.117	0.133	0.078
.	19.01.15-18.30.25-1-341324	144	6	6	1	0	1	691	5	5	0	0	NA	NA	NA	46	42	517	168	170	456	84	151	13	9	3	0.025	0.054	0.018
.	19.01.15-18.30.26-1-341325	31	1	1	0	0	0	0	0	0	0	0	NA	NA	NA	11	9	493	165	164	0	0	0	0	0	0	0	0	0
.	19.01.15-18.30.29-1-341326	63	4	4	2	0	1	675	3	3	0	0	NA	NA	NA	23	27	505	169	166	446	84	145	7	4	2	0.014	0.024	0.012
.	19.01.15-18.30.30-1-341327	93	7	7	3	0	2	678	6	6	0	0	NA	NA	NA	34	28	509	169	163	451	82	145	20	7	3	0.039	0.041	0.018
.	19.01.15-18.30.32-1-341328	37	1	1	0	0	0	0	0	0	0	0	NA	NA	NA	21	8	492	163	166	0	0	0	0	0	0	0	0	0
.	19.01.15-18.30.34-1-341333	61	2	2	0	0	0	672	1	1	0	0	NA	NA	NA	19	19	498	168	166	442	82	148	6	0	0	0.012	0	0
.	19.01.15-18.30.39-1-341340	60	2	2	1	0	1	677	1	1	0	0	NA	NA	NA	19	18	501	166	164	445	83	149	4	0	0	0.008	0	0
.	19.01.15-18.30.40-1-341342	178	22	22	10	0	8	703	19	19	0	0	NA	NA	NA	57	53	520	172	174	462	87	154	61	15	4	0.117	0.087	0.023
.	19.01.15-18.30.44-1-341362	122	13	13	5	0	4	679	12	12	0	0	NA	NA	NA	31	30	503	173	167	444	87	148	13	30	20	0.026	0.173	0.12
.	19.01.15-18.30.48-1-341370	32	1	1	0	0	0	0	0	0	0	0	NA	NA	NA	8	11	497	164	163	0	0	0	3	0	0	0.006	0	0
.	19.01.15-18.30.48-1-341371	154	23	23	7	0	5	688	21	21	0	0	NA	NA	NA	45	39	508	173	171	446	88	154	92	29	6	0.181	0.168	0.035
.	19.01.15-18.30.49-1-341373	174	6	6	3	0	3	692	5	5	0	0	NA	NA	NA	60	50	519	170	174	454	84	154	7	6	7	0.013	0.035	0.04
.	19.01.15-18.30.50-1-341374	32	1	1	1	0	1	0	0	0	0	0	NA	NA	NA	12	2	488	164	163	0	0	0	0	1	0	0	0.006	0
.	19.01.15-18.30.51-1-341375	184	36	36	11	0	9	708	28	28	0	0	NA	NA	NA	53	63	530	173	173	468	86	154	76	54	6	0.143	0.312	0.035
.	19.01.15-18.30.52-1-341376	56	2	2	2	0	1	673	1	1	0	0	NA	NA	NA	28	27	504	164	172	441	80	152	0	0	6	0	0	0.035
.	19.01.15-18.30.53-1-341377	92	4	4	0	0	0	691	3	3	0	0	NA	NA	NA	29	38	517	168	166	460	83	148	8	0	0	0.015	0	0
.	19.01.15-18.31.01-1-341382	54	2	2	1	0	1	676	1	1	0	0	NA	NA	NA	23	26	505	166	168	443	82	151	7	0	0	0.014	0	0
.	19.01.15-18.31.06-1-341404	63	5	5	1	0	1	678	4	4	0	0	NA	NA	NA	15	23	501	170	165	445	85	148	17	2	0	0.034	0.012	0
.	19.01.15-18.31.09-1-341405	38	1	1	0	0	0	0	0	0	0	0	NA	NA	NA	10	12	494	167	164	0	0	0	0	0	2	0	0	0.012
.	19.01.15-18.31.12-1-341426	117	7	7	2	0	2	682	6	6	0	0	NA	NA	NA	46	31	505	170	169	449	84	149	26	0	5	0.051	0	0.03
.	19.01.15-18.31.12-1-341427	227	39	39	9	0	7	711	36	36	0	0	NA	NA	NA	63	56	521	176	172	465	92	154	77	40	20	0.148	0.227	0.116
.	19.01.15-18.31.15-1-341428	204	11	11	2	0	0	719	8	8	0	0	NA	NA	NA	61	68	525	181	175	469	93	157	33	25	0	0.063	0.138	0
.	19.01.15-18.31.15-1-341429	87	5	5	2	0	0	687	4	4	0	0	NA	NA	NA	36	39	515	167	170	453	82	152	47	4	0	0.091	0.024	0
.	19.01.15-18.31.16-1-341430	145	15	15	3	0	2	687	13	13	0	0	NA	NA	NA	59	51	524	172	168	453	86	148	48	9	7	0.092	0.052	0.042
.	19.01.15-18.31.23-1-341431	35	1	1	0	0	0	0	0	0	0	0	NA	NA	NA	5	10	494	165	164	0	0	0	1	0	0	0.002	0	0
.	19.01.15-18.31.26-1-341432	212	9	9	5	0	3	704	7	7	0	0	NA	NA	NA	60	51	520	172	172	463	89	152	12	9	4	0.023	0.052	0.023
.	19.01.15-18.31.29-1-341433	141	10	10	5	0	2	705	9	9	0	0	NA	NA	NA	49	56	524	171	174	464	87	154	59	0	9	0.113	0	0.052
.	19.01.15-18.31.32-1-341434	61	2	2	1	0	1	693	1	1	0	0	NA	NA	NA	16	40	509	170	174	455	84	154	6	0	1	0.012	0	0.006
.	19.01.15-18.31.35-1-341435	150	11	11	3	0	2	692	10	10	0	0	NA	NA	NA	52	45	511	174	173	448	90	154	43	8	0	0.084	0.046	0
.	19.01.15-18.31.38-1-341439	149	19	19	5	0	5	690	16	16	0	0	NA	NA	NA	35	40	510	172	171	450	88	152	55	18	1	0.108	0.105	0.006
.	19.01.15-18.31.47-1-341465	65	3	3	2	0	2	600	2	2	0	0	NA	NA	NA	13	15	492	166	170	390	75	135	0	2	6	0	0.012	0.035
.	19.01.15-18.31.47-1-341468	88	6	6	1	0	1	690	5	5	0	0	NA	NA	NA	25	41	510	173	171	449	88	153	14	3	5	0.027	0.017	0.029
.	19.01.15-18.31.48-1-341469	33	1	1	0	0	0	0	0	0	0	0	NA	NA	NA	9	5	488	166	164	0	0	0	0	0	0	0	0	0
.	19.01.15-18.31.50-1-341471	56	2	2	0	0	0	200	1	1	0	0	NA	NA	NA	11	13	497	165	164	132	24	44	0	5	1	0	0.03	0.006
.	19.01.15-18.31.50-1-341472	174	33	33	12	0	8	687	31	31	0	0	NA	NA	NA	63	49	519	175	168	450	88	149	104	38	11	0.2	0.217	0.065
.	19.01.15-18.31.57-1-341480	213	53	53	16	0	14	707	49	49	0	0	NA	NA	NA	63	64	532	176	169	464	91	152	144	46	6	0.271	0.261	0.036
.	19.01.15-18.31.59-1-341481	175	28	28	11	0	5	704	27	27	0	0	NA	NA	NA	33	50	516	172	175	459	86	159	94	30	9	0.182	0.174	0.051
.	19.01.15-18.32.00-1-341482	126	4	4	0	0	0	691	3	3	0	0	NA	NA	NA	48	33	505	172	169	452	87	152	8	6	2	0.016	0.035	0.012
.	19.01.15-18.32.02-1-341483	93	9	9	3	0	2	675	7	7	0	0	NA	NA	NA	31	27	505	169	166	439	86	150	23	14	5	0.046	0.083	0.03
.	19.01.15-18.32.08-1-341484	93	3	3	0	0	0	674	2	2	0	0	NA	NA	NA	40	29	505	171	166	445	82	147	0	6	2	0	0.035	0.012
.	19.01.15-18.32.13-1-341485	206	17	17	4	0	3	713	16	16	0	0	NA	NA	NA	71	68	530	170	181	467	85	161	81	18	0	0.153	0.106	0
.	19.01.15-18.32.16-1-341486	87	7	7	3	0	2	670	6	6	0	0	NA	NA	NA	34	24	499	167	171	437	82	151	27	4	0	0.054	0.024	0
.	19.01.15-18.32.25-1-341488	65	4	4	2	0	2	676	3	3	0	0	NA	NA	NA	16	20	502	165	166	446	79	151	2	15	0	0.004	0.091	0
.	19.01.15-18.32.26-1-341489	62	3	3	2	0	2	351	2	2	0	0	NA	NA	NA	16	21	499	171	164	234	44	73	0	6	2	0	0.035	0.012
.	19.01.15-18.32.31-1-341490	60	2	2	0	0	0	671	1	1	0	0	NA	NA	NA	29	24	504	168	165	444	82	145	4	7	0	0.008	0.042	0
.	19.01.15-18.32.38-1-341497	96	3	3	2	0	1	676	2	2	0	0	NA	NA	NA	38	25	504	169	165	446	84	146	7	2	2	0.014	0.012	0.012
.	19.01.15-18.32.39-1-341498	60	2	2	1	0	1	672	1	1	0	0	NA	NA	NA	25	27	505	166	169	442	79	151	8	0	0	0.016	0	0
.	19.01.15-18.32.40-1-341500	65	4	4	2	0	1	671	2	2	0	0	NA	NA	NA	32	33	509	168	169	443	81	147	8	6	0	0.016	0.036	0
.	19.01.15-18.32.42-1-341518	32	1	1	0	0	0	0	0	0	0	0	NA	NA	NA	7	12	497	164	164	0	0	0	3	0	0	0.006	0	0
.	19.01.15-18.32.44-1-341521	153	8	8	4	0	2	708	7	7	0	0	NA	NA	NA	54	54	523	176	168	467	88	153	10	22	4	0.019	0.125	0.024
.	19.01.15-18.32.45-1-341522	181	20	20	9	0	5	700	18	18	0	0	NA	NA	NA	49	51	523	171	170	463	83	154	75	17	12	0.143	0.099	0.071
.	19.01.15-18.33.00-1-341536	90	4	4	0	0	0	672	3	3	0	0	NA	NA	NA	30	28	502	165	174	439	78	155	10	0	2	0.02	0	0.011
.	19.01.15-18.33.00-1-341537	289	19	19	3	0	2	744	17	17	0	0	NA	NA	NA	101	100	546	183	184	484	96	164	49	39	1	0.09	0.213	0.005
.	19.01.15-18.33.00-1-341538	211	24	24	12	0	4	698	23	23	0	0	NA	NA	NA	61	46	517	172	170	459	88	151	72	53	5	0.139	0.308	0.029
.	19.01.15-18.33.06-1-341539	35	1	1	1	0	1	0	0	0	0	0	NA	NA	NA	13	9	495	164	163	0	0	0	0	0	2	0	0	0.012
.	19.01.15-18.33.06-1-341540	64	2	2	0	0	0	672	1	1	0	0	NA	NA	NA	30	24	505	168	164	442	84	146	10	0	0	0.02	0	0
.	19.01.15-18.33.09-1-341541	58	2	2	0	0	0	301	1	1	0	0	NA	NA	NA	14	15	497	164	167	210	35	56	2	0	0	0.004	0	0
.	19.01.15-18.33.16-1-341542	69	3	3	2	0	2	669	2	2	0	0	NA	NA	NA	26	22	500	168	167	441	80	148	3	0	5	0.006	0	0.03
.	19.01.15-18.33.18-1-341543	59	3	3	1	0	0	679	1	1	0	0	NA	NA	NA	14	20	497	169	167	444	85	150	0	10	0	0	0.059	0
.	19.01.15-18.33.20-1-341544	123	13	13	2	0	1	692	10	10	0	0	NA	NA	NA	49	40	513	169	171	453	85	154	30	15	11	0.058	0.089	0.064
.	19.01.15-18.33.20-1-341545	89	5	5	1	0	1	691	4	4	0	0	NA	NA	NA	33	42	510	174	171	451	88	152	5	1	7	0.01	0.006	0.041
.	19.01.15-18.33.20-1-341546	33	1	1	1	0	1	0	0	0	0	0	NA	NA	NA	7	4	491	164	162	0	0	0	0	0	0	0	0	0
.	19.01.15-18.33.22-1-341547	192	18	18	6	0	5	705	15	15	0	0	NA	NA	NA	76	59	527	175	170	466	90	149	22	34	15	0.042	0.194	0.088
.	19.01.15-18.33.31-1-341548	118	11	11	6	0	5	688	10	10	0	0	NA	NA	NA	33	36	511	168	170	454	82	152	43	0	5	0.084	0	0.029
.	19.01.15-18.33.35-1-341550	201	26	26	8	0	7	696	25	25	0	0	NA	NA	NA	56	46	517	169	173	455	85	156	92	21	2	0.178	0.124	0.012
.	19.01.15-18.33.35-1-341551	56	2	2	1	0	1	677	1	1	0	0	NA	NA	NA	23	24	507	165	165	449	81	147	4	0	0	0.008	0	0
.	19.01.15-18.33.38-1-341553	126	16	16	3	0	3	693	15	15	0	0	NA	NA	NA	36	41	512	170	172	453	86	154	53	31	1	0.104	0.182	0.006
.	19.01.15-18.33.42-1-341572	98	11	11	5	0	3	694	9	9	0	0	NA	NA	NA	38	43	516	173	167	462	84	148	37	8	16	0.072	0.046	0.096
.	19.01.15-18.33.47-1-341582	32	1	1	0	0	0	0	0	0	0	0	NA	NA	NA	14	11	496	165	163	0	0	0	0	0	0	0	0	0
.	19.01.15-18.33.49-1-341585	64	5	5	1	0	1	683	4	4	0	0	NA	NA	NA	20	31	503	171	170	445	85	153	18	0	1	0.036	0	0.006
.	19.01.15-18.33.49-1-341586	177	12	12	4	0	4	693	11	11	0	0	NA	NA	NA	65	51	521	175	168	453	90	150	32	9	0	0.061	0.051	0
.	19.01.15-18.33.49-1-341587	128	10	10	4	0	3	690	6	6	0	0	NA	NA	NA	42	35	512	169	167	456	82	152	19	14	3	0.037	0.083	0.018
.	19.01.15-18.33.57-1-341595	87	5	5	0	0	0	677	4	4	0	0	NA	NA	NA	34	31	508	170	166	448	82	147	14	4	0	0.028	0.024	0
.	19.01.15-18.33.58-1-341596	61	2	2	2	0	2	680	1	1	0	0	NA	NA	NA	18	22	501	165	169	448	81	151	0	1	2	0	0.006	0.012
.	19.01.15-18.34.05-1-341597	140	11	11	5	0	3	708	9	9	0	0	NA	NA	NA	58	65	528	173	177	463	87	158	34	14	6	0.064	0.081	0.034
.	19.01.15-18.34.09-1-341599	62	2	2	1	0	1	199	1	1	0	0	NA	NA	NA	20	21	500	166	168	120	27	52	1	0	1	0.002	0	0.006
.	19.01.15-18.34.09-1-341600	87	4	4	1	0	1	680	3	3	0	0	NA	NA	NA	18	26	506	167	166	449	83	148	5	4	11	0.01	0.024	0.066
.	19.01.15-18.34.12-1-341601	203	44	44	9	0	4	700	42	42	0	0	NA	NA	NA	62	63	529	172	175	459	86	155	105	59	10	0.198	0.343	0.057
.	19.01.15-18.34.13-1-341602	89	6	6	3	0	1	686	5	5	0	0	NA	NA	NA	26	37	506	173	171	447	89	150	15	2	1	0.03	0.012	0.006
.	19.01.15-18.34.15-1-341603	229	19	19	6	0	4	709	12	12	0	0	NA	NA	NA	69	62	529	171	175	468	85	156	58	27	2	0.11	0.158	0.011
.	19.01.15-18.34.16-1-341604	150	29	29	11	0	8	682	24	24	0	0	NA	NA	NA	43	36	515	168	166	449	85	148	67	37	2	0.13	0.22	0.012
.	19.01.15-18.34.19-1-341605	182	28	28	4	0	4	683	24	24	0	0	NA	NA	NA	42	39	509	173	170	449	83	151	48	18	9	0.094	0.104	0.053
.	19.01.15-18.34.19-1-341606	175	7	7	1	0	1	707	5	5	0	0	NA	NA	NA	42	53	516	176	174	457	93	157	15	11	6	0.029	0.062	0.034
.	19.01.15-18.34.28-1-341607	62	2	2	1	0	1	677	0	0	0	0	NA	NA	NA	31	23	504	166	166	447	81	149	1	1	0	0.002	0.006	0
.	19.01.15-18.34.31-1-341608	121	4	4	1	0	1	709	3	3	0	0	NA	NA	NA	39	61	519	179	176	460	91	158	11	0	2	0.021	0	0.011
.	19.01.15-18.34.31-1-341609	182	26	26	6	0	5	709	20	20	0	0	NA	NA	NA	53	62	525	176	174	464	88	157	79	17	14	0.15	0.097	0.08
.	19.01.15-18.34.40-1-341617	122	11	11	4	0	4	701	9	9	0	0	NA	NA	NA	34	47	518	173	169	466	82	153	13	13	4	0.025	0.075	0.024
.	19.01.15-18.34.42-1-341634	93	3	3	1	0	1	687	2	2	0	0	NA	NA	NA	37	35	511	169	168	453	85	149	7	0	0	0.014	0	0
.	19.01.15-18.34.48-1-341645	91	5	5	2	0	0	679	4	4	0	0	NA	NA	NA	33	33	510	169	167	447	83	149	10	4	8	0.02	0.024	0.048
.	19.01.15-18.34.53-1-341648	119	13	13	2	0	2	693	12	12	0	0	NA	NA	NA	34	32	505	168	172	450	87	156	63	10	3	0.125	0.06	0.017
.	19.01.15-18.34.54-1-341651	123	10	10	4	0	2	692	9	9	0	0	NA	NA	NA	38	48	514	177	170	455	88	149	19	13	11	0.037	0.073	0.065
.	19.01.15-18.34.56-1-341653	180	23	23	7	0	4	694	19	19	0	0	NA	NA	NA	45	40	519	168	166	462	82	150	62	49	6	0.119	0.292	0.036
.	19.01.15-18.34.58-1-341655	88	5	5	3	0	2	678	4	4	0	0	NA	NA	NA	23	27	503	167	170	444	83	151	19	1	0	0.038	0.006	0
.	19.01.15-18.35.04-1-341656	206	51	51	11	0	7	705	48	48	0	0	NA	NA	NA	54	62	521	179	175	456	93	156	119	49	8	0.228	0.274	0.046
.	19.01.15-18.35.05-1-341657	95	7	7	2	0	2	690	5	5	0	0	NA	NA	NA	26	42	512	174	169	451	87	152	34	0	0	0.066	0	0
.	19.01.15-18.35.16-1-341658	88	6	6	1	0	1	676	5	5	0	0	NA	NA	NA	32	26	506	168	165	446	87	143	23	0	2	0.045	0	0.012
.	19.01.15-18.35.17-1-341659	91	8	8	2	0	2	677	6	6	0	0	NA	NA	NA	30	27	502	167	171	445	81	151	17	3	5	0.034	0.018	0.029
.	19.01.15-18.35.19-1-341660	32	1	1	0	0	0	0	0	0	0	0	NA	NA	NA	7	17	498	167	165	0	0	0	0	0	0	0	0	0
.	19.01.15-18.35.21-1-341662	63	2	2	1	0	1	678	1	1	0	0	NA	NA	NA	23	28	502	172	167	446	82	150	0	6	0	0	0.035	0
.	19.01.15-18.35.22-1-341663	31	1	1	0	0	0	0	0	0	0	0	NA	NA	NA	15	7	495	163	162	0	0	0	0	0	2	0	0	0.012
.	19.01.15-18.35.23-1-341664	36	1	1	0	0	0	0	0	0	0	0	NA	NA	NA	11	4	492	163	162	0	0	0	2	0	0	0.004	0	0
.	19.01.15-18.35.24-1-341665	89	3	3	0	0	0	681	2	2	0	0	NA	NA	NA	34	29	508	169	165	453	82	146	7	0	0	0.014	0	0
.	19.01.15-18.35.24-1-341666	32	1	1	1	0	1	0	0	0	0	0	NA	NA	NA	18	7	494	164	162	0	0	0	3	0	0	0.006	0	0
.	19.01.15-18.35.26-1-341667	67	6	6	1	0	1	669	5	5	0	0	NA	NA	NA	26	21	501	170	163	441	82	146	10	2	0	0.02	0.012	0
.	19.01.15-18.35.29-1-341668	154	14	14	1	0	1	688	13	13	0	0	NA	NA	NA	43	41	511	170	173	450	84	154	28	14	6	0.055	0.082	0.035
.	19.01.15-18.35.40-1-341672	67	2	2	0	0	0	686	1	1	0	0	NA	NA	NA	27	32	507	166	172	450	82	154	1	0	3	0.002	0	0.017
.	19.01.15-18.35.45-1-341693	126	5	5	1	0	1	696	4	4	0	0	NA	NA	NA	53	50	519	177	167	455	90	151	25	11	0	0.048	0.062	0
.	19.01.15-18.35.46-1-341695	118	18	18	6	0	1	677	17	17	0	0	NA	NA	NA	39	34	513	168	166	449	82	146	71	24	1	0.138	0.143	0.006
.	19.01.15-18.35.46-1-341696	34	1	1	0	0	0	0	0	0	0	0	NA	NA	NA	7	11	493	168	163	0	0	0	0	0	0	0	0	0
.	19.01.15-18.35.51-1-341703	63	3	3	1	0	1	684	2	2	0	0	NA	NA	NA	20	32	507	171	167	452	87	145	2	6	4	0.004	0.035	0.024
.	19.01.15-18.35.51-1-341704	122	12	12	3	0	2	697	10	10	0	0	NA	NA	NA	32	47	514	174	172	457	85	155	23	8	7	0.045	0.046	0.041
.	19.01.15-18.35.58-1-341712	65	2	2	0	0	0	602	1	1	0	0	NA	NA	NA	16	17	501	165	164	404	66	132	0	0	4	0	0	0.024
.	19.01.15-18.36.07-1-341714	90	4	4	2	0	2	684	3	3	0	0	NA	NA	NA	14	30	506	170	167	449	84	151	10	0	0	0.02	0	0
.	19.01.15-18.36.08-1-341715	63	3	3	0	0	0	664	2	2	0	0	NA	NA	NA	28	18	499	166	166	433	84	147	19	0	0	0.038	0	0
.	19.01.15-18.36.10-1-341716	123	7	7	2	0	1	692	5	5	0	0	NA	NA	NA	45	44	520	167	170	461	81	150	12	4	0	0.023	0.024	0
.	19.01.15-18.36.13-1-341717	149	10	10	5	0	3	691	8	8	0	0	NA	NA	NA	47	40	507	174	172	448	89	154	20	33	0	0.039	0.19	0
.	19.01.15-18.36.15-1-341718	153	33	33	14	0	10	694	31	31	0	0	NA	NA	NA	32	45	519	171	168	459	86	149	72	28	20	0.139	0.164	0.119
.	19.01.15-18.36.17-1-341719	57	2	2	0	0	0	0	1	1	0	0	NA	NA	NA	17	13	497	163	166	0	0	0	6	0	0	0.012	0	0
.	19.01.15-18.36.21-1-341720	62	2	2	0	0	0	671	1	1	0	0	NA	NA	NA	27	27	500	173	167	439	85	147	2	0	1	0.004	0	0.006
.	19.01.15-18.36.24-1-341721	115	11	11	1	0	1	683	6	6	0	0	NA	NA	NA	41	36	512	171	166	452	87	144	14	12	5	0.027	0.07	0.03
.	19.01.15-18.36.24-1-341722	305	30	30	9	0	5	722	26	26	0	0	NA	NA	NA	97	73	529	176	181	466	92	164	71	47	16	0.134	0.267	0.088
.	19.01.15-18.36.29-1-341729	83	4	4	1	0	1	671	3	3	0	0	NA	NA	NA	27	19	499	168	165	439	85	147	17	0	2	0.034	0	0.012
.	19.01.15-18.36.32-1-341730	34	1	1	0	0	0	0	0	0	0	0	NA	NA	NA	11	9	493	166	163	0	0	0	0	0	3	0	0	0.018
.	19.01.15-18.36.38-1-341732	62	2	2	0	0	0	250	1	1	0	0	NA	NA	NA	15	19	498	169	165	166	30	54	2	0	0	0.004	0	0
.	19.01.15-18.36.38-1-341738	63	2	2	0	0	0	99	1	1	0	0	NA	NA	NA	26	18	498	166	167	70	12	17	0	1	0	0	0.006	0
.	19.01.15-18.36.44-1-341759	94	7	7	4	0	3	677	6	6	0	0	NA	NA	NA	24	26	499	174	166	445	84	148	16	5	7	0.032	0.029	0.042
.	19.01.15-18.36.45-1-341761	66	7	7	3	0	3	680	6	6	0	0	NA	NA	NA	19	34	507	170	170	449	84	147	22	0	0	0.043	0	0
.	19.01.15-18.36.45-1-341763	92	10	10	1	0	1	683	8	8	0	0	NA	NA	NA	31	35	514	170	164	451	84	148	13	10	0	0.025	0.059	0
.	19.01.15-18.36.45-1-341764	32	1	1	0	0	0	0	0	0	0	0	NA	NA	NA	10	12	495	163	167	0	0	0	0	1	0	0	0.006	0
.	19.01.15-18.36.47-1-341770	64	3	3	1	0	1	677	1	1	0	0	NA	NA	NA	24	22	501	168	166	445	84	148	14	0	4	0.028	0	0.024
.	19.01.15-18.36.50-1-341773	58	2	2	1	0	1	0	1	1	0	0	NA	NA	NA	9	16	499	166	164	0	0	0	0	0	3	0	0	0.018
.	19.01.15-18.36.53-1-341774	31	1	1	0	0	0	0	0	0	0	0	NA	NA	NA	10	12	491	167	167	0	0	0	0	0	0	0	0	0
.	19.01.15-18.36.54-1-341776	146	15	15	7	0	5	704	14	14	0	0	NA	NA	NA	48	56	522	175	172	464	87	153	31	15	12	0.059	0.086	0.07
.	19.01.15-18.36.54-1-341777	152	15	15	9	0	7	692	13	13	0	0	NA	NA	NA	40	45	510	169	179	447	84	161	35	22	5	0.069	0.13	0.028
.	19.01.15-18.37.05-1-341781	35	1	1	0	0	0	0	0	0	0	0	NA	NA	NA	18	6	491	164	164	0	0	0	0	0	0	0	0	0
.	19.01.15-18.37.10-1-341782	93	5	5	0	0	0	677	4	4	0	0	NA	NA	NA	31	27	505	170	165	447	85	145	9	6	0	0.018	0.035	0
.	19.01.15-18.37.11-1-341783	91	5	5	1	0	1	672	4	4	0	0	NA	NA	NA	31	27	504	168	168	441	83	148	18	0	3	0.036	0	0.018
.	19.01.15-18.37.11-1-341784	92	5	5	1	0	1	682	4	4	0	0	NA	NA	NA	38	36	510	172	167	446	89	147	9	1	1	0.018	0.006	0.006
.	19.01.15-18.37.13-1-341785	99	8	8	2	0	2	678	7	7	0	0	NA	NA	NA	36	33	506	170	170	443	85	150	15	0	6	0.03	0	0.035
.	19.01.15-18.37.18-1-341786	116	9	9	0	0	0	691	8	8	0	0	NA	NA	NA	40	41	508	168	178	447	84	160	31	16	0	0.061	0.095	0
.	19.01.15-18.37.22-1-341788	58	2	2	0	0	0	673	1	1	0	0	NA	NA	NA	20	18	497	165	169	442	81	150	5	0	0	0.01	0	0
.	19.01.15-18.37.24-1-341789	69	3	3	2	0	2	674	2	2	0	0	NA	NA	NA	18	24	504	168	165	448	81	145	2	0	3	0.004	0	0.018
.	19.01.15-18.37.28-1-341790	186	21	21	6	0	3	698	19	19	0	0	NA	NA	NA	49	44	511	172	174	454	87	157	74	14	15	0.145	0.081	0.086
.	19.01.15-18.37.29-1-341791	93	4	4	1	0	1	677	3	3	0	0	NA	NA	NA	37	34	509	171	167	449	81	147	3	7	3	0.006	0.041	0.018
.	19.01.15-18.37.29-1-341792	181	12	12	5	0	5	716	10	10	0	0	NA	NA	NA	62	66	527	176	176	470	91	155	23	16	14	0.044	0.091	0.08
.	19.01.15-18.37.30-1-341793	62	3	3	1	0	0	675	2	2	0	0	NA	NA	NA	28	23	500	168	168	442	83	150	16	0	0	0.032	0	0
.	19.01.15-18.37.33-1-341794	33	1	1	1	0	1	0	0	0	0	0	NA	NA	NA	6	8	493	164	164	0	0	0	0	0	0	0	0	0
.	19.01.15-18.37.36-1-341795	119	8	8	1	0	1	702	6	6	0	0	NA	NA	NA	39	47	513	173	174	454	89	159	31	9	4	0.06	0.052	0.023
.	19.01.15-18.37.36-1-341796	119	10	10	4	0	3	676	9	9	0	0	NA	NA	NA	43	31	505	167	172	443	80	153	33	9	2	0.065	0.054	0.012
.	19.01.15-18.37.40-1-341799	123	13	13	5	0	3	685	9	9	0	0	NA	NA	NA	37	36	507	170	172	449	85	151	57	7	2	0.112	0.041	0.012
.	19.01.15-18.37.42-1-341818	121	8	8	3	0	3	687	7	7	0	0	NA	NA	NA	40	40	510	172	171	449	87	151	10	20	3	0.02	0.116	0.018
.	19.01.15-18.37.46-1-341823	97	6	6	0	0	0	681	5	5	0	0	NA	NA	NA	33	29	503	171	168	443	84	154	13	5	0	0.026	0.029	0
.	19.01.15-18.37.46-1-341828	61	2	2	0	0	0	675	1	1	0	0	NA	NA	NA	24	23	500	170	166	439	85	151	1	4	0	0.002	0.024	0
.	19.01.15-18.37.55-1-341837	90	3	3	0	0	0	681	2	2	0	0	NA	NA	NA	28	27	500	164	176	441	80	160	7	3	0	0.014	0.018	0
.	19.01.15-18.37.59-1-341840	62	2	2	0	0	0	675	1	1	0	0	NA	NA	NA	25	22	498	170	167	439	87	149	2	0	3	0.004	0	0.018
.	19.01.15-18.38.00-1-341841	35	1	1	1	0	1	0	0	0	0	0	NA	NA	NA	9	10	495	164	164	0	0	0	2	0	0	0.004	0	0
.	19.01.15-18.38.01-1-341842	33	1	1	0	0	0	0	0	0	0	0	NA	NA	NA	12	15	497	166	165	0	0	0	0	0	0	0	0	0
.	19.01.15-18.38.03-1-341843	268	25	25	6	0	5	730	21	21	0	0	NA	NA	NA	90	87	534	179	187	472	91	167	77	22	22	0.144	0.123	0.118
.	19.01.15-18.38.03-1-341844	30	1	1	1	0	1	0	0	0	0	0	NA	NA	NA	10	11	492	167	165	0	0	0	2	0	0	0.004	0	0
.	19.01.15-18.38.04-1-341845	88	4	4	0	0	0	672	3	3	0	0	NA	NA	NA	26	18	500	164	167	442	80	150	8	4	0	0.016	0.024	0
.	19.01.15-18.38.05-1-341846	89	6	6	0	0	0	685	5	5	0	0	NA	NA	NA	33	36	513	167	169	450	83	152	14	6	1	0.027	0.036	0.006
.	19.01.15-18.38.06-1-341847	64	3	3	0	0	0	679	2	2	0	0	NA	NA	NA	23	28	506	168	167	448	86	145	5	4	0	0.01	0.024	0
.	19.01.15-18.38.08-1-341848	29	1	1	0	0	0	0	0	0	0	0	NA	NA	NA	10	9	494	163	165	0	0	0	0	0	2	0	0	0.012
.	19.01.15-18.38.10-1-341849	61	4	4	0	0	0	680	3	3	0	0	NA	NA	NA	19	23	502	167	167	447	83	150	1	11	2	0.002	0.066	0.012
.	19.01.15-18.38.16-1-341850	116	9	9	3	0	3	693	8	8	0	0	NA	NA	NA	36	43	515	173	168	457	86	150	23	22	6	0.045	0.127	0.036
.	19.01.15-18.38.20-1-341851	146	16	16	4	0	1	693	15	15	0	0	NA	NA	NA	52	41	506	176	172	446	91	156	58	24	1	0.115	0.136	0.006
.	19.01.15-18.38.21-1-341852	32	1	1	0	0	0	0	0	0	0	0	NA	NA	NA	9	10	493	165	165	0	0	0	1	0	0	0.002	0	0
.	19.01.15-18.38.21-1-341853	121	13	13	0	0	0	682	11	11	0	0	NA	NA	NA	34	36	508	171	170	446	85	151	29	7	1	0.057	0.041	0.006
.	19.01.15-18.38.23-1-341854	86	4	4	1	0	1	688	3	3	0	0	NA	NA	NA	27	35	505	171	172	448	88	152	16	0	0	0.032	0	0
.	19.01.15-18.38.25-1-341855	130	17	17	7	0	3	685	15	15	0	0	NA	NA	NA	50	41	512	175	167	453	87	145	41	27	2	0.08	0.154	0.012
.	19.01.15-18.38.35-1-341861	92	7	7	1	0	1	680	6	6	0	0	NA	NA	NA	36	33	502	171	173	444	85	151	10	11	9	0.02	0.064	0.052
.	19.01.15-18.38.40-1-341869	114	6	6	3	0	2	673	4	4	0	0	NA	NA	NA	35	31	508	172	164	444	86	143	20	0	0	0.039	0	0
.	19.01.15-18.38.42-1-341887	146	12	12	0	0	0	680	11	11	0	0	NA	NA	NA	46	30	502	169	172	439	85	156	26	6	6	0.052	0.036	0.035
.	19.01.15-18.38.47-1-341896	151	26	26	11	0	4	690	23	23	0	0	NA	NA	NA	47	40	515	169	169	454	85	151	77	16	19	0.15	0.095	0.112
.	19.01.15-18.38.56-1-341902	33	1	1	1	0	1	0	0	0	0	0	NA	NA	NA	10	6	492	163	164	0	0	0	0	1	0	0	0.006	0
.	19.01.15-18.38.58-1-341904	150	11	11	6	0	3	698	9	9	0	0	NA	NA	NA	42	50	523	172	168	461	87	150	26	19	3	0.05	0.11	0.018
.	19.01.15-18.38.58-1-341905	35	1	1	0	0	0	0	0	0	0	0	NA	NA	NA	12	6	493	164	162	0	0	0	0	2	0	0	0.012	0
.	19.01.15-18.38.59-1-341906	65	4	4	2	0	2	674	3	3	0	0	NA	NA	NA	25	23	499	168	169	439	84	151	21	0	0	0.042	0	0
.	19.01.15-18.39.00-1-341907	91	8	8	4	0	3	672	7	7	0	0	NA	NA	NA	41	29	506	171	165	442	84	146	18	6	7	0.036	0.035	0.042
.	19.01.15-18.39.00-1-341908	149	46	46	18	0	15	694	43	43	0	0	NA	NA	NA	50	46	521	170	168	458	86	150	111	33	28	0.213	0.194	0.167
.	19.01.15-18.39.01-1-341909	95	6	6	2	0	2	677	5	5	0	0	NA	NA	NA	44	32	510	168	167	451	80	146	18	4	11	0.035	0.024	0.066
.	19.01.15-18.39.03-1-341910	127	11	11	6	0	5	685	10	10	0	0	NA	NA	NA	46	37	509	166	175	446	82	157	36	6	0	0.071	0.036	0
.	19.01.15-18.39.09-1-341912	32	1	1	0	0	0	0	0	0	0	0	NA	NA	NA	10	6	494	163	162	0	0	0	3	0	0	0.006	0	0
.	19.01.15-18.39.11-1-341913	37	1	1	0	0	0	0	0	0	0	0	NA	NA	NA	14	14	495	165	167	0	0	0	6	0	0	0.012	0	0
.	19.01.15-18.39.15-1-341914	176	12	12	5	0	4	715	10	10	0	0	NA	NA	NA	62	66	528	178	173	467	91	157	26	19	1	0.049	0.107	0.006
.	19.01.15-18.39.18-1-341915	57	2	2	1	0	1	198	1	1	0	0	NA	NA	NA	25	16	495	170	164	140	25	33	4	0	0	0.008	0	0
.	19.01.15-18.39.20-1-341916	33	1	1	0	0	0	0	0	0	0	0	NA	NA	NA	13	9	495	164	163	0	0	0	0	1	0	0	0.006	0
.	19.01.15-18.39.21-1-341917	147	41	41	14	0	11	699	38	38	0	0	NA	NA	NA	44	50	513	176	174	456	88	155	133	36	4	0.259	0.205	0.023
.	19.01.15-18.39.23-1-341918	57	2	2	0	0	0	680	1	1	0	0	NA	NA	NA	22	29	507	165	170	445	82	153	6	0	0	0.012	0	0
.	19.01.15-18.39.23-1-341928	88	4	4	1	0	1	673	3	3	0	0	NA	NA	NA	25	22	501	168	166	443	83	147	0	0	4	0	0	0.024
.	19.01.15-18.39.26-1-341936	32	1	1	1	0	1	0	0	0	0	0	NA	NA	NA	7	11	495	164	165	0	0	0	0	0	0	0	0	0
.	19.01.15-18.39.27-1-341937	81	6	6	0	0	0	673	5	5	0	0	NA	NA	NA	32	24	504	165	168	445	80	148	14	1	6	0.028	0.006	0.036
.	19.01.15-18.39.29-1-341938	178	11	11	5	0	3	712	10	10	0	0	NA	NA	NA	61	62	520	179	176	459	95	158	31	25	5	0.06	0.14	0.028
.	19.01.15-18.39.38-1-341940	96	12	12	1	0	1	678	11	11	0	0	NA	NA	NA	34	35	511	172	165	447	85	146	33	5	3	0.065	0.029	0.018
.	19.01.15-18.39.38-1-341941	91	4	4	1	0	0	676	3	3	0	0	NA	NA	NA	26	26	503	170	166	446	85	145	7	0	8	0.014	0	0.048
.	19.01.15-18.39.38-1-341942	200	11	11	3	0	2	718	9	9	0	0	NA	NA	NA	65	72	530	179	176	468	94	156	23	26	0	0.043	0.145	0
.	19.01.15-18.39.48-1-341971	34	1	1	0	0	0	0	0	0	0	0	NA	NA	NA	6	12	495	166	164	0	0	0	0	0	3	0	0	0.018
.	19.01.15-18.39.51-1-341974	116	6	6	2	0	2	692	5	5	0	0	NA	NA	NA	48	48	515	174	172	456	87	149	20	6	0	0.039	0.034	0
.	19.01.15-18.39.56-1-341981	86	3	3	1	0	1	682	2	2	0	0	NA	NA	NA	27	35	507	171	170	447	84	151	5	2	0	0.01	0.012	0
.	19.01.15-18.39.56-1-341982	127	8	8	4	0	4	686	7	7	0	0	NA	NA	NA	44	41	518	167	169	458	82	146	19	19	0	0.037	0.114	0
.	19.01.15-18.39.58-1-341984	57	3	3	1	0	1	664	2	2	0	0	NA	NA	NA	26	17	496	169	165	435	82	147	6	0	0	0.012	0	0
.	19.01.15-18.40.09-1-341989	120	6	6	0	0	0	695	5	5	0	0	NA	NA	NA	35	46	511	179	169	451	92	152	19	2	0	0.037	0.011	0
.	19.01.15-18.40.10-1-341990	114	12	12	2	0	2	704	10	10	0	0	NA	NA	NA	29	54	526	171	170	466	85	153	26	19	6	0.049	0.111	0.035
.	19.01.15-18.40.12-1-341991	183	36	36	12	0	10	704	34	34	0	0	NA	NA	NA	45	64	525	176	176	460	90	154	98	27	22	0.187	0.153	0.125
.	19.01.15-18.40.12-1-341992	67	4	4	0	0	0	680	2	2	0	0	NA	NA	NA	24	30	501	172	170	444	87	149	10	3	0	0.02	0.017	0
.	19.01.15-18.40.12-1-341993	64	4	4	2	0	2	683	3	3	0	0	NA	NA	NA	16	31	502	169	173	444	83	156	17	0	3	0.034	0	0.017
.	19.01.15-18.40.13-1-341994	93	8	8	1	0	1	679	7	7	0	0	NA	NA	NA	33	27	502	172	166	444	88	147	13	9	1	0.026	0.052	0.006
.	19.01.15-18.40.18-1-341995	144	10	10	4	0	2	691	9	9	0	0	NA	NA	NA	48	41	514	169	171	454	83	154	53	10	0	0.103	0.059	0
.	19.01.15-18.40.25-1-341997	63	4	4	2	0	2	666	3	3	0	0	NA	NA	NA	29	23	503	168	165	435	80	151	8	3	0	0.016	0.018	0
.	19.01.15-18.40.28-1-341998	94	7	7	3	0	2	683	5	5	0	0	NA	NA	NA	31	38	511	169	171	453	81	149	28	0	1	0.055	0	0.006
.	19.01.15-18.40.29-1-341999	58	2	2	1	0	1	347	1	1	0	0	NA	NA	NA	14	12	495	166	164	234	44	69	0	1	3	0	0.006	0.018
.	19.01.15-18.40.30-1-342000	33	1	1	0	0	0	0	0	0	0	0	NA	NA	NA	7	14	498	164	165	0	0	0	2	0	0	0.004	0	0
.	19.01.15-18.40.32-1-342005	95	9	9	3	0	3	681	8	8	0	0	NA	NA	NA	28	34	511	167	169	446	84	151	35	1	3	0.068	0.006	0.018
.	19.01.15-18.40.32-1-342006	69	4	4	3	0	3	677	3	3	0	0	NA	NA	NA	37	37	513	172	165	448	84	145	16	0	0	0.031	0	0
.	19.01.15-18.40.46-1-342039	58	2	2	2	0	2	246	1	1	0	0	NA	NA	NA	14	17	501	165	164	149	36	61	2	1	0	0.004	0.006	0
.	19.01.15-18.40.47-1-342040	84	5	5	1	0	1	677	3	3	0	0	NA	NA	NA	30	28	503	168	170	446	82	149	14	8	0	0.028	0.048	0
.	19.01.15-18.40.48-1-342042	60	2	2	0	0	0	0	1	1	0	0	NA	NA	NA	16	20	501	169	163	0	0	0	3	0	5	0.006	0	0.031
.	19.01.15-18.40.48-1-342044	87	4	4	2	0	1	683	2	2	0	0	NA	NA	NA	30	34	505	169	173	445	84	154	3	3	7	0.006	0.018	0.04
.	19.01.15-18.40.50-1-342046	148	19	19	4	0	4	696	17	17	0	0	NA	NA	NA	34	46	519	169	171	456	86	154	31	24	3	0.06	0.142	0.018
.	19.01.15-18.40.54-1-342048	62	2	2	2	0	1	680	1	1	0	0	NA	NA	NA	28	28	504	170	167	445	82	153	0	7	0	0	0.041	0
.	19.01.15-18.40.57-1-342052	61	2	2	1	0	1	302	1	1	0	0	NA	NA	NA	11	17	497	166	167	194	37	71	2	0	1	0.004	0	0.006
.	19.01.15-18.40.57-1-342053	34	1	1	0	0	0	0	0	0	0	0	NA	NA	NA	4	11	491	164	169	0	0	0	0	0	0	0	0	0
.	19.01.15-18.40.59-1-342054	261	43	43	11	0	7	732	39	39	0	0	NA	NA	NA	87	82	534	177	184	473	93	166	114	50	16	0.213	0.282	0.087
.	19.01.15-18.41.04-1-342055	91	6	6	0	0	0	671	5	5	0	0	NA	NA	NA	34	24	502	171	164	439	86	146	14	3	0	0.028	0.018	0
.	19.01.15-18.41.06-1-342057	95	6	6	1	0	1	670	5	5	0	0	NA	NA	NA	21	17	497	169	164	441	83	146	19	4	0	0.038	0.024	0
.	19.01.15-18.41.07-1-342058	93	5	5	0	0	0	676	4	4	0	0	NA	NA	NA	27	23	502	169	165	444	84	148	7	3	0	0.014	0.018	0
.	19.01.15-18.41.12-1-342059	32	1	1	0	0	0	0	0	0	0	0	NA	NA	NA	9	8	493	165	163	0	0	0	0	0	0	0	0	0
.	19.01.15-18.41.13-1-342060	92	4	4	0	0	0	678	3	3	0	0	NA	NA	NA	36	26	502	167	170	444	84	150	12	0	0	0.024	0	0
.	19.01.15-18.41.13-1-342061	148	45	45	9	0	6	696	42	42	0	0	NA	NA	NA	45	55	514	175	179	451	88	157	100	44	3	0.195	0.251	0.017
.	19.01.15-18.41.14-1-342062	152	23	23	6	0	4	704	21	21	0	0	NA	NA	NA	40	49	513	173	176	455	90	159	55	49	5	0.107	0.283	0.028
.	19.01.15-18.41.26-1-342063	145	28	28	10	0	7	697	26	26	0	0	NA	NA	NA	44	55	526	169	173	461	84	152	91	51	0	0.173	0.302	0
.	19.01.15-18.41.27-1-342064	171	23	23	9	0	7	699	22	22	0	0	NA	NA	NA	54	48	514	174	173	456	89	154	51	56	4	0.099	0.322	0.023
.	19.01.15-18.41.29-1-342065	59	2	2	1	0	0	680	0	0	0	0	NA	NA	NA	23	26	505	165	169	446	80	154	2	1	0	0.004	0.006	0
.	19.01.15-18.41.29-1-342066	157	14	14	8	0	7	682	13	13	0	0	NA	NA	NA	54	36	503	173	173	443	84	155	28	35	3	0.056	0.202	0.017
.	19.01.15-18.41.30-1-342067	151	38	38	7	0	5	670	35	35	0	0	NA	NA	NA	42	28	506	170	165	436	85	149	94	27	5	0.186	0.159	0.03
.	19.01.15-18.41.43-1-342089	59	3	3	2	0	2	670	2	2	0	0	NA	NA	NA	24	19	504	164	164	441	81	148	2	7	3	0.004	0.043	0.018
.	19.01.15-18.41.57-1-342103	242	20	20	7	0	5	738	19	19	0	0	NA	NA	NA	65	89	535	186	181	475	101	162	41	23	3	0.077	0.124	0.017
.	19.01.15-18.41.59-1-342108	184	37	37	6	0	5	696	34	34	0	0	NA	NA	NA	63	44	513	172	172	453	87	156	119	23	7	0.232	0.134	0.041
.	19.01.15-18.42.01-1-342109	90	5	5	1	0	1	685	4	4	0	0	NA	NA	NA	21	31	504	170	170	447	83	155	16	2	0	0.032	0.012	0
.	19.01.15-18.42.05-1-342110	274	18	18	4	0	3	716	16	16	0	0	NA	NA	NA	92	78	535	186	170	473	99	144	64	11	0	0.12	0.059	0
.	19.01.15-18.42.07-1-342111	125	8	8	2	0	1	701	6	6	0	0	NA	NA	NA	28	46	517	176	166	465	87	149	25	9	0	0.048	0.051	0
.	19.01.15-18.42.13-1-342112	154	24	24	7	0	6	713	21	21	0	0	NA	NA	NA	51	61	523	174	177	468	87	158	70	21	14	0.134	0.121	0.079
.	19.01.15-18.42.15-1-342113	93	19	19	5	0	5	678	17	17	0	0	NA	NA	NA	37	34	513	166	168	448	81	149	57	5	7	0.111	0.03	0.042
.	19.01.15-18.42.18-1-342114	238	31	31	17	0	9	719	28	28	0	0	NA	NA	NA	70	68	532	175	174	474	91	154	118	25	14	0.222	0.143	0.08
.	19.01.15-18.42.29-1-342116	118	15	15	4	0	3	681	11	11	0	0	NA	NA	NA	50	35	507	170	171	447	83	151	41	23	2	0.081	0.135	0.012
.	19.01.15-18.42.32-1-342117	147	10	10	3	0	3	694	8	8	0	0	NA	NA	NA	57	52	525	168	172	459	82	153	32	14	4	0.061	0.083	0.023
.	19.01.15-18.42.32-1-342118	92	8	8	0	0	0	678	5	5	0	0	NA	NA	NA	31	33	513	168	165	447	81	150	28	0	2	0.055	0	0.012
.	19.01.15-18.42.39-1-342121	115	33	33	11	0	9	675	30	30	0	0	NA	NA	NA	42	31	506	172	166	445	83	147	98	34	8	0.194	0.198	0.048
.	19.01.15-18.43.27-1-342159	64	2	2	1	0	1	673	1	1	0	0	NA	NA	NA	27	19	501	165	166	446	81	146	2	0	2	0.004	0	0.012
.	19.01.15-18.43.35-1-342160	29	1	1	0	0	0	0	0	0	0	0	NA	NA	NA	4	7	493	163	164	0	0	0	5	0	0	0.01	0	0
.	19.01.15-18.43.38-1-342163	33	1	1	0	0	0	0	0	0	0	0	NA	NA	NA	17	8	492	166	163	0	0	0	0	0	1	0	0	0.006
.	19.01.15-18.43.42-1-342183	150	17	17	8	0	4	689	16	16	0	0	NA	NA	NA	34	36	505	172	172	450	85	154	41	35	0	0.081	0.203	0
.	19.01.15-18.43.45-1-342187	118	17	17	8	0	6	684	14	14	0	0	NA	NA	NA	34	36	513	171	165	454	84	146	53	16	2	0.103	0.094	0.012
.	19.01.15-18.43.45-1-342188	33	1	1	0	0	0	0	0	0	0	0	NA	NA	NA	5	13	492	169	165	0	0	0	0	0	0	0	0	0
.	19.01.15-18.43.48-1-342194	89	7	7	1	0	1	677	5	5	0	0	NA	NA	NA	35	28	506	168	167	445	85	147	14	2	6	0.028	0.012	0.036
.	19.01.15-18.43.57-1-342201	148	12	12	2	0	1	689	10	10	0	0	NA	NA	NA	56	42	511	176	168	446	91	152	32	16	6	0.063	0.091	0.036
.	19.01.15-18.43.58-1-342202	58	2	2	0	0	0	102	1	1	0	0	NA	NA	NA	12	19	498	167	167	67	11	24	0	2	0	0	0.012	0
.	19.01.15-18.43.58-1-342203	124	13	13	3	0	3	685	11	11	0	0	NA	NA	NA	44	43	513	175	168	447	87	151	19	8	6	0.037	0.046	0.036
.	19.01.15-18.44.03-1-342207	37	1	1	0	0	0	0	0	0	0	0	NA	NA	NA	13	12	496	165	164	0	0	0	0	0	0	0	0	0
.	19.01.15-18.44.04-1-342208	111	5	5	0	0	0	673	4	4	0	0	NA	NA	NA	42	33	505	169	172	438	85	150	15	0	0	0.03	0	0
.	19.01.15-18.44.09-1-342210	61	2	2	0	0	0	450	1	1	0	0	NA	NA	NA	22	18	495	167	169	291	52	107	4	0	0	0.008	0	0
.	19.01.15-18.44.24-1-342211	126	9	9	5	0	3	677	7	7	0	0	NA	NA	NA	33	26	508	169	162	448	86	143	18	9	2	0.035	0.053	0.012
.	19.01.15-18.44.25-1-342212	94	8	8	3	0	2	692	7	7	0	0	NA	NA	NA	27	37	513	170	167	453	89	150	27	7	8	0.053	0.041	0.048
.	19.01.15-18.44.26-1-342213	67	4	4	0	0	0	671	3	3	0	0	NA	NA	NA	27	21	498	168	168	437	83	151	7	0	0	0.014	0	0
.	19.01.15-18.44.29-1-342214	122	5	5	2	0	2	692	4	4	0	0	NA	NA	NA	35	38	512	172	167	455	88	149	12	9	0	0.023	0.052	0
.	19.01.15-18.44.29-1-342215	29	1	1	0	0	0	0	0	0	0	0	NA	NA	NA	4	11	494	166	164	0	0	0	1	0	0	0.002	0	0
.	19.01.15-18.44.33-1-342216	59	2	2	1	0	1	668	1	1	0	0	NA	NA	NA	24	22	504	164	167	442	81	145	4	0	4	0.008	0	0.024
.	19.01.15-18.44.36-1-342217	159	13	13	5	0	1	708	10	10	0	0	NA	NA	NA	48	61	523	174	177	460	91	157	35	10	2	0.067	0.057	0.011
.	19.01.15-18.44.37-1-342218	86	4	4	0	0	0	677	3	3	0	0	NA	NA	NA	22	25	505	167	166	448	81	148	7	4	0	0.014	0.024	0
.	19.01.15-18.44.40-1-342222	120	8	8	3	0	2	686	6	6	0	0	NA	NA	NA	36	30	506	169	168	450	85	151	17	14	0	0.034	0.083	0
.	19.01.15-18.44.48-1-342253	36	1	1	1	0	1	0	0	0	0	0	NA	NA	NA	12	13	496	166	164	0	0	0	1	0	0	0.002	0	0
.	19.01.15-18.44.48-1-342254	95	3	3	1	0	1	688	1	1	0	0	NA	NA	NA	19	29	502	171	169	449	88	151	8	0	3	0.016	0	0.018
.	19.01.15-18.44.49-1-342256	118	6	6	0	0	0	679	5	5	0	0	NA	NA	NA	30	28	506	167	168	445	84	150	8	2	2	0.016	0.012	0.012
.	19.01.15-18.44.49-1-342257	67	4	4	0	0	0	670	3	3	0	0	NA	NA	NA	30	22	500	165	170	441	80	149	2	0	6	0.004	0	0.035
.	19.01.15-18.44.51-1-342261	140	10	10	2	0	2	699	8	8	0	0	NA	NA	NA	47	47	523	168	169	461	87	151	52	2	7	0.099	0.012	0.041
.	19.01.15-18.44.52-1-342263	181	8	8	2	0	1	710	7	7	0	0	NA	NA	NA	59	60	519	178	176	460	90	160	21	11	0	0.04	0.062	0
.	19.01.15-18.44.55-1-342267	95	10	10	7	0	3	678	9	9	0	0	NA	NA	NA	30	28	508	170	163	447	84	147	14	7	11	0.028	0.041	0.067
.	19.01.15-18.45.00-1-342270	64	2	2	0	0	0	679	1	1	0	0	NA	NA	NA	30	36	508	173	168	446	85	148	0	3	2	0	0.017	0.012
.	19.01.15-18.45.07-1-342271	126	11	11	6	0	4	682	9	9	0	0	NA	NA	NA	46	36	510	169	170	447	85	150	43	5	4	0.084	0.03	0.024
.	19.01.15-18.45.14-1-342272	155	8	8	2	0	1	696	7	7	0	0	NA	NA	NA	45	46	515	171	173	455	84	157	12	13	4	0.023	0.076	0.023
.	19.01.15-18.45.15-1-342273	146	11	11	3	0	3	697	9	9	0	0	NA	NA	NA	59	50	520	174	169	458	88	151	39	14	1	0.075	0.08	0.006
.	19.01.15-18.45.18-1-342274	60	3	3	1	0	1	659	2	2	0	0	NA	NA	NA	32	17	498	165	167	437	75	147	4	0	0	0.008	0	0
.	19.01.15-18.45.22-1-342276	214	14	14	5	0	4	729	12	12	0	0	NA	NA	NA	63	72	535	176	174	475	96	158	39	10	0	0.073	0.057	0
.	19.01.15-18.45.22-1-342277	141	30	30	11	0	7	686	27	27	0	0	NA	NA	NA	53	43	515	172	169	453	86	147	61	36	17	0.118	0.209	0.101
.	19.01.15-18.45.27-1-342278	178	17	17	8	0	6	696	16	16	0	0	NA	NA	NA	53	50	521	172	170	460	90	146	53	14	0	0.102	0.081	0
.	19.01.15-18.45.27-1-342279	58	4	4	2	0	2	672	3	3	0	0	NA	NA	NA	20	25	503	169	166	441	84	147	12	0	0	0.024	0	0
.	19.01.15-18.45.34-1-342280	31	1	1	0	0	0	0	0	0	0	0	NA	NA	NA	8	8	493	163	165	0	0	0	0	0	0	0	0	0
.	19.01.15-18.45.41-1-342285	64	2	2	0	0	0	152	1	1	0	0	NA	NA	NA	21	16	499	166	164	99	16	37	0	0	2	0	0	0.012
.	19.01.15-18.45.47-1-342310	115	4	4	1	0	1	697	2	2	0	0	NA	NA	NA	40	49	514	170	178	452	85	160	8	0	1	0.016	0	0.006
.	19.01.15-18.45.47-1-342311	30	1	1	0	0	0	0	0	0	0	0	NA	NA	NA	13	17	498	165	167	0	0	0	2	0	0	0.004	0	0
.	19.01.15-18.45.49-1-342313	99	4	4	3	0	3	688	3	3	0	0	NA	NA	NA	36	39	510	173	169	451	87	150	12	5	2	0.024	0.029	0.012
.	19.01.15-18.45.54-1-342316	203	17	17	5	0	4	714	15	15	0	0	NA	NA	NA	59	66	524	179	176	461	95	158	49	14	7	0.094	0.078	0.04
.	19.01.15-18.45.55-1-342318	146	22	22	4	0	1	694	20	20	0	0	NA	NA	NA	48	44	519	168	170	458	86	150	66	51	0	0.127	0.304	0
.	19.01.15-18.45.55-1-342319	63	3	3	1	0	1	675	2	2	0	0	NA	NA	NA	18	23	504	166	166	449	81	145	12	0	0	0.024	0	0
.	19.01.15-18.46.02-1-342325	41	1	1	0	0	0	0	0	0	0	0	NA	NA	NA	6	17	500	166	164	0	0	0	0	0	1	0	0	0.006
.	19.01.15-18.46.03-1-342326	61	2	2	0	0	0	675	1	1	0	0	NA	NA	NA	26	18	497	167	167	442	84	149	1	2	0	0.002	0.012	0
.	19.01.15-18.46.05-1-342328	152	7	7	2	0	0	694	6	6	0	0	NA	NA	NA	45	40	520	167	166	460	83	151	18	8	0	0.035	0.048	0
.	19.01.15-18.46.07-1-342329	152	24	24	7	0	6	697	22	22	0	0	NA	NA	NA	48	41	513	168	173	457	84	156	62	17	12	0.121	0.101	0.069
.	19.01.15-18.46.07-1-342330	87	4	4	2	0	2	679	2	2	0	0	NA	NA	NA	17	26	501	169	169	441	84	154	7	0	0	0.014	0	0
.	19.01.15-18.46.14-1-342331	196	27	27	7	0	4	709	26	26	0	0	NA	NA	NA	60	62	524	176	175	458	93	158	63	65	6	0.12	0.369	0.034
.	19.01.15-18.46.15-1-342332	119	8	8	1	0	1	675	7	7	0	0	NA	NA	NA	41	34	500	172	175	437	84	154	10	10	10	0.02	0.058	0.057
.	19.01.15-18.46.19-1-342333	87	5	5	2	0	1	669	4	4	0	0	NA	NA	NA	31	24	505	167	165	439	82	148	6	12	1	0.012	0.072	0.006
.	19.01.15-18.46.22-1-342334	179	23	23	6	0	5	697	21	21	0	0	NA	NA	NA	59	52	520	172	173	459	88	150	61	27	11	0.117	0.157	0.064
.	19.01.15-18.46.25-1-342335	145	10	10	1	0	1	689	6	6	0	0	NA	NA	NA	45	41	513	168	173	452	85	152	12	15	2	0.023	0.089	0.012
.	19.01.15-18.46.31-1-342342	88	3	3	0	0	0	684	2	2	0	0	NA	NA	NA	37	34	512	171	164	456	82	146	0	6	3	0	0.035	0.018
.	19.01.15-18.46.35-1-342343	93	4	4	3	0	2	682	3	3	0	0	NA	NA	NA	26	33	508	172	166	446	86	150	14	6	0	0.028	0.035	0
.	19.01.15-18.46.49-1-342379	147	17	17	5	0	3	693	14	14	0	0	NA	NA	NA	57	48	518	174	169	460	83	150	53	18	3	0.102	0.103	0.018
.	19.01.15-18.46.55-1-342381	61	3	3	0	0	0	665	2	2	0	0	NA	NA	NA	26	23	502	169	165	436	83	146	3	0	1	0.006	0	0.006
.	19.01.15-18.47.03-1-342385	63	4	4	2	0	2	683	3	3	0	0	NA	NA	NA	24	26	506	167	166	450	84	149	3	2	1	0.006	0.012	0.006
.	19.01.15-18.47.04-1-342386	154	20	20	7	0	7	705	17	17	0	0	NA	NA	NA	58	57	518	173	179	459	86	160	44	34	10	0.085	0.197	0.056
.	19.01.15-18.47.05-1-342387	228	30	30	12	0	7	723	27	27	0	0	NA	NA	NA	63	68	532	175	174	477	91	155	78	45	6	0.147	0.257	0.034
.	19.01.15-18.47.16-1-342388	119	5	5	4	0	2	694	4	4	0	0	NA	NA	NA	31	40	518	169	166	462	83	149	8	9	4	0.015	0.053	0.024
.	19.01.15-18.47.25-1-342390	260	23	23	4	0	2	720	22	22	0	0	NA	NA	NA	88	72	530	180	175	467	96	157	67	43	4	0.126	0.239	0.023
.	19.01.15-18.47.25-1-342391	94	9	9	3	0	3	676	7	7	0	0	NA	NA	NA	30	26	502	168	169	440	84	152	14	4	1	0.028	0.024	0.006
.	19.01.15-18.47.25-1-342392	58	2	2	2	0	2	680	1	1	0	0	NA	NA	NA	18	29	505	169	168	445	82	153	4	2	0	0.008	0.012	0
.	19.01.15-18.47.32-1-342393	153	12	12	3	0	3	690	10	10	0	0	NA	NA	NA	54	38	510	172	169	451	86	153	12	29	3	0.024	0.169	0.018
.	19.01.15-18.47.32-1-342394	129	28	28	10	0	8	692	24	24	0	0	NA	NA	NA	41	47	519	174	167	456	90	146	114	36	7	0.22	0.207	0.042
.	19.01.15-18.47.37-1-342395	120	14	14	8	0	5	698	12	12	0	0	NA	NA	NA	33	43	511	170	175	453	89	156	46	3	6	0.09	0.018	0.034
.	19.01.15-18.47.40-1-342399	59	2	2	0	0	0	100	1	1	0	0	NA	NA	NA	15	18	502	163	166	63	14	23	4	5	0	0.008	0.031	0
.	19.01.15-18.47.43-1-342418	207	26	26	8	0	5	716	23	23	0	0	NA	NA	NA	55	65	523	176	179	467	88	161	60	36	15	0.115	0.205	0.084
.	19.01.15-18.47.47-1-342427	87	8	8	0	0	0	667	7	7	0	0	NA	NA	NA	28	24	502	168	167	436	83	148	18	8	0	0.036	0.048	0
.	19.01.15-18.47.48-1-342428	32	1	1	0	0	0	0	0	0	0	0	NA	NA	NA	4	10	494	165	164	0	0	0	2	0	0	0.004	0	0
.	19.01.15-18.47.50-1-342430	41	1	1	0	0	0	0	0	0	0	0	NA	NA	NA	12	16	494	169	166	0	0	0	0	0	0	0	0	0
.	19.01.15-18.47.54-1-342433	87	3	3	1	0	1	674	2	2	0	0	NA	NA	NA	22	21	500	166	168	443	83	148	7	0	0	0.014	0	0
.	19.01.15-18.48.03-1-342440	96	12	12	1	0	1	688	9	9	0	0	NA	NA	NA	30	36	503	172	174	449	85	154	29	18	1	0.058	0.105	0.006
.	19.01.15-18.48.08-1-342441	34	1	1	0	0	0	0	0	0	0	0	NA	NA	NA	10	5	490	165	163	0	0	0	1	0	0	0.002	0	0
.	19.01.15-18.48.08-1-342442	126	17	17	2	0	1	693	16	16	0	0	NA	NA	NA	42	40	508	174	171	452	88	153	45	8	3	0.089	0.046	0.018
.	19.01.15-18.48.11-1-342443	174	8	8	1	0	1	698	7	7	0	0	NA	NA	NA	43	49	524	168	170	462	84	152	13	3	0	0.025	0.018	0
.	19.01.15-18.48.12-1-342444	115	13	13	2	0	2	687	11	11	0	0	NA	NA	NA	31	34	512	170	165	454	86	147	31	8	4	0.061	0.047	0.024
.	19.01.15-18.48.12-1-342445	90	8	8	2	0	2	682	7	7	0	0	NA	NA	NA	36	35	501	172	175	437	85	160	15	6	2	0.03	0.035	0.011
.	19.01.15-18.48.18-1-342446	33	1	1	0	0	0	0	0	0	0	0	NA	NA	NA	14	8	494	164	163	0	0	0	0	0	0	0	0	0
.	19.01.15-18.48.20-1-342447	91	4	4	2	0	2	679	2	2	0	0	NA	NA	NA	29	31	505	170	169	446	84	149	13	7	0	0.026	0.041	0
.	19.01.15-18.48.29-1-342452	118	7	7	2	0	1	688	6	6	0	0	NA	NA	NA	45	39	518	166	168	454	84	150	17	0	6	0.033	0	0.036
.	19.01.15-18.48.47-1-342486	32	1	1	0	0	0	0	0	0	0	0	NA	NA	NA	12	6	491	164	164	0	0	0	0	0	2	0	0	0.012
.	19.01.15-18.48.47-1-342487	264	21	21	3	0	3	733	20	20	0	0	NA	NA	NA	75	88	539	180	182	477	94	162	68	20	4	0.126	0.111	0.022
.	19.01.15-18.48.49-1-342490	120	6	6	2	0	1	688	5	5	0	0	NA	NA	NA	43	38	510	169	172	448	85	155	33	8	0	0.065	0.047	0
.	19.01.15-18.48.50-1-342491	29	1	1	0	0	0	0	0	0	0	0	NA	NA	NA	12	11	495	166	163	0	0	0	1	0	0	0.002	0	0
.	19.01.15-18.48.51-1-342492	95	9	9	2	0	1	676	7	7	0	0	NA	NA	NA	31	24	505	165	167	444	83	149	33	2	5	0.065	0.012	0.03
.	19.01.15-18.48.51-1-342493	93	7	7	1	0	1	688	6	6	0	0	NA	NA	NA	26	37	514	167	169	455	82	151	15	5	0	0.029	0.03	0
.	19.01.15-18.48.51-1-342494	30	1	1	0	0	0	0	0	0	0	0	NA	NA	NA	10	9	494	166	162	0	0	0	0	3	0	0	0.018	0
.	19.01.15-18.48.52-1-342495	65	3	3	0	0	0	667	2	2	0	0	NA	NA	NA	22	15	497	166	165	440	81	146	12	0	0	0.024	0	0
.	19.01.15-18.48.53-1-342497	34	1	1	1	0	1	0	0	0	0	0	NA	NA	NA	8	10	495	163	165	0	0	0	1	0	0	0.002	0	0
.	19.01.15-18.48.55-1-342499	57	3	3	0	0	0	671	1	1	0	0	NA	NA	NA	27	26	507	168	164	440	85	146	3	8	0	0.006	0.048	0
.	19.01.15-18.48.56-1-342500	121	4	4	2	0	2	692	3	3	0	0	NA	NA	NA	21	38	509	172	170	452	87	153	0	15	1	0	0.087	0.006
.	19.01.15-18.49.05-1-342503	59	2	2	0	0	0	50	1	1	0	0	NA	NA	NA	11	21	499	167	168	30	5	15	2	0	3	0.004	0	0.018
.	19.01.15-18.49.08-1-342505	61	4	4	0	0	0	669	3	3	0	0	NA	NA	NA	24	21	502	168	164	439	82	148	6	0	0	0.012	0	0
.	19.01.15-18.49.10-1-342506	58	2	2	0	0	0	250	1	1	0	0	NA	NA	NA	18	18	497	169	165	162	34	54	0	1	1	0	0.006	0.006
.	19.01.15-18.49.10-1-342507	87	7	7	1	0	1	681	5	5	0	0	NA	NA	NA	35	32	508	169	168	448	84	149	10	27	0	0.02	0.16	0
.	19.01.15-18.49.11-1-342508	99	6	6	0	0	0	688	3	3	0	0	NA	NA	NA	27	31	510	167	167	452	85	151	17	3	0	0.033	0.018	0
.	19.01.15-18.49.12-1-342509	115	7	7	6	0	3	676	6	6	0	0	NA	NA	NA	48	31	505	167	172	444	80	152	11	14	15	0.022	0.084	0.087
.	19.01.15-18.49.12-1-342510	154	20	20	4	0	3	704	19	19	0	0	NA	NA	NA	55	47	518	169	173	463	85	156	49	42	7	0.095	0.249	0.04
.	19.01.15-18.49.13-1-342511	113	4	4	1	0	1	692	3	3	0	0	NA	NA	NA	56	47	516	172	172	458	85	149	5	10	0	0.01	0.058	0
.	19.01.15-18.49.19-1-342512	88	6	6	3	0	1	677	5	5	0	0	NA	NA	NA	27	27	506	168	166	446	81	150	12	11	0	0.024	0.065	0
.	19.01.15-18.49.35-1-342513	92	11	11	5	0	3	677	9	9	0	0	NA	NA	NA	28	27	503	169	168	441	86	150	25	0	4	0.05	0	0.024
.	19.01.15-18.49.57-1-342549	167	6	6	2	0	2	711	4	4	0	0	NA	NA	NA	48	63	528	176	172	469	88	154	8	10	0	0.015	0.057	0
.	19.01.15-18.50.08-1-342557	121	12	12	2	0	1	685	10	10	0	0	NA	NA	NA	37	39	514	170	168	451	85	149	30	3	9	0.058	0.018	0.054
.	19.01.15-18.50.08-1-342558	37	1	1	0	0	0	0	0	0	0	0	NA	NA	NA	9	7	493	165	162	0	0	0	0	0	0	0	0	0
.	19.01.15-18.50.08-1-342559	37	1	1	0	0	0	0	0	0	0	0	NA	NA	NA	11	12	496	165	164	0	0	0	2	0	0	0.004	0	0
.	19.01.15-18.50.12-1-342560	89	5	5	2	0	2	686	4	4	0	0	NA	NA	NA	19	37	514	166	170	451	83	152	7	0	4	0.014	0	0.024
.	19.01.15-18.50.17-1-342561	121	6	6	3	0	3	694	5	5	0	0	NA	NA	NA	38	51	513	173	178	447	87	160	17	7	0	0.033	0.04	0
.	19.01.15-18.50.22-1-342563	122	21	21	8	0	6	685	19	19	0	0	NA	NA	NA	25	34	504	173	170	444	89	152	63	40	0	0.125	0.231	0
.	19.01.15-18.50.23-1-342564	91	9	9	1	0	1	684	8	8	0	0	NA	NA	NA	34	33	505	170	171	445	86	153	26	6	0	0.051	0.035	0
.	19.01.15-18.50.27-1-342565	58	2	2	1	0	0	670	1	1	0	0	NA	NA	NA	31	27	500	170	170	435	83	152	2	1	0	0.004	0.006	0
.	19.01.15-18.50.32-1-342570	31	1	1	0	0	0	0	0	0	0	0	NA	NA	NA	9	6	491	164	164	0	0	0	0	0	0	0	0	0
.	19.01.15-18.50.34-1-342571	178	23	23	7	0	5	703	21	21	0	0	NA	NA	NA	57	51	520	174	170	462	87	154	75	31	6	0.144	0.178	0.035
.	19.01.15-18.50.36-1-342572	94	3	3	1	0	1	686	2	2	0	0	NA	NA	NA	37	38	516	168	167	458	78	150	12	0	0	0.023	0	0
.	19.01.15-18.50.41-1-342577	113	13	13	5	0	3	685	12	12	0	0	NA	NA	NA	53	46	518	170	171	455	81	149	46	5	0	0.089	0.029	0
.	19.01.15-18.50.42-1-342595	93	4	4	1	0	1	689	2	2	0	0	NA	NA	NA	36	34	513	167	167	457	84	148	8	2	2	0.016	0.012	0.012
.	19.01.15-18.50.43-1-342596	59	2	2	0	0	0	150	1	1	0	0	NA	NA	NA	17	14	499	166	162	98	21	31	4	0	0	0.008	0	0
.	19.01.15-18.50.44-1-342598	172	30	30	12	0	7	704	28	28	0	0	NA	NA	NA	61	52	516	176	173	457	90	157	48	56	1	0.093	0.318	0.006
.	19.01.15-18.50.48-1-342610	66	3	3	2	0	2	601	2	2	0	0	NA	NA	NA	14	27	508	166	166	396	72	133	7	0	0	0.014	0	0
.	19.01.15-18.50.51-1-342612	89	5	5	3	0	2	690	4	4	0	0	NA	NA	NA	32	37	507	171	172	452	84	154	27	0	0	0.053	0	0
.	19.01.15-18.50.52-1-342613	178	12	12	5	0	4	691	11	11	0	0	NA	NA	NA	59	42	513	173	169	451	87	153	34	15	0	0.066	0.087	0
.	19.01.15-18.51.04-1-342618	221	19	19	9	0	5	723	17	17	0	0	NA	NA	NA	52	68	533	174	174	475	90	158	57	42	6	0.107	0.241	0.034
.	19.01.15-18.51.04-1-342619	173	24	24	5	0	4	707	23	23	0	0	NA	NA	NA	50	58	522	175	174	464	89	154	64	15	4	0.123	0.086	0.023
.	19.01.15-18.51.07-1-342621	94	7	7	2	0	1	680	6	6	0	0	NA	NA	NA	35	28	507	168	166	449	82	149	9	6	10	0.018	0.036	0.06
.	19.01.15-18.51.13-1-342622	150	21	21	7	0	6	707	17	17	0	0	NA	NA	NA	49	63	528	174	174	462	89	156	47	12	1	0.089	0.069	0.006
.	19.01.15-18.51.15-1-342623	130	17	17	7	0	5	689	15	15	0	0	NA	NA	NA	39	38	516	170	165	459	83	147	38	9	7	0.074	0.053	0.042
.	19.01.15-18.51.20-1-342624	180	18	18	2	0	0	698	17	17	0	0	NA	NA	NA	36	42	516	168	171	462	84	152	35	35	0	0.068	0.208	0
.	19.01.15-18.51.21-1-342625	68	3	3	0	0	0	684	2	2	0	0	NA	NA	NA	19	33	506	170	170	446	86	152	5	0	3	0.01	0	0.018
.	19.01.15-18.51.31-1-342626	93	3	3	2	0	2	687	2	2	0	0	NA	NA	NA	33	34	508	168	171	449	83	155	0	7	3	0	0.042	0.018
.	19.01.15-18.51.33-1-342627	128	10	10	2	0	2	688	9	9	0	0	NA	NA	NA	31	42	516	171	168	452	87	149	15	10	3	0.029	0.058	0.018
.	19.01.15-18.51.36-1-342628	85	3	3	0	0	0	682	2	2	0	0	NA	NA	NA	31	37	512	171	167	454	82	146	3	6	0	0.006	0.035	0
.	19.01.15-18.51.48-1-342659	201	29	29	11	0	6	700	28	28	0	0	NA	NA	NA	60	59	529	171	172	462	84	154	93	43	17	0.176	0.251	0.099
.	19.01.15-18.51.50-1-342661	90	3	3	0	0	0	686	2	2	0	0	NA	NA	NA	37	34	507	167	173	449	85	152	2	2	2	0.004	0.012	0.012
.	19.01.15-18.51.51-1-342662	115	12	12	2	0	2	690	11	11	0	0	NA	NA	NA	41	40	515	171	167	458	85	147	41	9	24	0.08	0.053	0.144
.	19.01.15-18.51.53-1-342663	204	15	15	3	0	2	717	14	14	0	0	NA	NA	NA	64	70	533	174	176	472	85	160	29	17	0	0.054	0.098	0
.	19.01.15-18.51.54-1-342664	63	3	3	0	0	0	669	2	2	0	0	NA	NA	NA	32	26	504	169	166	441	84	144	2	6	3	0.004	0.036	0.018
.	19.01.15-18.51.56-1-342668	60	2	2	0	0	0	671	0	0	0	0	NA	NA	NA	30	22	503	166	166	443	81	147	6	0	0	0.012	0	0
.	19.01.15-18.52.01-1-342670	63	2	2	0	0	0	394	1	1	0	0	NA	NA	NA	22	8	492	164	165	250	55	89	1	0	0	0.002	0	0
.	19.01.15-18.52.07-1-342674	120	14	14	3	0	2	690	12	12	0	0	NA	NA	NA	30	38	513	170	168	455	85	150	35	12	0	0.068	0.071	0
.	19.01.15-18.52.07-1-342675	36	1	1	0	0	0	0	0	0	0	0	NA	NA	NA	10	15	495	167	166	0	0	0	0	0	0	0	0	0
.	19.01.15-18.52.09-1-342676	153	20	20	5	0	3	703	18	18	0	0	NA	NA	NA	46	55	520	175	173	461	88	154	47	29	3	0.09	0.166	0.017
.	19.01.15-18.52.10-1-342677	124	15	15	5	0	4	683	14	14	0	0	NA	NA	NA	33	31	507	169	168	448	85	150	48	6	3	0.095	0.036	0.018
.	19.01.15-18.52.10-1-342678	184	14	14	2	0	1	716	13	13	0	0	NA	NA	NA	59	72	535	174	176	468	90	158	54	31	3	0.101	0.178	0.017
.	19.01.15-18.52.13-1-342679	195	10	10	4	0	3	721	7	7	0	0	NA	NA	NA	64	68	526	183	172	468	97	156	31	22	8	0.059	0.12	0.047
.	19.01.15-18.52.21-1-342681	143	6	6	0	0	0	712	5	5	0	0	NA	NA	NA	43	60	524	174	175	468	88	156	28	2	3	0.053	0.011	0.017
.	19.01.15-18.52.24-1-342682	31	1	1	0	0	0	0	0	0	0	0	NA	NA	NA	9	14	497	165	165	0	0	0	0	3	0	0	0.018	0
.	19.01.15-18.52.27-1-342683	34	1	1	0	0	0	0	0	0	0	0	NA	NA	NA	11	12	494	167	164	0	0	0	0	0	0	0	0	0
.	19.01.15-18.52.29-1-342684	35	1	1	0	0	0	0	0	0	0	0	NA	NA	NA	6	9	491	168	163	0	0	0	0	0	0	0	0	0
.	19.01.15-18.52.32-1-342685	29	1	1	0	0	0	0	0	0	0	0	NA	NA	NA	14	8	493	165	163	0	0	0	0	0	2	0	0	0.012
.	19.01.15-18.52.33-1-342686	30	1	1	0	0	0	0	0	0	0	0	NA	NA	NA	10	15	495	167	166	0	0	0	0	0	0	0	0	0
.	19.01.15-18.52.33-1-342687	161	12	12	4	0	2	686	9	9	0	0	NA	NA	NA	59	38	512	171	168	452	84	150	14	21	1	0.027	0.123	0.006
.	19.01.15-18.52.36-1-342688	88	6	6	1	0	1	674	5	5	0	0	NA	NA	NA	26	25	504	168	166	441	84	149	11	0	8	0.022	0	0.048
.	19.01.15-18.52.38-1-342690	64	4	4	0	0	0	677	3	3	0	0	NA	NA	NA	26	32	511	168	166	452	79	146	10	0	5	0.02	0	0.03
.	19.01.15-18.52.40-1-342692	30	1	1	0	0	0	0	0	0	0	0	NA	NA	NA	13	5	490	165	163	0	0	0	0	0	0	0	0	0
.	19.01.15-18.52.42-1-342711	30	1	1	0	0	0	0	0	0	0	0	NA	NA	NA	12	11	496	166	162	0	0	0	2	0	0	0.004	0	0
.	19.01.15-18.52.43-1-342713	31	1	1	0	0	0	0	0	0	0	0	NA	NA	NA	5	10	493	166	164	0	0	0	0	1	0	0	0.006	0
.	19.01.15-18.52.44-1-342714	179	22	22	8	0	7	704	20	20	0	0	NA	NA	NA	48	47	514	174	172	461	87	156	50	51	18	0.097	0.293	0.105
.	19.01.15-18.52.44-1-342716	87	3	3	1	0	1	673	1	1	0	0	NA	NA	NA	26	20	504	165	164	445	83	145	2	10	0	0.004	0.061	0
.	19.01.15-18.52.44-1-342718	88	4	4	1	0	0	686	3	3	0	0	NA	NA	NA	25	37	508	173	169	448	86	152	3	1	6	0.006	0.006	0.036
.	19.01.15-18.52.45-1-342719	149	23	23	4	0	2	699	20	20	0	0	NA	NA	NA	53	52	511	176	178	450	89	160	64	40	15	0.125	0.227	0.084
.	19.01.15-18.52.53-1-342732	89	4	4	1	0	1	681	2	2	0	0	NA	NA	NA	26	28	503	171	167	447	83	151	10	6	0	0.02	0.035	0
.	19.01.15-18.52.56-1-342735	151	15	15	4	0	3	697	12	12	0	0	NA	NA	NA	44	51	519	173	172	459	86	152	26	26	0	0.05	0.15	0
.	19.01.15-18.52.57-1-342738	59	2	2	0	0	0	304	1	1	0	0	NA	NA	NA	24	19	501	168	163	201	36	67	3	0	1	0.006	0	0.006
.	19.01.15-18.52.59-1-342739	34	1	1	1	0	1	0	0	0	0	0	NA	NA	NA	17	9	493	166	163	0	0	0	1	0	0	0.002	0	0
.	19.01.15-18.53.03-1-342740	150	17	17	2	0	1	695	15	15	0	0	NA	NA	NA	49	41	507	174	173	450	88	157	38	18	9	0.075	0.103	0.052
.	19.01.15-18.53.07-1-342741	202	14	14	3	0	3	707	12	12	0	0	NA	NA	NA	45	57	524	168	178	466	81	160	25	17	8	0.048	0.101	0.045
.	19.01.15-18.53.12-1-342742	91	3	3	1	0	1	689	2	2	0	0	NA	NA	NA	23	29	508	167	167	455	84	150	26	0	0	0.051	0	0
.	19.01.15-18.53.15-1-342743	179	28	28	9	0	5	690	26	26	0	0	NA	NA	NA	72	44	514	169	174	452	82	156	81	27	24	0.158	0.16	0.138
.	19.01.15-18.53.26-1-342744	90	8	8	1	0	1	674	6	6	0	0	NA	NA	NA	37	22	501	168	166	440	83	151	19	4	2	0.038	0.024	0.012
.	19.01.15-18.53.31-1-342745	63	2	2	0	0	0	498	1	1	0	0	NA	NA	NA	12	23	499	169	168	329	59	110	3	0	0	0.006	0	0
.	19.01.15-18.53.35-1-342746	63	6	6	2	0	1	665	5	5	0	0	NA	NA	NA	29	17	499	168	163	440	80	145	14	0	1	0.028	0	0.006
.	19.01.15-18.53.37-1-342748	152	14	14	4	0	3	696	13	13	0	0	NA	NA	NA	41	50	520	174	169	458	90	148	35	20	0	0.067	0.115	0
.	19.01.15-18.53.42-1-342753	62	4	4	0	0	0	676	3	3	0	0	NA	NA	NA	29	28	505	167	169	443	82	151	12	0	2	0.024	0	0.012
.	19.01.15-18.53.44-1-342772	63	2	2	0	0	0	306	1	1	0	0	NA	NA	NA	18	18	498	166	167	205	30	71	3	0	0	0.006	0	0
.	19.01.15-18.53.44-1-342773	116	7	7	1	0	1	694	5	5	0	0	NA	NA	NA	51	45	516	170	172	456	87	151	13	4	1	0.025	0.024	0.006
.	19.01.15-18.53.47-1-342780	64	5	5	1	0	1	682	3	3	0	0	NA	NA	NA	20	30	506	171	166	446	89	147	15	0	7	0.03	0	0.042
.	19.01.15-18.53.49-1-342783	35	1	1	1	0	1	0	0	0	0	0	NA	NA	NA	9	10	493	165	165	0	0	0	1	0	0	0.002	0	0
.	19.01.15-18.53.51-1-342784	115	6	6	1	0	1	688	5	5	0	0	NA	NA	NA	27	37	509	173	168	449	87	152	10	5	2	0.02	0.029	0.012
.	19.01.15-18.53.52-1-342785	63	3	3	2	0	2	669	2	2	0	0	NA	NA	NA	28	29	507	166	169	441	79	149	5	3	0	0.01	0.018	0
.	19.01.15-18.53.54-1-342787	298	41	41	12	0	9	727	38	38	0	0	NA	NA	NA	97	73	541	170	175	479	88	160	140	53	3	0.259	0.312	0.017
.	19.01.15-18.53.59-1-342791	146	31	31	9	0	5	706	29	29	0	0	NA	NA	NA	37	57	517	173	180	458	87	161	88	36	13	0.17	0.208	0.072
.	19.01.15-18.54.10-1-342796	64	2	2	0	0	0	450	1	1	0	0	NA	NA	NA	30	11	493	165	166	295	55	100	0	0	1	0	0	0.006
.	19.01.15-18.54.11-1-342797	38	1	1	0	0	0	0	0	0	0	0	NA	NA	NA	14	8	491	165	165	0	0	0	0	0	2	0	0	0.012
.	19.01.15-18.54.11-1-342798	68	8	8	0	0	0	671	7	7	0	0	NA	NA	NA	33	22	504	165	166	444	80	147	8	8	3	0.016	0.048	0.018
.	19.01.15-18.54.12-1-342799	149	15	15	3	0	2	684	10	10	0	0	NA	NA	NA	41	35	507	171	170	448	86	150	29	19	2	0.057	0.111	0.012
.	19.01.15-18.54.14-1-342800	145	10	10	4	0	2	707	9	9	0	0	NA	NA	NA	50	64	527	179	171	461	93	153	43	12	0	0.082	0.067	0
.	19.01.15-18.54.14-1-342801	61	3	3	0	0	0	403	2	2	0	0	NA	NA	NA	16	17	498	164	168	265	48	90	3	0	6	0.006	0	0.036
.	19.01.15-18.54.14-1-342802	34	1	1	0	0	0	0	0	0	0	0	NA	NA	NA	9	13	495	166	165	0	0	0	0	0	2	0	0	0.012
.	19.01.15-18.54.17-1-342803	89	7	7	2	0	1	676	5	5	0	0	NA	NA	NA	32	22	504	165	166	441	86	149	24	5	0	0.048	0.03	0
.	19.01.15-18.54.30-1-342804	94	10	10	4	0	3	679	7	7	0	0	NA	NA	NA	40	36	503	175	171	437	91	151	24	5	1	0.048	0.029	0.006
.	19.01.15-18.54.30-1-342805	63	2	2	1	0	1	679	0	0	0	0	NA	NA	NA	21	33	512	168	166	451	81	147	12	0	0	0.023	0	0
.	19.01.15-18.54.38-1-342806	33	1	1	0	0	0	0	0	0	0	0	NA	NA	NA	7	12	494	168	163	0	0	0	0	0	0	0	0	0
.	19.01.15-18.54.40-1-342810	92	3	3	2	0	1	678	2	2	0	0	NA	NA	NA	27	34	507	170	170	444	83	151	3	0	3	0.006	0	0.018
.	19.01.15-18.54.41-1-342811	59	5	5	2	0	2	673	4	4	0	0	NA	NA	NA	18	19	501	166	165	443	81	149	11	6	0	0.022	0.036	0
.	19.01.15-18.54.41-1-342813	60	2	2	0	0	0	300	1	1	0	0	NA	NA	NA	22	8	494	163	164	183	38	79	5	2	0	0.01	0.012	0
.	19.01.15-18.54.44-1-342832	138	15	15	3	0	3	686	14	14	0	0	NA	NA	NA	37	31	510	169	165	453	85	148	56	22	4	0.11	0.13	0.024
.	19.01.15-18.54.45-1-342834	237	20	20	7	0	4	724	19	19	0	0	NA	NA	NA	81	74	539	173	175	479	89	156	75	27	6	0.139	0.156	0.034
.	19.01.15-18.54.52-1-342847	240	22	22	4	0	2	717	17	17	0	0	NA	NA	NA	62	73	528	181	177	467	93	157	79	29	10	0.15	0.16	0.056
.	19.01.15-18.54.53-1-342848	92	4	4	0	0	0	669	3	3	0	0	NA	NA	NA	40	29	504	170	168	439	83	147	6	4	0	0.012	0.024	0
.	19.01.15-18.54.55-1-342851	151	15	15	2	0	2	687	14	14	0	0	NA	NA	NA	45	31	501	167	176	446	83	158	19	27	19	0.038	0.162	0.108
.	19.01.15-18.54.58-1-342854	228	62	62	18	0	13	722	56	56	0	0	NA	NA	NA	77	79	531	183	178	467	93	162	111	77	26	0.209	0.421	0.146
.	19.01.15-18.55.01-1-342855	144	30	30	15	0	10	691	28	28	0	0	NA	NA	NA	43	46	518	172	169	458	86	147	80	32	5	0.154	0.186	0.03
.	19.01.15-18.55.08-1-342856	63	3	3	1	0	1	681	2	2	0	0	NA	NA	NA	26	32	511	171	163	450	85	146	17	0	0	0.033	0	0
.	19.01.15-18.55.14-1-342857	68	7	7	2	0	2	676	5	5	0	0	NA	NA	NA	17	25	503	167	168	443	83	150	15	5	2	0.03	0.03	0.012
.	19.01.15-18.55.26-1-342859	119	9	9	1	0	1	689	7	7	0	0	NA	NA	NA	43	46	509	175	175	443	90	156	27	0	0	0.053	0	0
.	19.01.15-18.55.28-1-342860	166	8	8	3	0	2	705	7	7	0	0	NA	NA	NA	49	57	514	173	183	455	86	164	17	14	0	0.033	0.081	0
.	19.01.15-18.55.31-1-342861	120	5	5	0	0	0	697	3	3	0	0	NA	NA	NA	37	47	522	169	169	462	82	153	19	5	0	0.036	0.03	0
.	19.01.15-18.55.35-1-342862	116	12	12	3	0	2	689	10	10	0	0	NA	NA	NA	48	42	510	175	170	449	89	151	44	12	0	0.086	0.069	0
.	19.01.15-18.55.38-1-342863	233	13	13	6	0	5	715	12	12	0	0	NA	NA	NA	81	64	527	174	176	468	89	158	22	34	7	0.042	0.195	0.04
.	19.01.15-18.55.40-1-342867	145	15	15	5	0	4	696	14	14	0	0	NA	NA	NA	46	45	516	171	171	457	86	153	42	14	14	0.081	0.082	0.082
.	19.01.15-18.55.51-1-342895	122	6	6	1	0	0	681	5	5	0	0	NA	NA	NA	27	32	509	172	164	452	82	147	13	5	5	0.026	0.029	0.03
.	19.01.15-18.55.52-1-342896	149	25	25	8	0	5	702	23	23	0	0	NA	NA	NA	42	52	519	174	172	459	89	154	59	32	2	0.114	0.184	0.012
.	19.01.15-18.55.53-1-342897	63	3	3	1	0	1	685	2	2	0	0	NA	NA	NA	28	29	507	167	168	449	82	154	10	7	0	0.02	0.042	0
.	19.01.15-18.55.55-1-342900	179	18	18	5	0	4	707	16	16	0	0	NA	NA	NA	49	60	520	175	178	456	90	161	52	25	7	0.1	0.143	0.039
.	19.01.15-18.56.21-1-342907	31	1	1	0	0	0	0	0	0	0	0	NA	NA	NA	14	13	496	166	164	0	0	0	0	0	0	0	0	0
.	19.01.15-18.56.40-1-342918	112	20	20	7	0	5	687	19	19	0	0	NA	NA	NA	42	44	519	172	166	455	84	148	78	24	3	0.15	0.14	0.018
.	19.01.15-18.57.22-1-342955	87	5	5	0	0	0	686	4	4	0	0	NA	NA	NA	26	36	508	171	170	450	86	150	0	7	4	0	0.041	0.024
.	19.01.15-18.57.30-1-342956	170	25	25	8	0	6	697	23	23	0	0	NA	NA	NA	60	48	516	174	171	459	86	152	39	47	5	0.076	0.27	0.029
.	19.01.15-18.57.32-1-342957	60	3	3	0	0	0	674	2	2	0	0	NA	NA	NA	23	24	508	164	165	446	79	149	7	2	0	0.014	0.012	0
.	19.01.15-18.57.32-1-342958	147	25	25	6	0	4	684	23	23	0	0	NA	NA	NA	37	37	508	174	168	449	83	152	59	47	10	0.116	0.27	0.06
.	19.01.15-18.57.38-1-342961	36	1	1	0	0	0	0	0	0	0	0	NA	NA	NA	12	7	493	164	163	0	0	0	0	0	1	0	0	0.006
.	19.01.15-18.57.41-1-342964	121	7	7	0	0	0	674	5	5	0	0	NA	NA	NA	48	33	503	172	171	440	85	149	7	13	2	0.014	0.076	0.012
.	19.01.15-18.57.42-1-342981	37	1	1	0	0	0	0	0	0	0	0	NA	NA	NA	9	11	495	164	165	0	0	0	0	0	4	0	0	0.024
.	19.01.15-18.57.43-1-342983	86	9	9	5	0	3	686	8	8	0	0	NA	NA	NA	32	42	512	170	173	452	81	153	33	13	6	0.064	0.076	0.035
.	19.01.15-18.57.45-1-342986	182	18	18	5	0	4	707	15	15	0	0	NA	NA	NA	64	56	524	172	173	465	90	152	45	20	9	0.086	0.116	0.052
.	19.01.15-18.57.46-1-342988	89	4	4	2	0	1	666	3	3	0	0	NA	NA	NA	28	16	500	163	166	438	79	149	14	2	0	0.028	0.012	0
.	19.01.15-18.58.09-1-343003	90	6	6	2	0	2	683	5	5	0	0	NA	NA	NA	24	35	512	168	168	452	83	148	16	0	14	0.031	0	0.083
.	19.01.15-18.58.09-1-343004	178	14	14	6	0	5	728	12	12	0	0	NA	NA	NA	44	70	528	183	172	475	97	156	19	38	11	0.036	0.208	0.064
.	19.01.15-18.58.13-1-343005	95	4	4	1	0	1	680	3	3	0	0	NA	NA	NA	29	29	500	171	171	440	86	154	25	7	0	0.05	0.041	0
.	19.01.15-18.58.14-1-343006	117	7	7	2	0	1	695	5	5	0	0	NA	NA	NA	29	46	513	171	175	452	88	155	24	2	0	0.047	0.012	0
.	19.01.15-18.58.16-1-343007	62	2	2	0	0	0	668	1	1	0	0	NA	NA	NA	35	27	504	171	165	439	82	147	1	1	0	0.002	0.006	0
.	19.01.15-18.58.21-1-343008	31	1	1	0	0	0	0	0	0	0	0	NA	NA	NA	12	9	496	163	163	0	0	0	0	0	1	0	0	0.006
.	19.01.15-18.58.23-1-343009	211	19	19	10	0	7	721	17	17	0	0	NA	NA	NA	55	76	536	180	173	473	93	155	63	34	12	0.118	0.189	0.069
.	19.01.15-18.58.23-1-343010	32	1	1	0	0	0	0	0	0	0	0	NA	NA	NA	7	6	492	164	163	0	0	0	3	0	0	0.006	0	0
.	19.01.15-18.58.26-1-343011	137	23	23	4	0	2	687	21	21	0	0	NA	NA	NA	53	37	510	170	170	451	84	152	66	32	3	0.129	0.188	0.018
.	19.01.15-18.58.29-1-343016	157	33	33	7	0	5	701	29	29	0	0	NA	NA	NA	53	52	520	173	172	459	87	155	87	33	10	0.167	0.191	0.058
.	19.01.15-18.58.30-1-343017	148	11	11	4	0	2	687	10	10	0	0	NA	NA	NA	52	37	513	171	166	454	87	146	24	28	10	0.047	0.164	0.06
.	19.01.15-18.58.33-1-343018	33	1	1	1	0	1	0	0	0	0	0	NA	NA	NA	8	7	494	163	163	0	0	0	0	4	0	0	0.025	0
.	19.01.15-18.58.33-1-343019	96	7	7	1	0	1	682	4	4	0	0	NA	NA	NA	38	38	513	166	172	450	82	150	9	0	7	0.018	0	0.041
.	19.01.15-18.58.34-1-343020	124	29	29	12	0	9	688	27	27	0	0	NA	NA	NA	44	42	511	171	173	450	85	153	75	31	7	0.147	0.181	0.04
.	19.01.15-18.58.36-1-343022	171	24	24	10	0	7	703	20	20	0	0	NA	NA	NA	52	56	521	174	174	459	90	154	61	31	6	0.117	0.178	0.034
.	19.01.15-18.58.41-1-343027	95	7	7	2	0	2	693	6	6	0	0	NA	NA	NA	32	37	510	171	169	453	88	152	13	1	0	0.025	0.006	0
.	19.01.15-18.58.51-1-343054	157	29	29	10	0	7	691	26	26	0	0	NA	NA	NA	51	47	515	174	171	455	88	148	76	36	20	0.148	0.207	0.117
.	19.01.15-18.58.56-1-343062	156	24	24	3	0	3	716	21	21	0	0	NA	NA	NA	36	60	533	170	170	473	88	155	52	28	1	0.098	0.165	0.006
.	19.01.15-18.59.01-1-343064	89	6	6	1	0	1	677	5	5	0	0	NA	NA	NA	37	26	505	169	165	446	85	146	25	4	0	0.05	0.024	0
.	19.01.15-18.59.02-1-343065	148	31	31	10	0	3	680	29	29	0	0	NA	NA	NA	54	31	511	168	165	447	83	150	93	25	5	0.182	0.149	0.03
.	19.01.15-18.59.11-1-343067	189	12	12	1	0	1	710	11	11	0	0	NA	NA	NA	59	62	524	175	176	461	88	161	29	8	2	0.055	0.046	0.011
.	19.01.15-18.59.20-1-343068	64	4	4	1	0	1	404	3	3	0	0	NA	NA	NA	12	20	498	170	165	267	47	90	2	0	7	0.004	0	0.042
.	19.01.15-18.59.20-1-343069	33	1	1	0	0	0	0	0	0	0	0	NA	NA	NA	6	9	494	166	162	0	0	0	1	0	0	0.002	0	0
.	19.01.15-18.59.22-1-343070	34	1	1	0	0	0	0	0	0	0	0	NA	NA	NA	5	3	490	163	163	0	0	0	0	1	0	0	0.006	0
.	19.01.15-18.59.22-1-343071	60	3	3	0	0	0	679	1	1	0	0	NA	NA	NA	20	27	502	170	168	446	83	150	1	2	0	0.002	0.012	0
.	19.01.15-18.59.23-1-343072	63	2	2	1	0	1	676	1	1	0	0	NA	NA	NA	17	19	496	168	168	441	85	150	0	2	1	0	0.012	0.006
.	19.01.15-18.59.25-1-343073	37	1	1	1	0	1	0	0	0	0	0	NA	NA	NA	13	15	499	166	163	0	0	0	0	0	1	0	0	0.006
.	19.01.15-18.59.28-1-343074	121	13	13	0	0	0	689	9	9	0	0	NA	NA	NA	46	37	508	168	174	447	83	159	26	2	5	0.051	0.012	0.029
.	19.01.15-18.59.33-1-343075	92	10	10	3	0	3	671	9	9	0	0	NA	NA	NA	32	24	504	166	167	446	80	145	14	10	0	0.028	0.06	0
.	19.01.15-18.59.36-1-343076	94	6	6	3	0	2	679	4	4	0	0	NA	NA	NA	33	35	508	174	166	442	88	149	9	9	11	0.018	0.052	0.066
.	19.01.15-18.59.37-1-343078	178	16	16	4	0	3	694	14	14	0	0	NA	NA	NA	51	47	511	175	174	449	88	157	28	45	3	0.055	0.257	0.017
.	19.01.15-18.59.38-1-343079	59	2	2	0	0	0	0	1	1	0	0	NA	NA	NA	7	12	497	166	162	0	0	0	0	0	2	0	0	0.012
.	19.01.15-18.59.41-1-343083	151	21	21	6	0	4	692	20	20	0	0	NA	NA	NA	37	39	513	171	168	454	88	150	60	27	13	0.117	0.158	0.077
.	19.01.15-18.59.42-1-343100	61	3	3	0	0	0	102	1	1	0	0	NA	NA	NA	15	14	496	166	165	68	11	23	2	0	0	0.004	0	0
.	19.01.15-18.59.43-1-343102	32	1	1	0	0	0	0	0	0	0	0	NA	NA	NA	15	18	499	166	166	0	0	0	2	0	0	0.004	0	0
.	19.01.15-18.59.46-1-343106	66	3	3	1	0	1	680	0	0	0	0	NA	NA	NA	17	25	504	167	167	447	85	148	2	3	0	0.004	0.018	0
.	19.01.15-18.59.49-1-343113	31	1	1	0	0	0	0	0	0	0	0	NA	NA	NA	5	4	489	166	162	0	0	0	2	0	0	0.004	0	0
.	19.01.15-18.59.51-1-343115	114	6	6	1	0	1	696	5	5	0	0	NA	NA	NA	36	41	509	172	173	454	88	154	21	0	0	0.041	0	0
.	19.01.15-18.59.53-1-343116	165	14	14	7	0	6	693	12	12	0	0	NA	NA	NA	58	46	518	169	172	458	83	152	43	17	2	0.083	0.101	0.012
.	19.01.15-18.59.54-1-343118	259	43	43	10	0	8	719	42	42	0	0	NA	NA	NA	74	70	533	177	173	471	92	156	108	66	6	0.203	0.373	0.035
.	19.01.15-18.59.55-1-343120	178	7	7	1	0	0	702	6	6	0	0	NA	NA	NA	48	48	514	176	171	461	89	152	9	12	1	0.018	0.068	0.006
.	19.01.15-18.59.55-1-343121	118	8	8	0	0	0	683	7	7	0	0	NA	NA	NA	40	32	510	169	166	451	83	149	23	15	0	0.045	0.089	0
.	19.01.15-19.00.01-1-343124	182	42	42	13	0	8	712	41	41	0	0	NA	NA	NA	43	59	527	175	170	469	89	154	122	29	8	0.231	0.166	0.047
.	19.01.15-19.00.13-1-343132	92	7	7	2	0	2	679	6	6	0	0	NA	NA	NA	35	25	503	168	167	443	85	151	32	12	0	0.064	0.071	0
.	19.01.15-19.00.13-1-343133	114	6	6	2	0	2	697	4	4	0	0	NA	NA	NA	38	49	512	178	172	453	89	155	22	5	0	0.043	0.028	0
.	19.01.15-19.00.18-1-343134	179	45	45	10	0	6	692	44	44	0	0	NA	NA	NA	54	53	526	169	171	458	84	150	112	13	17	0.213	0.077	0.099
.	19.01.15-19.00.23-1-343136	57	2	2	0	0	0	0	1	1	0	0	NA	NA	NA	12	13	495	164	167	0	0	0	5	5	0	0.01	0.03	0
.	19.01.15-19.00.25-1-343137	59	2	2	0	0	0	248	1	1	0	0	NA	NA	NA	10	18	501	167	163	161	32	55	1	0	1	0.002	0	0.006
.	19.01.15-19.00.27-1-343138	60	5	5	2	0	1	671	4	4	0	0	NA	NA	NA	26	19	501	165	166	440	85	146	15	5	0	0.03	0.03	0
.	19.01.15-19.00.27-1-343139	122	11	11	1	0	0	683	10	10	0	0	NA	NA	NA	45	40	512	173	168	453	85	145	30	11	8	0.059	0.064	0.048
.	19.01.15-19.00.36-1-343144	152	10	10	2	0	2	706	9	9	0	0	NA	NA	NA	53	60	526	172	175	464	86	156	25	27	0	0.048	0.157	0
.	19.01.15-19.00.38-1-343147	88	3	3	1	0	1	674	2	2	0	0	NA	NA	NA	29	22	503	169	163	446	82	146	3	1	6	0.006	0.006	0.037
.	19.01.15-19.00.38-1-343148	125	15	15	6	0	4	691	11	11	0	0	NA	NA	NA	32	34	508	169	170	452	84	155	26	12	1	0.051	0.071	0.006
.	19.01.15-19.00.52-1-343177	87	6	6	2	0	2	681	5	5	0	0	NA	NA	NA	31	31	505	170	169	447	86	148	21	0	3	0.042	0	0.018
.	19.01.15-19.01.15-1-343257	31	1	1	0	0	0	0	0	0	0	0	NA	NA	NA	9	8	493	165	163	0	0	0	0	0	0	0	0	0
.	19.01.15-19.01.16-1-343258	63	2	2	0	0	0	301	1	1	0	0	NA	NA	NA	18	21	504	166	164	203	36	62	1	0	0	0.002	0	0
.	19.01.15-19.01.17-1-343259	34	1	1	0	0	0	0	0	0	0	0	NA	NA	NA	10	9	494	163	165	0	0	0	0	0	0	0	0	0
.	19.01.15-19.01.17-1-343260	182	52	52	14	0	6	681	46	46	0	0	NA	NA	NA	40	34	511	169	167	449	82	150	119	62	15	0.233	0.367	0.09
.	19.01.15-19.01.18-1-343261	61	3	3	1	0	1	679	2	2	0	0	NA	NA	NA	28	28	506	170	165	449	85	145	2	0	2	0.004	0	0.012
.	19.01.15-19.01.19-1-343262	87	6	6	5	0	2	691	5	5	0	0	NA	NA	NA	28	36	514	166	169	459	83	149	10	0	14	0.019	0	0.083
.	19.01.15-19.01.23-1-343263	35	1	1	0	0	0	0	0	0	0	0	NA	NA	NA	9	12	495	165	165	0	0	0	0	5	0	0	0.03	0
.	19.01.15-19.01.26-1-343264	95	11	11	2	0	2	681	10	10	0	0	NA	NA	NA	33	33	507	170	169	448	84	149	18	8	8	0.036	0.047	0.047
.	19.01.15-19.01.28-1-343265	87	8	8	1	0	1	683	6	6	0	0	NA	NA	NA	32	32	506	169	170	449	84	150	16	9	3	0.032	0.053	0.018
.	19.01.15-19.01.30-1-343266	60	2	2	0	0	0	299	1	1	0	0	NA	NA	NA	16	16	497	166	166	201	40	58	1	4	0	0.002	0.024	0
.	19.01.15-19.01.32-1-343267	86	6	6	2	0	2	673	5	5	0	0	NA	NA	NA	28	23	500	170	166	437	85	151	11	1	6	0.022	0.006	0.036
.	19.01.15-19.01.33-1-343268	146	19	19	10	0	8	684	15	15	0	0	NA	NA	NA	52	43	517	169	170	453	81	150	48	18	15	0.093	0.107	0.088
.	19.01.15-19.01.34-1-343269	176	36	36	14	0	7	705	33	33	0	0	NA	NA	NA	58	58	519	178	174	461	89	155	85	105	4	0.164	0.59	0.023
.	19.01.15-19.01.40-1-343274	86	4	4	2	0	1	684	2	2	0	0	NA	NA	NA	34	34	505	174	168	447	88	149	2	3	8	0.004	0.017	0.048
.	19.01.15-19.01.43-1-343293	94	5	5	2	0	2	680	4	4	0	0	NA	NA	NA	30	33	511	168	167	449	83	148	15	6	0	0.029	0.036	0
.	19.01.15-19.01.48-1-343302	86	7	7	3	0	3	685	5	5	0	0	NA	NA	NA	32	34	511	167	169	452	84	149	29	4	4	0.057	0.024	0.024
.	19.01.15-19.01.50-1-343304	89	7	7	0	0	0	681	6	6	0	0	NA	NA	NA	27	27	502	171	167	443	86	152	6	18	1	0.012	0.105	0.006
.	19.01.15-19.01.52-1-343305	67	4	4	0	0	0	673	2	2	0	0	NA	NA	NA	28	31	508	168	168	446	80	147	7	1	0	0.014	0.006	0
.	19.01.15-19.01.57-1-343310	89	9	9	5	0	2	693	7	7	0	0	NA	NA	NA	29	42	516	169	170	458	86	149	24	16	5	0.047	0.095	0.029
.	19.01.15-19.02.03-1-343311	35	1	1	1	0	1	0	0	0	0	0	NA	NA	NA	8	8	491	167	163	0	0	0	1	0	0	0.002	0	0
.	19.01.15-19.02.06-1-343312	234	16	16	6	0	5	723	14	14	0	0	NA	NA	NA	81	81	535	185	174	469	98	156	42	18	31	0.079	0.097	0.178
.	19.01.15-19.02.06-1-343313	88	6	6	1	0	0	691	5	5	0	0	NA	NA	NA	29	43	511	174	171	452	86	153	16	0	4	0.031	0	0.023
.	19.01.15-19.02.08-1-343314	109	6	6	3	0	1	684	5	5	0	0	NA	NA	NA	41	38	506	176	169	447	86	151	4	22	2	0.008	0.125	0.012
.	19.01.15-19.02.18-1-343318	121	11	11	3	0	3	686	7	7	0	0	NA	NA	NA	42	32	508	168	169	451	86	149	17	17	10	0.033	0.101	0.059
.	19.01.15-19.02.19-1-343319	90	9	9	3	0	2	670	8	8	0	0	NA	NA	NA	41	27	508	166	166	445	79	146	22	6	0	0.043	0.036	0
.	19.01.15-19.02.43-1-343343	158	25	25	10	0	6	694	19	19	0	0	NA	NA	NA	57	54	517	177	173	454	86	154	69	16	8	0.133	0.09	0.046
.	19.01.15-19.02.46-1-343346	92	4	4	2	0	2	682	2	2	0	0	NA	NA	NA	32	30	503	173	167	444	87	151	11	10	0	0.022	0.058	0
.	19.01.15-19.02.51-1-343354	32	1	1	0	0	0	0	0	0	0	0	NA	NA	NA	10	7	489	167	164	0	0	0	3	0	0	0.006	0	0
.	19.01.15-19.02.53-1-343355	218	14	14	7	0	5	719	11	11	0	0	NA	NA	NA	71	73	532	180	174	472	92	155	33	48	0	0.062	0.267	0
.	19.01.15-19.02.55-1-343362	33	1	1	0	0	0	0	0	0	0	0	NA	NA	NA	7	15	497	165	166	0	0	0	0	0	0	0	0	0
.	19.01.15-19.02.57-1-343365	35	1	1	1	0	1	0	0	0	0	0	NA	NA	NA	5	11	496	164	164	0	0	0	1	0	0	0.002	0	0
.	19.01.15-19.02.59-1-343366	115	4	4	1	0	1	679	2	2	0	0	NA	NA	NA	34	25	503	167	168	444	87	148	3	13	1	0.006	0.078	0.006
.	19.01.15-19.03.00-1-343367	92	5	5	1	0	1	692	4	4	0	0	NA	NA	NA	40	40	517	169	167	462	83	147	12	14	0	0.023	0.083	0
.	19.01.15-19.03.00-1-343368	176	16	16	8	0	5	699	14	14	0	0	NA	NA	NA	65	56	524	174	171	457	88	154	36	31	10	0.069	0.178	0.058
.	19.01.15-19.03.01-1-343369	152	11	11	5	0	3	705	10	10	0	0	NA	NA	NA	35	43	520	169	167	465	87	153	20	3	24	0.038	0.018	0.144
.	19.01.15-19.03.02-1-343370	173	26	26	12	0	10	716	24	24	0	0	NA	NA	NA	56	70	531	180	172	470	93	153	60	7	8	0.113	0.039	0.047
.	19.01.15-19.03.05-1-343371	33	1	1	1	0	1	0	0	0	0	0	NA	NA	NA	9	16	496	167	166	0	0	0	0	0	0	0	0	0
.	19.01.15-19.03.08-1-343372	62	3	3	1	0	1	673	2	2	0	0	NA	NA	NA	17	24	498	174	165	439	86	148	8	0	0	0.016	0	0
.	19.01.15-19.03.24-1-343373	98	5	5	4	0	4	679	4	4	0	0	NA	NA	NA	37	28	510	166	165	450	80	149	12	4	0	0.024	0.024	0
.	19.01.15-19.03.27-1-343374	87	5	5	1	0	1	681	4	4	0	0	NA	NA	NA	32	34	508	171	168	447	86	148	19	0	0	0.037	0	0
.	19.01.15-19.03.27-1-343375	124	7	7	1	0	1	690	6	6	0	0	NA	NA	NA	34	44	516	168	173	456	82	152	37	0	0	0.072	0	0
.	19.01.15-19.03.40-1-343381	144	13	13	2	0	0	685	11	11	0	0	NA	NA	NA	44	46	513	174	172	448	86	151	24	15	2	0.047	0.086	0.012
.	19.01.15-19.03.49-1-343408	61	4	4	1	0	1	663	3	3	0	0	NA	NA	NA	30	23	501	170	165	433	85	145	9	0	0	0.018	0	0
.	19.01.15-19.03.49-1-343409	90	6	6	1	0	1	679	5	5	0	0	NA	NA	NA	32	24	502	167	168	447	82	150	3	16	0	0.006	0.096	0
.	19.01.15-19.03.53-1-343410	153	10	10	1	0	1	708	9	9	0	0	NA	NA	NA	55	55	519	176	173	461	91	156	22	25	1	0.042	0.142	0.006
.	19.01.15-19.03.54-1-343412	63	4	4	4	0	2	668	3	3	0	0	NA	NA	NA	33	26	505	169	165	438	83	147	14	9	0	0.028	0.053	0
.	19.01.15-19.03.56-1-343415	240	49	49	20	0	17	722	44	44	0	0	NA	NA	NA	70	73	534	175	177	469	91	162	109	64	23	0.204	0.366	0.13
.	19.01.15-19.03.59-1-343417	58	3	3	0	0	0	669	2	2	0	0	NA	NA	NA	27	22	499	168	168	438	84	147	11	0	0	0.022	0	0
.	19.01.15-19.04.05-1-343418	208	29	29	13	0	5	715	25	25	0	0	NA	NA	NA	60	63	527	169	180	468	85	162	98	53	0	0.186	0.314	0
.	19.01.15-19.04.09-1-343420	179	76	76	23	0	15	701	69	69	0	0	NA	NA	NA	46	59	520	175	177	452	90	159	179	76	22	0.344	0.434	0.124
.	19.01.15-19.04.18-1-343424	61	2	2	1	0	1	149	1	1	0	0	NA	NA	NA	18	20	496	170	167	99	21	29	2	0	0	0.004	0	0
.	19.01.15-19.04.25-1-343425	159	30	30	10	0	8	707	27	27	0	0	NA	NA	NA	46	55	527	170	171	466	87	154	69	60	7	0.131	0.353	0.041
.	19.01.15-19.04.34-1-343426	65	4	4	1	0	1	675	3	3	0	0	NA	NA	NA	29	26	505	167	167	440	84	151	13	0	0	0.026	0	0
.	19.01.15-19.04.35-1-343427	93	3	3	0	0	0	681	2	2	0	0	NA	NA	NA	40	30	509	165	169	450	82	149	6	3	0	0.012	0.018	0
.	19.01.15-19.04.44-1-343450	98	9	9	2	0	2	682	8	8	0	0	NA	NA	NA	34	36	510	171	168	452	82	148	38	0	3	0.075	0	0.018
.	19.01.15-19.04.44-1-343451	91	9	9	3	0	3	688	7	7	0	0	NA	NA	NA	32	39	512	172	168	449	90	149	28	5	4	0.055	0.029	0.024
.	19.01.15-19.04.51-1-343461	32	1	1	0	0	0	0	0	0	0	0	NA	NA	NA	11	8	493	166	162	0	0	0	1	0	0	0.002	0	0
.	19.01.15-19.04.53-1-343462	118	22	22	6	0	4	688	21	21	0	0	NA	NA	NA	33	42	513	171	171	454	85	149	37	33	15	0.072	0.193	0.088
.	19.01.15-19.04.54-1-343464	63	2	2	0	0	0	652	1	1	0	0	NA	NA	NA	20	24	507	165	165	428	78	146	1	3	0	0.002	0.018	0
.	19.01.15-19.05.09-1-343472	92	8	8	6	0	5	682	7	7	0	0	NA	NA	NA	29	28	506	170	165	450	82	150	14	4	1	0.028	0.024	0.006
.	19.01.15-19.05.10-1-343473	117	9	9	4	0	4	693	6	6	0	0	NA	NA	NA	41	46	518	174	167	457	89	147	20	7	4	0.039	0.04	0.024
.	19.01.15-19.05.12-1-343474	122	12	12	8	0	4	692	10	10	0	0	NA	NA	NA	35	46	510	175	174	450	89	153	39	18	2	0.076	0.103	0.011
.	19.01.15-19.05.21-1-343476	93	3	3	0	0	0	675	2	2	0	0	NA	NA	NA	35	31	508	167	169	445	84	146	0	8	1	0	0.048	0.006
.	19.01.15-19.05.24-1-343477	114	9	9	2	0	2	682	8	8	0	0	NA	NA	NA	45	36	503	170	176	446	81	155	28	13	4	0.056	0.076	0.023
.	19.01.15-19.05.24-1-343478	123	5	5	2	0	1	679	4	4	0	0	NA	NA	NA	33	31	508	169	167	450	82	147	17	6	0	0.033	0.036	0
.	19.01.15-19.05.29-1-343479	184	39	39	7	0	6	710	36	36	0	0	NA	NA	NA	43	61	527	173	174	469	88	153	87	31	16	0.165	0.179	0.092
.	19.01.15-19.05.32-1-343480	32	1	1	0	0	0	0	0	0	0	0	NA	NA	NA	10	9	497	163	162	0	0	0	0	2	0	0	0.012	0
.	19.01.15-19.05.33-1-343481	59	2	2	0	0	0	404	1	1	0	0	NA	NA	NA	14	13	500	163	163	264	48	92	0	1	0	0	0.006	0
.	19.01.15-19.05.36-1-343482	184	39	39	12	0	9	705	37	37	0	0	NA	NA	NA	61	59	525	176	171	465	89	151	128	33	6	0.244	0.188	0.035
.	19.01.15-19.05.36-1-343483	64	2	2	0	0	0	675	1	1	0	0	NA	NA	NA	21	29	508	167	167	445	80	150	5	7	0	0.01	0.042	0
.	19.01.15-19.05.44-1-343506	263	21	21	3	0	2	742	20	20	0	0	NA	NA	NA	83	92	542	182	181	484	99	159	34	62	12	0.063	0.341	0.066
.	19.01.15-19.05.44-1-343507	65	4	4	2	0	2	673	3	3	0	0	NA	NA	NA	24	26	499	174	166	441	85	147	15	0	0	0.03	0	0
.	19.01.15-19.05.45-1-343509	33	1	1	0	0	0	0	0	0	0	0	NA	NA	NA	10	10	494	164	165	0	0	0	0	0	0	0	0	0
.	19.01.15-19.05.51-1-343517	36	1	1	1	0	1	0	0	0	0	0	NA	NA	NA	13	12	495	165	165	0	0	0	6	0	0	0.012	0	0
.	19.01.15-19.05.52-1-343518	120	13	13	5	0	4	702	11	11	0	0	NA	NA	NA	31	43	511	174	171	454	93	155	14	27	8	0.027	0.155	0.047
.	19.01.15-19.05.54-1-343520	174	16	16	5	0	3	701	14	14	0	0	NA	NA	NA	59	56	522	174	173	458	91	152	45	21	9	0.086	0.121	0.052
.	19.01.15-19.05.55-1-343522	61	3	3	1	0	1	677	2	2	0	0	NA	NA	NA	22	29	508	168	166	446	82	149	4	3	0	0.008	0.018	0
.	19.01.15-19.06.05-1-343526	34	1	1	1	0	1	0	0	0	0	0	NA	NA	NA	5	14	496	168	163	0	0	0	0	0	2	0	0	0.012
.	19.01.15-19.06.07-1-343527	156	15	15	4	0	4	690	12	12	0	0	NA	NA	NA	62	45	512	172	174	447	90	153	48	4	16	0.094	0.023	0.092
.	19.01.15-19.06.11-1-343528	210	23	23	9	0	6	706	19	19	0	0	NA	NA	NA	57	59	523	177	172	465	89	152	63	29	5	0.12	0.164	0.029
.	19.01.15-19.06.12-1-343529	174	13	13	3	0	2	716	12	12	0	0	NA	NA	NA	46	62	533	171	171	476	86	154	34	29	2	0.064	0.17	0.012
.	19.01.15-19.06.17-1-343533	170	13	13	5	0	4	713	10	10	0	0	NA	NA	NA	57	64	528	175	174	467	90	156	36	8	7	0.068	0.046	0.04
.	19.01.15-19.06.27-1-343534	97	10	10	4	0	2	693	8	8	0	0	NA	NA	NA	26	38	517	169	165	459	84	150	47	8	0	0.091	0.047	0
.	19.01.15-19.06.28-1-343537	32	1	1	0	0	0	0	0	0	0	0	NA	NA	NA	5	6	493	164	162	0	0	0	1	0	0	0.002	0	0
.	19.01.15-19.06.30-1-343542	63	3	3	1	0	1	671	2	2	0	0	NA	NA	NA	26	23	500	167	169	443	82	146	2	7	2	0.004	0.042	0.012
.	19.01.15-19.06.30-1-343543	124	20	20	5	0	3	683	18	18	0	0	NA	NA	NA	49	35	507	170	171	448	82	153	33	32	1	0.065	0.188	0.006
.	19.01.15-19.06.39-1-343547	177	14	14	6	0	3	706	13	13	0	0	NA	NA	NA	51	60	517	176	180	457	89	160	50	24	10	0.097	0.136	0.056
.	19.01.15-19.06.46-1-343570	63	2	2	1	0	1	673	1	1	0	0	NA	NA	NA	23	30	504	173	166	444	84	145	6	0	0	0.012	0	0
.	19.01.15-19.06.48-1-343576	94	5	5	1	0	0	678	3	3	0	0	NA	NA	NA	37	39	507	179	166	442	90	146	18	0	7	0.036	0	0.042
.	19.01.15-19.06.48-1-343577	60	2	2	0	0	0	153	1	1	0	0	NA	NA	NA	14	19	499	169	164	101	16	36	2	0	1	0.004	0	0.006
.	19.01.15-19.06.49-1-343579	34	1	1	0	0	0	0	0	0	0	0	NA	NA	NA	7	9	492	166	164	0	0	0	0	0	2	0	0	0.012
.	19.01.15-19.06.54-1-343580	120	11	11	4	0	3	682	10	10	0	0	NA	NA	NA	40	40	511	172	170	449	86	147	27	10	7	0.053	0.058	0.041
.	19.01.15-19.06.56-1-343588	119	5	5	2	0	2	693	4	4	0	0	NA	NA	NA	44	45	516	171	171	456	87	150	41	0	0	0.079	0	0
.	19.01.15-19.06.58-1-343590	33	1	1	0	0	0	0	0	0	0	0	NA	NA	NA	12	9	492	165	165	0	0	0	0	0	0	0	0	0
.	19.01.15-19.06.59-1-343591	93	9	9	4	0	3	675	8	8	0	0	NA	NA	NA	33	31	503	173	168	437	88	150	23	32	1	0.046	0.185	0.006
.	19.01.15-19.07.02-1-343592	98	5	5	1	0	0	683	3	3	0	0	NA	NA	NA	33	32	507	169	169	449	85	149	10	14	0	0.02	0.083	0
.	19.01.15-19.07.02-1-343593	31	1	1	1	0	1	0	0	0	0	0	NA	NA	NA	8	7	493	164	163	0	0	0	0	0	0	0	0	0
.	19.01.15-19.07.05-1-343594	59	3	3	1	0	1	676	2	2	0	0	NA	NA	NA	25	25	499	172	167	442	86	148	8	0	0	0.016	0	0
.	19.01.15-19.07.07-1-343611	92	10	10	6	0	5	683	9	9	0	0	NA	NA	NA	40	40	513	171	169	451	82	150	24	7	2	0.047	0.041	0.012
.	19.01.15-19.07.11-1-343612	32	1	1	0	0	0	0	0	0	0	0	NA	NA	NA	7	6	493	164	162	0	0	0	0	0	1	0	0	0.006
.	19.01.15-19.07.15-1-343613	119	7	7	3	0	2	687	6	6	0	0	NA	NA	NA	45	47	514	176	170	448	89	150	5	17	2	0.01	0.097	0.012
.	19.01.15-19.07.16-1-343614	172	18	18	5	0	3	695	15	15	0	0	NA	NA	NA	60	57	522	174	174	456	85	154	47	33	2	0.09	0.19	0.011
.	19.01.15-19.07.17-1-343615	293	40	40	12	0	9	740	38	38	0	0	NA	NA	NA	77	88	543	183	175	487	98	155	130	44	13	0.239	0.24	0.074
.	19.01.15-19.07.17-1-343616	93	7	7	2	0	1	689	4	4	0	0	NA	NA	NA	33	41	511	173	170	450	86	153	17	10	0	0.033	0.058	0
.	19.01.15-19.07.23-1-343618	150	23	23	3	0	2	704	20	20	0	0	NA	NA	NA	47	57	522	173	175	460	87	157	47	27	18	0.09	0.156	0.103
.	19.01.15-19.07.23-1-343619	62	3	3	0	0	0	681	2	2	0	0	NA	NA	NA	16	25	504	168	166	450	82	149	9	0	0	0.018	0	0
.	19.01.15-19.07.28-1-343620	143	14	14	2	0	2	682	11	11	0	0	NA	NA	NA	52	35	511	169	168	451	84	147	29	11	0	0.057	0.065	0
.	19.01.15-19.07.31-1-343621	147	9	9	5	0	2	705	8	8	0	0	NA	NA	NA	40	54	520	173	174	460	89	156	30	23	3	0.058	0.133	0.017
.	19.01.15-19.07.35-1-343622	143	16	16	6	0	3	687	15	15	0	0	NA	NA	NA	50	41	513	172	169	448	88	151	56	24	3	0.109	0.14	0.018
.	19.01.15-19.07.36-1-343623	235	15	15	2	0	2	713	13	13	0	0	NA	NA	NA	52	58	528	172	171	469	89	155	25	16	8	0.047	0.093	0.047
.	19.01.15-19.07.39-1-343626	32	1	1	0	0	0	0	0	0	0	0	NA	NA	NA	5	7	493	163	164	0	0	0	0	0	0	0	0	0
.	19.01.15-19.07.41-1-343629	93	12	12	7	0	6	677	9	9	0	0	NA	NA	NA	40	35	507	173	168	442	88	147	38	9	12	0.075	0.052	0.071
.	19.01.15-19.07.57-1-343677	121	14	14	3	0	0	689	12	12	0	0	NA	NA	NA	37	40	512	168	173	453	84	152	36	18	0	0.07	0.107	0
.	19.01.15-19.08.01-1-343678	121	11	11	4	0	4	686	9	9	0	0	NA	NA	NA	39	37	513	168	169	451	83	152	22	15	1	0.043	0.089	0.006
.	19.01.15-19.08.03-1-343679	93	5	5	1	0	1	676	4	4	0	0	NA	NA	NA	29	26	502	167	170	443	82	151	15	4	0	0.03	0.024	0
.	19.01.15-19.08.16-1-343683	58	2	2	0	0	0	52	1	1	0	0	NA	NA	NA	14	17	499	168	163	37	5	10	1	0	1	0.002	0	0.006
.	19.01.15-19.08.22-1-343684	152	53	53	11	0	8	686	46	46	0	0	NA	NA	NA	43	51	519	172	173	450	82	154	100	66	5	0.193	0.384	0.029
.	19.01.15-19.08.30-1-343689	94	6	6	2	0	2	685	5	5	0	0	NA	NA	NA	34	33	511	168	167	456	83	146	4	11	3	0.008	0.065	0.018
.	19.01.15-19.08.35-1-343691	63	2	2	0	0	0	674	1	1	0	0	NA	NA	NA	25	25	501	166	171	441	82	151	2	0	1	0.004	0	0.006
.	19.01.15-19.08.39-1-343694	267	20	20	5	0	5	730	17	17	0	0	NA	NA	NA	80	73	527	181	178	473	96	161	24	56	11	0.046	0.309	0.062
.	19.01.15-19.08.41-1-343697	180	25	25	7	0	6	704	21	21	0	0	NA	NA	NA	57	51	521	173	170	462	91	151	53	32	7	0.102	0.185	0.041
.	19.01.15-19.08.42-1-343714	85	7	7	2	0	2	675	5	5	0	0	NA	NA	NA	29	26	498	172	169	439	84	152	18	4	0	0.036	0.023	0
.	19.01.15-19.08.45-1-343718	82	4	4	0	0	0	670	2	2	0	0	NA	NA	NA	27	24	501	169	167	438	84	148	9	0	2	0.018	0	0.012
.	19.01.15-19.08.47-1-343723	94	9	9	5	0	4	680	8	8	0	0	NA	NA	NA	28	28	508	167	166	454	81	145	14	14	8	0.028	0.084	0.048
.	19.01.15-19.08.52-1-343727	125	4	4	2	0	2	693	3	3	0	0	NA	NA	NA	29	41	513	172	169	458	84	151	5	5	0	0.01	0.029	0
.	19.01.15-19.08.56-1-343731	32	1	1	0	0	0	0	0	0	0	0	NA	NA	NA	7	8	491	164	166	0	0	0	4	0	0	0.008	0	0
.	19.01.15-19.08.59-1-343737	93	14	14	8	0	5	688	12	12	0	0	NA	NA	NA	28	38	509	172	170	448	88	152	42	0	19	0.083	0	0.112
.	19.01.15-19.09.01-1-343738	61	2	2	0	0	0	677	1	1	0	0	NA	NA	NA	30	27	507	167	166	446	81	150	12	0	0	0.024	0	0
.	19.01.15-19.09.02-1-343739	147	10	10	2	0	0	682	9	9	0	0	NA	NA	NA	36	33	508	171	167	447	87	148	9	26	7	0.018	0.152	0.042
.	19.01.15-19.09.07-1-343741	90	6	6	1	0	1	684	4	4	0	0	NA	NA	NA	40	39	509	171	172	447	84	153	10	9	1	0.02	0.053	0.006
.	19.01.15-19.09.10-1-343742	123	11	11	2	0	2	680	10	10	0	0	NA	NA	NA	21	33	502	175	169	443	89	148	19	10	3	0.038	0.057	0.018
.	19.01.15-19.09.15-1-343743	62	2	2	0	0	0	675	1	1	0	0	NA	NA	NA	25	24	505	168	164	443	84	148	5	0	0	0.01	0	0
.	19.01.15-19.09.17-1-343744	66	3	3	1	0	1	672	2	2	0	0	NA	NA	NA	27	24	498	173	166	438	86	148	10	0	4	0.02	0	0.024
.	19.01.15-19.09.25-1-343745	248	32	32	8	0	6	726	31	31	0	0	NA	NA	NA	59	71	528	179	177	472	94	160	55	47	21	0.104	0.263	0.119
.	19.01.15-19.09.25-1-343746	61	3	3	1	0	1	352	2	2	0	0	NA	NA	NA	17	18	499	165	167	228	42	82	2	4	2	0.004	0.024	0.012
.	19.01.15-19.09.26-1-343747	118	8	8	2	0	2	692	7	7	0	0	NA	NA	NA	53	48	511	174	176	447	90	155	6	4	7	0.012	0.023	0.04
.	19.01.15-19.09.29-1-343748	150	23	23	7	0	5	685	20	20	0	0	NA	NA	NA	35	34	503	171	173	444	86	155	75	15	4	0.149	0.088	0.023
.	19.01.15-19.09.30-1-343749	61	2	2	0	0	0	348	0	0	0	0	NA	NA	NA	17	15	498	164	166	235	45	68	0	1	3	0	0.006	0.018
.	19.01.15-19.09.33-1-343750	84	5	5	0	0	0	666	4	4	0	0	NA	NA	NA	39	17	501	166	163	440	82	144	4	4	0	0.008	0.024	0
.	19.01.15-19.09.37-1-343751	239	35	35	18	0	10	713	29	29	0	0	NA	NA	NA	82	64	525	173	179	465	87	161	107	76	7	0.204	0.439	0.039
.	19.01.15-19.09.38-1-343753	241	24	24	5	0	5	732	22	22	0	0	NA	NA	NA	69	84	539	177	181	483	90	159	57	56	4	0.106	0.316	0.022
.	19.01.15-19.09.38-1-343754	120	18	18	15	0	7	694	16	16	0	0	NA	NA	NA	48	49	521	170	171	463	84	147	90	5	14	0.173	0.029	0.082
.	19.01.15-19.09.40-1-343757	36	1	1	0	0	0	0	0	0	0	0	NA	NA	NA	9	7	490	165	165	0	0	0	0	0	0	0	0	0
.	19.01.15-19.09.44-1-343776	144	40	40	14	0	10	697	36	36	0	0	NA	NA	NA	46	40	513	173	167	460	89	148	147	49	2	0.287	0.283	0.012
.	19.01.15-19.09.47-1-343783	198	40	40	15	0	6	694	36	36	0	0	NA	NA	NA	63	47	518	169	173	456	83	155	112	59	8	0.216	0.349	0.046
.	19.01.15-19.09.52-1-343788	37	1	1	1	0	1	0	0	0	0	0	NA	NA	NA	7	11	497	164	163	0	0	0	1	0	0	0.002	0	0
.	19.01.15-19.09.56-1-343792	177	29	29	8	0	5	706	27	27	0	0	NA	NA	NA	65	60	532	171	170	471	85	150	97	60	0	0.182	0.351	0
.	19.01.15-19.10.10-1-343798	147	9	9	4	0	4	685	8	8	0	0	NA	NA	NA	51	39	508	176	168	445	91	149	12	32	3	0.024	0.182	0.018
.	19.01.15-19.10.15-1-343802	100	4	4	2	0	2	670	2	2	0	0	NA	NA	NA	39	21	498	172	164	441	85	144	0	12	3	0	0.07	0.018
.	19.01.15-19.10.16-1-343803	85	4	4	2	0	1	689	2	2	0	0	NA	NA	NA	31	39	511	172	169	455	84	150	21	0	3	0.041	0	0.018
.	19.01.15-19.10.30-1-343805	39	1	1	1	0	1	0	0	0	0	0	NA	NA	NA	8	13	498	164	164	0	0	0	0	0	2	0	0	0.012
.	19.01.15-19.10.31-1-343806	196	12	12	3	0	2	698	10	10	0	0	NA	NA	NA	72	49	521	174	167	460	90	148	32	19	3	0.061	0.109	0.018
.	19.01.15-19.10.34-1-343811	36	1	1	0	0	0	0	0	0	0	0	NA	NA	NA	7	11	497	163	164	0	0	0	0	0	3	0	0	0.018
.	19.01.15-19.10.35-1-343812	119	6	6	1	0	0	696	3	3	0	0	NA	NA	NA	34	40	511	172	170	455	86	155	9	10	0	0.018	0.058	0
.	19.01.15-19.10.36-1-343813	301	24	24	11	0	4	743	22	22	0	0	NA	NA	NA	91	91	542	179	183	484	93	166	89	40	9	0.164	0.223	0.049
.	19.01.15-19.10.36-1-343814	31	1	1	0	0	0	0	0	0	0	0	NA	NA	NA	14	7	491	163	166	0	0	0	0	0	0	0	0	0
.	19.01.15-19.10.37-1-343815	93	7	7	4	0	2	687	6	6	0	0	NA	NA	NA	26	35	507	171	170	448	85	154	22	7	6	0.043	0.041	0.035
.	19.01.15-19.10.39-1-343818	120	6	6	1	0	1	692	5	5	0	0	NA	NA	NA	21	40	511	175	167	454	90	148	18	2	1	0.035	0.011	0.006
.	19.01.15-19.10.46-1-343841	59	2	2	2	0	2	689	1	1	0	0	NA	NA	NA	27	42	514	173	168	453	86	150	4	0	0	0.008	0	0
.	19.01.15-19.10.49-1-343848	65	3	3	1	0	1	679	2	2	0	0	NA	NA	NA	25	30	508	167	168	448	84	147	13	0	0	0.026	0	0
.	19.01.15-19.10.54-1-343850	34	1	1	0	0	0	0	0	0	0	0	NA	NA	NA	8	11	497	163	164	0	0	0	1	0	0	0.002	0	0
.	19.01.15-19.10.57-1-343854	119	10	10	4	0	4	687	8	8	0	0	NA	NA	NA	35	38	508	173	170	447	87	153	20	28	0	0.039	0.162	0
.	19.01.15-19.10.57-1-343855	94	6	6	2	0	2	677	5	5	0	0	NA	NA	NA	34	27	507	169	164	447	84	146	11	8	0	0.022	0.047	0
.	19.01.15-19.11.01-1-343860	66	4	4	1	0	1	678	3	3	0	0	NA	NA	NA	23	34	507	168	172	446	79	153	11	2	6	0.022	0.012	0.035
.	19.01.15-19.11.02-1-343861	119	9	9	5	0	4	696	7	7	0	0	NA	NA	NA	37	54	509	183	175	446	92	158	12	19	12	0.024	0.104	0.069
.	19.01.15-19.11.03-1-343862	96	3	3	2	0	1	673	2	2	0	0	NA	NA	NA	27	21	501	168	165	442	82	149	11	0	1	0.022	0	0.006
.	19.01.15-19.11.04-1-343863	125	23	23	8	0	6	689	21	21	0	0	NA	NA	NA	44	50	525	169	169	456	83	150	50	25	0	0.095	0.148	0
.	19.01.15-19.11.06-1-343865	93	6	6	2	0	2	692	5	5	0	0	NA	NA	NA	37	49	519	170	173	457	84	151	17	3	0	0.033	0.018	0
.	19.01.15-19.11.15-1-343866	144	17	17	1	0	1	694	15	15	0	0	NA	NA	NA	46	43	517	168	171	460	84	150	16	14	6	0.031	0.083	0.035
.	19.01.15-19.11.18-1-343867	230	14	14	1	0	1	724	11	11	0	0	NA	NA	NA	72	80	535	179	179	471	93	160	44	21	0	0.082	0.117	0
.	19.01.15-19.11.19-1-343868	97	6	6	3	0	2	679	5	5	0	0	NA	NA	NA	31	25	502	167	169	442	85	152	18	9	0	0.036	0.054	0
.	19.01.15-19.11.20-1-343869	218	28	28	11	0	10	705	22	22	0	0	NA	NA	NA	71	62	527	174	174	461	89	155	55	28	13	0.104	0.161	0.075
.	19.01.15-19.11.25-1-343870	59	3	3	2	0	2	664	2	2	0	0	NA	NA	NA	29	19	499	166	167	437	80	147	9	5	0	0.018	0.03	0
.	19.01.15-19.11.25-1-343871	33	1	1	0	0	0	0	0	0	0	0	NA	NA	NA	12	6	491	165	163	0	0	0	0	0	0	0	0	0
.	19.01.15-19.11.27-1-343872	90	12	12	1	0	0	681	11	11	0	0	NA	NA	NA	36	30	508	169	166	446	85	150	25	25	0	0.049	0.148	0
.	19.01.15-19.11.27-1-343873	151	12	12	2	0	2	695	10	10	0	0	NA	NA	NA	50	49	515	175	172	459	86	150	10	14	17	0.019	0.08	0.099
.	19.01.15-19.11.40-1-343878	145	12	12	4	0	3	693	11	11	0	0	NA	NA	NA	62	46	521	171	167	463	84	146	13	9	15	0.025	0.053	0.09
.	19.01.15-19.11.44-1-343898	150	24	24	8	0	8	689	21	21	0	0	NA	NA	NA	45	40	516	168	169	452	85	152	62	66	0	0.12	0.393	0
.	19.01.15-19.11.46-1-343905	60	2	2	1	0	1	250	1	1	0	0	NA	NA	NA	25	14	495	168	164	161	31	58	4	0	0	0.008	0	0
[truncated: 1 more rows]
