# Supplementary material for: Modelling targeted rabies vaccination strategies for a domestic dog population with heterogeneous roaming patterns
Source: PLoS Negl Trop Dis. 2019 Jul 8;13(7):e0007582. doi: 10.1371/journal.pntd.0007582 (PMC6638970; doi:10.1371/journal.pntd.0007582)
Supplement: S1 Zip file folder — The files contain a summary for each simulation for its respective scenario. The files are named first with the population structure (FP, ED, RD, SD) and then the specific vaccination strategy used for that scenario. (ZIP) [file pntd.0007582.s002.zip › Supp_Files/ED_E0.9_R0.7_S0.5_all_measuresReport.txt]

scenario	iteration	duration	tot_deaths	rabid_dogs	moved	mov_DK	movInfect	n_vacc	n_cull	detDogs_cull	contDogs_cull	reactCull	preemptVaccCov_dogLevel	reactVaccCov_dogLevel	mean_Rt	non_rabid_dead	born	nb_in_exp_cat	nb_in_roam_cat	nb_stayhome	nb_exp_vacc	nb_roam_vacc	nb_stayhome_vacc	nb_contacting_explorer	nb_contacting_roamer	nb_contacting_stayhome	contact_per_explorer	contact_per_roamer	contact_per_stayhome
.	19.01.15-17.32.16-1-90115	34	1	1	0	0	0	0	0	0	0	0	NA	NA	NA	6	14	497	165	165	0	0	0	2	0	0	0.004	0	0
.	19.01.15-17.32.16-1-90116	118	10	10	4	0	3	657	8	8	0	0	NA	NA	NA	42	40	508	175	170	452	121	84	42	1	7	0.083	0.006	0.041
.	19.01.15-17.32.16-1-90117	67	5	5	1	0	1	647	2	2	0	0	NA	NA	NA	20	33	507	167	172	451	112	84	11	5	0	0.022	0.03	0
.	19.01.15-17.32.16-1-90118	208	31	31	10	0	8	687	27	27	0	0	NA	NA	NA	48	66	528	179	172	473	126	88	103	20	26	0.195	0.112	0.151
.	19.01.15-17.32.16-1-90119	59	3	3	2	0	1	643	2	2	0	0	NA	NA	NA	29	27	503	171	166	443	117	83	21	0	0	0.042	0	0
.	19.01.15-17.32.16-1-90120	67	2	2	0	0	0	643	1	1	0	0	NA	NA	NA	28	26	507	167	165	447	115	81	6	0	0	0.012	0	0
.	19.01.15-17.32.16-1-90121	179	9	9	6	0	4	670	8	8	0	0	NA	NA	NA	58	60	525	173	175	463	119	88	55	4	0	0.105	0.023	0
.	19.01.15-17.32.16-1-90122	96	4	4	2	0	2	654	3	3	0	0	NA	NA	NA	36	43	514	172	170	450	117	87	18	2	0	0.035	0.012	0
.	19.01.15-17.32.23-1-90123	234	28	28	6	0	5	665	24	24	0	0	NA	NA	NA	76	48	519	170	172	461	115	89	84	36	7	0.162	0.212	0.041
.	19.01.15-17.32.34-1-90124	59	2	2	0	0	0	296	1	1	0	0	NA	NA	NA	15	16	495	169	165	198	57	41	6	0	0	0.012	0	0
.	19.01.15-17.32.39-1-90129	93	5	5	0	0	0	645	4	4	0	0	NA	NA	NA	34	31	514	165	165	452	111	82	12	0	0	0.023	0	0
.	19.01.15-17.32.40-1-90130	237	55	55	20	0	15	684	53	53	0	0	NA	NA	NA	57	70	533	176	174	472	123	89	121	30	47	0.227	0.17	0.27
.	19.01.15-17.32.41-1-90131	227	19	19	5	0	2	673	16	16	0	0	NA	NA	NA	76	60	524	173	176	460	121	92	83	17	13	0.158	0.098	0.074
.	19.01.15-17.32.46-1-90132	58	2	2	3	0	2	642	1	1	0	0	NA	NA	NA	17	21	504	166	164	444	116	82	11	0	0	0.022	0	0
.	19.01.15-17.32.47-1-90133	143	25	25	5	0	5	657	23	23	0	0	NA	NA	NA	35	43	512	174	170	451	120	86	53	26	35	0.104	0.149	0.206
.	19.01.15-17.32.49-1-90134	92	4	4	0	0	0	646	3	3	0	0	NA	NA	NA	42	32	506	170	169	449	115	82	8	2	4	0.016	0.012	0.024
.	19.01.15-17.33.00-1-90161	89	9	9	2	0	2	649	6	6	0	0	NA	NA	NA	30	42	510	170	175	445	115	89	19	9	0	0.037	0.053	0
.	19.01.15-17.33.05-1-90169	93	3	3	0	0	0	656	2	2	0	0	NA	NA	NA	31	40	510	173	170	451	120	85	11	0	0	0.022	0	0
.	19.01.15-17.33.12-1-90174	89	3	3	1	0	1	643	2	2	0	0	NA	NA	NA	19	30	502	174	167	440	121	82	4	0	0	0.008	0	0
.	19.01.15-17.33.16-1-90178	31	1	1	0	0	0	0	0	0	0	0	NA	NA	NA	8	8	493	164	164	0	0	0	2	0	0	0.004	0	0
.	19.01.15-17.33.23-1-90179	116	13	13	3	0	2	651	9	9	0	0	NA	NA	NA	39	34	511	168	168	452	115	84	36	6	9	0.07	0.036	0.054
.	19.01.15-17.33.29-1-90181	64	3	3	1	0	1	650	2	2	0	0	NA	NA	NA	30	35	511	170	167	449	118	83	2	5	0	0.004	0.029	0
.	19.01.15-17.33.29-1-90182	62	2	2	0	0	0	306	1	1	0	0	NA	NA	NA	17	20	500	167	166	221	52	33	2	2	0	0.004	0.012	0
.	19.01.15-17.33.35-1-90183	154	16	16	6	0	4	674	15	15	0	0	NA	NA	NA	44	61	529	173	172	468	121	85	49	11	9	0.093	0.064	0.052
.	19.01.15-17.33.35-1-90184	180	17	17	3	0	2	660	15	15	0	0	NA	NA	NA	54	41	513	173	168	454	120	86	44	21	3	0.086	0.121	0.018
.	19.01.15-17.33.38-1-90193	126	9	9	3	0	3	640	6	6	0	0	NA	NA	NA	36	30	505	166	172	445	114	81	14	6	3	0.028	0.036	0.017
.	19.01.15-17.33.46-1-90194	60	2	2	0	0	0	641	1	1	0	0	NA	NA	NA	25	27	505	166	169	443	113	85	2	0	5	0.004	0	0.03
.	19.01.15-17.33.50-1-90196	199	12	12	3	0	2	681	11	11	0	0	NA	NA	NA	59	74	536	175	176	470	121	90	38	11	9	0.071	0.063	0.051
.	19.01.15-17.33.54-1-90222	118	5	5	2	0	1	655	4	4	0	0	NA	NA	NA	39	40	512	172	169	453	119	83	22	7	0	0.043	0.041	0
.	19.01.15-17.34.05-1-90231	180	21	21	7	0	2	680	19	19	0	0	NA	NA	NA	73	64	525	173	179	465	122	93	51	30	13	0.097	0.173	0.073
.	19.01.15-17.34.15-1-90238	32	1	1	1	0	1	0	0	0	0	0	NA	NA	NA	6	8	493	163	165	0	0	0	0	0	0	0	0	0
.	19.01.15-17.34.17-1-90240	95	3	3	0	0	0	638	1	1	0	0	NA	NA	NA	32	24	506	166	165	446	113	79	8	0	0	0.016	0	0
.	19.01.15-17.34.21-1-90241	145	18	18	6	0	6	652	15	15	0	0	NA	NA	NA	41	42	516	171	168	453	115	84	44	14	5	0.085	0.082	0.03
.	19.01.15-17.34.22-1-90242	59	2	2	1	0	1	640	1	1	0	0	NA	NA	NA	23	25	504	168	166	443	117	80	0	4	0	0	0.024	0
.	19.01.15-17.34.24-1-90243	60	3	3	0	0	0	651	2	2	0	0	NA	NA	NA	20	29	508	169	165	454	115	82	7	4	0	0.014	0.024	0
.	19.01.15-17.34.27-1-90244	177	13	13	3	0	3	668	12	12	0	0	NA	NA	NA	54	53	516	173	177	457	118	93	32	4	10	0.062	0.023	0.056
.	19.01.15-17.34.28-1-90245	65	5	5	1	0	1	641	4	4	0	0	NA	NA	NA	23	24	501	170	166	442	116	83	7	5	0	0.014	0.029	0
.	19.01.15-17.34.32-1-90246	35	1	1	0	0	0	0	0	0	0	0	NA	NA	NA	8	9	492	165	165	0	0	0	0	0	4	0	0	0.024
.	19.01.15-17.34.33-1-90247	118	9	9	6	0	6	668	8	8	0	0	NA	NA	NA	39	49	514	175	173	458	121	89	30	6	5	0.058	0.034	0.029
.	19.01.15-17.34.35-1-90248	109	6	6	1	0	0	647	5	5	0	0	NA	NA	NA	27	36	511	172	166	448	118	81	15	0	2	0.029	0	0.012
.	19.01.15-17.34.39-1-90250	63	2	2	0	0	0	643	1	1	0	0	NA	NA	NA	20	25	502	173	163	446	119	78	9	0	0	0.018	0	0
.	19.01.15-17.34.46-1-90251	95	7	7	1	0	1	633	5	5	0	0	NA	NA	NA	23	20	501	169	163	439	113	81	15	5	0	0.03	0.03	0
.	19.01.15-17.34.50-1-90252	99	7	7	2	0	2	646	6	6	0	0	NA	NA	NA	40	38	509	174	168	447	120	79	42	0	4	0.083	0	0.024
.	19.01.15-17.34.53-1-90272	63	2	2	1	0	1	639	1	1	0	0	NA	NA	NA	34	25	503	169	166	444	113	82	6	0	3	0.012	0	0.018
.	19.01.15-17.34.54-1-90273	32	1	1	0	0	0	0	0	0	0	0	NA	NA	NA	10	11	496	165	163	0	0	0	0	0	2	0	0	0.012
.	19.01.15-17.34.56-1-90277	173	38	38	13	0	13	662	32	32	0	0	NA	NA	NA	48	54	520	172	175	455	117	90	99	11	19	0.19	0.064	0.109
.	19.01.15-17.34.56-1-90278	90	5	5	3	0	1	655	4	4	0	0	NA	NA	NA	29	43	510	172	174	445	121	89	18	0	8	0.035	0	0.046
.	19.01.15-17.34.59-1-90282	59	2	2	1	0	1	625	1	1	0	0	NA	NA	NA	20	11	497	163	164	437	110	78	0	8	0	0	0.049	0
.	19.01.15-17.35.00-1-90284	90	5	5	0	0	0	637	3	3	0	0	NA	NA	NA	36	21	502	166	166	443	111	83	10	9	4	0.02	0.054	0.024
.	19.01.15-17.35.03-1-90286	157	15	15	10	0	6	675	13	13	0	0	NA	NA	NA	48	61	521	178	175	460	126	89	25	26	16	0.048	0.146	0.091
.	19.01.15-17.35.05-1-90287	35	1	1	0	0	0	0	0	0	0	0	NA	NA	NA	10	10	495	164	164	0	0	0	0	0	0	0	0	0
.	19.01.15-17.35.09-1-90292	183	28	28	8	0	4	660	26	26	0	0	NA	NA	NA	49	50	518	171	174	453	120	87	61	22	17	0.118	0.129	0.098
.	19.01.15-17.35.11-1-90293	61	4	4	1	0	1	636	3	3	0	0	NA	NA	NA	25	26	503	167	169	439	114	83	11	1	2	0.022	0.006	0.012
.	19.01.15-17.35.16-1-90297	58	2	2	0	0	0	199	1	1	0	0	NA	NA	NA	23	12	492	169	164	133	42	24	4	0	2	0.008	0	0.012
.	19.01.15-17.35.16-1-90298	96	6	6	2	0	2	651	4	4	0	0	NA	NA	NA	29	33	502	174	170	446	120	85	7	2	11	0.014	0.011	0.065
.	19.01.15-17.35.18-1-90299	176	36	36	13	0	11	666	32	32	0	0	NA	NA	NA	51	46	517	171	171	458	119	89	100	28	25	0.193	0.164	0.146
.	19.01.15-17.35.27-1-90300	68	2	2	1	0	1	630	1	1	0	0	NA	NA	NA	27	19	496	169	167	434	115	81	6	0	0	0.012	0	0
.	19.01.15-17.35.29-1-90301	97	7	7	2	0	1	643	5	5	0	0	NA	NA	NA	45	33	509	171	166	445	115	83	15	9	2	0.029	0.053	0.012
.	19.01.15-17.35.34-1-90303	214	24	24	10	0	10	664	21	21	0	0	NA	NA	NA	69	53	518	181	167	456	125	83	58	26	26	0.112	0.144	0.156
.	19.01.15-17.35.40-1-90312	153	19	19	5	0	4	661	17	17	0	0	NA	NA	NA	67	57	523	172	175	459	116	86	45	27	12	0.086	0.157	0.069
.	19.01.15-17.35.44-1-90313	35	1	1	1	0	1	0	0	0	0	0	NA	NA	NA	7	10	491	165	167	0	0	0	0	0	2	0	0	0.012
.	19.01.15-17.35.49-1-90314	87	6	6	2	0	1	641	5	5	0	0	NA	NA	NA	33	27	507	164	169	448	112	81	8	0	7	0.016	0	0.041
.	19.01.15-17.35.51-1-90332	88	4	4	1	0	1	639	3	3	0	0	NA	NA	NA	24	23	503	167	166	443	114	82	5	0	0	0.01	0	0
.	19.01.15-17.36.04-1-90344	56	2	2	0	0	0	50	1	1	0	0	NA	NA	NA	21	17	498	166	166	35	8	7	2	0	0	0.004	0	0
.	19.01.15-17.36.09-1-90349	189	38	38	10	0	10	673	32	32	0	0	NA	NA	NA	72	66	527	177	175	465	117	91	71	46	37	0.135	0.26	0.211
.	19.01.15-17.36.12-1-90350	64	3	3	0	0	0	649	2	2	0	0	NA	NA	NA	17	33	509	166	171	451	114	84	3	3	0	0.006	0.018	0
.	19.01.15-17.36.15-1-90354	175	16	16	4	0	3	674	15	15	0	0	NA	NA	NA	54	62	529	175	171	466	121	87	46	10	8	0.087	0.057	0.047
.	19.01.15-17.36.17-1-90355	203	54	54	21	0	13	671	51	51	0	0	NA	NA	NA	58	62	527	175	173	462	122	87	131	33	48	0.249	0.189	0.277
.	19.01.15-17.36.25-1-90356	61	3	3	1	0	1	633	2	2	0	0	NA	NA	NA	28	21	497	169	168	438	115	80	3	5	0	0.006	0.03	0
.	19.01.15-17.36.34-1-90359	85	6	6	1	0	1	633	5	5	0	0	NA	NA	NA	35	22	500	168	167	437	113	83	20	0	0	0.04	0	0
.	19.01.15-17.36.40-1-90360	86	6	6	2	0	2	651	5	5	0	0	NA	NA	NA	31	37	509	171	170	448	118	85	19	0	2	0.037	0	0.012
.	19.01.15-17.36.45-1-90362	144	25	25	12	0	5	669	21	21	0	0	NA	NA	NA	41	48	519	174	168	461	122	86	82	25	15	0.158	0.144	0.089
.	19.01.15-17.36.45-1-90363	173	13	13	5	0	3	675	10	10	0	0	NA	NA	NA	38	53	524	172	170	468	120	87	35	6	0	0.067	0.035	0
.	19.01.15-17.37.02-1-90391	146	7	7	2	0	2	665	5	5	0	0	NA	NA	NA	49	48	522	172	167	459	122	84	11	5	9	0.021	0.029	0.054
.	19.01.15-17.37.08-1-90395	33	1	1	0	0	0	0	0	0	0	0	NA	NA	NA	8	4	490	163	164	0	0	0	4	0	0	0.008	0	0
.	19.01.15-17.37.08-1-90397	161	10	10	6	0	4	657	8	8	0	0	NA	NA	NA	39	45	513	169	176	450	115	92	31	8	9	0.06	0.047	0.051
.	19.01.15-17.37.11-1-90399	86	3	3	1	0	0	636	2	2	0	0	NA	NA	NA	37	25	500	168	170	440	113	83	6	2	0	0.012	0.012	0
.	19.01.15-17.37.12-1-90400	150	19	19	8	0	6	655	18	18	0	0	NA	NA	NA	42	38	508	172	171	451	119	85	54	14	13	0.106	0.081	0.076
.	19.01.15-17.37.24-1-90404	175	9	9	2	0	2	671	8	8	0	0	NA	NA	NA	68	65	525	177	176	463	119	89	32	0	5	0.061	0	0.028
.	19.01.15-17.37.25-1-90405	172	15	15	2	0	1	674	11	11	0	0	NA	NA	NA	34	60	525	176	172	463	124	87	25	17	3	0.048	0.097	0.017
.	19.01.15-17.37.28-1-90406	60	3	3	0	0	0	636	2	2	0	0	NA	NA	NA	23	24	499	169	169	438	114	84	0	6	0	0	0.036	0
.	19.01.15-17.37.29-1-90407	203	43	43	11	0	4	658	40	40	0	0	NA	NA	NA	73	52	519	174	172	451	119	88	83	40	26	0.16	0.23	0.151
.	19.01.15-17.37.35-1-90408	33	1	1	0	0	0	0	0	0	0	0	NA	NA	NA	12	5	491	163	164	0	0	0	0	0	0	0	0	0
.	19.01.15-17.37.37-1-90413	140	10	10	1	0	1	648	8	8	0	0	NA	NA	NA	42	39	510	170	172	443	117	88	15	11	0	0.029	0.065	0
.	19.01.15-17.37.40-1-90418	124	13	13	8	0	3	659	10	10	0	0	NA	NA	NA	37	39	511	171	170	457	117	85	42	3	9	0.082	0.018	0.053
.	19.01.15-17.37.46-1-90419	91	7	7	1	0	1	638	6	6	0	0	NA	NA	NA	29	27	504	168	168	438	115	85	22	0	2	0.044	0	0.012
.	19.01.15-17.37.46-1-90420	142	17	17	4	0	3	656	13	13	0	0	NA	NA	NA	34	38	513	172	166	457	119	80	51	7	11	0.099	0.041	0.066
.	19.01.15-17.37.49-1-90421	218	45	45	11	0	6	677	40	40	0	0	NA	NA	NA	72	75	536	176	176	472	120	85	99	33	33	0.185	0.188	0.188
.	19.01.15-17.37.49-1-90422	117	18	18	9	0	5	656	16	16	0	0	NA	NA	NA	40	37	508	170	172	450	118	88	37	32	11	0.073	0.188	0.064
.	19.01.15-17.37.56-1-90445	36	1	1	0	0	0	0	0	0	0	0	NA	NA	NA	13	5	492	163	163	0	0	0	0	0	0	0	0	0
.	19.01.15-17.37.59-1-90448	176	16	16	4	0	4	660	14	14	0	0	NA	NA	NA	62	47	516	172	172	451	119	90	50	16	20	0.097	0.093	0.116
.	19.01.15-17.38.02-1-90453	117	17	17	5	0	5	636	15	15	0	0	NA	NA	NA	40	31	509	167	168	441	111	84	15	21	6	0.029	0.126	0.036
.	19.01.15-17.38.08-1-90457	34	1	1	0	0	0	0	0	0	0	0	NA	NA	NA	11	9	494	163	165	0	0	0	0	0	0	0	0	0
.	19.01.15-17.38.11-1-90459	192	24	24	8	0	6	664	21	21	0	0	NA	NA	NA	67	47	511	181	168	454	126	84	39	37	24	0.076	0.204	0.143
.	19.01.15-17.38.12-1-90460	160	5	5	2	0	2	654	3	3	0	0	NA	NA	NA	52	42	512	169	174	453	115	86	8	7	6	0.016	0.041	0.034
.	19.01.15-17.38.24-1-90465	57	3	3	1	0	0	644	2	2	0	0	NA	NA	NA	19	25	501	169	168	445	119	80	1	0	5	0.002	0	0.03
.	19.01.15-17.38.25-1-90466	89	3	3	1	0	1	648	1	1	0	0	NA	NA	NA	27	27	505	169	166	452	114	82	3	0	5	0.006	0	0.03
.	19.01.15-17.38.36-1-90467	120	11	11	3	0	3	652	10	10	0	0	NA	NA	NA	35	33	510	168	168	454	114	84	25	9	4	0.049	0.054	0.024
.	19.01.15-17.38.40-1-90468	84	4	4	1	0	1	638	3	3	0	0	NA	NA	NA	33	22	503	166	166	443	113	82	3	2	4	0.006	0.012	0.024
.	19.01.15-17.38.47-1-90469	266	25	25	7	0	4	709	22	22	0	0	NA	NA	NA	86	95	548	181	179	487	128	94	70	26	28	0.128	0.144	0.156
.	19.01.15-17.38.47-1-90470	116	8	8	2	0	1	645	7	7	0	0	NA	NA	NA	42	33	511	171	164	448	117	80	15	10	3	0.029	0.058	0.018
.	19.01.15-17.38.48-1-90471	91	5	5	3	0	3	658	4	4	0	0	NA	NA	NA	31	44	511	172	174	450	121	87	10	0	5	0.02	0	0.029
.	19.01.15-17.38.54-1-90491	64	2	2	0	0	0	640	1	1	0	0	NA	NA	NA	23	26	503	169	167	444	115	81	2	3	0	0.004	0.018	0
.	19.01.15-17.39.02-1-90500	67	5	5	1	0	1	634	4	4	0	0	NA	NA	NA	33	25	502	171	165	437	115	82	17	3	0	0.034	0.018	0
.	19.01.15-17.39.08-1-90504	91	7	7	4	0	2	646	6	6	0	0	NA	NA	NA	29	27	505	167	168	447	114	85	12	8	5	0.024	0.048	0.03
.	19.01.15-17.39.14-1-90509	211	49	49	20	0	12	667	42	42	0	0	NA	NA	NA	65	64	526	173	178	458	119	90	144	24	38	0.274	0.139	0.213
.	19.01.15-17.39.14-1-90510	115	21	21	3	0	2	661	19	19	0	0	NA	NA	NA	44	47	510	181	169	452	125	84	65	17	21	0.127	0.094	0.124
.	19.01.15-17.39.36-1-90512	151	12	12	2	0	0	669	11	11	0	0	NA	NA	NA	52	53	522	174	170	465	118	86	46	15	9	0.088	0.086	0.053
.	19.01.15-17.39.38-1-90518	187	26	26	5	0	3	676	25	25	0	0	NA	NA	NA	73	62	524	176	175	466	121	89	35	42	25	0.067	0.239	0.143
.	19.01.15-17.39.39-1-90519	62	2	2	0	0	0	648	0	0	0	0	NA	NA	NA	24	32	509	168	168	454	112	82	4	1	0	0.008	0.006	0
.	19.01.15-17.39.41-1-90524	238	25	25	4	0	3	682	23	23	0	0	NA	NA	NA	75	65	526	174	178	467	120	95	65	18	32	0.124	0.103	0.18
.	19.01.15-17.39.54-1-90546	56	2	2	0	0	0	645	1	1	0	0	NA	NA	NA	19	24	500	171	166	443	121	81	0	0	4	0	0	0.024
.	19.01.15-17.39.58-1-90552	65	2	2	0	0	0	641	1	1	0	0	NA	NA	NA	20	27	500	170	170	439	117	85	6	0	0	0.012	0	0
.	19.01.15-17.40.09-1-90563	243	22	22	9	0	6	682	18	18	0	0	NA	NA	NA	86	67	529	170	181	467	117	98	50	24	31	0.095	0.141	0.171
.	19.01.15-17.40.26-1-90567	112	4	4	2	0	1	642	3	3	0	0	NA	NA	NA	47	30	508	168	167	446	112	84	6	11	0	0.012	0.065	0
.	19.01.15-17.40.28-1-90568	62	2	2	1	0	1	638	1	1	0	0	NA	NA	NA	23	21	497	169	168	438	117	83	9	0	3	0.018	0	0.018
.	19.01.15-17.40.30-1-90570	32	1	1	0	0	0	0	0	0	0	0	NA	NA	NA	6	8	492	166	163	0	0	0	0	0	0	0	0	0
.	19.01.15-17.40.33-1-90575	66	3	3	0	0	0	639	2	2	0	0	NA	NA	NA	21	21	496	166	172	439	115	85	2	1	3	0.004	0.006	0.017
.	19.01.15-17.40.41-1-90580	146	16	16	2	0	2	658	14	14	0	0	NA	NA	NA	53	48	511	177	173	451	122	85	28	18	18	0.055	0.102	0.104
.	19.01.15-17.40.43-1-90581	158	56	56	19	0	12	665	52	52	0	0	NA	NA	NA	39	54	522	178	167	458	121	86	127	39	25	0.243	0.219	0.15
.	19.01.15-17.40.46-1-90582	35	1	1	0	0	0	0	0	0	0	0	NA	NA	NA	10	8	492	165	164	0	0	0	1	0	0	0.002	0	0
.	19.01.15-17.40.47-1-90583	55	2	2	1	0	0	642	1	1	0	0	NA	NA	NA	20	21	505	167	162	448	114	80	8	0	2	0.016	0	0.012
.	19.01.15-17.40.48-1-90584	139	12	12	2	0	2	652	11	11	0	0	NA	NA	NA	43	37	511	172	167	451	118	83	17	19	8	0.033	0.11	0.048
.	19.01.15-17.40.48-1-90585	89	5	5	1	0	1	647	4	4	0	0	NA	NA	NA	28	27	505	170	165	446	119	82	7	1	4	0.014	0.006	0.024
.	19.01.15-17.40.53-1-90605	151	8	8	2	0	1	667	6	6	0	0	NA	NA	NA	61	53	522	177	167	464	122	81	16	3	7	0.031	0.017	0.042
.	19.01.15-17.41.02-1-90615	90	6	6	3	0	2	653	5	5	0	0	NA	NA	NA	29	33	505	169	172	448	117	88	12	9	2	0.024	0.053	0.012
.	19.01.15-17.41.02-1-90616	199	26	26	5	0	4	680	24	24	0	0	NA	NA	NA	75	71	521	181	182	460	129	91	75	34	6	0.144	0.188	0.033
.	19.01.15-17.41.07-1-90618	152	21	21	6	0	1	655	17	17	0	0	NA	NA	NA	45	39	506	175	171	444	122	89	71	12	30	0.14	0.069	0.175
.	19.01.15-17.41.08-1-90621	60	3	3	1	0	0	635	2	2	0	0	NA	NA	NA	28	13	499	165	162	442	112	81	3	2	0	0.006	0.012	0
.	19.01.15-17.41.13-1-90623	61	2	2	0	0	0	639	1	1	0	0	NA	NA	NA	28	20	504	165	164	446	113	80	0	3	0	0	0.018	0
.	19.01.15-17.41.15-1-90627	64	3	3	0	0	0	641	1	1	0	0	NA	NA	NA	32	25	503	168	167	445	114	82	4	0	3	0.008	0	0.018
.	19.01.15-17.41.20-1-90628	62	3	3	1	0	1	644	2	2	0	0	NA	NA	NA	29	30	510	166	167	447	114	83	5	0	0	0.01	0	0
.	19.01.15-17.41.22-1-90629	87	4	4	2	0	2	639	3	3	0	0	NA	NA	NA	36	23	499	170	167	440	115	84	14	0	1	0.028	0	0.006
.	19.01.15-17.41.26-1-90630	151	5	5	2	0	0	662	3	3	0	0	NA	NA	NA	45	46	509	179	171	452	125	85	17	2	2	0.033	0.011	0.012
.	19.01.15-17.41.30-1-90631	153	20	20	3	0	1	663	19	19	0	0	NA	NA	NA	41	50	519	169	175	458	116	89	73	1	24	0.141	0.006	0.137
.	19.01.15-17.41.35-1-90632	64	4	4	2	0	1	648	3	3	0	0	NA	NA	NA	23	29	509	168	165	450	115	83	13	0	17	0.026	0	0.103
.	19.01.15-17.41.36-1-90633	152	18	18	4	0	3	660	15	15	0	0	NA	NA	NA	50	44	513	173	171	457	116	87	43	19	14	0.084	0.11	0.082
.	19.01.15-17.41.51-1-90644	63	3	3	0	0	0	639	2	2	0	0	NA	NA	NA	23	27	508	166	166	446	113	80	6	0	0	0.012	0	0
.	19.01.15-17.41.54-1-90664	123	13	13	3	0	0	648	12	12	0	0	NA	NA	NA	46	36	513	167	169	449	116	83	25	1	15	0.049	0.006	0.089
.	19.01.15-17.42.01-1-90672	36	1	1	0	0	0	0	0	0	0	0	NA	NA	NA	12	15	496	165	167	0	0	0	0	0	1	0	0	0.006
.	19.01.15-17.42.03-1-90673	182	21	21	9	0	8	672	17	17	0	0	NA	NA	NA	55	52	523	172	170	467	119	86	34	28	24	0.065	0.163	0.141
.	19.01.15-17.42.04-1-90674	121	5	5	1	0	1	654	4	4	0	0	NA	NA	NA	43	35	510	167	171	451	114	89	9	2	5	0.018	0.012	0.029
.	19.01.15-17.42.07-1-90677	258	20	20	9	0	6	688	19	19	0	0	NA	NA	NA	85	73	532	179	175	472	126	90	39	27	19	0.073	0.151	0.109
.	19.01.15-17.42.08-1-90679	66	2	2	1	0	1	637	1	1	0	0	NA	NA	NA	28	27	504	170	166	445	113	79	2	3	0	0.004	0.018	0
.	19.01.15-17.42.09-1-90682	84	4	4	3	0	3	648	3	3	0	0	NA	NA	NA	40	35	506	172	170	448	116	84	6	0	7	0.012	0	0.041
.	19.01.15-17.42.17-1-90686	58	2	2	1	0	1	50	1	1	0	0	NA	NA	NA	17	18	500	166	165	34	9	7	3	0	0	0.006	0	0
.	19.01.15-17.42.24-1-90687	58	2	2	0	0	0	150	1	1	0	0	NA	NA	NA	17	17	496	166	168	105	28	17	4	0	0	0.008	0	0
.	19.01.15-17.42.27-1-90688	34	1	1	1	0	1	0	0	0	0	0	NA	NA	NA	12	13	495	165	166	0	0	0	0	0	0	0	0	0
.	19.01.15-17.42.28-1-90689	145	12	12	5	0	5	657	9	9	0	0	NA	NA	NA	58	43	519	168	169	454	118	85	28	8	3	0.054	0.048	0.018
.	19.01.15-17.42.28-1-90690	91	4	4	0	0	0	637	3	3	0	0	NA	NA	NA	32	23	500	170	166	444	115	78	6	12	0	0.012	0.071	0
.	19.01.15-17.42.30-1-90691	62	5	5	3	0	2	654	3	3	0	0	NA	NA	NA	22	36	507	169	173	451	116	87	11	2	2	0.022	0.012	0.012
.	19.01.15-17.42.31-1-90692	65	4	4	1	0	1	651	3	3	0	0	NA	NA	NA	31	35	509	173	166	451	118	82	6	15	1	0.012	0.087	0.006
.	19.01.15-17.42.36-1-90697	150	13	13	3	0	3	667	12	12	0	0	NA	NA	NA	59	56	517	179	173	455	124	88	38	7	3	0.074	0.039	0.017
.	19.01.15-17.42.38-1-90698	235	26	26	13	0	11	677	23	23	0	0	NA	NA	NA	70	60	521	176	176	462	123	92	71	18	19	0.136	0.102	0.108
.	19.01.15-17.42.41-1-90699	293	24	24	7	0	6	712	22	22	0	0	NA	NA	NA	80	98	550	180	181	490	126	96	54	19	25	0.098	0.106	0.138
.	19.01.15-17.42.47-1-90700	35	1	1	0	0	0	0	0	0	0	0	NA	NA	NA	9	10	494	163	166	0	0	0	1	0	0	0.002	0	0
.	19.01.15-17.42.50-1-90702	121	8	8	2	0	2	652	6	6	0	0	NA	NA	NA	35	38	508	173	170	447	119	86	17	6	7	0.033	0.035	0.041
.	19.01.15-17.42.52-1-90720	186	23	23	8	0	5	674	20	20	0	0	NA	NA	NA	48	57	526	172	172	466	119	89	60	9	22	0.114	0.052	0.128
.	19.01.15-17.42.53-1-90722	61	2	2	1	0	1	636	1	1	0	0	NA	NA	NA	26	18	502	165	164	446	112	78	9	0	2	0.018	0	0.012
.	19.01.15-17.42.55-1-90725	95	7	7	0	0	0	638	6	6	0	0	NA	NA	NA	39	28	502	169	170	439	114	85	8	7	7	0.016	0.041	0.041
.	19.01.15-17.43.00-1-90731	151	9	9	4	0	3	647	8	8	0	0	NA	NA	NA	55	33	508	170	168	449	114	84	25	14	1	0.049	0.082	0.006
.	19.01.15-17.43.11-1-90738	37	1	1	0	0	0	0	0	0	0	0	NA	NA	NA	10	9	492	165	165	0	0	0	0	2	0	0	0.012	0
.	19.01.15-17.43.12-1-90739	171	32	32	6	0	3	667	29	29	0	0	NA	NA	NA	56	52	519	178	168	461	124	82	74	39	15	0.143	0.219	0.089
.	19.01.15-17.43.14-1-90743	111	5	5	1	0	1	637	4	4	0	0	NA	NA	NA	29	25	500	170	168	438	116	83	11	0	6	0.022	0	0.036
.	19.01.15-17.43.14-1-90744	60	2	2	0	0	0	0	0	0	0	0	NA	NA	NA	12	14	497	167	163	0	0	0	2	0	0	0.004	0	0
.	19.01.15-17.43.19-1-90745	61	2	2	0	0	0	632	1	1	0	0	NA	NA	NA	31	21	497	171	166	432	117	83	1	6	0	0.002	0.035	0
.	19.01.15-17.43.20-1-90746	221	30	30	6	0	5	677	28	28	0	0	NA	NA	NA	68	64	532	173	172	468	120	89	108	19	5	0.203	0.11	0.029
.	19.01.15-17.43.25-1-90748	119	10	10	2	0	1	639	7	7	0	0	NA	NA	NA	34	38	511	169	171	441	113	85	26	6	4	0.051	0.036	0.023
.	19.01.15-17.43.26-1-90749	63	2	2	1	0	1	653	1	1	0	0	NA	NA	NA	21	32	505	173	167	449	120	84	12	0	0	0.024	0	0
.	19.01.15-17.43.32-1-90750	174	8	8	3	0	3	662	7	7	0	0	NA	NA	NA	51	54	522	171	174	456	117	89	3	15	2	0.006	0.088	0.011
.	19.01.15-17.43.32-1-90751	91	6	6	3	0	3	635	3	3	0	0	NA	NA	NA	36	29	503	166	173	437	112	86	8	8	2	0.016	0.048	0.012
.	19.01.15-17.43.33-1-90752	99	18	18	4	0	4	645	16	16	0	0	NA	NA	NA	39	31	509	169	166	445	115	85	22	20	24	0.043	0.118	0.145
.	19.01.15-17.43.37-1-90753	62	3	3	0	0	0	641	2	2	0	0	NA	NA	NA	17	22	500	170	165	442	119	80	13	0	0	0.026	0	0
.	19.01.15-17.43.41-1-90754	91	7	7	3	0	3	641	5	5	0	0	NA	NA	NA	30	24	503	167	167	444	117	80	4	3	7	0.008	0.018	0.042
.	19.01.15-17.43.48-1-90763	67	2	2	0	0	0	552	1	1	0	0	NA	NA	NA	19	21	502	166	166	382	97	73	3	1	0	0.006	0.006	0
.	19.01.15-17.43.53-1-90783	35	1	1	0	0	0	0	0	0	0	0	NA	NA	NA	5	18	498	167	166	0	0	0	0	0	1	0	0	0.006
.	19.01.15-17.43.54-1-90785	59	3	3	1	0	1	347	1	1	0	0	NA	NA	NA	13	18	501	166	164	239	67	41	6	0	0	0.012	0	0
.	19.01.15-17.43.55-1-90787	150	13	13	1	0	1	659	12	12	0	0	NA	NA	NA	52	47	519	172	169	454	120	85	18	5	8	0.035	0.029	0.047
.	19.01.15-17.43.55-1-90788	61	3	3	1	0	1	99	2	2	0	0	NA	NA	NA	15	16	499	166	164	70	15	14	2	0	4	0.004	0	0.024
.	19.01.15-17.44.00-1-90795	61	4	4	0	0	0	638	2	2	0	0	NA	NA	NA	27	24	498	167	172	441	113	84	14	0	0	0.028	0	0
.	19.01.15-17.44.02-1-90796	154	10	10	1	0	1	667	9	9	0	0	NA	NA	NA	53	52	522	173	170	461	119	87	31	22	1	0.059	0.127	0.006
.	19.01.15-17.44.04-1-90797	90	3	3	1	0	1	645	2	2	0	0	NA	NA	NA	23	30	507	168	168	446	114	85	15	0	0	0.03	0	0
.	19.01.15-17.44.05-1-90798	123	9	9	5	0	3	648	8	8	0	0	NA	NA	NA	45	33	504	169	173	447	114	87	33	5	11	0.065	0.03	0.064
.	19.01.15-17.44.06-1-90800	121	8	8	3	0	2	659	6	6	0	0	NA	NA	NA	43	39	516	168	168	456	118	85	12	11	2	0.023	0.065	0.012
.	19.01.15-17.44.07-1-90802	119	9	9	4	0	4	665	8	8	0	0	NA	NA	NA	43	49	519	173	170	459	120	86	19	8	0	0.037	0.046	0
.	19.01.15-17.44.13-1-90805	114	8	8	0	0	0	655	6	6	0	0	NA	NA	NA	57	48	513	176	172	447	121	87	5	2	8	0.01	0.011	0.047
.	19.01.15-17.44.16-1-90810	94	3	3	2	0	2	636	1	1	0	0	NA	NA	NA	28	23	502	165	169	439	112	85	13	0	0	0.026	0	0
.	19.01.15-17.44.19-1-90811	135	19	19	10	0	8	655	15	15	0	0	NA	NA	NA	42	42	521	168	166	461	112	82	40	10	5	0.077	0.06	0.03
.	19.01.15-17.44.19-1-90812	68	4	4	1	0	1	637	3	3	0	0	NA	NA	NA	25	26	505	167	167	443	113	81	9	7	0	0.018	0.042	0
.	19.01.15-17.44.28-1-90813	60	2	2	1	0	1	634	0	0	0	0	NA	NA	NA	22	17	498	167	165	441	112	81	5	0	0	0.01	0	0
.	19.01.15-17.44.28-1-90814	93	4	4	2	0	1	641	2	2	0	0	NA	NA	NA	39	31	506	170	168	442	115	84	6	11	5	0.012	0.065	0.03
.	19.01.15-17.44.29-1-90815	32	1	1	0	0	0	0	0	0	0	0	NA	NA	NA	8	8	494	164	163	0	0	0	2	0	0	0.004	0	0
.	19.01.15-17.44.30-1-90816	156	25	25	5	0	3	663	23	23	0	0	NA	NA	NA	59	50	509	182	172	448	127	88	59	30	12	0.116	0.165	0.07
.	19.01.15-17.44.31-1-90817	183	21	21	7	0	5	665	20	20	0	0	NA	NA	NA	56	54	521	177	169	462	120	83	68	17	13	0.131	0.096	0.077
.	19.01.15-17.44.31-1-90818	147	44	44	13	0	9	655	40	40	0	0	NA	NA	NA	58	43	515	170	171	452	115	88	94	36	23	0.183	0.212	0.135
.	19.01.15-17.44.36-1-90819	98	10	10	3	0	3	649	9	9	0	0	NA	NA	NA	36	38	516	168	167	453	113	83	12	5	8	0.023	0.03	0.048
.	19.01.15-17.44.42-1-90821	152	8	8	2	0	2	652	4	4	0	0	NA	NA	NA	43	39	507	173	172	448	118	86	7	16	6	0.014	0.092	0.035
.	19.01.15-17.44.48-1-90822	218	35	35	16	0	7	683	33	33	0	0	NA	NA	NA	58	65	528	171	179	470	119	94	80	38	26	0.152	0.222	0.145
.	19.01.15-17.44.52-1-90840	173	9	9	3	0	1	678	8	8	0	0	NA	NA	NA	55	59	520	175	177	466	123	89	31	0	20	0.06	0	0.113
.	19.01.15-17.44.57-1-90847	124	13	13	3	0	3	655	11	11	0	0	NA	NA	NA	47	42	523	167	165	458	115	82	30	4	9	0.057	0.024	0.055
.	19.01.15-17.45.04-1-90852	66	5	5	2	0	0	633	4	4	0	0	NA	NA	NA	25	18	502	165	164	440	112	81	23	0	0	0.046	0	0
.	19.01.15-17.45.06-1-90854	172	11	11	3	0	1	660	9	9	0	0	NA	NA	NA	61	54	517	173	177	454	118	88	20	8	6	0.039	0.046	0.034
.	19.01.15-17.45.19-1-90861	150	32	32	7	0	5	669	29	29	0	0	NA	NA	NA	40	56	523	169	177	460	117	92	62	41	32	0.119	0.243	0.181
.	19.01.15-17.45.21-1-90862	214	33	33	11	0	10	682	31	31	0	0	NA	NA	NA	68	70	531	177	175	470	124	88	114	19	20	0.215	0.107	0.114
.	19.01.15-17.45.25-1-90863	120	16	16	4	0	2	647	14	14	0	0	NA	NA	NA	55	36	509	170	170	445	118	84	51	16	12	0.1	0.094	0.071
.	19.01.15-17.45.27-1-90864	34	1	1	0	0	0	0	0	0	0	0	NA	NA	NA	5	10	493	166	164	0	0	0	0	0	0	0	0	0
.	19.01.15-17.45.32-1-90866	88	3	3	0	0	0	634	2	2	0	0	NA	NA	NA	38	22	504	166	165	441	113	80	4	0	4	0.008	0	0.024
.	19.01.15-17.45.32-1-90867	150	33	33	11	0	9	640	32	32	0	0	NA	NA	NA	49	42	508	174	173	437	115	88	91	34	13	0.179	0.195	0.075
.	19.01.15-17.45.33-1-90868	86	5	5	2	0	2	644	4	4	0	0	NA	NA	NA	21	26	502	170	167	443	117	84	16	2	0	0.032	0.012	0
.	19.01.15-17.45.50-1-90893	118	7	7	0	0	0	653	6	6	0	0	NA	NA	NA	48	37	505	173	172	449	120	84	15	5	8	0.03	0.029	0.047
.	19.01.15-17.45.52-1-90896	88	4	4	1	0	1	630	3	3	0	0	NA	NA	NA	35	19	497	170	165	434	114	82	7	1	0	0.014	0.006	0
.	19.01.15-17.45.53-1-90898	58	2	2	0	0	0	400	1	1	0	0	NA	NA	NA	12	10	494	163	166	280	73	47	0	2	1	0	0.012	0.006
.	19.01.15-17.45.57-1-90903	64	3	3	1	0	1	629	2	2	0	0	NA	NA	NA	28	18	500	167	164	436	112	81	1	0	4	0.002	0	0.024
.	19.01.15-17.46.03-1-90909	83	4	4	1	0	1	640	3	3	0	0	NA	NA	NA	20	24	504	168	165	446	116	78	9	0	3	0.018	0	0.018
.	19.01.15-17.46.04-1-90910	149	13	13	5	0	5	662	12	12	0	0	NA	NA	NA	53	52	515	178	172	452	125	85	13	22	17	0.025	0.124	0.099
.	19.01.15-17.46.13-1-90915	90	10	10	2	0	2	646	8	8	0	0	NA	NA	NA	27	33	509	172	165	447	117	82	8	12	28	0.016	0.07	0.17
.	19.01.15-17.46.20-1-90919	61	2	2	1	0	1	97	1	1	0	0	NA	NA	NA	20	16	497	165	167	62	22	13	0	3	2	0	0.018	0.012
.	19.01.15-17.46.24-1-90920	86	4	4	3	0	2	644	2	2	0	0	NA	NA	NA	26	27	504	166	170	445	111	88	10	5	0	0.02	0.03	0
.	19.01.15-17.46.36-1-90923	61	3	3	0	0	0	634	2	2	0	0	NA	NA	NA	31	18	498	167	166	435	116	83	21	0	0	0.042	0	0
.	19.01.15-17.46.40-1-90924	116	8	8	1	0	1	649	7	7	0	0	NA	NA	NA	38	37	508	173	169	450	117	82	16	3	2	0.031	0.017	0.012
.	19.01.15-17.46.40-1-90925	115	9	9	2	0	1	635	7	7	0	0	NA	NA	NA	27	17	499	165	166	443	110	82	20	8	1	0.04	0.048	0.006
.	19.01.15-17.46.42-1-90926	94	4	4	1	0	1	643	3	3	0	0	NA	NA	NA	28	26	504	168	167	444	114	85	4	0	10	0.008	0	0.06
.	19.01.15-17.46.52-1-90945	118	17	17	2	0	1	657	16	16	0	0	NA	NA	NA	45	40	514	170	169	454	116	87	31	6	9	0.06	0.035	0.053
.	19.01.15-17.46.54-1-90949	65	3	3	1	0	1	597	2	2	0	0	NA	NA	NA	13	13	496	167	163	412	110	75	2	0	2	0.004	0	0.012
.	19.01.15-17.46.55-1-90950	59	2	2	1	0	1	630	1	1	0	0	NA	NA	NA	27	18	499	165	167	438	112	80	7	0	0	0.014	0	0
.	19.01.15-17.46.57-1-90954	207	35	35	7	0	4	679	31	31	0	0	NA	NA	NA	61	66	519	181	179	460	125	94	86	27	33	0.166	0.149	0.184
.	19.01.15-17.46.58-1-90956	180	8	8	1	0	0	679	6	6	0	0	NA	NA	NA	56	60	531	171	171	476	118	85	10	22	16	0.019	0.129	0.094
.	19.01.15-17.46.59-1-90958	32	1	1	0	0	0	0	0	0	0	0	NA	NA	NA	9	6	491	165	163	0	0	0	0	4	0	0	0.024	0
.	19.01.15-17.47.03-1-90961	124	11	11	1	0	1	662	9	9	0	0	NA	NA	NA	41	46	516	171	172	458	119	85	59	13	2	0.114	0.076	0.012
.	19.01.15-17.47.03-1-90962	95	8	8	1	0	1	653	6	6	0	0	NA	NA	NA	28	37	512	167	171	456	111	86	21	12	1	0.041	0.072	0.006
.	19.01.15-17.47.07-1-90965	34	1	1	0	0	0	0	0	0	0	0	NA	NA	NA	8	11	494	166	164	0	0	0	2	0	0	0.004	0	0
.	19.01.15-17.47.08-1-90966	36	1	1	1	0	1	0	0	0	0	0	NA	NA	NA	9	13	497	165	164	0	0	0	3	0	0	0.006	0	0
.	19.01.15-17.47.08-1-90969	63	4	4	1	0	1	638	3	3	0	0	NA	NA	NA	27	21	504	166	164	446	112	80	13	0	0	0.026	0	0
.	19.01.15-17.47.09-1-90971	31	1	1	0	0	0	0	0	0	0	0	NA	NA	NA	11	12	496	164	165	0	0	0	0	0	0	0	0	0
.	19.01.15-17.47.11-1-90972	62	2	2	0	0	0	631	1	1	0	0	NA	NA	NA	23	12	493	166	166	435	113	83	5	0	2	0.01	0	0.012
.	19.01.15-17.47.15-1-90976	144	7	7	3	0	2	653	6	6	0	0	NA	NA	NA	38	37	506	173	171	445	119	89	12	7	0	0.024	0.04	0
.	19.01.15-17.47.29-1-90977	93	5	5	0	0	0	659	4	4	0	0	NA	NA	NA	34	39	513	173	166	457	119	83	11	5	13	0.021	0.029	0.078
.	19.01.15-17.47.32-1-90978	112	6	6	1	0	1	646	5	5	0	0	NA	NA	NA	31	31	512	167	165	450	115	81	12	0	6	0.023	0	0.036
.	19.01.15-17.47.33-1-90979	88	4	4	0	0	0	649	3	3	0	0	NA	NA	NA	27	30	505	169	169	448	117	84	17	0	2	0.034	0	0.012
.	19.01.15-17.47.37-1-90980	178	15	15	2	0	2	686	13	13	0	0	NA	NA	NA	42	64	527	174	176	472	122	92	37	8	5	0.07	0.046	0.028
.	19.01.15-17.47.38-1-90981	179	29	29	13	0	10	679	24	24	0	0	NA	NA	NA	45	60	525	179	169	465	128	86	80	26	15	0.152	0.145	0.089
.	19.01.15-17.47.39-1-90982	59	2	2	0	0	0	643	1	1	0	0	NA	NA	NA	19	23	503	166	167	446	111	86	4	3	0	0.008	0.018	0
.	19.01.15-17.47.42-1-90987	117	10	10	1	0	0	655	9	9	0	0	NA	NA	NA	34	41	513	174	167	454	121	80	34	12	6	0.066	0.069	0.036
.	19.01.15-17.47.51-1-91009	171	70	70	19	0	12	651	64	64	0	0	NA	NA	NA	53	49	514	175	173	446	119	86	102	62	35	0.198	0.354	0.202
.	19.01.15-17.47.52-1-91011	154	16	16	7	0	6	672	13	13	0	0	NA	NA	NA	52	57	521	173	176	463	119	90	28	23	11	0.054	0.133	0.062
.	19.01.15-17.47.53-1-91013	121	7	7	2	0	1	658	5	5	0	0	NA	NA	NA	48	46	515	174	170	452	121	85	16	6	3	0.031	0.034	0.018
.	19.01.15-17.47.53-1-91014	68	4	4	0	0	0	647	3	3	0	0	NA	NA	NA	29	33	505	171	170	444	118	85	16	0	0	0.032	0	0
.	19.01.15-17.48.13-1-91028	212	29	29	14	0	8	688	27	27	0	0	NA	NA	NA	58	74	531	178	178	471	125	92	75	32	20	0.141	0.18	0.112
.	19.01.15-17.48.14-1-91032	65	3	3	1	0	1	628	2	2	0	0	NA	NA	NA	34	19	499	167	166	434	115	79	0	8	0	0	0.048	0
.	19.01.15-17.48.15-1-91033	92	12	12	2	0	2	650	11	11	0	0	NA	NA	NA	36	35	510	165	173	450	111	89	31	7	2	0.061	0.042	0.012
.	19.01.15-17.48.23-1-91034	118	9	9	4	0	3	653	8	8	0	0	NA	NA	NA	38	35	511	170	167	454	116	83	15	3	20	0.029	0.018	0.12
.	19.01.15-17.48.36-1-91036	87	3	3	1	0	1	637	2	2	0	0	NA	NA	NA	23	23	498	173	165	434	119	84	10	1	2	0.02	0.006	0.012
.	19.01.15-17.48.49-1-91037	185	19	19	5	0	4	670	14	14	0	0	NA	NA	NA	58	52	519	173	173	460	123	87	50	21	19	0.096	0.121	0.11
.	19.01.15-17.48.52-1-91056	94	5	5	2	0	2	646	4	4	0	0	NA	NA	NA	30	38	507	176	168	445	121	80	12	0	2	0.024	0	0.012
.	19.01.15-17.48.53-1-91058	178	7	7	0	0	0	665	6	6	0	0	NA	NA	NA	53	53	525	170	171	462	116	87	13	5	7	0.025	0.029	0.041
.	19.01.15-17.48.56-1-91062	112	11	11	3	0	3	639	10	10	0	0	NA	NA	NA	40	30	504	169	170	441	116	82	17	4	19	0.034	0.024	0.112
.	19.01.15-17.49.00-1-91067	99	6	6	1	0	1	642	5	5	0	0	NA	NA	NA	35	25	502	170	166	443	117	82	8	6	0	0.016	0.035	0
.	19.01.15-17.49.05-1-91073	116	10	10	4	0	4	656	7	7	0	0	NA	NA	NA	37	36	513	168	168	454	115	87	33	11	3	0.064	0.065	0.018
.	19.01.15-17.49.14-1-91078	95	3	3	0	0	0	623	2	2	0	0	NA	NA	NA	42	16	498	164	167	431	109	83	7	4	0	0.014	0.024	0
.	19.01.15-17.49.20-1-91083	111	7	7	3	0	3	633	6	6	0	0	NA	NA	NA	38	18	499	168	164	438	116	79	14	6	5	0.028	0.036	0.03
.	19.01.15-17.49.22-1-91084	146	13	13	2	0	2	670	11	11	0	0	NA	NA	NA	46	56	517	178	174	457	125	88	25	15	8	0.048	0.084	0.046
.	19.01.15-17.49.23-1-91085	116	6	6	1	0	1	632	5	5	0	0	NA	NA	NA	38	24	502	166	169	441	110	81	11	2	6	0.022	0.012	0.036
.	19.01.15-17.49.28-1-91086	150	7	7	3	0	2	666	6	6	0	0	NA	NA	NA	55	61	525	175	174	461	119	86	7	6	13	0.013	0.034	0.075
.	19.01.15-17.49.29-1-91087	177	63	63	10	0	9	662	57	57	0	0	NA	NA	NA	49	52	525	171	169	461	117	84	122	37	31	0.232	0.216	0.183
.	19.01.15-17.49.29-1-91088	87	4	4	1	0	1	643	3	3	0	0	NA	NA	NA	33	22	502	167	166	449	113	81	3	2	5	0.006	0.012	0.03
.	19.01.15-17.49.29-1-91089	175	24	24	6	0	5	667	23	23	0	0	NA	NA	NA	58	54	524	172	171	462	117	88	48	29	29	0.092	0.169	0.17
.	19.01.15-17.49.32-1-91090	57	2	2	0	0	0	637	1	1	0	0	NA	NA	NA	29	29	509	167	166	443	114	80	2	0	0	0.004	0	0
.	19.01.15-17.49.39-1-91092	58	3	3	3	0	2	642	2	2	0	0	NA	NA	NA	17	24	505	166	166	446	113	83	2	8	0	0.004	0.048	0
.	19.01.15-17.49.43-1-91093	91	3	3	0	0	0	643	1	1	0	0	NA	NA	NA	32	26	509	167	163	449	114	80	5	0	0	0.01	0	0
.	19.01.15-17.49.46-1-91102	91	5	5	1	0	1	645	4	4	0	0	NA	NA	NA	34	30	511	163	169	451	111	83	6	0	10	0.012	0	0.059
.	19.01.15-17.49.48-1-91103	58	2	2	0	0	0	199	1	1	0	0	NA	NA	NA	17	20	501	165	167	135	39	25	1	0	1	0.002	0	0.006
.	19.01.15-17.49.51-1-91121	213	20	20	8	0	4	693	18	18	0	0	NA	NA	NA	68	74	531	178	178	472	126	95	65	25	9	0.122	0.14	0.051
.	19.01.15-17.49.55-1-91126	145	26	26	8	0	6	665	24	24	0	0	NA	NA	NA	47	59	518	178	176	453	121	91	63	14	13	0.122	0.079	0.074
.	19.01.15-17.49.57-1-91129	116	12	12	1	0	1	638	8	8	0	0	NA	NA	NA	37	22	504	169	162	445	116	77	32	8	0	0.063	0.047	0
.	19.01.15-17.49.57-1-91130	113	8	8	2	0	2	666	7	7	0	0	NA	NA	NA	40	48	518	174	169	458	124	84	13	6	4	0.025	0.034	0.024
.	19.01.15-17.49.58-1-91131	120	12	12	2	0	1	647	9	9	0	0	NA	NA	NA	34	42	517	172	166	455	113	79	3	36	10	0.006	0.209	0.06
.	19.01.15-17.50.03-1-91140	86	8	8	2	0	2	649	6	6	0	0	NA	NA	NA	29	33	509	169	168	448	119	82	10	14	4	0.02	0.083	0.024
.	19.01.15-17.50.14-1-91148	174	17	17	8	0	6	657	16	16	0	0	NA	NA	NA	62	46	519	172	168	459	117	81	35	4	9	0.067	0.023	0.054
.	19.01.15-17.50.17-1-91149	61	2	2	0	0	0	648	1	1	0	0	NA	NA	NA	27	31	510	168	166	447	116	85	0	4	1	0	0.024	0.006
.	19.01.15-17.50.19-1-91150	64	3	3	0	0	0	636	2	2	0	0	NA	NA	NA	19	18	497	170	164	440	117	79	8	0	1	0.016	0	0.006
.	19.01.15-17.50.24-1-91151	265	31	31	8	0	6	686	28	28	0	0	NA	NA	NA	75	66	526	180	173	470	127	89	53	46	31	0.101	0.256	0.179
.	19.01.15-17.50.26-1-91152	91	7	7	0	0	0	642	5	5	0	0	NA	NA	NA	31	28	507	166	168	447	114	81	20	12	0	0.039	0.072	0
.	19.01.15-17.50.31-1-91154	34	1	1	0	0	0	0	0	0	0	0	NA	NA	NA	6	12	496	166	163	0	0	0	2	0	0	0.004	0	0
.	19.01.15-17.50.34-1-91159	210	23	23	7	0	4	675	21	21	0	0	NA	NA	NA	68	57	524	179	167	466	126	83	53	30	29	0.101	0.168	0.174
.	19.01.15-17.50.34-1-91160	148	15	15	4	0	1	657	14	14	0	0	NA	NA	NA	43	41	510	172	172	448	122	87	36	10	11	0.071	0.058	0.064
.	19.01.15-17.50.35-1-91165	93	5	5	3	0	1	642	4	4	0	0	NA	NA	NA	30	28	504	167	170	444	113	85	9	5	0	0.018	0.03	0
.	19.01.15-17.50.39-1-91166	88	3	3	0	0	0	645	2	2	0	0	NA	NA	NA	36	36	508	174	167	440	122	83	11	4	0	0.022	0.023	0
.	19.01.15-17.50.42-1-91167	117	7	7	3	0	2	652	5	5	0	0	NA	NA	NA	34	34	511	168	168	455	114	83	17	8	11	0.033	0.048	0.065
.	19.01.15-17.50.46-1-91168	141	13	13	3	0	2	654	10	10	0	0	NA	NA	NA	41	42	515	172	168	454	118	82	26	16	3	0.05	0.093	0.018
.	19.01.15-17.50.56-1-91192	118	17	17	6	0	2	643	14	14	0	0	NA	NA	NA	46	39	512	174	166	448	116	79	58	22	7	0.113	0.126	0.042
.	19.01.15-17.50.57-1-91194	233	19	19	10	0	8	683	18	18	0	0	NA	NA	NA	76	68	530	179	172	473	123	87	37	40	20	0.07	0.223	0.116
.	19.01.15-17.50.59-1-91197	118	10	10	3	0	3	654	8	8	0	0	NA	NA	NA	27	37	514	166	170	453	117	84	43	6	1	0.084	0.036	0.006
.	19.01.15-17.51.08-1-91203	122	10	10	0	0	0	651	8	8	0	0	NA	NA	NA	43	35	510	168	170	452	115	84	13	6	13	0.025	0.036	0.076
.	19.01.15-17.51.09-1-91205	123	12	12	2	0	1	654	11	11	0	0	NA	NA	NA	48	35	505	173	170	451	116	87	21	8	12	0.042	0.046	0.071
.	19.01.15-17.51.12-1-91206	90	3	3	0	0	0	644	2	2	0	0	NA	NA	NA	30	30	506	167	170	448	112	84	6	0	0	0.012	0	0
.	19.01.15-17.51.21-1-91210	177	12	12	3	0	3	675	10	10	0	0	NA	NA	NA	39	49	516	172	174	463	119	93	18	12	9	0.035	0.07	0.052
.	19.01.15-17.51.25-1-91211	62	3	3	0	0	0	642	1	1	0	0	NA	NA	NA	21	27	509	166	165	448	113	81	0	3	7	0	0.018	0.042
.	19.01.15-17.51.26-1-91212	171	55	55	13	0	6	642	50	50	0	0	NA	NA	NA	56	43	511	170	175	439	116	87	91	43	21	0.178	0.253	0.12
.	19.01.15-17.51.47-1-91222	97	9	9	7	0	5	658	8	8	0	0	NA	NA	NA	26	40	511	171	171	454	119	85	17	7	6	0.033	0.041	0.035
.	19.01.15-17.51.50-1-91224	121	31	31	12	0	8	648	30	30	0	0	NA	NA	NA	45	40	509	173	171	442	118	88	80	32	35	0.157	0.185	0.205
.	19.01.15-17.52.01-1-91251	211	38	38	7	0	3	689	34	34	0	0	NA	NA	NA	62	78	534	176	181	475	120	94	97	42	15	0.182	0.239	0.083
.	19.01.15-17.52.05-1-91252	155	17	17	3	0	3	654	14	14	0	0	NA	NA	NA	41	41	515	169	170	455	113	86	37	22	0	0.072	0.13	0
.	19.01.15-17.52.15-1-91261	115	8	8	2	0	2	668	7	7	0	0	NA	NA	NA	32	51	516	176	172	458	124	86	14	1	8	0.027	0.006	0.047
.	19.01.15-17.52.19-1-91262	148	24	24	6	0	3	664	23	23	0	0	NA	NA	NA	58	52	521	178	166	462	124	78	76	19	27	0.146	0.107	0.163
.	19.01.15-17.52.21-1-91263	88	5	5	3	0	2	654	3	3	0	0	NA	NA	NA	30	35	506	168	174	449	117	88	18	0	0	0.036	0	0
.	19.01.15-17.52.29-1-91264	112	7	7	0	0	0	644	5	5	0	0	NA	NA	NA	27	29	506	170	166	447	113	84	12	22	0	0.024	0.129	0
.	19.01.15-17.52.39-1-91269	62	7	7	1	0	1	639	5	5	0	0	NA	NA	NA	16	20	495	166	172	438	115	86	25	0	1	0.051	0	0.006
.	19.01.15-17.52.46-1-91270	241	31	31	9	0	5	695	27	27	0	0	NA	NA	NA	70	72	535	174	176	479	123	93	79	42	16	0.148	0.241	0.091
.	19.01.15-17.52.52-1-91289	61	3	3	0	0	0	641	2	2	0	0	NA	NA	NA	22	23	500	171	165	442	117	82	12	0	0	0.024	0	0
.	19.01.15-17.52.57-1-91295	238	64	64	17	0	12	683	58	58	0	0	NA	NA	NA	59	77	527	183	180	462	126	95	117	46	42	0.222	0.251	0.233
.	19.01.15-17.52.58-1-91297	62	3	3	0	0	0	637	2	2	0	0	NA	NA	NA	19	16	498	167	164	440	114	83	4	12	0	0.008	0.072	0
.	19.01.15-17.52.59-1-91300	61	3	3	1	0	1	351	2	2	0	0	NA	NA	NA	13	15	496	165	167	243	61	47	7	0	0	0.014	0	0
.	19.01.15-17.53.04-1-91303	178	32	32	8	0	8	667	31	31	0	0	NA	NA	NA	45	60	514	179	180	452	122	93	102	19	7	0.198	0.106	0.039
.	19.01.15-17.53.09-1-91308	57	2	2	0	0	0	296	0	0	0	0	NA	NA	NA	15	14	495	166	166	205	48	43	0	2	1	0	0.012	0.006
.	19.01.15-17.53.18-1-91312	35	1	1	0	0	0	0	0	0	0	0	NA	NA	NA	10	6	492	165	162	0	0	0	0	0	0	0	0	0
.	19.01.15-17.53.19-1-91313	118	11	11	2	0	2	650	8	8	0	0	NA	NA	NA	51	39	513	169	170	450	115	85	29	14	10	0.057	0.083	0.059
.	19.01.15-17.53.20-1-91314	33	1	1	0	0	0	0	0	0	0	0	NA	NA	NA	7	9	494	164	164	0	0	0	0	5	0	0	0.03	0
.	19.01.15-17.53.21-1-91315	60	3	3	0	0	0	399	2	2	0	0	NA	NA	NA	20	15	499	164	165	273	74	52	0	3	0	0	0.018	0
.	19.01.15-17.53.23-1-91316	58	2	2	1	0	1	641	1	1	0	0	NA	NA	NA	13	17	498	167	165	442	117	82	2	0	4	0.004	0	0.024
.	19.01.15-17.53.25-1-91318	236	28	28	11	0	9	678	26	26	0	0	NA	NA	NA	73	64	523	179	175	461	126	91	34	17	47	0.065	0.095	0.269
.	19.01.15-17.53.35-1-91319	93	6	6	2	0	2	635	5	5	0	0	NA	NA	NA	40	25	506	168	164	442	111	82	19	0	0	0.038	0	0
.	19.01.15-17.53.38-1-91320	123	8	8	1	0	1	674	6	6	0	0	NA	NA	NA	48	62	530	179	166	470	125	79	17	18	8	0.032	0.101	0.048
.	19.01.15-17.53.46-1-91321	92	7	7	5	0	5	636	6	6	0	0	NA	NA	NA	25	21	501	167	166	441	112	83	12	10	2	0.024	0.06	0.012
.	19.01.15-17.53.47-1-91326	206	15	15	6	0	4	671	13	13	0	0	NA	NA	NA	70	56	523	171	175	462	120	89	49	14	8	0.094	0.082	0.046
.	19.01.15-17.53.48-1-91331	61	2	2	0	0	0	638	1	1	0	0	NA	NA	NA	28	22	506	165	164	447	111	80	5	0	0	0.01	0	0
.	19.01.15-17.53.58-1-91356	65	3	3	0	0	0	306	2	2	0	0	NA	NA	NA	15	19	497	168	167	220	51	35	5	0	0	0.01	0	0
.	19.01.15-17.54.03-1-91360	114	8	8	3	0	3	655	7	7	0	0	NA	NA	NA	41	33	510	169	167	453	120	82	26	0	12	0.051	0	0.072
.	19.01.15-17.54.05-1-91362	89	4	4	0	0	0	655	3	3	0	0	NA	NA	NA	29	40	506	174	173	449	119	87	17	0	0	0.034	0	0
.	19.01.15-17.54.06-1-91361	198	34	34	10	0	6	655	33	33	0	0	NA	NA	NA	48	39	509	171	172	452	116	87	91	30	20	0.179	0.175	0.116
.	19.01.15-17.54.12-1-91367	89	6	6	4	0	2	637	5	5	0	0	NA	NA	NA	33	23	503	167	166	443	114	80	13	6	5	0.026	0.036	0.03
.	19.01.15-17.54.18-1-91372	151	45	45	13	0	11	649	40	40	0	0	NA	NA	NA	35	32	507	170	168	446	117	86	128	23	22	0.252	0.135	0.131
.	19.01.15-17.54.19-1-91373	33	1	1	0	0	0	0	0	0	0	0	NA	NA	NA	8	12	497	165	163	0	0	0	0	0	0	0	0	0
.	19.01.15-17.54.19-1-91374	153	16	16	4	0	2	670	14	14	0	0	NA	NA	NA	52	56	525	172	172	463	120	87	59	13	5	0.112	0.076	0.029
.	19.01.15-17.54.22-1-91375	110	4	4	1	0	0	660	2	2	0	0	NA	NA	NA	36	50	514	174	175	455	118	87	5	14	0	0.01	0.08	0
.	19.01.15-17.54.24-1-91376	124	17	17	5	0	3	639	13	13	0	0	NA	NA	NA	56	27	508	165	167	445	111	83	31	29	11	0.061	0.176	0.066
.	19.01.15-17.54.29-1-91377	193	43	43	8	0	5	658	38	38	0	0	NA	NA	NA	66	56	519	173	177	450	119	89	80	35	28	0.154	0.202	0.158
.	19.01.15-17.54.30-1-91378	94	11	11	4	0	2	647	9	9	0	0	NA	NA	NA	29	31	506	168	170	446	115	86	18	12	1	0.036	0.071	0.006
.	19.01.15-17.54.40-1-91380	63	3	3	1	0	0	634	2	2	0	0	NA	NA	NA	20	22	500	165	170	440	110	84	4	8	0	0.008	0.048	0
.	19.01.15-17.54.42-1-91381	89	6	6	2	0	2	637	5	5	0	0	NA	NA	NA	35	28	506	168	167	444	112	81	9	5	0	0.018	0.03	0
.	19.01.15-17.54.54-1-91402	105	5	5	2	0	2	638	2	2	0	0	NA	NA	NA	31	30	504	171	168	443	115	80	15	0	0	0.03	0	0
.	19.01.15-17.54.54-1-91404	147	22	22	7	0	7	661	18	18	0	0	NA	NA	NA	48	42	512	174	169	454	122	85	54	7	12	0.105	0.04	0.071
.	19.01.15-17.54.56-1-91405	32	1	1	1	0	1	0	0	0	0	0	NA	NA	NA	7	10	496	165	162	0	0	0	0	0	3	0	0	0.019
.	19.01.15-17.54.58-1-91409	206	31	31	9	0	5	670	28	28	0	0	NA	NA	NA	55	55	517	178	173	454	126	90	87	23	21	0.168	0.129	0.121
.	19.01.15-17.55.00-1-91412	90	5	5	1	0	1	655	4	4	0	0	NA	NA	NA	33	37	507	169	174	449	116	90	3	2	8	0.006	0.012	0.046
.	19.01.15-17.55.08-1-91417	111	12	12	3	0	3	654	10	10	0	0	NA	NA	NA	26	38	516	167	168	456	115	83	39	9	5	0.076	0.054	0.03
.	19.01.15-17.55.22-1-91422	67	6	6	2	0	1	632	4	4	0	0	NA	NA	NA	29	21	500	167	167	437	112	83	5	1	10	0.01	0.006	0.06
.	19.01.15-17.55.24-1-91423	120	7	7	1	0	1	659	6	6	0	0	NA	NA	NA	28	39	506	175	171	452	120	87	10	9	0	0.02	0.051	0
.	19.01.15-17.55.33-1-91425	61	3	3	1	0	1	635	2	2	0	0	NA	NA	NA	23	14	499	165	163	440	113	82	5	0	5	0.01	0	0.031
.	19.01.15-17.55.40-1-91426	32	1	1	0	0	0	0	0	0	0	0	NA	NA	NA	5	8	492	165	164	0	0	0	2	0	0	0.004	0	0
.	19.01.15-17.55.41-1-91427	125	28	28	9	0	5	650	24	24	0	0	NA	NA	NA	51	42	513	173	169	454	115	81	77	35	23	0.15	0.202	0.136
.	19.01.15-17.55.41-1-91428	31	1	1	1	0	1	0	0	0	0	0	NA	NA	NA	8	12	495	165	165	0	0	0	0	0	5	0	0	0.03
.	19.01.15-17.55.42-1-91429	92	4	4	0	0	0	649	3	3	0	0	NA	NA	NA	38	36	515	169	165	454	116	79	8	0	2	0.016	0	0.012
.	19.01.15-17.55.44-1-91430	293	35	35	7	0	3	707	32	32	0	0	NA	NA	NA	93	92	545	183	177	486	130	91	77	46	18	0.141	0.251	0.102
.	19.01.15-17.55.44-1-91431	58	2	2	1	0	1	625	1	1	0	0	NA	NA	NA	23	14	498	165	164	435	111	79	7	0	0	0.014	0	0
.	19.01.15-17.55.47-1-91436	97	6	6	1	0	0	639	4	4	0	0	NA	NA	NA	33	23	505	166	165	448	111	80	12	0	1	0.024	0	0.006
.	19.01.15-17.55.47-1-91437	263	30	30	5	0	5	679	25	25	0	0	NA	NA	NA	62	71	527	178	179	463	122	94	76	12	27	0.144	0.067	0.151
.	19.01.15-17.55.48-1-91438	92	5	5	2	0	0	637	4	4	0	0	NA	NA	NA	34	22	498	170	167	437	118	82	12	3	0	0.024	0.018	0
.	19.01.15-17.55.58-1-91468	83	3	3	0	0	0	650	2	2	0	0	NA	NA	NA	20	35	509	170	169	449	116	85	3	0	0	0.006	0	0
.	19.01.15-17.55.59-1-91470	146	7	7	1	0	0	651	6	6	0	0	NA	NA	NA	45	41	513	172	169	450	118	83	21	7	0	0.041	0.041	0
.	19.01.15-17.56.02-1-91473	202	28	28	7	0	6	678	25	25	0	0	NA	NA	NA	67	69	523	178	181	464	122	92	43	22	23	0.082	0.124	0.127
.	19.01.15-17.56.07-1-91476	60	4	4	1	0	1	644	3	3	0	0	NA	NA	NA	21	29	504	170	168	445	115	84	4	1	0	0.008	0.006	0
.	19.01.15-17.56.09-1-91479	31	1	1	0	0	0	0	0	0	0	0	NA	NA	NA	8	13	492	170	164	0	0	0	1	0	0	0.002	0	0
.	19.01.15-17.56.12-1-91480	36	1	1	1	0	1	0	0	0	0	0	NA	NA	NA	12	11	495	164	165	0	0	0	4	0	0	0.008	0	0
.	19.01.15-17.56.14-1-91481	40	1	1	0	0	0	0	0	0	0	0	NA	NA	NA	17	15	497	167	164	0	0	0	0	0	0	0	0	0
.	19.01.15-17.56.15-1-91485	197	40	40	9	0	5	678	36	36	0	0	NA	NA	NA	62	70	524	176	183	457	123	98	92	32	46	0.176	0.182	0.251
.	19.01.15-17.56.17-1-91486	67	3	3	0	0	0	642	2	2	0	0	NA	NA	NA	28	29	506	166	170	446	110	86	2	8	1	0.004	0.048	0.006
.	19.01.15-17.56.19-1-91487	89	10	10	0	0	0	649	8	8	0	0	NA	NA	NA	44	39	510	171	171	449	115	85	15	25	1	0.029	0.146	0.006
.	19.01.15-17.56.24-1-91488	59	2	2	1	0	1	99	1	1	0	0	NA	NA	NA	15	14	495	167	165	65	21	13	0	0	3	0	0	0.018
.	19.01.15-17.56.27-1-91489	86	4	4	2	0	1	650	3	3	0	0	NA	NA	NA	17	31	507	170	167	450	118	82	7	3	0	0.014	0.018	0
.	19.01.15-17.56.31-1-91490	180	12	12	4	0	3	665	11	11	0	0	NA	NA	NA	67	47	510	172	178	450	119	96	31	17	14	0.061	0.099	0.079
.	19.01.15-17.56.32-1-91491	153	20	20	3	0	1	658	18	18	0	0	NA	NA	NA	45	43	514	172	170	454	120	84	40	33	9	0.078	0.192	0.053
.	19.01.15-17.56.38-1-91494	90	6	6	1	0	1	635	5	5	0	0	NA	NA	NA	26	19	501	166	165	437	116	82	8	0	2	0.016	0	0.012
.	19.01.15-17.56.42-1-91495	57	2	2	0	0	0	247	1	1	0	0	NA	NA	NA	20	14	495	168	164	168	45	34	4	0	2	0.008	0	0.012
.	19.01.15-17.56.44-1-91496	67	6	6	1	0	0	640	5	5	0	0	NA	NA	NA	21	22	501	168	166	445	115	80	27	0	0	0.054	0	0
.	19.01.15-17.56.45-1-91497	171	28	28	12	0	9	664	23	23	0	0	NA	NA	NA	57	57	523	174	173	456	119	89	102	21	14	0.195	0.121	0.081
.	19.01.15-17.56.51-1-91516	167	12	12	4	0	4	647	11	11	0	0	NA	NA	NA	46	35	509	167	172	446	113	88	29	5	8	0.057	0.03	0.047
.	19.01.15-17.56.51-1-91517	116	8	8	1	0	1	647	7	7	0	0	NA	NA	NA	29	36	508	173	168	449	118	80	7	16	9	0.014	0.092	0.054
.	19.01.15-17.56.58-1-91525	210	21	21	5	0	4	676	20	20	0	0	NA	NA	NA	73	62	524	173	178	463	121	92	19	49	29	0.036	0.283	0.163
.	19.01.15-17.56.58-1-91527	173	71	71	21	0	16	665	65	65	0	0	NA	NA	NA	49	63	527	177	172	458	121	86	155	54	28	0.294	0.305	0.163
.	19.01.15-17.57.02-1-91530	31	1	1	0	0	0	0	0	0	0	0	NA	NA	NA	8	17	499	168	163	0	0	0	0	0	1	0	0	0.006
.	19.01.15-17.57.05-1-91531	182	27	27	8	0	4	671	25	25	0	0	NA	NA	NA	58	55	518	173	177	458	121	92	90	44	4	0.174	0.254	0.023
.	19.01.15-17.57.12-1-91537	150	17	17	4	0	3	669	16	16	0	0	NA	NA	NA	38	47	512	175	173	457	121	91	31	19	11	0.061	0.109	0.064
.	19.01.15-17.57.14-1-91541	160	9	9	2	0	2	665	7	7	0	0	NA	NA	NA	59	57	527	173	170	457	120	88	31	21	11	0.059	0.121	0.065
.	19.01.15-17.57.17-1-91542	238	15	15	3	0	3	688	11	11	0	0	NA	NA	NA	56	70	534	176	173	473	124	91	24	21	7	0.045	0.119	0.04
.	19.01.15-17.57.25-1-91543	61	4	4	3	0	0	627	3	3	0	0	NA	NA	NA	31	15	500	164	164	438	110	79	10	5	0	0.02	0.03	0
.	19.01.15-17.57.36-1-91544	119	6	6	2	0	1	652	4	4	0	0	NA	NA	NA	25	39	511	174	167	448	121	83	17	0	2	0.033	0	0.012
.	19.01.15-17.57.40-1-91545	181	9	9	2	0	2	663	6	6	0	0	NA	NA	NA	49	49	519	174	169	458	121	84	20	1	11	0.039	0.006	0.065
.	19.01.15-17.57.40-1-91546	130	14	14	6	0	5	658	12	12	0	0	NA	NA	NA	35	39	514	168	170	456	115	87	60	12	5	0.117	0.071	0.029
.	19.01.15-17.57.44-1-91547	99	20	20	4	0	4	650	17	17	0	0	NA	NA	NA	32	43	512	171	173	452	116	82	62	7	2	0.121	0.041	0.012
.	19.01.15-17.57.50-1-91552	348	21	21	8	0	5	716	19	19	0	0	NA	NA	NA	71	97	544	183	183	491	128	97	75	26	5	0.138	0.142	0.027
.	19.01.15-17.57.53-1-91576	256	23	23	6	0	2	678	20	20	0	0	NA	NA	NA	81	67	531	175	174	468	122	88	36	23	21	0.068	0.131	0.121
.	19.01.15-17.58.01-1-91585	37	1	1	0	0	0	0	0	0	0	0	NA	NA	NA	5	7	490	164	166	0	0	0	0	0	0	0	0	0
.	19.01.15-17.58.02-1-91587	94	7	7	3	0	2	641	6	6	0	0	NA	NA	NA	25	25	501	171	166	442	118	81	13	7	1	0.026	0.041	0.006
.	19.01.15-17.58.04-1-91588	176	44	44	15	0	12	657	39	39	0	0	NA	NA	NA	50	44	517	169	171	456	115	86	102	28	15	0.197	0.166	0.088
.	19.01.15-17.58.06-1-91591	93	4	4	1	0	1	643	3	3	0	0	NA	NA	NA	29	25	506	166	166	447	112	84	7	2	0	0.014	0.012	0
.	19.01.15-17.58.17-1-91597	124	7	7	2	0	2	657	6	6	0	0	NA	NA	NA	44	39	520	167	165	460	115	82	24	13	3	0.046	0.078	0.018
.	19.01.15-17.58.21-1-91598	262	21	21	5	0	4	678	17	17	0	0	NA	NA	NA	77	65	528	177	173	467	122	89	44	7	13	0.083	0.04	0.075
.	19.01.15-17.58.22-1-91599	298	30	30	10	0	3	690	29	29	0	0	NA	NA	NA	87	72	536	172	177	476	120	94	92	24	17	0.172	0.14	0.096
.	19.01.15-17.58.26-1-91601	59	2	2	0	0	0	643	1	1	0	0	NA	NA	NA	27	30	504	169	170	445	115	83	11	0	1	0.022	0	0.006
.	19.01.15-17.58.32-1-91602	219	19	19	3	0	2	686	16	16	0	0	NA	NA	NA	61	66	530	176	173	473	123	90	56	8	24	0.106	0.045	0.139
.	19.01.15-17.58.32-1-91603	89	4	4	3	0	2	629	2	2	0	0	NA	NA	NA	45	28	501	169	171	434	113	82	0	6	10	0	0.036	0.058
.	19.01.15-17.58.34-1-91604	269	14	14	6	0	4	692	13	13	0	0	NA	NA	NA	84	83	536	178	182	473	123	96	49	15	18	0.091	0.084	0.099
.	19.01.15-17.58.37-1-91605	113	10	10	4	0	4	631	9	9	0	0	NA	NA	NA	34	23	502	168	166	437	111	83	24	3	12	0.048	0.018	0.072
.	19.01.15-17.58.40-1-91606	58	2	2	1	0	1	198	1	1	0	0	NA	NA	NA	19	16	500	165	164	137	33	28	0	2	0	0	0.012	0
.	19.01.15-17.58.48-1-91607	223	13	13	3	0	3	679	12	12	0	0	NA	NA	NA	53	63	519	176	181	460	124	95	35	9	10	0.067	0.051	0.055
.	19.01.15-17.58.49-1-91608	201	19	19	5	0	3	671	16	16	0	0	NA	NA	NA	70	63	525	179	172	457	125	89	49	22	13	0.093	0.123	0.076
.	19.01.15-17.58.57-1-91632	85	4	4	3	0	2	636	3	3	0	0	NA	NA	NA	38	27	501	169	170	436	116	84	13	0	2	0.026	0	0.012
.	19.01.15-17.59.02-1-91637	66	5	5	2	0	2	638	4	4	0	0	NA	NA	NA	22	21	504	167	163	444	116	78	13	7	0	0.026	0.042	0
.	19.01.15-17.59.03-1-91638	117	13	13	2	0	1	645	12	12	0	0	NA	NA	NA	54	34	500	173	174	439	120	86	26	11	4	0.052	0.064	0.023
.	19.01.15-17.59.12-1-91643	87	5	5	0	0	0	651	4	4	0	0	NA	NA	NA	26	39	509	171	172	448	118	85	6	5	4	0.012	0.029	0.023
.	19.01.15-17.59.12-1-91644	111	6	6	0	0	0	645	4	4	0	0	NA	NA	NA	47	32	509	165	171	446	113	86	15	0	8	0.029	0	0.047
.	19.01.15-17.59.14-1-91648	94	4	4	0	0	0	650	3	3	0	0	NA	NA	NA	33	37	510	169	171	450	114	86	2	3	6	0.004	0.018	0.035
.	19.01.15-17.59.21-1-91650	116	7	7	0	0	0	651	5	5	0	0	NA	NA	NA	33	43	510	174	172	445	118	88	13	8	4	0.025	0.046	0.023
.	19.01.15-17.59.22-1-91651	320	14	14	1	0	1	699	10	10	0	0	NA	NA	NA	102	87	543	179	178	482	126	91	27	32	9	0.05	0.179	0.051
.	19.01.15-17.59.26-1-91652	92	6	6	2	0	2	646	5	5	0	0	NA	NA	NA	20	27	508	166	166	450	113	83	23	3	0	0.045	0.018	0
.	19.01.15-17.59.29-1-91653	172	33	33	12	0	11	661	31	31	0	0	NA	NA	NA	42	47	517	167	176	454	115	92	78	42	13	0.151	0.251	0.074
.	19.01.15-17.59.30-1-91654	180	11	11	4	0	3	669	10	10	0	0	NA	NA	NA	56	56	515	179	175	455	125	89	30	3	2	0.058	0.017	0.011
.	19.01.15-17.59.32-1-91655	321	18	18	7	0	5	718	16	16	0	0	NA	NA	NA	103	110	540	199	184	479	142	97	30	31	11	0.056	0.156	0.06
.	19.01.15-17.59.32-1-91656	93	5	5	4	0	3	650	3	3	0	0	NA	NA	NA	36	31	508	169	167	451	116	83	4	9	7	0.008	0.053	0.042
.	19.01.15-17.59.34-1-91657	32	1	1	0	0	0	0	0	0	0	0	NA	NA	NA	11	11	496	165	163	0	0	0	2	0	0	0.004	0	0
.	19.01.15-17.59.37-1-91658	153	21	21	8	0	7	664	20	20	0	0	NA	NA	NA	43	46	514	174	171	456	121	87	85	24	19	0.165	0.138	0.111
.	19.01.15-17.59.45-1-91660	62	2	2	1	0	1	643	1	1	0	0	NA	NA	NA	15	25	500	170	168	443	115	85	6	0	0	0.012	0	0
.	19.01.15-17.59.47-1-91661	94	4	4	0	0	0	646	3	3	0	0	NA	NA	NA	36	33	508	169	169	449	114	83	2	5	3	0.004	0.03	0.018
.	19.01.15-17.59.55-1-91691	91	3	3	0	0	0	643	2	2	0	0	NA	NA	NA	31	32	507	167	171	444	112	87	5	9	0	0.01	0.054	0
.	19.01.15-18.00.00-1-91697	118	11	11	4	0	4	643	10	10	0	0	NA	NA	NA	43	36	506	174	169	440	120	83	29	7	1	0.057	0.04	0.006
.	19.01.15-18.00.05-1-91703	266	38	38	15	0	14	694	36	36	0	0	NA	NA	NA	95	83	538	176	182	479	121	94	107	50	8	0.199	0.284	0.044
.	19.01.15-18.00.06-1-91706	63	3	3	1	0	1	628	2	2	0	0	NA	NA	NA	32	17	496	168	166	433	113	82	13	10	0	0.026	0.06	0
.	19.01.15-18.00.09-1-91709	98	8	8	2	0	2	645	7	7	0	0	NA	NA	NA	39	37	507	171	172	445	118	82	15	2	1	0.03	0.012	0.006
.	19.01.15-18.00.14-1-91713	85	3	3	0	0	0	642	2	2	0	0	NA	NA	NA	35	32	506	171	168	445	117	80	7	3	0	0.014	0.018	0
.	19.01.15-18.00.20-1-91714	63	5	5	1	0	0	632	4	4	0	0	NA	NA	NA	29	18	498	167	166	435	114	83	8	4	4	0.016	0.024	0.024
.	19.01.15-18.00.22-1-91715	65	5	5	0	0	0	649	4	4	0	0	NA	NA	NA	14	27	505	169	166	450	116	83	20	0	0	0.04	0	0
.	19.01.15-18.00.26-1-91716	40	1	1	1	0	1	0	0	0	0	0	NA	NA	NA	12	10	493	168	162	0	0	0	0	0	2	0	0	0.012
.	19.01.15-18.00.28-1-91717	30	1	1	0	0	0	0	0	0	0	0	NA	NA	NA	6	8	494	164	163	0	0	0	0	0	0	0	0	0
.	19.01.15-18.00.30-1-91718	59	2	2	1	0	0	647	1	1	0	0	NA	NA	NA	33	35	512	171	165	449	116	82	8	0	0	0.016	0	0
.	19.01.15-18.00.30-1-91719	90	4	4	1	0	1	649	3	3	0	0	NA	NA	NA	43	40	513	169	171	449	112	88	4	5	0	0.008	0.03	0
.	19.01.15-18.00.30-1-91720	36	1	1	1	0	1	0	0	0	0	0	NA	NA	NA	9	13	496	166	164	0	0	0	4	0	0	0.008	0	0
.	19.01.15-18.00.31-1-91722	89	5	5	0	0	0	651	3	3	0	0	NA	NA	NA	29	31	512	166	166	453	113	85	8	11	0	0.016	0.066	0
.	19.01.15-18.00.33-1-91727	154	28	28	11	0	7	658	25	25	0	0	NA	NA	NA	48	50	518	175	170	449	122	87	94	17	25	0.181	0.097	0.147
.	19.01.15-18.00.34-1-91728	241	17	17	7	0	6	690	13	13	0	0	NA	NA	NA	66	74	530	180	177	472	126	92	79	0	5	0.149	0	0.028
.	19.01.15-18.00.43-1-91733	174	36	36	13	0	8	666	33	33	0	0	NA	NA	NA	50	60	524	177	172	458	121	87	72	54	18	0.137	0.305	0.105
.	19.01.15-18.00.44-1-91734	90	5	5	2	0	1	643	3	3	0	0	NA	NA	NA	37	30	509	166	168	449	110	84	4	4	11	0.008	0.024	0.065
.	19.01.15-18.00.47-1-91735	30	1	1	0	0	0	0	0	0	0	0	NA	NA	NA	6	10	492	168	163	0	0	0	0	0	0	0	0	0
.	19.01.15-18.00.50-1-91737	93	4	4	2	0	1	643	3	3	0	0	NA	NA	NA	31	32	507	170	168	447	115	81	7	2	1	0.014	0.012	0.006
.	19.01.15-18.00.50-1-91738	120	6	6	2	0	1	642	5	5	0	0	NA	NA	NA	37	31	507	168	169	448	112	82	9	6	5	0.018	0.036	0.03
.	19.01.15-18.00.50-1-91739	116	11	11	4	0	2	656	9	9	0	0	NA	NA	NA	44	40	514	170	169	454	118	84	40	6	12	0.078	0.035	0.071
.	19.01.15-18.01.04-1-91797	87	3	3	1	0	1	648	2	2	0	0	NA	NA	NA	24	31	506	169	169	450	115	83	4	5	0	0.008	0.03	0
.	19.01.15-18.01.13-1-91842	89	4	4	1	0	1	655	3	3	0	0	NA	NA	NA	26	38	507	173	171	449	119	87	7	0	3	0.014	0	0.018
.	19.01.15-18.01.13-1-91846	144	8	8	0	0	0	666	6	6	0	0	NA	NA	NA	43	52	520	173	172	461	121	84	11	19	11	0.021	0.11	0.064
.	19.01.15-18.01.22-1-91847	124	9	9	2	0	2	653	8	8	0	0	NA	NA	NA	42	42	513	172	170	448	121	84	25	2	1	0.049	0.012	0.006
.	19.01.15-18.01.23-1-91848	88	5	5	2	0	1	644	4	4	0	0	NA	NA	NA	26	28	503	167	171	441	115	88	15	0	8	0.03	0	0.047
.	19.01.15-18.01.23-1-91849	123	15	15	1	0	1	657	14	14	0	0	NA	NA	NA	42	42	511	173	171	453	121	83	25	10	5	0.049	0.058	0.029
.	19.01.15-18.01.26-1-91850	149	15	15	3	0	3	670	14	14	0	0	NA	NA	NA	31	50	517	173	173	459	120	91	13	19	5	0.025	0.11	0.029
.	19.01.15-18.01.36-1-91851	146	5	5	0	0	0	642	4	4	0	0	NA	NA	NA	52	30	507	171	165	442	117	83	10	0	5	0.02	0	0.03
.	19.01.15-18.01.37-1-91852	61	2	2	0	0	0	642	1	1	0	0	NA	NA	NA	22	24	499	164	174	443	113	86	3	0	1	0.006	0	0.006
.	19.01.15-18.01.40-1-91853	64	4	4	0	0	0	631	3	3	0	0	NA	NA	NA	31	19	500	167	165	438	114	79	3	4	2	0.006	0.024	0.012
.	19.01.15-18.01.44-1-91854	90	4	4	1	0	1	641	3	3	0	0	NA	NA	NA	33	31	509	166	169	442	115	84	6	4	0	0.012	0.024	0
.	19.01.15-18.01.48-1-91856	61	2	2	1	0	1	643	1	1	0	0	NA	NA	NA	21	26	503	169	167	445	116	82	4	4	0	0.008	0.024	0
.	19.01.15-18.01.49-1-91861	115	11	11	1	0	1	646	9	9	0	0	NA	NA	NA	23	25	508	166	164	450	114	82	29	0	5	0.057	0	0.03
.	19.01.15-18.01.51-1-91879	95	9	9	3	0	2	645	7	7	0	0	NA	NA	NA	33	32	505	173	167	443	119	83	23	2	1	0.046	0.012	0.006
.	19.01.15-18.01.52-1-91881	118	8	8	2	0	2	641	5	5	0	0	NA	NA	NA	38	33	506	170	170	442	115	84	28	0	2	0.055	0	0.012
.	19.01.15-18.01.55-1-91889	176	7	7	3	0	2	661	6	6	0	0	NA	NA	NA	62	49	519	175	168	460	117	84	11	16	2	0.021	0.091	0.012
.	19.01.15-18.01.59-1-91894	31	1	1	0	0	0	0	0	0	0	0	NA	NA	NA	11	6	494	163	162	0	0	0	0	0	0	0	0	0
.	19.01.15-18.02.18-1-91905	90	9	9	2	0	2	653	7	7	0	0	NA	NA	NA	37	41	511	170	173	449	118	86	21	7	0	0.041	0.041	0
.	19.01.15-18.02.30-1-91906	141	11	11	3	0	2	661	10	10	0	0	NA	NA	NA	39	48	517	174	170	458	118	85	18	11	9	0.035	0.063	0.053
.	19.01.15-18.02.31-1-91907	285	20	20	5	0	5	699	18	18	0	0	NA	NA	NA	87	78	539	176	176	481	126	92	23	15	26	0.043	0.085	0.148
.	19.01.15-18.02.34-1-91912	293	19	19	8	0	4	692	16	16	0	0	NA	NA	NA	94	86	536	184	179	470	130	92	35	29	24	0.065	0.158	0.134
.	19.01.15-18.02.35-1-91913	293	15	15	4	0	3	692	14	14	0	0	NA	NA	NA	101	83	535	181	180	466	131	95	24	15	14	0.045	0.083	0.078
.	19.01.15-18.02.44-1-91914	64	5	5	0	0	0	650	4	4	0	0	NA	NA	NA	17	26	502	171	166	448	119	83	14	2	7	0.028	0.012	0.042
.	19.01.15-18.02.46-1-91915	176	50	50	11	0	10	658	42	42	0	0	NA	NA	NA	57	49	520	175	167	454	122	82	126	41	21	0.242	0.234	0.126
.	19.01.15-18.02.52-1-91934	90	5	5	1	0	0	641	4	4	0	0	NA	NA	NA	29	28	505	165	171	445	113	83	7	9	9	0.014	0.055	0.053
.	19.01.15-18.02.52-1-91935	120	22	22	7	0	4	658	19	19	0	0	NA	NA	NA	34	46	514	172	173	453	118	87	79	17	11	0.154	0.099	0.064
.	19.01.15-18.02.57-1-91941	235	11	11	1	0	1	674	10	10	0	0	NA	NA	NA	68	61	521	176	177	457	124	93	18	5	16	0.035	0.028	0.09
.	19.01.15-18.03.01-1-91947	61	2	2	0	0	0	346	1	1	0	0	NA	NA	NA	21	19	500	163	169	234	72	40	0	0	4	0	0	0.024
.	19.01.15-18.03.06-1-91949	204	29	29	12	0	11	672	28	28	0	0	NA	NA	NA	56	59	523	175	174	463	121	88	61	27	8	0.117	0.154	0.046
.	19.01.15-18.03.08-1-91952	60	2	2	0	0	0	636	1	1	0	0	NA	NA	NA	21	22	502	163	170	444	109	83	1	0	1	0.002	0	0.006
.	19.01.15-18.03.14-1-91957	125	9	9	3	0	3	645	7	7	0	0	NA	NA	NA	34	31	505	171	168	448	115	82	17	0	5	0.034	0	0.03
.	19.01.15-18.03.16-1-91958	181	25	25	5	0	5	665	22	22	0	0	NA	NA	NA	46	47	519	173	168	460	121	84	50	36	14	0.096	0.208	0.083
.	19.01.15-18.03.19-1-91959	62	2	2	1	0	1	645	1	1	0	0	NA	NA	NA	18	26	503	169	167	446	116	83	3	6	0	0.006	0.036	0
.	19.01.15-18.03.24-1-91961	178	12	12	3	0	3	683	10	10	0	0	NA	NA	NA	66	71	534	178	172	472	124	87	30	1	10	0.056	0.006	0.058
.	19.01.15-18.03.27-1-91962	62	5	5	1	0	1	638	4	4	0	0	NA	NA	NA	22	21	499	168	167	442	114	82	10	5	0	0.02	0.03	0
.	19.01.15-18.03.32-1-91963	88	4	4	2	0	1	641	3	3	0	0	NA	NA	NA	31	29	505	168	169	443	114	84	17	0	0	0.034	0	0
.	19.01.15-18.03.34-1-91964	156	26	26	9	0	7	666	24	24	0	0	NA	NA	NA	44	51	519	174	171	458	121	87	61	27	14	0.118	0.155	0.082
.	19.01.15-18.03.36-1-91965	180	8	8	2	0	2	665	7	7	0	0	NA	NA	NA	57	51	517	176	171	456	124	85	16	7	16	0.031	0.04	0.094
.	19.01.15-18.03.44-1-91966	148	11	11	2	0	2	639	10	10	0	0	NA	NA	NA	41	31	505	169	170	441	117	81	26	8	0	0.051	0.047	0
.	19.01.15-18.03.50-1-91967	117	26	26	3	0	2	656	24	24	0	0	NA	NA	NA	39	41	516	170	168	458	115	83	46	18	7	0.089	0.106	0.042
.	19.01.15-18.03.50-1-91984	67	4	4	1	0	1	649	3	3	0	0	NA	NA	NA	18	25	501	173	164	449	119	81	1	0	9	0.002	0	0.055
.	19.01.15-18.03.50-1-91985	89	4	4	0	0	0	638	3	3	0	0	NA	NA	NA	20	15	497	165	166	440	115	83	3	6	0	0.006	0.036	0
.	19.01.15-18.04.02-1-92005	174	8	8	1	0	0	671	7	7	0	0	NA	NA	NA	46	61	528	176	170	466	122	83	8	12	0	0.015	0.068	0
.	19.01.15-18.04.04-1-92006	121	8	8	2	0	2	650	6	6	0	0	NA	NA	NA	47	36	508	174	167	448	123	79	3	6	11	0.006	0.034	0.066
.	19.01.15-18.04.04-1-92007	97	10	10	7	0	3	643	9	9	0	0	NA	NA	NA	39	34	505	175	167	441	121	81	28	8	5	0.055	0.046	0.03
.	19.01.15-18.04.06-1-92009	195	15	15	3	0	3	680	13	13	0	0	NA	NA	NA	41	59	530	173	169	474	119	87	47	12	3	0.089	0.069	0.018
.	19.01.15-18.04.07-1-92011	61	3	3	0	0	0	642	2	2	0	0	NA	NA	NA	25	25	503	167	168	444	113	85	2	0	3	0.004	0	0.018
.	19.01.15-18.04.09-1-92014	97	3	3	1	0	1	651	1	1	0	0	NA	NA	NA	34	30	508	168	167	451	116	84	7	2	0	0.014	0.012	0
.	19.01.15-18.04.23-1-92019	92	11	11	4	0	3	656	10	10	0	0	NA	NA	NA	29	44	517	170	170	460	114	82	31	1	3	0.06	0.006	0.018
.	19.01.15-18.04.25-1-92020	117	10	10	2	0	2	667	8	8	0	0	NA	NA	NA	45	54	523	170	174	461	117	89	54	5	11	0.103	0.029	0.063
.	19.01.15-18.04.25-1-92021	120	4	4	0	0	0	651	3	3	0	0	NA	NA	NA	40	38	508	172	171	447	121	83	8	3	9	0.016	0.017	0.053
.	19.01.15-18.04.27-1-92022	195	24	24	8	0	5	661	22	22	0	0	NA	NA	NA	59	45	519	167	172	460	113	88	72	21	7	0.139	0.126	0.041
.	19.01.15-18.04.27-1-92023	121	26	26	10	0	9	662	21	21	0	0	NA	NA	NA	37	45	514	175	169	453	121	88	60	38	4	0.117	0.217	0.024
.	19.01.15-18.04.34-1-92024	59	2	2	0	0	0	447	1	1	0	0	NA	NA	NA	18	13	492	168	166	307	82	58	0	3	0	0	0.018	0
.	19.01.15-18.04.38-1-92025	122	6	6	3	0	2	664	5	5	0	0	NA	NA	NA	45	50	519	170	174	455	118	91	13	9	1	0.025	0.053	0.006
.	19.01.15-18.04.41-1-92027	114	11	11	5	0	5	646	8	8	0	0	NA	NA	NA	33	34	508	170	169	447	116	83	21	8	18	0.041	0.047	0.107
.	19.01.15-18.04.42-1-92028	96	8	8	0	0	0	653	7	7	0	0	NA	NA	NA	42	38	510	169	172	448	118	87	11	6	3	0.022	0.036	0.017
.	19.01.15-18.04.48-1-92029	61	2	2	1	0	1	250	1	1	0	0	NA	NA	NA	17	13	497	164	165	167	49	34	2	1	0	0.004	0.006	0
.	19.01.15-18.04.49-1-92031	119	4	4	1	0	0	654	3	3	0	0	NA	NA	NA	30	37	509	170	171	450	118	86	13	5	0	0.026	0.029	0
.	19.01.15-18.04.52-1-92049	126	7	7	4	0	3	644	5	5	0	0	NA	NA	NA	50	28	505	171	165	445	116	83	12	16	10	0.024	0.094	0.061
.	19.01.15-18.04.58-1-92057	146	27	27	6	0	5	652	22	22	0	0	NA	NA	NA	51	48	517	173	171	450	118	84	56	32	3	0.108	0.185	0.018
.	19.01.15-18.04.59-1-92058	264	14	14	1	0	1	708	12	12	0	0	NA	NA	NA	88	92	542	185	178	481	135	92	27	23	18	0.05	0.124	0.101
.	19.01.15-18.05.04-1-92061	59	2	2	0	0	0	51	1	1	0	0	NA	NA	NA	16	18	500	167	164	35	11	5	0	1	1	0	0.006	0.006
.	19.01.15-18.05.05-1-92062	89	7	7	1	0	0	650	5	5	0	0	NA	NA	NA	29	31	505	172	167	448	120	82	12	1	13	0.024	0.006	0.078
.	19.01.15-18.05.07-1-92065	121	6	6	1	0	1	655	4	4	0	0	NA	NA	NA	37	38	514	171	166	453	118	84	9	13	1	0.018	0.076	0.006
.	19.01.15-18.05.10-1-92068	61	3	3	2	0	1	643	1	1	0	0	NA	NA	NA	21	26	505	166	168	448	111	84	14	0	0	0.028	0	0
.	19.01.15-18.05.10-1-92069	123	5	5	1	0	0	655	3	3	0	0	NA	NA	NA	36	36	510	170	169	453	116	86	13	9	0	0.025	0.053	0
.	19.01.15-18.05.11-1-92070	118	8	8	1	0	1	651	6	6	0	0	NA	NA	NA	49	38	508	174	169	449	119	83	15	4	3	0.03	0.023	0.018
.	19.01.15-18.05.13-1-92071	91	3	3	2	0	1	654	2	2	0	0	NA	NA	NA	35	42	512	174	169	451	120	83	12	8	0	0.023	0.046	0
.	19.01.15-18.05.26-1-92075	130	13	13	6	0	3	657	11	11	0	0	NA	NA	NA	40	43	512	170	174	450	120	87	36	1	12	0.07	0.006	0.069
.	19.01.15-18.05.26-1-92076	90	3	3	1	0	1	647	2	2	0	0	NA	NA	NA	27	27	503	169	168	448	115	84	11	0	2	0.022	0	0.012
.	19.01.15-18.05.27-1-92077	88	3	3	1	0	1	640	2	2	0	0	NA	NA	NA	20	22	502	166	167	445	114	81	3	3	0	0.006	0.018	0
.	19.01.15-18.05.34-1-92079	145	10	10	4	0	3	662	8	8	0	0	NA	NA	NA	49	46	516	166	177	459	114	89	10	22	2	0.019	0.133	0.011
.	19.01.15-18.05.34-1-92080	94	4	4	0	0	0	663	3	3	0	0	NA	NA	NA	25	38	510	174	167	456	123	84	9	0	5	0.018	0	0.03
.	19.01.15-18.05.38-1-92081	188	11	11	5	0	5	672	10	10	0	0	NA	NA	NA	68	58	522	174	175	459	121	92	25	3	6	0.048	0.017	0.034
.	19.01.15-18.05.40-1-92082	120	5	5	0	0	0	635	3	3	0	0	NA	NA	NA	38	23	498	171	167	438	114	83	8	4	4	0.016	0.023	0.024
.	19.01.15-18.05.41-1-92083	124	10	10	3	0	2	664	9	9	0	0	NA	NA	NA	34	48	519	174	168	459	121	84	16	0	17	0.031	0	0.101
.	19.01.15-18.05.44-1-92084	120	16	16	4	0	3	656	15	15	0	0	NA	NA	NA	50	35	514	169	165	460	117	79	30	1	12	0.058	0.006	0.073
.	19.01.15-18.05.47-1-92085	85	5	5	2	0	2	646	4	4	0	0	NA	NA	NA	25	30	505	168	170	448	115	83	10	0	5	0.02	0	0.029
.	19.01.15-18.05.50-1-92103	257	33	33	16	0	9	703	31	31	0	0	NA	NA	NA	87	78	535	177	179	481	125	97	100	35	33	0.187	0.198	0.184
.	19.01.15-18.05.56-1-92114	179	34	34	15	0	10	672	31	31	0	0	NA	NA	NA	46	59	525	176	171	463	123	86	82	17	40	0.156	0.097	0.234
.	19.01.15-18.05.56-1-92115	153	31	31	7	0	6	660	27	27	0	0	NA	NA	NA	58	51	516	174	174	451	119	90	74	27	25	0.143	0.155	0.144
.	19.01.15-18.05.58-1-92121	34	1	1	0	0	0	0	0	0	0	0	NA	NA	NA	12	7	495	163	162	0	0	0	2	0	0	0.004	0	0
.	19.01.15-18.06.00-1-92125	125	26	26	4	0	4	642	24	24	0	0	NA	NA	NA	38	32	508	166	171	449	111	82	30	9	2	0.059	0.054	0.012
.	19.01.15-18.06.03-1-92127	118	7	7	5	0	3	647	6	6	0	0	NA	NA	NA	46	33	514	165	167	452	111	84	9	8	3	0.018	0.048	0.018
.	19.01.15-18.06.05-1-92128	90	5	5	1	0	1	648	4	4	0	0	NA	NA	NA	35	33	512	167	167	452	113	83	3	5	9	0.006	0.03	0.054
.	19.01.15-18.06.05-1-92130	62	3	3	0	0	0	644	2	2	0	0	NA	NA	NA	26	29	505	167	170	445	115	84	16	0	1	0.032	0	0.006
.	19.01.15-18.06.14-1-92137	63	3	3	1	0	1	644	2	2	0	0	NA	NA	NA	19	23	502	169	165	444	117	83	0	0	6	0	0	0.036
.	19.01.15-18.06.23-1-92138	142	9	9	3	0	2	651	7	7	0	0	NA	NA	NA	53	42	514	171	170	451	118	82	44	7	5	0.086	0.041	0.029
.	19.01.15-18.06.24-1-92139	145	9	9	1	0	1	670	7	7	0	0	NA	NA	NA	54	58	520	177	174	461	122	87	32	3	8	0.062	0.017	0.046
.	19.01.15-18.06.26-1-92140	91	5	5	1	0	0	650	3	3	0	0	NA	NA	NA	42	37	510	167	173	451	113	86	18	3	2	0.035	0.018	0.012
.	19.01.15-18.06.32-1-92141	90	3	3	1	0	1	654	2	2	0	0	NA	NA	NA	24	33	506	166	174	452	113	89	0	5	3	0	0.03	0.017
.	19.01.15-18.06.37-1-92144	151	8	8	3	0	3	681	6	6	0	0	NA	NA	NA	39	67	528	176	176	467	122	92	10	11	20	0.019	0.062	0.114
.	19.01.15-18.06.41-1-92145	93	7	7	5	0	3	640	6	6	0	0	NA	NA	NA	42	33	507	166	173	443	112	85	19	9	13	0.037	0.054	0.075
.	19.01.15-18.06.46-1-92147	31	1	1	0	0	0	0	0	0	0	0	NA	NA	NA	8	13	498	164	164	0	0	0	1	0	0	0.002	0	0
.	19.01.15-18.06.47-1-92148	64	2	2	0	0	0	638	1	1	0	0	NA	NA	NA	28	22	500	168	167	439	115	84	0	1	1	0	0.006	0.006
.	19.01.15-18.06.47-1-92149	61	2	2	1	0	0	636	0	0	0	0	NA	NA	NA	25	20	499	169	165	438	117	81	4	2	0	0.008	0.012	0
.	19.01.15-18.06.48-1-92150	60	2	2	2	0	2	352	1	1	0	0	NA	NA	NA	14	25	504	170	164	248	61	43	0	0	6	0	0	0.037
.	19.01.15-18.06.49-1-92151	240	25	25	4	0	3	688	22	22	0	0	NA	NA	NA	75	74	530	179	178	469	126	93	52	34	13	0.098	0.19	0.073
.	19.01.15-18.06.49-1-92152	88	6	6	1	0	1	622	5	5	0	0	NA	NA	NA	39	17	497	166	167	434	110	78	5	3	3	0.01	0.018	0.018
.	19.01.15-18.06.51-1-92170	40	1	1	0	0	0	0	0	0	0	0	NA	NA	NA	16	13	495	167	164	0	0	0	0	0	2	0	0	0.012
.	19.01.15-18.06.55-1-92174	154	32	32	6	0	4	647	29	29	0	0	NA	NA	NA	54	39	509	177	166	445	121	81	62	34	21	0.122	0.192	0.127
.	19.01.15-18.06.59-1-92180	33	1	1	0	0	0	0	0	0	0	0	NA	NA	NA	11	13	494	167	165	0	0	0	0	0	2	0	0	0.012
.	19.01.15-18.07.00-1-92183	298	35	35	13	0	10	684	30	30	0	0	NA	NA	NA	79	64	524	178	175	468	126	90	87	40	39	0.166	0.225	0.223
.	19.01.15-18.07.01-1-92184	91	8	8	2	0	2	654	5	5	0	0	NA	NA	NA	29	35	511	169	168	452	118	84	33	6	3	0.065	0.036	0.018
.	19.01.15-18.07.02-1-92185	33	1	1	0	0	0	0	0	0	0	0	NA	NA	NA	4	10	494	166	163	0	0	0	0	0	0	0	0	0
.	19.01.15-18.07.02-1-92186	61	4	4	0	0	0	641	3	3	0	0	NA	NA	NA	32	27	506	167	167	447	112	82	7	12	2	0.014	0.072	0.012
.	19.01.15-18.07.04-1-92187	36	1	1	1	0	1	0	0	0	0	0	NA	NA	NA	15	7	493	165	162	0	0	0	0	1	0	0	0.006	0
.	19.01.15-18.07.05-1-92188	124	10	10	3	0	3	646	9	9	0	0	NA	NA	NA	42	32	510	170	165	448	115	83	50	4	0	0.098	0.024	0
.	19.01.15-18.07.09-1-92194	61	3	3	1	0	0	639	2	2	0	0	NA	NA	NA	26	19	500	165	167	442	114	83	12	0	6	0.024	0	0.036
.	19.01.15-18.07.09-1-92195	34	1	1	0	0	0	0	0	0	0	0	NA	NA	NA	9	12	493	164	168	0	0	0	5	0	0	0.01	0	0
.	19.01.15-18.07.12-1-92196	36	1	1	0	0	0	0	0	0	0	0	NA	NA	NA	9	6	491	165	163	0	0	0	0	0	0	0	0	0
.	19.01.15-18.07.14-1-92200	180	16	16	8	0	5	667	13	13	0	0	NA	NA	NA	83	61	521	175	178	456	124	87	30	38	13	0.058	0.217	0.073
.	19.01.15-18.07.20-1-92201	65	3	3	0	0	0	636	2	2	0	0	NA	NA	NA	29	21	504	167	163	444	115	77	13	5	0	0.026	0.03	0
.	19.01.15-18.07.25-1-92202	117	13	13	2	0	1	649	11	11	0	0	NA	NA	NA	37	29	504	171	167	450	116	83	2	26	32	0.004	0.152	0.192
.	19.01.15-18.07.28-1-92203	83	7	7	2	0	1	634	6	6	0	0	NA	NA	NA	30	17	501	166	163	440	113	81	19	2	0	0.038	0.012	0
.	19.01.15-18.07.33-1-92204	117	12	12	5	0	4	643	10	10	0	0	NA	NA	NA	33	31	506	169	169	443	115	85	28	9	1	0.055	0.053	0.006
.	19.01.15-18.07.34-1-92205	87	4	4	0	0	0	654	3	3	0	0	NA	NA	NA	30	34	505	173	169	448	121	85	9	0	0	0.018	0	0
.	19.01.15-18.07.38-1-92206	115	16	16	4	0	3	646	13	13	0	0	NA	NA	NA	32	36	510	169	170	448	115	83	17	23	2	0.033	0.136	0.012
.	19.01.15-18.07.47-1-92207	115	13	13	3	0	2	658	10	10	0	0	NA	NA	NA	42	49	513	176	173	450	122	86	20	19	9	0.039	0.108	0.052
.	19.01.15-18.07.51-1-92225	35	1	1	1	0	1	0	0	0	0	0	NA	NA	NA	9	10	496	163	164	0	0	0	5	0	0	0.01	0	0
.	19.01.15-18.07.56-1-92235	36	1	1	0	0	0	0	0	0	0	0	NA	NA	NA	15	9	492	167	163	0	0	0	0	0	3	0	0	0.018
.	19.01.15-18.07.57-1-92237	64	3	3	0	0	0	631	1	1	0	0	NA	NA	NA	25	19	496	170	166	434	116	81	13	5	0	0.026	0.029	0
.	19.01.15-18.07.57-1-92238	183	14	14	4	0	4	679	12	12	0	0	NA	NA	NA	51	62	526	175	174	469	121	89	33	11	24	0.063	0.063	0.138
.	19.01.15-18.07.59-1-92246	91	4	4	0	0	0	651	3	3	0	0	NA	NA	NA	35	32	510	169	166	449	117	85	7	0	10	0.014	0	0.06
.	19.01.15-18.08.00-1-92249	143	19	19	7	0	5	651	18	18	0	0	NA	NA	NA	43	42	510	172	173	451	116	84	60	6	9	0.118	0.035	0.052
.	19.01.15-18.08.02-1-92250	113	9	9	1	0	0	655	7	7	0	0	NA	NA	NA	40	40	511	172	170	456	116	83	16	5	5	0.031	0.029	0.029
.	19.01.15-18.08.07-1-92254	89	4	4	2	0	2	658	3	3	0	0	NA	NA	NA	30	43	512	171	173	456	116	86	10	0	0	0.02	0	0
.	19.01.15-18.08.14-1-92256	65	3	3	2	0	2	644	2	2	0	0	NA	NA	NA	17	22	501	168	166	447	116	81	8	5	0	0.016	0.03	0
.	19.01.15-18.08.15-1-92260	31	1	1	0	0	0	0	0	0	0	0	NA	NA	NA	5	10	495	165	163	0	0	0	0	0	0	0	0	0
.	19.01.15-18.08.18-1-92261	59	2	2	1	0	1	102	1	1	0	0	NA	NA	NA	15	5	490	164	164	75	17	10	0	0	3	0	0	0.018
.	19.01.15-18.08.18-1-92262	62	2	2	1	0	1	399	1	1	0	0	NA	NA	NA	21	24	500	169	168	280	69	50	5	0	0	0.01	0	0
.	19.01.15-18.08.19-1-92263	64	3	3	1	0	1	300	2	2	0	0	NA	NA	NA	13	18	500	167	164	205	61	34	0	4	4	0	0.024	0.024
.	19.01.15-18.08.24-1-92265	150	24	24	5	0	4	657	21	21	0	0	NA	NA	NA	47	44	513	175	169	450	120	87	41	53	14	0.08	0.303	0.083
.	19.01.15-18.08.24-1-92266	115	13	13	3	0	3	663	12	12	0	0	NA	NA	NA	42	45	518	171	169	461	119	83	23	16	8	0.044	0.094	0.047
.	19.01.15-18.08.27-1-92267	96	6	6	3	0	2	656	5	5	0	0	NA	NA	NA	14	35	507	172	169	451	119	86	11	0	4	0.022	0	0.024
.	19.01.15-18.08.30-1-92268	65	6	6	0	0	0	642	5	5	0	0	NA	NA	NA	21	27	501	170	169	444	116	82	14	3	0	0.028	0.018	0
.	19.01.15-18.08.30-1-92269	179	31	31	8	0	5	653	29	29	0	0	NA	NA	NA	63	45	507	176	175	444	123	86	88	34	11	0.174	0.193	0.063
.	19.01.15-18.08.31-1-92270	118	11	11	2	0	0	659	10	10	0	0	NA	NA	NA	25	42	512	171	172	454	118	87	20	12	0	0.039	0.07	0
.	19.01.15-18.08.32-1-92271	57	2	2	0	0	0	152	1	1	0	0	NA	NA	NA	18	10	493	166	164	109	26	17	2	0	5	0.004	0	0.03
.	19.01.15-18.08.39-1-92272	32	1	1	1	0	1	0	0	0	0	0	NA	NA	NA	4	13	497	166	163	0	0	0	3	0	0	0.006	0	0
.	19.01.15-18.08.41-1-92273	31	1	1	0	0	0	0	0	0	0	0	NA	NA	NA	6	8	491	165	165	0	0	0	1	0	0	0.002	0	0
.	19.01.15-18.08.42-1-92274	232	57	57	18	0	14	687	51	51	0	0	NA	NA	NA	77	78	533	180	178	473	125	89	165	43	27	0.31	0.239	0.152
.	19.01.15-18.08.43-1-92275	37	1	1	0	0	0	0	0	0	0	0	NA	NA	NA	14	12	495	165	165	0	0	0	0	4	0	0	0.024	0
.	19.01.15-18.08.46-1-92276	145	8	8	4	0	2	663	7	7	0	0	NA	NA	NA	43	51	511	174	179	453	119	91	16	5	6	0.031	0.029	0.034
.	19.01.15-18.08.47-1-92277	31	1	1	0	0	0	0	0	0	0	0	NA	NA	NA	8	9	494	165	163	0	0	0	2	0	0	0.004	0	0
.	19.01.15-18.08.48-1-92278	208	17	17	3	0	2	685	15	15	0	0	NA	NA	NA	56	77	538	177	175	474	120	91	42	15	1	0.078	0.085	0.006
.	19.01.15-18.08.50-1-92280	128	10	10	3	0	3	660	8	8	0	0	NA	NA	NA	46	56	514	181	174	447	126	87	16	13	3	0.031	0.072	0.017
.	19.01.15-18.08.52-1-92298	88	4	4	1	0	0	648	3	3	0	0	NA	NA	NA	31	33	512	169	165	455	114	79	14	0	0	0.027	0	0
.	19.01.15-18.08.57-1-92304	123	13	13	4	0	4	655	12	12	0	0	NA	NA	NA	24	33	506	173	167	447	121	87	9	26	9	0.018	0.15	0.054
.	19.01.15-18.09.08-1-92312	149	6	6	0	0	0	675	5	5	0	0	NA	NA	NA	59	54	524	173	170	475	118	82	7	15	8	0.013	0.087	0.047
.	19.01.15-18.09.09-1-92314	183	34	34	15	0	10	660	31	31	0	0	NA	NA	NA	42	44	515	169	173	455	116	89	129	18	10	0.25	0.107	0.058
.	19.01.15-18.09.09-1-92315	64	2	2	0	0	0	632	1	1	0	0	NA	NA	NA	38	25	497	173	168	432	118	82	6	0	0	0.012	0	0
.	19.01.15-18.09.13-1-92316	266	52	52	13	0	11	680	47	47	0	0	NA	NA	NA	70	66	530	176	173	466	124	90	108	49	35	0.204	0.278	0.202
.	19.01.15-18.09.23-1-92321	233	24	24	5	0	4	678	20	20	0	0	NA	NA	NA	66	62	524	173	178	464	119	95	55	15	23	0.105	0.087	0.129
.	19.01.15-18.09.24-1-92322	143	21	21	5	0	5	643	19	19	0	0	NA	NA	NA	50	39	506	176	170	439	120	84	35	12	13	0.069	0.068	0.076
.	19.01.15-18.09.24-1-92323	209	22	22	7	0	4	670	21	21	0	0	NA	NA	NA	61	57	515	175	180	458	121	91	58	30	24	0.113	0.171	0.133
.	19.01.15-18.09.24-1-92324	198	9	9	2	0	2	661	8	8	0	0	NA	NA	NA	49	45	509	176	173	452	121	88	17	4	10	0.033	0.023	0.058
.	19.01.15-18.09.34-1-92325	203	14	14	5	0	3	671	12	12	0	0	NA	NA	NA	53	57	521	175	174	458	123	90	64	7	7	0.123	0.04	0.04
.	19.01.15-18.09.54-1-92351	151	6	6	0	0	0	644	5	5	0	0	NA	NA	NA	61	38	513	172	166	449	114	81	10	7	0	0.019	0.041	0
.	19.01.15-18.09.58-1-92355	64	3	3	0	0	0	450	2	2	0	0	NA	NA	NA	17	21	501	167	166	322	66	62	1	3	0	0.002	0.018	0
.	19.01.15-18.10.05-1-92368	120	10	10	1	0	1	652	8	8	0	0	NA	NA	NA	44	30	506	169	168	449	117	86	25	0	9	0.049	0	0.054
.	19.01.15-18.10.06-1-92371	145	16	16	8	0	5	657	15	15	0	0	NA	NA	NA	48	42	510	173	172	448	119	90	82	13	5	0.161	0.075	0.029
.	19.01.15-18.10.08-1-92374	65	8	8	0	0	0	629	7	7	0	0	NA	NA	NA	28	18	498	170	163	436	115	78	25	4	1	0.05	0.024	0.006
.	19.01.15-18.10.08-1-92375	150	36	36	11	0	9	669	34	34	0	0	NA	NA	NA	41	52	525	172	168	463	120	86	122	9	25	0.232	0.052	0.149
.	19.01.15-18.10.14-1-92379	35	1	1	1	0	1	0	0	0	0	0	NA	NA	NA	12	8	494	164	163	0	0	0	0	1	0	0	0.006	0
.	19.01.15-18.10.15-1-92380	147	19	19	1	0	0	655	17	17	0	0	NA	NA	NA	39	36	509	175	165	450	121	84	20	13	8	0.039	0.074	0.048
.	19.01.15-18.10.16-1-92381	119	11	11	0	0	0	647	9	9	0	0	NA	NA	NA	49	41	520	169	165	454	113	80	22	6	3	0.042	0.036	0.018
.	19.01.15-18.10.17-1-92382	93	6	6	0	0	0	647	5	5	0	0	NA	NA	NA	28	32	508	168	169	447	117	83	13	5	1	0.026	0.03	0.006
.	19.01.15-18.10.29-1-92383	204	23	23	6	0	6	673	21	21	0	0	NA	NA	NA	46	58	523	176	172	462	122	89	59	20	11	0.113	0.114	0.064
.	19.01.15-18.10.30-1-92384	62	2	2	0	0	0	251	1	1	0	0	NA	NA	NA	16	19	501	167	164	177	43	31	6	0	0	0.012	0	0
.	19.01.15-18.10.36-1-92394	147	7	7	2	0	1	658	6	6	0	0	NA	NA	NA	50	43	513	173	170	451	120	87	15	26	0	0.029	0.15	0
.	19.01.15-18.10.36-1-92395	181	31	31	5	0	1	664	30	30	0	0	NA	NA	NA	57	44	512	177	168	458	120	86	96	13	20	0.188	0.073	0.119
.	19.01.15-18.10.37-1-92396	269	44	44	14	0	7	682	40	40	0	0	NA	NA	NA	72	69	533	177	172	471	123	88	87	23	34	0.163	0.13	0.198
.	19.01.15-18.10.38-1-92397	64	3	3	0	0	0	646	1	1	0	0	NA	NA	NA	34	30	511	167	165	453	113	80	6	0	0	0.012	0	0
.	19.01.15-18.10.41-1-92398	36	1	1	0	0	0	0	0	0	0	0	NA	NA	NA	7	12	496	163	166	0	0	0	0	0	0	0	0	0
.	19.01.15-18.10.45-1-92399	116	17	17	5	0	5	655	13	13	0	0	NA	NA	NA	39	44	511	175	171	452	118	85	16	25	18	0.031	0.143	0.105
.	19.01.15-18.10.45-1-92400	117	9	9	2	0	2	669	7	7	0	0	NA	NA	NA	42	53	516	176	174	456	122	91	20	0	2	0.039	0	0.011
.	19.01.15-18.10.55-1-92422	154	12	12	4	0	1	650	10	10	0	0	NA	NA	NA	44	39	514	169	169	454	116	80	39	28	5	0.076	0.166	0.03
.	19.01.15-18.11.01-1-92430	64	3	3	1	0	1	638	2	2	0	0	NA	NA	NA	20	21	500	170	164	442	115	81	8	3	0	0.016	0.018	0
.	19.01.15-18.11.06-1-92432	31	1	1	0	0	0	0	0	0	0	0	NA	NA	NA	10	2	490	163	162	0	0	0	0	0	1	0	0	0.006
.	19.01.15-18.11.07-1-92434	180	14	14	3	0	1	667	11	11	0	0	NA	NA	NA	49	51	520	178	166	463	122	82	5	23	17	0.01	0.129	0.102
.	19.01.15-18.11.08-1-92437	123	10	10	1	0	1	646	8	8	0	0	NA	NA	NA	47	33	511	166	169	448	115	83	13	4	13	0.025	0.024	0.077
.	19.01.15-18.11.10-1-92438	64	3	3	0	0	0	293	2	2	0	0	NA	NA	NA	15	18	497	166	168	194	56	43	0	2	0	0	0.012	0
.	19.01.15-18.11.16-1-92442	92	6	6	3	0	3	648	5	5	0	0	NA	NA	NA	29	32	507	168	170	450	113	85	3	12	5	0.006	0.071	0.029
.	19.01.15-18.11.19-1-92443	91	5	5	3	0	1	642	4	4	0	0	NA	NA	NA	37	35	508	170	170	442	115	85	29	0	15	0.057	0	0.088
.	19.01.15-18.11.25-1-92444	30	1	1	0	0	0	0	0	0	0	0	NA	NA	NA	11	9	489	166	167	0	0	0	0	3	0	0	0.018	0
.	19.01.15-18.11.30-1-92445	123	17	17	5	0	4	663	16	16	0	0	NA	NA	NA	35	47	516	174	170	459	119	85	61	14	4	0.118	0.08	0.024
.	19.01.15-18.11.30-1-92446	64	3	3	3	0	3	638	1	1	0	0	NA	NA	NA	30	26	500	171	168	438	116	84	1	4	4	0.002	0.023	0.024
.	19.01.15-18.11.31-1-92447	92	8	8	2	0	2	647	7	7	0	0	NA	NA	NA	29	36	507	173	169	444	118	85	40	9	0	0.079	0.052	0
.	19.01.15-18.11.34-1-92448	180	20	20	7	0	4	670	19	19	0	0	NA	NA	NA	49	56	524	176	169	463	122	85	57	44	3	0.109	0.25	0.018
.	19.01.15-18.11.36-1-92449	139	27	27	11	0	5	652	24	24	0	0	NA	NA	NA	45	29	505	171	166	450	120	82	93	31	13	0.184	0.181	0.078
.	19.01.15-18.11.39-1-92450	91	5	5	2	0	2	664	4	4	0	0	NA	NA	NA	29	41	513	170	171	454	118	92	20	0	3	0.039	0	0.018
.	19.01.15-18.11.39-1-92451	185	36	36	12	0	9	667	30	30	0	0	NA	NA	NA	50	49	523	174	165	464	120	83	101	39	35	0.193	0.224	0.212
.	19.01.15-18.11.45-1-92452	57	2	2	0	0	0	102	1	1	0	0	NA	NA	NA	23	19	499	167	166	75	15	12	2	0	1	0.004	0	0.006
.	19.01.15-18.11.52-1-92472	95	7	7	3	0	2	650	6	6	0	0	NA	NA	NA	39	41	511	176	167	446	118	86	16	5	5	0.031	0.028	0.03
.	19.01.15-18.11.58-1-92482	140	13	13	1	0	1	658	12	12	0	0	NA	NA	NA	39	39	508	171	173	450	119	89	40	3	5	0.079	0.018	0.029
.	19.01.15-18.11.59-1-92485	35	1	1	0	0	0	0	0	0	0	0	NA	NA	NA	15	10	495	164	164	0	0	0	1	0	0	0.002	0	0
.	19.01.15-18.12.01-1-92491	84	5	5	1	0	0	655	4	4	0	0	NA	NA	NA	18	35	509	172	167	452	117	86	9	4	4	0.018	0.023	0.024
.	19.01.15-18.12.04-1-92493	36	1	1	0	0	0	0	0	0	0	0	NA	NA	NA	6	18	502	163	166	0	0	0	0	0	1	0	0	0.006
.	19.01.15-18.12.08-1-92497	97	4	4	0	0	0	656	3	3	0	0	NA	NA	NA	32	37	508	170	172	455	117	84	6	1	3	0.012	0.006	0.017
.	19.01.15-18.12.08-1-92499	153	19	19	10	0	6	661	17	17	0	0	NA	NA	NA	48	46	512	176	171	451	122	88	80	11	21	0.156	0.062	0.123
.	19.01.15-18.12.13-1-92501	89	6	6	1	0	1	653	5	5	0	0	NA	NA	NA	39	38	511	169	171	453	114	86	12	1	4	0.023	0.006	0.023
.	19.01.15-18.12.16-1-92505	33	1	1	0	0	0	0	0	0	0	0	NA	NA	NA	10	10	495	165	163	0	0	0	2	0	0	0.004	0	0
.	19.01.15-18.12.18-1-92506	207	19	19	7	0	5	665	17	17	0	0	NA	NA	NA	50	49	516	173	173	460	118	87	62	12	12	0.12	0.069	0.069
.	19.01.15-18.12.26-1-92507	149	13	13	3	0	3	656	12	12	0	0	NA	NA	NA	60	52	518	170	177	450	115	91	11	25	6	0.021	0.147	0.034
.	19.01.15-18.12.28-1-92508	92	5	5	2	0	2	640	4	4	0	0	NA	NA	NA	38	25	502	172	164	441	120	79	19	2	4	0.038	0.012	0.024
.	19.01.15-18.12.32-1-92509	115	11	11	2	0	2	664	9	9	0	0	NA	NA	NA	37	49	512	175	175	454	122	88	13	13	3	0.025	0.074	0.017
.	19.01.15-18.12.33-1-92510	86	6	6	1	0	1	642	5	5	0	0	NA	NA	NA	28	25	503	166	169	441	115	86	22	6	0	0.044	0.036	0
.	19.01.15-18.12.33-1-92511	32	1	1	0	0	0	0	0	0	0	0	NA	NA	NA	7	12	493	165	167	0	0	0	0	0	1	0	0	0.006
.	19.01.15-18.12.36-1-92516	276	25	25	7	0	3	688	20	20	0	0	NA	NA	NA	73	67	530	179	171	476	125	87	65	23	15	0.123	0.128	0.088
.	19.01.15-18.12.47-1-92517	177	23	23	9	0	2	679	22	22	0	0	NA	NA	NA	60	61	525	178	171	464	126	89	104	35	12	0.198	0.197	0.07
.	19.01.15-18.12.49-1-92518	92	11	11	5	0	5	648	9	9	0	0	NA	NA	NA	30	35	505	171	172	443	116	89	33	1	5	0.065	0.006	0.029
.	19.01.15-18.12.50-1-92519	62	2	2	1	0	1	50	1	1	0	0	NA	NA	NA	14	17	500	165	165	35	10	5	3	0	0	0.006	0	0
.	19.01.15-18.12.55-1-92541	92	6	6	1	0	1	655	5	5	0	0	NA	NA	NA	28	39	513	171	168	454	117	84	7	6	2	0.014	0.035	0.012
.	19.01.15-18.12.55-1-92543	123	8	8	2	0	2	654	6	6	0	0	NA	NA	NA	37	36	512	168	169	454	114	86	17	2	4	0.033	0.012	0.024
.	19.01.15-18.12.57-1-92545	154	12	12	5	0	3	668	11	11	0	0	NA	NA	NA	49	53	517	173	176	456	119	93	28	22	8	0.054	0.127	0.045
.	19.01.15-18.12.58-1-92548	95	5	5	1	0	0	651	4	4	0	0	NA	NA	NA	31	37	504	175	171	444	119	88	3	15	2	0.006	0.086	0.012
.	19.01.15-18.12.59-1-92549	33	1	1	0	0	0	0	0	0	0	0	NA	NA	NA	4	10	492	164	167	0	0	0	0	0	1	0	0	0.006
.	19.01.15-18.13.03-1-92553	142	39	39	13	0	10	655	38	38	0	0	NA	NA	NA	54	46	517	170	172	452	117	86	82	42	17	0.159	0.247	0.099
.	19.01.15-18.13.15-1-92561	245	21	21	9	0	6	693	14	14	0	0	NA	NA	NA	75	84	539	184	174	477	127	89	83	3	14	0.154	0.016	0.08
.	19.01.15-18.13.18-1-92562	34	1	1	0	0	0	0	0	0	0	0	NA	NA	NA	4	10	496	164	163	0	0	0	2	0	0	0.004	0	0
.	19.01.15-18.13.18-1-92563	31	1	1	1	0	1	0	0	0	0	0	NA	NA	NA	9	6	493	164	162	0	0	0	0	0	1	0	0	0.006
.	19.01.15-18.13.19-1-92564	63	2	2	1	0	1	645	0	0	0	0	NA	NA	NA	22	25	505	170	163	450	116	79	3	0	0	0.006	0	0
.	19.01.15-18.13.22-1-92565	61	2	2	0	0	0	597	1	1	0	0	NA	NA	NA	12	24	503	164	170	415	105	77	2	1	0	0.004	0.006	0
.	19.01.15-18.13.24-1-92567	123	6	6	5	0	2	657	3	3	0	0	NA	NA	NA	44	41	514	174	166	454	122	81	13	21	3	0.025	0.121	0.018
.	19.01.15-18.13.31-1-92568	125	6	6	2	0	2	648	5	5	0	0	NA	NA	NA	30	33	505	173	168	443	119	86	15	5	0	0.03	0.029	0
.	19.01.15-18.13.35-1-92569	89	6	6	1	0	1	643	4	4	0	0	NA	NA	NA	25	30	511	168	164	450	113	80	17	0	1	0.033	0	0.006
.	19.01.15-18.13.37-1-92570	58	2	2	0	0	0	102	1	1	0	0	NA	NA	NA	11	14	497	164	166	75	13	14	2	0	0	0.004	0	0
.	19.01.15-18.13.38-1-92571	93	9	9	4	0	2	646	6	6	0	0	NA	NA	NA	28	26	504	169	166	447	116	83	25	2	4	0.05	0.012	0.024
.	19.01.15-18.13.38-1-92572	116	11	11	2	0	1	646	10	10	0	0	NA	NA	NA	30	31	504	169	171	445	114	87	49	4	4	0.097	0.024	0.023
.	19.01.15-18.13.45-1-92573	91	9	9	2	0	0	650	6	6	0	0	NA	NA	NA	29	29	502	169	171	446	119	85	11	4	7	0.022	0.024	0.041
.	19.01.15-18.13.45-1-92574	118	14	14	6	0	6	658	12	12	0	0	NA	NA	NA	34	39	516	170	166	459	117	82	42	11	1	0.081	0.065	0.006
.	19.01.15-18.13.50-1-92576	187	31	31	7	0	4	664	29	29	0	0	NA	NA	NA	40	52	516	176	173	454	123	87	71	26	18	0.138	0.148	0.104
.	19.01.15-18.13.53-1-92595	117	5	5	3	0	2	647	4	4	0	0	NA	NA	NA	45	37	509	171	170	446	117	84	10	11	0	0.02	0.064	0
.	19.01.15-18.13.58-1-92605	217	14	14	6	0	4	682	12	12	0	0	NA	NA	NA	82	75	536	176	176	469	123	90	50	12	11	0.093	0.068	0.062
.	19.01.15-18.13.59-1-92606	58	2	2	2	0	1	636	1	1	0	0	NA	NA	NA	26	21	500	166	168	443	110	83	0	8	0	0	0.048	0
.	19.01.15-18.13.59-1-92609	65	3	3	1	0	0	646	2	2	0	0	NA	NA	NA	29	27	502	171	167	441	122	83	16	0	0	0.032	0	0
.	19.01.15-18.14.06-1-92615	182	18	18	5	0	2	675	17	17	0	0	NA	NA	NA	54	61	523	176	175	466	121	88	58	24	20	0.111	0.136	0.114
.	19.01.15-18.14.09-1-92620	185	11	11	5	0	3	687	10	10	0	0	NA	NA	NA	58	73	533	179	174	474	125	88	19	9	11	0.036	0.05	0.063
.	19.01.15-18.14.13-1-92621	119	5	5	1	0	0	655	4	4	0	0	NA	NA	NA	47	43	520	165	171	461	112	82	12	0	6	0.023	0	0.035
.	19.01.15-18.14.13-1-92622	92	5	5	1	0	1	631	3	3	0	0	NA	NA	NA	27	21	498	168	168	434	116	81	7	4	3	0.014	0.024	0.018
.	19.01.15-18.14.13-1-92626	59	3	3	2	0	2	636	2	2	0	0	NA	NA	NA	28	22	505	165	165	443	110	83	3	3	1	0.006	0.018	0.006
.	19.01.15-18.14.14-1-92627	87	5	5	1	0	0	641	3	3	0	0	NA	NA	NA	27	17	499	166	165	443	116	82	4	1	12	0.008	0.006	0.073
.	19.01.15-18.14.28-1-92629	181	13	13	2	0	2	655	12	12	0	0	NA	NA	NA	66	45	507	175	176	442	123	90	39	10	10	0.077	0.057	0.057
.	19.01.15-18.14.30-1-92630	31	1	1	1	0	1	0	0	0	0	0	NA	NA	NA	8	11	496	164	164	0	0	0	4	0	0	0.008	0	0
.	19.01.15-18.14.30-1-92631	85	5	5	1	0	1	641	3	3	0	0	NA	NA	NA	30	27	502	168	170	440	113	88	6	7	0	0.012	0.042	0
.	19.01.15-18.14.32-1-92632	84	4	4	0	0	0	654	3	3	0	0	NA	NA	NA	32	39	512	172	168	454	116	84	11	3	2	0.021	0.017	0.012
.	19.01.15-18.14.32-1-92633	149	8	8	2	0	2	664	7	7	0	0	NA	NA	NA	51	52	518	173	174	455	119	90	20	9	11	0.039	0.052	0.063
.	19.01.15-18.14.35-1-92634	64	3	3	0	0	0	641	2	2	0	0	NA	NA	NA	24	20	502	166	165	446	113	82	5	2	0	0.01	0.012	0
.	19.01.15-18.14.35-1-92635	154	10	10	0	0	0	648	8	8	0	0	NA	NA	NA	32	34	506	169	172	446	114	88	21	4	3	0.042	0.024	0.017
.	19.01.15-18.14.42-1-92637	175	8	8	0	0	0	667	6	6	0	0	NA	NA	NA	50	56	521	171	177	460	118	89	26	5	2	0.05	0.029	0.011
.	19.01.15-18.14.42-1-92638	65	5	5	1	0	1	649	4	4	0	0	NA	NA	NA	34	32	509	169	167	450	114	85	22	0	0	0.043	0	0
.	19.01.15-18.14.49-1-92639	35	1	1	0	0	0	0	0	0	0	0	NA	NA	NA	8	9	493	163	166	0	0	0	0	0	0	0	0	0
.	19.01.15-18.14.54-1-92660	65	3	3	0	0	0	648	2	2	0	0	NA	NA	NA	18	29	505	169	168	448	115	85	11	1	0	0.022	0.006	0
.	19.01.15-18.14.54-1-92661	179	13	13	6	0	4	666	10	10	0	0	NA	NA	NA	48	43	515	172	169	458	121	87	25	3	4	0.049	0.017	0.024
.	19.01.15-18.14.54-1-92662	93	6	6	2	0	1	657	5	5	0	0	NA	NA	NA	21	37	511	171	168	451	121	85	13	6	5	0.025	0.035	0.03
.	19.01.15-18.14.57-1-92666	94	3	3	0	0	0	659	2	2	0	0	NA	NA	NA	35	46	513	178	168	455	121	83	6	8	2	0.012	0.045	0.012
.	19.01.15-18.14.59-1-92669	32	1	1	0	0	0	0	0	0	0	0	NA	NA	NA	11	7	493	163	164	0	0	0	0	2	0	0	0.012	0
.	19.01.15-18.15.01-1-92671	119	10	10	2	0	2	650	9	9	0	0	NA	NA	NA	39	40	512	172	169	452	116	82	17	12	8	0.033	0.07	0.047
.	19.01.15-18.15.01-1-92673	144	6	6	2	0	1	667	5	5	0	0	NA	NA	NA	42	47	511	178	171	455	124	88	12	13	8	0.023	0.073	0.047
.	19.01.15-18.15.04-1-92674	90	10	10	3	0	2	645	8	8	0	0	NA	NA	NA	25	29	508	168	166	450	115	80	33	24	0	0.065	0.143	0
.	19.01.15-18.15.10-1-92679	142	5	5	1	0	1	649	4	4	0	0	NA	NA	NA	35	27	506	169	165	449	117	83	3	4	8	0.006	0.024	0.048
.	19.01.15-18.15.11-1-92680	63	2	2	0	0	0	655	1	1	0	0	NA	NA	NA	18	37	514	167	169	456	117	82	0	8	3	0	0.048	0.018
.	19.01.15-18.15.14-1-92684	150	14	14	1	0	1	660	13	13	0	0	NA	NA	NA	38	40	516	169	168	459	119	82	19	44	13	0.037	0.26	0.077
.	19.01.15-18.15.18-1-92685	154	17	17	4	0	3	665	15	15	0	0	NA	NA	NA	43	47	511	169	180	453	119	93	82	4	2	0.16	0.024	0.011
.	19.01.15-18.15.26-1-92686	178	38	38	11	0	7	669	35	35	0	0	NA	NA	NA	55	53	524	171	171	465	118	86	143	14	16	0.273	0.082	0.094
.	19.01.15-18.15.30-1-92687	56	2	2	2	0	2	637	1	1	0	0	NA	NA	NA	25	17	502	163	165	445	111	81	2	0	5	0.004	0	0.03
.	19.01.15-18.15.30-1-92688	149	9	9	5	0	4	653	8	8	0	0	NA	NA	NA	42	42	509	170	176	446	119	88	19	10	9	0.037	0.059	0.051
.	19.01.15-18.15.40-1-92690	148	8	8	1	0	0	653	7	7	0	0	NA	NA	NA	41	40	513	172	168	451	117	85	29	3	11	0.057	0.017	0.065
.	19.01.15-18.15.44-1-92691	125	8	8	0	0	0	651	7	7	0	0	NA	NA	NA	37	34	507	169	171	450	115	86	40	0	4	0.079	0	0.023
.	19.01.15-18.15.54-1-92713	145	23	23	5	0	2	662	21	21	0	0	NA	NA	NA	48	47	510	177	173	451	123	88	52	24	3	0.102	0.136	0.017
.	19.01.15-18.15.58-1-92723	32	1	1	0	0	0	0	0	0	0	0	NA	NA	NA	5	7	494	164	162	0	0	0	0	1	0	0	0.006	0
.	19.01.15-18.15.59-1-92724	261	36	36	11	0	5	695	32	32	0	0	NA	NA	NA	75	82	542	179	174	478	126	91	69	26	28	0.127	0.145	0.161
.	19.01.15-18.16.01-1-92727	68	5	5	3	0	2	644	4	4	0	0	NA	NA	NA	29	30	508	169	166	447	114	83	3	0	4	0.006	0	0.024
.	19.01.15-18.16.10-1-92736	122	9	9	3	0	1	656	8	8	0	0	NA	NA	NA	51	44	508	173	176	448	119	89	29	2	3	0.057	0.012	0.017
.	19.01.15-18.16.10-1-92737	149	54	54	12	0	8	643	48	48	0	0	NA	NA	NA	45	37	513	167	170	445	112	86	111	41	26	0.216	0.246	0.153
.	19.01.15-18.16.10-1-92738	67	9	9	4	0	4	643	7	7	0	0	NA	NA	NA	16	28	502	173	166	443	120	80	21	12	0	0.042	0.069	0
.	19.01.15-18.16.18-1-92742	221	35	35	10	0	6	688	31	31	0	0	NA	NA	NA	64	69	526	177	179	466	125	97	132	18	11	0.251	0.102	0.061
.	19.01.15-18.16.28-1-92743	87	7	7	4	0	3	644	5	5	0	0	NA	NA	NA	40	23	502	167	167	445	115	84	22	2	1	0.044	0.012	0.006
.	19.01.15-18.16.33-1-92744	147	8	8	3	0	1	664	6	6	0	0	NA	NA	NA	58	44	514	174	169	459	122	83	32	15	1	0.062	0.086	0.006
.	19.01.15-18.16.36-1-92747	170	19	19	5	0	5	652	18	18	0	0	NA	NA	NA	61	41	514	172	168	450	117	85	56	18	12	0.109	0.105	0.071
.	19.01.15-18.16.37-1-92748	154	6	6	1	0	1	665	4	4	0	0	NA	NA	NA	55	51	515	179	170	453	125	87	17	11	0	0.033	0.061	0
.	19.01.15-18.16.48-1-92750	115	8	8	2	0	2	660	6	6	0	0	NA	NA	NA	40	48	516	177	168	450	126	84	13	1	4	0.025	0.006	0.024
.	19.01.15-18.16.53-1-92782	121	9	9	3	0	3	653	8	8	0	0	NA	NA	NA	38	44	516	175	166	452	119	82	11	13	4	0.021	0.074	0.024
.	19.01.15-18.16.56-1-92795	211	16	16	8	0	6	669	15	15	0	0	NA	NA	NA	65	56	520	173	176	460	118	91	55	10	7	0.106	0.058	0.04
.	19.01.15-18.17.00-1-92800	88	3	3	1	0	1	642	2	2	0	0	NA	NA	NA	20	30	504	172	167	442	116	84	5	0	0	0.01	0	0
.	19.01.15-18.17.04-1-92802	57	2	2	0	0	0	0	1	1	0	0	NA	NA	NA	15	9	492	165	165	0	0	0	3	1	0	0.006	0.006	0
.	19.01.15-18.17.11-1-92808	179	10	10	3	0	2	672	8	8	0	0	NA	NA	NA	61	55	517	173	178	459	123	90	17	18	15	0.033	0.104	0.084
.	19.01.15-18.17.13-1-92809	295	24	24	12	0	9	715	22	22	0	0	NA	NA	NA	100	110	557	182	184	492	128	95	76	15	22	0.136	0.082	0.12
.	19.01.15-18.17.17-1-92813	90	6	6	3	0	3	661	5	5	0	0	NA	NA	NA	35	47	511	174	175	453	120	88	16	5	0	0.031	0.029	0
.	19.01.15-18.17.19-1-92814	230	33	33	6	0	4	673	29	29	0	0	NA	NA	NA	67	61	525	174	175	465	120	88	98	33	12	0.187	0.19	0.069
.	19.01.15-18.17.20-1-92815	85	6	6	1	0	1	634	4	4	0	0	NA	NA	NA	28	21	502	167	165	441	114	79	23	1	0	0.046	0.006	0
.	19.01.15-18.17.23-1-92816	117	22	22	6	0	5	651	20	20	0	0	NA	NA	NA	45	37	512	165	173	450	112	89	34	15	18	0.066	0.091	0.104
.	19.01.15-18.17.29-1-92817	91	3	3	0	0	0	641	2	2	0	0	NA	NA	NA	18	27	508	166	166	450	111	80	3	0	9	0.006	0	0.054
.	19.01.15-18.17.32-1-92818	280	32	32	9	0	6	695	29	29	0	0	NA	NA	NA	97	82	540	173	182	481	119	95	71	32	38	0.131	0.185	0.209
.	19.01.15-18.17.36-1-92819	56	2	2	1	0	1	632	1	1	0	0	NA	NA	NA	33	21	501	166	167	442	109	81	2	0	1	0.004	0	0.006
.	19.01.15-18.17.39-1-92820	118	9	9	4	0	2	654	7	7	0	0	NA	NA	NA	39	37	512	172	166	455	117	82	28	13	2	0.055	0.076	0.012
.	19.01.15-18.17.43-1-92821	62	4	4	1	0	1	647	3	3	0	0	NA	NA	NA	22	32	507	170	168	450	116	81	12	0	4	0.024	0	0.024
.	19.01.15-18.17.49-1-92822	36	1	1	1	0	1	0	0	0	0	0	NA	NA	NA	8	16	496	165	168	0	0	0	0	0	2	0	0	0.012
.	19.01.15-18.17.51-1-92890	63	3	3	0	0	0	636	2	2	0	0	NA	NA	NA	35	26	506	168	165	441	114	81	4	8	0	0.008	0.048	0
.	19.01.15-18.17.52-1-92913	34	1	1	1	0	1	0	0	0	0	0	NA	NA	NA	4	7	492	164	164	0	0	0	0	0	1	0	0	0.006
.	19.01.15-18.18.06-1-92933	85	4	4	0	0	0	641	3	3	0	0	NA	NA	NA	27	24	502	165	170	443	111	87	8	4	3	0.016	0.024	0.018
.	19.01.15-18.18.12-1-92937	246	49	49	12	0	6	686	47	47	0	0	NA	NA	NA	73	69	526	178	178	468	126	92	131	41	22	0.249	0.23	0.124
.	19.01.15-18.18.19-1-92941	176	19	19	3	0	2	662	16	16	0	0	NA	NA	NA	60	58	523	177	171	454	124	84	33	15	10	0.063	0.085	0.058
.	19.01.15-18.18.19-1-92942	94	11	11	0	0	0	642	8	8	0	0	NA	NA	NA	27	27	505	168	167	444	115	83	20	6	2	0.04	0.036	0.012
.	19.01.15-18.18.24-1-92944	120	10	10	5	0	3	661	9	9	0	0	NA	NA	NA	43	40	510	168	175	452	120	89	34	4	4	0.067	0.024	0.023
.	19.01.15-18.18.24-1-92945	142	17	17	3	0	2	669	16	16	0	0	NA	NA	NA	46	50	517	175	171	463	119	87	44	2	10	0.085	0.011	0.058
.	19.01.15-18.18.30-1-92946	62	2	2	0	0	0	197	1	1	0	0	NA	NA	NA	13	19	502	164	166	132	35	30	8	0	0	0.016	0	0
.	19.01.15-18.18.43-1-92947	93	4	4	1	0	0	658	3	3	0	0	NA	NA	NA	28	41	515	169	170	456	117	85	19	0	0	0.037	0	0
.	19.01.15-18.18.44-1-92948	178	32	32	12	0	9	660	30	30	0	0	NA	NA	NA	49	42	515	173	167	455	121	84	98	31	16	0.19	0.179	0.096
.	19.01.15-18.18.48-1-92949	116	9	9	4	0	2	652	7	7	0	0	NA	NA	NA	45	39	511	168	173	453	114	85	11	13	0	0.022	0.077	0
.	19.01.15-18.18.51-1-92968	116	7	7	0	0	0	647	4	4	0	0	NA	NA	NA	35	35	505	170	173	443	118	86	22	13	0	0.044	0.076	0
.	19.01.15-18.18.53-1-92970	87	5	5	1	0	1	649	4	4	0	0	NA	NA	NA	35	40	513	170	170	448	116	85	7	1	4	0.014	0.006	0.024
.	19.01.15-18.19.06-1-92980	32	1	1	0	0	0	0	0	0	0	0	NA	NA	NA	7	9	495	164	163	0	0	0	0	0	0	0	0	0
.	19.01.15-18.19.08-1-92983	122	5	5	0	0	0	648	4	4	0	0	NA	NA	NA	46	37	508	173	169	443	119	86	14	0	2	0.028	0	0.012
.	19.01.15-18.19.11-1-92985	64	2	2	0	0	0	637	1	1	0	0	NA	NA	NA	23	24	502	170	165	440	117	80	1	2	0	0.002	0.012	0
.	19.01.15-18.19.15-1-92989	143	7	7	2	0	2	669	5	5	0	0	NA	NA	NA	49	53	521	169	176	465	116	88	9	10	3	0.017	0.059	0.017
.	19.01.15-18.19.16-1-92991	93	4	4	0	0	0	652	3	3	0	0	NA	NA	NA	37	38	510	173	168	450	119	83	17	7	0	0.033	0.04	0
.	19.01.15-18.19.18-1-92992	125	24	24	9	0	6	666	22	22	0	0	NA	NA	NA	40	49	519	172	171	461	117	88	52	35	14	0.1	0.203	0.082
.	19.01.15-18.19.20-1-92993	155	17	17	9	0	5	649	15	15	0	0	NA	NA	NA	55	40	511	174	168	444	119	86	44	21	13	0.086	0.121	0.077
.	19.01.15-18.19.25-1-92994	91	16	16	3	0	1	645	15	15	0	0	NA	NA	NA	36	35	510	169	169	449	113	83	34	39	4	0.067	0.231	0.024
.	19.01.15-18.19.26-1-92995	145	7	7	3	0	2	661	6	6	0	0	NA	NA	NA	40	47	513	178	169	453	122	86	0	14	13	0	0.079	0.077
.	19.01.15-18.19.33-1-92996	33	1	1	1	0	1	0	0	0	0	0	NA	NA	NA	10	13	496	167	163	0	0	0	0	0	0	0	0	0
.	19.01.15-18.19.35-1-92997	88	5	5	1	0	1	646	4	4	0	0	NA	NA	NA	34	30	503	168	172	445	114	87	19	2	0	0.038	0.012	0
.	19.01.15-18.19.36-1-92998	116	5	5	3	0	3	647	4	4	0	0	NA	NA	NA	38	33	504	168	174	444	113	90	8	4	4	0.016	0.024	0.023
.	19.01.15-18.19.38-1-92999	204	22	22	5	0	5	670	19	19	0	0	NA	NA	NA	62	57	522	175	173	460	122	88	53	23	11	0.102	0.131	0.064
.	19.01.15-18.19.56-1-93023	96	12	12	3	0	2	655	10	10	0	0	NA	NA	NA	35	36	513	171	165	457	117	81	32	11	4	0.062	0.064	0.024
.	19.01.15-18.19.58-1-93026	180	14	14	5	0	3	677	13	13	0	0	NA	NA	NA	55	61	526	173	175	468	121	88	27	13	12	0.051	0.075	0.069
.	19.01.15-18.20.02-1-93038	172	10	10	4	0	4	658	8	8	0	0	NA	NA	NA	64	44	517	172	168	455	117	86	20	13	2	0.039	0.076	0.012
.	19.01.15-18.20.03-1-93039	58	2	2	0	0	0	635	1	1	0	0	NA	NA	NA	24	17	497	166	167	442	112	81	0	0	10	0	0	0.06
.	19.01.15-18.20.04-1-93040	145	10	10	2	0	2	646	9	9	0	0	NA	NA	NA	37	26	504	169	166	444	119	83	6	14	3	0.012	0.083	0.018
.	19.01.15-18.20.06-1-93046	61	6	6	2	0	2	640	5	5	0	0	NA	NA	NA	24	21	503	164	167	444	114	82	20	0	4	0.04	0	0.024
.	19.01.15-18.20.10-1-93050	177	29	29	13	0	8	669	25	25	0	0	NA	NA	NA	60	55	516	178	174	458	123	88	91	21	22	0.176	0.118	0.126
.	19.01.15-18.20.22-1-93054	175	49	49	16	0	13	657	46	46	0	0	NA	NA	NA	66	52	519	169	177	450	114	93	124	27	35	0.239	0.16	0.198
.	19.01.15-18.20.26-1-93055	349	38	38	5	0	5	698	36	36	0	0	NA	NA	NA	110	93	542	183	181	476	126	96	84	36	22	0.155	0.197	0.122
.	19.01.15-18.20.29-1-93056	145	12	12	1	0	1	670	11	11	0	0	NA	NA	NA	43	49	521	172	169	465	121	84	49	12	5	0.094	0.07	0.03
.	19.01.15-18.20.31-1-93058	246	48	48	14	0	11	691	45	45	0	0	NA	NA	NA	59	79	536	179	177	474	126	91	113	39	46	0.211	0.218	0.26
.	19.01.15-18.20.32-1-93063	260	48	48	15	0	9	688	45	45	0	0	NA	NA	NA	79	77	535	176	179	473	122	93	94	53	31	0.176	0.301	0.173
.	19.01.15-18.20.33-1-93064	209	44	44	15	0	8	662	43	43	0	0	NA	NA	NA	67	50	522	173	168	458	121	83	106	26	41	0.203	0.15	0.244
.	19.01.15-18.20.35-1-93069	58	2	2	1	0	1	504	1	1	0	0	NA	NA	NA	10	15	496	169	163	356	86	62	3	0	0	0.006	0	0
.	19.01.15-18.20.49-1-93070	119	5	5	1	0	1	652	4	4	0	0	NA	NA	NA	40	34	504	174	169	446	121	85	21	2	0	0.042	0.011	0
.	19.01.15-18.21.04-1-93099	65	3	3	2	0	2	636	2	2	0	0	NA	NA	NA	22	20	496	169	168	437	115	84	11	0	0	0.022	0	0
.	19.01.15-18.21.05-1-93100	147	6	6	2	0	2	669	5	5	0	0	NA	NA	NA	48	57	518	177	175	461	119	89	15	10	2	0.029	0.056	0.011
.	19.01.15-18.21.12-1-93105	61	3	3	0	0	0	639	1	1	0	0	NA	NA	NA	25	24	502	167	168	444	114	81	6	4	0	0.012	0.024	0
.	19.01.15-18.21.18-1-93109	180	47	47	10	0	7	658	44	44	0	0	NA	NA	NA	55	50	517	175	171	450	121	87	113	33	27	0.219	0.189	0.158
.	19.01.15-18.21.26-1-93110	180	8	8	3	0	2	659	7	7	0	0	NA	NA	NA	49	43	517	166	173	460	110	89	31	0	6	0.06	0	0.035
.	19.01.15-18.21.29-1-93111	87	3	3	1	0	1	654	2	2	0	0	NA	NA	NA	28	43	512	171	173	453	116	85	9	5	0	0.018	0.029	0
.	19.01.15-18.21.34-1-93112	67	4	4	1	0	1	645	3	3	0	0	NA	NA	NA	21	22	501	168	166	445	117	83	15	2	0	0.03	0.012	0
.	19.01.15-18.21.49-1-93114	88	5	5	1	0	1	639	4	4	0	0	NA	NA	NA	25	25	499	168	171	440	114	85	6	1	10	0.012	0.006	0.058
.	19.01.15-18.21.50-1-93116	61	2	2	0	0	0	397	1	1	0	0	NA	NA	NA	14	21	504	166	164	271	76	50	3	0	0	0.006	0	0
.	19.01.15-18.21.51-1-93133	120	9	9	5	0	5	660	8	8	0	0	NA	NA	NA	35	44	516	171	170	455	117	88	20	13	14	0.039	0.076	0.082
.	19.01.15-18.21.52-1-93136	65	4	4	1	0	1	648	3	3	0	0	NA	NA	NA	23	30	510	164	169	452	113	83	19	0	2	0.037	0	0.012
.	19.01.15-18.21.55-1-93139	33	1	1	0	0	0	0	0	0	0	0	NA	NA	NA	5	10	491	166	166	0	0	0	1	0	0	0.002	0	0
.	19.01.15-18.21.55-1-93140	118	10	10	2	0	2	657	8	8	0	0	NA	NA	NA	24	33	507	171	168	454	118	85	30	3	9	0.059	0.018	0.054
.	19.01.15-18.21.56-1-93142	90	3	3	2	0	2	654	2	2	0	0	NA	NA	NA	37	33	506	173	167	451	120	83	14	0	0	0.028	0	0
.	19.01.15-18.21.57-1-93144	121	7	7	2	0	2	656	5	5	0	0	NA	NA	NA	40	39	514	172	166	453	117	86	26	0	7	0.051	0	0.042
.	19.01.15-18.22.02-1-93153	119	8	8	0	0	0	665	7	7	0	0	NA	NA	NA	40	52	514	178	173	452	124	89	14	10	11	0.027	0.056	0.064
.	19.01.15-18.22.06-1-93155	180	17	17	10	0	6	674	14	14	0	0	NA	NA	NA	58	60	524	172	177	462	117	95	52	11	4	0.099	0.064	0.023
.	19.01.15-18.22.11-1-93164	57	2	2	0	0	0	635	1	1	0	0	NA	NA	NA	22	20	501	167	165	441	113	81	1	0	1	0.002	0	0.006
.	19.01.15-18.22.25-1-93168	150	31	31	8	0	6	665	30	30	0	0	NA	NA	NA	52	52	518	172	175	457	120	88	93	17	18	0.18	0.099	0.103
.	19.01.15-18.22.27-1-93169	68	5	5	2	0	1	648	3	3	0	0	NA	NA	NA	26	31	506	169	169	448	115	85	11	0	0	0.022	0	0
.	19.01.15-18.22.29-1-93170	64	2	2	0	0	0	150	1	1	0	0	NA	NA	NA	23	20	500	168	165	104	28	18	2	0	5	0.004	0	0.03
.	19.01.15-18.22.30-1-93171	122	6	6	3	0	3	655	3	3	0	0	NA	NA	NA	37	43	509	179	168	450	124	81	4	8	7	0.008	0.045	0.042
.	19.01.15-18.22.31-1-93172	59	2	2	1	0	1	631	1	1	0	0	NA	NA	NA	19	17	500	164	166	443	110	78	2	2	0	0.004	0.012	0
.	19.01.15-18.22.33-1-93173	89	5	5	0	0	0	628	3	3	0	0	NA	NA	NA	40	26	504	168	167	437	111	80	4	13	4	0.008	0.077	0.024
.	19.01.15-18.22.39-1-93178	119	13	13	4	0	3	657	12	12	0	0	NA	NA	NA	32	34	512	170	165	458	118	81	48	22	6	0.094	0.129	0.036
.	19.01.15-18.22.40-1-93179	88	8	8	6	0	5	652	7	7	0	0	NA	NA	NA	37	38	511	171	169	448	120	84	38	0	0	0.074	0	0
.	19.01.15-18.22.46-1-93180	116	14	14	1	0	1	654	11	11	0	0	NA	NA	NA	47	41	514	168	172	453	112	89	28	6	2	0.054	0.036	0.012
.	19.01.15-18.22.47-1-93181	183	24	24	10	0	6	671	23	23	0	0	NA	NA	NA	39	55	511	177	180	452	124	95	48	28	28	0.094	0.158	0.156
.	19.01.15-18.22.51-1-93199	180	17	17	8	0	6	677	15	15	0	0	NA	NA	NA	52	67	527	173	180	468	117	92	25	19	18	0.047	0.11	0.1
.	19.01.15-18.22.56-1-93206	66	6	6	0	0	0	647	4	4	0	0	NA	NA	NA	30	28	507	168	166	449	115	83	8	8	2	0.016	0.048	0.012
.	19.01.15-18.23.05-1-93212	92	6	6	0	0	0	634	5	5	0	0	NA	NA	NA	22	24	501	167	169	437	113	84	13	4	0	0.026	0.024	0
.	19.01.15-18.23.25-1-93221	92	7	7	1	0	1	645	6	6	0	0	NA	NA	NA	28	37	508	174	168	445	120	80	12	3	3	0.024	0.017	0.018
.	19.01.15-18.23.25-1-93222	148	10	10	2	0	2	654	9	9	0	0	NA	NA	NA	43	41	518	168	168	456	114	84	24	8	5	0.046	0.048	0.03
.	19.01.15-18.23.34-1-93223	67	2	2	0	0	0	397	1	1	0	0	NA	NA	NA	19	18	497	167	167	266	80	51	2	3	0	0.004	0.018	0
.	19.01.15-18.23.38-1-93224	122	12	12	1	0	0	650	10	10	0	0	NA	NA	NA	55	38	512	169	170	447	117	86	36	3	1	0.07	0.018	0.006
.	19.01.15-18.23.41-1-93225	91	4	4	1	0	1	652	2	2	0	0	NA	NA	NA	24	29	510	167	165	456	114	82	6	3	3	0.012	0.018	0.018
.	19.01.15-18.23.42-1-93226	121	23	23	8	0	6	655	19	19	0	0	NA	NA	NA	35	36	507	170	172	446	119	90	90	22	7	0.178	0.129	0.041
.	19.01.15-18.23.43-1-93227	65	3	3	0	0	0	301	2	2	0	0	NA	NA	NA	18	22	501	166	168	214	50	37	5	1	1	0.01	0.006	0.006
.	19.01.15-18.23.48-1-93228	148	14	14	3	0	2	666	12	12	0	0	NA	NA	NA	60	49	517	173	172	461	117	88	45	10	10	0.087	0.058	0.058
.	19.01.15-18.23.49-1-93229	141	8	8	2	0	0	662	7	7	0	0	NA	NA	NA	51	51	521	173	170	460	117	85	21	4	9	0.04	0.023	0.053
.	19.01.15-18.23.50-1-93230	93	4	4	1	0	1	640	2	2	0	0	NA	NA	NA	34	31	507	168	169	448	113	79	2	0	13	0.004	0	0.077
.	19.01.15-18.23.56-1-93253	95	10	10	0	0	0	632	8	8	0	0	NA	NA	NA	31	25	500	167	171	434	116	82	31	0	3	0.062	0	0.018
.	19.01.15-18.24.02-1-93263	64	5	5	3	0	3	644	4	4	0	0	NA	NA	NA	15	23	500	170	166	444	117	83	12	3	2	0.024	0.018	0.012
.	19.01.15-18.24.03-1-93264	123	6	6	3	0	2	651	5	5	0	0	NA	NA	NA	37	35	505	172	171	445	119	87	20	7	0	0.04	0.041	0
.	19.01.15-18.24.07-1-93267	121	15	15	3	0	3	655	12	12	0	0	NA	NA	NA	48	41	513	171	170	454	117	84	40	21	3	0.078	0.123	0.018
.	19.01.15-18.24.20-1-93278	116	8	8	0	0	0	657	7	7	0	0	NA	NA	NA	49	48	513	174	174	451	118	88	15	2	3	0.029	0.011	0.017
.	19.01.15-18.24.20-1-93279	293	12	12	5	0	4	678	7	7	0	0	NA	NA	NA	88	57	521	175	174	461	123	94	35	37	7	0.067	0.211	0.04
.	19.01.15-18.24.20-1-93280	88	5	5	0	0	0	641	4	4	0	0	NA	NA	NA	19	22	499	166	170	442	114	85	9	0	4	0.018	0	0.024
.	19.01.15-18.24.27-1-93281	93	6	6	1	0	0	652	4	4	0	0	NA	NA	NA	19	35	508	171	169	451	119	82	10	0	1	0.02	0	0.006
.	19.01.15-18.24.29-1-93282	151	11	11	3	0	3	665	10	10	0	0	NA	NA	NA	44	50	513	176	174	454	122	89	29	4	3	0.057	0.023	0.017
.	19.01.15-18.24.32-1-93283	32	1	1	0	0	0	0	0	0	0	0	NA	NA	NA	12	3	491	163	162	0	0	0	1	0	0	0.002	0	0
.	19.01.15-18.24.34-1-93284	63	3	3	0	0	0	638	2	2	0	0	NA	NA	NA	24	26	506	166	167	442	113	83	6	0	4	0.012	0	0.024
.	19.01.15-18.24.37-1-93285	85	10	10	1	0	1	640	9	9	0	0	NA	NA	NA	18	22	500	169	166	442	115	83	15	0	1	0.03	0	0.006
.	19.01.15-18.24.38-1-93287	88	3	3	2	0	1	648	2	2	0	0	NA	NA	NA	24	25	502	171	165	447	118	83	13	2	0	0.026	0.012	0
.	19.01.15-18.24.40-1-93288	215	18	18	6	0	4	666	13	13	0	0	NA	NA	NA	64	46	517	170	172	461	117	88	41	12	10	0.079	0.071	0.058
.	19.01.15-18.24.49-1-93289	175	13	13	4	0	2	657	12	12	0	0	NA	NA	NA	40	39	515	170	167	456	117	84	31	19	13	0.06	0.112	0.078
.	19.01.15-18.24.54-1-93310	207	14	14	5	0	2	701	13	13	0	0	NA	NA	NA	66	80	531	178	184	477	124	100	20	35	4	0.038	0.197	0.022
.	19.01.15-18.25.00-1-93317	87	3	3	1	0	0	638	2	2	0	0	NA	NA	NA	18	16	497	167	165	446	113	79	3	0	6	0.006	0	0.036
.	19.01.15-18.25.12-1-93323	171	27	27	3	0	3	660	22	22	0	0	NA	NA	NA	51	46	509	177	173	451	119	90	67	6	15	0.132	0.034	0.087
.	19.01.15-18.25.12-1-93324	61	2	2	0	0	0	349	1	1	0	0	NA	NA	NA	13	16	497	166	166	241	62	46	9	0	0	0.018	0	0
.	19.01.15-18.25.13-1-93325	173	7	7	0	0	0	668	6	6	0	0	NA	NA	NA	55	58	524	175	172	461	122	85	4	21	12	0.008	0.12	0.07
.	19.01.15-18.25.13-1-93326	58	2	2	0	0	0	642	1	1	0	0	NA	NA	NA	22	26	501	167	171	441	114	87	0	3	0	0	0.018	0
.	19.01.15-18.25.21-1-93330	124	9	9	1	0	1	653	5	5	0	0	NA	NA	NA	31	33	508	174	164	451	122	80	19	7	0	0.037	0.04	0
.	19.01.15-18.25.27-1-93331	31	1	1	0	0	0	0	0	0	0	0	NA	NA	NA	7	8	494	164	163	0	0	0	0	0	0	0	0	0
.	19.01.15-18.25.27-1-93332	63	2	2	1	0	0	629	1	1	0	0	NA	NA	NA	30	16	498	167	164	442	110	77	0	0	7	0	0	0.043
.	19.01.15-18.25.37-1-93334	35	1	1	0	0	0	0	0	0	0	0	NA	NA	NA	12	9	493	163	166	0	0	0	0	0	0	0	0	0
.	19.01.15-18.25.38-1-93335	207	18	18	9	0	8	674	15	15	0	0	NA	NA	NA	68	62	521	182	172	458	128	88	59	6	11	0.113	0.033	0.064
.	19.01.15-18.25.40-1-93336	184	12	12	5	0	3	669	10	10	0	0	NA	NA	NA	40	56	516	173	180	460	118	91	28	5	27	0.054	0.029	0.15
.	19.01.15-18.25.41-1-93337	128	9	9	2	0	2	664	8	8	0	0	NA	NA	NA	33	49	517	178	167	459	123	82	27	3	5	0.052	0.017	0.03
.	19.01.15-18.25.42-1-93338	159	42	42	11	0	7	660	37	37	0	0	NA	NA	NA	54	48	516	175	170	456	117	87	94	72	7	0.182	0.411	0.041
.	19.01.15-18.25.42-1-93339	285	31	31	9	0	5	698	29	29	0	0	NA	NA	NA	75	85	534	181	183	474	128	96	79	65	16	0.148	0.359	0.087
.	19.01.15-18.25.43-1-93340	123	6	6	2	0	1	660	5	5	0	0	NA	NA	NA	41	45	512	171	175	452	118	90	21	13	0	0.041	0.076	0
.	19.01.15-18.25.46-1-93341	241	40	40	9	0	7	700	36	36	0	0	NA	NA	NA	79	89	536	188	178	473	134	93	100	35	31	0.187	0.186	0.174
.	19.01.15-18.26.05-1-93374	117	10	10	3	0	3	651	9	9	0	0	NA	NA	NA	37	37	509	175	166	448	120	83	13	3	13	0.026	0.017	0.078
.	19.01.15-18.26.05-1-93375	126	9	9	1	0	1	651	8	8	0	0	NA	NA	NA	47	34	508	170	169	448	118	85	17	0	5	0.033	0	0.03
.	19.01.15-18.26.09-1-93380	36	1	1	0	0	0	0	0	0	0	0	NA	NA	NA	17	13	496	165	165	0	0	0	3	0	0	0.006	0	0
.	19.01.15-18.26.15-1-93388	147	18	18	8	0	6	673	17	17	0	0	NA	NA	NA	42	52	529	170	166	472	117	84	47	17	1	0.089	0.1	0.006
.	19.01.15-18.26.15-1-93389	40	1	1	0	0	0	0	0	0	0	0	NA	NA	NA	9	10	494	164	165	0	0	0	3	0	0	0.006	0	0
.	19.01.15-18.26.15-1-93390	116	5	5	2	0	2	655	3	3	0	0	NA	NA	NA	38	45	517	174	167	455	120	80	12	4	0	0.023	0.023	0
.	19.01.15-18.26.26-1-93391	57	2	2	1	0	1	0	1	1	0	0	NA	NA	NA	12	15	498	164	166	0	0	0	0	3	1	0	0.018	0.006
.	19.01.15-18.26.32-1-93392	28	1	1	0	0	0	0	0	0	0	0	NA	NA	NA	7	9	496	164	162	0	0	0	2	0	0	0.004	0	0
.	19.01.15-18.26.33-1-93393	93	7	7	2	0	2	665	6	6	0	0	NA	NA	NA	32	43	518	168	170	462	115	88	15	5	3	0.029	0.03	0.018
.	19.01.15-18.26.34-1-93394	93	8	8	2	0	0	655	7	7	0	0	NA	NA	NA	29	36	509	171	169	450	118	87	21	0	7	0.041	0	0.041
.	19.01.15-18.26.34-1-93395	89	5	5	2	0	2	635	4	4	0	0	NA	NA	NA	31	23	501	171	164	438	118	79	6	0	11	0.012	0	0.067
.	19.01.15-18.26.34-1-93398	84	4	4	1	0	1	639	3	3	0	0	NA	NA	NA	33	33	509	171	166	443	115	81	8	1	8	0.016	0.006	0.048
.	19.01.15-18.26.48-1-93400	96	7	7	4	0	3	644	4	4	0	0	NA	NA	NA	39	28	505	171	165	446	116	82	10	14	0	0.02	0.082	0
.	19.01.15-18.26.49-1-93401	92	6	6	2	0	1	639	5	5	0	0	NA	NA	NA	52	31	511	166	167	447	112	80	17	3	0	0.033	0.018	0
.	19.01.15-18.26.51-1-93419	35	1	1	0	0	0	0	0	0	0	0	NA	NA	NA	16	8	490	167	164	0	0	0	1	0	0	0.002	0	0
.	19.01.15-18.26.52-1-93422	61	2	2	1	0	1	355	1	1	0	0	NA	NA	NA	25	24	502	166	169	256	55	44	1	0	1	0.002	0	0.006
.	19.01.15-18.26.52-1-93423	62	5	5	0	0	0	624	4	4	0	0	NA	NA	NA	40	16	495	164	170	431	111	82	6	10	3	0.012	0.061	0.018
.	19.01.15-18.26.54-1-93425	34	1	1	1	0	1	0	0	0	0	0	NA	NA	NA	8	7	493	164	163	0	0	0	2	0	0	0.004	0	0
.	19.01.15-18.26.54-1-93426	90	6	6	0	0	0	646	4	4	0	0	NA	NA	NA	33	35	510	168	170	447	113	86	15	6	1	0.029	0.036	0.006
.	19.01.15-18.27.00-1-93433	61	2	2	0	0	0	640	1	1	0	0	NA	NA	NA	20	20	495	170	168	440	118	82	4	0	1	0.008	0	0.006
.	19.01.15-18.27.04-1-93435	185	7	7	2	0	1	670	4	4	0	0	NA	NA	NA	56	53	526	171	169	471	116	83	3	11	6	0.006	0.064	0.036
.	19.01.15-18.27.04-1-93436	90	6	6	2	0	2	636	5	5	0	0	NA	NA	NA	28	26	503	169	167	443	112	81	4	12	2	0.008	0.071	0.012
.	19.01.15-18.27.07-1-93439	207	16	16	2	0	2	684	12	12	0	0	NA	NA	NA	71	74	528	184	175	466	127	91	50	9	8	0.095	0.049	0.046
.	19.01.15-18.27.07-1-93440	263	15	15	3	0	3	698	13	13	0	0	NA	NA	NA	65	82	534	184	177	474	132	92	30	12	15	0.056	0.065	0.085
.	19.01.15-18.27.08-1-93442	88	4	4	2	0	1	638	2	2	0	0	NA	NA	NA	17	20	505	163	165	446	112	80	5	3	0	0.01	0.018	0
.	19.01.15-18.27.12-1-93445	186	10	10	2	0	2	675	9	9	0	0	NA	NA	NA	60	61	532	174	168	470	122	83	27	17	11	0.051	0.098	0.065
.	19.01.15-18.27.23-1-93449	97	9	9	4	0	2	652	7	7	0	0	NA	NA	NA	35	40	516	168	169	456	114	82	17	14	3	0.033	0.083	0.018
.	19.01.15-18.27.23-1-93450	152	13	13	7	0	4	662	12	12	0	0	NA	NA	NA	57	46	514	169	176	454	118	90	24	19	17	0.047	0.112	0.097
.	19.01.15-18.27.25-1-93451	64	3	3	0	0	0	548	2	2	0	0	NA	NA	NA	20	16	496	166	167	374	102	72	0	0	3	0	0	0.018
.	19.01.15-18.27.28-1-93452	86	5	5	1	0	1	642	4	4	0	0	NA	NA	NA	27	26	501	170	168	444	116	82	11	4	0	0.022	0.024	0
.	19.01.15-18.27.39-1-93453	62	2	2	0	0	0	645	1	1	0	0	NA	NA	NA	18	23	498	169	169	444	116	85	6	0	4	0.012	0	0.024
.	19.01.15-18.27.43-1-93454	63	3	3	2	0	1	638	2	2	0	0	NA	NA	NA	22	26	504	168	167	445	112	81	10	10	0	0.02	0.06	0
.	19.01.15-18.27.45-1-93455	184	7	7	2	0	1	683	5	5	0	0	NA	NA	NA	72	64	529	172	176	470	120	93	41	16	0	0.078	0.093	0
.	19.01.15-18.27.49-1-93456	114	13	13	5	0	5	650	11	11	0	0	NA	NA	NA	44	36	513	169	167	450	116	84	14	15	8	0.027	0.089	0.048
.	19.01.15-18.27.52-1-93475	180	27	27	10	0	7	662	23	23	0	0	NA	NA	NA	52	53	518	174	174	456	119	87	51	38	10	0.098	0.218	0.057
.	19.01.15-18.27.54-1-93478	158	16	16	3	0	3	664	13	13	0	0	NA	NA	NA	46	48	520	173	168	459	119	86	22	15	10	0.042	0.087	0.06
.	19.01.15-18.27.54-1-93479	61	2	2	0	0	0	644	1	1	0	0	NA	NA	NA	23	26	507	167	165	448	115	81	7	0	0	0.014	0	0
.	19.01.15-18.27.55-1-93481	114	7	7	0	0	0	652	5	5	0	0	NA	NA	NA	39	35	507	172	169	448	117	87	12	3	0	0.024	0.017	0
.	19.01.15-18.28.00-1-93487	121	13	13	3	0	1	657	12	12	0	0	NA	NA	NA	44	41	512	173	169	451	122	84	35	16	11	0.068	0.092	0.065
.	19.01.15-18.28.01-1-93489	67	3	3	0	0	0	649	2	2	0	0	NA	NA	NA	26	31	500	174	170	444	122	83	8	3	0	0.016	0.017	0
.	19.01.15-18.28.15-1-93506	184	16	16	7	0	2	670	13	13	0	0	NA	NA	NA	57	59	523	174	175	459	120	91	33	4	23	0.063	0.023	0.131
.	19.01.15-18.28.16-1-93507	126	8	8	3	0	2	648	7	7	0	0	NA	NA	NA	46	36	509	172	168	450	116	82	17	3	5	0.033	0.017	0.03
.	19.01.15-18.28.17-1-93508	123	14	14	3	0	3	673	11	11	0	0	NA	NA	NA	40	52	523	170	172	466	117	90	54	5	2	0.103	0.029	0.012
.	19.01.15-18.28.23-1-93509	115	10	10	2	0	2	650	8	8	0	0	NA	NA	NA	43	45	513	170	175	451	115	84	23	5	6	0.045	0.029	0.034
.	19.01.15-18.28.24-1-93511	33	1	1	0	0	0	0	0	0	0	0	NA	NA	NA	8	3	491	163	162	0	0	0	1	0	0	0.002	0	0
.	19.01.15-18.28.26-1-93512	273	37	37	15	0	12	693	35	35	0	0	NA	NA	NA	82	77	525	185	180	466	132	95	95	24	17	0.181	0.13	0.094
.	19.01.15-18.28.35-1-93513	62	3	3	0	0	0	640	2	2	0	0	NA	NA	NA	18	23	501	169	166	443	116	81	8	0	0	0.016	0	0
.	19.01.15-18.28.38-1-93514	36	1	1	0	0	0	0	0	0	0	0	NA	NA	NA	4	8	494	165	162	0	0	0	0	0	0	0	0	0
.	19.01.15-18.28.40-1-93515	63	4	4	1	0	1	253	3	3	0	0	NA	NA	NA	21	15	496	166	166	181	41	31	2	5	2	0.004	0.03	0.012
.	19.01.15-18.28.40-1-93516	95	5	5	1	0	1	651	4	4	0	0	NA	NA	NA	26	35	509	170	169	450	119	82	9	4	0	0.018	0.024	0
.	19.01.15-18.28.42-1-93517	56	2	2	0	0	0	52	1	1	0	0	NA	NA	NA	17	13	496	166	164	40	6	6	2	0	0	0.004	0	0
.	19.01.15-18.28.48-1-93518	90	4	4	0	0	0	656	2	2	0	0	NA	NA	NA	30	41	515	171	168	453	117	86	13	0	0	0.025	0	0
.	19.01.15-18.28.50-1-93520	62	4	4	1	0	1	638	3	3	0	0	NA	NA	NA	25	22	500	168	167	441	114	83	12	0	0	0.024	0	0
.	19.01.15-18.28.50-1-93537	86	3	3	2	0	2	638	2	2	0	0	NA	NA	NA	41	28	505	166	170	438	113	87	3	0	0	0.006	0	0
.	19.01.15-18.28.51-1-93538	197	17	17	5	0	3	673	15	15	0	0	NA	NA	NA	45	57	526	173	171	468	119	86	45	10	12	0.086	0.058	0.07
.	19.01.15-18.28.51-1-93540	93	8	8	2	0	2	649	6	6	0	0	NA	NA	NA	27	28	507	170	164	450	115	84	35	3	0	0.069	0.018	0
.	19.01.15-18.28.58-1-93547	59	2	2	0	0	0	197	1	1	0	0	NA	NA	NA	14	17	496	164	170	134	34	29	3	1	0	0.006	0.006	0
.	19.01.15-18.29.11-1-93555	32	1	1	1	0	1	0	0	0	0	0	NA	NA	NA	12	9	493	166	163	0	0	0	0	0	1	0	0	0.006
.	19.01.15-18.29.13-1-93556	146	6	6	1	0	1	659	4	4	0	0	NA	NA	NA	28	41	513	171	170	455	118	86	18	0	1	0.035	0	0.006
.	19.01.15-18.29.19-1-93561	61	3	3	0	0	0	198	2	2	0	0	NA	NA	NA	22	19	500	167	165	134	39	25	0	6	0	0	0.036	0
.	19.01.15-18.29.19-1-93562	153	29	29	9	0	6	681	25	25	0	0	NA	NA	NA	50	63	530	171	175	471	120	90	58	17	29	0.109	0.099	0.166
.	19.01.15-18.29.27-1-93563	61	5	5	0	0	0	638	2	2	0	0	NA	NA	NA	28	22	501	167	167	441	115	82	17	1	0	0.034	0.006	0
.	19.01.15-18.29.31-1-93564	62	2	2	0	0	0	640	1	1	0	0	NA	NA	NA	29	19	500	168	164	443	114	83	0	2	6	0	0.012	0.037
.	19.01.15-18.29.32-1-93565	34	1	1	0	0	0	0	0	0	0	0	NA	NA	NA	12	11	495	165	164	0	0	0	0	5	0	0	0.03	0
.	19.01.15-18.29.32-1-93566	63	2	2	0	0	0	635	1	1	0	0	NA	NA	NA	20	20	496	169	168	439	116	80	1	2	0	0.002	0.012	0
.	19.01.15-18.29.35-1-93567	184	23	23	8	0	6	672	21	21	0	0	NA	NA	NA	56	59	520	177	175	458	125	89	57	37	8	0.11	0.209	0.046
.	19.01.15-18.29.37-1-93568	123	5	5	2	0	2	658	4	4	0	0	NA	NA	NA	38	37	513	174	163	456	122	80	27	0	0	0.053	0	0
.	19.01.15-18.29.40-1-93570	92	9	9	5	0	2	639	8	8	0	0	NA	NA	NA	27	27	505	167	168	442	114	83	38	0	7	0.075	0	0.042
.	19.01.15-18.29.40-1-93571	146	9	9	2	0	2	661	8	8	0	0	NA	NA	NA	41	49	518	174	170	457	119	85	15	1	5	0.029	0.006	0.029
.	19.01.15-18.29.45-1-93572	97	5	5	2	0	2	646	4	4	0	0	NA	NA	NA	51	34	508	168	171	447	115	84	8	2	4	0.016	0.012	0.023
.	19.01.15-18.29.45-1-93573	88	6	6	2	0	1	651	5	5	0	0	NA	NA	NA	33	37	513	168	169	452	114	85	16	2	0	0.031	0.012	0
.	19.01.15-18.29.47-1-93574	151	27	27	8	0	8	664	26	26	0	0	NA	NA	NA	45	56	523	173	173	460	120	84	58	15	18	0.111	0.087	0.104
.	19.01.15-18.30.10-1-93614	174	9	9	3	0	3	662	7	7	0	0	NA	NA	NA	47	45	517	171	170	454	121	87	17	3	10	0.033	0.018	0.059
.	19.01.15-18.30.26-1-93622	94	7	7	2	0	1	653	5	5	0	0	NA	NA	NA	37	40	510	169	174	449	116	88	18	3	3	0.035	0.018	0.017
.	19.01.15-18.30.30-1-93623	85	4	4	4	0	2	648	3	3	0	0	NA	NA	NA	24	25	503	168	167	448	115	85	8	9	0	0.016	0.054	0
.	19.01.15-18.30.30-1-93624	62	4	4	1	0	1	629	3	3	0	0	NA	NA	NA	29	21	502	166	166	441	113	75	7	5	1	0.014	0.03	0.006
.	19.01.15-18.30.38-1-93634	91	8	8	0	0	0	642	6	6	0	0	NA	NA	NA	35	27	505	169	166	444	116	82	8	6	8	0.016	0.036	0.048
.	19.01.15-18.30.45-1-93635	63	3	3	2	0	2	354	2	2	0	0	NA	NA	NA	18	17	500	166	164	256	59	39	2	2	4	0.004	0.012	0.024
.	19.01.15-18.30.45-1-93636	210	28	28	6	0	5	674	25	25	0	0	NA	NA	NA	75	58	525	175	171	464	122	88	68	37	17	0.13	0.211	0.099
.	19.01.15-18.30.46-1-93637	119	11	11	5	0	1	667	10	10	0	0	NA	NA	NA	42	50	520	176	167	459	123	85	28	12	8	0.054	0.068	0.048
.	19.01.15-18.30.47-1-93638	169	13	13	2	0	0	664	12	12	0	0	NA	NA	NA	53	49	517	171	174	459	115	90	19	6	3	0.037	0.035	0.017
.	19.01.15-18.30.47-1-93639	118	21	21	10	0	7	643	20	20	0	0	NA	NA	NA	52	34	505	172	170	440	119	84	43	19	4	0.085	0.11	0.024
.	19.01.15-18.30.56-1-93663	148	17	17	6	0	3	654	16	16	0	0	NA	NA	NA	47	38	509	170	172	445	120	89	36	26	13	0.071	0.153	0.076
.	19.01.15-18.30.58-1-93667	59	2	2	1	0	1	102	1	1	0	0	NA	NA	NA	12	18	496	171	164	74	17	11	3	0	6	0.006	0	0.037
.	19.01.15-18.31.01-1-93670	61	2	2	0	0	0	149	1	1	0	0	NA	NA	NA	15	10	493	165	165	104	26	19	1	0	0	0.002	0	0
.	19.01.15-18.31.01-1-93671	85	3	3	0	0	0	642	2	2	0	0	NA	NA	NA	28	25	502	169	167	441	118	83	17	0	0	0.034	0	0
.	19.01.15-18.31.06-1-93693	59	3	3	2	0	2	640	1	1	0	0	NA	NA	NA	15	21	497	170	167	442	117	81	1	5	0	0.002	0.029	0
.	19.01.15-18.31.09-1-93697	169	32	32	7	0	4	677	30	30	0	0	NA	NA	NA	49	62	529	171	175	471	118	88	64	34	28	0.121	0.199	0.16
.	19.01.15-18.31.14-1-93721	184	17	17	5	0	1	678	13	13	0	0	NA	NA	NA	62	57	520	175	175	469	121	88	19	35	12	0.037	0.2	0.069
.	19.01.15-18.31.18-1-93722	127	13	13	1	0	1	652	10	10	0	0	NA	NA	NA	38	33	510	167	169	451	116	85	31	4	0	0.061	0.024	0
.	19.01.15-18.31.18-1-93723	92	7	7	1	0	1	641	6	6	0	0	NA	NA	NA	28	31	500	174	170	437	120	84	17	0	5	0.034	0	0.029
.	19.01.15-18.31.20-1-93724	95	11	11	2	0	2	630	10	10	0	0	NA	NA	NA	48	21	502	166	166	439	111	80	29	2	6	0.058	0.012	0.036
.	19.01.15-18.31.21-1-93725	120	6	6	0	0	0	667	5	5	0	0	NA	NA	NA	29	54	518	175	174	459	120	88	9	4	5	0.017	0.023	0.029
.	19.01.15-18.31.32-1-93726	209	12	12	6	0	3	675	10	10	0	0	NA	NA	NA	66	61	517	180	177	458	126	91	28	0	10	0.054	0	0.056
.	19.01.15-18.31.34-1-93727	118	5	5	3	0	2	633	3	3	0	0	NA	NA	NA	42	29	504	168	170	435	114	84	19	0	0	0.038	0	0
.	19.01.15-18.31.37-1-93728	254	12	12	2	0	0	675	11	11	0	0	NA	NA	NA	77	66	530	180	169	467	124	84	36	13	11	0.068	0.072	0.065
.	19.01.15-18.31.41-1-93729	179	27	27	9	0	7	676	23	23	0	0	NA	NA	NA	51	58	525	171	175	466	118	92	77	35	21	0.147	0.205	0.12
.	19.01.15-18.31.44-1-93730	111	14	14	8	0	6	650	12	12	0	0	NA	NA	NA	38	39	510	171	171	447	119	84	56	0	9	0.11	0	0.053
.	19.01.15-18.31.45-1-93731	205	37	37	5	0	4	670	34	34	0	0	NA	NA	NA	63	58	520	176	175	460	123	87	114	35	8	0.219	0.199	0.046
.	19.01.15-18.31.49-1-93733	209	13	13	6	0	5	670	10	10	0	0	NA	NA	NA	50	49	521	174	167	464	121	85	35	14	13	0.067	0.08	0.078
.	19.01.15-18.31.56-1-93756	97	8	8	0	0	0	641	7	7	0	0	NA	NA	NA	34	28	504	167	170	445	111	85	17	3	6	0.034	0.018	0.035
.	19.01.15-18.32.02-1-93762	37	1	1	1	0	1	0	0	0	0	0	NA	NA	NA	8	13	496	165	165	0	0	0	4	0	0	0.008	0	0
.	19.01.15-18.32.05-1-93763	93	9	9	1	0	0	643	8	8	0	0	NA	NA	NA	25	24	502	169	166	442	119	82	20	3	0	0.04	0.018	0
.	19.01.15-18.32.05-1-93768	205	18	18	2	0	2	676	16	16	0	0	NA	NA	NA	68	60	527	171	175	470	114	92	49	4	15	0.093	0.023	0.086
.	19.01.15-18.32.12-1-93774	60	2	2	0	0	0	147	1	1	0	0	NA	NA	NA	16	15	500	164	164	94	33	20	1	0	1	0.002	0	0.006
.	19.01.15-18.32.16-1-93782	88	3	3	0	0	0	644	1	1	0	0	NA	NA	NA	29	26	503	165	171	446	114	84	6	0	8	0.012	0	0.047
.	19.01.15-18.32.17-1-93783	172	18	18	3	0	3	681	15	15	0	0	NA	NA	NA	55	63	525	175	176	466	123	92	46	52	4	0.088	0.297	0.023
.	19.01.15-18.32.26-1-93784	63	2	2	0	0	0	647	1	1	0	0	NA	NA	NA	21	31	505	167	172	450	112	85	2	2	0	0.004	0.012	0
.	19.01.15-18.32.27-1-93785	172	22	22	8	0	5	671	18	18	0	0	NA	NA	NA	58	56	521	168	180	462	118	91	64	48	7	0.123	0.286	0.039
.	19.01.15-18.32.34-1-93790	59	2	2	0	0	0	156	1	1	0	0	NA	NA	NA	15	12	497	164	164	118	23	15	0	0	1	0	0	0.006
.	19.01.15-18.32.40-1-93791	32	1	1	1	0	1	0	0	0	0	0	NA	NA	NA	3	10	493	165	165	0	0	0	5	0	0	0.01	0	0
.	19.01.15-18.32.40-1-93792	151	15	15	4	0	3	669	14	14	0	0	NA	NA	NA	53	54	514	178	175	456	123	90	62	3	5	0.121	0.017	0.029
.	19.01.15-18.32.41-1-93793	58	4	4	0	0	0	640	3	3	0	0	NA	NA	NA	15	19	503	164	165	447	112	81	6	3	0	0.012	0.018	0
.	19.01.15-18.32.42-1-93794	177	35	35	8	0	2	670	33	33	0	0	NA	NA	NA	47	51	517	176	171	462	121	87	91	29	14	0.176	0.165	0.082
.	19.01.15-18.32.42-1-93795	62	3	3	1	0	1	640	1	1	0	0	NA	NA	NA	28	26	505	170	164	444	116	80	10	0	3	0.02	0	0.018
.	19.01.15-18.32.46-1-93796	57	2	2	0	0	0	643	1	1	0	0	NA	NA	NA	18	23	503	168	165	447	114	82	9	0	0	0.018	0	0
.	19.01.15-18.32.58-1-93821	36	1	1	0	0	0	0	0	0	0	0	NA	NA	NA	8	7	494	163	163	0	0	0	0	0	0	0	0	0
.	19.01.15-18.33.00-1-93824	92	7	7	0	0	0	647	6	6	0	0	NA	NA	NA	31	29	506	167	169	446	116	85	25	6	5	0.049	0.036	0.03
.	19.01.15-18.33.01-1-93827	65	3	3	2	0	2	644	2	2	0	0	NA	NA	NA	21	28	508	168	165	443	118	83	7	0	0	0.014	0	0
.	19.01.15-18.33.03-1-93828	59	3	3	0	0	0	645	2	2	0	0	NA	NA	NA	19	24	502	169	166	447	117	81	11	0	2	0.022	0	0.012
.	19.01.15-18.33.05-1-93830	58	2	2	0	0	0	198	1	1	0	0	NA	NA	NA	16	15	498	166	164	135	37	26	0	0	3	0	0	0.018
.	19.01.15-18.33.05-1-93831	89	4	4	1	0	1	633	3	3	0	0	NA	NA	NA	41	21	499	169	166	436	115	82	15	3	0	0.03	0.018	0
.	19.01.15-18.33.12-1-93835	149	7	7	0	0	0	665	6	6	0	0	NA	NA	NA	51	56	526	170	173	466	113	86	16	11	10	0.03	0.065	0.058
.	19.01.15-18.33.14-1-93839	33	1	1	0	0	0	0	0	0	0	0	NA	NA	NA	12	9	496	163	163	0	0	0	0	1	0	0	0.006	0
.	19.01.15-18.33.14-1-93840	31	1	1	0	0	0	0	0	0	0	0	NA	NA	NA	5	7	493	164	163	0	0	0	0	1	0	0	0.006	0
.	19.01.15-18.33.17-1-93841	64	6	6	1	0	0	633	5	5	0	0	NA	NA	NA	34	21	502	168	164	437	114	82	33	0	0	0.066	0	0
.	19.01.15-18.33.17-1-93842	87	4	4	0	0	0	654	3	3	0	0	NA	NA	NA	29	35	515	168	165	455	116	83	11	9	0	0.021	0.054	0
.	19.01.15-18.33.17-1-93843	70	6	6	2	0	2	634	5	5	0	0	NA	NA	NA	33	21	501	166	167	443	110	81	1	11	0	0.002	0.066	0
.	19.01.15-18.33.18-1-93844	69	2	2	0	0	0	641	1	1	0	0	NA	NA	NA	29	27	504	168	168	444	114	83	0	6	0	0	0.036	0
.	19.01.15-18.33.21-1-93845	175	7	7	1	0	1	666	6	6	0	0	NA	NA	NA	56	54	519	174	174	460	121	85	15	1	6	0.029	0.006	0.034
.	19.01.15-18.33.22-1-93846	205	41	41	10	0	6	662	38	38	0	0	NA	NA	NA	52	44	517	171	169	456	119	87	81	56	23	0.157	0.327	0.136
.	19.01.15-18.33.33-1-93848	120	9	9	1	0	1	652	8	8	0	0	NA	NA	NA	47	42	514	172	169	452	116	84	19	15	1	0.037	0.087	0.006
.	19.01.15-18.33.34-1-93849	34	1	1	0	0	0	0	0	0	0	0	NA	NA	NA	14	11	494	164	166	0	0	0	0	0	1	0	0	0.006
.	19.01.15-18.33.35-1-93850	189	26	26	4	0	4	665	21	21	0	0	NA	NA	NA	67	56	526	173	170	461	120	84	64	6	15	0.122	0.035	0.088
.	19.01.15-18.33.37-1-93851	149	22	22	6	0	5	671	20	20	0	0	NA	NA	NA	46	60	522	176	175	463	120	88	64	15	14	0.123	0.085	0.08
.	19.01.15-18.33.37-1-93852	179	18	18	2	0	2	661	16	16	0	0	NA	NA	NA	45	53	517	175	174	453	119	89	34	10	3	0.066	0.057	0.017
.	19.01.15-18.33.37-1-93853	96	6	6	1	0	1	650	5	5	0	0	NA	NA	NA	34	35	506	171	171	447	116	87	4	7	2	0.008	0.041	0.012
.	19.01.15-18.33.42-1-93854	64	2	2	1	0	1	645	1	1	0	0	NA	NA	NA	24	27	505	169	166	443	118	84	1	0	2	0.002	0	0.012
.	19.01.15-18.33.45-1-93855	119	6	6	1	0	1	664	5	5	0	0	NA	NA	NA	38	47	516	171	173	460	117	87	11	12	4	0.021	0.07	0.023
.	19.01.15-18.33.56-1-93878	96	8	8	2	0	1	651	5	5	0	0	NA	NA	NA	26	29	505	171	166	451	117	83	29	0	5	0.057	0	0.03
.	19.01.15-18.33.57-1-93880	67	4	4	2	0	2	654	3	3	0	0	NA	NA	NA	24	36	508	170	171	449	118	87	15	5	0	0.03	0.029	0
.	19.01.15-18.33.57-1-93882	112	9	9	5	0	4	650	8	8	0	0	NA	NA	NA	38	29	508	167	167	452	115	83	26	11	0	0.051	0.066	0
.	19.01.15-18.34.05-1-93886	94	5	5	1	0	1	634	4	4	0	0	NA	NA	NA	31	22	506	166	163	442	112	80	7	9	0	0.014	0.054	0
.	19.01.15-18.34.08-1-93894	179	46	46	16	0	11	664	43	43	0	0	NA	NA	NA	56	55	517	176	175	452	121	91	107	23	36	0.207	0.131	0.206
.	19.01.15-18.34.12-1-93896	152	23	23	5	0	5	656	18	18	0	0	NA	NA	NA	46	43	515	171	170	455	115	86	50	1	27	0.097	0.006	0.159
.	19.01.15-18.34.13-1-93900	94	3	3	0	0	0	640	1	1	0	0	NA	NA	NA	31	29	500	167	175	441	114	85	13	0	2	0.026	0	0.011
.	19.01.15-18.34.16-1-93906	58	2	2	1	0	1	636	1	1	0	0	NA	NA	NA	26	21	501	167	166	442	113	81	5	3	0	0.01	0.018	0
.	19.01.15-18.34.17-1-93907	31	1	1	0	0	0	0	0	0	0	0	NA	NA	NA	8	6	490	163	166	0	0	0	0	0	0	0	0	0
.	19.01.15-18.34.19-1-93908	147	6	6	2	0	2	656	5	5	0	0	NA	NA	NA	46	41	516	169	169	459	115	82	12	11	3	0.023	0.065	0.018
.	19.01.15-18.34.19-1-93909	91	5	5	1	0	1	647	4	4	0	0	NA	NA	NA	27	34	504	170	173	445	117	85	18	0	0	0.036	0	0
.	19.01.15-18.34.22-1-93910	60	2	2	2	0	0	636	1	1	0	0	NA	NA	NA	23	22	505	164	166	443	112	81	11	0	0	0.022	0	0
.	19.01.15-18.34.28-1-93911	123	9	9	3	0	3	654	8	8	0	0	NA	NA	NA	41	40	510	172	171	448	120	86	35	12	9	0.069	0.07	0.053
.	19.01.15-18.34.30-1-93912	92	6	6	2	0	0	651	4	4	0	0	NA	NA	NA	32	38	512	172	167	451	118	82	14	15	0	0.027	0.087	0
.	19.01.15-18.34.32-1-93913	103	4	4	2	0	2	660	1	1	0	0	NA	NA	NA	23	39	516	170	166	460	118	82	5	2	10	0.01	0.012	0.06
.	19.01.15-18.34.38-1-93914	119	5	5	1	0	1	659	4	4	0	0	NA	NA	NA	36	42	516	173	166	460	119	80	12	5	0	0.023	0.029	0
.	19.01.15-18.34.40-1-93916	68	3	3	0	0	0	641	1	1	0	0	NA	NA	NA	24	26	504	168	167	444	115	82	2	2	3	0.004	0.012	0.018
.	19.01.15-18.34.42-1-93917	131	5	5	2	0	2	659	4	4	0	0	NA	NA	NA	36	44	512	173	172	455	117	87	6	5	3	0.012	0.029	0.017
.	19.01.15-18.34.46-1-93918	120	12	12	4	0	2	657	10	10	0	0	NA	NA	NA	43	50	513	175	175	453	120	84	15	16	3	0.029	0.091	0.017
.	19.01.15-18.34.50-1-93919	91	14	14	2	0	2	647	12	12	0	0	NA	NA	NA	28	32	505	171	169	445	114	88	26	11	2	0.051	0.064	0.012
.	19.01.15-18.34.53-1-93938	176	18	18	5	0	5	662	14	14	0	0	NA	NA	NA	56	53	521	172	173	454	118	90	41	4	11	0.079	0.023	0.064
.	19.01.15-18.34.54-1-93941	116	5	5	0	0	0	645	4	4	0	0	NA	NA	NA	44	32	509	170	166	448	116	81	7	2	6	0.014	0.012	0.036
.	19.01.15-18.34.56-1-93944	175	8	8	2	0	2	670	7	7	0	0	NA	NA	NA	56	54	522	174	171	463	119	88	8	5	13	0.015	0.029	0.076
.	19.01.15-18.34.56-1-93945	180	18	18	10	0	6	659	16	16	0	0	NA	NA	NA	60	43	511	174	171	453	120	86	72	21	9	0.141	0.121	0.053
.	19.01.15-18.35.03-1-93951	58	3	3	1	0	1	638	2	2	0	0	NA	NA	NA	21	26	499	170	170	442	112	84	1	3	0	0.002	0.018	0
.	19.01.15-18.35.10-1-93956	36	1	1	0	0	0	0	0	0	0	0	NA	NA	NA	14	13	496	165	165	0	0	0	0	0	2	0	0	0.012
.	19.01.15-18.35.13-1-93957	154	15	15	2	0	2	653	11	11	0	0	NA	NA	NA	43	36	506	170	173	448	117	88	37	1	3	0.073	0.006	0.017
.	19.01.15-18.35.14-1-93958	144	16	16	9	0	6	653	15	15	0	0	NA	NA	NA	48	43	514	173	169	453	116	84	24	37	11	0.047	0.214	0.065
.	19.01.15-18.35.15-1-93962	61	2	2	0	0	0	636	1	1	0	0	NA	NA	NA	20	20	499	169	165	439	114	83	4	0	0	0.008	0	0
.	19.01.15-18.35.19-1-93963	67	4	4	2	0	1	632	3	3	0	0	NA	NA	NA	22	18	499	166	166	437	114	81	21	0	0	0.042	0	0
.	19.01.15-18.35.19-1-93964	35	1	1	0	0	0	0	0	0	0	0	NA	NA	NA	9	9	495	164	163	0	0	0	1	0	0	0.002	0	0
.	19.01.15-18.35.20-1-93965	175	13	13	7	0	4	655	12	12	0	0	NA	NA	NA	67	42	513	174	168	452	118	85	4	29	18	0.008	0.167	0.107
.	19.01.15-18.35.21-1-93966	86	3	3	1	0	1	646	2	2	0	0	NA	NA	NA	33	37	508	171	171	444	118	84	2	0	7	0.004	0	0.041
.	19.01.15-18.35.22-1-93967	62	2	2	0	0	0	639	1	1	0	0	NA	NA	NA	25	23	504	165	167	444	112	83	10	4	0	0.02	0.024	0
.	19.01.15-18.35.30-1-93968	188	49	49	19	0	10	657	46	46	0	0	NA	NA	NA	53	39	515	171	166	456	119	82	139	30	34	0.27	0.175	0.205
.	19.01.15-18.35.37-1-93970	121	7	7	1	0	1	661	6	6	0	0	NA	NA	NA	31	48	517	174	170	459	118	84	7	12	2	0.014	0.069	0.012
.	19.01.15-18.35.38-1-93971	64	2	2	1	0	1	638	1	1	0	0	NA	NA	NA	27	24	500	167	170	441	110	87	4	4	0	0.008	0.024	0
.	19.01.15-18.35.41-1-93972	66	3	3	1	0	1	637	2	2	0	0	NA	NA	NA	26	24	500	169	168	439	115	83	1	6	0	0.002	0.036	0
.	19.01.15-18.35.45-1-93973	296	39	39	14	0	12	701	34	34	0	0	NA	NA	NA	84	91	547	181	176	483	126	92	86	38	35	0.157	0.21	0.199
.	19.01.15-18.35.47-1-93974	94	7	7	2	0	2	646	6	6	0	0	NA	NA	NA	30	33	507	169	170	448	115	83	20	0	8	0.039	0	0.047
.	19.01.15-18.35.54-1-93995	125	10	10	6	0	5	662	9	9	0	0	NA	NA	NA	40	46	518	168	173	458	118	86	2	10	16	0.004	0.06	0.092
.	19.01.15-18.35.58-1-94001	86	3	3	1	0	1	644	2	2	0	0	NA	NA	NA	29	35	508	172	168	442	118	84	7	0	0	0.014	0	0
.	19.01.15-18.35.58-1-94002	151	13	13	6	0	3	655	11	11	0	0	NA	NA	NA	57	38	514	168	169	455	114	86	33	5	8	0.064	0.03	0.047
.	19.01.15-18.36.08-1-94009	61	2	2	0	0	0	52	1	1	0	0	NA	NA	NA	17	10	492	167	164	40	8	4	2	0	0	0.004	0	0
.	19.01.15-18.36.11-1-94015	60	4	4	0	0	0	631	2	2	0	0	NA	NA	NA	29	21	499	166	169	435	112	84	5	6	0	0.01	0.036	0
.	19.01.15-18.36.13-1-94019	126	11	11	5	0	5	662	10	10	0	0	NA	NA	NA	34	40	512	171	170	459	120	83	41	0	8	0.08	0	0.047
.	19.01.15-18.36.17-1-94024	37	1	1	0	0	0	0	0	0	0	0	NA	NA	NA	11	19	496	169	167	0	0	0	0	0	0	0	0	0
.	19.01.15-18.36.17-1-94025	57	2	2	0	0	0	638	1	1	0	0	NA	NA	NA	21	19	498	167	167	442	115	81	2	0	1	0.004	0	0.006
.	19.01.15-18.36.20-1-94026	95	8	8	4	0	4	631	7	7	0	0	NA	NA	NA	46	23	501	169	166	436	113	82	9	2	10	0.018	0.012	0.06
.	19.01.15-18.36.24-1-94027	146	15	15	4	0	3	672	14	14	0	0	NA	NA	NA	31	55	520	169	179	462	118	92	20	28	10	0.038	0.166	0.056
.	19.01.15-18.36.26-1-94028	63	3	3	0	0	0	639	2	2	0	0	NA	NA	NA	20	20	499	168	166	446	113	80	4	2	0	0.008	0.012	0
.	19.01.15-18.36.27-1-94029	144	12	12	2	0	1	651	10	10	0	0	NA	NA	NA	49	44	509	177	171	450	119	82	7	16	10	0.014	0.09	0.058
.	19.01.15-18.36.33-1-94030	187	34	34	10	0	9	678	30	30	0	0	NA	NA	NA	52	61	525	175	174	465	122	91	97	19	26	0.185	0.109	0.149
.	19.01.15-18.36.41-1-94033	118	9	9	5	0	3	652	7	7	0	0	NA	NA	NA	38	38	511	170	170	453	115	84	22	8	2	0.043	0.047	0.012
.	19.01.15-18.36.42-1-94034	98	13	13	3	0	0	658	11	11	0	0	NA	NA	NA	26	41	514	168	172	454	116	88	46	22	2	0.089	0.131	0.012
.	19.01.15-18.36.42-1-94035	36	1	1	0	0	0	0	0	0	0	0	NA	NA	NA	10	13	494	166	166	0	0	0	0	2	0	0	0.012	0
.	19.01.15-18.36.46-1-94037	62	4	4	1	0	1	643	3	3	0	0	NA	NA	NA	20	26	503	167	169	448	113	82	6	11	0	0.012	0.066	0
.	19.01.15-18.36.51-1-94055	152	9	9	1	0	1	659	7	7	0	0	NA	NA	NA	45	47	519	170	171	457	117	85	16	14	2	0.031	0.082	0.012
.	19.01.15-18.36.53-1-94058	90	5	5	1	0	1	645	3	3	0	0	NA	NA	NA	46	42	515	168	172	448	115	82	7	6	1	0.014	0.036	0.006
.	19.01.15-18.36.58-1-94064	205	36	36	8	0	7	682	31	31	0	0	NA	NA	NA	67	72	523	183	179	459	128	95	80	40	25	0.153	0.219	0.14
.	19.01.15-18.37.02-1-94068	85	4	4	0	0	0	639	3	3	0	0	NA	NA	NA	28	26	504	168	167	445	113	81	5	0	4	0.01	0	0.024
.	19.01.15-18.37.11-1-94074	204	30	30	9	0	6	674	25	25	0	0	NA	NA	NA	52	64	526	174	177	464	119	91	90	33	22	0.171	0.19	0.124
.	19.01.15-18.37.17-1-94078	176	25	25	10	0	7	668	22	22	0	0	NA	NA	NA	50	51	523	173	168	464	119	85	57	23	41	0.109	0.133	0.244
.	19.01.15-18.37.18-1-94079	63	4	4	0	0	0	637	2	2	0	0	NA	NA	NA	22	15	498	167	163	443	114	80	14	0	6	0.028	0	0.037
.	19.01.15-18.37.21-1-94080	113	17	17	5	0	3	649	15	15	0	0	NA	NA	NA	27	34	507	171	169	450	114	85	17	27	5	0.034	0.158	0.03
.	19.01.15-18.37.23-1-94081	92	4	4	1	0	0	656	3	3	0	0	NA	NA	NA	35	42	518	166	171	455	116	85	10	13	6	0.019	0.078	0.035
.	19.01.15-18.37.26-1-94082	91	9	9	3	0	2	656	8	8	0	0	NA	NA	NA	23	36	515	169	165	456	118	82	19	10	1	0.037	0.059	0.006
.	19.01.15-18.37.34-1-94083	96	4	4	1	0	1	649	2	2	0	0	NA	NA	NA	37	37	511	168	171	451	115	83	12	2	0	0.023	0.012	0
.	19.01.15-18.37.38-1-94084	37	1	1	1	0	1	0	0	0	0	0	NA	NA	NA	14	11	493	166	165	0	0	0	0	0	5	0	0	0.03
.	19.01.15-18.37.41-1-94085	37	1	1	0	0	0	0	0	0	0	0	NA	NA	NA	7	14	498	165	164	0	0	0	0	0	0	0	0	0
.	19.01.15-18.37.44-1-94086	91	4	4	1	0	1	647	3	3	0	0	NA	NA	NA	41	32	508	171	166	448	118	81	6	0	7	0.012	0	0.042
.	19.01.15-18.37.45-1-94087	145	8	8	5	0	3	656	7	7	0	0	NA	NA	NA	42	47	518	173	169	456	118	82	11	10	13	0.021	0.058	0.077
.	19.01.15-18.37.48-1-94088	61	3	3	0	0	0	646	2	2	0	0	NA	NA	NA	21	25	506	167	165	449	114	83	2	3	1	0.004	0.018	0.006
.	19.01.15-18.37.51-1-94106	91	3	3	0	0	0	650	2	2	0	0	NA	NA	NA	39	31	505	171	168	446	116	88	5	10	0	0.01	0.058	0
.	19.01.15-18.37.51-1-94107	68	4	4	2	0	2	632	3	3	0	0	NA	NA	NA	24	17	500	166	164	439	112	81	9	8	0	0.018	0.048	0
.	19.01.15-18.37.57-1-94114	93	4	4	0	0	0	635	3	3	0	0	NA	NA	NA	39	24	504	168	165	442	112	81	5	2	0	0.01	0.012	0
.	19.01.15-18.37.59-1-94117	34	1	1	0	0	0	0	0	0	0	0	NA	NA	NA	7	8	493	164	164	0	0	0	0	0	0	0	0	0
.	19.01.15-18.38.01-1-94120	126	13	13	2	0	2	664	12	12	0	0	NA	NA	NA	46	53	525	171	170	460	119	85	25	11	5	0.048	0.064	0.029
.	19.01.15-18.38.02-1-94122	33	1	1	0	0	0	0	0	0	0	0	NA	NA	NA	7	10	493	166	164	0	0	0	0	0	0	0	0	0
.	19.01.15-18.38.04-1-94123	91	6	6	0	0	0	646	4	4	0	0	NA	NA	NA	34	31	504	172	168	444	119	83	11	13	10	0.022	0.076	0.06
.	19.01.15-18.38.04-1-94124	179	41	41	8	0	7	669	37	37	0	0	NA	NA	NA	52	53	522	173	171	462	122	85	78	57	19	0.149	0.329	0.111
.	19.01.15-18.38.05-1-94125	145	14	14	6	0	2	671	13	13	0	0	NA	NA	NA	53	54	522	176	169	461	124	86	49	1	3	0.094	0.006	0.018
.	19.01.15-18.38.07-1-94128	152	8	8	1	0	1	659	6	6	0	0	NA	NA	NA	57	49	514	172	176	450	119	90	28	7	0	0.054	0.041	0
.	19.01.15-18.38.08-1-94130	92	9	9	5	0	4	653	7	7	0	0	NA	NA	NA	33	42	514	168	173	453	115	85	18	13	4	0.035	0.077	0.023
.	19.01.15-18.38.09-1-94136	36	1	1	0	0	0	0	0	0	0	0	NA	NA	NA	6	12	494	167	164	0	0	0	0	0	1	0	0	0.006
.	19.01.15-18.38.13-1-94137	65	3	3	1	0	1	641	1	1	0	0	NA	NA	NA	24	25	498	169	171	439	116	86	5	3	0	0.01	0.018	0
.	19.01.15-18.38.16-1-94141	120	11	11	4	0	4	659	10	10	0	0	NA	NA	NA	30	45	512	170	176	451	118	90	39	4	0	0.076	0.024	0
.	19.01.15-18.38.33-1-94147	62	2	2	0	0	0	646	1	1	0	0	NA	NA	NA	26	30	509	169	165	451	116	79	4	3	0	0.008	0.018	0
.	19.01.15-18.38.39-1-94148	32	1	1	0	0	0	0	0	0	0	0	NA	NA	NA	3	9	494	164	164	0	0	0	0	2	0	0	0.012	0
.	19.01.15-18.38.39-1-94149	90	10	10	2	0	2	648	9	9	0	0	NA	NA	NA	33	33	511	169	166	452	115	81	19	0	20	0.037	0	0.12
.	19.01.15-18.38.42-1-94150	155	9	9	4	0	4	647	8	8	0	0	NA	NA	NA	49	34	510	173	164	448	118	81	11	6	8	0.022	0.035	0.049
.	19.01.15-18.38.47-1-94151	122	17	17	5	0	4	652	12	12	0	0	NA	NA	NA	38	41	511	172	171	452	115	85	36	11	8	0.07	0.064	0.047
.	19.01.15-18.38.47-1-94152	60	2	2	0	0	0	297	1	1	0	0	NA	NA	NA	17	16	500	165	164	203	54	40	3	0	0	0.006	0	0
.	19.01.15-18.38.50-1-94154	121	5	5	1	0	0	667	4	4	0	0	NA	NA	NA	31	49	515	172	175	456	118	93	21	0	0	0.041	0	0
.	19.01.15-18.38.52-1-94173	82	3	3	2	0	1	646	2	2	0	0	NA	NA	NA	30	26	503	170	166	448	116	82	2	0	6	0.004	0	0.036
.	19.01.15-18.38.58-1-94179	131	8	8	4	0	2	665	7	7	0	0	NA	NA	NA	37	46	513	176	170	457	120	88	33	11	2	0.064	0.062	0.012
.	19.01.15-18.39.01-1-94183	188	51	51	15	0	9	674	47	47	0	0	NA	NA	NA	68	58	526	174	171	465	121	88	121	22	49	0.23	0.126	0.287
.	19.01.15-18.39.08-1-94186	94	9	9	3	0	2	644	7	7	0	0	NA	NA	NA	35	37	509	173	168	443	119	82	20	9	7	0.039	0.052	0.042
.	19.01.15-18.39.09-1-94189	89	5	5	3	0	2	651	4	4	0	0	NA	NA	NA	33	35	505	172	171	447	120	84	13	1	2	0.026	0.006	0.012
.	19.01.15-18.39.10-1-94190	35	1	1	0	0	0	0	0	0	0	0	NA	NA	NA	12	12	495	166	164	0	0	0	0	0	0	0	0	0
.	19.01.15-18.39.10-1-94191	151	6	6	1	0	1	671	5	5	0	0	NA	NA	NA	36	51	520	176	168	465	120	86	8	8	4	0.015	0.045	0.024
.	19.01.15-18.39.14-1-94195	32	1	1	0	0	0	0	0	0	0	0	NA	NA	NA	12	8	492	164	165	0	0	0	2	0	0	0.004	0	0
.	19.01.15-18.39.15-1-94196	119	17	17	7	0	7	650	16	16	0	0	NA	NA	NA	51	43	512	174	170	450	117	83	22	14	9	0.043	0.08	0.053
.	19.01.15-18.39.17-1-94198	96	16	16	3	0	3	642	12	12	0	0	NA	NA	NA	35	32	508	170	167	447	113	82	28	12	8	0.055	0.071	0.048
.	19.01.15-18.39.22-1-94199	87	3	3	1	0	1	643	2	2	0	0	NA	NA	NA	27	27	503	169	168	443	115	85	4	2	4	0.008	0.012	0.024
.	19.01.15-18.39.22-1-94200	60	2	2	0	0	0	633	1	1	0	0	NA	NA	NA	21	19	497	167	168	436	115	82	7	0	0	0.014	0	0
.	19.01.15-18.39.28-1-94201	116	7	7	2	0	2	661	6	6	0	0	NA	NA	NA	38	42	517	170	168	461	114	86	12	7	4	0.023	0.041	0.024
.	19.01.15-18.39.32-1-94202	151	43	43	7	0	5	652	40	40	0	0	NA	NA	NA	54	43	517	172	167	450	120	82	115	33	29	0.222	0.192	0.174
.	19.01.15-18.39.37-1-94203	90	8	8	4	0	4	638	6	6	0	0	NA	NA	NA	32	24	506	166	165	442	113	83	18	0	6	0.036	0	0.036
.	19.01.15-18.39.38-1-94204	125	6	6	1	0	1	649	5	5	0	0	NA	NA	NA	43	35	506	170	172	445	119	85	11	0	21	0.022	0	0.122
.	19.01.15-18.39.39-1-94206	324	26	26	9	0	5	718	23	23	0	0	NA	NA	NA	111	106	556	179	184	494	126	98	69	28	33	0.124	0.156	0.179
.	19.01.15-18.39.54-1-94226	227	22	22	6	0	5	686	20	20	0	0	NA	NA	NA	51	68	522	185	174	464	131	91	41	11	11	0.079	0.059	0.063
.	19.01.15-18.39.58-1-94231	88	5	5	1	0	1	645	4	4	0	0	NA	NA	NA	31	31	508	167	169	447	116	82	12	4	2	0.024	0.024	0.012
.	19.01.15-18.40.05-1-94240	124	12	12	4	0	4	658	10	10	0	0	NA	NA	NA	32	39	514	167	171	456	115	87	40	9	1	0.078	0.054	0.006
.	19.01.15-18.40.05-1-94241	63	2	2	1	0	1	636	1	1	0	0	NA	NA	NA	29	29	508	167	167	442	112	82	6	0	0	0.012	0	0
.	19.01.15-18.40.10-1-94246	224	43	43	10	0	8	661	39	39	0	0	NA	NA	NA	80	50	518	172	173	455	121	85	77	37	50	0.149	0.215	0.289
.	19.01.15-18.40.18-1-94258	146	13	13	5	0	3	670	10	10	0	0	NA	NA	NA	41	51	514	177	173	457	125	88	62	6	14	0.121	0.034	0.081
.	19.01.15-18.40.19-1-94259	159	22	22	5	0	4	670	21	21	0	0	NA	NA	NA	49	53	520	176	170	462	123	85	66	30	19	0.127	0.17	0.112
.	19.01.15-18.40.25-1-94260	176	10	10	4	0	2	678	8	8	0	0	NA	NA	NA	56	63	525	179	172	468	125	85	29	4	16	0.055	0.022	0.093
.	19.01.15-18.40.29-1-94261	207	10	10	4	0	4	678	9	9	0	0	NA	NA	NA	65	61	522	174	178	460	125	93	10	29	1	0.019	0.167	0.006
.	19.01.15-18.40.40-1-94271	114	6	6	1	0	1	652	5	5	0	0	NA	NA	NA	38	42	510	171	174	451	118	83	7	9	10	0.014	0.053	0.057
.	19.01.15-18.40.42-1-94272	143	7	7	0	0	0	676	5	5	0	0	NA	NA	NA	41	58	525	175	171	467	122	87	12	6	3	0.023	0.034	0.018
.	19.01.15-18.40.51-1-94274	63	2	2	0	0	0	647	1	1	0	0	NA	NA	NA	28	31	509	169	166	450	111	86	0	1	4	0	0.006	0.024
.	19.01.15-18.40.54-1-94295	62	5	5	0	0	0	635	4	4	0	0	NA	NA	NA	27	21	499	168	167	436	115	84	13	4	1	0.026	0.024	0.006
.	19.01.15-18.40.55-1-94298	35	1	1	0	0	0	0	0	0	0	0	NA	NA	NA	8	10	491	168	164	0	0	0	0	1	0	0	0.006	0
.	19.01.15-18.40.55-1-94299	35	1	1	0	0	0	0	0	0	0	0	NA	NA	NA	10	10	496	163	164	0	0	0	0	0	1	0	0	0.006
.	19.01.15-18.40.58-1-94302	265	43	43	12	0	9	691	38	38	0	0	NA	NA	NA	71	75	538	180	170	481	124	86	79	40	44	0.147	0.222	0.259
.	19.01.15-18.40.59-1-94304	118	15	15	4	0	2	657	14	14	0	0	NA	NA	NA	43	39	511	172	169	455	119	83	29	14	2	0.057	0.081	0.012
.	19.01.15-18.41.07-1-94309	119	6	6	3	0	2	642	5	5	0	0	NA	NA	NA	51	31	504	171	169	444	117	81	3	4	12	0.006	0.023	0.071
.	19.01.15-18.41.07-1-94310	37	1	1	0	0	0	0	0	0	0	0	NA	NA	NA	7	6	492	164	163	0	0	0	2	0	0	0.004	0	0
.	19.01.15-18.41.08-1-94312	149	13	13	3	0	3	653	12	12	0	0	NA	NA	NA	44	37	508	169	173	449	117	87	49	3	1	0.096	0.018	0.006
.	19.01.15-18.41.10-1-94314	90	6	6	2	0	1	646	5	5	0	0	NA	NA	NA	23	31	503	173	168	444	119	83	9	9	0	0.018	0.052	0
.	19.01.15-18.41.11-1-94315	153	14	14	4	0	2	647	12	12	0	0	NA	NA	NA	49	34	508	172	167	448	118	81	39	9	16	0.077	0.052	0.096
.	19.01.15-18.41.14-1-94319	61	3	3	0	0	0	640	1	1	0	0	NA	NA	NA	22	22	505	168	162	448	113	79	5	1	0	0.01	0.006	0
.	19.01.15-18.41.16-1-94320	180	21	21	6	0	6	670	19	19	0	0	NA	NA	NA	42	49	518	171	173	460	120	90	48	20	6	0.093	0.117	0.035
.	19.01.15-18.41.29-1-94322	149	46	46	11	0	8	668	44	44	0	0	NA	NA	NA	43	53	519	176	171	460	122	86	98	36	23	0.189	0.205	0.135
.	19.01.15-18.41.31-1-94323	154	12	12	1	0	1	657	9	9	0	0	NA	NA	NA	43	42	513	172	170	455	116	86	21	0	12	0.041	0	0.071
.	19.01.15-18.41.31-1-94324	174	39	39	11	0	10	673	37	37	0	0	NA	NA	NA	60	67	533	176	171	464	122	87	88	26	5	0.165	0.148	0.029
.	19.01.15-18.41.33-1-94325	34	1	1	0	0	0	0	0	0	0	0	NA	NA	NA	16	5	491	164	163	0	0	0	2	0	0	0.004	0	0
.	19.01.15-18.41.36-1-94326	126	17	17	3	0	1	658	14	14	0	0	NA	NA	NA	44	42	519	169	167	460	112	86	25	4	5	0.048	0.024	0.03
.	19.01.15-18.41.42-1-94327	32	1	1	0	0	0	0	0	0	0	0	NA	NA	NA	10	7	494	164	162	0	0	0	4	0	0	0.008	0	0
.	19.01.15-18.41.45-1-94328	211	42	42	13	0	9	666	40	40	0	0	NA	NA	NA	58	53	522	174	170	459	121	86	110	26	38	0.211	0.149	0.224
.	19.01.15-18.41.49-1-94330	63	4	4	0	0	0	645	3	3	0	0	NA	NA	NA	21	31	507	170	167	448	116	81	12	0	1	0.024	0	0.006
.	19.01.15-18.41.50-1-94332	118	12	12	5	0	3	665	9	9	0	0	NA	NA	NA	42	49	518	172	172	458	118	89	24	2	7	0.046	0.012	0.041
.	19.01.15-18.42.04-1-94359	183	29	29	11	0	9	660	24	24	0	0	NA	NA	NA	59	45	513	173	172	453	121	86	55	32	26	0.107	0.185	0.151
.	19.01.15-18.42.04-1-94360	113	8	8	1	0	1	650	7	7	0	0	NA	NA	NA	31	33	514	168	164	454	114	82	16	8	1	0.031	0.048	0.006
.	19.01.15-18.42.06-1-94362	119	12	12	4	0	4	652	10	10	0	0	NA	NA	NA	38	35	509	169	170	451	116	85	26	14	14	0.051	0.083	0.082
.	19.01.15-18.42.13-1-94371	93	12	12	6	0	4	641	9	9	0	0	NA	NA	NA	31	27	504	171	165	442	118	81	35	2	5	0.069	0.012	0.03
.	19.01.15-18.42.18-1-94375	90	6	6	1	0	1	642	5	5	0	0	NA	NA	NA	27	29	504	169	169	445	116	81	9	1	0	0.018	0.006	0
.	19.01.15-18.42.29-1-94380	35	1	1	1	0	1	0	0	0	0	0	NA	NA	NA	11	9	493	164	165	0	0	0	0	1	0	0	0.006	0
.	19.01.15-18.42.30-1-94381	88	5	5	1	0	1	654	4	4	0	0	NA	NA	NA	30	38	508	170	173	452	117	85	10	0	5	0.02	0	0.029
.	19.01.15-18.42.32-1-94382	151	13	13	5	0	3	665	11	11	0	0	NA	NA	NA	53	48	511	177	173	454	122	89	37	5	11	0.072	0.028	0.064
.	19.01.15-18.42.33-1-94383	170	23	23	1	0	1	667	20	20	0	0	NA	NA	NA	54	58	516	174	181	456	116	95	38	26	8	0.074	0.149	0.044
.	19.01.15-18.42.35-1-94388	62	2	2	1	0	0	650	1	1	0	0	NA	NA	NA	23	30	506	170	167	451	120	79	2	6	0	0.004	0.035	0
.	19.01.15-18.42.38-1-94389	35	1	1	1	0	1	0	0	0	0	0	NA	NA	NA	10	10	494	164	165	0	0	0	0	3	0	0	0.018	0
.	19.01.15-18.42.39-1-94390	208	13	13	4	0	2	682	11	11	0	0	NA	NA	NA	71	64	529	171	177	473	116	93	13	16	16	0.025	0.094	0.09
.	19.01.15-18.42.46-1-94391	66	2	2	1	0	1	640	1	1	0	0	NA	NA	NA	21	28	500	170	171	442	116	82	6	0	0	0.012	0	0
.	19.01.15-18.42.48-1-94392	176	19	19	5	0	2	660	18	18	0	0	NA	NA	NA	58	45	512	173	173	451	117	92	33	26	11	0.064	0.15	0.064
.	19.01.15-18.42.48-1-94393	34	1	1	0	0	0	0	0	0	0	0	NA	NA	NA	6	6	493	163	163	0	0	0	0	0	0	0	0	0
.	19.01.15-18.42.59-1-94419	154	10	10	2	0	2	655	9	9	0	0	NA	NA	NA	42	41	521	167	166	460	113	82	20	11	3	0.038	0.066	0.018
.	19.01.15-18.43.02-1-94423	147	8	8	2	0	1	664	6	6	0	0	NA	NA	NA	45	48	515	172	174	457	120	87	5	14	4	0.01	0.081	0.023
.	19.01.15-18.43.22-1-94431	90	4	4	1	0	1	636	2	2	0	0	NA	NA	NA	20	15	495	166	167	439	114	83	10	4	0	0.02	0.024	0
.	19.01.15-18.43.29-1-94433	118	12	12	6	0	3	645	10	10	0	0	NA	NA	NA	35	26	505	166	168	447	119	79	48	2	8	0.095	0.012	0.048
.	19.01.15-18.43.35-1-94434	114	9	9	2	0	2	654	8	8	0	0	NA	NA	NA	34	42	517	171	167	456	115	83	37	9	8	0.072	0.053	0.048
.	19.01.15-18.43.50-1-94436	60	2	2	0	0	0	299	1	1	0	0	NA	NA	NA	15	14	496	166	165	205	58	36	2	2	0	0.004	0.012	0
.	19.01.15-18.44.05-1-94463	67	3	3	0	0	0	641	2	2	0	0	NA	NA	NA	26	28	506	169	166	447	114	80	4	9	0	0.008	0.053	0
.	19.01.15-18.44.05-1-94464	176	28	28	9	0	6	656	27	27	0	0	NA	NA	NA	60	48	516	174	171	452	116	88	73	40	11	0.141	0.23	0.064
.	19.01.15-18.44.07-1-94467	35	1	1	0	0	0	0	0	0	0	0	NA	NA	NA	5	8	492	166	163	0	0	0	2	0	0	0.004	0	0
.	19.01.15-18.44.10-1-94470	120	10	10	3	0	1	656	9	9	0	0	NA	NA	NA	35	40	511	171	171	450	120	86	23	13	3	0.045	0.076	0.018
.	19.01.15-18.44.10-1-94471	211	28	28	5	0	3	680	25	25	0	0	NA	NA	NA	54	62	530	172	173	472	119	89	86	36	8	0.162	0.209	0.046
.	19.01.15-18.44.16-1-94480	57	2	2	1	0	1	98	1	1	0	0	NA	NA	NA	24	13	497	164	165	64	20	14	1	0	2	0.002	0	0.012
.	19.01.15-18.44.17-1-94481	177	8	8	0	0	0	667	7	7	0	0	NA	NA	NA	39	50	520	170	173	460	115	92	30	1	0	0.058	0.006	0
.	19.01.15-18.44.24-1-94486	267	12	12	3	0	1	699	11	11	0	0	NA	NA	NA	88	84	535	180	182	475	127	97	3	19	24	0.006	0.106	0.132
.	19.01.15-18.44.25-1-94487	32	1	1	1	0	1	0	0	0	0	0	NA	NA	NA	2	10	493	166	164	0	0	0	3	0	0	0.006	0	0
.	19.01.15-18.44.26-1-94488	264	24	24	12	0	9	701	20	20	0	0	NA	NA	NA	69	88	542	180	179	481	127	93	96	6	24	0.177	0.033	0.134
.	19.01.15-18.44.27-1-94489	116	7	7	2	0	2	645	6	6	0	0	NA	NA	NA	44	35	509	171	168	443	118	84	14	6	0	0.028	0.035	0
.	19.01.15-18.44.29-1-94490	88	6	6	0	0	0	637	5	5	0	0	NA	NA	NA	24	25	501	169	168	439	115	83	8	5	1	0.016	0.03	0.006
.	19.01.15-18.44.42-1-94492	94	7	7	2	0	2	655	6	6	0	0	NA	NA	NA	32	35	509	171	168	450	119	86	11	7	9	0.022	0.041	0.054
.	19.01.15-18.44.43-1-94493	187	32	32	11	0	5	658	30	30	0	0	NA	NA	NA	53	41	512	175	167	457	116	85	63	40	31	0.123	0.229	0.186
.	19.01.15-18.44.45-1-94494	156	11	11	5	0	4	667	9	9	0	0	NA	NA	NA	54	53	524	170	172	465	117	85	36	14	9	0.069	0.082	0.052
.	19.01.15-18.44.51-1-94512	120	10	10	5	0	3	664	9	9	0	0	NA	NA	NA	35	47	519	171	170	458	120	86	22	5	4	0.042	0.029	0.024
.	19.01.15-18.45.01-1-94522	86	6	6	1	0	1	640	4	4	0	0	NA	NA	NA	20	20	498	171	164	440	118	82	2	8	0	0.004	0.047	0
.	19.01.15-18.45.01-1-94523	36	1	1	1	0	1	0	0	0	0	0	NA	NA	NA	8	13	498	164	164	0	0	0	1	0	0	0.002	0	0
.	19.01.15-18.45.04-1-94525	94	6	6	0	0	0	629	4	4	0	0	NA	NA	NA	25	22	498	167	170	436	111	82	4	1	6	0.008	0.006	0.035
.	19.01.15-18.45.14-1-94533	66	3	3	0	0	0	646	0	0	0	0	NA	NA	NA	22	28	502	172	167	447	117	82	0	0	10	0	0	0.06
.	19.01.15-18.45.15-1-94534	149	7	7	1	0	1	657	5	5	0	0	NA	NA	NA	49	47	521	172	167	460	114	83	13	4	0	0.025	0.023	0
.	19.01.15-18.45.19-1-94535	174	25	25	10	0	7	660	24	24	0	0	NA	NA	NA	54	47	521	171	168	457	118	85	71	11	5	0.136	0.064	0.03
.	19.01.15-18.45.20-1-94536	94	11	11	4	0	2	640	10	10	0	0	NA	NA	NA	32	26	502	168	169	440	116	84	34	11	2	0.068	0.065	0.012
.	19.01.15-18.45.22-1-94537	122	13	13	5	0	5	667	11	11	0	0	NA	NA	NA	41	49	518	168	176	463	114	90	37	11	5	0.071	0.065	0.028
.	19.01.15-18.45.23-1-94538	63	2	2	0	0	0	402	1	1	0	0	NA	NA	NA	20	13	495	165	166	279	75	48	7	0	0	0.014	0	0
.	19.01.15-18.45.33-1-94540	115	9	9	1	0	1	667	7	7	0	0	NA	NA	NA	29	52	519	176	170	461	122	84	21	1	0	0.04	0.006	0
.	19.01.15-18.45.33-1-94541	262	33	33	8	0	5	678	30	30	0	0	NA	NA	NA	73	70	521	179	183	458	126	94	60	9	21	0.115	0.05	0.115
.	19.01.15-18.45.36-1-94542	62	2	2	1	0	1	250	1	1	0	0	NA	NA	NA	18	13	496	165	165	172	47	31	1	0	0	0.002	0	0
.	19.01.15-18.45.37-1-94543	93	5	5	0	0	0	634	4	4	0	0	NA	NA	NA	29	21	501	168	165	436	116	82	7	3	0	0.014	0.018	0
.	19.01.15-18.45.51-1-94561	62	3	3	0	0	0	638	2	2	0	0	NA	NA	NA	23	20	497	170	166	439	118	81	9	0	0	0.018	0	0
.	19.01.15-18.45.53-1-94564	62	2	2	1	0	1	199	1	1	0	0	NA	NA	NA	20	14	496	166	165	138	33	28	0	0	2	0	0	0.012
.	19.01.15-18.45.57-1-94570	177	16	16	5	0	3	663	13	13	0	0	NA	NA	NA	59	45	516	169	173	459	116	88	55	12	16	0.107	0.071	0.092
.	19.01.15-18.45.57-1-94571	31	1	1	0	0	0	0	0	0	0	0	NA	NA	NA	12	5	489	166	163	0	0	0	0	0	0	0	0	0
.	19.01.15-18.45.57-1-94572	93	6	6	1	0	0	660	5	5	0	0	NA	NA	NA	31	42	513	169	173	457	114	89	30	3	0	0.058	0.018	0
.	19.01.15-18.45.59-1-94575	61	3	3	0	0	0	0	2	2	0	0	NA	NA	NA	17	12	494	165	166	0	0	0	0	2	0	0	0.012	0
.	19.01.15-18.46.02-1-94578	97	5	5	2	0	2	638	3	3	0	0	NA	NA	NA	30	25	502	169	167	442	115	81	7	3	3	0.014	0.018	0.018
.	19.01.15-18.46.03-1-94579	118	11	11	6	0	6	658	9	9	0	0	NA	NA	NA	53	39	515	169	168	457	116	85	38	11	3	0.074	0.065	0.018
.	19.01.15-18.46.05-1-94580	121	5	5	3	0	2	652	2	2	0	0	NA	NA	NA	47	35	509	167	172	451	115	86	6	5	4	0.012	0.03	0.023
.	19.01.15-18.46.07-1-94583	88	8	8	4	0	4	654	7	7	0	0	NA	NA	NA	29	37	510	170	170	450	117	87	23	8	4	0.045	0.047	0.024
.	19.01.15-18.46.12-1-94586	62	4	4	2	0	2	639	2	2	0	0	NA	NA	NA	23	23	496	171	169	436	118	85	10	0	3	0.02	0	0.018
.	19.01.15-18.46.20-1-94594	234	19	19	4	0	4	691	18	18	0	0	NA	NA	NA	61	72	534	182	169	477	127	87	54	12	12	0.101	0.066	0.071
.	19.01.15-18.46.22-1-94599	148	16	16	8	0	7	666	15	15	0	0	NA	NA	NA	47	53	519	176	171	457	122	87	17	23	22	0.033	0.131	0.129
.	19.01.15-18.46.29-1-94600	37	1	1	1	0	1	0	0	0	0	0	NA	NA	NA	9	8	491	165	165	0	0	0	0	0	3	0	0	0.018
.	19.01.15-18.46.34-1-94601	169	9	9	5	0	3	666	7	7	0	0	NA	NA	NA	60	58	522	172	177	457	120	89	31	2	3	0.059	0.012	0.017
.	19.01.15-18.46.35-1-94604	150	18	18	5	0	5	675	17	17	0	0	NA	NA	NA	41	59	524	178	170	463	127	85	44	11	8	0.084	0.062	0.047
.	19.01.15-18.46.35-1-94605	61	2	2	0	0	0	638	1	1	0	0	NA	NA	NA	31	25	499	169	170	438	115	85	4	0	2	0.008	0	0.012
.	19.01.15-18.46.36-1-94606	35	1	1	0	0	0	0	0	0	0	0	NA	NA	NA	12	16	499	166	164	0	0	0	1	0	0	0.002	0	0
.	19.01.15-18.46.38-1-94607	35	1	1	0	0	0	0	0	0	0	0	NA	NA	NA	5	7	494	164	162	0	0	0	0	0	0	0	0	0
.	19.01.15-18.46.41-1-94608	32	1	1	1	0	1	0	0	0	0	0	NA	NA	NA	12	8	492	164	165	0	0	0	0	0	2	0	0	0.012
.	19.01.15-18.46.45-1-94610	144	11	11	2	0	1	669	9	9	0	0	NA	NA	NA	49	47	516	173	171	459	120	90	38	9	3	0.074	0.052	0.018
.	19.01.15-18.46.50-1-94612	89	6	6	1	0	1	645	2	2	0	0	NA	NA	NA	26	30	505	171	167	447	116	82	13	9	3	0.026	0.053	0.018
.	19.01.15-18.46.50-1-94613	88	4	4	0	0	0	642	3	3	0	0	NA	NA	NA	29	24	505	166	166	445	114	83	12	0	2	0.024	0	0.012
.	19.01.15-18.46.58-1-94637	33	1	1	0	0	0	0	0	0	0	0	NA	NA	NA	11	13	495	168	163	0	0	0	0	0	0	0	0	0
.	19.01.15-18.47.05-1-94641	35	1	1	0	0	0	0	0	0	0	0	NA	NA	NA	23	16	502	163	164	0	0	0	0	2	0	0	0.012	0
.	19.01.15-18.47.07-1-94644	171	33	33	12	0	8	669	27	27	0	0	NA	NA	NA	50	57	519	173	178	456	119	94	111	37	9	0.214	0.214	0.051
.	19.01.15-18.47.11-1-94648	148	27	27	10	0	8	646	21	21	0	0	NA	NA	NA	44	34	512	169	166	450	116	80	66	14	9	0.129	0.083	0.054
.	19.01.15-18.47.18-1-94652	115	14	14	8	0	6	648	13	13	0	0	NA	NA	NA	42	35	510	169	169	448	113	87	7	31	15	0.014	0.183	0.089
.	19.01.15-18.47.24-1-94653	63	2	2	0	0	0	446	1	1	0	0	NA	NA	NA	17	18	497	168	166	303	80	63	4	0	0	0.008	0	0
.	19.01.15-18.47.26-1-94654	64	5	5	2	0	2	638	4	4	0	0	NA	NA	NA	18	17	495	166	169	438	116	84	14	0	2	0.028	0	0.012
.	19.01.15-18.47.32-1-94655	89	7	7	1	0	1	642	5	5	0	0	NA	NA	NA	33	30	506	168	169	442	115	85	19	3	3	0.038	0.018	0.018
.	19.01.15-18.47.32-1-94656	116	6	6	1	0	1	643	5	5	0	0	NA	NA	NA	39	28	504	169	168	444	114	85	18	3	0	0.036	0.018	0
.	19.01.15-18.47.35-1-94657	65	3	3	2	0	2	630	2	2	0	0	NA	NA	NA	32	19	500	166	166	436	111	83	0	3	6	0	0.018	0.036
.	19.01.15-18.47.38-1-94658	87	4	4	1	0	0	655	3	3	0	0	NA	NA	NA	26	37	511	168	171	453	117	85	8	0	8	0.016	0	0.047
.	19.01.15-18.47.50-1-94660	95	8	8	1	0	1	646	6	6	0	0	NA	NA	NA	33	34	509	169	169	450	113	83	17	0	2	0.033	0	0.012
.	19.01.15-18.47.50-1-94661	177	9	9	1	0	1	664	8	8	0	0	NA	NA	NA	70	46	507	178	174	447	128	89	24	9	0	0.047	0.051	0
.	19.01.15-18.47.51-1-94678	64	3	3	0	0	0	635	2	2	0	0	NA	NA	NA	20	16	500	165	164	443	112	80	5	0	3	0.01	0	0.018
.	19.01.15-18.47.54-1-94682	213	25	25	10	0	7	686	22	22	0	0	NA	NA	NA	66	73	536	174	176	476	119	91	49	10	17	0.091	0.057	0.097
.	19.01.15-18.47.55-1-94684	93	5	5	2	0	2	649	4	4	0	0	NA	NA	NA	17	25	506	168	164	454	113	82	4	10	0	0.008	0.06	0
.	19.01.15-18.47.55-1-94685	115	4	4	0	0	0	657	3	3	0	0	NA	NA	NA	39	46	517	169	173	457	114	86	0	5	14	0	0.03	0.081
.	19.01.15-18.48.07-1-94695	122	5	5	1	0	1	656	4	4	0	0	NA	NA	NA	29	37	515	169	166	455	118	83	0	20	2	0	0.118	0.012
.	19.01.15-18.48.12-1-94698	117	9	9	1	0	1	655	8	8	0	0	NA	NA	NA	52	49	519	172	171	454	116	85	21	19	1	0.04	0.11	0.006
.	19.01.15-18.48.12-1-94699	147	11	11	0	0	0	660	10	10	0	0	NA	NA	NA	33	41	511	173	170	450	122	88	26	2	4	0.051	0.012	0.024
.	19.01.15-18.48.13-1-94700	146	10	10	2	0	2	670	7	7	0	0	NA	NA	NA	52	56	518	176	175	455	123	92	5	31	14	0.01	0.176	0.08
.	19.01.15-18.48.18-1-94708	37	1	1	0	0	0	0	0	0	0	0	NA	NA	NA	10	11	496	164	164	0	0	0	1	0	0	0.002	0	0
.	19.01.15-18.48.22-1-94709	90	3	3	1	0	1	639	2	2	0	0	NA	NA	NA	26	27	503	165	172	443	113	83	0	8	3	0	0.048	0.017
.	19.01.15-18.48.22-1-94710	124	19	19	7	0	5	668	16	16	0	0	NA	NA	NA	36	46	519	169	171	464	115	89	54	5	12	0.104	0.03	0.07
.	19.01.15-18.48.28-1-94716	124	14	14	3	0	1	655	11	11	0	0	NA	NA	NA	35	39	514	165	173	456	112	87	32	20	6	0.062	0.121	0.035
.	19.01.15-18.48.39-1-94717	119	15	15	1	0	1	653	13	13	0	0	NA	NA	NA	33	35	512	167	169	456	113	84	23	14	11	0.045	0.084	0.065
.	19.01.15-18.48.41-1-94718	117	10	10	3	0	3	655	8	8	0	0	NA	NA	NA	30	40	508	174	171	452	118	85	28	0	6	0.055	0	0.035
.	19.01.15-18.48.47-1-94719	229	16	16	5	0	4	687	15	15	0	0	NA	NA	NA	79	71	526	173	185	466	121	100	11	9	18	0.021	0.052	0.097
.	19.01.15-18.48.54-1-94740	33	1	1	0	0	0	0	0	0	0	0	NA	NA	NA	9	7	492	166	162	0	0	0	1	0	0	0.002	0	0
.	19.01.15-18.48.55-1-94741	95	5	5	1	0	1	651	4	4	0	0	NA	NA	NA	38	38	513	170	168	453	113	85	17	0	4	0.033	0	0.024
.	19.01.15-18.48.57-1-94745	91	5	5	0	0	0	657	3	3	0	0	NA	NA	NA	24	36	511	172	166	455	119	83	16	3	0	0.031	0.017	0
.	19.01.15-18.48.58-1-94747	121	5	5	2	0	2	661	4	4	0	0	NA	NA	NA	28	38	509	171	171	454	119	88	20	4	0	0.039	0.023	0
.	19.01.15-18.49.01-1-94751	30	1	1	0	0	0	0	0	0	0	0	NA	NA	NA	11	13	495	168	163	0	0	0	2	0	0	0.004	0	0
.	19.01.15-18.49.03-1-94754	30	1	1	1	0	1	0	0	0	0	0	NA	NA	NA	7	11	493	165	166	0	0	0	1	0	0	0.002	0	0
.	19.01.15-18.49.05-1-94757	210	12	12	10	0	7	669	11	11	0	0	NA	NA	NA	48	55	517	174	177	458	120	91	44	4	17	0.085	0.023	0.096
.	19.01.15-18.49.06-1-94759	115	6	6	3	0	2	647	4	4	0	0	NA	NA	NA	36	34	510	171	166	448	115	84	22	0	4	0.043	0	0.024
.	19.01.15-18.49.07-1-94761	93	4	4	1	0	1	650	3	3	0	0	NA	NA	NA	37	37	510	171	169	451	116	83	25	0	1	0.049	0	0.006
.	19.01.15-18.49.13-1-94764	66	2	2	0	0	0	648	1	1	0	0	NA	NA	NA	31	31	510	171	163	454	115	79	6	8	0	0.012	0.047	0
.	19.01.15-18.49.22-1-94769	264	26	26	8	0	8	691	24	24	0	0	NA	NA	NA	89	81	544	175	175	482	120	89	65	33	16	0.119	0.189	0.091
.	19.01.15-18.49.22-1-94770	118	10	10	4	0	3	656	9	9	0	0	NA	NA	NA	39	39	507	177	168	447	124	85	15	13	6	0.03	0.073	0.036
.	19.01.15-18.49.28-1-94771	124	11	11	6	0	2	650	9	9	0	0	NA	NA	NA	30	29	505	171	166	451	116	83	6	14	10	0.012	0.082	0.06
.	19.01.15-18.49.38-1-94772	155	17	17	7	0	6	650	16	16	0	0	NA	NA	NA	47	34	507	166	174	448	114	88	37	34	18	0.073	0.205	0.103
.	19.01.15-18.49.39-1-94774	65	4	4	2	0	2	640	3	3	0	0	NA	NA	NA	17	18	497	168	166	447	112	81	2	6	3	0.004	0.036	0.018
.	19.01.15-18.49.39-1-94776	64	3	3	1	0	1	647	2	2	0	0	NA	NA	NA	27	32	509	168	168	451	115	81	5	0	1	0.01	0	0.006
.	19.01.15-18.49.40-1-94777	184	12	12	2	0	1	668	10	10	0	0	NA	NA	NA	58	54	518	176	173	457	121	90	30	6	0	0.058	0.034	0
.	19.01.15-18.50.08-1-94812	95	4	4	1	0	1	651	3	3	0	0	NA	NA	NA	24	29	507	165	170	454	111	86	0	19	0	0	0.115	0
.	19.01.15-18.50.08-1-94813	156	25	25	6	0	5	656	21	21	0	0	NA	NA	NA	58	39	504	174	174	445	121	90	53	25	9	0.105	0.144	0.052
.	19.01.15-18.50.15-1-94822	141	8	8	2	0	2	649	7	7	0	0	NA	NA	NA	36	32	505	172	168	446	121	82	10	9	7	0.02	0.052	0.042
.	19.01.15-18.50.16-1-94823	185	32	32	7	0	5	672	30	30	0	0	NA	NA	NA	49	55	526	173	169	467	119	86	53	23	17	0.101	0.133	0.101
.	19.01.15-18.50.23-1-94828	119	4	4	1	0	0	651	3	3	0	0	NA	NA	NA	27	33	506	169	171	450	117	84	6	8	0	0.012	0.047	0
.	19.01.15-18.50.27-1-94829	34	1	1	0	0	0	0	0	0	0	0	NA	NA	NA	10	6	493	163	163	0	0	0	0	0	1	0	0	0.006
.	19.01.15-18.50.30-1-94830	35	1	1	0	0	0	0	0	0	0	0	NA	NA	NA	9	5	490	164	164	0	0	0	0	0	0	0	0	0
.	19.01.15-18.50.32-1-94836	153	14	14	5	0	5	652	12	12	0	0	NA	NA	NA	60	37	519	164	167	457	112	83	47	0	10	0.091	0	0.06
.	19.01.15-18.50.36-1-94841	34	1	1	0	0	0	0	0	0	0	0	NA	NA	NA	8	11	495	166	163	0	0	0	0	0	0	0	0	0
.	19.01.15-18.50.39-1-94842	174	13	13	3	0	1	664	12	12	0	0	NA	NA	NA	45	46	517	171	171	460	118	86	13	42	6	0.025	0.246	0.035
.	19.01.15-18.50.39-1-94843	89	4	4	2	0	2	654	2	2	0	0	NA	NA	NA	35	37	511	173	166	451	118	85	14	9	0	0.027	0.052	0
.	19.01.15-18.50.39-1-94844	216	24	24	4	0	3	668	19	19	0	0	NA	NA	NA	61	55	527	167	174	467	112	89	63	23	10	0.12	0.138	0.057
.	19.01.15-18.50.44-1-94845	120	4	4	2	0	1	663	3	3	0	0	NA	NA	NA	33	41	508	174	172	457	118	88	16	0	3	0.031	0	0.017
.	19.01.15-18.50.49-1-94846	89	3	3	2	0	2	649	2	2	0	0	NA	NA	NA	34	32	511	167	167	452	114	83	8	0	2	0.016	0	0.012
.	19.01.15-18.51.02-1-94875	92	5	5	1	0	1	645	3	3	0	0	NA	NA	NA	24	32	508	169	168	443	117	85	11	0	1	0.022	0	0.006
.	19.01.15-18.51.02-1-94876	119	10	10	4	0	3	656	7	7	0	0	NA	NA	NA	40	37	516	168	166	458	116	82	41	1	4	0.079	0.006	0.024
.	19.01.15-18.51.04-1-94877	112	10	10	4	0	3	660	9	9	0	0	NA	NA	NA	31	47	517	171	172	455	118	87	32	8	0	0.062	0.047	0
.	19.01.15-18.51.05-1-94878	179	8	8	3	0	3	661	7	7	0	0	NA	NA	NA	56	44	516	172	169	456	122	83	13	4	8	0.025	0.023	0.047
.	19.01.15-18.51.07-1-94882	119	8	8	2	0	2	650	7	7	0	0	NA	NA	NA	38	41	518	168	168	452	115	83	22	8	0	0.042	0.048	0
.	19.01.15-18.51.13-1-94884	88	6	6	0	0	0	651	4	4	0	0	NA	NA	NA	37	38	509	169	173	449	112	90	31	0	0	0.061	0	0
.	19.01.15-18.51.16-1-94888	122	10	10	3	0	3	663	8	8	0	0	NA	NA	NA	38	48	514	171	176	456	117	90	14	9	15	0.027	0.053	0.085
.	19.01.15-18.51.20-1-94889	92	3	3	1	0	1	642	2	2	0	0	NA	NA	NA	24	28	506	169	166	447	115	80	6	5	0	0.012	0.03	0
.	19.01.15-18.51.25-1-94890	115	10	10	5	0	5	654	8	8	0	0	NA	NA	NA	24	42	512	171	172	452	117	85	32	9	0	0.062	0.053	0
.	19.01.15-18.51.26-1-94891	122	21	21	6	0	4	653	19	19	0	0	NA	NA	NA	49	43	517	165	174	456	111	86	38	29	4	0.074	0.176	0.023
.	19.01.15-18.51.27-1-94892	34	1	1	0	0	0	0	0	0	0	0	NA	NA	NA	14	13	497	165	164	0	0	0	1	0	0	0.002	0	0
.	19.01.15-18.51.30-1-94893	142	6	6	0	0	0	672	5	5	0	0	NA	NA	NA	59	54	520	175	172	461	123	88	0	10	7	0	0.057	0.041
.	19.01.15-18.51.32-1-94894	118	7	7	3	0	3	652	6	6	0	0	NA	NA	NA	28	25	503	170	165	450	119	83	3	11	4	0.006	0.065	0.024
.	19.01.15-18.51.35-1-94895	88	4	4	0	0	0	647	2	2	0	0	NA	NA	NA	37	33	516	167	163	454	114	79	8	7	5	0.016	0.042	0.031
.	19.01.15-18.51.37-1-94896	119	11	11	1	0	1	654	8	8	0	0	NA	NA	NA	43	41	523	167	164	459	115	80	26	7	4	0.05	0.042	0.024
.	19.01.15-18.51.38-1-94897	150	6	6	1	0	1	654	5	5	0	0	NA	NA	NA	41	35	512	167	169	452	115	87	5	6	7	0.01	0.036	0.041
.	19.01.15-18.51.45-1-94898	121	12	12	3	0	3	651	11	11	0	0	NA	NA	NA	44	40	508	176	169	446	121	84	39	1	1	0.077	0.006	0.006
.	19.01.15-18.51.50-1-94917	67	2	2	0	0	0	642	0	0	0	0	NA	NA	NA	20	29	505	167	170	446	114	82	17	0	1	0.034	0	0.006
.	19.01.15-18.51.53-1-94920	87	3	3	0	0	0	632	2	2	0	0	NA	NA	NA	26	21	501	165	168	436	112	84	5	3	0	0.01	0.018	0
.	19.01.15-18.51.58-1-94926	239	33	33	12	0	11	689	29	29	0	0	NA	NA	NA	76	77	537	176	177	477	121	91	108	33	11	0.201	0.188	0.062
.	19.01.15-18.52.02-1-94930	181	8	8	4	0	2	658	7	7	0	0	NA	NA	NA	46	42	507	175	173	447	122	89	30	16	5	0.059	0.091	0.029
.	19.01.15-18.52.02-1-94931	124	12	12	4	0	4	662	10	10	0	0	NA	NA	NA	36	45	515	173	170	455	118	89	35	7	0	0.068	0.04	0
.	19.01.15-18.52.07-1-94933	31	1	1	0	0	0	0	0	0	0	0	NA	NA	NA	6	12	497	165	163	0	0	0	0	0	0	0	0	0
.	19.01.15-18.52.07-1-94936	93	4	4	2	0	2	651	1	1	0	0	NA	NA	NA	31	28	506	170	165	448	117	86	8	0	3	0.016	0	0.018
.	19.01.15-18.52.08-1-94937	30	1	1	0	0	0	0	0	0	0	0	NA	NA	NA	13	7	491	164	165	0	0	0	0	1	0	0	0.006	0
.	19.01.15-18.52.09-1-94939	33	1	1	0	0	0	0	0	0	0	0	NA	NA	NA	6	8	493	164	164	0	0	0	3	0	0	0.006	0	0
.	19.01.15-18.52.10-1-94941	92	8	8	1	0	1	639	7	7	0	0	NA	NA	NA	23	25	505	167	166	440	117	82	15	0	3	0.03	0	0.018
.	19.01.15-18.52.11-1-94942	90	12	12	5	0	4	639	10	10	0	0	NA	NA	NA	32	25	505	168	165	444	113	82	26	0	4	0.051	0	0.024
.	19.01.15-18.52.13-1-94943	32	1	1	0	0	0	0	0	0	0	0	NA	NA	NA	8	8	491	166	164	0	0	0	0	0	0	0	0	0
.	19.01.15-18.52.14-1-94947	206	15	15	9	0	5	675	12	12	0	0	NA	NA	NA	58	55	523	173	172	466	119	90	30	31	11	0.057	0.179	0.064
.	19.01.15-18.52.15-1-94948	64	5	5	1	0	1	644	4	4	0	0	NA	NA	NA	18	24	502	166	169	448	113	83	7	7	0	0.014	0.042	0
.	19.01.15-18.52.24-1-94953	141	7	7	3	0	2	663	5	5	0	0	NA	NA	NA	38	54	522	169	176	456	118	89	28	6	4	0.054	0.036	0.023
.	19.01.15-18.52.27-1-94958	170	24	24	9	0	6	679	23	23	0	0	NA	NA	NA	57	67	519	180	181	457	128	94	71	10	19	0.137	0.056	0.105
.	19.01.15-18.52.29-1-94959	64	3	3	0	0	0	631	2	2	0	0	NA	NA	NA	27	14	495	166	166	437	114	80	7	1	0	0.014	0.006	0
.	19.01.15-18.52.31-1-94960	125	11	11	3	0	3	662	10	10	0	0	NA	NA	NA	43	42	513	171	171	451	121	90	39	3	0	0.076	0.018	0
.	19.01.15-18.52.33-1-94961	203	40	40	19	0	12	670	37	37	0	0	NA	NA	NA	65	63	525	175	176	462	121	87	130	27	18	0.248	0.154	0.102
.	19.01.15-18.52.39-1-94966	176	16	16	3	0	1	672	15	15	0	0	NA	NA	NA	52	56	524	174	171	465	119	88	46	16	3	0.088	0.092	0.018
.	19.01.15-18.52.44-1-94967	89	7	7	3	0	3	636	3	3	0	0	NA	NA	NA	36	25	503	166	169	442	113	81	18	3	4	0.036	0.018	0.024
.	19.01.15-18.52.44-1-94968	117	12	12	5	0	4	641	9	9	0	0	NA	NA	NA	41	30	508	167	168	448	110	83	40	12	14	0.079	0.072	0.083
.	19.01.15-18.52.51-1-94986	149	52	52	12	0	10	667	49	49	0	0	NA	NA	NA	49	52	518	172	175	456	120	91	116	21	20	0.224	0.122	0.114
.	19.01.15-18.52.59-1-94995	125	15	15	5	0	2	669	12	12	0	0	NA	NA	NA	40	49	520	174	168	463	121	85	40	6	4	0.077	0.034	0.024
.	19.01.15-18.53.06-1-95000	177	12	12	2	0	2	654	10	10	0	0	NA	NA	NA	56	45	514	177	167	451	122	81	24	14	1	0.047	0.079	0.006
.	19.01.15-18.53.12-1-95004	120	6	6	0	0	0	649	4	4	0	0	NA	NA	NA	50	34	507	173	167	447	117	85	17	0	10	0.034	0	0.06
.	19.01.15-18.53.26-1-95009	93	3	3	0	0	0	646	2	2	0	0	NA	NA	NA	37	31	510	167	167	450	113	83	12	0	3	0.024	0	0.018
.	19.01.15-18.53.30-1-95010	189	26	26	6	0	4	661	24	24	0	0	NA	NA	NA	47	44	512	169	176	456	115	90	35	31	18	0.068	0.183	0.102
.	19.01.15-18.53.35-1-95011	31	1	1	0	0	0	0	0	0	0	0	NA	NA	NA	8	13	494	168	164	0	0	0	0	2	0	0	0.012	0
.	19.01.15-18.53.35-1-95012	122	13	13	1	0	1	658	11	11	0	0	NA	NA	NA	41	39	512	175	165	454	121	83	5	26	1	0.01	0.149	0.006
.	19.01.15-18.53.38-1-95013	143	6	6	2	0	2	667	4	4	0	0	NA	NA	NA	36	47	522	169	169	466	118	83	9	0	7	0.017	0	0.041
.	19.01.15-18.53.38-1-95014	118	11	11	2	0	2	664	10	10	0	0	NA	NA	NA	48	59	523	176	173	459	119	86	12	19	3	0.023	0.108	0.017
.	19.01.15-18.53.43-1-95015	93	6	6	2	0	2	642	5	5	0	0	NA	NA	NA	35	26	507	167	165	447	114	81	5	0	15	0.01	0	0.091
.	19.01.15-18.53.47-1-95016	32	1	1	0	0	0	0	0	0	0	0	NA	NA	NA	11	11	492	168	164	0	0	0	0	0	3	0	0	0.018
.	19.01.15-18.53.50-1-95033	173	25	25	7	0	5	676	23	23	0	0	NA	NA	NA	45	61	520	176	178	462	121	93	41	12	25	0.079	0.068	0.14
.	19.01.15-18.53.56-1-95039	92	10	10	4	0	2	655	9	9	0	0	NA	NA	NA	34	43	510	169	177	449	117	89	25	12	1	0.049	0.071	0.006
.	19.01.15-18.54.03-1-95046	122	7	7	2	0	2	657	5	5	0	0	NA	NA	NA	42	46	516	171	172	454	118	85	33	4	0	0.064	0.023	0
.	19.01.15-18.54.04-1-95047	37	1	1	0	0	0	0	0	0	0	0	NA	NA	NA	10	15	496	167	165	0	0	0	0	0	0	0	0	0
.	19.01.15-18.54.07-1-95050	121	9	9	3	0	3	666	5	5	0	0	NA	NA	NA	34	46	520	169	170	465	116	85	22	2	3	0.042	0.012	0.018
.	19.01.15-18.54.10-1-95053	104	5	5	1	0	1	647	3	3	0	0	NA	NA	NA	26	28	506	170	165	446	116	85	7	0	1	0.014	0	0.006
.	19.01.15-18.54.12-1-95054	60	2	2	0	0	0	637	1	1	0	0	NA	NA	NA	24	25	504	169	165	440	115	82	0	0	5	0	0	0.03
.	19.01.15-18.54.23-1-95063	123	7	7	1	0	1	643	6	6	0	0	NA	NA	NA	41	31	509	167	168	446	114	83	24	7	5	0.047	0.042	0.03
.	19.01.15-18.54.27-1-95068	89	7	7	1	0	1	637	6	6	0	0	NA	NA	NA	21	26	504	167	168	441	115	81	14	3	1	0.028	0.018	0.006
.	19.01.15-18.54.30-1-95069	62	4	4	0	0	0	639	3	3	0	0	NA	NA	NA	25	29	503	169	170	443	114	82	2	11	0	0.004	0.065	0
.	19.01.15-18.54.30-1-95070	85	9	9	1	0	1	645	7	7	0	0	NA	NA	NA	25	25	503	166	169	445	115	85	23	7	2	0.046	0.042	0.012
.	19.01.15-18.54.33-1-95071	149	11	11	7	0	4	652	8	8	0	0	NA	NA	NA	46	35	508	167	173	450	114	88	42	6	5	0.083	0.036	0.029
.	19.01.15-18.54.34-1-95072	57	3	3	1	0	1	641	2	2	0	0	NA	NA	NA	26	28	504	169	168	443	117	81	8	0	4	0.016	0	0.024
.	19.01.15-18.54.39-1-95074	126	11	11	5	0	4	665	10	10	0	0	NA	NA	NA	46	49	517	172	173	456	119	90	13	27	5	0.025	0.157	0.029
.	19.01.15-18.54.45-1-95075	146	6	6	1	0	1	644	4	4	0	0	NA	NA	NA	51	29	505	169	168	447	115	82	11	2	0	0.022	0.012	0
.	19.01.15-18.54.46-1-95076	212	29	29	4	0	1	681	25	25	0	0	NA	NA	NA	57	62	526	175	174	472	123	86	63	42	29	0.12	0.24	0.167
.	19.01.15-18.54.46-1-95078	124	8	8	2	0	2	661	6	6	0	0	NA	NA	NA	44	42	513	172	170	452	121	88	22	3	7	0.043	0.017	0.041
.	19.01.15-18.54.49-1-95079	59	3	3	0	0	0	635	2	2	0	0	NA	NA	NA	23	20	501	168	164	444	111	80	5	0	0	0.01	0	0
.	19.01.15-18.54.50-1-95081	182	24	24	5	0	4	689	22	22	0	0	NA	NA	NA	66	71	534	180	170	475	128	86	55	25	20	0.103	0.139	0.118
.	19.01.15-18.54.53-1-95100	34	1	1	0	0	0	0	0	0	0	0	NA	NA	NA	9	6	492	164	163	0	0	0	1	0	0	0.002	0	0
.	19.01.15-18.54.56-1-95104	148	19	19	5	0	3	650	17	17	0	0	NA	NA	NA	40	33	504	169	173	443	120	87	35	24	10	0.069	0.142	0.058
.	19.01.15-18.55.03-1-95110	126	15	15	3	0	2	665	12	12	0	0	NA	NA	NA	41	53	523	166	177	465	113	87	23	14	10	0.044	0.084	0.056
.	19.01.15-18.55.04-1-95111	116	6	6	2	0	0	645	4	4	0	0	NA	NA	NA	56	35	508	169	171	446	115	84	36	11	0	0.071	0.065	0
.	19.01.15-18.55.07-1-95114	85	4	4	1	0	1	642	3	3	0	0	NA	NA	NA	34	27	508	164	168	448	111	83	16	0	6	0.031	0	0.036
.	19.01.15-18.55.08-1-95115	90	8	8	2	0	2	652	7	7	0	0	NA	NA	NA	22	35	508	172	168	450	118	84	12	12	2	0.024	0.07	0.012
.	19.01.15-18.55.08-1-95118	177	34	34	8	0	6	659	31	31	0	0	NA	NA	NA	49	48	518	173	170	449	121	89	81	52	17	0.156	0.301	0.1
.	19.01.15-18.55.34-1-95123	99	7	7	0	0	0	640	5	5	0	0	NA	NA	NA	29	30	504	170	169	445	114	81	8	6	2	0.016	0.035	0.012
.	19.01.15-18.55.35-1-95124	32	1	1	0	0	0	0	0	0	0	0	NA	NA	NA	7	11	497	164	163	0	0	0	0	0	0	0	0	0
.	19.01.15-18.55.35-1-95125	88	4	4	2	0	2	636	3	3	0	0	NA	NA	NA	35	29	503	171	168	440	115	81	4	2	0	0.008	0.012	0
.	19.01.15-18.55.37-1-95126	147	41	41	13	0	10	670	35	35	0	0	NA	NA	NA	40	63	527	174	175	464	118	88	98	37	35	0.186	0.213	0.2
.	19.01.15-18.55.37-1-95127	35	1	1	0	0	0	0	0	0	0	0	NA	NA	NA	12	8	491	167	163	0	0	0	3	0	0	0.006	0	0
.	19.01.15-18.55.39-1-95128	32	1	1	0	0	0	0	0	0	0	0	NA	NA	NA	8	6	491	165	163	0	0	0	0	0	0	0	0	0
.	19.01.15-18.55.40-1-95129	61	2	2	0	0	0	654	1	1	0	0	NA	NA	NA	17	32	504	173	168	451	118	85	6	0	0	0.012	0	0
.	19.01.15-18.55.42-1-95130	199	46	46	7	0	5	674	41	41	0	0	NA	NA	NA	63	63	523	178	175	460	126	88	93	23	17	0.178	0.129	0.097
.	19.01.15-18.55.43-1-95131	65	2	2	1	0	1	151	1	1	0	0	NA	NA	NA	13	17	500	164	166	107	25	19	0	2	0	0	0.012	0
.	19.01.15-18.55.45-1-95132	147	15	15	5	0	5	653	14	14	0	0	NA	NA	NA	56	46	519	170	170	452	116	85	41	9	2	0.079	0.053	0.012
.	19.01.15-18.55.52-1-95150	88	6	6	3	0	2	648	5	5	0	0	NA	NA	NA	31	31	506	170	168	452	114	82	11	3	4	0.022	0.018	0.024
.	19.01.15-18.55.52-1-95151	88	9	9	2	0	2	654	7	7	0	0	NA	NA	NA	32	44	515	169	173	454	116	84	1	8	12	0.002	0.047	0.069
.	19.01.15-18.55.53-1-95154	143	9	9	5	0	5	659	5	5	0	0	NA	NA	NA	39	45	510	176	172	450	120	89	33	11	0	0.065	0.062	0
.	19.01.15-18.55.56-1-95159	213	28	28	4	0	3	668	27	27	0	0	NA	NA	NA	62	63	517	179	180	450	125	93	32	22	25	0.062	0.123	0.139
.	19.01.15-18.56.41-1-95182	118	24	24	9	0	8	650	22	22	0	0	NA	NA	NA	25	33	504	171	171	445	118	87	66	7	4	0.131	0.041	0.023
.	19.01.15-18.57.06-1-95213	185	20	20	6	0	3	674	16	16	0	0	NA	NA	NA	52	52	517	177	171	463	124	87	41	31	32	0.079	0.175	0.187
.	19.01.15-18.57.20-1-95220	61	2	2	0	0	0	449	1	1	0	0	NA	NA	NA	12	18	501	166	164	310	81	58	2	0	1	0.004	0	0.006
.	19.01.15-18.57.25-1-95221	116	8	8	1	0	1	643	7	7	0	0	NA	NA	NA	36	34	510	172	165	447	115	81	6	14	1	0.012	0.081	0.006
.	19.01.15-18.57.35-1-95222	178	43	43	11	0	9	666	38	38	0	0	NA	NA	NA	45	48	521	170	170	463	118	85	97	64	21	0.186	0.376	0.124
.	19.01.15-18.57.42-1-95223	151	14	14	2	0	2	671	12	12	0	0	NA	NA	NA	53	55	523	171	174	467	117	87	22	14	13	0.042	0.082	0.075
.	19.01.15-18.57.49-1-95224	123	17	17	4	0	2	652	16	16	0	0	NA	NA	NA	32	34	510	167	170	452	116	84	50	7	7	0.098	0.042	0.041
.	19.01.15-18.57.54-1-95245	117	16	16	4	0	3	668	14	14	0	0	NA	NA	NA	34	51	521	175	168	466	120	82	23	4	18	0.044	0.023	0.107
.	19.01.15-18.58.06-1-95255	117	27	27	7	0	5	651	24	24	0	0	NA	NA	NA	41	29	507	168	167	446	119	86	72	9	13	0.142	0.054	0.078
.	19.01.15-18.58.06-1-95256	65	2	2	1	0	1	399	0	0	0	0	NA	NA	NA	17	25	505	168	165	280	70	49	3	0	0	0.006	0	0
.	19.01.15-18.58.11-1-95260	99	6	6	2	0	1	651	5	5	0	0	NA	NA	NA	40	34	512	169	166	451	117	83	16	7	3	0.031	0.041	0.018
.	19.01.15-18.58.14-1-95264	126	4	4	1	0	0	654	3	3	0	0	NA	NA	NA	47	43	511	172	173	453	116	85	15	2	0	0.029	0.012	0
.	19.01.15-18.58.16-1-95265	157	9	9	2	0	2	657	7	7	0	0	NA	NA	NA	49	48	520	174	167	458	121	78	39	9	1	0.075	0.052	0.006
.	19.01.15-18.58.20-1-95270	149	22	22	11	0	6	639	21	21	0	0	NA	NA	NA	43	27	503	171	166	441	114	84	46	37	6	0.091	0.216	0.036
.	19.01.15-18.58.27-1-95272	116	9	9	2	0	1	650	8	8	0	0	NA	NA	NA	41	43	515	170	171	453	115	82	33	0	5	0.064	0	0.029
.	19.01.15-18.58.33-1-95277	121	8	8	6	0	4	652	7	7	0	0	NA	NA	NA	39	38	511	168	172	447	116	89	14	16	12	0.027	0.095	0.07
.	19.01.15-18.58.36-1-95278	58	2	2	0	0	0	352	1	1	0	0	NA	NA	NA	13	18	494	169	168	246	63	43	0	2	4	0	0.012	0.024
.	19.01.15-18.58.37-1-95279	119	7	7	0	0	0	661	5	5	0	0	NA	NA	NA	30	43	510	176	170	452	122	87	28	0	1	0.055	0	0.006
.	19.01.15-18.58.43-1-95280	61	3	3	1	0	0	644	2	2	0	0	NA	NA	NA	21	22	501	167	167	444	116	84	5	0	3	0.01	0	0.018
.	19.01.15-18.58.49-1-95281	117	6	6	1	0	0	661	4	4	0	0	NA	NA	NA	41	45	517	174	167	455	122	84	22	7	4	0.043	0.04	0.024
.	19.01.15-18.58.49-1-95282	121	7	7	0	0	0	644	6	6	0	0	NA	NA	NA	33	28	502	172	167	445	117	82	7	1	7	0.014	0.006	0.042
.	19.01.15-18.58.54-1-95303	93	16	16	3	0	3	645	15	15	0	0	NA	NA	NA	33	34	510	169	168	448	115	82	35	22	6	0.069	0.13	0.036
.	19.01.15-18.58.55-1-95306	174	63	63	23	0	19	668	61	61	0	0	NA	NA	NA	53	54	518	176	173	459	121	88	157	50	24	0.303	0.284	0.139
.	19.01.15-18.58.57-1-95308	125	15	15	3	0	2	654	13	13	0	0	NA	NA	NA	47	41	508	173	173	449	119	86	37	5	7	0.073	0.029	0.04
.	19.01.15-18.58.59-1-95310	152	20	20	6	0	3	650	18	18	0	0	NA	NA	NA	47	43	510	173	173	447	116	87	40	24	13	0.078	0.139	0.075
.	19.01.15-18.58.59-1-95311	120	5	5	1	0	1	656	4	4	0	0	NA	NA	NA	44	46	515	171	173	454	117	85	15	4	5	0.029	0.023	0.029
.	19.01.15-18.59.01-1-95315	209	40	40	8	0	6	669	34	34	0	0	NA	NA	NA	54	61	531	170	173	466	116	87	95	29	12	0.179	0.171	0.069
.	19.01.15-18.59.11-1-95320	124	22	22	4	0	2	644	21	21	0	0	NA	NA	NA	40	25	503	167	168	444	116	84	60	13	1	0.119	0.078	0.006
.	19.01.15-18.59.12-1-95321	111	9	9	3	0	2	649	8	8	0	0	NA	NA	NA	36	35	509	170	169	451	115	83	26	4	0	0.051	0.024	0
.	19.01.15-18.59.18-1-95326	179	8	8	1	0	1	680	6	6	0	0	NA	NA	NA	56	65	524	175	179	467	117	96	14	11	4	0.027	0.063	0.022
.	19.01.15-18.59.25-1-95327	85	3	3	1	0	1	634	1	1	0	0	NA	NA	NA	21	15	495	169	164	435	117	82	6	2	0	0.012	0.012	0
.	19.01.15-18.59.31-1-95328	205	37	37	8	0	5	654	31	31	0	0	NA	NA	NA	72	48	518	173	170	451	121	82	76	31	30	0.147	0.179	0.176
.	19.01.15-18.59.36-1-95329	182	17	17	7	0	6	664	15	15	0	0	NA	NA	NA	53	54	521	170	176	460	118	86	52	8	13	0.1	0.047	0.074
.	19.01.15-18.59.38-1-95330	117	18	18	9	0	5	650	15	15	0	0	NA	NA	NA	45	35	507	170	171	445	119	86	53	12	3	0.105	0.071	0.018
.	19.01.15-18.59.40-1-95332	151	11	11	4	0	3	681	8	8	0	0	NA	NA	NA	37	62	522	176	177	466	122	93	23	2	14	0.044	0.011	0.079
.	19.01.15-18.59.41-1-95333	68	5	5	2	0	1	636	4	4	0	0	NA	NA	NA	26	25	504	167	167	438	114	84	15	5	0	0.03	0.03	0
.	19.01.15-18.59.50-1-95335	61	2	2	0	0	0	646	1	1	0	0	NA	NA	NA	17	31	505	170	169	449	112	85	7	0	0	0.014	0	0
.	19.01.15-18.59.58-1-95360	177	45	45	11	0	5	655	42	42	0	0	NA	NA	NA	59	46	516	173	170	457	117	81	113	44	12	0.219	0.254	0.071
.	19.01.15-19.00.06-1-95368	62	3	3	1	0	1	637	2	2	0	0	NA	NA	NA	25	23	500	170	166	439	114	84	8	0	0	0.016	0	0
.	19.01.15-19.00.07-1-95370	203	13	13	2	0	1	675	12	12	0	0	NA	NA	NA	66	64	527	178	172	466	122	87	21	16	13	0.04	0.09	0.076
.	19.01.15-19.00.07-1-95372	89	3	3	0	0	0	636	2	2	0	0	NA	NA	NA	29	27	505	170	165	444	112	80	9	0	0	0.018	0	0
.	19.01.15-19.00.08-1-95371	145	10	10	3	0	0	652	9	9	0	0	NA	NA	NA	46	34	513	167	167	455	114	83	31	13	7	0.06	0.078	0.042
.	19.01.15-19.00.16-1-95378	121	6	6	0	0	0	672	5	5	0	0	NA	NA	NA	31	49	514	174	174	458	123	91	9	13	4	0.018	0.075	0.023
.	19.01.15-19.00.22-1-95383	124	12	12	4	0	3	662	10	10	0	0	NA	NA	NA	39	46	513	176	170	454	122	86	24	16	8	0.047	0.091	0.047
.	19.01.15-19.00.23-1-95384	112	11	11	3	0	3	673	9	9	0	0	NA	NA	NA	34	57	523	174	173	464	122	87	26	11	19	0.05	0.063	0.11
.	19.01.15-19.00.30-1-95389	86	4	4	0	0	0	638	3	3	0	0	NA	NA	NA	28	23	499	166	171	438	114	86	22	0	0	0.044	0	0
.	19.01.15-19.00.32-1-95395	116	12	12	4	0	2	662	10	10	0	0	NA	NA	NA	33	45	518	169	171	461	115	86	43	22	3	0.083	0.13	0.018
.	19.01.15-19.00.33-1-95396	125	12	12	3	0	2	655	11	11	0	0	NA	NA	NA	42	40	511	170	172	453	116	86	37	10	1	0.072	0.059	0.006
.	19.01.15-19.00.50-1-95402	89	6	6	2	0	2	658	5	5	0	0	NA	NA	NA	28	39	513	169	170	456	116	86	8	8	0	0.016	0.047	0
.	19.01.15-19.01.01-1-95455	149	29	29	4	0	2	646	28	28	0	0	NA	NA	NA	45	41	511	175	168	446	118	82	101	19	15	0.198	0.109	0.089
.	19.01.15-19.01.03-1-95461	33	1	1	0	0	0	0	0	0	0	0	NA	NA	NA	13	11	490	167	167	0	0	0	0	0	0	0	0	0
.	19.01.15-19.01.05-1-95483	61	2	2	1	0	1	250	1	1	0	0	NA	NA	NA	12	20	499	168	166	177	42	31	0	3	1	0	0.018	0.006
.	19.01.15-19.01.05-1-95484	236	17	17	3	0	2	673	16	16	0	0	NA	NA	NA	76	55	524	173	171	463	121	89	52	12	27	0.099	0.069	0.158
.	19.01.15-19.01.07-1-95487	201	14	14	3	0	3	661	13	13	0	0	NA	NA	NA	65	50	515	172	176	459	114	88	60	14	5	0.117	0.081	0.028
.	19.01.15-19.01.08-1-95489	90	7	7	2	0	2	642	5	5	0	0	NA	NA	NA	32	27	504	169	167	448	112	82	11	13	0	0.022	0.077	0
.	19.01.15-19.01.17-1-95513	153	40	40	14	0	8	658	35	35	0	0	NA	NA	NA	41	43	516	168	172	454	113	91	120	23	14	0.233	0.137	0.081
.	19.01.15-19.01.21-1-95514	60	2	2	1	0	1	347	1	1	0	0	NA	NA	NA	17	20	502	164	167	244	57	46	3	2	0	0.006	0.012	0
.	19.01.15-19.01.24-1-95515	91	4	4	1	0	0	647	3	3	0	0	NA	NA	NA	41	32	506	169	170	446	117	84	10	1	0	0.02	0.006	0
.	19.01.15-19.01.27-1-95516	119	10	10	3	0	1	641	8	8	0	0	NA	NA	NA	43	32	506	169	170	442	114	85	16	32	6	0.032	0.189	0.035
.	19.01.15-19.01.32-1-95517	129	10	10	3	0	2	670	9	9	0	0	NA	NA	NA	40	54	520	174	173	460	120	90	10	7	12	0.019	0.04	0.069
.	19.01.15-19.01.33-1-95518	145	11	11	4	0	2	679	10	10	0	0	NA	NA	NA	45	68	527	181	173	469	123	87	21	14	2	0.04	0.077	0.012
.	19.01.15-19.01.41-1-95519	100	6	6	1	0	0	659	4	4	0	0	NA	NA	NA	29	37	512	170	168	455	119	85	10	16	3	0.02	0.094	0.018
.	19.01.15-19.01.43-1-95520	149	9	9	1	0	1	638	8	8	0	0	NA	NA	NA	45	30	508	169	166	442	114	82	25	6	1	0.049	0.036	0.006
.	19.01.15-19.01.50-1-95523	123	7	7	1	0	1	646	6	6	0	0	NA	NA	NA	41	30	503	172	168	445	119	82	15	8	6	0.03	0.047	0.036
.	19.01.15-19.01.53-1-95542	88	10	10	5	0	2	652	9	9	0	0	NA	NA	NA	33	43	512	174	170	451	115	86	26	4	2	0.051	0.023	0.012
.	19.01.15-19.01.53-1-95543	35	1	1	0	0	0	0	0	0	0	0	NA	NA	NA	7	9	494	165	163	0	0	0	1	0	0	0.002	0	0
.	19.01.15-19.01.57-1-95548	64	3	3	3	0	2	639	2	2	0	0	NA	NA	NA	22	24	504	168	165	446	113	80	8	0	6	0.016	0	0.036
.	19.01.15-19.01.58-1-95551	85	6	6	1	0	1	651	5	5	0	0	NA	NA	NA	25	33	509	169	168	450	117	84	14	0	4	0.028	0	0.024
.	19.01.15-19.01.59-1-95552	206	38	38	12	0	11	696	34	34	0	0	NA	NA	NA	64	84	532	181	184	474	125	97	106	19	43	0.199	0.105	0.234
.	19.01.15-19.02.11-1-95560	96	6	6	1	0	1	647	5	5	0	0	NA	NA	NA	27	25	505	164	169	451	111	85	9	2	4	0.018	0.012	0.024
.	19.01.15-19.02.14-1-95564	151	10	10	1	0	1	660	9	9	0	0	NA	NA	NA	56	44	521	171	165	463	116	81	24	5	5	0.046	0.029	0.03
.	19.01.15-19.02.15-1-95565	34	1	1	0	0	0	0	0	0	0	0	NA	NA	NA	10	7	491	165	164	0	0	0	0	0	0	0	0	0
.	19.01.15-19.02.22-1-95570	67	4	4	1	0	1	638	3	3	0	0	NA	NA	NA	23	24	501	165	171	444	110	84	9	5	4	0.018	0.03	0.023
.	19.01.15-19.02.22-1-95571	85	4	4	0	0	0	634	3	3	0	0	NA	NA	NA	38	29	503	170	169	435	116	83	2	3	1	0.004	0.018	0.006
.	19.01.15-19.02.33-1-95576	182	40	40	10	0	6	683	36	36	0	0	NA	NA	NA	67	74	534	178	175	468	125	90	55	49	38	0.103	0.275	0.217
.	19.01.15-19.02.33-1-95577	150	36	36	15	0	11	662	33	33	0	0	NA	NA	NA	52	51	510	180	174	453	121	88	83	24	39	0.163	0.133	0.224
.	19.01.15-19.02.39-1-95582	131	7	7	1	0	1	663	6	6	0	0	NA	NA	NA	39	43	510	176	170	455	122	86	20	0	5	0.039	0	0.029
.	19.01.15-19.02.39-1-95583	245	38	38	11	0	9	701	33	33	0	0	NA	NA	NA	63	79	537	178	177	485	125	91	102	35	13	0.19	0.197	0.073
.	19.01.15-19.02.46-1-95584	31	1	1	0	0	0	0	0	0	0	0	NA	NA	NA	7	13	495	168	163	0	0	0	0	0	0	0	0	0
.	19.01.15-19.02.49-1-95585	296	56	56	18	0	13	699	50	50	0	0	NA	NA	NA	76	83	531	187	178	471	131	97	134	72	40	0.252	0.385	0.225
.	19.01.15-19.02.51-1-95587	112	8	8	2	0	2	657	7	7	0	0	NA	NA	NA	38	42	518	169	168	455	117	85	7	12	6	0.014	0.071	0.036
.	19.01.15-19.02.54-1-95607	63	4	4	0	0	0	640	2	2	0	0	NA	NA	NA	24	25	501	173	164	439	119	82	12	1	0	0.024	0.006	0
.	19.01.15-19.03.05-1-95617	94	4	4	1	0	1	647	3	3	0	0	NA	NA	NA	27	29	503	172	167	444	117	86	20	0	3	0.04	0	0.018
.	19.01.15-19.03.06-1-95618	88	9	9	3	0	3	639	7	7	0	0	NA	NA	NA	18	19	501	166	165	442	113	84	25	1	1	0.05	0.006	0.006
.	19.01.15-19.03.12-1-95622	301	29	29	7	0	3	697	26	26	0	0	NA	NA	NA	111	83	533	188	175	472	133	92	69	23	30	0.129	0.122	0.171
.	19.01.15-19.03.13-1-95623	153	9	9	4	0	3	673	8	8	0	0	NA	NA	NA	63	60	516	180	177	455	123	95	33	5	1	0.064	0.028	0.006
.	19.01.15-19.03.25-1-95628	254	27	27	5	0	3	682	25	25	0	0	NA	NA	NA	72	63	525	177	174	467	125	90	44	38	37	0.084	0.215	0.213
.	19.01.15-19.03.45-1-95629	90	7	7	3	0	1	652	6	6	0	0	NA	NA	NA	32	41	513	168	173	451	114	87	14	7	0	0.027	0.042	0
.	19.01.15-19.03.51-1-95647	176	11	11	3	0	0	670	8	8	0	0	NA	NA	NA	55	56	520	174	175	460	121	89	34	12	9	0.065	0.069	0.051
.	19.01.15-19.03.54-1-95651	147	42	42	6	0	3	680	39	39	0	0	NA	NA	NA	56	69	521	182	179	463	127	90	113	17	12	0.217	0.093	0.067
.	19.01.15-19.03.59-1-95658	181	18	18	6	0	4	663	17	17	0	0	NA	NA	NA	58	46	515	173	171	453	121	89	48	20	14	0.093	0.116	0.082
.	19.01.15-19.04.04-1-95660	96	12	12	6	0	3	663	11	11	0	0	NA	NA	NA	36	42	516	167	172	460	115	88	53	15	2	0.103	0.09	0.012
.	19.01.15-19.04.34-1-95677	118	8	8	2	0	1	647	7	7	0	0	NA	NA	NA	44	38	509	170	172	449	113	85	7	21	13	0.014	0.124	0.076
.	19.01.15-19.04.34-1-95678	151	23	23	8	0	6	664	21	21	0	0	NA	NA	NA	42	43	513	172	171	457	120	87	55	28	5	0.107	0.163	0.029
.	19.01.15-19.04.52-1-95698	210	38	38	17	0	10	687	35	35	0	0	NA	NA	NA	55	70	532	174	177	473	121	93	131	45	14	0.246	0.259	0.079
.	19.01.15-19.04.53-1-95700	146	11	11	2	0	2	658	10	10	0	0	NA	NA	NA	37	43	513	172	171	452	118	88	13	10	3	0.025	0.058	0.018
.	19.01.15-19.04.54-1-95702	145	15	15	4	0	4	660	14	14	0	0	NA	NA	NA	46	47	513	168	179	452	118	90	35	24	8	0.068	0.143	0.045
.	19.01.15-19.05.04-1-95710	32	1	1	0	0	0	0	0	0	0	0	NA	NA	NA	8	8	493	164	164	0	0	0	0	1	0	0	0.006	0
.	19.01.15-19.05.05-1-95712	62	3	3	1	0	0	643	2	2	0	0	NA	NA	NA	20	24	503	165	169	445	113	85	2	4	2	0.004	0.024	0.012
.	19.01.15-19.05.07-1-95714	203	29	29	10	0	3	673	27	27	0	0	NA	NA	NA	56	54	526	173	168	470	117	86	97	31	22	0.184	0.179	0.131
.	19.01.15-19.05.09-1-95716	32	1	1	0	0	0	0	0	0	0	0	NA	NA	NA	10	10	493	165	165	0	0	0	0	0	0	0	0	0
.	19.01.15-19.05.10-1-95718	119	4	4	1	0	1	657	2	2	0	0	NA	NA	NA	45	44	508	175	174	449	120	88	13	8	0	0.026	0.046	0
.	19.01.15-19.05.20-1-95722	142	12	12	2	0	1	649	11	11	0	0	NA	NA	NA	48	39	505	175	172	444	121	84	23	4	4	0.046	0.023	0.023
.	19.01.15-19.05.20-1-95723	88	8	8	1	0	1	649	7	7	0	0	NA	NA	NA	28	30	509	170	164	449	116	84	14	6	1	0.028	0.035	0.006
.	19.01.15-19.05.21-1-95724	62	4	4	0	0	0	198	3	3	0	0	NA	NA	NA	17	18	499	164	168	136	35	27	3	0	2	0.006	0	0.012
.	19.01.15-19.05.22-1-95725	205	22	22	7	0	6	671	21	21	0	0	NA	NA	NA	68	63	519	181	176	457	122	92	47	47	18	0.091	0.26	0.102
.	19.01.15-19.05.26-1-95726	261	16	16	3	0	1	683	14	14	0	0	NA	NA	NA	84	69	528	179	175	466	124	93	28	21	17	0.053	0.117	0.097
.	19.01.15-19.05.29-1-95727	119	10	10	3	0	2	663	9	9	0	0	NA	NA	NA	39	46	514	177	168	456	124	83	29	7	7	0.056	0.04	0.042
.	19.01.15-19.05.32-1-95729	90	6	6	0	0	0	639	5	5	0	0	NA	NA	NA	25	27	500	172	168	438	118	83	16	0	2	0.032	0	0.012
.	19.01.15-19.05.43-1-95730	155	9	9	4	0	3	647	8	8	0	0	NA	NA	NA	41	31	498	181	165	437	128	82	31	0	4	0.062	0	0.024
.	19.01.15-19.05.44-1-95731	181	14	14	4	0	4	657	13	13	0	0	NA	NA	NA	69	50	520	172	171	454	116	87	20	7	22	0.038	0.041	0.129
.	19.01.15-19.05.53-1-95751	32	1	1	0	0	0	0	0	0	0	0	NA	NA	NA	6	6	492	163	164	0	0	0	0	0	2	0	0	0.012
.	19.01.15-19.05.56-1-95756	91	4	4	0	0	0	633	3	3	0	0	NA	NA	NA	40	22	497	168	170	434	114	85	12	1	0	0.024	0.006	0
.	19.01.15-19.05.56-1-95757	63	2	2	1	0	1	643	0	0	0	0	NA	NA	NA	23	25	506	167	165	448	115	80	5	0	0	0.01	0	0
.	19.01.15-19.05.59-1-95761	119	4	4	0	0	0	653	3	3	0	0	NA	NA	NA	26	34	506	170	171	447	118	88	2	0	5	0.004	0	0.029
.	19.01.15-19.06.00-1-95763	206	12	12	7	0	4	688	11	11	0	0	NA	NA	NA	68	75	538	180	170	479	126	83	36	2	8	0.067	0.011	0.047
.	19.01.15-19.06.05-1-95765	122	7	7	2	0	2	644	6	6	0	0	NA	NA	NA	36	32	507	169	169	448	114	82	17	0	0	0.034	0	0
.	19.01.15-19.06.06-1-95767	90	4	4	0	0	0	640	3	3	0	0	NA	NA	NA	33	24	502	170	165	442	116	82	15	0	1	0.03	0	0.006
.	19.01.15-19.06.12-1-95771	66	2	2	0	0	0	351	1	1	0	0	NA	NA	NA	18	19	502	165	165	249	58	44	0	0	2	0	0	0.012
.	19.01.15-19.06.12-1-95772	186	20	20	5	0	5	668	16	16	0	0	NA	NA	NA	49	51	518	172	174	461	119	88	40	2	23	0.077	0.012	0.132
.	19.01.15-19.06.17-1-95776	62	3	3	0	0	0	637	2	2	0	0	NA	NA	NA	24	21	500	168	166	441	115	81	8	4	2	0.016	0.024	0.012
.	19.01.15-19.06.18-1-95777	176	20	20	4	0	4	671	17	17	0	0	NA	NA	NA	53	59	521	175	176	461	121	89	64	36	5	0.123	0.206	0.028
.	19.01.15-19.06.20-1-95778	120	26	26	12	0	10	646	22	22	0	0	NA	NA	NA	38	33	508	171	167	446	116	84	73	12	4	0.144	0.07	0.024
.	19.01.15-19.06.25-1-95783	91	6	6	1	0	1	639	5	5	0	0	NA	NA	NA	26	25	501	170	167	439	118	82	14	9	1	0.028	0.053	0.006
.	19.01.15-19.06.25-1-95784	87	5	5	0	0	0	645	4	4	0	0	NA	NA	NA	18	29	506	170	166	446	117	82	15	0	1	0.03	0	0.006
.	19.01.15-19.06.25-1-95785	87	3	3	2	0	2	657	2	2	0	0	NA	NA	NA	22	34	512	167	168	455	117	85	11	2	0	0.021	0.012	0
.	19.01.15-19.06.28-1-95786	90	4	4	1	0	1	628	2	2	0	0	NA	NA	NA	23	16	499	166	164	439	110	79	9	4	0	0.018	0.024	0
.	19.01.15-19.06.34-1-95791	148	14	14	3	0	2	664	11	11	0	0	NA	NA	NA	42	51	516	175	173	452	124	88	58	9	2	0.112	0.051	0.012
.	19.01.15-19.06.42-1-95794	192	11	11	5	0	3	680	10	10	0	0	NA	NA	NA	48	67	529	178	173	467	125	88	12	2	19	0.023	0.011	0.11
.	19.01.15-19.06.42-1-95795	128	6	6	2	0	2	674	5	5	0	0	NA	NA	NA	39	56	521	177	171	468	123	83	10	5	0	0.019	0.028	0
.	19.01.15-19.06.43-1-95796	33	1	1	0	0	0	0	0	0	0	0	NA	NA	NA	11	3	489	165	162	0	0	0	0	0	0	0	0	0
.	19.01.15-19.06.46-1-95798	115	10	10	8	0	4	644	9	9	0	0	NA	NA	NA	41	28	508	168	165	448	114	82	11	29	7	0.022	0.173	0.042
.	19.01.15-19.06.46-1-95799	119	16	16	4	0	3	662	15	15	0	0	NA	NA	NA	32	42	515	169	171	458	118	86	54	2	5	0.105	0.012	0.029
.	19.01.15-19.06.53-1-95819	97	8	8	2	0	1	648	7	7	0	0	NA	NA	NA	30	31	505	171	168	449	116	83	15	15	7	0.03	0.088	0.042
.	19.01.15-19.07.01-1-95828	91	4	4	1	0	1	642	3	3	0	0	NA	NA	NA	31	23	503	167	166	448	114	80	8	4	0	0.016	0.024	0
.	19.01.15-19.07.06-1-95830	184	15	15	6	0	3	669	13	13	0	0	NA	NA	NA	55	61	522	180	172	461	120	88	25	10	13	0.048	0.056	0.076
.	19.01.15-19.07.10-1-95835	112	9	9	1	0	1	651	7	7	0	0	NA	NA	NA	44	37	512	168	170	451	113	87	16	9	0	0.031	0.054	0
.	19.01.15-19.07.11-1-95836	147	13	13	9	0	6	661	11	11	0	0	NA	NA	NA	41	40	509	174	170	452	121	88	39	10	11	0.077	0.057	0.065
.	19.01.15-19.07.11-1-95837	65	3	3	0	0	0	645	2	2	0	0	NA	NA	NA	30	34	508	169	170	443	116	86	8	0	1	0.016	0	0.006
.	19.01.15-19.07.12-1-95838	93	4	4	1	0	1	649	3	3	0	0	NA	NA	NA	36	30	503	172	168	447	118	84	5	8	0	0.01	0.047	0
.	19.01.15-19.07.18-1-95842	119	12	12	1	0	1	668	11	11	0	0	NA	NA	NA	40	53	521	175	170	460	124	84	26	14	5	0.05	0.08	0.029
.	19.01.15-19.07.18-1-95843	94	6	6	2	0	2	643	5	5	0	0	NA	NA	NA	23	25	500	170	168	443	117	83	5	3	11	0.01	0.018	0.065
.	19.01.15-19.07.21-1-95844	116	6	6	2	0	2	658	5	5	0	0	NA	NA	NA	39	44	515	167	175	455	115	88	23	0	10	0.045	0	0.057
.	19.01.15-19.07.28-1-95845	91	3	3	0	0	0	642	2	2	0	0	NA	NA	NA	33	29	510	166	166	447	114	81	3	10	1	0.006	0.06	0.006
.	19.01.15-19.07.34-1-95846	64	5	5	3	0	1	633	4	4	0	0	NA	NA	NA	32	19	500	167	165	439	114	80	15	4	4	0.03	0.024	0.024
.	19.01.15-19.07.36-1-95847	92	5	5	3	0	3	653	4	4	0	0	NA	NA	NA	28	37	508	172	170	447	120	86	17	4	0	0.033	0.023	0
.	19.01.15-19.07.37-1-95848	145	20	20	10	0	8	653	19	19	0	0	NA	NA	NA	49	40	511	171	171	452	114	87	18	24	16	0.035	0.14	0.094
.	19.01.15-19.07.39-1-95849	127	10	10	2	0	1	650	8	8	0	0	NA	NA	NA	36	38	513	170	168	454	115	81	40	16	0	0.078	0.094	0
.	19.01.15-19.07.44-1-95850	93	4	4	2	0	2	653	3	3	0	0	NA	NA	NA	34	33	507	173	166	447	123	83	3	6	2	0.006	0.035	0.012
.	19.01.15-19.07.46-1-95851	90	7	7	2	0	2	649	6	6	0	0	NA	NA	NA	31	36	509	169	171	451	114	84	16	0	7	0.031	0	0.041
.	19.01.15-19.07.51-1-95869	139	9	9	2	0	1	664	7	7	0	0	NA	NA	NA	38	51	516	174	174	453	123	88	20	1	13	0.039	0.006	0.075
.	19.01.15-19.07.52-1-95872	31	1	1	0	0	0	0	0	0	0	0	NA	NA	NA	3	11	492	170	162	0	0	0	1	0	0	0.002	0	0
.	19.01.15-19.07.55-1-95875	85	3	3	1	0	1	646	2	2	0	0	NA	NA	NA	42	37	515	169	166	452	115	79	7	5	0	0.014	0.03	0
.	19.01.15-19.07.55-1-95876	31	1	1	0	0	0	0	0	0	0	0	NA	NA	NA	8	8	494	164	163	0	0	0	1	0	0	0.002	0	0
.	19.01.15-19.07.57-1-95880	61	2	2	1	0	1	636	1	1	0	0	NA	NA	NA	29	23	501	172	163	438	119	79	3	0	0	0.006	0	0
.	19.01.15-19.08.02-1-95885	354	28	28	6	0	5	690	27	27	0	0	NA	NA	NA	107	80	535	181	177	472	127	91	51	25	20	0.095	0.138	0.113
.	19.01.15-19.08.03-1-95886	34	1	1	0	0	0	0	0	0	0	0	NA	NA	NA	11	10	492	166	165	0	0	0	1	0	0	0.002	0	0
.	19.01.15-19.08.05-1-95887	33	1	1	0	0	0	0	0	0	0	0	NA	NA	NA	13	8	492	164	165	0	0	0	1	0	0	0.002	0	0
.	19.01.15-19.08.05-1-95888	125	6	6	0	0	0	634	5	5	0	0	NA	NA	NA	44	27	503	166	171	438	112	84	12	7	1	0.024	0.042	0.006
.	19.01.15-19.08.08-1-95892	87	5	5	3	0	3	652	4	4	0	0	NA	NA	NA	38	43	516	166	174	450	113	89	13	6	0	0.025	0.036	0
.	19.01.15-19.08.15-1-95897	186	33	33	12	0	7	668	29	29	0	0	NA	NA	NA	62	57	523	175	172	461	121	86	95	48	8	0.182	0.274	0.047
.	19.01.15-19.08.15-1-95898	206	10	10	2	0	1	672	9	9	0	0	NA	NA	NA	55	56	516	178	175	458	124	90	6	15	14	0.012	0.084	0.08
.	19.01.15-19.08.25-1-95900	34	1	1	0	0	0	0	0	0	0	0	NA	NA	NA	14	9	493	165	164	0	0	0	0	0	0	0	0	0
.	19.01.15-19.08.30-1-95905	61	2	2	0	0	0	146	1	1	0	0	NA	NA	NA	20	17	497	165	168	97	24	25	2	0	0	0.004	0	0
.	19.01.15-19.08.30-1-95906	123	12	12	4	0	3	648	11	11	0	0	NA	NA	NA	31	37	509	171	170	448	116	84	18	14	13	0.035	0.082	0.076
.	19.01.15-19.08.32-1-95907	59	2	2	1	0	0	633	1	1	0	0	NA	NA	NA	28	22	503	169	163	438	116	79	6	0	0	0.012	0	0
.	19.01.15-19.08.33-1-95912	126	14	14	3	0	2	651	11	11	0	0	NA	NA	NA	43	36	508	166	175	451	111	89	21	8	11	0.041	0.048	0.063
.	19.01.15-19.08.39-1-95913	64	2	2	1	0	1	637	1	1	0	0	NA	NA	NA	26	25	502	168	168	440	115	82	3	0	5	0.006	0	0.03
.	19.01.15-19.08.46-1-95914	148	17	17	7	0	5	636	14	14	0	0	NA	NA	NA	48	34	510	169	168	441	112	83	45	34	3	0.088	0.201	0.018
.	19.01.15-19.08.53-1-95934	120	24	24	9	0	6	654	23	23	0	0	NA	NA	NA	34	38	509	169	173	453	114	87	17	44	12	0.033	0.26	0.069
.	19.01.15-19.08.54-1-95936	153	41	41	17	0	9	668	37	37	0	0	NA	NA	NA	51	54	516	176	175	456	121	91	118	27	18	0.229	0.153	0.103
.	19.01.15-19.09.01-1-95944	88	6	6	1	0	1	636	5	5	0	0	NA	NA	NA	23	22	500	170	165	444	111	81	10	11	1	0.02	0.065	0.006
.	19.01.15-19.09.02-1-95945	153	11	11	2	0	2	675	10	10	0	0	NA	NA	NA	51	56	523	172	174	465	119	91	17	1	15	0.033	0.006	0.086
.	19.01.15-19.09.04-1-95946	89	8	8	1	0	1	651	6	6	0	0	NA	NA	NA	32	35	509	169	170	451	113	87	5	8	4	0.01	0.047	0.024
.	19.01.15-19.09.11-1-95951	64	2	2	0	0	0	502	1	1	0	0	NA	NA	NA	12	24	502	169	166	348	92	62	0	0	5	0	0	0.03
.	19.01.15-19.09.20-1-95956	90	3	3	0	0	0	639	2	2	0	0	NA	NA	NA	26	22	501	167	167	441	116	82	4	0	4	0.008	0	0.024
.	19.01.15-19.09.20-1-95957	89	4	4	0	0	0	641	3	3	0	0	NA	NA	NA	23	18	501	166	164	445	116	80	3	6	4	0.006	0.036	0.024
.	19.01.15-19.09.23-1-95958	63	3	3	1	0	0	639	2	2	0	0	NA	NA	NA	22	23	503	168	165	443	118	78	0	3	4	0	0.018	0.024
.	19.01.15-19.09.27-1-95959	146	20	20	9	0	6	667	17	17	0	0	NA	NA	NA	41	51	516	178	170	456	124	87	33	16	18	0.064	0.09	0.106
.	19.01.15-19.09.27-1-95960	62	3	3	2	0	2	634	2	2	0	0	NA	NA	NA	18	18	494	169	168	436	116	82	7	6	0	0.014	0.036	0
.	19.01.15-19.09.34-1-95961	34	1	1	0	0	0	0	0	0	0	0	NA	NA	NA	6	9	495	164	163	0	0	0	0	0	2	0	0	0.012
.	19.01.15-19.09.36-1-95962	182	40	40	12	0	6	681	36	36	0	0	NA	NA	NA	55	65	520	181	177	463	126	92	112	30	28	0.215	0.166	0.158
.	19.01.15-19.09.37-1-95963	267	27	27	8	0	5	698	23	23	0	0	NA	NA	NA	68	78	538	174	179	479	122	97	56	37	22	0.104	0.213	0.123
.	19.01.15-19.09.38-1-95964	108	5	5	2	0	1	650	4	4	0	0	NA	NA	NA	34	36	511	171	167	448	120	82	3	6	5	0.006	0.035	0.03
.	19.01.15-19.09.39-1-95966	116	6	6	3	0	2	638	5	5	0	0	NA	NA	NA	44	26	506	167	166	444	112	82	10	4	2	0.02	0.024	0.012
.	19.01.15-19.09.42-1-95967	119	17	17	5	0	5	654	13	13	0	0	NA	NA	NA	45	47	507	176	177	442	122	90	39	12	4	0.077	0.068	0.023
.	19.01.15-19.09.43-1-95968	306	83	83	31	0	20	702	75	75	0	0	NA	NA	NA	86	97	547	183	180	478	127	97	163	76	63	0.298	0.415	0.35
.	19.01.15-19.09.57-1-95993	95	6	6	1	0	1	634	5	5	0	0	NA	NA	NA	26	21	498	168	168	435	116	83	7	1	3	0.014	0.006	0.018
.	19.01.15-19.09.58-1-95994	121	12	12	5	0	4	666	11	11	0	0	NA	NA	NA	38	54	520	173	174	460	117	89	29	5	3	0.056	0.029	0.017
.	19.01.15-19.10.00-1-95997	151	16	16	8	0	6	664	13	13	0	0	NA	NA	NA	39	44	516	170	171	460	118	86	58	17	3	0.112	0.1	0.018
.	19.01.15-19.10.08-1-96006	122	13	13	4	0	4	650	12	12	0	0	NA	NA	NA	42	40	512	168	173	448	113	89	28	13	21	0.055	0.077	0.121
.	19.01.15-19.10.11-1-96008	90	3	3	1	0	1	641	2	2	0	0	NA	NA	NA	24	27	505	167	168	442	114	85	12	0	0	0.024	0	0
.	19.01.15-19.10.15-1-96012	115	6	6	3	0	1	658	4	4	0	0	NA	NA	NA	23	39	509	171	172	457	115	86	30	3	0	0.059	0.018	0
.	19.01.15-19.10.26-1-96013	96	7	7	3	0	3	657	6	6	0	0	NA	NA	NA	39	38	514	167	170	457	114	86	13	3	9	0.025	0.018	0.053
.	19.01.15-19.10.29-1-96018	200	27	27	11	0	6	646	23	23	0	0	NA	NA	NA	66	39	511	175	166	444	120	82	39	36	35	0.076	0.206	0.211
.	19.01.15-19.10.30-1-96019	93	6	6	3	0	2	635	4	4	0	0	NA	NA	NA	31	28	505	168	168	446	108	81	13	3	0	0.026	0.018	0
.	19.01.15-19.10.33-1-96025	87	5	5	2	0	1	639	4	4	0	0	NA	NA	NA	26	21	500	168	166	443	114	82	11	4	9	0.022	0.024	0.054
.	19.01.15-19.10.38-1-96034	198	10	10	3	0	2	648	8	8	0	0	NA	NA	NA	65	35	507	171	170	445	115	88	10	11	22	0.02	0.064	0.129
.	19.01.15-19.10.38-1-96035	91	5	5	0	0	0	651	4	4	0	0	NA	NA	NA	36	38	508	175	168	446	122	83	5	12	8	0.01	0.069	0.048
.	19.01.15-19.10.42-1-96036	216	35	35	16	0	7	676	32	32	0	0	NA	NA	NA	61	63	525	174	177	463	120	93	100	45	23	0.19	0.259	0.13
.	19.01.15-19.10.48-1-96037	118	23	23	5	0	5	665	20	20	0	0	NA	NA	NA	32	49	515	177	170	458	122	85	23	38	4	0.045	0.215	0.024
.	19.01.15-19.10.51-1-96055	271	60	60	25	0	17	698	57	57	0	0	NA	NA	NA	81	87	541	183	176	477	128	93	138	60	43	0.255	0.328	0.244
.	19.01.15-19.10.52-1-96058	89	6	6	1	0	1	639	5	5	0	0	NA	NA	NA	28	30	506	168	169	444	111	84	15	8	0	0.03	0.048	0
.	19.01.15-19.11.05-1-96068	179	19	19	8	0	8	672	16	16	0	0	NA	NA	NA	64	49	524	165	173	466	114	92	31	16	10	0.059	0.097	0.058
.	19.01.15-19.11.09-1-96073	153	17	17	5	0	4	662	14	14	0	0	NA	NA	NA	45	49	517	169	176	453	119	90	25	25	17	0.048	0.148	0.097
.	19.01.15-19.11.10-1-96074	123	13	13	2	0	1	653	12	12	0	0	NA	NA	NA	40	45	510	176	172	450	120	83	57	0	14	0.112	0	0.081
.	19.01.15-19.11.10-1-96075	148	10	10	1	0	1	662	8	8	0	0	NA	NA	NA	52	45	516	172	170	459	119	84	35	10	0	0.068	0.058	0
.	19.01.15-19.11.22-1-96079	182	41	41	9	0	4	669	40	40	0	0	NA	NA	NA	49	53	522	175	169	461	122	86	118	49	27	0.226	0.28	0.16
.	19.01.15-19.11.32-1-96080	152	13	13	4	0	3	655	12	12	0	0	NA	NA	NA	58	49	516	180	166	448	125	82	32	13	6	0.062	0.072	0.036
.	19.01.15-19.11.39-1-96081	91	4	4	2	0	1	653	3	3	0	0	NA	NA	NA	38	43	514	173	169	452	119	82	14	0	0	0.027	0	0
.	19.01.15-19.11.44-1-96082	203	31	31	8	0	5	690	22	22	0	0	NA	NA	NA	60	73	534	172	180	477	120	93	64	36	14	0.12	0.209	0.078
.	19.01.15-19.11.47-1-96084	175	15	15	4	0	4	674	13	13	0	0	NA	NA	NA	67	63	521	176	179	456	122	96	21	37	19	0.04	0.21	0.106
.	19.01.15-19.11.48-1-96085	117	9	9	1	0	1	655	8	8	0	0	NA	NA	NA	41	45	512	169	177	453	115	87	18	1	8	0.035	0.006	0.045
.	19.01.15-19.11.48-1-96086	37	1	1	1	0	1	0	0	0	0	0	NA	NA	NA	9	9	494	163	165	0	0	0	0	0	2	0	0	0.012
.	19.01.15-19.11.51-1-96104	205	23	23	6	0	6	675	22	22	0	0	NA	NA	NA	63	67	533	175	172	472	117	86	38	27	16	0.071	0.154	0.093
.	19.01.15-19.11.55-1-96109	238	29	29	9	0	8	671	26	26	0	0	NA	NA	NA	77	60	532	171	170	473	115	83	56	24	4	0.105	0.14	0.024
.	19.01.15-19.12.02-1-96116	117	6	6	4	0	2	658	5	5	0	0	NA	NA	NA	41	42	512	171	172	453	120	85	16	2	3	0.031	0.012	0.017
.	19.01.15-19.12.17-1-96125	147	27	27	9	0	3	661	25	25	0	0	NA	NA	NA	46	40	514	171	168	457	119	85	82	29	6	0.16	0.17	0.036
.	19.01.15-19.12.21-1-96126	116	12	12	2	0	1	648	10	10	0	0	NA	NA	NA	43	44	515	173	169	446	119	83	16	8	2	0.031	0.046	0.012
.	19.01.15-19.12.21-1-96127	121	7	7	3	0	2	665	6	6	0	0	NA	NA	NA	37	49	523	167	172	463	114	88	20	12	8	0.038	0.072	0.047
.	19.01.15-19.12.26-1-96128	186	32	32	10	0	7	666	31	31	0	0	NA	NA	NA	51	52	523	171	171	465	114	87	88	25	13	0.168	0.146	0.076
.	19.01.15-19.12.31-1-96133	170	29	29	3	0	1	670	27	27	0	0	NA	NA	NA	61	61	519	180	175	457	124	89	62	18	13	0.119	0.1	0.074
.	19.01.15-19.12.37-1-96142	60	3	3	0	0	0	201	2	2	0	0	NA	NA	NA	18	26	502	170	167	142	34	25	7	1	0	0.014	0.006	0
.	19.01.15-19.12.45-1-96143	97	3	3	0	0	0	644	2	2	0	0	NA	NA	NA	25	24	502	167	168	447	116	81	5	7	0	0.01	0.042	0
.	19.01.15-19.12.46-1-96144	64	3	3	1	0	1	645	2	2	0	0	NA	NA	NA	26	31	502	171	171	444	115	86	9	0	0	0.018	0	0
.	19.01.15-19.12.50-1-96145	63	4	4	0	0	0	647	3	3	0	0	NA	NA	NA	21	29	507	169	166	450	117	80	1	6	6	0.002	0.036	0.036
.	19.01.15-19.12.50-1-96146	114	4	4	2	0	1	652	3	3	0	0	NA	NA	NA	48	32	508	168	169	450	116	86	23	0	1	0.045	0	0.006
.	19.01.15-19.12.55-1-96168	152	16	16	6	0	4	670	15	15	0	0	NA	NA	NA	55	53	518	175	173	459	123	88	34	14	21	0.066	0.08	0.121
.	19.01.15-19.13.00-1-96174	35	1	1	1	0	1	0	0	0	0	0	NA	NA	NA	10	10	496	164	163	0	0	0	0	4	0	0	0.024	0
.	19.01.15-19.13.00-1-96176	94	8	8	2	0	2	646	6	6	0	0	NA	NA	NA	30	32	507	171	167	447	118	81	16	9	2	0.032	0.053	0.012
.	19.01.15-19.13.03-1-96178	97	9	9	3	0	3	650	8	8	0	0	NA	NA	NA	31	25	505	166	167	452	115	83	35	5	0	0.069	0.03	0
.	19.01.15-19.13.05-1-96179	61	3	3	0	0	0	627	2	2	0	0	NA	NA	NA	28	20	500	167	166	438	112	77	1	0	2	0.002	0	0.012
.	19.01.15-19.13.10-1-96184	34	1	1	0	0	0	0	0	0	0	0	NA	NA	NA	9	11	495	165	164	0	0	0	4	0	0	0.008	0	0
.	19.01.15-19.13.10-1-96185	62	2	2	0	0	0	493	1	1	0	0	NA	NA	NA	19	24	499	170	168	335	87	71	2	1	0	0.004	0.006	0
.	19.01.15-19.13.13-1-96186	229	37	37	14	0	9	670	35	35	0	0	NA	NA	NA	62	57	518	183	169	460	125	85	92	56	16	0.178	0.306	0.095
.	19.01.15-19.13.22-1-96190	95	7	7	2	0	2	642	6	6	0	0	NA	NA	NA	36	29	503	170	169	444	114	84	8	4	0	0.016	0.024	0
.	19.01.15-19.13.25-1-96192	58	3	3	0	0	0	635	2	2	0	0	NA	NA	NA	21	19	501	166	165	443	111	81	4	0	1	0.008	0	0.006
.	19.01.15-19.13.25-1-96193	64	6	6	3	0	2	640	5	5	0	0	NA	NA	NA	27	25	504	169	165	443	115	82	13	2	0	0.026	0.012	0
.	19.01.15-19.13.26-1-96194	36	1	1	0	0	0	0	0	0	0	0	NA	NA	NA	11	10	494	165	164	0	0	0	0	0	0	0	0	0
.	19.01.15-19.13.28-1-96195	90	8	8	0	0	0	643	7	7	0	0	NA	NA	NA	30	29	508	168	166	447	114	82	14	7	0	0.028	0.042	0
.	19.01.15-19.13.28-1-96196	178	21	21	7	0	6	657	20	20	0	0	NA	NA	NA	53	39	510	171	171	453	117	87	57	40	3	0.112	0.234	0.018
.	19.01.15-19.13.29-1-96197	33	1	1	1	0	1	0	0	0	0	0	NA	NA	NA	11	10	492	167	164	0	0	0	0	2	0	0	0.012	0
.	19.01.15-19.13.29-1-96198	124	14	14	3	0	2	660	11	11	0	0	NA	NA	NA	42	35	512	167	169	457	116	87	39	6	4	0.076	0.036	0.024
.	19.01.15-19.13.32-1-96199	116	10	10	5	0	4	637	7	7	0	0	NA	NA	NA	40	23	504	169	163	444	114	79	19	11	7	0.038	0.065	0.043
.	19.01.15-19.13.40-1-96200	115	11	11	3	0	2	656	9	9	0	0	NA	NA	NA	51	46	515	169	175	450	116	90	15	9	11	0.029	0.053	0.063
.	19.01.15-19.13.44-1-96201	64	2	2	0	0	0	637	1	1	0	0	NA	NA	NA	25	27	504	170	166	442	113	82	2	1	0	0.004	0.006	0
.	19.01.15-19.13.52-1-96221	60	2	2	0	0	0	298	1	1	0	0	NA	NA	NA	21	14	498	164	165	203	57	38	3	0	0	0.006	0	0
.	19.01.15-19.13.53-1-96222	140	22	22	10	0	6	657	21	21	0	0	NA	NA	NA	40	44	516	172	169	453	120	84	37	12	24	0.072	0.07	0.142
.	19.01.15-19.14.00-1-96230	124	9	9	0	0	0	649	7	7	0	0	NA	NA	NA	39	38	511	170	170	449	117	83	26	22	0	0.051	0.129	0
.	19.01.15-19.14.02-1-96232	120	11	11	2	0	2	656	8	8	0	0	NA	NA	NA	46	41	512	175	167	446	123	87	29	7	0	0.057	0.04	0
.	19.01.15-19.14.03-1-96233	119	6	6	2	0	2	651	5	5	0	0	NA	NA	NA	38	39	514	171	167	451	118	82	5	4	8	0.01	0.023	0.048
.	19.01.15-19.14.08-1-96237	151	12	12	4	0	4	666	11	11	0	0	NA	NA	NA	58	58	528	169	174	466	113	87	24	16	5	0.045	0.095	0.029
.	19.01.15-19.14.12-1-96239	255	24	24	7	0	7	692	22	22	0	0	NA	NA	NA	84	78	534	182	175	474	129	89	37	67	11	0.069	0.368	0.063
.	19.01.15-19.14.20-1-96244	216	29	29	13	0	10	668	25	25	0	0	NA	NA	NA	69	57	527	167	176	467	111	90	57	39	25	0.108	0.234	0.142
.	19.01.15-19.14.21-1-96245	29	1	1	0	0	0	0	0	0	0	0	NA	NA	NA	8	11	493	165	166	0	0	0	0	0	2	0	0	0.012
.	19.01.15-19.14.24-1-96246	88	4	4	0	0	0	631	3	3	0	0	NA	NA	NA	35	24	504	169	164	441	111	79	12	0	0	0.024	0	0
.	19.01.15-19.14.26-1-96247	91	16	16	6	0	5	646	14	14	0	0	NA	NA	NA	27	31	506	170	168	448	115	83	33	24	21	0.065	0.141	0.125
.	19.01.15-19.14.27-1-96248	65	5	5	1	0	1	640	4	4	0	0	NA	NA	NA	23	24	503	165	169	444	114	82	15	6	0	0.03	0.036	0
.	19.01.15-19.14.35-1-96253	216	24	24	6	0	3	693	22	22	0	0	NA	NA	NA	70	91	545	182	177	478	121	94	55	34	19	0.101	0.187	0.107
.	19.01.15-19.14.38-1-96258	168	39	39	7	0	6	674	36	36	0	0	NA	NA	NA	53	60	527	173	173	467	120	87	91	25	35	0.173	0.145	0.202
.	19.01.15-19.14.40-1-96260	143	9	9	0	0	0	656	8	8	0	0	NA	NA	NA	43	45	518	170	170	454	116	86	4	13	6	0.008	0.076	0.035
.	19.01.15-19.14.43-1-96261	65	2	2	0	0	0	250	1	1	0	0	NA	NA	NA	16	24	501	169	167	179	39	32	4	0	0	0.008	0	0
.	19.01.15-19.14.45-1-96262	145	9	9	3	0	2	662	8	8	0	0	NA	NA	NA	44	47	515	175	170	456	120	86	27	10	10	0.052	0.057	0.059
.	19.01.15-19.14.57-1-96287	146	26	26	7	0	6	675	25	25	0	0	NA	NA	NA	41	54	522	173	172	468	118	89	60	44	12	0.115	0.254	0.07
.	19.01.15-19.15.04-1-96291	89	14	14	3	0	2	641	13	13	0	0	NA	NA	NA	38	31	502	171	171	439	114	88	29	12	3	0.058	0.07	0.018
.	19.01.15-19.15.04-1-96292	175	13	13	0	0	0	665	11	11	0	0	NA	NA	NA	66	58	526	173	172	459	123	83	21	14	2	0.04	0.081	0.012
.	19.01.15-19.15.11-1-96297	93	4	4	1	0	1	647	3	3	0	0	NA	NA	NA	35	30	503	172	168	445	120	82	10	0	0	0.02	0	0
.	19.01.15-19.15.17-1-96301	89	5	5	1	0	1	632	4	4	0	0	NA	NA	NA	23	12	496	165	164	438	113	81	0	8	5	0	0.048	0.03
.	19.01.15-19.15.17-1-96302	89	6	6	2	0	2	652	3	3	0	0	NA	NA	NA	32	35	503	173	172	447	117	88	11	5	6	0.022	0.029	0.035
.	19.01.15-19.15.19-1-96303	147	10	10	5	0	5	662	7	7	0	0	NA	NA	NA	38	48	517	173	171	456	119	87	19	8	9	0.037	0.046	0.053
.	19.01.15-19.15.35-1-96305	149	10	10	3	0	2	666	9	9	0	0	NA	NA	NA	45	51	522	169	173	464	115	87	11	16	6	0.021	0.095	0.035
.	19.01.15-19.15.41-1-96306	91	8	8	3	0	2	647	6	6	0	0	NA	NA	NA	32	29	506	169	167	448	116	83	38	0	3	0.075	0	0.018
.	19.01.15-19.15.42-1-96307	239	27	27	3	0	2	681	26	26	0	0	NA	NA	NA	72	67	529	175	176	469	122	90	43	47	25	0.081	0.269	0.142
.	19.01.15-19.15.46-1-96308	148	34	34	10	0	8	662	28	28	0	0	NA	NA	NA	61	49	515	172	175	456	117	89	70	52	23	0.136	0.302	0.131
.	19.01.15-19.15.58-1-96334	89	7	7	3	0	3	645	6	6	0	0	NA	NA	NA	35	33	509	167	170	448	112	85	21	4	2	0.041	0.024	0.012
.	19.01.15-19.16.02-1-96338	62	2	2	2	0	2	644	1	1	0	0	NA	NA	NA	28	29	503	168	171	444	115	85	9	4	0	0.018	0.024	0
.	19.01.15-19.16.13-1-96343	62	3	3	2	0	2	649	2	2	0	0	NA	NA	NA	14	27	504	169	167	448	117	84	8	0	2	0.016	0	0.012
.	19.01.15-19.16.16-1-96347	66	4	4	1	0	1	640	3	3	0	0	NA	NA	NA	16	20	503	165	165	445	113	82	10	2	0	0.02	0.012	0
.	19.01.15-19.16.16-1-96348	214	23	23	2	0	2	680	21	21	0	0	NA	NA	NA	70	63	531	175	170	471	122	87	61	37	26	0.115	0.211	0.153
.	19.01.15-19.16.18-1-96349	30	1	1	0	0	0	0	0	0	0	0	NA	NA	NA	6	5	490	165	163	0	0	0	0	0	1	0	0	0.006
.	19.01.15-19.16.20-1-96350	188	19	19	5	0	4	667	18	18	0	0	NA	NA	NA	63	52	522	169	174	462	115	90	36	20	1	0.069	0.118	0.006
.	19.01.15-19.16.23-1-96351	138	11	11	1	0	0	651	9	9	0	0	NA	NA	NA	51	38	511	173	167	449	120	82	24	13	13	0.047	0.075	0.078
.	19.01.15-19.16.25-1-96352	148	15	15	2	0	2	656	13	13	0	0	NA	NA	NA	40	46	511	173	175	453	115	88	37	13	10	0.072	0.075	0.057
.	19.01.15-19.16.27-1-96353	96	9	9	1	0	0	650	8	8	0	0	NA	NA	NA	28	33	513	166	167	453	113	84	11	6	4	0.021	0.036	0.024
.	19.01.15-19.16.34-1-96358	206	16	16	4	0	3	681	15	15	0	0	NA	NA	NA	65	70	529	174	180	470	123	88	38	27	2	0.072	0.155	0.011
.	19.01.15-19.16.49-1-96366	151	13	13	2	0	2	662	12	12	0	0	NA	NA	NA	35	44	518	171	168	460	119	83	13	15	2	0.025	0.088	0.012
.	19.01.15-19.16.53-1-96386	35	1	1	0	0	0	0	0	0	0	0	NA	NA	NA	9	10	496	164	163	0	0	0	0	0	0	0	0	0
.	19.01.15-19.16.54-1-96388	148	12	12	4	0	4	664	11	11	0	0	NA	NA	NA	62	53	521	175	170	459	121	84	13	20	11	0.025	0.114	0.065
.	19.01.15-19.16.56-1-96392	98	8	8	0	0	0	645	7	7	0	0	NA	NA	NA	35	35	508	169	171	448	114	83	15	7	1	0.03	0.041	0.006
.	19.01.15-19.17.25-1-96405	58	2	2	0	0	0	640	1	1	0	0	NA	NA	NA	27	25	502	166	170	444	111	85	2	0	2	0.004	0	0.012
.	19.01.15-19.17.31-1-96406	168	18	18	5	0	4	665	15	15	0	0	NA	NA	NA	59	54	519	171	177	455	117	93	34	31	25	0.066	0.181	0.141
.	19.01.15-19.17.33-1-96407	36	1	1	0	0	0	0	0	0	0	0	NA	NA	NA	16	12	497	164	164	0	0	0	2	0	0	0.004	0	0
.	19.01.15-19.17.33-1-96408	87	6	6	1	0	1	633	4	4	0	0	NA	NA	NA	30	24	501	169	167	442	110	81	12	6	0	0.024	0.036	0
.	19.01.15-19.17.36-1-96409	118	4	4	2	0	2	644	3	3	0	0	NA	NA	NA	39	31	508	169	167	447	114	83	14	6	0	0.028	0.036	0
.	19.01.15-19.17.36-1-96410	124	14	14	3	0	2	662	12	12	0	0	NA	NA	NA	45	44	517	168	172	459	116	87	17	10	11	0.033	0.06	0.064
.	19.01.15-19.17.39-1-96411	122	6	6	3	0	3	657	5	5	0	0	NA	NA	NA	54	45	514	172	172	451	120	86	17	5	0	0.033	0.029	0
.	19.01.15-19.17.40-1-96412	147	23	23	7	0	7	657	22	22	0	0	NA	NA	NA	45	47	517	171	172	456	116	85	43	28	6	0.083	0.164	0.035
.	19.01.15-19.17.41-1-96413	86	4	4	0	0	0	640	2	2	0	0	NA	NA	NA	31	32	508	170	167	442	116	82	23	0	0	0.045	0	0
.	19.01.15-19.17.46-1-96414	180	14	14	5	0	3	678	12	12	0	0	NA	NA	NA	57	65	517	182	179	459	129	90	26	17	8	0.05	0.093	0.045
.	19.01.15-19.17.52-1-96433	146	23	23	7	0	4	652	20	20	0	0	NA	NA	NA	51	37	504	173	173	445	121	86	85	19	17	0.169	0.11	0.098
.	19.01.15-19.17.58-1-96439	33	1	1	0	0	0	0	0	0	0	0	NA	NA	NA	6	10	495	163	165	0	0	0	1	0	0	0.002	0	0
.	19.01.15-19.17.59-1-96442	113	5	5	2	0	1	652	4	4	0	0	NA	NA	NA	42	42	513	174	168	445	122	85	16	0	0	0.031	0	0
.	19.01.15-19.18.00-1-96445	122	16	16	7	0	4	659	15	15	0	0	NA	NA	NA	43	40	512	173	168	454	119	86	47	11	21	0.092	0.064	0.125
.	19.01.15-19.18.03-1-96447	117	4	4	2	0	1	651	3	3	0	0	NA	NA	NA	46	39	511	172	169	449	119	83	8	12	0	0.016	0.07	0
.	19.01.15-19.18.06-1-96449	94	5	5	0	0	0	648	3	3	0	0	NA	NA	NA	34	33	511	167	168	453	114	81	9	6	0	0.018	0.036	0
.	19.01.15-19.18.09-1-96453	33	1	1	0	0	0	0	0	0	0	0	NA	NA	NA	10	9	493	166	163	0	0	0	1	0	0	0.002	0	0
.	19.01.15-19.18.11-1-96454	121	22	22	8	0	4	646	21	21	0	0	NA	NA	NA	48	35	512	168	168	452	111	83	34	23	12	0.066	0.137	0.071
.	19.01.15-19.18.17-1-96458	95	7	7	3	0	2	659	6	6	0	0	NA	NA	NA	35	40	514	170	169	456	116	87	20	3	1	0.039	0.018	0.006
.	19.01.15-19.18.17-1-96459	168	13	13	3	0	3	665	10	10	0	0	NA	NA	NA	51	49	525	169	168	465	116	84	20	2	14	0.038	0.012	0.083
.	19.01.15-19.18.20-1-96460	88	4	4	0	0	0	639	3	3	0	0	NA	NA	NA	28	27	506	167	167	447	112	80	16	0	6	0.032	0	0.036
.	19.01.15-19.18.22-1-96461	208	14	14	2	0	1	674	13	13	0	0	NA	NA	NA	65	60	530	175	168	469	121	84	10	12	7	0.019	0.069	0.042
.	19.01.15-19.18.25-1-96463	35	1	1	0	0	0	0	0	0	0	0	NA	NA	NA	7	7	492	164	164	0	0	0	0	0	0	0	0	0
.	19.01.15-19.18.28-1-96464	63	4	4	3	0	2	631	3	3	0	0	NA	NA	NA	18	15	494	166	168	437	113	81	13	4	4	0.026	0.024	0.024
.	19.01.15-19.18.33-1-96469	199	43	43	8	0	5	681	37	37	0	0	NA	NA	NA	55	67	523	182	175	465	127	89	77	55	26	0.147	0.302	0.149
.	19.01.15-19.18.41-1-96474	94	19	19	6	0	4	640	17	17	0	0	NA	NA	NA	27	31	507	168	169	439	115	86	43	18	9	0.085	0.107	0.053
.	19.01.15-19.18.42-1-96475	174	31	31	9	0	7	676	27	27	0	0	NA	NA	NA	56	68	532	175	174	467	119	90	61	31	32	0.115	0.177	0.184
.	19.01.15-19.18.44-1-96476	35	1	1	1	0	1	0	0	0	0	0	NA	NA	NA	6	7	490	167	163	0	0	0	0	0	0	0	0	0
.	19.01.15-19.18.47-1-96477	120	4	4	2	0	2	660	2	2	0	0	NA	NA	NA	36	43	516	171	169	456	120	84	5	0	7	0.01	0	0.041
.	19.01.15-19.18.47-1-96478	64	3	3	1	0	0	642	2	2	0	0	NA	NA	NA	18	23	504	166	166	447	114	81	9	0	0	0.018	0	0
.	19.01.15-19.18.47-1-96479	90	12	12	4	0	3	647	9	9	0	0	NA	NA	NA	27	31	512	168	164	451	115	81	48	22	0	0.094	0.131	0
.	19.01.15-19.18.48-1-96480	70	3	3	0	0	0	628	2	2	0	0	NA	NA	NA	34	22	499	168	168	431	112	85	6	7	5	0.012	0.042	0.03
.	19.01.15-19.18.50-1-96498	183	40	40	17	0	14	677	37	37	0	0	NA	NA	NA	53	64	527	175	175	462	125	90	83	48	23	0.157	0.274	0.131
.	19.01.15-19.19.02-1-96509	41	1	1	1	0	1	0	0	0	0	0	NA	NA	NA	16	9	491	167	164	0	0	0	0	0	0	0	0	0
.	19.01.15-19.19.04-1-96510	155	5	5	2	0	2	664	3	3	0	0	NA	NA	NA	42	45	515	173	170	457	121	86	9	0	7	0.017	0	0.041
.	19.01.15-19.19.05-1-96511	91	3	3	1	0	1	644	2	2	0	0	NA	NA	NA	27	27	505	168	167	447	114	83	4	2	0	0.008	0.012	0
.	19.01.15-19.19.08-1-96515	156	21	21	4	0	4	665	19	19	0	0	NA	NA	NA	53	44	517	168	172	461	115	89	38	34	8	0.074	0.202	0.047
.	19.01.15-19.19.18-1-96521	88	5	5	2	0	2	651	4	4	0	0	NA	NA	NA	38	38	511	169	171	449	118	84	8	3	7	0.016	0.018	0.041
.	19.01.15-19.19.19-1-96522	149	18	18	5	0	4	669	17	17	0	0	NA	NA	NA	47	53	522	173	171	464	123	82	39	16	19	0.075	0.092	0.111
.	19.01.15-19.19.22-1-96523	58	2	2	0	0	0	639	1	1	0	0	NA	NA	NA	24	29	503	168	171	441	114	84	0	0	5	0	0	0.029
.	19.01.15-19.19.25-1-96524	177	24	24	5	0	4	663	21	21	0	0	NA	NA	NA	59	57	517	175	178	453	119	91	62	27	17	0.12	0.154	0.096
.	19.01.15-19.19.36-1-96525	206	26	26	3	0	1	666	23	23	0	0	NA	NA	NA	48	57	517	175	178	457	121	88	67	5	2	0.13	0.029	0.011
.	19.01.15-19.19.38-1-96527	125	7	7	0	0	0	656	6	6	0	0	NA	NA	NA	47	50	514	174	175	447	121	88	8	8	5	0.016	0.046	0.029
.	19.01.15-19.19.40-1-96528	32	1	1	1	0	1	0	0	0	0	0	NA	NA	NA	5	11	493	167	164	0	0	0	3	0	0	0.006	0	0
.	19.01.15-19.19.42-1-96529	112	7	7	3	0	3	650	5	5	0	0	NA	NA	NA	32	34	509	172	166	452	118	80	25	0	4	0.049	0	0.024
.	19.01.15-19.19.46-1-96530	33	1	1	1	0	1	0	0	0	0	0	NA	NA	NA	14	8	493	164	164	0	0	0	0	0	0	0	0	0
.	19.01.15-19.19.48-1-96531	61	4	4	1	0	1	635	3	3	0	0	NA	NA	NA	26	26	504	166	169	443	111	81	11	0	1	0.022	0	0.006
.	19.01.15-19.19.48-1-96532	61	3	3	0	0	0	638	1	1	0	0	NA	NA	NA	23	27	500	169	171	440	115	83	9	0	0	0.018	0	0
.	19.01.15-19.19.55-1-96554	150	22	22	10	0	7	651	20	20	0	0	NA	NA	NA	49	40	514	168	171	448	114	89	73	24	21	0.142	0.143	0.123
.	19.01.15-19.19.57-1-96557	122	17	17	6	0	5	658	16	16	0	0	NA	NA	NA	44	45	515	173	170	453	119	86	50	17	6	0.097	0.098	0.035
.	19.01.15-19.19.59-1-96560	196	18	18	9	0	6	669	15	15	0	0	NA	NA	NA	57	49	515	178	169	456	125	88	48	19	16	0.093	0.107	0.095
.	19.01.15-19.20.05-1-96567	110	8	8	1	0	1	650	7	7	0	0	NA	NA	NA	39	30	506	172	165	451	117	82	20	2	2	0.04	0.012	0.012
.	19.01.15-19.20.06-1-96570	122	8	8	1	0	0	658	6	6	0	0	NA	NA	NA	30	38	511	167	173	454	115	89	9	9	11	0.018	0.054	0.064
.	19.01.15-19.20.07-1-96571	91	6	6	4	0	2	656	5	5	0	0	NA	NA	NA	23	37	515	165	170	458	113	85	33	3	0	0.064	0.018	0
.	19.01.15-19.20.18-1-96577	65	7	7	2	0	0	635	6	6	0	0	NA	NA	NA	22	19	498	165	169	440	112	83	15	1	0	0.03	0.006	0
.	19.01.15-19.20.23-1-96578	55	2	2	0	0	0	157	1	1	0	0	NA	NA	NA	21	11	497	165	162	119	25	13	5	0	0	0.01	0	0
.	19.01.15-19.20.36-1-96592	145	10	10	3	0	2	670	8	8	0	0	NA	NA	NA	48	56	517	177	175	457	122	91	12	32	6	0.023	0.181	0.034
.	19.01.15-19.20.42-1-96597	63	4	4	2	0	2	642	2	2	0	0	NA	NA	NA	17	28	502	170	169	443	116	83	10	0	1	0.02	0	0.006
.	19.01.15-19.20.44-1-96598	150	14	14	3	0	2	653	13	13	0	0	NA	NA	NA	72	46	518	171	170	453	114	86	33	9	18	0.064	0.053	0.106
.	19.01.15-19.20.47-1-96599	65	2	2	0	0	0	547	0	0	0	0	NA	NA	NA	23	16	497	167	165	382	98	67	4	0	0	0.008	0	0
.	19.01.15-19.20.49-1-96600	67	3	3	0	0	0	639	1	1	0	0	NA	NA	NA	16	21	502	165	167	444	114	81	6	0	0	0.012	0	0
.	19.01.15-19.20.49-1-96602	114	15	15	3	0	3	659	13	13	0	0	NA	NA	NA	38	46	513	172	174	452	117	90	35	24	3	0.068	0.14	0.017
.	19.01.15-19.20.55-1-96624	88	4	4	1	0	1	646	3	3	0	0	NA	NA	NA	42	30	508	170	165	451	114	81	14	3	6	0.028	0.018	0.036
.	19.01.15-19.20.55-1-96626	37	1	1	0	0	0	0	0	0	0	0	NA	NA	NA	12	20	496	170	167	0	0	0	2	0	0	0.004	0	0
.	19.01.15-19.20.58-1-96630	94	8	8	0	0	0	655	6	6	0	0	NA	NA	NA	37	41	512	171	171	455	116	84	4	18	0	0.008	0.105	0
.	19.01.15-19.21.01-1-96633	184	10	10	4	0	4	666	8	8	0	0	NA	NA	NA	51	55	519	180	169	460	123	83	23	6	2	0.044	0.033	0.012
.	19.01.15-19.21.05-1-96634	90	8	8	0	0	0	648	7	7	0	0	NA	NA	NA	34	30	506	169	168	449	114	85	31	2	0	0.061	0.012	0
.	19.01.15-19.21.07-1-96637	63	2	2	0	0	0	633	1	1	0	0	NA	NA	NA	18	16	497	165	167	438	113	82	0	0	2	0	0	0.012
.	19.01.15-19.21.12-1-96640	94	10	10	1	0	0	645	9	9	0	0	NA	NA	NA	36	32	509	170	166	446	118	81	41	0	14	0.081	0	0.084
.	19.01.15-19.21.14-1-96644	230	13	13	6	0	5	685	11	11	0	0	NA	NA	NA	70	69	524	181	177	467	126	92	17	14	17	0.032	0.077	0.096
.	19.01.15-19.21.15-1-96645	202	30	30	4	0	4	660	25	25	0	0	NA	NA	NA	52	50	519	168	176	457	115	88	55	24	17	0.106	0.143	0.097
.	19.01.15-19.21.20-1-96646	93	5	5	3	0	3	641	4	4	0	0	NA	NA	NA	33	36	503	176	170	439	119	83	13	0	7	0.026	0	0.041
.	19.01.15-19.21.21-1-96647	143	16	16	3	0	1	670	15	15	0	0	NA	NA	NA	35	51	519	171	174	464	119	87	47	8	13	0.091	0.047	0.075
.	19.01.15-19.21.21-1-96648	162	25	25	8	0	4	678	24	24	0	0	NA	NA	NA	49	63	524	173	179	469	119	90	103	14	10	0.197	0.081	0.056
.	19.01.15-19.21.27-1-96649	116	10	10	5	0	4	646	7	7	0	0	NA	NA	NA	31	27	503	168	169	445	115	86	15	27	15	0.03	0.161	0.089
.	19.01.15-19.21.28-1-96650	72	4	4	0	0	0	644	3	3	0	0	NA	NA	NA	31	31	507	170	167	445	115	84	15	0	0	0.03	0	0
.	19.01.15-19.21.37-1-96651	91	16	16	3	0	3	641	15	15	0	0	NA	NA	NA	31	30	510	168	165	447	115	79	35	7	2	0.069	0.042	0.012
.	19.01.15-19.21.39-1-96652	63	3	3	0	0	0	633	2	2	0	0	NA	NA	NA	34	23	501	168	167	437	116	80	6	1	0	0.012	0.006	0
.	19.01.15-19.21.43-1-96653	64	2	2	2	0	2	495	1	1	0	0	NA	NA	NA	19	15	500	164	164	343	87	65	4	3	0	0.008	0.018	0
.	19.01.15-19.21.46-1-96655	121	12	12	7	0	4	660	11	11	0	0	NA	NA	NA	38	45	524	169	165	460	116	84	39	2	1	0.074	0.012	0.006
.	19.01.15-19.21.52-1-96673	66	3	3	0	0	0	637	2	2	0	0	NA	NA	NA	24	19	500	169	163	440	115	82	2	2	3	0.004	0.012	0.018
.	19.01.15-19.21.54-1-96677	95	7	7	2	0	1	657	6	6	0	0	NA	NA	NA	25	36	511	167	171	455	115	87	21	5	1	0.041	0.03	0.006
.	19.01.15-19.21.56-1-96680	149	12	12	6	0	2	679	10	10	0	0	NA	NA	NA	45	61	525	176	173	466	125	88	65	10	2	0.124	0.057	0.012
.	19.01.15-19.21.57-1-96682	35	1	1	0	0	0	0	0	0	0	0	NA	NA	NA	12	11	498	163	163	0	0	0	0	0	0	0	0	0
.	19.01.15-19.21.58-1-96684	30	1	1	0	0	0	0	0	0	0	0	NA	NA	NA	5	17	499	167	164	0	0	0	0	0	1	0	0	0.006
.	19.01.15-19.21.59-1-96687	96	19	19	3	0	3	655	14	14	0	0	NA	NA	NA	34	38	511	173	167	454	120	81	34	12	0	0.067	0.069	0
.	19.01.15-19.22.01-1-96689	174	25	25	6	0	3	664	24	24	0	0	NA	NA	NA	53	52	515	175	175	453	123	88	60	15	20	0.117	0.086	0.114
.	19.01.15-19.22.05-1-96691	29	1	1	0	0	0	0	0	0	0	0	NA	NA	NA	10	9	495	163	164	0	0	0	0	0	1	0	0	0.006
.	19.01.15-19.22.08-1-96693	437	41	41	19	0	11	756	38	38	0	0	NA	NA	NA	142	152	574	196	195	513	136	107	116	31	26	0.202	0.158	0.133
.	19.01.15-19.22.08-1-96697	152	7	7	3	0	2	660	6	6	0	0	NA	NA	NA	51	43	518	169	169	458	116	86	11	16	9	0.021	0.095	0.053
.	19.01.15-19.22.10-1-96698	125	11	11	1	0	1	650	10	10	0	0	NA	NA	NA	42	33	509	168	169	450	114	86	25	2	6	0.049	0.012	0.036
.	19.01.15-19.22.17-1-96702	214	16	16	3	0	2	678	14	14	0	0	NA	NA	NA	61	68	530	177	174	464	124	90	31	19	15	0.058	0.107	0.086
.	19.01.15-19.22.20-1-96703	193	39	39	9	0	7	667	37	37	0	0	NA	NA	NA	46	52	515	179	171	458	123	86	81	26	28	0.157	0.145	0.164
.	19.01.15-19.22.26-1-96704	122	8	8	2	0	2	654	6	6	0	0	NA	NA	NA	42	44	508	176	173	449	119	86	31	0	1	0.061	0	0.006
.	19.01.15-19.22.27-1-96705	124	6	6	1	0	1	653	4	4	0	0	NA	NA	NA	41	37	510	170	170	452	116	85	11	0	7	0.022	0	0.041
.	19.01.15-19.22.31-1-96706	121	7	7	1	0	0	660	6	6	0	0	NA	NA	NA	37	46	512	174	173	450	120	90	11	12	8	0.021	0.069	0.046
.	19.01.15-19.22.34-1-96711	121	8	8	2	0	2	663	7	7	0	0	NA	NA	NA	37	45	517	172	169	458	121	84	18	19	2	0.035	0.11	0.012
.	19.01.15-19.22.43-1-96720	64	3	3	1	0	0	632	2	2	0	0	NA	NA	NA	36	21	500	168	166	438	113	81	16	0	0	0.032	0	0
.	19.01.15-19.22.44-1-96721	30	1	1	0	0	0	0	0	0	0	0	NA	NA	NA	5	9	493	165	164	0	0	0	1	0	0	0.002	0	0
.	19.01.15-19.22.46-1-96722	94	3	3	1	0	1	629	2	2	0	0	NA	NA	NA	39	23	501	167	168	434	115	80	8	0	5	0.016	0	0.03
.	19.01.15-19.22.50-1-96724	263	54	54	14	0	8	689	51	51	0	0	NA	NA	NA	78	82	538	180	177	475	125	89	130	25	56	0.242	0.139	0.316
.	19.01.15-19.22.51-1-96741	121	13	13	5	0	4	649	11	11	0	0	NA	NA	NA	38	34	504	173	170	442	121	86	24	12	0	0.048	0.069	0
.	19.01.15-19.22.57-1-96748	62	2	2	0	0	0	645	1	1	0	0	NA	NA	NA	15	19	498	167	167	445	117	83	1	0	1	0.002	0	0.006
.	19.01.15-19.22.58-1-96750	66	3	3	2	0	2	645	1	1	0	0	NA	NA	NA	18	27	502	173	165	445	120	80	0	0	3	0	0	0.018
.	19.01.15-19.23.01-1-96755	33	1	1	0	0	0	0	0	0	0	0	NA	NA	NA	6	11	495	165	164	0	0	0	0	1	0	0	0.006	0
.	19.01.15-19.23.04-1-96756	63	2	2	0	0	0	628	1	1	0	0	NA	NA	NA	35	15	498	167	163	434	113	81	0	1	2	0	0.006	0.012
.	19.01.15-19.23.04-1-96757	145	15	15	2	0	2	654	11	11	0	0	NA	NA	NA	55	45	514	174	170	449	120	85	17	12	13	0.033	0.069	0.076
.	19.01.15-19.23.12-1-96762	90	7	7	3	0	2	650	6	6	0	0	NA	NA	NA	31	39	512	173	167	449	120	81	6	6	10	0.012	0.035	0.06
.	19.01.15-19.23.14-1-96766	63	2	2	0	0	0	644	1	1	0	0	NA	NA	NA	26	28	504	170	167	444	115	85	8	0	0	0.016	0	0
.	19.01.15-19.23.15-1-96767	120	7	7	1	0	1	660	6	6	0	0	NA	NA	NA	34	41	510	175	169	454	118	88	33	8	0	0.065	0.046	0
.	19.01.15-19.23.18-1-96768	259	36	36	15	0	8	703	33	33	0	0	NA	NA	NA	85	92	541	183	181	476	129	98	93	46	25	0.172	0.251	0.138
.	19.01.15-19.23.20-1-96769	64	2	2	0	0	0	647	1	1	0	0	NA	NA	NA	31	31	506	173	165	450	117	80	8	1	0	0.016	0.006	0
.	19.01.15-19.23.28-1-96771	100	7	7	1	0	1	650	5	5	0	0	NA	NA	NA	39	37	507	173	170	445	117	88	5	21	0	0.01	0.121	0
.	19.01.15-19.23.30-1-96772	153	34	34	6	0	3	655	31	31	0	0	NA	NA	NA	59	52	520	175	170	457	117	81	90	10	24	0.173	0.057	0.141
.	19.01.15-19.23.31-1-96773	31	1	1	0	0	0	0	0	0	0	0	NA	NA	NA	5	2	490	163	162	0	0	0	0	4	0	0	0.025	0
.	19.01.15-19.23.33-1-96774	169	17	17	5	0	4	670	14	14	0	0	NA	NA	NA	62	50	522	172	169	466	121	83	16	16	5	0.031	0.093	0.03
.	19.01.15-19.23.36-1-96775	60	3	3	1	0	1	646	2	2	0	0	NA	NA	NA	19	26	506	168	165	449	116	81	9	6	0	0.018	0.036	0
.	19.01.15-19.23.36-1-96776	113	8	8	3	0	2	644	6	6	0	0	NA	NA	NA	28	27	501	169	170	443	115	86	13	1	4	0.026	0.006	0.024
.	19.01.15-19.23.39-1-96777	59	2	2	0	0	0	50	1	1	0	0	NA	NA	NA	17	20	499	166	168	36	8	6	5	1	0	0.01	0.006	0
.	19.01.15-19.23.47-1-96778	200	35	35	9	0	6	675	31	31	0	0	NA	NA	NA	62	64	530	176	171	465	122	88	81	27	34	0.153	0.153	0.199
.	19.01.15-19.23.49-1-96779	233	28	28	10	0	7	679	26	26	0	0	NA	NA	NA	62	67	523	176	181	463	122	94	82	21	13	0.157	0.119	0.072
.	19.01.15-19.23.58-1-96804	179	27	27	4	0	2	663	25	25	0	0	NA	NA	NA	55	51	518	176	170	456	123	84	100	15	20	0.193	0.085	0.118
.	19.01.15-19.24.03-1-96808	96	6	6	2	0	2	657	5	5	0	0	NA	NA	NA	34	43	517	171	168	456	118	83	8	6	3	0.015	0.035	0.018
.	19.01.15-19.24.10-1-96813	64	5	5	3	0	3	637	4	4	0	0	NA	NA	NA	33	24	506	167	164	447	111	79	17	0	4	0.034	0	0.024
.	19.01.15-19.24.21-1-96818	33	1	1	0	0	0	0	0	0	0	0	NA	NA	NA	9	13	497	166	163	0	0	0	0	0	0	0	0	0
.	19.01.15-19.24.22-1-96819	147	15	15	4	0	2	654	13	13	0	0	NA	NA	NA	32	30	505	168	170	453	116	85	43	8	8	0.085	0.048	0.047
.	19.01.15-19.24.23-1-96820	160	38	38	15	0	10	661	37	37	0	0	NA	NA	NA	36	39	511	170	171	454	119	88	111	26	12	0.217	0.153	0.07
.	19.01.15-19.24.23-1-96821	85	3	3	1	0	1	653	2	2	0	0	NA	NA	NA	23	43	506	177	173	447	121	85	0	0	11	0	0	0.064
.	19.01.15-19.24.25-1-96822	183	9	9	2	0	2	648	7	7	0	0	NA	NA	NA	54	34	509	167	171	450	111	87	12	6	5	0.024	0.036	0.029
.	19.01.15-19.24.27-1-96823	170	19	19	3	0	2	672	18	18	0	0	NA	NA	NA	65	61	527	174	173	464	118	90	53	34	8	0.101	0.195	0.046
.	19.01.15-19.24.40-1-96829	116	5	5	2	0	2	655	4	4	0	0	NA	NA	NA	45	46	516	172	171	454	118	83	5	2	5	0.01	0.012	0.029
.	19.01.15-19.24.41-1-96830	89	3	3	1	0	1	641	2	2	0	0	NA	NA	NA	35	27	510	166	164	447	114	80	8	0	3	0.016	0	0.018
.	19.01.15-19.24.43-1-96835	65	4	4	2	0	1	636	3	3	0	0	NA	NA	NA	27	23	504	165	167	439	112	85	6	2	1	0.012	0.012	0.006
.	19.01.15-19.24.47-1-96836	35	1	1	0	0	0	0	0	0	0	0	NA	NA	NA	8	12	494	167	164	0	0	0	0	0	0	0	0	0
.	19.01.15-19.24.49-1-96837	96	15	15	1	0	1	646	14	14	0	0	NA	NA	NA	31	29	510	166	166	450	113	83	30	11	3	0.059	0.066	0.018
.	19.01.15-19.24.50-1-96839	117	4	4	2	0	2	648	3	3	0	0	NA	NA	NA	29	36	507	176	166	444	122	82	12	0	1	0.024	0	0.006
.	19.01.15-19.24.54-1-96860	347	25	25	7	0	3	716	21	21	0	0	NA	NA	NA	117	108	556	180	185	491	125	100	51	35	23	0.092	0.194	0.124
.	19.01.15-19.25.00-1-96866	177	17	17	3	0	2	682	15	15	0	0	NA	NA	NA	43	60	527	167	179	472	113	97	22	20	4	0.042	0.12	0.022
.	19.01.15-19.25.01-1-96867	61	3	3	0	0	0	501	1	1	0	0	NA	NA	NA	22	8	496	163	162	351	88	62	3	6	0	0.006	0.037	0
.	19.01.15-19.25.04-1-96869	56	2	2	0	0	0	645	1	1	0	0	NA	NA	NA	16	28	510	167	164	452	116	77	1	1	0	0.002	0.006	0
.	19.01.15-19.25.07-1-96872	173	12	12	3	0	2	677	11	11	0	0	NA	NA	NA	53	68	525	177	179	463	124	90	39	6	7	0.074	0.034	0.039
.	19.01.15-19.25.08-1-96874	206	61	61	12	0	9	675	58	58	0	0	NA	NA	NA	62	66	531	171	177	469	119	87	105	66	27	0.198	0.386	0.153
.	19.01.15-19.25.16-1-96879	31	1	1	0	0	0	0	0	0	0	0	NA	NA	NA	12	9	493	166	163	0	0	0	1	0	0	0.002	0	0
.	19.01.15-19.25.19-1-96880	119	17	17	7	0	4	657	15	15	0	0	NA	NA	NA	48	46	513	168	178	452	114	91	51	11	9	0.099	0.065	0.051
.	19.01.15-19.25.20-1-96881	144	11	11	4	0	3	657	8	8	0	0	NA	NA	NA	35	38	512	169	170	454	117	86	10	9	8	0.02	0.053	0.047
.	19.01.15-19.25.21-1-96882	67	2	2	1	0	1	450	1	1	0	0	NA	NA	NA	22	16	495	169	165	314	81	55	0	0	2	0	0	0.012
.	19.01.15-19.25.27-1-96883	276	28	28	8	0	3	680	26	26	0	0	NA	NA	NA	100	66	530	174	175	470	117	93	62	46	22	0.117	0.264	0.126
.	19.01.15-19.25.31-1-96885	237	13	13	3	0	2	690	11	11	0	0	NA	NA	NA	66	67	527	178	175	470	127	93	30	8	8	0.057	0.045	0.046
.	19.01.15-19.25.34-1-96886	121	14	14	4	0	4	653	11	11	0	0	NA	NA	NA	36	37	507	169	174	450	116	87	10	9	18	0.02	0.053	0.103
.	19.01.15-19.25.41-1-96887	155	24	24	4	0	3	659	23	23	0	0	NA	NA	NA	67	53	520	176	170	458	119	82	75	18	15	0.144	0.102	0.088
.	19.01.15-19.25.46-1-96888	156	15	15	5	0	4	662	14	14	0	0	NA	NA	NA	52	56	528	172	169	462	118	82	50	12	10	0.095	0.07	0.059
.	19.01.15-19.25.57-1-96913	118	11	11	5	0	4	640	10	10	0	0	NA	NA	NA	33	27	505	168	167	443	115	82	28	9	1	0.055	0.054	0.006
.	19.01.15-19.25.59-1-96916	202	11	11	4	0	4	674	10	10	0	0	NA	NA	NA	50	57	523	175	172	464	119	91	19	17	2	0.036	0.097	0.012
.	19.01.15-19.26.04-1-96919	152	12	12	4	0	2	658	10	10	0	0	NA	NA	NA	51	40	509	170	174	448	120	90	28	15	6	0.055	0.088	0.034
.	19.01.15-19.26.11-1-96924	67	5	5	0	0	0	642	4	4	0	0	NA	NA	NA	23	19	502	167	163	444	116	82	13	6	0	0.026	0.036	0
.	19.01.15-19.26.24-1-96928	143	8	8	2	0	2	653	7	7	0	0	NA	NA	NA	42	35	508	171	169	450	118	85	8	16	2	0.016	0.094	0.012
.	19.01.15-19.26.25-1-96929	38	1	1	0	0	0	0	0	0	0	0	NA	NA	NA	12	12	494	165	166	0	0	0	0	0	5	0	0	0.03
.	19.01.15-19.26.25-1-96930	149	21	21	7	0	4	665	19	19	0	0	NA	NA	NA	52	51	521	174	169	458	121	86	53	13	11	0.102	0.075	0.065
.	19.01.15-19.26.26-1-96931	37	1	1	0	0	0	0	0	0	0	0	NA	NA	NA	15	8	493	164	164	0	0	0	3	0	0	0.006	0	0
.	19.01.15-19.26.28-1-96932	148	8	8	1	0	1	649	6	6	0	0	NA	NA	NA	35	34	508	170	169	449	117	83	26	5	7	0.051	0.029	0.041
.	19.01.15-19.26.29-1-96933	91	12	12	0	0	0	656	11	11	0	0	NA	NA	NA	27	40	507	175	171	447	122	87	31	5	1	0.061	0.029	0.006
.	19.01.15-19.26.30-1-96934	95	4	4	0	0	0	622	3	3	0	0	NA	NA	NA	37	17	496	167	167	429	114	79	16	3	0	0.032	0.018	0
.	19.01.15-19.26.30-1-96935	93	6	6	0	0	0	651	4	4	0	0	NA	NA	NA	33	34	509	172	166	451	119	81	11	5	4	0.022	0.029	0.024
.	19.01.15-19.26.33-1-96936	64	2	2	1	0	1	635	1	1	0	0	NA	NA	NA	31	22	503	166	166	442	115	78	0	3	2	0	0.018	0.012
.	19.01.15-19.26.43-1-96943	177	24	24	7	0	3	676	23	23	0	0	NA	NA	NA	55	57	515	177	178	455	126	95	46	35	17	0.089	0.198	0.096
.	19.01.15-19.26.46-1-96949	169	20	20	6	0	4	658	18	18	0	0	NA	NA	NA	52	48	521	171	169	458	115	85	48	10	23	0.092	0.058	0.136
.	19.01.15-19.26.48-1-96950	156	19	19	3	0	2	679	15	15	0	0	NA	NA	NA	52	66	525	180	174	468	124	87	67	20	1	0.128	0.111	0.006
.	19.01.15-19.26.49-1-96951	118	11	11	1	0	0	646	8	8	0	0	NA	NA	NA	46	37	509	171	170	445	115	86	41	9	10	0.081	0.053	0.059
.	19.01.15-19.26.51-1-96969	60	2	2	0	0	0	149	1	1	0	0	NA	NA	NA	14	16	497	167	165	103	25	21	4	3	0	0.008	0.018	0
.	19.01.15-19.26.53-1-96973	121	5	5	2	0	0	658	4	4	0	0	NA	NA	NA	51	45	514	171	173	457	114	87	11	19	7	0.021	0.111	0.04
.	19.01.15-19.26.56-1-96977	116	4	4	3	0	3	657	3	3	0	0	NA	NA	NA	42	42	511	174	170	451	121	85	5	5	2	0.01	0.029	0.012
.	19.01.15-19.26.59-1-96980	87	3	3	0	0	0	642	2	2	0	0	NA	NA	NA	28	22	503	168	164	446	114	82	11	4	2	0.022	0.024	0.012
.	19.01.15-19.27.18-1-96991	60	2	2	0	0	0	250	1	1	0	0	NA	NA	NA	9	13	496	166	164	168	49	33	2	0	0	0.004	0	0
.	19.01.15-19.27.20-1-96992	98	15	15	3	0	2	655	14	14	0	0	NA	NA	NA	38	46	508	177	174	444	123	88	43	6	4	0.085	0.034	0.023
.	19.01.15-19.27.22-1-96993	147	17	17	3	0	2	664	15	15	0	0	NA	NA	NA	44	43	509	175	172	451	125	88	61	15	3	0.12	0.086	0.017
.	19.01.15-19.27.22-1-96994	146	18	18	4	0	3	652	15	15	0	0	NA	NA	NA	43	37	517	167	166	454	116	82	35	24	10	0.068	0.144	0.06
.	19.01.15-19.27.27-1-96995	209	10	10	4	0	3	685	9	9	0	0	NA	NA	NA	77	72	534	177	174	472	123	90	26	0	6	0.049	0	0.034
.	19.01.15-19.27.28-1-96996	268	20	20	5	0	5	709	15	15	0	0	NA	NA	NA	78	97	554	172	184	494	120	95	61	12	5	0.11	0.07	0.027
.	19.01.15-19.27.33-1-96997	144	12	12	4	0	2	661	8	8	0	0	NA	NA	NA	53	46	511	175	173	452	123	86	31	17	6	0.061	0.097	0.035
.	19.01.15-19.27.38-1-96998	145	8	8	2	0	2	658	7	7	0	0	NA	NA	NA	36	39	512	169	171	454	117	87	17	12	6	0.033	0.071	0.035
.	19.01.15-19.27.39-1-96999	164	50	50	14	0	12	655	47	47	0	0	NA	NA	NA	49	44	518	168	171	454	116	85	118	25	22	0.228	0.149	0.129
.	19.01.15-19.27.49-1-97000	117	6	6	5	0	3	655	5	5	0	0	NA	NA	NA	47	44	519	171	167	456	118	81	19	2	3	0.037	0.012	0.018
.	19.01.15-19.27.58-1-97024	95	6	6	2	0	0	652	4	4	0	0	NA	NA	NA	31	37	509	169	172	449	116	87	15	3	1	0.029	0.018	0.006
.	19.01.15-19.28.02-1-97030	153	14	14	7	0	6	665	13	13	0	0	NA	NA	NA	58	53	518	170	178	458	115	92	56	15	3	0.108	0.088	0.017
.	19.01.15-19.28.02-1-97031	146	16	16	7	0	4	662	13	13	0	0	NA	NA	NA	51	48	515	174	172	452	119	91	60	17	5	0.117	0.098	0.029
.	19.01.15-19.28.03-1-97032	63	3	3	0	0	0	638	2	2	0	0	NA	NA	NA	30	23	499	169	168	438	117	83	13	0	0	0.026	0	0
.	19.01.15-19.28.05-1-97033	90	4	4	1	0	1	641	3	3	0	0	NA	NA	NA	26	26	508	167	164	447	114	80	8	7	5	0.016	0.042	0.03
.	19.01.15-19.28.09-1-97038	94	3	3	0	0	0	640	1	1	0	0	NA	NA	NA	29	32	501	169	175	438	116	86	7	0	0	0.014	0	0
.	19.01.15-19.28.14-1-97042	90	4	4	1	0	0	643	3	3	0	0	NA	NA	NA	24	23	501	170	165	441	118	84	11	1	0	0.022	0.006	0
.	19.01.15-19.28.17-1-97043	62	2	2	0	0	0	637	1	1	0	0	NA	NA	NA	27	23	502	169	165	442	115	80	0	6	4	0	0.036	0.024
.	19.01.15-19.28.18-1-97044	116	6	6	2	0	2	639	5	5	0	0	NA	NA	NA	32	27	504	169	167	443	116	80	10	8	2	0.02	0.047	0.012
.	19.01.15-19.28.22-1-97045	62	2	2	0	0	0	643	1	1	0	0	NA	NA	NA	23	25	503	168	167	442	118	83	2	1	0	0.004	0.006	0
.	19.01.15-19.28.26-1-97047	30	1	1	1	0	1	0	0	0	0	0	NA	NA	NA	5	9	490	166	166	0	0	0	3	0	0	0.006	0	0
.	19.01.15-19.28.28-1-97048	63	3	3	0	0	0	631	1	1	0	0	NA	NA	NA	25	21	498	168	168	434	114	83	4	0	6	0.008	0	0.036
.	19.01.15-19.28.32-1-97049	183	15	15	6	0	5	682	14	14	0	0	NA	NA	NA	52	66	527	175	177	465	124	93	13	28	12	0.025	0.16	0.068
.	19.01.15-19.28.32-1-97050	116	11	11	3	0	2	657	9	9	0	0	NA	NA	NA	43	45	511	179	168	453	124	80	21	21	0	0.041	0.117	0
.	19.01.15-19.28.35-1-97051	32	1	1	0	0	0	0	0	0	0	0	NA	NA	NA	15	10	494	164	165	0	0	0	1	0	0	0.002	0	0
.	19.01.15-19.28.40-1-97056	120	5	5	0	0	0	675	4	4	0	0	NA	NA	NA	33	53	519	175	172	462	125	88	8	7	1	0.015	0.04	0.006
.	19.01.15-19.28.42-1-97057	90	4	4	1	0	1	639	3	3	0	0	NA	NA	NA	28	23	503	166	167	446	113	80	6	0	4	0.012	0	0.024
.	19.01.15-19.28.45-1-97059	176	10	10	1	0	1	673	9	9	0	0	NA	NA	NA	60	67	531	179	170	463	124	86	28	11	1	0.053	0.061	0.006
.	19.01.15-19.28.46-1-97063	201	8	8	2	0	2	679	7	7	0	0	NA	NA	NA	76	71	535	173	176	471	118	90	14	7	9	0.026	0.04	0.051
.	19.01.15-19.28.49-1-97064	61	2	2	1	0	1	200	1	1	0	0	NA	NA	NA	24	15	497	167	164	140	38	22	3	5	0	0.006	0.03	0
.	19.01.15-19.28.57-1-97088	61	2	2	0	0	0	639	1	1	0	0	NA	NA	NA	27	21	505	165	164	446	113	80	0	0	7	0	0	0.043
.	19.01.15-19.28.58-1-97090	31	1	1	0	0	0	0	0	0	0	0	NA	NA	NA	9	8	492	166	163	0	0	0	0	0	0	0	0	0
.	19.01.15-19.29.00-1-97092	55	2	2	0	0	0	646	1	1	0	0	NA	NA	NA	27	31	509	168	167	448	115	83	7	0	3	0.014	0	0.018
.	19.01.15-19.29.01-1-97095	118	16	16	2	0	1	643	15	15	0	0	NA	NA	NA	42	31	506	171	167	445	115	83	37	7	15	0.073	0.041	0.09
.	19.01.15-19.29.02-1-97096	168	15	15	4	0	4	670	12	12	0	0	NA	NA	NA	49	54	523	172	172	463	121	86	47	15	6	0.09	0.087	0.035
.	19.01.15-19.29.15-1-97105	61	2	2	0	0	0	629	1	1	0	0	NA	NA	NA	31	16	497	165	167	436	113	80	2	2	0	0.004	0.012	0
.	19.01.15-19.29.15-1-97106	91	5	5	2	0	2	633	3	3	0	0	NA	NA	NA	22	22	504	166	165	444	110	79	22	0	2	0.044	0	0.012
.	19.01.15-19.29.17-1-97107	32	1	1	0	0	0	0	0	0	0	0	NA	NA	NA	16	9	493	166	163	0	0	0	0	1	0	0	0.006	0
.	19.01.15-19.29.17-1-97108	146	29	29	7	0	3	660	27	27	0	0	NA	NA	NA	42	44	512	171	174	453	118	89	52	21	17	0.102	0.123	0.098
.	19.01.15-19.29.20-1-97109	90	5	5	4	0	3	645	4	4	0	0	NA	NA	NA	26	30	502	170	171	447	116	82	10	1	6	0.02	0.006	0.035
.	19.01.15-19.29.21-1-97110	117	7	7	2	0	1	655	6	6	0	0	NA	NA	NA	47	39	516	167	169	455	113	87	14	2	6	0.027	0.012	0.036
.	19.01.15-19.29.22-1-97111	115	13	13	3	0	2	647	11	11	0	0	NA	NA	NA	44	41	512	175	167	446	120	81	26	9	3	0.051	0.051	0.018
.	19.01.15-19.29.30-1-97112	95	7	7	2	0	2	647	5	5	0	0	NA	NA	NA	33	33	503	171	172	444	117	86	25	0	1	0.05	0	0.006
.	19.01.15-19.29.34-1-97113	34	1	1	0	0	0	0	0	0	0	0	NA	NA	NA	15	15	497	165	166	0	0	0	2	0	0	0.004	0	0
.	19.01.15-19.29.37-1-97114	185	16	16	3	0	3	682	12	12	0	0	NA	NA	NA	56	69	534	177	171	472	122	88	18	16	12	0.034	0.09	0.07
.	19.01.15-19.29.39-1-97116	147	12	12	3	0	2	667	10	10	0	0	NA	NA	NA	54	58	517	175	179	453	117	97	16	21	10	0.031	0.12	0.056
.	19.01.15-19.29.42-1-97117	203	14	14	4	0	2	674	13	13	0	0	NA	NA	NA	63	62	524	176	175	461	124	89	45	14	6	0.086	0.08	0.034
.	19.01.15-19.29.43-1-97118	123	8	8	4	0	2	667	7	7	0	0	NA	NA	NA	43	58	522	173	176	459	117	91	5	31	4	0.01	0.179	0.023
.	19.01.15-19.29.48-1-97119	110	7	7	3	0	2	644	6	6	0	0	NA	NA	NA	29	26	503	167	169	443	115	86	21	0	2	0.042	0	0.012
.	19.01.15-19.29.52-1-97138	146	10	10	3	0	1	649	9	9	0	0	NA	NA	NA	49	36	507	170	172	444	120	85	14	10	9	0.028	0.059	0.052
.	19.01.15-19.29.55-1-97142	63	3	3	1	0	1	644	2	2	0	0	NA	NA	NA	19	21	508	164	162	452	113	79	6	4	0	0.012	0.024	0
.	19.01.15-19.30.06-1-97154	145	6	6	2	0	0	658	5	5	0	0	NA	NA	NA	43	42	515	170	170	457	117	84	28	0	18	0.054	0	0.106
.	19.01.15-19.30.06-1-97155	60	4	4	1	0	1	636	2	2	0	0	NA	NA	NA	15	22	502	165	168	444	112	80	12	0	1	0.024	0	0.006
.	19.01.15-19.30.08-1-97159	173	21	21	9	0	7	669	18	18	0	0	NA	NA	NA	54	58	527	171	173	466	117	86	60	7	10	0.114	0.041	0.058
.	19.01.15-19.30.10-1-97160	120	12	12	2	0	2	646	11	11	0	0	NA	NA	NA	47	36	510	171	168	445	117	84	27	7	2	0.053	0.041	0.012
.	19.01.15-19.30.12-1-97161	87	5	5	1	0	1	640	3	3	0	0	NA	NA	NA	23	24	505	165	167	445	114	81	27	0	0	0.053	0	0
.	19.01.15-19.30.14-1-97165	62	3	3	0	0	0	146	2	2	0	0	NA	NA	NA	23	21	499	166	169	96	24	26	7	0	0	0.014	0	0
.	19.01.15-19.30.15-1-97166	60	2	2	0	0	0	638	1	1	0	0	NA	NA	NA	21	17	500	166	164	441	115	82	5	0	1	0.01	0	0.006
.	19.01.15-19.30.19-1-97167	56	2	2	0	0	0	641	1	1	0	0	NA	NA	NA	16	21	501	165	168	448	111	82	2	5	0	0.004	0.03	0
.	19.01.15-19.30.23-1-97168	179	11	11	6	0	3	686	9	9	0	0	NA	NA	NA	41	71	533	177	174	474	124	88	22	20	11	0.041	0.113	0.063
.	19.01.15-19.30.24-1-97169	59	2	2	0	0	0	639	1	1	0	0	NA	NA	NA	30	26	502	169	168	442	114	83	0	2	1	0	0.012	0.006
.	19.01.15-19.30.36-1-97179	173	23	23	5	0	4	671	20	20	0	0	NA	NA	NA	44	51	521	171	172	462	119	90	70	21	25	0.134	0.123	0.145
.	19.01.15-19.30.36-1-97180	90	3	3	0	0	0	644	2	2	0	0	NA	NA	NA	24	31	502	171	171	440	121	83	8	0	1	0.016	0	0.006
.	19.01.15-19.30.38-1-97181	61	2	2	1	0	1	348	1	1	0	0	NA	NA	NA	6	21	497	170	167	237	67	44	2	0	0	0.004	0	0
.	19.01.15-19.30.40-1-97186	171	15	15	3	0	2	666	13	13	0	0	NA	NA	NA	50	44	518	169	170	464	116	86	54	14	22	0.104	0.083	0.129
.	19.01.15-19.30.40-1-97187	90	3	3	0	0	0	639	2	2	0	0	NA	NA	NA	37	34	506	170	171	442	113	84	3	15	0	0.006	0.088	0
.	19.01.15-19.30.43-1-97188	65	3	3	1	0	1	641	2	2	0	0	NA	NA	NA	22	26	506	168	165	449	113	79	3	0	9	0.006	0	0.055
.	19.01.15-19.30.48-1-97193	33	1	1	0	0	0	0	0	0	0	0	NA	NA	NA	10	9	492	165	165	0	0	0	0	0	0	0	0	0
.	19.01.15-19.30.50-1-97195	174	13	13	2	0	1	650	10	10	0	0	NA	NA	NA	53	45	514	170	174	446	117	87	22	4	10	0.043	0.024	0.057
.	19.01.15-19.30.50-1-97212	142	15	15	3	0	2	654	14	14	0	0	NA	NA	NA	50	39	506	174	172	450	120	84	52	29	9	0.103	0.167	0.052
.	19.01.15-19.30.51-1-97213	177	22	22	9	0	5	675	20	20	0	0	NA	NA	NA	51	58	521	175	175	463	123	89	47	24	21	0.09	0.137	0.12
.	19.01.15-19.30.51-1-97214	116	15	15	3	0	1	660	13	13	0	0	NA	NA	NA	34	46	513	176	170	453	120	87	29	9	9	0.057	0.051	0.053
.	19.01.15-19.30.57-1-97222	120	5	5	1	0	1	642	4	4	0	0	NA	NA	NA	51	33	506	172	168	438	118	86	21	0	0	0.042	0	0
.	19.01.15-19.31.00-1-97226	121	11	11	6	0	5	644	10	10	0	0	NA	NA	NA	32	31	511	168	165	448	117	79	15	1	12	0.029	0.006	0.073
.	19.01.15-19.31.15-1-97275	91	4	4	3	0	2	649	3	3	0	0	NA	NA	NA	26	31	509	166	169	454	113	82	12	5	0	0.024	0.03	0
.	19.01.15-19.31.19-1-97276	33	1	1	0	0	0	0	0	0	0	0	NA	NA	NA	9	11	495	167	162	0	0	0	3	0	0	0.006	0	0
.	19.01.15-19.31.19-1-97277	65	6	6	2	0	1	645	4	4	0	0	NA	NA	NA	28	34	509	168	170	445	114	86	19	0	2	0.037	0	0.012
.	19.01.15-19.31.19-1-97278	59	2	2	0	0	0	634	1	1	0	0	NA	NA	NA	23	16	492	172	165	435	118	81	2	0	2	0.004	0	0.012
.	19.01.15-19.31.22-1-97279	118	9	9	1	0	1	659	8	8	0	0	NA	NA	NA	41	48	512	172	177	451	117	91	13	3	12	0.025	0.017	0.068
.	19.01.15-19.31.33-1-97280	59	3	3	2	0	0	636	2	2	0	0	NA	NA	NA	20	20	503	166	164	445	111	80	5	0	0	0.01	0	0
.	19.01.15-19.31.37-1-97281	154	13	13	1	0	1	677	12	12	0	0	NA	NA	NA	57	63	529	174	173	467	124	86	27	4	12	0.051	0.023	0.069
.	19.01.15-19.31.38-1-97282	90	6	6	2	0	2	654	5	5	0	0	NA	NA	NA	31	33	506	174	166	450	120	84	8	10	1	0.016	0.057	0.006
.	19.01.15-19.31.41-1-97283	61	3	3	1	0	1	638	2	2	0	0	NA	NA	NA	29	26	503	170	166	441	116	81	14	0	0	0.028	0	0
.	19.01.15-19.31.44-1-97284	67	4	4	0	0	0	638	3	3	0	0	NA	NA	NA	26	20	496	167	170	440	113	85	8	2	5	0.016	0.012	0.029
.	19.01.15-19.31.44-1-97285	55	2	2	0	0	0	646	1	1	0	0	NA	NA	NA	23	31	508	168	168	446	117	83	8	0	0	0.016	0	0
.	19.01.15-19.31.48-1-97287	90	5	5	2	0	2	647	4	4	0	0	NA	NA	NA	36	33	508	172	166	448	116	83	8	3	2	0.016	0.017	0.012
.	19.01.15-19.31.51-1-97289	88	6	6	1	0	1	641	4	4	0	0	NA	NA	NA	28	22	501	167	167	445	114	82	15	0	9	0.03	0	0.054
.	19.01.15-19.31.56-1-97310	179	14	14	4	0	4	675	12	12	0	0	NA	NA	NA	55	64	518	185	174	458	129	88	58	16	6	0.112	0.086	0.034
.	19.01.15-19.31.56-1-97313	187	26	26	4	0	3	648	23	23	0	0	NA	NA	NA	56	37	504	170	176	441	114	93	55	37	20	0.109	0.218	0.114
.	19.01.15-19.31.57-1-97314	182	20	20	6	0	5	656	18	18	0	0	NA	NA	NA	65	45	514	173	171	449	121	86	31	33	13	0.06	0.191	0.076
.	19.01.15-19.32.00-1-97317	118	15	15	6	0	3	657	14	14	0	0	NA	NA	NA	26	38	514	167	170	457	115	85	47	0	3	0.091	0	0.018
.	19.01.15-19.32.02-1-97320	57	2	2	1	0	1	631	1	1	0	0	NA	NA	NA	30	19	499	168	165	436	114	81	0	0	14	0	0	0.085
.	19.01.15-19.32.05-1-97321	122	16	16	4	0	2	650	14	14	0	0	NA	NA	NA	27	33	511	166	169	454	113	83	29	13	3	0.057	0.078	0.018
.	19.01.15-19.32.09-1-97327	265	17	17	9	0	6	691	14	14	0	0	NA	NA	NA	84	82	538	183	174	477	127	87	44	28	25	0.082	0.153	0.144
.	19.01.15-19.32.11-1-97328	202	12	12	5	0	4	663	11	11	0	0	NA	NA	NA	70	50	513	175	175	452	122	89	52	0	16	0.101	0	0.091
.	19.01.15-19.32.18-1-97332	143	13	13	1	0	1	648	12	12	0	0	NA	NA	NA	28	34	506	173	168	448	118	82	22	10	10	0.043	0.058	0.06
.	19.01.15-19.32.28-1-97333	180	36	36	14	0	11	672	29	29	0	0	NA	NA	NA	66	53	515	180	171	457	127	88	103	28	23	0.2	0.156	0.135
.	19.01.15-19.32.29-1-97334	91	7	7	2	0	1	650	4	4	0	0	NA	NA	NA	36	38	510	167	174	453	112	85	13	4	10	0.025	0.024	0.057
.	19.01.15-19.32.33-1-97335	151	15	15	6	0	6	651	11	11	0	0	NA	NA	NA	51	45	511	179	168	446	123	82	51	8	4	0.1	0.045	0.024
.	19.01.15-19.32.35-1-97340	174	17	17	8	0	5	658	15	15	0	0	NA	NA	NA	59	45	515	174	169	453	121	84	33	21	17	0.064	0.121	0.101
.	19.01.15-19.32.45-1-97345	60	2	2	1	0	1	637	1	1	0	0	NA	NA	NA	23	18	501	165	165	444	111	82	7	0	0	0.014	0	0
.	19.01.15-19.32.45-1-97346	61	3	3	0	0	0	644	2	2	0	0	NA	NA	NA	21	27	502	167	171	443	113	88	3	3	0	0.006	0.018	0
.	19.01.15-19.32.49-1-97351	34	1	1	0	0	0	0	0	0	0	0	NA	NA	NA	5	3	491	163	162	0	0	0	0	0	1	0	0	0.006
.	19.01.15-19.32.52-1-97370	55	2	2	0	0	0	638	1	1	0	0	NA	NA	NA	22	24	499	170	168	439	116	83	3	0	0	0.006	0	0
.	19.01.15-19.32.53-1-97372	118	11	11	3	0	3	645	10	10	0	0	NA	NA	NA	33	27	501	169	170	445	113	87	22	16	4	0.044	0.095	0.024
.	19.01.15-19.32.54-1-97374	31	1	1	0	0	0	0	0	0	0	0	NA	NA	NA	10	7	492	164	164	0	0	0	0	0	4	0	0	0.024
.	19.01.15-19.32.59-1-97380	64	5	5	0	0	0	640	4	4	0	0	NA	NA	NA	25	21	501	168	165	441	117	82	2	3	6	0.004	0.018	0.036
.	19.01.15-19.32.59-1-97381	152	11	11	2	0	1	667	10	10	0	0	NA	NA	NA	61	48	519	173	169	463	119	85	43	3	3	0.083	0.017	0.018
.	19.01.15-19.33.01-1-97385	159	11	11	4	0	4	663	10	10	0	0	NA	NA	NA	57	51	518	171	175	460	117	86	9	20	18	0.017	0.117	0.103
.	19.01.15-19.33.06-1-97387	211	38	38	5	0	1	679	34	34	0	0	NA	NA	NA	56	65	522	179	177	462	126	91	86	27	28	0.165	0.151	0.158
.	19.01.15-19.33.11-1-97391	95	7	7	2	0	2	635	5	5	0	0	NA	NA	NA	30	20	503	166	164	443	115	77	13	2	4	0.026	0.012	0.024
.	19.01.15-19.33.18-1-97395	90	10	10	5	0	4	642	9	9	0	0	NA	NA	NA	34	31	504	170	170	444	112	86	27	12	2	0.054	0.071	0.012
.	19.01.15-19.33.18-1-97396	34	1	1	0	0	0	0	0	0	0	0	NA	NA	NA	14	13	496	165	165	0	0	0	0	0	0	0	0	0
.	19.01.15-19.33.19-1-97397	192	23	23	7	0	5	664	22	22	0	0	NA	NA	NA	58	44	514	172	171	455	119	90	49	14	12	0.095	0.081	0.07
.	19.01.15-19.33.22-1-97398	116	12	12	5	0	4	652	11	11	0	0	NA	NA	NA	45	35	509	171	168	451	117	84	29	9	17	0.057	0.053	0.101
.	19.01.15-19.33.25-1-97400	63	4	4	0	0	0	625	3	3	0	0	NA	NA	NA	32	15	493	167	168	430	112	83	0	6	0	0	0.036	0
.	19.01.15-19.33.27-1-97401	92	8	8	5	0	3	641	7	7	0	0	NA	NA	NA	28	26	503	168	168	446	113	82	26	0	3	0.052	0	0.018
.	19.01.15-19.33.30-1-97402	61	5	5	0	0	0	633	4	4	0	0	NA	NA	NA	30	19	502	164	166	445	110	78	1	14	1	0.002	0.085	0.006
.	19.01.15-19.33.30-1-97403	30	1	1	0	0	0	0	0	0	0	0	NA	NA	NA	7	1	488	163	163	0	0	0	1	0	0	0.002	0	0
.	19.01.15-19.33.32-1-97404	94	6	6	2	0	2	634	5	5	0	0	NA	NA	NA	24	23	496	172	168	434	118	82	10	0	6	0.02	0	0.036
.	19.01.15-19.33.41-1-97405	126	15	15	5	0	4	659	13	13	0	0	NA	NA	NA	52	43	516	175	165	459	117	83	32	44	4	0.062	0.251	0.024
.	19.01.15-19.33.44-1-97406	124	11	11	1	0	1	654	9	9	0	0	NA	NA	NA	33	42	513	169	173	453	116	85	20	7	1	0.039	0.041	0.006
.	19.01.15-19.33.47-1-97407	34	1	1	1	0	1	0	0	0	0	0	NA	NA	NA	10	12	496	165	164	0	0	0	0	0	1	0	0	0.006
.	19.01.15-19.33.47-1-97408	89	6	6	1	0	1	637	5	5	0	0	NA	NA	NA	25	20	500	167	166	438	116	83	15	0	1	0.03	0	0.006
.	19.01.15-19.33.49-1-97409	90	4	4	1	0	1	650	3	3	0	0	NA	NA	NA	21	32	504	170	171	447	118	85	16	3	1	0.032	0.018	0.006
.	19.01.15-19.33.50-1-97411	32	1	1	1	0	1	0	0	0	0	0	NA	NA	NA	7	4	489	163	165	0	0	0	0	0	1	0	0	0.006
.	19.01.15-19.33.51-1-97428	59	2	2	0	0	0	201	1	1	0	0	NA	NA	NA	19	15	498	165	165	142	34	25	5	1	0	0.01	0.006	0
.	19.01.15-19.33.52-1-97431	63	3	3	1	0	1	644	2	2	0	0	NA	NA	NA	20	27	504	167	169	446	115	83	5	0	4	0.01	0	0.024
.	19.01.15-19.33.55-1-97434	145	52	52	16	0	11	658	49	49	0	0	NA	NA	NA	45	46	513	167	179	452	113	93	132	38	23	0.257	0.228	0.128
.	19.01.15-19.34.03-1-97441	152	17	17	6	0	3	669	16	16	0	0	NA	NA	NA	43	44	520	168	169	466	118	85	46	30	1	0.088	0.179	0.006
.	19.01.15-19.34.07-1-97444	87	3	3	0	0	0	645	2	2	0	0	NA	NA	NA	25	27	507	167	166	444	117	84	11	0	0	0.022	0	0
.	19.01.15-19.34.07-1-97446	127	5	5	2	0	1	652	4	4	0	0	NA	NA	NA	40	35	505	171	172	448	118	86	0	13	17	0	0.076	0.099
.	19.01.15-19.34.08-1-97447	90	5	5	1	0	1	643	2	2	0	0	NA	NA	NA	35	34	509	169	169	444	115	84	9	0	1	0.018	0	0.006
.	19.01.15-19.34.09-1-97449	150	11	11	3	0	2	671	9	9	0	0	NA	NA	NA	46	56	527	171	171	470	116	85	18	17	8	0.034	0.099	0.047
.	19.01.15-19.34.09-1-97450	148	19	19	9	0	9	660	17	17	0	0	NA	NA	NA	41	46	512	174	173	452	119	89	26	13	19	0.051	0.075	0.11
.	19.01.15-19.34.12-1-97451	119	11	11	3	0	3	649	10	10	0	0	NA	NA	NA	59	37	509	169	172	448	117	84	25	2	13	0.049	0.012	0.076
.	19.01.15-19.34.22-1-97456	172	15	15	2	0	1	662	14	14	0	0	NA	NA	NA	65	54	525	171	171	460	118	84	45	21	12	0.086	0.123	0.07
.	19.01.15-19.34.26-1-97457	33	1	1	0	0	0	0	0	0	0	0	NA	NA	NA	14	5	492	163	163	0	0	0	0	1	0	0	0.006	0
.	19.01.15-19.34.28-1-97458	153	11	11	3	0	2	671	8	8	0	0	NA	NA	NA	46	60	527	171	175	462	120	89	42	0	1	0.08	0	0.006
.	19.01.15-19.34.30-1-97459	113	11	11	1	0	1	649	9	9	0	0	NA	NA	NA	33	32	508	171	166	451	118	80	20	7	4	0.039	0.041	0.024
.	19.01.15-19.34.35-1-97460	59	2	2	1	0	1	0	1	1	0	0	NA	NA	NA	15	21	500	168	166	0	0	0	1	0	2	0.002	0	0.012
.	19.01.15-19.34.38-1-97462	236	28	28	8	0	4	686	23	23	0	0	NA	NA	NA	65	69	526	182	174	468	128	90	67	39	21	0.127	0.214	0.121
.	19.01.15-19.34.39-1-97463	234	14	14	4	0	3	679	12	12	0	0	NA	NA	NA	64	57	517	175	178	465	123	91	20	13	14	0.039	0.074	0.079
.	19.01.15-19.34.39-1-97464	177	22	22	7	0	5	663	19	19	0	0	NA	NA	NA	57	49	516	177	169	457	123	83	56	11	25	0.109	0.062	0.148
.	19.01.15-19.34.41-1-97465	146	7	7	0	0	0	661	6	6	0	0	NA	NA	NA	42	49	511	180	171	450	125	86	19	12	3	0.037	0.067	0.018
.	19.01.15-19.34.57-1-97497	67	3	3	0	0	0	640	2	2	0	0	NA	NA	NA	26	28	505	167	169	444	112	84	7	0	0	0.014	0	0
.	19.01.15-19.35.06-1-97503	91	7	7	1	0	1	646	6	6	0	0	NA	NA	NA	54	33	511	171	164	452	114	80	13	0	9	0.025	0	0.055
.	19.01.15-19.35.08-1-97506	148	11	11	3	0	3	656	10	10	0	0	NA	NA	NA	45	49	514	174	174	448	119	89	24	8	4	0.047	0.046	0.023
.	19.01.15-19.35.12-1-97508	93	7	7	1	0	1	637	6	6	0	0	NA	NA	NA	36	31	507	170	167	441	115	81	16	7	4	0.032	0.041	0.024
.	19.01.15-19.35.13-1-97509	122	11	11	1	0	1	656	9	9	0	0	NA	NA	NA	31	38	507	173	171	450	121	85	48	5	6	0.095	0.029	0.035
.	19.01.15-19.35.18-1-97513	149	16	16	6	0	6	665	13	13	0	0	NA	NA	NA	41	56	519	179	171	457	123	85	33	15	3	0.064	0.084	0.018
.	19.01.15-19.35.19-1-97514	85	4	4	1	0	0	637	3	3	0	0	NA	NA	NA	36	21	501	167	166	439	117	81	6	2	4	0.012	0.012	0.024
.	19.01.15-19.35.28-1-97515	125	6	6	2	0	2	676	5	5	0	0	NA	NA	NA	36	53	522	169	175	469	118	89	1	13	6	0.002	0.077	0.034
.	19.01.15-19.35.28-1-97516	115	15	15	2	0	2	646	12	12	0	0	NA	NA	NA	24	26	504	169	166	447	115	84	47	15	3	0.093	0.089	0.018
.	19.01.15-19.35.31-1-97518	59	5	5	1	0	0	644	4	4	0	0	NA	NA	NA	27	27	508	168	164	451	112	81	4	7	2	0.008	0.042	0.012
.	19.01.15-19.35.32-1-97519	92	7	7	1	0	1	640	6	6	0	0	NA	NA	NA	33	27	502	168	170	444	111	85	26	6	2	0.052	0.036	0.012
.	19.01.15-19.35.35-1-97520	117	16	16	3	0	2	645	15	15	0	0	NA	NA	NA	40	30	506	168	169	445	114	86	32	10	3	0.063	0.06	0.018
.	19.01.15-19.35.36-1-97521	63	3	3	1	0	1	634	2	2	0	0	NA	NA	NA	19	20	500	166	167	437	115	82	8	0	0	0.016	0	0
.	19.01.15-19.35.39-1-97522	97	5	5	1	0	0	636	4	4	0	0	NA	NA	NA	24	25	502	170	166	440	115	81	0	14	1	0	0.082	0.006
.	19.01.15-19.35.47-1-97523	144	12	12	1	0	1	650	11	11	0	0	NA	NA	NA	43	40	510	171	172	449	115	86	28	7	4	0.055	0.041	0.023
.	19.01.15-19.35.48-1-97524	86	5	5	2	0	2	661	4	4	0	0	NA	NA	NA	22	41	518	170	166	462	117	82	14	9	1	0.027	0.053	0.006
.	19.01.15-19.35.50-1-97526	95	18	18	3	0	3	651	16	16	0	0	NA	NA	NA	28	37	514	169	167	454	114	83	37	11	1	0.072	0.065	0.006
.	19.01.15-19.35.51-1-97543	59	2	2	0	0	0	198	1	1	0	0	NA	NA	NA	16	9	490	167	165	134	35	29	0	0	2	0	0	0.012
.	19.01.15-19.35.52-1-97546	32	1	1	0	0	0	0	0	0	0	0	NA	NA	NA	11	10	494	164	165	0	0	0	1	0	0	0.002	0	0
.	19.01.15-19.35.55-1-97549	209	27	27	11	0	7	680	26	26	0	0	NA	NA	NA	62	72	530	180	175	472	125	83	86	20	21	0.162	0.111	0.12
.	19.01.15-19.35.56-1-97552	32	1	1	1	0	1	0	0	0	0	0	NA	NA	NA	9	3	491	163	162	0	0	0	2	0	0	0.004	0	0
.	19.01.15-19.35.58-1-97555	219	42	42	10	0	5	678	38	38	0	0	NA	NA	NA	56	72	527	178	180	466	123	89	116	30	27	0.22	0.169	0.15
.	19.01.15-19.36.01-1-97559	206	15	15	6	0	6	675	13	13	0	0	NA	NA	NA	72	67	531	173	176	462	119	94	48	9	2	0.09	0.052	0.011
.	19.01.15-19.36.01-1-97560	122	7	7	2	0	2	658	6	6	0	0	NA	NA	NA	43	45	517	170	171	455	121	82	14	7	6	0.027	0.041	0.035
.	19.01.15-19.36.04-1-97561	59	3	3	0	0	0	447	2	2	0	0	NA	NA	NA	18	21	499	168	167	309	80	58	6	0	0	0.012	0	0
.	19.01.15-19.36.08-1-97565	67	6	6	1	0	1	628	5	5	0	0	NA	NA	NA	32	17	499	167	164	434	114	80	25	3	0	0.05	0.018	0
.	19.01.15-19.36.14-1-97570	36	1	1	0	0	0	0	0	0	0	0	NA	NA	NA	12	12	493	166	166	0	0	0	0	0	1	0	0	0.006
[truncated: 1 more rows]
