# Supplementary material for: Modelling targeted rabies vaccination strategies for a domestic dog population with heterogeneous roaming patterns
Source: PLoS Negl Trop Dis. 2019 Jul 8;13(7):e0007582. doi: 10.1371/journal.pntd.0007582 (PMC6638970; doi:10.1371/journal.pntd.0007582)
Supplement: S1 Zip file folder — The files contain a summary for each simulation for its respective scenario. The files are named first with the population structure (FP, ED, RD, SD) and then the specific vaccination strategy used for that scenario. (ZIP) [file pntd.0007582.s002.zip › Supp_Files/ED_E0.9_R0.7_S0.7_all_measuresReport.txt]

scenario	iteration	duration	tot_deaths	rabid_dogs	moved	mov_DK	movInfect	n_vacc	n_cull	detDogs_cull	contDogs_cull	reactCull	preemptVaccCov_dogLevel	reactVaccCov_dogLevel	mean_Rt	non_rabid_dead	born	nb_in_exp_cat	nb_in_roam_cat	nb_stayhome	nb_exp_vacc	nb_roam_vacc	nb_stayhome_vacc	nb_contacting_explorer	nb_contacting_roamer	nb_contacting_stayhome	contact_per_explorer	contact_per_roamer	contact_per_stayhome
.	19.01.15-17.40.11-1-418431	33	1	1	1	0	1	0	0	0	0	0	NA	NA	NA	9	11	496	165	163	0	0	0	6	0	0	0.012	0	0
.	19.01.15-17.40.11-1-418432	90	9	9	0	0	0	683	7	7	0	0	NA	NA	NA	23	33	512	167	167	450	116	117	24	22	0	0.047	0.132	0
.	19.01.15-17.40.11-1-418433	89	3	3	0	0	0	681	2	2	0	0	NA	NA	NA	32	32	504	171	170	447	118	116	6	7	0	0.012	0.041	0
.	19.01.15-17.40.11-1-418434	148	8	8	4	0	3	703	7	7	0	0	NA	NA	NA	56	64	536	173	168	469	119	115	28	20	0	0.052	0.116	0
.	19.01.15-17.40.11-1-418435	30	1	1	0	0	0	0	0	0	0	0	NA	NA	NA	7	7	492	164	164	0	0	0	3	0	0	0.006	0	0
.	19.01.15-17.40.11-1-418436	95	8	8	2	0	0	682	6	6	0	0	NA	NA	NA	36	35	510	171	167	450	119	113	16	9	2	0.031	0.053	0.012
.	19.01.15-17.40.11-1-418437	118	6	6	4	0	3	685	5	5	0	0	NA	NA	NA	47	39	517	170	165	459	113	113	14	13	0	0.027	0.076	0
.	19.01.15-17.40.11-1-418438	178	14	14	2	0	2	717	13	13	0	0	NA	NA	NA	52	68	521	179	181	467	124	126	9	12	24	0.017	0.067	0.133
.	19.01.15-17.40.14-1-418439	156	16	16	3	0	2	707	15	15	0	0	NA	NA	NA	51	64	532	171	174	471	114	122	35	18	2	0.066	0.105	0.011
.	19.01.15-17.40.18-1-418440	66	3	3	2	0	1	669	2	2	0	0	NA	NA	NA	25	24	506	168	163	442	116	111	7	0	4	0.014	0	0.025
.	19.01.15-17.40.31-1-418451	147	21	21	7	0	5	703	18	18	0	0	NA	NA	NA	41	57	522	176	172	464	123	116	53	15	7	0.102	0.085	0.041
.	19.01.15-17.40.36-1-418467	91	4	4	2	0	1	686	3	3	0	0	NA	NA	NA	24	39	513	168	171	452	117	117	10	1	3	0.019	0.006	0.018
.	19.01.15-17.40.38-1-418469	31	1	1	0	0	0	0	0	0	0	0	NA	NA	NA	12	8	493	164	164	0	0	0	0	0	1	0	0	0.006
.	19.01.15-17.40.40-1-418472	205	52	52	16	0	13	706	49	49	0	0	NA	NA	NA	70	65	527	174	177	463	121	122	135	48	24	0.256	0.276	0.136
.	19.01.15-17.40.42-1-418474	90	12	12	2	0	1	681	11	11	0	0	NA	NA	NA	21	28	500	171	170	447	116	118	17	15	7	0.034	0.088	0.041
.	19.01.15-17.40.44-1-418475	154	37	37	12	0	11	679	33	33	0	0	NA	NA	NA	56	42	513	173	169	447	117	115	81	48	24	0.158	0.277	0.142
.	19.01.15-17.40.46-1-418476	65	2	2	0	0	0	603	1	1	0	0	NA	NA	NA	13	19	500	168	164	407	99	97	4	0	0	0.008	0	0
.	19.01.15-17.40.48-1-418477	60	3	3	1	0	1	671	2	2	0	0	NA	NA	NA	26	21	500	167	167	444	112	115	3	7	0	0.006	0.042	0
.	19.01.15-17.40.57-1-418494	87	6	6	0	0	0	677	5	5	0	0	NA	NA	NA	53	44	512	175	170	448	117	112	24	0	0	0.047	0	0
.	19.01.15-17.41.02-1-418495	173	27	27	6	0	4	696	24	24	0	0	NA	NA	NA	44	44	510	174	173	453	126	117	72	26	34	0.141	0.149	0.197
.	19.01.15-17.41.03-1-418496	34	1	1	1	0	1	0	0	0	0	0	NA	NA	NA	6	4	490	165	162	0	0	0	2	0	0	0.004	0	0
.	19.01.15-17.41.06-1-418497	62	4	4	3	0	2	671	3	3	0	0	NA	NA	NA	26	28	504	171	166	445	114	112	9	5	2	0.018	0.029	0.012
.	19.01.15-17.41.08-1-418498	142	11	11	5	0	4	685	9	9	0	0	NA	NA	NA	33	39	515	170	167	457	115	113	19	5	3	0.037	0.029	0.018
.	19.01.15-17.41.11-1-418499	32	1	1	0	0	0	0	0	0	0	0	NA	NA	NA	13	10	493	166	164	0	0	0	1	0	0	0.002	0	0
.	19.01.15-17.41.11-1-418500	60	2	2	1	0	1	664	1	1	0	0	NA	NA	NA	31	22	500	169	166	436	116	112	5	0	0	0.01	0	0
.	19.01.15-17.41.14-1-418501	122	9	9	2	0	1	681	7	7	0	0	NA	NA	NA	45	38	512	171	168	448	116	117	40	3	12	0.078	0.018	0.071
.	19.01.15-17.41.16-1-418502	206	15	15	7	0	3	728	13	13	0	0	NA	NA	NA	72	81	542	176	176	484	121	123	32	24	18	0.059	0.136	0.102
.	19.01.15-17.41.25-1-418508	55	2	2	0	0	0	0	1	1	0	0	NA	NA	NA	20	18	501	165	165	0	0	0	4	0	1	0.008	0	0.006
.	19.01.15-17.41.26-1-418510	230	45	45	17	0	11	707	41	41	0	0	NA	NA	NA	69	62	523	174	178	465	118	124	105	34	26	0.201	0.195	0.146
.	19.01.15-17.41.31-1-418523	146	21	21	9	0	6	692	19	19	0	0	NA	NA	NA	54	56	520	175	174	451	118	123	73	31	1	0.14	0.177	0.006
.	19.01.15-17.41.35-1-418526	70	10	10	4	0	2	668	8	8	0	0	NA	NA	NA	30	21	500	168	166	442	117	109	24	6	1	0.048	0.036	0.006
.	19.01.15-17.41.49-1-418532	59	2	2	1	0	1	355	1	1	0	0	NA	NA	NA	16	21	502	167	165	248	59	48	1	0	0	0.002	0	0
.	19.01.15-17.41.56-1-418548	182	19	19	7	0	3	722	16	16	0	0	NA	NA	NA	48	70	528	177	178	469	126	127	74	24	10	0.14	0.136	0.056
.	19.01.15-17.41.56-1-418549	90	6	6	1	0	0	665	5	5	0	0	NA	NA	NA	37	28	503	170	168	439	113	113	15	3	0	0.03	0.018	0
.	19.01.15-17.41.59-1-418550	33	1	1	0	0	0	0	0	0	0	0	NA	NA	NA	10	6	493	164	162	0	0	0	0	0	0	0	0	0
.	19.01.15-17.42.01-1-418551	121	9	9	3	0	2	684	8	8	0	0	NA	NA	NA	33	38	510	174	167	451	120	113	9	9	4	0.018	0.052	0.024
.	19.01.15-17.42.04-1-418552	242	18	18	5	0	3	720	15	15	0	0	NA	NA	NA	65	74	533	177	177	474	123	123	41	38	16	0.077	0.215	0.09
.	19.01.15-17.42.07-1-418553	63	2	2	0	0	0	248	1	1	0	0	NA	NA	NA	23	13	497	165	164	162	45	41	1	0	0	0.002	0	0
.	19.01.15-17.42.07-1-418554	95	15	15	5	0	3	675	12	12	0	0	NA	NA	NA	26	24	500	171	166	445	116	114	18	46	18	0.036	0.269	0.108
.	19.01.15-17.42.15-1-418555	64	2	2	0	0	0	672	1	1	0	0	NA	NA	NA	32	27	501	168	171	441	113	118	8	0	0	0.016	0	0
.	19.01.15-17.42.17-1-418556	174	58	58	17	0	10	677	54	54	0	0	NA	NA	NA	45	35	511	168	169	444	116	117	137	31	23	0.268	0.185	0.136
.	19.01.15-17.42.29-1-418565	31	1	1	0	0	0	0	0	0	0	0	NA	NA	NA	9	8	491	165	165	0	0	0	2	0	0	0.004	0	0
.	19.01.15-17.42.30-1-418566	96	18	18	2	0	2	676	17	17	0	0	NA	NA	NA	33	30	502	169	172	442	116	118	49	8	4	0.098	0.047	0.023
.	19.01.15-17.42.32-1-418573	60	2	2	2	0	1	676	1	1	0	0	NA	NA	NA	34	31	504	171	169	443	118	115	7	0	0	0.014	0	0
.	19.01.15-17.42.41-1-418586	149	27	27	11	0	8	695	25	25	0	0	NA	NA	NA	54	45	520	169	169	460	117	118	96	17	7	0.185	0.101	0.041
.	19.01.15-17.42.44-1-418588	93	5	5	1	0	1	665	3	3	0	0	NA	NA	NA	42	28	508	166	167	442	110	113	8	0	6	0.016	0	0.036
.	19.01.15-17.42.46-1-418589	34	1	1	0	0	0	0	0	0	0	0	NA	NA	NA	8	12	491	171	163	0	0	0	0	0	0	0	0	0
.	19.01.15-17.42.47-1-418590	89	4	4	1	0	1	693	2	2	0	0	NA	NA	NA	29	45	510	179	169	450	126	117	10	5	6	0.02	0.028	0.036
.	19.01.15-17.42.47-1-418591	35	1	1	0	0	0	0	0	0	0	0	NA	NA	NA	8	9	494	163	165	0	0	0	2	0	0	0.004	0	0
.	19.01.15-17.42.50-1-418607	36	1	1	1	0	1	0	0	0	0	0	NA	NA	NA	12	11	494	165	165	0	0	0	2	0	0	0.004	0	0
.	19.01.15-17.42.50-1-418608	90	8	8	5	0	4	671	7	7	0	0	NA	NA	NA	51	36	507	172	170	440	116	115	15	0	16	0.03	0	0.094
.	19.01.15-17.42.55-1-418610	113	6	6	3	0	3	675	4	4	0	0	NA	NA	NA	40	31	506	169	169	446	115	114	21	0	0	0.042	0	0
.	19.01.15-17.43.01-1-418611	121	15	15	5	0	2	686	11	11	0	0	NA	NA	NA	49	49	508	174	180	444	118	124	35	14	10	0.069	0.08	0.056
.	19.01.15-17.43.03-1-418612	63	3	3	1	0	1	663	2	2	0	0	NA	NA	NA	30	20	500	167	166	438	109	116	5	3	0	0.01	0.018	0
.	19.01.15-17.43.03-1-418613	61	2	2	0	0	0	670	1	1	0	0	NA	NA	NA	22	21	503	166	165	446	113	111	0	0	8	0	0	0.048
.	19.01.15-17.43.12-1-418614	123	10	10	3	0	2	678	7	7	0	0	NA	NA	NA	43	37	510	173	167	447	118	113	17	5	3	0.033	0.029	0.018
.	19.01.15-17.43.13-1-418615	94	13	13	4	0	3	689	12	12	0	0	NA	NA	NA	28	37	509	171	170	448	121	120	59	0	6	0.116	0	0.035
.	19.01.15-17.43.15-1-418616	123	13	13	8	0	5	702	11	11	0	0	NA	NA	NA	40	53	519	174	173	461	121	120	33	30	13	0.064	0.172	0.075
.	19.01.15-17.43.20-1-418617	148	14	14	3	0	0	701	12	12	0	0	NA	NA	NA	32	48	522	170	169	467	117	117	21	26	19	0.04	0.153	0.112
.	19.01.15-17.43.21-1-418618	155	13	13	2	0	1	704	11	11	0	0	NA	NA	NA	48	59	532	170	170	473	117	114	35	14	15	0.066	0.082	0.088
.	19.01.15-17.43.32-1-418632	125	7	7	1	0	1	674	6	6	0	0	NA	NA	NA	52	35	510	170	168	447	114	113	10	7	5	0.02	0.041	0.03
.	19.01.15-17.43.36-1-418639	151	9	9	3	0	3	681	6	6	0	0	NA	NA	NA	47	37	511	173	166	448	119	114	32	5	7	0.063	0.029	0.042
.	19.01.15-17.43.39-1-418641	90	6	6	3	0	3	665	5	5	0	0	NA	NA	NA	29	21	505	165	164	441	113	111	13	4	6	0.026	0.024	0.037
.	19.01.15-17.43.46-1-418645	91	14	14	7	0	1	684	12	12	0	0	NA	NA	NA	28	29	508	172	162	454	119	111	63	0	2	0.124	0	0.012
.	19.01.15-17.43.49-1-418646	65	2	2	0	0	0	450	1	1	0	0	NA	NA	NA	13	17	497	170	163	298	80	72	0	0	3	0	0	0.018
.	19.01.15-17.43.51-1-418663	63	2	2	1	0	1	0	1	1	0	0	NA	NA	NA	21	20	497	169	167	0	0	0	5	0	0	0.01	0	0
.	19.01.15-17.43.55-1-418664	58	2	2	0	0	0	682	1	1	0	0	NA	NA	NA	21	30	506	168	169	447	116	119	8	0	2	0.016	0	0.012
.	19.01.15-17.43.57-1-418665	95	3	3	1	0	1	678	2	2	0	0	NA	NA	NA	34	34	508	173	166	447	115	116	7	0	4	0.014	0	0.024
.	19.01.15-17.43.57-1-418666	174	20	20	7	0	4	686	18	18	0	0	NA	NA	NA	47	36	512	169	168	456	117	113	66	21	15	0.129	0.124	0.089
.	19.01.15-17.43.57-1-418667	63	2	2	0	0	0	450	1	1	0	0	NA	NA	NA	20	13	495	165	166	300	76	74	0	3	0	0	0.018	0
.	19.01.15-17.43.58-1-418668	173	20	20	8	0	5	690	17	17	0	0	NA	NA	NA	41	45	509	174	175	447	121	122	56	15	8	0.11	0.086	0.046
.	19.01.15-17.44.02-1-418669	92	6	6	2	0	1	677	5	5	0	0	NA	NA	NA	30	28	511	165	165	451	111	115	11	6	0	0.022	0.036	0
.	19.01.15-17.44.06-1-418670	84	4	4	1	0	1	684	3	3	0	0	NA	NA	NA	29	35	505	174	169	451	118	115	5	8	1	0.01	0.046	0.006
.	19.01.15-17.44.12-1-418672	118	4	4	1	0	1	692	3	3	0	0	NA	NA	NA	38	43	513	176	167	452	121	119	6	1	4	0.012	0.006	0.024
.	19.01.15-17.44.13-1-418673	37	1	1	0	0	0	0	0	0	0	0	NA	NA	NA	4	12	496	166	163	0	0	0	0	0	7	0	0	0.043
.	19.01.15-17.44.15-1-418674	130	10	10	4	0	4	691	8	8	0	0	NA	NA	NA	36	51	520	173	171	457	118	116	31	2	4	0.06	0.012	0.023
.	19.01.15-17.44.17-1-418675	171	15	15	3	0	2	696	14	14	0	0	NA	NA	NA	51	57	515	173	182	450	119	127	25	9	14	0.049	0.052	0.077
.	19.01.15-17.44.22-1-418676	264	14	14	6	0	4	730	12	12	0	0	NA	NA	NA	74	84	538	173	186	479	120	131	45	7	7	0.084	0.04	0.038
.	19.01.15-17.44.25-1-418680	118	6	6	0	0	0	684	4	4	0	0	NA	NA	NA	52	37	508	171	171	448	118	118	29	6	8	0.057	0.035	0.047
.	19.01.15-17.44.26-1-418683	62	3	3	1	0	1	668	2	2	0	0	NA	NA	NA	28	28	506	169	166	441	114	113	17	0	0	0.034	0	0
.	19.01.15-17.44.36-1-418697	90	8	8	3	0	3	674	7	7	0	0	NA	NA	NA	25	21	500	167	167	449	112	113	8	12	0	0.016	0.072	0
.	19.01.15-17.44.46-1-418702	123	11	11	0	0	0	683	10	10	0	0	NA	NA	NA	34	36	511	172	166	451	120	112	29	17	12	0.057	0.099	0.072
.	19.01.15-17.44.46-1-418703	34	1	1	0	0	0	0	0	0	0	0	NA	NA	NA	13	11	494	165	165	0	0	0	0	0	0	0	0	0
.	19.01.15-17.44.51-1-418704	62	2	2	0	0	0	666	1	1	0	0	NA	NA	NA	29	25	501	171	166	437	114	115	2	1	0	0.004	0.006	0
.	19.01.15-17.44.51-1-418705	117	5	5	1	0	0	694	4	4	0	0	NA	NA	NA	35	42	514	173	168	459	120	115	13	11	3	0.025	0.064	0.018
.	19.01.15-17.44.51-1-418721	61	5	5	1	0	1	663	3	3	0	0	NA	NA	NA	24	17	500	166	164	438	114	111	11	10	0	0.022	0.06	0
.	19.01.15-17.44.52-1-418722	142	7	7	4	0	4	668	5	5	0	0	NA	NA	NA	46	28	500	173	168	435	117	116	17	1	7	0.034	0.006	0.042
.	19.01.15-17.44.55-1-418723	149	12	12	2	0	1	695	11	11	0	0	NA	NA	NA	48	49	520	174	168	460	118	117	34	23	5	0.065	0.132	0.03
.	19.01.15-17.45.03-1-418724	146	21	21	8	0	5	706	17	17	0	0	NA	NA	NA	36	50	520	171	172	468	118	120	72	25	10	0.138	0.146	0.058
.	19.01.15-17.45.09-1-418726	33	1	1	0	0	0	0	0	0	0	0	NA	NA	NA	9	9	493	163	166	0	0	0	0	0	1	0	0	0.006
.	19.01.15-17.45.11-1-418727	63	2	2	1	0	1	670	1	1	0	0	NA	NA	NA	24	26	503	171	165	442	116	112	5	0	0	0.01	0	0
.	19.01.15-17.45.11-1-418728	60	3	3	0	0	0	680	2	2	0	0	NA	NA	NA	20	32	507	167	171	451	113	116	12	2	0	0.024	0.012	0
.	19.01.15-17.45.12-1-418729	119	8	8	4	0	2	692	7	7	0	0	NA	NA	NA	34	44	515	171	171	454	118	120	22	7	0	0.043	0.041	0
.	19.01.15-17.45.15-1-418730	124	7	7	3	0	3	680	6	6	0	0	NA	NA	NA	36	37	505	175	170	443	120	117	20	13	1	0.04	0.074	0.006
.	19.01.15-17.45.19-1-418731	62	5	5	2	0	2	671	4	4	0	0	NA	NA	NA	26	29	506	171	165	443	116	112	6	5	0	0.012	0.029	0
.	19.01.15-17.45.22-1-418734	171	11	11	5	0	4	689	10	10	0	0	NA	NA	NA	59	43	512	170	174	452	117	120	23	9	23	0.045	0.053	0.132
.	19.01.15-17.45.24-1-418736	63	5	5	1	0	0	674	4	4	0	0	NA	NA	NA	18	22	501	166	168	446	113	115	5	9	0	0.01	0.054	0
.	19.01.15-17.45.29-1-418743	121	5	5	2	0	1	670	3	3	0	0	NA	NA	NA	35	25	500	169	169	441	116	113	16	2	0	0.032	0.012	0
.	19.01.15-17.45.31-1-418745	176	15	15	1	0	1	692	12	12	0	0	NA	NA	NA	64	46	516	169	174	452	119	121	19	30	13	0.037	0.178	0.075
.	19.01.15-17.45.41-1-418759	92	5	5	1	0	1	669	4	4	0	0	NA	NA	NA	35	25	505	166	167	442	113	114	21	14	0	0.042	0.084	0
.	19.01.15-17.45.41-1-418761	211	10	10	2	0	2	703	8	8	0	0	NA	NA	NA	69	57	525	175	170	461	122	120	39	8	0	0.074	0.046	0
.	19.01.15-17.45.42-1-418762	123	9	9	2	0	2	680	7	7	0	0	NA	NA	NA	43	42	512	173	170	451	113	116	24	0	10	0.047	0	0.059
.	19.01.15-17.45.51-1-418778	88	8	8	0	0	0	681	5	5	0	0	NA	NA	NA	35	33	509	173	164	452	115	114	23	2	3	0.045	0.012	0.018
.	19.01.15-17.45.52-1-418779	62	3	3	0	0	0	676	2	2	0	0	NA	NA	NA	26	27	504	170	166	449	115	112	0	4	2	0	0.024	0.012
.	19.01.15-17.45.53-1-418780	130	9	9	2	0	1	682	7	7	0	0	NA	NA	NA	40	41	513	171	170	450	114	118	15	12	0	0.029	0.07	0
.	19.01.15-17.45.55-1-418781	67	5	5	1	0	1	680	4	4	0	0	NA	NA	NA	19	36	513	166	170	452	112	116	9	2	7	0.018	0.012	0.041
.	19.01.15-17.46.01-1-418782	99	6	6	2	0	1	695	5	5	0	0	NA	NA	NA	33	48	519	172	170	459	119	117	7	4	3	0.013	0.023	0.018
.	19.01.15-17.46.04-1-418783	63	3	3	1	0	1	666	1	1	0	0	NA	NA	NA	32	25	506	166	166	444	110	112	3	4	4	0.006	0.024	0.024
.	19.01.15-17.46.12-1-418784	186	35	35	13	0	10	709	33	33	0	0	NA	NA	NA	62	62	523	176	176	468	120	121	91	51	18	0.174	0.29	0.102
.	19.01.15-17.46.20-1-418786	174	37	37	18	0	10	704	35	35	0	0	NA	NA	NA	56	53	521	177	168	462	125	117	82	82	15	0.157	0.463	0.089
.	19.01.15-17.46.24-1-418790	121	8	8	1	0	0	688	7	7	0	0	NA	NA	NA	40	41	510	171	173	453	115	120	10	7	5	0.02	0.041	0.029
.	19.01.15-17.46.24-1-418791	121	25	25	6	0	5	695	21	21	0	0	NA	NA	NA	56	52	525	170	170	462	116	117	73	15	24	0.139	0.088	0.141
.	19.01.15-17.46.26-1-418794	60	5	5	0	0	0	682	4	4	0	0	NA	NA	NA	21	28	504	170	167	448	117	117	13	7	1	0.026	0.041	0.006
.	19.01.15-17.46.27-1-418797	147	31	31	5	0	2	685	26	26	0	0	NA	NA	NA	51	48	515	172	174	454	115	116	64	22	10	0.124	0.128	0.057
.	19.01.15-17.46.28-1-418798	91	9	9	2	0	2	680	8	8	0	0	NA	NA	NA	30	36	510	167	172	450	114	116	28	13	0	0.055	0.078	0
.	19.01.15-17.46.35-1-418807	120	7	7	4	0	3	688	6	6	0	0	NA	NA	NA	36	41	516	168	170	460	112	116	16	17	5	0.031	0.101	0.029
.	19.01.15-17.46.45-1-418816	129	37	37	13	0	8	689	33	33	0	0	NA	NA	NA	37	41	511	174	169	455	119	115	117	28	18	0.229	0.161	0.107
.	19.01.15-17.46.52-1-418832	33	1	1	0	0	0	0	0	0	0	0	NA	NA	NA	10	9	492	164	166	0	0	0	0	0	0	0	0	0
.	19.01.15-17.46.54-1-418833	90	7	7	4	0	2	676	4	4	0	0	NA	NA	NA	20	29	505	170	167	446	115	115	29	12	0	0.057	0.071	0
.	19.01.15-17.46.56-1-418834	152	16	16	3	0	3	686	14	14	0	0	NA	NA	NA	35	37	511	172	167	453	120	113	44	2	8	0.086	0.012	0.048
.	19.01.15-17.46.59-1-418835	62	4	4	0	0	0	677	3	3	0	0	NA	NA	NA	22	31	510	167	167	452	113	112	7	9	0	0.014	0.054	0
.	19.01.15-17.47.15-1-418836	215	17	17	8	0	8	692	13	13	0	0	NA	NA	NA	68	53	514	178	174	449	124	119	59	5	16	0.115	0.028	0.092
.	19.01.15-17.47.18-1-418837	63	3	3	1	0	1	683	2	2	0	0	NA	NA	NA	19	31	508	168	168	452	116	115	11	0	0	0.022	0	0
.	19.01.15-17.47.21-1-418838	94	5	5	2	0	2	659	4	4	0	0	NA	NA	NA	36	17	501	165	164	435	113	111	7	10	0	0.014	0.061	0
.	19.01.15-17.47.24-1-418842	268	25	25	2	0	2	728	23	23	0	0	NA	NA	NA	89	84	531	183	183	474	126	128	39	61	14	0.073	0.333	0.077
.	19.01.15-17.47.24-1-418843	117	11	11	2	0	1	685	10	10	0	0	NA	NA	NA	28	30	505	171	167	450	119	116	18	14	3	0.036	0.082	0.018
.	19.01.15-17.47.33-1-418856	157	25	25	10	0	8	677	23	23	0	0	NA	NA	NA	40	35	515	167	166	456	111	110	66	26	12	0.128	0.156	0.072
.	19.01.15-17.47.37-1-418862	63	4	4	0	0	0	671	3	3	0	0	NA	NA	NA	25	26	505	165	169	443	115	113	6	0	5	0.012	0	0.03
.	19.01.15-17.47.43-1-418867	92	12	12	0	0	0	692	11	11	0	0	NA	NA	NA	28	39	511	172	169	451	122	119	27	4	2	0.053	0.023	0.012
.	19.01.15-17.47.44-1-418868	95	5	5	2	0	1	674	4	4	0	0	NA	NA	NA	40	32	508	167	170	443	114	117	16	10	0	0.031	0.06	0
.	19.01.15-17.47.49-1-418869	68	3	3	1	0	1	667	1	1	0	0	NA	NA	NA	41	26	500	165	174	440	107	120	8	0	3	0.016	0	0.017
.	19.01.15-17.47.55-1-418886	58	2	2	0	0	0	395	1	1	0	0	NA	NA	NA	17	18	497	168	166	256	67	72	4	0	0	0.008	0	0
.	19.01.15-17.47.55-1-418887	126	8	8	2	0	2	692	6	6	0	0	NA	NA	NA	36	45	514	174	170	455	119	118	23	4	1	0.045	0.023	0.006
.	19.01.15-17.47.58-1-418888	148	20	20	3	0	3	688	19	19	0	0	NA	NA	NA	49	44	515	171	171	456	118	114	14	26	15	0.027	0.152	0.088
.	19.01.15-17.48.04-1-418889	117	15	15	5	0	2	693	13	13	0	0	NA	NA	NA	57	47	522	168	170	464	115	114	47	32	8	0.09	0.19	0.047
.	19.01.15-17.48.05-1-418890	60	3	3	1	0	1	677	2	2	0	0	NA	NA	NA	21	27	505	167	168	447	113	117	10	5	0	0.02	0.03	0
.	19.01.15-17.48.06-1-418891	63	3	3	0	0	0	661	2	2	0	0	NA	NA	NA	27	21	496	171	167	432	115	114	9	0	4	0.018	0	0.024
.	19.01.15-17.48.09-1-418892	63	2	2	1	0	1	499	1	1	0	0	NA	NA	NA	15	12	495	165	165	324	89	86	0	0	2	0	0	0.012
.	19.01.15-17.48.14-1-418893	120	7	7	1	0	1	693	6	6	0	0	NA	NA	NA	39	45	511	175	172	453	122	118	17	0	10	0.033	0	0.058
.	19.01.15-17.48.20-1-418894	125	16	16	6	0	5	669	13	13	0	0	NA	NA	NA	37	26	505	168	166	446	112	111	39	16	2	0.077	0.095	0.012
.	19.01.15-17.48.25-1-418898	91	5	5	1	0	1	684	3	3	0	0	NA	NA	NA	33	35	506	173	169	448	121	115	14	0	9	0.028	0	0.053
.	19.01.15-17.48.25-1-418901	64	6	6	0	0	0	668	4	4	0	0	NA	NA	NA	22	27	498	171	171	434	116	118	10	1	9	0.02	0.006	0.053
.	19.01.15-17.48.30-1-418906	121	12	12	2	0	2	693	10	10	0	0	NA	NA	NA	47	45	513	171	174	456	118	119	38	6	0	0.074	0.035	0
.	19.01.15-17.48.31-1-418907	178	12	12	7	0	6	712	11	11	0	0	NA	NA	NA	46	65	526	178	174	469	123	120	39	23	3	0.074	0.129	0.017
.	19.01.15-17.48.42-1-418929	93	8	8	0	0	0	669	6	6	0	0	NA	NA	NA	39	24	505	166	166	443	113	113	22	4	0	0.044	0.024	0
.	19.01.15-17.48.52-1-418946	89	5	5	3	0	3	683	3	3	0	0	NA	NA	NA	32	35	509	171	168	452	119	112	18	0	3	0.035	0	0.018
.	19.01.15-17.48.52-1-418947	63	3	3	0	0	0	682	2	2	0	0	NA	NA	NA	21	31	508	170	166	450	119	113	0	0	12	0	0	0.072
.	19.01.15-17.49.00-1-418948	117	7	7	2	0	1	681	6	6	0	0	NA	NA	NA	42	31	501	172	171	444	118	119	22	3	0	0.044	0.017	0
.	19.01.15-17.49.00-1-418949	87	5	5	1	0	1	671	4	4	0	0	NA	NA	NA	32	27	505	164	171	444	112	115	14	0	7	0.028	0	0.041
.	19.01.15-17.49.02-1-418950	116	4	4	0	0	0	694	3	3	0	0	NA	NA	NA	44	47	519	173	168	459	117	118	12	1	0	0.023	0.006	0
.	19.01.15-17.49.10-1-418952	209	43	43	17	0	14	703	38	38	0	0	NA	NA	NA	66	64	537	169	171	469	117	117	115	31	20	0.214	0.183	0.117
.	19.01.15-17.49.11-1-418953	144	12	12	3	0	2	692	11	11	0	0	NA	NA	NA	35	43	511	176	169	453	120	119	75	8	0	0.147	0.045	0
.	19.01.15-17.49.11-1-418954	33	1	1	0	0	0	0	0	0	0	0	NA	NA	NA	5	9	495	165	162	0	0	0	2	0	0	0.004	0	0
.	19.01.15-17.49.11-1-418955	34	1	1	1	0	1	0	0	0	0	0	NA	NA	NA	8	8	494	164	163	0	0	0	0	0	0	0	0	0
.	19.01.15-17.49.13-1-418956	178	15	15	7	0	4	696	14	14	0	0	NA	NA	NA	65	50	519	175	169	460	124	112	33	21	0	0.064	0.12	0
.	19.01.15-17.49.13-1-418957	116	9	9	1	0	0	665	8	8	0	0	NA	NA	NA	29	19	498	167	167	436	113	116	22	5	2	0.044	0.03	0.012
.	19.01.15-17.49.18-1-418958	89	5	5	1	0	1	684	4	4	0	0	NA	NA	NA	30	34	510	165	172	451	114	119	6	2	21	0.012	0.012	0.122
.	19.01.15-17.49.19-1-418959	92	11	11	2	0	2	681	10	10	0	0	NA	NA	NA	29	27	506	168	166	450	115	116	25	21	3	0.049	0.125	0.018
.	19.01.15-17.49.20-1-418960	187	21	21	13	0	11	727	19	19	0	0	NA	NA	NA	59	78	531	179	181	473	126	128	62	27	20	0.117	0.151	0.11
.	19.01.15-17.49.21-1-418961	64	2	2	1	0	1	664	1	1	0	0	NA	NA	NA	22	16	498	167	164	438	115	111	2	7	0	0.004	0.042	0
.	19.01.15-17.49.34-1-418977	314	24	24	9	0	5	737	21	21	0	0	NA	NA	NA	88	96	546	185	178	482	131	124	106	1	17	0.194	0.005	0.096
.	19.01.15-17.49.36-1-418982	126	11	11	8	0	6	691	10	10	0	0	NA	NA	NA	38	41	512	170	172	452	118	121	20	16	0	0.039	0.094	0
.	19.01.15-17.49.38-1-418983	91	13	13	6	0	3	673	10	10	0	0	NA	NA	NA	31	33	508	170	168	445	114	114	37	3	2	0.073	0.018	0.012
.	19.01.15-17.49.39-1-418986	146	19	19	8	0	2	674	15	15	0	0	NA	NA	NA	59	32	506	168	171	441	114	119	25	20	5	0.049	0.119	0.029
.	19.01.15-17.49.43-1-418989	87	5	5	1	0	1	689	3	3	0	0	NA	NA	NA	32	45	517	168	173	457	113	119	8	3	3	0.015	0.018	0.017
.	19.01.15-17.49.45-1-418990	87	3	3	0	0	0	677	2	2	0	0	NA	NA	NA	29	28	506	166	169	448	111	118	6	5	0	0.012	0.03	0
.	19.01.15-17.49.56-1-419006	95	11	11	5	0	4	672	8	8	0	0	NA	NA	NA	32	24	502	167	168	444	113	115	41	7	0	0.082	0.042	0
.	19.01.15-17.49.59-1-419007	111	7	7	1	0	1	686	6	6	0	0	NA	NA	NA	44	51	519	177	168	454	119	113	11	20	1	0.021	0.113	0.006
.	19.01.15-17.50.01-1-419008	117	7	7	2	0	2	692	5	5	0	0	NA	NA	NA	43	40	515	172	166	459	117	116	15	6	2	0.029	0.035	0.012
.	19.01.15-17.50.03-1-419013	111	9	9	2	0	1	688	8	8	0	0	NA	NA	NA	40	48	512	178	171	452	121	115	19	11	4	0.037	0.062	0.023
.	19.01.15-17.50.06-1-419015	37	1	1	0	0	0	0	0	0	0	0	NA	NA	NA	15	12	494	165	166	0	0	0	1	0	0	0.002	0	0
.	19.01.15-17.50.06-1-419016	90	4	4	1	0	1	677	3	3	0	0	NA	NA	NA	38	30	504	168	171	445	112	120	14	4	0	0.028	0.024	0
.	19.01.15-17.50.10-1-419017	203	8	8	3	0	3	701	6	6	0	0	NA	NA	NA	60	59	525	179	168	461	125	115	31	0	2	0.059	0	0.012
.	19.01.15-17.50.11-1-419018	123	18	18	3	0	3	678	15	15	0	0	NA	NA	NA	39	31	510	169	165	451	116	111	44	1	6	0.086	0.006	0.036
.	19.01.15-17.50.18-1-419019	88	3	3	0	0	0	675	2	2	0	0	NA	NA	NA	32	30	508	169	166	446	117	112	5	3	3	0.01	0.018	0.018
.	19.01.15-17.50.18-1-419020	141	30	30	9	0	6	683	29	29	0	0	NA	NA	NA	32	37	511	171	168	447	119	117	86	23	14	0.168	0.135	0.083
.	19.01.15-17.50.19-1-419021	122	11	11	4	0	3	687	9	9	0	0	NA	NA	NA	44	38	509	172	170	451	121	115	32	0	5	0.063	0	0.029
.	19.01.15-17.50.22-1-419024	59	2	2	1	0	0	668	1	1	0	0	NA	NA	NA	24	25	500	169	169	440	114	114	4	3	0	0.008	0.018	0
.	19.01.15-17.50.22-1-419025	93	3	3	1	0	1	677	2	2	0	0	NA	NA	NA	23	24	504	168	165	449	114	114	9	1	0	0.018	0.006	0
.	19.01.15-17.50.26-1-419030	159	5	5	2	0	0	684	4	4	0	0	NA	NA	NA	49	35	511	170	167	452	118	114	13	5	3	0.025	0.029	0.018
.	19.01.15-17.50.30-1-419035	178	13	13	5	0	2	692	11	11	0	0	NA	NA	NA	60	43	513	170	173	453	119	120	32	31	14	0.062	0.182	0.081
.	19.01.15-17.50.34-1-419048	204	48	48	16	0	10	695	45	45	0	0	NA	NA	NA	65	51	518	171	175	454	119	122	140	56	28	0.27	0.327	0.16
.	19.01.15-17.50.35-1-419049	116	13	13	5	0	4	686	12	12	0	0	NA	NA	NA	35	42	511	175	169	449	119	118	43	10	1	0.084	0.057	0.006
.	19.01.15-17.50.38-1-419051	122	8	8	1	0	0	683	6	6	0	0	NA	NA	NA	48	40	507	176	170	446	125	112	18	0	18	0.036	0	0.106
.	19.01.15-17.50.40-1-419057	153	17	17	4	0	3	708	16	16	0	0	NA	NA	NA	50	59	519	179	174	464	122	122	30	20	4	0.058	0.112	0.023
.	19.01.15-17.50.45-1-419059	66	3	3	1	0	1	692	2	2	0	0	NA	NA	NA	20	46	510	176	173	452	122	118	1	4	4	0.002	0.023	0.023
.	19.01.15-17.50.46-1-419060	35	1	1	1	0	1	0	0	0	0	0	NA	NA	NA	12	17	497	165	168	0	0	0	1	0	0	0.002	0	0
.	19.01.15-17.50.50-1-419076	62	2	2	0	0	0	675	1	1	0	0	NA	NA	NA	17	22	499	166	170	444	113	118	3	1	0	0.006	0.006	0
.	19.01.15-17.50.59-1-419077	172	16	16	5	0	3	714	15	15	0	0	NA	NA	NA	49	64	528	177	172	468	124	122	65	9	2	0.123	0.051	0.012
.	19.01.15-17.51.00-1-419078	189	21	21	6	0	4	704	20	20	0	0	NA	NA	NA	64	62	523	177	175	463	123	118	49	17	24	0.094	0.096	0.137
.	19.01.15-17.51.04-1-419079	148	15	15	5	0	3	687	14	14	0	0	NA	NA	NA	65	45	513	176	169	451	121	115	45	30	12	0.088	0.17	0.071
.	19.01.15-17.51.05-1-419080	121	10	10	3	0	3	687	8	8	0	0	NA	NA	NA	40	38	513	170	168	454	117	116	11	7	7	0.021	0.041	0.042
.	19.01.15-17.51.07-1-419081	94	5	5	1	0	1	688	4	4	0	0	NA	NA	NA	34	43	515	168	173	452	117	119	10	6	2	0.019	0.036	0.012
.	19.01.15-17.51.11-1-419082	203	12	12	3	0	1	721	10	10	0	0	NA	NA	NA	54	69	538	169	175	482	117	122	51	11	3	0.095	0.065	0.017
.	19.01.15-17.51.13-1-419083	177	10	10	5	0	3	693	8	8	0	0	NA	NA	NA	50	45	517	171	170	458	118	117	24	10	0	0.046	0.058	0
.	19.01.15-17.51.38-1-419106	204	27	27	6	0	3	706	26	26	0	0	NA	NA	NA	50	59	525	176	171	468	120	118	67	36	16	0.128	0.205	0.094
.	19.01.15-17.51.39-1-419108	94	5	5	1	0	1	683	4	4	0	0	NA	NA	NA	29	37	513	168	169	454	115	114	8	0	4	0.016	0	0.024
.	19.01.15-17.52.00-1-419126	62	3	3	0	0	0	201	2	2	0	0	NA	NA	NA	21	15	498	167	163	133	28	40	0	4	0	0	0.024	0
.	19.01.15-17.52.02-1-419127	39	1	1	1	0	1	0	0	0	0	0	NA	NA	NA	18	18	496	167	168	0	0	0	0	0	1	0	0	0.006
.	19.01.15-17.52.03-1-419128	32	1	1	0	0	0	0	0	0	0	0	NA	NA	NA	5	8	492	166	163	0	0	0	0	3	0	0	0.018	0
.	19.01.15-17.52.05-1-419129	97	3	3	2	0	1	684	2	2	0	0	NA	NA	NA	19	33	510	169	167	455	116	113	0	17	5	0	0.101	0.03
.	19.01.15-17.52.08-1-419130	174	17	17	4	0	3	701	13	13	0	0	NA	NA	NA	44	52	521	173	171	467	119	115	20	19	36	0.038	0.11	0.211
.	19.01.15-17.52.09-1-419131	145	10	10	3	0	3	685	8	8	0	0	NA	NA	NA	46	47	515	175	170	453	117	115	21	20	3	0.041	0.114	0.018
.	19.01.15-17.52.14-1-419132	61	3	3	0	0	0	682	2	2	0	0	NA	NA	NA	21	28	506	167	168	451	118	113	18	0	0	0.036	0	0
.	19.01.15-17.52.19-1-419133	59	2	2	1	0	1	677	1	1	0	0	NA	NA	NA	17	22	504	167	164	450	116	111	10	0	0	0.02	0	0
.	19.01.15-17.52.20-1-419134	33	1	1	0	0	0	0	0	0	0	0	NA	NA	NA	8	9	495	164	163	0	0	0	0	0	0	0	0	0
.	19.01.15-17.52.20-1-419135	128	10	10	2	0	1	689	8	8	0	0	NA	NA	NA	46	52	518	173	174	452	117	120	10	19	3	0.019	0.11	0.017
.	19.01.15-17.52.22-1-419137	30	1	1	0	0	0	0	0	0	0	0	NA	NA	NA	7	10	497	163	163	0	0	0	0	0	0	0	0	0
.	19.01.15-17.52.24-1-419140	117	10	10	2	0	1	689	8	8	0	0	NA	NA	NA	31	37	514	167	169	458	115	116	29	6	0	0.056	0.036	0
.	19.01.15-17.52.28-1-419145	91	5	5	0	0	0	682	3	3	0	0	NA	NA	NA	26	30	506	166	171	450	116	116	17	3	0	0.034	0.018	0
.	19.01.15-17.52.33-1-419158	94	14	14	3	0	3	675	12	12	0	0	NA	NA	NA	36	30	504	170	169	446	116	113	30	7	7	0.06	0.041	0.041
.	19.01.15-17.52.39-1-419161	165	19	19	9	0	5	685	16	16	0	0	NA	NA	NA	51	43	512	174	170	447	120	118	53	41	1	0.104	0.236	0.006
.	19.01.15-17.52.41-1-419167	143	24	24	2	0	2	685	21	21	0	0	NA	NA	NA	37	40	511	173	169	447	123	115	61	19	6	0.119	0.11	0.036
.	19.01.15-17.52.50-1-419185	238	27	27	5	0	5	725	24	24	0	0	NA	NA	NA	67	78	534	178	179	475	124	126	61	39	16	0.114	0.219	0.089
.	19.01.15-17.52.52-1-419186	181	15	15	1	0	1	695	12	12	0	0	NA	NA	NA	41	55	516	177	175	457	120	118	42	3	1	0.081	0.017	0.006
.	19.01.15-17.52.52-1-419187	59	2	2	0	0	0	675	0	0	0	0	NA	NA	NA	30	27	505	171	164	446	119	110	7	0	5	0.014	0	0.03
.	19.01.15-17.52.57-1-419188	31	1	1	0	0	0	0	0	0	0	0	NA	NA	NA	9	4	491	163	163	0	0	0	0	0	0	0	0	0
.	19.01.15-17.52.57-1-419189	89	7	7	1	0	1	691	6	6	0	0	NA	NA	NA	21	36	509	171	169	453	123	115	25	3	4	0.049	0.018	0.024
.	19.01.15-17.52.58-1-419190	64	2	2	1	0	1	299	1	1	0	0	NA	NA	NA	13	23	503	166	167	196	55	48	3	0	0	0.006	0	0
.	19.01.15-17.52.59-1-419191	146	42	42	9	0	8	703	38	38	0	0	NA	NA	NA	42	58	522	176	173	461	121	121	75	32	18	0.144	0.182	0.104
.	19.01.15-17.53.10-1-419192	86	7	7	3	0	2	673	5	5	0	0	NA	NA	NA	23	22	498	169	168	444	115	114	4	11	13	0.008	0.065	0.077
.	19.01.15-17.53.11-1-419193	127	17	17	5	0	5	675	14	14	0	0	NA	NA	NA	48	36	512	165	172	445	113	117	34	22	0	0.066	0.133	0
.	19.01.15-17.53.24-1-419197	116	9	9	1	0	1	678	8	8	0	0	NA	NA	NA	40	36	506	170	173	444	115	119	18	7	7	0.036	0.041	0.04
.	19.01.15-17.53.25-1-419200	88	5	5	0	0	0	693	4	4	0	0	NA	NA	NA	42	42	516	168	171	457	118	118	25	0	0	0.048	0	0
.	19.01.15-17.53.27-1-419202	91	8	8	5	0	5	674	6	6	0	0	NA	NA	NA	23	24	505	166	166	447	112	115	27	6	1	0.053	0.036	0.006
.	19.01.15-17.53.27-1-419203	124	7	7	2	0	1	689	6	6	0	0	NA	NA	NA	45	44	514	172	171	454	121	114	12	9	4	0.023	0.052	0.023
.	19.01.15-17.53.28-1-419205	95	4	4	3	0	2	691	3	3	0	0	NA	NA	NA	33	40	511	172	170	453	120	118	12	0	10	0.023	0	0.059
.	19.01.15-17.53.45-1-419222	34	1	1	0	0	0	0	0	0	0	0	NA	NA	NA	13	10	495	163	165	0	0	0	2	0	0	0.004	0	0
.	19.01.15-17.53.47-1-419223	125	5	5	1	0	1	678	4	4	0	0	NA	NA	NA	32	40	513	168	172	452	112	114	9	0	0	0.018	0	0
.	19.01.15-17.53.47-1-419224	178	49	49	19	0	10	697	44	44	0	0	NA	NA	NA	53	53	521	170	175	458	118	121	136	40	17	0.261	0.235	0.097
.	19.01.15-17.53.49-1-419225	61	3	3	1	0	1	661	1	1	0	0	NA	NA	NA	28	22	500	169	166	436	114	111	5	5	0	0.01	0.03	0
.	19.01.15-17.53.50-1-419242	89	13	13	4	0	2	675	11	11	0	0	NA	NA	NA	22	24	505	164	168	449	111	115	27	19	18	0.053	0.116	0.107
.	19.01.15-17.53.50-1-419243	143	20	20	2	0	1	697	17	17	0	0	NA	NA	NA	52	47	519	174	167	460	122	115	85	9	11	0.164	0.052	0.066
.	19.01.15-17.53.50-1-419244	62	3	3	1	0	1	673	2	2	0	0	NA	NA	NA	27	28	500	169	172	444	113	116	5	2	6	0.01	0.012	0.035
.	19.01.15-17.53.56-1-419245	34	1	1	0	0	0	0	0	0	0	0	NA	NA	NA	12	8	494	164	163	0	0	0	0	0	0	0	0	0
.	19.01.15-17.54.00-1-419246	121	13	13	2	0	1	688	10	10	0	0	NA	NA	NA	32	39	513	170	169	457	117	114	26	13	1	0.051	0.076	0.006
.	19.01.15-17.54.04-1-419247	154	19	19	4	0	4	693	18	18	0	0	NA	NA	NA	48	55	520	175	173	456	119	118	34	32	0	0.065	0.183	0
.	19.01.15-17.54.04-1-419248	178	13	13	6	0	3	694	10	10	0	0	NA	NA	NA	59	51	516	175	173	458	119	117	17	31	16	0.033	0.177	0.092
.	19.01.15-17.54.05-1-419249	118	6	6	2	0	1	678	5	5	0	0	NA	NA	NA	28	30	506	169	168	448	115	115	12	16	3	0.024	0.095	0.018
.	19.01.15-17.54.14-1-419251	59	5	5	1	0	1	674	3	3	0	0	NA	NA	NA	22	25	498	174	166	443	120	111	12	5	0	0.024	0.029	0
.	19.01.15-17.54.15-1-419252	148	16	16	4	0	3	694	14	14	0	0	NA	NA	NA	42	42	517	172	166	460	118	116	47	35	4	0.091	0.203	0.024
.	19.01.15-17.54.25-1-419257	69	4	4	0	0	0	677	3	3	0	0	NA	NA	NA	22	21	502	166	166	447	114	116	9	10	0	0.018	0.06	0
.	19.01.15-17.54.26-1-419259	33	1	1	1	0	1	0	0	0	0	0	NA	NA	NA	10	8	489	166	166	0	0	0	4	0	0	0.008	0	0
.	19.01.15-17.54.29-1-419263	156	18	18	8	0	7	696	16	16	0	0	NA	NA	NA	38	49	517	176	169	458	122	116	62	12	7	0.12	0.068	0.041
.	19.01.15-17.54.29-1-419264	146	26	26	3	0	3	686	24	24	0	0	NA	NA	NA	55	39	510	172	170	450	119	117	47	19	23	0.092	0.11	0.135
.	19.01.15-17.54.30-1-419266	90	5	5	2	0	1	695	3	3	0	0	NA	NA	NA	28	39	513	171	168	459	118	118	2	17	0	0.004	0.099	0
.	19.01.15-17.54.31-1-419271	181	29	29	8	0	2	697	27	27	0	0	NA	NA	NA	55	50	522	174	167	465	118	114	103	36	4	0.197	0.207	0.024
.	19.01.15-17.54.38-1-419275	90	4	4	0	0	0	678	3	3	0	0	NA	NA	NA	31	29	503	172	167	444	123	111	6	0	8	0.012	0	0.048
.	19.01.15-17.54.43-1-419282	97	5	5	1	0	1	678	4	4	0	0	NA	NA	NA	41	32	506	170	169	448	115	115	12	4	5	0.024	0.024	0.03
.	19.01.15-17.54.48-1-419283	35	1	1	1	0	1	0	0	0	0	0	NA	NA	NA	6	16	495	168	166	0	0	0	0	0	1	0	0	0.006
.	19.01.15-17.54.52-1-419299	90	9	9	1	0	0	684	7	7	0	0	NA	NA	NA	32	30	507	170	166	452	118	114	21	14	11	0.041	0.082	0.066
.	19.01.15-17.54.54-1-419300	146	20	20	8	0	5	684	17	17	0	0	NA	NA	NA	58	38	513	168	170	451	116	117	67	36	10	0.131	0.214	0.059
.	19.01.15-17.54.56-1-419301	96	14	14	4	0	4	679	11	11	0	0	NA	NA	NA	36	33	505	170	171	446	115	118	36	7	1	0.071	0.041	0.006
.	19.01.15-17.54.56-1-419302	145	21	21	4	0	4	687	19	19	0	0	NA	NA	NA	45	42	509	176	170	444	124	119	37	13	4	0.073	0.074	0.024
.	19.01.15-17.55.02-1-419303	89	5	5	0	0	0	676	4	4	0	0	NA	NA	NA	28	25	508	164	166	452	111	113	5	0	6	0.01	0	0.036
.	19.01.15-17.55.22-1-419307	38	1	1	0	0	0	0	0	0	0	0	NA	NA	NA	4	5	492	163	163	0	0	0	3	0	0	0.006	0	0
.	19.01.15-17.55.25-1-419311	119	7	7	1	0	1	691	5	5	0	0	NA	NA	NA	37	44	516	173	168	456	119	116	16	3	3	0.031	0.017	0.018
.	19.01.15-17.55.27-1-419315	90	7	7	3	0	3	691	6	6	0	0	NA	NA	NA	33	46	513	175	171	454	122	115	17	13	3	0.033	0.074	0.018
.	19.01.15-17.55.28-1-419316	118	12	12	4	0	4	682	11	11	0	0	NA	NA	NA	43	36	511	167	171	448	114	120	38	7	10	0.074	0.042	0.058
.	19.01.15-17.55.30-1-419319	65	4	4	1	0	1	673	3	3	0	0	NA	NA	NA	20	22	505	166	164	448	114	111	12	5	4	0.024	0.03	0.024
.	19.01.15-17.55.39-1-419328	121	21	21	4	0	3	692	20	20	0	0	NA	NA	NA	29	40	511	174	168	453	120	119	40	14	2	0.078	0.08	0.012
.	19.01.15-17.55.39-1-419333	97	4	4	1	0	0	680	3	3	0	0	NA	NA	NA	38	35	507	169	172	446	113	121	5	4	7	0.01	0.024	0.041
.	19.01.15-17.55.42-1-419336	174	39	39	10	0	5	695	37	37	0	0	NA	NA	NA	52	54	515	176	176	451	120	124	114	38	14	0.221	0.216	0.08
.	19.01.15-17.55.44-1-419337	62	5	5	2	0	2	451	3	3	0	0	NA	NA	NA	10	14	498	165	164	295	80	76	7	5	1	0.014	0.03	0.006
.	19.01.15-17.55.46-1-419338	90	4	4	1	0	1	670	3	3	0	0	NA	NA	NA	38	28	508	166	167	444	111	115	7	0	2	0.014	0	0.012
.	19.01.15-17.55.48-1-419339	122	5	5	1	0	1	692	4	4	0	0	NA	NA	NA	47	47	514	175	171	456	120	116	10	1	2	0.019	0.006	0.012
.	19.01.15-17.55.49-1-419340	35	1	1	0	0	0	0	0	0	0	0	NA	NA	NA	16	11	495	165	164	0	0	0	2	0	0	0.004	0	0
.	19.01.15-17.55.52-1-419356	119	6	6	0	0	0	686	5	5	0	0	NA	NA	NA	48	45	511	175	172	448	119	119	11	6	8	0.022	0.034	0.047
.	19.01.15-17.55.52-1-419357	91	4	4	3	0	3	678	3	3	0	0	NA	NA	NA	28	29	503	168	171	446	114	118	6	4	0	0.012	0.024	0
.	19.01.15-17.55.57-1-419358	209	33	33	10	0	9	704	31	31	0	0	NA	NA	NA	56	59	523	175	174	463	119	122	82	26	31	0.157	0.149	0.178
.	19.01.15-17.56.00-1-419359	32	1	1	0	0	0	0	0	0	0	0	NA	NA	NA	6	11	495	166	163	0	0	0	2	0	0	0.004	0	0
.	19.01.15-17.56.03-1-419360	148	18	18	2	0	1	695	16	16	0	0	NA	NA	NA	33	42	512	175	168	458	121	116	41	19	7	0.08	0.109	0.042
.	19.01.15-17.56.03-1-419361	118	11	11	4	0	2	696	9	9	0	0	NA	NA	NA	44	46	512	176	171	456	122	118	33	12	6	0.064	0.068	0.035
.	19.01.15-17.56.07-1-419362	85	3	3	0	0	0	678	1	1	0	0	NA	NA	NA	31	33	506	170	170	445	116	117	4	4	1	0.008	0.024	0.006
.	19.01.15-17.56.10-1-419363	87	5	5	1	0	1	679	4	4	0	0	NA	NA	NA	34	34	508	170	169	449	114	116	11	9	1	0.022	0.053	0.006
.	19.01.15-17.56.10-1-419364	96	9	9	2	0	1	672	7	7	0	0	NA	NA	NA	44	32	508	170	167	443	114	115	15	3	16	0.03	0.018	0.096
.	19.01.15-17.56.15-1-419365	56	2	2	0	0	0	675	1	1	0	0	NA	NA	NA	19	27	506	168	166	447	115	113	1	0	1	0.002	0	0.006
.	19.01.15-17.56.23-1-419369	34	1	1	0	0	0	0	0	0	0	0	NA	NA	NA	11	9	491	165	166	0	0	0	1	0	0	0.002	0	0
.	19.01.15-17.56.26-1-419373	188	18	18	7	0	4	710	16	16	0	0	NA	NA	NA	58	61	521	176	177	462	124	124	34	17	20	0.065	0.097	0.113
.	19.01.15-17.56.28-1-419377	93	8	8	2	0	1	669	7	7	0	0	NA	NA	NA	33	24	504	168	165	444	113	112	16	0	10	0.032	0	0.061
.	19.01.15-17.56.30-1-419379	33	1	1	0	0	0	0	0	0	0	0	NA	NA	NA	6	11	495	164	165	0	0	0	1	0	0	0.002	0	0
.	19.01.15-17.56.30-1-419380	89	4	4	0	0	0	686	3	3	0	0	NA	NA	NA	38	38	507	177	167	450	122	114	17	0	5	0.034	0	0.03
.	19.01.15-17.56.33-1-419387	70	3	3	1	0	1	678	2	2	0	0	NA	NA	NA	31	36	507	170	172	449	113	116	4	2	2	0.008	0.012	0.012
.	19.01.15-17.56.36-1-419389	125	9	9	2	0	1	686	7	7	0	0	NA	NA	NA	39	42	515	172	168	454	119	113	20	2	4	0.039	0.012	0.024
.	19.01.15-17.56.39-1-419392	64	4	4	0	0	0	674	3	3	0	0	NA	NA	NA	19	25	504	169	165	448	115	111	9	5	0	0.018	0.03	0
.	19.01.15-17.56.41-1-419395	259	17	17	5	0	4	728	16	16	0	0	NA	NA	NA	69	76	539	177	173	484	123	121	22	28	23	0.041	0.158	0.133
.	19.01.15-17.56.49-1-419399	35	1	1	0	0	0	0	0	0	0	0	NA	NA	NA	11	11	495	165	164	0	0	0	0	0	0	0	0	0
.	19.01.15-17.56.50-1-419415	61	5	5	1	0	1	663	3	3	0	0	NA	NA	NA	35	23	501	168	167	437	111	115	16	0	0	0.032	0	0
.	19.01.15-17.56.51-1-419416	121	6	6	1	0	1	697	4	4	0	0	NA	NA	NA	42	52	518	172	175	456	120	121	19	3	0	0.037	0.017	0
.	19.01.15-17.56.51-1-419417	67	6	6	2	0	2	670	4	4	0	0	NA	NA	NA	33	28	502	168	171	445	110	115	2	13	4	0.004	0.077	0.023
.	19.01.15-17.56.53-1-419418	37	1	1	0	0	0	0	0	0	0	0	NA	NA	NA	7	5	490	164	164	0	0	0	2	0	0	0.004	0	0
.	19.01.15-17.56.56-1-419419	59	3	3	1	0	1	676	2	2	0	0	NA	NA	NA	16	24	504	168	165	451	113	112	5	10	0	0.01	0.06	0
.	19.01.15-17.56.57-1-419420	88	13	13	4	0	2	682	12	12	0	0	NA	NA	NA	33	34	514	165	168	455	111	116	46	8	0	0.089	0.048	0
.	19.01.15-17.57.02-1-419421	35	1	1	0	0	0	0	0	0	0	0	NA	NA	NA	13	11	495	165	164	0	0	0	0	6	0	0	0.036	0
.	19.01.15-17.57.03-1-419422	156	25	25	10	0	5	687	24	24	0	0	NA	NA	NA	47	36	511	170	168	453	118	116	61	40	14	0.119	0.235	0.083
.	19.01.15-17.57.06-1-419423	204	14	14	3	0	2	702	12	12	0	0	NA	NA	NA	66	68	522	177	182	455	124	123	24	13	2	0.046	0.073	0.011
.	19.01.15-17.57.07-1-419424	62	3	3	2	0	2	666	2	2	0	0	NA	NA	NA	28	18	500	166	165	443	111	112	2	3	0	0.004	0.018	0
.	19.01.15-17.57.12-1-419425	149	9	9	3	0	2	698	6	6	0	0	NA	NA	NA	48	54	516	175	176	452	121	125	17	4	10	0.033	0.023	0.057
.	19.01.15-17.57.13-1-419426	151	13	13	2	0	1	679	12	12	0	0	NA	NA	NA	40	36	506	173	170	447	118	114	61	0	13	0.121	0	0.076
.	19.01.15-17.57.13-1-419427	130	12	12	3	0	2	683	11	11	0	0	NA	NA	NA	40	42	513	171	171	451	118	114	34	12	3	0.066	0.07	0.018
.	19.01.15-17.57.19-1-419428	148	21	21	4	0	4	687	20	20	0	0	NA	NA	NA	57	39	513	171	168	454	118	115	54	11	20	0.105	0.064	0.119
.	19.01.15-17.57.22-1-419430	151	23	23	8	0	5	691	20	20	0	0	NA	NA	NA	40	40	516	167	170	457	114	120	47	7	8	0.091	0.042	0.047
.	19.01.15-17.57.23-1-419432	60	2	2	0	0	0	668	1	1	0	0	NA	NA	NA	19	20	501	167	165	440	117	111	4	0	4	0.008	0	0.024
.	19.01.15-17.57.36-1-419447	178	12	12	3	0	3	707	10	10	0	0	NA	NA	NA	45	60	513	179	181	454	126	127	26	13	9	0.051	0.073	0.05
.	19.01.15-17.57.37-1-419448	183	10	10	1	0	1	711	9	9	0	0	NA	NA	NA	39	64	522	180	175	461	127	123	12	16	5	0.023	0.089	0.029
.	19.01.15-17.57.39-1-419451	66	2	2	0	0	0	678	1	1	0	0	NA	NA	NA	26	27	505	168	167	446	116	116	4	0	1	0.008	0	0.006
.	19.01.15-17.57.39-1-419456	119	14	14	5	0	3	683	12	12	0	0	NA	NA	NA	34	42	513	171	171	447	117	119	59	11	9	0.115	0.064	0.053
.	19.01.15-17.57.51-1-419475	115	5	5	1	0	1	680	4	4	0	0	NA	NA	NA	36	36	508	169	172	446	116	118	13	0	11	0.026	0	0.064
.	19.01.15-17.57.54-1-419476	178	46	46	15	0	12	703	41	41	0	0	NA	NA	NA	51	59	521	175	176	458	121	124	81	57	36	0.155	0.326	0.205
.	19.01.15-17.57.56-1-419477	63	2	2	1	0	1	662	1	1	0	0	NA	NA	NA	34	20	500	168	165	440	111	111	1	4	0	0.002	0.024	0
.	19.01.15-17.57.57-1-419478	228	20	20	4	0	2	716	19	19	0	0	NA	NA	NA	63	62	520	179	176	466	125	125	53	46	20	0.102	0.257	0.114
.	19.01.15-17.58.00-1-419479	116	13	13	1	0	1	689	12	12	0	0	NA	NA	NA	32	37	513	169	168	455	118	116	17	13	2	0.033	0.077	0.012
.	19.01.15-17.58.04-1-419480	122	10	10	2	0	1	676	9	9	0	0	NA	NA	NA	48	30	502	170	171	445	115	116	13	23	16	0.026	0.135	0.094
.	19.01.15-17.58.09-1-419481	123	7	7	3	0	2	683	6	6	0	0	NA	NA	NA	55	42	512	168	175	449	111	123	12	10	4	0.023	0.06	0.023
.	19.01.15-17.58.11-1-419482	86	6	6	4	0	2	676	5	5	0	0	NA	NA	NA	37	35	510	170	168	450	115	111	25	10	0	0.049	0.059	0
.	19.01.15-17.58.12-1-419483	140	16	16	7	0	6	686	15	15	0	0	NA	NA	NA	46	44	515	169	173	455	112	119	30	20	6	0.058	0.118	0.035
.	19.01.15-17.58.13-1-419484	34	1	1	1	0	1	0	0	0	0	0	NA	NA	NA	12	6	490	165	164	0	0	0	0	0	3	0	0	0.018
.	19.01.15-17.58.15-1-419485	129	7	7	1	0	1	688	5	5	0	0	NA	NA	NA	37	45	513	176	169	452	120	116	22	11	0	0.043	0.062	0
.	19.01.15-17.58.22-1-419487	113	6	6	0	0	0	687	3	3	0	0	NA	NA	NA	41	45	513	172	173	446	119	122	25	1	0	0.049	0.006	0
.	19.01.15-17.58.29-1-419495	33	1	1	0	0	0	0	0	0	0	0	NA	NA	NA	10	6	491	166	162	0	0	0	0	2	0	0	0.012	0
.	19.01.15-17.58.29-1-419497	151	14	14	5	0	3	692	13	13	0	0	NA	NA	NA	44	47	515	175	170	457	118	117	25	26	17	0.049	0.149	0.1
.	19.01.15-17.58.32-1-419503	91	14	14	4	0	3	676	12	12	0	0	NA	NA	NA	16	19	496	170	166	444	116	116	31	1	7	0.062	0.006	0.042
.	19.01.15-17.58.33-1-419505	92	16	16	7	0	6	678	14	14	0	0	NA	NA	NA	33	29	506	168	168	449	116	113	53	9	8	0.105	0.054	0.048
.	19.01.15-17.58.35-1-419510	147	11	11	1	0	1	702	10	10	0	0	NA	NA	NA	61	54	515	176	176	456	125	121	20	7	12	0.039	0.04	0.068
.	19.01.15-17.58.38-1-419511	141	19	19	9	0	7	705	18	18	0	0	NA	NA	NA	55	62	533	169	173	470	117	118	35	45	6	0.066	0.266	0.035
.	19.01.15-17.58.39-1-419515	146	16	16	4	0	3	691	14	14	0	0	NA	NA	NA	47	49	519	174	169	460	117	114	43	17	3	0.083	0.098	0.018
.	19.01.15-17.58.42-1-419517	118	11	11	5	0	4	696	10	10	0	0	NA	NA	NA	32	44	511	176	170	456	123	117	18	21	23	0.035	0.119	0.135
.	19.01.15-17.58.57-1-419537	151	15	15	3	0	3	700	14	14	0	0	NA	NA	NA	54	53	516	173	177	455	121	124	45	17	4	0.087	0.098	0.023
.	19.01.15-17.58.57-1-419538	313	24	24	6	0	4	777	23	23	0	0	NA	NA	NA	92	127	564	185	191	507	134	136	46	43	28	0.082	0.232	0.147
.	19.01.15-17.58.59-1-419539	87	5	5	1	0	0	678	4	4	0	0	NA	NA	NA	24	28	503	170	168	447	117	114	8	0	2	0.016	0	0.012
.	19.01.15-17.59.02-1-419540	64	5	5	3	0	2	672	3	3	0	0	NA	NA	NA	23	24	504	166	167	446	112	114	11	1	11	0.022	0.006	0.066
.	19.01.15-17.59.02-1-419541	95	7	7	1	0	1	673	5	5	0	0	NA	NA	NA	22	25	503	167	168	446	113	114	17	0	3	0.034	0	0.018
.	19.01.15-17.59.14-1-419543	121	10	10	3	0	3	686	9	9	0	0	NA	NA	NA	33	36	513	167	169	457	115	114	14	17	15	0.027	0.102	0.089
.	19.01.15-17.59.18-1-419544	34	1	1	0	0	0	0	0	0	0	0	NA	NA	NA	11	13	497	164	165	0	0	0	0	0	2	0	0	0.012
.	19.01.15-17.59.18-1-419545	120	14	14	3	0	2	700	12	12	0	0	NA	NA	NA	44	49	515	165	182	458	114	128	28	11	25	0.054	0.067	0.137
.	19.01.15-17.59.18-1-419546	147	6	6	0	0	0	685	5	5	0	0	NA	NA	NA	51	39	514	168	170	455	114	116	16	0	1	0.031	0	0.006
.	19.01.15-17.59.20-1-419547	157	16	16	4	0	3	692	15	15	0	0	NA	NA	NA	39	54	527	169	171	464	112	116	34	7	11	0.065	0.041	0.064
.	19.01.15-17.59.21-1-419548	114	7	7	3	0	2	688	6	6	0	0	NA	NA	NA	27	33	510	169	167	455	117	116	10	9	3	0.02	0.053	0.018
.	19.01.15-17.59.21-1-419549	61	3	3	0	0	0	50	2	2	0	0	NA	NA	NA	9	16	495	168	166	36	10	4	3	9	2	0.006	0.054	0.012
.	19.01.15-17.59.27-1-419556	151	35	35	11	0	9	705	28	28	0	0	NA	NA	NA	44	60	523	170	180	464	118	123	83	35	29	0.159	0.206	0.161
.	19.01.15-17.59.32-1-419564	177	12	12	3	0	3	696	10	10	0	0	NA	NA	NA	39	46	514	176	169	459	119	118	18	11	10	0.035	0.062	0.059
.	19.01.15-17.59.39-1-419569	145	24	24	9	0	5	685	22	22	0	0	NA	NA	NA	48	43	510	174	172	448	120	117	79	26	16	0.155	0.149	0.093
.	19.01.15-17.59.43-1-419576	169	16	16	3	0	3	701	15	15	0	0	NA	NA	NA	46	60	519	178	176	454	126	121	32	14	12	0.062	0.079	0.068
.	19.01.15-17.59.44-1-419577	157	13	13	5	0	3	699	11	11	0	0	NA	NA	NA	48	48	507	181	173	449	129	121	12	28	9	0.024	0.155	0.052
.	19.01.15-17.59.48-1-419578	208	27	27	9	0	5	708	26	26	0	0	NA	NA	NA	55	62	531	169	175	468	119	121	74	53	9	0.139	0.314	0.051
.	19.01.15-17.59.50-1-419594	146	11	11	5	0	5	673	10	10	0	0	NA	NA	NA	47	27	501	171	168	441	119	113	31	9	13	0.062	0.053	0.077
.	19.01.15-17.59.51-1-419595	235	29	29	9	0	6	707	26	26	0	0	NA	NA	NA	71	66	527	177	175	465	122	120	51	47	12	0.097	0.266	0.069
.	19.01.15-18.00.09-1-419601	85	10	10	1	0	0	680	9	9	0	0	NA	NA	NA	28	36	510	168	171	445	115	120	24	0	4	0.047	0	0.023
.	19.01.15-18.00.13-1-419602	65	2	2	0	0	0	674	1	1	0	0	NA	NA	NA	28	29	506	174	162	445	120	109	0	3	3	0	0.017	0.019
.	19.01.15-18.00.15-1-419603	148	8	8	4	0	2	703	7	7	0	0	NA	NA	NA	51	65	523	178	177	460	120	123	26	4	12	0.05	0.022	0.068
.	19.01.15-18.00.21-1-419605	63	3	3	1	0	1	299	2	2	0	0	NA	NA	NA	18	26	504	169	166	197	53	49	0	4	0	0	0.024	0
.	19.01.15-18.00.27-1-419613	116	8	8	3	0	2	683	7	7	0	0	NA	NA	NA	46	49	519	169	174	454	112	117	17	17	0	0.033	0.101	0
.	19.01.15-18.00.28-1-419614	92	10	10	3	0	2	684	9	9	0	0	NA	NA	NA	35	43	516	172	168	456	117	111	17	4	8	0.033	0.023	0.048
.	19.01.15-18.00.29-1-419615	209	17	17	3	0	3	717	13	13	0	0	NA	NA	NA	69	73	535	183	168	474	129	114	61	29	2	0.114	0.158	0.012
.	19.01.15-18.00.30-1-419622	63	4	4	0	0	0	674	3	3	0	0	NA	NA	NA	16	22	503	167	165	447	113	114	2	5	7	0.004	0.03	0.042
.	19.01.15-18.00.32-1-419626	153	12	12	1	0	0	692	10	10	0	0	NA	NA	NA	46	43	517	167	172	461	112	119	51	8	9	0.099	0.048	0.052
.	19.01.15-18.00.42-1-419636	119	12	12	3	0	1	682	9	9	0	0	NA	NA	NA	33	35	511	171	166	454	115	113	32	2	6	0.063	0.012	0.036
.	19.01.15-18.00.43-1-419637	119	9	9	2	0	2	675	8	8	0	0	NA	NA	NA	46	31	507	169	168	448	113	114	17	12	4	0.034	0.071	0.024
.	19.01.15-18.00.45-1-419641	89	9	9	3	0	3	680	8	8	0	0	NA	NA	NA	34	41	514	169	171	452	112	116	18	8	0	0.035	0.047	0
.	19.01.15-18.00.47-1-419642	124	9	9	2	0	1	696	7	7	0	0	NA	NA	NA	49	56	521	172	176	459	118	119	6	22	2	0.012	0.128	0.011
.	19.01.15-18.00.50-1-419658	62	3	3	0	0	0	675	2	2	0	0	NA	NA	NA	19	24	502	168	167	442	117	116	10	4	0	0.02	0.024	0
.	19.01.15-18.00.50-1-419659	33	1	1	1	0	1	0	0	0	0	0	NA	NA	NA	8	9	496	164	162	0	0	0	3	0	0	0.006	0	0
.	19.01.15-18.00.56-1-419660	173	15	15	8	0	5	691	12	12	0	0	NA	NA	NA	62	45	518	172	168	457	120	114	40	27	6	0.077	0.157	0.036
.	19.01.15-18.01.07-1-419711	117	14	14	3	0	3	684	11	11	0	0	NA	NA	NA	34	38	507	176	168	446	121	117	32	14	1	0.063	0.08	0.006
.	19.01.15-18.01.08-1-419712	94	10	10	2	0	2	699	9	9	0	0	NA	NA	NA	26	49	516	171	175	459	117	123	14	9	10	0.027	0.053	0.057
.	19.01.15-18.01.16-1-419733	236	13	13	6	0	3	713	12	12	0	0	NA	NA	NA	74	71	530	175	179	469	122	122	31	38	0	0.058	0.217	0
.	19.01.15-18.01.18-1-419734	176	12	12	4	0	4	704	10	10	0	0	NA	NA	NA	69	52	526	172	167	466	123	115	31	14	2	0.059	0.081	0.012
.	19.01.15-18.01.22-1-419738	153	20	20	5	0	3	713	17	17	0	0	NA	NA	NA	39	62	524	173	178	468	121	124	62	5	14	0.118	0.029	0.079
.	19.01.15-18.01.24-1-419740	60	3	3	1	0	1	200	2	2	0	0	NA	NA	NA	15	29	502	171	169	129	36	35	3	2	0	0.006	0.012	0
.	19.01.15-18.01.25-1-419742	125	5	5	1	0	0	686	4	4	0	0	NA	NA	NA	37	37	514	168	168	454	116	116	10	5	2	0.019	0.03	0.012
.	19.01.15-18.01.35-1-419754	157	8	8	0	0	0	693	7	7	0	0	NA	NA	NA	37	52	521	175	169	457	120	116	7	14	2	0.013	0.08	0.012
.	19.01.15-18.01.36-1-419755	99	6	6	2	0	1	685	4	4	0	0	NA	NA	NA	28	35	510	167	171	452	115	118	2	6	12	0.004	0.036	0.07
.	19.01.15-18.01.37-1-419757	351	30	30	11	0	7	749	26	26	0	0	NA	NA	NA	117	104	544	185	188	488	129	132	89	28	9	0.164	0.151	0.048
.	19.01.15-18.01.41-1-419762	87	4	4	0	0	0	674	3	3	0	0	NA	NA	NA	20	24	494	173	170	436	119	119	7	0	1	0.014	0	0.006
.	19.01.15-18.01.47-1-419767	62	2	2	0	0	0	668	1	1	0	0	NA	NA	NA	26	29	509	166	167	444	112	112	0	6	0	0	0.036	0
.	19.01.15-18.01.48-1-419768	172	8	8	2	0	1	702	7	7	0	0	NA	NA	NA	62	57	518	177	175	456	125	121	6	9	4	0.012	0.051	0.023
.	19.01.15-18.01.50-1-419769	148	23	23	11	0	4	700	20	20	0	0	NA	NA	NA	51	56	523	171	175	460	120	120	23	66	9	0.044	0.386	0.051
.	19.01.15-18.01.55-1-419785	58	2	2	1	0	1	664	1	1	0	0	NA	NA	NA	28	18	501	167	163	442	110	112	5	0	3	0.01	0	0.018
.	19.01.15-18.01.58-1-419786	91	10	10	7	0	6	665	9	9	0	0	NA	NA	NA	19	12	495	168	162	441	114	110	34	1	3	0.069	0.006	0.019
.	19.01.15-18.02.01-1-419787	109	7	7	3	0	3	683	6	6	0	0	NA	NA	NA	39	38	504	173	174	445	119	119	6	9	6	0.012	0.052	0.034
.	19.01.15-18.02.31-1-419797	144	18	18	5	0	4	691	16	16	0	0	NA	NA	NA	41	46	518	168	173	457	117	117	45	3	6	0.087	0.018	0.035
.	19.01.15-18.02.32-1-419804	202	21	21	10	0	9	698	19	19	0	0	NA	NA	NA	58	51	516	175	173	455	123	120	39	21	8	0.076	0.12	0.046
.	19.01.15-18.02.38-1-419811	115	7	7	1	0	1	671	6	6	0	0	NA	NA	NA	38	33	508	168	170	443	111	117	16	5	0	0.031	0.03	0
.	19.01.15-18.02.39-1-419812	118	5	5	0	0	0	668	3	3	0	0	NA	NA	NA	41	29	505	170	167	440	114	114	14	0	0	0.028	0	0
.	19.01.15-18.02.40-1-419815	117	8	8	1	0	1	697	7	7	0	0	NA	NA	NA	40	49	515	176	171	457	121	119	18	6	4	0.035	0.034	0.023
.	19.01.15-18.02.45-1-419820	62	2	2	0	0	0	450	1	1	0	0	NA	NA	NA	19	9	494	165	163	296	74	80	2	0	2	0.004	0	0.012
.	19.01.15-18.02.48-1-419821	91	6	6	2	0	1	666	5	5	0	0	NA	NA	NA	36	25	500	166	172	436	113	117	22	0	8	0.044	0	0.047
.	19.01.15-18.02.49-1-419822	34	1	1	1	0	1	0	0	0	0	0	NA	NA	NA	10	9	494	165	163	0	0	0	7	0	0	0.014	0	0
.	19.01.15-18.02.51-1-419839	93	7	7	4	0	2	683	6	6	0	0	NA	NA	NA	37	33	511	169	166	451	118	114	8	0	10	0.016	0	0.06
.	19.01.15-18.02.56-1-419840	115	12	12	3	0	2	699	10	10	0	0	NA	NA	NA	45	46	514	171	174	459	119	121	19	17	22	0.037	0.099	0.126
.	19.01.15-18.02.57-1-419841	120	30	30	7	0	5	687	25	25	0	0	NA	NA	NA	37	46	512	177	170	451	122	114	52	31	23	0.102	0.175	0.135
.	19.01.15-18.02.58-1-419842	116	9	9	4	0	2	697	8	8	0	0	NA	NA	NA	42	49	520	167	175	463	114	120	17	13	3	0.033	0.078	0.017
.	19.01.15-18.02.59-1-419843	122	18	18	8	0	3	685	17	17	0	0	NA	NA	NA	46	47	518	176	166	449	122	114	60	7	7	0.116	0.04	0.042
.	19.01.15-18.03.01-1-419844	99	16	16	2	0	2	683	14	14	0	0	NA	NA	NA	35	40	508	173	172	451	115	117	42	2	10	0.083	0.012	0.058
.	19.01.15-18.03.04-1-419845	147	30	30	8	0	7	680	27	27	0	0	NA	NA	NA	54	38	509	171	171	444	117	119	112	12	13	0.22	0.07	0.076
.	19.01.15-18.03.10-1-419846	117	7	7	5	0	4	678	6	6	0	0	NA	NA	NA	41	33	507	168	171	447	112	119	16	8	1	0.032	0.048	0.006
.	19.01.15-18.03.15-1-419847	146	6	6	1	0	1	694	5	5	0	0	NA	NA	NA	50	43	514	171	171	460	118	116	11	4	4	0.021	0.023	0.023
.	19.01.15-18.03.22-1-419850	265	46	46	14	0	11	715	42	42	0	0	NA	NA	NA	91	73	531	177	178	467	123	125	110	55	23	0.207	0.311	0.129
.	19.01.15-18.03.24-1-419852	122	18	18	7	0	5	687	17	17	0	0	NA	NA	NA	35	42	506	176	173	446	122	119	38	9	24	0.075	0.051	0.139
.	19.01.15-18.03.31-1-419863	98	3	3	3	0	2	680	2	2	0	0	NA	NA	NA	38	36	511	168	170	452	114	114	13	0	1	0.025	0	0.006
.	19.01.15-18.03.31-1-419864	154	12	12	6	0	2	686	11	11	0	0	NA	NA	NA	60	43	515	169	172	454	117	115	61	2	10	0.118	0.012	0.058
.	19.01.15-18.03.32-1-419866	70	2	2	0	0	0	674	1	1	0	0	NA	NA	NA	18	28	502	167	172	443	115	116	2	0	7	0.004	0	0.041
.	19.01.15-18.03.32-1-419867	90	4	4	2	0	1	686	3	3	0	0	NA	NA	NA	24	38	512	170	169	455	117	114	20	0	0	0.039	0	0
.	19.01.15-18.03.42-1-419873	151	16	16	7	0	7	682	15	15	0	0	NA	NA	NA	45	36	509	171	169	449	117	116	35	22	6	0.069	0.129	0.036
.	19.01.15-18.03.45-1-419878	59	2	2	0	0	0	661	1	1	0	0	NA	NA	NA	32	20	499	167	167	437	111	113	2	0	2	0.004	0	0.012
.	19.01.15-18.03.46-1-419879	149	8	8	2	0	1	697	7	7	0	0	NA	NA	NA	57	56	517	177	175	458	120	119	27	15	6	0.052	0.085	0.034
.	19.01.15-18.03.47-1-419880	149	15	15	1	0	0	695	13	13	0	0	NA	NA	NA	59	57	520	172	178	456	117	122	35	6	20	0.067	0.035	0.112
.	19.01.15-18.03.49-1-419881	91	5	5	4	0	3	670	2	2	0	0	NA	NA	NA	35	27	506	169	165	446	110	114	19	0	0	0.038	0	0
.	19.01.15-18.03.55-1-419898	59	2	2	1	0	1	301	1	1	0	0	NA	NA	NA	22	16	500	165	164	204	46	51	3	0	0	0.006	0	0
.	19.01.15-18.03.56-1-419899	96	4	4	1	0	0	684	3	3	0	0	NA	NA	NA	29	36	509	170	170	454	116	114	9	0	2	0.018	0	0.012
.	19.01.15-18.03.57-1-419900	116	5	5	2	0	1	691	4	4	0	0	NA	NA	NA	32	44	515	175	167	457	119	115	9	5	3	0.017	0.029	0.018
.	19.01.15-18.04.07-1-419902	152	12	12	3	0	3	697	11	11	0	0	NA	NA	NA	44	46	514	175	170	453	126	118	40	4	2	0.078	0.023	0.012
.	19.01.15-18.04.08-1-419903	146	9	9	2	0	2	674	8	8	0	0	NA	NA	NA	37	26	503	170	166	445	115	114	30	0	3	0.06	0	0.018
.	19.01.15-18.04.09-1-419904	87	5	5	2	0	2	671	3	3	0	0	NA	NA	NA	31	22	501	166	168	440	115	116	9	6	0	0.018	0.036	0
.	19.01.15-18.04.09-1-419905	56	2	2	0	0	0	0	1	1	0	0	NA	NA	NA	19	12	494	167	164	0	0	0	5	0	0	0.01	0	0
.	19.01.15-18.04.10-1-419906	56	2	2	1	0	1	678	1	1	0	0	NA	NA	NA	18	31	501	172	171	443	118	117	6	0	0	0.012	0	0
.	19.01.15-18.04.13-1-419907	91	4	4	1	0	1	668	3	3	0	0	NA	NA	NA	32	24	505	167	165	445	110	113	4	6	0	0.008	0.036	0
.	19.01.15-18.04.13-1-419908	91	7	7	2	0	2	684	6	6	0	0	NA	NA	NA	42	41	514	169	171	453	115	116	15	11	13	0.029	0.065	0.076
.	19.01.15-18.04.18-1-419909	127	9	9	3	0	2	686	8	8	0	0	NA	NA	NA	40	35	507	172	169	452	119	115	21	14	20	0.041	0.081	0.118
.	19.01.15-18.04.18-1-419910	94	8	8	3	0	1	677	7	7	0	0	NA	NA	NA	37	32	510	170	165	446	118	113	30	0	0	0.059	0	0
.	19.01.15-18.04.22-1-419912	85	3	3	1	0	0	688	2	2	0	0	NA	NA	NA	30	39	506	178	168	448	123	117	0	0	11	0	0	0.065
.	19.01.15-18.04.24-1-419916	125	11	11	1	0	0	688	9	9	0	0	NA	NA	NA	39	40	515	170	168	456	118	114	30	6	3	0.058	0.035	0.018
.	19.01.15-18.04.27-1-419919	144	8	8	4	0	2	705	6	6	0	0	NA	NA	NA	54	59	524	176	172	467	121	117	54	6	9	0.103	0.034	0.052
.	19.01.15-18.04.27-1-419920	148	14	14	6	0	4	694	12	12	0	0	NA	NA	NA	61	44	516	169	172	458	116	120	28	30	17	0.054	0.178	0.099
.	19.01.15-18.04.31-1-419928	145	17	17	3	0	3	704	16	16	0	0	NA	NA	NA	37	54	526	175	166	465	124	115	33	34	15	0.063	0.194	0.09
.	19.01.15-18.04.34-1-419931	88	6	6	0	0	0	682	5	5	0	0	NA	NA	NA	30	35	512	170	166	453	118	111	17	2	0	0.033	0.012	0
.	19.01.15-18.04.37-1-419932	88	3	3	0	0	0	689	2	2	0	0	NA	NA	NA	32	41	518	168	168	460	115	114	10	0	3	0.019	0	0.018
.	19.01.15-18.04.39-1-419935	124	11	11	2	0	1	674	10	10	0	0	NA	NA	NA	42	29	504	171	167	442	118	114	37	8	2	0.073	0.047	0.012
.	19.01.15-18.04.40-1-419937	89	6	6	2	0	0	678	5	5	0	0	NA	NA	NA	32	31	507	169	168	447	116	115	8	10	6	0.016	0.059	0.036
.	19.01.15-18.04.49-1-419942	93	4	4	3	0	2	674	2	2	0	0	NA	NA	NA	28	26	504	168	167	444	116	114	7	11	0	0.014	0.065	0
.	19.01.15-18.04.51-1-419958	59	2	2	0	0	0	398	1	1	0	0	NA	NA	NA	14	19	501	166	165	258	67	73	2	4	0	0.004	0.024	0
.	19.01.15-18.04.51-1-419959	91	7	7	2	0	1	668	6	6	0	0	NA	NA	NA	48	23	506	165	165	444	112	112	20	4	0	0.04	0.024	0
.	19.01.15-18.04.52-1-419960	91	6	6	1	0	1	676	5	5	0	0	NA	NA	NA	38	34	505	170	172	443	118	115	18	0	6	0.036	0	0.035
.	19.01.15-18.04.54-1-419961	59	2	2	1	0	1	670	1	1	0	0	NA	NA	NA	30	23	504	167	165	444	115	111	0	0	5	0	0	0.03
.	19.01.15-18.04.56-1-419962	151	14	14	6	0	3	707	12	12	0	0	NA	NA	NA	45	56	520	176	173	463	121	123	39	9	9	0.075	0.051	0.052
.	19.01.15-18.05.01-1-419963	122	13	13	3	0	2	689	12	12	0	0	NA	NA	NA	41	40	515	171	167	459	118	112	36	1	3	0.07	0.006	0.018
.	19.01.15-18.05.03-1-419964	118	4	4	1	0	1	681	3	3	0	0	NA	NA	NA	37	36	510	168	171	449	113	119	14	3	0	0.027	0.018	0
.	19.01.15-18.05.03-1-419965	142	9	9	1	0	1	675	8	8	0	0	NA	NA	NA	33	26	503	170	166	443	117	115	19	6	4	0.038	0.035	0.024
.	19.01.15-18.05.04-1-419966	117	15	15	8	0	6	687	14	14	0	0	NA	NA	NA	41	43	513	173	170	451	119	117	68	15	1	0.133	0.087	0.006
.	19.01.15-18.05.06-1-419968	205	20	20	4	0	4	728	17	17	0	0	NA	NA	NA	57	75	538	175	175	483	121	124	40	18	3	0.074	0.103	0.017
.	19.01.15-18.05.08-1-419969	32	1	1	0	0	0	0	0	0	0	0	NA	NA	NA	8	9	491	169	162	0	0	0	0	0	0	0	0	0
.	19.01.15-18.05.10-1-419970	116	5	5	2	0	1	693	4	4	0	0	NA	NA	NA	37	48	520	170	171	456	119	118	4	6	6	0.008	0.035	0.035
.	19.01.15-18.05.10-1-419971	90	5	5	4	0	1	676	3	3	0	0	NA	NA	NA	40	36	514	165	170	450	109	117	10	4	1	0.019	0.024	0.006
.	19.01.15-18.05.19-1-419972	35	1	1	0	0	0	0	0	0	0	0	NA	NA	NA	9	12	497	164	164	0	0	0	0	0	0	0	0	0
.	19.01.15-18.05.20-1-419973	120	8	8	1	0	1	685	7	7	0	0	NA	NA	NA	35	38	510	171	170	452	116	117	28	9	5	0.055	0.053	0.029
.	19.01.15-18.05.24-1-419978	123	16	16	4	0	4	690	14	14	0	0	NA	NA	NA	42	43	514	170	172	454	117	119	73	8	6	0.142	0.047	0.035
.	19.01.15-18.05.25-1-419980	94	4	4	1	0	1	675	3	3	0	0	NA	NA	NA	48	32	502	170	173	443	115	117	16	3	0	0.032	0.018	0
.	19.01.15-18.05.26-1-419983	124	10	10	3	0	3	683	8	8	0	0	NA	NA	NA	36	39	510	170	172	449	117	117	17	7	10	0.033	0.041	0.058
.	19.01.15-18.05.27-1-419984	92	3	3	1	0	1	668	2	2	0	0	NA	NA	NA	46	31	505	170	169	436	116	116	10	0	4	0.02	0	0.024
.	19.01.15-18.05.28-1-419986	29	1	1	0	0	0	0	0	0	0	0	NA	NA	NA	4	7	489	166	165	0	0	0	0	0	2	0	0	0.012
.	19.01.15-18.05.30-1-419989	62	2	2	0	0	0	663	0	0	0	0	NA	NA	NA	31	21	500	170	164	433	117	113	2	0	0	0.004	0	0
.	19.01.15-18.05.34-1-419996	58	2	2	0	0	0	666	1	1	0	0	NA	NA	NA	26	21	499	167	168	438	114	114	2	1	0	0.004	0.006	0
.	19.01.15-18.05.36-1-419997	149	14	14	7	0	4	696	13	13	0	0	NA	NA	NA	41	52	525	171	169	463	118	115	41	3	6	0.078	0.018	0.036
.	19.01.15-18.05.40-1-420001	96	9	9	7	0	2	682	6	6	0	0	NA	NA	NA	46	44	518	171	168	455	114	113	35	0	0	0.068	0	0
.	19.01.15-18.05.41-1-420003	149	17	17	4	0	4	685	14	14	0	0	NA	NA	NA	36	38	509	173	169	450	118	117	55	12	1	0.108	0.069	0.006
.	19.01.15-18.05.42-1-420004	265	20	20	7	0	5	721	19	19	0	0	NA	NA	NA	89	84	535	187	175	469	132	120	48	16	25	0.09	0.086	0.143
.	19.01.15-18.05.45-1-420009	120	10	10	0	0	0	683	9	9	0	0	NA	NA	NA	37	43	523	167	166	459	108	116	15	12	6	0.029	0.072	0.036
.	19.01.15-18.05.47-1-420010	92	4	4	0	0	0	673	3	3	0	0	NA	NA	NA	28	24	503	166	168	445	112	116	7	8	0	0.014	0.048	0
.	19.01.15-18.05.47-1-420011	57	2	2	1	0	1	671	1	1	0	0	NA	NA	NA	16	19	496	169	167	440	116	115	1	0	2	0.002	0	0.012
.	19.01.15-18.05.53-1-420027	169	14	14	3	0	2	700	12	12	0	0	NA	NA	NA	39	58	522	176	173	459	122	119	26	10	8	0.05	0.057	0.046
.	19.01.15-18.05.59-1-420028	120	5	5	3	0	1	685	4	4	0	0	NA	NA	NA	42	42	513	171	171	453	117	115	14	10	0	0.027	0.058	0
.	19.01.15-18.05.59-1-420029	119	13	13	4	0	3	673	12	12	0	0	NA	NA	NA	43	32	512	169	164	449	109	115	26	13	9	0.051	0.077	0.055
.	19.01.15-18.05.59-1-420030	88	5	5	1	0	1	683	3	3	0	0	NA	NA	NA	30	32	511	167	167	451	115	117	12	5	3	0.023	0.03	0.018
.	19.01.15-18.06.01-1-420031	58	2	2	1	0	1	100	1	1	0	0	NA	NA	NA	17	12	493	167	165	70	17	13	0	4	2	0	0.024	0.012
.	19.01.15-18.06.06-1-420032	89	4	4	2	0	2	682	3	3	0	0	NA	NA	NA	25	32	505	171	169	450	117	115	13	0	3	0.026	0	0.018
.	19.01.15-18.06.08-1-420033	32	1	1	0	0	0	0	0	0	0	0	NA	NA	NA	11	10	494	164	165	0	0	0	0	0	0	0	0	0
.	19.01.15-18.06.10-1-420034	33	1	1	0	0	0	0	0	0	0	0	NA	NA	NA	10	10	498	163	162	0	0	0	0	0	0	0	0	0
.	19.01.15-18.06.10-1-420035	85	4	4	1	0	1	664	2	2	0	0	NA	NA	NA	18	12	496	165	164	441	113	110	13	0	3	0.026	0	0.018
.	19.01.15-18.06.12-1-420036	145	15	15	5	0	3	710	12	12	0	0	NA	NA	NA	23	53	514	178	174	460	126	124	30	10	7	0.058	0.056	0.04
.	19.01.15-18.06.14-1-420037	59	2	2	0	0	0	670	1	1	0	0	NA	NA	NA	25	22	501	167	167	442	113	115	3	0	0	0.006	0	0
.	19.01.15-18.06.16-1-420038	121	11	11	5	0	4	687	10	10	0	0	NA	NA	NA	40	44	515	172	170	450	121	116	27	2	1	0.052	0.012	0.006
.	19.01.15-18.06.17-1-420039	184	24	24	6	0	2	685	20	20	0	0	NA	NA	NA	51	37	507	170	173	448	118	119	77	30	7	0.152	0.176	0.04
.	19.01.15-18.06.21-1-420041	96	12	12	2	0	1	693	11	11	0	0	NA	NA	NA	41	46	516	171	172	457	117	119	28	8	8	0.054	0.047	0.047
.	19.01.15-18.06.21-1-420042	87	8	8	1	0	1	680	6	6	0	0	NA	NA	NA	33	37	511	173	166	449	120	111	17	9	3	0.033	0.052	0.018
.	19.01.15-18.06.23-1-420045	57	2	2	0	0	0	667	1	1	0	0	NA	NA	NA	31	19	499	166	167	436	116	115	9	0	0	0.018	0	0
.	19.01.15-18.06.25-1-420048	118	22	22	6	0	4	688	21	21	0	0	NA	NA	NA	28	43	518	172	166	456	119	113	69	9	7	0.133	0.052	0.042
.	19.01.15-18.06.27-1-420051	63	2	2	1	0	1	669	1	1	0	0	NA	NA	NA	30	25	503	169	166	440	115	114	3	0	1	0.006	0	0.006
.	19.01.15-18.06.33-1-420061	125	21	21	3	0	2	692	19	19	0	0	NA	NA	NA	30	34	514	166	167	457	116	119	49	2	2	0.095	0.012	0.012
.	19.01.15-18.06.36-1-420063	94	9	9	6	0	5	673	7	7	0	0	NA	NA	NA	41	33	506	172	168	443	115	115	16	32	5	0.032	0.186	0.03
.	19.01.15-18.06.37-1-420064	63	4	4	0	0	0	671	3	3	0	0	NA	NA	NA	28	28	510	166	165	445	114	112	15	0	0	0.029	0	0
.	19.01.15-18.06.39-1-420067	114	19	19	8	0	5	692	15	15	0	0	NA	NA	NA	39	44	514	174	169	455	120	117	36	20	8	0.07	0.115	0.047
.	19.01.15-18.06.40-1-420068	33	1	1	0	0	0	0	0	0	0	0	NA	NA	NA	15	11	494	167	163	0	0	0	0	2	0	0	0.012	0
.	19.01.15-18.06.42-1-420071	113	11	11	1	0	1	681	10	10	0	0	NA	NA	NA	42	39	516	169	167	454	113	114	17	7	4	0.033	0.041	0.024
.	19.01.15-18.06.44-1-420072	92	3	3	1	0	0	691	2	2	0	0	NA	NA	NA	27	40	510	170	173	455	118	118	8	0	6	0.016	0	0.035
.	19.01.15-18.06.51-1-420091	70	2	2	1	0	1	674	1	1	0	0	NA	NA	NA	20	27	499	173	168	439	118	117	6	0	3	0.012	0	0.018
.	19.01.15-18.06.57-1-420092	232	31	31	14	0	10	702	29	29	0	0	NA	NA	NA	78	55	527	171	170	467	120	115	117	24	21	0.222	0.14	0.124
.	19.01.15-18.06.58-1-420093	118	15	15	2	0	1	690	12	12	0	0	NA	NA	NA	27	35	511	168	169	451	119	120	51	2	5	0.1	0.012	0.03
.	19.01.15-18.06.59-1-420094	66	4	4	1	0	1	677	3	3	0	0	NA	NA	NA	23	29	503	171	168	443	119	115	22	0	0	0.044	0	0
.	19.01.15-18.07.00-1-420095	63	2	2	0	0	0	666	1	1	0	0	NA	NA	NA	25	18	496	166	169	437	113	116	6	0	0	0.012	0	0
.	19.01.15-18.07.02-1-420096	66	4	4	2	0	2	668	3	3	0	0	NA	NA	NA	32	24	503	169	165	439	117	112	1	6	7	0.002	0.036	0.042
.	19.01.15-18.07.04-1-420097	60	2	2	2	0	2	656	1	1	0	0	NA	NA	NA	34	13	495	166	165	431	111	114	8	0	0	0.016	0	0
.	19.01.15-18.07.09-1-420098	58	2	2	0	0	0	658	0	0	0	0	NA	NA	NA	32	17	499	164	167	431	112	115	5	0	0	0.01	0	0
.	19.01.15-18.07.10-1-420099	123	20	20	7	0	4	690	17	17	0	0	NA	NA	NA	35	42	514	167	174	454	114	122	31	22	4	0.06	0.132	0.023
.	19.01.15-18.07.12-1-420100	122	39	39	12	0	7	679	38	38	0	0	NA	NA	NA	34	35	504	170	174	446	115	118	146	36	10	0.29	0.212	0.057
.	19.01.15-18.07.16-1-420101	117	8	8	2	0	2	689	6	6	0	0	NA	NA	NA	43	46	522	170	167	459	116	114	19	6	6	0.036	0.035	0.036
.	19.01.15-18.07.18-1-420102	60	3	3	1	0	1	672	2	2	0	0	NA	NA	NA	14	22	499	168	168	443	114	115	3	3	0	0.006	0.018	0
.	19.01.15-18.07.21-1-420103	63	2	2	0	0	0	499	0	0	0	0	NA	NA	NA	20	20	501	166	166	332	84	83	0	6	0	0	0.036	0
.	19.01.15-18.07.22-1-420106	149	20	20	11	0	7	701	18	18	0	0	NA	NA	NA	50	60	522	176	175	461	118	122	73	13	11	0.14	0.074	0.063
.	19.01.15-18.07.24-1-420108	150	30	30	6	0	6	690	28	28	0	0	NA	NA	NA	34	48	516	176	169	455	118	117	70	8	6	0.136	0.045	0.036
.	19.01.15-18.07.32-1-420120	31	1	1	0	0	0	0	0	0	0	0	NA	NA	NA	10	9	495	164	163	0	0	0	0	2	0	0	0.012	0
.	19.01.15-18.07.33-1-420122	148	19	19	7	0	6	697	18	18	0	0	NA	NA	NA	39	45	514	171	173	456	118	123	58	14	2	0.113	0.082	0.012
.	19.01.15-18.07.34-1-420123	123	8	8	3	0	3	702	7	7	0	0	NA	NA	NA	38	61	529	173	172	465	120	117	21	11	0	0.04	0.064	0
.	19.01.15-18.07.35-1-420125	151	15	15	5	0	4	672	14	14	0	0	NA	NA	NA	43	33	507	171	168	443	116	113	36	5	8	0.071	0.029	0.048
.	19.01.15-18.07.37-1-420126	65	3	3	0	0	0	676	2	2	0	0	NA	NA	NA	29	35	506	174	168	447	118	111	0	7	3	0	0.04	0.018
.	19.01.15-18.07.47-1-420135	120	7	7	5	0	4	685	6	6	0	0	NA	NA	NA	34	36	506	176	167	449	121	115	23	9	0	0.045	0.051	0
.	19.01.15-18.07.54-1-420152	58	2	2	0	0	0	675	1	1	0	0	NA	NA	NA	26	29	507	169	166	448	116	111	1	1	0	0.002	0.006	0
.	19.01.15-18.07.58-1-420153	149	21	21	2	0	2	682	19	19	0	0	NA	NA	NA	40	41	515	171	168	454	117	111	60	17	5	0.117	0.099	0.03
.	19.01.15-18.08.00-1-420154	62	2	2	0	0	0	553	1	1	0	0	NA	NA	NA	12	13	494	167	165	366	88	99	1	0	2	0.002	0	0.012
.	19.01.15-18.08.01-1-420155	151	20	20	6	0	4	694	19	19	0	0	NA	NA	NA	54	52	519	180	166	457	123	114	50	25	2	0.096	0.139	0.012
.	19.01.15-18.08.01-1-420156	207	40	40	16	0	11	713	36	36	0	0	NA	NA	NA	71	70	532	179	172	473	124	116	97	78	2	0.182	0.436	0.012
.	19.01.15-18.08.01-1-420157	86	4	4	1	0	0	690	3	3	0	0	NA	NA	NA	30	46	512	174	173	453	120	117	5	0	1	0.01	0	0.006
.	19.01.15-18.08.05-1-420158	64	5	5	1	0	1	675	4	4	0	0	NA	NA	NA	24	26	502	171	166	444	116	115	7	7	0	0.014	0.041	0
.	19.01.15-18.08.05-1-420159	82	6	6	1	0	1	670	5	5	0	0	NA	NA	NA	33	28	508	168	165	444	113	113	16	3	0	0.031	0.018	0
.	19.01.15-18.08.09-1-420160	60	2	2	0	0	0	0	1	1	0	0	NA	NA	NA	20	21	501	168	165	0	0	0	3	0	1	0.006	0	0.006
.	19.01.15-18.08.12-1-420161	263	49	49	17	0	13	726	43	43	0	0	NA	NA	NA	74	84	541	180	176	481	123	122	118	65	8	0.218	0.361	0.045
.	19.01.15-18.08.13-1-420162	61	2	2	0	0	0	202	1	1	0	0	NA	NA	NA	16	18	496	170	165	148	29	25	7	0	0	0.014	0	0
.	19.01.15-18.08.15-1-420163	60	3	3	0	0	0	673	2	2	0	0	NA	NA	NA	19	24	501	168	168	445	113	115	3	4	3	0.006	0.024	0.018
.	19.01.15-18.08.22-1-420164	119	5	5	2	0	1	689	2	2	0	0	NA	NA	NA	42	40	515	170	168	459	117	113	12	1	4	0.023	0.006	0.024
.	19.01.15-18.08.22-1-420167	92	7	7	2	0	1	682	5	5	0	0	NA	NA	NA	27	30	505	169	169	448	117	117	19	0	9	0.038	0	0.053
.	19.01.15-18.08.24-1-420169	57	2	2	0	0	0	663	1	1	0	0	NA	NA	NA	27	17	497	166	167	438	112	113	0	9	0	0	0.054	0
.	19.01.15-18.08.28-1-420174	125	9	9	3	0	2	683	8	8	0	0	NA	NA	NA	28	31	504	169	171	448	117	118	37	0	2	0.073	0	0.012
.	19.01.15-18.08.30-1-420181	66	5	5	3	0	3	667	3	3	0	0	NA	NA	NA	21	23	501	169	166	442	111	114	11	1	1	0.022	0.006	0.006
.	19.01.15-18.08.32-1-420183	127	5	5	1	0	0	681	4	4	0	0	NA	NA	NA	39	34	506	172	169	448	115	118	16	3	0	0.032	0.017	0
.	19.01.15-18.08.36-1-420189	118	14	14	5	0	4	682	12	12	0	0	NA	NA	NA	44	32	508	167	170	449	115	118	23	23	19	0.045	0.138	0.112
.	19.01.15-18.08.39-1-420192	121	6	6	2	0	1	677	5	5	0	0	NA	NA	NA	42	29	507	169	166	445	116	116	30	0	0	0.059	0	0
.	19.01.15-18.08.40-1-420194	59	2	2	1	0	1	195	1	1	0	0	NA	NA	NA	20	15	496	166	166	121	39	35	4	0	0	0.008	0	0
.	19.01.15-18.08.45-1-420196	148	7	7	2	0	1	682	4	4	0	0	NA	NA	NA	50	39	512	172	168	447	119	116	17	5	1	0.033	0.029	0.006
.	19.01.15-18.08.46-1-420197	115	6	6	3	0	2	686	5	5	0	0	NA	NA	NA	36	40	505	174	174	447	118	121	7	6	6	0.014	0.034	0.034
.	19.01.15-18.08.47-1-420198	123	15	15	3	0	3	676	14	14	0	0	NA	NA	NA	50	39	512	170	170	451	112	113	26	21	0	0.051	0.124	0
.	19.01.15-18.08.49-1-420202	93	12	12	1	0	1	681	11	11	0	0	NA	NA	NA	42	33	508	167	171	447	115	119	19	0	7	0.037	0	0.041
.	19.01.15-18.08.50-1-420219	32	1	1	0	0	0	0	0	0	0	0	NA	NA	NA	8	7	492	165	163	0	0	0	0	2	0	0	0.012	0
.	19.01.15-18.08.51-1-420220	88	5	5	1	0	0	684	4	4	0	0	NA	NA	NA	27	30	506	169	168	452	115	117	11	5	8	0.022	0.03	0.048
.	19.01.15-18.08.56-1-420221	179	16	16	9	0	5	702	15	15	0	0	NA	NA	NA	61	59	520	175	177	458	123	121	30	22	7	0.058	0.126	0.04
.	19.01.15-18.09.03-1-420222	151	11	11	5	0	4	710	9	9	0	0	NA	NA	NA	44	64	531	173	173	470	120	120	32	5	15	0.06	0.029	0.087
.	19.01.15-18.09.03-1-420223	88	5	5	1	0	1	675	4	4	0	0	NA	NA	NA	25	27	503	171	166	446	117	112	16	1	0	0.032	0.006	0
.	19.01.15-18.09.03-1-420224	120	6	6	0	0	0	680	5	5	0	0	NA	NA	NA	41	35	503	175	170	442	121	117	8	14	3	0.016	0.08	0.018
.	19.01.15-18.09.06-1-420226	31	1	1	0	0	0	0	0	0	0	0	NA	NA	NA	4	15	500	165	163	0	0	0	0	0	1	0	0	0.006
.	19.01.15-18.09.08-1-420227	124	9	9	5	0	4	677	7	7	0	0	NA	NA	NA	33	36	513	167	169	452	112	113	17	9	0	0.033	0.054	0
.	19.01.15-18.09.08-1-420228	119	6	6	2	0	1	693	5	5	0	0	NA	NA	NA	44	49	516	172	174	459	114	120	8	7	6	0.016	0.041	0.034
.	19.01.15-18.09.10-1-420229	214	30	30	10	0	6	714	29	29	0	0	NA	NA	NA	60	68	528	176	177	468	122	124	118	14	13	0.223	0.08	0.073
.	19.01.15-18.09.11-1-420230	59	2	2	0	0	0	248	1	1	0	0	NA	NA	NA	13	16	497	164	168	160	45	43	2	0	0	0.004	0	0
.	19.01.15-18.09.19-1-420231	148	11	11	1	0	1	700	10	10	0	0	NA	NA	NA	48	56	523	170	176	460	117	123	18	1	3	0.034	0.006	0.017
.	19.01.15-18.09.20-1-420232	120	15	15	5	0	3	687	13	13	0	0	NA	NA	NA	39	45	517	165	176	454	112	121	41	19	11	0.079	0.115	0.062
.	19.01.15-18.09.23-1-420235	97	7	7	1	0	1	676	5	5	0	0	NA	NA	NA	31	34	509	172	166	446	118	112	31	4	0	0.061	0.023	0
.	19.01.15-18.09.24-1-420238	86	6	6	0	0	0	673	5	5	0	0	NA	NA	NA	33	28	502	173	166	445	116	112	21	1	2	0.042	0.006	0.012
.	19.01.15-18.09.25-1-420239	173	6	6	0	0	0	705	4	4	0	0	NA	NA	NA	57	58	526	170	175	466	116	123	6	2	11	0.011	0.012	0.063
.	19.01.15-18.09.27-1-420241	214	44	44	9	0	7	715	40	40	0	0	NA	NA	NA	67	74	535	176	176	469	123	123	100	43	31	0.187	0.244	0.176
.	19.01.15-18.09.28-1-420243	33	1	1	0	0	0	0	0	0	0	0	NA	NA	NA	6	10	494	166	163	0	0	0	1	0	0	0.002	0	0
.	19.01.15-18.09.30-1-420247	146	19	19	7	0	5	697	17	17	0	0	NA	NA	NA	41	54	525	173	169	464	119	114	51	28	4	0.097	0.162	0.024
.	19.01.15-18.09.40-1-420257	117	9	9	4	0	2	682	8	8	0	0	NA	NA	NA	40	38	511	170	170	448	117	117	20	19	10	0.039	0.112	0.059
.	19.01.15-18.09.40-1-420258	249	25	25	6	0	4	712	24	24	0	0	NA	NA	NA	63	70	536	172	175	476	115	121	76	17	15	0.142	0.099	0.086
.	19.01.15-18.09.42-1-420260	89	5	5	1	0	1	675	4	4	0	0	NA	NA	NA	17	23	503	166	167	447	114	114	9	0	8	0.018	0	0.048
.	19.01.15-18.09.45-1-420261	125	8	8	4	0	3	692	6	6	0	0	NA	NA	NA	47	43	517	171	168	456	121	115	5	8	9	0.01	0.047	0.054
.	19.01.15-18.09.49-1-420266	97	8	8	4	0	2	690	6	6	0	0	NA	NA	NA	30	45	522	166	170	461	113	116	20	9	2	0.038	0.054	0.012
.	19.01.15-18.10.00-1-420282	84	4	4	2	0	2	657	2	2	0	0	NA	NA	NA	31	23	505	166	165	433	113	111	6	0	2	0.012	0	0.012
.	19.01.15-18.10.00-1-420283	92	5	5	1	0	0	680	4	4	0	0	NA	NA	NA	25	27	504	170	166	445	119	116	12	13	0	0.024	0.076	0
.	19.01.15-18.10.01-1-420284	120	12	12	3	0	3	672	11	11	0	0	NA	NA	NA	39	29	505	169	168	442	116	114	29	5	1	0.057	0.03	0.006
.	19.01.15-18.10.02-1-420289	59	3	3	1	0	1	662	2	2	0	0	NA	NA	NA	32	18	497	167	167	437	113	112	14	0	0	0.028	0	0
.	19.01.15-18.10.06-1-420291	61	2	2	1	0	1	298	0	0	0	0	NA	NA	NA	12	14	493	168	166	191	58	49	0	0	1	0	0	0.006
.	19.01.15-18.10.06-1-420292	140	12	12	3	0	3	675	11	11	0	0	NA	NA	NA	33	34	507	167	173	446	111	118	24	8	13	0.047	0.048	0.075
.	19.01.15-18.10.14-1-420293	91	8	8	4	0	4	673	7	7	0	0	NA	NA	NA	34	31	506	174	164	439	119	115	16	26	4	0.032	0.149	0.024
.	19.01.15-18.10.15-1-420294	121	7	7	1	0	1	685	6	6	0	0	NA	NA	NA	48	37	509	170	171	451	116	118	17	6	5	0.033	0.035	0.029
.	19.01.15-18.10.16-1-420295	115	5	5	0	0	0	672	4	4	0	0	NA	NA	NA	38	28	507	169	165	446	113	113	10	16	0	0.02	0.095	0
.	19.01.15-18.10.19-1-420296	153	20	20	4	0	3	684	18	18	0	0	NA	NA	NA	49	52	523	169	173	451	117	116	69	12	12	0.132	0.071	0.069
.	19.01.15-18.10.24-1-420300	125	18	18	2	0	2	675	14	14	0	0	NA	NA	NA	44	34	512	170	165	447	117	111	49	9	2	0.096	0.053	0.012
.	19.01.15-18.10.24-1-420302	60	2	2	0	0	0	50	1	1	0	0	NA	NA	NA	16	17	495	167	168	34	10	6	3	0	0	0.006	0	0
.	19.01.15-18.10.31-1-420313	61	5	5	2	0	1	662	4	4	0	0	NA	NA	NA	29	21	498	167	169	438	111	113	16	2	0	0.032	0.012	0
.	19.01.15-18.10.34-1-420322	146	10	10	3	0	2	699	9	9	0	0	NA	NA	NA	54	51	515	176	173	457	124	118	9	20	5	0.017	0.114	0.029
.	19.01.15-18.10.36-1-420323	232	16	16	8	0	5	720	13	13	0	0	NA	NA	NA	81	79	539	182	171	475	127	118	35	36	8	0.065	0.198	0.047
.	19.01.15-18.10.37-1-420324	199	12	12	4	0	2	708	11	11	0	0	NA	NA	NA	67	62	523	179	173	465	125	118	51	6	5	0.098	0.034	0.029
.	19.01.15-18.10.37-1-420325	91	6	6	2	0	2	676	5	5	0	0	NA	NA	NA	32	33	506	170	170	443	117	116	7	4	6	0.014	0.024	0.035
.	19.01.15-18.10.37-1-420326	119	5	5	5	0	3	671	4	4	0	0	NA	NA	NA	43	30	502	168	173	441	112	118	12	4	0	0.024	0.024	0
.	19.01.15-18.10.50-1-420349	60	2	2	1	0	1	0	0	0	0	0	NA	NA	NA	15	9	494	165	163	0	0	0	6	0	0	0.012	0	0
.	19.01.15-18.10.54-1-420350	33	1	1	0	0	0	0	0	0	0	0	NA	NA	NA	8	8	494	164	163	0	0	0	1	0	0	0.002	0	0
.	19.01.15-18.10.56-1-420351	106	8	8	1	0	0	673	7	7	0	0	NA	NA	NA	29	30	506	168	169	444	115	114	18	0	12	0.036	0	0.071
.	19.01.15-18.10.57-1-420352	123	9	9	2	0	2	691	8	8	0	0	NA	NA	NA	40	45	509	176	173	449	122	120	21	8	0	0.041	0.045	0
.	19.01.15-18.10.59-1-420353	168	16	16	7	0	4	706	15	15	0	0	NA	NA	NA	57	58	522	173	176	461	122	123	43	40	9	0.082	0.231	0.051
.	19.01.15-18.10.59-1-420354	33	1	1	0	0	0	0	0	0	0	0	NA	NA	NA	17	12	494	165	166	0	0	0	0	0	0	0	0	0
.	19.01.15-18.11.01-1-420355	214	17	17	2	0	1	726	14	14	0	0	NA	NA	NA	57	78	539	173	179	482	121	123	50	5	18	0.093	0.029	0.101
.	19.01.15-18.11.01-1-420356	117	33	33	9	0	5	695	32	32	0	0	NA	NA	NA	39	51	518	175	171	460	116	119	88	33	9	0.17	0.189	0.053
.	19.01.15-18.11.02-1-420357	203	27	27	9	0	8	706	22	22	0	0	NA	NA	NA	53	56	523	174	172	468	120	118	68	30	15	0.13	0.172	0.087
.	19.01.15-18.11.06-1-420358	117	9	9	3	0	3	697	8	8	0	0	NA	NA	NA	33	50	519	176	168	458	123	116	2	15	9	0.004	0.085	0.054
.	19.01.15-18.11.13-1-420359	160	10	10	2	0	2	699	7	7	0	0	NA	NA	NA	56	54	520	177	170	459	122	118	14	16	9	0.027	0.09	0.053
.	19.01.15-18.11.17-1-420360	92	14	14	5	0	2	681	12	12	0	0	NA	NA	NA	30	28	502	171	168	448	117	116	51	5	2	0.102	0.029	0.012
.	19.01.15-18.11.18-1-420361	215	29	29	9	0	5	718	28	28	0	0	NA	NA	NA	50	61	524	176	174	470	125	123	67	31	25	0.128	0.176	0.144
.	19.01.15-18.11.29-1-420371	150	19	19	7	0	4	699	16	16	0	0	NA	NA	NA	46	58	528	172	171	468	116	115	53	11	8	0.1	0.064	0.047
.	19.01.15-18.11.33-1-420379	214	20	20	6	0	4	705	17	17	0	0	NA	NA	NA	72	56	525	169	175	465	115	125	57	39	15	0.109	0.231	0.086
.	19.01.15-18.11.38-1-420381	71	4	4	2	0	2	669	3	3	0	0	NA	NA	NA	21	19	495	169	168	441	114	114	0	4	9	0	0.024	0.054
.	19.01.15-18.11.40-1-420385	60	2	2	1	0	1	667	1	1	0	0	NA	NA	NA	29	27	504	168	168	441	114	112	0	2	4	0	0.012	0.024
.	19.01.15-18.11.43-1-420387	117	14	14	4	0	4	689	12	12	0	0	NA	NA	NA	43	43	508	178	170	450	124	115	34	11	15	0.067	0.062	0.088
.	19.01.15-18.11.45-1-420388	90	4	4	0	0	0	681	3	3	0	0	NA	NA	NA	30	27	511	166	163	455	115	111	6	7	0	0.012	0.042	0
.	19.01.15-18.11.52-1-420408	96	4	4	2	0	2	685	3	3	0	0	NA	NA	NA	27	34	508	169	170	450	118	117	6	9	3	0.012	0.053	0.018
.	19.01.15-18.11.53-1-420409	112	6	6	1	0	1	688	4	4	0	0	NA	NA	NA	36	44	517	171	169	457	117	114	7	0	7	0.014	0	0.041
.	19.01.15-18.11.53-1-420410	207	23	23	6	0	4	714	20	20	0	0	NA	NA	NA	47	62	523	177	175	472	121	121	41	12	54	0.078	0.068	0.309
.	19.01.15-18.12.01-1-420411	178	10	10	4	0	2	690	8	8	0	0	NA	NA	NA	47	43	516	168	172	457	114	119	25	0	10	0.048	0	0.058
.	19.01.15-18.12.03-1-420412	124	7	7	0	0	0	682	6	6	0	0	NA	NA	NA	48	44	514	171	172	449	115	118	14	0	9	0.027	0	0.052
.	19.01.15-18.12.06-1-420413	30	1	1	0	0	0	0	0	0	0	0	NA	NA	NA	4	9	494	164	164	0	0	0	3	0	0	0.006	0	0
.	19.01.15-18.12.07-1-420414	100	15	15	6	0	4	675	14	14	0	0	NA	NA	NA	38	34	508	171	168	444	117	114	41	1	2	0.081	0.006	0.012
.	19.01.15-18.12.08-1-420415	68	2	2	0	0	0	670	1	1	0	0	NA	NA	NA	12	17	499	167	164	444	116	110	6	1	0	0.012	0.006	0
.	19.01.15-18.12.09-1-420416	85	5	5	2	0	2	665	4	4	0	0	NA	NA	NA	38	25	503	170	165	438	115	112	16	0	4	0.032	0	0.024
.	19.01.15-18.12.10-1-420417	90	6	6	0	0	0	684	4	4	0	0	NA	NA	NA	39	42	514	176	165	450	120	114	8	8	5	0.016	0.045	0.03
.	19.01.15-18.12.12-1-420418	170	19	19	6	0	4	702	16	16	0	0	NA	NA	NA	47	65	534	171	173	469	115	118	43	7	13	0.081	0.041	0.075
.	19.01.15-18.12.20-1-420419	58	2	2	1	0	1	672	1	1	0	0	NA	NA	NA	28	27	510	165	165	446	113	113	3	5	0	0.006	0.03	0
.	19.01.15-18.12.20-1-420420	36	1	1	0	0	0	0	0	0	0	0	NA	NA	NA	12	5	489	165	164	0	0	0	1	0	0	0.002	0	0
.	19.01.15-18.12.20-1-420421	66	7	7	3	0	2	676	6	6	0	0	NA	NA	NA	20	23	501	169	166	445	116	115	21	13	1	0.042	0.077	0.006
.	19.01.15-18.12.22-1-420423	90	5	5	0	0	0	687	4	4	0	0	NA	NA	NA	29	33	500	171	175	445	119	123	6	6	0	0.012	0.035	0
.	19.01.15-18.12.28-1-420431	119	10	10	0	0	0	696	8	8	0	0	NA	NA	NA	44	53	521	172	173	459	119	118	19	20	5	0.036	0.116	0.029
.	19.01.15-18.12.29-1-420432	91	8	8	1	0	1	691	5	5	0	0	NA	NA	NA	32	48	522	167	172	457	115	119	18	9	0	0.034	0.054	0
.	19.01.15-18.12.34-1-420445	89	5	5	2	0	2	667	4	4	0	0	NA	NA	NA	24	13	496	166	164	438	115	114	16	4	0	0.032	0.024	0
.	19.01.15-18.12.37-1-420446	65	4	4	0	0	0	682	3	3	0	0	NA	NA	NA	23	30	506	172	165	450	120	112	6	5	1	0.012	0.029	0.006
.	19.01.15-18.12.41-1-420451	33	1	1	0	0	0	0	0	0	0	0	NA	NA	NA	7	7	492	164	164	0	0	0	0	0	0	0	0	0
.	19.01.15-18.12.42-1-420452	122	30	30	7	0	2	689	28	28	0	0	NA	NA	NA	50	42	512	172	171	455	116	118	62	30	11	0.121	0.174	0.064
.	19.01.15-18.12.43-1-420453	184	11	11	5	0	4	702	8	8	0	0	NA	NA	NA	51	53	521	173	172	464	118	120	21	26	8	0.04	0.15	0.047
.	19.01.15-18.12.44-1-420454	33	1	1	1	0	1	0	0	0	0	0	NA	NA	NA	13	13	496	166	164	0	0	0	0	0	2	0	0	0.012
.	19.01.15-18.12.49-1-420455	151	11	11	2	0	2	679	10	10	0	0	NA	NA	NA	40	31	505	171	168	448	116	115	15	21	1	0.03	0.123	0.006
.	19.01.15-18.12.50-1-420472	31	1	1	0	0	0	0	0	0	0	0	NA	NA	NA	8	10	492	167	164	0	0	0	0	0	2	0	0	0.012
.	19.01.15-18.12.53-1-420476	115	13	13	3	0	2	692	11	11	0	0	NA	NA	NA	27	45	517	168	173	457	115	120	28	11	1	0.054	0.065	0.006
.	19.01.15-18.12.53-1-420477	125	8	8	5	0	4	672	7	7	0	0	NA	NA	NA	55	32	511	168	166	444	115	113	16	4	6	0.031	0.024	0.036
.	19.01.15-18.12.54-1-420478	33	1	1	1	0	1	0	0	0	0	0	NA	NA	NA	11	14	497	167	163	0	0	0	2	0	0	0.004	0	0
.	19.01.15-18.12.56-1-420479	34	1	1	0	0	0	0	0	0	0	0	NA	NA	NA	10	11	495	164	165	0	0	0	0	0	1	0	0	0.006
.	19.01.15-18.12.58-1-420480	64	3	3	1	0	1	452	2	2	0	0	NA	NA	NA	27	17	498	166	166	301	75	76	3	0	0	0.006	0	0
.	19.01.15-18.12.58-1-420481	128	7	7	3	0	1	694	6	6	0	0	NA	NA	NA	41	45	506	173	179	449	119	126	14	8	9	0.028	0.046	0.05
.	19.01.15-18.12.59-1-420482	178	50	50	12	0	8	704	46	46	0	0	NA	NA	NA	52	55	522	174	172	466	117	121	151	13	10	0.289	0.075	0.058
.	19.01.15-18.13.10-1-420483	93	10	10	5	0	4	675	8	8	0	0	NA	NA	NA	39	32	506	172	167	444	118	113	35	2	0	0.069	0.012	0
.	19.01.15-18.13.12-1-420484	87	6	6	2	0	2	667	4	4	0	0	NA	NA	NA	32	21	503	165	166	440	115	112	12	0	0	0.024	0	0
.	19.01.15-18.13.12-1-420485	119	6	6	2	0	2	672	5	5	0	0	NA	NA	NA	34	31	504	171	169	440	116	116	16	2	0	0.032	0.012	0
.	19.01.15-18.13.15-1-420486	99	13	13	3	0	2	686	10	10	0	0	NA	NA	NA	29	45	515	168	175	453	115	118	38	6	5	0.074	0.036	0.029
.	19.01.15-18.13.19-1-420487	61	2	2	0	0	0	672	1	1	0	0	NA	NA	NA	19	23	498	170	168	442	117	113	6	0	6	0.012	0	0.036
.	19.01.15-18.13.24-1-420490	120	6	6	1	0	0	683	5	5	0	0	NA	NA	NA	30	35	507	172	169	448	120	115	16	0	1	0.032	0	0.006
.	19.01.15-18.13.28-1-420497	179	32	32	8	0	6	694	31	31	0	0	NA	NA	NA	58	47	516	174	170	456	118	120	55	41	25	0.107	0.236	0.147
.	19.01.15-18.13.33-1-420505	61	3	3	1	0	1	677	2	2	0	0	NA	NA	NA	19	31	507	170	167	452	115	110	6	0	2	0.012	0	0.012
.	19.01.15-18.13.39-1-420507	32	1	1	0	0	0	0	0	0	0	0	NA	NA	NA	9	6	494	163	162	0	0	0	2	0	0	0.004	0	0
.	19.01.15-18.13.39-1-420509	153	26	26	4	0	2	687	24	24	0	0	NA	NA	NA	43	44	515	171	171	451	116	120	76	19	15	0.148	0.111	0.088
.	19.01.15-18.13.40-1-420511	65	4	4	0	0	0	664	3	3	0	0	NA	NA	NA	32	25	503	168	167	441	112	111	5	8	0	0.01	0.048	0
.	19.01.15-18.13.41-1-420513	90	5	5	2	0	2	662	4	4	0	0	NA	NA	NA	24	13	497	165	164	439	111	112	3	0	8	0.006	0	0.049
.	19.01.15-18.13.42-1-420514	94	4	4	1	0	1	674	3	3	0	0	NA	NA	NA	35	24	498	171	168	440	118	116	12	5	5	0.024	0.029	0.03
.	19.01.15-18.13.46-1-420515	31	1	1	1	0	1	0	0	0	0	0	NA	NA	NA	5	10	493	168	162	0	0	0	0	0	0	0	0	0
.	19.01.15-18.13.47-1-420516	38	1	1	1	0	1	0	0	0	0	0	NA	NA	NA	6	13	498	164	164	0	0	0	0	1	0	0	0.006	0
.	19.01.15-18.13.48-1-420517	212	38	38	12	0	3	693	33	33	0	0	NA	NA	NA	68	55	515	176	177	450	123	120	116	20	23	0.225	0.114	0.13
.	19.01.15-18.13.50-1-420538	178	34	34	10	0	7	683	30	30	0	0	NA	NA	NA	56	42	511	167	177	444	115	124	81	30	24	0.159	0.18	0.136
.	19.01.15-18.13.53-1-420539	87	5	5	4	0	4	675	3	3	0	0	NA	NA	NA	39	36	511	166	172	446	114	115	5	7	3	0.01	0.042	0.017
.	19.01.15-18.13.55-1-420540	56	2	2	0	0	0	673	1	1	0	0	NA	NA	NA	20	22	500	167	168	446	114	113	2	2	0	0.004	0.012	0
.	19.01.15-18.13.57-1-420541	32	1	1	1	0	1	0	0	0	0	0	NA	NA	NA	9	9	492	166	164	0	0	0	0	1	0	0	0.006	0
.	19.01.15-18.13.59-1-420542	203	17	17	7	0	6	711	15	15	0	0	NA	NA	NA	49	57	521	176	173	469	120	122	22	48	15	0.042	0.273	0.087
.	19.01.15-18.14.08-1-420544	90	4	4	0	0	0	677	3	3	0	0	NA	NA	NA	25	31	508	169	167	448	116	113	11	6	0	0.022	0.036	0
.	19.01.15-18.14.08-1-420545	92	3	3	2	0	2	667	2	2	0	0	NA	NA	NA	30	17	500	166	164	440	113	114	5	2	0	0.01	0.012	0
.	19.01.15-18.14.09-1-420546	118	8	8	4	0	2	685	7	7	0	0	NA	NA	NA	38	41	508	172	174	449	118	118	35	4	5	0.069	0.023	0.029
.	19.01.15-18.14.12-1-420547	37	1	1	0	0	0	0	0	0	0	0	NA	NA	NA	11	13	498	165	163	0	0	0	1	0	0	0.002	0	0
.	19.01.15-18.14.14-1-420548	39	1	1	1	0	1	0	0	0	0	0	NA	NA	NA	8	16	494	168	167	0	0	0	1	0	0	0.002	0	0
.	19.01.15-18.14.17-1-420549	239	29	29	8	0	5	698	27	27	0	0	NA	NA	NA	83	59	520	180	172	453	124	121	114	35	3	0.219	0.194	0.017
.	19.01.15-18.14.18-1-420550	90	5	5	1	0	1	682	4	4	0	0	NA	NA	NA	24	35	507	174	167	449	118	115	5	9	0	0.01	0.052	0
.	19.01.15-18.14.23-1-420553	173	12	12	3	0	2	704	11	11	0	0	NA	NA	NA	44	51	523	173	168	470	120	114	13	18	5	0.025	0.104	0.03
.	19.01.15-18.14.24-1-420555	60	3	3	0	0	0	675	2	2	0	0	NA	NA	NA	26	29	505	170	167	447	115	113	8	1	0	0.016	0.006	0
.	19.01.15-18.14.30-1-420562	69	4	4	1	0	1	664	3	3	0	0	NA	NA	NA	20	18	498	165	168	437	112	115	8	0	1	0.016	0	0.006
.	19.01.15-18.14.32-1-420567	141	11	11	1	0	1	684	9	9	0	0	NA	NA	NA	42	39	507	173	172	449	118	117	21	12	5	0.041	0.069	0.029
.	19.01.15-18.14.32-1-420569	117	4	4	2	0	1	695	3	3	0	0	NA	NA	NA	44	51	522	170	172	463	117	115	6	0	6	0.011	0	0.035
.	19.01.15-18.14.33-1-420571	117	13	13	2	0	1	680	11	11	0	0	NA	NA	NA	38	35	508	173	167	451	117	112	13	9	9	0.026	0.052	0.054
.	19.01.15-18.14.38-1-420573	61	3	3	0	0	0	666	2	2	0	0	NA	NA	NA	27	12	495	165	165	438	114	114	7	3	0	0.014	0.018	0
.	19.01.15-18.14.42-1-420577	67	4	4	2	0	2	668	3	3	0	0	NA	NA	NA	26	21	504	167	163	446	111	111	10	0	0	0.02	0	0
.	19.01.15-18.14.44-1-420578	62	2	2	1	0	1	673	1	1	0	0	NA	NA	NA	14	19	502	164	166	446	111	116	3	5	0	0.006	0.03	0
.	19.01.15-18.14.48-1-420579	151	9	9	4	0	0	688	7	7	0	0	NA	NA	NA	50	45	515	176	167	453	122	113	14	10	15	0.027	0.057	0.09
.	19.01.15-18.14.53-1-420598	113	16	16	9	0	9	690	13	13	0	0	NA	NA	NA	28	42	507	174	174	452	119	119	29	27	20	0.057	0.155	0.115
.	19.01.15-18.14.53-1-420599	92	3	3	0	0	0	683	2	2	0	0	NA	NA	NA	31	35	509	171	168	447	120	116	7	2	0	0.014	0.012	0
.	19.01.15-18.15.01-1-420600	67	4	4	3	0	3	669	3	3	0	0	NA	NA	NA	34	25	504	169	165	443	113	113	9	0	0	0.018	0	0
.	19.01.15-18.15.01-1-420601	129	9	9	3	0	3	684	6	6	0	0	NA	NA	NA	29	39	508	172	172	446	119	119	13	3	6	0.026	0.017	0.035
.	19.01.15-18.15.01-1-420602	32	1	1	0	0	0	0	0	0	0	0	NA	NA	NA	9	11	496	163	165	0	0	0	0	2	0	0	0.012	0
.	19.01.15-18.15.01-1-420603	93	6	6	2	0	0	675	5	5	0	0	NA	NA	NA	24	25	504	170	164	445	119	111	9	2	11	0.018	0.012	0.067
.	19.01.15-18.15.02-1-420604	149	11	11	3	0	2	682	10	10	0	0	NA	NA	NA	55	40	509	176	168	444	121	117	29	18	4	0.057	0.102	0.024
.	19.01.15-18.15.03-1-420605	60	2	2	0	0	0	667	1	1	0	0	NA	NA	NA	24	23	499	170	167	438	116	113	8	0	0	0.016	0	0
.	19.01.15-18.15.07-1-420607	148	13	13	3	0	2	699	11	11	0	0	NA	NA	NA	57	46	516	173	170	463	122	114	22	9	10	0.043	0.052	0.059
.	19.01.15-18.15.09-1-420608	89	6	6	3	0	3	687	5	5	0	0	NA	NA	NA	39	41	522	164	168	463	109	115	18	1	9	0.034	0.006	0.054
.	19.01.15-18.15.16-1-420609	62	2	2	0	0	0	665	1	1	0	0	NA	NA	NA	24	21	498	173	163	436	119	110	0	7	0	0	0.04	0
.	19.01.15-18.15.17-1-420610	152	30	30	9	0	6	683	28	28	0	0	NA	NA	NA	58	43	514	173	169	450	119	114	85	61	1	0.165	0.353	0.006
.	19.01.15-18.15.19-1-420611	176	25	25	9	0	7	696	19	19	0	0	NA	NA	NA	73	54	519	176	172	458	121	117	97	14	15	0.187	0.08	0.087
.	19.01.15-18.15.23-1-420616	91	10	10	4	0	3	674	9	9	0	0	NA	NA	NA	27	28	503	169	169	443	116	115	22	9	7	0.044	0.053	0.041
.	19.01.15-18.15.32-1-420627	89	4	4	1	0	1	687	3	3	0	0	NA	NA	NA	35	45	515	171	172	453	116	118	7	5	2	0.014	0.029	0.012
.	19.01.15-18.15.33-1-420630	115	15	15	5	0	3	690	12	12	0	0	NA	NA	NA	40	46	512	174	173	453	119	118	56	10	6	0.109	0.057	0.035
.	19.01.15-18.15.42-1-420635	69	2	2	0	0	0	650	0	0	0	0	NA	NA	NA	20	24	502	170	165	427	114	109	4	0	0	0.008	0	0
.	19.01.15-18.15.48-1-420636	98	6	6	1	0	0	670	5	5	0	0	NA	NA	NA	31	27	506	170	164	445	114	111	8	6	8	0.016	0.035	0.049
.	19.01.15-18.15.50-1-420656	59	2	2	1	0	1	675	1	1	0	0	NA	NA	NA	29	29	509	166	167	448	116	111	3	0	0	0.006	0	0
.	19.01.15-18.15.53-1-420657	124	17	17	3	0	3	698	16	16	0	0	NA	NA	NA	34	42	515	169	171	462	117	119	57	17	21	0.111	0.101	0.123
.	19.01.15-18.15.54-1-420658	86	3	3	0	0	0	681	2	2	0	0	NA	NA	NA	28	32	506	171	168	449	117	115	6	3	0	0.012	0.018	0
.	19.01.15-18.16.01-1-420659	89	3	3	2	0	2	680	2	2	0	0	NA	NA	NA	30	26	506	168	165	451	116	113	12	0	8	0.024	0	0.048
.	19.01.15-18.16.04-1-420660	149	16	16	3	0	2	694	13	13	0	0	NA	NA	NA	50	51	523	172	169	464	119	111	45	14	6	0.086	0.081	0.036
.	19.01.15-18.16.08-1-420661	32	1	1	0	0	0	0	0	0	0	0	NA	NA	NA	8	12	495	166	164	0	0	0	0	0	0	0	0	0
.	19.01.15-18.16.10-1-420662	146	7	7	2	0	1	694	6	6	0	0	NA	NA	NA	56	48	511	174	176	453	119	122	23	0	4	0.045	0	0.023
.	19.01.15-18.16.10-1-420663	150	24	24	3	0	1	688	22	22	0	0	NA	NA	NA	48	51	518	176	170	452	121	115	64	17	15	0.124	0.097	0.088
.	19.01.15-18.16.11-1-420664	149	9	9	3	0	3	694	8	8	0	0	NA	NA	NA	50	52	521	175	169	457	121	116	20	5	2	0.038	0.029	0.012
.	19.01.15-18.16.20-1-420666	147	7	7	2	0	2	692	6	6	0	0	NA	NA	NA	42	46	515	173	171	456	119	117	8	4	10	0.016	0.023	0.058
.	19.01.15-18.16.26-1-420672	87	7	7	2	0	2	677	6	6	0	0	NA	NA	NA	30	33	506	172	168	443	120	114	14	5	3	0.028	0.029	0.018
.	19.01.15-18.16.28-1-420676	69	5	5	0	0	0	664	3	3	0	0	NA	NA	NA	34	21	501	168	165	437	114	113	8	0	0	0.016	0	0
.	19.01.15-18.16.31-1-420682	121	7	7	2	0	1	669	6	6	0	0	NA	NA	NA	44	33	507	171	168	443	114	112	10	4	9	0.02	0.023	0.054
.	19.01.15-18.16.31-1-420683	171	11	11	1	0	1	695	10	10	0	0	NA	NA	NA	54	49	514	174	174	457	120	118	24	17	9	0.047	0.098	0.052
.	19.01.15-18.16.32-1-420686	110	7	7	1	0	1	677	6	6	0	0	NA	NA	NA	30	27	502	168	170	445	114	118	8	11	2	0.016	0.065	0.012
.	19.01.15-18.16.34-1-420687	91	5	5	0	0	0	684	3	3	0	0	NA	NA	NA	26	34	504	171	172	448	118	118	4	4	4	0.008	0.023	0.023
.	19.01.15-18.16.40-1-420693	91	5	5	3	0	2	675	4	4	0	0	NA	NA	NA	30	28	502	172	167	445	118	112	2	7	9	0.004	0.041	0.054
.	19.01.15-18.16.45-1-420694	304	20	20	9	0	7	736	19	19	0	0	NA	NA	NA	91	96	552	174	183	490	120	126	48	34	9	0.087	0.195	0.049
.	19.01.15-18.16.45-1-420695	64	7	7	1	0	1	676	4	4	0	0	NA	NA	NA	28	31	500	171	173	440	115	121	19	2	0	0.038	0.012	0
.	19.01.15-18.16.52-1-420711	93	7	7	2	0	2	677	6	6	0	0	NA	NA	NA	40	28	506	166	169	447	116	114	16	11	1	0.032	0.066	0.006
.	19.01.15-18.16.53-1-420712	63	3	3	1	0	0	672	2	2	0	0	NA	NA	NA	28	18	503	166	162	447	113	112	8	0	0	0.016	0	0
.	19.01.15-18.16.54-1-420716	91	8	8	1	0	1	673	6	6	0	0	NA	NA	NA	39	23	500	172	164	442	119	112	12	3	8	0.024	0.017	0.049
.	19.01.15-18.16.56-1-420717	111	7	7	1	0	1	688	6	6	0	0	NA	NA	NA	33	40	508	172	173	452	117	119	25	3	9	0.049	0.017	0.052
.	19.01.15-18.17.00-1-420718	59	3	3	1	0	1	662	2	2	0	0	NA	NA	NA	29	23	498	172	166	435	115	112	6	2	5	0.012	0.012	0.03
.	19.01.15-18.17.01-1-420719	121	13	13	7	0	6	689	11	11	0	0	NA	NA	NA	44	58	526	176	169	456	117	116	26	24	5	0.049	0.136	0.03
.	19.01.15-18.17.02-1-420720	239	19	19	3	0	3	724	18	18	0	0	NA	NA	NA	65	76	541	177	171	482	124	118	40	24	18	0.074	0.136	0.105
.	19.01.15-18.17.07-1-420721	121	5	5	0	0	0	679	4	4	0	0	NA	NA	NA	42	35	509	170	169	447	115	117	7	7	0	0.014	0.041	0
.	19.01.15-18.17.11-1-420722	238	23	23	6	0	4	719	20	20	0	0	NA	NA	NA	74	74	526	178	183	464	124	131	72	34	9	0.137	0.191	0.049
.	19.01.15-18.17.13-1-420723	91	8	8	2	0	1	676	7	7	0	0	NA	NA	NA	36	30	509	170	164	448	114	114	16	10	2	0.031	0.059	0.012
.	19.01.15-18.17.14-1-420724	84	4	4	2	0	1	684	3	3	0	0	NA	NA	NA	25	33	510	169	167	453	115	116	6	0	7	0.012	0	0.042
.	19.01.15-18.17.14-1-420725	121	15	15	3	0	2	677	13	13	0	0	NA	NA	NA	39	34	508	171	168	445	116	116	44	17	3	0.087	0.099	0.018
.	19.01.15-18.17.21-1-420726	123	9	9	3	0	3	694	8	8	0	0	NA	NA	NA	39	45	512	175	171	453	121	120	44	12	0	0.086	0.069	0
.	19.01.15-18.17.23-1-420729	62	2	2	0	0	0	398	1	1	0	0	NA	NA	NA	12	15	499	165	164	257	69	72	2	0	0	0.004	0	0
.	19.01.15-18.17.26-1-420733	145	23	23	7	0	5	688	22	22	0	0	NA	NA	NA	40	39	512	170	170	453	119	116	88	13	17	0.172	0.076	0.1
.	19.01.15-18.17.30-1-420739	99	7	7	3	0	3	674	5	5	0	0	NA	NA	NA	26	24	504	169	164	447	115	112	4	8	4	0.008	0.047	0.024
.	19.01.15-18.17.30-1-420740	179	9	9	0	0	0	693	7	7	0	0	NA	NA	NA	67	56	517	174	178	453	115	125	38	12	3	0.074	0.069	0.017
.	19.01.15-18.17.34-1-420746	152	11	11	2	0	1	679	10	10	0	0	NA	NA	NA	45	32	506	172	167	448	117	114	41	2	6	0.081	0.012	0.036
.	19.01.15-18.17.37-1-420749	91	4	4	1	0	1	680	2	2	0	0	NA	NA	NA	34	36	509	169	171	449	113	118	0	11	3	0	0.065	0.018
.	19.01.15-18.17.45-1-420754	83	5	5	0	0	0	673	4	4	0	0	NA	NA	NA	31	28	504	168	169	442	116	115	12	0	1	0.024	0	0.006
.	19.01.15-18.17.48-1-420755	60	5	5	4	0	2	680	4	4	0	0	NA	NA	NA	26	32	507	171	167	446	119	115	14	8	0	0.028	0.047	0
.	19.01.15-18.17.49-1-420756	86	3	3	0	0	0	676	2	2	0	0	NA	NA	NA	27	27	507	167	166	452	114	110	5	0	1	0.01	0	0.006
.	19.01.15-18.18.02-1-420826	67	3	3	0	0	0	682	2	2	0	0	NA	NA	NA	21	30	506	169	168	449	115	118	2	2	3	0.004	0.012	0.018
.	19.01.15-18.18.11-1-420875	93	4	4	0	0	0	680	3	3	0	0	NA	NA	NA	37	35	509	171	168	451	116	113	14	0	0	0.028	0	0
.	19.01.15-18.18.12-1-420876	58	2	2	1	0	1	680	1	1	0	0	NA	NA	NA	24	33	508	173	165	448	119	113	0	3	2	0	0.017	0.012
.	19.01.15-18.18.12-1-420877	67	2	2	0	0	0	673	1	1	0	0	NA	NA	NA	26	32	505	173	167	441	118	114	8	0	0	0.016	0	0
.	19.01.15-18.18.15-1-420878	168	17	17	4	0	4	693	14	14	0	0	NA	NA	NA	55	46	514	173	172	457	117	119	32	15	14	0.062	0.087	0.081
.	19.01.15-18.18.15-1-420879	59	3	3	0	0	0	668	2	2	0	0	NA	NA	NA	30	22	503	167	165	442	115	111	8	0	0	0.016	0	0
.	19.01.15-18.18.29-1-420938	69	2	2	0	0	0	663	1	1	0	0	NA	NA	NA	18	17	496	169	165	437	114	112	2	0	0	0.004	0	0
.	19.01.15-18.18.30-1-421001	59	2	2	0	0	0	679	1	1	0	0	NA	NA	NA	24	28	504	169	168	447	118	114	10	0	0	0.02	0	0
.	19.01.15-18.18.30-1-421002	61	3	3	2	0	2	667	2	2	0	0	NA	NA	NA	25	21	500	168	166	439	117	111	12	0	0	0.024	0	0
.	19.01.15-18.18.34-1-421016	30	1	1	0	0	0	0	0	0	0	0	NA	NA	NA	6	7	493	165	162	0	0	0	3	0	0	0.006	0	0
.	19.01.15-18.18.34-1-421021	121	17	17	7	0	5	686	16	16	0	0	NA	NA	NA	44	43	515	171	170	453	115	118	35	20	3	0.068	0.117	0.018
.	19.01.15-18.18.37-1-421022	101	4	4	1	0	1	680	1	1	0	0	NA	NA	NA	32	29	505	167	170	448	115	117	7	0	6	0.014	0	0.035
.	19.01.15-18.18.37-1-421023	55	2	2	1	0	1	252	1	1	0	0	NA	NA	NA	13	11	495	165	164	169	43	40	4	0	0	0.008	0	0
.	19.01.15-18.18.42-1-421028	91	6	6	1	0	1	671	5	5	0	0	NA	NA	NA	32	30	506	168	169	444	114	113	35	0	4	0.069	0	0.024
.	19.01.15-18.18.43-1-421041	113	6	6	1	0	1	682	5	5	0	0	NA	NA	NA	45	37	510	173	167	448	120	114	11	0	9	0.022	0	0.054
.	19.01.15-18.18.46-1-421050	32	1	1	0	0	0	0	0	0	0	0	NA	NA	NA	11	15	497	164	167	0	0	0	0	3	0	0	0.018	0
.	19.01.15-18.18.47-1-421051	209	22	22	9	0	5	704	19	19	0	0	NA	NA	NA	52	55	525	176	167	466	123	115	42	37	35	0.08	0.21	0.21
.	19.01.15-18.18.51-1-421068	126	12	12	7	0	4	685	11	11	0	0	NA	NA	NA	57	40	512	174	167	451	120	114	45	16	3	0.088	0.092	0.018
.	19.01.15-18.18.51-1-421069	36	1	1	1	0	1	0	0	0	0	0	NA	NA	NA	11	10	492	167	164	0	0	0	3	0	0	0.006	0	0
.	19.01.15-18.18.54-1-421070	83	8	8	2	0	2	680	7	7	0	0	NA	NA	NA	36	32	507	168	170	449	113	118	12	24	0	0.024	0.143	0
.	19.01.15-18.19.06-1-421075	210	16	16	4	0	1	715	14	14	0	0	NA	NA	NA	66	71	533	180	171	475	125	115	38	11	8	0.071	0.061	0.047
.	19.01.15-18.19.07-1-421076	91	5	5	1	0	1	675	4	4	0	0	NA	NA	NA	23	28	507	169	165	449	113	113	2	6	1	0.004	0.036	0.006
.	19.01.15-18.19.11-1-421235	185	26	26	9	0	7	709	24	24	0	0	NA	NA	NA	53	61	522	178	174	461	127	121	70	24	34	0.134	0.135	0.195
.	19.01.15-18.19.18-1-421327	59	3	3	2	0	2	677	2	2	0	0	NA	NA	NA	20	24	502	169	166	445	117	115	8	3	0	0.016	0.018	0
.	19.01.15-18.19.19-1-421330	66	3	3	1	0	1	669	2	2	0	0	NA	NA	NA	20	21	502	164	168	443	112	114	8	0	0	0.016	0	0
.	19.01.15-18.19.20-1-421334	175	23	23	8	0	7	712	17	17	0	0	NA	NA	NA	42	60	521	177	175	463	124	125	57	39	16	0.109	0.22	0.091
.	19.01.15-18.19.23-1-421341	87	3	3	1	0	1	687	2	2	0	0	NA	NA	NA	30	39	511	171	170	454	116	117	0	7	0	0	0.041	0
.	19.01.15-18.19.27-1-423183	123	26	26	7	0	6	680	23	23	0	0	NA	NA	NA	39	39	506	179	167	444	125	111	50	22	7	0.099	0.123	0.042
.	19.01.15-18.19.31-1-423194	59	3	3	0	0	0	678	2	2	0	0	NA	NA	NA	17	28	508	166	167	448	115	115	16	2	0	0.031	0.012	0
.	19.01.15-18.19.33-1-423197	92	4	4	2	0	1	687	3	3	0	0	NA	NA	NA	34	38	512	173	166	455	119	113	17	0	6	0.033	0	0.036
.	19.01.15-18.19.33-1-423198	236	11	11	4	0	4	715	10	10	0	0	NA	NA	NA	82	72	526	178	181	464	124	127	31	13	0	0.059	0.073	0
.	19.01.15-18.19.36-1-423199	85	6	6	1	0	0	674	5	5	0	0	NA	NA	NA	45	39	510	175	167	445	117	112	15	0	11	0.029	0	0.066
.	19.01.15-18.19.37-1-423200	125	8	8	2	0	2	680	6	6	0	0	NA	NA	NA	30	32	508	167	170	449	113	118	13	2	7	0.026	0.012	0.041
.	19.01.15-18.19.46-1-423302	93	7	7	1	0	1	673	6	6	0	0	NA	NA	NA	35	30	507	167	169	448	110	115	11	14	5	0.022	0.084	0.03
.	19.01.15-18.19.50-1-423303	122	7	7	2	0	1	693	6	6	0	0	NA	NA	NA	39	50	515	176	172	450	121	122	23	0	5	0.045	0	0.029
.	19.01.15-18.19.56-1-423334	36	1	1	0	0	0	0	0	0	0	0	NA	NA	NA	9	11	492	169	163	0	0	0	1	0	0	0.002	0	0
.	19.01.15-18.19.59-1-423335	62	2	2	0	0	0	101	1	1	0	0	NA	NA	NA	15	13	499	164	163	69	13	19	3	1	0	0.006	0.006	0
.	19.01.15-18.19.59-1-423336	173	15	15	4	0	2	708	13	13	0	0	NA	NA	NA	39	62	521	183	171	463	129	116	37	27	4	0.071	0.148	0.023
.	19.01.15-18.20.00-1-423337	122	6	6	5	0	4	677	5	5	0	0	NA	NA	NA	46	37	515	169	166	453	112	112	4	6	20	0.008	0.036	0.12
.	19.01.15-18.20.05-1-423343	34	1	1	1	0	1	0	0	0	0	0	NA	NA	NA	9	7	490	165	165	0	0	0	0	1	0	0	0.006	0
.	19.01.15-18.20.07-1-423344	146	11	11	2	0	2	682	8	8	0	0	NA	NA	NA	49	37	511	172	167	452	119	111	29	7	0	0.057	0.041	0
.	19.01.15-18.20.07-1-423345	175	17	17	7	0	5	697	14	14	0	0	NA	NA	NA	56	57	516	175	179	453	120	124	52	27	3	0.101	0.154	0.017
.	19.01.15-18.20.07-1-423346	60	2	2	2	0	2	403	1	1	0	0	NA	NA	NA	14	21	503	165	166	273	69	61	0	1	0	0	0.006	0
.	19.01.15-18.20.08-1-423347	89	8	8	3	0	2	678	6	6	0	0	NA	NA	NA	24	31	506	171	167	447	118	113	25	0	2	0.049	0	0.012
.	19.01.15-18.20.09-1-423348	116	32	32	8	0	6	678	31	31	0	0	NA	NA	NA	45	37	512	169	169	449	112	117	79	3	15	0.154	0.018	0.089
.	19.01.15-18.20.09-1-423349	62	2	2	1	0	1	351	1	1	0	0	NA	NA	NA	18	14	498	164	165	235	61	55	0	2	0	0	0.012	0
.	19.01.15-18.20.18-1-423350	38	1	1	0	0	0	0	0	0	0	0	NA	NA	NA	9	7	490	165	165	0	0	0	0	0	0	0	0	0
.	19.01.15-18.20.19-1-423351	92	4	4	1	0	1	683	2	2	0	0	NA	NA	NA	29	35	509	172	167	454	119	110	6	0	3	0.012	0	0.018
.	19.01.15-18.20.19-1-423352	120	10	10	1	0	1	684	8	8	0	0	NA	NA	NA	40	39	513	171	168	453	117	114	31	5	12	0.06	0.029	0.071
.	19.01.15-18.20.21-1-423354	85	6	6	3	0	3	683	5	5	0	0	NA	NA	NA	23	31	506	169	169	450	117	116	13	17	0	0.026	0.101	0
.	19.01.15-18.20.33-1-423371	148	15	15	3	0	1	694	14	14	0	0	NA	NA	NA	43	45	514	174	170	455	122	117	58	7	4	0.113	0.04	0.024
.	19.01.15-18.20.33-1-423373	62	4	4	2	0	2	673	3	3	0	0	NA	NA	NA	29	30	505	170	168	442	116	115	1	8	0	0.002	0.047	0
.	19.01.15-18.20.33-1-423378	95	10	10	4	0	3	668	7	7	0	0	NA	NA	NA	30	21	503	167	164	445	112	111	22	2	7	0.044	0.012	0.043
.	19.01.15-18.20.35-1-423379	33	1	1	1	0	1	0	0	0	0	0	NA	NA	NA	7	13	497	166	163	0	0	0	0	3	0	0	0.018	0
.	19.01.15-18.20.38-1-423380	61	3	3	2	0	2	670	2	2	0	0	NA	NA	NA	24	28	502	169	170	442	113	115	12	0	0	0.024	0	0
.	19.01.15-18.20.43-1-423385	116	15	15	5	0	1	682	14	14	0	0	NA	NA	NA	41	33	507	168	171	448	115	119	24	12	10	0.047	0.071	0.058
.	19.01.15-18.20.44-1-423386	36	1	1	0	0	0	0	0	0	0	0	NA	NA	NA	12	6	494	163	162	0	0	0	2	0	0	0.004	0	0
.	19.01.15-18.20.46-1-423387	62	7	7	2	0	2	663	6	6	0	0	NA	NA	NA	26	23	501	166	169	435	112	116	22	1	0	0.044	0.006	0
.	19.01.15-18.20.47-1-423388	119	7	7	1	0	1	680	6	6	0	0	NA	NA	NA	44	40	512	170	171	444	118	118	31	2	0	0.061	0.012	0
.	19.01.15-18.20.47-1-423389	114	9	9	4	0	2	674	8	8	0	0	NA	NA	NA	32	30	507	170	166	448	115	111	31	17	4	0.061	0.1	0.024
.	19.01.15-18.20.51-1-423405	127	13	13	3	0	2	697	10	10	0	0	NA	NA	NA	37	46	512	178	169	456	123	118	56	0	16	0.109	0	0.095
.	19.01.15-18.20.53-1-423406	200	16	16	4	0	2	714	14	14	0	0	NA	NA	NA	63	69	526	183	173	467	129	118	37	5	7	0.07	0.027	0.04
.	19.01.15-18.21.02-1-423410	147	18	18	6	0	5	693	15	15	0	0	NA	NA	NA	55	52	524	172	169	459	120	114	32	12	7	0.061	0.07	0.041
.	19.01.15-18.21.03-1-423411	66	3	3	2	0	1	665	2	2	0	0	NA	NA	NA	29	27	504	169	167	443	111	111	3	5	2	0.006	0.03	0.012
.	19.01.15-18.21.05-1-423412	88	3	3	1	0	1	689	2	2	0	0	NA	NA	NA	35	37	515	168	167	458	116	115	6	1	0	0.012	0.006	0
.	19.01.15-18.21.09-1-423413	91	7	7	4	0	2	678	6	6	0	0	NA	NA	NA	37	33	515	165	166	452	115	111	23	3	0	0.045	0.018	0
.	19.01.15-18.21.10-1-423414	112	4	4	0	0	0	674	2	2	0	0	NA	NA	NA	31	32	501	172	172	441	118	115	3	0	3	0.006	0	0.017
.	19.01.15-18.21.13-1-423415	187	17	17	4	0	3	688	16	16	0	0	NA	NA	NA	60	45	511	177	170	447	124	117	39	36	20	0.076	0.203	0.118
.	19.01.15-18.21.18-1-423416	64	4	4	1	0	1	669	3	3	0	0	NA	NA	NA	29	26	502	167	170	439	114	116	13	3	0	0.026	0.018	0
.	19.01.15-18.21.18-1-423417	151	6	6	0	0	0	694	5	5	0	0	NA	NA	NA	48	54	517	176	174	458	119	117	19	0	2	0.037	0	0.011
.	19.01.15-18.21.23-1-423421	176	9	9	2	0	2	712	8	8	0	0	NA	NA	NA	48	62	528	175	172	470	123	119	14	9	11	0.027	0.051	0.064
.	19.01.15-18.21.24-1-423423	58	2	2	1	0	1	149	1	1	0	0	NA	NA	NA	18	12	495	163	167	93	25	31	0	1	2	0	0.006	0.012
.	19.01.15-18.21.29-1-423429	61	2	2	0	0	0	300	1	1	0	0	NA	NA	NA	19	17	498	167	165	208	48	44	5	0	0	0.01	0	0
.	19.01.15-18.21.29-1-423430	36	1	1	1	0	1	0	0	0	0	0	NA	NA	NA	12	8	490	166	165	0	0	0	5	0	0	0.01	0	0
.	19.01.15-18.21.32-1-423438	173	18	18	4	0	2	679	16	16	0	0	NA	NA	NA	47	34	509	169	169	447	114	118	60	11	5	0.118	0.065	0.03
.	19.01.15-18.21.32-1-423439	61	2	2	1	0	1	252	1	1	0	0	NA	NA	NA	14	23	500	166	170	175	34	43	3	3	0	0.006	0.018	0
.	19.01.15-18.21.32-1-423440	33	1	1	0	0	0	0	0	0	0	0	NA	NA	NA	7	9	492	166	164	0	0	0	0	0	0	0	0	0
.	19.01.15-18.21.33-1-423441	120	19	19	9	0	5	691	18	18	0	0	NA	NA	NA	32	47	515	171	174	458	112	121	73	29	15	0.142	0.17	0.086
.	19.01.15-18.21.35-1-423442	121	9	9	3	0	2	672	8	8	0	0	NA	NA	NA	41	24	499	167	171	437	117	118	26	10	0	0.052	0.06	0
.	19.01.15-18.21.38-1-423445	58	2	2	1	0	1	198	1	1	0	0	NA	NA	NA	16	26	503	168	168	129	38	31	0	2	0	0	0.012	0
.	19.01.15-18.21.40-1-423448	60	3	3	1	0	1	666	2	2	0	0	NA	NA	NA	31	25	506	167	165	444	111	111	8	0	3	0.016	0	0.018
.	19.01.15-18.21.42-1-423450	128	8	8	3	0	2	687	6	6	0	0	NA	NA	NA	47	43	512	172	172	451	119	117	15	8	2	0.029	0.047	0.012
.	19.01.15-18.21.45-1-423451	117	7	7	1	0	0	685	6	6	0	0	NA	NA	NA	20	34	507	169	171	453	115	117	19	4	0	0.037	0.024	0
.	19.01.15-18.21.51-1-423467	127	5	5	4	0	2	685	4	4	0	0	NA	NA	NA	44	44	520	170	167	457	118	110	31	0	5	0.06	0	0.03
.	19.01.15-18.22.00-1-423472	86	6	6	1	0	1	676	5	5	0	0	NA	NA	NA	39	39	512	169	171	448	114	114	13	2	8	0.025	0.012	0.047
.	19.01.15-18.22.00-1-423473	96	16	16	6	0	3	686	13	13	0	0	NA	NA	NA	31	30	505	170	168	449	118	119	67	4	8	0.133	0.024	0.048
.	19.01.15-18.22.00-1-423474	58	3	3	0	0	0	0	2	2	0	0	NA	NA	NA	14	14	494	167	166	0	0	0	5	0	0	0.01	0	0
.	19.01.15-18.22.03-1-423475	176	20	20	4	0	3	698	19	19	0	0	NA	NA	NA	49	43	517	172	167	463	120	115	57	30	13	0.11	0.174	0.078
.	19.01.15-18.22.06-1-423476	152	6	6	0	0	0	699	5	5	0	0	NA	NA	NA	45	51	518	171	175	457	120	122	20	9	5	0.039	0.053	0.029
.	19.01.15-18.22.06-1-423477	87	7	7	3	0	1	683	6	6	0	0	NA	NA	NA	23	33	511	168	167	455	117	111	16	0	4	0.031	0	0.024
.	19.01.15-18.22.09-1-423478	90	5	5	2	0	1	678	4	4	0	0	NA	NA	NA	28	34	506	174	167	446	123	109	7	2	11	0.014	0.011	0.066
.	19.01.15-18.22.11-1-423479	85	4	4	2	0	1	674	3	3	0	0	NA	NA	NA	30	26	506	168	165	446	116	112	13	3	0	0.026	0.018	0
.	19.01.15-18.22.18-1-423480	177	16	16	1	0	0	705	15	15	0	0	NA	NA	NA	62	64	520	178	179	459	120	126	27	14	0	0.052	0.079	0
.	19.01.15-18.22.26-1-423485	93	5	5	2	0	2	677	4	4	0	0	NA	NA	NA	18	28	509	167	165	454	112	111	6	0	7	0.012	0	0.042
.	19.01.15-18.22.28-1-423489	93	6	6	2	0	2	684	5	5	0	0	NA	NA	NA	25	34	503	174	170	446	121	117	24	0	3	0.048	0	0.018
.	19.01.15-18.22.30-1-423492	89	3	3	0	0	0	678	2	2	0	0	NA	NA	NA	30	25	503	168	167	445	114	119	0	3	7	0	0.018	0.042
.	19.01.15-18.22.37-1-423504	60	4	4	1	0	1	660	3	3	0	0	NA	NA	NA	28	16	495	169	165	435	114	111	18	0	2	0.036	0	0.012
.	19.01.15-18.22.38-1-423506	150	45	45	14	0	7	686	42	42	0	0	NA	NA	NA	41	47	512	174	174	447	118	121	137	45	24	0.268	0.259	0.138
.	19.01.15-18.22.38-1-423507	66	2	2	0	0	0	667	1	1	0	0	NA	NA	NA	18	18	497	166	168	439	114	114	1	0	0	0.002	0	0
.	19.01.15-18.22.45-1-423511	87	3	3	1	0	1	674	2	2	0	0	NA	NA	NA	30	31	507	166	171	444	113	117	3	4	1	0.006	0.024	0.006
.	19.01.15-18.22.49-1-423512	30	1	1	0	0	0	0	0	0	0	0	NA	NA	NA	9	11	497	164	163	0	0	0	0	0	0	0	0	0
.	19.01.15-18.22.49-1-423513	34	1	1	0	0	0	0	0	0	0	0	NA	NA	NA	16	14	494	168	165	0	0	0	0	4	0	0	0.024	0
.	19.01.15-18.22.53-1-423530	30	1	1	0	0	0	0	0	0	0	0	NA	NA	NA	9	15	497	164	167	0	0	0	0	0	0	0	0	0
.	19.01.15-18.22.53-1-423531	99	9	9	0	0	0	667	7	7	0	0	NA	NA	NA	26	22	498	170	167	436	116	115	21	10	3	0.042	0.059	0.018
.	19.01.15-18.22.53-1-423532	31	1	1	0	0	0	0	0	0	0	0	NA	NA	NA	17	8	492	165	164	0	0	0	3	0	0	0.006	0	0
.	19.01.15-18.22.55-1-423533	203	23	23	12	0	9	695	19	19	0	0	NA	NA	NA	55	55	521	176	171	458	119	118	58	25	13	0.111	0.142	0.076
.	19.01.15-18.22.55-1-423534	87	5	5	0	0	0	666	2	2	0	0	NA	NA	NA	34	29	504	168	170	441	112	113	1	5	7	0.002	0.03	0.041
.	19.01.15-18.22.59-1-423538	59	2	2	0	0	0	669	1	1	0	0	NA	NA	NA	23	19	498	165	169	443	113	113	6	0	3	0.012	0	0.018
.	19.01.15-18.23.05-1-423539	88	7	7	2	0	2	679	6	6	0	0	NA	NA	NA	32	25	500	168	170	448	114	117	15	5	9	0.03	0.03	0.053
.	19.01.15-18.23.08-1-423540	59	2	2	1	0	1	668	1	1	0	0	NA	NA	NA	20	19	502	167	163	445	112	111	5	0	0	0.01	0	0
.	19.01.15-18.23.14-1-423541	33	1	1	0	0	0	0	0	0	0	0	NA	NA	NA	4	5	492	164	162	0	0	0	0	0	2	0	0	0.012
.	19.01.15-18.23.18-1-425419	34	1	1	0	0	0	0	0	0	0	0	NA	NA	NA	7	12	496	164	165	0	0	0	0	0	0	0	0	0
.	19.01.15-18.23.19-1-425420	69	3	3	0	0	0	678	2	2	0	0	NA	NA	NA	25	29	507	167	168	448	113	117	5	1	0	0.01	0.006	0
.	19.01.15-18.23.21-1-425422	90	9	9	1	0	1	672	7	7	0	0	NA	NA	NA	28	24	500	167	170	441	115	116	28	5	0	0.056	0.03	0
.	19.01.15-18.23.26-1-425427	36	1	1	1	0	1	0	0	0	0	0	NA	NA	NA	10	8	495	163	163	0	0	0	1	0	0	0.002	0	0
.	19.01.15-18.23.30-1-425432	240	18	18	8	0	7	719	17	17	0	0	NA	NA	NA	76	69	531	178	173	472	127	120	41	37	9	0.077	0.208	0.052
.	19.01.15-18.23.30-1-425433	88	4	4	0	0	0	680	3	3	0	0	NA	NA	NA	38	36	510	167	172	449	113	118	7	5	0	0.014	0.03	0
.	19.01.15-18.23.31-1-425438	37	1	1	1	0	1	0	0	0	0	0	NA	NA	NA	10	9	495	164	163	0	0	0	0	0	1	0	0	0.006
.	19.01.15-18.23.34-1-425441	62	2	2	1	0	1	681	1	1	0	0	NA	NA	NA	31	41	513	168	173	455	112	114	0	3	1	0	0.018	0.006
.	19.01.15-18.23.35-1-425442	95	6	6	1	0	0	680	5	5	0	0	NA	NA	NA	35	39	509	172	171	450	115	115	7	4	5	0.014	0.023	0.029
.	19.01.15-18.23.40-1-425545	58	2	2	1	0	1	667	1	1	0	0	NA	NA	NA	19	18	498	168	165	439	116	112	5	0	0	0.01	0	0
.	19.01.15-18.23.49-1-425556	150	9	9	3	0	2	696	7	7	0	0	NA	NA	NA	37	45	512	173	173	455	122	119	25	29	6	0.049	0.168	0.035
.	19.01.15-18.23.50-1-425558	63	4	4	1	0	0	671	3	3	0	0	NA	NA	NA	26	27	508	166	166	449	111	111	20	0	0	0.039	0	0
.	19.01.15-18.23.50-1-425559	199	12	12	5	0	2	715	10	10	0	0	NA	NA	NA	68	68	529	177	175	469	122	124	24	66	0	0.045	0.373	0
.	19.01.15-18.23.55-1-425579	97	10	10	3	0	2	686	7	7	0	0	NA	NA	NA	27	35	509	169	170	453	116	117	16	10	10	0.031	0.059	0.059
.	19.01.15-18.23.58-1-425580	120	14	14	0	0	0	695	13	13	0	0	NA	NA	NA	36	44	518	170	169	461	118	116	24	8	7	0.046	0.047	0.041
.	19.01.15-18.24.01-1-425581	89	5	5	0	0	0	673	3	3	0	0	NA	NA	NA	26	26	504	169	166	444	113	116	5	1	0	0.01	0.006	0
.	19.01.15-18.24.21-1-425583	90	7	7	6	0	4	670	6	6	0	0	NA	NA	NA	33	31	506	171	167	445	114	111	25	2	4	0.049	0.012	0.024
.	19.01.15-18.24.22-1-425586	176	9	9	2	0	1	704	6	6	0	0	NA	NA	NA	51	57	519	174	177	456	123	125	25	6	12	0.048	0.034	0.068
.	19.01.15-18.24.24-1-425588	92	5	5	2	0	1	687	3	3	0	0	NA	NA	NA	29	42	510	174	171	454	114	119	12	5	1	0.024	0.029	0.006
.	19.01.15-18.24.25-1-425590	88	4	4	2	0	1	670	3	3	0	0	NA	NA	NA	44	37	506	174	170	435	118	117	8	4	0	0.016	0.023	0
.	19.01.15-18.24.29-1-425594	63	2	2	1	0	1	671	1	1	0	0	NA	NA	NA	22	28	504	169	168	443	114	114	6	0	4	0.012	0	0.024
.	19.01.15-18.24.30-1-425597	60	3	3	0	0	0	669	2	2	0	0	NA	NA	NA	18	18	499	166	166	441	114	114	12	0	8	0.024	0	0.048
.	19.01.15-18.24.35-1-425604	60	3	3	0	0	0	674	2	2	0	0	NA	NA	NA	27	35	509	172	167	447	116	111	0	3	2	0	0.017	0.012
.	19.01.15-18.24.35-1-425605	116	4	4	3	0	2	674	3	3	0	0	NA	NA	NA	32	28	504	171	166	444	116	114	5	9	0	0.01	0.053	0
.	19.01.15-18.24.54-1-425625	89	4	4	0	0	0	670	3	3	0	0	NA	NA	NA	31	24	505	166	166	446	112	112	25	0	0	0.05	0	0
.	19.01.15-18.24.55-1-425626	234	28	28	11	0	7	707	24	24	0	0	NA	NA	NA	69	66	523	179	177	464	122	121	90	22	34	0.172	0.123	0.192
.	19.01.15-18.24.55-1-425627	59	2	2	0	0	0	672	1	1	0	0	NA	NA	NA	28	27	504	168	168	444	113	115	3	3	0	0.006	0.018	0
.	19.01.15-18.24.57-1-425628	90	6	6	1	0	0	681	4	4	0	0	NA	NA	NA	32	38	508	173	170	448	118	115	25	0	0	0.049	0	0
.	19.01.15-18.25.01-1-425632	178	13	13	4	0	4	716	11	11	0	0	NA	NA	NA	47	63	532	177	167	475	123	118	20	16	5	0.038	0.09	0.03
.	19.01.15-18.25.02-1-425633	257	24	24	7	0	4	729	23	23	0	0	NA	NA	NA	73	81	538	174	182	482	118	129	68	25	14	0.126	0.144	0.077
.	19.01.15-18.25.06-1-425635	66	3	3	0	0	0	666	2	2	0	0	NA	NA	NA	33	29	506	168	168	440	112	114	2	2	0	0.004	0.012	0
.	19.01.15-18.25.09-1-425636	184	32	32	10	0	8	693	30	30	0	0	NA	NA	NA	50	48	513	176	172	454	120	119	82	33	24	0.16	0.188	0.14
.	19.01.15-18.25.14-1-425637	151	9	9	3	0	1	707	7	7	0	0	NA	NA	NA	49	54	519	176	172	465	122	120	22	11	7	0.042	0.062	0.041
.	19.01.15-18.25.19-1-425638	65	5	5	1	0	1	677	3	3	0	0	NA	NA	NA	22	27	502	168	170	443	118	116	19	0	0	0.038	0	0
.	19.01.15-18.25.22-1-425642	123	11	11	1	0	0	678	10	10	0	0	NA	NA	NA	33	36	509	173	167	447	117	114	27	7	1	0.053	0.04	0.006
.	19.01.15-18.25.23-1-425643	298	21	21	7	0	7	752	18	18	0	0	NA	NA	NA	85	102	555	179	181	497	127	128	102	20	13	0.184	0.112	0.072
.	19.01.15-18.25.40-1-425660	177	11	11	3	0	3	715	10	10	0	0	NA	NA	NA	61	69	530	178	174	474	121	120	10	13	16	0.019	0.073	0.092
.	19.01.15-18.25.40-1-425661	61	3	3	1	0	1	672	2	2	0	0	NA	NA	NA	17	19	499	168	165	443	116	113	8	0	1	0.016	0	0.006
.	19.01.15-18.25.42-1-425663	72	3	3	1	0	1	663	2	2	0	0	NA	NA	NA	32	19	496	169	167	431	116	116	9	0	0	0.018	0	0
.	19.01.15-18.25.50-1-425679	220	24	24	8	0	1	726	23	23	0	0	NA	NA	NA	64	77	532	182	176	473	129	124	90	22	14	0.169	0.121	0.08
.	19.01.15-18.25.55-1-425684	122	14	14	5	0	3	690	13	13	0	0	NA	NA	NA	38	41	515	170	169	459	117	114	58	18	6	0.113	0.106	0.036
.	19.01.15-18.25.55-1-425685	33	1	1	0	0	0	0	0	0	0	0	NA	NA	NA	8	7	492	164	164	0	0	0	1	0	0	0.002	0	0
.	19.01.15-18.25.56-1-425686	190	32	32	10	0	7	707	29	29	0	0	NA	NA	NA	53	58	520	181	170	462	127	118	70	33	21	0.135	0.182	0.124
.	19.01.15-18.25.58-1-425687	86	5	5	3	0	3	671	4	4	0	0	NA	NA	NA	32	26	504	166	169	443	115	113	17	0	1	0.034	0	0.006
.	19.01.15-18.25.59-1-425688	172	21	21	10	0	9	702	19	19	0	0	NA	NA	NA	50	59	521	177	174	461	122	119	52	13	5	0.1	0.073	0.029
.	19.01.15-18.26.09-1-425689	150	8	8	3	0	2	701	7	7	0	0	NA	NA	NA	52	55	519	177	172	461	123	117	21	13	2	0.04	0.073	0.012
.	19.01.15-18.26.11-1-425690	115	6	6	1	0	1	698	5	5	0	0	NA	NA	NA	41	55	520	173	175	456	120	122	19	6	1	0.037	0.035	0.006
.	19.01.15-18.26.15-1-425691	32	1	1	0	0	0	0	0	0	0	0	NA	NA	NA	10	9	493	166	163	0	0	0	7	0	0	0.014	0	0
.	19.01.15-18.26.16-1-425692	61	2	2	0	0	0	658	1	1	0	0	NA	NA	NA	34	21	499	167	168	431	112	115	0	3	2	0	0.018	0.012
.	19.01.15-18.26.19-1-425693	65	3	3	0	0	0	352	2	2	0	0	NA	NA	NA	20	25	502	170	166	237	61	54	0	0	6	0	0	0.036
.	19.01.15-18.26.30-1-425704	66	9	9	2	0	2	657	8	8	0	0	NA	NA	NA	30	14	499	166	162	432	112	113	17	2	0	0.034	0.012	0
.	19.01.15-18.26.35-1-425711	58	2	2	0	0	0	671	1	1	0	0	NA	NA	NA	22	13	498	164	164	444	112	115	2	2	0	0.004	0.012	0
.	19.01.15-18.26.37-1-425713	67	3	3	2	0	2	676	1	1	0	0	NA	NA	NA	19	23	500	170	166	447	114	115	6	0	0	0.012	0	0
.	19.01.15-18.26.41-1-425718	114	4	4	1	0	1	678	3	3	0	0	NA	NA	NA	48	37	512	173	165	450	117	111	14	4	3	0.027	0.023	0.018
.	19.01.15-18.26.43-1-425719	237	19	19	4	0	4	708	18	18	0	0	NA	NA	NA	83	60	523	175	175	467	119	122	42	22	18	0.08	0.126	0.103
.	19.01.15-18.26.49-1-425720	95	12	12	1	0	0	676	9	9	0	0	NA	NA	NA	34	34	508	170	169	448	113	115	34	1	0	0.067	0.006	0
.	19.01.15-18.26.53-1-425736	92	13	13	5	0	2	691	12	12	0	0	NA	NA	NA	31	48	519	173	169	459	118	114	34	2	4	0.066	0.012	0.024
.	19.01.15-18.26.53-1-425737	63	4	4	0	0	0	673	3	3	0	0	NA	NA	NA	21	21	500	167	167	444	114	115	2	7	0	0.004	0.042	0
.	19.01.15-18.26.54-1-425738	69	3	3	1	0	1	668	2	2	0	0	NA	NA	NA	25	27	502	170	168	440	113	115	10	10	0	0.02	0.059	0
.	19.01.15-18.26.54-1-425739	90	11	11	4	0	4	692	10	10	0	0	NA	NA	NA	27	42	512	176	167	456	121	115	31	8	6	0.061	0.045	0.036
.	19.01.15-18.26.56-1-425740	85	5	5	1	0	1	680	4	4	0	0	NA	NA	NA	29	34	507	174	166	446	120	114	15	0	0	0.03	0	0
.	19.01.15-18.27.06-1-425744	37	1	1	0	0	0	0	0	0	0	0	NA	NA	NA	16	6	490	166	163	0	0	0	0	2	0	0	0.012	0
.	19.01.15-18.27.11-1-425745	32	1	1	0	0	0	0	0	0	0	0	NA	NA	NA	5	11	495	165	164	0	0	0	2	0	0	0.004	0	0
.	19.01.15-18.27.12-1-425746	225	38	38	9	0	7	714	37	37	0	0	NA	NA	NA	67	70	532	176	175	475	122	117	137	20	26	0.258	0.114	0.149
.	19.01.15-18.27.14-1-425747	117	7	7	1	0	1	678	6	6	0	0	NA	NA	NA	47	35	509	171	168	446	119	113	7	8	3	0.014	0.047	0.018
.	19.01.15-18.27.23-1-425750	183	12	12	4	0	4	708	9	9	0	0	NA	NA	NA	50	70	532	176	175	469	120	119	41	31	0	0.077	0.176	0
.	19.01.15-18.27.25-1-425753	91	5	5	2	0	2	678	4	4	0	0	NA	NA	NA	34	33	511	167	168	445	116	117	17	0	7	0.033	0	0.042
.	19.01.15-18.27.27-1-425756	127	26	26	7	0	4	688	24	24	0	0	NA	NA	NA	40	37	510	171	169	455	119	114	77	27	24	0.151	0.158	0.142
.	19.01.15-18.27.38-1-425767	34	1	1	0	0	0	0	0	0	0	0	NA	NA	NA	5	10	495	165	163	0	0	0	2	0	0	0.004	0	0
.	19.01.15-18.27.40-1-425771	58	2	2	1	0	1	676	1	1	0	0	NA	NA	NA	25	27	501	172	167	442	121	113	6	0	2	0.012	0	0.012
.	19.01.15-18.27.41-1-425773	63	2	2	0	0	0	300	1	1	0	0	NA	NA	NA	15	11	495	165	164	203	50	47	0	1	1	0	0.006	0.006
.	19.01.15-18.27.42-1-425774	179	8	8	5	0	3	696	7	7	0	0	NA	NA	NA	59	51	514	171	179	456	117	123	24	10	0	0.047	0.058	0
.	19.01.15-18.27.43-1-425775	183	12	12	7	0	5	706	11	11	0	0	NA	NA	NA	74	60	522	175	176	460	122	124	30	3	9	0.057	0.017	0.051
.	19.01.15-18.27.46-1-425776	90	4	4	1	0	1	682	3	3	0	0	NA	NA	NA	27	38	511	171	169	447	117	118	7	12	0	0.014	0.07	0
.	19.01.15-18.27.54-1-425793	87	8	8	3	0	2	675	6	6	0	0	NA	NA	NA	27	26	502	168	169	447	114	114	20	6	0	0.04	0.036	0
.	19.01.15-18.27.58-1-425798	91	6	6	0	0	0	681	5	5	0	0	NA	NA	NA	33	36	510	171	168	448	117	116	9	7	1	0.018	0.041	0.006
.	19.01.15-18.28.00-1-425799	65	2	2	1	0	1	675	1	1	0	0	NA	NA	NA	20	27	507	167	166	449	114	112	5	0	0	0.01	0	0
.	19.01.15-18.28.06-1-425800	34	1	1	1	0	1	0	0	0	0	0	NA	NA	NA	6	11	494	166	164	0	0	0	0	3	0	0	0.018	0
.	19.01.15-18.28.09-1-425801	145	12	12	4	0	3	692	10	10	0	0	NA	NA	NA	44	48	519	174	168	460	117	115	39	11	3	0.075	0.063	0.018
.	19.01.15-18.28.14-1-425802	176	23	23	10	0	6	692	22	22	0	0	NA	NA	NA	58	44	510	175	172	452	122	118	73	29	7	0.143	0.166	0.041
.	19.01.15-18.28.17-1-425803	88	4	4	1	0	1	666	3	3	0	0	NA	NA	NA	39	27	499	173	168	439	116	111	3	2	3	0.006	0.012	0.018
.	19.01.15-18.28.18-1-425804	93	4	4	2	0	0	683	3	3	0	0	NA	NA	NA	23	30	503	172	168	445	120	118	12	8	0	0.024	0.047	0
.	19.01.15-18.28.19-1-425805	122	10	10	3	0	2	690	8	8	0	0	NA	NA	NA	35	37	507	169	174	449	117	124	31	0	0	0.061	0	0
.	19.01.15-18.28.22-1-425807	33	1	1	0	0	0	0	0	0	0	0	NA	NA	NA	9	8	493	164	164	0	0	0	0	0	1	0	0	0.006
.	19.01.15-18.28.25-1-425811	149	8	8	1	0	0	678	7	7	0	0	NA	NA	NA	40	38	512	170	169	447	114	117	17	2	6	0.033	0.012	0.036
.	19.01.15-18.28.27-1-425813	35	1	1	0	0	0	0	0	0	0	0	NA	NA	NA	7	11	496	163	165	0	0	0	0	0	1	0	0	0.006
.	19.01.15-18.28.31-1-425818	62	3	3	0	0	0	674	2	2	0	0	NA	NA	NA	24	26	502	169	168	442	116	116	12	0	0	0.024	0	0
.	19.01.15-18.28.32-1-425824	243	39	39	17	0	11	712	37	37	0	0	NA	NA	NA	85	78	530	180	181	463	123	126	45	68	46	0.085	0.378	0.254
.	19.01.15-18.28.38-1-425831	120	18	18	9	0	7	683	15	15	0	0	NA	NA	NA	35	34	506	171	170	446	121	116	43	16	8	0.085	0.094	0.047
.	19.01.15-18.28.45-1-425835	269	51	51	9	0	6	707	46	46	0	0	NA	NA	NA	93	69	533	176	173	469	120	118	114	47	9	0.214	0.267	0.052
.	19.01.15-18.28.47-1-425836	60	3	3	0	0	0	682	2	2	0	0	NA	NA	NA	14	27	504	170	166	450	118	114	3	2	0	0.006	0.012	0
.	19.01.15-18.28.49-1-425837	91	4	4	4	0	3	685	3	3	0	0	NA	NA	NA	27	35	509	174	165	451	120	114	6	5	10	0.012	0.029	0.061
.	19.01.15-18.28.50-1-425854	127	7	7	2	0	1	681	5	5	0	0	NA	NA	NA	32	36	508	170	171	445	117	119	4	13	13	0.008	0.076	0.076
.	19.01.15-18.29.11-1-425859	67	4	4	1	0	0	675	3	3	0	0	NA	NA	NA	24	27	507	168	165	447	112	116	12	1	0	0.024	0.006	0
.	19.01.15-18.29.11-1-425860	121	9	9	2	0	2	693	8	8	0	0	NA	NA	NA	34	45	511	177	170	455	121	117	25	0	12	0.049	0	0.071
.	19.01.15-18.29.13-1-425861	37	1	1	0	0	0	0	0	0	0	0	NA	NA	NA	12	7	492	164	164	0	0	0	0	5	0	0	0.03	0
.	19.01.15-18.29.18-1-425862	143	12	12	2	0	2	684	10	10	0	0	NA	NA	NA	35	36	510	169	170	455	115	114	18	7	7	0.035	0.041	0.041
.	19.01.15-18.29.32-1-425877	118	7	7	1	0	1	673	5	5	0	0	NA	NA	NA	38	30	504	168	171	439	117	117	23	2	1	0.046	0.012	0.006
.	19.01.15-18.29.33-1-425878	62	3	3	0	0	0	671	2	2	0	0	NA	NA	NA	21	21	500	168	166	441	116	114	3	7	0	0.006	0.042	0
.	19.01.15-18.29.36-1-425880	61	2	2	1	0	1	51	1	1	0	0	NA	NA	NA	22	21	502	167	165	36	10	5	2	0	0	0.004	0	0
.	19.01.15-18.29.38-1-425882	175	28	28	11	0	7	692	23	23	0	0	NA	NA	NA	53	49	513	171	178	449	118	125	93	21	12	0.181	0.123	0.067
.	19.01.15-18.29.44-1-425886	89	5	5	1	0	1	685	4	4	0	0	NA	NA	NA	25	38	518	167	166	458	114	113	5	5	7	0.01	0.03	0.042
.	19.01.15-18.29.46-1-425887	94	4	4	2	0	1	676	3	3	0	0	NA	NA	NA	37	29	509	165	168	450	111	115	10	0	8	0.02	0	0.048
.	19.01.15-18.29.48-1-425888	154	26	26	7	0	2	691	24	24	0	0	NA	NA	NA	51	39	510	170	172	454	117	120	65	15	5	0.127	0.088	0.029
.	19.01.15-18.30.07-1-425913	70	5	5	1	0	0	682	4	4	0	0	NA	NA	NA	19	32	500	174	171	446	118	118	12	0	8	0.024	0	0.047
.	19.01.15-18.30.10-1-425914	60	4	4	2	0	2	673	3	3	0	0	NA	NA	NA	29	26	505	169	165	444	114	115	6	1	0	0.012	0.006	0
.	19.01.15-18.30.28-1-425923	82	10	10	1	0	1	679	9	9	0	0	NA	NA	NA	31	31	509	167	168	450	115	114	28	6	6	0.055	0.036	0.036
.	19.01.15-18.30.28-1-425924	60	2	2	0	0	0	150	0	0	0	0	NA	NA	NA	22	18	497	166	168	101	27	22	5	0	0	0.01	0	0
.	19.01.15-18.30.35-1-425939	114	5	5	0	0	0	684	4	4	0	0	NA	NA	NA	26	38	509	171	171	448	117	119	8	0	1	0.016	0	0.006
.	19.01.15-18.30.37-1-425940	177	26	26	9	0	6	690	22	22	0	0	NA	NA	NA	55	45	519	171	168	455	119	116	73	35	16	0.141	0.205	0.095
.	19.01.15-18.30.43-1-425945	90	4	4	0	0	0	684	3	3	0	0	NA	NA	NA	29	34	506	170	171	449	117	118	8	0	13	0.016	0	0.076
.	19.01.15-18.30.45-1-425946	36	1	1	0	0	0	0	0	0	0	0	NA	NA	NA	13	9	496	164	162	0	0	0	0	0	0	0	0	0
.	19.01.15-18.30.47-1-425947	115	5	5	1	0	1	684	4	4	0	0	NA	NA	NA	30	34	508	171	168	453	116	115	0	8	6	0	0.047	0.036
.	19.01.15-18.30.47-1-425948	201	23	23	5	0	4	697	20	20	0	0	NA	NA	NA	66	57	525	171	174	460	118	119	78	10	13	0.149	0.058	0.075
.	19.01.15-18.30.47-1-425949	61	3	3	0	0	0	675	1	1	0	0	NA	NA	NA	25	24	505	168	164	446	116	113	0	6	2	0	0.036	0.012
.	19.01.15-18.30.50-1-425950	182	18	18	7	0	4	693	17	17	0	0	NA	NA	NA	63	55	520	171	177	454	118	121	57	12	13	0.11	0.07	0.073
.	19.01.15-18.30.52-1-425966	58	2	2	1	0	1	678	1	1	0	0	NA	NA	NA	23	31	509	170	165	450	116	112	0	4	0	0	0.024	0
.	19.01.15-18.30.57-1-425967	121	10	10	5	0	4	684	9	9	0	0	NA	NA	NA	49	38	511	173	167	453	118	113	16	20	4	0.031	0.116	0.024
.	19.01.15-18.31.04-1-425971	179	12	12	4	0	4	686	11	11	0	0	NA	NA	NA	65	45	516	167	175	447	114	125	34	8	5	0.066	0.048	0.029
.	19.01.15-18.31.06-1-425992	243	55	55	14	0	11	696	48	48	0	0	NA	NA	NA	71	54	520	173	174	455	120	121	121	31	34	0.233	0.179	0.195
.	19.01.15-18.31.07-1-425993	234	25	25	3	0	2	715	23	23	0	0	NA	NA	NA	81	75	536	179	173	472	123	120	55	27	21	0.103	0.151	0.121
.	19.01.15-18.31.09-1-425994	35	1	1	0	0	0	0	0	0	0	0	NA	NA	NA	12	6	491	165	163	0	0	0	0	3	0	0	0.018	0
.	19.01.15-18.31.13-1-426015	270	30	30	8	0	4	726	28	28	0	0	NA	NA	NA	82	85	538	177	183	476	121	129	83	60	25	0.154	0.339	0.137
.	19.01.15-18.31.22-1-426018	91	6	6	5	0	4	670	4	4	0	0	NA	NA	NA	45	29	503	172	167	443	116	111	25	5	0	0.05	0.029	0
.	19.01.15-18.31.24-1-426021	124	6	6	3	0	3	689	4	4	0	0	NA	NA	NA	40	43	514	171	171	453	119	117	7	11	6	0.014	0.064	0.035
.	19.01.15-18.31.29-1-426027	151	24	24	8	0	4	705	23	23	0	0	NA	NA	NA	48	60	530	171	172	469	118	118	77	21	10	0.145	0.123	0.058
.	19.01.15-18.31.30-1-426029	64	3	3	0	0	0	662	2	2	0	0	NA	NA	NA	27	19	503	165	164	440	111	111	0	3	4	0	0.018	0.024
.	19.01.15-18.31.31-1-426034	120	22	22	10	0	10	697	20	20	0	0	NA	NA	NA	32	53	517	178	171	458	122	117	34	42	9	0.066	0.236	0.053
.	19.01.15-18.31.40-1-426041	33	1	1	1	0	1	0	0	0	0	0	NA	NA	NA	11	13	499	165	162	0	0	0	2	0	0	0.004	0	0
.	19.01.15-18.31.44-1-426043	64	2	2	0	0	0	669	1	1	0	0	NA	NA	NA	23	22	503	168	164	444	113	112	2	0	2	0.004	0	0.012
.	19.01.15-18.31.45-1-426044	175	16	16	3	0	3	692	15	15	0	0	NA	NA	NA	56	52	522	169	174	459	115	118	76	21	6	0.146	0.124	0.034
.	19.01.15-18.31.50-1-426060	154	8	8	3	0	2	695	7	7	0	0	NA	NA	NA	53	44	522	168	167	461	118	116	18	23	4	0.034	0.137	0.024
.	19.01.15-18.31.56-1-426061	61	2	2	0	0	0	669	1	1	0	0	NA	NA	NA	33	25	503	167	168	441	112	116	5	1	0	0.01	0.006	0
.	19.01.15-18.32.00-1-426066	91	3	3	0	0	0	676	2	2	0	0	NA	NA	NA	30	28	506	171	164	447	120	109	4	3	0	0.008	0.018	0
.	19.01.15-18.32.12-1-426067	145	10	10	2	0	2	687	9	9	0	0	NA	NA	NA	64	51	520	171	173	454	116	117	20	9	5	0.038	0.053	0.029
.	19.01.15-18.32.17-1-426068	120	8	8	4	0	2	686	7	7	0	0	NA	NA	NA	31	45	510	175	173	447	119	120	27	0	1	0.053	0	0.006
.	19.01.15-18.32.21-1-426069	87	5	5	0	0	0	667	3	3	0	0	NA	NA	NA	33	31	505	168	171	445	109	113	15	0	1	0.03	0	0.006
.	19.01.15-18.32.21-1-426071	186	18	18	4	0	4	721	17	17	0	0	NA	NA	NA	61	76	532	180	177	470	127	124	50	15	4	0.094	0.083	0.023
.	19.01.15-18.32.22-1-426072	65	7	7	0	0	0	671	4	4	0	0	NA	NA	NA	27	22	500	167	168	445	113	113	14	3	0	0.028	0.018	0
.	19.01.15-18.32.28-1-426080	61	2	2	1	0	1	201	1	1	0	0	NA	NA	NA	9	29	506	168	168	131	41	29	2	0	0	0.004	0	0
.	19.01.15-18.32.29-1-426081	167	11	11	6	0	4	693	9	9	0	0	NA	NA	NA	53	47	516	169	175	457	115	121	20	14	13	0.039	0.083	0.074
.	19.01.15-18.32.32-1-426089	126	11	11	2	0	2	688	9	9	0	0	NA	NA	NA	50	33	506	172	168	450	120	118	9	5	12	0.018	0.029	0.071
.	19.01.15-18.32.40-1-426097	85	5	5	1	0	1	679	3	3	0	0	NA	NA	NA	37	29	506	168	168	452	114	113	2	5	6	0.004	0.03	0.036
.	19.01.15-18.32.48-1-426100	115	9	9	4	0	3	683	8	8	0	0	NA	NA	NA	40	38	514	171	166	453	118	112	19	16	0	0.037	0.094	0
.	19.01.15-18.32.48-1-426101	34	1	1	0	0	0	0	0	0	0	0	NA	NA	NA	9	6	492	164	163	0	0	0	0	0	0	0	0	0
.	19.01.15-18.32.49-1-426102	121	14	14	4	0	2	676	13	13	0	0	NA	NA	NA	47	33	510	168	168	445	114	117	34	11	11	0.067	0.065	0.065
.	19.01.15-18.32.50-1-426119	36	1	1	0	0	0	0	0	0	0	0	NA	NA	NA	7	16	496	167	166	0	0	0	0	1	0	0	0.006	0
.	19.01.15-18.32.51-1-426120	113	11	11	1	0	1	673	9	9	0	0	NA	NA	NA	45	26	501	170	168	440	118	115	15	8	6	0.03	0.047	0.036
.	19.01.15-18.33.00-1-426121	34	1	1	0	0	0	0	0	0	0	0	NA	NA	NA	7	7	491	164	165	0	0	0	0	0	4	0	0	0.024
.	19.01.15-18.33.00-1-426122	96	7	7	1	0	1	682	5	5	0	0	NA	NA	NA	27	36	507	170	172	446	119	117	20	0	1	0.039	0	0.006
.	19.01.15-18.33.03-1-426123	66	2	2	0	0	0	671	1	1	0	0	NA	NA	NA	31	25	502	170	166	440	116	115	3	0	2	0.006	0	0.012
.	19.01.15-18.33.03-1-426127	117	6	6	1	0	0	677	5	5	0	0	NA	NA	NA	24	31	510	168	166	452	114	111	16	8	3	0.031	0.048	0.018
.	19.01.15-18.33.04-1-426128	120	10	10	0	0	0	667	8	8	0	0	NA	NA	NA	49	27	507	169	164	443	111	113	14	11	4	0.028	0.065	0.024
.	19.01.15-18.33.07-1-426129	63	5	5	1	0	1	682	3	3	0	0	NA	NA	NA	22	28	508	168	165	453	118	111	11	1	0	0.022	0.006	0
.	19.01.15-18.33.19-1-426130	200	10	10	4	0	3	703	9	9	0	0	NA	NA	NA	57	53	522	176	168	464	124	115	32	14	10	0.061	0.08	0.06
.	19.01.15-18.33.20-1-426131	118	5	5	1	0	1	674	4	4	0	0	NA	NA	NA	32	30	506	170	167	442	117	115	15	0	0	0.03	0	0
.	19.01.15-18.33.21-1-426132	119	6	6	1	0	0	676	4	4	0	0	NA	NA	NA	53	34	514	167	166	450	116	110	19	0	3	0.037	0	0.018
.	19.01.15-18.33.21-1-426133	88	4	4	0	0	0	678	3	3	0	0	NA	NA	NA	24	31	509	169	166	449	116	113	5	12	0	0.01	0.071	0
.	19.01.15-18.33.24-1-426137	65	3	3	2	0	2	668	2	2	0	0	NA	NA	NA	24	20	503	165	165	445	113	110	11	2	0	0.022	0.012	0
.	19.01.15-18.33.25-1-426139	116	6	6	1	0	1	672	5	5	0	0	NA	NA	NA	35	28	506	166	169	443	114	115	13	5	2	0.026	0.03	0.012
.	19.01.15-18.33.28-1-426144	232	18	18	8	0	4	722	14	14	0	0	NA	NA	NA	78	75	527	183	178	468	128	126	66	18	17	0.125	0.098	0.096
.	19.01.15-18.33.32-1-426152	122	10	10	5	0	4	692	9	9	0	0	NA	NA	NA	33	43	519	168	169	458	114	120	21	17	0	0.04	0.101	0
.	19.01.15-18.33.42-1-426255	97	9	9	1	0	1	676	7	7	0	0	NA	NA	NA	40	31	507	168	169	446	116	114	16	11	6	0.032	0.065	0.036
.	19.01.15-18.33.43-1-426256	65	3	3	0	0	0	678	2	2	0	0	NA	NA	NA	25	29	501	171	170	443	119	116	4	8	0	0.008	0.047	0
.	19.01.15-18.33.44-1-426257	33	1	1	1	0	1	0	0	0	0	0	NA	NA	NA	11	13	499	164	163	0	0	0	0	0	2	0	0	0.012
.	19.01.15-18.33.44-1-426258	34	1	1	0	0	0	0	0	0	0	0	NA	NA	NA	13	13	494	166	166	0	0	0	0	0	0	0	0	0
.	19.01.15-18.33.46-1-426279	125	11	11	5	0	3	688	9	9	0	0	NA	NA	NA	27	42	515	170	170	454	117	117	39	9	2	0.076	0.053	0.012
.	19.01.15-18.33.46-1-426280	66	4	4	0	0	0	669	3	3	0	0	NA	NA	NA	25	17	498	166	166	440	114	115	2	9	0	0.004	0.054	0
.	19.01.15-18.33.48-1-426281	55	2	2	0	0	0	0	1	1	0	0	NA	NA	NA	15	12	497	164	164	0	0	0	1	4	0	0.002	0.024	0
.	19.01.15-18.33.50-1-426283	223	17	17	4	0	4	728	15	15	0	0	NA	NA	NA	65	82	538	173	184	479	120	129	38	21	1	0.071	0.121	0.005
.	19.01.15-18.33.53-1-426299	93	5	5	2	0	1	668	4	4	0	0	NA	NA	NA	23	22	501	168	166	440	114	114	15	0	2	0.03	0	0.012
.	19.01.15-18.33.59-1-426300	175	32	32	10	0	7	697	28	28	0	0	NA	NA	NA	46	51	522	171	171	465	116	116	65	29	28	0.125	0.17	0.164
.	19.01.15-18.33.59-1-426301	92	5	5	2	0	2	678	4	4	0	0	NA	NA	NA	22	33	504	171	171	448	116	114	13	0	1	0.026	0	0.006
.	19.01.15-18.34.03-1-426306	145	10	10	5	0	5	684	9	9	0	0	NA	NA	NA	48	39	508	170	174	448	119	117	21	5	11	0.041	0.029	0.063
.	19.01.15-18.34.05-1-426307	239	14	14	6	0	5	711	13	13	0	0	NA	NA	NA	54	64	530	172	175	472	118	121	19	13	8	0.036	0.076	0.046
.	19.01.15-18.34.08-1-426309	163	13	13	5	0	3	698	12	12	0	0	NA	NA	NA	46	50	518	170	175	457	119	122	35	21	3	0.068	0.124	0.017
.	19.01.15-18.34.14-1-426310	57	2	2	1	0	1	150	1	1	0	0	NA	NA	NA	20	12	494	168	163	103	24	23	3	0	1	0.006	0	0.006
.	19.01.15-18.34.16-1-426311	67	2	2	1	0	1	684	1	1	0	0	NA	NA	NA	27	38	515	169	167	455	116	113	3	0	0	0.006	0	0
.	19.01.15-18.34.17-1-426312	30	1	1	1	0	1	0	0	0	0	0	NA	NA	NA	5	11	494	163	167	0	0	0	1	0	0	0.002	0	0
.	19.01.15-18.34.20-1-426313	60	2	2	1	0	0	677	1	1	0	0	NA	NA	NA	26	31	504	167	173	446	113	118	0	0	9	0	0	0.052
.	19.01.15-18.34.22-1-426316	187	16	16	1	0	1	708	13	13	0	0	NA	NA	NA	54	62	530	174	171	470	118	120	33	15	5	0.062	0.086	0.029
.	19.01.15-18.34.27-1-426321	124	12	12	1	0	0	693	10	10	0	0	NA	NA	NA	48	48	521	174	166	459	120	114	18	12	4	0.035	0.069	0.024
.	19.01.15-18.34.27-1-426322	126	9	9	5	0	2	682	7	7	0	0	NA	NA	NA	39	32	504	173	168	449	122	111	14	12	7	0.028	0.069	0.042
.	19.01.15-18.34.32-1-426331	150	10	10	2	0	2	691	9	9	0	0	NA	NA	NA	54	41	515	169	170	458	116	117	35	15	1	0.068	0.089	0.006
.	19.01.15-18.34.33-1-426333	98	14	14	3	0	3	669	11	11	0	0	NA	NA	NA	44	36	511	169	169	446	112	111	24	23	10	0.047	0.136	0.059
.	19.01.15-18.34.35-1-426334	94	4	4	0	0	0	682	3	3	0	0	NA	NA	NA	31	33	503	173	170	443	120	119	19	2	0	0.038	0.012	0
.	19.01.15-18.34.35-1-426335	151	12	12	3	0	2	689	10	10	0	0	NA	NA	NA	54	44	515	170	172	457	117	115	23	10	15	0.045	0.059	0.087
.	19.01.15-18.34.46-1-426340	96	10	10	1	0	0	696	9	9	0	0	NA	NA	NA	31	42	516	172	167	459	121	116	29	0	0	0.056	0	0
.	19.01.15-18.34.47-1-426341	99	11	11	3	0	1	670	10	10	0	0	NA	NA	NA	42	28	507	166	168	445	109	116	32	8	6	0.063	0.048	0.036
.	19.01.15-18.34.48-1-426342	239	25	25	15	0	5	714	24	24	0	0	NA	NA	NA	82	70	534	177	172	471	123	120	58	53	9	0.109	0.299	0.052
.	19.01.15-18.34.49-1-426343	79	5	5	0	0	0	670	4	4	0	0	NA	NA	NA	38	31	507	169	168	446	112	112	16	7	0	0.032	0.041	0
.	19.01.15-18.34.49-1-426344	179	16	16	7	0	5	712	14	14	0	0	NA	NA	NA	53	59	527	173	172	470	122	120	46	31	9	0.087	0.179	0.052
.	19.01.15-18.34.56-1-426468	204	21	21	7	0	3	709	19	19	0	0	NA	NA	NA	49	61	529	168	177	468	118	123	56	17	13	0.106	0.101	0.073
.	19.01.15-18.34.59-1-426473	146	14	14	3	0	1	702	12	12	0	0	NA	NA	NA	45	52	520	175	170	458	124	120	35	28	0	0.067	0.16	0
.	19.01.15-18.35.01-1-426479	58	2	2	0	0	0	658	1	1	0	0	NA	NA	NA	30	21	495	170	169	427	116	115	4	0	3	0.008	0	0.018
.	19.01.15-18.35.07-1-426495	69	5	5	2	0	2	667	4	4	0	0	NA	NA	NA	24	23	505	167	164	445	111	111	13	0	0	0.026	0	0
.	19.01.15-18.35.08-1-426497	28	1	1	1	0	1	0	0	0	0	0	NA	NA	NA	5	10	494	165	164	0	0	0	0	0	2	0	0	0.012
.	19.01.15-18.35.09-1-426499	121	16	16	2	0	0	681	14	14	0	0	NA	NA	NA	40	32	510	170	165	452	118	111	51	26	11	0.1	0.153	0.067
.	19.01.15-18.35.10-1-426501	91	14	14	3	0	2	690	13	13	0	0	NA	NA	NA	40	45	521	171	166	464	115	111	54	5	1	0.104	0.029	0.006
.	19.01.15-18.35.17-1-426506	173	45	45	14	0	9	687	43	43	0	0	NA	NA	NA	59	48	512	175	174	445	121	121	111	43	10	0.217	0.246	0.057
.	19.01.15-18.35.22-1-426508	68	4	4	0	0	0	689	3	3	0	0	NA	NA	NA	20	38	510	173	168	456	120	113	2	10	0	0.004	0.058	0
.	19.01.15-18.35.25-1-426513	116	6	6	3	0	1	687	5	5	0	0	NA	NA	NA	22	35	510	174	164	450	123	114	20	2	6	0.039	0.011	0.037
.	19.01.15-18.35.36-1-426525	66	2	2	0	0	0	664	1	1	0	0	NA	NA	NA	14	12	493	167	165	437	115	112	2	0	0	0.004	0	0
.	19.01.15-18.35.36-1-426526	33	1	1	0	0	0	0	0	0	0	0	NA	NA	NA	9	11	493	166	165	0	0	0	0	0	0	0	0	0
.	19.01.15-18.35.40-1-426530	151	13	13	4	0	3	684	11	11	0	0	NA	NA	NA	37	40	513	168	172	451	114	119	51	6	1	0.099	0.036	0.006
.	19.01.15-18.35.48-1-426532	86	3	3	2	0	2	679	2	2	0	0	NA	NA	NA	29	32	504	174	167	449	116	114	0	16	0	0	0.092	0
.	19.01.15-18.35.48-1-426533	114	4	4	1	0	0	675	3	3	0	0	NA	NA	NA	30	33	500	170	176	438	117	120	9	0	2	0.018	0	0.011
.	19.01.15-18.35.52-1-426549	92	4	4	2	0	2	682	3	3	0	0	NA	NA	NA	22	31	508	171	165	452	116	114	8	9	0	0.016	0.053	0
.	19.01.15-18.35.55-1-426550	64	4	4	2	0	1	663	3	3	0	0	NA	NA	NA	29	17	500	166	164	440	113	110	25	0	0	0.05	0	0
.	19.01.15-18.35.59-1-426551	125	12	12	1	0	1	673	10	10	0	0	NA	NA	NA	48	31	507	165	172	440	112	121	28	2	16	0.055	0.012	0.093
.	19.01.15-18.36.08-1-426556	32	1	1	1	0	1	0	0	0	0	0	NA	NA	NA	8	3	488	164	164	0	0	0	0	0	0	0	0	0
.	19.01.15-18.36.08-1-426557	59	2	2	0	0	0	666	1	1	0	0	NA	NA	NA	27	23	502	169	165	440	112	114	6	0	0	0.012	0	0
.	19.01.15-18.36.09-1-426558	89	5	5	2	0	1	666	4	4	0	0	NA	NA	NA	39	24	505	168	164	444	112	110	18	6	0	0.036	0.036	0
.	19.01.15-18.36.11-1-426559	158	17	17	10	0	8	699	14	14	0	0	NA	NA	NA	54	57	518	172	180	457	117	125	48	4	34	0.093	0.023	0.189
.	19.01.15-18.36.12-1-426560	123	15	15	4	0	4	681	14	14	0	0	NA	NA	NA	36	34	508	170	169	450	116	115	46	22	0	0.091	0.129	0
.	19.01.15-18.36.15-1-426561	153	11	11	3	0	2	690	10	10	0	0	NA	NA	NA	44	44	513	171	173	452	119	119	26	26	1	0.051	0.152	0.006
.	19.01.15-18.36.21-1-426563	96	6	6	4	0	3	688	5	5	0	0	NA	NA	NA	43	45	515	175	168	453	121	114	32	4	0	0.062	0.023	0
.	19.01.15-18.36.25-1-426568	201	33	33	5	0	5	706	27	27	0	0	NA	NA	NA	59	59	523	175	174	468	120	118	63	29	37	0.12	0.166	0.213
.	19.01.15-18.36.30-1-426574	177	15	15	5	0	4	694	12	12	0	0	NA	NA	NA	65	50	515	174	174	458	120	116	19	12	14	0.037	0.069	0.08
.	19.01.15-18.36.37-1-426582	125	23	23	6	0	4	676	22	22	0	0	NA	NA	NA	39	34	507	170	170	442	116	118	57	34	5	0.112	0.2	0.029
.	19.01.15-18.36.38-1-426584	121	4	4	0	0	0	677	2	2	0	0	NA	NA	NA	53	32	513	167	165	449	116	112	5	4	2	0.01	0.024	0.012
.	19.01.15-18.36.45-1-426588	98	4	4	3	0	3	686	3	3	0	0	NA	NA	NA	30	37	510	168	172	452	115	119	18	0	2	0.035	0	0.012
.	19.01.15-18.36.47-1-426589	87	7	7	1	0	1	680	6	6	0	0	NA	NA	NA	26	30	511	167	165	453	116	111	6	21	0	0.012	0.126	0
.	19.01.15-18.36.48-1-426590	373	39	39	8	0	6	755	37	37	0	0	NA	NA	NA	118	113	557	188	181	496	134	125	101	43	19	0.181	0.229	0.105
.	19.01.15-18.36.49-1-426591	150	15	15	5	0	4	686	13	13	0	0	NA	NA	NA	48	35	512	169	167	455	117	114	48	19	4	0.094	0.112	0.024
.	19.01.15-18.36.59-1-426607	96	4	4	2	0	2	671	3	3	0	0	NA	NA	NA	35	28	508	167	166	447	113	111	0	0	7	0	0	0.042
.	19.01.15-18.37.00-1-426608	63	3	3	3	0	3	674	2	2	0	0	NA	NA	NA	22	24	505	169	163	446	115	113	10	0	0	0.02	0	0
.	19.01.15-18.37.13-1-426612	85	8	8	5	0	5	661	6	6	0	0	NA	NA	NA	36	27	503	170	167	433	114	114	14	7	3	0.028	0.041	0.018
.	19.01.15-18.37.16-1-426613	92	6	6	3	0	2	675	5	5	0	0	NA	NA	NA	26	33	507	170	169	447	113	115	15	4	0	0.03	0.024	0
.	19.01.15-18.37.24-1-426617	56	2	2	0	0	0	670	1	1	0	0	NA	NA	NA	26	26	505	171	163	441	118	111	0	0	2	0	0	0.012
.	19.01.15-18.37.24-1-426618	175	40	40	8	0	6	694	38	38	0	0	NA	NA	NA	63	58	526	176	169	463	116	115	133	29	16	0.253	0.165	0.095
.	19.01.15-18.37.24-1-426619	87	4	4	0	0	0	682	3	3	0	0	NA	NA	NA	28	35	507	165	176	446	114	122	14	0	0	0.028	0	0
.	19.01.15-18.37.24-1-426620	64	4	4	2	0	2	680	3	3	0	0	NA	NA	NA	20	28	504	170	167	448	117	115	5	0	2	0.01	0	0.012
.	19.01.15-18.37.28-1-426624	62	2	2	1	0	1	675	1	1	0	0	NA	NA	NA	26	32	504	171	170	442	115	118	2	0	2	0.004	0	0.012
.	19.01.15-18.37.36-1-426635	122	8	8	1	0	1	675	7	7	0	0	NA	NA	NA	36	33	511	166	169	450	114	111	9	10	3	0.018	0.06	0.018
.	19.01.15-18.37.37-1-426636	88	4	4	2	0	2	684	3	3	0	0	NA	NA	NA	34	34	510	172	165	453	120	111	6	3	10	0.012	0.017	0.061
.	19.01.15-18.37.39-1-426639	214	28	28	14	0	12	704	25	25	0	0	NA	NA	NA	56	53	518	175	173	462	122	120	64	41	13	0.124	0.234	0.075
.	19.01.15-18.37.41-1-426642	112	8	8	4	0	4	694	7	7	0	0	NA	NA	NA	36	42	521	165	169	465	111	118	14	3	3	0.027	0.018	0.018
.	19.01.15-18.37.42-1-426643	62	3	3	0	0	0	669	2	2	0	0	NA	NA	NA	27	25	505	170	163	444	116	109	14	0	0	0.028	0	0
.	19.01.15-18.37.44-1-426644	84	9	9	3	0	3	675	7	7	0	0	NA	NA	NA	24	24	507	166	164	451	112	112	19	6	0	0.037	0.036	0
.	19.01.15-18.37.58-1-426661	125	8	8	3	0	2	684	6	6	0	0	NA	NA	NA	43	40	507	175	171	449	118	117	8	9	13	0.016	0.051	0.076
.	19.01.15-18.38.00-1-426662	91	5	5	3	0	3	684	3	3	0	0	NA	NA	NA	33	38	510	172	169	451	116	117	8	7	0	0.016	0.041	0
.	19.01.15-18.38.02-1-426663	92	4	4	0	0	0	679	3	3	0	0	NA	NA	NA	30	31	510	168	166	453	115	111	5	0	4	0.01	0	0.024
.	19.01.15-18.38.03-1-426668	148	16	16	3	0	1	689	14	14	0	0	NA	NA	NA	51	52	522	173	170	459	115	115	37	27	14	0.071	0.156	0.082
.	19.01.15-18.38.07-1-426669	35	1	1	1	0	1	0	0	0	0	0	NA	NA	NA	12	9	492	165	165	0	0	0	2	0	0	0.004	0	0
.	19.01.15-18.38.08-1-426670	102	12	12	4	0	3	681	8	8	0	0	NA	NA	NA	40	36	514	169	166	455	116	110	22	10	5	0.043	0.059	0.03
.	19.01.15-18.38.19-1-426671	124	6	6	2	0	1	688	5	5	0	0	NA	NA	NA	47	39	508	176	168	448	123	117	11	4	9	0.022	0.023	0.054
.	19.01.15-18.38.31-1-426686	67	2	2	0	0	0	678	1	1	0	0	NA	NA	NA	18	24	500	167	170	444	118	116	1	0	2	0.002	0	0.012
.	19.01.15-18.38.34-1-426688	89	5	5	3	0	2	675	4	4	0	0	NA	NA	NA	35	24	506	166	165	450	113	112	5	0	6	0.01	0	0.036
.	19.01.15-18.38.37-1-426694	151	18	18	5	0	3	685	16	16	0	0	NA	NA	NA	40	38	510	172	169	451	117	117	46	24	11	0.09	0.14	0.065
.	19.01.15-18.38.42-1-426698	124	7	7	3	0	3	682	6	6	0	0	NA	NA	NA	40	38	509	172	170	447	119	116	12	6	18	0.024	0.035	0.106
.	19.01.15-18.38.42-1-426699	145	11	11	4	0	2	700	9	9	0	0	NA	NA	NA	54	49	517	171	174	461	116	123	51	22	0	0.099	0.129	0
.	19.01.15-18.38.47-1-426700	34	1	1	0	0	0	0	0	0	0	0	NA	NA	NA	10	8	491	165	165	0	0	0	0	0	0	0	0	0
.	19.01.15-18.38.50-1-426717	35	1	1	0	0	0	0	0	0	0	0	NA	NA	NA	7	9	493	163	166	0	0	0	0	0	0	0	0	0
.	19.01.15-18.38.52-1-426718	182	36	36	13	0	9	688	33	33	0	0	NA	NA	NA	48	37	515	169	166	458	118	112	92	51	20	0.179	0.302	0.12
.	19.01.15-18.38.55-1-426719	92	4	4	1	0	0	678	3	3	0	0	NA	NA	NA	29	32	510	168	167	449	113	116	10	1	0	0.02	0.006	0
.	19.01.15-18.38.56-1-426720	147	32	32	11	0	10	708	29	29	0	0	NA	NA	NA	44	64	523	176	178	464	119	125	72	42	10	0.138	0.239	0.056
.	19.01.15-18.38.58-1-426721	186	21	21	6	0	5	697	20	20	0	0	NA	NA	NA	55	55	519	179	170	455	123	119	44	23	17	0.085	0.128	0.1
.	19.01.15-18.38.58-1-426722	95	15	15	4	0	3	675	13	13	0	0	NA	NA	NA	36	34	509	171	167	447	115	113	43	12	1	0.084	0.07	0.006
.	19.01.15-18.39.07-1-426727	86	4	4	2	0	1	668	3	3	0	0	NA	NA	NA	41	26	504	170	165	440	117	111	7	0	9	0.014	0	0.055
.	19.01.15-18.39.12-1-426728	89	7	7	2	0	2	665	4	4	0	0	NA	NA	NA	33	25	501	167	170	439	113	113	6	14	3	0.012	0.084	0.018
.	19.01.15-18.39.14-1-426729	122	15	15	6	0	5	687	14	14	0	0	NA	NA	NA	37	40	519	166	168	461	112	114	42	26	7	0.081	0.157	0.042
.	19.01.15-18.39.16-1-426730	92	5	5	2	0	1	675	3	3	0	0	NA	NA	NA	26	25	506	167	165	449	113	113	16	0	0	0.032	0	0
.	19.01.15-18.39.21-1-428657	60	2	2	1	0	1	679	1	1	0	0	NA	NA	NA	17	26	502	169	168	448	116	115	5	0	3	0.01	0	0.018
.	19.01.15-18.39.23-1-428660	142	9	9	2	0	1	691	7	7	0	0	NA	NA	NA	36	38	513	167	171	456	115	120	21	10	2	0.041	0.06	0.012
.	19.01.15-18.39.29-1-428668	178	24	24	12	0	8	703	21	21	0	0	NA	NA	NA	56	60	525	174	174	462	121	120	72	19	34	0.137	0.109	0.195
.	19.01.15-18.39.33-1-428675	175	16	16	5	0	5	690	14	14	0	0	NA	NA	NA	71	45	519	169	170	459	112	119	37	7	40	0.071	0.041	0.235
.	19.01.15-18.39.33-1-428676	66	3	3	0	0	0	299	2	2	0	0	NA	NA	NA	19	14	498	163	166	197	50	52	1	0	3	0.002	0	0.018
.	19.01.15-18.39.36-1-428677	59	3	3	0	0	0	665	1	1	0	0	NA	NA	NA	23	19	500	168	164	441	114	110	2	0	5	0.004	0	0.03
.	19.01.15-18.39.42-1-428779	210	52	52	17	0	9	688	49	49	0	0	NA	NA	NA	54	50	512	177	174	446	123	119	100	44	24	0.195	0.249	0.138
.	19.01.15-18.39.45-1-428780	93	7	7	3	0	1	680	6	6	0	0	NA	NA	NA	27	32	510	168	167	451	114	115	6	4	13	0.012	0.024	0.078
.	19.01.15-18.39.46-1-428781	34	1	1	0	0	0	0	0	0	0	0	NA	NA	NA	12	8	493	164	164	0	0	0	0	0	1	0	0	0.006
.	19.01.15-18.39.51-1-428797	96	7	7	3	0	2	683	6	6	0	0	NA	NA	NA	22	36	509	172	168	449	117	117	19	0	5	0.037	0	0.03
.	19.01.15-18.39.52-1-428798	89	12	12	3	0	3	682	10	10	0	0	NA	NA	NA	26	36	509	173	167	449	117	116	25	18	3	0.049	0.104	0.018
.	19.01.15-18.39.56-1-428801	94	9	9	2	0	2	695	6	6	0	0	NA	NA	NA	28	41	510	172	172	456	120	119	6	16	3	0.012	0.093	0.017
.	19.01.15-18.40.01-1-428811	141	8	8	2	0	2	689	7	7	0	0	NA	NA	NA	49	37	513	170	167	458	116	115	35	5	0	0.068	0.029	0
.	19.01.15-18.40.09-1-428821	37	1	1	0	0	0	0	0	0	0	0	NA	NA	NA	18	9	494	166	162	0	0	0	0	0	0	0	0	0
.	19.01.15-18.40.13-1-428823	57	3	3	0	0	0	671	2	2	0	0	NA	NA	NA	23	24	501	170	166	443	116	112	14	0	0	0.028	0	0
.	19.01.15-18.40.13-1-428824	33	1	1	0	0	0	0	0	0	0	0	NA	NA	NA	7	5	491	164	163	0	0	0	2	0	0	0.004	0	0
.	19.01.15-18.40.14-1-428825	209	28	28	14	0	9	718	27	27	0	0	NA	NA	NA	57	76	537	175	177	479	118	121	55	36	15	0.102	0.206	0.085
.	19.01.15-18.40.17-1-428826	180	17	17	5	0	3	700	16	16	0	0	NA	NA	NA	53	53	515	174	177	459	120	121	43	34	20	0.083	0.195	0.113
.	19.01.15-18.40.19-1-428827	93	7	7	3	0	3	680	6	6	0	0	NA	NA	NA	26	32	501	171	173	443	120	117	12	0	16	0.024	0	0.092
.	19.01.15-18.40.19-1-428828	92	16	16	5	0	4	684	13	13	0	0	NA	NA	NA	28	33	504	172	170	445	120	119	49	20	22	0.097	0.116	0.129
.	19.01.15-18.40.22-1-428830	67	5	5	1	0	0	667	4	4	0	0	NA	NA	NA	31	23	505	166	165	442	114	111	0	14	4	0	0.084	0.024
.	19.01.15-18.40.26-1-428836	110	17	17	2	0	2	674	15	15	0	0	NA	NA	NA	40	30	506	168	169	443	113	118	73	8	2	0.144	0.048	0.012
.	19.01.15-18.40.28-1-428839	145	14	14	2	0	2	693	10	10	0	0	NA	NA	NA	38	47	518	171	171	454	122	117	31	5	4	0.06	0.029	0.023
.	19.01.15-18.40.40-1-428858	30	1	1	0	0	0	0	0	0	0	0	NA	NA	NA	13	4	492	163	162	0	0	0	1	0	0	0.002	0	0
.	19.01.15-18.40.41-1-428859	86	4	4	0	0	0	669	3	3	0	0	NA	NA	NA	29	27	505	170	165	444	114	111	10	0	0	0.02	0	0
.	19.01.15-18.40.42-1-428860	149	11	11	3	0	3	683	9	9	0	0	NA	NA	NA	50	46	511	172	176	453	110	120	15	8	3	0.029	0.047	0.017
.	19.01.15-18.40.50-1-428876	96	5	5	0	0	0	688	4	4	0	0	NA	NA	NA	36	43	510	175	171	455	119	114	10	0	3	0.02	0	0.018
.	19.01.15-18.40.59-1-428877	117	15	15	3	0	3	680	13	13	0	0	NA	NA	NA	36	32	511	166	168	450	115	115	34	17	4	0.067	0.102	0.024
.	19.01.15-18.41.00-1-428878	93	10	10	3	0	2	673	9	9	0	0	NA	NA	NA	33	23	506	166	164	448	113	112	1	10	17	0.002	0.06	0.104
.	19.01.15-18.41.01-1-428879	58	3	3	0	0	0	674	2	2	0	0	NA	NA	NA	22	25	501	169	168	442	117	115	5	0	3	0.01	0	0.018
.	19.01.15-18.41.04-1-428880	90	4	4	1	0	1	670	3	3	0	0	NA	NA	NA	36	31	506	169	169	440	115	115	4	10	0	0.008	0.059	0
.	19.01.15-18.41.09-1-428884	172	26	26	5	0	4	700	22	22	0	0	NA	NA	NA	46	55	520	180	168	460	125	115	62	22	23	0.119	0.122	0.137
.	19.01.15-18.41.09-1-428885	63	2	2	0	0	0	676	1	1	0	0	NA	NA	NA	21	30	506	167	170	446	114	116	0	2	2	0	0.012	0.012
.	19.01.15-18.41.10-1-428886	60	2	2	0	0	0	676	1	1	0	0	NA	NA	NA	29	28	504	170	167	447	118	111	0	12	1	0	0.071	0.006
.	19.01.15-18.41.14-1-428887	63	3	3	2	0	1	667	2	2	0	0	NA	NA	NA	31	25	504	168	166	436	116	115	9	0	0	0.018	0	0
.	19.01.15-18.41.20-1-428889	35	1	1	0	0	0	0	0	0	0	0	NA	NA	NA	12	11	494	165	165	0	0	0	0	1	0	0	0.006	0
.	19.01.15-18.41.25-1-428894	96	4	4	1	0	1	680	3	3	0	0	NA	NA	NA	12	27	505	170	165	451	117	112	10	0	0	0.02	0	0
.	19.01.15-18.41.27-1-428897	69	3	3	0	0	0	673	2	2	0	0	NA	NA	NA	25	24	503	167	167	445	116	112	14	0	0	0.028	0	0
.	19.01.15-18.41.27-1-428898	62	3	3	2	0	2	677	2	2	0	0	NA	NA	NA	19	26	499	171	169	444	118	115	6	0	0	0.012	0	0
.	19.01.15-18.41.28-1-428900	125	9	9	4	0	3	691	7	7	0	0	NA	NA	NA	46	44	512	174	171	456	119	116	11	11	10	0.021	0.063	0.058
.	19.01.15-18.41.34-1-428909	145	12	12	3	0	3	693	11	11	0	0	NA	NA	NA	39	45	517	170	171	456	118	119	31	14	2	0.06	0.082	0.012
.	19.01.15-18.41.37-1-428911	93	3	3	1	0	0	670	2	2	0	0	NA	NA	NA	31	28	508	168	165	444	114	112	12	0	6	0.024	0	0.036
.	19.01.15-18.41.42-1-428916	147	30	30	9	0	6	687	27	27	0	0	NA	NA	NA	52	41	509	173	172	451	119	117	70	37	28	0.138	0.214	0.163
.	19.01.15-18.41.46-1-428917	60	3	3	0	0	0	671	2	2	0	0	NA	NA	NA	22	25	500	168	170	440	113	118	1	3	3	0.002	0.018	0.018
.	19.01.15-18.41.46-1-428918	148	17	17	5	0	4	688	11	11	0	0	NA	NA	NA	42	43	511	172	173	452	116	120	54	14	4	0.106	0.081	0.023
.	19.01.15-18.41.47-1-428919	88	3	3	1	0	0	672	2	2	0	0	NA	NA	NA	33	27	504	169	167	444	116	112	8	4	0	0.016	0.024	0
.	19.01.15-18.41.54-1-428935	120	26	26	9	0	7	697	25	25	0	0	NA	NA	NA	29	43	513	170	173	456	120	121	70	13	3	0.136	0.076	0.017
.	19.01.15-18.41.54-1-428936	90	7	7	3	0	2	662	5	5	0	0	NA	NA	NA	45	27	499	172	169	432	116	114	3	11	7	0.006	0.064	0.041
.	19.01.15-18.42.00-1-428937	62	2	2	2	0	2	671	1	1	0	0	NA	NA	NA	27	22	500	169	166	441	117	113	4	0	3	0.008	0	0.018
.	19.01.15-18.42.04-1-428938	96	6	6	3	0	2	671	5	5	0	0	NA	NA	NA	35	29	503	170	169	442	114	115	1	13	5	0.002	0.076	0.03
.	19.01.15-18.42.04-1-428939	32	1	1	0	0	0	0	0	0	0	0	NA	NA	NA	11	7	494	163	163	0	0	0	0	0	0	0	0	0
.	19.01.15-18.42.07-1-428944	253	17	17	5	0	3	713	16	16	0	0	NA	NA	NA	76	65	529	176	173	472	120	121	28	24	9	0.053	0.136	0.052
.	19.01.15-18.42.08-1-428945	126	7	7	3	0	0	701	6	6	0	0	NA	NA	NA	43	50	518	172	173	465	117	119	22	5	1	0.042	0.029	0.006
.	19.01.15-18.42.17-1-428946	59	2	2	1	0	0	672	1	1	0	0	NA	NA	NA	22	27	504	170	166	444	118	110	6	0	0	0.012	0	0
.	19.01.15-18.42.21-1-428947	33	1	1	1	0	1	0	0	0	0	0	NA	NA	NA	14	6	491	164	164	0	0	0	2	0	0	0.004	0	0
.	19.01.15-18.42.22-1-428948	60	2	2	0	0	0	675	1	1	0	0	NA	NA	NA	15	23	501	171	164	446	117	112	5	0	0	0.01	0	0
.	19.01.15-18.42.24-1-428952	117	4	4	0	0	0	692	2	2	0	0	NA	NA	NA	34	44	509	179	169	451	124	117	21	0	4	0.041	0	0.024
.	19.01.15-18.42.24-1-428954	68	4	4	2	0	0	664	3	3	0	0	NA	NA	NA	39	28	499	169	173	434	116	114	5	0	7	0.01	0	0.04
.	19.01.15-18.42.34-1-429046	93	7	7	2	0	1	682	6	6	0	0	NA	NA	NA	39	36	509	171	169	447	119	116	28	0	2	0.055	0	0.012
.	19.01.15-18.42.34-1-429050	90	4	4	0	0	0	674	3	3	0	0	NA	NA	NA	37	31	510	165	169	447	112	115	24	0	0	0.047	0	0
.	19.01.15-18.42.38-1-429066	173	14	14	5	0	2	690	12	12	0	0	NA	NA	NA	62	50	518	170	175	452	116	122	43	17	1	0.083	0.1	0.006
.	19.01.15-18.42.38-1-429067	117	5	5	1	0	1	685	3	3	0	0	NA	NA	NA	43	38	512	168	171	451	116	118	12	0	1	0.023	0	0.006
.	19.01.15-18.42.45-1-429074	189	10	10	3	0	2	703	8	8	0	0	NA	NA	NA	57	56	519	174	176	459	118	126	23	6	0	0.044	0.034	0
.	19.01.15-18.42.46-1-429075	115	11	11	2	0	2	685	10	10	0	0	NA	NA	NA	33	34	508	167	172	451	115	119	13	10	5	0.026	0.06	0.029
.	19.01.15-18.42.49-1-429076	152	7	7	2	0	0	690	6	6	0	0	NA	NA	NA	53	45	516	170	172	457	115	118	34	0	3	0.066	0	0.017
.	19.01.15-18.43.06-1-429093	97	7	7	2	0	2	669	6	6	0	0	NA	NA	NA	34	27	502	170	168	442	115	112	13	10	0	0.026	0.059	0
.	19.01.15-18.43.26-1-429102	37	1	1	1	0	1	0	0	0	0	0	NA	NA	NA	7	10	493	166	164	0	0	0	0	0	2	0	0	0.012
.	19.01.15-18.43.35-1-429113	63	3	3	2	0	1	674	2	2	0	0	NA	NA	NA	26	25	498	169	171	440	116	118	17	0	0	0.034	0	0
.	19.01.15-18.43.35-1-429114	200	13	13	4	0	3	708	12	12	0	0	NA	NA	NA	68	64	525	180	172	464	125	119	25	17	18	0.048	0.094	0.105
.	19.01.15-18.43.54-1-429135	38	1	1	0	0	0	0	0	0	0	0	NA	NA	NA	14	14	497	166	164	0	0	0	0	0	3	0	0	0.018
.	19.01.15-18.43.55-1-429136	61	2	2	0	0	0	350	1	1	0	0	NA	NA	NA	23	13	494	167	165	228	60	62	0	0	1	0	0	0.006
.	19.01.15-18.44.00-1-429137	65	4	4	0	0	0	670	3	3	0	0	NA	NA	NA	26	26	505	167	167	444	114	112	8	3	0	0.016	0.018	0
.	19.01.15-18.44.05-1-429138	33	1	1	0	0	0	0	0	0	0	0	NA	NA	NA	9	12	495	165	165	0	0	0	0	5	0	0	0.03	0
.	19.01.15-18.44.06-1-429140	95	5	5	2	0	2	663	3	3	0	0	NA	NA	NA	38	21	501	164	169	438	110	115	12	0	2	0.024	0	0.012
.	19.01.15-18.44.08-1-429145	126	6	6	2	0	2	676	5	5	0	0	NA	NA	NA	38	34	507	172	168	448	116	112	8	2	5	0.016	0.012	0.03
.	19.01.15-18.44.09-1-429146	31	1	1	0	0	0	0	0	0	0	0	NA	NA	NA	11	11	494	166	164	0	0	0	0	0	2	0	0	0.012
.	19.01.15-18.44.10-1-429147	165	17	17	7	0	4	691	16	16	0	0	NA	NA	NA	62	50	514	171	178	451	117	123	67	20	10	0.13	0.117	0.056
.	19.01.15-18.44.11-1-429148	141	17	17	10	0	7	691	13	13	0	0	NA	NA	NA	43	42	513	173	169	457	115	119	37	24	10	0.072	0.139	0.059
.	19.01.15-18.44.12-1-429149	96	7	7	2	0	0	683	6	6	0	0	NA	NA	NA	39	39	511	171	170	451	115	117	8	18	1	0.016	0.105	0.006
.	19.01.15-18.44.17-1-429162	119	4	4	1	0	1	688	3	3	0	0	NA	NA	NA	41	41	516	170	168	459	115	114	3	2	1	0.006	0.012	0.006
.	19.01.15-18.44.20-1-429163	34	1	1	0	0	0	0	0	0	0	0	NA	NA	NA	9	9	492	166	164	0	0	0	0	1	0	0	0.006	0
.	19.01.15-18.44.24-1-429192	147	10	10	1	0	1	693	9	9	0	0	NA	NA	NA	30	46	521	168	170	462	114	117	21	8	3	0.04	0.048	0.018
.	19.01.15-18.44.28-1-429196	89	5	5	1	0	1	676	4	4	0	0	NA	NA	NA	27	27	504	168	168	444	116	116	14	4	0	0.028	0.024	0
.	19.01.15-18.44.35-1-429205	95	5	5	2	0	2	676	3	3	0	0	NA	NA	NA	34	27	502	168	170	443	115	118	12	6	6	0.024	0.036	0.035
.	19.01.15-18.44.38-1-429207	93	13	13	3	0	2	677	12	12	0	0	NA	NA	NA	30	32	507	169	169	448	116	113	20	8	13	0.039	0.047	0.077
.	19.01.15-18.44.39-1-429208	61	2	2	0	0	0	663	1	1	0	0	NA	NA	NA	24	17	499	168	163	438	116	109	9	0	0	0.018	0	0
.	19.01.15-18.44.46-1-429212	36	1	1	1	0	1	0	0	0	0	0	NA	NA	NA	13	15	495	170	163	0	0	0	0	0	0	0	0	0
.	19.01.15-18.44.49-1-429228	91	5	5	1	0	0	680	3	3	0	0	NA	NA	NA	28	28	503	166	172	447	114	119	6	6	4	0.012	0.036	0.023
.	19.01.15-18.44.52-1-429229	212	67	67	21	0	13	691	61	61	0	0	NA	NA	NA	53	55	524	168	176	455	114	122	145	28	19	0.277	0.167	0.108
.	19.01.15-18.44.54-1-429230	85	5	5	1	0	1	670	4	4	0	0	NA	NA	NA	26	19	498	169	165	442	116	112	20	0	4	0.04	0	0.024
.	19.01.15-18.44.55-1-429231	38	1	1	1	0	1	0	0	0	0	0	NA	NA	NA	14	9	492	165	165	0	0	0	0	0	2	0	0	0.012
.	19.01.15-18.44.56-1-429232	118	16	16	5	0	4	685	15	15	0	0	NA	NA	NA	33	36	507	172	170	449	118	118	23	22	3	0.045	0.128	0.018
.	19.01.15-18.44.57-1-429233	31	1	1	0	0	0	0	0	0	0	0	NA	NA	NA	10	8	493	164	164	0	0	0	1	0	0	0.002	0	0
.	19.01.15-18.44.59-1-429234	155	13	13	3	0	3	693	12	12	0	0	NA	NA	NA	54	46	514	173	172	451	121	121	26	19	2	0.051	0.11	0.012
.	19.01.15-18.45.00-1-429235	61	2	2	0	0	0	668	1	1	0	0	NA	NA	NA	25	21	501	169	164	445	113	110	0	3	3	0	0.018	0.018
.	19.01.15-18.45.00-1-429236	119	5	5	1	0	1	693	4	4	0	0	NA	NA	NA	42	50	516	171	176	452	119	122	19	0	0	0.037	0	0
.	19.01.15-18.45.03-1-429246	156	40	40	11	0	8	688	33	33	0	0	NA	NA	NA	51	43	515	174	167	456	118	114	99	23	19	0.192	0.132	0.114
.	19.01.15-18.45.14-1-429275	93	5	5	2	0	1	682	4	4	0	0	NA	NA	NA	27	38	510	170	171	453	114	115	0	0	12	0	0	0.07
.	19.01.15-18.45.23-1-429279	180	27	27	8	0	6	691	25	25	0	0	NA	NA	NA	52	46	515	171	173	452	118	121	82	29	21	0.159	0.17	0.121
.	19.01.15-18.45.24-1-429281	149	9	9	4	0	3	694	7	7	0	0	NA	NA	NA	46	44	518	167	172	459	117	118	20	15	1	0.039	0.09	0.006
.	19.01.15-18.45.28-1-429286	93	12	12	6	0	5	685	9	9	0	0	NA	NA	NA	33	41	514	173	167	454	119	112	39	0	5	0.076	0	0.03
.	19.01.15-18.45.33-1-429295	85	4	4	1	0	0	677	3	3	0	0	NA	NA	NA	31	28	505	170	166	446	116	115	10	3	0	0.02	0.018	0
.	19.01.15-18.45.40-1-429299	94	14	14	4	0	3	669	12	12	0	0	NA	NA	NA	47	31	506	171	167	441	114	114	55	14	10	0.109	0.082	0.06
.	19.01.15-18.45.46-1-429301	145	10	10	0	0	0	685	9	9	0	0	NA	NA	NA	53	45	510	176	172	445	123	117	15	6	4	0.029	0.034	0.023
.	19.01.15-18.45.50-1-429317	92	13	13	6	0	5	676	11	11	0	0	NA	NA	NA	32	31	509	169	166	449	115	112	33	11	9	0.065	0.065	0.054
.	19.01.15-18.45.55-1-429327	68	2	2	2	0	2	599	1	1	0	0	NA	NA	NA	18	19	502	164	166	394	103	102	5	0	0	0.01	0	0
.	19.01.15-18.46.03-1-429352	173	27	27	9	0	6	704	22	22	0	0	NA	NA	NA	62	61	527	174	173	464	122	118	74	14	22	0.14	0.08	0.127
.	19.01.15-18.46.07-1-429353	148	12	12	2	0	2	676	9	9	0	0	NA	NA	NA	43	36	511	173	165	448	116	112	16	21	1	0.031	0.121	0.006
.	19.01.15-18.46.10-1-429358	65	3	3	1	0	0	670	2	2	0	0	NA	NA	NA	31	24	506	166	165	444	112	114	5	0	5	0.01	0	0.03
.	19.01.15-18.46.11-1-429359	33	1	1	0	0	0	0	0	0	0	0	NA	NA	NA	9	10	494	167	162	0	0	0	3	0	0	0.006	0	0
.	19.01.15-18.46.14-1-429360	121	11	11	5	0	4	686	10	10	0	0	NA	NA	NA	37	37	508	171	171	448	121	117	25	6	11	0.049	0.035	0.064
.	19.01.15-18.46.16-1-429361	117	15	15	1	0	1	689	10	10	0	0	NA	NA	NA	37	38	512	172	167	456	118	115	32	6	1	0.062	0.035	0.006
.	19.01.15-18.46.20-1-429363	61	2	2	0	0	0	670	1	1	0	0	NA	NA	NA	27	28	506	170	165	443	117	110	4	0	0	0.008	0	0
.	19.01.15-18.46.22-1-429365	64	2	2	0	0	0	548	1	1	0	0	NA	NA	NA	27	18	500	167	164	358	94	96	4	0	0	0.008	0	0
.	19.01.15-18.46.32-1-429379	123	8	8	3	0	2	684	6	6	0	0	NA	NA	NA	23	33	512	166	168	456	114	114	15	2	9	0.029	0.012	0.054
.	19.01.15-18.46.39-1-429384	172	21	21	6	0	6	699	19	19	0	0	NA	NA	NA	36	50	516	169	178	457	117	125	53	37	6	0.103	0.219	0.034
.	19.01.15-18.46.39-1-429385	32	1	1	0	0	0	0	0	0	0	0	NA	NA	NA	7	14	495	167	165	0	0	0	2	0	0	0.004	0	0
.	19.01.15-18.46.41-1-429388	124	5	5	0	0	0	674	4	4	0	0	NA	NA	NA	38	32	504	167	174	442	113	119	10	7	0	0.02	0.042	0
.	19.01.15-18.46.45-1-429389	143	29	29	8	0	7	681	25	25	0	0	NA	NA	NA	50	43	516	172	168	450	115	116	66	41	17	0.128	0.238	0.101
.	19.01.15-18.47.03-1-429408	185	33	33	11	0	8	695	31	31	0	0	NA	NA	NA	53	60	526	174	173	456	120	119	70	21	14	0.133	0.121	0.081
.	19.01.15-18.47.04-1-429415	148	6	6	2	0	1	694	5	5	0	0	NA	NA	NA	48	48	518	172	171	455	121	118	16	3	4	0.031	0.017	0.023
.	19.01.15-18.47.10-1-429422	67	3	3	0	0	0	665	2	2	0	0	NA	NA	NA	32	23	501	167	168	438	115	112	9	0	0	0.018	0	0
.	19.01.15-18.47.10-1-429423	62	4	4	1	0	1	675	3	3	0	0	NA	NA	NA	22	29	503	172	167	446	119	110	8	0	6	0.016	0	0.036
.	19.01.15-18.47.16-1-429427	60	3	3	2	0	2	671	2	2	0	0	NA	NA	NA	22	22	504	165	166	443	113	115	3	1	3	0.006	0.006	0.018
.	19.01.15-18.47.19-1-429428	61	2	2	0	0	0	656	1	1	0	0	NA	NA	NA	30	16	496	167	166	433	111	112	4	1	0	0.008	0.006	0
.	19.01.15-18.47.25-1-429451	117	17	17	8	0	4	679	16	16	0	0	NA	NA	NA	55	41	514	168	172	447	113	119	54	11	24	0.105	0.065	0.14
.	19.01.15-18.47.32-1-429461	69	3	3	1	0	1	660	1	1	0	0	NA	NA	NA	24	11	492	166	166	435	115	110	11	0	0	0.022	0	0
.	19.01.15-18.47.32-1-429462	88	8	8	3	0	2	670	7	7	0	0	NA	NA	NA	38	27	508	168	164	447	114	109	19	4	0	0.037	0.024	0
.	19.01.15-18.47.34-1-429465	120	10	10	2	0	2	696	8	8	0	0	NA	NA	NA	42	51	518	174	172	453	123	120	31	7	4	0.06	0.04	0.023
.	19.01.15-18.47.35-1-429467	64	2	2	2	0	2	676	1	1	0	0	NA	NA	NA	25	25	504	169	165	446	117	113	6	0	0	0.012	0	0
.	19.01.15-18.47.37-1-429468	171	24	24	9	0	6	690	22	22	0	0	NA	NA	NA	48	48	518	170	173	456	116	118	70	35	4	0.135	0.206	0.023
.	19.01.15-18.47.46-1-429473	82	6	6	2	0	2	673	4	4	0	0	NA	NA	NA	34	30	506	172	165	443	119	111	8	17	0	0.016	0.099	0
.	19.01.15-18.47.52-1-429493	146	12	12	5	0	3	700	10	10	0	0	NA	NA	NA	49	57	523	173	174	461	120	119	59	16	1	0.113	0.092	0.006
.	19.01.15-18.47.54-1-429500	87	3	3	1	0	1	673	2	2	0	0	NA	NA	NA	21	25	501	168	169	443	114	116	12	0	2	0.024	0	0.012
.	19.01.15-18.47.55-1-429501	148	62	62	13	0	7	687	54	54	0	0	NA	NA	NA	28	49	526	168	168	458	116	113	106	22	42	0.202	0.131	0.25
.	19.01.15-18.48.04-1-429508	90	4	4	2	0	2	678	3	3	0	0	NA	NA	NA	31	31	505	171	168	446	116	116	6	13	0	0.012	0.076	0
.	19.01.15-18.48.04-1-429509	91	7	7	1	0	1	675	5	5	0	0	NA	NA	NA	36	36	513	168	168	453	112	110	3	6	5	0.006	0.036	0.03
.	19.01.15-18.48.10-1-429529	91	7	7	3	0	3	672	5	5	0	0	NA	NA	NA	32	26	506	167	166	449	111	112	14	4	4	0.028	0.024	0.024
.	19.01.15-18.48.12-1-429533	176	31	31	14	0	10	689	28	28	0	0	NA	NA	NA	53	49	511	178	173	447	123	119	114	21	19	0.223	0.118	0.11
.	19.01.15-18.48.24-1-429536	83	5	5	2	0	1	675	4	4	0	0	NA	NA	NA	30	28	506	168	167	446	113	116	11	9	0	0.022	0.054	0
.	19.01.15-18.48.33-1-429550	88	7	7	1	0	1	672	5	5	0	0	NA	NA	NA	36	30	509	166	168	443	113	116	16	2	2	0.031	0.012	0.012
.	19.01.15-18.48.33-1-429552	144	9	9	1	0	1	702	7	7	0	0	NA	NA	NA	47	52	525	172	168	469	117	116	16	15	3	0.03	0.087	0.018
.	19.01.15-18.48.42-1-429564	34	1	1	1	0	1	0	0	0	0	0	NA	NA	NA	15	6	491	165	163	0	0	0	0	0	0	0	0	0
.	19.01.15-18.48.48-1-429565	61	3	3	2	0	2	673	2	2	0	0	NA	NA	NA	19	22	499	167	169	443	113	117	6	0	2	0.012	0	0.012
.	19.01.15-18.48.49-1-429566	30	1	1	1	0	1	0	0	0	0	0	NA	NA	NA	11	7	492	166	162	0	0	0	0	0	0	0	0	0
.	19.01.15-18.48.54-1-429583	33	1	1	1	0	1	0	0	0	0	0	NA	NA	NA	8	9	493	165	164	0	0	0	0	0	0	0	0	0
.	19.01.15-18.48.58-1-429593	33	1	1	0	0	0	0	0	0	0	0	NA	NA	NA	4	6	491	163	165	0	0	0	2	0	0	0.004	0	0
.	19.01.15-18.49.00-1-429594	153	16	16	4	0	1	693	13	13	0	0	NA	NA	NA	46	44	518	171	168	459	114	120	20	32	7	0.039	0.187	0.042
.	19.01.15-18.49.00-1-429595	152	26	26	9	0	8	680	22	22	0	0	NA	NA	NA	47	38	509	174	168	444	121	115	63	33	16	0.124	0.19	0.095
.	19.01.15-18.49.01-1-429596	240	23	23	4	0	2	712	19	19	0	0	NA	NA	NA	63	64	524	177	176	466	122	124	40	29	25	0.076	0.164	0.142
.	19.01.15-18.49.05-1-429621	114	15	15	3	0	3	669	14	14	0	0	NA	NA	NA	30	23	501	168	167	438	116	115	41	6	5	0.082	0.036	0.03
.	19.01.15-18.49.07-1-429623	116	18	18	4	0	3	699	16	16	0	0	NA	NA	NA	32	49	516	175	171	462	119	118	44	30	5	0.085	0.171	0.029
.	19.01.15-18.49.07-1-429624	150	7	7	0	0	0	691	6	6	0	0	NA	NA	NA	47	43	516	170	170	456	117	118	20	0	9	0.039	0	0.053
.	19.01.15-18.49.38-1-429644	95	10	10	4	0	2	673	9	9	0	0	NA	NA	NA	35	22	499	167	169	442	116	115	32	6	0	0.064	0.036	0
.	19.01.15-18.49.43-1-429648	90	10	10	4	0	4	672	8	8	0	0	NA	NA	NA	55	39	517	167	168	444	113	115	28	4	0	0.054	0.024	0
.	19.01.15-18.49.44-1-429649	123	5	5	1	0	1	686	3	3	0	0	NA	NA	NA	32	40	511	169	173	452	117	117	9	1	1	0.018	0.006	0.006
.	19.01.15-18.49.57-1-429665	117	10	10	2	0	2	683	9	9	0	0	NA	NA	NA	45	40	514	169	170	453	114	116	31	2	2	0.06	0.012	0.012
.	19.01.15-18.50.04-1-429670	306	23	23	4	0	3	731	20	20	0	0	NA	NA	NA	75	79	543	172	177	488	119	124	59	26	24	0.109	0.151	0.136
.	19.01.15-18.50.17-1-429691	32	1	1	0	0	0	0	0	0	0	0	NA	NA	NA	12	12	497	164	164	0	0	0	0	0	0	0	0	0
.	19.01.15-18.50.19-1-429692	61	3	3	2	0	1	673	2	2	0	0	NA	NA	NA	27	26	503	165	171	445	112	116	3	8	0	0.006	0.048	0
.	19.01.15-18.50.23-1-429696	120	29	29	9	0	6	689	28	28	0	0	NA	NA	NA	45	50	511	175	177	448	121	120	72	8	7	0.141	0.046	0.04
.	19.01.15-18.50.24-1-429697	91	9	9	4	0	4	679	8	8	0	0	NA	NA	NA	34	36	506	173	170	446	117	116	27	8	1	0.053	0.046	0.006
.	19.01.15-18.50.25-1-429706	65	3	3	0	0	0	669	2	2	0	0	NA	NA	NA	27	27	498	172	170	439	117	113	8	3	0	0.016	0.017	0
.	19.01.15-18.50.28-1-429722	59	2	2	1	0	1	666	1	1	0	0	NA	NA	NA	24	21	501	169	164	441	116	109	0	2	6	0	0.012	0.037
.	19.01.15-18.50.33-1-429732	61	4	4	2	0	2	667	2	2	0	0	NA	NA	NA	24	21	500	168	166	439	113	115	9	13	0	0.018	0.077	0
.	19.01.15-18.50.33-1-429738	186	16	16	7	0	5	706	14	14	0	0	NA	NA	NA	64	63	530	173	173	465	121	120	12	20	23	0.023	0.116	0.133
.	19.01.15-18.50.36-1-429739	90	4	4	1	0	1	676	3	3	0	0	NA	NA	NA	32	31	504	172	168	443	118	115	16	0	0	0.032	0	0
.	19.01.15-18.50.42-1-429744	202	12	12	3	0	1	689	11	11	0	0	NA	NA	NA	66	48	509	177	175	445	124	120	20	11	10	0.039	0.062	0.057
.	19.01.15-18.50.44-1-429745	147	24	24	12	0	10	675	20	20	0	0	NA	NA	NA	56	40	509	172	172	444	115	116	75	39	9	0.147	0.227	0.052
.	19.01.15-18.50.49-1-429746	211	20	20	6	0	3	703	18	18	0	0	NA	NA	NA	63	58	524	176	171	464	122	117	52	33	9	0.099	0.188	0.053
.	19.01.15-18.50.50-1-429762	72	7	7	2	0	1	667	5	5	0	0	NA	NA	NA	23	20	500	167	166	440	113	114	30	0	0	0.06	0	0
.	19.01.15-18.50.58-1-429772	32	1	1	1	0	1	0	0	0	0	0	NA	NA	NA	12	5	492	163	163	0	0	0	0	0	0	0	0	0
.	19.01.15-18.50.59-1-429773	155	8	8	1	0	1	688	6	6	0	0	NA	NA	NA	45	38	509	173	169	450	119	119	11	4	19	0.022	0.023	0.112
.	19.01.15-18.51.01-1-429798	92	8	8	2	0	1	678	7	7	0	0	NA	NA	NA	39	33	505	170	171	446	118	114	24	1	5	0.048	0.006	0.029
.	19.01.15-18.51.03-1-429799	216	17	17	7	0	5	708	16	16	0	0	NA	NA	NA	57	70	524	181	178	465	121	122	59	35	7	0.113	0.193	0.039
.	19.01.15-18.51.08-1-429800	83	3	3	1	0	1	670	2	2	0	0	NA	NA	NA	24	17	496	169	165	443	113	114	6	3	0	0.012	0.018	0
.	19.01.15-18.51.08-1-429801	123	17	17	1	0	1	688	15	15	0	0	NA	NA	NA	34	37	512	169	169	453	116	119	37	12	1	0.072	0.071	0.006
.	19.01.15-18.51.12-1-429802	241	13	13	4	0	2	717	12	12	0	0	NA	NA	NA	84	77	527	192	171	463	138	116	30	30	6	0.057	0.156	0.035
.	19.01.15-18.51.22-1-429807	150	27	27	8	0	6	668	25	25	0	0	NA	NA	NA	52	29	507	170	165	439	118	111	69	21	10	0.136	0.124	0.061
.	19.01.15-18.51.23-1-429810	212	15	15	4	0	2	714	12	12	0	0	NA	NA	NA	71	66	528	179	172	466	126	122	41	16	7	0.078	0.089	0.041
.	19.01.15-18.51.24-1-429811	63	2	2	0	0	0	670	1	1	0	0	NA	NA	NA	26	22	505	166	164	443	115	112	4	8	0	0.008	0.048	0
.	19.01.15-18.51.27-1-429825	60	3	3	0	0	0	668	2	2	0	0	NA	NA	NA	24	22	501	165	169	438	113	117	21	0	0	0.042	0	0
.	19.01.15-18.51.35-1-429841	172	40	40	17	0	12	702	36	36	0	0	NA	NA	NA	41	57	525	173	172	464	119	119	81	65	17	0.154	0.376	0.099
.	19.01.15-18.51.36-1-429843	235	38	38	14	0	11	713	32	32	0	0	NA	NA	NA	65	69	534	176	172	474	119	120	124	30	15	0.232	0.17	0.087
.	19.01.15-18.51.40-1-429865	85	5	5	1	0	1	690	4	4	0	0	NA	NA	NA	19	41	513	169	172	458	112	120	6	10	1	0.012	0.059	0.006
.	19.01.15-18.51.48-1-429867	95	5	5	1	0	1	683	4	4	0	0	NA	NA	NA	36	35	509	169	170	451	114	118	17	8	2	0.033	0.047	0.012
.	19.01.15-18.51.51-1-429883	37	1	1	1	0	1	0	0	0	0	0	NA	NA	NA	8	5	492	163	163	0	0	0	0	0	1	0	0	0.006
.	19.01.15-18.51.54-1-429884	152	7	7	0	0	0	692	4	4	0	0	NA	NA	NA	44	43	517	169	170	459	116	117	17	1	2	0.033	0.006	0.012
.	19.01.15-18.51.55-1-429885	64	8	8	2	0	2	671	7	7	0	0	NA	NA	NA	32	32	508	172	165	445	116	110	25	5	0	0.049	0.029	0
.	19.01.15-18.52.03-1-429907	96	4	4	1	0	1	676	3	3	0	0	NA	NA	NA	29	28	505	171	165	444	119	113	21	0	0	0.042	0	0
.	19.01.15-18.52.04-1-429920	66	2	2	1	0	1	646	0	0	0	0	NA	NA	NA	17	25	501	168	169	428	108	110	0	0	3	0	0	0.018
.	19.01.15-18.52.05-1-429921	36	1	1	0	0	0	0	0	0	0	0	NA	NA	NA	9	9	493	166	163	0	0	0	0	0	1	0	0	0.006
.	19.01.15-18.52.05-1-429922	92	3	3	0	0	0	669	1	1	0	0	NA	NA	NA	29	21	503	165	166	441	114	114	6	0	4	0.012	0	0.024
.	19.01.15-18.52.08-1-429923	61	2	2	1	0	1	500	1	1	0	0	NA	NA	NA	19	18	500	166	165	329	90	81	3	0	0	0.006	0	0
.	19.01.15-18.52.15-1-429928	89	4	4	1	0	1	681	3	3	0	0	NA	NA	NA	25	37	507	169	174	451	114	116	18	0	0	0.036	0	0
.	19.01.15-18.52.17-1-429929	119	8	8	5	0	3	684	7	7	0	0	NA	NA	NA	47	46	518	170	171	456	111	117	16	13	6	0.031	0.076	0.035
.	19.01.15-18.52.17-1-429930	94	4	4	2	0	1	673	3	3	0	0	NA	NA	NA	41	32	507	168	170	444	113	116	8	0	11	0.016	0	0.065
.	19.01.15-18.52.19-1-429931	60	2	2	0	0	0	668	1	1	0	0	NA	NA	NA	28	25	498	168	172	438	116	114	0	0	4	0	0	0.023
.	19.01.15-18.52.20-1-429932	174	22	22	9	0	6	698	18	18	0	0	NA	NA	NA	33	48	517	173	171	460	118	120	47	41	7	0.091	0.237	0.041
.	19.01.15-18.52.25-1-429936	31	1	1	0	0	0	0	0	0	0	0	NA	NA	NA	8	14	495	166	166	0	0	0	0	0	1	0	0	0.006
.	19.01.15-18.52.28-1-429949	319	33	33	7	0	5	733	28	28	0	0	NA	NA	NA	96	97	542	179	189	480	123	130	68	28	41	0.125	0.156	0.217
.	19.01.15-18.52.30-1-429953	37	1	1	0	0	0	0	0	0	0	0	NA	NA	NA	14	14	495	166	166	0	0	0	1	0	0	0.002	0	0
.	19.01.15-18.52.33-1-429966	141	15	15	4	0	1	694	13	13	0	0	NA	NA	NA	43	43	509	173	174	453	120	121	35	16	1	0.069	0.092	0.006
.	19.01.15-18.52.35-1-429972	90	8	8	3	0	3	671	7	7	0	0	NA	NA	NA	27	27	501	167	172	439	114	118	7	16	0	0.014	0.096	0
.	19.01.15-18.52.35-1-429973	118	14	14	7	0	5	679	13	13	0	0	NA	NA	NA	33	36	514	169	166	452	115	112	33	13	6	0.064	0.077	0.036
.	19.01.15-18.52.36-1-429974	113	11	11	4	0	1	686	10	10	0	0	NA	NA	NA	33	40	509	173	171	448	119	119	24	16	2	0.047	0.092	0.012
.	19.01.15-18.52.38-1-429994	60	3	3	3	0	3	250	1	1	0	0	NA	NA	NA	14	18	497	165	169	168	37	45	6	0	0	0.012	0	0
.	19.01.15-18.52.40-1-429997	122	11	11	4	0	3	673	10	10	0	0	NA	NA	NA	38	31	506	169	169	446	113	114	9	4	14	0.018	0.024	0.083
.	19.01.15-18.52.52-1-430015	119	8	8	2	0	2	680	7	7	0	0	NA	NA	NA	47	39	513	174	165	451	118	111	10	6	7	0.019	0.034	0.042
.	19.01.15-18.52.57-1-430016	152	18	18	4	0	2	699	15	15	0	0	NA	NA	NA	52	61	524	179	171	460	123	116	45	22	11	0.086	0.123	0.064
.	19.01.15-18.53.11-1-430026	92	12	12	4	0	3	682	10	10	0	0	NA	NA	NA	25	34	504	168	175	448	114	120	19	9	1	0.038	0.054	0.006
.	19.01.15-18.53.11-1-430027	92	10	10	4	0	2	673	9	9	0	0	NA	NA	NA	33	29	504	170	168	445	116	112	32	6	6	0.063	0.035	0.036
.	19.01.15-18.53.15-1-430043	224	23	23	2	0	2	698	20	20	0	0	NA	NA	NA	77	53	522	173	171	462	118	118	33	38	4	0.063	0.22	0.023
.	19.01.15-18.53.15-1-430047	148	22	22	11	0	5	697	21	21	0	0	NA	NA	NA	45	47	511	178	171	455	124	118	77	17	24	0.151	0.096	0.14
.	19.01.15-18.53.15-1-430054	85	4	4	3	0	2	678	3	3	0	0	NA	NA	NA	29	29	513	166	163	455	114	109	10	0	0	0.019	0	0
.	19.01.15-18.53.16-1-430058	110	6	6	2	0	2	673	5	5	0	0	NA	NA	NA	30	22	503	167	165	446	114	113	7	12	1	0.014	0.072	0.006
.	19.01.15-18.53.36-1-430074	115	9	9	0	0	0	666	6	6	0	0	NA	NA	NA	30	20	502	166	165	438	114	114	25	8	4	0.05	0.048	0.024
.	19.01.15-18.53.36-1-430075	93	13	13	3	0	1	685	11	11	0	0	NA	NA	NA	33	39	506	172	174	449	116	120	22	24	5	0.043	0.14	0.029
.	19.01.15-18.53.44-1-430080	121	5	5	2	0	2	692	4	4	0	0	NA	NA	NA	50	43	511	174	171	452	120	120	18	1	0	0.035	0.006	0
.	19.01.15-18.53.44-1-430081	209	18	18	7	0	4	706	16	16	0	0	NA	NA	NA	55	58	516	183	172	459	128	119	60	28	10	0.116	0.153	0.058
.	19.01.15-18.53.44-1-430082	85	4	4	0	0	0	669	3	3	0	0	NA	NA	NA	25	25	504	168	166	444	113	112	4	8	2	0.008	0.048	0.012
.	19.01.15-18.53.46-1-430083	139	7	7	2	0	2	694	6	6	0	0	NA	NA	NA	53	53	519	174	173	455	118	121	22	5	0	0.042	0.029	0
.	19.01.15-18.53.57-1-430133	94	8	8	2	0	1	677	6	6	0	0	NA	NA	NA	32	33	509	169	168	451	113	113	21	10	5	0.041	0.059	0.03
.	19.01.15-18.54.06-1-430135	149	32	32	13	0	9	701	30	30	0	0	NA	NA	NA	50	54	522	173	172	463	119	119	98	39	22	0.188	0.225	0.128
.	19.01.15-18.54.06-1-430136	175	33	33	10	0	7	706	31	31	0	0	NA	NA	NA	65	72	524	181	180	456	125	125	80	20	22	0.153	0.11	0.122
.	19.01.15-18.54.10-1-430137	63	3	3	1	0	1	675	2	2	0	0	NA	NA	NA	18	21	503	167	164	448	113	114	6	0	7	0.012	0	0.043
.	19.01.15-18.54.12-1-430138	67	2	2	1	0	1	677	1	1	0	0	NA	NA	NA	28	34	507	169	171	449	111	117	0	2	2	0	0.012	0.012
.	19.01.15-18.54.14-1-430143	63	2	2	2	0	2	197	1	1	0	0	NA	NA	NA	14	15	499	163	166	126	35	36	4	2	0	0.008	0.012	0
.	19.01.15-18.54.17-1-430144	59	2	2	2	0	2	667	1	1	0	0	NA	NA	NA	25	21	498	169	167	439	116	112	3	0	4	0.006	0	0.024
.	19.01.15-18.54.26-1-430150	156	23	23	11	0	10	705	19	19	0	0	NA	NA	NA	58	59	520	177	175	458	124	123	73	24	7	0.14	0.136	0.04
.	19.01.15-18.54.26-1-430154	33	1	1	0	0	0	0	0	0	0	0	NA	NA	NA	10	11	493	168	163	0	0	0	1	0	0	0.002	0	0
.	19.01.15-18.54.30-1-430164	36	1	1	0	0	0	0	0	0	0	0	NA	NA	NA	9	6	491	164	164	0	0	0	5	0	0	0.01	0	0
.	19.01.15-18.54.30-1-430169	65	7	7	1	0	1	687	6	6	0	0	NA	NA	NA	24	35	508	172	168	453	119	115	24	0	1	0.047	0	0.006
.	19.01.15-18.54.31-1-430171	95	8	8	2	0	1	683	7	7	0	0	NA	NA	NA	31	31	508	166	170	451	112	120	3	26	0	0.006	0.157	0
.	19.01.15-18.54.33-1-430186	90	4	4	0	0	0	674	2	2	0	0	NA	NA	NA	34	26	505	169	165	443	117	114	12	6	0	0.024	0.036	0
.	19.01.15-18.54.33-1-430187	186	9	9	2	0	1	685	6	6	0	0	NA	NA	NA	52	37	511	168	171	449	117	119	25	4	6	0.049	0.024	0.035
.	19.01.15-18.54.38-1-430220	34	1	1	1	0	1	0	0	0	0	0	NA	NA	NA	8	10	493	166	164	0	0	0	0	0	2	0	0	0.012
.	19.01.15-18.54.41-1-430227	65	3	3	2	0	2	682	2	2	0	0	NA	NA	NA	23	36	513	168	168	449	116	117	0	0	10	0	0	0.06
.	19.01.15-18.54.49-1-430237	92	4	4	0	0	0	676	3	3	0	0	NA	NA	NA	43	35	509	174	165	444	120	112	9	5	0	0.018	0.029	0
.	19.01.15-18.54.52-1-430253	207	14	14	3	0	2	711	12	12	0	0	NA	NA	NA	65	70	526	183	174	460	130	121	57	7	13	0.108	0.038	0.075
.	19.01.15-18.54.55-1-430254	87	4	4	3	0	2	687	3	3	0	0	NA	NA	NA	28	35	509	170	169	452	116	119	8	11	0	0.016	0.065	0
.	19.01.15-18.54.57-1-430255	124	10	10	1	0	0	699	7	7	0	0	NA	NA	NA	37	49	519	174	169	465	121	113	44	1	10	0.085	0.006	0.059
.	19.01.15-18.54.58-1-430256	35	1	1	0	0	0	0	0	0	0	0	NA	NA	NA	9	12	496	164	165	0	0	0	0	2	0	0	0.012	0
.	19.01.15-18.55.02-1-430257	112	10	10	2	0	2	684	8	8	0	0	NA	NA	NA	35	37	512	171	167	448	120	116	26	8	1	0.051	0.047	0.006
.	19.01.15-18.55.02-1-430258	87	4	4	0	0	0	670	3	3	0	0	NA	NA	NA	26	23	503	165	168	446	111	113	8	4	8	0.016	0.024	0.048
.	19.01.15-18.55.06-1-430260	117	10	10	2	0	2	676	8	8	0	0	NA	NA	NA	36	31	507	169	168	445	116	115	26	6	7	0.051	0.036	0.042
.	19.01.15-18.55.06-1-430261	176	14	14	6	0	6	707	13	13	0	0	NA	NA	NA	64	58	527	171	173	466	118	123	52	2	1	0.099	0.012	0.006
.	19.01.15-18.55.11-1-430262	176	38	38	10	0	8	689	33	33	0	0	NA	NA	NA	54	51	519	167	178	450	115	124	92	68	14	0.177	0.407	0.079
.	19.01.15-18.55.14-1-430264	35	1	1	0	0	0	0	0	0	0	0	NA	NA	NA	8	16	493	169	167	0	0	0	3	0	0	0.006	0	0
.	19.01.15-18.55.18-1-430267	62	3	3	1	0	1	672	2	2	0	0	NA	NA	NA	25	24	502	168	167	440	117	115	12	0	0	0.024	0	0
.	19.01.15-18.55.18-1-430268	87	6	6	0	0	0	680	4	4	0	0	NA	NA	NA	33	37	511	169	170	450	113	117	6	13	3	0.012	0.077	0.018
.	19.01.15-18.55.26-1-430275	62	3	3	0	0	0	674	1	1	0	0	NA	NA	NA	30	30	508	168	167	448	111	115	3	1	0	0.006	0.006	0
.	19.01.15-18.55.36-1-430289	60	2	2	0	0	0	250	1	1	0	0	NA	NA	NA	15	11	493	165	166	165	45	40	0	3	0	0	0.018	0
.	19.01.15-18.55.38-1-430290	88	3	3	1	0	1	665	2	2	0	0	NA	NA	NA	37	21	502	168	164	442	113	110	8	4	2	0.016	0.024	0.012
.	19.01.15-18.55.39-1-430293	114	6	6	3	0	3	670	5	5	0	0	NA	NA	NA	37	27	503	167	170	440	116	114	16	11	0	0.032	0.066	0
.	19.01.15-18.55.41-1-430296	124	5	5	0	0	0	685	4	4	0	0	NA	NA	NA	33	35	514	169	165	457	116	112	6	19	9	0.012	0.112	0.055
.	19.01.15-18.55.43-1-430297	119	15	15	1	0	1	687	10	10	0	0	NA	NA	NA	40	40	517	168	168	459	115	113	36	5	0	0.07	0.03	0
.	19.01.15-18.55.44-1-430298	95	16	16	8	0	5	686	14	14	0	0	NA	NA	NA	27	38	512	171	168	451	120	115	54	6	17	0.105	0.035	0.101
.	19.01.15-18.55.46-1-430299	180	18	18	4	0	3	702	16	16	0	0	NA	NA	NA	51	56	526	173	170	466	120	116	70	8	25	0.133	0.046	0.147
.	19.01.15-18.55.47-1-430300	270	23	23	8	0	6	721	20	20	0	0	NA	NA	NA	87	73	537	176	173	479	121	121	46	46	12	0.086	0.261	0.069
.	19.01.15-18.56.06-1-430316	153	21	21	8	0	8	692	15	15	0	0	NA	NA	NA	45	47	516	173	171	456	119	117	47	31	5	0.091	0.179	0.029
.	19.01.15-18.56.07-1-430317	123	14	14	3	0	1	682	13	13	0	0	NA	NA	NA	47	39	507	172	173	443	118	121	42	10	4	0.083	0.058	0.023
.	19.01.15-18.56.26-1-430328	266	14	14	7	0	5	734	12	12	0	0	NA	NA	NA	97	97	544	183	183	480	127	127	54	15	10	0.099	0.082	0.055
.	19.01.15-18.56.41-1-430344	91	10	10	1	0	1	670	8	8	0	0	NA	NA	NA	34	22	504	165	166	444	110	116	22	3	7	0.044	0.018	0.042
.	19.01.15-18.57.09-1-430360	208	11	11	1	0	1	702	10	10	0	0	NA	NA	NA	68	59	519	173	180	461	119	122	46	7	0	0.089	0.04	0
.	19.01.15-18.57.18-1-430364	236	19	19	9	0	5	723	16	16	0	0	NA	NA	NA	71	70	529	180	174	474	127	122	53	23	30	0.1	0.128	0.172
.	19.01.15-18.57.35-1-430382	126	39	39	14	0	9	683	37	37	0	0	NA	NA	NA	43	42	510	172	173	449	117	117	93	43	15	0.182	0.25	0.087
.	19.01.15-18.57.36-1-430383	120	9	9	3	0	2	703	7	7	0	0	NA	NA	NA	45	56	525	174	170	464	119	120	25	4	6	0.048	0.023	0.035
.	19.01.15-18.57.41-1-430388	116	13	13	3	0	2	694	11	11	0	0	NA	NA	NA	28	43	518	166	172	459	115	120	30	15	1	0.058	0.09	0.006
.	19.01.15-18.57.48-1-430389	61	2	2	1	0	0	675	1	1	0	0	NA	NA	NA	22	20	502	165	166	446	114	115	8	0	0	0.016	0	0
.	19.01.15-18.57.54-1-430406	126	13	13	2	0	2	683	11	11	0	0	NA	NA	NA	48	38	505	179	167	448	123	112	25	1	20	0.05	0.006	0.12
.	19.01.15-18.58.05-1-430407	276	34	34	12	0	9	728	30	30	0	0	NA	NA	NA	81	84	536	177	184	472	124	132	60	28	16	0.112	0.158	0.087
.	19.01.15-18.58.13-1-430408	120	6	6	3	0	3	695	5	5	0	0	NA	NA	NA	27	42	513	172	170	455	120	120	19	5	7	0.037	0.029	0.041
.	19.01.15-18.58.14-1-430415	90	4	4	1	0	1	667	2	2	0	0	NA	NA	NA	49	33	509	171	166	437	119	111	11	0	4	0.022	0	0.024
.	19.01.15-18.58.14-1-430420	65	3	3	0	0	0	659	2	2	0	0	NA	NA	NA	29	14	496	166	165	438	112	109	4	7	1	0.008	0.042	0.006
.	19.01.15-18.58.16-1-430421	178	16	16	6	0	6	690	14	14	0	0	NA	NA	NA	49	50	520	175	168	459	119	112	28	33	18	0.054	0.189	0.107
.	19.01.15-18.58.23-1-430429	31	1	1	0	0	0	0	0	0	0	0	NA	NA	NA	7	11	497	164	163	0	0	0	0	1	0	0	0.006	0
.	19.01.15-18.58.26-1-430434	114	8	8	1	0	1	696	6	6	0	0	NA	NA	NA	36	43	517	172	167	457	122	117	39	0	2	0.075	0	0.012
.	19.01.15-18.58.30-1-430443	114	6	6	2	0	1	681	4	4	0	0	NA	NA	NA	42	33	510	170	166	456	115	110	12	5	2	0.024	0.029	0.012
.	19.01.15-18.58.31-1-430444	212	17	17	6	0	5	706	16	16	0	0	NA	NA	NA	77	64	525	174	178	457	121	128	75	8	5	0.143	0.046	0.028
.	19.01.15-18.58.31-1-430445	146	18	18	9	0	9	693	15	15	0	0	NA	NA	NA	45	46	512	174	173	451	121	121	24	45	14	0.047	0.259	0.081
.	19.01.15-18.58.33-1-430448	64	5	5	1	0	1	662	4	4	0	0	NA	NA	NA	28	23	498	166	172	438	110	114	5	6	7	0.01	0.036	0.041
.	19.01.15-18.58.49-1-430457	87	5	5	0	0	0	667	4	4	0	0	NA	NA	NA	21	17	500	165	165	441	114	112	11	4	3	0.022	0.024	0.018
.	19.01.15-18.58.52-1-430474	145	10	10	1	0	1	699	9	9	0	0	NA	NA	NA	38	51	520	170	174	464	115	120	42	0	0	0.081	0	0
.	19.01.15-18.58.52-1-430475	58	2	2	1	0	1	670	1	1	0	0	NA	NA	NA	20	19	497	170	165	439	118	113	4	3	0	0.008	0.018	0
.	19.01.15-18.58.52-1-430476	129	6	6	1	0	1	694	4	4	0	0	NA	NA	NA	42	44	516	169	172	461	115	118	4	4	3	0.008	0.024	0.017
.	19.01.15-18.58.52-1-430477	66	3	3	1	0	1	670	1	1	0	0	NA	NA	NA	25	28	503	169	169	442	115	113	0	4	1	0	0.024	0.006
.	19.01.15-18.58.56-1-430478	144	32	32	6	0	4	681	29	29	0	0	NA	NA	NA	55	50	518	173	172	450	116	115	94	46	6	0.181	0.266	0.035
.	19.01.15-18.59.06-1-430480	108	10	10	6	0	4	688	9	9	0	0	NA	NA	NA	30	41	513	166	175	456	112	120	12	15	21	0.023	0.09	0.12
.	19.01.15-18.59.06-1-430481	95	5	5	2	0	2	680	4	4	0	0	NA	NA	NA	46	42	520	168	167	452	115	113	15	5	0	0.029	0.03	0
.	19.01.15-18.59.07-1-430482	36	1	1	0	0	0	0	0	0	0	0	NA	NA	NA	9	14	492	166	169	0	0	0	2	0	0	0.004	0	0
.	19.01.15-18.59.08-1-430483	116	10	10	1	0	1	689	9	9	0	0	NA	NA	NA	34	43	510	173	173	451	117	121	23	13	0	0.045	0.075	0
.	19.01.15-18.59.10-1-430484	57	2	2	0	0	0	347	1	1	0	0	NA	NA	NA	16	15	500	163	165	231	56	60	0	0	4	0	0	0.024
.	19.01.15-18.59.10-1-430485	63	2	2	0	0	0	671	1	1	0	0	NA	NA	NA	22	19	500	167	165	443	116	112	6	4	0	0.012	0.024	0
.	19.01.15-18.59.10-1-430486	64	2	2	0	0	0	400	0	0	0	0	NA	NA	NA	22	15	495	166	167	259	74	67	0	1	0	0	0.006	0
.	19.01.15-18.59.15-1-430487	145	18	18	8	0	5	693	16	16	0	0	NA	NA	NA	47	47	519	172	169	459	120	114	52	32	17	0.1	0.186	0.101
.	19.01.15-18.59.21-1-430491	57	2	2	0	0	0	670	1	1	0	0	NA	NA	NA	20	18	497	167	167	441	115	114	6	4	0	0.012	0.024	0
.	19.01.15-18.59.24-1-430494	118	5	5	1	0	1	697	3	3	0	0	NA	NA	NA	47	49	521	171	170	459	120	118	11	1	0	0.021	0.006	0
.	19.01.15-18.59.25-1-430497	91	3	3	2	0	1	684	1	1	0	0	NA	NA	NA	31	30	508	171	164	454	119	111	7	0	3	0.014	0	0.018
.	19.01.15-18.59.25-1-430498	178	39	39	11	0	8	679	36	36	0	0	NA	NA	NA	71	51	519	174	171	447	117	115	112	37	4	0.216	0.213	0.023
.	19.01.15-18.59.32-1-430515	208	19	19	10	0	8	700	17	17	0	0	NA	NA	NA	66	57	525	171	174	467	117	116	53	28	23	0.101	0.164	0.132
.	19.01.15-18.59.32-1-430516	157	16	16	7	0	1	697	14	14	0	0	NA	NA	NA	40	50	523	171	169	462	119	116	56	12	17	0.107	0.07	0.101
.	19.01.15-18.59.38-1-430543	122	12	12	6	0	5	680	11	11	0	0	NA	NA	NA	53	34	506	169	172	446	118	116	60	0	7	0.119	0	0.041
.	19.01.15-18.59.41-1-430547	434	34	34	7	0	5	772	27	27	0	0	NA	NA	NA	119	123	564	188	184	503	136	133	80	56	18	0.142	0.298	0.098
.	19.01.15-18.59.44-1-430548	95	3	3	1	0	1	673	2	2	0	0	NA	NA	NA	27	25	504	168	166	445	114	114	0	7	3	0	0.042	0.018
.	19.01.15-18.59.45-1-430549	89	8	8	1	0	1	676	7	7	0	0	NA	NA	NA	33	28	502	169	170	445	112	119	10	11	4	0.02	0.065	0.024
.	19.01.15-18.59.54-1-430565	198	24	24	6	0	5	710	20	20	0	0	NA	NA	NA	54	63	522	173	181	464	119	127	60	33	22	0.115	0.191	0.122
.	19.01.15-19.00.00-1-430566	92	8	8	2	0	1	679	7	7	0	0	NA	NA	NA	28	30	504	169	170	445	116	118	34	5	3	0.067	0.03	0.018
.	19.01.15-19.00.05-1-430572	90	3	3	2	0	2	673	2	2	0	0	NA	NA	NA	19	19	500	164	168	444	112	117	9	0	0	0.018	0	0
.	19.01.15-19.00.06-1-430573	204	17	17	4	0	3	701	15	15	0	0	NA	NA	NA	63	49	512	173	177	454	120	127	70	23	8	0.137	0.133	0.045
.	19.01.15-19.00.15-1-430574	185	21	21	6	0	3	696	19	19	0	0	NA	NA	NA	58	49	522	169	171	465	115	116	53	40	11	0.102	0.237	0.064
.	19.01.15-19.00.20-1-430670	92	3	3	3	0	2	685	2	2	0	0	NA	NA	NA	36	37	512	167	171	454	114	117	10	0	2	0.02	0	0.012
.	19.01.15-19.00.21-1-430675	62	3	3	1	0	1	668	2	2	0	0	NA	NA	NA	26	20	498	169	166	440	117	111	0	4	2	0	0.024	0.012
.	19.01.15-19.00.23-1-430679	145	17	17	8	0	7	690	13	13	0	0	NA	NA	NA	46	43	513	173	170	454	118	118	42	14	6	0.082	0.081	0.035
.	19.01.15-19.00.27-1-430683	155	18	18	6	0	2	690	17	17	0	0	NA	NA	NA	61	48	508	177	176	447	121	122	96	21	7	0.189	0.119	0.04
.	19.01.15-19.00.35-1-430699	31	1	1	0	0	0	0	0	0	0	0	NA	NA	NA	4	5	490	165	163	0	0	0	1	0	0	0.002	0	0
.	19.01.15-19.00.39-1-430702	238	36	36	9	0	6	704	33	33	0	0	NA	NA	NA	63	63	528	178	170	464	125	115	82	41	20	0.155	0.23	0.118
.	19.01.15-19.00.46-1-430705	91	3	3	1	0	1	672	1	1	0	0	NA	NA	NA	30	29	506	169	167	446	118	108	5	3	2	0.01	0.018	0.012
.	19.01.15-19.00.50-1-430721	91	4	4	3	0	3	667	3	3	0	0	NA	NA	NA	20	21	498	167	169	436	114	117	4	2	0	0.008	0.012	0
.	19.01.15-19.00.59-1-430734	180	13	13	7	0	4	708	12	12	0	0	NA	NA	NA	55	60	531	174	168	473	120	115	53	1	10	0.1	0.006	0.06
.	19.01.15-19.01.08-1-430809	57	2	2	1	0	1	100	1	1	0	0	NA	NA	NA	9	20	499	168	166	65	21	14	0	0	1	0	0	0.006
.	19.01.15-19.01.15-1-430830	86	5	5	0	0	0	686	4	4	0	0	NA	NA	NA	27	39	510	170	172	450	117	119	20	0	0	0.039	0	0
.	19.01.15-19.01.17-1-430831	60	2	2	2	0	2	669	1	1	0	0	NA	NA	NA	20	23	503	168	165	443	114	112	8	0	0	0.016	0	0
.	19.01.15-19.01.18-1-430832	151	19	19	6	0	4	666	18	18	0	0	NA	NA	NA	43	24	500	169	168	438	113	115	52	17	15	0.104	0.101	0.089
.	19.01.15-19.01.20-1-430837	111	10	10	9	0	6	686	9	9	0	0	NA	NA	NA	45	43	512	169	175	451	115	120	26	16	6	0.051	0.095	0.034
.	19.01.15-19.01.25-1-430842	67	2	2	0	0	0	400	1	1	0	0	NA	NA	NA	23	16	494	166	169	267	65	68	8	0	0	0.016	0	0
.	19.01.15-19.01.27-1-430846	149	8	8	1	0	0	690	6	6	0	0	NA	NA	NA	56	50	519	175	169	457	122	111	19	5	3	0.037	0.029	0.018
.	19.01.15-19.01.33-1-430855	117	15	15	7	0	7	683	14	14	0	0	NA	NA	NA	47	40	516	169	168	454	116	113	30	12	11	0.058	0.071	0.065
.	19.01.15-19.01.34-1-430856	121	8	8	1	0	1	693	7	7	0	0	NA	NA	NA	46	49	515	172	175	456	116	121	23	7	5	0.045	0.041	0.029
.	19.01.15-19.01.36-1-430867	99	9	9	2	0	1	675	7	7	0	0	NA	NA	NA	26	25	505	167	166	446	114	115	26	0	6	0.051	0	0.036
.	19.01.15-19.01.43-1-430896	151	7	7	0	0	0	699	5	5	0	0	NA	NA	NA	40	49	516	174	172	455	123	121	20	18	0	0.039	0.103	0
.	19.01.15-19.01.48-1-430897	130	10	10	2	0	1	677	9	9	0	0	NA	NA	NA	32	28	506	169	166	450	114	113	25	6	3	0.049	0.036	0.018
.	19.01.15-19.01.52-1-430913	88	7	7	3	0	2	671	5	5	0	0	NA	NA	NA	28	23	502	169	165	439	117	115	10	13	5	0.02	0.077	0.03
.	19.01.15-19.01.57-1-430914	64	2	2	1	0	1	649	1	1	0	0	NA	NA	NA	16	20	502	166	165	427	111	111	0	5	0	0	0.03	0
.	19.01.15-19.01.57-1-430915	86	3	3	2	0	1	681	1	1	0	0	NA	NA	NA	23	34	506	173	168	446	118	117	19	0	0	0.038	0	0
.	19.01.15-19.01.59-1-430916	92	3	3	2	0	2	687	2	2	0	0	NA	NA	NA	28	45	516	177	165	453	120	114	8	3	0	0.016	0.017	0
.	19.01.15-19.02.03-1-430917	209	12	12	4	0	1	700	10	10	0	0	NA	NA	NA	72	58	519	174	178	458	120	122	45	9	14	0.087	0.052	0.079
.	19.01.15-19.02.03-1-430918	116	21	21	6	0	5	684	18	18	0	0	NA	NA	NA	34	36	510	168	171	452	112	120	66	5	25	0.129	0.03	0.146
.	19.01.15-19.02.04-1-430919	58	2	2	1	0	1	679	1	1	0	0	NA	NA	NA	27	26	502	171	166	446	118	115	4	0	2	0.008	0	0.012
.	19.01.15-19.02.13-1-430920	90	6	6	0	0	0	671	4	4	0	0	NA	NA	NA	18	25	503	168	167	441	114	116	8	8	1	0.016	0.048	0.006
.	19.01.15-19.02.25-1-430962	142	10	10	5	0	5	693	8	8	0	0	NA	NA	NA	37	46	519	170	170	455	119	119	34	14	0	0.066	0.082	0
.	19.01.15-19.02.28-1-430966	67	3	3	0	0	0	672	2	2	0	0	NA	NA	NA	19	22	500	170	165	442	116	114	2	5	0	0.004	0.029	0
.	19.01.15-19.02.31-1-430973	99	9	9	2	0	1	683	7	7	0	0	NA	NA	NA	29	29	504	170	168	449	119	115	18	0	7	0.036	0	0.042
.	19.01.15-19.02.31-1-430974	119	7	7	4	0	3	698	4	4	0	0	NA	NA	NA	35	54	526	171	170	463	117	118	24	4	3	0.046	0.023	0.018
.	19.01.15-19.02.34-1-430981	119	8	8	2	0	1	688	5	5	0	0	NA	NA	NA	30	40	510	173	170	453	119	116	17	4	2	0.033	0.023	0.012
.	19.01.15-19.02.49-1-430987	99	3	3	1	0	1	673	0	0	0	0	NA	NA	NA	30	28	505	172	164	444	117	112	2	0	1	0.004	0	0.006
.	19.01.15-19.02.53-1-431004	180	26	26	10	0	5	703	24	24	0	0	NA	NA	NA	59	64	521	174	182	458	119	126	102	16	8	0.196	0.092	0.044
.	19.01.15-19.02.55-1-431005	63	3	3	0	0	0	669	1	1	0	0	NA	NA	NA	24	23	501	170	165	439	115	115	2	3	0	0.004	0.018	0
.	19.01.15-19.02.58-1-431015	33	1	1	0	0	0	0	0	0	0	0	NA	NA	NA	13	9	496	164	162	0	0	0	3	0	0	0.006	0	0
.	19.01.15-19.02.59-1-431016	152	12	12	4	0	3	698	11	11	0	0	NA	NA	NA	49	50	521	169	173	461	116	121	45	2	6	0.086	0.012	0.035
.	19.01.15-19.03.01-1-431017	259	16	16	4	0	2	711	15	15	0	0	NA	NA	NA	81	68	531	174	176	470	119	122	68	11	6	0.128	0.063	0.034
.	19.01.15-19.03.03-1-431024	88	10	10	4	0	2	674	9	9	0	0	NA	NA	NA	31	30	505	169	169	445	115	114	14	10	5	0.028	0.059	0.03
.	19.01.15-19.03.04-1-431043	231	35	35	12	0	8	721	32	32	0	0	NA	NA	NA	73	70	533	174	176	476	121	124	74	46	13	0.139	0.264	0.074
.	19.01.15-19.03.04-1-431044	122	9	9	2	0	2	679	7	7	0	0	NA	NA	NA	40	29	505	166	171	442	116	121	16	18	3	0.032	0.108	0.018
.	19.01.15-19.03.04-1-431045	63	4	4	0	0	0	350	2	2	0	0	NA	NA	NA	17	22	501	168	166	232	61	57	4	0	1	0.008	0	0.006
.	19.01.15-19.03.09-1-431046	88	6	6	0	0	0	679	5	5	0	0	NA	NA	NA	30	34	505	172	170	445	119	115	19	3	0	0.038	0.017	0
.	19.01.15-19.03.27-1-431056	65	2	2	0	0	0	501	1	1	0	0	NA	NA	NA	22	23	500	169	167	330	83	88	1	0	0	0.002	0	0
.	19.01.15-19.03.39-1-431077	125	10	10	4	0	4	685	9	9	0	0	NA	NA	NA	41	40	511	172	170	448	119	118	17	10	5	0.033	0.058	0.029
.	19.01.15-19.03.41-1-431080	88	3	3	2	0	2	669	2	2	0	0	NA	NA	NA	20	17	501	164	165	443	112	114	7	1	2	0.014	0.006	0.012
.	19.01.15-19.03.45-1-431105	117	9	9	1	0	1	679	7	7	0	0	NA	NA	NA	44	35	511	170	167	450	114	115	32	0	13	0.063	0	0.078
.	19.01.15-19.03.52-1-431122	63	3	3	3	0	2	669	2	2	0	0	NA	NA	NA	19	23	507	165	164	450	111	108	6	0	0	0.012	0	0
.	19.01.15-19.03.53-1-431123	61	2	2	1	0	1	348	1	1	0	0	NA	NA	NA	16	22	495	173	167	223	67	58	2	0	0	0.004	0	0
.	19.01.15-19.03.57-1-431124	180	13	13	3	0	3	704	11	11	0	0	NA	NA	NA	54	53	522	169	175	466	117	121	23	9	3	0.044	0.053	0.017
.	19.01.15-19.04.05-1-431125	142	8	8	4	0	4	679	6	6	0	0	NA	NA	NA	36	36	507	175	167	445	122	112	4	9	11	0.008	0.051	0.066
.	19.01.15-19.04.06-1-431127	155	7	7	3	0	3	696	6	6	0	0	NA	NA	NA	47	49	517	176	169	460	119	117	24	3	8	0.046	0.017	0.047
.	19.01.15-19.04.08-1-431128	60	4	4	1	0	1	671	2	2	0	0	NA	NA	NA	15	19	500	168	164	444	115	112	12	4	0	0.024	0.024	0
.	19.01.15-19.04.09-1-431129	114	6	6	3	0	2	684	5	5	0	0	NA	NA	NA	39	37	511	168	171	455	113	116	5	9	2	0.01	0.054	0.012
.	19.01.15-19.04.09-1-431130	147	7	7	2	0	2	688	4	4	0	0	NA	NA	NA	42	38	506	173	172	450	119	119	5	6	9	0.01	0.035	0.052
.	19.01.15-19.04.20-1-431147	61	3	3	0	0	0	674	1	1	0	0	NA	NA	NA	23	30	505	168	170	448	112	114	4	3	0	0.008	0.018	0
.	19.01.15-19.04.26-1-431174	165	16	16	3	0	3	715	15	15	0	0	NA	NA	NA	52	61	523	176	175	464	126	125	18	37	2	0.034	0.21	0.011
.	19.01.15-19.04.34-1-431185	151	12	12	5	0	5	684	10	10	0	0	NA	NA	NA	45	39	507	171	174	444	119	121	22	10	3	0.043	0.058	0.017
.	19.01.15-19.04.37-1-431186	145	19	19	8	0	6	681	17	17	0	0	NA	NA	NA	63	44	517	170	170	455	113	113	64	7	11	0.124	0.041	0.065
.	19.01.15-19.04.37-1-431187	65	4	4	0	0	0	668	2	2	0	0	NA	NA	NA	27	21	499	166	169	442	113	113	8	9	2	0.016	0.054	0.012
.	19.01.15-19.04.37-1-431188	149	13	13	4	0	2	687	9	9	0	0	NA	NA	NA	42	45	509	174	175	451	116	120	40	13	18	0.079	0.075	0.103
.	19.01.15-19.04.53-1-431217	156	22	22	8	0	6	701	20	20	0	0	NA	NA	NA	37	51	519	172	173	463	117	121	93	20	11	0.179	0.116	0.064
.	19.01.15-19.04.53-1-431230	63	2	2	0	0	0	672	1	1	0	0	NA	NA	NA	18	22	501	167	167	442	116	114	0	0	9	0	0	0.054
.	19.01.15-19.04.53-1-431234	151	13	13	3	0	3	681	11	11	0	0	NA	NA	NA	47	37	510	166	174	447	113	121	39	13	0	0.076	0.078	0
.	19.01.15-19.05.02-1-431244	31	1	1	0	0	0	0	0	0	0	0	NA	NA	NA	10	11	495	165	164	0	0	0	0	1	0	0	0.006	0
.	19.01.15-19.05.05-1-431246	114	11	11	0	0	0	680	10	10	0	0	NA	NA	NA	43	37	504	171	175	443	115	122	15	8	11	0.03	0.047	0.063
.	19.01.15-19.05.10-1-431247	119	13	13	6	0	3	685	11	11	0	0	NA	NA	NA	43	44	515	170	172	454	114	117	30	20	13	0.058	0.118	0.076
.	19.01.15-19.05.11-1-431248	110	4	4	1	0	1	699	3	3	0	0	NA	NA	NA	28	51	518	176	170	456	125	118	4	7	0	0.008	0.04	0
.	19.01.15-19.05.16-1-431249	65	3	3	1	0	1	680	2	2	0	0	NA	NA	NA	26	37	506	172	172	446	113	121	15	0	0	0.03	0	0
.	19.01.15-19.05.18-1-431259	268	38	38	16	0	9	727	35	35	0	0	NA	NA	NA	70	76	533	180	176	479	126	122	95	60	13	0.178	0.333	0.074
.	19.01.15-19.05.22-1-431271	60	2	2	0	0	0	449	1	1	0	0	NA	NA	NA	20	14	493	167	167	297	72	80	0	0	1	0	0	0.006
.	19.01.15-19.05.23-1-431288	36	1	1	0	0	0	0	0	0	0	0	NA	NA	NA	13	8	494	164	163	0	0	0	2	0	0	0.004	0	0
.	19.01.15-19.05.27-1-431296	125	10	10	6	0	6	682	9	9	0	0	NA	NA	NA	43	41	508	175	171	447	118	117	22	12	8	0.043	0.069	0.047
.	19.01.15-19.05.31-1-431304	60	3	3	0	0	0	661	2	2	0	0	NA	NA	NA	28	19	500	167	165	436	112	113	0	13	0	0	0.078	0
.	19.01.15-19.05.31-1-431305	144	13	13	4	0	2	702	12	12	0	0	NA	NA	NA	43	48	519	169	173	463	118	121	68	0	16	0.131	0	0.092
.	19.01.15-19.05.33-1-431308	154	13	13	6	0	5	685	9	9	0	0	NA	NA	NA	53	39	512	173	167	456	116	113	33	11	4	0.064	0.064	0.024
.	19.01.15-19.05.36-1-431309	63	2	2	0	0	0	668	1	1	0	0	NA	NA	NA	22	18	497	168	166	439	115	114	6	0	2	0.012	0	0.012
.	19.01.15-19.05.36-1-431310	32	1	1	0	0	0	0	0	0	0	0	NA	NA	NA	6	13	494	166	166	0	0	0	0	0	0	0	0	0
.	19.01.15-19.05.37-1-431311	114	8	8	7	0	3	688	7	7	0	0	NA	NA	NA	30	39	512	169	171	453	118	117	20	17	0	0.039	0.101	0
.	19.01.15-19.05.40-1-431315	122	5	5	1	0	0	677	4	4	0	0	NA	NA	NA	26	27	505	169	166	449	115	113	7	6	3	0.014	0.036	0.018
.	19.01.15-19.05.49-1-431326	90	7	7	1	0	1	672	6	6	0	0	NA	NA	NA	23	26	501	170	168	441	116	115	6	1	6	0.012	0.006	0.036
.	19.01.15-19.05.50-1-431342	91	8	8	1	0	1	678	6	6	0	0	NA	NA	NA	34	32	509	166	170	454	111	113	7	6	5	0.014	0.036	0.029
.	19.01.15-19.06.03-1-431367	32	1	1	1	0	1	0	0	0	0	0	NA	NA	NA	13	9	494	164	164	0	0	0	0	0	0	0	0	0
.	19.01.15-19.06.05-1-431368	152	10	10	3	0	3	699	8	8	0	0	NA	NA	NA	49	54	520	175	172	457	122	120	20	12	10	0.038	0.069	0.058
.	19.01.15-19.06.05-1-431369	83	3	3	1	0	1	678	1	1	0	0	NA	NA	NA	17	28	503	173	165	444	120	114	6	0	0	0.012	0	0
.	19.01.15-19.06.07-1-431370	120	13	13	5	0	3	684	12	12	0	0	NA	NA	NA	44	38	511	171	169	450	117	117	45	8	0	0.088	0.047	0
.	19.01.15-19.06.08-1-431371	57	2	2	1	0	1	0	1	1	0	0	NA	NA	NA	21	12	493	166	166	0	0	0	2	4	0	0.004	0.024	0
.	19.01.15-19.06.11-1-431372	67	2	2	1	0	1	665	1	1	0	0	NA	NA	NA	26	20	495	168	170	438	112	115	7	2	0	0.014	0.012	0
.	19.01.15-19.06.12-1-431373	145	10	10	4	0	3	697	9	9	0	0	NA	NA	NA	58	50	521	170	172	462	116	119	13	18	0	0.025	0.106	0
.	19.01.15-19.06.12-1-431374	124	9	9	3	0	1	691	8	8	0	0	NA	NA	NA	56	49	519	170	173	460	115	116	6	4	15	0.012	0.024	0.087
.	19.01.15-19.06.13-1-431375	63	5	5	0	0	0	673	4	4	0	0	NA	NA	NA	28	28	506	169	166	446	113	114	3	8	0	0.006	0.047	0
.	19.01.15-19.06.23-1-431416	59	3	3	1	0	1	673	2	2	0	0	NA	NA	NA	19	23	500	165	171	441	113	119	6	1	0	0.012	0.006	0
.	19.01.15-19.06.24-1-431418	32	1	1	0	0	0	0	0	0	0	0	NA	NA	NA	9	13	495	166	165	0	0	0	0	0	0	0	0	0
.	19.01.15-19.06.25-1-431420	209	15	15	4	0	2	717	14	14	0	0	NA	NA	NA	71	73	531	179	176	468	126	123	24	19	12	0.045	0.106	0.068
.	19.01.15-19.06.27-1-431423	62	3	3	1	0	1	299	2	2	0	0	NA	NA	NA	15	21	501	167	166	196	51	52	1	2	0	0.002	0.012	0
.	19.01.15-19.06.31-1-431428	62	4	4	0	0	0	662	3	3	0	0	NA	NA	NA	24	11	493	165	166	436	112	114	13	4	0	0.026	0.024	0
.	19.01.15-19.06.35-1-431434	89	4	4	1	0	1	681	3	3	0	0	NA	NA	NA	31	38	509	173	169	448	117	116	14	3	0	0.028	0.017	0
.	19.01.15-19.06.35-1-431435	62	2	2	0	0	0	665	1	1	0	0	NA	NA	NA	22	19	496	169	167	440	111	114	1	0	3	0.002	0	0.018
.	19.01.15-19.06.40-1-431439	123	11	11	3	0	3	676	10	10	0	0	NA	NA	NA	35	30	506	168	169	446	115	115	20	10	2	0.04	0.06	0.012
.	19.01.15-19.06.40-1-431441	154	28	28	7	0	4	697	27	27	0	0	NA	NA	NA	43	54	524	170	173	464	113	120	88	23	20	0.168	0.135	0.116
.	19.01.15-19.06.43-1-431452	96	14	14	6	0	4	683	13	13	0	0	NA	NA	NA	27	34	510	170	167	453	118	112	37	14	2	0.073	0.082	0.012
.	19.01.15-19.06.47-1-431453	120	9	9	3	0	2	692	7	7	0	0	NA	NA	NA	50	40	508	173	172	452	119	121	14	22	1	0.028	0.127	0.006
.	19.01.15-19.06.49-1-431478	148	10	10	1	0	1	696	9	9	0	0	NA	NA	NA	47	52	516	178	171	458	121	117	12	14	3	0.023	0.079	0.018
.	19.01.15-19.06.51-1-431494	99	3	3	1	0	1	673	2	2	0	0	NA	NA	NA	42	33	504	173	169	443	118	112	10	8	3	0.02	0.046	0.018
.	19.01.15-19.06.52-1-431495	348	22	22	2	0	2	754	20	20	0	0	NA	NA	NA	99	102	543	184	188	488	131	135	45	14	14	0.083	0.076	0.074
.	19.01.15-19.07.01-1-431496	177	39	39	14	0	8	705	35	35	0	0	NA	NA	NA	47	56	523	175	171	465	122	118	81	39	32	0.155	0.223	0.187
.	19.01.15-19.07.09-1-431497	122	4	4	2	0	1	694	2	2	0	0	NA	NA	NA	42	43	517	172	167	458	119	117	5	6	3	0.01	0.035	0.018
.	19.01.15-19.07.10-1-431498	267	17	17	7	0	5	712	14	14	0	0	NA	NA	NA	78	73	536	170	180	474	114	124	32	12	4	0.06	0.071	0.022
.	19.01.15-19.07.11-1-431499	146	9	9	0	0	0	685	8	8	0	0	NA	NA	NA	46	45	512	173	173	448	119	118	25	3	2	0.049	0.017	0.012
.	19.01.15-19.07.16-1-431509	418	20	20	5	0	3	753	19	19	0	0	NA	NA	NA	107	109	554	187	181	492	135	126	24	25	14	0.043	0.134	0.077
.	19.01.15-19.07.17-1-431531	31	1	1	0	0	0	0	0	0	0	0	NA	NA	NA	6	8	492	166	163	0	0	0	0	0	2	0	0	0.012
.	19.01.15-19.07.19-1-431535	65	3	3	1	0	0	671	2	2	0	0	NA	NA	NA	26	25	504	168	166	445	114	112	7	0	0	0.014	0	0
.	19.01.15-19.07.30-1-431551	63	2	2	1	0	1	350	1	1	0	0	NA	NA	NA	24	18	498	168	165	236	57	57	0	0	1	0	0	0.006
.	19.01.15-19.07.32-1-431554	118	7	7	2	0	1	696	6	6	0	0	NA	NA	NA	42	51	518	176	170	457	121	118	13	13	0	0.025	0.074	0
.	19.01.15-19.07.35-1-431557	88	4	4	3	0	2	675	2	2	0	0	NA	NA	NA	29	27	500	171	169	442	118	115	7	7	4	0.014	0.041	0.024
.	19.01.15-19.07.35-1-431558	95	3	3	0	0	0	686	2	2	0	0	NA	NA	NA	33	46	513	172	174	454	114	118	2	5	3	0.004	0.029	0.017
.	19.01.15-19.07.41-1-431563	60	3	3	0	0	0	656	2	2	0	0	NA	NA	NA	32	19	501	165	166	434	110	112	0	4	4	0	0.024	0.024
.	19.01.15-19.07.46-1-431564	140	25	25	7	0	6	669	24	24	0	0	NA	NA	NA	47	32	503	172	170	437	118	114	48	11	5	0.095	0.064	0.029
.	19.01.15-19.07.51-1-431590	34	1	1	0	0	0	0	0	0	0	0	NA	NA	NA	9	8	493	163	165	0	0	0	0	1	0	0	0.006	0
.	19.01.15-19.07.53-1-431615	60	2	2	0	0	0	667	1	1	0	0	NA	NA	NA	28	19	502	166	164	444	112	111	6	0	2	0.012	0	0.012
.	19.01.15-19.07.56-1-431616	88	4	4	2	0	1	665	3	3	0	0	NA	NA	NA	36	23	503	165	168	440	113	112	10	0	0	0.02	0	0
.	19.01.15-19.08.00-1-431617	64	2	2	0	0	0	672	1	1	0	0	NA	NA	NA	21	26	500	172	167	440	116	116	5	0	0	0.01	0	0
.	19.01.15-19.08.03-1-431618	92	4	4	2	0	1	676	3	3	0	0	NA	NA	NA	35	29	507	169	166	446	115	115	8	6	1	0.016	0.036	0.006
.	19.01.15-19.08.03-1-431619	84	4	4	1	0	0	676	3	3	0	0	NA	NA	NA	22	21	500	167	167	446	115	115	39	0	0	0.078	0	0
.	19.01.15-19.08.04-1-431620	173	11	11	3	0	2	693	10	10	0	0	NA	NA	NA	62	48	516	175	170	455	122	116	47	5	3	0.091	0.029	0.018
.	19.01.15-19.08.11-1-431621	61	3	3	1	0	1	675	2	2	0	0	NA	NA	NA	22	23	498	170	168	440	118	117	3	5	0	0.006	0.029	0
.	19.01.15-19.08.15-1-431622	93	8	8	2	0	1	674	7	7	0	0	NA	NA	NA	22	28	503	168	170	445	114	115	22	12	1	0.044	0.071	0.006
.	19.01.15-19.08.22-1-431637	65	4	4	2	0	2	680	3	3	0	0	NA	NA	NA	23	29	504	168	170	447	117	116	6	3	0	0.012	0.018	0
.	19.01.15-19.08.22-1-431638	89	8	8	3	0	2	686	7	7	0	0	NA	NA	NA	24	33	507	172	167	451	121	114	13	12	0	0.026	0.07	0
.	19.01.15-19.08.26-1-431667	115	9	9	2	0	2	685	6	6	0	0	NA	NA	NA	38	38	508	176	167	451	119	115	19	8	0	0.037	0.045	0
.	19.01.15-19.08.27-1-431669	152	16	16	5	0	3	674	14	14	0	0	NA	NA	NA	61	32	508	167	170	441	115	118	63	8	16	0.124	0.048	0.094
.	19.01.15-19.08.35-1-431683	66	3	3	0	0	0	668	2	2	0	0	NA	NA	NA	18	18	498	169	164	440	116	112	3	0	0	0.006	0	0
.	19.01.15-19.08.38-1-431685	176	15	15	3	0	3	716	13	13	0	0	NA	NA	NA	45	62	518	178	179	465	126	125	57	12	21	0.11	0.067	0.117
.	19.01.15-19.08.43-1-431689	95	5	5	0	0	0	668	4	4	0	0	NA	NA	NA	27	30	501	169	173	436	116	116	8	0	1	0.016	0	0.006
.	19.01.15-19.08.45-1-431690	65	3	3	0	0	0	669	2	2	0	0	NA	NA	NA	23	21	501	169	164	441	115	113	4	0	4	0.008	0	0.024
.	19.01.15-19.08.49-1-431694	96	14	14	5	0	4	668	13	13	0	0	NA	NA	NA	36	26	506	167	166	444	111	113	54	14	8	0.107	0.084	0.048
.	19.01.15-19.08.52-1-431717	95	4	4	0	0	0	680	3	3	0	0	NA	NA	NA	28	32	510	166	169	449	113	118	9	0	10	0.018	0	0.059
.	19.01.15-19.08.53-1-431718	144	12	12	7	0	5	700	11	11	0	0	NA	NA	NA	43	54	524	173	170	463	120	117	22	14	3	0.042	0.081	0.018
.	19.01.15-19.08.59-1-431743	89	7	7	3	0	3	664	5	5	0	0	NA	NA	NA	30	20	501	167	165	439	113	112	14	1	0	0.028	0.006	0
.	19.01.15-19.08.59-1-431744	59	2	2	0	0	0	677	1	1	0	0	NA	NA	NA	18	27	504	169	167	448	115	114	2	0	0	0.004	0	0
.	19.01.15-19.09.09-1-431746	116	7	7	4	0	4	691	5	5	0	0	NA	NA	NA	36	38	511	170	170	454	118	119	13	8	8	0.025	0.047	0.047
.	19.01.15-19.09.11-1-431747	86	3	3	0	0	0	677	2	2	0	0	NA	NA	NA	35	33	504	173	169	445	115	117	11	11	0	0.022	0.064	0
.	19.01.15-19.09.14-1-431748	59	3	3	0	0	0	663	2	2	0	0	NA	NA	NA	28	19	498	169	165	434	115	114	14	0	0	0.028	0	0
.	19.01.15-19.09.15-1-431749	253	49	49	16	0	9	713	46	46	0	0	NA	NA	NA	70	70	537	173	173	475	119	119	119	51	14	0.222	0.295	0.081
.	19.01.15-19.09.18-1-431750	123	5	5	2	0	1	668	3	3	0	0	NA	NA	NA	43	23	502	166	168	443	111	114	7	12	5	0.014	0.072	0.03
.	19.01.15-19.09.21-1-431751	60	3	3	0	0	0	673	2	2	0	0	NA	NA	NA	22	22	502	169	164	445	115	113	15	0	0	0.03	0	0
.	19.01.15-19.09.23-1-431754	88	5	5	1	0	1	671	2	2	0	0	NA	NA	NA	32	29	504	167	171	442	114	115	6	0	4	0.012	0	0.023
.	19.01.15-19.09.23-1-431755	60	2	2	0	0	0	349	1	1	0	0	NA	NA	NA	13	19	499	168	165	229	53	67	3	0	0	0.006	0	0
.	19.01.15-19.09.29-1-431796	118	11	11	1	0	1	679	10	10	0	0	NA	NA	NA	42	38	509	174	168	447	119	113	47	16	4	0.092	0.092	0.024
.	19.01.15-19.09.31-1-431804	60	2	2	1	0	1	151	1	1	0	0	NA	NA	NA	17	17	497	167	166	107	19	25	5	0	0	0.01	0	0
.	19.01.15-19.09.34-1-431807	146	7	7	2	0	1	682	6	6	0	0	NA	NA	NA	45	31	506	172	166	452	117	113	21	6	4	0.042	0.035	0.024
.	19.01.15-19.09.36-1-431808	178	16	16	3	0	3	702	13	13	0	0	NA	NA	NA	60	62	525	180	170	460	125	117	44	14	2	0.084	0.078	0.012
.	19.01.15-19.09.37-1-431809	179	9	9	4	0	1	692	8	8	0	0	NA	NA	NA	41	43	514	171	171	456	118	118	33	0	3	0.064	0	0.018
.	19.01.15-19.09.38-1-431811	142	18	18	6	0	5	706	17	17	0	0	NA	NA	NA	50	55	524	172	172	467	119	120	52	9	15	0.099	0.052	0.087
.	19.01.15-19.09.41-1-431815	68	2	2	0	0	0	647	1	1	0	0	NA	NA	NA	14	12	496	165	164	427	110	110	5	3	0	0.01	0.018	0
.	19.01.15-19.09.44-1-431816	63	2	2	1	0	0	666	1	1	0	0	NA	NA	NA	35	27	503	172	165	436	118	112	9	0	0	0.018	0	0
.	19.01.15-19.09.56-1-431832	67	8	8	0	0	0	692	7	7	0	0	NA	NA	NA	15	34	509	166	172	459	112	121	19	1	2	0.037	0.006	0.012
.	19.01.15-19.09.59-1-431842	87	4	4	0	0	0	675	2	2	0	0	NA	NA	NA	25	28	501	172	168	441	118	116	3	4	0	0.006	0.023	0
.	19.01.15-19.10.02-1-431847	184	51	51	12	0	8	692	48	48	0	0	NA	NA	NA	69	53	522	170	174	461	114	117	114	45	18	0.218	0.265	0.103
.	19.01.15-19.10.02-1-431848	90	11	11	1	0	1	675	10	10	0	0	NA	NA	NA	34	32	512	167	166	448	113	114	30	0	1	0.059	0	0.006
.	19.01.15-19.10.03-1-431849	90	11	11	3	0	1	679	10	10	0	0	NA	NA	NA	31	23	504	165	167	447	114	118	30	0	13	0.06	0	0.078
.	19.01.15-19.10.04-1-431871	35	1	1	0	0	0	0	0	0	0	0	NA	NA	NA	17	9	492	166	164	0	0	0	1	0	0	0.002	0	0
.	19.01.15-19.10.07-1-431876	36	1	1	0	0	0	0	0	0	0	0	NA	NA	NA	15	10	493	165	165	0	0	0	0	0	5	0	0	0.03
.	19.01.15-19.10.11-1-431877	91	6	6	2	0	2	684	5	5	0	0	NA	NA	NA	29	34	509	169	169	451	116	117	9	0	6	0.018	0	0.036
.	19.01.15-19.10.13-1-431878	179	13	13	5	0	3	704	12	12	0	0	NA	NA	NA	59	59	521	175	176	461	120	123	15	36	11	0.029	0.206	0.062
.	19.01.15-19.10.20-1-431879	117	25	25	11	0	7	673	23	23	0	0	NA	NA	NA	37	34	513	169	165	448	113	112	77	17	1	0.15	0.101	0.006
.	19.01.15-19.10.22-1-431886	61	2	2	1	0	1	303	1	1	0	0	NA	NA	NA	11	13	493	165	168	204	45	54	0	0	1	0	0	0.006
.	19.01.15-19.10.23-1-431887	60	2	2	1	0	0	667	1	1	0	0	NA	NA	NA	25	18	497	168	166	439	116	112	13	0	0	0.026	0	0
.	19.01.15-19.10.25-1-431890	91	3	3	2	0	2	673	1	1	0	0	NA	NA	NA	39	35	511	167	170	447	111	115	11	0	3	0.022	0	0.018
.	19.01.15-19.10.26-1-431893	30	1	1	0	0	0	0	0	0	0	0	NA	NA	NA	8	8	495	164	162	0	0	0	5	0	0	0.01	0	0
.	19.01.15-19.10.29-1-431905	138	22	22	4	0	3	691	19	19	0	0	NA	NA	NA	50	43	514	172	170	456	119	116	69	31	9	0.134	0.18	0.053
.	19.01.15-19.10.33-1-431932	91	5	5	0	0	0	684	4	4	0	0	NA	NA	NA	27	37	508	175	167	451	120	113	12	3	0	0.024	0.017	0
.	19.01.15-19.10.34-1-431939	59	3	3	1	0	1	297	2	2	0	0	NA	NA	NA	10	13	496	166	164	192	52	53	0	8	0	0	0.048	0
.	19.01.15-19.10.38-1-431947	183	19	19	5	0	3	701	17	17	0	0	NA	NA	NA	70	60	527	177	169	465	122	114	57	20	9	0.108	0.113	0.053
.	19.01.15-19.10.40-1-431950	97	3	3	0	0	0	671	2	2	0	0	NA	NA	NA	25	23	502	167	167	447	114	110	0	1	5	0	0.006	0.03
.	19.01.15-19.10.48-1-431952	94	8	8	2	0	2	672	7	7	0	0	NA	NA	NA	33	24	500	169	168	441	115	116	14	2	15	0.028	0.012	0.089
.	19.01.15-19.10.51-1-431968	66	8	8	2	0	2	666	7	7	0	0	NA	NA	NA	23	15	498	167	163	440	115	111	11	9	9	0.022	0.054	0.055
.	19.01.15-19.10.57-1-431969	123	5	5	0	0	0	680	3	3	0	0	NA	NA	NA	36	39	512	174	166	451	119	110	11	0	2	0.021	0	0.012
.	19.01.15-19.11.03-1-431970	85	5	5	1	0	1	674	3	3	0	0	NA	NA	NA	25	27	503	169	168	444	114	116	6	1	3	0.012	0.006	0.018
.	19.01.15-19.11.04-1-431974	92	5	5	1	0	1	685	3	3	0	0	NA	NA	NA	28	32	512	166	167	459	111	115	9	10	0	0.018	0.06	0
.	19.01.15-19.11.09-1-431996	150	13	13	6	0	5	688	12	12	0	0	NA	NA	NA	44	44	514	171	172	454	119	115	31	28	3	0.06	0.164	0.017
.	19.01.15-19.11.10-1-432006	36	1	1	0	0	0	0	0	0	0	0	NA	NA	NA	6	9	495	164	163	0	0	0	0	0	1	0	0	0.006
.	19.01.15-19.11.12-1-432007	86	4	4	0	0	0	686	3	3	0	0	NA	NA	NA	32	35	507	175	166	451	121	114	2	4	3	0.004	0.023	0.018
.	19.01.15-19.11.14-1-432008	91	5	5	1	0	0	665	4	4	0	0	NA	NA	NA	37	18	499	166	166	440	110	115	8	14	0	0.016	0.084	0
.	19.01.15-19.11.16-1-432009	241	15	15	2	0	1	715	13	13	0	0	NA	NA	NA	73	70	532	178	173	474	123	118	39	37	15	0.073	0.208	0.087
.	19.01.15-19.11.16-1-432010	119	8	8	3	0	3	698	6	6	0	0	NA	NA	NA	45	54	521	174	172	460	120	118	18	4	5	0.035	0.023	0.029
.	19.01.15-19.11.19-1-432011	88	5	5	1	0	1	682	4	4	0	0	NA	NA	NA	34	34	509	170	168	451	117	114	0	0	10	0	0	0.06
.	19.01.15-19.11.20-1-432013	175	15	15	3	0	3	700	13	13	0	0	NA	NA	NA	56	59	520	176	176	460	120	120	19	23	6	0.037	0.131	0.034
.	19.01.15-19.11.22-1-432015	149	11	11	2	0	2	692	10	10	0	0	NA	NA	NA	50	45	513	168	177	452	116	124	53	7	4	0.103	0.042	0.023
.	19.01.15-19.11.29-1-432026	147	11	11	1	0	1	684	10	10	0	0	NA	NA	NA	50	41	511	174	169	447	121	116	20	11	5	0.039	0.063	0.03
.	19.01.15-19.11.30-1-432028	118	11	11	2	0	0	685	10	10	0	0	NA	NA	NA	24	29	503	172	167	449	120	116	25	10	2	0.05	0.058	0.012
.	19.01.15-19.11.42-1-432073	92	6	6	6	0	4	682	4	4	0	0	NA	NA	NA	34	34	513	168	166	455	114	113	13	6	0	0.025	0.036	0
.	19.01.15-19.11.43-1-432074	61	3	3	0	0	0	681	2	2	0	0	NA	NA	NA	18	30	500	167	176	445	114	122	10	0	2	0.02	0	0.011
.	19.01.15-19.11.43-1-432075	124	9	9	2	0	1	684	8	8	0	0	NA	NA	NA	34	38	516	168	167	456	114	114	14	2	4	0.027	0.012	0.024
.	19.01.15-19.11.55-1-432091	143	14	14	5	0	4	687	12	12	0	0	NA	NA	NA	40	42	516	174	165	454	120	113	33	8	3	0.064	0.046	0.018
.	19.01.15-19.11.55-1-432092	181	18	18	5	0	2	694	16	16	0	0	NA	NA	NA	58	50	518	172	173	456	119	119	65	27	2	0.125	0.157	0.012
.	19.01.15-19.11.57-1-432093	98	10	10	4	0	2	678	9	9	0	0	NA	NA	NA	40	33	508	170	168	445	117	116	38	0	0	0.075	0	0
.	19.01.15-19.11.57-1-432094	122	11	11	2	0	2	693	10	10	0	0	NA	NA	NA	53	47	513	176	171	456	119	118	20	25	4	0.039	0.142	0.023
.	19.01.15-19.11.58-1-432095	92	5	5	0	0	0	677	3	3	0	0	NA	NA	NA	34	32	510	166	169	444	114	119	12	5	2	0.024	0.03	0.012
.	19.01.15-19.11.58-1-432096	65	3	3	1	0	1	679	2	2	0	0	NA	NA	NA	18	22	502	166	167	449	115	115	4	2	0	0.008	0.012	0
.	19.01.15-19.11.58-1-432097	92	6	6	2	0	2	679	5	5	0	0	NA	NA	NA	33	30	510	170	163	451	117	111	12	11	5	0.024	0.065	0.031
.	19.01.15-19.12.07-1-432107	63	2	2	1	0	1	247	1	1	0	0	NA	NA	NA	12	22	500	169	166	157	49	41	3	0	0	0.006	0	0
.	19.01.15-19.12.14-1-432132	91	5	5	0	0	0	689	3	3	0	0	NA	NA	NA	26	37	515	170	165	455	120	114	17	4	1	0.033	0.024	0.006
.	19.01.15-19.12.15-1-432133	177	34	34	7	0	3	710	33	33	0	0	NA	NA	NA	43	56	520	177	172	467	124	119	93	32	23	0.179	0.181	0.134
.	19.01.15-19.12.17-1-432134	150	20	20	5	0	4	697	18	18	0	0	NA	NA	NA	54	53	520	171	175	458	118	121	59	18	8	0.113	0.105	0.046
.	19.01.15-19.12.17-1-432135	96	6	6	2	0	1	695	4	4	0	0	NA	NA	NA	34	45	512	174	172	454	120	121	16	3	3	0.031	0.017	0.017
.	19.01.15-19.12.19-1-432136	185	25	25	14	0	8	700	22	22	0	0	NA	NA	NA	58	61	529	175	170	463	121	116	66	26	12	0.125	0.149	0.071
.	19.01.15-19.12.19-1-432137	69	8	8	3	0	1	681	6	6	0	0	NA	NA	NA	27	33	505	174	167	445	123	113	46	4	6	0.091	0.023	0.036
.	19.01.15-19.12.25-1-432146	67	3	3	1	0	1	671	1	1	0	0	NA	NA	NA	23	25	501	169	168	443	114	114	10	0	0	0.02	0	0
.	19.01.15-19.12.26-1-432148	126	14	14	4	0	4	687	12	12	0	0	NA	NA	NA	41	41	509	177	168	455	120	112	34	4	4	0.067	0.023	0.024
.	19.01.15-19.12.33-1-432172	33	1	1	1	0	1	0	0	0	0	0	NA	NA	NA	1	8	490	166	165	0	0	0	2	0	0	0.004	0	0
.	19.01.15-19.12.36-1-432174	143	11	11	2	0	1	685	8	8	0	0	NA	NA	NA	48	45	518	170	170	450	119	116	23	0	7	0.044	0	0.041
.	19.01.15-19.12.36-1-432178	208	12	12	5	0	3	727	10	10	0	0	NA	NA	NA	68	76	531	184	174	477	130	120	41	12	6	0.077	0.065	0.034
.	19.01.15-19.12.55-1-432220	91	6	6	1	0	1	687	5	5	0	0	NA	NA	NA	30	39	509	170	173	450	118	119	13	0	7	0.026	0	0.04
.	19.01.15-19.12.58-1-432221	87	3	3	0	0	0	671	2	2	0	0	NA	NA	NA	44	30	505	170	168	442	117	112	18	6	0	0.036	0.035	0
.	19.01.15-19.12.58-1-432222	97	7	7	1	0	1	683	5	5	0	0	NA	NA	NA	21	38	509	170	172	448	118	117	17	1	0	0.033	0.006	0
.	19.01.15-19.13.04-1-432232	140	30	30	7	0	5	704	27	27	0	0	NA	NA	NA	49	60	523	180	170	462	125	117	52	31	18	0.099	0.172	0.106
.	19.01.15-19.13.06-1-432257	149	9	9	5	0	3	678	8	8	0	0	NA	NA	NA	55	41	511	171	172	447	112	119	29	2	6	0.057	0.012	0.035
.	19.01.15-19.13.09-1-432258	62	3	3	0	0	0	674	2	2	0	0	NA	NA	NA	12	21	501	167	166	445	116	113	7	3	0	0.014	0.018	0
.	19.01.15-19.13.11-1-432259	152	16	16	5	0	3	695	14	14	0	0	NA	NA	NA	50	41	510	170	174	453	118	124	69	3	11	0.135	0.018	0.063
.	19.01.15-19.13.13-1-432260	61	3	3	1	0	0	663	2	2	0	0	NA	NA	NA	23	22	498	170	167	437	113	113	2	2	0	0.004	0.012	0
.	19.01.15-19.13.15-1-432261	60	2	2	0	0	0	250	1	1	0	0	NA	NA	NA	15	14	496	165	166	167	36	47	5	0	0	0.01	0	0
.	19.01.15-19.13.18-1-432262	71	5	5	0	0	0	667	3	3	0	0	NA	NA	NA	24	21	498	166	170	438	116	113	8	3	0	0.016	0.018	0
.	19.01.15-19.13.19-1-432263	120	10	10	3	0	2	675	9	9	0	0	NA	NA	NA	33	32	509	169	167	448	115	112	36	2	7	0.071	0.012	0.042
.	19.01.15-19.13.28-1-432289	58	3	3	0	0	0	680	1	1	0	0	NA	NA	NA	14	25	502	170	166	448	117	115	9	0	0	0.018	0	0
.	19.01.15-19.13.29-1-432324	92	8	8	2	0	2	673	6	6	0	0	NA	NA	NA	38	30	507	169	167	445	114	114	18	5	6	0.036	0.03	0.036
.	19.01.15-19.13.29-1-432329	149	19	19	5	0	2	697	17	17	0	0	NA	NA	NA	47	58	514	178	179	453	122	122	17	33	21	0.033	0.185	0.117
.	19.01.15-19.13.30-1-432331	61	3	3	0	0	0	667	2	2	0	0	NA	NA	NA	26	25	504	166	168	440	112	115	6	0	0	0.012	0	0
.	19.01.15-19.13.36-1-432350	116	8	8	1	0	0	690	7	7	0	0	NA	NA	NA	47	50	517	178	168	456	120	114	21	14	0	0.041	0.079	0
.	19.01.15-19.13.44-1-432355	62	2	2	2	0	2	664	1	1	0	0	NA	NA	NA	33	22	506	166	163	444	109	111	7	0	0	0.014	0	0
.	19.01.15-19.13.45-1-432356	115	8	8	4	0	3	692	7	7	0	0	NA	NA	NA	44	38	508	176	167	456	123	113	9	7	9	0.018	0.04	0.054
.	19.01.15-19.13.48-1-432357	93	8	8	1	0	1	673	6	6	0	0	NA	NA	NA	27	30	509	169	165	446	114	113	17	3	1	0.033	0.018	0.006
.	19.01.15-19.13.49-1-432358	149	11	11	0	0	0	675	10	10	0	0	NA	NA	NA	49	31	507	172	165	449	114	112	10	11	11	0.02	0.064	0.067
.	19.01.15-19.13.52-1-432375	33	1	1	0	0	0	0	0	0	0	0	NA	NA	NA	8	8	493	164	164	0	0	0	0	0	0	0	0	0
.	19.01.15-19.13.55-1-432376	292	24	24	8	0	6	733	23	23	0	0	NA	NA	NA	98	89	550	176	176	487	122	124	58	18	26	0.105	0.102	0.148
.	19.01.15-19.13.55-1-432377	121	14	14	5	0	3	697	12	12	0	0	NA	NA	NA	32	50	516	174	173	456	121	120	52	0	21	0.101	0	0.121
.	19.01.15-19.14.06-1-432379	84	3	3	0	0	0	679	2	2	0	0	NA	NA	NA	29	28	504	165	172	444	116	119	9	0	0	0.018	0	0
.	19.01.15-19.14.10-1-432380	89	4	4	0	0	0	675	1	1	0	0	NA	NA	NA	35	29	505	170	167	445	115	115	5	0	4	0.01	0	0.024
.	19.01.15-19.14.11-1-432381	61	3	3	0	0	0	669	2	2	0	0	NA	NA	NA	24	26	505	170	164	442	116	111	6	2	0	0.012	0.012	0
.	19.01.15-19.14.17-1-432385	202	21	21	5	0	3	695	19	19	0	0	NA	NA	NA	43	51	519	174	171	455	122	118	58	20	29	0.112	0.115	0.17
.	19.01.15-19.14.19-1-432386	127	7	7	1	0	1	689	6	6	0	0	NA	NA	NA	32	42	515	169	171	456	118	115	12	0	3	0.023	0	0.018
.	19.01.15-19.14.20-1-432387	34	1	1	0	0	0	0	0	0	0	0	NA	NA	NA	7	5	493	163	162	0	0	0	0	0	0	0	0	0
.	19.01.15-19.14.20-1-432388	146	15	15	5	0	4	677	14	14	0	0	NA	NA	NA	50	30	501	171	171	446	117	114	15	13	18	0.03	0.076	0.105
.	19.01.15-19.14.26-1-432398	142	19	19	4	0	3	682	18	18	0	0	NA	NA	NA	50	43	512	173	171	447	119	116	54	1	16	0.105	0.006	0.094
.	19.01.15-19.14.27-1-432400	33	1	1	0	0	0	0	0	0	0	0	NA	NA	NA	12	8	491	165	165	0	0	0	0	0	0	0	0	0
.	19.01.15-19.14.31-1-432408	63	4	4	1	0	1	668	3	3	0	0	NA	NA	NA	30	29	501	170	171	441	112	115	17	0	0	0.034	0	0
.	19.01.15-19.14.31-1-432409	85	5	5	1	0	1	671	3	3	0	0	NA	NA	NA	24	27	507	165	168	445	110	116	7	6	2	0.014	0.036	0.012
.	19.01.15-19.14.35-1-432412	92	3	3	1	0	1	677	2	2	0	0	NA	NA	NA	19	27	505	166	169	449	115	113	8	0	1	0.016	0	0.006
.	19.01.15-19.14.40-1-432416	145	11	11	5	0	4	696	10	10	0	0	NA	NA	NA	57	49	519	169	174	461	114	121	24	11	7	0.046	0.065	0.04
.	19.01.15-19.14.49-1-432418	148	5	5	1	0	1	686	4	4	0	0	NA	NA	NA	48	40	515	169	169	453	114	119	6	16	0	0.012	0.095	0
.	19.01.15-19.14.52-1-432434	93	3	3	2	0	2	678	2	2	0	0	NA	NA	NA	22	25	504	167	167	449	113	116	7	0	0	0.014	0	0
.	19.01.15-19.14.53-1-432435	148	10	10	2	0	2	679	9	9	0	0	NA	NA	NA	52	39	508	172	172	447	117	115	16	2	4	0.031	0.012	0.023
.	19.01.15-19.14.58-1-432436	126	15	15	9	0	8	700	14	14	0	0	NA	NA	NA	33	50	519	176	168	462	123	115	33	13	9	0.064	0.074	0.054
.	19.01.15-19.15.00-1-432437	151	18	18	9	0	7	698	16	16	0	0	NA	NA	NA	44	50	517	172	174	459	118	121	44	27	11	0.085	0.157	0.063
.	19.01.15-19.15.04-1-432438	89	3	3	1	0	1	679	2	2	0	0	NA	NA	NA	30	32	504	173	168	443	121	115	6	0	3	0.012	0	0.018
.	19.01.15-19.15.07-1-432441	35	1	1	0	0	0	0	0	0	0	0	NA	NA	NA	13	13	495	166	165	0	0	0	0	0	0	0	0	0
.	19.01.15-19.15.08-1-432442	93	10	10	5	0	3	677	9	9	0	0	NA	NA	NA	24	32	502	174	169	443	119	115	22	29	0	0.044	0.167	0
.	19.01.15-19.15.08-1-432443	94	11	11	2	0	2	674	10	10	0	0	NA	NA	NA	32	33	509	168	169	444	114	116	27	5	8	0.053	0.03	0.047
.	19.01.15-19.15.11-1-432444	93	11	11	5	0	3	681	10	10	0	0	NA	NA	NA	37	36	509	170	170	446	117	118	31	13	1	0.061	0.076	0.006
.	19.01.15-19.15.11-1-432445	177	17	17	10	0	5	691	15	15	0	0	NA	NA	NA	50	45	513	172	173	452	119	120	50	23	10	0.097	0.134	0.058
.	19.01.15-19.15.16-1-432494	178	18	18	4	0	3	696	15	15	0	0	NA	NA	NA	48	49	516	174	172	456	121	119	39	30	8	0.076	0.172	0.047
.	19.01.15-19.15.26-1-432565	127	13	13	4	0	2	685	11	11	0	0	NA	NA	NA	45	41	514	172	168	454	120	111	53	0	6	0.103	0	0.036
.	19.01.15-19.15.28-1-432576	351	33	33	12	0	8	757	30	30	0	0	NA	NA	NA	107	107	558	182	180	501	127	129	80	52	11	0.143	0.286	0.061
.	19.01.15-19.15.36-1-432585	180	9	9	2	0	2	705	8	8	0	0	NA	NA	NA	48	51	523	171	170	467	121	117	27	0	6	0.052	0	0.035
.	19.01.15-19.15.40-1-432595	64	7	7	2	0	2	672	6	6	0	0	NA	NA	NA	30	27	501	171	168	443	115	114	11	2	14	0.022	0.012	0.083
.	19.01.15-19.15.42-1-432603	66	2	2	0	0	0	669	0	0	0	0	NA	NA	NA	28	27	504	170	166	441	115	113	6	0	4	0.012	0	0.024
.	19.01.15-19.15.56-1-432619	144	10	10	2	0	1	690	9	9	0	0	NA	NA	NA	31	40	517	169	167	459	117	114	30	7	6	0.058	0.041	0.036
.	19.01.15-19.16.00-1-432620	64	2	2	0	0	0	674	1	1	0	0	NA	NA	NA	23	27	507	166	167	448	111	115	0	3	0	0	0.018	0
.	19.01.15-19.16.00-1-432621	90	8	8	1	0	1	670	7	7	0	0	NA	NA	NA	32	34	509	171	167	445	112	113	20	8	2	0.039	0.047	0.012
.	19.01.15-19.16.06-1-432622	121	9	9	3	0	2	694	8	8	0	0	NA	NA	NA	49	49	510	178	174	449	123	122	37	10	8	0.073	0.056	0.046
.	19.01.15-19.16.17-1-432738	83	3	3	0	0	0	672	2	2	0	0	NA	NA	NA	27	23	497	171	168	440	119	113	9	0	0	0.018	0	0
.	19.01.15-19.16.21-1-432744	92	7	7	0	0	0	682	6	6	0	0	NA	NA	NA	18	28	500	173	168	448	120	114	10	3	7	0.02	0.017	0.042
.	19.01.15-19.16.23-1-432749	92	9	9	2	0	1	666	8	8	0	0	NA	NA	NA	39	19	501	167	164	438	117	111	37	22	2	0.074	0.132	0.012
.	19.01.15-19.16.27-1-432768	172	25	25	11	0	6	706	23	23	0	0	NA	NA	NA	62	58	523	168	180	464	114	128	62	28	20	0.119	0.167	0.111
.	19.01.15-19.16.29-1-432778	86	3	3	0	0	0	684	2	2	0	0	NA	NA	NA	33	40	514	173	166	453	118	113	4	0	7	0.008	0	0.042
.	19.01.15-19.16.31-1-432783	36	1	1	0	0	0	0	0	0	0	0	NA	NA	NA	11	5	492	163	163	0	0	0	0	0	0	0	0	0
.	19.01.15-19.16.35-1-432786	32	1	1	0	0	0	0	0	0	0	0	NA	NA	NA	6	11	494	165	165	0	0	0	0	0	0	0	0	0
.	19.01.15-19.16.47-1-432792	35	1	1	0	0	0	0	0	0	0	0	NA	NA	NA	13	9	494	165	163	0	0	0	0	0	2	0	0	0.012
.	19.01.15-19.16.48-1-432793	89	3	3	0	0	0	689	2	2	0	0	NA	NA	NA	26	38	514	169	168	457	115	117	10	0	0	0.019	0	0
.	19.01.15-19.16.50-1-432794	177	11	11	3	0	3	696	10	10	0	0	NA	NA	NA	49	47	517	175	168	460	121	115	34	1	5	0.066	0.006	0.03
.	19.01.15-19.16.50-1-432810	125	16	16	3	0	3	670	14	14	0	0	NA	NA	NA	44	28	507	170	164	441	115	114	23	27	16	0.045	0.159	0.098
.	19.01.15-19.16.51-1-432811	35	1	1	1	0	1	0	0	0	0	0	NA	NA	NA	10	7	491	166	163	0	0	0	1	0	0	0.002	0	0
.	19.01.15-19.16.54-1-432818	90	8	8	2	0	1	681	7	7	0	0	NA	NA	NA	31	33	511	170	165	454	117	110	19	9	0	0.037	0.053	0
.	19.01.15-19.16.56-1-432835	208	10	10	3	0	1	714	8	8	0	0	NA	NA	NA	51	64	526	178	173	471	123	120	31	11	10	0.059	0.062	0.058
.	19.01.15-19.16.57-1-432836	87	4	4	1	0	0	687	3	3	0	0	NA	NA	NA	24	37	511	173	166	454	121	112	13	0	7	0.025	0	0.042
.	19.01.15-19.17.08-1-432845	116	11	11	5	0	5	672	9	9	0	0	NA	NA	NA	47	35	505	172	171	437	119	116	25	15	4	0.05	0.087	0.023
.	19.01.15-19.17.22-1-432847	94	9	9	2	0	1	674	8	8	0	0	NA	NA	NA	32	28	504	171	166	444	119	111	32	1	1	0.063	0.006	0.006
.	19.01.15-19.17.28-1-432857	85	3	3	0	0	0	659	2	2	0	0	NA	NA	NA	41	22	501	170	164	436	115	108	3	0	3	0.006	0	0.018
.	19.01.15-19.17.33-1-432865	93	8	8	5	0	2	686	7	7	0	0	NA	NA	NA	37	32	506	172	167	453	120	113	45	0	4	0.089	0	0.024
.	19.01.15-19.17.37-1-432868	64	2	2	0	0	0	648	1	1	0	0	NA	NA	NA	17	24	502	167	168	423	113	112	3	0	1	0.006	0	0.006
.	19.01.15-19.17.42-1-432873	89	4	4	1	0	1	677	3	3	0	0	NA	NA	NA	18	23	499	168	169	443	117	117	0	0	10	0	0	0.059
.	19.01.15-19.17.45-1-432874	149	19	19	5	0	3	694	15	15	0	0	NA	NA	NA	40	49	514	170	178	454	116	124	70	29	10	0.136	0.171	0.056
.	19.01.15-19.17.47-1-432875	89	9	9	2	0	2	659	8	8	0	0	NA	NA	NA	41	24	499	167	171	436	112	111	21	7	2	0.042	0.042	0.012
.	19.01.15-19.17.47-1-432876	126	14	14	5	0	5	696	12	12	0	0	NA	NA	NA	38	56	518	177	174	455	121	120	48	1	2	0.093	0.006	0.011
.	19.01.15-19.17.49-1-432877	93	5	5	1	0	1	668	4	4	0	0	NA	NA	NA	22	21	503	166	165	442	115	111	13	1	4	0.026	0.006	0.024
.	19.01.15-19.17.49-1-432878	124	8	8	2	0	1	681	6	6	0	0	NA	NA	NA	47	33	509	169	168	449	117	115	25	16	0	0.049	0.095	0
.	19.01.15-19.17.53-1-432895	62	3	3	0	0	0	682	2	2	0	0	NA	NA	NA	13	27	505	168	167	450	116	116	13	0	0	0.026	0	0
.	19.01.15-19.17.55-1-432896	201	23	23	11	0	6	708	21	21	0	0	NA	NA	NA	67	61	516	180	178	458	126	124	38	40	2	0.074	0.222	0.011
.	19.01.15-19.17.56-1-432897	124	11	11	2	0	2	676	10	10	0	0	NA	NA	NA	43	31	508	169	167	446	117	113	13	16	4	0.026	0.095	0.024
.	19.01.15-19.18.05-1-432898	61	2	2	1	0	1	664	0	0	0	0	NA	NA	NA	27	18	499	167	165	438	115	111	2	0	0	0.004	0	0
.	19.01.15-19.18.07-1-432899	85	3	3	0	0	0	664	2	2	0	0	NA	NA	NA	28	25	497	170	171	434	114	116	0	1	2	0	0.006	0.012
.	19.01.15-19.18.07-1-432900	35	1	1	0	0	0	0	0	0	0	0	NA	NA	NA	8	2	490	163	162	0	0	0	0	0	3	0	0	0.019
.	19.01.15-19.18.10-1-432901	151	30	30	10	0	9	695	29	29	0	0	NA	NA	NA	40	46	517	171	171	460	116	119	92	25	7	0.178	0.146	0.041
.	19.01.15-19.18.10-1-432902	86	7	7	0	0	0	689	6	6	0	0	NA	NA	NA	28	36	509	170	170	452	120	117	6	2	12	0.012	0.012	0.071
.	19.01.15-19.18.13-1-432903	129	8	8	2	0	1	698	7	7	0	0	NA	NA	NA	30	49	512	176	174	454	123	121	40	2	3	0.078	0.011	0.017
.	19.01.15-19.18.17-1-432904	58	2	2	0	0	0	671	0	0	0	0	NA	NA	NA	26	30	506	168	169	445	113	113	4	0	2	0.008	0	0.012
.	19.01.15-19.18.19-1-432905	91	11	11	1	0	1	677	9	9	0	0	NA	NA	NA	42	38	508	173	170	444	120	113	37	9	2	0.073	0.052	0.012
.	19.01.15-19.18.19-1-432906	88	3	3	0	0	0	668	2	2	0	0	NA	NA	NA	32	25	505	167	166	443	113	112	5	3	1	0.01	0.018	0.006
.	19.01.15-19.18.23-1-432910	145	14	14	3	0	3	688	12	12	0	0	NA	NA	NA	46	45	511	169	178	455	111	122	33	21	10	0.065	0.124	0.056
.	19.01.15-19.18.31-1-432971	36	1	1	0	0	0	0	0	0	0	0	NA	NA	NA	8	8	492	166	163	0	0	0	0	3	0	0	0.018	0
.	19.01.15-19.18.32-1-432975	181	19	19	7	0	5	699	16	16	0	0	NA	NA	NA	53	51	516	175	173	460	121	118	54	18	10	0.105	0.103	0.058
.	19.01.15-19.18.36-1-432982	66	3	3	0	0	0	252	2	2	0	0	NA	NA	NA	16	17	498	165	167	173	35	44	0	0	2	0	0	0.012
.	19.01.15-19.18.36-1-432983	125	15	15	4	0	3	689	14	14	0	0	NA	NA	NA	49	44	519	171	167	458	117	114	48	9	9	0.092	0.053	0.054
.	19.01.15-19.18.40-1-432986	88	5	5	2	0	2	685	3	3	0	0	NA	NA	NA	23	36	507	175	167	452	120	113	16	0	1	0.032	0	0.006
.	19.01.15-19.18.44-1-432990	67	2	2	0	0	0	682	1	1	0	0	NA	NA	NA	19	30	507	168	168	451	116	115	1	0	1	0.002	0	0.006
.	19.01.15-19.18.47-1-433039	58	2	2	0	0	0	300	1	1	0	0	NA	NA	NA	18	14	495	168	164	204	51	45	2	0	0	0.004	0	0
.	19.01.15-19.18.53-1-433056	117	8	8	3	0	2	686	6	6	0	0	NA	NA	NA	44	39	508	174	170	449	116	121	27	0	9	0.053	0	0.053
.	19.01.15-19.18.57-1-433057	97	8	8	3	0	2	681	6	6	0	0	NA	NA	NA	34	33	503	173	170	445	119	117	26	11	12	0.052	0.064	0.071
.	19.01.15-19.18.58-1-433068	118	6	6	1	0	0	681	5	5	0	0	NA	NA	NA	35	36	507	171	171	449	116	116	11	11	3	0.022	0.064	0.018
.	19.01.15-19.18.59-1-433071	85	3	3	1	0	1	667	2	2	0	0	NA	NA	NA	33	21	500	167	167	439	113	115	8	1	0	0.016	0.006	0
.	19.01.15-19.19.00-1-433072	97	3	3	4	0	3	672	1	1	0	0	NA	NA	NA	26	22	497	172	166	439	120	113	13	0	0	0.026	0	0
.	19.01.15-19.19.00-1-433073	61	3	3	0	0	0	675	2	2	0	0	NA	NA	NA	23	24	501	168	168	446	113	116	1	5	0	0.002	0.03	0
.	19.01.15-19.19.11-1-433083	125	12	12	3	0	3	699	10	10	0	0	NA	NA	NA	31	49	516	172	174	460	117	122	27	5	6	0.052	0.029	0.034
.	19.01.15-19.19.13-1-433084	81	3	3	0	0	0	667	2	2	0	0	NA	NA	NA	44	25	500	172	166	435	119	113	5	0	1	0.01	0	0.006
.	19.01.15-19.19.14-1-433085	270	22	22	4	0	3	737	19	19	0	0	NA	NA	NA	71	94	551	179	177	490	125	122	54	17	0	0.098	0.095	0
.	19.01.15-19.19.14-1-433086	168	10	10	5	0	4	698	8	8	0	0	NA	NA	NA	68	55	527	168	173	461	114	123	32	30	0	0.061	0.179	0
.	19.01.15-19.19.15-1-433087	119	6	6	0	0	0	677	5	5	0	0	NA	NA	NA	44	36	508	170	171	445	115	117	12	0	1	0.024	0	0.006
.	19.01.15-19.19.17-1-433088	88	4	4	1	0	1	684	2	2	0	0	NA	NA	NA	38	41	507	170	177	448	116	120	10	0	14	0.02	0	0.079
.	19.01.15-19.19.17-1-433089	58	2	2	0	0	0	666	1	1	0	0	NA	NA	NA	22	19	501	165	166	443	112	111	2	0	2	0.004	0	0.012
.	19.01.15-19.19.20-1-433090	68	6	6	1	0	0	678	5	5	0	0	NA	NA	NA	27	29	506	168	168	448	116	114	13	12	0	0.026	0.071	0
.	19.01.15-19.19.30-1-433102	120	5	5	1	0	0	683	4	4	0	0	NA	NA	NA	49	43	511	171	174	447	116	120	31	0	0	0.061	0	0
.	19.01.15-19.19.31-1-433108	34	1	1	0	0	0	0	0	0	0	0	NA	NA	NA	9	13	498	165	163	0	0	0	0	0	0	0	0	0
.	19.01.15-19.19.33-1-433111	90	4	4	1	0	1	680	3	3	0	0	NA	NA	NA	26	33	507	169	170	448	115	117	6	3	0	0.012	0.018	0
.	19.01.15-19.19.34-1-433112	92	4	4	1	0	0	685	3	3	0	0	NA	NA	NA	29	38	512	169	170	453	116	116	5	12	0	0.01	0.071	0
.	19.01.15-19.19.35-1-433113	182	19	19	4	0	4	709	18	18	0	0	NA	NA	NA	56	63	525	178	173	466	122	121	74	22	3	0.141	0.124	0.017
.	19.01.15-19.19.35-1-433114	62	3	3	0	0	0	674	2	2	0	0	NA	NA	NA	27	32	506	166	173	446	113	115	0	4	6	0	0.024	0.035
.	19.01.15-19.19.40-1-433118	117	8	8	2	0	1	697	7	7	0	0	NA	NA	NA	41	49	519	173	170	459	119	119	19	0	0	0.037	0	0
.	19.01.15-19.19.41-1-433120	175	15	15	2	0	2	704	13	13	0	0	NA	NA	NA	57	62	522	177	176	462	124	118	48	10	13	0.092	0.056	0.074
.	19.01.15-19.19.48-1-433121	93	3	3	0	0	0	680	1	1	0	0	NA	NA	NA	35	36	512	168	169	451	115	114	5	0	1	0.01	0	0.006
.	19.01.15-19.19.48-1-433122	121	13	13	4	0	4	691	12	12	0	0	NA	NA	NA	36	39	510	171	171	453	119	119	36	0	6	0.071	0	0.035
.	19.01.15-19.19.51-1-433138	30	1	1	0	0	0	0	0	0	0	0	NA	NA	NA	5	7	494	164	162	0	0	0	0	0	2	0	0	0.012
.	19.01.15-19.19.53-1-433139	93	13	13	2	0	2	674	11	11	0	0	NA	NA	NA	26	29	506	171	165	445	118	111	53	13	7	0.105	0.076	0.042
.	19.01.15-19.19.55-1-433140	61	2	2	0	0	0	678	1	1	0	0	NA	NA	NA	17	26	503	168	168	450	115	113	5	3	0	0.01	0.018	0
.	19.01.15-19.19.57-1-433141	33	1	1	0	0	0	0	0	0	0	0	NA	NA	NA	6	11	497	164	163	0	0	0	3	0	0	0.006	0	0
.	19.01.15-19.20.00-1-433142	61	2	2	1	0	1	601	1	1	0	0	NA	NA	NA	16	17	498	165	167	399	98	104	6	0	0	0.012	0	0
.	19.01.15-19.20.02-1-433147	123	6	6	3	0	2	694	4	4	0	0	NA	NA	NA	48	47	518	172	170	453	122	119	29	0	7	0.056	0	0.041
.	19.01.15-19.20.03-1-433148	94	3	3	0	0	0	674	2	2	0	0	NA	NA	NA	42	38	504	171	176	440	114	120	12	7	0	0.024	0.041	0
.	19.01.15-19.20.08-1-433150	94	4	4	1	0	1	675	3	3	0	0	NA	NA	NA	27	29	504	172	166	444	119	112	16	6	0	0.032	0.035	0
.	19.01.15-19.20.11-1-434980	151	20	20	6	0	6	686	19	19	0	0	NA	NA	NA	43	37	515	166	169	455	115	116	39	20	12	0.076	0.12	0.071
.	19.01.15-19.20.13-1-434981	66	2	2	0	0	0	552	1	1	0	0	NA	NA	NA	19	21	502	167	165	371	91	90	3	1	0	0.006	0.006	0
.	19.01.15-19.20.18-1-434982	121	11	11	3	0	2	681	10	10	0	0	NA	NA	NA	46	38	514	171	166	450	117	114	47	7	4	0.091	0.041	0.024
.	19.01.15-19.20.19-1-434983	31	1	1	0	0	0	0	0	0	0	0	NA	NA	NA	7	8	494	164	163	0	0	0	0	3	0	0	0.018	0
.	19.01.15-19.20.19-1-434984	64	5	5	2	0	2	669	4	4	0	0	NA	NA	NA	27	24	503	170	164	442	116	111	15	7	0	0.03	0.041	0
.	19.01.15-19.20.20-1-434985	92	8	8	0	0	0	680	4	4	0	0	NA	NA	NA	34	26	509	167	163	455	115	110	8	6	7	0.016	0.036	0.043
.	19.01.15-19.20.21-1-434987	86	5	5	2	0	1	684	3	3	0	0	NA	NA	NA	25	34	511	165	171	452	115	117	6	0	3	0.012	0	0.018
.	19.01.15-19.20.22-1-434989	200	21	21	4	0	3	716	20	20	0	0	NA	NA	NA	60	69	533	171	178	472	118	126	47	30	6	0.088	0.175	0.034
.	19.01.15-19.20.30-1-435099	155	20	20	5	0	2	693	18	18	0	0	NA	NA	NA	50	53	521	174	171	464	117	112	83	11	13	0.159	0.063	0.076
.	19.01.15-19.20.40-1-435114	143	25	25	13	0	9	686	23	23	0	0	NA	NA	NA	51	41	513	170	171	450	117	119	56	15	16	0.109	0.088	0.094
.	19.01.15-19.20.41-1-435117	33	1	1	0	0	0	0	0	0	0	0	NA	NA	NA	9	13	495	165	166	0	0	0	0	2	0	0	0.012	0
.	19.01.15-19.20.46-1-435120	116	10	10	4	0	2	678	9	9	0	0	NA	NA	NA	31	24	499	171	167	443	120	115	38	3	4	0.076	0.018	0.024
.	19.01.15-19.20.52-1-435145	119	17	17	4	0	4	694	16	16	0	0	NA	NA	NA	43	43	515	171	170	458	119	117	38	11	6	0.074	0.064	0.035
.	19.01.15-19.20.54-1-435146	148	10	10	5	0	5	690	8	8	0	0	NA	NA	NA	44	43	515	169	172	456	114	120	33	7	0	0.064	0.041	0
.	19.01.15-19.20.55-1-435147	91	6	6	4	0	3	679	5	5	0	0	NA	NA	NA	42	42	509	175	171	445	119	115	13	6	7	0.026	0.034	0.041
.	19.01.15-19.21.01-1-435148	115	5	5	0	0	0	670	4	4	0	0	NA	NA	NA	36	27	502	171	167	440	119	111	17	6	0	0.034	0.035	0
.	19.01.15-19.21.09-1-435149	34	1	1	0	0	0	0	0	0	0	0	NA	NA	NA	13	11	492	164	168	0	0	0	1	0	0	0.002	0	0
.	19.01.15-19.21.10-1-435150	205	22	22	8	0	4	703	21	21	0	0	NA	NA	NA	55	58	521	177	173	465	117	121	39	42	27	0.075	0.237	0.156
.	19.01.15-19.21.12-1-435151	33	1	1	0	0	0	0	0	0	0	0	NA	NA	NA	14	13	496	165	165	0	0	0	0	0	0	0	0	0
.	19.01.15-19.21.14-1-435152	118	11	11	1	0	1	678	9	9	0	0	NA	NA	NA	22	30	504	168	171	446	114	118	34	9	2	0.067	0.054	0.012
.	19.01.15-19.21.15-1-435153	209	28	28	5	0	2	698	27	27	0	0	NA	NA	NA	57	53	514	174	178	454	120	124	72	38	16	0.14	0.218	0.09
.	19.01.15-19.21.15-1-435154	36	1	1	0	0	0	0	0	0	0	0	NA	NA	NA	13	11	495	167	162	0	0	0	0	0	0	0	0	0
.	19.01.15-19.21.16-1-435155	120	16	16	3	0	3	687	14	14	0	0	NA	NA	NA	36	47	512	176	172	452	116	119	16	10	8	0.031	0.057	0.047
.	19.01.15-19.21.16-1-435156	70	2	2	1	0	1	683	1	1	0	0	NA	NA	NA	17	32	509	169	167	453	117	113	8	0	0	0.016	0	0
.	19.01.15-19.21.18-1-435157	90	5	5	3	0	3	669	4	4	0	0	NA	NA	NA	34	24	502	166	169	441	112	116	4	1	4	0.008	0.006	0.024
.	19.01.15-19.21.19-1-435158	117	5	5	1	0	1	689	3	3	0	0	NA	NA	NA	36	44	517	175	165	458	118	113	5	0	11	0.01	0	0.067
.	19.01.15-19.21.20-1-435160	87	7	7	4	0	4	662	6	6	0	0	NA	NA	NA	34	16	499	165	165	440	110	112	10	4	3	0.02	0.024	0.018
.	19.01.15-19.21.32-1-435178	120	8	8	1	0	1	692	6	6	0	0	NA	NA	NA	37	40	512	169	172	455	117	120	20	0	20	0.039	0	0.116
.	19.01.15-19.21.33-1-435180	32	1	1	0	0	0	0	0	0	0	0	NA	NA	NA	6	12	497	163	165	0	0	0	0	0	0	0	0	0
.	19.01.15-19.21.34-1-435181	33	1	1	0	0	0	0	0	0	0	0	NA	NA	NA	12	9	493	164	165	0	0	0	0	0	0	0	0	0
.	19.01.15-19.21.36-1-435183	34	1	1	0	0	0	0	0	0	0	0	NA	NA	NA	10	14	498	164	165	0	0	0	2	0	0	0.004	0	0
.	19.01.15-19.21.36-1-435184	61	4	4	0	0	0	686	3	3	0	0	NA	NA	NA	24	38	505	172	174	448	119	119	8	0	7	0.016	0	0.04
.	19.01.15-19.21.36-1-435185	155	10	10	1	0	1	685	9	9	0	0	NA	NA	NA	46	41	513	172	169	453	117	115	15	5	8	0.029	0.029	0.047
.	19.01.15-19.21.38-1-435274	116	6	6	2	0	2	697	4	4	0	0	NA	NA	NA	45	54	516	178	173	455	121	121	9	8	5	0.017	0.045	0.029
.	19.01.15-19.21.39-1-435286	146	29	29	10	0	7	691	23	23	0	0	NA	NA	NA	48	48	514	176	171	452	120	119	56	33	32	0.109	0.188	0.187
.	19.01.15-19.21.44-1-435297	63	4	4	1	0	1	668	2	2	0	0	NA	NA	NA	24	22	503	168	164	445	112	111	3	3	0	0.006	0.018	0
.	19.01.15-19.21.46-1-435300	37	1	1	1	0	1	0	0	0	0	0	NA	NA	NA	19	11	497	164	163	0	0	0	0	0	0	0	0	0
.	19.01.15-19.21.48-1-435303	87	5	5	1	0	1	670	4	4	0	0	NA	NA	NA	26	26	505	168	166	443	115	112	3	12	7	0.006	0.071	0.042
.	19.01.15-19.21.51-1-435321	35	1	1	1	0	1	0	0	0	0	0	NA	NA	NA	6	8	491	164	166	0	0	0	0	0	2	0	0	0.012
.	19.01.15-19.21.55-1-435327	109	11	11	5	0	4	669	10	10	0	0	NA	NA	NA	33	22	501	165	169	441	113	115	23	6	12	0.046	0.036	0.071
.	19.01.15-19.21.55-1-435328	62	2	2	0	0	0	668	0	0	0	0	NA	NA	NA	23	24	503	166	168	442	113	113	7	4	0	0.014	0.024	0
.	19.01.15-19.21.56-1-435330	62	2	2	1	0	1	667	1	1	0	0	NA	NA	NA	32	27	503	170	167	438	116	113	3	0	1	0.006	0	0.006
.	19.01.15-19.21.59-1-435336	123	10	10	1	0	1	686	9	9	0	0	NA	NA	NA	48	38	508	172	171	447	121	118	46	1	4	0.091	0.006	0.023
.	19.01.15-19.22.00-1-435338	31	1	1	0	0	0	0	0	0	0	0	NA	NA	NA	7	6	493	163	163	0	0	0	0	2	0	0	0.012	0
.	19.01.15-19.22.02-1-435341	234	43	43	13	0	7	721	40	40	0	0	NA	NA	NA	65	76	532	181	176	471	129	121	123	38	31	0.231	0.21	0.176
.	19.01.15-19.22.02-1-435342	125	29	29	8	0	4	688	25	25	0	0	NA	NA	NA	44	45	518	171	169	454	117	117	99	28	12	0.191	0.164	0.071
.	19.01.15-19.22.07-1-435348	35	1	1	0	0	0	0	0	0	0	0	NA	NA	NA	9	15	501	164	163	0	0	0	0	0	1	0	0	0.006
.	19.01.15-19.22.09-1-435351	91	7	7	3	0	2	681	6	6	0	0	NA	NA	NA	35	27	499	170	171	445	117	119	30	2	1	0.06	0.012	0.006
.	19.01.15-19.22.09-1-435352	148	13	13	3	0	2	700	11	11	0	0	NA	NA	NA	40	48	518	174	169	461	120	119	16	12	14	0.031	0.069	0.083
.	19.01.15-19.22.10-1-435353	121	9	9	3	0	2	671	7	7	0	0	NA	NA	NA	39	30	509	168	166	446	111	114	28	23	0	0.055	0.137	0
.	19.01.15-19.22.15-1-435357	31	1	1	0	0	0	0	0	0	0	0	NA	NA	NA	7	8	492	165	164	0	0	0	0	0	3	0	0	0.018
.	19.01.15-19.22.18-1-435358	86	3	3	1	0	0	679	2	2	0	0	NA	NA	NA	31	36	510	171	168	447	115	117	10	0	0	0.02	0	0
.	19.01.15-19.22.22-1-435360	33	1	1	0	0	0	0	0	0	0	0	NA	NA	NA	9	7	492	164	164	0	0	0	0	0	1	0	0	0.006
.	19.01.15-19.22.23-1-435362	66	3	3	0	0	0	664	1	1	0	0	NA	NA	NA	25	17	496	167	167	434	116	114	4	12	0	0.008	0.072	0
.	19.01.15-19.22.24-1-435364	196	17	17	5	0	0	711	16	16	0	0	NA	NA	NA	70	63	524	175	177	465	121	125	49	40	19	0.094	0.229	0.107
.	19.01.15-19.22.26-1-435367	92	10	10	3	0	3	669	9	9	0	0	NA	NA	NA	35	23	504	167	165	446	111	112	16	17	10	0.032	0.102	0.061
.	19.01.15-19.22.34-1-435386	91	3	3	1	0	1	684	2	2	0	0	NA	NA	NA	34	42	516	171	168	457	116	111	1	2	5	0.002	0.012	0.03
.	19.01.15-19.22.34-1-435387	62	2	2	0	0	0	250	1	1	0	0	NA	NA	NA	20	17	497	167	166	167	40	43	1	0	1	0.002	0	0.006
.	19.01.15-19.22.36-1-435389	122	7	7	1	0	1	680	6	6	0	0	NA	NA	NA	40	37	511	172	167	451	115	114	16	7	3	0.031	0.041	0.018
.	19.01.15-19.22.38-1-435391	203	32	32	12	0	7	708	25	25	0	0	NA	NA	NA	57	67	529	176	175	467	119	122	71	44	6	0.134	0.25	0.034
.	19.01.15-19.22.44-1-435395	119	4	4	2	0	2	698	3	3	0	0	NA	NA	NA	36	51	517	175	172	457	122	119	14	0	3	0.027	0	0.017
.	19.01.15-19.22.44-1-435396	91	6	6	1	0	1	689	5	5	0	0	NA	NA	NA	25	36	513	169	167	458	117	114	16	2	0	0.031	0.012	0
.	19.01.15-19.22.46-1-435397	64	4	4	0	0	0	686	3	3	0	0	NA	NA	NA	27	38	515	170	166	456	118	112	0	7	3	0	0.041	0.018
.	19.01.15-19.22.49-1-435413	90	7	7	2	0	0	674	5	5	0	0	NA	NA	NA	30	27	502	172	166	442	120	112	8	13	14	0.016	0.076	0.084
.	19.01.15-19.22.54-1-435415	88	4	4	0	0	0	682	2	2	0	0	NA	NA	NA	21	37	503	173	174	446	117	119	6	1	4	0.012	0.006	0.023
.	19.01.15-19.23.00-1-435416	34	1	1	0	0	0	0	0	0	0	0	NA	NA	NA	6	10	494	165	164	0	0	0	0	0	0	0	0	0
.	19.01.15-19.23.02-1-435417	182	26	26	7	0	6	706	24	24	0	0	NA	NA	NA	57	54	520	173	174	464	121	121	79	23	22	0.152	0.133	0.126
.	19.01.15-19.23.02-1-435418	93	8	8	2	0	2	678	6	6	0	0	NA	NA	NA	41	31	499	174	171	438	121	119	34	3	0	0.068	0.017	0
.	19.01.15-19.23.03-1-435419	148	16	16	5	0	3	690	14	14	0	0	NA	NA	NA	45	37	509	172	169	455	116	119	31	17	6	0.061	0.099	0.036
.	19.01.15-19.23.04-1-435420	66	4	4	0	0	0	673	2	2	0	0	NA	NA	NA	22	24	505	168	164	449	115	109	14	0	6	0.028	0	0.037
.	19.01.15-19.23.05-1-435421	182	43	43	15	0	9	694	37	37	0	0	NA	NA	NA	72	50	521	172	170	458	119	117	136	35	11	0.261	0.203	0.065
.	19.01.15-19.23.13-1-435422	68	6	6	1	0	1	664	4	4	0	0	NA	NA	NA	23	21	502	167	165	444	109	111	8	11	5	0.016	0.066	0.03
.	19.01.15-19.23.14-1-435423	118	12	12	5	0	3	686	10	10	0	0	NA	NA	NA	39	36	514	169	166	459	118	109	34	11	13	0.066	0.065	0.078
.	19.01.15-19.23.23-1-435426	121	14	14	2	0	2	691	13	13	0	0	NA	NA	NA	34	46	515	173	171	456	116	119	25	15	0	0.049	0.087	0
.	19.01.15-19.23.24-1-435429	122	8	8	4	0	1	703	6	6	0	0	NA	NA	NA	31	47	517	172	171	464	119	120	10	12	10	0.019	0.07	0.058
.	19.01.15-19.23.28-1-435432	117	6	6	2	0	2	685	5	5	0	0	NA	NA	NA	44	40	513	169	171	452	114	119	21	3	1	0.041	0.018	0.006
.	19.01.15-19.23.33-1-435444	125	10	10	7	0	4	682	9	9	0	0	NA	NA	NA	29	36	511	169	169	449	117	116	17	8	13	0.033	0.047	0.077
.	19.01.15-19.23.35-1-435446	93	5	5	0	0	0	669	4	4	0	0	NA	NA	NA	26	24	501	171	165	439	119	111	15	2	3	0.03	0.012	0.018
.	19.01.15-19.23.42-1-435451	123	9	9	4	0	4	698	8	8	0	0	NA	NA	NA	35	48	522	169	170	462	119	117	26	4	6	0.05	0.024	0.035
.	19.01.15-19.23.49-1-435452	139	31	31	11	0	5	680	29	29	0	0	NA	NA	NA	54	39	509	174	169	443	120	117	91	45	11	0.179	0.259	0.065
.	19.01.15-19.23.49-1-435453	128	19	19	3	0	2	675	17	17	0	0	NA	NA	NA	35	27	506	165	169	448	111	116	50	18	1	0.099	0.109	0.006
.	19.01.15-19.23.53-1-435470	35	1	1	0	0	0	0	0	0	0	0	NA	NA	NA	12	8	493	164	164	0	0	0	0	0	0	0	0	0
.	19.01.15-19.23.54-1-435471	82	3	3	2	0	0	672	2	2	0	0	NA	NA	NA	21	19	499	170	163	442	118	112	18	0	1	0.036	0	0.006
.	19.01.15-19.23.56-1-435472	85	7	7	0	0	0	676	6	6	0	0	NA	NA	NA	23	23	504	168	164	450	115	111	21	0	0	0.042	0	0
.	19.01.15-19.23.57-1-435473	62	3	3	0	0	0	100	1	1	0	0	NA	NA	NA	24	16	501	166	162	66	17	17	1	0	3	0.002	0	0.019
.	19.01.15-19.23.57-1-435474	90	5	5	2	0	1	672	4	4	0	0	NA	NA	NA	32	30	504	172	167	441	118	113	4	22	0	0.008	0.128	0
.	19.01.15-19.24.06-1-435476	120	5	5	1	0	1	684	3	3	0	0	NA	NA	NA	34	41	508	168	178	448	114	122	5	0	16	0.01	0	0.09
.	19.01.15-19.24.07-1-435477	95	12	12	8	0	4	688	11	11	0	0	NA	NA	NA	30	38	512	170	169	455	118	115	31	19	9	0.061	0.112	0.053
.	19.01.15-19.24.09-1-435478	88	5	5	1	0	0	681	4	4	0	0	NA	NA	NA	31	37	510	175	165	451	117	113	0	16	1	0	0.091	0.006
.	19.01.15-19.24.13-1-435479	119	6	6	1	0	1	677	5	5	0	0	NA	NA	NA	51	40	504	178	171	442	122	113	23	0	8	0.046	0	0.047
.	19.01.15-19.24.15-1-435480	114	9	9	2	0	0	691	8	8	0	0	NA	NA	NA	34	43	516	170	170	453	118	120	34	0	6	0.066	0	0.035
.	19.01.15-19.24.16-1-435481	173	31	31	13	0	10	694	30	30	0	0	NA	NA	NA	60	52	518	172	175	455	118	121	78	40	17	0.151	0.233	0.097
.	19.01.15-19.24.23-1-435483	206	27	27	11	0	7	709	20	20	0	0	NA	NA	NA	72	65	523	178	177	461	125	123	73	23	18	0.14	0.129	0.102
.	19.01.15-19.24.24-1-435486	238	21	21	4	0	2	709	19	19	0	0	NA	NA	NA	62	57	529	173	168	471	121	117	46	44	15	0.087	0.254	0.089
.	19.01.15-19.24.28-1-435491	57	2	2	0	0	0	668	1	1	0	0	NA	NA	NA	27	23	496	175	165	436	122	110	2	0	2	0.004	0	0.012
.	19.01.15-19.24.35-1-435504	121	7	7	0	0	0	682	6	6	0	0	NA	NA	NA	50	35	509	174	165	451	119	112	6	10	8	0.012	0.057	0.048
.	19.01.15-19.24.38-1-435506	172	30	30	10	0	4	700	28	28	0	0	NA	NA	NA	47	53	517	174	175	458	122	120	67	22	28	0.13	0.126	0.16
.	19.01.15-19.24.39-1-435508	92	6	6	0	0	0	693	5	5	0	0	NA	NA	NA	31	46	515	174	170	454	120	119	10	3	7	0.019	0.017	0.041
.	19.01.15-19.24.43-1-435511	92	4	4	0	0	0	681	3	3	0	0	NA	NA	NA	32	36	511	170	168	451	118	112	7	6	0	0.014	0.035	0
.	19.01.15-19.24.45-1-435512	210	11	11	3	0	3	711	10	10	0	0	NA	NA	NA	73	63	524	175	177	467	120	124	47	16	2	0.09	0.091	0.011
.	19.01.15-19.24.54-1-435528	87	4	4	0	0	0	664	3	3	0	0	NA	NA	NA	26	20	497	168	168	440	111	113	3	5	0	0.006	0.03	0
.	19.01.15-19.24.58-1-435529	138	10	10	1	0	0	693	9	9	0	0	NA	NA	NA	52	53	512	172	182	449	118	126	14	22	2	0.027	0.128	0.011
.	19.01.15-19.25.00-1-435530	30	1	1	1	0	1	0	0	0	0	0	NA	NA	NA	14	4	492	163	162	0	0	0	2	0	0	0.004	0	0
.	19.01.15-19.25.02-1-435531	150	13	13	5	0	3	684	12	12	0	0	NA	NA	NA	49	40	517	171	165	456	117	111	20	14	5	0.039	0.082	0.03
.	19.01.15-19.25.05-1-435533	115	13	13	2	0	1	693	11	11	0	0	NA	NA	NA	30	45	511	174	173	453	120	120	42	9	1	0.082	0.052	0.006
.	19.01.15-19.25.08-1-435534	64	3	3	1	0	1	665	2	2	0	0	NA	NA	NA	29	21	497	168	169	434	116	115	3	0	12	0.006	0	0.071
.	19.01.15-19.25.11-1-435535	176	37	37	17	0	12	710	32	32	0	0	NA	NA	NA	64	65	532	174	172	471	121	118	73	40	20	0.137	0.23	0.116
.	19.01.15-19.25.11-1-435536	59	2	2	0	0	0	668	1	1	0	0	NA	NA	NA	25	23	502	167	167	443	113	112	3	2	0	0.006	0.012	0
.	19.01.15-19.25.15-1-435537	119	23	23	5	0	5	674	20	20	0	0	NA	NA	NA	39	31	508	168	168	443	116	115	43	9	5	0.085	0.054	0.03
.	19.01.15-19.25.25-1-435543	144	16	16	4	0	3	687	14	14	0	0	NA	NA	NA	34	35	510	169	169	454	116	117	60	22	13	0.118	0.13	0.077
.	19.01.15-19.25.26-1-435545	90	3	3	0	0	0	679	1	1	0	0	NA	NA	NA	33	38	513	170	168	450	113	116	7	0	0	0.014	0	0
.	19.01.15-19.25.27-1-435546	145	33	33	4	0	3	706	31	31	0	0	NA	NA	NA	36	55	519	171	178	461	118	127	97	22	23	0.187	0.129	0.129
.	19.01.15-19.25.35-1-435560	174	14	14	3	0	2	696	13	13	0	0	NA	NA	NA	53	44	514	174	169	460	119	117	25	12	3	0.049	0.069	0.018
.	19.01.15-19.25.36-1-435561	31	1	1	0	0	0	0	0	0	0	0	NA	NA	NA	12	12	496	164	165	0	0	0	3	0	0	0.006	0	0
.	19.01.15-19.25.37-1-435562	65	2	2	0	0	0	680	1	1	0	0	NA	NA	NA	22	28	504	167	170	449	115	116	5	0	1	0.01	0	0.006
.	19.01.15-19.25.39-1-435565	120	12	12	3	0	2	686	9	9	0	0	NA	NA	NA	42	37	509	175	166	451	122	113	44	6	1	0.086	0.034	0.006
.	19.01.15-19.25.46-1-435568	96	6	6	0	0	0	683	4	4	0	0	NA	NA	NA	28	33	507	169	170	452	116	115	8	4	0	0.016	0.024	0
.	19.01.15-19.25.55-1-435584	64	4	4	2	0	2	680	3	3	0	0	NA	NA	NA	20	35	508	171	169	451	116	113	17	0	3	0.033	0	0.018
.	19.01.15-19.26.00-1-435585	90	13	13	3	0	3	679	12	12	0	0	NA	NA	NA	25	27	505	167	168	446	117	116	48	11	2	0.095	0.066	0.012
.	19.01.15-19.26.03-1-435586	124	8	8	2	0	2	689	6	6	0	0	NA	NA	NA	32	41	514	169	171	453	116	120	25	7	0	0.049	0.041	0
.	19.01.15-19.26.10-1-435587	92	5	5	2	0	2	688	4	4	0	0	NA	NA	NA	30	35	508	168	172	454	115	119	15	0	7	0.03	0	0.041
.	19.01.15-19.26.10-1-435588	152	16	16	6	0	4	699	14	14	0	0	NA	NA	NA	49	54	523	173	171	463	118	118	48	26	9	0.092	0.15	0.053
.	19.01.15-19.26.12-1-435589	174	8	8	5	0	3	718	7	7	0	0	NA	NA	NA	60	75	531	177	180	468	123	127	27	16	0	0.051	0.09	0
.	19.01.15-19.26.14-1-435590	97	3	3	0	0	0	680	2	2	0	0	NA	NA	NA	32	36	511	171	167	453	115	112	5	5	0	0.01	0.029	0
.	19.01.15-19.26.16-1-435591	93	7	7	1	0	1	690	6	6	0	0	NA	NA	NA	18	39	510	173	169	457	116	117	14	5	0	0.027	0.029	0
.	19.01.15-19.26.23-1-435595	58	2	2	0	0	0	679	1	1	0	0	NA	NA	NA	21	28	506	167	168	449	113	117	0	6	4	0	0.036	0.024
.	19.01.15-19.26.25-1-435598	120	10	10	4	0	3	695	9	9	0	0	NA	NA	NA	34	49	521	172	169	462	119	114	22	6	6	0.042	0.035	0.036
.	19.01.15-19.26.26-1-435600	63	2	2	2	0	1	678	1	1	0	0	NA	NA	NA	23	29	508	171	163	452	115	111	2	2	0	0.004	0.012	0
.	19.01.15-19.26.26-1-435601	32	1	1	0	0	0	0	0	0	0	0	NA	NA	NA	4	3	489	164	163	0	0	0	4	0	0	0.008	0	0
.	19.01.15-19.26.29-1-435605	62	3	3	2	0	2	670	2	2	0	0	NA	NA	NA	24	21	501	168	165	442	113	115	1	0	4	0.002	0	0.024
.	19.01.15-19.26.29-1-435606	89	4	4	1	0	1	669	2	2	0	0	NA	NA	NA	26	22	502	166	167	441	113	115	5	6	0	0.01	0.036	0
.	19.01.15-19.26.35-1-435618	119	14	14	4	0	1	684	12	12	0	0	NA	NA	NA	30	40	514	172	167	453	118	113	38	5	2	0.074	0.029	0.012
.	19.01.15-19.26.44-1-435624	124	11	11	4	0	3	682	10	10	0	0	NA	NA	NA	44	36	516	167	166	454	114	114	21	4	18	0.041	0.024	0.108
.	19.01.15-19.26.44-1-435625	147	8	8	0	0	0	692	6	6	0	0	NA	NA	NA	63	43	508	176	172	450	122	120	11	11	6	0.022	0.062	0.035
.	19.01.15-19.26.44-1-435626	202	11	11	3	0	2	707	9	9	0	0	NA	NA	NA	64	60	524	174	175	464	119	124	32	3	14	0.061	0.017	0.08
.	19.01.15-19.26.47-1-435627	130	14	14	2	0	1	692	12	12	0	0	NA	NA	NA	37	41	514	171	169	458	118	116	29	21	0	0.056	0.123	0
.	19.01.15-19.26.49-1-435628	60	3	3	0	0	0	671	2	2	0	0	NA	NA	NA	17	19	501	165	166	445	112	114	7	1	0	0.014	0.006	0
.	19.01.15-19.26.49-1-435629	118	6	6	1	0	1	680	5	5	0	0	NA	NA	NA	38	38	505	174	172	443	118	119	8	5	3	0.016	0.029	0.017
.	19.01.15-19.26.54-1-435645	120	7	7	1	0	1	680	5	5	0	0	NA	NA	NA	30	26	505	169	165	450	116	114	20	0	2	0.04	0	0.012
.	19.01.15-19.27.06-1-435646	56	2	2	0	0	0	148	0	0	0	0	NA	NA	NA	19	13	494	165	167	92	31	25	1	2	0	0.002	0.012	0
.	19.01.15-19.27.12-1-435647	122	9	9	2	0	2	681	7	7	0	0	NA	NA	NA	34	34	510	171	166	451	117	113	18	15	0	0.035	0.088	0
.	19.01.15-19.27.15-1-435648	122	23	23	6	0	3	690	21	21	0	0	NA	NA	NA	21	35	514	168	166	456	118	116	56	19	8	0.109	0.113	0.048
.	19.01.15-19.27.16-1-435649	94	6	6	0	0	0	687	5	5	0	0	NA	NA	NA	30	42	512	175	168	451	121	115	9	16	0	0.018	0.091	0
.	19.01.15-19.27.17-1-435650	146	19	19	3	0	3	698	17	17	0	0	NA	NA	NA	46	49	520	170	172	461	117	120	61	9	3	0.117	0.053	0.017
.	19.01.15-19.27.20-1-435651	118	9	9	5	0	1	687	8	8	0	0	NA	NA	NA	42	46	516	176	167	452	121	114	40	0	3	0.078	0	0.018
.	19.01.15-19.27.23-1-435654	69	3	3	0	0	0	671	1	1	0	0	NA	NA	NA	27	22	500	168	167	440	114	117	7	1	0	0.014	0.006	0
.	19.01.15-19.27.25-1-435656	117	7	7	1	0	1	682	6	6	0	0	NA	NA	NA	41	37	510	169	171	451	117	114	12	2	7	0.024	0.012	0.041
.	19.01.15-19.27.25-1-435658	93	11	11	3	0	2	678	10	10	0	0	NA	NA	NA	22	30	502	170	171	444	116	118	20	1	4	0.04	0.006	0.023
.	19.01.15-19.27.34-1-435673	90	3	3	0	0	0	665	2	2	0	0	NA	NA	NA	27	23	500	168	168	437	115	113	5	8	0	0.01	0.048	0
.	19.01.15-19.27.38-1-435675	58	2	2	0	0	0	352	1	1	0	0	NA	NA	NA	18	22	502	165	168	232	60	60	0	1	0	0	0.006	0
.	19.01.15-19.27.39-1-435678	63	2	2	0	0	0	658	1	1	0	0	NA	NA	NA	35	23	502	168	166	434	113	111	1	0	2	0.002	0	0.012
.	19.01.15-19.27.47-1-435681	143	13	13	4	0	4	691	11	11	0	0	NA	NA	NA	51	55	513	177	178	447	121	123	31	16	4	0.06	0.09	0.022
.	19.01.15-19.27.47-1-435682	61	5	5	1	0	1	665	4	4	0	0	NA	NA	NA	28	20	503	165	165	439	112	114	7	3	0	0.014	0.018	0
.	19.01.15-19.27.49-1-435683	113	7	7	4	0	4	678	6	6	0	0	NA	NA	NA	34	29	505	169	168	446	116	116	18	3	2	0.036	0.018	0.012
.	19.01.15-19.27.55-1-435700	64	3	3	1	0	1	669	2	2	0	0	NA	NA	NA	29	23	499	168	169	438	114	117	2	3	4	0.004	0.018	0.024
.	19.01.15-19.27.56-1-435701	36	1	1	1	0	1	0	0	0	0	0	NA	NA	NA	9	10	495	165	163	0	0	0	0	1	0	0	0.006	0
.	19.01.15-19.27.57-1-435702	32	1	1	0	0	0	0	0	0	0	0	NA	NA	NA	12	5	493	163	162	0	0	0	0	1	0	0	0.006	0
.	19.01.15-19.27.57-1-435703	125	12	12	1	0	1	692	9	9	0	0	NA	NA	NA	47	47	520	167	173	460	113	119	27	10	4	0.052	0.06	0.023
.	19.01.15-19.27.59-1-435704	146	13	13	5	0	2	692	12	12	0	0	NA	NA	NA	44	44	511	171	175	449	120	123	34	13	10	0.067	0.076	0.057
.	19.01.15-19.27.59-1-435706	182	30	30	11	0	9	686	27	27	0	0	NA	NA	NA	56	40	510	173	170	450	119	117	81	58	1	0.159	0.335	0.006
.	19.01.15-19.28.04-1-435707	89	6	6	3	0	2	672	4	4	0	0	NA	NA	NA	25	21	501	168	165	443	117	112	19	4	3	0.038	0.024	0.018
.	19.01.15-19.28.05-1-435708	97	14	14	4	0	3	675	13	13	0	0	NA	NA	NA	36	30	501	172	170	439	120	116	25	7	17	0.05	0.041	0.1
.	19.01.15-19.28.09-1-435709	59	2	2	1	0	1	672	1	1	0	0	NA	NA	NA	31	33	505	172	169	446	115	111	10	0	0	0.02	0	0
.	19.01.15-19.28.12-1-435710	90	5	5	2	0	1	675	4	4	0	0	NA	NA	NA	40	39	509	175	168	444	119	112	13	3	0	0.026	0.017	0
.	19.01.15-19.28.18-1-435711	123	5	5	1	0	0	680	4	4	0	0	NA	NA	NA	42	32	509	171	165	449	118	113	14	0	1	0.028	0	0.006
.	19.01.15-19.28.20-1-435715	67	4	4	3	0	3	668	3	3	0	0	NA	NA	NA	26	23	503	168	165	440	113	115	10	0	3	0.02	0	0.018
.	19.01.15-19.28.22-1-435717	113	7	7	1	0	1	683	4	4	0	0	NA	NA	NA	42	37	512	171	167	448	120	115	6	8	2	0.012	0.047	0.012
.	19.01.15-19.28.25-1-435725	123	5	5	2	0	1	684	4	4	0	0	NA	NA	NA	31	34	513	167	167	455	115	114	2	5	5	0.004	0.03	0.03
.	19.01.15-19.28.31-1-435740	148	19	19	4	0	4	704	15	15	0	0	NA	NA	NA	47	58	525	172	174	462	120	122	63	31	6	0.12	0.18	0.034
.	19.01.15-19.28.32-1-435745	59	2	2	0	0	0	0	1	1	0	0	NA	NA	NA	18	17	500	163	167	0	0	0	0	3	0	0	0.018	0
.	19.01.15-19.28.35-1-435752	175	14	14	3	0	3	696	10	10	0	0	NA	NA	NA	41	50	522	170	171	464	117	115	21	12	10	0.04	0.071	0.058
.	19.01.15-19.28.38-1-435754	148	17	17	8	0	3	702	14	14	0	0	NA	NA	NA	50	56	518	174	177	460	118	124	46	28	19	0.089	0.161	0.107
.	19.01.15-19.28.38-1-435757	169	7	7	5	0	4	706	5	5	0	0	NA	NA	NA	67	66	525	178	176	461	124	121	26	0	5	0.05	0	0.028
.	19.01.15-19.28.42-1-435779	59	2	2	0	0	0	0	1	1	0	0	NA	NA	NA	11	16	499	166	164	0	0	0	0	2	0	0	0.012	0
.	19.01.15-19.28.42-1-435780	92	12	12	2	0	2	680	9	9	0	0	NA	NA	NA	33	33	512	169	165	452	115	113	19	7	13	0.037	0.041	0.079
.	19.01.15-19.28.45-1-435781	98	7	7	5	0	3	697	6	6	0	0	NA	NA	NA	29	49	517	173	172	458	119	120	16	9	9	0.031	0.052	0.052
.	19.01.15-19.28.45-1-435782	118	17	17	5	0	5	690	16	16	0	0	NA	NA	NA	41	45	509	174	175	450	118	122	39	9	5	0.077	0.052	0.029
.	19.01.15-19.28.55-1-435799	233	25	25	6	0	6	727	23	23	0	0	NA	NA	NA	52	77	527	177	186	470	123	134	71	42	16	0.135	0.237	0.086
.	19.01.15-19.29.04-1-435800	150	17	17	1	0	1	693	15	15	0	0	NA	NA	NA	42	44	513	173	171	457	118	118	31	11	6	0.06	0.064	0.035
.	19.01.15-19.29.07-1-435802	90	6	6	1	0	0	672	4	4	0	0	NA	NA	NA	32	25	497	169	172	440	115	117	8	5	3	0.016	0.03	0.017
.	19.01.15-19.29.09-1-435803	82	3	3	0	0	0	695	2	2	0	0	NA	NA	NA	30	38	511	168	172	458	115	122	4	3	3	0.008	0.018	0.017
.	19.01.15-19.29.15-1-435804	63	2	2	1	0	1	501	0	0	0	0	NA	NA	NA	17	24	503	169	165	329	88	84	0	2	2	0	0.012	0.012
.	19.01.15-19.29.16-1-435805	94	6	6	1	0	1	661	4	4	0	0	NA	NA	NA	30	16	497	164	168	437	112	112	18	0	0	0.036	0	0
.	19.01.15-19.29.23-1-437589	87	3	3	0	0	0	677	2	2	0	0	NA	NA	NA	40	30	508	170	165	447	119	111	8	5	0	0.016	0.029	0
.	19.01.15-19.29.29-1-437596	279	17	17	2	0	2	730	14	14	0	0	NA	NA	NA	78	78	537	176	178	478	125	127	23	19	11	0.043	0.108	0.062
.	19.01.15-19.29.29-1-437597	140	18	18	4	0	3	687	16	16	0	0	NA	NA	NA	49	43	509	174	173	450	119	118	70	6	11	0.138	0.034	0.064
.	19.01.15-19.29.34-1-437707	201	19	19	3	0	3	723	18	18	0	0	NA	NA	NA	67	76	532	176	181	471	126	126	32	4	15	0.06	0.023	0.083
.	19.01.15-19.29.36-1-437717	176	12	12	2	0	2	693	11	11	0	0	NA	NA	NA	53	44	517	169	171	462	116	115	36	12	14	0.07	0.071	0.082
.	19.01.15-19.29.40-1-437721	119	7	7	3	0	2	677	6	6	0	0	NA	NA	NA	30	30	503	170	170	440	119	118	12	6	10	0.024	0.035	0.059
.	19.01.15-19.29.41-1-437723	263	28	28	13	0	7	734	26	26	0	0	NA	NA	NA	74	92	536	187	182	478	131	125	105	26	13	0.196	0.139	0.071
.	19.01.15-19.29.46-1-437724	31	1	1	0	0	0	0	0	0	0	0	NA	NA	NA	8	10	493	165	165	0	0	0	0	2	0	0	0.012	0
.	19.01.15-19.29.52-1-437740	64	6	6	2	0	2	671	5	5	0	0	NA	NA	NA	19	18	500	167	164	443	115	113	14	9	0	0.028	0.054	0
.	19.01.15-19.29.57-1-437741	62	2	2	1	0	1	663	1	1	0	0	NA	NA	NA	24	18	500	166	165	439	114	110	4	1	0	0.008	0.006	0
.	19.01.15-19.30.01-1-437742	29	1	1	1	0	1	0	0	0	0	0	NA	NA	NA	4	6	491	166	162	0	0	0	0	0	0	0	0	0
.	19.01.15-19.30.04-1-437747	120	4	4	2	0	2	679	3	3	0	0	NA	NA	NA	48	36	512	168	169	448	114	117	11	9	0	0.021	0.054	0
.	19.01.15-19.30.06-1-437749	96	8	8	0	0	0	668	7	7	0	0	NA	NA	NA	34	26	505	168	166	442	115	111	3	0	10	0.006	0	0.06
.	19.01.15-19.30.09-1-437750	127	17	17	8	0	6	687	14	14	0	0	NA	NA	NA	47	47	516	170	174	448	117	122	44	10	5	0.085	0.059	0.029
.	19.01.15-19.30.10-1-437751	271	29	29	13	0	8	712	24	24	0	0	NA	NA	NA	84	63	520	180	176	458	129	125	80	51	4	0.154	0.283	0.023
.	19.01.15-19.30.13-1-437752	117	5	5	1	0	1	679	3	3	0	0	NA	NA	NA	38	44	514	173	170	449	115	115	5	3	2	0.01	0.017	0.012
.	19.01.15-19.30.13-1-437753	122	37	37	13	0	7	699	33	33	0	0	NA	NA	NA	33	41	511	174	169	460	121	118	80	29	4	0.157	0.167	0.024
.	19.01.15-19.30.14-1-437754	59	2	2	1	0	1	353	1	1	0	0	NA	NA	NA	14	22	499	166	170	243	57	53	0	0	4	0	0	0.024
.	19.01.15-19.30.22-1-437757	150	9	9	4	0	1	696	8	8	0	0	NA	NA	NA	38	53	513	178	175	452	123	121	35	11	0	0.068	0.062	0
.	19.01.15-19.30.24-1-437761	33	1	1	0	0	0	0	0	0	0	0	NA	NA	NA	14	15	497	164	167	0	0	0	0	0	0	0	0	0
.	19.01.15-19.30.30-1-437767	209	14	14	6	0	3	709	13	13	0	0	NA	NA	NA	65	65	530	177	171	469	120	120	39	23	5	0.074	0.13	0.029
.	19.01.15-19.30.33-1-437784	59	2	2	1	0	1	100	1	1	0	0	NA	NA	NA	12	13	494	167	165	66	16	18	1	3	0	0.002	0.018	0
.	19.01.15-19.30.36-1-437785	91	10	10	3	0	2	674	8	8	0	0	NA	NA	NA	30	21	505	164	165	449	112	113	28	11	0	0.055	0.067	0
.	19.01.15-19.30.41-1-437790	266	26	26	11	0	6	725	25	25	0	0	NA	NA	NA	99	79	544	175	173	481	122	122	91	40	6	0.167	0.229	0.035
.	19.01.15-19.30.43-1-437791	91	4	4	1	0	0	689	3	3	0	0	NA	NA	NA	33	44	518	168	171	457	115	117	10	3	0	0.019	0.018	0
.	19.01.15-19.30.43-1-437792	35	1	1	0	0	0	0	0	0	0	0	NA	NA	NA	11	16	495	166	168	0	0	0	0	0	2	0	0	0.012
.	19.01.15-19.30.45-1-437793	61	3	3	0	0	0	671	1	1	0	0	NA	NA	NA	23	22	501	167	167	442	115	114	8	3	0	0.016	0.018	0
.	19.01.15-19.30.45-1-437794	86	7	7	4	0	4	674	6	6	0	0	NA	NA	NA	21	26	503	168	168	443	116	115	7	1	3	0.014	0.006	0.018
.	19.01.15-19.30.54-1-437810	147	19	19	10	0	4	691	18	18	0	0	NA	NA	NA	54	46	512	176	171	448	124	119	84	13	16	0.164	0.074	0.094
.	19.01.15-19.30.57-1-437811	90	4	4	0	0	0	668	2	2	0	0	NA	NA	NA	28	24	499	170	168	443	113	112	13	1	0	0.026	0.006	0
.	19.01.15-19.30.58-1-437812	60	4	4	0	0	0	667	3	3	0	0	NA	NA	NA	30	23	501	165	170	438	112	117	13	0	0	0.026	0	0
.	19.01.15-19.30.59-1-437813	184	9	9	3	0	3	720	6	6	0	0	NA	NA	NA	57	66	534	172	173	483	118	119	27	12	13	0.051	0.07	0.075
.	19.01.15-19.31.03-1-437814	149	17	17	8	0	6	700	14	14	0	0	NA	NA	NA	44	53	520	175	171	458	121	121	49	21	7	0.094	0.12	0.041
.	19.01.15-19.31.05-1-437815	64	3	3	1	0	1	680	2	2	0	0	NA	NA	NA	15	25	500	170	168	445	117	118	9	0	0	0.018	0	0
.	19.01.15-19.31.12-1-437856	89	7	7	1	0	1	679	5	5	0	0	NA	NA	NA	33	31	503	172	169	446	119	114	21	6	4	0.042	0.035	0.024
.	19.01.15-19.31.13-1-437857	147	9	9	4	0	4	693	8	8	0	0	NA	NA	NA	43	48	518	172	171	455	119	119	17	15	4	0.033	0.087	0.023
.	19.01.15-19.31.16-1-437858	155	10	10	2	0	2	694	7	7	0	0	NA	NA	NA	35	44	518	173	166	460	121	113	16	8	15	0.031	0.046	0.09
.	19.01.15-19.31.29-1-437869	123	4	4	2	0	2	684	3	3	0	0	NA	NA	NA	33	35	503	174	171	445	120	119	13	0	0	0.026	0	0
.	19.01.15-19.31.32-1-437875	91	3	3	1	0	0	678	2	2	0	0	NA	NA	NA	31	37	507	175	168	443	119	116	7	0	0	0.014	0	0
.	19.01.15-19.31.37-1-437881	149	15	15	5	0	2	684	12	12	0	0	NA	NA	NA	43	34	507	167	173	449	115	120	46	16	13	0.091	0.096	0.075
.	19.01.15-19.31.39-1-437884	123	6	6	2	0	1	690	5	5	0	0	NA	NA	NA	49	42	512	174	169	455	120	115	9	11	3	0.018	0.063	0.018
.	19.01.15-19.31.41-1-437887	57	3	3	1	0	1	668	2	2	0	0	NA	NA	NA	25	19	501	167	164	441	115	112	8	0	0	0.016	0	0
.	19.01.15-19.31.44-1-437888	158	11	11	4	0	3	676	8	8	0	0	NA	NA	NA	49	33	505	173	168	444	119	113	17	18	6	0.034	0.104	0.036
.	19.01.15-19.31.47-1-437889	95	10	10	1	0	1	687	9	9	0	0	NA	NA	NA	31	42	515	170	170	453	120	114	31	2	1	0.06	0.012	0.006
.	19.01.15-19.31.50-1-437905	118	17	17	4	0	3	680	16	16	0	0	NA	NA	NA	43	39	510	167	175	450	112	118	47	19	8	0.092	0.114	0.046
.	19.01.15-19.31.51-1-437906	60	2	2	2	0	1	672	1	1	0	0	NA	NA	NA	23	29	505	171	166	442	116	114	2	0	6	0.004	0	0.036
.	19.01.15-19.31.52-1-437907	60	2	2	0	0	0	660	1	1	0	0	NA	NA	NA	32	20	502	165	166	433	113	114	2	0	3	0.004	0	0.018
.	19.01.15-19.31.56-1-437908	178	9	9	4	0	4	701	8	8	0	0	NA	NA	NA	46	53	523	172	171	469	116	116	24	14	0	0.046	0.081	0
.	19.01.15-19.32.00-1-437909	125	25	25	8	0	7	681	22	22	0	0	NA	NA	NA	51	41	516	173	165	453	119	109	59	21	14	0.114	0.121	0.085
.	19.01.15-19.32.05-1-437910	157	15	15	8	0	5	688	13	13	0	0	NA	NA	NA	49	39	514	167	171	454	116	118	19	39	18	0.037	0.234	0.105
.	19.01.15-19.32.06-1-437911	152	18	18	7	0	4	706	15	15	0	0	NA	NA	NA	42	52	521	169	175	466	118	122	56	29	6	0.107	0.172	0.034
.	19.01.15-19.32.08-1-437912	62	2	2	0	0	0	673	1	1	0	0	NA	NA	NA	22	22	503	165	167	445	113	115	0	4	4	0	0.024	0.024
.	19.01.15-19.32.08-1-437913	114	6	6	1	0	0	680	5	5	0	0	NA	NA	NA	43	35	511	170	167	446	117	117	17	8	0	0.033	0.047	0
.	19.01.15-19.32.13-1-437914	138	8	8	2	0	2	683	7	7	0	0	NA	NA	NA	60	41	515	171	168	454	115	114	19	2	12	0.037	0.012	0.071
.	19.01.15-19.32.21-1-437915	148	25	25	8	0	4	697	23	23	0	0	NA	NA	NA	54	52	521	174	170	459	120	118	80	13	24	0.154	0.075	0.141
.	19.01.15-19.32.21-1-437916	96	10	10	4	0	4	682	9	9	0	0	NA	NA	NA	25	38	505	170	176	445	116	121	26	3	1	0.051	0.018	0.006
.	19.01.15-19.32.26-1-437922	120	6	6	0	0	0	681	5	5	0	0	NA	NA	NA	34	38	507	176	168	445	122	114	10	13	0	0.02	0.074	0
.	19.01.15-19.32.30-1-437927	66	3	3	2	0	1	664	1	1	0	0	NA	NA	NA	21	17	499	166	165	438	113	113	4	5	0	0.008	0.03	0
.	19.01.15-19.32.42-1-437947	119	10	10	2	0	2	685	9	9	0	0	NA	NA	NA	41	39	510	174	168	448	121	116	12	19	0	0.024	0.109	0
.	19.01.15-19.32.43-1-437948	117	18	18	5	0	2	683	16	16	0	0	NA	NA	NA	48	37	507	169	174	451	113	119	36	10	14	0.071	0.059	0.08
.	19.01.15-19.32.45-1-437949	94	3	3	2	0	2	680	2	2	0	0	NA	NA	NA	35	29	503	168	171	445	117	118	12	2	0	0.024	0.012	0
[truncated: 1 more rows]
