# Supplementary material for: Modelling targeted rabies vaccination strategies for a domestic dog population with heterogeneous roaming patterns
Source: PLoS Negl Trop Dis. 2019 Jul 8;13(7):e0007582. doi: 10.1371/journal.pntd.0007582 (PMC6638970; doi:10.1371/journal.pntd.0007582)
Supplement: S1 Zip file folder — The files contain a summary for each simulation for its respective scenario. The files are named first with the population structure (FP, ED, RD, SD) and then the specific vaccination strategy used for that scenario. (ZIP) [file pntd.0007582.s002.zip › Supp_Files/ED_E0.9_R0.7_S0.9_all_measuresReport.txt]

scenario	iteration	duration	tot_deaths	rabid_dogs	moved	mov_DK	movInfect	n_vacc	n_cull	detDogs_cull	contDogs_cull	reactCull	preemptVaccCov_dogLevel	reactVaccCov_dogLevel	mean_Rt	non_rabid_dead	born	nb_in_exp_cat	nb_in_roam_cat	nb_stayhome	nb_exp_vacc	nb_roam_vacc	nb_stayhome_vacc	nb_contacting_explorer	nb_contacting_roamer	nb_contacting_stayhome	contact_per_explorer	contact_per_roamer	contact_per_stayhome
.	19.01.15-17.44.40-1-366989	125	5	5	1	0	1	722	2	2	0	0	NA	NA	NA	34	46	515	174	170	453	120	149	15	6	0	0.029	0.034	0
.	19.01.15-17.44.40-1-366990	120	7	7	2	0	2	724	5	5	0	0	NA	NA	NA	46	39	517	167	168	457	116	151	17	0	6	0.033	0	0.036
.	19.01.15-17.44.40-1-366991	92	5	5	2	0	2	725	4	4	0	0	NA	NA	NA	29	36	508	172	169	455	120	150	5	3	4	0.01	0.017	0.024
.	19.01.15-17.44.40-1-366992	174	12	12	5	0	4	738	11	11	0	0	NA	NA	NA	40	56	523	174	172	464	122	152	42	13	7	0.08	0.075	0.041
.	19.01.15-17.44.40-1-366993	88	5	5	1	0	0	716	4	4	0	0	NA	NA	NA	30	35	510	167	171	448	114	154	16	1	0	0.031	0.006	0
.	19.01.15-17.44.40-1-366994	126	19	19	9	0	6	716	17	17	0	0	NA	NA	NA	42	44	504	178	175	437	122	157	51	12	4	0.101	0.067	0.023
.	19.01.15-17.44.40-1-366995	149	15	15	6	0	4	725	13	13	0	0	NA	NA	NA	54	45	516	171	171	458	116	151	59	12	9	0.114	0.07	0.053
.	19.01.15-17.44.40-1-366996	176	34	34	10	0	7	738	31	31	0	0	NA	NA	NA	41	46	516	168	175	461	118	159	106	37	12	0.205	0.22	0.069
.	19.01.15-17.44.59-1-367020	110	13	13	3	0	2	725	11	11	0	0	NA	NA	NA	22	37	510	172	168	455	117	153	29	5	2	0.057	0.029	0.012
.	19.01.15-17.44.59-1-367021	96	6	6	2	0	2	709	4	4	0	0	NA	NA	NA	32	31	510	166	168	443	115	151	6	0	9	0.012	0	0.054
.	19.01.15-17.45.02-1-367023	129	10	10	3	0	3	708	7	7	0	0	NA	NA	NA	42	28	509	165	167	448	113	147	33	12	0	0.065	0.073	0
.	19.01.15-17.45.04-1-367024	63	7	7	1	0	1	702	6	6	0	0	NA	NA	NA	32	23	501	168	167	441	111	150	2	11	5	0.004	0.065	0.03
.	19.01.15-17.45.16-1-367028	178	22	22	8	0	7	729	21	21	0	0	NA	NA	NA	70	62	526	178	171	459	119	151	78	21	6	0.148	0.118	0.035
.	19.01.15-17.45.16-1-367029	93	7	7	2	0	1	696	4	4	0	0	NA	NA	NA	49	26	503	170	166	438	115	143	9	13	18	0.018	0.076	0.108
.	19.01.15-17.45.18-1-367031	317	37	37	12	0	9	766	36	36	0	0	NA	NA	NA	109	90	533	185	185	471	130	165	107	52	14	0.201	0.281	0.076
.	19.01.15-17.45.23-1-367038	140	17	17	7	0	6	718	15	15	0	0	NA	NA	NA	54	35	507	172	169	449	117	152	44	16	12	0.087	0.093	0.071
.	19.01.15-17.45.31-1-367049	118	8	8	0	0	0	724	7	7	0	0	NA	NA	NA	40	43	507	174	175	450	122	152	31	2	2	0.061	0.011	0.011
.	19.01.15-17.45.31-1-367050	63	2	2	1	0	1	708	1	1	0	0	NA	NA	NA	22	24	498	171	168	439	117	152	0	4	2	0	0.023	0.012
.	19.01.15-17.45.45-1-367058	85	5	5	1	0	1	713	4	4	0	0	NA	NA	NA	31	35	511	167	170	448	115	150	18	6	0	0.035	0.036	0
.	19.01.15-17.45.50-1-367059	183	10	10	4	0	3	749	9	9	0	0	NA	NA	NA	60	61	524	173	177	468	125	156	43	1	0	0.082	0.006	0
.	19.01.15-17.45.53-1-367075	143	23	23	5	0	3	708	22	22	0	0	NA	NA	NA	56	34	508	171	168	447	116	145	63	23	5	0.124	0.135	0.03
.	19.01.15-17.45.56-1-367076	146	13	13	3	0	3	723	10	10	0	0	NA	NA	NA	38	38	509	169	173	451	118	154	40	10	3	0.079	0.059	0.017
.	19.01.15-17.46.03-1-367080	65	4	4	0	0	0	702	3	3	0	0	NA	NA	NA	26	23	505	165	166	442	112	148	4	4	4	0.008	0.024	0.024
.	19.01.15-17.46.10-1-367082	118	11	11	5	0	3	721	8	8	0	0	NA	NA	NA	29	38	514	169	168	456	115	150	40	7	9	0.078	0.041	0.054
.	19.01.15-17.46.17-1-367086	34	1	1	0	0	0	0	0	0	0	0	NA	NA	NA	10	11	496	165	163	0	0	0	0	0	0	0	0	0
.	19.01.15-17.46.20-1-367089	41	1	1	0	0	0	0	0	0	0	0	NA	NA	NA	12	10	494	165	164	0	0	0	0	0	0	0	0	0
.	19.01.15-17.46.28-1-367102	121	7	7	2	0	2	732	6	6	0	0	NA	NA	NA	27	44	518	173	166	463	120	149	11	10	0	0.021	0.058	0
.	19.01.15-17.46.28-1-367104	147	18	18	6	0	3	731	15	15	0	0	NA	NA	NA	65	56	530	169	170	463	118	150	36	21	10	0.068	0.124	0.059
.	19.01.15-17.46.33-1-367106	63	2	2	0	0	0	711	1	1	0	0	NA	NA	NA	24	27	502	171	167	448	116	147	2	5	0	0.004	0.029	0
.	19.01.15-17.46.37-1-367118	87	4	4	3	0	1	710	2	2	0	0	NA	NA	NA	28	26	505	168	166	447	115	148	14	0	0	0.028	0	0
.	19.01.15-17.46.51-1-367124	62	2	2	1	0	1	704	1	1	0	0	NA	NA	NA	31	22	502	166	167	442	114	148	3	2	0	0.006	0.012	0
.	19.01.15-17.46.51-1-367125	65	5	5	1	0	1	709	3	3	0	0	NA	NA	NA	24	27	508	167	165	448	113	148	17	2	0	0.033	0.012	0
.	19.01.15-17.46.53-1-367141	121	7	7	4	0	3	717	6	6	0	0	NA	NA	NA	37	37	511	171	168	448	118	151	30	9	0	0.059	0.053	0
.	19.01.15-17.46.53-1-367143	123	8	8	4	0	4	709	6	6	0	0	NA	NA	NA	35	31	504	170	170	442	115	152	12	12	1	0.024	0.071	0.006
.	19.01.15-17.46.55-1-367145	57	3	3	0	0	0	701	2	2	0	0	NA	NA	NA	29	22	501	166	168	440	111	150	8	1	0	0.016	0.006	0
.	19.01.15-17.47.00-1-367151	173	19	19	7	0	6	714	16	16	0	0	NA	NA	NA	54	42	517	169	169	452	114	148	58	14	4	0.112	0.083	0.024
.	19.01.15-17.47.00-1-367152	96	9	9	2	0	1	729	7	7	0	0	NA	NA	NA	24	49	512	174	176	449	121	159	9	10	2	0.018	0.057	0.011
.	19.01.15-17.47.06-1-367155	33	1	1	0	0	0	0	0	0	0	0	NA	NA	NA	12	9	494	166	162	0	0	0	4	0	0	0.008	0	0
.	19.01.15-17.47.09-1-367157	72	5	5	2	0	2	708	4	4	0	0	NA	NA	NA	27	24	503	166	168	449	110	149	16	4	0	0.032	0.024	0
.	19.01.15-17.47.09-1-367158	213	24	24	6	0	5	746	22	22	0	0	NA	NA	NA	76	72	537	177	171	475	119	152	83	19	10	0.155	0.107	0.058
.	19.01.15-17.47.11-1-367159	115	13	13	5	0	2	725	11	11	0	0	NA	NA	NA	36	42	516	166	173	461	114	150	25	20	3	0.048	0.12	0.017
.	19.01.15-17.47.13-1-367160	148	13	13	4	0	2	721	11	11	0	0	NA	NA	NA	36	46	517	176	166	455	120	146	50	13	15	0.097	0.074	0.09
.	19.01.15-17.47.15-1-367162	93	7	7	1	0	0	725	6	6	0	0	NA	NA	NA	28	40	515	169	169	459	116	150	37	9	0	0.072	0.053	0
.	19.01.15-17.47.22-1-367168	120	8	8	3	0	1	718	7	7	0	0	NA	NA	NA	34	36	507	168	174	446	117	155	19	1	4	0.037	0.006	0.023
.	19.01.15-17.47.34-1-367184	122	13	13	1	0	0	725	10	10	0	0	NA	NA	NA	41	42	518	168	169	459	113	153	11	19	0	0.021	0.113	0
.	19.01.15-17.47.36-1-367187	115	11	11	2	0	2	736	10	10	0	0	NA	NA	NA	33	50	523	173	167	465	121	150	38	4	1	0.073	0.023	0.006
.	19.01.15-17.47.41-1-367189	93	4	4	2	0	2	706	3	3	0	0	NA	NA	NA	25	23	502	167	167	445	113	148	7	1	0	0.014	0.006	0
.	19.01.15-17.47.45-1-367190	116	11	11	3	0	3	720	10	10	0	0	NA	NA	NA	32	37	513	168	169	453	119	148	29	0	7	0.057	0	0.041
.	19.01.15-17.47.46-1-367191	34	1	1	0	0	0	0	0	0	0	0	NA	NA	NA	11	12	497	164	164	0	0	0	6	0	0	0.012	0	0
.	19.01.15-17.47.48-1-367193	90	3	3	0	0	0	711	2	2	0	0	NA	NA	NA	31	30	504	169	170	445	113	153	9	0	1	0.018	0	0.006
.	19.01.15-17.47.52-1-367210	185	9	9	3	0	2	735	7	7	0	0	NA	NA	NA	53	53	518	174	174	461	122	152	12	15	4	0.023	0.086	0.023
.	19.01.15-17.47.58-1-367215	66	3	3	0	0	0	300	2	2	0	0	NA	NA	NA	17	13	497	165	164	187	49	64	2	0	0	0.004	0	0
.	19.01.15-17.47.58-1-367217	63	2	2	1	0	1	708	0	0	0	0	NA	NA	NA	25	26	500	169	170	442	113	153	5	3	0	0.01	0.018	0
.	19.01.15-17.48.06-1-367218	99	11	11	6	0	5	729	10	10	0	0	NA	NA	NA	34	45	517	168	173	459	115	155	24	12	10	0.046	0.071	0.058
.	19.01.15-17.48.08-1-367220	83	4	4	1	0	1	712	3	3	0	0	NA	NA	NA	23	28	504	171	166	449	118	145	14	0	0	0.028	0	0
.	19.01.15-17.48.09-1-367221	36	1	1	1	0	1	0	0	0	0	0	NA	NA	NA	11	10	496	163	164	0	0	0	0	0	1	0	0	0.006
.	19.01.15-17.48.11-1-367222	92	5	5	3	0	3	712	4	4	0	0	NA	NA	NA	34	32	506	172	167	448	116	148	18	0	5	0.036	0	0.03
.	19.01.15-17.48.13-1-367224	60	2	2	0	0	0	151	1	1	0	0	NA	NA	NA	16	20	498	165	170	104	17	30	4	0	0	0.008	0	0
.	19.01.15-17.48.16-1-367226	89	8	8	3	0	2	701	5	5	0	0	NA	NA	NA	37	27	506	167	167	444	114	143	11	10	0	0.022	0.06	0
.	19.01.15-17.48.29-1-367247	146	25	25	8	0	5	717	23	23	0	0	NA	NA	NA	40	34	509	171	167	450	116	151	82	30	3	0.161	0.175	0.018
.	19.01.15-17.48.29-1-367248	123	14	14	7	0	2	721	12	12	0	0	NA	NA	NA	37	45	515	176	167	456	124	141	44	24	14	0.085	0.136	0.084
.	19.01.15-17.48.33-1-367251	170	19	19	6	0	5	730	15	15	0	0	NA	NA	NA	37	44	512	173	172	455	122	153	55	5	2	0.107	0.029	0.012
.	19.01.15-17.48.36-1-367259	153	10	10	4	0	3	705	9	9	0	0	NA	NA	NA	49	33	508	169	169	444	114	147	6	13	17	0.012	0.077	0.101
.	19.01.15-17.48.41-1-367261	94	9	9	2	0	0	711	8	8	0	0	NA	NA	NA	31	28	506	167	168	446	115	150	29	0	7	0.057	0	0.042
.	19.01.15-17.48.45-1-367262	84	5	5	1	0	1	713	4	4	0	0	NA	NA	NA	23	25	505	169	164	450	116	147	14	4	0	0.028	0.024	0
.	19.01.15-17.48.54-1-367281	91	4	4	1	0	1	714	3	3	0	0	NA	NA	NA	37	35	508	170	170	448	115	151	7	0	8	0.014	0	0.047
.	19.01.15-17.48.59-1-367285	145	7	7	5	0	3	717	6	6	0	0	NA	NA	NA	56	41	513	173	168	451	120	146	31	6	0	0.06	0.035	0
.	19.01.15-17.49.04-1-367286	93	6	6	2	0	1	707	4	4	0	0	NA	NA	NA	37	30	504	167	172	441	112	154	17	0	0	0.034	0	0
.	19.01.15-17.49.06-1-367287	124	14	14	0	0	0	720	13	13	0	0	NA	NA	NA	44	49	519	170	173	452	117	151	30	11	2	0.058	0.065	0.012
.	19.01.15-17.49.09-1-367289	35	1	1	1	0	1	0	0	0	0	0	NA	NA	NA	10	4	490	164	163	0	0	0	3	0	0	0.006	0	0
.	19.01.15-17.49.12-1-367291	59	2	2	1	0	1	700	1	1	0	0	NA	NA	NA	30	23	501	168	167	438	113	149	8	0	0	0.016	0	0
.	19.01.15-17.49.15-1-367292	153	16	16	5	0	2	737	15	15	0	0	NA	NA	NA	49	61	524	175	175	459	121	157	65	11	2	0.124	0.063	0.011
.	19.01.15-17.49.16-1-367294	115	11	11	2	0	2	706	10	10	0	0	NA	NA	NA	33	31	509	171	164	446	114	146	17	7	1	0.033	0.041	0.006
.	19.01.15-17.49.22-1-367302	61	2	2	0	0	0	712	1	1	0	0	NA	NA	NA	24	28	507	168	166	449	116	147	2	0	0	0.004	0	0
.	19.01.15-17.49.23-1-367305	88	4	4	1	0	0	725	2	2	0	0	NA	NA	NA	31	40	510	173	170	456	117	152	9	3	0	0.018	0.017	0
.	19.01.15-17.49.27-1-367315	100	8	8	0	0	0	707	5	5	0	0	NA	NA	NA	24	25	506	167	165	445	113	149	20	4	0	0.04	0.024	0
.	19.01.15-17.49.27-1-367316	91	7	7	1	0	1	730	6	6	0	0	NA	NA	NA	23	38	512	170	169	459	117	154	20	24	0	0.039	0.141	0
.	19.01.15-17.49.30-1-367323	57	2	2	1	0	1	703	1	1	0	0	NA	NA	NA	17	19	502	165	165	451	105	147	0	3	2	0	0.018	0.012
.	19.01.15-17.49.34-1-367327	184	27	27	6	0	2	743	23	23	0	0	NA	NA	NA	48	58	519	176	176	463	123	157	83	26	6	0.16	0.148	0.034
.	19.01.15-17.49.36-1-367331	86	7	7	2	0	1	707	6	6	0	0	NA	NA	NA	43	27	507	165	168	448	112	147	20	1	0	0.039	0.006	0
.	19.01.15-17.49.40-1-367336	90	5	5	1	0	1	705	4	4	0	0	NA	NA	NA	42	26	502	167	170	441	113	151	19	6	0	0.038	0.036	0
.	19.01.15-17.49.43-1-367337	63	5	5	2	0	1	708	4	4	0	0	NA	NA	NA	18	23	503	168	165	447	116	145	14	0	5	0.028	0	0.03
.	19.01.15-17.49.46-1-367338	123	10	10	6	0	2	738	9	9	0	0	NA	NA	NA	39	48	515	175	171	461	121	156	9	38	4	0.017	0.217	0.023
.	19.01.15-17.49.49-1-367339	145	14	14	5	0	5	721	11	11	0	0	NA	NA	NA	36	36	508	171	170	449	120	152	32	16	1	0.063	0.094	0.006
.	19.01.15-17.49.51-1-367340	90	4	4	0	0	0	716	3	3	0	0	NA	NA	NA	28	35	511	172	165	449	119	148	8	2	5	0.016	0.012	0.03
.	19.01.15-17.49.52-1-367356	59	2	2	0	0	0	705	1	1	0	0	NA	NA	NA	25	23	501	169	166	442	116	147	6	0	0	0.012	0	0
.	19.01.15-17.49.57-1-367361	86	9	9	2	0	2	716	7	7	0	0	NA	NA	NA	33	33	509	174	163	453	118	145	22	10	1	0.043	0.057	0.006
.	19.01.15-17.50.00-1-367363	33	1	1	1	0	1	0	0	0	0	0	NA	NA	NA	7	12	495	168	162	0	0	0	0	0	2	0	0	0.012
.	19.01.15-17.50.02-1-367369	99	8	8	3	0	2	711	5	5	0	0	NA	NA	NA	45	39	515	167	170	446	115	150	38	12	5	0.074	0.072	0.029
.	19.01.15-17.50.03-1-367370	217	24	24	12	0	7	747	23	23	0	0	NA	NA	NA	60	63	528	176	172	471	124	152	101	24	1	0.191	0.136	0.006
.	19.01.15-17.50.07-1-367372	32	1	1	0	0	0	0	0	0	0	0	NA	NA	NA	5	6	492	165	162	0	0	0	3	0	0	0.006	0	0
.	19.01.15-17.50.09-1-367373	120	8	8	1	0	1	728	5	5	0	0	NA	NA	NA	26	41	508	176	170	455	122	151	7	21	2	0.014	0.119	0.012
.	19.01.15-17.50.10-1-367374	70	6	6	1	0	1	715	4	4	0	0	NA	NA	NA	24	32	507	170	168	453	115	147	6	1	9	0.012	0.006	0.054
.	19.01.15-17.50.15-1-367376	129	12	12	3	0	2	731	9	9	0	0	NA	NA	NA	32	44	514	173	170	458	120	153	30	15	0	0.058	0.087	0
.	19.01.15-17.50.15-1-367377	31	1	1	0	0	0	0	0	0	0	0	NA	NA	NA	8	7	494	163	163	0	0	0	0	0	0	0	0	0
.	19.01.15-17.50.17-1-367379	64	2	2	2	0	1	714	1	1	0	0	NA	NA	NA	19	27	504	168	168	444	120	150	6	0	0	0.012	0	0
.	19.01.15-17.50.21-1-367386	114	7	7	2	0	1	726	6	6	0	0	NA	NA	NA	29	39	508	171	173	456	116	154	32	5	0	0.063	0.029	0
.	19.01.15-17.50.21-1-367388	92	4	4	1	0	0	718	2	2	0	0	NA	NA	NA	37	42	514	172	169	452	118	148	7	3	3	0.014	0.017	0.018
.	19.01.15-17.50.27-1-367401	32	1	1	0	0	0	0	0	0	0	0	NA	NA	NA	5	14	494	166	167	0	0	0	0	0	1	0	0	0.006
.	19.01.15-17.50.28-1-367402	35	1	1	1	0	1	0	0	0	0	0	NA	NA	NA	8	8	491	164	166	0	0	0	4	0	0	0.008	0	0
.	19.01.15-17.50.30-1-367405	120	16	16	3	0	2	717	13	13	0	0	NA	NA	NA	43	41	514	169	171	451	115	151	38	14	7	0.074	0.083	0.041
.	19.01.15-17.50.30-1-367406	63	4	4	0	0	0	703	2	2	0	0	NA	NA	NA	20	21	502	166	166	440	113	150	18	3	0	0.036	0.018	0
.	19.01.15-17.50.33-1-367407	30	1	1	0	0	0	0	0	0	0	0	NA	NA	NA	18	7	492	164	164	0	0	0	2	0	0	0.004	0	0
.	19.01.15-17.50.33-1-367409	64	4	4	1	0	1	707	3	3	0	0	NA	NA	NA	19	19	498	166	168	443	114	150	12	0	1	0.024	0	0.006
.	19.01.15-17.50.35-1-367412	92	6	6	1	0	1	715	5	5	0	0	NA	NA	NA	28	39	506	172	174	446	115	154	14	14	0	0.028	0.081	0
.	19.01.15-17.50.38-1-367416	150	7	7	0	0	0	725	6	6	0	0	NA	NA	NA	47	47	515	175	170	453	121	151	15	9	0	0.029	0.051	0
.	19.01.15-17.50.39-1-367417	147	30	30	7	0	6	718	26	26	0	0	NA	NA	NA	39	40	513	172	168	449	119	150	81	36	16	0.158	0.209	0.095
.	19.01.15-17.50.45-1-367420	88	7	7	2	0	2	700	5	5	0	0	NA	NA	NA	35	22	501	168	166	435	118	147	30	0	4	0.06	0	0.024
.	19.01.15-17.50.46-1-367421	66	2	2	0	0	0	711	1	1	0	0	NA	NA	NA	26	32	507	170	168	447	115	149	6	0	0	0.012	0	0
.	19.01.15-17.50.47-1-367422	120	9	9	5	0	4	727	8	8	0	0	NA	NA	NA	24	45	514	176	168	454	122	151	36	13	0	0.07	0.074	0
.	19.01.15-17.50.54-1-367438	203	26	26	8	0	8	737	24	24	0	0	NA	NA	NA	57	65	520	178	180	458	122	157	81	27	11	0.156	0.152	0.061
.	19.01.15-17.50.55-1-367439	34	1	1	1	0	1	0	0	0	0	0	NA	NA	NA	9	9	497	163	162	0	0	0	2	0	0	0.004	0	0
.	19.01.15-17.50.58-1-367444	63	4	4	1	0	0	702	3	3	0	0	NA	NA	NA	25	23	500	170	166	442	113	147	11	0	6	0.022	0	0.036
.	19.01.15-17.51.01-1-367445	85	4	4	2	0	1	712	3	3	0	0	NA	NA	NA	28	24	503	169	165	447	117	148	16	0	0	0.032	0	0
.	19.01.15-17.51.02-1-367446	88	5	5	1	0	1	713	4	4	0	0	NA	NA	NA	36	32	512	167	166	452	114	147	12	6	0	0.023	0.036	0
.	19.01.15-17.51.03-1-367447	87	3	3	1	0	1	712	2	2	0	0	NA	NA	NA	31	28	499	171	171	442	117	153	3	6	0	0.006	0.035	0
.	19.01.15-17.51.10-1-367448	123	9	9	5	0	4	728	8	8	0	0	NA	NA	NA	45	49	517	173	172	457	119	152	28	13	0	0.054	0.075	0
.	19.01.15-17.51.20-1-367452	90	5	5	1	0	0	709	4	4	0	0	NA	NA	NA	36	31	506	171	167	440	119	150	28	0	0	0.055	0	0
.	19.01.15-17.51.20-1-367453	66	3	3	0	0	0	710	2	2	0	0	NA	NA	NA	20	24	504	166	167	448	114	148	0	2	5	0	0.012	0.03
.	19.01.15-17.51.21-1-367457	90	13	13	3	0	2	718	12	12	0	0	NA	NA	NA	29	43	511	175	170	450	119	149	34	13	0	0.067	0.074	0
.	19.01.15-17.51.24-1-367462	149	12	12	3	0	3	738	10	10	0	0	NA	NA	NA	48	52	516	176	173	456	124	158	64	7	5	0.124	0.04	0.029
.	19.01.15-17.51.31-1-367472	152	23	23	4	0	2	720	20	20	0	0	NA	NA	NA	57	42	512	173	170	448	122	150	45	41	10	0.088	0.237	0.059
.	19.01.15-17.51.40-1-367477	112	4	4	1	0	1	727	3	3	0	0	NA	NA	NA	38	36	514	170	165	459	119	149	11	6	0	0.021	0.035	0
.	19.01.15-17.51.54-1-367496	125	17	17	5	0	4	716	14	14	0	0	NA	NA	NA	37	32	510	168	167	452	116	148	37	13	5	0.073	0.077	0.03
.	19.01.15-17.51.54-1-367497	144	9	9	1	0	1	718	7	7	0	0	NA	NA	NA	40	34	512	168	167	454	114	150	11	1	6	0.021	0.006	0.036
.	19.01.15-17.51.56-1-367498	210	31	31	12	0	7	722	29	29	0	0	NA	NA	NA	56	55	526	169	173	457	115	150	65	40	26	0.124	0.237	0.15
.	19.01.15-17.52.05-1-367504	93	5	5	4	0	2	714	4	4	0	0	NA	NA	NA	32	32	511	167	167	452	115	147	12	6	4	0.023	0.036	0.024
.	19.01.15-17.52.14-1-367505	116	4	4	1	0	1	717	3	3	0	0	NA	NA	NA	44	34	511	170	166	451	115	151	6	3	3	0.012	0.018	0.018
.	19.01.15-17.52.16-1-367507	120	22	22	5	0	4	719	19	19	0	0	NA	NA	NA	28	37	509	172	169	449	121	149	35	30	15	0.069	0.174	0.089
.	19.01.15-17.52.24-1-367515	128	20	20	9	0	5	735	18	18	0	0	NA	NA	NA	33	46	515	174	170	459	125	151	67	15	1	0.13	0.086	0.006
.	19.01.15-17.52.27-1-367524	36	1	1	1	0	1	0	0	0	0	0	NA	NA	NA	6	9	493	165	164	0	0	0	0	0	2	0	0	0.012
.	19.01.15-17.52.28-1-367526	128	12	12	3	0	2	713	11	11	0	0	NA	NA	NA	31	39	509	171	172	449	116	148	29	12	0	0.057	0.07	0
.	19.01.15-17.52.33-1-367529	115	4	4	1	0	1	701	3	3	0	0	NA	NA	NA	35	27	509	167	164	446	111	144	3	0	2	0.006	0	0.012
.	19.01.15-17.52.39-1-367539	139	12	12	5	0	3	717	11	11	0	0	NA	NA	NA	44	42	511	173	171	454	115	148	30	32	9	0.059	0.185	0.053
.	19.01.15-17.52.41-1-367541	85	9	9	2	0	2	711	7	7	0	0	NA	NA	NA	32	27	503	166	171	440	116	155	43	4	3	0.085	0.024	0.018
.	19.01.15-17.52.51-1-367544	207	44	44	16	0	12	725	41	41	0	0	NA	NA	NA	57	50	511	179	173	445	126	154	116	41	22	0.227	0.229	0.127
.	19.01.15-17.52.54-1-367561	36	1	1	0	0	0	0	0	0	0	0	NA	NA	NA	11	6	491	165	163	0	0	0	1	0	0	0.002	0	0
.	19.01.15-17.52.56-1-367562	111	8	8	3	0	2	734	7	7	0	0	NA	NA	NA	33	50	514	178	171	459	122	153	11	5	0	0.021	0.028	0
.	19.01.15-17.52.56-1-367566	118	16	16	1	0	1	716	15	15	0	0	NA	NA	NA	32	36	506	168	175	447	114	155	38	7	6	0.075	0.042	0.034
.	19.01.15-17.52.57-1-367567	179	32	32	7	0	4	744	30	30	0	0	NA	NA	NA	50	63	522	179	175	461	125	158	119	26	2	0.228	0.145	0.011
.	19.01.15-17.52.58-1-367568	152	22	22	7	0	4	717	21	21	0	0	NA	NA	NA	70	48	512	177	172	443	122	152	45	33	6	0.088	0.186	0.035
.	19.01.15-17.52.59-1-367569	92	3	3	2	0	1	730	2	2	0	0	NA	NA	NA	21	43	515	172	169	458	118	154	15	6	0	0.029	0.035	0
.	19.01.15-17.53.08-1-367572	148	12	12	3	0	1	726	11	11	0	0	NA	NA	NA	65	54	513	183	171	451	124	151	20	21	6	0.039	0.115	0.035
.	19.01.15-17.53.18-1-367578	111	10	10	1	0	1	719	9	9	0	0	NA	NA	NA	46	42	512	174	169	449	121	149	26	7	0	0.051	0.04	0
.	19.01.15-17.53.19-1-367579	88	7	7	3	0	3	714	6	6	0	0	NA	NA	NA	32	27	502	170	168	445	116	153	6	19	0	0.012	0.112	0
.	19.01.15-17.53.20-1-367581	92	4	4	3	0	3	714	3	3	0	0	NA	NA	NA	35	37	514	171	165	454	117	143	17	0	0	0.033	0	0
.	19.01.15-17.53.29-1-367597	174	29	29	8	0	4	720	27	27	0	0	NA	NA	NA	55	45	518	168	172	453	113	154	60	39	13	0.116	0.232	0.076
.	19.01.15-17.53.43-1-367603	212	18	18	4	0	3	734	17	17	0	0	NA	NA	NA	58	57	521	173	176	460	119	155	69	25	3	0.132	0.145	0.017
.	19.01.15-17.53.43-1-367604	146	14	14	4	0	3	724	11	11	0	0	NA	NA	NA	39	44	522	169	166	460	117	147	30	3	6	0.057	0.018	0.036
.	19.01.15-17.53.46-1-367605	144	17	17	4	0	2	714	15	15	0	0	NA	NA	NA	41	31	510	168	166	450	117	147	48	31	1	0.094	0.185	0.006
.	19.01.15-17.53.48-1-367606	153	6	6	3	0	2	738	4	4	0	0	NA	NA	NA	44	51	520	171	173	467	118	153	13	5	2	0.025	0.029	0.012
.	19.01.15-17.53.52-1-367622	33	1	1	0	0	0	0	0	0	0	0	NA	NA	NA	11	11	492	165	167	0	0	0	0	0	0	0	0	0
.	19.01.15-17.53.55-1-367623	88	3	3	1	0	0	700	2	2	0	0	NA	NA	NA	35	25	504	167	167	441	110	149	5	0	4	0.01	0	0.024
.	19.01.15-17.53.55-1-367624	59	2	2	1	0	1	708	1	1	0	0	NA	NA	NA	23	22	498	171	166	441	119	148	1	5	0	0.002	0.029	0
.	19.01.15-17.54.07-1-367628	146	13	13	4	0	4	717	11	11	0	0	NA	NA	NA	48	41	511	171	172	448	118	151	38	10	4	0.074	0.058	0.023
.	19.01.15-17.54.10-1-367630	86	6	6	2	0	2	720	5	5	0	0	NA	NA	NA	27	35	509	169	170	454	114	152	10	6	0	0.02	0.036	0
.	19.01.15-17.54.10-1-367631	65	2	2	1	0	1	723	1	1	0	0	NA	NA	NA	27	43	513	172	171	450	120	153	0	0	16	0	0	0.094
.	19.01.15-17.54.12-1-367632	213	23	23	6	0	4	747	19	19	0	0	NA	NA	NA	57	63	525	173	178	467	121	159	72	23	6	0.137	0.133	0.034
.	19.01.15-17.54.14-1-367633	66	2	2	0	0	0	600	0	0	0	0	NA	NA	NA	14	23	506	165	165	379	100	121	3	0	2	0.006	0	0.012
.	19.01.15-17.54.22-1-367641	201	12	12	2	0	2	738	11	11	0	0	NA	NA	NA	46	59	527	174	171	467	120	151	25	19	7	0.047	0.109	0.041
.	19.01.15-17.54.24-1-367644	122	6	6	3	0	2	713	5	5	0	0	NA	NA	NA	33	33	503	174	169	441	121	151	21	0	0	0.042	0	0
.	19.01.15-17.54.27-1-367654	210	27	27	8	0	5	747	26	26	0	0	NA	NA	NA	66	66	528	176	175	471	123	153	70	37	10	0.133	0.21	0.057
.	19.01.15-17.54.28-1-367656	62	4	4	0	0	0	713	3	3	0	0	NA	NA	NA	18	30	505	171	167	447	118	148	22	0	0	0.044	0	0
.	19.01.15-17.54.31-1-367659	87	4	4	1	0	0	726	3	3	0	0	NA	NA	NA	28	36	510	168	171	455	115	156	11	0	4	0.022	0	0.023
.	19.01.15-17.54.32-1-367660	200	20	20	3	0	3	743	16	16	0	0	NA	NA	NA	57	60	526	175	172	469	120	154	54	20	11	0.103	0.114	0.064
.	19.01.15-17.54.34-1-367662	111	6	6	0	0	0	711	5	5	0	0	NA	NA	NA	34	35	509	170	169	447	116	148	11	4	5	0.022	0.024	0.03
.	19.01.15-17.54.45-1-367668	89	10	10	3	0	3	711	9	9	0	0	NA	NA	NA	36	31	510	167	167	448	115	148	49	13	0	0.096	0.078	0
.	19.01.15-17.54.46-1-367669	61	2	2	2	0	1	699	1	1	0	0	NA	NA	NA	26	18	499	166	166	435	116	148	8	0	0	0.016	0	0
.	19.01.15-17.54.48-1-367671	91	4	4	0	0	0	697	3	3	0	0	NA	NA	NA	40	21	501	166	167	437	112	148	5	0	3	0.01	0	0.018
.	19.01.15-17.54.52-1-367689	65	4	4	3	0	2	711	3	3	0	0	NA	NA	NA	20	26	503	168	168	445	116	150	19	0	2	0.038	0	0.012
.	19.01.15-17.54.55-1-367691	97	10	10	1	0	0	709	9	9	0	0	NA	NA	NA	44	32	507	170	168	446	116	147	28	5	3	0.055	0.029	0.018
.	19.01.15-17.54.57-1-367695	60	2	2	0	0	0	711	1	1	0	0	NA	NA	NA	23	23	500	169	167	445	117	149	1	0	2	0.002	0	0.012
.	19.01.15-17.55.01-1-367696	145	13	13	6	0	6	736	10	10	0	0	NA	NA	NA	35	45	512	173	173	458	120	158	18	18	10	0.035	0.104	0.058
.	19.01.15-17.55.23-1-367704	92	5	5	2	0	2	717	4	4	0	0	NA	NA	NA	35	39	510	170	172	452	115	150	5	3	11	0.01	0.018	0.064
.	19.01.15-17.55.23-1-367707	92	8	8	4	0	3	713	6	6	0	0	NA	NA	NA	30	26	508	164	167	450	114	149	22	13	1	0.043	0.079	0.006
.	19.01.15-17.55.26-1-367710	59	2	2	1	0	1	199	1	1	0	0	NA	NA	NA	14	23	503	166	167	123	32	44	3	0	0	0.006	0	0
.	19.01.15-17.55.30-1-367718	62	2	2	1	0	0	700	1	1	0	0	NA	NA	NA	25	17	498	167	165	439	115	146	2	0	2	0.004	0	0.012
.	19.01.15-17.55.31-1-367719	115	18	18	7	0	4	720	15	15	0	0	NA	NA	NA	43	45	510	175	173	448	118	154	33	39	3	0.065	0.223	0.017
.	19.01.15-17.55.34-1-367725	89	5	5	1	0	1	711	4	4	0	0	NA	NA	NA	34	34	511	168	168	449	114	148	11	5	0	0.022	0.03	0
.	19.01.15-17.55.36-1-367727	115	6	6	3	0	2	703	5	5	0	0	NA	NA	NA	40	25	501	168	169	439	116	148	11	5	10	0.022	0.03	0.059
.	19.01.15-17.55.38-1-367733	208	38	38	17	0	13	758	31	31	0	0	NA	NA	NA	66	71	530	178	176	474	123	161	145	23	7	0.274	0.129	0.04
.	19.01.15-17.55.42-1-367734	113	8	8	2	0	1	706	4	4	0	0	NA	NA	NA	42	28	505	167	169	441	114	151	22	2	11	0.044	0.012	0.065
.	19.01.15-17.55.44-1-367736	36	1	1	0	0	0	0	0	0	0	0	NA	NA	NA	9	13	499	165	162	0	0	0	0	0	0	0	0	0
.	19.01.15-17.55.44-1-367737	33	1	1	1	0	1	0	0	0	0	0	NA	NA	NA	9	5	488	165	165	0	0	0	6	0	0	0.012	0	0
.	19.01.15-17.55.47-1-367739	173	15	15	8	0	6	720	14	14	0	0	NA	NA	NA	60	50	518	172	173	444	122	154	46	17	4	0.089	0.099	0.023
.	19.01.15-17.55.47-1-367740	64	5	5	1	0	1	721	4	4	0	0	NA	NA	NA	21	35	512	169	167	453	115	153	14	0	0	0.027	0	0
.	19.01.15-17.55.47-1-367741	65	6	6	2	0	2	701	4	4	0	0	NA	NA	NA	22	20	498	164	171	439	110	152	10	7	2	0.02	0.043	0.012
.	19.01.15-17.55.52-1-367759	209	8	8	2	0	2	745	7	7	0	0	NA	NA	NA	68	66	516	184	179	457	127	161	30	7	0	0.058	0.038	0
.	19.01.15-17.55.55-1-367760	88	4	4	0	0	0	708	3	3	0	0	NA	NA	NA	32	27	503	169	168	445	117	146	5	3	5	0.01	0.018	0.03
.	19.01.15-17.56.02-1-367766	87	3	3	3	0	2	715	1	1	0	0	NA	NA	NA	28	31	509	167	168	448	114	153	8	7	1	0.016	0.042	0.006
.	19.01.15-17.56.05-1-367767	32	1	1	0	0	0	0	0	0	0	0	NA	NA	NA	6	15	496	166	166	0	0	0	5	0	0	0.01	0	0
.	19.01.15-17.56.06-1-367770	120	8	8	0	0	0	710	7	7	0	0	NA	NA	NA	39	37	508	175	167	447	120	143	16	2	9	0.031	0.011	0.054
.	19.01.15-17.56.07-1-367771	149	8	8	1	0	1	731	6	6	0	0	NA	NA	NA	41	51	512	176	176	452	121	158	18	0	0	0.035	0	0
.	19.01.15-17.56.07-1-367772	93	15	15	8	0	6	720	14	14	0	0	NA	NA	NA	37	42	518	167	170	459	113	148	54	0	2	0.104	0	0.012
.	19.01.15-17.56.12-1-367774	85	5	5	3	0	2	711	4	4	0	0	NA	NA	NA	34	33	508	168	170	450	114	147	8	9	7	0.016	0.054	0.041
.	19.01.15-17.56.16-1-367775	119	7	7	0	0	0	726	6	6	0	0	NA	NA	NA	47	48	518	173	170	459	120	147	29	3	1	0.056	0.017	0.006
.	19.01.15-17.56.19-1-367778	118	6	6	2	0	1	722	5	5	0	0	NA	NA	NA	47	36	505	167	177	448	117	157	25	0	0	0.05	0	0
.	19.01.15-17.56.20-1-367780	95	11	11	4	0	3	712	10	10	0	0	NA	NA	NA	34	30	503	168	172	443	114	155	15	10	5	0.03	0.06	0.029
.	19.01.15-17.56.28-1-367796	32	1	1	0	0	0	0	0	0	0	0	NA	NA	NA	5	6	490	165	164	0	0	0	2	0	0	0.004	0	0
.	19.01.15-17.56.29-1-367797	239	16	16	6	0	4	754	12	12	0	0	NA	NA	NA	57	74	539	176	172	476	123	155	50	21	13	0.093	0.119	0.076
.	19.01.15-17.56.31-1-367798	30	1	1	0	0	0	0	0	0	0	0	NA	NA	NA	8	8	494	164	163	0	0	0	0	2	0	0	0.012	0
.	19.01.15-17.56.32-1-367799	150	9	9	4	0	3	736	8	8	0	0	NA	NA	NA	37	55	523	170	175	462	119	155	22	5	2	0.042	0.029	0.011
.	19.01.15-17.56.33-1-367800	38	1	1	0	0	0	0	0	0	0	0	NA	NA	NA	12	12	495	164	166	0	0	0	0	0	0	0	0	0
.	19.01.15-17.56.35-1-367807	33	1	1	0	0	0	0	0	0	0	0	NA	NA	NA	10	9	491	166	165	0	0	0	3	0	0	0.006	0	0
.	19.01.15-17.56.36-1-367813	127	13	13	2	0	2	735	12	12	0	0	NA	NA	NA	45	51	519	175	170	458	125	152	20	3	15	0.039	0.017	0.088
.	19.01.15-17.56.38-1-367815	61	2	2	0	0	0	502	1	1	0	0	NA	NA	NA	17	16	495	168	166	325	76	101	2	2	0	0.004	0.012	0
.	19.01.15-17.56.39-1-367817	62	2	2	1	0	1	710	1	1	0	0	NA	NA	NA	17	22	505	167	163	449	114	147	9	0	0	0.018	0	0
.	19.01.15-17.56.40-1-367818	62	3	3	0	0	0	703	2	2	0	0	NA	NA	NA	28	22	502	168	165	444	114	145	7	2	0	0.014	0.012	0
.	19.01.15-17.56.41-1-367819	60	3	3	1	0	0	709	2	2	0	0	NA	NA	NA	25	23	501	171	164	445	117	147	5	3	0	0.01	0.018	0
.	19.01.15-17.56.46-1-367821	89	5	5	0	0	0	706	4	4	0	0	NA	NA	NA	26	26	506	167	166	447	115	144	6	0	7	0.012	0	0.042
.	19.01.15-17.56.51-1-367823	124	13	13	1	0	1	709	11	11	0	0	NA	NA	NA	41	27	504	169	167	443	118	148	41	24	2	0.081	0.142	0.012
.	19.01.15-17.56.54-1-367842	34	1	1	0	0	0	0	0	0	0	0	NA	NA	NA	8	5	493	163	162	0	0	0	0	0	0	0	0	0
.	19.01.15-17.56.56-1-367843	94	6	6	3	0	3	706	5	5	0	0	NA	NA	NA	39	25	503	164	171	441	110	155	26	4	0	0.052	0.024	0
.	19.01.15-17.56.57-1-367847	86	4	4	2	0	2	705	3	3	0	0	NA	NA	NA	29	20	506	163	164	447	110	148	6	7	0	0.012	0.043	0
.	19.01.15-17.56.57-1-367848	94	4	4	3	0	2	714	3	3	0	0	NA	NA	NA	35	33	505	171	170	445	118	151	22	0	0	0.044	0	0
.	19.01.15-17.56.57-1-367849	118	16	16	7	0	4	722	14	14	0	0	NA	NA	NA	38	42	510	171	174	449	118	155	61	7	12	0.12	0.041	0.069
.	19.01.15-17.57.04-1-367853	59	3	3	0	0	0	707	2	2	0	0	NA	NA	NA	26	26	506	169	164	449	114	144	2	2	4	0.004	0.012	0.024
.	19.01.15-17.57.05-1-367854	92	4	4	0	0	0	701	2	2	0	0	NA	NA	NA	34	26	502	173	164	439	117	145	13	4	0	0.026	0.023	0
.	19.01.15-17.57.06-1-367857	95	5	5	0	0	0	717	4	4	0	0	NA	NA	NA	28	28	505	168	168	450	115	152	15	2	0	0.03	0.012	0
.	19.01.15-17.57.15-1-367859	63	3	3	1	0	0	707	2	2	0	0	NA	NA	NA	25	21	500	168	166	441	116	150	2	0	8	0.004	0	0.048
.	19.01.15-17.57.16-1-367860	85	6	6	2	0	2	709	4	4	0	0	NA	NA	NA	26	30	510	168	165	447	113	149	1	2	11	0.002	0.012	0.067
.	19.01.15-17.57.17-1-367861	236	23	23	7	0	6	775	20	20	0	0	NA	NA	NA	70	96	551	183	175	487	128	160	94	27	3	0.171	0.148	0.017
.	19.01.15-17.57.21-1-367865	34	1	1	0	0	0	0	0	0	0	0	NA	NA	NA	13	15	501	165	162	0	0	0	0	0	0	0	0	0
.	19.01.15-17.57.21-1-367867	117	10	10	3	0	2	725	9	9	0	0	NA	NA	NA	41	40	509	173	171	454	121	150	25	12	8	0.049	0.069	0.047
.	19.01.15-17.57.22-1-367868	69	2	2	0	0	0	700	0	0	0	0	NA	NA	NA	28	17	503	163	164	445	110	145	2	3	0	0.004	0.018	0
.	19.01.15-17.57.24-1-367872	118	7	7	2	0	1	724	5	5	0	0	NA	NA	NA	34	38	514	170	167	457	117	150	15	0	6	0.029	0	0.036
.	19.01.15-17.57.25-1-367874	128	16	16	7	0	7	728	15	15	0	0	NA	NA	NA	45	50	520	175	168	461	119	148	52	12	0	0.1	0.069	0
.	19.01.15-17.57.31-1-367883	64	2	2	2	0	1	700	1	1	0	0	NA	NA	NA	34	24	499	166	172	437	113	150	0	4	3	0	0.024	0.017
.	19.01.15-17.57.31-1-367884	35	1	1	0	0	0	0	0	0	0	0	NA	NA	NA	10	8	495	163	163	0	0	0	0	0	3	0	0	0.018
.	19.01.15-17.57.34-1-367887	93	9	9	4	0	4	704	8	8	0	0	NA	NA	NA	28	26	502	170	167	441	116	147	19	9	2	0.038	0.053	0.012
.	19.01.15-17.57.37-1-367890	64	3	3	1	0	1	715	1	1	0	0	NA	NA	NA	14	22	496	172	167	443	121	151	0	0	4	0	0	0.024
.	19.01.15-17.57.37-1-367892	122	19	19	5	0	4	716	18	18	0	0	NA	NA	NA	43	43	512	169	175	444	116	156	57	18	3	0.111	0.107	0.017
.	19.01.15-17.57.46-1-367894	115	21	21	7	0	3	716	20	20	0	0	NA	NA	NA	43	36	508	172	169	448	116	152	45	24	9	0.089	0.14	0.053
.	19.01.15-17.57.46-1-367895	93	7	7	1	0	1	711	5	5	0	0	NA	NA	NA	37	34	510	170	167	449	114	148	24	3	0	0.047	0.018	0
.	19.01.15-17.57.50-1-367896	86	7	7	2	0	2	725	6	6	0	0	NA	NA	NA	27	42	511	174	170	453	120	152	16	4	0	0.031	0.023	0
.	19.01.15-17.57.53-1-367912	122	10	10	2	0	2	720	8	8	0	0	NA	NA	NA	46	40	516	167	170	452	117	151	17	13	0	0.033	0.078	0
.	19.01.15-17.58.01-1-367919	203	21	21	8	0	7	739	20	20	0	0	NA	NA	NA	72	60	525	179	169	466	125	148	74	17	9	0.141	0.095	0.053
.	19.01.15-17.58.02-1-367920	85	6	6	2	0	1	721	5	5	0	0	NA	NA	NA	32	35	506	175	167	452	120	149	13	3	0	0.026	0.017	0
.	19.01.15-17.58.05-1-367921	89	7	7	3	0	3	720	5	5	0	0	NA	NA	NA	26	38	512	171	168	452	118	150	20	9	0	0.039	0.053	0
.	19.01.15-17.58.09-1-367923	36	1	1	0	0	0	0	0	0	0	0	NA	NA	NA	7	6	492	165	162	0	0	0	4	0	0	0.008	0	0
.	19.01.15-17.58.12-1-367925	124	8	8	1	0	1	716	7	7	0	0	NA	NA	NA	36	36	506	171	172	445	118	153	52	1	0	0.103	0.006	0
.	19.01.15-17.58.13-1-367927	146	9	9	5	0	3	741	8	8	0	0	NA	NA	NA	41	50	520	170	173	465	118	158	28	15	0	0.054	0.088	0
.	19.01.15-17.58.14-1-367929	93	10	10	0	0	0	716	9	9	0	0	NA	NA	NA	33	36	505	172	172	446	116	154	28	9	0	0.055	0.052	0
.	19.01.15-17.58.18-1-367932	66	9	9	3	0	3	706	8	8	0	0	NA	NA	NA	30	28	502	169	170	442	114	150	11	13	5	0.022	0.077	0.029
.	19.01.15-17.58.22-1-367937	143	10	10	2	0	1	735	8	8	0	0	NA	NA	NA	40	48	518	173	170	467	119	149	25	9	17	0.048	0.052	0.1
.	19.01.15-17.58.28-1-367943	232	19	19	7	0	6	760	16	16	0	0	NA	NA	NA	75	76	537	174	178	477	122	161	36	21	5	0.067	0.121	0.028
.	19.01.15-17.58.29-1-367951	62	2	2	0	0	0	99	1	1	0	0	NA	NA	NA	20	19	496	169	167	64	17	18	0	0	1	0	0	0.006
.	19.01.15-17.58.36-1-367962	31	1	1	0	0	0	0	0	0	0	0	NA	NA	NA	10	6	491	164	164	0	0	0	0	3	0	0	0.018	0
.	19.01.15-17.58.36-1-367963	91	6	6	3	0	3	712	5	5	0	0	NA	NA	NA	32	32	508	168	169	448	114	150	19	6	0	0.037	0.036	0
.	19.01.15-17.58.38-1-367964	149	14	14	0	0	0	723	13	13	0	0	NA	NA	NA	43	42	511	176	168	452	123	148	61	21	1	0.119	0.119	0.006
.	19.01.15-17.58.39-1-367965	153	14	14	6	0	5	743	12	12	0	0	NA	NA	NA	49	66	526	175	178	461	122	160	47	19	6	0.089	0.109	0.034
.	19.01.15-17.58.39-1-367966	156	30	30	9	0	7	716	26	26	0	0	NA	NA	NA	51	38	512	170	169	451	115	150	112	22	0	0.219	0.129	0
.	19.01.15-17.58.41-1-367967	232	24	24	5	0	3	746	22	22	0	0	NA	NA	NA	65	58	530	170	171	474	118	154	67	25	4	0.126	0.147	0.023
.	19.01.15-17.58.45-1-367970	92	5	5	2	0	2	711	4	4	0	0	NA	NA	NA	30	27	503	171	166	445	117	149	20	6	0	0.04	0.035	0
.	19.01.15-17.58.52-1-367990	87	3	3	0	0	0	725	2	2	0	0	NA	NA	NA	40	46	519	172	168	457	119	149	8	3	0	0.015	0.017	0
.	19.01.15-17.59.00-1-367996	32	1	1	0	0	0	0	0	0	0	0	NA	NA	NA	16	9	495	165	162	0	0	0	0	0	0	0	0	0
.	19.01.15-17.59.01-1-367998	265	17	17	7	0	4	775	12	12	0	0	NA	NA	NA	75	93	540	179	187	479	127	169	57	31	0	0.106	0.173	0
.	19.01.15-17.59.02-1-367999	88	4	4	3	0	2	720	3	3	0	0	NA	NA	NA	31	37	513	170	167	459	119	142	0	17	1	0	0.1	0.006
.	19.01.15-17.59.05-1-368001	119	6	6	2	0	2	713	5	5	0	0	NA	NA	NA	35	38	510	171	170	444	119	150	20	0	0	0.039	0	0
.	19.01.15-17.59.12-1-368002	62	2	2	0	0	0	711	1	1	0	0	NA	NA	NA	23	24	505	168	164	449	116	146	6	0	1	0.012	0	0.006
.	19.01.15-17.59.14-1-368003	58	2	2	0	0	0	153	1	1	0	0	NA	NA	NA	25	21	500	166	168	106	16	31	0	3	0	0	0.018	0
.	19.01.15-17.59.14-1-368004	114	6	6	3	0	3	709	5	5	0	0	NA	NA	NA	54	33	507	171	168	446	115	148	2	10	6	0.004	0.058	0.036
.	19.01.15-17.59.22-1-368010	70	5	5	0	0	0	715	3	3	0	0	NA	NA	NA	27	32	505	170	170	444	119	152	16	1	0	0.032	0.006	0
.	19.01.15-17.59.22-1-368011	104	5	5	1	0	1	707	3	3	0	0	NA	NA	NA	39	32	502	169	174	440	112	155	12	5	0	0.024	0.03	0
.	19.01.15-17.59.22-1-368013	151	21	21	6	0	3	727	18	18	0	0	NA	NA	NA	45	43	513	173	170	455	120	152	79	30	11	0.154	0.173	0.065
.	19.01.15-17.59.26-1-368019	139	10	10	3	0	3	725	8	8	0	0	NA	NA	NA	36	43	519	170	167	461	116	148	34	0	0	0.066	0	0
.	19.01.15-17.59.28-1-368022	122	21	21	7	0	7	725	18	18	0	0	NA	NA	NA	42	47	517	168	175	456	114	155	61	41	5	0.118	0.244	0.029
.	19.01.15-17.59.30-1-368024	181	39	39	13	0	10	736	33	33	0	0	NA	NA	NA	59	56	521	176	172	461	119	156	122	40	8	0.234	0.227	0.047
.	19.01.15-17.59.34-1-368030	93	9	9	4	0	3	707	8	8	0	0	NA	NA	NA	35	28	504	168	169	443	115	149	40	5	9	0.079	0.03	0.053
.	19.01.15-17.59.42-1-368034	97	10	10	4	0	3	719	9	9	0	0	NA	NA	NA	23	36	505	175	169	446	122	151	37	5	0	0.073	0.029	0
.	19.01.15-17.59.43-1-368035	37	1	1	1	0	1	0	0	0	0	0	NA	NA	NA	6	10	495	163	165	0	0	0	0	0	2	0	0	0.012
.	19.01.15-17.59.44-1-368036	94	7	7	6	0	6	711	6	6	0	0	NA	NA	NA	35	29	506	167	169	447	116	148	25	0	9	0.049	0	0.053
.	19.01.15-17.59.45-1-368037	176	47	47	19	0	14	711	42	42	0	0	NA	NA	NA	55	42	516	167	172	448	111	152	112	35	28	0.217	0.21	0.163
.	19.01.15-17.59.49-1-368038	233	16	16	5	0	4	745	15	15	0	0	NA	NA	NA	61	65	524	173	181	463	120	162	39	15	9	0.074	0.087	0.05
.	19.01.15-18.00.04-1-368061	122	7	7	2	0	1	708	6	6	0	0	NA	NA	NA	36	31	509	168	167	449	114	145	19	2	5	0.037	0.012	0.03
.	19.01.15-18.00.04-1-368062	65	5	5	3	0	2	705	3	3	0	0	NA	NA	NA	24	25	503	172	163	445	117	143	23	2	1	0.046	0.012	0.006
.	19.01.15-18.00.07-1-368063	34	1	1	1	0	1	0	0	0	0	0	NA	NA	NA	8	4	489	165	163	0	0	0	0	0	3	0	0	0.018
.	19.01.15-18.00.08-1-368064	177	29	29	10	0	6	729	25	25	0	0	NA	NA	NA	59	55	523	168	177	459	113	157	87	50	5	0.166	0.298	0.028
.	19.01.15-18.00.10-1-368065	117	16	16	4	0	3	722	14	14	0	0	NA	NA	NA	40	48	513	175	173	452	119	151	35	10	4	0.068	0.057	0.023
.	19.01.15-18.00.17-1-368066	156	9	9	3	0	2	722	7	7	0	0	NA	NA	NA	52	46	517	173	169	454	118	150	50	0	0	0.097	0	0
.	19.01.15-18.00.21-1-368071	59	2	2	0	0	0	50	1	1	0	0	NA	NA	NA	15	19	501	167	164	30	9	11	3	0	0	0.006	0	0
.	19.01.15-18.00.22-1-368073	90	5	5	2	0	1	711	4	4	0	0	NA	NA	NA	37	36	509	172	168	448	115	148	7	0	7	0.014	0	0.042
.	19.01.15-18.00.27-1-368080	119	6	6	3	0	2	705	5	5	0	0	NA	NA	NA	30	21	493	174	167	437	119	149	18	3	0	0.037	0.017	0
.	19.01.15-18.00.28-1-368081	148	14	14	6	0	5	723	12	12	0	0	NA	NA	NA	58	51	529	169	166	463	116	144	48	21	2	0.091	0.124	0.012
.	19.01.15-18.00.30-1-368087	64	2	2	0	0	0	693	1	1	0	0	NA	NA	NA	29	21	499	171	164	431	116	146	1	1	0	0.002	0.006	0
.	19.01.15-18.00.42-1-368115	60	4	4	1	0	1	706	2	2	0	0	NA	NA	NA	25	26	502	169	168	439	118	149	6	0	5	0.012	0	0.03
.	19.01.15-18.00.43-1-368117	60	5	5	1	0	1	699	4	4	0	0	NA	NA	NA	29	24	503	165	169	440	110	149	8	4	9	0.016	0.024	0.053
.	19.01.15-18.00.43-1-368118	89	3	3	0	0	0	726	2	2	0	0	NA	NA	NA	26	43	514	171	171	456	116	154	8	3	2	0.016	0.018	0.012
.	19.01.15-18.00.44-1-368119	61	2	2	0	0	0	720	0	0	0	0	NA	NA	NA	23	31	505	169	170	452	115	153	0	8	2	0	0.047	0.012
.	19.01.15-18.00.45-1-368120	117	20	20	4	0	4	722	17	17	0	0	NA	NA	NA	46	38	507	174	170	450	120	152	90	10	0	0.178	0.057	0
.	19.01.15-18.00.51-1-368121	57	2	2	0	0	0	0	1	1	0	0	NA	NA	NA	18	21	502	167	165	0	0	0	0	0	3	0	0	0.018
.	19.01.15-18.00.52-1-368137	125	8	8	4	0	1	718	7	7	0	0	NA	NA	NA	44	42	509	172	174	447	117	154	42	8	8	0.083	0.047	0.046
.	19.01.15-18.00.58-1-368141	186	21	21	5	0	4	732	18	18	0	0	NA	NA	NA	52	56	517	172	180	457	115	160	39	39	8	0.075	0.227	0.044
.	19.01.15-18.01.00-1-368142	89	7	7	2	0	1	723	6	6	0	0	NA	NA	NA	37	42	513	174	168	457	121	145	24	4	0	0.047	0.023	0
.	19.01.15-18.01.00-1-368143	150	28	28	6	0	4	727	24	24	0	0	NA	NA	NA	54	44	518	169	170	460	115	152	62	44	4	0.12	0.26	0.024
.	19.01.15-18.01.04-1-368174	58	3	3	0	0	0	704	2	2	0	0	NA	NA	NA	22	20	504	165	164	445	112	147	2	0	5	0.004	0	0.03
.	19.01.15-18.01.05-1-368195	141	11	11	0	0	0	714	10	10	0	0	NA	NA	NA	32	28	506	168	167	451	115	148	26	4	4	0.051	0.024	0.024
.	19.01.15-18.01.10-1-368216	93	3	3	2	0	2	715	2	2	0	0	NA	NA	NA	36	32	507	168	170	447	117	151	6	3	4	0.012	0.018	0.024
.	19.01.15-18.01.22-1-368222	201	32	32	12	0	9	732	30	30	0	0	NA	NA	NA	69	57	523	172	175	458	119	155	114	45	11	0.218	0.262	0.063
.	19.01.15-18.01.24-1-368225	124	10	10	3	0	2	714	8	8	0	0	NA	NA	NA	38	37	507	171	172	442	118	154	17	4	10	0.034	0.023	0.058
.	19.01.15-18.01.24-1-368226	88	3	3	1	0	1	718	1	1	0	0	NA	NA	NA	34	35	511	170	167	454	116	148	16	0	4	0.031	0	0.024
.	19.01.15-18.01.25-1-368229	234	22	22	6	0	4	762	21	21	0	0	NA	NA	NA	78	84	542	182	173	481	128	153	58	14	15	0.107	0.077	0.087
.	19.01.15-18.01.35-1-368239	146	17	17	3	0	1	714	14	14	0	0	NA	NA	NA	39	37	514	168	168	452	113	149	53	19	11	0.103	0.113	0.065
.	19.01.15-18.01.38-1-368317	121	10	10	0	0	0	718	8	8	0	0	NA	NA	NA	39	39	516	172	164	456	118	144	8	14	3	0.016	0.081	0.018
.	19.01.15-18.01.40-1-368318	234	18	18	5	0	4	748	15	15	0	0	NA	NA	NA	63	66	524	181	174	464	128	156	62	20	20	0.118	0.11	0.115
.	19.01.15-18.01.40-1-368319	56	2	2	1	0	1	198	1	1	0	0	NA	NA	NA	14	13	496	165	165	119	36	43	1	0	0	0.002	0	0
.	19.01.15-18.01.48-1-368320	114	12	12	4	0	2	704	11	11	0	0	NA	NA	NA	39	31	507	169	168	442	116	146	42	15	1	0.083	0.089	0.006
.	19.01.15-18.01.50-1-368321	165	41	41	16	0	10	746	36	36	0	0	NA	NA	NA	44	69	527	177	178	463	123	160	118	45	7	0.224	0.254	0.039
.	19.01.15-18.02.06-1-368342	114	18	18	4	0	4	726	15	15	0	0	NA	NA	NA	28	40	507	173	173	453	118	155	41	19	1	0.081	0.11	0.006
.	19.01.15-18.02.34-1-368369	92	10	10	2	0	0	732	9	9	0	0	NA	NA	NA	30	46	522	169	168	465	116	151	33	4	9	0.063	0.024	0.054
.	19.01.15-18.02.43-1-368375	114	4	4	3	0	3	721	3	3	0	0	NA	NA	NA	40	35	510	168	170	452	117	152	10	0	0	0.02	0	0
.	19.01.15-18.02.43-1-368377	86	3	3	2	0	1	730	2	2	0	0	NA	NA	NA	25	44	515	172	170	458	120	152	3	5	0	0.006	0.029	0
.	19.01.15-18.02.49-1-368378	60	2	2	0	0	0	709	1	1	0	0	NA	NA	NA	17	29	506	169	167	448	115	146	3	0	3	0.006	0	0.018
.	19.01.15-18.02.49-1-368379	90	5	5	2	0	2	708	4	4	0	0	NA	NA	NA	34	26	507	168	164	447	114	147	11	12	0	0.022	0.071	0
.	19.01.15-18.02.50-1-368380	60	2	2	1	0	1	706	1	1	0	0	NA	NA	NA	25	26	507	168	164	446	113	147	3	1	0	0.006	0.006	0
.	19.01.15-18.02.57-1-368404	211	18	18	8	0	6	765	16	16	0	0	NA	NA	NA	71	87	540	182	178	475	129	161	69	27	3	0.128	0.148	0.017
.	19.01.15-18.02.58-1-368405	90	4	4	0	0	0	723	3	3	0	0	NA	NA	NA	33	44	513	174	170	458	117	148	15	3	3	0.029	0.017	0.018
.	19.01.15-18.03.00-1-368406	144	27	27	4	0	1	727	24	24	0	0	NA	NA	NA	39	45	516	170	172	459	115	153	78	36	6	0.151	0.212	0.035
.	19.01.15-18.03.01-1-368407	123	19	19	9	0	7	721	16	16	0	0	NA	NA	NA	37	38	518	165	168	459	110	152	47	13	11	0.091	0.079	0.065
.	19.01.15-18.03.05-1-368409	92	3	3	0	0	0	704	2	2	0	0	NA	NA	NA	32	29	505	169	168	439	115	150	8	1	0	0.016	0.006	0
.	19.01.15-18.03.06-1-368411	112	6	6	2	0	1	721	5	5	0	0	NA	NA	NA	39	39	513	171	168	453	118	150	9	8	9	0.018	0.047	0.054
.	19.01.15-18.03.07-1-368412	61	3	3	0	0	0	701	1	1	0	0	NA	NA	NA	31	18	500	166	165	440	116	145	11	0	0	0.022	0	0
.	19.01.15-18.03.15-1-368416	88	4	4	0	0	0	709	2	2	0	0	NA	NA	NA	26	29	503	168	171	442	115	152	20	0	2	0.04	0	0.012
.	19.01.15-18.03.19-1-368422	61	5	5	2	0	1	708	4	4	0	0	NA	NA	NA	24	27	501	170	169	440	116	152	16	1	0	0.032	0.006	0
.	19.01.15-18.03.22-1-368429	180	9	9	0	0	0	744	8	8	0	0	NA	NA	NA	67	63	523	176	177	464	120	160	25	19	0	0.048	0.108	0
.	19.01.15-18.03.22-1-368430	176	25	25	8	0	4	735	24	24	0	0	NA	NA	NA	52	56	516	174	179	455	122	158	82	15	10	0.159	0.086	0.056
.	19.01.15-18.03.28-1-368438	98	10	10	4	0	2	718	9	9	0	0	NA	NA	NA	36	35	510	170	168	447	121	150	33	14	0	0.065	0.082	0
.	19.01.15-18.03.33-1-368446	125	42	42	11	0	7	718	37	37	0	0	NA	NA	NA	46	36	508	171	170	448	117	153	108	42	9	0.213	0.246	0.053
.	19.01.15-18.03.33-1-368447	61	2	2	1	0	1	697	1	1	0	0	NA	NA	NA	30	21	502	167	165	439	112	146	9	0	0	0.018	0	0
.	19.01.15-18.03.36-1-368453	60	2	2	0	0	0	707	1	1	0	0	NA	NA	NA	33	32	505	169	171	443	111	153	4	4	0	0.008	0.024	0
.	19.01.15-18.03.38-1-368457	97	6	6	0	0	0	726	5	5	0	0	NA	NA	NA	29	39	510	172	170	452	120	154	12	5	2	0.024	0.029	0.012
.	19.01.15-18.03.47-1-368462	57	2	2	0	0	0	249	1	1	0	0	NA	NA	NA	11	16	499	165	165	157	42	50	2	1	0	0.004	0.006	0
.	19.01.15-18.03.48-1-368464	93	8	8	0	0	0	691	7	7	0	0	NA	NA	NA	32	18	499	166	166	433	111	147	14	2	2	0.028	0.012	0.012
.	19.01.15-18.03.50-1-368465	63	3	3	0	0	0	706	2	2	0	0	NA	NA	NA	24	24	503	169	165	445	116	145	3	0	7	0.006	0	0.042
.	19.01.15-18.03.50-1-368467	123	8	8	2	0	1	733	7	7	0	0	NA	NA	NA	55	51	523	170	171	463	117	153	41	11	2	0.078	0.065	0.012
.	19.01.15-18.03.55-1-368484	32	1	1	1	0	1	0	0	0	0	0	NA	NA	NA	8	9	494	164	164	0	0	0	0	0	3	0	0	0.018
.	19.01.15-18.03.56-1-368485	149	10	10	1	0	1	711	9	9	0	0	NA	NA	NA	41	29	503	167	172	443	112	156	37	12	0	0.074	0.072	0
.	19.01.15-18.03.57-1-368489	111	6	6	2	0	1	714	4	4	0	0	NA	NA	NA	34	34	506	174	167	449	118	147	6	6	0	0.012	0.034	0
.	19.01.15-18.03.57-1-368490	153	9	9	3	0	2	725	8	8	0	0	NA	NA	NA	39	40	511	172	170	455	120	150	24	14	0	0.047	0.081	0
.	19.01.15-18.04.05-1-368493	89	8	8	0	0	0	718	7	7	0	0	NA	NA	NA	29	32	511	167	167	454	116	148	27	0	4	0.053	0	0.024
.	19.01.15-18.04.09-1-368495	91	8	8	3	0	2	717	7	7	0	0	NA	NA	NA	32	34	510	166	171	453	114	150	16	2	10	0.031	0.012	0.058
.	19.01.15-18.04.15-1-368501	60	2	2	0	0	0	449	1	1	0	0	NA	NA	NA	12	11	497	164	163	288	74	87	3	0	4	0.006	0	0.025
.	19.01.15-18.04.16-1-368503	59	2	2	0	0	0	715	1	1	0	0	NA	NA	NA	30	30	506	167	170	450	113	152	0	1	2	0	0.006	0.012
.	19.01.15-18.04.18-1-368505	89	3	3	1	0	1	716	2	2	0	0	NA	NA	NA	23	30	509	168	166	452	115	149	8	0	0	0.016	0	0
.	19.01.15-18.04.22-1-368510	95	4	4	2	0	2	703	3	3	0	0	NA	NA	NA	48	30	507	169	167	444	115	144	11	0	2	0.022	0	0.012
.	19.01.15-18.04.27-1-368518	99	10	10	5	0	2	725	9	9	0	0	NA	NA	NA	34	41	510	171	173	455	115	155	38	8	0	0.075	0.047	0
.	19.01.15-18.04.27-1-368519	63	3	3	0	0	0	697	2	2	0	0	NA	NA	NA	31	24	501	169	167	435	113	149	13	0	0	0.026	0	0
.	19.01.15-18.04.27-1-368520	65	3	3	2	0	1	706	2	2	0	0	NA	NA	NA	28	32	506	173	166	444	116	146	8	3	0	0.016	0.017	0
.	19.01.15-18.04.30-1-368526	117	28	28	4	0	3	719	25	25	0	0	NA	NA	NA	41	43	511	172	173	451	118	150	80	25	11	0.157	0.145	0.064
.	19.01.15-18.04.31-1-368532	102	11	11	3	0	3	707	10	10	0	0	NA	NA	NA	31	25	499	170	169	440	115	152	29	12	0	0.058	0.071	0
.	19.01.15-18.04.35-1-368537	59	2	2	0	0	0	352	1	1	0	0	NA	NA	NA	8	13	496	166	164	225	52	75	0	0	2	0	0	0.012
.	19.01.15-18.04.39-1-368540	32	1	1	0	0	0	0	0	0	0	0	NA	NA	NA	19	9	493	164	165	0	0	0	0	3	0	0	0.018	0
.	19.01.15-18.04.40-1-368541	138	19	19	11	0	6	718	18	18	0	0	NA	NA	NA	61	47	516	176	168	448	120	150	60	23	13	0.116	0.131	0.077
.	19.01.15-18.04.42-1-368542	68	9	9	1	0	0	702	8	8	0	0	NA	NA	NA	23	14	495	166	166	439	115	148	34	9	1	0.069	0.054	0.006
.	19.01.15-18.04.43-1-368543	34	1	1	1	0	1	0	0	0	0	0	NA	NA	NA	6	13	496	165	165	0	0	0	0	0	0	0	0	0
.	19.01.15-18.04.43-1-368544	87	6	6	3	0	3	714	5	5	0	0	NA	NA	NA	34	33	511	168	167	450	115	149	7	13	6	0.014	0.077	0.036
.	19.01.15-18.04.46-1-368547	62	2	2	0	0	0	451	1	1	0	0	NA	NA	NA	15	10	495	164	164	277	71	103	4	0	5	0.008	0	0.03
.	19.01.15-18.04.47-1-368548	94	4	4	0	0	0	707	3	3	0	0	NA	NA	NA	35	29	504	167	171	444	113	150	15	3	5	0.03	0.018	0.029
.	19.01.15-18.04.54-1-368566	87	6	6	3	0	2	707	5	5	0	0	NA	NA	NA	27	29	506	169	167	446	114	147	20	9	0	0.04	0.053	0
.	19.01.15-18.04.55-1-368567	87	3	3	2	0	2	716	2	2	0	0	NA	NA	NA	33	27	501	172	167	446	119	151	10	0	0	0.02	0	0
.	19.01.15-18.05.00-1-368573	64	4	4	0	0	0	710	3	3	0	0	NA	NA	NA	20	30	507	171	165	446	118	146	3	3	5	0.006	0.018	0.03
.	19.01.15-18.05.02-1-368576	118	16	16	3	0	0	711	14	14	0	0	NA	NA	NA	41	36	513	171	165	449	116	146	25	8	4	0.049	0.047	0.024
.	19.01.15-18.05.05-1-368578	149	20	20	5	0	1	728	18	18	0	0	NA	NA	NA	48	53	516	175	175	452	119	157	39	50	5	0.076	0.286	0.029
.	19.01.15-18.05.08-1-368580	90	10	10	3	0	2	716	8	8	0	0	NA	NA	NA	34	35	511	167	170	451	113	152	17	13	6	0.033	0.078	0.035
.	19.01.15-18.05.12-1-368582	155	38	38	10	0	6	723	33	33	0	0	NA	NA	NA	33	54	521	169	177	453	112	158	107	44	11	0.205	0.26	0.062
.	19.01.15-18.05.16-1-368583	56	2	2	0	0	0	713	1	1	0	0	NA	NA	NA	19	27	501	169	170	444	117	152	10	0	0	0.02	0	0
.	19.01.15-18.05.17-1-368584	176	30	30	11	0	7	730	26	26	0	0	NA	NA	NA	50	54	523	171	173	463	110	157	81	37	9	0.155	0.216	0.052
.	19.01.15-18.05.17-1-368585	138	13	13	6	0	3	718	11	11	0	0	NA	NA	NA	33	36	512	169	168	452	114	152	43	19	2	0.084	0.112	0.012
.	19.01.15-18.05.20-1-368589	122	13	13	5	0	3	734	12	12	0	0	NA	NA	NA	32	46	513	173	173	456	122	156	55	17	9	0.107	0.098	0.052
.	19.01.15-18.05.30-1-368605	94	6	6	0	0	0	717	5	5	0	0	NA	NA	NA	32	37	510	167	173	448	115	154	21	0	3	0.041	0	0.017
.	19.01.15-18.05.34-1-368612	212	36	36	12	0	5	746	31	31	0	0	NA	NA	NA	65	68	527	174	180	468	119	159	98	35	12	0.186	0.201	0.067
.	19.01.15-18.05.34-1-368614	34	1	1	1	0	1	0	0	0	0	0	NA	NA	NA	9	10	493	166	164	0	0	0	0	0	0	0	0	0
.	19.01.15-18.05.37-1-368617	35	1	1	0	0	0	0	0	0	0	0	NA	NA	NA	9	10	492	166	165	0	0	0	0	1	0	0	0.006	0
.	19.01.15-18.05.39-1-368620	32	1	1	0	0	0	0	0	0	0	0	NA	NA	NA	8	11	494	165	165	0	0	0	0	0	0	0	0	0
.	19.01.15-18.05.42-1-368622	62	3	3	0	0	0	714	2	2	0	0	NA	NA	NA	18	28	508	167	166	451	117	146	0	8	3	0	0.048	0.018
.	19.01.15-18.05.50-1-368627	88	6	6	3	0	3	714	5	5	0	0	NA	NA	NA	30	36	510	173	166	449	117	148	14	6	2	0.027	0.035	0.012
.	19.01.15-18.05.50-1-368628	60	3	3	0	0	0	695	2	2	0	0	NA	NA	NA	30	19	498	166	168	437	113	145	2	9	0	0.004	0.054	0
.	19.01.15-18.05.51-1-368630	65	5	5	2	0	2	714	4	4	0	0	NA	NA	NA	25	28	501	168	172	447	112	155	4	4	12	0.008	0.024	0.07
.	19.01.15-18.05.55-1-368649	115	6	6	0	0	0	699	5	5	0	0	NA	NA	NA	50	26	503	170	166	442	113	144	7	12	2	0.014	0.071	0.012
.	19.01.15-18.05.59-1-368655	118	10	10	2	0	2	717	8	8	0	0	NA	NA	NA	41	41	509	176	169	447	119	151	33	11	0	0.065	0.062	0
.	19.01.15-18.06.04-1-368657	141	14	14	4	0	2	727	12	12	0	0	NA	NA	NA	45	44	512	175	170	454	122	151	49	19	5	0.096	0.109	0.029
.	19.01.15-18.06.06-1-368659	62	2	2	0	0	0	707	1	1	0	0	NA	NA	NA	27	27	505	169	166	443	115	149	4	0	0	0.008	0	0
.	19.01.15-18.06.10-1-368662	93	10	10	2	0	2	708	9	9	0	0	NA	NA	NA	38	30	506	171	166	447	115	146	16	9	8	0.032	0.053	0.048
.	19.01.15-18.06.11-1-368663	178	10	10	4	0	3	733	8	8	0	0	NA	NA	NA	50	49	519	171	172	461	118	154	31	6	19	0.06	0.035	0.11
.	19.01.15-18.06.14-1-368665	150	5	5	0	0	0	734	4	4	0	0	NA	NA	NA	50	64	523	178	176	456	121	157	7	6	1	0.013	0.034	0.006
.	19.01.15-18.06.14-1-368666	32	1	1	0	0	0	0	0	0	0	0	NA	NA	NA	10	9	494	164	164	0	0	0	3	0	0	0.006	0	0
.	19.01.15-18.06.16-1-368669	60	5	5	0	0	0	705	4	4	0	0	NA	NA	NA	37	31	507	171	166	443	114	148	3	0	7	0.006	0	0.042
.	19.01.15-18.06.21-1-368674	173	31	31	12	0	6	755	27	27	0	0	NA	NA	NA	53	70	522	178	183	465	127	163	97	37	8	0.186	0.208	0.044
.	19.01.15-18.06.27-1-368682	120	22	22	8	0	6	724	18	18	0	0	NA	NA	NA	37	44	513	173	171	451	119	154	59	20	3	0.115	0.116	0.018
.	19.01.15-18.06.30-1-368687	32	1	1	0	0	0	0	0	0	0	0	NA	NA	NA	5	6	492	163	164	0	0	0	1	0	0	0.002	0	0
.	19.01.15-18.06.32-1-368690	300	22	22	8	0	7	795	20	20	0	0	NA	NA	NA	79	103	556	183	177	502	131	162	79	33	1	0.142	0.18	0.006
.	19.01.15-18.06.35-1-368700	61	2	2	2	0	2	249	1	1	0	0	NA	NA	NA	14	11	496	163	165	160	41	48	3	0	0	0.006	0	0
.	19.01.15-18.06.35-1-368705	143	23	23	6	0	5	723	20	20	0	0	NA	NA	NA	58	50	522	168	173	455	114	154	74	18	7	0.142	0.107	0.04
.	19.01.15-18.06.35-1-368706	117	9	9	4	0	3	723	8	8	0	0	NA	NA	NA	29	43	515	171	170	455	115	153	20	3	7	0.039	0.018	0.041
.	19.01.15-18.06.37-1-368709	67	3	3	2	0	1	712	2	2	0	0	NA	NA	NA	25	31	509	168	167	447	114	151	11	0	0	0.022	0	0
.	19.01.15-18.06.39-1-368711	84	5	5	0	0	0	704	4	4	0	0	NA	NA	NA	25	24	501	168	168	443	115	146	23	3	1	0.046	0.018	0.006
.	19.01.15-18.06.45-1-368715	63	3	3	1	0	1	707	2	2	0	0	NA	NA	NA	21	22	500	168	167	446	113	148	12	0	0	0.024	0	0
.	19.01.15-18.06.54-1-368734	263	38	38	11	0	8	768	33	33	0	0	NA	NA	NA	72	101	555	184	175	486	128	154	101	45	23	0.182	0.245	0.131
.	19.01.15-18.06.58-1-368740	33	1	1	0	0	0	0	0	0	0	0	NA	NA	NA	7	11	491	168	165	0	0	0	5	0	0	0.01	0	0
.	19.01.15-18.06.59-1-368741	58	3	3	1	0	1	706	2	2	0	0	NA	NA	NA	16	23	502	168	166	440	116	150	11	0	0	0.022	0	0
.	19.01.15-18.07.00-1-368743	93	3	3	1	0	0	709	2	2	0	0	NA	NA	NA	39	30	506	169	168	445	113	151	5	5	3	0.01	0.03	0.018
.	19.01.15-18.07.01-1-368745	65	4	4	0	0	0	717	3	3	0	0	NA	NA	NA	23	28	499	169	173	445	118	154	8	6	0	0.016	0.036	0
.	19.01.15-18.07.02-1-368746	86	5	5	1	0	1	718	3	3	0	0	NA	NA	NA	38	39	515	168	169	457	115	146	5	9	0	0.01	0.054	0
.	19.01.15-18.07.08-1-368748	63	3	3	1	0	0	707	2	2	0	0	NA	NA	NA	24	27	505	169	166	444	115	148	8	0	6	0.016	0	0.036
.	19.01.15-18.07.17-1-368751	87	5	5	1	0	1	711	3	3	0	0	NA	NA	NA	35	32	507	168	170	447	115	149	7	1	0	0.014	0.006	0
.	19.01.15-18.07.18-1-368753	94	4	4	1	0	0	712	2	2	0	0	NA	NA	NA	20	23	508	164	164	451	113	148	24	0	0	0.047	0	0
.	19.01.15-18.07.19-1-368756	184	14	14	4	0	2	724	9	9	0	0	NA	NA	NA	55	42	511	171	173	451	119	154	22	31	8	0.043	0.181	0.046
.	19.01.15-18.07.19-1-368757	65	2	2	0	0	0	702	1	1	0	0	NA	NA	NA	24	21	504	166	164	446	113	143	13	0	2	0.026	0	0.012
.	19.01.15-18.07.19-1-368758	94	6	6	2	0	1	715	5	5	0	0	NA	NA	NA	21	31	508	168	168	452	116	147	3	4	9	0.006	0.024	0.054
.	19.01.15-18.07.22-1-368764	37	1	1	1	0	1	0	0	0	0	0	NA	NA	NA	11	17	497	166	167	0	0	0	0	0	0	0	0	0
.	19.01.15-18.07.25-1-368768	202	10	10	7	0	6	739	8	8	0	0	NA	NA	NA	59	52	523	174	168	467	121	151	35	12	0	0.067	0.069	0
.	19.01.15-18.07.25-1-368770	63	5	5	1	0	1	705	4	4	0	0	NA	NA	NA	37	24	504	166	167	441	114	150	7	8	0	0.014	0.048	0
.	19.01.15-18.07.34-1-368779	88	8	8	4	0	3	710	7	7	0	0	NA	NA	NA	38	37	511	167	172	446	115	149	33	0	2	0.065	0	0.012
.	19.01.15-18.07.35-1-368785	87	3	3	1	0	0	712	2	2	0	0	NA	NA	NA	31	25	503	167	168	447	114	151	5	4	0	0.01	0.024	0
.	19.01.15-18.07.39-1-368788	65	2	2	1	0	1	696	1	1	0	0	NA	NA	NA	32	19	498	171	163	433	117	146	2	0	3	0.004	0	0.018
.	19.01.15-18.07.39-1-368789	64	4	4	0	0	0	706	2	2	0	0	NA	NA	NA	19	17	497	166	167	441	114	151	8	0	2	0.016	0	0.012
.	19.01.15-18.07.46-1-368794	63	2	2	0	0	0	699	1	1	0	0	NA	NA	NA	32	24	503	168	166	440	115	144	3	2	0	0.006	0.012	0
.	19.01.15-18.07.54-1-368812	177	16	16	3	0	1	741	15	15	0	0	NA	NA	NA	67	69	537	175	170	469	122	150	45	8	4	0.084	0.046	0.024
.	19.01.15-18.07.55-1-368813	143	5	5	2	0	2	728	4	4	0	0	NA	NA	NA	37	45	514	173	171	456	118	154	20	0	6	0.039	0	0.035
.	19.01.15-18.07.55-1-368814	88	9	9	1	0	1	709	6	6	0	0	NA	NA	NA	35	27	504	172	164	443	116	150	20	11	0	0.04	0.064	0
.	19.01.15-18.07.56-1-368815	64	3	3	0	0	0	698	2	2	0	0	NA	NA	NA	26	21	502	169	163	441	112	145	5	4	0	0.01	0.024	0
.	19.01.15-18.07.59-1-368820	181	25	25	14	0	9	732	23	23	0	0	NA	NA	NA	62	56	527	172	170	466	118	148	65	51	21	0.123	0.297	0.124
.	19.01.15-18.08.02-1-368823	96	10	10	1	0	0	713	9	9	0	0	NA	NA	NA	31	36	508	167	174	446	114	153	16	9	6	0.031	0.054	0.034
.	19.01.15-18.08.05-1-368826	30	1	1	0	0	0	0	0	0	0	0	NA	NA	NA	9	7	494	164	162	0	0	0	0	0	0	0	0	0
.	19.01.15-18.08.06-1-368828	57	2	2	0	0	0	702	1	1	0	0	NA	NA	NA	17	15	498	165	165	440	113	149	3	1	0	0.006	0.006	0
.	19.01.15-18.08.06-1-368829	236	27	27	10	0	7	747	25	25	0	0	NA	NA	NA	77	71	527	178	179	463	123	161	82	31	7	0.156	0.174	0.039
.	19.01.15-18.08.12-1-368834	92	3	3	1	0	1	714	2	2	0	0	NA	NA	NA	24	29	505	168	169	451	112	151	7	0	0	0.014	0	0
.	19.01.15-18.08.16-1-368837	147	6	6	2	0	2	725	4	4	0	0	NA	NA	NA	35	43	514	170	172	455	115	155	9	17	0	0.018	0.1	0
.	19.01.15-18.08.19-1-368840	91	6	6	4	0	4	714	4	4	0	0	NA	NA	NA	25	33	507	169	170	450	115	149	32	8	0	0.063	0.047	0
.	19.01.15-18.08.21-1-368844	94	7	7	1	0	1	720	6	6	0	0	NA	NA	NA	26	38	511	169	171	450	116	154	16	7	4	0.031	0.041	0.023
.	19.01.15-18.08.24-1-368850	148	8	8	3	0	3	743	7	7	0	0	NA	NA	NA	56	57	522	170	178	466	117	160	24	3	3	0.046	0.018	0.017
.	19.01.15-18.08.27-1-368855	95	14	14	4	0	2	723	12	12	0	0	NA	NA	NA	48	38	510	168	173	455	113	155	31	24	11	0.061	0.143	0.064
.	19.01.15-18.08.28-1-368857	126	6	6	0	0	0	739	3	3	0	0	NA	NA	NA	34	53	517	172	177	458	122	159	4	9	4	0.008	0.052	0.023
.	19.01.15-18.08.38-1-368875	88	3	3	1	0	1	708	2	2	0	0	NA	NA	NA	26	23	500	170	166	442	116	150	10	0	0	0.02	0	0
.	19.01.15-18.08.40-1-368876	94	9	9	1	0	1	719	7	7	0	0	NA	NA	NA	31	36	508	172	169	450	119	150	8	18	2	0.016	0.105	0.012
.	19.01.15-18.08.41-1-368878	67	2	2	2	0	2	402	1	1	0	0	NA	NA	NA	21	27	503	168	169	251	64	87	1	4	0	0.002	0.024	0
.	19.01.15-18.08.45-1-368882	91	12	12	4	0	3	708	10	10	0	0	NA	NA	NA	22	26	500	169	170	443	112	153	31	11	1	0.062	0.065	0.006
.	19.01.15-18.08.47-1-368883	60	2	2	0	0	0	701	1	1	0	0	NA	NA	NA	25	23	504	165	167	442	111	148	10	0	0	0.02	0	0
.	19.01.15-18.08.48-1-368884	35	1	1	0	0	0	0	0	0	0	0	NA	NA	NA	8	10	493	164	166	0	0	0	2	0	0	0.004	0	0
.	19.01.15-18.08.50-1-368887	98	9	9	0	0	0	719	6	6	0	0	NA	NA	NA	39	35	512	169	167	453	117	149	14	17	2	0.027	0.101	0.012
.	19.01.15-18.08.51-1-368889	57	2	2	0	0	0	708	1	1	0	0	NA	NA	NA	18	23	502	166	168	447	113	148	6	0	0	0.012	0	0
.	19.01.15-18.08.54-1-368905	86	4	4	2	0	1	718	2	2	0	0	NA	NA	NA	28	35	506	173	169	448	119	151	18	0	0	0.036	0	0
.	19.01.15-18.08.54-1-368907	119	30	30	8	0	6	714	27	27	0	0	NA	NA	NA	44	40	512	172	169	443	118	153	78	16	8	0.152	0.093	0.047
.	19.01.15-18.08.59-1-368913	121	4	4	2	0	2	707	3	3	0	0	NA	NA	NA	34	29	503	171	168	444	116	147	13	0	0	0.026	0	0
.	19.01.15-18.09.01-1-368916	84	4	4	0	0	0	708	3	3	0	0	NA	NA	NA	20	23	501	167	168	445	114	149	8	0	7	0.016	0	0.042
.	19.01.15-18.09.02-1-368917	182	12	12	3	0	1	745	9	9	0	0	NA	NA	NA	53	61	528	172	174	466	121	158	33	15	0	0.062	0.087	0
.	19.01.15-18.09.07-1-368920	58	4	4	1	0	0	701	3	3	0	0	NA	NA	NA	27	24	500	170	167	438	116	147	7	4	3	0.014	0.024	0.018
.	19.01.15-18.09.09-1-368921	32	1	1	0	0	0	0	0	0	0	0	NA	NA	NA	4	13	498	165	163	0	0	0	0	0	0	0	0	0
.	19.01.15-18.09.12-1-368923	32	1	1	0	0	0	0	0	0	0	0	NA	NA	NA	12	13	497	165	164	0	0	0	0	0	0	0	0	0
.	19.01.15-18.09.12-1-368924	65	3	3	0	0	0	709	2	2	0	0	NA	NA	NA	27	24	502	167	168	445	113	151	12	0	0	0.024	0	0
.	19.01.15-18.09.15-1-368926	57	3	3	1	0	1	718	1	1	0	0	NA	NA	NA	14	28	505	166	170	450	114	154	6	2	6	0.012	0.012	0.035
.	19.01.15-18.09.15-1-368927	121	6	6	3	0	3	710	5	5	0	0	NA	NA	NA	43	42	514	170	171	444	113	153	6	18	4	0.012	0.106	0.023
.	19.01.15-18.09.17-1-368929	122	18	18	2	0	1	713	16	16	0	0	NA	NA	NA	46	42	516	173	166	450	117	146	84	1	8	0.163	0.006	0.048
.	19.01.15-18.09.21-1-368937	87	5	5	0	0	0	706	4	4	0	0	NA	NA	NA	26	26	504	169	166	443	118	145	0	3	4	0	0.018	0.024
.	19.01.15-18.09.26-1-368945	129	10	10	2	0	2	719	7	7	0	0	NA	NA	NA	31	37	511	173	166	453	121	145	29	4	9	0.057	0.023	0.054
.	19.01.15-18.09.28-1-368947	155	15	15	9	0	8	724	11	11	0	0	NA	NA	NA	54	45	519	167	172	459	113	152	41	12	4	0.079	0.072	0.023
.	19.01.15-18.09.29-1-368952	148	19	19	8	0	6	724	17	17	0	0	NA	NA	NA	53	47	516	171	173	454	117	153	61	7	24	0.118	0.041	0.139
.	19.01.15-18.09.33-1-368955	327	19	19	6	0	4	779	17	17	0	0	NA	NA	NA	103	105	554	190	174	490	135	154	70	10	7	0.126	0.053	0.04
.	19.01.15-18.09.37-1-368964	182	24	24	10	0	5	724	21	21	0	0	NA	NA	NA	61	45	518	170	170	456	115	153	65	44	14	0.125	0.259	0.082
.	19.01.15-18.09.41-1-368966	117	8	8	3	0	2	724	5	5	0	0	NA	NA	NA	35	40	510	173	170	451	122	151	23	1	1	0.045	0.006	0.006
.	19.01.15-18.09.42-1-368967	177	30	30	12	0	7	736	27	27	0	0	NA	NA	NA	49	50	522	171	170	462	124	150	68	25	8	0.13	0.146	0.047
.	19.01.15-18.09.51-1-368973	110	5	5	1	0	1	715	4	4	0	0	NA	NA	NA	28	31	510	169	165	452	117	146	16	0	4	0.031	0	0.024
.	19.01.15-18.09.55-1-368991	68	3	3	2	0	2	705	1	1	0	0	NA	NA	NA	22	23	506	166	164	446	113	146	6	2	0	0.012	0.012	0
.	19.01.15-18.09.56-1-368993	61	2	2	1	0	1	717	1	1	0	0	NA	NA	NA	27	30	509	170	164	457	114	146	6	4	0	0.012	0.024	0
.	19.01.15-18.10.06-1-369005	120	14	14	2	0	1	702	13	13	0	0	NA	NA	NA	47	31	510	165	169	440	113	149	59	19	6	0.116	0.115	0.036
.	19.01.15-18.10.10-1-369006	66	3	3	0	0	0	706	2	2	0	0	NA	NA	NA	27	21	501	166	167	444	112	150	4	0	4	0.008	0	0.024
.	19.01.15-18.10.11-1-369007	62	3	3	1	0	1	710	2	2	0	0	NA	NA	NA	24	30	503	174	166	441	118	151	8	0	1	0.016	0	0.006
.	19.01.15-18.10.13-1-369009	126	57	57	14	0	10	716	52	52	0	0	NA	NA	NA	41	39	516	168	168	454	115	147	160	26	17	0.31	0.155	0.101
.	19.01.15-18.10.14-1-369010	127	11	11	3	0	2	725	10	10	0	0	NA	NA	NA	43	46	513	173	173	453	120	152	32	5	0	0.062	0.029	0
.	19.01.15-18.10.17-1-369013	31	1	1	0	0	0	0	0	0	0	0	NA	NA	NA	8	9	493	166	163	0	0	0	0	0	0	0	0	0
.	19.01.15-18.10.19-1-369017	142	16	16	9	0	8	732	15	15	0	0	NA	NA	NA	51	47	513	177	170	454	123	155	32	19	5	0.062	0.107	0.029
.	19.01.15-18.10.19-1-369019	63	2	2	1	0	1	710	1	1	0	0	NA	NA	NA	17	24	507	163	167	448	112	150	4	2	0	0.008	0.012	0
.	19.01.15-18.10.24-1-369029	85	6	6	4	0	4	706	5	5	0	0	NA	NA	NA	25	25	504	168	166	444	114	148	4	15	3	0.008	0.089	0.018
.	19.01.15-18.10.26-1-369034	119	14	14	3	0	3	719	11	11	0	0	NA	NA	NA	37	38	515	169	167	454	118	147	36	8	3	0.07	0.047	0.018
.	19.01.15-18.10.28-1-369038	132	14	14	5	0	3	709	11	11	0	0	NA	NA	NA	45	30	507	169	167	450	116	143	23	23	8	0.045	0.136	0.048
.	19.01.15-18.10.35-1-369043	88	6	6	4	0	1	700	5	5	0	0	NA	NA	NA	34	25	507	165	166	444	111	145	7	12	7	0.014	0.073	0.042
.	19.01.15-18.10.38-1-369051	60	2	2	0	0	0	702	0	0	0	0	NA	NA	NA	26	20	502	167	164	443	112	147	4	0	0	0.008	0	0
.	19.01.15-18.10.41-1-369054	147	5	5	1	0	1	731	4	4	0	0	NA	NA	NA	50	48	517	173	171	458	120	153	17	6	2	0.033	0.035	0.012
.	19.01.15-18.10.46-1-369058	117	14	14	11	0	9	718	12	12	0	0	NA	NA	NA	40	35	514	170	164	457	116	145	47	5	8	0.091	0.029	0.049
.	19.01.15-18.10.50-1-369060	33	1	1	0	0	0	0	0	0	0	0	NA	NA	NA	10	5	491	163	164	0	0	0	0	2	0	0	0.012	0
.	19.01.15-18.10.51-1-369077	144	24	24	6	0	5	741	21	21	0	0	NA	NA	NA	32	52	518	174	173	464	121	156	58	32	10	0.112	0.184	0.058
.	19.01.15-18.10.53-1-369078	66	3	3	1	0	1	707	2	2	0	0	NA	NA	NA	36	35	507	173	168	439	119	149	7	0	2	0.014	0	0.012
.	19.01.15-18.10.54-1-369079	62	3	3	0	0	0	719	1	1	0	0	NA	NA	NA	20	39	509	171	172	456	113	150	8	0	5	0.016	0	0.029
.	19.01.15-18.10.55-1-369080	111	13	13	3	0	2	712	12	12	0	0	NA	NA	NA	38	31	504	171	169	447	116	149	24	5	7	0.048	0.029	0.041
.	19.01.15-18.10.56-1-369081	145	5	5	2	0	2	719	3	3	0	0	NA	NA	NA	57	38	513	167	171	453	114	152	11	11	0	0.021	0.066	0
.	19.01.15-18.11.03-1-369086	90	3	3	0	0	0	712	2	2	0	0	NA	NA	NA	28	30	503	169	171	446	115	151	7	4	0	0.014	0.024	0
.	19.01.15-18.11.11-1-369093	121	23	23	2	0	2	710	17	17	0	0	NA	NA	NA	45	34	505	169	173	441	116	153	46	26	26	0.091	0.154	0.15
.	19.01.15-18.11.11-1-369094	64	4	4	0	0	0	705	3	3	0	0	NA	NA	NA	31	29	504	168	170	440	114	151	13	0	0	0.026	0	0
.	19.01.15-18.11.15-1-369095	87	5	5	1	0	0	717	4	4	0	0	NA	NA	NA	11	27	505	167	168	450	115	152	7	0	4	0.014	0	0.024
.	19.01.15-18.11.15-1-369096	90	12	12	4	0	4	712	10	10	0	0	NA	NA	NA	31	31	509	171	164	451	118	143	28	4	4	0.055	0.023	0.024
.	19.01.15-18.11.19-1-369101	38	1	1	1	0	1	0	0	0	0	0	NA	NA	NA	8	9	493	165	164	0	0	0	2	0	0	0.004	0	0
.	19.01.15-18.11.20-1-369104	36	1	1	0	0	0	0	0	0	0	0	NA	NA	NA	13	9	492	165	165	0	0	0	3	0	0	0.006	0	0
.	19.01.15-18.11.29-1-369116	144	12	12	3	0	3	722	10	10	0	0	NA	NA	NA	51	49	516	174	172	451	119	152	16	18	0	0.031	0.103	0
.	19.01.15-18.11.29-1-369117	63	4	4	2	0	0	709	3	3	0	0	NA	NA	NA	26	23	501	167	168	443	114	152	17	0	0	0.034	0	0
.	19.01.15-18.11.31-1-369118	33	1	1	0	0	0	0	0	0	0	0	NA	NA	NA	8	15	493	171	164	0	0	0	0	0	2	0	0	0.012
.	19.01.15-18.11.34-1-369120	92	10	10	3	0	3	715	8	8	0	0	NA	NA	NA	20	28	509	166	166	451	116	148	37	4	8	0.073	0.024	0.048
.	19.01.15-18.11.34-1-369121	33	1	1	0	0	0	0	0	0	0	0	NA	NA	NA	7	9	494	163	165	0	0	0	0	0	1	0	0	0.006
.	19.01.15-18.11.37-1-369131	98	13	13	0	0	0	709	11	11	0	0	NA	NA	NA	25	22	502	167	166	448	114	147	37	19	0	0.074	0.114	0
.	19.01.15-18.11.38-1-369133	147	8	8	3	0	2	720	7	7	0	0	NA	NA	NA	62	45	512	172	174	448	119	153	13	15	4	0.025	0.087	0.023
.	19.01.15-18.11.39-1-369134	66	3	3	1	0	1	707	2	2	0	0	NA	NA	NA	24	25	504	170	164	446	116	145	3	0	6	0.006	0	0.037
.	19.01.15-18.11.40-1-369135	120	7	7	2	0	2	730	6	6	0	0	NA	NA	NA	37	46	512	175	172	457	122	151	16	7	4	0.031	0.04	0.023
.	19.01.15-18.11.47-1-369140	88	6	6	0	0	0	723	3	3	0	0	NA	NA	NA	35	40	509	170	174	450	118	155	6	1	16	0.012	0.006	0.092
.	19.01.15-18.11.57-1-369160	36	1	1	0	0	0	0	0	0	0	0	NA	NA	NA	16	9	495	164	163	0	0	0	0	0	0	0	0	0
.	19.01.15-18.11.58-1-369165	87	3	3	1	0	1	701	2	2	0	0	NA	NA	NA	27	23	499	170	167	441	112	148	1	3	2	0.002	0.018	0.012
.	19.01.15-18.12.01-1-369168	67	2	2	0	0	0	706	1	1	0	0	NA	NA	NA	18	21	500	169	165	444	114	148	2	0	1	0.004	0	0.006
.	19.01.15-18.12.01-1-369169	34	1	1	0	0	0	0	0	0	0	0	NA	NA	NA	9	10	494	165	164	0	0	0	0	2	0	0	0.012	0
.	19.01.15-18.12.02-1-369170	100	7	7	4	0	2	723	5	5	0	0	NA	NA	NA	28	36	512	167	170	457	114	152	28	5	0	0.055	0.03	0
.	19.01.15-18.12.02-1-369171	58	2	2	1	0	1	300	1	1	0	0	NA	NA	NA	14	21	502	168	164	185	51	64	5	0	0	0.01	0	0
.	19.01.15-18.12.03-1-369172	120	17	17	1	0	1	725	14	14	0	0	NA	NA	NA	37	42	508	169	178	449	116	160	28	12	20	0.055	0.071	0.112
.	19.01.15-18.12.03-1-369173	92	5	5	1	0	1	709	3	3	0	0	NA	NA	NA	37	30	508	167	168	447	113	149	13	12	0	0.026	0.072	0
.	19.01.15-18.12.07-1-369175	66	2	2	0	0	0	708	1	1	0	0	NA	NA	NA	23	26	501	169	169	442	116	150	7	0	0	0.014	0	0
.	19.01.15-18.12.09-1-369178	64	2	2	0	0	0	710	1	1	0	0	NA	NA	NA	26	29	500	175	167	444	119	147	1	1	0	0.002	0.006	0
.	19.01.15-18.12.16-1-369180	153	16	16	5	0	2	714	14	14	0	0	NA	NA	NA	43	35	508	169	171	447	113	154	34	27	18	0.067	0.16	0.105
.	19.01.15-18.12.17-1-369181	182	10	10	1	0	1	738	9	9	0	0	NA	NA	NA	53	55	525	176	167	470	120	148	23	6	4	0.044	0.034	0.024
.	19.01.15-18.12.18-1-369182	61	2	2	1	0	1	708	1	1	0	0	NA	NA	NA	20	24	495	169	173	434	118	156	2	1	0	0.004	0.006	0
.	19.01.15-18.12.22-1-369189	125	21	21	2	0	2	724	20	20	0	0	NA	NA	NA	34	47	514	176	170	453	122	149	104	6	6	0.202	0.034	0.035
.	19.01.15-18.12.27-1-369196	96	4	4	1	0	1	717	3	3	0	0	NA	NA	NA	41	35	510	168	170	451	113	153	8	3	0	0.016	0.018	0
.	19.01.15-18.12.27-1-369197	63	4	4	1	0	1	714	3	3	0	0	NA	NA	NA	25	32	505	171	169	447	119	148	7	2	0	0.014	0.012	0
.	19.01.15-18.12.28-1-369199	60	2	2	0	0	0	699	1	1	0	0	NA	NA	NA	25	14	495	170	162	436	118	145	3	0	3	0.006	0	0.019
.	19.01.15-18.12.32-1-369202	133	10	10	4	0	2	729	9	9	0	0	NA	NA	NA	42	48	523	168	170	465	114	150	44	7	0	0.084	0.042	0
.	19.01.15-18.12.42-1-369218	62	4	4	1	0	0	706	3	3	0	0	NA	NA	NA	26	26	503	169	167	443	115	148	1	8	2	0.002	0.047	0.012
.	19.01.15-18.12.44-1-369219	32	1	1	1	0	1	0	0	0	0	0	NA	NA	NA	8	10	492	165	166	0	0	0	0	0	0	0	0	0
.	19.01.15-18.12.47-1-369221	88	8	8	0	0	0	721	7	7	0	0	NA	NA	NA	23	35	510	171	167	454	117	150	5	0	9	0.01	0	0.054
.	19.01.15-18.12.47-1-369222	201	29	29	6	0	2	730	24	24	0	0	NA	NA	NA	63	51	516	171	177	455	117	158	129	8	6	0.25	0.047	0.034
.	19.01.15-18.12.47-1-369223	117	17	17	4	0	3	717	14	14	0	0	NA	NA	NA	33	31	504	171	169	446	118	153	50	8	5	0.099	0.047	0.03
.	19.01.15-18.12.48-1-369225	60	4	4	2	0	2	701	2	2	0	0	NA	NA	NA	28	26	503	168	168	440	112	149	12	0	3	0.024	0	0.018
.	19.01.15-18.12.57-1-369248	62	6	6	1	0	1	714	5	5	0	0	NA	NA	NA	22	27	502	171	167	448	119	147	10	11	0	0.02	0.064	0
.	19.01.15-18.13.06-1-369252	67	4	4	1	0	1	716	3	3	0	0	NA	NA	NA	18	26	506	168	165	451	118	147	14	0	0	0.028	0	0
.	19.01.15-18.13.06-1-369253	96	24	24	7	0	5	733	21	21	0	0	NA	NA	NA	31	46	521	171	167	460	120	153	90	20	9	0.173	0.117	0.054
.	19.01.15-18.13.06-1-369254	65	3	3	0	0	0	711	2	2	0	0	NA	NA	NA	24	32	507	172	166	449	114	148	14	0	0	0.028	0	0
.	19.01.15-18.13.08-1-369256	64	4	4	0	0	0	705	2	2	0	0	NA	NA	NA	31	29	507	168	167	445	116	144	4	5	4	0.008	0.03	0.024
.	19.01.15-18.13.08-1-369257	94	8	8	5	0	4	714	7	7	0	0	NA	NA	NA	24	29	508	167	167	450	115	149	30	8	2	0.059	0.048	0.012
.	19.01.15-18.13.24-1-369271	31	1	1	0	0	0	0	0	0	0	0	NA	NA	NA	10	4	491	163	163	0	0	0	2	0	0	0.004	0	0
.	19.01.15-18.13.24-1-369272	94	14	14	8	0	4	718	13	13	0	0	NA	NA	NA	28	35	510	167	171	455	113	150	48	5	2	0.094	0.03	0.012
.	19.01.15-18.13.26-1-369277	87	7	7	2	0	2	718	6	6	0	0	NA	NA	NA	28	37	511	174	165	455	118	145	32	1	0	0.063	0.006	0
.	19.01.15-18.13.28-1-369281	114	19	19	3	0	3	713	17	17	0	0	NA	NA	NA	42	39	510	174	168	445	119	149	43	27	5	0.084	0.155	0.03
.	19.01.15-18.13.30-1-369282	63	3	3	0	0	0	695	2	2	0	0	NA	NA	NA	27	19	499	166	167	436	113	146	10	6	0	0.02	0.036	0
.	19.01.15-18.13.35-1-369287	124	10	10	2	0	2	739	8	8	0	0	NA	NA	NA	51	58	522	177	172	466	122	151	9	7	8	0.017	0.04	0.047
.	19.01.15-18.13.36-1-369292	149	12	12	4	0	2	719	11	11	0	0	NA	NA	NA	37	37	511	171	168	450	120	149	16	25	11	0.031	0.146	0.065
.	19.01.15-18.13.45-1-369299	145	12	12	2	0	2	741	11	11	0	0	NA	NA	NA	40	53	516	176	174	463	122	156	47	9	8	0.091	0.051	0.046
.	19.01.15-18.13.49-1-369301	116	19	19	2	0	1	726	16	16	0	0	NA	NA	NA	36	39	511	172	169	452	120	154	47	13	2	0.092	0.076	0.012
.	19.01.15-18.13.49-1-369302	108	14	14	7	0	5	724	12	12	0	0	NA	NA	NA	42	37	503	172	175	446	120	158	51	5	4	0.101	0.029	0.023
.	19.01.15-18.13.52-1-369320	146	8	8	5	0	4	712	7	7	0	0	NA	NA	NA	49	36	512	170	167	448	117	147	11	17	0	0.021	0.1	0
.	19.01.15-18.13.53-1-369322	141	13	13	2	0	2	729	12	12	0	0	NA	NA	NA	43	49	515	174	173	459	117	153	23	26	0	0.045	0.149	0
.	19.01.15-18.14.01-1-369327	64	4	4	0	0	0	701	3	3	0	0	NA	NA	NA	27	21	501	167	166	439	115	147	10	2	1	0.02	0.012	0.006
.	19.01.15-18.14.05-1-369328	147	9	9	4	0	2	726	7	7	0	0	NA	NA	NA	33	40	519	167	167	463	115	148	27	5	9	0.052	0.03	0.054
.	19.01.15-18.14.06-1-369329	61	3	3	0	0	0	703	2	2	0	0	NA	NA	NA	25	23	497	170	169	436	116	151	0	5	7	0	0.029	0.041
.	19.01.15-18.14.15-1-369334	118	5	5	2	0	1	715	3	3	0	0	NA	NA	NA	42	38	516	166	169	452	113	150	12	4	5	0.023	0.024	0.03
.	19.01.15-18.14.16-1-369335	91	4	4	1	0	1	716	3	3	0	0	NA	NA	NA	34	33	513	166	167	456	113	147	8	14	4	0.016	0.084	0.024
.	19.01.15-18.14.17-1-369337	157	10	10	2	0	2	720	9	9	0	0	NA	NA	NA	41	41	509	174	171	449	122	149	27	7	0	0.053	0.04	0
.	19.01.15-18.14.19-1-369340	122	12	12	2	0	0	715	9	9	0	0	NA	NA	NA	41	33	511	168	167	446	116	153	40	13	0	0.078	0.077	0
.	19.01.15-18.14.20-1-369342	91	6	6	2	0	1	716	5	5	0	0	NA	NA	NA	29	28	504	171	166	447	119	150	11	3	2	0.022	0.018	0.012
.	19.01.15-18.14.21-1-369344	62	3	3	1	0	1	701	2	2	0	0	NA	NA	NA	23	21	499	168	167	438	115	148	8	2	0	0.016	0.012	0
.	19.01.15-18.14.21-1-369346	86	3	3	0	0	0	706	2	2	0	0	NA	NA	NA	27	23	502	170	164	442	119	145	6	2	0	0.012	0.012	0
.	19.01.15-18.14.28-1-369357	157	16	16	5	0	3	725	14	14	0	0	NA	NA	NA	57	44	513	174	170	454	120	151	40	12	6	0.078	0.069	0.035
.	19.01.15-18.14.33-1-369362	121	5	5	2	0	2	720	4	4	0	0	NA	NA	NA	54	40	509	174	170	452	118	150	17	10	0	0.033	0.057	0
.	19.01.15-18.14.33-1-369363	63	2	2	1	0	1	709	1	1	0	0	NA	NA	NA	23	24	506	166	165	449	112	148	10	0	0	0.02	0	0
.	19.01.15-18.14.36-1-369368	117	7	7	1	0	1	698	5	5	0	0	NA	NA	NA	40	23	504	167	165	444	113	141	10	7	0	0.02	0.042	0
.	19.01.15-18.14.38-1-369374	148	10	10	3	0	3	737	8	8	0	0	NA	NA	NA	47	59	530	171	171	468	116	153	22	11	5	0.042	0.064	0.029
.	19.01.15-18.14.40-1-369375	162	16	16	4	0	4	746	15	15	0	0	NA	NA	NA	51	62	525	174	176	466	120	160	42	17	4	0.08	0.098	0.023
.	19.01.15-18.14.47-1-369378	115	10	10	1	0	1	726	9	9	0	0	NA	NA	NA	36	40	508	174	171	452	120	154	19	0	3	0.037	0	0.018
.	19.01.15-18.14.48-1-369381	87	8	8	3	0	3	698	7	7	0	0	NA	NA	NA	38	27	506	168	166	439	112	147	8	19	2	0.016	0.113	0.012
.	19.01.15-18.14.50-1-369382	63	4	4	0	0	0	702	3	3	0	0	NA	NA	NA	29	20	498	168	167	438	114	150	11	5	0	0.022	0.03	0
.	19.01.15-18.14.55-1-369400	33	1	1	0	0	0	0	0	0	0	0	NA	NA	NA	17	7	491	164	165	0	0	0	1	0	0	0.002	0	0
.	19.01.15-18.14.58-1-369404	30	1	1	0	0	0	0	0	0	0	0	NA	NA	NA	8	11	492	168	164	0	0	0	0	0	0	0	0	0
.	19.01.15-18.15.01-1-369406	98	9	9	3	0	2	720	8	8	0	0	NA	NA	NA	38	37	506	172	172	449	119	152	29	12	0	0.057	0.07	0
.	19.01.15-18.15.02-1-369408	33	1	1	0	0	0	0	0	0	0	0	NA	NA	NA	10	9	491	167	164	0	0	0	2	0	0	0.004	0	0
.	19.01.15-18.15.04-1-369409	92	4	4	0	0	0	722	3	3	0	0	NA	NA	NA	32	39	515	167	170	454	116	152	16	0	1	0.031	0	0.006
.	19.01.15-18.15.04-1-369410	61	3	3	0	0	0	707	2	2	0	0	NA	NA	NA	28	27	505	168	167	446	115	146	4	0	1	0.008	0	0.006
.	19.01.15-18.15.07-1-369414	33	1	1	0	0	0	0	0	0	0	0	NA	NA	NA	12	12	497	166	162	0	0	0	0	0	0	0	0	0
.	19.01.15-18.15.07-1-369415	87	5	5	0	0	0	717	4	4	0	0	NA	NA	NA	32	35	504	170	174	446	117	154	15	0	3	0.03	0	0.017
.	19.01.15-18.15.09-1-369417	91	9	9	0	0	0	722	8	8	0	0	NA	NA	NA	27	39	507	176	169	449	123	150	29	2	0	0.057	0.011	0
.	19.01.15-18.15.10-1-369418	123	8	8	3	0	2	713	6	6	0	0	NA	NA	NA	51	41	514	173	167	451	116	146	17	10	0	0.033	0.058	0
.	19.01.15-18.15.12-1-369420	151	11	11	3	0	3	731	8	8	0	0	NA	NA	NA	45	47	515	171	174	456	119	156	8	20	3	0.016	0.117	0.017
.	19.01.15-18.15.19-1-369424	113	5	5	0	0	0	706	3	3	0	0	NA	NA	NA	39	28	505	172	164	445	118	143	11	3	3	0.022	0.017	0.018
.	19.01.15-18.15.22-1-369428	182	10	10	3	0	2	742	8	8	0	0	NA	NA	NA	48	58	523	171	177	465	117	160	48	1	2	0.092	0.006	0.011
.	19.01.15-18.15.29-1-369436	114	9	9	4	0	3	722	8	8	0	0	NA	NA	NA	36	39	514	174	164	453	121	148	29	12	0	0.056	0.069	0
.	19.01.15-18.15.29-1-369437	63	2	2	1	0	1	706	1	1	0	0	NA	NA	NA	22	20	500	168	165	445	115	146	10	0	0	0.02	0	0
.	19.01.15-18.15.30-1-369439	144	10	10	6	0	5	721	9	9	0	0	NA	NA	NA	36	36	507	171	171	449	117	155	36	4	0	0.071	0.023	0
.	19.01.15-18.15.30-1-369441	38	1	1	0	0	0	0	0	0	0	0	NA	NA	NA	8	14	497	164	166	0	0	0	0	0	1	0	0	0.006
.	19.01.15-18.15.37-1-369448	177	21	21	6	0	4	730	19	19	0	0	NA	NA	NA	60	49	516	177	169	456	124	150	72	36	2	0.14	0.203	0.012
.	19.01.15-18.15.47-1-369457	61	2	2	0	0	0	706	1	1	0	0	NA	NA	NA	22	20	499	167	167	442	118	146	9	0	4	0.018	0	0.024
.	19.01.15-18.15.48-1-369459	67	4	4	0	0	0	700	3	3	0	0	NA	NA	NA	26	25	503	171	164	444	116	140	8	0	0	0.016	0	0
.	19.01.15-18.15.48-1-369460	178	30	30	6	0	2	742	27	27	0	0	NA	NA	NA	74	65	526	175	177	460	123	159	91	31	15	0.173	0.177	0.085
.	19.01.15-18.15.52-1-369461	31	1	1	0	0	0	0	0	0	0	0	NA	NA	NA	10	7	491	164	165	0	0	0	0	0	0	0	0	0
.	19.01.15-18.15.54-1-369478	124	5	5	1	0	1	728	3	3	0	0	NA	NA	NA	31	40	513	169	171	455	118	155	8	14	0	0.016	0.083	0
.	19.01.15-18.16.02-1-369483	84	7	7	1	0	0	710	5	5	0	0	NA	NA	NA	31	32	514	166	165	451	112	147	20	0	0	0.039	0	0
.	19.01.15-18.16.07-1-369486	118	9	9	3	0	2	726	8	8	0	0	NA	NA	NA	40	44	514	171	172	451	121	154	17	8	8	0.033	0.047	0.047
.	19.01.15-18.16.10-1-369487	143	13	13	2	0	2	736	11	11	0	0	NA	NA	NA	49	51	517	175	172	462	121	153	43	5	8	0.083	0.029	0.047
.	19.01.15-18.16.11-1-369489	113	5	5	1	0	1	709	4	4	0	0	NA	NA	NA	39	29	506	168	168	443	116	150	4	5	1	0.008	0.03	0.006
.	19.01.15-18.16.16-1-369490	36	1	1	0	0	0	0	0	0	0	0	NA	NA	NA	6	8	493	164	164	0	0	0	1	0	0	0.002	0	0
.	19.01.15-18.16.19-1-369497	184	19	19	6	0	2	751	18	18	0	0	NA	NA	NA	51	65	527	175	176	468	124	159	64	18	3	0.121	0.103	0.017
.	19.01.15-18.16.20-1-369498	119	7	7	4	0	3	730	6	6	0	0	NA	NA	NA	40	47	513	173	174	454	118	158	30	0	4	0.058	0	0.023
.	19.01.15-18.16.25-1-369505	103	12	12	4	0	3	711	9	9	0	0	NA	NA	NA	39	31	502	173	169	441	119	151	19	11	2	0.038	0.064	0.012
.	19.01.15-18.16.29-1-369510	150	40	40	11	0	9	725	33	33	0	0	NA	NA	NA	62	52	519	172	174	455	117	153	113	29	17	0.218	0.169	0.098
.	19.01.15-18.16.30-1-369511	30	1	1	0	0	0	0	0	0	0	0	NA	NA	NA	11	15	498	167	163	0	0	0	0	0	1	0	0	0.006
.	19.01.15-18.16.32-1-369513	86	6	6	3	0	3	713	4	4	0	0	NA	NA	NA	37	35	508	169	171	444	116	153	20	0	3	0.039	0	0.018
.	19.01.15-18.16.33-1-369515	31	1	1	0	0	0	0	0	0	0	0	NA	NA	NA	10	10	496	163	164	0	0	0	1	0	0	0.002	0	0
.	19.01.15-18.16.35-1-369522	64	5	5	3	0	2	703	3	3	0	0	NA	NA	NA	21	21	500	166	168	440	114	149	12	0	0	0.024	0	0
.	19.01.15-18.16.42-1-369536	65	3	3	0	0	0	712	2	2	0	0	NA	NA	NA	21	25	508	166	164	452	113	147	6	0	6	0.012	0	0.037
.	19.01.15-18.16.43-1-369537	121	8	8	5	0	3	708	7	7	0	0	NA	NA	NA	45	32	507	171	167	446	114	148	15	11	1	0.03	0.064	0.006
.	19.01.15-18.16.43-1-369538	61	6	6	2	0	2	709	4	4	0	0	NA	NA	NA	19	30	503	170	170	443	114	152	35	0	3	0.07	0	0.018
.	19.01.15-18.16.52-1-369556	122	4	4	1	0	1	725	3	3	0	0	NA	NA	NA	42	42	508	173	174	450	120	155	7	7	0	0.014	0.04	0
.	19.01.15-18.16.54-1-369558	208	27	27	6	0	2	721	25	25	0	0	NA	NA	NA	74	57	520	175	175	452	119	150	73	38	11	0.14	0.217	0.063
.	19.01.15-18.16.55-1-369560	63	2	2	1	0	1	599	1	1	0	0	NA	NA	NA	18	18	496	166	169	376	96	127	6	0	0	0.012	0	0
.	19.01.15-18.16.55-1-369561	86	5	5	1	0	1	705	4	4	0	0	NA	NA	NA	34	23	502	171	163	445	116	144	13	9	0	0.026	0.053	0
.	19.01.15-18.17.04-1-369569	64	7	7	2	0	2	704	6	6	0	0	NA	NA	NA	30	25	504	168	166	447	114	143	14	2	10	0.028	0.012	0.06
.	19.01.15-18.17.08-1-369571	66	2	2	0	0	0	712	1	1	0	0	NA	NA	NA	20	28	509	165	167	447	113	152	7	0	0	0.014	0	0
.	19.01.15-18.17.09-1-369572	94	13	13	2	0	1	704	12	12	0	0	NA	NA	NA	33	23	506	166	164	446	114	144	27	3	17	0.053	0.018	0.104
.	19.01.15-18.17.09-1-369573	121	7	7	4	0	4	727	6	6	0	0	NA	NA	NA	30	41	512	173	169	458	120	149	5	28	6	0.01	0.162	0.036
.	19.01.15-18.17.09-1-369574	150	34	34	12	0	11	721	31	31	0	0	NA	NA	NA	40	42	503	176	176	440	124	157	115	19	18	0.229	0.108	0.102
.	19.01.15-18.17.15-1-369577	113	8	8	7	0	3	717	7	7	0	0	NA	NA	NA	29	32	509	171	165	451	119	147	19	15	0	0.037	0.088	0
.	19.01.15-18.17.23-1-369585	170	21	21	2	0	2	738	19	19	0	0	NA	NA	NA	45	54	521	173	173	463	119	156	48	41	0	0.092	0.237	0
.	19.01.15-18.17.28-1-369593	96	7	7	2	0	1	720	5	5	0	0	NA	NA	NA	37	41	511	171	172	450	116	154	20	6	3	0.039	0.035	0.017
.	19.01.15-18.17.30-1-369595	155	23	23	5	0	3	732	19	19	0	0	NA	NA	NA	46	51	517	174	173	457	123	152	55	41	6	0.106	0.236	0.035
.	19.01.15-18.17.31-1-369596	65	3	3	0	0	0	705	2	2	0	0	NA	NA	NA	20	18	497	165	169	441	112	152	5	3	1	0.01	0.018	0.006
.	19.01.15-18.17.38-1-369603	89	5	5	1	0	1	714	4	4	0	0	NA	NA	NA	34	34	514	166	167	454	114	146	24	2	0	0.047	0.012	0
.	19.01.15-18.17.38-1-369605	235	21	21	2	0	1	741	18	18	0	0	NA	NA	NA	59	68	524	182	175	465	125	151	58	17	9	0.111	0.093	0.051
.	19.01.15-18.17.46-1-369612	30	1	1	0	0	0	0	0	0	0	0	NA	NA	NA	11	4	489	166	162	0	0	0	1	0	0	0.002	0	0
.	19.01.15-18.17.47-1-369613	61	2	2	0	0	0	702	1	1	0	0	NA	NA	NA	19	19	503	165	164	444	116	142	6	0	0	0.012	0	0
.	19.01.15-18.17.49-1-369615	88	6	6	1	0	1	702	5	5	0	0	NA	NA	NA	38	28	508	167	166	441	112	149	6	10	0	0.012	0.06	0
.	19.01.15-18.17.54-1-369631	68	3	3	0	0	0	691	1	1	0	0	NA	NA	NA	34	16	498	165	166	434	112	145	9	0	0	0.018	0	0
.	19.01.15-18.18.03-1-369637	64	3	3	0	0	0	252	2	2	0	0	NA	NA	NA	20	11	494	168	162	158	39	55	0	0	6	0	0	0.037
.	19.01.15-18.18.06-1-369640	86	5	5	2	0	1	718	4	4	0	0	NA	NA	NA	32	38	511	170	170	452	114	152	4	6	2	0.008	0.035	0.012
.	19.01.15-18.18.11-1-369643	36	1	1	0	0	0	0	0	0	0	0	NA	NA	NA	10	6	491	165	163	0	0	0	0	0	3	0	0	0.018
.	19.01.15-18.18.19-1-369649	145	45	45	11	0	9	719	38	38	0	0	NA	NA	NA	58	49	516	172	174	447	119	153	117	20	32	0.227	0.116	0.184
.	19.01.15-18.18.24-1-369656	117	10	10	3	0	2	714	8	8	0	0	NA	NA	NA	33	34	513	167	167	455	113	146	25	15	10	0.049	0.09	0.06
.	19.01.15-18.18.25-1-369660	61	2	2	1	0	1	709	1	1	0	0	NA	NA	NA	18	23	500	169	167	444	116	149	3	0	0	0.006	0	0
.	19.01.15-18.18.29-1-369667	178	9	9	1	0	1	745	8	8	0	0	NA	NA	NA	58	60	527	176	170	468	123	154	8	21	7	0.015	0.119	0.041
.	19.01.15-18.18.34-1-369672	67	3	3	4	0	2	710	2	2	0	0	NA	NA	NA	31	26	497	168	174	441	115	154	7	0	0	0.014	0	0
.	19.01.15-18.18.37-1-369678	68	4	4	0	0	0	702	3	3	0	0	NA	NA	NA	26	24	502	170	165	442	117	143	8	0	7	0.016	0	0.042
.	19.01.15-18.18.38-1-369679	94	5	5	5	0	4	712	4	4	0	0	NA	NA	NA	34	35	509	173	166	446	119	147	13	11	0	0.026	0.064	0
.	19.01.15-18.18.43-1-369685	38	1	1	0	0	0	0	0	0	0	0	NA	NA	NA	8	19	501	169	162	0	0	0	0	2	0	0	0.012	0
.	19.01.15-18.18.47-1-369687	95	5	5	1	0	1	725	4	4	0	0	NA	NA	NA	31	45	506	180	172	450	126	149	7	7	0	0.014	0.039	0
.	19.01.15-18.18.49-1-369688	94	15	15	3	0	2	708	12	12	0	0	NA	NA	NA	38	26	501	172	166	444	117	147	82	18	0	0.164	0.105	0
.	19.01.15-18.18.58-1-369710	115	7	7	1	0	0	720	5	5	0	0	NA	NA	NA	32	40	506	177	170	446	123	151	14	3	0	0.028	0.017	0
.	19.01.15-18.19.03-1-369711	62	3	3	1	0	1	694	2	2	0	0	NA	NA	NA	28	15	498	166	164	436	113	145	7	3	0	0.014	0.018	0
.	19.01.15-18.19.03-1-369712	158	34	34	10	0	6	727	32	32	0	0	NA	NA	NA	59	48	515	171	175	451	120	156	117	27	9	0.227	0.158	0.051
.	19.01.15-18.19.06-1-369713	128	13	13	2	0	1	720	11	11	0	0	NA	NA	NA	33	40	510	174	169	448	120	152	28	17	1	0.055	0.098	0.006
.	19.01.15-18.19.10-1-369716	115	11	11	4	0	3	717	8	8	0	0	NA	NA	NA	39	35	514	170	164	454	118	145	31	6	0	0.06	0.035	0
.	19.01.15-18.19.17-1-369721	209	23	23	7	0	5	747	19	19	0	0	NA	NA	NA	67	64	525	174	178	467	121	159	59	19	13	0.112	0.109	0.073
.	19.01.15-18.19.20-1-369726	149	6	6	2	0	2	737	5	5	0	0	NA	NA	NA	42	57	523	173	174	462	120	155	10	6	18	0.019	0.035	0.103
.	19.01.15-18.19.22-1-369728	36	1	1	0	0	0	0	0	0	0	0	NA	NA	NA	13	14	497	166	164	0	0	0	2	0	0	0.004	0	0
.	19.01.15-18.19.24-1-369733	145	13	13	3	0	3	734	11	11	0	0	NA	NA	NA	39	47	515	174	171	457	123	154	15	18	14	0.029	0.103	0.082
.	19.01.15-18.19.24-1-369734	120	8	8	2	0	1	725	6	6	0	0	NA	NA	NA	42	47	521	170	169	461	115	149	18	11	0	0.035	0.065	0
.	19.01.15-18.19.31-1-369744	158	13	13	4	0	3	718	11	11	0	0	NA	NA	NA	49	32	506	171	168	450	118	150	35	3	1	0.069	0.018	0.006
.	19.01.15-18.19.33-1-369745	97	3	3	1	0	1	721	2	2	0	0	NA	NA	NA	26	35	511	169	168	454	115	152	5	3	0	0.01	0.018	0
.	19.01.15-18.19.34-1-369749	90	5	5	3	0	1	721	4	4	0	0	NA	NA	NA	25	36	507	170	172	451	115	155	8	13	0	0.016	0.076	0
.	19.01.15-18.19.46-1-369759	85	3	3	0	0	0	705	2	2	0	0	NA	NA	NA	26	24	499	168	170	444	110	151	0	10	0	0	0.06	0
.	19.01.15-18.19.50-1-369760	90	7	7	0	0	0	716	6	6	0	0	NA	NA	NA	33	31	505	172	167	446	121	149	30	0	3	0.059	0	0.018
.	19.01.15-18.19.56-1-369780	144	27	27	8	0	6	737	24	24	0	0	NA	NA	NA	48	61	528	175	171	466	119	152	86	42	0	0.163	0.24	0
.	19.01.15-18.19.57-1-369784	150	20	20	4	0	2	731	16	16	0	0	NA	NA	NA	51	55	524	168	176	458	113	160	68	15	6	0.13	0.089	0.034
.	19.01.15-18.20.00-1-369785	96	8	8	3	0	2	697	7	7	0	0	NA	NA	NA	40	24	502	168	167	439	115	143	14	3	18	0.028	0.018	0.108
.	19.01.15-18.20.01-1-369791	38	1	1	0	0	0	0	0	0	0	0	NA	NA	NA	14	12	494	167	164	0	0	0	0	0	0	0	0	0
.	19.01.15-18.20.05-1-369793	121	19	19	9	0	6	721	17	17	0	0	NA	NA	NA	26	41	512	173	169	455	117	149	38	23	13	0.074	0.133	0.077
.	19.01.15-18.20.06-1-369794	87	5	5	1	0	1	717	4	4	0	0	NA	NA	NA	26	32	509	168	168	454	115	148	23	0	0	0.045	0	0
.	19.01.15-18.20.06-1-369795	150	15	15	5	0	1	719	12	12	0	0	NA	NA	NA	48	43	514	175	167	450	121	148	75	25	0	0.146	0.143	0
.	19.01.15-18.20.07-1-369796	114	6	6	1	0	1	711	4	4	0	0	NA	NA	NA	37	31	509	168	167	447	116	148	22	0	6	0.043	0	0.036
.	19.01.15-18.20.12-1-369799	62	3	3	1	0	1	708	2	2	0	0	NA	NA	NA	20	20	496	166	171	441	115	152	6	0	6	0.012	0	0.035
.	19.01.15-18.20.29-1-369814	62	3	3	1	0	1	704	2	2	0	0	NA	NA	NA	18	21	502	167	165	448	113	143	1	4	1	0.002	0.024	0.006
.	19.01.15-18.20.29-1-369815	68	5	5	3	0	1	717	4	4	0	0	NA	NA	NA	22	31	503	170	171	446	118	153	10	2	0	0.02	0.012	0
.	19.01.15-18.20.30-1-369816	36	1	1	0	0	0	0	0	0	0	0	NA	NA	NA	9	7	492	165	163	0	0	0	0	1	0	0	0.006	0
.	19.01.15-18.20.31-1-369817	88	6	6	0	0	0	700	5	5	0	0	NA	NA	NA	28	26	503	170	166	438	115	147	13	10	0	0.026	0.059	0
.	19.01.15-18.20.31-1-369818	32	1	1	0	0	0	0	0	0	0	0	NA	NA	NA	7	3	490	164	162	0	0	0	2	0	0	0.004	0	0
.	19.01.15-18.20.33-1-369820	59	2	2	1	0	1	0	1	1	0	0	NA	NA	NA	24	17	498	167	165	0	0	0	0	2	7	0	0.012	0.042
.	19.01.15-18.20.35-1-369825	115	14	14	4	0	2	721	12	12	0	0	NA	NA	NA	36	39	510	172	170	449	120	152	53	0	8	0.104	0	0.047
.	19.01.15-18.20.37-1-369828	90	6	6	3	0	3	707	5	5	0	0	NA	NA	NA	30	30	506	170	167	447	115	145	10	5	0	0.02	0.029	0
.	19.01.15-18.20.44-1-369839	63	4	4	1	0	0	698	3	3	0	0	NA	NA	NA	31	17	496	164	170	439	110	149	17	0	0	0.034	0	0
.	19.01.15-18.20.45-1-369840	95	12	12	7	0	6	712	11	11	0	0	NA	NA	NA	32	28	501	172	168	442	119	151	25	17	10	0.05	0.099	0.06
.	19.01.15-18.20.48-1-369841	279	30	30	7	0	5	759	26	26	0	0	NA	NA	NA	92	84	531	186	180	466	132	161	110	34	10	0.207	0.183	0.056
.	19.01.15-18.20.49-1-369843	93	5	5	2	0	2	713	4	4	0	0	NA	NA	NA	41	32	509	170	166	448	115	150	23	0	2	0.045	0	0.012
.	19.01.15-18.20.51-1-369845	62	2	2	2	0	2	707	0	0	0	0	NA	NA	NA	20	22	502	169	164	447	117	143	3	6	0	0.006	0.036	0
.	19.01.15-18.20.51-1-369846	90	3	3	1	0	1	708	2	2	0	0	NA	NA	NA	25	24	500	172	165	442	118	148	1	6	5	0.002	0.035	0.03
.	19.01.15-18.20.59-1-369867	148	11	11	4	0	3	724	10	10	0	0	NA	NA	NA	32	37	508	169	173	451	119	154	54	10	0	0.106	0.059	0
.	19.01.15-18.21.05-1-369870	88	6	6	0	0	0	713	5	5	0	0	NA	NA	NA	36	37	515	167	168	455	112	146	7	3	6	0.014	0.018	0.036
.	19.01.15-18.21.06-1-369871	97	4	4	3	0	3	723	3	3	0	0	NA	NA	NA	17	37	508	175	167	455	120	148	1	0	15	0.002	0	0.09
.	19.01.15-18.21.06-1-369872	61	3	3	0	0	0	701	1	1	0	0	NA	NA	NA	27	16	498	166	165	438	115	148	4	9	0	0.008	0.054	0
.	19.01.15-18.21.10-1-369875	62	2	2	0	0	0	499	1	1	0	0	NA	NA	NA	16	19	503	165	164	319	82	98	2	2	0	0.004	0.012	0
.	19.01.15-18.21.13-1-369877	92	5	5	1	0	1	712	4	4	0	0	NA	NA	NA	31	29	500	170	172	441	117	154	8	6	3	0.016	0.035	0.017
.	19.01.15-18.21.18-1-369880	87	5	5	1	0	1	698	4	4	0	0	NA	NA	NA	30	22	502	167	166	438	113	147	2	0	9	0.004	0	0.054
.	19.01.15-18.21.22-1-369888	90	4	4	1	0	1	714	3	3	0	0	NA	NA	NA	25	29	506	167	169	449	113	152	12	6	0	0.024	0.036	0
.	19.01.15-18.21.24-1-369892	34	1	1	0	0	0	0	0	0	0	0	NA	NA	NA	8	7	492	164	164	0	0	0	2	0	0	0.004	0	0
.	19.01.15-18.21.24-1-369893	98	3	3	1	0	0	717	1	1	0	0	NA	NA	NA	32	32	506	168	171	451	116	150	7	0	1	0.014	0	0.006
.	19.01.15-18.21.25-1-369896	62	2	2	1	0	1	710	1	1	0	0	NA	NA	NA	14	20	501	167	165	446	115	149	5	4	0	0.01	0.024	0
.	19.01.15-18.21.27-1-369898	206	18	18	8	0	5	740	15	15	0	0	NA	NA	NA	50	56	521	177	171	463	123	154	92	6	3	0.177	0.034	0.018
.	19.01.15-18.21.29-1-369902	90	8	8	1	0	1	719	7	7	0	0	NA	NA	NA	29	32	501	175	169	448	122	149	24	1	4	0.048	0.006	0.024
.	19.01.15-18.21.33-1-369903	60	5	5	2	0	1	709	4	4	0	0	NA	NA	NA	21	28	503	172	166	447	115	147	2	16	2	0.004	0.093	0.012
.	19.01.15-18.21.37-1-369909	69	4	4	0	0	0	710	3	3	0	0	NA	NA	NA	25	32	510	167	168	453	112	145	13	1	0	0.025	0.006	0
.	19.01.15-18.21.40-1-369912	95	6	6	2	0	2	709	4	4	0	0	NA	NA	NA	28	25	498	171	169	441	118	150	11	8	4	0.022	0.047	0.024
.	19.01.15-18.21.41-1-369913	114	5	5	1	0	1	722	4	4	0	0	NA	NA	NA	37	40	510	171	172	451	116	155	8	2	1	0.016	0.012	0.006
.	19.01.15-18.21.41-1-369914	96	9	9	3	0	2	713	8	8	0	0	NA	NA	NA	25	30	508	170	165	450	117	146	27	10	5	0.053	0.059	0.03
.	19.01.15-18.21.43-1-369919	122	8	8	3	0	3	739	7	7	0	0	NA	NA	NA	32	51	515	174	175	462	120	157	14	5	11	0.027	0.029	0.063
.	19.01.15-18.21.50-1-369921	66	3	3	1	0	1	710	2	2	0	0	NA	NA	NA	36	35	506	173	169	443	117	150	9	0	0	0.018	0	0
.	19.01.15-18.21.54-1-369939	32	1	1	0	0	0	0	0	0	0	0	NA	NA	NA	11	6	492	163	164	0	0	0	0	0	0	0	0	0
.	19.01.15-18.21.55-1-369942	89	5	5	2	0	0	717	3	3	0	0	NA	NA	NA	19	30	505	169	169	449	117	151	11	6	5	0.022	0.036	0.03
.	19.01.15-18.21.58-1-369947	33	1	1	0	0	0	0	0	0	0	0	NA	NA	NA	6	7	493	163	164	0	0	0	0	3	0	0	0.018	0
.	19.01.15-18.22.00-1-369949	94	8	8	3	0	3	714	7	7	0	0	NA	NA	NA	33	33	513	165	168	451	112	151	10	17	2	0.019	0.103	0.012
.	19.01.15-18.22.04-1-369950	65	5	5	2	0	2	696	3	3	0	0	NA	NA	NA	20	14	497	163	167	437	109	150	23	0	0	0.046	0	0
.	19.01.15-18.22.07-1-369952	68	2	2	0	0	0	711	1	1	0	0	NA	NA	NA	26	31	510	167	167	450	114	147	11	0	0	0.022	0	0
.	19.01.15-18.22.08-1-369953	177	47	47	18	0	12	735	44	44	0	0	NA	NA	NA	52	54	518	172	177	457	120	158	139	52	18	0.268	0.302	0.102
.	19.01.15-18.22.10-1-369954	62	2	2	1	0	1	712	1	1	0	0	NA	NA	NA	21	30	504	171	168	444	118	150	3	6	0	0.006	0.035	0
.	19.01.15-18.22.11-1-369955	152	10	10	5	0	3	731	9	9	0	0	NA	NA	NA	43	46	521	169	169	468	114	149	27	3	9	0.052	0.018	0.053
.	19.01.15-18.22.17-1-369957	122	14	14	4	0	4	720	11	11	0	0	NA	NA	NA	26	34	511	171	165	455	118	147	42	21	5	0.082	0.123	0.03
.	19.01.15-18.22.23-1-369965	151	17	17	4	0	3	729	16	16	0	0	NA	NA	NA	53	52	518	173	174	462	112	155	48	29	8	0.093	0.168	0.046
.	19.01.15-18.22.23-1-369967	93	5	5	3	0	2	704	4	4	0	0	NA	NA	NA	28	18	499	164	168	445	111	148	15	0	1	0.03	0	0.006
.	19.01.15-18.22.26-1-369972	142	14	14	5	0	4	723	12	12	0	0	NA	NA	NA	39	43	513	174	169	451	121	151	37	14	3	0.072	0.08	0.018
.	19.01.15-18.22.29-1-369976	200	13	13	3	0	3	726	12	12	0	0	NA	NA	NA	60	44	513	173	171	452	118	156	12	21	9	0.023	0.121	0.053
.	19.01.15-18.22.34-1-369986	34	1	1	0	0	0	0	0	0	0	0	NA	NA	NA	7	7	493	164	163	0	0	0	0	0	0	0	0	0
.	19.01.15-18.22.36-1-369990	148	13	13	7	0	6	723	11	11	0	0	NA	NA	NA	34	40	510	171	172	454	116	153	23	33	7	0.045	0.193	0.041
.	19.01.15-18.22.39-1-369991	150	12	12	5	0	4	724	9	9	0	0	NA	NA	NA	44	44	514	170	173	454	115	155	26	33	0	0.051	0.194	0
.	19.01.15-18.22.46-1-369998	58	3	3	0	0	0	714	2	2	0	0	NA	NA	NA	23	30	505	171	167	444	120	150	2	3	0	0.004	0.018	0
.	19.01.15-18.22.59-1-370020	92	4	4	0	0	0	709	2	2	0	0	NA	NA	NA	27	27	503	169	168	448	113	148	8	6	0	0.016	0.036	0
.	19.01.15-18.23.08-1-370023	61	2	2	1	0	1	250	1	1	0	0	NA	NA	NA	13	13	499	164	163	152	45	53	0	1	1	0	0.006	0.006
.	19.01.15-18.23.10-1-370024	234	10	10	5	0	3	746	8	8	0	0	NA	NA	NA	68	60	522	175	176	466	124	156	47	8	0	0.09	0.046	0
.	19.01.15-18.23.15-1-370027	90	4	4	0	0	0	710	3	3	0	0	NA	NA	NA	33	31	505	171	168	443	117	150	11	4	9	0.022	0.023	0.054
.	19.01.15-18.23.15-1-370028	90	7	7	3	0	3	714	6	6	0	0	NA	NA	NA	34	31	509	168	167	450	117	147	22	4	0	0.043	0.024	0
.	19.01.15-18.23.22-1-370035	34	1	1	0	0	0	0	0	0	0	0	NA	NA	NA	3	8	492	164	165	0	0	0	0	0	0	0	0	0
.	19.01.15-18.23.22-1-370036	88	5	5	1	0	1	718	4	4	0	0	NA	NA	NA	36	35	505	173	170	450	119	149	6	8	4	0.012	0.046	0.024
.	19.01.15-18.23.26-1-370043	64	2	2	1	0	1	699	1	1	0	0	NA	NA	NA	27	20	498	168	167	437	112	150	4	0	2	0.008	0	0.012
.	19.01.15-18.23.29-1-370049	152	11	11	1	0	1	743	10	10	0	0	NA	NA	NA	45	55	518	175	175	462	124	157	23	19	3	0.044	0.109	0.017
.	19.01.15-18.23.29-1-370050	115	8	8	3	0	1	727	7	7	0	0	NA	NA	NA	33	42	509	171	175	453	117	157	33	3	4	0.065	0.018	0.023
.	19.01.15-18.23.35-1-370053	92	7	7	5	0	3	727	6	6	0	0	NA	NA	NA	31	40	516	168	169	459	117	151	13	11	2	0.025	0.065	0.012
.	19.01.15-18.23.42-1-370060	112	6	6	1	0	1	720	5	5	0	0	NA	NA	NA	44	41	514	174	166	452	121	147	26	2	0	0.051	0.011	0
.	19.01.15-18.23.44-1-370067	121	7	7	0	0	0	713	3	3	0	0	NA	NA	NA	38	30	507	167	169	447	115	151	13	8	0	0.026	0.048	0
.	19.01.15-18.23.47-1-370069	63	4	4	2	0	2	704	2	2	0	0	NA	NA	NA	19	19	499	166	167	441	115	148	18	0	0	0.036	0	0
.	19.01.15-18.23.56-1-370087	63	4	4	2	0	1	707	3	3	0	0	NA	NA	NA	26	22	503	165	167	448	110	149	15	4	0	0.03	0.024	0
.	19.01.15-18.23.57-1-370091	177	8	8	1	0	0	715	5	5	0	0	NA	NA	NA	71	45	513	174	171	445	120	150	13	10	3	0.025	0.057	0.018
.	19.01.15-18.23.58-1-370092	125	5	5	0	0	0	722	3	3	0	0	NA	NA	NA	44	40	508	173	172	450	119	153	15	0	2	0.03	0	0.012
.	19.01.15-18.23.59-1-370093	151	12	12	7	0	5	734	9	9	0	0	NA	NA	NA	50	53	522	176	168	463	121	150	35	12	11	0.067	0.068	0.065
.	19.01.15-18.24.07-1-370096	151	16	16	6	0	2	734	14	14	0	0	NA	NA	NA	46	53	524	177	165	464	122	148	48	17	6	0.092	0.096	0.036
.	19.01.15-18.24.07-1-370097	144	19	19	3	0	3	722	16	16	0	0	NA	NA	NA	44	36	509	169	171	451	116	155	73	35	1	0.143	0.207	0.006
.	19.01.15-18.24.09-1-370098	32	1	1	0	0	0	0	0	0	0	0	NA	NA	NA	9	10	492	165	166	0	0	0	0	0	0	0	0	0
.	19.01.15-18.24.11-1-370099	34	1	1	0	0	0	0	0	0	0	0	NA	NA	NA	8	8	492	164	165	0	0	0	1	0	0	0.002	0	0
.	19.01.15-18.24.18-1-370102	60	2	2	2	0	2	714	1	1	0	0	NA	NA	NA	19	26	503	167	169	448	114	152	3	0	6	0.006	0	0.036
.	19.01.15-18.24.20-1-370106	94	10	10	2	0	2	712	8	8	0	0	NA	NA	NA	34	29	508	168	166	447	117	148	43	6	8	0.085	0.036	0.048
.	19.01.15-18.24.21-1-370107	87	4	4	2	0	2	716	3	3	0	0	NA	NA	NA	23	34	505	173	169	447	119	150	9	4	2	0.018	0.023	0.012
.	19.01.15-18.24.21-1-370109	123	11	11	3	0	0	713	10	10	0	0	NA	NA	NA	34	33	514	169	163	456	113	144	11	37	0	0.021	0.219	0
.	19.01.15-18.24.25-1-370117	63	2	2	1	0	1	700	1	1	0	0	NA	NA	NA	30	24	503	168	166	439	113	148	0	5	3	0	0.03	0.018
.	19.01.15-18.24.30-1-370124	34	1	1	0	0	0	0	0	0	0	0	NA	NA	NA	13	11	494	165	165	0	0	0	1	0	0	0.002	0	0
.	19.01.15-18.24.32-1-370125	67	2	2	1	0	1	695	1	1	0	0	NA	NA	NA	26	13	496	166	164	435	115	145	0	5	4	0	0.03	0.024
.	19.01.15-18.24.34-1-370128	121	8	8	1	0	1	708	7	7	0	0	NA	NA	NA	33	26	505	167	167	444	112	152	14	3	0	0.028	0.018	0
.	19.01.15-18.24.42-1-370134	122	8	8	5	0	4	711	6	6	0	0	NA	NA	NA	56	31	504	170	170	443	118	150	20	6	3	0.04	0.035	0.018
.	19.01.15-18.24.50-1-370140	152	14	14	3	0	2	736	12	12	0	0	NA	NA	NA	46	50	520	173	170	460	121	155	46	16	19	0.088	0.092	0.112
.	19.01.15-18.24.57-1-370160	143	9	9	4	0	1	731	7	7	0	0	NA	NA	NA	58	49	508	176	178	446	124	161	31	7	0	0.061	0.04	0
.	19.01.15-18.25.01-1-370163	150	22	22	5	0	4	730	19	19	0	0	NA	NA	NA	42	46	517	171	171	465	116	149	52	9	2	0.101	0.053	0.012
.	19.01.15-18.25.04-1-370164	84	5	5	0	0	0	713	4	4	0	0	NA	NA	NA	33	29	507	169	166	451	116	146	10	0	0	0.02	0	0
.	19.01.15-18.25.05-1-370165	63	3	3	2	0	1	714	2	2	0	0	NA	NA	NA	22	36	510	172	167	451	116	147	5	0	3	0.01	0	0.018
.	19.01.15-18.25.05-1-370166	92	4	4	2	0	2	719	3	3	0	0	NA	NA	NA	33	43	517	169	170	453	116	150	8	0	2	0.015	0	0.012
.	19.01.15-18.25.12-1-370170	96	3	3	1	0	1	707	2	2	0	0	NA	NA	NA	27	26	500	171	168	443	115	149	14	0	0	0.028	0	0
.	19.01.15-18.25.17-1-370172	92	5	5	0	0	0	703	3	3	0	0	NA	NA	NA	45	35	510	169	169	443	112	148	12	0	1	0.024	0	0.006
.	19.01.15-18.25.23-1-370182	143	15	15	5	0	3	746	14	14	0	0	NA	NA	NA	50	60	522	176	175	465	124	157	66	20	8	0.126	0.114	0.046
.	19.01.15-18.25.24-1-370184	36	1	1	0	0	0	0	0	0	0	0	NA	NA	NA	16	10	495	166	162	0	0	0	0	0	1	0	0	0.006
.	19.01.15-18.25.25-1-370187	126	20	20	10	0	8	718	19	19	0	0	NA	NA	NA	51	37	514	168	168	455	115	148	53	20	10	0.103	0.119	0.06
.	19.01.15-18.25.28-1-370192	122	9	9	3	0	2	717	8	8	0	0	NA	NA	NA	48	39	511	174	167	448	121	148	34	9	1	0.067	0.052	0.006
.	19.01.15-18.25.33-1-370193	61	2	2	1	0	1	707	1	1	0	0	NA	NA	NA	23	26	502	169	168	444	114	149	2	0	2	0.004	0	0.012
.	19.01.15-18.25.37-1-370197	92	9	9	3	0	2	723	8	8	0	0	NA	NA	NA	42	46	518	172	169	454	121	148	23	0	11	0.044	0	0.065
.	19.01.15-18.25.38-1-370202	61	2	2	0	0	0	717	1	1	0	0	NA	NA	NA	31	32	507	171	167	449	119	149	5	0	0	0.01	0	0
.	19.01.15-18.25.46-1-370211	84	6	6	3	0	3	714	5	5	0	0	NA	NA	NA	37	40	518	168	167	449	115	150	10	18	3	0.019	0.107	0.018
.	19.01.15-18.25.46-1-370212	117	10	10	4	0	1	720	6	6	0	0	NA	NA	NA	42	34	504	177	166	449	123	148	42	21	0	0.083	0.119	0
.	19.01.15-18.25.49-1-370214	30	1	1	0	0	0	0	0	0	0	0	NA	NA	NA	9	6	490	165	164	0	0	0	0	0	0	0	0	0
.	19.01.15-18.25.51-1-370216	60	2	2	0	0	0	711	1	1	0	0	NA	NA	NA	32	35	508	169	171	447	113	151	5	0	1	0.01	0	0.006
.	19.01.15-18.25.53-1-370234	69	3	3	2	0	2	707	2	2	0	0	NA	NA	NA	20	21	497	167	170	440	117	150	2	0	2	0.004	0	0.012
.	19.01.15-18.25.58-1-370239	90	10	10	1	0	0	707	8	8	0	0	NA	NA	NA	35	26	502	166	171	441	113	153	23	1	9	0.046	0.006	0.053
.	19.01.15-18.25.58-1-370240	61	2	2	3	0	2	701	1	1	0	0	NA	NA	NA	26	18	495	169	167	434	117	150	12	0	0	0.024	0	0
.	19.01.15-18.26.06-1-370242	91	7	7	4	0	2	716	6	6	0	0	NA	NA	NA	37	33	507	168	171	445	117	154	46	14	0	0.091	0.083	0
.	19.01.15-18.26.06-1-370243	31	1	1	0	0	0	0	0	0	0	0	NA	NA	NA	8	6	493	164	162	0	0	0	0	0	1	0	0	0.006
.	19.01.15-18.26.09-1-370246	32	1	1	0	0	0	0	0	0	0	0	NA	NA	NA	12	9	496	163	163	0	0	0	0	0	0	0	0	0
.	19.01.15-18.26.09-1-370247	115	7	7	4	0	2	723	6	6	0	0	NA	NA	NA	35	44	515	173	169	460	115	148	9	9	4	0.017	0.052	0.024
.	19.01.15-18.26.11-1-370250	123	5	5	2	0	2	710	4	4	0	0	NA	NA	NA	44	34	508	171	168	443	118	149	12	9	4	0.024	0.053	0.024
.	19.01.15-18.26.12-1-370251	57	2	2	1	0	1	710	1	1	0	0	NA	NA	NA	16	25	499	170	169	443	116	151	2	3	0	0.004	0.018	0
.	19.01.15-18.26.13-1-370253	64	4	4	1	0	1	706	3	3	0	0	NA	NA	NA	22	22	502	167	166	445	115	146	5	5	2	0.01	0.03	0.012
.	19.01.15-18.26.15-1-370254	91	5	5	2	0	2	713	4	4	0	0	NA	NA	NA	31	36	517	166	166	454	116	143	22	3	3	0.043	0.018	0.018
.	19.01.15-18.26.17-1-370255	59	4	4	0	0	0	698	2	2	0	0	NA	NA	NA	27	19	498	166	168	438	114	146	18	0	2	0.036	0	0.012
.	19.01.15-18.26.28-1-370271	86	3	3	1	0	1	709	2	2	0	0	NA	NA	NA	23	28	502	173	166	442	120	147	10	0	0	0.02	0	0
.	19.01.15-18.26.28-1-370273	101	6	6	1	0	0	694	3	3	0	0	NA	NA	NA	41	18	498	168	165	436	114	144	13	0	4	0.026	0	0.024
.	19.01.15-18.26.34-1-370276	60	3	3	0	0	0	709	1	1	0	0	NA	NA	NA	23	22	501	168	166	445	112	152	9	7	0	0.018	0.042	0
.	19.01.15-18.26.34-1-370277	170	13	13	5	0	4	730	10	10	0	0	NA	NA	NA	45	56	527	173	169	462	117	151	55	9	5	0.104	0.052	0.03
.	19.01.15-18.26.35-1-370285	124	8	8	1	0	1	727	7	7	0	0	NA	NA	NA	43	45	516	171	171	454	117	156	46	2	0	0.089	0.012	0
.	19.01.15-18.26.38-1-370288	35	1	1	0	0	0	0	0	0	0	0	NA	NA	NA	9	10	493	165	165	0	0	0	2	0	0	0.004	0	0
.	19.01.15-18.26.39-1-370290	147	19	19	4	0	1	735	13	13	0	0	NA	NA	NA	45	57	524	170	176	458	118	159	64	17	7	0.122	0.1	0.04
.	19.01.15-18.26.40-1-370291	88	5	5	2	0	2	714	3	3	0	0	NA	NA	NA	28	35	513	167	168	453	114	147	18	0	5	0.035	0	0.03
.	19.01.15-18.26.42-1-370292	153	21	21	9	0	5	729	20	20	0	0	NA	NA	NA	58	61	522	175	177	456	115	158	78	27	7	0.149	0.154	0.04
.	19.01.15-18.26.44-1-370296	67	2	2	0	0	0	501	1	1	0	0	NA	NA	NA	19	15	497	164	167	307	84	110	4	0	0	0.008	0	0
.	19.01.15-18.26.49-1-370303	63	4	4	1	0	1	704	3	3	0	0	NA	NA	NA	26	28	505	169	167	443	115	146	15	0	1	0.03	0	0.006
.	19.01.15-18.26.50-1-370304	148	33	33	12	0	7	737	28	28	0	0	NA	NA	NA	52	56	516	177	176	457	121	159	107	38	24	0.207	0.215	0.136
.	19.01.15-18.27.02-1-370326	122	5	5	2	0	2	707	2	2	0	0	NA	NA	NA	33	28	501	172	168	440	117	150	3	14	5	0.006	0.081	0.03
.	19.01.15-18.27.03-1-370327	86	4	4	1	0	0	696	3	3	0	0	NA	NA	NA	33	14	495	166	166	437	112	147	11	5	0	0.022	0.03	0
.	19.01.15-18.27.03-1-370329	142	34	34	9	0	8	725	33	33	0	0	NA	NA	NA	52	46	518	170	171	456	117	152	99	24	0	0.191	0.141	0
.	19.01.15-18.27.08-1-370332	32	1	1	0	0	0	0	0	0	0	0	NA	NA	NA	7	8	491	166	164	0	0	0	2	0	0	0.004	0	0
.	19.01.15-18.27.10-1-370333	62	4	4	1	0	1	708	3	3	0	0	NA	NA	NA	20	24	501	168	168	446	114	148	5	3	0	0.01	0.018	0
.	19.01.15-18.27.13-1-370335	122	8	8	9	0	6	720	6	6	0	0	NA	NA	NA	42	38	512	170	169	451	116	153	35	14	0	0.068	0.082	0
.	19.01.15-18.27.25-1-370348	142	9	9	2	0	2	721	8	8	0	0	NA	NA	NA	53	50	519	175	169	455	119	147	11	10	3	0.021	0.057	0.018
.	19.01.15-18.27.27-1-370351	92	8	8	4	0	2	722	7	7	0	0	NA	NA	NA	27	33	508	167	171	455	115	152	20	10	11	0.039	0.06	0.064
.	19.01.15-18.27.28-1-370356	153	16	16	8	0	5	728	14	14	0	0	NA	NA	NA	43	43	518	170	168	461	116	151	85	17	12	0.164	0.1	0.071
.	19.01.15-18.27.40-1-370364	125	11	11	3	0	3	721	8	8	0	0	NA	NA	NA	51	40	513	171	169	451	116	154	34	4	1	0.066	0.023	0.006
.	19.01.15-18.27.41-1-370366	115	8	8	0	0	0	725	7	7	0	0	NA	NA	NA	39	42	509	169	177	449	117	159	25	7	6	0.049	0.041	0.034
.	19.01.15-18.27.51-1-370374	57	2	2	0	0	0	0	1	1	0	0	NA	NA	NA	18	14	494	169	164	0	0	0	0	2	0	0	0.012	0
.	19.01.15-18.27.55-1-370391	59	2	2	0	0	0	706	1	1	0	0	NA	NA	NA	25	22	502	166	167	446	112	148	5	0	1	0.01	0	0.006
.	19.01.15-18.27.55-1-370392	62	2	2	0	0	0	706	1	1	0	0	NA	NA	NA	23	30	501	174	168	438	119	149	6	0	0	0.012	0	0
.	19.01.15-18.27.57-1-370398	29	1	1	0	0	0	0	0	0	0	0	NA	NA	NA	8	7	493	164	163	0	0	0	1	0	0	0.002	0	0
.	19.01.15-18.27.58-1-370401	31	1	1	1	0	1	0	0	0	0	0	NA	NA	NA	13	14	496	166	165	0	0	0	0	0	0	0	0	0
.	19.01.15-18.27.59-1-370402	204	35	35	5	0	3	748	33	33	0	0	NA	NA	NA	57	71	534	179	171	469	127	152	81	40	11	0.152	0.223	0.064
.	19.01.15-18.28.00-1-370404	86	5	5	1	0	1	707	4	4	0	0	NA	NA	NA	27	25	505	168	165	447	114	146	16	7	2	0.032	0.042	0.012
.	19.01.15-18.28.06-1-370406	62	3	3	1	0	1	707	2	2	0	0	NA	NA	NA	22	23	502	171	163	442	119	146	5	0	1	0.01	0	0.006
.	19.01.15-18.28.12-1-370409	88	9	9	4	0	0	704	8	8	0	0	NA	NA	NA	41	21	500	168	166	440	115	149	29	3	4	0.058	0.018	0.024
.	19.01.15-18.28.12-1-370410	117	22	22	5	0	4	711	20	20	0	0	NA	NA	NA	34	30	507	167	169	446	113	152	76	12	4	0.15	0.072	0.024
.	19.01.15-18.28.13-1-370411	90	6	6	1	0	1	703	5	5	0	0	NA	NA	NA	20	19	500	167	165	442	112	149	27	5	2	0.054	0.03	0.012
.	19.01.15-18.28.16-1-370413	87	3	3	0	0	0	708	2	2	0	0	NA	NA	NA	28	28	502	169	170	441	113	154	5	3	0	0.01	0.018	0
.	19.01.15-18.28.17-1-370414	184	32	32	8	0	6	734	29	29	0	0	NA	NA	NA	46	56	527	171	171	466	118	150	122	39	2	0.231	0.228	0.012
.	19.01.15-18.28.19-1-370417	92	9	9	2	0	1	717	6	6	0	0	NA	NA	NA	23	31	507	172	165	449	119	149	30	8	0	0.059	0.047	0
.	19.01.15-18.28.23-1-370424	63	3	3	1	0	1	711	2	2	0	0	NA	NA	NA	20	29	505	168	169	444	115	152	0	6	0	0	0.036	0
.	19.01.15-18.28.34-1-370439	150	12	12	3	0	2	721	10	10	0	0	NA	NA	NA	52	44	515	168	174	451	115	155	49	26	0	0.095	0.155	0
.	19.01.15-18.28.38-1-370443	122	9	9	0	0	0	732	7	7	0	0	NA	NA	NA	31	50	515	174	174	453	121	158	7	7	0	0.014	0.04	0
.	19.01.15-18.28.38-1-370444	152	11	11	4	0	3	741	10	10	0	0	NA	NA	NA	43	53	521	174	171	465	120	156	37	9	0	0.071	0.052	0
.	19.01.15-18.28.43-1-370447	92	4	4	3	0	2	726	3	3	0	0	NA	NA	NA	25	41	511	169	174	456	115	155	12	4	0	0.023	0.024	0
.	19.01.15-18.28.48-1-370452	31	1	1	0	0	0	0	0	0	0	0	NA	NA	NA	5	7	491	166	163	0	0	0	0	0	0	0	0	0
.	19.01.15-18.28.50-1-370456	36	1	1	1	0	1	0	0	0	0	0	NA	NA	NA	4	4	490	163	164	0	0	0	0	2	0	0	0.012	0
.	19.01.15-18.29.01-1-370475	93	7	7	1	0	1	704	6	6	0	0	NA	NA	NA	50	33	512	166	168	442	112	150	12	15	0	0.023	0.09	0
.	19.01.15-18.29.03-1-370476	119	12	12	7	0	6	717	10	10	0	0	NA	NA	NA	29	32	510	169	166	456	114	147	19	14	0	0.037	0.083	0
.	19.01.15-18.29.15-1-370482	237	25	25	7	0	6	730	21	21	0	0	NA	NA	NA	72	57	524	173	173	455	120	155	81	22	10	0.155	0.127	0.058
.	19.01.15-18.29.16-1-370484	130	29	29	10	0	8	713	28	28	0	0	NA	NA	NA	31	33	510	168	168	450	116	147	85	18	5	0.167	0.107	0.03
.	19.01.15-18.29.26-1-370497	173	33	33	13	0	7	732	30	30	0	0	NA	NA	NA	63	57	524	175	171	463	121	148	125	23	8	0.239	0.131	0.047
.	19.01.15-18.29.27-1-370499	151	7	7	3	0	1	730	5	5	0	0	NA	NA	NA	35	47	515	172	173	457	118	155	5	16	2	0.01	0.093	0.012
.	19.01.15-18.29.28-1-370503	62	2	2	0	0	0	348	1	1	0	0	NA	NA	NA	18	12	498	163	164	216	62	70	3	1	0	0.006	0.006	0
.	19.01.15-18.29.36-1-370513	176	15	15	6	0	3	752	13	13	0	0	NA	NA	NA	58	70	528	175	180	470	123	159	51	11	1	0.097	0.063	0.006
.	19.01.15-18.29.40-1-370518	58	2	2	0	0	0	51	1	1	0	0	NA	NA	NA	15	20	500	167	166	36	4	11	4	0	3	0.008	0	0.018
.	19.01.15-18.29.41-1-370519	124	13	13	6	0	4	705	11	11	0	0	NA	NA	NA	41	23	505	168	163	446	114	145	25	13	0	0.05	0.077	0
.	19.01.15-18.29.42-1-370520	85	4	4	1	0	0	704	3	3	0	0	NA	NA	NA	24	25	505	168	165	446	116	142	11	0	3	0.022	0	0.018
.	19.01.15-18.29.46-1-370522	115	10	10	3	0	3	714	9	9	0	0	NA	NA	NA	36	35	504	170	174	446	112	156	27	29	0	0.054	0.171	0
.	19.01.15-18.30.14-1-370551	127	4	4	1	0	1	713	3	3	0	0	NA	NA	NA	39	28	509	166	166	454	113	146	14	7	0	0.028	0.042	0
.	19.01.15-18.30.29-1-370566	176	20	20	5	0	2	725	19	19	0	0	NA	NA	NA	62	48	516	173	172	457	116	152	57	43	8	0.11	0.249	0.047
.	19.01.15-18.30.30-1-370567	94	8	8	2	0	2	713	7	7	0	0	NA	NA	NA	38	32	511	169	165	451	115	147	12	16	2	0.023	0.095	0.012
.	19.01.15-18.30.33-1-370568	62	2	2	1	0	1	713	1	1	0	0	NA	NA	NA	30	36	511	169	169	447	117	149	9	0	0	0.018	0	0
.	19.01.15-18.30.36-1-370575	35	1	1	0	0	0	0	0	0	0	0	NA	NA	NA	6	10	497	163	163	0	0	0	1	0	0	0.002	0	0
.	19.01.15-18.30.39-1-370578	33	1	1	0	0	0	0	0	0	0	0	NA	NA	NA	7	11	492	166	166	0	0	0	2	0	0	0.004	0	0
.	19.01.15-18.30.40-1-370579	145	17	17	6	0	4	739	16	16	0	0	NA	NA	NA	56	59	518	179	175	462	122	155	43	12	8	0.083	0.067	0.046
.	19.01.15-18.30.42-1-370582	124	16	16	3	0	3	720	14	14	0	0	NA	NA	NA	51	40	510	168	175	449	116	155	62	14	8	0.122	0.083	0.046
.	19.01.15-18.30.43-1-370584	86	4	4	0	0	0	724	2	2	0	0	NA	NA	NA	20	32	507	169	169	452	120	152	9	3	0	0.018	0.018	0
.	19.01.15-18.30.45-1-370585	35	1	1	0	0	0	0	0	0	0	0	NA	NA	NA	6	11	494	167	163	0	0	0	1	0	0	0.002	0	0
.	19.01.15-18.30.48-1-370590	208	14	14	9	0	4	753	12	12	0	0	NA	NA	NA	61	70	525	176	182	464	124	165	45	11	11	0.086	0.062	0.06
.	19.01.15-18.30.49-1-370591	122	15	15	3	0	2	735	11	11	0	0	NA	NA	NA	36	48	514	175	172	460	122	153	30	22	5	0.058	0.126	0.029
.	19.01.15-18.30.51-1-370593	213	31	31	10	0	6	745	27	27	0	0	NA	NA	NA	71	63	528	176	172	470	121	154	68	32	15	0.129	0.182	0.087
.	19.01.15-18.30.53-1-370611	146	15	15	9	0	7	714	14	14	0	0	NA	NA	NA	44	35	515	169	164	452	114	148	50	10	11	0.097	0.059	0.067
.	19.01.15-18.31.01-1-370618	32	1	1	0	0	0	0	0	0	0	0	NA	NA	NA	9	8	491	166	164	0	0	0	0	0	0	0	0	0
.	19.01.15-18.31.03-1-370620	98	10	10	4	0	3	715	9	9	0	0	NA	NA	NA	29	31	505	170	169	448	115	152	17	4	7	0.034	0.024	0.041
.	19.01.15-18.31.08-1-370642	86	3	3	1	0	0	725	2	2	0	0	NA	NA	NA	28	43	509	181	166	451	123	151	6	4	4	0.012	0.022	0.024
.	19.01.15-18.31.15-1-370666	60	2	2	0	0	0	708	1	1	0	0	NA	NA	NA	22	24	501	167	169	446	115	147	4	0	3	0.008	0	0.018
.	19.01.15-18.31.16-1-370667	61	2	2	1	0	1	151	1	1	0	0	NA	NA	NA	14	13	495	164	167	84	24	43	0	0	1	0	0	0.006
.	19.01.15-18.31.21-1-370673	143	12	12	4	0	3	712	11	11	0	0	NA	NA	NA	41	29	504	170	168	445	118	149	33	10	0	0.065	0.059	0
.	19.01.15-18.31.21-1-370676	91	5	5	0	0	0	707	4	4	0	0	NA	NA	NA	26	28	505	166	170	443	112	152	15	3	0	0.03	0.018	0
.	19.01.15-18.31.23-1-370678	92	4	4	0	0	0	717	3	3	0	0	NA	NA	NA	25	29	509	165	168	449	115	153	1	7	5	0.002	0.042	0.03
.	19.01.15-18.31.24-1-370682	89	5	5	3	0	2	710	4	4	0	0	NA	NA	NA	34	31	509	169	166	450	115	145	19	5	0	0.037	0.03	0
.	19.01.15-18.31.25-1-370683	91	7	7	2	0	1	719	6	6	0	0	NA	NA	NA	32	36	508	170	171	455	114	150	4	10	7	0.008	0.059	0.041
.	19.01.15-18.31.27-1-370687	60	3	3	1	0	1	716	2	2	0	0	NA	NA	NA	16	27	502	167	171	448	115	153	3	4	4	0.006	0.024	0.023
.	19.01.15-18.31.31-1-370690	34	1	1	1	0	1	0	0	0	0	0	NA	NA	NA	6	14	491	170	166	0	0	0	0	0	3	0	0	0.018
.	19.01.15-18.31.34-1-370692	116	10	10	4	0	4	714	8	8	0	0	NA	NA	NA	33	33	508	168	170	446	117	151	18	21	8	0.035	0.125	0.047
.	19.01.15-18.31.39-1-370698	129	14	14	2	0	1	724	13	13	0	0	NA	NA	NA	43	35	507	176	165	452	123	149	37	18	12	0.073	0.102	0.073
.	19.01.15-18.31.40-1-370700	94	6	6	2	0	2	704	5	5	0	0	NA	NA	NA	39	26	498	171	170	435	116	153	9	13	4	0.018	0.076	0.024
.	19.01.15-18.31.43-1-370701	91	9	9	3	0	1	718	8	8	0	0	NA	NA	NA	35	36	511	169	169	453	115	150	17	1	6	0.033	0.006	0.036
.	19.01.15-18.31.43-1-370702	120	4	4	3	0	1	726	3	3	0	0	NA	NA	NA	36	44	514	172	171	456	117	153	0	0	8	0	0	0.047
.	19.01.15-18.31.46-1-370704	92	6	6	1	0	1	713	5	5	0	0	NA	NA	NA	36	32	503	169	173	441	117	155	18	14	0	0.036	0.083	0
.	19.01.15-18.31.48-1-370710	61	3	3	1	0	1	713	2	2	0	0	NA	NA	NA	22	27	507	167	166	450	115	148	13	0	0	0.026	0	0
.	19.01.15-18.31.50-1-370711	115	12	12	3	0	3	731	10	10	0	0	NA	NA	NA	45	58	529	170	172	463	118	150	15	12	6	0.028	0.071	0.035
.	19.01.15-18.32.02-1-370738	89	10	10	2	0	2	705	8	8	0	0	NA	NA	NA	47	33	510	170	166	449	114	142	17	18	9	0.033	0.106	0.054
.	19.01.15-18.32.02-1-370739	235	10	10	2	0	1	753	9	9	0	0	NA	NA	NA	59	73	532	172	182	472	119	162	35	4	1	0.066	0.023	0.005
.	19.01.15-18.32.04-1-370740	150	9	9	3	0	3	737	8	8	0	0	NA	NA	NA	38	54	523	172	172	461	121	155	43	2	3	0.082	0.012	0.017
.	19.01.15-18.32.04-1-370741	31	1	1	1	0	1	0	0	0	0	0	NA	NA	NA	4	10	495	164	164	0	0	0	1	0	0	0.002	0	0
.	19.01.15-18.32.05-1-370742	149	10	10	3	0	2	728	9	9	0	0	NA	NA	NA	47	48	520	171	170	462	116	150	23	6	0	0.044	0.035	0
.	19.01.15-18.32.06-1-370743	63	3	3	1	0	1	695	2	2	0	0	NA	NA	NA	26	18	497	169	165	437	113	145	9	0	3	0.018	0	0.018
.	19.01.15-18.32.06-1-370744	34	1	1	0	0	0	0	0	0	0	0	NA	NA	NA	10	8	491	165	165	0	0	0	4	0	0	0.008	0	0
.	19.01.15-18.32.08-1-370745	137	11	11	6	0	5	723	9	9	0	0	NA	NA	NA	37	42	512	170	173	454	113	156	39	10	0	0.076	0.059	0
.	19.01.15-18.32.17-1-370750	127	16	16	5	0	3	714	13	13	0	0	NA	NA	NA	49	29	513	165	164	456	112	146	29	39	6	0.057	0.236	0.037
.	19.01.15-18.32.20-1-370754	119	6	6	2	0	2	726	5	5	0	0	NA	NA	NA	27	40	512	170	171	457	115	154	10	5	0	0.02	0.029	0
.	19.01.15-18.32.25-1-370765	93	5	5	3	0	3	722	4	4	0	0	NA	NA	NA	27	34	510	169	168	453	117	152	24	4	0	0.047	0.024	0
.	19.01.15-18.32.33-1-370770	121	5	5	1	0	1	712	2	2	0	0	NA	NA	NA	36	33	506	170	170	446	116	150	2	9	1	0.004	0.053	0.006
.	19.01.15-18.32.36-1-370778	114	12	12	6	0	6	715	10	10	0	0	NA	NA	NA	37	38	507	174	170	446	118	151	11	21	5	0.022	0.121	0.029
.	19.01.15-18.32.37-1-370780	90	7	7	2	0	2	716	6	6	0	0	NA	NA	NA	24	34	511	167	169	451	115	150	0	3	9	0	0.018	0.053
.	19.01.15-18.32.37-1-370781	63	7	7	2	0	1	706	5	5	0	0	NA	NA	NA	29	30	506	170	167	439	116	151	22	1	0	0.043	0.006	0
.	19.01.15-18.32.37-1-370782	36	1	1	1	0	1	0	0	0	0	0	NA	NA	NA	17	9	492	167	163	0	0	0	0	0	1	0	0	0.006
.	19.01.15-18.32.40-1-370785	89	3	3	0	0	0	702	1	1	0	0	NA	NA	NA	25	20	502	168	163	444	115	143	6	0	6	0.012	0	0.037
.	19.01.15-18.32.41-1-370786	119	6	6	2	0	2	714	5	5	0	0	NA	NA	NA	33	33	511	169	166	448	116	150	15	1	0	0.029	0.006	0
.	19.01.15-18.32.44-1-370789	61	2	2	0	0	0	597	1	1	0	0	NA	NA	NA	17	18	496	167	168	373	104	120	3	5	0	0.006	0.03	0
.	19.01.15-18.32.51-1-370797	66	4	4	3	0	1	712	2	2	0	0	NA	NA	NA	26	25	504	167	167	446	116	150	13	0	0	0.026	0	0
.	19.01.15-18.32.56-1-370813	91	18	18	2	0	2	723	14	14	0	0	NA	NA	NA	28	34	504	173	170	449	122	152	32	11	13	0.063	0.064	0.076
.	19.01.15-18.33.00-1-370817	125	8	8	2	0	1	721	7	7	0	0	NA	NA	NA	43	41	512	171	171	451	117	153	10	19	0	0.02	0.111	0
.	19.01.15-18.33.00-1-370818	57	2	2	0	0	0	99	1	1	0	0	NA	NA	NA	23	16	499	167	163	64	17	18	2	0	0	0.004	0	0
.	19.01.15-18.33.00-1-370819	63	4	4	1	0	1	710	3	3	0	0	NA	NA	NA	23	26	503	168	168	445	116	149	6	1	4	0.012	0.006	0.024
.	19.01.15-18.33.02-1-370820	34	1	1	0	0	0	0	0	0	0	0	NA	NA	NA	9	4	491	163	163	0	0	0	0	0	1	0	0	0.006
.	19.01.15-18.33.03-1-370821	121	6	6	2	0	2	722	5	5	0	0	NA	NA	NA	46	48	519	173	169	458	118	146	12	4	2	0.023	0.023	0.012
.	19.01.15-18.33.05-1-370823	34	1	1	0	0	0	0	0	0	0	0	NA	NA	NA	7	8	494	163	164	0	0	0	0	0	1	0	0	0.006
.	19.01.15-18.33.08-1-370825	35	1	1	0	0	0	0	0	0	0	0	NA	NA	NA	11	13	496	167	163	0	0	0	0	2	0	0	0.012	0
.	19.01.15-18.33.09-1-370828	60	2	2	1	0	0	712	1	1	0	0	NA	NA	NA	29	22	498	166	171	445	112	155	8	2	0	0.016	0.012	0
.	19.01.15-18.33.10-1-370829	89	5	5	0	0	0	719	4	4	0	0	NA	NA	NA	28	33	508	169	169	451	117	151	8	0	3	0.016	0	0.018
.	19.01.15-18.33.10-1-370830	145	14	14	4	0	3	735	12	12	0	0	NA	NA	NA	38	46	518	169	172	463	117	155	52	27	5	0.1	0.16	0.029
.	19.01.15-18.33.11-1-370831	92	6	6	1	0	1	719	5	5	0	0	NA	NA	NA	39	36	516	165	168	458	113	148	21	0	0	0.041	0	0
.	19.01.15-18.33.17-1-370836	118	19	19	6	0	3	708	16	16	0	0	NA	NA	NA	41	27	498	172	170	436	120	152	45	24	19	0.09	0.14	0.112
.	19.01.15-18.33.22-1-370844	125	10	10	2	0	2	722	9	9	0	0	NA	NA	NA	44	40	510	173	170	451	119	152	16	20	4	0.031	0.116	0.024
.	19.01.15-18.33.24-1-370848	93	7	7	2	0	2	705	6	6	0	0	NA	NA	NA	32	27	507	168	165	445	115	145	18	0	1	0.036	0	0.006
.	19.01.15-18.33.24-1-370849	99	10	10	3	0	2	714	8	8	0	0	NA	NA	NA	38	38	514	170	167	450	116	148	24	16	0	0.047	0.094	0
.	19.01.15-18.33.29-1-370857	119	11	11	6	0	3	726	9	9	0	0	NA	NA	NA	28	47	515	174	171	454	118	154	17	0	8	0.033	0	0.047
.	19.01.15-18.33.29-1-370858	58	3	3	0	0	0	705	2	2	0	0	NA	NA	NA	26	27	505	169	166	441	113	151	10	0	0	0.02	0	0
.	19.01.15-18.33.31-1-370859	57	2	2	1	0	1	0	1	1	0	0	NA	NA	NA	16	27	504	169	167	0	0	0	2	0	0	0.004	0	0
.	19.01.15-18.33.35-1-370865	63	2	2	1	0	1	49	1	1	0	0	NA	NA	NA	23	8	493	165	163	25	10	14	5	0	0	0.01	0	0
.	19.01.15-18.33.41-1-370868	92	3	3	0	0	0	716	2	2	0	0	NA	NA	NA	33	35	514	167	167	452	115	149	3	2	0	0.006	0.012	0
.	19.01.15-18.33.41-1-370869	32	1	1	0	0	0	0	0	0	0	0	NA	NA	NA	4	4	490	164	163	0	0	0	0	0	2	0	0	0.012
.	19.01.15-18.33.44-1-370871	275	11	11	3	0	2	774	9	9	0	0	NA	NA	NA	90	88	542	178	181	485	126	163	41	20	3	0.076	0.112	0.017
.	19.01.15-18.33.45-1-370874	31	1	1	0	0	0	0	0	0	0	0	NA	NA	NA	7	11	494	164	166	0	0	0	0	3	0	0	0.018	0
.	19.01.15-18.33.46-1-370875	90	4	4	0	0	0	705	3	3	0	0	NA	NA	NA	26	21	501	169	164	441	117	147	12	0	0	0.024	0	0
.	19.01.15-18.33.46-1-370876	58	2	2	1	0	1	0	1	1	0	0	NA	NA	NA	19	18	502	165	164	0	0	0	1	0	0	0.002	0	0
.	19.01.15-18.33.47-1-370877	38	1	1	0	0	0	0	0	0	0	0	NA	NA	NA	12	6	491	163	165	0	0	0	2	0	0	0.004	0	0
.	19.01.15-18.33.48-1-370880	119	13	13	4	0	3	720	11	11	0	0	NA	NA	NA	29	36	509	170	170	452	115	153	21	24	2	0.041	0.141	0.012
.	19.01.15-18.33.50-1-370885	60	3	3	1	0	1	710	2	2	0	0	NA	NA	NA	23	21	502	167	165	447	114	149	0	3	1	0	0.018	0.006
.	19.01.15-18.33.51-1-370886	94	12	12	5	0	4	705	9	9	0	0	NA	NA	NA	35	26	502	171	166	439	117	149	32	6	0	0.064	0.035	0
.	19.01.15-18.33.55-1-370902	267	14	14	5	0	3	764	13	13	0	0	NA	NA	NA	77	84	533	183	181	475	128	161	58	11	0	0.109	0.06	0
.	19.01.15-18.33.56-1-370904	89	8	8	2	0	2	712	6	6	0	0	NA	NA	NA	33	29	507	165	170	451	110	151	28	2	2	0.055	0.012	0.012
.	19.01.15-18.33.58-1-370908	144	14	14	1	0	1	720	11	11	0	0	NA	NA	NA	40	42	514	173	168	454	119	147	54	2	3	0.105	0.012	0.018
.	19.01.15-18.34.03-1-370913	87	6	6	1	0	1	723	5	5	0	0	NA	NA	NA	33	35	511	171	166	454	120	149	25	0	6	0.049	0	0.036
.	19.01.15-18.34.06-1-370914	83	8	8	2	0	2	722	5	5	0	0	NA	NA	NA	38	38	508	173	170	451	119	152	9	6	13	0.018	0.035	0.076
.	19.01.15-18.34.15-1-370916	64	2	2	0	0	0	712	1	1	0	0	NA	NA	NA	13	18	502	166	163	450	115	147	0	0	4	0	0	0.025
.	19.01.15-18.34.15-1-370917	87	6	6	2	0	2	715	3	3	0	0	NA	NA	NA	22	28	502	172	167	449	117	149	30	0	0	0.06	0	0
.	19.01.15-18.34.16-1-370918	142	6	6	4	0	1	723	5	5	0	0	NA	NA	NA	55	48	524	170	167	459	115	149	14	2	5	0.027	0.012	0.03
.	19.01.15-18.34.19-1-370922	34	1	1	0	0	0	0	0	0	0	0	NA	NA	NA	9	11	495	167	162	0	0	0	1	0	0	0.002	0	0
.	19.01.15-18.34.22-1-370929	115	7	7	4	0	2	715	5	5	0	0	NA	NA	NA	42	36	513	172	164	454	115	146	9	5	4	0.018	0.029	0.024
.	19.01.15-18.34.26-1-370939	92	4	4	1	0	1	713	3	3	0	0	NA	NA	NA	31	30	505	169	169	448	116	149	10	0	0	0.02	0	0
.	19.01.15-18.34.26-1-370941	61	3	3	2	0	2	693	1	1	0	0	NA	NA	NA	31	26	498	171	170	434	116	143	9	0	2	0.018	0	0.012
.	19.01.15-18.34.27-1-370942	145	23	23	7	0	4	722	19	19	0	0	NA	NA	NA	42	48	512	173	176	449	119	154	61	24	7	0.119	0.139	0.04
.	19.01.15-18.34.30-1-370947	93	4	4	1	0	1	715	3	3	0	0	NA	NA	NA	36	29	507	166	169	454	113	148	6	9	0	0.012	0.054	0
.	19.01.15-18.34.33-1-370949	63	3	3	1	0	1	703	2	2	0	0	NA	NA	NA	27	20	501	164	168	443	110	150	8	5	0	0.016	0.03	0
.	19.01.15-18.34.36-1-370953	92	4	4	1	0	0	705	3	3	0	0	NA	NA	NA	37	25	500	168	170	437	117	151	12	0	3	0.024	0	0.018
.	19.01.15-18.34.38-1-370956	33	1	1	0	0	0	0	0	0	0	0	NA	NA	NA	14	6	490	166	163	0	0	0	0	0	0	0	0	0
.	19.01.15-18.34.40-1-370957	174	13	13	4	0	4	742	12	12	0	0	NA	NA	NA	50	65	528	179	171	467	124	151	48	15	2	0.091	0.084	0.012
.	19.01.15-18.34.42-1-370959	125	15	15	6	0	3	708	12	12	0	0	NA	NA	NA	53	37	513	167	170	448	112	148	51	11	0	0.099	0.066	0
.	19.01.15-18.34.44-1-370962	128	11	11	2	0	2	711	10	10	0	0	NA	NA	NA	49	35	514	169	165	454	113	144	25	3	11	0.049	0.018	0.067
.	19.01.15-18.34.44-1-370963	61	2	2	1	0	1	350	1	1	0	0	NA	NA	NA	23	22	505	166	164	232	50	68	4	0	0	0.008	0	0
.	19.01.15-18.34.48-1-370965	95	5	5	2	0	1	717	4	4	0	0	NA	NA	NA	36	36	509	167	173	447	114	156	7	0	7	0.014	0	0.04
.	19.01.15-18.34.49-1-370967	60	2	2	0	0	0	706	1	1	0	0	NA	NA	NA	26	25	505	168	165	445	116	145	8	0	0	0.016	0	0
.	19.01.15-18.34.55-1-370990	29	1	1	1	0	1	0	0	0	0	0	NA	NA	NA	8	7	492	165	163	0	0	0	1	0	0	0.002	0	0
.	19.01.15-18.34.56-1-370992	146	45	45	12	0	8	729	42	42	0	0	NA	NA	NA	35	50	516	177	170	452	126	151	112	42	19	0.217	0.237	0.112
.	19.01.15-18.34.57-1-370996	34	1	1	0	0	0	0	0	0	0	0	NA	NA	NA	13	8	493	163	165	0	0	0	1	0	0	0.002	0	0
.	19.01.15-18.35.00-1-370997	168	16	16	7	0	6	737	13	13	0	0	NA	NA	NA	41	50	517	171	175	462	118	157	26	47	2	0.05	0.275	0.011
.	19.01.15-18.35.04-1-370999	208	15	15	3	0	3	741	11	11	0	0	NA	NA	NA	56	58	518	174	179	460	118	163	48	17	3	0.093	0.098	0.017
.	19.01.15-18.35.06-1-371000	150	17	17	4	0	4	731	15	15	0	0	NA	NA	NA	58	52	519	175	171	461	120	150	26	20	9	0.05	0.114	0.053
.	19.01.15-18.35.08-1-371002	178	9	9	3	0	2	743	7	7	0	0	NA	NA	NA	69	67	524	179	177	459	123	161	30	21	0	0.057	0.117	0
.	19.01.15-18.35.11-1-371004	130	14	14	2	0	1	721	12	12	0	0	NA	NA	NA	31	30	505	167	171	449	115	157	56	5	1	0.111	0.03	0.006
.	19.01.15-18.35.11-1-371005	93	10	10	0	0	0	708	8	8	0	0	NA	NA	NA	32	28	508	168	165	447	114	147	14	0	14	0.028	0	0.085
.	19.01.15-18.35.14-1-371007	67	4	4	0	0	0	698	2	2	0	0	NA	NA	NA	33	22	500	165	170	439	110	149	10	2	0	0.02	0.012	0
.	19.01.15-18.35.35-1-371028	146	18	18	10	0	7	732	17	17	0	0	NA	NA	NA	56	56	523	176	170	458	120	154	61	32	11	0.117	0.182	0.065
.	19.01.15-18.35.38-1-371034	179	53	53	15	0	9	721	49	49	0	0	NA	NA	NA	53	51	521	172	171	456	114	151	123	54	6	0.236	0.314	0.035
.	19.01.15-18.35.38-1-371035	61	2	2	0	0	0	100	1	1	0	0	NA	NA	NA	22	22	496	171	168	65	19	16	3	1	0	0.006	0.006	0
.	19.01.15-18.35.40-1-371037	121	13	13	2	0	2	714	11	11	0	0	NA	NA	NA	33	33	511	167	168	448	113	153	21	14	1	0.041	0.084	0.006
.	19.01.15-18.35.45-1-371039	89	5	5	1	0	1	717	3	3	0	0	NA	NA	NA	39	38	511	170	170	450	116	151	8	0	6	0.016	0	0.035
.	19.01.15-18.35.48-1-371041	65	2	2	0	0	0	695	1	1	0	0	NA	NA	NA	27	24	503	170	164	437	114	144	6	2	0	0.012	0.012	0
.	19.01.15-18.35.50-1-371047	179	31	31	9	0	8	729	27	27	0	0	NA	NA	NA	38	45	513	174	171	453	121	155	73	44	1	0.142	0.253	0.006
.	19.01.15-18.35.50-1-371048	91	7	7	1	0	1	718	5	5	0	0	NA	NA	NA	13	28	506	169	166	452	119	147	24	3	0	0.047	0.018	0
.	19.01.15-18.36.06-1-371069	114	8	8	1	0	1	719	7	7	0	0	NA	NA	NA	36	38	513	168	170	453	116	150	19	16	11	0.037	0.095	0.065
.	19.01.15-18.36.10-1-371070	60	2	2	2	0	2	50	1	1	0	0	NA	NA	NA	19	14	500	164	163	35	6	9	0	0	4	0	0	0.025
.	19.01.15-18.36.15-1-371075	123	42	42	16	0	13	732	39	39	0	0	NA	NA	NA	32	50	519	168	176	456	117	159	143	17	13	0.276	0.101	0.074
.	19.01.15-18.36.19-1-371080	117	14	14	4	0	3	727	13	13	0	0	NA	NA	NA	38	47	512	173	175	453	120	154	65	22	0	0.127	0.127	0
.	19.01.15-18.36.20-1-371082	96	4	4	0	0	0	715	3	3	0	0	NA	NA	NA	23	29	505	168	169	448	115	152	15	0	4	0.03	0	0.024
.	19.01.15-18.36.20-1-371083	93	7	7	2	0	0	714	6	6	0	0	NA	NA	NA	36	30	503	170	170	446	118	150	17	4	12	0.034	0.024	0.071
.	19.01.15-18.36.25-1-371089	153	5	5	2	0	0	734	3	3	0	0	NA	NA	NA	56	48	519	171	171	464	120	150	29	9	0	0.056	0.053	0
.	19.01.15-18.36.30-1-371096	118	11	11	2	0	1	716	10	10	0	0	NA	NA	NA	40	35	509	170	169	449	117	150	30	11	0	0.059	0.065	0
.	19.01.15-18.36.41-1-371111	120	11	11	1	0	1	724	10	10	0	0	NA	NA	NA	37	46	518	172	169	458	117	149	18	13	0	0.035	0.076	0
.	19.01.15-18.36.42-1-371113	35	1	1	0	0	0	0	0	0	0	0	NA	NA	NA	9	9	493	166	163	0	0	0	0	2	0	0	0.012	0
.	19.01.15-18.36.44-1-371114	85	4	4	0	0	0	713	3	3	0	0	NA	NA	NA	19	23	499	167	170	444	114	155	6	5	0	0.012	0.03	0
.	19.01.15-18.36.46-1-371115	62	2	2	0	0	0	298	1	1	0	0	NA	NA	NA	20	16	500	165	164	193	46	59	2	0	3	0.004	0	0.018
.	19.01.15-18.36.49-1-371116	205	48	48	16	0	13	719	45	45	0	0	NA	NA	NA	49	45	516	169	173	448	117	154	140	34	6	0.271	0.201	0.035
.	19.01.15-18.36.51-1-371133	61	2	2	0	0	0	705	0	0	0	0	NA	NA	NA	24	25	500	171	167	440	116	149	0	5	3	0	0.029	0.018
.	19.01.15-18.36.59-1-371146	59	2	2	1	0	1	705	1	1	0	0	NA	NA	NA	23	22	500	168	167	445	116	144	7	0	0	0.014	0	0
.	19.01.15-18.37.00-1-371147	122	15	15	3	0	2	712	14	14	0	0	NA	NA	NA	38	29	505	173	164	446	118	148	21	26	0	0.042	0.15	0
.	19.01.15-18.37.08-1-371150	96	15	15	3	0	3	714	13	13	0	0	NA	NA	NA	20	24	500	170	167	445	119	150	25	6	3	0.05	0.035	0.018
.	19.01.15-18.37.11-1-371151	91	6	6	2	0	0	715	5	5	0	0	NA	NA	NA	34	33	507	170	169	444	117	154	12	13	0	0.024	0.076	0
.	19.01.15-18.37.12-1-371152	137	15	15	8	0	5	728	12	12	0	0	NA	NA	NA	39	44	513	171	173	454	118	156	50	20	6	0.097	0.117	0.035
.	19.01.15-18.37.14-1-371154	64	2	2	0	0	0	302	1	1	0	0	NA	NA	NA	17	17	500	165	165	186	44	72	10	0	0	0.02	0	0
.	19.01.15-18.37.23-1-371170	63	3	3	1	0	1	710	2	2	0	0	NA	NA	NA	23	25	504	167	167	448	110	152	5	1	0	0.01	0.006	0
.	19.01.15-18.37.25-1-371173	206	12	12	3	0	2	726	11	11	0	0	NA	NA	NA	57	40	511	172	170	456	120	150	24	27	13	0.047	0.157	0.076
.	19.01.15-18.37.31-1-371179	91	5	5	1	0	1	708	4	4	0	0	NA	NA	NA	36	33	506	170	170	442	116	150	6	0	6	0.012	0	0.035
.	19.01.15-18.37.32-1-371180	93	8	8	1	0	1	715	7	7	0	0	NA	NA	NA	31	32	505	172	168	448	119	148	27	2	3	0.053	0.012	0.018
.	19.01.15-18.37.34-1-371184	229	25	25	11	0	8	732	24	24	0	0	NA	NA	NA	68	55	524	173	171	461	122	149	65	14	10	0.124	0.081	0.058
.	19.01.15-18.37.38-1-371189	87	6	6	2	0	1	713	5	5	0	0	NA	NA	NA	39	37	512	168	170	447	115	151	10	8	13	0.02	0.048	0.076
.	19.01.15-18.37.40-1-371192	34	1	1	0	0	0	0	0	0	0	0	NA	NA	NA	14	12	498	165	162	0	0	0	0	0	0	0	0	0
.	19.01.15-18.37.43-1-371194	35	1	1	0	0	0	0	0	0	0	0	NA	NA	NA	6	12	495	166	164	0	0	0	2	0	0	0.004	0	0
.	19.01.15-18.37.44-1-371195	119	12	12	3	0	2	727	10	10	0	0	NA	NA	NA	39	47	517	173	170	462	115	150	28	15	12	0.054	0.087	0.071
.	19.01.15-18.37.46-1-371196	35	1	1	0	0	0	0	0	0	0	0	NA	NA	NA	16	10	490	169	164	0	0	0	3	0	0	0.006	0	0
.	19.01.15-18.37.49-1-371200	33	1	1	1	0	1	0	0	0	0	0	NA	NA	NA	6	4	489	165	163	0	0	0	0	0	1	0	0	0.006
.	19.01.15-18.37.50-1-371201	152	6	6	3	0	1	729	5	5	0	0	NA	NA	NA	52	45	514	172	172	456	118	155	17	0	3	0.033	0	0.017
.	19.01.15-18.37.52-1-371221	67	3	3	1	0	1	718	2	2	0	0	NA	NA	NA	20	27	504	168	168	447	118	153	10	0	0	0.02	0	0
.	19.01.15-18.37.54-1-371222	63	3	3	1	0	1	705	2	2	0	0	NA	NA	NA	31	24	504	166	167	443	113	149	12	2	0	0.024	0.012	0
.	19.01.15-18.37.58-1-371226	65	5	5	3	0	2	698	4	4	0	0	NA	NA	NA	28	24	501	170	166	439	116	143	6	0	5	0.012	0	0.03
.	19.01.15-18.37.58-1-371227	89	3	3	0	0	0	703	2	2	0	0	NA	NA	NA	24	15	499	166	163	444	115	144	0	1	6	0	0.006	0.037
.	19.01.15-18.38.19-1-371236	33	1	1	0	0	0	0	0	0	0	0	NA	NA	NA	6	16	498	168	163	0	0	0	0	0	2	0	0	0.012
.	19.01.15-18.38.20-1-371238	89	3	3	0	0	0	701	2	2	0	0	NA	NA	NA	29	22	504	167	164	442	114	145	7	0	0	0.014	0	0
.	19.01.15-18.38.20-1-371239	60	2	2	0	0	0	709	1	1	0	0	NA	NA	NA	26	27	506	168	166	449	115	145	6	0	1	0.012	0	0.006
.	19.01.15-18.38.22-1-371244	61	3	3	0	0	0	250	2	2	0	0	NA	NA	NA	12	14	495	167	165	145	45	60	5	0	1	0.01	0	0.006
.	19.01.15-18.38.23-1-371245	176	21	21	4	0	3	727	16	16	0	0	NA	NA	NA	47	46	515	174	170	460	119	148	70	17	5	0.136	0.098	0.029
.	19.01.15-18.38.24-1-371248	141	10	10	4	0	4	717	8	8	0	0	NA	NA	NA	46	39	510	169	173	448	114	155	31	13	6	0.061	0.077	0.035
.	19.01.15-18.38.25-1-371251	92	6	6	2	0	2	711	4	4	0	0	NA	NA	NA	20	24	503	165	169	444	113	154	19	0	0	0.038	0	0
.	19.01.15-18.38.27-1-371254	31	1	1	0	0	0	0	0	0	0	0	NA	NA	NA	9	3	490	163	163	0	0	0	0	0	1	0	0	0.006
.	19.01.15-18.38.27-1-371256	33	1	1	0	0	0	0	0	0	0	0	NA	NA	NA	11	3	491	163	162	0	0	0	0	0	1	0	0	0.006
.	19.01.15-18.38.33-1-371259	60	3	3	1	0	1	710	2	2	0	0	NA	NA	NA	20	25	503	169	166	445	116	149	11	6	2	0.022	0.036	0.012
.	19.01.15-18.38.33-1-371265	86	4	4	1	0	1	711	3	3	0	0	NA	NA	NA	34	33	508	172	166	449	116	146	8	2	0	0.016	0.012	0
.	19.01.15-18.38.35-1-371268	126	18	18	1	0	1	750	15	15	0	0	NA	NA	NA	24	62	529	173	173	475	118	157	31	33	2	0.059	0.191	0.012
.	19.01.15-18.38.35-1-371269	32	1	1	0	0	0	0	0	0	0	0	NA	NA	NA	8	16	499	165	165	0	0	0	0	1	0	0	0.006	0
.	19.01.15-18.38.38-1-371272	35	1	1	1	0	1	0	0	0	0	0	NA	NA	NA	10	12	495	165	165	0	0	0	2	0	0	0.004	0	0
.	19.01.15-18.38.39-1-371274	33	1	1	1	0	1	0	0	0	0	0	NA	NA	NA	8	6	493	164	162	0	0	0	4	0	0	0.008	0	0
.	19.01.15-18.38.40-1-371275	34	1	1	1	0	1	0	0	0	0	0	NA	NA	NA	12	9	491	167	164	0	0	0	1	0	0	0.002	0	0
.	19.01.15-18.38.42-1-371276	93	12	12	4	0	3	716	9	9	0	0	NA	NA	NA	26	30	504	172	167	446	120	150	31	11	0	0.062	0.064	0
.	19.01.15-18.38.43-1-371277	55	2	2	1	0	0	708	1	1	0	0	NA	NA	NA	23	26	505	167	167	447	116	145	0	10	0	0	0.06	0
.	19.01.15-18.38.52-1-371297	90	6	6	1	0	1	710	5	5	0	0	NA	NA	NA	36	31	501	171	172	438	119	153	17	0	1	0.034	0	0.006
.	19.01.15-18.38.52-1-371299	61	8	8	2	0	1	697	7	7	0	0	NA	NA	NA	28	14	497	166	164	440	114	143	15	9	5	0.03	0.054	0.03
.	19.01.15-18.38.52-1-371300	60	2	2	1	0	1	399	1	1	0	0	NA	NA	NA	16	16	502	163	164	252	61	86	2	0	0	0.004	0	0
.	19.01.15-18.38.54-1-371306	121	25	25	13	0	8	717	22	22	0	0	NA	NA	NA	39	38	506	170	175	447	114	156	115	12	3	0.227	0.071	0.017
.	19.01.15-18.39.04-1-371313	109	10	10	3	0	3	721	9	9	0	0	NA	NA	NA	32	41	506	176	172	444	123	154	27	17	3	0.053	0.097	0.017
.	19.01.15-18.39.05-1-371315	37	1	1	1	0	1	0	0	0	0	0	NA	NA	NA	11	9	493	165	164	0	0	0	0	1	0	0	0.006	0
.	19.01.15-18.39.05-1-371316	65	5	5	3	0	1	705	4	4	0	0	NA	NA	NA	30	31	511	168	165	448	113	144	11	10	8	0.022	0.06	0.048
.	19.01.15-18.39.08-1-371317	95	10	10	2	0	0	727	6	6	0	0	NA	NA	NA	22	39	519	167	166	465	114	148	54	7	0	0.104	0.042	0
.	19.01.15-18.39.08-1-371318	117	5	5	3	0	1	713	4	4	0	0	NA	NA	NA	45	39	512	170	170	448	116	149	23	0	0	0.045	0	0
.	19.01.15-18.39.11-1-371320	64	4	4	1	0	1	700	3	3	0	0	NA	NA	NA	31	23	506	166	164	442	113	145	8	0	1	0.016	0	0.006
.	19.01.15-18.39.12-1-371321	119	11	11	3	0	2	725	10	10	0	0	NA	NA	NA	31	39	516	165	171	459	115	151	40	9	0	0.078	0.055	0
.	19.01.15-18.39.15-1-371323	92	6	6	2	0	2	708	4	4	0	0	NA	NA	NA	22	24	498	171	168	439	119	150	20	0	0	0.04	0	0
.	19.01.15-18.39.24-1-371338	63	3	3	0	0	0	699	2	2	0	0	NA	NA	NA	29	24	500	170	167	434	115	150	7	4	0	0.014	0.024	0
.	19.01.15-18.39.28-1-371344	64	2	2	1	0	1	202	1	1	0	0	NA	NA	NA	16	16	498	166	165	126	29	47	0	3	2	0	0.018	0.012
.	19.01.15-18.39.30-1-371346	119	7	7	4	0	4	718	6	6	0	0	NA	NA	NA	48	39	508	174	170	448	117	153	19	10	0	0.037	0.057	0
.	19.01.15-18.39.30-1-371347	59	2	2	2	0	1	705	1	1	0	0	NA	NA	NA	30	21	503	167	164	446	114	145	7	0	3	0.014	0	0.018
.	19.01.15-18.39.33-1-371350	96	6	6	0	0	0	708	5	5	0	0	NA	NA	NA	47	32	508	171	166	443	119	146	13	6	2	0.026	0.035	0.012
.	19.01.15-18.39.40-1-371357	64	5	5	1	0	1	720	4	4	0	0	NA	NA	NA	21	31	508	168	168	453	116	151	17	4	0	0.033	0.024	0
.	19.01.15-18.39.40-1-371359	29	1	1	0	0	0	0	0	0	0	0	NA	NA	NA	7	7	493	165	162	0	0	0	0	0	0	0	0	0
.	19.01.15-18.39.40-1-371360	149	29	29	13	0	9	735	26	26	0	0	NA	NA	NA	57	60	523	176	174	459	123	153	80	39	13	0.153	0.222	0.075
.	19.01.15-18.39.42-1-371361	60	2	2	0	0	0	0	1	1	0	0	NA	NA	NA	15	10	493	166	164	0	0	0	0	5	0	0	0.03	0
.	19.01.15-18.39.44-1-371362	142	23	23	6	0	4	742	20	20	0	0	NA	NA	NA	48	66	525	180	174	462	124	156	51	25	5	0.097	0.139	0.029
.	19.01.15-18.39.45-1-371363	185	29	29	14	0	8	748	27	27	0	0	NA	NA	NA	58	65	531	174	173	472	120	156	96	40	30	0.181	0.23	0.173
.	19.01.15-18.39.47-1-371364	32	1	1	0	0	0	0	0	0	0	0	NA	NA	NA	17	9	493	166	163	0	0	0	1	0	0	0.002	0	0
.	19.01.15-18.39.49-1-371365	150	7	7	2	0	0	732	4	4	0	0	NA	NA	NA	39	50	518	176	169	459	123	150	12	4	6	0.023	0.023	0.036
.	19.01.15-18.39.50-1-371366	62	5	5	1	0	1	696	4	4	0	0	NA	NA	NA	27	20	499	169	165	437	114	145	9	6	1	0.018	0.036	0.006
.	19.01.15-18.39.58-1-371391	122	5	5	1	0	1	721	4	4	0	0	NA	NA	NA	29	37	511	168	171	454	117	150	20	0	6	0.039	0	0.035
.	19.01.15-18.39.59-1-371392	113	9	9	3	0	2	730	8	8	0	0	NA	NA	NA	39	47	514	172	174	451	122	157	26	1	4	0.051	0.006	0.023
.	19.01.15-18.40.03-1-371400	115	16	16	4	0	4	714	15	15	0	0	NA	NA	NA	41	29	508	168	166	452	116	146	30	21	20	0.059	0.125	0.12
.	19.01.15-18.40.08-1-371402	97	9	9	2	0	1	731	7	7	0	0	NA	NA	NA	31	47	515	170	175	455	117	159	23	11	5	0.045	0.065	0.029
.	19.01.15-18.40.13-1-371404	61	2	2	0	0	0	248	1	1	0	0	NA	NA	NA	10	16	497	165	167	149	44	55	2	0	2	0.004	0	0.012
.	19.01.15-18.40.20-1-371412	62	4	4	0	0	0	710	3	3	0	0	NA	NA	NA	20	27	505	167	168	447	114	149	19	2	0	0.038	0.012	0
.	19.01.15-18.40.21-1-371416	36	1	1	0	0	0	0	0	0	0	0	NA	NA	NA	10	11	494	167	163	0	0	0	0	0	1	0	0	0.006
.	19.01.15-18.40.23-1-371421	89	5	5	1	0	1	714	4	4	0	0	NA	NA	NA	38	33	506	171	169	446	117	151	11	0	3	0.022	0	0.018
.	19.01.15-18.40.25-1-371425	120	4	4	1	0	1	724	3	3	0	0	NA	NA	NA	48	49	514	174	174	451	118	155	7	0	6	0.014	0	0.034
.	19.01.15-18.40.28-1-371429	33	1	1	0	0	0	0	0	0	0	0	NA	NA	NA	9	16	492	166	171	0	0	0	0	0	0	0	0	0
.	19.01.15-18.40.31-1-371431	62	5	5	1	0	1	700	4	4	0	0	NA	NA	NA	27	21	498	171	165	441	115	144	8	6	3	0.016	0.035	0.018
.	19.01.15-18.40.34-1-371434	95	4	4	1	0	1	706	3	3	0	0	NA	NA	NA	35	29	505	166	171	444	111	151	0	9	4	0	0.054	0.023
.	19.01.15-18.40.37-1-371438	88	5	5	1	0	1	706	4	4	0	0	NA	NA	NA	31	23	506	165	165	451	110	145	10	0	4	0.02	0	0.024
.	19.01.15-18.40.40-1-371440	90	4	4	1	0	0	700	2	2	0	0	NA	NA	NA	29	24	504	166	167	439	112	149	12	0	2	0.024	0	0.012
.	19.01.15-18.40.43-1-371442	118	10	10	5	0	3	718	8	8	0	0	NA	NA	NA	35	38	505	176	170	444	122	152	35	6	4	0.069	0.034	0.024
.	19.01.15-18.40.43-1-371444	91	12	12	4	0	3	726	11	11	0	0	NA	NA	NA	32	43	515	169	172	460	113	153	31	4	0	0.06	0.024	0
.	19.01.15-18.40.50-1-371448	179	13	13	1	0	1	727	12	12	0	0	NA	NA	NA	52	47	520	168	172	457	116	154	27	6	11	0.052	0.036	0.064
.	19.01.15-18.40.53-1-371464	89	11	11	5	0	4	713	10	10	0	0	NA	NA	NA	34	39	514	169	169	449	113	151	28	5	0	0.054	0.03	0
.	19.01.15-18.40.56-1-371469	61	3	3	0	0	0	709	2	2	0	0	NA	NA	NA	17	20	503	166	164	449	112	148	10	0	0	0.02	0	0
.	19.01.15-18.40.57-1-371473	129	8	8	2	0	1	725	6	6	0	0	NA	NA	NA	38	46	514	167	178	455	112	158	18	12	4	0.035	0.072	0.022
.	19.01.15-18.40.58-1-371474	178	59	59	15	0	10	728	53	53	0	0	NA	NA	NA	60	60	521	175	177	451	119	158	170	62	12	0.326	0.354	0.068
.	19.01.15-18.40.59-1-371475	63	3	3	2	0	1	704	2	2	0	0	NA	NA	NA	35	31	508	169	167	443	115	146	11	0	4	0.022	0	0.024
.	19.01.15-18.41.12-1-371479	175	13	13	6	0	5	742	12	12	0	0	NA	NA	NA	50	68	531	179	171	467	123	152	27	43	2	0.051	0.24	0.012
.	19.01.15-18.41.13-1-371480	120	16	16	10	0	8	732	15	15	0	0	NA	NA	NA	31	51	521	175	168	460	119	153	91	2	5	0.175	0.011	0.03
.	19.01.15-18.41.15-1-371482	153	53	53	15	0	8	725	47	47	0	0	NA	NA	NA	55	51	522	171	171	458	116	151	137	25	18	0.262	0.146	0.105
.	19.01.15-18.41.16-1-371485	90	7	7	1	0	1	705	6	6	0	0	NA	NA	NA	47	26	506	165	168	445	110	150	37	0	0	0.073	0	0
.	19.01.15-18.41.22-1-371491	210	24	24	11	0	8	736	21	21	0	0	NA	NA	NA	67	66	526	182	171	455	130	151	64	9	16	0.122	0.049	0.094
.	19.01.15-18.41.26-1-371495	63	3	3	1	0	1	699	2	2	0	0	NA	NA	NA	33	22	502	164	169	442	108	149	19	0	0	0.038	0	0
.	19.01.15-18.41.29-1-371501	88	8	8	1	0	1	711	7	7	0	0	NA	NA	NA	29	28	506	169	166	446	117	148	19	0	3	0.038	0	0.018
.	19.01.15-18.41.41-1-371510	64	3	3	0	0	0	702	2	2	0	0	NA	NA	NA	32	25	501	172	165	436	117	149	3	0	9	0.006	0	0.055
.	19.01.15-18.41.44-1-371512	95	9	9	4	0	2	714	8	8	0	0	NA	NA	NA	31	27	501	171	168	445	118	151	23	7	5	0.046	0.041	0.03
.	19.01.15-18.41.46-1-371514	174	13	13	3	0	1	719	12	12	0	0	NA	NA	NA	50	37	513	171	166	454	118	147	35	27	7	0.068	0.158	0.042
.	19.01.15-18.41.49-1-371515	31	1	1	0	0	0	0	0	0	0	0	NA	NA	NA	14	12	495	165	165	0	0	0	0	0	0	0	0	0
.	19.01.15-18.41.50-1-371517	61	3	3	0	0	0	703	2	2	0	0	NA	NA	NA	34	28	503	167	171	440	112	151	6	2	0	0.012	0.012	0
.	19.01.15-18.41.51-1-371518	113	12	12	1	0	0	696	11	11	0	0	NA	NA	NA	47	22	499	169	167	435	114	147	18	16	0	0.036	0.095	0
.	19.01.15-18.41.58-1-371544	126	9	9	4	0	3	708	6	6	0	0	NA	NA	NA	52	29	506	171	165	446	118	144	31	5	0	0.061	0.029	0
.	19.01.15-18.42.04-1-371550	154	6	6	1	0	1	716	5	5	0	0	NA	NA	NA	51	38	512	168	171	448	118	150	11	10	2	0.021	0.06	0.012
.	19.01.15-18.42.07-1-371551	150	29	29	5	0	3	730	28	28	0	0	NA	NA	NA	57	50	516	176	171	452	125	153	78	32	1	0.151	0.182	0.006
.	19.01.15-18.42.07-1-371552	34	1	1	0	0	0	0	0	0	0	0	NA	NA	NA	13	8	495	164	162	0	0	0	0	1	0	0	0.006	0
.	19.01.15-18.42.09-1-371555	66	7	7	2	0	2	702	4	4	0	0	NA	NA	NA	31	22	502	167	166	443	115	144	22	13	0	0.044	0.078	0
.	19.01.15-18.42.14-1-371559	66	5	5	0	0	0	702	4	4	0	0	NA	NA	NA	19	18	497	165	169	440	114	148	9	2	0	0.018	0.012	0
.	19.01.15-18.42.19-1-371562	90	11	11	2	0	1	698	7	7	0	0	NA	NA	NA	42	23	502	168	166	437	115	146	16	8	8	0.032	0.048	0.048
.	19.01.15-18.42.19-1-371563	89	6	6	2	0	1	706	5	5	0	0	NA	NA	NA	25	23	503	165	168	444	115	147	22	2	0	0.044	0.012	0
.	19.01.15-18.42.24-1-371570	63	3	3	1	0	1	701	2	2	0	0	NA	NA	NA	33	29	504	168	170	438	113	150	11	0	0	0.022	0	0
.	19.01.15-18.42.24-1-371572	95	9	9	1	0	1	711	8	8	0	0	NA	NA	NA	29	28	501	172	168	444	119	148	28	0	7	0.056	0	0.042
.	19.01.15-18.42.32-1-371579	178	20	20	5	0	3	716	19	19	0	0	NA	NA	NA	61	35	505	174	169	443	125	148	39	28	18	0.077	0.161	0.107
.	19.01.15-18.42.34-1-371585	58	2	2	0	0	0	0	1	1	0	0	NA	NA	NA	10	14	495	166	166	0	0	0	0	2	2	0	0.012	0.012
.	19.01.15-18.42.38-1-371590	102	9	9	1	0	1	713	6	6	0	0	NA	NA	NA	34	35	512	169	167	450	117	146	20	14	7	0.039	0.083	0.042
.	19.01.15-18.42.38-1-371591	30	1	1	0	0	0	0	0	0	0	0	NA	NA	NA	8	9	493	164	165	0	0	0	0	0	0	0	0	0
.	19.01.15-18.42.39-1-371592	89	3	3	0	0	0	707	2	2	0	0	NA	NA	NA	31	28	507	169	165	447	114	146	6	0	0	0.012	0	0
.	19.01.15-18.42.40-1-371594	190	17	17	2	0	2	742	15	15	0	0	NA	NA	NA	65	64	528	176	173	467	121	154	40	23	8	0.076	0.131	0.046
.	19.01.15-18.42.40-1-371596	59	2	2	1	0	1	712	1	1	0	0	NA	NA	NA	20	27	504	169	167	448	117	147	0	4	3	0	0.024	0.018
.	19.01.15-18.42.46-1-371599	33	1	1	0	0	0	0	0	0	0	0	NA	NA	NA	13	12	494	163	168	0	0	0	0	0	0	0	0	0
.	19.01.15-18.42.48-1-371601	152	14	14	3	0	2	739	13	13	0	0	NA	NA	NA	48	54	520	176	171	464	122	153	49	18	4	0.094	0.102	0.023
.	19.01.15-18.43.13-1-371627	88	6	6	1	0	0	708	5	5	0	0	NA	NA	NA	39	29	507	171	164	445	116	147	24	7	0	0.047	0.041	0
.	19.01.15-18.43.17-1-371630	63	6	6	1	0	1	710	4	4	0	0	NA	NA	NA	23	27	508	167	165	450	111	149	16	0	0	0.031	0	0
.	19.01.15-18.43.18-1-371631	94	4	4	0	0	0	705	2	2	0	0	NA	NA	NA	29	28	504	169	168	443	116	146	4	4	0	0.008	0.024	0
.	19.01.15-18.43.31-1-371646	62	4	4	2	0	1	714	3	3	0	0	NA	NA	NA	24	36	509	170	170	446	115	153	7	0	5	0.014	0	0.029
.	19.01.15-18.43.39-1-371655	37	1	1	0	0	0	0	0	0	0	0	NA	NA	NA	9	10	493	166	164	0	0	0	1	0	0	0.002	0	0
.	19.01.15-18.43.41-1-371656	192	19	19	4	0	4	741	18	18	0	0	NA	NA	NA	61	60	524	176	173	465	122	154	41	28	4	0.078	0.159	0.023
.	19.01.15-18.43.45-1-371657	148	14	14	4	0	2	741	13	13	0	0	NA	NA	NA	41	53	521	172	173	464	120	157	34	26	3	0.065	0.151	0.017
.	19.01.15-18.43.51-1-371658	33	1	1	0	0	0	0	0	0	0	0	NA	NA	NA	17	12	494	165	166	0	0	0	0	3	0	0	0.018	0
.	19.01.15-18.43.59-1-371682	67	5	5	2	0	0	699	3	3	0	0	NA	NA	NA	28	20	494	168	171	435	112	152	13	0	0	0.026	0	0
.	19.01.15-18.44.00-1-371683	35	1	1	1	0	1	0	0	0	0	0	NA	NA	NA	9	15	496	166	166	0	0	0	0	0	0	0	0	0
.	19.01.15-18.44.02-1-371686	93	9	9	2	0	2	726	7	7	0	0	NA	NA	NA	27	41	509	175	170	452	123	151	25	17	0	0.049	0.097	0
.	19.01.15-18.44.03-1-371688	119	12	12	2	0	1	725	10	10	0	0	NA	NA	NA	38	40	512	173	168	455	121	149	22	16	2	0.043	0.092	0.012
.	19.01.15-18.44.04-1-371690	92	7	7	3	0	2	704	6	6	0	0	NA	NA	NA	49	33	514	164	168	446	111	147	23	5	1	0.045	0.03	0.006
.	19.01.15-18.44.16-1-371694	36	1	1	0	0	0	0	0	0	0	0	NA	NA	NA	7	11	497	164	163	0	0	0	0	2	0	0	0.012	0
.	19.01.15-18.44.19-1-371697	167	19	19	1	0	1	738	17	17	0	0	NA	NA	NA	51	54	528	172	167	470	119	149	49	10	16	0.093	0.058	0.096
.	19.01.15-18.44.21-1-371701	60	2	2	0	0	0	300	1	1	0	0	NA	NA	NA	21	17	500	165	165	197	46	57	4	0	0	0.008	0	0
.	19.01.15-18.44.30-1-371716	117	13	13	5	0	5	735	10	10	0	0	NA	NA	NA	40	52	523	174	168	468	120	147	23	20	2	0.044	0.115	0.012
.	19.01.15-18.44.30-1-371717	174	40	40	10	0	8	735	37	37	0	0	NA	NA	NA	40	58	524	176	171	463	121	151	104	35	17	0.198	0.199	0.099
.	19.01.15-18.44.35-1-371720	64	2	2	1	0	1	202	1	1	0	0	NA	NA	NA	17	18	500	164	167	129	30	43	4	0	2	0.008	0	0.012
.	19.01.15-18.44.38-1-371723	110	9	9	2	0	2	718	8	8	0	0	NA	NA	NA	47	42	512	169	174	447	119	152	30	3	0	0.059	0.018	0
.	19.01.15-18.44.39-1-371724	99	8	8	2	0	1	708	6	6	0	0	NA	NA	NA	35	25	504	168	166	444	118	146	18	1	7	0.036	0.006	0.042
.	19.01.15-18.44.45-1-371729	61	2	2	0	0	0	297	1	1	0	0	NA	NA	NA	16	12	494	167	164	187	53	57	0	1	0	0	0.006	0
.	19.01.15-18.44.46-1-371730	148	31	31	6	0	6	728	27	27	0	0	NA	NA	NA	42	55	525	171	172	462	116	150	79	22	6	0.15	0.129	0.035
.	19.01.15-18.44.47-1-371733	90	12	12	2	0	2	718	10	10	0	0	NA	NA	NA	29	35	512	166	170	451	115	152	35	4	3	0.068	0.024	0.018
.	19.01.15-18.44.56-1-371753	118	14	14	7	0	3	727	11	11	0	0	NA	NA	NA	36	46	511	172	176	453	116	158	40	16	6	0.078	0.093	0.034
.	19.01.15-18.45.00-1-371763	87	6	6	0	0	0	712	5	5	0	0	NA	NA	NA	15	23	506	165	165	448	116	148	14	6	0	0.028	0.036	0
.	19.01.15-18.45.01-1-371764	115	7	7	3	0	2	714	6	6	0	0	NA	NA	NA	45	38	512	170	169	450	116	148	40	1	5	0.078	0.006	0.03
.	19.01.15-18.45.02-1-371765	121	8	8	1	0	1	724	7	7	0	0	NA	NA	NA	49	44	517	168	172	454	117	153	23	20	0	0.044	0.119	0
.	19.01.15-18.45.06-1-371767	89	6	6	0	0	0	706	5	5	0	0	NA	NA	NA	40	33	507	169	170	440	115	151	30	0	0	0.059	0	0
.	19.01.15-18.45.23-1-371777	329	45	45	10	0	7	761	38	38	0	0	NA	NA	NA	118	93	541	181	184	474	128	159	88	50	22	0.163	0.276	0.12
.	19.01.15-18.45.26-1-371780	63	3	3	0	0	0	716	2	2	0	0	NA	NA	NA	26	34	510	167	170	450	113	153	6	2	0	0.012	0.012	0
.	19.01.15-18.45.27-1-371783	125	29	29	9	0	7	716	26	26	0	0	NA	NA	NA	38	36	516	169	164	453	117	146	66	19	9	0.128	0.112	0.055
.	19.01.15-18.45.28-1-371785	60	3	3	0	0	0	705	2	2	0	0	NA	NA	NA	18	18	500	167	164	445	114	146	7	0	0	0.014	0	0
.	19.01.15-18.45.33-1-371789	65	4	4	1	0	1	712	3	3	0	0	NA	NA	NA	30	29	503	171	168	442	118	152	6	0	0	0.012	0	0
.	19.01.15-18.45.36-1-371794	93	7	7	1	0	1	714	6	6	0	0	NA	NA	NA	25	24	502	165	170	446	115	153	6	16	1	0.012	0.097	0.006
.	19.01.15-18.45.41-1-371798	122	21	21	2	0	2	718	18	18	0	0	NA	NA	NA	27	29	504	171	167	449	119	150	46	15	0	0.091	0.088	0
.	19.01.15-18.45.49-1-371801	64	3	3	1	0	1	719	1	1	0	0	NA	NA	NA	21	30	508	167	168	452	114	153	5	1	0	0.01	0.006	0
.	19.01.15-18.45.53-1-371827	98	8	8	2	0	2	717	7	7	0	0	NA	NA	NA	35	32	511	166	168	456	112	149	12	13	8	0.023	0.078	0.048
.	19.01.15-18.45.57-1-371853	147	7	7	2	0	1	726	6	6	0	0	NA	NA	NA	36	43	512	173	171	454	120	152	26	1	0	0.051	0.006	0
.	19.01.15-18.46.01-1-371857	88	3	3	2	0	1	714	2	2	0	0	NA	NA	NA	31	32	504	167	174	447	113	154	10	0	0	0.02	0	0
.	19.01.15-18.46.05-1-371860	170	17	17	7	0	6	723	15	15	0	0	NA	NA	NA	63	49	519	170	173	453	116	154	52	17	1	0.1	0.1	0.006
.	19.01.15-18.46.05-1-371861	100	14	14	2	0	1	708	13	13	0	0	NA	NA	NA	28	27	512	163	165	449	110	149	27	15	1	0.053	0.092	0.006
.	19.01.15-18.46.14-1-371864	123	5	5	4	0	2	723	4	4	0	0	NA	NA	NA	37	43	514	176	166	455	119	149	10	8	0	0.019	0.045	0
.	19.01.15-18.46.18-1-371868	36	1	1	1	0	1	0	0	0	0	0	NA	NA	NA	12	9	493	165	164	0	0	0	4	0	0	0.008	0	0
.	19.01.15-18.46.20-1-371872	177	12	12	3	0	3	730	10	10	0	0	NA	NA	NA	54	51	519	171	174	461	115	154	9	14	2	0.017	0.082	0.011
.	19.01.15-18.46.21-1-371874	60	2	2	1	0	1	348	1	1	0	0	NA	NA	NA	21	18	496	167	168	219	60	69	2	0	0	0.004	0	0
.	19.01.15-18.46.22-1-371876	157	38	38	14	0	11	733	32	32	0	0	NA	NA	NA	60	50	515	176	172	456	124	153	91	62	16	0.177	0.352	0.093
.	19.01.15-18.46.28-1-371886	63	2	2	0	0	0	546	1	1	0	0	NA	NA	NA	11	11	493	164	167	345	86	115	0	0	3	0	0	0.018
.	19.01.15-18.46.31-1-371888	205	20	20	10	0	6	737	16	16	0	0	NA	NA	NA	65	58	515	177	179	456	125	156	57	27	10	0.111	0.153	0.056
.	19.01.15-18.46.39-1-371900	127	15	15	6	0	3	727	12	12	0	0	NA	NA	NA	44	48	524	170	167	462	119	146	32	13	15	0.061	0.076	0.09
.	19.01.15-18.46.41-1-371901	87	7	7	1	0	1	714	6	6	0	0	NA	NA	NA	32	37	508	178	164	445	124	145	18	4	4	0.035	0.022	0.024
.	19.01.15-18.46.48-1-371904	90	7	7	1	0	1	722	4	4	0	0	NA	NA	NA	27	40	509	174	170	448	122	152	12	10	2	0.024	0.057	0.012
.	19.01.15-18.46.53-1-371922	297	36	36	15	0	11	754	33	33	0	0	NA	NA	NA	107	80	531	180	182	464	126	164	99	49	16	0.186	0.272	0.088
.	19.01.15-18.46.53-1-371923	60	3	3	1	0	1	696	1	1	0	0	NA	NA	NA	25	16	495	168	166	438	112	146	12	1	0	0.024	0.006	0
.	19.01.15-18.46.53-1-371924	185	56	56	17	0	9	733	49	49	0	0	NA	NA	NA	57	59	521	179	172	460	123	150	131	46	26	0.251	0.257	0.151
.	19.01.15-18.47.15-1-371939	89	6	6	3	0	3	716	4	4	0	0	NA	NA	NA	28	30	507	170	166	446	118	152	23	2	0	0.045	0.012	0
.	19.01.15-18.47.24-1-371948	149	12	12	3	0	0	730	10	10	0	0	NA	NA	NA	54	59	530	174	168	462	122	146	56	6	7	0.106	0.034	0.042
.	19.01.15-18.47.25-1-371951	64	2	2	2	0	2	449	1	1	0	0	NA	NA	NA	16	25	502	168	168	280	74	95	0	0	4	0	0	0.024
.	19.01.15-18.47.25-1-371952	140	11	11	4	0	2	714	10	10	0	0	NA	NA	NA	54	33	508	168	170	447	118	149	35	15	2	0.069	0.089	0.012
.	19.01.15-18.47.25-1-371953	64	3	3	0	0	0	700	2	2	0	0	NA	NA	NA	23	19	497	167	168	437	114	149	5	0	10	0.01	0	0.06
.	19.01.15-18.47.39-1-371964	202	30	30	10	0	8	737	27	27	0	0	NA	NA	NA	75	65	523	177	178	457	123	157	87	45	3	0.166	0.254	0.017
.	19.01.15-18.47.40-1-371965	60	2	2	0	0	0	693	1	1	0	0	NA	NA	NA	25	15	497	166	165	436	112	145	1	0	3	0.002	0	0.018
.	19.01.15-18.47.42-1-371968	118	12	12	2	0	1	713	9	9	0	0	NA	NA	NA	33	33	503	170	173	442	115	156	23	12	2	0.046	0.071	0.012
.	19.01.15-18.47.54-1-371989	143	10	10	1	0	1	736	9	9	0	0	NA	NA	NA	43	51	518	175	171	460	122	154	36	13	0	0.069	0.074	0
.	19.01.15-18.47.55-1-371990	132	8	8	2	0	2	731	6	6	0	0	NA	NA	NA	43	50	512	175	176	451	122	158	15	2	7	0.029	0.011	0.04
.	19.01.15-18.47.59-1-371998	66	4	4	2	0	1	706	3	3	0	0	NA	NA	NA	22	23	501	170	165	444	116	146	9	3	2	0.018	0.018	0.012
.	19.01.15-18.48.00-1-371999	63	4	4	2	0	1	708	3	3	0	0	NA	NA	NA	27	33	507	171	168	444	116	148	7	0	0	0.014	0	0
.	19.01.15-18.48.01-1-372000	95	8	8	1	0	1	723	5	5	0	0	NA	NA	NA	35	42	510	173	172	453	117	153	11	16	0	0.022	0.092	0
.	19.01.15-18.48.11-1-372005	149	12	12	2	0	1	719	11	11	0	0	NA	NA	NA	42	38	512	170	169	452	117	150	29	13	14	0.057	0.076	0.083
.	19.01.15-18.48.16-1-372009	125	6	6	3	0	2	711	5	5	0	0	NA	NA	NA	49	34	510	170	167	449	115	147	26	0	3	0.051	0	0.018
.	19.01.15-18.48.26-1-372020	88	6	6	0	0	0	721	5	5	0	0	NA	NA	NA	29	39	509	168	175	451	115	155	26	0	1	0.051	0	0.006
.	19.01.15-18.48.26-1-372022	36	1	1	0	0	0	0	0	0	0	0	NA	NA	NA	12	9	494	164	164	0	0	0	5	0	0	0.01	0	0
.	19.01.15-18.48.28-1-372025	180	28	28	11	0	6	734	24	24	0	0	NA	NA	NA	61	59	521	174	177	456	119	159	75	47	4	0.144	0.27	0.023
.	19.01.15-18.48.31-1-372027	181	28	28	10	0	6	727	25	25	0	0	NA	NA	NA	54	51	521	173	170	456	117	154	75	41	13	0.144	0.237	0.076
.	19.01.15-18.48.33-1-372033	37	1	1	0	0	0	0	0	0	0	0	NA	NA	NA	13	7	491	165	164	0	0	0	2	0	0	0.004	0	0
.	19.01.15-18.48.35-1-372035	91	6	6	1	0	1	700	5	5	0	0	NA	NA	NA	38	25	506	165	167	445	110	145	15	6	0	0.03	0.036	0
.	19.01.15-18.48.36-1-372037	124	13	13	7	0	2	720	12	12	0	0	NA	NA	NA	47	49	515	176	171	452	115	153	38	13	0	0.074	0.074	0
.	19.01.15-18.48.51-1-372043	95	8	8	4	0	2	717	7	7	0	0	NA	NA	NA	38	41	514	171	169	454	111	152	37	12	0	0.072	0.07	0
.	19.01.15-18.48.55-1-372063	62	2	2	1	0	0	709	1	1	0	0	NA	NA	NA	22	23	501	167	168	442	118	149	2	0	1	0.004	0	0.006
.	19.01.15-18.48.58-1-372067	126	10	10	2	0	2	736	8	8	0	0	NA	NA	NA	30	50	520	174	169	465	122	149	27	5	0	0.052	0.029	0
.	19.01.15-18.48.59-1-372068	89	4	4	2	0	2	720	2	2	0	0	NA	NA	NA	24	34	509	170	168	453	116	151	0	9	3	0	0.053	0.018
.	19.01.15-18.49.00-1-372073	91	5	5	2	0	2	706	4	4	0	0	NA	NA	NA	31	24	501	172	164	443	117	146	5	2	2	0.01	0.012	0.012
.	19.01.15-18.49.10-1-372078	184	14	14	5	0	5	730	13	13	0	0	NA	NA	NA	73	59	524	166	182	459	113	158	48	21	2	0.092	0.127	0.011
.	19.01.15-18.49.11-1-372080	94	3	3	1	0	1	726	2	2	0	0	NA	NA	NA	28	40	510	172	171	456	118	152	6	1	0	0.012	0.006	0
.	19.01.15-18.49.17-1-372081	120	4	4	1	0	1	719	3	3	0	0	NA	NA	NA	42	35	510	171	167	453	119	147	22	0	5	0.043	0	0.03
.	19.01.15-18.49.18-1-372083	35	1	1	1	0	1	0	0	0	0	0	NA	NA	NA	13	10	497	163	163	0	0	0	0	0	1	0	0	0.006
.	19.01.15-18.49.21-1-372090	92	10	10	3	0	2	707	9	9	0	0	NA	NA	NA	32	25	503	169	166	446	114	147	9	12	2	0.018	0.071	0.012
.	19.01.15-18.49.22-1-372093	92	8	8	4	0	4	723	6	6	0	0	NA	NA	NA	33	41	513	173	168	458	119	146	37	11	0	0.072	0.064	0
.	19.01.15-18.49.42-1-372115	118	11	11	5	0	2	719	9	9	0	0	NA	NA	NA	37	34	510	166	171	451	116	152	31	2	19	0.061	0.012	0.111
.	19.01.15-18.49.46-1-372117	149	10	10	4	0	1	724	8	8	0	0	NA	NA	NA	51	41	513	175	166	453	125	146	33	7	3	0.064	0.04	0.018
.	19.01.15-18.49.57-1-372133	145	16	16	6	0	4	711	14	14	0	0	NA	NA	NA	61	40	509	174	170	446	114	151	29	23	4	0.057	0.132	0.024
.	19.01.15-18.49.57-1-372137	61	3	3	2	0	1	709	1	1	0	0	NA	NA	NA	23	24	502	166	169	446	112	151	4	13	0	0.008	0.078	0
.	19.01.15-18.50.03-1-372146	144	24	24	13	0	9	723	21	21	0	0	NA	NA	NA	56	46	509	171	179	447	117	159	80	25	4	0.157	0.146	0.022
.	19.01.15-18.50.07-1-372148	130	8	8	6	0	4	730	7	7	0	0	NA	NA	NA	39	46	513	173	173	457	118	155	9	24	11	0.018	0.139	0.064
.	19.01.15-18.50.13-1-372152	64	5	5	1	0	0	705	4	4	0	0	NA	NA	NA	19	23	500	169	167	441	116	148	18	5	0	0.036	0.03	0
.	19.01.15-18.50.18-1-372154	181	13	13	2	0	2	735	12	12	0	0	NA	NA	NA	61	57	525	170	175	461	117	157	15	14	7	0.029	0.082	0.04
.	19.01.15-18.50.25-1-372163	118	7	7	1	0	1	719	6	6	0	0	NA	NA	NA	38	41	511	171	172	449	119	151	12	21	5	0.023	0.123	0.029
.	19.01.15-18.50.31-1-372168	121	11	11	3	0	1	719	10	10	0	0	NA	NA	NA	38	38	514	170	167	453	117	149	24	6	2	0.047	0.035	0.012
.	19.01.15-18.50.33-1-372169	35	1	1	1	0	1	0	0	0	0	0	NA	NA	NA	10	17	501	164	165	0	0	0	1	0	0	0.002	0	0
.	19.01.15-18.50.36-1-372174	31	1	1	0	0	0	0	0	0	0	0	NA	NA	NA	9	5	489	164	165	0	0	0	0	0	0	0	0	0
.	19.01.15-18.50.36-1-372175	66	2	2	0	0	0	712	1	1	0	0	NA	NA	NA	26	33	513	167	166	455	112	145	0	10	0	0	0.06	0
.	19.01.15-18.50.38-1-372179	62	2	2	2	0	1	709	1	1	0	0	NA	NA	NA	25	30	508	166	169	447	111	151	11	0	3	0.022	0	0.018
.	19.01.15-18.50.38-1-372181	64	8	8	1	0	1	703	7	7	0	0	NA	NA	NA	28	21	502	165	167	441	111	151	15	4	0	0.03	0.024	0
.	19.01.15-18.50.46-1-372185	119	10	10	4	0	3	722	6	6	0	0	NA	NA	NA	43	49	517	176	169	453	122	147	20	5	4	0.039	0.028	0.024
.	19.01.15-18.50.50-1-372186	182	10	10	3	0	3	734	9	9	0	0	NA	NA	NA	54	49	515	174	173	458	120	156	36	11	20	0.07	0.063	0.116
.	19.01.15-18.50.50-1-372187	34	1	1	0	0	0	0	0	0	0	0	NA	NA	NA	12	3	490	163	163	0	0	0	0	6	0	0	0.037	0
.	19.01.15-18.50.52-1-372204	63	4	4	0	0	0	711	3	3	0	0	NA	NA	NA	20	30	507	166	170	447	110	154	4	4	3	0.008	0.024	0.018
.	19.01.15-18.50.54-1-372205	222	10	10	4	0	3	759	8	8	0	0	NA	NA	NA	71	72	539	173	173	480	122	157	18	11	4	0.033	0.064	0.023
.	19.01.15-18.50.55-1-372206	34	1	1	1	0	1	0	0	0	0	0	NA	NA	NA	9	6	493	163	163	0	0	0	0	0	1	0	0	0.006
.	19.01.15-18.50.56-1-372207	60	3	3	0	0	0	709	2	2	0	0	NA	NA	NA	14	20	497	170	166	441	118	150	6	5	0	0.012	0.029	0
.	19.01.15-18.50.56-1-372208	142	8	8	0	0	0	736	6	6	0	0	NA	NA	NA	43	49	518	173	171	460	123	153	18	14	7	0.035	0.081	0.041
.	19.01.15-18.50.58-1-372212	65	8	8	1	0	1	701	6	6	0	0	NA	NA	NA	31	23	499	171	166	436	117	148	24	2	0	0.048	0.012	0
.	19.01.15-18.51.05-1-372218	116	7	7	2	0	1	721	6	6	0	0	NA	NA	NA	33	35	512	171	165	455	119	147	17	5	2	0.033	0.029	0.012
.	19.01.15-18.51.09-1-372221	92	8	8	3	0	1	710	6	6	0	0	NA	NA	NA	25	21	502	168	164	447	118	145	12	1	10	0.024	0.006	0.061
.	19.01.15-18.51.11-1-372223	92	10	10	3	0	3	717	8	8	0	0	NA	NA	NA	37	41	513	177	164	450	121	146	42	20	3	0.082	0.113	0.018
.	19.01.15-18.51.14-1-372225	178	17	17	4	0	1	730	15	15	0	0	NA	NA	NA	52	48	520	170	171	456	119	155	69	21	7	0.133	0.124	0.041
.	19.01.15-18.51.17-1-372227	92	6	6	0	0	0	710	5	5	0	0	NA	NA	NA	26	27	499	173	168	440	121	149	8	4	6	0.016	0.023	0.036
.	19.01.15-18.51.18-1-372230	147	11	11	3	0	3	721	7	7	0	0	NA	NA	NA	44	42	513	173	169	451	118	152	27	1	5	0.053	0.006	0.03
.	19.01.15-18.51.21-1-372237	96	7	7	2	0	0	709	5	5	0	0	NA	NA	NA	41	32	506	167	172	446	112	151	12	10	0	0.024	0.06	0
.	19.01.15-18.51.24-1-372242	63	5	5	2	0	1	703	3	3	0	0	NA	NA	NA	32	27	504	168	168	437	116	150	20	0	0	0.04	0	0
.	19.01.15-18.51.31-1-372248	32	1	1	0	0	0	0	0	0	0	0	NA	NA	NA	9	7	491	165	164	0	0	0	0	0	0	0	0	0
.	19.01.15-18.51.32-1-372249	99	5	5	3	0	3	711	4	4	0	0	NA	NA	NA	24	25	502	171	165	449	116	146	11	9	0	0.022	0.053	0
.	19.01.15-18.51.33-1-372251	60	2	2	1	0	1	203	1	1	0	0	NA	NA	NA	14	14	494	168	165	129	28	46	2	0	1	0.004	0	0.006
.	19.01.15-18.51.37-1-372255	95	6	6	3	0	2	727	5	5	0	0	NA	NA	NA	24	46	514	170	175	454	116	157	14	7	0	0.027	0.041	0
.	19.01.15-18.51.40-1-372258	176	23	23	7	0	5	733	21	21	0	0	NA	NA	NA	56	60	524	175	174	460	118	155	50	40	2	0.095	0.229	0.011
.	19.01.15-18.51.40-1-372259	131	4	4	0	0	0	717	3	3	0	0	NA	NA	NA	40	38	510	167	174	451	113	153	5	7	2	0.01	0.042	0.011
.	19.01.15-18.51.42-1-372261	116	8	8	8	0	4	711	6	6	0	0	NA	NA	NA	39	30	510	168	165	449	113	149	39	12	1	0.076	0.071	0.006
.	19.01.15-18.51.45-1-372262	58	3	3	0	0	0	707	2	2	0	0	NA	NA	NA	20	23	503	167	166	446	115	146	3	2	0	0.006	0.012	0
.	19.01.15-18.51.52-1-372284	33	1	1	0	0	0	0	0	0	0	0	NA	NA	NA	8	5	492	163	163	0	0	0	0	0	0	0	0	0
.	19.01.15-18.51.52-1-372285	67	5	5	0	0	0	709	4	4	0	0	NA	NA	NA	19	23	501	169	166	445	115	149	24	1	0	0.048	0.006	0
.	19.01.15-18.51.55-1-372287	33	1	1	1	0	1	0	0	0	0	0	NA	NA	NA	7	10	492	166	165	0	0	0	0	5	0	0	0.03	0
.	19.01.15-18.51.58-1-372294	59	2	2	0	0	0	719	1	1	0	0	NA	NA	NA	17	34	508	167	172	450	113	156	4	0	3	0.008	0	0.017
.	19.01.15-18.52.02-1-372299	57	2	2	0	0	0	51	1	1	0	0	NA	NA	NA	17	21	500	168	166	31	6	14	3	2	0	0.006	0.012	0
.	19.01.15-18.52.02-1-372300	87	3	3	0	0	0	711	2	2	0	0	NA	NA	NA	38	36	509	170	170	445	117	149	7	0	1	0.014	0	0.006
.	19.01.15-18.52.03-1-372302	118	4	4	3	0	1	709	3	3	0	0	NA	NA	NA	33	29	506	168	168	446	114	149	3	9	0	0.006	0.054	0
.	19.01.15-18.52.04-1-372303	61	2	2	0	0	0	710	1	1	0	0	NA	NA	NA	22	29	509	167	166	447	115	148	3	0	5	0.006	0	0.03
.	19.01.15-18.52.08-1-372306	40	1	1	0	0	0	0	0	0	0	0	NA	NA	NA	10	12	500	163	162	0	0	0	0	0	0	0	0	0
.	19.01.15-18.52.11-1-372310	116	5	5	1	0	1	721	4	4	0	0	NA	NA	NA	30	33	510	168	168	455	115	151	31	0	0	0.061	0	0
.	19.01.15-18.52.11-1-372311	120	14	14	4	0	4	716	12	12	0	0	NA	NA	NA	41	43	514	175	167	452	118	146	33	31	7	0.064	0.177	0.042
.	19.01.15-18.52.14-1-372313	110	10	10	2	0	2	704	8	8	0	0	NA	NA	NA	44	30	505	168	170	441	113	150	15	8	0	0.03	0.048	0
.	19.01.15-18.52.14-1-372314	67	4	4	3	0	3	714	3	3	0	0	NA	NA	NA	18	25	505	167	166	450	114	150	14	0	0	0.028	0	0
.	19.01.15-18.52.19-1-372319	94	6	6	1	0	1	719	4	4	0	0	NA	NA	NA	32	39	515	168	169	453	115	151	21	9	0	0.041	0.054	0
.	19.01.15-18.52.20-1-372321	84	6	6	0	0	0	714	5	5	0	0	NA	NA	NA	31	28	506	169	166	449	117	148	18	5	3	0.036	0.03	0.018
.	19.01.15-18.52.20-1-372322	155	20	20	8	0	6	739	19	19	0	0	NA	NA	NA	54	57	528	173	169	469	117	153	67	14	8	0.127	0.081	0.047
.	19.01.15-18.52.21-1-372325	65	2	2	1	0	1	702	1	1	0	0	NA	NA	NA	30	30	507	167	169	439	110	153	5	0	0	0.01	0	0
.	19.01.15-18.52.31-1-372339	91	5	5	2	0	1	700	4	4	0	0	NA	NA	NA	29	20	499	167	167	435	116	149	7	8	0	0.014	0.048	0
.	19.01.15-18.52.31-1-372340	63	2	2	1	0	1	451	1	1	0	0	NA	NA	NA	15	23	504	167	165	278	71	102	8	0	0	0.016	0	0
.	19.01.15-18.52.36-1-372350	94	14	14	2	0	2	713	10	10	0	0	NA	NA	NA	31	31	509	169	166	447	116	150	64	0	0	0.126	0	0
.	19.01.15-18.52.38-1-372352	92	6	6	0	0	0	707	4	4	0	0	NA	NA	NA	30	28	507	167	167	444	115	148	13	6	0	0.026	0.036	0
.	19.01.15-18.52.38-1-372353	37	1	1	0	0	0	0	0	0	0	0	NA	NA	NA	14	8	494	163	164	0	0	0	0	1	0	0	0.006	0
.	19.01.15-18.52.42-1-372356	116	9	9	1	0	0	708	8	8	0	0	NA	NA	NA	65	34	511	169	167	446	117	145	16	13	5	0.031	0.077	0.03
.	19.01.15-18.52.45-1-372358	122	6	6	1	0	0	708	4	4	0	0	NA	NA	NA	39	34	513	167	167	452	109	147	9	2	5	0.018	0.012	0.03
.	19.01.15-18.52.45-1-372359	64	3	3	0	0	0	708	1	1	0	0	NA	NA	NA	25	28	508	166	167	447	113	148	11	2	0	0.022	0.012	0
.	19.01.15-18.52.47-1-372360	59	2	2	0	0	0	350	1	1	0	0	NA	NA	NA	13	17	497	167	166	229	54	67	2	3	0	0.004	0.018	0
.	19.01.15-18.52.53-1-372377	154	9	9	2	0	1	723	7	7	0	0	NA	NA	NA	39	42	509	175	171	448	122	153	40	8	0	0.079	0.046	0
.	19.01.15-18.53.05-1-372389	118	7	7	5	0	4	716	6	6	0	0	NA	NA	NA	43	37	507	172	171	445	117	154	23	14	0	0.045	0.081	0
.	19.01.15-18.53.06-1-372390	120	7	7	2	0	1	730	6	6	0	0	NA	NA	NA	34	41	514	169	171	456	119	155	22	2	0	0.043	0.012	0
.	19.01.15-18.53.07-1-372391	117	17	17	4	0	4	721	16	16	0	0	NA	NA	NA	36	46	513	173	173	449	120	152	27	15	4	0.053	0.087	0.023
.	19.01.15-18.53.08-1-372393	62	3	3	0	0	0	703	2	2	0	0	NA	NA	NA	19	17	496	167	167	439	112	152	9	0	0	0.018	0	0
.	19.01.15-18.53.09-1-372394	181	28	28	9	0	7	721	26	26	0	0	NA	NA	NA	67	50	516	174	173	449	120	152	74	16	17	0.143	0.092	0.098
.	19.01.15-18.53.10-1-372395	32	1	1	0	0	0	0	0	0	0	0	NA	NA	NA	16	7	492	163	165	0	0	0	3	0	0	0.006	0	0
.	19.01.15-18.53.12-1-372396	66	3	3	0	0	0	706	2	2	0	0	NA	NA	NA	15	20	499	169	165	445	116	145	5	0	4	0.01	0	0.024
.	19.01.15-18.53.13-1-372398	207	9	9	3	0	1	756	8	8	0	0	NA	NA	NA	55	74	532	176	179	473	122	161	35	9	18	0.066	0.051	0.101
.	19.01.15-18.53.29-1-372419	94	5	5	1	0	1	709	4	4	0	0	NA	NA	NA	30	30	508	167	168	447	113	149	8	0	4	0.016	0	0.024
.	19.01.15-18.53.30-1-372420	154	19	19	9	0	4	722	17	17	0	0	NA	NA	NA	47	40	510	174	169	451	121	150	75	27	10	0.147	0.155	0.059
.	19.01.15-18.53.35-1-372423	35	1	1	0	0	0	0	0	0	0	0	NA	NA	NA	14	13	496	167	163	0	0	0	0	0	0	0	0	0
.	19.01.15-18.53.38-1-372428	89	4	4	1	0	1	726	3	3	0	0	NA	NA	NA	27	36	508	173	168	451	124	151	13	3	4	0.026	0.017	0.024
.	19.01.15-18.53.38-1-372430	87	4	4	2	0	2	706	3	3	0	0	NA	NA	NA	42	31	509	170	165	451	113	142	0	2	13	0	0.012	0.079
.	19.01.15-18.53.39-1-372431	33	1	1	0	0	0	0	0	0	0	0	NA	NA	NA	8	5	490	165	163	0	0	0	0	0	0	0	0	0
.	19.01.15-18.53.41-1-372432	88	3	3	1	0	1	718	2	2	0	0	NA	NA	NA	12	27	499	169	172	446	118	154	6	0	0	0.012	0	0
.	19.01.15-18.53.48-1-372436	97	10	10	1	0	1	716	7	7	0	0	NA	NA	NA	38	41	513	174	167	449	119	148	33	5	10	0.064	0.029	0.06
.	19.01.15-18.53.49-1-372437	120	8	8	2	0	2	725	7	7	0	0	NA	NA	NA	36	38	513	170	168	458	118	149	14	4	7	0.027	0.024	0.042
.	19.01.15-18.53.49-1-372439	85	7	7	1	0	1	719	6	6	0	0	NA	NA	NA	33	35	512	169	167	454	116	149	9	3	0	0.018	0.018	0
.	19.01.15-18.53.56-1-372457	122	15	15	7	0	5	718	12	12	0	0	NA	NA	NA	40	37	517	167	166	459	111	148	67	11	3	0.13	0.066	0.018
.	19.01.15-18.53.56-1-372462	63	2	2	0	0	0	707	1	1	0	0	NA	NA	NA	23	23	501	166	169	444	115	148	0	4	4	0	0.024	0.024
.	19.01.15-18.53.59-1-372465	180	16	16	6	0	4	743	13	13	0	0	NA	NA	NA	58	63	522	176	178	463	122	158	63	23	0	0.121	0.131	0
.	19.01.15-18.54.10-1-372470	121	11	11	4	0	3	737	10	10	0	0	NA	NA	NA	28	52	515	180	170	463	124	150	14	18	11	0.027	0.1	0.065
.	19.01.15-18.54.10-1-372471	158	33	33	13	0	11	731	30	30	0	0	NA	NA	NA	46	48	521	172	168	463	118	150	81	57	14	0.155	0.331	0.083
.	19.01.15-18.54.18-1-372475	87	3	3	1	0	1	719	2	2	0	0	NA	NA	NA	24	35	506	171	171	448	116	155	4	2	3	0.008	0.012	0.018
.	19.01.15-18.54.21-1-372481	61	3	3	0	0	0	710	2	2	0	0	NA	NA	NA	26	25	499	170	169	441	118	151	5	1	0	0.01	0.006	0
.	19.01.15-18.54.22-1-372484	30	1	1	0	0	0	0	0	0	0	0	NA	NA	NA	8	8	494	165	162	0	0	0	2	0	0	0.004	0	0
.	19.01.15-18.54.23-1-372488	175	16	16	6	0	3	722	15	15	0	0	NA	NA	NA	63	50	517	174	172	452	117	153	46	33	10	0.089	0.19	0.058
.	19.01.15-18.54.24-1-372491	63	2	2	1	0	1	711	1	1	0	0	NA	NA	NA	22	25	503	168	167	448	113	150	3	4	0	0.006	0.024	0
.	19.01.15-18.54.30-1-372498	63	2	2	1	0	1	700	1	1	0	0	NA	NA	NA	31	28	507	166	168	441	115	144	0	3	1	0	0.018	0.006
.	19.01.15-18.54.36-1-372503	87	5	5	0	0	0	708	3	3	0	0	NA	NA	NA	24	23	505	167	164	451	112	145	15	0	4	0.03	0	0.024
.	19.01.15-18.54.37-1-372506	163	15	15	4	0	2	726	12	12	0	0	NA	NA	NA	50	44	516	168	173	454	115	157	45	3	7	0.087	0.018	0.04
.	19.01.15-18.54.41-1-372508	198	14	14	7	0	4	744	13	13	0	0	NA	NA	NA	45	61	527	170	177	467	117	160	56	26	0	0.106	0.153	0
.	19.01.15-18.54.42-1-372509	87	5	5	3	0	1	714	3	3	0	0	NA	NA	NA	26	31	504	167	173	445	115	154	13	0	0	0.026	0	0
.	19.01.15-18.54.45-1-372510	126	12	12	1	0	1	724	9	9	0	0	NA	NA	NA	31	40	509	174	170	451	121	152	34	15	1	0.067	0.086	0.006
.	19.01.15-18.54.48-1-372512	73	5	5	1	0	1	705	3	3	0	0	NA	NA	NA	26	24	504	167	166	444	113	148	2	16	3	0.004	0.096	0.018
.	19.01.15-18.54.56-1-372530	120	19	19	6	0	4	729	17	17	0	0	NA	NA	NA	32	45	514	173	171	454	121	154	49	3	11	0.095	0.017	0.064
.	19.01.15-18.55.00-1-372538	173	22	22	3	0	2	723	19	19	0	0	NA	NA	NA	51	42	512	172	171	454	118	151	70	25	4	0.137	0.145	0.023
.	19.01.15-18.55.02-1-372539	89	6	6	1	0	1	708	4	4	0	0	NA	NA	NA	31	25	501	171	166	440	118	150	21	0	1	0.042	0	0.006
.	19.01.15-18.55.06-1-372544	117	14	14	4	0	2	710	11	11	0	0	NA	NA	NA	45	35	510	169	169	445	117	148	32	13	0	0.063	0.077	0
.	19.01.15-18.55.07-1-372545	59	2	2	1	0	1	708	1	1	0	0	NA	NA	NA	24	28	506	167	168	447	114	147	0	0	5	0	0	0.03
.	19.01.15-18.55.12-1-372548	242	36	36	14	0	11	746	33	33	0	0	NA	NA	NA	67	67	527	177	176	466	122	158	103	54	8	0.195	0.305	0.045
.	19.01.15-18.55.14-1-372549	88	3	3	1	0	1	723	1	1	0	0	NA	NA	NA	25	28	508	167	166	455	117	151	16	0	0	0.031	0	0
.	19.01.15-18.55.16-1-372551	64	2	2	1	0	1	714	1	1	0	0	NA	NA	NA	22	28	508	166	167	453	114	147	0	4	2	0	0.024	0.012
.	19.01.15-18.55.24-1-372561	64	3	3	0	0	0	200	2	2	0	0	NA	NA	NA	16	11	494	165	165	124	33	43	15	0	0	0.03	0	0
.	19.01.15-18.55.24-1-372562	87	8	8	1	0	1	711	7	7	0	0	NA	NA	NA	40	34	508	172	167	447	117	147	23	1	1	0.045	0.006	0.006
.	19.01.15-18.55.31-1-372572	149	29	29	12	0	5	734	26	26	0	0	NA	NA	NA	44	50	511	179	173	457	127	150	106	32	7	0.207	0.179	0.04
.	19.01.15-18.55.31-1-372573	119	9	9	4	0	3	708	8	8	0	0	NA	NA	NA	33	23	499	167	170	441	116	151	29	9	0	0.058	0.054	0
.	19.01.15-18.55.31-1-372574	89	9	9	1	0	1	699	8	8	0	0	NA	NA	NA	30	18	497	167	167	435	114	150	28	12	0	0.056	0.072	0
.	19.01.15-18.55.33-1-372575	86	6	6	2	0	2	707	5	5	0	0	NA	NA	NA	35	32	511	168	166	445	114	148	4	10	8	0.008	0.06	0.048
.	19.01.15-18.55.43-1-372585	121	8	8	4	0	3	714	6	6	0	0	NA	NA	NA	29	30	505	171	167	449	116	149	16	15	3	0.032	0.088	0.018
.	19.01.15-18.55.46-1-372588	151	5	5	0	0	0	727	3	3	0	0	NA	NA	NA	41	48	512	177	172	453	121	153	15	6	0	0.029	0.034	0
.	19.01.15-18.55.49-1-372590	32	1	1	0	0	0	0	0	0	0	0	NA	NA	NA	10	11	498	163	163	0	0	0	0	0	1	0	0	0.006
.	19.01.15-18.55.53-1-372606	94	5	5	0	0	0	710	4	4	0	0	NA	NA	NA	29	33	508	172	166	448	116	146	13	6	0	0.026	0.035	0
.	19.01.15-18.55.53-1-372607	62	2	2	0	0	0	248	1	1	0	0	NA	NA	NA	20	20	503	166	164	164	37	47	5	0	1	0.01	0	0.006
.	19.01.15-18.55.55-1-372609	65	3	3	2	0	2	712	2	2	0	0	NA	NA	NA	22	25	502	170	166	446	117	149	5	0	0	0.01	0	0
.	19.01.15-18.56.15-1-372618	116	13	13	3	0	3	737	12	12	0	0	NA	NA	NA	34	55	521	173	174	461	121	155	29	21	11	0.056	0.121	0.063
.	19.01.15-18.56.41-1-372642	126	6	6	1	0	1	724	4	4	0	0	NA	NA	NA	45	37	510	166	174	454	114	156	3	9	8	0.006	0.054	0.046
.	19.01.15-18.57.00-1-372664	61	3	3	1	0	1	709	2	2	0	0	NA	NA	NA	27	26	505	168	166	449	113	147	4	7	0	0.008	0.042	0
.	19.01.15-18.57.02-1-372665	118	5	5	1	0	1	720	4	4	0	0	NA	NA	NA	36	38	508	169	174	449	117	154	7	0	10	0.014	0	0.057
.	19.01.15-18.57.12-1-372670	37	1	1	0	0	0	0	0	0	0	0	NA	NA	NA	13	16	494	168	167	0	0	0	0	0	0	0	0	0
.	19.01.15-18.57.15-1-372671	177	29	29	15	0	10	735	25	25	0	0	NA	NA	NA	65	61	515	176	183	450	123	162	111	33	20	0.216	0.188	0.109
.	19.01.15-18.57.33-1-372692	119	8	8	2	0	1	718	7	7	0	0	NA	NA	NA	34	33	505	171	170	447	119	152	13	2	5	0.026	0.012	0.029
.	19.01.15-18.57.35-1-372694	122	21	21	1	0	1	715	20	20	0	0	NA	NA	NA	40	39	513	170	169	447	116	152	56	8	0	0.109	0.047	0
.	19.01.15-18.57.39-1-372698	114	11	11	6	0	3	704	10	10	0	0	NA	NA	NA	39	30	507	167	169	441	114	149	33	11	8	0.065	0.066	0.047
.	19.01.15-18.57.42-1-372699	116	10	10	3	0	2	714	8	8	0	0	NA	NA	NA	30	32	508	168	169	450	115	149	17	9	6	0.033	0.054	0.036
.	19.01.15-18.57.44-1-372701	214	11	11	5	0	3	742	9	9	0	0	NA	NA	NA	58	60	519	179	175	458	126	158	13	28	16	0.025	0.156	0.091
.	19.01.15-18.57.45-1-372703	95	10	10	2	0	1	722	9	9	0	0	NA	NA	NA	28	39	511	173	168	451	120	151	32	7	12	0.063	0.04	0.071
.	19.01.15-18.57.47-1-372704	171	14	14	5	0	4	737	12	12	0	0	NA	NA	NA	52	54	519	175	173	464	121	152	26	18	8	0.05	0.103	0.046
.	19.01.15-18.58.04-1-372731	87	4	4	0	0	0	714	3	3	0	0	NA	NA	NA	25	32	506	170	169	447	117	150	2	1	0	0.004	0.006	0
.	19.01.15-18.58.09-1-372736	93	3	3	1	0	1	710	1	1	0	0	NA	NA	NA	27	20	505	164	164	450	114	146	7	0	4	0.014	0	0.024
.	19.01.15-18.58.11-1-372739	117	5	5	0	0	0	717	4	4	0	0	NA	NA	NA	44	38	508	174	169	446	121	150	11	9	9	0.022	0.052	0.053
.	19.01.15-18.58.15-1-372741	32	1	1	0	0	0	0	0	0	0	0	NA	NA	NA	11	8	492	164	165	0	0	0	0	2	0	0	0.012	0
.	19.01.15-18.58.17-1-372743	110	15	15	7	0	5	713	13	13	0	0	NA	NA	NA	30	39	509	176	167	446	118	149	37	13	7	0.073	0.074	0.042
.	19.01.15-18.58.20-1-372747	57	2	2	1	0	1	100	1	1	0	0	NA	NA	NA	20	20	497	170	166	61	17	22	3	0	0	0.006	0	0
.	19.01.15-18.58.21-1-372750	92	8	8	2	0	1	715	7	7	0	0	NA	NA	NA	29	29	503	169	170	449	113	153	34	9	6	0.068	0.053	0.035
.	19.01.15-18.58.23-1-372754	174	13	13	2	0	2	736	11	11	0	0	NA	NA	NA	52	56	512	177	180	454	123	159	33	2	9	0.064	0.011	0.05
.	19.01.15-18.58.25-1-372758	62	3	3	0	0	0	704	2	2	0	0	NA	NA	NA	27	24	500	170	167	439	119	146	0	2	6	0	0.012	0.036
.	19.01.15-18.58.26-1-372760	118	14	14	3	0	2	704	13	13	0	0	NA	NA	NA	40	28	500	169	172	435	116	153	36	9	11	0.072	0.053	0.064
.	19.01.15-18.58.28-1-372763	112	11	11	1	0	0	710	9	9	0	0	NA	NA	NA	34	31	507	170	167	447	114	149	10	14	9	0.02	0.082	0.054
.	19.01.15-18.58.28-1-372764	34	1	1	1	0	1	0	0	0	0	0	NA	NA	NA	10	19	498	166	168	0	0	0	0	0	4	0	0	0.024
.	19.01.15-18.58.31-1-372768	63	3	3	0	0	0	705	2	2	0	0	NA	NA	NA	33	28	506	167	168	442	113	150	14	0	0	0.028	0	0
.	19.01.15-18.58.32-1-372771	65	2	2	0	0	0	202	1	1	0	0	NA	NA	NA	19	15	498	168	162	127	28	47	0	2	0	0	0.012	0
.	19.01.15-18.58.40-1-372783	124	13	13	1	0	1	714	10	10	0	0	NA	NA	NA	31	35	510	167	171	447	113	154	36	10	2	0.071	0.06	0.012
.	19.01.15-18.58.42-1-372784	63	3	3	0	0	0	709	2	2	0	0	NA	NA	NA	23	30	508	167	168	449	112	148	3	0	7	0.006	0	0.042
.	19.01.15-18.58.47-1-372785	122	4	4	1	0	1	723	3	3	0	0	NA	NA	NA	42	45	510	175	173	452	117	154	7	0	5	0.014	0	0.029
.	19.01.15-18.58.47-1-372787	95	11	11	6	0	1	724	9	9	0	0	NA	NA	NA	24	36	505	174	170	449	120	155	61	0	6	0.121	0	0.035
.	19.01.15-18.58.47-1-372788	33	1	1	0	0	0	0	0	0	0	0	NA	NA	NA	12	11	494	167	163	0	0	0	0	2	0	0	0.012	0
.	19.01.15-18.58.49-1-372789	97	5	5	2	0	1	713	3	3	0	0	NA	NA	NA	35	34	508	168	171	446	115	152	16	4	0	0.031	0.024	0
.	19.01.15-18.58.50-1-372790	122	21	21	9	0	8	725	19	19	0	0	NA	NA	NA	44	46	518	170	171	455	117	153	89	15	9	0.172	0.088	0.053
.	19.01.15-18.58.52-1-372807	209	23	23	8	0	6	736	22	22	0	0	NA	NA	NA	66	64	515	183	179	451	126	159	60	57	10	0.117	0.311	0.056
.	19.01.15-18.58.54-1-372808	32	1	1	0	0	0	0	0	0	0	0	NA	NA	NA	8	12	494	165	166	0	0	0	0	0	1	0	0	0.006
.	19.01.15-18.58.56-1-372810	91	6	6	1	0	0	721	5	5	0	0	NA	NA	NA	20	33	505	170	171	451	118	152	22	2	3	0.044	0.012	0.018
.	19.01.15-18.59.00-1-372818	152	16	16	3	0	3	731	15	15	0	0	NA	NA	NA	44	51	517	171	176	459	115	157	80	20	7	0.155	0.117	0.04
.	19.01.15-18.59.04-1-372820	33	1	1	0	0	0	0	0	0	0	0	NA	NA	NA	11	8	491	166	164	0	0	0	0	0	0	0	0	0
.	19.01.15-18.59.06-1-372825	116	7	7	1	0	1	732	6	6	0	0	NA	NA	NA	47	53	524	175	167	463	121	148	15	11	0	0.029	0.063	0
.	19.01.15-18.59.07-1-372826	93	5	5	0	0	0	704	3	3	0	0	NA	NA	NA	28	24	500	168	169	441	115	148	5	4	6	0.01	0.024	0.036
.	19.01.15-18.59.09-1-372827	89	4	4	1	0	1	716	1	1	0	0	NA	NA	NA	46	32	510	168	167	451	115	150	16	3	0	0.031	0.018	0
.	19.01.15-18.59.15-1-372830	144	21	21	2	0	1	731	18	18	0	0	NA	NA	NA	40	49	515	176	171	458	123	150	57	37	0	0.111	0.21	0
.	19.01.15-18.59.15-1-372831	64	5	5	0	0	0	499	2	2	0	0	NA	NA	NA	19	17	498	167	165	316	81	102	13	0	1	0.026	0	0.006
.	19.01.15-18.59.23-1-372845	176	8	8	2	0	1	746	6	6	0	0	NA	NA	NA	55	59	514	178	180	458	127	161	21	0	0	0.041	0	0
.	19.01.15-18.59.27-1-372852	33	1	1	0	0	0	0	0	0	0	0	NA	NA	NA	6	13	496	168	162	0	0	0	1	0	0	0.002	0	0
.	19.01.15-18.59.29-1-372855	92	3	3	1	0	1	707	1	1	0	0	NA	NA	NA	23	24	506	165	166	448	112	147	2	4	0	0.004	0.024	0
.	19.01.15-18.59.29-1-372856	86	5	5	1	0	1	715	3	3	0	0	NA	NA	NA	34	34	504	170	173	446	116	153	18	2	4	0.036	0.012	0.023
.	19.01.15-18.59.32-1-372857	30	1	1	1	0	1	0	0	0	0	0	NA	NA	NA	7	10	495	164	164	0	0	0	1	0	0	0.002	0	0
.	19.01.15-18.59.32-1-372859	90	4	4	1	0	1	716	3	3	0	0	NA	NA	NA	33	33	506	170	170	448	117	151	5	7	0	0.01	0.041	0
.	19.01.15-18.59.33-1-372860	30	1	1	1	0	1	0	0	0	0	0	NA	NA	NA	10	13	497	164	165	0	0	0	0	0	0	0	0	0
.	19.01.15-18.59.35-1-372865	31	1	1	0	0	0	0	0	0	0	0	NA	NA	NA	12	8	491	168	162	0	0	0	0	1	0	0	0.006	0
.	19.01.15-18.59.36-1-372867	121	13	13	1	0	1	712	12	12	0	0	NA	NA	NA	37	28	502	175	164	445	119	148	19	6	2	0.038	0.034	0.012
.	19.01.15-18.59.36-1-372868	120	10	10	2	0	1	707	9	9	0	0	NA	NA	NA	31	29	507	169	166	449	112	146	16	23	0	0.032	0.136	0
.	19.01.15-18.59.38-1-372870	86	6	6	1	0	1	711	4	4	0	0	NA	NA	NA	32	28	502	171	168	447	118	146	9	3	2	0.018	0.018	0.012
.	19.01.15-18.59.44-1-372874	118	15	15	8	0	2	722	11	11	0	0	NA	NA	NA	28	36	506	166	177	449	114	159	58	6	6	0.115	0.036	0.034
.	19.01.15-18.59.45-1-372876	92	3	3	1	0	1	708	2	2	0	0	NA	NA	NA	21	25	503	170	165	449	115	144	4	0	3	0.008	0	0.018
.	19.01.15-18.59.49-1-372878	65	2	2	0	0	0	650	1	1	0	0	NA	NA	NA	17	15	498	167	163	402	108	140	6	0	0	0.012	0	0
.	19.01.15-18.59.52-1-372879	31	1	1	0	0	0	0	0	0	0	0	NA	NA	NA	10	10	494	166	163	0	0	0	2	0	0	0.004	0	0
.	19.01.15-18.59.54-1-372898	208	33	33	9	0	5	734	30	30	0	0	NA	NA	NA	71	62	521	174	180	457	120	157	108	65	0	0.207	0.374	0
.	19.01.15-18.59.58-1-372904	132	11	11	3	0	2	725	9	9	0	0	NA	NA	NA	43	47	512	175	173	450	124	151	45	18	0	0.088	0.103	0
.	19.01.15-18.59.58-1-372905	35	1	1	0	0	0	0	0	0	0	0	NA	NA	NA	8	5	489	164	165	0	0	0	0	0	0	0	0	0
.	19.01.15-19.00.01-1-372906	118	11	11	3	0	2	719	9	9	0	0	NA	NA	NA	32	39	511	168	173	452	115	152	47	0	7	0.092	0	0.04
.	19.01.15-19.00.01-1-372907	140	9	9	4	0	4	727	8	8	0	0	NA	NA	NA	48	50	518	173	172	455	121	151	32	15	3	0.062	0.087	0.017
.	19.01.15-19.00.01-1-372908	61	2	2	1	0	1	702	1	1	0	0	NA	NA	NA	22	22	499	166	170	440	112	150	5	0	2	0.01	0	0.012
.	19.01.15-19.00.02-1-372913	96	5	5	1	0	1	714	4	4	0	0	NA	NA	NA	39	31	508	167	169	455	114	145	17	5	2	0.033	0.03	0.012
.	19.01.15-19.00.03-1-372914	33	1	1	0	0	0	0	0	0	0	0	NA	NA	NA	7	10	493	164	166	0	0	0	2	0	0	0.004	0	0
.	19.01.15-19.00.07-1-372920	120	16	16	2	0	2	721	14	14	0	0	NA	NA	NA	30	36	509	170	170	455	115	151	24	16	0	0.047	0.094	0
.	19.01.15-19.00.17-1-372927	117	6	6	1	0	1	715	5	5	0	0	NA	NA	NA	47	40	511	172	170	448	117	150	12	4	2	0.023	0.023	0.012
.	19.01.15-19.00.20-1-372932	178	9	9	2	0	1	728	8	8	0	0	NA	NA	NA	62	54	526	173	168	462	119	147	12	12	19	0.023	0.069	0.113
.	19.01.15-19.00.26-1-372939	90	5	5	1	0	1	722	4	4	0	0	NA	NA	NA	25	31	503	173	168	449	121	152	18	0	4	0.036	0	0.024
.	19.01.15-19.00.30-1-372945	88	4	4	1	0	1	714	3	3	0	0	NA	NA	NA	31	35	505	173	170	447	117	150	15	4	0	0.03	0.023	0
.	19.01.15-19.00.31-1-372946	119	13	13	3	0	3	704	11	11	0	0	NA	NA	NA	41	31	506	172	166	441	118	145	47	7	5	0.093	0.041	0.03
.	19.01.15-19.00.31-1-372947	207	20	20	11	0	6	739	14	14	0	0	NA	NA	NA	76	56	522	173	174	459	121	159	102	3	8	0.195	0.017	0.046
.	19.01.15-19.00.40-1-372957	120	9	9	0	0	0	727	8	8	0	0	NA	NA	NA	40	46	521	169	169	459	117	151	15	13	9	0.029	0.077	0.053
.	19.01.15-19.00.57-1-372978	147	10	10	3	0	2	724	8	8	0	0	NA	NA	NA	49	47	513	171	176	452	117	155	46	11	7	0.09	0.064	0.04
.	19.01.15-19.01.04-1-373010	154	27	27	9	0	4	727	24	24	0	0	NA	NA	NA	49	47	513	172	175	451	119	157	57	34	14	0.111	0.198	0.08
.	19.01.15-19.01.09-1-373036	122	10	10	0	0	0	725	9	9	0	0	NA	NA	NA	33	45	516	171	171	457	118	150	24	19	4	0.047	0.111	0.023
.	19.01.15-19.01.12-1-373058	93	4	4	0	0	0	724	3	3	0	0	NA	NA	NA	25	33	506	168	172	452	116	156	0	8	2	0	0.048	0.012
.	19.01.15-19.01.13-1-373060	32	1	1	0	0	0	0	0	0	0	0	NA	NA	NA	14	5	492	163	163	0	0	0	0	3	0	0	0.018	0
.	19.01.15-19.01.15-1-373063	64	3	3	0	0	0	706	1	1	0	0	NA	NA	NA	29	26	507	166	166	449	111	146	7	5	6	0.014	0.03	0.036
.	19.01.15-19.01.23-1-373073	87	5	5	3	0	3	711	4	4	0	0	NA	NA	NA	27	33	509	168	169	446	117	148	17	2	3	0.033	0.012	0.018
.	19.01.15-19.01.23-1-373074	64	6	6	2	0	2	696	5	5	0	0	NA	NA	NA	30	30	501	171	171	434	114	148	15	2	2	0.03	0.012	0.012
.	19.01.15-19.01.24-1-373076	85	5	5	4	0	3	712	3	3	0	0	NA	NA	NA	34	29	505	171	166	448	117	147	8	6	0	0.016	0.035	0
.	19.01.15-19.01.30-1-373085	180	23	23	7	0	6	740	20	20	0	0	NA	NA	NA	63	61	527	175	172	469	120	151	50	52	21	0.095	0.297	0.122
.	19.01.15-19.01.31-1-373087	87	3	3	1	0	1	709	2	2	0	0	NA	NA	NA	31	29	507	166	169	446	114	149	5	0	2	0.01	0	0.012
.	19.01.15-19.01.32-1-373088	120	14	14	4	0	2	706	11	11	0	0	NA	NA	NA	45	26	508	168	163	447	112	147	27	12	4	0.053	0.071	0.025
.	19.01.15-19.01.39-1-373095	178	40	40	12	0	8	733	36	36	0	0	NA	NA	NA	60	56	517	178	174	458	123	152	87	68	15	0.168	0.382	0.086
.	19.01.15-19.01.42-1-373097	119	6	6	1	0	0	727	4	4	0	0	NA	NA	NA	39	44	516	173	168	458	117	152	10	15	0	0.019	0.087	0
.	19.01.15-19.01.43-1-373098	31	1	1	0	0	0	0	0	0	0	0	NA	NA	NA	12	7	494	163	163	0	0	0	1	0	0	0.002	0	0
.	19.01.15-19.01.47-1-373100	57	2	2	1	0	1	705	1	1	0	0	NA	NA	NA	24	19	499	168	165	442	114	149	0	7	0	0	0.042	0
.	19.01.15-19.01.47-1-373101	64	2	2	2	0	0	703	1	1	0	0	NA	NA	NA	36	26	504	170	165	441	114	148	2	7	0	0.004	0.041	0
.	19.01.15-19.01.48-1-373102	117	6	6	1	0	1	730	5	5	0	0	NA	NA	NA	36	43	517	169	170	464	116	150	10	14	0	0.019	0.083	0
.	19.01.15-19.01.49-1-373103	32	1	1	0	0	0	0	0	0	0	0	NA	NA	NA	5	7	494	163	163	0	0	0	0	0	0	0	0	0
.	19.01.15-19.01.51-1-373105	32	1	1	0	0	0	0	0	0	0	0	NA	NA	NA	13	8	494	165	162	0	0	0	1	0	0	0.002	0	0
.	19.01.15-19.01.54-1-373124	31	1	1	1	0	1	0	0	0	0	0	NA	NA	NA	14	6	493	163	163	0	0	0	3	0	0	0.006	0	0
.	19.01.15-19.01.56-1-373125	92	6	6	0	0	0	712	5	5	0	0	NA	NA	NA	31	29	507	169	166	448	117	147	15	0	15	0.03	0	0.09
.	19.01.15-19.01.57-1-373130	94	4	4	2	0	0	721	3	3	0	0	NA	NA	NA	33	38	509	172	170	454	117	150	13	19	0	0.026	0.11	0
.	19.01.15-19.02.02-1-373132	87	5	5	0	0	0	713	4	4	0	0	NA	NA	NA	25	31	509	168	167	450	114	149	17	1	3	0.033	0.006	0.018
.	19.01.15-19.02.03-1-373133	67	2	2	0	0	0	718	1	1	0	0	NA	NA	NA	35	39	515	166	171	455	112	151	3	2	0	0.006	0.012	0
.	19.01.15-19.02.12-1-373141	62	2	2	0	0	0	708	1	1	0	0	NA	NA	NA	19	20	498	166	169	443	116	149	3	0	6	0.006	0	0.036
.	19.01.15-19.02.15-1-373145	147	14	14	2	0	1	727	12	12	0	0	NA	NA	NA	39	42	512	169	174	455	117	155	63	5	5	0.123	0.03	0.029
.	19.01.15-19.02.31-1-373163	120	5	5	0	0	0	714	3	3	0	0	NA	NA	NA	31	27	511	166	163	454	115	145	10	3	0	0.02	0.018	0
.	19.01.15-19.02.33-1-373164	114	9	9	3	0	3	717	7	7	0	0	NA	NA	NA	35	38	512	173	166	453	118	146	24	4	8	0.047	0.023	0.048
.	19.01.15-19.02.35-1-373172	146	27	27	10	0	8	722	25	25	0	0	NA	NA	NA	47	47	519	171	170	458	117	147	91	23	16	0.175	0.135	0.094
.	19.01.15-19.02.41-1-373175	173	32	32	9	0	5	743	29	29	0	0	NA	NA	NA	52	59	527	175	170	471	120	152	66	87	10	0.125	0.497	0.059
.	19.01.15-19.02.41-1-373176	97	3	3	0	0	0	705	2	2	0	0	NA	NA	NA	34	26	503	168	168	447	113	145	8	3	4	0.016	0.018	0.024
.	19.01.15-19.02.50-1-373180	89	7	7	2	0	0	704	5	5	0	0	NA	NA	NA	45	33	508	168	170	445	111	148	28	10	0	0.055	0.06	0
.	19.01.15-19.02.56-1-373199	34	1	1	0	0	0	0	0	0	0	0	NA	NA	NA	11	4	491	164	162	0	0	0	1	0	0	0.002	0	0
.	19.01.15-19.02.59-1-373201	87	8	8	1	0	1	704	6	6	0	0	NA	NA	NA	27	24	503	168	166	444	113	147	47	0	0	0.093	0	0
.	19.01.15-19.02.59-1-373202	177	10	10	2	0	0	748	9	9	0	0	NA	NA	NA	44	61	529	172	173	474	119	155	25	12	0	0.047	0.07	0
.	19.01.15-19.03.03-1-373207	87	10	10	4	0	2	711	9	9	0	0	NA	NA	NA	33	31	507	169	168	446	117	148	13	21	3	0.026	0.124	0.018
.	19.01.15-19.03.04-1-373208	140	20	20	6	0	5	709	14	14	0	0	NA	NA	NA	49	34	506	168	173	440	116	153	77	23	12	0.152	0.137	0.069
.	19.01.15-19.03.05-1-373209	121	12	12	4	0	2	702	8	8	0	0	NA	NA	NA	36	24	500	170	167	441	118	143	12	25	7	0.024	0.147	0.042
.	19.01.15-19.03.15-1-373219	94	4	4	2	0	2	720	2	2	0	0	NA	NA	NA	31	38	516	171	164	456	119	145	13	0	0	0.025	0	0
.	19.01.15-19.03.39-1-373241	151	14	14	2	0	2	716	12	12	0	0	NA	NA	NA	43	33	513	168	165	455	114	147	40	6	6	0.078	0.036	0.036
.	19.01.15-19.03.40-1-373242	150	28	28	8	0	5	733	24	24	0	0	NA	NA	NA	38	55	518	176	174	456	122	155	77	23	26	0.149	0.131	0.149
.	19.01.15-19.03.41-1-373243	35	1	1	0	0	0	0	0	0	0	0	NA	NA	NA	6	12	496	166	163	0	0	0	0	0	0	0	0	0
.	19.01.15-19.03.43-1-373246	85	8	8	5	0	3	719	7	7	0	0	NA	NA	NA	30	34	503	173	171	447	120	152	32	2	0	0.064	0.012	0
.	19.01.15-19.03.45-1-373247	68	3	3	3	0	3	494	2	2	0	0	NA	NA	NA	22	16	498	166	165	310	87	97	0	0	3	0	0	0.018
.	19.01.15-19.03.53-1-373264	62	3	3	0	0	0	709	2	2	0	0	NA	NA	NA	29	29	508	168	166	453	112	144	4	0	4	0.008	0	0.024
.	19.01.15-19.03.59-1-373269	122	26	26	10	0	7	727	23	23	0	0	NA	NA	NA	38	46	520	169	170	460	117	150	53	34	22	0.102	0.201	0.129
.	19.01.15-19.03.59-1-373270	124	6	6	2	0	2	714	4	4	0	0	NA	NA	NA	42	38	509	171	171	447	121	146	21	5	0	0.041	0.029	0
.	19.01.15-19.03.59-1-373271	122	8	8	2	0	2	720	6	6	0	0	NA	NA	NA	41	37	515	166	169	457	114	149	20	10	1	0.039	0.06	0.006
.	19.01.15-19.03.59-1-373272	203	22	22	8	0	5	741	18	18	0	0	NA	NA	NA	86	72	530	178	177	463	121	157	65	32	8	0.123	0.18	0.045
.	19.01.15-19.04.08-1-373279	91	5	5	2	0	1	724	4	4	0	0	NA	NA	NA	29	35	507	168	173	450	118	156	14	8	0	0.028	0.048	0
.	19.01.15-19.04.14-1-373281	93	6	6	3	0	1	718	5	5	0	0	NA	NA	NA	46	40	512	173	168	448	120	150	25	0	0	0.049	0	0
.	19.01.15-19.04.31-1-373301	92	7	7	2	0	1	716	5	5	0	0	NA	NA	NA	39	41	514	171	169	451	117	148	23	2	4	0.045	0.012	0.024
.	19.01.15-19.04.34-1-373304	95	5	5	2	0	2	706	3	3	0	0	NA	NA	NA	35	27	504	170	166	444	116	146	13	22	6	0.026	0.129	0.036
.	19.01.15-19.04.36-1-373306	91	3	3	1	0	1	702	2	2	0	0	NA	NA	NA	35	21	499	169	166	441	116	145	2	3	0	0.004	0.018	0
.	19.01.15-19.04.49-1-373312	36	1	1	0	0	0	0	0	0	0	0	NA	NA	NA	9	12	494	167	164	0	0	0	0	0	3	0	0	0.018
.	19.01.15-19.04.52-1-373328	149	9	9	2	0	1	727	7	7	0	0	NA	NA	NA	57	45	513	173	172	453	120	154	19	16	1	0.037	0.092	0.006
.	19.01.15-19.04.52-1-373329	173	12	12	6	0	5	716	10	10	0	0	NA	NA	NA	59	42	508	176	171	444	119	153	22	12	5	0.043	0.068	0.029
.	19.01.15-19.04.55-1-373331	154	32	32	8	0	7	725	28	28	0	0	NA	NA	NA	47	50	517	174	172	452	120	153	88	45	9	0.17	0.259	0.052
.	19.01.15-19.04.56-1-373332	177	27	27	3	0	1	740	26	26	0	0	NA	NA	NA	80	64	520	176	181	461	120	159	74	40	1	0.142	0.227	0.006
.	19.01.15-19.04.58-1-373336	93	14	14	4	0	4	715	11	11	0	0	NA	NA	NA	35	36	514	168	167	454	115	146	37	14	1	0.072	0.083	0.006
.	19.01.15-19.05.00-1-373339	62	2	2	0	0	0	706	1	1	0	0	NA	NA	NA	29	23	500	168	168	441	117	148	16	0	0	0.032	0	0
.	19.01.15-19.05.00-1-373340	154	24	24	10	0	5	724	21	21	0	0	NA	NA	NA	48	50	518	178	167	455	124	145	53	47	12	0.102	0.264	0.072
.	19.01.15-19.05.06-1-373343	111	10	10	4	0	2	716	9	9	0	0	NA	NA	NA	39	33	505	170	171	449	117	150	24	7	8	0.048	0.041	0.047
.	19.01.15-19.05.15-1-373350	61	2	2	0	0	0	712	1	1	0	0	NA	NA	NA	18	26	503	168	168	444	117	151	7	0	0	0.014	0	0
.	19.01.15-19.05.17-1-373352	60	2	2	0	0	0	298	1	1	0	0	NA	NA	NA	15	21	494	174	166	187	53	58	1	0	0	0.002	0	0
.	19.01.15-19.05.18-1-373355	61	2	2	1	0	1	707	1	1	0	0	NA	NA	NA	17	20	503	165	165	450	109	148	5	0	0	0.01	0	0
.	19.01.15-19.05.28-1-373368	335	29	29	7	0	5	772	26	26	0	0	NA	NA	NA	96	98	548	188	175	484	136	152	82	33	15	0.15	0.176	0.086
.	19.01.15-19.05.29-1-373370	91	12	12	1	0	1	720	10	10	0	0	NA	NA	NA	24	38	508	175	168	449	120	151	22	8	1	0.043	0.046	0.006
.	19.01.15-19.05.32-1-373372	85	5	5	1	0	0	712	3	3	0	0	NA	NA	NA	32	31	507	168	169	447	114	151	15	4	5	0.03	0.024	0.03
.	19.01.15-19.05.34-1-373373	146	39	39	12	0	7	733	35	35	0	0	NA	NA	NA	41	53	521	175	170	460	120	153	117	19	6	0.225	0.109	0.035
.	19.01.15-19.05.34-1-373374	115	4	4	1	0	1	729	2	2	0	0	NA	NA	NA	35	44	515	168	174	459	114	156	13	0	0	0.025	0	0
.	19.01.15-19.05.49-1-373385	178	26	26	8	0	5	736	22	22	0	0	NA	NA	NA	55	57	527	170	173	469	115	152	83	26	11	0.157	0.153	0.064
.	19.01.15-19.05.50-1-373386	124	5	5	1	0	1	728	3	3	0	0	NA	NA	NA	28	41	514	167	173	458	116	154	9	7	6	0.018	0.042	0.035
.	19.01.15-19.05.50-1-373387	206	11	11	2	0	1	751	8	8	0	0	NA	NA	NA	63	72	531	173	181	469	121	161	24	0	6	0.045	0	0.033
.	19.01.15-19.05.53-1-373405	110	7	7	2	0	2	720	4	4	0	0	NA	NA	NA	35	40	510	174	169	446	122	152	17	4	8	0.033	0.023	0.047
.	19.01.15-19.05.59-1-373410	119	11	11	2	0	1	719	9	9	0	0	NA	NA	NA	26	36	508	170	171	450	117	152	18	9	0	0.035	0.053	0
.	19.01.15-19.06.01-1-373411	31	1	1	0	0	0	0	0	0	0	0	NA	NA	NA	9	15	494	170	164	0	0	0	0	0	0	0	0	0
.	19.01.15-19.06.04-1-373415	84	9	9	0	0	0	712	8	8	0	0	NA	NA	NA	33	31	508	167	169	450	112	150	12	17	0	0.024	0.102	0
.	19.01.15-19.06.07-1-373418	121	5	5	3	0	2	724	4	4	0	0	NA	NA	NA	28	37	512	166	172	455	115	154	23	2	2	0.045	0.012	0.012
.	19.01.15-19.06.18-1-373427	38	1	1	0	0	0	0	0	0	0	0	NA	NA	NA	8	12	495	167	163	0	0	0	2	0	0	0.004	0	0
.	19.01.15-19.06.21-1-373430	184	7	7	2	0	1	751	6	6	0	0	NA	NA	NA	59	65	517	180	181	461	126	164	24	7	4	0.046	0.039	0.022
.	19.01.15-19.06.21-1-373433	120	19	19	9	0	6	720	15	15	0	0	NA	NA	NA	34	41	504	175	175	443	121	156	75	17	3	0.149	0.097	0.017
.	19.01.15-19.06.24-1-373441	37	1	1	0	0	0	0	0	0	0	0	NA	NA	NA	8	13	495	166	165	0	0	0	0	0	0	0	0	0
.	19.01.15-19.06.26-1-373442	66	3	3	1	0	1	350	1	1	0	0	NA	NA	NA	14	24	501	167	169	225	57	68	1	0	7	0.002	0	0.041
.	19.01.15-19.06.29-1-373447	94	8	8	1	0	1	718	7	7	0	0	NA	NA	NA	38	37	512	167	171	456	113	149	30	8	0	0.059	0.048	0
.	19.01.15-19.06.30-1-373449	117	10	10	3	0	1	723	7	7	0	0	NA	NA	NA	35	45	517	169	172	455	114	154	22	6	6	0.043	0.036	0.035
.	19.01.15-19.06.32-1-373450	68	6	6	1	0	1	705	5	5	0	0	NA	NA	NA	27	23	503	169	164	446	114	145	2	0	16	0.004	0	0.098
.	19.01.15-19.06.32-1-373451	126	14	14	6	0	4	719	12	12	0	0	NA	NA	NA	48	43	512	174	170	452	117	150	38	6	13	0.074	0.034	0.076
.	19.01.15-19.06.39-1-373466	34	1	1	0	0	0	0	0	0	0	0	NA	NA	NA	11	13	495	165	166	0	0	0	0	2	0	0	0.012	0
.	19.01.15-19.06.40-1-373467	153	20	20	7	0	4	723	18	18	0	0	NA	NA	NA	55	45	513	173	172	456	117	150	48	30	5	0.094	0.173	0.029
.	19.01.15-19.06.45-1-373469	122	7	7	0	0	0	713	6	6	0	0	NA	NA	NA	33	31	506	170	168	444	119	150	14	0	6	0.028	0	0.036
.	19.01.15-19.06.47-1-373470	122	15	15	9	0	5	719	13	13	0	0	NA	NA	NA	48	47	517	171	172	453	115	151	63	4	2	0.122	0.023	0.012
.	19.01.15-19.06.54-1-373489	147	12	12	6	0	3	713	11	11	0	0	NA	NA	NA	55	42	509	174	172	443	118	152	37	18	7	0.073	0.103	0.041
.	19.01.15-19.06.54-1-373490	115	5	5	2	0	1	715	3	3	0	0	NA	NA	NA	33	34	510	167	170	453	112	150	18	3	0	0.035	0.018	0
.	19.01.15-19.06.57-1-373495	93	14	14	0	0	0	696	12	12	0	0	NA	NA	NA	42	24	500	167	170	442	111	143	19	9	4	0.038	0.054	0.024
.	19.01.15-19.07.02-1-373500	93	8	8	0	0	0	699	5	5	0	0	NA	NA	NA	33	25	507	165	166	444	113	142	16	5	3	0.032	0.03	0.018
.	19.01.15-19.07.07-1-373504	92	5	5	2	0	2	724	3	3	0	0	NA	NA	NA	34	36	506	173	170	451	119	154	24	0	0	0.047	0	0
.	19.01.15-19.07.09-1-373506	126	10	10	1	0	1	717	9	9	0	0	NA	NA	NA	44	36	510	173	166	453	120	144	19	9	0	0.037	0.052	0
.	19.01.15-19.07.14-1-373513	173	8	8	2	0	1	735	7	7	0	0	NA	NA	NA	72	62	522	177	176	457	121	157	36	9	2	0.069	0.051	0.011
.	19.01.15-19.07.20-1-373519	276	51	51	12	0	10	770	44	44	0	0	NA	NA	NA	80	88	544	175	182	487	120	163	138	45	18	0.254	0.257	0.099
.	19.01.15-19.07.22-1-373523	61	3	3	0	0	0	706	2	2	0	0	NA	NA	NA	26	24	502	168	167	444	113	149	1	2	4	0.002	0.012	0.024
.	19.01.15-19.07.24-1-373528	32	1	1	0	0	0	0	0	0	0	0	NA	NA	NA	13	7	490	165	165	0	0	0	0	0	0	0	0	0
.	19.01.15-19.07.26-1-373532	92	12	12	3	0	3	715	11	11	0	0	NA	NA	NA	32	40	511	173	169	448	118	149	42	5	0	0.082	0.029	0
.	19.01.15-19.07.26-1-373533	35	1	1	0	0	0	0	0	0	0	0	NA	NA	NA	13	11	492	167	165	0	0	0	0	0	3	0	0	0.018
.	19.01.15-19.07.27-1-373534	94	4	4	1	0	1	723	3	3	0	0	NA	NA	NA	31	47	518	171	171	458	116	149	10	0	5	0.019	0	0.029
.	19.01.15-19.07.29-1-373538	39	1	1	1	0	1	0	0	0	0	0	NA	NA	NA	10	17	499	167	164	0	0	0	0	0	0	0	0	0
.	19.01.15-19.07.30-1-373539	151	10	10	4	0	3	746	9	9	0	0	NA	NA	NA	40	60	522	175	176	464	122	160	22	5	0	0.042	0.029	0
.	19.01.15-19.07.32-1-373541	62	2	2	0	0	0	711	1	1	0	0	NA	NA	NA	23	26	503	168	168	445	116	150	0	2	3	0	0.012	0.018
.	19.01.15-19.07.34-1-373543	142	6	6	1	0	1	725	5	5	0	0	NA	NA	NA	61	50	518	174	171	449	121	155	8	4	6	0.015	0.023	0.035
.	19.01.15-19.07.38-1-373551	148	8	8	4	0	1	717	6	6	0	0	NA	NA	NA	57	42	509	174	172	446	119	152	20	8	13	0.039	0.046	0.076
.	19.01.15-19.07.39-1-373552	33	1	1	0	0	0	0	0	0	0	0	NA	NA	NA	11	12	495	166	164	0	0	0	0	0	0	0	0	0
.	19.01.15-19.07.45-1-373554	38	1	1	0	0	0	0	0	0	0	0	NA	NA	NA	12	16	499	167	163	0	0	0	0	2	0	0	0.012	0
.	19.01.15-19.07.50-1-373555	63	5	5	0	0	0	711	4	4	0	0	NA	NA	NA	25	29	507	167	168	445	114	152	7	3	6	0.014	0.018	0.036
.	19.01.15-19.07.52-1-373571	61	3	3	1	0	1	699	2	2	0	0	NA	NA	NA	28	21	502	166	166	439	112	148	5	0	2	0.01	0	0.012
.	19.01.15-19.07.53-1-373572	32	1	1	1	0	1	0	0	0	0	0	NA	NA	NA	6	12	492	165	168	0	0	0	0	1	0	0	0.006	0
.	19.01.15-19.07.55-1-373573	150	12	12	7	0	6	725	8	8	0	0	NA	NA	NA	44	50	518	176	169	454	122	149	32	8	12	0.062	0.045	0.071
.	19.01.15-19.07.59-1-373579	70	5	5	2	0	2	713	3	3	0	0	NA	NA	NA	40	34	507	170	170	445	118	150	14	5	0	0.028	0.029	0
.	19.01.15-19.08.03-1-373583	115	7	7	5	0	3	727	5	5	0	0	NA	NA	NA	30	45	514	176	168	456	120	151	26	3	6	0.051	0.017	0.036
.	19.01.15-19.08.05-1-373585	233	25	25	7	0	6	763	21	21	0	0	NA	NA	NA	88	78	535	178	178	481	124	158	76	29	6	0.142	0.163	0.034
.	19.01.15-19.08.11-1-373592	149	18	18	7	0	4	735	17	17	0	0	NA	NA	NA	46	46	523	169	167	467	117	151	41	20	5	0.078	0.118	0.03
.	19.01.15-19.08.22-1-373603	204	25	25	10	0	5	724	20	20	0	0	NA	NA	NA	60	53	526	170	170	459	117	148	98	35	16	0.186	0.206	0.094
.	19.01.15-19.08.26-1-373609	63	5	5	0	0	0	714	4	4	0	0	NA	NA	NA	29	37	505	174	171	444	119	151	5	0	5	0.01	0	0.029
.	19.01.15-19.08.35-1-373621	145	8	8	3	0	1	734	5	5	0	0	NA	NA	NA	53	51	514	174	176	454	123	157	31	0	4	0.06	0	0.023
.	19.01.15-19.08.42-1-373625	120	7	7	2	0	1	725	5	5	0	0	NA	NA	NA	38	39	511	167	174	453	114	158	11	10	2	0.022	0.06	0.011
.	19.01.15-19.08.45-1-373629	112	6	6	0	0	0	725	5	5	0	0	NA	NA	NA	35	45	521	170	167	462	115	148	16	10	0	0.031	0.059	0
.	19.01.15-19.08.47-1-373630	64	4	4	0	0	0	705	3	3	0	0	NA	NA	NA	30	29	500	171	171	439	116	150	22	0	4	0.044	0	0.023
.	19.01.15-19.08.55-1-373648	91	5	5	1	0	0	718	4	4	0	0	NA	NA	NA	28	33	511	167	168	452	119	147	23	0	7	0.045	0	0.042
.	19.01.15-19.09.02-1-373655	65	3	3	1	0	1	721	2	2	0	0	NA	NA	NA	20	40	515	168	170	455	114	152	6	0	5	0.012	0	0.029
.	19.01.15-19.09.03-1-373656	118	11	11	2	0	2	707	10	10	0	0	NA	NA	NA	44	27	506	169	165	446	113	148	19	13	0	0.038	0.077	0
.	19.01.15-19.09.04-1-373657	34	1	1	0	0	0	0	0	0	0	0	NA	NA	NA	10	8	491	167	163	0	0	0	0	0	0	0	0	0
.	19.01.15-19.09.05-1-373658	87	5	5	2	0	2	711	3	3	0	0	NA	NA	NA	29	31	509	168	167	448	115	148	3	6	0	0.006	0.036	0
.	19.01.15-19.09.06-1-373659	65	4	4	1	0	1	716	3	3	0	0	NA	NA	NA	26	34	508	169	170	450	115	151	7	3	1	0.014	0.018	0.006
.	19.01.15-19.09.07-1-373660	36	1	1	1	0	1	0	0	0	0	0	NA	NA	NA	11	17	503	165	162	0	0	0	1	0	0	0.002	0	0
.	19.01.15-19.09.09-1-373663	93	6	6	1	0	1	714	5	5	0	0	NA	NA	NA	39	35	507	169	172	447	117	150	14	5	1	0.028	0.03	0.006
.	19.01.15-19.09.10-1-373664	71	7	7	1	0	1	718	5	5	0	0	NA	NA	NA	27	40	508	172	173	446	117	155	27	0	0	0.053	0	0
.	19.01.15-19.09.16-1-373674	118	12	12	3	0	3	726	11	11	0	0	NA	NA	NA	38	39	512	171	169	455	119	152	39	22	0	0.076	0.129	0
.	19.01.15-19.09.18-1-373677	120	20	20	9	0	3	719	17	17	0	0	NA	NA	NA	40	45	511	173	174	448	117	154	70	17	4	0.137	0.098	0.023
.	19.01.15-19.09.21-1-373682	148	9	9	0	0	0	732	8	8	0	0	NA	NA	NA	48	49	516	174	172	458	121	153	13	13	6	0.025	0.075	0.035
.	19.01.15-19.09.25-1-373688	38	1	1	0	0	0	0	0	0	0	0	NA	NA	NA	10	11	495	166	163	0	0	0	0	0	0	0	0	0
.	19.01.15-19.09.25-1-373689	116	5	5	1	0	1	713	3	3	0	0	NA	NA	NA	45	35	511	169	168	449	115	149	16	2	0	0.031	0.012	0
.	19.01.15-19.09.28-1-373695	99	5	5	2	0	2	713	3	3	0	0	NA	NA	NA	35	33	507	168	171	446	115	152	11	5	0	0.022	0.03	0
.	19.01.15-19.09.28-1-373696	64	2	2	1	0	1	697	1	1	0	0	NA	NA	NA	42	29	510	168	164	437	116	144	5	0	0	0.01	0	0
.	19.01.15-19.09.29-1-373698	120	12	12	4	0	2	712	10	10	0	0	NA	NA	NA	39	38	511	176	164	445	118	149	39	0	5	0.076	0	0.03
.	19.01.15-19.09.31-1-373700	87	7	7	1	0	1	709	6	6	0	0	NA	NA	NA	30	30	506	167	170	444	114	151	13	3	1	0.026	0.018	0.006
.	19.01.15-19.09.42-1-373710	175	16	16	6	0	4	747	15	15	0	0	NA	NA	NA	56	68	524	182	175	465	127	155	58	37	2	0.111	0.203	0.011
.	19.01.15-19.09.43-1-373711	176	27	27	8	0	7	728	25	25	0	0	NA	NA	NA	56	50	516	172	175	457	119	152	75	25	19	0.145	0.145	0.109
.	19.01.15-19.09.46-1-373713	144	12	12	6	0	5	723	11	11	0	0	NA	NA	NA	56	42	516	170	169	455	117	151	47	12	7	0.091	0.071	0.041
.	19.01.15-19.09.46-1-373715	120	10	10	5	0	2	723	7	7	0	0	NA	NA	NA	33	36	514	168	167	458	117	148	43	7	1	0.084	0.042	0.006
.	19.01.15-19.09.47-1-373716	92	7	7	4	0	3	714	6	6	0	0	NA	NA	NA	30	33	507	172	167	452	116	146	15	5	2	0.03	0.029	0.012
.	19.01.15-19.09.51-1-373718	97	13	13	2	0	2	718	11	11	0	0	NA	NA	NA	28	34	517	164	166	458	112	148	34	4	3	0.066	0.024	0.018
.	19.01.15-19.09.58-1-373740	93	9	9	1	0	1	709	7	7	0	0	NA	NA	NA	37	31	508	168	168	447	114	148	19	8	8	0.037	0.048	0.048
.	19.01.15-19.10.02-1-373746	95	5	5	1	0	1	710	4	4	0	0	NA	NA	NA	37	33	509	169	168	445	116	149	10	2	5	0.02	0.012	0.03
.	19.01.15-19.10.11-1-373754	55	2	2	0	0	0	703	1	1	0	0	NA	NA	NA	24	20	500	164	169	439	113	151	7	5	0	0.014	0.03	0
.	19.01.15-19.10.12-1-373755	94	8	8	0	0	0	722	7	7	0	0	NA	NA	NA	35	40	511	174	168	456	121	145	38	2	1	0.074	0.011	0.006
.	19.01.15-19.10.16-1-373757	169	20	20	7	0	5	736	16	16	0	0	NA	NA	NA	47	57	524	172	174	465	118	153	50	12	2	0.095	0.07	0.011
.	19.01.15-19.10.16-1-373758	204	29	29	6	0	6	767	27	27	0	0	NA	NA	NA	62	83	545	176	175	491	119	157	71	30	13	0.13	0.17	0.074
.	19.01.15-19.10.21-1-373764	177	14	14	1	0	1	737	12	12	0	0	NA	NA	NA	51	54	517	173	177	456	120	161	26	15	1	0.05	0.087	0.006
.	19.01.15-19.10.24-1-373769	89	3	3	0	0	0	713	2	2	0	0	NA	NA	NA	18	31	506	169	169	446	115	152	9	0	1	0.018	0	0.006
.	19.01.15-19.10.25-1-373772	91	11	11	3	0	1	720	10	10	0	0	NA	NA	NA	29	38	512	170	169	451	118	151	22	8	4	0.043	0.047	0.024
.	19.01.15-19.10.28-1-373775	29	1	1	0	0	0	0	0	0	0	0	NA	NA	NA	14	5	490	164	164	0	0	0	1	0	0	0.002	0	0
.	19.01.15-19.10.29-1-373779	89	4	4	3	0	2	716	3	3	0	0	NA	NA	NA	26	32	506	169	170	449	114	153	19	1	0	0.038	0.006	0
.	19.01.15-19.10.30-1-373780	90	3	3	2	0	2	704	2	2	0	0	NA	NA	NA	33	20	501	167	165	443	114	147	9	0	0	0.018	0	0
.	19.01.15-19.10.36-1-373786	95	5	5	1	0	1	713	4	4	0	0	NA	NA	NA	28	31	504	170	170	446	117	150	11	13	7	0.022	0.076	0.041
.	19.01.15-19.10.40-1-373790	59	3	3	1	0	1	711	2	2	0	0	NA	NA	NA	28	24	500	168	169	444	116	151	6	3	0	0.012	0.018	0
.	19.01.15-19.10.47-1-373792	88	5	5	1	0	1	711	4	4	0	0	NA	NA	NA	38	29	507	167	168	448	113	150	15	0	0	0.03	0	0
.	19.01.15-19.10.48-1-373793	118	12	12	1	0	1	718	9	9	0	0	NA	NA	NA	30	32	507	169	169	452	114	152	10	9	11	0.02	0.053	0.065
.	19.01.15-19.10.48-1-373794	115	10	10	2	0	1	727	8	8	0	0	NA	NA	NA	46	49	519	168	175	459	113	155	15	10	4	0.029	0.06	0.023
.	19.01.15-19.10.52-1-373795	67	4	4	1	0	0	718	3	3	0	0	NA	NA	NA	30	37	511	167	172	450	112	156	13	0	0	0.025	0	0
.	19.01.15-19.10.55-1-373812	90	7	7	4	0	3	706	5	5	0	0	NA	NA	NA	34	28	500	172	169	442	115	149	7	6	4	0.014	0.035	0.024
.	19.01.15-19.10.55-1-373814	182	11	11	1	0	0	732	9	9	0	0	NA	NA	NA	62	60	524	176	173	458	122	152	60	13	0	0.115	0.074	0
.	19.01.15-19.11.01-1-373820	88	6	6	0	0	0	715	4	4	0	0	NA	NA	NA	21	26	502	168	169	445	116	154	19	6	0	0.038	0.036	0
.	19.01.15-19.11.06-1-373823	90	4	4	1	0	1	715	3	3	0	0	NA	NA	NA	38	33	504	174	168	447	119	149	10	5	0	0.02	0.029	0
.	19.01.15-19.11.11-1-373832	175	23	23	7	0	5	742	19	19	0	0	NA	NA	NA	56	64	527	181	169	462	127	153	86	5	14	0.163	0.028	0.083
.	19.01.15-19.11.12-1-373833	63	2	2	0	0	0	715	1	1	0	0	NA	NA	NA	19	25	502	167	169	447	116	152	4	0	0	0.008	0	0
.	19.01.15-19.11.13-1-373834	93	6	6	1	0	1	703	4	4	0	0	NA	NA	NA	34	25	505	167	166	441	116	146	6	10	5	0.012	0.06	0.03
.	19.01.15-19.11.15-1-373836	63	3	3	1	0	1	704	2	2	0	0	NA	NA	NA	34	28	507	168	166	448	111	145	9	0	0	0.018	0	0
.	19.01.15-19.11.17-1-373838	97	6	6	1	0	1	726	4	4	0	0	NA	NA	NA	36	48	523	165	173	463	112	151	20	2	3	0.038	0.012	0.017
.	19.01.15-19.11.21-1-373844	92	5	5	1	0	1	710	4	4	0	0	NA	NA	NA	33	32	505	171	169	445	115	150	11	2	4	0.022	0.012	0.024
.	19.01.15-19.11.23-1-373848	178	7	7	3	0	2	734	5	5	0	0	NA	NA	NA	56	51	517	177	170	458	125	151	22	0	4	0.043	0	0.024
.	19.01.15-19.11.25-1-373850	144	19	19	1	0	1	713	18	18	0	0	NA	NA	NA	39	33	507	171	168	454	116	143	16	7	16	0.032	0.041	0.095
.	19.01.15-19.11.30-1-373857	59	4	4	2	0	1	699	3	3	0	0	NA	NA	NA	29	22	494	169	172	432	115	152	8	12	0	0.016	0.071	0
.	19.01.15-19.11.32-1-373859	117	22	22	9	0	8	725	19	19	0	0	NA	NA	NA	40	43	522	168	166	461	115	149	87	23	2	0.167	0.137	0.012
.	19.01.15-19.11.34-1-373860	60	2	2	0	0	0	399	0	0	0	0	NA	NA	NA	16	23	500	168	168	251	66	82	4	0	0	0.008	0	0
.	19.01.15-19.11.43-1-373868	65	5	5	0	0	0	701	4	4	0	0	NA	NA	NA	33	18	498	165	168	441	114	146	7	2	0	0.014	0.012	0
.	19.01.15-19.11.46-1-373870	145	12	12	3	0	2	738	11	11	0	0	NA	NA	NA	39	54	519	175	173	464	122	152	15	6	14	0.029	0.034	0.081
.	19.01.15-19.11.48-1-373872	92	11	11	7	0	4	710	10	10	0	0	NA	NA	NA	28	30	507	166	170	444	113	153	32	11	5	0.063	0.066	0.029
.	19.01.15-19.11.50-1-373873	34	1	1	0	0	0	0	0	0	0	0	NA	NA	NA	7	9	492	167	163	0	0	0	3	0	0	0.006	0	0
.	19.01.15-19.11.50-1-373874	151	91	91	24	0	16	721	83	83	0	0	NA	NA	NA	46	53	523	171	172	454	117	150	209	43	13	0.4	0.251	0.076
.	19.01.15-19.11.52-1-373891	91	6	6	0	0	0	721	4	4	0	0	NA	NA	NA	34	39	515	170	167	455	118	148	9	5	5	0.017	0.029	0.03
.	19.01.15-19.12.00-1-373901	64	2	2	2	0	2	698	0	0	0	0	NA	NA	NA	23	16	499	164	166	441	110	147	0	7	0	0	0.043	0
.	19.01.15-19.12.01-1-373902	121	10	10	4	0	3	721	9	9	0	0	NA	NA	NA	32	38	511	173	167	453	117	151	19	21	4	0.037	0.121	0.024
.	19.01.15-19.12.02-1-373903	213	11	11	1	0	0	743	9	9	0	0	NA	NA	NA	60	57	518	174	178	462	121	160	48	8	1	0.093	0.046	0.006
.	19.01.15-19.12.11-1-373906	34	1	1	0	0	0	0	0	0	0	0	NA	NA	NA	6	7	493	165	162	0	0	0	0	0	1	0	0	0.006
.	19.01.15-19.12.13-1-373914	35	1	1	0	0	0	0	0	0	0	0	NA	NA	NA	12	14	495	165	167	0	0	0	0	0	0	0	0	0
.	19.01.15-19.12.14-1-373915	144	16	16	5	0	4	726	15	15	0	0	NA	NA	NA	32	44	515	173	169	459	118	149	34	10	13	0.066	0.058	0.077
.	19.01.15-19.12.14-1-373916	118	12	12	2	0	2	725	10	10	0	0	NA	NA	NA	42	46	514	170	175	450	116	159	39	3	4	0.076	0.018	0.023
.	19.01.15-19.12.14-1-373917	94	8	8	2	0	2	700	6	6	0	0	NA	NA	NA	38	25	503	168	167	438	115	147	19	0	9	0.038	0	0.054
.	19.01.15-19.12.15-1-373918	88	5	5	0	0	0	714	4	4	0	0	NA	NA	NA	36	28	505	170	166	447	118	149	5	0	12	0.01	0	0.072
.	19.01.15-19.12.16-1-373920	88	12	12	5	0	3	714	11	11	0	0	NA	NA	NA	26	33	515	166	165	453	115	146	15	18	2	0.029	0.108	0.012
.	19.01.15-19.12.26-1-373932	67	4	4	0	0	0	716	2	2	0	0	NA	NA	NA	23	38	511	173	167	452	117	147	7	0	3	0.014	0	0.018
.	19.01.15-19.12.32-1-373941	173	29	29	11	0	8	743	24	24	0	0	NA	NA	NA	56	64	524	173	180	465	118	160	94	27	10	0.179	0.156	0.056
.	19.01.15-19.12.35-1-373947	197	15	15	5	0	4	756	14	14	0	0	NA	NA	NA	58	74	525	185	177	466	132	158	58	4	3	0.11	0.022	0.017
.	19.01.15-19.12.46-1-373952	120	7	7	3	0	2	719	5	5	0	0	NA	NA	NA	32	32	509	169	167	451	117	151	14	5	0	0.028	0.03	0
.	19.01.15-19.12.48-1-373953	88	12	12	5	0	1	706	11	11	0	0	NA	NA	NA	32	28	506	166	169	446	114	146	54	6	2	0.107	0.036	0.012
.	19.01.15-19.12.48-1-373954	36	1	1	0	0	0	0	0	0	0	0	NA	NA	NA	10	8	494	165	162	0	0	0	0	0	1	0	0	0.006
.	19.01.15-19.12.50-1-373956	146	5	5	4	0	1	712	4	4	0	0	NA	NA	NA	65	38	513	170	168	447	118	147	19	5	0	0.037	0.029	0
.	19.01.15-19.12.50-1-373957	146	12	12	2	0	1	720	11	11	0	0	NA	NA	NA	43	35	506	170	172	451	114	155	30	12	6	0.059	0.071	0.035
.	19.01.15-19.12.51-1-373958	119	9	9	1	0	1	719	8	8	0	0	NA	NA	NA	36	41	514	170	170	452	115	152	19	9	12	0.037	0.053	0.071
.	19.01.15-19.13.07-1-373982	30	1	1	0	0	0	0	0	0	0	0	NA	NA	NA	6	11	495	164	165	0	0	0	2	0	0	0.004	0	0
.	19.01.15-19.13.07-1-373983	96	5	5	1	0	0	710	4	4	0	0	NA	NA	NA	21	29	507	169	166	449	113	148	7	4	0	0.014	0.024	0
.	19.01.15-19.13.09-1-373986	151	15	15	3	0	2	732	14	14	0	0	NA	NA	NA	55	52	523	172	170	463	118	151	64	17	3	0.122	0.099	0.018
.	19.01.15-19.13.09-1-373987	34	1	1	0	0	0	0	0	0	0	0	NA	NA	NA	10	7	494	163	163	0	0	0	0	0	1	0	0	0.006
.	19.01.15-19.13.12-1-373988	94	5	5	0	0	0	718	4	4	0	0	NA	NA	NA	33	29	506	168	168	455	116	147	12	4	0	0.024	0.024	0
.	19.01.15-19.13.19-1-373999	118	9	9	3	0	2	716	8	8	0	0	NA	NA	NA	29	39	512	168	172	450	111	155	11	5	9	0.021	0.03	0.052
.	19.01.15-19.13.19-1-374000	91	5	5	1	0	1	703	3	3	0	0	NA	NA	NA	29	18	500	167	164	443	115	145	5	2	3	0.01	0.012	0.018
.	19.01.15-19.13.20-1-374002	90	12	12	2	0	1	717	11	11	0	0	NA	NA	NA	27	37	508	172	170	447	115	155	25	4	4	0.049	0.023	0.024
.	19.01.15-19.13.28-1-374013	126	5	5	0	0	0	712	4	4	0	0	NA	NA	NA	47	34	508	170	169	444	118	150	4	8	7	0.008	0.047	0.041
.	19.01.15-19.13.32-1-374016	92	8	8	3	0	2	711	7	7	0	0	NA	NA	NA	36	32	509	168	168	449	113	149	36	3	0	0.071	0.018	0
.	19.01.15-19.13.34-1-374019	118	22	22	9	0	5	728	18	18	0	0	NA	NA	NA	31	41	515	169	170	456	119	153	79	4	5	0.153	0.024	0.029
.	19.01.15-19.13.37-1-374025	31	1	1	0	0	0	0	0	0	0	0	NA	NA	NA	10	13	498	165	163	0	0	0	3	0	0	0.006	0	0
.	19.01.15-19.13.40-1-374028	88	5	5	3	0	3	706	3	3	0	0	NA	NA	NA	37	27	505	167	168	444	113	149	4	3	4	0.008	0.018	0.024
.	19.01.15-19.13.42-1-374029	121	7	7	2	0	1	718	5	5	0	0	NA	NA	NA	34	32	512	165	168	455	112	151	19	3	0	0.037	0.018	0
.	19.01.15-19.13.44-1-374030	61	2	2	0	0	0	701	1	1	0	0	NA	NA	NA	30	21	498	168	168	436	113	152	4	1	0	0.008	0.006	0
.	19.01.15-19.13.47-1-374031	152	11	11	5	0	5	723	10	10	0	0	NA	NA	NA	45	44	521	169	167	460	115	148	30	8	4	0.058	0.047	0.024
.	19.01.15-19.13.49-1-374032	61	2	2	2	0	2	703	1	1	0	0	NA	NA	NA	26	22	504	167	164	445	113	145	6	0	0	0.012	0	0
.	19.01.15-19.13.51-1-374035	93	6	6	2	0	2	714	5	5	0	0	NA	NA	NA	28	31	510	166	168	452	112	150	16	2	5	0.031	0.012	0.03
.	19.01.15-19.13.56-1-374053	86	6	6	2	0	2	707	5	5	0	0	NA	NA	NA	39	31	505	170	169	439	118	150	31	0	0	0.061	0	0
.	19.01.15-19.14.00-1-374057	115	5	5	2	0	2	714	4	4	0	0	NA	NA	NA	24	32	500	177	168	441	121	152	16	0	0	0.032	0	0
.	19.01.15-19.14.06-1-374060	90	7	7	2	0	1	708	6	6	0	0	NA	NA	NA	34	29	508	167	167	447	114	147	29	8	4	0.057	0.048	0.024
.	19.01.15-19.14.08-1-374061	177	27	27	8	0	5	730	26	26	0	0	NA	NA	NA	41	46	520	170	169	462	114	154	114	5	6	0.219	0.029	0.036
.	19.01.15-19.14.09-1-374063	177	20	20	5	0	2	730	19	19	0	0	NA	NA	NA	57	50	517	173	173	459	117	154	43	42	0	0.083	0.243	0
.	19.01.15-19.14.12-1-374065	65	4	4	0	0	0	710	3	3	0	0	NA	NA	NA	21	26	506	166	167	448	113	149	13	0	8	0.026	0	0.048
.	19.01.15-19.14.17-1-374070	148	30	30	10	0	7	726	26	26	0	0	NA	NA	NA	38	40	512	168	173	455	116	155	117	21	6	0.229	0.125	0.035
.	19.01.15-19.14.19-1-374075	120	6	6	3	0	2	727	5	5	0	0	NA	NA	NA	44	47	522	168	170	459	115	153	16	13	4	0.031	0.077	0.024
.	19.01.15-19.14.19-1-374076	120	29	29	6	0	6	711	28	28	0	0	NA	NA	NA	42	34	511	170	166	447	116	148	67	43	3	0.131	0.253	0.018
.	19.01.15-19.14.21-1-374080	119	6	6	3	0	2	720	5	5	0	0	NA	NA	NA	19	36	508	171	170	450	119	151	7	6	2	0.014	0.035	0.012
.	19.01.15-19.14.33-1-374096	116	5	5	2	0	2	715	3	3	0	0	NA	NA	NA	39	39	506	175	171	448	118	149	2	5	7	0.004	0.029	0.041
.	19.01.15-19.14.36-1-374100	94	5	5	0	0	0	717	4	4	0	0	NA	NA	NA	35	36	507	171	171	450	116	151	4	2	5	0.008	0.012	0.029
.	19.01.15-19.14.45-1-374106	35	1	1	0	0	0	0	0	0	0	0	NA	NA	NA	10	8	494	164	163	0	0	0	1	0	0	0.002	0	0
.	19.01.15-19.14.49-1-374108	182	9	9	3	0	3	753	7	7	0	0	NA	NA	NA	56	71	527	184	173	469	128	156	18	21	0	0.034	0.114	0
.	19.01.15-19.14.49-1-374109	122	14	14	8	0	6	716	12	12	0	0	NA	NA	NA	48	42	517	172	166	453	115	148	35	23	5	0.068	0.134	0.03
.	19.01.15-19.14.51-1-374112	93	10	10	5	0	4	696	8	8	0	0	NA	NA	NA	39	18	496	168	167	438	112	146	13	6	8	0.026	0.036	0.048
.	19.01.15-19.14.56-1-374129	119	20	20	9	0	7	711	18	18	0	0	NA	NA	NA	49	34	509	169	169	443	115	153	64	15	11	0.126	0.089	0.065
.	19.01.15-19.15.00-1-374135	177	25	25	8	0	6	743	21	21	0	0	NA	NA	NA	52	60	520	172	181	462	118	163	75	42	8	0.144	0.244	0.044
.	19.01.15-19.15.03-1-374137	124	22	22	5	0	4	719	19	19	0	0	NA	NA	NA	32	45	514	170	174	452	117	150	63	18	11	0.123	0.106	0.063
.	19.01.15-19.15.03-1-374138	97	4	4	0	0	0	706	3	3	0	0	NA	NA	NA	36	25	504	167	167	445	115	146	5	9	2	0.01	0.054	0.012
.	19.01.15-19.15.07-1-374141	93	5	5	1	0	1	717	4	4	0	0	NA	NA	NA	30	32	512	166	167	455	113	149	9	7	0	0.018	0.042	0
.	19.01.15-19.15.13-1-374146	62	2	2	0	0	0	707	1	1	0	0	NA	NA	NA	14	19	498	167	167	443	114	150	1	0	1	0.002	0	0.006
.	19.01.15-19.15.13-1-374147	152	33	33	5	0	3	721	32	32	0	0	NA	NA	NA	37	42	511	175	169	449	122	150	102	13	7	0.2	0.074	0.041
.	19.01.15-19.15.20-1-374159	57	3	3	0	0	0	696	2	2	0	0	NA	NA	NA	32	20	500	169	164	440	112	144	8	8	0	0.016	0.047	0
.	19.01.15-19.15.21-1-374160	63	3	3	1	0	1	250	2	2	0	0	NA	NA	NA	18	18	499	164	168	165	41	44	8	0	0	0.016	0	0
.	19.01.15-19.15.27-1-374169	64	4	4	2	0	2	707	3	3	0	0	NA	NA	NA	25	24	504	164	169	446	112	149	0	0	9	0	0	0.053
.	19.01.15-19.15.32-1-374173	174	15	15	3	0	2	729	13	13	0	0	NA	NA	NA	54	49	517	174	171	461	120	148	57	8	2	0.11	0.046	0.012
.	19.01.15-19.15.35-1-374178	154	19	19	4	0	1	710	16	16	0	0	NA	NA	NA	58	38	511	170	170	444	116	150	56	27	4	0.11	0.159	0.024
.	19.01.15-19.15.41-1-374181	91	6	6	2	0	2	708	5	5	0	0	NA	NA	NA	30	28	506	164	171	447	110	151	17	5	0	0.034	0.03	0
.	19.01.15-19.15.47-1-374184	90	4	4	0	0	0	713	3	3	0	0	NA	NA	NA	34	34	510	168	169	450	116	147	9	2	5	0.018	0.012	0.03
.	19.01.15-19.15.48-1-374185	34	1	1	0	0	0	0	0	0	0	0	NA	NA	NA	14	7	492	164	164	0	0	0	0	1	0	0	0.006	0
.	19.01.15-19.15.59-1-374207	59	2	2	0	0	0	199	1	1	0	0	NA	NA	NA	23	12	495	165	165	126	35	38	1	2	0	0.002	0.012	0
.	19.01.15-19.16.03-1-374208	126	7	7	3	0	3	721	4	4	0	0	NA	NA	NA	36	35	506	172	170	449	119	153	8	2	6	0.016	0.012	0.035
.	19.01.15-19.16.04-1-374209	61	2	2	0	0	0	151	1	1	0	0	NA	NA	NA	17	14	495	164	168	92	23	36	0	2	0	0	0.012	0
.	19.01.15-19.16.11-1-374211	61	2	2	0	0	0	708	0	0	0	0	NA	NA	NA	24	21	499	169	166	444	117	147	0	0	9	0	0	0.054
.	19.01.15-19.16.16-1-374219	145	13	13	6	0	4	726	10	10	0	0	NA	NA	NA	39	41	507	179	168	451	124	151	13	24	6	0.026	0.134	0.036
.	19.01.15-19.16.16-1-374220	63	2	2	0	0	0	703	1	1	0	0	NA	NA	NA	20	19	501	166	165	444	111	148	0	4	1	0	0.024	0.006
.	19.01.15-19.16.19-1-374224	97	14	14	4	0	2	716	12	12	0	0	NA	NA	NA	33	37	511	170	169	449	119	148	37	5	21	0.072	0.029	0.124
.	19.01.15-19.16.23-1-374230	61	2	2	1	0	1	700	0	0	0	0	NA	NA	NA	27	19	496	168	168	436	116	148	7	0	0	0.014	0	0
.	19.01.15-19.16.28-1-374238	36	1	1	0	0	0	0	0	0	0	0	NA	NA	NA	8	14	496	165	166	0	0	0	0	1	0	0	0.006	0
.	19.01.15-19.16.30-1-374240	143	10	10	3	0	3	724	8	8	0	0	NA	NA	NA	49	39	506	174	172	452	118	154	45	6	8	0.089	0.034	0.047
.	19.01.15-19.16.30-1-374242	115	7	7	1	0	0	708	5	5	0	0	NA	NA	NA	30	25	505	167	166	448	114	146	11	5	2	0.022	0.03	0.012
.	19.01.15-19.16.31-1-374243	115	9	9	3	0	3	725	8	8	0	0	NA	NA	NA	38	45	511	172	175	448	119	158	27	0	6	0.053	0	0.034
.	19.01.15-19.16.35-1-374249	93	6	6	2	0	0	720	4	4	0	0	NA	NA	NA	28	34	509	171	167	452	120	148	22	7	3	0.043	0.041	0.018
.	19.01.15-19.16.48-1-374259	93	10	10	3	0	3	717	9	9	0	0	NA	NA	NA	27	31	508	171	165	452	119	146	17	7	2	0.033	0.041	0.012
.	19.01.15-19.16.49-1-374261	114	8	8	2	0	2	702	6	6	0	0	NA	NA	NA	35	22	500	170	165	437	118	147	28	0	1	0.056	0	0.006
.	19.01.15-19.16.54-1-374280	119	10	10	2	0	1	710	9	9	0	0	NA	NA	NA	45	35	509	172	167	449	116	145	9	25	15	0.018	0.145	0.09
.	19.01.15-19.17.05-1-374286	167	20	20	3	0	2	728	18	18	0	0	NA	NA	NA	54	47	514	170	176	452	118	158	71	24	16	0.138	0.141	0.091
.	19.01.15-19.17.10-1-374287	205	21	21	8	0	8	755	17	17	0	0	NA	NA	NA	52	66	535	174	170	477	123	155	77	20	13	0.144	0.115	0.076
.	19.01.15-19.17.12-1-374288	91	6	6	1	0	1	720	5	5	0	0	NA	NA	NA	30	38	512	173	166	454	117	149	11	6	0	0.021	0.035	0
.	19.01.15-19.17.27-1-374305	116	10	10	5	0	4	726	9	9	0	0	NA	NA	NA	54	46	514	178	167	457	123	146	22	12	0	0.043	0.067	0
.	19.01.15-19.17.31-1-374308	34	1	1	0	0	0	0	0	0	0	0	NA	NA	NA	9	7	493	164	163	0	0	0	1	0	0	0.002	0	0
.	19.01.15-19.17.33-1-374310	89	4	4	3	0	3	706	3	3	0	0	NA	NA	NA	33	27	507	167	166	447	115	144	15	0	0	0.03	0	0
.	19.01.15-19.17.36-1-374315	126	17	17	2	0	2	731	15	15	0	0	NA	NA	NA	38	45	512	175	171	457	120	154	27	13	5	0.053	0.074	0.029
.	19.01.15-19.17.40-1-374319	97	5	5	2	0	1	718	4	4	0	0	NA	NA	NA	39	36	508	167	174	446	116	156	17	10	3	0.033	0.06	0.017
.	19.01.15-19.17.42-1-374321	61	3	3	1	0	1	151	2	2	0	0	NA	NA	NA	17	11	494	165	165	104	21	26	0	0	2	0	0	0.012
.	19.01.15-19.17.47-1-374324	114	11	11	4	0	4	705	10	10	0	0	NA	NA	NA	37	32	501	174	170	434	123	148	19	7	0	0.038	0.04	0
.	19.01.15-19.17.50-1-374326	152	11	11	4	0	3	720	8	8	0	0	NA	NA	NA	55	46	516	172	171	449	118	153	26	14	7	0.05	0.081	0.041
.	19.01.15-19.17.51-1-374342	32	1	1	0	0	0	0	0	0	0	0	NA	NA	NA	9	10	493	167	163	0	0	0	1	0	0	0.002	0	0
.	19.01.15-19.17.51-1-374343	61	3	3	0	0	0	701	2	2	0	0	NA	NA	NA	26	21	504	165	165	443	112	146	11	0	0	0.022	0	0
.	19.01.15-19.17.54-1-374344	57	2	2	1	0	1	152	1	1	0	0	NA	NA	NA	14	18	495	170	166	94	23	35	7	0	0	0.014	0	0
.	19.01.15-19.17.54-1-374345	172	31	31	13	0	10	726	28	28	0	0	NA	NA	NA	57	57	523	179	168	457	124	145	90	50	9	0.172	0.279	0.054
.	19.01.15-19.17.57-1-374350	89	4	4	0	0	0	702	3	3	0	0	NA	NA	NA	38	28	502	170	169	439	116	147	11	0	1	0.022	0	0.006
.	19.01.15-19.18.01-1-374354	150	27	27	7	0	7	725	26	26	0	0	NA	NA	NA	40	49	513	179	170	449	125	151	65	28	10	0.127	0.156	0.059
.	19.01.15-19.18.03-1-374358	117	12	12	2	0	2	726	10	10	0	0	NA	NA	NA	22	38	512	170	169	457	117	152	19	13	0	0.037	0.076	0
.	19.01.15-19.18.04-1-374359	172	23	23	9	0	6	750	21	21	0	0	NA	NA	NA	51	60	526	173	174	471	121	158	90	19	1	0.171	0.11	0.006
.	19.01.15-19.18.07-1-374363	87	3	3	1	0	1	707	2	2	0	0	NA	NA	NA	32	25	505	169	164	446	115	146	6	0	0	0.012	0	0
.	19.01.15-19.18.12-1-374365	143	12	12	4	0	2	725	11	11	0	0	NA	NA	NA	45	48	514	174	173	455	122	148	36	16	1	0.07	0.092	0.006
.	19.01.15-19.18.14-1-374368	120	15	15	5	0	3	716	14	14	0	0	NA	NA	NA	53	42	514	167	174	448	115	153	53	12	5	0.103	0.072	0.029
.	19.01.15-19.18.18-1-374374	58	2	2	0	0	0	350	1	1	0	0	NA	NA	NA	23	10	492	166	165	214	59	77	1	0	0	0.002	0	0
.	19.01.15-19.18.22-1-374381	62	2	2	0	0	0	399	0	0	0	0	NA	NA	NA	19	16	495	169	165	256	66	77	2	0	0	0.004	0	0
.	19.01.15-19.18.29-1-374391	121	29	29	6	0	3	708	26	26	0	0	NA	NA	NA	54	32	508	169	168	445	117	146	83	3	18	0.163	0.018	0.107
.	19.01.15-19.18.29-1-374392	89	5	5	3	0	2	719	4	4	0	0	NA	NA	NA	26	33	510	171	165	457	115	147	12	8	0	0.024	0.047	0
.	19.01.15-19.18.40-1-374405	62	2	2	0	0	0	401	1	1	0	0	NA	NA	NA	19	23	499	170	167	255	66	80	0	1	1	0	0.006	0.006
.	19.01.15-19.18.43-1-374408	89	4	4	1	0	1	712	3	3	0	0	NA	NA	NA	18	27	505	166	169	449	112	151	11	0	0	0.022	0	0
.	19.01.15-19.18.45-1-374409	147	16	16	3	0	1	718	14	14	0	0	NA	NA	NA	50	41	513	172	169	455	117	146	49	19	5	0.096	0.11	0.03
.	19.01.15-19.18.47-1-374410	34	1	1	1	0	1	0	0	0	0	0	NA	NA	NA	10	13	495	169	162	0	0	0	2	0	0	0.004	0	0
.	19.01.15-19.18.50-1-374411	167	15	15	2	0	2	719	12	12	0	0	NA	NA	NA	40	36	513	170	166	457	115	147	36	12	2	0.07	0.071	0.012
.	19.01.15-19.18.50-1-374412	92	5	5	1	0	0	712	4	4	0	0	NA	NA	NA	30	28	502	167	172	443	114	155	11	3	5	0.022	0.018	0.029
.	19.01.15-19.18.51-1-374413	95	7	7	0	0	0	718	6	6	0	0	NA	NA	NA	33	34	508	166	173	448	116	154	20	5	0	0.039	0.03	0
.	19.01.15-19.18.52-1-374429	91	4	4	1	0	1	718	3	3	0	0	NA	NA	NA	29	34	513	168	166	456	113	149	11	8	1	0.021	0.048	0.006
.	19.01.15-19.18.54-1-374433	124	11	11	4	0	3	728	9	9	0	0	NA	NA	NA	37	41	515	172	167	457	121	150	34	4	7	0.066	0.023	0.042
.	19.01.15-19.19.01-1-374438	145	13	13	3	0	3	732	12	12	0	0	NA	NA	NA	45	58	523	177	171	461	120	151	37	15	6	0.071	0.085	0.035
.	19.01.15-19.19.13-1-374444	36	1	1	0	0	0	0	0	0	0	0	NA	NA	NA	5	4	490	164	163	0	0	0	3	0	0	0.006	0	0
.	19.01.15-19.19.13-1-374445	95	8	8	1	0	1	716	7	7	0	0	NA	NA	NA	37	32	505	170	170	444	120	152	19	10	0	0.038	0.059	0
.	19.01.15-19.19.15-1-374446	63	2	2	0	0	0	694	1	1	0	0	NA	NA	NA	34	26	506	170	163	442	113	139	9	0	0	0.018	0	0
.	19.01.15-19.19.16-1-374452	110	6	6	0	0	0	719	5	5	0	0	NA	NA	NA	35	33	511	168	167	455	116	148	15	0	8	0.029	0	0.048
.	19.01.15-19.19.22-1-374458	92	8	8	2	0	2	707	7	7	0	0	NA	NA	NA	32	23	500	168	168	440	116	151	15	12	2	0.03	0.071	0.012
.	19.01.15-19.19.25-1-374465	32	1	1	1	0	1	0	0	0	0	0	NA	NA	NA	5	12	495	167	163	0	0	0	0	0	1	0	0	0.006
.	19.01.15-19.19.27-1-374470	120	6	6	2	0	1	733	4	4	0	0	NA	NA	NA	33	48	517	171	173	456	122	155	6	8	0	0.012	0.047	0
.	19.01.15-19.19.27-1-374471	144	23	23	6	0	3	725	20	20	0	0	NA	NA	NA	45	43	515	168	173	455	113	157	68	12	20	0.132	0.071	0.116
.	19.01.15-19.19.28-1-374474	63	5	5	2	0	2	698	3	3	0	0	NA	NA	NA	25	21	498	168	168	433	116	149	6	2	4	0.012	0.012	0.024
.	19.01.15-19.19.31-1-374476	59	2	2	1	0	1	150	1	1	0	0	NA	NA	NA	20	16	499	165	165	96	26	28	1	0	0	0.002	0	0
.	19.01.15-19.19.33-1-374478	141	25	25	10	0	6	724	23	23	0	0	NA	NA	NA	47	46	518	170	171	451	119	154	93	29	2	0.18	0.171	0.012
.	19.01.15-19.19.34-1-374479	31	1	1	1	0	1	0	0	0	0	0	NA	NA	NA	9	12	493	165	167	0	0	0	1	0	0	0.002	0	0
.	19.01.15-19.19.37-1-374485	176	14	14	3	0	3	735	12	12	0	0	NA	NA	NA	56	53	523	168	175	461	117	157	39	14	3	0.075	0.083	0.017
.	19.01.15-19.19.38-1-374487	117	5	5	1	0	1	727	4	4	0	0	NA	NA	NA	32	45	516	175	167	458	120	149	5	5	10	0.01	0.029	0.06
.	19.01.15-19.19.39-1-374488	152	21	21	6	0	5	735	17	17	0	0	NA	NA	NA	45	47	519	169	172	465	117	153	71	38	14	0.137	0.225	0.081
.	19.01.15-19.19.42-1-374491	150	23	23	6	0	4	750	21	21	0	0	NA	NA	NA	49	70	532	176	175	468	126	156	84	31	16	0.158	0.176	0.091
.	19.01.15-19.19.45-1-374492	114	11	11	2	0	1	706	10	10	0	0	NA	NA	NA	40	25	501	169	168	444	114	148	25	1	0	0.05	0.006	0
.	19.01.15-19.19.46-1-374494	117	10	10	4	0	2	720	7	7	0	0	NA	NA	NA	28	43	512	175	169	450	123	147	19	5	10	0.037	0.029	0.059
.	19.01.15-19.19.58-1-374516	92	6	6	1	0	1	709	3	3	0	0	NA	NA	NA	30	29	507	170	165	446	117	146	9	4	2	0.018	0.024	0.012
.	19.01.15-19.20.05-1-374526	143	18	18	7	0	3	725	16	16	0	0	NA	NA	NA	47	47	516	170	174	455	116	154	32	51	10	0.062	0.3	0.057
.	19.01.15-19.20.09-1-374528	118	6	6	1	0	0	731	5	5	0	0	NA	NA	NA	38	47	516	172	172	457	119	155	18	3	0	0.035	0.017	0
.	19.01.15-19.20.10-1-374531	95	6	6	2	0	2	717	5	5	0	0	NA	NA	NA	28	33	507	170	169	451	119	147	28	5	10	0.055	0.029	0.059
.	19.01.15-19.20.11-1-374532	148	52	52	14	0	9	731	44	44	0	0	NA	NA	NA	41	62	530	177	168	465	119	147	78	53	32	0.147	0.299	0.19
.	19.01.15-19.20.18-1-374540	32	1	1	0	0	0	0	0	0	0	0	NA	NA	NA	9	11	495	166	163	0	0	0	0	0	0	0	0	0
.	19.01.15-19.20.21-1-374546	65	2	2	0	0	0	703	1	1	0	0	NA	NA	NA	34	27	501	167	172	436	115	152	0	9	0	0	0.054	0
.	19.01.15-19.20.34-1-374558	116	8	8	3	0	3	711	6	6	0	0	NA	NA	NA	52	37	511	169	170	445	117	149	21	0	7	0.041	0	0.041
.	19.01.15-19.20.35-1-374560	31	1	1	0	0	0	0	0	0	0	0	NA	NA	NA	10	7	493	163	164	0	0	0	3	0	0	0.006	0	0
.	19.01.15-19.20.37-1-374563	64	3	3	0	0	0	202	2	2	0	0	NA	NA	NA	16	18	501	166	164	131	27	44	2	0	0	0.004	0	0
.	19.01.15-19.20.42-1-374567	82	5	5	0	0	0	720	4	4	0	0	NA	NA	NA	19	36	509	171	169	452	117	151	14	1	2	0.028	0.006	0.012
.	19.01.15-19.20.42-1-374568	112	7	7	2	0	1	724	5	5	0	0	NA	NA	NA	25	43	518	169	169	460	116	148	3	12	6	0.006	0.071	0.036
.	19.01.15-19.20.44-1-374571	158	17	17	7	0	3	740	15	15	0	0	NA	NA	NA	47	61	534	172	168	474	119	147	63	21	11	0.118	0.122	0.065
.	19.01.15-19.20.46-1-374572	88	4	4	2	0	1	709	3	3	0	0	NA	NA	NA	39	34	510	168	169	446	115	148	10	5	2	0.02	0.03	0.012
.	19.01.15-19.20.56-1-374590	123	14	14	3	0	1	731	13	13	0	0	NA	NA	NA	33	45	519	167	172	462	115	154	44	17	2	0.085	0.102	0.012
.	19.01.15-19.21.01-1-374595	265	27	27	10	0	9	759	24	24	0	0	NA	NA	NA	72	78	535	179	177	474	125	160	109	50	0	0.204	0.279	0
.	19.01.15-19.21.01-1-374596	162	21	21	7	0	4	729	19	19	0	0	NA	NA	NA	55	54	519	177	171	454	124	151	82	1	16	0.158	0.006	0.094
.	19.01.15-19.21.02-1-374597	58	2	2	2	0	2	701	1	1	0	0	NA	NA	NA	26	24	504	167	166	443	113	145	0	3	2	0	0.018	0.012
.	19.01.15-19.21.05-1-374601	86	7	7	2	0	2	707	6	6	0	0	NA	NA	NA	30	24	503	166	168	444	114	149	25	1	5	0.05	0.006	0.03
.	19.01.15-19.21.06-1-374602	148	9	9	7	0	5	728	7	7	0	0	NA	NA	NA	46	45	514	172	172	459	118	151	25	26	1	0.049	0.151	0.006
.	19.01.15-19.21.19-1-374612	89	5	5	0	0	0	721	4	4	0	0	NA	NA	NA	27	42	513	172	170	450	119	152	18	10	0	0.035	0.058	0
.	19.01.15-19.21.27-1-374623	219	23	23	7	0	5	725	19	19	0	0	NA	NA	NA	61	49	522	172	168	462	119	144	84	8	9	0.161	0.047	0.054
.	19.01.15-19.21.29-1-374628	118	5	5	3	0	2	713	2	2	0	0	NA	NA	NA	34	33	512	165	169	453	112	148	29	0	0	0.057	0	0
.	19.01.15-19.21.29-1-374629	114	19	19	4	0	3	711	17	17	0	0	NA	NA	NA	39	34	503	170	174	444	116	151	48	25	18	0.095	0.147	0.103
.	19.01.15-19.21.30-1-374630	90	12	12	3	0	3	713	10	10	0	0	NA	NA	NA	18	26	502	168	169	444	116	153	31	25	0	0.062	0.149	0
.	19.01.15-19.21.31-1-374632	179	8	8	5	0	2	738	7	7	0	0	NA	NA	NA	65	62	522	180	173	458	127	153	35	14	0	0.067	0.078	0
.	19.01.15-19.21.40-1-374640	115	5	5	1	0	1	713	4	4	0	0	NA	NA	NA	32	34	507	170	170	448	119	146	9	1	5	0.018	0.006	0.029
.	19.01.15-19.21.44-1-374643	147	11	11	6	0	4	743	10	10	0	0	NA	NA	NA	53	62	522	173	180	463	118	162	56	21	0	0.107	0.121	0
.	19.01.15-19.21.44-1-374645	176	20	20	7	0	7	743	17	17	0	0	NA	NA	NA	60	62	528	175	172	469	122	152	67	14	0	0.127	0.08	0
.	19.01.15-19.21.47-1-374646	91	4	4	2	0	2	712	3	3	0	0	NA	NA	NA	31	30	504	171	168	445	118	149	6	10	0	0.012	0.058	0
.	19.01.15-19.21.57-1-374668	90	3	3	1	0	1	717	2	2	0	0	NA	NA	NA	24	32	505	171	169	448	117	152	3	5	1	0.006	0.029	0.006
.	19.01.15-19.22.01-1-374673	68	5	5	0	0	0	706	3	3	0	0	NA	NA	NA	23	29	506	170	166	440	117	149	4	2	0	0.008	0.012	0
.	19.01.15-19.22.03-1-374675	88	3	3	0	0	0	718	2	2	0	0	NA	NA	NA	29	34	512	168	167	454	117	147	5	0	5	0.01	0	0.03
.	19.01.15-19.22.05-1-374677	179	24	24	12	0	10	741	21	21	0	0	NA	NA	NA	60	61	527	172	175	469	118	154	78	41	4	0.148	0.238	0.023
.	19.01.15-19.22.07-1-374678	113	11	11	2	0	2	718	10	10	0	0	NA	NA	NA	29	41	513	172	169	451	117	150	18	6	7	0.035	0.035	0.041
.	19.01.15-19.22.10-1-374679	62	3	3	1	0	1	704	2	2	0	0	NA	NA	NA	33	28	499	171	171	437	115	152	4	2	0	0.008	0.012	0
.	19.01.15-19.22.14-1-374683	94	6	6	1	0	1	711	5	5	0	0	NA	NA	NA	28	28	505	168	168	448	115	148	16	0	6	0.032	0	0.036
.	19.01.15-19.22.14-1-374684	207	51	51	12	0	8	725	43	43	0	0	NA	NA	NA	63	48	522	174	165	456	122	147	117	41	14	0.224	0.236	0.085
.	19.01.15-19.22.19-1-374693	115	6	6	0	0	0	717	5	5	0	0	NA	NA	NA	30	32	504	169	172	448	115	154	14	6	2	0.028	0.036	0.012
.	19.01.15-19.22.19-1-374694	87	5	5	1	0	1	714	3	3	0	0	NA	NA	NA	28	29	502	169	171	444	116	154	11	7	0	0.022	0.041	0
.	19.01.15-19.22.20-1-374695	242	28	28	8	0	7	742	25	25	0	0	NA	NA	NA	79	67	528	179	173	461	128	153	76	23	13	0.144	0.128	0.075
.	19.01.15-19.22.26-1-374707	87	6	6	2	0	2	712	5	5	0	0	NA	NA	NA	30	31	506	167	171	446	114	152	40	3	11	0.079	0.018	0.064
.	19.01.15-19.22.30-1-374712	86	6	6	2	0	1	716	5	5	0	0	NA	NA	NA	31	30	502	175	166	447	118	151	13	4	0	0.026	0.023	0
.	19.01.15-19.22.34-1-374719	63	3	3	0	0	0	715	2	2	0	0	NA	NA	NA	25	34	504	171	172	446	117	152	2	0	8	0.004	0	0.047
.	19.01.15-19.22.36-1-374724	34	1	1	0	0	0	0	0	0	0	0	NA	NA	NA	9	10	495	164	164	0	0	0	0	0	0	0	0	0
.	19.01.15-19.22.39-1-374727	145	9	9	3	0	2	727	7	7	0	0	NA	NA	NA	45	46	511	174	174	452	120	155	22	3	0	0.043	0.017	0
.	19.01.15-19.22.40-1-374728	152	18	18	4	0	4	726	15	15	0	0	NA	NA	NA	56	46	515	171	173	456	115	155	49	25	11	0.095	0.146	0.064
.	19.01.15-19.22.47-1-374731	125	29	29	8	0	6	718	26	26	0	0	NA	NA	NA	35	36	510	170	169	451	116	151	80	40	20	0.157	0.235	0.118
.	19.01.15-19.22.48-1-374732	67	2	2	1	0	1	713	0	0	0	0	NA	NA	NA	18	27	503	170	167	447	115	151	4	3	0	0.008	0.018	0
.	19.01.15-19.22.50-1-374733	149	33	33	4	0	4	721	30	30	0	0	NA	NA	NA	48	42	510	174	171	450	119	152	108	17	2	0.212	0.098	0.012
.	19.01.15-19.22.51-1-374734	143	6	6	0	0	0	729	5	5	0	0	NA	NA	NA	40	47	517	173	170	458	118	153	23	0	3	0.044	0	0.018
.	19.01.15-19.23.04-1-374759	67	3	3	0	0	0	718	2	2	0	0	NA	NA	NA	23	32	509	169	167	450	117	151	6	0	0	0.012	0	0
.	19.01.15-19.23.05-1-374760	124	20	20	7	0	4	721	16	16	0	0	NA	NA	NA	48	42	517	170	168	454	117	150	77	15	0	0.149	0.088	0
.	19.01.15-19.23.09-1-374763	97	8	8	3	0	2	711	7	7	0	0	NA	NA	NA	32	29	502	168	172	443	115	153	14	3	0	0.028	0.018	0
.	19.01.15-19.23.14-1-374767	97	4	4	1	0	0	719	3	3	0	0	NA	NA	NA	25	36	511	169	169	453	117	149	13	0	7	0.025	0	0.041
.	19.01.15-19.23.17-1-374768	91	9	9	2	0	2	717	8	8	0	0	NA	NA	NA	41	36	513	170	166	453	116	148	30	4	1	0.058	0.024	0.006
.	19.01.15-19.23.23-1-374779	200	28	28	16	0	8	744	25	25	0	0	NA	NA	NA	40	61	529	172	173	472	118	154	81	32	18	0.153	0.186	0.104
.	19.01.15-19.23.27-1-374785	64	3	3	0	0	0	719	2	2	0	0	NA	NA	NA	25	38	510	170	171	450	117	152	21	0	0	0.041	0	0
.	19.01.15-19.23.31-1-374791	66	2	2	2	0	1	711	1	1	0	0	NA	NA	NA	26	21	500	163	171	445	110	156	9	1	0	0.018	0.006	0
.	19.01.15-19.23.35-1-374798	89	8	8	1	0	0	701	5	5	0	0	NA	NA	NA	31	22	502	168	165	441	111	149	11	14	0	0.022	0.083	0
.	19.01.15-19.23.36-1-374800	212	22	22	9	0	5	759	21	21	0	0	NA	NA	NA	73	77	528	177	185	471	122	166	78	38	3	0.148	0.215	0.016
.	19.01.15-19.23.39-1-374803	203	34	34	7	0	5	752	30	30	0	0	NA	NA	NA	52	68	529	173	179	468	122	162	86	65	0	0.163	0.376	0
.	19.01.15-19.23.44-1-374804	208	24	24	12	0	7	747	23	23	0	0	NA	NA	NA	43	58	523	173	175	469	120	158	90	9	15	0.172	0.052	0.086
.	19.01.15-19.23.46-1-374806	89	8	8	0	0	0	713	5	5	0	0	NA	NA	NA	30	29	506	167	169	448	113	152	10	7	2	0.02	0.042	0.012
.	19.01.15-19.23.47-1-374807	65	4	4	1	0	1	705	2	2	0	0	NA	NA	NA	24	22	500	166	169	442	113	150	12	5	0	0.024	0.03	0
.	19.01.15-19.23.47-1-374808	32	1	1	0	0	0	0	0	0	0	0	NA	NA	NA	12	9	495	165	162	0	0	0	0	0	0	0	0	0
.	19.01.15-19.23.51-1-374811	87	10	10	2	0	2	707	8	8	0	0	NA	NA	NA	34	27	504	167	169	444	115	148	30	10	1	0.06	0.06	0.006
.	19.01.15-19.24.04-1-374833	112	8	8	1	0	1	728	7	7	0	0	NA	NA	NA	38	47	514	174	172	454	121	153	24	4	0	0.047	0.023	0
.	19.01.15-19.24.07-1-374838	127	21	21	6	0	4	723	17	17	0	0	NA	NA	NA	34	41	511	174	169	451	120	152	77	13	13	0.151	0.075	0.077
.	19.01.15-19.24.09-1-374841	98	5	5	2	0	1	716	4	4	0	0	NA	NA	NA	41	35	508	168	172	449	112	155	7	1	2	0.014	0.006	0.012
.	19.01.15-19.24.13-1-374842	89	7	7	0	0	0	716	6	6	0	0	NA	NA	NA	14	26	502	166	171	447	116	153	12	0	8	0.024	0	0.047
.	19.01.15-19.24.16-1-374844	62	4	4	1	0	1	712	3	3	0	0	NA	NA	NA	20	27	501	170	169	440	118	154	13	6	0	0.026	0.035	0
.	19.01.15-19.24.23-1-374859	33	1	1	0	0	0	0	0	0	0	0	NA	NA	NA	11	11	496	164	164	0	0	0	0	0	0	0	0	0
.	19.01.15-19.24.26-1-374862	100	7	7	2	0	1	719	6	6	0	0	NA	NA	NA	46	45	513	176	169	449	120	150	31	10	2	0.06	0.057	0.012
.	19.01.15-19.24.27-1-374865	63	6	6	2	0	2	706	5	5	0	0	NA	NA	NA	28	24	505	165	167	444	113	149	1	10	5	0.002	0.061	0.03
.	19.01.15-19.24.29-1-374869	169	16	16	5	0	3	725	13	13	0	0	NA	NA	NA	53	44	510	175	172	450	121	154	39	22	1	0.076	0.126	0.006
.	19.01.15-19.24.30-1-374870	60	2	2	0	0	0	298	1	1	0	0	NA	NA	NA	19	18	495	169	167	186	51	61	0	0	1	0	0	0.006
.	19.01.15-19.24.33-1-374874	58	3	3	0	0	0	710	2	2	0	0	NA	NA	NA	29	26	505	164	170	446	110	154	8	0	2	0.016	0	0.012
.	19.01.15-19.24.34-1-374875	122	7	7	4	0	3	715	6	6	0	0	NA	NA	NA	37	34	510	172	165	452	118	145	12	16	5	0.024	0.093	0.03
.	19.01.15-19.24.37-1-374878	63	5	5	3	0	3	698	4	4	0	0	NA	NA	NA	26	26	506	164	169	445	109	144	1	9	0	0.002	0.055	0
.	19.01.15-19.24.41-1-374882	145	33	33	5	0	4	712	29	29	0	0	NA	NA	NA	54	42	513	173	169	447	116	149	75	37	19	0.146	0.214	0.112
.	19.01.15-19.24.48-1-374885	179	10	10	2	0	2	733	8	8	0	0	NA	NA	NA	47	51	516	177	171	460	125	148	7	36	1	0.014	0.203	0.006
.	19.01.15-19.24.49-1-374886	36	1	1	1	0	1	0	0	0	0	0	NA	NA	NA	16	9	495	164	163	0	0	0	0	0	2	0	0	0.012
.	19.01.15-19.24.50-1-374887	197	15	15	4	0	2	741	13	13	0	0	NA	NA	NA	62	62	526	177	172	467	124	150	32	25	9	0.061	0.141	0.052
.	19.01.15-19.24.50-1-374889	57	2	2	0	0	0	51	1	1	0	0	NA	NA	NA	22	11	496	165	163	30	7	14	1	1	0	0.002	0.006	0
.	19.01.15-19.24.52-1-374906	64	4	4	1	0	0	709	3	3	0	0	NA	NA	NA	31	34	511	167	169	447	112	150	7	0	0	0.014	0	0
.	19.01.15-19.24.54-1-374907	147	34	34	9	0	7	713	27	27	0	0	NA	NA	NA	50	43	520	168	168	451	112	150	113	21	13	0.217	0.125	0.077
.	19.01.15-19.24.55-1-374908	183	38	38	8	0	7	731	35	35	0	0	NA	NA	NA	57	67	535	175	170	463	119	149	68	37	6	0.127	0.211	0.035
.	19.01.15-19.24.56-1-374909	68	8	8	4	0	4	698	7	7	0	0	NA	NA	NA	32	23	505	167	164	443	110	145	3	22	0	0.006	0.132	0
.	19.01.15-19.24.59-1-374915	146	7	7	2	0	2	722	5	5	0	0	NA	NA	NA	52	49	517	172	173	451	117	154	24	7	0	0.046	0.041	0
.	19.01.15-19.25.11-1-374921	116	8	8	4	0	2	719	7	7	0	0	NA	NA	NA	42	29	502	173	167	447	121	151	14	25	1	0.028	0.145	0.006
.	19.01.15-19.25.15-1-374924	146	10	10	2	0	2	717	8	8	0	0	NA	NA	NA	58	38	508	173	170	449	120	148	28	5	4	0.055	0.029	0.024
.	19.01.15-19.25.19-1-374928	118	10	10	3	0	3	724	9	9	0	0	NA	NA	NA	36	34	505	166	176	449	116	159	26	12	2	0.051	0.072	0.011
.	19.01.15-19.25.22-1-374936	59	2	2	0	0	0	247	1	1	0	0	NA	NA	NA	23	19	503	164	165	156	43	48	2	0	3	0.004	0	0.018
.	19.01.15-19.25.23-1-374938	122	14	14	2	0	1	726	13	13	0	0	NA	NA	NA	41	44	519	166	172	460	113	153	47	2	0	0.091	0.012	0
.	19.01.15-19.25.32-1-374949	63	3	3	2	0	2	248	2	2	0	0	NA	NA	NA	17	19	503	166	163	157	45	46	0	4	1	0	0.024	0.006
.	19.01.15-19.25.36-1-374953	33	1	1	0	0	0	0	0	0	0	0	NA	NA	NA	11	13	497	165	164	0	0	0	0	0	0	0	0	0
.	19.01.15-19.25.37-1-374955	35	1	1	0	0	0	0	0	0	0	0	NA	NA	NA	11	7	493	164	163	0	0	0	0	0	0	0	0	0
.	19.01.15-19.25.39-1-374958	91	4	4	0	0	0	712	3	3	0	0	NA	NA	NA	30	34	505	171	171	445	117	150	4	2	0	0.008	0.012	0
.	19.01.15-19.25.40-1-374959	33	1	1	0	0	0	0	0	0	0	0	NA	NA	NA	7	12	495	167	163	0	0	0	5	0	0	0.01	0	0
.	19.01.15-19.25.41-1-374960	61	2	2	0	0	0	708	1	1	0	0	NA	NA	NA	23	26	504	170	165	444	115	149	5	0	0	0.01	0	0
.	19.01.15-19.25.41-1-374961	66	5	5	0	0	0	700	3	3	0	0	NA	NA	NA	37	31	508	169	167	440	115	145	17	7	0	0.033	0.041	0
.	19.01.15-19.25.42-1-374963	96	7	7	2	0	1	716	5	5	0	0	NA	NA	NA	25	33	506	170	170	453	117	146	11	6	7	0.022	0.035	0.041
.	19.01.15-19.25.44-1-374966	118	11	11	2	0	2	723	10	10	0	0	NA	NA	NA	34	41	515	169	170	455	115	153	34	12	0	0.066	0.071	0
.	19.01.15-19.25.49-1-374969	37	1	1	0	0	0	0	0	0	0	0	NA	NA	NA	11	14	493	167	167	0	0	0	3	0	0	0.006	0	0
.	19.01.15-19.25.54-1-374985	147	16	16	3	0	1	705	15	15	0	0	NA	NA	NA	37	34	508	170	169	440	115	150	41	28	4	0.081	0.165	0.024
.	19.01.15-19.25.57-1-374990	115	13	13	4	0	3	714	10	10	0	0	NA	NA	NA	32	35	513	169	166	451	116	147	56	4	1	0.109	0.024	0.006
.	19.01.15-19.25.57-1-374991	210	19	19	6	0	3	752	16	16	0	0	NA	NA	NA	68	71	534	178	172	472	127	153	84	8	1	0.157	0.045	0.006
.	19.01.15-19.26.03-1-374993	93	5	5	1	0	1	713	4	4	0	0	NA	NA	NA	33	32	503	172	170	446	117	150	10	4	4	0.02	0.023	0.024
.	19.01.15-19.26.04-1-374994	85	5	5	1	0	1	707	4	4	0	0	NA	NA	NA	27	23	503	167	166	448	113	146	4	0	11	0.008	0	0.066
.	19.01.15-19.26.05-1-374995	118	12	12	1	0	0	737	9	9	0	0	NA	NA	NA	27	48	522	169	170	465	118	154	22	21	5	0.042	0.124	0.029
.	19.01.15-19.26.11-1-374998	87	5	5	1	0	1	716	3	3	0	0	NA	NA	NA	23	28	509	166	166	452	115	149	21	3	0	0.041	0.018	0
.	19.01.15-19.26.13-1-374999	170	20	20	8	0	4	729	17	17	0	0	NA	NA	NA	67	61	520	174	180	449	119	161	84	11	0	0.162	0.063	0
.	19.01.15-19.26.22-1-375013	180	13	13	4	0	3	733	11	11	0	0	NA	NA	NA	65	55	523	176	169	461	122	150	59	23	5	0.113	0.131	0.03
.	19.01.15-19.26.22-1-375014	92	13	13	4	0	4	717	12	12	0	0	NA	NA	NA	31	34	511	170	166	452	118	147	22	14	6	0.043	0.082	0.036
.	19.01.15-19.26.28-1-375021	60	2	2	0	0	0	701	1	1	0	0	NA	NA	NA	27	22	503	166	166	440	113	148	2	0	4	0.004	0	0.024
.	19.01.15-19.26.29-1-375024	124	8	8	1	0	1	721	7	7	0	0	NA	NA	NA	39	36	514	168	167	456	115	150	12	6	10	0.023	0.036	0.06
.	19.01.15-19.26.29-1-375025	204	32	32	12	0	5	737	29	29	0	0	NA	NA	NA	65	64	522	178	177	459	124	154	83	20	25	0.159	0.112	0.141
.	19.01.15-19.26.33-1-375027	65	3	3	0	0	0	707	2	2	0	0	NA	NA	NA	22	24	500	169	168	445	115	147	8	5	0	0.016	0.03	0
.	19.01.15-19.26.37-1-375040	92	11	11	1	0	1	713	10	10	0	0	NA	NA	NA	39	31	505	164	175	444	114	155	28	4	4	0.055	0.024	0.023
.	19.01.15-19.26.42-1-375041	62	3	3	2	0	2	707	2	2	0	0	NA	NA	NA	18	23	497	168	171	440	117	150	3	0	2	0.006	0	0.012
.	19.01.15-19.26.50-1-375044	59	2	2	0	0	0	703	1	1	0	0	NA	NA	NA	19	16	497	166	166	441	114	148	4	5	0	0.008	0.03	0
.	19.01.15-19.26.51-1-375045	87	4	4	0	0	0	702	3	3	0	0	NA	NA	NA	38	23	502	164	170	440	113	149	7	9	0	0.014	0.055	0
.	19.01.15-19.26.55-1-375064	118	18	18	5	0	3	728	15	15	0	0	NA	NA	NA	40	44	513	171	173	458	115	155	53	13	2	0.103	0.076	0.012
.	19.01.15-19.26.57-1-375069	63	6	6	1	0	0	707	5	5	0	0	NA	NA	NA	29	26	500	172	167	443	118	146	16	7	0	0.032	0.041	0
.	19.01.15-19.26.58-1-375071	120	18	18	9	0	7	724	16	16	0	0	NA	NA	NA	29	45	515	174	169	452	120	152	45	31	1	0.087	0.178	0.006
.	19.01.15-19.27.01-1-375072	31	1	1	1	0	1	0	0	0	0	0	NA	NA	NA	8	10	497	163	163	0	0	0	1	0	0	0.002	0	0
.	19.01.15-19.27.04-1-375074	92	8	8	4	0	4	706	5	5	0	0	NA	NA	NA	22	22	504	165	166	447	112	147	17	5	8	0.034	0.03	0.048
.	19.01.15-19.27.04-1-375075	63	3	3	0	0	0	714	2	2	0	0	NA	NA	NA	13	24	503	167	167	448	115	151	13	0	0	0.026	0	0
.	19.01.15-19.27.09-1-375077	269	61	61	17	0	10	737	56	56	0	0	NA	NA	NA	72	65	530	178	170	464	122	151	144	68	17	0.272	0.382	0.1
.	19.01.15-19.27.20-1-375083	119	10	10	5	0	4	714	7	7	0	0	NA	NA	NA	42	35	509	170	169	449	116	149	37	17	3	0.073	0.1	0.018
.	19.01.15-19.27.25-1-375095	62	2	2	0	0	0	705	1	1	0	0	NA	NA	NA	28	31	507	167	170	446	113	146	4	0	0	0.008	0	0
.	19.01.15-19.27.26-1-375097	88	5	5	2	0	2	709	3	3	0	0	NA	NA	NA	40	28	505	169	167	446	111	152	14	8	0	0.028	0.047	0
.	19.01.15-19.27.41-1-375109	116	13	13	3	0	3	709	7	7	0	0	NA	NA	NA	43	35	503	174	171	441	117	151	22	9	2	0.044	0.052	0.012
.	19.01.15-19.27.43-1-375112	94	4	4	0	0	0	717	2	2	0	0	NA	NA	NA	24	32	513	168	164	456	113	148	6	6	0	0.012	0.036	0
.	19.01.15-19.27.44-1-375114	155	15	15	6	0	3	736	11	11	0	0	NA	NA	NA	52	50	523	172	168	468	119	149	53	34	2	0.101	0.198	0.012
.	19.01.15-19.27.47-1-375115	89	13	13	1	0	1	720	12	12	0	0	NA	NA	NA	35	40	515	171	167	454	118	148	20	10	14	0.039	0.058	0.084
.	19.01.15-19.27.49-1-375116	57	3	3	0	0	0	351	2	2	0	0	NA	NA	NA	8	14	501	164	162	216	59	76	2	0	0	0.004	0	0
.	19.01.15-19.27.53-1-375137	118	5	5	3	0	3	716	4	4	0	0	NA	NA	NA	33	31	507	166	171	447	115	154	14	0	2	0.028	0	0.012
.	19.01.15-19.27.58-1-375144	124	6	6	2	0	2	736	5	5	0	0	NA	NA	NA	33	49	521	172	169	464	118	154	14	6	0	0.027	0.035	0
.	19.01.15-19.28.01-1-375146	91	8	8	2	0	2	724	7	7	0	0	NA	NA	NA	26	34	508	171	168	453	118	153	32	16	0	0.063	0.094	0
.	19.01.15-19.28.02-1-375147	117	14	14	3	0	2	719	13	13	0	0	NA	NA	NA	41	34	509	170	168	449	117	153	50	19	0	0.098	0.112	0
.	19.01.15-19.28.05-1-375149	93	5	5	3	0	2	712	4	4	0	0	NA	NA	NA	30	31	506	168	170	449	111	152	12	9	0	0.024	0.054	0
.	19.01.15-19.28.12-1-375153	177	29	29	7	0	5	739	27	27	0	0	NA	NA	NA	49	55	524	173	171	466	118	155	99	26	9	0.189	0.15	0.053
.	19.01.15-19.28.17-1-375157	33	1	1	0	0	0	0	0	0	0	0	NA	NA	NA	11	11	493	167	164	0	0	0	0	0	0	0	0	0
.	19.01.15-19.28.18-1-375159	95	8	8	3	0	2	708	6	6	0	0	NA	NA	NA	35	24	506	164	167	450	111	147	16	12	2	0.032	0.073	0.012
.	19.01.15-19.28.18-1-375160	32	1	1	1	0	1	0	0	0	0	0	NA	NA	NA	6	12	495	166	164	0	0	0	0	0	0	0	0	0
.	19.01.15-19.28.19-1-375162	61	2	2	0	0	0	697	1	1	0	0	NA	NA	NA	33	22	497	171	167	437	114	146	0	2	2	0	0.012	0.012
.	19.01.15-19.28.24-1-375174	115	10	10	1	0	1	716	9	9	0	0	NA	NA	NA	27	34	509	170	168	449	118	149	15	4	13	0.029	0.024	0.077
.	19.01.15-19.28.24-1-375175	183	22	22	10	0	6	724	20	20	0	0	NA	NA	NA	58	48	518	174	169	457	120	147	66	26	7	0.127	0.149	0.041
.	19.01.15-19.28.27-1-375179	33	1	1	0	0	0	0	0	0	0	0	NA	NA	NA	12	9	493	164	165	0	0	0	5	0	0	0.01	0	0
.	19.01.15-19.28.29-1-375183	117	13	13	6	0	4	718	12	12	0	0	NA	NA	NA	38	35	513	168	167	452	115	151	38	15	0	0.074	0.089	0
.	19.01.15-19.28.33-1-375191	119	16	16	8	0	6	729	14	14	0	0	NA	NA	NA	36	48	514	169	178	454	115	160	44	40	2	0.086	0.237	0.011
.	19.01.15-19.28.41-1-375196	93	5	5	2	0	2	725	4	4	0	0	NA	NA	NA	24	35	512	170	166	457	117	151	16	2	0	0.031	0.012	0
.	19.01.15-19.28.53-1-375216	62	2	2	1	0	1	714	1	1	0	0	NA	NA	NA	17	22	500	168	167	447	117	150	0	2	1	0	0.012	0.006
.	19.01.15-19.28.53-1-375217	61	2	2	0	0	0	713	1	1	0	0	NA	NA	NA	23	27	503	170	167	446	119	148	4	0	1	0.008	0	0.006
.	19.01.15-19.28.55-1-375218	89	6	6	1	0	1	712	5	5	0	0	NA	NA	NA	40	37	510	170	170	444	116	152	13	3	0	0.025	0.018	0
.	19.01.15-19.29.04-1-375226	152	19	19	8	0	6	730	18	18	0	0	NA	NA	NA	50	49	514	175	173	452	124	154	58	16	6	0.113	0.091	0.035
.	19.01.15-19.29.08-1-375228	100	8	8	2	0	2	712	5	5	0	0	NA	NA	NA	38	35	511	167	170	446	115	151	23	6	0	0.045	0.036	0
.	19.01.15-19.29.08-1-375229	118	16	16	7	0	6	728	14	14	0	0	NA	NA	NA	39	43	516	169	171	461	117	150	50	3	2	0.097	0.018	0.012
.	19.01.15-19.29.10-1-375230	31	1	1	0	0	0	0	0	0	0	0	NA	NA	NA	7	5	490	165	163	0	0	0	0	1	0	0	0.006	0
.	19.01.15-19.29.12-1-375231	157	21	21	9	0	5	745	20	20	0	0	NA	NA	NA	42	63	529	170	177	470	116	159	94	10	6	0.178	0.059	0.034
.	19.01.15-19.29.17-1-375233	64	4	4	0	0	0	706	3	3	0	0	NA	NA	NA	29	28	512	165	164	448	112	146	17	7	1	0.033	0.042	0.006
.	19.01.15-19.29.17-1-375234	148	8	8	3	0	3	738	7	7	0	0	NA	NA	NA	33	47	514	172	174	462	120	156	17	11	6	0.033	0.064	0.034
.	19.01.15-19.29.18-1-375235	91	7	7	1	0	1	721	6	6	0	0	NA	NA	NA	29	40	509	173	171	450	119	152	24	1	4	0.047	0.006	0.023
.	19.01.15-19.29.20-1-375239	92	12	12	5	0	5	707	8	8	0	0	NA	NA	NA	37	27	501	172	167	441	116	150	26	4	7	0.052	0.023	0.042
.	19.01.15-19.29.33-1-375261	100	9	9	2	0	2	705	8	8	0	0	NA	NA	NA	33	30	506	172	165	445	116	144	8	4	18	0.016	0.023	0.109
.	19.01.15-19.29.39-1-375267	32	1	1	0	0	0	0	0	0	0	0	NA	NA	NA	13	12	495	165	165	0	0	0	1	0	0	0.002	0	0
.	19.01.15-19.29.42-1-375269	86	3	3	1	0	0	714	2	2	0	0	NA	NA	NA	23	29	504	168	170	448	113	153	8	0	6	0.016	0	0.035
.	19.01.15-19.29.42-1-375270	116	8	8	1	0	1	729	7	7	0	0	NA	NA	NA	36	51	521	175	168	459	118	152	8	5	5	0.015	0.029	0.03
.	19.01.15-19.29.43-1-375271	35	1	1	0	0	0	0	0	0	0	0	NA	NA	NA	12	16	499	166	164	0	0	0	0	0	0	0	0	0
.	19.01.15-19.29.46-1-375272	149	19	19	5	0	5	721	16	16	0	0	NA	NA	NA	66	44	518	170	169	456	118	147	56	26	8	0.108	0.153	0.047
.	19.01.15-19.29.46-1-375274	124	12	12	3	0	2	718	11	11	0	0	NA	NA	NA	40	39	511	174	167	450	119	149	38	6	7	0.074	0.034	0.042
.	19.01.15-19.29.47-1-375275	30	1	1	0	0	0	0	0	0	0	0	NA	NA	NA	6	13	496	165	165	0	0	0	2	0	0	0.004	0	0
.	19.01.15-19.29.49-1-375277	88	4	4	2	0	1	719	3	3	0	0	NA	NA	NA	30	31	507	170	167	452	117	150	8	0	3	0.016	0	0.018
.	19.01.15-19.29.52-1-375294	32	1	1	0	0	0	0	0	0	0	0	NA	NA	NA	13	9	494	166	162	0	0	0	0	4	0	0	0.024	0
.	19.01.15-19.29.54-1-375298	147	28	28	7	0	5	722	26	26	0	0	NA	NA	NA	48	41	511	172	171	455	116	151	79	27	10	0.155	0.157	0.058
.	19.01.15-19.29.59-1-375302	35	1	1	0	0	0	0	0	0	0	0	NA	NA	NA	17	20	497	167	169	0	0	0	0	0	4	0	0	0.024
.	19.01.15-19.30.00-1-375303	147	11	11	2	0	1	732	10	10	0	0	NA	NA	NA	34	49	513	174	175	457	118	157	21	23	0	0.041	0.132	0
.	19.01.15-19.30.02-1-375308	64	6	6	3	0	2	707	5	5	0	0	NA	NA	NA	21	22	506	164	165	448	112	147	22	0	0	0.043	0	0
.	19.01.15-19.30.02-1-375309	88	6	6	0	0	0	714	4	4	0	0	NA	NA	NA	38	36	512	167	170	450	117	147	14	3	4	0.027	0.018	0.024
.	19.01.15-19.30.07-1-375312	125	18	18	1	0	1	725	16	16	0	0	NA	NA	NA	43	45	513	174	171	451	121	153	58	15	6	0.113	0.086	0.035
.	19.01.15-19.30.08-1-375313	61	3	3	2	0	2	703	2	2	0	0	NA	NA	NA	15	18	501	167	163	443	114	146	8	0	3	0.016	0	0.018
.	19.01.15-19.30.18-1-375318	144	15	15	6	0	4	743	13	13	0	0	NA	NA	NA	48	63	522	181	173	462	124	157	73	0	0	0.14	0	0
.	19.01.15-19.30.21-1-375322	86	3	3	1	0	1	722	2	2	0	0	NA	NA	NA	33	43	516	171	169	456	117	149	6	6	0	0.012	0.035	0
.	19.01.15-19.30.22-1-375328	33	1	1	0	0	0	0	0	0	0	0	NA	NA	NA	10	6	491	166	162	0	0	0	1	0	0	0.002	0	0
.	19.01.15-19.30.23-1-375330	86	5	5	1	0	1	700	4	4	0	0	NA	NA	NA	35	29	502	175	165	437	120	143	5	10	0	0.01	0.057	0
.	19.01.15-19.30.24-1-375331	35	1	1	0	0	0	0	0	0	0	0	NA	NA	NA	14	9	493	163	166	0	0	0	0	0	0	0	0	0
.	19.01.15-19.30.26-1-375335	92	8	8	2	0	2	719	7	7	0	0	NA	NA	NA	32	34	511	169	167	454	114	151	41	0	0	0.08	0	0
.	19.01.15-19.30.37-1-375343	120	9	9	3	0	2	719	7	7	0	0	NA	NA	NA	38	43	519	169	168	459	112	148	25	25	4	0.048	0.148	0.024
.	19.01.15-19.30.38-1-375347	31	1	1	1	0	1	0	0	0	0	0	NA	NA	NA	9	9	496	164	162	0	0	0	3	0	0	0.006	0	0
.	19.01.15-19.30.41-1-375348	82	4	4	2	0	2	717	3	3	0	0	NA	NA	NA	20	22	504	167	164	453	117	147	9	0	2	0.018	0	0.012
.	19.01.15-19.30.45-1-375353	117	6	6	0	0	0	727	5	5	0	0	NA	NA	NA	26	38	511	173	167	456	120	151	11	7	0	0.022	0.04	0
.	19.01.15-19.30.50-1-375355	98	4	4	3	0	2	698	3	3	0	0	NA	NA	NA	29	17	495	170	165	437	112	149	11	3	0	0.022	0.018	0
.	19.01.15-19.30.51-1-375356	117	4	4	4	0	2	707	3	3	0	0	NA	NA	NA	37	27	505	167	168	444	114	149	0	12	11	0	0.072	0.065
.	19.01.15-19.30.53-1-375372	60	2	2	1	0	1	712	1	1	0	0	NA	NA	NA	24	30	505	172	166	446	117	149	8	0	0	0.016	0	0
.	19.01.15-19.30.56-1-375378	122	7	7	3	0	1	713	5	5	0	0	NA	NA	NA	40	31	504	172	168	443	121	149	14	15	5	0.028	0.087	0.03
.	19.01.15-19.30.57-1-375380	61	2	2	2	0	1	710	1	1	0	0	NA	NA	NA	19	24	506	166	165	449	115	146	7	0	0	0.014	0	0
.	19.01.15-19.31.03-1-375382	87	6	6	2	0	2	701	5	5	0	0	NA	NA	NA	27	16	497	165	167	441	113	147	13	0	6	0.026	0	0.036
.	19.01.15-19.31.03-1-375386	209	15	15	2	0	2	735	11	11	0	0	NA	NA	NA	75	56	525	175	169	462	123	150	50	12	7	0.095	0.069	0.041
.	19.01.15-19.31.05-1-375408	97	13	13	0	0	0	720	10	10	0	0	NA	NA	NA	27	39	516	166	170	457	113	150	25	8	2	0.048	0.048	0.012
.	19.01.15-19.31.08-1-375409	95	4	4	1	0	0	717	3	3	0	0	NA	NA	NA	34	32	504	170	171	446	118	153	16	0	0	0.032	0	0
.	19.01.15-19.31.08-1-375410	123	14	14	3	0	2	717	13	13	0	0	NA	NA	NA	34	36	512	166	171	453	113	151	52	16	2	0.102	0.096	0.012
.	19.01.15-19.31.12-1-375432	125	5	5	0	0	0	724	4	4	0	0	NA	NA	NA	21	35	509	170	169	456	117	151	6	3	0	0.012	0.018	0
.	19.01.15-19.31.16-1-375434	61	3	3	1	0	1	713	2	2	0	0	NA	NA	NA	25	27	502	172	166	446	119	148	9	8	0	0.018	0.047	0
.	19.01.15-19.31.29-1-375456	90	5	5	0	0	0	720	4	4	0	0	NA	NA	NA	31	35	514	167	167	454	115	151	10	2	0	0.019	0.012	0
.	19.01.15-19.31.29-1-375457	94	3	3	5	0	2	713	2	2	0	0	NA	NA	NA	43	39	512	173	167	451	117	145	11	0	0	0.021	0	0
.	19.01.15-19.31.33-1-375460	93	5	5	0	0	0	704	4	4	0	0	NA	NA	NA	36	19	502	166	164	440	115	149	8	6	0	0.016	0.036	0
.	19.01.15-19.31.34-1-375461	119	10	10	3	0	2	713	8	8	0	0	NA	NA	NA	41	32	512	167	166	456	111	146	20	23	1	0.039	0.138	0.006
.	19.01.15-19.31.37-1-375465	33	1	1	0	0	0	0	0	0	0	0	NA	NA	NA	6	12	497	163	165	0	0	0	0	0	0	0	0	0
.	19.01.15-19.31.37-1-375467	119	4	4	2	0	1	720	3	3	0	0	NA	NA	NA	43	35	509	170	169	452	116	152	20	2	0	0.039	0.012	0
.	19.01.15-19.31.39-1-375469	143	14	14	4	0	4	727	12	12	0	0	NA	NA	NA	44	47	520	172	168	459	117	151	53	8	5	0.102	0.047	0.03
.	19.01.15-19.31.41-1-375471	90	7	7	4	0	1	710	6	6	0	0	NA	NA	NA	39	31	508	169	167	449	116	145	19	13	4	0.037	0.077	0.024
.	19.01.15-19.31.45-1-375473	34	1	1	1	0	1	0	0	0	0	0	NA	NA	NA	11	10	493	167	163	0	0	0	2	0	0	0.004	0	0
.	19.01.15-19.31.47-1-375474	92	11	11	4	0	3	715	10	10	0	0	NA	NA	NA	30	29	506	167	169	448	114	153	18	7	4	0.036	0.042	0.024
.	19.01.15-19.31.48-1-375475	92	5	5	0	0	0	717	4	4	0	0	NA	NA	NA	20	42	512	176	167	447	118	152	4	1	0	0.008	0.006	0
.	19.01.15-19.31.51-1-375477	90	5	5	1	0	1	712	4	4	0	0	NA	NA	NA	21	30	507	170	166	449	117	146	3	4	5	0.006	0.024	0.03
.	19.01.15-19.31.55-1-375495	171	11	11	5	0	2	731	9	9	0	0	NA	NA	NA	51	49	515	173	174	455	121	155	34	11	4	0.066	0.064	0.023
.	19.01.15-19.31.58-1-375501	182	47	47	14	0	10	718	45	45	0	0	NA	NA	NA	46	49	522	169	171	451	114	153	111	36	15	0.213	0.213	0.088
.	19.01.15-19.32.03-1-375503	56	2	2	0	0	0	708	1	1	0	0	NA	NA	NA	27	24	502	168	167	446	113	149	2	0	1	0.004	0	0.006
.	19.01.15-19.32.04-1-375504	94	7	7	3	0	3	711	4	4	0	0	NA	NA	NA	40	35	511	171	166	451	117	143	19	5	4	0.037	0.029	0.024
.	19.01.15-19.32.05-1-375506	61	2	2	1	0	1	695	1	1	0	0	NA	NA	NA	23	18	499	170	162	437	115	143	1	0	1	0.002	0	0.006
.	19.01.15-19.32.09-1-375509	116	19	19	6	0	4	731	17	17	0	0	NA	NA	NA	39	51	517	175	172	460	118	153	60	21	6	0.116	0.12	0.035
.	19.01.15-19.32.10-1-375510	37	1	1	1	0	1	0	0	0	0	0	NA	NA	NA	10	15	494	168	166	0	0	0	1	0	0	0.002	0	0
.	19.01.15-19.32.11-1-375511	130	23	23	9	0	7	737	19	19	0	0	NA	NA	NA	52	52	520	174	171	464	119	154	87	22	10	0.167	0.126	0.058
.	19.01.15-19.32.16-1-375512	124	23	23	6	0	4	725	20	20	0	0	NA	NA	NA	42	43	505	171	180	444	119	162	96	19	0	0.19	0.111	0
.	19.01.15-19.32.21-1-375517	62	5	5	4	0	3	699	4	4	0	0	NA	NA	NA	19	12	494	166	165	440	114	145	15	0	1	0.03	0	0.006
.	19.01.15-19.32.21-1-375519	149	17	17	6	0	5	733	13	13	0	0	NA	NA	NA	60	55	523	170	175	459	114	160	53	20	15	0.101	0.118	0.086
.	19.01.15-19.32.24-1-375527	36	1	1	0	0	0	0	0	0	0	0	NA	NA	NA	6	8	493	165	163	0	0	0	0	1	0	0	0.006	0
.	19.01.15-19.32.28-1-375533	89	7	7	2	0	2	709	6	6	0	0	NA	NA	NA	38	30	508	167	168	447	111	151	15	6	0	0.03	0.036	0
.	19.01.15-19.32.29-1-375535	96	8	8	3	0	3	713	5	5	0	0	NA	NA	NA	32	34	512	170	165	451	116	146	29	2	0	0.057	0.012	0
.	19.01.15-19.32.39-1-375549	62	5	5	1	0	1	708	4	4	0	0	NA	NA	NA	14	20	501	167	165	446	112	150	27	3	0	0.054	0.018	0
.	19.01.15-19.32.46-1-375552	94	11	11	4	0	4	724	9	9	0	0	NA	NA	NA	28	36	513	167	169	457	115	152	28	5	3	0.055	0.03	0.018
.	19.01.15-19.32.49-1-375556	117	8	8	3	0	2	707	7	7	0	0	NA	NA	NA	24	23	505	165	166	447	113	147	17	8	0	0.034	0.048	0
.	19.01.15-19.32.50-1-375557	92	5	5	2	0	1	721	4	4	0	0	NA	NA	NA	25	36	511	169	169	451	118	152	14	0	7	0.027	0	0.041
.	19.01.15-19.32.58-1-375578	67	2	2	0	0	0	723	0	0	0	0	NA	NA	NA	19	34	510	168	169	452	117	154	4	0	3	0.008	0	0.018
.	19.01.15-19.32.58-1-375579	63	3	3	0	0	0	202	2	2	0	0	NA	NA	NA	11	23	502	169	165	132	28	42	2	0	0	0.004	0	0
.	19.01.15-19.32.59-1-375580	87	5	5	2	0	2	718	2	2	0	0	NA	NA	NA	28	38	512	170	169	450	118	150	11	0	3	0.021	0	0.018
.	19.01.15-19.32.59-1-375581	63	2	2	0	0	0	251	1	1	0	0	NA	NA	NA	22	13	494	166	166	159	39	53	0	2	0	0	0.012	0
.	19.01.15-19.33.08-1-375586	95	20	20	6	0	5	720	19	19	0	0	NA	NA	NA	37	41	520	168	166	458	115	147	69	27	0	0.133	0.161	0
.	19.01.15-19.33.09-1-375588	60	2	2	0	0	0	700	1	1	0	0	NA	NA	NA	25	20	496	167	170	434	115	151	0	0	5	0	0	0.029
.	19.01.15-19.33.10-1-375589	64	2	2	0	0	0	703	0	0	0	0	NA	NA	NA	25	24	503	170	164	443	116	144	7	0	0	0.014	0	0
.	19.01.15-19.33.10-1-375590	64	4	4	0	0	0	708	3	3	0	0	NA	NA	NA	22	26	508	167	164	450	114	144	9	5	0	0.018	0.03	0
.	19.01.15-19.33.13-1-375593	88	6	6	2	0	2	713	4	4	0	0	NA	NA	NA	30	37	512	169	169	453	114	146	4	6	6	0.008	0.036	0.036
.	19.01.15-19.33.14-1-375594	69	5	5	2	0	0	705	4	4	0	0	NA	NA	NA	26	21	500	171	163	444	117	144	19	4	0	0.038	0.023	0
.	19.01.15-19.33.14-1-375595	153	31	31	8	0	4	727	30	30	0	0	NA	NA	NA	52	44	521	166	170	460	115	152	106	27	5	0.203	0.163	0.029
.	19.01.15-19.33.20-1-375602	29	1	1	0	0	0	0	0	0	0	0	NA	NA	NA	9	6	491	164	164	0	0	0	1	0	0	0.002	0	0
.	19.01.15-19.33.22-1-375606	63	2	2	0	0	0	99	1	1	0	0	NA	NA	NA	24	15	497	165	166	60	19	20	2	2	0	0.004	0.012	0
.	19.01.15-19.33.24-1-375613	62	4	4	3	0	2	712	3	3	0	0	NA	NA	NA	14	22	504	168	163	451	115	146	8	5	3	0.016	0.03	0.018
.	19.01.15-19.33.25-1-375615	204	16	16	5	0	4	747	14	14	0	0	NA	NA	NA	68	71	532	176	176	469	123	155	55	20	3	0.103	0.114	0.017
.	19.01.15-19.33.27-1-375620	120	7	7	6	0	1	708	6	6	0	0	NA	NA	NA	43	33	513	167	166	449	115	144	52	5	0	0.101	0.03	0
.	19.01.15-19.33.29-1-375623	55	2	2	0	0	0	709	1	1	0	0	NA	NA	NA	19	25	508	166	164	451	112	146	7	0	3	0.014	0	0.018
.	19.01.15-19.33.32-1-375624	150	7	7	1	0	1	730	6	6	0	0	NA	NA	NA	51	54	517	174	176	456	121	153	26	0	0	0.05	0	0
.	19.01.15-19.33.33-1-375625	34	1	1	1	0	1	0	0	0	0	0	NA	NA	NA	9	10	491	165	167	0	0	0	4	0	0	0.008	0	0
.	19.01.15-19.33.35-1-375629	90	8	8	4	0	3	721	6	6	0	0	NA	NA	NA	29	33	512	165	169	457	113	151	51	1	3	0.1	0.006	0.018
.	19.01.15-19.33.41-1-375634	205	19	19	7	0	4	743	17	17	0	0	NA	NA	NA	72	67	526	176	178	465	121	157	74	3	12	0.141	0.017	0.067
.	19.01.15-19.33.43-1-375636	139	14	14	5	0	3	724	13	13	0	0	NA	NA	NA	56	43	516	170	170	459	117	148	29	28	12	0.056	0.165	0.071
.	19.01.15-19.33.45-1-375637	62	4	4	0	0	0	302	3	3	0	0	NA	NA	NA	12	21	503	167	164	191	43	68	0	5	2	0	0.03	0.012
.	19.01.15-19.33.51-1-375638	148	14	14	9	0	4	725	13	13	0	0	NA	NA	NA	53	42	520	171	164	459	119	147	82	14	0	0.158	0.082	0
.	19.01.15-19.33.52-1-375640	175	11	11	3	0	2	736	10	10	0	0	NA	NA	NA	67	66	523	178	178	459	121	156	18	25	2	0.034	0.14	0.011
.	19.01.15-19.33.59-1-375664	85	6	6	2	0	1	721	5	5	0	0	NA	NA	NA	24	37	507	175	168	452	119	150	9	4	1	0.018	0.023	0.006
.	19.01.15-19.33.59-1-375665	117	18	18	9	0	3	721	16	16	0	0	NA	NA	NA	47	42	509	172	174	448	117	156	34	49	0	0.067	0.285	0
.	19.01.15-19.33.59-1-375666	91	8	8	3	0	2	718	6	6	0	0	NA	NA	NA	28	31	506	170	168	451	115	152	11	11	12	0.022	0.065	0.071
.	19.01.15-19.34.05-1-375669	206	9	9	3	0	1	737	7	7	0	0	NA	NA	NA	69	57	520	169	181	461	115	161	5	23	15	0.01	0.136	0.083
.	19.01.15-19.34.17-1-375674	63	2	2	1	0	0	696	1	1	0	0	NA	NA	NA	30	21	502	170	162	439	115	142	2	2	0	0.004	0.012	0
.	19.01.15-19.34.17-1-375676	33	1	1	1	0	1	0	0	0	0	0	NA	NA	NA	11	9	493	166	163	0	0	0	0	0	0	0	0	0
.	19.01.15-19.34.19-1-375679	149	9	9	2	0	2	720	7	7	0	0	NA	NA	NA	52	35	509	169	170	452	115	153	24	4	4	0.047	0.024	0.024
.	19.01.15-19.34.20-1-375681	173	25	25	4	0	3	716	24	24	0	0	NA	NA	NA	59	41	512	173	169	451	115	150	75	32	8	0.146	0.185	0.047
.	19.01.15-19.34.20-1-375683	89	9	9	2	0	2	702	8	8	0	0	NA	NA	NA	40	21	501	167	166	441	115	146	16	11	6	0.032	0.066	0.036
.	19.01.15-19.34.21-1-375685	120	8	8	3	0	1	720	7	7	0	0	NA	NA	NA	49	42	512	172	171	447	120	153	35	8	12	0.068	0.047	0.07
.	19.01.15-19.34.25-1-375695	124	11	11	5	0	3	727	10	10	0	0	NA	NA	NA	37	45	506	175	177	445	122	160	42	17	3	0.083	0.097	0.017
.	19.01.15-19.34.31-1-375705	119	10	10	2	0	1	714	8	8	0	0	NA	NA	NA	30	28	504	168	169	445	115	154	24	7	1	0.048	0.042	0.006
.	19.01.15-19.34.31-1-375706	174	30	30	8	0	7	721	25	25	0	0	NA	NA	NA	50	40	514	168	171	457	114	150	76	39	13	0.148	0.232	0.076
.	19.01.15-19.34.32-1-375707	116	6	6	1	0	1	717	5	5	0	0	NA	NA	NA	30	32	508	173	164	451	119	147	5	0	5	0.01	0	0.03
.	19.01.15-19.34.41-1-375715	59	2	2	0	0	0	707	0	0	0	0	NA	NA	NA	21	18	499	167	165	446	114	147	0	7	0	0	0.042	0
.	19.01.15-19.34.42-1-375716	178	28	28	13	0	8	731	26	26	0	0	NA	NA	NA	53	55	521	175	172	454	122	155	88	30	13	0.169	0.171	0.076
.	19.01.15-19.34.53-1-375735	122	13	13	6	0	4	728	11	11	0	0	NA	NA	NA	50	44	515	172	170	457	117	154	48	6	5	0.093	0.035	0.029
.	19.01.15-19.34.53-1-375737	60	4	4	1	0	1	703	2	2	0	0	NA	NA	NA	28	23	500	167	169	439	115	149	26	0	0	0.052	0	0
.	19.01.15-19.34.56-1-375740	148	9	9	6	0	4	736	8	8	0	0	NA	NA	NA	32	54	515	177	175	458	121	157	25	13	2	0.049	0.073	0.011
.	19.01.15-19.34.57-1-375744	96	8	8	2	0	2	721	7	7	0	0	NA	NA	NA	29	33	513	167	166	456	117	148	29	4	3	0.057	0.024	0.018
.	19.01.15-19.34.58-1-375747	87	3	3	0	0	0	703	2	2	0	0	NA	NA	NA	32	24	506	165	166	446	112	145	9	3	0	0.018	0.018	0
.	19.01.15-19.35.11-1-375749	61	2	2	0	0	0	451	1	1	0	0	NA	NA	NA	18	19	504	166	162	289	68	94	0	0	3	0	0	0.019
.	19.01.15-19.35.14-1-375750	118	12	12	5	0	5	718	11	11	0	0	NA	NA	NA	35	39	505	173	174	444	120	154	47	7	3	0.093	0.04	0.017
.	19.01.15-19.35.19-1-375756	123	16	16	5	0	4	733	15	15	0	0	NA	NA	NA	45	56	519	171	179	459	115	159	47	25	0	0.091	0.146	0
.	19.01.15-19.35.21-1-375760	62	2	2	0	0	0	711	1	1	0	0	NA	NA	NA	18	25	504	165	169	453	111	147	3	0	4	0.006	0	0.024
.	19.01.15-19.35.23-1-375763	93	4	4	2	0	1	710	3	3	0	0	NA	NA	NA	35	30	504	173	166	445	117	148	23	8	0	0.046	0.046	0
.	19.01.15-19.35.24-1-375765	202	19	19	5	0	5	740	18	18	0	0	NA	NA	NA	73	55	520	174	174	462	122	156	47	33	17	0.09	0.19	0.098
.	19.01.15-19.35.29-1-375776	125	15	15	4	0	3	730	13	13	0	0	NA	NA	NA	40	46	518	169	172	462	119	149	44	14	7	0.085	0.083	0.041
.	19.01.15-19.35.32-1-375777	86	5	5	0	0	0	718	3	3	0	0	NA	NA	NA	40	41	516	169	169	453	116	149	22	0	0	0.043	0	0
.	19.01.15-19.35.32-1-375778	89	10	10	3	0	1	710	9	9	0	0	NA	NA	NA	29	27	502	170	168	443	117	150	12	16	0	0.024	0.094	0
.	19.01.15-19.35.37-1-375785	64	3	3	0	0	0	705	2	2	0	0	NA	NA	NA	34	31	506	172	166	444	117	144	0	6	7	0	0.035	0.042
.	19.01.15-19.35.39-1-375788	70	4	4	2	0	2	695	3	3	0	0	NA	NA	NA	36	23	502	168	166	438	114	143	5	8	0	0.01	0.048	0
.	19.01.15-19.35.41-1-375791	122	8	8	2	0	2	705	6	6	0	0	NA	NA	NA	38	26	510	163	166	452	108	145	26	14	4	0.051	0.086	0.024
.	19.01.15-19.35.50-1-375795	89	7	7	4	0	4	705	5	5	0	0	NA	NA	NA	22	23	504	168	164	442	116	147	3	15	0	0.006	0.089	0
.	19.01.15-19.35.54-1-375815	209	7	7	1	0	0	734	5	5	0	0	NA	NA	NA	77	52	523	175	167	461	122	151	15	12	0	0.029	0.069	0
.	19.01.15-19.35.55-1-375816	146	12	12	3	0	3	717	9	9	0	0	NA	NA	NA	45	45	518	171	169	452	116	149	20	12	13	0.039	0.07	0.077
.	19.01.15-19.35.58-1-375821	87	3	3	1	0	1	711	1	1	0	0	NA	NA	NA	24	31	510	166	168	449	114	148	7	0	6	0.014	0	0.036
.	19.01.15-19.36.00-1-375823	96	7	7	3	0	3	711	4	4	0	0	NA	NA	NA	43	34	509	166	172	446	113	152	6	11	0	0.012	0.066	0
[truncated: 1 more rows]
