# Supplementary material for: Modelling targeted rabies vaccination strategies for a domestic dog population with heterogeneous roaming patterns
Source: PLoS Negl Trop Dis. 2019 Jul 8;13(7):e0007582. doi: 10.1371/journal.pntd.0007582 (PMC6638970; doi:10.1371/journal.pntd.0007582)
Supplement: S1 Zip file folder — The files contain a summary for each simulation for its respective scenario. The files are named first with the population structure (FP, ED, RD, SD) and then the specific vaccination strategy used for that scenario. (ZIP) [file pntd.0007582.s002.zip › Supp_Files/ED_E0.9_R0.9_S0.5_all_measuresReport.txt]

scenario	iteration	duration	tot_deaths	rabid_dogs	moved	mov_DK	movInfect	n_vacc	n_cull	detDogs_cull	contDogs_cull	reactCull	preemptVaccCov_dogLevel	reactVaccCov_dogLevel	mean_Rt	non_rabid_dead	born	nb_in_exp_cat	nb_in_roam_cat	nb_stayhome	nb_exp_vacc	nb_roam_vacc	nb_stayhome_vacc	nb_contacting_explorer	nb_contacting_roamer	nb_contacting_stayhome	contact_per_explorer	contact_per_roamer	contact_per_stayhome
.	19.01.15-18.01.38-1-368309	150	58	58	19	0	17	681	56	56	0	0	NA	NA	NA	39	44	511	170	176	447	147	87	128	34	10	0.25	0.2	0.057
.	19.01.15-18.01.38-1-368310	89	6	6	2	0	1	688	5	5	0	0	NA	NA	NA	30	35	506	173	169	452	154	82	18	4	2	0.036	0.023	0.012
.	19.01.15-18.01.38-1-368311	147	25	25	7	0	5	687	21	21	0	0	NA	NA	NA	48	36	508	169	172	455	149	83	46	23	27	0.091	0.136	0.157
.	19.01.15-18.01.38-1-368312	118	16	16	5	0	3	690	13	13	0	0	NA	NA	NA	42	47	514	171	175	448	152	90	29	11	6	0.056	0.064	0.034
.	19.01.15-18.01.38-1-368313	95	7	7	4	0	2	692	6	6	0	0	NA	NA	NA	34	41	516	169	169	459	150	83	9	9	9	0.017	0.053	0.053
.	19.01.15-18.01.38-1-368314	151	7	7	3	0	2	689	6	6	0	0	NA	NA	NA	41	39	510	171	171	453	151	85	18	0	8	0.035	0	0.047
.	19.01.15-18.01.38-1-368315	93	6	6	2	0	1	678	5	5	0	0	NA	NA	NA	32	31	506	172	166	445	150	83	14	7	1	0.028	0.041	0.006
.	19.01.15-18.01.38-1-368316	117	5	5	1	0	1	695	4	4	0	0	NA	NA	NA	39	34	507	169	171	452	155	88	2	7	3	0.004	0.041	0.018
.	19.01.15-18.02.21-1-368347	64	3	3	1	0	0	682	2	2	0	0	NA	NA	NA	24	30	502	172	169	445	152	85	6	1	0	0.012	0.006	0
.	19.01.15-18.02.28-1-368355	314	22	22	8	0	3	746	19	19	0	0	NA	NA	NA	84	99	549	186	177	486	170	90	73	11	10	0.133	0.059	0.056
.	19.01.15-18.02.31-1-368361	57	2	2	0	0	0	104	1	1	0	0	NA	NA	NA	17	9	493	163	166	72	22	10	4	0	0	0.008	0	0
.	19.01.15-18.02.32-1-368362	185	19	19	5	0	5	706	16	16	0	0	NA	NA	NA	51	49	510	175	177	456	157	93	58	8	8	0.114	0.046	0.045
.	19.01.15-18.02.32-1-368363	93	6	6	1	0	1	688	4	4	0	0	NA	NA	NA	29	36	510	171	168	453	151	84	16	3	0	0.031	0.018	0
.	19.01.15-18.02.37-1-368373	62	2	2	1	0	1	677	1	1	0	0	NA	NA	NA	24	27	495	174	171	441	153	83	6	0	0	0.012	0	0
.	19.01.15-18.02.37-1-368374	96	6	6	3	0	1	678	5	5	0	0	NA	NA	NA	32	29	508	167	167	447	146	85	19	0	2	0.037	0	0.012
.	19.01.15-18.02.43-1-368376	115	6	6	2	0	2	681	5	5	0	0	NA	NA	NA	50	36	510	170	169	450	150	81	14	5	8	0.027	0.029	0.047
.	19.01.15-18.02.52-1-368396	125	12	12	2	0	1	706	10	10	0	0	NA	NA	NA	46	59	523	173	176	460	154	92	30	9	3	0.057	0.052	0.017
.	19.01.15-18.02.53-1-368397	36	1	1	0	0	0	0	0	0	0	0	NA	NA	NA	13	9	492	163	167	0	0	0	0	0	0	0	0	0
.	19.01.15-18.02.55-1-368398	62	4	4	1	0	1	682	3	3	0	0	NA	NA	NA	23	31	506	170	168	449	148	85	4	3	1	0.008	0.018	0.006
.	19.01.15-18.02.56-1-368399	117	4	4	2	0	0	695	3	3	0	0	NA	NA	NA	39	46	509	177	173	450	157	88	14	6	0	0.028	0.034	0
.	19.01.15-18.02.57-1-368403	63	4	4	0	0	0	673	3	3	0	0	NA	NA	NA	25	23	501	168	167	440	149	84	8	3	0	0.016	0.018	0
.	19.01.15-18.03.03-1-368408	151	26	26	5	0	4	709	24	24	0	0	NA	NA	NA	44	58	523	176	172	465	157	87	83	16	26	0.159	0.091	0.151
.	19.01.15-18.03.06-1-368410	62	2	2	0	0	0	676	1	1	0	0	NA	NA	NA	20	24	504	168	165	448	147	81	1	2	0	0.002	0.012	0
.	19.01.15-18.03.12-1-368414	118	18	18	2	0	1	686	17	17	0	0	NA	NA	NA	32	35	500	175	173	443	157	86	64	4	10	0.128	0.023	0.058
.	19.01.15-18.03.15-1-368417	64	2	2	1	0	1	245	1	1	0	0	NA	NA	NA	20	19	500	166	166	159	50	36	3	1	0	0.006	0.006	0
.	19.01.15-18.03.17-1-368418	86	5	5	1	0	0	684	4	4	0	0	NA	NA	NA	30	29	502	173	167	446	156	82	17	1	1	0.034	0.006	0.006
.	19.01.15-18.03.19-1-368421	87	3	3	2	0	1	689	2	2	0	0	NA	NA	NA	20	27	504	166	170	449	152	88	10	0	4	0.02	0	0.024
.	19.01.15-18.03.22-1-368425	65	3	3	0	0	0	673	2	2	0	0	NA	NA	NA	22	21	499	167	168	442	148	83	11	2	0	0.022	0.012	0
.	19.01.15-18.03.22-1-368426	122	6	6	1	0	1	672	4	4	0	0	NA	NA	NA	45	28	505	169	167	441	148	83	6	4	0	0.012	0.024	0
.	19.01.15-18.03.23-1-368431	92	7	7	5	0	4	684	6	6	0	0	NA	NA	NA	31	33	502	174	170	448	154	82	17	9	0	0.034	0.052	0
.	19.01.15-18.03.26-1-368435	37	1	1	0	0	0	0	0	0	0	0	NA	NA	NA	9	10	495	166	162	0	0	0	1	0	0	0.002	0	0
.	19.01.15-18.03.29-1-368439	31	1	1	0	0	0	0	0	0	0	0	NA	NA	NA	8	9	493	166	163	0	0	0	0	0	0	0	0	0
.	19.01.15-18.03.31-1-368441	121	19	19	5	0	3	685	17	17	0	0	NA	NA	NA	45	34	509	169	169	450	150	85	66	19	14	0.13	0.112	0.083
.	19.01.15-18.03.34-1-368450	38	1	1	0	0	0	0	0	0	0	0	NA	NA	NA	6	13	495	166	165	0	0	0	0	2	0	0	0.012	0
.	19.01.15-18.03.35-1-368452	96	12	12	4	0	4	685	10	10	0	0	NA	NA	NA	40	37	511	170	169	452	153	80	28	0	6	0.055	0	0.036
.	19.01.15-18.03.37-1-368455	151	17	17	7	0	4	695	14	14	0	0	NA	NA	NA	36	47	514	171	175	454	153	88	51	6	19	0.099	0.035	0.109
.	19.01.15-18.03.38-1-368456	31	1	1	0	0	0	0	0	0	0	0	NA	NA	NA	10	8	493	165	163	0	0	0	0	0	0	0	0	0
.	19.01.15-18.03.40-1-368458	64	5	5	1	0	0	677	4	4	0	0	NA	NA	NA	18	22	501	167	167	445	148	84	28	0	0	0.056	0	0
.	19.01.15-18.03.40-1-368459	58	2	2	0	0	0	103	1	1	0	0	NA	NA	NA	18	28	505	168	168	69	23	11	3	0	0	0.006	0	0
.	19.01.15-18.03.42-1-368460	39	1	1	1	0	1	0	0	0	0	0	NA	NA	NA	9	10	492	167	164	0	0	0	0	2	0	0	0.012	0
.	19.01.15-18.03.44-1-368461	118	14	14	8	0	7	696	13	13	0	0	NA	NA	NA	43	47	521	168	171	459	149	88	41	12	6	0.079	0.071	0.035
.	19.01.15-18.03.48-1-368463	170	19	19	3	0	2	698	18	18	0	0	NA	NA	NA	40	41	514	169	171	459	153	86	62	11	21	0.121	0.065	0.123
.	19.01.15-18.03.50-1-368466	64	4	4	0	0	0	683	2	2	0	0	NA	NA	NA	22	31	509	168	167	449	152	82	14	0	0	0.028	0	0
.	19.01.15-18.03.52-1-368483	153	11	11	3	0	3	713	10	10	0	0	NA	NA	NA	38	57	525	173	172	465	158	90	32	4	3	0.061	0.023	0.017
.	19.01.15-18.03.58-1-368491	61	3	3	1	0	0	678	2	2	0	0	NA	NA	NA	19	24	502	168	167	444	152	82	14	0	0	0.028	0	0
.	19.01.15-18.03.59-1-368492	123	11	11	4	0	3	678	10	10	0	0	NA	NA	NA	51	33	512	168	166	454	144	80	42	5	6	0.082	0.03	0.036
.	19.01.15-18.04.07-1-368494	178	35	35	8	0	4	696	30	30	0	0	NA	NA	NA	55	50	518	174	171	459	151	86	121	22	21	0.234	0.126	0.123
.	19.01.15-18.04.11-1-368496	202	50	50	14	0	9	696	48	48	0	0	NA	NA	NA	55	57	526	171	173	459	149	88	119	39	40	0.226	0.228	0.231
.	19.01.15-18.04.13-1-368497	63	3	3	0	0	0	675	2	2	0	0	NA	NA	NA	27	25	497	174	167	439	154	82	10	0	0	0.02	0	0
.	19.01.15-18.04.13-1-368498	37	1	1	0	0	0	0	0	0	0	0	NA	NA	NA	7	11	494	167	163	0	0	0	2	0	0	0.004	0	0
.	19.01.15-18.04.13-1-368499	94	4	4	2	0	2	678	3	3	0	0	NA	NA	NA	41	31	506	172	166	443	155	80	12	0	0	0.024	0	0
.	19.01.15-18.04.15-1-368500	89	5	5	0	0	0	689	4	4	0	0	NA	NA	NA	27	33	505	171	170	449	154	86	1	6	7	0.002	0.035	0.041
.	19.01.15-18.04.16-1-368502	120	6	6	3	0	2	692	4	4	0	0	NA	NA	NA	41	44	515	173	169	453	155	84	25	0	9	0.049	0	0.053
.	19.01.15-18.04.27-1-368517	120	10	10	5	0	4	699	8	8	0	0	NA	NA	NA	36	42	513	173	169	455	157	87	16	15	10	0.031	0.087	0.059
.	19.01.15-18.04.29-1-368524	95	4	4	1	0	1	665	3	3	0	0	NA	NA	NA	38	22	499	168	168	439	143	83	4	10	0	0.008	0.06	0
.	19.01.15-18.04.30-1-368525	121	15	15	3	0	3	692	14	14	0	0	NA	NA	NA	41	40	511	167	175	451	150	91	32	24	8	0.063	0.144	0.046
.	19.01.15-18.04.31-1-368527	87	3	3	0	0	0	681	2	2	0	0	NA	NA	NA	20	29	504	172	166	448	149	84	2	0	1	0.004	0	0.006
.	19.01.15-18.04.34-1-368534	91	4	4	2	0	2	675	3	3	0	0	NA	NA	NA	24	28	503	170	168	441	150	84	3	0	1	0.006	0	0.006
.	19.01.15-18.04.39-1-368539	92	8	8	0	0	0	668	7	7	0	0	NA	NA	NA	39	35	508	167	173	445	140	83	8	10	6	0.016	0.06	0.035
.	19.01.15-18.04.46-1-368545	212	32	32	10	0	8	727	30	30	0	0	NA	NA	NA	56	78	523	189	179	462	170	95	110	14	10	0.21	0.074	0.056
.	19.01.15-18.04.46-1-368546	84	4	4	0	0	0	679	2	2	0	0	NA	NA	NA	35	33	507	166	173	446	147	86	9	0	3	0.018	0	0.017
.	19.01.15-18.04.50-1-368549	88	6	6	0	0	0	685	5	5	0	0	NA	NA	NA	38	36	513	171	165	449	156	80	14	4	0	0.027	0.023	0
.	19.01.15-18.04.50-1-368550	61	3	3	2	0	2	671	2	2	0	0	NA	NA	NA	21	18	497	168	166	439	151	81	5	5	0	0.01	0.03	0
.	19.01.15-18.04.58-1-368571	34	1	1	1	0	1	0	0	0	0	0	NA	NA	NA	7	7	492	164	164	0	0	0	2	0	0	0.004	0	0
.	19.01.15-18.04.59-1-368572	143	11	11	2	0	2	703	10	10	0	0	NA	NA	NA	39	52	520	172	173	460	155	88	20	16	5	0.038	0.093	0.029
.	19.01.15-18.05.00-1-368574	151	10	10	6	0	3	709	9	9	0	0	NA	NA	NA	45	64	525	177	175	463	156	90	49	9	8	0.093	0.051	0.046
.	19.01.15-18.05.00-1-368575	116	14	14	3	0	3	683	13	13	0	0	NA	NA	NA	42	38	510	172	169	451	147	85	40	15	3	0.078	0.087	0.018
.	19.01.15-18.05.03-1-368577	150	12	12	2	0	2	678	10	10	0	0	NA	NA	NA	42	30	506	171	166	443	153	82	19	4	20	0.038	0.023	0.12
.	19.01.15-18.05.05-1-368579	92	3	3	1	0	1	674	1	1	0	0	NA	NA	NA	38	27	505	167	168	444	148	82	5	2	1	0.01	0.012	0.006
.	19.01.15-18.05.09-1-368581	112	13	13	4	0	3	690	12	12	0	0	NA	NA	NA	37	42	509	175	171	450	156	84	42	28	4	0.083	0.16	0.023
.	19.01.15-18.05.23-1-368593	32	1	1	0	0	0	0	0	0	0	0	NA	NA	NA	10	11	494	167	163	0	0	0	3	0	0	0.006	0	0
.	19.01.15-18.05.23-1-368594	94	6	6	0	0	0	688	5	5	0	0	NA	NA	NA	23	33	511	168	167	457	149	82	24	0	0	0.047	0	0
.	19.01.15-18.05.26-1-368598	34	1	1	1	0	1	0	0	0	0	0	NA	NA	NA	9	7	494	163	163	0	0	0	1	0	0	0.002	0	0
.	19.01.15-18.05.27-1-368600	119	11	11	5	0	2	686	10	10	0	0	NA	NA	NA	37	36	508	169	172	446	152	88	44	14	7	0.087	0.083	0.041
.	19.01.15-18.05.28-1-368602	239	34	34	8	0	6	740	30	30	0	0	NA	NA	NA	63	87	547	174	179	492	154	94	96	27	11	0.176	0.155	0.061
.	19.01.15-18.05.29-1-368603	154	7	7	0	0	0	700	6	6	0	0	NA	NA	NA	45	52	517	175	173	458	158	84	35	0	8	0.068	0	0.046
.	19.01.15-18.05.32-1-368606	87	7	7	4	0	2	679	6	6	0	0	NA	NA	NA	28	32	504	171	170	443	152	84	22	0	0	0.044	0	0
.	19.01.15-18.05.33-1-368607	115	6	6	2	0	1	677	3	3	0	0	NA	NA	NA	27	27	501	171	168	442	150	85	17	2	2	0.034	0.012	0.012
.	19.01.15-18.05.40-1-368621	136	14	14	6	0	4	700	11	11	0	0	NA	NA	NA	50	48	515	175	171	453	160	87	43	15	8	0.083	0.086	0.047
.	19.01.15-18.05.43-1-368624	158	14	14	3	0	3	696	12	12	0	0	NA	NA	NA	44	46	516	172	171	455	157	84	40	4	21	0.078	0.023	0.123
.	19.01.15-18.05.45-1-368625	58	2	2	0	0	0	0	1	1	0	0	NA	NA	NA	15	10	491	168	164	0	0	0	0	1	0	0	0.006	0
.	19.01.15-18.05.49-1-368626	58	2	2	0	0	0	151	1	1	0	0	NA	NA	NA	19	13	494	168	164	96	38	17	1	0	3	0.002	0	0.018
.	19.01.15-18.05.51-1-368629	61	3	3	0	0	0	671	2	2	0	0	NA	NA	NA	22	22	500	165	170	440	150	81	5	1	0	0.01	0.006	0
.	19.01.15-18.05.53-1-368646	37	1	1	0	0	0	0	0	0	0	0	NA	NA	NA	15	14	498	165	164	0	0	0	0	0	0	0	0	0
.	19.01.15-18.05.53-1-368647	60	2	2	0	0	0	664	1	1	0	0	NA	NA	NA	35	17	498	165	167	440	142	82	4	0	2	0.008	0	0.012
.	19.01.15-18.05.55-1-368648	209	32	32	5	0	5	721	29	29	0	0	NA	NA	NA	69	71	525	177	182	469	156	96	98	12	24	0.187	0.068	0.132
.	19.01.15-18.05.56-1-368650	83	6	6	3	0	2	668	4	4	0	0	NA	NA	NA	33	24	504	168	165	439	148	81	14	0	0	0.028	0	0
.	19.01.15-18.05.57-1-368654	33	1	1	0	0	0	0	0	0	0	0	NA	NA	NA	5	10	495	164	164	0	0	0	1	0	0	0.002	0	0
.	19.01.15-18.06.00-1-368656	98	8	8	0	0	0	693	7	7	0	0	NA	NA	NA	15	33	506	175	165	452	159	82	27	5	7	0.053	0.029	0.042
.	19.01.15-18.06.06-1-368658	141	7	7	1	0	1	693	5	5	0	0	NA	NA	NA	39	38	509	170	172	455	153	85	16	5	9	0.031	0.029	0.052
.	19.01.15-18.06.07-1-368660	116	8	8	4	0	4	678	7	7	0	0	NA	NA	NA	40	36	512	168	169	451	142	85	25	12	0	0.049	0.071	0
.	19.01.15-18.06.10-1-368661	89	7	7	2	0	2	682	5	5	0	0	NA	NA	NA	27	31	509	165	170	450	147	85	22	9	3	0.043	0.055	0.018
.	19.01.15-18.06.14-1-368664	97	3	3	2	0	0	675	1	1	0	0	NA	NA	NA	35	27	501	173	166	442	150	83	8	0	9	0.016	0	0.054
.	19.01.15-18.06.15-1-368667	59	2	2	1	0	1	676	1	1	0	0	NA	NA	NA	34	32	510	168	167	448	147	81	2	0	1	0.004	0	0.006
.	19.01.15-18.06.15-1-368668	96	9	9	1	0	1	685	7	7	0	0	NA	NA	NA	38	40	507	171	175	447	152	86	27	1	0	0.053	0.006	0
.	19.01.15-18.06.24-1-368677	178	33	33	6	0	6	694	30	30	0	0	NA	NA	NA	47	45	519	168	171	458	150	86	87	8	21	0.168	0.048	0.123
.	19.01.15-18.06.29-1-368685	149	18	18	4	0	3	691	17	17	0	0	NA	NA	NA	39	36	508	172	169	450	153	88	40	22	11	0.079	0.128	0.065
.	19.01.15-18.06.30-1-368686	88	8	8	1	0	0	694	6	6	0	0	NA	NA	NA	25	37	512	170	168	458	151	85	49	0	0	0.096	0	0
.	19.01.15-18.06.32-1-368688	143	12	12	5	0	3	705	10	10	0	0	NA	NA	NA	39	56	523	177	169	465	158	82	53	11	9	0.101	0.062	0.053
.	19.01.15-18.06.32-1-368689	58	2	2	2	0	2	152	1	1	0	0	NA	NA	NA	22	18	501	164	166	100	34	18	0	0	3	0	0	0.018
.	19.01.15-18.06.33-1-368691	118	10	10	4	0	3	684	8	8	0	0	NA	NA	NA	43	43	513	170	173	448	149	87	19	16	5	0.037	0.094	0.029
.	19.01.15-18.06.38-1-368710	33	1	1	0	0	0	0	0	0	0	0	NA	NA	NA	13	7	494	163	163	0	0	0	1	0	0	0.002	0	0
.	19.01.15-18.06.41-1-368712	32	1	1	0	0	0	0	0	0	0	0	NA	NA	NA	9	9	494	164	164	0	0	0	3	0	0	0.006	0	0
.	19.01.15-18.06.41-1-368713	147	18	18	7	0	6	696	15	15	0	0	NA	NA	NA	53	47	519	173	168	458	154	84	19	12	28	0.037	0.069	0.167
.	19.01.15-18.06.43-1-368714	114	25	25	2	0	1	696	23	23	0	0	NA	NA	NA	35	42	509	175	171	452	156	88	74	15	3	0.145	0.086	0.018
.	19.01.15-18.06.49-1-368716	31	1	1	0	0	0	0	0	0	0	0	NA	NA	NA	10	7	494	163	163	0	0	0	2	0	0	0.004	0	0
.	19.01.15-18.06.51-1-368717	90	7	7	1	0	0	670	6	6	0	0	NA	NA	NA	35	22	501	167	167	441	147	82	19	4	2	0.038	0.024	0.012
.	19.01.15-18.06.54-1-368735	92	7	7	1	0	1	678	6	6	0	0	NA	NA	NA	37	35	513	167	168	444	152	82	26	2	1	0.051	0.012	0.006
.	19.01.15-18.07.00-1-368742	141	18	18	8	0	5	698	16	16	0	0	NA	NA	NA	43	51	521	167	176	459	148	91	50	25	14	0.096	0.15	0.08
.	19.01.15-18.07.01-1-368744	121	8	8	3	0	1	681	7	7	0	0	NA	NA	NA	37	29	502	170	170	444	153	84	26	10	5	0.052	0.059	0.029
.	19.01.15-18.07.04-1-368747	125	12	12	2	0	2	686	10	10	0	0	NA	NA	NA	33	35	507	172	169	447	155	84	43	0	2	0.085	0	0.012
.	19.01.15-18.07.10-1-368749	36	1	1	0	0	0	0	0	0	0	0	NA	NA	NA	12	11	496	164	164	0	0	0	1	0	0	0.002	0	0
.	19.01.15-18.07.13-1-368750	85	8	8	2	0	2	667	7	7	0	0	NA	NA	NA	34	19	499	164	169	439	144	84	22	6	2	0.044	0.037	0.012
.	19.01.15-18.07.17-1-368752	176	8	8	1	0	1	702	7	7	0	0	NA	NA	NA	60	51	519	175	170	457	159	86	22	9	7	0.042	0.051	0.041
.	19.01.15-18.07.19-1-368759	171	15	15	4	0	3	695	13	13	0	0	NA	NA	NA	47	52	519	173	173	453	152	90	41	5	12	0.079	0.029	0.069
.	19.01.15-18.07.21-1-368761	289	24	24	8	0	6	728	22	22	0	0	NA	NA	NA	81	83	537	180	179	473	161	94	64	30	20	0.119	0.167	0.112
.	19.01.15-18.07.28-1-368773	63	2	2	2	0	2	406	1	1	0	0	NA	NA	NA	14	20	499	166	168	276	86	44	3	0	1	0.006	0	0.006
.	19.01.15-18.07.28-1-368774	70	2	2	0	0	0	674	1	1	0	0	NA	NA	NA	25	23	500	168	168	441	151	82	2	0	2	0.004	0	0.012
.	19.01.15-18.07.31-1-368776	59	2	2	1	0	1	678	1	1	0	0	NA	NA	NA	19	26	506	164	169	447	148	83	10	0	3	0.02	0	0.018
.	19.01.15-18.07.33-1-368777	88	4	4	0	0	0	676	3	3	0	0	NA	NA	NA	36	32	504	172	169	439	150	87	17	0	0	0.034	0	0
.	19.01.15-18.07.42-1-368790	90	3	3	0	0	0	688	2	2	0	0	NA	NA	NA	32	43	509	173	174	448	152	88	4	2	3	0.008	0.012	0.017
.	19.01.15-18.07.42-1-368791	122	20	20	9	0	5	688	18	18	0	0	NA	NA	NA	52	42	513	173	169	449	156	83	46	12	38	0.09	0.069	0.225
.	19.01.15-18.07.42-1-368792	61	2	2	0	0	0	673	1	1	0	0	NA	NA	NA	26	25	498	171	169	436	154	83	0	0	5	0	0	0.03
.	19.01.15-18.07.46-1-368793	84	7	7	0	0	0	673	5	5	0	0	NA	NA	NA	44	22	502	167	166	444	147	82	20	0	0	0.04	0	0
.	19.01.15-18.07.47-1-368795	63	4	4	0	0	0	676	3	3	0	0	NA	NA	NA	20	25	498	172	168	442	150	84	1	2	3	0.002	0.012	0.018
.	19.01.15-18.07.51-1-368796	64	3	3	0	0	0	670	2	2	0	0	NA	NA	NA	34	24	502	165	170	440	146	84	2	6	0	0.004	0.036	0
.	19.01.15-18.07.59-1-368819	118	14	14	6	0	4	679	12	12	0	0	NA	NA	NA	42	35	508	168	172	443	151	85	36	1	10	0.071	0.006	0.058
.	19.01.15-18.07.59-1-368821	32	1	1	0	0	0	0	0	0	0	0	NA	NA	NA	6	20	503	166	164	0	0	0	0	0	0	0	0	0
.	19.01.15-18.08.02-1-368822	96	4	4	2	0	1	681	2	2	0	0	NA	NA	NA	36	32	504	167	174	445	149	87	10	2	5	0.02	0.012	0.029
.	19.01.15-18.08.03-1-368824	34	1	1	1	0	1	0	0	0	0	0	NA	NA	NA	7	9	494	164	164	0	0	0	0	0	1	0	0	0.006
.	19.01.15-18.08.04-1-368825	91	4	4	1	0	1	673	3	3	0	0	NA	NA	NA	24	26	497	171	171	436	150	87	3	12	2	0.006	0.07	0.012
.	19.01.15-18.08.06-1-368827	32	1	1	0	0	0	0	0	0	0	0	NA	NA	NA	12	9	495	164	163	0	0	0	2	0	0	0.004	0	0
.	19.01.15-18.08.07-1-368830	118	16	16	5	0	1	690	15	15	0	0	NA	NA	NA	42	41	514	175	165	452	157	81	60	5	13	0.117	0.029	0.079
.	19.01.15-18.08.08-1-368832	120	12	12	5	0	5	684	10	10	0	0	NA	NA	NA	32	32	508	170	167	450	152	82	25	10	5	0.049	0.059	0.03
.	19.01.15-18.08.09-1-368833	121	10	10	4	0	1	677	8	8	0	0	NA	NA	NA	39	34	512	169	166	451	144	82	28	17	9	0.055	0.101	0.054
.	19.01.15-18.08.12-1-368835	113	11	11	4	0	4	692	10	10	0	0	NA	NA	NA	32	42	510	173	172	451	153	88	20	17	0	0.039	0.098	0
.	19.01.15-18.08.19-1-368842	65	2	2	1	0	1	352	1	1	0	0	NA	NA	NA	24	17	499	166	165	231	79	42	3	0	0	0.006	0	0
.	19.01.15-18.08.23-1-368847	114	7	7	2	0	2	679	6	6	0	0	NA	NA	NA	24	33	504	173	169	448	152	79	11	1	3	0.022	0.006	0.018
.	19.01.15-18.08.24-1-368849	145	6	6	1	0	1	689	5	5	0	0	NA	NA	NA	51	37	512	171	167	453	154	82	26	4	3	0.051	0.023	0.018
.	19.01.15-18.08.25-1-368852	91	5	5	0	0	0	676	4	4	0	0	NA	NA	NA	21	30	505	169	169	449	147	80	9	2	0	0.018	0.012	0
.	19.01.15-18.08.31-1-368859	70	5	5	0	0	0	675	4	4	0	0	NA	NA	NA	33	27	505	169	166	444	151	80	9	1	0	0.018	0.006	0
.	19.01.15-18.08.32-1-368860	86	3	3	1	0	0	692	2	2	0	0	NA	NA	NA	16	32	508	169	168	454	153	85	11	0	0	0.022	0	0
.	19.01.15-18.08.36-1-368871	63	2	2	1	0	1	677	1	1	0	0	NA	NA	NA	24	24	504	166	167	446	149	82	3	0	4	0.006	0	0.024
.	19.01.15-18.08.36-1-368873	153	12	12	1	0	1	696	10	10	0	0	NA	NA	NA	49	44	512	173	172	454	157	85	31	1	4	0.061	0.006	0.023
.	19.01.15-18.08.41-1-368877	158	12	12	2	0	2	705	10	10	0	0	NA	NA	NA	43	54	522	172	173	461	156	88	34	11	6	0.065	0.064	0.035
.	19.01.15-18.08.43-1-368879	66	2	2	1	0	1	554	1	1	0	0	NA	NA	NA	16	20	500	166	167	363	123	68	0	3	0	0	0.018	0
.	19.01.15-18.08.43-1-368880	59	2	2	0	0	0	681	1	1	0	0	NA	NA	NA	21	28	510	166	165	450	151	80	1	2	0	0.002	0.012	0
.	19.01.15-18.08.44-1-368881	153	6	6	1	0	0	691	5	5	0	0	NA	NA	NA	39	40	510	173	170	449	156	86	13	6	10	0.025	0.035	0.059
.	19.01.15-18.08.48-1-368885	59	2	2	1	0	1	677	1	1	0	0	NA	NA	NA	14	24	500	167	170	446	148	83	4	0	0	0.008	0	0
.	19.01.15-18.08.50-1-368886	119	13	13	1	0	1	694	11	11	0	0	NA	NA	NA	36	40	511	171	171	452	154	88	37	7	4	0.072	0.041	0.023
.	19.01.15-18.08.51-1-368888	153	11	11	1	0	0	693	10	10	0	0	NA	NA	NA	33	39	513	170	169	458	151	84	41	20	3	0.08	0.118	0.018
.	19.01.15-18.08.57-1-368911	32	1	1	0	0	0	0	0	0	0	0	NA	NA	NA	4	8	492	165	164	0	0	0	0	0	0	0	0	0
.	19.01.15-18.08.59-1-368912	92	5	5	1	0	1	679	4	4	0	0	NA	NA	NA	34	25	506	166	166	449	147	83	5	0	13	0.01	0	0.078
.	19.01.15-18.08.59-1-368914	58	2	2	0	0	0	677	1	1	0	0	NA	NA	NA	23	23	504	169	163	445	150	82	0	0	7	0	0	0.043
.	19.01.15-18.09.01-1-368915	93	7	7	2	0	2	683	6	6	0	0	NA	NA	NA	32	32	509	167	169	449	146	88	20	0	13	0.039	0	0.077
.	19.01.15-18.09.03-1-368918	117	9	9	2	0	2	681	6	6	0	0	NA	NA	NA	42	36	506	170	173	448	145	88	6	11	17	0.012	0.065	0.098
.	19.01.15-18.09.06-1-368919	95	14	14	2	0	1	679	12	12	0	0	NA	NA	NA	42	33	513	168	165	452	146	81	34	9	4	0.066	0.054	0.024
.	19.01.15-18.09.11-1-368922	152	47	47	15	0	9	692	42	42	0	0	NA	NA	NA	48	42	513	171	171	451	154	87	141	22	31	0.275	0.129	0.181
.	19.01.15-18.09.15-1-368925	33	1	1	0	0	0	0	0	0	0	0	NA	NA	NA	10	8	493	164	164	0	0	0	0	2	0	0	0.012	0
.	19.01.15-18.09.18-1-368930	144	11	11	2	0	2	709	9	9	0	0	NA	NA	NA	45	57	522	178	170	463	162	84	31	2	21	0.059	0.011	0.124
.	19.01.15-18.09.18-1-368931	66	2	2	0	0	0	496	1	1	0	0	NA	NA	NA	19	13	494	166	166	324	105	67	2	0	0	0.004	0	0
.	19.01.15-18.09.20-1-368933	118	6	6	2	0	2	688	4	4	0	0	NA	NA	NA	36	38	511	173	167	452	152	84	10	6	6	0.02	0.035	0.036
.	19.01.15-18.09.24-1-368941	124	7	7	2	0	0	685	6	6	0	0	NA	NA	NA	47	33	508	169	169	449	152	84	17	11	3	0.033	0.065	0.018
.	19.01.15-18.09.24-1-368943	96	16	16	2	0	1	672	15	15	0	0	NA	NA	NA	38	30	502	170	171	438	149	85	36	8	3	0.072	0.047	0.018
.	19.01.15-18.09.28-1-368950	146	15	15	4	0	4	701	14	14	0	0	NA	NA	NA	62	53	515	174	177	454	156	91	50	0	8	0.097	0	0.045
.	19.01.15-18.09.32-1-368953	91	3	3	0	0	0	673	2	2	0	0	NA	NA	NA	30	24	504	165	168	442	148	83	12	0	0	0.024	0	0
.	19.01.15-18.09.32-1-368954	87	3	3	1	0	1	674	2	2	0	0	NA	NA	NA	14	19	496	169	167	444	149	81	2	3	0	0.004	0.018	0
.	19.01.15-18.09.40-1-368965	94	8	8	3	0	3	698	5	5	0	0	NA	NA	NA	30	45	516	174	168	458	157	83	20	0	6	0.039	0	0.036
.	19.01.15-18.09.44-1-368968	67	4	4	1	0	1	672	2	2	0	0	NA	NA	NA	22	23	499	169	168	438	152	82	10	0	0	0.02	0	0
.	19.01.15-18.09.47-1-368969	211	17	17	4	0	3	708	16	16	0	0	NA	NA	NA	60	51	514	179	171	459	161	88	35	10	21	0.068	0.056	0.123
.	19.01.15-18.09.48-1-368970	33	1	1	1	0	1	0	0	0	0	0	NA	NA	NA	10	13	495	165	166	0	0	0	2	0	0	0.004	0	0
.	19.01.15-18.09.48-1-368971	65	3	3	1	0	0	674	2	2	0	0	NA	NA	NA	26	22	503	168	164	443	150	81	16	0	3	0.032	0	0.018
.	19.01.15-18.09.50-1-368972	33	1	1	1	0	1	0	0	0	0	0	NA	NA	NA	11	14	498	165	164	0	0	0	0	0	0	0	0	0
.	19.01.15-18.09.52-1-368989	85	6	6	0	0	0	689	5	5	0	0	NA	NA	NA	33	33	505	170	171	447	154	88	14	4	2	0.028	0.024	0.012
.	19.01.15-18.09.53-1-368990	145	15	15	7	0	4	694	13	13	0	0	NA	NA	NA	50	45	521	169	168	458	152	84	20	18	12	0.038	0.107	0.071
.	19.01.15-18.09.56-1-368992	88	3	3	0	0	0	675	2	2	0	0	NA	NA	NA	34	28	504	170	167	446	148	81	2	0	2	0.004	0	0.012
.	19.01.15-18.10.00-1-368997	115	5	5	0	0	0	692	4	4	0	0	NA	NA	NA	39	41	514	169	171	460	148	84	11	4	2	0.021	0.024	0.012
.	19.01.15-18.10.01-1-368998	34	1	1	1	0	1	0	0	0	0	0	NA	NA	NA	11	6	493	163	163	0	0	0	0	0	2	0	0	0.012
.	19.01.15-18.10.03-1-369003	64	3	3	1	0	1	677	1	1	0	0	NA	NA	NA	24	26	502	171	166	443	152	82	0	6	0	0	0.035	0
.	19.01.15-18.10.06-1-369004	91	6	6	2	0	1	675	5	5	0	0	NA	NA	NA	34	26	501	168	170	445	147	83	13	4	10	0.026	0.024	0.059
.	19.01.15-18.10.12-1-369008	33	1	1	0	0	0	0	0	0	0	0	NA	NA	NA	12	7	491	164	165	0	0	0	0	0	2	0	0	0.012
.	19.01.15-18.10.14-1-369011	62	4	4	0	0	0	677	3	3	0	0	NA	NA	NA	21	24	503	168	166	446	150	81	20	0	1	0.04	0	0.006
.	19.01.15-18.10.17-1-369012	98	6	6	1	0	0	678	4	4	0	0	NA	NA	NA	40	35	504	174	170	443	150	85	14	9	10	0.028	0.052	0.059
.	19.01.15-18.10.18-1-369015	153	21	21	10	0	7	690	19	19	0	0	NA	NA	NA	42	45	515	173	170	454	155	81	103	1	6	0.2	0.006	0.035
.	19.01.15-18.10.19-1-369018	121	27	27	8	0	6	678	25	25	0	0	NA	NA	NA	43	39	508	169	175	443	149	86	42	26	30	0.083	0.154	0.171
.	19.01.15-18.10.20-1-369021	120	9	9	2	0	2	679	8	8	0	0	NA	NA	NA	43	36	509	169	171	449	148	82	8	6	14	0.016	0.036	0.082
.	19.01.15-18.10.23-1-369024	33	1	1	0	0	0	0	0	0	0	0	NA	NA	NA	7	10	495	164	164	0	0	0	0	0	0	0	0	0
.	19.01.15-18.10.23-1-369025	33	1	1	0	0	0	0	0	0	0	0	NA	NA	NA	14	9	492	165	165	0	0	0	0	0	0	0	0	0
.	19.01.15-18.10.25-1-369030	170	18	18	7	0	3	717	16	16	0	0	NA	NA	NA	65	72	531	175	179	471	154	92	45	36	14	0.085	0.206	0.078
.	19.01.15-18.10.25-1-369031	63	2	2	0	0	0	680	1	1	0	0	NA	NA	NA	22	28	508	165	168	452	145	83	5	0	0	0.01	0	0
.	19.01.15-18.10.25-1-369032	90	3	3	0	0	0	669	2	2	0	0	NA	NA	NA	34	21	501	169	164	441	151	77	7	0	5	0.014	0	0.03
.	19.01.15-18.10.31-1-369039	31	1	1	0	0	0	0	0	0	0	0	NA	NA	NA	7	10	491	166	166	0	0	0	1	0	0	0.002	0	0
.	19.01.15-18.10.33-1-369040	62	3	3	0	0	0	681	2	2	0	0	NA	NA	NA	25	29	506	170	166	453	145	83	10	0	0	0.02	0	0
.	19.01.15-18.10.39-1-369052	125	22	22	7	0	5	682	21	21	0	0	NA	NA	NA	49	34	509	170	168	445	153	84	45	32	23	0.088	0.188	0.137
.	19.01.15-18.10.40-1-369053	117	8	8	3	0	2	686	7	7	0	0	NA	NA	NA	38	39	516	167	169	452	150	84	10	24	4	0.019	0.144	0.024
.	19.01.15-18.10.42-1-369055	117	9	9	1	0	1	697	7	7	0	0	NA	NA	NA	31	43	512	173	171	457	153	87	2	9	10	0.004	0.052	0.058
.	19.01.15-18.10.43-1-369057	33	1	1	0	0	0	0	0	0	0	0	NA	NA	NA	10	12	493	166	166	0	0	0	0	1	0	0	0.006	0
.	19.01.15-18.10.46-1-369059	85	5	5	3	0	1	688	3	3	0	0	NA	NA	NA	34	42	508	174	173	453	152	83	25	0	5	0.049	0	0.029
.	19.01.15-18.10.50-1-369061	61	2	2	1	0	1	673	1	1	0	0	NA	NA	NA	19	20	502	165	166	446	146	81	3	3	0	0.006	0.018	0
.	19.01.15-18.11.01-1-369085	87	5	5	0	0	0	682	4	4	0	0	NA	NA	NA	24	29	505	168	169	447	152	83	6	0	0	0.012	0	0
.	19.01.15-18.11.03-1-369087	64	5	5	1	0	1	678	4	4	0	0	NA	NA	NA	31	30	503	173	167	443	154	81	10	7	0	0.02	0.04	0
.	19.01.15-18.11.03-1-369088	179	14	14	1	0	0	717	10	10	0	0	NA	NA	NA	62	70	528	179	176	462	165	90	51	3	5	0.097	0.017	0.028
.	19.01.15-18.11.04-1-369089	69	2	2	1	0	1	682	1	1	0	0	NA	NA	NA	21	28	507	170	164	450	150	82	0	6	0	0	0.035	0
.	19.01.15-18.11.04-1-369090	130	19	19	3	0	2	690	15	15	0	0	NA	NA	NA	39	36	508	171	170	451	155	84	44	17	20	0.087	0.099	0.118
.	19.01.15-18.11.05-1-369091	86	3	3	2	0	1	681	2	2	0	0	NA	NA	NA	27	29	504	170	168	444	153	84	7	5	3	0.014	0.029	0.018
.	19.01.15-18.11.06-1-369092	91	8	8	1	0	1	681	5	5	0	0	NA	NA	NA	37	31	504	170	170	448	149	84	14	1	10	0.028	0.006	0.059
.	19.01.15-18.11.19-1-369099	143	13	13	3	0	3	694	10	10	0	0	NA	NA	NA	49	50	514	171	178	455	151	88	31	13	5	0.06	0.076	0.028
.	19.01.15-18.11.19-1-369100	126	6	6	3	0	3	684	3	3	0	0	NA	NA	NA	45	37	513	167	170	451	146	87	9	4	13	0.018	0.024	0.076
.	19.01.15-18.11.19-1-369102	162	12	12	5	0	4	710	10	10	0	0	NA	NA	NA	39	55	522	173	173	467	155	88	22	10	3	0.042	0.058	0.017
.	19.01.15-18.11.20-1-369105	110	5	5	0	0	0	683	4	4	0	0	NA	NA	NA	42	35	505	170	173	439	154	90	21	0	6	0.042	0	0.035
.	19.01.15-18.11.25-1-369111	91	9	9	1	0	0	689	8	8	0	0	NA	NA	NA	26	32	508	172	165	454	153	82	19	7	6	0.037	0.041	0.036
.	19.01.15-18.11.33-1-369119	93	4	4	0	0	0	670	3	3	0	0	NA	NA	NA	40	28	504	169	168	435	152	83	13	0	0	0.026	0	0
.	19.01.15-18.11.35-1-369124	34	1	1	0	0	0	0	0	0	0	0	NA	NA	NA	6	11	493	166	165	0	0	0	0	2	0	0	0.012	0
.	19.01.15-18.11.37-1-369132	93	6	6	3	0	2	676	5	5	0	0	NA	NA	NA	34	27	504	166	170	443	148	85	22	5	2	0.044	0.03	0.012
.	19.01.15-18.11.42-1-369136	149	30	30	6	0	4	696	27	27	0	0	NA	NA	NA	40	52	519	175	171	454	156	86	86	24	12	0.166	0.137	0.07
.	19.01.15-18.11.42-1-369137	67	3	3	0	0	0	673	2	2	0	0	NA	NA	NA	35	29	504	169	169	442	147	84	15	0	0	0.03	0	0
.	19.01.15-18.11.46-1-369138	89	5	5	1	0	1	677	4	4	0	0	NA	NA	NA	28	25	505	164	169	446	147	84	16	0	6	0.032	0	0.036
.	19.01.15-18.11.47-1-369139	149	7	7	2	0	2	696	6	6	0	0	NA	NA	NA	30	42	512	177	166	453	159	84	14	6	4	0.027	0.034	0.024
.	19.01.15-18.11.49-1-369141	94	6	6	4	0	3	675	4	4	0	0	NA	NA	NA	25	26	500	171	168	439	151	85	12	13	2	0.024	0.076	0.012
.	19.01.15-18.11.50-1-369142	128	8	8	0	0	0	683	6	6	0	0	NA	NA	NA	37	35	509	169	170	449	148	86	20	0	13	0.039	0	0.076
.	19.01.15-18.11.51-1-369143	147	19	19	4	0	2	681	14	14	0	0	NA	NA	NA	44	36	514	166	169	455	145	81	44	8	19	0.086	0.048	0.112
.	19.01.15-18.11.59-1-369166	143	28	28	11	0	8	699	26	26	0	0	NA	NA	NA	45	50	515	174	174	455	155	89	79	16	13	0.153	0.092	0.075
.	19.01.15-18.12.00-1-369167	117	9	9	3	0	3	680	8	8	0	0	NA	NA	NA	40	40	514	172	167	447	151	82	25	7	8	0.049	0.041	0.048
.	19.01.15-18.12.05-1-369174	94	6	6	5	0	4	676	5	5	0	0	NA	NA	NA	19	25	504	166	168	446	149	81	15	12	6	0.03	0.072	0.036
.	19.01.15-18.12.08-1-369176	113	7	7	4	0	2	693	6	6	0	0	NA	NA	NA	49	48	519	172	170	452	154	87	30	5	1	0.058	0.029	0.006
.	19.01.15-18.12.09-1-369177	33	1	1	1	0	1	0	0	0	0	0	NA	NA	NA	9	11	494	166	164	0	0	0	1	0	0	0.002	0	0
.	19.01.15-18.12.12-1-369179	147	13	13	3	0	2	677	11	11	0	0	NA	NA	NA	48	34	511	168	168	444	151	82	64	4	7	0.125	0.024	0.042
.	19.01.15-18.12.21-1-369187	86	6	6	0	0	0	680	5	5	0	0	NA	NA	NA	28	29	508	168	166	445	151	84	18	3	0	0.035	0.018	0
.	19.01.15-18.12.25-1-369193	64	7	7	2	0	2	673	4	4	0	0	NA	NA	NA	37	26	497	173	169	439	152	82	24	14	0	0.048	0.081	0
.	19.01.15-18.12.31-1-369201	141	16	16	4	0	1	694	14	14	0	0	NA	NA	NA	52	51	519	173	172	454	151	89	42	20	8	0.081	0.116	0.047
.	19.01.15-18.12.32-1-369203	36	1	1	0	0	0	0	0	0	0	0	NA	NA	NA	12	15	497	166	165	0	0	0	0	0	0	0	0	0
.	19.01.15-18.12.35-1-369210	148	10	10	4	0	4	706	9	9	0	0	NA	NA	NA	50	61	529	175	170	466	157	83	27	0	9	0.051	0	0.053
.	19.01.15-18.12.36-1-369212	112	7	7	1	0	1	698	6	6	0	0	NA	NA	NA	34	44	517	168	172	458	150	90	9	4	0	0.017	0.024	0
.	19.01.15-18.12.46-1-369220	117	11	11	6	0	3	680	10	10	0	0	NA	NA	NA	45	30	505	170	168	444	150	86	30	26	4	0.059	0.153	0.024
.	19.01.15-18.12.48-1-369224	59	2	2	0	0	0	153	1	1	0	0	NA	NA	NA	19	17	499	166	165	102	34	17	0	1	0	0	0.006	0
.	19.01.15-18.12.49-1-369226	120	4	4	4	0	3	689	2	2	0	0	NA	NA	NA	29	35	511	171	166	454	152	83	9	0	4	0.018	0	0.024
.	19.01.15-18.12.54-1-369242	91	4	4	2	0	2	682	3	3	0	0	NA	NA	NA	34	33	511	168	167	448	150	84	10	8	0	0.02	0.048	0
.	19.01.15-18.12.54-1-369243	118	21	21	6	0	5	680	19	19	0	0	NA	NA	NA	46	36	513	165	171	450	145	85	45	9	24	0.088	0.055	0.14
.	19.01.15-18.12.57-1-369247	115	9	9	2	0	2	690	8	8	0	0	NA	NA	NA	46	45	516	173	169	457	150	83	31	0	11	0.06	0	0.065
.	19.01.15-18.13.03-1-369249	91	3	3	0	0	0	680	2	2	0	0	NA	NA	NA	16	23	501	167	168	447	149	84	0	5	5	0	0.03	0.03
.	19.01.15-18.13.03-1-369250	296	17	17	5	0	3	732	15	15	0	0	NA	NA	NA	103	80	530	180	183	474	158	100	50	26	15	0.094	0.144	0.082
.	19.01.15-18.13.05-1-369251	114	15	15	3	0	3	689	14	14	0	0	NA	NA	NA	31	39	508	171	173	450	155	84	18	10	7	0.035	0.058	0.04
.	19.01.15-18.13.14-1-369259	36	1	1	0	0	0	0	0	0	0	0	NA	NA	NA	4	5	492	163	163	0	0	0	0	0	0	0	0	0
.	19.01.15-18.13.14-1-369260	60	2	2	0	0	0	100	1	1	0	0	NA	NA	NA	18	21	501	166	167	60	28	12	4	0	0	0.008	0	0
.	19.01.15-18.13.15-1-369261	61	3	3	0	0	0	250	1	1	0	0	NA	NA	NA	24	18	499	166	166	167	52	31	0	2	4	0	0.012	0.024
.	19.01.15-18.13.19-1-369264	66	2	2	0	0	0	680	1	1	0	0	NA	NA	NA	20	26	503	169	167	445	152	83	12	0	0	0.024	0	0
.	19.01.15-18.13.19-1-369265	121	7	7	2	0	2	700	6	6	0	0	NA	NA	NA	41	45	524	167	167	465	150	85	34	7	0	0.065	0.042	0
.	19.01.15-18.13.23-1-369270	91	4	4	1	0	1	680	3	3	0	0	NA	NA	NA	32	29	502	170	170	443	153	84	11	1	0	0.022	0.006	0
.	19.01.15-18.13.25-1-369275	92	8	8	2	0	2	676	6	6	0	0	NA	NA	NA	21	24	500	169	168	439	153	84	10	10	0	0.02	0.059	0
.	19.01.15-18.13.31-1-369283	92	8	8	1	0	1	680	7	7	0	0	NA	NA	NA	28	30	507	168	168	444	152	84	28	0	0	0.055	0	0
.	19.01.15-18.13.32-1-369284	86	5	5	1	0	0	678	4	4	0	0	NA	NA	NA	37	29	506	168	168	445	152	81	17	6	0	0.034	0.036	0
.	19.01.15-18.13.35-1-369288	148	13	13	2	0	2	699	11	11	0	0	NA	NA	NA	43	44	505	178	174	447	162	90	23	6	12	0.046	0.034	0.069
.	19.01.15-18.13.36-1-369291	204	48	48	17	0	10	706	42	42	0	0	NA	NA	NA	63	58	523	173	175	465	151	90	178	19	29	0.34	0.11	0.166
.	19.01.15-18.13.40-1-369297	66	4	4	1	0	1	679	3	3	0	0	NA	NA	NA	30	32	507	170	168	448	151	80	13	7	5	0.026	0.041	0.03
.	19.01.15-18.13.45-1-369298	108	14	14	5	0	3	685	13	13	0	0	NA	NA	NA	35	38	513	168	170	452	147	86	31	32	3	0.06	0.19	0.018
.	19.01.15-18.13.48-1-369300	96	9	9	4	0	2	682	7	7	0	0	NA	NA	NA	38	33	506	174	166	443	157	82	21	3	2	0.042	0.017	0.012
.	19.01.15-18.13.49-1-369303	266	20	20	9	0	8	714	18	18	0	0	NA	NA	NA	70	65	527	173	178	470	151	93	41	22	37	0.078	0.127	0.208
.	19.01.15-18.13.50-1-369304	118	7	7	1	0	1	696	6	6	0	0	NA	NA	NA	34	40	508	175	170	456	156	84	11	4	1	0.022	0.023	0.006
.	19.01.15-18.13.52-1-369321	100	5	5	3	0	3	677	3	3	0	0	NA	NA	NA	23	22	501	170	164	444	154	79	7	0	7	0.014	0	0.043
.	19.01.15-18.14.00-1-369326	131	10	10	0	0	0	685	7	7	0	0	NA	NA	NA	26	28	503	169	169	446	154	85	19	3	8	0.038	0.018	0.047
.	19.01.15-18.14.06-1-369330	93	12	12	3	0	3	684	11	11	0	0	NA	NA	NA	27	32	504	173	168	447	154	83	16	12	13	0.032	0.069	0.077
.	19.01.15-18.14.09-1-369331	144	14	14	5	0	4	690	12	12	0	0	NA	NA	NA	35	38	511	172	168	452	154	84	38	21	8	0.074	0.122	0.048
.	19.01.15-18.14.10-1-369332	86	4	4	0	0	0	675	3	3	0	0	NA	NA	NA	29	24	503	167	167	447	146	82	11	1	0	0.022	0.006	0
.	19.01.15-18.14.11-1-369333	100	7	7	1	0	0	671	4	4	0	0	NA	NA	NA	39	22	504	165	166	441	147	83	32	4	5	0.063	0.024	0.03
.	19.01.15-18.14.17-1-369336	131	17	17	6	0	4	685	15	15	0	0	NA	NA	NA	41	38	512	169	170	453	148	84	62	5	19	0.121	0.03	0.112
.	19.01.15-18.14.24-1-369350	92	6	6	0	0	0	675	5	5	0	0	NA	NA	NA	36	29	502	169	171	441	149	85	8	7	4	0.016	0.041	0.023
.	19.01.15-18.14.26-1-369353	89	6	6	1	0	1	676	5	5	0	0	NA	NA	NA	26	29	501	173	168	438	156	82	10	0	4	0.02	0	0.024
.	19.01.15-18.14.29-1-369359	64	3	3	2	0	1	684	2	2	0	0	NA	NA	NA	25	34	507	171	169	447	152	85	14	0	0	0.028	0	0
.	19.01.15-18.14.31-1-369360	144	12	12	6	0	5	694	11	11	0	0	NA	NA	NA	45	44	512	175	170	455	153	86	28	2	5	0.055	0.011	0.029
.	19.01.15-18.14.36-1-369365	182	24	24	7	0	3	703	23	23	0	0	NA	NA	NA	56	55	523	173	172	465	152	86	82	39	15	0.157	0.225	0.087
.	19.01.15-18.14.37-1-369369	150	17	17	5	0	3	683	13	13	0	0	NA	NA	NA	44	28	502	171	168	443	154	86	40	10	2	0.08	0.058	0.012
.	19.01.15-18.14.43-1-369376	68	3	3	0	0	0	674	2	2	0	0	NA	NA	NA	26	21	501	168	165	444	151	79	10	0	0	0.02	0	0
.	19.01.15-18.14.45-1-369377	33	1	1	0	0	0	0	0	0	0	0	NA	NA	NA	8	6	491	163	165	0	0	0	0	0	2	0	0	0.012
.	19.01.15-18.14.47-1-369379	64	3	3	0	0	0	672	2	2	0	0	NA	NA	NA	32	29	505	169	168	441	149	82	4	2	2	0.008	0.012	0.012
.	19.01.15-18.14.47-1-369380	92	5	5	1	0	1	678	4	4	0	0	NA	NA	NA	32	30	505	169	169	445	150	83	7	0	4	0.014	0	0.024
.	19.01.15-18.14.53-1-369398	181	23	23	10	0	5	687	20	20	0	0	NA	NA	NA	64	44	514	170	173	449	150	88	85	4	19	0.165	0.024	0.11
.	19.01.15-18.14.54-1-369399	58	2	2	0	0	0	353	1	1	0	0	NA	NA	NA	19	15	499	164	165	230	81	42	0	4	0	0	0.024	0
.	19.01.15-18.15.00-1-369405	142	9	9	3	0	2	706	8	8	0	0	NA	NA	NA	51	61	530	171	173	465	155	86	36	5	4	0.068	0.029	0.023
.	19.01.15-18.15.02-1-369407	63	2	2	2	0	2	677	1	1	0	0	NA	NA	NA	28	27	502	170	168	442	152	83	0	0	5	0	0	0.03
.	19.01.15-18.15.04-1-369411	120	7	7	1	0	1	692	5	5	0	0	NA	NA	NA	42	45	516	169	173	457	149	86	9	5	8	0.017	0.03	0.046
.	19.01.15-18.15.05-1-369412	31	1	1	0	0	0	0	0	0	0	0	NA	NA	NA	3	5	493	163	162	0	0	0	0	0	0	0	0	0
.	19.01.15-18.15.06-1-369413	191	20	20	5	0	4	703	19	19	0	0	NA	NA	NA	71	60	521	179	173	457	157	89	53	15	9	0.102	0.084	0.052
.	19.01.15-18.15.08-1-369416	95	6	6	1	0	0	684	4	4	0	0	NA	NA	NA	26	36	509	171	169	449	154	81	14	1	6	0.028	0.006	0.036
.	19.01.15-18.15.11-1-369419	96	7	7	0	0	0	676	6	6	0	0	NA	NA	NA	36	34	507	170	170	448	145	83	2	15	3	0.004	0.088	0.018
.	19.01.15-18.15.17-1-369421	64	3	3	0	0	0	671	2	2	0	0	NA	NA	NA	30	28	501	173	167	437	154	80	7	1	0	0.014	0.006	0
.	19.01.15-18.15.30-1-369438	118	10	10	5	0	2	679	8	8	0	0	NA	NA	NA	39	32	510	170	165	452	147	80	34	2	9	0.067	0.012	0.055
.	19.01.15-18.15.30-1-369440	88	3	3	0	0	0	687	2	2	0	0	NA	NA	NA	30	40	514	168	171	454	149	84	6	0	1	0.012	0	0.006
.	19.01.15-18.15.31-1-369442	202	14	14	2	0	2	706	12	12	0	0	NA	NA	NA	76	59	526	175	171	464	158	84	41	15	20	0.078	0.086	0.117
.	19.01.15-18.15.34-1-369444	148	9	9	4	0	2	696	7	7	0	0	NA	NA	NA	42	43	515	172	169	456	153	87	34	2	4	0.066	0.012	0.024
.	19.01.15-18.15.44-1-369455	37	1	1	1	0	1	0	0	0	0	0	NA	NA	NA	6	13	495	166	165	0	0	0	3	0	0	0.006	0	0
.	19.01.15-18.15.44-1-369456	89	8	8	3	0	3	667	7	7	0	0	NA	NA	NA	27	23	500	169	167	441	146	80	3	9	2	0.006	0.053	0.012
.	19.01.15-18.15.48-1-369458	143	9	9	6	0	5	690	8	8	0	0	NA	NA	NA	33	38	510	169	172	452	152	86	42	0	10	0.082	0	0.058
.	19.01.15-18.15.52-1-369477	61	3	3	1	0	1	671	2	2	0	0	NA	NA	NA	21	24	502	166	169	447	143	81	7	0	0	0.014	0	0
.	19.01.15-18.15.54-1-369479	130	35	35	13	0	9	693	30	30	0	0	NA	NA	NA	39	48	516	180	165	455	159	79	88	20	18	0.171	0.111	0.109
.	19.01.15-18.16.07-1-369484	118	8	8	4	0	3	681	7	7	0	0	NA	NA	NA	44	32	511	165	169	449	149	83	15	19	13	0.029	0.115	0.077
.	19.01.15-18.16.07-1-369485	119	15	15	7	0	4	673	14	14	0	0	NA	NA	NA	31	30	506	168	169	445	145	83	86	7	0	0.17	0.042	0
.	19.01.15-18.16.11-1-369488	178	24	24	6	0	4	709	23	23	0	0	NA	NA	NA	49	64	530	173	174	466	153	90	91	11	11	0.172	0.064	0.063
.	19.01.15-18.16.17-1-369491	86	6	6	3	0	3	679	5	5	0	0	NA	NA	NA	31	29	507	169	166	445	151	83	10	0	3	0.02	0	0.018
.	19.01.15-18.16.17-1-369492	95	3	3	0	0	0	681	2	2	0	0	NA	NA	NA	37	27	501	170	169	446	149	86	3	9	0	0.006	0.053	0
.	19.01.15-18.16.17-1-369494	98	8	8	2	0	1	687	7	7	0	0	NA	NA	NA	37	38	509	172	170	451	151	85	11	19	7	0.022	0.11	0.041
.	19.01.15-18.16.18-1-369495	63	2	2	1	0	1	302	1	1	0	0	NA	NA	NA	6	14	499	166	162	200	69	33	0	3	0	0	0.018	0
.	19.01.15-18.16.31-1-369512	60	2	2	1	0	1	678	1	1	0	0	NA	NA	NA	25	30	508	168	167	448	150	80	2	0	3	0.004	0	0.018
.	19.01.15-18.16.33-1-369514	31	1	1	0	0	0	0	0	0	0	0	NA	NA	NA	7	10	496	164	163	0	0	0	3	0	0	0.006	0	0
.	19.01.15-18.16.34-1-369517	124	4	4	0	0	0	694	2	2	0	0	NA	NA	NA	40	43	514	171	171	457	152	85	11	0	1	0.021	0	0.006
.	19.01.15-18.16.35-1-369521	88	3	3	2	0	2	695	2	2	0	0	NA	NA	NA	41	40	515	169	169	458	151	86	9	5	0	0.017	0.03	0
.	19.01.15-18.16.39-1-369533	154	7	7	4	0	3	699	6	6	0	0	NA	NA	NA	56	54	521	174	172	457	156	86	26	0	5	0.05	0	0.029
.	19.01.15-18.16.39-1-369534	149	29	29	7	0	4	698	26	26	0	0	NA	NA	NA	61	55	524	169	175	460	150	88	81	25	23	0.155	0.148	0.131
.	19.01.15-18.16.40-1-369535	147	13	13	2	0	1	691	12	12	0	0	NA	NA	NA	47	41	516	170	168	454	153	84	20	12	22	0.039	0.071	0.131
.	19.01.15-18.16.48-1-369539	115	4	4	2	0	2	687	3	3	0	0	NA	NA	NA	37	38	510	167	174	449	151	87	6	3	5	0.012	0.018	0.029
.	19.01.15-18.16.52-1-369555	89	5	5	1	0	0	683	4	4	0	0	NA	NA	NA	35	32	506	169	170	449	150	84	14	3	0	0.028	0.018	0
.	19.01.15-18.16.54-1-369559	89	6	6	1	0	0	693	5	5	0	0	NA	NA	NA	31	39	510	170	172	454	154	85	14	0	3	0.027	0	0.017
.	19.01.15-18.16.56-1-369562	254	35	35	13	0	8	722	32	32	0	0	NA	NA	NA	75	76	537	179	173	474	162	86	80	33	31	0.149	0.184	0.179
.	19.01.15-18.17.02-1-369567	117	13	13	5	0	4	690	12	12	0	0	NA	NA	NA	34	44	516	170	171	453	152	85	37	11	0	0.072	0.065	0
.	19.01.15-18.17.02-1-369568	328	31	31	13	0	9	751	29	29	0	0	NA	NA	NA	82	105	549	190	179	487	172	92	45	35	71	0.082	0.184	0.397
.	19.01.15-18.17.06-1-369570	158	12	12	3	0	2	700	11	11	0	0	NA	NA	NA	37	46	516	169	174	457	154	89	34	9	1	0.066	0.053	0.006
.	19.01.15-18.17.10-1-369575	61	2	2	1	0	1	401	1	1	0	0	NA	NA	NA	14	15	497	167	164	257	95	49	2	0	0	0.004	0	0
.	19.01.15-18.17.10-1-369576	145	16	16	2	0	2	678	14	14	0	0	NA	NA	NA	46	40	515	170	168	446	149	83	16	13	5	0.031	0.076	0.03
.	19.01.15-18.17.15-1-369578	151	12	12	5	0	5	691	10	10	0	0	NA	NA	NA	55	48	517	173	171	458	151	82	48	14	8	0.093	0.081	0.047
.	19.01.15-18.17.23-1-369586	69	5	5	3	0	1	680	4	4	0	0	NA	NA	NA	21	27	502	172	166	443	156	81	16	1	0	0.032	0.006	0
.	19.01.15-18.17.29-1-369594	181	9	9	3	0	2	705	7	7	0	0	NA	NA	NA	59	58	519	177	175	460	154	91	21	10	18	0.04	0.056	0.103
.	19.01.15-18.17.31-1-369597	32	1	1	0	0	0	0	0	0	0	0	NA	NA	NA	9	6	493	164	162	0	0	0	2	0	0	0.004	0	0
.	19.01.15-18.17.34-1-369599	114	16	16	4	0	3	694	15	15	0	0	NA	NA	NA	46	46	522	167	170	465	146	83	22	21	8	0.042	0.126	0.047
.	19.01.15-18.17.38-1-369604	95	4	4	1	0	1	680	3	3	0	0	NA	NA	NA	28	33	508	168	170	448	148	84	12	0	0	0.024	0	0
.	19.01.15-18.17.38-1-369606	90	7	7	1	0	1	677	6	6	0	0	NA	NA	NA	21	23	499	170	167	443	151	83	15	0	4	0.03	0	0.024
.	19.01.15-18.17.42-1-369611	33	1	1	0	0	0	0	0	0	0	0	NA	NA	NA	14	8	493	166	162	0	0	0	0	0	0	0	0	0
.	19.01.15-18.17.47-1-369614	146	5	5	2	0	2	701	4	4	0	0	NA	NA	NA	40	48	515	172	174	455	156	90	17	1	2	0.033	0.006	0.011
.	19.01.15-18.17.57-1-369632	61	2	2	1	0	1	683	1	1	0	0	NA	NA	NA	19	32	509	167	169	448	149	86	6	0	0	0.012	0	0
.	19.01.15-18.18.02-1-369636	183	15	15	4	0	4	698	11	11	0	0	NA	NA	NA	53	44	515	174	168	456	156	86	56	11	6	0.109	0.063	0.036
.	19.01.15-18.18.05-1-369638	64	3	3	2	0	1	678	2	2	0	0	NA	NA	NA	23	32	504	172	169	446	152	80	4	1	4	0.008	0.006	0.024
.	19.01.15-18.18.05-1-369639	151	12	12	3	0	1	708	11	11	0	0	NA	NA	NA	49	51	514	176	174	460	156	92	27	15	0	0.053	0.085	0
.	19.01.15-18.18.08-1-369642	59	2	2	1	0	1	298	0	0	0	0	NA	NA	NA	23	16	496	166	167	204	57	37	4	1	0	0.008	0.006	0
.	19.01.15-18.18.12-1-369644	92	4	4	1	0	1	676	1	1	0	0	NA	NA	NA	26	31	502	172	170	440	152	84	8	0	5	0.016	0	0.029
.	19.01.15-18.18.17-1-369646	92	7	7	2	0	2	675	6	6	0	0	NA	NA	NA	41	28	510	166	165	445	148	82	15	6	1	0.029	0.036	0.006
.	19.01.15-18.18.23-1-369654	96	4	4	1	0	1	684	2	2	0	0	NA	NA	NA	32	41	509	172	173	446	150	88	7	2	0	0.014	0.012	0
.	19.01.15-18.18.25-1-369658	147	12	12	4	0	2	685	10	10	0	0	NA	NA	NA	42	38	514	170	167	451	153	81	45	5	4	0.088	0.029	0.024
.	19.01.15-18.18.25-1-369659	34	1	1	1	0	1	0	0	0	0	0	NA	NA	NA	9	12	493	168	164	0	0	0	1	0	0	0.002	0	0
.	19.01.15-18.18.27-1-369663	59	2	2	1	0	1	349	1	1	0	0	NA	NA	NA	18	15	501	164	163	232	76	41	0	0	1	0	0	0.006
.	19.01.15-18.18.29-1-369666	97	7	7	2	0	1	684	6	6	0	0	NA	NA	NA	32	36	511	171	167	452	152	80	15	1	12	0.029	0.006	0.072
.	19.01.15-18.18.37-1-369677	119	8	8	2	0	2	685	7	7	0	0	NA	NA	NA	38	36	511	171	167	445	156	84	26	5	2	0.051	0.029	0.012
.	19.01.15-18.18.42-1-369684	122	7	7	5	0	5	687	6	6	0	0	NA	NA	NA	41	38	507	173	171	448	154	85	11	7	3	0.022	0.04	0.018
.	19.01.15-18.18.44-1-369686	204	28	28	11	0	5	717	26	26	0	0	NA	NA	NA	62	58	518	175	178	460	159	98	91	21	21	0.176	0.12	0.118
.	19.01.15-18.18.50-1-369689	68	3	3	1	0	1	676	2	2	0	0	NA	NA	NA	19	20	498	167	168	444	147	85	2	2	3	0.004	0.012	0.018
.	19.01.15-18.18.57-1-369708	60	2	2	0	0	0	446	1	1	0	0	NA	NA	NA	17	10	496	164	163	295	94	57	2	1	0	0.004	0.006	0
.	19.01.15-18.18.58-1-369709	86	3	3	0	0	0	675	2	2	0	0	NA	NA	NA	29	24	503	168	166	444	149	82	4	0	1	0.008	0	0.006
.	19.01.15-18.19.06-1-369714	124	6	6	0	0	0	707	5	5	0	0	NA	NA	NA	27	51	510	171	183	453	157	97	6	0	11	0.012	0	0.06
.	19.01.15-18.19.08-1-369715	98	7	7	1	0	1	677	6	6	0	0	NA	NA	NA	24	29	509	165	168	448	145	84	17	7	1	0.033	0.042	0.006
.	19.01.15-18.19.11-1-369717	145	10	10	3	0	3	691	8	8	0	0	NA	NA	NA	45	42	518	171	166	456	150	85	49	7	14	0.095	0.041	0.084
.	19.01.15-18.19.14-1-369718	92	7	7	2	0	2	677	4	4	0	0	NA	NA	NA	31	29	504	172	166	445	151	81	9	9	3	0.018	0.052	0.018
.	19.01.15-18.19.14-1-369719	121	14	14	6	0	3	694	11	11	0	0	NA	NA	NA	38	41	511	172	171	457	154	83	67	9	7	0.131	0.052	0.041
.	19.01.15-18.19.15-1-369720	118	8	8	1	0	0	679	7	7	0	0	NA	NA	NA	36	31	507	170	167	447	151	81	14	4	5	0.028	0.024	0.03
.	19.01.15-18.19.17-1-369722	171	12	12	4	0	2	700	10	10	0	0	NA	NA	NA	38	46	515	173	171	458	156	86	35	6	10	0.068	0.035	0.058
.	19.01.15-18.19.25-1-369737	177	31	31	11	0	8	710	28	28	0	0	NA	NA	NA	48	59	527	175	170	466	157	87	104	6	27	0.197	0.034	0.159
.	19.01.15-18.19.27-1-369740	38	1	1	0	0	0	0	0	0	0	0	NA	NA	NA	16	7	494	164	162	0	0	0	0	0	0	0	0	0
.	19.01.15-18.19.31-1-369743	181	37	37	5	0	3	713	29	29	0	0	NA	NA	NA	58	65	525	178	175	467	160	86	65	30	34	0.124	0.169	0.194
.	19.01.15-18.19.33-1-369746	57	2	2	0	0	0	659	1	1	0	0	NA	NA	NA	24	13	496	165	165	435	145	79	0	0	5	0	0	0.03
.	19.01.15-18.19.33-1-369747	97	5	5	1	0	1	671	4	4	0	0	NA	NA	NA	42	28	503	170	168	438	151	82	19	7	0	0.038	0.041	0
.	19.01.15-18.19.36-1-369752	122	6	6	2	0	2	690	5	5	0	0	NA	NA	NA	42	40	514	170	169	455	151	84	14	6	5	0.027	0.035	0.03
.	19.01.15-18.19.37-1-369754	96	4	4	0	0	0	690	2	2	0	0	NA	NA	NA	28	41	513	172	169	453	151	86	6	10	0	0.012	0.058	0
.	19.01.15-18.19.53-1-369776	87	4	4	0	0	0	674	2	2	0	0	NA	NA	NA	42	29	507	171	164	444	150	80	15	5	0	0.03	0.029	0
.	19.01.15-18.19.54-1-369777	86	4	4	2	0	2	662	3	3	0	0	NA	NA	NA	26	15	496	170	162	438	145	79	3	4	0	0.006	0.024	0
.	19.01.15-18.19.55-1-369778	210	25	25	9	0	8	721	20	20	0	0	NA	NA	NA	60	65	532	177	169	475	159	87	74	18	33	0.139	0.102	0.195
.	19.01.15-18.19.55-1-369779	116	8	8	3	0	2	695	7	7	0	0	NA	NA	NA	41	47	523	169	168	460	151	84	40	10	0	0.076	0.059	0
.	19.01.15-18.20.01-1-369790	86	4	4	3	0	3	675	3	3	0	0	NA	NA	NA	22	28	501	170	170	442	149	84	4	3	0	0.008	0.018	0
.	19.01.15-18.20.03-1-369792	122	14	14	2	0	1	688	12	12	0	0	NA	NA	NA	37	35	506	172	170	450	152	86	23	17	25	0.045	0.099	0.147
.	19.01.15-18.20.09-1-369797	119	10	10	3	0	3	691	8	8	0	0	NA	NA	NA	40	39	508	171	173	446	156	89	46	10	3	0.091	0.058	0.017
.	19.01.15-18.20.09-1-369798	211	16	16	7	0	5	713	15	15	0	0	NA	NA	NA	51	55	523	169	176	468	151	94	17	16	30	0.033	0.095	0.17
.	19.01.15-18.20.20-1-369802	120	9	9	0	0	0	679	7	7	0	0	NA	NA	NA	38	35	509	172	167	444	156	79	15	0	11	0.029	0	0.066
.	19.01.15-18.20.20-1-369804	60	3	3	0	0	0	678	2	2	0	0	NA	NA	NA	25	26	502	169	168	443	151	84	2	0	1	0.004	0	0.006
.	19.01.15-18.20.33-1-369819	122	19	19	7	0	2	690	17	17	0	0	NA	NA	NA	29	41	512	172	170	454	154	82	69	1	4	0.135	0.006	0.024
.	19.01.15-18.20.34-1-369821	68	2	2	1	0	1	602	1	1	0	0	NA	NA	NA	18	14	495	168	164	395	136	71	3	0	0	0.006	0	0
.	19.01.15-18.20.36-1-369826	61	4	4	1	0	1	678	3	3	0	0	NA	NA	NA	22	27	502	168	170	447	149	82	8	1	0	0.016	0.006	0
.	19.01.15-18.20.38-1-369830	62	2	2	0	0	0	680	1	1	0	0	NA	NA	NA	24	27	501	170	169	448	148	84	0	0	3	0	0	0.018
.	19.01.15-18.20.39-1-369831	118	16	16	4	0	3	676	14	14	0	0	NA	NA	NA	37	29	503	167	172	442	148	86	64	15	6	0.127	0.09	0.035
.	19.01.15-18.20.41-1-369832	88	7	7	2	0	1	676	6	6	0	0	NA	NA	NA	47	36	511	170	168	442	150	84	15	6	5	0.029	0.035	0.03
.	19.01.15-18.20.41-1-369833	116	12	12	1	0	0	694	11	11	0	0	NA	NA	NA	30	44	515	169	173	455	153	86	45	2	8	0.087	0.012	0.046
.	19.01.15-18.20.48-1-369842	66	3	3	0	0	0	652	2	2	0	0	NA	NA	NA	15	15	498	165	165	426	146	80	2	2	3	0.004	0.012	0.018
.	19.01.15-18.20.50-1-369844	63	2	2	0	0	0	666	1	1	0	0	NA	NA	NA	31	19	499	168	165	434	151	81	3	1	0	0.006	0.006	0
.	19.01.15-18.20.53-1-369862	179	10	10	3	0	3	698	9	9	0	0	NA	NA	NA	50	49	515	173	174	455	154	89	19	14	8	0.037	0.081	0.046
.	19.01.15-18.20.57-1-369866	118	10	10	3	0	3	677	8	8	0	0	NA	NA	NA	42	36	513	169	167	453	144	80	11	7	13	0.021	0.041	0.078
.	19.01.15-18.21.02-1-369868	144	21	21	8	0	6	682	18	18	0	0	NA	NA	NA	49	36	506	168	175	445	147	90	93	0	13	0.184	0	0.074
.	19.01.15-18.21.02-1-369869	203	32	32	13	0	11	710	29	29	0	0	NA	NA	NA	77	59	519	174	179	458	156	96	95	30	20	0.183	0.172	0.112
.	19.01.15-18.21.07-1-369873	33	1	1	0	0	0	0	0	0	0	0	NA	NA	NA	7	8	492	165	164	0	0	0	0	0	1	0	0	0.006
.	19.01.15-18.21.09-1-369874	116	5	5	5	0	2	685	3	3	0	0	NA	NA	NA	34	35	511	171	166	448	153	84	21	8	0	0.041	0.047	0
.	19.01.15-18.21.12-1-369876	67	2	2	1	0	1	678	1	1	0	0	NA	NA	NA	33	31	505	168	171	444	150	84	4	0	0	0.008	0	0
.	19.01.15-18.21.14-1-369878	94	7	7	3	0	2	678	6	6	0	0	NA	NA	NA	32	24	505	166	166	451	145	82	13	7	19	0.026	0.042	0.114
.	19.01.15-18.21.15-1-369879	89	6	6	2	0	2	686	5	5	0	0	NA	NA	NA	33	44	513	171	173	450	149	87	20	0	9	0.039	0	0.052
.	19.01.15-18.21.19-1-369884	33	1	1	1	0	1	0	0	0	0	0	NA	NA	NA	10	10	495	166	162	0	0	0	0	0	0	0	0	0
.	19.01.15-18.21.21-1-369886	154	11	11	5	0	4	698	9	9	0	0	NA	NA	NA	45	41	517	170	167	459	155	84	21	6	18	0.041	0.035	0.108
.	19.01.15-18.21.23-1-369890	120	11	11	3	0	1	691	9	9	0	0	NA	NA	NA	49	41	511	171	172	450	154	87	35	6	5	0.068	0.035	0.029
.	19.01.15-18.21.28-1-369899	210	28	28	8	0	6	731	26	26	0	0	NA	NA	NA	57	73	533	178	175	478	162	91	97	24	27	0.182	0.135	0.154
.	19.01.15-18.21.33-1-369905	117	4	4	0	0	0	678	3	3	0	0	NA	NA	NA	37	29	505	169	168	444	151	83	17	0	4	0.034	0	0.024
.	19.01.15-18.21.38-1-369910	175	22	22	6	0	4	704	19	19	0	0	NA	NA	NA	55	56	518	177	174	464	153	87	54	42	2	0.104	0.237	0.011
.	19.01.15-18.21.40-1-369911	59	2	2	0	0	0	672	1	1	0	0	NA	NA	NA	22	21	500	168	166	443	150	79	2	0	3	0.004	0	0.018
.	19.01.15-18.21.44-1-369920	148	11	11	3	0	1	694	9	9	0	0	NA	NA	NA	39	51	517	170	177	457	150	87	15	6	24	0.029	0.035	0.136
.	19.01.15-18.21.52-1-369922	93	8	8	4	0	3	682	7	7	0	0	NA	NA	NA	24	30	503	170	170	446	153	83	18	1	7	0.036	0.006	0.041
.	19.01.15-18.21.54-1-369940	92	11	11	1	0	0	683	9	9	0	0	NA	NA	NA	28	30	508	168	167	449	151	83	17	7	13	0.033	0.042	0.078
.	19.01.15-18.21.54-1-369941	62	4	4	1	0	1	681	3	3	0	0	NA	NA	NA	27	31	505	171	168	444	155	82	7	0	5	0.014	0	0.03
.	19.01.15-18.21.59-1-369948	232	22	22	6	0	3	710	20	20	0	0	NA	NA	NA	59	61	517	179	178	459	160	91	41	27	32	0.079	0.151	0.18
.	19.01.15-18.22.04-1-369951	111	6	6	4	0	4	685	5	5	0	0	NA	NA	NA	45	29	505	168	169	448	150	87	10	8	5	0.02	0.048	0.03
.	19.01.15-18.22.12-1-369956	153	19	19	5	0	4	696	16	16	0	0	NA	NA	NA	50	39	510	171	171	454	153	89	32	7	43	0.063	0.041	0.251
.	19.01.15-18.22.17-1-369959	176	35	35	11	0	6	714	33	33	0	0	NA	NA	NA	63	64	525	174	178	462	159	93	118	21	18	0.225	0.121	0.101
.	19.01.15-18.22.19-1-369961	89	8	8	3	0	2	685	7	7	0	0	NA	NA	NA	37	39	512	171	169	448	152	85	14	0	8	0.027	0	0.047
.	19.01.15-18.22.23-1-369968	91	9	9	3	0	3	694	6	6	0	0	NA	NA	NA	24	40	513	173	167	457	155	82	27	6	5	0.053	0.035	0.03
.	19.01.15-18.22.29-1-369977	86	4	4	1	0	1	674	3	3	0	0	NA	NA	NA	33	30	506	170	167	442	151	81	2	3	6	0.004	0.018	0.036
.	19.01.15-18.22.29-1-369978	62	2	2	1	0	1	0	1	1	0	0	NA	NA	NA	9	10	494	165	164	0	0	0	1	0	2	0.002	0	0.012
.	19.01.15-18.22.30-1-369979	167	21	21	7	0	4	712	20	20	0	0	NA	NA	NA	42	61	519	176	179	459	161	92	66	35	21	0.127	0.199	0.117
.	19.01.15-18.22.33-1-369980	118	24	24	5	0	4	685	21	21	0	0	NA	NA	NA	45	35	507	175	166	445	157	83	86	0	15	0.17	0	0.09
.	19.01.15-18.22.45-1-369996	91	10	10	2	0	2	681	9	9	0	0	NA	NA	NA	32	30	509	168	166	447	148	86	37	0	1	0.073	0	0.006
.	19.01.15-18.22.45-1-369997	96	6	6	1	0	1	685	5	5	0	0	NA	NA	NA	25	32	507	171	167	450	153	82	7	0	3	0.014	0	0.018
.	19.01.15-18.22.47-1-369999	175	12	12	0	0	0	698	9	9	0	0	NA	NA	NA	52	46	509	178	172	450	162	86	27	8	28	0.053	0.045	0.163
.	19.01.15-18.22.47-1-370000	94	3	3	0	0	0	674	1	1	0	0	NA	NA	NA	20	23	500	166	170	443	148	83	1	4	0	0.002	0.024	0
.	19.01.15-18.22.57-1-370019	62	3	3	1	0	0	669	2	2	0	0	NA	NA	NA	25	22	503	166	166	441	147	81	10	4	0	0.02	0.024	0
.	19.01.15-18.23.05-1-370021	144	12	12	4	0	3	696	9	9	0	0	NA	NA	NA	48	52	511	178	176	446	159	91	46	13	1	0.09	0.073	0.006
.	19.01.15-18.23.14-1-370026	63	4	4	2	0	1	669	2	2	0	0	NA	NA	NA	30	19	501	167	164	441	146	82	7	15	1	0.014	0.09	0.006
.	19.01.15-18.23.21-1-370033	60	3	3	0	0	0	666	2	2	0	0	NA	NA	NA	26	18	499	169	163	439	149	78	0	10	4	0	0.059	0.025
.	19.01.15-18.23.23-1-370038	88	4	4	1	0	1	675	3	3	0	0	NA	NA	NA	27	25	503	166	169	444	147	84	1	9	0	0.002	0.054	0
.	19.01.15-18.23.24-1-370040	62	2	2	1	0	1	505	1	1	0	0	NA	NA	NA	18	21	499	165	170	337	109	59	0	1	0	0	0.006	0
.	19.01.15-18.23.26-1-370044	141	16	16	4	0	3	691	15	15	0	0	NA	NA	NA	44	49	514	177	171	444	159	88	37	3	1	0.072	0.017	0.006
.	19.01.15-18.23.27-1-370046	72	7	7	1	0	1	682	5	5	0	0	NA	NA	NA	21	27	503	170	167	449	152	81	15	1	0	0.03	0.006	0
.	19.01.15-18.23.36-1-370055	34	1	1	0	0	0	0	0	0	0	0	NA	NA	NA	5	12	496	165	164	0	0	0	1	0	0	0.002	0	0
.	19.01.15-18.23.37-1-370057	114	13	13	5	0	2	687	12	12	0	0	NA	NA	NA	31	37	508	169	173	449	152	86	56	2	10	0.11	0.012	0.058
.	19.01.15-18.23.40-1-370058	179	21	21	7	0	5	715	19	19	0	0	NA	NA	NA	62	66	529	175	175	471	153	91	76	13	17	0.144	0.074	0.097
.	19.01.15-18.23.41-1-370059	156	38	38	10	0	9	698	35	35	0	0	NA	NA	NA	45	52	519	174	172	455	156	87	96	40	15	0.185	0.23	0.087
.	19.01.15-18.23.42-1-370061	100	12	12	8	0	6	682	9	9	0	0	NA	NA	NA	41	35	510	169	169	448	150	84	57	7	2	0.112	0.041	0.012
.	19.01.15-18.23.43-1-370062	121	7	7	2	0	2	693	6	6	0	0	NA	NA	NA	45	40	507	176	170	452	156	85	8	0	13	0.016	0	0.076
.	19.01.15-18.23.47-1-370068	158	13	13	7	0	4	684	11	11	0	0	NA	NA	NA	40	35	511	171	166	449	151	84	50	3	15	0.098	0.018	0.09
.	19.01.15-18.23.53-1-370085	36	1	1	0	0	0	0	0	0	0	0	NA	NA	NA	9	11	498	164	162	0	0	0	0	0	0	0	0	0
.	19.01.15-18.23.56-1-370086	146	13	13	2	0	1	698	10	10	0	0	NA	NA	NA	38	48	515	177	169	456	158	84	46	19	3	0.089	0.107	0.018
.	19.01.15-18.23.59-1-370094	114	11	11	3	0	2	695	10	10	0	0	NA	NA	NA	31	42	512	175	168	454	156	85	45	4	6	0.088	0.023	0.036
.	19.01.15-18.24.06-1-370095	91	3	3	2	0	2	682	2	2	0	0	NA	NA	NA	29	32	508	171	166	453	149	80	7	6	0	0.014	0.035	0
.	19.01.15-18.24.15-1-370100	116	5	5	0	0	0	700	4	4	0	0	NA	NA	NA	42	50	518	171	174	458	155	87	8	0	7	0.015	0	0.04
.	19.01.15-18.24.18-1-370104	153	28	28	6	0	4	692	23	23	0	0	NA	NA	NA	42	44	507	179	171	449	157	86	85	17	22	0.168	0.095	0.129
.	19.01.15-18.24.21-1-370110	30	1	1	0	0	0	0	0	0	0	0	NA	NA	NA	5	8	493	165	163	0	0	0	0	0	0	0	0	0
.	19.01.15-18.24.23-1-370114	91	4	4	2	0	2	668	3	3	0	0	NA	NA	NA	33	25	504	166	168	444	143	81	2	0	11	0.004	0	0.065
.	19.01.15-18.24.29-1-370123	57	2	2	1	0	0	673	1	1	0	0	NA	NA	NA	28	27	504	166	170	445	146	82	1	4	0	0.002	0.024	0
.	19.01.15-18.24.32-1-370126	89	5	5	1	0	0	674	4	4	0	0	NA	NA	NA	29	25	501	168	169	443	148	83	31	0	2	0.062	0	0.012
.	19.01.15-18.24.33-1-370127	63	5	5	1	0	1	665	4	4	0	0	NA	NA	NA	27	16	496	166	167	439	145	81	4	4	6	0.008	0.024	0.036
.	19.01.15-18.24.39-1-370133	94	10	10	0	0	0	687	7	7	0	0	NA	NA	NA	36	36	514	172	163	454	152	81	21	3	5	0.041	0.017	0.031
.	19.01.15-18.24.43-1-370135	144	6	6	5	0	3	696	5	5	0	0	NA	NA	NA	58	49	521	173	168	461	152	83	34	0	5	0.065	0	0.03
.	19.01.15-18.24.57-1-370156	33	1	1	0	0	0	0	0	0	0	0	NA	NA	NA	8	13	499	164	163	0	0	0	1	0	0	0.002	0	0
.	19.01.15-18.24.58-1-370161	63	5	5	1	0	0	671	4	4	0	0	NA	NA	NA	23	27	505	165	170	442	147	82	17	1	1	0.034	0.006	0.006
.	19.01.15-18.25.00-1-370162	148	8	8	4	0	2	710	6	6	0	0	NA	NA	NA	46	60	522	174	177	461	158	91	21	12	6	0.04	0.069	0.034
.	19.01.15-18.25.08-1-370167	87	3	3	0	0	0	682	2	2	0	0	NA	NA	NA	27	36	510	171	168	445	152	85	3	1	0	0.006	0.006	0
.	19.01.15-18.25.08-1-370168	33	1	1	0	0	0	0	0	0	0	0	NA	NA	NA	9	15	498	166	164	0	0	0	0	0	0	0	0	0
.	19.01.15-18.25.10-1-370169	90	6	6	1	0	1	688	5	5	0	0	NA	NA	NA	27	30	506	172	165	452	156	80	15	0	5	0.03	0	0.03
.	19.01.15-18.25.13-1-370171	92	8	8	2	0	2	684	7	7	0	0	NA	NA	NA	25	37	507	170	173	448	150	86	29	2	0	0.057	0.012	0
.	19.01.15-18.25.19-1-370175	87	6	6	1	0	0	683	5	5	0	0	NA	NA	NA	29	34	515	166	166	457	144	82	24	11	0	0.047	0.066	0
.	19.01.15-18.25.19-1-370176	186	25	25	9	0	6	717	22	22	0	0	NA	NA	NA	53	64	526	174	177	466	157	94	72	21	15	0.137	0.121	0.085
.	19.01.15-18.25.19-1-370177	88	5	5	2	0	0	687	4	4	0	0	NA	NA	NA	24	32	509	167	169	450	150	87	39	0	0	0.077	0	0
.	19.01.15-18.25.23-1-370183	127	7	7	2	0	1	689	6	6	0	0	NA	NA	NA	40	34	509	171	167	454	154	81	13	0	9	0.026	0	0.054
.	19.01.15-18.25.37-1-370199	61	2	2	0	0	0	676	1	1	0	0	NA	NA	NA	27	26	505	170	164	442	151	83	2	3	0	0.004	0.018	0
.	19.01.15-18.25.38-1-370201	180	50	50	14	0	10	683	46	46	0	0	NA	NA	NA	45	38	510	169	172	446	148	89	123	22	21	0.241	0.13	0.122
.	19.01.15-18.25.41-1-370203	33	1	1	0	0	0	0	0	0	0	0	NA	NA	NA	5	7	492	164	164	0	0	0	0	0	0	0	0	0
.	19.01.15-18.25.43-1-370205	58	3	3	0	0	0	668	2	2	0	0	NA	NA	NA	18	15	494	163	171	436	146	86	3	0	5	0.006	0	0.029
.	19.01.15-18.25.43-1-370206	207	23	23	5	0	4	699	20	20	0	0	NA	NA	NA	67	52	522	171	172	459	153	87	52	23	24	0.1	0.135	0.14
.	19.01.15-18.25.47-1-370213	94	5	5	3	0	2	676	3	3	0	0	NA	NA	NA	49	25	499	173	166	440	154	82	6	6	1	0.012	0.035	0.006
.	19.01.15-18.25.51-1-370215	95	13	13	1	0	1	684	11	11	0	0	NA	NA	NA	35	39	508	172	172	445	156	83	37	3	6	0.073	0.017	0.035
.	19.01.15-18.25.51-1-370217	86	5	5	1	0	1	673	4	4	0	0	NA	NA	NA	35	19	499	168	165	440	152	81	27	5	0	0.054	0.03	0
.	19.01.15-18.25.52-1-370233	59	3	3	1	0	0	675	2	2	0	0	NA	NA	NA	17	22	501	168	166	443	150	82	9	0	0	0.018	0	0
.	19.01.15-18.25.58-1-370238	66	5	5	0	0	0	680	3	3	0	0	NA	NA	NA	23	23	499	173	164	442	156	82	20	5	0	0.04	0.029	0
.	19.01.15-18.26.05-1-370241	64	4	4	1	0	0	675	3	3	0	0	NA	NA	NA	27	25	500	168	170	443	150	82	3	17	5	0.006	0.101	0.029
.	19.01.15-18.26.08-1-370244	60	2	2	0	0	0	674	1	1	0	0	NA	NA	NA	24	25	502	169	167	441	151	82	5	2	0	0.01	0.012	0
.	19.01.15-18.26.08-1-370245	29	1	1	0	0	0	0	0	0	0	0	NA	NA	NA	5	10	493	165	165	0	0	0	0	0	0	0	0	0
.	19.01.15-18.26.11-1-370248	90	9	9	2	0	1	680	7	7	0	0	NA	NA	NA	23	31	509	165	170	450	147	83	24	0	5	0.047	0	0.029
.	19.01.15-18.26.11-1-370249	33	1	1	0	0	0	0	0	0	0	0	NA	NA	NA	9	10	493	166	164	0	0	0	2	0	0	0.004	0	0
.	19.01.15-18.26.13-1-370252	176	31	31	4	0	4	706	30	30	0	0	NA	NA	NA	41	53	513	176	177	459	156	91	105	26	15	0.205	0.148	0.085
.	19.01.15-18.26.17-1-370256	111	5	5	3	0	2	678	3	3	0	0	NA	NA	NA	56	39	512	174	166	445	154	79	8	0	20	0.016	0	0.12
.	19.01.15-18.26.19-1-370260	143	19	19	8	0	5	693	17	17	0	0	NA	NA	NA	40	50	522	173	168	455	155	83	60	9	9	0.115	0.052	0.054
.	19.01.15-18.26.27-1-370267	64	2	2	1	0	1	671	1	1	0	0	NA	NA	NA	28	27	500	171	169	436	152	83	8	3	0	0.016	0.018	0
.	19.01.15-18.26.28-1-370269	89	5	5	1	0	1	675	4	4	0	0	NA	NA	NA	23	27	499	172	169	439	152	84	14	0	1	0.028	0	0.006
.	19.01.15-18.26.33-1-370274	68	2	2	0	0	0	681	0	0	0	0	NA	NA	NA	23	33	506	170	170	443	154	84	6	0	0	0.012	0	0
.	19.01.15-18.26.38-1-370289	35	1	1	1	0	1	0	0	0	0	0	NA	NA	NA	14	13	497	163	166	0	0	0	0	0	3	0	0	0.018
.	19.01.15-18.26.42-1-370293	122	12	12	2	0	1	702	11	11	0	0	NA	NA	NA	21	44	513	174	170	458	158	86	38	8	19	0.074	0.046	0.112
.	19.01.15-18.26.43-1-370294	117	8	8	7	0	5	689	7	7	0	0	NA	NA	NA	37	39	506	176	170	446	158	85	28	8	0	0.055	0.045	0
.	19.01.15-18.26.44-1-370295	124	10	10	4	0	3	686	9	9	0	0	NA	NA	NA	38	30	503	167	173	446	151	89	20	15	25	0.04	0.09	0.145
.	19.01.15-18.26.48-1-370301	121	9	9	2	0	2	681	7	7	0	0	NA	NA	NA	53	36	509	172	168	442	156	83	24	2	12	0.047	0.012	0.071
.	19.01.15-18.26.48-1-370302	86	5	5	2	0	2	679	4	4	0	0	NA	NA	NA	26	28	508	168	165	447	151	81	10	1	3	0.02	0.006	0.018
.	19.01.15-18.26.54-1-370321	124	13	13	5	0	1	690	11	11	0	0	NA	NA	NA	40	38	507	176	168	449	158	83	70	12	2	0.138	0.068	0.012
.	19.01.15-18.27.03-1-370328	122	7	7	1	0	1	678	5	5	0	0	NA	NA	NA	28	20	500	167	166	444	150	84	12	2	6	0.024	0.012	0.036
.	19.01.15-18.27.07-1-370330	63	2	2	0	0	0	677	1	1	0	0	NA	NA	NA	20	24	500	168	169	446	149	82	12	0	0	0.024	0	0
.	19.01.15-18.27.08-1-370331	97	4	4	0	0	0	684	3	3	0	0	NA	NA	NA	28	29	506	171	165	446	153	85	0	10	5	0	0.058	0.03
.	19.01.15-18.27.12-1-370334	176	17	17	4	0	3	696	14	14	0	0	NA	NA	NA	60	54	522	170	175	458	150	88	32	4	11	0.061	0.024	0.063
.	19.01.15-18.27.15-1-370336	61	3	3	0	0	0	673	2	2	0	0	NA	NA	NA	25	23	503	167	166	444	150	79	13	0	0	0.026	0	0
.	19.01.15-18.27.22-1-370342	94	5	5	2	0	2	677	4	4	0	0	NA	NA	NA	30	30	505	168	170	444	147	86	13	7	7	0.026	0.042	0.041
.	19.01.15-18.27.22-1-370344	57	2	2	0	0	0	301	1	1	0	0	NA	NA	NA	16	15	497	168	163	198	66	37	2	0	1	0.004	0	0.006
.	19.01.15-18.27.24-1-370346	35	1	1	1	0	1	0	0	0	0	0	NA	NA	NA	8	11	494	165	165	0	0	0	0	3	0	0	0.018	0
.	19.01.15-18.27.27-1-370352	93	7	7	3	0	2	675	6	6	0	0	NA	NA	NA	39	27	506	168	166	446	149	80	18	6	3	0.036	0.036	0.018
.	19.01.15-18.27.28-1-370355	87	6	6	2	0	1	680	5	5	0	0	NA	NA	NA	24	30	507	168	168	444	151	85	13	7	2	0.026	0.042	0.012
.	19.01.15-18.27.35-1-370359	154	9	9	2	0	1	687	8	8	0	0	NA	NA	NA	43	42	513	174	168	448	155	84	34	0	10	0.066	0	0.06
.	19.01.15-18.27.35-1-370361	90	5	5	1	0	1	675	4	4	0	0	NA	NA	NA	37	24	502	169	166	444	151	80	5	1	6	0.01	0.006	0.036
.	19.01.15-18.27.37-1-370363	32	1	1	0	0	0	0	0	0	0	0	NA	NA	NA	8	5	493	163	162	0	0	0	0	3	0	0	0.018	0
.	19.01.15-18.27.41-1-370365	62	3	3	0	0	0	669	2	2	0	0	NA	NA	NA	31	20	498	167	168	435	150	84	9	5	2	0.018	0.03	0.012
.	19.01.15-18.27.42-1-370367	58	2	2	1	0	1	675	1	1	0	0	NA	NA	NA	30	25	498	171	169	441	151	83	2	4	0	0.004	0.023	0
.	19.01.15-18.27.43-1-370368	87	6	6	1	0	1	676	5	5	0	0	NA	NA	NA	34	30	505	170	168	443	149	84	5	13	6	0.01	0.076	0.036
.	19.01.15-18.27.49-1-370373	120	10	10	5	0	4	686	8	8	0	0	NA	NA	NA	44	38	509	170	172	448	150	88	24	5	11	0.047	0.029	0.064
.	19.01.15-18.27.51-1-370375	145	12	12	5	0	5	695	10	10	0	0	NA	NA	NA	57	45	514	173	171	453	153	89	17	31	3	0.033	0.179	0.018
.	19.01.15-18.27.56-1-370393	122	15	15	3	0	2	696	13	13	0	0	NA	NA	NA	35	52	519	171	175	459	152	85	20	7	7	0.039	0.041	0.04
.	19.01.15-18.27.57-1-370397	214	17	17	3	0	3	712	16	16	0	0	NA	NA	NA	69	57	526	172	172	471	152	89	38	16	28	0.072	0.093	0.163
.	19.01.15-18.27.57-1-370399	36	1	1	0	0	0	0	0	0	0	0	NA	NA	NA	12	10	493	164	166	0	0	0	2	0	0	0.004	0	0
.	19.01.15-18.27.57-1-370400	148	21	21	9	0	5	689	18	18	0	0	NA	NA	NA	42	40	509	173	171	449	154	86	25	12	45	0.049	0.069	0.263
.	19.01.15-18.28.00-1-370403	201	25	25	8	0	6	710	22	22	0	0	NA	NA	NA	51	67	526	177	177	464	156	90	87	23	12	0.165	0.13	0.068
.	19.01.15-18.28.02-1-370405	161	23	23	3	0	2	697	20	20	0	0	NA	NA	NA	41	47	514	175	171	454	158	85	58	4	5	0.113	0.023	0.029
.	19.01.15-18.28.07-1-370407	115	24	24	7	0	4	707	20	20	0	0	NA	NA	NA	32	51	520	174	170	463	157	87	73	2	13	0.14	0.011	0.076
.	19.01.15-18.28.23-1-370422	91	3	3	2	0	1	681	2	2	0	0	NA	NA	NA	32	32	507	166	172	444	148	89	5	2	5	0.01	0.012	0.029
.	19.01.15-18.28.23-1-370425	30	1	1	0	0	0	0	0	0	0	0	NA	NA	NA	12	5	489	166	163	0	0	0	0	0	1	0	0	0.006
.	19.01.15-18.28.24-1-370426	120	12	12	5	0	4	685	11	11	0	0	NA	NA	NA	45	37	509	169	172	448	148	89	42	11	11	0.083	0.065	0.064
.	19.01.15-18.28.25-1-370428	86	3	3	0	0	0	682	2	2	0	0	NA	NA	NA	28	27	505	167	168	447	153	82	4	0	4	0.008	0	0.024
.	19.01.15-18.28.32-1-370433	59	3	3	1	0	1	672	2	2	0	0	NA	NA	NA	27	21	501	168	165	436	151	85	7	0	4	0.014	0	0.024
.	19.01.15-18.28.39-1-370445	119	14	14	2	0	1	684	13	13	0	0	NA	NA	NA	40	34	508	169	170	448	150	86	42	3	10	0.083	0.018	0.059
.	19.01.15-18.28.41-1-370446	93	4	4	2	0	1	687	3	3	0	0	NA	NA	NA	39	40	511	171	171	448	155	84	6	9	2	0.012	0.053	0.012
.	19.01.15-18.28.48-1-370453	96	5	5	1	0	1	683	4	4	0	0	NA	NA	NA	43	35	514	169	165	452	149	82	12	0	8	0.023	0	0.048
.	19.01.15-18.28.48-1-370454	93	4	4	1	0	1	680	3	3	0	0	NA	NA	NA	34	28	506	167	168	446	151	83	20	0	0	0.04	0	0
.	19.01.15-18.28.49-1-370455	149	11	11	0	0	0	694	9	9	0	0	NA	NA	NA	40	41	514	175	165	453	159	82	17	1	2	0.033	0.006	0.012
.	19.01.15-18.29.10-1-370477	93	7	7	1	0	1	688	5	5	0	0	NA	NA	NA	30	34	509	174	164	451	156	81	6	9	4	0.012	0.052	0.024
.	19.01.15-18.29.12-1-370478	34	1	1	1	0	1	0	0	0	0	0	NA	NA	NA	9	16	498	167	164	0	0	0	1	0	0	0.002	0	0
.	19.01.15-18.29.12-1-370479	144	23	23	4	0	2	688	21	21	0	0	NA	NA	NA	53	45	519	172	167	453	151	84	69	7	18	0.133	0.041	0.108
.	19.01.15-18.29.12-1-370480	122	7	7	0	0	0	684	5	5	0	0	NA	NA	NA	34	34	509	171	167	450	155	79	11	0	13	0.022	0	0.078
.	19.01.15-18.29.15-1-370481	87	3	3	3	0	2	678	2	2	0	0	NA	NA	NA	15	24	502	166	169	443	150	85	5	0	8	0.01	0	0.047
.	19.01.15-18.29.15-1-370483	60	2	2	1	0	1	668	1	1	0	0	NA	NA	NA	25	22	496	172	167	433	154	81	1	0	2	0.002	0	0.012
.	19.01.15-18.29.23-1-370492	124	11	11	3	0	0	691	8	8	0	0	NA	NA	NA	41	40	513	171	169	455	152	84	39	3	0	0.076	0.018	0
.	19.01.15-18.29.25-1-370494	36	1	1	0	0	0	0	0	0	0	0	NA	NA	NA	6	8	492	165	164	0	0	0	1	0	0	0.002	0	0
.	19.01.15-18.29.28-1-370501	208	14	14	3	0	3	723	10	10	0	0	NA	NA	NA	61	79	538	177	177	474	158	91	57	4	14	0.106	0.023	0.079
.	19.01.15-18.29.29-1-370504	64	4	4	1	0	0	674	3	3	0	0	NA	NA	NA	19	18	500	167	164	443	149	82	6	3	1	0.012	0.018	0.006
.	19.01.15-18.29.30-1-370506	65	4	4	0	0	0	661	2	2	0	0	NA	NA	NA	36	17	502	163	165	443	141	77	21	0	0	0.042	0	0
.	19.01.15-18.29.30-1-370507	34	1	1	0	0	0	0	0	0	0	0	NA	NA	NA	13	9	490	166	166	0	0	0	0	0	0	0	0	0
.	19.01.15-18.29.34-1-370509	35	1	1	0	0	0	0	0	0	0	0	NA	NA	NA	10	9	492	166	164	0	0	0	1	0	0	0.002	0	0
.	19.01.15-18.29.35-1-370511	152	10	10	2	0	2	682	7	7	0	0	NA	NA	NA	65	36	505	174	170	442	154	86	33	1	13	0.065	0.006	0.076
.	19.01.15-18.29.37-1-370514	32	1	1	1	0	1	0	0	0	0	0	NA	NA	NA	8	7	493	165	162	0	0	0	6	0	0	0.012	0	0
.	19.01.15-18.29.39-1-370516	140	13	13	3	0	3	665	11	11	0	0	NA	NA	NA	47	24	503	168	166	433	148	84	7	14	15	0.014	0.083	0.09
.	19.01.15-18.29.40-1-370517	156	18	18	7	0	6	681	16	16	0	0	NA	NA	NA	61	39	510	176	166	447	154	80	73	6	11	0.143	0.034	0.066
.	19.01.15-18.29.45-1-370521	31	1	1	0	0	0	0	0	0	0	0	NA	NA	NA	8	9	497	163	162	0	0	0	3	0	0	0.006	0	0
.	19.01.15-18.29.46-1-370523	179	15	15	7	0	5	701	14	14	0	0	NA	NA	NA	46	56	522	174	173	462	153	86	65	3	15	0.125	0.017	0.087
.	19.01.15-18.29.48-1-370528	90	4	4	2	0	1	679	2	2	0	0	NA	NA	NA	35	29	503	171	168	446	151	82	16	12	4	0.032	0.07	0.024
.	19.01.15-18.30.19-1-370555	97	6	6	4	0	3	689	4	4	0	0	NA	NA	NA	44	43	509	172	175	447	153	89	17	0	19	0.033	0	0.109
.	19.01.15-18.30.27-1-370563	153	21	21	14	0	10	703	18	18	0	0	NA	NA	NA	60	52	522	174	169	466	155	82	87	1	25	0.167	0.006	0.148
.	19.01.15-18.30.34-1-370571	65	3	3	1	0	1	683	2	2	0	0	NA	NA	NA	27	34	510	167	170	454	145	84	8	0	0	0.016	0	0
.	19.01.15-18.30.35-1-370572	88	7	7	1	0	1	676	5	5	0	0	NA	NA	NA	28	24	501	168	168	443	149	84	12	4	0	0.024	0.024	0
.	19.01.15-18.30.35-1-370573	124	8	8	2	0	2	699	6	6	0	0	NA	NA	NA	42	50	514	177	172	454	157	88	15	7	0	0.029	0.04	0
.	19.01.15-18.30.41-1-370580	61	2	2	1	0	1	256	1	1	0	0	NA	NA	NA	13	21	502	165	167	174	57	25	0	1	2	0	0.006	0.012
.	19.01.15-18.30.41-1-370581	70	7	7	1	0	1	670	4	4	0	0	NA	NA	NA	29	28	509	165	167	442	146	82	1	13	2	0.002	0.079	0.012
.	19.01.15-18.30.51-1-370592	170	9	9	2	0	2	691	8	8	0	0	NA	NA	NA	61	41	512	175	167	453	156	82	28	2	19	0.055	0.011	0.114
.	19.01.15-18.30.52-1-370609	145	6	6	2	0	2	705	5	5	0	0	NA	NA	NA	31	52	522	172	171	462	155	88	11	0	6	0.021	0	0.035
.	19.01.15-18.30.52-1-370610	120	24	24	6	0	4	692	21	21	0	0	NA	NA	NA	41	43	512	174	170	448	157	87	77	5	19	0.15	0.029	0.112
.	19.01.15-18.30.54-1-370612	90	7	7	2	0	1	676	5	5	0	0	NA	NA	NA	42	27	500	174	166	441	154	81	9	9	1	0.018	0.052	0.006
.	19.01.15-18.30.58-1-370616	61	3	3	0	0	0	670	2	2	0	0	NA	NA	NA	22	20	499	169	165	441	149	80	7	0	0	0.014	0	0
.	19.01.15-18.31.00-1-370617	149	8	8	2	0	0	681	7	7	0	0	NA	NA	NA	46	35	508	170	170	446	150	85	17	5	6	0.033	0.029	0.035
.	19.01.15-18.31.01-1-370619	94	11	11	3	0	2	679	9	9	0	0	NA	NA	NA	33	33	505	170	171	441	153	85	33	0	3	0.065	0	0.018
.	19.01.15-18.31.07-1-370641	179	34	34	7	0	4	701	31	31	0	0	NA	NA	NA	53	55	519	180	169	451	161	89	115	24	4	0.222	0.133	0.024
.	19.01.15-18.31.13-1-370663	141	12	12	2	0	2	697	9	9	0	0	NA	NA	NA	37	41	515	171	168	456	155	86	37	0	8	0.072	0	0.048
.	19.01.15-18.31.13-1-370664	173	12	12	3	0	3	681	10	10	0	0	NA	NA	NA	55	35	510	169	169	449	147	85	32	3	13	0.063	0.018	0.077
.	19.01.15-18.31.14-1-370665	36	1	1	1	0	1	0	0	0	0	0	NA	NA	NA	10	14	494	166	167	0	0	0	4	0	0	0.008	0	0
.	19.01.15-18.31.18-1-370669	129	8	8	6	0	5	697	6	6	0	0	NA	NA	NA	34	46	517	173	169	460	153	84	19	11	6	0.037	0.064	0.036
.	19.01.15-18.31.19-1-370671	187	19	19	5	0	3	713	17	17	0	0	NA	NA	NA	58	57	525	169	176	468	153	92	44	21	30	0.084	0.124	0.17
.	19.01.15-18.31.24-1-370680	93	19	19	7	0	5	684	14	14	0	0	NA	NA	NA	39	30	506	174	163	450	153	81	45	29	6	0.089	0.167	0.037
.	19.01.15-18.31.24-1-370681	129	10	10	0	0	0	697	8	8	0	0	NA	NA	NA	40	49	515	173	174	456	154	87	24	4	2	0.047	0.023	0.011
.	19.01.15-18.31.34-1-370693	90	7	7	3	0	3	672	5	5	0	0	NA	NA	NA	40	29	505	166	171	442	147	83	17	7	2	0.034	0.042	0.012
.	19.01.15-18.31.38-1-370697	96	8	8	3	0	3	680	7	7	0	0	NA	NA	NA	33	27	506	166	168	445	149	86	31	2	0	0.061	0.012	0
.	19.01.15-18.31.39-1-370699	59	2	2	2	0	2	677	1	1	0	0	NA	NA	NA	24	25	502	168	168	445	149	83	3	0	1	0.006	0	0.006
.	19.01.15-18.31.44-1-370703	61	2	2	0	0	0	675	1	1	0	0	NA	NA	NA	25	28	507	167	167	444	148	83	13	0	0	0.026	0	0
.	19.01.15-18.31.47-1-370705	114	11	11	4	0	2	689	9	9	0	0	NA	NA	NA	42	42	515	170	170	457	150	82	47	8	6	0.091	0.047	0.035
.	19.01.15-18.31.55-1-370728	83	5	5	1	0	1	678	4	4	0	0	NA	NA	NA	38	32	504	170	171	443	152	83	5	2	5	0.01	0.012	0.029
.	19.01.15-18.31.55-1-370729	56	3	3	0	0	0	685	2	2	0	0	NA	NA	NA	20	28	503	173	165	447	155	83	0	4	10	0	0.023	0.061
.	19.01.15-18.31.59-1-370734	87	6	6	3	0	3	664	5	5	0	0	NA	NA	NA	28	12	495	166	164	437	147	80	8	7	2	0.016	0.042	0.012
.	19.01.15-18.31.59-1-370735	201	21	21	13	0	11	714	19	19	0	0	NA	NA	NA	62	62	528	173	174	469	155	90	62	10	16	0.117	0.058	0.092
.	19.01.15-18.31.59-1-370736	95	3	3	1	0	0	679	2	2	0	0	NA	NA	NA	32	27	500	172	168	441	155	83	8	3	0	0.016	0.017	0
.	19.01.15-18.32.01-1-370737	60	2	2	1	0	1	673	1	1	0	0	NA	NA	NA	19	15	495	167	166	438	151	84	2	0	3	0.004	0	0.018
.	19.01.15-18.32.09-1-370746	62	2	2	0	0	0	673	1	1	0	0	NA	NA	NA	23	25	498	167	173	438	148	87	2	0	1	0.004	0	0.006
.	19.01.15-18.32.11-1-370747	35	1	1	0	0	0	0	0	0	0	0	NA	NA	NA	8	8	494	164	163	0	0	0	3	0	0	0.006	0	0
.	19.01.15-18.32.14-1-370748	142	9	9	2	0	2	686	7	7	0	0	NA	NA	NA	41	40	510	176	167	447	157	82	10	6	10	0.02	0.034	0.06
.	19.01.15-18.32.16-1-370749	148	19	19	5	0	5	687	17	17	0	0	NA	NA	NA	48	40	516	170	167	454	152	81	56	7	11	0.109	0.041	0.066
.	19.01.15-18.32.19-1-370753	96	12	12	2	0	2	672	10	10	0	0	NA	NA	NA	33	24	499	170	168	439	152	81	25	8	0	0.05	0.047	0
.	19.01.15-18.32.20-1-370756	97	6	6	1	0	1	677	4	4	0	0	NA	NA	NA	24	27	504	168	168	447	147	83	1	6	5	0.002	0.036	0.03
.	19.01.15-18.32.21-1-370758	118	5	5	1	0	0	682	3	3	0	0	NA	NA	NA	46	32	510	169	166	451	149	82	29	9	3	0.057	0.053	0.018
.	19.01.15-18.32.23-1-370761	90	3	3	0	0	0	671	2	2	0	0	NA	NA	NA	29	21	500	168	166	444	147	80	4	0	1	0.008	0	0.006
.	19.01.15-18.32.25-1-370764	86	9	9	6	0	5	674	8	8	0	0	NA	NA	NA	34	30	502	173	168	440	152	82	29	0	5	0.058	0	0.03
.	19.01.15-18.32.39-1-370783	235	14	14	2	0	2	706	13	13	0	0	NA	NA	NA	73	61	529	174	171	464	154	88	25	15	19	0.047	0.086	0.111
.	19.01.15-18.32.39-1-370784	178	7	7	2	0	1	716	6	6	0	0	NA	NA	NA	49	60	525	173	175	468	156	92	13	13	4	0.025	0.075	0.023
.	19.01.15-18.32.41-1-370787	207	15	15	6	0	5	711	14	14	0	0	NA	NA	NA	82	68	529	176	176	469	155	87	32	23	27	0.06	0.131	0.153
.	19.01.15-18.32.43-1-370788	90	4	4	2	0	0	684	2	2	0	0	NA	NA	NA	34	33	506	171	169	451	149	84	14	0	10	0.028	0	0.059
.	19.01.15-18.32.45-1-370790	95	11	11	4	0	3	678	8	8	0	0	NA	NA	NA	38	36	509	173	167	443	152	83	32	5	5	0.063	0.029	0.03
.	19.01.15-18.32.49-1-370791	91	4	4	0	0	0	683	3	3	0	0	NA	NA	NA	32	34	510	170	167	445	156	82	11	2	0	0.022	0.012	0
.	19.01.15-18.32.49-1-370796	177	15	15	7	0	5	706	14	14	0	0	NA	NA	NA	59	60	521	176	176	461	157	88	54	5	11	0.104	0.028	0.062
.	19.01.15-18.33.03-1-370822	64	2	2	1	0	1	674	1	1	0	0	NA	NA	NA	26	27	501	172	167	441	151	82	5	0	0	0.01	0	0
.	19.01.15-18.33.05-1-370824	97	12	12	1	0	1	681	10	10	0	0	NA	NA	NA	34	36	513	166	170	452	145	84	20	15	4	0.039	0.09	0.024
.	19.01.15-18.33.08-1-370827	96	6	6	1	0	1	692	5	5	0	0	NA	NA	NA	36	43	517	172	167	456	153	83	12	0	6	0.023	0	0.036
.	19.01.15-18.33.13-1-370833	176	17	17	4	0	3	696	15	15	0	0	NA	NA	NA	59	44	514	173	170	454	158	84	54	6	19	0.105	0.035	0.112
.	19.01.15-18.33.14-1-370834	63	2	2	0	0	0	669	1	1	0	0	NA	NA	NA	25	21	501	168	165	440	148	81	3	0	3	0.006	0	0.018
.	19.01.15-18.33.14-1-370835	182	11	11	5	0	3	709	10	10	0	0	NA	NA	NA	70	69	528	177	177	464	154	91	25	10	1	0.047	0.056	0.006
.	19.01.15-18.33.18-1-370837	87	3	3	2	0	2	682	2	2	0	0	NA	NA	NA	40	42	510	174	171	442	156	84	7	0	0	0.014	0	0
.	19.01.15-18.33.20-1-370841	180	37	37	11	0	5	699	36	36	0	0	NA	NA	NA	61	54	517	177	173	450	160	89	105	17	33	0.203	0.096	0.191
.	19.01.15-18.33.22-1-370845	119	6	6	2	0	2	706	5	5	0	0	NA	NA	NA	39	51	521	172	171	460	157	89	29	0	3	0.056	0	0.018
.	19.01.15-18.33.28-1-370854	59	3	3	1	0	1	685	1	1	0	0	NA	NA	NA	24	32	508	173	164	446	155	84	5	3	7	0.01	0.017	0.043
.	19.01.15-18.33.28-1-370855	88	4	4	1	0	0	673	3	3	0	0	NA	NA	NA	36	22	499	170	166	442	151	80	0	8	4	0	0.047	0.024
.	19.01.15-18.33.33-1-370860	58	3	3	1	0	1	675	2	2	0	0	NA	NA	NA	17	25	506	167	165	444	148	83	6	0	0	0.012	0	0
.	19.01.15-18.33.33-1-370861	143	8	8	3	0	3	689	6	6	0	0	NA	NA	NA	31	38	512	169	170	456	149	84	15	3	8	0.029	0.018	0.047
.	19.01.15-18.33.41-1-370867	123	5	5	1	0	1	690	4	4	0	0	NA	NA	NA	37	39	510	176	166	450	158	82	4	10	4	0.008	0.057	0.024
.	19.01.15-18.33.43-1-370870	64	3	3	0	0	0	673	2	2	0	0	NA	NA	NA	31	24	504	168	165	442	150	81	6	0	3	0.012	0	0.018
.	19.01.15-18.33.44-1-370872	93	4	4	1	0	1	670	3	3	0	0	NA	NA	NA	23	23	501	169	166	441	151	78	6	0	7	0.012	0	0.042
.	19.01.15-18.33.44-1-370873	68	4	4	1	0	1	660	3	3	0	0	NA	NA	NA	35	15	496	165	167	433	143	84	0	13	0	0	0.079	0
.	19.01.15-18.33.48-1-370878	199	20	20	7	0	5	706	17	17	0	0	NA	NA	NA	58	58	521	176	174	458	156	92	53	16	9	0.102	0.091	0.052
.	19.01.15-18.33.49-1-370884	94	8	8	2	0	2	688	7	7	0	0	NA	NA	NA	30	38	512	168	171	453	151	84	18	4	2	0.035	0.024	0.012
.	19.01.15-18.33.55-1-370903	93	8	8	1	0	0	678	7	7	0	0	NA	NA	NA	45	30	506	167	170	445	150	83	26	1	2	0.051	0.006	0.012
.	19.01.15-18.33.59-1-370909	159	37	37	10	0	8	701	32	32	0	0	NA	NA	NA	39	56	521	177	171	462	155	84	76	31	30	0.146	0.175	0.175
.	19.01.15-18.33.59-1-370910	119	16	16	3	0	3	691	15	15	0	0	NA	NA	NA	41	45	506	176	176	446	157	88	40	13	11	0.079	0.074	0.062
.	19.01.15-18.34.01-1-370911	93	7	7	4	0	2	686	5	5	0	0	NA	NA	NA	34	35	509	173	166	449	154	83	15	2	8	0.029	0.012	0.048
.	19.01.15-18.34.01-1-370912	96	3	3	2	0	2	682	2	2	0	0	NA	NA	NA	28	37	506	173	171	445	151	86	3	0	1	0.006	0	0.006
.	19.01.15-18.34.10-1-370915	92	4	4	1	0	0	698	3	3	0	0	NA	NA	NA	32	40	517	170	166	458	155	85	13	0	0	0.025	0	0
.	19.01.15-18.34.18-1-370921	33	1	1	0	0	0	0	0	0	0	0	NA	NA	NA	3	11	491	166	167	0	0	0	3	0	0	0.006	0	0
.	19.01.15-18.34.20-1-370924	89	4	4	2	0	1	678	3	3	0	0	NA	NA	NA	33	26	503	171	165	446	152	80	4	0	5	0.008	0	0.03
.	19.01.15-18.34.21-1-370925	89	8	8	4	0	4	688	6	6	0	0	NA	NA	NA	31	35	504	172	172	447	154	87	9	19	7	0.018	0.11	0.041
.	19.01.15-18.34.21-1-370927	147	10	10	2	0	2	690	9	9	0	0	NA	NA	NA	48	41	511	173	170	449	154	87	40	4	7	0.078	0.023	0.041
.	19.01.15-18.34.22-1-370928	32	1	1	0	0	0	0	0	0	0	0	NA	NA	NA	5	9	494	166	162	0	0	0	0	0	0	0	0	0
.	19.01.15-18.34.24-1-370934	90	5	5	2	0	2	669	4	4	0	0	NA	NA	NA	30	23	505	166	165	444	147	78	10	4	0	0.02	0.024	0
.	19.01.15-18.34.25-1-370936	35	1	1	0	0	0	0	0	0	0	0	NA	NA	NA	8	10	497	163	163	0	0	0	0	0	0	0	0	0
.	19.01.15-18.34.26-1-370940	60	3	3	1	0	0	667	2	2	0	0	NA	NA	NA	27	20	498	168	167	438	148	81	11	8	0	0.022	0.048	0
.	19.01.15-18.34.27-1-370943	91	8	8	3	0	2	689	6	6	0	0	NA	NA	NA	33	34	513	166	168	456	150	83	18	2	9	0.035	0.012	0.054
.	19.01.15-18.34.31-1-370948	146	21	21	7	0	4	678	19	19	0	0	NA	NA	NA	46	38	512	170	169	445	148	85	73	21	9	0.143	0.124	0.053
.	19.01.15-18.34.36-1-370954	59	2	2	1	0	1	669	1	1	0	0	NA	NA	NA	24	23	505	165	166	444	146	79	2	1	0	0.004	0.006	0
.	19.01.15-18.34.40-1-370958	69	2	2	0	0	0	679	1	1	0	0	NA	NA	NA	32	35	513	168	167	444	152	83	8	0	0	0.016	0	0
.	19.01.15-18.34.43-1-370960	123	27	27	8	0	7	686	26	26	0	0	NA	NA	NA	41	42	512	174	169	449	154	83	39	9	14	0.076	0.052	0.083
.	19.01.15-18.34.43-1-370961	125	7	7	0	0	0	686	6	6	0	0	NA	NA	NA	32	34	510	170	167	454	148	84	25	9	0	0.049	0.053	0
.	19.01.15-18.34.46-1-370964	94	3	3	0	0	0	684	2	2	0	0	NA	NA	NA	28	34	513	168	166	450	152	82	4	0	0	0.008	0	0
.	19.01.15-18.34.48-1-370966	175	32	32	3	0	2	697	31	31	0	0	NA	NA	NA	42	57	519	175	176	455	150	92	83	22	13	0.16	0.126	0.074
.	19.01.15-18.34.51-1-370972	32	1	1	0	0	0	0	0	0	0	0	NA	NA	NA	7	10	496	165	162	0	0	0	1	0	0	0.002	0	0
.	19.01.15-18.34.51-1-370973	95	9	9	5	0	5	698	8	8	0	0	NA	NA	NA	39	51	513	177	174	451	159	88	25	0	24	0.049	0	0.138
.	19.01.15-18.34.54-1-370989	144	8	8	2	0	1	689	7	7	0	0	NA	NA	NA	30	36	509	169	171	454	149	86	10	3	14	0.02	0.018	0.082
.	19.01.15-18.34.55-1-370991	90	3	3	0	0	0	692	1	1	0	0	NA	NA	NA	29	45	513	176	169	452	156	84	12	0	0	0.023	0	0
.	19.01.15-18.35.03-1-370998	59	2	2	0	0	0	197	1	1	0	0	NA	NA	NA	19	16	498	164	167	124	42	31	1	0	1	0.002	0	0.006
.	19.01.15-18.35.07-1-371001	89	6	6	2	0	1	685	5	5	0	0	NA	NA	NA	22	30	507	168	168	453	150	82	22	2	2	0.043	0.012	0.012
.	19.01.15-18.35.10-1-371003	63	2	2	2	0	1	679	1	1	0	0	NA	NA	NA	20	20	504	166	163	446	149	84	0	9	0	0	0.054	0
.	19.01.15-18.35.14-1-371006	119	7	7	4	0	2	697	6	6	0	0	NA	NA	NA	46	51	520	168	176	461	149	87	22	0	13	0.042	0	0.074
.	19.01.15-18.35.16-1-371008	60	3	3	1	0	1	682	2	2	0	0	NA	NA	NA	29	29	501	173	168	442	156	84	0	5	5	0	0.029	0.03
.	19.01.15-18.35.17-1-371009	128	7	7	4	0	3	692	5	5	0	0	NA	NA	NA	48	38	512	169	170	453	151	88	15	0	5	0.029	0	0.029
.	19.01.15-18.35.17-1-371010	213	14	14	4	0	3	721	12	12	0	0	NA	NA	NA	62	65	529	175	174	472	159	90	18	17	12	0.034	0.097	0.069
.	19.01.15-18.35.20-1-371014	146	7	7	0	0	0	691	6	6	0	0	NA	NA	NA	41	40	513	171	169	455	149	87	13	3	6	0.025	0.018	0.036
.	19.01.15-18.35.25-1-371019	149	18	18	8	0	7	692	16	16	0	0	NA	NA	NA	56	46	514	171	174	451	152	89	58	2	14	0.113	0.012	0.08
.	19.01.15-18.35.26-1-371021	85	9	9	4	0	4	690	7	7	0	0	NA	NA	NA	34	39	511	170	171	449	154	87	18	13	0	0.035	0.076	0
.	19.01.15-18.35.37-1-371031	177	9	9	1	0	1	726	8	8	0	0	NA	NA	NA	50	72	533	178	174	479	162	85	44	6	3	0.083	0.034	0.017
.	19.01.15-18.35.37-1-371032	144	13	13	4	0	2	690	11	11	0	0	NA	NA	NA	54	40	514	173	166	452	154	84	40	16	18	0.078	0.092	0.108
.	19.01.15-18.35.39-1-371036	89	8	8	3	0	2	685	7	7	0	0	NA	NA	NA	36	33	506	174	166	446	156	83	26	6	3	0.051	0.034	0.018
.	19.01.15-18.35.47-1-371040	64	3	3	1	0	1	680	2	2	0	0	NA	NA	NA	19	27	502	169	169	449	148	83	4	7	0	0.008	0.041	0
.	19.01.15-18.35.49-1-371042	126	21	21	6	0	4	692	19	19	0	0	NA	NA	NA	42	41	515	169	170	458	150	84	43	21	8	0.083	0.124	0.047
.	19.01.15-18.35.55-1-371064	259	37	37	10	0	9	723	31	31	0	0	NA	NA	NA	82	78	540	172	179	475	154	94	79	47	18	0.146	0.273	0.101
.	19.01.15-18.35.58-1-371068	58	3	3	0	0	0	666	2	2	0	0	NA	NA	NA	34	21	500	168	166	435	150	81	10	0	0	0.02	0	0
.	19.01.15-18.36.10-1-371071	151	16	16	6	0	5	700	14	14	0	0	NA	NA	NA	44	51	518	173	173	461	150	89	41	14	10	0.079	0.081	0.058
.	19.01.15-18.36.11-1-371072	64	3	3	0	0	0	673	2	2	0	0	NA	NA	NA	25	23	503	168	165	439	151	83	9	3	0	0.018	0.018	0
.	19.01.15-18.36.12-1-371073	179	10	10	3	0	2	716	9	9	0	0	NA	NA	NA	64	69	526	179	177	465	162	89	33	0	6	0.063	0	0.034
.	19.01.15-18.36.12-1-371074	90	3	3	2	0	2	683	2	2	0	0	NA	NA	NA	38	35	508	170	170	447	150	86	8	5	2	0.016	0.029	0.012
.	19.01.15-18.36.15-1-371076	64	3	3	0	0	0	669	2	2	0	0	NA	NA	NA	26	23	500	168	168	438	148	83	2	0	1	0.004	0	0.006
.	19.01.15-18.36.18-1-371078	178	30	30	9	0	7	693	27	27	0	0	NA	NA	NA	57	60	521	176	176	451	153	89	54	12	38	0.104	0.068	0.216
.	19.01.15-18.36.28-1-371093	119	7	7	1	0	0	695	6	6	0	0	NA	NA	NA	36	41	516	170	168	459	153	83	12	7	7	0.023	0.041	0.042
.	19.01.15-18.36.29-1-371095	120	16	16	5	0	5	691	14	14	0	0	NA	NA	NA	31	41	507	172	175	449	151	91	43	6	7	0.085	0.035	0.04
.	19.01.15-18.36.31-1-371097	120	16	16	5	0	5	692	14	14	0	0	NA	NA	NA	34	38	513	170	168	456	153	83	51	18	3	0.099	0.106	0.018
.	19.01.15-18.36.32-1-371098	63	2	2	0	0	0	199	1	1	0	0	NA	NA	NA	19	20	500	168	165	120	53	26	3	0	0	0.006	0	0
.	19.01.15-18.36.38-1-371109	63	2	2	0	0	0	651	1	1	0	0	NA	NA	NA	17	21	500	166	168	429	145	77	0	1	0	0	0.006	0
.	19.01.15-18.36.41-1-371110	120	20	20	5	0	4	680	19	19	0	0	NA	NA	NA	42	28	504	170	167	444	154	82	46	18	8	0.091	0.106	0.048
.	19.01.15-18.36.42-1-371112	60	3	3	3	0	3	660	2	2	0	0	NA	NA	NA	28	21	498	169	167	432	147	81	11	0	0	0.022	0	0
.	19.01.15-18.36.51-1-371117	87	8	8	3	0	2	684	6	6	0	0	NA	NA	NA	34	43	514	172	170	451	151	82	21	0	7	0.041	0	0.041
.	19.01.15-18.36.52-1-371134	95	5	5	2	0	2	668	4	4	0	0	NA	NA	NA	43	25	504	168	166	440	148	80	11	5	0	0.022	0.03	0
.	19.01.15-18.36.53-1-371140	87	5	5	1	0	1	675	4	4	0	0	NA	NA	NA	35	27	506	169	165	447	147	81	24	0	5	0.047	0	0.03
.	19.01.15-18.36.57-1-371144	37	1	1	1	0	1	0	0	0	0	0	NA	NA	NA	9	15	497	166	165	0	0	0	0	1	0	0	0.006	0
.	19.01.15-18.37.00-1-371148	90	4	4	2	0	1	675	3	3	0	0	NA	NA	NA	34	25	503	167	168	447	146	82	0	9	11	0	0.054	0.065
.	19.01.15-18.37.05-1-371149	63	2	2	0	0	0	673	1	1	0	0	NA	NA	NA	30	25	506	166	166	443	148	82	4	0	2	0.008	0	0.012
.	19.01.15-18.37.12-1-371153	118	7	7	1	0	1	689	6	6	0	0	NA	NA	NA	51	42	516	172	167	459	148	82	15	0	6	0.029	0	0.036
.	19.01.15-18.37.15-1-371155	60	2	2	1	0	1	147	1	1	0	0	NA	NA	NA	17	23	502	168	166	99	27	21	3	0	1	0.006	0	0.006
.	19.01.15-18.37.16-1-371156	29	1	1	0	0	0	0	0	0	0	0	NA	NA	NA	8	10	497	163	163	0	0	0	0	0	1	0	0	0.006
.	19.01.15-18.37.16-1-371157	63	3	3	0	0	0	676	2	2	0	0	NA	NA	NA	19	27	499	170	171	444	148	84	4	1	0	0.008	0.006	0
.	19.01.15-18.37.17-1-371158	32	1	1	0	0	0	0	0	0	0	0	NA	NA	NA	11	11	492	164	168	0	0	0	0	0	0	0	0	0
.	19.01.15-18.37.19-1-371160	121	12	12	3	0	2	692	10	10	0	0	NA	NA	NA	44	41	513	173	168	454	155	83	21	10	8	0.041	0.058	0.048
.	19.01.15-18.37.20-1-371163	61	4	4	0	0	0	677	3	3	0	0	NA	NA	NA	21	24	502	169	166	443	150	84	9	5	0	0.018	0.03	0
.	19.01.15-18.37.21-1-371165	88	5	5	2	0	2	666	4	4	0	0	NA	NA	NA	50	26	503	167	169	438	147	81	21	2	2	0.042	0.012	0.012
.	19.01.15-18.37.23-1-371167	113	4	4	1	0	1	688	3	3	0	0	NA	NA	NA	41	38	513	168	170	455	147	86	14	6	2	0.027	0.036	0.012
.	19.01.15-18.37.24-1-371171	89	6	6	2	0	2	681	5	5	0	0	NA	NA	NA	36	35	507	169	172	442	152	87	3	6	8	0.006	0.036	0.047
.	19.01.15-18.37.25-1-371174	149	10	10	3	0	3	694	8	8	0	0	NA	NA	NA	47	41	512	173	169	453	156	85	15	9	7	0.029	0.052	0.041
.	19.01.15-18.37.32-1-371181	59	2	2	0	0	0	669	1	1	0	0	NA	NA	NA	22	19	500	165	167	437	150	82	4	0	1	0.008	0	0.006
.	19.01.15-18.37.33-1-371182	153	15	15	4	0	3	681	14	14	0	0	NA	NA	NA	67	45	516	173	169	450	150	81	34	21	6	0.066	0.121	0.036
.	19.01.15-18.37.38-1-371188	127	18	18	3	0	2	691	14	14	0	0	NA	NA	NA	50	42	509	170	176	449	150	92	71	4	15	0.139	0.024	0.085
.	19.01.15-18.37.39-1-371190	299	38	38	8	0	5	741	32	32	0	0	NA	NA	NA	82	94	558	176	173	500	157	84	107	23	25	0.192	0.131	0.145
.	19.01.15-18.37.40-1-371191	151	15	15	4	0	4	701	12	12	0	0	NA	NA	NA	41	52	520	173	172	462	154	85	43	11	10	0.083	0.064	0.058
.	19.01.15-18.37.41-1-371193	64	3	3	1	0	1	669	1	1	0	0	NA	NA	NA	32	27	503	171	166	439	151	79	6	0	5	0.012	0	0.03
.	19.01.15-18.37.47-1-371197	95	6	6	1	0	1	686	3	3	0	0	NA	NA	NA	25	30	512	165	166	457	149	80	8	6	6	0.016	0.036	0.036
.	19.01.15-18.37.47-1-371198	184	19	19	4	0	3	711	16	16	0	0	NA	NA	NA	55	60	522	174	177	465	158	88	62	6	4	0.119	0.034	0.023
.	19.01.15-18.37.47-1-371199	152	8	8	5	0	3	704	7	7	0	0	NA	NA	NA	47	50	517	175	171	455	162	87	33	12	0	0.064	0.069	0
.	19.01.15-18.37.58-1-371228	95	13	13	6	0	3	683	12	12	0	0	NA	NA	NA	42	38	512	169	170	449	152	82	41	18	3	0.08	0.107	0.018
.	19.01.15-18.38.11-1-371230	63	2	2	0	0	0	305	1	1	0	0	NA	NA	NA	11	20	499	168	166	202	72	31	2	0	4	0.004	0	0.024
.	19.01.15-18.38.15-1-371232	94	9	9	0	0	0	677	8	8	0	0	NA	NA	NA	33	32	506	168	171	443	147	87	12	12	5	0.024	0.071	0.029
.	19.01.15-18.38.16-1-371233	95	12	12	3	0	2	674	10	10	0	0	NA	NA	NA	35	26	508	165	166	446	147	81	15	7	15	0.03	0.042	0.09
.	19.01.15-18.38.22-1-371243	91	6	6	2	0	2	694	4	4	0	0	NA	NA	NA	31	42	514	171	170	454	155	85	8	9	0	0.016	0.053	0
.	19.01.15-18.38.23-1-371246	59	2	2	0	0	0	249	1	1	0	0	NA	NA	NA	9	16	496	168	165	159	55	35	2	0	0	0.004	0	0
.	19.01.15-18.38.25-1-371250	65	3	3	0	0	0	677	1	1	0	0	NA	NA	NA	26	23	503	168	165	446	148	83	6	0	0	0.012	0	0
.	19.01.15-18.38.29-1-371258	169	9	9	3	0	3	710	7	7	0	0	NA	NA	NA	51	56	527	172	170	468	154	88	17	6	6	0.032	0.035	0.035
.	19.01.15-18.38.33-1-371264	61	3	3	2	0	1	678	2	2	0	0	NA	NA	NA	19	22	502	165	168	448	148	82	9	1	0	0.018	0.006	0
.	19.01.15-18.38.39-1-371273	61	2	2	0	0	0	660	1	1	0	0	NA	NA	NA	28	18	501	165	165	436	144	80	0	0	6	0	0	0.036
.	19.01.15-18.38.44-1-371278	94	14	14	6	0	3	676	13	13	0	0	NA	NA	NA	25	26	506	168	165	448	147	81	52	16	0	0.103	0.095	0
.	19.01.15-18.38.47-1-371279	92	3	3	2	0	1	673	2	2	0	0	NA	NA	NA	23	23	505	165	166	446	147	80	6	0	7	0.012	0	0.042
.	19.01.15-18.38.49-1-371280	181	16	16	3	0	3	693	10	10	0	0	NA	NA	NA	39	43	514	171	171	457	153	83	43	8	1	0.084	0.047	0.006
.	19.01.15-18.38.51-1-371281	184	15	15	2	0	1	713	13	13	0	0	NA	NA	NA	59	61	526	173	175	471	154	88	42	0	5	0.08	0	0.029
.	19.01.15-18.38.53-1-371301	121	11	11	4	0	2	688	10	10	0	0	NA	NA	NA	38	40	516	170	167	456	149	83	25	0	11	0.048	0	0.066
.	19.01.15-18.38.54-1-371307	60	2	2	0	0	0	675	1	1	0	0	NA	NA	NA	21	18	499	167	165	444	150	81	0	0	7	0	0	0.042
.	19.01.15-18.38.54-1-371308	149	16	16	3	0	2	692	14	14	0	0	NA	NA	NA	47	42	511	175	169	456	154	82	6	21	17	0.012	0.12	0.101
.	19.01.15-18.38.55-1-371309	118	8	8	1	0	1	677	7	7	0	0	NA	NA	NA	37	30	502	174	167	438	157	82	22	1	0	0.044	0.006	0
.	19.01.15-18.39.05-1-371314	150	9	9	0	0	0	697	8	8	0	0	NA	NA	NA	57	50	516	177	170	453	159	85	47	8	9	0.091	0.045	0.053
.	19.01.15-18.39.09-1-371319	89	5	5	1	0	1	688	3	3	0	0	NA	NA	NA	27	33	513	167	166	458	151	79	2	5	10	0.004	0.03	0.06
.	19.01.15-18.39.14-1-371322	89	3	3	0	0	0	679	2	2	0	0	NA	NA	NA	40	32	511	168	166	448	148	83	3	12	0	0.006	0.071	0
.	19.01.15-18.39.16-1-371324	149	15	15	3	0	3	683	11	11	0	0	NA	NA	NA	46	40	513	170	170	453	146	84	30	3	7	0.058	0.018	0.041
.	19.01.15-18.39.18-1-371326	149	25	25	10	0	6	682	23	23	0	0	NA	NA	NA	54	31	504	168	172	447	149	86	46	33	39	0.091	0.196	0.227
.	19.01.15-18.39.18-1-371327	96	6	6	1	0	1	683	5	5	0	0	NA	NA	NA	17	26	501	170	168	446	153	84	9	0	7	0.018	0	0.042
.	19.01.15-18.39.19-1-371329	67	3	3	1	0	1	662	2	2	0	0	NA	NA	NA	29	18	496	168	167	436	149	77	13	0	0	0.026	0	0
.	19.01.15-18.39.24-1-371336	183	28	28	16	0	10	708	26	26	0	0	NA	NA	NA	50	54	523	176	168	468	156	84	92	26	18	0.176	0.148	0.107
.	19.01.15-18.39.27-1-371341	38	1	1	1	0	1	0	0	0	0	0	NA	NA	NA	16	13	497	166	163	0	0	0	0	0	2	0	0	0.012
.	19.01.15-18.39.31-1-371348	92	8	8	1	0	1	682	7	7	0	0	NA	NA	NA	35	34	508	172	167	448	152	82	32	6	7	0.063	0.035	0.042
.	19.01.15-18.39.31-1-371349	189	12	12	4	0	2	707	10	10	0	0	NA	NA	NA	57	57	525	175	170	466	155	86	44	10	13	0.084	0.057	0.076
.	19.01.15-18.39.34-1-371352	116	6	6	3	0	2	695	5	5	0	0	NA	NA	NA	37	45	512	168	178	452	151	92	40	0	0	0.078	0	0
.	19.01.15-18.39.36-1-371355	174	23	23	8	0	4	698	20	20	0	0	NA	NA	NA	57	52	524	174	167	462	153	83	70	25	5	0.134	0.144	0.03
.	19.01.15-18.39.40-1-371358	115	4	4	1	0	1	690	3	3	0	0	NA	NA	NA	43	41	512	169	173	452	151	87	6	3	3	0.012	0.018	0.017
.	19.01.15-18.39.51-1-371367	95	3	3	0	0	0	682	2	2	0	0	NA	NA	NA	45	34	512	168	167	454	147	81	15	0	4	0.029	0	0.024
.	19.01.15-18.39.57-1-371390	231	54	54	22	0	13	728	51	51	0	0	NA	NA	NA	74	83	534	183	179	473	163	92	113	38	57	0.212	0.208	0.318
.	19.01.15-18.39.59-1-371393	90	3	3	3	0	2	684	2	2	0	0	NA	NA	NA	39	36	506	175	168	443	159	82	12	0	1	0.024	0	0.006
.	19.01.15-18.40.00-1-371394	88	8	8	3	0	3	694	6	6	0	0	NA	NA	NA	21	40	507	176	170	451	158	85	22	5	2	0.043	0.028	0.012
.	19.01.15-18.40.03-1-371399	93	3	3	1	0	1	672	2	2	0	0	NA	NA	NA	24	23	501	167	168	442	147	83	12	2	0	0.024	0.012	0
.	19.01.15-18.40.05-1-371401	85	6	6	1	0	1	688	5	5	0	0	NA	NA	NA	36	39	508	174	170	447	157	84	15	1	3	0.03	0.006	0.018
.	19.01.15-18.40.09-1-371403	61	2	2	0	0	0	675	1	1	0	0	NA	NA	NA	17	19	499	168	165	446	149	80	3	5	0	0.006	0.03	0
.	19.01.15-18.40.18-1-371407	63	2	2	1	0	1	687	0	0	0	0	NA	NA	NA	34	41	518	168	168	459	148	80	1	0	3	0.002	0	0.018
.	19.01.15-18.40.18-1-371408	35	1	1	0	0	0	0	0	0	0	0	NA	NA	NA	10	10	493	167	163	0	0	0	4	0	0	0.008	0	0
.	19.01.15-18.40.19-1-371410	91	10	10	3	0	2	673	8	8	0	0	NA	NA	NA	24	22	504	164	167	443	147	83	30	1	1	0.06	0.006	0.006
.	19.01.15-18.40.20-1-371414	90	5	5	3	0	2	685	3	3	0	0	NA	NA	NA	34	41	512	174	168	447	156	82	32	7	0	0.062	0.04	0
.	19.01.15-18.40.21-1-371415	179	23	23	7	0	4	706	18	18	0	0	NA	NA	NA	51	56	517	178	174	461	159	86	84	10	17	0.162	0.056	0.098
.	19.01.15-18.40.23-1-371420	123	6	6	2	0	1	682	4	4	0	0	NA	NA	NA	32	32	503	172	170	446	153	83	8	4	9	0.016	0.023	0.053
.	19.01.15-18.40.24-1-371422	91	3	3	1	0	0	685	2	2	0	0	NA	NA	NA	37	39	517	170	165	456	149	80	11	0	0	0.021	0	0
.	19.01.15-18.40.25-1-371424	152	33	33	7	0	5	696	31	31	0	0	NA	NA	NA	62	51	514	181	169	452	158	86	103	19	19	0.2	0.105	0.112
.	19.01.15-18.40.33-1-371432	119	11	11	5	0	3	692	10	10	0	0	NA	NA	NA	44	42	517	169	169	456	152	84	37	5	7	0.072	0.03	0.041
.	19.01.15-18.40.43-1-371443	151	14	14	8	0	3	693	13	13	0	0	NA	NA	NA	44	45	515	172	171	457	151	85	56	23	8	0.109	0.134	0.047
.	19.01.15-18.40.44-1-371445	97	5	5	0	0	0	680	3	3	0	0	NA	NA	NA	29	30	507	166	170	448	146	86	9	5	8	0.018	0.03	0.047
.	19.01.15-18.40.45-1-371446	266	24	24	2	0	2	713	23	23	0	0	NA	NA	NA	76	66	522	181	176	458	161	94	63	34	22	0.121	0.188	0.125
.	19.01.15-18.40.46-1-371447	151	8	8	2	0	2	695	6	6	0	0	NA	NA	NA	48	52	521	174	170	459	154	82	16	2	9	0.031	0.011	0.053
.	19.01.15-18.41.06-1-371476	153	10	10	3	0	3	704	7	7	0	0	NA	NA	NA	40	48	515	171	175	454	156	94	29	10	5	0.056	0.058	0.029
.	19.01.15-18.41.08-1-371477	32	1	1	0	0	0	0	0	0	0	0	NA	NA	NA	10	9	493	165	164	0	0	0	0	0	0	0	0	0
.	19.01.15-18.41.10-1-371478	63	3	3	0	0	0	677	2	2	0	0	NA	NA	NA	30	28	508	167	166	444	153	80	4	0	0	0.008	0	0
.	19.01.15-18.41.13-1-371481	115	12	12	3	0	2	696	11	11	0	0	NA	NA	NA	30	39	511	169	172	456	153	87	49	0	24	0.096	0	0.14
.	19.01.15-18.41.15-1-371483	234	14	14	4	0	4	724	12	12	0	0	NA	NA	NA	77	74	534	183	170	472	165	87	34	13	4	0.064	0.071	0.024
.	19.01.15-18.41.16-1-371484	66	6	6	2	0	2	668	4	4	0	0	NA	NA	NA	26	11	492	168	164	438	151	79	17	7	1	0.035	0.042	0.006
.	19.01.15-18.41.28-1-371499	150	8	8	4	0	2	697	6	6	0	0	NA	NA	NA	46	49	516	176	170	456	157	84	13	14	0	0.025	0.08	0
.	19.01.15-18.41.33-1-371502	122	15	15	2	0	2	695	12	12	0	0	NA	NA	NA	31	41	507	175	172	451	158	86	54	22	5	0.107	0.126	0.029
.	19.01.15-18.41.39-1-371507	84	5	5	2	0	2	689	4	4	0	0	NA	NA	NA	16	33	508	169	169	452	153	84	16	0	6	0.031	0	0.036
.	19.01.15-18.41.40-1-371508	91	5	5	3	0	3	684	4	4	0	0	NA	NA	NA	22	39	511	171	170	451	150	83	27	20	0	0.053	0.117	0
.	19.01.15-18.41.41-1-371509	34	1	1	0	0	0	0	0	0	0	0	NA	NA	NA	12	8	496	163	162	0	0	0	0	1	0	0	0.006	0
.	19.01.15-18.41.43-1-371511	93	6	6	1	0	1	681	5	5	0	0	NA	NA	NA	29	30	508	169	166	452	148	81	3	7	4	0.006	0.041	0.024
.	19.01.15-18.41.45-1-371513	66	9	9	2	0	1	685	7	7	0	0	NA	NA	NA	20	33	507	171	168	453	150	82	16	9	12	0.032	0.053	0.071
.	19.01.15-18.41.50-1-371516	95	7	7	0	0	0	680	5	5	0	0	NA	NA	NA	35	32	508	167	170	445	150	85	23	4	0	0.045	0.024	0
.	19.01.15-18.41.52-1-371534	60	2	2	0	0	0	401	1	1	0	0	NA	NA	NA	19	13	493	166	167	270	82	49	0	2	0	0	0.012	0
.	19.01.15-18.41.53-1-371536	180	12	12	2	0	0	711	9	9	0	0	NA	NA	NA	56	55	521	171	176	468	153	90	45	6	13	0.086	0.035	0.074
.	19.01.15-18.41.58-1-371546	67	3	3	0	0	0	550	1	1	0	0	NA	NA	NA	20	16	496	166	167	363	121	66	0	0	5	0	0	0.03
.	19.01.15-18.42.00-1-371547	121	17	17	3	0	1	685	16	16	0	0	NA	NA	NA	35	37	507	174	169	447	154	84	41	1	8	0.081	0.006	0.047
.	19.01.15-18.42.02-1-371548	118	14	14	6	0	4	681	13	13	0	0	NA	NA	NA	40	33	510	170	166	450	152	79	31	8	14	0.061	0.047	0.084
.	19.01.15-18.42.04-1-371549	98	6	6	1	0	1	675	4	4	0	0	NA	NA	NA	30	24	502	167	168	441	151	83	1	10	1	0.002	0.06	0.006
.	19.01.15-18.42.07-1-371553	148	16	16	3	0	3	692	14	14	0	0	NA	NA	NA	50	50	518	174	171	453	155	84	48	6	20	0.093	0.034	0.117
.	19.01.15-18.42.07-1-371554	204	17	17	3	0	2	709	14	14	0	0	NA	NA	NA	48	55	519	173	176	465	154	90	26	9	18	0.05	0.052	0.102
.	19.01.15-18.42.10-1-371556	32	1	1	1	0	1	0	0	0	0	0	NA	NA	NA	14	2	489	163	163	0	0	0	0	0	0	0	0	0
.	19.01.15-18.42.12-1-371557	99	15	15	5	0	4	672	11	11	0	0	NA	NA	NA	30	25	503	167	168	446	144	82	16	24	6	0.032	0.144	0.036
.	19.01.15-18.42.12-1-371558	330	31	31	13	0	9	769	29	29	0	0	NA	NA	NA	99	124	557	182	198	494	164	111	111	25	38	0.199	0.137	0.192
.	19.01.15-18.42.21-1-371566	151	23	23	6	0	5	692	19	19	0	0	NA	NA	NA	66	49	512	174	176	449	152	91	50	29	26	0.098	0.167	0.148
.	19.01.15-18.42.25-1-371574	61	2	2	0	0	0	675	1	1	0	0	NA	NA	NA	28	27	507	167	166	445	146	84	0	1	4	0	0.006	0.024
.	19.01.15-18.42.31-1-371578	182	8	8	3	0	1	710	7	7	0	0	NA	NA	NA	66	70	529	181	173	463	163	84	26	4	4	0.049	0.022	0.023
.	19.01.15-18.42.35-1-371588	63	4	4	0	0	0	671	3	3	0	0	NA	NA	NA	25	19	499	165	168	443	147	81	20	0	0	0.04	0	0
.	19.01.15-18.42.39-1-371593	63	3	3	2	0	1	674	2	2	0	0	NA	NA	NA	25	27	502	172	166	439	154	81	11	0	3	0.022	0	0.018
.	19.01.15-18.42.40-1-371595	33	1	1	1	0	1	0	0	0	0	0	NA	NA	NA	11	10	496	164	163	0	0	0	3	0	0	0.006	0	0
.	19.01.15-18.42.41-1-371597	69	3	3	1	0	1	671	1	1	0	0	NA	NA	NA	29	23	505	166	165	441	151	79	8	0	2	0.016	0	0.012
.	19.01.15-18.42.41-1-371598	59	2	2	1	0	1	203	1	1	0	0	NA	NA	NA	24	14	496	166	165	138	45	20	3	0	0	0.006	0	0
.	19.01.15-18.42.47-1-371600	64	2	2	1	0	1	675	1	1	0	0	NA	NA	NA	18	22	503	168	164	447	150	78	2	5	0	0.004	0.03	0
.	19.01.15-18.43.00-1-371624	117	7	7	1	0	1	690	4	4	0	0	NA	NA	NA	35	46	518	170	171	456	150	84	11	5	1	0.021	0.029	0.006
.	19.01.15-18.43.01-1-371625	85	3	3	2	0	2	683	2	2	0	0	NA	NA	NA	33	37	508	172	170	447	153	83	8	2	0	0.016	0.012	0
.	19.01.15-18.43.26-1-371640	112	6	6	2	0	2	693	5	5	0	0	NA	NA	NA	29	36	517	167	165	462	147	84	7	7	8	0.014	0.042	0.048
.	19.01.15-18.43.27-1-371642	34	1	1	1	0	1	0	0	0	0	0	NA	NA	NA	5	16	498	166	165	0	0	0	0	1	0	0	0.006	0
.	19.01.15-18.43.29-1-371645	32	1	1	0	0	0	0	0	0	0	0	NA	NA	NA	11	9	491	167	164	0	0	0	0	1	0	0	0.006	0
.	19.01.15-18.43.33-1-371647	122	13	13	4	0	3	676	11	11	0	0	NA	NA	NA	34	22	499	169	167	442	149	85	34	7	1	0.068	0.041	0.006
.	19.01.15-18.43.35-1-371650	89	3	3	1	0	1	674	2	2	0	0	NA	NA	NA	31	29	510	165	167	447	146	81	3	0	1	0.006	0	0.006
.	19.01.15-18.43.35-1-371651	115	7	7	2	0	2	688	6	6	0	0	NA	NA	NA	37	38	513	167	171	454	147	87	21	0	5	0.041	0	0.029
.	19.01.15-18.43.38-1-371654	62	5	5	0	0	0	677	3	3	0	0	NA	NA	NA	18	22	502	167	166	447	148	82	10	4	2	0.02	0.024	0.012
.	19.01.15-18.43.58-1-371681	119	5	5	0	0	0	696	4	4	0	0	NA	NA	NA	23	38	510	172	169	456	154	86	9	0	7	0.018	0	0.041
.	19.01.15-18.44.00-1-371684	98	6	6	3	0	1	677	4	4	0	0	NA	NA	NA	37	25	502	172	164	443	153	81	15	8	1	0.03	0.047	0.006
.	19.01.15-18.44.02-1-371685	94	6	6	3	0	3	684	5	5	0	0	NA	NA	NA	36	31	508	171	165	449	155	80	5	15	2	0.01	0.088	0.012
.	19.01.15-18.44.03-1-371687	31	1	1	0	0	0	0	0	0	0	0	NA	NA	NA	8	10	493	166	164	0	0	0	0	0	0	0	0	0
.	19.01.15-18.44.03-1-371689	174	18	18	5	0	2	701	17	17	0	0	NA	NA	NA	59	56	517	175	177	461	151	89	41	0	25	0.079	0	0.141
.	19.01.15-18.44.05-1-371691	203	24	24	13	0	6	703	23	23	0	0	NA	NA	NA	40	49	519	173	170	464	154	85	72	4	29	0.139	0.023	0.171
.	19.01.15-18.44.09-1-371692	60	2	2	0	0	0	353	1	1	0	0	NA	NA	NA	21	12	493	165	167	229	81	43	2	0	0	0.004	0	0
.	19.01.15-18.44.12-1-371693	62	3	3	2	0	1	673	2	2	0	0	NA	NA	NA	36	26	503	168	168	441	150	82	6	10	3	0.012	0.06	0.018
.	19.01.15-18.44.24-1-371705	61	2	2	0	0	0	345	1	1	0	0	NA	NA	NA	15	20	499	168	166	224	77	44	0	0	4	0	0	0.024
.	19.01.15-18.44.24-1-371706	92	5	5	1	0	1	679	4	4	0	0	NA	NA	NA	26	24	505	165	167	448	147	84	18	0	0	0.036	0	0
.	19.01.15-18.44.24-1-371708	64	3	3	0	0	0	684	2	2	0	0	NA	NA	NA	23	35	512	168	168	450	151	83	5	4	0	0.01	0.024	0
.	19.01.15-18.44.26-1-371710	64	2	2	1	0	1	668	1	1	0	0	NA	NA	NA	32	21	501	169	164	441	148	79	4	2	0	0.008	0.012	0
.	19.01.15-18.44.27-1-371711	182	40	40	8	0	6	703	35	35	0	0	NA	NA	NA	67	62	522	180	173	456	160	87	117	22	28	0.224	0.122	0.162
.	19.01.15-18.44.40-1-371725	58	2	2	0	0	0	99	1	1	0	0	NA	NA	NA	20	17	499	167	164	69	18	12	5	0	0	0.01	0	0
.	19.01.15-18.44.42-1-371726	33	1	1	1	0	1	0	0	0	0	0	NA	NA	NA	9	14	494	168	165	0	0	0	0	1	0	0	0.006	0
.	19.01.15-18.44.42-1-371727	63	3	3	2	0	1	671	2	2	0	0	NA	NA	NA	19	24	499	172	166	439	151	81	6	5	2	0.012	0.029	0.012
.	19.01.15-18.44.44-1-371728	31	1	1	0	0	0	0	0	0	0	0	NA	NA	NA	7	7	492	165	163	0	0	0	0	3	0	0	0.018	0
.	19.01.15-18.44.46-1-371731	109	4	4	0	0	0	679	2	2	0	0	NA	NA	NA	30	33	506	169	171	447	150	82	5	2	1	0.01	0.012	0.006
.	19.01.15-18.44.47-1-371732	30	1	1	0	0	0	0	0	0	0	0	NA	NA	NA	7	12	496	164	165	0	0	0	0	0	0	0	0	0
.	19.01.15-18.44.47-1-371734	153	37	37	7	0	6	683	32	32	0	0	NA	NA	NA	57	47	520	173	167	453	152	78	66	44	8	0.127	0.254	0.048
.	19.01.15-18.44.47-1-371735	89	4	4	1	0	1	682	1	1	0	0	NA	NA	NA	23	33	510	172	164	453	149	80	7	8	0	0.014	0.047	0
.	19.01.15-18.44.49-1-371736	174	18	18	8	0	6	696	15	15	0	0	NA	NA	NA	39	51	521	174	169	456	155	85	46	0	14	0.088	0	0.083
.	19.01.15-18.44.51-1-371737	93	6	6	1	0	1	670	5	5	0	0	NA	NA	NA	31	19	501	167	164	443	147	80	20	6	0	0.04	0.036	0
.	19.01.15-18.44.56-1-371754	59	2	2	0	0	0	351	1	1	0	0	NA	NA	NA	13	15	500	164	164	237	76	38	0	5	2	0	0.03	0.012
.	19.01.15-18.44.58-1-371762	125	7	7	2	0	2	687	6	6	0	0	NA	NA	NA	40	38	512	170	169	450	153	84	15	0	12	0.029	0	0.071
.	19.01.15-18.45.03-1-371766	121	7	7	2	0	1	678	6	6	0	0	NA	NA	NA	40	26	504	168	167	447	147	84	14	13	4	0.028	0.077	0.024
.	19.01.15-18.45.12-1-371768	95	5	5	4	0	3	691	3	3	0	0	NA	NA	NA	25	41	516	169	169	459	147	85	6	8	5	0.012	0.047	0.03
.	19.01.15-18.45.18-1-371771	62	4	4	0	0	0	667	0	0	0	0	NA	NA	NA	24	18	494	169	168	432	152	83	6	3	0	0.012	0.018	0
.	19.01.15-18.45.20-1-371773	266	14	14	4	0	2	729	11	11	0	0	NA	NA	NA	80	77	531	184	175	474	164	91	41	26	7	0.077	0.141	0.04
.	19.01.15-18.45.28-1-371786	91	5	5	1	0	0	685	3	3	0	0	NA	NA	NA	26	32	507	170	168	451	150	84	6	3	5	0.012	0.018	0.03
.	19.01.15-18.45.35-1-371790	123	5	5	0	0	0	695	3	3	0	0	NA	NA	NA	36	37	511	169	170	457	153	85	15	2	0	0.029	0.012	0
.	19.01.15-18.45.36-1-371793	65	4	4	2	0	2	674	3	3	0	0	NA	NA	NA	23	23	497	168	171	440	150	84	9	4	0	0.018	0.024	0
.	19.01.15-18.45.39-1-371797	63	4	4	3	0	1	678	3	3	0	0	NA	NA	NA	21	28	503	170	168	443	151	84	10	0	4	0.02	0	0.024
.	19.01.15-18.45.47-1-371800	178	11	11	4	0	4	708	9	9	0	0	NA	NA	NA	48	60	524	173	176	464	154	90	30	10	6	0.057	0.058	0.034
.	19.01.15-18.45.56-1-371851	84	3	3	1	0	1	669	2	2	0	0	NA	NA	NA	24	18	501	167	163	439	148	82	0	4	3	0	0.024	0.018
.	19.01.15-18.45.57-1-371852	63	5	5	1	0	1	673	3	3	0	0	NA	NA	NA	26	23	503	168	165	445	148	80	12	7	2	0.024	0.042	0.012
.	19.01.15-18.45.58-1-371854	87	7	7	3	0	2	685	6	6	0	0	NA	NA	NA	30	28	505	170	166	451	151	83	38	0	0	0.075	0	0
.	19.01.15-18.45.59-1-371855	147	8	8	3	0	3	685	7	7	0	0	NA	NA	NA	47	40	514	173	166	448	154	83	28	0	11	0.054	0	0.066
.	19.01.15-18.46.00-1-371856	63	3	3	0	0	0	673	2	2	0	0	NA	NA	NA	19	19	500	168	164	444	148	81	1	1	5	0.002	0.006	0.03
.	19.01.15-18.46.04-1-371858	94	5	5	0	0	0	686	4	4	0	0	NA	NA	NA	27	33	505	172	169	445	154	87	6	0	10	0.012	0	0.059
.	19.01.15-18.46.04-1-371859	230	27	27	7	0	6	714	23	23	0	0	NA	NA	NA	61	61	524	179	171	465	160	89	66	17	24	0.126	0.095	0.14
.	19.01.15-18.46.11-1-371862	67	3	3	2	0	2	687	2	2	0	0	NA	NA	NA	20	30	505	172	166	450	155	82	3	2	3	0.006	0.012	0.018
.	19.01.15-18.46.14-1-371863	63	6	6	1	0	1	670	5	5	0	0	NA	NA	NA	25	20	497	168	168	435	153	82	22	2	1	0.044	0.012	0.006
.	19.01.15-18.46.15-1-371865	142	6	6	3	0	3	701	4	4	0	0	NA	NA	NA	46	53	519	169	178	462	148	91	13	8	3	0.025	0.047	0.017
.	19.01.15-18.46.16-1-371866	123	11	11	2	0	2	676	8	8	0	0	NA	NA	NA	38	29	504	169	169	445	149	82	40	0	1	0.079	0	0.006
.	19.01.15-18.46.21-1-371873	87	4	4	0	0	0	674	3	3	0	0	NA	NA	NA	18	22	499	169	167	441	149	84	5	4	0	0.01	0.024	0
.	19.01.15-18.46.22-1-371877	152	13	13	4	0	3	694	10	10	0	0	NA	NA	NA	57	40	509	171	173	451	153	90	24	14	6	0.047	0.082	0.035
.	19.01.15-18.46.23-1-371879	173	22	22	4	0	2	694	20	20	0	0	NA	NA	NA	34	43	516	173	167	454	156	84	44	11	4	0.085	0.064	0.024
.	19.01.15-18.46.26-1-371883	92	6	6	2	0	2	688	5	5	0	0	NA	NA	NA	25	38	511	170	170	452	152	84	19	1	0	0.037	0.006	0
.	19.01.15-18.46.38-1-371899	88	3	3	1	0	1	669	2	2	0	0	NA	NA	NA	40	29	506	169	167	439	149	81	8	0	0	0.016	0	0
.	19.01.15-18.46.41-1-371902	94	8	8	4	0	2	690	7	7	0	0	NA	NA	NA	24	36	507	169	173	451	151	88	32	12	11	0.063	0.071	0.064
.	19.01.15-18.46.46-1-371903	32	1	1	0	0	0	0	0	0	0	0	NA	NA	NA	16	7	490	165	165	0	0	0	2	0	0	0.004	0	0
.	19.01.15-18.46.48-1-371905	119	6	6	0	0	0	696	5	5	0	0	NA	NA	NA	40	46	517	174	168	457	155	84	12	12	0	0.023	0.069	0
.	19.01.15-18.46.56-1-371925	66	3	3	0	0	0	687	2	2	0	0	NA	NA	NA	24	31	509	172	163	452	153	82	10	0	0	0.02	0	0
.	19.01.15-18.47.05-1-371934	129	13	13	3	0	3	707	11	11	0	0	NA	NA	NA	28	51	517	173	174	463	156	88	31	9	17	0.06	0.052	0.098
.	19.01.15-18.47.05-1-371935	116	10	10	2	0	1	693	9	9	0	0	NA	NA	NA	39	39	513	170	169	457	153	83	36	10	4	0.07	0.059	0.024
.	19.01.15-18.47.06-1-371936	35	1	1	0	0	0	0	0	0	0	0	NA	NA	NA	7	11	496	164	164	0	0	0	0	0	3	0	0	0.018
.	19.01.15-18.47.09-1-371937	158	12	12	4	0	3	698	11	11	0	0	NA	NA	NA	53	44	514	170	173	457	151	90	12	16	23	0.023	0.094	0.133
.	19.01.15-18.47.11-1-371938	213	22	22	14	0	7	731	19	19	0	0	NA	NA	NA	66	80	536	180	177	477	160	94	91	19	17	0.17	0.106	0.096
.	19.01.15-18.47.20-1-371942	151	17	17	4	0	3	691	16	16	0	0	NA	NA	NA	53	48	519	175	167	450	160	81	40	5	8	0.077	0.029	0.048
.	19.01.15-18.47.24-1-371947	60	3	3	0	0	0	677	1	1	0	0	NA	NA	NA	20	21	502	166	166	446	151	80	15	0	0	0.03	0	0
.	19.01.15-18.47.25-1-371954	151	13	13	3	0	1	678	10	10	0	0	NA	NA	NA	50	33	512	166	168	447	148	83	28	9	0	0.055	0.054	0
.	19.01.15-18.47.26-1-371956	150	17	17	7	0	4	694	15	15	0	0	NA	NA	NA	47	49	514	171	177	449	154	91	75	0	7	0.146	0	0.04
.	19.01.15-18.47.40-1-371966	34	1	1	0	0	0	0	0	0	0	0	NA	NA	NA	11	7	492	166	162	0	0	0	0	0	0	0	0	0
.	19.01.15-18.47.41-1-371967	155	26	26	11	0	8	716	22	22	0	0	NA	NA	NA	45	70	535	177	171	475	154	87	68	7	36	0.127	0.04	0.211
.	19.01.15-18.47.43-1-371969	32	1	1	0	0	0	0	0	0	0	0	NA	NA	NA	5	5	491	165	162	0	0	0	0	3	0	0	0.018	0
.	19.01.15-18.47.45-1-371970	64	3	3	1	0	1	688	1	1	0	0	NA	NA	NA	26	33	511	170	165	455	153	80	7	0	6	0.014	0	0.036
.	19.01.15-18.47.46-1-371971	93	3	3	0	0	0	671	2	2	0	0	NA	NA	NA	23	19	499	167	166	442	148	81	9	0	0	0.018	0	0
.	19.01.15-18.47.51-1-371972	118	8	8	4	0	2	691	7	7	0	0	NA	NA	NA	35	40	512	171	170	451	155	85	26	11	6	0.051	0.064	0.035
.	19.01.15-18.47.52-1-371988	173	18	18	4	0	3	702	15	15	0	0	NA	NA	NA	55	58	519	176	176	454	158	90	18	23	33	0.035	0.131	0.188
.	19.01.15-18.48.03-1-372001	98	8	8	3	0	3	690	7	7	0	0	NA	NA	NA	36	44	513	169	175	453	149	88	18	20	3	0.035	0.118	0.017
.	19.01.15-18.48.03-1-372002	148	10	10	3	0	2	706	9	9	0	0	NA	NA	NA	40	49	520	171	171	465	155	86	22	7	16	0.042	0.041	0.094
.	19.01.15-18.48.03-1-372003	122	12	12	3	0	2	679	10	10	0	0	NA	NA	NA	41	32	504	171	170	446	148	85	20	13	8	0.04	0.076	0.047
.	19.01.15-18.48.12-1-372006	30	1	1	0	0	0	0	0	0	0	0	NA	NA	NA	9	9	492	164	166	0	0	0	0	0	0	0	0	0
.	19.01.15-18.48.15-1-372008	68	4	4	1	0	1	678	3	3	0	0	NA	NA	NA	23	18	498	168	165	445	153	80	13	0	0	0.026	0	0
.	19.01.15-18.48.16-1-372010	93	4	4	0	0	0	691	3	3	0	0	NA	NA	NA	35	42	512	171	172	453	153	85	25	2	0	0.049	0.012	0
.	19.01.15-18.48.31-1-372026	153	8	8	3	0	1	709	7	7	0	0	NA	NA	NA	44	60	521	180	172	461	162	86	40	0	6	0.077	0	0.035
.	19.01.15-18.48.40-1-372039	98	20	20	5	0	5	694	19	19	0	0	NA	NA	NA	40	49	515	177	170	452	157	85	61	24	10	0.118	0.136	0.059
.	19.01.15-18.48.40-1-372040	116	7	7	1	0	0	692	5	5	0	0	NA	NA	NA	44	43	516	171	169	456	152	84	12	24	3	0.023	0.14	0.018
.	19.01.15-18.48.44-1-372041	90	4	4	2	0	1	676	3	3	0	0	NA	NA	NA	51	35	511	168	169	444	149	83	2	13	0	0.004	0.077	0
.	19.01.15-18.48.47-1-372042	32	1	1	0	0	0	0	0	0	0	0	NA	NA	NA	7	10	492	165	166	0	0	0	0	0	0	0	0	0
.	19.01.15-18.48.51-1-372044	63	4	4	0	0	0	677	3	3	0	0	NA	NA	NA	17	25	501	169	168	442	150	85	12	0	0	0.024	0	0
.	19.01.15-18.48.52-1-372045	83	4	4	0	0	0	676	3	3	0	0	NA	NA	NA	28	31	507	170	167	444	150	82	10	0	5	0.02	0	0.03
.	19.01.15-18.48.53-1-372061	94	10	10	2	0	2	683	9	9	0	0	NA	NA	NA	32	32	505	173	167	446	153	84	33	7	3	0.065	0.04	0.018
.	19.01.15-18.48.54-1-372062	91	8	8	4	0	3	695	7	7	0	0	NA	NA	NA	33	44	514	172	171	453	155	87	24	2	12	0.047	0.012	0.07
.	19.01.15-18.49.01-1-372074	117	8	8	2	0	2	689	7	7	0	0	NA	NA	NA	43	38	510	173	168	454	153	82	41	3	7	0.08	0.017	0.042
.	19.01.15-18.49.02-1-372075	62	6	6	0	0	0	680	5	5	0	0	NA	NA	NA	16	23	499	171	166	442	156	82	5	2	14	0.01	0.012	0.084
.	19.01.15-18.49.09-1-372076	118	16	16	2	0	1	685	15	15	0	0	NA	NA	NA	35	32	509	167	169	449	150	86	32	13	1	0.063	0.078	0.006
.	19.01.15-18.49.09-1-372077	62	2	2	0	0	0	552	1	1	0	0	NA	NA	NA	9	17	499	167	164	365	123	64	0	2	0	0	0.012	0
.	19.01.15-18.49.10-1-372079	142	12	12	7	0	6	696	9	9	0	0	NA	NA	NA	39	40	515	167	171	458	149	89	52	3	11	0.101	0.018	0.064
.	19.01.15-18.49.19-1-372085	118	19	19	6	0	5	679	17	17	0	0	NA	NA	NA	32	34	504	172	171	441	155	83	62	6	9	0.123	0.035	0.053
.	19.01.15-18.49.19-1-372086	30	1	1	0	0	0	0	0	0	0	0	NA	NA	NA	6	7	494	163	163	0	0	0	0	2	0	0	0.012	0
.	19.01.15-18.49.20-1-372089	202	15	15	6	0	4	726	13	13	0	0	NA	NA	NA	50	73	527	186	173	468	168	90	42	13	25	0.08	0.07	0.145
.	19.01.15-18.49.22-1-372092	32	1	1	0	0	0	0	0	0	0	0	NA	NA	NA	9	7	491	166	163	0	0	0	0	0	1	0	0	0.006
.	19.01.15-18.49.22-1-372094	181	24	24	10	0	4	697	22	22	0	0	NA	NA	NA	54	49	517	171	174	461	150	86	65	12	28	0.126	0.07	0.161
.	19.01.15-18.49.22-1-372096	35	1	1	0	0	0	0	0	0	0	0	NA	NA	NA	11	11	493	167	164	0	0	0	0	2	0	0	0.012	0
.	19.01.15-18.49.38-1-372113	178	14	14	6	0	5	718	12	12	0	0	NA	NA	NA	68	67	533	177	170	476	156	86	59	22	5	0.111	0.124	0.029
.	19.01.15-18.49.38-1-372114	69	3	3	2	0	2	671	1	1	0	0	NA	NA	NA	18	18	503	163	165	443	146	82	9	0	0	0.018	0	0
.	19.01.15-18.49.42-1-372116	207	11	11	3	0	1	710	10	10	0	0	NA	NA	NA	57	58	524	175	172	467	157	86	34	17	13	0.065	0.097	0.076
.	19.01.15-18.50.06-1-372147	35	1	1	1	0	1	0	0	0	0	0	NA	NA	NA	9	12	495	164	166	0	0	0	1	0	0	0.002	0	0
.	19.01.15-18.50.07-1-372149	271	26	26	6	0	5	729	21	21	0	0	NA	NA	NA	79	76	535	178	176	476	158	95	75	16	23	0.14	0.09	0.131
.	19.01.15-18.50.08-1-372150	182	14	14	5	0	2	691	12	12	0	0	NA	NA	NA	65	47	517	171	172	455	151	85	71	5	5	0.137	0.029	0.029
.	19.01.15-18.50.08-1-372151	319	36	36	11	0	9	744	33	33	0	0	NA	NA	NA	96	95	540	187	181	477	170	97	89	34	29	0.165	0.182	0.16
.	19.01.15-18.50.19-1-372156	93	7	7	0	0	0	685	6	6	0	0	NA	NA	NA	25	35	505	172	171	449	151	85	13	10	6	0.026	0.058	0.035
.	19.01.15-18.50.35-1-372172	84	5	5	1	0	0	692	4	4	0	0	NA	NA	NA	26	38	509	173	169	451	155	86	13	3	6	0.026	0.017	0.036
.	19.01.15-18.50.37-1-372177	174	18	18	4	0	3	696	16	16	0	0	NA	NA	NA	55	52	520	170	175	455	152	89	51	8	13	0.098	0.047	0.074
.	19.01.15-18.50.38-1-372180	142	14	14	4	0	2	681	11	11	0	0	NA	NA	NA	46	33	512	167	167	448	149	84	62	4	15	0.121	0.024	0.09
.	19.01.15-18.50.43-1-372183	89	6	6	4	0	2	685	5	5	0	0	NA	NA	NA	23	35	508	168	172	450	147	88	18	7	3	0.035	0.042	0.017
.	19.01.15-18.50.44-1-372184	92	9	9	0	0	0	682	6	6	0	0	NA	NA	NA	41	38	514	169	168	455	145	82	28	0	3	0.054	0	0.018
.	19.01.15-18.50.50-1-372188	118	14	14	3	0	3	684	11	11	0	0	NA	NA	NA	33	40	515	167	171	454	146	84	38	3	0	0.074	0.018	0
.	19.01.15-18.51.03-1-372217	172	20	20	7	0	5	701	18	18	0	0	NA	NA	NA	52	53	519	176	171	459	153	89	39	22	16	0.075	0.125	0.094
.	19.01.15-18.51.07-1-372219	31	1	1	0	0	0	0	0	0	0	0	NA	NA	NA	8	15	499	166	163	0	0	0	4	0	0	0.008	0	0
.	19.01.15-18.51.09-1-372220	96	3	3	1	0	1	665	2	2	0	0	NA	NA	NA	34	19	502	166	164	440	145	80	6	0	5	0.012	0	0.03
.	19.01.15-18.51.10-1-372222	36	1	1	0	0	0	0	0	0	0	0	NA	NA	NA	7	5	490	165	163	0	0	0	0	0	0	0	0	0
.	19.01.15-18.51.13-1-372224	94	10	10	3	0	3	693	9	9	0	0	NA	NA	NA	39	43	512	173	171	452	155	86	39	3	2	0.076	0.017	0.012
.	19.01.15-18.51.16-1-372226	93	10	10	1	0	1	684	9	9	0	0	NA	NA	NA	32	34	510	168	169	451	150	83	24	6	11	0.047	0.036	0.065
.	19.01.15-18.51.18-1-372229	124	6	6	2	0	1	678	4	4	0	0	NA	NA	NA	33	28	505	168	168	447	148	83	13	9	0	0.026	0.054	0
.	19.01.15-18.51.19-1-372231	116	13	13	3	0	2	685	11	11	0	0	NA	NA	NA	42	37	509	174	167	445	157	83	36	0	7	0.071	0	0.042
.	19.01.15-18.51.19-1-372233	65	3	3	0	0	0	679	2	2	0	0	NA	NA	NA	31	28	506	170	165	446	150	83	17	4	0	0.034	0.024	0
.	19.01.15-18.51.19-1-372235	239	21	21	11	0	9	724	19	19	0	0	NA	NA	NA	62	70	534	178	171	474	163	87	101	13	11	0.189	0.073	0.064
.	19.01.15-18.51.23-1-372240	149	14	14	5	0	5	688	12	12	0	0	NA	NA	NA	53	43	518	170	168	451	151	86	30	8	10	0.058	0.047	0.06
.	19.01.15-18.51.37-1-372256	124	17	17	2	0	1	688	14	14	0	0	NA	NA	NA	46	49	524	169	169	456	150	82	21	11	13	0.04	0.065	0.077
.	19.01.15-18.51.39-1-372257	62	2	2	0	0	0	658	1	1	0	0	NA	NA	NA	29	16	499	165	165	434	142	82	7	0	0	0.014	0	0
.	19.01.15-18.51.40-1-372260	31	1	1	1	0	1	0	0	0	0	0	NA	NA	NA	14	6	491	165	163	0	0	0	7	0	0	0.014	0	0
.	19.01.15-18.51.48-1-372263	32	1	1	0	0	0	0	0	0	0	0	NA	NA	NA	4	2	488	164	163	0	0	0	0	0	0	0	0	0
.	19.01.15-18.51.49-1-372264	93	9	9	3	0	2	675	8	8	0	0	NA	NA	NA	36	32	505	171	169	439	152	84	38	13	4	0.075	0.076	0.024
.	19.01.15-18.51.49-1-372265	116	5	5	0	0	0	692	4	4	0	0	NA	NA	NA	37	44	515	168	174	455	150	87	21	0	5	0.041	0	0.029
.	19.01.15-18.51.50-1-372266	112	6	6	2	0	2	694	5	5	0	0	NA	NA	NA	38	38	511	173	167	452	156	86	3	2	8	0.006	0.012	0.048
.	19.01.15-18.51.50-1-372267	119	4	4	2	0	2	674	3	3	0	0	NA	NA	NA	38	28	504	169	168	444	149	81	21	0	3	0.042	0	0.018
.	19.01.15-18.51.51-1-372268	35	1	1	0	0	0	0	0	0	0	0	NA	NA	NA	15	5	492	164	162	0	0	0	0	0	0	0	0	0
.	19.01.15-18.51.56-1-372288	60	3	3	1	0	1	673	2	2	0	0	NA	NA	NA	30	22	500	168	167	441	149	83	10	2	0	0.02	0.012	0
.	19.01.15-18.51.58-1-372293	85	3	3	1	0	1	665	2	2	0	0	NA	NA	NA	32	20	496	169	168	432	149	84	6	0	1	0.012	0	0.006
.	19.01.15-18.52.02-1-372301	60	5	5	1	0	0	668	4	4	0	0	NA	NA	NA	26	17	501	165	164	441	145	82	11	0	0	0.022	0	0
.	19.01.15-18.52.05-1-372304	64	4	4	1	0	1	676	3	3	0	0	NA	NA	NA	32	28	505	169	167	441	153	82	12	0	0	0.024	0	0
.	19.01.15-18.52.07-1-372305	94	4	4	1	0	1	670	2	2	0	0	NA	NA	NA	26	20	503	165	165	441	148	81	4	5	0	0.008	0.03	0
.	19.01.15-18.52.10-1-372307	90	6	6	1	0	0	690	4	4	0	0	NA	NA	NA	30	39	508	175	169	447	158	85	0	18	7	0	0.103	0.041
.	19.01.15-18.52.10-1-372308	93	8	8	1	0	0	699	7	7	0	0	NA	NA	NA	28	44	516	170	171	461	150	88	4	24	0	0.008	0.141	0
.	19.01.15-18.52.11-1-372309	32	1	1	0	0	0	0	0	0	0	0	NA	NA	NA	3	14	495	168	164	0	0	0	0	0	1	0	0	0.006
.	19.01.15-18.52.13-1-372312	90	4	4	1	0	0	666	3	3	0	0	NA	NA	NA	41	28	505	167	169	438	148	80	14	0	4	0.028	0	0.024
.	19.01.15-18.52.14-1-372315	118	9	9	7	0	5	699	8	8	0	0	NA	NA	NA	33	45	513	178	167	453	163	83	34	3	8	0.066	0.017	0.048
.	19.01.15-18.52.15-1-372316	65	6	6	0	0	0	684	4	4	0	0	NA	NA	NA	24	36	511	171	167	449	150	85	14	3	0	0.027	0.018	0
.	19.01.15-18.52.20-1-372323	60	2	2	1	0	1	504	1	1	0	0	NA	NA	NA	11	24	503	168	166	337	108	59	3	0	0	0.006	0	0
.	19.01.15-18.52.21-1-372326	124	31	31	7	0	6	699	29	29	0	0	NA	NA	NA	44	56	520	174	175	457	157	85	64	12	12	0.123	0.069	0.069
.	19.01.15-18.52.25-1-372330	152	20	20	7	0	6	693	14	14	0	0	NA	NA	NA	49	44	511	174	172	449	156	88	86	14	0	0.168	0.08	0
.	19.01.15-18.52.29-1-372336	145	20	20	2	0	2	697	19	19	0	0	NA	NA	NA	40	55	530	171	167	462	150	85	54	3	20	0.102	0.018	0.12
.	19.01.15-18.52.29-1-372337	92	9	9	2	0	0	684	7	7	0	0	NA	NA	NA	34	34	515	166	166	453	148	83	40	7	5	0.078	0.042	0.03
.	19.01.15-18.52.31-1-372338	121	13	13	5	0	2	697	12	12	0	0	NA	NA	NA	44	47	520	172	168	462	151	84	50	3	1	0.096	0.017	0.006
.	19.01.15-18.52.35-1-372347	63	2	2	1	0	1	673	1	1	0	0	NA	NA	NA	26	23	505	167	164	445	149	79	5	0	0	0.01	0	0
.	19.01.15-18.52.36-1-372349	30	1	1	0	0	0	0	0	0	0	0	NA	NA	NA	11	12	495	166	164	0	0	0	0	0	0	0	0	0
.	19.01.15-18.52.39-1-372354	85	6	6	2	0	2	681	5	5	0	0	NA	NA	NA	41	43	514	171	171	444	154	83	23	1	0	0.045	0.006	0
.	19.01.15-18.52.41-1-372355	35	1	1	1	0	1	0	0	0	0	0	NA	NA	NA	10	9	492	165	165	0	0	0	0	0	1	0	0	0.006
.	19.01.15-18.52.43-1-372357	58	3	3	1	0	1	677	2	2	0	0	NA	NA	NA	21	27	500	172	168	441	153	83	6	0	0	0.012	0	0
.	19.01.15-18.52.51-1-372361	118	5	5	2	0	1	683	3	3	0	0	NA	NA	NA	40	37	512	169	169	453	147	83	9	8	0	0.018	0.047	0
.	19.01.15-18.52.57-1-372381	160	15	15	6	0	5	704	13	13	0	0	NA	NA	NA	46	53	522	175	169	460	157	87	68	22	13	0.13	0.126	0.077
.	19.01.15-18.53.03-1-372382	93	7	7	0	0	0	681	6	6	0	0	NA	NA	NA	19	28	506	168	167	450	150	81	14	3	1	0.028	0.018	0.006
.	19.01.15-18.53.04-1-372387	93	5	5	1	0	1	686	4	4	0	0	NA	NA	NA	33	36	506	172	171	447	152	87	11	0	6	0.022	0	0.035
.	19.01.15-18.53.05-1-372388	65	2	2	0	0	0	197	1	1	0	0	NA	NA	NA	17	16	502	163	164	126	45	26	2	0	0	0.004	0	0
.	19.01.15-18.53.13-1-372399	35	1	1	0	0	0	0	0	0	0	0	NA	NA	NA	7	8	494	164	163	0	0	0	0	3	0	0	0.018	0
.	19.01.15-18.53.14-1-372400	65	2	2	1	0	1	685	1	1	0	0	NA	NA	NA	27	37	511	167	172	451	149	85	3	0	2	0.006	0	0.012
.	19.01.15-18.53.15-1-372401	61	3	3	1	0	1	678	1	1	0	0	NA	NA	NA	15	20	503	166	164	449	150	79	6	4	0	0.012	0.024	0
.	19.01.15-18.53.25-1-372411	150	9	9	4	0	4	692	7	7	0	0	NA	NA	NA	49	44	517	168	172	454	150	88	27	3	28	0.052	0.018	0.163
.	19.01.15-18.53.26-1-372412	115	4	4	0	0	0	682	3	3	0	0	NA	NA	NA	23	32	508	168	169	450	150	82	9	0	5	0.018	0	0.03
.	19.01.15-18.53.26-1-372413	92	4	4	1	0	1	683	3	3	0	0	NA	NA	NA	29	36	515	167	167	454	148	81	17	0	3	0.033	0	0.018
.	19.01.15-18.53.28-1-372416	119	14	14	7	0	5	689	12	12	0	0	NA	NA	NA	49	51	520	172	172	451	154	84	29	5	14	0.056	0.029	0.081
.	19.01.15-18.53.29-1-372418	64	2	2	0	0	0	674	1	1	0	0	NA	NA	NA	22	23	503	168	165	443	149	82	6	0	0	0.012	0	0
.	19.01.15-18.53.35-1-372424	31	1	1	0	0	0	0	0	0	0	0	NA	NA	NA	10	10	492	166	165	0	0	0	0	0	0	0	0	0
.	19.01.15-18.53.37-1-372427	92	7	7	4	0	0	689	6	6	0	0	NA	NA	NA	24	38	508	170	173	449	152	88	15	9	4	0.03	0.053	0.023
.	19.01.15-18.53.38-1-372429	152	20	20	7	0	6	692	19	19	0	0	NA	NA	NA	37	44	511	173	173	450	154	88	34	2	26	0.067	0.012	0.15
.	19.01.15-18.53.43-1-372433	63	3	3	0	0	0	681	2	2	0	0	NA	NA	NA	18	24	505	167	165	450	151	80	4	0	4	0.008	0	0.024
.	19.01.15-18.53.43-1-372434	120	7	7	3	0	1	678	6	6	0	0	NA	NA	NA	40	28	503	167	171	445	146	87	9	7	4	0.018	0.042	0.023
.	19.01.15-18.53.46-1-372435	123	4	4	0	0	0	676	3	3	0	0	NA	NA	NA	44	32	506	168	171	440	150	86	1	6	2	0.002	0.036	0.012
.	19.01.15-18.53.49-1-372438	90	6	6	1	0	0	687	5	5	0	0	NA	NA	NA	32	34	509	169	169	449	151	87	19	10	0	0.037	0.059	0
.	19.01.15-18.53.53-1-372455	33	1	1	1	0	1	0	0	0	0	0	NA	NA	NA	10	10	495	163	165	0	0	0	3	0	0	0.006	0	0
.	19.01.15-18.53.55-1-372456	125	6	6	1	0	1	683	5	5	0	0	NA	NA	NA	44	39	512	170	170	446	152	85	36	0	0	0.07	0	0
.	19.01.15-18.53.56-1-372458	93	6	6	4	0	2	682	5	5	0	0	NA	NA	NA	31	33	505	168	173	449	146	87	27	0	4	0.053	0	0.023
.	19.01.15-18.53.58-1-372463	58	3	3	0	0	0	353	2	2	0	0	NA	NA	NA	12	8	491	166	164	225	88	40	1	7	5	0.002	0.042	0.03
.	19.01.15-18.53.58-1-372464	180	45	45	8	0	6	696	43	43	0	0	NA	NA	NA	45	43	508	179	169	452	158	86	124	27	23	0.244	0.151	0.136
.	19.01.15-18.54.10-1-372472	124	5	5	0	0	0	700	4	4	0	0	NA	NA	NA	46	51	521	170	173	461	152	87	23	0	4	0.044	0	0.023
.	19.01.15-18.54.13-1-372473	183	14	14	7	0	5	707	12	12	0	0	NA	NA	NA	47	56	524	172	173	465	155	87	51	7	19	0.097	0.041	0.11
.	19.01.15-18.54.19-1-372476	66	2	2	0	0	0	676	1	1	0	0	NA	NA	NA	32	24	504	168	165	444	150	82	0	3	2	0	0.018	0.012
.	19.01.15-18.54.19-1-372479	145	15	15	1	0	1	688	14	14	0	0	NA	NA	NA	47	38	514	168	169	455	152	81	52	12	13	0.101	0.071	0.077
.	19.01.15-18.54.21-1-372482	87	4	4	2	0	1	679	3	3	0	0	NA	NA	NA	38	30	506	165	172	445	150	84	17	0	1	0.034	0	0.006
.	19.01.15-18.54.24-1-372489	151	15	15	6	0	3	700	14	14	0	0	NA	NA	NA	40	41	509	176	169	453	160	87	61	10	13	0.12	0.057	0.077
.	19.01.15-18.54.30-1-372497	123	15	15	4	0	2	692	11	11	0	0	NA	NA	NA	42	47	515	172	173	453	153	86	51	0	2	0.099	0	0.012
.	19.01.15-18.54.33-1-372499	191	28	28	7	0	5	698	26	26	0	0	NA	NA	NA	62	49	519	170	173	461	151	86	58	23	11	0.112	0.135	0.064
.	19.01.15-18.54.37-1-372505	62	4	4	0	0	0	678	3	3	0	0	NA	NA	NA	29	29	507	168	167	447	150	81	15	0	0	0.03	0	0
.	19.01.15-18.54.40-1-372507	89	4	4	1	0	1	676	2	2	0	0	NA	NA	NA	37	29	503	169	170	442	150	84	9	0	5	0.018	0	0.029
.	19.01.15-18.54.45-1-372511	130	11	11	4	0	3	694	9	9	0	0	NA	NA	NA	37	44	512	170	175	452	151	91	35	17	10	0.068	0.1	0.057
.	19.01.15-18.54.53-1-372528	91	3	3	0	0	0	689	2	2	0	0	NA	NA	NA	37	40	512	170	171	455	148	86	10	2	0	0.02	0.012	0
.	19.01.15-18.54.55-1-372529	64	2	2	0	0	0	688	1	1	0	0	NA	NA	NA	22	42	518	170	167	455	149	84	6	0	0	0.012	0	0
.	19.01.15-18.54.57-1-372534	33	1	1	0	0	0	0	0	0	0	0	NA	NA	NA	5	10	492	166	165	0	0	0	0	0	0	0	0	0
.	19.01.15-18.54.58-1-372535	88	5	5	1	0	0	685	4	4	0	0	NA	NA	NA	29	32	504	168	173	447	151	87	34	0	0	0.067	0	0
.	19.01.15-18.54.59-1-372536	64	5	5	2	0	1	675	4	4	0	0	NA	NA	NA	26	25	503	171	164	442	153	80	13	5	2	0.026	0.029	0.012
.	19.01.15-18.54.59-1-372537	118	5	5	2	0	2	693	4	4	0	0	NA	NA	NA	48	44	514	173	170	455	156	82	22	0	0	0.043	0	0
.	19.01.15-18.55.10-1-372546	122	12	12	1	0	1	689	10	10	0	0	NA	NA	NA	47	42	511	171	173	450	152	87	47	6	8	0.092	0.035	0.046
.	19.01.15-18.55.11-1-372547	124	30	30	10	0	7	683	26	26	0	0	NA	NA	NA	48	34	511	168	168	451	145	87	74	16	15	0.145	0.095	0.089
.	19.01.15-18.55.15-1-372550	64	4	4	2	0	1	676	2	2	0	0	NA	NA	NA	24	23	502	166	168	447	147	82	12	6	0	0.024	0.036	0
.	19.01.15-18.55.24-1-372559	117	6	6	2	0	2	684	5	5	0	0	NA	NA	NA	47	40	514	168	171	451	151	82	15	0	5	0.029	0	0.029
.	19.01.15-18.55.24-1-372560	87	5	5	1	0	1	669	4	4	0	0	NA	NA	NA	24	20	502	168	163	444	145	80	13	0	0	0.026	0	0
.	19.01.15-18.55.25-1-372564	172	18	18	6	0	5	714	16	16	0	0	NA	NA	NA	61	68	528	176	177	467	156	91	65	7	14	0.123	0.04	0.079
.	19.01.15-18.55.26-1-372566	89	11	11	2	0	2	671	8	8	0	0	NA	NA	NA	40	30	508	169	166	442	150	79	24	4	0	0.047	0.024	0
.	19.01.15-18.55.30-1-372570	66	3	3	0	0	0	679	2	2	0	0	NA	NA	NA	21	31	507	168	169	446	151	82	3	4	4	0.006	0.024	0.024
.	19.01.15-18.55.30-1-372571	140	15	15	7	0	5	686	13	13	0	0	NA	NA	NA	40	35	514	168	166	452	151	83	48	19	7	0.093	0.113	0.042
.	19.01.15-18.55.38-1-372581	37	1	1	0	0	0	0	0	0	0	0	NA	NA	NA	10	8	492	165	164	0	0	0	0	0	1	0	0	0.006
.	19.01.15-18.55.41-1-372582	31	1	1	1	0	1	0	0	0	0	0	NA	NA	NA	7	6	491	164	164	0	0	0	0	0	0	0	0	0
.	19.01.15-18.55.42-1-372583	66	4	4	2	0	1	674	3	3	0	0	NA	NA	NA	30	25	503	166	169	444	146	84	8	0	6	0.016	0	0.036
.	19.01.15-18.55.43-1-372586	152	7	7	3	0	2	688	6	6	0	0	NA	NA	NA	53	48	513	172	176	449	153	86	8	14	7	0.016	0.081	0.04
.	19.01.15-18.55.43-1-372587	150	6	6	1	0	1	682	5	5	0	0	NA	NA	NA	45	34	511	170	166	451	150	81	13	6	1	0.025	0.035	0.006
.	19.01.15-18.55.46-1-372589	58	2	2	1	0	1	676	1	1	0	0	NA	NA	NA	17	22	500	170	165	443	153	80	5	0	2	0.01	0	0.012
.	19.01.15-18.55.54-1-372608	150	27	27	10	0	6	701	20	20	0	0	NA	NA	NA	46	51	514	181	169	450	165	86	75	19	20	0.146	0.105	0.118
.	19.01.15-18.56.00-1-372613	59	2	2	0	0	0	0	1	1	0	0	NA	NA	NA	19	22	503	167	165	0	0	0	11	0	0	0.022	0	0
.	19.01.15-18.56.25-1-372627	88	7	7	3	0	2	684	5	5	0	0	NA	NA	NA	28	35	506	173	169	447	152	85	14	7	3	0.028	0.04	0.018
.	19.01.15-18.56.43-1-372643	167	16	16	6	0	3	685	11	11	0	0	NA	NA	NA	65	45	511	173	174	447	152	86	17	12	14	0.033	0.069	0.08
.	19.01.15-18.57.20-1-372675	33	1	1	0	0	0	0	0	0	0	0	NA	NA	NA	8	15	495	166	167	0	0	0	0	0	0	0	0	0
.	19.01.15-18.57.21-1-372677	36	1	1	1	0	1	0	0	0	0	0	NA	NA	NA	9	12	498	163	164	0	0	0	0	0	1	0	0	0.006
.	19.01.15-18.57.22-1-372678	90	8	8	1	0	1	676	7	7	0	0	NA	NA	NA	42	30	508	167	168	445	146	85	5	6	4	0.01	0.036	0.024
.	19.01.15-18.57.22-1-372679	120	11	11	2	0	2	688	9	9	0	0	NA	NA	NA	31	37	512	167	171	456	150	82	48	3	4	0.094	0.018	0.023
.	19.01.15-18.57.22-1-372680	99	7	7	2	0	2	687	6	6	0	0	NA	NA	NA	32	34	507	174	166	449	156	82	24	2	7	0.047	0.011	0.042
.	19.01.15-18.57.22-1-372682	88	6	6	2	0	2	681	5	5	0	0	NA	NA	NA	37	35	503	175	170	441	157	83	12	0	1	0.024	0	0.006
.	19.01.15-18.57.24-1-372685	29	1	1	0	0	0	0	0	0	0	0	NA	NA	NA	5	5	491	165	162	0	0	0	0	0	1	0	0	0.006
.	19.01.15-18.57.30-1-372691	198	28	28	9	0	7	695	26	26	0	0	NA	NA	NA	69	53	517	174	175	456	153	86	100	10	15	0.193	0.057	0.086
.	19.01.15-18.57.43-1-372700	125	10	10	2	0	1	695	9	9	0	0	NA	NA	NA	53	51	520	172	172	456	152	87	43	21	0	0.083	0.122	0
.	19.01.15-18.57.45-1-372702	124	30	30	13	0	8	689	29	29	0	0	NA	NA	NA	31	41	513	172	169	455	153	81	96	16	16	0.187	0.093	0.095
.	19.01.15-18.57.48-1-372705	119	5	5	2	0	2	697	4	4	0	0	NA	NA	NA	41	44	513	174	170	456	153	88	13	3	3	0.025	0.017	0.018
.	19.01.15-18.57.48-1-372706	181	9	9	5	0	4	701	7	7	0	0	NA	NA	NA	53	48	520	173	168	462	153	86	44	6	4	0.085	0.035	0.024
.	19.01.15-18.57.50-1-372707	40	1	1	0	0	0	0	0	0	0	0	NA	NA	NA	13	10	493	165	165	0	0	0	8	0	0	0.016	0	0
.	19.01.15-18.57.54-1-372723	36	1	1	0	0	0	0	0	0	0	0	NA	NA	NA	5	7	494	164	162	0	0	0	0	0	0	0	0	0
.	19.01.15-18.58.06-1-372732	154	15	15	3	0	2	700	14	14	0	0	NA	NA	NA	55	54	518	172	177	453	154	93	29	6	2	0.056	0.035	0.011
.	19.01.15-18.58.06-1-372733	90	6	6	0	0	0	680	5	5	0	0	NA	NA	NA	25	28	504	166	171	445	147	88	15	5	0	0.03	0.03	0
.	19.01.15-18.58.09-1-372735	33	1	1	0	0	0	0	0	0	0	0	NA	NA	NA	8	12	498	165	162	0	0	0	1	0	0	0.002	0	0
.	19.01.15-18.58.11-1-372737	124	5	5	1	0	1	682	4	4	0	0	NA	NA	NA	35	35	508	172	168	447	154	81	13	5	0	0.026	0.029	0
.	19.01.15-18.58.11-1-372738	60	3	3	0	0	0	200	2	2	0	0	NA	NA	NA	13	12	494	166	165	127	47	26	4	0	4	0.008	0	0.024
.	19.01.15-18.58.15-1-372742	86	4	4	2	0	2	672	3	3	0	0	NA	NA	NA	32	31	498	172	174	434	154	84	18	0	3	0.036	0	0.017
.	19.01.15-18.58.21-1-372749	57	2	2	1	0	1	679	1	1	0	0	NA	NA	NA	15	26	505	166	168	448	150	81	2	0	3	0.004	0	0.018
.	19.01.15-18.58.24-1-372755	117	7	7	2	0	2	709	6	6	0	0	NA	NA	NA	34	58	525	177	169	467	158	84	7	1	12	0.013	0.006	0.071
.	19.01.15-18.58.25-1-372757	118	15	15	6	0	5	693	14	14	0	0	NA	NA	NA	43	44	517	173	167	454	154	85	16	31	16	0.031	0.179	0.096
.	19.01.15-18.58.28-1-372765	34	1	1	0	0	0	0	0	0	0	0	NA	NA	NA	12	10	493	164	166	0	0	0	0	0	0	0	0	0
.	19.01.15-18.58.29-1-372767	93	10	10	5	0	3	692	9	9	0	0	NA	NA	NA	34	41	509	171	174	452	150	90	32	16	6	0.063	0.094	0.034
.	19.01.15-18.58.31-1-372769	113	21	21	2	0	2	671	19	19	0	0	NA	NA	NA	44	31	510	167	167	444	144	83	40	13	6	0.078	0.078	0.036
.	19.01.15-18.58.32-1-372770	131	5	5	1	0	1	697	3	3	0	0	NA	NA	NA	42	47	511	175	174	451	157	89	5	7	3	0.01	0.04	0.017
.	19.01.15-18.58.34-1-372776	123	6	6	0	0	0	693	5	5	0	0	NA	NA	NA	42	50	509	179	175	444	158	91	21	0	0	0.041	0	0
.	19.01.15-18.58.37-1-372781	147	8	8	6	0	4	691	7	7	0	0	NA	NA	NA	56	44	513	174	170	458	150	83	23	7	3	0.045	0.04	0.018
.	19.01.15-18.58.37-1-372782	114	8	8	0	0	0	682	7	7	0	0	NA	NA	NA	29	32	510	169	166	452	145	85	14	7	3	0.027	0.041	0.018
.	19.01.15-18.58.47-1-372786	118	20	20	6	0	6	680	19	19	0	0	NA	NA	NA	40	34	507	173	167	445	154	81	43	38	10	0.085	0.22	0.06
.	19.01.15-18.58.51-1-372791	142	9	9	1	0	1	694	7	7	0	0	NA	NA	NA	40	47	511	172	177	453	155	86	12	7	13	0.023	0.041	0.073
.	19.01.15-18.58.54-1-372809	95	3	3	1	0	1	682	2	2	0	0	NA	NA	NA	29	28	508	166	167	454	146	82	0	0	6	0	0	0.036
.	19.01.15-18.58.56-1-372814	124	13	13	3	0	1	694	10	10	0	0	NA	NA	NA	35	53	519	173	174	457	150	87	23	15	0	0.044	0.087	0
.	19.01.15-18.58.57-1-372815	175	25	25	9	0	8	704	23	23	0	0	NA	NA	NA	57	54	519	173	175	464	152	88	50	22	39	0.096	0.127	0.223
.	19.01.15-18.58.58-1-372816	117	7	7	1	0	0	704	5	5	0	0	NA	NA	NA	32	54	521	176	170	465	151	88	21	0	1	0.04	0	0.006
.	19.01.15-18.58.58-1-372817	59	2	2	0	0	0	680	1	1	0	0	NA	NA	NA	24	32	506	173	166	446	153	81	3	0	0	0.006	0	0
.	19.01.15-18.59.04-1-372819	62	5	5	0	0	0	687	4	4	0	0	NA	NA	NA	21	36	511	172	166	448	156	83	8	0	3	0.016	0	0.018
.	19.01.15-18.59.10-1-372828	90	8	8	0	0	0	674	6	6	0	0	NA	NA	NA	39	28	503	166	172	439	147	88	36	16	5	0.072	0.096	0.029
.	19.01.15-18.59.13-1-372829	38	1	1	0	0	0	0	0	0	0	0	NA	NA	NA	13	11	495	165	164	0	0	0	0	2	0	0	0.012	0
.	19.01.15-18.59.16-1-372832	125	11	11	3	0	3	697	9	9	0	0	NA	NA	NA	37	48	518	174	169	462	152	83	20	8	13	0.039	0.046	0.077
.	19.01.15-18.59.16-1-372833	36	1	1	0	0	0	0	0	0	0	0	NA	NA	NA	6	9	495	164	163	0	0	0	0	1	0	0	0.006	0
.	19.01.15-18.59.18-1-372836	59	2	2	1	0	1	678	1	1	0	0	NA	NA	NA	31	30	507	169	167	446	149	83	4	2	0	0.008	0.012	0
.	19.01.15-18.59.19-1-372837	67	2	2	0	0	0	681	0	0	0	0	NA	NA	NA	27	31	508	170	166	446	150	85	1	1	0	0.002	0.006	0
.	19.01.15-18.59.22-1-372840	184	14	14	9	0	5	702	13	13	0	0	NA	NA	NA	54	44	507	179	171	451	161	90	65	18	7	0.128	0.101	0.041
.	19.01.15-18.59.23-1-372844	113	7	7	1	0	1	686	6	6	0	0	NA	NA	NA	34	38	511	169	171	452	150	84	5	14	4	0.01	0.083	0.023
.	19.01.15-18.59.23-1-372846	113	11	11	2	0	2	697	9	9	0	0	NA	NA	NA	34	50	518	173	172	456	156	85	27	10	4	0.052	0.058	0.023
.	19.01.15-18.59.32-1-372858	95	9	9	4	0	4	680	8	8	0	0	NA	NA	NA	35	37	511	171	168	447	149	84	22	14	6	0.043	0.082	0.036
.	19.01.15-18.59.34-1-372862	93	5	5	1	0	1	691	4	4	0	0	NA	NA	NA	25	41	510	174	170	451	154	86	19	0	0	0.037	0	0
.	19.01.15-18.59.35-1-372864	62	4	4	1	0	1	666	3	3	0	0	NA	NA	NA	29	18	498	169	164	438	149	79	9	0	1	0.018	0	0.006
.	19.01.15-18.59.41-1-372871	81	4	4	0	0	0	681	3	3	0	0	NA	NA	NA	39	31	506	168	170	446	154	81	8	0	0	0.016	0	0
.	19.01.15-18.59.42-1-372872	123	19	19	4	0	4	688	18	18	0	0	NA	NA	NA	46	43	514	171	171	454	153	81	50	5	7	0.097	0.029	0.041
.	19.01.15-18.59.43-1-372873	31	1	1	0	0	0	0	0	0	0	0	NA	NA	NA	6	5	491	164	163	0	0	0	0	0	0	0	0	0
.	19.01.15-18.59.45-1-372875	122	13	13	0	0	0	684	11	11	0	0	NA	NA	NA	39	41	507	175	172	441	156	87	28	4	3	0.055	0.023	0.017
.	19.01.15-18.59.47-1-372877	66	3	3	0	0	0	678	1	1	0	0	NA	NA	NA	23	29	505	170	167	447	149	82	6	0	0	0.012	0	0
.	19.01.15-18.59.52-1-372895	128	6	6	1	0	1	697	5	5	0	0	NA	NA	NA	34	45	516	171	171	458	153	86	16	0	2	0.031	0	0.012
.	19.01.15-18.59.52-1-372896	92	4	4	0	0	0	680	3	3	0	0	NA	NA	NA	32	30	505	170	168	444	150	86	30	0	1	0.059	0	0.006
.	19.01.15-18.59.54-1-372897	90	4	4	1	0	1	688	3	3	0	0	NA	NA	NA	27	30	507	170	166	453	153	82	13	0	3	0.026	0	0.018
.	19.01.15-18.59.56-1-372899	121	4	4	0	0	0	684	2	2	0	0	NA	NA	NA	38	38	513	170	168	455	147	82	2	0	5	0.004	0	0.03
.	19.01.15-18.59.57-1-372903	145	7	7	0	0	0	691	6	6	0	0	NA	NA	NA	49	48	516	171	174	454	151	86	6	3	12	0.012	0.018	0.069
.	19.01.15-19.00.07-1-372919	32	1	1	0	0	0	0	0	0	0	0	NA	NA	NA	10	6	490	164	165	0	0	0	1	0	0	0.002	0	0
.	19.01.15-19.00.10-1-372921	123	5	5	1	0	1	696	4	4	0	0	NA	NA	NA	47	52	519	173	173	457	151	88	13	0	9	0.025	0	0.052
.	19.01.15-19.00.14-1-372922	119	6	6	2	0	1	695	5	5	0	0	NA	NA	NA	38	40	510	174	169	455	157	83	18	1	0	0.035	0.006	0
.	19.01.15-19.00.14-1-372923	145	22	22	5	0	4	692	21	21	0	0	NA	NA	NA	45	48	520	169	172	457	148	87	40	22	12	0.077	0.13	0.07
.	19.01.15-19.00.16-1-372924	88	4	4	0	0	0	674	3	3	0	0	NA	NA	NA	26	19	498	167	167	440	151	83	16	2	0	0.032	0.012	0
.	19.01.15-19.00.16-1-372925	87	7	7	3	0	2	674	5	5	0	0	NA	NA	NA	23	21	503	165	166	448	143	83	9	9	4	0.018	0.055	0.024
.	19.01.15-19.00.16-1-372926	87	6	6	3	0	2	676	5	5	0	0	NA	NA	NA	32	33	508	167	171	445	145	86	20	5	0	0.039	0.03	0
.	19.01.15-19.00.17-1-372928	94	7	7	2	0	1	681	5	5	0	0	NA	NA	NA	30	24	503	169	165	445	156	80	6	6	8	0.012	0.036	0.048
.	19.01.15-19.00.20-1-372933	88	6	6	1	0	1	675	5	5	0	0	NA	NA	NA	28	24	500	166	171	441	146	88	17	5	0	0.034	0.03	0
.	19.01.15-19.00.27-1-372943	56	2	2	2	0	1	682	1	1	0	0	NA	NA	NA	22	25	507	167	164	450	148	84	0	9	4	0	0.054	0.024
.	19.01.15-19.00.34-1-372948	61	2	2	0	0	0	675	1	1	0	0	NA	NA	NA	26	25	503	169	166	444	149	82	4	0	4	0.008	0	0.024
.	19.01.15-19.00.36-1-372952	121	12	12	5	0	4	681	11	11	0	0	NA	NA	NA	39	33	506	170	170	445	149	87	23	10	35	0.045	0.059	0.206
.	19.01.15-19.00.38-1-372955	31	1	1	0	0	0	0	0	0	0	0	NA	NA	NA	5	7	491	163	166	0	0	0	0	0	0	0	0	0
.	19.01.15-19.00.39-1-372956	94	8	8	0	0	0	686	5	5	0	0	NA	NA	NA	42	40	514	170	169	451	152	83	16	0	1	0.031	0	0.006
.	19.01.15-19.00.50-1-372959	61	3	3	0	0	0	672	2	2	0	0	NA	NA	NA	31	24	507	165	165	445	147	80	7	0	0	0.014	0	0
.	19.01.15-19.01.03-1-373009	117	10	10	5	0	3	685	9	9	0	0	NA	NA	NA	33	33	503	175	168	444	156	85	17	2	19	0.034	0.011	0.113
.	19.01.15-19.01.07-1-373035	61	2	2	0	0	0	503	1	1	0	0	NA	NA	NA	13	22	501	167	167	326	121	56	4	0	0	0.008	0	0
.	19.01.15-19.01.11-1-373057	34	1	1	0	0	0	0	0	0	0	0	NA	NA	NA	6	11	494	167	163	0	0	0	0	0	1	0	0	0.006
.	19.01.15-19.01.13-1-373059	32	1	1	0	0	0	0	0	0	0	0	NA	NA	NA	7	9	494	164	164	0	0	0	2	0	0	0.004	0	0
.	19.01.15-19.01.14-1-373061	69	5	5	0	0	0	675	3	3	0	0	NA	NA	NA	30	25	501	168	169	442	149	84	12	0	3	0.024	0	0.018
.	19.01.15-19.01.15-1-373062	145	26	26	3	0	1	689	23	23	0	0	NA	NA	NA	47	36	506	174	169	449	157	83	123	3	10	0.243	0.017	0.059
.	19.01.15-19.01.16-1-373064	89	8	8	3	0	3	690	4	4	0	0	NA	NA	NA	20	30	506	169	168	450	151	89	23	0	2	0.045	0	0.012
.	19.01.15-19.01.19-1-373067	89	6	6	1	0	1	682	5	5	0	0	NA	NA	NA	33	27	505	168	167	446	152	84	18	1	1	0.036	0.006	0.006
.	19.01.15-19.01.22-1-373071	116	6	6	1	0	1	698	5	5	0	0	NA	NA	NA	41	47	510	174	176	449	157	92	15	5	4	0.029	0.029	0.023
.	19.01.15-19.01.27-1-373080	120	8	8	1	0	1	674	7	7	0	0	NA	NA	NA	32	23	501	171	164	444	152	78	8	11	7	0.016	0.064	0.043
.	19.01.15-19.01.27-1-373081	155	14	14	3	0	3	701	12	12	0	0	NA	NA	NA	47	53	518	176	172	459	158	84	1	8	24	0.002	0.045	0.14
.	19.01.15-19.01.29-1-373084	88	3	3	0	0	0	688	1	1	0	0	NA	NA	NA	35	34	507	171	169	452	151	85	7	3	0	0.014	0.018	0
.	19.01.15-19.01.30-1-373086	204	18	18	5	0	4	722	17	17	0	0	NA	NA	NA	50	67	531	177	172	473	158	91	65	40	2	0.122	0.226	0.012
.	19.01.15-19.01.37-1-373093	177	17	17	7	0	5	697	15	15	0	0	NA	NA	NA	53	43	511	171	174	454	153	90	40	20	25	0.078	0.117	0.144
.	19.01.15-19.01.37-1-373094	63	2	2	0	0	0	672	1	1	0	0	NA	NA	NA	33	25	507	167	164	444	149	79	2	0	2	0.004	0	0.012
.	19.01.15-19.01.41-1-373096	200	11	11	4	0	2	700	10	10	0	0	NA	NA	NA	53	53	514	176	176	453	157	90	24	12	9	0.047	0.068	0.051
.	19.01.15-19.01.44-1-373099	64	2	2	0	0	0	449	1	1	0	0	NA	NA	NA	19	30	505	171	167	299	94	56	3	2	0	0.006	0.012	0
.	19.01.15-19.01.50-1-373104	95	4	4	1	0	0	699	2	2	0	0	NA	NA	NA	26	41	512	170	172	458	152	89	7	3	0	0.014	0.018	0
.	19.01.15-19.01.52-1-373121	82	6	6	8	0	4	680	5	5	0	0	NA	NA	NA	32	28	502	172	167	446	151	83	7	10	11	0.014	0.058	0.066
.	19.01.15-19.01.52-1-373122	121	5	5	3	0	2	677	4	4	0	0	NA	NA	NA	37	31	507	168	169	442	150	85	10	0	9	0.02	0	0.053
.	19.01.15-19.01.57-1-373129	84	4	4	1	0	1	673	3	3	0	0	NA	NA	NA	28	22	494	171	170	436	151	86	9	7	0	0.018	0.041	0
.	19.01.15-19.02.04-1-373134	59	3	3	0	0	0	402	2	2	0	0	NA	NA	NA	25	18	502	165	164	266	84	52	3	1	0	0.006	0.006	0
.	19.01.15-19.02.08-1-373139	32	1	1	1	0	1	0	0	0	0	0	NA	NA	NA	6	10	493	164	166	0	0	0	0	0	0	0	0	0
.	19.01.15-19.02.10-1-373140	37	1	1	1	0	1	0	0	0	0	0	NA	NA	NA	13	7	491	165	164	0	0	0	0	0	0	0	0	0
.	19.01.15-19.02.13-1-373142	34	1	1	1	0	1	0	0	0	0	0	NA	NA	NA	10	6	493	163	163	0	0	0	0	0	0	0	0	0
.	19.01.15-19.02.14-1-373143	113	11	11	3	0	2	678	9	9	0	0	NA	NA	NA	39	31	505	168	171	446	148	84	37	9	2	0.073	0.054	0.012
.	19.01.15-19.02.15-1-373144	30	1	1	0	0	0	0	0	0	0	0	NA	NA	NA	5	11	494	166	164	0	0	0	0	2	0	0	0.012	0
.	19.01.15-19.02.18-1-373147	118	8	8	2	0	2	696	7	7	0	0	NA	NA	NA	40	50	527	169	167	463	152	81	20	0	3	0.038	0	0.018
.	19.01.15-19.02.19-1-373149	91	5	5	4	0	2	676	3	3	0	0	NA	NA	NA	32	28	504	167	170	444	147	85	10	4	6	0.02	0.024	0.035
.	19.01.15-19.02.19-1-373150	121	4	4	0	0	0	684	3	3	0	0	NA	NA	NA	32	35	503	176	169	444	158	82	15	1	1	0.03	0.006	0.006
.	19.01.15-19.02.19-1-373151	151	13	13	8	0	6	695	12	12	0	0	NA	NA	NA	51	55	522	173	173	460	149	86	19	22	7	0.036	0.127	0.04
.	19.01.15-19.02.22-1-373156	123	20	20	7	0	4	695	18	18	0	0	NA	NA	NA	41	46	518	172	169	456	156	83	65	2	15	0.125	0.012	0.089
.	19.01.15-19.02.33-1-373166	152	12	12	2	0	1	700	10	10	0	0	NA	NA	NA	45	53	521	175	170	458	157	85	28	3	8	0.054	0.017	0.047
.	19.01.15-19.02.43-1-373177	61	3	3	1	0	1	682	2	2	0	0	NA	NA	NA	23	26	507	167	165	451	148	83	3	4	4	0.006	0.024	0.024
.	19.01.15-19.02.44-1-373178	94	3	3	0	0	0	684	1	1	0	0	NA	NA	NA	43	36	509	170	170	450	151	83	10	1	0	0.02	0.006	0
.	19.01.15-19.02.45-1-373179	91	8	8	3	0	3	687	6	6	0	0	NA	NA	NA	33	38	510	172	169	450	152	85	18	7	5	0.035	0.041	0.03
.	19.01.15-19.02.59-1-373200	117	6	6	5	0	4	687	5	5	0	0	NA	NA	NA	34	39	515	170	167	456	150	81	17	10	2	0.033	0.059	0.012
.	19.01.15-19.02.59-1-373203	34	1	1	0	0	0	0	0	0	0	0	NA	NA	NA	6	13	496	165	165	0	0	0	0	2	0	0	0.012	0
.	19.01.15-19.03.00-1-373204	92	4	4	1	0	1	668	3	3	0	0	NA	NA	NA	30	21	500	168	166	440	148	80	3	6	0	0.006	0.036	0
.	19.01.15-19.03.00-1-373205	89	3	3	1	0	1	671	1	1	0	0	NA	NA	NA	41	22	498	172	165	435	152	84	11	2	0	0.022	0.012	0
.	19.01.15-19.03.02-1-373206	62	3	3	0	0	0	675	2	2	0	0	NA	NA	NA	17	19	499	167	166	446	146	83	6	0	0	0.012	0	0
.	19.01.15-19.03.07-1-373210	204	24	24	7	0	3	718	22	22	0	0	NA	NA	NA	61	68	522	178	181	461	161	96	76	6	12	0.146	0.034	0.066
.	19.01.15-19.03.07-1-373211	126	18	18	4	0	3	696	17	17	0	0	NA	NA	NA	46	47	519	174	167	460	155	81	58	0	28	0.112	0	0.168
.	19.01.15-19.03.10-1-373217	153	21	21	5	0	4	696	19	19	0	0	NA	NA	NA	41	47	511	170	179	453	148	95	72	18	11	0.141	0.106	0.061
.	19.01.15-19.03.16-1-373220	91	4	4	1	0	1	674	2	2	0	0	NA	NA	NA	26	26	500	170	169	440	150	84	7	0	5	0.014	0	0.03
.	19.01.15-19.03.27-1-373231	116	10	10	2	0	2	690	8	8	0	0	NA	NA	NA	40	42	511	170	174	452	150	88	25	13	3	0.049	0.076	0.017
.	19.01.15-19.03.27-1-373233	91	6	6	2	0	1	680	5	5	0	0	NA	NA	NA	38	30	509	168	166	448	150	82	31	5	12	0.061	0.03	0.072
.	19.01.15-19.03.27-1-373234	61	3	3	1	0	1	666	2	2	0	0	NA	NA	NA	26	24	502	169	166	440	147	79	1	3	0	0.002	0.018	0
.	19.01.15-19.03.42-1-373244	146	6	6	4	0	3	685	5	5	0	0	NA	NA	NA	55	41	512	170	172	447	149	89	16	6	7	0.031	0.035	0.041
.	19.01.15-19.03.42-1-373245	96	10	10	1	0	1	675	8	8	0	0	NA	NA	NA	32	26	504	169	166	444	150	81	20	1	5	0.04	0.006	0.03
.	19.01.15-19.03.52-1-373263	122	6	6	2	0	2	687	5	5	0	0	NA	NA	NA	42	35	509	171	168	449	154	84	11	1	6	0.022	0.006	0.036
.	19.01.15-19.03.55-1-373265	152	18	18	10	0	7	689	17	17	0	0	NA	NA	NA	49	44	509	177	171	449	154	86	61	26	2	0.12	0.147	0.012
.	19.01.15-19.04.05-1-373273	117	6	6	2	0	1	699	5	5	0	0	NA	NA	NA	31	44	506	176	175	452	158	89	14	17	5	0.028	0.097	0.029
.	19.01.15-19.04.07-1-373278	65	3	3	0	0	0	684	2	2	0	0	NA	NA	NA	16	27	502	172	166	447	153	84	7	0	0	0.014	0	0
.	19.01.15-19.04.11-1-373280	34	1	1	1	0	1	0	0	0	0	0	NA	NA	NA	9	8	491	165	165	0	0	0	0	0	0	0	0	0
.	19.01.15-19.04.20-1-373284	88	4	4	1	0	1	674	3	3	0	0	NA	NA	NA	39	31	506	170	168	440	150	84	3	3	2	0.006	0.018	0.012
.	19.01.15-19.04.21-1-373287	57	2	2	0	0	0	668	1	1	0	0	NA	NA	NA	27	23	501	168	167	439	150	79	0	0	4	0	0	0.024
.	19.01.15-19.04.21-1-373288	114	9	9	5	0	1	695	8	8	0	0	NA	NA	NA	44	48	519	173	169	458	154	83	21	15	7	0.04	0.087	0.041
.	19.01.15-19.04.27-1-373295	175	27	27	10	0	5	704	24	24	0	0	NA	NA	NA	46	58	514	176	181	457	154	93	96	23	20	0.187	0.131	0.11
.	19.01.15-19.04.31-1-373300	92	3	3	0	0	0	692	1	1	0	0	NA	NA	NA	15	35	508	170	170	456	154	82	4	0	5	0.008	0	0.029
.	19.01.15-19.04.37-1-373308	91	5	5	1	0	1	673	4	4	0	0	NA	NA	NA	19	23	502	169	165	442	150	81	15	0	1	0.03	0	0.006
.	19.01.15-19.04.38-1-373309	63	3	3	1	0	1	675	2	2	0	0	NA	NA	NA	22	24	503	165	169	448	145	82	14	0	0	0.028	0	0
.	19.01.15-19.04.47-1-373310	93	6	6	3	0	3	670	5	5	0	0	NA	NA	NA	24	24	505	165	167	443	145	82	16	0	0	0.032	0	0
.	19.01.15-19.04.49-1-373311	119	11	11	3	0	3	684	10	10	0	0	NA	NA	NA	44	36	509	172	168	453	151	80	19	10	11	0.037	0.058	0.065
.	19.01.15-19.04.55-1-373330	90	3	3	1	0	0	687	2	2	0	0	NA	NA	NA	31	34	505	171	171	445	156	86	3	0	5	0.006	0	0.029
.	19.01.15-19.05.00-1-373337	125	27	27	9	0	5	694	23	23	0	0	NA	NA	NA	44	46	517	170	172	457	150	87	84	18	8	0.162	0.106	0.047
.	19.01.15-19.05.00-1-373338	88	6	6	1	0	0	673	5	5	0	0	NA	NA	NA	20	21	500	168	166	439	153	81	18	2	2	0.036	0.012	0.012
.	19.01.15-19.05.01-1-373341	171	36	36	9	0	7	679	33	33	0	0	NA	NA	NA	63	40	511	172	170	443	150	86	92	21	19	0.18	0.122	0.112
.	19.01.15-19.05.02-1-373342	121	7	7	2	0	2	690	5	5	0	0	NA	NA	NA	50	47	510	176	174	448	157	85	3	4	7	0.006	0.023	0.04
.	19.01.15-19.05.07-1-373344	66	2	2	1	0	1	674	1	1	0	0	NA	NA	NA	32	27	505	169	166	445	147	82	19	0	0	0.038	0	0
.	19.01.15-19.05.10-1-373349	183	9	9	4	0	4	700	7	7	0	0	NA	NA	NA	55	53	517	170	179	457	152	91	16	8	4	0.031	0.047	0.022
.	19.01.15-19.05.17-1-373351	115	14	14	7	0	6	696	13	13	0	0	NA	NA	NA	37	53	522	173	171	457	152	87	62	3	4	0.119	0.017	0.023
.	19.01.15-19.05.19-1-373356	89	7	7	1	0	1	689	5	5	0	0	NA	NA	NA	26	39	510	174	168	448	158	83	20	0	0	0.039	0	0
.	19.01.15-19.05.21-1-373359	93	6	6	1	0	1	690	5	5	0	0	NA	NA	NA	30	36	509	167	173	452	150	88	12	4	2	0.024	0.024	0.012
.	19.01.15-19.05.24-1-373363	117	8	8	7	0	4	705	7	7	0	0	NA	NA	NA	40	50	520	171	172	464	153	88	19	8	9	0.037	0.047	0.052
.	19.01.15-19.05.31-1-373371	124	12	12	5	0	5	678	9	9	0	0	NA	NA	NA	32	31	505	169	170	443	151	84	37	2	5	0.073	0.012	0.029
.	19.01.15-19.05.36-1-373378	148	14	14	7	0	4	695	12	12	0	0	NA	NA	NA	43	45	513	175	170	456	155	84	33	12	0	0.064	0.069	0
.	19.01.15-19.05.46-1-373382	34	1	1	1	0	1	0	0	0	0	0	NA	NA	NA	11	11	497	165	162	0	0	0	0	0	0	0	0	0
.	19.01.15-19.05.48-1-373383	63	3	3	0	0	0	684	2	2	0	0	NA	NA	NA	18	29	506	169	167	449	153	82	2	0	3	0.004	0	0.018
.	19.01.15-19.05.49-1-373384	55	2	2	1	0	1	668	1	1	0	0	NA	NA	NA	24	19	500	165	167	437	147	84	5	1	0	0.01	0.006	0
.	19.01.15-19.05.50-1-373388	214	18	18	3	0	3	705	16	16	0	0	NA	NA	NA	51	51	522	170	172	465	151	89	49	3	14	0.094	0.018	0.081
.	19.01.15-19.05.52-1-373404	62	3	3	0	0	0	200	2	2	0	0	NA	NA	NA	22	20	501	166	166	130	46	24	1	2	3	0.002	0.012	0.018
.	19.01.15-19.05.54-1-373406	235	12	12	1	0	1	712	11	11	0	0	NA	NA	NA	71	64	532	171	174	473	151	88	20	7	14	0.038	0.041	0.08
.	19.01.15-19.06.01-1-373412	89	7	7	1	0	1	684	6	6	0	0	NA	NA	NA	30	38	506	173	172	446	153	85	28	0	0	0.055	0	0
.	19.01.15-19.06.02-1-373413	93	4	4	1	0	1	681	2	2	0	0	NA	NA	NA	33	30	505	170	168	448	153	80	19	0	2	0.038	0	0.012
.	19.01.15-19.06.03-1-373414	95	3	3	0	0	0	683	2	2	0	0	NA	NA	NA	37	33	506	170	170	446	152	85	20	0	2	0.04	0	0.012
.	19.01.15-19.06.06-1-373416	207	26	26	8	0	6	723	22	22	0	0	NA	NA	NA	61	70	534	183	166	477	164	82	84	25	18	0.157	0.137	0.108
.	19.01.15-19.06.07-1-373417	60	3	3	0	0	0	680	2	2	0	0	NA	NA	NA	18	26	502	170	167	443	154	83	2	4	0	0.004	0.024	0
.	19.01.15-19.06.10-1-373423	32	1	1	0	0	0	0	0	0	0	0	NA	NA	NA	4	7	493	164	163	0	0	0	0	0	0	0	0	0
.	19.01.15-19.06.12-1-373424	86	8	8	1	0	0	684	7	7	0	0	NA	NA	NA	28	32	509	166	170	449	149	86	11	7	0	0.022	0.042	0
.	19.01.15-19.06.21-1-373431	90	6	6	2	0	2	689	5	5	0	0	NA	NA	NA	33	38	508	177	166	451	154	84	12	6	1	0.024	0.034	0.006
.	19.01.15-19.06.21-1-373432	65	2	2	2	0	2	499	1	1	0	0	NA	NA	NA	10	28	500	174	167	314	122	63	1	2	0	0.002	0.011	0
.	19.01.15-19.06.22-1-373434	87	5	5	1	0	1	685	3	3	0	0	NA	NA	NA	28	39	514	168	170	455	148	82	10	4	0	0.019	0.024	0
.	19.01.15-19.06.22-1-373436	91	3	3	1	0	1	677	2	2	0	0	NA	NA	NA	24	26	506	168	165	449	149	79	4	0	4	0.008	0	0.024
.	19.01.15-19.06.24-1-373439	201	15	15	4	0	3	714	14	14	0	0	NA	NA	NA	64	70	532	180	171	467	159	88	29	10	14	0.055	0.056	0.082
.	19.01.15-19.06.28-1-373446	116	6	6	1	0	0	686	5	5	0	0	NA	NA	NA	38	35	503	171	174	444	152	90	27	0	3	0.054	0	0.017
.	19.01.15-19.06.35-1-373456	94	6	6	3	0	3	689	4	4	0	0	NA	NA	NA	29	38	514	170	167	453	152	84	37	0	3	0.072	0	0.018
.	19.01.15-19.06.38-1-373463	82	4	4	1	0	1	688	3	3	0	0	NA	NA	NA	29	36	505	169	175	449	152	87	5	8	13	0.01	0.047	0.074
.	19.01.15-19.06.38-1-373464	200	26	26	10	0	6	705	24	24	0	0	NA	NA	NA	61	55	524	172	172	462	153	90	87	28	6	0.166	0.163	0.035
.	19.01.15-19.06.39-1-373465	115	7	7	1	0	1	690	5	5	0	0	NA	NA	NA	35	40	519	169	165	457	152	81	12	6	3	0.023	0.036	0.018
.	19.01.15-19.06.40-1-373468	120	8	8	5	0	4	680	7	7	0	0	NA	NA	NA	24	29	506	168	168	448	150	82	11	6	2	0.022	0.036	0.012
.	19.01.15-19.06.50-1-373471	117	6	6	4	0	2	675	4	4	0	0	NA	NA	NA	32	30	505	170	168	443	149	83	14	5	0	0.028	0.029	0
.	19.01.15-19.06.51-1-373472	60	2	2	0	0	0	151	1	1	0	0	NA	NA	NA	17	20	500	168	165	94	39	18	2	0	1	0.004	0	0.006
.	19.01.15-19.06.57-1-373491	121	22	22	2	0	2	684	19	19	0	0	NA	NA	NA	39	33	509	172	165	449	153	82	67	19	1	0.132	0.11	0.006
.	19.01.15-19.06.59-1-373497	229	24	24	9	0	6	708	19	19	0	0	NA	NA	NA	57	56	523	178	168	467	159	82	80	20	18	0.153	0.112	0.107
.	19.01.15-19.07.00-1-373498	85	7	7	1	0	1	681	6	6	0	0	NA	NA	NA	35	30	503	172	168	443	155	83	17	6	0	0.034	0.035	0
.	19.01.15-19.07.01-1-373499	30	1	1	0	0	0	0	0	0	0	0	NA	NA	NA	9	4	491	164	162	0	0	0	0	0	0	0	0	0
.	19.01.15-19.07.03-1-373501	63	2	2	0	0	0	675	1	1	0	0	NA	NA	NA	20	18	500	165	166	445	147	83	5	0	1	0.01	0	0.006
.	19.01.15-19.07.03-1-373502	64	5	5	1	0	1	683	4	4	0	0	NA	NA	NA	22	36	511	170	168	449	152	82	12	5	0	0.023	0.029	0
.	19.01.15-19.07.04-1-373503	36	1	1	1	0	1	0	0	0	0	0	NA	NA	NA	13	13	496	166	164	0	0	0	1	0	0	0.002	0	0
.	19.01.15-19.07.07-1-373505	116	14	14	2	0	2	706	13	13	0	0	NA	NA	NA	38	53	520	170	176	464	152	90	21	1	9	0.04	0.006	0.051
.	19.01.15-19.07.09-1-373507	33	1	1	0	0	0	0	0	0	0	0	NA	NA	NA	10	4	492	163	162	0	0	0	0	0	0	0	0	0
.	19.01.15-19.07.12-1-373512	32	1	1	0	0	0	0	0	0	0	0	NA	NA	NA	17	11	495	163	166	0	0	0	0	0	3	0	0	0.018
.	19.01.15-19.07.15-1-373514	63	2	2	0	0	0	673	1	1	0	0	NA	NA	NA	21	20	499	166	168	441	149	83	0	2	1	0	0.012	0.006
.	19.01.15-19.07.19-1-373517	62	3	3	1	0	1	668	2	2	0	0	NA	NA	NA	24	17	500	166	164	444	146	78	4	6	2	0.008	0.036	0.012
.	19.01.15-19.07.21-1-373520	200	40	40	8	0	5	700	35	35	0	0	NA	NA	NA	51	53	520	176	170	461	151	88	101	32	18	0.194	0.182	0.106
.	19.01.15-19.07.21-1-373522	33	1	1	0	0	0	0	0	0	0	0	NA	NA	NA	6	5	491	165	162	0	0	0	1	0	0	0.002	0	0
.	19.01.15-19.07.24-1-373527	118	24	24	9	0	6	692	22	22	0	0	NA	NA	NA	39	42	507	176	172	448	158	86	55	22	23	0.108	0.125	0.134
.	19.01.15-19.07.28-1-373536	65	3	3	1	0	1	678	2	2	0	0	NA	NA	NA	20	18	496	170	165	445	152	81	3	0	6	0.006	0	0.036
.	19.01.15-19.07.32-1-373540	88	7	7	0	0	0	665	6	6	0	0	NA	NA	NA	18	14	499	164	164	440	147	78	19	0	1	0.038	0	0.006
.	19.01.15-19.07.34-1-373544	33	1	1	1	0	1	0	0	0	0	0	NA	NA	NA	9	9	492	166	164	0	0	0	0	0	0	0	0	0
.	19.01.15-19.07.34-1-373545	152	13	13	6	0	6	692	12	12	0	0	NA	NA	NA	48	45	512	172	174	452	153	87	35	4	15	0.068	0.023	0.086
.	19.01.15-19.07.34-1-373546	95	4	4	3	0	1	683	3	3	0	0	NA	NA	NA	35	34	508	169	170	447	151	85	14	0	4	0.028	0	0.024
.	19.01.15-19.07.37-1-373550	96	8	8	2	0	2	686	7	7	0	0	NA	NA	NA	30	34	509	170	168	453	151	82	15	0	11	0.029	0	0.065
.	19.01.15-19.07.43-1-373553	94	8	8	0	0	0	680	7	7	0	0	NA	NA	NA	33	29	505	170	167	445	152	83	18	7	3	0.036	0.041	0.018
.	19.01.15-19.07.55-1-373574	113	6	6	1	0	1	673	5	5	0	0	NA	NA	NA	56	26	500	169	170	439	151	83	17	0	1	0.034	0	0.006
.	19.01.15-19.07.57-1-373578	60	2	2	0	0	0	99	1	1	0	0	NA	NA	NA	15	18	497	168	166	62	23	14	2	0	3	0.004	0	0.018
.	19.01.15-19.08.01-1-373580	86	4	4	1	0	1	677	3	3	0	0	NA	NA	NA	28	25	501	171	166	445	152	80	7	2	2	0.014	0.012	0.012
.	19.01.15-19.08.02-1-373581	128	10	10	2	0	2	681	8	8	0	0	NA	NA	NA	27	29	504	170	168	445	152	84	45	8	0	0.089	0.047	0
.	19.01.15-19.08.02-1-373582	56	2	2	0	0	0	97	1	1	0	0	NA	NA	NA	13	9	495	164	163	60	20	17	5	0	0	0.01	0	0
.	19.01.15-19.08.04-1-373584	58	3	3	0	0	0	0	2	2	0	0	NA	NA	NA	19	19	500	167	165	0	0	0	3	2	0	0.006	0.012	0
.	19.01.15-19.08.06-1-373586	61	2	2	0	0	0	675	1	1	0	0	NA	NA	NA	26	26	499	175	165	440	156	79	1	0	2	0.002	0	0.012
.	19.01.15-19.08.12-1-373593	124	5	5	0	0	0	698	4	4	0	0	NA	NA	NA	46	50	520	171	172	458	153	87	5	6	0	0.01	0.035	0
.	19.01.15-19.08.14-1-373595	118	11	11	4	0	1	698	9	9	0	0	NA	NA	NA	29	44	518	175	164	459	158	81	42	8	3	0.081	0.046	0.018
.	19.01.15-19.08.17-1-373596	206	20	20	4	0	3	706	15	15	0	0	NA	NA	NA	59	49	523	169	170	470	150	86	63	6	19	0.12	0.036	0.112
.	19.01.15-19.08.17-1-373597	92	3	3	1	0	1	685	2	2	0	0	NA	NA	NA	34	33	507	169	170	452	149	84	0	0	8	0	0	0.047
.	19.01.15-19.08.25-1-373607	63	5	5	1	0	1	677	4	4	0	0	NA	NA	NA	30	26	504	170	165	444	152	81	6	0	12	0.012	0	0.073
.	19.01.15-19.08.26-1-373610	92	6	6	5	0	3	684	5	5	0	0	NA	NA	NA	30	38	504	172	175	442	153	89	13	0	4	0.026	0	0.023
.	19.01.15-19.08.35-1-373619	61	3	3	0	0	0	672	2	2	0	0	NA	NA	NA	18	19	496	169	167	441	148	83	10	0	0	0.02	0	0
.	19.01.15-19.08.35-1-373622	263	32	32	7	0	5	706	29	29	0	0	NA	NA	NA	79	68	528	173	180	463	150	93	68	18	30	0.129	0.104	0.167
.	19.01.15-19.08.43-1-373626	58	2	2	0	0	0	408	1	1	0	0	NA	NA	NA	15	12	494	168	163	264	97	47	0	4	2	0	0.024	0.012
.	19.01.15-19.08.43-1-373627	126	14	14	5	0	4	681	10	10	0	0	NA	NA	NA	35	37	516	167	167	452	148	81	55	0	1	0.107	0	0.006
.	19.01.15-19.08.45-1-373628	34	1	1	0	0	0	0	0	0	0	0	NA	NA	NA	15	7	492	164	164	0	0	0	0	0	0	0	0	0
.	19.01.15-19.08.47-1-373631	126	8	8	4	0	2	689	7	7	0	0	NA	NA	NA	42	37	513	172	165	452	156	81	31	1	7	0.06	0.006	0.042
.	19.01.15-19.08.53-1-373647	119	11	11	0	0	0	680	9	9	0	0	NA	NA	NA	44	33	504	170	172	439	153	88	24	6	0	0.048	0.035	0
.	19.01.15-19.08.55-1-373649	68	2	2	1	0	1	670	0	0	0	0	NA	NA	NA	16	16	495	166	168	436	150	84	0	0	2	0	0	0.012
.	19.01.15-19.08.57-1-373653	204	26	26	10	0	7	705	23	23	0	0	NA	NA	NA	61	60	528	170	175	467	151	87	89	22	16	0.169	0.129	0.091
.	19.01.15-19.08.57-1-373654	68	3	3	0	0	0	680	2	2	0	0	NA	NA	NA	32	26	506	168	165	448	150	82	8	3	4	0.016	0.018	0.024
.	19.01.15-19.09.09-1-373661	144	5	5	2	0	1	682	4	4	0	0	NA	NA	NA	50	41	509	172	173	447	149	86	22	0	12	0.043	0	0.069
.	19.01.15-19.09.09-1-373662	32	1	1	0	0	0	0	0	0	0	0	NA	NA	NA	12	4	491	163	163	0	0	0	0	0	2	0	0	0.012
.	19.01.15-19.09.11-1-373669	63	4	4	1	0	1	675	2	2	0	0	NA	NA	NA	26	23	504	168	164	445	149	81	15	4	0	0.03	0.024	0
.	19.01.15-19.09.12-1-373670	63	2	2	1	0	1	677	1	1	0	0	NA	NA	NA	21	25	502	169	167	445	152	80	0	3	1	0	0.018	0.006
.	19.01.15-19.09.13-1-373671	34	1	1	0	0	0	0	0	0	0	0	NA	NA	NA	10	9	494	164	164	0	0	0	1	0	0	0.002	0	0
.	19.01.15-19.09.13-1-373672	90	10	10	4	0	3	686	9	9	0	0	NA	NA	NA	35	32	509	168	168	452	148	86	13	9	10	0.026	0.054	0.06
.	19.01.15-19.09.15-1-373673	37	1	1	1	0	1	0	0	0	0	0	NA	NA	NA	9	11	496	165	163	0	0	0	3	0	0	0.006	0	0
.	19.01.15-19.09.19-1-373678	60	2	2	1	0	1	667	1	1	0	0	NA	NA	NA	28	22	499	168	168	437	148	82	2	5	0	0.004	0.03	0
.	19.01.15-19.09.19-1-373679	152	18	18	2	0	2	689	16	16	0	0	NA	NA	NA	40	43	514	169	173	452	150	87	32	8	15	0.062	0.047	0.087
.	19.01.15-19.09.26-1-373691	112	7	7	0	0	0	681	6	6	0	0	NA	NA	NA	36	39	512	169	171	447	149	85	7	12	1	0.014	0.071	0.006
.	19.01.15-19.09.30-1-373699	96	8	8	3	0	2	690	7	7	0	0	NA	NA	NA	30	38	515	168	168	455	153	82	24	6	3	0.047	0.036	0.018
.	19.01.15-19.09.31-1-373701	36	1	1	0	0	0	0	0	0	0	0	NA	NA	NA	13	14	499	163	165	0	0	0	3	0	0	0.006	0	0
.	19.01.15-19.09.34-1-373703	90	14	14	5	0	2	685	13	13	0	0	NA	NA	NA	32	32	507	172	166	448	154	83	36	17	2	0.071	0.099	0.012
.	19.01.15-19.09.34-1-373704	151	12	12	0	0	0	706	10	10	0	0	NA	NA	NA	57	50	521	169	173	462	153	91	24	17	6	0.046	0.101	0.035
.	19.01.15-19.09.37-1-373707	87	3	3	2	0	2	682	2	2	0	0	NA	NA	NA	34	30	509	167	167	450	151	81	5	0	0	0.01	0	0
.	19.01.15-19.09.41-1-373709	206	33	33	11	0	7	699	30	30	0	0	NA	NA	NA	73	58	522	173	176	459	151	89	93	19	22	0.178	0.11	0.125
.	19.01.15-19.09.44-1-373712	163	27	27	6	0	4	702	24	24	0	0	NA	NA	NA	44	51	524	175	165	468	153	81	55	4	18	0.105	0.023	0.109
.	19.01.15-19.09.46-1-373714	63	5	5	2	0	0	679	3	3	0	0	NA	NA	NA	20	29	508	165	169	449	147	83	7	7	5	0.014	0.042	0.03
.	19.01.15-19.09.49-1-373717	35	1	1	0	0	0	0	0	0	0	0	NA	NA	NA	6	6	492	164	163	0	0	0	3	0	0	0.006	0	0
.	19.01.15-19.09.52-1-373734	123	50	50	10	0	9	693	43	43	0	0	NA	NA	NA	35	52	522	171	172	454	155	84	106	54	13	0.203	0.316	0.076
.	19.01.15-19.09.53-1-373735	64	2	2	0	0	0	555	1	1	0	0	NA	NA	NA	19	16	496	167	166	360	128	67	1	0	0	0.002	0	0
.	19.01.15-19.09.55-1-373736	66	3	3	1	0	0	677	2	2	0	0	NA	NA	NA	18	21	501	167	166	444	149	84	14	0	0	0.028	0	0
.	19.01.15-19.10.00-1-373741	65	3	3	0	0	0	676	2	2	0	0	NA	NA	NA	23	26	506	168	165	442	152	82	7	3	2	0.014	0.018	0.012
.	19.01.15-19.10.04-1-373747	98	5	5	1	0	1	672	4	4	0	0	NA	NA	NA	30	26	497	173	169	436	153	83	13	0	2	0.026	0	0.012
.	19.01.15-19.10.06-1-373748	68	2	2	1	0	1	676	1	1	0	0	NA	NA	NA	31	23	505	167	164	445	151	80	7	0	0	0.014	0	0
.	19.01.15-19.10.07-1-373749	86	6	6	1	0	1	678	3	3	0	0	NA	NA	NA	22	25	504	167	167	446	151	81	6	3	10	0.012	0.018	0.06
.	19.01.15-19.10.15-1-373756	144	36	36	13	0	8	682	32	32	0	0	NA	NA	NA	34	42	514	171	170	447	154	81	110	28	19	0.214	0.164	0.112
.	19.01.15-19.10.17-1-373759	183	14	14	7	0	4	704	13	13	0	0	NA	NA	NA	44	56	518	180	171	455	162	87	43	3	3	0.083	0.017	0.018
.	19.01.15-19.10.22-1-373766	152	26	26	11	0	9	691	24	24	0	0	NA	NA	NA	46	50	520	168	175	456	147	88	68	17	18	0.131	0.101	0.103
.	19.01.15-19.10.25-1-373770	112	15	15	5	0	5	694	12	12	0	0	NA	NA	NA	36	42	517	170	168	457	153	84	33	6	5	0.064	0.035	0.03
.	19.01.15-19.10.28-1-373776	183	20	20	5	0	5	694	19	19	0	0	NA	NA	NA	54	45	513	173	172	452	154	88	71	0	33	0.138	0	0.192
.	19.01.15-19.10.33-1-373781	36	1	1	0	0	0	0	0	0	0	0	NA	NA	NA	7	11	497	163	164	0	0	0	0	0	3	0	0	0.018
.	19.01.15-19.10.34-1-373783	63	5	5	2	0	0	680	3	3	0	0	NA	NA	NA	30	31	508	169	167	448	151	81	19	6	0	0.037	0.036	0
.	19.01.15-19.10.36-1-373787	59	6	6	1	0	1	668	5	5	0	0	NA	NA	NA	26	15	495	168	165	438	151	79	16	6	5	0.032	0.036	0.03
.	19.01.15-19.10.54-1-373811	61	2	2	0	0	0	669	1	1	0	0	NA	NA	NA	22	20	496	169	168	436	149	84	12	0	0	0.024	0	0
.	19.01.15-19.10.55-1-373813	66	7	7	2	0	1	669	6	6	0	0	NA	NA	NA	32	20	500	167	166	437	149	83	21	4	0	0.042	0.024	0
.	19.01.15-19.10.57-1-373818	66	2	2	1	0	1	505	0	0	0	0	NA	NA	NA	16	22	501	168	166	327	117	61	3	0	0	0.006	0	0
.	19.01.15-19.10.57-1-373819	61	5	5	0	0	0	671	4	4	0	0	NA	NA	NA	21	17	498	165	167	442	145	84	4	11	5	0.008	0.067	0.03
.	19.01.15-19.11.02-1-373821	177	17	17	6	0	2	708	16	16	0	0	NA	NA	NA	67	64	525	180	172	461	160	87	43	17	21	0.082	0.094	0.122
.	19.01.15-19.11.06-1-373822	142	16	16	5	0	4	682	12	12	0	0	NA	NA	NA	44	40	514	169	170	450	148	84	30	18	7	0.058	0.107	0.041
.	19.01.15-19.11.08-1-373824	87	8	8	2	0	2	677	7	7	0	0	NA	NA	NA	38	29	510	163	169	450	144	83	19	13	3	0.037	0.08	0.018
.	19.01.15-19.11.08-1-373825	116	13	13	3	0	3	674	12	12	0	0	NA	NA	NA	36	26	502	167	170	446	144	84	23	13	6	0.046	0.078	0.035
.	19.01.15-19.11.09-1-373826	118	6	6	4	0	4	688	5	5	0	0	NA	NA	NA	33	45	515	174	169	449	154	85	17	0	0	0.033	0	0
.	19.01.15-19.11.09-1-373827	141	6	6	1	0	1	694	5	5	0	0	NA	NA	NA	39	41	508	175	171	451	156	87	4	19	5	0.008	0.109	0.029
.	19.01.15-19.11.14-1-373835	38	1	1	1	0	1	0	0	0	0	0	NA	NA	NA	19	6	490	165	164	0	0	0	0	2	0	0	0.012	0
.	19.01.15-19.11.15-1-373837	122	20	20	8	0	7	691	19	19	0	0	NA	NA	NA	36	38	509	172	170	453	154	84	51	24	9	0.1	0.14	0.053
.	19.01.15-19.11.17-1-373839	36	1	1	1	0	1	0	0	0	0	0	NA	NA	NA	8	9	495	163	164	0	0	0	3	0	0	0.006	0	0
.	19.01.15-19.11.20-1-373843	119	17	17	1	0	1	681	15	15	0	0	NA	NA	NA	36	29	506	170	166	454	147	80	52	18	12	0.103	0.106	0.072
.	19.01.15-19.11.30-1-373856	117	8	8	4	0	4	699	7	7	0	0	NA	NA	NA	33	43	511	174	171	457	156	86	19	12	1	0.037	0.069	0.006
.	19.01.15-19.11.31-1-373858	210	23	23	10	0	7	698	20	20	0	0	NA	NA	NA	73	50	518	172	173	458	153	87	38	38	30	0.073	0.221	0.173
.	19.01.15-19.11.35-1-373863	114	10	10	2	0	1	687	8	8	0	0	NA	NA	NA	49	43	516	170	170	450	151	86	34	0	1	0.066	0	0.006
.	19.01.15-19.11.38-1-373866	119	9	9	1	0	1	699	8	8	0	0	NA	NA	NA	26	50	523	173	167	461	155	83	26	0	6	0.05	0	0.036
.	19.01.15-19.11.41-1-373867	122	10	10	3	0	3	687	8	8	0	0	NA	NA	NA	32	35	510	173	165	453	154	80	9	14	7	0.018	0.081	0.042
.	19.01.15-19.11.44-1-373869	95	19	19	6	0	6	691	18	18	0	0	NA	NA	NA	24	38	508	169	174	450	153	88	37	18	24	0.073	0.107	0.138
.	19.01.15-19.11.46-1-373871	118	8	8	2	0	2	681	6	6	0	0	NA	NA	NA	40	33	502	172	172	441	152	88	24	0	9	0.048	0	0.052
.	19.01.15-19.11.51-1-373875	32	1	1	0	0	0	0	0	0	0	0	NA	NA	NA	13	11	494	167	163	0	0	0	0	0	0	0	0	0
.	19.01.15-19.11.53-1-373893	90	7	7	0	0	0	668	6	6	0	0	NA	NA	NA	36	22	507	164	164	445	139	84	16	16	0	0.032	0.098	0
.	19.01.15-19.11.55-1-373894	86	3	3	0	0	0	675	2	2	0	0	NA	NA	NA	33	28	503	169	169	443	148	84	10	1	0	0.02	0.006	0
.	19.01.15-19.11.59-1-373899	92	3	3	1	0	1	690	1	1	0	0	NA	NA	NA	45	39	513	173	166	454	153	83	15	0	0	0.029	0	0
.	19.01.15-19.12.00-1-373900	149	9	9	2	0	2	690	7	7	0	0	NA	NA	NA	57	37	513	169	168	453	153	84	30	4	12	0.058	0.024	0.071
.	19.01.15-19.12.04-1-373904	120	8	8	3	0	3	692	7	7	0	0	NA	NA	NA	41	39	509	174	169	447	156	89	10	11	5	0.02	0.063	0.03
.	19.01.15-19.12.09-1-373905	62	3	3	1	0	1	671	2	2	0	0	NA	NA	NA	22	22	504	168	163	444	150	77	2	0	4	0.004	0	0.025
.	19.01.15-19.12.12-1-373911	89	3	3	1	0	1	671	2	2	0	0	NA	NA	NA	24	27	506	166	168	443	145	83	5	0	0	0.01	0	0
.	19.01.15-19.12.12-1-373912	115	7	7	3	0	3	686	6	6	0	0	NA	NA	NA	39	32	510	170	165	455	152	79	30	0	5	0.059	0	0.03
.	19.01.15-19.12.13-1-373913	122	13	13	4	0	3	692	10	10	0	0	NA	NA	NA	44	45	515	174	169	456	155	81	36	6	8	0.07	0.034	0.047
.	19.01.15-19.12.15-1-373919	117	12	12	5	0	3	678	11	11	0	0	NA	NA	NA	40	23	501	167	168	443	148	87	44	13	15	0.088	0.078	0.089
.	19.01.15-19.12.23-1-373928	121	21	21	8	0	6	682	19	19	0	0	NA	NA	NA	50	38	510	170	171	442	154	86	64	5	14	0.125	0.029	0.082
.	19.01.15-19.12.26-1-373931	31	1	1	0	0	0	0	0	0	0	0	NA	NA	NA	11	8	493	163	165	0	0	0	1	0	0	0.002	0	0
.	19.01.15-19.12.26-1-373933	89	7	7	0	0	0	670	5	5	0	0	NA	NA	NA	30	25	505	167	166	442	148	80	0	4	10	0	0.024	0.06
.	19.01.15-19.12.27-1-373935	88	7	7	3	0	2	681	5	5	0	0	NA	NA	NA	28	30	504	171	168	445	151	85	7	8	10	0.014	0.047	0.06
.	19.01.15-19.12.28-1-373937	153	20	20	4	0	3	688	19	19	0	0	NA	NA	NA	58	42	511	174	170	449	153	86	58	38	14	0.114	0.218	0.082
.	19.01.15-19.12.29-1-373939	187	14	14	3	0	2	701	13	13	0	0	NA	NA	NA	62	58	527	173	171	463	154	84	18	10	13	0.034	0.058	0.076
.	19.01.15-19.12.31-1-373940	119	20	20	3	0	3	690	19	19	0	0	NA	NA	NA	37	38	511	171	169	449	155	86	67	3	18	0.131	0.018	0.107
.	19.01.15-19.12.46-1-373951	63	4	4	0	0	0	666	2	2	0	0	NA	NA	NA	23	13	498	164	164	441	145	80	16	0	1	0.032	0	0.006
.	19.01.15-19.12.50-1-373955	153	29	29	10	0	8	699	25	25	0	0	NA	NA	NA	43	50	518	178	167	457	157	85	75	24	11	0.145	0.135	0.066
.	19.01.15-19.12.54-1-373974	235	22	22	8	0	6	718	19	19	0	0	NA	NA	NA	65	66	524	176	179	464	157	97	65	22	10	0.124	0.125	0.056
.	19.01.15-19.12.54-1-373975	70	2	2	0	0	0	670	1	1	0	0	NA	NA	NA	25	19	497	170	165	439	152	79	1	0	0	0.002	0	0
.	19.01.15-19.12.57-1-373979	66	5	5	0	0	0	681	4	4	0	0	NA	NA	NA	15	26	498	170	171	444	153	84	11	0	8	0.022	0	0.047
.	19.01.15-19.13.00-1-373980	208	17	17	7	0	6	709	14	14	0	0	NA	NA	NA	72	66	526	180	173	460	162	87	20	24	27	0.038	0.133	0.156
.	19.01.15-19.13.04-1-373981	175	18	18	9	0	5	693	15	15	0	0	NA	NA	NA	59	45	508	178	172	445	161	87	41	24	20	0.081	0.135	0.116
.	19.01.15-19.13.07-1-373984	92	4	4	2	0	1	675	3	3	0	0	NA	NA	NA	40	28	506	169	166	443	151	81	10	0	3	0.02	0	0.018
.	19.01.15-19.13.13-1-373994	61	2	2	0	0	0	668	1	1	0	0	NA	NA	NA	30	20	502	167	164	444	143	81	2	2	0	0.004	0.012	0
.	19.01.15-19.13.19-1-373996	34	1	1	0	0	0	0	0	0	0	0	NA	NA	NA	11	12	494	167	164	0	0	0	0	0	2	0	0	0.012
.	19.01.15-19.13.19-1-373998	117	7	7	0	0	0	670	5	5	0	0	NA	NA	NA	38	29	504	169	169	439	147	84	5	1	10	0.01	0.006	0.059
.	19.01.15-19.13.22-1-374005	60	2	2	1	0	1	675	1	1	0	0	NA	NA	NA	24	20	501	167	165	446	147	82	2	3	0	0.004	0.018	0
.	19.01.15-19.13.25-1-374009	103	11	11	4	0	3	695	10	10	0	0	NA	NA	NA	30	36	517	166	166	463	148	84	19	14	8	0.037	0.084	0.048
.	19.01.15-19.13.29-1-374015	144	23	23	5	0	5	695	20	20	0	0	NA	NA	NA	54	61	519	179	176	452	159	84	65	7	11	0.125	0.039	0.062
.	19.01.15-19.13.33-1-374017	61	3	3	0	0	0	672	2	2	0	0	NA	NA	NA	24	17	502	164	164	445	144	83	0	3	3	0	0.018	0.018
.	19.01.15-19.13.34-1-374020	117	9	9	4	0	2	686	8	8	0	0	NA	NA	NA	45	41	515	167	172	456	143	87	18	8	14	0.035	0.048	0.081
.	19.01.15-19.13.35-1-374022	206	16	16	7	0	7	697	14	14	0	0	NA	NA	NA	64	56	522	175	172	458	151	88	53	20	6	0.102	0.114	0.035
.	19.01.15-19.13.37-1-374026	162	25	25	7	0	6	687	22	22	0	0	NA	NA	NA	53	39	508	169	175	447	152	88	87	10	29	0.171	0.059	0.166
.	19.01.15-19.13.38-1-374027	41	1	1	0	0	0	0	0	0	0	0	NA	NA	NA	12	10	495	165	163	0	0	0	2	0	0	0.004	0	0
.	19.01.15-19.13.50-1-374033	93	8	8	4	0	2	685	7	7	0	0	NA	NA	NA	36	39	506	177	169	448	153	84	34	8	4	0.067	0.045	0.024
.	19.01.15-19.13.50-1-374034	59	2	2	0	0	0	447	1	1	0	0	NA	NA	NA	16	17	494	169	167	289	106	52	2	3	0	0.004	0.018	0
.	19.01.15-19.13.53-1-374051	150	12	12	5	0	2	695	11	11	0	0	NA	NA	NA	49	42	515	173	167	457	153	85	25	23	22	0.049	0.133	0.132
.	19.01.15-19.13.54-1-374052	115	6	6	1	0	1	683	4	4	0	0	NA	NA	NA	33	39	513	171	168	450	151	82	6	6	3	0.012	0.035	0.018
.	19.01.15-19.14.06-1-374058	35	1	1	1	0	1	0	0	0	0	0	NA	NA	NA	8	16	494	167	168	0	0	0	0	0	0	0	0	0
.	19.01.15-19.14.06-1-374059	96	3	3	1	0	1	674	2	2	0	0	NA	NA	NA	34	22	501	168	166	444	147	83	8	0	0	0.016	0	0
.	19.01.15-19.14.08-1-374062	63	3	3	1	0	0	685	2	2	0	0	NA	NA	NA	16	29	505	171	166	450	154	81	6	6	0	0.012	0.035	0
.	19.01.15-19.14.11-1-374064	58	2	2	1	0	1	667	1	1	0	0	NA	NA	NA	18	15	499	165	164	438	148	81	8	0	0	0.016	0	0
.	19.01.15-19.14.17-1-374071	91	7	7	1	0	1	672	4	4	0	0	NA	NA	NA	46	34	507	169	171	441	145	86	4	7	4	0.008	0.041	0.023
.	19.01.15-19.14.17-1-374072	120	6	6	4	0	4	687	3	3	0	0	NA	NA	NA	45	36	513	169	167	453	153	81	13	12	6	0.025	0.071	0.036
.	19.01.15-19.14.19-1-374078	115	8	8	1	0	1	706	7	7	0	0	NA	NA	NA	34	46	520	171	168	463	156	87	7	10	3	0.013	0.058	0.018
.	19.01.15-19.14.23-1-374085	142	11	11	1	0	1	707	10	10	0	0	NA	NA	NA	42	60	520	176	177	461	158	88	36	11	8	0.069	0.062	0.045
.	19.01.15-19.14.25-1-374088	116	10	10	3	0	2	686	8	8	0	0	NA	NA	NA	43	37	510	173	167	446	158	82	17	12	1	0.033	0.069	0.006
.	19.01.15-19.14.27-1-374090	31	1	1	0	0	0	0	0	0	0	0	NA	NA	NA	12	10	491	164	168	0	0	0	3	0	0	0.006	0	0
.	19.01.15-19.14.29-1-374094	151	27	27	9	0	7	693	26	26	0	0	NA	NA	NA	49	47	527	165	168	467	145	81	44	26	17	0.083	0.158	0.101
.	19.01.15-19.14.32-1-374095	62	2	2	2	0	1	687	1	1	0	0	NA	NA	NA	17	36	509	172	168	451	153	83	0	5	1	0	0.029	0.006
.	19.01.15-19.14.36-1-374101	143	15	15	5	0	3	698	12	12	0	0	NA	NA	NA	46	48	519	170	172	462	152	84	46	20	8	0.089	0.118	0.047
.	19.01.15-19.14.37-1-374103	60	2	2	1	0	1	451	1	1	0	0	NA	NA	NA	14	18	499	166	166	282	112	57	0	0	3	0	0	0.018
.	19.01.15-19.14.39-1-374104	64	2	2	0	0	0	683	1	1	0	0	NA	NA	NA	19	31	501	171	172	443	154	86	3	3	0	0.006	0.018	0
.	19.01.15-19.14.42-1-374105	35	1	1	0	0	0	0	0	0	0	0	NA	NA	NA	6	11	493	166	165	0	0	0	0	0	0	0	0	0
.	19.01.15-19.14.48-1-374107	92	9	9	4	0	3	674	6	6	0	0	NA	NA	NA	31	26	502	169	168	442	149	83	27	4	1	0.054	0.024	0.006
.	19.01.15-19.14.49-1-374110	64	2	2	0	0	0	673	1	1	0	0	NA	NA	NA	19	17	496	165	169	438	149	86	3	0	0	0.006	0	0
.	19.01.15-19.14.50-1-374111	86	3	3	1	0	1	671	2	2	0	0	NA	NA	NA	23	23	504	167	165	440	149	82	7	1	0	0.014	0.006	0
.	19.01.15-19.14.51-1-374113	92	6	6	2	0	2	673	5	5	0	0	NA	NA	NA	46	29	505	169	168	445	147	81	9	11	0	0.018	0.065	0
.	19.01.15-19.14.57-1-374133	90	9	9	1	0	0	686	8	8	0	0	NA	NA	NA	31	28	504	168	169	448	153	85	18	17	0	0.036	0.101	0
.	19.01.15-19.14.59-1-374134	37	1	1	0	0	0	0	0	0	0	0	NA	NA	NA	11	10	495	164	164	0	0	0	1	0	0	0.002	0	0
.	19.01.15-19.15.02-1-374136	68	2	2	1	0	1	672	1	1	0	0	NA	NA	NA	19	17	501	165	164	444	146	82	2	0	2	0.004	0	0.012
.	19.01.15-19.15.03-1-374139	65	3	3	1	0	1	687	0	0	0	0	NA	NA	NA	22	27	507	170	163	452	154	81	7	0	0	0.014	0	0
.	19.01.15-19.15.05-1-374140	146	16	16	6	0	5	682	15	15	0	0	NA	NA	NA	47	37	516	168	166	457	144	81	40	9	7	0.078	0.054	0.042
.	19.01.15-19.15.10-1-374142	125	14	14	4	0	3	687	12	12	0	0	NA	NA	NA	41	36	514	166	169	453	149	85	43	14	4	0.084	0.084	0.024
.	19.01.15-19.15.10-1-374143	32	1	1	0	0	0	0	0	0	0	0	NA	NA	NA	16	9	494	164	164	0	0	0	0	0	0	0	0	0
.	19.01.15-19.15.12-1-374144	173	18	18	6	0	3	698	17	17	0	0	NA	NA	NA	56	46	516	171	172	459	150	89	48	22	21	0.093	0.129	0.122
.	19.01.15-19.15.12-1-374145	59	2	2	0	0	0	673	1	1	0	0	NA	NA	NA	25	25	502	168	168	441	148	84	2	1	0	0.004	0.006	0
.	19.01.15-19.15.17-1-374152	60	3	3	0	0	0	679	2	2	0	0	NA	NA	NA	18	27	505	167	168	445	150	84	4	1	4	0.008	0.006	0.024
.	19.01.15-19.15.19-1-374155	36	1	1	1	0	1	0	0	0	0	0	NA	NA	NA	7	14	496	164	167	0	0	0	5	0	0	0.01	0	0
.	19.01.15-19.15.19-1-374156	168	28	28	9	0	7	692	25	25	0	0	NA	NA	NA	57	51	521	175	168	453	156	83	58	41	29	0.111	0.234	0.173
.	19.01.15-19.15.21-1-374161	64	5	5	0	0	0	686	3	3	0	0	NA	NA	NA	24	33	507	169	170	450	152	84	17	0	0	0.034	0	0
.	19.01.15-19.15.21-1-374162	96	6	6	1	0	1	686	5	5	0	0	NA	NA	NA	25	33	508	168	170	452	149	85	16	6	1	0.031	0.036	0.006
.	19.01.15-19.15.30-1-374172	95	13	13	3	0	2	683	11	11	0	0	NA	NA	NA	34	32	508	171	166	449	153	81	17	1	12	0.033	0.006	0.072
.	19.01.15-19.15.33-1-374174	95	11	11	3	0	2	693	10	10	0	0	NA	NA	NA	37	35	510	172	166	453	156	84	40	4	0	0.078	0.023	0
.	19.01.15-19.15.45-1-374183	87	5	5	0	0	0	680	4	4	0	0	NA	NA	NA	26	30	507	169	167	444	151	85	9	2	4	0.018	0.012	0.024
.	19.01.15-19.15.51-1-374186	121	11	11	3	0	3	692	10	10	0	0	NA	NA	NA	36	43	510	174	172	449	158	85	37	0	18	0.073	0	0.105
.	19.01.15-19.15.55-1-374202	177	19	19	6	0	4	684	17	17	0	0	NA	NA	NA	53	42	509	172	174	444	153	87	48	13	35	0.094	0.076	0.201
.	19.01.15-19.15.55-1-374203	66	3	3	0	0	0	679	1	1	0	0	NA	NA	NA	32	35	512	172	164	446	153	80	12	0	0	0.023	0	0
.	19.01.15-19.16.09-1-374210	145	7	7	0	0	0	703	6	6	0	0	NA	NA	NA	43	51	524	169	171	468	148	87	28	11	8	0.053	0.065	0.047
.	19.01.15-19.16.11-1-374212	117	13	13	3	0	2	689	9	9	0	0	NA	NA	NA	37	42	515	170	170	455	150	84	29	13	0	0.056	0.076	0
.	19.01.15-19.16.13-1-374213	92	3	3	1	0	1	681	2	2	0	0	NA	NA	NA	32	33	507	166	173	447	148	86	16	0	0	0.032	0	0
.	19.01.15-19.16.15-1-374218	113	6	6	4	0	3	687	5	5	0	0	NA	NA	NA	38	33	505	170	171	448	152	87	9	8	1	0.018	0.047	0.006
.	19.01.15-19.16.19-1-374223	131	7	7	3	0	3	687	6	6	0	0	NA	NA	NA	46	42	511	172	172	445	154	88	26	0	0	0.051	0	0
.	19.01.15-19.16.21-1-374227	33	1	1	0	0	0	0	0	0	0	0	NA	NA	NA	12	7	492	166	162	0	0	0	5	0	0	0.01	0	0
.	19.01.15-19.16.24-1-374232	95	4	4	0	0	0	676	3	3	0	0	NA	NA	NA	29	26	504	171	164	445	154	77	19	3	0	0.038	0.018	0
.	19.01.15-19.16.26-1-374235	153	13	13	2	0	2	686	12	12	0	0	NA	NA	NA	45	36	506	171	172	449	153	84	31	2	7	0.061	0.012	0.041
.	19.01.15-19.16.30-1-374241	124	16	16	8	0	7	692	15	15	0	0	NA	NA	NA	46	49	516	175	171	452	153	87	54	9	8	0.105	0.051	0.047
.	19.01.15-19.16.35-1-374248	37	1	1	0	0	0	0	0	0	0	0	NA	NA	NA	10	10	492	165	166	0	0	0	3	0	0	0.006	0	0
.	19.01.15-19.16.47-1-374256	90	6	6	4	0	3	693	5	5	0	0	NA	NA	NA	26	41	511	174	169	453	154	86	21	0	0	0.041	0	0
.	19.01.15-19.16.48-1-374257	93	9	9	3	0	1	686	8	8	0	0	NA	NA	NA	33	38	511	172	168	450	153	83	26	3	0	0.051	0.017	0
.	19.01.15-19.16.48-1-374258	90	8	8	1	0	1	673	7	7	0	0	NA	NA	NA	40	24	504	166	167	446	144	83	14	7	5	0.028	0.042	0.03
.	19.01.15-19.16.48-1-374260	101	9	9	3	0	3	670	8	8	0	0	NA	NA	NA	35	26	505	166	168	444	146	80	28	3	6	0.055	0.018	0.036
.	19.01.15-19.16.49-1-374262	199	31	31	7	0	6	709	25	25	0	0	NA	NA	NA	50	60	528	176	169	467	159	83	135	10	23	0.256	0.057	0.136
.	19.01.15-19.16.53-1-374279	131	27	27	9	0	6	688	24	24	0	0	NA	NA	NA	47	40	514	170	169	454	148	86	75	15	8	0.146	0.088	0.047
.	19.01.15-19.17.00-1-374285	61	2	2	0	0	0	669	1	1	0	0	NA	NA	NA	25	22	501	169	165	438	149	82	0	8	0	0	0.047	0
.	19.01.15-19.17.25-1-374301	61	2	2	0	0	0	673	1	1	0	0	NA	NA	NA	24	24	501	169	167	440	151	82	0	0	3	0	0	0.018
.	19.01.15-19.17.28-1-374306	94	4	4	0	0	0	684	3	3	0	0	NA	NA	NA	31	36	512	168	169	455	148	81	11	0	12	0.021	0	0.071
.	19.01.15-19.17.33-1-374309	60	3	3	2	0	2	403	2	2	0	0	NA	NA	NA	23	17	501	164	165	262	95	46	3	2	0	0.006	0.012	0
.	19.01.15-19.17.36-1-374314	117	8	8	3	0	2	688	7	7	0	0	NA	NA	NA	30	39	505	173	174	442	156	90	13	17	2	0.026	0.098	0.011
.	19.01.15-19.17.38-1-374317	122	10	10	2	0	1	670	9	9	0	0	NA	NA	NA	46	28	507	167	167	441	145	84	19	6	4	0.037	0.036	0.024
.	19.01.15-19.17.39-1-374318	124	7	7	2	0	2	695	6	6	0	0	NA	NA	NA	46	43	513	171	172	454	154	87	19	6	3	0.037	0.035	0.017
.	19.01.15-19.17.41-1-374320	90	8	8	3	0	3	665	6	6	0	0	NA	NA	NA	44	27	506	168	166	438	146	81	17	0	7	0.034	0	0.042
.	19.01.15-19.17.46-1-374322	30	1	1	0	0	0	0	0	0	0	0	NA	NA	NA	8	9	491	167	164	0	0	0	0	0	0	0	0	0
.	19.01.15-19.17.46-1-374323	124	22	22	4	0	4	695	21	21	0	0	NA	NA	NA	47	47	513	176	171	451	155	89	45	8	11	0.088	0.045	0.064
.	19.01.15-19.17.48-1-374325	144	9	9	4	0	2	693	8	8	0	0	NA	NA	NA	52	49	522	170	170	460	152	81	24	0	17	0.046	0	0.1
.	19.01.15-19.17.56-1-374346	150	14	14	4	0	3	700	12	12	0	0	NA	NA	NA	53	52	519	175	171	462	155	83	45	29	3	0.087	0.166	0.018
.	19.01.15-19.17.59-1-374351	35	1	1	0	0	0	0	0	0	0	0	NA	NA	NA	8	6	492	164	163	0	0	0	4	0	0	0.008	0	0
.	19.01.15-19.17.59-1-374352	148	37	37	9	0	5	714	34	34	0	0	NA	NA	NA	45	55	525	171	172	468	155	91	88	37	19	0.168	0.216	0.11
.	19.01.15-19.18.00-1-374353	37	1	1	0	0	0	0	0	0	0	0	NA	NA	NA	8	8	490	164	167	0	0	0	0	0	0	0	0	0
.	19.01.15-19.18.02-1-374355	92	7	7	2	0	0	695	6	6	0	0	NA	NA	NA	31	43	520	168	168	460	150	85	14	10	0	0.027	0.06	0
.	19.01.15-19.18.03-1-374356	32	1	1	0	0	0	0	0	0	0	0	NA	NA	NA	10	9	494	165	163	0	0	0	1	0	0	0.002	0	0
.	19.01.15-19.18.03-1-374357	238	11	11	4	0	3	719	10	10	0	0	NA	NA	NA	53	64	523	174	180	463	158	98	47	5	12	0.09	0.029	0.067
.	19.01.15-19.18.04-1-374360	35	1	1	0	0	0	0	0	0	0	0	NA	NA	NA	14	6	491	164	164	0	0	0	4	0	0	0.008	0	0
.	19.01.15-19.18.06-1-374361	147	8	8	2	0	2	699	6	6	0	0	NA	NA	NA	33	52	518	176	171	458	157	84	16	0	11	0.031	0	0.064
.	19.01.15-19.18.06-1-374362	207	9	9	2	0	2	728	7	7	0	0	NA	NA	NA	70	77	534	182	174	477	162	89	34	4	6	0.064	0.022	0.034
.	19.01.15-19.18.13-1-374367	203	17	17	8	0	5	711	14	14	0	0	NA	NA	NA	66	58	520	177	174	462	157	92	61	21	8	0.117	0.119	0.046
.	19.01.15-19.18.21-1-374378	61	3	3	0	0	0	671	1	1	0	0	NA	NA	NA	33	19	499	165	168	441	148	82	3	3	1	0.006	0.018	0.006
.	19.01.15-19.18.22-1-374379	87	4	4	1	0	1	692	3	3	0	0	NA	NA	NA	29	38	507	172	172	447	154	91	11	0	1	0.022	0	0.006
.	19.01.15-19.18.25-1-374385	172	18	18	6	0	5	706	15	15	0	0	NA	NA	NA	46	58	522	176	173	462	154	90	76	26	0	0.146	0.148	0
.	19.01.15-19.18.27-1-374388	35	1	1	0	0	0	0	0	0	0	0	NA	NA	NA	8	9	494	164	164	0	0	0	0	2	0	0	0.012	0
.	19.01.15-19.18.30-1-374393	147	7	7	1	0	0	693	6	6	0	0	NA	NA	NA	33	41	510	169	175	452	152	89	5	8	8	0.01	0.047	0.046
.	19.01.15-19.18.31-1-374394	58	2	2	1	0	1	680	1	1	0	0	NA	NA	NA	20	30	502	173	168	443	153	84	3	0	1	0.006	0	0.006
.	19.01.15-19.18.34-1-374400	88	4	4	2	0	2	684	3	3	0	0	NA	NA	NA	26	38	511	169	171	450	146	88	12	2	0	0.023	0.012	0
.	19.01.15-19.18.36-1-374402	120	12	12	5	0	3	702	11	11	0	0	NA	NA	NA	33	55	518	174	176	461	154	87	40	15	5	0.077	0.086	0.028
.	19.01.15-19.18.40-1-374406	33	1	1	0	0	0	0	0	0	0	0	NA	NA	NA	7	7	495	163	162	0	0	0	0	0	0	0	0	0
.	19.01.15-19.18.42-1-374407	120	14	14	2	0	2	692	11	11	0	0	NA	NA	NA	51	48	516	175	170	456	153	83	67	4	5	0.13	0.023	0.029
.	19.01.15-19.18.53-1-374430	175	18	18	6	0	6	710	17	17	0	0	NA	NA	NA	50	53	519	176	171	463	161	86	33	21	10	0.064	0.119	0.058
.	19.01.15-19.18.53-1-374431	64	2	2	1	0	1	680	1	1	0	0	NA	NA	NA	21	26	508	167	164	449	148	83	6	0	0	0.012	0	0
.	19.01.15-19.18.54-1-374432	100	10	10	0	0	0	687	9	9	0	0	NA	NA	NA	26	39	511	171	170	451	154	82	19	0	9	0.037	0	0.053
.	19.01.15-19.18.54-1-374434	64	3	3	1	0	1	681	2	2	0	0	NA	NA	NA	24	30	503	171	169	445	153	83	5	0	4	0.01	0	0.024
.	19.01.15-19.19.05-1-374439	115	13	13	8	0	5	679	12	12	0	0	NA	NA	NA	38	33	504	174	168	443	154	82	22	16	4	0.044	0.092	0.024
.	19.01.15-19.19.05-1-374440	122	12	12	4	0	3	696	10	10	0	0	NA	NA	NA	44	46	512	173	174	454	153	89	29	7	13	0.057	0.04	0.075
.	19.01.15-19.19.06-1-374441	121	4	4	3	0	2	694	3	3	0	0	NA	NA	NA	36	43	519	166	171	460	148	86	22	0	4	0.042	0	0.023
.	19.01.15-19.19.09-1-374442	92	10	10	3	0	3	682	9	9	0	0	NA	NA	NA	35	36	508	171	170	446	152	84	21	3	3	0.041	0.018	0.018
.	19.01.15-19.19.11-1-374443	66	2	2	0	0	0	683	1	1	0	0	NA	NA	NA	16	27	505	169	166	450	152	81	5	0	0	0.01	0	0
.	19.01.15-19.19.16-1-374451	204	23	23	7	0	6	716	21	21	0	0	NA	NA	NA	56	64	529	175	173	471	157	88	58	14	29	0.11	0.08	0.168
.	19.01.15-19.19.20-1-374456	121	7	7	2	0	2	670	6	6	0	0	NA	NA	NA	49	25	502	168	168	441	148	81	27	4	1	0.054	0.024	0.006
.	19.01.15-19.19.22-1-374461	67	3	3	0	0	0	682	2	2	0	0	NA	NA	NA	23	29	507	167	168	451	149	82	6	2	0	0.012	0.012	0
.	19.01.15-19.19.26-1-374466	174	11	11	3	0	3	698	10	10	0	0	NA	NA	NA	62	45	515	171	172	457	152	89	33	10	7	0.064	0.058	0.041
.	19.01.15-19.19.26-1-374468	114	7	7	2	0	1	671	6	6	0	0	NA	NA	NA	38	31	509	167	168	445	145	81	10	9	2	0.02	0.054	0.012
.	19.01.15-19.19.32-1-374477	117	11	11	2	0	2	692	9	9	0	0	NA	NA	NA	30	39	511	171	170	456	151	85	30	14	4	0.059	0.082	0.024
.	19.01.15-19.19.36-1-374483	141	17	17	4	0	3	695	15	15	0	0	NA	NA	NA	44	48	510	178	173	448	160	87	55	21	2	0.108	0.118	0.012
.	19.01.15-19.19.38-1-374486	63	4	4	1	0	1	666	3	3	0	0	NA	NA	NA	30	23	500	169	167	435	151	80	9	3	0	0.018	0.018	0
.	19.01.15-19.19.39-1-374489	90	7	7	0	0	0	684	6	6	0	0	NA	NA	NA	24	31	505	171	168	452	148	84	21	5	0	0.042	0.029	0
.	19.01.15-19.19.41-1-374490	119	14	14	6	0	3	688	12	12	0	0	NA	NA	NA	34	39	512	172	168	456	153	79	29	13	22	0.057	0.076	0.131
.	19.01.15-19.19.46-1-374493	205	24	24	8	0	5	706	21	21	0	0	NA	NA	NA	54	60	525	173	175	465	152	89	70	6	17	0.133	0.035	0.097
.	19.01.15-19.19.54-1-374510	61	3	3	0	0	0	96	2	2	0	0	NA	NA	NA	18	23	502	166	168	52	28	16	7	0	0	0.014	0	0
.	19.01.15-19.19.55-1-374511	34	1	1	0	0	0	0	0	0	0	0	NA	NA	NA	9	10	495	165	163	0	0	0	6	0	0	0.012	0	0
.	19.01.15-19.19.58-1-374515	58	2	2	0	0	0	302	1	1	0	0	NA	NA	NA	16	12	496	164	165	194	71	37	6	0	0	0.012	0	0
.	19.01.15-19.19.59-1-374517	94	4	4	2	0	2	688	3	3	0	0	NA	NA	NA	41	39	506	175	171	448	156	84	8	0	5	0.016	0	0.029
.	19.01.15-19.19.59-1-374518	154	11	11	4	0	3	706	10	10	0	0	NA	NA	NA	44	49	512	175	175	458	157	91	33	18	5	0.064	0.103	0.029
.	19.01.15-19.20.00-1-374519	34	1	1	0	0	0	0	0	0	0	0	NA	NA	NA	10	7	493	163	164	0	0	0	3	0	0	0.006	0	0
.	19.01.15-19.20.05-1-374524	111	5	5	0	0	0	674	4	4	0	0	NA	NA	NA	39	23	502	167	167	444	147	83	1	14	5	0.002	0.084	0.03
.	19.01.15-19.20.05-1-374525	35	1	1	1	0	1	0	0	0	0	0	NA	NA	NA	8	6	490	165	164	0	0	0	0	0	0	0	0	0
.	19.01.15-19.20.08-1-374527	58	2	2	0	0	0	0	1	1	0	0	NA	NA	NA	16	15	494	166	168	0	0	0	1	0	2	0.002	0	0.012
.	19.01.15-19.20.10-1-374529	97	8	8	0	0	0	692	7	7	0	0	NA	NA	NA	27	37	513	168	169	456	150	86	30	0	4	0.058	0	0.024
.	19.01.15-19.20.10-1-374530	56	2	2	1	0	1	0	0	0	0	0	NA	NA	NA	16	14	496	167	164	0	0	0	9	0	0	0.018	0	0
.	19.01.15-19.20.17-1-374533	152	14	14	7	0	5	693	13	13	0	0	NA	NA	NA	47	45	518	170	170	459	150	84	71	4	2	0.137	0.024	0.012
.	19.01.15-19.20.17-1-374535	89	3	3	2	0	2	689	2	2	0	0	NA	NA	NA	31	43	512	171	173	451	152	86	18	0	0	0.035	0	0
.	19.01.15-19.20.19-1-374542	91	9	9	4	0	4	678	8	8	0	0	NA	NA	NA	28	30	504	172	167	444	152	82	15	7	13	0.03	0.041	0.078
.	19.01.15-19.20.21-1-374545	63	2	2	1	0	1	346	1	1	0	0	NA	NA	NA	19	18	496	168	167	222	77	47	1	0	2	0.002	0	0.012
.	19.01.15-19.20.30-1-374555	90	11	11	6	0	4	684	10	10	0	0	NA	NA	NA	27	31	501	169	174	441	154	89	40	11	4	0.08	0.065	0.023
.	19.01.15-19.20.34-1-374557	63	4	4	3	0	3	680	2	2	0	0	NA	NA	NA	25	28	506	169	166	448	150	82	3	3	8	0.006	0.018	0.048
.	19.01.15-19.20.39-1-374565	59	2	2	0	0	0	685	1	1	0	0	NA	NA	NA	20	34	504	172	171	447	153	85	3	1	0	0.006	0.006	0
.	19.01.15-19.20.42-1-374566	92	4	4	1	0	0	671	3	3	0	0	NA	NA	NA	38	27	503	169	168	441	146	84	7	2	3	0.014	0.012	0.018
.	19.01.15-19.20.43-1-374570	150	23	23	6	0	4	692	20	20	0	0	NA	NA	NA	49	45	516	169	173	453	152	87	67	14	20	0.13	0.083	0.116
.	19.01.15-19.20.51-1-374573	180	25	25	9	0	8	698	21	21	0	0	NA	NA	NA	56	52	511	176	178	449	157	92	42	21	40	0.082	0.119	0.225
.	19.01.15-19.20.55-1-374589	119	13	13	5	0	3	681	11	11	0	0	NA	NA	NA	40	28	510	167	164	451	149	81	37	23	4	0.073	0.138	0.024
.	19.01.15-19.20.57-1-374591	116	5	5	2	0	2	695	3	3	0	0	NA	NA	NA	37	45	509	176	173	449	158	88	9	3	3	0.018	0.017	0.017
.	19.01.15-19.21.02-1-374598	96	4	4	0	0	0	693	3	3	0	0	NA	NA	NA	37	42	517	167	171	458	149	86	2	10	1	0.004	0.06	0.006
.	19.01.15-19.21.03-1-374599	91	6	6	2	0	1	688	4	4	0	0	NA	NA	NA	34	40	513	170	170	453	153	82	15	0	4	0.029	0	0.024
.	19.01.15-19.21.03-1-374600	36	1	1	0	0	0	0	0	0	0	0	NA	NA	NA	6	9	493	164	165	0	0	0	0	0	1	0	0	0.006
.	19.01.15-19.21.06-1-374603	92	8	8	4	0	2	691	7	7	0	0	NA	NA	NA	34	42	509	175	171	451	156	84	53	5	0	0.104	0.029	0
.	19.01.15-19.21.06-1-374604	173	14	14	1	0	1	708	11	11	0	0	NA	NA	NA	61	67	530	176	174	466	157	85	53	1	16	0.1	0.006	0.092
.	19.01.15-19.21.13-1-374605	151	15	15	4	0	4	698	13	13	0	0	NA	NA	NA	50	49	516	177	169	458	157	83	27	13	1	0.052	0.073	0.006
.	19.01.15-19.21.22-1-374616	117	21	21	6	0	5	686	18	18	0	0	NA	NA	NA	38	30	509	170	164	450	153	83	59	7	27	0.116	0.041	0.165
.	19.01.15-19.21.22-1-374617	67	3	3	2	0	1	669	2	2	0	0	NA	NA	NA	28	19	503	163	166	444	146	79	18	0	0	0.036	0	0
.	19.01.15-19.21.27-1-374624	62	4	4	1	0	0	657	3	3	0	0	NA	NA	NA	35	19	501	166	165	435	144	78	7	9	0	0.014	0.054	0
.	19.01.15-19.21.28-1-374625	36	1	1	1	0	1	0	0	0	0	0	NA	NA	NA	13	8	492	165	164	0	0	0	4	0	0	0.008	0	0
.	19.01.15-19.21.30-1-374631	95	8	8	4	0	3	679	7	7	0	0	NA	NA	NA	37	38	514	168	169	450	145	84	9	9	11	0.018	0.054	0.065
.	19.01.15-19.21.33-1-374633	96	5	5	1	0	1	679	4	4	0	0	NA	NA	NA	32	33	505	173	168	446	153	80	9	4	2	0.018	0.023	0.012
.	19.01.15-19.21.39-1-374638	120	11	11	2	0	2	687	10	10	0	0	NA	NA	NA	22	31	503	168	173	446	151	90	33	2	3	0.066	0.012	0.017
.	19.01.15-19.21.39-1-374639	95	8	8	4	0	3	689	5	5	0	0	NA	NA	NA	23	35	508	167	173	452	147	90	29	0	2	0.057	0	0.012
.	19.01.15-19.21.42-1-374641	236	29	29	6	0	5	712	26	26	0	0	NA	NA	NA	71	65	522	176	180	464	157	91	94	31	10	0.18	0.176	0.056
.	19.01.15-19.21.42-1-374642	88	4	4	0	0	0	675	3	3	0	0	NA	NA	NA	31	35	508	170	170	445	149	81	11	0	0	0.022	0	0
.	19.01.15-19.21.44-1-374644	127	6	6	1	0	1	686	5	5	0	0	NA	NA	NA	37	37	513	169	168	451	151	84	25	0	6	0.049	0	0.036
.	19.01.15-19.21.51-1-374647	120	10	10	5	0	4	695	8	8	0	0	NA	NA	NA	40	42	513	171	171	453	155	87	39	0	0	0.076	0	0
.	19.01.15-19.21.52-1-374663	56	5	5	2	0	2	671	4	4	0	0	NA	NA	NA	18	19	504	165	163	445	148	78	13	3	1	0.026	0.018	0.006
.	19.01.15-19.21.59-1-374670	124	6	6	3	0	3	695	5	5	0	0	NA	NA	NA	44	45	515	171	172	457	153	85	12	0	15	0.023	0	0.087
.	19.01.15-19.21.59-1-374671	62	2	2	0	0	0	449	0	0	0	0	NA	NA	NA	22	11	497	164	163	293	96	60	3	0	0	0.006	0	0
.	19.01.15-19.22.00-1-374672	176	9	9	4	0	3	688	8	8	0	0	NA	NA	NA	49	36	510	170	169	452	150	86	11	2	21	0.022	0.012	0.124
.	19.01.15-19.22.02-1-374674	60	3	3	0	0	0	677	2	2	0	0	NA	NA	NA	20	26	505	168	166	442	150	85	9	0	0	0.018	0	0
.	19.01.15-19.22.03-1-374676	141	33	33	5	0	4	682	29	29	0	0	NA	NA	NA	45	33	508	170	168	449	150	83	77	39	15	0.152	0.229	0.089
.	19.01.15-19.22.11-1-374680	32	1	1	0	0	0	0	0	0	0	0	NA	NA	NA	13	6	491	165	163	0	0	0	0	0	0	0	0	0
.	19.01.15-19.22.11-1-374681	58	2	2	0	0	0	49	1	1	0	0	NA	NA	NA	18	12	494	166	165	30	10	9	7	0	0	0.014	0	0
.	19.01.15-19.22.13-1-374682	119	10	10	4	0	4	694	8	8	0	0	NA	NA	NA	32	44	518	167	172	458	149	87	35	7	2	0.068	0.042	0.012
.	19.01.15-19.22.18-1-374690	152	15	15	3	0	2	712	14	14	0	0	NA	NA	NA	43	64	529	171	177	469	152	91	29	23	16	0.055	0.135	0.09
.	19.01.15-19.22.18-1-374691	30	1	1	1	0	1	0	0	0	0	0	NA	NA	NA	9	12	492	166	167	0	0	0	1	0	0	0.002	0	0
.	19.01.15-19.22.20-1-374696	59	2	2	1	0	1	154	1	1	0	0	NA	NA	NA	23	11	494	165	165	107	32	15	0	0	1	0	0	0.006
.	19.01.15-19.22.20-1-374699	128	18	18	6	0	4	688	17	17	0	0	NA	NA	NA	48	47	521	174	165	458	151	79	58	14	7	0.111	0.08	0.042
.	19.01.15-19.22.20-1-374700	142	11	11	2	0	0	697	10	10	0	0	NA	NA	NA	49	43	518	173	165	461	156	80	19	4	14	0.037	0.023	0.085
.	19.01.15-19.22.23-1-374703	64	3	3	1	0	1	677	2	2	0	0	NA	NA	NA	25	20	502	166	165	449	146	82	8	8	0	0.016	0.048	0
.	19.01.15-19.22.28-1-374711	97	5	5	2	0	2	682	4	4	0	0	NA	NA	NA	39	29	504	170	168	444	155	83	4	5	3	0.008	0.029	0.018
.	19.01.15-19.22.32-1-374713	32	1	1	0	0	0	0	0	0	0	0	NA	NA	NA	9	7	492	165	163	0	0	0	0	0	0	0	0	0
.	19.01.15-19.22.34-1-374720	96	8	8	3	0	2	688	7	7	0	0	NA	NA	NA	35	40	516	167	170	453	150	85	8	15	3	0.016	0.09	0.018
.	19.01.15-19.22.38-1-374725	148	13	13	6	0	4	710	11	11	0	0	NA	NA	NA	46	57	526	174	170	465	157	88	26	26	12	0.049	0.149	0.071
.	19.01.15-19.22.39-1-374726	120	4	4	0	0	0	695	3	3	0	0	NA	NA	NA	44	48	518	177	166	456	157	82	14	0	2	0.027	0	0.012
.	19.01.15-19.22.44-1-374729	65	2	2	0	0	0	498	1	1	0	0	NA	NA	NA	21	17	499	168	163	322	109	67	3	0	0	0.006	0	0
.	19.01.15-19.22.47-1-374730	147	21	21	4	0	2	699	20	20	0	0	NA	NA	NA	47	51	524	171	169	462	154	83	62	6	19	0.118	0.035	0.112
.	19.01.15-19.22.53-1-374750	176	12	12	4	0	3	703	11	11	0	0	NA	NA	NA	63	60	522	178	173	456	159	88	66	5	2	0.126	0.028	0.012
.	19.01.15-19.22.54-1-374751	102	5	5	2	0	2	684	3	3	0	0	NA	NA	NA	25	33	501	174	171	440	158	86	15	0	5	0.03	0	0.029
.	19.01.15-19.22.56-1-374755	125	16	16	2	0	1	691	15	15	0	0	NA	NA	NA	34	37	503	177	170	447	161	83	50	9	3	0.099	0.051	0.018
.	19.01.15-19.22.57-1-374756	90	3	3	1	0	1	670	2	2	0	0	NA	NA	NA	40	26	502	172	165	436	154	80	14	4	0	0.028	0.023	0
.	19.01.15-19.22.58-1-374757	139	13	13	6	0	2	697	10	10	0	0	NA	NA	NA	40	46	506	178	175	449	158	90	27	3	20	0.053	0.017	0.114
.	19.01.15-19.22.58-1-374758	156	12	12	6	0	4	695	11	11	0	0	NA	NA	NA	56	48	519	171	171	459	151	85	16	35	8	0.031	0.205	0.047
.	19.01.15-19.23.08-1-374762	94	6	6	2	0	1	691	5	5	0	0	NA	NA	NA	36	38	509	174	168	453	156	82	14	11	6	0.028	0.063	0.036
.	19.01.15-19.23.12-1-374764	89	11	11	1	0	1	688	8	8	0	0	NA	NA	NA	34	37	510	174	166	452	154	82	29	2	7	0.057	0.011	0.042
.	19.01.15-19.23.14-1-374766	92	3	3	2	0	1	683	2	2	0	0	NA	NA	NA	26	29	510	168	164	452	150	81	2	7	0	0.004	0.042	0
.	19.01.15-19.23.26-1-374783	182	21	21	5	0	3	711	17	17	0	0	NA	NA	NA	66	67	532	177	171	467	158	86	44	27	17	0.083	0.153	0.099
.	19.01.15-19.23.28-1-374786	59	3	3	1	0	1	677	2	2	0	0	NA	NA	NA	23	25	503	167	168	446	147	84	15	6	0	0.03	0.036	0
.	19.01.15-19.23.29-1-374789	36	1	1	0	0	0	0	0	0	0	0	NA	NA	NA	15	17	498	167	165	0	0	0	3	0	0	0.006	0	0
.	19.01.15-19.23.31-1-374790	183	13	13	3	0	2	710	9	9	0	0	NA	NA	NA	57	65	529	172	177	467	151	92	49	12	15	0.093	0.07	0.085
.	19.01.15-19.23.32-1-374792	231	28	28	8	0	7	731	27	27	0	0	NA	NA	NA	60	77	528	177	185	470	159	102	65	26	30	0.123	0.147	0.162
.	19.01.15-19.23.32-1-374793	89	6	6	1	0	0	674	5	5	0	0	NA	NA	NA	33	31	506	169	169	444	147	83	14	2	0	0.028	0.012	0
.	19.01.15-19.23.33-1-374794	64	2	2	0	0	0	669	1	1	0	0	NA	NA	NA	29	16	496	167	166	436	151	82	5	4	0	0.01	0.024	0
.	19.01.15-19.23.33-1-374796	64	2	2	1	0	0	671	1	1	0	0	NA	NA	NA	25	20	498	167	168	441	149	81	7	0	0	0.014	0	0
.	19.01.15-19.23.37-1-374802	90	9	9	0	0	0	693	6	6	0	0	NA	NA	NA	29	40	514	174	165	455	158	80	29	3	0	0.056	0.017	0
.	19.01.15-19.23.44-1-374805	29	1	1	1	0	1	0	0	0	0	0	NA	NA	NA	6	5	492	164	162	0	0	0	0	0	0	0	0	0
.	19.01.15-19.23.48-1-374809	90	7	7	4	0	3	674	6	6	0	0	NA	NA	NA	37	27	503	166	171	443	147	84	10	3	10	0.02	0.018	0.058
.	19.01.15-19.23.49-1-374810	63	3	3	0	0	0	666	2	2	0	0	NA	NA	NA	22	12	493	166	166	436	148	82	11	0	5	0.022	0	0.03
.	19.01.15-19.23.51-1-374812	57	2	2	0	0	0	677	1	1	0	0	NA	NA	NA	23	29	506	168	168	443	153	81	6	0	0	0.012	0	0
.	19.01.15-19.23.53-1-374828	83	6	6	1	0	1	679	4	4	0	0	NA	NA	NA	30	32	508	167	170	445	149	85	28	2	0	0.055	0.012	0
.	19.01.15-19.24.02-1-374832	147	29	29	6	0	6	682	26	26	0	0	NA	NA	NA	36	40	509	174	170	444	152	86	65	27	10	0.128	0.155	0.059
.	19.01.15-19.24.06-1-374834	177	18	18	4	0	2	699	16	16	0	0	NA	NA	NA	48	48	525	168	168	463	151	85	37	23	19	0.07	0.137	0.113
.	19.01.15-19.24.06-1-374835	34	1	1	1	0	1	0	0	0	0	0	NA	NA	NA	6	14	497	166	164	0	0	0	0	0	0	0	0	0
.	19.01.15-19.24.06-1-374836	230	32	32	10	0	9	716	30	30	0	0	NA	NA	NA	73	71	527	175	182	462	157	97	84	25	22	0.159	0.143	0.121
.	19.01.15-19.24.06-1-374837	93	14	14	5	0	5	691	13	13	0	0	NA	NA	NA	34	36	512	171	166	454	154	83	44	0	32	0.086	0	0.193
.	19.01.15-19.24.07-1-374839	61	2	2	0	0	0	674	1	1	0	0	NA	NA	NA	32	17	500	165	165	444	148	82	0	3	2	0	0.018	0.012
.	19.01.15-19.24.08-1-374840	122	10	10	2	0	2	694	9	9	0	0	NA	NA	NA	50	46	509	177	173	446	161	87	34	3	1	0.067	0.017	0.006
.	19.01.15-19.24.13-1-374843	61	5	5	3	0	1	670	3	3	0	0	NA	NA	NA	25	21	499	167	168	438	148	84	18	1	0	0.036	0.006	0
.	19.01.15-19.24.21-1-374853	93	7	7	2	0	2	672	6	6	0	0	NA	NA	NA	24	23	501	167	168	444	147	81	6	8	3	0.012	0.048	0.018
.	19.01.15-19.24.23-1-374855	38	1	1	1	0	1	0	0	0	0	0	NA	NA	NA	14	10	496	164	163	0	0	0	0	0	0	0	0	0
.	19.01.15-19.24.24-1-374860	91	10	10	4	0	3	676	9	9	0	0	NA	NA	NA	29	28	506	168	167	447	146	83	8	27	6	0.016	0.161	0.036
.	19.01.15-19.24.31-1-374871	95	10	10	4	0	3	677	7	7	0	0	NA	NA	NA	32	32	510	166	169	448	145	84	26	11	3	0.051	0.066	0.018
.	19.01.15-19.24.33-1-374873	69	3	3	1	0	1	660	1	1	0	0	NA	NA	NA	33	14	493	168	166	429	149	82	3	0	0	0.006	0	0
.	19.01.15-19.24.37-1-374879	125	24	24	4	0	2	698	22	22	0	0	NA	NA	NA	46	47	516	172	172	453	156	89	61	18	13	0.118	0.105	0.076
.	19.01.15-19.24.40-1-374881	152	9	9	4	0	3	693	8	8	0	0	NA	NA	NA	41	44	512	174	171	449	156	88	24	8	6	0.047	0.046	0.035
.	19.01.15-19.24.43-1-374883	178	7	7	1	0	0	702	5	5	0	0	NA	NA	NA	61	62	520	177	178	456	155	91	3	5	17	0.006	0.028	0.096
.	19.01.15-19.24.47-1-374884	122	13	13	4	0	2	700	10	10	0	0	NA	NA	NA	40	51	522	168	174	462	150	88	56	9	5	0.107	0.054	0.029
.	19.01.15-19.24.50-1-374888	63	4	4	0	0	0	684	3	3	0	0	NA	NA	NA	20	28	504	171	166	448	154	82	13	4	0	0.026	0.023	0
.	19.01.15-19.24.51-1-374890	94	9	9	2	0	1	675	7	7	0	0	NA	NA	NA	39	26	503	170	166	441	154	80	30	0	2	0.06	0	0.012
.	19.01.15-19.24.58-1-374913	35	1	1	1	0	1	0	0	0	0	0	NA	NA	NA	6	8	492	164	165	0	0	0	1	0	0	0.002	0	0
.	19.01.15-19.24.58-1-374914	63	2	2	1	0	1	674	1	1	0	0	NA	NA	NA	34	27	507	169	164	443	149	82	4	3	0	0.008	0.018	0
.	19.01.15-19.25.00-1-374916	37	1	1	0	0	0	0	0	0	0	0	NA	NA	NA	10	17	496	166	168	0	0	0	0	0	0	0	0	0
.	19.01.15-19.25.04-1-374917	80	5	5	2	0	1	684	4	4	0	0	NA	NA	NA	24	31	510	167	167	452	148	84	24	5	4	0.047	0.03	0.024
.	19.01.15-19.25.06-1-374918	94	5	5	0	0	0	688	3	3	0	0	NA	NA	NA	20	29	506	169	167	453	151	84	11	0	4	0.022	0	0.024
.	19.01.15-19.25.06-1-374919	146	25	25	9	0	7	698	24	24	0	0	NA	NA	NA	42	55	522	171	175	459	150	89	83	12	15	0.159	0.07	0.086
.	19.01.15-19.25.07-1-374920	149	36	36	13	0	11	707	33	33	0	0	NA	NA	NA	43	51	515	174	175	460	155	92	111	24	18	0.216	0.138	0.103
.	19.01.15-19.25.13-1-374922	64	2	2	1	0	1	452	1	1	0	0	NA	NA	NA	16	21	500	166	168	303	94	55	0	0	3	0	0	0.018
.	19.01.15-19.25.14-1-374923	119	10	10	5	0	3	693	9	9	0	0	NA	NA	NA	36	42	511	172	172	452	154	87	30	1	5	0.059	0.006	0.029
.	19.01.15-19.25.16-1-374925	150	18	18	6	0	5	680	16	16	0	0	NA	NA	NA	60	39	517	169	166	451	147	82	38	20	28	0.074	0.118	0.169
.	19.01.15-19.25.23-1-374940	266	24	24	8	0	6	707	23	23	0	0	NA	NA	NA	71	61	526	175	173	459	157	91	85	8	12	0.162	0.046	0.069
.	19.01.15-19.25.25-1-374942	62	3	3	0	0	0	672	2	2	0	0	NA	NA	NA	28	22	504	165	166	445	145	82	12	0	0	0.024	0	0
.	19.01.15-19.25.26-1-374944	63	2	2	1	0	0	675	1	1	0	0	NA	NA	NA	19	22	503	168	164	446	149	80	6	0	1	0.012	0	0.006
.	19.01.15-19.25.28-1-374947	93	7	7	3	0	2	695	6	6	0	0	NA	NA	NA	26	41	514	170	170	458	155	82	19	8	4	0.037	0.047	0.024
.	19.01.15-19.25.38-1-374957	156	8	8	1	0	1	682	7	7	0	0	NA	NA	NA	50	37	509	170	171	446	149	87	46	0	0	0.09	0	0
.	19.01.15-19.25.41-1-374962	125	7	7	3	0	2	679	4	4	0	0	NA	NA	NA	40	35	507	170	171	447	149	83	31	3	5	0.061	0.018	0.029
.	19.01.15-19.25.42-1-374964	32	1	1	0	0	0	0	0	0	0	0	NA	NA	NA	11	8	493	164	164	0	0	0	0	0	0	0	0	0
.	19.01.15-19.25.46-1-374967	154	13	13	6	0	3	688	11	11	0	0	NA	NA	NA	50	48	514	175	172	450	152	86	43	6	6	0.084	0.034	0.035
.	19.01.15-19.25.47-1-374968	153	34	34	11	0	8	697	30	30	0	0	NA	NA	NA	48	49	521	175	166	461	156	80	113	7	21	0.217	0.04	0.127
.	19.01.15-19.25.56-1-374986	123	13	13	7	0	5	678	12	12	0	0	NA	NA	NA	46	36	509	167	173	442	148	88	31	9	9	0.061	0.054	0.052
.	19.01.15-19.25.59-1-374992	241	23	23	9	0	7	707	21	21	0	0	NA	NA	NA	66	60	527	174	172	466	152	89	55	11	42	0.104	0.063	0.244
.	19.01.15-19.26.09-1-374996	117	17	17	6	0	4	688	16	16	0	0	NA	NA	NA	44	39	510	169	173	449	151	88	59	23	6	0.116	0.136	0.035
.	19.01.15-19.26.10-1-374997	124	10	10	5	0	4	691	8	8	0	0	NA	NA	NA	40	41	517	168	169	454	151	86	17	10	10	0.033	0.06	0.059
.	19.01.15-19.26.14-1-375000	96	5	5	1	0	1	679	4	4	0	0	NA	NA	NA	30	24	498	171	168	441	153	85	20	2	0	0.04	0.012	0
.	19.01.15-19.26.15-1-375001	30	1	1	0	0	0	0	0	0	0	0	NA	NA	NA	7	9	494	164	164	0	0	0	0	0	1	0	0	0.006
.	19.01.15-19.26.17-1-375002	62	2	2	0	0	0	682	1	1	0	0	NA	NA	NA	15	21	505	165	164	452	148	82	2	7	0	0.004	0.042	0
.	19.01.15-19.26.19-1-375005	149	21	21	5	0	3	704	20	20	0	0	NA	NA	NA	42	54	516	175	176	455	157	92	104	4	11	0.202	0.023	0.062
.	19.01.15-19.26.23-1-375015	65	3	3	2	0	2	669	2	2	0	0	NA	NA	NA	34	22	498	169	168	435	152	82	3	12	3	0.006	0.071	0.018
.	19.01.15-19.26.31-1-375026	81	5	5	1	0	1	681	4	4	0	0	NA	NA	NA	23	26	508	165	166	449	150	82	4	4	9	0.008	0.024	0.054
.	19.01.15-19.26.34-1-375029	94	13	13	4	0	2	683	12	12	0	0	NA	NA	NA	34	35	508	168	172	450	148	85	28	1	14	0.055	0.006	0.081
.	19.01.15-19.26.35-1-375037	172	11	11	4	0	3	704	7	7	0	0	NA	NA	NA	44	47	518	174	168	464	156	84	31	0	9	0.06	0	0.054
.	19.01.15-19.26.44-1-375042	180	18	18	6	0	4	691	16	16	0	0	NA	NA	NA	57	45	519	168	171	458	147	86	69	6	6	0.133	0.036	0.035
.	19.01.15-19.26.46-1-375043	145	27	27	9	0	5	699	25	25	0	0	NA	NA	NA	51	45	522	166	170	464	150	85	94	24	26	0.18	0.145	0.153
.	19.01.15-19.26.51-1-375046	88	5	5	3	0	2	667	4	4	0	0	NA	NA	NA	38	29	504	166	172	437	147	83	27	0	2	0.054	0	0.012
.	19.01.15-19.26.53-1-375063	121	6	6	1	0	0	678	5	5	0	0	NA	NA	NA	31	26	503	169	167	445	150	83	20	0	0	0.04	0	0
.	19.01.15-19.26.55-1-375065	120	6	6	1	0	1	683	5	5	0	0	NA	NA	NA	42	33	509	166	171	450	147	86	11	0	10	0.022	0	0.058
.	19.01.15-19.27.03-1-375073	116	7	7	2	0	2	689	6	6	0	0	NA	NA	NA	37	40	514	169	170	453	149	87	27	4	3	0.053	0.024	0.018
.	19.01.15-19.27.07-1-375076	93	8	8	5	0	4	691	7	7	0	0	NA	NA	NA	19	31	505	169	170	451	152	88	9	11	2	0.018	0.065	0.012
.	19.01.15-19.27.16-1-375078	147	6	6	2	0	2	689	5	5	0	0	NA	NA	NA	26	32	508	169	168	453	151	85	11	8	2	0.022	0.047	0.012
.	19.01.15-19.27.16-1-375079	92	12	12	5	0	5	692	11	11	0	0	NA	NA	NA	39	44	515	173	169	453	155	84	17	13	20	0.033	0.075	0.118
.	19.01.15-19.27.20-1-375084	31	1	1	0	0	0	0	0	0	0	0	NA	NA	NA	10	5	492	164	162	0	0	0	2	0	0	0.004	0	0
.	19.01.15-19.27.24-1-375093	123	6	6	2	0	2	678	5	5	0	0	NA	NA	NA	30	34	508	170	169	444	151	83	8	9	0	0.016	0.053	0
.	19.01.15-19.27.28-1-375100	61	3	3	0	0	0	672	2	2	0	0	NA	NA	NA	19	17	497	170	163	443	152	77	3	0	2	0.006	0	0.012
.	19.01.15-19.27.29-1-375102	149	9	9	4	0	3	694	8	8	0	0	NA	NA	NA	48	40	512	176	165	454	157	83	13	13	6	0.025	0.074	0.036
.	19.01.15-19.27.30-1-375103	116	8	8	2	0	2	697	7	7	0	0	NA	NA	NA	32	44	514	171	172	459	152	86	17	21	3	0.033	0.123	0.017
.	19.01.15-19.27.37-1-375108	36	1	1	0	0	0	0	0	0	0	0	NA	NA	NA	14	9	492	164	166	0	0	0	0	0	0	0	0	0
.	19.01.15-19.27.41-1-375110	151	36	36	10	0	7	706	34	34	0	0	NA	NA	NA	45	56	527	176	166	466	157	83	125	22	14	0.237	0.125	0.084
.	19.01.15-19.27.41-1-375111	31	1	1	0	0	0	0	0	0	0	0	NA	NA	NA	9	6	490	166	163	0	0	0	1	0	0	0.002	0	0
.	19.01.15-19.27.43-1-375113	93	8	8	5	0	5	672	7	7	0	0	NA	NA	NA	39	29	506	166	170	439	149	84	13	10	4	0.026	0.06	0.024
.	19.01.15-19.27.50-1-375117	118	8	8	1	0	1	689	7	7	0	0	NA	NA	NA	28	38	510	171	170	452	151	86	24	5	2	0.047	0.029	0.012
.	19.01.15-19.27.51-1-375118	32	1	1	0	0	0	0	0	0	0	0	NA	NA	NA	10	6	490	165	164	0	0	0	1	0	0	0.002	0	0
.	19.01.15-19.27.51-1-375119	91	7	7	3	0	3	684	5	5	0	0	NA	NA	NA	32	35	511	168	169	453	145	86	14	0	13	0.027	0	0.077
.	19.01.15-19.27.52-1-375135	61	2	2	2	0	1	685	0	0	0	0	NA	NA	NA	18	29	505	170	167	449	151	85	8	2	0	0.016	0.012	0
.	19.01.15-19.27.52-1-375136	32	1	1	0	0	0	0	0	0	0	0	NA	NA	NA	11	8	493	163	165	0	0	0	2	0	0	0.004	0	0
.	19.01.15-19.27.53-1-375138	149	16	16	5	0	4	694	13	13	0	0	NA	NA	NA	38	44	513	175	169	456	154	84	61	4	11	0.119	0.023	0.065
.	19.01.15-19.27.55-1-375139	123	8	8	5	0	1	692	7	7	0	0	NA	NA	NA	44	40	514	169	170	454	154	84	15	25	6	0.029	0.148	0.035
.	19.01.15-19.27.57-1-375143	35	1	1	1	0	1	0	0	0	0	0	NA	NA	NA	13	9	494	164	164	0	0	0	1	0	0	0.002	0	0
.	19.01.15-19.28.00-1-375145	152	11	11	3	0	2	706	9	9	0	0	NA	NA	NA	64	56	523	173	173	465	153	88	28	11	25	0.054	0.064	0.145
.	19.01.15-19.28.04-1-375148	35	1	1	0	0	0	0	0	0	0	0	NA	NA	NA	8	9	494	165	163	0	0	0	0	0	1	0	0	0.006
.	19.01.15-19.28.07-1-375150	90	6	6	1	0	1	678	4	4	0	0	NA	NA	NA	25	24	502	171	164	440	155	83	20	0	0	0.04	0	0
.	19.01.15-19.28.07-1-375151	118	8	8	3	0	2	680	7	7	0	0	NA	NA	NA	35	27	503	170	167	446	152	82	12	4	6	0.024	0.024	0.036
.	19.01.15-19.28.12-1-375154	95	5	5	2	0	2	675	4	4	0	0	NA	NA	NA	36	34	512	170	165	449	149	77	14	0	6	0.027	0	0.036
.	19.01.15-19.28.13-1-375156	171	21	21	4	0	3	698	19	19	0	0	NA	NA	NA	62	46	512	173	174	452	155	91	64	1	15	0.125	0.006	0.086
.	19.01.15-19.28.20-1-375163	149	18	18	7	0	3	705	17	17	0	0	NA	NA	NA	37	53	513	178	175	455	162	88	46	9	33	0.09	0.051	0.189
.	19.01.15-19.28.24-1-375173	65	3	3	1	0	1	662	2	2	0	0	NA	NA	NA	34	24	504	167	166	434	149	79	1	0	11	0.002	0	0.066
.	19.01.15-19.28.29-1-375182	122	6	6	1	0	1	699	4	4	0	0	NA	NA	NA	35	50	516	173	174	457	154	88	22	0	5	0.043	0	0.029
.	19.01.15-19.28.29-1-375184	214	20	20	7	0	3	710	18	18	0	0	NA	NA	NA	74	65	526	179	173	460	161	89	89	0	20	0.169	0	0.116
.	19.01.15-19.28.31-1-375185	59	2	2	0	0	0	203	1	1	0	0	NA	NA	NA	14	19	499	169	164	135	45	23	3	0	3	0.006	0	0.018
.	19.01.15-19.28.31-1-375186	62	2	2	0	0	0	455	1	1	0	0	NA	NA	NA	17	20	503	166	164	306	100	49	3	1	0	0.006	0.006	0
.	19.01.15-19.28.43-1-375197	64	3	3	0	0	0	684	1	1	0	0	NA	NA	NA	21	32	504	171	170	446	152	86	3	0	3	0.006	0	0.018
.	19.01.15-19.28.45-1-375198	60	3	3	0	0	0	674	2	2	0	0	NA	NA	NA	25	27	504	169	167	444	149	81	18	0	0	0.036	0	0
.	19.01.15-19.28.46-1-375199	152	13	13	6	0	4	705	12	12	0	0	NA	NA	NA	38	51	517	174	173	459	155	91	37	7	15	0.072	0.04	0.087
.	19.01.15-19.28.51-1-375200	146	17	17	4	0	4	712	16	16	0	0	NA	NA	NA	51	57	524	174	172	468	157	87	44	8	23	0.084	0.046	0.134
.	19.01.15-19.29.01-1-375222	88	8	8	3	0	2	686	6	6	0	0	NA	NA	NA	28	42	514	171	170	453	149	84	17	9	0	0.033	0.053	0
.	19.01.15-19.29.03-1-375223	124	6	6	2	0	2	684	5	5	0	0	NA	NA	NA	27	33	502	171	173	445	153	86	12	0	1	0.024	0	0.006
.	19.01.15-19.29.04-1-375224	64	2	2	1	0	1	678	1	1	0	0	NA	NA	NA	16	26	501	168	170	445	148	85	0	1	4	0	0.006	0.024
.	19.01.15-19.29.04-1-375225	123	8	8	1	0	0	686	6	6	0	0	NA	NA	NA	28	31	506	171	167	450	153	83	7	5	7	0.014	0.029	0.042
.	19.01.15-19.29.06-1-375227	89	10	10	4	0	3	686	8	8	0	0	NA	NA	NA	39	38	516	169	166	454	151	81	18	6	4	0.035	0.036	0.024
.	19.01.15-19.29.19-1-375237	148	12	12	3	0	1	692	10	10	0	0	NA	NA	NA	50	47	514	174	172	450	157	85	33	2	10	0.064	0.011	0.058
.	19.01.15-19.29.23-1-375248	40	1	1	1	0	1	0	0	0	0	0	NA	NA	NA	11	4	490	164	163	0	0	0	0	0	2	0	0	0.012
.	19.01.15-19.29.23-1-375249	173	20	20	4	0	3	690	18	18	0	0	NA	NA	NA	34	42	513	169	173	452	150	88	52	22	7	0.101	0.13	0.04
.	19.01.15-19.29.24-1-375251	60	2	2	0	0	0	673	1	1	0	0	NA	NA	NA	21	20	503	166	164	444	148	81	4	0	1	0.008	0	0.006
.	19.01.15-19.29.27-1-375255	142	40	40	10	0	9	686	35	35	0	0	NA	NA	NA	45	39	506	173	173	447	151	88	81	34	25	0.16	0.197	0.145
.	19.01.15-19.29.27-1-375256	64	4	4	2	0	1	669	3	3	0	0	NA	NA	NA	31	25	502	168	168	438	150	81	4	6	10	0.008	0.036	0.06
.	19.01.15-19.29.28-1-375259	91	7	7	1	0	1	678	5	5	0	0	NA	NA	NA	24	34	509	169	169	449	147	82	19	13	3	0.037	0.077	0.018
.	19.01.15-19.29.37-1-375266	62	3	3	1	0	1	662	2	2	0	0	NA	NA	NA	23	12	496	166	163	436	146	80	7	0	1	0.014	0	0.006
.	19.01.15-19.29.40-1-375268	236	35	35	15	0	10	750	29	29	0	0	NA	NA	NA	66	101	554	183	177	492	162	96	112	22	16	0.202	0.12	0.09
.	19.01.15-19.29.46-1-375273	115	6	6	2	0	2	677	4	4	0	0	NA	NA	NA	35	35	507	169	172	440	151	86	1	2	13	0.002	0.012	0.076
.	19.01.15-19.29.48-1-375276	34	1	1	0	0	0	0	0	0	0	0	NA	NA	NA	11	8	492	166	163	0	0	0	0	0	0	0	0	0
.	19.01.15-19.29.51-1-375278	64	4	4	1	0	1	665	3	3	0	0	NA	NA	NA	39	23	502	169	165	438	147	80	13	7	0	0.026	0.041	0
.	19.01.15-19.29.53-1-375295	145	29	29	10	0	7	689	25	25	0	0	NA	NA	NA	40	39	508	172	172	449	155	85	73	21	36	0.144	0.122	0.209
.	19.01.15-19.29.53-1-375296	148	31	31	6	0	4	700	29	29	0	0	NA	NA	NA	48	54	515	172	180	457	152	91	102	22	14	0.198	0.128	0.078
.	19.01.15-19.29.53-1-375297	95	5	5	1	0	1	685	4	4	0	0	NA	NA	NA	21	29	504	170	168	451	150	84	14	0	5	0.028	0	0.03
.	19.01.15-19.30.04-1-375310	115	13	13	3	0	2	670	12	12	0	0	NA	NA	NA	38	30	505	173	165	439	152	79	44	0	17	0.087	0	0.103
.	19.01.15-19.30.06-1-375311	97	13	13	4	0	3	681	10	10	0	0	NA	NA	NA	32	29	504	171	167	443	153	85	24	2	9	0.048	0.012	0.054
.	19.01.15-19.30.11-1-375314	263	23	23	4	0	3	717	22	22	0	0	NA	NA	NA	96	68	528	178	175	465	160	92	40	18	57	0.076	0.101	0.326
.	19.01.15-19.30.13-1-375315	33	1	1	0	0	0	0	0	0	0	0	NA	NA	NA	12	6	492	164	163	0	0	0	0	0	0	0	0	0
.	19.01.15-19.30.15-1-375316	64	2	2	0	0	0	679	1	1	0	0	NA	NA	NA	17	22	504	166	165	445	152	82	2	5	0	0.004	0.03	0
.	19.01.15-19.30.38-1-375345	147	10	10	3	0	1	684	9	9	0	0	NA	NA	NA	46	45	517	171	170	449	151	84	21	5	4	0.041	0.029	0.024
.	19.01.15-19.30.38-1-375346	112	6	6	2	0	2	667	5	5	0	0	NA	NA	NA	34	21	503	165	166	440	147	80	11	4	5	0.022	0.024	0.03
.	19.01.15-19.30.42-1-375349	120	15	15	3	0	2	693	13	13	0	0	NA	NA	NA	44	44	510	175	172	447	156	90	73	5	17	0.143	0.029	0.099
.	19.01.15-19.30.44-1-375351	57	2	2	0	0	0	256	1	1	0	0	NA	NA	NA	15	23	507	164	165	163	63	30	0	2	1	0	0.012	0.006
.	19.01.15-19.30.45-1-375352	141	27	27	6	0	5	691	26	26	0	0	NA	NA	NA	41	45	514	175	169	450	156	85	104	12	6	0.202	0.069	0.036
.	19.01.15-19.30.48-1-375354	57	2	2	0	0	0	670	1	1	0	0	NA	NA	NA	27	19	499	168	165	438	151	81	5	0	0	0.01	0	0
.	19.01.15-19.30.54-1-375373	67	2	2	1	0	1	677	1	1	0	0	NA	NA	NA	18	28	500	167	174	442	148	87	7	2	0	0.014	0.012	0
.	19.01.15-19.30.54-1-375374	95	4	4	1	0	0	675	3	3	0	0	NA	NA	NA	40	30	504	172	167	439	153	83	6	3	2	0.012	0.017	0.012
.	19.01.15-19.30.56-1-375379	97	6	6	0	0	0	676	5	5	0	0	NA	NA	NA	46	35	507	172	169	442	150	84	18	0	1	0.036	0	0.006
.	19.01.15-19.31.00-1-375381	32	1	1	0	0	0	0	0	0	0	0	NA	NA	NA	5	8	493	165	163	0	0	0	0	0	1	0	0	0.006
.	19.01.15-19.31.03-1-375383	90	4	4	1	0	1	687	3	3	0	0	NA	NA	NA	32	45	514	176	168	449	156	82	16	3	0	0.031	0.017	0
.	19.01.15-19.31.03-1-375385	86	6	6	2	0	1	672	4	4	0	0	NA	NA	NA	23	22	500	169	166	442	149	81	16	1	2	0.032	0.006	0.012
.	19.01.15-19.31.03-1-375387	86	4	4	2	0	2	685	3	3	0	0	NA	NA	NA	36	37	510	170	170	449	152	84	19	0	0	0.037	0	0
.	19.01.15-19.31.12-1-375431	84	3	3	1	0	1	681	2	2	0	0	NA	NA	NA	33	28	503	172	166	443	156	82	6	0	0	0.012	0	0
.	19.01.15-19.31.16-1-375433	117	10	10	1	0	1	677	9	9	0	0	NA	NA	NA	38	33	510	167	169	450	144	83	8	10	13	0.016	0.06	0.077
.	19.01.15-19.31.18-1-375436	174	18	18	6	0	4	709	15	15	0	0	NA	NA	NA	65	62	524	171	180	463	150	96	54	23	4	0.103	0.135	0.022
.	19.01.15-19.31.22-1-375441	34	1	1	0	0	0	0	0	0	0	0	NA	NA	NA	16	8	492	164	165	0	0	0	0	0	0	0	0	0
.	19.01.15-19.31.23-1-375443	149	16	16	6	0	4	688	15	15	0	0	NA	NA	NA	59	40	509	178	166	449	159	80	38	3	32	0.075	0.017	0.193
.	19.01.15-19.31.26-1-375451	151	14	14	3	0	2	688	12	12	0	0	NA	NA	NA	47	39	514	171	167	452	152	84	49	9	9	0.095	0.053	0.054
.	19.01.15-19.31.29-1-375455	177	36	36	14	0	11	681	32	32	0	0	NA	NA	NA	52	40	508	174	171	441	155	85	85	15	33	0.167	0.086	0.193
.	19.01.15-19.31.30-1-375458	95	6	6	3	0	3	676	5	5	0	0	NA	NA	NA	37	27	504	170	166	447	149	80	15	12	0	0.03	0.071	0
.	19.01.15-19.31.37-1-375466	33	1	1	0	0	0	0	0	0	0	0	NA	NA	NA	10	15	496	167	165	0	0	0	0	0	1	0	0	0.006
.	19.01.15-19.31.39-1-375468	118	13	13	4	0	3	689	11	11	0	0	NA	NA	NA	38	39	511	168	173	452	151	86	27	20	9	0.053	0.119	0.052
.	19.01.15-19.31.40-1-375470	37	1	1	1	0	1	0	0	0	0	0	NA	NA	NA	12	12	497	165	163	0	0	0	1	0	0	0.002	0	0
.	19.01.15-19.31.41-1-375472	64	4	4	0	0	0	673	3	3	0	0	NA	NA	NA	20	19	500	168	164	444	149	80	11	5	0	0.022	0.03	0
.	19.01.15-19.31.48-1-375476	241	24	24	7	0	6	709	21	21	0	0	NA	NA	NA	87	65	530	173	175	465	156	88	90	3	18	0.17	0.017	0.103
.	19.01.15-19.31.54-1-375494	126	24	24	4	0	3	687	23	23	0	0	NA	NA	NA	53	40	511	173	169	451	152	84	64	13	12	0.125	0.075	0.071
.	19.01.15-19.31.57-1-375499	152	20	20	2	0	1	699	16	16	0	0	NA	NA	NA	51	54	516	174	177	456	153	90	55	11	2	0.107	0.063	0.011
.	19.01.15-19.31.59-1-375502	145	7	7	1	0	1	693	6	6	0	0	NA	NA	NA	45	44	516	172	169	453	152	88	21	3	3	0.041	0.017	0.018
.	19.01.15-19.32.04-1-375505	96	13	13	4	0	2	683	12	12	0	0	NA	NA	NA	30	31	510	169	165	450	151	82	17	10	8	0.033	0.059	0.048
.	19.01.15-19.32.07-1-375507	211	36	36	17	0	10	730	33	33	0	0	NA	NA	NA	59	81	533	177	184	474	159	97	107	19	27	0.201	0.107	0.147
.	19.01.15-19.32.09-1-375508	64	2	2	1	0	1	402	1	1	0	0	NA	NA	NA	23	18	502	165	164	263	91	48	7	0	0	0.014	0	0
.	19.01.15-19.32.21-1-375518	234	30	30	8	0	3	723	27	27	0	0	NA	NA	NA	62	70	523	174	186	467	157	99	84	3	51	0.161	0.017	0.274
.	19.01.15-19.32.25-1-375530	102	8	8	3	0	3	680	5	5	0	0	NA	NA	NA	40	43	516	170	170	448	148	84	36	0	5	0.07	0	0.029
.	19.01.15-19.32.29-1-375536	38	1	1	0	0	0	0	0	0	0	0	NA	NA	NA	15	16	498	166	165	0	0	0	1	0	0	0.002	0	0
.	19.01.15-19.32.30-1-375537	64	2	2	1	0	0	675	1	1	0	0	NA	NA	NA	26	25	503	168	167	444	150	81	4	0	2	0.008	0	0.012
.	19.01.15-19.32.30-1-375538	145	9	9	5	0	3	699	7	7	0	0	NA	NA	NA	59	50	519	176	168	461	154	84	13	10	8	0.025	0.057	0.048
.	19.01.15-19.32.32-1-375539	61	3	3	0	0	0	672	1	1	0	0	NA	NA	NA	25	21	501	166	167	444	146	82	5	0	0	0.01	0	0
.	19.01.15-19.32.33-1-375540	65	2	2	1	0	1	670	1	1	0	0	NA	NA	NA	31	22	497	167	171	436	150	84	0	5	2	0	0.03	0.012
.	19.01.15-19.32.40-1-375550	95	9	9	0	0	0	685	8	8	0	0	NA	NA	NA	27	30	511	164	168	454	148	83	20	6	13	0.039	0.037	0.077
.	19.01.15-19.32.44-1-375551	121	19	19	8	0	4	686	16	16	0	0	NA	NA	NA	37	39	512	170	170	453	148	85	29	45	2	0.057	0.265	0.012
.	19.01.15-19.32.47-1-375553	94	3	3	1	0	0	672	2	2	0	0	NA	NA	NA	44	22	501	168	166	443	148	81	8	5	5	0.016	0.03	0.03
.	19.01.15-19.32.48-1-375554	120	18	18	3	0	2	695	17	17	0	0	NA	NA	NA	35	46	509	175	175	452	155	88	49	29	13	0.096	0.166	0.074
.	19.01.15-19.32.48-1-375555	34	1	1	0	0	0	0	0	0	0	0	NA	NA	NA	5	9	496	163	163	0	0	0	0	1	0	0	0.006	0
.	19.01.15-19.32.50-1-375558	113	15	15	4	0	2	694	12	12	0	0	NA	NA	NA	49	47	511	175	174	447	156	91	47	0	11	0.092	0	0.063
.	19.01.15-19.32.55-1-375574	123	11	11	2	0	1	696	9	9	0	0	NA	NA	NA	38	40	513	170	170	460	153	83	30	7	2	0.058	0.041	0.012
.	19.01.15-19.33.04-1-375582	84	3	3	2	0	2	667	2	2	0	0	NA	NA	NA	23	19	499	168	165	438	149	80	5	2	0	0.01	0.012	0
.	19.01.15-19.33.04-1-375583	118	10	10	1	0	0	684	6	6	0	0	NA	NA	NA	46	34	508	175	164	444	157	83	27	3	8	0.053	0.017	0.049
.	19.01.15-19.33.06-1-375584	35	1	1	1	0	1	0	0	0	0	0	NA	NA	NA	14	12	497	166	162	0	0	0	2	0	0	0.004	0	0
.	19.01.15-19.33.08-1-375587	209	21	21	6	0	1	713	19	19	0	0	NA	NA	NA	57	66	533	172	174	471	153	89	60	8	27	0.113	0.047	0.155
.	19.01.15-19.33.11-1-375591	118	11	11	4	0	4	693	8	8	0	0	NA	NA	NA	29	43	509	177	170	454	157	82	28	2	7	0.055	0.011	0.041
.	19.01.15-19.33.18-1-375597	86	10	10	2	0	1	680	9	9	0	0	NA	NA	NA	35	30	503	172	168	445	152	83	29	12	0	0.058	0.07	0
.	19.01.15-19.33.19-1-375599	62	2	2	2	0	1	677	1	1	0	0	NA	NA	NA	18	23	504	167	165	444	148	85	8	0	0	0.016	0	0
.	19.01.15-19.33.20-1-375603	65	6	6	1	0	1	682	5	5	0	0	NA	NA	NA	17	24	502	169	166	446	154	82	14	2	2	0.028	0.012	0.012
.	19.01.15-19.33.21-1-375604	204	20	20	3	0	3	706	18	18	0	0	NA	NA	NA	52	52	511	174	180	455	155	96	73	13	19	0.143	0.075	0.106
.	19.01.15-19.33.26-1-375617	235	12	12	1	0	1	714	11	11	0	0	NA	NA	NA	70	60	527	174	172	469	155	90	37	12	8	0.07	0.069	0.047
.	19.01.15-19.33.26-1-375618	151	14	14	6	0	4	698	13	13	0	0	NA	NA	NA	43	46	510	179	170	449	164	85	37	20	19	0.073	0.112	0.112
.	19.01.15-19.33.34-1-375627	148	20	20	6	0	5	697	18	18	0	0	NA	NA	NA	47	46	515	169	175	455	150	92	51	8	11	0.099	0.047	0.063
.	19.01.15-19.33.39-1-375632	59	3	3	1	0	1	669	2	2	0	0	NA	NA	NA	29	23	498	170	168	434	154	81	9	0	0	0.018	0	0
.	19.01.15-19.33.40-1-375633	64	3	3	1	0	0	679	2	2	0	0	NA	NA	NA	30	33	512	171	163	448	153	78	8	0	0	0.016	0	0
.	19.01.15-19.33.41-1-375635	113	8	8	4	0	3	688	7	7	0	0	NA	NA	NA	40	34	510	169	168	454	152	82	21	0	11	0.041	0	0.065
.	19.01.15-19.33.51-1-375639	31	1	1	0	0	0	0	0	0	0	0	NA	NA	NA	11	7	492	164	164	0	0	0	0	0	1	0	0	0.006
.	19.01.15-19.33.53-1-375656	176	17	17	8	0	6	694	16	16	0	0	NA	NA	NA	61	55	520	174	174	453	155	86	58	3	9	0.112	0.017	0.052
.	19.01.15-19.33.55-1-375657	60	3	3	2	0	2	676	2	2	0	0	NA	NA	NA	18	21	500	168	166	444	149	83	10	3	0	0.02	0.018	0
.	19.01.15-19.33.55-1-375658	89	7	7	2	0	1	676	6	6	0	0	NA	NA	NA	47	31	510	171	163	446	149	81	15	1	4	0.029	0.006	0.025
.	19.01.15-19.33.57-1-375662	95	5	5	2	0	2	677	4	4	0	0	NA	NA	NA	19	23	501	168	167	445	150	82	9	0	1	0.018	0	0.006
.	19.01.15-19.33.57-1-375663	207	18	18	9	0	4	729	14	14	0	0	NA	NA	NA	56	71	530	177	177	477	159	93	42	2	48	0.079	0.011	0.271
.	19.01.15-19.34.02-1-375667	98	12	12	2	0	2	681	11	11	0	0	NA	NA	NA	46	35	511	168	169	447	150	84	36	3	0	0.07	0.018	0
.	19.01.15-19.34.03-1-375668	122	4	4	1	0	1	703	3	3	0	0	NA	NA	NA	36	53	522	171	173	463	153	87	7	7	0	0.013	0.041	0
.	19.01.15-19.34.08-1-375670	93	6	6	1	0	1	667	4	4	0	0	NA	NA	NA	23	20	500	167	166	440	145	82	4	2	6	0.008	0.012	0.036
.	19.01.15-19.34.11-1-375671	84	3	3	2	0	1	665	2	2	0	0	NA	NA	NA	43	26	503	168	168	433	151	81	0	5	10	0	0.03	0.06
.	19.01.15-19.34.14-1-375672	33	1	1	0	0	0	0	0	0	0	0	NA	NA	NA	10	6	488	166	165	0	0	0	0	0	0	0	0	0
.	19.01.15-19.34.16-1-375673	205	12	12	3	0	2	707	11	11	0	0	NA	NA	NA	61	59	529	172	171	472	151	84	37	0	13	0.07	0	0.076
.	19.01.15-19.34.17-1-375675	65	5	5	1	0	1	501	4	4	0	0	NA	NA	NA	26	21	503	168	163	338	102	61	4	15	1	0.008	0.089	0.006
.	19.01.15-19.34.20-1-375682	90	5	5	2	0	1	684	4	4	0	0	NA	NA	NA	36	34	507	169	171	449	148	87	7	0	9	0.014	0	0.053
.	19.01.15-19.34.25-1-375696	173	21	21	8	0	4	710	19	19	0	0	NA	NA	NA	45	59	523	179	170	463	163	84	113	15	1	0.216	0.084	0.006
.	19.01.15-19.34.25-1-375697	90	6	6	3	0	3	679	5	5	0	0	NA	NA	NA	23	27	504	169	167	448	149	82	4	0	6	0.008	0	0.036
.	19.01.15-19.34.26-1-375700	94	5	5	2	0	2	668	3	3	0	0	NA	NA	NA	29	16	500	165	164	443	145	80	15	3	0	0.03	0.018	0
.	19.01.15-19.34.29-1-375704	121	7	7	5	0	4	687	6	6	0	0	NA	NA	NA	43	36	511	169	169	453	150	84	34	0	3	0.067	0	0.018
.	19.01.15-19.34.34-1-375709	89	6	6	1	0	1	673	5	5	0	0	NA	NA	NA	38	26	508	164	167	448	142	83	25	0	0	0.049	0	0
.	19.01.15-19.34.35-1-375711	65	4	4	1	0	1	684	3	3	0	0	NA	NA	NA	20	25	503	169	166	446	152	86	7	0	0	0.014	0	0
.	19.01.15-19.34.39-1-375714	65	3	3	3	0	3	453	2	2	0	0	NA	NA	NA	14	23	502	166	168	296	102	55	10	0	0	0.02	0	0
.	19.01.15-19.34.45-1-375717	146	11	11	2	0	2	691	9	9	0	0	NA	NA	NA	53	49	516	174	172	453	154	84	22	2	1	0.043	0.011	0.006
.	19.01.15-19.34.45-1-375718	35	1	1	0	0	0	0	0	0	0	0	NA	NA	NA	10	13	496	166	164	0	0	0	1	0	0	0.002	0	0
.	19.01.15-19.34.45-1-375719	118	8	8	3	0	1	700	6	6	0	0	NA	NA	NA	39	45	521	170	167	465	153	82	18	1	10	0.035	0.006	0.06
.	19.01.15-19.34.53-1-375736	95	10	10	2	0	2	689	9	9	0	0	NA	NA	NA	42	42	515	172	168	453	154	82	20	12	0	0.039	0.07	0
.	19.01.15-19.34.53-1-375738	181	22	22	4	0	2	709	19	19	0	0	NA	NA	NA	62	66	528	179	172	461	162	86	65	13	13	0.123	0.073	0.076
.	19.01.15-19.34.54-1-375739	148	19	19	6	0	4	698	16	16	0	0	NA	NA	NA	37	53	521	175	170	458	156	84	70	14	18	0.134	0.08	0.106
.	19.01.15-19.34.57-1-375745	62	2	2	0	0	0	550	1	1	0	0	NA	NA	NA	15	10	492	164	167	370	111	69	0	3	1	0	0.018	0.006
.	19.01.15-19.34.58-1-375746	126	9	9	1	0	1	693	7	7	0	0	NA	NA	NA	31	40	510	171	172	453	152	88	26	18	6	0.051	0.105	0.035
.	19.01.15-19.35.10-1-375748	119	16	16	6	0	5	672	12	12	0	0	NA	NA	NA	50	35	506	170	172	436	147	89	34	8	3	0.067	0.047	0.017
.	19.01.15-19.35.14-1-375751	111	7	7	3	0	2	686	6	6	0	0	NA	NA	NA	42	37	510	173	167	449	153	84	13	3	4	0.025	0.017	0.024
.	19.01.15-19.35.16-1-375752	151	15	15	3	0	2	699	13	13	0	0	NA	NA	NA	48	53	521	170	175	458	151	90	20	11	12	0.038	0.065	0.069
.	19.01.15-19.35.19-1-375755	97	7	7	2	0	2	677	5	5	0	0	NA	NA	NA	39	33	515	166	165	452	145	80	19	8	1	0.037	0.048	0.006
.	19.01.15-19.35.20-1-375759	118	11	11	2	0	2	690	10	10	0	0	NA	NA	NA	34	43	519	172	165	459	153	78	35	9	11	0.067	0.052	0.067
.	19.01.15-19.35.24-1-375764	94	15	15	8	0	6	676	13	13	0	0	NA	NA	NA	40	32	508	167	170	447	144	85	27	12	6	0.053	0.072	0.035
.	19.01.15-19.35.36-1-375783	88	6	6	2	0	2	678	5	5	0	0	NA	NA	NA	29	28	505	170	166	446	150	82	9	3	7	0.018	0.018	0.042
.	19.01.15-19.35.37-1-375784	65	2	2	0	0	0	151	0	0	0	0	NA	NA	NA	11	15	499	164	165	91	42	18	1	4	0	0.002	0.024	0
.	19.01.15-19.35.37-1-375786	88	3	3	1	0	1	690	2	2	0	0	NA	NA	NA	27	42	510	174	171	452	151	87	13	0	0	0.025	0	0
.	19.01.15-19.35.41-1-375789	177	16	16	2	0	2	710	14	14	0	0	NA	NA	NA	57	63	525	178	173	464	160	86	36	3	19	0.069	0.017	0.11
.	19.01.15-19.35.41-1-375790	235	36	36	8	0	7	723	29	29	0	0	NA	NA	NA	64	75	538	173	177	475	155	93	92	33	20	0.171	0.191	0.113
.	19.01.15-19.35.48-1-375793	58	2	2	1	0	1	0	1	1	0	0	NA	NA	NA	17	15	493	166	169	0	0	0	0	1	2	0	0.006	0.012
.	19.01.15-19.35.48-1-375794	33	1	1	0	0	0	0	0	0	0	0	NA	NA	NA	5	7	493	164	163	0	0	0	2	0	0	0.004	0	0
.	19.01.15-19.35.50-1-375796	152	19	19	8	0	2	702	18	18	0	0	NA	NA	NA	34	47	513	176	171	455	159	88	85	12	5	0.166	0.068	0.029
.	19.01.15-19.35.51-1-375797	158	14	14	9	0	5	702	12	12	0	0	NA	NA	NA	49	54	522	171	174	462	151	89	49	16	8	0.094	0.094	0.046
.	19.01.15-19.35.51-1-375798	95	5	5	1	0	1	686	4	4	0	0	NA	NA	NA	35	40	511	169	173	451	150	85	12	14	5	0.023	0.083	0.029
.	19.01.15-19.35.51-1-375799	91	6	6	1	0	1	680	5	5	0	0	NA	NA	NA	27	38	514	171	166	449	150	81	7	8	4	0.014	0.047	0.024
.	19.01.15-19.35.57-1-375820	31	1	1	0	0	0	0	0	0	0	0	NA	NA	NA	13	7	492	165	163	0	0	0	0	1	0	0	0.006	0
.	19.01.15-19.35.59-1-375822	90	6	6	0	0	0	683	5	5	0	0	NA	NA	NA	33	29	505	169	168	448	150	85	28	4	0	0.055	0.024	0
.	19.01.15-19.36.01-1-375825	28	1	1	0	0	0	0	0	0	0	0	NA	NA	NA	11	5	491	163	164	0	0	0	2	0	0	0.004	0	0
.	19.01.15-19.36.03-1-375826	83	6	6	2	0	2	679	5	5	0	0	NA	NA	NA	24	30	507	166	170	447	146	86	5	7	1	0.01	0.042	0.006
.	19.01.15-19.36.10-1-375827	235	51	51	15	0	11	715	47	47	0	0	NA	NA	NA	63	68	526	177	178	464	159	92	124	38	47	0.236	0.215	0.264
.	19.01.15-19.36.13-1-375828	96	8	8	1	0	1	676	7	7	0	0	NA	NA	NA	32	22	503	167	165	444	150	82	21	0	1	0.042	0	0.006
.	19.01.15-19.36.17-1-375829	95	3	3	0	0	0	674	2	2	0	0	NA	NA	NA	27	28	499	173	169	439	153	82	0	4	1	0	0.023	0.006
.	19.01.15-19.36.20-1-375833	172	24	24	8	0	6	697	22	22	0	0	NA	NA	NA	44	49	519	172	171	460	152	85	89	3	11	0.171	0.017	0.064
.	19.01.15-19.36.24-1-375838	209	28	28	8	0	5	727	26	26	0	0	NA	NA	NA	81	77	529	183	178	474	163	90	92	18	18	0.174	0.098	0.101
.	19.01.15-19.36.27-1-375846	91	6	6	1	0	1	683	5	5	0	0	NA	NA	NA	32	34	502	170	175	442	152	89	14	4	0	0.028	0.024	0
.	19.01.15-19.36.27-1-375847	147	7	7	1	0	1	695	6	6	0	0	NA	NA	NA	42	46	518	172	169	454	154	87	22	6	8	0.042	0.035	0.047
.	19.01.15-19.36.31-1-375872	124	5	5	3	0	3	692	3	3	0	0	NA	NA	NA	34	31	507	170	167	453	153	86	15	0	4	0.03	0	0.024
.	19.01.15-19.36.34-1-375876	93	4	4	1	0	0	684	3	3	0	0	NA	NA	NA	39	39	507	173	172	447	154	83	17	0	3	0.034	0	0.017
.	19.01.15-19.36.40-1-375884	65	2	2	2	0	1	677	1	1	0	0	NA	NA	NA	18	25	505	166	167	447	148	82	3	2	0	0.006	0.012	0
.	19.01.15-19.36.44-1-375885	91	5	5	0	0	0	690	4	4	0	0	NA	NA	NA	26	35	512	170	166	453	154	83	9	7	0	0.018	0.041	0
.	19.01.15-19.36.48-1-375886	171	11	11	5	0	3	702	10	10	0	0	NA	NA	NA	67	62	527	176	172	459	157	86	30	4	4	0.057	0.023	0.023
.	19.01.15-19.36.49-1-375887	127	11	11	5	0	4	689	9	9	0	0	NA	NA	NA	43	44	506	177	174	444	157	88	23	0	14	0.045	0	0.08
.	19.01.15-19.36.50-1-375888	92	4	4	1	0	1	676	3	3	0	0	NA	NA	NA	40	29	509	166	167	446	148	82	5	0	12	0.01	0	0.072
.	19.01.15-19.36.54-1-375905	64	2	2	1	0	1	696	1	1	0	0	NA	NA	NA	19	37	514	168	168	460	151	85	7	0	0	0.014	0	0
.	19.01.15-19.37.01-1-375910	209	18	18	6	0	6	708	15	15	0	0	NA	NA	NA	51	62	528	173	174	466	154	88	25	8	25	0.047	0.046	0.144
.	19.01.15-19.37.03-1-375911	120	9	9	4	0	3	682	8	8	0	0	NA	NA	NA	40	37	505	178	167	439	159	84	22	6	4	0.044	0.034	0.024
.	19.01.15-19.37.06-1-375913	60	4	4	1	0	1	665	3	3	0	0	NA	NA	NA	33	22	502	168	165	437	148	80	11	0	0	0.022	0	0
.	19.01.15-19.37.07-1-375914	88	6	6	1	0	1	678	5	5	0	0	NA	NA	NA	26	27	508	167	165	450	146	82	13	0	3	0.026	0	0.018
.	19.01.15-19.37.10-1-375915	122	5	5	2	0	2	695	4	4	0	0	NA	NA	NA	38	42	517	171	167	460	153	82	5	0	5	0.01	0	0.03
.	19.01.15-19.37.11-1-375916	63	4	4	1	0	1	679	3	3	0	0	NA	NA	NA	23	29	506	170	166	446	151	82	18	0	0	0.036	0	0
.	19.01.15-19.37.11-1-375917	90	6	6	0	0	0	673	5	5	0	0	NA	NA	NA	33	29	505	168	169	439	149	85	3	9	0	0.006	0.054	0
.	19.01.15-19.37.23-1-375989	32	1	1	0	0	0	0	0	0	0	0	NA	NA	NA	7	9	494	164	164	0	0	0	0	3	0	0	0.018	0
.	19.01.15-19.37.23-1-375990	124	14	14	3	0	3	686	13	13	0	0	NA	NA	NA	52	41	513	174	167	451	152	83	26	13	10	0.051	0.075	0.06
.	19.01.15-19.37.25-1-376001	95	5	5	2	0	2	683	4	4	0	0	NA	NA	NA	36	40	511	168	174	452	146	85	20	0	0	0.039	0	0
.	19.01.15-19.37.25-1-376003	96	4	4	1	0	1	679	3	3	0	0	NA	NA	NA	26	28	497	169	175	438	153	88	9	8	0	0.018	0.047	0
.	19.01.15-19.37.31-1-376011	60	2	2	1	0	1	669	0	0	0	0	NA	NA	NA	24	22	497	168	170	438	149	82	5	2	0	0.01	0.012	0
.	19.01.15-19.37.32-1-376012	61	5	5	3	0	3	666	4	4	0	0	NA	NA	NA	29	22	501	168	166	438	147	81	17	0	0	0.034	0	0
.	19.01.15-19.37.33-1-376013	59	2	2	0	0	0	352	1	1	0	0	NA	NA	NA	12	14	495	167	165	230	76	46	0	1	0	0	0.006	0
.	19.01.15-19.37.38-1-376020	31	1	1	0	0	0	0	0	0	0	0	NA	NA	NA	7	12	497	164	164	0	0	0	0	0	0	0	0	0
.	19.01.15-19.37.40-1-376021	151	39	39	11	0	6	698	35	35	0	0	NA	NA	NA	52	46	511	173	175	456	154	88	126	25	24	0.247	0.145	0.137
.	19.01.15-19.37.41-1-376022	34	1	1	0	0	0	0	0	0	0	0	NA	NA	NA	10	5	492	163	163	0	0	0	0	0	3	0	0	0.018
.	19.01.15-19.37.43-1-376023	174	32	32	8	0	6	686	29	29	0	0	NA	NA	NA	60	43	508	174	174	449	148	89	59	51	7	0.116	0.293	0.04
.	19.01.15-19.37.44-1-376024	86	7	7	2	0	2	685	6	6	0	0	NA	NA	NA	29	30	501	174	168	442	156	87	24	4	3	0.048	0.023	0.018
.	19.01.15-19.37.45-1-376027	59	2	2	0	0	0	248	1	1	0	0	NA	NA	NA	25	12	497	165	163	155	60	33	5	0	0	0.01	0	0
.	19.01.15-19.37.46-1-376029	121	18	18	5	0	2	688	15	15	0	0	NA	NA	NA	38	36	507	167	175	446	149	93	55	16	21	0.108	0.096	0.12
.	19.01.15-19.37.47-1-376030	206	41	41	6	0	4	710	38	38	0	0	NA	NA	NA	56	56	519	174	176	462	156	92	113	12	33	0.218	0.069	0.188
.	19.01.15-19.37.51-1-376033	144	22	22	4	0	2	691	19	19	0	0	NA	NA	NA	36	36	516	165	168	460	147	84	32	30	14	0.062	0.182	0.083
.	19.01.15-19.37.53-1-376050	148	11	11	4	0	4	699	8	8	0	0	NA	NA	NA	52	56	519	174	176	459	152	88	0	8	23	0	0.046	0.131
.	19.01.15-19.37.55-1-376051	118	6	6	0	0	0	686	4	4	0	0	NA	NA	NA	41	35	510	172	166	451	153	82	12	0	6	0.024	0	0.036
.	19.01.15-19.38.06-1-376058	87	9	9	2	0	2	682	8	8	0	0	NA	NA	NA	21	32	507	170	168	445	152	85	19	5	2	0.037	0.029	0.012
.	19.01.15-19.38.13-1-376062	35	1	1	0	0	0	0	0	0	0	0	NA	NA	NA	3	12	497	164	164	0	0	0	1	0	0	0.002	0	0
.	19.01.15-19.38.15-1-376065	121	6	6	1	0	0	693	5	5	0	0	NA	NA	NA	41	41	511	177	166	453	157	83	9	13	4	0.018	0.073	0.024
.	19.01.15-19.38.18-1-376068	32	1	1	0	0	0	0	0	0	0	0	NA	NA	NA	5	9	492	165	165	0	0	0	1	0	0	0.002	0	0
.	19.01.15-19.38.20-1-376075	94	4	4	1	0	1	681	3	3	0	0	NA	NA	NA	38	38	513	167	171	449	146	86	6	3	0	0.012	0.018	0
.	19.01.15-19.38.24-1-376081	89	6	6	2	0	1	676	5	5	0	0	NA	NA	NA	35	30	504	170	169	441	150	85	43	0	3	0.085	0	0.018
.	19.01.15-19.38.26-1-376085	94	13	13	2	0	1	688	9	9	0	0	NA	NA	NA	36	37	507	174	169	450	156	82	44	5	0	0.087	0.029	0
.	19.01.15-19.38.34-1-376099	94	3	3	0	0	0	676	1	1	0	0	NA	NA	NA	29	26	503	168	168	442	151	83	16	0	0	0.032	0	0
.	19.01.15-19.38.35-1-376100	33	1	1	0	0	0	0	0	0	0	0	NA	NA	NA	7	5	491	164	163	0	0	0	0	0	0	0	0	0
.	19.01.15-19.38.37-1-376105	93	5	5	0	0	0	677	4	4	0	0	NA	NA	NA	34	28	503	170	168	442	152	83	11	0	2	0.022	0	0.012
.	19.01.15-19.38.37-1-376106	33	1	1	0	0	0	0	0	0	0	0	NA	NA	NA	3	7	493	165	162	0	0	0	3	0	0	0.006	0	0
.	19.01.15-19.38.37-1-376107	93	18	18	6	0	5	687	16	16	0	0	NA	NA	NA	33	34	507	170	170	452	152	83	62	3	8	0.122	0.018	0.047
.	19.01.15-19.38.39-1-376109	35	1	1	0	0	0	0	0	0	0	0	NA	NA	NA	6	11	496	163	165	0	0	0	0	0	1	0	0	0.006
.	19.01.15-19.38.42-1-376110	61	3	3	1	0	1	249	1	1	0	0	NA	NA	NA	22	13	491	167	168	164	52	33	0	0	3	0	0	0.018
.	19.01.15-19.38.43-1-376111	91	6	6	0	0	0	673	4	4	0	0	NA	NA	NA	28	25	502	166	170	439	149	85	23	0	6	0.046	0	0.035
.	19.01.15-19.38.46-1-376113	35	1	1	0	0	0	0	0	0	0	0	NA	NA	NA	11	12	493	167	165	0	0	0	0	0	2	0	0	0.012
.	19.01.15-19.38.49-1-376114	36	1	1	0	0	0	0	0	0	0	0	NA	NA	NA	7	9	491	166	165	0	0	0	0	2	0	0	0.012	0
.	19.01.15-19.38.49-1-376115	68	3	3	2	0	2	678	2	2	0	0	NA	NA	NA	31	33	508	170	168	445	149	84	7	0	9	0.014	0	0.054
.	19.01.15-19.38.49-1-376116	63	8	8	5	0	3	679	5	5	0	0	NA	NA	NA	24	25	503	167	168	444	151	84	25	9	1	0.05	0.054	0.006
.	19.01.15-19.38.50-1-376117	85	3	3	1	0	0	677	2	2	0	0	NA	NA	NA	44	36	510	169	170	447	144	86	2	12	0	0.004	0.071	0
.	19.01.15-19.38.52-1-376133	94	7	7	2	0	1	678	6	6	0	0	NA	NA	NA	28	22	498	171	166	443	153	82	15	6	8	0.03	0.035	0.048
.	19.01.15-19.38.54-1-376134	116	10	10	3	0	2	698	9	9	0	0	NA	NA	NA	49	47	517	171	172	460	151	87	10	14	6	0.019	0.082	0.035
.	19.01.15-19.38.54-1-376135	119	6	6	2	0	2	683	4	4	0	0	NA	NA	NA	35	39	511	168	173	454	146	83	6	4	6	0.012	0.024	0.035
.	19.01.15-19.39.02-1-376144	127	21	21	8	0	7	700	20	20	0	0	NA	NA	NA	43	49	516	172	174	458	156	86	69	19	11	0.134	0.11	0.063
.	19.01.15-19.39.06-1-376145	90	5	5	1	0	1	686	4	4	0	0	NA	NA	NA	33	33	507	172	167	448	155	83	19	0	0	0.037	0	0
.	19.01.15-19.39.07-1-376146	64	4	4	1	0	1	679	2	2	0	0	NA	NA	NA	29	28	506	169	166	446	153	80	0	4	6	0	0.024	0.036
.	19.01.15-19.39.09-1-376148	250	18	18	7	0	4	713	17	17	0	0	NA	NA	NA	72	67	527	178	175	463	159	91	76	3	10	0.144	0.017	0.057
.	19.01.15-19.39.14-1-376150	63	2	2	0	0	0	682	1	1	0	0	NA	NA	NA	27	30	503	170	170	446	152	84	6	0	0	0.012	0	0
.	19.01.15-19.39.16-1-376151	86	6	6	2	0	1	675	5	5	0	0	NA	NA	NA	23	17	498	170	162	441	155	79	19	12	0	0.038	0.071	0
.	19.01.15-19.39.18-1-376153	186	16	16	2	0	2	709	10	10	0	0	NA	NA	NA	54	55	517	172	179	459	158	92	37	7	25	0.072	0.041	0.14
.	19.01.15-19.39.27-1-376165	144	11	11	3	0	2	714	10	10	0	0	NA	NA	NA	48	63	530	177	169	465	162	87	40	20	0	0.075	0.113	0
.	19.01.15-19.39.29-1-376173	89	9	9	1	0	1	678	8	8	0	0	NA	NA	NA	34	29	506	172	164	444	154	80	20	4	0	0.04	0.023	0
.	19.01.15-19.39.35-1-376177	60	2	2	0	0	0	302	1	1	0	0	NA	NA	NA	19	11	491	166	167	199	65	38	1	1	0	0.002	0.006	0
.	19.01.15-19.39.36-1-376180	31	1	1	0	0	0	0	0	0	0	0	NA	NA	NA	7	6	492	164	163	0	0	0	2	0	0	0.004	0	0
.	19.01.15-19.39.36-1-376181	109	12	12	2	0	2	703	10	10	0	0	NA	NA	NA	29	52	518	174	173	457	157	89	33	6	15	0.064	0.034	0.087
.	19.01.15-19.39.38-1-376183	158	7	7	5	0	2	703	6	6	0	0	NA	NA	NA	63	56	514	178	177	451	159	93	25	7	2	0.049	0.039	0.011
.	19.01.15-19.39.39-1-376184	61	2	2	0	0	0	677	1	1	0	0	NA	NA	NA	25	24	502	168	167	445	147	85	4	3	0	0.008	0.018	0
.	19.01.15-19.39.45-1-376187	124	5	5	1	0	1	692	4	4	0	0	NA	NA	NA	40	41	516	170	168	455	152	85	11	0	3	0.021	0	0.018
.	19.01.15-19.39.52-1-376206	66	2	2	0	0	0	503	1	1	0	0	NA	NA	NA	18	28	511	166	164	332	107	64	0	1	1	0	0.006	0.006
.	19.01.15-19.39.54-1-376207	34	1	1	1	0	1	0	0	0	0	0	NA	NA	NA	9	6	488	165	166	0	0	0	0	0	0	0	0	0
.	19.01.15-19.39.54-1-376208	33	1	1	0	0	0	0	0	0	0	0	NA	NA	NA	7	7	494	163	163	0	0	0	0	0	4	0	0	0.025
.	19.01.15-19.39.57-1-376212	86	5	5	2	0	2	678	4	4	0	0	NA	NA	NA	34	25	506	164	168	449	143	86	12	7	2	0.024	0.043	0.012
.	19.01.15-19.39.58-1-376213	208	17	17	6	0	4	715	14	14	0	0	NA	NA	NA	59	66	527	176	176	467	159	89	66	0	15	0.125	0	0.085
.	19.01.15-19.39.59-1-376214	114	10	10	5	0	5	675	8	8	0	0	NA	NA	NA	43	39	512	168	172	442	148	85	33	0	4	0.064	0	0.023
.	19.01.15-19.40.00-1-376215	93	11	11	2	0	2	682	9	9	0	0	NA	NA	NA	29	32	507	171	167	450	150	82	26	12	3	0.051	0.07	0.018
.	19.01.15-19.40.03-1-376220	86	3	3	0	0	0	680	2	2	0	0	NA	NA	NA	33	34	511	171	165	452	148	80	0	8	3	0	0.047	0.018
.	19.01.15-19.40.04-1-376221	87	8	8	3	0	3	673	6	6	0	0	NA	NA	NA	38	32	506	169	170	439	147	87	19	19	1	0.038	0.112	0.006
.	19.01.15-19.40.07-1-376222	118	23	23	7	0	2	683	22	22	0	0	NA	NA	NA	49	45	512	174	172	442	153	88	84	33	3	0.164	0.19	0.017
.	19.01.15-19.40.07-1-376223	121	12	12	2	0	1	695	9	9	0	0	NA	NA	NA	38	41	512	171	171	455	152	88	13	19	8	0.025	0.111	0.047
.	19.01.15-19.40.21-1-376230	33	1	1	0	0	0	0	0	0	0	0	NA	NA	NA	10	6	493	164	162	0	0	0	1	0	0	0.002	0	0
.	19.01.15-19.40.25-1-376235	115	7	7	3	0	2	688	6	6	0	0	NA	NA	NA	34	35	504	171	173	446	154	88	3	11	8	0.006	0.064	0.046
.	19.01.15-19.40.26-1-376240	87	4	4	2	0	2	674	3	3	0	0	NA	NA	NA	38	26	501	169	169	441	149	84	9	5	3	0.018	0.03	0.018
.	19.01.15-19.40.30-1-376247	61	3	3	1	0	1	672	2	2	0	0	NA	NA	NA	34	30	510	170	163	439	152	81	6	0	0	0.012	0	0
.	19.01.15-19.40.31-1-376248	90	4	4	0	0	0	670	3	3	0	0	NA	NA	NA	40	27	501	170	169	436	150	84	14	0	0	0.028	0	0
.	19.01.15-19.40.32-1-376249	67	3	3	2	0	2	676	1	1	0	0	NA	NA	NA	16	22	503	168	164	446	148	82	8	2	7	0.016	0.012	0.043
.	19.01.15-19.40.32-1-376250	119	8	8	3	0	2	697	7	7	0	0	NA	NA	NA	54	51	519	175	170	458	155	84	12	8	15	0.023	0.046	0.088
.	19.01.15-19.40.41-1-376259	268	39	39	10	0	6	726	33	33	0	0	NA	NA	NA	74	75	535	172	181	477	153	96	90	32	34	0.168	0.186	0.188
.	19.01.15-19.40.44-1-376263	208	8	8	3	0	3	714	7	7	0	0	NA	NA	NA	53	68	527	178	176	469	155	90	18	4	10	0.034	0.022	0.057
.	19.01.15-19.40.45-1-376265	62	3	3	1	0	1	686	2	2	0	0	NA	NA	NA	21	38	512	170	169	451	150	85	2	8	0	0.004	0.047	0
.	19.01.15-19.40.46-1-376266	70	4	4	2	0	1	680	3	3	0	0	NA	NA	NA	23	32	513	168	164	448	151	81	5	8	3	0.01	0.048	0.018
.	19.01.15-19.40.49-1-376267	58	2	2	0	0	0	671	1	1	0	0	NA	NA	NA	34	23	503	167	166	444	148	79	7	0	0	0.014	0	0
.	19.01.15-19.40.50-1-376268	178	24	24	10	0	7	699	21	21	0	0	NA	NA	NA	52	51	519	173	172	457	153	89	84	27	4	0.162	0.156	0.023
.	19.01.15-19.40.55-1-376285	117	12	12	2	0	1	684	10	10	0	0	NA	NA	NA	52	42	512	172	171	449	154	81	38	8	8	0.074	0.047	0.047
.	19.01.15-19.40.56-1-376286	179	13	13	2	0	0	711	11	11	0	0	NA	NA	NA	47	60	526	174	173	466	156	89	41	7	12	0.078	0.04	0.069
.	19.01.15-19.41.03-1-376290	122	4	4	1	0	1	691	3	3	0	0	NA	NA	NA	34	43	507	173	176	451	153	87	9	0	7	0.018	0	0.04
.	19.01.15-19.41.04-1-376291	237	56	56	15	0	9	720	51	51	0	0	NA	NA	NA	52	70	528	177	178	466	162	92	149	10	41	0.282	0.056	0.23
.	19.01.15-19.41.04-1-376292	119	18	18	5	0	3	697	15	15	0	0	NA	NA	NA	34	39	511	171	170	457	154	86	57	2	27	0.112	0.012	0.159
.	19.01.15-19.41.08-1-376294	34	1	1	0	0	0	0	0	0	0	0	NA	NA	NA	10	7	491	165	164	0	0	0	0	0	0	0	0	0
.	19.01.15-19.41.09-1-376295	119	11	11	2	0	2	689	9	9	0	0	NA	NA	NA	40	43	520	168	168	455	147	87	18	19	14	0.035	0.113	0.083
.	19.01.15-19.41.23-1-376306	159	34	34	13	0	10	701	30	30	0	0	NA	NA	NA	49	55	524	171	173	463	150	88	105	7	40	0.2	0.041	0.231
.	19.01.15-19.41.25-1-376309	127	7	7	2	0	2	683	5	5	0	0	NA	NA	NA	40	34	505	169	173	446	151	86	18	0	12	0.036	0	0.069
.	19.01.15-19.41.32-1-376318	183	36	36	11	0	8	704	32	32	0	0	NA	NA	NA	52	54	530	170	167	470	147	87	106	25	16	0.2	0.147	0.096
.	19.01.15-19.41.36-1-376323	117	4	4	0	0	0	686	2	2	0	0	NA	NA	NA	27	32	509	170	166	449	153	84	0	7	5	0	0.041	0.03
.	19.01.15-19.41.38-1-376325	62	2	2	0	0	0	666	1	1	0	0	NA	NA	NA	23	18	498	166	167	439	149	78	3	0	4	0.006	0	0.024
.	19.01.15-19.41.38-1-376326	34	1	1	0	0	0	0	0	0	0	0	NA	NA	NA	11	4	490	164	163	0	0	0	0	0	0	0	0	0
.	19.01.15-19.41.41-1-376328	60	4	4	2	0	2	663	3	3	0	0	NA	NA	NA	36	22	500	169	166	434	147	82	13	0	1	0.026	0	0.006
.	19.01.15-19.41.41-1-376329	96	12	12	1	0	1	681	10	10	0	0	NA	NA	NA	31	31	507	172	165	450	152	79	15	7	6	0.03	0.041	0.036
.	19.01.15-19.41.50-1-376332	63	2	2	0	0	0	675	1	1	0	0	NA	NA	NA	22	24	500	166	171	441	146	88	7	0	2	0.014	0	0.012
.	19.01.15-19.41.52-1-376349	176	21	21	6	0	2	716	18	18	0	0	NA	NA	NA	72	63	528	179	169	470	161	85	65	12	20	0.123	0.067	0.118
.	19.01.15-19.41.53-1-376352	122	12	12	7	0	6	685	10	10	0	0	NA	NA	NA	39	38	507	170	174	449	148	88	22	12	14	0.043	0.071	0.08
.	19.01.15-19.41.56-1-376353	117	11	11	7	0	6	685	10	10	0	0	NA	NA	NA	40	31	511	167	166	454	147	84	30	3	27	0.059	0.018	0.163
.	19.01.15-19.42.04-1-376359	151	15	15	4	0	3	695	13	13	0	0	NA	NA	NA	38	39	510	174	168	452	158	85	30	9	31	0.059	0.052	0.185
.	19.01.15-19.42.05-1-376360	31	1	1	0	0	0	0	0	0	0	0	NA	NA	NA	12	9	494	165	163	0	0	0	0	0	2	0	0	0.012
.	19.01.15-19.42.07-1-376361	92	9	9	1	0	1	686	8	8	0	0	NA	NA	NA	33	36	510	168	171	452	149	85	21	7	0	0.041	0.042	0
.	19.01.15-19.42.19-1-376369	154	24	24	8	0	7	713	21	21	0	0	NA	NA	NA	45	60	527	173	173	472	151	90	59	11	7	0.112	0.064	0.04
.	19.01.15-19.42.23-1-376374	123	9	9	4	0	4	680	8	8	0	0	NA	NA	NA	48	36	511	168	170	446	147	87	26	14	4	0.051	0.083	0.024
.	19.01.15-19.42.23-1-376376	97	6	6	4	0	2	692	5	5	0	0	NA	NA	NA	25	35	507	174	167	448	160	84	22	2	1	0.043	0.011	0.006
.	19.01.15-19.42.23-1-376377	66	3	3	2	0	1	677	2	2	0	0	NA	NA	NA	20	27	505	169	166	445	151	81	6	0	2	0.012	0	0.012
.	19.01.15-19.42.28-1-376390	118	6	6	3	0	3	676	5	5	0	0	NA	NA	NA	48	37	509	173	168	444	149	83	13	1	4	0.026	0.006	0.024
.	19.01.15-19.42.29-1-376391	94	6	6	2	0	2	675	5	5	0	0	NA	NA	NA	25	23	502	166	168	444	146	85	9	5	9	0.018	0.03	0.054
.	19.01.15-19.42.32-1-376395	177	27	27	12	0	7	707	26	26	0	0	NA	NA	NA	59	58	526	171	174	465	154	88	74	29	46	0.141	0.17	0.264
.	19.01.15-19.42.34-1-376398	217	30	30	9	0	8	705	27	27	0	0	NA	NA	NA	60	60	527	175	171	464	154	87	80	22	22	0.152	0.126	0.129
.	19.01.15-19.42.39-1-376407	116	15	15	2	0	1	681	13	13	0	0	NA	NA	NA	44	34	509	172	166	447	152	82	39	8	2	0.077	0.047	0.012
.	19.01.15-19.42.47-1-376410	66	4	4	0	0	0	668	3	3	0	0	NA	NA	NA	16	11	495	164	165	439	148	81	4	7	0	0.008	0.043	0
.	19.01.15-19.42.48-1-376411	131	14	14	2	0	2	691	12	12	0	0	NA	NA	NA	54	54	518	172	177	452	152	87	39	0	0	0.075	0	0
.	19.01.15-19.42.50-1-376414	86	6	6	2	0	2	677	5	5	0	0	NA	NA	NA	28	29	505	171	166	445	150	82	17	0	4	0.034	0	0.024
.	19.01.15-19.42.53-1-376431	31	1	1	0	0	0	0	0	0	0	0	NA	NA	NA	7	9	491	165	166	0	0	0	0	0	0	0	0	0
.	19.01.15-19.42.55-1-376432	62	3	3	0	0	0	677	1	1	0	0	NA	NA	NA	19	21	500	171	163	444	152	81	5	4	0	0.01	0.023	0
.	19.01.15-19.43.00-1-376436	239	36	36	10	0	6	715	32	32	0	0	NA	NA	NA	72	69	524	176	182	464	155	96	89	24	7	0.17	0.136	0.038
.	19.01.15-19.43.03-1-376440	67	3	3	1	0	1	666	2	2	0	0	NA	NA	NA	17	13	495	167	164	439	149	78	0	0	3	0	0	0.018
.	19.01.15-19.43.05-1-376442	35	1	1	1	0	1	0	0	0	0	0	NA	NA	NA	12	11	494	166	164	0	0	0	0	0	2	0	0	0.012
.	19.01.15-19.43.07-1-376443	115	7	7	3	0	1	701	6	6	0	0	NA	NA	NA	36	52	518	176	171	458	158	85	37	0	2	0.071	0	0.012
.	19.01.15-19.43.08-1-376446	182	22	22	7	0	5	694	21	21	0	0	NA	NA	NA	54	45	512	175	171	453	155	86	62	25	15	0.121	0.143	0.088
.	19.01.15-19.43.10-1-376447	120	15	15	2	0	1	683	14	14	0	0	NA	NA	NA	40	37	512	169	169	453	149	81	65	4	5	0.127	0.024	0.03
.	19.01.15-19.43.16-1-376452	127	16	16	4	0	3	692	15	15	0	0	NA	NA	NA	38	39	508	173	171	452	153	87	32	11	15	0.063	0.064	0.088
.	19.01.15-19.43.19-1-376455	30	1	1	1	0	1	0	0	0	0	0	NA	NA	NA	7	10	496	164	163	0	0	0	1	0	0	0.002	0	0
.	19.01.15-19.43.20-1-376457	33	1	1	0	0	0	0	0	0	0	0	NA	NA	NA	6	13	495	166	165	0	0	0	0	0	3	0	0	0.018
.	19.01.15-19.43.24-1-376462	59	3	3	0	0	0	671	2	2	0	0	NA	NA	NA	34	23	502	170	164	441	149	81	4	2	0	0.008	0.012	0
.	19.01.15-19.43.25-1-376465	63	3	3	1	0	1	673	1	1	0	0	NA	NA	NA	30	25	509	165	164	446	147	80	26	0	0	0.051	0	0
.	19.01.15-19.43.26-1-376466	89	6	6	1	0	1	687	5	5	0	0	NA	NA	NA	34	36	513	170	166	456	152	79	6	4	7	0.012	0.024	0.042
.	19.01.15-19.43.31-1-376473	143	8	8	2	0	2	693	7	7	0	0	NA	NA	NA	27	42	517	170	168	459	151	83	21	3	3	0.041	0.018	0.018
.	19.01.15-19.43.38-1-376485	87	4	4	0	0	0	684	3	3	0	0	NA	NA	NA	25	32	505	170	170	444	153	87	1	6	4	0.002	0.035	0.024
.	19.01.15-19.43.39-1-376486	57	2	2	1	0	1	300	1	1	0	0	NA	NA	NA	15	9	495	164	163	215	48	37	1	0	2	0.002	0	0.012
.	19.01.15-19.43.41-1-376487	91	6	6	1	0	1	687	5	5	0	0	NA	NA	NA	34	37	512	170	168	451	153	83	24	5	9	0.047	0.029	0.054
.	19.01.15-19.43.44-1-376488	31	1	1	0	0	0	0	0	0	0	0	NA	NA	NA	13	7	493	164	163	0	0	0	0	0	0	0	0	0
.	19.01.15-19.43.44-1-376489	89	8	8	3	0	2	682	6	6	0	0	NA	NA	NA	38	40	517	169	167	452	148	82	22	0	0	0.043	0	0
.	19.01.15-19.43.46-1-376490	122	6	6	2	0	2	684	5	5	0	0	NA	NA	NA	32	37	508	172	170	448	150	86	23	3	0	0.045	0.017	0
.	19.01.15-19.43.50-1-376491	214	22	22	6	0	3	728	21	21	0	0	NA	NA	NA	64	77	533	178	179	475	159	94	69	24	23	0.129	0.135	0.128
.	19.01.15-19.43.52-1-376507	216	18	18	5	0	5	723	15	15	0	0	NA	NA	NA	54	69	531	178	173	472	161	90	40	0	37	0.075	0	0.214
.	19.01.15-19.43.54-1-376508	34	1	1	0	0	0	0	0	0	0	0	NA	NA	NA	5	8	491	165	165	0	0	0	0	0	0	0	0	0
.	19.01.15-19.43.56-1-376510	118	9	9	1	0	0	702	8	8	0	0	NA	NA	NA	29	48	518	173	170	459	155	88	26	2	1	0.05	0.012	0.006
.	19.01.15-19.43.56-1-376511	128	7	7	4	0	4	692	5	5	0	0	NA	NA	NA	36	44	520	169	168	460	151	81	15	4	1	0.029	0.024	0.006
.	19.01.15-19.43.57-1-376516	86	6	6	1	0	1	691	5	5	0	0	NA	NA	NA	30	39	513	172	167	455	153	83	9	6	3	0.018	0.035	0.018
.	19.01.15-19.44.02-1-376518	63	3	3	1	0	1	682	2	2	0	0	NA	NA	NA	21	33	509	165	172	450	147	85	3	0	6	0.006	0	0.035
.	19.01.15-19.44.06-1-376520	91	4	4	1	0	1	673	3	3	0	0	NA	NA	NA	23	17	500	164	166	442	148	83	10	0	3	0.02	0	0.018
.	19.01.15-19.44.06-1-376521	232	34	34	8	0	5	724	31	31	0	0	NA	NA	NA	73	69	530	179	173	473	161	90	100	6	43	0.189	0.034	0.249
.	19.01.15-19.44.18-1-376526	62	3	3	3	0	2	685	2	2	0	0	NA	NA	NA	21	36	509	169	171	449	150	86	3	0	3	0.006	0	0.018
.	19.01.15-19.44.18-1-376527	93	4	4	0	0	0	679	3	3	0	0	NA	NA	NA	27	30	506	171	166	444	151	84	11	3	0	0.022	0.018	0
.	19.01.15-19.44.19-1-376529	65	2	2	0	0	0	675	1	1	0	0	NA	NA	NA	16	20	502	166	165	445	147	83	3	0	0	0.006	0	0
.	19.01.15-19.44.19-1-376530	177	26	26	1	0	1	704	24	24	0	0	NA	NA	NA	48	49	513	175	174	456	156	92	77	23	12	0.15	0.131	0.069
.	19.01.15-19.44.22-1-376533	172	23	23	5	0	4	695	21	21	0	0	NA	NA	NA	49	42	512	177	166	458	158	79	85	18	14	0.166	0.102	0.084
.	19.01.15-19.44.31-1-376549	68	4	4	0	0	0	673	3	3	0	0	NA	NA	NA	20	19	499	167	166	441	150	82	10	0	0	0.02	0	0
.	19.01.15-19.44.32-1-376551	124	8	8	3	0	2	682	7	7	0	0	NA	NA	NA	52	35	509	171	168	447	152	83	37	0	2	0.073	0	0.012
.	19.01.15-19.44.35-1-376556	111	7	7	1	0	1	682	6	6	0	0	NA	NA	NA	36	32	506	170	169	443	153	86	22	3	0	0.043	0.018	0
.	19.01.15-19.44.37-1-376558	92	7	7	6	0	3	692	6	6	0	0	NA	NA	NA	36	44	517	170	170	456	152	84	14	0	19	0.027	0	0.112
.	19.01.15-19.44.41-1-376559	185	20	20	3	0	2	704	16	16	0	0	NA	NA	NA	54	51	516	171	177	460	152	92	82	15	23	0.159	0.088	0.13
.	19.01.15-19.44.51-1-376565	86	6	6	1	0	0	684	4	4	0	0	NA	NA	NA	25	34	503	174	170	444	154	86	21	10	3	0.042	0.057	0.018
.	19.01.15-19.44.57-1-376585	137	8	8	2	0	2	694	7	7	0	0	NA	NA	NA	41	48	520	171	170	460	150	84	17	33	6	0.033	0.193	0.035
.	19.01.15-19.44.57-1-376586	65	3	3	1	0	1	664	2	2	0	0	NA	NA	NA	27	20	501	166	166	437	146	81	6	0	0	0.012	0	0
.	19.01.15-19.44.58-1-376587	126	11	11	4	0	3	689	8	8	0	0	NA	NA	NA	49	46	515	175	169	452	154	83	44	0	2	0.085	0	0.012
.	19.01.15-19.45.00-1-376588	61	7	7	3	0	3	676	5	5	0	0	NA	NA	NA	19	20	498	170	165	444	151	81	14	1	4	0.028	0.006	0.024
.	19.01.15-19.45.00-1-376589	57	2	2	3	0	2	670	1	1	0	0	NA	NA	NA	23	18	494	175	162	436	156	78	4	0	1	0.008	0	0.006
.	19.01.15-19.45.09-1-376594	61	2	2	1	0	1	678	1	1	0	0	NA	NA	NA	30	30	505	168	170	444	150	84	0	0	4	0	0	0.024
.	19.01.15-19.45.11-1-376596	178	9	9	2	0	2	705	7	7	0	0	NA	NA	NA	66	55	522	174	172	465	153	87	18	5	6	0.034	0.029	0.035
.	19.01.15-19.45.14-1-376597	84	4	4	3	0	3	670	3	3	0	0	NA	NA	NA	19	16	499	167	163	442	151	77	10	0	3	0.02	0	0.018
.	19.01.15-19.45.16-1-376598	64	3	3	2	0	2	687	2	2	0	0	NA	NA	NA	22	35	509	169	170	451	152	84	3	4	2	0.006	0.024	0.012
.	19.01.15-19.45.20-1-376602	67	4	4	1	0	1	679	3	3	0	0	NA	NA	NA	17	32	511	165	169	452	146	81	19	3	0	0.037	0.018	0
.	19.01.15-19.45.21-1-376604	111	4	4	0	0	0	683	3	3	0	0	NA	NA	NA	36	31	510	165	169	450	149	84	12	0	1	0.024	0	0.006
.	19.01.15-19.45.22-1-376605	174	8	8	1	0	1	699	6	6	0	0	NA	NA	NA	38	48	520	169	172	459	151	89	16	7	6	0.031	0.041	0.035
.	19.01.15-19.45.22-1-376607	64	5	5	1	0	0	669	4	4	0	0	NA	NA	NA	28	18	499	167	165	439	149	81	7	2	6	0.014	0.012	0.036
.	19.01.15-19.45.25-1-376612	122	23	23	8	0	6	695	20	20	0	0	NA	NA	NA	34	41	515	168	171	458	150	87	63	19	1	0.122	0.113	0.006
.	19.01.15-19.45.30-1-376618	61	2	2	0	0	0	398	1	1	0	0	NA	NA	NA	14	13	497	165	164	273	77	48	2	1	0	0.004	0.006	0
.	19.01.15-19.45.31-1-376623	87	5	5	1	0	1	678	4	4	0	0	NA	NA	NA	30	35	508	171	169	445	150	83	5	3	1	0.01	0.018	0.006
.	19.01.15-19.45.35-1-376627	32	1	1	0	0	0	0	0	0	0	0	NA	NA	NA	7	8	493	164	164	0	0	0	0	0	1	0	0	0.006
.	19.01.15-19.45.36-1-376629	65	4	4	0	0	0	670	3	3	0	0	NA	NA	NA	30	21	499	170	165	437	150	83	7	8	0	0.014	0.047	0
.	19.01.15-19.45.39-1-376634	120	7	7	3	0	1	709	6	6	0	0	NA	NA	NA	39	52	519	175	171	462	159	88	31	0	6	0.06	0	0.035
.	19.01.15-19.45.41-1-376635	148	9	9	5	0	1	700	8	8	0	0	NA	NA	NA	37	42	511	175	169	455	156	89	48	7	1	0.094	0.04	0.006
.	19.01.15-19.45.41-1-376636	123	12	12	8	0	7	690	11	11	0	0	NA	NA	NA	33	37	514	168	168	456	151	83	30	16	0	0.058	0.095	0
.	19.01.15-19.45.42-1-376637	87	5	5	1	0	0	685	4	4	0	0	NA	NA	NA	29	36	511	167	171	453	150	82	16	2	0	0.031	0.012	0
.	19.01.15-19.45.43-1-376639	32	1	1	0	0	0	0	0	0	0	0	NA	NA	NA	7	10	495	164	164	0	0	0	1	0	0	0.002	0	0
.	19.01.15-19.45.44-1-376640	147	11	11	5	0	5	696	8	8	0	0	NA	NA	NA	43	47	519	173	168	459	153	84	38	13	4	0.073	0.075	0.024
.	19.01.15-19.45.52-1-376658	62	4	4	3	0	2	668	3	3	0	0	NA	NA	NA	34	21	496	171	167	434	151	83	16	0	0	0.032	0	0
.	19.01.15-19.45.52-1-376659	155	51	51	15	0	12	699	46	46	0	0	NA	NA	NA	44	51	520	171	173	456	155	88	117	47	40	0.225	0.275	0.231
.	19.01.15-19.46.03-1-376667	154	7	7	0	0	0	689	6	6	0	0	NA	NA	NA	60	42	515	167	173	454	148	87	39	5	11	0.076	0.03	0.064
.	19.01.15-19.46.09-1-376668	126	16	16	6	0	4	694	15	15	0	0	NA	NA	NA	42	41	517	170	167	459	152	83	51	12	17	0.099	0.071	0.102
.	19.01.15-19.46.10-1-376671	65	6	6	1	0	0	666	5	5	0	0	NA	NA	NA	34	24	503	166	168	440	145	81	12	6	0	0.024	0.036	0
.	19.01.15-19.46.11-1-376672	34	1	1	0	0	0	0	0	0	0	0	NA	NA	NA	10	11	496	166	162	0	0	0	2	0	0	0.004	0	0
.	19.01.15-19.46.13-1-376673	118	9	9	2	0	2	683	8	8	0	0	NA	NA	NA	30	28	501	171	169	446	151	86	16	4	3	0.032	0.023	0.018
.	19.01.15-19.46.13-1-376675	58	2	2	1	0	1	671	1	1	0	0	NA	NA	NA	29	25	505	166	167	441	146	84	8	0	0	0.016	0	0
.	19.01.15-19.46.15-1-376676	80	3	3	0	0	0	676	2	2	0	0	NA	NA	NA	34	28	506	170	165	444	150	82	2	6	0	0.004	0.035	0
.	19.01.15-19.46.16-1-376679	120	16	16	8	0	5	684	15	15	0	0	NA	NA	NA	40	37	510	173	167	446	153	85	48	15	4	0.094	0.087	0.024
.	19.01.15-19.46.27-1-376692	91	5	5	3	0	2	683	3	3	0	0	NA	NA	NA	40	32	507	171	167	446	152	85	15	3	0	0.03	0.018	0
.	19.01.15-19.46.29-1-376695	62	2	2	0	0	0	504	1	1	0	0	NA	NA	NA	25	18	499	165	167	332	114	58	0	0	3	0	0	0.018
.	19.01.15-19.46.30-1-376697	146	16	16	6	0	5	694	14	14	0	0	NA	NA	NA	50	43	516	172	168	455	157	82	53	21	4	0.103	0.122	0.024
.	19.01.15-19.46.34-1-376703	125	16	16	4	0	3	685	13	13	0	0	NA	NA	NA	42	40	516	170	167	458	147	80	40	25	10	0.078	0.147	0.06
.	19.01.15-19.46.36-1-376713	81	4	4	1	0	1	683	2	2	0	0	NA	NA	NA	26	32	506	171	168	447	152	84	11	0	2	0.022	0	0.012
.	19.01.15-19.46.39-1-376716	89	4	4	2	0	1	683	3	3	0	0	NA	NA	NA	39	31	515	167	162	456	148	79	6	2	3	0.012	0.012	0.019
.	19.01.15-19.46.42-1-376717	117	15	15	4	0	2	692	13	13	0	0	NA	NA	NA	32	40	510	175	168	451	158	83	35	1	2	0.069	0.006	0.012
.	19.01.15-19.46.44-1-376719	91	6	6	0	0	0	681	5	5	0	0	NA	NA	NA	35	31	508	165	171	448	148	85	13	0	3	0.026	0	0.018
.	19.01.15-19.46.46-1-376720	146	9	9	3	0	1	699	8	8	0	0	NA	NA	NA	37	46	511	175	173	455	157	87	44	0	9	0.086	0	0.052
.	19.01.15-19.46.54-1-376741	89	3	3	0	0	0	682	2	2	0	0	NA	NA	NA	36	37	512	169	169	447	151	84	3	4	1	0.006	0.024	0.006
.	19.01.15-19.46.58-1-376746	33	1	1	0	0	0	0	0	0	0	0	NA	NA	NA	6	15	499	165	164	0	0	0	0	0	1	0	0	0.006
.	19.01.15-19.47.04-1-376747	31	1	1	0	0	0	0	0	0	0	0	NA	NA	NA	15	4	491	164	162	0	0	0	1	0	0	0.002	0	0
.	19.01.15-19.47.04-1-376749	93	15	15	4	0	4	675	12	12	0	0	NA	NA	NA	32	27	501	168	171	440	148	87	55	5	5	0.11	0.03	0.029
.	19.01.15-19.47.06-1-376750	148	9	9	2	0	2	707	8	8	0	0	NA	NA	NA	38	58	522	176	173	458	159	90	27	11	8	0.052	0.062	0.046
.	19.01.15-19.47.07-1-376753	90	3	3	1	0	1	670	2	2	0	0	NA	NA	NA	38	28	508	168	165	444	149	77	3	1	3	0.006	0.006	0.018
.	19.01.15-19.47.08-1-376754	57	2	2	0	0	0	101	1	1	0	0	NA	NA	NA	22	17	498	166	166	69	21	11	0	1	0	0	0.006	0
.	19.01.15-19.47.10-1-376755	64	6	6	0	0	0	678	4	4	0	0	NA	NA	NA	22	30	507	165	171	447	146	85	16	0	0	0.032	0	0
.	19.01.15-19.47.11-1-376756	113	17	17	4	0	3	681	15	15	0	0	NA	NA	NA	56	33	508	167	171	450	149	82	45	17	15	0.089	0.102	0.088
.	19.01.15-19.47.13-1-376757	91	4	4	0	0	0	685	3	3	0	0	NA	NA	NA	22	33	505	171	170	448	153	84	1	6	5	0.002	0.035	0.029
.	19.01.15-19.47.14-1-376758	89	15	15	4	0	1	685	14	14	0	0	NA	NA	NA	30	36	506	173	170	449	153	83	52	9	4	0.103	0.052	0.024
.	19.01.15-19.47.15-1-376760	60	2	2	0	0	0	302	1	1	0	0	NA	NA	NA	18	10	495	166	162	195	69	38	3	3	0	0.006	0.018	0
.	19.01.15-19.47.25-1-376773	242	15	15	5	0	3	718	12	12	0	0	NA	NA	NA	78	75	530	181	177	473	156	89	59	16	18	0.111	0.088	0.102
.	19.01.15-19.47.26-1-376775	87	4	4	0	0	0	684	3	3	0	0	NA	NA	NA	36	37	508	171	171	447	153	84	8	0	1	0.016	0	0.006
.	19.01.15-19.47.30-1-376779	153	22	22	3	0	1	689	19	19	0	0	NA	NA	NA	55	46	517	172	170	455	151	83	50	20	28	0.097	0.116	0.165
.	19.01.15-19.47.31-1-376781	67	7	7	1	0	1	670	6	6	0	0	NA	NA	NA	34	23	503	166	167	441	148	81	15	6	0	0.03	0.036	0
.	19.01.15-19.47.33-1-376789	86	6	6	2	0	2	669	5	5	0	0	NA	NA	NA	39	20	502	166	165	444	146	79	6	6	3	0.012	0.036	0.018
.	19.01.15-19.47.39-1-376795	119	12	12	7	0	4	697	11	11	0	0	NA	NA	NA	38	42	517	172	166	461	153	83	23	13	2	0.044	0.076	0.012
.	19.01.15-19.47.45-1-376798	118	10	10	1	0	1	702	8	8	0	0	NA	NA	NA	35	52	510	181	174	453	165	84	19	9	5	0.037	0.05	0.029
.	19.01.15-19.47.46-1-376799	180	14	14	2	0	1	698	9	9	0	0	NA	NA	NA	44	47	514	177	169	455	159	84	33	0	4	0.064	0	0.024
.	19.01.15-19.47.47-1-376800	205	41	41	14	0	12	726	35	35	0	0	NA	NA	NA	70	79	538	174	180	472	159	95	102	12	6	0.19	0.069	0.033
.	19.01.15-19.47.49-1-376801	143	6	6	4	0	4	697	5	5	0	0	NA	NA	NA	35	45	520	173	165	462	153	82	7	9	0	0.013	0.052	0
.	19.01.15-19.47.54-1-376817	63	2	2	0	0	0	669	1	1	0	0	NA	NA	NA	26	24	500	167	170	439	148	82	0	3	3	0	0.018	0.018
.	19.01.15-19.48.00-1-376823	118	20	20	8	0	8	699	17	17	0	0	NA	NA	NA	46	47	519	171	170	459	153	87	80	3	3	0.154	0.018	0.018
.	19.01.15-19.48.04-1-376825	117	6	6	2	0	1	685	5	5	0	0	NA	NA	NA	35	32	505	171	169	446	153	86	14	8	2	0.028	0.047	0.012
.	19.01.15-19.48.09-1-376827	149	9	9	2	0	2	672	7	7	0	0	NA	NA	NA	54	31	503	174	167	437	153	82	9	14	8	0.018	0.08	0.048
.	19.01.15-19.48.10-1-376828	240	26	26	10	0	5	720	22	22	0	0	NA	NA	NA	82	75	538	173	177	474	154	92	59	12	42	0.11	0.069	0.237
.	19.01.15-19.48.11-1-376829	122	16	16	6	0	6	685	14	14	0	0	NA	NA	NA	35	33	504	174	168	444	154	87	40	0	13	0.079	0	0.077
.	19.01.15-19.48.11-1-376830	95	8	8	1	0	1	682	5	5	0	0	NA	NA	NA	29	27	508	167	165	448	152	82	21	0	0	0.041	0	0
.	19.01.15-19.48.11-1-376831	95	6	6	2	0	1	677	5	5	0	0	NA	NA	NA	42	34	509	169	169	443	150	84	4	0	16	0.008	0	0.095
.	19.01.15-19.48.25-1-376846	99	4	4	0	0	0	675	2	2	0	0	NA	NA	NA	33	24	500	170	167	438	154	83	10	0	3	0.02	0	0.018
.	19.01.15-19.48.28-1-376849	84	6	6	0	0	0	682	5	5	0	0	NA	NA	NA	18	24	497	173	167	442	158	82	15	0	1	0.03	0	0.006
.	19.01.15-19.48.30-1-376852	62	5	5	1	0	0	683	4	4	0	0	NA	NA	NA	26	34	511	169	167	451	149	83	17	0	3	0.033	0	0.018
.	19.01.15-19.48.33-1-376861	31	1	1	0	0	0	0	0	0	0	0	NA	NA	NA	11	8	495	163	163	0	0	0	2	0	0	0.004	0	0
.	19.01.15-19.48.35-1-376865	89	8	8	1	0	1	683	7	7	0	0	NA	NA	NA	19	29	506	166	170	448	150	85	17	16	1	0.034	0.096	0.006
.	19.01.15-19.48.40-1-376868	103	9	9	4	0	4	682	6	6	0	0	NA	NA	NA	30	33	506	171	169	449	151	82	16	3	5	0.032	0.018	0.03
.	19.01.15-19.48.40-1-376869	35	1	1	0	0	0	0	0	0	0	0	NA	NA	NA	7	8	492	165	164	0	0	0	0	0	0	0	0	0
.	19.01.15-19.48.43-1-376870	36	1	1	1	0	1	0	0	0	0	0	NA	NA	NA	12	10	492	164	167	0	0	0	0	0	6	0	0	0.036
.	19.01.15-19.48.45-1-376872	87	12	12	2	0	2	678	11	11	0	0	NA	NA	NA	26	26	503	170	166	447	149	82	25	17	0	0.05	0.1	0
.	19.01.15-19.48.45-1-376873	89	12	12	4	0	3	686	11	11	0	0	NA	NA	NA	34	35	510	170	168	453	153	80	56	5	0	0.11	0.029	0
.	19.01.15-19.48.46-1-376874	94	9	9	4	0	3	684	8	8	0	0	NA	NA	NA	34	36	512	169	168	448	151	85	41	1	3	0.08	0.006	0.018
.	19.01.15-19.48.47-1-376875	89	13	13	3	0	0	670	11	11	0	0	NA	NA	NA	36	18	500	168	163	442	150	78	23	2	5	0.046	0.012	0.031
.	19.01.15-19.48.53-1-376893	61	4	4	2	0	2	678	3	3	0	0	NA	NA	NA	25	24	502	165	170	448	145	85	8	2	0	0.016	0.012	0
.	19.01.15-19.48.56-1-376894	86	6	6	1	0	1	684	4	4	0	0	NA	NA	NA	22	32	509	169	167	452	151	81	11	8	2	0.022	0.047	0.012
.	19.01.15-19.48.59-1-376899	91	4	4	1	0	1	672	3	3	0	0	NA	NA	NA	29	27	503	169	168	439	150	83	10	7	0	0.02	0.041	0
.	19.01.15-19.49.00-1-376901	121	11	11	4	0	3	704	8	8	0	0	NA	NA	NA	46	52	516	178	171	456	160	88	24	16	5	0.047	0.09	0.029
.	19.01.15-19.49.08-1-376903	128	11	11	8	0	7	686	9	9	0	0	NA	NA	NA	44	43	517	169	170	450	151	85	36	0	3	0.07	0	0.018
[truncated: 1 more rows]
