# Supplementary material for: Modelling targeted rabies vaccination strategies for a domestic dog population with heterogeneous roaming patterns
Source: PLoS Negl Trop Dis. 2019 Jul 8;13(7):e0007582. doi: 10.1371/journal.pntd.0007582 (PMC6638970; doi:10.1371/journal.pntd.0007582)
Supplement: S1 Zip file folder — The files contain a summary for each simulation for its respective scenario. The files are named first with the population structure (FP, ED, RD, SD) and then the specific vaccination strategy used for that scenario. (ZIP) [file pntd.0007582.s002.zip › Supp_Files/ED_E0.9_R0.9_S0.7_all_measuresReport.txt]

scenario	iteration	duration	tot_deaths	rabid_dogs	moved	mov_DK	movInfect	n_vacc	n_cull	detDogs_cull	contDogs_cull	reactCull	preemptVaccCov_dogLevel	reactVaccCov_dogLevel	mean_Rt	non_rabid_dead	born	nb_in_exp_cat	nb_in_roam_cat	nb_stayhome	nb_exp_vacc	nb_roam_vacc	nb_stayhome_vacc	nb_contacting_explorer	nb_contacting_roamer	nb_contacting_stayhome	contact_per_explorer	contact_per_roamer	contact_per_stayhome
.	19.01.15-18.06.08-1-382953	66	2	2	0	0	0	200	1	1	0	0	NA	NA	NA	20	15	495	165	168	115	54	31	5	1	0	0.01	0.006	0
.	19.01.15-18.06.08-1-382954	98	10	10	3	0	2	718	7	7	0	0	NA	NA	NA	48	36	512	165	172	451	147	120	10	2	15	0.02	0.012	0.087
.	19.01.15-18.06.08-1-382955	33	1	1	0	0	0	0	0	0	0	0	NA	NA	NA	7	12	494	166	165	0	0	0	1	0	0	0.002	0	0
.	19.01.15-18.06.08-1-382956	169	20	20	6	0	5	745	18	18	0	0	NA	NA	NA	45	64	523	177	177	464	159	122	82	9	3	0.157	0.051	0.017
.	19.01.15-18.06.08-1-382957	122	18	18	9	0	7	730	17	17	0	0	NA	NA	NA	29	44	513	174	170	458	156	116	54	6	7	0.105	0.034	0.041
.	19.01.15-18.06.08-1-382958	116	8	8	2	0	2	697	7	7	0	0	NA	NA	NA	45	20	503	163	167	435	147	115	26	1	0	0.052	0.006	0
.	19.01.15-18.06.08-1-382959	173	33	33	10	0	6	718	31	31	0	0	NA	NA	NA	48	39	512	171	169	450	153	115	115	26	18	0.225	0.152	0.107
.	19.01.15-18.06.08-1-382960	89	8	8	2	0	2	710	7	7	0	0	NA	NA	NA	31	31	508	171	165	448	151	111	24	0	4	0.047	0	0.024
.	19.01.15-18.06.10-1-382968	92	3	3	1	0	1	707	2	2	0	0	NA	NA	NA	28	28	505	169	167	444	150	113	0	2	5	0	0.012	0.03
.	19.01.15-18.06.19-1-382969	117	12	12	5	0	4	730	9	9	0	0	NA	NA	NA	37	49	519	175	168	459	156	115	54	5	8	0.104	0.029	0.048
.	19.01.15-18.06.26-1-382990	59	2	2	1	0	0	716	1	1	0	0	NA	NA	NA	19	25	502	169	167	449	151	116	2	0	3	0.004	0	0.018
.	19.01.15-18.06.28-1-382991	185	14	14	2	0	2	720	12	12	0	0	NA	NA	NA	71	47	518	169	173	451	148	121	45	24	7	0.087	0.142	0.04
.	19.01.15-18.06.30-1-382993	56	2	2	1	0	1	352	0	0	0	0	NA	NA	NA	16	23	502	168	166	217	74	61	3	0	0	0.006	0	0
.	19.01.15-18.06.30-1-382994	89	5	5	1	0	1	705	3	3	0	0	NA	NA	NA	37	29	503	170	169	441	150	114	13	3	0	0.026	0.018	0
.	19.01.15-18.06.41-1-383006	120	6	6	3	0	1	719	4	4	0	0	NA	NA	NA	39	37	507	174	169	448	153	118	23	11	3	0.045	0.063	0.018
.	19.01.15-18.06.42-1-383007	60	2	2	1	0	1	710	1	1	0	0	NA	NA	NA	17	19	501	167	164	449	149	112	4	0	2	0.008	0	0.012
.	19.01.15-18.06.42-1-383008	145	10	10	3	0	3	722	7	7	0	0	NA	NA	NA	40	36	507	170	172	455	148	119	10	14	3	0.02	0.082	0.017
.	19.01.15-18.06.44-1-383009	151	7	7	2	0	1	731	6	6	0	0	NA	NA	NA	49	45	511	174	173	454	156	121	18	11	3	0.035	0.063	0.017
.	19.01.15-18.06.48-1-383013	67	3	3	1	0	1	712	1	1	0	0	NA	NA	NA	25	28	501	169	171	444	151	117	10	1	0	0.02	0.006	0
.	19.01.15-18.06.50-1-383016	98	10	10	2	0	2	706	8	8	0	0	NA	NA	NA	32	26	504	166	169	441	150	115	18	6	3	0.036	0.036	0.018
.	19.01.15-18.06.56-1-383017	125	14	14	10	0	7	715	11	11	0	0	NA	NA	NA	43	33	512	166	168	451	148	116	46	3	17	0.09	0.018	0.101
.	19.01.15-18.07.00-1-383018	31	1	1	0	0	0	0	0	0	0	0	NA	NA	NA	7	10	493	166	164	0	0	0	2	0	0	0.004	0	0
.	19.01.15-18.07.00-1-383019	94	4	4	2	0	2	719	2	2	0	0	NA	NA	NA	15	31	515	165	164	462	144	113	1	3	4	0.002	0.018	0.024
.	19.01.15-18.07.01-1-383020	91	7	7	1	0	1	702	5	5	0	0	NA	NA	NA	27	25	503	165	170	441	146	115	10	6	7	0.02	0.036	0.041
.	19.01.15-18.07.03-1-383021	91	5	5	1	0	1	709	4	4	0	0	NA	NA	NA	40	32	505	167	173	444	147	118	8	5	2	0.016	0.03	0.012
.	19.01.15-18.07.04-1-383022	153	17	17	5	0	3	734	13	13	0	0	NA	NA	NA	49	48	513	175	173	456	156	122	38	23	22	0.074	0.131	0.127
.	19.01.15-18.07.05-1-383023	60	3	3	1	0	0	699	2	2	0	0	NA	NA	NA	27	20	499	166	168	437	147	115	0	0	6	0	0	0.036
.	19.01.15-18.07.05-1-383024	125	13	13	3	0	2	722	12	12	0	0	NA	NA	NA	30	38	519	166	166	461	147	114	29	6	0	0.056	0.036	0
.	19.01.15-18.07.20-1-383029	35	1	1	0	0	0	0	0	0	0	0	NA	NA	NA	12	9	494	164	164	0	0	0	1	0	0	0.002	0	0
.	19.01.15-18.07.20-1-383030	92	4	4	1	0	0	719	3	3	0	0	NA	NA	NA	25	32	505	170	170	447	154	118	5	9	1	0.01	0.053	0.006
.	19.01.15-18.07.22-1-383031	142	15	15	6	0	2	729	12	12	0	0	NA	NA	NA	41	44	512	171	174	455	156	118	40	26	3	0.078	0.152	0.017
.	19.01.15-18.07.23-1-383047	176	17	17	2	0	2	740	15	15	0	0	NA	NA	NA	60	56	529	171	169	470	153	117	62	7	6	0.117	0.041	0.036
.	19.01.15-18.07.23-1-383048	61	5	5	0	0	0	697	3	3	0	0	NA	NA	NA	28	16	497	165	167	436	149	112	8	7	0	0.016	0.042	0
.	19.01.15-18.07.23-1-383049	63	2	2	1	0	1	705	1	1	0	0	NA	NA	NA	19	20	499	167	167	439	150	116	0	3	3	0	0.018	0.018
.	19.01.15-18.07.25-1-383050	93	6	6	2	0	2	714	5	5	0	0	NA	NA	NA	43	32	508	170	167	449	150	115	24	0	3	0.047	0	0.018
.	19.01.15-18.07.36-1-383058	61	2	2	1	0	1	717	1	1	0	0	NA	NA	NA	26	35	508	171	169	452	152	113	6	0	0	0.012	0	0
.	19.01.15-18.07.37-1-383060	90	7	7	1	0	1	722	6	6	0	0	NA	NA	NA	24	31	507	171	166	454	152	116	16	8	1	0.032	0.047	0.006
.	19.01.15-18.07.38-1-383063	123	13	13	4	0	2	719	12	12	0	0	NA	NA	NA	42	38	511	172	168	448	156	115	21	14	12	0.041	0.081	0.071
.	19.01.15-18.07.41-1-383067	65	2	2	1	0	1	650	1	1	0	0	NA	NA	NA	16	19	500	168	164	411	137	102	3	0	2	0.006	0	0.012
.	19.01.15-18.07.41-1-383068	93	3	3	1	0	1	709	2	2	0	0	NA	NA	NA	24	25	504	167	167	447	148	114	4	0	3	0.008	0	0.018
.	19.01.15-18.07.53-1-383073	181	14	14	5	0	3	724	13	13	0	0	NA	NA	NA	48	48	522	171	168	464	149	111	56	0	8	0.107	0	0.048
.	19.01.15-18.07.56-1-383074	124	7	7	2	0	1	716	5	5	0	0	NA	NA	NA	35	35	507	169	172	449	149	118	13	15	4	0.026	0.089	0.023
.	19.01.15-18.07.58-1-383075	33	1	1	0	0	0	0	0	0	0	0	NA	NA	NA	5	12	497	166	162	0	0	0	0	0	0	0	0	0
.	19.01.15-18.07.58-1-383076	38	1	1	0	0	0	0	0	0	0	0	NA	NA	NA	13	7	491	165	164	0	0	0	2	0	0	0.004	0	0
.	19.01.15-18.07.59-1-383077	66	3	3	0	0	0	706	2	2	0	0	NA	NA	NA	28	28	502	170	169	443	151	112	8	0	0	0.016	0	0
.	19.01.15-18.08.00-1-383078	92	5	5	0	0	0	711	3	3	0	0	NA	NA	NA	31	28	500	172	169	441	155	115	11	4	0	0.022	0.023	0
.	19.01.15-18.08.01-1-383079	32	1	1	0	0	0	0	0	0	0	0	NA	NA	NA	7	12	493	167	165	0	0	0	2	0	0	0.004	0	0
.	19.01.15-18.08.02-1-383080	219	21	21	4	0	2	754	17	17	0	0	NA	NA	NA	70	71	532	174	178	472	156	126	53	30	12	0.1	0.172	0.067
.	19.01.15-18.08.03-1-383081	149	12	12	5	0	4	714	10	10	0	0	NA	NA	NA	52	44	509	178	170	444	155	115	32	9	1	0.063	0.051	0.006
.	19.01.15-18.08.03-1-383082	64	2	2	0	0	0	713	1	1	0	0	NA	NA	NA	21	30	501	174	168	440	157	116	3	6	0	0.006	0.034	0
.	19.01.15-18.08.07-1-383088	31	1	1	0	0	0	0	0	0	0	0	NA	NA	NA	10	7	490	164	166	0	0	0	0	0	3	0	0	0.018
.	19.01.15-18.08.10-1-383090	63	3	3	1	0	1	706	2	2	0	0	NA	NA	NA	30	25	507	166	165	444	148	114	4	2	0	0.008	0.012	0
.	19.01.15-18.08.15-1-383097	90	4	4	0	0	0	716	3	3	0	0	NA	NA	NA	21	29	505	169	168	447	152	117	8	0	6	0.016	0	0.036
.	19.01.15-18.08.16-1-383098	125	7	7	1	0	0	730	6	6	0	0	NA	NA	NA	35	42	509	173	173	455	156	119	28	4	4	0.055	0.023	0.023
.	19.01.15-18.08.20-1-383101	87	10	10	5	0	4	703	9	9	0	0	NA	NA	NA	36	29	505	172	165	440	151	112	27	12	0	0.053	0.07	0
.	19.01.15-18.08.20-1-383102	116	19	19	4	0	4	723	17	17	0	0	NA	NA	NA	43	48	520	169	172	458	147	118	30	25	13	0.058	0.148	0.076
.	19.01.15-18.08.26-1-383118	118	9	9	2	0	1	711	8	8	0	0	NA	NA	NA	35	27	508	167	165	449	148	114	52	0	4	0.102	0	0.024
.	19.01.15-18.08.27-1-383119	59	5	5	1	0	1	702	4	4	0	0	NA	NA	NA	24	23	499	169	168	435	151	116	16	4	0	0.032	0.024	0
.	19.01.15-18.08.28-1-383120	119	12	12	2	0	1	723	11	11	0	0	NA	NA	NA	42	40	515	169	169	457	150	116	37	10	10	0.072	0.059	0.059
.	19.01.15-18.08.34-1-383126	91	6	6	4	0	3	714	5	5	0	0	NA	NA	NA	23	31	504	171	169	443	154	117	26	1	0	0.052	0.006	0
.	19.01.15-18.08.40-1-383133	35	1	1	0	0	0	0	0	0	0	0	NA	NA	NA	10	8	492	165	164	0	0	0	2	0	0	0.004	0	0
.	19.01.15-18.08.41-1-383135	64	2	2	0	0	0	599	0	0	0	0	NA	NA	NA	12	14	495	168	164	378	127	94	1	0	4	0.002	0	0.024
.	19.01.15-18.08.42-1-383136	118	8	8	3	0	2	720	7	7	0	0	NA	NA	NA	43	44	514	176	167	451	153	116	18	4	0	0.035	0.023	0
.	19.01.15-18.08.42-1-383137	91	8	8	6	0	4	724	7	7	0	0	NA	NA	NA	33	42	514	172	169	459	150	115	28	11	0	0.054	0.064	0
.	19.01.15-18.08.45-1-383138	156	9	9	4	0	2	741	6	6	0	0	NA	NA	NA	46	57	516	185	169	462	162	117	18	7	6	0.035	0.038	0.036
.	19.01.15-18.08.52-1-383143	35	1	1	1	0	1	0	0	0	0	0	NA	NA	NA	9	11	493	165	166	0	0	0	0	0	0	0	0	0
.	19.01.15-18.08.55-1-383145	121	11	11	0	0	0	724	10	10	0	0	NA	NA	NA	34	41	518	170	166	461	152	111	17	8	5	0.033	0.047	0.03
.	19.01.15-18.08.55-1-383146	119	11	11	5	0	4	727	9	9	0	0	NA	NA	NA	45	42	512	173	170	453	157	117	31	0	14	0.061	0	0.082
.	19.01.15-18.08.57-1-383147	66	4	4	1	0	1	705	3	3	0	0	NA	NA	NA	23	18	498	168	165	442	149	114	25	5	0	0.05	0.03	0
.	19.01.15-18.08.57-1-383148	117	8	8	2	0	2	726	7	7	0	0	NA	NA	NA	36	41	512	171	171	456	155	115	17	5	6	0.033	0.029	0.035
.	19.01.15-18.08.58-1-383149	91	4	4	1	0	0	715	3	3	0	0	NA	NA	NA	29	31	505	172	167	446	155	114	16	0	2	0.032	0	0.012
.	19.01.15-18.09.05-1-383150	119	19	19	10	0	7	713	18	18	0	0	NA	NA	NA	43	36	514	168	167	450	149	114	60	3	10	0.117	0.018	0.06
.	19.01.15-18.09.07-1-383151	151	17	17	4	0	3	726	12	12	0	0	NA	NA	NA	50	43	516	167	173	455	150	121	59	6	3	0.114	0.036	0.017
.	19.01.15-18.09.11-1-383155	121	21	21	3	0	2	732	18	18	0	0	NA	NA	NA	34	49	518	174	170	458	157	117	57	15	2	0.11	0.086	0.012
.	19.01.15-18.09.16-1-383156	59	2	2	0	0	0	709	1	1	0	0	NA	NA	NA	23	27	506	168	166	446	148	115	11	2	0	0.022	0.012	0
.	19.01.15-18.09.18-1-383157	180	12	12	7	0	4	746	11	11	0	0	NA	NA	NA	53	61	529	176	169	475	154	117	24	14	16	0.045	0.08	0.095
.	19.01.15-18.09.19-1-383158	62	3	3	1	0	1	711	2	2	0	0	NA	NA	NA	15	22	504	166	165	449	150	112	4	0	1	0.008	0	0.006
.	19.01.15-18.09.21-1-383160	34	1	1	0	0	0	0	0	0	0	0	NA	NA	NA	21	12	496	165	164	0	0	0	0	1	0	0	0.006	0
.	19.01.15-18.09.24-1-383176	58	2	2	0	0	0	50	1	1	0	0	NA	NA	NA	20	13	497	164	165	31	9	10	0	2	0	0	0.012	0
.	19.01.15-18.09.25-1-383177	92	4	4	1	0	0	714	2	2	0	0	NA	NA	NA	34	38	508	168	175	446	148	120	17	0	7	0.033	0	0.04
.	19.01.15-18.09.31-1-383180	32	1	1	0	0	0	0	0	0	0	0	NA	NA	NA	5	10	495	165	163	0	0	0	0	4	0	0	0.024	0
.	19.01.15-18.09.32-1-383182	88	7	7	1	0	1	711	6	6	0	0	NA	NA	NA	30	33	507	170	169	449	148	114	24	7	2	0.047	0.041	0.012
.	19.01.15-18.09.33-1-383184	90	4	4	0	0	0	723	3	3	0	0	NA	NA	NA	33	38	513	169	169	457	148	118	8	0	2	0.016	0	0.012
.	19.01.15-18.09.37-1-383189	86	3	3	1	0	1	707	2	2	0	0	NA	NA	NA	30	28	502	169	170	445	149	113	7	4	1	0.014	0.024	0.006
.	19.01.15-18.09.39-1-383192	145	19	19	8	0	7	739	16	16	0	0	NA	NA	NA	42	53	515	178	173	457	161	121	30	32	13	0.058	0.18	0.075
.	19.01.15-18.09.39-1-383193	85	8	8	1	0	1	716	7	7	0	0	NA	NA	NA	39	37	512	168	170	451	148	117	21	4	5	0.041	0.024	0.029
.	19.01.15-18.09.46-1-383196	119	6	6	0	0	0	709	5	5	0	0	NA	NA	NA	42	33	511	166	169	451	142	116	11	5	9	0.022	0.03	0.053
.	19.01.15-18.09.46-1-383198	125	18	18	6	0	5	716	16	16	0	0	NA	NA	NA	48	38	511	167	173	450	147	119	44	4	10	0.086	0.024	0.058
.	19.01.15-18.09.52-1-383202	90	6	6	2	0	1	713	5	5	0	0	NA	NA	NA	38	34	511	168	168	447	151	115	27	0	5	0.053	0	0.03
.	19.01.15-18.09.53-1-383203	98	17	17	3	0	3	712	16	16	0	0	NA	NA	NA	49	31	502	172	170	442	151	119	39	5	4	0.078	0.029	0.024
.	19.01.15-18.09.55-1-383204	120	7	7	1	0	1	723	5	5	0	0	NA	NA	NA	34	40	515	170	168	457	151	115	17	3	0	0.033	0.018	0
.	19.01.15-18.09.57-1-383205	60	3	3	0	0	0	699	2	2	0	0	NA	NA	NA	23	15	496	166	166	440	147	112	5	5	0	0.01	0.03	0
.	19.01.15-18.10.00-1-383206	59	2	2	0	0	0	197	1	1	0	0	NA	NA	NA	15	20	501	167	165	121	38	38	3	0	0	0.006	0	0
.	19.01.15-18.10.10-1-383223	94	12	12	3	0	2	724	11	11	0	0	NA	NA	NA	30	42	511	174	170	454	154	116	47	10	2	0.092	0.057	0.012
.	19.01.15-18.10.12-1-383224	36	1	1	0	0	0	0	0	0	0	0	NA	NA	NA	11	10	494	167	162	0	0	0	0	0	3	0	0	0.019
.	19.01.15-18.10.14-1-383225	173	15	15	5	0	5	728	13	13	0	0	NA	NA	NA	49	45	511	179	168	454	161	113	28	24	19	0.055	0.134	0.113
.	19.01.15-18.10.15-1-383226	86	7	7	0	0	0	718	6	6	0	0	NA	NA	NA	31	35	506	173	169	445	156	117	18	0	3	0.036	0	0.018
.	19.01.15-18.10.15-1-383227	115	8	8	3	0	3	723	4	4	0	0	NA	NA	NA	39	39	511	173	168	454	154	115	23	10	12	0.045	0.058	0.071
.	19.01.15-18.10.16-1-383228	120	7	7	1	0	1	727	5	5	0	0	NA	NA	NA	38	38	511	173	167	458	156	113	23	5	17	0.045	0.029	0.102
.	19.01.15-18.10.18-1-383229	119	8	8	2	0	1	731	6	6	0	0	NA	NA	NA	49	51	523	174	167	462	154	115	17	12	1	0.033	0.069	0.006
.	19.01.15-18.10.19-1-383234	95	5	5	0	0	0	719	2	2	0	0	NA	NA	NA	42	38	512	172	167	450	153	116	10	0	4	0.02	0	0.024
.	19.01.15-18.10.21-1-383235	54	2	2	0	0	0	98	1	1	0	0	NA	NA	NA	22	18	500	164	167	61	17	20	2	2	0	0.004	0.012	0
.	19.01.15-18.10.28-1-383251	90	3	3	1	0	1	705	2	2	0	0	NA	NA	NA	29	28	502	171	168	437	151	117	6	0	3	0.012	0	0.018
.	19.01.15-18.10.34-1-383258	88	6	6	3	0	2	713	3	3	0	0	NA	NA	NA	39	37	509	169	172	443	153	117	32	0	1	0.063	0	0.006
.	19.01.15-18.10.37-1-383262	94	5	5	2	0	2	730	3	3	0	0	NA	NA	NA	28	53	525	168	173	459	151	120	9	0	8	0.017	0	0.046
.	19.01.15-18.10.38-1-383265	87	4	4	2	0	2	694	3	3	0	0	NA	NA	NA	27	17	500	167	163	437	148	109	3	0	2	0.006	0	0.012
.	19.01.15-18.10.39-1-383266	62	2	2	1	0	0	708	1	1	0	0	NA	NA	NA	21	24	502	167	168	444	146	118	2	1	0	0.004	0.006	0
.	19.01.15-18.10.41-1-383268	63	3	3	1	0	1	707	2	2	0	0	NA	NA	NA	31	26	505	169	165	444	153	110	4	6	0	0.008	0.036	0
.	19.01.15-18.10.41-1-383270	120	14	14	7	0	5	730	13	13	0	0	NA	NA	NA	32	40	510	172	171	453	155	122	40	19	4	0.078	0.11	0.023
.	19.01.15-18.10.43-1-383271	30	1	1	0	0	0	0	0	0	0	0	NA	NA	NA	7	7	494	163	163	0	0	0	0	0	0	0	0	0
.	19.01.15-18.10.46-1-383273	144	12	12	3	0	2	729	10	10	0	0	NA	NA	NA	43	50	520	172	171	461	148	120	38	12	0	0.073	0.07	0
.	19.01.15-18.10.47-1-383275	93	5	5	2	0	1	703	4	4	0	0	NA	NA	NA	37	24	501	169	167	440	149	114	7	7	2	0.014	0.041	0.012
.	19.01.15-18.10.55-1-383278	89	5	5	0	0	0	722	4	4	0	0	NA	NA	NA	31	39	511	174	167	450	154	118	9	7	0	0.018	0.04	0
.	19.01.15-18.10.56-1-383279	83	4	4	2	0	2	710	2	2	0	0	NA	NA	NA	37	29	500	170	172	441	153	116	10	6	2	0.02	0.035	0.012
.	19.01.15-18.10.56-1-383280	89	5	5	2	0	2	700	4	4	0	0	NA	NA	NA	30	26	504	167	168	442	148	110	9	0	2	0.018	0	0.012
.	19.01.15-18.10.56-1-383281	61	3	3	1	0	1	700	2	2	0	0	NA	NA	NA	28	18	497	168	166	441	145	114	8	3	0	0.016	0.018	0
.	19.01.15-18.10.58-1-383282	66	4	4	1	0	0	711	3	3	0	0	NA	NA	NA	20	26	505	169	165	448	150	113	8	1	0	0.016	0.006	0
.	19.01.15-18.11.06-1-383283	33	1	1	0	0	0	0	0	0	0	0	NA	NA	NA	7	6	491	165	163	0	0	0	2	0	0	0.004	0	0
.	19.01.15-18.11.09-1-383284	94	9	9	4	0	4	724	7	7	0	0	NA	NA	NA	31	37	513	169	168	455	154	115	17	0	14	0.033	0	0.083
.	19.01.15-18.11.10-1-383288	155	13	13	5	0	5	721	12	12	0	0	NA	NA	NA	44	38	514	170	167	455	150	116	39	6	23	0.076	0.035	0.138
.	19.01.15-18.11.11-1-383289	151	24	24	6	0	4	723	20	20	0	0	NA	NA	NA	42	40	516	170	167	455	154	114	50	20	22	0.097	0.118	0.132
.	19.01.15-18.11.13-1-383290	178	29	29	13	0	10	733	28	28	0	0	NA	NA	NA	60	56	515	176	178	453	158	122	95	21	30	0.184	0.119	0.169
.	19.01.15-18.11.13-1-383291	33	1	1	0	0	0	0	0	0	0	0	NA	NA	NA	10	10	492	166	165	0	0	0	0	0	1	0	0	0.006
.	19.01.15-18.11.15-1-383292	63	6	6	3	0	2	710	5	5	0	0	NA	NA	NA	19	23	499	167	170	444	149	117	16	0	0	0.032	0	0
.	19.01.15-18.11.15-1-383293	173	14	14	4	0	3	721	13	13	0	0	NA	NA	NA	52	38	506	173	172	447	154	120	36	17	11	0.071	0.098	0.064
.	19.01.15-18.11.16-1-383294	88	5	5	2	0	2	717	4	4	0	0	NA	NA	NA	21	29	503	169	170	447	151	119	26	0	0	0.052	0	0
.	19.01.15-18.11.16-1-383295	65	4	4	0	0	0	712	3	3	0	0	NA	NA	NA	23	29	500	171	171	437	156	119	5	8	0	0.01	0.047	0
.	19.01.15-18.11.33-1-383316	60	3	3	0	0	0	714	2	2	0	0	NA	NA	NA	17	23	507	164	165	454	145	115	7	0	2	0.014	0	0.012
.	19.01.15-18.11.34-1-383319	96	8	8	3	0	2	726	6	6	0	0	NA	NA	NA	32	41	513	172	169	456	155	115	27	7	0	0.053	0.041	0
.	19.01.15-18.11.37-1-383322	69	4	4	1	0	1	706	2	2	0	0	NA	NA	NA	30	27	503	168	169	447	145	114	5	9	0	0.01	0.054	0
.	19.01.15-18.11.39-1-383326	67	5	5	1	0	1	700	4	4	0	0	NA	NA	NA	29	21	499	167	168	436	151	113	10	6	0	0.02	0.036	0
.	19.01.15-18.11.39-1-383327	63	2	2	0	0	0	705	1	1	0	0	NA	NA	NA	30	24	502	168	167	443	149	113	3	7	0	0.006	0.042	0
.	19.01.15-18.11.49-1-383338	147	29	29	6	0	4	716	26	26	0	0	NA	NA	NA	43	36	508	172	169	447	151	118	65	41	4	0.128	0.238	0.024
.	19.01.15-18.11.51-1-383340	69	10	10	2	0	2	714	9	9	0	0	NA	NA	NA	23	29	507	170	165	450	150	114	20	12	0	0.039	0.071	0
.	19.01.15-18.11.52-1-383341	110	5	5	1	0	1	720	4	4	0	0	NA	NA	NA	40	38	510	170	171	453	151	116	17	0	2	0.033	0	0.012
.	19.01.15-18.11.55-1-383342	89	3	3	1	0	1	714	2	2	0	0	NA	NA	NA	19	27	505	169	166	447	152	115	9	0	0	0.018	0	0
.	19.01.15-18.11.56-1-383343	149	7	7	0	0	0	716	6	6	0	0	NA	NA	NA	49	36	511	171	167	453	149	114	19	8	3	0.037	0.047	0.018
.	19.01.15-18.11.57-1-383344	121	11	11	1	0	1	728	10	10	0	0	NA	NA	NA	49	47	512	177	171	455	153	120	23	15	3	0.045	0.085	0.018
.	19.01.15-18.12.01-1-383345	94	12	12	1	0	1	712	11	11	0	0	NA	NA	NA	32	31	507	169	168	449	149	114	21	16	2	0.041	0.095	0.012
.	19.01.15-18.12.09-1-383350	124	9	9	1	0	1	723	7	7	0	0	NA	NA	NA	50	39	510	171	171	454	152	117	5	9	6	0.01	0.053	0.035
.	19.01.15-18.12.12-1-383355	92	9	9	4	0	2	723	7	7	0	0	NA	NA	NA	26	40	510	171	172	453	154	116	0	15	19	0	0.088	0.11
.	19.01.15-18.12.14-1-383359	90	7	7	0	0	0	712	6	6	0	0	NA	NA	NA	30	27	506	169	165	449	147	116	20	4	0	0.04	0.024	0
.	19.01.15-18.12.18-1-383360	61	2	2	2	0	0	710	1	1	0	0	NA	NA	NA	22	27	506	169	165	450	148	112	3	0	3	0.006	0	0.018
.	19.01.15-18.12.24-1-383380	87	7	7	1	0	1	708	6	6	0	0	NA	NA	NA	39	33	506	169	171	439	150	119	12	0	6	0.024	0	0.035
.	19.01.15-18.12.26-1-383381	94	9	9	4	0	3	720	8	8	0	0	NA	NA	NA	30	38	509	169	173	450	151	119	19	7	0	0.037	0.041	0
.	19.01.15-18.12.35-1-383388	62	3	3	2	0	1	700	2	2	0	0	NA	NA	NA	27	21	500	167	167	442	142	116	8	1	2	0.016	0.006	0.012
.	19.01.15-18.12.35-1-383389	35	1	1	1	0	1	0	0	0	0	0	NA	NA	NA	7	11	496	164	164	0	0	0	0	0	1	0	0	0.006
.	19.01.15-18.12.35-1-383390	123	11	11	9	0	8	727	10	10	0	0	NA	NA	NA	33	41	514	170	170	457	151	119	35	20	7	0.068	0.118	0.041
.	19.01.15-18.12.40-1-383396	65	4	4	3	0	2	696	3	3	0	0	NA	NA	NA	36	26	506	167	166	440	145	111	4	0	9	0.008	0	0.054
.	19.01.15-18.12.40-1-383397	125	18	18	6	0	2	723	17	17	0	0	NA	NA	NA	50	40	514	174	165	456	157	110	57	32	19	0.111	0.184	0.115
.	19.01.15-18.12.41-1-383400	61	2	2	0	0	0	714	1	1	0	0	NA	NA	NA	26	32	508	166	171	448	148	118	1	2	0	0.002	0.012	0
.	19.01.15-18.12.44-1-383401	60	3	3	1	0	1	704	2	2	0	0	NA	NA	NA	22	21	498	171	165	441	149	114	6	4	0	0.012	0.023	0
.	19.01.15-18.12.47-1-383404	58	2	2	0	0	0	350	1	1	0	0	NA	NA	NA	17	11	493	168	163	216	71	63	0	0	2	0	0	0.012
.	19.01.15-18.12.55-1-383407	94	7	7	5	0	3	711	6	6	0	0	NA	NA	NA	28	27	505	168	167	452	146	113	17	2	14	0.034	0.012	0.084
.	19.01.15-18.12.56-1-383408	122	20	20	7	0	7	727	19	19	0	0	NA	NA	NA	37	48	514	177	170	453	157	117	50	15	9	0.097	0.085	0.053
.	19.01.15-18.12.57-1-383409	115	11	11	4	0	3	711	10	10	0	0	NA	NA	NA	49	25	504	168	166	443	152	116	27	6	8	0.054	0.036	0.048
.	19.01.15-18.12.59-1-383410	63	2	2	1	0	1	400	1	1	0	0	NA	NA	NA	14	19	499	166	167	256	78	66	1	3	0	0.002	0.018	0
.	19.01.15-18.13.01-1-383411	118	11	11	2	0	1	730	9	9	0	0	NA	NA	NA	42	42	512	175	168	457	157	116	45	9	9	0.088	0.051	0.054
.	19.01.15-18.13.01-1-383412	141	11	11	2	0	1	736	7	7	0	0	NA	NA	NA	41	53	519	173	174	462	153	121	45	3	9	0.087	0.017	0.052
.	19.01.15-18.13.05-1-383414	122	16	16	5	0	1	743	14	14	0	0	NA	NA	NA	38	60	521	178	174	462	160	121	60	21	14	0.115	0.118	0.08
.	19.01.15-18.13.14-1-383418	184	11	11	0	0	0	736	8	8	0	0	NA	NA	NA	42	54	525	170	172	464	155	117	22	10	2	0.042	0.059	0.012
.	19.01.15-18.13.25-1-383434	131	8	8	3	0	3	714	6	6	0	0	NA	NA	NA	30	32	501	175	169	440	159	115	20	6	0	0.04	0.034	0
.	19.01.15-18.13.29-1-383435	198	34	34	10	0	8	755	28	28	0	0	NA	NA	NA	60	77	537	177	176	475	158	122	111	9	18	0.207	0.051	0.102
.	19.01.15-18.13.30-1-383437	90	6	6	1	0	1	717	5	5	0	0	NA	NA	NA	26	29	506	168	168	449	152	116	12	10	8	0.024	0.06	0.048
.	19.01.15-18.13.34-1-383442	205	15	15	8	0	6	750	13	13	0	0	NA	NA	NA	72	67	529	174	177	473	154	123	53	12	11	0.1	0.069	0.062
.	19.01.15-18.13.37-1-383446	58	2	2	0	0	0	705	1	1	0	0	NA	NA	NA	20	20	500	166	167	442	149	114	8	0	0	0.016	0	0
.	19.01.15-18.13.41-1-383451	67	4	4	0	0	0	713	2	2	0	0	NA	NA	NA	26	32	510	167	168	453	148	112	1	7	7	0.002	0.042	0.042
.	19.01.15-18.13.43-1-383452	100	6	6	3	0	1	714	5	5	0	0	NA	NA	NA	40	33	512	169	165	453	151	110	21	0	3	0.041	0	0.018
.	19.01.15-18.13.48-1-383456	122	12	12	3	0	2	726	11	11	0	0	NA	NA	NA	24	36	509	172	168	458	151	117	34	2	8	0.067	0.012	0.048
.	19.01.15-18.13.49-1-383458	88	6	6	3	0	1	714	5	5	0	0	NA	NA	NA	34	34	509	171	167	449	151	114	22	5	4	0.043	0.029	0.024
.	19.01.15-18.13.50-1-383459	63	4	4	0	0	0	708	3	3	0	0	NA	NA	NA	22	25	502	169	167	444	148	116	11	0	0	0.022	0	0
.	19.01.15-18.13.53-1-383460	115	10	10	2	0	2	725	6	6	0	0	NA	NA	NA	38	45	510	174	174	446	158	121	39	4	8	0.076	0.023	0.046
.	19.01.15-18.13.59-1-383462	97	11	11	2	0	2	710	10	10	0	0	NA	NA	NA	30	28	507	170	164	447	149	114	29	3	3	0.057	0.018	0.018
.	19.01.15-18.14.06-1-383463	61	3	3	0	0	0	711	2	2	0	0	NA	NA	NA	21	25	505	168	165	445	151	115	3	0	5	0.006	0	0.03
.	19.01.15-18.14.07-1-383464	87	5	5	1	0	1	706	3	3	0	0	NA	NA	NA	36	24	501	169	167	444	151	111	3	4	8	0.006	0.024	0.048
.	19.01.15-18.14.08-1-383469	68	6	6	1	0	1	705	3	3	0	0	NA	NA	NA	26	25	503	170	165	439	152	114	25	8	0	0.05	0.047	0
.	19.01.15-18.14.10-1-383470	120	7	7	3	0	2	714	6	6	0	0	NA	NA	NA	41	37	506	174	170	448	153	113	24	4	1	0.047	0.023	0.006
.	19.01.15-18.14.17-1-383478	97	13	13	2	0	1	719	11	11	0	0	NA	NA	NA	30	30	506	170	167	453	153	113	35	10	8	0.069	0.059	0.048
.	19.01.15-18.14.21-1-383480	65	5	5	2	0	1	714	4	4	0	0	NA	NA	NA	15	27	503	167	170	446	152	116	19	0	5	0.038	0	0.029
.	19.01.15-18.14.22-1-383481	197	10	10	3	0	3	736	9	9	0	0	NA	NA	NA	47	51	515	175	174	460	156	120	36	10	2	0.07	0.057	0.011
.	19.01.15-18.14.23-1-383497	153	22	22	8	0	4	741	20	20	0	0	NA	NA	NA	53	60	523	179	171	466	160	115	57	24	43	0.109	0.134	0.251
.	19.01.15-18.14.24-1-383498	120	17	17	4	0	2	723	16	16	0	0	NA	NA	NA	38	39	513	171	168	457	150	116	52	10	36	0.101	0.058	0.214
.	19.01.15-18.14.25-1-383499	91	3	3	0	0	0	726	2	2	0	0	NA	NA	NA	25	37	516	168	166	457	152	117	6	2	0	0.012	0.012	0
.	19.01.15-18.14.29-1-383500	122	25	25	9	0	6	711	22	22	0	0	NA	NA	NA	59	32	508	172	165	442	155	114	94	8	5	0.185	0.047	0.03
.	19.01.15-18.14.31-1-383503	67	3	3	1	0	1	701	2	2	0	0	NA	NA	NA	22	23	505	166	165	447	144	110	4	0	2	0.008	0	0.012
.	19.01.15-18.14.41-1-383514	32	1	1	0	0	0	0	0	0	0	0	NA	NA	NA	4	4	490	163	164	0	0	0	0	3	0	0	0.018	0
.	19.01.15-18.14.44-1-383515	125	12	12	6	0	2	737	11	11	0	0	NA	NA	NA	52	63	521	178	177	456	159	122	15	17	47	0.029	0.096	0.266
.	19.01.15-18.14.47-1-383518	65	3	3	1	0	1	700	2	2	0	0	NA	NA	NA	32	25	508	166	164	441	150	109	7	3	0	0.014	0.018	0
.	19.01.15-18.14.48-1-383520	89	6	6	4	0	3	708	5	5	0	0	NA	NA	NA	38	28	502	169	170	441	153	114	24	3	8	0.048	0.018	0.047
.	19.01.15-18.14.51-1-383522	35	1	1	0	0	0	0	0	0	0	0	NA	NA	NA	13	10	493	166	164	0	0	0	0	0	0	0	0	0
.	19.01.15-18.14.52-1-383523	89	11	11	2	0	0	717	9	9	0	0	NA	NA	NA	26	32	512	167	166	456	149	112	32	1	3	0.062	0.006	0.018
.	19.01.15-18.14.54-1-383524	37	1	1	0	0	0	0	0	0	0	0	NA	NA	NA	8	9	494	165	163	0	0	0	5	0	0	0.01	0	0
.	19.01.15-18.14.57-1-383525	89	6	6	0	0	0	716	4	4	0	0	NA	NA	NA	31	35	513	168	167	453	150	113	45	0	5	0.088	0	0.03
.	19.01.15-18.15.02-1-383526	91	6	6	1	0	1	722	5	5	0	0	NA	NA	NA	34	38	516	171	164	459	150	113	12	0	11	0.023	0	0.067
.	19.01.15-18.15.03-1-383527	115	10	10	3	0	2	723	8	8	0	0	NA	NA	NA	43	47	517	173	170	453	155	115	34	0	1	0.066	0	0.006
.	19.01.15-18.15.08-1-383528	65	4	4	2	0	1	693	3	3	0	0	NA	NA	NA	27	14	498	164	165	438	144	111	13	0	4	0.026	0	0.024
.	19.01.15-18.15.09-1-383529	62	2	2	1	0	1	688	1	1	0	0	NA	NA	NA	29	14	496	164	167	430	143	115	2	0	6	0.004	0	0.036
.	19.01.15-18.15.19-1-383534	144	9	9	2	0	2	713	7	7	0	0	NA	NA	NA	51	32	504	169	172	445	146	122	20	10	9	0.04	0.059	0.052
.	19.01.15-18.15.19-1-383535	152	17	17	7	0	4	726	13	13	0	0	NA	NA	NA	50	43	511	177	168	453	157	116	58	18	17	0.114	0.102	0.101
.	19.01.15-18.15.23-1-383551	36	1	1	0	0	0	0	0	0	0	0	NA	NA	NA	15	12	495	166	164	0	0	0	0	0	0	0	0	0
.	19.01.15-18.15.25-1-383552	62	3	3	1	0	1	716	2	2	0	0	NA	NA	NA	17	32	508	168	169	449	151	116	20	0	0	0.039	0	0
.	19.01.15-18.15.27-1-383553	116	9	9	2	0	1	720	5	5	0	0	NA	NA	NA	51	35	510	171	167	453	151	116	19	15	10	0.037	0.088	0.06
.	19.01.15-18.15.29-1-383554	114	5	5	0	0	0	726	4	4	0	0	NA	NA	NA	24	44	520	169	168	460	149	117	10	2	0	0.019	0.012	0
.	19.01.15-18.15.29-1-383555	88	6	6	0	0	0	710	5	5	0	0	NA	NA	NA	33	26	505	167	167	446	148	116	16	0	3	0.032	0	0.018
.	19.01.15-18.15.42-1-383569	119	15	15	1	0	1	718	13	13	0	0	NA	NA	NA	38	36	510	169	170	452	149	117	28	6	17	0.055	0.036	0.1
.	19.01.15-18.15.47-1-383572	32	1	1	0	0	0	0	0	0	0	0	NA	NA	NA	9	5	491	164	163	0	0	0	0	0	0	0	0	0
.	19.01.15-18.15.50-1-383575	148	26	26	7	0	3	712	24	24	0	0	NA	NA	NA	43	36	509	170	170	445	149	118	55	36	13	0.108	0.212	0.076
.	19.01.15-18.15.53-1-383576	31	1	1	1	0	1	0	0	0	0	0	NA	NA	NA	12	3	491	163	162	0	0	0	2	0	0	0.004	0	0
.	19.01.15-18.15.55-1-383577	67	9	9	5	0	3	717	8	8	0	0	NA	NA	NA	24	34	505	168	174	447	151	119	35	6	2	0.069	0.036	0.011
.	19.01.15-18.16.01-1-383578	66	6	6	2	0	1	700	3	3	0	0	NA	NA	NA	24	19	498	168	166	439	146	115	11	1	2	0.022	0.006	0.012
.	19.01.15-18.16.07-1-383579	115	4	4	1	0	1	722	3	3	0	0	NA	NA	NA	39	39	508	172	172	453	150	119	17	5	0	0.033	0.029	0
.	19.01.15-18.16.09-1-383584	93	10	10	3	0	3	723	9	9	0	0	NA	NA	NA	34	38	514	167	170	455	150	118	34	9	4	0.066	0.054	0.024
.	19.01.15-18.16.09-1-383585	66	3	3	1	0	1	692	2	2	0	0	NA	NA	NA	26	9	494	164	164	436	146	110	3	0	3	0.006	0	0.018
.	19.01.15-18.16.19-1-383593	145	9	9	2	0	1	734	8	8	0	0	NA	NA	NA	47	50	518	174	171	460	153	121	6	20	9	0.012	0.115	0.053
.	19.01.15-18.16.20-1-383594	151	6	6	2	0	1	725	4	4	0	0	NA	NA	NA	59	53	515	178	173	449	158	118	4	15	6	0.008	0.084	0.035
.	19.01.15-18.16.20-1-383595	64	2	2	0	0	0	200	1	1	0	0	NA	NA	NA	20	6	492	163	164	126	43	31	3	3	0	0.006	0.018	0
.	19.01.15-18.16.21-1-383596	57	2	2	2	0	2	0	1	1	0	0	NA	NA	NA	14	12	493	166	166	0	0	0	7	0	0	0.014	0	0
.	19.01.15-18.16.25-1-383617	33	1	1	0	0	0	0	0	0	0	0	NA	NA	NA	12	9	495	164	163	0	0	0	0	0	0	0	0	0
.	19.01.15-18.16.25-1-383618	88	8	8	4	0	2	706	7	7	0	0	NA	NA	NA	29	28	509	166	166	445	149	112	16	4	0	0.031	0.024	0
.	19.01.15-18.16.28-1-383619	122	12	12	3	0	3	712	10	10	0	0	NA	NA	NA	41	32	510	167	168	449	147	116	33	5	0	0.065	0.03	0
.	19.01.15-18.16.28-1-383620	124	10	10	1	0	0	729	8	8	0	0	NA	NA	NA	42	42	519	169	167	462	151	116	27	5	4	0.052	0.03	0.024
.	19.01.15-18.16.31-1-383623	56	2	2	0	0	0	710	1	1	0	0	NA	NA	NA	24	27	507	169	164	448	148	114	1	0	1	0.002	0	0.006
.	19.01.15-18.16.32-1-383626	119	8	8	2	0	2	724	7	7	0	0	NA	NA	NA	50	43	511	174	171	450	154	120	20	5	0	0.039	0.029	0
.	19.01.15-18.16.44-1-383635	144	11	11	3	0	2	723	10	10	0	0	NA	NA	NA	48	43	515	170	171	459	148	116	53	0	11	0.103	0	0.064
.	19.01.15-18.16.44-1-383636	87	7	7	4	0	1	709	6	6	0	0	NA	NA	NA	32	25	505	167	166	448	151	110	18	1	4	0.036	0.006	0.024
.	19.01.15-18.16.45-1-383637	93	8	8	4	0	2	718	6	6	0	0	NA	NA	NA	34	38	510	170	171	449	150	119	21	7	4	0.041	0.041	0.023
.	19.01.15-18.16.46-1-383639	36	1	1	0	0	0	0	0	0	0	0	NA	NA	NA	6	10	496	164	163	0	0	0	1	0	0	0.002	0	0
.	19.01.15-18.16.48-1-383642	34	1	1	0	0	0	0	0	0	0	0	NA	NA	NA	7	6	491	166	162	0	0	0	0	0	0	0	0	0
.	19.01.15-18.16.52-1-383646	94	5	5	1	0	1	715	4	4	0	0	NA	NA	NA	24	32	509	165	171	452	147	116	4	9	0	0.008	0.055	0
.	19.01.15-18.16.52-1-383647	147	18	18	6	0	4	725	16	16	0	0	NA	NA	NA	62	51	526	173	165	461	152	112	73	0	13	0.139	0	0.079
.	19.01.15-18.16.52-1-383648	59	2	2	2	0	2	0	1	1	0	0	NA	NA	NA	7	14	497	167	163	0	0	0	0	2	3	0	0.012	0.018
.	19.01.15-18.16.52-1-383649	88	4	4	1	0	0	721	3	3	0	0	NA	NA	NA	32	38	515	170	166	454	152	115	11	0	0	0.021	0	0
.	19.01.15-18.16.56-1-383650	33	1	1	0	0	0	0	0	0	0	0	NA	NA	NA	8	7	492	165	163	0	0	0	0	3	0	0	0.018	0
.	19.01.15-18.17.00-1-383651	92	4	4	2	0	1	718	3	3	0	0	NA	NA	NA	34	38	509	177	165	449	157	112	17	0	0	0.033	0	0
.	19.01.15-18.17.01-1-383652	62	3	3	0	0	0	705	2	2	0	0	NA	NA	NA	23	29	507	165	170	445	145	115	5	2	0	0.01	0.012	0
.	19.01.15-18.17.10-1-383653	124	6	6	3	0	2	718	5	5	0	0	NA	NA	NA	52	41	516	171	167	452	153	113	17	4	4	0.033	0.023	0.024
.	19.01.15-18.17.12-1-383657	62	3	3	1	0	1	707	2	2	0	0	NA	NA	NA	24	24	503	167	167	445	149	113	13	0	0	0.026	0	0
.	19.01.15-18.17.12-1-383658	62	3	3	2	0	1	714	2	2	0	0	NA	NA	NA	20	31	509	167	168	450	148	116	4	0	3	0.008	0	0.018
.	19.01.15-18.17.13-1-383659	117	5	5	2	0	1	724	4	4	0	0	NA	NA	NA	33	37	508	172	170	452	153	119	15	2	8	0.03	0.012	0.047
.	19.01.15-18.17.17-1-383660	90	5	5	5	0	3	701	2	2	0	0	NA	NA	NA	32	20	496	171	166	436	150	115	23	3	0	0.046	0.018	0
.	19.01.15-18.17.18-1-383661	122	19	19	3	0	2	734	17	17	0	0	NA	NA	NA	47	49	522	171	169	464	153	117	50	25	12	0.096	0.146	0.071
.	19.01.15-18.17.20-1-383662	92	8	8	4	0	3	709	7	7	0	0	NA	NA	NA	32	31	504	168	172	441	150	118	24	3	7	0.048	0.018	0.041
.	19.01.15-18.17.27-1-383678	94	13	13	7	0	3	717	11	11	0	0	NA	NA	NA	33	36	510	170	169	449	150	118	51	11	7	0.1	0.065	0.041
.	19.01.15-18.17.29-1-383679	122	11	11	3	0	2	721	8	8	0	0	NA	NA	NA	35	40	509	168	176	451	149	121	19	2	14	0.037	0.012	0.08
.	19.01.15-18.17.29-1-383680	67	6	6	2	0	2	707	5	5	0	0	NA	NA	NA	27	24	500	169	168	446	150	111	13	7	2	0.026	0.041	0.012
.	19.01.15-18.17.31-1-383683	97	7	7	2	0	1	713	5	5	0	0	NA	NA	NA	35	31	509	167	168	448	149	116	14	2	3	0.028	0.012	0.018
.	19.01.15-18.17.32-1-383685	96	6	6	1	0	0	714	5	5	0	0	NA	NA	NA	28	27	505	168	167	449	150	115	7	2	7	0.014	0.012	0.042
.	19.01.15-18.17.36-1-383690	89	11	11	2	0	2	717	10	10	0	0	NA	NA	NA	27	33	505	173	168	446	154	117	38	0	0	0.075	0	0
.	19.01.15-18.17.45-1-383697	180	26	26	9	0	6	747	22	22	0	0	NA	NA	NA	59	68	524	179	178	460	161	126	74	1	14	0.141	0.006	0.079
.	19.01.15-18.18.01-1-383702	37	1	1	0	0	0	0	0	0	0	0	NA	NA	NA	11	13	495	165	166	0	0	0	3	0	0	0.006	0	0
.	19.01.15-18.18.06-1-383704	145	27	27	9	0	6	726	26	26	0	0	NA	NA	NA	49	49	516	177	169	457	156	113	97	20	13	0.188	0.113	0.077
.	19.01.15-18.18.06-1-383705	112	9	9	1	0	1	701	8	8	0	0	NA	NA	NA	37	27	502	168	170	435	148	118	26	12	0	0.052	0.071	0
.	19.01.15-18.18.12-1-383713	115	7	7	3	0	3	729	6	6	0	0	NA	NA	NA	44	50	515	174	174	454	156	119	21	9	2	0.041	0.052	0.011
.	19.01.15-18.18.15-1-383714	150	25	25	8	0	5	716	21	21	0	0	NA	NA	NA	39	36	513	169	167	455	147	114	70	23	11	0.136	0.136	0.066
.	19.01.15-18.18.15-1-383715	35	1	1	0	0	0	0	0	0	0	0	NA	NA	NA	9	10	497	164	162	0	0	0	4	0	0	0.008	0	0
.	19.01.15-18.18.24-1-383737	57	2	2	0	0	0	252	1	1	0	0	NA	NA	NA	14	18	499	168	164	162	55	35	4	0	0	0.008	0	0
.	19.01.15-18.18.24-1-383738	88	6	6	1	0	0	714	5	5	0	0	NA	NA	NA	24	23	502	170	164	447	154	113	14	0	7	0.028	0	0.043
.	19.01.15-18.18.29-1-383739	183	14	14	7	0	1	735	11	11	0	0	NA	NA	NA	53	52	520	169	176	461	154	120	30	20	14	0.058	0.118	0.08
.	19.01.15-18.18.36-1-383747	38	1	1	0	0	0	0	0	0	0	0	NA	NA	NA	11	15	498	165	165	0	0	0	0	1	0	0	0.006	0
.	19.01.15-18.18.38-1-383751	93	4	4	1	0	1	700	3	3	0	0	NA	NA	NA	27	20	501	165	167	444	146	110	7	0	3	0.014	0	0.018
.	19.01.15-18.18.46-1-383756	61	2	2	0	0	0	712	1	1	0	0	NA	NA	NA	16	23	500	169	167	446	151	115	3	0	1	0.006	0	0.006
.	19.01.15-18.18.47-1-383757	91	5	5	2	0	2	712	3	3	0	0	NA	NA	NA	30	27	501	168	171	442	152	118	11	2	0	0.022	0.012	0
.	19.01.15-18.18.48-1-383759	33	1	1	1	0	1	0	0	0	0	0	NA	NA	NA	4	13	499	165	162	0	0	0	3	0	0	0.006	0	0
.	19.01.15-18.19.03-1-383762	35	1	1	1	0	1	0	0	0	0	0	NA	NA	NA	9	8	494	164	163	0	0	0	2	0	0	0.004	0	0
.	19.01.15-18.19.03-1-383763	88	9	9	3	0	3	717	6	6	0	0	NA	NA	NA	29	39	512	172	168	450	153	114	23	13	0	0.045	0.076	0
.	19.01.15-18.19.05-1-383764	120	8	8	2	0	2	719	6	6	0	0	NA	NA	NA	35	41	511	170	173	452	150	117	30	11	9	0.059	0.065	0.052
.	19.01.15-18.19.06-1-383765	63	6	6	3	0	2	705	5	5	0	0	NA	NA	NA	23	23	505	165	166	449	145	111	15	3	0	0.03	0.018	0
.	19.01.15-18.19.10-1-383769	97	7	7	2	0	1	720	5	5	0	0	NA	NA	NA	34	37	510	172	168	448	156	116	9	0	4	0.018	0	0.024
.	19.01.15-18.19.12-1-383770	120	14	14	7	0	3	721	10	10	0	0	NA	NA	NA	46	44	513	176	168	450	157	114	46	15	2	0.09	0.085	0.012
.	19.01.15-18.19.14-1-383771	63	2	2	0	0	0	706	1	1	0	0	NA	NA	NA	30	27	503	169	168	438	152	116	1	3	0	0.002	0.018	0
.	19.01.15-18.19.15-1-383772	179	12	12	4	0	4	737	10	10	0	0	NA	NA	NA	50	56	515	178	176	459	157	121	35	13	0	0.068	0.073	0
.	19.01.15-18.19.18-1-383773	90	17	17	4	0	3	704	16	16	0	0	NA	NA	NA	37	23	501	168	167	442	147	115	35	20	1	0.07	0.119	0.006
.	19.01.15-18.19.24-1-383790	98	23	23	9	0	8	708	20	20	0	0	NA	NA	NA	29	27	499	170	171	440	151	117	63	28	7	0.126	0.165	0.041
.	19.01.15-18.19.25-1-383791	150	20	20	2	0	0	716	18	18	0	0	NA	NA	NA	45	41	515	169	170	449	149	118	81	14	13	0.157	0.083	0.076
.	19.01.15-18.19.28-1-383792	67	4	4	0	0	0	703	3	3	0	0	NA	NA	NA	27	20	500	167	166	441	147	115	3	0	5	0.006	0	0.03
.	19.01.15-18.19.30-1-383793	90	6	6	0	0	0	708	3	3	0	0	NA	NA	NA	27	28	504	169	168	441	151	116	3	8	0	0.006	0.047	0
.	19.01.15-18.19.30-1-383795	176	23	23	6	0	1	729	21	21	0	0	NA	NA	NA	49	48	512	180	169	454	158	117	81	24	8	0.158	0.133	0.047
.	19.01.15-18.19.43-1-383807	159	17	17	7	0	4	725	14	14	0	0	NA	NA	NA	63	41	515	169	170	457	149	119	44	23	7	0.085	0.136	0.041
.	19.01.15-18.19.45-1-383808	120	11	11	5	0	2	715	10	10	0	0	NA	NA	NA	31	32	505	170	170	445	153	117	39	7	0	0.077	0.041	0
.	19.01.15-18.19.49-1-383813	87	4	4	0	0	0	703	3	3	0	0	NA	NA	NA	23	19	501	167	164	442	151	110	1	9	1	0.002	0.054	0.006
.	19.01.15-18.19.51-1-383814	119	7	7	3	0	1	735	6	6	0	0	NA	NA	NA	35	54	522	171	174	469	148	118	9	9	9	0.017	0.053	0.052
.	19.01.15-18.19.56-1-383815	178	12	12	8	0	3	733	11	11	0	0	NA	NA	NA	46	46	511	174	174	456	157	120	43	24	11	0.084	0.138	0.063
.	19.01.15-18.20.07-1-383820	143	10	10	0	0	0	720	9	9	0	0	NA	NA	NA	38	44	510	176	171	444	156	120	24	2	7	0.047	0.011	0.041
.	19.01.15-18.20.07-1-383821	33	1	1	0	0	0	0	0	0	0	0	NA	NA	NA	13	10	494	165	164	0	0	0	0	0	0	0	0	0
.	19.01.15-18.20.09-1-383822	120	8	8	2	0	2	736	7	7	0	0	NA	NA	NA	36	53	517	174	175	459	158	119	13	18	6	0.025	0.103	0.034
.	19.01.15-18.20.10-1-383826	154	14	14	5	0	4	730	13	13	0	0	NA	NA	NA	44	50	518	173	172	459	155	116	44	0	15	0.085	0	0.087
.	19.01.15-18.20.12-1-383832	94	8	8	2	0	2	721	7	7	0	0	NA	NA	NA	33	44	514	171	172	450	153	118	24	3	3	0.047	0.018	0.017
.	19.01.15-18.20.17-1-383833	149	17	17	5	0	4	733	14	14	0	0	NA	NA	NA	52	47	516	168	176	460	150	123	54	18	9	0.105	0.107	0.051
.	19.01.15-18.20.24-1-383857	61	3	3	0	0	0	702	2	2	0	0	NA	NA	NA	22	18	496	172	163	437	156	109	9	0	3	0.018	0	0.018
.	19.01.15-18.20.27-1-383858	215	15	15	6	0	3	724	11	11	0	0	NA	NA	NA	67	48	521	171	169	457	150	117	60	0	6	0.115	0	0.036
.	19.01.15-18.20.30-1-383860	92	4	4	1	0	1	723	3	3	0	0	NA	NA	NA	36	35	512	169	167	456	151	116	8	0	4	0.016	0	0.024
.	19.01.15-18.20.35-1-383867	90	5	5	2	0	2	715	4	4	0	0	NA	NA	NA	36	32	506	169	170	444	152	119	7	5	0	0.014	0.03	0
.	19.01.15-18.20.41-1-383874	34	1	1	0	0	0	0	0	0	0	0	NA	NA	NA	16	9	495	165	162	0	0	0	0	0	1	0	0	0.006
.	19.01.15-18.20.41-1-383875	63	4	4	2	0	2	701	3	3	0	0	NA	NA	NA	27	25	506	167	165	438	152	111	12	0	0	0.024	0	0
.	19.01.15-18.20.42-1-383876	63	2	2	2	0	2	712	1	1	0	0	NA	NA	NA	17	27	501	168	171	444	151	117	7	0	2	0.014	0	0.012
.	19.01.15-18.20.44-1-383877	94	5	5	1	0	1	714	2	2	0	0	NA	NA	NA	32	30	505	171	167	446	152	116	7	9	0	0.014	0.053	0
.	19.01.15-18.20.48-1-383880	33	1	1	0	0	0	0	0	0	0	0	NA	NA	NA	9	11	494	164	166	0	0	0	3	0	0	0.006	0	0
.	19.01.15-18.20.49-1-383883	56	2	2	1	0	1	704	1	1	0	0	NA	NA	NA	29	27	508	165	167	445	147	112	5	0	0	0.01	0	0
.	19.01.15-18.20.50-1-383884	115	4	4	1	0	1	719	3	3	0	0	NA	NA	NA	37	38	509	170	172	447	154	118	18	4	0	0.035	0.024	0
.	19.01.15-18.20.52-1-383885	59	4	4	0	0	0	711	3	3	0	0	NA	NA	NA	24	26	505	169	165	447	148	116	29	0	0	0.057	0	0
.	19.01.15-18.20.57-1-383886	33	1	1	1	0	1	0	0	0	0	0	NA	NA	NA	11	15	499	165	164	0	0	0	1	0	0	0.002	0	0
.	19.01.15-18.20.59-1-383887	62	2	2	1	0	1	707	1	1	0	0	NA	NA	NA	24	30	502	169	172	441	149	117	0	3	8	0	0.018	0.047
.	19.01.15-18.20.59-1-383888	35	1	1	1	0	1	0	0	0	0	0	NA	NA	NA	11	10	495	164	164	0	0	0	0	0	0	0	0	0
.	19.01.15-18.20.59-1-383889	205	12	12	2	0	2	739	9	9	0	0	NA	NA	NA	69	58	520	177	174	464	157	118	32	11	5	0.062	0.062	0.029
.	19.01.15-18.21.01-1-383890	180	12	12	5	0	2	729	10	10	0	0	NA	NA	NA	69	51	517	173	174	461	148	120	40	21	6	0.077	0.121	0.034
.	19.01.15-18.21.02-1-383891	119	8	8	2	0	1	718	7	7	0	0	NA	NA	NA	26	31	504	171	169	449	153	116	10	8	6	0.02	0.047	0.036
.	19.01.15-18.21.04-1-383892	92	7	7	2	0	2	722	5	5	0	0	NA	NA	NA	24	34	513	168	166	458	151	113	29	7	0	0.057	0.042	0
.	19.01.15-18.21.06-1-383893	59	2	2	0	0	0	704	1	1	0	0	NA	NA	NA	26	22	503	166	166	443	148	113	1	6	0	0.002	0.036	0
.	19.01.15-18.21.10-1-383897	63	3	3	1	0	1	712	1	1	0	0	NA	NA	NA	29	29	505	166	171	446	149	117	13	0	1	0.026	0	0.006
.	19.01.15-18.21.13-1-383898	62	2	2	1	0	1	714	1	1	0	0	NA	NA	NA	21	27	502	169	169	445	153	116	3	3	0	0.006	0.018	0
.	19.01.15-18.21.15-1-383899	32	1	1	0	0	0	0	0	0	0	0	NA	NA	NA	11	9	494	163	165	0	0	0	0	0	0	0	0	0
.	19.01.15-18.21.16-1-383900	234	33	33	5	0	3	743	29	29	0	0	NA	NA	NA	84	71	534	177	173	471	154	118	74	63	14	0.139	0.356	0.081
.	19.01.15-18.21.22-1-383901	93	3	3	2	0	2	702	2	2	0	0	NA	NA	NA	32	16	497	166	166	440	149	113	13	2	0	0.026	0.012	0
.	19.01.15-18.21.25-1-383917	145	10	10	4	0	3	738	8	8	0	0	NA	NA	NA	47	53	526	174	166	469	156	113	31	0	9	0.059	0	0.054
.	19.01.15-18.21.25-1-383919	178	19	19	9	0	6	732	17	17	0	0	NA	NA	NA	47	42	514	173	168	458	157	117	78	7	10	0.152	0.04	0.06
.	19.01.15-18.21.27-1-383920	124	15	15	6	0	4	732	13	13	0	0	NA	NA	NA	39	46	510	174	175	452	156	124	81	13	7	0.159	0.075	0.04
.	19.01.15-18.21.29-1-383921	121	11	11	4	0	3	722	10	10	0	0	NA	NA	NA	44	40	515	168	170	456	149	117	16	12	9	0.031	0.071	0.053
.	19.01.15-18.21.29-1-383922	62	4	4	1	0	1	713	3	3	0	0	NA	NA	NA	20	31	507	172	165	446	155	112	10	0	0	0.02	0	0
.	19.01.15-18.21.33-1-383927	87	10	10	5	0	4	709	9	9	0	0	NA	NA	NA	32	25	505	167	166	447	146	116	30	5	1	0.059	0.03	0.006
.	19.01.15-18.21.39-1-383933	90	6	6	2	0	2	709	5	5	0	0	NA	NA	NA	36	32	504	171	170	441	151	117	29	4	3	0.058	0.023	0.018
.	19.01.15-18.21.50-1-383942	119	14	14	2	0	1	716	12	12	0	0	NA	NA	NA	38	37	508	171	171	445	153	118	44	17	16	0.087	0.099	0.094
.	19.01.15-18.21.57-1-383943	115	9	9	3	0	3	709	8	8	0	0	NA	NA	NA	50	36	505	173	171	441	155	113	7	7	15	0.014	0.04	0.088
.	19.01.15-18.21.58-1-383944	70	8	8	1	0	1	707	6	6	0	0	NA	NA	NA	33	29	506	171	165	443	153	111	37	0	0	0.073	0	0
.	19.01.15-18.21.59-1-383945	211	29	29	10	0	9	736	25	25	0	0	NA	NA	NA	76	60	526	175	172	462	156	118	89	23	11	0.169	0.131	0.064
.	19.01.15-18.22.05-1-383946	144	10	10	2	0	2	739	7	7	0	0	NA	NA	NA	51	58	523	174	174	463	156	120	24	16	7	0.046	0.092	0.04
.	19.01.15-18.22.07-1-383947	90	6	6	1	0	1	717	5	5	0	0	NA	NA	NA	37	33	506	171	169	449	152	116	12	6	2	0.024	0.035	0.012
.	19.01.15-18.22.09-1-383948	61	3	3	0	0	0	710	2	2	0	0	NA	NA	NA	20	23	502	167	167	448	148	114	14	0	0	0.028	0	0
.	19.01.15-18.22.23-1-383979	97	10	10	2	0	2	717	9	9	0	0	NA	NA	NA	34	42	516	171	168	456	145	116	24	11	1	0.047	0.064	0.006
.	19.01.15-18.22.28-1-383980	100	4	4	2	0	2	727	3	3	0	0	NA	NA	NA	33	36	507	174	168	453	157	117	19	0	3	0.037	0	0.018
.	19.01.15-18.22.28-1-383981	88	8	8	2	0	1	711	7	7	0	0	NA	NA	NA	27	28	509	166	166	451	148	112	23	0	10	0.045	0	0.06
.	19.01.15-18.22.29-1-383982	37	1	1	0	0	0	0	0	0	0	0	NA	NA	NA	7	14	495	167	165	0	0	0	6	0	0	0.012	0	0
.	19.01.15-18.22.31-1-383985	118	11	11	1	0	1	705	10	10	0	0	NA	NA	NA	41	29	505	172	165	442	154	109	14	24	0	0.028	0.14	0
.	19.01.15-18.22.32-1-383987	59	2	2	0	0	0	303	1	1	0	0	NA	NA	NA	20	16	498	166	165	185	75	43	4	1	0	0.008	0.006	0
.	19.01.15-18.22.32-1-383988	119	6	6	2	0	1	704	4	4	0	0	NA	NA	NA	40	29	504	169	169	441	149	114	11	0	11	0.022	0	0.065
.	19.01.15-18.22.36-1-383993	62	2	2	0	0	0	702	1	1	0	0	NA	NA	NA	23	22	497	170	168	436	151	115	1	5	0	0.002	0.029	0
.	19.01.15-18.22.44-1-384000	123	8	8	3	0	2	713	7	7	0	0	NA	NA	NA	37	34	504	171	172	442	152	119	24	0	3	0.048	0	0.017
.	19.01.15-18.22.54-1-384005	148	11	11	6	0	5	734	9	9	0	0	NA	NA	NA	37	51	515	177	172	455	158	121	34	11	9	0.066	0.062	0.052
.	19.01.15-18.22.57-1-384006	179	14	14	2	0	2	739	12	12	0	0	NA	NA	NA	48	56	522	174	173	464	157	118	34	14	13	0.065	0.08	0.075
.	19.01.15-18.22.58-1-384007	83	3	3	2	0	2	692	2	2	0	0	NA	NA	NA	33	20	497	165	171	431	144	117	0	14	1	0	0.085	0.006
.	19.01.15-18.22.58-1-384008	62	2	2	0	0	0	700	1	1	0	0	NA	NA	NA	29	19	501	165	166	439	147	114	1	0	4	0.002	0	0.024
.	19.01.15-18.22.58-1-384009	31	1	1	0	0	0	0	0	0	0	0	NA	NA	NA	13	7	493	163	164	0	0	0	0	0	0	0	0	0
.	19.01.15-18.22.58-1-384010	99	15	15	6	0	4	712	13	13	0	0	NA	NA	NA	29	28	503	169	169	448	148	116	41	25	12	0.082	0.148	0.071
.	19.01.15-18.23.00-1-384011	60	2	2	0	0	0	701	0	0	0	0	NA	NA	NA	20	16	498	168	163	441	148	112	5	0	0	0.01	0	0
.	19.01.15-18.23.00-1-384012	90	6	6	4	0	3	711	5	5	0	0	NA	NA	NA	43	36	509	171	169	443	153	115	14	12	0	0.028	0.07	0
.	19.01.15-18.23.18-1-384017	87	5	5	2	0	2	716	4	4	0	0	NA	NA	NA	31	33	509	169	168	451	150	115	23	5	0	0.045	0.03	0
.	19.01.15-18.23.26-1-384033	33	1	1	0	0	0	0	0	0	0	0	NA	NA	NA	11	6	492	163	164	0	0	0	0	0	2	0	0	0.012
.	19.01.15-18.23.26-1-384034	91	4	4	1	0	1	711	3	3	0	0	NA	NA	NA	31	35	509	168	171	445	150	116	12	0	0	0.024	0	0
.	19.01.15-18.23.29-1-384035	114	4	4	3	0	2	711	3	3	0	0	NA	NA	NA	46	32	505	172	168	450	149	112	3	10	0	0.006	0.058	0
.	19.01.15-18.23.29-1-384036	92	5	5	2	0	1	712	3	3	0	0	NA	NA	NA	30	27	508	168	164	451	150	111	7	1	3	0.014	0.006	0.018
.	19.01.15-18.23.39-1-384047	31	1	1	0	0	0	0	0	0	0	0	NA	NA	NA	9	11	494	166	164	0	0	0	1	0	0	0.002	0	0
.	19.01.15-18.23.42-1-384050	90	4	4	0	0	0	714	3	3	0	0	NA	NA	NA	37	32	510	169	166	449	152	113	11	10	0	0.022	0.059	0
.	19.01.15-18.23.43-1-384051	144	35	35	11	0	9	711	31	31	0	0	NA	NA	NA	35	39	512	173	167	447	153	111	96	43	5	0.188	0.249	0.03
.	19.01.15-18.23.46-1-384053	38	1	1	1	0	1	0	0	0	0	0	NA	NA	NA	8	8	493	164	164	0	0	0	0	0	1	0	0	0.006
.	19.01.15-18.23.48-1-384056	30	1	1	0	0	0	0	0	0	0	0	NA	NA	NA	15	7	490	165	165	0	0	0	0	0	3	0	0	0.018
.	19.01.15-18.23.48-1-384057	53	2	2	0	0	0	0	1	1	0	0	NA	NA	NA	19	14	495	165	167	0	0	0	0	0	1	0	0	0.006
.	19.01.15-18.23.48-1-384058	126	20	20	9	0	7	716	17	17	0	0	NA	NA	NA	46	36	509	173	167	454	148	114	91	12	17	0.179	0.069	0.102
.	19.01.15-18.23.49-1-384060	263	18	18	8	0	6	774	14	14	0	0	NA	NA	NA	68	91	552	175	177	494	158	122	81	7	14	0.147	0.04	0.079
.	19.01.15-18.23.49-1-384061	98	6	6	2	0	2	714	5	5	0	0	NA	NA	NA	35	29	508	167	167	455	148	111	14	9	0	0.028	0.054	0
.	19.01.15-18.23.49-1-384062	36	1	1	1	0	1	0	0	0	0	0	NA	NA	NA	11	10	493	166	164	0	0	0	1	0	0	0.002	0	0
.	19.01.15-18.23.50-1-384063	204	26	26	8	0	5	748	24	24	0	0	NA	NA	NA	58	69	529	179	174	469	160	119	106	15	4	0.2	0.084	0.023
.	19.01.15-18.23.52-1-384064	155	26	26	7	0	4	737	21	21	0	0	NA	NA	NA	50	53	523	172	171	464	154	119	85	30	13	0.163	0.174	0.076
.	19.01.15-18.23.52-1-384065	118	8	8	2	0	2	721	6	6	0	0	NA	NA	NA	42	39	512	173	167	451	155	115	41	8	0	0.08	0.046	0
.	19.01.15-18.24.03-1-384067	60	3	3	1	0	1	297	2	2	0	0	NA	NA	NA	16	17	501	164	165	181	59	57	6	0	1	0.012	0	0.006
.	19.01.15-18.24.16-1-384075	93	9	9	3	0	2	722	8	8	0	0	NA	NA	NA	33	40	509	169	175	449	153	120	31	2	0	0.061	0.012	0
.	19.01.15-18.24.25-1-384096	90	6	6	2	0	1	710	5	5	0	0	NA	NA	NA	30	32	509	167	169	447	148	115	12	1	2	0.024	0.006	0.012
.	19.01.15-18.24.35-1-384104	36	1	1	1	0	1	0	0	0	0	0	NA	NA	NA	9	11	493	167	164	0	0	0	0	0	0	0	0	0
.	19.01.15-18.24.38-1-384108	86	3	3	1	0	1	716	2	2	0	0	NA	NA	NA	39	40	511	175	167	449	155	112	9	0	0	0.018	0	0
.	19.01.15-18.24.39-1-384110	87	4	4	0	0	0	727	3	3	0	0	NA	NA	NA	27	37	515	164	171	460	146	121	8	12	0	0.016	0.073	0
.	19.01.15-18.24.39-1-384112	34	1	1	0	0	0	0	0	0	0	0	NA	NA	NA	5	6	491	165	163	0	0	0	0	0	1	0	0	0.006
.	19.01.15-18.24.54-1-384119	119	5	5	2	0	2	726	3	3	0	0	NA	NA	NA	28	41	508	174	172	453	156	117	13	0	6	0.026	0	0.035
.	19.01.15-18.24.57-1-384120	90	3	3	1	0	1	710	2	2	0	0	NA	NA	NA	31	31	507	170	167	445	152	113	0	3	6	0	0.018	0.036
.	19.01.15-18.24.57-1-384121	93	9	9	1	0	1	728	6	6	0	0	NA	NA	NA	19	41	512	174	168	457	157	114	15	14	0	0.029	0.08	0
.	19.01.15-18.25.02-1-384122	125	9	9	2	0	2	715	7	7	0	0	NA	NA	NA	43	34	508	168	171	448	150	117	14	11	19	0.028	0.065	0.111
.	19.01.15-18.25.03-1-384123	90	4	4	0	0	0	708	3	3	0	0	NA	NA	NA	36	29	504	170	168	444	150	114	6	8	5	0.012	0.047	0.03
.	19.01.15-18.25.05-1-384124	147	12	12	5	0	5	731	10	10	0	0	NA	NA	NA	56	52	519	170	176	459	146	126	37	5	0	0.071	0.029	0
.	19.01.15-18.25.14-1-384129	36	1	1	0	0	0	0	0	0	0	0	NA	NA	NA	9	11	498	163	163	0	0	0	0	0	4	0	0	0.025
.	19.01.15-18.25.16-1-384130	59	2	2	0	0	0	709	1	1	0	0	NA	NA	NA	17	24	502	170	165	447	149	113	0	3	6	0	0.018	0.036
.	19.01.15-18.25.17-1-384131	64	2	2	0	0	0	707	0	0	0	0	NA	NA	NA	27	30	499	169	175	439	149	119	16	0	0	0.032	0	0
.	19.01.15-18.25.18-1-384132	90	3	3	0	0	0	713	2	2	0	0	NA	NA	NA	17	26	504	166	169	450	148	115	8	0	0	0.016	0	0
.	19.01.15-18.25.19-1-384133	93	7	7	3	0	3	715	6	6	0	0	NA	NA	NA	20	30	510	165	168	454	148	113	15	0	0	0.029	0	0
.	19.01.15-18.25.23-1-384149	123	15	15	6	0	4	728	13	13	0	0	NA	NA	NA	39	43	516	169	171	458	151	119	35	4	23	0.068	0.024	0.135
.	19.01.15-18.25.24-1-384150	144	13	13	5	0	2	725	12	12	0	0	NA	NA	NA	53	44	510	170	177	454	149	122	35	22	4	0.069	0.129	0.023
.	19.01.15-18.25.32-1-384153	171	23	23	9	0	4	748	19	19	0	0	NA	NA	NA	49	65	526	178	174	466	160	122	81	12	15	0.154	0.067	0.086
.	19.01.15-18.25.36-1-384160	152	13	13	3	0	1	731	12	12	0	0	NA	NA	NA	43	42	515	171	169	458	156	117	24	8	8	0.047	0.047	0.047
.	19.01.15-18.25.40-1-384165	124	6	6	0	0	0	722	5	5	0	0	NA	NA	NA	36	40	520	168	165	460	149	113	27	11	0	0.052	0.065	0
.	19.01.15-18.25.44-1-384167	63	3	3	1	0	1	706	2	2	0	0	NA	NA	NA	21	21	498	168	168	443	149	114	27	0	0	0.054	0	0
.	19.01.15-18.25.46-1-384169	120	15	15	6	0	4	729	13	13	0	0	NA	NA	NA	40	50	521	172	170	459	153	117	51	6	22	0.098	0.035	0.129
.	19.01.15-18.25.54-1-384173	36	1	1	0	0	0	0	0	0	0	0	NA	NA	NA	11	15	499	165	164	0	0	0	1	0	0	0.002	0	0
.	19.01.15-18.25.57-1-384174	61	2	2	0	0	0	712	1	1	0	0	NA	NA	NA	14	18	498	168	165	446	151	115	13	0	0	0.026	0	0
.	19.01.15-18.25.59-1-384175	122	9	9	2	0	1	715	8	8	0	0	NA	NA	NA	38	38	512	172	167	451	151	113	26	0	4	0.051	0	0.024
.	19.01.15-18.26.01-1-384176	86	6	6	2	0	2	716	5	5	0	0	NA	NA	NA	19	31	500	172	172	441	153	122	18	0	0	0.036	0	0
.	19.01.15-18.26.01-1-384177	84	6	6	2	0	2	714	5	5	0	0	NA	NA	NA	29	28	503	168	170	444	151	119	15	10	3	0.03	0.06	0.018
.	19.01.15-18.26.02-1-384178	199	21	21	6	0	5	754	16	16	0	0	NA	NA	NA	57	66	524	178	177	465	163	126	63	21	4	0.12	0.118	0.023
.	19.01.15-18.26.04-1-384179	145	15	15	1	0	1	721	14	14	0	0	NA	NA	NA	48	50	513	177	173	449	157	115	41	20	13	0.08	0.113	0.075
.	19.01.15-18.26.15-1-384187	125	5	5	1	0	0	733	3	3	0	0	NA	NA	NA	37	45	510	173	175	454	156	123	17	2	1	0.033	0.012	0.006
.	19.01.15-18.26.26-1-384212	117	4	4	0	0	0	737	3	3	0	0	NA	NA	NA	37	50	517	174	172	459	160	118	7	8	0	0.014	0.046	0
.	19.01.15-18.26.26-1-384213	113	6	6	2	0	1	723	5	5	0	0	NA	NA	NA	49	46	520	173	166	455	153	115	17	0	2	0.033	0	0.012
.	19.01.15-18.26.27-1-384214	114	11	11	3	0	3	716	10	10	0	0	NA	NA	NA	38	34	504	171	172	448	152	116	22	4	10	0.044	0.023	0.058
.	19.01.15-18.26.29-1-384215	103	7	7	3	0	3	719	6	6	0	0	NA	NA	NA	27	35	507	174	167	448	156	115	23	9	0	0.045	0.052	0
.	19.01.15-18.26.31-1-384218	59	3	3	2	0	1	715	2	2	0	0	NA	NA	NA	16	25	501	165	172	452	145	118	2	5	0	0.004	0.03	0
.	19.01.15-18.26.40-1-384228	64	2	2	0	0	0	703	1	1	0	0	NA	NA	NA	30	24	506	167	164	444	147	112	5	0	0	0.01	0	0
.	19.01.15-18.26.42-1-384230	66	5	5	3	0	2	718	4	4	0	0	NA	NA	NA	22	34	506	169	172	449	147	122	5	4	5	0.01	0.024	0.029
.	19.01.15-18.26.45-1-384231	90	3	3	2	0	2	714	2	2	0	0	NA	NA	NA	39	37	512	166	172	455	144	115	12	0	3	0.023	0	0.017
.	19.01.15-18.26.49-1-384237	92	7	7	3	0	3	724	6	6	0	0	NA	NA	NA	26	40	513	172	168	458	151	115	17	12	0	0.033	0.07	0
.	19.01.15-18.26.51-1-384238	61	2	2	1	0	1	352	1	1	0	0	NA	NA	NA	13	16	500	166	163	232	72	48	2	0	0	0.004	0	0
.	19.01.15-18.26.52-1-384239	66	2	2	0	0	0	706	1	1	0	0	NA	NA	NA	16	18	498	168	165	441	150	115	4	0	5	0.008	0	0.03
.	19.01.15-18.26.53-1-384240	66	5	5	2	0	1	709	4	4	0	0	NA	NA	NA	33	29	505	171	166	446	150	113	26	0	0	0.051	0	0
.	19.01.15-18.26.53-1-384241	93	3	3	1	0	1	713	2	2	0	0	NA	NA	NA	32	26	498	176	165	442	158	113	7	0	0	0.014	0	0
.	19.01.15-18.26.57-1-384242	172	14	14	4	0	3	758	12	12	0	0	NA	NA	NA	56	71	536	172	176	476	158	124	35	3	7	0.065	0.017	0.04
.	19.01.15-18.27.02-1-384243	64	5	5	0	0	0	713	4	4	0	0	NA	NA	NA	23	29	507	168	167	449	150	114	22	0	0	0.043	0	0
.	19.01.15-18.27.03-1-384244	65	7	7	0	0	0	709	4	4	0	0	NA	NA	NA	20	27	500	172	168	443	152	114	17	1	1	0.034	0.006	0.006
.	19.01.15-18.27.08-1-384245	62	2	2	1	0	1	450	1	1	0	0	NA	NA	NA	15	18	496	167	168	280	97	73	4	3	0	0.008	0.018	0
.	19.01.15-18.27.08-1-384246	143	9	9	3	0	1	704	7	7	0	0	NA	NA	NA	50	31	509	164	171	447	145	112	18	8	11	0.035	0.049	0.064
.	19.01.15-18.27.10-1-384250	142	21	21	10	0	6	734	20	20	0	0	NA	NA	NA	57	61	525	175	174	461	156	117	89	17	6	0.17	0.097	0.034
.	19.01.15-18.27.16-1-384251	150	38	38	14	0	9	720	36	36	0	0	NA	NA	NA	55	43	517	172	167	455	154	111	119	23	19	0.23	0.134	0.114
.	19.01.15-18.27.27-1-384267	180	13	13	7	0	4	749	12	12	0	0	NA	NA	NA	55	68	529	177	175	468	158	123	26	14	11	0.049	0.079	0.063
.	19.01.15-18.27.33-1-384272	151	13	13	2	0	2	717	9	9	0	0	NA	NA	NA	50	44	515	172	170	446	152	119	45	9	1	0.087	0.052	0.006
.	19.01.15-18.27.33-1-384274	66	3	3	1	0	0	715	2	2	0	0	NA	NA	NA	26	32	507	170	168	444	153	118	27	0	0	0.053	0	0
.	19.01.15-18.27.34-1-384275	33	1	1	0	0	0	0	0	0	0	0	NA	NA	NA	14	13	495	166	165	0	0	0	0	0	0	0	0	0
.	19.01.15-18.27.35-1-384277	81	6	6	1	0	0	721	5	5	0	0	NA	NA	NA	23	35	505	170	173	447	155	119	10	1	0	0.02	0.006	0
.	19.01.15-18.27.36-1-384279	85	6	6	2	0	0	714	5	5	0	0	NA	NA	NA	27	32	507	172	166	449	150	115	1	10	3	0.002	0.058	0.018
.	19.01.15-18.27.43-1-384286	121	17	17	4	0	3	714	15	15	0	0	NA	NA	NA	39	33	507	169	170	449	148	117	63	7	7	0.124	0.041	0.041
.	19.01.15-18.27.52-1-384291	149	7	7	3	0	2	731	6	6	0	0	NA	NA	NA	44	51	520	172	172	460	152	119	11	9	6	0.021	0.052	0.035
.	19.01.15-18.27.56-1-384292	122	6	6	0	0	0	711	4	4	0	0	NA	NA	NA	52	39	508	170	174	443	147	121	8	4	8	0.016	0.024	0.046
.	19.01.15-18.27.58-1-384293	38	1	1	1	0	1	0	0	0	0	0	NA	NA	NA	11	8	493	166	162	0	0	0	0	0	1	0	0	0.006
.	19.01.15-18.28.00-1-384294	98	5	5	0	0	0	714	4	4	0	0	NA	NA	NA	38	34	510	169	168	454	147	113	12	0	3	0.024	0	0.018
.	19.01.15-18.28.01-1-384295	61	2	2	0	0	0	150	1	1	0	0	NA	NA	NA	18	18	498	164	169	92	33	25	4	0	0	0.008	0	0
.	19.01.15-18.28.02-1-384296	31	1	1	0	0	0	0	0	0	0	0	NA	NA	NA	6	5	490	163	165	0	0	0	4	0	0	0.008	0	0
.	19.01.15-18.28.08-1-384298	36	1	1	0	0	0	0	0	0	0	0	NA	NA	NA	5	6	492	164	163	0	0	0	0	0	0	0	0	0
.	19.01.15-18.28.09-1-384299	120	6	6	3	0	2	727	4	4	0	0	NA	NA	NA	30	46	512	173	174	453	155	119	2	4	9	0.004	0.023	0.052
.	19.01.15-18.28.11-1-384303	90	4	4	0	0	0	717	2	2	0	0	NA	NA	NA	21	31	504	174	166	447	157	113	9	3	0	0.018	0.017	0
.	19.01.15-18.28.12-1-384304	62	2	2	0	0	0	716	1	1	0	0	NA	NA	NA	19	30	505	172	166	447	156	113	7	6	0	0.014	0.035	0
.	19.01.15-18.28.19-1-384311	35	1	1	1	0	1	0	0	0	0	0	NA	NA	NA	10	9	494	166	162	0	0	0	4	0	0	0.008	0	0
.	19.01.15-18.28.20-1-384312	210	20	20	7	0	5	743	17	17	0	0	NA	NA	NA	48	64	534	170	173	473	150	120	62	21	1	0.116	0.124	0.006
.	19.01.15-18.28.21-1-384313	63	3	3	1	0	1	704	2	2	0	0	NA	NA	NA	25	24	506	164	167	448	144	112	3	3	0	0.006	0.018	0
.	19.01.15-18.28.22-1-384318	88	7	7	3	0	3	712	6	6	0	0	NA	NA	NA	42	36	512	169	168	446	151	115	17	6	2	0.033	0.036	0.012
.	19.01.15-18.28.26-1-384334	90	7	7	2	0	2	704	6	6	0	0	NA	NA	NA	28	23	496	171	169	437	151	116	10	13	2	0.02	0.076	0.012
.	19.01.15-18.28.29-1-384335	169	9	9	5	0	4	732	8	8	0	0	NA	NA	NA	51	42	517	171	167	463	154	115	35	4	13	0.068	0.023	0.078
.	19.01.15-18.28.29-1-384336	92	4	4	2	0	1	708	3	3	0	0	NA	NA	NA	27	26	503	169	167	442	151	115	14	13	0	0.028	0.077	0
.	19.01.15-18.28.37-1-384345	68	3	3	0	0	0	701	2	2	0	0	NA	NA	NA	35	22	499	168	168	439	147	115	0	4	6	0	0.024	0.036
.	19.01.15-18.28.38-1-384347	33	1	1	0	0	0	0	0	0	0	0	NA	NA	NA	9	8	493	163	165	0	0	0	0	0	0	0	0	0
.	19.01.15-18.28.38-1-384348	67	8	8	2	0	2	707	7	7	0	0	NA	NA	NA	23	25	506	164	168	449	145	113	3	6	11	0.006	0.037	0.065
.	19.01.15-18.28.40-1-384350	31	1	1	0	0	0	0	0	0	0	0	NA	NA	NA	9	12	495	164	166	0	0	0	0	0	0	0	0	0
.	19.01.15-18.28.42-1-384353	64	2	2	0	0	0	100	0	0	0	0	NA	NA	NA	23	18	500	166	165	63	19	18	3	2	0	0.006	0.012	0
.	19.01.15-18.28.48-1-384357	34	1	1	1	0	1	0	0	0	0	0	NA	NA	NA	9	10	495	164	164	0	0	0	7	0	0	0.014	0	0
.	19.01.15-18.28.49-1-384359	33	1	1	0	0	0	0	0	0	0	0	NA	NA	NA	5	8	493	164	164	0	0	0	0	0	2	0	0	0.012
.	19.01.15-18.28.50-1-384360	144	42	42	15	0	11	726	36	36	0	0	NA	NA	NA	42	50	519	174	170	458	153	115	130	19	18	0.25	0.109	0.106
.	19.01.15-18.28.51-1-384361	65	3	3	2	0	2	694	2	2	0	0	NA	NA	NA	31	17	498	165	167	436	145	113	0	4	3	0	0.024	0.018
.	19.01.15-18.28.51-1-384362	84	5	5	1	0	1	716	4	4	0	0	NA	NA	NA	31	39	513	174	165	451	153	112	4	0	12	0.008	0	0.073
.	19.01.15-18.29.07-1-384364	64	3	3	2	0	2	707	2	2	0	0	NA	NA	NA	31	25	504	168	166	445	150	112	7	6	0	0.014	0.036	0
.	19.01.15-18.29.12-1-384368	63	2	2	0	0	0	712	1	1	0	0	NA	NA	NA	31	24	502	169	166	448	151	113	5	0	5	0.01	0	0.03
.	19.01.15-18.29.21-1-384370	124	4	4	1	0	1	717	3	3	0	0	NA	NA	NA	45	40	511	171	171	452	147	118	14	0	0	0.027	0	0
.	19.01.15-18.29.22-1-384386	90	4	4	0	0	0	710	3	3	0	0	NA	NA	NA	40	35	507	170	171	441	151	118	11	0	4	0.022	0	0.023
.	19.01.15-18.29.26-1-384387	90	5	5	4	0	1	718	4	4	0	0	NA	NA	NA	32	33	510	172	164	453	154	111	16	9	0	0.031	0.052	0
.	19.01.15-18.29.26-1-384388	151	11	11	2	0	0	738	9	9	0	0	NA	NA	NA	50	55	517	184	167	460	166	112	40	2	2	0.077	0.011	0.012
.	19.01.15-18.29.28-1-384389	89	3	3	1	0	1	715	2	2	0	0	NA	NA	NA	34	35	512	169	167	449	152	114	10	1	0	0.02	0.006	0
.	19.01.15-18.29.30-1-384391	123	9	9	2	0	1	735	8	8	0	0	NA	NA	NA	34	42	509	171	175	456	156	123	40	4	6	0.079	0.023	0.034
.	19.01.15-18.29.33-1-384394	33	1	1	1	0	1	0	0	0	0	0	NA	NA	NA	13	10	494	164	165	0	0	0	0	1	0	0	0.006	0
.	19.01.15-18.29.35-1-384398	61	5	5	4	0	2	704	4	4	0	0	NA	NA	NA	27	28	505	169	167	443	149	112	7	5	0	0.014	0.03	0
.	19.01.15-18.29.40-1-384404	159	37	37	10	0	5	725	32	32	0	0	NA	NA	NA	48	43	514	169	173	451	152	122	104	22	35	0.202	0.13	0.202
.	19.01.15-18.29.41-1-384406	88	6	6	2	0	2	710	5	5	0	0	NA	NA	NA	33	27	506	168	166	446	150	114	15	8	0	0.03	0.048	0
.	19.01.15-18.29.45-1-384407	220	20	20	7	0	5	746	17	17	0	0	NA	NA	NA	61	65	528	174	176	466	156	124	51	13	22	0.097	0.075	0.125
.	19.01.15-18.29.45-1-384408	125	7	7	0	0	0	711	5	5	0	0	NA	NA	NA	43	37	512	171	167	451	149	111	19	3	5	0.037	0.018	0.03
.	19.01.15-18.30.08-1-384417	92	4	4	3	0	1	708	3	3	0	0	NA	NA	NA	32	24	503	165	169	444	149	115	5	10	3	0.01	0.061	0.018
.	19.01.15-18.30.12-1-384422	89	4	4	1	0	1	711	3	3	0	0	NA	NA	NA	28	32	508	168	169	444	150	117	8	0	0	0.016	0	0
.	19.01.15-18.30.24-1-384450	120	14	14	3	0	3	710	11	11	0	0	NA	NA	NA	36	37	508	168	174	440	151	119	55	1	0	0.108	0.006	0
.	19.01.15-18.30.30-1-384451	36	1	1	1	0	1	0	0	0	0	0	NA	NA	NA	8	11	495	164	165	0	0	0	0	0	2	0	0	0.012
.	19.01.15-18.30.33-1-384455	184	23	23	5	0	3	732	20	20	0	0	NA	NA	NA	63	47	519	173	168	461	153	118	105	26	9	0.202	0.15	0.054
.	19.01.15-18.30.38-1-384463	58	2	2	1	0	0	704	1	1	0	0	NA	NA	NA	28	26	502	171	166	443	151	110	8	0	2	0.016	0	0.012
.	19.01.15-18.30.42-1-384467	88	8	8	5	0	4	715	7	7	0	0	NA	NA	NA	33	37	508	171	171	447	151	117	27	0	5	0.053	0	0.029
.	19.01.15-18.30.43-1-384468	90	3	3	0	0	0	708	2	2	0	0	NA	NA	NA	31	31	507	172	165	442	153	113	7	0	4	0.014	0	0.024
.	19.01.15-18.30.43-1-384469	91	4	4	0	0	0	703	2	2	0	0	NA	NA	NA	33	25	504	164	170	441	147	115	1	0	11	0.002	0	0.065
.	19.01.15-18.30.51-1-384474	70	3	3	1	0	1	699	2	2	0	0	NA	NA	NA	29	19	499	168	165	438	152	109	0	8	0	0	0.048	0
.	19.01.15-18.30.53-1-384475	151	9	9	4	0	1	740	8	8	0	0	NA	NA	NA	47	50	517	173	173	464	155	121	52	9	0	0.101	0.052	0
.	19.01.15-18.30.56-1-384476	119	8	8	2	0	1	724	6	6	0	0	NA	NA	NA	31	35	508	168	172	452	154	118	23	5	0	0.045	0.03	0
.	19.01.15-18.31.00-1-384477	88	4	4	2	0	1	702	2	2	0	0	NA	NA	NA	28	19	502	166	164	441	150	111	2	4	5	0.004	0.024	0.03
.	19.01.15-18.31.00-1-384478	204	21	21	9	0	5	738	19	19	0	0	NA	NA	NA	66	57	524	172	174	464	155	119	82	22	13	0.156	0.128	0.075
.	19.01.15-18.31.05-1-384499	32	1	1	0	0	0	0	0	0	0	0	NA	NA	NA	10	7	492	163	165	0	0	0	1	0	0	0.002	0	0
.	19.01.15-18.31.07-1-384500	90	11	11	5	0	4	707	9	9	0	0	NA	NA	NA	23	22	501	167	167	445	150	112	12	19	0	0.024	0.114	0
.	19.01.15-18.31.08-1-384501	124	16	16	3	0	2	711	14	14	0	0	NA	NA	NA	45	31	506	168	170	443	149	119	64	3	13	0.126	0.018	0.076
.	19.01.15-18.31.12-1-384525	59	2	2	0	0	0	705	1	1	0	0	NA	NA	NA	20	20	500	167	166	444	147	114	0	5	7	0	0.03	0.042
.	19.01.15-18.31.17-1-384526	65	4	4	3	0	0	703	2	2	0	0	NA	NA	NA	28	26	507	169	163	445	148	110	7	9	0	0.014	0.053	0
.	19.01.15-18.31.18-1-384527	60	2	2	0	0	0	708	1	1	0	0	NA	NA	NA	22	25	499	172	167	441	153	114	3	1	0	0.006	0.006	0
.	19.01.15-18.31.18-1-384528	238	20	20	3	0	0	745	18	18	0	0	NA	NA	NA	63	62	525	173	177	469	154	122	56	30	18	0.107	0.173	0.102
.	19.01.15-18.31.20-1-384529	120	15	15	2	0	1	712	13	13	0	0	NA	NA	NA	39	34	507	169	171	443	151	118	53	23	3	0.105	0.136	0.018
.	19.01.15-18.31.28-1-384546	90	3	3	0	0	0	703	2	2	0	0	NA	NA	NA	37	22	500	169	166	438	150	115	4	2	0	0.008	0.012	0
.	19.01.15-18.31.33-1-384550	186	20	20	5	0	3	739	18	18	0	0	NA	NA	NA	54	58	524	174	173	464	154	121	53	18	14	0.101	0.103	0.081
.	19.01.15-18.31.33-1-384553	94	4	4	2	0	1	716	2	2	0	0	NA	NA	NA	30	29	506	164	172	450	147	119	11	0	5	0.022	0	0.029
.	19.01.15-18.31.34-1-384554	92	4	4	0	0	0	708	3	3	0	0	NA	NA	NA	31	23	500	168	168	442	149	117	4	3	1	0.008	0.018	0.006
.	19.01.15-18.31.42-1-384563	60	3	3	0	0	0	711	2	2	0	0	NA	NA	NA	24	25	499	171	168	442	152	117	5	0	3	0.01	0	0.018
.	19.01.15-18.31.45-1-384564	266	22	22	8	0	3	771	19	19	0	0	NA	NA	NA	81	95	545	182	181	480	164	127	65	14	18	0.119	0.077	0.099
.	19.01.15-18.31.45-1-384565	114	15	15	7	0	4	711	14	14	0	0	NA	NA	NA	36	37	513	170	167	449	148	114	38	7	12	0.074	0.041	0.072
.	19.01.15-18.31.51-1-384571	154	16	16	7	0	3	724	11	11	0	0	NA	NA	NA	55	46	519	170	170	457	151	116	59	10	7	0.114	0.059	0.041
.	19.01.15-18.31.53-1-384572	200	18	18	4	0	3	735	15	15	0	0	NA	NA	NA	70	57	528	170	172	466	151	118	30	21	15	0.057	0.124	0.087
.	19.01.15-18.31.55-1-384573	68	3	3	1	0	1	553	2	2	0	0	NA	NA	NA	18	17	499	166	165	346	119	88	6	1	0	0.012	0.006	0
.	19.01.15-18.31.59-1-384574	89	7	7	2	0	2	710	6	6	0	0	NA	NA	NA	24	25	505	168	165	445	153	112	10	1	6	0.02	0.006	0.036
.	19.01.15-18.32.02-1-384575	93	4	4	1	0	1	710	3	3	0	0	NA	NA	NA	24	24	505	167	165	447	148	115	7	14	5	0.014	0.084	0.03
.	19.01.15-18.32.10-1-384579	115	17	17	2	0	1	732	15	15	0	0	NA	NA	NA	32	50	517	171	175	460	150	122	52	12	0	0.101	0.07	0
.	19.01.15-18.32.11-1-384580	92	8	8	4	0	4	710	7	7	0	0	NA	NA	NA	34	26	501	169	169	443	152	115	23	0	7	0.046	0	0.041
.	19.01.15-18.32.21-1-384589	69	3	3	0	0	0	711	2	2	0	0	NA	NA	NA	25	21	498	171	165	442	154	115	8	0	4	0.016	0	0.024
.	19.01.15-18.32.26-1-384609	91	3	3	1	0	1	721	2	2	0	0	NA	NA	NA	32	36	509	171	169	450	154	117	10	0	0	0.02	0	0
.	19.01.15-18.32.33-1-384614	87	5	5	2	0	1	701	4	4	0	0	NA	NA	NA	32	21	501	167	166	440	149	112	21	2	5	0.042	0.012	0.03
.	19.01.15-18.32.34-1-384616	35	1	1	0	0	0	0	0	0	0	0	NA	NA	NA	14	9	495	165	162	0	0	0	2	0	0	0.004	0	0
.	19.01.15-18.32.36-1-384619	60	3	3	0	0	0	711	2	2	0	0	NA	NA	NA	23	27	508	167	165	453	146	112	2	3	0	0.004	0.018	0
.	19.01.15-18.32.36-1-384620	58	2	2	0	0	0	149	1	1	0	0	NA	NA	NA	14	9	492	165	165	86	35	28	3	0	0	0.006	0	0
.	19.01.15-18.32.36-1-384621	205	25	25	5	0	3	744	23	23	0	0	NA	NA	NA	49	64	522	181	174	461	164	119	59	27	26	0.113	0.149	0.149
.	19.01.15-18.32.40-1-384627	32	1	1	0	0	0	0	0	0	0	0	NA	NA	NA	6	8	493	163	165	0	0	0	1	0	0	0.002	0	0
.	19.01.15-18.32.42-1-384629	35	1	1	0	0	0	0	0	0	0	0	NA	NA	NA	12	3	490	164	162	0	0	0	0	0	4	0	0	0.025
.	19.01.15-18.32.42-1-384630	110	4	4	1	0	0	719	3	3	0	0	NA	NA	NA	39	40	514	173	166	451	153	115	11	1	3	0.021	0.006	0.018
.	19.01.15-18.32.43-1-384631	119	7	7	3	0	3	710	4	4	0	0	NA	NA	NA	34	28	509	165	167	449	145	116	13	0	3	0.026	0	0.018
.	19.01.15-18.32.44-1-384632	65	2	2	1	0	1	299	0	0	0	0	NA	NA	NA	18	16	498	166	165	190	64	45	0	0	2	0	0	0.012
.	19.01.15-18.32.45-1-384633	144	33	33	7	0	4	719	28	28	0	0	NA	NA	NA	51	46	519	169	171	454	147	118	72	31	17	0.139	0.183	0.099
.	19.01.15-18.32.51-1-384638	118	12	12	6	0	5	728	10	10	0	0	NA	NA	NA	33	45	519	168	171	461	149	118	33	7	20	0.064	0.042	0.117
.	19.01.15-18.32.53-1-384639	92	4	4	1	0	1	719	2	2	0	0	NA	NA	NA	25	34	505	171	171	448	152	119	15	0	3	0.03	0	0.018
.	19.01.15-18.32.55-1-384640	176	14	14	4	0	3	757	12	12	0	0	NA	NA	NA	48	73	542	171	173	483	152	122	72	0	6	0.133	0	0.035
.	19.01.15-18.32.58-1-384641	62	2	2	0	0	0	697	1	1	0	0	NA	NA	NA	24	20	502	167	164	441	146	110	3	4	0	0.006	0.024	0
.	19.01.15-18.33.01-1-384642	129	4	4	1	0	1	717	3	3	0	0	NA	NA	NA	41	35	509	169	170	450	151	116	7	15	0	0.014	0.089	0
.	19.01.15-18.33.08-1-384644	181	10	10	2	0	1	746	9	9	0	0	NA	NA	NA	58	69	537	174	171	475	153	118	23	2	5	0.043	0.011	0.029
.	19.01.15-18.33.14-1-384648	115	9	9	2	0	2	720	7	7	0	0	NA	NA	NA	46	43	514	170	172	452	150	118	24	7	8	0.047	0.041	0.047
.	19.01.15-18.33.15-1-384649	39	1	1	0	0	0	0	0	0	0	0	NA	NA	NA	11	9	493	164	165	0	0	0	0	0	2	0	0	0.012
.	19.01.15-18.33.19-1-384650	61	4	4	2	0	1	704	2	2	0	0	NA	NA	NA	19	18	501	163	167	441	149	114	3	6	2	0.006	0.037	0.012
.	19.01.15-18.33.22-1-384651	94	12	12	5	0	5	728	10	10	0	0	NA	NA	NA	28	43	510	175	171	453	156	119	34	10	7	0.067	0.057	0.041
.	19.01.15-18.33.23-1-384667	120	13	13	6	0	5	725	10	10	0	0	NA	NA	NA	43	45	509	176	173	445	160	120	37	8	13	0.073	0.045	0.075
.	19.01.15-18.33.26-1-384668	57	2	2	0	0	0	100	1	1	0	0	NA	NA	NA	13	16	496	168	165	67	16	17	1	0	1	0.002	0	0.006
.	19.01.15-18.33.27-1-384669	91	11	11	6	0	4	697	9	9	0	0	NA	NA	NA	41	19	495	171	166	433	153	111	20	12	0	0.04	0.07	0
.	19.01.15-18.33.33-1-384674	175	13	13	6	0	4	741	12	12	0	0	NA	NA	NA	46	56	523	177	169	465	161	115	22	24	20	0.042	0.136	0.118
.	19.01.15-18.33.33-1-384675	91	6	6	0	0	0	713	5	5	0	0	NA	NA	NA	43	41	513	171	170	448	152	113	21	0	6	0.041	0	0.035
.	19.01.15-18.33.36-1-384679	34	1	1	0	0	0	0	0	0	0	0	NA	NA	NA	14	13	497	165	164	0	0	0	1	0	0	0.002	0	0
.	19.01.15-18.33.37-1-384681	64	2	2	0	0	0	709	1	1	0	0	NA	NA	NA	27	32	508	167	170	447	146	116	5	3	0	0.01	0.018	0
.	19.01.15-18.33.41-1-384686	120	11	11	2	0	1	728	8	8	0	0	NA	NA	NA	29	41	508	178	168	453	158	117	33	15	0	0.065	0.084	0
.	19.01.15-18.33.50-1-384691	36	1	1	0	0	0	0	0	0	0	0	NA	NA	NA	7	14	496	165	166	0	0	0	0	0	2	0	0	0.012
.	19.01.15-18.33.52-1-384692	59	3	3	1	0	1	102	2	2	0	0	NA	NA	NA	22	20	500	168	165	64	22	16	2	0	5	0.004	0	0.03
.	19.01.15-18.33.53-1-384693	185	9	9	4	0	0	740	8	8	0	0	NA	NA	NA	55	58	525	172	174	464	154	122	44	6	6	0.084	0.035	0.034
.	19.01.15-18.33.53-1-384694	61	5	5	3	0	2	706	4	4	0	0	NA	NA	NA	18	21	501	167	166	446	146	114	10	12	0	0.02	0.072	0
.	19.01.15-18.33.53-1-384695	96	6	6	1	0	1	715	5	5	0	0	NA	NA	NA	31	33	507	168	171	445	150	120	12	8	6	0.024	0.048	0.035
.	19.01.15-18.33.54-1-384696	97	20	20	5	0	2	717	19	19	0	0	NA	NA	NA	21	29	505	166	171	450	148	119	47	25	8	0.093	0.151	0.047
.	19.01.15-18.33.55-1-384698	92	3	3	2	0	2	709	2	2	0	0	NA	NA	NA	32	30	508	166	169	444	147	118	13	7	0	0.026	0.042	0
.	19.01.15-18.34.01-1-384699	62	3	3	1	0	1	703	2	2	0	0	NA	NA	NA	30	19	500	168	164	443	153	107	7	2	0	0.014	0.012	0
.	19.01.15-18.34.05-1-384700	232	52	52	14	0	9	737	45	45	0	0	NA	NA	NA	60	64	530	171	176	467	151	119	176	19	20	0.332	0.111	0.114
.	19.01.15-18.34.11-1-384704	197	25	25	7	0	3	738	24	24	0	0	NA	NA	NA	80	57	524	176	170	461	158	119	63	37	21	0.12	0.21	0.124
.	19.01.15-18.34.12-1-384705	114	7	7	6	0	2	716	6	6	0	0	NA	NA	NA	32	30	508	170	165	448	154	114	18	4	7	0.035	0.024	0.042
.	19.01.15-18.34.13-1-384706	33	1	1	0	0	0	0	0	0	0	0	NA	NA	NA	11	11	492	166	166	0	0	0	0	1	0	0	0.006	0
.	19.01.15-18.34.13-1-384707	265	11	11	2	0	2	753	10	10	0	0	NA	NA	NA	75	72	529	176	180	470	155	128	19	16	5	0.036	0.091	0.028
.	19.01.15-18.34.15-1-384708	62	2	2	1	0	1	352	1	1	0	0	NA	NA	NA	20	23	502	170	164	222	75	55	3	0	0	0.006	0	0
.	19.01.15-18.34.17-1-384709	119	14	14	3	0	3	717	11	11	0	0	NA	NA	NA	44	40	512	175	166	451	154	112	39	16	15	0.076	0.091	0.09
.	19.01.15-18.34.21-1-384715	88	5	5	3	0	3	717	4	4	0	0	NA	NA	NA	34	32	504	170	171	447	152	118	24	0	3	0.048	0	0.018
.	19.01.15-18.34.27-1-384735	38	1	1	0	0	0	0	0	0	0	0	NA	NA	NA	9	12	495	166	164	0	0	0	0	2	0	0	0.012	0
.	19.01.15-18.34.29-1-384736	128	11	11	2	0	2	730	9	9	0	0	NA	NA	NA	50	51	521	173	170	456	156	118	24	7	9	0.046	0.04	0.053
.	19.01.15-18.34.33-1-384742	147	31	31	16	0	10	713	29	29	0	0	NA	NA	NA	50	41	511	171	172	448	151	114	125	24	6	0.245	0.14	0.035
.	19.01.15-18.34.34-1-384743	117	18	18	5	0	4	706	17	17	0	0	NA	NA	NA	45	34	506	171	170	442	151	113	39	23	4	0.077	0.135	0.024
.	19.01.15-18.34.39-1-384749	64	3	3	2	0	1	703	2	2	0	0	NA	NA	NA	29	27	507	167	166	444	147	112	0	0	14	0	0	0.084
.	19.01.15-18.34.45-1-384752	178	8	8	2	0	2	729	7	7	0	0	NA	NA	NA	64	48	511	175	175	452	155	122	5	19	9	0.01	0.109	0.051
.	19.01.15-18.34.50-1-384757	270	35	35	10	0	8	770	32	32	0	0	NA	NA	NA	76	91	540	176	188	483	155	132	115	14	39	0.213	0.08	0.207
.	19.01.15-18.34.54-1-384758	91	6	6	0	0	0	707	4	4	0	0	NA	NA	NA	33	30	503	169	171	442	148	117	15	0	0	0.03	0	0
.	19.01.15-18.34.56-1-384759	63	3	3	1	0	1	711	2	2	0	0	NA	NA	NA	21	26	509	165	165	451	147	113	5	0	10	0.01	0	0.061
.	19.01.15-18.34.56-1-384760	126	23	23	7	0	6	714	20	20	0	0	NA	NA	NA	45	34	510	168	169	452	148	114	31	29	5	0.061	0.173	0.03
.	19.01.15-18.35.08-1-384761	88	6	6	2	0	2	711	4	4	0	0	NA	NA	NA	32	34	511	169	167	447	149	115	6	7	5	0.012	0.041	0.03
.	19.01.15-18.35.10-1-384766	90	6	6	1	0	1	716	5	5	0	0	NA	NA	NA	32	34	509	171	167	450	152	114	20	5	0	0.039	0.029	0
.	19.01.15-18.35.13-1-384767	118	5	5	2	0	2	715	4	4	0	0	NA	NA	NA	32	32	505	169	171	448	148	119	14	3	0	0.028	0.018	0
.	19.01.15-18.35.15-1-384768	94	7	7	0	0	0	716	5	5	0	0	NA	NA	NA	34	34	504	174	169	448	152	116	13	7	0	0.026	0.04	0
.	19.01.15-18.35.19-1-384769	35	1	1	0	0	0	0	0	0	0	0	NA	NA	NA	11	10	494	166	163	0	0	0	1	0	0	0.002	0	0
.	19.01.15-18.35.22-1-384770	84	4	4	0	0	0	703	3	3	0	0	NA	NA	NA	29	20	500	167	166	441	149	113	12	0	3	0.024	0	0.018
.	19.01.15-18.35.28-1-384786	123	4	4	2	0	1	719	2	2	0	0	NA	NA	NA	41	40	517	171	165	456	151	112	2	7	8	0.004	0.041	0.048
.	19.01.15-18.35.29-1-384787	63	2	2	0	0	0	709	1	1	0	0	NA	NA	NA	24	34	507	169	171	451	144	114	0	4	1	0	0.024	0.006
.	19.01.15-18.35.35-1-384796	148	20	20	4	0	4	720	19	19	0	0	NA	NA	NA	47	39	510	171	171	452	151	117	57	15	24	0.112	0.088	0.14
.	19.01.15-18.35.38-1-384800	121	9	9	2	0	2	713	8	8	0	0	NA	NA	NA	36	30	508	169	166	445	151	117	23	6	1	0.045	0.036	0.006
.	19.01.15-18.35.38-1-384801	34	1	1	1	0	1	0	0	0	0	0	NA	NA	NA	13	6	491	164	164	0	0	0	3	0	0	0.006	0	0
.	19.01.15-18.35.39-1-384802	113	7	7	4	0	3	726	6	6	0	0	NA	NA	NA	40	43	516	169	171	455	152	119	26	5	0	0.05	0.03	0
.	19.01.15-18.35.39-1-384803	90	5	5	1	0	0	717	4	4	0	0	NA	NA	NA	34	33	508	169	169	450	152	115	13	0	4	0.026	0	0.024
.	19.01.15-18.35.46-1-384807	84	6	6	2	0	2	724	5	5	0	0	NA	NA	NA	21	34	508	170	169	455	153	116	20	0	9	0.039	0	0.053
.	19.01.15-18.35.50-1-384811	123	10	10	5	0	3	736	9	9	0	0	NA	NA	NA	39	55	516	173	179	462	150	124	31	24	11	0.06	0.139	0.061
.	19.01.15-18.35.58-1-384812	61	3	3	0	0	0	700	2	2	0	0	NA	NA	NA	24	19	498	169	165	441	147	112	7	4	0	0.014	0.024	0
.	19.01.15-18.36.05-1-384813	34	1	1	1	0	1	0	0	0	0	0	NA	NA	NA	15	3	489	164	163	0	0	0	3	0	0	0.006	0	0
.	19.01.15-18.36.09-1-384814	33	1	1	0	0	0	0	0	0	0	0	NA	NA	NA	9	9	493	164	165	0	0	0	0	0	0	0	0	0
.	19.01.15-18.36.09-1-384815	90	5	5	1	0	0	712	4	4	0	0	NA	NA	NA	34	29	505	168	169	447	149	116	23	7	3	0.046	0.042	0.018
.	19.01.15-18.36.10-1-384816	119	13	13	5	0	4	706	9	9	0	0	NA	NA	NA	45	33	510	167	169	447	144	115	40	15	7	0.078	0.09	0.041
.	19.01.15-18.36.10-1-384820	59	3	3	0	0	0	546	1	1	0	0	NA	NA	NA	17	15	496	166	166	350	105	91	4	0	0	0.008	0	0
.	19.01.15-18.36.11-1-384821	96	5	5	1	0	1	714	4	4	0	0	NA	NA	NA	36	36	509	171	169	447	152	115	17	6	0	0.033	0.035	0
.	19.01.15-18.36.16-1-384822	59	2	2	1	0	1	99	1	1	0	0	NA	NA	NA	16	29	502	169	171	55	25	19	3	0	1	0.006	0	0.006
.	19.01.15-18.36.17-1-384823	64	3	3	0	0	0	699	2	2	0	0	NA	NA	NA	34	20	500	170	163	442	147	110	0	9	0	0	0.053	0
.	19.01.15-18.36.18-1-384824	116	16	16	11	0	7	714	15	15	0	0	NA	NA	NA	31	31	505	171	168	448	151	115	29	28	4	0.057	0.164	0.024
.	19.01.15-18.36.22-1-384833	60	4	4	1	0	1	0	3	3	0	0	NA	NA	NA	16	18	498	167	166	0	0	0	12	0	0	0.024	0	0
.	19.01.15-18.36.23-1-384834	34	1	1	1	0	1	0	0	0	0	0	NA	NA	NA	15	11	494	166	164	0	0	0	0	0	1	0	0	0.006
.	19.01.15-18.36.24-1-384850	68	6	6	0	0	0	710	5	5	0	0	NA	NA	NA	38	29	505	169	168	448	150	112	24	6	0	0.048	0.036	0
.	19.01.15-18.36.25-1-384852	84	3	3	2	0	2	701	0	0	0	0	NA	NA	NA	18	14	495	164	168	442	147	112	7	0	0	0.014	0	0
.	19.01.15-18.36.28-1-384857	117	6	6	2	0	2	705	5	5	0	0	NA	NA	NA	32	24	504	166	167	446	145	114	12	0	4	0.024	0	0.024
.	19.01.15-18.36.29-1-384858	95	14	14	6	0	4	733	10	10	0	0	NA	NA	NA	32	45	510	172	176	456	153	124	33	13	13	0.065	0.076	0.074
.	19.01.15-18.36.30-1-384859	89	7	7	1	0	1	717	6	6	0	0	NA	NA	NA	42	32	512	166	167	451	149	117	15	13	2	0.029	0.078	0.012
.	19.01.15-18.36.38-1-384869	35	1	1	0	0	0	0	0	0	0	0	NA	NA	NA	14	15	499	164	165	0	0	0	1	0	0	0.002	0	0
.	19.01.15-18.36.39-1-384871	85	5	5	0	0	0	714	4	4	0	0	NA	NA	NA	36	33	510	167	169	452	147	115	13	4	4	0.025	0.024	0.024
.	19.01.15-18.36.42-1-384874	121	9	9	4	0	4	725	8	8	0	0	NA	NA	NA	43	44	505	178	174	445	162	118	34	3	0	0.067	0.017	0
.	19.01.15-18.36.42-1-384875	118	7	7	1	0	1	710	6	6	0	0	NA	NA	NA	31	31	507	168	169	445	149	116	15	6	2	0.03	0.036	0.012
.	19.01.15-18.36.42-1-384876	62	3	3	1	0	1	713	1	1	0	0	NA	NA	NA	21	30	501	170	172	444	154	115	9	3	0	0.018	0.018	0
.	19.01.15-18.36.48-1-384880	86	5	5	2	0	2	706	4	4	0	0	NA	NA	NA	35	27	507	168	165	446	149	111	3	0	15	0.006	0	0.091
.	19.01.15-18.36.53-1-384883	90	8	8	1	0	1	716	7	7	0	0	NA	NA	NA	24	34	508	171	168	447	154	115	25	0	1	0.049	0	0.006
.	19.01.15-18.36.53-1-384884	90	6	6	1	0	1	704	4	4	0	0	NA	NA	NA	30	26	501	166	172	439	146	119	9	2	6	0.018	0.012	0.035
.	19.01.15-18.37.01-1-384885	35	1	1	0	0	0	0	0	0	0	0	NA	NA	NA	9	8	492	165	164	0	0	0	0	0	5	0	0	0.03
.	19.01.15-18.37.06-1-384886	62	2	2	1	0	1	397	1	1	0	0	NA	NA	NA	19	24	502	172	163	242	87	68	2	0	0	0.004	0	0
.	19.01.15-18.37.08-1-384887	92	4	4	1	0	1	711	2	2	0	0	NA	NA	NA	34	31	508	172	164	446	154	111	4	5	2	0.008	0.029	0.012
.	19.01.15-18.37.11-1-384891	120	11	11	4	0	2	720	4	4	0	0	NA	NA	NA	48	41	518	166	170	456	148	116	46	0	5	0.089	0	0.029
.	19.01.15-18.37.11-1-384892	148	11	11	7	0	3	731	10	10	0	0	NA	NA	NA	44	43	515	172	169	460	155	116	27	0	13	0.052	0	0.077
.	19.01.15-18.37.12-1-384893	65	3	3	1	0	1	702	1	1	0	0	NA	NA	NA	36	24	504	167	166	441	148	113	12	0	0	0.024	0	0
.	19.01.15-18.37.13-1-384894	90	9	9	1	0	1	707	8	8	0	0	NA	NA	NA	42	29	504	169	169	442	151	114	23	4	2	0.046	0.024	0.012
.	19.01.15-18.37.15-1-384895	60	3	3	0	0	0	698	1	1	0	0	NA	NA	NA	36	24	504	168	165	440	147	111	5	3	0	0.01	0.018	0
.	19.01.15-18.37.19-1-384896	88	6	6	7	0	5	715	5	5	0	0	NA	NA	NA	33	37	511	169	170	449	149	117	8	7	11	0.016	0.041	0.065
.	19.01.15-18.37.21-1-384897	63	3	3	0	0	0	707	2	2	0	0	NA	NA	NA	21	23	501	166	169	443	148	116	3	4	0	0.006	0.024	0
.	19.01.15-18.37.28-1-384913	59	3	3	1	0	1	703	2	2	0	0	NA	NA	NA	17	17	496	168	166	441	149	113	7	0	1	0.014	0	0.006
.	19.01.15-18.37.29-1-384914	155	13	13	3	0	1	726	12	12	0	0	NA	NA	NA	54	48	515	173	173	456	153	117	55	3	6	0.107	0.017	0.035
.	19.01.15-18.37.30-1-384916	61	2	2	1	0	1	706	1	1	0	0	NA	NA	NA	25	22	501	167	167	440	151	115	1	0	2	0.002	0	0.012
.	19.01.15-18.37.34-1-384921	32	1	1	0	0	0	0	0	0	0	0	NA	NA	NA	7	14	496	169	162	0	0	0	0	5	0	0	0.03	0
.	19.01.15-18.37.34-1-384922	84	7	7	1	0	1	713	5	5	0	0	NA	NA	NA	29	32	504	168	173	446	147	120	30	0	0	0.06	0	0
.	19.01.15-18.37.35-1-384924	176	11	11	6	0	5	737	10	10	0	0	NA	NA	NA	49	58	522	171	178	459	150	128	53	2	0	0.102	0.012	0
.	19.01.15-18.37.36-1-384927	32	1	1	0	0	0	0	0	0	0	0	NA	NA	NA	12	12	494	164	167	0	0	0	2	0	0	0.004	0	0
.	19.01.15-18.37.37-1-384928	118	5	5	2	0	2	727	4	4	0	0	NA	NA	NA	31	43	507	176	173	449	157	121	10	4	3	0.02	0.023	0.017
.	19.01.15-18.37.38-1-384930	91	9	9	1	0	1	709	7	7	0	0	NA	NA	NA	38	32	508	167	170	447	147	115	35	4	15	0.069	0.024	0.088
.	19.01.15-18.37.40-1-384934	34	1	1	0	0	0	0	0	0	0	0	NA	NA	NA	10	7	493	163	164	0	0	0	0	0	2	0	0	0.012
.	19.01.15-18.37.43-1-384936	238	16	16	4	0	1	750	15	15	0	0	NA	NA	NA	69	66	526	176	177	468	159	123	95	6	4	0.181	0.034	0.023
.	19.01.15-18.37.43-1-384937	122	10	10	2	0	2	719	8	8	0	0	NA	NA	NA	38	40	514	167	172	450	150	119	35	0	0	0.068	0	0
.	19.01.15-18.37.46-1-384939	90	4	4	1	0	0	718	3	3	0	0	NA	NA	NA	27	35	507	171	170	449	154	115	9	2	0	0.018	0.012	0
.	19.01.15-18.37.56-1-384943	58	2	2	0	0	0	694	1	1	0	0	NA	NA	NA	26	9	494	163	165	436	145	113	5	0	0	0.01	0	0
.	19.01.15-18.37.58-1-384944	33	1	1	0	0	0	0	0	0	0	0	NA	NA	NA	7	19	500	167	165	0	0	0	1	0	0	0.002	0	0
.	19.01.15-18.37.59-1-384945	62	2	2	1	0	1	711	1	1	0	0	NA	NA	NA	22	29	508	168	166	446	150	115	7	0	0	0.014	0	0
.	19.01.15-18.38.00-1-384946	115	14	14	4	0	3	720	10	10	0	0	NA	NA	NA	23	36	508	173	168	447	157	116	51	10	7	0.1	0.058	0.042
.	19.01.15-18.38.03-1-384947	63	2	2	1	0	1	501	1	1	0	0	NA	NA	NA	18	23	502	165	169	312	105	84	5	0	0	0.01	0	0
.	19.01.15-18.38.05-1-384949	66	3	3	0	0	0	705	2	2	0	0	NA	NA	NA	19	21	499	168	167	439	149	117	0	4	2	0	0.024	0.012
.	19.01.15-18.38.06-1-384950	34	1	1	0	0	0	0	0	0	0	0	NA	NA	NA	9	9	493	167	162	0	0	0	0	2	0	0	0.012	0
.	19.01.15-18.38.15-1-384954	144	14	14	5	0	4	735	13	13	0	0	NA	NA	NA	46	57	523	171	176	459	154	122	26	10	6	0.05	0.058	0.034
.	19.01.15-18.38.15-1-384955	124	13	13	4	0	3	728	12	12	0	0	NA	NA	NA	38	49	518	170	174	454	153	121	47	5	2	0.091	0.029	0.011
.	19.01.15-18.38.16-1-384956	142	9	9	2	0	1	731	8	8	0	0	NA	NA	NA	49	50	519	172	172	460	154	117	20	8	0	0.039	0.047	0
.	19.01.15-18.38.16-1-384957	121	7	7	1	0	1	725	6	6	0	0	NA	NA	NA	46	45	519	169	170	459	151	115	27	1	2	0.052	0.006	0.012
.	19.01.15-18.38.20-1-384960	33	1	1	1	0	1	0	0	0	0	0	NA	NA	NA	6	9	495	163	164	0	0	0	1	0	0	0.002	0	0
.	19.01.15-18.38.23-1-384980	60	5	5	1	0	1	709	4	4	0	0	NA	NA	NA	30	27	505	171	164	447	151	111	11	4	0	0.022	0.023	0
.	19.01.15-18.38.31-1-384987	63	3	3	1	0	0	708	2	2	0	0	NA	NA	NA	26	25	502	168	168	445	148	115	5	2	0	0.01	0.012	0
.	19.01.15-18.38.39-1-384996	66	4	4	3	0	2	705	3	3	0	0	NA	NA	NA	25	27	503	169	168	443	150	112	21	0	0	0.042	0	0
.	19.01.15-18.38.41-1-384999	57	2	2	0	0	0	711	1	1	0	0	NA	NA	NA	16	29	509	170	163	450	150	111	3	2	0	0.006	0.012	0
.	19.01.15-18.38.41-1-385000	172	11	11	4	0	3	725	10	10	0	0	NA	NA	NA	55	47	513	172	175	454	151	120	29	0	10	0.057	0	0.057
.	19.01.15-18.38.45-1-385002	93	8	8	0	0	0	719	7	7	0	0	NA	NA	NA	38	39	513	171	168	451	154	114	22	2	7	0.043	0.012	0.042
.	19.01.15-18.38.50-1-385006	119	11	11	5	0	5	726	9	9	0	0	NA	NA	NA	39	45	516	166	176	458	147	121	35	4	15	0.068	0.024	0.085
.	19.01.15-18.38.50-1-385007	34	1	1	0	0	0	0	0	0	0	0	NA	NA	NA	8	11	497	164	163	0	0	0	0	0	0	0	0	0
.	19.01.15-18.38.52-1-385008	176	12	12	5	0	2	738	11	11	0	0	NA	NA	NA	62	57	519	176	175	460	158	120	45	4	13	0.087	0.023	0.074
.	19.01.15-18.38.52-1-385009	96	4	4	1	0	1	713	3	3	0	0	NA	NA	NA	27	34	508	169	170	449	149	115	11	0	0	0.022	0	0
.	19.01.15-18.38.55-1-385011	60	2	2	0	0	0	704	1	1	0	0	NA	NA	NA	30	25	503	168	167	443	148	113	10	0	0	0.02	0	0
.	19.01.15-18.39.01-1-385012	66	3	3	0	0	0	707	2	2	0	0	NA	NA	NA	29	29	506	169	167	442	151	114	11	0	0	0.022	0	0
.	19.01.15-18.39.01-1-385013	57	2	2	0	0	0	0	1	1	0	0	NA	NA	NA	14	20	498	168	167	0	0	0	3	0	0	0.006	0	0
.	19.01.15-18.39.04-1-385014	66	5	5	3	0	2	707	4	4	0	0	NA	NA	NA	24	23	503	168	165	449	147	111	20	0	0	0.04	0	0
.	19.01.15-18.39.10-1-385018	93	3	3	2	0	2	708	2	2	0	0	NA	NA	NA	33	30	505	168	170	446	146	116	0	9	4	0	0.054	0.024
.	19.01.15-18.39.10-1-385019	87	7	7	7	0	2	722	5	5	0	0	NA	NA	NA	23	34	506	171	170	450	155	117	24	10	8	0.047	0.058	0.047
.	19.01.15-18.39.12-1-385020	117	6	6	1	0	1	712	5	5	0	0	NA	NA	NA	38	32	502	174	169	440	156	116	4	1	6	0.008	0.006	0.036
.	19.01.15-18.39.17-1-385021	90	4	4	1	0	0	715	3	3	0	0	NA	NA	NA	30	27	501	171	168	444	155	116	13	4	0	0.026	0.023	0
.	19.01.15-18.39.17-1-385022	94	7	7	0	0	0	711	6	6	0	0	NA	NA	NA	27	31	508	170	166	449	152	110	23	7	1	0.045	0.041	0.006
.	19.01.15-18.39.17-1-385023	35	1	1	0	0	0	0	0	0	0	0	NA	NA	NA	9	11	494	165	165	0	0	0	0	0	3	0	0	0.018
.	19.01.15-18.39.21-1-385025	219	13	13	1	0	1	746	11	11	0	0	NA	NA	NA	49	58	527	170	174	474	153	119	39	1	10	0.074	0.006	0.057
.	19.01.15-18.39.23-1-385041	146	15	15	9	0	7	722	14	14	0	0	NA	NA	NA	52	41	518	166	170	457	151	114	44	2	23	0.085	0.012	0.135
.	19.01.15-18.39.25-1-385042	90	10	10	2	0	2	714	9	9	0	0	NA	NA	NA	32	33	503	172	171	445	153	116	28	0	9	0.056	0	0.053
.	19.01.15-18.39.28-1-385043	120	10	10	2	0	2	718	9	9	0	0	NA	NA	NA	31	32	508	169	168	452	148	118	31	9	4	0.061	0.053	0.024
.	19.01.15-18.39.33-1-385048	119	12	12	3	0	2	723	10	10	0	0	NA	NA	NA	36	36	510	170	169	455	152	116	45	6	10	0.088	0.035	0.059
.	19.01.15-18.39.33-1-385049	86	14	14	1	0	1	722	12	12	0	0	NA	NA	NA	31	36	513	169	167	455	150	117	39	7	2	0.076	0.041	0.012
.	19.01.15-18.39.40-1-385057	157	13	13	6	0	3	727	10	10	0	0	NA	NA	NA	39	43	515	170	171	461	151	115	59	20	12	0.115	0.118	0.07
.	19.01.15-18.39.43-1-385059	35	1	1	0	0	0	0	0	0	0	0	NA	NA	NA	15	14	497	166	164	0	0	0	4	0	0	0.008	0	0
.	19.01.15-18.39.49-1-385064	90	10	10	3	0	2	710	8	8	0	0	NA	NA	NA	25	26	500	171	168	444	152	114	32	11	0	0.064	0.064	0
.	19.01.15-18.39.52-1-385065	97	4	4	1	0	1	703	3	3	0	0	NA	NA	NA	41	30	507	168	168	442	147	114	5	8	1	0.01	0.048	0.006
.	19.01.15-18.39.57-1-385066	61	2	2	0	0	0	712	1	1	0	0	NA	NA	NA	22	27	504	167	169	445	151	116	8	0	3	0.016	0	0.018
.	19.01.15-18.39.57-1-385067	39	1	1	0	0	0	0	0	0	0	0	NA	NA	NA	8	6	493	163	163	0	0	0	0	2	0	0	0.012	0
.	19.01.15-18.40.00-1-385068	92	9	9	6	0	4	709	7	7	0	0	NA	NA	NA	27	24	501	169	167	445	150	114	20	0	0	0.04	0	0
.	19.01.15-18.40.01-1-385069	213	17	17	5	0	4	745	15	15	0	0	NA	NA	NA	62	64	531	175	171	472	157	116	69	23	1	0.13	0.131	0.006
.	19.01.15-18.40.09-1-385077	60	3	3	0	0	0	702	2	2	0	0	NA	NA	NA	28	26	501	171	167	442	150	110	10	0	0	0.02	0	0
.	19.01.15-18.40.10-1-385078	151	21	21	7	0	3	734	20	20	0	0	NA	NA	NA	33	52	516	175	174	455	158	121	64	24	30	0.124	0.137	0.172
.	19.01.15-18.40.11-1-385080	96	4	4	1	0	1	714	1	1	0	0	NA	NA	NA	24	31	503	171	170	447	154	113	3	2	2	0.006	0.012	0.012
.	19.01.15-18.40.13-1-385081	34	1	1	0	0	0	0	0	0	0	0	NA	NA	NA	9	12	493	169	163	0	0	0	0	0	1	0	0	0.006
.	19.01.15-18.40.14-1-385082	37	1	1	1	0	1	0	0	0	0	0	NA	NA	NA	9	10	494	163	166	0	0	0	0	0	6	0	0	0.036
.	19.01.15-18.40.15-1-385083	67	3	3	2	0	1	704	2	2	0	0	NA	NA	NA	33	30	503	169	171	442	151	111	12	0	0	0.024	0	0
.	19.01.15-18.40.16-1-385084	113	17	17	4	0	2	719	16	16	0	0	NA	NA	NA	35	41	507	173	174	447	152	120	46	20	4	0.091	0.116	0.023
.	19.01.15-18.40.18-1-385085	145	8	8	3	0	2	720	7	7	0	0	NA	NA	NA	45	38	514	169	168	456	150	114	39	0	5	0.076	0	0.03
.	19.01.15-18.40.22-1-385094	91	14	14	5	0	4	716	13	13	0	0	NA	NA	NA	26	36	515	168	166	457	145	114	49	16	14	0.095	0.095	0.084
.	19.01.15-18.40.25-1-385110	33	1	1	0	0	0	0	0	0	0	0	NA	NA	NA	9	9	494	163	165	0	0	0	0	0	1	0	0	0.006
.	19.01.15-18.40.27-1-385111	112	14	14	7	0	3	718	13	13	0	0	NA	NA	NA	45	48	516	179	166	450	158	110	35	1	16	0.068	0.006	0.096
.	19.01.15-18.40.28-1-385112	119	10	10	5	0	4	711	9	9	0	0	NA	NA	NA	52	42	513	171	171	444	150	117	27	6	9	0.053	0.035	0.053
.	19.01.15-18.40.33-1-385121	93	5	5	1	0	0	713	4	4	0	0	NA	NA	NA	34	30	510	168	165	453	149	111	16	5	0	0.031	0.03	0
.	19.01.15-18.40.41-1-385131	95	5	5	2	0	2	716	4	4	0	0	NA	NA	NA	36	36	512	169	168	452	149	115	7	0	5	0.014	0	0.03
.	19.01.15-18.40.51-1-385136	91	3	3	0	0	0	720	2	2	0	0	NA	NA	NA	28	36	516	166	167	459	148	113	9	3	4	0.017	0.018	0.024
.	19.01.15-18.40.52-1-385137	65	4	4	1	0	1	300	2	2	0	0	NA	NA	NA	16	18	499	167	165	187	67	46	5	0	3	0.01	0	0.018
.	19.01.15-18.40.56-1-385138	85	5	5	1	0	0	708	4	4	0	0	NA	NA	NA	38	34	511	168	168	447	146	115	21	0	2	0.041	0	0.012
.	19.01.15-18.40.57-1-385139	67	2	2	0	0	0	303	1	1	0	0	NA	NA	NA	25	21	498	165	171	201	57	45	0	2	0	0	0.012	0
.	19.01.15-18.40.57-1-385140	36	1	1	0	0	0	0	0	0	0	0	NA	NA	NA	3	16	497	166	166	0	0	0	1	0	0	0.002	0	0
.	19.01.15-18.41.00-1-385141	194	33	33	14	0	7	740	30	30	0	0	NA	NA	NA	61	65	523	182	173	457	162	121	97	21	27	0.185	0.115	0.156
.	19.01.15-18.41.02-1-385142	63	4	4	2	0	2	450	3	3	0	0	NA	NA	NA	19	18	503	165	163	284	96	70	8	0	0	0.016	0	0
.	19.01.15-18.41.02-1-385143	158	9	9	3	0	2	737	8	8	0	0	NA	NA	NA	45	55	521	174	173	465	155	117	18	3	9	0.035	0.017	0.052
.	19.01.15-18.41.07-1-385144	119	7	7	0	0	0	724	5	5	0	0	NA	NA	NA	40	43	516	172	168	455	151	118	6	6	3	0.012	0.035	0.018
.	19.01.15-18.41.11-1-385148	121	14	14	7	0	4	721	13	13	0	0	NA	NA	NA	38	37	516	164	170	459	144	118	57	8	3	0.11	0.049	0.018
.	19.01.15-18.41.12-1-385149	94	8	8	3	0	1	722	7	7	0	0	NA	NA	NA	32	32	506	174	165	452	155	115	28	18	0	0.055	0.103	0
.	19.01.15-18.41.15-1-385150	206	25	25	9	0	7	731	22	22	0	0	NA	NA	NA	71	56	525	170	174	458	152	121	103	20	11	0.196	0.118	0.063
.	19.01.15-18.41.25-1-385167	62	2	2	2	0	1	702	1	1	0	0	NA	NA	NA	24	15	498	166	164	442	147	113	4	2	0	0.008	0.012	0
.	19.01.15-18.41.25-1-385169	93	10	10	2	0	2	727	9	9	0	0	NA	NA	NA	27	41	512	174	168	455	156	116	33	15	6	0.064	0.086	0.036
.	19.01.15-18.41.27-1-385170	36	1	1	0	0	0	0	0	0	0	0	NA	NA	NA	7	13	495	165	166	0	0	0	1	0	0	0.002	0	0
.	19.01.15-18.41.30-1-385172	60	2	2	1	0	0	706	1	1	0	0	NA	NA	NA	24	23	501	169	166	444	149	113	9	0	0	0.018	0	0
.	19.01.15-18.41.30-1-385173	92	7	7	2	0	2	715	5	5	0	0	NA	NA	NA	39	36	510	172	167	452	151	112	19	3	10	0.037	0.017	0.06
.	19.01.15-18.41.37-1-385181	141	5	5	1	0	1	736	4	4	0	0	NA	NA	NA	49	59	526	176	170	463	159	114	7	2	6	0.013	0.011	0.035
.	19.01.15-18.41.41-1-385186	60	4	4	1	0	1	692	3	3	0	0	NA	NA	NA	32	16	499	165	165	437	142	113	15	0	3	0.03	0	0.018
.	19.01.15-18.41.41-1-385187	62	4	4	0	0	0	703	3	3	0	0	NA	NA	NA	25	22	500	170	165	436	152	115	8	1	0	0.016	0.006	0
.	19.01.15-18.41.46-1-385189	95	4	4	2	0	1	710	3	3	0	0	NA	NA	NA	31	31	507	170	167	446	147	117	1	4	5	0.002	0.024	0.03
.	19.01.15-18.41.55-1-385194	64	6	6	0	0	0	703	5	5	0	0	NA	NA	NA	28	15	494	170	164	437	152	114	9	0	1	0.018	0	0.006
.	19.01.15-18.41.55-1-385195	62	2	2	0	0	0	704	1	1	0	0	NA	NA	NA	30	21	497	170	167	438	151	115	0	6	0	0	0.035	0
.	19.01.15-18.41.57-1-385196	65	2	2	0	0	0	251	1	1	0	0	NA	NA	NA	23	25	503	168	167	163	54	34	2	0	0	0.004	0	0
.	19.01.15-18.41.57-1-385197	66	4	4	1	0	0	712	3	3	0	0	NA	NA	NA	22	24	507	165	165	451	147	114	0	9	11	0	0.055	0.067
.	19.01.15-18.41.59-1-385198	214	21	21	4	0	3	755	18	18	0	0	NA	NA	NA	65	70	535	172	176	477	156	122	83	11	11	0.155	0.064	0.062
.	19.01.15-18.42.04-1-385199	65	2	2	1	0	1	449	1	1	0	0	NA	NA	NA	21	19	501	165	166	287	91	71	9	0	0	0.018	0	0
.	19.01.15-18.42.05-1-385200	153	27	27	6	0	4	733	25	25	0	0	NA	NA	NA	44	47	514	171	175	457	152	124	79	32	8	0.154	0.187	0.046
.	19.01.15-18.42.07-1-385201	33	1	1	0	0	0	0	0	0	0	0	NA	NA	NA	5	6	491	165	163	0	0	0	0	0	2	0	0	0.012
.	19.01.15-18.42.08-1-385202	119	6	6	1	0	1	717	5	5	0	0	NA	NA	NA	42	36	505	174	170	443	158	116	3	9	9	0.006	0.052	0.053
.	19.01.15-18.42.11-1-385206	89	5	5	1	0	0	709	4	4	0	0	NA	NA	NA	29	28	506	167	168	446	149	114	17	1	0	0.034	0.006	0
.	19.01.15-18.42.11-1-385207	91	7	7	2	0	1	701	5	5	0	0	NA	NA	NA	39	26	507	167	165	442	149	110	25	6	0	0.049	0.036	0
.	19.01.15-18.42.16-1-385208	88	7	7	2	0	2	696	4	4	0	0	NA	NA	NA	30	18	499	164	168	439	146	111	5	17	1	0.01	0.104	0.006
.	19.01.15-18.42.16-1-385209	30	1	1	0	0	0	0	0	0	0	0	NA	NA	NA	5	10	493	166	164	0	0	0	0	0	0	0	0	0
.	19.01.15-18.42.17-1-385210	120	14	14	5	0	5	724	12	12	0	0	NA	NA	NA	45	41	515	170	169	455	153	116	45	7	7	0.087	0.041	0.041
.	19.01.15-18.42.18-1-385211	92	5	5	1	0	1	704	4	4	0	0	NA	NA	NA	33	25	499	170	169	436	151	117	11	3	2	0.022	0.018	0.012
.	19.01.15-18.42.29-1-385235	154	11	11	2	0	1	731	9	9	0	0	NA	NA	NA	45	45	510	174	174	455	157	119	29	11	22	0.057	0.063	0.126
.	19.01.15-18.42.30-1-385237	92	6	6	1	0	1	714	5	5	0	0	NA	NA	NA	41	32	510	168	167	449	149	116	20	5	0	0.039	0.03	0
.	19.01.15-18.42.31-1-385243	95	4	4	1	0	1	706	3	3	0	0	NA	NA	NA	36	25	505	167	166	447	148	111	16	3	0	0.032	0.018	0
.	19.01.15-18.42.35-1-385248	61	2	2	1	0	1	706	1	1	0	0	NA	NA	NA	28	24	508	165	164	449	146	111	0	3	2	0	0.018	0.012
.	19.01.15-18.42.36-1-385250	34	1	1	0	0	0	0	0	0	0	0	NA	NA	NA	13	8	492	166	163	0	0	0	3	0	0	0.006	0	0
.	19.01.15-18.42.39-1-385254	64	4	4	0	0	0	703	3	3	0	0	NA	NA	NA	22	22	500	171	164	446	149	108	5	2	3	0.01	0.012	0.018
.	19.01.15-18.42.45-1-385258	199	15	15	5	0	3	725	14	14	0	0	NA	NA	NA	74	53	519	173	174	453	155	117	50	19	23	0.096	0.11	0.132
.	19.01.15-18.42.51-1-385263	63	4	4	1	0	1	722	3	3	0	0	NA	NA	NA	16	33	511	166	169	455	150	117	15	0	0	0.029	0	0
.	19.01.15-18.42.52-1-385264	88	3	3	1	0	1	705	2	2	0	0	NA	NA	NA	27	28	506	166	169	444	148	113	5	5	0	0.01	0.03	0
.	19.01.15-18.42.59-1-385265	95	6	6	1	0	1	714	3	3	0	0	NA	NA	NA	37	32	501	170	174	444	148	122	3	2	5	0.006	0.012	0.029
.	19.01.15-18.43.08-1-385267	34	1	1	0	0	0	0	0	0	0	0	NA	NA	NA	9	15	498	165	165	0	0	0	0	0	0	0	0	0
.	19.01.15-18.43.29-1-385286	62	2	2	2	0	2	350	1	1	0	0	NA	NA	NA	20	15	498	168	162	224	72	54	2	2	0	0.004	0.012	0
.	19.01.15-18.43.34-1-385292	33	1	1	0	0	0	0	0	0	0	0	NA	NA	NA	7	7	492	166	162	0	0	0	3	0	0	0.006	0	0
.	19.01.15-18.43.37-1-385296	67	2	2	0	0	0	707	1	1	0	0	NA	NA	NA	32	28	501	171	169	439	153	115	3	6	0	0.006	0.035	0
.	19.01.15-18.43.38-1-385298	33	1	1	0	0	0	0	0	0	0	0	NA	NA	NA	4	11	493	169	162	0	0	0	3	0	0	0.006	0	0
.	19.01.15-18.43.57-1-385307	86	5	5	1	0	0	698	4	4	0	0	NA	NA	NA	22	12	492	165	168	437	146	115	4	0	13	0.008	0	0.077
.	19.01.15-18.43.58-1-385308	63	3	3	0	0	0	688	1	1	0	0	NA	NA	NA	35	16	498	166	165	436	142	110	4	1	2	0.008	0.006	0.012
.	19.01.15-18.44.02-1-385309	65	2	2	0	0	0	713	1	1	0	0	NA	NA	NA	20	29	502	172	168	443	155	115	3	0	0	0.006	0	0
.	19.01.15-18.44.03-1-385310	90	5	5	2	0	1	711	4	4	0	0	NA	NA	NA	22	25	500	167	171	444	148	119	23	5	0	0.046	0.03	0
.	19.01.15-18.44.05-1-385311	65	2	2	0	0	0	707	1	1	0	0	NA	NA	NA	18	23	499	169	168	442	150	115	6	2	0	0.012	0.012	0
.	19.01.15-18.44.05-1-385312	89	7	7	3	0	2	704	6	6	0	0	NA	NA	NA	40	27	501	169	170	440	149	115	4	8	4	0.008	0.047	0.024
.	19.01.15-18.44.11-1-385316	61	2	2	2	0	1	710	1	1	0	0	NA	NA	NA	23	27	502	169	169	442	149	119	4	0	0	0.008	0	0
.	19.01.15-18.44.19-1-385318	62	3	3	1	0	1	708	2	2	0	0	NA	NA	NA	22	22	503	167	165	445	150	113	6	0	4	0.012	0	0.024
.	19.01.15-18.44.20-1-385319	56	2	2	0	0	0	713	1	1	0	0	NA	NA	NA	19	26	508	165	166	452	148	113	0	5	3	0	0.03	0.018
.	19.01.15-18.44.21-1-385320	61	4	4	1	0	0	709	3	3	0	0	NA	NA	NA	17	22	499	170	166	443	152	114	13	5	0	0.026	0.029	0
.	19.01.15-18.44.21-1-385321	90	5	5	4	0	3	710	4	4	0	0	NA	NA	NA	26	30	506	169	168	447	151	112	9	9	7	0.018	0.053	0.042
.	19.01.15-18.44.24-1-385341	113	11	11	2	0	2	726	9	9	0	0	NA	NA	NA	39	43	508	172	176	452	153	121	15	21	1	0.03	0.122	0.006
.	19.01.15-18.44.27-1-385342	93	7	7	2	0	2	713	6	6	0	0	NA	NA	NA	31	31	505	169	170	445	151	117	18	0	3	0.036	0	0.018
.	19.01.15-18.44.29-1-385343	183	29	29	10	0	5	749	26	26	0	0	NA	NA	NA	61	67	523	180	177	460	164	125	106	19	16	0.203	0.106	0.09
.	19.01.15-18.44.35-1-385354	149	27	27	8	0	5	717	23	23	0	0	NA	NA	NA	37	37	510	171	169	449	150	118	72	17	16	0.141	0.099	0.095
.	19.01.15-18.44.35-1-385355	149	11	11	5	0	4	737	10	10	0	0	NA	NA	NA	38	54	516	182	169	459	162	116	31	10	0	0.06	0.055	0
.	19.01.15-18.44.38-1-385359	94	9	9	2	0	2	718	8	8	0	0	NA	NA	NA	28	28	506	170	165	450	151	117	24	17	9	0.047	0.1	0.055
.	19.01.15-18.44.43-1-385363	63	3	3	1	0	1	706	2	2	0	0	NA	NA	NA	24	24	499	167	171	439	152	115	4	0	6	0.008	0	0.035
.	19.01.15-18.44.46-1-385365	87	6	6	0	0	0	712	5	5	0	0	NA	NA	NA	31	30	505	168	170	451	147	114	18	5	0	0.036	0.03	0
.	19.01.15-18.44.51-1-385369	63	2	2	0	0	0	712	1	1	0	0	NA	NA	NA	28	29	507	171	164	449	150	113	4	2	0	0.008	0.012	0
.	19.01.15-18.44.55-1-385370	97	9	9	4	0	4	714	8	8	0	0	NA	NA	NA	31	37	509	173	168	445	154	115	12	5	18	0.024	0.029	0.107
.	19.01.15-18.45.00-1-385371	64	3	3	1	0	1	501	1	1	0	0	NA	NA	NA	16	17	498	167	165	316	112	73	0	0	2	0	0	0.012
.	19.01.15-18.45.02-1-385372	119	10	10	4	0	2	713	9	9	0	0	NA	NA	NA	44	32	509	168	168	444	152	117	21	4	6	0.041	0.024	0.036
.	19.01.15-18.45.05-1-385373	34	1	1	0	0	0	0	0	0	0	0	NA	NA	NA	7	16	501	165	163	0	0	0	2	0	0	0.004	0	0
.	19.01.15-18.45.05-1-385374	119	10	10	4	0	3	726	9	9	0	0	NA	NA	NA	57	43	509	176	171	448	160	118	59	3	3	0.116	0.017	0.018
.	19.01.15-18.45.06-1-385375	61	4	4	2	0	2	707	3	3	0	0	NA	NA	NA	24	22	501	167	167	447	149	111	4	6	5	0.008	0.036	0.03
.	19.01.15-18.45.15-1-385380	60	2	2	0	0	0	719	1	1	0	0	NA	NA	NA	15	30	504	170	169	449	153	117	7	0	0	0.014	0	0
.	19.01.15-18.45.16-1-385381	88	9	9	6	0	6	708	8	8	0	0	NA	NA	NA	34	28	506	168	167	447	148	113	24	7	7	0.047	0.042	0.042
.	19.01.15-18.45.26-1-385397	92	4	4	0	0	0	721	3	3	0	0	NA	NA	NA	28	37	512	174	164	454	154	113	17	0	0	0.033	0	0
.	19.01.15-18.45.28-1-385398	118	12	12	2	0	1	723	9	9	0	0	NA	NA	NA	33	38	512	170	169	455	152	116	38	3	3	0.074	0.018	0.018
.	19.01.15-18.45.33-1-385403	97	16	16	1	0	1	704	14	14	0	0	NA	NA	NA	39	24	503	166	168	443	148	113	36	0	2	0.072	0	0.012
.	19.01.15-18.45.33-1-385404	67	5	5	2	0	2	705	4	4	0	0	NA	NA	NA	30	26	504	170	165	441	152	112	10	13	0	0.02	0.076	0
.	19.01.15-18.45.33-1-385405	185	13	13	3	0	3	743	12	12	0	0	NA	NA	NA	59	57	525	174	171	465	158	120	38	11	3	0.072	0.063	0.018
.	19.01.15-18.45.34-1-385407	118	12	12	3	0	3	713	11	11	0	0	NA	NA	NA	45	31	506	170	168	449	149	115	27	5	15	0.053	0.029	0.089
.	19.01.15-18.45.46-1-385417	59	4	4	1	0	1	700	3	3	0	0	NA	NA	NA	33	23	496	172	168	434	151	115	14	0	0	0.028	0	0
.	19.01.15-18.45.51-1-385421	119	14	14	5	0	3	719	12	12	0	0	NA	NA	NA	57	47	519	171	170	456	147	116	30	11	8	0.058	0.064	0.047
.	19.01.15-18.45.53-1-385422	32	1	1	0	0	0	0	0	0	0	0	NA	NA	NA	6	8	493	166	162	0	0	0	0	0	0	0	0	0
.	19.01.15-18.45.55-1-385423	215	15	15	5	0	2	745	14	14	0	0	NA	NA	NA	67	59	519	175	178	461	159	125	46	9	28	0.089	0.051	0.157
.	19.01.15-18.45.56-1-385424	97	6	6	1	0	1	700	4	4	0	0	NA	NA	NA	32	24	500	169	168	440	145	115	10	4	0	0.02	0.024	0
.	19.01.15-18.46.05-1-385425	61	2	2	0	0	0	704	1	1	0	0	NA	NA	NA	32	25	505	169	164	440	152	112	8	0	0	0.016	0	0
.	19.01.15-18.46.06-1-385426	95	6	6	0	0	0	706	4	4	0	0	NA	NA	NA	37	27	506	169	165	446	148	112	10	4	9	0.02	0.024	0.055
.	19.01.15-18.46.06-1-385427	35	1	1	0	0	0	0	0	0	0	0	NA	NA	NA	6	9	494	165	163	0	0	0	1	0	0	0.002	0	0
.	19.01.15-18.46.08-1-385428	93	10	10	4	0	3	706	9	9	0	0	NA	NA	NA	32	25	501	169	168	442	149	115	21	4	9	0.042	0.024	0.054
.	19.01.15-18.46.14-1-385432	59	2	2	0	0	0	0	1	1	0	0	NA	NA	NA	16	19	501	165	166	0	0	0	2	0	0	0.004	0	0
.	19.01.15-18.46.16-1-385433	95	8	8	0	0	0	713	7	7	0	0	NA	NA	NA	31	32	507	168	170	446	147	120	16	4	1	0.032	0.024	0.006
.	19.01.15-18.46.20-1-385434	61	3	3	0	0	0	150	2	2	0	0	NA	NA	NA	18	16	500	166	163	103	26	21	9	0	1	0.018	0	0.006
.	19.01.15-18.46.20-1-385435	60	2	2	0	0	0	701	1	1	0	0	NA	NA	NA	22	19	498	169	165	438	152	111	0	4	0	0	0.024	0
.	19.01.15-18.46.21-1-385436	33	1	1	0	0	0	0	0	0	0	0	NA	NA	NA	6	7	493	164	163	0	0	0	1	0	0	0.002	0	0
.	19.01.15-18.46.23-1-385456	35	1	1	0	0	0	0	0	0	0	0	NA	NA	NA	11	10	497	164	162	0	0	0	0	0	0	0	0	0
.	19.01.15-18.46.27-1-385462	125	24	24	7	0	6	727	21	21	0	0	NA	NA	NA	46	48	520	174	167	461	153	113	89	19	19	0.171	0.109	0.114
.	19.01.15-18.46.30-1-385464	59	2	2	1	0	1	706	1	1	0	0	NA	NA	NA	19	23	503	168	165	446	150	110	2	4	0	0.004	0.024	0
.	19.01.15-18.46.31-1-385466	117	4	4	2	0	2	706	2	2	0	0	NA	NA	NA	31	26	505	166	168	446	146	114	6	0	2	0.012	0	0.012
.	19.01.15-18.46.31-1-385467	157	7	7	4	0	3	730	6	6	0	0	NA	NA	NA	54	49	514	176	172	453	158	119	16	25	3	0.031	0.142	0.017
.	19.01.15-18.46.34-1-385471	35	1	1	0	0	0	0	0	0	0	0	NA	NA	NA	10	13	497	166	163	0	0	0	0	0	0	0	0	0
.	19.01.15-18.46.34-1-385472	63	2	2	0	0	0	712	1	1	0	0	NA	NA	NA	19	26	505	168	166	449	153	110	2	0	0	0.004	0	0
.	19.01.15-18.46.36-1-385479	99	10	10	5	0	2	715	8	8	0	0	NA	NA	NA	23	32	503	170	172	446	151	118	17	14	1	0.034	0.082	0.006
.	19.01.15-18.46.37-1-385481	65	2	2	0	0	0	708	1	1	0	0	NA	NA	NA	12	19	499	166	167	444	148	116	4	1	0	0.008	0.006	0
.	19.01.15-18.46.49-1-385491	34	1	1	0	0	0	0	0	0	0	0	NA	NA	NA	10	8	492	165	164	0	0	0	0	0	0	0	0	0
.	19.01.15-18.46.51-1-385492	33	1	1	0	0	0	0	0	0	0	0	NA	NA	NA	9	10	496	165	162	0	0	0	0	0	4	0	0	0.025
.	19.01.15-18.46.53-1-385493	61	3	3	0	0	0	718	2	2	0	0	NA	NA	NA	17	26	509	164	166	456	146	116	9	0	0	0.018	0	0
.	19.01.15-18.46.55-1-385494	59	5	5	1	0	1	695	4	4	0	0	NA	NA	NA	26	15	496	167	165	434	149	112	10	7	0	0.02	0.042	0
.	19.01.15-18.46.58-1-385495	35	1	1	1	0	1	0	0	0	0	0	NA	NA	NA	15	5	489	166	163	0	0	0	1	0	0	0.002	0	0
.	19.01.15-18.46.58-1-385496	119	8	8	3	0	2	710	7	7	0	0	NA	NA	NA	49	34	508	170	169	444	149	117	19	6	0	0.037	0.035	0
.	19.01.15-18.47.03-1-385497	64	4	4	0	0	0	717	2	2	0	0	NA	NA	NA	22	26	501	170	168	447	154	116	7	0	3	0.014	0	0.018
.	19.01.15-18.47.05-1-385498	118	4	4	2	0	1	720	3	3	0	0	NA	NA	NA	33	40	511	171	171	450	152	118	6	1	0	0.012	0.006	0
.	19.01.15-18.47.11-1-385502	117	10	10	4	0	3	724	9	9	0	0	NA	NA	NA	36	43	514	173	169	455	155	114	27	10	14	0.053	0.058	0.083
.	19.01.15-18.47.14-1-385503	90	4	4	0	0	0	705	2	2	0	0	NA	NA	NA	32	27	502	168	170	440	148	117	11	0	3	0.022	0	0.018
.	19.01.15-18.47.22-1-385504	61	2	2	0	0	0	709	1	1	0	0	NA	NA	NA	25	26	506	168	165	449	148	112	3	5	0	0.006	0.03	0
.	19.01.15-18.47.23-1-385505	69	4	4	0	0	0	694	3	3	0	0	NA	NA	NA	30	20	501	166	166	439	143	112	9	0	4	0.018	0	0.024
.	19.01.15-18.47.23-1-385506	87	6	6	3	0	1	709	5	5	0	0	NA	NA	NA	35	27	509	165	166	449	148	112	13	3	1	0.026	0.018	0.006
.	19.01.15-18.47.26-1-385522	201	33	33	16	0	7	754	30	30	0	0	NA	NA	NA	58	77	538	177	175	477	154	123	104	22	28	0.193	0.124	0.16
.	19.01.15-18.47.32-1-385526	63	3	3	0	0	0	702	2	2	0	0	NA	NA	NA	21	20	499	166	168	442	145	115	3	3	3	0.006	0.018	0.018
.	19.01.15-18.47.33-1-385528	69	3	3	1	0	1	697	2	2	0	0	NA	NA	NA	31	19	500	165	167	435	146	116	1	3	0	0.002	0.018	0
.	19.01.15-18.47.38-1-385535	68	3	3	3	0	3	713	2	2	0	0	NA	NA	NA	18	32	504	169	172	447	151	115	3	0	4	0.006	0	0.023
.	19.01.15-18.47.38-1-385536	147	9	9	4	0	2	721	8	8	0	0	NA	NA	NA	40	38	512	171	168	451	154	116	14	15	3	0.027	0.088	0.018
.	19.01.15-18.47.39-1-385537	123	21	21	5	0	5	709	18	18	0	0	NA	NA	NA	54	32	510	166	169	449	144	116	57	9	8	0.112	0.054	0.047
.	19.01.15-18.47.42-1-385541	34	1	1	0	0	0	0	0	0	0	0	NA	NA	NA	11	7	492	165	163	0	0	0	0	0	0	0	0	0
.	19.01.15-18.47.45-1-385542	122	9	9	3	0	3	709	6	6	0	0	NA	NA	NA	52	35	511	170	167	449	150	110	14	19	2	0.027	0.112	0.012
.	19.01.15-18.47.46-1-385544	62	3	3	0	0	0	706	1	1	0	0	NA	NA	NA	28	26	506	165	168	446	147	113	16	0	0	0.032	0	0
.	19.01.15-18.47.49-1-385548	66	3	3	0	0	0	702	2	2	0	0	NA	NA	NA	21	20	498	165	170	441	145	116	1	3	2	0.002	0.018	0.012
.	19.01.15-18.47.50-1-385549	142	10	10	4	0	1	731	9	9	0	0	NA	NA	NA	40	43	513	174	169	457	157	117	35	20	15	0.068	0.115	0.089
.	19.01.15-18.47.56-1-385550	31	1	1	0	0	0	0	0	0	0	0	NA	NA	NA	8	7	492	165	163	0	0	0	1	0	0	0.002	0	0
.	19.01.15-18.47.58-1-385551	91	4	4	1	0	1	719	3	3	0	0	NA	NA	NA	25	36	508	170	171	449	151	119	5	4	1	0.01	0.024	0.006
.	19.01.15-18.48.03-1-385552	70	4	4	0	0	0	702	2	2	0	0	NA	NA	NA	20	23	503	168	165	446	145	111	4	0	0	0.008	0	0
.	19.01.15-18.48.05-1-385554	174	55	55	17	0	12	731	52	52	0	0	NA	NA	NA	46	59	532	170	170	463	151	117	122	22	29	0.229	0.129	0.171
.	19.01.15-18.48.13-1-385558	122	9	9	4	0	4	724	6	6	0	0	NA	NA	NA	45	41	514	170	170	458	150	116	16	9	3	0.031	0.053	0.018
.	19.01.15-18.48.16-1-385559	93	6	6	1	0	1	716	4	4	0	0	NA	NA	NA	31	34	506	171	170	448	152	116	6	12	3	0.012	0.07	0.018
.	19.01.15-18.48.22-1-385562	92	8	8	2	0	0	713	7	7	0	0	NA	NA	NA	32	29	506	171	165	448	152	113	6	9	5	0.012	0.053	0.03
.	19.01.15-18.48.28-1-385582	149	20	20	4	0	2	719	18	18	0	0	NA	NA	NA	36	34	509	170	168	455	149	115	51	14	8	0.1	0.082	0.048
.	19.01.15-18.48.31-1-385585	32	1	1	0	0	0	0	0	0	0	0	NA	NA	NA	10	7	494	164	162	0	0	0	0	0	0	0	0	0
.	19.01.15-18.48.38-1-385597	204	13	13	4	0	4	752	8	8	0	0	NA	NA	NA	64	74	539	176	172	477	158	117	32	6	11	0.059	0.034	0.064
.	19.01.15-18.48.47-1-385603	147	20	20	2	0	1	741	16	16	0	0	NA	NA	NA	52	58	531	171	169	468	154	119	75	18	7	0.141	0.105	0.041
.	19.01.15-18.48.47-1-385604	65	2	2	1	0	1	707	1	1	0	0	NA	NA	NA	26	27	506	166	168	444	149	114	4	0	0	0.008	0	0
.	19.01.15-18.48.51-1-385607	63	2	2	1	0	1	713	1	1	0	0	NA	NA	NA	26	24	503	170	164	447	154	112	3	0	0	0.006	0	0
.	19.01.15-18.49.01-1-385609	124	16	16	7	0	6	712	14	14	0	0	NA	NA	NA	46	31	503	167	174	442	149	121	57	18	4	0.113	0.108	0.023
.	19.01.15-18.49.01-1-385610	154	16	16	5	0	3	747	14	14	0	0	NA	NA	NA	50	65	530	176	172	468	161	118	47	8	4	0.089	0.045	0.023
.	19.01.15-18.49.03-1-385611	117	24	24	7	0	4	726	22	22	0	0	NA	NA	NA	39	43	516	169	171	455	153	118	72	19	14	0.14	0.112	0.082
.	19.01.15-18.49.05-1-385612	90	3	3	2	0	1	720	2	2	0	0	NA	NA	NA	31	31	508	167	169	453	149	118	6	8	0	0.012	0.048	0
.	19.01.15-18.49.07-1-385613	57	2	2	1	0	1	150	1	1	0	0	NA	NA	NA	21	20	500	166	167	91	34	25	0	0	2	0	0	0.012
.	19.01.15-18.49.22-1-385618	91	12	12	2	0	0	718	11	11	0	0	NA	NA	NA	41	39	511	171	170	448	152	118	35	8	4	0.068	0.047	0.024
.	19.01.15-18.49.37-1-385642	88	4	4	1	0	1	705	3	3	0	0	NA	NA	NA	37	25	501	171	166	439	153	113	15	5	0	0.03	0.029	0
.	19.01.15-18.49.38-1-385644	89	6	6	2	0	1	714	5	5	0	0	NA	NA	NA	35	32	503	169	173	444	150	120	23	6	0	0.046	0.036	0
.	19.01.15-18.49.41-1-385648	31	1	1	0	0	0	0	0	0	0	0	NA	NA	NA	7	13	497	164	165	0	0	0	2	0	0	0.004	0	0
.	19.01.15-18.49.49-1-385652	175	8	8	0	0	0	735	6	6	0	0	NA	NA	NA	56	55	522	170	176	462	150	123	30	0	2	0.057	0	0.011
.	19.01.15-18.49.49-1-385654	59	2	2	0	0	0	0	1	1	0	0	NA	NA	NA	18	19	501	165	166	0	0	0	0	3	0	0	0.018	0
.	19.01.15-18.49.51-1-385655	127	5	5	1	0	1	723	4	4	0	0	NA	NA	NA	32	40	515	170	168	459	148	116	9	4	0	0.017	0.024	0
.	19.01.15-18.49.56-1-385656	92	3	3	1	0	1	705	2	2	0	0	NA	NA	NA	29	31	509	168	167	445	147	113	5	0	7	0.01	0	0.042
.	19.01.15-18.50.01-1-385657	87	5	5	3	0	1	704	3	3	0	0	NA	NA	NA	30	28	503	168	170	441	147	116	17	3	0	0.034	0.018	0
.	19.01.15-18.50.02-1-385662	126	26	26	4	0	3	723	25	25	0	0	NA	NA	NA	52	42	510	175	170	450	157	116	101	6	3	0.198	0.034	0.018
.	19.01.15-18.50.07-1-385663	90	5	5	1	0	1	714	3	3	0	0	NA	NA	NA	24	26	507	167	165	452	150	112	13	0	5	0.026	0	0.03
.	19.01.15-18.50.13-1-385668	97	7	7	3	0	1	715	6	6	0	0	NA	NA	NA	43	39	510	170	172	447	151	117	21	3	1	0.041	0.018	0.006
.	19.01.15-18.50.22-1-385673	33	1	1	0	0	0	0	0	0	0	0	NA	NA	NA	6	10	495	163	165	0	0	0	0	0	2	0	0	0.012
.	19.01.15-18.50.27-1-385693	124	10	10	0	0	0	719	9	9	0	0	NA	NA	NA	47	40	509	175	169	448	158	113	33	0	7	0.065	0	0.041
.	19.01.15-18.50.30-1-385696	89	5	5	1	0	1	700	4	4	0	0	NA	NA	NA	25	19	499	166	167	442	147	111	9	0	8	0.018	0	0.048
.	19.01.15-18.50.30-1-385698	87	3	3	0	0	0	712	2	2	0	0	NA	NA	NA	39	34	502	174	171	439	152	121	8	0	0	0.016	0	0
.	19.01.15-18.50.32-1-385700	60	2	2	1	0	1	713	1	1	0	0	NA	NA	NA	26	30	502	172	169	443	152	118	8	0	0	0.016	0	0
.	19.01.15-18.50.32-1-385701	61	2	2	0	0	0	701	1	1	0	0	NA	NA	NA	31	24	500	169	168	438	150	113	9	0	4	0.018	0	0.024
.	19.01.15-18.50.34-1-385704	94	4	4	0	0	0	716	2	2	0	0	NA	NA	NA	37	40	510	167	176	446	151	119	17	3	0	0.033	0.018	0
.	19.01.15-18.50.36-1-385709	35	1	1	0	0	0	0	0	0	0	0	NA	NA	NA	11	6	492	164	163	0	0	0	3	0	0	0.006	0	0
.	19.01.15-18.50.39-1-385716	173	50	50	22	0	14	709	46	46	0	0	NA	NA	NA	57	38	514	169	168	447	148	114	160	29	16	0.311	0.172	0.095
.	19.01.15-18.50.47-1-385721	93	3	3	0	0	0	704	1	1	0	0	NA	NA	NA	35	27	504	165	171	441	146	117	12	0	0	0.024	0	0
.	19.01.15-18.50.47-1-385722	66	4	4	1	0	1	701	3	3	0	0	NA	NA	NA	26	21	502	165	167	436	149	116	11	0	0	0.022	0	0
.	19.01.15-18.50.48-1-385724	88	10	10	3	0	2	714	9	9	0	0	NA	NA	NA	34	36	509	174	166	446	153	115	34	26	3	0.067	0.149	0.018
.	19.01.15-18.50.55-1-385726	96	8	8	2	0	2	717	7	7	0	0	NA	NA	NA	34	31	506	170	168	449	153	115	13	6	6	0.026	0.035	0.036
.	19.01.15-18.50.56-1-385727	90	7	7	1	0	1	698	5	5	0	0	NA	NA	NA	34	29	501	171	170	432	152	114	8	4	6	0.016	0.023	0.035
.	19.01.15-18.50.58-1-385728	92	6	6	3	0	2	719	5	5	0	0	NA	NA	NA	34	30	506	171	166	453	151	115	8	9	1	0.016	0.053	0.006
.	19.01.15-18.51.04-1-385729	85	4	4	1	0	1	704	3	3	0	0	NA	NA	NA	34	24	505	165	167	447	145	112	5	1	5	0.01	0.006	0.03
.	19.01.15-18.51.05-1-385730	62	2	2	0	0	0	709	1	1	0	0	NA	NA	NA	25	29	505	168	169	444	148	117	5	3	0	0.01	0.018	0
.	19.01.15-18.51.10-1-385734	122	13	13	3	0	3	718	11	11	0	0	NA	NA	NA	44	42	516	171	168	453	149	116	36	9	5	0.07	0.053	0.03
.	19.01.15-18.51.18-1-385735	31	1	1	1	0	1	0	0	0	0	0	NA	NA	NA	11	6	490	166	163	0	0	0	2	0	0	0.004	0	0
.	19.01.15-18.51.19-1-385736	115	10	10	3	0	1	716	7	7	0	0	NA	NA	NA	47	32	508	172	165	450	154	112	29	16	12	0.057	0.093	0.073
.	19.01.15-18.51.20-1-385737	93	8	8	2	0	2	728	7	7	0	0	NA	NA	NA	26	48	509	176	176	453	154	121	24	0	2	0.047	0	0.011
.	19.01.15-18.51.21-1-385738	68	3	3	3	0	2	715	2	2	0	0	NA	NA	NA	30	32	502	173	170	447	152	116	7	0	0	0.014	0	0
.	19.01.15-18.51.21-1-385739	86	9	9	2	0	2	721	7	7	0	0	NA	NA	NA	26	39	508	170	174	450	150	121	25	0	17	0.049	0	0.098
.	19.01.15-18.51.22-1-385755	145	35	35	13	0	9	704	34	34	0	0	NA	NA	NA	49	29	504	171	167	442	148	114	97	36	16	0.192	0.211	0.096
.	19.01.15-18.51.22-1-385756	118	9	9	1	0	1	716	8	8	0	0	NA	NA	NA	43	36	510	169	170	449	150	117	30	8	4	0.059	0.047	0.024
.	19.01.15-18.51.38-1-385767	124	18	18	6	0	4	708	16	16	0	0	NA	NA	NA	50	32	515	164	166	454	141	113	52	4	9	0.101	0.024	0.054
.	19.01.15-18.51.38-1-385768	172	8	8	2	0	2	741	6	6	0	0	NA	NA	NA	51	61	522	172	180	463	153	125	34	0	3	0.065	0	0.017
.	19.01.15-18.51.42-1-385772	66	8	8	0	0	0	702	6	6	0	0	NA	NA	NA	30	23	500	166	170	439	146	117	23	7	0	0.046	0.042	0
.	19.01.15-18.51.48-1-385776	91	7	7	2	0	2	709	6	6	0	0	NA	NA	NA	26	29	505	167	170	445	147	117	24	7	0	0.048	0.042	0
.	19.01.15-18.51.53-1-385779	66	2	2	0	0	0	716	1	1	0	0	NA	NA	NA	26	33	506	168	172	447	150	119	0	10	0	0	0.06	0
.	19.01.15-18.51.53-1-385780	126	31	31	9	0	5	723	26	26	0	0	NA	NA	NA	49	48	508	171	182	446	148	129	93	26	17	0.183	0.152	0.093
.	19.01.15-18.52.03-1-385781	146	8	8	0	0	0	728	6	6	0	0	NA	NA	NA	55	50	511	173	179	449	154	125	18	2	4	0.035	0.012	0.022
.	19.01.15-18.52.07-1-385782	90	9	9	1	0	0	715	8	8	0	0	NA	NA	NA	22	25	505	165	168	448	149	118	17	0	0	0.034	0	0
.	19.01.15-18.52.10-1-385786	62	2	2	0	0	0	710	1	1	0	0	NA	NA	NA	21	25	503	168	167	448	149	113	4	0	3	0.008	0	0.018
.	19.01.15-18.52.10-1-385787	88	3	3	0	0	0	726	2	2	0	0	NA	NA	NA	31	41	516	173	165	459	155	112	10	4	1	0.019	0.023	0.006
.	19.01.15-18.52.11-1-385788	87	4	4	2	0	1	721	3	3	0	0	NA	NA	NA	28	31	509	170	165	453	153	115	0	12	13	0	0.071	0.079
.	19.01.15-18.52.16-1-385789	153	9	9	6	0	3	732	8	8	0	0	NA	NA	NA	39	51	523	168	173	463	149	120	36	16	4	0.069	0.095	0.023
.	19.01.15-18.52.25-1-385809	93	13	13	3	0	3	712	11	11	0	0	NA	NA	NA	29	32	506	168	171	447	148	117	34	0	5	0.067	0	0.029
.	19.01.15-18.52.26-1-385810	91	10	10	3	0	3	700	8	8	0	0	NA	NA	NA	42	25	502	169	167	444	144	112	22	13	5	0.044	0.077	0.03
.	19.01.15-18.52.27-1-385811	120	6	6	0	0	0	725	5	5	0	0	NA	NA	NA	40	46	518	169	172	452	153	120	28	0	0	0.054	0	0
.	19.01.15-18.52.29-1-385817	90	3	3	2	0	1	721	1	1	0	0	NA	NA	NA	26	31	504	171	169	451	153	117	0	14	0	0	0.082	0
.	19.01.15-18.52.30-1-385818	114	7	7	2	0	1	706	6	6	0	0	NA	NA	NA	57	34	510	169	168	441	147	118	24	0	0	0.047	0	0
.	19.01.15-18.52.30-1-385819	185	15	15	5	0	3	755	13	13	0	0	NA	NA	NA	53	75	532	178	178	472	160	123	28	6	13	0.053	0.034	0.073
.	19.01.15-18.52.45-1-385836	150	15	15	8	0	6	720	13	13	0	0	NA	NA	NA	56	48	519	172	170	452	151	117	59	10	16	0.114	0.058	0.094
.	19.01.15-18.52.46-1-385838	147	8	8	2	0	1	743	7	7	0	0	NA	NA	NA	46	59	524	179	169	465	159	119	28	4	4	0.053	0.022	0.024
.	19.01.15-18.52.47-1-385840	93	6	6	2	0	2	713	5	5	0	0	NA	NA	NA	34	34	508	172	167	449	154	110	18	0	15	0.035	0	0.09
.	19.01.15-18.52.52-1-385843	117	9	9	4	0	1	723	8	8	0	0	NA	NA	NA	29	35	510	171	167	452	156	115	38	3	7	0.075	0.018	0.042
.	19.01.15-18.52.54-1-385844	91	6	6	0	0	0	713	5	5	0	0	NA	NA	NA	37	37	513	169	168	449	150	114	7	1	2	0.014	0.006	0.012
.	19.01.15-18.52.56-1-385845	62	2	2	2	0	2	706	1	1	0	0	NA	NA	NA	33	29	507	168	167	448	147	111	0	0	8	0	0	0.048
.	19.01.15-18.53.01-1-385846	60	2	2	1	0	1	707	1	1	0	0	NA	NA	NA	24	25	504	168	166	445	147	115	5	0	0	0.01	0	0
.	19.01.15-18.53.13-1-385851	36	1	1	1	0	1	0	0	0	0	0	NA	NA	NA	9	10	493	166	164	0	0	0	2	0	0	0.004	0	0
.	19.01.15-18.53.19-1-385852	36	1	1	0	0	0	0	0	0	0	0	NA	NA	NA	12	12	496	165	164	0	0	0	2	0	0	0.004	0	0
.	19.01.15-18.53.21-1-385853	127	6	6	0	0	0	721	5	5	0	0	NA	NA	NA	34	38	508	174	169	452	155	114	24	0	1	0.047	0	0.006
.	19.01.15-18.53.23-1-385869	126	17	17	6	0	3	714	16	16	0	0	NA	NA	NA	42	43	517	169	170	452	145	117	53	9	14	0.103	0.053	0.082
.	19.01.15-18.53.26-1-385870	88	8	8	1	0	1	715	7	7	0	0	NA	NA	NA	25	31	503	171	170	445	153	117	15	6	6	0.03	0.035	0.035
.	19.01.15-18.53.26-1-385871	94	8	8	3	0	1	710	7	7	0	0	NA	NA	NA	40	30	504	170	169	442	152	116	13	1	5	0.026	0.006	0.03
.	19.01.15-18.53.27-1-385872	90	11	11	6	0	5	720	10	10	0	0	NA	NA	NA	26	37	506	172	172	448	152	120	13	23	10	0.026	0.134	0.058
.	19.01.15-18.53.32-1-385876	114	8	8	2	0	1	709	6	6	0	0	NA	NA	NA	37	33	508	167	171	444	148	117	21	8	12	0.041	0.048	0.07
.	19.01.15-18.53.34-1-385879	37	1	1	0	0	0	0	0	0	0	0	NA	NA	NA	11	10	496	164	163	0	0	0	1	0	0	0.002	0	0
.	19.01.15-18.53.36-1-385882	64	3	3	2	0	1	709	1	1	0	0	NA	NA	NA	21	24	505	168	164	446	150	113	9	0	3	0.018	0	0.018
.	19.01.15-18.53.38-1-385885	63	4	4	0	0	0	697	3	3	0	0	NA	NA	NA	25	17	502	163	165	438	145	114	17	1	3	0.034	0.006	0.018
.	19.01.15-18.53.47-1-385891	87	5	5	2	0	1	708	4	4	0	0	NA	NA	NA	39	27	503	169	168	443	150	115	2	4	5	0.004	0.024	0.03
.	19.01.15-18.53.49-1-385894	127	19	19	6	0	6	738	18	18	0	0	NA	NA	NA	30	51	519	174	171	464	157	117	50	9	2	0.096	0.052	0.012
.	19.01.15-18.53.50-1-385895	147	27	27	6	0	1	722	22	22	0	0	NA	NA	NA	51	40	512	169	172	454	152	116	86	32	17	0.168	0.189	0.099
.	19.01.15-18.53.51-1-385896	63	3	3	1	0	0	701	2	2	0	0	NA	NA	NA	27	18	499	167	165	441	147	113	10	0	0	0.02	0	0
.	19.01.15-18.53.55-1-385898	58	2	2	0	0	0	100	1	1	0	0	NA	NA	NA	16	17	499	165	166	62	25	13	0	2	1	0	0.012	0.006
.	19.01.15-18.53.55-1-385899	93	4	4	3	0	2	712	3	3	0	0	NA	NA	NA	41	27	502	170	168	447	150	115	9	3	2	0.018	0.018	0.012
.	19.01.15-18.53.58-1-385900	121	14	14	4	0	2	721	11	11	0	0	NA	NA	NA	47	51	520	175	169	454	153	114	40	2	4	0.077	0.011	0.024
.	19.01.15-18.54.07-1-385901	117	7	7	2	0	0	727	6	6	0	0	NA	NA	NA	35	44	516	172	169	459	152	116	12	8	0	0.023	0.047	0
.	19.01.15-18.54.11-1-385905	203	21	21	4	0	4	740	20	20	0	0	NA	NA	NA	74	65	519	179	180	455	159	126	47	4	13	0.091	0.022	0.072
.	19.01.15-18.54.12-1-385906	61	4	4	1	0	0	714	3	3	0	0	NA	NA	NA	15	25	506	167	165	450	150	114	9	4	0	0.018	0.024	0
.	19.01.15-18.54.13-1-385907	119	13	13	2	0	0	709	11	11	0	0	NA	NA	NA	44	33	505	172	169	447	147	115	52	10	11	0.103	0.058	0.065
.	19.01.15-18.54.21-1-385909	117	13	13	6	0	3	709	11	11	0	0	NA	NA	NA	38	34	508	171	168	448	147	114	22	17	12	0.043	0.099	0.071
.	19.01.15-18.54.29-1-385925	92	11	11	4	0	4	719	8	8	0	0	NA	NA	NA	38	34	510	168	169	451	151	117	23	11	13	0.045	0.065	0.077
.	19.01.15-18.54.32-1-385933	58	3	3	1	0	1	718	2	2	0	0	NA	NA	NA	18	32	503	170	172	446	153	119	6	0	0	0.012	0	0
.	19.01.15-18.54.39-1-385946	92	4	4	1	0	1	718	3	3	0	0	NA	NA	NA	26	33	512	167	167	456	145	117	4	8	9	0.008	0.048	0.054
.	19.01.15-18.54.42-1-385949	127	14	14	4	0	3	725	11	11	0	0	NA	NA	NA	46	46	517	172	170	458	154	113	46	7	18	0.089	0.041	0.106
.	19.01.15-18.54.47-1-385952	117	5	5	2	0	1	716	4	4	0	0	NA	NA	NA	49	38	504	176	171	444	155	117	21	0	0	0.042	0	0
.	19.01.15-18.54.47-1-385953	114	4	4	1	0	0	733	3	3	0	0	NA	NA	NA	40	50	509	176	178	453	157	123	5	4	1	0.01	0.023	0.006
.	19.01.15-18.54.48-1-385955	120	15	15	2	0	2	716	12	12	0	0	NA	NA	NA	45	37	511	170	169	451	150	115	36	11	7	0.07	0.065	0.041
.	19.01.15-18.54.52-1-385957	176	15	15	4	0	4	733	13	13	0	0	NA	NA	NA	44	55	525	171	172	462	154	117	38	5	18	0.072	0.029	0.105
.	19.01.15-18.54.53-1-385958	68	7	7	4	0	3	704	5	5	0	0	NA	NA	NA	24	23	504	167	165	443	149	112	23	6	0	0.046	0.036	0
.	19.01.15-18.54.55-1-385959	147	31	31	10	0	8	724	27	27	0	0	NA	NA	NA	61	50	523	175	165	458	154	112	79	18	24	0.151	0.103	0.145
.	19.01.15-18.55.00-1-385960	88	3	3	2	0	1	713	2	2	0	0	NA	NA	NA	36	32	507	171	167	442	155	116	9	0	0	0.018	0	0
.	19.01.15-18.55.06-1-385961	145	10	10	2	0	2	717	9	9	0	0	NA	NA	NA	53	42	510	172	173	448	149	120	18	8	18	0.035	0.047	0.104
.	19.01.15-18.55.08-1-385962	153	9	9	3	0	2	729	8	8	0	0	NA	NA	NA	49	49	523	174	165	460	155	114	44	0	9	0.084	0	0.055
.	19.01.15-18.55.15-1-385967	89	6	6	2	0	1	710	4	4	0	0	NA	NA	NA	38	31	511	166	167	452	146	112	1	6	10	0.002	0.036	0.06
.	19.01.15-18.55.17-1-385968	59	6	6	3	0	2	720	5	5	0	0	NA	NA	NA	18	30	504	175	164	448	160	112	17	8	0	0.034	0.046	0
.	19.01.15-18.55.20-1-385969	175	18	18	8	0	5	725	16	16	0	0	NA	NA	NA	47	46	516	173	170	453	155	117	38	54	4	0.074	0.312	0.024
.	19.01.15-18.55.24-1-385985	152	5	5	4	0	2	735	3	3	0	0	NA	NA	NA	57	51	516	178	170	456	163	116	17	0	6	0.033	0	0.035
.	19.01.15-18.55.30-1-385988	200	36	36	13	0	11	734	34	34	0	0	NA	NA	NA	55	55	524	174	170	465	156	113	82	57	25	0.156	0.328	0.147
.	19.01.15-18.55.35-1-385994	33	1	1	0	0	0	0	0	0	0	0	NA	NA	NA	11	5	491	163	164	0	0	0	0	2	0	0	0.012	0
.	19.01.15-18.55.37-1-385997	123	10	10	4	0	3	733	9	9	0	0	NA	NA	NA	33	46	513	173	173	461	153	119	22	5	9	0.043	0.029	0.052
.	19.01.15-18.55.41-1-386002	63	2	2	0	0	0	711	1	1	0	0	NA	NA	NA	13	24	502	167	168	447	150	114	0	2	1	0	0.012	0.006
.	19.01.15-18.55.41-1-386003	94	6	6	1	0	1	716	5	5	0	0	NA	NA	NA	46	36	505	171	173	443	154	119	29	0	10	0.057	0	0.058
.	19.01.15-18.55.45-1-386004	124	8	8	1	0	1	722	7	7	0	0	NA	NA	NA	39	42	515	171	169	452	151	119	31	0	2	0.06	0	0.012
.	19.01.15-18.55.45-1-386005	122	5	5	0	0	0	711	3	3	0	0	NA	NA	NA	37	32	507	168	170	447	147	117	16	0	0	0.032	0	0
.	19.01.15-18.55.45-1-386006	91	8	8	2	0	1	731	7	7	0	0	NA	NA	NA	19	39	504	177	171	453	159	119	20	12	1	0.04	0.068	0.006
.	19.01.15-18.56.02-1-386011	91	10	10	4	0	2	708	9	9	0	0	NA	NA	NA	34	23	498	170	168	440	154	114	55	0	0	0.11	0	0
.	19.01.15-18.56.05-1-386013	61	2	2	0	0	0	710	1	1	0	0	NA	NA	NA	30	25	503	166	169	447	148	115	8	0	0	0.016	0	0
.	19.01.15-18.56.24-1-386036	95	17	17	2	0	2	706	14	14	0	0	NA	NA	NA	31	25	504	167	167	443	148	115	45	7	7	0.089	0.042	0.042
.	19.01.15-18.56.25-1-386037	125	13	13	3	0	1	732	10	10	0	0	NA	NA	NA	37	51	517	170	177	460	149	123	53	4	5	0.103	0.024	0.028
.	19.01.15-18.56.27-1-386039	240	22	22	8	0	4	737	19	19	0	0	NA	NA	NA	80	59	526	174	172	463	155	119	64	16	24	0.122	0.092	0.14
.	19.01.15-18.56.30-1-386045	159	9	9	0	0	0	726	8	8	0	0	NA	NA	NA	56	50	520	174	169	458	153	115	22	8	9	0.042	0.046	0.053
.	19.01.15-18.56.41-1-386061	31	1	1	0	0	0	0	0	0	0	0	NA	NA	NA	7	11	492	168	164	0	0	0	1	0	0	0.002	0	0
.	19.01.15-18.57.08-1-386067	91	6	6	2	0	2	715	5	5	0	0	NA	NA	NA	23	31	505	170	169	449	152	114	3	5	0	0.006	0.029	0
.	19.01.15-18.57.35-1-386092	151	7	7	1	0	1	742	6	6	0	0	NA	NA	NA	53	64	520	177	180	455	159	128	12	3	7	0.023	0.017	0.039
.	19.01.15-18.57.37-1-386095	31	1	1	1	0	1	0	0	0	0	0	NA	NA	NA	12	8	493	165	163	0	0	0	4	0	0	0.008	0	0
.	19.01.15-18.57.38-1-386096	62	4	4	0	0	0	691	3	3	0	0	NA	NA	NA	34	12	493	165	167	431	148	112	5	1	0	0.01	0.006	0
.	19.01.15-18.57.39-1-386099	94	7	7	2	0	2	716	6	6	0	0	NA	NA	NA	36	35	511	170	167	455	149	112	23	0	13	0.045	0	0.078
.	19.01.15-18.57.44-1-386103	147	12	12	3	0	2	727	10	10	0	0	NA	NA	NA	53	46	514	176	169	457	153	117	37	8	12	0.072	0.045	0.071
.	19.01.15-18.57.47-1-386106	144	20	20	5	0	5	727	16	16	0	0	NA	NA	NA	38	48	516	170	175	454	154	119	54	3	4	0.105	0.018	0.023
.	19.01.15-18.57.51-1-386109	143	8	8	1	0	1	723	7	7	0	0	NA	NA	NA	51	44	516	172	169	458	150	115	21	9	0	0.041	0.052	0
.	19.01.15-18.57.54-1-386110	33	1	1	0	0	0	0	0	0	0	0	NA	NA	NA	5	5	490	163	165	0	0	0	3	0	0	0.006	0	0
.	19.01.15-18.58.06-1-386112	125	16	16	8	0	4	729	15	15	0	0	NA	NA	NA	40	45	517	168	173	462	150	117	67	6	5	0.13	0.036	0.029
.	19.01.15-18.58.06-1-386113	115	10	10	3	0	2	708	9	9	0	0	NA	NA	NA	44	32	508	167	170	445	144	119	49	5	4	0.096	0.03	0.024
.	19.01.15-18.58.10-1-386117	90	6	6	2	0	1	715	4	4	0	0	NA	NA	NA	41	35	506	172	170	443	155	117	22	0	4	0.043	0	0.024
.	19.01.15-18.58.10-1-386118	88	12	12	1	0	0	708	9	9	0	0	NA	NA	NA	34	27	502	171	167	444	150	114	40	0	0	0.08	0	0
.	19.01.15-18.58.13-1-386119	209	15	15	4	0	4	747	14	14	0	0	NA	NA	NA	63	72	532	179	174	466	159	122	32	8	10	0.06	0.045	0.057
.	19.01.15-18.58.24-1-386137	123	6	6	0	0	0	734	4	4	0	0	NA	NA	NA	35	48	517	171	173	460	154	120	6	4	14	0.012	0.023	0.081
.	19.01.15-18.58.24-1-386138	91	8	8	0	0	0	711	7	7	0	0	NA	NA	NA	29	35	511	169	168	442	151	118	14	4	0	0.027	0.024	0
.	19.01.15-18.58.32-1-386146	30	1	1	0	0	0	0	0	0	0	0	NA	NA	NA	8	6	490	164	165	0	0	0	0	0	0	0	0	0
.	19.01.15-18.58.34-1-386149	114	5	5	2	0	1	714	4	4	0	0	NA	NA	NA	31	28	504	169	168	449	149	116	16	4	1	0.032	0.024	0.006
.	19.01.15-18.58.35-1-386152	59	3	3	1	0	1	248	1	1	0	0	NA	NA	NA	22	16	497	169	163	152	50	46	3	0	2	0.006	0	0.012
.	19.01.15-18.58.35-1-386153	68	4	4	0	0	0	718	2	2	0	0	NA	NA	NA	26	38	515	168	168	453	149	116	4	5	1	0.008	0.03	0.006
.	19.01.15-18.58.40-1-386158	118	9	9	2	0	2	720	6	6	0	0	NA	NA	NA	33	42	512	170	173	453	149	118	22	16	0	0.043	0.094	0
.	19.01.15-18.58.42-1-386164	90	7	7	2	0	2	712	6	6	0	0	NA	NA	NA	28	31	502	170	172	444	150	118	23	6	4	0.046	0.035	0.023
.	19.01.15-18.58.44-1-386165	34	1	1	0	0	0	0	0	0	0	0	NA	NA	NA	11	8	493	166	162	0	0	0	0	0	2	0	0	0.012
.	19.01.15-18.58.45-1-386166	87	4	4	0	0	0	709	3	3	0	0	NA	NA	NA	41	28	509	166	166	451	147	111	12	0	3	0.024	0	0.018
.	19.01.15-18.58.45-1-386167	184	14	14	9	0	8	729	13	13	0	0	NA	NA	NA	44	50	520	175	168	458	157	114	39	6	6	0.075	0.034	0.036
.	19.01.15-18.58.46-1-386169	95	5	5	5	0	2	710	4	4	0	0	NA	NA	NA	31	28	509	166	166	449	148	113	25	0	10	0.049	0	0.06
.	19.01.15-18.58.47-1-386171	85	5	5	0	0	0	714	4	4	0	0	NA	NA	NA	32	36	511	169	169	450	147	117	20	0	9	0.039	0	0.053
.	19.01.15-18.58.52-1-386174	119	8	8	2	0	2	724	7	7	0	0	NA	NA	NA	29	37	505	175	170	451	156	117	18	5	7	0.036	0.029	0.041
.	19.01.15-18.58.54-1-386175	96	8	8	3	0	3	719	5	5	0	0	NA	NA	NA	44	40	513	171	169	450	152	117	18	3	0	0.035	0.018	0
.	19.01.15-18.59.01-1-386177	147	18	18	6	0	4	730	16	16	0	0	NA	NA	NA	50	49	512	178	172	449	161	120	79	5	15	0.154	0.028	0.087
.	19.01.15-18.59.04-1-386178	70	8	8	3	0	3	703	7	7	0	0	NA	NA	NA	28	24	501	167	169	441	146	116	16	12	0	0.032	0.072	0
.	19.01.15-18.59.07-1-386179	144	13	13	7	0	4	732	11	11	0	0	NA	NA	NA	49	45	514	173	171	459	155	118	47	13	8	0.091	0.075	0.047
.	19.01.15-18.59.08-1-386180	34	1	1	0	0	0	0	0	0	0	0	NA	NA	NA	6	13	496	167	163	0	0	0	0	0	0	0	0	0
.	19.01.15-18.59.08-1-386181	32	1	1	0	0	0	0	0	0	0	0	NA	NA	NA	10	6	491	164	164	0	0	0	0	0	0	0	0	0
.	19.01.15-18.59.09-1-386182	116	11	11	1	0	1	721	9	9	0	0	NA	NA	NA	29	38	512	168	171	455	150	116	51	0	7	0.1	0	0.041
.	19.01.15-18.59.10-1-386186	90	5	5	1	0	0	712	4	4	0	0	NA	NA	NA	23	25	506	168	164	450	149	113	5	9	0	0.01	0.054	0
.	19.01.15-18.59.15-1-386187	115	12	12	3	0	2	718	10	10	0	0	NA	NA	NA	48	38	510	174	167	448	154	116	46	1	1	0.09	0.006	0.006
.	19.01.15-18.59.15-1-386188	121	13	13	4	0	3	722	10	10	0	0	NA	NA	NA	41	46	512	176	171	450	154	118	48	11	5	0.094	0.062	0.029
.	19.01.15-18.59.16-1-386189	63	2	2	0	0	0	717	0	0	0	0	NA	NA	NA	20	32	509	167	169	455	146	116	1	2	0	0.002	0.012	0
.	19.01.15-18.59.27-1-386206	34	1	1	0	0	0	0	0	0	0	0	NA	NA	NA	16	8	492	165	164	0	0	0	0	0	2	0	0	0.012
.	19.01.15-18.59.28-1-386207	143	17	17	3	0	3	718	14	14	0	0	NA	NA	NA	42	33	510	167	169	453	148	117	46	19	1	0.09	0.114	0.006
.	19.01.15-18.59.29-1-386208	93	6	6	2	0	2	726	5	5	0	0	NA	NA	NA	33	45	513	171	174	456	153	117	17	0	15	0.033	0	0.086
.	19.01.15-18.59.31-1-386212	92	11	11	2	0	2	727	8	8	0	0	NA	NA	NA	27	46	517	173	169	456	156	115	38	0	6	0.074	0	0.036
.	19.01.15-18.59.37-1-386218	123	14	14	2	0	2	722	13	13	0	0	NA	NA	NA	34	37	506	171	173	448	150	124	45	4	3	0.089	0.023	0.017
.	19.01.15-18.59.38-1-386220	93	6	6	1	0	0	722	5	5	0	0	NA	NA	NA	19	30	510	167	166	456	149	117	18	1	3	0.035	0.006	0.018
.	19.01.15-18.59.41-1-386224	63	2	2	1	0	1	718	1	1	0	0	NA	NA	NA	29	38	507	174	170	445	157	116	0	4	2	0	0.023	0.012
.	19.01.15-18.59.44-1-386225	29	1	1	0	0	0	0	0	0	0	0	NA	NA	NA	8	12	496	166	163	0	0	0	0	0	0	0	0	0
.	19.01.15-18.59.46-1-386227	88	18	18	3	0	3	728	17	17	0	0	NA	NA	NA	20	40	516	170	167	460	151	117	36	8	8	0.07	0.047	0.048
.	19.01.15-18.59.46-1-386228	89	7	7	3	0	2	719	6	6	0	0	NA	NA	NA	21	39	514	170	168	452	150	117	25	3	1	0.049	0.018	0.006
.	19.01.15-18.59.52-1-386232	93	5	5	0	0	0	721	4	4	0	0	NA	NA	NA	34	38	512	171	168	450	154	117	0	1	15	0	0.006	0.089
.	19.01.15-18.59.57-1-386233	65	3	3	0	0	0	704	1	1	0	0	NA	NA	NA	28	23	503	166	167	442	146	116	0	0	11	0	0	0.066
.	19.01.15-18.59.58-1-386234	146	35	35	13	0	7	730	31	31	0	0	NA	NA	NA	48	50	516	171	176	458	149	123	61	56	12	0.118	0.327	0.068
.	19.01.15-18.59.58-1-386235	63	2	2	1	0	1	297	1	1	0	0	NA	NA	NA	26	20	498	168	167	186	60	51	6	2	0	0.012	0.012	0
.	19.01.15-19.00.01-1-386236	92	12	12	2	0	1	704	9	9	0	0	NA	NA	NA	31	27	503	171	166	440	151	113	21	4	1	0.042	0.023	0.006
.	19.01.15-19.00.10-1-386244	64	3	3	1	0	1	701	2	2	0	0	NA	NA	NA	16	21	498	173	163	438	151	112	0	0	3	0	0	0.018
.	19.01.15-19.00.13-1-386246	62	3	3	0	0	0	702	2	2	0	0	NA	NA	NA	30	19	504	165	163	444	147	111	1	5	3	0.002	0.03	0.018
.	19.01.15-19.00.14-1-386247	91	7	7	2	0	2	715	6	6	0	0	NA	NA	NA	27	34	503	173	171	445	152	118	20	9	0	0.04	0.052	0
.	19.01.15-19.00.14-1-386248	86	14	14	6	0	4	717	13	13	0	0	NA	NA	NA	39	33	504	172	170	449	154	114	36	4	6	0.071	0.023	0.035
.	19.01.15-19.00.17-1-386249	63	4	4	0	0	0	698	2	2	0	0	NA	NA	NA	22	16	499	168	162	441	148	109	10	4	3	0.02	0.024	0.019
.	19.01.15-19.00.21-1-386254	112	21	21	4	0	2	723	19	19	0	0	NA	NA	NA	29	43	516	171	169	454	153	116	88	17	5	0.171	0.099	0.03
.	19.01.15-19.00.25-1-386270	35	1	1	1	0	1	0	0	0	0	0	NA	NA	NA	13	14	492	166	169	0	0	0	0	0	2	0	0	0.012
.	19.01.15-19.00.27-1-386271	92	20	20	6	0	5	707	17	17	0	0	NA	NA	NA	38	26	505	169	165	444	150	113	49	23	3	0.097	0.136	0.018
.	19.01.15-19.00.28-1-386272	59	2	2	1	0	1	700	1	1	0	0	NA	NA	NA	23	22	502	169	164	440	148	112	6	4	0	0.012	0.024	0
.	19.01.15-19.00.31-1-386275	61	2	2	0	0	0	549	1	1	0	0	NA	NA	NA	24	18	496	169	166	343	118	88	3	0	1	0.006	0	0.006
.	19.01.15-19.00.35-1-386285	126	10	10	2	0	1	713	9	9	0	0	NA	NA	NA	35	34	508	171	168	447	150	116	33	7	5	0.065	0.041	0.03
.	19.01.15-19.00.43-1-386296	98	8	8	2	0	2	712	7	7	0	0	NA	NA	NA	44	31	502	174	168	445	152	115	13	12	0	0.026	0.069	0
.	19.01.15-19.01.07-1-386351	115	5	5	3	0	3	723	4	4	0	0	NA	NA	NA	50	42	511	172	172	449	153	121	17	7	0	0.033	0.041	0
.	19.01.15-19.01.08-1-386352	117	13	13	6	0	6	717	12	12	0	0	NA	NA	NA	57	45	514	172	172	449	148	120	28	18	12	0.054	0.105	0.07
.	19.01.15-19.01.11-1-386376	87	8	8	4	0	1	703	7	7	0	0	NA	NA	NA	31	28	504	168	169	441	148	114	26	15	2	0.052	0.089	0.012
.	19.01.15-19.01.20-1-386377	38	1	1	0	0	0	0	0	0	0	0	NA	NA	NA	8	11	494	168	162	0	0	0	1	0	0	0.002	0	0
.	19.01.15-19.01.24-1-386393	61	2	2	1	0	0	710	1	1	0	0	NA	NA	NA	25	26	503	169	167	448	144	118	0	12	0	0	0.071	0
.	19.01.15-19.01.25-1-386394	60	2	2	2	0	2	100	1	1	0	0	NA	NA	NA	15	23	498	171	167	66	16	18	3	0	0	0.006	0	0
.	19.01.15-19.01.27-1-386396	60	2	2	0	0	0	699	1	1	0	0	NA	NA	NA	23	20	503	165	165	440	148	111	1	0	2	0.002	0	0.012
.	19.01.15-19.01.27-1-386397	118	15	15	8	0	5	714	14	14	0	0	NA	NA	NA	43	37	507	175	168	447	152	115	31	18	19	0.061	0.103	0.113
.	19.01.15-19.01.27-1-386398	29	1	1	1	0	1	0	0	0	0	0	NA	NA	NA	13	5	490	163	165	0	0	0	0	0	0	0	0	0
.	19.01.15-19.01.29-1-386399	121	8	8	0	0	0	710	7	7	0	0	NA	NA	NA	29	33	508	166	172	444	147	119	15	1	9	0.03	0.006	0.052
.	19.01.15-19.01.29-1-386401	89	6	6	1	0	1	706	5	5	0	0	NA	NA	NA	24	21	496	168	170	439	151	116	14	0	0	0.028	0	0
.	19.01.15-19.01.32-1-386404	68	2	2	0	0	0	700	1	1	0	0	NA	NA	NA	13	13	496	167	163	439	150	111	0	0	9	0	0	0.055
.	19.01.15-19.01.36-1-386409	128	13	13	5	0	5	705	11	11	0	0	NA	NA	NA	45	33	507	172	167	441	153	111	47	2	3	0.093	0.012	0.018
.	19.01.15-19.01.37-1-386411	93	8	8	0	0	0	731	7	7	0	0	NA	NA	NA	36	46	513	171	175	455	155	121	21	0	0	0.041	0	0
.	19.01.15-19.01.42-1-386416	121	11	11	2	0	2	719	10	10	0	0	NA	NA	NA	38	43	516	174	166	449	155	115	31	3	0	0.06	0.017	0
.	19.01.15-19.01.43-1-386417	61	2	2	0	0	0	712	1	1	0	0	NA	NA	NA	16	23	498	169	169	443	154	115	5	0	4	0.01	0	0.024
.	19.01.15-19.01.49-1-386422	85	4	4	1	0	1	709	3	3	0	0	NA	NA	NA	15	27	504	168	168	444	152	113	13	0	3	0.026	0	0.018
.	19.01.15-19.01.49-1-386423	115	21	21	5	0	3	724	19	19	0	0	NA	NA	NA	39	43	514	173	169	452	156	116	90	7	7	0.175	0.04	0.041
.	19.01.15-19.01.52-1-386425	100	10	10	5	0	3	703	9	9	0	0	NA	NA	NA	30	21	500	165	169	442	144	117	12	13	5	0.024	0.079	0.03
.	19.01.15-19.01.59-1-386426	88	6	6	1	0	1	712	4	4	0	0	NA	NA	NA	33	32	506	171	168	450	151	111	9	6	9	0.018	0.035	0.054
.	19.01.15-19.01.59-1-386427	63	3	3	1	0	1	201	2	2	0	0	NA	NA	NA	12	13	498	164	164	126	45	30	6	0	0	0.012	0	0
.	19.01.15-19.02.00-1-386428	161	22	22	8	0	6	709	18	18	0	0	NA	NA	NA	58	35	514	167	167	454	145	110	36	39	16	0.07	0.234	0.096
.	19.01.15-19.02.02-1-386429	65	4	4	1	0	1	701	3	3	0	0	NA	NA	NA	42	25	504	167	167	441	145	115	11	1	0	0.022	0.006	0
.	19.01.15-19.02.06-1-386430	123	10	10	2	0	2	714	9	9	0	0	NA	NA	NA	28	32	502	170	173	442	152	120	36	1	1	0.072	0.006	0.006
.	19.01.15-19.02.15-1-386434	150	16	16	8	0	8	731	15	15	0	0	NA	NA	NA	45	44	515	173	169	459	157	115	58	14	4	0.113	0.081	0.024
.	19.01.15-19.02.21-1-386439	92	6	6	1	0	1	709	4	4	0	0	NA	NA	NA	29	30	505	169	169	444	149	116	21	0	5	0.042	0	0.03
.	19.01.15-19.02.22-1-386440	32	1	1	1	0	1	0	0	0	0	0	NA	NA	NA	10	12	495	166	164	0	0	0	0	0	0	0	0	0
.	19.01.15-19.02.25-1-386456	91	7	7	4	0	3	716	5	5	0	0	NA	NA	NA	33	33	508	168	170	449	150	117	13	13	3	0.026	0.077	0.018
.	19.01.15-19.02.31-1-386459	126	9	9	3	0	3	716	8	8	0	0	NA	NA	NA	42	35	505	174	169	447	153	116	14	13	8	0.028	0.075	0.047
.	19.01.15-19.02.37-1-386471	34	1	1	0	0	0	0	0	0	0	0	NA	NA	NA	9	8	495	164	162	0	0	0	0	0	0	0	0	0
.	19.01.15-19.02.42-1-386476	60	2	2	0	0	0	705	1	1	0	0	NA	NA	NA	23	20	503	165	165	443	148	114	9	0	0	0.018	0	0
.	19.01.15-19.02.43-1-386477	113	6	6	0	0	0	722	4	4	0	0	NA	NA	NA	43	42	518	169	168	456	154	112	11	0	10	0.021	0	0.06
.	19.01.15-19.02.51-1-386486	94	7	7	3	0	3	720	6	6	0	0	NA	NA	NA	31	35	511	171	166	454	151	115	23	1	0	0.045	0.006	0
.	19.01.15-19.02.53-1-386487	178	8	8	3	0	2	729	7	7	0	0	NA	NA	NA	65	50	521	171	171	460	151	118	13	7	5	0.025	0.041	0.029
.	19.01.15-19.02.53-1-386488	67	2	2	0	0	0	716	1	1	0	0	NA	NA	NA	21	30	501	170	172	445	152	119	3	3	0	0.006	0.018	0
.	19.01.15-19.02.58-1-386489	143	25	25	7	0	5	718	21	21	0	0	NA	NA	NA	39	36	512	167	170	454	147	117	63	22	2	0.123	0.132	0.012
.	19.01.15-19.03.02-1-386490	64	6	6	2	0	2	698	4	4	0	0	NA	NA	NA	28	16	500	164	165	443	143	112	16	1	2	0.032	0.006	0.012
.	19.01.15-19.03.02-1-386491	123	11	11	2	0	2	701	9	9	0	0	NA	NA	NA	52	27	506	167	167	444	143	114	14	10	6	0.028	0.06	0.036
.	19.01.15-19.03.07-1-386493	72	2	2	0	0	0	702	0	0	0	0	NA	NA	NA	31	20	503	165	165	439	148	115	2	0	1	0.004	0	0.006
.	19.01.15-19.03.09-1-386497	90	6	6	1	0	1	725	5	5	0	0	NA	NA	NA	33	40	510	170	173	453	153	119	39	0	3	0.076	0	0.017
.	19.01.15-19.03.13-1-386498	95	10	10	1	0	1	716	9	9	0	0	NA	NA	NA	30	32	504	166	175	447	148	121	18	10	5	0.036	0.06	0.029
.	19.01.15-19.03.14-1-386499	100	6	6	2	0	2	710	5	5	0	0	NA	NA	NA	34	30	505	166	172	446	144	120	7	0	16	0.014	0	0.093
.	19.01.15-19.03.15-1-386500	90	8	8	5	0	3	716	7	7	0	0	NA	NA	NA	29	27	509	167	164	454	149	113	7	3	12	0.014	0.018	0.073
.	19.01.15-19.03.20-1-386501	65	3	3	0	0	0	700	1	1	0	0	NA	NA	NA	23	18	498	167	166	440	148	112	8	0	0	0.016	0	0
.	19.01.15-19.03.36-1-386524	35	1	1	0	0	0	0	0	0	0	0	NA	NA	NA	12	3	489	164	163	0	0	0	0	0	2	0	0	0.012
.	19.01.15-19.03.45-1-386530	32	1	1	0	0	0	0	0	0	0	0	NA	NA	NA	8	10	495	165	163	0	0	0	0	0	0	0	0	0
.	19.01.15-19.03.45-1-386531	61	3	3	1	0	0	711	2	2	0	0	NA	NA	NA	26	27	503	168	169	446	150	115	9	4	0	0.018	0.024	0
.	19.01.15-19.03.47-1-386533	126	30	30	11	0	11	717	24	24	0	0	NA	NA	NA	47	40	513	171	169	450	152	115	81	25	19	0.158	0.146	0.112
.	19.01.15-19.03.47-1-386535	122	6	6	1	0	1	728	5	5	0	0	NA	NA	NA	40	48	517	174	170	455	155	118	34	0	0	0.066	0	0
.	19.01.15-19.03.55-1-386539	119	8	8	0	0	0	716	6	6	0	0	NA	NA	NA	41	38	511	169	171	448	149	119	3	11	2	0.006	0.065	0.012
.	19.01.15-19.03.56-1-386540	34	1	1	0	0	0	0	0	0	0	0	NA	NA	NA	16	8	492	166	163	0	0	0	0	0	1	0	0	0.006
.	19.01.15-19.03.58-1-386541	119	14	14	4	0	3	708	11	11	0	0	NA	NA	NA	35	24	503	169	165	443	150	115	32	9	13	0.064	0.053	0.079
.	19.01.15-19.03.59-1-386542	110	6	6	1	0	1	715	5	5	0	0	NA	NA	NA	37	36	514	169	166	454	148	113	13	9	4	0.025	0.053	0.024
.	19.01.15-19.04.01-1-386543	97	19	19	4	0	3	711	18	18	0	0	NA	NA	NA	35	29	506	167	169	448	146	117	57	1	13	0.113	0.006	0.077
.	19.01.15-19.04.04-1-386544	64	6	6	0	0	0	710	4	4	0	0	NA	NA	NA	23	27	508	165	167	453	145	112	3	1	6	0.006	0.006	0.036
.	19.01.15-19.04.23-1-386564	121	16	16	6	0	6	720	14	14	0	0	NA	NA	NA	36	41	513	173	168	451	154	115	50	4	8	0.097	0.023	0.048
.	19.01.15-19.04.26-1-386565	33	1	1	0	0	0	0	0	0	0	0	NA	NA	NA	16	9	493	164	165	0	0	0	0	0	0	0	0	0
.	19.01.15-19.04.28-1-386567	87	8	8	3	0	2	703	7	7	0	0	NA	NA	NA	28	20	500	168	165	439	150	114	22	1	9	0.044	0.006	0.055
.	19.01.15-19.04.28-1-386568	35	1	1	0	0	0	0	0	0	0	0	NA	NA	NA	4	12	496	166	163	0	0	0	0	2	0	0	0.012	0
.	19.01.15-19.04.32-1-386572	169	42	42	15	0	11	725	38	38	0	0	NA	NA	NA	39	45	515	172	171	452	154	119	128	22	20	0.249	0.128	0.117
.	19.01.15-19.04.34-1-386579	119	6	6	1	0	1	710	5	5	0	0	NA	NA	NA	45	27	502	170	168	445	149	116	14	0	1	0.028	0	0.006
.	19.01.15-19.04.36-1-386582	65	5	5	2	0	2	701	3	3	0	0	NA	NA	NA	27	17	496	169	165	437	152	112	12	1	0	0.024	0.006	0
.	19.01.15-19.04.44-1-386592	63	3	3	0	0	0	714	2	2	0	0	NA	NA	NA	26	29	507	168	167	455	148	111	5	0	9	0.01	0	0.054
.	19.01.15-19.04.58-1-386597	97	9	9	3	0	3	709	7	7	0	0	NA	NA	NA	33	28	504	169	168	441	150	118	23	4	4	0.046	0.024	0.024
.	19.01.15-19.04.58-1-386598	118	6	6	3	0	3	719	5	5	0	0	NA	NA	NA	34	33	510	166	170	451	150	118	26	0	8	0.051	0	0.047
.	19.01.15-19.05.01-1-386599	145	19	19	5	0	3	713	18	18	0	0	NA	NA	NA	50	36	509	169	171	446	150	117	47	15	9	0.092	0.089	0.053
.	19.01.15-19.05.05-1-386600	151	79	79	25	0	16	719	71	71	0	0	NA	NA	NA	48	53	525	173	168	455	150	114	220	28	25	0.419	0.162	0.149
.	19.01.15-19.05.06-1-386601	60	2	2	0	0	0	706	1	1	0	0	NA	NA	NA	23	27	509	167	164	446	148	112	2	0	5	0.004	0	0.03
.	19.01.15-19.05.09-1-386602	37	1	1	0	0	0	0	0	0	0	0	NA	NA	NA	7	9	493	166	163	0	0	0	0	0	0	0	0	0
.	19.01.15-19.05.11-1-386607	97	11	11	3	0	2	717	10	10	0	0	NA	NA	NA	33	39	510	174	168	444	157	116	29	10	4	0.057	0.057	0.024
.	19.01.15-19.05.12-1-386608	61	3	3	1	0	1	396	2	2	0	0	NA	NA	NA	17	22	503	166	166	253	71	72	4	0	0	0.008	0	0
.	19.01.15-19.05.21-1-386609	173	7	7	3	0	2	742	5	5	0	0	NA	NA	NA	50	52	522	169	174	469	152	121	28	0	5	0.054	0	0.029
.	19.01.15-19.05.21-1-386610	124	7	7	5	0	3	728	5	5	0	0	NA	NA	NA	31	46	515	173	171	456	154	118	29	0	1	0.056	0	0.006
.	19.01.15-19.05.22-1-386611	97	9	9	2	0	1	703	8	8	0	0	NA	NA	NA	33	23	505	165	166	441	148	114	11	7	5	0.022	0.042	0.03
.	19.01.15-19.05.26-1-386627	86	6	6	1	0	1	714	5	5	0	0	NA	NA	NA	26	29	501	171	170	444	155	115	13	1	2	0.026	0.006	0.012
.	19.01.15-19.05.35-1-386635	115	10	10	1	0	1	718	8	8	0	0	NA	NA	NA	50	39	506	175	171	441	157	120	34	0	0	0.067	0	0
.	19.01.15-19.05.43-1-386642	65	4	4	1	0	1	706	3	3	0	0	NA	NA	NA	21	18	502	165	164	446	146	114	13	0	1	0.026	0	0.006
.	19.01.15-19.05.44-1-386643	93	11	11	1	0	1	717	9	9	0	0	NA	NA	NA	29	33	507	168	171	451	147	119	19	7	9	0.037	0.042	0.053
.	19.01.15-19.05.50-1-386648	33	1	1	0	0	0	0	0	0	0	0	NA	NA	NA	12	11	494	164	166	0	0	0	2	0	0	0.004	0	0
.	19.01.15-19.05.50-1-386649	140	27	27	9	0	7	722	21	21	0	0	NA	NA	NA	58	44	519	169	169	457	149	116	69	19	20	0.133	0.112	0.118
.	19.01.15-19.05.51-1-386650	91	4	4	1	0	1	725	3	3	0	0	NA	NA	NA	32	43	512	173	171	455	152	118	21	1	0	0.041	0.006	0
.	19.01.15-19.05.52-1-386651	60	2	2	0	0	0	701	1	1	0	0	NA	NA	NA	25	18	500	166	165	440	149	112	3	1	0	0.006	0.006	0
.	19.01.15-19.05.52-1-386652	117	19	19	6	0	6	726	17	17	0	0	NA	NA	NA	45	52	515	176	174	449	158	119	82	11	1	0.159	0.062	0.006
.	19.01.15-19.06.02-1-386653	93	8	8	2	0	2	710	7	7	0	0	NA	NA	NA	25	25	503	169	166	444	151	115	26	0	0	0.052	0	0
.	19.01.15-19.06.04-1-386654	59	2	2	0	0	0	707	1	1	0	0	NA	NA	NA	23	24	505	164	168	445	149	113	4	0	1	0.008	0	0.006
.	19.01.15-19.06.07-1-386655	93	5	5	0	0	0	709	3	3	0	0	NA	NA	NA	36	31	506	171	167	446	151	112	20	4	1	0.04	0.023	0.006
.	19.01.15-19.06.10-1-386659	123	5	5	4	0	3	718	4	4	0	0	NA	NA	NA	30	40	517	165	171	459	146	113	12	0	8	0.023	0	0.047
.	19.01.15-19.06.12-1-386660	119	12	12	6	0	3	707	11	11	0	0	NA	NA	NA	34	27	507	166	167	452	144	111	37	13	5	0.073	0.078	0.03
.	19.01.15-19.06.20-1-386661	155	19	19	5	0	4	728	15	15	0	0	NA	NA	NA	45	45	515	171	172	454	154	120	97	10	4	0.188	0.058	0.023
.	19.01.15-19.06.23-1-386681	176	24	24	9	0	5	745	20	20	0	0	NA	NA	NA	46	59	527	169	176	471	151	123	63	35	21	0.12	0.207	0.119
.	19.01.15-19.06.27-1-386683	118	6	6	1	0	0	740	4	4	0	0	NA	NA	NA	38	54	525	172	170	466	157	117	7	22	6	0.013	0.128	0.035
.	19.01.15-19.06.30-1-386685	89	4	4	2	0	2	722	3	3	0	0	NA	NA	NA	32	40	511	171	171	453	151	118	9	0	2	0.018	0	0.012
.	19.01.15-19.06.35-1-386691	146	7	7	3	0	3	717	5	5	0	0	NA	NA	NA	46	37	512	171	167	450	152	115	27	3	5	0.053	0.018	0.03
.	19.01.15-19.06.45-1-386706	93	15	15	4	0	4	719	12	12	0	0	NA	NA	NA	26	31	506	167	171	446	151	122	36	10	4	0.071	0.06	0.023
.	19.01.15-19.06.48-1-386710	89	8	8	4	0	4	704	6	6	0	0	NA	NA	NA	28	22	503	168	164	444	147	113	31	4	7	0.062	0.024	0.043
.	19.01.15-19.06.50-1-386713	92	4	4	1	0	1	725	3	3	0	0	NA	NA	NA	36	42	509	173	173	450	156	119	10	1	1	0.02	0.006	0.006
.	19.01.15-19.06.51-1-386714	64	5	5	1	0	1	701	4	4	0	0	NA	NA	NA	24	21	497	169	168	440	149	112	10	9	10	0.02	0.053	0.06
.	19.01.15-19.06.53-1-386715	122	11	11	2	0	1	715	10	10	0	0	NA	NA	NA	33	33	507	169	170	446	153	116	36	0	5	0.071	0	0.029
.	19.01.15-19.07.01-1-386716	32	1	1	1	0	1	0	0	0	0	0	NA	NA	NA	9	10	494	165	164	0	0	0	0	0	1	0	0	0.006
.	19.01.15-19.07.03-1-386717	216	24	24	7	0	4	739	20	20	0	0	NA	NA	NA	74	63	528	168	180	463	151	125	115	0	8	0.218	0	0.044
.	19.01.15-19.07.03-1-386718	173	20	20	4	0	3	736	18	18	0	0	NA	NA	NA	53	61	528	173	173	463	155	118	44	6	3	0.083	0.035	0.017
.	19.01.15-19.07.06-1-386719	90	5	5	3	0	3	708	3	3	0	0	NA	NA	NA	38	30	508	168	167	448	145	115	6	0	6	0.012	0	0.036
.	19.01.15-19.07.08-1-386720	34	1	1	1	0	1	0	0	0	0	0	NA	NA	NA	9	8	492	164	165	0	0	0	0	0	3	0	0	0.018
.	19.01.15-19.07.10-1-386724	81	4	4	0	0	0	716	3	3	0	0	NA	NA	NA	13	27	504	170	166	449	152	115	1	10	3	0.002	0.059	0.018
.	19.01.15-19.07.12-1-386725	212	15	15	8	0	5	746	14	14	0	0	NA	NA	NA	77	65	528	176	174	468	159	119	46	11	25	0.087	0.062	0.144
.	19.01.15-19.07.18-1-386726	32	1	1	0	0	0	0	0	0	0	0	NA	NA	NA	6	11	491	166	167	0	0	0	2	0	0	0.004	0	0
.	19.01.15-19.07.20-1-386727	62	2	2	1	0	0	699	1	1	0	0	NA	NA	NA	25	21	501	167	166	441	147	111	3	4	0	0.006	0.024	0
.	19.01.15-19.07.20-1-386728	59	2	2	1	0	0	712	1	1	0	0	NA	NA	NA	24	28	507	167	167	450	148	114	10	0	0	0.02	0	0
.	19.01.15-19.07.22-1-386729	93	4	4	1	0	1	717	3	3	0	0	NA	NA	NA	38	31	508	167	169	452	149	116	7	4	0	0.014	0.024	0
.	19.01.15-19.07.29-1-386745	125	6	6	3	0	2	738	4	4	0	0	NA	NA	NA	35	52	524	171	170	468	152	118	15	0	7	0.029	0	0.041
.	19.01.15-19.07.29-1-386746	117	9	9	1	0	1	717	7	7	0	0	NA	NA	NA	37	33	512	170	164	453	154	110	31	2	3	0.061	0.012	0.018
.	19.01.15-19.07.35-1-386754	86	5	5	1	0	1	715	4	4	0	0	NA	NA	NA	26	31	508	165	171	451	148	116	7	1	4	0.014	0.006	0.023
.	19.01.15-19.07.36-1-386755	119	15	15	3	0	2	722	13	13	0	0	NA	NA	NA	39	41	515	171	168	455	152	115	28	8	3	0.054	0.047	0.018
.	19.01.15-19.07.46-1-386763	61	2	2	0	0	0	688	1	1	0	0	NA	NA	NA	35	16	496	165	168	433	142	113	5	3	0	0.01	0.018	0
.	19.01.15-19.07.53-1-386768	90	9	9	3	0	3	707	7	7	0	0	NA	NA	NA	27	23	501	168	167	447	148	112	15	13	12	0.03	0.077	0.072
.	19.01.15-19.07.53-1-386769	59	2	2	2	0	2	709	1	1	0	0	NA	NA	NA	14	22	502	168	165	446	150	113	0	8	0	0	0.048	0
.	19.01.15-19.07.54-1-386770	177	30	30	13	0	7	736	25	25	0	0	NA	NA	NA	48	52	520	171	174	467	152	117	81	21	17	0.156	0.123	0.098
.	19.01.15-19.07.54-1-386771	175	34	34	22	0	16	740	33	33	0	0	NA	NA	NA	38	51	527	167	170	473	148	119	125	21	16	0.237	0.126	0.094
.	19.01.15-19.07.56-1-386772	89	5	5	2	0	0	707	4	4	0	0	NA	NA	NA	35	28	505	167	169	445	145	117	11	2	0	0.022	0.012	0
.	19.01.15-19.08.03-1-386773	91	4	4	0	0	0	706	3	3	0	0	NA	NA	NA	34	26	500	169	170	440	150	116	6	5	7	0.012	0.03	0.041
.	19.01.15-19.08.11-1-386778	85	6	6	3	0	2	704	5	5	0	0	NA	NA	NA	33	23	502	166	168	442	150	112	16	4	8	0.032	0.024	0.048
.	19.01.15-19.08.14-1-386779	67	2	2	0	0	0	718	1	1	0	0	NA	NA	NA	20	37	510	172	168	448	153	117	1	2	0	0.002	0.012	0
.	19.01.15-19.08.21-1-386782	150	19	19	4	0	3	716	15	15	0	0	NA	NA	NA	53	39	515	170	167	454	148	114	37	20	30	0.072	0.118	0.18
.	19.01.15-19.08.22-1-386783	66	3	3	0	0	0	707	2	2	0	0	NA	NA	NA	31	34	503	172	172	441	150	116	0	3	3	0	0.017	0.017
.	19.01.15-19.08.30-1-386800	174	28	28	14	0	9	717	26	26	0	0	NA	NA	NA	52	44	517	173	167	453	153	111	115	7	10	0.222	0.04	0.06
.	19.01.15-19.08.36-1-386808	119	10	10	4	0	3	729	9	9	0	0	NA	NA	NA	39	43	512	175	169	453	157	119	20	6	6	0.039	0.034	0.036
.	19.01.15-19.08.49-1-386825	32	1	1	0	0	0	0	0	0	0	0	NA	NA	NA	17	11	496	166	162	0	0	0	0	0	2	0	0	0.012
.	19.01.15-19.08.52-1-386826	95	3	3	2	0	2	705	2	2	0	0	NA	NA	NA	34	31	508	170	166	443	150	112	12	0	2	0.024	0	0.012
.	19.01.15-19.08.52-1-386827	153	28	28	7	0	5	727	26	26	0	0	NA	NA	NA	47	47	514	176	170	452	158	117	76	16	14	0.148	0.091	0.082
.	19.01.15-19.08.52-1-386828	141	15	15	4	0	4	726	13	13	0	0	NA	NA	NA	47	37	507	167	176	451	151	124	58	4	9	0.114	0.024	0.051
.	19.01.15-19.09.01-1-386830	87	18	18	5	0	3	714	16	16	0	0	NA	NA	NA	26	31	511	169	164	450	151	113	70	1	1	0.137	0.006	0.006
.	19.01.15-19.09.05-1-386831	59	2	2	0	0	0	50	1	1	0	0	NA	NA	NA	16	19	502	167	163	31	10	9	0	0	2	0	0	0.012
.	19.01.15-19.09.06-1-386832	89	5	5	2	0	1	707	4	4	0	0	NA	NA	NA	33	27	505	165	170	445	145	117	12	4	4	0.024	0.024	0.024
.	19.01.15-19.09.07-1-386833	121	6	6	4	0	1	727	5	5	0	0	NA	NA	NA	38	43	519	169	168	459	153	115	10	8	3	0.019	0.047	0.018
.	19.01.15-19.09.08-1-386834	92	9	9	2	0	2	713	8	8	0	0	NA	NA	NA	26	30	506	169	168	447	149	117	30	7	0	0.059	0.041	0
.	19.01.15-19.09.11-1-386838	62	4	4	1	0	1	705	3	3	0	0	NA	NA	NA	24	25	502	166	170	443	148	114	10	0	4	0.02	0	0.024
.	19.01.15-19.09.19-1-386839	87	5	5	1	0	1	712	3	3	0	0	NA	NA	NA	25	26	504	170	165	448	152	112	10	1	2	0.02	0.006	0.012
.	19.01.15-19.09.25-1-386856	206	32	32	6	0	3	731	31	31	0	0	NA	NA	NA	67	55	517	176	175	454	156	121	104	21	18	0.201	0.119	0.103
.	19.01.15-19.09.25-1-386857	68	3	3	0	0	0	708	2	2	0	0	NA	NA	NA	32	32	510	165	170	449	145	114	7	0	0	0.014	0	0
.	19.01.15-19.09.27-1-386858	121	13	13	3	0	3	717	12	12	0	0	NA	NA	NA	42	35	510	170	168	449	151	117	60	14	0	0.118	0.082	0
.	19.01.15-19.09.28-1-386859	152	29	29	8	0	5	719	25	25	0	0	NA	NA	NA	44	48	515	174	172	444	156	119	90	34	12	0.175	0.195	0.07
.	19.01.15-19.09.30-1-386861	88	3	3	0	0	0	715	1	1	0	0	NA	NA	NA	20	33	511	168	167	451	150	114	4	0	0	0.008	0	0
.	19.01.15-19.09.33-1-386866	92	6	6	3	0	1	722	5	5	0	0	NA	NA	NA	23	32	506	168	171	454	150	118	29	8	0	0.057	0.048	0
.	19.01.15-19.09.36-1-386869	122	6	6	2	0	2	719	4	4	0	0	NA	NA	NA	33	37	513	168	169	452	149	118	13	3	0	0.025	0.018	0
.	19.01.15-19.09.41-1-386875	118	7	7	2	0	2	727	6	6	0	0	NA	NA	NA	52	43	517	170	169	458	151	118	14	8	4	0.027	0.047	0.024
.	19.01.15-19.09.43-1-386876	33	1	1	0	0	0	0	0	0	0	0	NA	NA	NA	11	7	493	164	163	0	0	0	0	0	0	0	0	0
.	19.01.15-19.09.45-1-386877	96	8	8	0	0	0	718	7	7	0	0	NA	NA	NA	23	32	506	169	170	447	153	118	4	6	12	0.008	0.036	0.071
.	19.01.15-19.09.46-1-386879	85	5	5	3	0	1	710	3	3	0	0	NA	NA	NA	32	33	507	169	170	444	149	117	15	3	0	0.03	0.018	0
.	19.01.15-19.09.55-1-386883	118	8	8	2	0	2	722	7	7	0	0	NA	NA	NA	38	41	511	171	172	454	152	116	14	16	3	0.027	0.094	0.017
.	19.01.15-19.09.57-1-386884	122	11	11	5	0	5	713	10	10	0	0	NA	NA	NA	44	36	509	168	172	447	147	119	37	15	14	0.073	0.089	0.081
.	19.01.15-19.09.59-1-386885	64	3	3	0	0	0	703	1	1	0	0	NA	NA	NA	24	27	504	166	170	439	148	116	6	0	2	0.012	0	0.012
.	19.01.15-19.10.02-1-386886	113	7	7	2	0	2	711	6	6	0	0	NA	NA	NA	34	22	505	166	164	447	149	115	10	15	8	0.02	0.09	0.049
.	19.01.15-19.10.06-1-386891	120	14	14	5	0	2	711	11	11	0	0	NA	NA	NA	36	35	512	167	169	447	149	115	98	0	7	0.191	0	0.041
.	19.01.15-19.10.10-1-386892	61	5	5	2	0	1	705	3	3	0	0	NA	NA	NA	28	20	501	169	163	444	151	110	8	14	5	0.016	0.083	0.031
.	19.01.15-19.10.16-1-386897	62	3	3	0	0	0	711	2	2	0	0	NA	NA	NA	22	27	505	166	169	445	148	118	10	0	3	0.02	0	0.018
.	19.01.15-19.10.21-1-386902	118	23	23	2	0	2	711	19	19	0	0	NA	NA	NA	32	33	512	166	168	453	144	114	50	19	9	0.098	0.114	0.054
.	19.01.15-19.10.22-1-386903	173	14	14	3	0	2	732	11	11	0	0	NA	NA	NA	61	55	521	174	173	457	155	120	61	7	6	0.117	0.04	0.035
.	19.01.15-19.10.24-1-386919	32	1	1	1	0	1	0	0	0	0	0	NA	NA	NA	11	8	491	166	164	0	0	0	4	0	0	0.008	0	0
.	19.01.15-19.10.25-1-386920	116	7	7	2	0	0	720	6	6	0	0	NA	NA	NA	43	39	507	171	174	446	153	121	22	1	8	0.043	0.006	0.046
.	19.01.15-19.10.26-1-386921	128	13	13	3	0	1	718	10	10	0	0	NA	NA	NA	35	44	518	171	168	456	147	115	18	16	5	0.035	0.094	0.03
.	19.01.15-19.10.27-1-386922	93	6	6	1	0	0	715	5	5	0	0	NA	NA	NA	43	33	508	165	173	450	148	117	20	0	3	0.039	0	0.017
.	19.01.15-19.10.29-1-386924	32	1	1	0	0	0	0	0	0	0	0	NA	NA	NA	9	7	493	164	163	0	0	0	0	2	0	0	0.012	0
.	19.01.15-19.10.32-1-386927	87	5	5	1	0	0	717	4	4	0	0	NA	NA	NA	31	35	512	168	168	452	150	115	6	7	5	0.012	0.042	0.03
.	19.01.15-19.10.34-1-386931	122	7	7	4	0	4	725	6	6	0	0	NA	NA	NA	37	47	517	171	172	457	152	116	25	3	1	0.048	0.018	0.006
.	19.01.15-19.10.48-1-386950	61	2	2	1	0	1	706	1	1	0	0	NA	NA	NA	17	21	502	166	166	446	148	112	1	0	1	0.002	0	0.006
.	19.01.15-19.10.50-1-386952	123	10	10	2	0	2	727	7	7	0	0	NA	NA	NA	35	45	511	175	172	453	155	119	16	2	8	0.031	0.011	0.047
.	19.01.15-19.10.54-1-386953	87	4	4	0	0	0	707	3	3	0	0	NA	NA	NA	32	25	508	166	164	449	148	110	14	3	0	0.028	0.018	0
.	19.01.15-19.10.54-1-386954	64	3	3	1	0	1	706	2	2	0	0	NA	NA	NA	27	24	501	170	166	443	151	112	13	0	0	0.026	0	0
.	19.01.15-19.10.57-1-386955	95	6	6	3	0	3	711	4	4	0	0	NA	NA	NA	37	37	509	173	168	447	150	114	20	9	2	0.039	0.052	0.012
.	19.01.15-19.10.57-1-386956	35	1	1	0	0	0	0	0	0	0	0	NA	NA	NA	11	8	494	164	163	0	0	0	1	0	0	0.002	0	0
.	19.01.15-19.11.00-1-386957	31	1	1	0	0	0	0	0	0	0	0	NA	NA	NA	10	5	490	164	164	0	0	0	0	0	0	0	0	0
.	19.01.15-19.11.01-1-386958	89	9	9	4	0	3	724	7	7	0	0	NA	NA	NA	31	43	514	173	169	456	154	114	27	2	3	0.053	0.012	0.018
.	19.01.15-19.11.02-1-386959	119	9	9	4	0	3	721	8	8	0	0	NA	NA	NA	51	46	517	174	168	451	153	117	17	3	6	0.033	0.017	0.036
.	19.01.15-19.11.03-1-386960	122	15	15	7	0	2	737	12	12	0	0	NA	NA	NA	34	55	526	173	169	463	157	117	86	4	3	0.163	0.023	0.018
.	19.01.15-19.11.04-1-386961	66	3	3	0	0	0	714	2	2	0	0	NA	NA	NA	19	26	505	169	165	449	152	113	7	5	0	0.014	0.03	0
.	19.01.15-19.11.11-1-386965	150	7	7	0	0	0	721	6	6	0	0	NA	NA	NA	56	47	512	174	174	451	154	116	17	7	3	0.033	0.04	0.017
.	19.01.15-19.11.13-1-386966	62	3	3	0	0	0	249	2	2	0	0	NA	NA	NA	12	14	497	166	164	150	57	42	7	0	0	0.014	0	0
.	19.01.15-19.11.18-1-386967	63	4	4	1	0	1	707	2	2	0	0	NA	NA	NA	16	20	504	167	162	450	147	110	8	0	3	0.016	0	0.019
.	19.01.15-19.11.19-1-386968	121	6	6	1	0	1	713	5	5	0	0	NA	NA	NA	39	31	509	168	167	449	148	116	32	0	3	0.063	0	0.018
.	19.01.15-19.11.21-1-386969	93	11	11	1	0	1	720	9	9	0	0	NA	NA	NA	23	37	514	169	167	457	146	117	21	16	6	0.041	0.095	0.036
.	19.01.15-19.11.24-1-386985	149	16	16	3	0	1	733	15	15	0	0	NA	NA	NA	43	46	518	171	170	462	152	119	43	25	12	0.083	0.146	0.071
.	19.01.15-19.11.26-1-386987	175	21	21	6	0	6	744	18	18	0	0	NA	NA	NA	43	59	525	175	172	470	156	118	53	24	12	0.101	0.137	0.07
.	19.01.15-19.11.26-1-386988	91	5	5	1	0	1	716	4	4	0	0	NA	NA	NA	38	31	503	171	170	445	154	117	32	0	3	0.064	0	0.018
.	19.01.15-19.11.40-1-387000	155	17	17	3	0	2	722	14	14	0	0	NA	NA	NA	49	44	518	168	171	460	149	113	46	14	18	0.089	0.083	0.105
.	19.01.15-19.11.41-1-387001	120	10	10	2	0	1	733	8	8	0	0	NA	NA	NA	37	45	511	172	175	453	155	125	23	0	22	0.045	0	0.126
.	19.01.15-19.11.42-1-387005	89	4	4	1	0	1	707	2	2	0	0	NA	NA	NA	31	20	502	166	165	445	148	114	1	4	5	0.002	0.024	0.03
.	19.01.15-19.11.46-1-387009	120	10	10	1	0	1	716	8	8	0	0	NA	NA	NA	32	35	507	175	166	450	153	113	15	2	11	0.03	0.011	0.066
.	19.01.15-19.11.48-1-387012	86	6	6	2	0	1	725	4	4	0	0	NA	NA	NA	26	37	511	169	170	456	151	118	17	1	0	0.033	0.006	0
.	19.01.15-19.11.51-1-387015	119	7	7	3	0	3	718	6	6	0	0	NA	NA	NA	28	36	510	169	170	452	150	116	22	7	0	0.043	0.041	0
.	19.01.15-19.11.58-1-387016	157	23	23	10	0	4	707	22	22	0	0	NA	NA	NA	55	34	502	173	172	435	152	120	84	16	24	0.167	0.092	0.14
.	19.01.15-19.11.59-1-387017	90	4	4	1	0	0	710	3	3	0	0	NA	NA	NA	33	35	507	171	170	449	149	112	17	0	1	0.034	0	0.006
.	19.01.15-19.12.08-1-387018	120	8	8	2	0	2	709	7	7	0	0	NA	NA	NA	49	32	508	173	164	450	149	110	16	6	4	0.031	0.035	0.024
.	19.01.15-19.12.08-1-387019	100	11	11	2	0	1	722	10	10	0	0	NA	NA	NA	29	41	518	168	168	458	147	117	45	3	5	0.087	0.018	0.03
.	19.01.15-19.12.08-1-387020	34	1	1	0	0	0	0	0	0	0	0	NA	NA	NA	5	10	494	167	162	0	0	0	3	0	0	0.006	0	0
.	19.01.15-19.12.09-1-387021	60	2	2	1	0	1	714	1	1	0	0	NA	NA	NA	18	28	505	172	164	451	154	109	0	0	4	0	0	0.024
.	19.01.15-19.12.10-1-387025	58	2	2	0	0	0	698	1	1	0	0	NA	NA	NA	24	16	497	168	164	437	151	110	2	6	0	0.004	0.036	0
.	19.01.15-19.12.12-1-387026	32	1	1	0	0	0	0	0	0	0	0	NA	NA	NA	9	11	497	164	163	0	0	0	0	3	0	0	0.018	0
.	19.01.15-19.12.14-1-387027	143	5	5	1	0	1	734	4	4	0	0	NA	NA	NA	45	48	517	170	174	462	152	120	15	4	7	0.029	0.024	0.04
.	19.01.15-19.12.16-1-387028	119	5	5	0	0	0	717	4	4	0	0	NA	NA	NA	34	35	509	172	167	447	154	116	0	8	20	0	0.047	0.12
.	19.01.15-19.12.17-1-387029	94	12	12	4	0	2	711	10	10	0	0	NA	NA	NA	30	27	505	167	168	447	150	114	33	10	2	0.065	0.06	0.012
.	19.01.15-19.12.25-1-387049	35	1	1	0	0	0	0	0	0	0	0	NA	NA	NA	6	12	497	166	162	0	0	0	0	0	0	0	0	0
.	19.01.15-19.12.26-1-387050	120	9	9	5	0	3	727	7	7	0	0	NA	NA	NA	38	44	515	175	167	459	154	114	18	3	22	0.035	0.017	0.132
.	19.01.15-19.12.28-1-387070	64	2	2	1	0	1	710	1	1	0	0	NA	NA	NA	18	27	505	165	170	444	150	116	4	0	3	0.008	0	0.018
.	19.01.15-19.12.32-1-387074	123	10	10	3	0	1	725	8	8	0	0	NA	NA	NA	53	45	514	171	173	454	150	121	33	12	4	0.064	0.07	0.023
.	19.01.15-19.12.33-1-387075	122	18	18	4	0	2	718	17	17	0	0	NA	NA	NA	46	37	511	167	172	452	150	116	46	10	13	0.09	0.06	0.076
.	19.01.15-19.12.34-1-387078	86	4	4	1	0	1	714	3	3	0	0	NA	NA	NA	37	34	510	167	170	447	147	120	8	5	0	0.016	0.03	0
.	19.01.15-19.12.46-1-387092	118	12	12	6	0	5	722	10	10	0	0	NA	NA	NA	38	39	514	172	166	453	155	114	27	31	1	0.053	0.18	0.006
.	19.01.15-19.12.46-1-387093	67	3	3	2	0	2	724	2	2	0	0	NA	NA	NA	19	35	507	172	169	452	153	119	8	0	0	0.016	0	0
.	19.01.15-19.12.47-1-387095	88	6	6	2	0	2	718	4	4	0	0	NA	NA	NA	33	35	503	174	171	444	157	117	16	0	7	0.032	0	0.041
.	19.01.15-19.12.48-1-387097	86	4	4	0	0	0	707	3	3	0	0	NA	NA	NA	19	21	499	168	167	440	152	115	5	2	0	0.01	0.012	0
.	19.01.15-19.12.56-1-387103	125	9	9	4	0	2	711	8	8	0	0	NA	NA	NA	31	29	507	168	167	450	147	114	16	10	2	0.032	0.06	0.012
.	19.01.15-19.12.59-1-387104	62	3	3	0	0	0	694	2	2	0	0	NA	NA	NA	26	16	497	167	165	432	150	112	8	0	1	0.016	0	0.006
.	19.01.15-19.12.59-1-387105	63	4	4	1	0	1	702	2	2	0	0	NA	NA	NA	25	18	500	165	166	442	146	114	8	0	1	0.016	0	0.006
.	19.01.15-19.13.04-1-387106	122	16	16	5	0	3	730	15	15	0	0	NA	NA	NA	36	45	519	171	168	462	153	115	71	11	9	0.137	0.064	0.054
.	19.01.15-19.13.04-1-387108	60	4	4	0	0	0	699	3	3	0	0	NA	NA	NA	30	24	501	171	165	439	148	112	4	10	0	0.008	0.058	0
.	19.01.15-19.13.06-1-387109	87	7	7	4	0	2	719	6	6	0	0	NA	NA	NA	31	43	515	169	172	449	152	118	10	7	3	0.019	0.041	0.017
.	19.01.15-19.13.16-1-387113	59	3	3	1	0	1	712	2	2	0	0	NA	NA	NA	25	32	508	172	165	448	151	113	6	0	1	0.012	0	0.006
.	19.01.15-19.13.16-1-387114	121	6	6	2	0	1	726	5	5	0	0	NA	NA	NA	45	45	517	167	174	459	150	117	20	0	2	0.039	0	0.011
.	19.01.15-19.13.19-1-387115	59	2	2	1	0	1	709	1	1	0	0	NA	NA	NA	23	25	507	164	167	450	145	114	3	0	2	0.006	0	0.012
.	19.01.15-19.13.21-1-387116	155	24	24	8	0	4	734	19	19	0	0	NA	NA	NA	44	47	515	174	171	460	154	120	80	37	13	0.155	0.213	0.076
.	19.01.15-19.13.21-1-387117	129	12	12	5	0	4	721	8	8	0	0	NA	NA	NA	35	31	508	169	167	455	152	114	66	5	5	0.13	0.03	0.03
.	19.01.15-19.13.23-1-387118	63	3	3	2	0	2	710	2	2	0	0	NA	NA	NA	29	29	506	166	170	446	146	118	4	3	0	0.008	0.018	0
.	19.01.15-19.13.28-1-387134	67	3	3	1	0	0	708	1	1	0	0	NA	NA	NA	27	20	496	171	166	441	152	115	5	4	0	0.01	0.023	0
.	19.01.15-19.13.32-1-387138	95	6	6	0	0	0	718	5	5	0	0	NA	NA	NA	34	42	511	169	175	452	150	116	27	11	9	0.053	0.065	0.051
.	19.01.15-19.13.34-1-387141	86	3	3	0	0	0	702	1	1	0	0	NA	NA	NA	34	26	504	168	167	443	148	111	0	2	6	0	0.012	0.036
.	19.01.15-19.13.37-1-387145	64	5	5	2	0	2	709	3	3	0	0	NA	NA	NA	21	27	503	169	168	444	150	115	6	4	5	0.012	0.024	0.03
.	19.01.15-19.13.39-1-387148	92	7	7	1	0	0	718	6	6	0	0	NA	NA	NA	31	30	506	169	168	453	146	119	30	3	0	0.059	0.018	0
.	19.01.15-19.13.44-1-387151	62	3	3	0	0	0	347	2	2	0	0	NA	NA	NA	19	17	492	171	167	207	76	64	3	0	3	0.006	0	0.018
.	19.01.15-19.13.49-1-387155	142	12	12	6	0	3	734	9	9	0	0	NA	NA	NA	53	54	518	179	170	459	159	116	27	12	12	0.052	0.067	0.071
.	19.01.15-19.13.50-1-387157	92	8	8	6	0	5	708	6	6	0	0	NA	NA	NA	26	26	496	173	170	438	153	117	26	0	11	0.052	0	0.065
.	19.01.15-19.13.56-1-387159	64	6	6	2	0	0	693	4	4	0	0	NA	NA	NA	32	18	500	166	165	438	144	111	13	0	6	0.026	0	0.036
.	19.01.15-19.14.02-1-387160	61	2	2	0	0	0	701	1	1	0	0	NA	NA	NA	23	25	503	167	168	443	146	112	5	0	3	0.01	0	0.018
.	19.01.15-19.14.02-1-387161	92	3	3	1	0	0	716	2	2	0	0	NA	NA	NA	24	28	506	170	165	452	153	111	8	0	2	0.016	0	0.012
.	19.01.15-19.14.03-1-387162	57	2	2	0	0	0	713	1	1	0	0	NA	NA	NA	17	24	504	167	166	450	149	114	15	0	0	0.03	0	0
.	19.01.15-19.14.07-1-387163	121	6	6	0	0	0	717	4	4	0	0	NA	NA	NA	36	29	506	169	167	449	152	116	14	0	8	0.028	0	0.048
.	19.01.15-19.14.11-1-387167	63	6	6	2	0	2	706	5	5	0	0	NA	NA	NA	20	24	504	166	167	444	147	115	15	0	6	0.03	0	0.036
.	19.01.15-19.14.13-1-387168	32	1	1	0	0	0	0	0	0	0	0	NA	NA	NA	8	8	492	165	164	0	0	0	0	0	0	0	0	0
.	19.01.15-19.14.16-1-387169	119	9	9	2	0	1	702	8	8	0	0	NA	NA	NA	36	28	505	167	169	445	144	113	20	2	6	0.04	0.012	0.036
.	19.01.15-19.14.16-1-387170	92	5	5	2	0	2	710	3	3	0	0	NA	NA	NA	31	25	508	164	166	447	148	115	21	8	0	0.041	0.049	0
.	19.01.15-19.14.19-1-387172	32	1	1	0	0	0	0	0	0	0	0	NA	NA	NA	8	13	497	165	164	0	0	0	0	4	0	0	0.024	0
.	19.01.15-19.14.20-1-387173	181	27	27	6	0	4	732	24	24	0	0	NA	NA	NA	50	50	523	168	172	463	149	120	90	22	9	0.172	0.131	0.052
.	19.01.15-19.14.21-1-387174	180	18	18	4	0	2	733	16	16	0	0	NA	NA	NA	50	51	524	169	171	467	146	120	60	10	15	0.115	0.059	0.088
.	19.01.15-19.14.23-1-387190	126	15	15	7	0	6	720	13	13	0	0	NA	NA	NA	34	39	514	168	170	451	150	119	43	17	0	0.084	0.101	0
.	19.01.15-19.14.30-1-387192	149	15	15	5	0	3	720	14	14	0	0	NA	NA	NA	47	37	510	169	171	454	147	119	45	22	2	0.088	0.13	0.012
.	19.01.15-19.14.30-1-387193	32	1	1	0	0	0	0	0	0	0	0	NA	NA	NA	9	9	492	164	166	0	0	0	0	0	6	0	0	0.036
.	19.01.15-19.14.34-1-387198	94	7	7	2	0	1	719	6	6	0	0	NA	NA	NA	38	37	514	166	170	456	147	116	11	5	1	0.021	0.03	0.006
.	19.01.15-19.14.38-1-387203	61	6	6	0	0	0	704	5	5	0	0	NA	NA	NA	24	26	501	168	170	437	148	119	13	0	0	0.026	0	0
.	19.01.15-19.14.38-1-387204	93	3	3	1	0	1	716	2	2	0	0	NA	NA	NA	38	37	511	171	168	451	148	117	10	0	0	0.02	0	0
.	19.01.15-19.14.41-1-387212	177	22	22	9	0	9	745	21	21	0	0	NA	NA	NA	53	60	532	172	169	474	155	116	85	8	21	0.16	0.047	0.124
.	19.01.15-19.14.55-1-387221	58	3	3	1	0	1	709	2	2	0	0	NA	NA	NA	25	28	499	175	167	441	154	114	1	4	3	0.002	0.023	0.018
.	19.01.15-19.14.55-1-387222	90	7	7	4	0	0	714	5	5	0	0	NA	NA	NA	28	31	511	166	167	449	148	117	28	5	6	0.055	0.03	0.036
.	19.01.15-19.15.00-1-387223	66	2	2	1	0	1	702	1	1	0	0	NA	NA	NA	19	14	496	168	163	440	150	112	4	4	0	0.008	0.024	0
.	19.01.15-19.15.03-1-387224	63	2	2	1	0	0	710	1	1	0	0	NA	NA	NA	21	29	505	168	169	445	151	114	9	0	0	0.018	0	0
.	19.01.15-19.15.06-1-387225	156	28	28	10	0	5	734	25	25	0	0	NA	NA	NA	45	59	519	174	179	458	155	121	72	31	24	0.139	0.178	0.134
.	19.01.15-19.15.06-1-387226	64	6	6	2	0	2	701	5	5	0	0	NA	NA	NA	26	22	500	167	168	438	147	116	6	11	0	0.012	0.066	0
.	19.01.15-19.15.11-1-387231	83	9	9	0	0	0	716	8	8	0	0	NA	NA	NA	33	33	507	172	167	448	153	115	24	2	9	0.047	0.012	0.054
.	19.01.15-19.15.13-1-387232	143	14	14	4	0	3	730	12	12	0	0	NA	NA	NA	43	53	520	169	177	457	151	122	73	0	19	0.14	0	0.107
.	19.01.15-19.15.15-1-387233	92	6	6	2	0	1	714	4	4	0	0	NA	NA	NA	28	30	508	169	166	454	150	110	41	0	5	0.081	0	0.03
.	19.01.15-19.15.19-1-387234	91	4	4	1	0	0	709	3	3	0	0	NA	NA	NA	29	28	508	167	166	449	147	113	18	0	3	0.035	0	0.018
.	19.01.15-19.15.19-1-387235	91	5	5	2	0	2	719	4	4	0	0	NA	NA	NA	36	34	500	176	171	444	156	119	10	4	7	0.02	0.023	0.041
.	19.01.15-19.15.27-1-387251	33	1	1	0	0	0	0	0	0	0	0	NA	NA	NA	11	7	495	163	162	0	0	0	0	1	0	0	0.006	0
.	19.01.15-19.15.27-1-387252	61	2	2	0	0	0	703	1	1	0	0	NA	NA	NA	26	24	501	171	165	440	151	112	0	4	1	0	0.023	0.006
.	19.01.15-19.15.36-1-387262	91	3	3	0	0	0	715	2	2	0	0	NA	NA	NA	33	37	507	170	173	447	151	117	11	5	0	0.022	0.029	0
.	19.01.15-19.15.37-1-387263	61	4	4	1	0	1	714	3	3	0	0	NA	NA	NA	26	29	504	173	165	451	154	109	4	3	1	0.008	0.017	0.006
.	19.01.15-19.15.44-1-387268	88	8	8	1	0	0	715	6	6	0	0	NA	NA	NA	31	38	511	169	171	447	151	117	15	6	7	0.029	0.036	0.041
.	19.01.15-19.15.45-1-387269	149	12	12	6	0	4	737	10	10	0	0	NA	NA	NA	37	48	524	168	169	466	151	120	21	21	4	0.04	0.125	0.024
.	19.01.15-19.15.47-1-387272	123	7	7	0	0	0	710	6	6	0	0	NA	NA	NA	39	26	503	169	167	443	150	117	15	4	1	0.03	0.024	0.006
.	19.01.15-19.15.54-1-387275	35	1	1	0	0	0	0	0	0	0	0	NA	NA	NA	10	12	493	167	165	0	0	0	3	0	0	0.006	0	0
.	19.01.15-19.15.58-1-387277	94	6	6	0	0	0	715	5	5	0	0	NA	NA	NA	26	31	510	168	166	451	149	115	16	1	3	0.031	0.006	0.018
.	19.01.15-19.16.02-1-387278	92	5	5	0	0	0	711	4	4	0	0	NA	NA	NA	37	27	502	170	168	446	155	110	6	4	2	0.012	0.024	0.012
.	19.01.15-19.16.02-1-387279	84	5	5	2	0	1	710	4	4	0	0	NA	NA	NA	23	27	505	168	167	447	146	117	13	6	0	0.026	0.036	0
.	19.01.15-19.16.05-1-387280	88	6	6	3	0	3	709	5	5	0	0	NA	NA	NA	37	29	506	173	163	444	154	111	14	2	2	0.028	0.012	0.012
.	19.01.15-19.16.20-1-387284	121	16	16	7	0	6	731	14	14	0	0	NA	NA	NA	43	55	522	173	173	456	154	121	29	26	7	0.056	0.15	0.04
.	19.01.15-19.16.24-1-387304	59	3	3	2	0	0	705	1	1	0	0	NA	NA	NA	24	18	496	166	169	443	146	116	6	14	4	0.012	0.084	0.024
.	19.01.15-19.16.26-1-387306	126	4	4	1	0	1	728	3	3	0	0	NA	NA	NA	35	42	515	169	171	460	152	116	9	0	7	0.017	0	0.041
.	19.01.15-19.16.27-1-387307	33	1	1	1	0	1	0	0	0	0	0	NA	NA	NA	6	8	493	166	162	0	0	0	0	0	1	0	0	0.006
.	19.01.15-19.16.27-1-387308	153	19	19	4	0	3	730	15	15	0	0	NA	NA	NA	52	49	520	170	172	462	149	119	53	2	3	0.102	0.012	0.017
.	19.01.15-19.16.28-1-387309	180	9	9	3	0	2	740	7	7	0	0	NA	NA	NA	52	64	527	173	177	466	153	121	14	4	18	0.027	0.023	0.102
.	19.01.15-19.16.28-1-387310	36	1	1	0	0	0	0	0	0	0	0	NA	NA	NA	8	14	493	168	166	0	0	0	0	0	0	0	0	0
.	19.01.15-19.16.28-1-387311	91	3	3	1	0	1	696	2	2	0	0	NA	NA	NA	27	17	494	166	170	434	146	116	4	3	0	0.008	0.018	0
.	19.01.15-19.16.30-1-387313	152	16	16	3	0	2	747	13	13	0	0	NA	NA	NA	46	62	519	183	173	464	163	120	43	6	3	0.083	0.033	0.017
.	19.01.15-19.16.30-1-387314	116	16	16	5	0	4	728	15	15	0	0	NA	NA	NA	39	45	513	173	172	453	157	118	18	14	8	0.035	0.081	0.047
.	19.01.15-19.16.49-1-387336	148	13	13	1	0	1	723	12	12	0	0	NA	NA	NA	44	43	514	173	169	453	153	117	32	0	7	0.062	0	0.041
.	19.01.15-19.16.54-1-387341	85	7	7	0	0	0	715	5	5	0	0	NA	NA	NA	29	40	512	168	173	448	149	118	10	3	2	0.02	0.018	0.012
.	19.01.15-19.17.02-1-387342	153	12	12	2	0	2	737	11	11	0	0	NA	NA	NA	61	57	518	177	175	459	157	121	51	6	9	0.098	0.034	0.051
.	19.01.15-19.17.04-1-387343	93	6	6	1	0	0	700	4	4	0	0	NA	NA	NA	44	33	507	167	172	443	145	112	9	0	7	0.018	0	0.041
.	19.01.15-19.17.16-1-387347	52	2	2	0	0	0	709	1	1	0	0	NA	NA	NA	17	21	501	166	167	445	150	114	3	0	0	0.006	0	0
.	19.01.15-19.17.18-1-387348	87	3	3	1	0	0	702	2	2	0	0	NA	NA	NA	38	31	504	171	169	435	153	114	8	4	0	0.016	0.023	0
.	19.01.15-19.17.25-1-387364	36	1	1	0	0	0	0	0	0	0	0	NA	NA	NA	16	6	492	164	163	0	0	0	2	0	0	0.004	0	0
.	19.01.15-19.17.28-1-387365	110	10	10	1	0	1	726	9	9	0	0	NA	NA	NA	35	44	517	171	169	456	153	117	30	4	6	0.058	0.023	0.036
.	19.01.15-19.17.29-1-387367	115	9	9	4	0	2	717	8	8	0	0	NA	NA	NA	35	41	508	178	168	444	158	115	33	3	1	0.065	0.017	0.006
.	19.01.15-19.17.31-1-387369	29	1	1	0	0	0	0	0	0	0	0	NA	NA	NA	10	3	490	164	162	0	0	0	0	1	0	0	0.006	0
.	19.01.15-19.17.33-1-387371	65	4	4	0	0	0	712	2	2	0	0	NA	NA	NA	25	32	507	169	169	448	146	118	4	0	2	0.008	0	0.012
.	19.01.15-19.17.33-1-387373	145	21	21	15	0	7	722	20	20	0	0	NA	NA	NA	39	41	514	168	172	452	149	121	94	24	0	0.183	0.143	0
.	19.01.15-19.17.33-1-387374	89	9	9	2	0	2	711	8	8	0	0	NA	NA	NA	41	35	509	173	166	448	151	112	27	0	2	0.053	0	0.012
.	19.01.15-19.17.36-1-387378	87	4	4	3	0	1	704	2	2	0	0	NA	NA	NA	32	28	506	167	168	444	147	113	3	7	2	0.006	0.042	0.012
.	19.01.15-19.17.43-1-387385	65	4	4	0	0	0	707	3	3	0	0	NA	NA	NA	26	22	501	167	167	445	149	113	10	4	0	0.02	0.024	0
.	19.01.15-19.17.52-1-387390	64	3	3	2	0	2	702	2	2	0	0	NA	NA	NA	27	25	503	167	168	443	145	114	3	0	5	0.006	0	0.03
.	19.01.15-19.17.52-1-387391	151	15	15	4	0	3	736	14	14	0	0	NA	NA	NA	38	51	512	179	173	458	159	119	17	21	7	0.033	0.117	0.04
.	19.01.15-19.17.53-1-387392	146	14	14	3	0	3	718	13	13	0	0	NA	NA	NA	48	37	514	168	168	452	151	115	71	5	0	0.138	0.03	0
.	19.01.15-19.17.53-1-387393	60	2	2	0	0	0	715	0	0	0	0	NA	NA	NA	21	30	504	170	169	444	154	117	2	0	1	0.004	0	0.006
.	19.01.15-19.17.55-1-387394	152	14	14	2	0	2	719	13	13	0	0	NA	NA	NA	31	38	511	169	171	453	149	117	21	10	6	0.041	0.059	0.035
.	19.01.15-19.17.57-1-387395	90	7	7	2	0	1	718	6	6	0	0	NA	NA	NA	26	34	514	168	165	456	150	112	24	0	0	0.047	0	0
.	19.01.15-19.18.02-1-387396	35	1	1	0	0	0	0	0	0	0	0	NA	NA	NA	18	10	493	164	166	0	0	0	0	0	3	0	0	0.018
.	19.01.15-19.18.05-1-387398	33	1	1	1	0	1	0	0	0	0	0	NA	NA	NA	11	17	499	168	163	0	0	0	0	3	0	0	0.018	0
.	19.01.15-19.18.08-1-387399	91	7	7	1	0	1	709	6	6	0	0	NA	NA	NA	39	32	507	172	166	448	149	112	15	4	0	0.03	0.023	0
.	19.01.15-19.18.08-1-387400	67	6	6	0	0	0	709	4	4	0	0	NA	NA	NA	30	28	505	166	170	446	148	115	17	0	1	0.034	0	0.006
.	19.01.15-19.18.09-1-387401	262	29	29	9	0	6	744	27	27	0	0	NA	NA	NA	65	62	525	178	172	468	158	118	122	41	2	0.232	0.23	0.012
.	19.01.15-19.18.13-1-387405	95	14	14	3	0	1	730	12	12	0	0	NA	NA	NA	23	43	512	173	171	458	156	116	63	3	0	0.123	0.017	0
.	19.01.15-19.18.18-1-387406	62	3	3	2	0	2	716	2	2	0	0	NA	NA	NA	26	36	515	170	164	458	151	107	1	0	4	0.002	0	0.024
.	19.01.15-19.18.22-1-387409	67	2	2	0	0	0	705	1	1	0	0	NA	NA	NA	25	20	502	166	165	444	148	113	0	0	4	0	0	0.024
.	19.01.15-19.18.24-1-387425	236	16	16	8	0	7	756	12	12	0	0	NA	NA	NA	73	79	540	176	176	477	156	123	53	13	23	0.098	0.074	0.131
.	19.01.15-19.18.24-1-387426	102	8	8	3	0	3	714	6	6	0	0	NA	NA	NA	29	30	510	167	166	451	148	115	20	14	0	0.039	0.084	0
.	19.01.15-19.18.28-1-387427	33	1	1	1	0	1	0	0	0	0	0	NA	NA	NA	8	7	491	166	163	0	0	0	1	0	0	0.002	0	0
.	19.01.15-19.18.28-1-387428	182	23	23	10	0	7	732	21	21	0	0	NA	NA	NA	50	62	525	177	173	458	157	117	62	4	7	0.118	0.023	0.04
.	19.01.15-19.18.30-1-387430	117	4	4	2	0	1	728	3	3	0	0	NA	NA	NA	38	44	516	171	170	460	154	114	4	3	7	0.008	0.018	0.041
.	19.01.15-19.18.39-1-387440	64	3	3	1	0	0	696	2	2	0	0	NA	NA	NA	27	16	497	167	165	436	147	113	3	7	0	0.006	0.042	0
.	19.01.15-19.18.39-1-387441	63	3	3	2	0	2	713	2	2	0	0	NA	NA	NA	22	30	506	170	167	446	151	116	21	0	0	0.042	0	0
.	19.01.15-19.18.44-1-387448	96	12	12	2	0	1	706	11	11	0	0	NA	NA	NA	28	30	507	169	167	443	150	113	38	3	3	0.075	0.018	0.018
.	19.01.15-19.18.46-1-387450	176	15	15	2	0	1	741	14	14	0	0	NA	NA	NA	47	60	521	176	176	465	155	121	30	10	6	0.058	0.057	0.034
.	19.01.15-19.18.53-1-387454	66	3	3	0	0	0	703	2	2	0	0	NA	NA	NA	22	23	499	167	170	438	148	117	16	0	0	0.032	0	0
.	19.01.15-19.18.58-1-387460	60	2	2	0	0	0	708	1	1	0	0	NA	NA	NA	17	24	499	171	167	442	153	113	6	0	0	0.012	0	0
.	19.01.15-19.18.59-1-387461	116	9	9	5	0	3	715	8	8	0	0	NA	NA	NA	42	35	513	170	165	455	149	111	48	5	0	0.094	0.029	0
.	19.01.15-19.19.02-1-387462	98	6	6	4	0	4	721	5	5	0	0	NA	NA	NA	33	36	509	170	170	453	152	116	33	0	0	0.065	0	0
.	19.01.15-19.19.03-1-387463	61	2	2	0	0	0	347	1	1	0	0	NA	NA	NA	18	24	505	166	166	212	72	63	7	0	0	0.014	0	0
.	19.01.15-19.19.10-1-387467	36	1	1	1	0	1	0	0	0	0	0	NA	NA	NA	19	4	490	165	162	0	0	0	0	3	0	0	0.018	0
.	19.01.15-19.19.10-1-387468	95	11	11	4	0	3	719	8	8	0	0	NA	NA	NA	36	37	511	171	168	453	150	116	37	0	6	0.072	0	0.036
.	19.01.15-19.19.14-1-387469	110	14	14	5	0	4	714	12	12	0	0	NA	NA	NA	43	40	508	174	171	441	154	119	48	11	4	0.094	0.063	0.023
.	19.01.15-19.19.15-1-387470	88	5	5	3	0	2	716	4	4	0	0	NA	NA	NA	34	33	508	168	170	450	148	118	6	21	0	0.012	0.125	0
.	19.01.15-19.19.16-1-387471	96	11	11	6	0	4	723	10	10	0	0	NA	NA	NA	39	39	515	170	167	453	153	117	54	15	0	0.105	0.088	0
.	19.01.15-19.19.18-1-387472	64	3	3	1	0	0	704	1	1	0	0	NA	NA	NA	30	24	500	166	171	441	149	114	10	0	5	0.02	0	0.029
.	19.01.15-19.19.22-1-387474	63	3	3	0	0	0	721	2	2	0	0	NA	NA	NA	28	41	514	174	166	453	154	114	5	4	0	0.01	0.023	0
.	19.01.15-19.19.27-1-387490	121	6	6	0	0	0	709	4	4	0	0	NA	NA	NA	29	29	502	168	172	441	150	118	15	6	0	0.03	0.036	0
.	19.01.15-19.19.30-1-387491	97	16	16	4	0	2	715	14	14	0	0	NA	NA	NA	30	31	505	170	169	445	154	116	29	12	14	0.057	0.071	0.083
.	19.01.15-19.19.33-1-387496	87	5	5	0	0	0	712	4	4	0	0	NA	NA	NA	33	29	505	168	169	445	151	116	8	0	2	0.016	0	0.012
.	19.01.15-19.19.36-1-387500	89	7	7	0	0	0	710	6	6	0	0	NA	NA	NA	29	26	506	167	166	448	149	113	14	5	4	0.028	0.03	0.024
.	19.01.15-19.19.38-1-387503	152	12	12	6	0	3	719	10	10	0	0	NA	NA	NA	50	41	510	177	167	448	157	114	41	14	13	0.08	0.079	0.078
.	19.01.15-19.19.42-1-387507	58	2	2	0	0	0	711	1	1	0	0	NA	NA	NA	19	25	500	171	167	446	152	113	7	0	0	0.014	0	0
.	19.01.15-19.19.42-1-387508	144	11	11	3	0	2	731	10	10	0	0	NA	NA	NA	61	48	520	169	172	464	150	117	56	0	8	0.108	0	0.047
.	19.01.15-19.19.46-1-387511	36	1	1	0	0	0	0	0	0	0	0	NA	NA	NA	9	12	496	167	162	0	0	0	0	0	0	0	0	0
.	19.01.15-19.19.47-1-387512	191	9	9	6	0	3	739	7	7	0	0	NA	NA	NA	60	60	520	176	177	463	152	124	79	0	3	0.152	0	0.017
.	19.01.15-19.19.49-1-387515	35	1	1	0	0	0	0	0	0	0	0	NA	NA	NA	14	13	496	167	163	0	0	0	2	0	0	0.004	0	0
.	19.01.15-19.19.52-1-387516	208	36	36	11	0	9	740	33	33	0	0	NA	NA	NA	57	61	526	176	172	466	156	118	131	24	29	0.249	0.136	0.169
.	19.01.15-19.19.52-1-387517	31	1	1	0	0	0	0	0	0	0	0	NA	NA	NA	6	14	496	167	164	0	0	0	0	0	0	0	0	0
.	19.01.15-19.19.54-1-387518	148	6	6	3	0	3	710	5	5	0	0	NA	NA	NA	64	38	507	176	168	440	155	115	21	0	0	0.041	0	0
.	19.01.15-19.19.57-1-387519	36	1	1	0	0	0	0	0	0	0	0	NA	NA	NA	12	10	493	166	164	0	0	0	0	0	2	0	0	0.012
.	19.01.15-19.19.57-1-387520	30	1	1	0	0	0	0	0	0	0	0	NA	NA	NA	7	8	494	165	162	0	0	0	0	0	0	0	0	0
.	19.01.15-19.19.58-1-387521	34	1	1	0	0	0	0	0	0	0	0	NA	NA	NA	8	7	491	164	165	0	0	0	1	0	0	0.002	0	0
.	19.01.15-19.20.00-1-387522	124	9	9	3	0	2	729	8	8	0	0	NA	NA	NA	37	50	518	176	169	457	158	114	76	0	0	0.147	0	0
.	19.01.15-19.20.01-1-387523	121	21	21	5	0	5	720	20	20	0	0	NA	NA	NA	31	33	506	174	166	451	156	113	90	7	6	0.178	0.04	0.036
.	19.01.15-19.20.03-1-387528	148	31	31	13	0	9	735	27	27	0	0	NA	NA	NA	32	50	520	171	172	464	153	118	87	16	31	0.167	0.094	0.18
.	19.01.15-19.20.09-1-387529	63	4	4	2	0	2	715	3	3	0	0	NA	NA	NA	30	31	509	169	166	448	152	115	13	0	0	0.026	0	0
.	19.01.15-19.20.15-1-387534	59	4	4	0	0	0	699	2	2	0	0	NA	NA	NA	28	18	497	170	164	441	148	110	0	7	4	0	0.041	0.024
.	19.01.15-19.20.16-1-387535	36	1	1	0	0	0	0	0	0	0	0	NA	NA	NA	9	15	496	167	165	0	0	0	1	0	0	0.002	0	0
.	19.01.15-19.20.20-1-387540	61	5	5	2	0	2	710	4	4	0	0	NA	NA	NA	22	26	499	172	168	446	150	114	16	6	2	0.032	0.035	0.012
.	19.01.15-19.20.24-1-387556	118	7	7	1	0	1	713	6	6	0	0	NA	NA	NA	51	35	516	165	167	455	143	115	11	3	9	0.021	0.018	0.054
.	19.01.15-19.20.28-1-387557	121	7	7	4	0	2	712	5	5	0	0	NA	NA	NA	44	40	505	175	173	441	155	116	23	2	0	0.046	0.011	0
.	19.01.15-19.20.30-1-387559	95	7	7	3	0	2	722	6	6	0	0	NA	NA	NA	31	44	505	177	175	446	157	119	11	0	8	0.022	0	0.046
.	19.01.15-19.20.43-1-387576	91	5	5	2	0	1	721	4	4	0	0	NA	NA	NA	27	35	508	171	169	453	153	115	6	6	4	0.012	0.035	0.024
.	19.01.15-19.20.53-1-387581	152	13	13	6	0	4	725	10	10	0	0	NA	NA	NA	40	40	510	172	171	453	153	119	76	2	0	0.149	0.012	0
.	19.01.15-19.20.56-1-387586	125	20	20	7	0	6	731	16	16	0	0	NA	NA	NA	42	56	524	174	171	460	154	117	57	17	11	0.109	0.098	0.064
.	19.01.15-19.21.02-1-387587	119	8	8	2	0	2	729	5	5	0	0	NA	NA	NA	57	53	513	179	174	449	162	118	41	4	0	0.08	0.022	0
.	19.01.15-19.21.03-1-387588	86	3	3	1	0	1	721	2	2	0	0	NA	NA	NA	25	32	508	169	168	455	152	114	5	2	0	0.01	0.012	0
.	19.01.15-19.21.05-1-387589	30	1	1	0	0	0	0	0	0	0	0	NA	NA	NA	3	7	493	163	164	0	0	0	0	0	0	0	0	0
.	19.01.15-19.21.07-1-387590	127	8	8	3	0	3	718	5	5	0	0	NA	NA	NA	38	39	511	170	171	452	152	114	12	2	5	0.023	0.012	0.029
.	19.01.15-19.21.07-1-387591	64	3	3	2	0	1	704	2	2	0	0	NA	NA	NA	27	30	508	167	168	444	147	113	13	0	0	0.026	0	0
.	19.01.15-19.21.11-1-387595	93	8	8	6	0	3	722	7	7	0	0	NA	NA	NA	27	37	509	169	172	453	152	117	20	13	0	0.039	0.077	0
.	19.01.15-19.21.12-1-387596	66	3	3	1	0	1	714	2	2	0	0	NA	NA	NA	20	25	505	169	164	454	149	111	7	0	0	0.014	0	0
.	19.01.15-19.21.19-1-387597	59	3	3	0	0	0	714	2	2	0	0	NA	NA	NA	25	30	509	168	166	449	151	114	8	5	0	0.016	0.03	0
.	19.01.15-19.21.25-1-387613	197	12	12	1	0	0	729	11	11	0	0	NA	NA	NA	67	54	518	176	173	455	155	119	21	18	14	0.041	0.102	0.081
.	19.01.15-19.21.25-1-387615	96	12	12	3	0	3	715	10	10	0	0	NA	NA	NA	33	33	501	172	173	443	154	118	22	3	5	0.044	0.017	0.029
.	19.01.15-19.21.28-1-387616	146	13	13	1	0	1	741	12	12	0	0	NA	NA	NA	38	58	523	177	171	466	157	118	7	26	7	0.013	0.147	0.041
.	19.01.15-19.21.28-1-387617	85	4	4	1	0	1	700	3	3	0	0	NA	NA	NA	26	24	502	168	167	439	146	115	8	2	1	0.016	0.012	0.006
.	19.01.15-19.21.30-1-387619	65	4	4	0	0	0	706	3	3	0	0	NA	NA	NA	27	25	500	166	172	442	148	116	4	5	3	0.008	0.03	0.017
.	19.01.15-19.21.32-1-387622	63	2	2	1	0	1	249	1	1	0	0	NA	NA	NA	11	24	504	168	165	165	44	40	3	0	0	0.006	0	0
.	19.01.15-19.21.34-1-387625	62	3	3	1	0	1	702	2	2	0	0	NA	NA	NA	22	19	499	167	166	440	147	115	4	4	0	0.008	0.024	0
.	19.01.15-19.21.36-1-387628	184	15	15	4	0	1	742	11	11	0	0	NA	NA	NA	59	65	525	182	171	464	160	118	53	14	3	0.101	0.077	0.018
.	19.01.15-19.21.43-1-387634	121	12	12	4	0	2	716	11	11	0	0	NA	NA	NA	37	34	507	174	166	445	156	115	13	18	12	0.026	0.103	0.072
.	19.01.15-19.21.45-1-387635	94	6	6	0	0	0	711	5	5	0	0	NA	NA	NA	40	33	507	167	172	442	151	118	22	0	1	0.043	0	0.006
.	19.01.15-19.21.47-1-387638	207	31	31	6	0	2	738	27	27	0	0	NA	NA	NA	62	59	525	173	174	464	151	123	71	24	6	0.135	0.139	0.034
.	19.01.15-19.21.50-1-387642	87	5	5	0	0	0	719	3	3	0	0	NA	NA	NA	30	38	511	169	171	453	150	116	14	0	3	0.027	0	0.018
.	19.01.15-19.21.51-1-387643	58	2	2	0	0	0	714	1	1	0	0	NA	NA	NA	20	26	507	167	165	455	148	111	2	0	3	0.004	0	0.018
.	19.01.15-19.21.57-1-387644	178	18	18	4	0	3	736	15	15	0	0	NA	NA	NA	44	54	520	173	174	459	156	121	47	15	9	0.09	0.087	0.052
.	19.01.15-19.22.04-1-387645	96	5	5	2	0	1	721	4	4	0	0	NA	NA	NA	33	35	514	167	167	457	149	115	3	0	11	0.006	0	0.066
.	19.01.15-19.22.08-1-387646	62	2	2	0	0	0	708	1	1	0	0	NA	NA	NA	24	23	505	166	165	450	145	113	8	3	0	0.016	0.018	0
.	19.01.15-19.22.09-1-387647	63	2	2	0	0	0	698	1	1	0	0	NA	NA	NA	33	15	495	165	168	436	148	114	4	0	2	0.008	0	0.012
.	19.01.15-19.22.11-1-387651	63	2	2	0	0	0	701	1	1	0	0	NA	NA	NA	29	23	499	170	167	436	152	113	0	6	3	0	0.035	0.018
.	19.01.15-19.22.11-1-387652	86	7	7	3	0	3	702	6	6	0	0	NA	NA	NA	39	25	503	168	167	445	143	114	24	0	4	0.048	0	0.024
.	19.01.15-19.22.13-1-387653	114	6	6	1	0	1	726	5	5	0	0	NA	NA	NA	26	44	513	174	170	452	154	120	14	10	9	0.027	0.057	0.053
.	19.01.15-19.22.23-1-387673	171	13	13	1	0	1	727	12	12	0	0	NA	NA	NA	55	43	516	171	169	456	154	117	25	4	1	0.048	0.023	0.006
.	19.01.15-19.22.23-1-387674	66	6	6	2	0	2	712	5	5	0	0	NA	NA	NA	21	29	501	170	171	444	153	115	20	0	0	0.04	0	0
.	19.01.15-19.22.24-1-387675	86	5	5	1	0	1	703	4	4	0	0	NA	NA	NA	26	25	502	168	168	442	147	114	2	0	7	0.004	0	0.042
.	19.01.15-19.22.28-1-387676	37	1	1	1	0	1	0	0	0	0	0	NA	NA	NA	11	13	494	166	166	0	0	0	0	0	5	0	0	0.03
.	19.01.15-19.22.31-1-387679	207	13	13	5	0	4	730	11	11	0	0	NA	NA	NA	69	53	525	170	171	463	149	118	21	20	2	0.04	0.118	0.012
.	19.01.15-19.22.31-1-387680	97	4	4	2	0	2	720	2	2	0	0	NA	NA	NA	25	35	509	168	171	450	150	120	1	14	4	0.002	0.083	0.023
.	19.01.15-19.22.32-1-387681	96	6	6	2	0	1	718	5	5	0	0	NA	NA	NA	33	35	510	170	168	450	154	114	12	0	9	0.024	0	0.054
.	19.01.15-19.22.34-1-387685	65	3	3	2	0	1	711	2	2	0	0	NA	NA	NA	23	27	507	166	167	449	147	115	10	0	5	0.02	0	0.03
.	19.01.15-19.22.41-1-387694	94	5	5	0	0	0	721	4	4	0	0	NA	NA	NA	30	40	510	172	171	452	154	115	2	15	4	0.004	0.087	0.023
.	19.01.15-19.22.43-1-387695	152	25	25	8	0	6	721	22	22	0	0	NA	NA	NA	59	46	519	171	169	456	150	115	98	13	10	0.189	0.076	0.059
.	19.01.15-19.22.44-1-387700	37	1	1	0	0	0	0	0	0	0	0	NA	NA	NA	16	10	495	165	163	0	0	0	0	0	1	0	0	0.006
.	19.01.15-19.22.47-1-387703	31	1	1	0	0	0	0	0	0	0	0	NA	NA	NA	6	14	496	165	166	0	0	0	0	0	1	0	0	0.006
.	19.01.15-19.22.50-1-387706	36	1	1	1	0	1	0	0	0	0	0	NA	NA	NA	10	14	495	167	165	0	0	0	0	1	0	0	0.006	0
.	19.01.15-19.22.50-1-387707	66	3	3	1	0	1	200	2	2	0	0	NA	NA	NA	19	18	496	167	168	123	42	35	4	3	0	0.008	0.018	0
.	19.01.15-19.22.50-1-387708	146	13	13	6	0	4	719	12	12	0	0	NA	NA	NA	58	42	515	170	170	452	151	116	43	14	0	0.083	0.082	0
.	19.01.15-19.22.50-1-387709	67	4	4	0	0	0	688	3	3	0	0	NA	NA	NA	25	7	492	165	163	431	146	111	11	0	1	0.022	0	0.006
.	19.01.15-19.22.54-1-387710	142	13	13	4	0	4	730	10	10	0	0	NA	NA	NA	47	47	519	172	169	461	155	114	15	12	14	0.029	0.07	0.083
.	19.01.15-19.22.54-1-387711	94	7	7	1	0	1	717	5	5	0	0	NA	NA	NA	26	32	508	169	168	450	149	118	9	4	6	0.018	0.024	0.036
.	19.01.15-19.23.00-1-387716	62	4	4	0	0	0	699	3	3	0	0	NA	NA	NA	23	17	496	167	167	440	145	114	7	11	0	0.014	0.066	0
.	19.01.15-19.23.01-1-387717	119	6	6	2	0	1	727	5	5	0	0	NA	NA	NA	45	45	515	171	172	459	150	118	15	4	0	0.029	0.023	0
.	19.01.15-19.23.04-1-387719	62	3	3	0	0	0	249	2	2	0	0	NA	NA	NA	23	16	500	165	164	156	53	40	0	2	0	0	0.012	0
.	19.01.15-19.23.08-1-387720	119	22	22	4	0	2	732	20	20	0	0	NA	NA	NA	50	62	524	177	174	460	155	117	77	21	19	0.147	0.119	0.109
.	19.01.15-19.23.17-1-387724	55	2	2	2	0	2	0	1	1	0	0	NA	NA	NA	25	17	500	168	162	0	0	0	0	0	1	0	0	0.006
.	19.01.15-19.23.18-1-387725	33	1	1	1	0	1	0	0	0	0	0	NA	NA	NA	7	12	496	167	162	0	0	0	0	0	0	0	0	0
.	19.01.15-19.23.20-1-387726	65	3	3	0	0	0	708	2	2	0	0	NA	NA	NA	34	25	503	170	165	446	151	111	10	0	2	0.02	0	0.012
.	19.01.15-19.23.20-1-387727	34	1	1	0	0	0	0	0	0	0	0	NA	NA	NA	13	6	491	164	164	0	0	0	0	0	3	0	0	0.018
.	19.01.15-19.23.21-1-387728	56	3	3	1	0	1	703	2	2	0	0	NA	NA	NA	21	24	500	172	165	439	152	112	13	1	0	0.026	0.006	0
.	19.01.15-19.23.21-1-387729	92	3	3	1	0	1	702	2	2	0	0	NA	NA	NA	25	22	502	167	166	442	146	114	18	0	0	0.036	0	0
.	19.01.15-19.23.21-1-387730	33	1	1	0	0	0	0	0	0	0	0	NA	NA	NA	12	14	496	165	166	0	0	0	0	0	5	0	0	0.03
.	19.01.15-19.23.22-1-387731	153	20	20	8	0	5	713	17	17	0	0	NA	NA	NA	48	36	511	170	168	452	147	114	35	32	4	0.068	0.188	0.024
.	19.01.15-19.23.23-1-387747	58	5	5	1	0	1	710	4	4	0	0	NA	NA	NA	27	24	503	164	170	445	148	117	10	9	0	0.02	0.055	0
.	19.01.15-19.23.24-1-387748	116	5	5	2	0	1	719	4	4	0	0	NA	NA	NA	35	36	514	171	164	449	156	114	10	0	3	0.019	0	0.018
.	19.01.15-19.23.32-1-387752	118	14	14	3	0	3	715	13	13	0	0	NA	NA	NA	32	34	509	167	171	452	145	118	26	21	5	0.051	0.126	0.029
.	19.01.15-19.23.37-1-387758	94	5	5	1	0	1	721	3	3	0	0	NA	NA	NA	38	41	513	169	172	454	148	119	13	4	0	0.025	0.024	0
.	19.01.15-19.23.37-1-387759	116	4	4	3	0	2	724	3	3	0	0	NA	NA	NA	42	42	513	171	171	456	151	117	2	13	3	0.004	0.076	0.018
.	19.01.15-19.23.38-1-387761	63	2	2	1	0	1	713	1	1	0	0	NA	NA	NA	19	29	509	165	168	452	145	116	3	6	0	0.006	0.036	0
.	19.01.15-19.23.41-1-387766	62	6	6	1	0	1	712	5	5	0	0	NA	NA	NA	23	32	506	168	171	446	152	114	33	0	0	0.065	0	0
.	19.01.15-19.23.43-1-387767	87	5	5	2	0	1	721	4	4	0	0	NA	NA	NA	24	38	511	171	169	453	153	115	6	4	8	0.012	0.023	0.047
.	19.01.15-19.23.54-1-387772	146	20	20	7	0	5	734	19	19	0	0	NA	NA	NA	37	53	518	173	175	459	155	120	72	21	11	0.139	0.121	0.063
.	19.01.15-19.23.55-1-387773	114	7	7	0	0	0	723	6	6	0	0	NA	NA	NA	46	34	506	166	175	449	149	125	13	6	1	0.026	0.036	0.006
.	19.01.15-19.23.56-1-387775	142	14	14	5	0	3	730	13	13	0	0	NA	NA	NA	42	46	511	175	173	454	158	118	30	10	19	0.059	0.057	0.11
.	19.01.15-19.23.56-1-387776	149	17	17	4	0	4	720	16	16	0	0	NA	NA	NA	53	49	520	173	169	456	151	113	42	19	4	0.081	0.11	0.024
.	19.01.15-19.23.59-1-387777	88	5	5	1	0	1	717	3	3	0	0	NA	NA	NA	34	35	513	168	167	452	149	116	20	10	6	0.039	0.06	0.036
.	19.01.15-19.24.04-1-387778	64	3	3	0	0	0	705	2	2	0	0	NA	NA	NA	23	22	501	168	166	447	148	110	5	2	0	0.01	0.012	0
.	19.01.15-19.24.04-1-387779	32	1	1	1	0	1	0	0	0	0	0	NA	NA	NA	9	7	493	164	163	0	0	0	0	0	0	0	0	0
.	19.01.15-19.24.05-1-387780	58	2	2	0	0	0	250	1	1	0	0	NA	NA	NA	17	12	497	164	164	161	53	36	4	0	0	0.008	0	0
.	19.01.15-19.24.07-1-387781	179	22	22	6	0	4	738	20	20	0	0	NA	NA	NA	42	59	524	174	174	460	154	124	75	15	28	0.143	0.086	0.161
.	19.01.15-19.24.16-1-387785	65	3	3	1	0	1	714	1	1	0	0	NA	NA	NA	25	29	506	166	170	450	149	115	13	0	0	0.026	0	0
.	19.01.15-19.24.16-1-387786	178	20	20	9	0	7	727	16	16	0	0	NA	NA	NA	54	55	526	170	172	462	145	120	54	46	5	0.103	0.271	0.029
.	19.01.15-19.24.21-1-387788	65	3	3	1	0	1	712	2	2	0	0	NA	NA	NA	24	29	501	170	171	444	154	114	4	11	0	0.008	0.065	0
.	19.01.15-19.24.22-1-387789	114	5	5	1	0	1	729	3	3	0	0	NA	NA	NA	43	40	517	168	168	461	152	116	25	5	0	0.048	0.03	0
.	19.01.15-19.24.27-1-387805	116	5	5	1	0	0	719	4	4	0	0	NA	NA	NA	46	40	514	169	170	454	149	116	19	0	11	0.037	0	0.065
.	19.01.15-19.24.32-1-387809	94	4	4	4	0	2	720	3	3	0	0	NA	NA	NA	26	37	513	169	168	453	152	115	22	3	0	0.043	0.018	0
.	19.01.15-19.24.33-1-387812	35	1	1	0	0	0	0	0	0	0	0	NA	NA	NA	9	12	495	165	165	0	0	0	0	0	0	0	0	0
.	19.01.15-19.24.36-1-387815	91	12	12	6	0	5	709	9	9	0	0	NA	NA	NA	35	28	507	169	165	448	150	111	36	4	0	0.071	0.024	0
.	19.01.15-19.24.36-1-387816	92	7	7	1	0	1	709	6	6	0	0	NA	NA	NA	37	24	501	170	166	444	149	116	21	2	3	0.042	0.012	0.018
.	19.01.15-19.24.38-1-387819	124	13	13	9	0	3	739	11	11	0	0	NA	NA	NA	34	57	521	176	173	459	159	121	35	10	14	0.067	0.057	0.081
.	19.01.15-19.24.43-1-387823	181	12	12	1	0	1	731	11	11	0	0	NA	NA	NA	61	48	514	175	172	456	156	119	21	14	9	0.041	0.08	0.052
.	19.01.15-19.24.51-1-387832	149	34	34	9	0	8	723	33	33	0	0	NA	NA	NA	40	41	510	170	174	454	147	122	83	31	17	0.163	0.182	0.098
.	19.01.15-19.24.53-1-387833	65	2	2	0	0	0	299	1	1	0	0	NA	NA	NA	21	18	501	166	164	181	70	48	5	0	0	0.01	0	0
.	19.01.15-19.24.55-1-387834	62	3	3	1	0	1	706	2	2	0	0	NA	NA	NA	28	27	505	167	168	446	148	112	5	0	5	0.01	0	0.03
.	19.01.15-19.24.55-1-387835	126	12	12	5	0	4	723	11	11	0	0	NA	NA	NA	36	40	513	170	170	455	152	116	50	1	8	0.097	0.006	0.047
.	19.01.15-19.24.57-1-387840	93	8	8	3	0	2	725	7	7	0	0	NA	NA	NA	26	44	517	168	172	457	151	117	29	8	9	0.056	0.048	0.052
.	19.01.15-19.25.02-1-387841	59	2	2	0	0	0	300	1	1	0	0	NA	NA	NA	22	17	500	164	166	197	62	41	3	0	0	0.006	0	0
.	19.01.15-19.25.05-1-387842	94	5	5	3	0	1	705	4	4	0	0	NA	NA	NA	29	22	503	165	167	447	145	113	13	10	0	0.026	0.061	0
.	19.01.15-19.25.08-1-387843	89	3	3	1	0	1	703	2	2	0	0	NA	NA	NA	25	25	503	166	169	441	147	115	2	0	2	0.004	0	0.012
.	19.01.15-19.25.10-1-387848	57	2	2	2	0	2	698	1	1	0	0	NA	NA	NA	25	17	497	166	167	437	147	114	4	0	1	0.008	0	0.006
.	19.01.15-19.25.12-1-387849	122	17	17	7	0	5	719	16	16	0	0	NA	NA	NA	38	37	509	170	171	451	152	116	81	8	2	0.159	0.047	0.012
.	19.01.15-19.25.13-1-387850	33	1	1	0	0	0	0	0	0	0	0	NA	NA	NA	8	10	493	166	164	0	0	0	1	0	0	0.002	0	0
.	19.01.15-19.25.15-1-387851	38	1	1	1	0	1	0	0	0	0	0	NA	NA	NA	7	15	498	167	163	0	0	0	0	0	5	0	0	0.031
.	19.01.15-19.25.20-1-387852	60	2	2	1	0	1	714	1	1	0	0	NA	NA	NA	32	34	512	168	167	450	150	114	6	0	0	0.012	0	0
.	19.01.15-19.25.22-1-387853	117	9	9	2	0	1	702	8	8	0	0	NA	NA	NA	38	29	508	168	166	446	144	112	34	6	2	0.067	0.036	0.012
.	19.01.15-19.25.23-1-387869	92	9	9	2	0	1	716	7	7	0	0	NA	NA	NA	31	33	506	168	172	445	153	118	24	0	0	0.047	0	0
.	19.01.15-19.25.25-1-387870	148	36	36	10	0	6	729	34	34	0	0	NA	NA	NA	43	53	516	175	175	457	154	118	107	42	12	0.207	0.24	0.069
.	19.01.15-19.25.25-1-387871	87	9	9	1	0	1	701	6	6	0	0	NA	NA	NA	39	28	503	170	168	443	147	111	15	9	5	0.03	0.053	0.03
.	19.01.15-19.25.26-1-387872	93	6	6	1	0	1	706	4	4	0	0	NA	NA	NA	30	30	509	167	167	446	146	114	9	0	10	0.018	0	0.06
.	19.01.15-19.25.36-1-387881	90	3	3	0	0	0	713	2	2	0	0	NA	NA	NA	30	33	505	169	172	445	152	116	11	0	0	0.022	0	0
.	19.01.15-19.25.44-1-387887	32	1	1	0	0	0	0	0	0	0	0	NA	NA	NA	12	8	493	164	164	0	0	0	0	0	2	0	0	0.012
.	19.01.15-19.25.44-1-387888	146	17	17	5	0	5	713	14	14	0	0	NA	NA	NA	42	32	511	167	167	452	147	114	57	18	13	0.112	0.108	0.078
.	19.01.15-19.25.46-1-387891	58	2	2	1	0	1	148	1	1	0	0	NA	NA	NA	16	30	504	169	170	90	29	29	0	5	0	0	0.03	0
.	19.01.15-19.25.47-1-387892	33	1	1	0	0	0	0	0	0	0	0	NA	NA	NA	12	13	497	164	165	0	0	0	2	0	0	0.004	0	0
.	19.01.15-19.25.48-1-387894	61	4	4	1	0	1	713	3	3	0	0	NA	NA	NA	18	24	500	167	170	445	148	120	3	0	7	0.006	0	0.041
.	19.01.15-19.25.53-1-387896	123	22	22	4	0	2	720	17	17	0	0	NA	NA	NA	46	35	507	167	174	453	147	120	66	29	9	0.13	0.174	0.052
.	19.01.15-19.25.56-1-387897	63	4	4	1	0	1	709	3	3	0	0	NA	NA	NA	26	32	505	169	171	443	147	119	9	8	0	0.018	0.047	0
.	19.01.15-19.25.57-1-387898	120	6	6	0	0	0	726	5	5	0	0	NA	NA	NA	34	45	515	172	171	455	153	118	17	12	2	0.033	0.07	0.012
.	19.01.15-19.25.57-1-387899	66	2	2	0	0	0	700	1	1	0	0	NA	NA	NA	34	26	506	167	166	445	145	110	0	0	7	0	0	0.042
.	19.01.15-19.25.59-1-387900	122	5	5	2	0	2	726	4	4	0	0	NA	NA	NA	47	50	523	167	173	461	148	117	21	6	4	0.04	0.036	0.023
.	19.01.15-19.26.11-1-387904	30	1	1	0	0	0	0	0	0	0	0	NA	NA	NA	12	7	495	163	162	0	0	0	0	0	0	0	0	0
.	19.01.15-19.26.13-1-387905	63	2	2	0	0	0	550	1	1	0	0	NA	NA	NA	20	17	495	168	167	343	117	90	1	0	1	0.002	0	0.006
.	19.01.15-19.26.14-1-387906	128	12	12	3	0	2	732	9	9	0	0	NA	NA	NA	45	47	520	174	166	463	156	113	20	15	13	0.038	0.086	0.078
.	19.01.15-19.26.16-1-387907	97	12	12	1	0	0	710	11	11	0	0	NA	NA	NA	33	26	502	171	166	443	153	114	36	6	5	0.072	0.035	0.03
.	19.01.15-19.26.18-1-387908	60	3	3	1	0	1	51	2	2	0	0	NA	NA	NA	15	13	496	165	165	31	12	8	6	2	0	0.012	0.012	0
.	19.01.15-19.26.20-1-387909	89	5	5	0	0	0	707	4	4	0	0	NA	NA	NA	21	24	502	169	166	446	148	113	3	1	10	0.006	0.006	0.06
.	19.01.15-19.26.22-1-387910	63	5	5	3	0	2	709	4	4	0	0	NA	NA	NA	26	26	502	170	167	443	153	113	16	5	0	0.032	0.029	0
.	19.01.15-19.26.25-1-387930	116	8	8	3	0	3	714	7	7	0	0	NA	NA	NA	31	34	505	174	168	446	153	115	25	4	3	0.05	0.023	0.018
.	19.01.15-19.26.26-1-387932	64	2	2	3	0	1	715	1	1	0	0	NA	NA	NA	28	30	510	166	167	451	147	117	14	0	0	0.027	0	0
.	19.01.15-19.26.26-1-387933	183	13	13	3	0	1	755	11	11	0	0	NA	NA	NA	64	66	531	178	170	475	160	120	45	20	4	0.085	0.112	0.024
.	19.01.15-19.26.39-1-387943	90	5	5	2	0	1	718	4	4	0	0	NA	NA	NA	22	26	504	169	166	449	152	117	6	11	2	0.012	0.065	0.012
.	19.01.15-19.26.41-1-387947	95	4	4	1	0	1	717	3	3	0	0	NA	NA	NA	29	41	510	169	175	449	149	119	5	8	0	0.01	0.047	0
.	19.01.15-19.26.44-1-387948	95	11	11	6	0	4	719	9	9	0	0	NA	NA	NA	21	37	513	169	168	451	151	117	30	8	4	0.058	0.047	0.024
.	19.01.15-19.26.44-1-387949	126	15	15	4	0	4	714	12	12	0	0	NA	NA	NA	52	39	507	171	174	446	151	117	40	4	5	0.079	0.023	0.029
.	19.01.15-19.26.46-1-387955	144	5	5	1	0	1	731	4	4	0	0	NA	NA	NA	52	48	514	176	171	454	157	120	11	5	6	0.021	0.028	0.035
.	19.01.15-19.26.47-1-387957	34	1	1	0	0	0	0	0	0	0	0	NA	NA	NA	14	12	490	165	170	0	0	0	1	0	0	0.002	0	0
.	19.01.15-19.26.50-1-387961	148	14	14	7	0	4	735	13	13	0	0	NA	NA	NA	49	50	514	175	174	454	159	122	37	14	5	0.072	0.08	0.029
.	19.01.15-19.26.57-1-387962	60	3	3	1	0	1	709	2	2	0	0	NA	NA	NA	18	20	499	169	165	442	153	114	4	0	0	0.008	0	0
.	19.01.15-19.27.03-1-387967	112	6	6	2	0	1	703	5	5	0	0	NA	NA	NA	34	23	507	165	164	451	139	113	11	8	0	0.022	0.048	0
.	19.01.15-19.27.07-1-387968	176	29	29	12	0	7	742	26	26	0	0	NA	NA	NA	62	62	524	177	174	463	156	123	96	13	23	0.183	0.073	0.132
.	19.01.15-19.27.10-1-387972	184	11	11	4	0	3	725	8	8	0	0	NA	NA	NA	49	43	512	173	171	453	155	117	44	8	18	0.086	0.046	0.105
.	19.01.15-19.27.13-1-387973	90	3	3	1	0	0	719	2	2	0	0	NA	NA	NA	35	40	512	170	171	455	151	113	2	0	8	0.004	0	0.047
.	19.01.15-19.27.18-1-387974	36	1	1	0	0	0	0	0	0	0	0	NA	NA	NA	11	14	498	164	165	0	0	0	0	0	0	0	0	0
.	19.01.15-19.27.19-1-387975	66	6	6	1	0	1	699	4	4	0	0	NA	NA	NA	32	23	503	168	165	436	150	113	7	14	11	0.014	0.083	0.067
.	19.01.15-19.27.20-1-387976	62	4	4	0	0	0	704	3	3	0	0	NA	NA	NA	31	22	501	167	167	441	149	114	9	0	3	0.018	0	0.018
.	19.01.15-19.27.24-1-387992	91	7	7	2	0	1	721	5	5	0	0	NA	NA	NA	33	36	508	173	168	451	154	116	8	5	4	0.016	0.029	0.024
.	19.01.15-19.27.31-1-387995	63	3	3	2	0	2	701	2	2	0	0	NA	NA	NA	25	19	499	168	165	441	150	110	0	0	6	0	0	0.036
.	19.01.15-19.27.37-1-388002	177	32	32	9	0	6	746	30	30	0	0	NA	NA	NA	56	59	529	172	171	472	155	119	102	27	14	0.193	0.157	0.082
.	19.01.15-19.27.42-1-388008	119	11	11	4	0	2	715	10	10	0	0	NA	NA	NA	43	43	515	172	169	449	150	116	49	14	0	0.095	0.081	0
.	19.01.15-19.27.45-1-388009	145	21	21	7	0	7	710	19	19	0	0	NA	NA	NA	45	39	504	179	169	440	157	113	74	16	1	0.147	0.089	0.006
.	19.01.15-19.27.46-1-388010	93	6	6	1	0	1	719	5	5	0	0	NA	NA	NA	23	34	504	171	172	447	153	119	20	3	3	0.04	0.018	0.017
.	19.01.15-19.27.51-1-388015	179	12	12	2	0	2	736	9	9	0	0	NA	NA	NA	53	56	520	172	177	460	151	125	22	12	8	0.042	0.07	0.045
.	19.01.15-19.27.53-1-388016	87	9	9	0	0	0	714	7	7	0	0	NA	NA	NA	28	29	508	170	164	449	155	110	26	4	0	0.051	0.024	0
.	19.01.15-19.27.55-1-388017	61	2	2	1	0	1	703	1	1	0	0	NA	NA	NA	29	20	498	165	170	439	148	116	0	3	4	0	0.018	0.024
.	19.01.15-19.28.06-1-388019	87	8	8	2	0	1	723	7	7	0	0	NA	NA	NA	34	34	515	166	166	458	150	115	7	7	0	0.014	0.042	0
.	19.01.15-19.28.08-1-388020	32	1	1	0	0	0	0	0	0	0	0	NA	NA	NA	10	9	491	168	163	0	0	0	1	0	0	0.002	0	0
.	19.01.15-19.28.10-1-388024	88	5	5	1	0	1	718	3	3	0	0	NA	NA	NA	39	38	513	169	169	453	152	113	3	4	4	0.006	0.024	0.024
.	19.01.15-19.28.12-1-388025	59	2	2	1	0	1	713	1	1	0	0	NA	NA	NA	20	32	509	170	166	450	150	113	2	0	3	0.004	0	0.018
.	19.01.15-19.28.12-1-388026	64	8	8	2	0	2	711	7	7	0	0	NA	NA	NA	28	29	507	168	167	447	148	116	20	2	2	0.039	0.012	0.012
.	19.01.15-19.28.18-1-388029	115	9	9	3	0	3	711	8	8	0	0	NA	NA	NA	42	36	515	166	168	451	145	115	27	5	0	0.052	0.03	0
.	19.01.15-19.28.25-1-388045	152	6	6	3	0	3	712	5	5	0	0	NA	NA	NA	45	27	506	167	167	450	147	115	7	5	3	0.014	0.03	0.018
.	19.01.15-19.28.25-1-388046	118	6	6	1	0	1	714	5	5	0	0	NA	NA	NA	47	37	510	173	167	451	151	112	13	3	4	0.025	0.017	0.024
.	19.01.15-19.28.29-1-388047	93	3	3	0	0	0	708	2	2	0	0	NA	NA	NA	39	25	502	166	170	443	149	116	2	1	3	0.004	0.006	0.018
.	19.01.15-19.28.29-1-388049	34	1	1	1	0	1	0	0	0	0	0	NA	NA	NA	5	11	492	166	166	0	0	0	0	0	4	0	0	0.024
.	19.01.15-19.28.32-1-388053	37	1	1	0	0	0	0	0	0	0	0	NA	NA	NA	11	12	496	164	165	0	0	0	0	0	0	0	0	0
.	19.01.15-19.28.33-1-388054	64	3	3	1	0	1	712	2	2	0	0	NA	NA	NA	27	30	508	168	167	450	148	114	15	0	0	0.03	0	0
.	19.01.15-19.28.35-1-388056	140	13	13	5	0	2	712	12	12	0	0	NA	NA	NA	48	36	512	168	169	447	148	117	27	20	9	0.053	0.119	0.053
.	19.01.15-19.28.39-1-388062	92	3	3	1	0	1	709	2	2	0	0	NA	NA	NA	38	33	508	168	170	448	147	114	1	4	3	0.002	0.024	0.018
.	19.01.15-19.28.40-1-388064	36	1	1	0	0	0	0	0	0	0	0	NA	NA	NA	12	5	491	165	162	0	0	0	0	0	1	0	0	0.006
.	19.01.15-19.28.42-1-388066	100	11	11	4	0	4	725	9	9	0	0	NA	NA	NA	30	33	511	169	166	455	154	116	12	5	18	0.023	0.03	0.108
.	19.01.15-19.28.49-1-388075	60	2	2	0	0	0	709	1	1	0	0	NA	NA	NA	21	23	501	167	168	445	149	115	0	2	1	0	0.012	0.006
.	19.01.15-19.28.53-1-388076	124	31	31	12	0	10	717	28	28	0	0	NA	NA	NA	49	40	516	170	167	454	151	112	123	8	8	0.238	0.047	0.048
.	19.01.15-19.28.53-1-388077	95	5	5	2	0	2	714	4	4	0	0	NA	NA	NA	23	31	508	170	166	448	153	113	15	5	0	0.03	0.029	0
.	19.01.15-19.28.54-1-388078	235	16	16	2	0	2	745	15	15	0	0	NA	NA	NA	68	63	525	176	175	463	159	123	53	6	2	0.101	0.034	0.011
.	19.01.15-19.28.59-1-388084	56	2	2	1	0	1	704	1	1	0	0	NA	NA	NA	24	22	502	168	165	444	149	111	0	3	3	0	0.018	0.018
.	19.01.15-19.29.02-1-388085	92	8	8	5	0	4	714	6	6	0	0	NA	NA	NA	37	40	516	169	168	451	151	112	23	0	9	0.045	0	0.054
.	19.01.15-19.29.06-1-388086	208	19	19	5	0	3	757	18	18	0	0	NA	NA	NA	61	76	535	174	180	479	154	124	31	23	22	0.058	0.132	0.122
.	19.01.15-19.29.12-1-388090	59	3	3	1	0	1	711	2	2	0	0	NA	NA	NA	23	27	509	166	165	449	149	113	7	0	2	0.014	0	0.012
.	19.01.15-19.29.14-1-388091	66	5	5	0	0	0	712	4	4	0	0	NA	NA	NA	27	30	505	169	169	447	148	117	13	0	14	0.026	0	0.083
.	19.01.15-19.29.19-1-388092	183	57	57	17	0	11	715	51	51	0	0	NA	NA	NA	61	43	514	170	172	449	149	117	191	19	17	0.372	0.112	0.099
.	19.01.15-19.29.21-1-388094	152	7	7	4	0	1	732	6	6	0	0	NA	NA	NA	59	50	521	174	168	464	154	114	17	18	7	0.033	0.103	0.042
.	19.01.15-19.29.33-1-388114	67	3	3	1	0	1	708	2	2	0	0	NA	NA	NA	22	25	501	170	167	444	152	112	9	0	0	0.018	0	0
.	19.01.15-19.29.33-1-388115	203	34	34	13	0	10	750	31	31	0	0	NA	NA	NA	60	68	533	173	175	473	156	121	103	28	29	0.193	0.162	0.166
.	19.01.15-19.29.35-1-388118	124	14	14	3	0	3	736	13	13	0	0	NA	NA	NA	36	53	516	179	171	458	159	119	31	21	10	0.06	0.117	0.058
.	19.01.15-19.29.41-1-388125	30	1	1	0	0	0	0	0	0	0	0	NA	NA	NA	7	10	495	165	163	0	0	0	0	0	0	0	0	0
.	19.01.15-19.29.44-1-388126	35	1	1	0	0	0	0	0	0	0	0	NA	NA	NA	5	7	492	165	163	0	0	0	0	3	0	0	0.018	0
.	19.01.15-19.29.47-1-388129	140	18	18	2	0	2	722	17	17	0	0	NA	NA	NA	38	39	512	174	166	457	154	111	75	15	6	0.146	0.086	0.036
.	19.01.15-19.29.48-1-388131	117	7	7	3	0	2	708	6	6	0	0	NA	NA	NA	44	26	505	167	167	445	149	114	22	4	0	0.044	0.024	0
.	19.01.15-19.29.50-1-388133	119	8	8	4	0	3	722	7	7	0	0	NA	NA	NA	59	47	518	172	170	456	148	118	37	0	0	0.071	0	0
.	19.01.15-19.29.53-1-388134	66	2	2	0	0	0	350	1	1	0	0	NA	NA	NA	23	19	496	168	168	214	82	54	7	0	2	0.014	0	0.012
.	19.01.15-19.29.53-1-388135	90	11	11	3	0	3	710	10	10	0	0	NA	NA	NA	27	23	501	165	170	443	149	118	38	12	0	0.076	0.073	0
.	19.01.15-19.30.06-1-388140	64	3	3	1	0	1	703	1	1	0	0	NA	NA	NA	26	19	498	167	167	437	150	116	16	0	0	0.032	0	0
.	19.01.15-19.30.10-1-388145	63	4	4	1	0	1	702	3	3	0	0	NA	NA	NA	30	28	505	170	166	437	151	114	16	0	0	0.032	0	0
.	19.01.15-19.30.15-1-388146	96	13	13	3	0	3	705	11	11	0	0	NA	NA	NA	38	26	500	167	172	442	148	115	35	2	4	0.07	0.012	0.023
.	19.01.15-19.30.16-1-388147	86	5	5	3	0	2	701	4	4	0	0	NA	NA	NA	36	26	501	172	166	436	152	113	17	0	6	0.034	0	0.036
.	19.01.15-19.30.19-1-388152	62	2	2	1	0	1	713	0	0	0	0	NA	NA	NA	21	28	500	171	170	442	154	117	3	0	1	0.006	0	0.006
.	19.01.15-19.30.22-1-388153	94	13	13	3	0	1	735	12	12	0	0	NA	NA	NA	29	48	519	172	170	462	157	116	30	9	11	0.058	0.052	0.065
.	19.01.15-19.30.24-1-388169	89	4	4	1	0	1	704	2	2	0	0	NA	NA	NA	25	20	504	164	165	444	146	114	7	0	2	0.014	0	0.012
.	19.01.15-19.30.29-1-388170	92	5	5	1	0	1	715	4	4	0	0	NA	NA	NA	32	41	510	172	172	444	154	117	28	5	0	0.055	0.029	0
.	19.01.15-19.30.33-1-388175	63	2	2	0	0	0	713	1	1	0	0	NA	NA	NA	27	31	501	172	171	447	149	117	4	0	0	0.008	0	0
.	19.01.15-19.30.42-1-388185	124	7	7	3	0	3	723	6	6	0	0	NA	NA	NA	39	39	507	175	170	451	158	114	23	0	0	0.045	0	0
.	19.01.15-19.30.44-1-388186	60	2	2	1	0	1	712	1	1	0	0	NA	NA	NA	27	34	509	170	168	453	146	113	1	2	0	0.002	0.012	0
.	19.01.15-19.30.44-1-388187	119	7	7	0	0	0	721	6	6	0	0	NA	NA	NA	48	40	517	169	167	460	149	112	7	7	6	0.014	0.041	0.036
.	19.01.15-19.30.48-1-388195	83	8	8	1	0	1	705	7	7	0	0	NA	NA	NA	36	24	503	166	168	444	145	116	27	0	4	0.054	0	0.024
.	19.01.15-19.30.49-1-388197	124	11	11	5	0	4	716	10	10	0	0	NA	NA	NA	52	39	517	171	164	457	149	110	40	12	7	0.077	0.07	0.043
.	19.01.15-19.30.49-1-388198	144	11	11	5	0	3	728	10	10	0	0	NA	NA	NA	47	54	521	172	174	456	152	120	26	6	12	0.05	0.035	0.069
.	19.01.15-19.30.52-1-388199	138	9	9	4	0	2	729	7	7	0	0	NA	NA	NA	49	48	522	168	171	461	147	121	32	20	6	0.061	0.119	0.035
.	19.01.15-19.30.55-1-388200	63	2	2	0	0	0	708	1	1	0	0	NA	NA	NA	27	26	503	167	169	440	151	117	0	0	4	0	0	0.024
.	19.01.15-19.30.59-1-388201	120	8	8	2	0	2	712	7	7	0	0	NA	NA	NA	43	28	508	167	166	453	146	113	36	0	0	0.071	0	0
.	19.01.15-19.31.03-1-388206	59	2	2	0	0	0	696	1	1	0	0	NA	NA	NA	22	19	497	167	168	435	147	114	0	0	10	0	0	0.06
.	19.01.15-19.31.04-1-388207	115	7	7	1	0	1	709	6	6	0	0	NA	NA	NA	42	32	512	167	166	449	148	112	21	3	4	0.041	0.018	0.024
.	19.01.15-19.31.09-1-388228	143	8	8	1	0	0	735	7	7	0	0	NA	NA	NA	44	54	517	175	175	458	155	122	30	5	5	0.058	0.029	0.029
.	19.01.15-19.31.09-1-388249	65	4	4	1	0	1	712	3	3	0	0	NA	NA	NA	12	24	501	169	167	448	151	113	6	7	1	0.012	0.041	0.006
.	19.01.15-19.31.15-1-388253	64	3	3	3	0	3	696	2	2	0	0	NA	NA	NA	25	17	500	166	164	440	146	110	16	0	3	0.032	0	0.018
.	19.01.15-19.31.17-1-388254	122	27	27	7	0	3	725	25	25	0	0	NA	NA	NA	30	43	512	174	170	453	157	115	68	36	4	0.133	0.207	0.024
.	19.01.15-19.31.18-1-388255	88	6	6	1	0	1	714	5	5	0	0	NA	NA	NA	17	24	503	169	165	448	153	113	11	7	0	0.022	0.041	0
.	19.01.15-19.31.31-1-388275	89	11	11	2	0	1	702	10	10	0	0	NA	NA	NA	24	18	498	170	163	438	152	112	58	13	8	0.116	0.076	0.049
.	19.01.15-19.31.33-1-388278	122	14	14	3	0	1	720	12	12	0	0	NA	NA	NA	46	37	508	174	168	450	154	116	51	5	1	0.1	0.029	0.006
.	19.01.15-19.31.33-1-388279	67	4	4	3	0	1	701	3	3	0	0	NA	NA	NA	31	21	500	166	168	439	146	116	16	2	0	0.032	0.012	0
.	19.01.15-19.31.40-1-388286	146	7	7	3	0	2	721	6	6	0	0	NA	NA	NA	51	41	514	168	172	455	149	117	12	2	6	0.023	0.012	0.035
.	19.01.15-19.31.41-1-388287	35	1	1	0	0	0	0	0	0	0	0	NA	NA	NA	7	12	498	165	162	0	0	0	0	0	0	0	0	0
.	19.01.15-19.31.42-1-388289	120	9	9	0	0	0	717	8	8	0	0	NA	NA	NA	35	38	512	170	169	451	151	115	16	4	8	0.031	0.024	0.047
.	19.01.15-19.31.44-1-388290	92	3	3	1	0	1	706	2	2	0	0	NA	NA	NA	25	25	499	171	168	441	149	116	6	0	0	0.012	0	0
.	19.01.15-19.31.46-1-388291	148	9	9	0	0	0	730	7	7	0	0	NA	NA	NA	44	47	518	171	171	458	153	119	18	2	9	0.035	0.012	0.053
.	19.01.15-19.31.55-1-388297	68	5	5	1	0	0	717	4	4	0	0	NA	NA	NA	18	27	506	167	167	451	149	117	7	4	0	0.014	0.024	0
.	19.01.15-19.32.00-1-388298	89	8	8	4	0	2	711	7	7	0	0	NA	NA	NA	28	27	501	170	169	442	152	117	21	11	0	0.042	0.065	0
.	19.01.15-19.32.01-1-388299	150	10	10	1	0	1	725	9	9	0	0	NA	NA	NA	54	43	515	169	172	454	151	120	30	1	6	0.058	0.006	0.035
.	19.01.15-19.32.03-1-388300	95	12	12	6	0	5	714	9	9	0	0	NA	NA	NA	32	32	508	171	166	449	152	113	38	5	9	0.075	0.029	0.054
.	19.01.15-19.32.09-1-388301	63	2	2	1	0	1	712	1	1	0	0	NA	NA	NA	24	31	504	171	169	445	150	117	4	0	0	0.008	0	0
.	19.01.15-19.32.09-1-388302	143	17	17	4	0	2	731	15	15	0	0	NA	NA	NA	37	50	513	174	176	452	155	124	63	5	3	0.123	0.029	0.017
.	19.01.15-19.32.09-1-388306	95	4	4	2	0	2	709	3	3	0	0	NA	NA	NA	23	25	501	170	167	442	154	113	7	3	0	0.014	0.018	0
.	19.01.15-19.32.18-1-388308	67	3	3	0	0	0	702	1	1	0	0	NA	NA	NA	26	22	501	169	165	441	146	115	6	1	1	0.012	0.006	0.006
.	19.01.15-19.32.21-1-388313	63	2	2	0	0	0	715	1	1	0	0	NA	NA	NA	23	30	504	169	170	444	153	118	6	0	4	0.012	0	0.024
.	19.01.15-19.32.24-1-388329	228	26	26	5	0	4	733	24	24	0	0	NA	NA	NA	71	63	532	172	172	468	146	119	89	17	5	0.167	0.099	0.029
.	19.01.15-19.32.24-1-388330	64	4	4	0	0	0	697	3	3	0	0	NA	NA	NA	32	16	496	165	168	439	143	115	8	9	0	0.016	0.055	0
.	19.01.15-19.32.26-1-388331	61	2	2	0	0	0	700	1	1	0	0	NA	NA	NA	28	23	500	171	165	443	146	111	3	5	0	0.006	0.029	0
.	19.01.15-19.32.30-1-388333	149	11	11	3	0	2	733	9	9	0	0	NA	NA	NA	53	51	518	174	172	458	156	119	26	4	12	0.05	0.023	0.07
.	19.01.15-19.32.30-1-388334	149	9	9	4	0	3	728	8	8	0	0	NA	NA	NA	54	51	518	173	173	460	152	116	30	9	10	0.058	0.052	0.058
.	19.01.15-19.32.35-1-388340	112	7	7	2	0	2	707	5	5	0	0	NA	NA	NA	23	21	498	168	168	440	151	116	15	0	7	0.03	0	0.042
.	19.01.15-19.32.37-1-388343	115	18	18	7	0	4	720	17	17	0	0	NA	NA	NA	35	38	512	170	169	452	151	117	61	9	7	0.119	0.053	0.041
.	19.01.15-19.32.41-1-388349	88	5	5	1	0	0	715	3	3	0	0	NA	NA	NA	28	31	507	172	165	447	152	116	18	12	6	0.036	0.07	0.036
.	19.01.15-19.32.42-1-388350	118	5	5	0	0	0	724	4	4	0	0	NA	NA	NA	33	39	507	173	172	450	154	120	14	4	0	0.028	0.023	0
.	19.01.15-19.32.52-1-388359	117	12	12	5	0	4	715	11	11	0	0	NA	NA	NA	37	39	513	172	167	450	152	113	46	15	2	0.09	0.087	0.012
.	19.01.15-19.32.55-1-388360	87	6	6	3	0	1	705	5	5	0	0	NA	NA	NA	23	20	500	164	169	443	146	116	10	9	9	0.02	0.055	0.053
.	19.01.15-19.32.58-1-388361	155	14	14	4	0	3	730	12	12	0	0	NA	NA	NA	58	49	522	174	166	461	156	113	47	8	15	0.09	0.046	0.09
.	19.01.15-19.32.59-1-388362	113	11	11	5	0	5	723	8	8	0	0	NA	NA	NA	24	33	506	170	170	452	154	117	20	2	18	0.04	0.012	0.106
.	19.01.15-19.33.02-1-388367	93	11	11	3	0	3	701	8	8	0	0	NA	NA	NA	27	25	505	168	165	444	146	111	29	3	0	0.057	0.018	0
.	19.01.15-19.33.03-1-388368	63	2	2	0	0	0	707	0	0	0	0	NA	NA	NA	19	23	502	169	165	443	150	114	6	0	0	0.012	0	0
.	19.01.15-19.33.10-1-388373	178	11	11	4	0	4	750	9	9	0	0	NA	NA	NA	50	64	525	180	172	469	159	122	27	20	6	0.051	0.111	0.035
.	19.01.15-19.33.14-1-388374	146	33	33	14	0	9	735	31	31	0	0	NA	NA	NA	52	54	520	173	174	459	155	121	119	26	5	0.229	0.15	0.029
.	19.01.15-19.33.15-1-388375	64	4	4	0	0	0	698	3	3	0	0	NA	NA	NA	29	18	498	165	168	436	148	114	16	0	0	0.032	0	0
.	19.01.15-19.33.18-1-388376	152	24	24	8	0	5	732	22	22	0	0	NA	NA	NA	57	62	520	176	179	457	154	121	64	17	18	0.123	0.097	0.101
.	19.01.15-19.33.21-1-388377	93	9	9	0	0	0	719	7	7	0	0	NA	NA	NA	30	37	506	174	170	448	153	118	35	6	3	0.069	0.034	0.018
.	19.01.15-19.33.24-1-388393	88	4	4	2	0	1	722	3	3	0	0	NA	NA	NA	25	38	510	171	170	454	151	117	19	16	0	0.037	0.094	0
.	19.01.15-19.33.26-1-388394	93	5	5	2	0	2	702	4	4	0	0	NA	NA	NA	36	28	504	172	165	441	149	112	4	9	2	0.008	0.052	0.012
.	19.01.15-19.33.30-1-388396	89	6	6	1	0	1	719	4	4	0	0	NA	NA	NA	32	39	516	168	168	456	151	112	5	8	9	0.01	0.048	0.054
.	19.01.15-19.33.32-1-388398	30	1	1	0	0	0	0	0	0	0	0	NA	NA	NA	2	9	494	164	164	0	0	0	0	0	0	0	0	0
.	19.01.15-19.33.34-1-388402	88	5	5	1	0	1	713	4	4	0	0	NA	NA	NA	32	30	509	166	168	450	146	117	15	5	0	0.029	0.03	0
.	19.01.15-19.33.38-1-388407	119	8	8	1	0	1	721	6	6	0	0	NA	NA	NA	37	38	509	170	172	454	148	119	18	7	3	0.035	0.041	0.017
.	19.01.15-19.33.43-1-388411	35	1	1	0	0	0	0	0	0	0	0	NA	NA	NA	14	6	493	164	162	0	0	0	0	0	0	0	0	0
.	19.01.15-19.33.46-1-388413	90	6	6	1	0	1	726	5	5	0	0	NA	NA	NA	30	40	508	174	171	452	156	118	17	9	1	0.033	0.052	0.006
.	19.01.15-19.33.46-1-388414	142	5	5	2	0	1	732	4	4	0	0	NA	NA	NA	49	49	513	180	169	454	161	117	17	0	6	0.033	0	0.036
.	19.01.15-19.33.46-1-388415	114	13	13	2	0	1	714	11	11	0	0	NA	NA	NA	41	34	509	169	169	449	151	114	26	3	5	0.051	0.018	0.03
.	19.01.15-19.33.50-1-388419	116	16	16	4	0	2	722	15	15	0	0	NA	NA	NA	42	47	508	175	177	444	157	121	65	19	2	0.128	0.109	0.011
.	19.01.15-19.33.51-1-388420	34	1	1	0	0	0	0	0	0	0	0	NA	NA	NA	4	10	493	165	165	0	0	0	0	0	1	0	0	0.006
.	19.01.15-19.33.54-1-388421	115	9	9	3	0	1	722	6	6	0	0	NA	NA	NA	37	52	519	171	175	455	147	120	13	13	2	0.025	0.076	0.011
.	19.01.15-19.33.59-1-388423	184	35	35	10	0	4	745	32	32	0	0	NA	NA	NA	64	61	518	179	177	462	161	122	62	50	21	0.12	0.279	0.119
.	19.01.15-19.34.02-1-388424	62	3	3	1	0	1	710	2	2	0	0	NA	NA	NA	25	30	508	167	168	446	148	116	15	0	0	0.03	0	0
.	19.01.15-19.34.07-1-388425	60	2	2	1	0	1	697	1	1	0	0	NA	NA	NA	24	20	502	166	165	442	143	112	3	0	2	0.006	0	0.012
.	19.01.15-19.34.07-1-388426	180	14	14	3	0	1	755	13	13	0	0	NA	NA	NA	51	72	531	179	175	470	164	121	41	22	13	0.077	0.123	0.074
.	19.01.15-19.34.10-1-388430	89	5	5	0	0	0	713	4	4	0	0	NA	NA	NA	24	25	505	169	164	450	151	112	11	1	2	0.022	0.006	0.012
.	19.01.15-19.34.12-1-388431	89	6	6	0	0	0	718	4	4	0	0	NA	NA	NA	33	44	511	172	174	453	147	118	7	2	5	0.014	0.012	0.029
.	19.01.15-19.34.18-1-388432	92	5	5	2	0	1	714	3	3	0	0	NA	NA	NA	39	34	506	174	167	443	156	115	28	6	0	0.055	0.034	0
.	19.01.15-19.34.21-1-388434	177	17	17	3	0	3	723	15	15	0	0	NA	NA	NA	47	40	510	170	173	453	151	119	52	9	15	0.102	0.053	0.087
.	19.01.15-19.34.23-1-388450	124	10	10	1	0	0	711	9	9	0	0	NA	NA	NA	39	32	508	169	168	444	151	116	47	9	5	0.093	0.053	0.03
.	19.01.15-19.34.26-1-388451	64	6	6	2	0	2	699	5	5	0	0	NA	NA	NA	32	24	502	168	167	443	145	111	12	13	0	0.024	0.077	0
.	19.01.15-19.34.29-1-388452	91	3	3	1	0	1	714	2	2	0	0	NA	NA	NA	41	31	506	169	169	449	151	114	10	2	0	0.02	0.012	0
.	19.01.15-19.34.33-1-388456	65	4	4	2	0	0	716	3	3	0	0	NA	NA	NA	12	22	502	167	166	448	151	117	21	6	0	0.042	0.036	0
.	19.01.15-19.34.39-1-388463	151	7	7	5	0	4	736	6	6	0	0	NA	NA	NA	50	57	520	173	177	458	156	122	36	8	7	0.069	0.046	0.04
.	19.01.15-19.34.43-1-388467	59	2	2	0	0	0	401	1	1	0	0	NA	NA	NA	12	13	495	167	164	254	84	63	3	1	0	0.006	0.006	0
.	19.01.15-19.34.46-1-388469	59	2	2	0	0	0	700	1	1	0	0	NA	NA	NA	26	18	500	166	165	443	147	110	4	0	0	0.008	0	0
.	19.01.15-19.34.46-1-388470	95	12	12	5	0	4	716	11	11	0	0	NA	NA	NA	28	34	505	170	172	448	146	122	22	12	8	0.044	0.071	0.047
.	19.01.15-19.34.53-1-388478	58	2	2	2	0	2	701	1	1	0	0	NA	NA	NA	23	22	501	169	165	440	151	110	1	0	1	0.002	0	0.006
.	19.01.15-19.34.55-1-388479	92	9	9	3	0	2	717	8	8	0	0	NA	NA	NA	39	37	511	171	168	451	151	115	23	0	12	0.045	0	0.071
.	19.01.15-19.35.04-1-388484	156	19	19	3	0	3	720	16	16	0	0	NA	NA	NA	43	36	514	168	167	457	149	114	61	15	0	0.119	0.089	0
.	19.01.15-19.35.06-1-388485	116	7	7	5	0	2	714	6	6	0	0	NA	NA	NA	39	32	510	166	169	450	146	118	27	15	8	0.053	0.09	0.047
.	19.01.15-19.35.07-1-388486	115	4	4	1	0	0	724	3	3	0	0	NA	NA	NA	44	41	513	174	167	455	156	113	33	0	0	0.064	0	0
.	19.01.15-19.35.11-1-388491	86	3	3	2	0	1	719	2	2	0	0	NA	NA	NA	17	31	504	174	166	449	157	113	13	0	2	0.026	0	0.012
.	19.01.15-19.35.11-1-388492	92	4	4	1	0	1	716	3	3	0	0	NA	NA	NA	45	40	512	170	171	451	148	117	8	7	10	0.016	0.041	0.058
.	19.01.15-19.35.12-1-388493	202	9	9	1	0	0	755	8	8	0	0	NA	NA	NA	66	73	535	174	177	477	154	124	12	9	12	0.022	0.052	0.068
.	19.01.15-19.35.20-1-388494	63	2	2	1	0	1	497	1	1	0	0	NA	NA	NA	9	7	493	163	164	316	95	86	4	1	0	0.008	0.006	0
.	19.01.15-19.35.22-1-388495	32	1	1	0	0	0	0	0	0	0	0	NA	NA	NA	7	12	498	164	163	0	0	0	3	0	0	0.006	0	0
.	19.01.15-19.35.25-1-388511	213	17	17	3	0	1	747	16	16	0	0	NA	NA	NA	67	69	529	171	182	469	151	127	98	4	15	0.185	0.023	0.082
.	19.01.15-19.35.27-1-388512	93	10	10	9	0	4	722	8	8	0	0	NA	NA	NA	28	32	511	167	167	456	152	114	42	2	12	0.082	0.012	0.072
.	19.01.15-19.35.28-1-388513	97	9	9	2	0	2	716	8	8	0	0	NA	NA	NA	34	37	512	169	169	452	148	116	19	1	7	0.037	0.006	0.041
.	19.01.15-19.35.28-1-388514	151	17	17	3	0	3	721	16	16	0	0	NA	NA	NA	42	38	512	168	171	453	149	119	21	21	14	0.041	0.125	0.082
.	19.01.15-19.35.31-1-388516	141	21	21	3	0	2	717	19	19	0	0	NA	NA	NA	47	40	518	168	167	457	144	116	48	25	11	0.093	0.149	0.066
.	19.01.15-19.35.33-1-388520	114	6	6	3	0	0	721	4	4	0	0	NA	NA	NA	44	43	513	172	171	453	152	116	25	3	9	0.049	0.017	0.053
.	19.01.15-19.35.38-1-388527	31	1	1	0	0	0	0	0	0	0	0	NA	NA	NA	17	12	494	167	164	0	0	0	1	0	0	0.002	0	0
.	19.01.15-19.35.40-1-388531	92	3	3	0	0	0	707	2	2	0	0	NA	NA	NA	44	33	504	168	174	437	147	123	3	0	4	0.006	0	0.023
.	19.01.15-19.35.47-1-388534	93	5	5	0	0	0	709	4	4	0	0	NA	NA	NA	26	26	503	165	171	444	148	117	6	3	2	0.012	0.018	0.012
.	19.01.15-19.35.51-1-388537	64	3	3	0	0	0	701	2	2	0	0	NA	NA	NA	28	21	500	167	167	441	147	113	4	1	8	0.008	0.006	0.048
.	19.01.15-19.35.55-1-388538	84	4	4	1	0	1	706	3	3	0	0	NA	NA	NA	33	25	504	168	166	443	150	113	1	7	11	0.002	0.042	0.066
.	19.01.15-19.35.59-1-388539	62	4	4	1	0	1	707	3	3	0	0	NA	NA	NA	31	27	505	168	167	446	145	116	7	0	2	0.014	0	0.012
.	19.01.15-19.36.01-1-388540	91	5	5	0	0	0	719	4	4	0	0	NA	NA	NA	33	34	503	173	171	444	156	119	12	1	0	0.024	0.006	0
.	19.01.15-19.36.04-1-388541	31	1	1	0	0	0	0	0	0	0	0	NA	NA	NA	11	7	492	164	164	0	0	0	0	0	0	0	0	0
.	19.01.15-19.36.06-1-388542	93	8	8	1	0	1	729	7	7	0	0	NA	NA	NA	34	45	516	169	173	459	150	120	15	0	16	0.029	0	0.092
.	19.01.15-19.36.06-1-388543	201	42	42	18	0	10	745	41	41	0	0	NA	NA	NA	52	67	529	180	171	465	161	119	142	15	13	0.268	0.083	0.076
.	19.01.15-19.36.08-1-388544	113	12	12	5	0	5	714	9	9	0	0	NA	NA	NA	20	33	510	169	167	451	149	114	27	10	0	0.053	0.059	0
.	19.01.15-19.36.08-1-388545	119	7	7	3	0	3	728	6	6	0	0	NA	NA	NA	43	46	514	172	173	455	154	119	21	0	2	0.041	0	0.012
.	19.01.15-19.36.12-1-388549	93	5	5	1	0	1	716	4	4	0	0	NA	NA	NA	33	34	511	167	169	449	148	119	30	7	0	0.059	0.042	0
.	19.01.15-19.36.15-1-388550	92	3	3	1	0	1	707	2	2	0	0	NA	NA	NA	28	24	501	167	169	443	148	116	12	0	0	0.024	0	0
.	19.01.15-19.36.15-1-388551	60	2	2	0	0	0	705	1	1	0	0	NA	NA	NA	22	23	500	169	167	437	152	116	1	1	0	0.002	0.006	0
.	19.01.15-19.36.23-1-388571	147	9	9	4	0	4	714	8	8	0	0	NA	NA	NA	43	30	509	169	165	454	149	111	23	1	9	0.045	0.006	0.055
.	19.01.15-19.36.30-1-388575	91	8	8	2	0	1	704	4	4	0	0	NA	NA	NA	36	28	502	172	167	443	149	112	14	4	3	0.028	0.023	0.018
.	19.01.15-19.36.30-1-388576	178	27	27	7	0	4	747	24	24	0	0	NA	NA	NA	66	65	528	174	176	467	158	122	63	43	23	0.119	0.247	0.131
.	19.01.15-19.36.31-1-388577	152	21	21	2	0	2	725	20	20	0	0	NA	NA	NA	42	43	506	173	177	449	154	122	47	18	1	0.093	0.104	0.006
.	19.01.15-19.36.33-1-388580	181	21	21	6	0	4	747	20	20	0	0	NA	NA	NA	59	64	525	173	179	469	154	124	57	37	8	0.109	0.214	0.045
.	19.01.15-19.36.35-1-388583	122	18	18	3	0	1	716	17	17	0	0	NA	NA	NA	34	31	510	165	169	452	148	116	73	5	14	0.143	0.03	0.083
.	19.01.15-19.36.39-1-388588	54	2	2	0	0	0	0	1	1	0	0	NA	NA	NA	12	10	493	165	165	0	0	0	4	0	0	0.008	0	0
.	19.01.15-19.36.43-1-388591	93	8	8	1	0	1	711	6	6	0	0	NA	NA	NA	38	31	507	171	166	450	151	110	13	6	6	0.026	0.035	0.036
.	19.01.15-19.36.46-1-388593	62	2	2	1	0	1	350	1	1	0	0	NA	NA	NA	12	18	498	170	163	228	73	49	1	1	0	0.002	0.006	0
.	19.01.15-19.36.51-1-388598	91	4	4	2	0	2	711	2	2	0	0	NA	NA	NA	32	31	507	172	165	445	155	111	11	0	5	0.022	0	0.03
.	19.01.15-19.36.58-1-388603	94	9	9	2	0	2	720	8	8	0	0	NA	NA	NA	26	33	502	172	172	443	157	120	16	2	4	0.032	0.012	0.023
.	19.01.15-19.37.03-1-388604	110	5	5	1	0	1	715	4	4	0	0	NA	NA	NA	31	32	508	169	168	450	152	113	13	0	0	0.026	0	0
.	19.01.15-19.37.09-1-388609	63	2	2	1	0	1	348	1	1	0	0	NA	NA	NA	17	25	501	168	169	207	80	61	0	5	0	0	0.03	0
.	19.01.15-19.37.11-1-388613	95	6	6	3	0	2	712	5	5	0	0	NA	NA	NA	25	30	509	169	165	449	153	110	24	0	2	0.047	0	0.012
.	19.01.15-19.37.23-1-388629	120	12	12	3	0	3	723	11	11	0	0	NA	NA	NA	44	42	514	169	172	456	147	120	18	6	9	0.035	0.036	0.052
.	19.01.15-19.37.24-1-388630	31	1	1	0	0	0	0	0	0	0	0	NA	NA	NA	5	8	494	163	164	0	0	0	0	0	3	0	0	0.018
.	19.01.15-19.37.24-1-388631	148	12	12	3	0	2	744	11	11	0	0	NA	NA	NA	48	59	525	171	176	468	152	124	13	18	12	0.025	0.105	0.068
.	19.01.15-19.37.26-1-388632	30	1	1	0	0	0	0	0	0	0	0	NA	NA	NA	10	3	489	165	162	0	0	0	0	0	0	0	0	0
.	19.01.15-19.37.27-1-388633	121	4	4	1	0	1	714	3	3	0	0	NA	NA	NA	37	31	509	167	168	451	146	117	9	0	12	0.018	0	0.071
.	19.01.15-19.37.28-1-388634	57	2	2	0	0	0	50	1	1	0	0	NA	NA	NA	17	17	501	167	162	35	9	6	1	0	0	0.002	0	0
.	19.01.15-19.37.30-1-388636	117	7	7	0	0	0	716	5	5	0	0	NA	NA	NA	34	32	506	171	168	445	154	117	18	2	4	0.036	0.012	0.024
.	19.01.15-19.37.30-1-388637	93	9	9	2	0	2	720	8	8	0	0	NA	NA	NA	26	34	511	167	169	456	148	116	20	20	0	0.039	0.12	0
.	19.01.15-19.37.31-1-388639	63	2	2	2	0	2	710	1	1	0	0	NA	NA	NA	27	23	498	173	165	439	156	115	3	0	3	0.006	0	0.018
.	19.01.15-19.37.36-1-388644	119	7	7	0	0	0	729	5	5	0	0	NA	NA	NA	32	41	517	171	166	460	153	116	16	21	0	0.031	0.123	0
.	19.01.15-19.37.39-1-388649	34	1	1	0	0	0	0	0	0	0	0	NA	NA	NA	10	11	495	166	163	0	0	0	1	0	0	0.002	0	0
.	19.01.15-19.37.42-1-388653	93	6	6	2	0	1	719	4	4	0	0	NA	NA	NA	18	35	509	168	171	452	149	118	20	0	7	0.039	0	0.041
.	19.01.15-19.37.46-1-388655	64	5	5	3	0	2	704	4	4	0	0	NA	NA	NA	22	25	502	170	166	442	150	112	13	1	0	0.026	0.006	0
.	19.01.15-19.37.48-1-388658	120	8	8	3	0	2	712	7	7	0	0	NA	NA	NA	31	24	503	167	167	448	150	114	24	4	0	0.048	0.024	0
.	19.01.15-19.37.52-1-388660	121	13	13	6	0	3	718	11	11	0	0	NA	NA	NA	40	41	513	173	168	452	152	114	27	15	9	0.053	0.087	0.054
.	19.01.15-19.37.52-1-388661	116	19	19	8	0	6	723	17	17	0	0	NA	NA	NA	38	33	505	171	170	449	153	121	66	0	3	0.131	0	0.018
.	19.01.15-19.37.54-1-388662	32	1	1	0	0	0	0	0	0	0	0	NA	NA	NA	8	8	492	165	164	0	0	0	0	0	1	0	0	0.006
.	19.01.15-19.37.55-1-388663	96	3	3	3	0	3	708	1	1	0	0	NA	NA	NA	33	33	509	166	171	440	148	120	15	0	0	0.029	0	0
.	19.01.15-19.37.56-1-388664	63	2	2	0	0	0	303	1	1	0	0	NA	NA	NA	10	23	505	167	164	188	71	44	0	0	1	0	0	0.006
.	19.01.15-19.38.00-1-388665	58	2	2	1	0	0	705	1	1	0	0	NA	NA	NA	19	21	499	166	169	440	148	117	9	0	0	0.018	0	0
.	19.01.15-19.38.04-1-388667	91	7	7	0	0	0	727	6	6	0	0	NA	NA	NA	29	39	512	169	171	457	152	118	19	3	12	0.037	0.018	0.07
.	19.01.15-19.38.05-1-388668	182	25	25	4	0	2	738	22	22	0	0	NA	NA	NA	53	57	518	176	176	455	158	125	64	57	8	0.124	0.324	0.045
.	19.01.15-19.38.07-1-388669	120	4	4	1	0	1	708	3	3	0	0	NA	NA	NA	35	24	500	172	165	444	150	114	14	1	1	0.028	0.006	0.006
.	19.01.15-19.38.11-1-388673	58	2	2	1	0	0	698	1	1	0	0	NA	NA	NA	23	16	500	164	165	444	143	111	5	6	0	0.01	0.037	0
.	19.01.15-19.38.12-1-388674	92	5	5	0	0	0	723	4	4	0	0	NA	NA	NA	33	40	516	171	166	456	154	113	11	2	2	0.021	0.012	0.012
.	19.01.15-19.38.16-1-388675	91	5	5	2	0	2	705	4	4	0	0	NA	NA	NA	24	25	502	166	170	446	145	114	13	1	0	0.026	0.006	0
.	19.01.15-19.38.20-1-388678	91	9	9	5	0	4	711	7	7	0	0	NA	NA	NA	42	29	503	172	167	445	152	114	14	9	3	0.028	0.052	0.018
.	19.01.15-19.38.25-1-388694	95	18	18	3	0	3	714	17	17	0	0	NA	NA	NA	31	35	506	171	171	445	152	117	21	25	2	0.042	0.146	0.012
.	19.01.15-19.38.26-1-388695	35	1	1	1	0	1	0	0	0	0	0	NA	NA	NA	5	7	493	164	163	0	0	0	0	0	0	0	0	0
.	19.01.15-19.38.26-1-388696	168	14	14	5	0	4	724	13	13	0	0	NA	NA	NA	49	44	515	171	171	452	154	118	59	4	4	0.115	0.023	0.023
.	19.01.15-19.38.29-1-388697	65	3	3	1	0	0	716	2	2	0	0	NA	NA	NA	22	31	509	170	165	456	148	112	10	5	0	0.02	0.029	0
.	19.01.15-19.38.29-1-388698	119	8	8	2	0	2	731	6	6	0	0	NA	NA	NA	37	49	514	172	176	454	152	125	20	0	6	0.039	0	0.034
.	19.01.15-19.38.32-1-388703	152	33	33	10	0	9	731	31	31	0	0	NA	NA	NA	47	53	521	171	174	456	153	122	120	18	23	0.23	0.105	0.132
.	19.01.15-19.38.34-1-388705	61	2	2	1	0	0	712	1	1	0	0	NA	NA	NA	24	24	502	168	167	448	151	113	0	8	2	0	0.048	0.012
.	19.01.15-19.38.46-1-388713	58	3	3	1	0	1	707	2	2	0	0	NA	NA	NA	27	30	505	172	166	443	150	114	9	4	0	0.018	0.023	0
.	19.01.15-19.38.47-1-388716	94	8	8	1	0	1	708	7	7	0	0	NA	NA	NA	31	30	505	170	168	442	151	115	5	11	2	0.01	0.065	0.012
.	19.01.15-19.38.50-1-388719	90	10	10	2	0	2	726	8	8	0	0	NA	NA	NA	32	46	513	174	172	452	155	119	22	5	0	0.043	0.029	0
.	19.01.15-19.38.51-1-388720	177	19	19	7	0	6	745	16	16	0	0	NA	NA	NA	57	61	532	169	173	475	150	120	76	23	4	0.143	0.136	0.023
.	19.01.15-19.38.51-1-388721	149	12	12	8	0	5	717	11	11	0	0	NA	NA	NA	49	38	510	170	171	450	151	116	26	21	3	0.051	0.124	0.018
.	19.01.15-19.38.55-1-388727	92	4	4	1	0	1	714	3	3	0	0	NA	NA	NA	24	33	513	167	166	448	152	114	6	6	0	0.012	0.036	0
.	19.01.15-19.38.58-1-388728	121	11	11	1	0	1	726	9	9	0	0	NA	NA	NA	37	45	514	175	169	450	159	117	22	15	8	0.043	0.086	0.047
.	19.01.15-19.39.03-1-388729	169	26	26	8	0	6	731	25	25	0	0	NA	NA	NA	41	54	521	174	172	460	150	121	75	15	23	0.144	0.086	0.134
.	19.01.15-19.39.07-1-388734	182	8	8	5	0	2	723	6	6	0	0	NA	NA	NA	43	43	513	170	173	459	149	115	48	12	2	0.094	0.071	0.012
.	19.01.15-19.39.12-1-388738	88	6	6	0	0	0	720	5	5	0	0	NA	NA	NA	21	36	509	174	166	452	157	111	14	0	5	0.028	0	0.03
.	19.01.15-19.39.19-1-388739	64	2	2	0	0	0	702	1	1	0	0	NA	NA	NA	24	21	500	167	167	439	148	115	6	1	0	0.012	0.006	0
.	19.01.15-19.39.30-1-388757	210	45	45	17	0	9	743	40	40	0	0	NA	NA	NA	67	68	528	175	178	462	157	124	114	19	30	0.216	0.109	0.169
.	19.01.15-19.39.33-1-388761	62	2	2	1	0	1	708	1	1	0	0	NA	NA	NA	22	22	504	166	165	447	147	114	7	0	0	0.014	0	0
.	19.01.15-19.39.35-1-388765	89	3	3	1	0	1	712	2	2	0	0	NA	NA	NA	21	27	506	168	166	450	149	113	1	1	0	0.002	0.006	0
.	19.01.15-19.39.35-1-388766	93	7	7	2	0	2	703	5	5	0	0	NA	NA	NA	36	22	499	168	168	438	150	115	16	2	1	0.032	0.012	0.006
.	19.01.15-19.39.40-1-388771	153	15	15	2	0	2	725	13	13	0	0	NA	NA	NA	52	50	515	177	171	453	155	117	47	26	3	0.091	0.147	0.018
.	19.01.15-19.39.47-1-388774	94	5	5	1	0	1	719	4	4	0	0	NA	NA	NA	35	39	514	170	168	453	152	114	16	4	8	0.031	0.024	0.048
.	19.01.15-19.39.47-1-388775	88	11	11	4	0	4	723	7	7	0	0	NA	NA	NA	29	33	511	169	166	457	150	116	18	3	11	0.035	0.018	0.066
.	19.01.15-19.39.48-1-388778	62	3	3	0	0	0	707	2	2	0	0	NA	NA	NA	25	23	506	167	163	446	150	111	5	0	0	0.01	0	0
.	19.01.15-19.39.51-1-388780	94	6	6	2	0	2	728	4	4	0	0	NA	NA	NA	33	46	513	177	169	451	159	118	39	0	0	0.076	0	0
.	19.01.15-19.40.00-1-388781	121	35	35	14	0	5	706	32	32	0	0	NA	NA	NA	38	26	500	169	170	441	149	116	144	13	9	0.288	0.077	0.053
.	19.01.15-19.40.01-1-388782	58	5	5	0	0	0	708	4	4	0	0	NA	NA	NA	22	22	504	167	164	446	150	112	7	12	5	0.014	0.072	0.03
.	19.01.15-19.40.06-1-388787	66	2	2	2	0	2	719	1	1	0	0	NA	NA	NA	19	37	507	173	170	449	154	116	8	2	0	0.016	0.012	0
.	19.01.15-19.40.09-1-388788	64	3	3	0	0	0	704	1	1	0	0	NA	NA	NA	27	28	507	168	166	443	148	113	11	2	0	0.022	0.012	0
.	19.01.15-19.40.11-1-388793	146	13	13	3	0	3	716	11	11	0	0	NA	NA	NA	59	40	509	169	175	447	147	122	43	16	6	0.084	0.095	0.034
.	19.01.15-19.40.20-1-388798	59	2	2	1	0	1	251	1	1	0	0	NA	NA	NA	22	16	498	167	164	165	53	33	1	0	2	0.002	0	0.012
.	19.01.15-19.40.24-1-388814	89	3	3	0	0	0	709	2	2	0	0	NA	NA	NA	26	23	502	167	167	443	151	115	12	0	0	0.024	0	0
.	19.01.15-19.40.25-1-388815	229	14	14	3	0	3	736	13	13	0	0	NA	NA	NA	69	64	528	179	170	465	158	113	39	8	3	0.074	0.045	0.018
.	19.01.15-19.40.27-1-388816	173	9	9	2	0	0	741	8	8	0	0	NA	NA	NA	48	57	528	173	169	470	152	119	28	15	7	0.053	0.087	0.041
.	19.01.15-19.40.30-1-388817	84	3	3	1	0	0	708	2	2	0	0	NA	NA	NA	30	27	503	169	168	448	146	114	12	5	0	0.024	0.03	0
.	19.01.15-19.40.32-1-388821	115	18	18	7	0	4	720	15	15	0	0	NA	NA	NA	34	31	511	167	166	456	150	114	78	11	8	0.153	0.066	0.048
.	19.01.15-19.40.41-1-388832	61	3	3	0	0	0	708	2	2	0	0	NA	NA	NA	24	24	496	173	168	440	153	115	6	5	0	0.012	0.029	0
.	19.01.15-19.40.45-1-388833	152	30	30	13	0	9	734	29	29	0	0	NA	NA	NA	45	58	523	173	175	459	154	121	96	27	5	0.184	0.156	0.029
.	19.01.15-19.40.48-1-388837	119	6	6	2	0	2	720	5	5	0	0	NA	NA	NA	51	45	512	174	172	446	155	119	29	5	0	0.057	0.029	0
.	19.01.15-19.40.50-1-388839	121	11	11	1	0	1	707	10	10	0	0	NA	NA	NA	37	34	509	172	166	443	153	111	25	0	3	0.049	0	0.018
.	19.01.15-19.40.56-1-388844	60	3	3	0	0	0	102	1	1	0	0	NA	NA	NA	22	19	498	169	165	61	29	12	5	2	0	0.01	0.012	0
.	19.01.15-19.40.57-1-388845	123	9	9	2	0	2	706	6	6	0	0	NA	NA	NA	40	32	504	172	169	443	148	115	23	0	2	0.046	0	0.012
.	19.01.15-19.40.58-1-388846	65	4	4	1	0	1	710	3	3	0	0	NA	NA	NA	26	28	504	169	168	444	150	116	5	5	0	0.01	0.03	0
.	19.01.15-19.41.05-1-388847	98	3	3	2	0	1	708	1	1	0	0	NA	NA	NA	34	29	503	170	169	443	152	113	9	0	3	0.018	0	0.018
.	19.01.15-19.41.07-1-388852	148	7	7	1	0	1	724	5	5	0	0	NA	NA	NA	49	46	514	176	169	452	158	114	28	2	10	0.054	0.011	0.059
.	19.01.15-19.41.07-1-388853	89	6	6	3	0	1	717	4	4	0	0	NA	NA	NA	28	28	505	168	168	448	152	117	14	1	0	0.028	0.006	0
.	19.01.15-19.41.09-1-388854	35	1	1	0	0	0	0	0	0	0	0	NA	NA	NA	8	12	495	164	166	0	0	0	0	0	0	0	0	0
.	19.01.15-19.41.12-1-388858	149	11	11	6	0	4	728	10	10	0	0	NA	NA	NA	46	51	519	174	171	457	153	118	37	1	6	0.071	0.006	0.035
.	19.01.15-19.41.14-1-388859	266	13	13	3	0	1	768	11	11	0	0	NA	NA	NA	91	91	548	179	177	484	161	123	48	23	7	0.088	0.128	0.04
.	19.01.15-19.41.16-1-388860	117	10	10	2	0	2	710	9	9	0	0	NA	NA	NA	26	32	505	171	169	442	153	115	31	0	8	0.061	0	0.047
.	19.01.15-19.41.22-1-388861	94	6	6	1	0	1	723	5	5	0	0	NA	NA	NA	27	37	509	173	168	454	155	114	11	7	0	0.022	0.04	0
.	19.01.15-19.41.22-1-388862	61	2	2	0	0	0	398	1	1	0	0	NA	NA	NA	16	11	494	164	166	242	90	66	1	0	0	0.002	0	0
.	19.01.15-19.41.27-1-388879	205	15	15	6	0	2	742	13	13	0	0	NA	NA	NA	52	61	526	174	174	466	156	120	62	17	5	0.118	0.098	0.029
.	19.01.15-19.41.34-1-388884	148	8	8	1	0	0	721	7	7	0	0	NA	NA	NA	40	40	512	168	173	452	151	118	10	5	7	0.02	0.03	0.04
.	19.01.15-19.41.41-1-388893	64	4	4	1	0	0	700	3	3	0	0	NA	NA	NA	37	28	501	170	170	436	150	114	16	5	0	0.032	0.029	0
.	19.01.15-19.41.41-1-388894	121	9	9	1	0	1	725	8	8	0	0	NA	NA	NA	25	44	513	173	171	455	152	118	12	14	4	0.023	0.081	0.023
.	19.01.15-19.41.44-1-388895	121	5	5	1	0	1	732	3	3	0	0	NA	NA	NA	41	46	515	169	175	459	150	123	17	8	0	0.033	0.047	0
.	19.01.15-19.41.44-1-388896	59	2	2	1	0	1	696	1	1	0	0	NA	NA	NA	27	21	504	166	164	440	148	108	10	0	0	0.02	0	0
.	19.01.15-19.41.46-1-388898	119	14	14	2	0	2	706	13	13	0	0	NA	NA	NA	27	24	502	167	168	444	147	115	41	2	8	0.082	0.012	0.048
.	19.01.15-19.41.49-1-388903	111	6	6	0	0	0	712	5	5	0	0	NA	NA	NA	38	29	507	168	167	450	146	116	7	13	3	0.014	0.077	0.018
.	19.01.15-19.41.56-1-388904	123	41	41	10	0	7	729	38	38	0	0	NA	NA	NA	38	48	517	173	171	457	154	118	94	32	14	0.182	0.185	0.082
.	19.01.15-19.42.00-1-388905	174	14	14	5	0	3	733	11	11	0	0	NA	NA	NA	58	50	511	176	176	453	158	122	40	4	4	0.078	0.023	0.023
.	19.01.15-19.42.00-1-388906	60	5	5	2	0	1	711	4	4	0	0	NA	NA	NA	20	29	506	170	166	448	149	114	14	0	0	0.028	0	0
.	19.01.15-19.42.03-1-388907	142	9	9	4	0	4	729	7	7	0	0	NA	NA	NA	48	53	516	179	171	456	156	117	21	1	4	0.041	0.006	0.023
.	19.01.15-19.42.04-1-388908	39	1	1	1	0	1	0	0	0	0	0	NA	NA	NA	12	8	492	164	165	0	0	0	1	0	0	0.002	0	0
.	19.01.15-19.42.04-1-388909	65	4	4	1	0	0	713	3	3	0	0	NA	NA	NA	31	32	514	165	166	452	147	114	17	0	4	0.033	0	0.024
.	19.01.15-19.42.08-1-388910	94	15	15	4	0	3	718	14	14	0	0	NA	NA	NA	27	35	508	173	167	448	154	116	37	19	2	0.073	0.11	0.012
.	19.01.15-19.42.11-1-388914	87	6	6	3	0	2	701	4	4	0	0	NA	NA	NA	36	23	503	165	168	442	145	114	12	0	14	0.024	0	0.083
.	19.01.15-19.42.14-1-388915	59	3	3	3	0	2	703	2	2	0	0	NA	NA	NA	26	21	504	166	164	443	149	111	9	0	0	0.018	0	0
.	19.01.15-19.42.17-1-388916	33	1	1	0	0	0	0	0	0	0	0	NA	NA	NA	11	10	491	167	165	0	0	0	0	0	0	0	0	0
.	19.01.15-19.42.20-1-388917	89	3	3	1	0	0	709	2	2	0	0	NA	NA	NA	31	28	506	167	168	448	147	114	0	6	2	0	0.036	0.012
.	19.01.15-19.42.21-1-388922	122	8	8	2	0	2	711	7	7	0	0	NA	NA	NA	43	31	509	168	167	448	148	115	39	0	10	0.077	0	0.06
.	19.01.15-19.42.23-1-388938	32	1	1	0	0	0	0	0	0	0	0	NA	NA	NA	11	11	497	164	163	0	0	0	0	0	0	0	0	0
.	19.01.15-19.42.25-1-388939	90	5	5	1	0	1	707	4	4	0	0	NA	NA	NA	33	27	506	165	169	445	143	119	4	3	6	0.008	0.018	0.036
.	19.01.15-19.42.28-1-388940	88	4	4	2	0	2	714	3	3	0	0	NA	NA	NA	23	27	503	168	169	450	150	114	16	1	0	0.032	0.006	0
.	19.01.15-19.42.31-1-388943	113	6	6	2	0	0	724	4	4	0	0	NA	NA	NA	31	40	510	170	173	452	151	121	20	0	3	0.039	0	0.017
.	19.01.15-19.42.32-1-388944	126	9	9	3	0	3	723	7	7	0	0	NA	NA	NA	39	38	511	171	169	454	153	116	19	7	9	0.037	0.041	0.053
.	19.01.15-19.42.36-1-388950	119	17	17	8	0	6	712	16	16	0	0	NA	NA	NA	32	36	512	164	173	446	147	119	78	5	5	0.152	0.03	0.029
.	19.01.15-19.42.38-1-388953	86	3	3	1	0	1	709	2	2	0	0	NA	NA	NA	34	29	505	170	167	444	153	112	8	0	2	0.016	0	0.012
.	19.01.15-19.42.42-1-388958	184	40	40	9	0	5	746	37	37	0	0	NA	NA	NA	54	60	531	175	167	473	155	118	131	20	25	0.247	0.114	0.15
.	19.01.15-19.42.45-1-388959	63	3	3	0	0	0	702	2	2	0	0	NA	NA	NA	26	22	502	168	165	440	150	112	11	0	0	0.022	0	0
.	19.01.15-19.42.52-1-388964	149	16	16	7	0	5	728	14	14	0	0	NA	NA	NA	48	41	509	173	172	450	157	121	63	25	6	0.124	0.145	0.035
.	19.01.15-19.42.55-1-388969	93	4	4	1	0	1	703	3	3	0	0	NA	NA	NA	26	23	501	169	166	438	152	113	10	0	5	0.02	0	0.03
.	19.01.15-19.42.56-1-388970	115	7	7	2	0	1	709	5	5	0	0	NA	NA	NA	36	28	507	170	164	444	152	113	5	8	0	0.01	0.047	0
.	19.01.15-19.42.58-1-388971	114	14	14	5	0	5	723	13	13	0	0	NA	NA	NA	37	43	513	174	169	448	157	118	26	7	5	0.051	0.04	0.03
.	19.01.15-19.42.58-1-388972	119	10	10	1	0	1	722	9	9	0	0	NA	NA	NA	42	39	512	169	171	455	150	117	32	4	2	0.062	0.024	0.012
.	19.01.15-19.43.02-1-388973	119	6	6	3	0	3	708	4	4	0	0	NA	NA	NA	40	31	506	169	169	443	150	115	16	0	2	0.032	0	0.012
.	19.01.15-19.43.12-1-388982	95	6	6	4	0	2	716	5	5	0	0	NA	NA	NA	37	36	511	171	167	447	154	115	7	13	5	0.014	0.076	0.03
.	19.01.15-19.43.14-1-388983	85	7	7	2	0	2	714	5	5	0	0	NA	NA	NA	32	36	508	172	169	445	154	115	20	2	1	0.039	0.012	0.006
.	19.01.15-19.43.18-1-388984	97	5	5	3	0	3	728	4	4	0	0	NA	NA	NA	30	41	514	170	170	456	153	119	1	13	3	0.002	0.076	0.018
.	19.01.15-19.43.23-1-389000	91	5	5	2	0	2	718	4	4	0	0	NA	NA	NA	26	34	510	169	168	454	152	112	7	4	2	0.014	0.024	0.012
.	19.01.15-19.43.25-1-389001	93	9	9	6	0	5	708	8	8	0	0	NA	NA	NA	37	28	503	169	169	443	149	116	48	0	1	0.095	0	0.006
.	19.01.15-19.43.26-1-389002	122	6	6	1	0	1	726	5	5	0	0	NA	NA	NA	46	49	518	172	172	454	153	119	13	10	7	0.025	0.058	0.041
.	19.01.15-19.43.28-1-389003	97	7	7	2	0	1	714	5	5	0	0	NA	NA	NA	40	28	508	168	165	451	151	112	31	3	6	0.061	0.018	0.036
.	19.01.15-19.43.33-1-389008	90	4	4	3	0	1	717	2	2	0	0	NA	NA	NA	33	33	512	169	165	452	154	111	16	0	14	0.031	0	0.085
.	19.01.15-19.43.36-1-389012	39	1	1	0	0	0	0	0	0	0	0	NA	NA	NA	10	15	498	164	166	0	0	0	0	3	0	0	0.018	0
.	19.01.15-19.43.38-1-389015	172	16	16	6	0	3	739	13	13	0	0	NA	NA	NA	42	55	527	174	167	468	156	115	65	8	8	0.123	0.046	0.048
.	19.01.15-19.43.39-1-389018	185	25	25	15	0	9	748	21	21	0	0	NA	NA	NA	59	66	525	176	178	465	156	127	96	17	12	0.183	0.097	0.067
.	19.01.15-19.43.41-1-389020	149	24	24	10	0	7	726	22	22	0	0	NA	NA	NA	41	44	518	170	169	457	152	117	70	18	25	0.135	0.106	0.148
.	19.01.15-19.43.45-1-389021	125	11	11	3	0	3	721	9	9	0	0	NA	NA	NA	42	43	510	177	169	449	155	117	51	6	9	0.1	0.034	0.053
.	19.01.15-19.43.48-1-389025	32	1	1	1	0	1	0	0	0	0	0	NA	NA	NA	7	6	492	165	162	0	0	0	2	0	0	0.004	0	0
.	19.01.15-19.43.49-1-389027	150	18	18	13	0	11	716	17	17	0	0	NA	NA	NA	45	33	507	168	171	452	149	115	30	27	13	0.059	0.161	0.076
.	19.01.15-19.43.51-1-389028	125	11	11	7	0	4	725	10	10	0	0	NA	NA	NA	45	36	509	170	170	455	152	118	41	13	1	0.081	0.076	0.006
.	19.01.15-19.43.51-1-389029	88	8	8	3	0	3	715	6	6	0	0	NA	NA	NA	29	30	504	169	170	446	152	117	13	4	9	0.026	0.024	0.053
.	19.01.15-19.43.52-1-389030	97	6	6	2	0	1	730	5	5	0	0	NA	NA	NA	28	41	518	168	168	461	154	115	15	5	0	0.029	0.03	0
.	19.01.15-19.44.14-1-389036	173	12	12	3	0	3	730	11	11	0	0	NA	NA	NA	49	45	511	176	171	453	156	121	37	4	8	0.072	0.023	0.047
.	19.01.15-19.44.14-1-389037	96	9	9	0	0	0	724	6	6	0	0	NA	NA	NA	34	42	508	175	172	450	154	120	24	2	0	0.047	0.011	0
.	19.01.15-19.44.15-1-389038	152	24	24	6	0	3	735	22	22	0	0	NA	NA	NA	48	49	520	170	172	462	152	121	82	14	5	0.158	0.082	0.029
.	19.01.15-19.44.16-1-389039	150	14	14	8	0	5	729	12	12	0	0	NA	NA	NA	57	48	519	168	174	459	149	121	57	19	3	0.11	0.113	0.017
.	19.01.15-19.44.19-1-389041	64	2	2	0	0	0	500	0	0	0	0	NA	NA	NA	9	15	499	164	165	313	106	81	2	1	0	0.004	0.006	0
.	19.01.15-19.44.24-1-389057	90	4	4	2	0	2	720	3	3	0	0	NA	NA	NA	30	41	511	170	173	449	151	120	18	3	0	0.035	0.018	0
.	19.01.15-19.44.25-1-389058	97	13	13	4	0	3	714	12	12	0	0	NA	NA	NA	39	33	511	168	167	449	149	116	29	5	14	0.057	0.03	0.084
.	19.01.15-19.44.31-1-389061	117	17	17	3	0	3	729	15	15	0	0	NA	NA	NA	37	47	515	172	173	456	153	120	51	8	23	0.099	0.047	0.133
.	19.01.15-19.44.33-1-389064	33	1	1	0	0	0	0	0	0	0	0	NA	NA	NA	7	7	495	163	162	0	0	0	2	0	0	0.004	0	0
.	19.01.15-19.44.36-1-389068	145	9	9	2	0	1	731	8	8	0	0	NA	NA	NA	47	51	522	173	169	464	152	115	16	14	4	0.031	0.081	0.024
.	19.01.15-19.44.40-1-389073	89	4	4	2	0	2	712	2	2	0	0	NA	NA	NA	32	32	502	175	168	444	152	116	7	3	0	0.014	0.017	0
.	19.01.15-19.44.43-1-389075	65	3	3	0	0	0	497	2	2	0	0	NA	NA	NA	16	15	498	167	163	309	100	88	5	0	0	0.01	0	0
.	19.01.15-19.44.47-1-389078	58	2	2	1	0	1	698	1	1	0	0	NA	NA	NA	22	16	497	168	164	438	150	110	6	0	0	0.012	0	0
.	19.01.15-19.44.49-1-389081	144	5	5	1	0	1	736	4	4	0	0	NA	NA	NA	46	54	519	172	176	460	155	121	19	0	0	0.037	0	0
.	19.01.15-19.44.53-1-389082	35	1	1	1	0	1	0	0	0	0	0	NA	NA	NA	9	12	492	170	163	0	0	0	3	0	0	0.006	0	0
.	19.01.15-19.44.56-1-389087	116	6	6	3	0	2	710	5	5	0	0	NA	NA	NA	40	30	504	170	169	446	150	114	8	7	4	0.016	0.041	0.024
.	19.01.15-19.44.57-1-389088	116	7	7	2	0	1	724	6	6	0	0	NA	NA	NA	39	44	513	173	171	453	152	119	11	0	11	0.021	0	0.064
.	19.01.15-19.44.57-1-389089	92	6	6	5	0	4	708	4	4	0	0	NA	NA	NA	27	30	508	167	168	450	146	112	20	6	1	0.039	0.036	0.006
.	19.01.15-19.44.59-1-389090	147	13	13	2	0	1	732	10	10	0	0	NA	NA	NA	47	51	519	169	176	461	147	124	26	28	14	0.05	0.166	0.08
.	19.01.15-19.45.01-1-389091	65	4	4	0	0	0	708	2	2	0	0	NA	NA	NA	28	27	505	168	167	446	148	114	15	0	1	0.03	0	0.006
.	19.01.15-19.45.02-1-389092	145	22	22	4	0	2	726	20	20	0	0	NA	NA	NA	40	41	516	172	166	457	155	114	42	10	26	0.081	0.058	0.157
.	19.01.15-19.45.04-1-389093	32	1	1	0	0	0	0	0	0	0	0	NA	NA	NA	11	7	490	165	165	0	0	0	0	0	1	0	0	0.006
.	19.01.15-19.45.07-1-389094	121	6	6	2	0	1	726	4	4	0	0	NA	NA	NA	34	39	512	170	170	455	153	118	15	4	4	0.029	0.024	0.024
.	19.01.15-19.45.12-1-389103	87	3	3	0	0	0	710	2	2	0	0	NA	NA	NA	28	32	508	169	168	445	151	114	7	0	1	0.014	0	0.006
.	19.01.15-19.45.16-1-389104	121	25	25	6	0	4	723	23	23	0	0	NA	NA	NA	39	43	512	177	167	455	155	113	36	45	4	0.07	0.254	0.024
.	19.01.15-19.45.17-1-389105	66	2	2	1	0	0	705	1	1	0	0	NA	NA	NA	26	26	501	172	166	439	156	110	0	0	5	0	0	0.03
.	19.01.15-19.45.19-1-389106	124	9	9	0	0	0	720	7	7	0	0	NA	NA	NA	37	39	503	175	174	448	151	121	14	11	0	0.028	0.063	0
.	19.01.15-19.45.20-1-389107	150	17	17	2	0	1	717	16	16	0	0	NA	NA	NA	38	33	511	169	166	454	151	112	27	26	6	0.053	0.154	0.036
.	19.01.15-19.45.29-1-389123	90	9	9	3	0	3	715	7	7	0	0	NA	NA	NA	23	35	509	170	169	450	147	118	31	5	2	0.061	0.029	0.012
.	19.01.15-19.45.29-1-389124	66	3	3	1	0	1	695	2	2	0	0	NA	NA	NA	35	22	500	168	167	434	150	111	6	3	0	0.012	0.018	0
.	19.01.15-19.45.31-1-389127	126	25	25	8	0	5	727	23	23	0	0	NA	NA	NA	42	44	512	172	173	454	155	118	102	18	11	0.199	0.105	0.064
.	19.01.15-19.45.34-1-389131	95	3	3	3	0	2	718	2	2	0	0	NA	NA	NA	34	35	514	169	165	455	150	113	18	3	0	0.035	0.018	0
.	19.01.15-19.45.42-1-389140	121	12	12	4	0	2	726	10	10	0	0	NA	NA	NA	32	38	513	170	168	458	152	116	31	2	15	0.06	0.012	0.089
.	19.01.15-19.45.44-1-389141	115	11	11	2	0	0	730	8	8	0	0	NA	NA	NA	31	47	521	168	171	459	152	119	26	2	7	0.05	0.012	0.041
.	19.01.15-19.45.46-1-389144	95	9	9	3	0	3	714	8	8	0	0	NA	NA	NA	35	40	511	172	170	448	152	114	36	4	2	0.07	0.023	0.012
.	19.01.15-19.45.52-1-389147	31	1	1	0	0	0	0	0	0	0	0	NA	NA	NA	9	11	496	164	164	0	0	0	5	0	0	0.01	0	0
.	19.01.15-19.45.52-1-389148	174	11	11	3	0	2	738	8	8	0	0	NA	NA	NA	49	57	526	172	172	467	155	116	55	5	5	0.105	0.029	0.029
.	19.01.15-19.45.53-1-389149	153	18	18	8	0	5	738	17	17	0	0	NA	NA	NA	44	52	527	171	167	469	151	118	45	30	15	0.085	0.175	0.09
.	19.01.15-19.45.54-1-389150	34	1	1	0	0	0	0	0	0	0	0	NA	NA	NA	13	11	492	167	165	0	0	0	0	0	0	0	0	0
.	19.01.15-19.45.57-1-389151	89	9	9	2	0	1	706	7	7	0	0	NA	NA	NA	32	27	507	168	165	446	148	112	28	6	0	0.055	0.036	0
.	19.01.15-19.46.03-1-389152	61	3	3	1	0	1	700	1	1	0	0	NA	NA	NA	29	24	502	168	167	440	147	113	9	0	0	0.018	0	0
.	19.01.15-19.46.14-1-389156	93	5	5	4	0	2	735	4	4	0	0	NA	NA	NA	26	50	521	175	167	462	158	115	20	0	3	0.038	0	0.018
.	19.01.15-19.46.17-1-389157	96	12	12	2	0	1	725	9	9	0	0	NA	NA	NA	33	41	509	175	170	450	160	115	41	8	16	0.081	0.046	0.094
.	19.01.15-19.46.18-1-389158	89	7	7	1	0	1	718	5	5	0	0	NA	NA	NA	36	40	516	171	166	456	149	113	2	25	6	0.004	0.146	0.036
.	19.01.15-19.46.22-1-389178	146	17	17	4	0	2	722	14	14	0	0	NA	NA	NA	54	39	514	170	168	456	152	114	44	9	8	0.086	0.053	0.048
.	19.01.15-19.46.23-1-389179	117	9	9	2	0	0	714	8	8	0	0	NA	NA	NA	43	38	509	174	168	445	155	114	30	0	4	0.059	0	0.024
.	19.01.15-19.46.24-1-389180	94	5	5	1	0	1	714	4	4	0	0	NA	NA	NA	28	24	501	170	166	447	151	116	5	6	10	0.01	0.035	0.06
.	19.01.15-19.46.27-1-389182	66	2	2	0	0	0	688	1	1	0	0	NA	NA	NA	41	19	502	165	165	436	141	111	2	0	3	0.004	0	0.018
.	19.01.15-19.46.33-1-389186	92	9	9	3	0	2	712	8	8	0	0	NA	NA	NA	38	32	509	166	170	451	144	117	15	13	1	0.029	0.078	0.006
.	19.01.15-19.46.34-1-389188	147	7	7	0	0	0	710	5	5	0	0	NA	NA	NA	42	26	504	166	169	444	150	116	20	0	0	0.04	0	0
.	19.01.15-19.46.41-1-389196	114	8	8	1	0	1	719	7	7	0	0	NA	NA	NA	29	39	512	168	172	456	148	115	14	4	14	0.027	0.024	0.081
.	19.01.15-19.46.43-1-389198	124	30	30	6	0	2	714	26	26	0	0	NA	NA	NA	44	31	505	169	170	447	151	116	123	12	4	0.244	0.071	0.024
.	19.01.15-19.46.44-1-389199	121	14	14	0	0	0	714	13	13	0	0	NA	NA	NA	38	33	507	170	169	447	150	117	50	14	3	0.099	0.082	0.018
.	19.01.15-19.46.46-1-389201	65	5	5	1	0	1	705	3	3	0	0	NA	NA	NA	19	20	500	169	164	446	150	109	6	0	7	0.012	0	0.043
.	19.01.15-19.46.48-1-389204	147	28	28	15	0	8	728	23	23	0	0	NA	NA	NA	51	51	518	173	173	452	155	121	90	16	20	0.174	0.092	0.116
.	19.01.15-19.46.53-1-389207	94	3	3	0	0	0	707	2	2	0	0	NA	NA	NA	35	30	505	167	171	443	150	114	2	5	0	0.004	0.03	0
.	19.01.15-19.46.53-1-389208	31	1	1	0	0	0	0	0	0	0	0	NA	NA	NA	5	13	493	166	167	0	0	0	0	0	1	0	0	0.006
.	19.01.15-19.46.55-1-389209	94	14	14	5	0	3	706	12	12	0	0	NA	NA	NA	21	25	502	170	166	444	150	112	56	6	6	0.112	0.035	0.036
.	19.01.15-19.46.58-1-389214	70	5	5	2	0	1	708	4	4	0	0	NA	NA	NA	25	25	502	170	166	442	150	116	21	0	4	0.042	0	0.024
.	19.01.15-19.47.05-1-389215	202	14	14	5	0	3	759	12	12	0	0	NA	NA	NA	65	73	531	175	180	476	158	125	27	19	21	0.051	0.109	0.117
.	19.01.15-19.47.08-1-389216	207	29	29	8	0	6	747	25	25	0	0	NA	NA	NA	64	68	526	183	172	465	164	118	75	36	22	0.143	0.197	0.128
.	19.01.15-19.47.13-1-389224	64	2	2	0	0	0	704	1	1	0	0	NA	NA	NA	20	21	499	167	168	442	149	113	4	1	0	0.008	0.006	0
.	19.01.15-19.47.19-1-389225	99	18	18	9	0	4	699	16	16	0	0	NA	NA	NA	34	26	501	166	172	435	146	118	40	29	0	0.08	0.175	0
.	19.01.15-19.47.22-1-389226	92	5	5	0	0	0	717	3	3	0	0	NA	NA	NA	23	31	504	170	170	446	153	118	11	4	3	0.022	0.024	0.018
.	19.01.15-19.47.28-1-389242	134	8	8	1	0	1	723	7	7	0	0	NA	NA	NA	50	42	510	171	174	452	151	120	15	3	1	0.029	0.018	0.006
.	19.01.15-19.47.29-1-389243	35	1	1	0	0	0	0	0	0	0	0	NA	NA	NA	7	11	495	165	164	0	0	0	0	0	1	0	0	0.006
.	19.01.15-19.47.32-1-389247	88	6	6	1	0	1	717	5	5	0	0	NA	NA	NA	32	34	507	171	169	449	152	116	14	5	4	0.028	0.029	0.024
.	19.01.15-19.47.37-1-389253	96	4	4	1	0	1	702	2	2	0	0	NA	NA	NA	27	22	499	171	165	440	150	112	11	0	0	0.022	0	0
.	19.01.15-19.47.38-1-389256	60	2	2	0	0	0	149	1	1	0	0	NA	NA	NA	10	19	502	164	166	85	32	32	5	0	0	0.01	0	0
.	19.01.15-19.47.42-1-389260	61	2	2	2	0	2	0	1	1	0	0	NA	NA	NA	7	22	500	165	170	0	0	0	3	0	2	0.006	0	0.012
.	19.01.15-19.47.43-1-389261	65	6	6	1	0	1	707	5	5	0	0	NA	NA	NA	31	22	502	168	165	443	151	113	3	12	2	0.006	0.071	0.012
.	19.01.15-19.47.45-1-389263	120	13	13	3	0	2	722	12	12	0	0	NA	NA	NA	35	41	514	170	170	455	150	117	39	3	10	0.076	0.018	0.059
.	19.01.15-19.47.47-1-389265	35	1	1	1	0	1	0	0	0	0	0	NA	NA	NA	16	11	498	164	162	0	0	0	0	0	3	0	0	0.019
.	19.01.15-19.47.50-1-389268	125	8	8	2	0	2	733	7	7	0	0	NA	NA	NA	36	43	512	174	170	456	158	119	27	3	0	0.053	0.017	0
.	19.01.15-19.47.50-1-389269	115	5	5	0	0	0	730	4	4	0	0	NA	NA	NA	40	49	514	175	173	456	157	117	24	0	0	0.047	0	0
.	19.01.15-19.47.53-1-389270	91	9	9	2	0	2	721	7	7	0	0	NA	NA	NA	29	31	509	170	165	458	152	111	35	0	13	0.069	0	0.079
.	19.01.15-19.47.55-1-389271	94	10	10	2	0	1	697	8	8	0	0	NA	NA	NA	34	17	498	166	166	439	147	111	40	11	9	0.08	0.066	0.054
.	19.01.15-19.47.56-1-389272	90	7	7	2	0	2	705	6	6	0	0	NA	NA	NA	28	21	498	169	167	437	153	115	18	0	1	0.036	0	0.006
.	19.01.15-19.48.00-1-389273	250	15	15	9	0	3	745	14	14	0	0	NA	NA	NA	60	68	529	178	174	467	159	119	68	11	0	0.129	0.062	0
.	19.01.15-19.48.02-1-389274	31	1	1	1	0	1	0	0	0	0	0	NA	NA	NA	13	9	494	165	163	0	0	0	0	0	0	0	0	0
.	19.01.15-19.48.05-1-389276	92	6	6	1	0	1	721	5	5	0	0	NA	NA	NA	35	37	514	168	168	455	150	116	21	0	7	0.041	0	0.042
.	19.01.15-19.48.09-1-389277	34	1	1	0	0	0	0	0	0	0	0	NA	NA	NA	19	5	492	164	162	0	0	0	0	1	0	0	0.006	0
.	19.01.15-19.48.11-1-389281	64	4	4	0	0	0	719	3	3	0	0	NA	NA	NA	18	31	511	167	166	452	150	117	10	1	0	0.02	0.006	0
.	19.01.15-19.48.12-1-389282	91	5	5	1	0	1	714	4	4	0	0	NA	NA	NA	34	31	510	167	167	455	145	114	16	11	0	0.031	0.066	0
.	19.01.15-19.48.13-1-389283	91	5	5	3	0	1	710	3	3	0	0	NA	NA	NA	35	30	507	166	170	450	145	115	16	5	0	0.032	0.03	0
.	19.01.15-19.48.16-1-389284	35	1	1	0	0	0	0	0	0	0	0	NA	NA	NA	9	10	494	166	163	0	0	0	0	0	1	0	0	0.006
.	19.01.15-19.48.17-1-389285	117	11	11	5	0	2	707	9	9	0	0	NA	NA	NA	40	29	508	166	168	447	144	116	44	8	0	0.087	0.048	0
.	19.01.15-19.48.21-1-389288	119	15	15	6	0	2	720	14	14	0	0	NA	NA	NA	37	38	509	171	171	450	153	117	51	12	4	0.1	0.07	0.023
.	19.01.15-19.48.25-1-389304	62	3	3	2	0	1	705	2	2	0	0	NA	NA	NA	23	19	497	168	167	441	151	113	0	10	5	0	0.06	0.03
.	19.01.15-19.48.27-1-389305	156	29	29	12	0	11	728	25	25	0	0	NA	NA	NA	54	59	527	176	169	457	155	116	53	25	16	0.101	0.142	0.095
.	19.01.15-19.48.29-1-389306	66	2	2	0	0	0	700	1	1	0	0	NA	NA	NA	17	14	495	169	163	438	150	112	3	0	2	0.006	0	0.012
.	19.01.15-19.48.31-1-389309	118	16	16	9	0	7	718	14	14	0	0	NA	NA	NA	47	41	514	171	169	453	151	114	66	2	2	0.128	0.012	0.012
.	19.01.15-19.48.35-1-389315	88	6	6	2	0	1	706	5	5	0	0	NA	NA	NA	38	28	503	172	166	440	153	113	13	11	0	0.026	0.064	0
.	19.01.15-19.48.37-1-389317	89	3	3	2	0	2	716	2	2	0	0	NA	NA	NA	31	32	516	166	163	456	148	112	7	5	6	0.014	0.03	0.037
.	19.01.15-19.48.41-1-389322	90	4	4	1	0	1	716	3	3	0	0	NA	NA	NA	27	32	505	170	170	451	152	113	18	2	0	0.036	0.012	0
.	19.01.15-19.48.42-1-389323	95	3	3	1	0	0	709	2	2	0	0	NA	NA	NA	35	33	509	169	168	448	147	114	6	2	7	0.012	0.012	0.042
.	19.01.15-19.48.43-1-389324	35	1	1	0	0	0	0	0	0	0	0	NA	NA	NA	11	8	492	165	164	0	0	0	1	0	0	0.002	0	0
.	19.01.15-19.48.46-1-389326	32	1	1	1	0	1	0	0	0	0	0	NA	NA	NA	8	8	492	165	164	0	0	0	0	0	0	0	0	0
.	19.01.15-19.48.48-1-389330	122	14	14	6	0	5	720	12	12	0	0	NA	NA	NA	54	46	514	176	169	453	154	113	57	14	0	0.111	0.08	0
.	19.01.15-19.48.54-1-389331	92	4	4	1	0	1	725	3	3	0	0	NA	NA	NA	21	38	513	169	169	459	150	116	11	0	3	0.021	0	0.018
.	19.01.15-19.48.55-1-389333	93	6	6	3	0	3	709	5	5	0	0	NA	NA	NA	36	29	508	167	167	447	147	115	27	0	0	0.053	0	0
.	19.01.15-19.48.56-1-389334	177	13	13	3	0	3	728	10	10	0	0	NA	NA	NA	49	40	519	168	166	464	154	110	40	3	20	0.077	0.018	0.12
.	19.01.15-19.48.58-1-389335	123	6	6	1	0	1	714	5	5	0	0	NA	NA	NA	60	38	507	176	168	443	155	116	16	3	0	0.032	0.017	0
.	19.01.15-19.48.59-1-389340	113	5	5	2	0	2	720	4	4	0	0	NA	NA	NA	32	34	507	170	170	451	154	115	15	0	2	0.03	0	0.012
.	19.01.15-19.49.01-1-389341	158	15	15	7	0	2	745	13	13	0	0	NA	NA	NA	57	69	528	177	177	467	158	120	56	15	6	0.106	0.085	0.034
.	19.01.15-19.49.12-1-389349	35	1	1	0	0	0	0	0	0	0	0	NA	NA	NA	14	10	495	166	162	0	0	0	0	0	0	0	0	0
.	19.01.15-19.49.13-1-389350	91	9	9	2	0	2	713	8	8	0	0	NA	NA	NA	37	30	503	174	166	448	152	113	21	18	2	0.042	0.103	0.012
.	19.01.15-19.49.15-1-389351	212	16	16	5	0	3	731	14	14	0	0	NA	NA	NA	65	52	516	174	175	456	153	122	64	18	5	0.124	0.103	0.029
.	19.01.15-19.49.16-1-389352	177	14	14	5	0	4	722	12	12	0	0	NA	NA	NA	63	44	518	168	171	456	151	115	25	24	4	0.048	0.143	0.023
.	19.01.15-19.49.16-1-389353	67	3	3	3	0	2	700	2	2	0	0	NA	NA	NA	29	21	499	169	166	438	150	112	11	3	0	0.022	0.018	0
.	19.01.15-19.49.20-1-389355	61	3	3	0	0	0	701	2	2	0	0	NA	NA	NA	27	19	498	168	166	439	149	113	2	0	3	0.004	0	0.018
.	19.01.15-19.49.20-1-389356	152	13	13	4	0	4	737	11	11	0	0	NA	NA	NA	48	61	516	179	179	452	162	123	45	22	0	0.087	0.123	0
.	19.01.15-19.49.27-1-389372	91	4	4	2	0	1	714	2	2	0	0	NA	NA	NA	30	30	507	167	169	451	148	115	11	2	0	0.022	0.012	0
.	19.01.15-19.49.32-1-389376	214	24	24	6	0	3	758	21	21	0	0	NA	NA	NA	62	70	527	181	175	466	165	127	71	34	20	0.135	0.188	0.114
.	19.01.15-19.49.36-1-389381	58	2	2	0	0	0	699	1	1	0	0	NA	NA	NA	24	13	498	163	165	442	144	113	0	3	3	0	0.018	0.018
.	19.01.15-19.49.36-1-389382	99	5	5	3	0	1	723	4	4	0	0	NA	NA	NA	36	41	518	169	167	453	152	118	27	9	0	0.052	0.053	0
.	19.01.15-19.49.38-1-389385	118	17	17	5	0	2	731	15	15	0	0	NA	NA	NA	24	42	516	170	169	462	153	116	86	6	2	0.167	0.035	0.012
.	19.01.15-19.49.44-1-389389	120	11	11	5	0	3	719	9	9	0	0	NA	NA	NA	43	41	511	171	172	448	154	117	48	9	5	0.094	0.053	0.029
.	19.01.15-19.49.46-1-389391	175	13	13	6	0	3	748	9	9	0	0	NA	NA	NA	67	73	527	178	181	466	155	127	70	0	2	0.133	0	0.011
.	19.01.15-19.49.50-1-389395	36	1	1	0	0	0	0	0	0	0	0	NA	NA	NA	9	7	494	163	163	0	0	0	3	0	0	0.006	0	0
.	19.01.15-19.49.50-1-389396	62	3	3	0	0	0	704	2	2	0	0	NA	NA	NA	20	19	500	166	166	438	150	116	11	0	0	0.022	0	0
.	19.01.15-19.49.51-1-389397	119	9	9	2	0	2	720	4	4	0	0	NA	NA	NA	42	38	506	173	172	444	157	119	8	20	0	0.016	0.116	0
.	19.01.15-19.49.53-1-389398	90	6	6	2	0	2	717	5	5	0	0	NA	NA	NA	35	37	509	167	174	449	146	122	21	4	8	0.041	0.024	0.046
.	19.01.15-19.49.59-1-389399	129	14	14	4	0	2	717	12	12	0	0	NA	NA	NA	61	38	511	172	168	448	155	114	45	8	7	0.088	0.047	0.042
.	19.01.15-19.50.09-1-389404	96	6	6	1	0	1	709	5	5	0	0	NA	NA	NA	39	33	507	169	170	443	149	117	19	1	0	0.037	0.006	0
.	19.01.15-19.50.13-1-389409	89	4	4	2	0	2	719	3	3	0	0	NA	NA	NA	34	37	510	170	170	455	148	116	0	13	12	0	0.076	0.071
.	19.01.15-19.50.14-1-389410	144	8	8	2	0	2	730	7	7	0	0	NA	NA	NA	39	47	522	171	167	463	152	115	31	0	6	0.059	0	0.036
.	19.01.15-19.50.15-1-389411	94	6	6	4	0	3	712	5	5	0	0	NA	NA	NA	29	30	503	171	169	449	146	117	10	10	4	0.02	0.058	0.024
.	19.01.15-19.50.16-1-389412	32	1	1	0	0	0	0	0	0	0	0	NA	NA	NA	11	11	494	165	165	0	0	0	5	0	0	0.01	0	0
.	19.01.15-19.50.19-1-389413	174	33	33	9	0	3	734	31	31	0	0	NA	NA	NA	53	55	514	172	182	452	155	127	76	34	31	0.148	0.198	0.17
.	19.01.15-19.50.19-1-389418	230	16	16	5	0	3	738	13	13	0	0	NA	NA	NA	54	59	520	173	179	461	154	123	43	9	15	0.083	0.052	0.084
.	19.01.15-19.50.21-1-389419	59	3	3	1	0	1	303	1	1	0	0	NA	NA	NA	9	7	493	165	162	185	72	46	0	3	0	0	0.018	0
.	19.01.15-19.50.30-1-389435	59	2	2	1	0	0	713	1	1	0	0	NA	NA	NA	21	28	503	170	168	448	150	115	0	5	2	0	0.029	0.012
.	19.01.15-19.50.31-1-389438	92	4	4	1	0	0	715	2	2	0	0	NA	NA	NA	36	35	511	170	167	447	154	114	14	4	0	0.027	0.024	0
.	19.01.15-19.50.31-1-389439	152	8	8	1	0	1	733	6	6	0	0	NA	NA	NA	56	53	511	181	174	451	161	121	16	3	6	0.031	0.017	0.034
.	19.01.15-19.50.33-1-389442	117	6	6	4	0	4	735	5	5	0	0	NA	NA	NA	28	50	517	174	172	460	156	119	8	11	4	0.015	0.063	0.023
.	19.01.15-19.50.35-1-389446	95	5	5	0	0	0	716	3	3	0	0	NA	NA	NA	32	40	505	170	178	448	149	119	7	6	2	0.014	0.035	0.011
.	19.01.15-19.50.39-1-389452	142	19	19	8	0	8	727	18	18	0	0	NA	NA	NA	37	45	516	172	170	457	151	119	67	8	14	0.13	0.047	0.082
.	19.01.15-19.50.44-1-389454	87	7	7	1	0	1	720	6	6	0	0	NA	NA	NA	20	36	512	172	165	452	155	113	12	7	0	0.023	0.041	0
.	19.01.15-19.50.52-1-389459	122	9	9	3	0	2	723	7	7	0	0	NA	NA	NA	45	42	514	172	169	457	151	115	26	3	6	0.051	0.017	0.036
.	19.01.15-19.50.57-1-389460	92	5	5	0	0	0	703	4	4	0	0	NA	NA	NA	34	28	500	170	171	438	150	115	11	0	11	0.022	0	0.064
.	19.01.15-19.50.57-1-389461	119	15	15	6	0	4	724	11	11	0	0	NA	NA	NA	46	39	515	170	167	454	153	117	51	0	2	0.099	0	0.012
.	19.01.15-19.50.57-1-389462	35	1	1	0	0	0	0	0	0	0	0	NA	NA	NA	14	9	491	164	167	0	0	0	0	0	0	0	0	0
.	19.01.15-19.50.58-1-389463	144	9	9	2	0	1	724	7	7	0	0	NA	NA	NA	50	49	516	173	173	451	153	120	25	0	23	0.048	0	0.133
.	19.01.15-19.51.00-1-389468	94	6	6	3	0	3	702	5	5	0	0	NA	NA	NA	20	19	500	165	167	445	145	112	11	8	8	0.022	0.048	0.048
.	19.01.15-19.51.08-1-389469	114	8	8	2	0	2	715	7	7	0	0	NA	NA	NA	26	36	509	172	168	445	153	117	9	10	3	0.018	0.058	0.018
.	19.01.15-19.51.15-1-389477	93	13	13	1	0	1	723	11	11	0	0	NA	NA	NA	29	41	514	172	168	454	154	115	32	6	0	0.062	0.035	0
.	19.01.15-19.51.16-1-389478	111	7	7	3	0	0	726	6	6	0	0	NA	NA	NA	44	41	518	165	171	462	148	116	54	2	0	0.104	0.012	0
.	19.01.15-19.51.17-1-389479	90	5	5	2	0	1	717	4	4	0	0	NA	NA	NA	27	34	510	168	169	452	149	116	7	4	0	0.014	0.024	0
.	19.01.15-19.51.20-1-389480	67	7	7	1	0	0	705	6	6	0	0	NA	NA	NA	30	25	501	166	171	440	148	117	21	0	7	0.042	0	0.041
.	19.01.15-19.51.24-1-389496	178	33	33	13	0	10	729	32	32	0	0	NA	NA	NA	55	48	517	171	173	457	155	117	89	29	21	0.172	0.17	0.121
.	19.01.15-19.51.24-1-389497	174	13	13	4	0	1	729	12	12	0	0	NA	NA	NA	46	46	513	175	171	456	156	117	38	10	16	0.074	0.057	0.094
.	19.01.15-19.51.28-1-389499	119	8	8	3	0	2	720	7	7	0	0	NA	NA	NA	30	30	504	171	168	449	154	117	24	10	3	0.048	0.058	0.018
.	19.01.15-19.51.30-1-389501	87	4	4	0	0	0	705	3	3	0	0	NA	NA	NA	30	24	503	168	166	445	147	113	7	2	1	0.014	0.012	0.006
.	19.01.15-19.51.36-1-389508	182	13	13	4	0	2	730	12	12	0	0	NA	NA	NA	52	47	518	171	171	460	154	116	88	9	14	0.17	0.053	0.082
.	19.01.15-19.51.41-1-389514	85	7	7	2	0	1	698	5	5	0	0	NA	NA	NA	45	25	499	172	167	434	151	113	11	8	6	0.022	0.047	0.036
.	19.01.15-19.51.43-1-389515	32	1	1	0	0	0	0	0	0	0	0	NA	NA	NA	8	7	492	165	163	0	0	0	0	0	0	0	0	0
.	19.01.15-19.51.44-1-389516	61	2	2	1	0	0	705	1	1	0	0	NA	NA	NA	25	24	506	166	165	443	149	113	9	0	1	0.018	0	0.006
.	19.01.15-19.51.44-1-389517	121	29	29	14	0	9	722	26	26	0	0	NA	NA	NA	32	34	503	172	172	447	153	122	111	11	9	0.221	0.064	0.052
.	19.01.15-19.51.47-1-389520	95	5	5	2	0	0	724	3	3	0	0	NA	NA	NA	34	41	506	175	173	449	154	121	4	13	6	0.008	0.074	0.035
.	19.01.15-19.51.51-1-389524	34	1	1	0	0	0	0	0	0	0	0	NA	NA	NA	9	17	498	167	165	0	0	0	3	0	0	0.006	0	0
.	19.01.15-19.51.57-1-389525	121	19	19	8	0	3	728	17	17	0	0	NA	NA	NA	47	46	518	172	169	459	154	115	75	11	7	0.145	0.064	0.041
.	19.01.15-19.51.58-1-389526	120	16	16	3	0	3	724	14	14	0	0	NA	NA	NA	35	42	511	172	172	451	155	118	28	5	16	0.055	0.029	0.093
.	19.01.15-19.52.05-1-389527	93	4	4	0	0	0	719	3	3	0	0	NA	NA	NA	21	32	509	169	167	453	152	114	9	0	7	0.018	0	0.042
.	19.01.15-19.52.14-1-389531	64	2	2	2	0	2	701	1	1	0	0	NA	NA	NA	30	24	503	167	167	446	142	113	7	0	0	0.014	0	0
.	19.01.15-19.52.19-1-389532	91	5	5	3	0	1	708	4	4	0	0	NA	NA	NA	35	33	508	166	172	446	143	119	18	6	0	0.035	0.036	0
.	19.01.15-19.52.21-1-389537	115	6	6	2	0	2	723	4	4	0	0	NA	NA	NA	40	40	515	168	170	454	151	118	20	0	4	0.039	0	0.024
.	19.01.15-19.52.25-1-389553	124	10	10	10	0	4	724	9	9	0	0	NA	NA	NA	34	42	514	172	169	457	155	112	78	2	0	0.152	0.012	0
.	19.01.15-19.52.29-1-389554	64	3	3	0	0	0	301	2	2	0	0	NA	NA	NA	14	23	501	170	165	193	65	43	4	0	0	0.008	0	0
.	19.01.15-19.52.30-1-389556	116	17	17	3	0	2	705	15	15	0	0	NA	NA	NA	30	28	504	167	170	442	150	113	39	9	0	0.077	0.054	0
[truncated: 1 more rows]
