# Supplementary material for: Modelling targeted rabies vaccination strategies for a domestic dog population with heterogeneous roaming patterns
Source: PLoS Negl Trop Dis. 2019 Jul 8;13(7):e0007582. doi: 10.1371/journal.pntd.0007582 (PMC6638970; doi:10.1371/journal.pntd.0007582)
Supplement: S1 Zip file folder — The files contain a summary for each simulation for its respective scenario. The files are named first with the population structure (FP, ED, RD, SD) and then the specific vaccination strategy used for that scenario. (ZIP) [file pntd.0007582.s002.zip › Supp_Files/ED_E0.9_R0.9_S0.9_all_measuresReport.txt]

scenario	iteration	duration	tot_deaths	rabid_dogs	moved	mov_DK	movInfect	n_vacc	n_cull	detDogs_cull	contDogs_cull	reactCull	preemptVaccCov_dogLevel	reactVaccCov_dogLevel	mean_Rt	non_rabid_dead	born	nb_in_exp_cat	nb_in_roam_cat	nb_stayhome	nb_exp_vacc	nb_roam_vacc	nb_stayhome_vacc	nb_contacting_explorer	nb_contacting_roamer	nb_contacting_stayhome	contact_per_explorer	contact_per_roamer	contact_per_stayhome
.	19.01.15-18.23.24-1-11116	65	5	5	1	0	1	739	4	4	0	0	NA	NA	NA	24	25	503	168	167	441	150	148	18	0	0	0.036	0	0
.	19.01.15-18.23.24-1-11117	64	2	2	1	0	1	738	1	1	0	0	NA	NA	NA	34	25	505	167	166	443	148	147	7	0	0	0.014	0	0
.	19.01.15-18.23.24-1-11118	97	7	7	2	0	1	758	6	6	0	0	NA	NA	NA	31	41	513	171	170	451	154	153	41	0	4	0.08	0	0.024
.	19.01.15-18.23.24-1-11119	95	8	8	4	0	3	736	7	7	0	0	NA	NA	NA	39	26	505	167	167	444	147	145	31	4	7	0.061	0.024	0.042
.	19.01.15-18.23.24-1-11120	63	3	3	2	0	1	741	2	2	0	0	NA	NA	NA	19	17	496	169	165	439	152	150	10	0	0	0.02	0	0
.	19.01.15-18.23.24-1-11121	122	19	19	7	0	5	746	18	18	0	0	NA	NA	NA	53	35	510	170	168	446	151	149	84	0	0	0.165	0	0
.	19.01.15-18.23.24-1-11122	66	4	4	1	0	1	746	1	1	0	0	NA	NA	NA	23	29	504	167	171	446	148	152	6	3	3	0.012	0.018	0.018
.	19.01.15-18.23.24-1-11123	113	7	7	4	0	3	755	6	6	0	0	NA	NA	NA	44	47	516	173	171	447	155	153	23	9	0	0.045	0.052	0
.	19.01.15-18.23.39-1-11125	91	7	7	2	0	1	746	6	6	0	0	NA	NA	NA	35	29	507	169	166	447	149	150	14	3	0	0.028	0.018	0
.	19.01.15-18.23.42-1-11126	127	12	12	4	0	4	764	11	11	0	0	NA	NA	NA	36	48	519	171	171	458	154	152	48	15	2	0.092	0.088	0.012
.	19.01.15-18.23.42-1-11127	57	2	2	0	0	0	733	1	1	0	0	NA	NA	NA	24	20	500	168	165	438	150	145	0	3	1	0	0.018	0.006
.	19.01.15-18.23.45-1-11128	68	2	2	0	0	0	738	1	1	0	0	NA	NA	NA	24	24	503	166	168	449	143	146	1	1	0	0.002	0.006	0
.	19.01.15-18.23.49-1-11129	90	5	5	2	0	2	740	4	4	0	0	NA	NA	NA	27	25	501	171	166	443	150	147	10	4	0	0.02	0.023	0
.	19.01.15-18.23.50-1-11130	59	2	2	0	0	0	102	1	1	0	0	NA	NA	NA	15	14	499	165	163	60	21	21	0	1	0	0	0.006	0
.	19.01.15-18.23.53-1-11131	71	3	3	1	0	1	756	2	2	0	0	NA	NA	NA	20	35	514	170	164	460	151	145	2	1	5	0.004	0.006	0.03
.	19.01.15-18.23.57-1-11136	150	16	16	5	0	3	754	14	14	0	0	NA	NA	NA	53	41	515	169	170	457	148	149	52	4	19	0.101	0.024	0.112
.	19.01.15-18.24.00-1-11138	113	8	8	2	0	2	760	6	6	0	0	NA	NA	NA	29	48	517	176	168	455	155	150	30	0	0	0.058	0	0
.	19.01.15-18.24.02-1-11142	122	15	15	8	0	6	757	12	12	0	0	NA	NA	NA	46	41	516	171	167	455	153	149	53	4	10	0.103	0.023	0.06
.	19.01.15-18.24.02-1-11143	179	19	19	8	0	7	766	18	18	0	0	NA	NA	NA	50	55	520	174	174	455	153	158	31	26	12	0.06	0.149	0.069
.	19.01.15-18.24.15-1-11153	69	5	5	0	0	0	737	4	4	0	0	NA	NA	NA	23	23	500	172	164	441	152	144	5	7	8	0.01	0.041	0.049
.	19.01.15-18.24.18-1-11157	117	26	26	6	0	4	752	23	23	0	0	NA	NA	NA	30	38	513	168	170	449	151	152	77	26	6	0.15	0.155	0.035
.	19.01.15-18.24.18-1-11158	92	9	9	7	0	5	730	8	8	0	0	NA	NA	NA	35	17	496	167	167	434	146	150	44	0	0	0.089	0	0
.	19.01.15-18.24.23-1-11162	71	2	2	0	0	0	742	0	0	0	0	NA	NA	NA	18	26	503	169	167	445	151	146	1	0	0	0.002	0	0
.	19.01.15-18.24.25-1-11178	58	2	2	0	0	0	733	1	1	0	0	NA	NA	NA	25	18	501	167	163	439	148	146	4	0	2	0.008	0	0.012
.	19.01.15-18.24.33-1-11179	58	2	2	0	0	0	744	1	1	0	0	NA	NA	NA	24	26	508	165	166	452	145	147	10	0	0	0.02	0	0
.	19.01.15-18.24.37-1-11180	90	3	3	2	0	1	747	2	2	0	0	NA	NA	NA	29	30	502	170	171	445	152	150	5	0	6	0.01	0	0.035
.	19.01.15-18.24.38-1-11181	59	2	2	0	0	0	744	1	1	0	0	NA	NA	NA	25	30	504	168	171	444	145	155	7	0	0	0.014	0	0
.	19.01.15-18.24.41-1-11183	98	17	17	4	0	2	757	15	15	0	0	NA	NA	NA	29	36	508	172	169	453	151	153	38	5	4	0.075	0.029	0.024
.	19.01.15-18.24.55-1-11187	153	6	6	0	0	0	758	5	5	0	0	NA	NA	NA	52	44	521	168	168	461	149	148	35	0	0	0.067	0	0
.	19.01.15-18.25.00-1-11191	212	28	28	8	0	6	772	27	27	0	0	NA	NA	NA	68	63	521	177	178	457	153	162	114	31	7	0.219	0.175	0.039
.	19.01.15-18.25.04-1-11196	93	4	4	1	0	1	749	3	3	0	0	NA	NA	NA	24	27	501	171	168	446	154	149	11	0	0	0.022	0	0
.	19.01.15-18.25.08-1-11201	145	30	30	7	0	4	749	26	26	0	0	NA	NA	NA	52	41	515	169	170	448	149	152	128	14	0	0.249	0.083	0
.	19.01.15-18.25.12-1-11207	119	12	12	6	0	4	753	11	11	0	0	NA	NA	NA	47	39	512	172	168	452	149	152	31	17	6	0.061	0.099	0.036
.	19.01.15-18.25.12-1-11208	30	1	1	0	0	0	0	0	0	0	0	NA	NA	NA	4	7	492	166	162	0	0	0	0	0	0	0	0	0
.	19.01.15-18.25.14-1-11209	86	6	6	0	0	0	733	4	4	0	0	NA	NA	NA	45	27	504	165	171	442	143	148	16	1	1	0.032	0.006	0.006
.	19.01.15-18.25.22-1-11214	149	28	28	10	0	8	769	25	25	0	0	NA	NA	NA	50	52	521	168	176	462	149	158	125	28	3	0.24	0.167	0.017
.	19.01.15-18.25.24-1-11215	182	38	38	11	0	9	754	35	35	0	0	NA	NA	NA	44	49	520	175	167	455	153	146	97	20	28	0.187	0.114	0.168
.	19.01.15-18.25.24-1-11231	122	10	10	5	0	5	749	9	9	0	0	NA	NA	NA	47	34	507	171	169	446	153	150	24	2	15	0.047	0.012	0.089
.	19.01.15-18.25.37-1-11233	62	2	2	2	0	2	745	1	1	0	0	NA	NA	NA	20	25	502	169	167	444	152	149	3	0	7	0.006	0	0.042
.	19.01.15-18.25.44-1-11234	56	2	2	0	0	0	0	1	1	0	0	NA	NA	NA	17	18	497	170	164	0	0	0	5	0	0	0.01	0	0
.	19.01.15-18.25.49-1-11235	66	3	3	0	0	0	735	2	2	0	0	NA	NA	NA	25	21	499	168	167	442	146	147	9	0	3	0.018	0	0.018
.	19.01.15-18.25.53-1-11239	119	9	9	2	0	1	745	8	8	0	0	NA	NA	NA	35	28	507	169	165	451	150	144	35	2	3	0.069	0.012	0.018
.	19.01.15-18.25.54-1-11240	68	3	3	1	0	1	737	2	2	0	0	NA	NA	NA	25	23	501	167	168	440	147	150	4	6	0	0.008	0.036	0
.	19.01.15-18.26.01-1-11246	89	3	3	1	0	1	745	2	2	0	0	NA	NA	NA	32	22	502	166	167	449	146	150	11	3	0	0.022	0.018	0
.	19.01.15-18.26.01-1-11247	34	1	1	0	0	0	0	0	0	0	0	NA	NA	NA	8	14	499	165	163	0	0	0	0	0	0	0	0	0
.	19.01.15-18.26.04-1-11250	60	2	2	1	0	1	254	1	1	0	0	NA	NA	NA	19	31	503	171	170	148	52	54	1	4	0	0.002	0.023	0
.	19.01.15-18.26.07-1-11255	95	16	16	5	0	3	754	13	13	0	0	NA	NA	NA	31	35	512	166	170	452	146	156	31	59	0	0.061	0.355	0
.	19.01.15-18.26.09-1-11258	64	4	4	0	0	0	354	2	2	0	0	NA	NA	NA	20	26	506	167	166	213	68	73	4	0	0	0.008	0	0
.	19.01.15-18.26.11-1-11259	94	3	3	1	0	1	760	1	1	0	0	NA	NA	NA	28	40	513	171	169	457	154	149	6	0	0	0.012	0	0
.	19.01.15-18.26.17-1-11264	65	2	2	0	0	0	742	1	1	0	0	NA	NA	NA	26	26	508	164	167	449	148	145	8	0	2	0.016	0	0.012
.	19.01.15-18.26.17-1-11265	34	1	1	1	0	1	0	0	0	0	0	NA	NA	NA	13	16	494	167	168	0	0	0	0	1	0	0	0.006	0
.	19.01.15-18.26.19-1-11266	94	11	11	4	0	3	747	10	10	0	0	NA	NA	NA	30	27	503	172	165	447	151	149	14	6	7	0.028	0.035	0.042
.	19.01.15-18.26.21-1-11269	123	10	10	5	0	2	772	9	9	0	0	NA	NA	NA	40	53	518	175	173	458	156	158	34	17	5	0.066	0.097	0.029
.	19.01.15-18.26.27-1-11296	65	5	5	1	0	1	455	4	4	0	0	NA	NA	NA	17	17	496	169	165	265	99	91	9	0	8	0.018	0	0.048
.	19.01.15-18.26.31-1-11297	63	4	4	0	0	0	736	3	3	0	0	NA	NA	NA	31	24	502	170	165	441	150	145	12	0	0	0.024	0	0
.	19.01.15-18.26.32-1-11298	66	6	6	0	0	0	747	5	5	0	0	NA	NA	NA	27	33	503	169	174	441	151	155	14	7	0	0.028	0.041	0
.	19.01.15-18.26.37-1-11299	62	3	3	1	0	1	751	2	2	0	0	NA	NA	NA	15	32	510	169	166	452	152	147	5	0	2	0.01	0	0.012
.	19.01.15-18.26.39-1-11300	87	4	4	0	0	0	738	3	3	0	0	NA	NA	NA	30	21	499	166	169	439	147	152	9	0	0	0.018	0	0
.	19.01.15-18.26.45-1-11301	122	28	28	13	0	9	751	26	26	0	0	NA	NA	NA	34	38	513	172	166	454	149	148	97	25	11	0.189	0.145	0.066
.	19.01.15-18.26.47-1-11303	88	3	3	1	0	1	738	2	2	0	0	NA	NA	NA	42	33	511	169	166	448	146	144	10	2	0	0.02	0.012	0
.	19.01.15-18.26.47-1-11304	97	12	12	2	0	1	734	9	9	0	0	NA	NA	NA	55	37	509	171	170	437	149	148	22	21	18	0.043	0.123	0.106
.	19.01.15-18.26.49-1-11305	169	48	48	17	0	12	749	46	46	0	0	NA	NA	NA	59	40	508	170	175	443	150	156	170	14	6	0.335	0.082	0.034
.	19.01.15-18.26.56-1-11309	88	7	7	1	0	1	735	5	5	0	0	NA	NA	NA	37	24	503	169	165	443	146	146	5	8	0	0.01	0.047	0
.	19.01.15-18.26.58-1-11310	148	17	17	5	0	2	751	13	13	0	0	NA	NA	NA	48	37	507	175	168	448	154	149	75	10	0	0.148	0.057	0
.	19.01.15-18.27.03-1-11317	110	14	14	8	0	6	740	13	13	0	0	NA	NA	NA	30	27	502	169	169	441	149	150	59	7	4	0.118	0.041	0.024
.	19.01.15-18.27.03-1-11318	68	4	4	3	0	1	747	3	3	0	0	NA	NA	NA	16	25	506	167	165	450	149	148	11	4	0	0.022	0.024	0
.	19.01.15-18.27.04-1-11320	115	13	13	8	0	4	756	12	12	0	0	NA	NA	NA	40	44	510	168	179	449	153	154	37	3	8	0.073	0.018	0.045
.	19.01.15-18.27.22-1-11335	87	5	5	1	0	1	739	3	3	0	0	NA	NA	NA	32	26	504	169	166	444	148	147	7	0	16	0.014	0	0.096
.	19.01.15-18.27.25-1-11351	59	3	3	0	0	0	732	2	2	0	0	NA	NA	NA	31	20	498	168	167	437	149	146	17	0	4	0.034	0	0.024
.	19.01.15-18.27.35-1-11352	124	5	5	1	0	1	763	4	4	0	0	NA	NA	NA	50	49	523	172	167	466	152	145	20	0	3	0.038	0	0.018
.	19.01.15-18.27.37-1-11353	93	5	5	1	0	1	748	3	3	0	0	NA	NA	NA	27	33	505	172	169	445	153	150	17	0	0	0.034	0	0
.	19.01.15-18.27.43-1-11354	63	3	3	1	0	1	456	1	1	0	0	NA	NA	NA	20	16	501	165	163	269	93	94	2	7	1	0.004	0.042	0.006
.	19.01.15-18.27.44-1-11355	89	5	5	1	0	1	737	4	4	0	0	NA	NA	NA	38	29	507	165	170	439	147	151	11	6	0	0.022	0.036	0
.	19.01.15-18.27.46-1-11356	88	3	3	2	0	2	753	1	1	0	0	NA	NA	NA	32	44	511	174	172	449	154	150	11	0	0	0.022	0	0
.	19.01.15-18.27.47-1-11357	92	11	11	4	0	3	750	10	10	0	0	NA	NA	NA	31	32	508	167	170	446	151	153	32	0	9	0.063	0	0.053
.	19.01.15-18.27.52-1-11358	61	4	4	1	0	1	738	2	2	0	0	NA	NA	NA	25	23	501	167	168	443	146	149	14	3	0	0.028	0.018	0
.	19.01.15-18.27.57-1-11362	126	10	10	2	0	2	757	6	6	0	0	NA	NA	NA	41	39	514	167	171	458	145	154	25	4	4	0.049	0.024	0.023
.	19.01.15-18.27.57-1-11363	38	1	1	0	0	0	0	0	0	0	0	NA	NA	NA	10	9	496	163	163	0	0	0	3	0	0	0.006	0	0
.	19.01.15-18.27.58-1-11365	97	10	10	3	0	3	747	9	9	0	0	NA	NA	NA	36	36	507	174	168	443	155	149	24	0	10	0.047	0	0.06
.	19.01.15-18.28.01-1-11370	85	7	7	2	0	1	740	6	6	0	0	NA	NA	NA	39	27	502	170	168	441	152	147	14	8	0	0.028	0.047	0
.	19.01.15-18.28.03-1-11373	54	2	2	1	0	1	0	1	1	0	0	NA	NA	NA	13	5	492	164	162	0	0	0	3	0	0	0.006	0	0
.	19.01.15-18.28.03-1-11374	150	11	11	3	0	2	767	8	8	0	0	NA	NA	NA	41	45	520	172	166	462	157	148	31	22	3	0.06	0.128	0.018
.	19.01.15-18.28.12-1-11381	120	16	16	7	0	4	756	14	14	0	0	NA	NA	NA	34	45	518	170	170	456	151	149	75	6	0	0.145	0.035	0
.	19.01.15-18.28.13-1-11382	84	5	5	2	0	1	745	4	4	0	0	NA	NA	NA	23	29	503	168	171	443	151	151	12	0	2	0.024	0	0.012
.	19.01.15-18.28.14-1-11383	93	9	9	1	0	1	757	8	8	0	0	NA	NA	NA	42	47	522	169	169	458	148	151	15	6	10	0.029	0.036	0.059
.	19.01.15-18.28.16-1-11387	62	5	5	1	0	0	756	4	4	0	0	NA	NA	NA	17	29	504	166	172	451	150	155	13	3	0	0.026	0.018	0
.	19.01.15-18.28.22-1-11393	64	2	2	0	0	0	735	1	1	0	0	NA	NA	NA	31	26	508	166	165	446	144	145	2	2	0	0.004	0.012	0
.	19.01.15-18.28.30-1-11413	92	11	11	5	0	3	741	9	9	0	0	NA	NA	NA	28	26	502	171	166	441	152	148	22	18	0	0.044	0.105	0
.	19.01.15-18.28.33-1-11414	66	8	8	1	0	0	741	6	6	0	0	NA	NA	NA	32	25	502	167	169	442	150	149	30	1	3	0.06	0.006	0.018
.	19.01.15-18.28.33-1-11415	61	3	3	1	0	1	734	1	1	0	0	NA	NA	NA	28	18	500	166	165	441	147	146	5	4	0	0.01	0.024	0
.	19.01.15-18.28.40-1-11416	58	2	2	0	0	0	748	1	1	0	0	NA	NA	NA	18	25	504	169	165	450	151	147	5	3	0	0.01	0.018	0
.	19.01.15-18.28.43-1-11417	63	3	3	1	0	1	757	1	1	0	0	NA	NA	NA	18	35	509	170	169	454	150	153	7	6	0	0.014	0.035	0
.	19.01.15-18.28.43-1-11418	91	14	14	3	0	3	744	13	13	0	0	NA	NA	NA	41	34	508	172	167	442	153	149	45	9	7	0.089	0.052	0.042
.	19.01.15-18.28.46-1-11419	121	14	14	4	0	3	771	12	12	0	0	NA	NA	NA	36	53	518	176	172	460	158	153	43	8	1	0.083	0.045	0.006
.	19.01.15-18.28.50-1-11420	95	3	3	2	0	2	755	2	2	0	0	NA	NA	NA	34	32	504	171	170	450	154	151	0	12	2	0	0.07	0.012
.	19.01.15-18.28.53-1-11421	61	3	3	2	0	2	738	2	2	0	0	NA	NA	NA	30	29	507	172	163	446	153	139	3	1	2	0.006	0.006	0.012
.	19.01.15-18.29.00-1-11427	64	3	3	1	0	1	731	2	2	0	0	NA	NA	NA	26	12	495	165	165	439	147	145	0	4	4	0	0.024	0.024
.	19.01.15-18.29.07-1-11436	91	11	11	1	0	1	743	8	8	0	0	NA	NA	NA	34	34	509	171	167	448	150	145	19	7	3	0.037	0.041	0.018
.	19.01.15-18.29.08-1-11438	122	20	20	5	0	2	747	19	19	0	0	NA	NA	NA	51	36	509	168	172	445	150	152	62	21	5	0.122	0.125	0.029
.	19.01.15-18.29.12-1-11440	127	9	9	3	0	1	759	7	7	0	0	NA	NA	NA	42	41	515	172	167	456	155	148	60	0	5	0.117	0	0.03
.	19.01.15-18.29.15-1-11447	116	11	11	1	0	1	769	10	10	0	0	NA	NA	NA	42	52	519	175	171	463	154	152	35	7	4	0.067	0.04	0.023
.	19.01.15-18.29.16-1-11450	61	2	2	1	0	1	751	1	1	0	0	NA	NA	NA	20	28	506	167	168	448	151	152	2	0	1	0.004	0	0.006
.	19.01.15-18.29.28-1-11467	56	2	2	1	0	1	747	1	1	0	0	NA	NA	NA	21	26	500	170	169	440	154	153	9	0	0	0.018	0	0
.	19.01.15-18.29.32-1-11468	113	10	10	4	0	1	746	9	9	0	0	NA	NA	NA	34	22	504	167	164	446	151	149	34	9	8	0.067	0.054	0.049
.	19.01.15-18.29.35-1-11469	151	18	18	7	0	4	751	16	16	0	0	NA	NA	NA	44	37	513	168	169	453	146	152	39	26	2	0.076	0.155	0.012
.	19.01.15-18.29.35-1-11470	123	14	14	7	0	5	755	10	10	0	0	NA	NA	NA	40	35	502	176	170	445	157	153	55	14	3	0.11	0.08	0.018
.	19.01.15-18.29.40-1-11471	61	3	3	2	0	2	743	2	2	0	0	NA	NA	NA	23	24	502	170	165	447	150	146	7	0	1	0.014	0	0.006
.	19.01.15-18.29.45-1-11473	94	10	10	0	0	0	748	8	8	0	0	NA	NA	NA	29	33	509	169	168	447	152	149	13	6	8	0.026	0.036	0.048
.	19.01.15-18.29.46-1-11474	63	4	4	0	0	0	740	3	3	0	0	NA	NA	NA	24	25	505	166	167	444	147	149	24	0	0	0.048	0	0
.	19.01.15-18.29.47-1-11475	93	3	3	1	0	0	739	2	2	0	0	NA	NA	NA	30	19	499	167	166	445	148	146	7	0	10	0.014	0	0.06
.	19.01.15-18.30.10-1-11495	62	4	4	1	0	1	741	3	3	0	0	NA	NA	NA	20	20	505	163	165	451	144	146	5	5	5	0.01	0.031	0.03
.	19.01.15-18.30.29-1-11518	90	11	11	4	0	3	735	8	8	0	0	NA	NA	NA	36	25	504	166	168	444	141	150	9	20	0	0.018	0.12	0
.	19.01.15-18.30.31-1-11520	114	5	5	4	0	2	760	4	4	0	0	NA	NA	NA	32	46	516	175	168	456	155	149	26	14	0	0.05	0.08	0
.	19.01.15-18.30.32-1-11521	98	8	8	2	0	2	756	6	6	0	0	NA	NA	NA	24	37	513	171	166	455	154	147	26	3	2	0.051	0.018	0.012
.	19.01.15-18.30.33-1-11522	90	6	6	1	0	1	748	5	5	0	0	NA	NA	NA	27	32	507	170	168	446	152	150	11	0	5	0.022	0	0.03
.	19.01.15-18.30.34-1-11523	65	3	3	1	0	1	750	2	2	0	0	NA	NA	NA	21	30	504	170	169	451	152	147	7	0	0	0.014	0	0
.	19.01.15-18.30.41-1-11524	92	6	6	1	0	1	752	3	3	0	0	NA	NA	NA	28	37	513	168	169	453	150	149	18	9	0	0.035	0.054	0
.	19.01.15-18.30.41-1-11525	35	1	1	0	0	0	0	0	0	0	0	NA	NA	NA	8	6	492	164	163	0	0	0	0	0	0	0	0	0
.	19.01.15-18.30.42-1-11526	59	4	4	1	0	1	733	3	3	0	0	NA	NA	NA	24	17	501	166	163	442	146	145	10	0	5	0.02	0	0.031
.	19.01.15-18.30.43-1-11527	115	9	9	3	0	3	745	7	7	0	0	NA	NA	NA	41	31	508	171	165	445	150	150	29	13	7	0.057	0.076	0.042
.	19.01.15-18.30.52-1-11528	93	10	10	6	0	4	753	8	8	0	0	NA	NA	NA	33	34	509	169	169	452	150	151	31	6	21	0.061	0.036	0.124
.	19.01.15-18.30.53-1-11532	33	1	1	0	0	0	0	0	0	0	0	NA	NA	NA	9	7	491	166	163	0	0	0	0	0	0	0	0	0
.	19.01.15-18.30.55-1-11533	64	3	3	1	0	1	738	2	2	0	0	NA	NA	NA	20	20	498	168	167	442	148	148	3	4	0	0.006	0.024	0
.	19.01.15-18.30.56-1-11535	85	4	4	0	0	0	741	2	2	0	0	NA	NA	NA	31	28	507	166	168	443	150	148	12	2	0	0.024	0.012	0
.	19.01.15-18.30.56-1-11536	111	14	14	5	0	4	736	13	13	0	0	NA	NA	NA	35	23	501	170	165	442	148	146	28	14	4	0.056	0.082	0.024
.	19.01.15-18.31.00-1-11540	94	8	8	2	0	1	751	7	7	0	0	NA	NA	NA	29	35	513	169	166	453	150	148	26	25	0	0.051	0.148	0
.	19.01.15-18.31.02-1-11543	91	7	7	2	0	1	756	6	6	0	0	NA	NA	NA	36	39	513	172	167	453	156	147	32	0	0	0.062	0	0
.	19.01.15-18.31.05-1-11552	33	1	1	0	0	0	0	0	0	0	0	NA	NA	NA	14	8	491	164	166	0	0	0	0	0	0	0	0	0
.	19.01.15-18.31.06-1-11569	174	16	16	4	0	2	769	14	14	0	0	NA	NA	NA	53	59	523	176	173	462	156	151	38	0	12	0.073	0	0.069
.	19.01.15-18.31.07-1-11572	90	4	4	1	0	1	743	3	3	0	0	NA	NA	NA	37	30	505	171	167	442	153	148	0	8	6	0	0.047	0.036
.	19.01.15-18.31.13-1-11594	150	34	34	13	0	11	747	31	31	0	0	NA	NA	NA	46	33	507	169	170	449	147	151	128	15	5	0.252	0.089	0.029
.	19.01.15-18.31.13-1-11596	170	22	22	10	0	7	766	21	21	0	0	NA	NA	NA	54	54	520	174	173	458	154	154	102	25	0	0.196	0.144	0
.	19.01.15-18.31.20-1-11604	86	6	6	3	0	2	742	5	5	0	0	NA	NA	NA	25	25	503	169	166	442	150	150	27	3	0	0.054	0.018	0
.	19.01.15-18.31.23-1-11605	63	8	8	0	0	0	732	7	7	0	0	NA	NA	NA	21	14	496	168	163	441	147	144	28	4	0	0.056	0.024	0
.	19.01.15-18.31.24-1-11606	62	2	2	0	0	0	735	1	1	0	0	NA	NA	NA	30	24	501	167	169	444	144	147	4	0	0	0.008	0	0
.	19.01.15-18.31.25-1-11622	91	12	12	2	0	1	752	11	11	0	0	NA	NA	NA	26	28	507	169	165	454	150	148	18	7	19	0.036	0.041	0.115
.	19.01.15-18.31.25-1-11623	86	3	3	2	0	2	759	2	2	0	0	NA	NA	NA	23	34	508	172	167	450	157	152	19	0	0	0.037	0	0
.	19.01.15-18.31.38-1-11624	89	6	6	0	0	0	745	4	4	0	0	NA	NA	NA	44	33	502	173	171	439	154	152	16	0	0	0.032	0	0
.	19.01.15-18.31.41-1-11625	115	10	10	5	0	5	757	8	8	0	0	NA	NA	NA	33	33	511	170	165	454	154	149	48	5	2	0.094	0.029	0.012
.	19.01.15-18.31.41-1-11626	96	15	15	5	0	2	760	13	13	0	0	NA	NA	NA	23	37	504	171	175	448	152	160	37	25	18	0.073	0.146	0.103
.	19.01.15-18.31.43-1-11627	115	11	11	4	0	4	757	9	9	0	0	NA	NA	NA	36	36	504	171	174	449	153	155	50	6	3	0.099	0.035	0.017
.	19.01.15-18.31.48-1-11629	81	3	3	1	0	1	739	2	2	0	0	NA	NA	NA	35	26	503	170	166	444	151	144	7	7	0	0.014	0.041	0
.	19.01.15-18.31.55-1-11633	35	1	1	1	0	1	0	0	0	0	0	NA	NA	NA	14	2	488	164	163	0	0	0	0	0	0	0	0	0
.	19.01.15-18.31.56-1-11634	61	2	2	0	0	0	748	1	1	0	0	NA	NA	NA	20	25	499	171	168	445	153	150	13	0	0	0.026	0	0
.	19.01.15-18.31.58-1-11635	202	26	26	10	0	9	778	23	23	0	0	NA	NA	NA	68	67	531	171	178	468	149	161	62	27	6	0.117	0.158	0.034
.	19.01.15-18.32.02-1-11641	87	8	8	1	0	1	743	5	5	0	0	NA	NA	NA	41	33	509	169	168	448	149	146	31	8	3	0.061	0.047	0.018
.	19.01.15-18.32.05-1-11645	112	7	7	2	0	1	744	5	5	0	0	NA	NA	NA	34	30	502	168	173	442	149	153	10	5	3	0.02	0.03	0.017
.	19.01.15-18.32.07-1-11648	61	2	2	0	0	0	751	1	1	0	0	NA	NA	NA	17	28	502	172	167	447	154	150	5	4	0	0.01	0.023	0
.	19.01.15-18.32.07-1-11649	150	9	9	2	0	2	776	7	7	0	0	NA	NA	NA	38	55	518	176	174	463	158	155	29	8	0	0.056	0.045	0
.	19.01.15-18.32.11-1-11653	37	1	1	0	0	0	0	0	0	0	0	NA	NA	NA	11	16	499	166	164	0	0	0	3	0	0	0.006	0	0
.	19.01.15-18.32.13-1-11654	216	7	7	2	0	1	781	6	6	0	0	NA	NA	NA	67	58	519	175	177	463	157	161	30	6	2	0.058	0.034	0.011
.	19.01.15-18.32.14-1-11656	142	14	14	2	0	2	765	13	13	0	0	NA	NA	NA	57	51	519	174	171	458	156	151	74	1	0	0.143	0.006	0
.	19.01.15-18.32.27-1-11675	40	1	1	1	0	1	0	0	0	0	0	NA	NA	NA	8	7	491	166	163	0	0	0	0	2	0	0	0.012	0
.	19.01.15-18.32.30-1-11679	64	3	3	0	0	0	742	2	2	0	0	NA	NA	NA	27	25	501	165	172	443	145	154	8	3	0	0.016	0.018	0
.	19.01.15-18.32.30-1-11680	63	2	2	0	0	0	202	1	1	0	0	NA	NA	NA	23	17	499	165	166	112	45	45	4	0	0	0.008	0	0
.	19.01.15-18.32.33-1-11681	32	1	1	0	0	0	0	0	0	0	0	NA	NA	NA	9	7	493	164	163	0	0	0	0	0	0	0	0	0
.	19.01.15-18.32.33-1-11682	64	4	4	0	0	0	736	2	2	0	0	NA	NA	NA	25	23	501	169	166	442	147	147	12	0	0	0.024	0	0
.	19.01.15-18.32.35-1-11683	33	1	1	0	0	0	0	0	0	0	0	NA	NA	NA	11	12	498	165	162	0	0	0	1	0	0	0.002	0	0
.	19.01.15-18.32.38-1-11684	31	1	1	1	0	1	0	0	0	0	0	NA	NA	NA	7	6	493	163	163	0	0	0	3	0	0	0.006	0	0
.	19.01.15-18.32.40-1-11685	58	2	2	0	0	0	736	1	1	0	0	NA	NA	NA	24	21	502	166	166	444	145	147	4	0	0	0.008	0	0
.	19.01.15-18.32.40-1-11686	113	7	7	3	0	2	763	6	6	0	0	NA	NA	NA	42	48	511	178	172	451	160	152	25	6	7	0.049	0.034	0.041
.	19.01.15-18.32.40-1-11687	118	8	8	2	0	2	756	7	7	0	0	NA	NA	NA	36	38	508	169	174	448	151	157	25	3	0	0.049	0.018	0
.	19.01.15-18.32.45-1-11688	91	6	6	0	0	0	734	5	5	0	0	NA	NA	NA	31	21	500	167	167	440	147	147	10	1	0	0.02	0.006	0
.	19.01.15-18.32.46-1-11689	94	13	13	2	0	0	754	12	12	0	0	NA	NA	NA	32	37	509	169	172	452	149	153	17	25	8	0.033	0.148	0.047
.	19.01.15-18.32.51-1-11690	93	7	7	3	0	2	748	4	4	0	0	NA	NA	NA	42	32	509	170	166	448	152	148	8	3	11	0.016	0.018	0.066
.	19.01.15-18.32.51-1-11691	33	1	1	0	0	0	0	0	0	0	0	NA	NA	NA	8	6	491	164	164	0	0	0	0	1	0	0	0.006	0
.	19.01.15-18.32.52-1-11692	64	2	2	2	0	1	740	0	0	0	0	NA	NA	NA	21	23	502	167	167	445	148	147	4	5	0	0.008	0.03	0
.	19.01.15-18.32.55-1-11696	88	6	6	1	0	1	741	4	4	0	0	NA	NA	NA	39	31	509	166	169	448	145	148	14	0	0	0.028	0	0
.	19.01.15-18.33.05-1-11706	32	1	1	1	0	1	0	0	0	0	0	NA	NA	NA	8	9	492	167	163	0	0	0	0	0	0	0	0	0
.	19.01.15-18.33.08-1-11709	176	16	16	10	0	6	778	14	14	0	0	NA	NA	NA	44	61	528	173	173	469	154	155	80	15	3	0.152	0.087	0.017
.	19.01.15-18.33.08-1-11710	181	11	11	3	0	1	757	9	9	0	0	NA	NA	NA	68	47	514	176	170	452	156	149	22	11	7	0.043	0.062	0.041
.	19.01.15-18.33.08-1-11712	90	6	6	5	0	4	735	4	4	0	0	NA	NA	NA	25	18	498	167	166	442	148	145	3	9	5	0.006	0.054	0.03
.	19.01.15-18.33.08-1-11713	65	3	3	0	0	0	743	2	2	0	0	NA	NA	NA	24	29	504	169	169	443	151	149	2	0	2	0.004	0	0.012
.	19.01.15-18.33.13-1-11715	32	1	1	0	0	0	0	0	0	0	0	NA	NA	NA	15	9	494	164	164	0	0	0	1	0	0	0.002	0	0
.	19.01.15-18.33.13-1-11716	148	23	23	10	0	5	751	19	19	0	0	NA	NA	NA	45	44	510	176	171	446	155	150	83	8	4	0.163	0.045	0.023
.	19.01.15-18.33.15-1-11724	65	6	6	4	0	4	734	5	5	0	0	NA	NA	NA	34	19	499	167	166	438	150	146	19	6	1	0.038	0.036	0.006
.	19.01.15-18.33.18-1-11726	89	4	4	1	0	1	740	2	2	0	0	NA	NA	NA	32	22	501	170	164	444	149	147	4	1	1	0.008	0.006	0.006
.	19.01.15-18.33.25-1-11742	90	7	7	2	0	1	755	5	5	0	0	NA	NA	NA	26	36	515	167	167	457	148	150	27	3	3	0.052	0.018	0.018
.	19.01.15-18.33.27-1-11744	120	12	12	2	0	2	743	9	9	0	0	NA	NA	NA	29	25	502	167	169	444	147	152	34	2	0	0.068	0.012	0
.	19.01.15-18.33.30-1-11745	92	6	6	2	0	1	749	5	5	0	0	NA	NA	NA	22	34	511	168	168	452	149	148	20	6	5	0.039	0.036	0.03
.	19.01.15-18.33.35-1-11746	35	1	1	0	0	0	0	0	0	0	0	NA	NA	NA	6	15	499	165	164	0	0	0	0	1	0	0	0.006	0
.	19.01.15-18.33.36-1-11747	91	12	12	1	0	1	737	10	10	0	0	NA	NA	NA	32	25	507	169	162	448	147	142	30	3	0	0.059	0.018	0
.	19.01.15-18.33.37-1-11748	89	6	6	2	0	1	744	5	5	0	0	NA	NA	NA	27	29	507	168	167	448	149	147	12	2	1	0.024	0.012	0.006
.	19.01.15-18.33.40-1-11749	92	9	9	2	0	1	749	8	8	0	0	NA	NA	NA	17	24	504	168	165	451	148	150	21	5	4	0.042	0.03	0.024
.	19.01.15-18.33.46-1-11750	92	13	13	2	0	2	746	10	10	0	0	NA	NA	NA	28	27	505	168	167	447	148	151	47	27	8	0.093	0.161	0.048
.	19.01.15-18.33.46-1-11751	94	10	10	5	0	5	756	9	9	0	0	NA	NA	NA	34	43	509	174	173	449	154	153	32	8	0	0.063	0.046	0
.	19.01.15-18.33.53-1-11755	93	5	5	3	0	2	749	4	4	0	0	NA	NA	NA	38	32	507	172	166	445	154	150	12	0	10	0.024	0	0.06
.	19.01.15-18.33.55-1-11756	64	3	3	0	0	0	738	2	2	0	0	NA	NA	NA	27	22	505	165	165	442	146	150	6	6	0	0.012	0.036	0
.	19.01.15-18.33.55-1-11757	87	4	4	2	0	1	747	3	3	0	0	NA	NA	NA	25	30	505	168	170	449	149	149	16	0	0	0.032	0	0
.	19.01.15-18.33.58-1-11759	97	5	5	0	0	0	753	4	4	0	0	NA	NA	NA	34	42	516	170	169	453	150	150	27	0	2	0.052	0	0.012
.	19.01.15-18.34.03-1-11764	120	26	26	13	0	8	753	23	23	0	0	NA	NA	NA	45	36	509	169	171	452	150	151	78	35	26	0.153	0.207	0.152
.	19.01.15-18.34.03-1-11767	64	2	2	1	0	1	734	0	0	0	0	NA	NA	NA	26	22	499	167	169	437	148	149	9	0	0	0.018	0	0
.	19.01.15-18.34.11-1-11773	149	23	23	7	0	3	764	21	21	0	0	NA	NA	NA	56	45	524	168	166	468	148	148	106	15	6	0.202	0.089	0.036
.	19.01.15-18.34.12-1-11774	90	15	15	5	0	3	747	14	14	0	0	NA	NA	NA	23	24	501	169	167	446	152	149	41	5	0	0.082	0.03	0
.	19.01.15-18.34.12-1-11775	98	7	7	0	0	0	744	6	6	0	0	NA	NA	NA	36	31	509	167	168	448	146	150	13	2	3	0.026	0.012	0.018
.	19.01.15-18.34.14-1-11777	153	14	14	8	0	7	760	11	11	0	0	NA	NA	NA	63	50	514	174	175	452	152	156	57	16	1	0.111	0.092	0.006
.	19.01.15-18.34.17-1-11782	89	6	6	0	0	0	739	5	5	0	0	NA	NA	NA	28	27	501	167	172	440	147	152	20	3	0	0.04	0.018	0
.	19.01.15-18.34.19-1-11783	91	7	7	1	0	1	752	5	5	0	0	NA	NA	NA	27	27	502	170	168	447	152	153	29	2	0	0.058	0.012	0
.	19.01.15-18.34.22-1-11784	116	9	9	1	0	1	755	8	8	0	0	NA	NA	NA	38	36	506	165	178	449	148	158	30	1	4	0.059	0.006	0.022
.	19.01.15-18.34.34-1-11803	92	6	6	1	0	1	746	5	5	0	0	NA	NA	NA	31	26	502	166	171	443	148	155	15	2	2	0.03	0.012	0.012
.	19.01.15-18.34.37-1-11804	90	12	12	4	0	4	744	10	10	0	0	NA	NA	NA	30	24	500	169	168	447	149	148	17	16	3	0.034	0.095	0.018
.	19.01.15-18.34.40-1-11805	85	8	8	1	0	1	732	6	6	0	0	NA	NA	NA	27	15	495	166	167	437	148	147	19	7	4	0.038	0.042	0.024
.	19.01.15-18.34.40-1-11806	61	2	2	0	0	0	749	1	1	0	0	NA	NA	NA	25	34	509	169	169	450	152	147	6	0	0	0.012	0	0
.	19.01.15-18.34.43-1-11808	60	2	2	1	0	0	742	1	1	0	0	NA	NA	NA	24	27	505	168	167	437	153	152	10	0	0	0.02	0	0
.	19.01.15-18.34.47-1-11809	61	3	3	0	0	0	745	2	2	0	0	NA	NA	NA	21	26	507	166	166	450	145	150	11	8	0	0.022	0.048	0
.	19.01.15-18.34.47-1-11810	33	1	1	0	0	0	0	0	0	0	0	NA	NA	NA	12	7	493	164	163	0	0	0	0	0	0	0	0	0
.	19.01.15-18.34.50-1-11811	151	15	15	6	0	4	760	13	13	0	0	NA	NA	NA	47	42	514	171	170	456	150	154	54	15	7	0.105	0.088	0.041
.	19.01.15-18.34.53-1-11815	90	4	4	2	0	1	758	3	3	0	0	NA	NA	NA	21	34	506	170	171	453	153	152	7	4	0	0.014	0.024	0
.	19.01.15-18.34.54-1-11816	35	1	1	0	0	0	0	0	0	0	0	NA	NA	NA	7	9	494	165	163	0	0	0	0	0	0	0	0	0
.	19.01.15-18.34.56-1-11817	96	13	13	4	0	4	748	9	9	0	0	NA	NA	NA	35	35	509	172	167	443	153	152	30	5	5	0.059	0.029	0.03
.	19.01.15-18.34.56-1-11818	94	4	4	0	0	0	737	3	3	0	0	NA	NA	NA	18	23	500	168	168	443	146	148	5	4	0	0.01	0.024	0
.	19.01.15-18.34.58-1-11820	63	4	4	0	0	0	739	3	3	0	0	NA	NA	NA	28	24	501	169	167	439	150	150	11	6	3	0.022	0.036	0.018
.	19.01.15-18.35.04-1-11827	213	18	18	7	0	4	784	17	17	0	0	NA	NA	NA	55	67	538	169	173	479	151	154	71	13	14	0.132	0.077	0.081
.	19.01.15-18.35.04-1-11828	177	24	24	6	0	3	771	20	20	0	0	NA	NA	NA	47	63	528	178	170	464	159	148	94	10	4	0.178	0.056	0.024
.	19.01.15-18.35.06-1-11830	95	6	6	1	0	0	745	3	3	0	0	NA	NA	NA	31	32	508	167	170	450	148	147	22	4	8	0.043	0.024	0.047
.	19.01.15-18.35.13-1-11835	101	19	19	6	0	2	746	16	16	0	0	NA	NA	NA	31	34	509	171	167	447	151	148	59	21	3	0.116	0.123	0.018
.	19.01.15-18.35.14-1-11837	92	7	7	2	0	2	753	6	6	0	0	NA	NA	NA	32	41	512	170	172	451	150	152	18	5	0	0.035	0.029	0
.	19.01.15-18.35.16-1-11840	93	9	9	1	0	0	755	6	6	0	0	NA	NA	NA	27	38	512	169	170	455	150	150	24	6	7	0.047	0.036	0.041
.	19.01.15-18.35.22-1-11846	66	4	4	2	0	2	739	3	3	0	0	NA	NA	NA	22	26	503	169	167	446	147	146	10	0	0	0.02	0	0
.	19.01.15-18.35.25-1-11862	93	7	7	1	0	0	746	5	5	0	0	NA	NA	NA	38	33	509	169	168	446	151	149	4	15	3	0.008	0.089	0.018
.	19.01.15-18.35.30-1-11863	121	11	11	2	0	1	766	10	10	0	0	NA	NA	NA	33	48	518	167	176	458	148	160	55	0	6	0.106	0	0.034
.	19.01.15-18.35.38-1-11865	151	21	21	9	0	7	776	20	20	0	0	NA	NA	NA	63	61	531	175	168	476	154	146	79	18	14	0.149	0.103	0.083
.	19.01.15-18.35.41-1-11866	68	2	2	1	0	0	735	0	0	0	0	NA	NA	NA	33	24	506	167	164	444	149	142	3	0	1	0.006	0	0.006
.	19.01.15-18.35.45-1-11867	123	12	12	8	0	6	754	11	11	0	0	NA	NA	NA	47	38	510	169	172	448	152	154	38	0	10	0.075	0	0.058
.	19.01.15-18.35.53-1-11868	92	6	6	0	0	0	745	5	5	0	0	NA	NA	NA	25	27	500	172	168	445	151	149	21	2	0	0.042	0.012	0
.	19.01.15-18.35.54-1-11872	59	2	2	0	0	0	102	1	1	0	0	NA	NA	NA	13	19	500	165	167	58	23	21	7	0	0	0.014	0	0
.	19.01.15-18.35.57-1-11875	92	10	10	6	0	5	749	9	9	0	0	NA	NA	NA	29	39	515	170	167	449	149	151	34	6	0	0.066	0.035	0
.	19.01.15-18.36.02-1-11880	63	6	6	1	0	1	743	3	3	0	0	NA	NA	NA	24	28	502	172	167	442	153	148	13	2	0	0.026	0.012	0
.	19.01.15-18.36.09-1-11888	122	4	4	1	0	0	754	2	2	0	0	NA	NA	NA	42	36	512	168	169	452	152	150	11	0	3	0.021	0	0.018
.	19.01.15-18.36.11-1-11889	89	4	4	0	0	0	744	3	3	0	0	NA	NA	NA	33	26	501	171	167	443	153	148	12	0	3	0.024	0	0.018
.	19.01.15-18.36.16-1-11892	91	8	8	2	0	1	746	7	7	0	0	NA	NA	NA	39	33	510	166	170	447	147	152	28	2	0	0.055	0.012	0
.	19.01.15-18.36.19-1-11895	57	2	2	1	0	1	734	0	0	0	0	NA	NA	NA	18	18	503	165	163	442	147	145	4	0	0	0.008	0	0
.	19.01.15-18.36.20-1-11898	119	16	16	7	0	5	770	15	15	0	0	NA	NA	NA	32	48	520	168	173	464	150	156	47	5	15	0.09	0.03	0.087
.	19.01.15-18.36.26-1-11922	35	1	1	0	0	0	0	0	0	0	0	NA	NA	NA	13	6	491	164	164	0	0	0	0	0	0	0	0	0
.	19.01.15-18.36.26-1-11923	64	4	4	2	0	1	738	2	2	0	0	NA	NA	NA	20	20	499	168	166	442	148	148	5	5	0	0.01	0.03	0
.	19.01.15-18.36.28-1-11924	149	12	12	3	0	2	755	10	10	0	0	NA	NA	NA	57	44	519	170	168	458	149	148	63	0	3	0.121	0	0.018
.	19.01.15-18.36.29-1-11925	148	7	7	3	0	2	771	5	5	0	0	NA	NA	NA	49	54	518	176	173	457	158	156	27	2	3	0.052	0.011	0.017
.	19.01.15-18.36.29-1-11926	125	18	18	5	0	4	764	16	16	0	0	NA	NA	NA	39	52	515	175	175	456	154	154	70	24	0	0.136	0.137	0
.	19.01.15-18.36.30-1-11927	173	47	47	21	0	14	756	40	40	0	0	NA	NA	NA	56	54	518	172	177	448	153	155	135	9	25	0.261	0.052	0.141
.	19.01.15-18.36.38-1-11931	87	6	6	5	0	0	759	5	5	0	0	NA	NA	NA	30	35	513	170	165	457	155	147	28	12	5	0.055	0.071	0.03
.	19.01.15-18.36.38-1-11932	118	4	4	2	0	2	731	3	3	0	0	NA	NA	NA	51	25	504	165	169	432	149	150	21	0	1	0.042	0	0.006
.	19.01.15-18.36.45-1-11933	124	11	11	4	0	3	748	10	10	0	0	NA	NA	NA	28	27	503	167	170	448	152	148	26	12	8	0.052	0.072	0.047
.	19.01.15-18.36.54-1-11938	117	11	11	0	0	0	744	10	10	0	0	NA	NA	NA	36	33	510	169	167	447	149	148	47	0	3	0.092	0	0.018
.	19.01.15-18.36.58-1-11939	120	8	8	3	0	3	765	6	6	0	0	NA	NA	NA	39	53	518	173	175	456	157	152	27	2	6	0.052	0.012	0.034
.	19.01.15-18.36.59-1-11943	31	1	1	0	0	0	0	0	0	0	0	NA	NA	NA	10	10	491	167	165	0	0	0	0	0	0	0	0	0
.	19.01.15-18.37.01-1-11945	94	5	5	0	0	0	752	4	4	0	0	NA	NA	NA	36	35	506	174	168	448	156	148	25	0	7	0.049	0	0.042
.	19.01.15-18.37.05-1-11949	172	35	35	5	0	5	753	30	30	0	0	NA	NA	NA	58	45	514	172	172	450	150	153	122	15	21	0.237	0.087	0.122
.	19.01.15-18.37.12-1-11956	96	21	21	10	0	3	750	20	20	0	0	NA	NA	NA	33	32	504	170	171	446	152	152	103	5	2	0.204	0.029	0.012
.	19.01.15-18.37.19-1-11965	139	15	15	12	0	7	763	14	14	0	0	NA	NA	NA	48	52	521	174	170	464	149	150	40	37	13	0.077	0.213	0.076
.	19.01.15-18.37.19-1-11966	143	21	21	5	0	4	761	19	19	0	0	NA	NA	NA	40	49	516	179	167	457	157	147	54	36	5	0.105	0.201	0.03
.	19.01.15-18.37.24-1-11982	205	12	12	4	0	1	781	10	10	0	0	NA	NA	NA	61	64	534	174	169	477	157	147	33	14	7	0.062	0.08	0.041
.	19.01.15-18.37.27-1-11983	62	4	4	2	0	1	740	3	3	0	0	NA	NA	NA	24	26	502	170	167	441	154	145	17	3	0	0.034	0.018	0
.	19.01.15-18.37.30-1-11984	94	3	3	2	0	1	755	2	2	0	0	NA	NA	NA	35	35	511	167	170	453	147	155	4	3	6	0.008	0.018	0.035
.	19.01.15-18.37.47-1-11985	95	8	8	3	0	3	747	4	4	0	0	NA	NA	NA	33	35	509	169	170	447	149	151	17	1	0	0.033	0.006	0
.	19.01.15-18.37.47-1-11986	57	2	2	0	0	0	738	1	1	0	0	NA	NA	NA	27	22	500	164	171	440	143	155	7	6	0	0.014	0.037	0
.	19.01.15-18.37.48-1-11987	65	3	3	1	0	1	742	2	2	0	0	NA	NA	NA	23	23	504	167	165	444	148	150	9	0	3	0.018	0	0.018
.	19.01.15-18.37.54-1-11991	118	13	13	5	0	2	750	12	12	0	0	NA	NA	NA	43	40	514	172	167	448	154	148	72	11	8	0.14	0.064	0.048
.	19.01.15-18.37.55-1-11992	145	10	10	1	0	1	770	8	8	0	0	NA	NA	NA	44	49	520	174	168	462	157	151	20	12	6	0.038	0.069	0.036
.	19.01.15-18.37.57-1-11993	36	1	1	1	0	1	0	0	0	0	0	NA	NA	NA	11	11	495	164	165	0	0	0	0	0	0	0	0	0
.	19.01.15-18.38.00-1-11997	63	3	3	1	0	1	739	2	2	0	0	NA	NA	NA	35	28	509	168	164	448	150	141	0	5	3	0	0.03	0.018
.	19.01.15-18.38.00-1-11998	69	3	3	1	0	1	753	2	2	0	0	NA	NA	NA	20	31	507	169	168	454	150	149	4	6	3	0.008	0.036	0.018
.	19.01.15-18.38.02-1-12002	67	3	3	1	0	1	252	2	2	0	0	NA	NA	NA	19	24	504	169	164	149	49	54	0	1	5	0	0.006	0.03
.	19.01.15-18.38.05-1-12007	95	5	5	2	0	0	758	4	4	0	0	NA	NA	NA	37	41	506	176	172	449	156	153	17	13	6	0.034	0.074	0.035
.	19.01.15-18.38.07-1-12009	84	4	4	2	0	2	750	3	3	0	0	NA	NA	NA	36	37	510	169	171	448	149	153	7	11	0	0.014	0.065	0
.	19.01.15-18.38.11-1-12012	115	8	8	3	0	3	752	7	7	0	0	NA	NA	NA	33	38	510	168	173	449	146	157	32	0	0	0.063	0	0
.	19.01.15-18.38.19-1-12021	111	14	14	6	0	3	749	13	13	0	0	NA	NA	NA	29	30	506	169	168	447	153	149	41	6	8	0.081	0.036	0.048
.	19.01.15-18.38.23-1-12022	93	3	3	2	0	1	758	2	2	0	0	NA	NA	NA	29	40	516	167	170	459	147	152	16	0	0	0.031	0	0
.	19.01.15-18.38.25-1-12038	63	3	3	1	0	1	741	2	2	0	0	NA	NA	NA	24	26	505	168	166	446	148	147	23	1	0	0.046	0.006	0
.	19.01.15-18.38.36-1-12043	123	16	16	10	0	6	745	15	15	0	0	NA	NA	NA	45	34	507	171	169	446	153	146	71	0	7	0.14	0	0.041
.	19.01.15-18.38.37-1-12044	64	4	4	0	0	0	739	2	2	0	0	NA	NA	NA	21	19	500	168	164	446	146	147	8	0	3	0.016	0	0.018
.	19.01.15-18.38.38-1-12045	85	5	5	1	0	1	748	4	4	0	0	NA	NA	NA	33	40	516	169	168	451	149	148	6	0	4	0.012	0	0.024
.	19.01.15-18.38.39-1-12046	148	6	6	2	0	1	757	5	5	0	0	NA	NA	NA	48	50	514	175	174	445	155	157	16	3	2	0.031	0.017	0.011
.	19.01.15-18.38.40-1-12047	127	23	23	9	0	7	771	20	20	0	0	NA	NA	NA	36	57	527	170	173	465	151	155	119	7	1	0.226	0.041	0.006
.	19.01.15-18.38.42-1-12048	61	2	2	0	0	0	742	1	1	0	0	NA	NA	NA	26	26	503	172	164	445	153	144	0	4	3	0	0.023	0.018
.	19.01.15-18.38.50-1-12049	152	15	15	3	0	3	757	14	14	0	0	NA	NA	NA	52	44	518	174	165	456	154	147	67	8	2	0.129	0.046	0.012
.	19.01.15-18.38.52-1-12053	91	7	7	1	0	1	760	6	6	0	0	NA	NA	NA	24	39	506	174	172	451	154	155	12	0	6	0.024	0	0.035
.	19.01.15-18.38.59-1-12056	142	16	16	5	0	5	754	15	15	0	0	NA	NA	NA	36	41	513	171	170	452	151	151	68	21	6	0.133	0.123	0.035
.	19.01.15-18.38.59-1-12057	111	7	7	0	0	0	758	5	5	0	0	NA	NA	NA	43	41	511	169	174	452	150	156	14	6	2	0.027	0.036	0.011
.	19.01.15-18.38.59-1-12058	94	13	13	2	0	2	754	10	10	0	0	NA	NA	NA	26	31	508	167	169	454	146	154	27	3	7	0.053	0.018	0.041
.	19.01.15-18.39.01-1-12061	34	1	1	1	0	1	0	0	0	0	0	NA	NA	NA	12	6	491	163	165	0	0	0	2	0	0	0.004	0	0
.	19.01.15-18.39.04-1-12064	144	25	25	7	0	5	755	23	23	0	0	NA	NA	NA	51	43	511	178	167	448	159	148	72	5	7	0.141	0.028	0.042
.	19.01.15-18.39.12-1-12071	146	8	8	1	0	1	756	7	7	0	0	NA	NA	NA	44	36	510	171	168	451	153	152	24	6	0	0.047	0.035	0
.	19.01.15-18.39.13-1-12072	115	6	6	1	0	1	747	4	4	0	0	NA	NA	NA	28	32	506	172	167	446	154	147	6	4	3	0.012	0.023	0.018
.	19.01.15-18.39.23-1-12082	94	14	14	2	0	0	760	13	13	0	0	NA	NA	NA	23	39	510	170	172	450	154	156	67	5	3	0.131	0.029	0.017
.	19.01.15-18.39.25-1-12098	123	14	14	4	0	2	768	12	12	0	0	NA	NA	NA	36	47	517	173	170	462	154	152	72	18	0	0.139	0.104	0
.	19.01.15-18.39.27-1-12099	59	2	2	0	0	0	51	1	1	0	0	NA	NA	NA	15	4	492	163	162	27	13	11	4	0	0	0.008	0	0
.	19.01.15-18.39.30-1-12100	121	12	12	3	0	3	756	11	11	0	0	NA	NA	NA	34	37	510	170	170	452	149	155	24	13	12	0.047	0.076	0.071
.	19.01.15-18.39.33-1-12101	115	9	9	3	0	0	757	7	7	0	0	NA	NA	NA	35	44	515	173	169	457	150	150	43	3	11	0.083	0.017	0.065
.	19.01.15-18.39.33-1-12102	35	1	1	0	0	0	0	0	0	0	0	NA	NA	NA	4	5	491	164	163	0	0	0	0	0	0	0	0	0
.	19.01.15-18.39.36-1-12103	60	4	4	0	0	0	738	3	3	0	0	NA	NA	NA	30	25	503	169	166	440	149	149	5	7	0	0.01	0.041	0
.	19.01.15-18.39.38-1-12104	91	3	3	0	0	0	756	1	1	0	0	NA	NA	NA	21	38	513	169	169	456	150	150	2	1	0	0.004	0.006	0
.	19.01.15-18.39.43-1-12106	62	2	2	1	0	1	253	0	0	0	0	NA	NA	NA	17	22	498	168	169	150	48	55	7	0	0	0.014	0	0
.	19.01.15-18.39.57-1-12110	91	3	3	1	0	0	741	2	2	0	0	NA	NA	NA	33	31	506	169	169	445	149	147	12	0	1	0.024	0	0.006
.	19.01.15-18.39.58-1-12111	87	6	6	1	0	0	741	5	5	0	0	NA	NA	NA	28	28	508	170	163	448	153	140	15	0	8	0.03	0	0.049
.	19.01.15-18.39.58-1-12114	34	1	1	0	0	0	0	0	0	0	0	NA	NA	NA	16	6	493	164	162	0	0	0	0	0	0	0	0	0
.	19.01.15-18.40.01-1-12117	177	18	18	7	0	5	753	16	16	0	0	NA	NA	NA	70	45	513	175	170	450	155	148	46	27	18	0.09	0.154	0.106
.	19.01.15-18.40.01-1-12118	57	2	2	0	0	0	51	1	1	0	0	NA	NA	NA	14	20	501	168	164	29	12	10	0	1	0	0	0.006	0
.	19.01.15-18.40.03-1-12125	90	6	6	2	0	1	744	5	5	0	0	NA	NA	NA	29	24	504	166	167	445	150	149	20	1	0	0.04	0.006	0
.	19.01.15-18.40.06-1-12128	36	1	1	0	0	0	0	0	0	0	0	NA	NA	NA	10	12	492	166	167	0	0	0	0	1	0	0	0.006	0
.	19.01.15-18.40.06-1-12131	146	15	15	9	0	7	754	11	11	0	0	NA	NA	NA	35	42	519	168	168	459	148	147	39	21	8	0.075	0.125	0.048
.	19.01.15-18.40.08-1-12133	96	7	7	2	0	2	739	6	6	0	0	NA	NA	NA	45	31	508	166	170	446	146	147	28	0	0	0.055	0	0
.	19.01.15-18.40.09-1-12134	180	14	14	4	0	4	781	12	12	0	0	NA	NA	NA	47	64	523	176	178	464	156	161	40	6	11	0.076	0.034	0.062
.	19.01.15-18.40.09-1-12136	35	1	1	0	0	0	0	0	0	0	0	NA	NA	NA	19	11	497	164	163	0	0	0	0	1	0	0	0.006	0
.	19.01.15-18.40.13-1-12137	115	10	10	4	0	2	768	9	9	0	0	NA	NA	NA	47	47	516	173	171	462	155	151	19	21	8	0.037	0.121	0.047
.	19.01.15-18.40.14-1-12139	61	2	2	0	0	0	730	1	1	0	0	NA	NA	NA	27	18	502	165	164	440	144	146	0	3	0	0	0.018	0
.	19.01.15-18.40.20-1-12143	90	5	5	2	0	2	756	4	4	0	0	NA	NA	NA	36	39	509	172	171	455	152	149	18	7	0	0.035	0.041	0
.	19.01.15-18.40.24-1-12160	124	19	19	6	0	4	759	17	17	0	0	NA	NA	NA	36	49	518	172	172	457	154	148	60	23	17	0.116	0.134	0.099
.	19.01.15-18.40.30-1-12161	32	1	1	0	0	0	0	0	0	0	0	NA	NA	NA	6	14	493	168	166	0	0	0	0	0	0	0	0	0
.	19.01.15-18.40.31-1-12163	123	13	13	5	0	3	748	10	10	0	0	NA	NA	NA	42	40	511	166	176	445	146	157	28	1	14	0.055	0.006	0.08
.	19.01.15-18.40.32-1-12164	146	13	13	3	0	2	747	12	12	0	0	NA	NA	NA	38	33	503	172	171	443	149	155	23	10	3	0.046	0.058	0.018
.	19.01.15-18.40.40-1-12168	86	5	5	1	0	1	745	4	4	0	0	NA	NA	NA	22	25	501	168	169	447	149	149	8	5	0	0.016	0.03	0
.	19.01.15-18.40.40-1-12169	120	10	10	4	0	2	766	9	9	0	0	NA	NA	NA	42	48	511	178	172	454	159	153	63	13	2	0.123	0.073	0.012
.	19.01.15-18.40.42-1-12170	31	1	1	0	0	0	0	0	0	0	0	NA	NA	NA	7	6	492	165	162	0	0	0	4	0	0	0.008	0	0
.	19.01.15-18.40.46-1-12171	92	9	9	3	0	1	757	7	7	0	0	NA	NA	NA	28	40	508	171	174	449	155	153	34	0	2	0.067	0	0.011
.	19.01.15-18.40.46-1-12172	56	2	2	2	0	2	0	1	1	0	0	NA	NA	NA	15	18	500	165	166	0	0	0	0	0	1	0	0	0.006
.	19.01.15-18.40.49-1-12173	95	12	12	2	0	0	757	10	10	0	0	NA	NA	NA	36	38	508	173	170	451	151	155	46	12	7	0.091	0.069	0.041
.	19.01.15-18.40.50-1-12174	63	4	4	2	0	2	736	3	3	0	0	NA	NA	NA	21	20	501	168	164	442	149	145	16	0	0	0.032	0	0
.	19.01.15-18.41.00-1-12182	96	14	14	2	0	0	750	13	13	0	0	NA	NA	NA	30	37	510	171	169	449	150	151	38	3	3	0.075	0.018	0.018
.	19.01.15-18.41.07-1-12190	93	9	9	2	0	1	744	8	8	0	0	NA	NA	NA	48	39	512	170	170	450	148	146	19	0	2	0.037	0	0.012
.	19.01.15-18.41.07-1-12191	60	2	2	0	0	0	355	1	1	0	0	NA	NA	NA	9	20	500	167	166	212	79	64	2	3	0	0.004	0.018	0
.	19.01.15-18.41.09-1-12194	143	11	11	2	0	1	760	10	10	0	0	NA	NA	NA	44	47	520	171	169	460	152	148	41	18	7	0.079	0.105	0.041
.	19.01.15-18.41.12-1-12195	92	4	4	1	0	1	747	3	3	0	0	NA	NA	NA	39	34	509	169	169	447	150	150	22	0	0	0.043	0	0
.	19.01.15-18.41.13-1-12196	114	11	11	1	0	1	745	9	9	0	0	NA	NA	NA	37	37	518	167	165	459	144	142	36	7	9	0.069	0.042	0.055
.	19.01.15-18.41.17-1-12201	117	6	6	1	0	1	754	3	3	0	0	NA	NA	NA	38	44	515	174	168	451	153	150	15	16	0	0.029	0.092	0
.	19.01.15-18.41.26-1-12221	61	2	2	0	0	0	51	1	1	0	0	NA	NA	NA	22	13	495	167	164	28	11	12	1	0	0	0.002	0	0
.	19.01.15-18.41.28-1-12222	68	5	5	0	0	0	740	4	4	0	0	NA	NA	NA	27	21	502	165	167	443	147	150	10	0	1	0.02	0	0.006
.	19.01.15-18.41.30-1-12223	67	5	5	2	0	2	734	4	4	0	0	NA	NA	NA	28	22	504	166	165	441	146	147	9	15	1	0.018	0.09	0.006
.	19.01.15-18.41.31-1-12224	90	4	4	0	0	0	750	2	2	0	0	NA	NA	NA	40	32	510	170	165	452	152	146	13	0	0	0.025	0	0
.	19.01.15-18.41.33-1-12225	154	6	6	3	0	2	762	5	5	0	0	NA	NA	NA	50	45	509	181	168	452	161	149	7	6	2	0.014	0.033	0.012
.	19.01.15-18.41.34-1-12226	155	25	25	6	0	2	776	22	22	0	0	NA	NA	NA	50	57	517	176	177	461	156	159	58	41	2	0.112	0.233	0.011
.	19.01.15-18.41.38-1-12227	113	8	8	4	0	1	758	6	6	0	0	NA	NA	NA	40	36	512	171	166	457	152	149	23	4	11	0.045	0.023	0.066
.	19.01.15-18.41.41-1-12228	62	2	2	1	0	1	734	1	1	0	0	NA	NA	NA	24	17	500	164	166	440	148	146	3	0	2	0.006	0	0.012
.	19.01.15-18.41.46-1-12230	62	3	3	0	0	0	748	2	2	0	0	NA	NA	NA	21	27	504	166	170	449	146	153	5	0	0	0.01	0	0
.	19.01.15-18.41.48-1-12231	144	11	11	5	0	3	777	8	8	0	0	NA	NA	NA	54	61	526	173	175	462	156	159	41	20	0	0.078	0.116	0
.	19.01.15-18.41.51-1-12232	64	2	2	2	0	2	735	1	1	0	0	NA	NA	NA	27	17	499	166	165	438	149	148	3	1	0	0.006	0.006	0
.	19.01.15-18.41.51-1-12233	151	18	18	5	0	3	772	17	17	0	0	NA	NA	NA	38	50	518	173	172	465	155	152	34	17	29	0.066	0.098	0.169
.	19.01.15-18.41.56-1-12237	89	7	7	2	0	0	750	5	5	0	0	NA	NA	NA	39	40	510	173	170	451	150	149	27	0	9	0.053	0	0.053
.	19.01.15-18.41.58-1-12239	148	9	9	2	0	2	751	8	8	0	0	NA	NA	NA	33	31	512	166	166	458	147	146	24	1	8	0.047	0.006	0.048
.	19.01.15-18.42.04-1-12245	32	1	1	0	0	0	0	0	0	0	0	NA	NA	NA	5	13	498	165	163	0	0	0	0	0	0	0	0	0
.	19.01.15-18.42.06-1-12249	109	10	10	3	0	2	745	9	9	0	0	NA	NA	NA	37	29	505	169	168	445	151	149	46	0	5	0.091	0	0.03
.	19.01.15-18.42.06-1-12250	33	1	1	0	0	0	0	0	0	0	0	NA	NA	NA	16	11	496	164	164	0	0	0	2	0	0	0.004	0	0
.	19.01.15-18.42.06-1-12251	161	17	17	7	0	7	759	15	15	0	0	NA	NA	NA	55	43	514	169	173	458	150	151	52	11	14	0.101	0.065	0.081
.	19.01.15-18.42.09-1-12255	59	2	2	0	0	0	743	1	1	0	0	NA	NA	NA	27	24	503	169	165	445	150	148	0	5	2	0	0.03	0.012
.	19.01.15-18.42.16-1-12260	97	13	13	3	0	1	759	10	10	0	0	NA	NA	NA	31	43	510	175	171	449	159	151	74	1	1	0.145	0.006	0.006
.	19.01.15-18.42.21-1-12262	60	3	3	1	0	1	746	2	2	0	0	NA	NA	NA	22	29	504	169	169	447	150	149	4	4	5	0.008	0.024	0.03
.	19.01.15-18.42.24-1-12278	116	12	12	6	0	5	740	9	9	0	0	NA	NA	NA	33	31	506	171	167	444	150	146	24	13	6	0.047	0.076	0.036
.	19.01.15-18.42.24-1-12279	90	7	7	1	0	0	755	5	5	0	0	NA	NA	NA	27	33	502	172	172	447	156	152	19	5	7	0.038	0.029	0.041
.	19.01.15-18.42.25-1-12280	58	2	2	1	0	0	746	1	1	0	0	NA	NA	NA	26	28	502	172	167	441	155	150	6	0	0	0.012	0	0
.	19.01.15-18.42.32-1-12281	67	2	2	0	0	0	406	1	1	0	0	NA	NA	NA	15	13	496	165	165	252	78	76	5	2	0	0.01	0.012	0
.	19.01.15-18.42.33-1-12282	67	3	3	2	0	1	745	2	2	0	0	NA	NA	NA	33	35	505	172	171	443	152	150	27	0	0	0.053	0	0
.	19.01.15-18.42.38-1-12286	66	8	8	0	0	0	739	7	7	0	0	NA	NA	NA	25	21	499	170	165	440	152	147	27	9	2	0.054	0.053	0.012
.	19.01.15-18.42.40-1-12287	88	5	5	3	0	3	752	4	4	0	0	NA	NA	NA	31	39	516	167	169	452	147	153	11	0	0	0.021	0	0
.	19.01.15-18.42.46-1-12288	71	5	5	1	0	1	748	3	3	0	0	NA	NA	NA	24	32	507	168	170	448	150	150	15	0	8	0.03	0	0.047
.	19.01.15-18.42.48-1-12289	94	18	18	5	0	4	756	14	14	0	0	NA	NA	NA	26	36	508	170	171	453	152	151	37	14	17	0.073	0.082	0.099
.	19.01.15-18.42.55-1-12293	86	6	6	2	0	1	738	4	4	0	0	NA	NA	NA	35	32	506	171	168	443	150	145	5	6	4	0.01	0.035	0.024
.	19.01.15-18.42.57-1-12294	85	4	4	0	0	0	752	2	2	0	0	NA	NA	NA	28	36	506	171	172	447	154	151	8	0	4	0.016	0	0.023
.	19.01.15-18.43.24-1-12331	90	5	5	1	0	1	746	4	4	0	0	NA	NA	NA	32	34	508	169	170	446	147	153	12	10	0	0.024	0.059	0
.	19.01.15-18.43.32-1-12333	112	5	5	1	0	1	740	4	4	0	0	NA	NA	NA	34	25	503	169	166	443	153	144	8	1	1	0.016	0.006	0.006
.	19.01.15-18.43.35-1-12334	147	23	23	3	0	2	748	20	20	0	0	NA	NA	NA	60	42	516	169	170	451	150	147	45	30	20	0.087	0.178	0.118
.	19.01.15-18.43.37-1-12335	37	1	1	0	0	0	0	0	0	0	0	NA	NA	NA	12	10	497	164	162	0	0	0	0	0	0	0	0	0
.	19.01.15-18.43.42-1-12336	90	4	4	1	0	1	763	3	3	0	0	NA	NA	NA	32	44	510	177	170	456	159	148	8	4	6	0.016	0.023	0.035
.	19.01.15-18.43.53-1-12340	154	11	11	7	0	4	755	10	10	0	0	NA	NA	NA	61	35	508	171	169	449	155	151	26	34	8	0.051	0.199	0.047
.	19.01.15-18.43.54-1-12341	155	16	16	3	0	2	785	14	14	0	0	NA	NA	NA	44	67	529	173	178	469	155	161	39	20	13	0.074	0.116	0.073
.	19.01.15-18.43.58-1-12343	90	9	9	3	0	3	745	8	8	0	0	NA	NA	NA	31	34	510	170	167	446	149	150	29	6	1	0.057	0.035	0.006
.	19.01.15-18.44.03-1-12349	88	7	7	3	0	1	747	6	6	0	0	NA	NA	NA	34	38	509	171	171	445	153	149	38	0	5	0.075	0	0.029
.	19.01.15-18.44.12-1-12356	61	2	2	0	0	0	741	1	1	0	0	NA	NA	NA	18	23	505	167	164	445	149	147	9	0	0	0.018	0	0
.	19.01.15-18.44.17-1-12362	35	1	1	0	0	0	0	0	0	0	0	NA	NA	NA	7	7	491	166	163	0	0	0	1	0	0	0.002	0	0
.	19.01.15-18.44.21-1-12363	35	1	1	1	0	1	0	0	0	0	0	NA	NA	NA	9	9	493	165	164	0	0	0	0	0	0	0	0	0
.	19.01.15-18.44.26-1-12379	123	14	14	3	0	3	750	13	13	0	0	NA	NA	NA	37	33	509	167	170	452	149	149	40	16	7	0.079	0.096	0.041
.	19.01.15-18.44.28-1-12380	35	1	1	0	0	0	0	0	0	0	0	NA	NA	NA	9	11	495	165	164	0	0	0	0	0	2	0	0	0.012
.	19.01.15-18.44.35-1-12381	91	3	3	0	0	0	737	2	2	0	0	NA	NA	NA	38	27	504	166	170	442	146	149	13	0	0	0.026	0	0
.	19.01.15-18.44.35-1-12382	152	24	24	10	0	7	761	21	21	0	0	NA	NA	NA	46	44	513	172	172	453	156	152	78	23	3	0.152	0.134	0.017
.	19.01.15-18.44.38-1-12386	59	2	2	1	0	1	255	1	1	0	0	NA	NA	NA	23	28	498	173	170	143	53	59	0	0	5	0	0	0.029
.	19.01.15-18.44.39-1-12387	65	4	4	4	0	2	750	2	2	0	0	NA	NA	NA	20	29	504	168	170	449	151	150	15	0	0	0.03	0	0
.	19.01.15-18.44.41-1-12389	57	2	2	2	0	1	743	1	1	0	0	NA	NA	NA	22	22	501	169	165	444	150	149	0	0	4	0	0	0.024
.	19.01.15-18.44.48-1-12390	34	1	1	1	0	1	0	0	0	0	0	NA	NA	NA	7	11	495	165	164	0	0	0	0	0	0	0	0	0
.	19.01.15-18.44.49-1-12391	62	2	2	0	0	0	735	1	1	0	0	NA	NA	NA	25	20	500	166	167	441	148	146	10	0	0	0.02	0	0
.	19.01.15-18.44.49-1-12392	86	14	14	7	0	4	752	11	11	0	0	NA	NA	NA	25	33	510	167	169	450	149	153	37	9	0	0.073	0.054	0
.	19.01.15-18.44.51-1-12393	211	13	13	2	0	1	770	10	10	0	0	NA	NA	NA	61	51	508	181	175	450	163	157	55	10	0	0.108	0.055	0
.	19.01.15-18.44.52-1-12394	34	1	1	0	0	0	0	0	0	0	0	NA	NA	NA	10	13	497	166	163	0	0	0	1	0	0	0.002	0	0
.	19.01.15-18.44.55-1-12398	66	4	4	1	0	1	738	2	2	0	0	NA	NA	NA	19	22	500	167	168	441	148	149	8	1	3	0.016	0.006	0.018
.	19.01.15-18.44.56-1-12399	91	4	4	3	0	3	748	2	2	0	0	NA	NA	NA	31	38	506	170	175	445	148	155	6	2	2	0.012	0.012	0.011
.	19.01.15-18.44.57-1-12400	61	2	2	0	0	0	741	1	1	0	0	NA	NA	NA	29	28	507	169	165	445	152	144	13	0	0	0.026	0	0
.	19.01.15-18.45.06-1-12411	33	1	1	0	0	0	0	0	0	0	0	NA	NA	NA	7	9	495	164	163	0	0	0	0	0	0	0	0	0
.	19.01.15-18.45.09-1-12414	58	2	2	1	0	1	746	1	1	0	0	NA	NA	NA	12	22	502	167	166	447	150	149	5	0	2	0.01	0	0.012
.	19.01.15-18.45.11-1-12415	137	7	7	2	0	1	769	4	4	0	0	NA	NA	NA	40	54	526	169	172	464	150	155	14	10	1	0.027	0.059	0.006
.	19.01.15-18.45.12-1-12416	124	14	14	6	0	3	764	13	13	0	0	NA	NA	NA	29	40	515	167	171	461	150	153	49	19	11	0.095	0.114	0.064
.	19.01.15-18.45.15-1-12419	152	13	13	2	0	1	762	11	11	0	0	NA	NA	NA	49	47	515	174	171	455	154	153	27	16	11	0.052	0.092	0.064
.	19.01.15-18.45.22-1-12422	69	9	9	1	0	1	737	7	7	0	0	NA	NA	NA	25	17	501	167	162	446	146	145	30	4	0	0.06	0.024	0
.	19.01.15-18.45.25-1-12442	123	12	12	5	0	3	756	11	11	0	0	NA	NA	NA	49	43	516	174	166	457	157	142	37	2	2	0.072	0.011	0.012
.	19.01.15-18.45.26-1-12443	31	1	1	0	0	0	0	0	0	0	0	NA	NA	NA	5	9	492	167	163	0	0	0	0	0	0	0	0	0
.	19.01.15-18.45.26-1-12444	58	2	2	0	0	0	732	1	1	0	0	NA	NA	NA	24	15	499	164	165	441	144	147	3	0	0	0.006	0	0
.	19.01.15-18.45.28-1-12445	116	6	6	1	0	0	764	5	5	0	0	NA	NA	NA	45	46	515	171	173	453	155	156	25	4	0	0.049	0.023	0
.	19.01.15-18.45.30-1-12446	148	19	19	3	0	2	772	16	16	0	0	NA	NA	NA	40	55	524	175	169	465	155	152	61	11	11	0.116	0.063	0.065
.	19.01.15-18.45.40-1-12448	88	5	5	1	0	0	750	4	4	0	0	NA	NA	NA	34	36	514	170	165	454	149	147	24	6	0	0.047	0.035	0
.	19.01.15-18.45.47-1-12449	90	9	9	3	0	2	762	8	8	0	0	NA	NA	NA	23	42	511	172	172	454	154	154	8	21	1	0.016	0.122	0.006
.	19.01.15-18.45.58-1-12455	146	11	11	4	0	2	764	8	8	0	0	NA	NA	NA	53	53	519	173	174	453	156	155	30	8	5	0.058	0.046	0.029
.	19.01.15-18.45.59-1-12457	37	1	1	0	0	0	0	0	0	0	0	NA	NA	NA	7	9	491	166	165	0	0	0	0	1	0	0	0.006	0
.	19.01.15-18.46.00-1-12460	94	11	11	1	0	1	749	10	10	0	0	NA	NA	NA	27	27	503	167	170	444	151	154	25	2	1	0.05	0.012	0.006
.	19.01.15-18.46.01-1-12462	87	6	6	3	0	2	748	4	4	0	0	NA	NA	NA	34	31	510	169	165	449	154	145	19	0	0	0.037	0	0
.	19.01.15-18.46.03-1-12464	122	18	18	5	0	4	758	15	15	0	0	NA	NA	NA	37	45	513	176	169	451	157	150	43	16	8	0.084	0.091	0.047
.	19.01.15-18.46.08-1-12469	31	1	1	1	0	1	0	0	0	0	0	NA	NA	NA	5	5	490	165	163	0	0	0	0	0	0	0	0	0
.	19.01.15-18.46.11-1-12472	85	6	6	2	0	2	743	4	4	0	0	NA	NA	NA	27	31	508	167	169	449	147	147	2	7	2	0.004	0.042	0.012
.	19.01.15-18.46.12-1-12473	295	23	23	8	0	5	811	20	20	0	0	NA	NA	NA	80	92	536	184	185	480	164	167	80	22	12	0.149	0.12	0.065
.	19.01.15-18.46.13-1-12474	112	7	7	3	0	3	755	6	6	0	0	NA	NA	NA	33	35	505	169	174	444	154	157	32	0	0	0.063	0	0
.	19.01.15-18.46.13-1-12475	88	3	3	1	0	1	733	2	2	0	0	NA	NA	NA	30	20	499	166	168	439	146	148	2	7	0	0.004	0.042	0
.	19.01.15-18.46.31-1-12505	61	2	2	1	0	1	740	1	1	0	0	NA	NA	NA	25	25	502	167	169	442	149	149	7	0	0	0.014	0	0
.	19.01.15-18.46.31-1-12506	117	4	4	1	0	1	753	3	3	0	0	NA	NA	NA	37	42	510	171	174	450	148	155	6	1	8	0.012	0.006	0.046
.	19.01.15-18.46.31-1-12507	154	9	9	6	0	4	771	8	8	0	0	NA	NA	NA	51	56	524	171	174	467	151	153	42	18	7	0.08	0.105	0.04
.	19.01.15-18.46.32-1-12508	58	3	3	1	0	1	744	2	2	0	0	NA	NA	NA	17	19	497	171	164	443	156	145	7	0	1	0.014	0	0.006
.	19.01.15-18.46.35-1-12509	147	16	16	4	0	3	761	13	13	0	0	NA	NA	NA	45	54	522	175	170	459	153	149	26	17	13	0.05	0.097	0.076
.	19.01.15-18.46.35-1-12510	117	15	15	3	0	1	754	14	14	0	0	NA	NA	NA	44	39	512	170	170	447	153	154	43	31	7	0.084	0.182	0.041
.	19.01.15-18.46.40-1-12514	152	18	18	7	0	4	779	14	14	0	0	NA	NA	NA	55	68	531	179	171	468	160	151	59	17	20	0.111	0.095	0.117
.	19.01.15-18.46.48-1-12516	101	17	17	5	0	5	766	14	14	0	0	NA	NA	NA	38	54	520	173	174	459	155	152	50	3	2	0.096	0.017	0.011
.	19.01.15-18.46.53-1-12520	122	12	12	5	0	3	769	11	11	0	0	NA	NA	NA	29	51	520	174	170	461	156	152	41	15	4	0.079	0.086	0.024
.	19.01.15-18.47.03-1-12527	112	5	5	3	0	3	758	4	4	0	0	NA	NA	NA	37	39	516	171	165	459	153	146	8	2	0	0.016	0.012	0
.	19.01.15-18.47.06-1-12531	89	9	9	2	0	2	748	7	7	0	0	NA	NA	NA	36	38	515	171	165	452	151	145	17	0	9	0.033	0	0.055
.	19.01.15-18.47.20-1-12540	57	2	2	1	0	1	748	1	1	0	0	NA	NA	NA	15	24	497	169	171	442	149	157	2	0	0	0.004	0	0
.	19.01.15-18.47.24-1-12557	148	9	9	5	0	3	767	6	6	0	0	NA	NA	NA	43	48	520	172	169	462	154	151	34	15	4	0.065	0.087	0.024
.	19.01.15-18.47.27-1-12561	62	3	3	0	0	0	203	2	2	0	0	NA	NA	NA	22	14	499	165	163	116	48	39	3	0	0	0.006	0	0
.	19.01.15-18.47.33-1-12562	97	6	6	3	0	2	758	5	5	0	0	NA	NA	NA	35	38	513	167	171	458	148	152	29	5	7	0.057	0.03	0.041
.	19.01.15-18.47.34-1-12563	94	7	7	2	0	2	747	6	6	0	0	NA	NA	NA	34	36	510	170	169	446	154	147	13	10	0	0.025	0.059	0
.	19.01.15-18.47.37-1-12564	61	6	6	1	0	0	739	4	4	0	0	NA	NA	NA	23	21	501	167	166	443	148	148	13	0	5	0.026	0	0.03
.	19.01.15-18.47.39-1-12565	62	2	2	0	0	0	731	1	1	0	0	NA	NA	NA	27	18	499	167	165	437	149	145	5	0	0	0.01	0	0
.	19.01.15-18.47.42-1-12566	62	3	3	0	0	0	304	2	2	0	0	NA	NA	NA	21	9	491	164	167	189	54	61	1	6	0	0.002	0.037	0
.	19.01.15-18.47.49-1-12567	38	1	1	0	0	0	0	0	0	0	0	NA	NA	NA	16	15	498	164	166	0	0	0	0	0	2	0	0	0.012
.	19.01.15-18.47.50-1-12568	65	2	2	0	0	0	742	1	1	0	0	NA	NA	NA	25	24	506	167	164	448	151	143	4	0	0	0.008	0	0
.	19.01.15-18.47.53-1-12572	65	5	5	0	0	0	744	3	3	0	0	NA	NA	NA	31	29	509	167	166	450	146	148	14	0	0	0.028	0	0
.	19.01.15-18.47.53-1-12573	122	11	11	5	0	3	747	10	10	0	0	NA	NA	NA	45	38	513	170	168	447	149	151	28	4	4	0.055	0.024	0.024
.	19.01.15-18.47.55-1-12574	35	1	1	0	0	0	0	0	0	0	0	NA	NA	NA	8	9	493	165	164	0	0	0	0	0	1	0	0	0.006
.	19.01.15-18.47.56-1-12575	92	10	10	5	0	4	751	9	9	0	0	NA	NA	NA	31	35	512	169	167	454	148	149	45	11	0	0.088	0.065	0
.	19.01.15-18.47.57-1-12576	60	3	3	1	0	1	0	2	2	0	0	NA	NA	NA	14	16	498	168	163	0	0	0	7	0	0	0.014	0	0
.	19.01.15-18.47.58-1-12578	63	3	3	1	0	1	254	2	2	0	0	NA	NA	NA	20	17	502	165	163	150	51	53	3	2	0	0.006	0.012	0
.	19.01.15-18.47.58-1-12579	33	1	1	1	0	1	0	0	0	0	0	NA	NA	NA	10	5	491	164	163	0	0	0	2	0	0	0.004	0	0
.	19.01.15-18.48.00-1-12583	31	1	1	0	0	0	0	0	0	0	0	NA	NA	NA	10	11	494	166	164	0	0	0	1	0	0	0.002	0	0
.	19.01.15-18.48.03-1-12587	179	21	21	6	0	5	767	15	15	0	0	NA	NA	NA	55	50	518	171	174	458	153	156	54	40	0	0.104	0.234	0
.	19.01.15-18.48.09-1-12594	92	7	7	2	0	2	756	5	5	0	0	NA	NA	NA	36	49	517	171	174	452	149	155	28	0	0	0.054	0	0
.	19.01.15-18.48.09-1-12595	91	3	3	0	0	0	751	2	2	0	0	NA	NA	NA	26	33	508	170	168	448	149	154	10	0	0	0.02	0	0
.	19.01.15-18.48.10-1-12596	64	2	2	1	0	1	304	1	1	0	0	NA	NA	NA	19	27	499	172	169	181	65	58	2	0	2	0.004	0	0.012
.	19.01.15-18.48.23-1-12605	154	8	8	0	0	0	755	7	7	0	0	NA	NA	NA	46	40	516	168	169	454	152	149	54	1	4	0.105	0.006	0.024
.	19.01.15-18.48.28-1-12622	114	7	7	1	0	1	740	6	6	0	0	NA	NA	NA	42	31	508	167	169	440	150	150	21	4	0	0.041	0.024	0
.	19.01.15-18.48.28-1-12623	117	15	15	7	0	4	748	12	12	0	0	NA	NA	NA	41	41	511	171	172	447	149	152	47	21	2	0.092	0.123	0.012
.	19.01.15-18.48.33-1-12624	88	4	4	2	0	2	743	3	3	0	0	NA	NA	NA	35	31	508	168	168	444	148	151	8	6	0	0.016	0.036	0
.	19.01.15-18.48.40-1-12628	123	19	19	6	0	5	751	18	18	0	0	NA	NA	NA	41	38	515	168	168	452	150	149	68	9	15	0.132	0.054	0.089
.	19.01.15-18.48.41-1-12629	66	3	3	0	0	0	740	2	2	0	0	NA	NA	NA	26	22	501	167	167	444	147	149	7	0	0	0.014	0	0
.	19.01.15-18.48.41-1-12630	124	13	13	7	0	4	770	12	12	0	0	NA	NA	NA	51	54	521	174	172	458	157	155	59	0	4	0.113	0	0.023
.	19.01.15-18.48.53-1-12634	66	3	3	1	0	1	742	2	2	0	0	NA	NA	NA	28	25	505	166	167	445	148	149	17	0	0	0.034	0	0
.	19.01.15-18.49.00-1-12639	93	9	9	1	0	1	752	8	8	0	0	NA	NA	NA	31	38	507	170	174	450	148	154	39	21	0	0.077	0.124	0
.	19.01.15-18.49.01-1-12640	60	2	2	1	0	1	738	1	1	0	0	NA	NA	NA	20	21	500	167	167	443	147	148	3	4	0	0.006	0.024	0
.	19.01.15-18.49.02-1-12642	124	23	23	7	0	6	758	20	20	0	0	NA	NA	NA	49	46	514	174	171	456	154	148	82	18	2	0.16	0.103	0.012
.	19.01.15-18.49.05-1-12647	66	5	5	0	0	0	743	4	4	0	0	NA	NA	NA	25	24	501	168	168	447	147	149	6	5	2	0.012	0.03	0.012
.	19.01.15-18.49.12-1-12651	91	5	5	0	0	0	745	4	4	0	0	NA	NA	NA	26	29	502	171	169	443	150	152	23	0	8	0.046	0	0.047
.	19.01.15-18.49.12-1-12652	92	12	12	6	0	5	750	10	10	0	0	NA	NA	NA	27	33	507	171	168	453	149	148	36	8	3	0.071	0.047	0.018
.	19.01.15-18.49.17-1-12658	64	3	3	1	0	1	738	2	2	0	0	NA	NA	NA	26	25	505	167	166	442	149	147	7	0	4	0.014	0	0.024
.	19.01.15-18.49.48-1-12679	32	1	1	0	0	0	0	0	0	0	0	NA	NA	NA	10	9	495	164	163	0	0	0	0	0	0	0	0	0
.	19.01.15-18.49.50-1-12680	60	2	2	0	0	0	742	1	1	0	0	NA	NA	NA	27	28	506	165	170	447	144	151	3	0	0	0.006	0	0
.	19.01.15-18.49.53-1-12681	95	7	7	5	0	3	761	6	6	0	0	NA	NA	NA	23	43	511	174	171	455	156	150	31	7	0	0.061	0.04	0
.	19.01.15-18.49.54-1-12685	67	3	3	2	0	2	748	2	2	0	0	NA	NA	NA	30	36	515	167	167	450	151	147	10	0	5	0.019	0	0.03
.	19.01.15-18.49.56-1-12686	88	7	7	3	0	3	740	5	5	0	0	NA	NA	NA	34	31	504	170	170	442	151	147	15	9	0	0.03	0.053	0
.	19.01.15-18.49.59-1-12689	84	6	6	1	0	1	737	5	5	0	0	NA	NA	NA	26	19	502	164	166	443	145	149	4	5	5	0.008	0.03	0.03
.	19.01.15-18.50.03-1-12698	59	2	2	1	0	1	355	1	1	0	0	NA	NA	NA	10	15	495	166	167	200	75	80	0	2	0	0	0.012	0
.	19.01.15-18.50.07-1-12703	62	4	4	2	0	2	742	2	2	0	0	NA	NA	NA	21	25	506	167	165	446	151	145	15	3	0	0.03	0.018	0
.	19.01.15-18.50.15-1-12708	96	6	6	1	0	1	744	5	5	0	0	NA	NA	NA	20	26	506	167	166	449	149	146	21	0	2	0.042	0	0.012
.	19.01.15-18.50.19-1-12711	85	3	3	1	0	1	740	2	2	0	0	NA	NA	NA	29	18	498	167	166	445	147	148	4	2	0	0.008	0.012	0
.	19.01.15-18.50.27-1-12727	88	4	4	3	0	3	745	2	2	0	0	NA	NA	NA	32	31	508	166	170	448	149	148	3	4	1	0.006	0.024	0.006
.	19.01.15-18.50.29-1-12728	115	9	9	1	0	0	748	8	8	0	0	NA	NA	NA	42	31	509	167	168	450	148	150	41	12	9	0.081	0.072	0.054
.	19.01.15-18.50.32-1-12730	97	6	6	1	0	1	751	4	4	0	0	NA	NA	NA	33	37	515	171	164	450	155	146	20	0	4	0.039	0	0.024
.	19.01.15-18.50.35-1-12731	87	3	3	1	0	1	743	2	2	0	0	NA	NA	NA	34	30	506	170	167	448	149	146	6	0	0	0.012	0	0
.	19.01.15-18.50.35-1-12732	117	7	7	1	0	1	750	6	6	0	0	NA	NA	NA	48	38	510	172	169	450	153	147	22	0	0	0.043	0	0
.	19.01.15-18.50.35-1-12733	58	2	2	0	0	0	736	1	1	0	0	NA	NA	NA	22	19	502	168	162	442	149	145	3	0	5	0.006	0	0.031
.	19.01.15-18.50.36-1-12734	59	2	2	2	0	2	200	1	1	0	0	NA	NA	NA	14	18	500	166	165	124	35	41	1	4	0	0.002	0.024	0
.	19.01.15-18.50.45-1-12738	114	9	9	1	0	0	753	7	7	0	0	NA	NA	NA	43	41	511	171	172	451	152	150	20	15	0	0.039	0.088	0
.	19.01.15-18.50.46-1-12739	115	7	7	1	0	1	761	6	6	0	0	NA	NA	NA	46	43	520	167	169	459	150	152	15	11	0	0.029	0.066	0
.	19.01.15-18.50.50-1-12740	68	4	4	2	0	1	745	3	3	0	0	NA	NA	NA	19	26	500	169	170	442	150	153	7	8	0	0.014	0.047	0
.	19.01.15-18.50.53-1-12744	117	10	10	5	0	3	769	8	8	0	0	NA	NA	NA	55	55	520	174	174	465	150	154	29	9	0	0.056	0.052	0
.	19.01.15-18.50.55-1-12745	38	1	1	0	0	0	0	0	0	0	0	NA	NA	NA	16	13	496	166	164	0	0	0	1	0	0	0.002	0	0
.	19.01.15-18.50.56-1-12747	96	6	6	1	0	1	749	5	5	0	0	NA	NA	NA	33	37	513	170	167	455	150	144	17	4	5	0.033	0.024	0.03
.	19.01.15-18.51.00-1-12751	127	7	7	1	0	1	751	6	6	0	0	NA	NA	NA	43	35	509	169	170	448	150	153	30	0	0	0.059	0	0
.	19.01.15-18.51.04-1-12756	59	2	2	0	0	0	741	1	1	0	0	NA	NA	NA	26	27	505	167	168	443	148	150	0	1	1	0	0.006	0.006
.	19.01.15-18.51.08-1-12761	35	1	1	0	0	0	0	0	0	0	0	NA	NA	NA	11	7	492	165	163	0	0	0	1	0	0	0.002	0	0
.	19.01.15-18.51.10-1-12763	34	1	1	0	0	0	0	0	0	0	0	NA	NA	NA	10	7	491	165	164	0	0	0	0	0	3	0	0	0.018
.	19.01.15-18.51.12-1-12764	175	16	16	7	0	6	774	14	14	0	0	NA	NA	NA	49	50	519	173	171	466	154	154	52	7	27	0.1	0.04	0.158
.	19.01.15-18.51.12-1-12765	97	4	4	0	0	0	761	3	3	0	0	NA	NA	NA	32	47	518	171	171	460	150	151	10	0	5	0.019	0	0.029
.	19.01.15-18.51.12-1-12766	125	9	9	1	0	1	745	7	7	0	0	NA	NA	NA	33	21	504	165	165	450	146	149	43	16	3	0.085	0.097	0.018
.	19.01.15-18.51.12-1-12767	84	4	4	0	0	0	736	3	3	0	0	NA	NA	NA	36	30	507	169	167	446	149	141	16	3	4	0.032	0.018	0.024
.	19.01.15-18.51.20-1-12772	90	8	8	4	0	3	746	7	7	0	0	NA	NA	NA	31	35	509	168	171	442	151	153	27	9	0	0.053	0.054	0
.	19.01.15-18.51.21-1-12773	184	20	20	10	0	5	761	17	17	0	0	NA	NA	NA	67	58	524	172	175	453	150	158	71	24	14	0.135	0.14	0.08
.	19.01.15-18.51.21-1-12774	116	13	13	5	0	3	771	10	10	0	0	NA	NA	NA	33	50	514	173	176	458	156	157	42	20	3	0.082	0.116	0.017
.	19.01.15-18.51.22-1-12775	34	1	1	0	0	0	0	0	0	0	0	NA	NA	NA	9	9	494	163	165	0	0	0	0	0	2	0	0	0.012
.	19.01.15-18.51.26-1-12795	62	2	2	0	0	0	304	1	1	0	0	NA	NA	NA	10	15	499	165	164	185	56	63	0	1	1	0	0.006	0.006
.	19.01.15-18.51.32-1-12796	117	11	11	4	0	3	740	10	10	0	0	NA	NA	NA	42	32	513	169	163	452	147	141	21	3	10	0.041	0.018	0.061
.	19.01.15-18.51.32-1-12797	118	12	12	4	0	3	748	10	10	0	0	NA	NA	NA	34	39	516	169	167	451	149	148	50	22	0	0.097	0.13	0
.	19.01.15-18.51.39-1-12798	65	5	5	0	0	0	742	4	4	0	0	NA	NA	NA	24	26	500	169	170	443	148	151	16	9	0	0.032	0.053	0
.	19.01.15-18.51.41-1-12799	88	4	4	0	0	0	735	2	2	0	0	NA	NA	NA	26	17	498	166	166	438	149	148	7	2	0	0.014	0.012	0
.	19.01.15-18.51.51-1-12801	91	8	8	1	0	1	755	7	7	0	0	NA	NA	NA	19	35	507	170	171	450	152	153	27	3	0	0.053	0.018	0
.	19.01.15-18.51.54-1-12805	146	12	12	2	0	1	757	9	9	0	0	NA	NA	NA	51	45	515	176	167	455	158	144	68	10	0	0.132	0.057	0
.	19.01.15-18.51.55-1-12806	113	15	15	4	0	4	759	14	14	0	0	NA	NA	NA	36	41	519	167	168	461	148	150	70	9	0	0.135	0.054	0
.	19.01.15-18.52.03-1-12813	229	14	14	5	0	4	784	12	12	0	0	NA	NA	NA	76	71	535	177	172	476	156	152	39	23	11	0.073	0.13	0.064
.	19.01.15-18.52.04-1-12815	86	4	4	1	0	1	741	3	3	0	0	NA	NA	NA	30	23	499	169	168	442	152	147	0	7	9	0	0.041	0.054
.	19.01.15-18.52.04-1-12816	32	1	1	1	0	1	0	0	0	0	0	NA	NA	NA	8	11	494	164	166	0	0	0	4	0	0	0.008	0	0
.	19.01.15-18.52.05-1-12817	33	1	1	0	0	0	0	0	0	0	0	NA	NA	NA	9	14	498	164	165	0	0	0	1	0	0	0.002	0	0
.	19.01.15-18.52.06-1-12821	88	4	4	2	0	2	750	2	2	0	0	NA	NA	NA	33	31	506	170	168	450	151	149	15	0	2	0.03	0	0.012
.	19.01.15-18.52.07-1-12822	60	3	3	0	0	0	731	2	2	0	0	NA	NA	NA	31	21	501	166	167	438	146	147	3	0	0	0.006	0	0
.	19.01.15-18.52.08-1-12824	59	3	3	0	0	0	741	2	2	0	0	NA	NA	NA	24	24	504	168	165	447	147	147	14	5	0	0.028	0.03	0
.	19.01.15-18.52.15-1-12829	34	1	1	0	0	0	0	0	0	0	0	NA	NA	NA	6	9	494	166	162	0	0	0	0	0	0	0	0	0
.	19.01.15-18.52.16-1-12832	91	6	6	4	0	2	741	4	4	0	0	NA	NA	NA	40	33	511	168	167	444	147	150	27	0	0	0.053	0	0
.	19.01.15-18.52.23-1-12833	66	7	7	1	0	1	728	6	6	0	0	NA	NA	NA	37	23	501	165	170	439	144	145	8	13	0	0.016	0.079	0
.	19.01.15-18.52.23-1-12834	91	6	6	0	0	0	758	4	4	0	0	NA	NA	NA	25	38	513	170	168	458	148	152	8	6	0	0.016	0.035	0
.	19.01.15-18.52.24-1-12850	34	1	1	0	0	0	0	0	0	0	0	NA	NA	NA	9	11	497	165	162	0	0	0	4	0	0	0.008	0	0
.	19.01.15-18.52.27-1-12851	152	9	9	4	0	4	759	8	8	0	0	NA	NA	NA	50	46	512	173	174	453	152	154	23	18	10	0.045	0.104	0.057
.	19.01.15-18.52.27-1-12852	118	27	27	8	0	5	755	26	26	0	0	NA	NA	NA	31	36	512	166	171	453	149	153	113	15	10	0.221	0.09	0.058
.	19.01.15-18.52.29-1-12853	168	31	31	10	0	8	768	28	28	0	0	NA	NA	NA	42	48	513	176	172	454	160	154	74	31	36	0.144	0.176	0.209
.	19.01.15-18.52.30-1-12854	120	23	23	5	0	5	759	20	20	0	0	NA	NA	NA	41	45	515	171	172	450	156	153	74	5	4	0.144	0.029	0.023
.	19.01.15-18.52.39-1-12855	63	3	3	0	0	0	732	2	2	0	0	NA	NA	NA	25	20	499	168	166	440	146	146	5	3	5	0.01	0.018	0.03
.	19.01.15-18.52.39-1-12856	64	3	3	2	0	2	743	1	1	0	0	NA	NA	NA	28	29	506	168	168	447	149	147	11	3	0	0.022	0.018	0
.	19.01.15-18.52.44-1-12860	94	9	9	3	0	1	758	8	8	0	0	NA	NA	NA	35	44	515	176	166	457	153	148	40	9	0	0.078	0.051	0
.	19.01.15-18.52.48-1-12861	119	17	17	4	0	4	750	13	13	0	0	NA	NA	NA	45	40	513	172	168	449	153	148	53	16	5	0.103	0.093	0.03
.	19.01.15-18.52.56-1-12865	67	7	7	1	0	1	741	6	6	0	0	NA	NA	NA	28	23	500	169	167	441	152	148	14	11	3	0.028	0.065	0.018
.	19.01.15-18.52.57-1-12866	92	7	7	5	0	3	736	6	6	0	0	NA	NA	NA	32	27	503	165	172	438	147	151	32	0	12	0.064	0	0.07
.	19.01.15-18.52.59-1-12869	101	12	12	2	0	1	758	11	11	0	0	NA	NA	NA	31	36	508	170	171	454	154	150	66	12	0	0.13	0.071	0
.	19.01.15-18.53.31-1-12905	177	11	11	1	0	0	782	10	10	0	0	NA	NA	NA	55	66	518	185	176	460	166	156	41	9	0	0.079	0.049	0
.	19.01.15-18.53.31-1-12906	90	6	6	1	0	1	761	5	5	0	0	NA	NA	NA	30	40	517	169	167	461	151	149	19	6	2	0.037	0.036	0.012
.	19.01.15-18.53.33-1-12907	256	29	29	10	0	8	801	27	27	0	0	NA	NA	NA	78	84	541	174	182	481	156	164	95	38	25	0.176	0.218	0.137
.	19.01.15-18.53.33-1-12908	59	2	2	2	0	2	735	1	1	0	0	NA	NA	NA	30	24	501	172	164	436	153	146	10	0	0	0.02	0	0
.	19.01.15-18.53.34-1-12909	92	3	3	1	0	1	749	1	1	0	0	NA	NA	NA	32	38	511	169	171	449	148	152	3	0	5	0.006	0	0.029
.	19.01.15-18.53.37-1-12910	37	1	1	0	0	0	0	0	0	0	0	NA	NA	NA	10	10	493	165	165	0	0	0	0	0	1	0	0	0.006
.	19.01.15-18.53.40-1-12911	89	9	9	2	0	2	737	8	8	0	0	NA	NA	NA	27	25	504	166	168	445	144	148	23	2	2	0.046	0.012	0.012
.	19.01.15-18.53.44-1-12912	61	3	3	0	0	0	745	2	2	0	0	NA	NA	NA	25	27	507	165	168	447	148	150	7	0	0	0.014	0	0
.	19.01.15-18.53.44-1-12913	93	3	3	1	0	1	743	2	2	0	0	NA	NA	NA	39	34	512	168	167	449	148	146	2	3	0	0.004	0.018	0
.	19.01.15-18.53.49-1-12914	61	4	4	0	0	0	743	3	3	0	0	NA	NA	NA	25	26	501	171	167	444	151	148	4	3	3	0.008	0.018	0.018
.	19.01.15-18.53.52-1-12915	96	8	8	5	0	4	765	6	6	0	0	NA	NA	NA	32	46	514	170	175	459	153	153	30	1	6	0.058	0.006	0.034
.	19.01.15-18.53.54-1-12919	141	7	7	5	0	3	768	5	5	0	0	NA	NA	NA	39	51	517	173	174	456	154	158	34	4	0	0.066	0.023	0
.	19.01.15-18.54.01-1-12924	90	5	5	0	0	0	735	4	4	0	0	NA	NA	NA	31	21	500	168	166	444	143	148	20	4	0	0.04	0.024	0
.	19.01.15-18.54.02-1-12926	64	4	4	1	0	1	735	3	3	0	0	NA	NA	NA	22	18	496	164	171	437	145	153	12	5	4	0.024	0.03	0.023
.	19.01.15-18.54.02-1-12927	91	5	5	1	0	1	752	4	4	0	0	NA	NA	NA	30	32	507	170	168	452	152	148	2	24	0	0.004	0.141	0
.	19.01.15-18.54.03-1-12929	96	5	5	2	0	2	760	4	4	0	0	NA	NA	NA	25	44	516	171	170	457	149	154	19	11	0	0.037	0.064	0
.	19.01.15-18.54.17-1-12942	176	13	13	7	0	2	773	10	10	0	0	NA	NA	NA	49	60	525	172	176	466	153	154	64	22	0	0.122	0.128	0
.	19.01.15-18.54.22-1-12943	57	2	2	1	0	1	739	1	1	0	0	NA	NA	NA	24	16	499	165	165	442	150	147	12	0	0	0.024	0	0
.	19.01.15-18.54.30-1-12959	230	61	61	19	0	14	774	54	54	0	0	NA	NA	NA	70	64	530	171	176	465	154	155	183	16	41	0.345	0.094	0.233
.	19.01.15-18.54.30-1-12960	87	6	6	1	0	1	748	5	5	0	0	NA	NA	NA	29	33	508	169	169	448	148	152	25	0	0	0.049	0	0
.	19.01.15-18.54.30-1-12961	60	2	2	0	0	0	0	1	1	0	0	NA	NA	NA	18	15	497	165	166	0	0	0	5	0	0	0.01	0	0
.	19.01.15-18.54.31-1-12962	121	11	11	3	0	3	741	9	9	0	0	NA	NA	NA	21	21	496	172	166	443	152	146	29	17	0	0.058	0.099	0
.	19.01.15-18.54.34-1-12963	119	16	16	3	0	1	752	15	15	0	0	NA	NA	NA	37	34	507	173	167	447	155	150	30	20	8	0.059	0.116	0.048
.	19.01.15-18.54.35-1-12964	116	6	6	3	0	1	741	5	5	0	0	NA	NA	NA	43	27	505	169	166	445	147	149	29	0	3	0.057	0	0.018
.	19.01.15-18.54.36-1-12965	95	3	3	1	0	1	748	2	2	0	0	NA	NA	NA	22	32	507	173	165	444	158	146	9	0	2	0.018	0	0.012
.	19.01.15-18.54.39-1-12966	115	19	19	7	0	5	751	17	17	0	0	NA	NA	NA	35	39	515	167	170	453	147	151	72	35	1	0.14	0.21	0.006
.	19.01.15-18.54.50-1-12971	142	13	13	5	0	4	760	12	12	0	0	NA	NA	NA	38	43	509	176	171	448	159	153	63	12	2	0.124	0.068	0.012
.	19.01.15-18.54.52-1-12975	141	16	16	1	0	1	769	13	13	0	0	NA	NA	NA	48	50	524	172	167	466	153	150	69	8	2	0.132	0.047	0.012
.	19.01.15-18.54.54-1-12976	128	10	10	6	0	5	763	9	9	0	0	NA	NA	NA	47	50	522	171	170	464	151	148	26	3	5	0.05	0.018	0.029
.	19.01.15-18.54.56-1-12977	94	3	3	1	0	0	741	2	2	0	0	NA	NA	NA	35	29	507	167	168	445	147	149	7	0	4	0.014	0	0.024
.	19.01.15-18.54.56-1-12978	34	1	1	1	0	1	0	0	0	0	0	NA	NA	NA	12	7	493	163	164	0	0	0	0	0	0	0	0	0
.	19.01.15-18.54.59-1-12981	124	15	15	11	0	9	762	13	13	0	0	NA	NA	NA	35	41	513	172	169	456	154	152	48	11	8	0.094	0.064	0.047
.	19.01.15-18.55.11-1-12992	59	2	2	1	0	1	739	1	1	0	0	NA	NA	NA	28	22	502	168	165	442	148	149	1	0	9	0.002	0	0.055
.	19.01.15-18.55.17-1-12996	151	13	13	7	0	5	752	11	11	0	0	NA	NA	NA	40	39	510	168	174	452	149	151	35	15	5	0.069	0.089	0.029
.	19.01.15-18.55.21-1-12998	127	25	25	6	0	3	739	22	22	0	0	NA	NA	NA	48	32	506	166	173	441	144	154	113	2	7	0.223	0.012	0.04
.	19.01.15-18.55.25-1-13014	95	8	8	1	0	1	747	7	7	0	0	NA	NA	NA	28	26	505	166	168	448	149	150	20	0	1	0.04	0	0.006
.	19.01.15-18.55.32-1-13020	31	1	1	0	0	0	0	0	0	0	0	NA	NA	NA	14	6	494	163	162	0	0	0	0	2	0	0	0.012	0
.	19.01.15-18.55.35-1-13021	64	3	3	1	0	1	742	2	2	0	0	NA	NA	NA	23	25	503	169	166	446	150	146	12	0	0	0.024	0	0
.	19.01.15-18.55.36-1-13022	180	18	18	3	0	3	779	17	17	0	0	NA	NA	NA	43	65	526	173	179	470	150	159	31	15	9	0.059	0.087	0.05
.	19.01.15-18.55.36-1-13023	98	11	11	6	0	2	755	9	9	0	0	NA	NA	NA	36	36	510	168	171	455	147	153	65	0	5	0.127	0	0.029
.	19.01.15-18.55.37-1-13024	126	20	20	7	0	6	766	18	18	0	0	NA	NA	NA	50	54	517	177	173	456	159	151	83	14	0	0.161	0.079	0
.	19.01.15-18.55.47-1-13025	65	5	5	0	0	0	738	4	4	0	0	NA	NA	NA	22	24	503	165	169	439	149	150	19	19	0	0.038	0.115	0
.	19.01.15-18.55.53-1-13029	62	4	4	1	0	1	737	3	3	0	0	NA	NA	NA	29	19	500	167	165	440	151	146	25	0	0	0.05	0	0
.	19.01.15-18.56.15-1-13045	112	7	7	2	0	2	755	6	6	0	0	NA	NA	NA	46	45	514	175	169	452	155	148	19	14	0	0.037	0.08	0
.	19.01.15-18.56.23-1-13073	115	13	13	2	0	1	757	11	11	0	0	NA	NA	NA	34	40	515	172	166	455	153	149	17	17	4	0.033	0.099	0.024
.	19.01.15-18.56.29-1-13074	63	3	3	1	0	1	731	2	2	0	0	NA	NA	NA	25	17	498	165	167	434	148	149	4	0	0	0.008	0	0
.	19.01.15-18.56.50-1-13079	86	4	4	0	0	0	748	3	3	0	0	NA	NA	NA	29	27	503	171	166	447	153	148	8	0	5	0.016	0	0.03
.	19.01.15-18.56.59-1-13085	88	6	6	1	0	0	750	4	4	0	0	NA	NA	NA	26	34	511	168	168	452	148	150	14	0	4	0.027	0	0.024
.	19.01.15-18.57.13-1-13097	116	5	5	2	0	2	766	2	2	0	0	NA	NA	NA	30	44	511	176	170	459	157	150	6	4	2	0.012	0.023	0.012
.	19.01.15-18.57.22-1-13102	94	4	4	1	0	1	753	3	3	0	0	NA	NA	NA	32	33	508	171	167	452	153	148	14	3	0	0.028	0.018	0
.	19.01.15-18.57.30-1-13122	96	6	6	1	0	1	752	5	5	0	0	NA	NA	NA	33	34	513	165	169	455	147	150	18	3	4	0.035	0.018	0.024
.	19.01.15-18.57.34-1-13123	127	18	18	7	0	3	763	17	17	0	0	NA	NA	NA	46	45	518	171	169	460	153	150	46	31	17	0.089	0.181	0.101
.	19.01.15-18.57.36-1-13124	145	20	20	5	0	4	770	19	19	0	0	NA	NA	NA	49	53	523	171	172	466	156	148	53	12	17	0.101	0.07	0.099
.	19.01.15-18.57.40-1-13125	124	14	14	0	0	0	753	13	13	0	0	NA	NA	NA	38	36	509	172	168	449	153	151	53	3	4	0.104	0.017	0.024
.	19.01.15-18.57.43-1-13126	96	11	11	8	0	7	750	10	10	0	0	NA	NA	NA	43	39	507	173	172	447	152	151	32	34	0	0.063	0.197	0
.	19.01.15-18.57.44-1-13127	156	17	17	9	0	6	757	14	14	0	0	NA	NA	NA	47	39	515	168	169	457	150	150	57	10	22	0.111	0.06	0.13
.	19.01.15-18.57.44-1-13128	141	8	8	3	0	2	755	6	6	0	0	NA	NA	NA	48	45	513	173	172	449	152	154	17	3	10	0.033	0.017	0.058
.	19.01.15-18.57.51-1-13129	69	3	3	0	0	0	738	1	1	0	0	NA	NA	NA	29	28	510	165	166	450	144	144	6	3	0	0.012	0.018	0
.	19.01.15-18.57.51-1-13130	68	4	4	0	0	0	507	3	3	0	0	NA	NA	NA	15	23	503	167	166	300	102	105	0	4	0	0	0.024	0
.	19.01.15-18.58.14-1-13147	73	3	3	1	0	1	731	1	1	0	0	NA	NA	NA	20	15	498	166	164	438	147	146	8	0	0	0.016	0	0
.	19.01.15-18.58.14-1-13149	67	8	8	1	0	1	742	7	7	0	0	NA	NA	NA	26	27	504	166	170	444	147	151	10	1	7	0.02	0.006	0.041
.	19.01.15-18.58.14-1-13150	62	2	2	0	0	0	736	1	1	0	0	NA	NA	NA	30	20	499	166	168	443	144	149	0	5	2	0	0.03	0.012
.	19.01.15-18.58.20-1-13158	90	3	3	0	0	0	743	2	2	0	0	NA	NA	NA	31	28	504	171	166	448	151	144	6	6	1	0.012	0.035	0.006
.	19.01.15-18.58.26-1-13175	60	3	3	0	0	0	733	2	2	0	0	NA	NA	NA	20	18	496	167	168	437	149	147	9	0	1	0.018	0	0.006
.	19.01.15-18.58.27-1-13176	90	8	8	3	0	2	744	6	6	0	0	NA	NA	NA	29	32	503	171	171	441	154	149	21	4	0	0.042	0.023	0
.	19.01.15-18.58.27-1-13177	60	2	2	0	0	0	741	1	1	0	0	NA	NA	NA	23	25	500	169	169	440	149	152	2	5	0	0.004	0.03	0
.	19.01.15-18.58.27-1-13178	37	1	1	1	0	1	0	0	0	0	0	NA	NA	NA	8	15	496	167	165	0	0	0	2	0	0	0.004	0	0
.	19.01.15-18.58.30-1-13179	56	2	2	0	0	0	0	1	1	0	0	NA	NA	NA	15	21	503	166	165	0	0	0	7	0	0	0.014	0	0
.	19.01.15-18.58.30-1-13180	95	21	21	4	0	4	761	17	17	0	0	NA	NA	NA	28	43	510	175	171	448	159	154	31	41	4	0.061	0.234	0.023
.	19.01.15-18.58.31-1-13181	122	19	19	5	0	4	764	17	17	0	0	NA	NA	NA	37	47	520	173	167	460	155	149	102	31	0	0.196	0.179	0
.	19.01.15-18.58.34-1-13182	86	4	4	1	0	1	754	3	3	0	0	NA	NA	NA	28	31	503	172	169	448	154	152	9	0	5	0.018	0	0.03
.	19.01.15-18.58.37-1-13183	91	3	3	1	0	0	759	2	2	0	0	NA	NA	NA	33	41	509	173	172	452	154	153	19	0	0	0.037	0	0
.	19.01.15-18.58.37-1-13184	87	4	4	2	0	1	740	3	3	0	0	NA	NA	NA	32	22	500	165	170	444	146	150	12	0	6	0.024	0	0.035
.	19.01.15-18.58.42-1-13185	57	2	2	0	0	0	0	1	1	0	0	NA	NA	NA	12	19	495	167	170	0	0	0	3	5	0	0.006	0.03	0
.	19.01.15-18.58.44-1-13186	201	11	11	4	0	3	766	8	8	0	0	NA	NA	NA	51	49	521	174	167	457	159	150	29	15	1	0.056	0.086	0.006
.	19.01.15-18.58.46-1-13190	127	9	9	4	0	2	741	7	7	0	0	NA	NA	NA	41	31	512	167	165	448	151	142	36	1	4	0.07	0.006	0.024
.	19.01.15-18.58.51-1-13191	93	9	9	2	0	2	745	7	7	0	0	NA	NA	NA	24	29	505	167	170	447	147	151	24	2	1	0.048	0.012	0.006
.	19.01.15-18.58.54-1-13195	61	2	2	0	0	0	741	1	1	0	0	NA	NA	NA	26	22	500	165	170	447	143	151	2	2	0	0.004	0.012	0
.	19.01.15-18.58.55-1-13196	61	2	2	1	0	1	303	0	0	0	0	NA	NA	NA	13	10	493	168	162	181	62	60	3	2	0	0.006	0.012	0
.	19.01.15-18.58.57-1-13197	37	1	1	0	0	0	0	0	0	0	0	NA	NA	NA	9	15	499	164	165	0	0	0	1	0	0	0.002	0	0
.	19.01.15-18.59.00-1-13201	237	18	18	5	0	5	787	17	17	0	0	NA	NA	NA	82	75	535	180	173	474	160	153	59	8	1	0.11	0.044	0.006
.	19.01.15-18.59.06-1-13208	40	1	1	0	0	0	0	0	0	0	0	NA	NA	NA	13	6	489	167	163	0	0	0	0	0	0	0	0	0
.	19.01.15-18.59.10-1-13212	66	4	4	1	0	1	738	3	3	0	0	NA	NA	NA	27	26	502	170	167	442	149	147	15	5	0	0.03	0.029	0
.	19.01.15-18.59.11-1-13213	119	13	13	7	0	5	755	11	11	0	0	NA	NA	NA	35	43	520	169	167	458	148	149	26	21	3	0.05	0.124	0.018
.	19.01.15-18.59.12-1-13214	61	3	3	1	0	1	742	2	2	0	0	NA	NA	NA	16	23	501	168	167	445	149	148	8	0	0	0.016	0	0
.	19.01.15-18.59.13-1-13215	70	7	7	1	0	1	746	6	6	0	0	NA	NA	NA	23	28	506	168	167	449	150	147	14	3	0	0.028	0.018	0
.	19.01.15-18.59.15-1-13218	146	9	9	5	0	2	768	8	8	0	0	NA	NA	NA	52	54	527	165	175	471	144	153	39	11	2	0.074	0.067	0.011
.	19.01.15-18.59.16-1-13221	35	1	1	1	0	1	0	0	0	0	0	NA	NA	NA	9	7	492	165	163	0	0	0	0	0	1	0	0	0.006
.	19.01.15-18.59.18-1-13223	32	1	1	0	0	0	0	0	0	0	0	NA	NA	NA	8	6	494	163	162	0	0	0	0	0	0	0	0	0
.	19.01.15-18.59.19-1-13224	60	2	2	1	0	1	754	1	1	0	0	NA	NA	NA	18	33	513	167	166	455	149	150	5	0	0	0.01	0	0
.	19.01.15-18.59.20-1-13225	33	1	1	1	0	1	0	0	0	0	0	NA	NA	NA	9	4	488	164	165	0	0	0	0	0	0	0	0	0
.	19.01.15-18.59.22-1-13226	88	5	5	1	0	1	735	4	4	0	0	NA	NA	NA	37	24	502	168	167	442	147	146	11	0	5	0.022	0	0.03
.	19.01.15-18.59.30-1-13242	177	15	15	5	0	4	774	14	14	0	0	NA	NA	NA	57	55	519	175	174	461	157	156	41	13	0	0.079	0.074	0
.	19.01.15-18.59.32-1-13247	64	4	4	1	0	1	733	3	3	0	0	NA	NA	NA	30	20	502	166	165	440	145	148	11	4	0	0.022	0.024	0
.	19.01.15-18.59.34-1-13248	91	5	5	1	0	1	737	4	4	0	0	NA	NA	NA	26	24	503	170	164	442	150	145	9	0	10	0.018	0	0.061
.	19.01.15-18.59.34-1-13249	182	10	10	0	0	0	773	8	8	0	0	NA	NA	NA	62	68	530	175	176	465	155	153	42	4	12	0.079	0.023	0.068
.	19.01.15-18.59.35-1-13250	93	9	9	4	0	3	745	8	8	0	0	NA	NA	NA	38	32	508	172	165	447	154	144	49	0	0	0.096	0	0
.	19.01.15-18.59.40-1-13251	34	1	1	0	0	0	0	0	0	0	0	NA	NA	NA	13	11	493	166	165	0	0	0	0	0	1	0	0	0.006
.	19.01.15-18.59.40-1-13253	60	2	2	1	0	1	354	0	0	0	0	NA	NA	NA	22	11	493	166	165	215	70	69	1	3	0	0.002	0.018	0
.	19.01.15-18.59.41-1-13254	87	4	4	2	0	2	757	3	3	0	0	NA	NA	NA	29	39	513	168	171	454	151	152	8	2	0	0.016	0.012	0
.	19.01.15-18.59.42-1-13255	35	1	1	1	0	1	0	0	0	0	0	NA	NA	NA	9	11	496	164	164	0	0	0	0	0	0	0	0	0
.	19.01.15-18.59.46-1-13256	89	8	8	2	0	2	743	7	7	0	0	NA	NA	NA	38	32	511	166	168	453	144	146	22	5	0	0.043	0.03	0
.	19.01.15-18.59.50-1-13257	65	3	3	1	0	1	744	2	2	0	0	NA	NA	NA	32	26	506	167	166	449	148	147	9	0	3	0.018	0	0.018
.	19.01.15-18.59.51-1-13258	147	5	5	2	0	1	758	4	4	0	0	NA	NA	NA	47	41	515	170	169	456	152	150	14	0	1	0.027	0	0.006
.	19.01.15-18.59.53-1-13262	34	1	1	0	0	0	0	0	0	0	0	NA	NA	NA	5	10	494	167	162	0	0	0	0	0	2	0	0	0.012
.	19.01.15-18.59.56-1-13263	31	1	1	0	0	0	0	0	0	0	0	NA	NA	NA	6	11	495	164	165	0	0	0	0	2	0	0	0.012	0
.	19.01.15-18.59.58-1-13265	58	3	3	0	0	0	740	1	1	0	0	NA	NA	NA	21	23	504	167	165	442	150	148	5	0	0	0.01	0	0
.	19.01.15-19.00.00-1-13268	61	5	5	2	0	2	743	4	4	0	0	NA	NA	NA	20	24	505	167	165	446	149	148	17	2	0	0.034	0.012	0
.	19.01.15-19.00.02-1-13276	93	3	3	0	0	0	743	2	2	0	0	NA	NA	NA	30	30	508	167	168	448	145	150	20	0	0	0.039	0	0
.	19.01.15-19.00.03-1-13277	92	4	4	1	0	0	751	3	3	0	0	NA	NA	NA	24	32	506	171	168	450	153	148	1	0	5	0.002	0	0.03
.	19.01.15-19.00.06-1-13281	38	1	1	0	0	0	0	0	0	0	0	NA	NA	NA	7	11	495	163	166	0	0	0	0	0	0	0	0	0
.	19.01.15-19.00.07-1-13283	147	20	20	6	0	5	768	18	18	0	0	NA	NA	NA	48	62	524	179	172	460	157	151	63	16	16	0.12	0.089	0.093
.	19.01.15-19.00.13-1-13286	145	10	10	3	0	3	762	9	9	0	0	NA	NA	NA	52	49	523	169	170	462	150	150	54	4	5	0.103	0.024	0.029
.	19.01.15-19.00.13-1-13287	129	8	8	6	0	3	760	7	7	0	0	NA	NA	NA	34	40	514	171	168	458	154	148	40	0	5	0.078	0	0.03
.	19.01.15-19.00.14-1-13289	93	3	3	0	0	0	751	2	2	0	0	NA	NA	NA	38	36	514	169	166	454	150	147	10	0	0	0.019	0	0
.	19.01.15-19.00.16-1-13293	35	1	1	1	0	1	0	0	0	0	0	NA	NA	NA	14	13	498	166	162	0	0	0	0	0	2	0	0	0.012
.	19.01.15-19.00.19-1-13294	93	6	6	2	0	2	744	5	5	0	0	NA	NA	NA	34	33	508	171	167	446	152	146	16	9	0	0.031	0.053	0
.	19.01.15-19.00.20-1-13295	114	10	10	8	0	2	756	7	7	0	0	NA	NA	NA	32	38	512	173	166	456	151	149	18	18	4	0.035	0.104	0.024
.	19.01.15-19.00.24-1-13311	33	1	1	1	0	1	0	0	0	0	0	NA	NA	NA	11	4	491	163	163	0	0	0	0	0	0	0	0	0
.	19.01.15-19.00.27-1-13312	58	3	3	2	0	2	737	2	2	0	0	NA	NA	NA	26	23	501	168	167	439	150	148	10	0	0	0.02	0	0
.	19.01.15-19.00.27-1-13313	94	6	6	1	0	0	753	5	5	0	0	NA	NA	NA	36	41	511	174	169	447	154	152	27	1	0	0.053	0.006	0
.	19.01.15-19.00.32-1-13315	34	1	1	0	0	0	0	0	0	0	0	NA	NA	NA	8	14	495	167	165	0	0	0	3	0	0	0.006	0	0
.	19.01.15-19.00.42-1-13316	124	8	8	1	0	1	738	7	7	0	0	NA	NA	NA	32	22	500	168	167	441	147	150	40	0	4	0.08	0	0.024
.	19.01.15-19.00.43-1-13317	60	2	2	0	0	0	51	1	1	0	0	NA	NA	NA	19	15	497	165	166	31	10	10	2	0	0	0.004	0	0
.	19.01.15-19.00.51-1-13321	63	3	3	0	0	0	753	2	2	0	0	NA	NA	NA	19	31	502	167	175	447	148	158	8	4	0	0.016	0.024	0
.	19.01.15-19.00.57-1-13326	113	7	7	5	0	2	749	6	6	0	0	NA	NA	NA	39	34	508	170	169	448	150	151	35	0	1	0.069	0	0.006
.	19.01.15-19.01.03-1-13363	62	5	5	1	0	1	738	4	4	0	0	NA	NA	NA	32	25	505	168	165	445	149	144	14	0	6	0.028	0	0.036
.	19.01.15-19.01.04-1-13365	90	7	7	4	0	4	738	6	6	0	0	NA	NA	NA	35	17	500	166	164	442	148	148	22	16	0	0.044	0.096	0
.	19.01.15-19.01.07-1-13389	93	11	11	6	0	4	750	10	10	0	0	NA	NA	NA	26	32	508	171	166	452	153	145	41	1	0	0.081	0.006	0
.	19.01.15-19.01.07-1-13390	96	4	4	0	0	0	758	3	3	0	0	NA	NA	NA	27	37	510	173	167	453	153	152	14	4	0	0.027	0.023	0
.	19.01.15-19.01.12-1-13413	149	11	11	5	0	1	770	9	9	0	0	NA	NA	NA	46	59	525	176	171	464	154	152	33	17	1	0.063	0.097	0.006
.	19.01.15-19.01.15-1-13416	126	21	21	7	0	3	753	20	20	0	0	NA	NA	NA	43	44	510	170	177	448	153	152	89	2	23	0.175	0.012	0.13
.	19.01.15-19.01.21-1-13419	152	31	31	7	0	4	765	27	27	0	0	NA	NA	NA	53	50	521	173	169	465	150	150	73	39	19	0.14	0.225	0.112
.	19.01.15-19.01.25-1-13435	94	5	5	4	0	3	747	3	3	0	0	NA	NA	NA	30	25	504	169	165	446	152	149	7	1	6	0.014	0.006	0.036
.	19.01.15-19.01.26-1-13436	32	1	1	0	0	0	0	0	0	0	0	NA	NA	NA	9	10	495	165	163	0	0	0	0	0	0	0	0	0
.	19.01.15-19.01.26-1-13437	89	14	14	4	0	4	761	13	13	0	0	NA	NA	NA	32	38	515	167	169	459	151	151	47	10	2	0.091	0.06	0.012
.	19.01.15-19.01.28-1-13438	95	9	9	3	0	2	737	8	8	0	0	NA	NA	NA	29	24	503	168	166	444	150	143	11	7	1	0.022	0.042	0.006
.	19.01.15-19.01.30-1-13439	84	5	5	3	0	3	744	4	4	0	0	NA	NA	NA	21	26	502	166	171	442	149	153	7	0	5	0.014	0	0.029
.	19.01.15-19.01.32-1-13444	150	13	13	6	0	2	757	9	9	0	0	NA	NA	NA	41	43	515	170	171	455	148	154	43	6	3	0.083	0.035	0.018
.	19.01.15-19.01.41-1-13445	116	7	7	3	0	3	755	5	5	0	0	NA	NA	NA	31	35	507	168	173	450	151	154	15	2	6	0.03	0.012	0.035
.	19.01.15-19.01.46-1-13447	141	15	15	3	0	3	758	12	12	0	0	NA	NA	NA	30	40	516	166	171	462	146	150	27	11	2	0.052	0.066	0.012
.	19.01.15-19.01.51-1-13448	61	4	4	1	0	0	733	3	3	0	0	NA	NA	NA	26	17	500	165	165	440	146	147	6	4	0	0.012	0.024	0
.	19.01.15-19.01.53-1-13452	61	2	2	1	0	0	739	1	1	0	0	NA	NA	NA	24	21	501	170	163	444	150	145	6	0	1	0.012	0	0.006
.	19.01.15-19.02.00-1-13456	123	5	5	2	0	2	757	4	4	0	0	NA	NA	NA	32	37	513	169	168	456	151	150	26	4	4	0.051	0.024	0.024
.	19.01.15-19.02.01-1-13457	85	3	3	0	0	0	733	2	2	0	0	NA	NA	NA	29	18	500	165	166	442	145	146	5	6	0	0.01	0.036	0
.	19.01.15-19.02.04-1-13462	65	3	3	0	0	0	735	2	2	0	0	NA	NA	NA	28	25	502	169	167	440	150	145	0	4	8	0	0.024	0.048
.	19.01.15-19.02.06-1-13465	85	13	13	2	0	1	741	12	12	0	0	NA	NA	NA	31	28	503	172	166	444	152	145	44	8	2	0.087	0.047	0.012
.	19.01.15-19.02.13-1-13470	118	11	11	2	0	1	749	10	10	0	0	NA	NA	NA	41	35	512	166	170	452	148	149	51	14	7	0.1	0.084	0.041
.	19.01.15-19.02.17-1-13475	88	4	4	0	0	0	740	3	3	0	0	NA	NA	NA	26	25	503	165	170	445	145	150	13	0	0	0.026	0	0
.	19.01.15-19.02.23-1-13476	69	5	5	2	0	2	744	4	4	0	0	NA	NA	NA	34	31	511	166	167	449	148	147	10	8	1	0.02	0.048	0.006
.	19.01.15-19.02.29-1-13492	126	11	11	4	0	2	755	10	10	0	0	NA	NA	NA	43	38	512	172	167	454	151	150	30	1	2	0.059	0.006	0.012
.	19.01.15-19.02.33-1-13493	33	1	1	0	0	0	0	0	0	0	0	NA	NA	NA	12	14	495	168	164	0	0	0	0	0	0	0	0	0
.	19.01.15-19.02.39-1-13494	171	16	16	5	0	3	751	13	13	0	0	NA	NA	NA	68	38	511	168	172	448	148	155	74	10	0	0.145	0.06	0
.	19.01.15-19.02.41-1-13495	119	12	12	2	0	1	754	11	11	0	0	NA	NA	NA	39	43	516	170	170	452	149	153	51	4	8	0.099	0.024	0.047
.	19.01.15-19.02.51-1-13499	65	3	3	2	0	1	749	2	2	0	0	NA	NA	NA	21	24	498	169	170	446	154	149	16	0	0	0.032	0	0
.	19.01.15-19.02.52-1-13503	63	2	2	1	0	1	742	1	1	0	0	NA	NA	NA	26	23	505	166	165	447	149	146	7	2	0	0.014	0.012	0
.	19.01.15-19.02.55-1-13504	124	9	9	4	0	1	752	7	7	0	0	NA	NA	NA	47	40	510	171	172	452	150	150	17	17	4	0.033	0.099	0.023
.	19.01.15-19.02.57-1-13505	37	1	1	0	0	0	0	0	0	0	0	NA	NA	NA	15	10	494	164	165	0	0	0	0	0	0	0	0	0
.	19.01.15-19.02.58-1-13507	65	2	2	0	0	0	747	1	1	0	0	NA	NA	NA	31	33	506	170	170	448	150	149	9	0	0	0.018	0	0
.	19.01.15-19.03.00-1-13511	65	3	3	1	0	1	744	2	2	0	0	NA	NA	NA	24	31	508	167	169	450	147	147	10	0	3	0.02	0	0.018
.	19.01.15-19.03.06-1-13518	152	20	20	7	0	5	752	18	18	0	0	NA	NA	NA	51	41	519	168	167	456	150	146	74	14	4	0.143	0.083	0.024
.	19.01.15-19.03.08-1-13520	89	6	6	2	0	1	755	5	5	0	0	NA	NA	NA	32	40	509	175	169	452	154	149	16	4	0	0.031	0.023	0
.	19.01.15-19.03.08-1-13522	62	2	2	1	0	1	203	1	1	0	0	NA	NA	NA	24	19	500	169	163	116	47	40	4	0	0	0.008	0	0
.	19.01.15-19.03.14-1-13525	87	7	7	2	0	1	745	6	6	0	0	NA	NA	NA	32	26	503	168	168	440	153	152	30	22	0	0.06	0.131	0
.	19.01.15-19.03.27-1-13545	275	25	25	8	0	6	799	23	23	0	0	NA	NA	NA	89	81	525	184	185	470	165	164	107	5	21	0.204	0.027	0.114
.	19.01.15-19.03.27-1-13546	113	12	12	3	0	2	749	11	11	0	0	NA	NA	NA	25	31	508	167	169	450	151	148	40	5	9	0.079	0.03	0.053
.	19.01.15-19.03.28-1-13547	58	2	2	1	0	1	203	1	1	0	0	NA	NA	NA	16	14	496	165	166	118	39	46	3	0	1	0.006	0	0.006
.	19.01.15-19.03.39-1-13552	61	2	2	0	0	0	302	1	1	0	0	NA	NA	NA	13	22	506	165	164	185	64	53	3	0	2	0.006	0	0.012
.	19.01.15-19.03.47-1-13553	90	5	5	1	0	1	733	3	3	0	0	NA	NA	NA	40	22	496	168	171	437	147	149	6	5	9	0.012	0.03	0.053
.	19.01.15-19.03.48-1-13554	91	16	16	2	0	2	761	15	15	0	0	NA	NA	NA	30	48	524	168	169	464	145	152	71	21	4	0.135	0.125	0.024
.	19.01.15-19.03.53-1-13558	61	2	2	0	0	0	304	1	1	0	0	NA	NA	NA	9	15	498	165	165	187	60	57	4	0	0	0.008	0	0
.	19.01.15-19.03.54-1-13559	94	14	14	4	0	2	748	13	13	0	0	NA	NA	NA	40	37	506	172	172	446	149	153	43	7	4	0.085	0.041	0.023
.	19.01.15-19.04.00-1-13563	65	3	3	2	0	1	745	1	1	0	0	NA	NA	NA	19	22	501	168	166	448	150	147	1	6	0	0.002	0.036	0
.	19.01.15-19.04.03-1-13568	120	7	7	0	0	0	744	5	5	0	0	NA	NA	NA	38	32	505	172	168	443	151	150	25	0	4	0.05	0	0.024
.	19.01.15-19.04.06-1-13572	62	2	2	0	0	0	303	1	1	0	0	NA	NA	NA	19	16	496	167	166	189	52	62	1	0	0	0.002	0	0
.	19.01.15-19.04.17-1-13580	149	11	11	4	0	4	773	10	10	0	0	NA	NA	NA	45	55	523	173	172	465	152	156	50	8	0	0.096	0.046	0
.	19.01.15-19.04.20-1-13581	86	4	4	2	0	1	750	2	2	0	0	NA	NA	NA	18	27	506	165	169	452	146	152	12	0	0	0.024	0	0
.	19.01.15-19.04.24-1-13582	32	1	1	0	0	0	0	0	0	0	0	NA	NA	NA	3	9	493	166	163	0	0	0	1	0	0	0.002	0	0
.	19.01.15-19.04.26-1-13598	35	1	1	1	0	1	0	0	0	0	0	NA	NA	NA	9	3	491	163	162	0	0	0	1	0	0	0.002	0	0
.	19.01.15-19.04.27-1-13599	122	23	23	9	0	7	746	21	21	0	0	NA	NA	NA	42	32	507	171	167	447	148	151	88	34	3	0.174	0.199	0.018
.	19.01.15-19.04.28-1-13600	54	2	2	0	0	0	0	1	1	0	0	NA	NA	NA	19	18	497	168	166	0	0	0	0	0	2	0	0	0.012
.	19.01.15-19.04.34-1-13601	133	6	6	2	0	2	757	5	5	0	0	NA	NA	NA	39	44	511	178	168	449	161	147	9	2	9	0.018	0.011	0.054
.	19.01.15-19.04.51-1-13606	96	15	15	2	0	1	748	13	13	0	0	NA	NA	NA	29	34	508	171	168	447	153	148	26	7	9	0.051	0.041	0.054
.	19.01.15-19.04.52-1-13607	129	18	18	3	0	3	738	17	17	0	0	NA	NA	NA	55	33	509	168	169	440	149	149	53	2	3	0.104	0.012	0.018
.	19.01.15-19.04.53-1-13611	91	12	12	4	0	3	749	9	9	0	0	NA	NA	NA	36	33	507	170	169	452	150	147	23	12	1	0.045	0.071	0.006
.	19.01.15-19.04.56-1-13612	122	10	10	3	0	2	759	9	9	0	0	NA	NA	NA	40	41	512	171	171	456	153	150	18	22	21	0.035	0.129	0.123
.	19.01.15-19.04.57-1-13613	113	12	12	2	0	1	734	10	10	0	0	NA	NA	NA	33	26	501	171	167	441	149	144	21	16	0	0.042	0.094	0
.	19.01.15-19.05.05-1-13622	90	5	5	2	0	2	742	4	4	0	0	NA	NA	NA	21	22	495	166	174	441	148	153	9	3	2	0.018	0.018	0.011
.	19.01.15-19.05.08-1-13626	93	12	12	4	0	4	741	10	10	0	0	NA	NA	NA	26	21	502	166	166	451	145	145	32	1	3	0.064	0.006	0.018
.	19.01.15-19.05.18-1-13632	92	8	8	1	0	0	749	7	7	0	0	NA	NA	NA	30	32	508	166	171	452	145	152	22	8	5	0.043	0.048	0.029
.	19.01.15-19.05.22-1-13633	62	5	5	2	0	1	741	4	4	0	0	NA	NA	NA	19	22	503	165	167	449	143	149	9	5	0	0.018	0.03	0
.	19.01.15-19.05.23-1-13634	58	2	2	0	0	0	742	1	1	0	0	NA	NA	NA	26	28	506	169	166	449	147	146	0	0	3	0	0	0.018
.	19.01.15-19.05.25-1-13650	31	1	1	0	0	0	0	0	0	0	0	NA	NA	NA	7	7	491	167	162	0	0	0	0	0	0	0	0	0
.	19.01.15-19.05.25-1-13651	87	5	5	1	0	1	753	4	4	0	0	NA	NA	NA	13	28	510	165	166	456	147	150	28	5	0	0.055	0.03	0
.	19.01.15-19.05.26-1-13652	114	14	14	3	0	2	759	12	12	0	0	NA	NA	NA	37	40	512	173	168	453	156	150	51	7	0	0.1	0.04	0
.	19.01.15-19.05.27-1-13653	97	10	10	2	0	2	742	8	8	0	0	NA	NA	NA	41	39	510	171	171	444	150	148	21	8	9	0.041	0.047	0.053
.	19.01.15-19.05.28-1-13654	114	12	12	4	0	4	748	11	11	0	0	NA	NA	NA	32	34	509	170	168	448	150	150	23	24	5	0.045	0.141	0.03
.	19.01.15-19.05.36-1-13660	180	10	10	4	0	2	765	9	9	0	0	NA	NA	NA	52	45	516	171	171	457	152	156	26	0	14	0.05	0	0.082
.	19.01.15-19.05.40-1-13661	66	3	3	1	0	1	738	1	1	0	0	NA	NA	NA	26	25	505	170	163	445	151	142	4	1	3	0.008	0.006	0.018
.	19.01.15-19.05.43-1-13662	34	1	1	0	0	0	0	0	0	0	0	NA	NA	NA	9	9	496	163	163	0	0	0	1	0	0	0.002	0	0
.	19.01.15-19.05.48-1-13663	66	2	2	0	0	0	303	1	1	0	0	NA	NA	NA	15	16	493	170	166	184	61	58	3	0	0	0.006	0	0
.	19.01.15-19.05.48-1-13664	143	10	10	5	0	3	758	7	7	0	0	NA	NA	NA	47	43	513	173	170	450	155	153	54	0	6	0.105	0	0.035
.	19.01.15-19.05.49-1-13665	88	6	6	2	0	1	737	5	5	0	0	NA	NA	NA	31	28	507	168	166	442	148	147	16	0	5	0.032	0	0.03
.	19.01.15-19.05.53-1-13669	64	8	8	6	0	3	737	7	7	0	0	NA	NA	NA	27	16	495	170	164	438	153	146	26	7	1	0.053	0.041	0.006
.	19.01.15-19.05.57-1-13671	62	2	2	0	0	0	731	1	1	0	0	NA	NA	NA	32	19	501	165	166	439	148	144	9	0	0	0.018	0	0
.	19.01.15-19.06.00-1-13675	33	1	1	0	0	0	0	0	0	0	0	NA	NA	NA	13	7	490	164	166	0	0	0	0	0	0	0	0	0
.	19.01.15-19.06.00-1-13676	89	9	9	3	0	3	746	7	7	0	0	NA	NA	NA	39	31	504	173	167	444	153	149	5	21	2	0.01	0.121	0.012
.	19.01.15-19.06.03-1-13680	84	4	4	1	0	1	747	3	3	0	0	NA	NA	NA	34	31	507	170	167	451	151	145	18	0	0	0.036	0	0
.	19.01.15-19.06.05-1-13683	37	1	1	0	0	0	0	0	0	0	0	NA	NA	NA	10	8	492	165	164	0	0	0	0	0	2	0	0	0.012
.	19.01.15-19.06.08-1-13687	214	35	35	8	0	3	793	32	32	0	0	NA	NA	NA	69	82	539	172	184	475	155	163	101	60	3	0.187	0.349	0.016
.	19.01.15-19.06.09-1-13689	62	2	2	2	0	2	745	1	1	0	0	NA	NA	NA	17	25	505	165	168	448	149	148	13	0	0	0.026	0	0
.	19.01.15-19.06.10-1-13690	115	10	10	8	0	3	748	9	9	0	0	NA	NA	NA	36	30	501	173	169	442	156	150	72	3	1	0.144	0.017	0.006
.	19.01.15-19.06.13-1-13691	93	15	15	6	0	3	757	14	14	0	0	NA	NA	NA	27	37	510	174	166	453	156	148	69	8	10	0.135	0.046	0.06
.	19.01.15-19.06.20-1-13696	63	2	2	0	0	0	737	1	1	0	0	NA	NA	NA	22	20	499	165	169	440	148	149	3	6	0	0.006	0.036	0
.	19.01.15-19.06.20-1-13699	94	6	6	5	0	4	754	5	5	0	0	NA	NA	NA	38	38	520	166	165	460	150	144	23	3	5	0.044	0.018	0.03
.	19.01.15-19.06.24-1-13723	95	20	20	3	0	2	741	17	17	0	0	NA	NA	NA	31	31	508	169	167	448	147	146	30	8	5	0.059	0.047	0.03
.	19.01.15-19.06.25-1-13724	35	1	1	0	0	0	0	0	0	0	0	NA	NA	NA	9	11	496	164	164	0	0	0	1	0	0	0.002	0	0
.	19.01.15-19.06.29-1-13725	92	20	20	5	0	2	753	19	19	0	0	NA	NA	NA	39	39	513	167	172	453	149	151	75	1	10	0.146	0.006	0.058
.	19.01.15-19.06.30-1-13726	66	2	2	2	0	1	748	1	1	0	0	NA	NA	NA	20	24	496	173	168	445	152	151	0	2	1	0	0.012	0.006
.	19.01.15-19.06.37-1-13727	121	12	12	6	0	5	742	11	11	0	0	NA	NA	NA	39	27	499	169	172	436	151	155	35	21	8	0.07	0.124	0.047
.	19.01.15-19.06.39-1-13728	149	15	15	7	0	4	753	13	13	0	0	NA	NA	NA	39	40	516	170	167	454	152	147	61	20	10	0.118	0.118	0.06
.	19.01.15-19.06.42-1-13729	31	1	1	0	0	0	0	0	0	0	0	NA	NA	NA	8	12	497	164	164	0	0	0	0	0	0	0	0	0
.	19.01.15-19.06.44-1-13730	120	7	7	1	0	0	759	6	6	0	0	NA	NA	NA	47	42	515	171	169	459	149	151	17	11	0	0.033	0.064	0
.	19.01.15-19.06.48-1-13732	35	1	1	0	0	0	0	0	0	0	0	NA	NA	NA	10	7	492	164	164	0	0	0	0	0	0	0	0	0
.	19.01.15-19.06.53-1-13739	108	10	10	2	0	1	737	8	8	0	0	NA	NA	NA	45	31	499	171	174	436	150	151	15	7	1	0.03	0.041	0.006
.	19.01.15-19.06.57-1-13740	148	16	16	7	0	5	752	14	14	0	0	NA	NA	NA	47	36	508	172	169	444	158	150	71	25	0	0.14	0.145	0
.	19.01.15-19.06.58-1-13742	188	12	12	4	0	2	766	10	10	0	0	NA	NA	NA	71	55	522	174	172	456	157	153	55	12	5	0.105	0.069	0.029
.	19.01.15-19.07.10-1-13754	176	9	9	3	0	3	765	8	8	0	0	NA	NA	NA	59	56	523	175	171	457	157	151	40	8	0	0.076	0.046	0
.	19.01.15-19.07.10-1-13756	68	4	4	1	0	1	740	2	2	0	0	NA	NA	NA	19	17	500	166	164	447	148	145	6	0	7	0.012	0	0.043
.	19.01.15-19.07.12-1-13757	90	8	8	3	0	2	745	7	7	0	0	NA	NA	NA	24	26	502	167	170	447	150	148	28	0	5	0.056	0	0.029
.	19.01.15-19.07.14-1-13759	86	6	6	0	0	0	740	5	5	0	0	NA	NA	NA	34	29	508	168	166	446	147	147	19	4	2	0.037	0.024	0.012
.	19.01.15-19.07.17-1-13763	60	2	2	0	0	0	749	1	1	0	0	NA	NA	NA	23	36	507	175	167	450	153	146	2	3	0	0.004	0.017	0
.	19.01.15-19.07.18-1-13764	89	7	7	2	0	2	741	6	6	0	0	NA	NA	NA	46	36	514	169	166	448	150	143	24	1	0	0.047	0.006	0
.	19.01.15-19.07.29-1-13780	58	2	2	1	0	0	737	1	1	0	0	NA	NA	NA	24	18	502	166	163	442	151	144	2	0	5	0.004	0	0.031
.	19.01.15-19.07.33-1-13781	33	1	1	0	0	0	0	0	0	0	0	NA	NA	NA	13	15	495	169	164	0	0	0	1	0	0	0.002	0	0
.	19.01.15-19.07.33-1-13782	120	13	13	1	0	0	754	11	11	0	0	NA	NA	NA	33	35	510	171	167	452	155	147	32	3	5	0.063	0.018	0.03
.	19.01.15-19.07.34-1-13783	120	39	39	12	0	9	753	38	38	0	0	NA	NA	NA	41	40	510	171	172	451	149	153	113	15	14	0.222	0.088	0.081
.	19.01.15-19.07.34-1-13784	32	1	1	0	0	0	0	0	0	0	0	NA	NA	NA	16	11	498	163	163	0	0	0	1	0	0	0.002	0	0
.	19.01.15-19.07.35-1-13785	178	12	12	4	0	3	774	11	11	0	0	NA	NA	NA	44	51	518	172	174	465	152	157	34	14	10	0.066	0.081	0.057
.	19.01.15-19.07.36-1-13790	145	9	9	2	0	1	763	8	8	0	0	NA	NA	NA	47	43	513	172	171	460	153	150	20	6	2	0.039	0.035	0.012
.	19.01.15-19.07.44-1-13791	63	3	3	0	0	0	742	2	2	0	0	NA	NA	NA	20	18	501	164	166	446	148	148	0	12	0	0	0.073	0
.	19.01.15-19.07.46-1-13792	61	2	2	1	0	1	741	1	1	0	0	NA	NA	NA	25	31	506	170	168	449	148	144	0	0	11	0	0	0.065
.	19.01.15-19.07.51-1-13793	62	2	2	1	0	1	745	1	1	0	0	NA	NA	NA	17	24	499	171	167	445	151	149	7	2	0	0.014	0.012	0
.	19.01.15-19.07.52-1-13794	87	9	9	4	0	3	761	8	8	0	0	NA	NA	NA	27	41	512	171	171	452	154	155	48	0	5	0.094	0	0.029
.	19.01.15-19.08.01-1-13803	126	23	23	5	0	4	764	21	21	0	0	NA	NA	NA	43	49	516	173	173	457	154	153	79	3	8	0.153	0.017	0.046
.	19.01.15-19.08.02-1-13805	116	9	9	3	0	2	757	8	8	0	0	NA	NA	NA	42	42	510	176	169	448	158	151	50	11	1	0.098	0.062	0.006
.	19.01.15-19.08.09-1-13813	124	10	10	1	0	0	742	7	7	0	0	NA	NA	NA	37	32	509	168	168	445	146	151	19	11	5	0.037	0.065	0.03
.	19.01.15-19.08.14-1-13815	99	10	10	2	0	2	738	9	9	0	0	NA	NA	NA	37	20	506	163	164	447	146	145	36	0	2	0.071	0	0.012
.	19.01.15-19.08.14-1-13817	143	10	10	0	0	0	763	8	8	0	0	NA	NA	NA	46	47	516	171	173	455	153	155	43	0	10	0.083	0	0.058
.	19.01.15-19.08.29-1-13841	63	4	4	1	0	1	752	3	3	0	0	NA	NA	NA	24	31	503	170	171	444	154	154	0	2	6	0	0.012	0.035
.	19.01.15-19.08.43-1-13842	93	4	4	1	0	0	753	3	3	0	0	NA	NA	NA	29	30	504	170	169	449	152	152	15	0	2	0.03	0	0.012
.	19.01.15-19.08.47-1-13843	62	2	2	1	0	1	752	1	1	0	0	NA	NA	NA	24	33	507	168	171	452	150	150	6	2	0	0.012	0.012	0
.	19.01.15-19.08.48-1-13844	119	20	20	8	0	7	750	16	16	0	0	NA	NA	NA	38	36	512	169	168	452	147	151	98	4	2	0.191	0.024	0.012
.	19.01.15-19.08.48-1-13845	115	11	11	3	0	3	755	10	10	0	0	NA	NA	NA	41	39	509	175	168	449	155	151	29	8	0	0.057	0.046	0
.	19.01.15-19.08.50-1-13846	145	14	14	2	0	2	750	12	12	0	0	NA	NA	NA	60	43	517	168	171	452	150	148	56	14	3	0.108	0.083	0.018
.	19.01.15-19.08.52-1-13847	99	13	13	4	0	2	739	11	11	0	0	NA	NA	NA	46	30	509	168	166	441	151	147	57	8	3	0.112	0.048	0.018
.	19.01.15-19.08.59-1-13857	31	1	1	0	0	0	0	0	0	0	0	NA	NA	NA	6	7	492	163	165	0	0	0	0	0	0	0	0	0
.	19.01.15-19.09.00-1-13859	275	19	19	11	0	7	790	17	17	0	0	NA	NA	NA	85	74	533	175	179	474	155	161	47	35	3	0.088	0.2	0.017
.	19.01.15-19.09.02-1-13861	67	5	5	2	0	1	739	3	3	0	0	NA	NA	NA	23	25	502	170	166	440	150	149	11	4	0	0.022	0.024	0
.	19.01.15-19.09.03-1-13864	117	21	21	9	0	8	749	17	17	0	0	NA	NA	NA	43	37	512	168	170	450	150	149	51	8	1	0.1	0.048	0.006
.	19.01.15-19.09.04-1-13865	35	1	1	0	0	0	0	0	0	0	0	NA	NA	NA	7	12	496	165	164	0	0	0	0	1	0	0	0.006	0
.	19.01.15-19.09.07-1-13869	95	7	7	0	0	0	730	6	6	0	0	NA	NA	NA	30	21	503	166	165	436	149	145	7	0	6	0.014	0	0.036
.	19.01.15-19.09.14-1-13873	65	3	3	1	0	0	738	2	2	0	0	NA	NA	NA	21	23	504	165	167	447	144	147	9	12	0	0.018	0.073	0
.	19.01.15-19.09.21-1-13878	34	1	1	0	0	0	0	0	0	0	0	NA	NA	NA	10	12	494	165	166	0	0	0	2	0	0	0.004	0	0
.	19.01.15-19.09.22-1-13879	59	2	2	1	0	1	255	1	1	0	0	NA	NA	NA	18	15	498	165	165	144	52	59	0	0	2	0	0	0.012
.	19.01.15-19.09.22-1-13880	116	9	9	1	0	0	762	8	8	0	0	NA	NA	NA	33	41	514	171	169	456	153	153	37	7	5	0.072	0.041	0.03
.	19.01.15-19.09.24-1-13896	64	2	2	0	0	0	748	1	1	0	0	NA	NA	NA	18	29	506	168	168	447	148	153	1	2	0	0.002	0.012	0
.	19.01.15-19.09.28-1-13897	61	2	2	0	0	0	742	1	1	0	0	NA	NA	NA	29	23	500	167	169	442	146	154	1	4	0	0.002	0.024	0
.	19.01.15-19.09.30-1-13898	88	8	8	2	0	2	750	7	7	0	0	NA	NA	NA	40	37	504	173	173	442	154	154	30	7	4	0.06	0.04	0.023
.	19.01.15-19.09.33-1-13899	116	5	5	2	0	1	752	4	4	0	0	NA	NA	NA	39	37	510	169	171	451	148	153	41	0	0	0.08	0	0
.	19.01.15-19.09.33-1-13900	175	14	14	3	0	2	777	13	13	0	0	NA	NA	NA	63	58	523	171	177	464	154	159	71	16	9	0.136	0.094	0.051
.	19.01.15-19.09.38-1-13905	238	15	15	8	0	7	788	14	14	0	0	NA	NA	NA	71	79	532	179	181	470	157	161	45	15	14	0.085	0.084	0.077
.	19.01.15-19.09.41-1-13907	145	11	11	6	0	5	759	8	8	0	0	NA	NA	NA	53	47	516	173	171	454	154	151	21	6	0	0.041	0.035	0
.	19.01.15-19.09.41-1-13908	388	30	30	16	0	9	830	28	28	0	0	NA	NA	NA	114	114	553	186	188	495	165	170	116	17	7	0.21	0.091	0.037
.	19.01.15-19.09.43-1-13909	149	13	13	5	0	3	771	11	11	0	0	NA	NA	NA	50	51	519	176	169	463	157	151	56	8	1	0.108	0.045	0.006
.	19.01.15-19.09.53-1-13913	152	18	18	5	0	1	767	16	16	0	0	NA	NA	NA	39	53	521	174	171	460	156	151	80	9	4	0.154	0.052	0.023
.	19.01.15-19.09.53-1-13914	119	8	8	4	0	4	744	7	7	0	0	NA	NA	NA	51	44	510	176	171	445	154	145	22	4	2	0.043	0.023	0.012
.	19.01.15-19.09.57-1-13915	128	7	7	3	0	3	759	5	5	0	0	NA	NA	NA	39	38	514	170	167	458	153	148	30	8	3	0.058	0.047	0.018
.	19.01.15-19.10.07-1-13931	59	4	4	0	0	0	737	3	3	0	0	NA	NA	NA	30	22	503	163	169	446	142	149	9	6	0	0.018	0.037	0
.	19.01.15-19.10.11-1-13933	139	11	11	5	0	5	749	8	8	0	0	NA	NA	NA	30	36	509	168	172	452	147	150	16	19	16	0.031	0.113	0.093
.	19.01.15-19.10.16-1-13937	90	4	4	0	0	0	753	2	2	0	0	NA	NA	NA	23	36	510	172	167	451	151	151	8	7	0	0.016	0.041	0
.	19.01.15-19.10.21-1-13939	122	17	17	5	0	3	748	15	15	0	0	NA	NA	NA	48	39	511	172	169	451	150	147	53	1	4	0.104	0.006	0.024
.	19.01.15-19.10.22-1-13940	60	3	3	2	0	2	729	2	2	0	0	NA	NA	NA	37	19	499	166	167	435	146	148	9	0	0	0.018	0	0
.	19.01.15-19.10.22-1-13941	117	12	12	1	0	0	757	11	11	0	0	NA	NA	NA	38	45	514	172	172	450	153	154	29	12	0	0.056	0.07	0
.	19.01.15-19.10.26-1-13957	93	6	6	4	0	3	754	5	5	0	0	NA	NA	NA	28	31	508	169	167	453	152	149	6	8	0	0.012	0.047	0
.	19.01.15-19.10.34-1-13959	123	9	9	2	0	0	767	7	7	0	0	NA	NA	NA	30	49	520	173	169	463	157	147	15	20	9	0.029	0.116	0.053
.	19.01.15-19.10.37-1-13960	60	3	3	0	0	0	723	1	1	0	0	NA	NA	NA	34	15	496	168	164	429	148	146	5	2	0	0.01	0.012	0
.	19.01.15-19.10.39-1-13961	119	9	9	3	0	1	755	8	8	0	0	NA	NA	NA	41	40	514	167	172	458	146	151	41	8	2	0.08	0.048	0.012
.	19.01.15-19.10.39-1-13962	93	13	13	1	0	1	740	12	12	0	0	NA	NA	NA	31	24	503	168	166	445	149	146	53	7	0	0.105	0.042	0
.	19.01.15-19.10.41-1-13963	36	1	1	1	0	1	0	0	0	0	0	NA	NA	NA	10	17	498	166	166	0	0	0	0	0	0	0	0	0
.	19.01.15-19.10.44-1-13964	112	11	11	3	0	1	751	10	10	0	0	NA	NA	NA	38	36	507	170	172	447	153	151	19	8	9	0.037	0.047	0.052
.	19.01.15-19.10.50-1-13965	60	3	3	3	0	2	737	2	2	0	0	NA	NA	NA	26	26	506	168	165	442	147	148	13	0	0	0.026	0	0
.	19.01.15-19.10.53-1-13969	94	7	7	2	0	2	758	6	6	0	0	NA	NA	NA	27	44	516	170	171	453	150	155	21	12	0	0.041	0.071	0
.	19.01.15-19.10.54-1-13970	32	1	1	1	0	1	0	0	0	0	0	NA	NA	NA	8	12	496	166	163	0	0	0	0	0	0	0	0	0
.	19.01.15-19.10.56-1-13975	122	26	26	5	0	4	743	25	25	0	0	NA	NA	NA	47	39	508	176	168	440	154	149	126	2	7	0.248	0.011	0.042
.	19.01.15-19.11.03-1-13982	89	4	4	2	0	2	738	3	3	0	0	NA	NA	NA	35	23	501	169	166	439	153	146	7	3	5	0.014	0.018	0.03
.	19.01.15-19.11.07-1-13988	59	3	3	1	0	1	744	2	2	0	0	NA	NA	NA	24	29	510	167	165	453	146	145	9	0	0	0.018	0	0
.	19.01.15-19.11.08-1-13989	119	14	14	2	0	1	737	12	12	0	0	NA	NA	NA	41	30	508	171	164	442	150	145	49	25	2	0.096	0.146	0.012
.	19.01.15-19.11.10-1-13991	172	12	12	1	0	0	768	9	9	0	0	NA	NA	NA	56	53	523	172	171	462	155	151	46	9	0	0.088	0.052	0
.	19.01.15-19.11.13-1-13992	148	11	11	3	0	3	756	10	10	0	0	NA	NA	NA	51	44	520	170	167	460	151	145	42	8	11	0.081	0.047	0.066
.	19.01.15-19.11.17-1-13997	151	6	6	1	0	0	767	5	5	0	0	NA	NA	NA	51	51	516	178	170	453	160	154	28	3	0	0.054	0.017	0
.	19.01.15-19.11.17-1-13998	118	19	19	6	0	2	755	16	16	0	0	NA	NA	NA	48	42	513	170	172	450	150	155	40	8	19	0.078	0.047	0.11
.	19.01.15-19.11.23-1-13999	100	5	5	2	0	0	735	3	3	0	0	NA	NA	NA	41	26	503	170	166	441	147	147	13	3	3	0.026	0.018	0.018
.	19.01.15-19.11.24-1-14015	34	1	1	0	0	0	0	0	0	0	0	NA	NA	NA	14	18	502	164	165	0	0	0	1	0	0	0.002	0	0
.	19.01.15-19.11.27-1-14016	88	3	3	1	0	1	732	2	2	0	0	NA	NA	NA	29	19	502	165	165	441	145	146	5	5	0	0.01	0.03	0
.	19.01.15-19.11.41-1-14021	116	7	7	2	0	1	746	5	5	0	0	NA	NA	NA	26	27	507	167	166	448	148	150	14	4	1	0.028	0.024	0.006
.	19.01.15-19.11.44-1-14022	62	2	2	0	0	0	747	1	1	0	0	NA	NA	NA	22	27	504	170	166	445	153	149	9	0	0	0.018	0	0
.	19.01.15-19.11.44-1-14023	31	1	1	0	0	0	0	0	0	0	0	NA	NA	NA	7	8	494	165	162	0	0	0	1	0	0	0.002	0	0
.	19.01.15-19.11.46-1-14025	146	12	12	4	0	2	750	10	10	0	0	NA	NA	NA	53	44	511	176	170	442	157	151	46	5	3	0.09	0.028	0.018
.	19.01.15-19.11.47-1-14026	114	13	13	6	0	4	741	10	10	0	0	NA	NA	NA	35	31	513	165	166	449	143	149	9	15	10	0.018	0.091	0.06
.	19.01.15-19.11.48-1-14027	96	3	3	1	0	1	753	2	2	0	0	NA	NA	NA	31	36	517	167	165	458	148	147	5	0	3	0.01	0	0.018
.	19.01.15-19.11.50-1-14028	33	1	1	1	0	1	0	0	0	0	0	NA	NA	NA	5	11	495	165	164	0	0	0	0	0	3	0	0	0.018
.	19.01.15-19.11.50-1-14029	91	9	9	1	0	1	748	7	7	0	0	NA	NA	NA	30	32	506	169	170	448	148	152	39	11	5	0.077	0.065	0.029
.	19.01.15-19.11.52-1-14030	92	8	8	1	0	1	760	6	6	0	0	NA	NA	NA	32	48	518	173	170	460	148	152	28	2	5	0.054	0.012	0.029
.	19.01.15-19.12.00-1-14037	64	2	2	1	0	1	746	1	1	0	0	NA	NA	NA	24	29	504	171	167	446	153	147	1	0	6	0.002	0	0.036
.	19.01.15-19.12.00-1-14038	86	4	4	0	0	0	735	3	3	0	0	NA	NA	NA	39	24	504	169	164	442	149	144	16	0	0	0.032	0	0
.	19.01.15-19.12.05-1-14043	100	11	11	6	0	5	753	10	10	0	0	NA	NA	NA	39	38	510	169	172	448	150	155	37	7	1	0.073	0.041	0.006
.	19.01.15-19.12.05-1-14045	32	1	1	0	0	0	0	0	0	0	0	NA	NA	NA	15	8	492	164	165	0	0	0	1	0	0	0.002	0	0
.	19.01.15-19.12.07-1-14048	96	7	7	4	0	4	753	6	6	0	0	NA	NA	NA	26	40	518	166	169	457	147	149	20	0	4	0.039	0	0.024
.	19.01.15-19.12.13-1-14056	120	24	24	7	0	5	759	22	22	0	0	NA	NA	NA	38	44	509	170	178	450	151	158	92	12	11	0.181	0.071	0.062
.	19.01.15-19.12.16-1-14060	36	1	1	1	0	1	0	0	0	0	0	NA	NA	NA	10	5	490	164	164	0	0	0	2	0	0	0.004	0	0
.	19.01.15-19.12.17-1-14062	94	5	5	3	0	0	755	4	4	0	0	NA	NA	NA	37	35	512	167	169	453	150	152	46	0	6	0.09	0	0.036
.	19.01.15-19.12.17-1-14063	111	7	7	1	0	1	765	5	5	0	0	NA	NA	NA	37	53	521	170	175	459	151	155	28	0	3	0.054	0	0.017
.	19.01.15-19.12.17-1-14064	63	3	3	0	0	0	735	2	2	0	0	NA	NA	NA	25	20	503	166	164	442	149	144	8	0	7	0.016	0	0.043
.	19.01.15-19.12.19-1-14065	67	2	2	1	0	1	740	1	1	0	0	NA	NA	NA	30	26	502	171	166	440	152	148	1	0	1	0.002	0	0.006
.	19.01.15-19.12.19-1-14066	92	5	5	0	0	0	738	4	4	0	0	NA	NA	NA	30	19	501	165	166	446	146	146	19	8	0	0.038	0.048	0
.	19.01.15-19.12.30-1-14082	63	3	3	1	0	1	737	2	2	0	0	NA	NA	NA	21	16	495	168	166	441	150	146	10	6	0	0.02	0.036	0
.	19.01.15-19.12.30-1-14083	34	1	1	0	0	0	0	0	0	0	0	NA	NA	NA	10	12	493	168	164	0	0	0	0	0	3	0	0	0.018
.	19.01.15-19.12.33-1-14084	90	7	7	2	0	1	746	5	5	0	0	NA	NA	NA	33	30	509	168	166	446	151	149	22	6	0	0.043	0.036	0
.	19.01.15-19.12.33-1-14085	61	2	2	0	0	0	730	1	1	0	0	NA	NA	NA	30	19	499	169	164	437	144	149	7	1	0	0.014	0.006	0
.	19.01.15-19.12.34-1-14086	59	2	2	1	0	1	253	1	1	0	0	NA	NA	NA	18	15	496	165	167	149	49	55	2	0	1	0.004	0	0.006
.	19.01.15-19.12.39-1-14087	91	7	7	1	0	1	758	5	5	0	0	NA	NA	NA	26	37	512	169	169	454	150	154	29	0	1	0.057	0	0.006
.	19.01.15-19.12.41-1-14088	124	9	9	2	0	2	775	7	7	0	0	NA	NA	NA	42	58	524	172	175	465	152	158	27	1	6	0.052	0.006	0.034
.	19.01.15-19.12.48-1-14089	60	2	2	0	0	0	51	1	1	0	0	NA	NA	NA	16	10	494	165	164	28	14	9	4	0	0	0.008	0	0
.	19.01.15-19.12.48-1-14090	60	3	3	1	0	0	742	2	2	0	0	NA	NA	NA	24	24	501	170	166	442	153	147	20	0	0	0.04	0	0
.	19.01.15-19.12.54-1-14094	65	4	4	1	0	1	744	3	3	0	0	NA	NA	NA	28	33	507	172	167	446	152	146	0	13	2	0	0.076	0.012
.	19.01.15-19.12.54-1-14095	142	19	19	3	0	1	771	18	18	0	0	NA	NA	NA	47	49	518	174	170	461	156	154	81	16	0	0.156	0.092	0
.	19.01.15-19.12.55-1-14096	92	16	16	8	0	6	746	14	14	0	0	NA	NA	NA	36	38	512	172	167	452	147	147	41	6	4	0.08	0.035	0.024
.	19.01.15-19.13.01-1-14105	94	4	4	2	0	1	751	2	2	0	0	NA	NA	NA	27	36	510	169	170	450	150	151	6	0	3	0.012	0	0.018
.	19.01.15-19.13.04-1-14109	85	5	5	1	0	1	747	4	4	0	0	NA	NA	NA	28	24	503	166	168	445	151	151	11	11	0	0.022	0.066	0
.	19.01.15-19.13.05-1-14112	114	10	10	5	0	3	747	9	9	0	0	NA	NA	NA	39	33	515	167	164	454	145	148	40	7	0	0.078	0.042	0
.	19.01.15-19.13.07-1-14115	235	15	15	5	0	2	796	13	13	0	0	NA	NA	NA	67	84	536	183	178	475	165	156	40	26	21	0.075	0.142	0.118
.	19.01.15-19.13.11-1-14117	161	22	22	7	0	5	766	19	19	0	0	NA	NA	NA	45	47	514	171	175	455	154	157	120	5	10	0.233	0.029	0.057
.	19.01.15-19.13.13-1-14118	37	1	1	0	0	0	0	0	0	0	0	NA	NA	NA	9	10	492	168	163	0	0	0	0	0	0	0	0	0
.	19.01.15-19.13.18-1-14123	93	5	5	1	0	1	757	4	4	0	0	NA	NA	NA	33	40	513	169	171	454	153	150	11	0	0	0.021	0	0
.	19.01.15-19.13.19-1-14124	170	17	17	5	0	1	776	15	15	0	0	NA	NA	NA	43	53	522	172	172	470	155	151	50	22	11	0.096	0.128	0.064
.	19.01.15-19.13.23-1-14125	98	13	13	1	0	1	757	11	11	0	0	NA	NA	NA	36	43	516	172	168	452	154	151	38	7	0	0.074	0.041	0
.	19.01.15-19.13.29-1-14142	34	1	1	1	0	1	0	0	0	0	0	NA	NA	NA	11	12	495	166	164	0	0	0	0	0	2	0	0	0.012
.	19.01.15-19.13.31-1-14143	145	20	20	5	0	3	740	17	17	0	0	NA	NA	NA	31	27	506	167	167	444	147	149	49	15	13	0.097	0.09	0.078
.	19.01.15-19.13.32-1-14144	35	1	1	0	0	0	0	0	0	0	0	NA	NA	NA	6	15	495	166	167	0	0	0	2	0	0	0.004	0	0
.	19.01.15-19.13.35-1-14145	117	24	24	3	0	1	757	22	22	0	0	NA	NA	NA	41	42	517	170	168	457	149	151	70	22	10	0.135	0.129	0.06
.	19.01.15-19.13.37-1-14146	66	2	2	1	0	1	254	0	0	0	0	NA	NA	NA	17	15	498	165	165	154	43	57	4	0	0	0.008	0	0
.	19.01.15-19.13.38-1-14147	92	11	11	4	0	4	749	10	10	0	0	NA	NA	NA	34	43	512	173	171	447	153	149	24	5	9	0.047	0.029	0.053
.	19.01.15-19.13.47-1-14152	209	20	20	6	0	5	749	18	18	0	0	NA	NA	NA	65	47	521	169	170	456	145	148	80	13	2	0.154	0.077	0.012
.	19.01.15-19.13.52-1-14153	120	8	8	2	0	1	760	7	7	0	0	NA	NA	NA	40	41	518	170	166	462	152	146	13	15	9	0.025	0.088	0.054
.	19.01.15-19.13.52-1-14154	124	14	14	5	0	4	755	13	13	0	0	NA	NA	NA	47	38	511	175	165	453	157	145	22	6	16	0.043	0.034	0.097
.	19.01.15-19.14.05-1-14166	61	2	2	0	0	0	204	1	1	0	0	NA	NA	NA	19	20	500	168	165	121	38	45	0	0	2	0	0	0.012
.	19.01.15-19.14.08-1-14170	122	12	12	2	0	2	768	10	10	0	0	NA	NA	NA	40	52	522	170	173	462	153	153	44	13	8	0.084	0.076	0.046
.	19.01.15-19.14.13-1-14172	115	9	9	2	0	2	746	7	7	0	0	NA	NA	NA	27	31	508	168	168	443	150	153	25	3	3	0.049	0.018	0.018
.	19.01.15-19.14.17-1-14177	94	6	6	3	0	2	761	5	5	0	0	NA	NA	NA	30	46	517	175	167	458	156	147	13	2	1	0.025	0.011	0.006
.	19.01.15-19.14.21-1-14179	58	2	2	1	0	1	353	1	1	0	0	NA	NA	NA	19	24	503	165	169	219	68	66	0	3	6	0	0.018	0.036
.	19.01.15-19.14.25-1-14195	176	41	41	9	0	9	757	34	34	0	0	NA	NA	NA	55	55	519	174	175	449	157	151	136	13	6	0.262	0.075	0.034
.	19.01.15-19.14.28-1-14196	112	13	13	4	0	2	760	11	11	0	0	NA	NA	NA	38	48	512	174	175	455	152	153	42	1	22	0.082	0.006	0.126
.	19.01.15-19.14.28-1-14197	59	2	2	0	0	0	749	1	1	0	0	NA	NA	NA	22	28	502	168	171	443	150	156	8	0	0	0.016	0	0
.	19.01.15-19.14.31-1-14198	64	4	4	1	0	0	752	2	2	0	0	NA	NA	NA	16	30	507	174	162	455	154	143	18	0	0	0.036	0	0
.	19.01.15-19.14.38-1-14199	61	2	2	0	0	0	153	1	1	0	0	NA	NA	NA	18	16	499	166	164	93	29	31	1	0	1	0.002	0	0.006
.	19.01.15-19.14.39-1-14200	58	2	2	1	0	1	736	1	1	0	0	NA	NA	NA	28	25	504	167	167	442	149	145	5	0	1	0.01	0	0.006
.	19.01.15-19.14.41-1-14202	69	6	6	1	0	0	747	5	5	0	0	NA	NA	NA	25	32	506	171	168	445	153	149	14	0	20	0.028	0	0.119
.	19.01.15-19.14.44-1-14203	67	2	2	0	0	0	604	1	1	0	0	NA	NA	NA	16	16	500	164	165	363	124	117	1	1	0	0.002	0.006	0
.	19.01.15-19.14.50-1-14204	148	11	11	2	0	2	769	10	10	0	0	NA	NA	NA	61	57	515	181	174	453	163	153	31	9	1	0.06	0.05	0.006
.	19.01.15-19.14.52-1-14205	175	12	12	6	0	4	752	10	10	0	0	NA	NA	NA	55	36	515	164	170	454	144	154	35	22	1	0.068	0.134	0.006
.	19.01.15-19.14.58-1-14213	158	50	50	17	0	10	759	45	45	0	0	NA	NA	NA	49	49	514	175	173	452	156	151	149	77	15	0.29	0.44	0.087
.	19.01.15-19.15.01-1-14217	92	3	3	1	0	1	754	2	2	0	0	NA	NA	NA	28	32	506	169	170	452	149	153	12	0	0	0.024	0	0
.	19.01.15-19.15.03-1-14221	114	8	8	2	0	2	746	7	7	0	0	NA	NA	NA	38	29	502	169	171	445	151	150	30	12	0	0.06	0.071	0
.	19.01.15-19.15.06-1-14224	64	3	3	2	0	2	740	2	2	0	0	NA	NA	NA	22	23	507	163	166	446	144	150	6	12	0	0.012	0.074	0
.	19.01.15-19.15.11-1-14228	60	3	3	1	0	1	732	2	2	0	0	NA	NA	NA	30	16	498	167	164	438	148	146	10	0	0	0.02	0	0
.	19.01.15-19.15.15-1-14231	89	5	5	2	0	2	745	4	4	0	0	NA	NA	NA	36	31	507	170	167	445	152	148	10	4	0	0.02	0.024	0
.	19.01.15-19.15.19-1-14234	92	6	6	2	0	1	754	5	5	0	0	NA	NA	NA	28	36	508	174	167	449	155	150	21	5	0	0.041	0.029	0
.	19.01.15-19.15.23-1-14235	70	4	4	0	0	0	733	3	3	0	0	NA	NA	NA	27	14	497	167	163	441	148	144	18	0	0	0.036	0	0
.	19.01.15-19.15.24-1-14236	61	2	2	0	0	0	252	1	1	0	0	NA	NA	NA	10	24	501	168	168	146	54	52	9	0	0	0.018	0	0
.	19.01.15-19.15.27-1-14252	31	1	1	0	0	0	0	0	0	0	0	NA	NA	NA	10	7	492	163	165	0	0	0	0	0	4	0	0	0.024
.	19.01.15-19.15.34-1-14254	65	2	2	0	0	0	204	1	1	0	0	NA	NA	NA	16	17	496	166	168	117	45	42	4	0	0	0.008	0	0
.	19.01.15-19.15.34-1-14255	264	15	15	3	0	2	794	13	13	0	0	NA	NA	NA	74	77	529	179	182	471	158	165	46	18	2	0.087	0.101	0.011
.	19.01.15-19.15.34-1-14256	117	7	7	2	0	1	764	4	4	0	0	NA	NA	NA	45	49	519	168	175	463	148	153	15	1	4	0.029	0.006	0.023
.	19.01.15-19.15.40-1-14257	62	2	2	1	0	1	252	1	1	0	0	NA	NA	NA	22	19	502	165	165	148	57	47	2	0	4	0.004	0	0.024
.	19.01.15-19.15.42-1-14262	97	16	16	5	0	4	748	13	13	0	0	NA	NA	NA	25	27	504	169	167	448	152	148	46	4	8	0.091	0.024	0.048
.	19.01.15-19.15.56-1-14267	61	2	2	1	0	1	747	0	0	0	0	NA	NA	NA	19	25	501	170	167	447	151	149	0	2	1	0	0.012	0.006
.	19.01.15-19.15.56-1-14268	94	7	7	3	0	3	759	6	6	0	0	NA	NA	NA	21	38	509	170	172	452	151	156	18	11	6	0.035	0.065	0.035
.	19.01.15-19.15.56-1-14269	63	3	3	0	0	0	744	2	2	0	0	NA	NA	NA	19	24	499	167	171	442	151	151	6	2	0	0.012	0.012	0
.	19.01.15-19.16.03-1-14277	63	2	2	2	0	1	737	1	1	0	0	NA	NA	NA	24	20	498	169	166	440	151	146	2	0	3	0.004	0	0.018
.	19.01.15-19.16.10-1-14283	83	5	5	5	0	4	749	4	4	0	0	NA	NA	NA	24	29	506	167	169	448	149	152	15	0	0	0.03	0	0
.	19.01.15-19.16.12-1-14284	121	6	6	3	0	3	759	4	4	0	0	NA	NA	NA	34	44	508	181	168	449	161	149	17	12	0	0.033	0.066	0
.	19.01.15-19.16.19-1-14289	92	11	11	5	0	4	746	10	10	0	0	NA	NA	NA	38	35	508	172	168	445	152	149	22	10	7	0.043	0.058	0.042
.	19.01.15-19.16.27-1-14315	88	6	6	0	0	0	734	5	5	0	0	NA	NA	NA	25	20	500	167	166	440	148	146	14	0	0	0.028	0	0
.	19.01.15-19.16.27-1-14316	89	6	6	4	0	3	745	5	5	0	0	NA	NA	NA	32	34	504	174	169	443	154	148	13	7	0	0.026	0.04	0
.	19.01.15-19.16.30-1-14317	60	2	2	1	0	1	253	0	0	0	0	NA	NA	NA	20	20	496	169	168	148	50	55	1	0	0	0.002	0	0
.	19.01.15-19.16.30-1-14318	63	3	3	1	0	1	745	2	2	0	0	NA	NA	NA	18	25	504	166	168	449	145	151	6	0	0	0.012	0	0
.	19.01.15-19.16.35-1-14319	68	4	4	0	0	0	742	3	3	0	0	NA	NA	NA	18	17	499	164	167	444	147	151	12	2	0	0.024	0.012	0
.	19.01.15-19.16.39-1-14320	64	4	4	0	0	0	741	3	3	0	0	NA	NA	NA	23	22	505	165	165	449	147	145	6	0	3	0.012	0	0.018
.	19.01.15-19.16.48-1-14322	94	9	9	3	0	2	757	8	8	0	0	NA	NA	NA	22	34	506	170	171	450	152	155	20	9	0	0.04	0.053	0
.	19.01.15-19.16.48-1-14323	89	6	6	0	0	0	737	5	5	0	0	NA	NA	NA	40	30	500	176	167	433	156	148	38	3	5	0.076	0.017	0.03
.	19.01.15-19.16.49-1-14324	210	22	22	10	0	3	779	21	21	0	0	NA	NA	NA	45	54	519	178	170	464	163	152	111	8	8	0.214	0.045	0.047
.	19.01.15-19.16.49-1-14325	93	5	5	2	0	2	751	4	4	0	0	NA	NA	NA	26	31	511	168	165	452	148	151	9	9	0	0.018	0.054	0
.	19.01.15-19.16.56-1-14329	122	24	24	11	0	9	766	21	21	0	0	NA	NA	NA	34	40	512	169	172	458	152	156	67	13	3	0.131	0.077	0.017
.	19.01.15-19.16.58-1-14331	98	10	10	5	0	4	753	9	9	0	0	NA	NA	NA	35	36	508	174	167	451	153	149	20	7	0	0.039	0.04	0
.	19.01.15-19.17.04-1-14341	152	11	11	1	0	1	761	10	10	0	0	NA	NA	NA	62	44	516	171	170	454	152	155	31	12	1	0.06	0.07	0.006
.	19.01.15-19.17.13-1-14348	60	2	2	0	0	0	739	1	1	0	0	NA	NA	NA	22	18	497	167	167	441	148	150	1	4	0	0.002	0.024	0
.	19.01.15-19.17.22-1-14353	67	4	4	1	0	1	741	3	3	0	0	NA	NA	NA	31	34	510	169	168	447	148	146	6	0	10	0.012	0	0.06
.	19.01.15-19.17.22-1-14354	86	6	6	1	0	0	726	4	4	0	0	NA	NA	NA	29	18	499	166	166	435	143	148	7	11	0	0.014	0.066	0
.	19.01.15-19.17.23-1-14355	66	6	6	1	0	1	749	5	5	0	0	NA	NA	NA	27	32	508	166	171	448	147	154	14	6	1	0.028	0.036	0.006
.	19.01.15-19.17.36-1-14371	88	8	8	4	0	4	741	6	6	0	0	NA	NA	NA	33	27	501	169	170	442	151	148	26	0	1	0.052	0	0.006
.	19.01.15-19.17.39-1-14372	120	14	14	2	0	2	754	13	13	0	0	NA	NA	NA	48	51	517	170	177	454	146	154	35	3	14	0.068	0.018	0.079
.	19.01.15-19.17.46-1-14377	66	2	2	0	0	0	745	1	1	0	0	NA	NA	NA	25	26	504	167	168	444	151	150	4	5	0	0.008	0.03	0
.	19.01.15-19.17.47-1-14378	173	6	6	3	0	3	758	4	4	0	0	NA	NA	NA	53	51	520	171	173	459	147	152	17	8	1	0.033	0.047	0.006
.	19.01.15-19.17.50-1-14379	96	4	4	1	0	1	752	3	3	0	0	NA	NA	NA	22	25	497	173	168	446	156	150	9	0	6	0.018	0	0.036
.	19.01.15-19.17.51-1-14380	117	8	8	1	0	0	745	6	6	0	0	NA	NA	NA	37	32	507	169	169	441	152	152	25	0	0	0.049	0	0
.	19.01.15-19.17.55-1-14384	34	1	1	1	0	1	0	0	0	0	0	NA	NA	NA	7	12	496	164	165	0	0	0	0	0	1	0	0	0.006
.	19.01.15-19.17.57-1-14385	173	23	23	8	0	5	766	20	20	0	0	NA	NA	NA	54	51	518	172	174	456	154	156	102	7	12	0.197	0.041	0.069
.	19.01.15-19.17.58-1-14387	33	1	1	0	0	0	0	0	0	0	0	NA	NA	NA	15	5	490	164	164	0	0	0	0	0	1	0	0	0.006
.	19.01.15-19.18.01-1-14392	62	6	6	3	0	2	749	3	3	0	0	NA	NA	NA	22	27	506	167	167	452	150	147	13	9	1	0.026	0.054	0.006
.	19.01.15-19.18.03-1-14395	60	2	2	1	0	1	741	1	1	0	0	NA	NA	NA	24	25	505	167	166	444	151	146	13	0	0	0.026	0	0
.	19.01.15-19.18.04-1-14397	90	3	3	2	0	1	741	2	2	0	0	NA	NA	NA	24	22	499	167	169	443	150	148	7	0	2	0.014	0	0.012
.	19.01.15-19.18.07-1-14401	92	8	8	2	0	1	748	7	7	0	0	NA	NA	NA	37	33	503	171	172	444	149	155	18	9	7	0.036	0.053	0.041
.	19.01.15-19.18.09-1-14404	65	3	3	2	0	2	741	2	2	0	0	NA	NA	NA	27	25	503	168	167	443	151	147	12	0	0	0.024	0	0
.	19.01.15-19.18.10-1-14405	144	6	6	5	0	2	770	5	5	0	0	NA	NA	NA	35	52	510	176	179	454	154	162	34	0	0	0.067	0	0
.	19.01.15-19.18.17-1-14410	101	5	5	1	0	1	742	3	3	0	0	NA	NA	NA	31	31	507	171	166	444	149	149	14	4	1	0.028	0.023	0.006
.	19.01.15-19.18.19-1-14415	30	1	1	0	0	0	0	0	0	0	0	NA	NA	NA	9	10	495	163	165	0	0	0	3	0	0	0.006	0	0
.	19.01.15-19.18.21-1-14416	143	17	17	7	0	4	756	16	16	0	0	NA	NA	NA	53	40	507	170	176	446	154	156	61	0	20	0.12	0	0.114
.	19.01.15-19.18.21-1-14417	151	26	26	11	0	6	761	24	24	0	0	NA	NA	NA	63	47	520	174	166	462	155	144	96	32	4	0.185	0.184	0.024
.	19.01.15-19.18.22-1-14418	86	6	6	1	0	1	746	5	5	0	0	NA	NA	NA	34	34	505	166	176	443	145	158	27	4	0	0.053	0.024	0
.	19.01.15-19.18.28-1-14435	32	1	1	0	0	0	0	0	0	0	0	NA	NA	NA	12	6	493	163	163	0	0	0	0	0	2	0	0	0.012
.	19.01.15-19.18.29-1-14436	87	10	10	0	0	0	739	9	9	0	0	NA	NA	NA	28	26	501	167	171	442	146	151	16	9	1	0.032	0.054	0.006
.	19.01.15-19.18.30-1-14437	35	1	1	0	0	0	0	0	0	0	0	NA	NA	NA	5	7	494	163	163	0	0	0	0	0	0	0	0	0
.	19.01.15-19.18.31-1-14438	93	6	6	1	0	1	752	5	5	0	0	NA	NA	NA	29	34	504	172	171	445	155	152	4	17	1	0.008	0.099	0.006
.	19.01.15-19.18.33-1-14439	62	2	2	1	0	1	726	1	1	0	0	NA	NA	NA	24	10	495	163	165	434	145	147	2	0	1	0.004	0	0.006
.	19.01.15-19.18.40-1-14440	62	3	3	0	0	0	737	2	2	0	0	NA	NA	NA	26	25	504	164	170	443	143	151	1	0	5	0.002	0	0.029
.	19.01.15-19.18.43-1-14441	102	8	8	3	0	3	743	6	6	0	0	NA	NA	NA	45	28	506	167	168	448	150	145	18	0	1	0.036	0	0.006
.	19.01.15-19.18.49-1-14442	60	2	2	1	0	1	748	1	1	0	0	NA	NA	NA	29	31	506	169	169	447	152	149	2	0	1	0.004	0	0.006
.	19.01.15-19.18.50-1-14443	95	12	12	3	0	2	748	11	11	0	0	NA	NA	NA	32	29	512	164	166	456	146	146	36	7	1	0.07	0.043	0.006
.	19.01.15-19.18.57-1-14447	65	4	4	1	0	1	739	3	3	0	0	NA	NA	NA	23	23	501	169	166	443	153	143	15	1	0	0.03	0.006	0
.	19.01.15-19.18.57-1-14448	62	2	2	1	0	0	740	1	1	0	0	NA	NA	NA	28	28	507	170	164	447	151	142	10	1	0	0.02	0.006	0
.	19.01.15-19.19.01-1-14456	95	7	7	2	0	2	745	5	5	0	0	NA	NA	NA	34	33	504	171	171	440	152	153	22	0	2	0.044	0	0.012
.	19.01.15-19.19.04-1-14460	94	10	10	4	0	3	754	9	9	0	0	NA	NA	NA	23	35	507	172	169	451	156	147	46	0	0	0.091	0	0
.	19.01.15-19.19.04-1-14461	35	1	1	1	0	1	0	0	0	0	0	NA	NA	NA	13	12	497	166	162	0	0	0	0	0	5	0	0	0.031
.	19.01.15-19.19.05-1-14463	119	20	20	7	0	7	747	18	18	0	0	NA	NA	NA	43	42	512	168	175	445	148	154	44	8	22	0.086	0.048	0.126
.	19.01.15-19.19.08-1-14467	62	2	2	1	0	0	733	1	1	0	0	NA	NA	NA	41	28	507	168	166	444	145	144	5	3	0	0.01	0.018	0
.	19.01.15-19.19.14-1-14471	150	12	12	6	0	3	753	11	11	0	0	NA	NA	NA	48	39	509	173	170	448	151	154	21	21	17	0.041	0.121	0.1
.	19.01.15-19.19.16-1-14474	62	2	2	0	0	0	739	1	1	0	0	NA	NA	NA	28	31	506	172	166	442	151	146	7	0	4	0.014	0	0.024
.	19.01.15-19.19.19-1-14476	61	5	5	0	0	0	738	4	4	0	0	NA	NA	NA	25	18	498	168	165	441	151	146	11	7	5	0.022	0.042	0.03
.	19.01.15-19.19.24-1-14492	38	1	1	0	0	0	0	0	0	0	0	NA	NA	NA	10	11	494	165	165	0	0	0	0	0	0	0	0	0
.	19.01.15-19.19.25-1-14493	90	11	11	1	0	0	739	8	8	0	0	NA	NA	NA	30	24	502	167	168	442	150	147	28	12	0	0.056	0.072	0
.	19.01.15-19.19.28-1-14494	117	11	11	6	0	1	761	10	10	0	0	NA	NA	NA	38	46	520	169	170	459	150	152	58	7	1	0.112	0.041	0.006
.	19.01.15-19.19.28-1-14495	121	10	10	5	0	2	767	7	7	0	0	NA	NA	NA	37	49	518	171	173	459	154	154	41	23	4	0.079	0.135	0.023
.	19.01.15-19.19.34-1-14496	121	15	15	7	0	3	740	12	12	0	0	NA	NA	NA	41	26	502	168	169	445	146	149	51	27	4	0.102	0.161	0.024
.	19.01.15-19.19.34-1-14497	61	2	2	1	0	0	739	1	1	0	0	NA	NA	NA	22	22	503	164	168	446	145	148	4	0	0	0.008	0	0
.	19.01.15-19.19.38-1-14498	62	2	2	1	0	1	750	1	1	0	0	NA	NA	NA	17	28	508	167	166	452	148	150	11	0	0	0.022	0	0
.	19.01.15-19.19.46-1-14504	58	2	2	0	0	0	202	1	1	0	0	NA	NA	NA	19	12	493	168	164	116	46	40	1	0	1	0.002	0	0.006
.	19.01.15-19.19.47-1-14505	86	5	5	2	0	1	753	3	3	0	0	NA	NA	NA	32	38	508	175	168	449	158	146	1	8	5	0.002	0.046	0.03
.	19.01.15-19.19.49-1-14506	59	2	2	0	0	0	735	1	1	0	0	NA	NA	NA	28	19	500	166	166	442	149	144	10	3	0	0.02	0.018	0
.	19.01.15-19.19.52-1-14507	89	8	8	3	0	3	749	7	7	0	0	NA	NA	NA	34	36	508	171	170	448	150	151	32	0	3	0.063	0	0.018
.	19.01.15-19.19.56-1-14511	140	18	18	5	0	1	754	16	16	0	0	NA	NA	NA	30	36	511	168	170	453	153	148	62	4	5	0.121	0.024	0.029
.	19.01.15-19.19.57-1-14512	87	4	4	0	0	0	741	3	3	0	0	NA	NA	NA	24	30	504	168	171	442	146	153	9	7	0	0.018	0.042	0
.	19.01.15-19.19.58-1-14513	150	7	7	3	0	1	781	6	6	0	0	NA	NA	NA	40	55	517	178	173	468	161	152	19	14	7	0.037	0.079	0.04
.	19.01.15-19.20.00-1-14517	92	8	8	4	0	3	751	7	7	0	0	NA	NA	NA	27	31	506	172	166	449	156	146	27	8	0	0.053	0.047	0
.	19.01.15-19.20.06-1-14528	88	16	16	5	0	5	739	14	14	0	0	NA	NA	NA	45	40	512	172	169	444	143	152	52	14	0	0.102	0.081	0
.	19.01.15-19.20.06-1-14530	144	24	24	6	0	4	762	19	19	0	0	NA	NA	NA	48	47	514	171	175	456	150	156	102	8	9	0.198	0.047	0.051
.	19.01.15-19.20.07-1-14531	124	11	11	6	0	4	769	10	10	0	0	NA	NA	NA	35	50	518	174	171	460	156	153	29	25	17	0.056	0.144	0.099
.	19.01.15-19.20.16-1-14537	149	15	15	7	0	3	767	12	12	0	0	NA	NA	NA	44	47	520	172	168	465	153	149	89	3	8	0.171	0.017	0.048
.	19.01.15-19.20.18-1-14539	119	31	31	9	0	8	761	28	28	0	0	NA	NA	NA	36	45	515	173	170	457	151	153	104	8	2	0.202	0.046	0.012
.	19.01.15-19.20.43-1-14556	61	2	2	0	0	0	101	0	0	0	0	NA	NA	NA	19	16	499	164	166	62	20	19	0	2	0	0	0.012	0
.	19.01.15-19.20.44-1-14557	60	3	3	0	0	0	731	2	2	0	0	NA	NA	NA	25	15	501	164	163	439	146	146	16	0	0	0.032	0	0
.	19.01.15-19.20.48-1-14558	112	8	8	0	0	0	746	7	7	0	0	NA	NA	NA	30	29	507	169	166	443	154	149	19	0	2	0.037	0	0.012
.	19.01.15-19.20.54-1-14562	61	2	2	1	0	1	745	1	1	0	0	NA	NA	NA	18	28	506	165	170	447	148	150	4	0	0	0.008	0	0
.	19.01.15-19.20.55-1-14563	63	2	2	0	0	0	744	1	1	0	0	NA	NA	NA	22	25	503	168	167	446	150	148	7	0	0	0.014	0	0
.	19.01.15-19.20.56-1-14565	60	3	3	2	0	2	734	2	2	0	0	NA	NA	NA	25	21	502	166	166	442	146	146	3	8	0	0.006	0.048	0
.	19.01.15-19.21.02-1-14574	126	22	22	10	0	5	736	19	19	0	0	NA	NA	NA	46	37	510	170	170	440	148	148	50	33	5	0.098	0.194	0.029
.	19.01.15-19.21.06-1-14580	63	3	3	1	0	0	738	2	2	0	0	NA	NA	NA	28	25	500	168	170	438	147	153	9	0	0	0.018	0	0
.	19.01.15-19.21.11-1-14583	90	6	6	2	0	2	750	5	5	0	0	NA	NA	NA	40	38	512	170	169	449	150	151	25	0	0	0.049	0	0
.	19.01.15-19.21.11-1-14584	62	5	5	3	0	3	748	4	4	0	0	NA	NA	NA	22	23	497	172	167	445	153	150	5	0	8	0.01	0	0.048
.	19.01.15-19.21.11-1-14585	63	4	4	1	0	1	738	3	3	0	0	NA	NA	NA	27	22	500	168	167	441	149	148	13	2	0	0.026	0.012	0
.	19.01.15-19.21.12-1-14586	181	15	15	8	0	4	759	13	13	0	0	NA	NA	NA	60	46	517	175	167	457	156	146	57	32	7	0.11	0.183	0.042
.	19.01.15-19.21.13-1-14587	34	1	1	0	0	0	0	0	0	0	0	NA	NA	NA	8	5	492	163	163	0	0	0	1	0	0	0.002	0	0
.	19.01.15-19.21.16-1-14591	124	4	4	1	0	1	749	3	3	0	0	NA	NA	NA	46	33	505	171	170	447	151	151	16	3	3	0.032	0.018	0.018
.	19.01.15-19.21.23-1-14593	121	11	11	4	0	3	755	10	10	0	0	NA	NA	NA	34	36	506	174	169	447	155	153	32	0	4	0.063	0	0.024
.	19.01.15-19.21.25-1-14609	89	9	9	0	0	0	746	8	8	0	0	NA	NA	NA	35	31	504	172	168	443	152	151	14	11	1	0.028	0.064	0.006
.	19.01.15-19.21.31-1-14610	148	8	8	3	0	2	765	6	6	0	0	NA	NA	NA	40	51	518	176	170	458	155	152	48	2	0	0.093	0.011	0
.	19.01.15-19.21.31-1-14611	31	1	1	0	0	0	0	0	0	0	0	NA	NA	NA	5	5	491	163	164	0	0	0	0	0	0	0	0	0
.	19.01.15-19.21.32-1-14612	124	12	12	5	0	2	768	11	11	0	0	NA	NA	NA	32	49	517	171	174	460	153	155	54	10	9	0.104	0.058	0.052
.	19.01.15-19.21.34-1-14613	94	11	11	2	0	1	761	9	9	0	0	NA	NA	NA	26	40	515	169	169	461	149	151	49	16	0	0.095	0.095	0
.	19.01.15-19.21.36-1-14614	96	10	10	7	0	5	749	9	9	0	0	NA	NA	NA	22	27	504	167	169	451	148	150	39	11	0	0.077	0.066	0
.	19.01.15-19.21.45-1-14615	85	3	3	1	0	1	731	2	2	0	0	NA	NA	NA	27	14	497	166	164	441	146	144	9	5	0	0.018	0.03	0
.	19.01.15-19.21.47-1-14621	185	39	39	14	0	8	769	36	36	0	0	NA	NA	NA	48	50	513	177	173	456	159	154	135	16	21	0.263	0.09	0.121
.	19.01.15-19.21.49-1-14622	142	37	37	12	0	10	751	34	34	0	0	NA	NA	NA	43	38	509	172	170	445	150	156	128	28	10	0.251	0.163	0.059
.	19.01.15-19.21.51-1-14623	118	10	10	8	0	5	770	8	8	0	0	NA	NA	NA	32	46	513	172	174	459	155	156	37	6	0	0.072	0.035	0
.	19.01.15-19.22.02-1-14632	96	17	17	6	0	5	758	14	14	0	0	NA	NA	NA	40	41	517	171	166	454	155	149	65	11	2	0.126	0.064	0.012
.	19.01.15-19.22.03-1-14634	112	8	8	3	0	1	765	6	6	0	0	NA	NA	NA	36	46	518	174	167	458	156	151	23	7	2	0.044	0.04	0.012
.	19.01.15-19.22.06-1-14638	94	11	11	3	0	2	749	10	10	0	0	NA	NA	NA	36	30	503	170	170	444	152	153	31	3	5	0.062	0.018	0.029
.	19.01.15-19.22.07-1-14640	120	11	11	3	0	3	749	10	10	0	0	NA	NA	NA	41	39	506	176	170	443	155	151	55	15	0	0.109	0.085	0
.	19.01.15-19.22.08-1-14642	113	16	16	5	0	4	765	15	15	0	0	NA	NA	NA	43	47	511	178	171	451	163	151	16	4	22	0.031	0.022	0.129
.	19.01.15-19.22.18-1-14649	173	13	13	1	0	1	774	12	12	0	0	NA	NA	NA	52	51	515	173	176	458	157	159	39	9	3	0.076	0.052	0.017
.	19.01.15-19.22.26-1-14665	152	17	17	4	0	3	760	15	15	0	0	NA	NA	NA	49	47	521	170	169	460	147	153	75	15	6	0.144	0.088	0.036
.	19.01.15-19.22.30-1-14666	89	5	5	3	0	3	754	3	3	0	0	NA	NA	NA	29	31	506	168	170	453	149	152	10	5	6	0.02	0.03	0.035
.	19.01.15-19.22.38-1-14667	36	1	1	0	0	0	0	0	0	0	0	NA	NA	NA	13	11	497	164	163	0	0	0	0	0	0	0	0	0
.	19.01.15-19.22.39-1-14668	142	21	21	6	0	5	761	19	19	0	0	NA	NA	NA	45	52	524	169	172	461	148	152	62	19	7	0.118	0.112	0.041
.	19.01.15-19.22.39-1-14669	94	5	5	1	0	0	752	3	3	0	0	NA	NA	NA	35	36	507	173	169	449	153	150	9	14	3	0.018	0.081	0.018
.	19.01.15-19.22.41-1-14670	33	1	1	0	0	0	0	0	0	0	0	NA	NA	NA	9	12	498	163	164	0	0	0	0	0	1	0	0	0.006
.	19.01.15-19.22.44-1-14671	115	8	8	2	0	1	747	7	7	0	0	NA	NA	NA	38	30	502	173	168	443	155	149	20	4	2	0.04	0.023	0.012
.	19.01.15-19.22.46-1-14672	59	3	3	1	0	0	746	2	2	0	0	NA	NA	NA	16	21	500	165	169	445	150	151	16	2	0	0.032	0.012	0
.	19.01.15-19.22.48-1-14673	120	12	12	2	0	1	744	10	10	0	0	NA	NA	NA	42	28	505	166	170	441	149	154	29	4	1	0.057	0.024	0.006
.	19.01.15-19.22.49-1-14674	59	3	3	1	0	1	303	2	2	0	0	NA	NA	NA	19	19	498	167	167	188	52	63	4	0	0	0.008	0	0
.	19.01.15-19.22.51-1-14675	70	3	3	1	0	1	731	2	2	0	0	NA	NA	NA	33	22	501	167	167	437	148	146	10	0	0	0.02	0	0
.	19.01.15-19.23.01-1-14685	88	5	5	3	0	1	758	3	3	0	0	NA	NA	NA	20	34	506	170	171	455	150	153	13	0	2	0.026	0	0.012
.	19.01.15-19.23.02-1-14687	63	4	4	1	0	1	736	3	3	0	0	NA	NA	NA	19	19	501	167	164	445	149	142	1	9	6	0.002	0.054	0.037
.	19.01.15-19.23.04-1-14691	117	14	14	2	0	1	751	13	13	0	0	NA	NA	NA	43	32	508	170	167	453	151	147	27	21	3	0.053	0.124	0.018
.	19.01.15-19.23.07-1-14696	144	20	20	9	0	5	766	19	19	0	0	NA	NA	NA	61	50	517	173	173	459	154	153	64	23	8	0.124	0.133	0.046
.	19.01.15-19.23.08-1-14699	34	1	1	0	0	0	0	0	0	0	0	NA	NA	NA	5	4	490	165	162	0	0	0	0	0	5	0	0	0.031
.	19.01.15-19.23.10-1-14700	93	9	9	2	0	1	748	8	8	0	0	NA	NA	NA	32	33	506	173	167	445	153	150	47	9	0	0.093	0.052	0
.	19.01.15-19.23.11-1-14701	87	4	4	0	0	0	746	3	3	0	0	NA	NA	NA	20	25	503	171	164	446	153	147	6	0	3	0.012	0	0.018
.	19.01.15-19.23.14-1-14703	34	1	1	1	0	1	0	0	0	0	0	NA	NA	NA	10	9	493	165	164	0	0	0	2	0	0	0.004	0	0
.	19.01.15-19.23.17-1-14707	62	3	3	0	0	0	747	2	2	0	0	NA	NA	NA	23	28	503	172	166	446	153	148	5	0	8	0.01	0	0.048
.	19.01.15-19.23.20-1-14708	63	5	5	0	0	0	738	4	4	0	0	NA	NA	NA	21	22	500	168	167	441	152	145	6	0	1	0.012	0	0.006
.	19.01.15-19.23.21-1-14709	67	3	3	2	0	1	743	1	1	0	0	NA	NA	NA	18	24	504	170	163	449	147	147	18	0	0	0.036	0	0
.	19.01.15-19.23.25-1-14725	216	14	14	4	0	3	780	12	12	0	0	NA	NA	NA	63	68	533	175	173	472	158	150	34	0	19	0.064	0	0.11
.	19.01.15-19.23.29-1-14727	35	1	1	0	0	0	0	0	0	0	0	NA	NA	NA	9	9	494	166	162	0	0	0	2	0	0	0.004	0	0
.	19.01.15-19.23.33-1-14728	32	1	1	0	0	0	0	0	0	0	0	NA	NA	NA	8	5	492	164	162	0	0	0	0	4	0	0	0.024	0
.	19.01.15-19.23.35-1-14729	33	1	1	0	0	0	0	0	0	0	0	NA	NA	NA	9	15	498	165	165	0	0	0	0	0	1	0	0	0.006
.	19.01.15-19.23.36-1-14730	61	4	4	1	0	1	740	2	2	0	0	NA	NA	NA	28	25	501	168	169	440	152	148	9	0	15	0.018	0	0.089
.	19.01.15-19.23.36-1-14731	60	2	2	1	0	1	745	1	1	0	0	NA	NA	NA	17	27	507	168	165	453	149	143	3	0	3	0.006	0	0.018
.	19.01.15-19.23.38-1-14732	90	9	9	1	0	0	743	8	8	0	0	NA	NA	NA	27	33	510	168	168	444	153	146	22	0	4	0.043	0	0.024
.	19.01.15-19.23.39-1-14733	36	1	1	0	0	0	0	0	0	0	0	NA	NA	NA	9	10	493	164	166	0	0	0	0	0	0	0	0	0
.	19.01.15-19.23.40-1-14734	64	9	9	3	0	2	736	8	8	0	0	NA	NA	NA	28	23	504	168	164	446	149	141	34	3	0	0.067	0.018	0
.	19.01.15-19.23.41-1-14735	98	8	8	3	0	3	741	6	6	0	0	NA	NA	NA	36	28	507	167	167	446	145	150	40	0	0	0.079	0	0
.	19.01.15-19.23.42-1-14736	38	1	1	1	0	1	0	0	0	0	0	NA	NA	NA	10	12	494	164	167	0	0	0	0	0	2	0	0	0.012
.	19.01.15-19.23.46-1-14737	117	5	5	3	0	2	758	4	4	0	0	NA	NA	NA	42	37	513	169	168	454	152	152	21	0	1	0.041	0	0.006
.	19.01.15-19.23.52-1-14743	131	10	10	4	0	3	759	9	9	0	0	NA	NA	NA	41	45	516	176	166	455	156	148	31	4	8	0.06	0.023	0.048
.	19.01.15-19.23.54-1-14747	144	6	6	1	0	1	775	5	5	0	0	NA	NA	NA	44	59	519	177	176	459	159	157	18	8	10	0.035	0.045	0.057
.	19.01.15-19.23.58-1-14749	116	5	5	0	0	0	757	3	3	0	0	NA	NA	NA	53	44	513	175	169	453	155	149	23	0	2	0.045	0	0.012
.	19.01.15-19.24.05-1-14757	110	6	6	3	0	3	755	5	5	0	0	NA	NA	NA	29	38	507	169	175	446	152	157	18	0	3	0.036	0	0.017
.	19.01.15-19.24.05-1-14759	61	2	2	0	0	0	748	1	1	0	0	NA	NA	NA	18	25	504	168	166	449	150	149	11	0	0	0.022	0	0
.	19.01.15-19.24.05-1-14760	97	13	13	5	0	4	754	12	12	0	0	NA	NA	NA	33	36	510	171	168	452	154	148	51	17	10	0.1	0.099	0.06
.	19.01.15-19.24.05-1-14761	173	30	30	10	0	7	781	28	28	0	0	NA	NA	NA	66	68	523	181	177	467	159	155	54	40	13	0.103	0.221	0.073
.	19.01.15-19.24.06-1-14763	93	4	4	1	0	1	760	3	3	0	0	NA	NA	NA	27	42	515	174	166	459	153	148	17	0	0	0.033	0	0
.	19.01.15-19.24.18-1-14772	153	27	27	5	0	5	766	23	23	0	0	NA	NA	NA	42	57	527	171	172	465	150	151	91	29	0	0.173	0.17	0
.	19.01.15-19.24.19-1-14773	99	7	7	3	0	3	744	5	5	0	0	NA	NA	NA	31	29	507	170	165	451	148	145	16	9	4	0.032	0.053	0.024
.	19.01.15-19.24.20-1-14774	150	5	5	2	0	2	768	3	3	0	0	NA	NA	NA	45	48	518	172	171	465	153	150	13	2	5	0.025	0.012	0.029
.	19.01.15-19.24.21-1-14775	59	2	2	0	0	0	0	1	1	0	0	NA	NA	NA	21	22	500	166	169	0	0	0	2	0	0	0.004	0	0
.	19.01.15-19.24.24-1-14791	67	4	4	0	0	0	742	3	3	0	0	NA	NA	NA	29	25	502	168	168	443	148	151	33	0	0	0.066	0	0
.	19.01.15-19.24.25-1-14792	125	6	6	1	0	1	750	4	4	0	0	NA	NA	NA	39	37	512	170	168	447	151	152	23	0	0	0.045	0	0
.	19.01.15-19.24.25-1-14793	115	10	10	5	0	3	749	9	9	0	0	NA	NA	NA	42	38	515	166	170	451	145	153	2	28	8	0.004	0.169	0.047
.	19.01.15-19.24.37-1-14794	90	7	7	2	0	2	761	6	6	0	0	NA	NA	NA	33	34	507	172	168	453	156	152	20	0	0	0.039	0	0
.	19.01.15-19.24.40-1-14795	150	9	9	3	0	1	767	8	8	0	0	NA	NA	NA	42	48	519	174	168	462	155	150	25	5	3	0.048	0.029	0.018
.	19.01.15-19.24.41-1-14797	92	6	6	3	0	3	744	5	5	0	0	NA	NA	NA	22	27	505	167	168	448	151	145	7	0	9	0.014	0	0.054
.	19.01.15-19.24.43-1-14798	63	8	8	3	0	2	737	7	7	0	0	NA	NA	NA	30	25	502	167	169	439	146	152	26	6	0	0.052	0.036	0
.	19.01.15-19.24.48-1-14799	118	13	13	3	0	3	749	11	11	0	0	NA	NA	NA	51	41	510	172	172	444	153	152	36	12	0	0.071	0.07	0
.	19.01.15-19.24.52-1-14800	149	17	17	3	0	3	747	15	15	0	0	NA	NA	NA	43	37	510	172	168	443	154	150	18	8	27	0.035	0.047	0.161
.	19.01.15-19.25.02-1-14809	35	1	1	0	0	0	0	0	0	0	0	NA	NA	NA	12	21	503	166	165	0	0	0	0	2	0	0	0.012	0
.	19.01.15-19.25.02-1-14811	111	5	5	4	0	4	768	4	4	0	0	NA	NA	NA	34	51	519	173	172	460	153	155	19	3	0	0.037	0.017	0
.	19.01.15-19.25.04-1-14816	91	13	13	2	0	2	731	10	10	0	0	NA	NA	NA	50	22	501	166	168	441	142	148	33	2	13	0.066	0.012	0.077
.	19.01.15-19.25.05-1-14818	90	11	11	3	0	2	759	10	10	0	0	NA	NA	NA	32	42	510	174	171	456	153	150	40	16	3	0.078	0.092	0.018
.	19.01.15-19.25.05-1-14819	147	21	21	6	0	3	762	17	17	0	0	NA	NA	NA	41	45	514	174	170	455	156	151	59	24	16	0.115	0.138	0.094
.	19.01.15-19.25.06-1-14820	234	24	24	9	0	8	776	23	23	0	0	NA	NA	NA	64	60	527	176	170	469	158	149	97	8	11	0.184	0.045	0.065
.	19.01.15-19.25.07-1-14823	38	1	1	0	0	0	0	0	0	0	0	NA	NA	NA	12	16	495	166	168	0	0	0	0	0	4	0	0	0.024
.	19.01.15-19.25.11-1-14826	60	2	2	0	0	0	405	1	1	0	0	NA	NA	NA	23	15	500	163	165	236	85	84	2	0	2	0.004	0	0.012
.	19.01.15-19.25.23-1-14831	62	3	3	0	0	0	744	2	2	0	0	NA	NA	NA	20	27	504	169	167	443	151	150	7	0	1	0.014	0	0.006
.	19.01.15-19.25.25-1-14847	151	10	10	0	0	0	761	9	9	0	0	NA	NA	NA	40	42	513	173	169	458	154	149	44	27	3	0.086	0.156	0.018
.	19.01.15-19.25.26-1-14848	58	3	3	1	0	1	0	2	2	0	0	NA	NA	NA	19	16	499	166	164	0	0	0	0	5	0	0	0.03	0
.	19.01.15-19.25.28-1-14849	92	8	8	3	0	2	743	6	6	0	0	NA	NA	NA	41	35	505	172	171	443	153	147	35	13	0	0.069	0.076	0
.	19.01.15-19.25.31-1-14851	35	1	1	0	0	0	0	0	0	0	0	NA	NA	NA	7	14	495	168	164	0	0	0	0	0	0	0	0	0
.	19.01.15-19.25.33-1-14852	36	1	1	0	0	0	0	0	0	0	0	NA	NA	NA	11	11	495	165	164	0	0	0	1	0	0	0.002	0	0
.	19.01.15-19.25.34-1-14853	63	2	2	0	0	0	738	1	1	0	0	NA	NA	NA	28	27	505	168	167	444	149	145	10	0	0	0.02	0	0
.	19.01.15-19.25.34-1-14854	67	4	4	1	0	1	728	3	3	0	0	NA	NA	NA	28	17	500	166	164	436	149	143	3	5	0	0.006	0.03	0
.	19.01.15-19.25.35-1-14855	65	3	3	1	0	0	745	2	2	0	0	NA	NA	NA	26	28	506	171	164	449	151	145	8	0	0	0.016	0	0
.	19.01.15-19.25.40-1-14856	89	6	6	1	0	1	742	5	5	0	0	NA	NA	NA	33	32	509	170	166	444	154	144	17	0	4	0.033	0	0.024
.	19.01.15-19.25.50-1-14861	122	24	24	7	0	3	744	20	20	0	0	NA	NA	NA	40	27	503	170	167	441	152	151	69	39	12	0.137	0.229	0.072
.	19.01.15-19.25.50-1-14862	151	12	12	5	0	2	759	10	10	0	0	NA	NA	NA	43	41	513	173	168	459	152	148	34	12	4	0.066	0.069	0.024
.	19.01.15-19.25.55-1-14866	64	2	2	2	0	2	504	1	1	0	0	NA	NA	NA	13	20	499	165	169	315	94	95	2	3	0	0.004	0.018	0
.	19.01.15-19.25.56-1-14868	61	3	3	1	0	0	739	2	2	0	0	NA	NA	NA	21	21	500	169	165	446	148	145	5	5	1	0.01	0.03	0.006
.	19.01.15-19.25.58-1-14870	124	12	12	4	0	2	761	10	10	0	0	NA	NA	NA	33	43	512	174	170	455	155	151	32	14	2	0.062	0.08	0.012
.	19.01.15-19.26.00-1-14873	90	7	7	4	0	3	749	6	6	0	0	NA	NA	NA	34	40	513	173	167	451	153	145	29	0	0	0.057	0	0
.	19.01.15-19.26.01-1-14875	127	26	26	6	0	3	750	25	25	0	0	NA	NA	NA	35	43	510	170	176	448	148	154	91	14	17	0.178	0.082	0.097
.	19.01.15-19.26.06-1-14881	149	13	13	6	0	4	766	12	12	0	0	NA	NA	NA	60	54	518	177	172	457	158	151	57	3	8	0.11	0.017	0.047
.	19.01.15-19.26.09-1-14885	36	1	1	0	0	0	0	0	0	0	0	NA	NA	NA	12	7	494	163	163	0	0	0	2	0	0	0.004	0	0
.	19.01.15-19.26.12-1-14886	66	10	10	1	0	1	747	9	9	0	0	NA	NA	NA	31	29	504	167	171	445	148	154	19	7	0	0.038	0.042	0
.	19.01.15-19.26.17-1-14891	150	20	20	3	0	3	772	19	19	0	0	NA	NA	NA	43	45	510	174	174	458	157	157	84	14	15	0.165	0.08	0.086
.	19.01.15-19.26.20-1-14894	31	1	1	0	0	0	0	0	0	0	0	NA	NA	NA	10	10	494	166	163	0	0	0	0	0	0	0	0	0
.	19.01.15-19.26.22-1-14903	96	12	12	4	0	4	750	11	11	0	0	NA	NA	NA	30	36	506	173	170	449	152	149	34	14	3	0.067	0.081	0.018
.	19.01.15-19.26.22-1-14904	99	11	11	5	0	2	746	10	10	0	0	NA	NA	NA	33	32	507	171	167	444	151	151	23	7	5	0.045	0.041	0.03
.	19.01.15-19.26.25-1-14920	125	10	10	3	0	3	767	7	7	0	0	NA	NA	NA	42	51	514	171	179	455	151	161	30	4	0	0.058	0.023	0
.	19.01.15-19.26.36-1-14921	150	12	12	3	0	3	763	10	10	0	0	NA	NA	NA	43	47	523	170	167	465	151	147	34	2	2	0.065	0.012	0.012
.	19.01.15-19.26.43-1-14922	65	9	9	1	0	0	735	6	6	0	0	NA	NA	NA	34	26	505	167	167	440	148	147	2	27	0	0.004	0.162	0
.	19.01.15-19.26.47-1-14924	126	10	10	2	0	1	759	7	7	0	0	NA	NA	NA	35	45	516	168	174	457	148	154	13	2	8	0.025	0.012	0.046
.	19.01.15-19.26.48-1-14925	65	2	2	0	0	0	557	1	1	0	0	NA	NA	NA	14	13	495	167	164	338	115	104	2	0	0	0.004	0	0
.	19.01.15-19.26.54-1-14929	96	5	5	2	0	2	754	4	4	0	0	NA	NA	NA	30	29	502	173	167	450	155	149	25	0	0	0.05	0	0
.	19.01.15-19.26.56-1-14930	38	1	1	0	0	0	0	0	0	0	0	NA	NA	NA	11	10	497	164	162	0	0	0	0	0	0	0	0	0
.	19.01.15-19.26.57-1-14931	60	4	4	2	0	0	747	2	2	0	0	NA	NA	NA	25	29	505	171	166	446	154	147	12	0	2	0.024	0	0.012
.	19.01.15-19.26.58-1-14932	89	6	6	0	0	0	748	4	4	0	0	NA	NA	NA	28	32	508	169	168	449	149	150	13	1	0	0.026	0.006	0
.	19.01.15-19.27.04-1-14943	142	9	9	3	0	2	751	6	6	0	0	NA	NA	NA	40	39	511	172	169	445	156	150	28	16	3	0.055	0.093	0.018
.	19.01.15-19.27.09-1-14949	119	8	8	4	0	4	761	6	6	0	0	NA	NA	NA	36	38	509	171	171	452	155	154	38	0	0	0.075	0	0
.	19.01.15-19.27.10-1-14950	129	14	14	5	0	3	758	13	13	0	0	NA	NA	NA	30	39	513	169	170	456	149	153	66	9	0	0.129	0.053	0
.	19.01.15-19.27.12-1-14952	67	5	5	0	0	0	743	4	4	0	0	NA	NA	NA	26	26	505	167	167	448	146	149	12	6	1	0.024	0.036	0.006
.	19.01.15-19.27.18-1-14957	93	18	18	7	0	5	748	16	16	0	0	NA	NA	NA	38	36	508	174	167	444	158	146	61	21	9	0.12	0.121	0.054
.	19.01.15-19.27.20-1-14958	118	10	10	4	0	4	761	8	8	0	0	NA	NA	NA	34	42	513	172	170	455	156	150	42	11	0	0.082	0.064	0
.	19.01.15-19.27.20-1-14959	94	4	4	2	0	1	747	3	3	0	0	NA	NA	NA	35	33	512	172	162	450	153	144	8	5	3	0.016	0.029	0.019
.	19.01.15-19.27.23-1-14960	60	2	2	1	0	1	738	1	1	0	0	NA	NA	NA	19	20	499	167	167	440	149	149	9	0	0	0.018	0	0
.	19.01.15-19.27.30-1-14976	113	11	11	4	0	2	752	10	10	0	0	NA	NA	NA	25	35	515	168	165	455	152	145	25	6	0	0.049	0.036	0
.	19.01.15-19.27.41-1-14977	88	6	6	2	0	2	747	5	5	0	0	NA	NA	NA	25	34	509	168	170	449	149	149	13	3	5	0.026	0.018	0.029
.	19.01.15-19.27.42-1-14978	117	5	5	1	0	1	755	4	4	0	0	NA	NA	NA	41	45	525	165	168	461	148	146	27	0	0	0.051	0	0
.	19.01.15-19.27.44-1-14979	89	5	5	1	0	0	749	4	4	0	0	NA	NA	NA	33	39	511	173	168	452	149	148	10	8	1	0.02	0.046	0.006
.	19.01.15-19.27.46-1-14980	95	9	9	5	0	3	759	8	8	0	0	NA	NA	NA	25	42	520	168	167	464	147	148	22	16	9	0.042	0.095	0.054
.	19.01.15-19.27.49-1-14985	88	6	6	2	0	2	753	3	3	0	0	NA	NA	NA	28	34	506	169	172	452	149	152	12	7	4	0.024	0.041	0.023
.	19.01.15-19.27.59-1-14992	61	2	2	1	0	1	507	1	1	0	0	NA	NA	NA	10	20	504	164	165	296	108	103	1	0	0	0.002	0	0
.	19.01.15-19.27.59-1-14993	61	5	5	0	0	0	747	3	3	0	0	NA	NA	NA	12	27	507	166	167	452	145	150	9	1	9	0.018	0.006	0.054
.	19.01.15-19.28.02-1-14996	35	1	1	0	0	0	0	0	0	0	0	NA	NA	NA	14	8	490	167	164	0	0	0	1	0	0	0.002	0	0
.	19.01.15-19.28.04-1-15000	119	6	6	3	0	2	769	5	5	0	0	NA	NA	NA	40	53	525	172	169	462	155	152	20	2	1	0.038	0.012	0.006
.	19.01.15-19.28.05-1-15001	94	3	3	3	0	3	748	0	0	0	0	NA	NA	NA	34	33	503	173	170	444	153	151	13	0	0	0.026	0	0
.	19.01.15-19.28.05-1-15003	138	21	21	8	0	5	770	20	20	0	0	NA	NA	NA	42	60	526	170	177	466	146	158	81	37	3	0.154	0.218	0.017
.	19.01.15-19.28.06-1-15005	61	2	2	0	0	0	738	1	1	0	0	NA	NA	NA	29	26	503	169	167	440	152	146	7	2	0	0.014	0.012	0
.	19.01.15-19.28.12-1-15009	119	12	12	3	0	2	762	10	10	0	0	NA	NA	NA	36	43	510	173	173	452	154	156	39	23	5	0.076	0.133	0.029
.	19.01.15-19.28.12-1-15010	120	4	4	1	0	0	749	2	2	0	0	NA	NA	NA	39	37	510	169	171	448	149	152	8	0	2	0.016	0	0.012
.	19.01.15-19.28.13-1-15011	153	17	17	8	0	3	763	15	15	0	0	NA	NA	NA	48	43	514	175	167	457	158	148	84	3	6	0.163	0.017	0.036
.	19.01.15-19.28.20-1-15020	63	3	3	0	0	0	744	2	2	0	0	NA	NA	NA	19	23	503	168	165	448	148	148	9	2	1	0.018	0.012	0.006
.	19.01.15-19.28.23-1-15021	37	1	1	0	0	0	0	0	0	0	0	NA	NA	NA	8	11	495	166	163	0	0	0	0	0	0	0	0	0
.	19.01.15-19.28.23-1-15037	84	10	10	1	0	1	736	9	9	0	0	NA	NA	NA	28	24	506	166	165	448	144	144	28	0	0	0.055	0	0
.	19.01.15-19.28.26-1-15039	62	2	2	1	0	1	202	1	1	0	0	NA	NA	NA	18	18	499	167	165	127	40	35	1	0	0	0.002	0	0
.	19.01.15-19.28.28-1-15040	32	1	1	0	0	0	0	0	0	0	0	NA	NA	NA	10	11	495	165	164	0	0	0	0	0	1	0	0	0.006
.	19.01.15-19.28.31-1-15041	142	7	7	3	0	2	756	6	6	0	0	NA	NA	NA	42	36	506	172	171	450	155	151	19	7	4	0.038	0.041	0.023
.	19.01.15-19.28.34-1-15042	59	2	2	1	0	1	746	1	1	0	0	NA	NA	NA	25	26	503	168	168	448	148	150	6	0	0	0.012	0	0
.	19.01.15-19.28.36-1-15043	87	5	5	0	0	0	734	4	4	0	0	NA	NA	NA	29	19	505	165	162	443	146	145	12	0	3	0.024	0	0.019
.	19.01.15-19.28.47-1-15044	112	19	19	5	0	4	743	17	17	0	0	NA	NA	NA	30	33	509	170	167	443	153	147	76	25	6	0.149	0.147	0.036
.	19.01.15-19.28.49-1-15045	94	3	3	2	0	2	754	2	2	0	0	NA	NA	NA	33	36	507	173	169	450	153	151	14	0	0	0.028	0	0
.	19.01.15-19.28.55-1-15049	276	31	31	8	0	6	798	30	30	0	0	NA	NA	NA	88	83	539	175	182	477	158	163	106	29	21	0.197	0.166	0.115
.	19.01.15-19.28.57-1-15051	95	10	10	3	0	3	748	9	9	0	0	NA	NA	NA	32	35	509	170	169	448	151	149	22	19	0	0.043	0.112	0
.	19.01.15-19.28.59-1-15052	114	13	13	7	0	7	730	12	12	0	0	NA	NA	NA	50	30	501	174	168	430	152	148	42	12	1	0.084	0.069	0.006
.	19.01.15-19.28.59-1-15054	121	25	25	11	0	6	739	22	22	0	0	NA	NA	NA	24	22	502	166	167	446	151	142	89	27	13	0.177	0.163	0.078
.	19.01.15-19.29.01-1-15057	94	4	4	1	0	1	743	2	2	0	0	NA	NA	NA	39	26	500	166	173	439	149	155	10	0	1	0.02	0	0.006
.	19.01.15-19.29.05-1-15065	63	2	2	1	0	1	747	1	1	0	0	NA	NA	NA	26	31	510	168	166	453	146	148	6	0	0	0.012	0	0
.	19.01.15-19.29.12-1-15070	118	18	18	10	0	8	751	16	16	0	0	NA	NA	NA	29	41	513	170	171	454	151	146	68	6	7	0.133	0.035	0.041
.	19.01.15-19.29.21-1-15076	121	8	8	0	0	0	753	6	6	0	0	NA	NA	NA	36	36	509	169	171	449	150	154	15	5	3	0.029	0.03	0.018
.	19.01.15-19.29.21-1-15077	119	6	6	3	0	2	746	5	5	0	0	NA	NA	NA	40	36	510	169	170	447	150	149	15	0	4	0.029	0	0.024
.	19.01.15-19.29.28-1-15093	118	6	6	0	0	0	749	5	5	0	0	NA	NA	NA	35	38	511	168	172	451	146	152	25	0	0	0.049	0	0
.	19.01.15-19.29.28-1-15094	57	2	2	1	0	1	744	1	1	0	0	NA	NA	NA	19	24	502	167	168	445	149	150	17	0	0	0.034	0	0
.	19.01.15-19.29.31-1-15095	153	9	9	3	0	2	757	8	8	0	0	NA	NA	NA	65	48	513	175	173	454	153	150	17	3	0	0.033	0.017	0
.	19.01.15-19.29.44-1-15097	259	17	17	9	0	8	812	16	16	0	0	NA	NA	NA	79	100	550	185	178	490	166	156	67	23	1	0.122	0.124	0.006
.	19.01.15-19.29.46-1-15098	94	9	9	4	0	4	737	7	7	0	0	NA	NA	NA	49	32	508	168	169	438	148	151	23	13	3	0.045	0.077	0.018
.	19.01.15-19.29.51-1-15103	32	1	1	0	0	0	0	0	0	0	0	NA	NA	NA	8	12	492	170	163	0	0	0	0	0	2	0	0	0.012
.	19.01.15-19.29.54-1-15107	146	8	8	5	0	4	766	7	7	0	0	NA	NA	NA	41	48	516	168	177	457	151	158	29	2	3	0.056	0.012	0.017
.	19.01.15-19.29.55-1-15108	88	17	17	2	0	1	754	15	15	0	0	NA	NA	NA	34	36	504	175	170	446	155	153	39	18	2	0.077	0.103	0.012
.	19.01.15-19.30.00-1-15112	97	4	4	3	0	1	746	3	3	0	0	NA	NA	NA	39	30	507	166	170	449	145	152	8	0	10	0.016	0	0.059
.	19.01.15-19.30.01-1-15114	89	7	7	2	0	2	753	5	5	0	0	NA	NA	NA	27	28	506	170	165	452	152	149	21	1	0	0.042	0.006	0
.	19.01.15-19.30.01-1-15115	85	5	5	2	0	2	750	4	4	0	0	NA	NA	NA	25	30	507	167	169	450	149	151	17	3	0	0.034	0.018	0
.	19.01.15-19.30.05-1-15124	114	4	4	2	0	2	767	3	3	0	0	NA	NA	NA	35	51	518	176	170	458	159	150	18	0	0	0.035	0	0
.	19.01.15-19.30.14-1-15130	64	5	5	1	0	1	737	4	4	0	0	NA	NA	NA	28	26	503	170	166	439	151	147	18	3	0	0.036	0.018	0
.	19.01.15-19.30.16-1-15134	62	2	2	0	0	0	745	1	1	0	0	NA	NA	NA	27	32	508	168	169	447	149	149	0	0	4	0	0	0.024
.	19.01.15-19.30.20-1-15135	64	2	2	1	0	1	744	1	1	0	0	NA	NA	NA	30	37	508	172	170	445	152	147	5	0	1	0.01	0	0.006
.	19.01.15-19.30.20-1-15136	116	12	12	4	0	2	745	10	10	0	0	NA	NA	NA	49	41	513	169	172	443	149	153	15	42	8	0.029	0.249	0.047
.	19.01.15-19.30.22-1-15137	97	8	8	2	0	0	757	7	7	0	0	NA	NA	NA	28	38	509	176	166	455	156	146	23	51	0	0.045	0.29	0
.	19.01.15-19.30.23-1-15138	88	3	3	0	0	0	753	2	2	0	0	NA	NA	NA	31	34	508	171	168	454	151	148	0	12	2	0	0.07	0.012
.	19.01.15-19.30.23-1-15139	111	7	7	2	0	1	747	6	6	0	0	NA	NA	NA	45	38	515	168	168	453	148	146	36	3	0	0.07	0.018	0
.	19.01.15-19.30.36-1-15156	123	12	12	2	0	2	755	9	9	0	0	NA	NA	NA	32	33	511	169	166	456	151	148	67	0	7	0.131	0	0.042
.	19.01.15-19.30.37-1-15157	62	2	2	1	0	1	405	1	1	0	0	NA	NA	NA	13	17	498	166	166	238	91	76	4	0	1	0.008	0	0.006
.	19.01.15-19.30.41-1-15158	87	6	6	2	0	2	749	5	5	0	0	NA	NA	NA	22	32	504	172	169	445	155	149	11	0	1	0.022	0	0.006
.	19.01.15-19.30.42-1-15159	90	10	10	0	0	0	744	9	9	0	0	NA	NA	NA	40	27	504	171	165	445	150	149	37	3	11	0.073	0.018	0.067
.	19.01.15-19.30.42-1-15160	173	23	23	5	0	3	765	18	18	0	0	NA	NA	NA	56	53	511	174	181	450	157	158	112	4	16	0.219	0.023	0.088
.	19.01.15-19.30.50-1-15161	149	20	20	5	0	4	770	19	19	0	0	NA	NA	NA	43	55	514	184	170	452	165	153	24	23	3	0.047	0.125	0.018
.	19.01.15-19.30.56-1-15166	122	33	33	10	0	6	747	27	27	0	0	NA	NA	NA	35	34	508	169	170	448	151	148	120	9	8	0.236	0.053	0.047
.	19.01.15-19.30.57-1-15167	89	5	5	3	0	2	746	4	4	0	0	NA	NA	NA	30	30	507	171	165	449	154	143	7	0	9	0.014	0	0.055
.	19.01.15-19.30.59-1-15170	113	4	4	0	0	0	758	3	3	0	0	NA	NA	NA	40	46	514	173	172	450	156	152	11	0	2	0.021	0	0.012
.	19.01.15-19.31.02-1-15174	116	22	22	4	0	2	744	20	20	0	0	NA	NA	NA	36	30	505	170	168	443	150	151	83	7	2	0.164	0.041	0.012
.	19.01.15-19.31.07-1-15203	62	5	5	3	0	3	735	4	4	0	0	NA	NA	NA	24	18	496	168	167	438	151	146	11	0	9	0.022	0	0.054
.	19.01.15-19.31.12-1-15226	88	6	6	4	0	2	737	4	4	0	0	NA	NA	NA	30	19	499	167	166	440	149	148	15	7	0	0.03	0.042	0
.	19.01.15-19.31.20-1-15231	275	21	21	9	0	6	786	16	16	0	0	NA	NA	NA	93	70	524	176	183	461	160	165	82	2	13	0.156	0.011	0.071
.	19.01.15-19.31.20-1-15232	91	15	15	7	0	5	735	13	13	0	0	NA	NA	NA	32	28	507	168	166	444	145	146	36	7	0	0.071	0.042	0
.	19.01.15-19.31.37-1-15248	150	26	26	10	0	7	766	22	22	0	0	NA	NA	NA	38	45	508	175	175	453	156	157	106	20	11	0.209	0.114	0.063
.	19.01.15-19.31.38-1-15249	139	17	17	8	0	3	762	15	15	0	0	NA	NA	NA	40	46	516	172	171	457	150	155	53	18	14	0.103	0.105	0.082
.	19.01.15-19.31.44-1-15250	95	4	4	0	0	0	748	2	2	0	0	NA	NA	NA	42	31	509	168	167	450	149	149	3	0	10	0.006	0	0.06
.	19.01.15-19.31.44-1-15251	32	1	1	0	0	0	0	0	0	0	0	NA	NA	NA	12	9	492	164	166	0	0	0	1	0	0	0.002	0	0
.	19.01.15-19.31.46-1-15253	152	14	14	4	0	2	776	10	10	0	0	NA	NA	NA	55	65	533	171	174	476	145	155	27	18	6	0.051	0.105	0.034
.	19.01.15-19.31.51-1-15254	37	1	1	0	0	0	0	0	0	0	0	NA	NA	NA	8	11	496	164	164	0	0	0	2	0	0	0.004	0	0
.	19.01.15-19.31.53-1-15262	89	6	6	4	0	2	752	5	5	0	0	NA	NA	NA	36	33	506	169	171	446	152	154	27	0	6	0.053	0	0.035
.	19.01.15-19.31.54-1-15263	33	1	1	0	0	0	0	0	0	0	0	NA	NA	NA	5	6	490	166	163	0	0	0	0	0	1	0	0	0.006
.	19.01.15-19.31.57-1-15264	60	2	2	0	0	0	354	1	1	0	0	NA	NA	NA	15	9	493	165	164	203	81	70	2	0	0	0.004	0	0
.	19.01.15-19.31.58-1-15266	119	10	10	4	0	3	761	9	9	0	0	NA	NA	NA	38	37	512	168	170	454	152	155	44	0	13	0.086	0	0.076
.	19.01.15-19.32.02-1-15271	61	2	2	1	0	1	740	1	1	0	0	NA	NA	NA	31	25	498	170	170	437	150	153	3	0	0	0.006	0	0
.	19.01.15-19.32.08-1-15278	61	2	2	0	0	0	354	1	1	0	0	NA	NA	NA	22	11	492	165	167	212	76	66	0	1	0	0	0.006	0
.	19.01.15-19.32.09-1-15280	90	9	9	1	0	1	753	7	7	0	0	NA	NA	NA	23	31	504	167	173	451	149	153	17	19	16	0.034	0.114	0.092
.	19.01.15-19.32.18-1-15286	66	4	4	1	0	1	736	3	3	0	0	NA	NA	NA	32	29	510	166	166	439	149	148	10	4	0	0.02	0.024	0
.	19.01.15-19.32.18-1-15287	91	6	6	1	0	1	739	5	5	0	0	NA	NA	NA	31	30	503	170	170	445	144	150	21	0	1	0.042	0	0.006
.	19.01.15-19.32.18-1-15288	90	9	9	3	0	2	754	7	7	0	0	NA	NA	NA	34	43	515	174	167	456	150	148	14	15	4	0.027	0.086	0.024
.	19.01.15-19.32.22-1-15289	30	1	1	0	0	0	0	0	0	0	0	NA	NA	NA	7	7	491	165	164	0	0	0	0	0	0	0	0	0
.	19.01.15-19.32.24-1-15305	90	3	3	0	0	0	735	2	2	0	0	NA	NA	NA	23	19	500	167	165	443	146	146	0	5	2	0	0.03	0.012
.	19.01.15-19.32.24-1-15306	86	6	6	2	0	2	743	5	5	0	0	NA	NA	NA	39	35	508	169	171	440	151	152	26	5	0	0.051	0.03	0
.	19.01.15-19.32.24-1-15307	87	4	4	0	0	0	756	3	3	0	0	NA	NA	NA	25	35	509	166	173	450	149	157	15	0	7	0.029	0	0.04
.	19.01.15-19.32.30-1-15308	154	20	20	6	0	1	757	17	17	0	0	NA	NA	NA	48	43	514	173	169	459	148	150	59	21	34	0.115	0.121	0.201
.	19.01.15-19.32.37-1-15309	95	7	7	1	0	1	751	6	6	0	0	NA	NA	NA	32	34	510	170	167	453	149	149	18	7	0	0.035	0.041	0
.	19.01.15-19.32.38-1-15310	149	13	13	8	0	5	754	10	10	0	0	NA	NA	NA	38	44	510	174	173	449	154	151	57	12	6	0.112	0.069	0.035
.	19.01.15-19.32.40-1-15311	152	22	22	7	0	6	758	20	20	0	0	NA	NA	NA	40	42	510	172	173	450	153	155	83	4	24	0.163	0.023	0.139
.	19.01.15-19.32.41-1-15312	89	5	5	2	0	2	752	4	4	0	0	NA	NA	NA	26	33	508	171	167	450	151	151	7	0	4	0.014	0	0.024
.	19.01.15-19.32.43-1-15313	60	2	2	0	0	0	738	1	1	0	0	NA	NA	NA	27	26	498	170	171	440	151	147	0	0	8	0	0	0.047
.	19.01.15-19.32.45-1-15314	116	8	8	4	0	2	754	7	7	0	0	NA	NA	NA	39	37	507	173	170	450	153	151	26	8	0	0.051	0.046	0
.	19.01.15-19.32.45-1-15315	92	14	14	2	0	2	759	11	11	0	0	NA	NA	NA	21	37	505	172	173	449	155	155	27	9	7	0.053	0.052	0.04
.	19.01.15-19.32.59-1-15321	93	10	10	1	0	1	756	8	8	0	0	NA	NA	NA	30	39	512	168	172	455	150	151	31	13	15	0.061	0.077	0.087
.	19.01.15-19.32.59-1-15322	93	6	6	2	0	2	747	5	5	0	0	NA	NA	NA	21	28	503	169	169	443	150	154	23	6	6	0.046	0.036	0.036
.	19.01.15-19.33.01-1-15326	172	37	37	9	0	6	772	31	31	0	0	NA	NA	NA	55	57	525	171	174	464	152	156	125	26	17	0.238	0.152	0.098
.	19.01.15-19.33.08-1-15336	86	6	6	3	0	2	755	5	5	0	0	NA	NA	NA	30	36	510	171	168	452	151	152	16	8	7	0.031	0.047	0.042
.	19.01.15-19.33.11-1-15339	92	8	8	4	0	3	757	7	7	0	0	NA	NA	NA	23	44	511	175	171	451	154	152	7	8	7	0.014	0.046	0.041
.	19.01.15-19.33.13-1-15340	32	1	1	0	0	0	0	0	0	0	0	NA	NA	NA	5	10	495	165	163	0	0	0	0	4	0	0	0.024	0
.	19.01.15-19.33.15-1-15343	35	1	1	0	0	0	0	0	0	0	0	NA	NA	NA	19	3	491	163	162	0	0	0	2	0	0	0.004	0	0
.	19.01.15-19.33.17-1-15346	122	4	4	2	0	1	747	3	3	0	0	NA	NA	NA	39	31	511	169	164	453	150	144	11	1	0	0.022	0.006	0
.	19.01.15-19.33.18-1-15347	60	2	2	0	0	0	742	1	1	0	0	NA	NA	NA	30	31	509	168	167	448	150	144	10	0	0	0.02	0	0
.	19.01.15-19.33.23-1-15348	92	5	5	2	0	1	742	4	4	0	0	NA	NA	NA	43	35	507	169	172	439	150	153	21	12	0	0.041	0.071	0
.	19.01.15-19.33.25-1-15364	97	16	16	6	0	0	751	14	14	0	0	NA	NA	NA	30	26	512	165	162	456	147	148	83	11	6	0.162	0.067	0.037
.	19.01.15-19.33.29-1-15366	122	24	24	13	0	8	750	22	22	0	0	NA	NA	NA	44	45	513	169	176	443	149	158	63	47	14	0.123	0.278	0.08
.	19.01.15-19.33.30-1-15367	241	39	39	16	0	8	793	37	37	0	0	NA	NA	NA	55	72	530	179	176	470	162	161	166	24	11	0.313	0.134	0.062
.	19.01.15-19.33.35-1-15368	110	11	11	3	0	3	751	9	9	0	0	NA	NA	NA	35	39	508	172	172	449	151	151	29	21	0	0.057	0.122	0
.	19.01.15-19.33.36-1-15369	61	2	2	1	0	1	406	1	1	0	0	NA	NA	NA	19	23	507	167	162	244	90	72	2	0	2	0.004	0	0.012
.	19.01.15-19.33.36-1-15370	95	6	6	0	0	0	741	5	5	0	0	NA	NA	NA	40	33	503	170	173	443	150	148	19	0	2	0.038	0	0.012
.	19.01.15-19.33.45-1-15371	116	7	7	1	0	0	744	6	6	0	0	NA	NA	NA	42	32	508	169	168	447	150	147	19	0	2	0.037	0	0.012
.	19.01.15-19.33.48-1-15372	85	7	7	1	0	1	752	6	6	0	0	NA	NA	NA	33	34	510	165	172	450	146	156	16	0	4	0.031	0	0.023
.	19.01.15-19.33.56-1-15380	95	10	10	7	0	4	749	9	9	0	0	NA	NA	NA	25	34	513	166	168	457	146	146	2	49	12	0.004	0.295	0.071
.	19.01.15-19.34.01-1-15385	94	9	9	3	0	3	747	8	8	0	0	NA	NA	NA	46	36	512	167	170	448	145	154	11	11	7	0.021	0.066	0.041
.	19.01.15-19.34.04-1-15389	69	7	7	5	0	2	751	6	6	0	0	NA	NA	NA	28	37	511	173	166	451	153	147	41	7	4	0.08	0.04	0.024
.	19.01.15-19.34.04-1-15390	118	19	19	7	0	5	749	16	16	0	0	NA	NA	NA	46	33	508	168	170	446	150	153	59	13	2	0.116	0.077	0.012
.	19.01.15-19.34.06-1-15394	63	4	4	0	0	0	751	3	3	0	0	NA	NA	NA	21	30	506	170	167	449	154	148	12	6	0	0.024	0.035	0
.	19.01.15-19.34.13-1-15397	199	13	13	6	0	6	771	12	12	0	0	NA	NA	NA	66	56	521	176	172	460	157	154	62	6	10	0.119	0.034	0.058
.	19.01.15-19.34.17-1-15403	115	9	9	8	0	4	747	8	8	0	0	NA	NA	NA	42	36	504	173	172	443	152	152	25	6	9	0.05	0.035	0.052
.	19.01.15-19.34.22-1-15404	123	15	15	6	0	5	739	12	12	0	0	NA	NA	NA	42	35	510	167	171	445	145	149	27	8	16	0.053	0.048	0.094
.	19.01.15-19.34.23-1-15417	91	11	11	4	0	3	740	9	9	0	0	NA	NA	NA	30	26	510	166	163	451	148	141	38	15	16	0.075	0.09	0.098
.	19.01.15-19.34.26-1-15421	62	2	2	0	0	0	735	1	1	0	0	NA	NA	NA	26	12	496	163	166	441	146	148	6	0	0	0.012	0	0
.	19.01.15-19.34.28-1-15422	88	4	4	0	0	0	753	3	3	0	0	NA	NA	NA	24	34	504	176	167	449	157	147	8	4	0	0.016	0.023	0
.	19.01.15-19.34.34-1-15423	62	3	3	2	0	2	752	2	2	0	0	NA	NA	NA	15	32	506	170	169	452	150	150	9	0	4	0.018	0	0.024
.	19.01.15-19.34.39-1-15424	86	4	4	1	0	0	740	3	3	0	0	NA	NA	NA	37	29	503	171	168	442	149	149	9	0	0	0.018	0	0
.	19.01.15-19.34.42-1-15426	32	1	1	0	0	0	0	0	0	0	0	NA	NA	NA	5	6	491	166	162	0	0	0	1	0	0	0.002	0	0
.	19.01.15-19.34.45-1-15427	89	3	3	1	0	1	753	2	2	0	0	NA	NA	NA	29	33	508	169	169	451	150	152	10	0	0	0.02	0	0
.	19.01.15-19.34.45-1-15428	59	4	4	0	0	0	740	3	3	0	0	NA	NA	NA	18	24	503	169	165	445	150	145	15	2	0	0.03	0.012	0
.	19.01.15-19.34.49-1-15429	66	4	4	0	0	0	730	3	3	0	0	NA	NA	NA	29	14	495	168	164	438	149	143	5	4	3	0.01	0.024	0.018
.	19.01.15-19.34.53-1-15433	97	10	10	2	0	2	748	7	7	0	0	NA	NA	NA	36	30	508	170	165	448	153	147	27	2	3	0.053	0.012	0.018
.	19.01.15-19.34.53-1-15434	65	4	4	1	0	1	742	2	2	0	0	NA	NA	NA	19	22	496	170	169	438	150	154	7	9	2	0.014	0.053	0.012
.	19.01.15-19.34.57-1-15435	113	10	10	2	0	2	757	8	8	0	0	NA	NA	NA	32	41	511	170	173	458	147	152	29	9	11	0.057	0.053	0.064
.	19.01.15-19.35.04-1-15443	121	6	6	3	0	1	744	4	4	0	0	NA	NA	NA	37	32	506	169	170	447	149	148	15	3	4	0.03	0.018	0.024
.	19.01.15-19.35.05-1-15445	123	9	9	2	0	1	773	7	7	0	0	NA	NA	NA	40	51	514	173	177	455	156	162	18	6	6	0.035	0.035	0.034
.	19.01.15-19.35.06-1-15446	126	15	15	9	0	7	749	12	12	0	0	NA	NA	NA	50	50	515	177	171	445	157	147	52	10	7	0.101	0.056	0.041
.	19.01.15-19.35.06-1-15448	88	6	6	3	0	2	745	5	5	0	0	NA	NA	NA	25	32	502	168	175	444	148	153	7	3	10	0.014	0.018	0.057
.	19.01.15-19.35.11-1-15455	144	12	12	0	0	0	764	9	9	0	0	NA	NA	NA	33	49	520	168	174	461	149	154	20	8	0	0.038	0.048	0
.	19.01.15-19.35.16-1-15459	91	10	10	4	0	2	732	7	7	0	0	NA	NA	NA	22	12	495	165	165	437	146	149	28	1	3	0.057	0.006	0.018
.	19.01.15-19.35.22-1-15461	65	3	3	2	0	2	756	2	2	0	0	NA	NA	NA	22	37	513	168	169	453	151	152	11	0	2	0.021	0	0.012
.	19.01.15-19.35.23-1-15462	147	24	24	8	0	5	761	23	23	0	0	NA	NA	NA	50	50	524	172	167	463	150	148	113	13	5	0.216	0.076	0.03
.	19.01.15-19.35.28-1-15478	170	14	14	7	0	3	757	12	12	0	0	NA	NA	NA	57	47	514	170	176	450	154	153	48	23	21	0.093	0.135	0.119
.	19.01.15-19.35.28-1-15479	114	10	10	6	0	2	746	9	9	0	0	NA	NA	NA	40	29	500	175	167	441	157	148	43	10	7	0.086	0.057	0.042
.	19.01.15-19.35.29-1-15480	59	2	2	0	0	0	733	1	1	0	0	NA	NA	NA	23	16	500	166	163	440	147	146	5	0	0	0.01	0	0
.	19.01.15-19.35.38-1-15482	83	7	7	0	0	0	742	4	4	0	0	NA	NA	NA	19	19	503	165	164	450	147	145	29	13	3	0.058	0.079	0.018
.	19.01.15-19.35.39-1-15483	63	2	2	0	0	0	738	1	1	0	0	NA	NA	NA	30	22	502	166	167	443	147	148	2	0	2	0.004	0	0.012
.	19.01.15-19.35.40-1-15484	149	24	24	8	0	4	754	21	21	0	0	NA	NA	NA	57	42	511	172	172	451	151	152	73	22	6	0.143	0.128	0.035
.	19.01.15-19.35.42-1-15485	120	10	10	7	0	5	747	9	9	0	0	NA	NA	NA	44	33	511	166	169	451	148	148	17	16	8	0.033	0.096	0.047
.	19.01.15-19.35.45-1-15486	116	19	19	6	0	5	757	18	18	0	0	NA	NA	NA	35	37	507	174	169	456	155	146	91	12	12	0.179	0.069	0.071
.	19.01.15-19.35.57-1-15495	86	4	4	2	0	1	738	2	2	0	0	NA	NA	NA	37	23	499	173	164	443	150	145	14	7	2	0.028	0.04	0.012
.	19.01.15-19.35.58-1-15497	31	1	1	0	0	0	0	0	0	0	0	NA	NA	NA	12	6	490	165	164	0	0	0	0	0	6	0	0	0.037
.	19.01.15-19.36.01-1-15501	67	6	6	0	0	0	743	5	5	0	0	NA	NA	NA	23	20	504	166	163	449	149	145	30	0	2	0.06	0	0.012
.	19.01.15-19.36.05-1-15506	61	2	2	1	0	0	751	1	1	0	0	NA	NA	NA	12	27	508	165	167	453	150	148	10	0	2	0.02	0	0.012
.	19.01.15-19.36.08-1-15510	91	7	7	1	0	1	747	5	5	0	0	NA	NA	NA	24	27	505	168	167	445	152	150	11	4	0	0.022	0.024	0
.	19.01.15-19.36.10-1-15512	36	1	1	0	0	0	0	0	0	0	0	NA	NA	NA	15	13	499	164	163	0	0	0	0	0	0	0	0	0
.	19.01.15-19.36.11-1-15513	144	15	15	8	0	7	764	13	13	0	0	NA	NA	NA	51	46	520	175	164	462	155	147	51	3	6	0.098	0.017	0.037
.	19.01.15-19.36.14-1-15515	35	1	1	1	0	1	0	0	0	0	0	NA	NA	NA	8	11	493	167	164	0	0	0	0	0	6	0	0	0.037
.	19.01.15-19.36.19-1-15519	63	2	2	1	0	1	744	1	1	0	0	NA	NA	NA	19	28	506	171	164	446	153	145	0	4	5	0	0.023	0.03
.	19.01.15-19.36.20-1-15520	62	3	3	1	0	1	354	2	2	0	0	NA	NA	NA	13	21	500	169	165	211	75	68	2	0	4	0.004	0	0.024
.	19.01.15-19.36.26-1-15546	65	5	5	1	0	1	732	4	4	0	0	NA	NA	NA	36	22	499	166	170	438	148	146	18	3	0	0.036	0.018	0
.	19.01.15-19.36.27-1-15547	62	3	3	0	0	0	404	2	2	0	0	NA	NA	NA	14	15	496	165	167	246	76	82	3	0	0	0.006	0	0
.	19.01.15-19.36.28-1-15548	64	2	2	0	0	0	736	1	1	0	0	NA	NA	NA	35	25	503	168	167	441	148	147	2	1	0	0.004	0.006	0
.	19.01.15-19.36.32-1-15549	64	6	6	1	0	1	748	5	5	0	0	NA	NA	NA	23	27	504	168	168	447	152	149	14	3	6	0.028	0.018	0.036
.	19.01.15-19.36.32-1-15550	61	2	2	1	0	1	737	1	1	0	0	NA	NA	NA	18	19	501	166	165	440	148	149	5	0	0	0.01	0	0
.	19.01.15-19.36.33-1-15551	116	27	27	11	0	9	759	24	24	0	0	NA	NA	NA	43	39	508	171	173	453	153	153	107	37	6	0.211	0.216	0.035
.	19.01.15-19.36.35-1-15552	60	2	2	1	0	1	740	1	1	0	0	NA	NA	NA	22	25	503	164	171	443	143	154	4	0	0	0.008	0	0
.	19.01.15-19.36.41-1-15553	93	18	18	3	0	3	743	15	15	0	0	NA	NA	NA	44	32	507	167	171	446	146	151	53	12	11	0.105	0.072	0.064
.	19.01.15-19.36.44-1-15554	111	6	6	1	0	1	759	4	4	0	0	NA	NA	NA	47	46	510	179	170	448	159	152	26	4	0	0.051	0.022	0
.	19.01.15-19.36.44-1-15555	70	2	2	2	0	2	747	1	1	0	0	NA	NA	NA	33	34	511	169	167	451	149	147	9	0	3	0.018	0	0.018
.	19.01.15-19.36.47-1-15557	85	3	3	1	0	1	741	2	2	0	0	NA	NA	NA	17	20	498	169	166	443	151	147	1	0	10	0.002	0	0.06
.	19.01.15-19.36.48-1-15558	90	7	7	0	0	0	739	5	5	0	0	NA	NA	NA	32	25	509	166	163	451	149	139	18	7	0	0.035	0.042	0
.	19.01.15-19.36.51-1-15559	91	6	6	1	0	1	740	5	5	0	0	NA	NA	NA	38	29	507	169	166	447	149	144	18	8	3	0.036	0.047	0.018
.	19.01.15-19.36.51-1-15560	93	7	7	5	0	3	747	5	5	0	0	NA	NA	NA	29	35	503	171	174	442	150	155	33	15	2	0.066	0.088	0.011
.	19.01.15-19.37.02-1-15569	198	32	32	10	0	5	763	31	31	0	0	NA	NA	NA	52	48	516	172	173	454	153	156	101	35	1	0.196	0.203	0.006
.	19.01.15-19.37.03-1-15571	118	9	9	2	0	0	757	8	8	0	0	NA	NA	NA	51	40	513	172	168	456	155	146	30	5	7	0.058	0.029	0.042
.	19.01.15-19.37.06-1-15575	91	10	10	3	0	2	740	9	9	0	0	NA	NA	NA	33	31	510	168	166	445	147	148	31	0	2	0.061	0	0.012
.	19.01.15-19.37.07-1-15577	147	36	36	14	0	8	745	33	33	0	0	NA	NA	NA	58	36	510	167	172	441	149	155	113	25	6	0.222	0.15	0.035
.	19.01.15-19.37.17-1-15588	149	9	9	3	0	3	772	6	6	0	0	NA	NA	NA	40	52	515	175	175	458	158	156	27	5	4	0.052	0.029	0.023
.	19.01.15-19.37.23-1-15604	109	6	6	1	0	1	755	5	5	0	0	NA	NA	NA	39	42	516	166	173	456	144	155	1	14	0	0.002	0.084	0
.	19.01.15-19.37.25-1-15605	119	29	29	7	0	4	763	26	26	0	0	NA	NA	NA	35	49	514	171	177	455	152	156	49	32	12	0.095	0.187	0.068
.	19.01.15-19.37.28-1-15606	66	5	5	2	0	2	757	4	4	0	0	NA	NA	NA	32	41	514	173	167	454	156	147	20	0	0	0.039	0	0
.	19.01.15-19.37.38-1-15607	33	1	1	0	0	0	0	0	0	0	0	NA	NA	NA	6	8	493	165	163	0	0	0	0	0	0	0	0	0
.	19.01.15-19.37.39-1-15608	122	8	8	4	0	4	758	7	7	0	0	NA	NA	NA	37	44	517	167	173	460	147	151	10	11	8	0.019	0.066	0.046
.	19.01.15-19.37.41-1-15609	59	2	2	1	0	1	738	1	1	0	0	NA	NA	NA	18	19	502	166	164	446	146	146	11	0	0	0.022	0	0
.	19.01.15-19.37.45-1-15610	98	5	5	1	0	0	762	4	4	0	0	NA	NA	NA	34	42	515	169	171	459	152	151	26	0	0	0.05	0	0
.	19.01.15-19.37.46-1-15611	67	4	4	0	0	0	743	2	2	0	0	NA	NA	NA	27	22	500	169	166	441	151	151	15	2	0	0.03	0.012	0
.	19.01.15-19.37.47-1-15612	118	20	20	8	0	4	752	18	18	0	0	NA	NA	NA	40	31	510	169	165	456	147	149	87	10	6	0.171	0.059	0.036
.	19.01.15-19.37.57-1-15620	93	8	8	6	0	5	745	7	7	0	0	NA	NA	NA	31	32	510	168	167	450	149	146	15	10	8	0.029	0.06	0.048
.	19.01.15-19.38.03-1-15628	90	6	6	5	0	3	738	5	5	0	0	NA	NA	NA	33	25	504	170	164	442	151	145	17	8	4	0.034	0.047	0.024
.	19.01.15-19.38.03-1-15629	31	1	1	1	0	1	0	0	0	0	0	NA	NA	NA	9	8	490	163	168	0	0	0	0	0	0	0	0	0
.	19.01.15-19.38.04-1-15631	84	4	4	0	0	0	737	3	3	0	0	NA	NA	NA	39	23	505	164	167	441	148	148	9	0	0	0.018	0	0
.	19.01.15-19.38.05-1-15632	34	1	1	0	0	0	0	0	0	0	0	NA	NA	NA	5	8	494	164	163	0	0	0	0	0	0	0	0	0
.	19.01.15-19.38.05-1-15635	87	3	3	1	0	0	747	2	2	0	0	NA	NA	NA	28	26	501	171	167	445	154	148	5	1	2	0.01	0.006	0.012
.	19.01.15-19.38.07-1-15637	66	3	3	1	0	1	739	2	2	0	0	NA	NA	NA	17	21	501	167	166	444	147	148	8	0	1	0.016	0	0.006
.	19.01.15-19.38.12-1-15640	153	20	20	7	0	4	765	19	19	0	0	NA	NA	NA	49	51	522	171	171	457	153	155	105	10	7	0.201	0.058	0.041
.	19.01.15-19.38.22-1-15649	87	4	4	0	0	0	747	3	3	0	0	NA	NA	NA	31	34	510	166	171	452	147	148	8	2	2	0.016	0.012	0.012
.	19.01.15-19.38.22-1-15650	30	1	1	0	0	0	0	0	0	0	0	NA	NA	NA	6	11	494	166	164	0	0	0	0	0	0	0	0	0
.	19.01.15-19.38.23-1-15651	59	2	2	0	0	0	742	1	1	0	0	NA	NA	NA	27	26	505	168	166	449	147	146	5	0	0	0.01	0	0
.	19.01.15-19.38.23-1-15652	89	9	9	1	0	1	741	8	8	0	0	NA	NA	NA	28	30	502	172	169	442	153	146	14	7	4	0.028	0.041	0.024
.	19.01.15-19.38.25-1-15668	90	4	4	2	0	2	747	3	3	0	0	NA	NA	NA	24	32	506	170	169	443	151	153	14	0	0	0.028	0	0
.	19.01.15-19.38.25-1-15669	213	33	33	6	0	4	777	28	28	0	0	NA	NA	NA	62	68	527	176	178	462	156	159	140	9	8	0.266	0.051	0.045
.	19.01.15-19.38.26-1-15671	64	5	5	2	0	0	734	4	4	0	0	NA	NA	NA	30	23	506	166	164	444	146	144	25	7	0	0.049	0.042	0
.	19.01.15-19.38.27-1-15672	61	2	2	0	0	0	150	1	1	0	0	NA	NA	NA	13	25	504	167	167	93	35	22	2	0	0	0.004	0	0
.	19.01.15-19.38.36-1-15673	148	17	17	4	0	4	770	16	16	0	0	NA	NA	NA	55	56	523	174	172	461	155	154	67	26	8	0.128	0.149	0.047
.	19.01.15-19.38.38-1-15674	35	1	1	0	0	0	0	0	0	0	0	NA	NA	NA	11	7	493	164	163	0	0	0	2	0	0	0.004	0	0
.	19.01.15-19.38.41-1-15675	152	10	10	2	0	2	764	8	8	0	0	NA	NA	NA	48	48	517	177	167	458	158	148	19	21	4	0.037	0.119	0.024
.	19.01.15-19.38.41-1-15676	61	3	3	0	0	0	738	0	0	0	0	NA	NA	NA	23	21	499	168	167	440	149	149	8	0	3	0.016	0	0.018
.	19.01.15-19.38.43-1-15677	120	10	10	3	0	1	758	9	9	0	0	NA	NA	NA	40	48	513	176	172	451	155	152	28	0	6	0.055	0	0.035
.	19.01.15-19.38.46-1-15678	61	2	2	0	0	0	744	1	1	0	0	NA	NA	NA	19	28	507	164	170	451	144	149	5	0	0	0.01	0	0
.	19.01.15-19.38.48-1-15679	152	15	15	5	0	5	768	13	13	0	0	NA	NA	NA	48	52	521	166	178	461	148	159	46	12	0	0.088	0.072	0
.	19.01.15-19.38.54-1-15683	29	1	1	0	0	0	0	0	0	0	0	NA	NA	NA	15	9	489	168	165	0	0	0	0	0	0	0	0	0
.	19.01.15-19.38.57-1-15684	151	22	22	8	0	6	755	20	20	0	0	NA	NA	NA	55	45	518	170	170	455	153	147	105	11	3	0.203	0.065	0.018
.	19.01.15-19.38.58-1-15685	89	8	8	4	0	3	747	7	7	0	0	NA	NA	NA	35	37	514	169	167	450	151	146	24	8	5	0.047	0.047	0.03
.	19.01.15-19.39.01-1-15690	96	6	6	1	0	1	733	5	5	0	0	NA	NA	NA	43	23	502	166	168	441	146	146	17	0	0	0.034	0	0
.	19.01.15-19.39.07-1-15697	61	2	2	0	0	0	740	1	1	0	0	NA	NA	NA	32	29	501	169	172	438	150	152	13	0	0	0.026	0	0
.	19.01.15-19.39.16-1-15707	91	5	5	2	0	2	750	4	4	0	0	NA	NA	NA	26	29	507	171	164	448	155	147	23	3	0	0.045	0.018	0
.	19.01.15-19.39.16-1-15708	143	18	18	7	0	3	761	14	14	0	0	NA	NA	NA	45	41	512	174	168	455	155	151	79	11	7	0.154	0.063	0.042
.	19.01.15-19.39.22-1-15710	93	6	6	2	0	1	748	5	5	0	0	NA	NA	NA	38	42	512	171	172	449	149	150	10	5	5	0.02	0.029	0.029
.	19.01.15-19.39.33-1-15726	84	6	6	3	0	2	738	5	5	0	0	NA	NA	NA	24	23	503	169	164	441	151	146	15	2	0	0.03	0.012	0
.	19.01.15-19.39.34-1-15727	87	6	6	0	0	0	755	5	5	0	0	NA	NA	NA	34	35	513	170	165	455	154	146	12	0	2	0.023	0	0.012
.	19.01.15-19.39.35-1-15728	97	7	7	3	0	2	752	6	6	0	0	NA	NA	NA	38	41	518	172	164	458	151	143	17	5	7	0.033	0.029	0.043
.	19.01.15-19.39.35-1-15729	64	2	2	2	0	2	739	1	1	0	0	NA	NA	NA	18	19	498	167	167	440	148	151	1	8	0	0.002	0.048	0
.	19.01.15-19.39.37-1-15730	116	13	13	3	0	3	763	12	12	0	0	NA	NA	NA	43	45	514	175	169	453	157	153	45	4	5	0.088	0.023	0.03
.	19.01.15-19.39.42-1-15732	88	3	3	1	0	1	741	2	2	0	0	NA	NA	NA	22	23	500	170	166	444	150	147	4	3	0	0.008	0.018	0
.	19.01.15-19.39.50-1-15733	64	7	7	0	0	0	726	6	6	0	0	NA	NA	NA	29	17	500	166	164	437	145	144	17	0	11	0.034	0	0.067
.	19.01.15-19.39.52-1-15734	96	3	3	0	0	0	738	2	2	0	0	NA	NA	NA	35	28	503	169	169	441	148	149	0	3	1	0	0.018	0.006
.	19.01.15-19.39.54-1-15738	90	4	4	2	0	1	759	3	3	0	0	NA	NA	NA	31	40	514	168	171	458	148	153	5	11	0	0.01	0.065	0
.	19.01.15-19.39.58-1-15743	180	24	24	6	0	4	772	21	21	0	0	NA	NA	NA	54	54	520	173	174	466	154	152	58	14	4	0.112	0.081	0.023
.	19.01.15-19.40.00-1-15747	94	6	6	2	0	2	750	5	5	0	0	NA	NA	NA	33	38	513	170	168	453	151	146	14	9	4	0.027	0.053	0.024
.	19.01.15-19.40.01-1-15753	92	5	5	1	0	1	751	3	3	0	0	NA	NA	NA	24	34	511	169	167	453	151	147	13	0	0	0.025	0	0
.	19.01.15-19.40.03-1-15756	83	7	7	4	0	3	744	6	6	0	0	NA	NA	NA	24	23	502	168	166	447	151	146	6	11	11	0.012	0.065	0.066
.	19.01.15-19.40.07-1-15762	88	5	5	1	0	1	755	4	4	0	0	NA	NA	NA	34	37	511	172	167	453	153	149	18	1	4	0.035	0.006	0.024
.	19.01.15-19.40.11-1-15764	123	7	7	2	0	2	767	6	6	0	0	NA	NA	NA	34	47	518	172	170	458	156	153	25	2	4	0.048	0.012	0.024
.	19.01.15-19.40.11-1-15765	90	8	8	2	0	1	747	7	7	0	0	NA	NA	NA	33	33	509	168	169	447	148	152	19	17	3	0.037	0.101	0.018
.	19.01.15-19.40.22-1-15770	146	14	14	6	0	2	768	12	12	0	0	NA	NA	NA	52	53	519	174	173	463	151	154	64	11	3	0.123	0.063	0.017
.	19.01.15-19.40.22-1-15771	33	1	1	0	0	0	0	0	0	0	0	NA	NA	NA	7	8	490	165	166	0	0	0	0	0	1	0	0	0.006
.	19.01.15-19.40.24-1-15787	97	8	8	4	0	3	744	7	7	0	0	NA	NA	NA	38	28	503	170	168	447	149	148	18	7	4	0.036	0.041	0.024
.	19.01.15-19.40.26-1-15788	91	7	7	1	0	0	750	6	6	0	0	NA	NA	NA	30	32	508	169	168	451	151	148	28	3	0	0.055	0.018	0
.	19.01.15-19.40.35-1-15790	39	1	1	0	0	0	0	0	0	0	0	NA	NA	NA	10	8	495	163	163	0	0	0	0	4	0	0	0.025	0
.	19.01.15-19.40.39-1-15791	93	9	9	1	0	0	766	7	7	0	0	NA	NA	NA	37	48	513	174	174	456	156	154	40	4	3	0.078	0.023	0.017
.	19.01.15-19.40.40-1-15792	64	3	3	2	0	1	749	1	1	0	0	NA	NA	NA	15	28	505	169	167	448	150	151	3	2	0	0.006	0.012	0
.	19.01.15-19.40.43-1-15793	119	11	11	2	0	2	745	9	9	0	0	NA	NA	NA	38	34	509	167	171	443	148	154	43	0	6	0.084	0	0.035
.	19.01.15-19.40.46-1-15794	67	3	3	0	0	0	744	2	2	0	0	NA	NA	NA	23	28	503	168	170	444	148	152	10	0	0	0.02	0	0
.	19.01.15-19.40.49-1-15795	62	2	2	0	0	0	747	1	1	0	0	NA	NA	NA	27	35	505	171	172	448	147	152	0	0	6	0	0	0.035
.	19.01.15-19.40.49-1-15796	62	3	3	1	0	1	743	2	2	0	0	NA	NA	NA	18	22	500	170	165	443	153	147	1	4	0	0.002	0.024	0
.	19.01.15-19.40.49-1-15797	91	9	9	1	0	1	745	7	7	0	0	NA	NA	NA	33	32	511	168	166	448	147	150	31	1	0	0.061	0.006	0
.	19.01.15-19.40.53-1-15801	125	7	7	3	0	3	773	5	5	0	0	NA	NA	NA	45	58	525	173	173	460	158	155	16	0	3	0.03	0	0.017
.	19.01.15-19.40.57-1-15803	65	7	7	3	0	3	742	6	6	0	0	NA	NA	NA	25	21	501	168	165	441	153	148	12	6	3	0.024	0.036	0.018
.	19.01.15-19.41.05-1-15812	126	10	10	3	0	1	755	6	6	0	0	NA	NA	NA	45	44	515	171	171	451	150	154	39	27	0	0.076	0.158	0
.	19.01.15-19.41.05-1-15813	119	4	4	1	0	1	757	3	3	0	0	NA	NA	NA	50	46	517	172	170	457	151	149	2	11	6	0.004	0.064	0.035
.	19.01.15-19.41.07-1-15816	58	2	2	0	0	0	102	1	1	0	0	NA	NA	NA	13	13	493	168	165	60	25	17	0	1	0	0	0.006	0
.	19.01.15-19.41.10-1-15819	65	4	4	1	0	1	740	3	3	0	0	NA	NA	NA	24	25	503	166	169	446	144	150	12	0	3	0.024	0	0.018
.	19.01.15-19.41.10-1-15820	180	17	17	5	0	3	761	14	14	0	0	NA	NA	NA	66	54	527	170	170	462	149	150	85	3	10	0.161	0.018	0.059
.	19.01.15-19.41.14-1-15825	33	1	1	0	0	0	0	0	0	0	0	NA	NA	NA	9	8	493	165	163	0	0	0	0	0	0	0	0	0
.	19.01.15-19.41.15-1-15827	147	15	15	7	0	1	760	14	14	0	0	NA	NA	NA	43	45	516	171	171	458	152	150	65	14	3	0.126	0.082	0.018
.	19.01.15-19.41.17-1-15830	59	2	2	0	0	0	0	1	1	0	0	NA	NA	NA	17	17	503	163	164	0	0	0	5	0	0	0.01	0	0
.	19.01.15-19.41.18-1-15831	91	7	7	1	0	1	734	4	4	0	0	NA	NA	NA	24	17	500	164	166	444	146	144	14	0	5	0.028	0	0.03
.	19.01.15-19.41.18-1-15832	34	1	1	0	0	0	0	0	0	0	0	NA	NA	NA	20	10	495	165	163	0	0	0	0	0	1	0	0	0.006
.	19.01.15-19.41.21-1-15833	146	17	17	3	0	3	769	16	16	0	0	NA	NA	NA	62	60	522	179	172	460	158	151	44	25	5	0.084	0.14	0.029
.	19.01.15-19.41.22-1-15834	92	4	4	0	0	0	745	3	3	0	0	NA	NA	NA	33	29	502	173	167	446	154	145	20	6	2	0.04	0.035	0.012
.	19.01.15-19.41.26-1-15850	90	8	8	3	0	3	745	7	7	0	0	NA	NA	NA	29	34	511	167	169	452	145	148	24	3	1	0.047	0.018	0.006
.	19.01.15-19.41.30-1-15851	64	4	4	0	0	0	745	3	3	0	0	NA	NA	NA	17	25	501	168	169	448	148	149	9	2	0	0.018	0.012	0
.	19.01.15-19.41.37-1-15852	170	12	12	5	0	4	765	10	10	0	0	NA	NA	NA	52	50	515	175	173	455	156	154	57	5	5	0.111	0.029	0.029
.	19.01.15-19.41.45-1-15853	200	10	10	1	0	1	769	9	9	0	0	NA	NA	NA	59	59	520	175	177	460	152	157	25	2	2	0.048	0.011	0.011
.	19.01.15-19.41.45-1-15854	124	6	6	0	0	0	753	4	4	0	0	NA	NA	NA	36	41	509	175	170	449	155	149	10	7	6	0.02	0.04	0.035
.	19.01.15-19.41.48-1-15856	63	4	4	0	0	0	745	2	2	0	0	NA	NA	NA	17	22	501	166	168	446	148	151	11	0	5	0.022	0	0.03
.	19.01.15-19.41.50-1-15857	128	6	6	2	0	2	730	5	5	0	0	NA	NA	NA	42	21	503	167	164	442	145	143	20	2	0	0.04	0.012	0
.	19.01.15-19.41.53-1-15861	111	15	15	2	0	1	751	13	13	0	0	NA	NA	NA	27	33	508	172	166	449	156	146	38	24	6	0.075	0.14	0.036
.	19.01.15-19.41.57-1-15862	57	3	3	2	0	1	737	2	2	0	0	NA	NA	NA	23	21	500	168	166	444	147	146	0	11	2	0	0.065	0.012
.	19.01.15-19.41.59-1-15869	62	2	2	0	0	0	748	1	1	0	0	NA	NA	NA	22	29	503	169	170	447	151	150	3	0	1	0.006	0	0.006
.	19.01.15-19.42.06-1-15878	146	11	11	5	0	3	759	8	8	0	0	NA	NA	NA	50	45	520	169	169	461	148	150	26	14	0	0.05	0.083	0
.	19.01.15-19.42.06-1-15879	157	23	23	9	0	8	771	19	19	0	0	NA	NA	NA	44	48	515	167	179	458	151	162	67	43	5	0.13	0.257	0.028
.	19.01.15-19.42.07-1-15880	122	18	18	2	0	2	739	17	17	0	0	NA	NA	NA	53	33	512	169	165	450	144	145	32	15	20	0.062	0.089	0.121
.	19.01.15-19.42.11-1-15884	90	4	4	0	0	0	749	3	3	0	0	NA	NA	NA	31	34	508	173	166	448	154	147	11	0	0	0.022	0	0
.	19.01.15-19.42.13-1-15885	62	2	2	0	0	0	737	0	0	0	0	NA	NA	NA	30	25	499	168	171	441	148	148	0	1	2	0	0.006	0.012
.	19.01.15-19.42.14-1-15888	91	9	9	1	0	1	754	8	8	0	0	NA	NA	NA	29	33	510	168	168	452	151	151	14	2	4	0.027	0.012	0.024
.	19.01.15-19.42.15-1-15889	151	9	9	1	0	1	758	8	8	0	0	NA	NA	NA	50	46	519	171	169	458	152	148	15	16	8	0.029	0.094	0.047
.	19.01.15-19.42.28-1-15907	84	4	4	1	0	1	746	3	3	0	0	NA	NA	NA	29	29	508	167	167	448	150	148	13	7	0	0.026	0.042	0
.	19.01.15-19.42.29-1-15908	90	7	7	2	0	1	754	4	4	0	0	NA	NA	NA	39	40	514	174	165	455	153	146	16	11	2	0.031	0.063	0.012
.	19.01.15-19.42.29-1-15909	59	5	5	4	0	2	746	4	4	0	0	NA	NA	NA	21	29	507	168	167	448	149	149	9	8	0	0.018	0.048	0
.	19.01.15-19.42.33-1-15910	65	2	2	2	0	2	747	1	1	0	0	NA	NA	NA	17	28	501	170	170	443	153	151	5	0	0	0.01	0	0
.	19.01.15-19.42.37-1-15911	114	21	21	9	0	5	743	19	19	0	0	NA	NA	NA	40	36	507	172	170	441	155	147	56	8	17	0.11	0.047	0.1
.	19.01.15-19.42.43-1-15912	36	1	1	0	0	0	0	0	0	0	0	NA	NA	NA	10	10	494	164	165	0	0	0	0	0	0	0	0	0
.	19.01.15-19.42.47-1-15913	35	1	1	0	0	0	0	0	0	0	0	NA	NA	NA	14	9	491	166	165	0	0	0	1	0	0	0.002	0	0
.	19.01.15-19.42.49-1-15914	89	4	4	2	0	1	749	1	1	0	0	NA	NA	NA	35	40	514	166	173	454	144	151	0	10	4	0	0.06	0.023
.	19.01.15-19.42.49-1-15915	86	5	5	1	0	1	729	4	4	0	0	NA	NA	NA	26	12	495	165	165	433	148	148	12	2	0	0.024	0.012	0
.	19.01.15-19.42.50-1-15916	120	15	15	6	0	5	750	12	12	0	0	NA	NA	NA	37	39	516	169	167	454	145	151	48	14	7	0.093	0.083	0.042
.	19.01.15-19.42.50-1-15917	122	11	11	6	0	4	747	9	9	0	0	NA	NA	NA	48	42	512	170	173	444	151	152	41	3	6	0.08	0.018	0.035
.	19.01.15-19.42.51-1-15918	121	7	7	2	0	2	764	6	6	0	0	NA	NA	NA	40	48	517	172	172	459	153	152	16	7	5	0.031	0.041	0.029
.	19.01.15-19.42.52-1-15919	176	17	17	3	0	2	769	16	16	0	0	NA	NA	NA	56	54	525	171	171	464	152	153	49	12	13	0.093	0.07	0.076
.	19.01.15-19.42.52-1-15920	121	15	15	6	0	6	751	13	13	0	0	NA	NA	NA	34	36	513	167	169	451	149	151	46	5	5	0.09	0.03	0.03
.	19.01.15-19.43.08-1-15935	178	21	21	9	0	5	778	19	19	0	0	NA	NA	NA	48	57	518	178	174	460	161	157	73	16	18	0.141	0.09	0.103
.	19.01.15-19.43.08-1-15938	122	17	17	7	0	6	751	15	15	0	0	NA	NA	NA	39	35	508	169	171	451	149	151	46	32	15	0.091	0.189	0.088
.	19.01.15-19.43.14-1-15940	89	11	11	3	0	3	753	10	10	0	0	NA	NA	NA	30	39	514	170	168	454	148	151	30	18	0	0.058	0.106	0
.	19.01.15-19.43.17-1-15946	140	10	10	5	0	3	755	8	8	0	0	NA	NA	NA	49	38	503	176	172	447	158	150	39	9	3	0.078	0.051	0.017
.	19.01.15-19.43.19-1-15948	32	1	1	0	0	0	0	0	0	0	0	NA	NA	NA	8	9	494	166	162	0	0	0	0	0	1	0	0	0.006
.	19.01.15-19.43.21-1-15949	58	2	2	1	0	1	102	1	1	0	0	NA	NA	NA	20	16	497	166	166	62	21	19	4	3	0	0.008	0.018	0
.	19.01.15-19.43.22-1-15950	33	1	1	1	0	1	0	0	0	0	0	NA	NA	NA	15	20	499	166	168	0	0	0	1	0	0	0.002	0	0
.	19.01.15-19.43.23-1-15951	170	19	19	6	0	2	768	18	18	0	0	NA	NA	NA	61	51	512	178	174	454	159	155	56	34	4	0.109	0.191	0.023
.	19.01.15-19.43.25-1-15967	120	8	8	2	0	2	756	7	7	0	0	NA	NA	NA	30	41	514	172	168	453	153	150	32	5	0	0.062	0.029	0
.	19.01.15-19.43.29-1-15969	60	2	2	1	0	1	746	1	1	0	0	NA	NA	NA	20	24	503	168	166	446	152	148	3	1	0	0.006	0.006	0
.	19.01.15-19.43.29-1-15971	117	25	25	7	0	5	751	23	23	0	0	NA	NA	NA	39	35	514	169	165	451	151	149	103	17	0	0.2	0.101	0
.	19.01.15-19.43.44-1-15972	151	17	17	5	0	4	783	16	16	0	0	NA	NA	NA	47	59	527	168	177	474	151	158	78	17	7	0.148	0.101	0.04
.	19.01.15-19.43.44-1-15973	119	6	6	2	0	1	766	4	4	0	0	NA	NA	NA	37	43	519	166	171	465	146	155	24	4	0	0.046	0.024	0
.	19.01.15-19.43.45-1-15974	63	2	2	0	0	0	608	1	1	0	0	NA	NA	NA	16	18	499	168	164	365	125	118	0	2	1	0	0.012	0.006
.	19.01.15-19.43.47-1-15975	64	6	6	0	0	0	738	5	5	0	0	NA	NA	NA	23	24	501	169	167	442	149	147	14	5	0	0.028	0.03	0
.	19.01.15-19.43.48-1-15976	67	4	4	2	0	1	743	1	1	0	0	NA	NA	NA	29	29	503	171	168	441	151	151	27	0	0	0.054	0	0
.	19.01.15-19.43.52-1-15977	95	16	16	7	0	6	754	14	14	0	0	NA	NA	NA	32	33	508	170	168	455	152	147	51	24	5	0.1	0.141	0.03
.	19.01.15-19.44.00-1-15988	33	1	1	1	0	1	0	0	0	0	0	NA	NA	NA	11	9	494	165	163	0	0	0	0	0	0	0	0	0
.	19.01.15-19.44.01-1-15990	86	5	5	1	0	1	742	4	4	0	0	NA	NA	NA	29	26	505	169	165	451	148	143	14	4	9	0.028	0.024	0.055
.	19.01.15-19.44.03-1-15993	95	8	8	0	0	0	740	6	6	0	0	NA	NA	NA	35	32	508	169	168	444	148	148	13	0	8	0.026	0	0.048
.	19.01.15-19.44.06-1-15998	63	4	4	0	0	0	749	3	3	0	0	NA	NA	NA	25	29	507	167	168	448	151	150	7	3	6	0.014	0.018	0.036
.	19.01.15-19.44.07-1-16000	187	22	22	11	0	5	776	20	20	0	0	NA	NA	NA	68	63	527	178	171	464	159	153	82	27	3	0.156	0.152	0.018
.	19.01.15-19.44.09-1-16002	230	19	19	7	0	4	788	17	17	0	0	NA	NA	NA	75	71	525	181	178	465	161	162	73	15	21	0.139	0.083	0.118
.	19.01.15-19.44.17-1-16008	83	4	4	2	0	1	760	2	2	0	0	NA	NA	NA	31	41	514	170	170	460	150	150	11	3	4	0.021	0.018	0.024
.	19.01.15-19.44.24-1-16024	116	9	9	2	0	2	760	7	7	0	0	NA	NA	NA	38	43	512	170	174	454	149	157	34	0	5	0.066	0	0.029
.	19.01.15-19.44.25-1-16025	39	1	1	0	0	0	0	0	0	0	0	NA	NA	NA	11	7	493	165	162	0	0	0	0	0	0	0	0	0
.	19.01.15-19.44.25-1-16026	37	1	1	1	0	1	0	0	0	0	0	NA	NA	NA	11	10	496	164	163	0	0	0	0	0	0	0	0	0
.	19.01.15-19.44.25-1-16027	91	7	7	4	0	1	739	4	4	0	0	NA	NA	NA	39	32	503	173	169	441	154	144	25	5	4	0.05	0.029	0.024
.	19.01.15-19.44.27-1-16028	62	2	2	0	0	0	743	1	1	0	0	NA	NA	NA	22	29	505	170	167	443	151	149	7	0	0	0.014	0	0
.	19.01.15-19.44.28-1-16029	67	7	7	2	0	1	756	5	5	0	0	NA	NA	NA	13	31	502	172	170	452	154	150	30	4	0	0.06	0.023	0
.	19.01.15-19.44.30-1-16030	86	5	5	1	0	1	759	3	3	0	0	NA	NA	NA	28	41	508	175	171	449	158	152	8	0	2	0.016	0	0.012
.	19.01.15-19.44.40-1-16031	91	7	7	1	0	1	759	5	5	0	0	NA	NA	NA	29	41	510	168	176	457	144	158	18	2	0	0.035	0.012	0
.	19.01.15-19.44.44-1-16033	85	6	6	3	0	2	742	4	4	0	0	NA	NA	NA	30	22	503	167	165	444	151	147	13	6	3	0.026	0.036	0.018
.	19.01.15-19.44.50-1-16034	33	1	1	0	0	0	0	0	0	0	0	NA	NA	NA	6	11	496	165	163	0	0	0	0	0	7	0	0	0.043
.	19.01.15-19.44.51-1-16035	119	17	17	11	0	6	740	15	15	0	0	NA	NA	NA	41	30	509	169	165	447	150	143	98	13	1	0.193	0.077	0.006
.	19.01.15-19.44.52-1-16036	61	2	2	0	0	0	739	1	1	0	0	NA	NA	NA	24	20	501	167	165	444	150	145	0	0	5	0	0	0.03
.	19.01.15-19.44.53-1-16037	62	3	3	2	0	1	741	2	2	0	0	NA	NA	NA	26	33	509	170	167	446	150	145	12	0	0	0.024	0	0
.	19.01.15-19.44.53-1-16041	64	3	3	0	0	0	735	2	2	0	0	NA	NA	NA	34	21	501	165	168	441	144	150	3	4	0	0.006	0.024	0
.	19.01.15-19.44.54-1-16042	129	16	16	3	0	3	745	13	13	0	0	NA	NA	NA	44	31	506	168	170	450	147	148	50	0	1	0.099	0	0.006
.	19.01.15-19.44.54-1-16043	35	1	1	0	0	0	0	0	0	0	0	NA	NA	NA	14	8	493	164	164	0	0	0	0	6	0	0	0.037	0
.	19.01.15-19.44.58-1-16044	33	1	1	0	0	0	0	0	0	0	0	NA	NA	NA	11	9	492	166	164	0	0	0	0	0	1	0	0	0.006
.	19.01.15-19.45.00-1-16048	91	3	3	1	0	1	744	1	1	0	0	NA	NA	NA	32	24	507	165	165	453	145	146	0	0	7	0	0	0.042
.	19.01.15-19.45.01-1-16050	61	2	2	1	0	1	735	1	1	0	0	NA	NA	NA	21	20	499	168	166	438	150	147	8	0	4	0.016	0	0.024
.	19.01.15-19.45.04-1-16053	62	3	3	2	0	1	734	2	2	0	0	NA	NA	NA	27	23	505	167	164	441	146	147	11	0	0	0.022	0	0
.	19.01.15-19.45.07-1-16058	93	7	7	2	0	2	739	6	6	0	0	NA	NA	NA	24	25	504	169	165	446	146	147	17	19	0	0.034	0.112	0
.	19.01.15-19.45.11-1-16061	61	7	7	3	0	1	755	6	6	0	0	NA	NA	NA	18	37	513	170	167	457	150	148	6	20	6	0.012	0.118	0.036
.	19.01.15-19.45.12-1-16062	34	1	1	0	0	0	0	0	0	0	0	NA	NA	NA	11	9	495	163	164	0	0	0	0	0	2	0	0	0.012
.	19.01.15-19.45.15-1-16065	147	5	5	2	0	2	777	4	4	0	0	NA	NA	NA	48	63	530	172	174	470	152	155	36	0	0	0.068	0	0
.	19.01.15-19.45.18-1-16071	115	9	9	4	0	3	748	8	8	0	0	NA	NA	NA	51	38	500	178	173	434	161	153	61	0	0	0.122	0	0
.	19.01.15-19.45.19-1-16072	93	10	10	2	0	2	737	9	9	0	0	NA	NA	NA	31	22	501	166	168	441	147	149	27	0	2	0.054	0	0.012
.	19.01.15-19.45.26-1-16088	92	9	9	5	0	3	747	8	8	0	0	NA	NA	NA	33	29	506	169	167	447	149	151	14	24	0	0.028	0.142	0
.	19.01.15-19.45.26-1-16089	119	7	7	4	0	4	739	6	6	0	0	NA	NA	NA	35	27	502	171	167	439	153	147	10	0	5	0.02	0	0.03
.	19.01.15-19.45.26-1-16090	62	2	2	0	0	0	736	1	1	0	0	NA	NA	NA	26	23	506	164	166	448	143	145	3	0	2	0.006	0	0.012
.	19.01.15-19.45.34-1-16092	60	2	2	0	0	0	738	1	1	0	0	NA	NA	NA	29	26	502	167	170	442	148	148	6	0	0	0.012	0	0
.	19.01.15-19.45.35-1-16093	31	1	1	0	0	0	0	0	0	0	0	NA	NA	NA	5	7	492	164	164	0	0	0	0	0	1	0	0	0.006
.	19.01.15-19.45.36-1-16094	89	9	9	2	0	2	733	7	7	0	0	NA	NA	NA	28	16	500	165	164	441	146	146	22	0	6	0.044	0	0.037
.	19.01.15-19.45.38-1-16095	88	5	5	2	0	2	742	4	4	0	0	NA	NA	NA	29	27	502	171	167	445	150	147	14	2	6	0.028	0.012	0.036
.	19.01.15-19.45.41-1-16096	94	3	3	1	0	1	734	2	2	0	0	NA	NA	NA	35	21	499	170	165	435	153	146	12	0	0	0.024	0	0
.	19.01.15-19.45.43-1-16097	63	3	3	1	0	0	734	2	2	0	0	NA	NA	NA	31	23	502	167	167	439	149	146	4	3	2	0.008	0.018	0.012
.	19.01.15-19.45.45-1-16098	92	4	4	1	0	0	746	3	3	0	0	NA	NA	NA	26	26	502	170	167	446	151	149	10	6	0	0.02	0.035	0
.	19.01.15-19.45.47-1-16099	85	5	5	3	0	3	756	4	4	0	0	NA	NA	NA	29	41	507	175	172	448	154	154	10	7	3	0.02	0.04	0.017
.	19.01.15-19.45.48-1-16100	118	14	14	9	0	4	758	13	13	0	0	NA	NA	NA	32	34	507	169	171	448	154	156	56	24	0	0.11	0.142	0
.	19.01.15-19.45.50-1-16101	89	8	8	2	0	2	753	7	7	0	0	NA	NA	NA	23	35	508	173	167	455	155	143	10	12	11	0.02	0.069	0.066
.	19.01.15-19.45.56-1-16106	31	1	1	1	0	1	0	0	0	0	0	NA	NA	NA	6	9	491	166	165	0	0	0	0	6	0	0	0.036	0
.	19.01.15-19.45.58-1-16107	92	4	4	2	0	2	752	2	2	0	0	NA	NA	NA	27	39	510	174	168	453	156	143	9	1	1	0.018	0.006	0.006
.	19.01.15-19.45.59-1-16110	58	2	2	1	0	1	735	1	1	0	0	NA	NA	NA	25	17	503	163	164	445	146	144	3	3	0	0.006	0.018	0
.	19.01.15-19.45.59-1-16111	95	5	5	2	0	2	741	4	4	0	0	NA	NA	NA	30	28	502	169	170	439	151	151	8	0	2	0.016	0	0.012
.	19.01.15-19.45.59-1-16112	92	10	10	2	0	1	748	7	7	0	0	NA	NA	NA	19	28	504	170	167	449	151	148	12	13	4	0.024	0.076	0.024
.	19.01.15-19.46.09-1-16127	95	3	3	1	0	1	742	2	2	0	0	NA	NA	NA	34	28	511	165	165	449	146	147	7	11	1	0.014	0.067	0.006
.	19.01.15-19.46.11-1-16128	178	10	10	2	0	2	765	8	8	0	0	NA	NA	NA	52	55	515	178	175	455	157	153	20	2	3	0.039	0.011	0.017
.	19.01.15-19.46.19-1-16133	121	5	5	1	0	1	753	3	3	0	0	NA	NA	NA	32	41	508	176	170	449	157	147	12	2	0	0.024	0.011	0
.	19.01.15-19.46.20-1-16134	93	9	9	2	0	2	758	7	7	0	0	NA	NA	NA	40	42	515	171	169	458	152	148	21	2	2	0.041	0.012	0.012
.	19.01.15-19.46.21-1-16137	35	1	1	0	0	0	0	0	0	0	0	NA	NA	NA	7	4	491	164	162	0	0	0	2	0	0	0.004	0	0
.	19.01.15-19.46.22-1-16146	117	9	9	3	0	1	749	6	6	0	0	NA	NA	NA	33	33	503	171	172	442	154	153	22	4	0	0.044	0.023	0
.	19.01.15-19.46.24-1-16162	93	7	7	2	0	2	740	5	5	0	0	NA	NA	NA	28	26	502	170	167	442	151	147	22	0	8	0.044	0	0.048
.	19.01.15-19.46.24-1-16163	94	10	10	5	0	4	740	8	8	0	0	NA	NA	NA	35	28	507	166	168	443	149	148	52	4	0	0.103	0.024	0
.	19.01.15-19.46.27-1-16164	96	8	8	3	0	3	757	6	6	0	0	NA	NA	NA	30	38	512	169	170	456	149	152	12	0	16	0.023	0	0.094
.	19.01.15-19.46.28-1-16165	187	15	15	6	0	3	775	13	13	0	0	NA	NA	NA	51	55	518	178	172	460	159	156	52	11	9	0.1	0.062	0.052
.	19.01.15-19.46.35-1-16166	151	7	7	2	0	2	752	5	5	0	0	NA	NA	NA	45	32	511	170	164	455	152	145	14	4	0	0.027	0.024	0
.	19.01.15-19.46.39-1-16167	148	8	8	2	0	0	773	6	6	0	0	NA	NA	NA	47	61	526	172	176	465	153	155	62	5	0	0.118	0.029	0
.	19.01.15-19.46.41-1-16168	143	13	13	4	0	3	756	11	11	0	0	NA	NA	NA	51	44	520	168	169	459	150	147	33	12	15	0.063	0.071	0.089
.	19.01.15-19.46.47-1-16170	131	10	10	4	0	3	759	7	7	0	0	NA	NA	NA	40	43	509	171	176	451	149	159	26	24	3	0.051	0.14	0.017
.	19.01.15-19.46.50-1-16171	99	11	11	3	0	2	750	9	9	0	0	NA	NA	NA	29	29	506	167	169	447	150	153	42	0	1	0.083	0	0.006
.	19.01.15-19.46.51-1-16172	117	9	9	3	0	2	758	8	8	0	0	NA	NA	NA	47	41	511	168	175	454	148	156	36	0	2	0.07	0	0.011
.	19.01.15-19.46.53-1-16176	65	5	5	4	0	3	733	4	4	0	0	NA	NA	NA	27	22	505	168	162	444	148	141	11	8	0	0.022	0.048	0
.	19.01.15-19.46.57-1-16177	88	9	9	3	0	1	752	8	8	0	0	NA	NA	NA	23	34	511	167	169	454	150	148	20	0	8	0.039	0	0.047
.	19.01.15-19.47.07-1-16188	60	2	2	0	0	0	732	1	1	0	0	NA	NA	NA	18	14	495	165	167	438	146	148	4	0	3	0.008	0	0.018
.	19.01.15-19.47.11-1-16192	92	5	5	1	0	1	753	4	4	0	0	NA	NA	NA	26	35	509	169	170	451	152	150	25	6	3	0.049	0.036	0.018
.	19.01.15-19.47.12-1-16193	30	1	1	0	0	0	0	0	0	0	0	NA	NA	NA	5	15	498	164	166	0	0	0	1	0	0	0.002	0	0
.	19.01.15-19.47.13-1-16195	145	33	33	8	0	3	753	30	30	0	0	NA	NA	NA	57	45	517	170	171	457	145	151	94	20	13	0.182	0.118	0.076
.	19.01.15-19.47.14-1-16196	90	5	5	3	0	1	747	4	4	0	0	NA	NA	NA	34	32	509	169	167	448	149	150	9	0	7	0.018	0	0.042
.	19.01.15-19.47.15-1-16198	92	9	9	1	0	1	748	7	7	0	0	NA	NA	NA	36	32	507	167	171	447	146	155	27	0	0	0.053	0	0
.	19.01.15-19.47.16-1-16200	35	1	1	0	0	0	0	0	0	0	0	NA	NA	NA	11	8	492	166	163	0	0	0	0	2	0	0	0.012	0
.	19.01.15-19.47.16-1-16201	95	13	13	6	0	6	755	11	11	0	0	NA	NA	NA	39	43	514	172	170	449	153	153	39	10	3	0.076	0.058	0.018
.	19.01.15-19.47.19-1-16206	113	11	11	3	0	2	752	9	9	0	0	NA	NA	NA	33	33	508	166	172	453	147	152	36	14	0	0.071	0.084	0
.	19.01.15-19.47.22-1-16207	66	6	6	2	0	2	736	4	4	0	0	NA	NA	NA	25	22	504	164	167	446	141	149	7	1	0	0.014	0.006	0
.	19.01.15-19.47.26-1-16223	66	8	8	1	0	0	744	6	6	0	0	NA	NA	NA	27	29	508	169	165	452	148	144	26	8	3	0.051	0.047	0.018
.	19.01.15-19.47.32-1-16224	150	12	12	1	0	1	759	11	11	0	0	NA	NA	NA	36	41	515	169	170	458	151	150	33	5	0	0.064	0.03	0
.	19.01.15-19.47.33-1-16225	64	2	2	1	0	1	743	1	1	0	0	NA	NA	NA	26	29	510	166	166	451	143	149	3	0	5	0.006	0	0.03
.	19.01.15-19.47.39-1-16226	88	14	14	3	0	3	748	12	12	0	0	NA	NA	NA	31	35	506	166	176	448	145	155	31	9	7	0.061	0.054	0.04
.	19.01.15-19.47.40-1-16227	65	2	2	1	0	1	737	1	1	0	0	NA	NA	NA	37	26	506	165	168	444	148	145	15	0	0	0.03	0	0
.	19.01.15-19.47.46-1-16228	113	6	6	1	0	1	752	4	4	0	0	NA	NA	NA	31	32	510	168	167	455	148	149	10	13	9	0.02	0.077	0.054
.	19.01.15-19.47.47-1-16229	92	11	11	2	0	1	745	6	6	0	0	NA	NA	NA	42	37	510	171	169	445	152	148	45	6	0	0.088	0.035	0
.	19.01.15-19.47.48-1-16230	121	13	13	5	0	3	749	11	11	0	0	NA	NA	NA	42	39	506	175	171	440	155	154	35	10	6	0.069	0.057	0.035
.	19.01.15-19.47.52-1-16231	62	2	2	1	0	1	735	1	1	0	0	NA	NA	NA	24	22	503	165	167	444	142	149	0	13	0	0	0.079	0
.	19.01.15-19.47.56-1-16235	64	3	3	0	0	0	735	2	2	0	0	NA	NA	NA	29	23	500	168	168	441	145	149	11	0	1	0.022	0	0.006
.	19.01.15-19.47.58-1-16237	91	8	8	3	0	1	747	7	7	0	0	NA	NA	NA	32	35	505	173	170	449	151	147	36	5	2	0.071	0.029	0.012
.	19.01.15-19.48.07-1-16252	139	9	9	1	0	1	752	8	8	0	0	NA	NA	NA	47	40	512	173	168	447	153	152	25	2	1	0.049	0.012	0.006
.	19.01.15-19.48.07-1-16253	185	19	19	4	0	4	762	18	18	0	0	NA	NA	NA	64	49	515	171	176	455	152	155	54	12	20	0.105	0.07	0.114
.	19.01.15-19.48.08-1-16255	93	5	5	0	0	0	746	4	4	0	0	NA	NA	NA	39	27	503	171	166	448	151	147	26	5	0	0.052	0.029	0
.	19.01.15-19.48.09-1-16257	88	6	6	0	0	0	731	5	5	0	0	NA	NA	NA	24	17	500	166	164	441	149	141	9	1	5	0.018	0.006	0.03
.	19.01.15-19.48.14-1-16259	62	9	9	1	0	1	737	7	7	0	0	NA	NA	NA	28	17	499	165	166	443	145	149	36	4	1	0.072	0.024	0.006
.	19.01.15-19.48.15-1-16261	117	11	11	4	0	3	764	9	9	0	0	NA	NA	NA	38	46	514	173	172	459	153	152	30	2	6	0.058	0.012	0.035
.	19.01.15-19.48.16-1-16264	121	6	6	2	0	2	745	4	4	0	0	NA	NA	NA	44	30	511	164	168	450	144	151	19	2	0	0.037	0.012	0
.	19.01.15-19.48.24-1-16284	57	2	2	1	0	0	749	1	1	0	0	NA	NA	NA	21	29	504	170	168	445	155	149	8	0	2	0.016	0	0.012
.	19.01.15-19.48.27-1-16286	35	1	1	0	0	0	0	0	0	0	0	NA	NA	NA	11	9	494	163	165	0	0	0	0	0	1	0	0	0.006
.	19.01.15-19.48.27-1-16287	92	5	5	1	0	1	761	4	4	0	0	NA	NA	NA	27	38	511	171	169	456	154	151	10	9	1	0.02	0.053	0.006
.	19.01.15-19.48.30-1-16288	66	5	5	3	0	3	745	3	3	0	0	NA	NA	NA	23	29	508	166	168	451	144	150	14	0	7	0.028	0	0.042
.	19.01.15-19.48.33-1-16289	144	11	11	2	0	1	765	10	10	0	0	NA	NA	NA	49	54	522	176	169	461	154	150	41	4	19	0.079	0.023	0.112
.	19.01.15-19.48.37-1-16290	115	6	6	2	0	1	738	4	4	0	0	NA	NA	NA	46	32	506	170	169	441	149	148	25	8	3	0.049	0.047	0.018
.	19.01.15-19.48.39-1-16291	66	7	7	5	0	5	750	6	6	0	0	NA	NA	NA	19	28	507	170	164	450	153	147	5	13	6	0.01	0.076	0.037
.	19.01.15-19.48.43-1-16292	66	2	2	0	0	0	748	1	1	0	0	NA	NA	NA	24	31	510	169	165	449	152	147	8	0	0	0.016	0	0
.	19.01.15-19.48.45-1-16293	33	1	1	1	0	1	0	0	0	0	0	NA	NA	NA	10	11	491	168	165	0	0	0	0	0	0	0	0	0
.	19.01.15-19.48.46-1-16294	62	4	4	0	0	0	734	3	3	0	0	NA	NA	NA	30	24	507	166	164	445	147	142	11	7	2	0.022	0.042	0.012
.	19.01.15-19.48.47-1-16295	37	1	1	0	0	0	0	0	0	0	0	NA	NA	NA	5	6	492	163	164	0	0	0	0	0	2	0	0	0.012
.	19.01.15-19.48.47-1-16296	92	5	5	1	0	1	741	4	4	0	0	NA	NA	NA	23	26	500	173	166	441	154	146	8	5	1	0.016	0.029	0.006
.	19.01.15-19.48.51-1-16297	91	12	12	5	0	5	746	11	11	0	0	NA	NA	NA	30	33	505	173	168	438	154	154	25	14	0	0.05	0.081	0
.	19.01.15-19.48.51-1-16298	69	9	9	2	0	1	730	8	8	0	0	NA	NA	NA	35	19	500	168	164	437	150	143	19	4	3	0.038	0.024	0.018
.	19.01.15-19.48.59-1-16303	33	1	1	1	0	1	0	0	0	0	0	NA	NA	NA	11	8	491	165	165	0	0	0	2	0	0	0.004	0	0
.	19.01.15-19.49.00-1-16305	89	3	3	1	0	1	747	2	2	0	0	NA	NA	NA	30	31	506	167	171	447	148	152	9	0	0	0.018	0	0
.	19.01.15-19.49.00-1-16308	207	12	12	5	0	4	775	11	11	0	0	NA	NA	NA	74	63	524	174	178	466	150	159	51	1	4	0.097	0.006	0.022
.	19.01.15-19.49.03-1-16311	119	15	15	5	0	3	741	14	14	0	0	NA	NA	NA	48	35	507	169	172	440	146	155	50	20	3	0.099	0.118	0.017
.	19.01.15-19.49.03-1-16312	87	5	5	1	0	1	746	4	4	0	0	NA	NA	NA	35	33	510	167	169	450	148	148	19	0	0	0.037	0	0
.	19.01.15-19.49.04-1-16313	91	4	4	1	0	1	753	2	2	0	0	NA	NA	NA	17	33	505	171	170	451	151	151	5	3	0	0.01	0.018	0
.	19.01.15-19.49.06-1-16317	124	14	14	5	0	3	740	12	12	0	0	NA	NA	NA	44	33	508	169	169	444	145	151	31	20	0	0.061	0.118	0
.	19.01.15-19.49.15-1-16323	120	32	32	11	0	7	758	29	29	0	0	NA	NA	NA	49	49	517	177	168	448	160	150	124	20	12	0.24	0.113	0.071
.	19.01.15-19.49.16-1-16326	90	4	4	2	0	1	753	3	3	0	0	NA	NA	NA	45	40	511	170	172	447	153	153	17	3	0	0.033	0.018	0
.	19.01.15-19.49.20-1-16331	33	1	1	1	0	1	0	0	0	0	0	NA	NA	NA	9	8	493	165	163	0	0	0	0	0	0	0	0	0
.	19.01.15-19.49.21-1-16332	116	8	8	5	0	4	759	5	5	0	0	NA	NA	NA	36	39	511	168	173	455	150	154	40	9	6	0.078	0.054	0.035
.	19.01.15-19.49.22-1-16333	67	4	4	2	0	1	749	3	3	0	0	NA	NA	NA	22	31	504	172	168	448	152	149	13	12	0	0.026	0.07	0
.	19.01.15-19.49.24-1-16349	61	2	2	0	0	0	737	1	1	0	0	NA	NA	NA	22	24	502	168	167	438	150	149	4	0	2	0.008	0	0.012
.	19.01.15-19.49.30-1-16350	113	4	4	2	0	2	756	3	3	0	0	NA	NA	NA	35	41	518	169	167	459	149	148	13	0	2	0.025	0	0.012
.	19.01.15-19.49.34-1-16351	60	2	2	0	0	0	751	1	1	0	0	NA	NA	NA	24	34	506	166	175	445	148	158	7	0	0	0.014	0	0
.	19.01.15-19.49.34-1-16352	65	5	5	4	0	2	751	3	3	0	0	NA	NA	NA	23	31	511	169	164	453	155	143	9	0	12	0.018	0	0.073
.	19.01.15-19.49.39-1-16353	34	1	1	0	0	0	0	0	0	0	0	NA	NA	NA	6	8	492	165	164	0	0	0	0	0	3	0	0	0.018
.	19.01.15-19.49.40-1-16354	91	17	17	5	0	5	748	16	16	0	0	NA	NA	NA	44	40	515	171	167	452	150	146	44	5	7	0.085	0.029	0.042
.	19.01.15-19.49.41-1-16356	68	3	3	1	0	1	742	2	2	0	0	NA	NA	NA	26	29	503	168	171	444	146	152	7	5	0	0.014	0.03	0
.	19.01.15-19.49.43-1-16357	59	2	2	1	0	1	743	1	1	0	0	NA	NA	NA	25	25	502	172	164	445	154	144	3	0	2	0.006	0	0.012
.	19.01.15-19.49.48-1-16358	56	2	2	1	0	1	738	1	1	0	0	NA	NA	NA	31	28	509	168	164	445	148	145	0	3	3	0	0.018	0.018
.	19.01.15-19.49.49-1-16359	115	12	12	8	0	5	740	11	11	0	0	NA	NA	NA	50	34	510	169	168	447	146	147	44	27	0	0.086	0.16	0
.	19.01.15-19.49.49-1-16360	120	9	9	2	0	1	755	7	7	0	0	NA	NA	NA	36	44	516	172	169	455	151	149	14	4	10	0.027	0.023	0.059
.	19.01.15-19.49.55-1-16364	95	4	4	0	0	0	750	2	2	0	0	NA	NA	NA	27	29	504	172	166	447	155	148	7	0	3	0.014	0	0.018
.	19.01.15-19.50.00-1-16368	92	11	11	4	0	3	749	8	8	0	0	NA	NA	NA	34	40	509	173	171	445	150	154	18	15	16	0.035	0.087	0.094
.	19.01.15-19.50.02-1-16375	173	10	10	4	0	3	769	7	7	0	0	NA	NA	NA	45	54	523	174	170	460	155	154	42	10	2	0.08	0.057	0.012
.	19.01.15-19.50.06-1-16384	64	5	5	0	0	0	742	3	3	0	0	NA	NA	NA	23	24	502	168	167	446	152	144	17	0	2	0.034	0	0.012
.	19.01.15-19.50.09-1-16388	118	11	11	6	0	4	760	10	10	0	0	NA	NA	NA	48	49	515	179	168	454	157	149	42	5	0	0.082	0.028	0
.	19.01.15-19.50.13-1-16389	90	6	6	1	0	1	747	5	5	0	0	NA	NA	NA	20	27	504	169	167	450	150	147	6	5	6	0.012	0.03	0.036
.	19.01.15-19.50.15-1-16393	95	6	6	2	0	0	751	4	4	0	0	NA	NA	NA	27	32	509	170	166	454	149	148	31	13	0	0.061	0.076	0
.	19.01.15-19.50.17-1-16394	30	1	1	0	0	0	0	0	0	0	0	NA	NA	NA	6	10	496	164	163	0	0	0	0	0	0	0	0	0
.	19.01.15-19.50.19-1-16396	67	4	4	1	0	1	731	3	3	0	0	NA	NA	NA	17	18	502	164	165	443	146	142	15	0	1	0.03	0	0.006
.	19.01.15-19.50.21-1-16397	112	6	6	3	0	0	758	3	3	0	0	NA	NA	NA	41	45	514	171	173	454	150	154	16	11	16	0.031	0.064	0.092
.	19.01.15-19.50.25-1-16413	87	6	6	1	0	0	742	5	5	0	0	NA	NA	NA	30	31	508	168	168	446	146	150	27	0	0	0.053	0	0
.	19.01.15-19.50.26-1-16414	154	52	52	20	0	13	757	47	47	0	0	NA	NA	NA	38	48	513	171	177	452	148	157	153	31	16	0.298	0.181	0.09
.	19.01.15-19.50.29-1-16415	121	10	10	2	0	2	763	8	8	0	0	NA	NA	NA	58	52	522	172	171	456	154	153	29	7	6	0.056	0.041	0.035
.	19.01.15-19.50.33-1-16417	128	6	6	2	0	1	749	3	3	0	0	NA	NA	NA	30	32	508	171	166	450	153	146	1	5	11	0.002	0.029	0.066
.	19.01.15-19.50.35-1-16418	92	5	5	1	0	0	744	4	4	0	0	NA	NA	NA	27	25	501	170	167	445	153	146	44	0	0	0.088	0	0
.	19.01.15-19.50.37-1-16419	90	7	7	3	0	2	750	5	5	0	0	NA	NA	NA	31	33	513	165	168	455	147	148	20	2	8	0.039	0.012	0.048
.	19.01.15-19.50.40-1-16420	245	30	30	8	0	7	792	29	29	0	0	NA	NA	NA	75	76	537	179	173	476	162	154	103	15	12	0.192	0.084	0.069
.	19.01.15-19.50.47-1-16421	95	11	11	6	0	5	739	9	9	0	0	NA	NA	NA	24	22	503	165	167	441	147	151	43	2	0	0.085	0.012	0
.	19.01.15-19.50.48-1-16422	147	18	18	6	0	4	766	15	15	0	0	NA	NA	NA	53	55	520	178	170	458	157	151	72	25	5	0.138	0.14	0.029
.	19.01.15-19.50.56-1-16427	86	11	11	4	0	3	730	10	10	0	0	NA	NA	NA	29	18	501	164	166	442	143	145	24	14	0	0.048	0.085	0
.	19.01.15-19.50.59-1-16430	116	9	9	3	0	3	749	8	8	0	0	NA	NA	NA	55	40	513	172	168	450	151	148	28	6	5	0.055	0.035	0.03
.	19.01.15-19.51.00-1-16432	128	15	15	6	0	4	755	13	13	0	0	NA	NA	NA	50	39	512	171	169	454	152	149	66	14	4	0.129	0.082	0.024
.	19.01.15-19.51.00-1-16433	142	13	13	4	0	3	772	11	11	0	0	NA	NA	NA	47	56	525	168	176	465	147	160	46	0	4	0.088	0	0.023
.	19.01.15-19.51.14-1-16444	92	6	6	1	0	0	743	5	5	0	0	NA	NA	NA	38	32	507	170	168	445	150	148	25	1	3	0.049	0.006	0.018
.	19.01.15-19.51.25-1-16466	152	20	20	7	0	5	747	19	19	0	0	NA	NA	NA	42	35	509	169	170	449	151	147	117	11	0	0.23	0.065	0
.	19.01.15-19.51.28-1-16467	118	10	10	3	0	1	742	9	9	0	0	NA	NA	NA	33	27	500	175	165	438	156	148	28	1	11	0.056	0.006	0.067
.	19.01.15-19.51.30-1-16468	34	1	1	0	0	0	0	0	0	0	0	NA	NA	NA	8	6	492	164	163	0	0	0	0	0	2	0	0	0.012
.	19.01.15-19.51.30-1-16469	157	19	19	6	0	4	749	18	18	0	0	NA	NA	NA	46	32	509	167	169	446	151	152	71	13	6	0.139	0.078	0.036
.	19.01.15-19.51.33-1-16470	60	2	2	1	0	1	303	1	1	0	0	NA	NA	NA	11	15	497	167	164	179	61	63	0	5	0	0	0.03	0
.	19.01.15-19.51.34-1-16471	86	5	5	1	0	1	738	4	4	0	0	NA	NA	NA	34	24	501	169	167	441	150	147	2	6	3	0.004	0.036	0.018
.	19.01.15-19.51.35-1-16472	89	4	4	1	0	1	751	3	3	0	0	NA	NA	NA	31	31	505	171	168	451	151	149	13	0	1	0.026	0	0.006
.	19.01.15-19.51.39-1-16473	123	8	8	2	0	2	734	7	7	0	0	NA	NA	NA	31	24	504	166	167	441	145	148	22	0	15	0.044	0	0.09
.	19.01.15-19.51.44-1-16474	69	4	4	0	0	0	750	2	2	0	0	NA	NA	NA	23	27	506	170	164	452	151	147	5	0	3	0.01	0	0.018
.	19.01.15-19.51.48-1-16476	117	16	16	5	0	4	752	12	12	0	0	NA	NA	NA	42	52	521	172	172	452	150	150	34	16	7	0.065	0.093	0.041
.	19.01.15-19.51.57-1-16480	38	1	1	0	0	0	0	0	0	0	0	NA	NA	NA	14	9	494	165	163	0	0	0	0	0	1	0	0	0.006
.	19.01.15-19.51.59-1-16483	199	11	11	1	0	1	776	10	10	0	0	NA	NA	NA	63	58	521	174	176	462	154	160	50	12	4	0.096	0.069	0.023
.	19.01.15-19.52.05-1-16490	148	10	10	2	0	1	746	9	9	0	0	NA	NA	NA	55	34	510	169	168	450	149	147	48	22	2	0.094	0.13	0.012
.	19.01.15-19.52.05-1-16495	122	7	7	0	0	0	770	6	6	0	0	NA	NA	NA	39	53	518	176	172	457	159	154	30	5	4	0.058	0.028	0.023
.	19.01.15-19.52.05-1-16496	92	4	4	2	0	0	745	3	3	0	0	NA	NA	NA	37	31	504	171	169	447	153	145	7	2	6	0.014	0.012	0.036
.	19.01.15-19.52.06-1-16498	69	3	3	1	0	1	737	1	1	0	0	NA	NA	NA	26	21	498	167	169	439	147	151	2	6	0	0.004	0.036	0
.	19.01.15-19.52.14-1-16504	172	21	21	7	0	7	769	20	20	0	0	NA	NA	NA	67	65	530	173	175	466	149	154	86	7	6	0.162	0.04	0.034
.	19.01.15-19.52.18-1-16508	90	4	4	1	0	1	754	3	3	0	0	NA	NA	NA	28	39	508	172	172	445	155	154	12	0	7	0.024	0	0.041
.	19.01.15-19.52.21-1-16509	122	11	11	3	0	1	750	10	10	0	0	NA	NA	NA	48	41	514	169	171	454	147	149	27	11	0	0.053	0.065	0
.	19.01.15-19.52.24-1-16525	120	11	11	2	0	1	751	8	8	0	0	NA	NA	NA	39	44	510	178	169	445	157	149	26	9	0	0.051	0.051	0
.	19.01.15-19.52.28-1-16526	86	4	4	1	0	1	737	3	3	0	0	NA	NA	NA	27	25	505	167	166	443	147	147	7	1	0	0.014	0.006	0
.	19.01.15-19.52.32-1-16527	59	2	2	1	0	1	401	1	1	0	0	NA	NA	NA	19	14	496	165	166	235	85	81	3	0	0	0.006	0	0
.	19.01.15-19.52.34-1-16528	91	8	8	0	0	0	736	6	6	0	0	NA	NA	NA	26	23	502	169	165	438	150	148	13	8	0	0.026	0.047	0
.	19.01.15-19.52.34-1-16529	124	7	7	2	0	2	753	6	6	0	0	NA	NA	NA	44	34	508	169	170	454	151	148	11	18	4	0.022	0.107	0.024
.	19.01.15-19.52.39-1-16530	33	1	1	0	0	0	0	0	0	0	0	NA	NA	NA	10	12	493	167	165	0	0	0	1	0	0	0.002	0	0
.	19.01.15-19.52.42-1-16531	89	14	14	4	0	3	749	12	12	0	0	NA	NA	NA	27	38	506	175	170	445	154	150	58	9	2	0.115	0.051	0.012
.	19.01.15-19.52.45-1-16532	34	1	1	0	0	0	0	0	0	0	0	NA	NA	NA	8	7	492	164	164	0	0	0	0	0	1	0	0	0.006
.	19.01.15-19.52.47-1-16533	120	8	8	4	0	3	763	7	7	0	0	NA	NA	NA	38	46	515	170	174	459	149	155	33	14	3	0.064	0.082	0.017
.	19.01.15-19.52.48-1-16534	142	31	31	11	0	4	772	29	29	0	0	NA	NA	NA	42	54	521	174	172	463	155	154	101	35	12	0.194	0.201	0.07
.	19.01.15-19.52.48-1-16535	63	3	3	3	0	1	746	2	2	0	0	NA	NA	NA	20	25	507	163	168	455	143	148	4	8	0	0.008	0.049	0
.	19.01.15-19.52.54-1-16539	148	8	8	4	0	2	771	6	6	0	0	NA	NA	NA	34	49	515	175	172	461	157	153	33	0	11	0.064	0	0.064
.	19.01.15-19.52.54-1-16540	152	20	20	5	0	5	755	16	16	0	0	NA	NA	NA	44	40	514	168	171	455	147	153	54	16	3	0.105	0.095	0.018
.	19.01.15-19.52.56-1-16541	115	9	9	3	0	2	751	7	7	0	0	NA	NA	NA	46	42	517	168	170	452	148	151	37	14	1	0.072	0.083	0.006
.	19.01.15-19.52.59-1-16544	64	4	4	2	0	1	745	3	3	0	0	NA	NA	NA	28	27	505	170	165	447	150	148	6	6	0	0.012	0.035	0
.	19.01.15-19.53.05-1-16552	64	3	3	1	0	1	737	2	2	0	0	NA	NA	NA	26	22	503	164	168	445	145	147	11	0	0	0.022	0	0
.	19.01.15-19.53.12-1-16557	109	8	8	2	0	2	730	7	7	0	0	NA	NA	NA	34	21	499	169	166	435	150	145	19	11	1	0.038	0.065	0.006
.	19.01.15-19.53.16-1-16561	173	13	13	5	0	3	773	9	9	0	0	NA	NA	NA	58	57	523	174	173	463	156	154	79	10	2	0.151	0.057	0.012
.	19.01.15-19.53.17-1-16563	91	5	5	0	0	0	750	3	3	0	0	NA	NA	NA	29	30	505	167	171	447	149	154	25	0	0	0.05	0	0
.	19.01.15-19.53.37-1-16583	60	2	2	0	0	0	728	1	1	0	0	NA	NA	NA	26	19	497	168	167	435	145	148	3	0	1	0.006	0	0.006
.	19.01.15-19.53.40-1-16584	231	36	36	12	0	6	795	32	32	0	0	NA	NA	NA	91	89	544	176	182	476	155	164	101	48	8	0.186	0.273	0.044
.	19.01.15-19.53.41-1-16585	36	1	1	0	0	0	0	0	0	0	0	NA	NA	NA	7	2	489	163	163	0	0	0	1	0	0	0.002	0	0
.	19.01.15-19.53.42-1-16586	90	7	7	3	0	3	754	6	6	0	0	NA	NA	NA	29	41	514	167	173	453	147	154	25	0	0	0.049	0	0
.	19.01.15-19.53.44-1-16587	169	19	19	6	0	4	758	15	15	0	0	NA	NA	NA	45	41	514	170	170	456	150	152	85	1	2	0.165	0.006	0.012
.	19.01.15-19.53.46-1-16588	34	1	1	1	0	1	0	0	0	0	0	NA	NA	NA	7	8	492	166	163	0	0	0	1	0	0	0.002	0	0
.	19.01.15-19.53.47-1-16589	63	3	3	1	0	1	743	2	2	0	0	NA	NA	NA	30	28	504	172	165	444	152	147	8	0	2	0.016	0	0.012
.	19.01.15-19.53.49-1-16590	61	3	3	2	0	1	736	2	2	0	0	NA	NA	NA	25	24	502	168	167	441	145	150	3	3	5	0.006	0.018	0.03
.	19.01.15-19.53.53-1-16594	91	4	4	1	0	0	747	3	3	0	0	NA	NA	NA	29	30	510	165	168	454	144	149	17	7	7	0.033	0.042	0.042
.	19.01.15-19.53.59-1-16597	94	6	6	2	0	1	741	5	5	0	0	NA	NA	NA	31	21	502	165	167	447	145	149	20	15	0	0.04	0.091	0
.	19.01.15-19.54.03-1-16602	117	18	18	4	0	3	756	16	16	0	0	NA	NA	NA	44	37	516	168	166	458	147	151	54	5	6	0.105	0.03	0.036
.	19.01.15-19.54.03-1-16603	116	6	6	1	0	1	760	5	5	0	0	NA	NA	NA	48	50	522	169	172	459	149	152	13	0	3	0.025	0	0.017
.	19.01.15-19.54.06-1-16607	122	17	17	5	0	4	755	16	16	0	0	NA	NA	NA	39	46	519	170	170	452	151	152	52	12	2	0.1	0.071	0.012
.	19.01.15-19.54.08-1-16614	111	8	8	3	0	2	755	7	7	0	0	NA	NA	NA	45	42	513	168	174	456	147	152	31	4	0	0.06	0.024	0
.	19.01.15-19.54.11-1-16616	119	4	4	2	0	2	761	2	2	0	0	NA	NA	NA	40	39	509	171	172	457	152	152	13	5	1	0.026	0.029	0.006
.	19.01.15-19.54.20-1-16622	33	1	1	0	0	0	0	0	0	0	0	NA	NA	NA	9	7	492	165	163	0	0	0	1	0	0	0.002	0	0
.	19.01.15-19.54.27-1-16638	98	5	5	2	0	2	751	4	4	0	0	NA	NA	NA	38	38	513	169	169	451	150	150	4	2	10	0.008	0.012	0.059
.	19.01.15-19.54.29-1-16639	85	3	3	0	0	0	738	2	2	0	0	NA	NA	NA	37	27	505	169	166	444	148	146	5	0	2	0.01	0	0.012
.	19.01.15-19.54.31-1-16640	115	14	14	9	0	5	764	11	11	0	0	NA	NA	NA	41	49	516	172	174	455	155	154	58	22	2	0.112	0.128	0.011
.	19.01.15-19.54.37-1-16641	118	9	9	4	0	4	753	8	8	0	0	NA	NA	NA	39	41	516	172	166	452	154	147	27	8	1	0.052	0.047	0.006
.	19.01.15-19.54.38-1-16642	148	8	8	3	0	2	768	6	6	0	0	NA	NA	NA	46	47	508	180	172	452	161	155	12	16	0	0.024	0.089	0
.	19.01.15-19.54.40-1-16643	152	12	12	6	0	5	774	11	11	0	0	NA	NA	NA	47	61	528	172	174	468	153	153	60	1	5	0.114	0.006	0.029
.	19.01.15-19.54.40-1-16644	122	6	6	3	0	2	754	5	5	0	0	NA	NA	NA	40	36	508	175	166	448	156	150	16	9	2	0.031	0.051	0.012
.	19.01.15-19.54.45-1-16646	89	4	4	2	0	1	755	3	3	0	0	NA	NA	NA	32	40	513	172	168	451	153	151	13	0	0	0.025	0	0
.	19.01.15-19.54.46-1-16647	36	1	1	0	0	0	0	0	0	0	0	NA	NA	NA	13	8	493	165	163	0	0	0	0	0	0	0	0	0
.	19.01.15-19.54.46-1-16648	65	7	7	3	0	3	744	5	5	0	0	NA	NA	NA	35	32	505	170	170	443	150	151	19	6	0	0.038	0.035	0
.	19.01.15-19.54.50-1-16649	62	4	4	1	0	1	739	3	3	0	0	NA	NA	NA	23	20	503	165	165	442	148	149	10	4	0	0.02	0.024	0
.	19.01.15-19.55.01-1-16657	63	3	3	2	0	2	732	2	2	0	0	NA	NA	NA	25	22	501	169	165	436	150	146	4	0	3	0.008	0	0.018
.	19.01.15-19.55.04-1-16661	36	1	1	0	0	0	0	0	0	0	0	NA	NA	NA	9	9	495	164	163	0	0	0	0	0	1	0	0	0.006
.	19.01.15-19.55.09-1-16667	32	1	1	0	0	0	0	0	0	0	0	NA	NA	NA	9	12	492	168	165	0	0	0	0	0	0	0	0	0
.	19.01.15-19.55.09-1-16668	88	7	7	2	0	2	746	5	5	0	0	NA	NA	NA	33	26	501	167	171	444	150	152	4	12	2	0.008	0.072	0.012
.	19.01.15-19.55.09-1-16669	97	10	10	1	0	1	763	9	9	0	0	NA	NA	NA	33	44	513	171	173	456	153	154	24	1	9	0.047	0.006	0.052
.	19.01.15-19.55.13-1-16670	97	4	4	2	0	2	743	3	3	0	0	NA	NA	NA	34	27	502	169	169	445	149	149	8	4	0	0.016	0.024	0
.	19.01.15-19.55.14-1-16672	149	13	13	4	0	2	757	12	12	0	0	NA	NA	NA	37	39	515	168	169	458	147	152	21	25	9	0.041	0.149	0.053
.	19.01.15-19.55.16-1-16675	61	4	4	2	0	2	736	2	2	0	0	NA	NA	NA	22	14	495	164	168	439	147	150	3	6	1	0.006	0.037	0.006
.	19.01.15-19.55.17-1-16677	89	7	7	0	0	0	748	6	6	0	0	NA	NA	NA	31	36	507	170	172	447	149	152	20	0	1	0.039	0	0.006
.	19.01.15-19.55.22-1-16678	98	9	9	3	0	2	760	7	7	0	0	NA	NA	NA	30	40	515	169	169	458	150	152	44	0	10	0.085	0	0.059
.	19.01.15-19.55.23-1-16682	61	4	4	3	0	1	753	3	3	0	0	NA	NA	NA	19	34	509	168	170	454	149	150	3	6	15	0.006	0.036	0.088
.	19.01.15-19.55.31-1-16699	96	5	5	3	0	2	745	4	4	0	0	NA	NA	NA	28	29	505	172	165	447	153	145	16	2	2	0.032	0.012	0.012
.	19.01.15-19.55.33-1-16700	67	2	2	2	0	2	749	1	1	0	0	NA	NA	NA	19	29	505	169	168	451	150	148	13	0	0	0.026	0	0
.	19.01.15-19.55.34-1-16701	67	5	5	0	0	0	743	4	4	0	0	NA	NA	NA	18	26	505	166	168	447	147	149	4	2	8	0.008	0.012	0.048
.	19.01.15-19.55.35-1-16702	90	7	7	1	0	1	735	6	6	0	0	NA	NA	NA	30	20	500	163	170	442	144	149	12	7	2	0.024	0.043	0.012
.	19.01.15-19.55.39-1-16703	90	11	11	1	0	0	748	10	10	0	0	NA	NA	NA	21	29	501	171	170	443	153	152	18	4	7	0.036	0.023	0.041
.	19.01.15-19.55.56-1-16708	60	3	3	0	0	0	734	2	2	0	0	NA	NA	NA	24	19	499	166	167	440	147	147	8	0	0	0.016	0	0
.	19.01.15-19.56.11-1-16725	90	5	5	1	0	1	744	2	2	0	0	NA	NA	NA	34	29	511	166	165	451	149	144	0	9	4	0	0.054	0.024
.	19.01.15-19.56.11-1-16726	93	12	12	7	0	6	747	10	10	0	0	NA	NA	NA	25	33	513	168	165	450	151	146	33	1	4	0.064	0.006	0.024
.	19.01.15-19.56.14-1-16727	35	1	1	0	0	0	0	0	0	0	0	NA	NA	NA	8	12	497	165	163	0	0	0	0	0	0	0	0	0
.	19.01.15-19.56.18-1-16732	145	12	12	3	0	3	769	10	10	0	0	NA	NA	NA	54	55	522	173	173	462	152	155	43	6	4	0.082	0.035	0.023
.	19.01.15-19.56.19-1-16733	33	1	1	0	0	0	0	0	0	0	0	NA	NA	NA	9	5	490	164	164	0	0	0	0	0	0	0	0	0
.	19.01.15-19.56.19-1-16734	95	5	5	3	0	2	752	4	4	0	0	NA	NA	NA	26	37	509	172	169	447	153	152	20	0	0	0.039	0	0
.	19.01.15-19.56.22-1-16737	32	1	1	1	0	1	0	0	0	0	0	NA	NA	NA	12	13	497	165	164	0	0	0	0	0	1	0	0	0.006
.	19.01.15-19.56.24-1-16761	94	16	16	3	0	1	760	15	15	0	0	NA	NA	NA	24	44	517	170	170	457	152	151	26	11	3	0.05	0.065	0.018
.	19.01.15-19.56.28-1-16762	59	2	2	1	0	1	355	1	1	0	0	NA	NA	NA	13	16	497	168	164	217	64	74	0	0	1	0	0	0.006
.	19.01.15-19.56.29-1-16763	35	1	1	1	0	1	0	0	0	0	0	NA	NA	NA	4	9	492	165	165	0	0	0	1	0	0	0.002	0	0
.	19.01.15-19.56.32-1-16764	93	6	6	1	0	1	759	5	5	0	0	NA	NA	NA	34	49	520	168	174	458	150	151	17	0	3	0.033	0	0.017
.	19.01.15-19.56.33-1-16765	89	4	4	1	0	0	748	3	3	0	0	NA	NA	NA	33	37	515	167	168	451	148	149	11	0	0	0.021	0	0
.	19.01.15-19.56.34-1-16766	32	1	1	0	0	0	0	0	0	0	0	NA	NA	NA	10	6	492	163	164	0	0	0	2	0	0	0.004	0	0
.	19.01.15-19.56.36-1-16767	143	17	17	6	0	3	778	16	16	0	0	NA	NA	NA	42	58	524	179	168	469	161	148	87	12	6	0.166	0.067	0.036
.	19.01.15-19.56.38-1-16768	173	21	21	7	0	2	758	19	19	0	0	NA	NA	NA	65	47	516	172	172	454	150	154	77	15	5	0.149	0.087	0.029
.	19.01.15-19.56.41-1-16769	90	7	7	2	0	2	746	6	6	0	0	NA	NA	NA	33	33	505	175	166	447	156	143	25	4	0	0.05	0.023	0
.	19.01.15-19.56.42-1-16770	116	12	12	3	0	2	740	11	11	0	0	NA	NA	NA	38	26	501	170	168	440	152	148	58	0	10	0.116	0	0.06
.	19.01.15-19.56.50-1-16772	117	12	12	5	0	3	746	10	10	0	0	NA	NA	NA	31	34	510	167	170	447	148	151	58	3	12	0.114	0.018	0.071
.	19.01.15-19.56.52-1-16773	57	2	2	0	0	0	742	1	1	0	0	NA	NA	NA	21	25	503	168	167	443	149	150	9	0	0	0.018	0	0
.	19.01.15-19.56.53-1-16777	91	4	4	0	0	0	736	3	3	0	0	NA	NA	NA	37	28	505	166	170	443	143	150	16	0	0	0.032	0	0
.	19.01.15-19.56.54-1-16778	37	1	1	1	0	1	0	0	0	0	0	NA	NA	NA	17	8	492	165	164	0	0	0	4	0	0	0.008	0	0
.	19.01.15-19.56.58-1-16780	173	6	6	0	0	0	783	5	5	0	0	NA	NA	NA	56	68	531	174	176	476	154	153	6	8	7	0.011	0.046	0.04
.	19.01.15-19.57.07-1-16790	60	2	2	1	0	1	741	1	1	0	0	NA	NA	NA	24	27	505	169	166	441	152	148	6	0	2	0.012	0	0.012
.	19.01.15-19.57.11-1-16794	109	13	13	3	0	3	752	11	11	0	0	NA	NA	NA	43	41	515	172	167	453	152	147	22	15	8	0.043	0.087	0.048
.	19.01.15-19.57.19-1-16799	175	16	16	6	0	4	756	15	15	0	0	NA	NA	NA	47	43	508	174	174	451	154	151	78	4	0	0.154	0.023	0
.	19.01.15-19.57.19-1-16800	33	1	1	0	0	0	0	0	0	0	0	NA	NA	NA	9	9	494	165	163	0	0	0	1	0	0	0.002	0	0
.	19.01.15-19.57.20-1-16801	30	1	1	0	0	0	0	0	0	0	0	NA	NA	NA	10	7	494	163	163	0	0	0	2	0	0	0.004	0	0
.	19.01.15-19.57.22-1-16802	93	3	3	3	0	3	748	2	2	0	0	NA	NA	NA	31	29	507	167	168	449	148	151	3	0	8	0.006	0	0.048
.	19.01.15-19.57.22-1-16803	84	4	4	0	0	0	749	3	3	0	0	NA	NA	NA	23	30	503	172	168	445	153	151	5	0	0	0.01	0	0
.	19.01.15-19.57.29-1-16822	116	7	7	2	0	1	746	5	5	0	0	NA	NA	NA	37	29	508	167	167	450	147	149	14	2	3	0.028	0.012	0.018
.	19.01.15-19.57.29-1-16823	64	4	4	0	0	0	746	3	3	0	0	NA	NA	NA	21	25	504	166	168	447	150	149	11	0	7	0.022	0	0.042
.	19.01.15-19.57.30-1-16824	143	37	37	11	0	10	744	33	33	0	0	NA	NA	NA	50	42	508	173	174	441	151	152	119	27	7	0.234	0.156	0.04
.	19.01.15-19.57.33-1-16825	125	10	10	3	0	3	747	8	8	0	0	NA	NA	NA	39	29	506	170	166	449	152	146	16	11	8	0.032	0.065	0.048
.	19.01.15-19.57.39-1-16826	66	3	3	2	0	2	749	2	2	0	0	NA	NA	NA	34	36	512	171	166	452	151	146	9	0	3	0.018	0	0.018
.	19.01.15-19.57.40-1-16827	93	8	8	2	0	1	748	7	7	0	0	NA	NA	NA	37	35	508	169	171	444	149	155	8	10	9	0.016	0.059	0.053
.	19.01.15-19.57.44-1-16828	32	1	1	0	0	0	0	0	0	0	0	NA	NA	NA	8	8	491	166	164	0	0	0	0	0	2	0	0	0.012
.	19.01.15-19.57.46-1-16829	119	13	13	6	0	2	744	8	8	0	0	NA	NA	NA	36	25	508	166	164	452	147	145	39	8	6	0.077	0.048	0.037
.	19.01.15-19.57.48-1-16830	70	5	5	2	0	2	738	4	4	0	0	NA	NA	NA	25	20	502	166	165	446	149	143	10	3	3	0.02	0.018	0.018
.	19.01.15-19.57.50-1-16831	95	17	17	7	0	4	752	15	15	0	0	NA	NA	NA	34	34	505	174	168	447	156	149	67	11	1	0.133	0.063	0.006
.	19.01.15-19.57.54-1-16835	84	10	10	2	0	1	744	8	8	0	0	NA	NA	NA	49	35	512	167	169	446	148	150	28	3	0	0.055	0.018	0
.	19.01.15-19.57.57-1-16836	132	47	47	10	0	8	752	43	43	0	0	NA	NA	NA	38	36	503	172	174	443	155	154	147	37	11	0.292	0.215	0.063
.	19.01.15-19.57.57-1-16837	116	8	8	0	0	0	749	7	7	0	0	NA	NA	NA	45	33	506	173	167	443	154	152	24	21	0	0.047	0.121	0
.	19.01.15-19.58.02-1-16844	144	20	20	10	0	6	774	18	18	0	0	NA	NA	NA	36	50	517	174	172	463	156	155	74	44	7	0.143	0.253	0.041
.	19.01.15-19.58.08-1-16850	64	4	4	1	0	0	738	3	3	0	0	NA	NA	NA	28	29	506	168	168	443	148	147	9	0	3	0.018	0	0.018
.	19.01.15-19.58.14-1-16857	128	20	20	4	0	2	734	18	18	0	0	NA	NA	NA	52	29	506	169	167	440	147	147	73	11	5	0.144	0.065	0.03
.	19.01.15-19.58.19-1-16866	122	14	14	3	0	2	754	13	13	0	0	NA	NA	NA	47	42	512	175	168	455	150	149	46	14	1	0.09	0.08	0.006
.	19.01.15-19.58.24-1-16882	148	21	21	5	0	1	761	17	17	0	0	NA	NA	NA	42	47	519	170	171	461	147	153	62	27	19	0.119	0.159	0.111
.	19.01.15-19.58.26-1-16884	67	5	5	1	0	1	730	4	4	0	0	NA	NA	NA	29	16	501	164	164	441	144	145	2	9	0	0.004	0.055	0
.	19.01.15-19.58.28-1-16885	175	12	12	3	0	3	764	11	11	0	0	NA	NA	NA	49	47	511	173	176	456	152	156	21	30	25	0.041	0.173	0.142
.	19.01.15-19.58.29-1-16886	122	11	11	3	0	2	752	8	8	0	0	NA	NA	NA	33	39	513	170	169	451	152	149	23	10	4	0.045	0.059	0.024
.	19.01.15-19.58.44-1-16887	87	14	14	3	0	3	750	13	13	0	0	NA	NA	NA	25	32	509	170	166	447	152	151	55	9	0	0.108	0.053	0
.	19.01.15-19.58.45-1-16888	37	1	1	0	0	0	0	0	0	0	0	NA	NA	NA	15	10	494	166	163	0	0	0	0	0	3	0	0	0.018
.	19.01.15-19.58.48-1-16889	90	11	11	4	0	3	748	9	9	0	0	NA	NA	NA	29	37	506	175	169	443	157	148	50	9	0	0.099	0.051	0
.	19.01.15-19.58.52-1-16890	86	3	3	0	0	0	749	1	1	0	0	NA	NA	NA	33	35	510	171	167	450	152	147	3	0	7	0.006	0	0.042
.	19.01.15-19.58.54-1-16894	88	8	8	0	0	0	740	7	7	0	0	NA	NA	NA	15	18	495	170	166	440	154	146	24	0	0	0.048	0	0
.	19.01.15-19.58.56-1-16895	33	1	1	1	0	1	0	0	0	0	0	NA	NA	NA	7	5	491	163	164	0	0	0	0	0	0	0	0	0
.	19.01.15-19.58.57-1-16896	35	1	1	1	0	1	0	0	0	0	0	NA	NA	NA	6	8	495	164	162	0	0	0	0	0	0	0	0	0
.	19.01.15-19.58.59-1-16899	116	10	10	2	0	1	740	9	9	0	0	NA	NA	NA	28	25	501	170	167	443	148	149	14	6	6	0.028	0.035	0.036
.	19.01.15-19.59.00-1-16901	95	8	8	2	0	2	743	7	7	0	0	NA	NA	NA	29	36	508	170	171	444	152	147	15	6	0	0.03	0.035	0
.	19.01.15-19.59.07-1-16909	150	32	32	9	0	6	756	30	30	0	0	NA	NA	NA	47	42	514	172	169	453	152	151	82	50	11	0.16	0.291	0.065
.	19.01.15-19.59.08-1-16911	90	4	4	1	0	1	746	2	2	0	0	NA	NA	NA	25	26	503	168	168	445	149	152	6	0	4	0.012	0	0.024
.	19.01.15-19.59.11-1-16913	152	16	16	10	0	5	763	15	15	0	0	NA	NA	NA	56	52	515	174	176	452	153	158	61	21	11	0.118	0.121	0.062
.	19.01.15-19.59.15-1-16916	62	2	2	0	0	0	734	1	1	0	0	NA	NA	NA	32	25	509	166	163	448	146	140	15	0	0	0.029	0	0
.	19.01.15-19.59.18-1-16920	64	2	2	1	0	1	739	1	1	0	0	NA	NA	NA	18	18	497	170	164	443	149	147	7	1	0	0.014	0.006	0
.	19.01.15-19.59.20-1-16921	148	14	14	6	0	2	754	13	13	0	0	NA	NA	NA	52	41	510	174	170	452	154	148	52	4	21	0.102	0.023	0.124
.	19.01.15-19.59.22-1-16922	90	4	4	1	0	1	743	3	3	0	0	NA	NA	NA	32	30	511	167	165	450	146	147	9	5	5	0.018	0.03	0.03
.	19.01.15-19.59.23-1-16923	60	4	4	1	0	1	746	2	2	0	0	NA	NA	NA	18	27	503	170	167	450	150	146	4	0	9	0.008	0	0.054
.	19.01.15-19.59.26-1-16942	32	1	1	1	0	1	0	0	0	0	0	NA	NA	NA	8	7	492	165	163	0	0	0	2	0	0	0.004	0	0
.	19.01.15-19.59.29-1-16943	118	6	6	2	0	1	749	5	5	0	0	NA	NA	NA	33	35	509	170	169	449	148	152	17	7	0	0.033	0.041	0
.	19.01.15-19.59.33-1-16944	119	7	7	0	0	0	755	5	5	0	0	NA	NA	NA	36	39	512	172	168	456	151	148	20	6	0	0.039	0.035	0
.	19.01.15-19.59.36-1-16945	88	7	7	2	0	2	747	6	6	0	0	NA	NA	NA	35	35	509	168	171	442	152	153	23	0	0	0.045	0	0
.	19.01.15-19.59.40-1-16947	34	1	1	0	0	0	0	0	0	0	0	NA	NA	NA	12	3	491	163	162	0	0	0	0	0	1	0	0	0.006
.	19.01.15-19.59.43-1-16948	93	7	7	0	0	0	750	6	6	0	0	NA	NA	NA	32	27	506	167	167	453	150	147	28	0	11	0.055	0	0.066
.	19.01.15-19.59.43-1-16949	96	10	10	4	0	4	743	7	7	0	0	NA	NA	NA	24	26	508	165	166	448	145	150	17	14	15	0.033	0.085	0.09
.	19.01.15-19.59.49-1-16950	31	1	1	1	0	1	0	0	0	0	0	NA	NA	NA	13	5	491	165	162	0	0	0	3	0	0	0.006	0	0
.	19.01.15-19.59.51-1-16951	93	5	5	0	0	0	743	4	4	0	0	NA	NA	NA	27	27	503	169	168	444	149	150	14	0	0	0.028	0	0
.	19.01.15-19.59.52-1-16952	124	22	22	9	0	3	757	20	20	0	0	NA	NA	NA	43	41	507	175	172	451	154	152	98	9	7	0.193	0.051	0.041
.	19.01.15-19.59.54-1-16956	88	4	4	2	0	1	750	3	3	0	0	NA	NA	NA	30	36	507	172	170	448	155	147	20	0	0	0.039	0	0
.	19.01.15-19.59.56-1-16957	117	8	8	2	0	1	751	7	7	0	0	NA	NA	NA	33	37	507	170	173	450	150	151	20	0	1	0.039	0	0.006
.	19.01.15-19.59.58-1-16959	129	6	6	0	0	0	761	5	5	0	0	NA	NA	NA	39	48	517	172	172	459	152	150	32	0	13	0.062	0	0.076
.	19.01.15-20.00.00-1-16962	89	10	10	2	0	2	747	9	9	0	0	NA	NA	NA	25	31	508	169	167	449	149	149	31	5	3	0.061	0.03	0.018
.	19.01.15-20.00.07-1-16974	114	7	7	2	0	2	752	6	6	0	0	NA	NA	NA	35	32	502	172	171	442	156	154	29	1	0	0.058	0.006	0
.	19.01.15-20.00.09-1-16977	92	6	6	1	0	0	734	5	5	0	0	NA	NA	NA	27	20	500	165	168	439	145	150	21	0	0	0.042	0	0
.	19.01.15-20.00.12-1-16982	148	19	19	7	0	4	764	17	17	0	0	NA	NA	NA	47	53	522	172	172	462	151	151	66	19	9	0.126	0.11	0.052
.	19.01.15-20.00.15-1-16985	117	12	12	1	0	1	749	11	11	0	0	NA	NA	NA	41	41	508	173	173	445	153	151	45	0	9	0.089	0	0.052
.	19.01.15-20.00.23-1-16988	126	13	13	2	0	0	763	12	12	0	0	NA	NA	NA	31	41	517	170	167	462	153	148	31	24	13	0.06	0.141	0.078
.	19.01.15-20.00.25-1-17004	148	14	14	6	0	4	764	12	12	0	0	NA	NA	NA	38	48	513	173	175	452	154	158	47	5	0	0.092	0.029	0
.	19.01.15-20.00.27-1-17005	90	4	4	0	0	0	741	3	3	0	0	NA	NA	NA	30	22	504	164	167	447	144	150	4	1	0	0.008	0.006	0
.	19.01.15-20.00.29-1-17006	179	15	15	2	0	1	771	12	12	0	0	NA	NA	NA	53	58	523	175	173	459	156	156	64	0	1	0.122	0	0.006
.	19.01.15-20.00.29-1-17007	122	9	9	2	0	1	763	7	7	0	0	NA	NA	NA	51	42	517	173	165	462	153	148	30	9	3	0.058	0.052	0.018
.	19.01.15-20.00.36-1-17009	33	1	1	0	0	0	0	0	0	0	0	NA	NA	NA	4	6	492	164	163	0	0	0	3	0	0	0.006	0	0
.	19.01.15-20.00.39-1-17010	93	7	7	0	0	0	748	6	6	0	0	NA	NA	NA	29	30	509	168	166	455	149	144	15	7	0	0.029	0.042	0
.	19.01.15-20.00.44-1-17011	132	10	10	3	0	3	751	9	9	0	0	NA	NA	NA	42	44	518	170	169	452	151	148	20	10	2	0.039	0.059	0.012
.	19.01.15-20.00.45-1-17012	179	43	43	15	0	11	747	37	37	0	0	NA	NA	NA	54	45	515	177	166	447	155	145	109	26	19	0.212	0.147	0.114
.	19.01.15-20.00.52-1-17013	61	2	2	0	0	0	204	1	1	0	0	NA	NA	NA	14	14	493	168	166	124	43	37	1	0	0	0.002	0	0
.	19.01.15-20.00.54-1-17017	31	1	1	0	0	0	0	0	0	0	0	NA	NA	NA	9	13	492	169	165	0	0	0	0	0	0	0	0	0
.	19.01.15-20.00.55-1-17018	66	5	5	1	0	1	748	2	2	0	0	NA	NA	NA	21	27	512	164	164	454	147	147	7	1	1	0.014	0.006	0.006
.	19.01.15-20.00.56-1-17020	86	4	4	1	0	1	739	3	3	0	0	NA	NA	NA	23	21	501	168	165	444	149	146	16	0	0	0.032	0	0
.	19.01.15-20.00.57-1-17021	36	1	1	1	0	1	0	0	0	0	0	NA	NA	NA	10	12	494	165	166	0	0	0	0	0	0	0	0	0
.	19.01.15-20.01.00-1-17025	60	3	3	0	0	0	737	2	2	0	0	NA	NA	NA	23	20	500	165	168	441	146	150	3	0	4	0.006	0	0.024
.	19.01.15-20.01.02-1-17058	237	21	21	6	0	4	786	19	19	0	0	NA	NA	NA	76	71	526	182	176	468	160	158	75	13	10	0.143	0.071	0.057
.	19.01.15-20.01.03-1-17060	59	2	2	0	0	0	731	1	1	0	0	NA	NA	NA	29	17	500	166	164	440	145	146	6	0	3	0.012	0	0.018
.	19.01.15-20.01.03-1-17061	86	9	9	4	0	1	752	8	8	0	0	NA	NA	NA	30	31	506	168	170	449	152	151	42	7	1	0.083	0.042	0.006
.	19.01.15-20.01.12-1-17108	31	1	1	0	0	0	0	0	0	0	0	NA	NA	NA	6	10	494	165	164	0	0	0	0	0	1	0	0	0.006
.	19.01.15-20.01.12-1-17109	31	1	1	1	0	1	0	0	0	0	0	NA	NA	NA	16	10	493	167	163	0	0	0	2	0	0	0.004	0	0
.	19.01.15-20.01.14-1-17111	66	3	3	0	0	0	727	1	1	0	0	NA	NA	NA	27	14	496	166	165	433	150	144	5	0	0	0.01	0	0
.	19.01.15-20.01.15-1-17113	92	5	5	1	0	1	752	3	3	0	0	NA	NA	NA	31	30	508	170	165	455	150	147	15	0	2	0.03	0	0.012
.	19.01.15-20.01.15-1-17114	149	9	9	5	0	1	767	7	7	0	0	NA	NA	NA	51	47	514	173	173	455	155	157	19	16	7	0.037	0.092	0.04
.	19.01.15-20.01.17-1-17117	83	11	11	1	0	1	755	10	10	0	0	NA	NA	NA	17	32	504	171	170	453	150	152	8	19	0	0.016	0.111	0
.	19.01.15-20.01.21-1-17118	35	1	1	0	0	0	0	0	0	0	0	NA	NA	NA	5	10	495	164	164	0	0	0	0	4	0	0	0.024	0
.	19.01.15-20.01.25-1-17134	59	2	2	1	0	1	0	1	1	0	0	NA	NA	NA	18	17	495	167	168	0	0	0	4	0	0	0.008	0	0
.	19.01.15-20.01.29-1-17138	146	10	10	2	0	2	758	9	9	0	0	NA	NA	NA	22	36	507	171	171	449	153	156	25	4	1	0.049	0.023	0.006
.	19.01.15-20.01.30-1-17139	122	11	11	2	0	1	746	10	10	0	0	NA	NA	NA	38	35	501	175	172	438	153	155	27	23	20	0.054	0.131	0.116
.	19.01.15-20.01.31-1-17140	120	14	14	8	0	6	736	13	13	0	0	NA	NA	NA	53	31	507	168	169	441	145	150	48	15	8	0.095	0.089	0.047
.	19.01.15-20.01.34-1-17141	59	3	3	1	0	1	0	2	2	0	0	NA	NA	NA	17	11	497	164	163	0	0	0	5	0	2	0.01	0	0.012
.	19.01.15-20.01.39-1-17142	64	4	4	2	0	1	740	3	3	0	0	NA	NA	NA	31	26	502	166	171	444	145	151	8	0	0	0.016	0	0
.	19.01.15-20.01.43-1-17143	178	26	26	9	0	6	758	24	24	0	0	NA	NA	NA	48	48	514	177	170	452	156	150	98	20	15	0.191	0.113	0.088
.	19.01.15-20.01.43-1-17144	90	4	4	3	0	1	747	3	3	0	0	NA	NA	NA	32	27	504	168	168	444	152	151	3	11	0	0.006	0.065	0
.	19.01.15-20.01.53-1-17149	123	11	11	0	0	0	758	10	10	0	0	NA	NA	NA	37	45	514	176	168	451	158	149	32	6	8	0.062	0.034	0.048
.	19.01.15-20.01.55-1-17150	33	1	1	0	0	0	0	0	0	0	0	NA	NA	NA	8	10	496	164	163	0	0	0	3	0	0	0.006	0	0
.	19.01.15-20.01.57-1-17151	123	5	5	1	0	1	769	2	2	0	0	NA	NA	NA	30	52	513	179	173	454	160	155	9	2	7	0.018	0.011	0.04
.	19.01.15-20.01.59-1-17154	144	15	15	5	0	4	761	13	13	0	0	NA	NA	NA	46	49	519	171	172	459	151	151	61	12	3	0.118	0.07	0.017
.	19.01.15-20.01.59-1-17155	117	20	20	2	0	1	746	18	18	0	0	NA	NA	NA	37	36	511	170	168	443	153	150	46	4	1	0.09	0.024	0.006
.	19.01.15-20.02.01-1-17157	63	3	3	2	0	2	356	2	2	0	0	NA	NA	NA	20	23	499	168	169	199	78	79	0	4	1	0	0.024	0.006
.	19.01.15-20.02.01-1-17159	92	9	9	3	0	3	738	7	7	0	0	NA	NA	NA	41	27	504	170	166	438	151	149	27	16	0	0.054	0.094	0
.	19.01.15-20.02.02-1-17162	56	2	2	0	0	0	757	1	1	0	0	NA	NA	NA	23	38	513	169	169	453	151	153	4	0	0	0.008	0	0
.	19.01.15-20.02.15-1-17176	116	16	16	7	0	3	757	14	14	0	0	NA	NA	NA	29	40	516	168	169	457	148	152	64	12	13	0.124	0.071	0.077
.	19.01.15-20.02.22-1-17179	118	9	9	3	0	2	754	8	8	0	0	NA	NA	NA	36	39	514	172	166	455	153	146	51	4	0	0.099	0.023	0
.	19.01.15-20.02.27-1-17195	262	11	11	3	0	2	801	9	9	0	0	NA	NA	NA	87	89	532	187	183	472	164	165	30	12	0	0.056	0.064	0
.	19.01.15-20.02.27-1-17196	91	4	4	1	0	0	749	2	2	0	0	NA	NA	NA	47	37	509	171	170	448	154	147	9	1	0	0.018	0.006	0
.	19.01.15-20.02.28-1-17197	122	5	5	1	0	0	746	4	4	0	0	NA	NA	NA	38	40	513	169	171	451	149	146	19	11	0	0.037	0.065	0
.	19.01.15-20.02.38-1-17198	93	10	10	2	0	2	745	8	8	0	0	NA	NA	NA	34	30	503	170	170	442	151	152	17	0	2	0.034	0	0.012
.	19.01.15-20.02.39-1-17199	33	1	1	0	0	0	0	0	0	0	0	NA	NA	NA	12	9	492	166	164	0	0	0	4	0	0	0.008	0	0
.	19.01.15-20.02.41-1-17200	91	7	7	1	0	1	754	6	6	0	0	NA	NA	NA	31	33	510	168	168	455	150	149	11	2	4	0.022	0.012	0.024
.	19.01.15-20.02.44-1-17201	142	13	13	3	0	3	775	11	11	0	0	NA	NA	NA	40	55	519	177	172	462	157	156	42	16	12	0.081	0.09	0.07
.	19.01.15-20.02.45-1-17202	62	2	2	1	0	1	745	1	1	0	0	NA	NA	NA	27	30	508	170	165	449	151	145	3	0	2	0.006	0	0.012
.	19.01.15-20.02.52-1-17206	115	8	8	2	0	1	759	6	6	0	0	NA	NA	NA	30	42	515	169	171	457	152	150	13	0	6	0.025	0	0.035
.	19.01.15-20.02.54-1-17207	65	3	3	0	0	0	735	2	2	0	0	NA	NA	NA	24	19	501	167	164	438	151	146	10	5	0	0.02	0.03	0
.	19.01.15-20.02.54-1-17208	59	2	2	1	0	1	746	1	1	0	0	NA	NA	NA	21	25	503	167	168	451	150	145	3	0	1	0.006	0	0.006
.	19.01.15-20.02.58-1-17210	87	8	8	0	0	0	740	7	7	0	0	NA	NA	NA	34	29	505	167	170	444	148	148	19	2	2	0.038	0.012	0.012
.	19.01.15-20.03.03-1-17217	124	27	27	7	0	5	764	25	25	0	0	NA	NA	NA	37	48	518	173	170	456	155	153	94	21	7	0.181	0.121	0.041
.	19.01.15-20.03.04-1-17218	90	12	12	1	0	1	740	10	10	0	0	NA	NA	NA	35	27	503	166	171	441	146	153	15	21	3	0.03	0.127	0.018
.	19.01.15-20.03.04-1-17219	119	15	15	6	0	4	753	13	13	0	0	NA	NA	NA	51	43	513	169	174	454	145	154	83	0	4	0.162	0	0.023
.	19.01.15-20.03.11-1-17226	60	2	2	0	0	0	746	1	1	0	0	NA	NA	NA	19	28	512	164	165	455	144	147	3	0	4	0.006	0	0.024
.	19.01.15-20.03.11-1-17227	68	4	4	0	0	0	751	3	3	0	0	NA	NA	NA	15	26	503	169	167	448	151	152	14	0	0	0.028	0	0
.	19.01.15-20.03.16-1-17232	126	20	20	7	0	4	759	18	18	0	0	NA	NA	NA	51	42	512	172	171	453	152	154	78	19	9	0.152	0.11	0.053
.	19.01.15-20.03.21-1-17233	89	5	5	1	0	1	747	4	4	0	0	NA	NA	NA	25	29	507	169	166	449	150	148	10	1	0	0.02	0.006	0
.	19.01.15-20.03.24-1-17249	90	4	4	1	0	1	733	3	3	0	0	NA	NA	NA	29	18	500	167	164	442	149	142	4	2	4	0.008	0.012	0.024
.	19.01.15-20.03.31-1-17254	61	3	3	1	0	1	737	2	2	0	0	NA	NA	NA	27	23	502	165	169	435	150	152	5	0	3	0.01	0	0.018
.	19.01.15-20.03.35-1-17255	88	5	5	1	0	1	747	4	4	0	0	NA	NA	NA	32	31	505	170	169	444	152	151	20	0	0	0.04	0	0
.	19.01.15-20.03.35-1-17256	95	4	4	3	0	3	754	3	3	0	0	NA	NA	NA	24	34	507	170	170	449	153	152	4	2	4	0.008	0.012	0.024
.	19.01.15-20.03.41-1-17257	91	3	3	1	0	1	753	2	2	0	0	NA	NA	NA	28	37	511	173	166	454	154	145	8	0	3	0.016	0	0.018
.	19.01.15-20.03.42-1-17258	90	9	9	4	0	3	756	8	8	0	0	NA	NA	NA	30	34	505	172	170	448	154	154	12	3	1	0.024	0.017	0.006
.	19.01.15-20.03.50-1-17259	61	3	3	2	0	1	728	2	2	0	0	NA	NA	NA	26	17	498	166	166	437	145	146	0	7	3	0	0.042	0.018
.	19.01.15-20.03.52-1-17260	151	11	11	2	0	2	766	10	10	0	0	NA	NA	NA	50	52	515	173	177	456	153	157	39	4	1	0.076	0.023	0.006
.	19.01.15-20.03.53-1-17264	31	1	1	0	0	0	0	0	0	0	0	NA	NA	NA	8	9	495	163	164	0	0	0	0	0	0	0	0	0
.	19.01.15-20.03.55-1-17265	93	6	6	0	0	0	761	4	4	0	0	NA	NA	NA	43	45	513	172	173	453	151	157	31	17	0	0.06	0.099	0
.	19.01.15-20.03.55-1-17266	118	18	18	3	0	2	738	15	15	0	0	NA	NA	NA	48	34	502	174	171	435	152	151	30	22	18	0.06	0.126	0.105
.	19.01.15-20.03.57-1-17267	84	4	4	1	0	1	744	3	3	0	0	NA	NA	NA	25	29	507	167	168	446	148	150	11	6	0	0.022	0.036	0
.	19.01.15-20.04.00-1-17271	98	4	4	2	0	2	740	2	2	0	0	NA	NA	NA	32	26	508	164	167	447	145	148	7	3	0	0.014	0.018	0
.	19.01.15-20.04.01-1-17273	90	6	6	2	0	1	745	5	5	0	0	NA	NA	NA	32	30	509	167	167	451	148	146	13	9	4	0.026	0.054	0.024
.	19.01.15-20.04.05-1-17278	122	20	20	7	0	6	760	17	17	0	0	NA	NA	NA	49	49	519	172	171	462	152	146	43	15	17	0.083	0.087	0.099
.	19.01.15-20.04.09-1-17283	59	2	2	1	0	1	153	1	1	0	0	NA	NA	NA	21	23	504	166	166	86	30	37	4	0	0	0.008	0	0
.	19.01.15-20.04.16-1-17292	68	3	3	1	0	1	746	2	2	0	0	NA	NA	NA	25	25	502	167	169	448	147	151	4	5	0	0.008	0.03	0
.	19.01.15-20.04.19-1-17294	117	8	8	3	0	3	747	7	7	0	0	NA	NA	NA	37	28	503	171	167	443	156	148	45	10	0	0.089	0.058	0
.	19.01.15-20.04.19-1-17295	88	6	6	1	0	1	747	4	4	0	0	NA	NA	NA	28	31	505	169	170	448	148	151	12	3	4	0.024	0.018	0.024
.	19.01.15-20.04.19-1-17296	118	6	6	1	0	1	751	4	4	0	0	NA	NA	NA	48	40	518	170	165	455	150	146	11	5	1	0.021	0.029	0.006
.	19.01.15-20.04.21-1-17297	88	7	7	3	0	3	757	6	6	0	0	NA	NA	NA	39	42	513	171	171	454	151	152	25	6	0	0.049	0.035	0
.	19.01.15-20.04.21-1-17298	117	11	11	3	0	2	735	10	10	0	0	NA	NA	NA	37	28	507	168	166	449	142	144	17	3	10	0.034	0.018	0.06
.	19.01.15-20.04.26-1-17314	61	2	2	0	0	0	504	1	1	0	0	NA	NA	NA	8	20	504	165	164	308	99	97	3	0	0	0.006	0	0
.	19.01.15-20.04.34-1-17315	124	8	8	2	0	1	756	6	6	0	0	NA	NA	NA	40	44	512	174	171	450	154	152	29	2	2	0.057	0.011	0.012
.	19.01.15-20.04.40-1-17316	119	12	12	5	0	5	758	11	11	0	0	NA	NA	NA	33	42	513	174	168	453	155	150	35	2	8	0.068	0.011	0.048
.	19.01.15-20.05.06-1-17330	145	9	9	3	0	2	753	8	8	0	0	NA	NA	NA	48	38	513	169	169	451	150	152	31	17	0	0.06	0.101	0
.	19.01.15-20.05.07-1-17332	61	2	2	0	0	0	743	1	1	0	0	NA	NA	NA	21	22	498	172	165	442	152	149	5	0	0	0.01	0	0
.	19.01.15-20.05.11-1-17335	123	16	16	5	0	3	770	14	14	0	0	NA	NA	NA	38	47	517	174	169	464	156	150	27	15	24	0.052	0.086	0.142
.	19.01.15-20.05.14-1-17337	69	5	5	0	0	0	744	4	4	0	0	NA	NA	NA	30	36	506	173	170	445	151	148	3	13	1	0.006	0.075	0.006
.	19.01.15-20.05.14-1-17338	116	6	6	3	0	2	761	5	5	0	0	NA	NA	NA	34	44	509	174	174	454	152	155	10	6	14	0.02	0.034	0.08
.	19.01.15-20.05.18-1-17342	57	2	2	1	0	1	745	1	1	0	0	NA	NA	NA	20	30	504	167	172	447	147	151	0	6	7	0	0.036	0.041
.	19.01.15-20.05.28-1-17358	86	9	9	4	0	3	758	8	8	0	0	NA	NA	NA	30	41	514	173	167	457	151	150	32	11	1	0.062	0.064	0.006
.	19.01.15-20.05.29-1-17362	92	10	10	5	0	4	754	8	8	0	0	NA	NA	NA	40	43	516	169	171	452	151	151	28	11	11	0.054	0.065	0.064
.	19.01.15-20.05.33-1-17364	64	3	3	1	0	1	742	2	2	0	0	NA	NA	NA	28	25	504	168	166	448	149	145	6	0	0	0.012	0	0
.	19.01.15-20.05.35-1-17365	204	9	9	2	0	2	776	8	8	0	0	NA	NA	NA	69	66	527	177	175	463	157	156	27	7	8	0.051	0.04	0.046
.	19.01.15-20.05.35-1-17366	64	2	2	0	0	0	303	1	1	0	0	NA	NA	NA	24	15	498	166	164	188	57	58	0	3	0	0	0.018	0
.	19.01.15-20.05.39-1-17367	93	5	5	3	0	3	754	4	4	0	0	NA	NA	NA	26	36	507	171	171	444	155	155	18	7	1	0.036	0.041	0.006
.	19.01.15-20.05.41-1-17368	90	5	5	1	0	0	748	3	3	0	0	NA	NA	NA	30	27	503	169	168	445	153	150	5	20	0	0.01	0.118	0
.	19.01.15-20.05.47-1-17369	211	25	25	9	0	8	765	22	22	0	0	NA	NA	NA	73	60	530	175	168	464	152	149	93	22	15	0.175	0.126	0.089
.	19.01.15-20.05.51-1-17370	55	2	2	0	0	0	735	1	1	0	0	NA	NA	NA	25	21	498	170	166	439	148	148	1	6	0	0.002	0.035	0
.	19.01.15-20.05.51-1-17371	61	3	3	1	0	1	741	2	2	0	0	NA	NA	NA	22	28	506	169	166	446	151	144	5	3	2	0.01	0.018	0.012
.	19.01.15-20.05.57-1-17376	63	4	4	1	0	1	734	3	3	0	0	NA	NA	NA	32	27	504	164	172	438	144	152	11	3	0	0.022	0.018	0
.	19.01.15-20.05.59-1-17379	62	3	3	2	0	2	736	2	2	0	0	NA	NA	NA	22	19	498	169	165	441	148	147	1	9	0	0.002	0.053	0
.	19.01.15-20.06.05-1-17385	121	19	19	9	0	7	750	17	17	0	0	NA	NA	NA	34	37	510	169	171	449	152	149	49	8	30	0.096	0.047	0.175
.	19.01.15-20.06.05-1-17387	94	13	13	6	0	3	744	12	12	0	0	NA	NA	NA	35	33	508	171	167	443	150	151	39	7	0	0.077	0.041	0
.	19.01.15-20.06.08-1-17391	121	8	8	3	0	1	752	6	6	0	0	NA	NA	NA	59	40	510	172	171	450	153	149	26	24	2	0.051	0.14	0.012
.	19.01.15-20.06.09-1-17393	32	1	1	0	0	0	0	0	0	0	0	NA	NA	NA	15	10	493	165	165	0	0	0	4	0	0	0.008	0	0
.	19.01.15-20.06.16-1-17401	87	7	7	1	0	1	746	6	6	0	0	NA	NA	NA	21	23	501	166	169	445	150	151	13	9	6	0.026	0.054	0.036
.	19.01.15-20.06.21-1-17405	92	6	6	2	0	2	755	4	4	0	0	NA	NA	NA	23	31	504	173	167	450	154	151	16	9	0	0.032	0.052	0
.	19.01.15-20.06.24-1-17429	34	1	1	0	0	0	0	0	0	0	0	NA	NA	NA	10	15	495	165	168	0	0	0	3	0	0	0.006	0	0
.	19.01.15-20.06.26-1-17430	31	1	1	0	0	0	0	0	0	0	0	NA	NA	NA	10	16	497	166	166	0	0	0	0	0	1	0	0	0.006
.	19.01.15-20.06.28-1-17431	35	1	1	0	0	0	0	0	0	0	0	NA	NA	NA	7	10	497	164	162	0	0	0	5	0	0	0.01	0	0
.	19.01.15-20.06.28-1-17432	66	3	3	1	0	0	757	0	0	0	0	NA	NA	NA	22	40	513	169	171	457	149	151	6	11	0	0.012	0.065	0
.	19.01.15-20.06.32-1-17433	59	2	2	0	0	0	253	0	0	0	0	NA	NA	NA	17	11	494	165	165	152	58	43	1	0	1	0.002	0	0.006
.	19.01.15-20.06.36-1-17434	92	9	9	3	0	3	734	7	7	0	0	NA	NA	NA	22	19	501	167	164	442	146	146	19	6	3	0.038	0.036	0.018
.	19.01.15-20.06.37-1-17435	61	4	4	1	0	1	734	2	2	0	0	NA	NA	NA	19	16	498	167	164	438	151	145	15	0	1	0.03	0	0.006
.	19.01.15-20.06.38-1-17436	67	8	8	5	0	3	736	5	5	0	0	NA	NA	NA	33	25	504	169	165	440	149	147	21	15	2	0.042	0.089	0.012
.	19.01.15-20.06.39-1-17437	62	4	4	0	0	0	737	3	3	0	0	NA	NA	NA	27	23	503	166	167	447	145	145	9	0	1	0.018	0	0.006
.	19.01.15-20.06.42-1-17438	88	7	7	3	0	3	735	6	6	0	0	NA	NA	NA	27	20	498	167	168	435	148	152	10	10	3	0.02	0.06	0.018
.	19.01.15-20.06.44-1-17439	116	7	7	0	0	0	756	6	6	0	0	NA	NA	NA	37	38	511	170	170	455	150	151	19	10	5	0.037	0.059	0.029
.	19.01.15-20.06.45-1-17440	87	11	11	4	0	2	752	9	9	0	0	NA	NA	NA	29	35	517	165	166	455	148	149	52	7	9	0.101	0.042	0.054
.	19.01.15-20.06.47-1-17442	32	1	1	0	0	0	0	0	0	0	0	NA	NA	NA	9	7	491	165	164	0	0	0	0	0	0	0	0	0
.	19.01.15-20.06.48-1-17443	89	4	4	1	0	0	747	3	3	0	0	NA	NA	NA	25	33	507	171	168	446	153	148	12	0	12	0.024	0	0.071
.	19.01.15-20.06.55-1-17447	233	23	23	10	0	5	781	20	20	0	0	NA	NA	NA	72	74	532	178	177	466	158	157	86	21	17	0.162	0.118	0.096
.	19.01.15-20.06.56-1-17448	124	9	9	1	0	1	751	7	7	0	0	NA	NA	NA	28	36	509	173	167	451	155	145	29	0	12	0.057	0	0.072
.	19.01.15-20.06.59-1-17451	91	13	13	3	0	3	744	12	12	0	0	NA	NA	NA	28	30	507	166	170	449	148	147	13	11	17	0.026	0.066	0.1
.	19.01.15-20.07.03-1-17456	117	18	18	3	0	3	779	16	16	0	0	NA	NA	NA	37	54	516	175	176	461	159	159	66	11	8	0.128	0.063	0.045
.	19.01.15-20.07.09-1-17462	63	2	2	0	0	0	406	1	1	0	0	NA	NA	NA	16	19	499	168	165	229	89	88	2	1	0	0.004	0.006	0
.	19.01.15-20.07.21-1-17469	89	8	8	3	0	2	748	7	7	0	0	NA	NA	NA	26	27	503	171	166	442	155	151	9	15	8	0.018	0.088	0.048
.	19.01.15-20.07.26-1-17485	66	3	3	2	0	1	744	1	1	0	0	NA	NA	NA	30	29	506	169	167	449	147	148	9	0	0	0.018	0	0
.	19.01.15-20.07.27-1-17486	67	2	2	2	0	1	741	1	1	0	0	NA	NA	NA	34	28	509	168	164	448	147	146	8	0	10	0.016	0	0.061
.	19.01.15-20.07.38-1-17490	92	12	12	4	0	3	748	10	10	0	0	NA	NA	NA	27	30	505	172	166	448	151	149	22	36	10	0.044	0.209	0.06
.	19.01.15-20.07.39-1-17491	34	1	1	1	0	1	0	0	0	0	0	NA	NA	NA	14	8	491	165	165	0	0	0	0	4	0	0	0.024	0
.	19.01.15-20.07.42-1-17492	122	10	10	2	0	1	747	8	8	0	0	NA	NA	NA	43	34	507	170	170	447	148	152	17	8	3	0.034	0.047	0.018
.	19.01.15-20.07.43-1-17493	59	4	4	1	0	1	743	3	3	0	0	NA	NA	NA	13	18	501	166	164	446	151	146	12	0	1	0.024	0	0.006
.	19.01.15-20.07.49-1-17494	32	1	1	0	0	0	0	0	0	0	0	NA	NA	NA	8	13	494	166	166	0	0	0	0	2	0	0	0.012	0
.	19.01.15-20.07.54-1-17498	62	2	2	1	0	1	741	1	1	0	0	NA	NA	NA	18	21	502	165	167	446	145	150	3	4	0	0.006	0.024	0
.	19.01.15-20.07.54-1-17499	60	3	3	1	0	1	736	2	2	0	0	NA	NA	NA	24	15	492	169	167	436	150	150	8	0	0	0.016	0	0
.	19.01.15-20.07.55-1-17500	65	4	4	1	0	1	740	3	3	0	0	NA	NA	NA	27	21	502	168	164	440	153	147	6	3	2	0.012	0.018	0.012
.	19.01.15-20.08.11-1-17514	154	14	14	9	0	8	762	13	13	0	0	NA	NA	NA	61	54	519	176	172	460	154	148	32	18	19	0.062	0.102	0.11
.	19.01.15-20.08.11-1-17515	149	14	14	4	0	2	766	13	13	0	0	NA	NA	NA	46	49	518	175	169	457	157	152	45	10	0	0.087	0.057	0
.	19.01.15-20.08.12-1-17516	61	3	3	0	0	0	743	1	1	0	0	NA	NA	NA	26	23	497	168	171	442	151	150	19	0	0	0.038	0	0
.	19.01.15-20.08.12-1-17517	176	18	18	6	0	4	771	15	15	0	0	NA	NA	NA	55	51	520	172	172	462	155	154	75	0	15	0.144	0	0.087
.	19.01.15-20.08.12-1-17518	88	5	5	2	0	2	737	4	4	0	0	NA	NA	NA	33	23	505	169	162	443	151	143	16	0	0	0.032	0	0
.	19.01.15-20.08.13-1-17519	188	10	10	4	0	3	767	8	8	0	0	NA	NA	NA	71	56	524	172	173	462	151	154	45	1	3	0.086	0.006	0.017
.	19.01.15-20.08.14-1-17520	179	11	11	3	0	1	773	9	9	0	0	NA	NA	NA	56	59	522	176	174	461	157	155	43	10	7	0.082	0.057	0.04
.	19.01.15-20.08.14-1-17523	64	5	5	3	0	3	744	4	4	0	0	NA	NA	NA	20	26	505	168	166	447	149	148	13	2	0	0.026	0.012	0
.	19.01.15-20.08.32-1-17550	32	1	1	0	0	0	0	0	0	0	0	NA	NA	NA	12	9	495	163	164	0	0	0	0	5	0	0	0.031	0
.	19.01.15-20.08.33-1-17551	116	15	15	3	0	3	752	14	14	0	0	NA	NA	NA	37	42	513	171	171	452	149	151	67	6	0	0.131	0.035	0
.	19.01.15-20.08.34-1-17552	90	9	9	5	0	5	756	7	7	0	0	NA	NA	NA	30	40	509	170	174	449	151	156	14	4	5	0.028	0.024	0.029
.	19.01.15-20.08.37-1-17553	30	1	1	0	0	0	0	0	0	0	0	NA	NA	NA	6	7	492	164	164	0	0	0	1	0	0	0.002	0	0
.	19.01.15-20.08.39-1-17554	118	7	7	1	0	0	757	5	5	0	0	NA	NA	NA	47	42	505	176	174	445	156	156	16	18	0	0.032	0.102	0
.	19.01.15-20.08.43-1-17555	64	5	5	0	0	0	750	4	4	0	0	NA	NA	NA	24	30	505	170	168	450	152	148	3	3	5	0.006	0.018	0.03
.	19.01.15-20.08.44-1-17556	92	10	10	0	0	0	742	8	8	0	0	NA	NA	NA	29	24	503	166	168	443	148	151	20	15	0	0.04	0.09	0
.	19.01.15-20.08.45-1-17557	86	5	5	2	0	2	734	4	4	0	0	NA	NA	NA	41	20	501	168	164	438	149	147	15	1	0	0.03	0.006	0
.	19.01.15-20.08.48-1-17558	64	2	2	1	0	1	556	1	1	0	0	NA	NA	NA	22	18	499	165	167	331	109	116	4	0	1	0.008	0	0.006
.	19.01.15-20.08.50-1-17559	89	4	4	1	0	1	742	3	3	0	0	NA	NA	NA	30	31	505	172	167	445	150	147	8	4	0	0.016	0.023	0
.	19.01.15-20.08.58-1-17564	90	3	3	0	0	0	741	1	1	0	0	NA	NA	NA	38	28	505	168	168	445	146	150	1	9	2	0.002	0.054	0.012
.	19.01.15-20.09.02-1-17568	91	4	4	0	0	0	755	3	3	0	0	NA	NA	NA	31	35	512	169	167	456	152	147	16	0	3	0.031	0	0.018
.	19.01.15-20.09.02-1-17569	114	10	10	3	0	3	762	9	9	0	0	NA	NA	NA	52	55	526	172	170	461	154	147	18	0	8	0.034	0	0.047
.	19.01.15-20.09.03-1-17572	129	10	10	4	0	3	750	9	9	0	0	NA	NA	NA	48	38	513	167	171	451	145	154	18	7	3	0.035	0.042	0.018
.	19.01.15-20.09.04-1-17574	93	12	12	6	0	4	742	11	11	0	0	NA	NA	NA	37	21	498	168	168	444	149	149	27	11	25	0.054	0.065	0.149
.	19.01.15-20.09.08-1-17579	62	4	4	1	0	1	736	3	3	0	0	NA	NA	NA	19	21	501	169	164	443	149	144	3	2	4	0.006	0.012	0.024
.	19.01.15-20.09.14-1-17582	66	3	3	1	0	1	740	1	1	0	0	NA	NA	NA	26	28	503	166	172	440	148	152	7	0	0	0.014	0	0
.	19.01.15-20.09.20-1-17587	92	16	16	4	0	3	747	14	14	0	0	NA	NA	NA	29	32	510	168	167	452	149	146	17	16	4	0.033	0.095	0.024
.	19.01.15-20.09.31-1-17603	88	5	5	2	0	2	744	4	4	0	0	NA	NA	NA	18	26	503	166	170	445	148	151	9	5	0	0.018	0.03	0
.	19.01.15-20.09.34-1-17607	116	16	16	5	0	4	749	14	14	0	0	NA	NA	NA	43	39	514	166	172	450	147	152	71	18	0	0.138	0.108	0
.	19.01.15-20.09.36-1-17608	89	4	4	1	0	0	735	3	3	0	0	NA	NA	NA	44	24	502	167	168	445	144	146	8	6	1	0.016	0.036	0.006
.	19.01.15-20.09.38-1-17609	151	14	14	2	0	1	765	12	12	0	0	NA	NA	NA	56	49	524	168	170	462	147	156	24	11	4	0.046	0.065	0.024
.	19.01.15-20.09.50-1-17611	88	8	8	1	0	1	743	7	7	0	0	NA	NA	NA	36	30	508	168	167	446	146	151	19	0	0	0.037	0	0
.	19.01.15-20.09.52-1-17612	35	1	1	0	0	0	0	0	0	0	0	NA	NA	NA	11	11	494	163	167	0	0	0	0	1	0	0	0.006	0
.	19.01.15-20.09.56-1-17616	35	1	1	1	0	1	0	0	0	0	0	NA	NA	NA	4	9	493	165	164	0	0	0	0	1	0	0	0.006	0
.	19.01.15-20.09.56-1-17617	90	6	6	3	0	3	746	4	4	0	0	NA	NA	NA	26	31	509	167	168	451	147	148	21	4	0	0.041	0.024	0
.	19.01.15-20.09.56-1-17618	152	18	18	7	0	5	754	15	15	0	0	NA	NA	NA	44	45	517	169	172	454	151	149	52	9	9	0.101	0.053	0.052
.	19.01.15-20.09.57-1-17619	63	5	5	2	0	2	738	4	4	0	0	NA	NA	NA	25	26	501	170	168	439	150	149	18	5	0	0.036	0.029	0
.	19.01.15-20.09.58-1-17621	117	8	8	5	0	1	749	7	7	0	0	NA	NA	NA	39	34	511	167	169	449	149	151	40	8	2	0.078	0.048	0.012
.	19.01.15-20.09.59-1-17622	99	6	6	2	0	1	737	5	5	0	0	NA	NA	NA	29	24	500	166	171	440	146	151	8	0	21	0.016	0	0.123
.	19.01.15-20.10.07-1-17636	149	6	6	1	0	1	760	5	5	0	0	NA	NA	NA	34	51	516	172	176	450	153	157	20	3	0	0.039	0.017	0
.	19.01.15-20.10.12-1-17639	60	3	3	0	0	0	738	2	2	0	0	NA	NA	NA	17	19	499	165	168	443	149	146	0	2	4	0	0.012	0.024
.	19.01.15-20.10.14-1-17642	36	1	1	0	0	0	0	0	0	0	0	NA	NA	NA	2	13	494	164	168	0	0	0	3	0	0	0.006	0	0
.	19.01.15-20.10.15-1-17644	115	24	24	7	0	5	749	21	21	0	0	NA	NA	NA	44	35	508	169	171	448	150	151	89	5	24	0.175	0.03	0.14
.	19.01.15-20.10.18-1-17650	99	5	5	0	0	0	735	4	4	0	0	NA	NA	NA	31	23	502	167	167	440	149	146	20	0	0	0.04	0	0
.	19.01.15-20.10.18-1-17651	85	5	5	2	0	2	732	3	3	0	0	NA	NA	NA	35	22	501	167	167	434	150	148	9	7	0	0.018	0.042	0
.	19.01.15-20.10.22-1-17652	85	4	4	1	0	0	744	3	3	0	0	NA	NA	NA	23	23	500	170	166	449	148	147	6	5	2	0.012	0.029	0.012
.	19.01.15-20.10.25-1-17668	64	3	3	1	0	1	746	2	2	0	0	NA	NA	NA	21	28	502	173	166	446	152	148	8	0	4	0.016	0	0.024
.	19.01.15-20.10.35-1-17670	142	20	20	3	0	3	747	19	19	0	0	NA	NA	NA	43	38	509	172	170	446	152	149	68	21	8	0.134	0.122	0.047
.	19.01.15-20.10.42-1-17671	62	3	3	1	0	0	745	2	2	0	0	NA	NA	NA	23	25	507	164	167	451	146	148	7	0	4	0.014	0	0.024
.	19.01.15-20.10.43-1-17672	33	1	1	0	0	0	0	0	0	0	0	NA	NA	NA	14	9	490	165	167	0	0	0	0	0	0	0	0	0
.	19.01.15-20.10.43-1-17673	59	3	3	1	0	1	742	2	2	0	0	NA	NA	NA	29	28	501	170	170	442	150	150	9	2	0	0.018	0.012	0
.	19.01.15-20.10.46-1-17674	87	12	12	3	0	0	742	10	10	0	0	NA	NA	NA	31	28	504	170	167	445	149	148	28	5	4	0.056	0.029	0.024
.	19.01.15-20.10.50-1-17675	87	3	3	0	0	0	738	1	1	0	0	NA	NA	NA	26	24	499	166	172	437	149	152	7	0	5	0.014	0	0.029
.	19.01.15-20.10.54-1-17679	119	6	6	2	0	2	768	5	5	0	0	NA	NA	NA	41	54	517	178	172	453	161	154	11	6	2	0.021	0.034	0.012
.	19.01.15-20.10.54-1-17680	95	10	10	7	0	6	743	9	9	0	0	NA	NA	NA	38	30	505	171	167	444	150	149	31	7	4	0.061	0.041	0.024
.	19.01.15-20.11.05-1-17690	120	25	25	6	0	5	764	24	24	0	0	NA	NA	NA	37	40	513	169	171	458	152	154	58	11	12	0.113	0.065	0.07
.	19.01.15-20.11.06-1-17692	68	3	3	1	0	1	736	2	2	0	0	NA	NA	NA	26	22	502	169	164	438	152	146	11	0	2	0.022	0	0.012
.	19.01.15-20.11.08-1-17695	122	14	14	2	0	2	755	11	11	0	0	NA	NA	NA	40	39	510	172	170	448	155	152	25	17	2	0.049	0.099	0.012
.	19.01.15-20.11.09-1-17697	95	6	6	2	0	1	749	5	5	0	0	NA	NA	NA	39	32	506	172	167	445	154	150	28	6	0	0.055	0.035	0
.	19.01.15-20.11.20-1-17702	65	2	2	0	0	0	756	1	1	0	0	NA	NA	NA	14	30	510	166	167	457	149	150	10	0	0	0.02	0	0
.	19.01.15-20.11.20-1-17703	94	9	9	2	0	2	740	7	7	0	0	NA	NA	NA	38	30	505	168	170	446	145	149	7	9	8	0.014	0.054	0.047
.	19.01.15-20.11.21-1-17704	61	4	4	0	0	0	733	3	3	0	0	NA	NA	NA	24	19	495	169	168	437	151	145	23	0	0	0.046	0	0
.	19.01.15-20.11.27-1-17720	117	4	4	1	0	0	765	3	3	0	0	NA	NA	NA	35	42	519	166	170	466	149	150	14	12	0	0.027	0.072	0
.	19.01.15-20.11.28-1-17721	217	12	12	1	0	1	776	11	11	0	0	NA	NA	NA	73	67	529	174	177	468	152	156	44	14	24	0.083	0.08	0.136
.	19.01.15-20.11.34-1-17725	85	6	6	2	0	0	746	4	4	0	0	NA	NA	NA	33	31	508	171	165	450	152	144	12	2	18	0.024	0.012	0.109
.	19.01.15-20.11.37-1-17726	63	3	3	0	0	0	747	1	1	0	0	NA	NA	NA	23	31	508	168	168	448	149	150	6	0	0	0.012	0	0
.	19.01.15-20.11.39-1-17727	149	10	10	3	0	3	754	9	9	0	0	NA	NA	NA	48	41	515	168	171	450	150	154	29	18	0	0.056	0.107	0
.	19.01.15-20.11.39-1-17728	65	4	4	1	0	0	723	3	3	0	0	NA	NA	NA	36	17	500	165	165	437	144	142	3	12	2	0.006	0.073	0.012
.	19.01.15-20.11.41-1-17729	91	5	5	1	0	0	762	4	4	0	0	NA	NA	NA	32	42	511	176	168	452	158	152	30	0	0	0.059	0	0
.	19.01.15-20.11.42-1-17730	36	1	1	1	0	1	0	0	0	0	0	NA	NA	NA	13	4	490	165	162	0	0	0	0	0	0	0	0	0
.	19.01.15-20.11.46-1-17732	176	18	18	8	0	4	780	16	16	0	0	NA	NA	NA	49	62	528	175	172	469	157	154	66	8	7	0.125	0.046	0.041
.	19.01.15-20.11.49-1-17733	84	4	4	1	0	1	742	3	3	0	0	NA	NA	NA	29	26	502	168	169	442	149	151	13	0	0	0.026	0	0
.	19.01.15-20.11.59-1-17739	92	6	6	2	0	2	741	4	4	0	0	NA	NA	NA	23	24	500	171	166	440	153	148	27	0	1	0.054	0	0.006
.	19.01.15-20.12.05-1-17746	59	2	2	0	0	0	737	1	1	0	0	NA	NA	NA	27	24	507	164	166	447	148	142	6	0	0	0.012	0	0
.	19.01.15-20.12.05-1-17747	122	7	7	2	0	1	750	6	6	0	0	NA	NA	NA	45	37	511	169	170	452	147	151	15	5	1	0.029	0.03	0.006
.	19.01.15-20.12.07-1-17750	34	1	1	0	0	0	0	0	0	0	0	NA	NA	NA	9	7	492	163	165	0	0	0	0	0	0	0	0	0
.	19.01.15-20.12.12-1-17757	63	3	3	0	0	0	741	1	1	0	0	NA	NA	NA	25	24	498	172	167	442	152	147	7	0	0	0.014	0	0
.	19.01.15-20.12.13-1-17759	34	1	1	1	0	1	0	0	0	0	0	NA	NA	NA	11	8	493	165	163	0	0	0	3	0	0	0.006	0	0
.	19.01.15-20.12.15-1-17762	35	1	1	0	0	0	0	0	0	0	0	NA	NA	NA	10	12	499	164	162	0	0	0	1	0	0	0.002	0	0
.	19.01.15-20.12.15-1-17764	85	8	8	0	0	0	741	6	6	0	0	NA	NA	NA	22	24	505	166	166	446	147	148	4	7	12	0.008	0.042	0.072
.	19.01.15-20.12.18-1-17770	62	2	2	1	0	1	752	1	1	0	0	NA	NA	NA	23	33	507	169	170	451	150	151	0	1	2	0	0.006	0.012
.	19.01.15-20.12.18-1-17771	63	6	6	2	0	2	733	5	5	0	0	NA	NA	NA	29	26	504	170	165	440	150	143	19	15	0	0.038	0.088	0
.	19.01.15-20.12.23-1-17772	85	5	5	1	0	1	753	4	4	0	0	NA	NA	NA	22	33	506	173	167	450	152	151	3	13	8	0.006	0.075	0.048
.	19.01.15-20.12.27-1-17788	93	3	3	1	0	1	764	2	2	0	0	NA	NA	NA	26	41	516	173	165	456	159	149	12	0	0	0.023	0	0
.	19.01.15-20.12.29-1-17789	58	3	3	1	0	0	747	2	2	0	0	NA	NA	NA	24	31	506	169	169	451	148	148	7	5	0	0.014	0.03	0
.	19.01.15-20.12.32-1-17790	62	2	2	2	0	1	747	1	1	0	0	NA	NA	NA	19	24	502	167	168	445	150	152	7	2	0	0.014	0.012	0
.	19.01.15-20.12.34-1-17791	34	1	1	0	0	0	0	0	0	0	0	NA	NA	NA	8	12	494	167	164	0	0	0	4	0	0	0.008	0	0
.	19.01.15-20.12.37-1-17792	62	7	7	3	0	2	738	6	6	0	0	NA	NA	NA	26	21	501	166	167	442	147	149	29	7	7	0.058	0.042	0.042
.	19.01.15-20.12.40-1-17793	87	3	3	0	0	0	751	2	2	0	0	NA	NA	NA	36	33	507	169	170	450	148	153	9	0	3	0.018	0	0.018
.	19.01.15-20.12.40-1-17794	148	41	41	11	0	8	749	38	38	0	0	NA	NA	NA	50	36	514	168	167	458	150	141	127	25	15	0.247	0.149	0.09
.	19.01.15-20.12.40-1-17795	89	5	5	0	0	0	743	3	3	0	0	NA	NA	NA	18	23	500	170	166	443	152	148	6	1	3	0.012	0.006	0.018
.	19.01.15-20.12.48-1-17796	122	31	31	14	0	6	745	28	28	0	0	NA	NA	NA	45	27	505	170	165	448	153	144	116	42	0	0.23	0.247	0
.	19.01.15-20.12.48-1-17797	237	22	22	6	0	5	806	21	21	0	0	NA	NA	NA	68	91	543	179	182	481	164	161	68	26	8	0.125	0.145	0.044
.	19.01.15-20.12.49-1-17798	148	9	9	4	0	1	762	7	7	0	0	NA	NA	NA	53	50	518	174	171	457	152	153	61	0	0	0.118	0	0
.	19.01.15-20.12.50-1-17799	91	5	5	2	0	2	759	3	3	0	0	NA	NA	NA	33	40	510	174	169	453	155	151	21	0	0	0.041	0	0
.	19.01.15-20.12.58-1-17804	113	7	7	1	0	1	770	5	5	0	0	NA	NA	NA	32	43	510	173	173	458	156	156	19	5	2	0.037	0.029	0.012
.	19.01.15-20.13.01-1-17809	61	2	2	1	0	1	730	1	1	0	0	NA	NA	NA	37	25	503	169	166	438	149	143	2	2	0	0.004	0.012	0
.	19.01.15-20.13.01-1-17810	36	1	1	0	0	0	0	0	0	0	0	NA	NA	NA	10	13	495	165	166	0	0	0	0	0	1	0	0	0.006
.	19.01.15-20.13.05-1-17815	96	9	9	6	0	2	746	8	8	0	0	NA	NA	NA	35	31	506	172	166	444	153	149	16	19	2	0.032	0.11	0.012
.	19.01.15-20.13.10-1-17820	142	7	7	2	0	1	752	5	5	0	0	NA	NA	NA	38	37	506	175	169	446	158	148	12	4	6	0.024	0.023	0.036
.	19.01.15-20.13.17-1-17825	126	20	20	6	0	4	754	15	15	0	0	NA	NA	NA	49	42	515	171	169	456	147	151	44	32	6	0.085	0.187	0.036
[truncated: 1 more rows]
