# Supplementary material for: Modelling targeted rabies vaccination strategies for a domestic dog population with heterogeneous roaming patterns
Source: PLoS Negl Trop Dis. 2019 Jul 8;13(7):e0007582. doi: 10.1371/journal.pntd.0007582 (PMC6638970; doi:10.1371/journal.pntd.0007582)
Supplement: S1 Zip file folder — The files contain a summary for each simulation for its respective scenario. The files are named first with the population structure (FP, ED, RD, SD) and then the specific vaccination strategy used for that scenario. (ZIP) [file pntd.0007582.s002.zip › Supp_Files/FP_E0.5_R0.5_S0.5_all_measuresReport.txt]

scenario	iteration	duration	tot_deaths	rabid_dogs	moved	mov_DK	movInfect	n_vacc	n_cull	detDogs_cull	contDogs_cull	reactCull	preemptVaccCov_dogLevel	reactVaccCov_dogLevel	mean_Rt	non_rabid_dead	born	nb_in_exp_cat	nb_in_roam_cat	nb_stayhome	nb_exp_vacc	nb_roam_vacc	nb_stayhome_vacc	nb_contacting_explorer	nb_contacting_roamer	nb_contacting_stayhome	contact_per_explorer	contact_per_roamer	contact_per_stayhome
.	19.01.16-01.16.42-1-297512	335	102	102	28	0	23	465	91	91	0	0	NA	NA	NA	106	80	254	258	381	130	136	199	109	70	72	0.429	0.271	0.189
.	19.01.16-01.16.42-1-297513	34	1	1	0	0	0	0	0	0	0	0	NA	NA	NA	9	15	242	239	347	0	0	0	0	0	0	0	0	0
.	19.01.16-01.16.42-1-297514	123	9	9	0	0	0	420	8	8	0	0	NA	NA	NA	40	35	246	245	357	123	120	177	14	8	1	0.057	0.033	0.003
.	19.01.16-01.16.42-1-297515	89	4	4	1	0	1	411	3	3	0	0	NA	NA	NA	24	25	245	239	354	120	117	174	10	3	0	0.041	0.013	0
.	19.01.16-01.16.42-1-297516	248	20	20	5	0	3	453	19	19	0	0	NA	NA	NA	82	61	254	253	367	131	129	193	9	30	31	0.035	0.119	0.084
.	19.01.16-01.16.42-1-297517	120	4	4	0	0	0	422	3	3	0	0	NA	NA	NA	33	35	247	245	356	122	119	181	0	7	3	0	0.029	0.008
.	19.01.16-01.16.42-1-297518	304	41	41	10	0	9	458	36	36	0	0	NA	NA	NA	90	72	259	255	371	134	129	195	40	20	30	0.154	0.078	0.081
.	19.01.16-01.16.42-1-297519	124	10	10	4	0	4	430	7	7	0	0	NA	NA	NA	51	50	253	248	362	129	121	180	8	6	9	0.032	0.024	0.025
.	19.01.16-01.16.45-1-297526	285	108	108	24	0	19	458	103	103	0	0	NA	NA	NA	74	70	258	251	374	131	129	198	125	65	71	0.484	0.259	0.19
.	19.01.16-01.16.56-1-297535	148	13	13	1	0	1	437	11	11	0	0	NA	NA	NA	29	44	249	250	358	128	129	180	10	16	10	0.04	0.064	0.028
.	19.01.16-01.16.58-1-297537	152	25	25	6	0	6	429	24	24	0	0	NA	NA	NA	42	39	244	250	358	120	129	180	20	22	32	0.082	0.088	0.089
.	19.01.16-01.17.01-1-297540	278	43	43	13	0	12	481	40	40	0	0	NA	NA	NA	74	101	258	263	393	131	139	211	52	45	28	0.202	0.171	0.071
.	19.01.16-01.17.03-1-297542	559	86	86	29	0	21	529	83	83	0	0	NA	NA	NA	134	144	272	280	405	147	159	223	99	71	69	0.364	0.254	0.17
.	19.01.16-01.17.19-1-297553	290	79	79	9	0	7	471	75	75	0	0	NA	NA	NA	66	86	258	257	384	132	134	205	96	86	42	0.372	0.335	0.109
.	19.01.16-01.17.29-1-297576	123	8	8	2	0	1	431	7	7	0	0	NA	NA	NA	47	41	246	249	359	123	127	181	10	0	8	0.041	0	0.022
.	19.01.16-01.17.35-1-297581	117	13	13	4	0	4	421	12	12	0	0	NA	NA	NA	25	32	244	247	354	119	124	178	16	14	2	0.066	0.057	0.006
.	19.01.16-01.17.40-1-297588	289	30	30	8	0	6	474	27	27	0	0	NA	NA	NA	70	84	264	261	372	140	139	195	63	18	18	0.239	0.069	0.048
.	19.01.16-01.17.57-1-297610	96	4	4	1	0	1	421	3	3	0	0	NA	NA	NA	40	35	247	247	354	124	122	175	7	2	6	0.028	0.008	0.017
.	19.01.16-01.18.05-1-297614	146	6	6	0	0	0	422	5	5	0	0	NA	NA	NA	40	36	241	246	362	119	125	178	8	2	3	0.033	0.008	0.008
.	19.01.16-01.18.11-1-297618	147	20	20	2	0	1	424	19	19	0	0	NA	NA	NA	48	38	252	246	353	128	121	175	7	16	18	0.028	0.065	0.051
.	19.01.16-01.18.14-1-297621	524	61	61	21	0	15	539	55	55	0	0	NA	NA	NA	151	154	283	273	411	158	151	230	59	77	68	0.208	0.282	0.165
.	19.01.16-01.18.33-1-297653	97	3	3	1	0	1	421	2	2	0	0	NA	NA	NA	26	33	243	248	355	122	121	178	3	0	4	0.012	0	0.011
.	19.01.16-01.18.34-1-297654	61	2	2	1	0	1	413	1	1	0	0	NA	NA	NA	29	23	243	238	355	119	118	176	2	0	4	0.008	0	0.011
.	19.01.16-01.18.46-1-297666	128	13	13	4	0	4	432	9	9	0	0	NA	NA	NA	41	43	250	247	359	123	129	180	19	3	18	0.076	0.012	0.05
.	19.01.16-01.18.46-1-297668	121	7	7	2	0	2	433	6	6	0	0	NA	NA	NA	44	38	248	252	351	126	131	176	5	0	10	0.02	0	0.028
.	19.01.16-01.18.52-1-297678	268	29	29	8	0	7	457	26	26	0	0	NA	NA	NA	87	76	257	258	374	132	132	193	27	17	17	0.105	0.066	0.045
.	19.01.16-01.18.54-1-297681	296	120	120	28	0	18	466	109	109	0	0	NA	NA	NA	76	74	255	261	371	134	139	193	104	94	99	0.408	0.36	0.267
.	19.01.16-01.19.04-1-297688	285	32	32	10	0	8	465	27	27	0	0	NA	NA	NA	105	81	256	255	383	135	132	198	49	32	30	0.191	0.125	0.078
.	19.01.16-01.19.07-1-297692	274	11	11	2	0	2	457	9	9	0	0	NA	NA	NA	96	71	256	258	370	132	136	189	3	17	6	0.012	0.066	0.016
.	19.01.16-01.19.08-1-297693	470	74	74	22	0	17	517	67	67	0	0	NA	NA	NA	114	134	266	281	400	144	158	215	64	60	54	0.241	0.214	0.135
.	19.01.16-01.19.13-1-297698	67	4	4	1	0	1	408	3	3	0	0	NA	NA	NA	30	31	243	240	361	119	116	173	0	8	3	0	0.033	0.008
.	19.01.16-01.19.20-1-297718	297	18	18	4	0	4	460	17	17	0	0	NA	NA	NA	90	78	260	254	377	137	130	193	20	14	12	0.077	0.055	0.032
.	19.01.16-01.19.30-1-297729	63	4	4	1	0	0	412	2	2	0	0	NA	NA	NA	26	26	246	241	352	119	118	175	2	6	1	0.008	0.025	0.003
.	19.01.16-01.19.33-1-297731	206	16	16	5	0	5	450	13	13	0	0	NA	NA	NA	65	64	254	253	370	129	130	191	21	4	12	0.083	0.016	0.032
.	19.01.16-01.19.35-1-297734	424	77	77	21	0	16	500	73	73	0	0	NA	NA	NA	119	119	267	277	388	140	150	210	107	84	43	0.401	0.303	0.111
.	19.01.16-01.19.35-1-297735	292	56	56	16	0	11	458	51	51	0	0	NA	NA	NA	84	68	256	258	367	135	134	189	66	51	31	0.258	0.198	0.084
.	19.01.16-01.19.48-1-297756	61	2	2	2	0	2	100	1	1	0	0	NA	NA	NA	22	25	242	243	353	32	26	42	0	0	8	0	0	0.023
.	19.01.16-01.19.56-1-297762	406	50	50	10	0	7	502	45	45	0	0	NA	NA	NA	119	121	272	270	392	149	144	209	67	34	33	0.246	0.126	0.084
.	19.01.16-01.20.00-1-297769	150	7	7	2	0	1	432	6	6	0	0	NA	NA	NA	46	40	245	244	364	122	124	186	12	13	12	0.049	0.053	0.033
.	19.01.16-01.20.06-1-297775	470	61	61	11	0	9	520	56	56	0	0	NA	NA	NA	148	134	274	274	399	148	152	220	60	48	70	0.219	0.175	0.175
.	19.01.16-01.20.16-1-297780	325	53	53	19	0	16	478	44	44	0	0	NA	NA	NA	93	88	263	261	377	139	138	201	65	51	52	0.247	0.195	0.138
.	19.01.16-01.20.27-1-297800	256	15	15	4	0	1	462	13	13	0	0	NA	NA	NA	79	82	262	259	374	136	130	196	12	16	9	0.046	0.062	0.024
.	19.01.16-01.21.06-1-297840	433	66	66	14	0	12	498	61	61	0	0	NA	NA	NA	143	118	266	268	397	143	143	212	87	37	70	0.327	0.138	0.176
.	19.01.16-01.21.10-1-297841	34	1	1	0	0	0	0	0	0	0	0	NA	NA	NA	7	8	241	237	343	0	0	0	0	1	0	0	0.004	0
.	19.01.16-01.21.12-1-297843	62	2	2	0	0	0	402	1	1	0	0	NA	NA	NA	27	13	242	239	345	119	115	168	1	1	0	0.004	0.004	0
.	19.01.16-01.21.19-1-297869	640	75	75	20	0	18	545	68	68	0	0	NA	NA	NA	181	168	292	288	401	164	164	217	91	75	61	0.312	0.26	0.152
.	19.01.16-01.21.22-1-297871	86	3	3	2	0	1	424	2	2	0	0	NA	NA	NA	26	33	245	245	356	123	123	178	2	3	4	0.008	0.012	0.011
.	19.01.16-01.21.23-1-297876	62	3	3	1	0	1	420	2	2	0	0	NA	NA	NA	28	33	244	252	350	122	123	175	9	0	4	0.037	0	0.011
.	19.01.16-01.21.25-1-297877	499	92	92	27	0	22	514	85	85	0	0	NA	NA	NA	133	132	279	269	397	156	145	213	101	94	79	0.362	0.349	0.199
.	19.01.16-01.21.38-1-297881	358	125	125	33	0	29	494	117	117	0	0	NA	NA	NA	95	101	271	264	379	148	142	204	140	68	101	0.517	0.258	0.266
.	19.01.16-01.21.49-1-297894	236	45	45	10	0	8	458	41	41	0	0	NA	NA	NA	71	67	252	259	369	129	136	193	54	37	29	0.214	0.143	0.079
.	19.01.16-01.21.58-1-297900	180	9	9	2	0	2	437	8	8	0	0	NA	NA	NA	60	56	250	247	372	123	125	189	18	5	4	0.072	0.02	0.011
.	19.01.16-01.22.05-1-297904	61	2	2	0	0	0	401	1	1	0	0	NA	NA	NA	23	12	239	239	347	114	117	170	0	0	14	0	0	0.04
.	19.01.16-01.22.23-1-297936	243	26	26	12	0	10	461	25	25	0	0	NA	NA	NA	77	80	265	258	370	139	132	190	23	25	36	0.087	0.097	0.097
.	19.01.16-01.22.29-1-297938	62	2	2	0	0	0	100	1	1	0	0	NA	NA	NA	26	14	239	241	347	34	28	38	0	0	6	0	0	0.017
.	19.01.16-01.22.30-1-297939	89	3	3	0	0	0	414	2	2	0	0	NA	NA	NA	25	31	248	242	354	124	117	173	7	1	0	0.028	0.004	0
.	19.01.16-01.22.42-1-297957	181	15	15	5	0	4	440	12	12	0	0	NA	NA	NA	52	55	243	261	364	118	135	187	19	8	14	0.078	0.031	0.038
.	19.01.16-01.22.49-1-297967	243	46	46	12	0	10	442	38	38	0	0	NA	NA	NA	77	60	252	251	370	127	129	186	34	28	45	0.135	0.112	0.122
.	19.01.16-01.22.50-1-297969	383	47	47	10	0	7	498	43	43	0	0	NA	NA	NA	94	114	263	274	390	139	149	210	53	45	36	0.202	0.164	0.092
.	19.01.16-01.23.01-1-297980	146	8	8	2	0	1	425	6	6	0	0	NA	NA	NA	41	37	245	249	356	120	126	179	14	3	7	0.057	0.012	0.02
.	19.01.16-01.23.05-1-297982	356	27	27	3	0	2	494	22	22	0	0	NA	NA	NA	101	104	267	267	383	145	142	207	39	20	12	0.146	0.075	0.031
.	19.01.16-01.23.19-1-297991	360	36	36	7	0	6	483	32	32	0	0	NA	NA	NA	107	98	258	266	387	137	143	203	31	27	26	0.12	0.102	0.067
.	19.01.16-01.23.28-1-298018	88	3	3	0	0	0	422	1	1	0	0	NA	NA	NA	33	33	245	246	355	123	121	178	3	2	3	0.012	0.008	0.008
.	19.01.16-01.23.49-1-298041	59	2	2	0	0	0	149	1	1	0	0	NA	NA	NA	20	10	238	239	346	41	40	68	2	0	1	0.008	0	0.003
.	19.01.16-01.23.52-1-298044	95	7	7	1	0	1	431	6	6	0	0	NA	NA	NA	27	42	251	245	359	132	122	177	3	10	7	0.012	0.041	0.019
.	19.01.16-01.23.55-1-298047	119	17	17	2	0	2	433	14	14	0	0	NA	NA	NA	34	48	248	251	362	128	126	179	10	16	14	0.04	0.064	0.039
.	19.01.16-01.23.55-1-298048	61	2	2	0	0	0	0	1	1	0	0	NA	NA	NA	13	14	242	239	346	0	0	0	5	3	0	0.021	0.013	0
.	19.01.16-01.23.57-1-298056	446	40	40	7	0	7	531	37	37	0	0	NA	NA	NA	130	152	290	282	393	164	155	212	40	37	34	0.138	0.131	0.087
.	19.01.16-01.23.59-1-298058	144	12	12	1	0	1	442	11	11	0	0	NA	NA	NA	36	48	249	251	361	129	129	184	16	11	6	0.064	0.044	0.017
.	19.01.16-01.23.59-1-298059	34	1	1	0	0	0	0	0	0	0	0	NA	NA	NA	10	11	240	240	344	0	0	0	0	1	0	0	0.004	0
.	19.01.16-01.24.02-1-298060	129	17	17	4	0	3	418	16	16	0	0	NA	NA	NA	40	41	243	252	359	119	125	174	12	8	19	0.049	0.032	0.053
.	19.01.16-01.24.14-1-298062	266	23	23	2	0	2	450	20	20	0	0	NA	NA	NA	80	62	252	262	361	132	135	183	41	9	7	0.163	0.034	0.019
.	19.01.16-01.24.14-1-298063	365	35	35	6	0	4	479	33	33	0	0	NA	NA	NA	95	93	256	267	383	132	144	203	46	38	32	0.18	0.142	0.084
.	19.01.16-01.24.20-1-298089	185	9	9	3	0	2	441	6	6	0	0	NA	NA	NA	54	51	252	253	359	129	128	184	11	3	7	0.044	0.012	0.019
.	19.01.16-01.24.21-1-298090	356	41	41	10	0	7	490	39	39	0	0	NA	NA	NA	87	104	273	264	380	148	139	203	53	37	31	0.194	0.14	0.082
.	19.01.16-01.24.23-1-298092	207	35	35	4	0	3	465	33	33	0	0	NA	NA	NA	69	83	260	261	375	135	135	195	23	33	18	0.088	0.126	0.048
.	19.01.16-01.24.27-1-298096	34	1	1	0	0	0	0	0	0	0	0	NA	NA	NA	13	15	240	239	349	0	0	0	0	0	0	0	0	0
.	19.01.16-01.24.33-1-298099	244	77	77	21	0	12	450	73	73	0	0	NA	NA	NA	57	61	253	252	369	129	128	193	67	77	70	0.265	0.306	0.19
.	19.01.16-01.24.43-1-298116	62	3	3	2	0	2	410	2	2	0	0	NA	NA	NA	29	22	243	243	349	119	120	171	0	7	1	0	0.029	0.003
.	19.01.16-01.24.47-1-298122	32	1	1	0	0	0	0	0	0	0	0	NA	NA	NA	8	8	240	237	344	0	0	0	1	0	0	0.004	0	0
.	19.01.16-01.24.51-1-298128	149	13	13	4	0	4	423	12	12	0	0	NA	NA	NA	46	35	243	247	358	121	124	178	32	16	9	0.132	0.065	0.025
.	19.01.16-01.24.56-1-298136	179	34	34	11	0	10	443	30	30	0	0	NA	NA	NA	54	55	257	248	363	134	122	187	41	33	18	0.16	0.133	0.05
.	19.01.16-01.25.01-1-298140	206	22	22	6	0	6	444	20	20	0	0	NA	NA	NA	35	51	253	249	362	131	127	186	6	35	17	0.024	0.141	0.047
.	19.01.16-01.25.02-1-298141	35	1	1	0	0	0	0	0	0	0	0	NA	NA	NA	13	9	237	241	344	0	0	0	0	0	0	0	0	0
.	19.01.16-01.25.04-1-298142	470	80	80	23	0	15	502	76	76	0	0	NA	NA	NA	128	120	272	266	395	147	143	212	102	72	48	0.375	0.271	0.122
.	19.01.16-01.25.14-1-298150	158	12	12	2	0	1	424	11	11	0	0	NA	NA	NA	37	34	245	246	356	121	122	181	5	15	3	0.02	0.061	0.008
.	19.01.16-01.25.17-1-298153	124	15	15	3	0	3	421	13	13	0	0	NA	NA	NA	47	39	254	244	354	130	120	171	7	15	17	0.028	0.061	0.048
.	19.01.16-01.25.22-1-298173	93	7	7	1	0	1	429	6	6	0	0	NA	NA	NA	26	38	245	248	358	125	127	177	9	4	4	0.037	0.016	0.011
.	19.01.16-01.25.24-1-298174	309	68	68	13	0	10	477	63	63	0	0	NA	NA	NA	93	87	261	262	377	138	138	201	92	61	50	0.352	0.233	0.133
.	19.01.16-01.25.34-1-298187	322	76	76	16	0	12	453	70	70	0	0	NA	NA	NA	91	69	250	257	375	125	133	195	73	73	60	0.292	0.284	0.16
.	19.01.16-01.25.37-1-298188	241	47	47	15	0	11	446	43	43	0	0	NA	NA	NA	75	60	255	250	368	131	126	189	57	34	36	0.224	0.136	0.098
.	19.01.16-01.25.52-1-298210	394	90	90	20	0	17	492	80	80	0	0	NA	NA	NA	103	102	261	272	382	140	148	204	88	79	51	0.337	0.29	0.134
.	19.01.16-01.25.56-1-298213	60	3	3	1	0	1	411	2	2	0	0	NA	NA	NA	11	23	239	244	353	117	119	175	5	0	0	0.021	0	0
.	19.01.16-01.25.57-1-298217	146	11	11	4	0	4	435	9	9	0	0	NA	NA	NA	47	51	250	250	364	128	127	180	8	9	13	0.032	0.036	0.036
.	19.01.16-01.26.11-1-298226	382	72	72	18	0	13	471	64	64	0	0	NA	NA	NA	106	80	266	257	370	142	135	194	83	65	37	0.312	0.253	0.1
.	19.01.16-01.26.24-1-298262	146	22	22	5	0	5	428	21	21	0	0	NA	NA	NA	54	45	251	251	356	124	126	178	38	15	1	0.151	0.06	0.003
.	19.01.16-01.26.27-1-298265	286	42	42	10	0	8	461	37	37	0	0	NA	NA	NA	98	74	253	261	373	130	137	194	37	46	40	0.146	0.176	0.107
.	19.01.16-01.26.31-1-298267	351	29	29	8	0	7	479	26	26	0	0	NA	NA	NA	108	90	259	268	376	137	144	198	38	30	20	0.147	0.112	0.053
.	19.01.16-01.27.02-1-298300	32	1	1	0	0	0	0	0	0	0	0	NA	NA	NA	7	7	238	237	345	0	0	0	0	1	0	0	0.004	0
.	19.01.16-01.27.04-1-298305	316	58	58	16	0	13	471	52	52	0	0	NA	NA	NA	86	84	260	260	377	137	137	197	45	69	41	0.173	0.265	0.109
.	19.01.16-01.27.06-1-298307	60	3	3	2	0	2	421	2	2	0	0	NA	NA	NA	13	34	252	245	350	126	121	174	0	6	0	0	0.024	0
.	19.01.16-01.27.08-1-298310	64	5	5	2	0	2	411	4	4	0	0	NA	NA	NA	27	19	239	242	351	121	118	172	2	1	11	0.008	0.004	0.031
.	19.01.16-01.27.21-1-298335	35	1	1	0	0	0	0	0	0	0	0	NA	NA	NA	9	10	239	239	345	0	0	0	0	0	0	0	0	0
.	19.01.16-01.27.22-1-298337	122	5	5	1	0	1	417	4	4	0	0	NA	NA	NA	35	34	253	242	352	125	119	173	5	0	4	0.02	0	0.011
.	19.01.16-01.27.25-1-298341	296	74	74	14	0	11	489	67	67	0	0	NA	NA	NA	94	108	272	261	388	146	140	203	90	78	36	0.331	0.299	0.093
.	19.01.16-01.27.27-1-298346	143	16	16	5	0	3	431	14	14	0	0	NA	NA	NA	40	46	252	244	363	126	121	184	23	9	18	0.091	0.037	0.05
.	19.01.16-01.27.36-1-298353	297	20	20	5	0	4	485	18	18	0	0	NA	NA	NA	93	105	272	265	381	146	135	204	21	20	10	0.077	0.075	0.026
.	19.01.16-01.27.42-1-298360	33	1	1	0	0	0	0	0	0	0	0	NA	NA	NA	5	10	239	239	345	0	0	0	0	3	0	0	0.013	0
.	19.01.16-01.27.47-1-298367	240	16	16	5	0	4	461	11	11	0	0	NA	NA	NA	72	72	255	261	369	135	135	191	14	15	12	0.055	0.057	0.033
.	19.01.16-01.28.02-1-298383	445	124	124	39	0	34	510	112	112	0	0	NA	NA	NA	113	126	275	268	396	152	143	215	131	95	101	0.476	0.354	0.255
.	19.01.16-01.28.04-1-298384	360	97	97	24	0	21	492	92	92	0	0	NA	NA	NA	103	104	264	265	388	139	143	210	102	73	89	0.386	0.275	0.229
.	19.01.16-01.28.25-1-298412	34	1	1	0	0	0	0	0	0	0	0	NA	NA	NA	8	12	239	239	347	0	0	0	4	0	0	0.017	0	0
.	19.01.16-01.28.26-1-298413	89	5	5	2	0	1	414	4	4	0	0	NA	NA	NA	27	21	240	243	351	118	123	173	8	9	1	0.033	0.037	0.003
.	19.01.16-01.28.27-1-298414	145	14	14	6	0	6	426	12	12	0	0	NA	NA	NA	38	39	248	243	361	127	117	182	18	16	5	0.073	0.066	0.014
.	19.01.16-01.28.35-1-298415	117	15	15	3	0	3	422	14	14	0	0	NA	NA	NA	27	34	244	247	356	120	125	177	15	5	17	0.061	0.02	0.048
.	19.01.16-01.28.39-1-298423	37	1	1	0	0	0	0	0	0	0	0	NA	NA	NA	10	8	240	238	343	0	0	0	0	0	2	0	0	0.006
.	19.01.16-01.28.48-1-298435	30	1	1	0	0	0	0	0	0	0	0	NA	NA	NA	8	8	236	238	347	0	0	0	0	0	0	0	0	0
.	19.01.16-01.28.50-1-298437	93	8	8	1	0	1	415	5	5	0	0	NA	NA	NA	28	27	242	242	356	119	118	178	6	3	7	0.025	0.012	0.02
.	19.01.16-01.28.52-1-298438	293	57	57	18	0	17	479	53	53	0	0	NA	NA	NA	73	97	263	271	376	139	142	198	63	58	60	0.24	0.214	0.16
.	19.01.16-01.28.59-1-298446	93	5	5	1	0	1	423	4	4	0	0	NA	NA	NA	34	31	246	242	356	124	119	180	8	3	5	0.033	0.012	0.014
.	19.01.16-01.29.15-1-298451	388	93	93	24	0	18	484	90	90	0	0	NA	NA	NA	98	105	272	268	378	143	144	197	91	75	73	0.335	0.28	0.193
.	19.01.16-01.29.17-1-298452	148	14	14	4	0	3	439	13	13	0	0	NA	NA	NA	60	52	254	248	363	127	127	185	6	27	7	0.024	0.109	0.019
.	19.01.16-01.29.17-1-298453	266	55	55	15	0	13	458	52	52	0	0	NA	NA	NA	67	72	256	255	374	134	131	193	34	50	47	0.133	0.196	0.126
.	19.01.16-01.29.22-1-298475	148	9	9	1	0	1	424	8	8	0	0	NA	NA	NA	45	36	242	246	361	120	121	183	8	10	2	0.033	0.041	0.006
.	19.01.16-01.29.33-1-298486	90	4	4	1	0	1	407	3	3	0	0	NA	NA	NA	29	25	242	243	353	117	118	172	2	0	5	0.008	0	0.014
.	19.01.16-01.29.49-1-298502	290	41	41	9	0	8	458	36	36	0	0	NA	NA	NA	72	73	257	256	373	133	133	192	51	31	25	0.198	0.121	0.067
.	19.01.16-01.29.49-1-298503	122	13	13	2	0	2	425	12	12	0	0	NA	NA	NA	39	41	248	246	360	124	120	181	9	10	10	0.036	0.041	0.028
.	19.01.16-01.29.55-1-298508	142	11	11	3	0	2	431	8	8	0	0	NA	NA	NA	40	41	251	244	359	129	123	179	10	8	12	0.04	0.033	0.033
.	19.01.16-01.30.12-1-298521	148	17	17	3	0	3	430	15	15	0	0	NA	NA	NA	38	43	251	247	358	126	123	181	9	16	23	0.036	0.065	0.064
.	19.01.16-01.30.22-1-298575	66	2	2	1	0	0	417	1	1	0	0	NA	NA	NA	21	22	242	245	348	123	121	173	0	2	3	0	0.008	0.009
.	19.01.16-01.30.22-1-298576	226	33	33	8	0	5	451	30	30	0	0	NA	NA	NA	65	66	257	255	367	131	133	187	28	24	43	0.109	0.094	0.117
.	19.01.16-01.30.36-1-298581	58	3	3	0	0	0	410	2	2	0	0	NA	NA	NA	30	28	243	245	353	119	119	172	4	1	1	0.016	0.004	0.003
.	19.01.16-01.30.44-1-298599	61	2	2	0	0	0	151	1	1	0	0	NA	NA	NA	19	18	242	243	346	47	43	61	0	0	1	0	0	0.003
.	19.01.16-01.30.44-1-298601	295	57	57	10	0	8	454	52	52	0	0	NA	NA	NA	89	66	252	259	368	129	136	189	47	61	33	0.187	0.236	0.09
.	19.01.16-01.30.46-1-298604	84	3	3	0	0	0	416	1	1	0	0	NA	NA	NA	22	25	242	243	353	121	121	174	3	0	1	0.012	0	0.003
.	19.01.16-01.30.49-1-298610	176	15	15	2	0	2	433	13	13	0	0	NA	NA	NA	54	45	250	249	359	126	126	181	10	13	11	0.04	0.052	0.031
.	19.01.16-01.30.49-1-298611	35	1	1	0	0	0	0	0	0	0	0	NA	NA	NA	7	13	241	240	345	0	0	0	0	0	1	0	0	0.003
.	19.01.16-01.30.51-1-298613	181	14	14	3	0	3	449	13	13	0	0	NA	NA	NA	59	64	260	250	367	132	125	192	15	22	4	0.058	0.088	0.011
.	19.01.16-01.30.57-1-298619	323	77	77	13	0	11	480	68	68	0	0	NA	NA	NA	88	95	261	262	385	137	137	206	91	62	40	0.349	0.237	0.104
.	19.01.16-01.31.00-1-298620	125	6	6	1	0	1	421	5	5	0	0	NA	NA	NA	29	39	247	242	363	124	118	179	6	1	7	0.024	0.004	0.019
.	19.01.16-01.31.01-1-298622	32	1	1	0	0	0	0	0	0	0	0	NA	NA	NA	11	7	237	240	343	0	0	0	0	0	3	0	0	0.009
.	19.01.16-01.31.04-1-298623	33	1	1	0	0	0	0	0	0	0	0	NA	NA	NA	8	13	240	239	347	0	0	0	0	0	2	0	0	0.006
.	19.01.16-01.31.07-1-298645	155	5	5	0	0	0	437	4	4	0	0	NA	NA	NA	42	54	244	255	368	120	131	186	5	0	10	0.02	0	0.027
.	19.01.16-01.31.08-1-298646	353	41	41	10	0	9	474	33	33	0	0	NA	NA	NA	93	91	258	272	374	134	145	195	44	42	46	0.171	0.154	0.123
.	19.01.16-01.31.13-1-298667	65	3	3	1	0	1	417	2	2	0	0	NA	NA	NA	27	32	246	245	354	122	122	173	2	0	9	0.008	0	0.025
.	19.01.16-01.31.17-1-298668	557	108	108	26	0	21	539	99	99	0	0	NA	NA	NA	144	156	285	281	403	162	153	224	149	76	90	0.523	0.27	0.223
.	19.01.16-01.31.17-1-298669	127	11	11	7	0	7	432	9	9	0	0	NA	NA	NA	46	44	250	245	362	124	123	185	7	11	13	0.028	0.045	0.036
.	19.01.16-01.31.18-1-298673	91	12	12	2	0	2	416	11	11	0	0	NA	NA	NA	36	31	244	245	355	120	120	176	8	12	8	0.033	0.049	0.023
.	19.01.16-01.31.23-1-298689	175	14	14	4	0	2	436	12	12	0	0	NA	NA	NA	57	47	254	242	364	129	121	186	11	25	6	0.043	0.103	0.016
.	19.01.16-01.31.34-1-298705	444	48	48	9	0	8	502	44	44	0	0	NA	NA	NA	145	130	286	266	391	156	141	205	38	34	48	0.133	0.128	0.123
.	19.01.16-01.31.40-1-298720	257	28	28	6	0	6	462	23	23	0	0	NA	NA	NA	55	76	262	260	367	139	138	185	51	4	37	0.195	0.015	0.101
.	19.01.16-01.32.00-1-298828	235	16	16	4	0	3	457	14	14	0	0	NA	NA	NA	56	69	253	267	362	131	140	186	12	9	23	0.047	0.034	0.064
.	19.01.16-01.32.14-1-298835	465	78	78	10	0	9	519	69	69	0	0	NA	NA	NA	133	133	282	273	391	157	150	212	103	53	71	0.365	0.194	0.182
.	19.01.16-01.32.14-1-298836	182	25	25	9	0	8	441	22	22	0	0	NA	NA	NA	53	55	256	252	360	132	126	183	35	29	13	0.137	0.115	0.036
.	19.01.16-01.32.24-1-298861	61	2	2	1	0	1	302	1	1	0	0	NA	NA	NA	16	11	236	244	344	84	92	126	3	1	0	0.013	0.004	0
.	19.01.16-01.32.35-1-298866	155	7	7	1	0	0	420	6	6	0	0	NA	NA	NA	68	39	250	244	358	124	121	175	7	3	7	0.028	0.012	0.02
.	19.01.16-01.32.35-1-298867	371	37	37	6	0	5	500	32	32	0	0	NA	NA	NA	114	120	274	267	392	152	141	207	36	24	34	0.131	0.09	0.087
.	19.01.16-01.32.37-1-298868	91	4	4	1	0	1	414	3	3	0	0	NA	NA	NA	29	25	243	247	348	119	125	170	13	0	4	0.053	0	0.011
.	19.01.16-01.32.46-1-298886	234	24	24	9	0	7	444	22	22	0	0	NA	NA	NA	61	61	249	259	366	126	131	187	14	21	18	0.056	0.081	0.049
.	19.01.16-01.32.52-1-298891	121	14	14	5	0	5	430	13	13	0	0	NA	NA	NA	24	40	247	249	357	125	125	180	7	3	28	0.028	0.012	0.078
.	19.01.16-01.33.14-1-298900	33	1	1	0	0	0	0	0	0	0	0	NA	NA	NA	6	10	236	240	347	0	0	0	0	0	0	0	0	0
.	19.01.16-01.33.15-1-298901	388	77	77	22	0	17	480	68	68	0	0	NA	NA	NA	122	96	264	267	378	140	144	196	71	74	89	0.269	0.277	0.235
.	19.01.16-01.33.17-1-298903	98	11	11	3	0	3	426	10	10	0	0	NA	NA	NA	29	35	247	246	355	125	123	178	6	10	14	0.024	0.041	0.039
.	19.01.16-01.33.21-1-298925	88	3	3	1	0	1	417	2	2	0	0	NA	NA	NA	35	35	246	245	357	121	120	176	1	1	2	0.004	0.004	0.006
.	19.01.16-01.33.36-1-298934	347	116	116	29	0	25	496	112	112	0	0	NA	NA	NA	80	111	271	264	389	149	141	206	106	112	85	0.391	0.424	0.219
.	19.01.16-01.33.37-1-298936	147	10	10	2	0	2	419	9	9	0	0	NA	NA	NA	52	36	246	250	353	119	126	174	1	1	13	0.004	0.004	0.037
.	19.01.16-01.33.39-1-298940	84	4	4	1	0	1	413	3	3	0	0	NA	NA	NA	21	25	244	245	349	121	119	173	0	5	6	0	0.02	0.017
.	19.01.16-01.33.41-1-298944	287	37	37	9	0	7	473	35	35	0	0	NA	NA	NA	61	82	263	254	378	141	132	200	36	35	27	0.137	0.138	0.071
.	19.01.16-01.33.44-1-298949	399	90	90	16	0	12	491	79	79	0	0	NA	NA	NA	113	114	260	271	396	138	144	209	61	74	93	0.235	0.273	0.235
.	19.01.16-01.33.56-1-298961	259	17	17	6	0	5	464	16	16	0	0	NA	NA	NA	81	83	259	266	371	135	139	190	18	10	20	0.069	0.038	0.054
.	19.01.16-01.33.57-1-298962	35	1	1	1	0	1	0	0	0	0	0	NA	NA	NA	12	11	240	239	345	0	0	0	0	1	0	0	0.004	0
.	19.01.16-01.34.01-1-298964	59	2	2	0	0	0	101	1	1	0	0	NA	NA	NA	15	13	237	242	347	30	27	44	0	0	4	0	0	0.012
.	19.01.16-01.34.07-1-298969	34	1	1	1	0	1	0	0	0	0	0	NA	NA	NA	7	8	242	237	342	0	0	0	0	0	1	0	0	0.003
.	19.01.16-01.34.10-1-298971	63	3	3	1	0	1	409	2	2	0	0	NA	NA	NA	27	19	244	240	348	117	119	173	5	0	1	0.02	0	0.003
.	19.01.16-01.34.10-1-298972	118	10	10	4	0	3	430	8	8	0	0	NA	NA	NA	36	44	258	246	353	133	123	174	0	7	24	0	0.028	0.068
.	19.01.16-01.34.24-1-298996	201	20	20	8	0	5	433	16	16	0	0	NA	NA	NA	54	49	246	252	364	122	128	183	19	25	10	0.077	0.099	0.027
.	19.01.16-01.34.31-1-298999	62	2	2	1	0	1	202	1	1	0	0	NA	NA	NA	16	22	244	240	351	60	58	84	0	7	0	0	0.029	0
.	19.01.16-01.34.35-1-299001	89	3	3	0	0	0	422	0	0	0	0	NA	NA	NA	21	33	250	243	353	127	118	177	2	0	2	0.008	0	0.006
.	19.01.16-01.34.36-1-299002	87	3	3	1	0	1	413	2	2	0	0	NA	NA	NA	24	21	243	239	352	121	116	176	6	0	3	0.025	0	0.009
.	19.01.16-01.34.37-1-299003	229	14	14	3	0	2	457	12	12	0	0	NA	NA	NA	65	66	256	251	372	131	131	195	8	20	10	0.031	0.08	0.027
.	19.01.16-01.34.43-1-299017	57	2	2	1	0	1	150	1	1	0	0	NA	NA	NA	10	14	244	237	346	47	42	61	0	2	2	0	0.008	0.006
.	19.01.16-01.34.49-1-299026	263	54	54	12	0	10	461	48	48	0	0	NA	NA	NA	83	74	259	259	369	134	138	189	72	41	31	0.278	0.158	0.084
.	19.01.16-01.34.53-1-299028	183	8	8	2	0	2	434	7	7	0	0	NA	NA	NA	53	49	249	248	365	129	121	184	8	4	14	0.032	0.016	0.038
.	19.01.16-01.34.54-1-299033	498	102	102	23	0	18	505	92	92	0	0	NA	NA	NA	126	129	271	273	398	144	148	213	88	126	69	0.325	0.462	0.173
.	19.01.16-01.34.59-1-299038	296	38	38	9	0	6	457	37	37	0	0	NA	NA	NA	113	77	258	266	366	134	137	186	55	37	37	0.213	0.139	0.101
.	19.01.16-01.35.08-1-299044	357	45	45	13	0	12	480	41	41	0	0	NA	NA	NA	85	100	258	270	385	134	144	202	43	40	31	0.167	0.148	0.081
.	19.01.16-01.35.14-1-299048	209	10	10	1	0	1	444	9	9	0	0	NA	NA	NA	52	59	249	262	361	125	137	182	14	0	8	0.056	0	0.022
.	19.01.16-01.35.14-1-299049	179	13	13	2	0	1	451	10	10	0	0	NA	NA	NA	45	60	258	251	364	136	128	187	10	12	11	0.039	0.048	0.03
.	19.01.16-01.35.36-1-299080	352	27	27	4	0	4	491	25	25	0	0	NA	NA	NA	85	109	262	269	391	139	143	209	22	33	8	0.084	0.123	0.02
.	19.01.16-01.35.41-1-299084	315	59	59	14	0	13	472	54	54	0	0	NA	NA	NA	106	98	269	260	382	141	135	196	75	51	31	0.279	0.196	0.081
.	19.01.16-01.36.02-1-299105	85	4	4	0	0	0	406	3	3	0	0	NA	NA	NA	29	12	241	241	343	120	120	166	7	1	0	0.029	0.004	0
.	19.01.16-01.36.02-1-299106	299	64	64	25	0	20	464	60	60	0	0	NA	NA	NA	87	76	264	252	373	141	132	191	77	52	44	0.292	0.206	0.118
.	19.01.16-01.36.07-1-299111	363	50	50	11	0	9	486	46	46	0	0	NA	NA	NA	111	102	270	268	377	144	143	199	30	63	26	0.111	0.235	0.069
.	19.01.16-01.36.11-1-299112	33	1	1	0	0	0	0	0	0	0	0	NA	NA	NA	7	7	239	238	343	0	0	0	0	0	0	0	0	0
.	19.01.16-01.36.12-1-299113	61	2	2	1	0	1	413	1	1	0	0	NA	NA	NA	24	25	247	241	350	122	119	172	0	6	3	0	0.025	0.009
.	19.01.16-01.36.14-1-299114	294	71	71	19	0	15	461	64	64	0	0	NA	NA	NA	92	75	261	250	377	136	128	197	84	58	48	0.322	0.232	0.127
.	19.01.16-01.36.15-1-299115	186	25	25	6	0	5	438	21	21	0	0	NA	NA	NA	43	52	261	252	352	131	130	177	8	43	17	0.031	0.171	0.048
.	19.01.16-01.36.27-1-299149	88	3	3	0	0	0	415	2	2	0	0	NA	NA	NA	28	25	241	247	350	119	123	173	0	7	5	0	0.028	0.014
.	19.01.16-01.36.28-1-299150	173	21	21	6	0	5	432	20	20	0	0	NA	NA	NA	50	45	249	246	363	127	124	181	17	16	21	0.068	0.065	0.058
.	19.01.16-01.36.42-1-299165	121	10	10	1	0	1	425	9	9	0	0	NA	NA	NA	30	34	247	247	353	126	122	177	19	18	0	0.077	0.073	0
.	19.01.16-01.36.57-1-299187	66	4	4	1	0	1	251	3	3	0	0	NA	NA	NA	17	22	241	246	348	70	80	101	5	10	0	0.021	0.041	0
.	19.01.16-01.36.59-1-299190	209	21	21	5	0	3	448	19	19	0	0	NA	NA	NA	70	62	252	258	365	130	131	187	29	33	9	0.115	0.128	0.025
.	19.01.16-01.37.02-1-299192	34	1	1	0	0	0	0	0	0	0	0	NA	NA	NA	11	13	236	240	350	0	0	0	0	0	1	0	0	0.003
.	19.01.16-01.37.04-1-299194	258	39	39	12	0	9	454	35	35	0	0	NA	NA	NA	76	70	254	254	375	129	131	194	33	57	25	0.13	0.224	0.067
.	19.01.16-01.37.06-1-299195	395	75	75	17	0	15	495	66	66	0	0	NA	NA	NA	122	111	269	273	382	144	151	200	110	61	52	0.409	0.223	0.136
.	19.01.16-01.37.07-1-299196	91	8	8	2	0	2	418	7	7	0	0	NA	NA	NA	43	38	250	246	355	124	122	172	0	8	10	0	0.033	0.028
.	19.01.16-01.37.24-1-299217	346	92	92	25	0	22	479	82	82	0	0	NA	NA	NA	99	92	261	264	380	136	142	201	102	69	59	0.391	0.261	0.155
.	19.01.16-01.37.27-1-299219	34	1	1	0	0	0	0	0	0	0	0	NA	NA	NA	9	8	238	237	346	0	0	0	0	0	0	0	0	0
.	19.01.16-01.37.28-1-299220	93	8	8	1	0	1	415	6	6	0	0	NA	NA	NA	37	30	242	246	355	117	120	178	4	5	5	0.017	0.02	0.014
.	19.01.16-01.37.30-1-299222	96	3	3	0	0	0	409	1	1	0	0	NA	NA	NA	27	12	239	243	343	118	120	171	3	0	4	0.013	0	0.012
.	19.01.16-01.37.34-1-299227	95	4	4	0	0	0	423	3	3	0	0	NA	NA	NA	22	31	243	246	355	121	126	176	0	0	8	0	0	0.023
.	19.01.16-01.37.37-1-299228	451	68	68	19	0	13	486	64	64	0	0	NA	NA	NA	119	98	262	269	380	139	145	202	100	60	49	0.382	0.223	0.129
.	19.01.16-01.37.48-1-299243	149	9	9	0	0	0	434	7	7	0	0	NA	NA	NA	45	44	253	245	359	130	123	181	19	3	7	0.075	0.012	0.019
.	19.01.16-01.37.49-1-299244	463	49	49	15	0	9	516	43	43	0	0	NA	NA	NA	135	129	274	271	397	151	150	215	47	66	39	0.172	0.244	0.098
.	19.01.16-01.37.50-1-299246	431	153	153	30	0	19	504	137	137	0	0	NA	NA	NA	115	119	275	267	390	149	144	211	160	107	105	0.582	0.401	0.269
.	19.01.16-01.38.01-1-299255	156	8	8	1	0	1	424	7	7	0	0	NA	NA	NA	46	35	248	242	358	123	122	179	7	2	7	0.028	0.008	0.02
.	19.01.16-01.38.15-1-299260	176	20	20	4	0	4	439	17	17	0	0	NA	NA	NA	51	50	251	247	365	130	123	186	21	27	16	0.084	0.109	0.044
.	19.01.16-01.38.17-1-299265	324	40	40	6	0	6	465	37	37	0	0	NA	NA	NA	105	84	249	262	386	127	138	200	42	21	38	0.169	0.08	0.098
.	19.01.16-01.38.21-1-299287	177	47	47	13	0	13	445	42	42	0	0	NA	NA	NA	56	62	250	256	369	124	131	190	48	54	32	0.192	0.211	0.087
.	19.01.16-01.38.54-1-299319	292	49	49	6	0	5	483	42	42	0	0	NA	NA	NA	84	101	271	263	380	146	139	198	57	34	22	0.21	0.129	0.058
.	19.01.16-01.39.08-1-299326	35	1	1	0	0	0	0	0	0	0	0	NA	NA	NA	8	5	238	239	341	0	0	0	0	0	1	0	0	0.003
.	19.01.16-01.39.11-1-299329	185	11	11	2	0	2	444	9	9	0	0	NA	NA	NA	50	57	253	257	360	130	133	181	8	6	21	0.032	0.023	0.058
.	19.01.16-01.39.12-1-299331	199	31	31	8	0	6	446	28	28	0	0	NA	NA	NA	50	66	256	257	366	128	131	187	30	21	30	0.117	0.082	0.082
.	19.01.16-01.39.21-1-299352	247	25	25	6	0	4	445	23	23	0	0	NA	NA	NA	74	60	254	250	369	130	128	187	29	41	16	0.114	0.164	0.043
.	19.01.16-01.39.30-1-299360	242	25	25	10	0	9	464	21	21	0	0	NA	NA	NA	63	80	259	263	371	133	137	194	27	25	5	0.104	0.095	0.013
.	19.01.16-01.39.34-1-299366	149	9	9	3	0	3	428	7	7	0	0	NA	NA	NA	39	42	256	244	355	129	124	175	11	5	4	0.043	0.02	0.011
.	19.01.16-01.39.37-1-299373	152	9	9	5	0	4	438	7	7	0	0	NA	NA	NA	47	52	254	246	365	132	121	185	8	6	20	0.031	0.024	0.055
.	19.01.16-01.39.46-1-299384	119	6	6	3	0	2	423	5	5	0	0	NA	NA	NA	52	32	247	246	352	122	124	177	0	4	13	0	0.016	0.037
.	19.01.16-01.39.51-1-299390	60	2	2	0	0	0	252	1	1	0	0	NA	NA	NA	19	19	238	242	352	76	74	102	1	0	4	0.004	0	0.011
.	19.01.16-01.40.01-1-299398	295	34	34	11	0	9	481	33	33	0	0	NA	NA	NA	82	103	264	263	389	141	137	203	17	46	24	0.064	0.175	0.062
.	19.01.16-01.40.01-1-299403	610	82	82	26	0	21	567	74	74	0	0	NA	NA	NA	184	191	290	301	413	164	172	231	90	85	74	0.31	0.282	0.179
.	19.01.16-01.40.02-1-299404	60	2	2	0	0	0	408	1	1	0	0	NA	NA	NA	39	24	239	247	351	113	122	173	5	0	0	0.021	0	0
.	19.01.16-01.40.03-1-299405	204	19	19	9	0	7	444	16	16	0	0	NA	NA	NA	69	56	252	253	364	128	132	184	19	13	20	0.075	0.051	0.055
.	19.01.16-01.40.03-1-299407	180	21	21	6	0	6	429	17	17	0	0	NA	NA	NA	69	41	243	248	363	121	124	184	19	22	11	0.078	0.089	0.03
.	19.01.16-01.40.10-1-299409	212	18	18	5	0	4	448	14	14	0	0	NA	NA	NA	69	63	254	259	363	128	134	186	23	16	14	0.091	0.062	0.039
.	19.01.16-01.40.15-1-299413	473	105	105	24	0	20	527	95	95	0	0	NA	NA	NA	142	149	282	273	407	154	149	224	94	96	83	0.333	0.352	0.204
.	19.01.16-01.40.20-1-299435	93	4	4	1	0	1	421	3	3	0	0	NA	NA	NA	29	28	246	244	351	124	122	175	5	0	0	0.02	0	0
.	19.01.16-01.40.27-1-299439	444	106	106	32	0	25	502	98	98	0	0	NA	NA	NA	116	113	271	271	384	148	147	207	132	98	58	0.487	0.362	0.151
.	19.01.16-01.40.35-1-299444	207	16	16	4	0	4	447	15	15	0	0	NA	NA	NA	60	63	258	252	366	133	127	187	15	19	13	0.058	0.075	0.036
.	19.01.16-01.40.36-1-299445	113	4	4	0	0	0	419	2	2	0	0	NA	NA	NA	28	26	242	243	354	122	121	176	4	1	5	0.017	0.004	0.014
.	19.01.16-01.40.39-1-299450	35	1	1	0	0	0	0	0	0	0	0	NA	NA	NA	8	11	242	239	343	0	0	0	0	1	0	0	0.004	0
.	19.01.16-01.40.44-1-299457	147	35	35	4	0	3	430	33	33	0	0	NA	NA	NA	48	45	245	250	363	120	127	183	22	26	19	0.09	0.104	0.052
.	19.01.16-01.40.47-1-299466	115	7	7	1	0	1	423	6	6	0	0	NA	NA	NA	45	32	241	244	360	120	124	179	7	2	11	0.029	0.008	0.031
.	19.01.16-01.40.52-1-299472	30	1	1	1	0	1	0	0	0	0	0	NA	NA	NA	6	11	240	240	344	0	0	0	0	0	0	0	0	0
.	19.01.16-01.40.53-1-299473	153	9	9	2	0	1	428	7	7	0	0	NA	NA	NA	48	41	246	245	363	123	122	183	7	14	5	0.028	0.057	0.014
.	19.01.16-01.40.54-1-299475	203	25	25	6	0	6	450	21	21	0	0	NA	NA	NA	60	65	255	248	375	131	125	194	16	19	18	0.063	0.077	0.048
.	19.01.16-01.41.04-1-299481	31	1	1	0	0	0	0	0	0	0	0	NA	NA	NA	4	8	238	240	343	0	0	0	0	2	0	0	0.008	0
.	19.01.16-01.41.04-1-299482	60	2	2	1	0	1	415	1	1	0	0	NA	NA	NA	31	32	247	246	352	122	119	174	0	9	0	0	0.037	0
.	19.01.16-01.41.08-1-299485	120	6	6	3	0	3	422	4	4	0	0	NA	NA	NA	36	27	242	248	350	122	127	173	2	3	13	0.008	0.012	0.037
.	19.01.16-01.41.16-1-299489	98	6	6	2	0	2	409	5	5	0	0	NA	NA	NA	33	23	245	244	347	119	122	168	4	3	5	0.016	0.012	0.014
.	19.01.16-01.41.20-1-299509	210	14	14	1	0	1	435	12	12	0	0	NA	NA	NA	64	49	250	253	359	127	128	180	15	5	12	0.06	0.02	0.033
.	19.01.16-01.41.31-1-299515	171	11	11	2	0	2	430	10	10	0	0	NA	NA	NA	63	44	250	247	360	127	124	179	9	7	12	0.036	0.028	0.033
.	19.01.16-01.41.35-1-299516	263	26	26	9	0	9	472	22	22	0	0	NA	NA	NA	81	87	263	252	385	139	129	204	27	20	18	0.103	0.079	0.047
.	19.01.16-01.41.35-1-299517	272	23	23	5	0	4	457	22	22	0	0	NA	NA	NA	67	65	251	258	369	130	134	193	17	23	22	0.068	0.089	0.06
.	19.01.16-01.41.38-1-299525	209	11	11	3	0	3	432	9	9	0	0	NA	NA	NA	55	47	253	248	359	130	124	178	15	16	7	0.059	0.065	0.019
.	19.01.16-01.41.49-1-299541	61	2	2	1	0	1	251	1	1	0	0	NA	NA	NA	18	18	243	244	344	70	73	108	0	1	2	0	0.004	0.006
.	19.01.16-01.41.52-1-299543	328	82	82	26	0	23	479	74	74	0	0	NA	NA	NA	84	97	262	269	379	139	144	196	76	70	77	0.29	0.26	0.203
.	19.01.16-01.42.00-1-299550	126	9	9	2	0	2	432	8	8	0	0	NA	NA	NA	44	42	250	248	357	127	123	182	6	11	2	0.024	0.044	0.006
.	19.01.16-01.42.04-1-299554	270	48	48	8	0	6	471	43	43	0	0	NA	NA	NA	78	84	264	259	374	141	135	195	46	35	50	0.174	0.135	0.134
.	19.01.16-01.42.05-1-299556	34	1	1	0	0	0	0	0	0	0	0	NA	NA	NA	13	5	237	238	343	0	0	0	0	2	0	0	0.008	0
.	19.01.16-01.42.10-1-299559	179	11	11	3	0	3	437	9	9	0	0	NA	NA	NA	43	49	249	253	360	125	130	182	8	17	5	0.032	0.067	0.014
.	19.01.16-01.42.11-1-299561	37	1	1	0	0	0	0	0	0	0	0	NA	NA	NA	9	12	238	240	347	0	0	0	0	0	0	0	0	0
.	19.01.16-01.42.14-1-299562	762	103	103	27	0	22	572	91	91	0	0	NA	NA	NA	212	199	295	306	411	168	176	228	109	79	122	0.369	0.258	0.297
.	19.01.16-01.42.15-1-299563	122	4	4	0	0	0	424	2	2	0	0	NA	NA	NA	24	31	240	249	355	120	125	179	0	8	7	0	0.032	0.02
.	19.01.16-01.42.23-1-299590	32	1	1	1	0	1	0	0	0	0	0	NA	NA	NA	10	6	237	236	346	0	0	0	0	0	2	0	0	0.006
.	19.01.16-01.42.29-1-299592	176	30	30	9	0	6	435	29	29	0	0	NA	NA	NA	45	51	249	252	363	126	126	183	37	23	14	0.149	0.091	0.039
.	19.01.16-01.42.29-1-299594	92	9	9	1	0	1	411	8	8	0	0	NA	NA	NA	30	22	243	241	351	118	120	173	13	4	4	0.053	0.017	0.011
.	19.01.16-01.42.32-1-299597	31	1	1	0	0	0	0	0	0	0	0	NA	NA	NA	17	7	239	237	344	0	0	0	0	1	0	0	0.004	0
.	19.01.16-01.42.32-1-299598	31	1	1	0	0	0	0	0	0	0	0	NA	NA	NA	6	8	238	238	345	0	0	0	3	0	0	0.013	0	0
.	19.01.16-01.42.35-1-299600	206	29	29	9	0	6	454	26	26	0	0	NA	NA	NA	57	67	261	256	363	135	130	189	22	28	19	0.084	0.109	0.052
.	19.01.16-01.42.35-1-299601	257	34	34	9	0	7	457	29	29	0	0	NA	NA	NA	75	70	262	254	367	140	132	185	46	19	23	0.176	0.075	0.063
.	19.01.16-01.42.39-1-299606	119	4	4	1	0	1	433	3	3	0	0	NA	NA	NA	41	49	250	247	365	124	126	183	6	1	0	0.024	0.004	0
.	19.01.16-01.42.47-1-299622	248	33	33	8	0	7	466	28	28	0	0	NA	NA	NA	78	84	257	256	384	131	132	203	45	13	25	0.175	0.051	0.065
.	19.01.16-01.42.59-1-299637	521	76	76	27	0	24	531	68	68	0	0	NA	NA	NA	139	155	279	280	409	151	155	225	77	82	65	0.276	0.293	0.159
.	19.01.16-01.43.18-1-299645	293	40	40	10	0	9	459	37	37	0	0	NA	NA	NA	71	79	258	264	370	134	139	186	39	38	30	0.151	0.144	0.081
.	19.01.16-01.43.20-1-299662	455	36	36	12	0	6	496	31	31	0	0	NA	NA	NA	102	108	263	278	380	140	153	203	53	27	48	0.202	0.097	0.126
.	19.01.16-01.43.21-1-299664	160	15	15	2	0	1	430	12	12	0	0	NA	NA	NA	59	47	250	249	361	128	124	178	6	4	23	0.024	0.016	0.064
.	19.01.16-01.43.27-1-299665	31	1	1	0	0	0	0	0	0	0	0	NA	NA	NA	12	10	237	241	345	0	0	0	0	1	0	0	0.004	0
.	19.01.16-01.43.33-1-299668	60	2	2	0	0	0	202	1	1	0	0	NA	NA	NA	19	18	243	240	348	55	57	90	3	0	0	0.012	0	0
.	19.01.16-01.43.44-1-299684	36	1	1	1	0	1	0	0	0	0	0	NA	NA	NA	8	14	240	242	345	0	0	0	0	2	0	0	0.008	0
.	19.01.16-01.43.46-1-299687	407	105	105	21	0	18	490	94	94	0	0	NA	NA	NA	117	107	272	271	377	145	145	200	127	93	52	0.467	0.343	0.138
.	19.01.16-01.43.47-1-299690	94	3	3	0	0	0	414	1	1	0	0	NA	NA	NA	28	30	243	246	354	120	119	175	2	2	2	0.008	0.008	0.006
.	19.01.16-01.43.53-1-299694	32	1	1	0	0	0	0	0	0	0	0	NA	NA	NA	8	11	240	237	347	0	0	0	0	0	0	0	0	0
.	19.01.16-01.43.56-1-299698	38	1	1	0	0	0	0	0	0	0	0	NA	NA	NA	10	14	239	241	347	0	0	0	0	0	0	0	0	0
.	19.01.16-01.44.02-1-299702	36	1	1	0	0	0	0	0	0	0	0	NA	NA	NA	12	12	237	241	347	0	0	0	0	0	1	0	0	0.003
.	19.01.16-01.44.02-1-299703	84	5	5	3	0	2	419	4	4	0	0	NA	NA	NA	25	36	247	246	356	122	123	174	0	0	13	0	0	0.037
.	19.01.16-01.44.05-1-299705	57	2	2	1	0	1	412	1	1	0	0	NA	NA	NA	25	22	243	243	349	120	119	173	0	0	3	0	0	0.009
.	19.01.16-01.44.07-1-299706	33	1	1	1	0	1	0	0	0	0	0	NA	NA	NA	7	6	236	238	345	0	0	0	0	0	0	0	0	0
.	19.01.16-01.44.12-1-299709	35	1	1	0	0	0	0	0	0	0	0	NA	NA	NA	12	8	238	238	345	0	0	0	1	0	0	0.004	0	0
.	19.01.16-01.44.14-1-299710	270	35	35	11	0	10	463	28	28	0	0	NA	NA	NA	70	80	249	261	383	126	134	203	38	30	38	0.153	0.115	0.099
.	19.01.16-01.44.16-1-299711	217	13	13	3	0	2	430	11	11	0	0	NA	NA	NA	61	40	246	252	355	125	129	176	15	9	17	0.061	0.036	0.048
.	19.01.16-01.44.24-1-299734	171	24	24	9	0	7	433	22	22	0	0	NA	NA	NA	42	45	250	248	360	127	127	179	19	11	29	0.076	0.044	0.081
.	19.01.16-01.44.25-1-299736	294	88	88	25	0	24	465	82	82	0	0	NA	NA	NA	76	77	259	261	370	136	135	194	115	55	53	0.444	0.211	0.143
.	19.01.16-01.44.28-1-299739	61	2	2	0	0	0	416	1	1	0	0	NA	NA	NA	22	29	247	243	352	120	124	172	3	0	0	0.012	0	0
.	19.01.16-01.44.41-1-299754	302	47	47	12	0	11	483	42	42	0	0	NA	NA	NA	94	102	268	264	383	142	138	203	21	61	29	0.078	0.231	0.076
.	19.01.16-01.44.46-1-299760	120	9	9	1	0	1	420	7	7	0	0	NA	NA	NA	43	28	243	247	351	121	125	174	0	16	4	0	0.065	0.011
.	19.01.16-01.44.53-1-299772	268	33	33	9	0	7	472	31	31	0	0	NA	NA	NA	81	89	261	261	380	138	138	196	39	32	22	0.149	0.123	0.058
.	19.01.16-01.44.56-1-299777	324	64	64	11	0	9	491	55	55	0	0	NA	NA	NA	89	108	269	268	384	146	142	203	43	59	66	0.16	0.22	0.172
.	19.01.16-01.45.12-1-299782	35	1	1	0	0	0	0	0	0	0	0	NA	NA	NA	9	9	238	238	346	0	0	0	0	2	0	0	0.008	0
.	19.01.16-01.45.17-1-299783	234	26	26	3	0	3	444	22	22	0	0	NA	NA	NA	54	60	249	256	368	128	128	188	8	34	34	0.032	0.133	0.092
.	19.01.16-01.45.18-1-299784	36	1	1	1	0	1	0	0	0	0	0	NA	NA	NA	10	10	239	240	344	0	0	0	0	6	0	0	0.025	0
.	19.01.16-01.45.23-1-299805	64	3	3	0	0	0	408	2	2	0	0	NA	NA	NA	19	21	241	243	350	117	121	170	4	4	4	0.017	0.016	0.011
.	19.01.16-01.45.23-1-299806	34	1	1	1	0	1	0	0	0	0	0	NA	NA	NA	6	10	238	239	346	0	0	0	0	0	0	0	0	0
.	19.01.16-01.45.32-1-299812	305	42	42	11	0	6	471	39	39	0	0	NA	NA	NA	79	82	259	256	380	136	133	202	28	54	18	0.108	0.211	0.047
.	19.01.16-01.45.51-1-299833	239	17	17	3	0	2	468	15	15	0	0	NA	NA	NA	68	81	259	267	368	135	141	192	24	11	12	0.093	0.041	0.033
.	19.01.16-01.46.03-1-299842	93	10	10	2	0	2	413	8	8	0	0	NA	NA	NA	35	26	240	246	353	117	122	174	11	8	10	0.046	0.033	0.028
.	19.01.16-01.46.08-1-299843	33	1	1	0	0	0	0	0	0	0	0	NA	NA	NA	8	10	237	241	345	0	0	0	1	0	0	0.004	0	0
.	19.01.16-01.46.12-1-299845	32	1	1	1	0	1	0	0	0	0	0	NA	NA	NA	7	16	241	243	345	0	0	0	7	0	0	0.029	0	0
.	19.01.16-01.46.17-1-299850	33	1	1	0	0	0	0	0	0	0	0	NA	NA	NA	9	1	237	236	341	0	0	0	0	1	0	0	0.004	0
.	19.01.16-01.46.18-1-299858	151	17	17	6	0	4	417	15	15	0	0	NA	NA	NA	40	29	246	243	353	123	120	174	17	23	15	0.069	0.095	0.042
.	19.01.16-01.46.21-1-299879	288	26	26	6	0	6	485	25	25	0	0	NA	NA	NA	75	103	277	265	374	149	139	197	30	19	24	0.108	0.072	0.064
.	19.01.16-01.46.25-1-299880	96	3	3	0	0	0	432	2	2	0	0	NA	NA	NA	33	44	249	249	359	124	126	182	3	0	2	0.012	0	0.006
.	19.01.16-01.46.28-1-299882	154	15	15	2	0	2	434	13	13	0	0	NA	NA	NA	36	44	248	247	362	126	124	184	22	13	12	0.089	0.053	0.033
.	19.01.16-01.46.29-1-299883	531	84	84	26	0	21	547	79	79	0	0	NA	NA	NA	145	163	279	285	412	155	163	229	84	70	81	0.301	0.246	0.197
.	19.01.16-01.46.31-1-299886	34	1	1	0	0	0	0	0	0	0	0	NA	NA	NA	11	10	240	240	343	0	0	0	0	0	0	0	0	0
.	19.01.16-01.46.33-1-299887	159	5	5	0	0	0	435	4	4	0	0	NA	NA	NA	62	47	252	249	359	128	126	181	3	5	5	0.012	0.02	0.014
.	19.01.16-01.46.35-1-299888	471	57	57	13	0	10	510	51	51	0	0	NA	NA	NA	140	124	272	266	399	149	143	218	66	51	55	0.243	0.192	0.138
.	19.01.16-01.46.40-1-299893	61	3	3	2	0	1	419	1	1	0	0	NA	NA	NA	26	32	247	243	355	121	120	178	6	0	2	0.024	0	0.006
.	19.01.16-01.46.51-1-299914	117	6	6	3	0	3	412	5	5	0	0	NA	NA	NA	42	31	244	246	354	120	118	174	0	5	9	0	0.02	0.025
.	19.01.16-01.46.53-1-299915	266	24	24	3	0	2	466	21	21	0	0	NA	NA	NA	76	75	256	258	374	134	134	198	13	28	19	0.051	0.109	0.051
.	19.01.16-01.46.55-1-299918	92	3	3	0	0	0	406	2	2	0	0	NA	NA	NA	27	20	243	242	348	117	121	168	3	0	3	0.012	0	0.009
.	19.01.16-01.46.58-1-299922	61	2	2	1	0	1	252	1	1	0	0	NA	NA	NA	9	20	240	243	350	78	72	102	0	0	2	0	0	0.006
.	19.01.16-01.47.01-1-299924	96	8	8	1	0	1	419	5	5	0	0	NA	NA	NA	29	31	242	244	358	121	121	177	3	11	1	0.012	0.045	0.003
.	19.01.16-01.47.11-1-299932	143	16	16	4	0	3	426	13	13	0	0	NA	NA	NA	43	33	243	246	357	119	124	183	7	16	12	0.029	0.065	0.034
.	19.01.16-01.47.11-1-299933	152	10	10	0	0	0	433	9	9	0	0	NA	NA	NA	50	47	247	251	362	124	129	180	22	8	2	0.089	0.032	0.006
.	19.01.16-01.47.12-1-299934	206	19	19	3	0	2	450	16	16	0	0	NA	NA	NA	63	63	255	251	370	129	130	191	15	10	15	0.059	0.04	0.041
.	19.01.16-01.47.14-1-299935	263	58	58	11	0	10	451	52	52	0	0	NA	NA	NA	71	62	257	259	359	133	135	183	82	56	33	0.319	0.216	0.092
.	19.01.16-01.47.28-1-299958	174	12	12	4	0	4	437	9	9	0	0	NA	NA	NA	50	50	247	254	362	123	131	183	23	1	26	0.093	0.004	0.072
.	19.01.16-01.47.38-1-299962	212	22	22	7	0	5	448	20	20	0	0	NA	NA	NA	63	64	252	258	367	127	133	188	17	20	15	0.067	0.078	0.041
.	19.01.16-01.47.43-1-299976	64	3	3	0	0	0	150	1	1	0	0	NA	NA	NA	25	18	240	245	346	42	45	63	0	9	0	0	0.037	0
.	19.01.16-01.47.48-1-299980	505	105	105	23	0	19	515	98	98	0	0	NA	NA	NA	131	130	282	274	387	154	153	208	97	110	55	0.344	0.401	0.142
.	19.01.16-01.47.51-1-299984	59	2	2	0	0	0	0	0	0	0	0	NA	NA	NA	22	19	239	242	351	0	0	0	0	6	0	0	0.025	0
.	19.01.16-01.47.51-1-299986	236	23	23	7	0	6	466	19	19	0	0	NA	NA	NA	71	85	260	261	377	136	134	196	26	37	13	0.1	0.142	0.034
.	19.01.16-01.47.55-1-299992	39	1	1	0	0	0	0	0	0	0	0	NA	NA	NA	12	11	240	239	345	0	0	0	0	0	1	0	0	0.003
.	19.01.16-01.47.57-1-299996	295	24	24	6	0	6	467	22	22	0	0	NA	NA	NA	90	79	263	257	372	140	134	193	26	48	10	0.099	0.187	0.027
.	19.01.16-01.48.03-1-299999	64	2	2	1	0	1	148	1	1	0	0	NA	NA	NA	16	24	242	245	350	44	39	65	0	0	4	0	0	0.011
.	19.01.16-01.48.13-1-300002	457	31	31	8	0	7	498	29	29	0	0	NA	NA	NA	123	112	264	282	379	140	155	203	28	40	33	0.106	0.142	0.087
.	19.01.16-01.48.17-1-300004	212	11	11	4	0	3	456	9	9	0	0	NA	NA	NA	75	72	263	255	367	138	133	185	6	16	8	0.023	0.063	0.022
.	19.01.16-01.48.17-1-300005	343	66	66	16	0	13	486	61	61	0	0	NA	NA	NA	92	96	261	269	379	138	146	202	104	75	24	0.398	0.279	0.063
.	19.01.16-01.48.40-1-300034	58	2	2	1	0	1	149	1	1	0	0	NA	NA	NA	14	19	243	238	351	41	41	67	0	0	2	0	0	0.006
.	19.01.16-01.48.41-1-300035	116	5	5	2	0	2	418	3	3	0	0	NA	NA	NA	42	30	247	242	354	121	119	178	5	10	0	0.02	0.041	0
.	19.01.16-01.48.46-1-300044	59	2	2	0	0	0	252	1	1	0	0	NA	NA	NA	20	16	242	241	346	77	70	105	0	0	5	0	0	0.014
.	19.01.16-01.48.57-1-300058	440	50	50	15	0	14	519	47	47	0	0	NA	NA	NA	114	137	279	279	392	157	151	211	40	52	45	0.143	0.186	0.115
.	19.01.16-01.48.57-1-300059	56	2	2	0	0	0	298	1	1	0	0	NA	NA	NA	14	17	239	243	348	83	98	117	0	0	4	0	0	0.011
.	19.01.16-01.48.57-1-300060	33	1	1	0	0	0	0	0	0	0	0	NA	NA	NA	11	7	237	237	346	0	0	0	0	0	1	0	0	0.003
.	19.01.16-01.48.59-1-300064	62	2	2	1	0	1	412	1	1	0	0	NA	NA	NA	28	23	245	241	350	120	121	171	0	3	3	0	0.012	0.009
.	19.01.16-01.49.00-1-300065	97	11	11	2	0	2	427	8	8	0	0	NA	NA	NA	30	40	250	244	359	123	122	182	12	14	8	0.048	0.057	0.022
.	19.01.16-01.49.00-1-300066	69	2	2	0	0	0	414	1	1	0	0	NA	NA	NA	29	20	243	239	351	121	121	172	4	0	4	0.016	0	0.011
.	19.01.16-01.49.07-1-300069	129	8	8	2	0	2	437	7	7	0	0	NA	NA	NA	44	49	249	251	362	126	129	182	3	13	9	0.012	0.052	0.025
.	19.01.16-01.49.13-1-300074	31	1	1	0	0	0	0	0	0	0	0	NA	NA	NA	8	8	238	238	345	0	0	0	0	0	1	0	0	0.003
.	19.01.16-01.49.15-1-300076	531	69	69	19	0	18	527	63	63	0	0	NA	NA	NA	171	145	283	281	394	157	155	215	60	63	70	0.212	0.224	0.178
.	19.01.16-01.49.17-1-300077	502	151	151	45	0	37	519	138	138	0	0	NA	NA	NA	101	135	280	281	387	159	149	211	187	142	84	0.668	0.505	0.217
.	19.01.16-01.49.17-1-300078	71	2	2	1	0	1	406	1	1	0	0	NA	NA	NA	16	15	241	239	348	117	118	171	0	6	2	0	0.025	0.006
.	19.01.16-01.49.24-1-300099	233	43	43	11	0	10	448	39	39	0	0	NA	NA	NA	59	61	256	255	363	132	130	186	31	61	30	0.121	0.239	0.083
.	19.01.16-01.49.25-1-300101	57	2	2	1	0	1	150	1	1	0	0	NA	NA	NA	13	15	243	240	345	47	47	56	0	1	0	0	0.004	0
.	19.01.16-01.49.32-1-300104	121	12	12	2	0	1	436	10	10	0	0	NA	NA	NA	31	52	251	247	367	127	123	186	23	12	6	0.092	0.049	0.016
.	19.01.16-01.49.36-1-300107	37	1	1	0	0	0	0	0	0	0	0	NA	NA	NA	12	8	237	238	346	0	0	0	0	0	0	0	0	0
.	19.01.16-01.49.42-1-300114	84	4	4	0	0	0	403	3	3	0	0	NA	NA	NA	24	15	240	240	348	117	116	170	0	1	4	0	0.004	0.011
.	19.01.16-01.49.56-1-300133	384	87	87	21	0	13	497	77	77	0	0	NA	NA	NA	84	107	274	261	385	150	141	206	121	62	59	0.442	0.238	0.153
.	19.01.16-01.49.56-1-300134	30	1	1	0	0	0	0	0	0	0	0	NA	NA	NA	6	8	237	237	347	0	0	0	0	0	1	0	0	0.003
.	19.01.16-01.49.59-1-300136	31	1	1	0	0	0	0	0	0	0	0	NA	NA	NA	9	12	239	240	346	0	0	0	1	0	0	0.004	0	0
.	19.01.16-01.49.59-1-300137	63	3	3	1	0	1	348	2	2	0	0	NA	NA	NA	16	21	239	243	352	95	106	147	0	4	0	0	0.016	0
.	19.01.16-01.50.06-1-300144	32	1	1	0	0	0	0	0	0	0	0	NA	NA	NA	13	10	241	237	345	0	0	0	0	0	2	0	0	0.006
.	19.01.16-01.50.06-1-300145	33	1	1	0	0	0	0	0	0	0	0	NA	NA	NA	9	7	238	238	344	0	0	0	0	0	0	0	0	0
.	19.01.16-01.50.17-1-300147	179	14	14	2	0	2	450	12	12	0	0	NA	NA	NA	56	69	250	261	371	129	135	186	13	2	13	0.052	0.008	0.035
.	19.01.16-01.50.17-1-300151	86	4	4	2	0	2	417	3	3	0	0	NA	NA	NA	28	33	244	247	355	119	122	176	0	7	1	0	0.028	0.003
.	19.01.16-01.50.22-1-300170	296	65	65	7	0	7	498	61	61	0	0	NA	NA	NA	67	109	272	269	381	149	145	204	49	71	40	0.18	0.264	0.105
.	19.01.16-01.50.26-1-300174	122	9	9	2	0	2	428	8	8	0	0	NA	NA	NA	33	33	249	244	353	127	121	180	0	4	16	0	0.016	0.045
.	19.01.16-01.50.29-1-300176	123	12	12	3	0	2	430	11	11	0	0	NA	NA	NA	46	48	251	248	362	123	126	181	5	7	10	0.02	0.028	0.028
.	19.01.16-01.50.31-1-300178	93	3	3	1	0	1	419	2	2	0	0	NA	NA	NA	21	29	245	248	349	122	126	171	1	1	5	0.004	0.004	0.014
.	19.01.16-01.50.45-1-300194	182	11	11	4	0	4	451	8	8	0	0	NA	NA	NA	52	62	251	256	368	128	135	188	10	5	15	0.04	0.02	0.041
.	19.01.16-01.50.45-1-300195	90	3	3	0	0	0	406	2	2	0	0	NA	NA	NA	33	18	244	241	346	119	116	171	3	0	4	0.012	0	0.012
.	19.01.16-01.50.51-1-300210	175	12	12	4	0	4	454	11	11	0	0	NA	NA	NA	49	65	252	255	371	130	132	192	20	5	12	0.079	0.02	0.032
.	19.01.16-01.50.52-1-300211	89	6	6	2	0	2	429	5	5	0	0	NA	NA	NA	31	42	248	247	360	125	123	181	0	0	17	0	0	0.047
.	19.01.16-01.50.55-1-300215	116	6	6	3	0	2	421	5	5	0	0	NA	NA	NA	41	35	245	246	357	122	119	180	8	6	3	0.033	0.024	0.008
.	19.01.16-01.50.59-1-300218	33	1	1	0	0	0	0	0	0	0	0	NA	NA	NA	11	8	239	240	342	0	0	0	0	4	0	0	0.017	0
.	19.01.16-01.51.02-1-300220	63	3	3	0	0	0	413	2	2	0	0	NA	NA	NA	25	19	243	242	347	120	121	172	0	0	8	0	0	0.023
.	19.01.16-01.51.07-1-300222	90	3	3	0	0	0	412	2	2	0	0	NA	NA	NA	23	25	243	244	351	118	122	172	5	0	2	0.021	0	0.006
.	19.01.16-01.51.14-1-300225	61	3	3	0	0	0	399	2	2	0	0	NA	NA	NA	19	13	240	241	345	115	116	168	3	0	2	0.012	0	0.006
.	19.01.16-01.51.17-1-300226	363	53	53	17	0	15	511	49	49	0	0	NA	NA	NA	90	124	264	278	395	142	155	214	87	61	30	0.33	0.219	0.076
.	19.01.16-01.51.18-1-300228	32	1	1	0	0	0	0	0	0	0	0	NA	NA	NA	11	5	237	240	341	0	0	0	0	0	1	0	0	0.003
.	19.01.16-01.51.19-1-300248	206	21	21	3	0	3	448	20	20	0	0	NA	NA	NA	68	64	249	259	369	126	130	192	10	29	8	0.04	0.112	0.022
.	19.01.16-01.51.22-1-300250	295	43	43	12	0	11	485	40	40	0	0	NA	NA	NA	77	95	265	255	388	143	135	207	52	39	34	0.196	0.153	0.088
.	19.01.16-01.51.23-1-300251	117	5	5	0	0	0	417	4	4	0	0	NA	NA	NA	42	25	241	246	351	121	123	173	0	2	10	0	0.008	0.028
.	19.01.16-01.51.36-1-300253	158	26	26	4	0	3	446	23	23	0	0	NA	NA	NA	56	61	254	257	363	130	133	183	35	13	11	0.138	0.051	0.03
.	19.01.16-01.51.39-1-300260	94	5	5	2	0	2	414	4	4	0	0	NA	NA	NA	23	28	240	244	357	118	118	178	7	9	1	0.029	0.037	0.003
.	19.01.16-01.51.51-1-300276	119	7	7	1	0	0	425	6	6	0	0	NA	NA	NA	32	40	251	247	355	125	123	177	0	8	4	0	0.032	0.011
.	19.01.16-01.51.56-1-300282	65	3	3	0	0	0	301	2	2	0	0	NA	NA	NA	19	13	240	243	343	87	90	124	4	1	4	0.017	0.004	0.012
.	19.01.16-01.52.02-1-300285	158	14	14	2	0	1	432	10	10	0	0	NA	NA	NA	47	44	253	251	353	127	129	176	23	6	7	0.091	0.024	0.02
.	19.01.16-01.52.08-1-300292	269	21	21	4	0	3	452	17	17	0	0	NA	NA	NA	79	64	258	257	362	134	133	185	12	22	13	0.047	0.086	0.036
.	19.01.16-01.52.10-1-300294	365	86	86	20	0	16	491	77	77	0	0	NA	NA	NA	94	110	264	270	389	138	146	207	70	97	60	0.265	0.359	0.154
.	19.01.16-01.52.11-1-300296	522	81	81	27	0	20	528	77	77	0	0	NA	NA	NA	138	147	281	275	404	156	149	223	116	69	56	0.413	0.251	0.139
.	19.01.16-01.52.11-1-300297	505	132	132	32	0	27	490	122	122	0	0	NA	NA	NA	129	107	269	269	382	144	143	203	113	124	80	0.42	0.461	0.209
.	19.01.16-01.52.18-1-300306	241	26	26	7	0	6	458	23	23	0	0	NA	NA	NA	82	74	253	258	376	128	136	194	14	41	29	0.055	0.159	0.077
.	19.01.16-01.52.32-1-300324	113	6	6	1	0	1	428	5	5	0	0	NA	NA	NA	24	37	248	247	355	124	128	176	9	2	5	0.036	0.008	0.014
.	19.01.16-01.52.34-1-300325	325	40	40	9	0	8	474	37	37	0	0	NA	NA	NA	94	97	265	259	386	139	135	200	29	44	32	0.109	0.17	0.083
.	19.01.16-01.52.45-1-300337	117	8	8	2	0	1	422	7	7	0	0	NA	NA	NA	40	33	246	244	356	124	121	177	9	6	5	0.037	0.025	0.014
.	19.01.16-01.52.46-1-300340	116	6	6	2	0	2	427	5	5	0	0	NA	NA	NA	34	43	254	247	355	127	125	175	4	10	7	0.016	0.04	0.02
.	19.01.16-01.52.51-1-300345	58	2	2	1	0	0	414	1	1	0	0	NA	NA	NA	24	31	245	241	358	119	117	178	5	0	0	0.02	0	0
.	19.01.16-01.52.59-1-300359	91	4	4	1	0	1	426	2	2	0	0	NA	NA	NA	27	39	250	251	351	128	125	173	6	3	2	0.024	0.012	0.006
.	19.01.16-01.53.05-1-300364	125	9	9	2	0	1	432	8	8	0	0	NA	NA	NA	32	42	250	249	356	126	128	178	12	14	8	0.048	0.056	0.022
.	19.01.16-01.53.09-1-300366	32	1	1	0	0	0	0	0	0	0	0	NA	NA	NA	17	7	237	240	343	0	0	0	0	0	0	0	0	0
.	19.01.16-01.53.10-1-300367	125	12	12	1	0	1	425	9	9	0	0	NA	NA	NA	43	42	250	247	358	124	126	175	6	8	10	0.024	0.032	0.028
.	19.01.16-01.53.14-1-300371	157	19	19	6	0	4	434	15	15	0	0	NA	NA	NA	50	45	246	252	360	122	130	182	23	15	30	0.093	0.06	0.083
.	19.01.16-01.53.16-1-300374	90	4	4	1	0	0	406	2	2	0	0	NA	NA	NA	39	17	243	238	349	120	115	171	7	6	0	0.029	0.025	0
.	19.01.16-01.53.39-1-300401	89	5	5	1	0	1	409	4	4	0	0	NA	NA	NA	20	15	239	242	347	120	120	169	0	6	8	0	0.025	0.023
.	19.01.16-01.53.40-1-300402	30	1	1	0	0	0	0	0	0	0	0	NA	NA	NA	12	8	239	239	343	0	0	0	1	0	0	0.004	0	0
.	19.01.16-01.53.42-1-300408	31	1	1	0	0	0	0	0	0	0	0	NA	NA	NA	7	9	240	237	345	0	0	0	0	0	0	0	0	0
.	19.01.16-01.53.42-1-300410	403	78	78	19	0	16	507	74	74	0	0	NA	NA	NA	118	121	273	262	399	148	141	218	86	68	43	0.315	0.26	0.108
.	19.01.16-01.53.45-1-300414	120	5	5	0	0	0	412	4	4	0	0	NA	NA	NA	34	20	242	242	349	117	120	175	0	9	1	0	0.037	0.003
.	19.01.16-01.53.51-1-300425	148	14	14	3	0	2	434	13	13	0	0	NA	NA	NA	43	46	246	250	363	123	124	187	1	12	16	0.004	0.048	0.044
.	19.01.16-01.53.54-1-300428	57	2	2	1	0	1	409	1	1	0	0	NA	NA	NA	25	20	242	241	350	117	119	173	4	3	0	0.017	0.012	0
.	19.01.16-01.53.55-1-300432	342	33	33	8	0	6	461	30	30	0	0	NA	NA	NA	86	73	257	257	372	134	132	195	55	14	33	0.214	0.054	0.089
.	19.01.16-01.54.02-1-300436	150	8	8	2	0	2	437	5	5	0	0	NA	NA	NA	47	47	245	256	359	123	132	182	14	10	0	0.057	0.039	0
.	19.01.16-01.54.03-1-300435	357	49	49	9	0	9	482	41	41	0	0	NA	NA	NA	103	99	259	267	386	136	137	209	48	38	58	0.185	0.142	0.15
.	19.01.16-01.54.05-1-300439	151	20	20	0	0	0	432	18	18	0	0	NA	NA	NA	44	45	245	243	370	123	119	190	7	21	13	0.029	0.086	0.035
.	19.01.16-01.54.17-1-300447	716	96	96	24	0	17	562	92	92	0	0	NA	NA	NA	190	176	281	283	425	160	160	242	98	108	58	0.349	0.382	0.136
.	19.01.16-01.54.20-1-300467	58	2	2	2	0	2	412	1	1	0	0	NA	NA	NA	26	25	244	244	350	121	120	171	7	0	0	0.029	0	0
.	19.01.16-01.54.26-1-300470	61	2	2	0	0	0	150	1	1	0	0	NA	NA	NA	23	22	239	245	351	45	42	63	1	0	2	0.004	0	0.006
.	19.01.16-01.54.34-1-300475	183	17	17	3	0	1	430	16	16	0	0	NA	NA	NA	50	43	248	252	356	122	128	180	22	10	13	0.089	0.04	0.037
.	19.01.16-01.54.36-1-300477	435	93	93	28	0	23	498	85	85	0	0	NA	NA	NA	122	111	262	271	391	138	148	212	87	92	72	0.332	0.339	0.184
.	19.01.16-01.54.41-1-300483	213	19	19	5	0	5	442	17	17	0	0	NA	NA	NA	67	60	251	252	370	128	126	188	30	7	22	0.12	0.028	0.059
.	19.01.16-01.54.48-1-300494	87	3	3	0	0	0	411	2	2	0	0	NA	NA	NA	29	23	244	243	349	122	120	169	0	2	6	0	0.008	0.017
.	19.01.16-01.54.51-1-300496	94	5	5	1	0	1	405	4	4	0	0	NA	NA	NA	21	15	241	241	346	118	118	169	5	6	0	0.021	0.025	0
.	19.01.16-01.55.07-1-300511	178	21	21	6	0	4	447	17	17	0	0	NA	NA	NA	51	52	252	250	363	132	128	187	32	28	5	0.127	0.112	0.014
.	19.01.16-01.55.08-1-300513	210	38	38	7	0	4	448	34	34	0	0	NA	NA	NA	66	66	254	254	371	129	131	188	48	21	26	0.189	0.083	0.07
.	19.01.16-01.55.09-1-300514	60	3	3	2	0	2	408	2	2	0	0	NA	NA	NA	33	31	240	249	355	116	120	172	5	1	2	0.021	0.004	0.006
.	19.01.16-01.55.14-1-300516	238	31	31	9	0	9	451	29	29	0	0	NA	NA	NA	66	64	258	255	364	134	130	187	24	22	24	0.093	0.086	0.066
.	19.01.16-01.55.16-1-300518	86	5	5	3	0	3	401	4	4	0	0	NA	NA	NA	26	13	240	239	347	116	115	170	8	5	2	0.033	0.021	0.006
.	19.01.16-01.55.23-1-300538	295	34	34	10	0	7	490	30	30	0	0	NA	NA	NA	87	103	263	274	379	141	150	199	48	32	41	0.183	0.117	0.108
.	19.01.16-01.55.31-1-300540	31	1	1	0	0	0	0	0	0	0	0	NA	NA	NA	8	11	239	239	346	0	0	0	0	0	0	0	0	0
.	19.01.16-01.55.34-1-300544	60	2	2	0	0	0	301	1	1	0	0	NA	NA	NA	15	24	242	240	355	82	91	128	0	0	6	0	0	0.017
.	19.01.16-01.55.45-1-300557	56	2	2	1	0	1	415	1	1	0	0	NA	NA	NA	37	32	243	247	355	120	120	175	0	6	2	0	0.024	0.006
.	19.01.16-01.55.49-1-300566	148	8	8	2	0	1	423	6	6	0	0	NA	NA	NA	51	31	245	245	354	123	123	177	2	14	7	0.008	0.057	0.02
.	19.01.16-01.55.58-1-300573	282	21	21	5	0	4	458	18	18	0	0	NA	NA	NA	82	76	258	258	373	134	134	190	3	28	23	0.012	0.109	0.062
.	19.01.16-01.56.00-1-300575	85	4	4	0	0	0	413	2	2	0	0	NA	NA	NA	20	20	240	244	349	117	123	173	4	0	10	0.017	0	0.029
.	19.01.16-01.56.04-1-300577	116	7	7	2	0	2	423	6	6	0	0	NA	NA	NA	29	37	246	247	357	122	124	177	12	5	1	0.049	0.02	0.003
.	19.01.16-01.56.04-1-300578	421	62	62	19	0	14	506	57	57	0	0	NA	NA	NA	159	130	276	274	393	151	146	209	62	55	46	0.225	0.201	0.117
.	19.01.16-01.56.09-1-300580	152	7	7	2	0	2	433	6	6	0	0	NA	NA	NA	35	44	247	251	359	126	128	179	0	1	20	0	0.004	0.056
.	19.01.16-01.56.13-1-300583	301	56	56	17	0	12	472	52	52	0	0	NA	NA	NA	90	86	263	261	375	139	137	196	42	62	49	0.16	0.238	0.131
.	19.01.16-01.56.14-1-300584	34	1	1	0	0	0	0	0	0	0	0	NA	NA	NA	9	10	239	237	347	0	0	0	0	0	0	0	0	0
.	19.01.16-01.56.18-1-300589	192	23	23	3	0	3	431	21	21	0	0	NA	NA	NA	52	44	247	251	359	123	130	178	5	22	22	0.02	0.088	0.061
.	19.01.16-01.56.31-1-300619	202	11	11	3	0	3	448	9	9	0	0	NA	NA	NA	67	71	259	255	370	132	129	187	18	8	9	0.069	0.031	0.024
.	19.01.16-01.56.33-1-300620	120	7	7	0	0	0	422	6	6	0	0	NA	NA	NA	44	41	254	244	356	126	119	177	2	6	10	0.008	0.025	0.028
.	19.01.16-01.56.38-1-300622	298	55	55	18	0	14	478	51	51	0	0	NA	NA	NA	71	88	267	257	377	145	135	198	26	79	63	0.097	0.307	0.167
.	19.01.16-01.56.40-1-300626	389	119	119	32	0	30	465	112	112	0	0	NA	NA	NA	97	82	256	261	378	133	139	193	120	83	90	0.469	0.318	0.238
.	19.01.16-01.56.41-1-300629	89	4	4	0	0	0	420	2	2	0	0	NA	NA	NA	33	32	244	249	352	121	124	175	9	1	0	0.037	0.004	0
.	19.01.16-01.56.51-1-300640	264	28	28	6	0	6	454	26	26	0	0	NA	NA	NA	74	70	261	254	368	138	129	187	16	13	31	0.061	0.051	0.084
.	19.01.16-01.57.02-1-300653	362	44	44	8	0	8	482	42	42	0	0	NA	NA	NA	112	95	262	262	384	139	140	203	51	49	33	0.195	0.187	0.086
.	19.01.16-01.57.08-1-300655	124	14	14	9	0	9	423	11	11	0	0	NA	NA	NA	54	36	248	249	352	127	124	172	10	21	8	0.04	0.084	0.023
.	19.01.16-01.57.15-1-300657	295	88	88	19	0	17	469	82	82	0	0	NA	NA	NA	88	82	264	262	369	138	140	191	79	68	91	0.299	0.26	0.247
.	19.01.16-01.57.37-1-300683	59	2	2	0	0	0	413	1	1	0	0	NA	NA	NA	23	20	241	243	349	121	120	172	0	0	3	0	0	0.009
.	19.01.16-01.57.38-1-300684	33	1	1	0	0	0	0	0	0	0	0	NA	NA	NA	10	6	237	238	344	0	0	0	0	1	0	0	0.004	0
.	19.01.16-01.57.44-1-300693	87	5	5	1	0	1	419	4	4	0	0	NA	NA	NA	23	25	246	243	349	124	121	174	7	9	0	0.028	0.037	0
.	19.01.16-01.57.44-1-300695	149	6	6	2	0	2	432	5	5	0	0	NA	NA	NA	37	44	249	253	355	127	127	178	7	0	14	0.028	0	0.039
.	19.01.16-01.57.49-1-300707	90	5	5	1	0	1	421	4	4	0	0	NA	NA	NA	44	35	247	242	359	124	118	179	10	7	0	0.04	0.029	0
.	19.01.16-01.57.53-1-300710	389	59	59	15	0	10	498	54	54	0	0	NA	NA	NA	103	117	275	264	391	146	141	211	68	68	39	0.247	0.258	0.1
.	19.01.16-01.57.56-1-300715	299	20	20	8	0	7	462	19	19	0	0	NA	NA	NA	97	74	255	257	375	131	133	198	42	29	2	0.165	0.113	0.005
.	19.01.16-01.58.01-1-300718	296	58	58	16	0	10	484	54	54	0	0	NA	NA	NA	80	97	268	257	385	143	135	206	49	35	67	0.183	0.136	0.174
.	19.01.16-01.58.04-1-300719	351	22	22	7	0	7	473	20	20	0	0	NA	NA	NA	102	91	265	258	381	139	132	202	31	10	23	0.117	0.039	0.06
.	19.01.16-01.58.08-1-300721	154	35	35	13	0	10	430	34	34	0	0	NA	NA	NA	52	55	256	255	357	128	124	178	55	48	22	0.215	0.188	0.062
.	19.01.16-01.58.16-1-300725	66	3	3	1	0	1	415	2	2	0	0	NA	NA	NA	24	34	242	248	357	119	123	173	7	0	0	0.029	0	0
.	19.01.16-01.58.31-1-300748	66	2	2	0	0	0	408	1	1	0	0	NA	NA	NA	24	23	242	244	350	120	117	171	0	3	0	0	0.012	0
.	19.01.16-01.58.32-1-300750	85	7	7	4	0	4	420	6	6	0	0	NA	NA	NA	35	30	243	246	354	121	122	177	24	3	0	0.099	0.012	0
.	19.01.16-01.58.43-1-300762	117	4	4	1	0	1	421	2	2	0	0	NA	NA	NA	40	27	243	242	355	123	119	179	4	7	3	0.016	0.029	0.008
.	19.01.16-01.58.48-1-300768	119	4	4	2	0	2	445	2	2	0	0	NA	NA	NA	36	59	254	254	364	129	132	184	4	4	0	0.016	0.016	0
.	19.01.16-01.58.53-1-300777	63	3	3	2	0	2	349	2	2	0	0	NA	NA	NA	22	20	239	246	348	97	104	148	3	0	5	0.013	0	0.014
.	19.01.16-01.59.03-1-300791	60	2	2	2	0	2	410	1	1	0	0	NA	NA	NA	22	20	245	242	346	122	121	167	3	2	0	0.012	0.008	0
.	19.01.16-01.59.05-1-300792	203	8	8	2	0	2	436	7	7	0	0	NA	NA	NA	64	45	246	251	361	125	128	183	9	2	6	0.037	0.008	0.017
.	19.01.16-01.59.07-1-300794	338	86	86	21	0	17	470	79	79	0	0	NA	NA	NA	98	82	260	252	383	139	128	203	95	62	59	0.365	0.246	0.154
.	19.01.16-01.59.09-1-300796	327	69	69	26	0	20	480	61	61	0	0	NA	NA	NA	88	95	262	270	376	137	143	200	88	48	52	0.336	0.178	0.138
.	19.01.16-01.59.09-1-300798	353	55	55	11	0	11	485	49	49	0	0	NA	NA	NA	95	107	263	270	387	140	142	203	60	49	31	0.228	0.181	0.08
.	19.01.16-01.59.16-1-300800	241	20	20	5	0	4	458	17	17	0	0	NA	NA	NA	59	64	257	261	359	134	141	183	16	14	25	0.062	0.054	0.07
.	19.01.16-01.59.19-1-300819	186	9	9	3	0	3	437	8	8	0	0	NA	NA	NA	61	51	251	250	363	129	124	184	5	15	6	0.02	0.06	0.017
.	19.01.16-01.59.28-1-300826	63	2	2	1	0	1	406	0	0	0	0	NA	NA	NA	22	17	244	241	345	120	117	169	0	0	2	0	0	0.006
.	19.01.16-01.59.30-1-300827	123	5	5	1	0	0	412	3	3	0	0	NA	NA	NA	45	27	245	248	347	122	124	166	4	6	3	0.016	0.024	0.009
.	19.01.16-01.59.33-1-300829	153	7	7	0	0	0	438	5	5	0	0	NA	NA	NA	49	52	249	247	369	126	124	188	3	17	0	0.012	0.069	0
.	19.01.16-01.59.40-1-300833	205	20	20	2	0	2	436	17	17	0	0	NA	NA	NA	70	52	252	248	365	125	124	187	15	11	12	0.06	0.044	0.033
.	19.01.16-01.59.41-1-300836	67	3	3	0	0	0	414	2	2	0	0	NA	NA	NA	11	25	243	247	348	120	121	173	0	7	0	0	0.028	0
.	19.01.16-01.59.47-1-300847	183	21	21	9	0	8	432	20	20	0	0	NA	NA	NA	54	46	247	248	364	123	123	186	20	16	13	0.081	0.065	0.036
.	19.01.16-01.59.49-1-300854	64	2	2	1	0	1	398	1	1	0	0	NA	NA	NA	17	23	243	242	351	114	115	169	0	0	6	0	0	0.017
.	19.01.16-01.59.57-1-300860	89	4	4	1	0	1	415	2	2	0	0	NA	NA	NA	24	21	243	245	346	120	122	173	0	5	7	0	0.02	0.02
.	19.01.16-01.59.59-1-300863	494	76	76	25	0	19	528	69	69	0	0	NA	NA	NA	116	141	273	274	407	153	148	227	91	58	80	0.333	0.212	0.197
.	19.01.16-02.00.00-1-300864	291	79	79	18	0	15	460	74	74	0	0	NA	NA	NA	91	69	264	255	363	140	133	187	92	84	38	0.348	0.329	0.105
.	19.01.16-02.00.09-1-300871	62	2	2	0	0	0	349	1	1	0	0	NA	NA	NA	16	9	240	236	346	96	105	148	3	0	0	0.012	0	0
.	19.01.16-02.00.20-1-300894	237	16	16	4	0	4	451	15	15	0	0	NA	NA	NA	70	58	251	255	365	131	132	188	22	14	7	0.088	0.055	0.019
.	19.01.16-02.00.20-1-300895	260	19	19	4	0	4	462	16	16	0	0	NA	NA	NA	78	81	267	257	370	140	131	191	32	20	8	0.12	0.078	0.022
.	19.01.16-02.00.23-1-300897	264	110	110	30	0	25	453	95	95	0	0	NA	NA	NA	78	77	258	254	378	130	128	195	78	117	72	0.302	0.461	0.19
.	19.01.16-02.00.27-1-300901	119	5	5	1	0	1	424	4	4	0	0	NA	NA	NA	37	42	241	254	360	117	125	182	9	1	5	0.037	0.004	0.014
.	19.01.16-02.00.32-1-300904	272	35	35	6	0	6	446	31	31	0	0	NA	NA	NA	69	69	251	255	376	124	131	191	20	25	25	0.08	0.098	0.066
.	19.01.16-02.00.49-1-300922	242	49	49	15	0	13	449	44	44	0	0	NA	NA	NA	89	79	261	256	375	133	130	186	43	40	26	0.165	0.156	0.069
.	19.01.16-02.00.50-1-300924	187	28	28	3	0	2	442	23	23	0	0	NA	NA	NA	72	65	256	258	364	130	133	179	28	25	20	0.109	0.097	0.055
.	19.01.16-02.00.52-1-300925	38	1	1	1	0	1	0	0	0	0	0	NA	NA	NA	10	9	237	238	347	0	0	0	0	1	0	0	0.004	0
.	19.01.16-02.00.55-1-300930	56	2	2	1	0	1	249	1	1	0	0	NA	NA	NA	17	13	240	237	349	66	72	111	1	0	1	0.004	0	0.003
.	19.01.16-02.00.57-1-300932	149	9	9	4	0	4	429	7	7	0	0	NA	NA	NA	54	47	247	252	361	121	127	181	12	5	13	0.049	0.02	0.036
.	19.01.16-02.01.06-1-300997	34	1	1	0	0	0	0	0	0	0	0	NA	NA	NA	7	6	238	237	344	0	0	0	0	0	2	0	0	0.006
.	19.01.16-02.01.09-1-301002	179	20	20	6	0	6	451	18	18	0	0	NA	NA	NA	49	66	249	258	372	124	135	192	17	22	20	0.068	0.085	0.054
.	19.01.16-02.01.21-1-301046	81	4	4	0	0	0	418	3	3	0	0	NA	NA	NA	20	25	245	240	353	122	120	176	1	4	6	0.004	0.017	0.017
.	19.01.16-02.01.27-1-301047	87	3	3	1	0	1	412	2	2	0	0	NA	NA	NA	27	22	241	242	352	118	121	173	0	5	5	0	0.021	0.014
.	19.01.16-02.01.35-1-301050	174	16	16	2	0	2	453	13	13	0	0	NA	NA	NA	41	62	251	258	366	128	137	188	11	20	8	0.044	0.078	0.022
.	19.01.16-02.01.39-1-301054	66	2	2	0	0	0	410	1	1	0	0	NA	NA	NA	20	19	240	247	345	116	123	171	2	0	6	0.008	0	0.017
.	19.01.16-02.01.41-1-301058	507	100	100	25	0	19	524	87	87	0	0	NA	NA	NA	145	133	285	266	395	162	146	216	133	86	92	0.467	0.323	0.233
.	19.01.16-02.01.47-1-301065	264	27	27	6	0	5	457	26	26	0	0	NA	NA	NA	67	71	252	259	373	129	133	195	20	12	30	0.079	0.046	0.08
.	19.01.16-02.01.50-1-301072	362	53	53	17	0	13	489	47	47	0	0	NA	NA	NA	109	108	270	269	382	143	143	203	37	78	62	0.137	0.29	0.162
.	19.01.16-02.01.51-1-301074	124	7	7	5	0	4	416	6	6	0	0	NA	NA	NA	36	25	242	241	355	121	117	178	0	2	13	0	0.008	0.037
.	19.01.16-02.01.54-1-301079	58	2	2	0	0	0	99	1	1	0	0	NA	NA	NA	12	10	240	240	343	27	31	41	0	0	4	0	0	0.012
.	19.01.16-02.02.06-1-301089	206	15	15	2	0	2	446	13	13	0	0	NA	NA	NA	53	55	251	248	369	127	127	192	12	1	26	0.048	0.004	0.07
.	19.01.16-02.02.06-1-301090	87	3	3	1	0	1	416	2	2	0	0	NA	NA	NA	23	30	242	245	356	121	120	175	3	2	3	0.012	0.008	0.008
.	19.01.16-02.02.08-1-301091	236	23	23	6	0	6	458	22	22	0	0	NA	NA	NA	73	72	260	262	363	135	136	187	32	26	7	0.123	0.099	0.019
.	19.01.16-02.02.14-1-301093	262	53	53	15	0	10	465	49	49	0	0	NA	NA	NA	63	80	256	259	378	134	133	198	61	58	37	0.238	0.224	0.098
.	19.01.16-02.02.25-1-301116	123	10	10	3	0	3	414	7	7	0	0	NA	NA	NA	40	30	246	245	352	121	121	172	11	1	16	0.045	0.004	0.045
.	19.01.16-02.02.29-1-301118	188	13	13	1	0	1	441	11	11	0	0	NA	NA	NA	47	51	257	242	365	132	123	186	6	9	7	0.023	0.037	0.019
.	19.01.16-02.02.33-1-301120	63	2	2	0	0	0	101	1	1	0	0	NA	NA	NA	16	25	243	244	351	24	35	42	0	3	0	0	0.012	0
.	19.01.16-02.02.45-1-301130	30	1	1	0	0	0	0	0	0	0	0	NA	NA	NA	14	11	243	237	344	0	0	0	0	0	0	0	0	0
.	19.01.16-02.02.47-1-301135	35	1	1	1	0	1	0	0	0	0	0	NA	NA	NA	12	6	240	238	341	0	0	0	0	0	5	0	0	0.015
.	19.01.16-02.02.50-1-301139	58	2	2	0	0	0	351	1	1	0	0	NA	NA	NA	15	11	238	239	347	103	103	145	0	0	1	0	0	0.003
.	19.01.16-02.02.51-1-301140	120	10	10	1	0	1	429	9	9	0	0	NA	NA	NA	33	38	240	253	358	118	131	180	8	10	5	0.033	0.04	0.014
.	19.01.16-02.02.52-1-301141	64	2	2	0	0	0	410	1	1	0	0	NA	NA	NA	22	18	242	242	347	120	119	171	0	0	5	0	0	0.014
.	19.01.16-02.02.54-1-301143	208	17	17	2	0	2	441	16	16	0	0	NA	NA	NA	71	56	252	254	363	127	128	186	3	18	19	0.012	0.071	0.052
.	19.01.16-02.02.55-1-301144	90	5	5	0	0	0	423	4	4	0	0	NA	NA	NA	26	30	243	244	356	121	120	182	8	13	5	0.033	0.053	0.014
.	19.01.16-02.03.00-1-301157	83	4	4	1	0	1	418	3	3	0	0	NA	NA	NA	42	34	252	240	355	125	117	176	9	0	1	0.036	0	0.003
.	19.01.16-02.03.02-1-301158	90	3	3	1	0	1	426	2	2	0	0	NA	NA	NA	32	42	245	248	362	124	122	180	3	0	4	0.012	0	0.011
.	19.01.16-02.03.06-1-301161	175	22	22	8	0	8	445	17	17	0	0	NA	NA	NA	55	53	248	253	365	127	128	190	14	29	14	0.056	0.115	0.038
.	19.01.16-02.03.13-1-301165	536	67	67	17	0	11	517	61	61	0	0	NA	NA	NA	140	137	277	277	396	146	153	218	70	92	36	0.253	0.332	0.091
.	19.01.16-02.03.13-1-301166	268	97	97	25	0	20	450	87	87	0	0	NA	NA	NA	66	68	261	259	361	135	131	184	94	100	66	0.36	0.386	0.183
.	19.01.16-02.03.15-1-301169	384	115	115	30	0	26	497	103	103	0	0	NA	NA	NA	103	117	270	275	385	143	148	206	92	123	81	0.341	0.447	0.21
.	19.01.16-02.03.17-1-301171	82	3	3	1	0	1	423	2	2	0	0	NA	NA	NA	22	37	244	250	356	121	126	176	1	5	0	0.004	0.02	0
.	19.01.16-02.03.27-1-301194	89	7	7	3	0	2	421	6	6	0	0	NA	NA	NA	28	36	248	246	355	122	120	179	8	6	5	0.032	0.024	0.014
.	19.01.16-02.03.28-1-301195	424	120	120	30	0	28	508	114	114	0	0	NA	NA	NA	129	127	273	281	386	149	153	206	88	105	113	0.322	0.374	0.293
.	19.01.16-02.03.32-1-301196	92	3	3	2	0	2	422	1	1	0	0	NA	NA	NA	25	31	247	242	355	124	119	179	0	2	2	0	0.008	0.006
.	19.01.16-02.03.37-1-301198	235	85	85	13	0	11	451	79	79	0	0	NA	NA	NA	59	66	257	252	370	133	128	190	116	53	38	0.451	0.21	0.103
.	19.01.16-02.03.39-1-301201	230	21	21	8	0	8	453	19	19	0	0	NA	NA	NA	73	68	255	252	374	129	128	196	40	20	4	0.157	0.079	0.011
.	19.01.16-02.03.46-1-301212	94	7	7	2	0	2	414	4	4	0	0	NA	NA	NA	26	22	244	239	352	120	118	176	4	16	1	0.016	0.067	0.003
.	19.01.16-02.03.47-1-301215	67	3	3	0	0	0	406	2	2	0	0	NA	NA	NA	23	19	240	243	349	117	116	173	6	0	0	0.025	0	0
.	19.01.16-02.04.03-1-301231	165	12	12	4	0	4	431	11	11	0	0	NA	NA	NA	48	42	247	244	364	125	121	185	7	19	9	0.028	0.078	0.025
.	19.01.16-02.04.06-1-301232	63	2	2	0	0	0	101	1	1	0	0	NA	NA	NA	15	20	241	243	349	32	30	39	0	0	2	0	0	0.006
.	19.01.16-02.04.13-1-301235	33	1	1	1	0	1	0	0	0	0	0	NA	NA	NA	11	12	239	243	343	0	0	0	0	0	0	0	0	0
.	19.01.16-02.04.17-1-301236	243	42	42	13	0	7	471	39	39	0	0	NA	NA	NA	65	90	271	249	383	144	127	200	50	39	58	0.185	0.157	0.151
.	19.01.16-02.04.18-1-301240	144	5	5	0	0	0	426	4	4	0	0	NA	NA	NA	43	44	248	247	362	123	123	180	7	0	4	0.028	0	0.011
.	19.01.16-02.04.32-1-301264	238	54	54	11	0	5	446	50	50	0	0	NA	NA	NA	66	57	250	249	371	127	127	192	67	51	32	0.268	0.205	0.086
.	19.01.16-02.04.36-1-301267	379	44	44	9	0	7	501	41	41	0	0	NA	NA	NA	115	116	266	272	391	140	149	212	41	50	37	0.154	0.184	0.095
.	19.01.16-02.04.37-1-301268	37	1	1	0	0	0	0	0	0	0	0	NA	NA	NA	5	12	240	240	345	0	0	0	0	0	1	0	0	0.003
.	19.01.16-02.04.44-1-301277	36	1	1	1	0	1	0	0	0	0	0	NA	NA	NA	9	9	238	238	346	0	0	0	0	0	1	0	0	0.003
.	19.01.16-02.04.48-1-301283	149	7	7	1	0	0	444	5	5	0	0	NA	NA	NA	58	58	253	250	368	129	127	188	2	7	7	0.008	0.028	0.019
.	19.01.16-02.05.04-1-301300	323	61	61	16	0	14	487	54	54	0	0	NA	NA	NA	97	105	268	262	388	141	137	209	63	39	65	0.235	0.149	0.168
.	19.01.16-02.05.12-1-301302	155	30	30	9	0	7	435	26	26	0	0	NA	NA	NA	44	50	253	251	359	127	128	180	18	31	9	0.071	0.124	0.025
.	19.01.16-02.05.16-1-301303	130	12	12	3	0	2	428	8	8	0	0	NA	NA	NA	40	39	246	248	358	123	127	178	22	23	9	0.089	0.093	0.025
.	19.01.16-02.05.24-1-301325	356	35	35	9	0	8	477	33	33	0	0	NA	NA	NA	106	97	267	259	384	139	136	202	29	40	41	0.109	0.154	0.107
.	19.01.16-02.05.27-1-301329	88	4	4	1	0	1	406	2	2	0	0	NA	NA	NA	31	20	241	241	351	113	120	173	11	2	0	0.046	0.008	0
.	19.01.16-02.05.42-1-301340	31	1	1	0	0	0	0	0	0	0	0	NA	NA	NA	11	9	239	240	343	0	0	0	0	0	1	0	0	0.003
.	19.01.16-02.05.45-1-301346	174	13	13	2	0	2	430	12	12	0	0	NA	NA	NA	51	44	249	245	363	124	122	184	6	14	7	0.024	0.057	0.019
.	19.01.16-02.05.48-1-301352	118	8	8	1	0	1	430	7	7	0	0	NA	NA	NA	32	42	248	254	353	125	129	176	5	4	13	0.02	0.016	0.037
.	19.01.16-02.05.49-1-301357	146	9	9	5	0	5	426	7	7	0	0	NA	NA	NA	46	42	246	252	357	124	124	178	10	5	16	0.041	0.02	0.045
.	19.01.16-02.05.51-1-301358	92	5	5	3	0	2	422	4	4	0	0	NA	NA	NA	32	33	250	244	352	127	121	174	6	0	8	0.024	0	0.023
.	19.01.16-02.05.55-1-301364	38	1	1	0	0	0	0	0	0	0	0	NA	NA	NA	8	13	242	238	346	0	0	0	0	4	0	0	0.017	0
.	19.01.16-02.05.58-1-301370	33	1	1	0	0	0	0	0	0	0	0	NA	NA	NA	9	7	238	238	344	0	0	0	0	0	1	0	0	0.003
.	19.01.16-02.06.02-1-301372	180	11	11	3	0	3	444	9	9	0	0	NA	NA	NA	61	59	256	257	359	132	134	178	13	9	17	0.051	0.035	0.047
.	19.01.16-02.06.03-1-301373	379	68	68	20	0	15	469	60	60	0	0	NA	NA	NA	106	85	269	257	372	144	132	193	88	64	65	0.327	0.249	0.175
.	19.01.16-02.06.08-1-301377	319	76	76	14	0	10	473	66	66	0	0	NA	NA	NA	92	94	256	262	389	132	132	209	94	48	71	0.367	0.183	0.183
.	19.01.16-02.06.11-1-301378	65	3	3	0	0	0	398	2	2	0	0	NA	NA	NA	13	25	245	244	349	117	117	164	0	4	0	0	0.016	0
.	19.01.16-02.06.14-1-301381	88	4	4	0	0	0	417	3	3	0	0	NA	NA	NA	25	26	246	243	350	121	121	175	2	11	2	0.008	0.045	0.006
.	19.01.16-02.06.15-1-301382	321	141	141	42	0	35	457	131	131	0	0	NA	NA	NA	104	70	254	259	370	130	135	192	148	114	86	0.583	0.44	0.232
.	19.01.16-02.06.24-1-301411	405	49	49	9	0	7	484	43	43	0	0	NA	NA	NA	140	104	269	265	383	144	143	197	41	53	48	0.152	0.2	0.125
.	19.01.16-02.06.24-1-301412	150	21	21	3	0	2	437	18	18	0	0	NA	NA	NA	32	49	254	246	362	127	125	185	14	33	6	0.055	0.134	0.017
.	19.01.16-02.06.24-1-301413	35	1	1	0	0	0	0	0	0	0	0	NA	NA	NA	9	14	244	240	343	0	0	0	0	0	0	0	0	0
.	19.01.16-02.06.27-1-301416	93	5	5	1	0	1	432	4	4	0	0	NA	NA	NA	30	47	246	255	359	122	129	181	7	6	3	0.028	0.024	0.008
.	19.01.16-02.06.35-1-301417	333	70	70	20	0	18	464	64	64	0	0	NA	NA	NA	94	77	254	256	380	131	129	204	87	67	44	0.343	0.262	0.116
.	19.01.16-02.06.47-1-301431	34	1	1	0	0	0	0	0	0	0	0	NA	NA	NA	11	10	239	240	344	0	0	0	0	2	0	0	0.008	0
.	19.01.16-02.06.51-1-301435	64	3	3	0	0	0	412	2	2	0	0	NA	NA	NA	19	21	240	245	349	120	118	174	2	1	1	0.008	0.004	0.003
.	19.01.16-02.06.56-1-301439	477	107	107	31	0	22	519	98	98	0	0	NA	NA	NA	139	138	279	265	407	154	141	224	109	137	57	0.391	0.517	0.14
.	19.01.16-02.07.06-1-301450	85	5	5	1	0	0	435	4	4	0	0	NA	NA	NA	23	45	249	253	356	128	128	179	3	12	7	0.012	0.047	0.02
.	19.01.16-02.07.18-1-301457	33	1	1	0	0	0	0	0	0	0	0	NA	NA	NA	5	11	240	239	345	0	0	0	0	0	2	0	0	0.006
.	19.01.16-02.07.22-1-301474	61	3	3	0	0	0	421	2	2	0	0	NA	NA	NA	25	33	243	247	356	122	123	176	1	9	2	0.004	0.036	0.006
.	19.01.16-02.07.25-1-301478	535	90	90	21	0	19	521	83	83	0	0	NA	NA	NA	146	137	272	277	401	147	151	223	93	96	62	0.342	0.347	0.155
.	19.01.16-02.07.47-1-301496	62	2	2	0	0	0	406	1	1	0	0	NA	NA	NA	14	17	237	243	350	115	118	173	0	4	1	0	0.016	0.003
.	19.01.16-02.07.57-1-301509	119	4	4	0	0	0	427	3	3	0	0	NA	NA	NA	32	43	244	252	360	123	127	177	3	0	5	0.012	0	0.014
.	19.01.16-02.08.03-1-301510	62	3	3	0	0	0	410	1	1	0	0	NA	NA	NA	30	23	242	245	349	118	121	171	0	0	4	0	0	0.011
.	19.01.16-02.08.09-1-301513	181	19	19	3	0	3	435	18	18	0	0	NA	NA	NA	62	55	253	251	364	126	126	183	20	17	13	0.079	0.068	0.036
.	19.01.16-02.08.12-1-301516	302	50	50	14	0	12	468	46	46	0	0	NA	NA	NA	81	77	252	253	385	132	132	204	49	46	57	0.194	0.182	0.148
.	19.01.16-02.08.20-1-301543	302	76	76	26	0	18	461	68	68	0	0	NA	NA	NA	88	70	255	257	371	132	134	195	85	86	65	0.333	0.335	0.175
.	19.01.16-02.08.21-1-301544	165	24	24	5	0	5	424	21	21	0	0	NA	NA	NA	51	34	246	244	357	121	123	180	22	29	21	0.089	0.119	0.059
.	19.01.16-02.08.40-1-301552	268	68	68	16	0	15	439	63	63	0	0	NA	NA	NA	76	58	250	255	366	125	128	186	61	58	32	0.244	0.227	0.087
.	19.01.16-02.08.46-1-301561	117	8	8	4	0	4	424	7	7	0	0	NA	NA	NA	34	36	249	245	355	125	123	176	15	8	10	0.06	0.033	0.028
.	19.01.16-02.08.54-1-301570	388	78	78	20	0	17	486	66	66	0	0	NA	NA	NA	93	99	261	264	387	137	141	208	90	58	78	0.345	0.22	0.202
.	19.01.16-02.08.59-1-301575	347	69	69	23	0	18	466	62	62	0	0	NA	NA	NA	117	83	272	252	372	145	129	192	100	67	56	0.368	0.266	0.151
.	19.01.16-02.09.07-1-301585	381	81	81	24	0	19	484	73	73	0	0	NA	NA	NA	89	99	275	268	369	148	144	192	115	71	49	0.418	0.265	0.133
.	19.01.16-02.09.12-1-301589	299	22	22	6	0	4	481	20	20	0	0	NA	NA	NA	85	100	267	266	380	146	136	199	16	21	20	0.06	0.079	0.053
.	19.01.16-02.09.25-1-301612	173	10	10	1	0	1	444	8	8	0	0	NA	NA	NA	49	48	247	255	359	124	135	185	19	0	3	0.077	0	0.008
.	19.01.16-02.09.41-1-301626	85	6	6	2	0	2	428	4	4	0	0	NA	NA	NA	30	39	241	249	362	118	126	184	8	4	1	0.033	0.016	0.003
.	19.01.16-02.09.48-1-301636	403	138	138	37	0	30	498	129	129	0	0	NA	NA	NA	87	115	271	271	386	146	145	207	109	127	105	0.402	0.469	0.272
.	19.01.16-02.09.58-1-301652	320	35	35	10	0	8	479	30	30	0	0	NA	NA	NA	95	99	260	265	387	136	139	204	38	60	30	0.146	0.226	0.078
.	19.01.16-02.10.00-1-301653	33	1	1	0	0	0	0	0	0	0	0	NA	NA	NA	11	7	237	238	345	0	0	0	0	1	0	0	0.004	0
.	19.01.16-02.10.02-1-301658	92	10	10	3	0	3	410	9	9	0	0	NA	NA	NA	26	18	241	242	348	120	121	169	6	2	11	0.025	0.008	0.032
.	19.01.16-02.10.05-1-301659	88	3	3	0	0	0	410	2	2	0	0	NA	NA	NA	28	25	245	240	353	118	118	174	0	2	5	0	0.008	0.014
.	19.01.16-02.10.09-1-301661	265	18	18	4	0	3	460	16	16	0	0	NA	NA	NA	75	71	255	258	371	133	133	194	3	23	24	0.012	0.089	0.065
.	19.01.16-02.10.21-1-301686	89	7	7	3	0	3	420	5	5	0	0	NA	NA	NA	24	31	249	243	352	125	120	175	10	4	1	0.04	0.016	0.003
.	19.01.16-02.10.21-1-301687	270	62	62	18	0	15	477	57	57	0	0	NA	NA	NA	73	87	258	267	375	137	141	199	67	60	35	0.26	0.225	0.093
.	19.01.16-02.10.37-1-301692	95	3	3	2	0	2	424	2	2	0	0	NA	NA	NA	23	38	248	246	357	124	122	178	0	7	1	0	0.028	0.003
.	19.01.16-02.10.38-1-301694	34	1	1	0	0	0	0	0	0	0	0	NA	NA	NA	9	11	240	239	345	0	0	0	2	0	0	0.008	0	0
.	19.01.16-02.10.38-1-301697	292	29	29	9	0	8	476	28	28	0	0	NA	NA	NA	100	89	268	258	376	142	135	199	17	25	37	0.063	0.097	0.098
.	19.01.16-02.10.41-1-301703	38	1	1	0	0	0	0	0	0	0	0	NA	NA	NA	9	9	239	238	345	0	0	0	0	2	0	0	0.008	0
.	19.01.16-02.10.45-1-301710	33	1	1	0	0	0	0	0	0	0	0	NA	NA	NA	7	15	240	242	346	0	0	0	0	0	0	0	0	0
.	19.01.16-02.10.47-1-301715	264	67	67	17	0	13	442	62	62	0	0	NA	NA	NA	80	56	249	253	367	123	128	191	59	46	51	0.237	0.182	0.139
.	19.01.16-02.10.51-1-301720	184	33	33	7	0	3	461	27	27	0	0	NA	NA	NA	58	78	261	252	378	135	128	198	41	42	16	0.157	0.167	0.042
.	19.01.16-02.10.51-1-301721	145	13	13	2	0	2	442	10	10	0	0	NA	NA	NA	68	55	253	258	357	130	134	178	8	8	7	0.032	0.031	0.02
.	19.01.16-02.10.52-1-301722	90	3	3	1	0	1	409	2	2	0	0	NA	NA	NA	25	23	246	241	349	121	116	172	2	3	0	0.008	0.012	0
.	19.01.16-02.10.56-1-301725	567	98	98	25	0	19	546	92	92	0	0	NA	NA	NA	150	166	283	287	409	159	163	224	99	140	57	0.35	0.488	0.139
.	19.01.16-02.11.09-1-301739	386	73	73	12	0	11	490	67	67	0	0	NA	NA	NA	104	109	262	270	390	134	145	211	91	57	48	0.347	0.211	0.123
.	19.01.16-02.11.13-1-301741	93	6	6	0	0	0	415	5	5	0	0	NA	NA	NA	29	28	241	246	354	116	123	176	0	8	9	0	0.033	0.025
.	19.01.16-02.11.26-1-301765	96	3	3	1	0	1	417	2	2	0	0	NA	NA	NA	19	23	245	244	347	123	121	173	1	2	1	0.004	0.008	0.003
.	19.01.16-02.11.37-1-301768	151	5	5	0	0	0	434	4	4	0	0	NA	NA	NA	43	49	251	255	356	127	128	179	4	1	1	0.016	0.004	0.003
.	19.01.16-02.11.40-1-301774	294	55	55	19	0	15	462	47	47	0	0	NA	NA	NA	81	78	263	255	373	136	132	194	62	54	46	0.236	0.212	0.123
.	19.01.16-02.11.44-1-301780	33	1	1	0	0	0	0	0	0	0	0	NA	NA	NA	10	18	240	242	349	0	0	0	0	2	0	0	0.008	0
.	19.01.16-02.11.47-1-301785	35	1	1	0	0	0	0	0	0	0	0	NA	NA	NA	6	8	237	238	346	0	0	0	0	0	2	0	0	0.006
.	19.01.16-02.11.49-1-301788	380	97	97	23	0	16	493	90	90	0	0	NA	NA	NA	76	102	261	268	386	136	149	208	125	68	66	0.479	0.254	0.171
.	19.01.16-02.11.52-1-301792	58	2	2	0	0	0	0	1	1	0	0	NA	NA	NA	17	10	237	240	346	0	0	0	0	2	0	0	0.008	0
.	19.01.16-02.11.55-1-301797	268	45	45	11	0	10	472	42	42	0	0	NA	NA	NA	62	88	263	259	379	136	136	200	50	29	52	0.19	0.112	0.137
.	19.01.16-02.12.00-1-301807	65	2	2	0	0	0	415	1	1	0	0	NA	NA	NA	27	26	248	243	348	122	119	174	0	2	3	0	0.008	0.009
.	19.01.16-02.12.11-1-301812	89	5	5	2	0	2	431	4	4	0	0	NA	NA	NA	26	40	254	245	354	129	125	177	0	2	8	0	0.008	0.023
.	19.01.16-02.12.17-1-301819	32	1	1	0	0	0	0	0	0	0	0	NA	NA	NA	9	10	240	238	345	0	0	0	0	0	1	0	0	0.003
.	19.01.16-02.12.20-1-301839	149	11	11	3	0	2	427	10	10	0	0	NA	NA	NA	44	44	249	251	357	122	126	179	20	1	11	0.08	0.004	0.031
.	19.01.16-02.12.30-1-301843	231	81	81	26	0	20	454	75	75	0	0	NA	NA	NA	61	69	257	250	375	131	126	197	83	55	72	0.323	0.22	0.192
.	19.01.16-02.12.33-1-301844	412	119	119	30	0	27	497	111	111	0	0	NA	NA	NA	110	117	269	268	393	144	142	211	113	126	80	0.42	0.47	0.204
.	19.01.16-02.12.48-1-301860	86	6	6	1	0	1	420	5	5	0	0	NA	NA	NA	26	29	239	244	359	119	123	178	1	6	10	0.004	0.025	0.028
.	19.01.16-02.12.57-1-301870	146	17	17	2	0	2	440	16	16	0	0	NA	NA	NA	40	50	247	252	364	124	129	187	7	15	29	0.028	0.06	0.08
.	19.01.16-02.13.00-1-301873	204	18	18	3	0	3	453	16	16	0	0	NA	NA	NA	74	63	258	259	359	135	138	180	6	22	25	0.023	0.085	0.07
.	19.01.16-02.13.02-1-301875	469	74	74	24	0	18	513	68	68	0	0	NA	NA	NA	112	128	277	271	393	151	148	214	76	64	82	0.274	0.236	0.209
.	19.01.16-02.13.06-1-301881	60	2	2	1	0	1	405	1	1	0	0	NA	NA	NA	30	15	237	243	348	113	123	169	2	0	1	0.008	0	0.003
.	19.01.16-02.13.32-1-301908	178	9	9	1	0	1	439	8	8	0	0	NA	NA	NA	38	47	249	246	365	129	120	190	10	9	2	0.04	0.037	0.005
.	19.01.16-02.13.32-1-301909	235	26	26	4	0	4	451	24	24	0	0	NA	NA	NA	62	62	257	253	365	134	129	188	16	20	10	0.062	0.079	0.027
.	19.01.16-02.13.39-1-301913	205	19	19	4	0	4	437	17	17	0	0	NA	NA	NA	55	48	255	250	356	132	128	177	16	14	18	0.063	0.056	0.051
.	19.01.16-02.13.53-1-301925	87	5	5	1	0	1	418	4	4	0	0	NA	NA	NA	44	33	243	250	353	123	125	170	4	0	13	0.016	0	0.037
.	19.01.16-02.13.55-1-301930	363	42	42	13	0	11	503	39	39	0	0	NA	NA	NA	110	122	275	271	389	146	148	209	51	62	46	0.185	0.229	0.118
.	19.01.16-02.14.18-1-301943	465	105	105	30	0	21	504	100	100	0	0	NA	NA	NA	145	120	284	262	387	157	140	207	149	69	76	0.525	0.263	0.196
.	19.01.16-02.14.22-1-301959	90	3	3	1	0	1	407	2	2	0	0	NA	NA	NA	32	26	246	240	353	119	114	174	8	3	1	0.033	0.012	0.003
.	19.01.16-02.14.25-1-301961	65	2	2	0	0	0	412	1	1	0	0	NA	NA	NA	20	20	243	243	347	120	121	171	0	0	10	0	0	0.029
.	19.01.16-02.14.36-1-301969	179	14	14	3	0	3	445	12	12	0	0	NA	NA	NA	51	57	249	256	365	126	133	186	6	16	13	0.024	0.062	0.036
.	19.01.16-02.14.41-1-301977	315	43	43	8	0	5	469	37	37	0	0	NA	NA	NA	90	89	256	271	375	132	144	193	31	36	38	0.121	0.133	0.101
.	19.01.16-02.14.45-1-301985	153	18	18	5	0	3	439	17	17	0	0	NA	NA	NA	47	54	255	249	363	131	125	183	10	26	12	0.039	0.104	0.033
.	19.01.16-02.14.57-1-301997	34	1	1	1	0	1	0	0	0	0	0	NA	NA	NA	9	10	241	237	345	0	0	0	0	2	0	0	0.008	0
.	19.01.16-02.15.00-1-301999	36	1	1	1	0	1	0	0	0	0	0	NA	NA	NA	13	14	241	240	346	0	0	0	0	1	0	0	0.004	0
.	19.01.16-02.15.03-1-302003	269	90	90	28	0	22	463	82	82	0	0	NA	NA	NA	91	81	253	271	370	131	141	191	71	91	84	0.281	0.336	0.227
.	19.01.16-02.15.07-1-302011	177	12	12	3	0	3	442	11	11	0	0	NA	NA	NA	52	56	252	252	365	128	127	187	10	8	11	0.04	0.032	0.03
.	19.01.16-02.15.21-1-302034	210	62	62	13	0	13	441	57	57	0	0	NA	NA	NA	58	53	255	248	363	129	126	186	63	42	47	0.247	0.169	0.129
.	19.01.16-02.15.22-1-302035	32	1	1	0	0	0	0	0	0	0	0	NA	NA	NA	8	6	237	239	343	0	0	0	0	0	1	0	0	0.003
.	19.01.16-02.15.22-1-302036	118	9	9	4	0	4	425	7	7	0	0	NA	NA	NA	42	40	248	247	358	124	123	178	7	5	6	0.028	0.02	0.017
.	19.01.16-02.15.25-1-302038	58	2	2	0	0	0	149	1	1	0	0	NA	NA	NA	21	17	245	237	348	44	44	61	0	0	1	0	0	0.003
.	19.01.16-02.15.27-1-302040	204	9	9	1	0	0	442	8	8	0	0	NA	NA	NA	49	52	250	247	368	126	125	191	7	8	7	0.028	0.032	0.019
.	19.01.16-02.15.32-1-302042	60	2	2	0	0	0	0	1	1	0	0	NA	NA	NA	17	18	243	241	347	0	0	0	0	0	4	0	0	0.012
.	19.01.16-02.15.33-1-302043	62	2	2	0	0	0	419	1	1	0	0	NA	NA	NA	31	35	247	243	358	121	121	177	0	0	3	0	0	0.008
.	19.01.16-02.15.38-1-302049	359	89	89	24	0	17	499	81	81	0	0	NA	NA	NA	93	107	275	258	387	152	134	213	97	72	68	0.353	0.279	0.176
.	19.01.16-02.15.40-1-302051	231	28	28	4	0	3	464	26	26	0	0	NA	NA	NA	75	74	256	258	373	135	134	195	30	26	15	0.117	0.101	0.04
.	19.01.16-02.15.45-1-302058	205	47	47	14	0	13	427	43	43	0	0	NA	NA	NA	56	46	253	248	358	126	125	176	48	26	47	0.19	0.105	0.131
.	19.01.16-02.15.45-1-302059	206	13	13	5	0	5	444	11	11	0	0	NA	NA	NA	52	62	253	250	372	128	128	188	9	11	18	0.036	0.044	0.048
.	19.01.16-02.15.48-1-302065	115	8	8	2	0	0	414	6	6	0	0	NA	NA	NA	46	26	241	246	352	118	120	176	1	11	7	0.004	0.045	0.02
.	19.01.16-02.16.09-1-302081	152	14	14	1	0	0	437	13	13	0	0	NA	NA	NA	41	52	247	254	364	126	131	180	13	5	10	0.053	0.02	0.027
.	19.01.16-02.16.17-1-302085	122	6	6	2	0	2	428	5	5	0	0	NA	NA	NA	46	41	245	254	355	123	129	176	18	5	3	0.073	0.02	0.008
.	19.01.16-02.16.21-1-302115	147	14	14	2	0	2	438	12	12	0	0	NA	NA	NA	51	53	252	246	368	127	123	188	21	10	11	0.083	0.041	0.03
.	19.01.16-02.16.27-1-302118	380	62	62	18	0	14	494	57	57	0	0	NA	NA	NA	98	107	265	272	383	141	149	204	77	56	53	0.291	0.206	0.138
.	19.01.16-02.16.40-1-302126	115	12	12	6	0	3	421	10	10	0	0	NA	NA	NA	46	32	248	242	355	125	118	178	18	11	8	0.073	0.045	0.023
.	19.01.16-02.16.43-1-302131	61	3	3	1	0	1	406	2	2	0	0	NA	NA	NA	29	17	241	242	347	117	118	171	2	1	3	0.008	0.004	0.009
.	19.01.16-02.16.44-1-302135	150	26	26	6	0	6	439	22	22	0	0	NA	NA	NA	40	55	252	250	366	125	127	187	12	29	26	0.048	0.116	0.071
.	19.01.16-02.16.45-1-302137	56	2	2	2	0	2	101	1	1	0	0	NA	NA	NA	12	14	241	240	346	33	29	39	0	3	2	0	0.012	0.006
.	19.01.16-02.16.51-1-302144	205	19	19	5	0	3	452	18	18	0	0	NA	NA	NA	60	64	258	252	367	134	129	189	18	27	18	0.07	0.107	0.049
.	19.01.16-02.16.57-1-302154	208	14	14	2	0	2	430	13	13	0	0	NA	NA	NA	61	44	246	250	361	123	124	183	18	7	3	0.073	0.028	0.008
.	19.01.16-02.16.58-1-302156	34	1	1	0	0	0	0	0	0	0	0	NA	NA	NA	8	14	238	242	347	0	0	0	0	0	0	0	0	0
.	19.01.16-02.17.01-1-302158	242	22	22	8	0	6	458	20	20	0	0	NA	NA	NA	71	75	253	260	375	127	136	195	16	39	13	0.063	0.15	0.035
.	19.01.16-02.17.02-1-302161	61	3	3	0	0	0	414	1	1	0	0	NA	NA	NA	28	27	243	243	354	118	123	173	6	0	0	0.025	0	0
.	19.01.16-02.17.05-1-302164	418	51	51	17	0	14	498	46	46	0	0	NA	NA	NA	115	110	280	269	374	153	147	198	62	38	45	0.221	0.141	0.12
.	19.01.16-02.17.16-1-302175	290	48	48	14	0	12	476	44	44	0	0	NA	NA	NA	76	89	262	256	384	136	135	205	59	16	58	0.225	0.062	0.151
.	19.01.16-02.17.21-1-302196	60	2	2	0	0	0	300	1	1	0	0	NA	NA	NA	12	20	244	240	349	87	83	130	2	0	1	0.008	0	0.003
.	19.01.16-02.17.23-1-302197	39	1	1	1	0	1	0	0	0	0	0	NA	NA	NA	8	11	239	238	347	0	0	0	0	0	2	0	0	0.006
.	19.01.16-02.17.27-1-302199	117	6	6	0	0	0	418	5	5	0	0	NA	NA	NA	40	36	242	250	357	118	127	173	7	7	4	0.029	0.028	0.011
.	19.01.16-02.17.28-1-302200	184	15	15	6	0	6	441	12	12	0	0	NA	NA	NA	65	59	254	250	368	127	125	189	15	18	5	0.059	0.072	0.014
.	19.01.16-02.17.37-1-302208	149	8	8	1	0	1	425	7	7	0	0	NA	NA	NA	43	31	247	245	352	124	125	176	15	4	0	0.061	0.016	0
.	19.01.16-02.17.39-1-302210	87	3	3	1	0	1	416	0	0	0	0	NA	NA	NA	26	28	245	242	354	120	121	175	1	1	0	0.004	0.004	0
.	19.01.16-02.17.42-1-302216	122	10	10	1	0	1	426	9	9	0	0	NA	NA	NA	36	33	243	249	354	124	127	175	13	12	4	0.053	0.048	0.011
.	19.01.16-02.17.47-1-302222	431	56	56	20	0	17	499	52	52	0	0	NA	NA	NA	108	112	268	271	386	148	147	204	88	53	41	0.328	0.196	0.106
.	19.01.16-02.17.57-1-302233	317	40	40	9	0	8	470	35	35	0	0	NA	NA	NA	100	86	257	269	373	134	143	193	62	36	32	0.241	0.134	0.086
.	19.01.16-02.17.58-1-302234	205	19	19	4	0	2	445	17	17	0	0	NA	NA	NA	57	57	252	256	362	129	130	186	15	12	21	0.06	0.047	0.058
.	19.01.16-02.17.59-1-302239	33	1	1	0	0	0	0	0	0	0	0	NA	NA	NA	12	7	239	240	341	0	0	0	0	0	0	0	0	0
.	19.01.16-02.18.02-1-302242	86	3	3	1	0	1	404	2	2	0	0	NA	NA	NA	35	24	241	245	351	115	119	170	2	0	3	0.008	0	0.009
.	19.01.16-02.18.02-1-302243	122	10	10	2	0	1	440	8	8	0	0	NA	NA	NA	45	53	253	252	361	132	127	181	12	4	11	0.047	0.016	0.03
.	19.01.16-02.18.09-1-302246	66	4	4	0	0	0	413	3	3	0	0	NA	NA	NA	28	26	245	242	352	120	119	174	4	7	0	0.016	0.029	0
.	19.01.16-02.18.11-1-302247	337	28	28	8	0	6	497	26	26	0	0	NA	NA	NA	98	118	275	269	387	149	143	205	20	40	28	0.073	0.149	0.072
.	19.01.16-02.18.14-1-302249	117	6	6	0	0	0	433	5	5	0	0	NA	NA	NA	34	45	247	253	358	124	130	179	10	5	2	0.04	0.02	0.006
.	19.01.16-02.18.22-1-302274	271	39	39	9	0	8	460	32	32	0	0	NA	NA	NA	81	74	254	259	374	131	134	195	37	29	21	0.146	0.112	0.056
.	19.01.16-02.18.23-1-302275	31	1	1	0	0	0	0	0	0	0	0	NA	NA	NA	13	7	237	236	347	0	0	0	0	0	1	0	0	0.003
.	19.01.16-02.18.27-1-302276	264	64	64	16	0	13	450	58	58	0	0	NA	NA	NA	75	65	249	257	372	125	133	192	79	37	40	0.317	0.144	0.108
.	19.01.16-02.18.31-1-302279	379	77	77	18	0	15	510	74	74	0	0	NA	NA	NA	97	127	279	268	393	149	147	214	87	114	40	0.312	0.425	0.102
.	19.01.16-02.18.32-1-302282	32	1	1	0	0	0	0	0	0	0	0	NA	NA	NA	13	8	238	238	345	0	0	0	0	1	0	0	0.004	0
.	19.01.16-02.18.36-1-302284	63	2	2	1	0	1	407	1	1	0	0	NA	NA	NA	31	17	240	241	349	116	119	172	8	0	0	0.033	0	0
.	19.01.16-02.18.37-1-302285	34	1	1	0	0	0	0	0	0	0	0	NA	NA	NA	12	14	239	242	346	0	0	0	0	3	0	0	0.012	0
.	19.01.16-02.18.42-1-302291	37	1	1	1	0	1	0	0	0	0	0	NA	NA	NA	10	9	238	239	345	0	0	0	5	0	0	0.021	0	0
.	19.01.16-02.18.46-1-302297	277	29	29	3	0	3	479	23	23	0	0	NA	NA	NA	62	94	259	270	378	132	146	201	49	12	22	0.189	0.044	0.058
.	19.01.16-02.18.53-1-302305	172	16	16	4	0	3	430	13	13	0	0	NA	NA	NA	63	38	248	246	357	128	124	178	11	18	20	0.044	0.073	0.056
.	19.01.16-02.19.07-1-302315	208	24	24	9	0	5	452	21	21	0	0	NA	NA	NA	63	61	259	249	366	137	127	188	15	43	17	0.058	0.173	0.046
.	19.01.16-02.19.07-1-302316	151	13	13	4	0	3	437	11	11	0	0	NA	NA	NA	47	54	248	253	366	124	127	186	19	18	17	0.077	0.071	0.046
.	19.01.16-02.19.08-1-302319	31	1	1	0	0	0	0	0	0	0	0	NA	NA	NA	9	8	236	238	347	0	0	0	0	0	1	0	0	0.003
.	19.01.16-02.19.11-1-302325	386	89	89	23	0	18	471	79	79	0	0	NA	NA	NA	105	84	260	262	375	138	138	195	114	68	59	0.438	0.26	0.157
.	19.01.16-02.19.26-1-302349	33	1	1	0	0	0	0	0	0	0	0	NA	NA	NA	6	9	239	239	344	0	0	0	0	0	0	0	0	0
.	19.01.16-02.19.30-1-302350	34	1	1	1	0	1	0	0	0	0	0	NA	NA	NA	8	10	237	242	344	0	0	0	1	0	0	0.004	0	0
.	19.01.16-02.19.30-1-302352	526	64	64	15	0	11	528	60	60	0	0	NA	NA	NA	132	144	283	273	401	155	150	223	51	61	53	0.18	0.223	0.132
.	19.01.16-02.19.32-1-302353	64	4	4	0	0	0	412	2	2	0	0	NA	NA	NA	27	22	239	244	352	116	122	174	2	0	5	0.008	0	0.014
.	19.01.16-02.19.33-1-302355	238	24	24	8	0	6	463	20	20	0	0	NA	NA	NA	85	83	258	257	381	134	130	199	22	44	27	0.085	0.171	0.071
.	19.01.16-02.19.33-1-302356	180	29	29	8	0	7	443	26	26	0	0	NA	NA	NA	39	49	252	250	360	130	129	184	33	18	31	0.131	0.072	0.086
.	19.01.16-02.19.44-1-302368	63	2	2	0	0	0	406	1	1	0	0	NA	NA	NA	30	24	240	245	352	116	120	170	0	2	3	0	0.008	0.009
.	19.01.16-02.19.47-1-302372	354	47	47	9	0	7	498	42	42	0	0	NA	NA	NA	94	110	259	274	390	139	149	210	55	38	25	0.212	0.139	0.064
.	19.01.16-02.19.49-1-302375	310	66	66	24	0	22	469	57	57	0	0	NA	NA	NA	81	89	265	258	379	139	132	198	84	50	56	0.317	0.194	0.148
.	19.01.16-02.19.55-1-302381	230	14	14	6	0	4	454	13	13	0	0	NA	NA	NA	59	69	258	256	368	132	134	188	13	10	13	0.05	0.039	0.035
.	19.01.16-02.20.11-1-302398	478	83	83	31	0	28	526	79	79	0	0	NA	NA	NA	124	139	281	270	401	156	148	222	81	58	76	0.288	0.215	0.19
.	19.01.16-02.20.27-1-302425	151	5	5	0	0	0	435	4	4	0	0	NA	NA	NA	42	42	243	252	360	123	130	182	1	0	13	0.004	0	0.036
.	19.01.16-02.20.29-1-302427	352	32	32	6	0	5	474	26	26	0	0	NA	NA	NA	81	91	258	270	376	133	143	198	31	37	16	0.12	0.137	0.043
.	19.01.16-02.20.38-1-302433	204	21	21	5	0	4	459	19	19	0	0	NA	NA	NA	59	83	259	262	375	130	136	193	29	27	10	0.112	0.103	0.027
.	19.01.16-02.20.47-1-302445	388	103	103	23	0	17	514	94	94	0	0	NA	NA	NA	117	127	264	279	397	142	156	216	103	88	69	0.39	0.315	0.174
.	19.01.16-02.21.03-1-302459	233	26	26	5	0	5	459	23	23	0	0	NA	NA	NA	66	69	260	255	367	135	132	192	40	11	7	0.154	0.043	0.019
.	19.01.16-02.21.06-1-302462	539	114	114	23	0	19	536	108	108	0	0	NA	NA	NA	137	147	275	284	401	153	161	222	131	95	92	0.476	0.335	0.229
.	19.01.16-02.21.16-1-302472	64	2	2	0	0	0	412	1	1	0	0	NA	NA	NA	18	22	244	241	350	122	118	172	0	0	1	0	0	0.003
.	19.01.16-02.21.16-1-302473	151	12	12	3	0	2	439	10	10	0	0	NA	NA	NA	42	51	246	255	363	122	131	186	19	8	4	0.077	0.031	0.011
.	19.01.16-02.21.17-1-302474	32	1	1	0	0	0	0	0	0	0	0	NA	NA	NA	12	5	236	240	342	0	0	0	0	2	0	0	0.008	0
.	19.01.16-02.21.20-1-302494	30	1	1	0	0	0	0	0	0	0	0	NA	NA	NA	8	11	238	241	345	0	0	0	0	0	0	0	0	0
.	19.01.16-02.21.23-1-302495	34	1	1	0	0	0	0	0	0	0	0	NA	NA	NA	9	11	241	238	345	0	0	0	0	0	0	0	0	0
.	19.01.16-02.21.23-1-302496	64	3	3	0	0	0	349	2	2	0	0	NA	NA	NA	20	14	239	241	347	101	102	146	12	0	0	0.05	0	0
.	19.01.16-02.21.27-1-302497	123	21	21	4	0	4	421	19	19	0	0	NA	NA	NA	33	29	243	248	351	118	127	176	24	12	15	0.099	0.048	0.043
.	19.01.16-02.21.28-1-302498	33	1	1	1	0	1	0	0	0	0	0	NA	NA	NA	17	10	240	238	345	0	0	0	0	0	3	0	0	0.009
.	19.01.16-02.21.31-1-302500	36	1	1	1	0	1	0	0	0	0	0	NA	NA	NA	11	10	241	238	344	0	0	0	0	0	4	0	0	0.012
.	19.01.16-02.21.34-1-302504	303	29	29	7	0	6	465	26	26	0	0	NA	NA	NA	75	75	256	257	375	135	134	196	19	31	30	0.074	0.121	0.08
.	19.01.16-02.21.35-1-302505	156	12	12	5	0	5	438	8	8	0	0	NA	NA	NA	57	54	254	253	360	128	128	182	11	10	7	0.043	0.04	0.019
.	19.01.16-02.21.42-1-302513	123	11	11	3	0	2	426	8	8	0	0	NA	NA	NA	51	37	248	244	358	126	122	178	9	14	9	0.036	0.057	0.025
.	19.01.16-02.21.59-1-302532	62	2	2	1	0	1	410	1	1	0	0	NA	NA	NA	23	23	241	243	352	119	120	171	0	0	5	0	0	0.014
.	19.01.16-02.22.01-1-302533	30	1	1	1	0	1	0	0	0	0	0	NA	NA	NA	9	6	236	240	343	0	0	0	0	0	3	0	0	0.009
.	19.01.16-02.22.03-1-302540	149	14	14	4	0	3	431	13	13	0	0	NA	NA	NA	45	47	251	251	358	126	126	179	14	0	19	0.056	0	0.053
.	19.01.16-02.22.03-1-302541	36	1	1	0	0	0	0	0	0	0	0	NA	NA	NA	13	8	237	239	345	0	0	0	0	0	0	0	0	0
.	19.01.16-02.22.06-1-302543	208	9	9	2	0	2	438	7	7	0	0	NA	NA	NA	63	53	248	254	364	125	130	183	10	10	11	0.04	0.039	0.03
.	19.01.16-02.22.10-1-302545	117	11	11	4	0	3	418	9	9	0	0	NA	NA	NA	38	38	244	244	363	119	118	181	28	10	3	0.115	0.041	0.008
.	19.01.16-02.22.13-1-302546	274	34	34	8	0	6	466	31	31	0	0	NA	NA	NA	99	83	259	258	379	138	133	195	22	22	46	0.085	0.085	0.121
.	19.01.16-02.22.15-1-302547	35	1	1	1	0	1	0	0	0	0	0	NA	NA	NA	15	7	240	237	343	0	0	0	0	0	1	0	0	0.003
.	19.01.16-02.22.16-1-302548	349	123	123	21	0	18	472	118	118	0	0	NA	NA	NA	87	86	262	259	378	139	133	200	124	86	91	0.473	0.332	0.241
.	19.01.16-02.22.16-1-302549	235	17	17	2	0	2	461	14	14	0	0	NA	NA	NA	76	75	252	259	377	129	136	196	25	2	11	0.099	0.008	0.029
.	19.01.16-02.22.26-1-302573	116	8	8	3	0	3	429	7	7	0	0	NA	NA	NA	50	46	250	246	363	126	122	181	8	13	7	0.032	0.053	0.019
.	19.01.16-02.22.33-1-302576	60	3	3	0	0	0	411	1	1	0	0	NA	NA	NA	19	18	240	242	349	118	121	172	0	1	5	0	0.004	0.014
.	19.01.16-02.22.35-1-302578	195	12	12	0	0	0	439	10	10	0	0	NA	NA	NA	55	56	252	255	362	129	132	178	9	1	15	0.036	0.004	0.041
.	19.01.16-02.22.44-1-302593	88	8	8	2	0	2	412	7	7	0	0	NA	NA	NA	25	24	240	241	356	117	120	175	0	8	8	0	0.033	0.022
.	19.01.16-02.22.48-1-302599	121	7	7	3	0	1	427	5	5	0	0	NA	NA	NA	39	39	243	255	354	122	127	178	13	6	7	0.053	0.024	0.02
.	19.01.16-02.22.53-1-302602	34	1	1	0	0	0	0	0	0	0	0	NA	NA	NA	7	6	238	238	343	0	0	0	0	0	1	0	0	0.003
.	19.01.16-02.22.55-1-302605	176	16	16	1	0	1	448	15	15	0	0	NA	NA	NA	57	55	255	254	359	132	132	184	7	15	16	0.027	0.059	0.045
.	19.01.16-02.23.03-1-302613	119	7	7	0	0	0	420	6	6	0	0	NA	NA	NA	43	35	249	243	356	122	118	180	3	7	2	0.012	0.029	0.006
.	19.01.16-02.23.09-1-302616	400	35	35	9	0	6	486	31	31	0	0	NA	NA	NA	114	105	260	267	391	138	140	208	29	43	31	0.112	0.161	0.079
.	19.01.16-02.23.09-1-302617	127	12	12	1	0	1	443	10	10	0	0	NA	NA	NA	41	62	255	255	365	131	128	184	15	8	14	0.059	0.031	0.038
.	19.01.16-02.23.09-1-302618	230	42	42	7	0	7	457	37	37	0	0	NA	NA	NA	66	73	258	260	368	136	136	185	27	27	35	0.105	0.104	0.095
.	19.01.16-02.23.18-1-302634	313	63	63	17	0	13	462	57	57	0	0	NA	NA	NA	92	71	250	258	376	130	137	195	78	44	54	0.312	0.171	0.144
.	19.01.16-02.23.20-1-302651	113	11	11	4	0	4	432	8	8	0	0	NA	NA	NA	35	43	243	250	363	119	130	183	5	13	9	0.021	0.052	0.025
.	19.01.16-02.23.21-1-302652	34	1	1	0	0	0	0	0	0	0	0	NA	NA	NA	7	8	240	238	343	0	0	0	0	0	1	0	0	0.003
.	19.01.16-02.23.24-1-302653	63	7	7	0	0	0	409	6	6	0	0	NA	NA	NA	27	17	245	238	347	120	120	169	12	0	7	0.049	0	0.02
.	19.01.16-02.23.32-1-302661	344	44	44	17	0	10	473	43	43	0	0	NA	NA	NA	88	91	262	265	377	138	139	196	57	38	47	0.218	0.143	0.125
.	19.01.16-02.23.35-1-302663	588	135	135	35	0	32	554	122	122	0	0	NA	NA	NA	146	177	285	298	407	159	172	223	144	127	106	0.505	0.426	0.26
.	19.01.16-02.23.43-1-302674	261	27	27	6	0	4	471	23	23	0	0	NA	NA	NA	69	81	259	263	372	135	140	196	51	32	12	0.197	0.122	0.032
.	19.01.16-02.23.47-1-302681	183	11	11	4	0	4	438	9	9	0	0	NA	NA	NA	51	52	256	252	357	131	127	180	4	20	18	0.016	0.079	0.05
.	19.01.16-02.23.57-1-302693	90	5	5	2	0	2	416	4	4	0	0	NA	NA	NA	31	30	247	246	350	119	122	175	8	2	0	0.032	0.008	0
.	19.01.16-02.24.15-1-302704	159	22	22	5	0	3	438	18	18	0	0	NA	NA	NA	42	49	250	252	360	125	129	184	9	24	18	0.036	0.095	0.05
.	19.01.16-02.24.17-1-302706	382	65	65	19	0	12	501	61	61	0	0	NA	NA	NA	131	112	267	266	392	145	143	213	54	84	68	0.202	0.316	0.173
.	19.01.16-02.24.20-1-302725	150	9	9	1	0	1	426	8	8	0	0	NA	NA	NA	57	45	245	253	360	122	126	178	7	13	10	0.029	0.051	0.028
.	19.01.16-02.24.24-1-302729	156	7	7	1	0	1	431	6	6	0	0	NA	NA	NA	63	46	249	250	360	127	124	180	10	3	4	0.04	0.012	0.011
.	19.01.16-02.24.36-1-302737	63	2	2	1	0	1	200	1	1	0	0	NA	NA	NA	22	13	244	236	346	55	61	84	3	0	2	0.012	0	0.006
.	19.01.16-02.24.37-1-302738	32	1	1	0	0	0	0	0	0	0	0	NA	NA	NA	14	7	238	237	345	0	0	0	0	0	1	0	0	0.003
.	19.01.16-02.24.41-1-302745	117	5	5	2	0	2	428	4	4	0	0	NA	NA	NA	39	44	249	253	355	126	124	178	10	2	2	0.04	0.008	0.006
.	19.01.16-02.24.44-1-302753	444	88	88	25	0	21	516	81	81	0	0	NA	NA	NA	113	132	284	281	380	159	154	203	135	63	74	0.475	0.224	0.195
.	19.01.16-02.24.45-1-302754	62	2	2	0	0	0	249	0	0	0	0	NA	NA	NA	19	23	245	241	350	75	72	102	0	5	1	0	0.021	0.003
.	19.01.16-02.24.46-1-302757	33	1	1	0	0	0	0	0	0	0	0	NA	NA	NA	10	6	237	236	346	0	0	0	0	0	0	0	0	0
.	19.01.16-02.24.49-1-302761	205	7	7	1	0	1	453	6	6	0	0	NA	NA	NA	41	67	253	261	366	128	138	187	11	6	6	0.043	0.023	0.016
.	19.01.16-02.24.52-1-302763	471	95	95	23	0	20	504	83	83	0	0	NA	NA	NA	122	120	263	275	395	139	149	216	82	94	81	0.312	0.342	0.205
.	19.01.16-02.24.53-1-302764	442	54	54	11	0	9	497	52	52	0	0	NA	NA	NA	121	114	267	266	394	142	143	212	68	35	37	0.255	0.132	0.094
.	19.01.16-02.24.55-1-302768	31	1	1	0	0	0	0	0	0	0	0	NA	NA	NA	7	9	240	237	345	0	0	0	2	0	0	0.008	0	0
.	19.01.16-02.24.59-1-302774	359	81	81	26	0	18	491	76	76	0	0	NA	NA	NA	123	105	267	265	386	144	142	205	87	63	79	0.326	0.238	0.205
.	19.01.16-02.24.59-1-302775	237	35	35	8	0	8	453	33	33	0	0	NA	NA	NA	84	64	261	256	360	135	133	185	47	28	38	0.18	0.109	0.106
.	19.01.16-02.25.13-1-302787	405	121	121	29	0	25	513	112	112	0	0	NA	NA	NA	102	131	270	270	404	146	146	221	132	112	89	0.489	0.415	0.22
.	19.01.16-02.25.43-1-302822	63	4	4	0	0	0	415	3	3	0	0	NA	NA	NA	31	28	244	243	354	120	120	175	0	4	6	0	0.016	0.017
.	19.01.16-02.25.58-1-302842	60	2	2	0	0	0	299	1	1	0	0	NA	NA	NA	26	11	238	239	347	86	84	129	0	2	0	0	0.008	0
.	19.01.16-02.26.01-1-302843	112	6	6	1	0	0	417	5	5	0	0	NA	NA	NA	39	32	244	247	354	120	123	174	6	9	2	0.025	0.036	0.006
.	19.01.16-02.26.09-1-302851	96	7	7	2	0	2	428	6	6	0	0	NA	NA	NA	28	38	249	247	355	128	124	176	11	0	13	0.044	0	0.037
.	19.01.16-02.26.14-1-302855	33	1	1	0	0	0	0	0	0	0	0	NA	NA	NA	14	8	237	240	344	0	0	0	0	0	3	0	0	0.009
.	19.01.16-02.26.18-1-302862	36	1	1	1	0	1	0	0	0	0	0	NA	NA	NA	6	15	239	239	350	0	0	0	0	0	1	0	0	0.003
.	19.01.16-02.26.19-1-302882	60	2	2	0	0	0	415	1	1	0	0	NA	NA	NA	20	27	245	245	350	123	122	170	0	0	3	0	0	0.009
.	19.01.16-02.26.19-1-302883	61	2	2	1	0	1	409	1	1	0	0	NA	NA	NA	26	22	243	245	347	120	118	171	0	5	0	0	0.02	0
.	19.01.16-02.26.22-1-302888	33	1	1	0	0	0	0	0	0	0	0	NA	NA	NA	10	8	237	239	345	0	0	0	0	0	4	0	0	0.012
.	19.01.16-02.26.27-1-302891	33	1	1	0	0	0	0	0	0	0	0	NA	NA	NA	14	8	238	236	347	0	0	0	0	0	2	0	0	0.006
.	19.01.16-02.26.27-1-302892	157	14	14	5	0	5	432	10	10	0	0	NA	NA	NA	44	38	251	244	356	129	123	180	8	0	33	0.032	0	0.093
.	19.01.16-02.26.28-1-302893	61	2	2	1	0	1	50	1	1	0	0	NA	NA	NA	21	11	238	241	345	14	15	21	5	0	0	0.021	0	0
.	19.01.16-02.26.31-1-302895	323	59	59	14	0	12	470	54	54	0	0	NA	NA	NA	74	86	268	261	370	141	137	192	52	86	35	0.194	0.33	0.095
.	19.01.16-02.26.34-1-302899	60	2	2	0	0	0	408	1	1	0	0	NA	NA	NA	31	23	244	241	351	122	117	169	0	4	3	0	0.017	0.009
.	19.01.16-02.26.35-1-302900	122	5	5	1	0	1	439	4	4	0	0	NA	NA	NA	43	54	247	249	371	124	126	189	3	10	7	0.012	0.04	0.019
.	19.01.16-02.26.36-1-302904	323	43	43	13	0	10	458	40	40	0	0	NA	NA	NA	104	72	258	249	378	134	126	198	44	54	33	0.171	0.217	0.087
.	19.01.16-02.26.45-1-302917	205	14	14	2	0	2	451	10	10	0	0	NA	NA	NA	73	65	255	255	368	132	131	188	13	13	20	0.051	0.051	0.054
.	19.01.16-02.26.47-1-302919	91	4	4	0	0	0	428	2	2	0	0	NA	NA	NA	32	43	248	253	355	124	129	175	2	3	5	0.008	0.012	0.014
.	19.01.16-02.26.50-1-302923	238	12	12	7	0	7	448	11	11	0	0	NA	NA	NA	64	67	266	250	364	136	127	185	6	9	12	0.023	0.036	0.033
.	19.01.16-02.26.53-1-302926	31	1	1	0	0	0	0	0	0	0	0	NA	NA	NA	9	8	238	238	345	0	0	0	0	3	0	0	0.013	0
.	19.01.16-02.26.58-1-302932	89	4	4	1	0	1	414	3	3	0	0	NA	NA	NA	34	31	248	242	354	123	119	172	6	4	1	0.024	0.017	0.003
.	19.01.16-02.26.59-1-302933	32	1	1	1	0	1	0	0	0	0	0	NA	NA	NA	7	7	237	238	345	0	0	0	0	2	0	0	0.008	0
.	19.01.16-02.27.02-1-302935	37	1	1	0	0	0	0	0	0	0	0	NA	NA	NA	11	7	238	237	345	0	0	0	2	0	0	0.008	0	0
.	19.01.16-02.27.05-1-302938	154	11	11	2	0	1	435	8	8	0	0	NA	NA	NA	46	47	251	253	356	129	126	180	8	4	19	0.032	0.016	0.053
.	19.01.16-02.27.06-1-302939	119	7	7	0	0	0	418	4	4	0	0	NA	NA	NA	43	32	246	247	352	123	121	174	4	7	7	0.016	0.028	0.02
.	19.01.16-02.27.14-1-302950	151	11	11	2	0	2	436	9	9	0	0	NA	NA	NA	51	51	247	245	372	125	120	191	8	16	4	0.032	0.065	0.011
.	19.01.16-02.27.21-1-302969	289	118	118	28	0	23	459	110	110	0	0	NA	NA	NA	74	76	261	258	370	137	132	190	149	95	54	0.571	0.368	0.146
.	19.01.16-02.27.21-1-302970	225	12	12	3	0	3	452	10	10	0	0	NA	NA	NA	54	61	256	256	362	130	136	186	8	3	12	0.031	0.012	0.033
.	19.01.16-02.27.29-1-302975	61	2	2	0	0	0	199	1	1	0	0	NA	NA	NA	23	14	241	243	343	62	55	82	0	0	3	0	0	0.009
.	19.01.16-02.27.32-1-302977	198	14	14	2	0	1	450	12	12	0	0	NA	NA	NA	70	63	253	261	362	129	138	183	0	21	10	0	0.08	0.028
.	19.01.16-02.27.33-1-302978	261	23	23	4	0	3	458	21	21	0	0	NA	NA	NA	59	67	257	259	364	136	134	188	13	21	13	0.051	0.081	0.036
.	19.01.16-02.27.34-1-302979	60	2	2	0	0	0	410	1	1	0	0	NA	NA	NA	20	21	242	244	348	120	118	172	2	4	0	0.008	0.016	0
.	19.01.16-02.27.39-1-302983	61	2	2	0	0	0	404	1	1	0	0	NA	NA	NA	21	16	242	239	348	118	117	169	1	0	0	0.004	0	0
.	19.01.16-02.27.43-1-302992	146	11	11	5	0	3	430	10	10	0	0	NA	NA	NA	62	42	247	247	361	124	125	181	16	13	13	0.065	0.053	0.036
.	19.01.16-02.27.48-1-303001	343	55	55	16	0	11	467	47	47	0	0	NA	NA	NA	99	82	264	254	377	138	131	198	54	74	45	0.205	0.291	0.119
.	19.01.16-02.27.49-1-303002	200	26	26	6	0	4	450	22	22	0	0	NA	NA	NA	64	63	252	250	374	130	126	194	24	22	22	0.095	0.088	0.059
.	19.01.16-02.27.49-1-303004	317	70	70	18	0	15	474	63	63	0	0	NA	NA	NA	104	95	263	271	374	133	144	197	73	55	70	0.278	0.203	0.187
.	19.01.16-02.27.57-1-303011	92	4	4	1	0	1	425	3	3	0	0	NA	NA	NA	32	30	247	247	349	126	124	175	5	3	4	0.02	0.012	0.011
.	19.01.16-02.28.04-1-303014	87	4	4	0	0	0	408	2	2	0	0	NA	NA	NA	20	20	239	240	354	116	120	172	0	0	4	0	0	0.011
.	19.01.16-02.28.08-1-303019	61	2	2	1	0	1	415	0	0	0	0	NA	NA	NA	21	24	241	245	351	117	121	177	0	3	2	0	0.012	0.006
.	19.01.16-02.28.17-1-303025	377	42	42	14	0	12	479	39	39	0	0	NA	NA	NA	97	93	258	265	383	135	141	203	43	40	34	0.167	0.151	0.089
.	19.01.16-02.28.18-1-303030	240	21	21	5	0	5	459	17	17	0	0	NA	NA	NA	67	69	264	250	368	140	129	190	15	18	31	0.057	0.072	0.084
.	19.01.16-02.28.20-1-303048	151	6	6	1	0	1	420	5	5	0	0	NA	NA	NA	49	33	243	242	361	120	118	182	5	6	2	0.021	0.025	0.006
.	19.01.16-02.28.26-1-303050	299	22	22	2	0	2	478	21	21	0	0	NA	NA	NA	92	89	264	259	379	141	136	201	23	17	19	0.087	0.066	0.05
.	19.01.16-02.28.32-1-303052	181	15	15	2	0	1	433	12	12	0	0	NA	NA	NA	50	40	248	243	362	124	123	186	20	19	0	0.081	0.078	0
.	19.01.16-02.28.43-1-303063	435	43	43	13	0	10	495	39	39	0	0	NA	NA	NA	133	111	278	271	375	153	147	195	66	24	19	0.237	0.089	0.051
.	19.01.16-02.28.52-1-303071	198	23	23	5	0	5	439	21	21	0	0	NA	NA	NA	63	47	253	250	357	131	130	178	31	28	7	0.123	0.112	0.02
.	19.01.16-02.29.00-1-303079	266	90	90	19	0	16	466	83	83	0	0	NA	NA	NA	74	86	259	269	371	136	139	191	88	81	68	0.34	0.301	0.183
.	19.01.16-02.29.02-1-303081	199	13	13	1	0	1	444	12	12	0	0	NA	NA	NA	52	57	256	253	361	131	130	183	9	19	10	0.035	0.075	0.028
.	19.01.16-02.29.06-1-303082	119	7	7	2	0	1	427	6	6	0	0	NA	NA	NA	42	40	244	251	358	123	125	179	6	7	3	0.025	0.028	0.008
.	19.01.16-02.29.18-1-303097	33	1	1	0	0	0	0	0	0	0	0	NA	NA	NA	7	13	238	237	351	0	0	0	0	0	2	0	0	0.006
.	19.01.16-02.29.21-1-303114	208	15	15	3	0	3	467	13	13	0	0	NA	NA	NA	68	83	264	253	379	139	129	199	21	20	13	0.08	0.079	0.034
.	19.01.16-02.29.21-1-303115	509	52	52	13	0	11	496	46	46	0	0	NA	NA	NA	123	109	260	265	397	138	143	215	48	57	44	0.185	0.215	0.111
.	19.01.16-02.29.35-1-303123	177	26	26	1	0	1	445	23	23	0	0	NA	NA	NA	51	57	253	252	365	131	130	184	19	31	10	0.075	0.123	0.027
.	19.01.16-02.29.36-1-303124	32	1	1	0	0	0	0	0	0	0	0	NA	NA	NA	11	9	240	237	345	0	0	0	2	0	0	0.008	0	0
.	19.01.16-02.29.39-1-303128	155	11	11	3	0	3	427	9	9	0	0	NA	NA	NA	61	45	250	246	362	125	124	178	13	7	6	0.052	0.028	0.017
.	19.01.16-02.29.42-1-303132	315	30	30	4	0	4	481	25	25	0	0	NA	NA	NA	94	91	267	261	376	144	139	198	23	33	18	0.086	0.126	0.048
.	19.01.16-02.29.43-1-303135	122	9	9	1	0	1	425	8	8	0	0	NA	NA	NA	43	35	248	242	358	123	120	182	11	8	8	0.044	0.033	0.022
.	19.01.16-02.29.46-1-303140	58	2	2	0	0	0	297	0	0	0	0	NA	NA	NA	19	18	238	244	349	83	87	127	0	1	2	0	0.004	0.006
.	19.01.16-02.29.55-1-303149	349	87	87	23	0	17	459	79	79	0	0	NA	NA	NA	99	76	248	260	381	122	136	201	86	77	75	0.347	0.296	0.197
.	19.01.16-02.29.57-1-303153	177	12	12	4	0	3	437	11	11	0	0	NA	NA	NA	74	49	250	253	359	128	130	179	7	10	15	0.028	0.04	0.042
.	19.01.16-02.30.05-1-303165	34	1	1	0	0	0	0	0	0	0	0	NA	NA	NA	6	5	236	238	344	0	0	0	0	0	0	0	0	0
.	19.01.16-02.30.06-1-303164	124	6	6	0	0	0	426	5	5	0	0	NA	NA	NA	38	42	253	245	357	124	124	178	0	3	10	0	0.012	0.028
.	19.01.16-02.30.09-1-303170	120	10	10	2	0	2	419	9	9	0	0	NA	NA	NA	40	30	239	249	355	119	125	175	3	7	21	0.013	0.028	0.059
.	19.01.16-02.30.21-1-303194	213	27	27	10	0	7	439	24	24	0	0	NA	NA	NA	74	59	253	247	372	125	123	191	62	27	18	0.245	0.109	0.048
.	19.01.16-02.30.28-1-303198	173	8	8	2	0	1	440	7	7	0	0	NA	NA	NA	54	49	252	254	356	129	130	181	4	6	12	0.016	0.024	0.034
.	19.01.16-02.30.29-1-303199	148	5	5	0	0	0	433	3	3	0	0	NA	NA	NA	41	45	244	250	364	123	126	184	7	0	3	0.029	0	0.008
.	19.01.16-02.30.30-1-303200	63	2	2	1	0	1	348	1	1	0	0	NA	NA	NA	18	18	240	242	349	101	98	149	0	0	1	0	0	0.003
.	19.01.16-02.30.36-1-303204	245	10	10	5	0	4	446	9	9	0	0	NA	NA	NA	70	60	253	253	367	129	131	186	30	4	4	0.119	0.016	0.011
.	19.01.16-02.30.41-1-303210	297	34	34	10	0	10	466	30	30	0	0	NA	NA	NA	97	75	255	260	373	133	140	193	16	29	38	0.063	0.112	0.102
.	19.01.16-02.30.44-1-303215	420	50	50	16	0	12	492	47	47	0	0	NA	NA	NA	123	107	268	267	385	144	144	204	52	49	25	0.194	0.184	0.065
.	19.01.16-02.30.45-1-303216	210	17	17	2	0	2	448	15	15	0	0	NA	NA	NA	57	64	255	251	371	131	124	193	18	7	7	0.071	0.028	0.019
.	19.01.16-02.30.50-1-303226	288	33	33	6	0	6	467	28	28	0	0	NA	NA	NA	81	77	260	268	362	139	139	189	39	50	13	0.15	0.187	0.036
.	19.01.16-02.31.04-1-303256	32	1	1	1	0	1	0	0	0	0	0	NA	NA	NA	13	9	238	238	346	0	0	0	0	0	4	0	0	0.012
.	19.01.16-02.31.07-1-303258	272	30	30	9	0	7	461	29	29	0	0	NA	NA	NA	82	73	261	259	366	135	134	192	33	37	33	0.126	0.143	0.09
.	19.01.16-02.31.08-1-303260	124	4	4	0	0	0	421	3	3	0	0	NA	NA	NA	41	26	244	243	352	123	122	176	6	2	1	0.025	0.008	0.003
.	19.01.16-02.31.16-1-303288	317	26	26	4	0	4	472	23	23	0	0	NA	NA	NA	106	81	258	258	378	135	137	200	17	23	26	0.066	0.089	0.069
.	19.01.16-02.31.20-1-303308	320	45	45	9	0	8	476	42	42	0	0	NA	NA	NA	92	93	261	264	381	139	138	199	53	35	37	0.203	0.133	0.097
.	19.01.16-02.31.21-1-303309	406	65	65	20	0	15	502	63	63	0	0	NA	NA	NA	123	128	271	269	401	144	145	213	95	69	35	0.351	0.257	0.087
.	19.01.16-02.31.29-1-303314	59	2	2	0	0	0	100	1	1	0	0	NA	NA	NA	12	12	244	236	345	36	26	38	5	0	0	0.02	0	0
.	19.01.16-02.31.40-1-303320	118	7	7	0	0	0	422	6	6	0	0	NA	NA	NA	35	34	246	242	359	123	121	178	3	10	1	0.012	0.041	0.003
.	19.01.16-02.31.43-1-303324	174	11	11	2	0	2	440	9	9	0	0	NA	NA	NA	68	53	252	251	363	130	127	183	22	8	3	0.087	0.032	0.008
.	19.01.16-02.31.47-1-303331	32	1	1	1	0	1	0	0	0	0	0	NA	NA	NA	13	7	238	238	344	0	0	0	0	1	0	0	0.004	0
.	19.01.16-02.31.51-1-303334	270	13	13	3	0	3	446	11	11	0	0	NA	NA	NA	92	60	260	250	363	137	123	186	7	8	3	0.027	0.032	0.008
.	19.01.16-02.31.53-1-303335	62	3	3	2	0	1	415	2	2	0	0	NA	NA	NA	26	21	238	244	352	119	122	174	4	11	0	0.017	0.045	0
.	19.01.16-02.32.02-1-303343	115	6	6	1	0	1	425	5	5	0	0	NA	NA	NA	39	40	254	243	356	128	118	179	4	0	9	0.016	0	0.025
.	19.01.16-02.32.04-1-303346	32	1	1	0	0	0	0	0	0	0	0	NA	NA	NA	5	8	241	236	344	0	0	0	3	0	0	0.012	0	0
.	19.01.16-02.32.06-1-303347	119	19	19	1	0	1	417	17	17	0	0	NA	NA	NA	35	28	246	244	351	123	120	174	19	6	15	0.077	0.025	0.043
.	19.01.16-02.32.06-1-303348	33	1	1	0	0	0	0	0	0	0	0	NA	NA	NA	7	6	239	237	343	0	0	0	0	0	1	0	0	0.003
.	19.01.16-02.32.11-1-303353	328	41	41	8	0	8	456	38	38	0	0	NA	NA	NA	102	78	256	254	381	129	125	202	50	55	27	0.195	0.217	0.071
.	19.01.16-02.32.12-1-303355	122	7	7	2	0	2	418	6	6	0	0	NA	NA	NA	40	30	245	249	349	121	124	173	2	1	16	0.008	0.004	0.046
.	19.01.16-02.32.12-1-303356	303	31	31	6	0	4	469	25	25	0	0	NA	NA	NA	71	87	266	263	371	143	139	187	51	41	38	0.192	0.156	0.102
.	19.01.16-02.32.17-1-303357	60	3	3	1	0	1	199	1	1	0	0	NA	NA	NA	16	16	241	240	348	56	58	85	0	3	3	0	0.012	0.009
.	19.01.16-02.32.23-1-303383	234	27	27	6	0	6	453	26	26	0	0	NA	NA	NA	69	74	255	256	376	131	131	191	51	18	5	0.2	0.07	0.013
.	19.01.16-02.32.23-1-303384	153	32	32	11	0	7	439	31	31	0	0	NA	NA	NA	78	60	255	250	368	129	126	184	34	40	25	0.133	0.16	0.068
.	19.01.16-02.32.29-1-303387	257	43	43	10	0	8	461	38	38	0	0	NA	NA	NA	63	73	258	259	369	134	134	193	74	24	33	0.287	0.093	0.089
.	19.01.16-02.32.33-1-303389	33	1	1	0	0	0	0	0	0	0	0	NA	NA	NA	12	3	237	238	341	0	0	0	0	1	0	0	0.004	0
.	19.01.16-02.32.38-1-303393	153	13	13	0	0	0	434	10	10	0	0	NA	NA	NA	41	46	252	245	362	126	122	186	16	10	3	0.063	0.041	0.008
.	19.01.16-02.32.40-1-303398	61	2	2	1	0	1	411	1	1	0	0	NA	NA	NA	24	25	239	244	355	114	123	174	0	0	6	0	0	0.017
.	19.01.16-02.32.52-1-303411	142	12	12	1	0	0	429	11	11	0	0	NA	NA	NA	39	38	248	248	355	125	127	177	2	11	8	0.008	0.044	0.023
.	19.01.16-02.33.01-1-303419	99	8	8	0	0	0	422	6	6	0	0	NA	NA	NA	23	32	243	249	353	120	126	176	10	0	7	0.041	0	0.02
.	19.01.16-02.33.05-1-303423	58	3	3	0	0	0	299	1	1	0	0	NA	NA	NA	13	13	241	238	347	89	80	130	0	0	2	0	0	0.006
.	19.01.16-02.33.06-1-303424	355	61	61	16	0	14	493	54	54	0	0	NA	NA	NA	87	110	264	273	386	138	151	204	81	37	37	0.307	0.136	0.096
.	19.01.16-02.33.09-1-303425	65	2	2	0	0	0	401	0	0	0	0	NA	NA	NA	23	16	239	242	348	116	116	169	3	0	0	0.013	0	0
.	19.01.16-02.33.12-1-303426	115	9	9	2	0	1	417	7	7	0	0	NA	NA	NA	30	27	242	243	355	120	119	178	11	6	7	0.045	0.025	0.02
.	19.01.16-02.33.16-1-303436	32	1	1	0	0	0	0	0	0	0	0	NA	NA	NA	8	5	240	237	341	0	0	0	0	0	0	0	0	0
.	19.01.16-02.33.16-1-303437	147	16	16	3	0	3	426	15	15	0	0	NA	NA	NA	48	41	250	249	355	121	125	180	24	4	6	0.096	0.016	0.017
.	19.01.16-02.33.17-1-303438	65	3	3	2	0	2	410	1	1	0	0	NA	NA	NA	24	25	242	240	356	117	118	175	3	0	2	0.012	0	0.006
.	19.01.16-02.33.18-1-303459	62	2	2	0	0	0	350	1	1	0	0	NA	NA	NA	13	14	237	242	348	99	107	144	2	3	0	0.008	0.012	0
.	19.01.16-02.33.24-1-303462	411	73	73	16	0	10	509	67	67	0	0	NA	NA	NA	117	129	277	272	393	147	147	215	76	80	52	0.274	0.294	0.132
.	19.01.16-02.33.29-1-303464	201	19	19	6	0	5	445	18	18	0	0	NA	NA	NA	55	60	250	251	372	126	126	193	28	21	21	0.112	0.084	0.056
.	19.01.16-02.33.29-1-303465	90	8	8	3	0	1	416	6	6	0	0	NA	NA	NA	32	24	245	245	347	122	122	172	6	4	16	0.024	0.016	0.046
.	19.01.16-02.33.33-1-303468	60	2	2	0	0	0	414	1	1	0	0	NA	NA	NA	30	25	244	242	352	119	119	176	3	6	0	0.012	0.025	0
.	19.01.16-02.33.33-1-303469	64	2	2	0	0	0	408	1	1	0	0	NA	NA	NA	23	18	243	244	344	116	121	171	1	2	0	0.004	0.008	0
.	19.01.16-02.33.41-1-303480	360	76	76	17	0	15	471	72	72	0	0	NA	NA	NA	111	86	270	260	369	145	137	189	88	91	46	0.326	0.35	0.125
.	19.01.16-02.33.45-1-303486	31	1	1	0	0	0	0	0	0	0	0	NA	NA	NA	10	8	239	237	345	0	0	0	0	0	2	0	0	0.006
.	19.01.16-02.33.46-1-303488	241	30	30	6	0	4	458	27	27	0	0	NA	NA	NA	57	71	256	258	370	133	134	191	27	43	24	0.105	0.167	0.065
.	19.01.16-02.33.46-1-303489	60	3	3	2	0	2	409	1	1	0	0	NA	NA	NA	20	15	243	238	347	120	117	172	6	0	0	0.025	0	0
.	19.01.16-02.33.48-1-303492	60	2	2	0	0	0	415	1	1	0	0	NA	NA	NA	25	27	246	248	346	122	124	169	0	0	5	0	0	0.014
.	19.01.16-02.33.48-1-303494	149	10	10	1	0	1	423	9	9	0	0	NA	NA	NA	39	37	248	249	353	124	122	177	15	10	6	0.06	0.04	0.017
.	19.01.16-02.33.58-1-303506	355	51	51	11	0	8	489	47	47	0	0	NA	NA	NA	112	100	265	268	380	139	144	206	57	53	38	0.215	0.198	0.1
.	19.01.16-02.34.02-1-303508	402	110	110	31	0	22	501	102	102	0	0	NA	NA	NA	113	114	275	263	389	146	144	211	136	84	91	0.495	0.319	0.234
.	19.01.16-02.34.10-1-303516	407	120	120	34	0	26	489	113	113	0	0	NA	NA	NA	124	105	266	268	384	143	142	204	107	112	108	0.402	0.418	0.281
.	19.01.16-02.34.19-1-303539	89	4	4	0	0	0	409	2	2	0	0	NA	NA	NA	20	15	239	243	346	118	121	170	1	0	2	0.004	0	0.006
.	19.01.16-02.34.22-1-303541	299	24	24	9	0	8	464	20	20	0	0	NA	NA	NA	94	79	257	255	380	133	131	200	21	21	13	0.082	0.082	0.034
.	19.01.16-02.34.28-1-303544	89	8	8	1	0	1	419	7	7	0	0	NA	NA	NA	30	34	247	247	353	123	122	174	11	5	4	0.045	0.02	0.011
.	19.01.16-02.34.43-1-303555	334	40	40	13	0	8	472	38	38	0	0	NA	NA	NA	87	87	261	261	378	139	136	197	40	35	32	0.153	0.134	0.085
.	19.01.16-02.35.00-1-303571	118	7	7	0	0	0	423	6	6	0	0	NA	NA	NA	41	32	246	242	357	125	119	179	7	3	5	0.028	0.012	0.014
.	19.01.16-02.35.03-1-303574	97	5	5	2	0	1	414	3	3	0	0	NA	NA	NA	49	27	244	246	350	121	121	172	18	10	0	0.074	0.041	0
.	19.01.16-02.35.17-1-303584	58	3	3	1	0	1	200	2	2	0	0	NA	NA	NA	20	22	245	242	348	59	57	84	0	3	2	0	0.012	0.006
.	19.01.16-02.35.18-1-303590	95	5	5	2	0	1	430	4	4	0	0	NA	NA	NA	30	41	254	245	355	127	123	180	0	6	1	0	0.024	0.003
.	19.01.16-02.35.21-1-303607	35	1	1	1	0	1	0	0	0	0	0	NA	NA	NA	15	10	238	239	346	0	0	0	0	2	0	0	0.008	0
.	19.01.16-02.35.25-1-303610	32	1	1	0	0	0	0	0	0	0	0	NA	NA	NA	10	6	237	238	344	0	0	0	0	0	0	0	0	0
.	19.01.16-02.35.27-1-303614	124	17	17	6	0	5	416	14	14	0	0	NA	NA	NA	38	33	244	250	352	121	124	171	4	23	21	0.016	0.092	0.06
.	19.01.16-02.35.29-1-303616	342	103	103	28	0	24	483	98	98	0	0	NA	NA	NA	110	103	266	268	382	141	145	197	140	105	65	0.526	0.392	0.17
.	19.01.16-02.35.30-1-303617	181	14	14	4	0	4	435	12	12	0	0	NA	NA	NA	47	50	248	255	360	123	130	182	0	30	16	0	0.118	0.044
.	19.01.16-02.35.33-1-303618	441	35	35	8	0	4	506	29	29	0	0	NA	NA	NA	118	120	276	268	389	152	146	208	58	19	32	0.21	0.071	0.082
.	19.01.16-02.35.45-1-303632	96	4	4	1	0	1	415	3	3	0	0	NA	NA	NA	46	29	242	248	352	119	120	176	2	0	5	0.008	0	0.014
.	19.01.16-02.35.52-1-303641	289	10	10	4	0	4	472	9	9	0	0	NA	NA	NA	84	84	268	260	369	145	135	192	7	2	7	0.026	0.008	0.019
.	19.01.16-02.35.57-1-303646	228	22	22	9	0	8	455	20	20	0	0	NA	NA	NA	57	67	251	260	369	131	136	188	38	38	7	0.151	0.146	0.019
.	19.01.16-02.36.02-1-303650	125	8	8	4	0	3	424	6	6	0	0	NA	NA	NA	34	36	241	249	359	119	125	180	4	12	10	0.017	0.048	0.028
.	19.01.16-02.36.03-1-303651	422	84	84	19	0	16	508	77	77	0	0	NA	NA	NA	109	121	269	269	396	145	147	216	59	77	87	0.219	0.286	0.22
.	19.01.16-02.36.17-1-303663	93	3	3	1	0	1	413	2	2	0	0	NA	NA	NA	32	29	243	245	354	120	122	171	0	1	6	0	0.004	0.017
.	19.01.16-02.36.19-1-303688	295	29	29	6	0	6	484	26	26	0	0	NA	NA	NA	79	99	269	272	371	145	147	192	38	24	18	0.141	0.088	0.049
.	19.01.16-02.36.23-1-303694	64	2	2	1	0	1	407	1	1	0	0	NA	NA	NA	34	18	243	241	347	118	117	172	2	0	2	0.008	0	0.006
.	19.01.16-02.36.35-1-303699	297	77	77	21	0	18	465	74	74	0	0	NA	NA	NA	81	77	258	260	372	135	132	198	112	69	42	0.434	0.265	0.113
.	19.01.16-02.36.35-1-303700	327	57	57	16	0	12	488	55	55	0	0	NA	NA	NA	106	105	270	265	383	144	142	202	65	26	62	0.241	0.098	0.162
.	19.01.16-02.36.36-1-303701	65	2	2	0	0	0	402	1	1	0	0	NA	NA	NA	19	16	241	242	346	117	118	167	0	0	5	0	0	0.014
.	19.01.16-02.36.36-1-303702	182	20	20	6	0	3	439	18	18	0	0	NA	NA	NA	52	50	251	255	357	128	131	180	30	9	14	0.12	0.035	0.039
.	19.01.16-02.36.45-1-303714	90	5	5	2	0	2	419	3	3	0	0	NA	NA	NA	24	30	246	241	356	123	119	177	0	0	10	0	0	0.028
.	19.01.16-02.36.56-1-303723	155	9	9	1	0	1	443	8	8	0	0	NA	NA	NA	49	51	250	251	363	128	128	187	4	8	12	0.016	0.032	0.033
.	19.01.16-02.37.09-1-303727	58	2	2	0	0	0	0	1	1	0	0	NA	NA	NA	26	17	239	242	349	0	0	0	2	0	0	0.008	0	0
.	19.01.16-02.37.13-1-303731	121	7	7	0	0	0	420	6	6	0	0	NA	NA	NA	44	35	241	250	357	117	125	178	4	7	7	0.017	0.028	0.02
.	19.01.16-02.37.16-1-303733	393	54	54	11	0	7	484	48	48	0	0	NA	NA	NA	105	97	265	271	374	142	148	194	53	78	27	0.2	0.288	0.072
.	19.01.16-02.37.20-1-303757	32	1	1	0	0	0	0	0	0	0	0	NA	NA	NA	11	8	236	240	345	0	0	0	0	1	0	0	0.004	0
.	19.01.16-02.37.22-1-303758	36	1	1	0	0	0	0	0	0	0	0	NA	NA	NA	9	10	239	238	346	0	0	0	0	0	2	0	0	0.006
.	19.01.16-02.37.24-1-303761	32	1	1	0	0	0	0	0	0	0	0	NA	NA	NA	6	12	240	239	346	0	0	0	2	0	0	0.008	0	0
.	19.01.16-02.37.26-1-303762	62	3	3	1	0	1	420	2	2	0	0	NA	NA	NA	18	30	243	248	352	121	126	173	9	0	0	0.037	0	0
.	19.01.16-02.37.32-1-303764	235	46	46	15	0	14	456	43	43	0	0	NA	NA	NA	49	65	252	262	364	130	137	189	53	42	48	0.21	0.16	0.132
.	19.01.16-02.37.34-1-303765	97	5	5	1	0	1	423	4	4	0	0	NA	NA	NA	27	33	243	244	359	122	122	179	0	15	2	0	0.061	0.006
.	19.01.16-02.37.36-1-303766	98	8	8	2	0	2	416	5	5	0	0	NA	NA	NA	31	28	248	242	351	121	121	174	2	5	7	0.008	0.021	0.02
.	19.01.16-02.37.44-1-303777	268	65	65	15	0	13	467	60	60	0	0	NA	NA	NA	86	80	267	248	378	142	127	198	49	85	49	0.184	0.343	0.13
.	19.01.16-02.37.56-1-303792	36	1	1	0	0	0	0	0	0	0	0	NA	NA	NA	10	11	238	241	345	0	0	0	0	0	0	0	0	0
.	19.01.16-02.37.58-1-303794	59	3	3	0	0	0	406	2	2	0	0	NA	NA	NA	27	17	237	243	350	116	117	173	0	8	0	0	0.033	0
.	19.01.16-02.37.58-1-303795	120	11	11	3	0	3	421	9	9	0	0	NA	NA	NA	41	32	243	246	356	121	123	177	4	25	12	0.016	0.102	0.034
.	19.01.16-02.37.58-1-303797	485	44	44	12	0	9	509	42	42	0	0	NA	NA	NA	140	125	274	265	399	148	143	218	48	45	48	0.175	0.17	0.12
.	19.01.16-02.37.59-1-303796	36	1	1	0	0	0	0	0	0	0	0	NA	NA	NA	10	11	236	239	349	0	0	0	0	0	0	0	0	0
.	19.01.16-02.38.03-1-303799	118	8	8	4	0	4	425	5	5	0	0	NA	NA	NA	43	37	245	246	359	122	122	181	9	4	14	0.037	0.016	0.039
.	19.01.16-02.38.15-1-303804	176	14	14	3	0	3	448	13	13	0	0	NA	NA	NA	57	61	252	249	373	130	128	190	14	7	23	0.056	0.028	0.062
.	19.01.16-02.38.22-1-303826	90	3	3	0	0	0	424	1	1	0	0	NA	NA	NA	37	38	247	247	357	125	123	176	0	5	2	0	0.02	0.006
.	19.01.16-02.38.34-1-303830	63	3	3	0	0	0	420	2	2	0	0	NA	NA	NA	15	30	245	242	356	121	119	180	3	11	2	0.012	0.045	0.006
.	19.01.16-02.38.36-1-303833	266	49	49	12	0	8	459	45	45	0	0	NA	NA	NA	69	69	256	257	369	132	138	189	62	41	56	0.242	0.16	0.152
.	19.01.16-02.38.39-1-303837	60	2	2	0	0	0	414	1	1	0	0	NA	NA	NA	17	23	245	239	352	120	119	175	2	3	0	0.008	0.013	0
.	19.01.16-02.38.45-1-303844	240	23	23	11	0	9	445	19	19	0	0	NA	NA	NA	74	58	248	258	365	128	132	185	23	24	24	0.093	0.093	0.066
.	19.01.16-02.38.45-1-303846	34	1	1	1	0	1	0	0	0	0	0	NA	NA	NA	7	7	237	238	345	0	0	0	0	2	0	0	0.008	0
.	19.01.16-02.38.45-1-303847	30	1	1	0	0	0	0	0	0	0	0	NA	NA	NA	7	10	238	237	348	0	0	0	0	0	0	0	0	0
.	19.01.16-02.38.48-1-303850	389	50	50	7	0	6	525	47	47	0	0	NA	NA	NA	100	135	275	270	403	151	148	226	68	44	27	0.247	0.163	0.067
.	19.01.16-02.38.48-1-303852	62	4	4	2	0	2	409	3	3	0	0	NA	NA	NA	24	16	240	240	349	119	118	172	1	1	7	0.004	0.004	0.02
.	19.01.16-02.38.49-1-303856	116	5	5	1	0	0	428	4	4	0	0	NA	NA	NA	39	39	248	246	358	125	123	180	6	0	13	0.024	0	0.036
.	19.01.16-02.38.53-1-303857	210	17	17	3	0	2	446	14	14	0	0	NA	NA	NA	72	66	250	255	374	123	127	196	9	10	15	0.036	0.039	0.04
.	19.01.16-02.39.05-1-303870	153	16	16	3	0	3	419	13	13	0	0	NA	NA	NA	57	28	245	245	351	121	122	176	33	8	8	0.135	0.033	0.023
.	19.01.16-02.39.07-1-303873	390	128	128	31	0	29	509	122	122	0	0	NA	NA	NA	100	131	278	266	400	149	141	219	134	102	91	0.482	0.383	0.228
.	19.01.16-02.39.24-1-303903	148	5	5	2	0	2	428	2	2	0	0	NA	NA	NA	27	41	247	244	363	122	121	185	6	1	7	0.024	0.004	0.019
.	19.01.16-02.39.27-1-303904	34	1	1	1	0	1	0	0	0	0	0	NA	NA	NA	9	7	236	241	343	0	0	0	0	0	1	0	0	0.003
.	19.01.16-02.39.28-1-303907	117	6	6	0	0	0	443	5	5	0	0	NA	NA	NA	36	53	250	251	365	128	129	186	5	2	9	0.02	0.008	0.025
.	19.01.16-02.39.29-1-303908	289	22	22	8	0	7	466	21	21	0	0	NA	NA	NA	79	78	253	254	384	130	132	204	36	34	16	0.142	0.134	0.042
.	19.01.16-02.39.30-1-303909	461	99	99	20	0	20	519	94	94	0	0	NA	NA	NA	130	140	276	274	403	151	151	217	107	110	90	0.388	0.401	0.223
.	19.01.16-02.39.41-1-303916	56	2	2	1	0	1	252	1	1	0	0	NA	NA	NA	14	22	240	242	353	76	70	106	0	2	0	0	0.008	0
.	19.01.16-02.39.43-1-303922	417	82	82	21	0	17	503	76	76	0	0	NA	NA	NA	115	119	259	273	400	137	148	218	108	59	80	0.417	0.216	0.2
.	19.01.16-02.39.47-1-303927	33	1	1	0	0	0	0	0	0	0	0	NA	NA	NA	7	9	239	238	345	0	0	0	0	0	0	0	0	0
.	19.01.16-02.39.47-1-303928	61	2	2	0	0	0	248	1	1	0	0	NA	NA	NA	15	16	239	241	349	72	68	108	0	0	5	0	0	0.014
.	19.01.16-02.39.51-1-303932	317	75	75	25	0	17	482	66	66	0	0	NA	NA	NA	88	96	264	261	384	141	135	206	85	82	38	0.322	0.314	0.099
.	19.01.16-02.39.52-1-303933	59	2	2	0	0	0	151	1	1	0	0	NA	NA	NA	15	16	241	238	350	43	41	67	2	0	1	0.008	0	0.003
.	19.01.16-02.40.01-1-303941	347	27	27	5	0	4	481	23	23	0	0	NA	NA	NA	96	97	259	265	386	137	141	203	36	25	3	0.139	0.094	0.008
.	19.01.16-02.40.03-1-303947	85	3	3	0	0	0	422	2	2	0	0	NA	NA	NA	27	31	249	244	351	126	123	173	3	0	2	0.012	0	0.006
.	19.01.16-02.40.04-1-303948	237	11	11	2	0	2	448	10	10	0	0	NA	NA	NA	72	61	258	251	365	132	129	187	0	5	15	0	0.02	0.041
.	19.01.16-02.40.04-1-303950	153	11	11	1	0	1	433	10	10	0	0	NA	NA	NA	51	48	246	258	357	122	131	180	3	7	8	0.012	0.027	0.022
.	19.01.16-02.40.17-1-303957	66	4	4	0	0	0	407	3	3	0	0	NA	NA	NA	40	21	241	242	351	118	119	170	2	0	8	0.008	0	0.023
.	19.01.16-02.40.29-1-303983	510	85	85	21	0	15	512	79	79	0	0	NA	NA	NA	146	135	280	271	397	151	145	216	102	96	42	0.364	0.354	0.106
.	19.01.16-02.40.32-1-303984	148	11	11	4	0	3	434	10	10	0	0	NA	NA	NA	54	53	252	256	358	126	128	180	6	16	17	0.024	0.062	0.047
.	19.01.16-02.40.39-1-303988	297	79	79	17	0	16	459	77	77	0	0	NA	NA	NA	77	72	250	257	378	127	133	199	85	69	61	0.34	0.268	0.161
.	19.01.16-02.40.48-1-304002	94	5	5	1	0	1	429	4	4	0	0	NA	NA	NA	30	39	248	247	357	126	125	178	6	4	3	0.024	0.016	0.008
.	19.01.16-02.41.02-1-304016	422	47	47	12	0	11	488	43	43	0	0	NA	NA	NA	114	100	264	265	384	141	142	205	44	33	39	0.167	0.125	0.102
.	19.01.16-02.41.07-1-304018	237	20	20	4	0	3	446	17	17	0	0	NA	NA	NA	61	56	259	252	358	134	128	184	34	21	6	0.131	0.083	0.017
.	19.01.16-02.41.35-1-304053	152	13	13	4	0	4	426	12	12	0	0	NA	NA	NA	44	40	254	246	353	128	123	175	16	6	6	0.063	0.024	0.017
.	19.01.16-02.41.36-1-304054	65	5	5	1	0	1	421	3	3	0	0	NA	NA	NA	24	34	246	242	359	125	121	175	7	2	2	0.028	0.008	0.006
.	19.01.16-02.41.38-1-304055	383	88	88	28	0	20	484	82	82	0	0	NA	NA	NA	105	99	270	262	380	148	138	198	116	63	54	0.43	0.24	0.142
.	19.01.16-02.41.41-1-304064	34	1	1	1	0	1	0	0	0	0	0	NA	NA	NA	2	9	237	239	346	0	0	0	0	0	0	0	0	0
.	19.01.16-02.41.44-1-304067	142	9	9	2	0	2	438	7	7	0	0	NA	NA	NA	55	52	251	255	359	128	129	181	16	2	9	0.064	0.008	0.025
.	19.01.16-02.41.51-1-304075	333	89	89	20	0	18	468	80	80	0	0	NA	NA	NA	100	81	255	261	378	131	136	201	78	82	67	0.306	0.314	0.177
.	19.01.16-02.41.51-1-304076	94	6	6	2	0	1	424	5	5	0	0	NA	NA	NA	37	44	247	250	360	122	124	178	9	0	6	0.036	0	0.017
.	19.01.16-02.41.59-1-304087	438	69	69	20	0	16	501	64	64	0	0	NA	NA	NA	125	119	263	283	386	139	154	208	56	88	49	0.213	0.311	0.127
.	19.01.16-02.42.10-1-304090	238	33	33	8	0	8	460	30	30	0	0	NA	NA	NA	54	72	254	261	370	132	137	191	49	19	35	0.193	0.073	0.095
.	19.01.16-02.42.13-1-304093	273	86	86	18	0	14	463	81	81	0	0	NA	NA	NA	82	74	264	247	376	142	124	197	76	74	47	0.288	0.3	0.125
.	19.01.16-02.42.22-1-304124	89	3	3	0	0	0	411	2	2	0	0	NA	NA	NA	34	22	242	242	351	121	119	171	0	1	4	0	0.004	0.011
.	19.01.16-02.42.22-1-304125	96	7	7	2	0	2	420	4	4	0	0	NA	NA	NA	23	33	243	248	355	120	125	175	7	0	8	0.029	0	0.023
.	19.01.16-02.42.27-1-304126	32	1	1	1	0	1	0	0	0	0	0	NA	NA	NA	5	6	238	238	343	0	0	0	0	0	1	0	0	0.003
.	19.01.16-02.42.30-1-304127	141	15	15	4	0	2	441	13	13	0	0	NA	NA	NA	42	64	249	260	368	124	132	185	12	28	11	0.048	0.108	0.03
.	19.01.16-02.42.37-1-304136	295	22	22	5	0	3	464	21	21	0	0	NA	NA	NA	85	72	255	262	368	134	139	191	26	28	25	0.102	0.107	0.068
.	19.01.16-02.42.39-1-304138	35	1	1	0	0	0	0	0	0	0	0	NA	NA	NA	14	7	240	237	343	0	0	0	0	0	2	0	0	0.006
.	19.01.16-02.42.42-1-304144	536	80	80	14	0	9	534	74	74	0	0	NA	NA	NA	144	150	282	270	411	156	146	232	119	63	63	0.422	0.233	0.153
.	19.01.16-02.42.58-1-304162	94	5	5	2	0	2	427	4	4	0	0	NA	NA	NA	40	41	248	251	355	122	128	177	5	6	14	0.02	0.024	0.039
.	19.01.16-02.43.04-1-304165	32	1	1	1	0	1	0	0	0	0	0	NA	NA	NA	7	5	238	237	343	0	0	0	0	0	2	0	0	0.006
.	19.01.16-02.43.06-1-304166	282	27	27	3	0	2	475	25	25	0	0	NA	NA	NA	92	94	255	268	384	130	140	205	38	32	26	0.149	0.119	0.068
.	19.01.16-02.43.17-1-304168	511	104	104	25	0	22	517	95	95	0	0	NA	NA	NA	139	134	268	277	402	144	152	221	95	136	57	0.354	0.491	0.142
.	19.01.16-02.43.17-1-304169	173	11	11	3	0	2	436	9	9	0	0	NA	NA	NA	69	50	251	253	359	125	131	180	3	22	14	0.012	0.087	0.039
.	19.01.16-02.43.25-1-304198	149	13	13	4	0	4	428	12	12	0	0	NA	NA	NA	48	48	253	247	361	127	122	179	17	0	14	0.067	0	0.039
.	19.01.16-02.43.39-1-304207	473	57	57	13	0	9	505	53	53	0	0	NA	NA	NA	124	116	269	273	387	146	153	206	63	79	34	0.234	0.289	0.088
.	19.01.16-02.43.44-1-304215	332	24	24	8	0	8	476	21	21	0	0	NA	NA	NA	74	93	265	265	376	139	140	197	30	15	23	0.113	0.057	0.061
.	19.01.16-02.43.48-1-304221	88	4	4	1	0	1	419	3	3	0	0	NA	NA	NA	31	32	247	247	351	123	123	173	1	4	6	0.004	0.016	0.017
.	19.01.16-02.43.59-1-304230	365	33	33	11	0	5	472	31	31	0	0	NA	NA	NA	93	93	262	263	381	138	135	199	66	32	8	0.252	0.122	0.021
.	19.01.16-02.44.02-1-304232	438	66	66	12	0	12	476	57	57	0	0	NA	NA	NA	129	88	255	261	385	132	140	204	63	49	64	0.247	0.188	0.166
.	19.01.16-02.44.05-1-304234	356	64	64	22	0	18	479	58	58	0	0	NA	NA	NA	89	95	265	255	388	139	132	208	67	47	37	0.253	0.184	0.095
.	19.01.16-02.44.09-1-304236	146	11	11	2	0	2	440	9	9	0	0	NA	NA	NA	36	47	251	253	356	130	132	178	8	4	16	0.032	0.016	0.045
.	19.01.16-02.44.23-1-304264	60	2	2	1	0	1	412	1	1	0	0	NA	NA	NA	22	21	245	246	343	122	123	167	3	2	0	0.012	0.008	0
.	19.01.16-02.44.32-1-304266	153	9	9	0	0	0	429	8	8	0	0	NA	NA	NA	51	47	251	249	360	126	124	179	6	8	10	0.024	0.032	0.028
.	19.01.16-02.44.35-1-304269	238	34	34	4	0	3	445	31	31	0	0	NA	NA	NA	56	57	250	255	365	127	132	186	37	22	29	0.148	0.086	0.079
.	19.01.16-02.44.35-1-304271	120	9	9	2	0	2	435	7	7	0	0	NA	NA	NA	26	46	252	247	360	129	125	181	11	11	5	0.044	0.045	0.014
.	19.01.16-02.44.52-1-304290	560	86	86	19	0	15	505	80	80	0	0	NA	NA	NA	137	120	267	272	394	145	146	214	107	60	83	0.401	0.221	0.211
.	19.01.16-02.44.58-1-304296	37	1	1	0	0	0	0	0	0	0	0	NA	NA	NA	8	16	240	241	348	0	0	0	0	0	1	0	0	0.003
.	19.01.16-02.45.04-1-304297	115	4	4	1	0	1	408	3	3	0	0	NA	NA	NA	43	26	246	244	349	119	119	170	5	3	1	0.02	0.012	0.003
.	19.01.16-02.45.13-1-304301	267	75	75	22	0	20	471	70	70	0	0	NA	NA	NA	84	88	270	259	372	143	139	189	61	97	47	0.226	0.375	0.126
.	19.01.16-02.45.16-1-304302	61	2	2	0	0	0	409	1	1	0	0	NA	NA	NA	26	20	239	242	352	117	120	172	4	4	0	0.017	0.017	0
.	19.01.16-02.45.21-1-304323	122	10	10	2	0	2	420	8	8	0	0	NA	NA	NA	32	28	241	244	356	120	124	176	3	1	21	0.012	0.004	0.059
.	19.01.16-02.45.24-1-304330	90	3	3	1	0	0	422	2	2	0	0	NA	NA	NA	40	33	243	242	361	124	119	179	0	6	2	0	0.025	0.006
.	19.01.16-02.45.25-1-304331	143	10	10	3	0	2	439	9	9	0	0	NA	NA	NA	47	58	256	260	355	130	129	180	13	10	9	0.051	0.038	0.025
.	19.01.16-02.45.26-1-304334	183	14	14	5	0	5	435	12	12	0	0	NA	NA	NA	59	47	248	250	362	125	126	184	11	19	6	0.044	0.076	0.017
.	19.01.16-02.45.29-1-304337	98	3	3	0	0	0	407	1	1	0	0	NA	NA	NA	37	23	240	246	350	114	122	171	2	0	4	0.008	0	0.011
.	19.01.16-02.45.34-1-304338	59	2	2	0	0	0	150	1	1	0	0	NA	NA	NA	16	11	240	238	346	46	38	66	0	0	4	0	0	0.012
.	19.01.16-02.45.38-1-304341	480	144	144	37	0	32	520	136	136	0	0	NA	NA	NA	117	139	278	278	396	155	149	216	153	124	101	0.55	0.446	0.255
.	19.01.16-02.45.41-1-304346	144	7	7	1	0	1	435	3	3	0	0	NA	NA	NA	36	46	240	256	363	117	132	186	9	1	14	0.038	0.004	0.039
.	19.01.16-02.45.44-1-304351	235	20	20	3	0	3	451	16	16	0	0	NA	NA	NA	75	67	252	255	373	130	131	190	22	16	8	0.087	0.063	0.021
.	19.01.16-02.45.45-1-304355	327	51	51	19	0	16	480	46	46	0	0	NA	NA	NA	95	95	261	271	376	136	145	199	60	53	52	0.23	0.196	0.138
.	19.01.16-02.45.52-1-304365	85	4	4	1	0	1	417	2	2	0	0	NA	NA	NA	27	23	244	241	351	124	119	174	4	0	10	0.016	0	0.028
.	19.01.16-02.45.54-1-304367	249	16	16	4	0	4	447	13	13	0	0	NA	NA	NA	60	59	255	248	369	131	125	191	10	10	14	0.039	0.04	0.038
.	19.01.16-02.46.08-1-304373	231	13	13	5	0	3	450	10	10	0	0	NA	NA	NA	71	69	261	256	365	133	131	186	18	13	13	0.069	0.051	0.036
.	19.01.16-02.46.12-1-304374	93	4	4	0	0	0	412	2	2	0	0	NA	NA	NA	29	26	242	242	355	118	119	175	0	7	2	0	0.029	0.006
.	19.01.16-02.46.26-1-304408	260	12	12	3	0	2	473	11	11	0	0	NA	NA	NA	71	96	267	258	384	144	133	196	23	11	7	0.086	0.043	0.018
.	19.01.16-02.46.29-1-304409	30	1	1	0	0	0	0	0	0	0	0	NA	NA	NA	10	9	237	240	345	0	0	0	0	0	0	0	0	0
.	19.01.16-02.46.32-1-304414	36	1	1	0	0	0	0	0	0	0	0	NA	NA	NA	8	15	242	241	345	0	0	0	0	0	0	0	0	0
.	19.01.16-02.46.32-1-304415	155	11	11	4	0	2	442	10	10	0	0	NA	NA	NA	67	57	257	248	365	130	126	186	18	8	9	0.07	0.032	0.025
.	19.01.16-02.46.33-1-304416	466	78	78	19	0	14	490	72	72	0	0	NA	NA	NA	139	116	266	269	394	140	143	207	93	65	68	0.35	0.242	0.173
.	19.01.16-02.46.35-1-304417	122	7	7	1	0	0	434	6	6	0	0	NA	NA	NA	41	51	252	251	361	128	128	178	2	10	6	0.008	0.04	0.017
.	19.01.16-02.46.58-1-304443	32	1	1	1	0	1	0	0	0	0	0	NA	NA	NA	16	9	239	236	347	0	0	0	1	0	0	0.004	0	0
.	19.01.16-02.47.02-1-304445	266	43	43	18	0	13	471	39	39	0	0	NA	NA	NA	88	83	263	261	372	140	138	193	44	60	36	0.167	0.23	0.097
.	19.01.16-02.47.02-1-304446	63	3	3	0	0	0	100	2	2	0	0	NA	NA	NA	11	20	240	242	351	31	24	45	0	0	6	0	0	0.017
.	19.01.16-02.47.06-1-304449	121	14	14	1	0	1	418	11	11	0	0	NA	NA	NA	39	42	246	252	357	122	121	175	0	7	17	0	0.028	0.048
.	19.01.16-02.47.06-1-304451	35	1	1	0	0	0	0	0	0	0	0	NA	NA	NA	11	7	239	237	344	0	0	0	2	0	0	0.008	0	0
.	19.01.16-02.47.07-1-304452	210	21	21	4	0	2	439	18	18	0	0	NA	NA	NA	64	53	254	251	361	131	125	183	35	17	11	0.138	0.068	0.03
.	19.01.16-02.47.10-1-304453	233	15	15	3	0	3	461	13	13	0	0	NA	NA	NA	61	73	263	254	369	141	131	189	11	17	8	0.042	0.067	0.022
.	19.01.16-02.47.13-1-304457	179	16	16	3	0	2	434	12	12	0	0	NA	NA	NA	44	42	246	248	361	126	125	183	16	7	17	0.065	0.028	0.047
.	19.01.16-02.47.15-1-304458	35	1	1	1	0	1	0	0	0	0	0	NA	NA	NA	6	14	238	243	346	0	0	0	0	0	2	0	0	0.006
.	19.01.16-02.47.21-1-304477	123	5	5	2	0	2	424	4	4	0	0	NA	NA	NA	34	32	245	248	352	124	125	175	9	7	2	0.037	0.028	0.006
.	19.01.16-02.47.31-1-304490	36	1	1	0	0	0	0	0	0	0	0	NA	NA	NA	8	11	240	239	345	0	0	0	0	0	0	0	0	0
.	19.01.16-02.47.33-1-304491	235	48	48	18	0	13	468	43	43	0	0	NA	NA	NA	84	75	259	258	371	138	136	194	44	63	40	0.17	0.244	0.108
.	19.01.16-02.47.41-1-304498	293	97	97	23	0	21	459	91	91	0	0	NA	NA	NA	80	80	262	257	374	135	130	194	76	95	57	0.29	0.37	0.152
.	19.01.16-02.47.41-1-304499	122	9	9	2	0	2	424	8	8	0	0	NA	NA	NA	41	40	245	253	355	121	126	177	12	0	3	0.049	0	0.008
.	19.01.16-02.47.47-1-304508	89	6	6	0	0	0	427	5	5	0	0	NA	NA	NA	23	35	248	248	352	124	125	178	9	0	5	0.036	0	0.014
.	19.01.16-02.47.48-1-304510	36	1	1	0	0	0	0	0	0	0	0	NA	NA	NA	7	11	241	238	345	0	0	0	2	0	0	0.008	0	0
.	19.01.16-02.47.54-1-304514	88	5	5	1	0	1	412	4	4	0	0	NA	NA	NA	27	24	240	247	350	120	120	172	6	1	3	0.025	0.004	0.009
.	19.01.16-02.48.05-1-304525	121	6	6	2	0	2	422	3	3	0	0	NA	NA	NA	53	46	253	247	359	123	120	179	6	7	0	0.024	0.028	0
.	19.01.16-02.48.07-1-304526	66	5	5	1	0	1	411	4	4	0	0	NA	NA	NA	31	26	241	243	355	119	117	175	2	6	5	0.008	0.025	0.014
.	19.01.16-02.48.09-1-304527	231	20	20	8	0	8	440	17	17	0	0	NA	NA	NA	79	69	253	253	376	127	127	186	6	15	31	0.024	0.059	0.082
.	19.01.16-02.48.13-1-304528	59	3	3	0	0	0	411	2	2	0	0	NA	NA	NA	21	22	241	243	351	119	120	172	0	5	3	0	0.021	0.009
.	19.01.16-02.48.13-1-304529	57	2	2	1	0	1	249	1	1	0	0	NA	NA	NA	12	20	239	241	353	68	67	114	1	0	3	0.004	0	0.008
.	19.01.16-02.48.15-1-304531	208	47	47	14	0	13	459	44	44	0	0	NA	NA	NA	59	70	262	256	365	140	132	187	57	34	33	0.218	0.133	0.09
.	19.01.16-02.48.22-1-304559	38	1	1	0	0	0	0	0	0	0	0	NA	NA	NA	13	14	238	241	348	0	0	0	0	1	0	0	0.004	0
.	19.01.16-02.48.27-1-304562	32	1	1	1	0	1	0	0	0	0	0	NA	NA	NA	8	8	238	237	346	0	0	0	0	0	0	0	0	0
.	19.01.16-02.48.27-1-304563	448	103	103	25	0	20	507	95	95	0	0	NA	NA	NA	125	125	274	271	393	151	145	211	117	81	76	0.427	0.299	0.193
.	19.01.16-02.48.28-1-304565	33	1	1	0	0	0	0	0	0	0	0	NA	NA	NA	5	15	239	240	349	0	0	0	0	0	0	0	0	0
.	19.01.16-02.48.29-1-304566	36	1	1	1	0	1	0	0	0	0	0	NA	NA	NA	14	7	237	238	345	0	0	0	0	1	0	0	0.004	0
.	19.01.16-02.48.30-1-304567	177	21	21	3	0	2	442	19	19	0	0	NA	NA	NA	56	53	252	254	360	127	131	184	25	24	12	0.099	0.094	0.033
.	19.01.16-02.48.32-1-304568	326	58	58	14	0	12	477	51	51	0	0	NA	NA	NA	94	91	262	265	377	138	142	197	60	52	32	0.229	0.196	0.085
.	19.01.16-02.48.34-1-304570	543	108	108	34	0	29	526	99	99	0	0	NA	NA	NA	139	139	274	285	393	150	160	216	105	106	96	0.383	0.372	0.244
.	19.01.16-02.48.44-1-304581	92	5	5	0	0	0	406	3	3	0	0	NA	NA	NA	41	28	243	243	355	116	117	173	9	5	0	0.037	0.021	0
.	19.01.16-02.48.45-1-304584	201	25	25	6	0	4	448	21	21	0	0	NA	NA	NA	55	64	256	249	372	133	126	189	16	51	13	0.062	0.205	0.035
.	19.01.16-02.49.03-1-304599	64	2	2	1	0	1	417	1	1	0	0	NA	NA	NA	27	30	244	245	354	120	123	174	0	5	2	0	0.02	0.006
.	19.01.16-02.49.09-1-304602	93	6	6	1	0	1	407	5	5	0	0	NA	NA	NA	28	23	243	241	352	119	115	173	6	10	4	0.025	0.041	0.011
.	19.01.16-02.49.16-1-304609	390	41	41	6	0	4	518	34	34	0	0	NA	NA	NA	121	142	270	280	405	147	154	217	38	56	30	0.141	0.2	0.074
.	19.01.16-02.49.23-1-304629	476	112	112	25	0	18	513	106	106	0	0	NA	NA	NA	145	129	267	278	397	144	153	216	104	102	86	0.39	0.367	0.217
.	19.01.16-02.49.35-1-304640	95	4	4	1	0	1	416	3	3	0	0	NA	NA	NA	30	26	246	244	349	124	121	171	7	2	2	0.028	0.008	0.006
.	19.01.16-02.49.36-1-304642	451	98	98	23	0	18	486	88	88	0	0	NA	NA	NA	138	107	258	269	393	131	141	214	142	76	60	0.55	0.283	0.153
.	19.01.16-02.49.42-1-304653	100	5	5	4	0	3	411	4	4	0	0	NA	NA	NA	41	32	247	244	354	119	119	173	3	1	7	0.012	0.004	0.02
.	19.01.16-02.49.56-1-304666	357	56	56	17	0	12	490	54	54	0	0	NA	NA	NA	92	106	263	270	386	140	148	202	83	53	44	0.316	0.196	0.114
.	19.01.16-02.50.02-1-304673	410	64	64	17	0	16	506	60	60	0	0	NA	NA	NA	110	116	273	268	388	150	146	210	72	57	49	0.264	0.213	0.126
.	19.01.16-02.50.06-1-304674	225	35	35	15	0	11	440	33	33	0	0	NA	NA	NA	59	58	252	259	360	124	134	182	71	44	23	0.282	0.17	0.064
.	19.01.16-02.50.33-1-304709	33	1	1	0	0	0	0	0	0	0	0	NA	NA	NA	8	8	238	236	347	0	0	0	0	3	0	0	0.013	0
.	19.01.16-02.50.36-1-304711	293	76	76	12	0	12	447	71	71	0	0	NA	NA	NA	96	68	252	254	375	127	129	191	85	62	42	0.337	0.244	0.112
.	19.01.16-02.50.44-1-304719	153	14	14	0	0	0	443	12	12	0	0	NA	NA	NA	49	61	255	255	364	127	129	187	13	15	1	0.051	0.059	0.003
.	19.01.16-02.50.48-1-304727	122	9	9	3	0	3	424	8	8	0	0	NA	NA	NA	34	34	249	243	355	126	118	180	5	1	15	0.02	0.004	0.042
.	19.01.16-02.51.02-1-304737	32	1	1	0	0	0	0	0	0	0	0	NA	NA	NA	7	10	238	240	345	0	0	0	0	0	1	0	0	0.003
.	19.01.16-02.51.05-1-304739	123	11	11	2	0	1	416	9	9	0	0	NA	NA	NA	34	27	244	242	354	121	118	177	22	5	12	0.09	0.021	0.034
.	19.01.16-02.51.12-1-304740	63	2	2	0	0	0	296	1	1	0	0	NA	NA	NA	25	12	241	238	346	87	85	124	0	2	0	0	0.008	0
.	19.01.16-02.51.12-1-304741	209	20	20	9	0	7	449	16	16	0	0	NA	NA	NA	64	61	248	254	372	128	132	189	19	11	31	0.077	0.043	0.083
.	19.01.16-02.51.21-1-304761	87	4	4	2	0	2	411	1	1	0	0	NA	NA	NA	25	27	242	241	357	118	118	175	4	0	4	0.017	0	0.011
.	19.01.16-02.51.30-1-304773	458	66	66	12	0	9	504	62	62	0	0	NA	NA	NA	117	122	275	268	392	151	143	210	70	34	70	0.255	0.127	0.179
.	19.01.16-02.51.31-1-304774	331	92	92	32	0	26	480	88	88	0	0	NA	NA	NA	83	101	267	269	378	139	141	200	102	67	64	0.382	0.249	0.169
.	19.01.16-02.51.38-1-304777	205	60	60	10	0	6	443	56	56	0	0	NA	NA	NA	58	57	256	252	362	130	126	187	46	75	38	0.18	0.298	0.105
.	19.01.16-02.51.40-1-304782	299	36	36	10	0	7	460	31	31	0	0	NA	NA	NA	85	73	256	259	371	133	135	192	35	23	38	0.137	0.089	0.102
.	19.01.16-02.51.46-1-304792	314	90	90	24	0	18	468	78	78	0	0	NA	NA	NA	86	80	263	259	371	140	137	191	101	38	80	0.384	0.147	0.216
.	19.01.16-02.51.52-1-304797	33	1	1	0	0	0	0	0	0	0	0	NA	NA	NA	9	14	242	238	347	0	0	0	1	0	0	0.004	0	0
.	19.01.16-02.51.53-1-304798	62	3	3	0	0	0	413	2	2	0	0	NA	NA	NA	25	22	241	243	351	119	120	174	0	6	4	0	0.025	0.011
.	19.01.16-02.51.56-1-304802	119	4	4	0	0	0	423	3	3	0	0	NA	NA	NA	32	29	248	245	349	128	120	175	0	12	2	0	0.049	0.006
.	19.01.16-02.52.09-1-304810	123	20	20	4	0	4	422	17	17	0	0	NA	NA	NA	47	32	240	243	362	119	120	183	16	19	8	0.067	0.078	0.022
.	19.01.16-02.52.27-1-304840	267	19	19	6	0	5	449	18	18	0	0	NA	NA	NA	82	66	256	253	370	129	128	192	12	47	13	0.047	0.186	0.035
.	19.01.16-02.52.29-1-304841	268	57	57	16	0	16	467	51	51	0	0	NA	NA	NA	76	76	261	258	370	141	132	194	77	34	40	0.295	0.132	0.108
.	19.01.16-02.52.51-1-304866	32	1	1	0	0	0	0	0	0	0	0	NA	NA	NA	6	10	239	239	345	0	0	0	0	0	1	0	0	0.003
.	19.01.16-02.52.55-1-304871	303	43	43	12	0	8	456	39	39	0	0	NA	NA	NA	86	75	252	259	377	129	134	193	37	48	30	0.147	0.185	0.08
.	19.01.16-02.53.00-1-304876	511	38	38	13	0	12	546	35	35	0	0	NA	NA	NA	131	169	289	277	416	161	148	237	32	61	33	0.111	0.22	0.079
.	19.01.16-02.53.02-1-304877	150	12	12	2	0	2	430	11	11	0	0	NA	NA	NA	59	41	246	249	359	120	128	182	15	9	8	0.061	0.036	0.022
.	19.01.16-02.53.21-1-304901	240	25	25	7	0	4	460	24	24	0	0	NA	NA	NA	65	73	264	259	363	137	137	186	41	36	14	0.155	0.139	0.039
.	19.01.16-02.53.26-1-304903	33	1	1	0	0	0	0	0	0	0	0	NA	NA	NA	15	13	241	240	345	0	0	0	2	0	0	0.008	0	0
.	19.01.16-02.53.32-1-304910	238	26	26	12	0	11	464	24	24	0	0	NA	NA	NA	89	79	253	260	379	131	134	199	46	37	32	0.182	0.142	0.084
.	19.01.16-02.53.41-1-304920	173	13	13	3	0	3	450	11	11	0	0	NA	NA	NA	64	59	258	249	365	133	129	188	19	12	13	0.074	0.048	0.036
.	19.01.16-02.53.42-1-304922	294	83	83	22	0	18	467	76	76	0	0	NA	NA	NA	91	77	259	257	374	139	133	195	79	58	75	0.305	0.226	0.201
.	19.01.16-02.53.55-1-304935	177	18	18	3	0	3	438	16	16	0	0	NA	NA	NA	55	49	254	245	363	132	122	184	12	10	17	0.047	0.041	0.047
.	19.01.16-02.53.58-1-304941	90	5	5	1	0	1	418	4	4	0	0	NA	NA	NA	14	26	241	241	357	119	119	180	5	8	3	0.021	0.033	0.008
.	19.01.16-02.53.59-1-304942	450	80	80	22	0	17	503	74	74	0	0	NA	NA	NA	134	120	266	271	396	142	146	215	70	81	55	0.263	0.299	0.139
.	19.01.16-02.54.02-1-304944	90	4	4	1	0	1	406	3	3	0	0	NA	NA	NA	20	15	240	242	346	118	117	171	4	0	2	0.017	0	0.006
.	19.01.16-02.54.04-1-304946	85	4	4	3	0	2	419	3	3	0	0	NA	NA	NA	32	30	245	242	356	122	119	178	0	5	3	0	0.021	0.008
.	19.01.16-02.54.09-1-304948	205	46	46	8	0	8	452	42	42	0	0	NA	NA	NA	58	61	252	252	370	131	129	192	32	38	40	0.127	0.151	0.108
.	19.01.16-02.54.14-1-304952	141	6	6	0	0	0	424	5	5	0	0	NA	NA	NA	37	32	240	249	356	120	128	176	10	4	6	0.042	0.016	0.017
.	19.01.16-02.54.16-1-304954	301	40	40	11	0	9	470	36	36	0	0	NA	NA	NA	80	90	268	258	377	141	133	196	59	26	34	0.22	0.101	0.09
.	19.01.16-02.54.25-1-304977	34	1	1	1	0	1	0	0	0	0	0	NA	NA	NA	13	9	241	237	344	0	0	0	1	0	0	0.004	0	0
.	19.01.16-02.54.25-1-304979	517	92	92	27	0	19	514	87	87	0	0	NA	NA	NA	130	129	277	277	388	151	152	211	109	90	59	0.394	0.325	0.152
.	19.01.16-02.54.29-1-304982	467	93	93	22	0	19	521	86	86	0	0	NA	NA	NA	129	131	266	284	394	146	159	216	83	82	88	0.312	0.289	0.223
.	19.01.16-02.54.37-1-304987	95	5	5	0	0	0	425	4	4	0	0	NA	NA	NA	36	39	249	247	356	123	123	179	10	0	3	0.04	0	0.008
.	19.01.16-02.54.37-1-304988	63	2	2	1	0	1	422	1	1	0	0	NA	NA	NA	21	35	246	247	355	122	123	177	6	7	0	0.024	0.028	0
.	19.01.16-02.54.57-1-305018	36	1	1	0	0	0	0	0	0	0	0	NA	NA	NA	9	7	239	236	345	0	0	0	0	0	0	0	0	0
.	19.01.16-02.55.01-1-305020	85	7	7	2	0	2	416	5	5	0	0	NA	NA	NA	35	32	243	243	359	120	119	177	3	5	5	0.012	0.021	0.014
.	19.01.16-02.55.02-1-305021	116	6	6	0	0	0	442	5	5	0	0	NA	NA	NA	47	51	247	254	363	128	129	185	7	12	2	0.028	0.047	0.006
.	19.01.16-02.55.08-1-305024	359	117	117	25	0	23	477	107	107	0	0	NA	NA	NA	108	99	268	260	384	142	137	198	95	112	76	0.354	0.431	0.198
.	19.01.16-02.55.19-1-305048	30	1	1	1	0	1	0	0	0	0	0	NA	NA	NA	4	9	237	238	347	0	0	0	0	0	0	0	0	0
.	19.01.16-02.55.21-1-305049	438	92	92	35	0	30	497	82	82	0	0	NA	NA	NA	121	116	268	272	389	140	144	213	109	71	60	0.407	0.261	0.154
.	19.01.16-02.55.22-1-305050	64	2	2	1	0	1	300	1	1	0	0	NA	NA	NA	17	14	241	241	345	86	91	123	2	0	2	0.008	0	0.006
.	19.01.16-02.55.28-1-305054	34	1	1	0	0	0	0	0	0	0	0	NA	NA	NA	5	11	240	239	345	0	0	0	0	1	0	0	0.004	0
.	19.01.16-02.55.33-1-305062	34	1	1	0	0	0	0	0	0	0	0	NA	NA	NA	5	7	237	240	343	0	0	0	0	0	1	0	0	0.003
.	19.01.16-02.55.37-1-305063	153	22	22	7	0	5	432	20	20	0	0	NA	NA	NA	46	49	248	254	360	124	128	180	37	13	4	0.149	0.051	0.011
.	19.01.16-02.55.38-1-305064	358	85	85	35	0	27	475	76	76	0	0	NA	NA	NA	98	87	257	260	383	134	136	205	117	66	51	0.455	0.254	0.133
.	19.01.16-02.55.38-1-305066	371	28	28	4	0	4	489	24	24	0	0	NA	NA	NA	107	108	263	268	390	136	146	207	66	17	24	0.251	0.063	0.062
.	19.01.16-02.55.42-1-305073	59	2	2	0	0	0	51	1	1	0	0	NA	NA	NA	21	19	241	239	352	15	13	23	3	0	1	0.012	0	0.003
.	19.01.16-02.55.49-1-305082	553	87	87	29	0	19	543	81	81	0	0	NA	NA	NA	167	164	287	281	409	159	157	227	93	93	67	0.324	0.331	0.164
.	19.01.16-02.56.13-1-305097	36	1	1	1	0	1	0	0	0	0	0	NA	NA	NA	15	15	240	240	348	0	0	0	0	0	0	0	0	0
.	19.01.16-02.56.18-1-305106	93	4	4	1	0	1	417	2	2	0	0	NA	NA	NA	36	20	241	240	352	121	122	174	0	2	8	0	0.008	0.023
.	19.01.16-02.56.22-1-305131	179	25	25	2	0	2	454	23	23	0	0	NA	NA	NA	60	70	254	249	380	131	126	197	45	12	14	0.177	0.048	0.037
.	19.01.16-02.56.31-1-305139	90	3	3	1	0	1	414	2	2	0	0	NA	NA	NA	28	27	247	241	352	121	117	176	0	9	2	0	0.037	0.006
.	19.01.16-02.56.39-1-305143	99	3	3	1	0	1	409	2	2	0	0	NA	NA	NA	27	22	239	244	352	116	121	172	0	6	2	0	0.025	0.006
.	19.01.16-02.56.40-1-305147	31	1	1	1	0	1	0	0	0	0	0	NA	NA	NA	10	11	241	241	342	0	0	0	0	0	0	0	0	0
.	19.01.16-02.56.43-1-305150	99	5	5	1	0	1	411	4	4	0	0	NA	NA	NA	34	27	250	241	349	124	115	172	1	1	10	0.004	0.004	0.029
.	19.01.16-02.56.48-1-305160	377	84	84	23	0	19	494	78	78	0	0	NA	NA	NA	112	109	265	266	391	142	142	210	100	63	70	0.377	0.237	0.179
.	19.01.16-02.56.53-1-305163	34	1	1	0	0	0	0	0	0	0	0	NA	NA	NA	5	12	242	238	345	0	0	0	0	0	0	0	0	0
.	19.01.16-02.56.56-1-305166	157	8	8	6	0	4	434	7	7	0	0	NA	NA	NA	51	43	250	249	357	127	126	181	6	16	11	0.024	0.064	0.031
.	19.01.16-02.56.58-1-305170	32	1	1	0	0	0	0	0	0	0	0	NA	NA	NA	8	7	239	239	342	0	0	0	0	0	1	0	0	0.003
.	19.01.16-02.57.01-1-305173	235	21	21	5	0	5	451	20	20	0	0	NA	NA	NA	58	72	256	253	376	129	128	194	6	22	32	0.023	0.087	0.085
.	19.01.16-02.57.02-1-305174	173	37	37	9	0	6	440	34	34	0	0	NA	NA	NA	51	56	252	255	362	127	130	183	65	37	9	0.258	0.145	0.025
.	19.01.16-02.57.04-1-305176	150	16	16	8	0	7	428	14	14	0	0	NA	NA	NA	49	44	253	242	362	131	118	179	10	20	17	0.04	0.083	0.047
.	19.01.16-02.57.20-1-305200	237	29	29	4	0	3	454	23	23	0	0	NA	NA	NA	72	70	259	260	364	134	134	186	30	22	18	0.116	0.085	0.049
.	19.01.16-02.57.26-1-305201	493	100	100	25	0	21	538	92	92	0	0	NA	NA	NA	147	160	283	282	408	155	159	224	122	73	93	0.431	0.259	0.228
.	19.01.16-02.57.37-1-305214	506	77	77	22	0	20	530	69	69	0	0	NA	NA	NA	150	149	279	274	409	157	150	223	80	87	49	0.287	0.318	0.12
.	19.01.16-02.57.40-1-305218	203	40	40	10	0	6	454	37	37	0	0	NA	NA	NA	59	67	256	252	372	131	130	193	46	27	20	0.18	0.107	0.054
.	19.01.16-02.57.42-1-305222	62	2	2	1	0	1	410	1	1	0	0	NA	NA	NA	27	23	242	244	350	118	119	173	6	0	0	0.025	0	0
.	19.01.16-02.57.44-1-305226	62	3	3	2	0	2	407	1	1	0	0	NA	NA	NA	24	24	241	242	354	118	119	170	3	0	0	0.012	0	0
.	19.01.16-02.57.56-1-305239	528	51	51	11	0	5	519	46	46	0	0	NA	NA	NA	143	130	276	281	386	153	157	209	45	46	20	0.163	0.164	0.052
.	19.01.16-02.57.56-1-305241	126	13	13	1	0	1	432	11	11	0	0	NA	NA	NA	45	41	251	251	352	128	129	175	20	21	3	0.08	0.084	0.009
.	19.01.16-02.58.01-1-305244	62	2	2	0	0	0	412	0	0	0	0	NA	NA	NA	31	17	241	242	347	119	121	172	1	0	3	0.004	0	0.009
.	19.01.16-02.58.06-1-305246	63	2	2	1	0	1	404	1	1	0	0	NA	NA	NA	21	14	245	237	345	120	116	168	0	0	3	0	0	0.009
.	19.01.16-02.58.19-1-305270	454	81	81	19	0	14	492	75	75	0	0	NA	NA	NA	143	113	275	266	385	149	139	204	93	66	53	0.338	0.248	0.138
.	19.01.16-02.58.21-1-305271	437	116	116	35	0	29	494	114	114	0	0	NA	NA	NA	107	103	265	272	379	146	147	201	115	101	106	0.434	0.371	0.28
.	19.01.16-02.58.26-1-305278	66	3	3	0	0	0	422	2	2	0	0	NA	NA	NA	19	27	245	240	355	123	120	179	4	0	2	0.016	0	0.006
.	19.01.16-02.58.49-1-305297	501	65	65	12	0	10	526	62	62	0	0	NA	NA	NA	131	143	267	283	406	145	156	225	76	45	57	0.285	0.159	0.14
.	19.01.16-02.58.51-1-305299	246	29	29	5	0	5	459	26	26	0	0	NA	NA	NA	79	75	258	261	369	132	135	192	36	6	31	0.14	0.023	0.084
.	19.01.16-02.58.52-1-305300	624	82	82	21	0	17	537	73	73	0	0	NA	NA	NA	164	146	278	284	397	155	165	217	89	72	80	0.32	0.254	0.202
.	19.01.16-02.59.24-1-305327	60	3	3	1	0	0	405	2	2	0	0	NA	NA	NA	21	16	242	237	350	118	117	170	0	2	6	0	0.008	0.017
.	19.01.16-02.59.40-1-305344	63	3	3	0	0	0	299	2	2	0	0	NA	NA	NA	15	18	243	240	348	88	88	123	8	1	0	0.033	0.004	0
.	19.01.16-02.59.44-1-305349	300	67	67	13	0	12	470	60	60	0	0	NA	NA	NA	94	82	257	263	375	137	136	197	78	62	38	0.304	0.236	0.101
.	19.01.16-02.59.47-1-305354	83	5	5	0	0	0	419	4	4	0	0	NA	NA	NA	37	34	243	239	365	119	117	183	5	7	0	0.021	0.029	0
.	19.01.16-02.59.50-1-305357	414	72	72	11	0	10	503	63	63	0	0	NA	NA	NA	121	115	262	278	388	140	154	209	77	55	79	0.294	0.198	0.204
.	19.01.16-03.00.05-1-305370	178	25	25	3	0	3	435	24	24	0	0	NA	NA	NA	57	53	250	253	363	124	127	184	21	22	20	0.084	0.087	0.055
.	19.01.16-03.00.26-1-305400	254	19	19	3	0	3	453	18	18	0	0	NA	NA	NA	69	68	252	256	373	130	133	190	33	2	27	0.131	0.008	0.072
.	19.01.16-03.00.29-1-305401	188	7	7	1	0	1	438	5	5	0	0	NA	NA	NA	58	56	251	254	364	125	130	183	12	2	3	0.048	0.008	0.008
.	19.01.16-03.00.43-1-305413	159	14	14	4	0	2	432	11	11	0	0	NA	NA	NA	61	50	250	252	361	123	126	183	10	11	10	0.04	0.044	0.028
.	19.01.16-03.00.43-1-305414	34	1	1	0	0	0	0	0	0	0	0	NA	NA	NA	8	6	237	239	343	0	0	0	0	0	0	0	0	0
.	19.01.16-03.00.46-1-305419	119	5	5	0	0	0	424	4	4	0	0	NA	NA	NA	40	37	249	244	357	126	121	177	7	2	3	0.028	0.008	0.008
.	19.01.16-03.00.46-1-305420	87	6	6	2	0	2	410	5	5	0	0	NA	NA	NA	24	23	241	243	352	117	117	176	1	9	0	0.004	0.037	0
.	19.01.16-03.00.47-1-305427	63	2	2	0	0	0	424	1	1	0	0	NA	NA	NA	14	27	243	247	350	124	125	175	0	2	5	0	0.008	0.014
.	19.01.16-03.00.50-1-305429	242	20	20	8	0	6	460	16	16	0	0	NA	NA	NA	79	77	256	263	371	131	137	192	16	6	27	0.062	0.023	0.073
.	19.01.16-03.01.01-1-305437	182	10	10	2	0	2	446	8	8	0	0	NA	NA	NA	60	57	249	252	369	126	131	189	1	11	11	0.004	0.044	0.03
.	19.01.16-03.01.01-1-305438	117	8	8	2	0	1	431	7	7	0	0	NA	NA	NA	28	46	253	247	359	128	125	178	12	4	12	0.047	0.016	0.033
.	19.01.16-03.01.05-1-305494	32	1	1	1	0	1	0	0	0	0	0	NA	NA	NA	7	6	238	237	344	0	0	0	0	1	0	0	0.004	0
.	19.01.16-03.01.07-1-305496	57	2	2	0	0	0	415	1	1	0	0	NA	NA	NA	26	30	245	248	350	120	123	172	0	2	0	0	0.008	0
.	19.01.16-03.01.13-1-305519	257	71	71	11	0	8	462	66	66	0	0	NA	NA	NA	68	74	263	258	366	138	137	187	83	53	33	0.316	0.205	0.09
.	19.01.16-03.01.16-1-305520	433	94	94	25	0	18	500	89	89	0	0	NA	NA	NA	106	118	274	264	393	148	140	212	112	106	65	0.409	0.402	0.165
.	19.01.16-03.01.18-1-305525	375	34	34	7	0	7	493	30	30	0	0	NA	NA	NA	92	108	270	268	383	145	143	205	41	36	29	0.152	0.134	0.076
.	19.01.16-03.01.19-1-305542	254	22	22	4	0	3	449	20	20	0	0	NA	NA	NA	68	59	257	251	364	134	127	188	4	29	15	0.016	0.116	0.041
.	19.01.16-03.01.19-1-305543	262	25	25	5	0	4	454	24	24	0	0	NA	NA	NA	75	66	254	263	362	129	140	185	29	34	12	0.114	0.129	0.033
.	19.01.16-03.01.25-1-305545	179	10	10	1	0	1	434	8	8	0	0	NA	NA	NA	48	49	251	253	358	124	130	180	3	9	8	0.012	0.036	0.022
.	19.01.16-03.01.26-1-305546	301	95	95	21	0	19	466	84	84	0	0	NA	NA	NA	96	85	268	253	377	142	126	198	81	81	75	0.302	0.32	0.199
.	19.01.16-03.01.33-1-305553	532	74	74	18	0	15	523	69	69	0	0	NA	NA	NA	154	145	277	276	405	155	151	217	71	64	60	0.256	0.232	0.148
.	19.01.16-03.01.46-1-305570	276	47	47	10	0	7	467	45	45	0	0	NA	NA	NA	65	83	255	266	375	132	141	194	40	29	40	0.157	0.109	0.107
.	19.01.16-03.02.00-1-305584	31	1	1	0	0	0	0	0	0	0	0	NA	NA	NA	9	9	239	240	343	0	0	0	0	0	1	0	0	0.003
.	19.01.16-03.02.01-1-305585	260	13	13	2	0	2	466	12	12	0	0	NA	NA	NA	90	83	256	265	375	134	137	195	3	7	16	0.012	0.026	0.043
.	19.01.16-03.02.04-1-305589	118	5	5	1	0	1	416	4	4	0	0	NA	NA	NA	38	37	247	249	354	121	122	173	0	6	9	0	0.024	0.025
.	19.01.16-03.02.11-1-305592	400	46	46	7	0	5	501	44	44	0	0	NA	NA	NA	119	119	273	266	393	149	144	208	55	37	44	0.201	0.139	0.112
.	19.01.16-03.02.18-1-305601	277	80	80	19	0	15	471	73	73	0	0	NA	NA	NA	78	86	263	261	375	139	135	197	109	45	53	0.414	0.172	0.141
.	19.01.16-03.02.29-1-305623	343	53	53	13	0	11	464	50	50	0	0	NA	NA	NA	88	82	262	259	374	139	133	192	40	59	37	0.153	0.228	0.099
.	19.01.16-03.03.02-1-305651	61	2	2	2	0	2	407	1	1	0	0	NA	NA	NA	22	20	243	242	348	120	118	169	0	0	5	0	0	0.014
.	19.01.16-03.03.04-1-305655	266	23	23	3	0	3	465	20	20	0	0	NA	NA	NA	70	85	266	261	371	140	136	189	17	21	14	0.064	0.08	0.038
.	19.01.16-03.03.13-1-305659	477	60	60	16	0	14	505	51	51	0	0	NA	NA	NA	139	124	284	274	379	159	146	200	59	59	53	0.208	0.215	0.14
.	19.01.16-03.03.14-1-305660	292	52	52	17	0	13	479	48	48	0	0	NA	NA	NA	99	95	263	264	381	137	140	202	72	64	24	0.274	0.242	0.063
.	19.01.16-03.03.26-1-305685	35	1	1	0	0	0	0	0	0	0	0	NA	NA	NA	19	12	244	237	344	0	0	0	0	0	0	0	0	0
.	19.01.16-03.03.28-1-305686	241	15	15	4	0	3	475	13	13	0	0	NA	NA	NA	63	99	269	260	383	140	135	200	11	15	17	0.041	0.058	0.044
.	19.01.16-03.03.29-1-305688	35	1	1	1	0	1	0	0	0	0	0	NA	NA	NA	12	12	238	240	347	0	0	0	0	0	1	0	0	0.003
.	19.01.16-03.03.32-1-305692	112	7	7	2	0	1	417	6	6	0	0	NA	NA	NA	35	31	243	245	356	119	121	177	0	7	15	0	0.029	0.042
.	19.01.16-03.03.38-1-305700	93	7	7	1	0	1	421	5	5	0	0	NA	NA	NA	28	31	247	243	354	122	124	175	10	2	3	0.04	0.008	0.008
.	19.01.16-03.03.41-1-305704	266	21	21	10	0	9	464	17	17	0	0	NA	NA	NA	85	77	251	267	372	128	142	194	34	24	7	0.135	0.09	0.019
.	19.01.16-03.03.45-1-305714	268	39	39	9	0	8	461	33	33	0	0	NA	NA	NA	62	76	255	261	373	128	138	195	51	32	25	0.2	0.123	0.067
.	19.01.16-03.03.50-1-305720	121	5	5	2	0	2	426	4	4	0	0	NA	NA	NA	41	39	250	247	355	125	122	179	3	9	7	0.012	0.036	0.02
.	19.01.16-03.03.54-1-305723	158	9	9	2	0	2	444	6	6	0	0	NA	NA	NA	35	50	253	249	361	130	130	184	7	10	15	0.028	0.04	0.042
.	19.01.16-03.03.59-1-305729	34	1	1	0	0	0	0	0	0	0	0	NA	NA	NA	12	8	236	241	344	0	0	0	0	0	1	0	0	0.003
.	19.01.16-03.04.04-1-305734	87	4	4	0	0	0	406	2	2	0	0	NA	NA	NA	20	14	241	238	348	120	116	170	0	4	7	0	0.017	0.02
.	19.01.16-03.04.07-1-305736	92	7	7	3	0	2	413	6	6	0	0	NA	NA	NA	37	31	248	242	354	122	118	173	10	2	4	0.04	0.008	0.011
.	19.01.16-03.04.09-1-305737	296	69	69	15	0	12	474	65	65	0	0	NA	NA	NA	87	83	259	266	371	136	144	194	56	76	46	0.216	0.286	0.124
.	19.01.16-03.04.16-1-305744	36	1	1	0	0	0	0	0	0	0	0	NA	NA	NA	15	7	236	240	344	0	0	0	0	0	2	0	0	0.006
.	19.01.16-03.04.18-1-305748	364	50	50	15	0	13	498	43	43	0	0	NA	NA	NA	99	111	275	269	380	151	144	203	63	68	34	0.229	0.253	0.089
.	19.01.16-03.04.22-1-305766	448	95	95	33	0	26	520	88	88	0	0	NA	NA	NA	118	140	277	269	407	154	146	220	131	64	91	0.473	0.238	0.224
.	19.01.16-03.04.22-1-305767	266	23	23	6	0	6	468	20	20	0	0	NA	NA	NA	92	84	264	264	369	137	141	190	32	17	20	0.121	0.064	0.054
.	19.01.16-03.04.28-1-305771	87	5	5	1	0	1	418	4	4	0	0	NA	NA	NA	18	30	243	246	354	120	124	174	0	2	6	0	0.008	0.017
.	19.01.16-03.04.30-1-305778	186	8	8	0	0	0	448	6	6	0	0	NA	NA	NA	54	60	258	257	358	132	134	182	14	5	3	0.054	0.019	0.008
.	19.01.16-03.04.34-1-305781	212	69	69	16	0	11	447	65	65	0	0	NA	NA	NA	58	61	247	259	368	126	131	190	79	52	39	0.32	0.201	0.106
.	19.01.16-03.04.35-1-305782	181	25	25	2	0	2	444	21	21	0	0	NA	NA	NA	34	50	251	251	361	129	128	187	18	20	14	0.072	0.08	0.039
.	19.01.16-03.04.45-1-305793	414	123	123	35	0	29	488	116	116	0	0	NA	NA	NA	115	105	271	265	382	144	143	201	151	104	84	0.557	0.392	0.22
.	19.01.16-03.04.59-1-305810	35	1	1	0	0	0	0	0	0	0	0	NA	NA	NA	8	8	238	237	346	0	0	0	0	0	0	0	0	0
.	19.01.16-03.05.02-1-305812	300	101	101	22	0	16	479	94	94	0	0	NA	NA	NA	86	98	272	265	374	147	138	194	106	100	78	0.39	0.377	0.209
.	19.01.16-03.05.02-1-305813	88	5	5	2	0	2	415	3	3	0	0	NA	NA	NA	31	22	240	244	351	119	121	175	5	6	4	0.021	0.025	0.011
.	19.01.16-03.05.22-1-305837	184	18	18	3	0	3	440	15	15	0	0	NA	NA	NA	55	53	250	249	367	126	127	187	16	6	21	0.064	0.024	0.057
.	19.01.16-03.05.23-1-305838	154	19	19	9	0	5	426	17	17	0	0	NA	NA	NA	55	46	245	251	363	119	127	180	24	20	14	0.098	0.08	0.039
.	19.01.16-03.05.36-1-305849	214	35	35	10	0	7	446	32	32	0	0	NA	NA	NA	69	63	259	253	364	132	127	187	48	32	36	0.185	0.126	0.099
.	19.01.16-03.05.51-1-305869	562	72	72	20	0	17	517	62	62	0	0	NA	NA	NA	149	131	279	275	390	154	152	211	98	64	60	0.351	0.233	0.154
.	19.01.16-03.06.02-1-305874	61	2	2	0	0	0	409	1	1	0	0	NA	NA	NA	27	20	243	240	350	120	116	173	5	0	4	0.021	0	0.011
.	19.01.16-03.06.07-1-305877	57	2	2	0	0	0	0	1	1	0	0	NA	NA	NA	16	20	243	240	350	0	0	0	0	1	1	0	0.004	0.003
.	19.01.16-03.06.10-1-305878	65	3	3	1	0	1	417	2	2	0	0	NA	NA	NA	35	27	244	241	355	123	119	175	0	11	2	0	0.046	0.006
.	19.01.16-03.06.14-1-305881	322	19	19	8	0	5	473	18	18	0	0	NA	NA	NA	79	83	261	256	379	140	132	201	25	28	11	0.096	0.109	0.029
.	19.01.16-03.06.17-1-305886	31	1	1	0	0	0	0	0	0	0	0	NA	NA	NA	6	10	241	240	342	0	0	0	0	0	0	0	0	0
.	19.01.16-03.06.21-1-305916	383	103	103	22	0	20	495	99	99	0	0	NA	NA	NA	94	115	270	263	395	143	135	217	108	99	80	0.4	0.376	0.203
.	19.01.16-03.06.32-1-305925	32	1	1	0	0	0	0	0	0	0	0	NA	NA	NA	10	14	240	238	349	0	0	0	0	0	0	0	0	0
.	19.01.16-03.06.35-1-305926	33	1	1	0	0	0	0	0	0	0	0	NA	NA	NA	11	4	236	238	343	0	0	0	0	0	1	0	0	0.003
.	19.01.16-03.06.38-1-305928	147	7	7	3	0	3	428	6	6	0	0	NA	NA	NA	43	39	246	248	358	124	123	181	7	4	6	0.028	0.016	0.017
.	19.01.16-03.06.38-1-305929	59	2	2	0	0	0	399	1	1	0	0	NA	NA	NA	13	14	239	243	345	116	120	163	0	0	3	0	0	0.009
.	19.01.16-03.06.50-1-305946	90	9	9	2	0	2	418	8	8	0	0	NA	NA	NA	32	31	249	242	353	126	118	174	5	13	3	0.02	0.054	0.008
.	19.01.16-03.06.52-1-305948	34	1	1	0	0	0	0	0	0	0	0	NA	NA	NA	14	14	243	241	343	0	0	0	0	0	2	0	0	0.006
.	19.01.16-03.06.53-1-305949	112	4	4	3	0	3	421	2	2	0	0	NA	NA	NA	40	39	244	247	361	119	123	179	5	6	7	0.02	0.024	0.019
.	19.01.16-03.06.55-1-305953	63	2	2	0	0	0	251	1	1	0	0	NA	NA	NA	14	11	239	240	345	67	74	110	6	3	0	0.025	0.012	0
.	19.01.16-03.07.01-1-305962	90	4	4	3	0	2	412	3	3	0	0	NA	NA	NA	25	25	244	247	347	120	121	171	5	4	0	0.02	0.016	0
.	19.01.16-03.07.08-1-305965	149	13	13	3	0	2	440	11	11	0	0	NA	NA	NA	49	49	250	246	366	127	125	188	6	24	14	0.024	0.098	0.038
.	19.01.16-03.07.09-1-305966	58	2	2	0	0	0	410	1	1	0	0	NA	NA	NA	32	21	244	242	348	118	119	173	0	1	3	0	0.004	0.009
.	19.01.16-03.07.11-1-305968	346	36	36	4	0	4	477	34	34	0	0	NA	NA	NA	79	88	258	264	379	135	142	200	27	24	35	0.105	0.091	0.092
.	19.01.16-03.07.11-1-305969	323	71	71	15	0	11	479	62	62	0	0	NA	NA	NA	101	93	259	262	385	134	140	205	63	80	55	0.243	0.305	0.143
.	19.01.16-03.07.16-1-305974	177	9	9	5	0	3	443	8	8	0	0	NA	NA	NA	66	61	249	252	373	125	128	190	12	11	6	0.048	0.044	0.016
.	19.01.16-03.07.19-1-305980	253	25	25	7	0	5	455	23	23	0	0	NA	NA	NA	85	73	258	257	371	135	131	189	22	24	27	0.085	0.093	0.073
.	19.01.16-03.07.20-1-305996	32	1	1	0	0	0	0	0	0	0	0	NA	NA	NA	9	10	238	238	347	0	0	0	0	0	0	0	0	0
.	19.01.16-03.07.23-1-305999	269	10	10	1	0	1	476	8	8	0	0	NA	NA	NA	58	89	261	261	380	136	139	201	13	3	11	0.05	0.011	0.029
.	19.01.16-03.07.28-1-306001	318	37	37	5	0	4	468	34	34	0	0	NA	NA	NA	92	85	259	265	374	134	138	196	53	33	28	0.205	0.125	0.075
.	19.01.16-03.07.36-1-306004	145	13	13	3	0	3	437	10	10	0	0	NA	NA	NA	37	47	247	249	364	125	124	188	26	20	12	0.105	0.08	0.033
.	19.01.16-03.07.38-1-306011	476	86	86	27	0	19	512	78	78	0	0	NA	NA	NA	138	129	282	269	391	156	145	211	105	91	61	0.372	0.338	0.156
.	19.01.16-03.07.48-1-306026	556	94	94	26	0	19	533	89	89	0	0	NA	NA	NA	155	157	288	280	402	162	155	216	98	69	83	0.34	0.246	0.206
.	19.01.16-03.08.04-1-306043	65	2	2	0	0	0	401	1	1	0	0	NA	NA	NA	21	16	241	242	346	117	116	168	5	0	2	0.021	0	0.006
.	19.01.16-03.08.08-1-306045	64	3	3	1	0	1	252	2	2	0	0	NA	NA	NA	13	23	243	244	349	74	75	103	2	0	3	0.008	0	0.009
.	19.01.16-03.08.14-1-306047	207	41	41	9	0	9	439	36	36	0	0	NA	NA	NA	56	53	258	249	359	132	125	182	38	25	15	0.147	0.1	0.042
.	19.01.16-03.08.17-1-306048	288	57	57	16	0	14	461	53	53	0	0	NA	NA	NA	77	67	258	254	368	136	134	191	61	66	36	0.236	0.26	0.098
.	19.01.16-03.08.25-1-306071	34	1	1	1	0	1	0	0	0	0	0	NA	NA	NA	4	12	240	237	348	0	0	0	0	0	0	0	0	0
.	19.01.16-03.08.29-1-306073	144	13	13	5	0	5	436	11	11	0	0	NA	NA	NA	46	52	251	253	361	127	126	183	13	15	12	0.052	0.059	0.033
.	19.01.16-03.08.38-1-306081	406	47	47	19	0	17	505	41	41	0	0	NA	NA	NA	134	133	277	273	396	148	143	214	71	47	41	0.256	0.172	0.104
.	19.01.16-03.08.39-1-306083	59	3	3	1	0	1	419	1	1	0	0	NA	NA	NA	18	28	243	246	352	119	125	175	3	0	1	0.012	0	0.003
.	19.01.16-03.08.47-1-306097	208	30	30	10	0	8	451	29	29	0	0	NA	NA	NA	62	65	255	259	364	134	135	182	23	27	24	0.09	0.104	0.066
.	19.01.16-03.08.52-1-306101	327	81	81	21	0	17	475	75	75	0	0	NA	NA	NA	73	92	262	262	381	137	139	199	109	60	56	0.416	0.229	0.147
.	19.01.16-03.08.54-1-306104	202	23	23	6	0	5	453	20	20	0	0	NA	NA	NA	70	58	253	252	366	132	130	191	31	12	15	0.123	0.048	0.041
.	19.01.16-03.09.17-1-306117	119	4	4	2	0	1	426	3	3	0	0	NA	NA	NA	52	47	252	243	365	125	121	180	2	3	8	0.008	0.012	0.022
.	19.01.16-03.09.35-1-306141	337	96	96	21	0	18	489	87	87	0	0	NA	NA	NA	92	100	263	263	387	141	143	205	119	76	73	0.452	0.289	0.189
.	19.01.16-03.09.36-1-306142	89	3	3	0	0	0	416	2	2	0	0	NA	NA	NA	29	31	248	244	352	122	120	174	1	5	0	0.004	0.02	0
.	19.01.16-03.09.45-1-306157	91	4	4	3	0	1	416	2	2	0	0	NA	NA	NA	25	21	244	242	348	124	120	172	2	14	3	0.008	0.058	0.009
.	19.01.16-03.09.49-1-306163	89	4	4	1	0	0	417	3	3	0	0	NA	NA	NA	37	32	246	242	357	122	120	175	8	3	0	0.033	0.012	0
.	19.01.16-03.09.50-1-306164	56	2	2	1	0	1	0	1	1	0	0	NA	NA	NA	12	16	241	240	348	0	0	0	2	0	1	0.008	0	0.003
.	19.01.16-03.09.53-1-306172	31	1	1	0	0	0	0	0	0	0	0	NA	NA	NA	11	8	237	238	346	0	0	0	0	0	1	0	0	0.003
.	19.01.16-03.09.54-1-306175	318	44	44	14	0	12	480	36	36	0	0	NA	NA	NA	94	93	264	268	374	141	144	195	56	48	33	0.212	0.179	0.088
.	19.01.16-03.09.57-1-306180	33	1	1	0	0	0	0	0	0	0	0	NA	NA	NA	17	10	241	237	345	0	0	0	0	0	1	0	0	0.003
.	19.01.16-03.10.01-1-306183	153	26	26	4	0	3	435	23	23	0	0	NA	NA	NA	49	47	248	252	360	122	130	183	27	23	19	0.109	0.091	0.053
.	19.01.16-03.10.01-1-306184	35	1	1	1	0	1	0	0	0	0	0	NA	NA	NA	11	6	238	236	345	0	0	0	0	0	2	0	0	0.006
.	19.01.16-03.10.02-1-306189	97	9	9	2	0	2	419	6	6	0	0	NA	NA	NA	23	31	242	243	359	120	119	180	1	14	2	0.004	0.058	0.006
.	19.01.16-03.10.03-1-306190	63	2	2	0	0	0	252	1	1	0	0	NA	NA	NA	16	19	240	242	350	76	71	105	0	0	1	0	0	0.003
.	19.01.16-03.10.04-1-306191	439	86	86	22	0	18	497	79	79	0	0	NA	NA	NA	134	108	276	263	382	152	141	204	87	64	80	0.315	0.243	0.209
.	19.01.16-03.10.05-1-306192	242	45	45	13	0	9	446	37	37	0	0	NA	NA	NA	76	63	251	261	364	128	134	184	58	44	21	0.231	0.169	0.058
.	19.01.16-03.10.13-1-306197	35	1	1	0	0	0	0	0	0	0	0	NA	NA	NA	12	14	240	241	346	0	0	0	0	0	1	0	0	0.003
.	19.01.16-03.10.18-1-306202	372	54	54	14	0	11	485	46	46	0	0	NA	NA	NA	100	96	269	266	374	149	141	195	70	55	50	0.26	0.207	0.134
.	19.01.16-03.10.27-1-306221	118	8	8	5	0	3	433	7	7	0	0	NA	NA	NA	46	49	246	254	362	122	128	183	7	0	13	0.028	0	0.036
.	19.01.16-03.10.39-1-306232	359	49	49	12	0	12	478	44	44	0	0	NA	NA	NA	100	92	263	261	381	138	138	202	49	60	36	0.186	0.23	0.094
.	19.01.16-03.10.54-1-306249	116	6	6	0	0	0	426	5	5	0	0	NA	NA	NA	37	39	250	245	357	126	121	179	5	2	14	0.02	0.008	0.039
.	19.01.16-03.10.55-1-306252	328	62	62	16	0	13	478	53	53	0	0	NA	NA	NA	97	91	265	259	380	140	136	202	70	64	55	0.264	0.247	0.145
.	19.01.16-03.11.21-1-306281	183	14	14	3	0	3	446	11	11	0	0	NA	NA	NA	55	57	249	258	363	125	135	186	12	11	10	0.048	0.043	0.028
.	19.01.16-03.11.22-1-306282	67	2	2	2	0	1	408	0	0	0	0	NA	NA	NA	27	22	243	241	351	120	115	173	2	2	0	0.008	0.008	0
.	19.01.16-03.11.24-1-306283	147	15	15	3	0	3	424	12	12	0	0	NA	NA	NA	38	37	247	244	359	123	121	180	4	14	19	0.016	0.057	0.053
.	19.01.16-03.11.33-1-306285	226	15	15	7	0	5	462	14	14	0	0	NA	NA	NA	77	76	257	257	375	133	131	198	7	21	14	0.027	0.082	0.037
.	19.01.16-03.11.34-1-306287	430	69	69	22	0	18	518	66	66	0	0	NA	NA	NA	129	137	277	275	398	152	148	218	81	79	56	0.292	0.287	0.141
.	19.01.16-03.11.39-1-306293	494	130	130	36	0	31	501	117	117	0	0	NA	NA	NA	125	117	264	273	393	142	147	212	167	66	97	0.633	0.242	0.247
.	19.01.16-03.11.41-1-306301	65	2	2	0	0	0	403	0	0	0	0	NA	NA	NA	14	17	243	242	345	117	118	168	9	0	0	0.037	0	0
.	19.01.16-03.11.41-1-306303	240	21	21	2	0	2	453	19	19	0	0	NA	NA	NA	97	74	259	263	365	134	137	182	12	7	20	0.046	0.027	0.055
.	19.01.16-03.11.47-1-306311	32	1	1	0	0	0	0	0	0	0	0	NA	NA	NA	3	7	241	236	343	0	0	0	0	0	1	0	0	0.003
.	19.01.16-03.11.50-1-306316	287	33	33	12	0	8	477	31	31	0	0	NA	NA	NA	78	98	264	260	387	139	133	205	40	30	35	0.152	0.115	0.09
.	19.01.16-03.11.51-1-306317	200	19	19	6	0	5	458	15	15	0	0	NA	NA	NA	61	80	262	264	367	136	133	189	17	16	7	0.065	0.061	0.019
.	19.01.16-03.11.52-1-306318	142	14	14	2	0	1	429	13	13	0	0	NA	NA	NA	33	46	249	254	356	123	130	176	24	4	11	0.096	0.016	0.031
.	19.01.16-03.12.11-1-306330	87	5	5	1	0	1	419	4	4	0	0	NA	NA	NA	28	28	243	247	351	121	122	176	0	8	5	0	0.032	0.014
.	19.01.16-03.12.15-1-306333	239	11	11	3	0	2	452	10	10	0	0	NA	NA	NA	80	67	255	250	375	132	129	191	11	13	7	0.043	0.052	0.019
.	19.01.16-03.12.20-1-306357	236	28	28	8	0	6	461	27	27	0	0	NA	NA	NA	70	81	258	254	382	132	130	199	23	40	13	0.089	0.157	0.034
.	19.01.16-03.12.27-1-306361	288	78	78	22	0	18	460	71	71	0	0	NA	NA	NA	76	77	259	261	370	135	134	191	80	92	39	0.309	0.352	0.105
.	19.01.16-03.12.28-1-306362	32	1	1	0	0	0	0	0	0	0	0	NA	NA	NA	8	9	238	237	347	0	0	0	0	0	0	0	0	0
.	19.01.16-03.12.30-1-306364	209	27	27	2	0	2	431	25	25	0	0	NA	NA	NA	47	42	250	250	355	123	128	180	29	19	6	0.116	0.076	0.017
.	19.01.16-03.12.31-1-306365	115	18	18	6	0	4	424	16	16	0	0	NA	NA	NA	38	34	247	249	351	122	126	176	13	12	28	0.053	0.048	0.08
.	19.01.16-03.12.36-1-306373	62	5	5	1	0	1	415	3	3	0	0	NA	NA	NA	17	26	245	241	353	122	119	174	3	3	11	0.012	0.012	0.031
.	19.01.16-03.12.48-1-306388	209	23	23	7	0	5	469	21	21	0	0	NA	NA	NA	77	80	261	265	367	137	143	189	23	20	10	0.088	0.075	0.027
.	19.01.16-03.12.50-1-306391	377	78	78	22	0	21	495	72	72	0	0	NA	NA	NA	116	111	270	263	391	146	140	209	67	81	71	0.248	0.308	0.182
.	19.01.16-03.13.01-1-306402	206	25	25	6	0	5	439	22	22	0	0	NA	NA	NA	59	50	250	244	369	130	121	188	21	32	17	0.084	0.131	0.046
.	19.01.16-03.13.08-1-306409	219	11	11	3	0	1	467	10	10	0	0	NA	NA	NA	77	74	255	257	375	135	135	197	23	5	9	0.09	0.019	0.024
.	19.01.16-03.13.20-1-306430	36	1	1	0	0	0	0	0	0	0	0	NA	NA	NA	9	13	239	242	345	0	0	0	0	0	0	0	0	0
.	19.01.16-03.13.20-1-306431	33	1	1	1	0	1	0	0	0	0	0	NA	NA	NA	23	8	241	237	343	0	0	0	0	0	2	0	0	0.006
.	19.01.16-03.13.24-1-306435	90	7	7	1	0	1	413	6	6	0	0	NA	NA	NA	35	25	247	244	347	123	120	170	2	9	5	0.008	0.037	0.014
.	19.01.16-03.13.24-1-306436	182	17	17	8	0	7	448	14	14	0	0	NA	NA	NA	52	64	248	256	373	127	130	191	22	11	16	0.089	0.043	0.043
.	19.01.16-03.13.24-1-306437	60	2	2	0	0	0	399	1	1	0	0	NA	NA	NA	13	18	242	242	347	114	116	169	3	0	1	0.012	0	0.003
.	19.01.16-03.13.34-1-306439	219	13	13	1	0	0	454	12	12	0	0	NA	NA	NA	70	69	264	251	367	140	128	186	11	4	23	0.042	0.016	0.063
.	19.01.16-03.13.36-1-306440	319	84	84	17	0	14	481	77	77	0	0	NA	NA	NA	83	94	269	264	374	142	142	197	73	66	79	0.271	0.25	0.211
.	19.01.16-03.13.40-1-306449	35	1	1	0	0	0	0	0	0	0	0	NA	NA	NA	8	12	239	238	348	0	0	0	0	0	0	0	0	0
.	19.01.16-03.13.44-1-306454	65	2	2	0	0	0	414	1	1	0	0	NA	NA	NA	25	28	247	240	354	122	118	174	0	0	4	0	0	0.011
.	19.01.16-03.13.44-1-306455	117	5	5	2	0	2	420	3	3	0	0	NA	NA	NA	21	25	242	241	355	120	123	177	0	3	9	0	0.012	0.025
.	19.01.16-03.13.53-1-306461	56	2	2	0	0	0	0	1	1	0	0	NA	NA	NA	17	13	241	239	346	0	0	0	0	2	3	0	0.008	0.009
.	19.01.16-03.13.55-1-306464	64	2	2	0	0	0	300	1	1	0	0	NA	NA	NA	26	11	240	240	344	85	84	131	0	1	0	0	0.004	0
.	19.01.16-03.13.56-1-306466	356	73	73	14	0	10	495	70	70	0	0	NA	NA	NA	107	117	271	270	389	145	143	207	79	43	73	0.292	0.159	0.188
.	19.01.16-03.13.57-1-306468	419	123	123	30	0	25	500	116	116	0	0	NA	NA	NA	107	118	252	286	393	130	159	211	155	90	87	0.615	0.315	0.221
.	19.01.16-03.13.57-1-306469	316	22	22	4	0	3	503	19	19	0	0	NA	NA	NA	71	117	278	262	390	151	141	211	32	39	14	0.115	0.149	0.036
.	19.01.16-03.14.06-1-306470	59	2	2	1	0	1	250	1	1	0	0	NA	NA	NA	12	13	239	242	345	70	75	105	0	0	1	0	0	0.003
.	19.01.16-03.14.07-1-306471	69	4	4	0	0	0	406	3	3	0	0	NA	NA	NA	21	18	241	242	348	117	118	171	0	0	10	0	0	0.029
.	19.01.16-03.14.15-1-306495	214	15	15	5	0	3	451	14	14	0	0	NA	NA	NA	61	69	262	261	359	136	135	180	8	18	14	0.031	0.069	0.039
.	19.01.16-03.14.15-1-306496	29	1	1	0	0	0	0	0	0	0	0	NA	NA	NA	9	6	238	236	345	0	0	0	0	0	1	0	0	0.003
.	19.01.16-03.14.17-1-306497	588	81	81	20	0	15	549	70	70	0	0	NA	NA	NA	157	165	283	274	421	161	150	238	69	101	60	0.244	0.369	0.143
.	19.01.16-03.14.21-1-306516	61	2	2	1	0	1	302	1	1	0	0	NA	NA	NA	17	21	238	247	349	92	88	122	0	0	2	0	0	0.006
.	19.01.16-03.14.31-1-306517	115	4	4	0	0	0	432	3	3	0	0	NA	NA	NA	33	45	245	255	358	123	130	179	3	2	4	0.012	0.008	0.011
.	19.01.16-03.14.33-1-306518	469	71	71	23	0	20	517	67	67	0	0	NA	NA	NA	133	140	293	273	387	162	151	204	62	70	52	0.212	0.256	0.134
.	19.01.16-03.14.37-1-306524	150	26	26	10	0	9	431	24	24	0	0	NA	NA	NA	45	45	251	251	356	128	124	179	11	40	21	0.044	0.159	0.059
.	19.01.16-03.14.39-1-306527	232	36	36	8	0	8	460	32	32	0	0	NA	NA	NA	87	77	256	262	372	134	133	193	34	38	31	0.133	0.145	0.083
.	19.01.16-03.14.47-1-306536	32	1	1	1	0	1	0	0	0	0	0	NA	NA	NA	14	17	240	242	348	0	0	0	0	0	3	0	0	0.009
.	19.01.16-03.14.51-1-306539	209	30	30	12	0	11	456	28	28	0	0	NA	NA	NA	56	72	256	253	376	132	131	193	30	44	16	0.117	0.174	0.043
.	19.01.16-03.15.12-1-306544	33	1	1	0	0	0	0	0	0	0	0	NA	NA	NA	9	10	239	238	346	0	0	0	0	2	0	0	0.008	0
.	19.01.16-03.15.15-1-306545	567	126	126	25	0	21	503	118	118	0	0	NA	NA	NA	154	119	261	278	393	139	151	213	123	106	87	0.471	0.381	0.221
.	19.01.16-03.15.16-1-306546	67	2	2	0	0	0	404	0	0	0	0	NA	NA	NA	17	15	240	238	350	119	116	169	0	0	3	0	0	0.009
.	19.01.16-03.15.25-1-306565	30	1	1	0	0	0	0	0	0	0	0	NA	NA	NA	8	5	237	238	343	0	0	0	0	1	0	0	0.004	0
.	19.01.16-03.15.28-1-306567	268	91	91	23	0	20	471	84	84	0	0	NA	NA	NA	80	86	263	257	379	138	136	197	123	90	37	0.468	0.35	0.098
.	19.01.16-03.15.28-1-306568	31	1	1	0	0	0	0	0	0	0	0	NA	NA	NA	3	4	236	237	344	0	0	0	0	0	0	0	0	0
.	19.01.16-03.15.28-1-306569	142	10	10	1	0	1	425	9	9	0	0	NA	NA	NA	40	36	242	250	357	123	123	179	3	7	5	0.012	0.028	0.014
.	19.01.16-03.15.30-1-306570	89	7	7	2	0	1	425	6	6	0	0	NA	NA	NA	31	34	247	247	353	125	125	175	13	2	8	0.053	0.008	0.023
.	19.01.16-03.15.32-1-306571	93	3	3	0	0	0	410	2	2	0	0	NA	NA	NA	28	19	241	243	348	121	118	171	0	0	7	0	0	0.02
.	19.01.16-03.15.44-1-306585	98	9	9	3	0	2	417	7	7	0	0	NA	NA	NA	17	31	242	244	358	119	121	177	4	4	15	0.017	0.016	0.042
.	19.01.16-03.15.45-1-306586	123	11	11	3	0	3	427	10	10	0	0	NA	NA	NA	46	45	251	247	360	124	121	182	8	14	10	0.032	0.057	0.028
.	19.01.16-03.15.47-1-306589	326	62	62	21	0	17	487	60	60	0	0	NA	NA	NA	92	104	269	265	383	144	138	205	70	59	57	0.26	0.223	0.149
.	19.01.16-03.15.51-1-306593	243	105	105	37	0	26	454	91	91	0	0	NA	NA	NA	76	70	261	256	366	136	130	188	113	111	58	0.433	0.434	0.158
.	19.01.16-03.16.01-1-306598	153	16	16	2	0	2	438	13	13	0	0	NA	NA	NA	46	50	249	256	358	126	132	180	11	23	10	0.044	0.09	0.028
.	19.01.16-03.16.05-1-306599	31	1	1	0	0	0	0	0	0	0	0	NA	NA	NA	9	9	238	236	348	0	0	0	0	0	3	0	0	0.009
.	19.01.16-03.16.08-1-306600	326	116	116	30	0	26	488	103	103	0	0	NA	NA	NA	85	105	268	266	384	143	141	204	107	117	92	0.399	0.44	0.24
.	19.01.16-03.16.09-1-306601	199	37	37	10	0	7	437	33	33	0	0	NA	NA	NA	45	50	254	251	358	131	128	178	35	33	31	0.138	0.131	0.087
.	19.01.16-03.16.12-1-306602	122	9	9	1	0	1	432	7	7	0	0	NA	NA	NA	37	47	253	249	358	126	127	179	16	9	4	0.063	0.036	0.011
.	19.01.16-03.16.28-1-306631	31	1	1	0	0	0	0	0	0	0	0	NA	NA	NA	11	7	240	236	344	0	0	0	0	0	0	0	0	0
.	19.01.16-03.16.29-1-306632	442	148	148	47	0	43	475	134	134	0	0	NA	NA	NA	112	92	262	259	384	139	134	202	141	113	109	0.538	0.436	0.284
.	19.01.16-03.16.32-1-306633	447	64	64	18	0	17	513	59	59	0	0	NA	NA	NA	135	130	269	280	394	145	152	216	60	62	35	0.223	0.221	0.089
.	19.01.16-03.17.01-1-306655	173	19	19	6	0	6	448	18	18	0	0	NA	NA	NA	51	61	256	247	371	133	123	192	15	16	13	0.059	0.065	0.035
.	19.01.16-03.17.12-1-306657	463	77	77	20	0	15	514	72	72	0	0	NA	NA	NA	144	131	261	278	405	138	152	224	88	80	59	0.337	0.288	0.146
.	19.01.16-03.17.12-1-306658	260	71	71	25	0	19	467	66	66	0	0	NA	NA	NA	75	81	259	264	371	134	139	194	55	74	56	0.212	0.28	0.151
.	19.01.16-03.17.32-1-306677	237	18	18	5	0	3	461	15	15	0	0	NA	NA	NA	54	74	255	256	376	135	131	195	37	12	12	0.145	0.047	0.032
.	19.01.16-03.17.34-1-306678	59	2	2	0	0	0	0	1	1	0	0	NA	NA	NA	22	20	241	243	349	0	0	0	3	0	4	0.012	0	0.011
.	19.01.16-03.17.41-1-306683	151	21	21	9	0	8	445	17	17	0	0	NA	NA	NA	51	56	255	246	368	132	125	188	26	22	18	0.102	0.089	0.049
.	19.01.16-03.17.48-1-306696	97	4	4	1	0	1	420	2	2	0	0	NA	NA	NA	37	35	245	250	353	122	127	171	2	7	4	0.008	0.028	0.011
.	19.01.16-03.18.01-1-306703	354	43	43	8	0	6	467	41	41	0	0	NA	NA	NA	127	83	260	256	380	136	133	198	24	25	64	0.092	0.098	0.168
.	19.01.16-03.18.02-1-306704	156	23	23	6	0	5	436	18	18	0	0	NA	NA	NA	53	49	253	247	362	128	125	183	42	11	7	0.166	0.045	0.019
.	19.01.16-03.18.09-1-306705	116	4	4	2	0	1	415	3	3	0	0	NA	NA	NA	50	33	244	250	352	118	123	174	12	13	0	0.049	0.052	0
.	19.01.16-03.18.18-1-306710	97	10	10	0	0	0	427	8	8	0	0	NA	NA	NA	20	42	246	250	359	121	126	180	13	15	2	0.053	0.06	0.006
.	19.01.16-03.18.19-1-306726	320	86	86	25	0	21	478	79	79	0	0	NA	NA	NA	89	88	262	254	385	141	131	206	60	81	77	0.229	0.319	0.2
.	19.01.16-03.18.27-1-306727	454	87	87	24	0	20	523	81	81	0	0	NA	NA	NA	107	135	268	274	406	146	149	228	90	84	49	0.336	0.307	0.121
.	19.01.16-03.18.39-1-306734	116	4	4	3	0	3	430	3	3	0	0	NA	NA	NA	37	39	252	244	356	126	124	180	2	2	4	0.008	0.008	0.011
.	19.01.16-03.18.41-1-306737	37	1	1	0	0	0	0	0	0	0	0	NA	NA	NA	11	15	240	240	348	0	0	0	0	4	0	0	0.017	0
.	19.01.16-03.18.44-1-306742	64	2	2	2	0	2	414	1	1	0	0	NA	NA	NA	20	19	241	242	349	121	120	173	0	5	3	0	0.021	0.009
.	19.01.16-03.18.44-1-306743	33	1	1	0	0	0	0	0	0	0	0	NA	NA	NA	5	9	238	239	345	0	0	0	4	0	0	0.017	0	0
.	19.01.16-03.18.48-1-306746	297	28	28	6	0	6	471	25	25	0	0	NA	NA	NA	89	87	260	263	377	136	137	198	31	31	19	0.119	0.118	0.05
.	19.01.16-03.18.54-1-306750	35	1	1	0	0	0	0	0	0	0	0	NA	NA	NA	10	13	240	238	348	0	0	0	0	0	2	0	0	0.006
.	19.01.16-03.18.56-1-306753	525	77	77	20	0	18	533	74	74	0	0	NA	NA	NA	135	163	290	285	401	161	154	218	67	93	65	0.231	0.326	0.162
.	19.01.16-03.18.57-1-306755	59	3	3	1	0	1	150	2	2	0	0	NA	NA	NA	27	15	238	244	346	46	44	60	0	1	2	0	0.004	0.006
.	19.01.16-03.19.02-1-306756	150	14	14	3	0	2	429	12	12	0	0	NA	NA	NA	42	48	250	252	359	124	127	178	15	8	21	0.06	0.032	0.058
.	19.01.16-03.19.02-1-306757	98	14	14	3	0	2	420	12	12	0	0	NA	NA	NA	39	28	242	247	352	119	124	177	11	4	24	0.045	0.016	0.068
.	19.01.16-03.19.07-1-306758	151	11	11	7	0	3	436	8	8	0	0	NA	NA	NA	54	55	254	255	359	129	128	179	30	7	9	0.118	0.027	0.025
.	19.01.16-03.19.08-1-306759	122	9	9	4	0	2	424	8	8	0	0	NA	NA	NA	47	41	247	250	357	121	127	176	6	7	10	0.024	0.028	0.028
.	19.01.16-03.19.24-1-306779	500	78	78	23	0	19	511	67	67	0	0	NA	NA	NA	142	135	272	274	402	148	147	216	98	68	46	0.36	0.248	0.114
.	19.01.16-03.19.26-1-306780	477	97	97	22	0	16	525	82	82	0	0	NA	NA	NA	125	136	272	276	401	150	153	222	96	77	68	0.353	0.279	0.17
.	19.01.16-03.19.30-1-306781	116	6	6	0	0	0	427	4	4	0	0	NA	NA	NA	30	41	246	246	362	122	126	179	4	13	3	0.016	0.053	0.008
.	19.01.16-03.19.32-1-306782	61	2	2	1	0	1	425	1	1	0	0	NA	NA	NA	19	39	250	245	357	124	123	178	0	3	2	0	0.012	0.006
.	19.01.16-03.19.33-1-306783	56	2	2	0	0	0	412	0	0	0	0	NA	NA	NA	23	31	243	246	355	120	118	174	0	4	2	0	0.016	0.006
.	19.01.16-03.19.44-1-306792	260	24	24	13	0	10	451	22	22	0	0	NA	NA	NA	80	68	256	258	367	132	130	189	21	17	27	0.082	0.066	0.074
.	19.01.16-03.19.46-1-306800	184	34	34	12	0	8	439	31	31	0	0	NA	NA	NA	62	48	243	256	362	122	133	184	44	12	35	0.181	0.047	0.097
.	19.01.16-03.19.49-1-306804	155	16	16	1	0	0	422	13	13	0	0	NA	NA	NA	55	33	245	241	360	120	122	180	17	12	10	0.069	0.05	0.028
.	19.01.16-03.19.53-1-306805	191	12	12	1	0	1	451	9	9	0	0	NA	NA	NA	58	64	254	256	367	130	136	185	3	5	9	0.012	0.02	0.025
.	19.01.16-03.20.03-1-306814	151	10	10	0	0	0	424	9	9	0	0	NA	NA	NA	56	44	255	247	355	128	122	174	9	10	3	0.035	0.04	0.008
.	19.01.16-03.20.12-1-306815	119	5	5	1	0	1	417	4	4	0	0	NA	NA	NA	38	33	241	252	353	119	126	172	9	8	1	0.037	0.032	0.003
.	19.01.16-03.20.14-1-306816	99	5	5	1	0	1	409	3	3	0	0	NA	NA	NA	22	16	240	241	348	119	119	171	5	6	0	0.021	0.025	0
.	19.01.16-03.20.23-1-306835	485	75	75	19	0	19	512	66	66	0	0	NA	NA	NA	141	125	283	273	382	158	148	206	80	68	92	0.283	0.249	0.241
.	19.01.16-03.20.24-1-306836	216	18	18	4	0	3	449	16	16	0	0	NA	NA	NA	79	66	255	252	372	132	122	195	25	24	2	0.098	0.095	0.005
.	19.01.16-03.20.28-1-306838	564	109	109	32	0	25	530	100	100	0	0	NA	NA	NA	140	149	272	288	402	148	162	220	116	107	100	0.426	0.372	0.249
.	19.01.16-03.20.29-1-306839	234	15	15	3	0	3	449	13	13	0	0	NA	NA	NA	72	64	252	251	374	128	129	192	31	15	12	0.123	0.06	0.032
.	19.01.16-03.20.29-1-306840	150	26	26	8	0	6	440	25	25	0	0	NA	NA	NA	69	57	258	247	365	131	123	186	15	36	18	0.058	0.146	0.049
.	19.01.16-03.20.29-1-306841	176	23	23	4	0	3	434	21	21	0	0	NA	NA	NA	50	44	248	250	359	125	125	184	17	42	13	0.069	0.168	0.036
.	19.01.16-03.20.50-1-306859	31	1	1	0	0	0	0	0	0	0	0	NA	NA	NA	11	10	239	237	347	0	0	0	0	0	1	0	0	0.003
.	19.01.16-03.20.50-1-306860	62	2	2	1	0	1	407	1	1	0	0	NA	NA	NA	20	19	242	241	349	117	119	171	0	0	2	0	0	0.006
.	19.01.16-03.20.51-1-306861	122	14	14	4	0	3	421	10	10	0	0	NA	NA	NA	36	31	240	246	358	118	124	179	5	20	9	0.021	0.081	0.025
.	19.01.16-03.20.58-1-306866	150	7	7	0	0	0	434	6	6	0	0	NA	NA	NA	46	53	251	252	363	123	129	182	4	3	8	0.016	0.012	0.022
.	19.01.16-03.21.01-1-306867	122	5	5	2	0	2	437	3	3	0	0	NA	NA	NA	40	54	250	254	363	123	130	184	10	0	5	0.04	0	0.014
.	19.01.16-03.21.06-1-306868	210	23	23	5	0	5	442	20	20	0	0	NA	NA	NA	63	54	253	251	363	131	129	182	17	16	18	0.067	0.064	0.05
.	19.01.16-03.21.07-1-306869	435	73	73	19	0	16	506	68	68	0	0	NA	NA	NA	118	117	273	268	389	149	147	210	76	76	59	0.278	0.284	0.152
.	19.01.16-03.21.09-1-306870	30	1	1	0	0	0	0	0	0	0	0	NA	NA	NA	7	3	236	237	343	0	0	0	0	0	0	0	0	0
.	19.01.16-03.21.11-1-306871	206	48	48	9	0	8	443	46	46	0	0	NA	NA	NA	72	55	248	248	372	124	126	193	51	51	48	0.206	0.206	0.129
.	19.01.16-03.21.15-1-306872	62	2	2	1	0	1	414	1	1	0	0	NA	NA	NA	21	23	246	242	348	121	121	172	0	3	0	0	0.012	0
.	19.01.16-03.21.19-1-306891	122	17	17	5	0	4	416	15	15	0	0	NA	NA	NA	40	27	246	243	351	126	119	171	4	25	22	0.016	0.103	0.063
.	19.01.16-03.21.21-1-306892	85	4	4	0	0	0	423	3	3	0	0	NA	NA	NA	27	37	245	247	358	123	124	176	0	4	7	0	0.016	0.02
.	19.01.16-03.21.26-1-306893	145	15	15	5	0	3	433	12	12	0	0	NA	NA	NA	64	50	249	247	367	124	123	186	31	12	9	0.124	0.049	0.025
.	19.01.16-03.21.37-1-306894	125	8	8	2	0	1	435	7	7	0	0	NA	NA	NA	38	43	245	247	364	125	123	187	11	4	6	0.045	0.016	0.016
.	19.01.16-03.21.41-1-306900	93	5	5	0	0	0	419	3	3	0	0	NA	NA	NA	30	31	244	247	353	122	123	174	5	2	7	0.02	0.008	0.02
.	19.01.16-03.21.47-1-306912	369	137	137	35	0	29	470	129	129	0	0	NA	NA	NA	103	91	258	260	386	136	133	201	145	118	103	0.562	0.454	0.267
.	19.01.16-03.21.55-1-306917	155	6	6	1	0	1	428	5	5	0	0	NA	NA	NA	51	39	246	245	361	124	124	180	4	7	3	0.016	0.029	0.008
.	19.01.16-03.21.56-1-306919	88	3	3	0	0	0	412	2	2	0	0	NA	NA	NA	27	22	244	242	349	121	119	172	9	1	0	0.037	0.004	0
.	19.01.16-03.21.57-1-306920	271	34	34	6	0	6	464	28	28	0	0	NA	NA	NA	87	75	263	259	366	137	137	190	32	23	57	0.122	0.089	0.156
.	19.01.16-03.21.59-1-306922	94	4	4	0	0	0	419	3	3	0	0	NA	NA	NA	32	29	244	245	353	122	123	174	2	6	4	0.008	0.024	0.011
.	19.01.16-03.22.08-1-306924	413	65	65	13	0	9	506	61	61	0	0	NA	NA	NA	106	121	271	268	395	146	142	218	92	55	50	0.339	0.205	0.127
.	19.01.16-03.22.11-1-306925	331	89	89	16	0	15	488	77	77	0	0	NA	NA	NA	89	104	259	266	392	139	139	210	96	90	56	0.371	0.338	0.143
.	19.01.16-03.22.14-1-306926	262	31	31	8	0	6	461	26	26	0	0	NA	NA	NA	65	75	258	260	370	136	132	193	20	35	26	0.078	0.135	0.07
.	19.01.16-03.22.19-1-306934	87	5	5	0	0	0	428	2	2	0	0	NA	NA	NA	28	37	248	245	357	127	123	178	6	6	0	0.024	0.024	0
.	19.01.16-03.22.34-1-306951	272	33	33	15	0	13	445	29	29	0	0	NA	NA	NA	63	57	254	251	365	132	124	189	33	31	44	0.13	0.124	0.121
.	19.01.16-03.22.42-1-306961	169	10	10	2	0	2	427	9	9	0	0	NA	NA	NA	53	38	244	246	361	122	122	183	3	4	14	0.012	0.016	0.039
.	19.01.16-03.22.47-1-306967	295	45	45	9	0	7	468	37	37	0	0	NA	NA	NA	89	83	263	255	378	138	130	200	45	46	30	0.171	0.18	0.079
.	19.01.16-03.22.48-1-306968	97	6	6	0	0	0	418	5	5	0	0	NA	NA	NA	24	28	240	251	350	118	125	175	12	6	5	0.05	0.024	0.014
.	19.01.16-03.23.03-1-306976	62	2	2	0	0	0	409	1	1	0	0	NA	NA	NA	15	17	244	240	346	120	118	171	5	0	0	0.02	0	0
.	19.01.16-03.23.06-1-306977	120	6	6	0	0	0	428	5	5	0	0	NA	NA	NA	29	35	246	246	356	122	127	179	7	7	3	0.028	0.028	0.008
.	19.01.16-03.23.07-1-306978	94	9	9	1	0	1	430	8	8	0	0	NA	NA	NA	33	42	246	248	361	124	126	180	13	4	7	0.053	0.016	0.019
.	19.01.16-03.23.14-1-306979	454	63	63	16	0	12	528	57	57	0	0	NA	NA	NA	112	145	276	274	408	155	146	227	82	62	48	0.297	0.226	0.118
.	19.01.16-03.23.24-1-306999	180	15	15	2	0	2	449	14	14	0	0	NA	NA	NA	56	57	254	256	360	133	133	183	33	13	12	0.13	0.051	0.033
.	19.01.16-03.23.26-1-307000	67	2	2	0	0	0	408	1	1	0	0	NA	NA	NA	32	25	245	242	351	118	121	169	2	0	1	0.008	0	0.003
.	19.01.16-03.23.29-1-307001	87	3	3	1	0	1	410	2	2	0	0	NA	NA	NA	22	23	244	243	349	122	119	169	5	0	1	0.02	0	0.003
.	19.01.16-03.23.37-1-307002	382	89	89	25	0	19	485	78	78	0	0	NA	NA	NA	119	105	267	271	380	142	146	197	102	70	49	0.382	0.258	0.129
.	19.01.16-03.23.38-1-307003	494	79	79	15	0	10	518	74	74	0	0	NA	NA	NA	143	140	264	296	393	140	166	212	86	78	68	0.326	0.264	0.173
.	19.01.16-03.23.42-1-307009	94	3	3	1	0	1	411	2	2	0	0	NA	NA	NA	33	24	243	246	348	120	120	171	0	7	4	0	0.028	0.011
.	19.01.16-03.23.52-1-307022	90	5	5	1	0	1	417	4	4	0	0	NA	NA	NA	23	23	241	243	352	120	122	175	10	0	10	0.041	0	0.028
.	19.01.16-03.23.54-1-307023	33	1	1	0	0	0	0	0	0	0	0	NA	NA	NA	6	12	239	242	344	0	0	0	0	0	1	0	0	0.003
.	19.01.16-03.23.54-1-307026	89	4	4	1	0	1	423	3	3	0	0	NA	NA	NA	38	35	244	245	359	123	119	181	0	0	8	0	0	0.022
.	19.01.16-03.23.56-1-307028	64	4	4	1	0	1	412	3	3	0	0	NA	NA	NA	26	21	242	241	351	122	117	173	0	5	3	0	0.021	0.009
.	19.01.16-03.23.57-1-307029	414	81	81	15	0	13	493	74	74	0	0	NA	NA	NA	105	109	268	266	388	142	140	211	87	71	66	0.325	0.267	0.17
.	19.01.16-03.24.06-1-307031	378	73	73	25	0	17	496	70	70	0	0	NA	NA	NA	101	112	261	270	394	138	142	216	76	74	67	0.291	0.274	0.17
.	19.01.16-03.24.06-1-307032	226	51	51	17	0	14	452	42	42	0	0	NA	NA	NA	61	69	253	259	370	128	135	189	59	56	40	0.233	0.216	0.108
.	19.01.16-03.24.07-1-307033	236	29	29	6	0	6	445	26	26	0	0	NA	NA	NA	53	55	254	247	367	127	128	190	38	21	12	0.15	0.085	0.033
.	19.01.16-03.24.09-1-307034	455	130	130	45	0	35	493	124	124	0	0	NA	NA	NA	109	110	275	263	385	150	137	206	146	102	115	0.531	0.388	0.299
.	19.01.16-03.24.42-1-307064	59	2	2	1	0	1	150	1	1	0	0	NA	NA	NA	15	20	240	242	351	41	39	70	2	0	1	0.008	0	0.003
.	19.01.16-03.24.44-1-307066	33	1	1	0	0	0	0	0	0	0	0	NA	NA	NA	10	11	237	239	348	0	0	0	0	0	1	0	0	0.003
.	19.01.16-03.24.45-1-307069	458	98	98	23	0	18	493	85	85	0	0	NA	NA	NA	130	106	268	268	383	144	143	206	110	89	53	0.41	0.332	0.138
.	19.01.16-03.24.51-1-307074	240	28	28	7	0	6	445	25	25	0	0	NA	NA	NA	64	57	255	253	362	131	133	181	30	19	44	0.118	0.075	0.122
.	19.01.16-03.25.15-1-307079	37	1	1	0	0	0	0	0	0	0	0	NA	NA	NA	11	13	240	241	345	0	0	0	0	0	1	0	0	0.003
.	19.01.16-03.25.18-1-307083	32	1	1	1	0	1	0	0	0	0	0	NA	NA	NA	11	11	238	238	348	0	0	0	1	0	0	0.004	0	0
.	19.01.16-03.25.18-1-307084	62	2	2	2	0	1	413	1	1	0	0	NA	NA	NA	24	30	246	244	353	121	118	174	8	0	0	0.033	0	0
.	19.01.16-03.25.20-1-307100	155	11	11	4	0	4	424	10	10	0	0	NA	NA	NA	46	38	246	245	360	123	121	180	11	7	7	0.045	0.029	0.019
.	19.01.16-03.25.20-1-307101	181	12	12	2	0	2	435	11	11	0	0	NA	NA	NA	66	47	249	249	362	128	123	184	11	5	11	0.044	0.02	0.03
.	19.01.16-03.25.29-1-307103	150	8	8	1	0	1	433	6	6	0	0	NA	NA	NA	38	49	255	249	358	128	123	182	10	11	3	0.039	0.044	0.008
.	19.01.16-03.25.36-1-307195	502	95	95	23	0	20	512	81	81	0	0	NA	NA	NA	133	131	269	275	400	144	151	217	111	86	57	0.413	0.313	0.142
.	19.01.16-03.25.36-1-307196	62	4	4	2	0	2	398	3	3	0	0	NA	NA	NA	18	14	238	239	350	113	117	168	3	2	0	0.013	0.008	0
.	19.01.16-03.25.38-1-307199	97	4	4	0	0	0	412	2	2	0	0	NA	NA	NA	24	19	241	241	350	120	119	173	2	6	0	0.008	0.025	0
.	19.01.16-03.25.40-1-307201	229	33	33	7	0	6	433	31	31	0	0	NA	NA	NA	75	46	249	252	358	126	129	178	21	10	27	0.084	0.04	0.075
.	19.01.16-03.25.44-1-307207	148	16	16	6	0	5	434	13	13	0	0	NA	NA	NA	41	43	248	245	363	125	125	184	13	29	2	0.052	0.118	0.006
.	19.01.16-03.25.48-1-307214	93	6	6	2	0	2	410	5	5	0	0	NA	NA	NA	27	22	247	241	347	121	118	171	3	10	3	0.012	0.041	0.009
.	19.01.16-03.25.48-1-307215	210	31	31	4	0	4	454	26	26	0	0	NA	NA	NA	46	64	249	254	374	128	132	194	13	44	18	0.052	0.173	0.048
.	19.01.16-03.25.52-1-307222	90	6	6	1	0	1	417	5	5	0	0	NA	NA	NA	26	28	244	242	355	120	119	178	6	12	0	0.025	0.05	0
.	19.01.16-03.26.03-1-307231	216	14	14	3	0	3	465	11	11	0	0	NA	NA	NA	63	81	261	260	373	134	139	192	15	11	18	0.057	0.042	0.048
.	19.01.16-03.26.13-1-307235	292	78	78	15	0	12	468	71	71	0	0	NA	NA	NA	67	80	258	259	376	135	136	197	85	48	76	0.329	0.185	0.202
.	19.01.16-03.26.16-1-307236	142	7	7	1	0	1	429	5	5	0	0	NA	NA	NA	35	40	248	245	360	125	122	182	3	4	4	0.012	0.016	0.011
.	19.01.16-03.26.28-1-307274	257	86	86	22	0	15	457	79	79	0	0	NA	NA	NA	73	69	255	258	369	131	135	191	84	66	55	0.329	0.256	0.149
.	19.01.16-03.26.29-1-307275	63	2	2	0	0	0	249	1	1	0	0	NA	NA	NA	23	17	240	240	350	74	68	107	0	0	7	0	0	0.02
.	19.01.16-03.26.30-1-307276	437	41	41	12	0	9	496	34	34	0	0	NA	NA	NA	127	109	266	269	387	144	144	208	48	47	42	0.18	0.175	0.109
.	19.01.16-03.26.33-1-307277	205	21	21	8	0	8	449	18	18	0	0	NA	NA	NA	57	58	251	251	369	131	131	187	23	40	21	0.092	0.159	0.057
.	19.01.16-03.26.40-1-307286	59	2	2	0	0	0	150	1	1	0	0	NA	NA	NA	14	12	237	238	350	40	44	66	1	3	0	0.004	0.013	0
.	19.01.16-03.26.41-1-307289	115	9	9	2	0	2	419	7	7	0	0	NA	NA	NA	41	33	243	247	356	120	123	176	12	2	19	0.049	0.008	0.053
.	19.01.16-03.26.51-1-307302	351	47	47	15	0	12	479	43	43	0	0	NA	NA	NA	89	96	267	266	376	141	140	198	61	42	51	0.228	0.158	0.136
.	19.01.16-03.26.54-1-307305	478	123	123	31	0	28	511	114	114	0	0	NA	NA	NA	118	119	270	269	393	148	146	217	87	107	120	0.322	0.398	0.305
.	19.01.16-03.27.06-1-307316	326	95	95	24	0	20	473	85	85	0	0	NA	NA	NA	77	89	266	251	385	140	128	205	98	78	80	0.368	0.311	0.208
.	19.01.16-03.27.12-1-307318	63	3	3	0	0	0	300	2	2	0	0	NA	NA	NA	12	15	242	240	346	90	84	126	1	4	0	0.004	0.017	0
.	19.01.16-03.27.32-1-307342	62	2	2	0	0	0	408	1	1	0	0	NA	NA	NA	28	16	241	241	347	117	119	172	3	0	1	0.012	0	0.003
.	19.01.16-03.27.46-1-307354	59	2	2	0	0	0	417	1	1	0	0	NA	NA	NA	27	32	245	247	353	120	122	175	8	3	0	0.033	0.012	0
.	19.01.16-03.27.47-1-307357	175	10	10	4	0	3	434	9	9	0	0	NA	NA	NA	45	50	251	250	362	128	125	181	12	7	7	0.048	0.028	0.019
.	19.01.16-03.27.52-1-307367	150	7	7	0	0	0	437	6	6	0	0	NA	NA	NA	51	50	256	251	356	132	126	179	13	2	3	0.051	0.008	0.008
.	19.01.16-03.27.58-1-307373	287	32	32	12	0	11	476	30	30	0	0	NA	NA	NA	75	89	258	265	379	135	142	199	30	30	47	0.116	0.113	0.124
.	19.01.16-03.28.09-1-307375	63	2	2	0	0	0	413	1	1	0	0	NA	NA	NA	24	26	245	246	348	122	121	170	3	0	0	0.012	0	0
.	19.01.16-03.28.11-1-307377	63	2	2	1	0	1	404	1	1	0	0	NA	NA	NA	19	24	241	242	354	118	116	170	0	3	0	0	0.012	0
.	19.01.16-03.28.11-1-307379	120	16	16	6	0	3	426	15	15	0	0	NA	NA	NA	46	40	254	245	354	131	119	176	14	25	4	0.055	0.102	0.011
.	19.01.16-03.28.13-1-307380	203	11	11	0	0	0	453	10	10	0	0	NA	NA	NA	67	80	254	268	371	126	137	190	8	9	18	0.031	0.034	0.049
.	19.01.16-03.28.16-1-307383	615	95	95	22	0	15	549	85	85	0	0	NA	NA	NA	188	167	288	283	409	167	159	223	94	93	76	0.326	0.329	0.186
.	19.01.16-03.28.24-1-307410	114	9	9	1	0	1	422	8	8	0	0	NA	NA	NA	40	37	240	252	358	118	127	177	10	6	8	0.042	0.024	0.022
.	19.01.16-03.28.27-1-307413	62	2	2	0	0	0	402	1	1	0	0	NA	NA	NA	16	12	240	238	347	117	117	168	0	0	5	0	0	0.014
.	19.01.16-03.28.34-1-307415	115	7	7	0	0	0	421	6	6	0	0	NA	NA	NA	32	33	246	247	353	123	122	176	5	6	3	0.02	0.024	0.008
.	19.01.16-03.28.43-1-307428	88	3	3	1	0	1	410	2	2	0	0	NA	NA	NA	21	18	240	240	351	118	119	173	4	0	3	0.017	0	0.009
.	19.01.16-03.28.44-1-307430	32	1	1	0	0	0	0	0	0	0	0	NA	NA	NA	5	15	241	242	345	0	0	0	0	0	0	0	0	0
.	19.01.16-03.28.47-1-307436	31	1	1	0	0	0	0	0	0	0	0	NA	NA	NA	9	9	241	237	344	0	0	0	0	0	0	0	0	0
.	19.01.16-03.28.49-1-307441	58	2	2	0	0	0	400	1	1	0	0	NA	NA	NA	15	22	241	241	353	116	115	169	0	0	2	0	0	0.006
.	19.01.16-03.28.50-1-307442	417	90	90	24	0	20	493	79	79	0	0	NA	NA	NA	108	104	266	265	386	145	140	208	107	66	74	0.402	0.249	0.192
.	19.01.16-03.28.51-1-307443	321	62	62	24	0	16	476	59	59	0	0	NA	NA	NA	79	89	261	268	373	136	143	197	46	71	71	0.176	0.265	0.19
.	19.01.16-03.28.52-1-307445	261	24	24	8	0	8	463	22	22	0	0	NA	NA	NA	88	81	260	255	379	135	131	197	18	14	25	0.069	0.055	0.066
.	19.01.16-03.28.59-1-307452	152	27	27	4	0	2	431	23	23	0	0	NA	NA	NA	47	43	252	243	361	128	120	183	27	24	8	0.107	0.099	0.022
.	19.01.16-03.29.02-1-307453	183	12	12	1	0	1	445	9	9	0	0	NA	NA	NA	69	64	255	251	371	132	127	186	5	12	14	0.02	0.048	0.038
.	19.01.16-03.29.11-1-307456	204	20	20	2	0	1	445	16	16	0	0	NA	NA	NA	57	61	252	251	371	130	126	189	20	16	16	0.079	0.064	0.043
.	19.01.16-03.29.31-1-307481	63	2	2	0	0	0	299	1	1	0	0	NA	NA	NA	16	12	239	237	349	86	87	126	0	3	2	0	0.013	0.006
.	19.01.16-03.29.33-1-307484	365	43	43	15	0	15	464	39	39	0	0	NA	NA	NA	107	76	259	259	371	133	137	194	34	33	49	0.131	0.127	0.132
.	19.01.16-03.29.35-1-307486	403	102	102	26	0	18	503	95	95	0	0	NA	NA	NA	112	116	269	263	397	143	144	216	91	120	80	0.338	0.456	0.202
.	19.01.16-03.29.38-1-307492	32	1	1	0	0	0	0	0	0	0	0	NA	NA	NA	10	9	238	239	345	0	0	0	0	0	0	0	0	0
.	19.01.16-03.29.40-1-307495	31	1	1	0	0	0	0	0	0	0	0	NA	NA	NA	9	10	238	240	345	0	0	0	0	0	0	0	0	0
.	19.01.16-03.29.42-1-307498	175	13	13	4	0	3	450	12	12	0	0	NA	NA	NA	59	70	256	256	371	132	132	186	19	23	7	0.074	0.09	0.019
.	19.01.16-03.29.42-1-307499	92	5	5	2	0	2	424	4	4	0	0	NA	NA	NA	37	39	247	244	361	122	122	180	9	0	8	0.036	0	0.022
.	19.01.16-03.29.47-1-307506	34	1	1	0	0	0	0	0	0	0	0	NA	NA	NA	7	6	237	237	345	0	0	0	1	0	0	0.004	0	0
.	19.01.16-03.29.51-1-307514	296	91	91	24	0	21	463	80	80	0	0	NA	NA	NA	72	69	253	256	373	131	133	199	83	92	67	0.328	0.359	0.18
.	19.01.16-03.30.03-1-307528	554	98	98	29	0	25	518	89	89	0	0	NA	NA	NA	149	137	282	273	395	156	147	215	92	108	88	0.326	0.396	0.223
.	19.01.16-03.30.11-1-307535	31	1	1	0	0	0	0	0	0	0	0	NA	NA	NA	6	4	237	236	344	0	0	0	0	0	2	0	0	0.006
.	19.01.16-03.30.14-1-307538	143	12	12	3	0	3	437	9	9	0	0	NA	NA	NA	42	47	256	249	355	135	124	178	9	9	14	0.035	0.036	0.039
.	19.01.16-03.30.36-1-307567	151	11	11	3	0	2	434	9	9	0	0	NA	NA	NA	43	44	247	249	361	125	128	181	14	14	5	0.057	0.056	0.014
.	19.01.16-03.30.37-1-307568	190	23	23	8	0	7	443	19	19	0	0	NA	NA	NA	49	52	258	250	357	134	126	183	20	32	10	0.078	0.128	0.028
.	19.01.16-03.30.38-1-307570	178	14	14	3	0	3	434	13	13	0	0	NA	NA	NA	49	46	253	251	355	130	126	178	6	20	4	0.024	0.08	0.011
.	19.01.16-03.30.41-1-307579	35	1	1	0	0	0	0	0	0	0	0	NA	NA	NA	6	4	239	236	342	0	0	0	0	2	0	0	0.008	0
.	19.01.16-03.30.44-1-307582	124	16	16	5	0	5	430	15	15	0	0	NA	NA	NA	40	40	250	250	353	127	127	176	23	8	12	0.092	0.032	0.034
.	19.01.16-03.31.01-1-307597	384	36	36	13	0	12	488	33	33	0	0	NA	NA	NA	108	106	270	269	380	140	144	204	43	34	22	0.159	0.126	0.058
.	19.01.16-03.31.03-1-307600	238	25	25	6	0	5	460	23	23	0	0	NA	NA	NA	70	73	256	262	368	132	137	191	22	24	18	0.086	0.092	0.049
.	19.01.16-03.31.07-1-307623	242	21	21	6	0	6	454	17	17	0	0	NA	NA	NA	86	71	253	256	375	131	131	192	15	12	22	0.059	0.047	0.059
.	19.01.16-03.31.09-1-307645	381	35	35	10	0	8	490	30	30	0	0	NA	NA	NA	94	105	273	255	390	150	130	210	57	15	43	0.209	0.059	0.11
.	19.01.16-03.31.15-1-307648	170	8	8	0	0	0	441	7	7	0	0	NA	NA	NA	61	58	259	256	356	132	131	178	5	11	2	0.019	0.043	0.006
.	19.01.16-03.31.37-1-307676	34	1	1	0	0	0	0	0	0	0	0	NA	NA	NA	10	17	240	244	346	0	0	0	0	0	0	0	0	0
.	19.01.16-03.31.39-1-307679	237	18	18	5	0	4	444	15	15	0	0	NA	NA	NA	62	58	253	258	360	129	132	183	5	32	14	0.02	0.124	0.039
.	19.01.16-03.31.40-1-307681	32	1	1	0	0	0	0	0	0	0	0	NA	NA	NA	5	6	238	236	345	0	0	0	0	0	2	0	0	0.006
.	19.01.16-03.31.41-1-307684	96	3	3	2	0	2	416	2	2	0	0	NA	NA	NA	32	35	246	246	356	120	117	179	0	0	7	0	0	0.02
.	19.01.16-03.31.43-1-307687	441	164	164	53	0	42	473	152	152	0	0	NA	NA	NA	106	90	255	260	388	130	136	207	167	106	147	0.655	0.408	0.379
.	19.01.16-03.31.44-1-307689	35	1	1	0	0	0	0	0	0	0	0	NA	NA	NA	10	8	240	237	344	0	0	0	0	0	1	0	0	0.003
.	19.01.16-03.31.47-1-307695	515	117	117	30	0	23	514	106	106	0	0	NA	NA	NA	147	131	262	271	411	139	146	229	119	127	84	0.454	0.469	0.204
.	19.01.16-03.31.48-1-307697	34	1	1	0	0	0	0	0	0	0	0	NA	NA	NA	12	11	239	240	345	0	0	0	0	0	2	0	0	0.006
.	19.01.16-03.31.53-1-307708	32	1	1	0	0	0	0	0	0	0	0	NA	NA	NA	8	7	237	238	345	0	0	0	1	0	0	0.004	0	0
.	19.01.16-03.31.58-1-307715	124	6	6	1	0	1	414	4	4	0	0	NA	NA	NA	30	21	243	243	348	120	122	172	3	10	0	0.012	0.041	0
.	19.01.16-03.31.58-1-307716	265	25	25	8	0	7	464	22	22	0	0	NA	NA	NA	74	81	259	265	370	132	139	193	26	13	17	0.1	0.049	0.046
.	19.01.16-03.32.02-1-307719	523	128	128	34	0	26	525	111	111	0	0	NA	NA	NA	148	140	276	274	403	152	150	223	150	88	100	0.543	0.321	0.248
.	19.01.16-03.32.09-1-307723	213	23	23	3	0	3	449	22	22	0	0	NA	NA	NA	58	61	252	252	370	129	129	191	9	20	30	0.036	0.079	0.081
.	19.01.16-03.32.11-1-307724	32	1	1	0	0	0	0	0	0	0	0	NA	NA	NA	2	9	239	240	343	0	0	0	2	0	0	0.008	0	0
.	19.01.16-03.32.15-1-307728	62	3	3	1	0	0	409	2	2	0	0	NA	NA	NA	25	16	240	242	347	120	119	170	0	0	6	0	0	0.017
.	19.01.16-03.32.16-1-307729	256	43	43	9	0	9	471	40	40	0	0	NA	NA	NA	72	87	265	262	373	138	138	195	52	38	30	0.196	0.145	0.08
.	19.01.16-03.32.21-1-307753	32	1	1	0	0	0	0	0	0	0	0	NA	NA	NA	10	1	236	237	341	0	0	0	0	0	4	0	0	0.012
.	19.01.16-03.32.26-1-307757	404	93	93	19	0	16	511	89	89	0	0	NA	NA	NA	121	131	273	273	398	148	151	212	94	82	78	0.344	0.3	0.196
.	19.01.16-03.32.28-1-307758	213	27	27	4	0	2	448	24	24	0	0	NA	NA	NA	67	63	258	253	365	133	129	186	40	15	19	0.155	0.059	0.052
.	19.01.16-03.32.41-1-307767	261	30	30	5	0	4	455	25	25	0	0	NA	NA	NA	82	75	264	251	373	138	128	189	34	23	25	0.129	0.092	0.067
.	19.01.16-03.32.52-1-307784	34	1	1	0	0	0	0	0	0	0	0	NA	NA	NA	12	11	239	238	347	0	0	0	0	0	2	0	0	0.006
.	19.01.16-03.32.55-1-307788	587	110	110	38	0	28	566	101	101	0	0	NA	NA	NA	156	188	289	294	418	162	168	236	117	142	75	0.405	0.483	0.179
.	19.01.16-03.33.13-1-307800	558	93	93	19	0	14	538	86	86	0	0	NA	NA	NA	149	156	282	285	402	155	160	223	80	93	66	0.284	0.326	0.164
.	19.01.16-03.33.20-1-307821	35	1	1	0	0	0	0	0	0	0	0	NA	NA	NA	10	11	241	238	345	0	0	0	0	0	0	0	0	0
.	19.01.16-03.33.22-1-307823	265	33	33	3	0	2	454	31	31	0	0	NA	NA	NA	86	71	260	249	375	132	127	195	27	28	36	0.104	0.112	0.096
.	19.01.16-03.33.24-1-307826	87	5	5	0	0	0	423	3	3	0	0	NA	NA	NA	30	33	249	242	355	129	119	175	3	2	6	0.012	0.008	0.017
.	19.01.16-03.33.39-1-307832	93	10	10	4	0	4	422	9	9	0	0	NA	NA	NA	36	34	246	245	356	122	122	178	6	13	11	0.024	0.053	0.031
.	19.01.16-03.33.59-1-307859	90	5	5	2	0	1	421	3	3	0	0	NA	NA	NA	29	35	248	243	357	125	120	176	6	0	14	0.024	0	0.039
.	19.01.16-03.34.09-1-307866	435	113	113	32	0	25	497	104	104	0	0	NA	NA	NA	104	112	265	276	384	142	151	204	89	92	109	0.336	0.333	0.284
.	19.01.16-03.34.16-1-307869	176	13	13	6	0	5	441	12	12	0	0	NA	NA	NA	46	59	249	256	367	122	131	188	15	2	18	0.06	0.008	0.049
.	19.01.16-03.34.22-1-307891	147	10	10	2	0	1	433	9	9	0	0	NA	NA	NA	53	36	247	251	351	125	130	178	12	6	7	0.049	0.024	0.02
.	19.01.16-03.34.27-1-307894	93	5	5	1	0	1	413	4	4	0	0	NA	NA	NA	22	26	242	248	349	119	121	173	6	1	6	0.025	0.004	0.017
.	19.01.16-03.34.30-1-307896	242	48	48	11	0	10	440	40	40	0	0	NA	NA	NA	68	61	253	255	366	125	131	184	76	21	17	0.3	0.082	0.046
.	19.01.16-03.34.43-1-307906	61	4	4	1	0	1	413	2	2	0	0	NA	NA	NA	20	25	244	241	353	120	117	176	13	3	0	0.053	0.012	0
.	19.01.16-03.34.43-1-307908	36	1	1	0	0	0	0	0	0	0	0	NA	NA	NA	13	16	239	241	349	0	0	0	0	0	2	0	0	0.006
.	19.01.16-03.34.44-1-307910	115	11	11	3	0	3	434	9	9	0	0	NA	NA	NA	37	43	245	247	364	125	124	185	23	1	9	0.094	0.004	0.025
.	19.01.16-03.34.47-1-307918	63	2	2	0	0	0	414	1	1	0	0	NA	NA	NA	26	24	243	242	352	121	120	173	0	1	2	0	0.004	0.006
.	19.01.16-03.34.52-1-307924	229	51	51	9	0	8	450	49	49	0	0	NA	NA	NA	50	59	258	253	361	132	131	187	50	45	29	0.194	0.178	0.08
.	19.01.16-03.35.05-1-307933	34	1	1	0	0	0	0	0	0	0	0	NA	NA	NA	5	7	237	237	346	0	0	0	0	0	3	0	0	0.009
.	19.01.16-03.35.07-1-307935	730	87	87	19	0	16	577	79	79	0	0	NA	NA	NA	211	207	309	290	421	181	161	235	91	63	65	0.294	0.217	0.154
.	19.01.16-03.35.08-1-307936	186	15	15	4	0	3	444	14	14	0	0	NA	NA	NA	54	60	259	250	364	134	125	185	11	10	16	0.042	0.04	0.044
.	19.01.16-03.35.10-1-307937	408	91	91	25	0	18	489	85	85	0	0	NA	NA	NA	112	102	273	269	373	149	145	195	91	64	67	0.333	0.238	0.18
.	19.01.16-03.35.24-1-307963	176	9	9	3	0	3	446	8	8	0	0	NA	NA	NA	46	54	256	250	361	133	129	184	10	3	5	0.039	0.012	0.014
.	19.01.16-03.35.24-1-307964	33	1	1	0	0	0	0	0	0	0	0	NA	NA	NA	11	7	238	238	344	0	0	0	0	0	1	0	0	0.003
.	19.01.16-03.35.29-1-307967	257	17	17	6	0	5	465	15	15	0	0	NA	NA	NA	74	78	261	260	370	138	136	191	11	20	25	0.042	0.077	0.068
.	19.01.16-03.35.46-1-307980	292	30	30	9	0	7	477	28	28	0	0	NA	NA	NA	72	84	260	259	378	139	137	201	15	45	18	0.058	0.174	0.048
.	19.01.16-03.35.47-1-307983	58	2	2	1	0	1	414	1	1	0	0	NA	NA	NA	22	27	246	241	353	121	119	174	2	1	0	0.008	0.004	0
.	19.01.16-03.35.54-1-307990	120	4	4	0	0	0	419	3	3	0	0	NA	NA	NA	36	34	248	241	358	122	121	176	3	2	4	0.012	0.008	0.011
.	19.01.16-03.36.01-1-308000	206	20	20	3	0	3	460	17	17	0	0	NA	NA	NA	65	75	253	263	372	130	140	190	25	21	18	0.099	0.08	0.048
.	19.01.16-03.36.08-1-308003	184	40	40	11	0	8	436	37	37	0	0	NA	NA	NA	62	51	247	250	367	124	124	188	29	53	19	0.117	0.212	0.052
.	19.01.16-03.36.08-1-308004	177	18	18	2	0	2	431	13	13	0	0	NA	NA	NA	49	47	251	252	357	126	130	175	23	4	14	0.092	0.016	0.039
.	19.01.16-03.36.16-1-308008	31	1	1	1	0	1	0	0	0	0	0	NA	NA	NA	8	11	238	242	344	0	0	0	0	0	0	0	0	0
.	19.01.16-03.36.19-1-308036	91	3	3	1	0	1	412	2	2	0	0	NA	NA	NA	28	19	239	242	351	117	120	175	2	2	0	0.008	0.008	0
.	19.01.16-03.36.30-1-308042	91	4	4	0	0	0	412	3	3	0	0	NA	NA	NA	23	24	244	241	352	120	118	174	0	4	3	0	0.017	0.009
.	19.01.16-03.36.32-1-308044	33	1	1	0	0	0	0	0	0	0	0	NA	NA	NA	10	10	240	238	345	0	0	0	0	0	0	0	0	0
.	19.01.16-03.36.35-1-308045	91	6	6	0	0	0	422	5	5	0	0	NA	NA	NA	25	32	243	246	356	121	121	180	14	2	1	0.058	0.008	0.003
.	19.01.16-03.36.35-1-308046	61	2	2	0	0	0	407	1	1	0	0	NA	NA	NA	21	23	246	240	350	119	116	172	0	0	4	0	0	0.011
.	19.01.16-03.36.38-1-308049	151	19	19	6	0	6	435	17	17	0	0	NA	NA	NA	32	44	253	249	355	129	125	181	10	15	25	0.04	0.06	0.07
.	19.01.16-03.36.43-1-308059	288	43	43	15	0	13	469	37	37	0	0	NA	NA	NA	85	86	264	253	382	137	129	203	33	51	48	0.125	0.202	0.126
.	19.01.16-03.36.47-1-308069	498	132	132	42	0	36	534	114	114	0	0	NA	NA	NA	149	158	283	285	403	156	157	221	157	80	100	0.555	0.281	0.248
.	19.01.16-03.36.49-1-308072	280	64	64	17	0	9	457	57	57	0	0	NA	NA	NA	85	70	255	259	369	130	137	190	112	35	59	0.439	0.135	0.16
.	19.01.16-03.36.51-1-308074	124	4	4	1	0	1	411	3	3	0	0	NA	NA	NA	33	23	243	244	349	120	122	169	5	0	8	0.021	0	0.023
.	19.01.16-03.37.07-1-308088	156	21	21	4	0	2	432	20	20	0	0	NA	NA	NA	40	46	253	248	358	128	125	179	44	20	6	0.174	0.081	0.017
.	19.01.16-03.37.08-1-308089	185	10	10	1	0	1	451	8	8	0	0	NA	NA	NA	44	61	246	257	371	126	133	192	2	22	8	0.008	0.086	0.022
.	19.01.16-03.37.11-1-308091	154	14	14	2	0	2	429	13	13	0	0	NA	NA	NA	49	42	246	248	361	122	125	182	10	5	10	0.041	0.02	0.028
.	19.01.16-03.37.12-1-308093	340	73	73	21	0	16	489	64	64	0	0	NA	NA	NA	85	111	267	271	386	142	145	202	107	37	77	0.401	0.137	0.199
.	19.01.16-03.37.19-1-308098	177	26	26	8	0	6	444	22	22	0	0	NA	NA	NA	56	56	246	258	365	125	131	188	18	24	45	0.073	0.093	0.123
.	19.01.16-03.37.36-1-308119	289	45	45	9	0	8	472	42	42	0	0	NA	NA	NA	91	88	265	259	377	143	133	196	62	57	37	0.234	0.22	0.098
.	19.01.16-03.37.38-1-308120	117	8	8	1	0	1	427	7	7	0	0	NA	NA	NA	32	35	246	246	356	124	124	179	21	3	0	0.085	0.012	0
.	19.01.16-03.37.41-1-308127	179	17	17	3	0	3	449	15	15	0	0	NA	NA	NA	58	70	255	251	377	130	128	191	13	13	6	0.051	0.052	0.016
.	19.01.16-03.37.48-1-308138	301	31	31	4	0	4	466	29	29	0	0	NA	NA	NA	88	86	264	254	381	138	129	199	29	42	21	0.11	0.165	0.055
.	19.01.16-03.37.56-1-308146	234	48	48	16	0	15	460	45	45	0	0	NA	NA	NA	65	79	257	259	376	134	132	194	57	78	29	0.222	0.301	0.077
.	19.01.16-03.38.04-1-308157	267	82	82	28	0	23	471	74	74	0	0	NA	NA	NA	89	87	261	262	377	137	138	196	54	106	55	0.207	0.405	0.146
.	19.01.16-03.38.15-1-308161	306	65	65	21	0	20	461	57	57	0	0	NA	NA	NA	91	74	256	257	374	136	132	193	47	63	65	0.184	0.245	0.174
.	19.01.16-03.38.31-1-308190	490	91	91	17	0	16	509	87	87	0	0	NA	NA	NA	128	124	278	266	393	153	143	213	86	68	83	0.309	0.256	0.211
.	19.01.16-03.38.43-1-308202	33	1	1	0	0	0	0	0	0	0	0	NA	NA	NA	10	9	241	237	344	0	0	0	0	0	0	0	0	0
.	19.01.16-03.38.44-1-308205	257	76	76	21	0	15	454	66	66	0	0	NA	NA	NA	66	63	249	250	377	126	129	199	88	42	74	0.353	0.168	0.196
.	19.01.16-03.38.47-1-308213	229	40	40	12	0	11	458	35	35	0	0	NA	NA	NA	67	76	253	261	375	127	136	195	56	24	24	0.221	0.092	0.064
.	19.01.16-03.38.51-1-308217	178	43	43	8	0	7	442	41	41	0	0	NA	NA	NA	49	59	251	254	367	126	130	186	46	31	26	0.183	0.122	0.071
.	19.01.16-03.39.09-1-308226	91	3	3	1	0	1	425	2	2	0	0	NA	NA	NA	33	37	246	248	356	123	124	178	6	9	0	0.024	0.036	0
.	19.01.16-03.39.15-1-308230	357	80	80	20	0	15	476	71	71	0	0	NA	NA	NA	115	89	257	258	387	132	136	208	80	90	43	0.311	0.349	0.111
.	19.01.16-03.39.25-1-308252	444	95	95	26	0	19	529	83	83	0	0	NA	NA	NA	111	141	275	273	406	151	150	228	83	82	89	0.302	0.3	0.219
.	19.01.16-03.39.47-1-308276	506	90	90	21	0	17	521	78	78	0	0	NA	NA	NA	131	138	273	274	404	148	150	223	111	79	73	0.407	0.288	0.181
.	19.01.16-03.40.03-1-308298	34	1	1	0	0	0	0	0	0	0	0	NA	NA	NA	10	6	239	238	342	0	0	0	0	0	3	0	0	0.009
.	19.01.16-03.40.08-1-308301	227	26	26	10	0	10	455	24	24	0	0	NA	NA	NA	77	81	253	266	375	129	139	187	18	15	36	0.071	0.056	0.096
.	19.01.16-03.40.08-1-308302	145	9	9	2	0	2	444	8	8	0	0	NA	NA	NA	44	50	255	249	359	132	128	184	15	3	1	0.059	0.012	0.003
.	19.01.16-03.40.12-1-308305	180	12	12	5	0	4	420	9	9	0	0	NA	NA	NA	52	42	250	247	358	124	119	177	6	10	14	0.024	0.04	0.039
.	19.01.16-03.40.21-1-308328	368	64	64	24	0	20	480	59	59	0	0	NA	NA	NA	107	94	267	268	372	141	146	193	110	38	44	0.412	0.142	0.118
.	19.01.16-03.40.30-1-308331	322	33	33	7	0	4	476	31	31	0	0	NA	NA	NA	101	94	259	260	388	136	136	204	26	31	40	0.1	0.119	0.103
.	19.01.16-03.40.34-1-308335	150	17	17	3	0	3	435	16	16	0	0	NA	NA	NA	56	46	245	248	366	124	123	188	17	20	6	0.069	0.081	0.016
.	19.01.16-03.40.41-1-308340	60	3	3	1	0	1	407	1	1	0	0	NA	NA	NA	24	12	239	241	345	117	119	171	0	9	1	0	0.037	0.003
.	19.01.16-03.40.48-1-308352	60	2	2	1	0	1	100	1	1	0	0	NA	NA	NA	22	9	237	241	344	33	22	45	1	1	0	0.004	0.004	0
.	19.01.16-03.40.53-1-308360	289	35	35	12	0	9	483	34	34	0	0	NA	NA	NA	89	101	265	267	382	139	141	203	53	13	34	0.2	0.049	0.089
.	19.01.16-03.40.57-1-308364	58	2	2	2	0	2	0	1	1	0	0	NA	NA	NA	13	18	243	239	349	0	0	0	0	3	1	0	0.013	0.003
.	19.01.16-03.41.03-1-308368	181	7	7	0	0	0	431	6	6	0	0	NA	NA	NA	59	40	251	249	353	130	126	175	3	3	7	0.012	0.012	0.02
.	19.01.16-03.41.05-1-308369	385	46	46	13	0	11	511	43	43	0	0	NA	NA	NA	111	127	270	276	394	145	150	216	51	47	39	0.189	0.17	0.099
.	19.01.16-03.41.13-1-308375	334	75	75	21	0	14	501	66	66	0	0	NA	NA	NA	93	117	267	277	386	144	148	209	92	52	54	0.345	0.188	0.14
.	19.01.16-03.41.17-1-308380	567	92	92	21	0	15	552	80	80	0	0	NA	NA	NA	147	174	289	289	409	160	165	227	135	68	52	0.467	0.235	0.127
.	19.01.16-03.41.23-1-308399	270	23	23	5	0	5	473	22	22	0	0	NA	NA	NA	87	86	259	258	382	138	133	202	15	9	25	0.058	0.035	0.065
.	19.01.16-03.41.23-1-308400	171	19	19	7	0	5	449	15	15	0	0	NA	NA	NA	54	68	258	256	367	135	129	185	6	19	29	0.023	0.074	0.079
.	19.01.16-03.41.47-1-308419	380	135	135	34	0	30	463	125	125	0	0	NA	NA	NA	95	83	265	260	371	140	134	189	145	103	97	0.547	0.396	0.261
.	19.01.16-03.41.52-1-308423	31	1	1	0	0	0	0	0	0	0	0	NA	NA	NA	6	10	239	243	341	0	0	0	0	0	1	0	0	0.003
.	19.01.16-03.41.55-1-308428	319	18	18	8	0	5	467	15	15	0	0	NA	NA	NA	107	77	257	259	374	134	138	195	17	12	13	0.066	0.046	0.035
.	19.01.16-03.41.59-1-308438	32	1	1	0	0	0	0	0	0	0	0	NA	NA	NA	7	8	240	240	341	0	0	0	0	0	1	0	0	0.003
.	19.01.16-03.42.01-1-308439	36	1	1	0	0	0	0	0	0	0	0	NA	NA	NA	13	13	241	239	346	0	0	0	0	0	0	0	0	0
.	19.01.16-03.42.04-1-308443	144	10	10	1	0	1	438	8	8	0	0	NA	NA	NA	39	43	247	248	361	124	128	186	24	7	4	0.097	0.028	0.011
.	19.01.16-03.42.05-1-308444	34	1	1	0	0	0	0	0	0	0	0	NA	NA	NA	9	13	240	240	346	0	0	0	0	0	0	0	0	0
.	19.01.16-03.42.07-1-308447	32	1	1	0	0	0	0	0	0	0	0	NA	NA	NA	9	5	239	237	342	0	0	0	0	0	1	0	0	0.003
.	19.01.16-03.42.09-1-308449	284	19	19	4	0	4	459	15	15	0	0	NA	NA	NA	81	74	257	263	367	131	139	189	28	24	3	0.109	0.091	0.008
.	19.01.16-03.42.11-1-308450	170	10	10	4	0	3	441	9	9	0	0	NA	NA	NA	56	53	253	256	357	124	133	184	18	13	3	0.071	0.051	0.008
.	19.01.16-03.42.21-1-308478	203	17	17	1	0	1	455	15	15	0	0	NA	NA	NA	42	64	253	258	366	135	134	186	24	3	10	0.095	0.012	0.027
.	19.01.16-03.42.29-1-308480	419	67	67	16	0	14	481	66	66	0	0	NA	NA	NA	135	98	271	261	379	145	137	199	74	54	50	0.273	0.207	0.132
.	19.01.16-03.42.30-1-308481	152	6	6	2	0	2	432	5	5	0	0	NA	NA	NA	47	43	248	249	359	124	127	181	6	2	12	0.024	0.008	0.033
.	19.01.16-03.42.42-1-308492	500	60	60	16	0	15	516	53	53	0	0	NA	NA	NA	158	131	278	272	394	152	147	217	57	59	40	0.205	0.217	0.102
.	19.01.16-03.42.46-1-308499	62	2	2	1	0	1	249	0	0	0	0	NA	NA	NA	24	29	247	244	351	73	68	108	3	3	0	0.012	0.012	0
.	19.01.16-03.42.56-1-308513	227	32	32	5	0	4	447	27	27	0	0	NA	NA	NA	72	59	250	257	365	127	132	188	45	39	15	0.18	0.152	0.041
.	19.01.16-03.42.58-1-308515	66	3	3	0	0	0	423	2	2	0	0	NA	NA	NA	21	39	247	248	357	123	123	177	5	3	0	0.02	0.012	0
.	19.01.16-03.43.05-1-308519	33	1	1	0	0	0	0	0	0	0	0	NA	NA	NA	10	8	239	237	345	0	0	0	0	0	2	0	0	0.006
.	19.01.16-03.43.09-1-308522	182	17	17	3	0	2	442	15	15	0	0	NA	NA	NA	53	56	250	259	360	128	133	181	32	13	9	0.128	0.05	0.025
.	19.01.16-03.43.10-1-308523	93	5	5	1	0	1	424	4	4	0	0	NA	NA	NA	36	33	248	247	351	124	124	176	11	0	4	0.044	0	0.011
.	19.01.16-03.43.16-1-308525	406	67	67	19	0	15	511	60	60	0	0	NA	NA	NA	114	133	275	276	395	148	147	216	71	79	48	0.258	0.286	0.122
.	19.01.16-03.43.25-1-308548	88	3	3	1	0	1	416	2	2	0	0	NA	NA	NA	19	25	239	244	355	116	123	177	6	0	0	0.025	0	0
.	19.01.16-03.43.27-1-308549	117	14	14	0	0	0	418	12	12	0	0	NA	NA	NA	36	35	244	245	359	119	120	179	9	15	5	0.037	0.061	0.014
.	19.01.16-03.43.41-1-308560	355	59	59	15	0	13	481	54	54	0	0	NA	NA	NA	117	94	266	260	381	143	139	199	51	79	55	0.192	0.304	0.144
.	19.01.16-03.43.44-1-308564	152	25	25	10	0	9	448	22	22	0	0	NA	NA	NA	41	67	256	259	365	131	134	183	37	28	17	0.145	0.108	0.047
.	19.01.16-03.43.50-1-308575	240	13	13	5	0	3	456	11	11	0	0	NA	NA	NA	66	64	254	260	363	132	138	186	15	5	13	0.059	0.019	0.036
.	19.01.16-03.43.52-1-308578	527	87	87	15	0	9	521	78	78	0	0	NA	NA	NA	132	140	283	280	390	153	157	211	102	90	52	0.36	0.321	0.133
.	19.01.16-03.43.55-1-308581	33	1	1	1	0	1	0	0	0	0	0	NA	NA	NA	4	11	239	239	346	0	0	0	0	0	1	0	0	0.003
.	19.01.16-03.43.58-1-308584	326	43	43	6	0	6	481	40	40	0	0	NA	NA	NA	71	92	262	271	372	139	146	196	30	50	31	0.115	0.185	0.083
.	19.01.16-03.44.00-1-308590	185	16	16	2	0	1	442	12	12	0	0	NA	NA	NA	50	55	251	255	362	128	133	181	12	18	11	0.048	0.071	0.03
.	19.01.16-03.44.17-1-308596	116	14	14	6	0	6	439	13	13	0	0	NA	NA	NA	30	43	247	247	362	129	125	185	9	16	19	0.036	0.065	0.052
.	19.01.16-03.44.20-1-308619	148	7	7	4	0	4	430	6	6	0	0	NA	NA	NA	45	46	249	246	364	122	126	182	2	13	3	0.008	0.053	0.008
.	19.01.16-03.44.29-1-308623	244	23	23	4	0	3	464	20	20	0	0	NA	NA	NA	89	85	258	260	380	131	135	198	25	19	23	0.097	0.073	0.061
.	19.01.16-03.44.44-1-308633	201	30	30	8	0	6	458	26	26	0	0	NA	NA	NA	65	68	259	254	368	136	132	190	20	22	25	0.077	0.087	0.068
.	19.01.16-03.44.48-1-308639	88	3	3	0	0	0	412	2	2	0	0	NA	NA	NA	26	22	246	241	348	124	117	171	6	4	0	0.024	0.017	0
.	19.01.16-03.44.48-1-308640	120	4	4	2	0	0	419	2	2	0	0	NA	NA	NA	27	33	245	241	360	122	118	179	12	8	0	0.049	0.033	0
.	19.01.16-03.44.58-1-308655	336	30	30	6	0	6	483	27	27	0	0	NA	NA	NA	86	100	261	273	379	139	142	202	54	12	28	0.207	0.044	0.074
.	19.01.16-03.45.04-1-308658	272	33	33	8	0	6	468	32	32	0	0	NA	NA	NA	74	84	256	259	382	130	137	201	49	16	30	0.191	0.062	0.079
.	19.01.16-03.45.04-1-308659	300	66	66	18	0	16	462	61	61	0	0	NA	NA	NA	95	74	261	254	372	138	134	190	85	51	53	0.326	0.201	0.142
.	19.01.16-03.45.06-1-308660	290	36	36	6	0	5	449	33	33	0	0	NA	NA	NA	80	59	256	256	360	131	134	184	48	36	18	0.188	0.141	0.05
.	19.01.16-03.45.06-1-308661	252	19	19	1	0	1	460	16	16	0	0	NA	NA	NA	71	69	256	254	372	136	131	193	16	21	12	0.062	0.083	0.032
.	19.01.16-03.45.13-1-308664	226	22	22	5	0	5	459	19	19	0	0	NA	NA	NA	64	67	258	249	373	133	129	197	27	13	21	0.105	0.052	0.056
.	19.01.16-03.45.29-1-308714	181	13	13	3	0	3	452	12	12	0	0	NA	NA	NA	65	65	250	255	373	127	131	194	9	15	8	0.036	0.059	0.021
.	19.01.16-03.45.43-1-308728	32	1	1	1	0	1	0	0	0	0	0	NA	NA	NA	8	7	238	240	342	0	0	0	1	0	0	0.004	0	0
.	19.01.16-03.45.44-1-308730	123	6	6	4	0	4	435	5	5	0	0	NA	NA	NA	39	46	249	248	362	124	126	185	8	8	8	0.032	0.032	0.022
.	19.01.16-03.45.46-1-308734	117	8	8	2	0	2	433	6	6	0	0	NA	NA	NA	41	48	246	253	362	122	128	183	14	5	2	0.057	0.02	0.006
.	19.01.16-03.45.47-1-308736	338	47	47	13	0	9	474	42	42	0	0	NA	NA	NA	83	91	263	261	380	137	136	201	73	38	23	0.278	0.146	0.061
.	19.01.16-03.45.48-1-308737	33	1	1	0	0	0	0	0	0	0	0	NA	NA	NA	7	6	238	237	344	0	0	0	0	0	4	0	0	0.012
.	19.01.16-03.45.48-1-308742	35	1	1	0	0	0	0	0	0	0	0	NA	NA	NA	14	13	237	239	350	0	0	0	0	0	1	0	0	0.003
.	19.01.16-03.45.50-1-308745	95	13	13	3	0	1	412	11	11	0	0	NA	NA	NA	41	32	244	247	354	116	122	174	3	17	12	0.012	0.069	0.034
.	19.01.16-03.45.53-1-308747	59	2	2	1	0	1	200	1	1	0	0	NA	NA	NA	15	17	244	238	348	52	62	86	8	0	0	0.033	0	0
.	19.01.16-03.45.58-1-308752	772	103	103	25	0	23	572	97	97	0	0	NA	NA	NA	220	203	284	298	434	153	169	250	98	97	82	0.345	0.326	0.189
.	19.01.16-03.46.05-1-308759	508	96	96	25	0	24	504	87	87	0	0	NA	NA	NA	136	119	273	273	386	146	150	208	81	88	85	0.297	0.322	0.22
.	19.01.16-03.46.08-1-308763	294	27	27	6	0	4	480	24	24	0	0	NA	NA	NA	77	89	256	269	377	135	147	198	16	35	14	0.062	0.13	0.037
.	19.01.16-03.46.09-1-308764	213	20	20	4	0	4	472	19	19	0	0	NA	NA	NA	70	83	258	253	385	135	133	204	27	16	4	0.105	0.063	0.01
.	19.01.16-03.46.23-1-308799	151	14	14	1	0	1	426	11	11	0	0	NA	NA	NA	45	46	248	252	359	122	126	178	0	18	8	0	0.071	0.022
.	19.01.16-03.46.27-1-308802	239	24	24	4	0	4	444	19	19	0	0	NA	NA	NA	70	59	254	249	369	131	124	189	51	13	22	0.201	0.052	0.06
.	19.01.16-03.46.43-1-308817	235	37	37	5	0	5	454	33	33	0	0	NA	NA	NA	71	65	248	265	365	125	141	188	64	28	15	0.258	0.106	0.041
.	19.01.16-03.46.45-1-308820	61	2	2	2	0	1	421	1	1	0	0	NA	NA	NA	23	32	240	244	361	119	122	180	4	0	5	0.017	0	0.014
.	19.01.16-03.46.46-1-308822	154	10	10	2	0	2	433	9	9	0	0	NA	NA	NA	42	49	253	248	361	127	125	181	14	3	4	0.055	0.012	0.011
.	19.01.16-03.46.51-1-308830	353	58	58	16	0	12	484	56	56	0	0	NA	NA	NA	94	98	267	259	385	142	137	205	54	61	44	0.202	0.236	0.114
.	19.01.16-03.46.59-1-308838	35	1	1	1	0	1	0	0	0	0	0	NA	NA	NA	9	14	240	237	350	0	0	0	0	0	1	0	0	0.003
.	19.01.16-03.47.02-1-308840	411	81	81	23	0	19	502	72	72	0	0	NA	NA	NA	116	115	259	274	395	138	147	217	98	85	61	0.378	0.31	0.154
.	19.01.16-03.47.02-1-308841	33	1	1	0	0	0	0	0	0	0	0	NA	NA	NA	9	7	238	239	343	0	0	0	0	0	1	0	0	0.003
.	19.01.16-03.47.04-1-308843	123	7	7	1	0	1	428	6	6	0	0	NA	NA	NA	41	40	249	247	357	125	126	177	7	9	2	0.028	0.036	0.006
.	19.01.16-03.47.14-1-308845	86	4	4	3	0	2	406	3	3	0	0	NA	NA	NA	29	15	240	242	346	117	120	169	3	0	8	0.012	0	0.023
.	19.01.16-03.47.22-1-308868	63	2	2	2	0	2	418	0	0	0	0	NA	NA	NA	26	29	242	249	351	121	125	172	0	0	5	0	0	0.014
.	19.01.16-03.47.23-1-308869	86	3	3	1	0	1	412	2	2	0	0	NA	NA	NA	26	24	243	245	349	120	120	172	0	0	7	0	0	0.02
.	19.01.16-03.47.38-1-308874	59	3	3	0	0	0	417	2	2	0	0	NA	NA	NA	22	28	245	243	353	120	122	175	2	1	2	0.008	0.004	0.006
.	19.01.16-03.47.38-1-308876	94	13	13	5	0	5	420	12	12	0	0	NA	NA	NA	33	31	243	248	353	121	123	176	9	7	18	0.037	0.028	0.051
.	19.01.16-03.47.41-1-308882	172	19	19	3	0	3	441	17	17	0	0	NA	NA	NA	59	60	252	257	364	124	131	186	36	16	10	0.143	0.062	0.027
.	19.01.16-03.47.51-1-308892	160	12	12	2	0	2	429	8	8	0	0	NA	NA	NA	46	36	242	247	360	119	128	182	27	7	9	0.112	0.028	0.025
.	19.01.16-03.47.53-1-308893	351	74	74	20	0	16	487	69	69	0	0	NA	NA	NA	96	102	266	262	387	142	139	206	47	77	81	0.177	0.294	0.209
.	19.01.16-03.47.54-1-308896	66	2	2	0	0	0	401	1	1	0	0	NA	NA	NA	23	20	239	244	350	117	119	165	1	0	1	0.004	0	0.003
.	19.01.16-03.48.06-1-309195	174	17	17	3	0	3	433	14	14	0	0	NA	NA	NA	47	47	249	249	362	129	124	180	10	12	10	0.04	0.048	0.028
.	19.01.16-03.48.09-1-309270	65	2	2	0	0	0	251	1	1	0	0	NA	NA	NA	23	16	239	239	351	75	70	106	4	1	0	0.017	0.004	0
.	19.01.16-03.48.15-1-309273	89	4	4	0	0	0	418	3	3	0	0	NA	NA	NA	25	26	246	240	353	122	119	177	2	6	6	0.008	0.025	0.017
.	19.01.16-03.48.20-1-309295	65	2	2	0	0	0	404	0	0	0	0	NA	NA	NA	21	12	240	239	346	117	117	170	0	3	0	0	0.013	0
.	19.01.16-03.48.24-1-309297	413	96	96	15	0	11	494	87	87	0	0	NA	NA	NA	117	107	265	270	385	141	143	210	113	68	85	0.426	0.252	0.221
.	19.01.16-03.48.29-1-309299	144	17	17	6	0	4	433	15	15	0	0	NA	NA	NA	41	47	252	247	361	128	123	182	8	21	20	0.032	0.085	0.055
.	19.01.16-03.48.33-1-309302	204	15	15	6	0	6	445	14	14	0	0	NA	NA	NA	52	57	255	250	365	132	128	185	9	10	42	0.035	0.04	0.115
.	19.01.16-03.48.34-1-309303	268	29	29	5	0	5	451	23	23	0	0	NA	NA	NA	72	66	258	255	366	134	129	188	22	22	31	0.085	0.086	0.085
.	19.01.16-03.48.36-1-309306	152	9	9	0	0	0	441	8	8	0	0	NA	NA	NA	48	56	252	251	366	127	129	185	8	7	3	0.032	0.028	0.008
.	19.01.16-03.48.41-1-309312	58	2	2	0	0	0	300	1	1	0	0	NA	NA	NA	20	16	244	238	347	88	88	124	3	0	0	0.012	0	0
.	19.01.16-03.48.48-1-309322	606	99	99	28	0	24	547	90	90	0	0	NA	NA	NA	171	172	286	275	424	160	153	234	159	91	66	0.556	0.331	0.156
.	19.01.16-03.48.51-1-309324	95	5	5	1	0	1	420	4	4	0	0	NA	NA	NA	24	31	242	246	356	119	123	178	12	6	3	0.05	0.024	0.008
.	19.01.16-03.48.58-1-309337	122	12	12	3	0	3	422	10	10	0	0	NA	NA	NA	48	29	245	246	351	124	126	172	13	10	9	0.053	0.041	0.026
.	19.01.16-03.49.01-1-309339	326	28	28	4	0	4	472	26	26	0	0	NA	NA	NA	98	92	260	269	376	137	143	192	25	43	21	0.096	0.16	0.056
.	19.01.16-03.49.15-1-309350	355	91	91	26	0	19	473	85	85	0	0	NA	NA	NA	90	89	265	258	379	140	133	200	103	83	56	0.389	0.322	0.148
.	19.01.16-03.49.18-1-309351	65	3	3	0	0	0	408	1	1	0	0	NA	NA	NA	18	19	239	241	352	117	115	176	2	5	0	0.008	0.021	0
.	19.01.16-03.49.24-1-309375	60	2	2	0	0	0	408	0	0	0	0	NA	NA	NA	22	19	244	239	349	120	118	170	4	0	1	0.016	0	0.003
.	19.01.16-03.49.26-1-309376	278	14	14	2	0	1	469	12	12	0	0	NA	NA	NA	83	83	261	253	382	139	131	199	10	8	14	0.038	0.032	0.037
.	19.01.16-03.49.28-1-309377	181	15	15	4	0	4	422	13	13	0	0	NA	NA	NA	45	36	247	254	348	123	128	171	6	14	17	0.024	0.055	0.049
.	19.01.16-03.49.32-1-309381	153	14	14	1	0	0	440	12	12	0	0	NA	NA	NA	43	54	256	246	365	130	126	184	9	16	12	0.035	0.065	0.033
.	19.01.16-03.49.42-1-309392	119	9	9	1	0	1	429	8	8	0	0	NA	NA	NA	34	46	249	248	362	123	123	183	16	0	9	0.064	0	0.025
.	19.01.16-03.49.51-1-309405	108	4	4	0	0	0	420	3	3	0	0	NA	NA	NA	26	27	243	243	354	121	120	179	7	0	5	0.029	0	0.014
.	19.01.16-03.49.53-1-309406	473	122	122	31	0	26	512	109	109	0	0	NA	NA	NA	131	133	271	276	399	147	150	215	118	129	78	0.435	0.467	0.195
.	19.01.16-03.50.08-1-309426	66	3	3	1	0	1	251	2	2	0	0	NA	NA	NA	16	19	240	244	348	66	79	106	0	5	2	0	0.02	0.006
.	19.01.16-03.50.09-1-309427	332	97	97	26	0	22	482	87	87	0	0	NA	NA	NA	96	97	267	261	382	141	138	203	100	79	91	0.375	0.303	0.238
.	19.01.16-03.50.11-1-309430	89	5	5	1	0	1	418	3	3	0	0	NA	NA	NA	35	41	252	250	352	123	124	171	18	4	2	0.071	0.016	0.006
.	19.01.16-03.50.11-1-309431	152	8	8	1	0	1	433	6	6	0	0	NA	NA	NA	46	45	248	247	363	128	122	183	3	0	8	0.012	0	0.022
.	19.01.16-03.50.17-1-309433	210	19	19	6	0	5	450	15	15	0	0	NA	NA	NA	64	64	251	256	370	125	134	191	38	20	17	0.151	0.078	0.046
.	19.01.16-03.50.21-1-309455	62	2	2	1	0	1	200	1	1	0	0	NA	NA	NA	18	21	242	242	350	58	60	82	0	0	1	0	0	0.003
.	19.01.16-03.50.34-1-309461	622	91	91	22	0	15	546	82	82	0	0	NA	NA	NA	183	162	286	283	406	162	158	226	101	65	83	0.353	0.23	0.204
.	19.01.16-03.50.38-1-309463	30	1	1	0	0	0	0	0	0	0	0	NA	NA	NA	4	6	238	239	342	0	0	0	3	0	0	0.013	0	0
.	19.01.16-03.50.41-1-309468	118	7	7	1	0	1	426	6	6	0	0	NA	NA	NA	46	40	250	245	358	126	122	178	0	5	14	0	0.02	0.039
.	19.01.16-03.50.42-1-309471	124	4	4	2	0	2	428	3	3	0	0	NA	NA	NA	42	39	253	243	356	127	121	180	8	2	1	0.032	0.008	0.003
.	19.01.16-03.51.00-1-309496	61	3	3	0	0	0	413	2	2	0	0	NA	NA	NA	28	22	244	239	352	120	117	176	6	0	8	0.025	0	0.023
.	19.01.16-03.51.07-1-309499	246	15	15	3	0	3	462	12	12	0	0	NA	NA	NA	78	74	259	257	371	138	134	190	18	24	8	0.069	0.093	0.022
.	19.01.16-03.51.07-1-309501	261	42	42	4	0	4	458	35	35	0	0	NA	NA	NA	85	80	259	263	371	133	133	192	38	37	18	0.147	0.141	0.049
.	19.01.16-03.51.09-1-309503	356	68	68	16	0	12	484	61	61	0	0	NA	NA	NA	101	94	261	265	381	140	143	201	96	72	27	0.368	0.272	0.071
.	19.01.16-03.51.15-1-309507	153	14	14	2	0	2	422	11	11	0	0	NA	NA	NA	42	34	247	247	353	122	124	176	6	13	6	0.024	0.053	0.017
.	19.01.16-03.51.18-1-309512	592	36	36	9	0	4	552	27	27	0	0	NA	NA	NA	163	170	277	287	419	152	161	239	49	71	20	0.177	0.247	0.048
.	19.01.16-03.51.45-1-309545	89	7	7	1	0	1	427	6	6	0	0	NA	NA	NA	31	40	248	248	357	124	123	180	8	3	11	0.032	0.012	0.031
.	19.01.16-03.51.58-1-309558	37	1	1	0	0	0	0	0	0	0	0	NA	NA	NA	12	12	242	236	347	0	0	0	0	0	1	0	0	0.003
.	19.01.16-03.52.01-1-309560	268	35	35	9	0	8	456	29	29	0	0	NA	NA	NA	80	73	255	259	372	132	134	190	28	47	16	0.11	0.181	0.043
.	19.01.16-03.52.03-1-309562	331	36	36	10	0	9	495	32	32	0	0	NA	NA	NA	99	116	274	264	391	146	141	208	24	37	22	0.088	0.14	0.056
.	19.01.16-03.52.08-1-309573	59	2	2	0	0	0	409	1	1	0	0	NA	NA	NA	27	20	242	242	349	116	121	172	0	3	0	0	0.012	0
.	19.01.16-03.52.11-1-309575	37	1	1	0	0	0	0	0	0	0	0	NA	NA	NA	10	12	240	238	347	0	0	0	0	0	0	0	0	0
.	19.01.16-03.52.14-1-309578	237	15	15	4	0	1	453	13	13	0	0	NA	NA	NA	68	66	254	262	363	132	137	184	11	37	0	0.043	0.141	0
.	19.01.16-03.52.16-1-309580	35	1	1	0	0	0	0	0	0	0	0	NA	NA	NA	11	13	241	238	347	0	0	0	0	0	4	0	0	0.012
.	19.01.16-03.52.19-1-309603	448	88	88	18	0	13	512	78	78	0	0	NA	NA	NA	126	128	275	272	394	149	149	214	97	91	60	0.353	0.335	0.152
.	19.01.16-03.52.22-1-309607	298	20	20	3	0	3	475	16	16	0	0	NA	NA	NA	83	84	256	260	381	134	139	202	22	17	12	0.086	0.065	0.031
.	19.01.16-03.52.23-1-309608	264	39	39	7	0	7	464	34	34	0	0	NA	NA	NA	88	83	257	260	379	131	135	198	15	51	31	0.058	0.196	0.082
.	19.01.16-03.52.50-1-309634	362	89	89	21	0	17	492	83	83	0	0	NA	NA	NA	105	113	273	262	391	144	136	212	128	54	70	0.469	0.206	0.179
.	19.01.16-03.52.51-1-309635	587	113	113	26	0	21	541	104	104	0	0	NA	NA	NA	156	163	276	289	411	151	165	225	116	102	84	0.42	0.353	0.204
.	19.01.16-03.52.55-1-309641	117	8	8	1	0	1	422	7	7	0	0	NA	NA	NA	39	36	244	244	361	121	119	182	2	4	11	0.008	0.016	0.03
.	19.01.16-03.52.58-1-309649	536	73	73	18	0	14	530	68	68	0	0	NA	NA	NA	147	149	286	273	403	163	146	221	86	71	37	0.301	0.26	0.092
.	19.01.16-03.53.03-1-309650	116	8	8	1	0	1	432	7	7	0	0	NA	NA	NA	34	43	250	252	354	127	128	177	4	8	5	0.016	0.032	0.014
.	19.01.16-03.53.08-1-309653	34	1	1	0	0	0	0	0	0	0	0	NA	NA	NA	9	5	238	238	342	0	0	0	0	0	2	0	0	0.006
.	19.01.16-03.53.15-1-309657	534	101	101	31	0	24	525	97	97	0	0	NA	NA	NA	133	148	280	282	399	155	157	213	104	121	82	0.371	0.429	0.206
.	19.01.16-03.53.15-1-309658	120	13	13	3	0	2	433	12	12	0	0	NA	NA	NA	32	50	256	245	362	129	122	182	9	11	10	0.035	0.045	0.028
.	19.01.16-03.53.23-1-309680	235	14	14	3	0	3	443	9	9	0	0	NA	NA	NA	53	57	253	248	369	131	127	185	13	8	4	0.051	0.032	0.011
.	19.01.16-03.53.28-1-309685	177	15	15	10	0	5	439	13	13	0	0	NA	NA	NA	66	51	249	254	361	127	133	179	10	40	10	0.04	0.157	0.028
.	19.01.16-03.53.43-1-309697	321	65	65	22	0	17	471	60	60	0	0	NA	NA	NA	75	77	262	254	374	142	132	197	55	62	61	0.21	0.244	0.163
.	19.01.16-03.53.49-1-309705	123	5	5	1	0	0	425	4	4	0	0	NA	NA	NA	43	38	245	245	361	124	120	181	3	4	3	0.012	0.016	0.008
.	19.01.16-03.54.03-1-309715	205	13	13	3	0	2	453	12	12	0	0	NA	NA	NA	63	69	258	257	367	133	131	189	25	5	21	0.097	0.019	0.057
.	19.01.16-03.54.08-1-309722	257	49	49	8	0	5	459	45	45	0	0	NA	NA	NA	66	74	250	259	378	130	131	198	55	64	25	0.22	0.247	0.066
.	19.01.16-03.54.21-1-309747	278	42	42	8	0	6	479	37	37	0	0	NA	NA	NA	85	94	265	257	385	139	133	207	49	49	44	0.185	0.191	0.114
.	19.01.16-03.54.39-1-309758	120	13	13	4	0	3	432	11	11	0	0	NA	NA	NA	39	47	256	246	358	131	124	177	9	6	18	0.035	0.024	0.05
.	19.01.16-03.54.56-1-309780	175	23	23	6	0	5	432	19	19	0	0	NA	NA	NA	55	44	256	246	355	133	123	176	8	12	26	0.031	0.049	0.073
.	19.01.16-03.54.56-1-309785	352	96	96	21	0	17	501	87	87	0	0	NA	NA	NA	80	123	266	267	403	141	139	221	127	63	66	0.477	0.236	0.164
.	19.01.16-03.55.08-1-309793	116	11	11	2	0	2	415	9	9	0	0	NA	NA	NA	39	33	247	245	354	120	122	173	17	4	23	0.069	0.016	0.065
.	19.01.16-03.55.10-1-309794	32	1	1	0	0	0	0	0	0	0	0	NA	NA	NA	9	8	239	237	345	0	0	0	0	0	0	0	0	0
.	19.01.16-03.55.12-1-309795	413	60	60	16	0	12	492	57	57	0	0	NA	NA	NA	118	111	272	262	390	145	135	212	50	75	66	0.184	0.286	0.169
.	19.01.16-03.55.13-1-309797	174	18	18	2	0	1	431	17	17	0	0	NA	NA	NA	42	53	254	251	361	127	123	181	15	16	7	0.059	0.064	0.019
.	19.01.16-03.55.21-1-309817	355	43	43	12	0	11	475	40	40	0	0	NA	NA	NA	104	96	265	267	377	139	140	196	41	38	24	0.155	0.142	0.064
.	19.01.16-03.55.24-1-309819	34	1	1	1	0	1	0	0	0	0	0	NA	NA	NA	11	4	236	238	343	0	0	0	0	3	0	0	0.013	0
.	19.01.16-03.55.28-1-309825	432	85	85	30	0	26	507	82	82	0	0	NA	NA	NA	122	119	268	277	387	146	151	210	77	99	54	0.287	0.357	0.14
.	19.01.16-03.55.34-1-309828	325	46	46	16	0	14	484	41	41	0	0	NA	NA	NA	112	108	261	276	384	136	146	202	65	15	41	0.249	0.054	0.107
.	19.01.16-03.55.36-1-309829	239	40	40	8	0	6	443	38	38	0	0	NA	NA	NA	69	54	251	251	365	127	128	188	31	46	21	0.124	0.183	0.058
.	19.01.16-03.55.40-1-309833	36	1	1	0	0	0	0	0	0	0	0	NA	NA	NA	15	15	241	240	347	0	0	0	0	3	0	0	0.012	0
.	19.01.16-03.55.44-1-309838	65	5	5	3	0	3	417	4	4	0	0	NA	NA	NA	26	29	246	244	352	122	122	173	2	0	5	0.008	0	0.014
.	19.01.16-03.55.45-1-309841	149	14	14	5	0	4	430	13	13	0	0	NA	NA	NA	43	38	248	250	353	126	128	176	9	20	12	0.036	0.08	0.034
.	19.01.16-03.56.02-1-309859	33	1	1	0	0	0	0	0	0	0	0	NA	NA	NA	11	6	239	237	343	0	0	0	0	0	1	0	0	0.003
.	19.01.16-03.56.05-1-309862	214	26	26	5	0	5	442	25	25	0	0	NA	NA	NA	71	52	251	251	363	128	129	185	29	25	14	0.116	0.1	0.039
.	19.01.16-03.56.13-1-309874	118	8	8	3	0	3	422	7	7	0	0	NA	NA	NA	30	34	247	242	358	125	118	179	0	9	9	0	0.037	0.025
.	19.01.16-03.56.21-1-309904	61	3	3	0	0	0	413	2	2	0	0	NA	NA	NA	20	26	242	245	352	120	121	172	7	0	3	0.029	0	0.009
.	19.01.16-03.56.35-1-309912	177	11	11	2	0	2	437	9	9	0	0	NA	NA	NA	43	52	251	251	363	125	127	185	2	21	10	0.008	0.084	0.028
.	19.01.16-03.56.37-1-309913	208	22	22	10	0	8	428	20	20	0	0	NA	NA	NA	59	39	247	250	355	124	125	179	20	13	38	0.081	0.052	0.107
.	19.01.16-03.56.38-1-309915	92	3	3	1	0	1	425	2	2	0	0	NA	NA	NA	14	31	243	243	358	123	122	180	0	3	1	0	0.012	0.003
.	19.01.16-03.56.43-1-309927	410	90	90	26	0	20	494	82	82	0	0	NA	NA	NA	130	113	267	270	389	142	141	211	81	78	81	0.303	0.289	0.208
.	19.01.16-03.56.48-1-309939	332	87	87	27	0	16	499	75	75	0	0	NA	NA	NA	90	109	270	271	381	146	151	202	86	93	63	0.319	0.343	0.165
.	19.01.16-03.56.53-1-309940	500	62	62	24	0	19	517	60	60	0	0	NA	NA	NA	168	135	278	268	402	152	144	221	102	75	53	0.367	0.28	0.132
.	19.01.16-03.56.56-1-309944	279	34	34	14	0	10	461	32	32	0	0	NA	NA	NA	88	80	257	266	370	130	142	189	50	31	26	0.195	0.117	0.07
.	19.01.16-03.57.00-1-309953	180	18	18	6	0	4	448	16	16	0	0	NA	NA	NA	66	63	254	261	361	129	136	183	19	20	20	0.075	0.077	0.055
.	19.01.16-03.57.00-1-309954	60	3	3	1	0	1	407	2	2	0	0	NA	NA	NA	27	25	240	242	356	117	115	175	0	0	5	0	0	0.014
.	19.01.16-03.57.10-1-309960	300	86	86	18	0	15	463	79	79	0	0	NA	NA	NA	83	75	256	256	376	135	130	198	97	75	59	0.379	0.293	0.157
.	19.01.16-03.57.12-1-309961	572	97	97	31	0	25	552	90	90	0	0	NA	NA	NA	174	169	281	281	420	158	156	238	93	74	96	0.331	0.263	0.229
.	19.01.16-03.57.13-1-309963	150	15	15	3	0	1	433	11	11	0	0	NA	NA	NA	47	49	249	251	362	125	125	183	17	22	5	0.068	0.088	0.014
.	19.01.16-03.57.41-1-309995	123	13	13	2	0	2	429	10	10	0	0	NA	NA	NA	31	40	250	246	357	127	122	180	4	13	17	0.016	0.053	0.048
.	19.01.16-03.57.51-1-310007	88	3	3	0	0	0	413	2	2	0	0	NA	NA	NA	27	25	242	242	354	119	120	174	7	5	0	0.029	0.021	0
.	19.01.16-03.58.04-1-310019	153	13	13	6	0	6	433	12	12	0	0	NA	NA	NA	47	46	246	255	358	119	134	180	13	14	7	0.053	0.055	0.02
.	19.01.16-03.58.11-1-310028	117	6	6	0	0	0	424	4	4	0	0	NA	NA	NA	27	32	245	240	360	124	119	181	3	2	7	0.012	0.008	0.019
.	19.01.16-03.58.12-1-310029	123	13	13	2	0	2	432	11	11	0	0	NA	NA	NA	28	38	247	248	356	125	127	180	3	12	19	0.012	0.048	0.053
.	19.01.16-03.58.28-1-310059	202	9	9	2	0	2	450	8	8	0	0	NA	NA	NA	51	64	259	256	362	131	135	184	5	10	9	0.019	0.039	0.025
.	19.01.16-03.58.31-1-310062	330	25	25	5	0	4	465	23	23	0	0	NA	NA	NA	96	80	254	268	371	133	143	189	27	39	15	0.106	0.146	0.04
.	19.01.16-03.58.33-1-310063	442	81	81	23	0	18	508	74	74	0	0	NA	NA	NA	109	126	269	276	394	142	152	214	112	95	28	0.416	0.344	0.071
.	19.01.16-03.58.35-1-310064	277	58	58	10	0	9	465	54	54	0	0	NA	NA	NA	83	79	250	260	382	125	138	202	36	55	62	0.144	0.212	0.162
.	19.01.16-03.58.42-1-310073	383	62	62	17	0	15	498	48	48	0	0	NA	NA	NA	112	121	270	270	394	143	142	213	79	43	70	0.293	0.159	0.178
.	19.01.16-03.58.55-1-310087	454	109	109	27	0	21	481	102	102	0	0	NA	NA	NA	108	92	259	267	379	139	141	201	72	100	95	0.278	0.375	0.251
.	19.01.16-03.59.02-1-310099	205	29	29	7	0	6	443	25	25	0	0	NA	NA	NA	74	54	249	261	357	127	136	180	33	26	31	0.133	0.1	0.087
.	19.01.16-03.59.16-1-310104	61	2	2	0	0	0	100	1	1	0	0	NA	NA	NA	13	13	240	240	346	33	28	39	0	0	3	0	0	0.009
.	19.01.16-03.59.19-1-310124	60	2	2	0	0	0	418	1	1	0	0	NA	NA	NA	22	29	250	240	352	126	118	174	9	0	0	0.036	0	0
.	19.01.16-03.59.22-1-310126	150	10	10	3	0	3	420	9	9	0	0	NA	NA	NA	49	32	244	244	357	121	118	181	13	2	8	0.053	0.008	0.022
.	19.01.16-03.59.25-1-310130	480	99	99	26	0	23	511	94	94	0	0	NA	NA	NA	133	124	278	264	395	153	142	216	104	65	95	0.374	0.246	0.241
.	19.01.16-03.59.41-1-310143	385	61	61	11	0	9	496	57	57	0	0	NA	NA	NA	117	120	270	274	389	143	147	206	50	49	50	0.185	0.179	0.129
.	19.01.16-03.59.41-1-310144	94	8	8	1	0	1	411	6	6	0	0	NA	NA	NA	32	28	242	247	352	120	121	170	0	10	9	0	0.04	0.026
.	19.01.16-03.59.54-1-310157	293	35	35	11	0	10	470	32	32	0	0	NA	NA	NA	86	86	258	261	380	134	139	197	48	15	19	0.186	0.057	0.05
.	19.01.16-04.00.00-1-310165	126	6	6	2	0	1	420	4	4	0	0	NA	NA	NA	39	33	243	247	356	120	122	178	3	14	0	0.012	0.057	0
.	19.01.16-04.00.03-1-310170	156	12	12	3	0	3	426	11	11	0	0	NA	NA	NA	42	34	247	245	355	126	120	180	5	11	12	0.02	0.045	0.034
.	19.01.16-04.00.09-1-310174	57	2	2	1	0	1	351	1	1	0	0	NA	NA	NA	16	14	239	243	345	104	105	142	2	3	0	0.008	0.012	0
.	19.01.16-04.00.14-1-310181	38	1	1	0	0	0	0	0	0	0	0	NA	NA	NA	8	6	238	236	345	0	0	0	0	0	3	0	0	0.009
.	19.01.16-04.00.19-1-310201	241	62	62	14	0	10	453	56	56	0	0	NA	NA	NA	64	71	258	254	372	132	127	194	49	89	33	0.19	0.35	0.089
.	19.01.16-04.00.19-1-310202	356	41	41	9	0	6	490	37	37	0	0	NA	NA	NA	116	102	265	270	380	142	144	204	46	46	36	0.174	0.17	0.095
.	19.01.16-04.00.24-1-310204	349	62	62	13	0	11	476	60	60	0	0	NA	NA	NA	102	86	260	262	377	136	137	203	66	42	57	0.254	0.16	0.151
.	19.01.16-04.00.27-1-310208	36	1	1	1	0	1	0	0	0	0	0	NA	NA	NA	6	10	237	239	347	0	0	0	0	0	0	0	0	0
.	19.01.16-04.00.32-1-310212	214	41	41	8	0	7	445	38	38	0	0	NA	NA	NA	50	51	251	247	366	130	125	190	32	38	45	0.127	0.154	0.123
.	19.01.16-04.01.01-1-310245	65	2	2	1	0	1	419	1	1	0	0	NA	NA	NA	26	34	245	247	355	121	124	174	0	0	4	0	0	0.011
.	19.01.16-04.01.04-1-310276	233	20	20	6	0	4	465	17	17	0	0	NA	NA	NA	53	77	258	262	370	133	137	195	24	16	19	0.093	0.061	0.051
.	19.01.16-04.01.13-1-310319	151	9	9	4	0	3	436	8	8	0	0	NA	NA	NA	44	46	252	246	361	127	127	182	2	8	11	0.008	0.033	0.03
.	19.01.16-04.01.17-1-310323	87	4	4	0	0	0	423	3	3	0	0	NA	NA	NA	32	44	248	251	358	121	124	178	8	1	4	0.032	0.004	0.011
.	19.01.16-04.01.25-1-310345	122	10	10	4	0	3	443	9	9	0	0	NA	NA	NA	33	55	251	255	362	127	133	183	14	11	9	0.056	0.043	0.025
.	19.01.16-04.01.25-1-310347	294	80	80	20	0	19	461	76	76	0	0	NA	NA	NA	87	78	255	259	377	130	136	195	85	68	56	0.333	0.263	0.149
.	19.01.16-04.01.32-1-310350	236	21	21	4	0	4	449	19	19	0	0	NA	NA	NA	82	66	249	260	370	126	133	190	17	12	23	0.068	0.046	0.062
.	19.01.16-04.01.42-1-310361	69	2	2	0	0	0	411	1	1	0	0	NA	NA	NA	16	17	240	239	351	120	117	174	0	0	1	0	0	0.003
.	19.01.16-04.01.46-1-310367	38	1	1	0	0	0	0	0	0	0	0	NA	NA	NA	10	11	238	240	346	0	0	0	0	0	0	0	0	0
.	19.01.16-04.01.49-1-310373	58	2	2	2	0	2	101	1	1	0	0	NA	NA	NA	15	17	244	241	345	33	32	36	0	0	5	0	0	0.014
.	19.01.16-04.01.52-1-310375	126	8	8	1	0	1	418	6	6	0	0	NA	NA	NA	38	30	242	243	358	119	119	180	9	3	1	0.037	0.012	0.003
.	19.01.16-04.01.53-1-310378	63	4	4	0	0	0	400	3	3	0	0	NA	NA	NA	25	27	246	240	354	116	112	172	4	2	2	0.016	0.008	0.006
.	19.01.16-04.01.54-1-310380	251	38	38	14	0	10	460	33	33	0	0	NA	NA	NA	69	78	255	254	382	131	130	199	31	47	52	0.122	0.185	0.136
.	19.01.16-04.01.58-1-310385	120	14	14	4	0	2	441	12	12	0	0	NA	NA	NA	44	53	253	253	360	130	129	182	15	18	11	0.059	0.071	0.031
.	19.01.16-04.01.59-1-310386	234	20	20	7	0	4	457	19	19	0	0	NA	NA	NA	63	69	264	248	370	139	125	193	23	30	27	0.087	0.121	0.073
.	19.01.16-04.02.03-1-310389	92	4	4	0	0	0	413	3	3	0	0	NA	NA	NA	21	28	240	246	355	118	121	174	4	2	6	0.017	0.008	0.017
.	19.01.16-04.02.06-1-310392	496	123	123	29	0	28	526	115	115	0	0	NA	NA	NA	135	149	291	281	390	162	151	213	133	115	87	0.457	0.409	0.223
.	19.01.16-04.02.14-1-310400	146	13	13	2	0	2	426	10	10	0	0	NA	NA	NA	50	35	248	243	357	126	120	180	5	8	14	0.02	0.033	0.039
.	19.01.16-04.02.15-1-310401	153	9	9	1	0	1	434	6	6	0	0	NA	NA	NA	38	47	249	251	360	126	127	181	12	2	11	0.048	0.008	0.031
.	19.01.16-04.02.36-1-310432	390	74	74	17	0	14	511	69	69	0	0	NA	NA	NA	123	125	277	267	394	155	141	215	87	71	70	0.314	0.266	0.178
.	19.01.16-04.02.39-1-310435	216	17	17	3	0	3	440	15	15	0	0	NA	NA	NA	72	60	253	252	368	130	126	184	14	6	21	0.055	0.024	0.057
.	19.01.16-04.02.53-1-310455	34	1	1	0	0	0	0	0	0	0	0	NA	NA	NA	14	6	239	239	341	0	0	0	0	0	3	0	0	0.009
.	19.01.16-04.02.55-1-310458	173	10	10	2	0	2	430	9	9	0	0	NA	NA	NA	53	45	247	251	360	124	128	178	9	6	11	0.036	0.024	0.031
.	19.01.16-04.02.56-1-310461	351	79	79	18	0	17	478	73	73	0	0	NA	NA	NA	111	93	262	259	385	139	135	204	57	54	80	0.218	0.208	0.208
.	19.01.16-04.02.57-1-310465	37	1	1	0	0	0	0	0	0	0	0	NA	NA	NA	7	10	242	239	342	0	0	0	1	0	0	0.004	0	0
.	19.01.16-04.02.59-1-310466	59	3	3	1	0	1	409	2	2	0	0	NA	NA	NA	13	15	241	242	345	119	121	169	0	1	2	0	0.004	0.006
.	19.01.16-04.03.03-1-310471	292	25	25	7	0	7	467	23	23	0	0	NA	NA	NA	68	81	258	262	374	135	135	197	13	41	16	0.05	0.156	0.043
.	19.01.16-04.03.07-1-310473	146	17	17	2	0	2	428	15	15	0	0	NA	NA	NA	33	35	245	244	359	125	123	180	5	14	7	0.02	0.057	0.019
.	19.01.16-04.03.09-1-310476	499	43	43	11	0	8	526	37	37	0	0	NA	NA	NA	134	132	274	273	398	149	153	224	69	25	29	0.252	0.092	0.073
.	19.01.16-04.03.11-1-310479	405	58	58	16	0	13	503	52	52	0	0	NA	NA	NA	107	121	272	265	397	147	143	213	57	62	55	0.21	0.234	0.139
.	19.01.16-04.03.18-1-310482	446	74	74	19	0	18	525	71	71	0	0	NA	NA	NA	130	149	283	279	400	154	153	218	66	79	64	0.233	0.283	0.16
.	19.01.16-04.03.35-1-310509	61	2	2	1	0	1	150	1	1	0	0	NA	NA	NA	16	12	239	238	348	44	45	61	0	3	0	0	0.013	0
.	19.01.16-04.03.43-1-310517	508	116	116	30	0	25	522	110	110	0	0	NA	NA	NA	138	147	272	277	411	144	152	226	95	115	86	0.349	0.415	0.209
.	19.01.16-04.03.50-1-310527	565	80	80	17	0	14	531	72	72	0	0	NA	NA	NA	152	152	275	287	403	150	162	219	65	89	64	0.236	0.31	0.159
.	19.01.16-04.04.13-1-310546	68	2	2	1	0	1	407	1	1	0	0	NA	NA	NA	20	17	240	246	344	119	119	169	0	4	0	0	0.016	0
.	19.01.16-04.04.27-1-310570	393	62	62	19	0	15	497	59	59	0	0	NA	NA	NA	125	114	264	275	388	140	150	207	76	47	63	0.288	0.171	0.162
.	19.01.16-04.04.30-1-310572	327	74	74	17	0	17	480	67	67	0	0	NA	NA	NA	92	94	262	269	376	140	145	195	104	35	52	0.397	0.13	0.138
.	19.01.16-04.04.32-1-310574	68	3	3	0	0	0	416	1	1	0	0	NA	NA	NA	25	30	250	245	348	122	124	170	7	0	2	0.028	0	0.006
.	19.01.16-04.04.45-1-310589	94	11	11	3	0	2	431	8	8	0	0	NA	NA	NA	32	40	247	246	360	123	125	183	13	4	5	0.053	0.016	0.014
.	19.01.16-04.04.48-1-310593	94	6	6	0	0	0	414	3	3	0	0	NA	NA	NA	33	25	246	244	348	122	119	173	5	4	3	0.02	0.016	0.009
.	19.01.16-04.04.51-1-310598	126	5	5	1	0	1	423	4	4	0	0	NA	NA	NA	44	44	252	251	354	126	122	175	3	6	0	0.012	0.024	0
.	19.01.16-04.05.03-1-310610	420	70	70	26	0	19	495	65	65	0	0	NA	NA	NA	117	114	266	270	391	139	146	210	101	73	28	0.38	0.27	0.072
.	19.01.16-04.05.11-1-310614	181	12	12	1	0	1	436	10	10	0	0	NA	NA	NA	40	45	253	247	358	132	124	180	14	2	14	0.055	0.008	0.039
.	19.01.16-04.05.12-1-310615	31	1	1	0	0	0	0	0	0	0	0	NA	NA	NA	10	8	237	239	345	0	0	0	0	0	1	0	0	0.003
.	19.01.16-04.05.16-1-310618	185	20	20	6	0	5	446	19	19	0	0	NA	NA	NA	47	57	254	252	364	130	129	187	26	14	17	0.102	0.056	0.047
.	19.01.16-04.05.16-1-310619	151	12	12	2	0	2	425	9	9	0	0	NA	NA	NA	56	42	247	252	356	121	127	177	11	19	12	0.045	0.075	0.034
.	19.01.16-04.05.32-1-310644	91	5	5	2	0	2	414	4	4	0	0	NA	NA	NA	32	24	240	243	354	118	120	176	0	15	5	0	0.062	0.014
.	19.01.16-04.05.48-1-310662	436	83	83	19	0	17	504	74	74	0	0	NA	NA	NA	107	120	279	264	390	154	140	210	67	85	102	0.24	0.322	0.262
.	19.01.16-04.05.55-1-310669	64	3	3	1	0	1	415	2	2	0	0	NA	NA	NA	22	25	244	241	353	122	118	175	1	2	5	0.004	0.008	0.014
.	19.01.16-04.05.56-1-310673	59	2	2	0	0	0	411	1	1	0	0	NA	NA	NA	36	27	244	244	352	119	120	172	0	0	4	0	0	0.011
.	19.01.16-04.06.01-1-310677	97	5	5	1	0	1	418	4	4	0	0	NA	NA	NA	29	38	248	250	353	125	123	170	0	7	1	0	0.028	0.003
.	19.01.16-04.06.05-1-310679	36	1	1	1	0	1	0	0	0	0	0	NA	NA	NA	5	12	238	241	346	0	0	0	1	0	0	0.004	0	0
.	19.01.16-04.06.08-1-310682	67	5	5	1	0	1	423	4	4	0	0	NA	NA	NA	24	37	246	246	358	122	123	178	3	0	13	0.012	0	0.036
.	19.01.16-04.06.10-1-310683	120	6	6	3	0	3	424	5	5	0	0	NA	NA	NA	38	37	251	244	355	126	120	178	7	3	3	0.028	0.012	0.008
.	19.01.16-04.06.11-1-310684	125	7	7	3	0	2	412	6	6	0	0	NA	NA	NA	35	20	241	243	349	119	121	172	5	4	7	0.021	0.016	0.02
.	19.01.16-04.06.14-1-310686	392	66	66	17	0	13	483	58	58	0	0	NA	NA	NA	107	95	267	268	373	142	145	196	80	58	54	0.3	0.216	0.145
.	19.01.16-04.06.20-1-310717	302	37	37	12	0	8	476	35	35	0	0	NA	NA	NA	81	91	271	259	374	146	138	192	58	34	30	0.214	0.131	0.08
.	19.01.16-04.06.26-1-310723	37	1	1	0	0	0	0	0	0	0	0	NA	NA	NA	3	9	240	237	345	0	0	0	0	2	0	0	0.008	0
.	19.01.16-04.06.29-1-310726	494	80	80	22	0	21	521	73	73	0	0	NA	NA	NA	150	139	287	273	392	160	149	212	86	71	62	0.3	0.26	0.158
.	19.01.16-04.06.29-1-310728	126	10	10	1	0	1	423	9	9	0	0	NA	NA	NA	40	37	250	246	354	123	124	176	4	8	6	0.016	0.033	0.017
.	19.01.16-04.06.30-1-310729	177	19	19	5	0	4	435	16	16	0	0	NA	NA	NA	43	44	251	248	358	127	127	181	30	16	21	0.12	0.065	0.059
.	19.01.16-04.06.34-1-310731	123	7	7	1	0	1	427	4	4	0	0	NA	NA	NA	29	41	248	245	361	124	123	180	0	15	2	0	0.061	0.006
.	19.01.16-04.06.53-1-310756	191	19	19	7	0	5	435	17	17	0	0	NA	NA	NA	54	45	247	251	360	126	128	181	15	24	19	0.061	0.096	0.053
.	19.01.16-04.06.54-1-310758	32	1	1	1	0	1	0	0	0	0	0	NA	NA	NA	10	6	238	240	341	0	0	0	0	1	0	0	0.004	0
.	19.01.16-04.06.55-1-310759	65	2	2	0	0	0	302	1	1	0	0	NA	NA	NA	17	21	240	243	351	85	92	125	0	1	1	0	0.004	0.003
.	19.01.16-04.06.57-1-310764	59	2	2	1	0	1	50	1	1	0	0	NA	NA	NA	15	23	244	237	355	16	15	19	0	0	1	0	0	0.003
.	19.01.16-04.07.03-1-310769	306	25	25	3	0	3	466	23	23	0	0	NA	NA	NA	93	73	256	254	376	133	135	198	8	34	22	0.031	0.134	0.059
.	19.01.16-04.07.06-1-310775	35	1	1	1	0	1	0	0	0	0	0	NA	NA	NA	7	10	238	242	343	0	0	0	0	0	3	0	0	0.009
.	19.01.16-04.07.09-1-310777	66	3	3	1	0	1	417	2	2	0	0	NA	NA	NA	14	25	241	248	349	121	122	174	4	2	0	0.017	0.008	0
.	19.01.16-04.07.10-1-310779	355	82	82	13	0	11	504	74	74	0	0	NA	NA	NA	104	125	268	269	401	142	142	220	67	68	72	0.25	0.253	0.18
.	19.01.16-04.07.27-1-310803	308	56	56	21	0	18	490	53	53	0	0	NA	NA	NA	91	112	268	271	386	139	147	204	99	35	53	0.369	0.129	0.137
.	19.01.16-04.07.29-1-310804	115	8	8	3	0	2	421	7	7	0	0	NA	NA	NA	40	37	244	247	359	122	120	179	3	8	11	0.012	0.032	0.031
.	19.01.16-04.07.32-1-310807	181	30	30	7	0	7	430	26	26	0	0	NA	NA	NA	72	45	252	245	361	126	123	181	37	23	7	0.147	0.094	0.019
.	19.01.16-04.07.46-1-310823	97	4	4	2	0	2	427	2	2	0	0	NA	NA	NA	25	41	249	248	357	123	125	179	0	9	6	0	0.036	0.017
.	19.01.16-04.07.48-1-310827	155	5	5	1	0	0	433	4	4	0	0	NA	NA	NA	45	49	251	244	367	127	122	184	5	10	0	0.02	0.041	0
.	19.01.16-04.07.48-1-310828	91	10	10	0	0	0	420	8	8	0	0	NA	NA	NA	30	32	248	243	354	125	119	176	8	1	8	0.032	0.004	0.023
.	19.01.16-04.07.52-1-310833	123	11	11	3	0	2	433	9	9	0	0	NA	NA	NA	42	48	247	253	361	125	128	180	15	21	4	0.061	0.083	0.011
.	19.01.16-04.08.03-1-310842	67	5	5	1	0	1	413	4	4	0	0	NA	NA	NA	24	21	244	238	352	119	118	176	14	0	1	0.057	0	0.003
.	19.01.16-04.08.05-1-310844	204	22	22	9	0	7	444	20	20	0	0	NA	NA	NA	46	52	249	249	367	128	127	189	27	30	20	0.108	0.12	0.054
.	19.01.16-04.08.11-1-310847	304	49	49	11	0	9	493	43	43	0	0	NA	NA	NA	91	102	276	262	377	151	140	202	55	67	37	0.199	0.256	0.098
.	19.01.16-04.08.17-1-310854	36	1	1	0	0	0	0	0	0	0	0	NA	NA	NA	11	12	242	238	345	0	0	0	0	0	0	0	0	0
.	19.01.16-04.08.20-1-310875	329	39	39	11	0	8	465	36	36	0	0	NA	NA	NA	94	85	262	253	383	136	128	201	43	38	34	0.164	0.15	0.089
.	19.01.16-04.08.23-1-310879	123	5	5	1	0	1	423	3	3	0	0	NA	NA	NA	16	29	241	246	355	122	120	181	0	6	0	0	0.024	0
.	19.01.16-04.08.28-1-310883	238	18	18	3	0	2	444	17	17	0	0	NA	NA	NA	63	53	255	250	361	134	127	183	9	33	12	0.035	0.132	0.033
.	19.01.16-04.08.33-1-310884	174	17	17	7	0	5	438	14	14	0	0	NA	NA	NA	52	55	257	250	361	132	124	182	14	15	9	0.054	0.06	0.025
.	19.01.16-04.08.41-1-310892	180	9	9	1	0	0	429	7	7	0	0	NA	NA	NA	75	45	247	254	357	123	128	178	5	9	4	0.02	0.035	0.011
.	19.01.16-04.08.48-1-310902	388	79	79	21	0	15	489	71	71	0	0	NA	NA	NA	104	105	259	280	379	138	153	198	84	81	56	0.324	0.289	0.148
.	19.01.16-04.09.01-1-310912	87	3	3	4	0	3	413	2	2	0	0	NA	NA	NA	35	30	244	248	351	117	124	172	0	4	7	0	0.016	0.02
.	19.01.16-04.09.05-1-310914	140	12	12	3	0	3	434	11	11	0	0	NA	NA	NA	49	56	246	257	366	122	129	183	9	3	22	0.037	0.012	0.06
.	19.01.16-04.09.10-1-310922	31	1	1	0	0	0	0	0	0	0	0	NA	NA	NA	7	11	237	239	348	0	0	0	0	0	0	0	0	0
.	19.01.16-04.09.12-1-310925	88	6	6	1	0	1	419	5	5	0	0	NA	NA	NA	32	36	245	244	360	122	117	180	5	10	0	0.02	0.041	0
.	19.01.16-04.09.14-1-310926	91	3	3	1	0	1	408	2	2	0	0	NA	NA	NA	29	27	246	246	348	119	121	168	1	0	3	0.004	0	0.009
.	19.01.16-04.09.18-1-310933	357	113	113	28	0	24	486	96	96	0	0	NA	NA	NA	101	106	271	270	378	145	145	196	134	80	62	0.494	0.296	0.164
.	19.01.16-04.09.22-1-310950	422	61	61	16	0	12	495	55	55	0	0	NA	NA	NA	118	109	271	270	381	147	146	202	56	37	59	0.207	0.137	0.155
.	19.01.16-04.09.26-1-310953	241	41	41	12	0	10	454	38	38	0	0	NA	NA	NA	61	77	259	260	371	133	132	189	37	36	30	0.143	0.138	0.081
.	19.01.16-04.09.31-1-310954	477	100	100	22	0	19	524	93	93	0	0	NA	NA	NA	121	144	274	286	397	149	159	216	111	68	86	0.405	0.238	0.217
.	19.01.16-04.09.32-1-310956	351	28	28	10	0	7	489	26	26	0	0	NA	NA	NA	86	107	257	278	385	133	151	205	57	8	48	0.222	0.029	0.125
.	19.01.16-04.09.39-1-310962	86	4	4	0	0	0	418	3	3	0	0	NA	NA	NA	40	31	244	246	354	121	122	175	3	2	2	0.012	0.008	0.006
.	19.01.16-04.09.43-1-310969	176	11	11	1	0	1	439	10	10	0	0	NA	NA	NA	49	51	248	254	362	125	130	184	12	15	8	0.048	0.059	0.022
.	19.01.16-04.10.00-1-310991	59	2	2	0	0	0	412	1	1	0	0	NA	NA	NA	22	24	239	249	349	116	125	171	1	0	2	0.004	0	0.006
.	19.01.16-04.10.05-1-310996	33	1	1	0	0	0	0	0	0	0	0	NA	NA	NA	7	5	238	238	342	0	0	0	2	0	0	0.008	0	0
.	19.01.16-04.10.09-1-310998	179	9	9	3	0	3	429	7	7	0	0	NA	NA	NA	54	49	249	247	366	125	123	181	10	14	6	0.04	0.057	0.016
.	19.01.16-04.10.17-1-311008	63	2	2	0	0	0	150	1	1	0	0	NA	NA	NA	12	14	241	236	350	43	45	62	0	4	0	0	0.017	0
.	19.01.16-04.10.30-1-311031	176	13	13	3	0	1	440	12	12	0	0	NA	NA	NA	43	52	255	244	366	130	122	188	14	3	11	0.055	0.012	0.03
.	19.01.16-04.10.33-1-311032	113	4	4	0	0	0	427	3	3	0	0	NA	NA	NA	40	39	248	247	357	124	125	178	6	2	1	0.024	0.008	0.003
.	19.01.16-04.10.35-1-311035	292	32	32	14	0	13	472	28	28	0	0	NA	NA	NA	93	82	262	258	375	138	138	196	52	29	20	0.198	0.112	0.053
.	19.01.16-04.10.40-1-311043	92	3	3	0	0	0	419	2	2	0	0	NA	NA	NA	25	26	244	239	356	121	118	180	0	0	4	0	0	0.011
.	19.01.16-04.10.46-1-311053	678	83	83	18	0	13	578	73	73	0	0	NA	NA	NA	184	200	298	298	417	172	173	233	52	73	87	0.174	0.245	0.209
.	19.01.16-04.10.46-1-311056	61	3	3	0	0	0	419	2	2	0	0	NA	NA	NA	19	29	245	243	354	121	120	178	4	6	0	0.016	0.025	0
.	19.01.16-04.10.51-1-311063	389	86	86	24	0	20	472	79	79	0	0	NA	NA	NA	132	86	265	254	380	139	131	202	115	40	55	0.434	0.157	0.145
.	19.01.16-04.10.57-1-311069	33	1	1	1	0	1	0	0	0	0	0	NA	NA	NA	5	5	237	238	343	0	0	0	0	0	1	0	0	0.003
.	19.01.16-04.11.00-1-311071	787	104	104	30	0	26	585	99	99	0	0	NA	NA	NA	210	201	295	297	422	172	169	244	137	85	79	0.464	0.286	0.187
.	19.01.16-04.11.00-1-311072	33	1	1	1	0	1	0	0	0	0	0	NA	NA	NA	11	12	239	241	345	0	0	0	0	0	0	0	0	0
.	19.01.16-04.11.00-1-311074	389	85	85	24	0	19	488	79	79	0	0	NA	NA	NA	103	100	269	266	378	147	143	198	100	79	59	0.372	0.297	0.156
.	19.01.16-04.11.03-1-311077	407	41	41	10	0	9	502	39	39	0	0	NA	NA	NA	112	119	269	273	390	147	146	209	29	21	43	0.108	0.077	0.11
.	19.01.16-04.11.32-1-311114	67	4	4	1	0	1	408	2	2	0	0	NA	NA	NA	18	13	239	242	345	119	121	168	2	0	6	0.008	0	0.017
.	19.01.16-04.11.41-1-311121	203	18	18	10	0	8	447	16	16	0	0	NA	NA	NA	68	66	254	256	369	129	132	186	20	21	13	0.079	0.082	0.035
.	19.01.16-04.11.51-1-311135	36	1	1	0	0	0	0	0	0	0	0	NA	NA	NA	14	9	240	237	345	0	0	0	0	0	1	0	0	0.003
.	19.01.16-04.11.53-1-311136	62	3	3	0	0	0	301	2	2	0	0	NA	NA	NA	17	23	244	242	350	87	92	122	0	0	7	0	0	0.02
.	19.01.16-04.12.04-1-311144	89	7	7	3	0	3	408	5	5	0	0	NA	NA	NA	27	22	242	242	351	118	116	174	6	15	2	0.025	0.062	0.006
.	19.01.16-04.12.05-1-311145	261	15	15	7	0	5	477	14	14	0	0	NA	NA	NA	78	92	263	263	379	138	140	199	22	0	22	0.084	0	0.058
.	19.01.16-04.12.14-1-311149	90	4	4	1	0	1	420	3	3	0	0	NA	NA	NA	27	30	240	245	358	118	122	180	7	4	0	0.029	0.016	0
.	19.01.16-04.12.15-1-311150	58	2	2	1	0	1	411	1	1	0	0	NA	NA	NA	29	21	241	239	354	117	116	178	7	0	0	0.029	0	0
.	19.01.16-04.12.23-1-311182	473	66	66	16	0	11	526	56	56	0	0	NA	NA	NA	138	152	273	278	414	147	150	229	68	60	50	0.249	0.216	0.121
.	19.01.16-04.12.29-1-311184	180	10	10	1	0	1	438	8	8	0	0	NA	NA	NA	54	51	253	248	363	130	124	184	8	8	4	0.032	0.032	0.011
.	19.01.16-04.12.37-1-311186	324	76	76	19	0	15	491	71	71	0	0	NA	NA	NA	99	110	275	255	393	151	130	210	74	83	45	0.269	0.325	0.115
.	19.01.16-04.12.39-1-311190	151	14	14	5	0	3	434	11	11	0	0	NA	NA	NA	50	49	255	248	359	130	125	179	24	16	7	0.094	0.065	0.019
.	19.01.16-04.12.40-1-311192	289	71	71	16	0	10	462	66	66	0	0	NA	NA	NA	82	74	260	255	372	137	128	197	88	42	60	0.338	0.165	0.161
.	19.01.16-04.12.43-1-311196	151	8	8	6	0	4	440	6	6	0	0	NA	NA	NA	50	56	255	248	366	131	122	187	2	10	11	0.008	0.04	0.03
.	19.01.16-04.12.51-1-311206	231	20	20	5	0	4	441	17	17	0	0	NA	NA	NA	61	54	245	259	363	123	132	186	24	8	23	0.098	0.031	0.063
.	19.01.16-04.13.04-1-311217	269	18	18	5	0	4	466	15	15	0	0	NA	NA	NA	81	85	262	264	372	135	137	194	24	11	23	0.092	0.042	0.062
.	19.01.16-04.13.07-1-311222	146	6	6	1	0	0	434	4	4	0	0	NA	NA	NA	56	44	245	250	362	125	125	184	10	8	9	0.041	0.032	0.025
.	19.01.16-04.13.09-1-311228	86	3	3	3	0	3	412	2	2	0	0	NA	NA	NA	38	28	246	243	352	120	120	172	0	3	2	0	0.012	0.006
.	19.01.16-04.13.12-1-311230	384	54	54	11	0	11	501	47	47	0	0	NA	NA	NA	112	121	276	268	390	149	142	210	85	70	22	0.308	0.261	0.056
.	19.01.16-04.13.24-1-311254	154	18	18	3	0	3	428	16	16	0	0	NA	NA	NA	46	42	250	245	360	129	121	178	16	14	11	0.064	0.057	0.031
.	19.01.16-04.13.27-1-311256	263	77	77	18	0	15	455	74	74	0	0	NA	NA	NA	81	69	258	253	371	132	129	194	87	67	53	0.337	0.265	0.143
.	19.01.16-04.13.36-1-311262	63	2	2	0	0	0	410	1	1	0	0	NA	NA	NA	27	28	244	245	352	120	120	170	0	8	2	0	0.033	0.006
.	19.01.16-04.13.48-1-311276	91	5	5	0	0	0	416	4	4	0	0	NA	NA	NA	39	31	246	245	353	121	120	175	4	5	2	0.016	0.02	0.006
.	19.01.16-04.13.49-1-311277	146	7	7	1	0	1	434	6	6	0	0	NA	NA	NA	33	44	254	246	357	129	127	178	3	2	7	0.012	0.008	0.02
.	19.01.16-04.13.54-1-311282	31	1	1	0	0	0	0	0	0	0	0	NA	NA	NA	9	16	241	242	346	0	0	0	0	0	3	0	0	0.009
.	19.01.16-04.13.58-1-311287	298	77	77	13	0	10	474	73	73	0	0	NA	NA	NA	100	92	266	257	382	138	135	201	80	83	48	0.301	0.323	0.126
.	19.01.16-04.14.11-1-311295	243	20	20	6	0	6	447	19	19	0	0	NA	NA	NA	77	68	254	250	377	128	126	193	17	17	17	0.067	0.068	0.045
.	19.01.16-04.14.13-1-311296	533	62	62	15	0	13	529	58	58	0	0	NA	NA	NA	163	151	288	270	406	164	146	219	67	71	60	0.233	0.263	0.148
.	19.01.16-04.14.15-1-311297	413	119	119	37	0	33	509	111	111	0	0	NA	NA	NA	97	118	270	271	390	147	150	212	113	85	95	0.419	0.314	0.244
.	19.01.16-04.14.24-1-311325	118	5	5	0	0	0	429	4	4	0	0	NA	NA	NA	26	36	244	248	357	125	126	178	0	5	7	0	0.02	0.02
.	19.01.16-04.14.32-1-311328	121	6	6	3	0	2	439	4	4	0	0	NA	NA	NA	44	51	252	253	359	129	128	182	0	3	12	0	0.012	0.033
.	19.01.16-04.14.33-1-311330	33	1	1	1	0	1	0	0	0	0	0	NA	NA	NA	8	13	243	240	343	0	0	0	1	0	0	0.004	0	0
.	19.01.16-04.14.36-1-311332	32	1	1	0	0	0	0	0	0	0	0	NA	NA	NA	13	15	240	242	346	0	0	0	0	0	2	0	0	0.006
.	19.01.16-04.14.39-1-311337	218	16	16	5	0	4	462	15	15	0	0	NA	NA	NA	62	77	258	263	369	136	138	188	15	10	16	0.058	0.038	0.043
.	19.01.16-04.14.40-1-311338	315	83	83	29	0	23	465	75	75	0	0	NA	NA	NA	109	88	264	263	374	136	137	192	88	90	63	0.333	0.342	0.168
.	19.01.16-04.14.46-1-311348	320	40	40	14	0	11	476	38	38	0	0	NA	NA	NA	102	95	268	260	380	143	135	198	65	26	36	0.243	0.1	0.095
.	19.01.16-04.14.51-1-311355	30	1	1	0	0	0	0	0	0	0	0	NA	NA	NA	6	4	238	238	341	0	0	0	0	1	0	0	0.004	0
.	19.01.16-04.14.55-1-311358	155	8	8	2	0	1	435	7	7	0	0	NA	NA	NA	44	50	255	245	363	130	123	182	3	5	11	0.012	0.02	0.03
.	19.01.16-04.15.01-1-311366	595	85	85	23	0	20	561	75	75	0	0	NA	NA	NA	189	185	289	284	425	165	155	241	92	91	78	0.318	0.32	0.184
.	19.01.16-04.15.17-1-311378	159	13	13	2	0	2	442	10	10	0	0	NA	NA	NA	45	52	247	249	369	125	127	190	20	8	16	0.081	0.032	0.043
.	19.01.16-04.15.17-1-311379	427	63	63	17	0	16	490	55	55	0	0	NA	NA	NA	125	107	261	265	394	139	141	210	42	58	67	0.161	0.219	0.17
.	19.01.16-04.15.42-1-311407	60	3	3	1	0	1	418	2	2	0	0	NA	NA	NA	16	26	247	242	350	125	119	174	1	5	0	0.004	0.021	0
.	19.01.16-04.15.45-1-311412	318	24	24	7	0	6	473	21	21	0	0	NA	NA	NA	96	96	263	271	375	138	141	194	35	17	17	0.133	0.063	0.045
.	19.01.16-04.15.50-1-311422	154	10	10	1	0	1	425	9	9	0	0	NA	NA	NA	46	40	243	245	365	121	121	183	6	11	11	0.025	0.045	0.03
.	19.01.16-04.15.57-1-311427	294	30	30	2	0	2	448	23	23	0	0	NA	NA	NA	88	59	254	246	372	129	125	194	24	27	28	0.094	0.11	0.075
.	19.01.16-04.16.06-1-311432	180	11	11	4	0	4	457	8	8	0	0	NA	NA	NA	55	71	261	257	366	136	133	188	10	11	8	0.038	0.043	0.022
.	19.01.16-04.16.19-1-311462	61	2	2	0	0	0	421	1	1	0	0	NA	NA	NA	21	28	241	250	350	120	126	175	11	0	0	0.046	0	0
.	19.01.16-04.16.24-1-311472	151	24	24	5	0	5	425	21	21	0	0	NA	NA	NA	38	41	248	247	359	122	124	179	14	9	37	0.056	0.036	0.103
.	19.01.16-04.16.26-1-311473	64	3	3	2	0	2	411	1	1	0	0	NA	NA	NA	26	21	243	240	351	118	117	176	5	1	0	0.021	0.004	0
.	19.01.16-04.16.32-1-311477	318	69	69	15	0	14	468	66	66	0	0	NA	NA	NA	92	77	258	258	374	138	134	196	105	55	55	0.407	0.213	0.147
.	19.01.16-04.16.38-1-311480	271	39	39	12	0	8	461	37	37	0	0	NA	NA	NA	93	76	261	259	369	137	132	192	81	22	23	0.31	0.085	0.062
.	19.01.16-04.16.39-1-311484	179	17	17	4	0	4	439	15	15	0	0	NA	NA	NA	63	54	252	247	368	127	126	186	10	21	16	0.04	0.085	0.043
.	19.01.16-04.16.40-1-311486	377	101	101	24	0	20	491	92	92	0	0	NA	NA	NA	112	111	273	267	384	145	144	202	97	84	84	0.355	0.315	0.219
.	19.01.16-04.16.44-1-311493	31	1	1	0	0	0	0	0	0	0	0	NA	NA	NA	10	10	242	236	345	0	0	0	0	0	0	0	0	0
.	19.01.16-04.16.46-1-311497	366	36	36	15	0	15	471	31	31	0	0	NA	NA	NA	98	88	259	257	385	135	135	201	43	46	18	0.166	0.179	0.047
[truncated: 1 more rows]
