# Supplementary material for: Modelling targeted rabies vaccination strategies for a domestic dog population with heterogeneous roaming patterns
Source: PLoS Negl Trop Dis. 2019 Jul 8;13(7):e0007582. doi: 10.1371/journal.pntd.0007582 (PMC6638970; doi:10.1371/journal.pntd.0007582)
Supplement: S1 Zip file folder — The files contain a summary for each simulation for its respective scenario. The files are named first with the population structure (FP, ED, RD, SD) and then the specific vaccination strategy used for that scenario. (ZIP) [file pntd.0007582.s002.zip › Supp_Files/FP_E0.5_R0.5_S0.7_all_measuresReport.txt]

scenario	iteration	duration	tot_deaths	rabid_dogs	moved	mov_DK	movInfect	n_vacc	n_cull	detDogs_cull	contDogs_cull	reactCull	preemptVaccCov_dogLevel	reactVaccCov_dogLevel	mean_Rt	non_rabid_dead	born	nb_in_exp_cat	nb_in_roam_cat	nb_stayhome	nb_exp_vacc	nb_roam_vacc	nb_stayhome_vacc	nb_contacting_explorer	nb_contacting_roamer	nb_contacting_stayhome	contact_per_explorer	contact_per_roamer	contact_per_stayhome
.	19.01.16-01.19.57-1-36036	35	1	1	0	0	0	0	0	0	0	0	NA	NA	NA	10	14	238	238	351	0	0	0	0	0	2	0	0	0.006
.	19.01.16-01.19.57-1-36037	58	2	2	1	0	1	476	1	1	0	0	NA	NA	NA	20	16	241	240	348	118	118	240	0	3	5	0	0.012	0.014
.	19.01.16-01.19.57-1-36038	36	1	1	0	0	0	0	0	0	0	0	NA	NA	NA	8	11	238	241	345	0	0	0	0	0	0	0	0	0
.	19.01.16-01.19.57-1-36039	33	1	1	0	0	0	0	0	0	0	0	NA	NA	NA	15	10	241	238	344	0	0	0	0	1	0	0	0.004	0
.	19.01.16-01.19.57-1-36040	36	1	1	0	0	0	0	0	0	0	0	NA	NA	NA	4	13	243	237	346	0	0	0	0	0	1	0	0	0.003
.	19.01.16-01.19.57-1-36041	151	10	10	2	0	2	497	9	9	0	0	NA	NA	NA	49	42	250	245	360	125	124	248	9	11	5	0.036	0.045	0.014
.	19.01.16-01.19.57-1-36042	90	5	5	1	0	1	499	4	4	0	0	NA	NA	NA	22	40	248	250	355	123	129	247	14	1	3	0.056	0.004	0.008
.	19.01.16-01.19.57-1-36043	241	48	48	10	0	8	514	46	46	0	0	NA	NA	NA	69	66	256	253	370	129	128	257	28	65	36	0.109	0.257	0.097
.	19.01.16-01.20.00-1-36044	62	3	3	0	0	0	477	2	2	0	0	NA	NA	NA	23	24	243	239	355	118	115	244	1	0	3	0.004	0	0.008
.	19.01.16-01.20.00-1-36045	89	6	6	2	0	1	486	4	4	0	0	NA	NA	NA	27	27	246	244	350	123	120	243	9	8	3	0.037	0.033	0.009
.	19.01.16-01.20.01-1-36046	89	4	4	0	0	0	497	3	3	0	0	NA	NA	NA	34	39	245	247	360	126	123	248	3	7	2	0.012	0.028	0.006
.	19.01.16-01.20.01-1-36047	305	30	30	5	0	4	529	29	29	0	0	NA	NA	NA	85	70	253	258	372	130	135	264	23	11	24	0.091	0.043	0.065
.	19.01.16-01.20.16-1-36057	293	31	31	11	0	8	544	29	29	0	0	NA	NA	NA	100	93	267	259	380	143	135	266	51	23	19	0.191	0.089	0.05
.	19.01.16-01.20.22-1-36072	94	5	5	1	0	1	490	4	4	0	0	NA	NA	NA	39	33	246	248	352	125	126	239	0	5	8	0	0.02	0.023
.	19.01.16-01.20.22-1-36073	60	2	2	0	0	0	485	0	0	0	0	NA	NA	NA	23	24	242	246	349	120	121	244	2	3	0	0.008	0.012	0
.	19.01.16-01.20.22-1-36074	458	97	97	29	0	21	566	87	87	0	0	NA	NA	NA	134	116	272	265	392	150	142	274	142	79	67	0.522	0.298	0.171
.	19.01.16-01.20.22-1-36075	179	8	8	5	0	5	508	5	5	0	0	NA	NA	NA	58	57	256	248	366	129	126	253	6	15	1	0.023	0.06	0.003
.	19.01.16-01.20.30-1-36090	211	47	47	16	0	13	542	44	44	0	0	NA	NA	NA	59	89	256	262	384	131	140	271	78	73	20	0.305	0.279	0.052
.	19.01.16-01.20.33-1-36094	179	16	16	5	0	2	516	14	14	0	0	NA	NA	NA	49	69	256	254	372	130	127	259	20	13	25	0.078	0.051	0.067
.	19.01.16-01.20.38-1-36110	302	61	61	9	0	7	536	58	58	0	0	NA	NA	NA	84	84	254	268	375	131	146	259	71	69	53	0.28	0.257	0.141
.	19.01.16-01.20.40-1-36111	271	23	23	6	0	5	531	18	18	0	0	NA	NA	NA	68	76	252	259	378	129	138	264	17	23	22	0.067	0.089	0.058
.	19.01.16-01.20.51-1-36112	114	8	8	1	0	1	495	7	7	0	0	NA	NA	NA	45	40	244	243	366	122	120	253	3	5	8	0.012	0.021	0.022
.	19.01.16-01.21.05-1-36114	54	2	2	1	0	1	0	1	1	0	0	NA	NA	NA	15	12	237	242	346	0	0	0	0	0	2	0	0	0.006
.	19.01.16-01.21.06-1-36115	515	60	60	16	0	15	571	55	55	0	0	NA	NA	NA	141	125	273	273	392	148	150	273	76	59	37	0.278	0.216	0.094
.	19.01.16-01.21.09-1-36116	91	4	4	1	0	1	485	3	3	0	0	NA	NA	NA	23	24	243	244	350	123	122	240	0	2	6	0	0.008	0.017
.	19.01.16-01.21.09-1-36117	66	4	4	0	0	0	483	3	3	0	0	NA	NA	NA	20	23	243	243	350	122	121	240	1	0	5	0.004	0	0.014
.	19.01.16-01.21.13-1-36118	153	8	8	2	0	2	496	6	6	0	0	NA	NA	NA	40	41	249	246	359	125	123	248	8	5	6	0.032	0.02	0.017
.	19.01.16-01.21.19-1-36125	148	7	7	3	0	3	495	6	6	0	0	NA	NA	NA	59	45	247	246	365	122	121	252	12	11	4	0.049	0.045	0.011
.	19.01.16-01.21.23-1-36130	33	1	1	0	0	0	0	0	0	0	0	NA	NA	NA	8	11	239	243	342	0	0	0	0	1	0	0	0.004	0
.	19.01.16-01.21.23-1-36132	91	6	6	2	0	2	488	4	4	0	0	NA	NA	NA	21	26	247	241	351	126	118	244	1	3	11	0.004	0.012	0.031
.	19.01.16-01.21.30-1-36139	316	20	20	8	0	8	538	18	18	0	0	NA	NA	NA	81	84	259	261	377	132	138	268	26	23	24	0.1	0.088	0.064
.	19.01.16-01.21.40-1-36158	92	8	8	1	0	1	493	6	6	0	0	NA	NA	NA	34	37	246	249	355	120	125	248	12	4	3	0.049	0.016	0.008
.	19.01.16-01.21.45-1-36159	144	10	10	3	0	3	496	8	8	0	0	NA	NA	NA	46	43	251	247	358	125	122	249	6	6	12	0.024	0.024	0.034
.	19.01.16-01.21.54-1-36160	34	1	1	0	0	0	0	0	0	0	0	NA	NA	NA	5	13	238	241	347	0	0	0	3	0	0	0.013	0	0
.	19.01.16-01.22.05-1-36161	200	57	57	12	0	11	505	52	52	0	0	NA	NA	NA	43	46	250	255	354	126	132	247	66	97	19	0.264	0.38	0.054
.	19.01.16-01.22.16-1-36165	239	33	33	10	0	10	533	31	31	0	0	NA	NA	NA	54	77	259	256	375	136	132	265	43	26	16	0.166	0.102	0.043
.	19.01.16-01.22.18-1-36169	37	1	1	0	0	0	0	0	0	0	0	NA	NA	NA	3	5	237	237	344	0	0	0	1	0	0	0.004	0	0
.	19.01.16-01.22.21-1-36172	208	13	13	1	0	1	522	9	9	0	0	NA	NA	NA	65	71	253	256	375	131	129	262	14	17	0	0.055	0.066	0
.	19.01.16-01.22.26-1-36185	153	10	10	2	0	2	512	7	7	0	0	NA	NA	NA	38	52	259	246	360	137	124	251	17	12	7	0.066	0.049	0.019
.	19.01.16-01.22.29-1-36193	187	17	17	4	0	4	494	11	11	0	0	NA	NA	NA	57	43	249	243	364	123	122	249	25	15	13	0.1	0.062	0.036
.	19.01.16-01.22.31-1-36196	124	7	7	0	0	0	500	6	6	0	0	NA	NA	NA	37	43	248	251	357	128	125	247	0	13	12	0	0.052	0.034
.	19.01.16-01.22.40-1-36214	237	38	38	7	0	6	525	34	34	0	0	NA	NA	NA	69	69	263	262	357	134	140	251	36	55	5	0.137	0.21	0.014
.	19.01.16-01.22.44-1-36216	62	2	2	0	0	0	351	1	1	0	0	NA	NA	NA	19	22	245	240	350	89	85	177	0	1	2	0	0.004	0.006
.	19.01.16-01.22.50-1-36217	376	38	38	7	0	7	571	35	35	0	0	NA	NA	NA	121	122	272	269	394	147	147	277	44	36	43	0.162	0.134	0.109
.	19.01.16-01.22.51-1-36218	58	2	2	1	0	1	302	1	1	0	0	NA	NA	NA	25	14	239	240	348	76	70	156	3	1	0	0.013	0.004	0
.	19.01.16-01.22.54-1-36219	32	1	1	1	0	1	0	0	0	0	0	NA	NA	NA	5	9	237	240	345	0	0	0	0	0	0	0	0	0
.	19.01.16-01.22.55-1-36220	467	66	66	16	0	13	574	60	60	0	0	NA	NA	NA	126	121	277	261	396	149	139	286	87	78	49	0.314	0.299	0.124
.	19.01.16-01.22.56-1-36221	327	34	34	12	0	11	552	31	31	0	0	NA	NA	NA	88	105	275	263	380	144	141	267	52	50	33	0.189	0.19	0.087
.	19.01.16-01.22.57-1-36222	179	9	9	4	0	4	513	8	8	0	0	NA	NA	NA	59	61	261	253	360	138	127	248	16	24	5	0.061	0.095	0.014
.	19.01.16-01.23.01-1-36223	276	46	46	11	0	10	528	43	43	0	0	NA	NA	NA	89	76	260	257	372	135	133	260	59	40	21	0.227	0.156	0.056
.	19.01.16-01.23.01-1-36224	153	19	19	9	0	8	500	18	18	0	0	NA	NA	NA	52	50	251	250	362	127	127	246	22	19	21	0.088	0.076	0.058
.	19.01.16-01.23.17-1-36229	38	1	1	0	0	0	0	0	0	0	0	NA	NA	NA	15	18	245	241	345	0	0	0	0	0	0	0	0	0
.	19.01.16-01.23.21-1-36234	271	28	28	6	0	5	557	25	25	0	0	NA	NA	NA	72	103	276	258	382	149	138	270	16	51	26	0.058	0.198	0.068
.	19.01.16-01.23.21-1-36235	59	2	2	1	0	1	481	1	1	0	0	NA	NA	NA	13	22	243	245	347	118	124	239	2	3	0	0.008	0.012	0
.	19.01.16-01.23.29-1-36243	140	9	9	1	0	0	506	8	8	0	0	NA	NA	NA	46	54	252	252	363	127	129	250	20	2	3	0.079	0.008	0.008
.	19.01.16-01.23.31-1-36246	150	17	17	5	0	4	497	15	15	0	0	NA	NA	NA	37	40	247	253	353	125	129	243	24	8	20	0.097	0.032	0.057
.	19.01.16-01.23.32-1-36249	118	9	9	5	0	4	485	8	8	0	0	NA	NA	NA	41	28	239	250	352	119	125	241	13	3	13	0.054	0.012	0.037
.	19.01.16-01.23.47-1-36266	219	17	17	4	0	4	510	11	11	0	0	NA	NA	NA	57	44	246	255	356	125	136	249	21	17	5	0.085	0.067	0.014
.	19.01.16-01.23.50-1-36267	154	7	7	3	0	3	505	6	6	0	0	NA	NA	NA	54	57	248	257	365	124	131	250	4	14	7	0.016	0.054	0.019
.	19.01.16-01.23.52-1-36268	254	73	73	23	0	19	513	65	65	0	0	NA	NA	NA	75	62	251	255	369	127	130	256	102	73	32	0.406	0.286	0.087
.	19.01.16-01.23.53-1-36269	339	48	48	18	0	11	552	44	44	0	0	NA	NA	NA	109	96	263	265	381	137	142	273	77	66	46	0.293	0.249	0.121
.	19.01.16-01.24.00-1-36271	229	21	21	6	0	2	512	20	20	0	0	NA	NA	NA	63	57	257	253	360	136	130	246	28	22	7	0.109	0.087	0.019
.	19.01.16-01.24.00-1-36272	160	20	20	9	0	7	502	18	18	0	0	NA	NA	NA	59	52	248	255	362	123	132	247	28	22	7	0.113	0.086	0.019
.	19.01.16-01.24.06-1-36273	38	1	1	0	0	0	0	0	0	0	0	NA	NA	NA	9	10	241	238	344	0	0	0	0	7	0	0	0.029	0
.	19.01.16-01.24.08-1-36274	122	8	8	3	0	3	485	7	7	0	0	NA	NA	NA	44	28	243	251	347	121	125	239	3	8	11	0.012	0.032	0.032
.	19.01.16-01.24.10-1-36275	89	12	12	2	0	2	485	11	11	0	0	NA	NA	NA	26	33	243	248	355	119	122	244	19	7	4	0.078	0.028	0.011
.	19.01.16-01.24.13-1-36276	92	5	5	2	0	1	489	3	3	0	0	NA	NA	NA	19	29	244	249	349	125	124	240	7	0	5	0.029	0	0.014
.	19.01.16-01.24.22-1-36286	179	8	8	2	0	2	514	6	6	0	0	NA	NA	NA	58	56	249	252	368	127	129	258	11	7	8	0.044	0.028	0.022
.	19.01.16-01.24.26-1-36297	237	16	16	3	0	3	535	15	15	0	0	NA	NA	NA	82	82	264	259	372	138	136	261	29	7	23	0.11	0.027	0.062
.	19.01.16-01.24.30-1-36302	489	102	102	16	0	15	588	94	94	0	0	NA	NA	NA	111	139	287	274	391	158	151	279	147	93	48	0.512	0.339	0.123
.	19.01.16-01.24.31-1-36303	63	2	2	1	0	1	253	1	1	0	0	NA	NA	NA	19	13	239	240	347	63	55	135	2	0	0	0.008	0	0
.	19.01.16-01.24.32-1-36305	125	8	8	1	0	1	498	7	7	0	0	NA	NA	NA	31	43	250	250	356	126	126	246	12	1	7	0.048	0.004	0.02
.	19.01.16-01.24.37-1-36323	31	1	1	0	0	0	0	0	0	0	0	NA	NA	NA	8	7	237	239	344	0	0	0	0	0	0	0	0	0
.	19.01.16-01.24.39-1-36324	38	1	1	0	0	0	0	0	0	0	0	NA	NA	NA	17	12	240	239	346	0	0	0	0	0	0	0	0	0
.	19.01.16-01.24.39-1-36325	32	1	1	1	0	1	0	0	0	0	0	NA	NA	NA	11	12	243	239	343	0	0	0	0	0	0	0	0	0
.	19.01.16-01.24.42-1-36326	178	28	28	3	0	3	505	23	23	0	0	NA	NA	NA	74	55	250	253	365	124	129	252	14	36	15	0.056	0.142	0.041
.	19.01.16-01.24.42-1-36327	147	16	16	5	0	5	508	15	15	0	0	NA	NA	NA	42	49	249	251	362	126	128	254	16	18	20	0.064	0.072	0.055
.	19.01.16-01.24.44-1-36328	322	37	37	11	0	9	533	32	32	0	0	NA	NA	NA	100	88	262	261	378	138	137	258	61	51	35	0.233	0.195	0.093
.	19.01.16-01.24.51-1-36330	200	12	12	2	0	2	517	10	10	0	0	NA	NA	NA	62	59	250	252	370	128	127	262	8	15	7	0.032	0.06	0.019
.	19.01.16-01.24.52-1-36331	146	20	20	6	0	5	502	16	16	0	0	NA	NA	NA	35	43	248	246	362	125	126	251	32	4	16	0.129	0.016	0.044
.	19.01.16-01.24.56-1-36332	31	1	1	1	0	1	0	0	0	0	0	NA	NA	NA	9	13	241	238	347	0	0	0	0	0	0	0	0	0
.	19.01.16-01.24.58-1-36333	263	31	31	6	0	4	523	30	30	0	0	NA	NA	NA	77	64	257	259	361	132	138	253	42	31	30	0.163	0.12	0.083
.	19.01.16-01.25.08-1-36334	90	10	10	1	0	1	490	7	7	0	0	NA	NA	NA	21	31	244	247	353	121	126	243	9	12	3	0.037	0.049	0.008
.	19.01.16-01.25.14-1-36337	89	7	7	0	0	0	484	6	6	0	0	NA	NA	NA	26	28	244	245	352	118	123	243	6	0	11	0.025	0	0.031
.	19.01.16-01.25.17-1-36342	185	17	17	4	0	4	517	14	14	0	0	NA	NA	NA	52	61	255	254	365	130	130	257	21	19	19	0.082	0.075	0.052
.	19.01.16-01.25.19-1-36344	261	59	59	16	0	14	519	57	57	0	0	NA	NA	NA	77	65	254	252	372	130	129	260	88	56	50	0.346	0.222	0.134
.	19.01.16-01.25.20-1-36346	34	1	1	1	0	1	0	0	0	0	0	NA	NA	NA	11	11	240	238	346	0	0	0	0	0	3	0	0	0.009
.	19.01.16-01.25.23-1-36350	199	82	82	21	0	13	510	77	77	0	0	NA	NA	NA	50	55	247	252	369	127	126	257	102	54	52	0.413	0.214	0.141
.	19.01.16-01.25.25-1-36353	154	9	9	2	0	2	506	8	8	0	0	NA	NA	NA	50	43	246	249	361	127	126	253	6	20	1	0.024	0.08	0.003
.	19.01.16-01.25.31-1-36358	90	4	4	1	0	1	485	3	3	0	0	NA	NA	NA	34	29	244	245	353	121	122	242	0	0	8	0	0	0.023
.	19.01.16-01.25.36-1-36377	64	2	2	0	0	0	485	1	1	0	0	NA	NA	NA	16	24	241	241	355	119	120	246	12	0	0	0.05	0	0
.	19.01.16-01.25.45-1-36378	199	25	25	10	0	6	512	22	22	0	0	NA	NA	NA	63	66	259	257	363	131	132	249	39	16	4	0.151	0.062	0.011
.	19.01.16-01.25.45-1-36379	124	15	15	3	0	0	497	14	14	0	0	NA	NA	NA	41	41	245	243	366	125	119	253	9	17	13	0.037	0.07	0.036
.	19.01.16-01.25.45-1-36380	203	29	29	7	0	5	514	28	28	0	0	NA	NA	NA	54	61	251	257	366	125	135	254	39	25	17	0.155	0.097	0.046
.	19.01.16-01.25.45-1-36381	98	5	5	0	0	0	488	4	4	0	0	NA	NA	NA	32	35	252	243	353	126	120	242	3	10	5	0.012	0.041	0.014
.	19.01.16-01.25.49-1-36382	63	2	2	1	0	1	474	1	1	0	0	NA	NA	NA	30	22	239	245	351	117	119	238	0	9	1	0	0.037	0.003
.	19.01.16-01.26.01-1-36383	30	1	1	0	0	0	0	0	0	0	0	NA	NA	NA	7	13	241	241	344	0	0	0	0	0	2	0	0	0.006
.	19.01.16-01.26.01-1-36384	207	26	26	6	0	5	512	25	25	0	0	NA	NA	NA	59	56	249	255	365	126	131	255	28	20	11	0.112	0.078	0.03
.	19.01.16-01.26.03-1-36386	113	11	11	7	0	7	484	10	10	0	0	NA	NA	NA	31	33	247	245	354	121	121	242	3	4	20	0.012	0.016	0.056
.	19.01.16-01.26.10-1-36387	173	17	17	5	0	4	503	15	15	0	0	NA	NA	NA	36	48	253	250	358	129	128	246	13	26	5	0.051	0.104	0.014
.	19.01.16-01.26.17-1-36392	30	1	1	0	0	0	0	0	0	0	0	NA	NA	NA	3	14	239	243	345	0	0	0	0	0	2	0	0	0.006
.	19.01.16-01.26.20-1-36396	231	11	11	2	0	2	541	10	10	0	0	NA	NA	NA	66	85	266	257	375	142	136	263	8	12	4	0.03	0.047	0.011
.	19.01.16-01.26.20-1-36397	86	5	5	1	0	1	484	3	3	0	0	NA	NA	NA	31	27	240	247	353	117	123	244	9	1	4	0.038	0.004	0.011
.	19.01.16-01.26.23-1-36402	121	6	6	2	0	2	478	4	4	0	0	NA	NA	NA	36	23	246	240	350	121	116	241	14	2	3	0.057	0.008	0.009
.	19.01.16-01.26.24-1-36403	63	3	3	0	0	0	478	2	2	0	0	NA	NA	NA	31	31	244	246	354	118	119	241	0	0	6	0	0	0.017
.	19.01.16-01.26.31-1-36419	292	54	54	14	0	10	519	48	48	0	0	NA	NA	NA	76	65	259	255	364	134	130	255	77	66	51	0.297	0.259	0.14
.	19.01.16-01.26.33-1-36423	182	15	15	9	0	7	511	13	13	0	0	NA	NA	NA	58	61	254	254	366	126	131	254	25	24	6	0.098	0.094	0.016
.	19.01.16-01.26.36-1-36439	59	2	2	1	0	1	490	1	1	0	0	NA	NA	NA	19	36	246	247	356	124	121	245	0	0	6	0	0	0.017
.	19.01.16-01.26.45-1-36440	88	6	6	1	0	1	482	5	5	0	0	NA	NA	NA	30	26	246	242	351	123	120	239	2	9	3	0.008	0.037	0.009
.	19.01.16-01.26.45-1-36441	58	2	2	2	0	2	475	1	1	0	0	NA	NA	NA	22	24	243	242	352	118	116	241	0	6	2	0	0.025	0.006
.	19.01.16-01.26.51-1-36442	201	15	15	2	0	2	489	13	13	0	0	NA	NA	NA	60	47	256	250	354	126	125	238	21	14	10	0.082	0.056	0.028
.	19.01.16-01.26.58-1-36443	207	14	14	4	0	3	516	13	13	0	0	NA	NA	NA	59	61	255	251	368	132	127	257	14	15	17	0.055	0.06	0.046
.	19.01.16-01.26.59-1-36444	33	1	1	0	0	0	0	0	0	0	0	NA	NA	NA	9	9	238	241	343	0	0	0	3	0	0	0.013	0	0
.	19.01.16-01.27.02-1-36445	61	3	3	0	0	0	301	2	2	0	0	NA	NA	NA	12	14	239	240	348	73	71	157	13	0	0	0.054	0	0
.	19.01.16-01.27.03-1-36446	37	1	1	0	0	0	0	0	0	0	0	NA	NA	NA	7	9	238	241	343	0	0	0	0	0	1	0	0	0.003
.	19.01.16-01.27.06-1-36447	116	6	6	2	0	2	497	5	5	0	0	NA	NA	NA	31	41	248	247	359	124	124	249	0	1	12	0	0.004	0.033
.	19.01.16-01.27.06-1-36448	63	2	2	2	0	2	350	1	1	0	0	NA	NA	NA	13	11	241	240	343	92	87	171	0	5	0	0	0.021	0
.	19.01.16-01.27.09-1-36449	346	41	41	11	0	8	543	36	36	0	0	NA	NA	NA	109	96	255	274	380	132	146	265	76	48	22	0.298	0.175	0.058
.	19.01.16-01.27.11-1-36450	119	13	13	4	0	4	494	12	12	0	0	NA	NA	NA	35	41	247	242	365	123	121	250	19	9	20	0.077	0.037	0.055
.	19.01.16-01.27.14-1-36451	233	28	28	6	0	5	511	26	26	0	0	NA	NA	NA	57	56	250	257	362	126	136	249	32	19	15	0.128	0.074	0.041
.	19.01.16-01.27.14-1-36453	64	2	2	0	0	0	483	1	1	0	0	NA	NA	NA	11	30	247	244	352	120	121	242	0	1	1	0	0.004	0.003
.	19.01.16-01.27.17-1-36457	92	3	3	1	0	1	482	2	2	0	0	NA	NA	NA	24	22	241	243	351	119	122	241	0	2	11	0	0.008	0.031
.	19.01.16-01.27.22-1-36464	33	1	1	0	0	0	0	0	0	0	0	NA	NA	NA	6	13	238	243	345	0	0	0	0	0	2	0	0	0.006
.	19.01.16-01.27.23-1-36466	60	2	2	0	0	0	480	1	1	0	0	NA	NA	NA	23	20	241	242	350	121	118	241	2	4	0	0.008	0.017	0
.	19.01.16-01.27.25-1-36469	236	33	33	8	0	6	528	28	28	0	0	NA	NA	NA	74	68	256	252	373	133	132	263	33	49	19	0.129	0.194	0.051
.	19.01.16-01.27.27-1-36470	174	9	9	2	0	1	507	8	8	0	0	NA	NA	NA	49	48	249	249	363	127	128	252	1	18	5	0.004	0.072	0.014
.	19.01.16-01.27.32-1-36477	121	4	4	1	0	1	483	3	3	0	0	NA	NA	NA	34	27	247	243	350	124	120	239	3	1	9	0.012	0.004	0.026
.	19.01.16-01.27.34-1-36479	173	13	13	3	0	3	521	12	12	0	0	NA	NA	NA	53	68	255	253	373	130	129	262	12	22	8	0.047	0.087	0.021
.	19.01.16-01.27.34-1-36480	35	1	1	0	0	0	0	0	0	0	0	NA	NA	NA	9	10	239	241	343	0	0	0	0	0	0	0	0	0
.	19.01.16-01.27.37-1-36496	152	10	10	2	0	2	483	8	8	0	0	NA	NA	NA	39	24	244	243	350	121	121	241	11	9	0	0.045	0.037	0
.	19.01.16-01.27.45-1-36498	122	4	4	1	0	1	498	3	3	0	0	NA	NA	NA	34	40	248	249	356	125	128	245	4	0	2	0.016	0	0.006
.	19.01.16-01.27.47-1-36499	33	1	1	0	0	0	0	0	0	0	0	NA	NA	NA	17	11	239	239	346	0	0	0	0	0	0	0	0	0
.	19.01.16-01.27.49-1-36500	535	81	81	24	0	18	585	72	72	0	0	NA	NA	NA	144	136	270	266	413	141	147	297	103	88	66	0.381	0.331	0.16
.	19.01.16-01.27.53-1-36501	61	2	2	1	0	1	301	1	1	0	0	NA	NA	NA	14	15	238	239	351	67	79	155	4	0	1	0.017	0	0.003
.	19.01.16-01.27.56-1-36502	241	20	20	3	0	2	529	19	19	0	0	NA	NA	NA	79	72	254	256	375	132	135	262	12	18	18	0.047	0.07	0.048
.	19.01.16-01.27.57-1-36503	90	7	7	4	0	3	488	5	5	0	0	NA	NA	NA	27	38	249	247	355	124	119	245	9	15	3	0.036	0.061	0.008
.	19.01.16-01.27.59-1-36504	98	8	8	0	0	0	491	5	5	0	0	NA	NA	NA	28	29	245	246	351	123	123	245	17	7	8	0.069	0.028	0.023
.	19.01.16-01.28.03-1-36510	207	40	40	10	0	9	509	35	35	0	0	NA	NA	NA	50	58	250	251	370	124	130	255	64	26	11	0.256	0.104	0.03
.	19.01.16-01.28.04-1-36511	143	15	15	4	0	4	498	13	13	0	0	NA	NA	NA	48	52	249	258	358	124	128	246	21	19	10	0.084	0.074	0.028
.	19.01.16-01.28.22-1-36522	114	4	4	0	0	0	501	3	3	0	0	NA	NA	NA	40	43	247	246	363	124	125	252	12	4	8	0.049	0.016	0.022
.	19.01.16-01.28.25-1-36525	64	3	3	0	0	0	352	2	2	0	0	NA	NA	NA	18	16	239	242	348	85	90	177	0	0	3	0	0	0.009
.	19.01.16-01.28.26-1-36533	157	13	13	2	0	2	501	12	12	0	0	NA	NA	NA	36	45	250	248	360	125	126	250	12	30	3	0.048	0.121	0.008
.	19.01.16-01.28.37-1-36557	147	20	20	2	0	2	501	17	17	0	0	NA	NA	NA	31	41	249	248	357	124	126	251	22	8	12	0.088	0.032	0.034
.	19.01.16-01.28.47-1-36558	34	1	1	1	0	1	0	0	0	0	0	NA	NA	NA	7	9	238	239	345	0	0	0	2	0	0	0.008	0	0
.	19.01.16-01.28.47-1-36559	355	105	105	30	0	27	563	93	93	0	0	NA	NA	NA	83	107	266	268	386	141	145	277	142	102	66	0.534	0.381	0.171
.	19.01.16-01.28.50-1-36560	179	9	9	2	0	2	507	8	8	0	0	NA	NA	NA	45	50	251	254	358	126	130	251	11	16	9	0.044	0.063	0.025
.	19.01.16-01.28.54-1-36561	145	23	23	5	0	5	490	22	22	0	0	NA	NA	NA	49	44	249	251	357	124	121	245	26	26	21	0.104	0.104	0.059
.	19.01.16-01.28.55-1-36562	225	22	22	8	0	7	521	19	19	0	0	NA	NA	NA	54	71	260	255	369	133	132	256	19	27	22	0.073	0.106	0.06
.	19.01.16-01.29.19-1-36569	201	21	21	5	0	4	509	18	18	0	0	NA	NA	NA	65	55	252	254	362	132	127	250	19	25	13	0.075	0.098	0.036
.	19.01.16-01.29.19-1-36570	145	11	11	1	0	1	492	8	8	0	0	NA	NA	NA	36	36	246	249	354	124	126	242	8	2	15	0.033	0.008	0.042
.	19.01.16-01.29.23-1-36576	35	1	1	0	0	0	0	0	0	0	0	NA	NA	NA	8	11	238	242	344	0	0	0	0	0	0	0	0	0
.	19.01.16-01.29.26-1-36579	36	1	1	0	0	0	0	0	0	0	0	NA	NA	NA	9	15	239	241	348	0	0	0	0	0	0	0	0	0
.	19.01.16-01.29.27-1-36580	210	25	25	10	0	8	510	23	23	0	0	NA	NA	NA	67	59	255	245	372	132	121	257	33	22	22	0.129	0.09	0.059
.	19.01.16-01.29.27-1-36581	121	12	12	3	0	1	498	11	11	0	0	NA	NA	NA	42	38	246	248	357	123	126	249	9	4	19	0.037	0.016	0.053
.	19.01.16-01.29.27-1-36582	90	7	7	2	0	2	488	5	5	0	0	NA	NA	NA	35	36	247	242	360	122	119	247	2	4	10	0.008	0.017	0.028
.	19.01.16-01.29.37-1-36605	38	1	1	0	0	0	0	0	0	0	0	NA	NA	NA	7	9	238	238	346	0	0	0	0	0	2	0	0	0.006
.	19.01.16-01.29.40-1-36606	374	86	86	33	0	24	557	80	80	0	0	NA	NA	NA	115	100	261	269	383	140	144	273	128	100	36	0.49	0.372	0.094
.	19.01.16-01.29.41-1-36607	311	68	68	20	0	17	550	65	65	0	0	NA	NA	NA	85	102	268	262	385	141	141	268	93	67	47	0.347	0.256	0.122
.	19.01.16-01.29.43-1-36608	90	7	7	3	0	3	498	6	6	0	0	NA	NA	NA	27	41	248	248	358	126	124	248	0	0	13	0	0	0.036
.	19.01.16-01.29.45-1-36609	34	1	1	1	0	1	0	0	0	0	0	NA	NA	NA	8	11	240	238	346	0	0	0	0	0	0	0	0	0
.	19.01.16-01.29.46-1-36610	30	1	1	0	0	0	0	0	0	0	0	NA	NA	NA	10	2	236	237	342	0	0	0	0	0	1	0	0	0.003
.	19.01.16-01.29.48-1-36612	87	4	4	1	0	0	501	3	3	0	0	NA	NA	NA	37	47	246	251	363	123	127	251	9	2	3	0.037	0.008	0.008
.	19.01.16-01.29.49-1-36613	31	1	1	0	0	0	0	0	0	0	0	NA	NA	NA	14	5	236	238	344	0	0	0	0	0	3	0	0	0.009
.	19.01.16-01.29.51-1-36614	34	1	1	1	0	1	0	0	0	0	0	NA	NA	NA	5	10	243	237	343	0	0	0	0	0	4	0	0	0.012
.	19.01.16-01.29.53-1-36615	172	17	17	6	0	5	495	16	16	0	0	NA	NA	NA	54	42	252	246	357	128	122	245	17	15	8	0.067	0.061	0.022
.	19.01.16-01.29.56-1-36616	410	56	56	16	0	14	584	50	50	0	0	NA	NA	NA	116	130	273	269	401	149	149	286	97	56	46	0.355	0.208	0.115
.	19.01.16-01.30.00-1-36617	173	27	27	4	0	4	493	23	23	0	0	NA	NA	NA	57	42	252	247	356	130	124	239	19	19	31	0.075	0.077	0.087
.	19.01.16-01.30.01-1-36618	148	29	29	7	0	7	502	25	25	0	0	NA	NA	NA	51	48	250	253	358	125	129	248	27	40	20	0.108	0.158	0.056
.	19.01.16-01.30.03-1-36623	147	33	33	9	0	7	515	29	29	0	0	NA	NA	NA	44	55	252	249	367	128	126	261	78	18	34	0.31	0.072	0.093
.	19.01.16-01.30.18-1-36629	36	1	1	1	0	1	0	0	0	0	0	NA	NA	NA	11	5	237	239	342	0	0	0	0	0	2	0	0	0.006
.	19.01.16-01.30.21-1-36633	215	10	10	3	0	3	505	9	9	0	0	NA	NA	NA	67	60	256	250	367	131	124	250	5	12	11	0.02	0.048	0.03
.	19.01.16-01.30.40-1-36676	119	7	7	3	0	2	496	5	5	0	0	NA	NA	NA	45	43	247	249	360	120	124	252	13	7	6	0.053	0.028	0.017
.	19.01.16-01.30.42-1-36677	125	8	8	1	0	1	506	5	5	0	0	NA	NA	NA	44	50	251	249	363	130	129	247	7	6	14	0.028	0.024	0.039
.	19.01.16-01.30.43-1-36678	234	66	66	14	0	12	526	60	60	0	0	NA	NA	NA	80	75	260	258	370	135	134	257	75	75	52	0.288	0.291	0.141
.	19.01.16-01.30.50-1-36679	90	5	5	0	0	0	484	4	4	0	0	NA	NA	NA	25	32	246	245	354	122	120	242	5	2	2	0.02	0.008	0.006
.	19.01.16-01.30.54-1-36680	32	1	1	1	0	1	0	0	0	0	0	NA	NA	NA	9	11	240	240	344	0	0	0	0	0	1	0	0	0.003
.	19.01.16-01.30.57-1-36681	93	5	5	2	0	2	487	4	4	0	0	NA	NA	NA	36	38	245	249	357	119	123	245	7	4	0	0.029	0.016	0
.	19.01.16-01.30.58-1-36682	62	2	2	0	0	0	479	1	1	0	0	NA	NA	NA	22	19	240	241	351	116	120	243	6	0	0	0.025	0	0
.	19.01.16-01.31.00-1-36683	114	12	12	4	0	4	499	11	11	0	0	NA	NA	NA	28	39	244	251	357	123	127	249	4	17	14	0.016	0.068	0.039
.	19.01.16-01.31.02-1-36684	239	44	44	13	0	10	535	42	42	0	0	NA	NA	NA	71	80	262	259	372	134	137	264	43	90	18	0.164	0.347	0.048
.	19.01.16-01.31.07-1-36706	150	22	22	7	0	7	490	19	19	0	0	NA	NA	NA	43	40	247	245	361	122	121	247	29	22	7	0.117	0.09	0.019
.	19.01.16-01.31.09-1-36707	180	11	11	1	0	1	506	9	9	0	0	NA	NA	NA	34	46	244	255	360	125	129	252	18	2	17	0.074	0.008	0.047
.	19.01.16-01.31.11-1-36728	228	32	32	4	0	3	516	28	28	0	0	NA	NA	NA	60	62	249	257	369	128	133	255	38	38	32	0.153	0.148	0.087
.	19.01.16-01.31.12-1-36729	145	7	7	2	0	2	502	6	6	0	0	NA	NA	NA	45	45	244	249	365	122	126	254	0	17	2	0	0.068	0.005
.	19.01.16-01.31.13-1-36730	85	4	4	0	0	0	477	3	3	0	0	NA	NA	NA	26	21	245	242	347	119	118	240	18	0	0	0.073	0	0
.	19.01.16-01.31.25-1-36743	117	6	6	2	0	1	501	5	5	0	0	NA	NA	NA	31	45	251	250	357	127	126	248	10	8	4	0.04	0.032	0.011
.	19.01.16-01.31.36-1-36767	145	12	12	5	0	2	512	11	11	0	0	NA	NA	NA	44	60	251	252	370	126	127	259	25	10	15	0.1	0.04	0.041
.	19.01.16-01.31.37-1-36768	301	59	59	15	0	14	542	52	52	0	0	NA	NA	NA	88	88	261	259	381	138	135	269	92	81	31	0.352	0.313	0.081
.	19.01.16-01.31.37-1-36769	118	4	4	1	0	0	492	3	3	0	0	NA	NA	NA	29	34	249	245	353	125	125	242	3	6	0	0.012	0.024	0
.	19.01.16-01.32.02-1-36770	491	92	92	24	0	20	601	85	85	0	0	NA	NA	NA	132	149	272	281	409	148	157	296	131	101	53	0.482	0.359	0.13
.	19.01.16-01.32.04-1-36771	146	8	8	4	0	3	487	7	7	0	0	NA	NA	NA	48	33	247	242	357	121	121	245	20	8	2	0.081	0.033	0.006
.	19.01.16-01.32.06-1-36772	122	11	11	3	0	1	491	7	7	0	0	NA	NA	NA	48	33	243	243	360	120	120	251	16	9	13	0.066	0.037	0.036
.	19.01.16-01.32.09-1-36773	320	44	44	13	0	11	531	41	41	0	0	NA	NA	NA	95	77	262	257	371	141	133	257	60	83	18	0.229	0.323	0.049
.	19.01.16-01.32.19-1-36780	59	2	2	1	0	1	202	1	1	0	0	NA	NA	NA	16	13	239	238	349	54	42	106	0	0	5	0	0	0.014
.	19.01.16-01.32.26-1-36792	32	1	1	0	0	0	0	0	0	0	0	NA	NA	NA	9	5	239	238	341	0	0	0	0	0	2	0	0	0.006
.	19.01.16-01.32.27-1-36793	159	10	10	2	0	2	501	8	8	0	0	NA	NA	NA	67	52	255	247	363	128	122	251	8	2	8	0.031	0.008	0.022
.	19.01.16-01.32.27-1-36801	123	9	9	0	0	0	489	7	7	0	0	NA	NA	NA	35	36	251	244	354	128	119	242	4	18	4	0.016	0.074	0.011
.	19.01.16-01.32.28-1-36802	177	27	27	13	0	8	509	26	26	0	0	NA	NA	NA	41	48	246	256	359	124	137	248	26	33	23	0.106	0.129	0.064
.	19.01.16-01.32.28-1-36803	201	40	40	7	0	7	513	39	39	0	0	NA	NA	NA	60	63	254	257	365	132	132	249	70	33	17	0.276	0.128	0.047
.	19.01.16-01.32.29-1-36807	411	60	60	19	0	16	550	56	56	0	0	NA	NA	NA	106	102	260	273	382	134	147	269	48	70	71	0.185	0.256	0.186
.	19.01.16-01.32.46-1-36828	60	2	2	0	0	0	253	0	0	0	0	NA	NA	NA	17	17	241	240	349	60	60	133	0	1	1	0	0.004	0.003
.	19.01.16-01.32.46-1-36829	149	11	11	2	0	2	486	9	9	0	0	NA	NA	NA	42	31	246	247	351	123	123	240	2	9	11	0.008	0.036	0.031
.	19.01.16-01.32.55-1-36830	212	31	31	3	0	3	515	29	29	0	0	NA	NA	NA	78	60	253	255	365	130	132	253	36	19	27	0.142	0.075	0.074
.	19.01.16-01.33.13-1-36831	59	2	2	0	0	0	476	1	1	0	0	NA	NA	NA	24	22	244	241	350	119	117	240	0	2	2	0	0.008	0.006
.	19.01.16-01.33.18-1-36836	115	5	5	0	0	0	490	4	4	0	0	NA	NA	NA	33	33	251	240	355	125	119	246	0	5	7	0	0.021	0.02
.	19.01.16-01.33.18-1-36839	90	3	3	0	0	0	482	1	1	0	0	NA	NA	NA	33	28	240	244	357	118	122	242	0	3	8	0	0.012	0.022
.	19.01.16-01.33.24-1-36845	91	3	3	2	0	2	482	2	2	0	0	NA	NA	NA	28	27	245	244	351	122	122	238	0	2	4	0	0.008	0.011
.	19.01.16-01.33.31-1-36852	96	4	4	1	0	1	477	3	3	0	0	NA	NA	NA	37	23	245	239	352	119	115	243	6	0	5	0.024	0	0.014
.	19.01.16-01.33.33-1-36856	59	2	2	1	0	1	483	1	1	0	0	NA	NA	NA	26	31	247	243	354	124	120	239	0	0	7	0	0	0.02
.	19.01.16-01.33.35-1-36857	64	3	3	0	0	0	473	2	2	0	0	NA	NA	NA	26	19	244	242	346	121	118	234	0	0	4	0	0	0.012
.	19.01.16-01.33.36-1-36858	127	5	5	0	0	0	498	3	3	0	0	NA	NA	NA	29	46	249	249	361	125	126	247	0	1	8	0	0.004	0.022
.	19.01.16-01.33.37-1-36874	380	86	86	21	0	18	556	81	81	0	0	NA	NA	NA	108	106	271	259	389	143	135	278	135	62	46	0.498	0.239	0.118
.	19.01.16-01.33.45-1-36875	89	11	11	4	0	4	493	10	10	0	0	NA	NA	NA	33	41	245	249	360	124	122	247	1	7	15	0.004	0.028	0.042
.	19.01.16-01.33.46-1-36876	33	1	1	1	0	1	0	0	0	0	0	NA	NA	NA	8	7	236	238	346	0	0	0	0	0	1	0	0	0.003
.	19.01.16-01.33.47-1-36877	58	2	2	0	0	0	51	1	1	0	0	NA	NA	NA	17	16	237	244	348	15	9	27	0	0	5	0	0	0.014
.	19.01.16-01.33.48-1-36878	89	3	3	1	0	1	486	1	1	0	0	NA	NA	NA	25	24	243	241	353	122	119	245	2	6	0	0.008	0.025	0
.	19.01.16-01.33.51-1-36879	349	55	55	13	0	13	546	47	47	0	0	NA	NA	NA	94	94	266	264	377	140	140	266	103	48	51	0.387	0.182	0.135
.	19.01.16-01.33.56-1-36881	230	21	21	3	0	2	520	19	19	0	0	NA	NA	NA	76	66	255	252	372	131	130	259	28	36	14	0.11	0.143	0.038
.	19.01.16-01.34.03-1-36882	294	35	35	7	0	5	522	34	34	0	0	NA	NA	NA	75	67	259	247	374	135	124	263	41	45	18	0.158	0.182	0.048
.	19.01.16-01.34.05-1-36883	93	3	3	0	0	0	491	2	2	0	0	NA	NA	NA	40	36	246	246	357	119	124	248	11	2	0	0.045	0.008	0
.	19.01.16-01.34.07-1-36884	149	15	15	3	0	3	491	14	14	0	0	NA	NA	NA	38	37	246	246	358	122	124	245	17	19	4	0.069	0.077	0.011
.	19.01.16-01.34.08-1-36885	111	8	8	1	0	1	498	6	6	0	0	NA	NA	NA	42	42	252	249	354	130	123	245	0	17	4	0	0.068	0.011
.	19.01.16-01.34.10-1-36886	333	51	51	11	0	7	545	45	45	0	0	NA	NA	NA	102	97	261	261	388	137	134	274	56	52	30	0.215	0.199	0.077
.	19.01.16-01.34.18-1-36892	124	12	12	0	0	0	490	10	10	0	0	NA	NA	NA	36	31	243	243	358	121	121	248	27	3	4	0.111	0.012	0.011
.	19.01.16-01.34.25-1-36900	149	10	10	2	0	2	492	9	9	0	0	NA	NA	NA	46	40	252	248	353	127	125	240	6	4	9	0.024	0.016	0.025
.	19.01.16-01.34.33-1-36915	228	29	29	9	0	4	513	24	24	0	0	NA	NA	NA	52	59	255	254	363	129	131	253	27	36	29	0.106	0.142	0.08
.	19.01.16-01.34.34-1-36916	60	3	3	0	0	0	472	2	2	0	0	NA	NA	NA	22	17	239	243	348	116	118	238	7	0	3	0.029	0	0.009
.	19.01.16-01.34.39-1-36932	30	1	1	0	0	0	0	0	0	0	0	NA	NA	NA	12	9	241	237	344	0	0	0	0	0	1	0	0	0.003
.	19.01.16-01.34.41-1-36933	94	10	10	0	0	0	478	9	9	0	0	NA	NA	NA	43	21	244	241	349	122	118	238	9	18	3	0.037	0.075	0.009
.	19.01.16-01.34.47-1-36934	115	7	7	3	0	2	491	5	5	0	0	NA	NA	NA	44	42	249	250	356	125	123	243	8	7	4	0.032	0.028	0.011
.	19.01.16-01.34.48-1-36936	90	4	4	3	0	2	484	3	3	0	0	NA	NA	NA	18	22	243	245	347	124	122	238	5	2	6	0.021	0.008	0.017
.	19.01.16-01.34.52-1-36937	179	14	14	6	0	6	497	13	13	0	0	NA	NA	NA	58	43	247	247	362	125	122	250	11	9	20	0.045	0.036	0.055
.	19.01.16-01.35.02-1-36938	89	4	4	1	0	1	488	2	2	0	0	NA	NA	NA	30	31	244	246	354	122	122	244	12	0	3	0.049	0	0.008
.	19.01.16-01.35.03-1-36939	69	4	4	1	0	1	481	2	2	0	0	NA	NA	NA	28	29	248	250	344	124	121	236	0	0	6	0	0	0.017
.	19.01.16-01.35.04-1-36940	58	2	2	0	0	0	252	1	1	0	0	NA	NA	NA	20	15	242	238	348	61	62	129	0	0	5	0	0	0.014
.	19.01.16-01.35.12-1-36942	62	2	2	1	0	1	475	1	1	0	0	NA	NA	NA	29	22	243	243	349	118	117	240	0	1	1	0	0.004	0.003
.	19.01.16-01.35.15-1-36945	90	5	5	1	0	1	476	3	3	0	0	NA	NA	NA	36	30	245	246	352	119	119	238	13	4	6	0.053	0.016	0.017
.	19.01.16-01.35.15-1-36946	327	38	38	11	0	8	540	34	34	0	0	NA	NA	NA	78	86	260	267	372	138	141	261	40	35	23	0.154	0.131	0.062
.	19.01.16-01.35.16-1-36949	35	1	1	0	0	0	0	0	0	0	0	NA	NA	NA	9	11	240	238	346	0	0	0	0	3	0	0	0.013	0
.	19.01.16-01.35.18-1-36951	215	54	54	12	0	11	503	48	48	0	0	NA	NA	NA	65	54	255	254	358	131	129	243	77	48	26	0.302	0.189	0.073
.	19.01.16-01.35.19-1-36953	237	28	28	7	0	5	523	23	23	0	0	NA	NA	NA	74	68	260	251	370	137	124	262	48	23	26	0.185	0.092	0.07
.	19.01.16-01.35.19-1-36955	87	7	7	0	0	0	487	6	6	0	0	NA	NA	NA	37	31	243	253	348	121	126	240	7	11	1	0.029	0.043	0.003
.	19.01.16-01.35.19-1-36956	120	6	6	1	0	1	482	5	5	0	0	NA	NA	NA	40	25	244	245	349	120	121	241	9	1	10	0.037	0.004	0.029
.	19.01.16-01.35.21-1-36958	290	28	28	9	0	8	531	26	26	0	0	NA	NA	NA	71	74	255	260	372	131	136	264	39	40	16	0.153	0.154	0.043
.	19.01.16-01.35.24-1-36962	33	1	1	0	0	0	0	0	0	0	0	NA	NA	NA	15	8	237	240	344	0	0	0	0	0	1	0	0	0.003
.	19.01.16-01.35.27-1-36964	152	10	10	4	0	4	503	9	9	0	0	NA	NA	NA	54	49	257	249	356	132	126	245	4	11	14	0.016	0.044	0.039
.	19.01.16-01.35.33-1-36972	87	3	3	0	0	0	499	2	2	0	0	NA	NA	NA	26	42	251	241	363	129	121	249	7	0	3	0.028	0	0.008
.	19.01.16-01.35.35-1-36973	102	5	5	3	0	3	480	3	3	0	0	NA	NA	NA	32	30	244	244	355	119	118	243	7	1	2	0.029	0.004	0.006
.	19.01.16-01.35.35-1-36974	317	25	25	8	0	7	552	20	20	0	0	NA	NA	NA	95	108	266	273	382	136	146	270	28	42	18	0.105	0.154	0.047
.	19.01.16-01.35.46-1-36990	89	3	3	1	0	1	472	2	2	0	0	NA	NA	NA	31	22	242	243	350	116	119	237	1	1	2	0.004	0.004	0.006
.	19.01.16-01.35.47-1-36991	152	15	15	3	0	2	510	14	14	0	0	NA	NA	NA	43	54	253	251	363	129	129	252	23	9	4	0.091	0.036	0.011
.	19.01.16-01.35.50-1-36992	121	10	10	2	0	1	482	7	7	0	0	NA	NA	NA	40	31	251	242	351	123	121	238	4	5	13	0.016	0.021	0.037
.	19.01.16-01.35.58-1-36993	117	7	7	2	0	2	491	6	6	0	0	NA	NA	NA	39	33	241	246	359	121	122	248	7	12	0	0.029	0.049	0
.	19.01.16-01.36.00-1-36994	148	15	15	3	0	2	489	12	12	0	0	NA	NA	NA	49	34	242	246	359	118	121	250	11	26	10	0.045	0.106	0.028
.	19.01.16-01.36.03-1-36996	321	61	61	14	0	12	539	57	57	0	0	NA	NA	NA	89	88	267	254	380	142	134	263	67	76	44	0.251	0.299	0.116
.	19.01.16-01.36.04-1-36997	113	8	8	2	0	2	497	6	6	0	0	NA	NA	NA	39	36	240	252	357	119	131	247	6	1	14	0.025	0.004	0.039
.	19.01.16-01.36.11-1-36998	57	2	2	0	0	0	302	1	1	0	0	NA	NA	NA	9	21	241	241	352	71	77	154	3	0	0	0.012	0	0
.	19.01.16-01.36.12-1-36999	58	3	3	0	0	0	50	2	2	0	0	NA	NA	NA	12	15	241	240	347	13	13	24	3	0	4	0.012	0	0.012
.	19.01.16-01.36.15-1-37002	65	3	3	1	0	1	471	2	2	0	0	NA	NA	NA	26	14	241	236	350	117	117	237	0	0	6	0	0	0.017
.	19.01.16-01.36.16-1-37004	34	1	1	0	0	0	0	0	0	0	0	NA	NA	NA	11	10	240	240	343	0	0	0	0	0	0	0	0	0
.	19.01.16-01.36.18-1-37007	88	4	4	0	0	0	494	3	3	0	0	NA	NA	NA	28	43	250	249	357	123	124	247	9	2	0	0.036	0.008	0
.	19.01.16-01.36.19-1-37008	414	51	51	18	0	13	570	49	49	0	0	NA	NA	NA	123	110	275	271	377	152	149	269	91	53	39	0.331	0.196	0.103
.	19.01.16-01.36.21-1-37012	66	4	4	1	0	1	487	3	3	0	0	NA	NA	NA	32	31	245	248	351	123	123	241	5	4	2	0.02	0.016	0.006
.	19.01.16-01.36.21-1-37013	30	1	1	0	0	0	0	0	0	0	0	NA	NA	NA	5	8	238	239	344	0	0	0	0	0	1	0	0	0.003
.	19.01.16-01.36.22-1-37015	297	66	66	16	0	13	551	64	64	0	0	NA	NA	NA	80	100	261	263	389	135	139	277	107	64	42	0.41	0.243	0.108
.	19.01.16-01.36.22-1-37016	233	20	20	4	0	4	509	18	18	0	0	NA	NA	NA	70	56	253	253	363	130	130	249	25	32	15	0.099	0.126	0.041
.	19.01.16-01.36.23-1-37018	158	17	17	7	0	5	515	15	15	0	0	NA	NA	NA	55	58	249	253	369	128	131	256	22	22	8	0.088	0.087	0.022
.	19.01.16-01.36.26-1-37024	153	7	7	5	0	4	515	6	6	0	0	NA	NA	NA	45	64	262	244	371	139	118	258	6	5	19	0.023	0.02	0.051
.	19.01.16-01.36.34-1-37039	93	10	10	0	0	0	490	8	8	0	0	NA	NA	NA	32	31	246	244	354	123	122	245	8	9	8	0.033	0.037	0.023
.	19.01.16-01.36.35-1-37040	33	1	1	0	0	0	0	0	0	0	0	NA	NA	NA	5	8	240	240	341	0	0	0	0	0	0	0	0	0
.	19.01.16-01.36.37-1-37056	33	1	1	0	0	0	0	0	0	0	0	NA	NA	NA	8	16	238	247	344	0	0	0	0	2	0	0	0.008	0
.	19.01.16-01.36.39-1-37057	207	26	26	7	0	5	519	25	25	0	0	NA	NA	NA	59	69	260	261	361	133	135	251	54	10	15	0.208	0.038	0.042
.	19.01.16-01.36.49-1-37058	36	1	1	0	0	0	0	0	0	0	0	NA	NA	NA	10	7	240	236	344	0	0	0	0	0	2	0	0	0.006
.	19.01.16-01.36.52-1-37059	393	88	88	24	0	20	567	80	80	0	0	NA	NA	NA	107	112	266	281	378	141	155	271	123	92	48	0.462	0.327	0.127
.	19.01.16-01.36.53-1-37060	93	4	4	0	0	0	490	3	3	0	0	NA	NA	NA	37	36	248	248	353	125	121	244	7	2	0	0.028	0.008	0
.	19.01.16-01.36.55-1-37061	190	8	8	3	0	3	516	7	7	0	0	NA	NA	NA	51	62	252	262	361	127	137	252	17	16	0	0.067	0.061	0
.	19.01.16-01.36.59-1-37062	32	1	1	1	0	1	0	0	0	0	0	NA	NA	NA	9	8	240	239	342	0	0	0	0	0	0	0	0	0
.	19.01.16-01.37.01-1-37063	32	1	1	0	0	0	0	0	0	0	0	NA	NA	NA	10	9	238	240	344	0	0	0	1	0	0	0.004	0	0
.	19.01.16-01.37.03-1-37064	86	3	3	1	0	1	472	2	2	0	0	NA	NA	NA	28	17	239	244	347	117	119	236	0	8	2	0	0.033	0.006
.	19.01.16-01.37.06-1-37065	38	1	1	0	0	0	0	0	0	0	0	NA	NA	NA	7	8	238	237	346	0	0	0	2	0	0	0.008	0	0
.	19.01.16-01.37.09-1-37066	151	9	9	2	0	2	482	8	8	0	0	NA	NA	NA	38	27	245	242	353	122	121	239	9	9	1	0.037	0.037	0.003
.	19.01.16-01.37.13-1-37067	121	15	15	5	0	5	497	12	12	0	0	NA	NA	NA	41	42	248	252	355	126	126	245	34	6	4	0.137	0.024	0.011
.	19.01.16-01.37.15-1-37070	60	3	3	1	0	0	484	2	2	0	0	NA	NA	NA	23	28	246	246	349	123	122	239	0	2	6	0	0.008	0.017
.	19.01.16-01.37.18-1-37075	235	60	60	19	0	12	516	54	54	0	0	NA	NA	NA	54	57	254	253	363	132	130	254	103	36	39	0.406	0.142	0.107
.	19.01.16-01.37.27-1-37088	119	8	8	2	0	2	488	6	6	0	0	NA	NA	NA	45	36	246	246	357	122	122	244	8	6	5	0.033	0.024	0.014
.	19.01.16-01.37.30-1-37093	591	69	69	19	0	15	609	58	58	0	0	NA	NA	NA	172	168	285	286	410	157	158	294	70	62	63	0.246	0.217	0.154
.	19.01.16-01.37.34-1-37097	240	16	16	2	0	2	511	14	14	0	0	NA	NA	NA	67	50	250	251	362	129	130	252	19	13	14	0.076	0.052	0.039
.	19.01.16-01.37.34-1-37098	31	1	1	0	0	0	0	0	0	0	0	NA	NA	NA	4	11	238	238	348	0	0	0	0	0	0	0	0	0
.	19.01.16-01.37.36-1-37114	152	16	16	7	0	7	509	14	14	0	0	NA	NA	NA	51	51	246	253	365	127	130	252	0	24	16	0	0.095	0.044
.	19.01.16-01.37.37-1-37115	352	49	49	13	0	11	549	44	44	0	0	NA	NA	NA	99	99	266	269	377	141	142	266	73	63	14	0.274	0.234	0.037
.	19.01.16-01.37.49-1-37117	30	1	1	0	0	0	0	0	0	0	0	NA	NA	NA	6	9	239	236	347	0	0	0	0	0	0	0	0	0
.	19.01.16-01.37.52-1-37118	287	15	15	4	0	4	535	14	14	0	0	NA	NA	NA	90	87	253	265	382	129	139	267	18	21	7	0.071	0.079	0.018
.	19.01.16-01.38.03-1-37119	114	7	7	1	0	1	499	5	5	0	0	NA	NA	NA	22	38	249	243	359	127	122	250	10	4	6	0.04	0.016	0.017
.	19.01.16-01.38.08-1-37120	182	18	18	7	0	3	507	16	16	0	0	NA	NA	NA	57	53	249	252	365	127	126	254	18	27	9	0.072	0.107	0.025
.	19.01.16-01.38.16-1-37125	121	8	8	3	0	2	490	6	6	0	0	NA	NA	NA	41	34	252	242	353	129	121	240	21	6	13	0.083	0.025	0.037
.	19.01.16-01.38.21-1-37130	298	83	83	23	0	17	519	76	76	0	0	NA	NA	NA	91	76	264	258	367	133	135	251	111	75	39	0.42	0.291	0.106
.	19.01.16-01.38.28-1-37135	152	12	12	1	0	1	498	11	11	0	0	NA	NA	NA	67	42	251	244	360	128	123	247	24	1	5	0.096	0.004	0.014
.	19.01.16-01.38.34-1-37151	34	1	1	0	0	0	0	0	0	0	0	NA	NA	NA	9	9	239	240	343	0	0	0	0	0	1	0	0	0.003
.	19.01.16-01.38.36-1-37167	349	48	48	11	0	8	544	45	45	0	0	NA	NA	NA	89	96	263	258	388	136	135	273	62	51	26	0.236	0.198	0.067
.	19.01.16-01.38.37-1-37168	60	2	2	0	0	0	476	1	1	0	0	NA	NA	NA	16	14	241	237	349	117	117	242	0	4	1	0	0.017	0.003
.	19.01.16-01.38.40-1-37169	91	4	4	2	0	2	481	3	3	0	0	NA	NA	NA	32	27	242	243	355	117	119	245	3	4	1	0.012	0.016	0.003
.	19.01.16-01.38.44-1-37170	383	62	62	21	0	13	552	55	55	0	0	NA	NA	NA	116	100	265	262	386	141	139	272	80	39	72	0.302	0.149	0.187
.	19.01.16-01.38.51-1-37171	95	6	6	2	0	2	486	5	5	0	0	NA	NA	NA	26	31	244	243	357	119	121	246	0	12	4	0	0.049	0.011
.	19.01.16-01.38.51-1-37172	302	27	27	8	0	5	525	23	23	0	0	NA	NA	NA	99	73	249	254	383	125	131	269	34	25	29	0.137	0.098	0.076
.	19.01.16-01.38.52-1-37173	161	16	16	6	0	5	501	14	14	0	0	NA	NA	NA	38	46	253	249	357	127	126	248	14	21	14	0.055	0.084	0.039
.	19.01.16-01.38.55-1-37174	102	5	5	3	0	3	502	4	4	0	0	NA	NA	NA	41	46	250	254	355	126	130	246	5	2	8	0.02	0.008	0.023
.	19.01.16-01.39.08-1-37176	272	38	38	9	0	7	516	35	35	0	0	NA	NA	NA	75	62	254	251	370	132	129	255	53	33	30	0.209	0.131	0.081
.	19.01.16-01.39.11-1-37177	124	8	8	3	0	2	499	7	7	0	0	NA	NA	NA	46	46	249	248	362	126	122	251	5	6	13	0.02	0.024	0.036
.	19.01.16-01.39.17-1-37181	34	1	1	0	0	0	0	0	0	0	0	NA	NA	NA	11	11	237	240	347	0	0	0	0	0	1	0	0	0.003
.	19.01.16-01.39.18-1-37183	152	18	18	6	0	4	489	17	17	0	0	NA	NA	NA	49	35	246	246	356	121	122	246	18	28	6	0.073	0.114	0.017
.	19.01.16-01.39.19-1-37186	180	12	12	4	0	3	508	10	10	0	0	NA	NA	NA	71	59	254	249	369	127	127	254	20	14	4	0.079	0.056	0.011
.	19.01.16-01.39.29-1-37193	206	14	14	5	0	4	496	13	13	0	0	NA	NA	NA	57	42	249	250	356	123	128	245	20	7	7	0.08	0.028	0.02
.	19.01.16-01.39.33-1-37201	59	2	2	0	0	0	0	1	1	0	0	NA	NA	NA	17	21	244	241	349	0	0	0	0	0	1	0	0	0.003
.	19.01.16-01.39.36-1-37217	63	3	3	0	0	0	474	1	1	0	0	NA	NA	NA	36	19	237	241	354	116	121	237	0	3	6	0	0.012	0.017
.	19.01.16-01.39.41-1-37218	60	3	3	1	0	1	482	2	2	0	0	NA	NA	NA	23	30	241	247	355	117	123	242	5	0	5	0.021	0	0.014
.	19.01.16-01.39.45-1-37219	95	4	4	2	0	2	488	2	2	0	0	NA	NA	NA	28	30	244	243	356	122	119	247	7	0	4	0.029	0	0.011
.	19.01.16-01.39.45-1-37220	295	66	66	21	0	15	555	58	58	0	0	NA	NA	NA	79	102	261	265	389	139	141	275	87	71	43	0.333	0.268	0.111
.	19.01.16-01.39.50-1-37222	152	13	13	3	0	2	498	12	12	0	0	NA	NA	NA	51	44	252	244	361	128	121	249	16	13	4	0.063	0.053	0.011
.	19.01.16-01.39.54-1-37223	35	1	1	0	0	0	0	0	0	0	0	NA	NA	NA	16	16	241	241	347	0	0	0	0	0	0	0	0	0
.	19.01.16-01.39.54-1-37224	228	17	17	4	0	3	506	15	15	0	0	NA	NA	NA	70	52	254	245	366	128	122	256	10	21	11	0.039	0.086	0.03
.	19.01.16-01.39.55-1-37225	148	17	17	4	0	4	500	15	15	0	0	NA	NA	NA	43	45	249	248	361	126	127	247	2	18	14	0.008	0.073	0.039
.	19.01.16-01.39.57-1-37226	64	3	3	1	0	1	483	2	2	0	0	NA	NA	NA	28	27	244	246	350	123	121	239	0	7	0	0	0.028	0
.	19.01.16-01.39.58-1-37227	118	4	4	1	0	1	482	3	3	0	0	NA	NA	NA	37	29	246	244	352	120	121	241	1	5	4	0.004	0.02	0.011
.	19.01.16-01.40.01-1-37228	90	3	3	3	0	3	494	2	2	0	0	NA	NA	NA	30	42	243	250	362	121	125	248	0	3	9	0	0.012	0.025
.	19.01.16-01.40.03-1-37233	95	17	17	4	0	3	491	16	16	0	0	NA	NA	NA	38	35	246	247	355	121	124	246	19	9	6	0.077	0.036	0.017
.	19.01.16-01.40.10-1-37234	197	53	53	17	0	16	502	45	45	0	0	NA	NA	NA	68	49	252	251	359	128	127	247	60	43	43	0.238	0.171	0.12
.	19.01.16-01.40.12-1-37236	238	35	35	7	0	4	518	30	30	0	0	NA	NA	NA	69	65	255	251	372	130	127	261	84	9	26	0.329	0.036	0.07
.	19.01.16-01.40.12-1-37237	383	38	38	12	0	10	560	34	34	0	0	NA	NA	NA	103	108	265	270	386	143	145	272	74	42	34	0.279	0.156	0.088
.	19.01.16-01.40.14-1-37239	68	3	3	0	0	0	481	2	2	0	0	NA	NA	NA	26	25	240	246	352	118	121	242	0	0	12	0	0	0.034
.	19.01.16-01.40.19-1-37245	33	1	1	1	0	1	0	0	0	0	0	NA	NA	NA	3	9	240	240	342	0	0	0	0	0	0	0	0	0
.	19.01.16-01.40.21-1-37248	212	36	36	6	0	5	523	35	35	0	0	NA	NA	NA	59	65	258	253	367	135	133	255	49	46	24	0.19	0.182	0.065
.	19.01.16-01.40.23-1-37251	119	14	14	3	0	3	504	12	12	0	0	NA	NA	NA	36	57	247	253	370	121	129	254	9	15	10	0.036	0.059	0.027
.	19.01.16-01.40.28-1-37258	66	3	3	1	0	1	352	1	1	0	0	NA	NA	NA	17	16	244	239	346	85	83	184	5	1	0	0.02	0.004	0
.	19.01.16-01.40.28-1-37259	266	25	25	7	0	5	539	22	22	0	0	NA	NA	NA	76	88	267	258	376	143	132	264	32	30	12	0.12	0.116	0.032
.	19.01.16-01.40.39-1-37293	58	2	2	0	0	0	0	1	1	0	0	NA	NA	NA	10	19	239	241	352	0	0	0	0	4	0	0	0.017	0
.	19.01.16-01.40.43-1-37294	212	11	11	6	0	3	527	10	10	0	0	NA	NA	NA	78	77	257	259	374	132	134	261	9	17	8	0.035	0.066	0.021
.	19.01.16-01.40.47-1-37295	152	8	8	1	0	1	497	6	6	0	0	NA	NA	NA	48	36	247	249	353	126	124	247	9	11	1	0.036	0.044	0.003
.	19.01.16-01.41.05-1-37297	402	76	76	14	0	12	573	70	70	0	0	NA	NA	NA	111	120	267	266	400	146	141	286	98	94	48	0.367	0.353	0.12
.	19.01.16-01.41.05-1-37298	382	78	78	19	0	14	560	73	73	0	0	NA	NA	NA	102	108	273	266	382	146	144	270	113	84	25	0.414	0.316	0.065
.	19.01.16-01.41.05-1-37299	119	8	8	5	0	4	483	6	6	0	0	NA	NA	NA	31	26	248	242	349	127	118	238	9	13	5	0.036	0.054	0.014
.	19.01.16-01.41.06-1-37300	92	9	9	1	0	0	492	7	7	0	0	NA	NA	NA	31	32	244	246	355	124	123	245	12	16	0	0.049	0.065	0
.	19.01.16-01.41.09-1-37301	131	21	21	7	0	6	498	17	17	0	0	NA	NA	NA	39	43	247	250	359	126	125	247	25	12	20	0.101	0.048	0.056
.	19.01.16-01.41.09-1-37302	66	3	3	0	0	0	482	1	1	0	0	NA	NA	NA	23	25	245	242	351	123	118	241	0	6	0	0	0.025	0
.	19.01.16-01.41.12-1-37303	247	17	17	5	0	3	514	15	15	0	0	NA	NA	NA	63	69	250	261	371	125	132	257	28	13	8	0.112	0.05	0.022
.	19.01.16-01.41.17-1-37308	63	4	4	1	0	1	482	3	3	0	0	NA	NA	NA	22	25	246	244	348	123	123	236	9	0	1	0.037	0	0.003
.	19.01.16-01.41.21-1-37313	450	86	86	22	0	19	552	78	78	0	0	NA	NA	NA	138	97	271	266	373	145	144	263	136	78	51	0.502	0.293	0.137
.	19.01.16-01.41.23-1-37316	117	10	10	2	0	2	485	7	7	0	0	NA	NA	NA	39	38	250	248	353	120	124	241	13	7	10	0.052	0.028	0.028
.	19.01.16-01.41.25-1-37319	35	1	1	0	0	0	0	0	0	0	0	NA	NA	NA	13	12	239	241	345	0	0	0	1	0	0	0.004	0	0
.	19.01.16-01.41.28-1-37321	113	10	10	3	0	3	488	9	9	0	0	NA	NA	NA	38	30	244	244	355	122	120	246	13	18	4	0.053	0.074	0.011
.	19.01.16-01.41.31-1-37327	421	99	99	26	0	24	555	94	94	0	0	NA	NA	NA	103	102	270	264	381	149	138	268	113	97	70	0.419	0.367	0.184
.	19.01.16-01.41.37-1-37345	33	1	1	0	0	0	0	0	0	0	0	NA	NA	NA	6	11	239	238	347	0	0	0	0	0	0	0	0	0
.	19.01.16-01.41.38-1-37346	63	4	4	2	0	2	476	3	3	0	0	NA	NA	NA	21	26	246	240	353	119	117	240	6	5	1	0.024	0.021	0.003
.	19.01.16-01.41.40-1-37347	152	15	15	4	0	3	500	12	12	0	0	NA	NA	NA	38	39	249	248	355	128	126	246	18	27	0	0.072	0.109	0
.	19.01.16-01.41.44-1-37348	205	21	21	8	0	6	513	20	20	0	0	NA	NA	NA	66	65	251	259	368	126	132	255	26	56	9	0.104	0.216	0.024
.	19.01.16-01.41.47-1-37349	205	8	8	0	0	0	499	6	6	0	0	NA	NA	NA	64	44	250	248	359	128	125	246	8	13	4	0.032	0.052	0.011
.	19.01.16-01.41.51-1-37350	33	1	1	0	0	0	0	0	0	0	0	NA	NA	NA	9	6	238	237	344	0	0	0	0	0	1	0	0	0.003
.	19.01.16-01.41.53-1-37351	387	53	53	12	0	10	561	49	49	0	0	NA	NA	NA	102	108	263	273	385	142	148	271	55	74	27	0.209	0.271	0.07
.	19.01.16-01.42.05-1-37352	173	24	24	8	0	7	502	20	20	0	0	NA	NA	NA	48	53	248	246	372	123	122	257	16	26	16	0.065	0.106	0.043
.	19.01.16-01.42.06-1-37353	60	5	5	3	0	3	489	4	4	0	0	NA	NA	NA	28	39	248	247	357	123	122	244	0	1	13	0	0.004	0.036
.	19.01.16-01.42.19-1-37361	181	18	18	7	0	7	517	14	14	0	0	NA	NA	NA	52	67	262	255	363	136	131	250	19	7	33	0.073	0.027	0.091
.	19.01.16-01.42.21-1-37365	88	4	4	0	0	0	487	3	3	0	0	NA	NA	NA	24	31	245	242	357	122	118	247	0	6	2	0	0.025	0.006
.	19.01.16-01.42.32-1-37379	123	7	7	3	0	2	495	5	5	0	0	NA	NA	NA	34	36	244	244	361	121	124	250	2	8	7	0.008	0.033	0.019
.	19.01.16-01.42.34-1-37389	63	2	2	1	0	1	248	1	1	0	0	NA	NA	NA	12	18	242	237	352	66	59	123	0	0	4	0	0	0.011
.	19.01.16-01.42.37-1-37405	246	19	19	9	0	7	534	17	17	0	0	NA	NA	NA	69	79	264	262	366	141	139	254	18	41	15	0.068	0.156	0.041
.	19.01.16-01.42.40-1-37406	496	58	58	15	0	12	577	52	52	0	0	NA	NA	NA	112	122	272	274	389	145	152	280	73	74	41	0.268	0.27	0.105
.	19.01.16-01.42.46-1-37408	33	1	1	0	0	0	0	0	0	0	0	NA	NA	NA	13	9	239	236	347	0	0	0	0	0	3	0	0	0.009
.	19.01.16-01.42.46-1-37409	90	7	7	3	0	2	482	5	5	0	0	NA	NA	NA	23	31	246	242	356	118	118	246	6	3	11	0.024	0.012	0.031
.	19.01.16-01.42.48-1-37410	38	1	1	0	0	0	0	0	0	0	0	NA	NA	NA	15	8	238	238	345	0	0	0	0	0	0	0	0	0
.	19.01.16-01.42.49-1-37411	34	1	1	0	0	0	0	0	0	0	0	NA	NA	NA	11	11	239	237	348	0	0	0	0	0	2	0	0	0.006
.	19.01.16-01.42.49-1-37412	32	1	1	0	0	0	0	0	0	0	0	NA	NA	NA	13	13	239	240	347	0	0	0	2	0	0	0.008	0	0
.	19.01.16-01.42.52-1-37413	184	9	9	3	0	3	503	6	6	0	0	NA	NA	NA	50	55	248	251	369	125	124	254	3	12	12	0.012	0.048	0.033
.	19.01.16-01.42.52-1-37414	151	8	8	4	0	4	506	6	6	0	0	NA	NA	NA	54	59	262	247	363	133	122	251	5	12	5	0.019	0.049	0.014
.	19.01.16-01.43.00-1-37415	126	4	4	1	0	1	490	3	3	0	0	NA	NA	NA	40	34	249	247	351	126	125	239	0	4	6	0	0.016	0.017
.	19.01.16-01.43.03-1-37416	121	16	16	2	0	2	492	14	14	0	0	NA	NA	NA	50	41	247	247	360	124	122	246	5	6	12	0.02	0.024	0.033
.	19.01.16-01.43.07-1-37417	239	34	34	6	0	6	520	30	30	0	0	NA	NA	NA	69	71	257	261	366	132	134	254	44	38	5	0.171	0.146	0.014
.	19.01.16-01.43.09-1-37418	157	21	21	8	0	6	493	20	20	0	0	NA	NA	NA	40	41	250	247	357	125	126	242	31	23	7	0.124	0.093	0.02
.	19.01.16-01.43.11-1-37419	268	18	18	8	0	5	544	17	17	0	0	NA	NA	NA	95	97	262	268	380	141	141	262	38	22	16	0.145	0.082	0.042
.	19.01.16-01.43.12-1-37420	303	40	40	8	0	6	533	36	36	0	0	NA	NA	NA	88	81	257	262	375	132	138	263	67	36	32	0.261	0.137	0.085
.	19.01.16-01.43.14-1-37422	210	40	40	13	0	11	527	36	36	0	0	NA	NA	NA	56	69	261	258	363	138	133	256	71	28	40	0.272	0.109	0.11
.	19.01.16-01.43.25-1-37434	406	65	65	18	0	13	568	55	55	0	0	NA	NA	NA	107	125	281	266	391	155	142	271	76	54	69	0.27	0.203	0.176
.	19.01.16-01.43.35-1-37443	151	18	18	4	0	3	500	16	16	0	0	NA	NA	NA	44	40	249	252	352	126	131	243	17	23	6	0.068	0.091	0.017
.	19.01.16-01.43.51-1-37459	177	21	21	4	0	4	505	20	20	0	0	NA	NA	NA	58	47	250	246	364	128	124	253	24	10	29	0.096	0.041	0.08
.	19.01.16-01.43.54-1-37460	316	41	41	14	0	12	549	37	37	0	0	NA	NA	NA	86	99	264	272	376	142	146	261	34	47	34	0.129	0.173	0.09
.	19.01.16-01.43.56-1-37462	188	27	27	10	0	8	513	21	21	0	0	NA	NA	NA	58	59	247	259	366	126	135	252	26	31	30	0.105	0.12	0.082
.	19.01.16-01.44.02-1-37463	60	2	2	0	0	0	51	1	1	0	0	NA	NA	NA	17	13	238	242	346	9	11	31	1	0	0	0.004	0	0
.	19.01.16-01.44.08-1-37464	204	24	24	3	0	2	504	21	21	0	0	NA	NA	NA	61	51	246	251	367	121	128	255	12	22	10	0.049	0.088	0.027
.	19.01.16-01.44.08-1-37465	93	3	3	1	0	1	492	2	2	0	0	NA	NA	NA	34	40	247	250	356	123	125	244	6	3	0	0.024	0.012	0
.	19.01.16-01.44.17-1-37470	370	88	88	25	0	21	559	82	82	0	0	NA	NA	NA	108	112	257	280	388	132	153	274	131	81	64	0.51	0.289	0.165
.	19.01.16-01.44.21-1-37475	286	26	26	7	0	4	551	22	22	0	0	NA	NA	NA	87	92	264	267	374	139	144	268	30	29	32	0.114	0.109	0.086
.	19.01.16-01.44.23-1-37478	115	5	5	1	0	1	504	4	4	0	0	NA	NA	NA	38	43	250	249	357	129	125	250	6	0	12	0.024	0	0.034
.	19.01.16-01.44.26-1-37481	62	2	2	1	0	1	477	1	1	0	0	NA	NA	NA	18	26	242	243	354	119	117	241	5	0	2	0.021	0	0.006
.	19.01.16-01.44.31-1-37488	361	41	41	10	0	9	577	35	35	0	0	NA	NA	NA	97	120	258	272	403	138	150	289	49	58	15	0.19	0.213	0.037
.	19.01.16-01.44.38-1-37512	61	2	2	0	0	0	353	1	1	0	0	NA	NA	NA	19	16	242	238	349	82	85	186	1	2	0	0.004	0.008	0
.	19.01.16-01.44.39-1-37513	101	5	5	1	0	1	483	4	4	0	0	NA	NA	NA	38	29	245	244	353	121	122	240	3	1	5	0.012	0.004	0.014
.	19.01.16-01.44.40-1-37514	123	9	9	1	0	1	490	8	8	0	0	NA	NA	NA	27	29	242	249	351	122	124	244	13	1	6	0.054	0.004	0.017
.	19.01.16-01.44.40-1-37515	176	24	24	5	0	4	496	22	22	0	0	NA	NA	NA	51	40	248	244	361	123	123	250	8	31	17	0.032	0.127	0.047
.	19.01.16-01.44.53-1-37517	63	2	2	1	0	1	481	1	1	0	0	NA	NA	NA	19	21	240	242	352	120	120	241	0	1	1	0	0.004	0.003
.	19.01.16-01.44.56-1-37518	113	10	10	3	0	2	506	9	9	0	0	NA	NA	NA	33	44	252	251	354	130	129	247	10	4	17	0.04	0.016	0.048
.	19.01.16-01.44.59-1-37519	67	2	2	0	0	0	486	1	1	0	0	NA	NA	NA	20	31	248	245	351	124	122	240	0	4	3	0	0.016	0.009
.	19.01.16-01.45.01-1-37520	61	2	2	1	0	1	479	1	1	0	0	NA	NA	NA	26	24	246	238	353	121	117	241	0	3	1	0	0.013	0.003
.	19.01.16-01.45.04-1-37521	60	3	3	1	0	1	99	2	2	0	0	NA	NA	NA	15	14	241	240	346	26	23	50	2	5	0	0.008	0.021	0
.	19.01.16-01.45.05-1-37522	57	2	2	0	0	0	0	1	1	0	0	NA	NA	NA	17	25	243	245	350	0	0	0	0	0	3	0	0	0.009
.	19.01.16-01.45.09-1-37523	152	8	8	0	0	0	501	6	6	0	0	NA	NA	NA	41	52	247	250	368	125	124	252	0	8	6	0	0.032	0.016
.	19.01.16-01.45.12-1-37525	376	33	33	15	0	10	575	29	29	0	0	NA	NA	NA	110	118	276	268	387	151	145	279	51	30	43	0.185	0.112	0.111
.	19.01.16-01.45.17-1-37530	272	24	24	10	0	7	543	21	21	0	0	NA	NA	NA	84	84	261	259	377	136	137	270	36	36	18	0.138	0.139	0.048
.	19.01.16-01.45.21-1-37535	332	70	70	10	0	8	537	65	65	0	0	NA	NA	NA	82	82	252	260	383	127	138	272	74	79	32	0.294	0.304	0.084
.	19.01.16-01.45.25-1-37540	266	27	27	6	0	4	536	24	24	0	0	NA	NA	NA	78	82	256	260	379	132	138	266	37	28	38	0.145	0.108	0.1
.	19.01.16-01.45.29-1-37544	484	65	65	24	0	18	580	61	61	0	0	NA	NA	NA	132	134	278	267	402	151	140	289	120	66	27	0.432	0.247	0.067
.	19.01.16-01.45.33-1-37549	297	21	21	4	0	3	541	17	17	0	0	NA	NA	NA	77	91	269	255	380	143	132	266	27	26	11	0.1	0.102	0.029
.	19.01.16-01.45.50-1-37565	34	1	1	0	0	0	0	0	0	0	0	NA	NA	NA	9	7	238	240	342	0	0	0	0	3	0	0	0.012	0
.	19.01.16-01.45.53-1-37566	33	1	1	1	0	1	0	0	0	0	0	NA	NA	NA	6	9	237	238	347	0	0	0	0	0	0	0	0	0
.	19.01.16-01.45.57-1-37567	244	19	19	4	0	4	500	17	17	0	0	NA	NA	NA	80	51	255	248	361	131	124	245	14	11	28	0.055	0.044	0.078
.	19.01.16-01.46.05-1-37569	58	2	2	0	0	0	149	1	1	0	0	NA	NA	NA	12	12	242	237	346	38	41	70	0	3	0	0	0.013	0
.	19.01.16-01.46.08-1-37570	33	1	1	0	0	0	0	0	0	0	0	NA	NA	NA	14	11	239	239	346	0	0	0	0	0	0	0	0	0
.	19.01.16-01.46.09-1-37571	62	3	3	1	0	1	400	2	2	0	0	NA	NA	NA	20	13	238	243	345	105	96	199	2	0	3	0.008	0	0.009
.	19.01.16-01.46.11-1-37572	112	11	11	1	0	1	489	9	9	0	0	NA	NA	NA	35	34	246	243	358	123	120	246	1	21	3	0.004	0.086	0.008
.	19.01.16-01.46.12-1-37573	255	34	34	11	0	5	525	31	31	0	0	NA	NA	NA	97	79	261	255	376	137	130	258	33	59	24	0.126	0.231	0.064
.	19.01.16-01.46.14-1-37575	62	3	3	1	0	1	478	2	2	0	0	NA	NA	NA	22	21	243	242	349	121	120	237	1	0	5	0.004	0	0.014
.	19.01.16-01.46.18-1-37580	62	2	2	1	0	1	251	1	1	0	0	NA	NA	NA	18	19	239	244	349	62	60	129	1	0	4	0.004	0	0.011
.	19.01.16-01.46.20-1-37583	36	1	1	0	0	0	0	0	0	0	0	NA	NA	NA	10	6	240	237	342	0	0	0	0	0	1	0	0	0.003
.	19.01.16-01.46.22-1-37587	59	2	2	0	0	0	476	1	1	0	0	NA	NA	NA	30	22	241	247	347	119	121	236	0	1	2	0	0.004	0.006
.	19.01.16-01.46.25-1-37592	361	36	36	10	0	8	548	31	31	0	0	NA	NA	NA	102	96	268	258	383	143	136	269	70	33	35	0.261	0.128	0.091
.	19.01.16-01.46.27-1-37594	83	3	3	2	0	2	483	2	2	0	0	NA	NA	NA	44	32	243	246	356	117	120	246	4	0	2	0.016	0	0.006
.	19.01.16-01.46.27-1-37595	297	59	59	20	0	17	543	53	53	0	0	NA	NA	NA	88	82	258	260	377	136	139	268	91	80	26	0.353	0.308	0.069
.	19.01.16-01.46.32-1-37601	118	8	8	3	0	1	485	7	7	0	0	NA	NA	NA	23	24	240	244	353	118	124	243	9	14	12	0.038	0.057	0.034
.	19.01.16-01.46.34-1-37604	149	5	5	0	0	0	515	4	4	0	0	NA	NA	NA	49	61	254	255	365	127	131	257	5	4	7	0.02	0.016	0.019
.	19.01.16-01.46.39-1-37627	369	48	48	11	0	5	565	43	43	0	0	NA	NA	NA	123	114	268	276	383	146	149	270	69	61	21	0.257	0.221	0.055
.	19.01.16-01.46.51-1-37628	119	4	4	1	0	1	489	3	3	0	0	NA	NA	NA	36	30	240	246	357	117	122	250	10	3	1	0.042	0.012	0.003
.	19.01.16-01.46.54-1-37630	182	32	32	10	0	9	514	26	26	0	0	NA	NA	NA	65	62	257	251	367	133	129	252	42	31	27	0.163	0.124	0.074
.	19.01.16-01.46.57-1-37631	36	1	1	0	0	0	0	0	0	0	0	NA	NA	NA	14	12	242	237	346	0	0	0	0	0	0	0	0	0
.	19.01.16-01.47.01-1-37632	60	2	2	1	0	1	449	1	1	0	0	NA	NA	NA	16	20	242	244	347	115	112	222	0	1	1	0	0.004	0.003
.	19.01.16-01.47.04-1-37681	149	15	15	3	0	3	500	13	13	0	0	NA	NA	NA	44	41	249	250	355	124	128	248	24	12	7	0.096	0.048	0.02
.	19.01.16-01.47.07-1-37682	262	67	67	17	0	14	531	62	62	0	0	NA	NA	NA	80	77	258	259	373	135	135	261	95	86	35	0.368	0.332	0.094
.	19.01.16-01.47.09-1-37683	158	13	13	5	0	5	505	11	11	0	0	NA	NA	NA	63	50	250	250	363	126	127	252	8	8	6	0.032	0.032	0.017
.	19.01.16-01.47.13-1-37684	86	5	5	1	0	1	482	4	4	0	0	NA	NA	NA	34	27	245	242	353	122	119	241	0	20	1	0	0.083	0.003
.	19.01.16-01.47.35-1-37781	237	22	22	7	0	5	520	17	17	0	0	NA	NA	NA	77	64	258	252	367	135	130	255	49	17	14	0.19	0.067	0.038
.	19.01.16-01.47.39-1-37790	83	5	5	1	0	1	478	3	3	0	0	NA	NA	NA	28	22	244	243	348	118	120	240	3	3	2	0.012	0.012	0.006
.	19.01.16-01.47.46-1-37792	62	3	3	0	0	0	453	2	2	0	0	NA	NA	NA	14	20	242	242	349	110	113	230	1	0	4	0.004	0	0.011
.	19.01.16-01.47.47-1-37793	100	8	8	0	0	0	474	7	7	0	0	NA	NA	NA	41	25	244	244	350	118	117	239	7	11	5	0.029	0.045	0.014
.	19.01.16-01.47.54-1-37794	151	8	8	2	0	2	489	5	5	0	0	NA	NA	NA	44	37	244	248	358	122	123	244	1	8	12	0.004	0.032	0.034
.	19.01.16-01.47.56-1-37795	662	36	36	6	0	6	627	30	30	0	0	NA	NA	NA	203	175	294	289	405	170	164	293	24	50	36	0.082	0.173	0.089
.	19.01.16-01.47.58-1-37796	190	27	27	5	0	3	510	25	25	0	0	NA	NA	NA	50	47	249	249	362	127	129	254	26	33	7	0.104	0.133	0.019
.	19.01.16-01.47.59-1-37797	39	1	1	0	0	0	0	0	0	0	0	NA	NA	NA	13	16	241	241	347	0	0	0	0	0	0	0	0	0
.	19.01.16-01.48.00-1-37798	118	13	13	1	0	1	491	10	10	0	0	NA	NA	NA	31	35	241	254	353	118	130	243	14	8	6	0.058	0.031	0.017
.	19.01.16-01.48.09-1-37921	210	10	10	4	0	3	525	8	8	0	0	NA	NA	NA	68	73	257	256	373	133	134	258	23	9	6	0.089	0.035	0.016
.	19.01.16-01.48.14-1-37933	116	10	10	3	0	2	493	9	9	0	0	NA	NA	NA	31	32	243	248	354	120	126	247	17	9	9	0.07	0.036	0.025
.	19.01.16-01.48.15-1-37936	60	2	2	0	0	0	480	1	1	0	0	NA	NA	NA	27	18	243	240	348	119	119	242	0	3	2	0	0.012	0.006
.	19.01.16-01.48.15-1-37938	206	45	45	8	0	7	506	44	44	0	0	NA	NA	NA	69	54	253	249	365	129	123	254	47	50	33	0.186	0.201	0.09
.	19.01.16-01.48.23-1-37962	87	5	5	2	0	1	472	4	4	0	0	NA	NA	NA	36	19	242	241	349	121	116	235	0	2	11	0	0.008	0.032
.	19.01.16-01.48.40-1-37995	122	9	9	1	0	1	500	6	6	0	0	NA	NA	NA	35	41	247	251	356	123	129	248	20	8	0	0.081	0.032	0
.	19.01.16-01.48.42-1-37996	63	2	2	1	0	1	484	1	1	0	0	NA	NA	NA	25	31	242	247	355	117	121	246	7	2	0	0.029	0.008	0
.	19.01.16-01.48.43-1-37997	90	3	3	1	0	1	492	2	2	0	0	NA	NA	NA	38	37	242	250	358	119	126	247	4	0	2	0.017	0	0.006
.	19.01.16-01.48.46-1-37998	185	20	20	7	0	4	505	17	17	0	0	NA	NA	NA	53	45	249	247	362	125	126	254	34	23	1	0.137	0.093	0.003
.	19.01.16-01.48.47-1-37999	406	69	69	22	0	12	565	65	65	0	0	NA	NA	NA	117	116	267	272	390	140	150	275	107	97	20	0.401	0.357	0.051
.	19.01.16-01.48.48-1-38000	348	77	77	20	0	16	536	74	74	0	0	NA	NA	NA	100	82	267	253	375	140	131	265	121	78	31	0.453	0.308	0.083
.	19.01.16-01.48.54-1-38001	471	75	75	22	0	17	577	69	69	0	0	NA	NA	NA	146	135	277	274	397	148	144	285	108	80	47	0.39	0.292	0.118
.	19.01.16-01.48.57-1-38003	183	28	28	9	0	5	504	25	25	0	0	NA	NA	NA	46	51	252	247	365	128	124	252	40	13	22	0.159	0.053	0.06
.	19.01.16-01.49.02-1-38004	36	1	1	0	0	0	0	0	0	0	0	NA	NA	NA	9	13	241	238	347	0	0	0	0	0	0	0	0	0
.	19.01.16-01.49.05-1-38005	122	7	7	1	0	1	488	6	6	0	0	NA	NA	NA	44	30	242	242	359	119	120	249	0	19	10	0	0.079	0.028
.	19.01.16-01.49.11-1-38006	150	5	5	2	0	2	507	4	4	0	0	NA	NA	NA	46	52	247	251	367	125	127	255	0	11	2	0	0.044	0.005
.	19.01.16-01.49.14-1-38008	128	10	10	1	0	1	479	8	8	0	0	NA	NA	NA	37	22	243	244	348	118	122	239	6	19	1	0.025	0.078	0.003
.	19.01.16-01.49.23-1-38018	177	13	13	2	0	2	528	10	10	0	0	NA	NA	NA	60	73	256	256	374	134	136	258	24	18	4	0.094	0.07	0.011
.	19.01.16-01.49.28-1-38021	59	2	2	1	0	1	481	1	1	0	0	NA	NA	NA	27	29	242	246	354	120	121	240	0	1	1	0	0.004	0.003
.	19.01.16-01.49.29-1-38025	167	11	11	3	0	2	505	9	9	0	0	NA	NA	NA	41	46	250	246	363	126	124	255	15	9	4	0.06	0.037	0.011
.	19.01.16-01.49.37-1-38045	35	1	1	0	0	0	0	0	0	0	0	NA	NA	NA	12	7	237	238	345	0	0	0	0	0	1	0	0	0.003
.	19.01.16-01.49.39-1-38046	273	47	47	9	0	6	527	44	44	0	0	NA	NA	NA	74	81	256	255	383	132	129	266	34	56	33	0.133	0.22	0.086
.	19.01.16-01.49.40-1-38047	209	40	40	5	0	5	522	36	36	0	0	NA	NA	NA	66	72	253	257	375	127	135	260	82	27	28	0.324	0.105	0.075
.	19.01.16-01.49.40-1-38048	450	43	43	15	0	12	574	41	41	0	0	NA	NA	NA	115	120	265	277	391	143	151	280	78	72	14	0.294	0.26	0.036
.	19.01.16-01.49.49-1-38050	120	9	9	2	0	2	497	7	7	0	0	NA	NA	NA	22	36	245	245	359	123	123	251	12	13	5	0.049	0.053	0.014
.	19.01.16-01.49.52-1-38051	34	1	1	0	0	0	0	0	0	0	0	NA	NA	NA	8	8	239	239	343	0	0	0	0	1	0	0	0.004	0
.	19.01.16-01.49.55-1-38052	89	7	7	6	0	5	483	4	4	0	0	NA	NA	NA	23	28	245	244	352	119	122	242	5	5	14	0.02	0.02	0.04
.	19.01.16-01.50.21-1-38066	124	12	12	1	0	1	490	11	11	0	0	NA	NA	NA	46	38	248	246	357	125	119	246	8	30	1	0.032	0.122	0.003
.	19.01.16-01.50.24-1-38074	143	6	6	1	0	1	492	5	5	0	0	NA	NA	NA	32	30	243	246	354	122	125	245	12	12	1	0.049	0.049	0.003
.	19.01.16-01.50.26-1-38076	143	7	7	2	0	1	505	5	5	0	0	NA	NA	NA	38	46	244	257	358	123	132	250	0	22	2	0	0.086	0.006
.	19.01.16-01.50.27-1-38077	177	10	10	2	0	2	498	9	9	0	0	NA	NA	NA	48	46	251	245	363	125	121	252	7	14	3	0.028	0.057	0.008
.	19.01.16-01.50.30-1-38086	145	8	8	2	0	2	484	7	7	0	0	NA	NA	NA	42	32	243	252	350	119	124	241	9	7	2	0.037	0.028	0.006
.	19.01.16-01.50.42-1-38112	32	1	1	0	0	0	0	0	0	0	0	NA	NA	NA	15	6	237	237	345	0	0	0	0	0	0	0	0	0
.	19.01.16-01.50.43-1-38113	118	12	12	2	0	2	490	10	10	0	0	NA	NA	NA	32	35	247	244	357	125	121	244	9	8	11	0.036	0.033	0.031
.	19.01.16-01.50.50-1-38114	235	19	19	4	0	4	533	15	15	0	0	NA	NA	NA	68	85	270	255	373	145	126	262	31	40	6	0.115	0.157	0.016
.	19.01.16-01.50.50-1-38115	33	1	1	1	0	1	0	0	0	0	0	NA	NA	NA	8	11	239	239	346	0	0	0	1	0	0	0.004	0	0
.	19.01.16-01.50.50-1-38116	33	1	1	0	0	0	0	0	0	0	0	NA	NA	NA	6	11	242	237	345	0	0	0	0	0	0	0	0	0
.	19.01.16-01.50.51-1-38117	122	10	10	6	0	6	489	7	7	0	0	NA	NA	NA	45	30	241	246	356	119	122	248	16	15	9	0.066	0.061	0.025
.	19.01.16-01.50.51-1-38118	31	1	1	1	0	1	0	0	0	0	0	NA	NA	NA	6	9	241	240	341	0	0	0	0	0	2	0	0	0.006
.	19.01.16-01.50.51-1-38119	233	72	72	22	0	16	523	67	67	0	0	NA	NA	NA	74	72	260	255	370	132	135	256	108	67	51	0.415	0.263	0.138
.	19.01.16-01.50.53-1-38120	263	64	64	18	0	16	512	58	58	0	0	NA	NA	NA	67	56	257	250	362	134	127	251	82	35	65	0.319	0.14	0.18
.	19.01.16-01.50.53-1-38121	322	23	23	10	0	8	553	20	20	0	0	NA	NA	NA	109	104	268	262	387	140	140	273	33	31	23	0.123	0.118	0.059
.	19.01.16-01.50.53-1-38122	172	18	18	1	0	1	498	14	14	0	0	NA	NA	NA	36	42	249	248	358	127	123	248	7	6	26	0.028	0.024	0.073
.	19.01.16-01.51.01-1-38123	118	4	4	3	0	2	512	3	3	0	0	NA	NA	NA	36	61	259	246	369	135	121	256	11	2	2	0.042	0.008	0.005
.	19.01.16-01.51.10-1-38125	391	44	44	12	0	11	570	40	40	0	0	NA	NA	NA	113	119	266	269	397	145	142	283	58	61	21	0.218	0.227	0.053
.	19.01.16-01.51.11-1-38126	387	59	59	17	0	14	554	47	47	0	0	NA	NA	NA	125	103	266	270	380	142	145	267	70	76	42	0.263	0.281	0.111
.	19.01.16-01.51.17-1-38131	61	2	2	1	0	1	250	1	1	0	0	NA	NA	NA	14	16	239	244	346	59	68	123	0	0	3	0	0	0.009
.	19.01.16-01.51.20-1-38135	31	1	1	0	0	0	0	0	0	0	0	NA	NA	NA	15	6	239	238	342	0	0	0	0	3	0	0	0.013	0
.	19.01.16-01.51.23-1-38139	120	10	10	2	0	2	479	9	9	0	0	NA	NA	NA	25	25	242	242	354	117	118	244	10	2	5	0.041	0.008	0.014
.	19.01.16-01.51.27-1-38143	154	12	12	3	0	2	508	9	9	0	0	NA	NA	NA	60	58	252	256	363	127	131	250	18	5	11	0.071	0.02	0.03
.	19.01.16-01.51.28-1-38144	113	7	7	2	0	2	490	6	6	0	0	NA	NA	NA	31	28	240	245	356	119	124	247	21	0	4	0.088	0	0.011
.	19.01.16-01.51.43-1-40092	93	3	3	2	0	2	483	1	1	0	0	NA	NA	NA	22	21	241	242	351	119	122	242	0	5	2	0	0.021	0.006
.	19.01.16-01.51.49-1-40093	235	43	43	13	0	8	514	38	38	0	0	NA	NA	NA	61	62	255	252	368	129	127	258	37	52	27	0.145	0.206	0.073
.	19.01.16-01.51.49-1-40094	175	19	19	6	0	6	500	16	16	0	0	NA	NA	NA	44	49	250	249	363	124	128	248	24	19	9	0.096	0.076	0.025
.	19.01.16-01.51.56-1-40192	91	5	5	1	0	1	478	4	4	0	0	NA	NA	NA	31	28	248	243	350	120	117	241	5	2	4	0.02	0.008	0.011
.	19.01.16-01.52.02-1-40204	87	4	4	1	0	1	485	3	3	0	0	NA	NA	NA	22	29	241	246	355	122	120	243	0	0	8	0	0	0.023
.	19.01.16-01.52.11-1-40205	146	10	10	3	0	1	491	6	6	0	0	NA	NA	NA	43	34	244	248	355	122	125	244	11	10	7	0.045	0.04	0.02
.	19.01.16-01.52.16-1-40209	204	25	25	2	0	1	504	22	22	0	0	NA	NA	NA	60	52	252	252	361	126	127	251	30	20	13	0.119	0.079	0.036
.	19.01.16-01.52.16-1-40211	65	3	3	0	0	0	492	2	2	0	0	NA	NA	NA	14	27	247	242	351	127	121	244	3	0	6	0.012	0	0.017
.	19.01.16-01.52.18-1-40214	66	2	2	1	0	1	481	1	1	0	0	NA	NA	NA	17	20	244	242	347	120	120	241	6	0	0	0.025	0	0
.	19.01.16-01.52.23-1-40220	267	35	35	7	0	4	531	34	34	0	0	NA	NA	NA	77	77	252	263	375	128	140	263	54	41	21	0.214	0.156	0.056
.	19.01.16-01.52.24-1-40223	208	19	19	4	0	3	508	18	18	0	0	NA	NA	NA	58	52	249	250	366	128	129	251	22	13	7	0.088	0.052	0.019
.	19.01.16-01.52.29-1-40231	150	15	15	5	0	3	498	13	13	0	0	NA	NA	NA	56	50	248	251	364	119	126	253	15	11	7	0.06	0.044	0.019
.	19.01.16-01.52.29-1-40232	66	3	3	1	0	1	476	2	2	0	0	NA	NA	NA	15	18	239	242	350	120	120	236	0	0	3	0	0	0.009
.	19.01.16-01.52.32-1-40236	86	4	4	2	0	0	482	3	3	0	0	NA	NA	NA	28	22	242	241	352	119	122	241	0	3	12	0	0.012	0.034
.	19.01.16-01.52.33-1-40238	34	1	1	0	0	0	0	0	0	0	0	NA	NA	NA	7	16	239	239	351	0	0	0	0	0	0	0	0	0
.	19.01.16-01.52.36-1-40254	57	2	2	0	0	0	483	1	1	0	0	NA	NA	NA	21	26	243	241	355	121	118	244	1	0	1	0.004	0	0.003
.	19.01.16-01.52.41-1-40263	29	1	1	0	0	0	0	0	0	0	0	NA	NA	NA	7	10	240	239	344	0	0	0	0	0	1	0	0	0.003
.	19.01.16-01.52.43-1-40264	444	31	31	9	0	6	591	26	26	0	0	NA	NA	NA	129	142	272	280	403	148	154	289	30	32	21	0.11	0.114	0.052
.	19.01.16-01.52.44-1-40265	89	7	7	0	0	0	475	6	6	0	0	NA	NA	NA	26	24	243	240	354	119	116	240	7	11	4	0.029	0.046	0.011
.	19.01.16-01.52.45-1-40266	65	2	2	0	0	0	474	1	1	0	0	NA	NA	NA	17	18	243	238	350	118	119	237	0	0	1	0	0	0.003
.	19.01.16-01.52.46-1-40267	394	73	73	22	0	17	572	65	65	0	0	NA	NA	NA	103	116	262	271	396	140	148	284	102	94	36	0.389	0.347	0.091
.	19.01.16-01.52.50-1-40268	120	7	7	3	0	3	495	6	6	0	0	NA	NA	NA	40	39	246	248	358	122	128	245	16	5	6	0.065	0.02	0.017
.	19.01.16-01.52.53-1-40269	201	18	18	2	0	2	507	15	15	0	0	NA	NA	NA	45	47	246	248	366	126	126	255	24	7	14	0.098	0.028	0.038
.	19.01.16-01.52.54-1-40270	66	2	2	1	0	1	476	1	1	0	0	NA	NA	NA	20	13	239	239	348	119	118	239	0	3	0	0	0.013	0
.	19.01.16-01.52.56-1-40271	513	89	89	18	0	18	606	77	77	0	0	NA	NA	NA	148	157	290	263	417	165	140	301	73	131	73	0.252	0.498	0.175
.	19.01.16-01.53.03-1-40272	232	69	69	16	0	15	516	67	67	0	0	NA	NA	NA	66	66	253	256	370	128	131	257	70	66	48	0.277	0.258	0.13
.	19.01.16-01.53.05-1-40273	147	10	10	2	0	2	503	8	8	0	0	NA	NA	NA	55	49	254	250	358	129	124	250	6	13	12	0.024	0.052	0.034
.	19.01.16-01.53.09-1-40274	32	1	1	0	0	0	0	0	0	0	0	NA	NA	NA	12	11	239	242	343	0	0	0	0	0	2	0	0	0.006
.	19.01.16-01.53.11-1-40275	293	51	51	9	0	8	539	45	45	0	0	NA	NA	NA	85	86	257	267	375	132	138	269	85	65	26	0.331	0.243	0.069
.	19.01.16-01.53.19-1-40281	152	7	7	3	0	2	493	6	6	0	0	NA	NA	NA	40	35	245	246	357	124	123	246	16	9	5	0.065	0.037	0.014
.	19.01.16-01.53.25-1-40289	320	62	62	28	0	19	546	54	54	0	0	NA	NA	NA	94	86	262	259	378	138	138	270	86	78	22	0.328	0.301	0.058
.	19.01.16-01.53.32-1-40296	62	3	3	2	0	2	351	2	2	0	0	NA	NA	NA	15	18	240	240	351	84	86	181	0	0	7	0	0	0.02
.	19.01.16-01.53.35-1-40299	115	6	6	2	0	2	484	5	5	0	0	NA	NA	NA	29	25	244	240	354	122	119	243	12	8	0	0.049	0.033	0
.	19.01.16-01.53.45-1-40315	263	39	39	8	0	6	509	35	35	0	0	NA	NA	NA	89	56	254	248	367	131	124	254	69	43	11	0.272	0.173	0.03
.	19.01.16-01.53.46-1-40316	414	124	124	34	0	25	599	114	114	0	0	NA	NA	NA	121	147	273	276	411	150	152	297	157	113	86	0.575	0.409	0.209
.	19.01.16-01.53.55-1-40317	62	5	5	1	0	1	482	4	4	0	0	NA	NA	NA	24	25	245	238	355	122	115	245	7	3	1	0.029	0.013	0.003
.	19.01.16-01.54.09-1-40319	66	3	3	1	0	1	478	2	2	0	0	NA	NA	NA	36	23	242	242	352	119	120	239	0	3	5	0	0.012	0.014
.	19.01.16-01.54.21-1-40328	180	8	8	2	0	2	512	6	6	0	0	NA	NA	NA	53	61	254	251	369	132	126	254	10	8	8	0.039	0.032	0.022
.	19.01.16-01.54.28-1-40333	117	5	5	2	0	1	490	4	4	0	0	NA	NA	NA	45	30	242	244	357	123	120	247	2	2	11	0.008	0.008	0.031
.	19.01.16-01.54.30-1-40338	178	50	50	13	0	11	510	46	46	0	0	NA	NA	NA	53	51	252	252	360	130	130	250	39	71	49	0.155	0.282	0.136
.	19.01.16-01.54.30-1-40339	234	16	16	5	0	3	533	14	14	0	0	NA	NA	NA	85	85	261	260	377	132	135	266	39	17	8	0.149	0.065	0.021
.	19.01.16-01.54.41-1-40365	323	27	27	5	0	2	556	24	24	0	0	NA	NA	NA	110	113	279	263	384	149	137	270	25	19	18	0.09	0.072	0.047
.	19.01.16-01.54.43-1-40366	91	5	5	0	0	0	493	4	4	0	0	NA	NA	NA	29	39	248	249	355	124	126	243	16	0	0	0.065	0	0
.	19.01.16-01.54.43-1-40367	81	4	4	1	0	0	483	3	3	0	0	NA	NA	NA	27	27	248	243	349	123	119	241	6	4	4	0.024	0.016	0.011
.	19.01.16-01.54.44-1-40368	426	125	125	26	0	22	562	113	113	0	0	NA	NA	NA	123	108	275	258	388	151	134	277	165	126	66	0.6	0.488	0.17
.	19.01.16-01.54.50-1-40370	291	37	37	12	0	12	542	33	33	0	0	NA	NA	NA	86	80	259	265	369	138	143	261	49	42	19	0.189	0.158	0.051
.	19.01.16-01.54.57-1-40371	216	17	17	1	0	1	521	14	14	0	0	NA	NA	NA	69	71	255	261	368	131	135	255	15	17	11	0.059	0.065	0.03
.	19.01.16-01.54.58-1-40372	156	18	18	3	0	2	501	15	15	0	0	NA	NA	NA	56	48	254	250	357	130	126	245	20	7	20	0.079	0.028	0.056
.	19.01.16-01.55.00-1-40373	173	13	13	4	0	3	504	11	11	0	0	NA	NA	NA	62	50	250	252	361	126	127	251	26	32	5	0.104	0.127	0.014
.	19.01.16-01.55.17-1-40379	56	2	2	1	0	1	478	1	1	0	0	NA	NA	NA	26	22	242	240	353	118	119	241	0	2	1	0	0.008	0.003
.	19.01.16-01.55.23-1-40391	184	30	30	5	0	5	515	25	25	0	0	NA	NA	NA	48	63	257	255	364	128	132	255	16	23	25	0.062	0.09	0.069
.	19.01.16-01.55.25-1-40393	112	9	9	2	0	2	479	8	8	0	0	NA	NA	NA	39	25	244	241	353	121	121	237	13	11	3	0.053	0.046	0.008
.	19.01.16-01.55.28-1-40395	302	41	41	11	0	9	551	37	37	0	0	NA	NA	NA	98	107	268	273	379	142	146	263	59	74	14	0.22	0.271	0.037
.	19.01.16-01.55.29-1-40396	123	10	10	2	0	2	490	8	8	0	0	NA	NA	NA	43	42	252	248	355	123	126	241	9	6	16	0.036	0.024	0.045
.	19.01.16-01.55.32-1-40403	88	6	6	0	0	0	481	5	5	0	0	NA	NA	NA	29	25	241	246	351	118	123	240	2	18	0	0.008	0.073	0
.	19.01.16-01.55.34-1-40405	65	2	2	0	0	0	50	1	1	0	0	NA	NA	NA	30	20	240	245	348	15	11	24	1	0	2	0.004	0	0.006
.	19.01.16-01.55.40-1-40421	36	1	1	1	0	1	0	0	0	0	0	NA	NA	NA	10	11	241	239	344	0	0	0	0	0	1	0	0	0.003
.	19.01.16-01.55.42-1-40422	95	3	3	0	0	0	482	1	1	0	0	NA	NA	NA	25	26	244	244	351	119	120	243	2	0	2	0.008	0	0.006
.	19.01.16-01.55.42-1-40423	178	20	20	4	0	3	505	18	18	0	0	NA	NA	NA	66	51	251	246	367	128	125	252	23	21	7	0.092	0.085	0.019
.	19.01.16-01.55.47-1-40424	63	2	2	1	0	1	201	1	1	0	0	NA	NA	NA	19	16	241	243	345	54	51	96	0	2	0	0	0.008	0
.	19.01.16-01.55.48-1-40425	36	1	1	0	0	0	0	0	0	0	0	NA	NA	NA	11	11	240	241	343	0	0	0	0	0	0	0	0	0
.	19.01.16-01.55.49-1-40426	34	1	1	1	0	1	0	0	0	0	0	NA	NA	NA	6	8	238	238	345	0	0	0	0	0	1	0	0	0.003
.	19.01.16-01.55.51-1-40427	64	2	2	0	0	0	453	1	1	0	0	NA	NA	NA	18	14	240	239	348	113	111	229	0	0	1	0	0	0.003
.	19.01.16-01.55.55-1-40428	321	42	42	9	0	7	558	39	39	0	0	NA	NA	NA	100	108	262	281	378	137	153	268	66	47	26	0.252	0.167	0.069
.	19.01.16-01.55.56-1-40429	208	52	52	13	0	9	514	49	49	0	0	NA	NA	NA	70	59	252	257	363	130	134	250	79	58	41	0.313	0.226	0.113
.	19.01.16-01.55.56-1-40430	65	3	3	0	0	0	493	2	2	0	0	NA	NA	NA	23	35	248	245	355	124	123	246	1	0	6	0.004	0	0.017
.	19.01.16-01.56.00-1-40431	390	95	95	22	0	18	564	88	88	0	0	NA	NA	NA	113	119	263	270	399	140	140	284	123	93	49	0.468	0.344	0.123
.	19.01.16-01.56.02-1-40432	234	14	14	7	0	4	520	13	13	0	0	NA	NA	NA	71	64	242	257	378	120	134	266	18	26	1	0.074	0.101	0.003
.	19.01.16-01.56.09-1-40434	90	5	5	2	0	2	484	4	4	0	0	NA	NA	NA	20	22	245	242	348	125	119	240	4	0	4	0.016	0	0.011
.	19.01.16-01.56.11-1-40435	144	12	12	2	0	2	497	11	11	0	0	NA	NA	NA	48	41	244	247	363	122	126	249	8	5	18	0.033	0.02	0.05
.	19.01.16-01.56.25-1-40447	87	7	7	1	0	1	477	4	4	0	0	NA	NA	NA	31	23	246	242	348	122	114	241	4	5	8	0.016	0.021	0.023
.	19.01.16-01.56.35-1-40459	150	13	13	3	0	3	505	12	12	0	0	NA	NA	NA	49	47	253	251	356	132	129	244	20	9	8	0.079	0.036	0.022
.	19.01.16-01.56.38-1-40475	90	3	3	0	0	0	474	1	1	0	0	NA	NA	NA	31	23	241	246	349	118	120	236	3	2	0	0.012	0.008	0
.	19.01.16-01.56.43-1-40483	350	66	66	16	0	15	545	58	58	0	0	NA	NA	NA	103	93	265	262	379	141	139	265	113	71	41	0.426	0.271	0.108
.	19.01.16-01.56.44-1-40484	162	12	12	2	0	1	504	11	11	0	0	NA	NA	NA	42	45	252	251	355	128	131	245	13	14	6	0.052	0.056	0.017
.	19.01.16-01.56.56-1-40485	119	20	20	3	0	3	500	17	17	0	0	NA	NA	NA	43	51	251	255	358	125	128	247	4	31	9	0.016	0.122	0.025
.	19.01.16-01.57.02-1-40486	231	25	25	5	0	4	515	23	23	0	0	NA	NA	NA	62	59	255	255	362	133	129	253	54	28	8	0.212	0.11	0.022
.	19.01.16-01.57.03-1-40487	472	61	61	18	0	15	593	57	57	0	0	NA	NA	NA	132	138	276	277	398	153	151	289	94	63	31	0.341	0.227	0.078
.	19.01.16-01.57.05-1-40488	183	18	18	3	0	3	511	17	17	0	0	NA	NA	NA	66	62	261	249	365	135	123	253	12	11	23	0.046	0.044	0.063
.	19.01.16-01.57.16-1-40492	33	1	1	0	0	0	0	0	0	0	0	NA	NA	NA	10	8	239	238	344	0	0	0	0	1	0	0	0.004	0
.	19.01.16-01.57.19-1-40497	31	1	1	0	0	0	0	0	0	0	0	NA	NA	NA	7	12	240	238	347	0	0	0	2	0	0	0.008	0	0
.	19.01.16-01.57.20-1-40498	197	104	104	33	0	28	486	99	99	0	0	NA	NA	NA	66	33	246	244	356	120	121	245	154	83	43	0.626	0.34	0.121
.	19.01.16-01.57.21-1-40501	175	9	9	2	0	1	517	8	8	0	0	NA	NA	NA	63	63	251	256	369	128	131	258	26	6	0	0.104	0.023	0
.	19.01.16-01.57.24-1-40505	173	13	13	4	0	4	511	9	9	0	0	NA	NA	NA	51	60	262	250	361	137	126	248	14	13	14	0.053	0.052	0.039
.	19.01.16-01.57.35-1-40514	57	2	2	1	0	1	303	1	1	0	0	NA	NA	NA	20	12	240	239	346	69	79	155	3	0	0	0.012	0	0
.	19.01.16-01.57.43-1-40531	94	8	8	2	0	2	490	7	7	0	0	NA	NA	NA	31	33	248	245	353	124	122	244	13	18	0	0.052	0.073	0
.	19.01.16-01.57.43-1-40532	37	1	1	0	0	0	0	0	0	0	0	NA	NA	NA	5	5	236	237	345	0	0	0	0	0	7	0	0	0.02
.	19.01.16-01.57.45-1-40533	34	1	1	0	0	0	0	0	0	0	0	NA	NA	NA	9	6	238	237	344	0	0	0	0	0	1	0	0	0.003
.	19.01.16-01.57.47-1-40534	516	75	75	14	0	9	608	71	71	0	0	NA	NA	NA	145	152	288	272	405	164	151	293	109	83	32	0.378	0.305	0.079
.	19.01.16-01.57.47-1-40535	35	1	1	0	0	0	0	0	0	0	0	NA	NA	NA	8	11	240	238	346	0	0	0	0	0	0	0	0	0
.	19.01.16-01.57.47-1-40536	259	18	18	4	0	4	523	16	16	0	0	NA	NA	NA	92	79	249	265	378	121	136	266	34	6	18	0.137	0.023	0.048
.	19.01.16-01.57.49-1-40537	302	15	15	7	0	4	546	14	14	0	0	NA	NA	NA	99	102	257	272	386	132	142	272	16	18	7	0.062	0.066	0.018
.	19.01.16-01.58.00-1-40538	149	29	29	8	0	6	495	27	27	0	0	NA	NA	NA	46	38	247	246	358	126	125	244	36	43	17	0.146	0.175	0.047
.	19.01.16-01.58.01-1-40539	124	6	6	2	0	2	488	4	4	0	0	NA	NA	NA	59	37	246	244	360	120	122	246	8	0	7	0.033	0	0.019
.	19.01.16-01.58.04-1-40540	61	2	2	0	0	0	152	1	1	0	0	NA	NA	NA	24	11	240	241	343	33	37	82	0	3	0	0	0.012	0
.	19.01.16-01.58.13-1-40541	61	3	3	0	0	0	296	1	1	0	0	NA	NA	NA	21	14	241	238	348	73	79	144	0	0	2	0	0	0.006
.	19.01.16-01.58.17-1-40546	205	11	11	3	0	2	510	9	9	0	0	NA	NA	NA	62	55	256	252	360	132	129	249	20	8	0	0.078	0.032	0
.	19.01.16-01.58.17-1-40547	38	1	1	0	0	0	0	0	0	0	0	NA	NA	NA	12	7	236	237	347	0	0	0	0	1	0	0	0.004	0
.	19.01.16-01.58.17-1-40548	232	23	23	4	0	4	522	19	19	0	0	NA	NA	NA	67	68	259	248	374	135	124	263	32	29	26	0.124	0.117	0.07
.	19.01.16-01.58.20-1-40552	90	4	4	0	0	0	490	3	3	0	0	NA	NA	NA	24	32	247	243	355	122	124	244	15	1	0	0.061	0.004	0
.	19.01.16-01.58.23-1-40556	90	3	3	1	0	1	489	0	0	0	0	NA	NA	NA	35	40	241	254	358	120	126	243	0	4	1	0	0.016	0.003
.	19.01.16-01.58.24-1-40558	149	17	17	6	0	5	499	16	16	0	0	NA	NA	NA	55	53	250	255	361	122	127	250	18	23	9	0.072	0.09	0.025
.	19.01.16-01.58.36-1-40583	64	2	2	1	0	1	354	1	1	0	0	NA	NA	NA	25	14	239	241	347	84	87	183	0	8	0	0	0.033	0
.	19.01.16-01.58.37-1-40584	478	37	37	3	0	3	590	35	35	0	0	NA	NA	NA	122	143	285	270	401	157	147	286	55	27	45	0.193	0.1	0.112
.	19.01.16-01.58.38-1-40585	142	12	12	4	0	4	499	10	10	0	0	NA	NA	NA	56	44	248	250	359	127	124	248	12	8	9	0.048	0.032	0.025
.	19.01.16-01.58.44-1-40593	234	15	15	1	0	1	516	14	14	0	0	NA	NA	NA	65	56	249	252	368	128	130	258	7	18	13	0.028	0.071	0.035
.	19.01.16-01.58.47-1-40594	114	6	6	1	0	1	481	5	5	0	0	NA	NA	NA	45	24	238	244	355	119	119	243	9	5	5	0.038	0.02	0.014
.	19.01.16-01.58.50-1-40595	156	5	5	0	0	0	498	4	4	0	0	NA	NA	NA	48	42	255	247	353	130	122	246	8	4	10	0.031	0.016	0.028
.	19.01.16-01.58.58-1-40597	62	3	3	0	0	0	453	2	2	0	0	NA	NA	NA	17	21	239	244	351	112	113	228	1	1	3	0.004	0.004	0.009
.	19.01.16-01.58.59-1-40598	330	76	76	13	0	12	526	72	72	0	0	NA	NA	NA	97	66	258	257	364	135	134	257	126	66	31	0.488	0.257	0.085
.	19.01.16-01.59.03-1-40599	382	49	49	13	0	10	570	47	47	0	0	NA	NA	NA	109	123	273	278	385	145	151	274	72	56	59	0.264	0.201	0.153
.	19.01.16-01.59.07-1-40600	216	29	29	10	0	8	530	26	26	0	0	NA	NA	NA	73	75	259	248	381	136	123	271	27	60	17	0.104	0.242	0.045
.	19.01.16-01.59.08-1-40601	56	3	3	0	0	0	200	1	1	0	0	NA	NA	NA	17	14	238	240	349	46	53	101	2	1	2	0.008	0.004	0.006
.	19.01.16-01.59.09-1-40602	320	139	139	32	0	28	537	125	125	0	0	NA	NA	NA	79	93	262	266	378	136	139	262	188	115	68	0.718	0.432	0.18
.	19.01.16-01.59.09-1-40603	125	7	7	2	0	2	491	5	5	0	0	NA	NA	NA	33	35	248	244	356	122	122	247	7	13	0	0.028	0.053	0
.	19.01.16-01.59.17-1-40607	351	91	91	19	0	17	536	83	83	0	0	NA	NA	NA	100	79	255	259	378	133	135	268	102	105	57	0.4	0.405	0.151
.	19.01.16-01.59.23-1-40615	90	3	3	1	0	1	488	2	2	0	0	NA	NA	NA	26	28	239	250	352	117	128	243	0	7	3	0	0.028	0.009
.	19.01.16-01.59.26-1-40618	62	3	3	2	0	2	476	2	2	0	0	NA	NA	NA	27	27	242	245	353	116	122	238	3	0	10	0.012	0	0.028
.	19.01.16-01.59.35-1-40626	32	1	1	1	0	1	0	0	0	0	0	NA	NA	NA	13	6	237	237	345	0	0	0	0	0	0	0	0	0
.	19.01.16-01.59.37-1-40642	64	5	5	0	0	0	484	4	4	0	0	NA	NA	NA	25	22	242	241	352	119	121	244	10	1	0	0.041	0.004	0
.	19.01.16-01.59.37-1-40643	94	3	3	2	0	2	485	2	2	0	0	NA	NA	NA	24	24	243	243	351	122	122	241	2	3	3	0.008	0.012	0.009
.	19.01.16-01.59.39-1-40644	65	4	4	0	0	0	477	3	3	0	0	NA	NA	NA	17	13	237	241	348	117	119	241	6	3	1	0.025	0.012	0.003
.	19.01.16-01.59.49-1-40646	121	6	6	0	0	0	483	5	5	0	0	NA	NA	NA	30	25	246	241	351	125	119	239	3	2	9	0.012	0.008	0.026
.	19.01.16-01.59.52-1-40647	61	2	2	0	0	0	479	0	0	0	0	NA	NA	NA	24	23	242	243	351	118	118	243	0	3	6	0	0.012	0.017
.	19.01.16-01.59.52-1-40648	341	22	22	7	0	6	553	16	16	0	0	NA	NA	NA	104	102	269	266	380	141	140	272	24	38	26	0.089	0.143	0.068
.	19.01.16-01.59.53-1-40649	178	11	11	1	0	1	508	10	10	0	0	NA	NA	NA	38	57	249	255	366	126	129	253	10	17	6	0.04	0.067	0.016
.	19.01.16-02.00.03-1-40654	375	47	47	7	0	5	555	45	45	0	0	NA	NA	NA	105	97	262	262	386	139	140	276	80	42	29	0.305	0.16	0.075
.	19.01.16-02.00.05-1-40655	61	2	2	0	0	0	485	1	1	0	0	NA	NA	NA	19	25	242	245	351	120	122	243	11	0	0	0.045	0	0
.	19.01.16-02.00.13-1-40657	197	13	13	6	0	4	513	12	12	0	0	NA	NA	NA	53	54	253	252	362	129	132	252	26	0	11	0.103	0	0.03
.	19.01.16-02.00.17-1-40662	89	4	4	0	0	0	486	2	2	0	0	NA	NA	NA	31	32	247	245	353	123	120	243	0	0	12	0	0	0.034
.	19.01.16-02.00.19-1-40665	113	10	10	2	0	1	484	7	7	0	0	NA	NA	NA	48	31	242	250	352	118	125	241	14	2	11	0.058	0.008	0.031
.	19.01.16-02.00.23-1-40670	33	1	1	1	0	1	0	0	0	0	0	NA	NA	NA	11	8	239	238	344	0	0	0	1	0	0	0.004	0	0
.	19.01.16-02.00.25-1-40677	240	81	81	24	0	21	537	75	75	0	0	NA	NA	NA	76	88	261	262	378	139	137	261	106	66	59	0.406	0.252	0.156
.	19.01.16-02.00.30-1-40686	89	4	4	2	0	2	489	3	3	0	0	NA	NA	NA	25	27	243	245	352	124	120	245	3	3	2	0.012	0.012	0.006
.	19.01.16-02.00.32-1-40689	30	1	1	0	0	0	0	0	0	0	0	NA	NA	NA	4	6	239	239	341	0	0	0	0	0	1	0	0	0.003
.	19.01.16-02.00.34-1-40691	537	49	49	17	0	16	620	45	45	0	0	NA	NA	NA	132	170	279	290	414	155	168	297	76	69	45	0.272	0.238	0.109
.	19.01.16-02.00.36-1-40707	120	6	6	1	0	1	494	5	5	0	0	NA	NA	NA	34	36	243	247	359	122	124	248	6	9	0	0.025	0.036	0
.	19.01.16-02.00.38-1-40708	179	22	22	3	0	1	522	18	18	0	0	NA	NA	NA	49	68	255	252	374	133	130	259	27	13	15	0.106	0.052	0.04
.	19.01.16-02.00.44-1-40716	203	17	17	6	0	5	510	13	13	0	0	NA	NA	NA	53	52	256	251	358	132	128	250	16	22	11	0.062	0.088	0.031
.	19.01.16-02.00.53-1-40717	118	6	6	1	0	1	491	5	5	0	0	NA	NA	NA	47	38	250	244	357	124	121	246	14	0	8	0.056	0	0.022
.	19.01.16-02.00.58-1-40718	120	12	12	2	0	2	491	9	9	0	0	NA	NA	NA	31	40	253	248	352	126	123	242	2	9	7	0.008	0.036	0.02
.	19.01.16-02.01.06-1-40774	61	2	2	0	0	0	472	1	1	0	0	NA	NA	NA	32	19	238	244	350	119	118	235	0	2	4	0	0.008	0.011
.	19.01.16-02.01.10-1-40795	119	11	11	2	0	1	492	10	10	0	0	NA	NA	NA	42	38	248	252	351	126	124	242	26	10	4	0.105	0.04	0.011
.	19.01.16-02.01.10-1-40796	326	55	55	11	0	9	543	52	52	0	0	NA	NA	NA	87	97	266	258	386	138	133	272	88	56	39	0.331	0.217	0.101
.	19.01.16-02.01.13-1-40797	65	2	2	1	0	1	347	1	1	0	0	NA	NA	NA	19	34	244	245	358	88	90	169	0	0	1	0	0	0.003
.	19.01.16-02.01.18-1-40804	205	13	13	4	0	3	512	11	11	0	0	NA	NA	NA	61	61	254	253	367	130	130	252	3	24	15	0.012	0.095	0.041
.	19.01.16-02.01.19-1-40805	33	1	1	0	0	0	0	0	0	0	0	NA	NA	NA	7	20	241	242	350	0	0	0	0	0	1	0	0	0.003
.	19.01.16-02.01.22-1-40808	57	2	2	1	0	1	483	1	1	0	0	NA	NA	NA	18	23	244	243	349	120	121	242	0	3	2	0	0.012	0.006
.	19.01.16-02.01.25-1-40813	143	6	6	2	0	1	507	5	5	0	0	NA	NA	NA	38	56	252	251	366	129	127	251	5	0	19	0.02	0	0.052
.	19.01.16-02.01.29-1-40818	89	6	6	1	0	0	491	4	4	0	0	NA	NA	NA	38	35	243	248	357	120	123	248	0	13	0	0	0.052	0
.	19.01.16-02.01.32-1-40822	34	1	1	1	0	1	0	0	0	0	0	NA	NA	NA	13	11	239	239	346	0	0	0	0	0	0	0	0	0
.	19.01.16-02.01.33-1-40824	37	1	1	0	0	0	0	0	0	0	0	NA	NA	NA	9	4	237	237	343	0	0	0	1	0	0	0.004	0	0
.	19.01.16-02.01.35-1-40825	91	10	10	4	0	4	478	9	9	0	0	NA	NA	NA	33	27	242	246	352	117	119	242	14	2	13	0.058	0.008	0.037
.	19.01.16-02.01.36-1-40841	118	6	6	2	0	2	484	5	5	0	0	NA	NA	NA	39	32	243	244	358	119	120	245	6	2	1	0.025	0.008	0.003
.	19.01.16-02.01.46-1-40842	173	26	26	5	0	4	497	24	24	0	0	NA	NA	NA	62	47	260	244	356	130	122	245	33	25	5	0.127	0.102	0.014
.	19.01.16-02.01.46-1-40843	208	13	13	3	0	3	512	10	10	0	0	NA	NA	NA	57	57	251	249	370	128	125	259	22	14	13	0.088	0.056	0.035
.	19.01.16-02.01.47-1-40844	37	1	1	0	0	0	0	0	0	0	0	NA	NA	NA	14	12	239	238	348	0	0	0	0	0	0	0	0	0
.	19.01.16-02.01.50-1-40845	303	14	14	2	0	2	553	11	11	0	0	NA	NA	NA	91	93	265	265	376	146	140	267	12	21	11	0.045	0.079	0.029
.	19.01.16-02.01.54-1-40846	122	7	7	2	0	1	497	6	6	0	0	NA	NA	NA	32	39	244	245	363	122	122	253	2	10	5	0.008	0.041	0.014
.	19.01.16-02.01.59-1-40847	88	4	4	0	0	0	488	2	2	0	0	NA	NA	NA	30	33	245	245	356	120	122	246	6	4	0	0.024	0.016	0
.	19.01.16-02.02.01-1-40848	63	2	2	0	0	0	249	1	1	0	0	NA	NA	NA	15	19	240	246	346	63	71	115	1	0	1	0.004	0	0.003
.	19.01.16-02.02.08-1-40849	32	1	1	0	0	0	0	0	0	0	0	NA	NA	NA	10	10	239	238	346	0	0	0	2	0	0	0.008	0	0
.	19.01.16-02.02.10-1-40850	31	1	1	0	0	0	0	0	0	0	0	NA	NA	NA	9	16	238	243	348	0	0	0	0	0	1	0	0	0.003
.	19.01.16-02.02.11-1-40851	118	6	6	0	0	0	488	4	4	0	0	NA	NA	NA	39	29	245	245	352	123	123	242	8	5	3	0.033	0.02	0.009
.	19.01.16-02.02.12-1-40852	93	3	3	0	0	0	479	2	2	0	0	NA	NA	NA	41	23	244	243	349	122	119	238	0	0	6	0	0	0.017
.	19.01.16-02.02.12-1-40853	64	3	3	0	0	0	404	0	0	0	0	NA	NA	NA	22	8	240	237	344	102	99	203	0	0	4	0	0	0.012
.	19.01.16-02.02.12-1-40854	88	4	4	0	0	0	484	3	3	0	0	NA	NA	NA	23	30	242	246	355	120	122	242	0	0	4	0	0	0.011
.	19.01.16-02.02.12-1-40855	58	2	2	1	0	1	251	1	1	0	0	NA	NA	NA	22	10	238	241	344	65	63	123	0	3	3	0	0.012	0.009
.	19.01.16-02.02.17-1-40860	33	1	1	1	0	1	0	0	0	0	0	NA	NA	NA	9	5	240	237	341	0	0	0	0	1	0	0	0.004	0
.	19.01.16-02.02.18-1-40863	446	53	53	13	0	10	571	46	46	0	0	NA	NA	NA	126	123	270	275	391	144	147	280	58	76	47	0.215	0.276	0.12
.	19.01.16-02.02.20-1-40866	124	8	8	4	0	2	501	6	6	0	0	NA	NA	NA	45	47	248	250	362	122	127	252	10	12	2	0.04	0.048	0.006
.	19.01.16-02.02.21-1-40868	118	5	5	1	0	1	508	3	3	0	0	NA	NA	NA	38	57	259	248	363	132	123	253	3	0	12	0.012	0	0.033
.	19.01.16-02.02.22-1-40871	64	3	3	1	0	0	479	2	2	0	0	NA	NA	NA	23	21	244	240	350	118	121	240	3	4	0	0.012	0.017	0
.	19.01.16-02.02.24-1-40873	297	29	29	6	0	5	559	25	25	0	0	NA	NA	NA	84	101	266	265	383	144	141	274	22	19	26	0.083	0.072	0.068
.	19.01.16-02.02.26-1-40875	32	1	1	0	0	0	0	0	0	0	0	NA	NA	NA	8	3	237	237	342	0	0	0	0	2	0	0	0.008	0
.	19.01.16-02.02.27-1-40880	147	15	15	5	0	4	503	12	12	0	0	NA	NA	NA	43	45	248	251	359	127	127	249	25	14	3	0.101	0.056	0.008
.	19.01.16-02.02.28-1-40881	121	4	4	0	0	0	493	3	3	0	0	NA	NA	NA	42	31	245	247	352	125	124	244	0	19	0	0	0.077	0
.	19.01.16-02.02.30-1-40886	32	1	1	0	0	0	0	0	0	0	0	NA	NA	NA	8	10	238	240	345	0	0	0	0	0	0	0	0	0
.	19.01.16-02.02.32-1-40890	30	1	1	1	0	1	0	0	0	0	0	NA	NA	NA	13	3	237	236	343	0	0	0	0	0	0	0	0	0
.	19.01.16-02.02.34-1-40891	88	6	6	2	0	2	485	5	5	0	0	NA	NA	NA	24	24	241	243	353	119	122	244	3	11	1	0.012	0.045	0.003
.	19.01.16-02.02.36-1-40907	188	11	11	7	0	5	504	9	9	0	0	NA	NA	NA	76	47	255	250	355	130	127	247	22	14	12	0.086	0.056	0.034
.	19.01.16-02.02.38-1-40908	214	21	21	5	0	4	520	18	18	0	0	NA	NA	NA	61	72	255	253	377	130	125	265	10	31	6	0.039	0.123	0.016
.	19.01.16-02.02.38-1-40909	291	73	73	12	0	10	559	66	66	0	0	NA	NA	NA	88	108	267	263	391	143	136	280	101	96	32	0.378	0.365	0.082
.	19.01.16-02.02.42-1-40911	59	3	3	2	0	2	402	2	2	0	0	NA	NA	NA	16	12	241	240	344	102	101	199	0	0	9	0	0	0.026
.	19.01.16-02.02.49-1-40919	63	2	2	1	0	1	150	1	1	0	0	NA	NA	NA	22	18	238	241	352	42	37	71	0	0	5	0	0	0.014
.	19.01.16-02.02.53-1-40920	35	1	1	1	0	1	0	0	0	0	0	NA	NA	NA	10	13	241	238	347	0	0	0	4	0	0	0.017	0	0
.	19.01.16-02.02.54-1-40921	176	22	22	4	0	4	511	19	19	0	0	NA	NA	NA	54	63	255	252	369	129	125	257	24	22	7	0.094	0.087	0.019
.	19.01.16-02.02.56-1-40922	180	21	21	4	0	3	514	20	20	0	0	NA	NA	NA	36	60	255	250	368	130	129	255	33	12	15	0.129	0.048	0.041
.	19.01.16-02.02.57-1-40923	169	29	29	12	0	9	499	28	28	0	0	NA	NA	NA	43	41	246	252	356	123	130	246	20	35	23	0.081	0.139	0.065
.	19.01.16-02.02.59-1-40924	144	14	14	2	0	2	510	13	13	0	0	NA	NA	NA	48	59	251	256	365	128	132	250	13	12	6	0.052	0.047	0.016
.	19.01.16-02.03.01-1-40925	289	55	55	14	0	9	513	50	50	0	0	NA	NA	NA	72	63	258	255	363	134	129	250	57	63	55	0.221	0.247	0.152
.	19.01.16-02.03.08-1-40926	58	2	2	1	0	1	304	1	1	0	0	NA	NA	NA	19	19	243	239	350	74	75	155	0	1	2	0	0.004	0.006
.	19.01.16-02.03.18-1-40932	124	14	14	3	0	3	493	12	12	0	0	NA	NA	NA	38	39	247	246	359	123	122	248	19	8	9	0.077	0.033	0.025
.	19.01.16-02.03.22-1-40938	258	32	32	12	0	4	520	30	30	0	0	NA	NA	NA	70	65	253	257	368	128	134	258	66	28	14	0.261	0.109	0.038
.	19.01.16-02.03.26-1-40941	592	84	84	29	0	25	616	73	73	0	0	NA	NA	NA	164	166	285	290	404	158	161	297	99	90	51	0.347	0.31	0.126
.	19.01.16-02.03.26-1-40942	31	1	1	0	0	0	0	0	0	0	0	NA	NA	NA	10	10	239	240	344	0	0	0	6	0	0	0.025	0	0
.	19.01.16-02.03.28-1-40943	61	3	3	1	0	1	480	2	2	0	0	NA	NA	NA	20	24	242	245	350	120	122	238	4	0	2	0.017	0	0.006
.	19.01.16-02.03.29-1-40947	149	8	8	2	0	2	502	6	6	0	0	NA	NA	NA	39	50	249	252	362	124	127	251	10	4	10	0.04	0.016	0.028
.	19.01.16-02.03.33-1-40953	89	4	4	1	0	1	486	3	3	0	0	NA	NA	NA	22	29	243	248	351	120	123	243	14	0	0	0.058	0	0
.	19.01.16-02.03.41-1-40969	146	20	20	8	0	8	498	18	18	0	0	NA	NA	NA	58	44	250	248	359	126	125	247	13	16	32	0.052	0.065	0.089
.	19.01.16-02.03.42-1-40970	34	1	1	0	0	0	0	0	0	0	0	NA	NA	NA	11	6	237	238	344	0	0	0	0	2	0	0	0.008	0
.	19.01.16-02.03.44-1-40971	120	5	5	3	0	2	503	4	4	0	0	NA	NA	NA	38	48	254	253	354	128	130	245	13	0	7	0.051	0	0.02
.	19.01.16-02.03.46-1-40972	156	14	14	6	0	5	501	12	12	0	0	NA	NA	NA	56	47	247	253	360	123	128	250	26	30	6	0.105	0.119	0.017
.	19.01.16-02.03.47-1-40973	392	53	53	14	0	13	573	47	47	0	0	NA	NA	NA	88	127	276	266	398	148	140	285	82	51	45	0.297	0.192	0.113
.	19.01.16-02.04.00-1-40975	553	102	102	24	0	21	592	92	92	0	0	NA	NA	NA	111	138	287	265	399	162	147	283	127	89	62	0.443	0.336	0.155
.	19.01.16-02.04.07-1-40976	177	13	13	3	0	2	519	11	11	0	0	NA	NA	NA	52	55	257	244	367	136	124	259	19	14	6	0.074	0.057	0.016
.	19.01.16-02.04.07-1-40977	115	5	5	0	0	0	501	3	3	0	0	NA	NA	NA	41	49	247	255	360	124	128	249	7	3	3	0.028	0.012	0.008
.	19.01.16-02.04.13-1-40978	59	2	2	0	0	0	474	1	1	0	0	NA	NA	NA	36	24	244	240	353	120	116	238	0	3	3	0	0.012	0.008
.	19.01.16-02.04.13-1-40979	123	9	9	2	0	2	498	6	6	0	0	NA	NA	NA	35	41	249	245	360	126	122	250	0	7	6	0	0.029	0.017
.	19.01.16-02.04.21-1-40987	61	3	3	0	0	0	449	2	2	0	0	NA	NA	NA	18	15	238	243	347	113	112	224	0	0	6	0	0	0.017
.	19.01.16-02.04.22-1-40990	125	9	9	1	0	1	490	8	8	0	0	NA	NA	NA	31	41	250	249	355	125	123	242	1	8	7	0.004	0.032	0.02
.	19.01.16-02.04.25-1-40994	61	4	4	0	0	0	476	3	3	0	0	NA	NA	NA	27	24	248	239	350	120	115	241	5	8	2	0.02	0.033	0.006
.	19.01.16-02.04.29-1-40999	326	82	82	18	0	12	550	77	77	0	0	NA	NA	NA	81	92	253	267	385	132	144	274	124	70	45	0.49	0.262	0.117
.	19.01.16-02.04.30-1-41000	95	10	10	2	0	2	472	9	9	0	0	NA	NA	NA	28	18	241	242	348	118	119	235	6	0	17	0.025	0	0.049
.	19.01.16-02.04.32-1-41004	84	4	4	2	0	2	471	3	3	0	0	NA	NA	NA	24	16	240	244	345	118	119	234	6	6	3	0.025	0.025	0.009
.	19.01.16-02.04.41-1-41020	238	78	78	28	0	22	525	70	70	0	0	NA	NA	NA	71	74	254	259	374	131	132	262	99	94	45	0.39	0.363	0.12
.	19.01.16-02.04.41-1-41021	359	65	65	22	0	18	545	60	60	0	0	NA	NA	NA	108	93	264	263	379	139	138	268	81	60	43	0.307	0.228	0.113
.	19.01.16-02.04.50-1-41030	358	52	52	14	0	12	570	48	48	0	0	NA	NA	NA	103	124	268	279	390	141	153	276	51	80	39	0.19	0.287	0.1
.	19.01.16-02.04.52-1-41031	388	49	49	9	0	9	554	45	45	0	0	NA	NA	NA	102	105	272	272	374	148	148	258	71	65	52	0.261	0.239	0.139
.	19.01.16-02.04.57-1-41032	32	1	1	0	0	0	0	0	0	0	0	NA	NA	NA	11	8	239	240	342	0	0	0	0	3	0	0	0.012	0
.	19.01.16-02.04.59-1-41033	212	12	12	2	0	0	513	11	11	0	0	NA	NA	NA	69	59	251	251	370	131	129	253	16	8	10	0.064	0.032	0.027
.	19.01.16-02.05.08-1-41034	31	1	1	0	0	0	0	0	0	0	0	NA	NA	NA	14	9	237	241	344	0	0	0	0	0	0	0	0	0
.	19.01.16-02.05.10-1-41035	283	66	66	16	0	14	531	57	57	0	0	NA	NA	NA	69	72	265	254	366	144	130	257	51	112	35	0.192	0.441	0.096
.	19.01.16-02.05.22-1-41046	146	8	8	0	0	0	499	7	7	0	0	NA	NA	NA	43	44	248	252	357	125	127	247	0	6	9	0	0.024	0.025
.	19.01.16-02.05.42-1-41072	29	1	1	0	0	0	0	0	0	0	0	NA	NA	NA	9	5	237	239	342	0	0	0	3	0	0	0.013	0	0
.	19.01.16-02.05.44-1-41073	190	29	29	5	0	5	503	24	24	0	0	NA	NA	NA	53	49	243	253	366	121	127	255	51	27	14	0.21	0.107	0.038
.	19.01.16-02.05.51-1-41074	180	8	8	1	0	1	506	7	7	0	0	NA	NA	NA	55	53	250	250	366	126	125	255	8	7	2	0.032	0.028	0.005
.	19.01.16-02.05.56-1-41075	115	7	7	0	0	0	494	6	6	0	0	NA	NA	NA	32	39	248	250	354	125	125	244	5	2	4	0.02	0.008	0.011
.	19.01.16-02.05.59-1-41076	270	31	31	5	0	5	529	29	29	0	0	NA	NA	NA	92	83	258	265	373	132	137	260	52	48	21	0.202	0.181	0.056
.	19.01.16-02.06.01-1-41077	153	13	13	2	0	1	512	12	12	0	0	NA	NA	NA	41	56	256	251	362	130	129	253	13	19	4	0.051	0.076	0.011
.	19.01.16-02.06.04-1-41079	156	14	14	2	0	2	512	13	13	0	0	NA	NA	NA	43	52	250	249	366	132	125	255	19	28	5	0.076	0.112	0.014
.	19.01.16-02.06.06-1-41080	378	43	43	10	0	7	556	39	39	0	0	NA	NA	NA	93	108	260	266	395	137	139	280	60	61	20	0.231	0.229	0.051
.	19.01.16-02.06.12-1-41081	267	97	97	18	0	12	505	90	90	0	0	NA	NA	NA	85	61	253	249	372	125	123	257	99	86	41	0.391	0.345	0.11
.	19.01.16-02.06.13-1-41082	37	1	1	0	0	0	0	0	0	0	0	NA	NA	NA	5	11	240	238	346	0	0	0	0	0	1	0	0	0.003
.	19.01.16-02.06.16-1-41087	111	7	7	1	0	1	503	5	5	0	0	NA	NA	NA	44	51	254	248	362	130	123	250	10	6	8	0.039	0.024	0.022
.	19.01.16-02.06.18-1-41088	67	2	2	0	0	0	478	1	1	0	0	NA	NA	NA	20	21	244	240	350	118	118	242	0	2	0	0	0.008	0
.	19.01.16-02.06.29-1-41103	123	9	9	2	0	2	495	6	6	0	0	NA	NA	NA	45	40	252	244	357	127	122	246	12	4	7	0.048	0.016	0.02
.	19.01.16-02.06.33-1-41108	31	1	1	0	0	0	0	0	0	0	0	NA	NA	NA	12	12	241	240	344	0	0	0	0	0	0	0	0	0
.	19.01.16-02.06.38-1-41124	95	5	5	2	0	1	492	4	4	0	0	NA	NA	NA	33	39	246	246	360	121	123	248	9	1	0	0.037	0.004	0
.	19.01.16-02.06.39-1-41125	471	81	81	18	0	15	583	74	74	0	0	NA	NA	NA	134	132	281	274	390	157	149	277	104	87	33	0.37	0.318	0.085
.	19.01.16-02.06.42-1-41126	207	15	15	3	0	2	529	14	14	0	0	NA	NA	NA	63	71	257	252	375	133	133	263	23	15	8	0.089	0.06	0.021
.	19.01.16-02.06.45-1-41127	174	24	24	5	0	3	504	20	20	0	0	NA	NA	NA	47	46	244	257	358	124	132	248	21	29	23	0.086	0.113	0.064
.	19.01.16-02.06.50-1-41135	31	1	1	0	0	0	0	0	0	0	0	NA	NA	NA	9	9	242	238	342	0	0	0	0	0	0	0	0	0
.	19.01.16-02.06.52-1-41136	238	36	36	14	0	11	532	33	33	0	0	NA	NA	NA	87	84	263	264	370	134	138	260	51	26	38	0.194	0.098	0.103
.	19.01.16-02.06.58-1-41137	86	6	6	0	0	0	479	4	4	0	0	NA	NA	NA	35	23	240	243	353	120	118	241	10	4	1	0.042	0.016	0.003
.	19.01.16-02.06.59-1-41138	62	2	2	1	0	1	473	1	1	0	0	NA	NA	NA	30	22	241	242	352	117	116	240	4	2	0	0.017	0.008	0
.	19.01.16-02.07.11-1-41139	119	9	9	3	0	3	492	7	7	0	0	NA	NA	NA	44	36	245	249	355	121	125	246	18	0	7	0.073	0	0.02
.	19.01.16-02.07.13-1-41140	142	5	5	0	0	0	499	4	4	0	0	NA	NA	NA	44	43	248	250	358	126	123	250	8	3	0	0.032	0.012	0
.	19.01.16-02.07.13-1-41141	116	13	13	5	0	4	488	12	12	0	0	NA	NA	NA	44	33	248	242	356	122	121	245	11	7	10	0.044	0.029	0.028
.	19.01.16-02.07.16-1-41145	533	97	97	27	0	22	601	91	91	0	0	NA	NA	NA	147	152	284	288	393	156	163	282	132	99	50	0.465	0.344	0.127
.	19.01.16-02.07.27-1-41156	611	59	59	19	0	13	620	53	53	0	0	NA	NA	NA	173	173	286	289	411	160	162	298	66	87	26	0.231	0.301	0.063
.	19.01.16-02.07.28-1-41157	154	8	8	3	0	3	496	7	7	0	0	NA	NA	NA	54	46	248	249	362	123	123	250	9	14	5	0.036	0.056	0.014
.	19.01.16-02.07.33-1-41165	126	8	8	1	0	1	499	5	5	0	0	NA	NA	NA	38	43	249	247	360	124	125	250	9	7	10	0.036	0.028	0.028
.	19.01.16-02.07.36-1-41181	303	93	93	19	0	15	545	86	86	0	0	NA	NA	NA	81	92	264	263	378	141	138	266	128	94	58	0.485	0.357	0.153
.	19.01.16-02.07.44-1-41183	182	13	13	3	0	3	492	9	9	0	0	NA	NA	NA	59	43	251	249	356	125	124	243	6	3	16	0.024	0.012	0.045
.	19.01.16-02.07.52-1-41184	57	2	2	0	0	0	0	1	1	0	0	NA	NA	NA	17	19	242	238	352	0	0	0	0	0	4	0	0	0.011
.	19.01.16-02.08.03-1-41185	363	53	53	16	0	8	560	50	50	0	0	NA	NA	NA	131	115	261	270	397	134	144	282	86	51	42	0.33	0.189	0.106
.	19.01.16-02.08.04-1-41186	239	24	24	7	0	6	514	22	22	0	0	NA	NA	NA	72	60	253	252	368	128	129	257	26	34	24	0.103	0.135	0.065
.	19.01.16-02.08.17-1-41192	236	28	28	9	0	8	526	26	26	0	0	NA	NA	NA	74	74	258	258	371	133	134	259	55	18	16	0.213	0.07	0.043
.	19.01.16-02.08.29-1-41203	242	37	37	14	0	8	522	33	33	0	0	NA	NA	NA	69	74	252	255	380	127	130	265	65	57	29	0.258	0.224	0.076
.	19.01.16-02.08.30-1-41205	175	36	36	12	0	11	497	33	33	0	0	NA	NA	NA	51	46	248	250	361	125	122	250	40	52	17	0.161	0.208	0.047
.	19.01.16-02.08.42-1-41225	272	41	41	11	0	7	523	38	38	0	0	NA	NA	NA	92	70	257	259	367	131	136	256	54	61	31	0.21	0.236	0.084
.	19.01.16-02.08.56-1-41234	119	15	15	3	0	2	498	14	14	0	0	NA	NA	NA	45	51	251	252	361	124	129	245	12	13	11	0.048	0.052	0.03
.	19.01.16-02.08.56-1-41235	60	2	2	1	0	1	473	1	1	0	0	NA	NA	NA	28	17	242	239	349	117	117	239	0	1	2	0	0.004	0.006
.	19.01.16-02.09.09-1-41236	266	14	14	6	0	5	532	13	13	0	0	NA	NA	NA	79	77	258	269	363	133	145	254	13	6	23	0.05	0.022	0.063
.	19.01.16-02.09.11-1-41237	61	3	3	0	0	0	470	2	2	0	0	NA	NA	NA	20	21	246	241	347	120	112	238	0	3	0	0	0.012	0
.	19.01.16-02.09.17-1-41243	60	2	2	0	0	0	477	1	1	0	0	NA	NA	NA	28	25	245	243	350	121	120	236	0	2	4	0	0.008	0.011
.	19.01.16-02.09.18-1-41244	234	13	13	5	0	4	524	12	12	0	0	NA	NA	NA	68	72	255	255	375	131	131	262	32	20	8	0.125	0.078	0.021
.	19.01.16-02.09.20-1-41247	98	4	4	1	0	1	490	3	3	0	0	NA	NA	NA	29	31	244	246	354	122	122	246	3	4	2	0.012	0.016	0.006
.	19.01.16-02.09.23-1-41251	148	8	8	2	0	2	507	7	7	0	0	NA	NA	NA	48	53	252	249	365	127	126	254	17	0	12	0.067	0	0.033
.	19.01.16-02.09.23-1-41252	262	51	51	12	0	10	528	47	47	0	0	NA	NA	NA	62	70	255	255	373	134	133	261	72	49	51	0.282	0.192	0.137
.	19.01.16-02.09.27-1-41255	148	10	10	2	0	2	503	9	9	0	0	NA	NA	NA	50	49	250	255	357	127	134	242	17	9	1	0.068	0.035	0.003
.	19.01.16-02.09.29-1-41259	126	5	5	3	0	3	492	3	3	0	0	NA	NA	NA	49	37	245	248	357	122	125	245	7	0	10	0.029	0	0.028
.	19.01.16-02.09.34-1-41264	128	12	12	3	0	2	500	11	11	0	0	NA	NA	NA	45	42	248	248	359	125	127	248	19	1	10	0.077	0.004	0.028
.	19.01.16-02.09.35-1-41265	152	15	15	2	0	2	500	12	12	0	0	NA	NA	NA	57	42	248	255	352	123	132	245	24	11	10	0.097	0.043	0.028
.	19.01.16-02.09.46-1-41281	87	3	3	1	0	1	482	2	2	0	0	NA	NA	NA	35	26	243	243	353	120	118	244	0	10	0	0	0.041	0
.	19.01.16-02.09.46-1-41282	282	40	40	16	0	15	540	37	37	0	0	NA	NA	NA	68	79	252	262	378	133	140	267	67	37	35	0.266	0.141	0.093
.	19.01.16-02.09.47-1-41283	208	29	29	7	0	7	518	25	25	0	0	NA	NA	NA	65	63	253	258	365	130	136	252	21	22	17	0.083	0.085	0.047
.	19.01.16-02.09.50-1-41285	92	7	7	1	0	0	478	6	6	0	0	NA	NA	NA	26	22	245	239	351	121	116	241	9	2	7	0.037	0.008	0.02
.	19.01.16-02.09.51-1-41286	63	3	3	2	0	1	481	2	2	0	0	NA	NA	NA	18	20	244	242	347	121	121	239	0	0	6	0	0	0.017
.	19.01.16-02.09.55-1-41287	322	49	49	6	0	5	547	47	47	0	0	NA	NA	NA	82	96	260	260	389	136	136	275	62	55	24	0.238	0.212	0.062
.	19.01.16-02.10.00-1-41288	212	20	20	4	0	3	524	18	18	0	0	NA	NA	NA	72	65	251	258	369	131	136	257	16	18	14	0.064	0.07	0.038
.	19.01.16-02.10.04-1-41293	112	11	11	1	0	1	494	9	9	0	0	NA	NA	NA	39	43	255	248	353	129	123	242	7	7	15	0.027	0.028	0.042
.	19.01.16-02.10.04-1-41294	86	7	7	2	0	2	490	6	6	0	0	NA	NA	NA	29	35	243	250	355	119	125	246	16	3	4	0.066	0.012	0.011
.	19.01.16-02.10.06-1-41295	347	88	88	27	0	22	542	81	81	0	0	NA	NA	NA	109	99	262	268	382	138	140	264	110	93	41	0.42	0.347	0.107
.	19.01.16-02.10.22-1-41305	207	66	66	26	0	21	514	60	60	0	0	NA	NA	NA	53	62	248	254	373	128	127	259	83	86	28	0.335	0.339	0.075
.	19.01.16-02.10.22-1-41308	150	10	10	1	0	1	490	9	9	0	0	NA	NA	NA	42	33	244	244	358	120	124	246	6	17	3	0.025	0.07	0.008
.	19.01.16-02.10.23-1-41309	86	4	4	0	0	0	484	3	3	0	0	NA	NA	NA	21	25	240	242	356	119	123	242	1	3	3	0.004	0.012	0.008
.	19.01.16-02.10.31-1-41325	180	23	23	4	0	4	505	21	21	0	0	NA	NA	NA	65	58	255	257	359	130	130	245	18	40	7	0.071	0.156	0.019
.	19.01.16-02.10.34-1-41328	91	7	7	3	0	2	491	6	6	0	0	NA	NA	NA	36	35	246	248	354	121	125	245	5	10	5	0.02	0.04	0.014
.	19.01.16-02.10.36-1-41344	33	1	1	1	0	1	0	0	0	0	0	NA	NA	NA	8	12	239	239	347	0	0	0	0	0	0	0	0	0
.	19.01.16-02.10.38-1-41345	32	1	1	0	0	0	0	0	0	0	0	NA	NA	NA	13	11	237	240	347	0	0	0	1	0	0	0.004	0	0
.	19.01.16-02.10.41-1-41346	474	31	31	5	0	4	605	28	28	0	0	NA	NA	NA	141	163	276	291	409	151	162	292	55	31	12	0.199	0.107	0.029
.	19.01.16-02.10.43-1-41347	91	4	4	2	0	2	485	3	3	0	0	NA	NA	NA	44	30	244	248	351	121	124	240	11	4	1	0.045	0.016	0.003
.	19.01.16-02.10.44-1-41348	89	3	3	0	0	0	483	2	2	0	0	NA	NA	NA	16	25	243	238	357	119	117	247	0	6	0	0	0.025	0
.	19.01.16-02.10.51-1-41356	34	1	1	0	0	0	0	0	0	0	0	NA	NA	NA	9	12	241	239	345	0	0	0	0	0	1	0	0	0.003
.	19.01.16-02.10.54-1-41357	116	8	8	2	0	2	489	5	5	0	0	NA	NA	NA	35	35	251	249	348	126	126	237	1	9	13	0.004	0.036	0.037
.	19.01.16-02.10.56-1-41358	113	7	7	3	0	3	495	5	5	0	0	NA	NA	NA	24	39	247	246	359	126	121	248	7	5	11	0.028	0.02	0.031
.	19.01.16-02.10.56-1-41359	204	25	25	8	0	7	508	23	23	0	0	NA	NA	NA	59	56	249	250	370	125	127	256	49	18	15	0.197	0.072	0.041
.	19.01.16-02.11.04-1-41361	171	7	7	1	0	1	503	5	5	0	0	NA	NA	NA	52	45	247	253	358	123	130	250	7	10	1	0.028	0.04	0.003
.	19.01.16-02.11.09-1-41362	91	3	3	1	0	1	478	2	2	0	0	NA	NA	NA	19	22	243	241	351	120	119	239	4	1	3	0.016	0.004	0.009
.	19.01.16-02.11.13-1-41363	146	10	10	2	0	1	484	9	9	0	0	NA	NA	NA	41	26	242	247	350	120	124	240	9	20	3	0.037	0.081	0.009
.	19.01.16-02.11.14-1-41364	210	29	29	7	0	7	519	26	26	0	0	NA	NA	NA	52	62	254	254	367	131	132	256	39	13	28	0.154	0.051	0.076
.	19.01.16-02.11.21-1-41373	62	3	3	0	0	0	487	2	2	0	0	NA	NA	NA	27	27	241	243	356	119	120	248	4	5	0	0.017	0.021	0
.	19.01.16-02.11.23-1-41375	35	1	1	0	0	0	0	0	0	0	0	NA	NA	NA	6	6	239	237	343	0	0	0	0	1	0	0	0.004	0
.	19.01.16-02.11.25-1-41379	92	4	4	1	0	1	493	2	2	0	0	NA	NA	NA	16	33	251	242	353	128	121	244	1	7	1	0.004	0.029	0.003
.	19.01.16-02.11.32-1-41386	32	1	1	0	0	0	0	0	0	0	0	NA	NA	NA	8	12	239	239	347	0	0	0	1	0	0	0.004	0	0
.	19.01.16-02.11.33-1-41389	420	112	112	28	0	24	573	106	106	0	0	NA	NA	NA	130	122	268	276	391	145	152	276	145	118	63	0.541	0.428	0.161
.	19.01.16-02.11.33-1-41390	217	20	20	2	0	2	504	18	18	0	0	NA	NA	NA	65	59	254	252	366	126	126	252	27	11	6	0.106	0.044	0.016
.	19.01.16-02.11.35-1-41391	32	1	1	1	0	1	0	0	0	0	0	NA	NA	NA	7	10	238	237	348	0	0	0	0	0	2	0	0	0.006
.	19.01.16-02.11.37-1-41407	84	6	6	1	0	1	487	4	4	0	0	NA	NA	NA	29	32	251	244	350	125	120	242	8	6	0	0.032	0.025	0
.	19.01.16-02.11.38-1-41408	208	23	23	8	0	4	520	22	22	0	0	NA	NA	NA	69	66	258	252	369	135	127	258	28	12	33	0.109	0.048	0.089
.	19.01.16-02.11.38-1-41409	33	1	1	0	0	0	0	0	0	0	0	NA	NA	NA	14	9	239	239	344	0	0	0	0	0	2	0	0	0.006
.	19.01.16-02.11.40-1-41410	171	14	14	5	0	2	513	11	11	0	0	NA	NA	NA	61	60	249	255	369	127	131	255	10	20	5	0.04	0.078	0.014
.	19.01.16-02.11.41-1-41411	122	7	7	0	0	0	500	4	4	0	0	NA	NA	NA	40	43	245	249	362	123	126	251	7	6	2	0.029	0.024	0.006
.	19.01.16-02.11.47-1-41412	306	29	29	6	0	6	545	27	27	0	0	NA	NA	NA	88	98	255	268	388	133	142	270	33	47	22	0.129	0.175	0.057
.	19.01.16-02.11.54-1-41413	241	18	18	1	0	1	520	17	17	0	0	NA	NA	NA	67	65	256	253	369	132	129	259	22	8	12	0.086	0.032	0.033
.	19.01.16-02.11.56-1-41414	87	4	4	0	0	0	487	3	3	0	0	NA	NA	NA	29	34	244	245	358	121	121	245	5	3	1	0.02	0.012	0.003
.	19.01.16-02.12.00-1-41415	211	36	36	11	0	9	522	33	33	0	0	NA	NA	NA	52	62	254	250	371	133	127	262	42	32	26	0.165	0.128	0.07
.	19.01.16-02.12.01-1-41416	176	22	22	8	0	6	513	20	20	0	0	NA	NA	NA	49	57	259	250	361	134	129	250	4	29	36	0.015	0.116	0.1
.	19.01.16-02.12.05-1-41417	154	16	16	6	0	6	498	12	12	0	0	NA	NA	NA	53	40	246	246	361	124	121	253	7	29	8	0.028	0.118	0.022
.	19.01.16-02.12.13-1-41418	121	5	5	1	0	1	487	4	4	0	0	NA	NA	NA	37	35	244	247	357	118	122	247	5	0	5	0.02	0	0.014
.	19.01.16-02.12.14-1-41420	363	45	45	11	0	10	572	36	36	0	0	NA	NA	NA	91	116	274	270	385	150	145	277	36	75	29	0.131	0.278	0.075
.	19.01.16-02.12.20-1-41428	352	67	67	19	0	12	537	62	62	0	0	NA	NA	NA	118	89	250	271	381	125	142	270	74	84	20	0.296	0.31	0.052
.	19.01.16-02.12.28-1-41438	176	13	13	1	0	1	515	10	10	0	0	NA	NA	NA	49	63	253	257	366	126	134	255	7	8	13	0.028	0.031	0.036
.	19.01.16-02.12.31-1-41444	233	34	34	6	0	2	522	29	29	0	0	NA	NA	NA	61	74	256	259	372	130	135	257	65	32	26	0.254	0.124	0.07
.	19.01.16-02.12.33-1-41447	360	22	22	3	0	1	541	19	19	0	0	NA	NA	NA	117	89	267	261	374	140	136	265	43	30	21	0.161	0.115	0.056
.	19.01.16-02.12.39-1-41463	252	28	28	5	0	3	529	25	25	0	0	NA	NA	NA	60	73	255	265	366	131	143	255	33	32	25	0.129	0.121	0.068
.	19.01.16-02.12.49-1-41465	128	8	8	1	0	1	495	6	6	0	0	NA	NA	NA	36	36	247	250	352	127	126	242	23	0	12	0.093	0	0.034
.	19.01.16-02.12.55-1-41473	413	46	46	7	0	6	562	42	42	0	0	NA	NA	NA	111	117	271	274	385	146	147	269	77	30	35	0.284	0.109	0.091
.	19.01.16-02.13.19-1-41480	58	2	2	0	0	0	301	1	1	0	0	NA	NA	NA	14	14	240	243	344	70	82	149	0	0	2	0	0	0.006
.	19.01.16-02.13.21-1-41483	35	1	1	0	0	0	0	0	0	0	0	NA	NA	NA	13	11	237	241	346	0	0	0	0	0	0	0	0	0
.	19.01.16-02.13.30-1-41492	146	13	13	2	0	2	489	11	11	0	0	NA	NA	NA	42	39	250	245	357	124	123	242	8	16	7	0.032	0.065	0.02
.	19.01.16-02.13.31-1-41494	120	6	6	0	0	0	477	5	5	0	0	NA	NA	NA	47	29	245	245	352	119	119	239	3	12	3	0.012	0.049	0.009
.	19.01.16-02.13.33-1-41498	148	15	15	2	0	1	499	13	13	0	0	NA	NA	NA	46	46	248	247	364	126	123	250	18	14	8	0.073	0.057	0.022
.	19.01.16-02.13.34-1-41499	147	12	12	2	0	2	492	9	9	0	0	NA	NA	NA	56	39	246	245	361	122	121	249	20	7	16	0.081	0.029	0.044
.	19.01.16-02.13.36-1-41515	36	1	1	0	0	0	0	0	0	0	0	NA	NA	NA	6	11	242	239	343	0	0	0	0	0	0	0	0	0
.	19.01.16-02.13.39-1-41516	95	8	8	0	0	0	482	6	6	0	0	NA	NA	NA	32	29	243	243	356	118	121	243	10	1	2	0.041	0.004	0.006
.	19.01.16-02.13.52-1-41522	444	88	88	17	0	15	574	80	80	0	0	NA	NA	NA	113	127	275	270	395	147	146	281	105	103	50	0.382	0.381	0.127
.	19.01.16-02.13.58-1-41524	240	33	33	5	0	4	536	27	27	0	0	NA	NA	NA	68	79	259	263	370	133	141	262	29	41	14	0.112	0.156	0.038
.	19.01.16-02.13.58-1-41525	176	11	11	1	0	1	514	9	9	0	0	NA	NA	NA	51	59	251	253	368	129	128	257	9	21	5	0.036	0.083	0.014
.	19.01.16-02.14.01-1-41526	36	1	1	1	0	1	0	0	0	0	0	NA	NA	NA	9	15	241	241	346	0	0	0	0	0	4	0	0	0.012
.	19.01.16-02.14.21-1-41535	176	16	16	3	0	3	504	13	13	0	0	NA	NA	NA	49	47	245	251	364	125	126	253	23	7	11	0.094	0.028	0.03
.	19.01.16-02.14.23-1-41537	57	2	2	2	0	1	482	1	1	0	0	NA	NA	NA	21	28	245	242	354	122	119	241	0	0	2	0	0	0.006
.	19.01.16-02.14.25-1-41541	437	63	63	14	0	10	568	58	58	0	0	NA	NA	NA	107	109	269	265	388	149	143	276	80	79	37	0.297	0.298	0.095
.	19.01.16-02.14.26-1-41542	267	65	65	10	0	7	535	59	59	0	0	NA	NA	NA	73	84	265	260	372	140	135	260	60	54	59	0.226	0.208	0.159
.	19.01.16-02.14.28-1-41543	262	59	59	17	0	14	524	53	53	0	0	NA	NA	NA	73	72	264	252	369	139	129	256	88	57	41	0.333	0.226	0.111
.	19.01.16-02.14.29-1-41547	316	35	35	14	0	8	547	32	32	0	0	NA	NA	NA	99	95	262	260	386	139	136	272	76	41	19	0.29	0.158	0.049
.	19.01.16-02.14.34-1-41552	31	1	1	0	0	0	0	0	0	0	0	NA	NA	NA	11	6	237	237	345	0	0	0	0	2	0	0	0.008	0
.	19.01.16-02.14.36-1-41568	34	1	1	0	0	0	0	0	0	0	0	NA	NA	NA	8	10	238	242	343	0	0	0	0	0	1	0	0	0.003
.	19.01.16-02.14.39-1-41569	360	45	45	9	0	7	554	42	42	0	0	NA	NA	NA	114	103	266	267	383	140	142	272	93	56	5	0.35	0.21	0.013
.	19.01.16-02.14.46-1-41570	555	57	57	19	0	14	607	49	49	0	0	NA	NA	NA	157	167	276	293	411	147	166	294	77	56	42	0.279	0.191	0.102
.	19.01.16-02.14.54-1-41579	114	9	9	2	0	2	490	8	8	0	0	NA	NA	NA	26	29	243	247	352	120	124	246	0	6	14	0	0.024	0.04
.	19.01.16-02.15.12-1-41581	111	4	4	0	0	0	483	3	3	0	0	NA	NA	NA	33	32	243	241	361	120	117	246	3	0	1	0.012	0	0.003
.	19.01.16-02.15.24-1-41592	61	4	4	0	0	0	488	3	3	0	0	NA	NA	NA	23	31	247	246	351	124	125	239	0	4	3	0	0.016	0.009
.	19.01.16-02.15.28-1-41598	91	4	4	1	0	1	484	3	3	0	0	NA	NA	NA	30	27	245	240	355	122	120	242	7	7	0	0.029	0.029	0
.	19.01.16-02.15.37-1-41618	439	31	31	13	0	12	584	27	27	0	0	NA	NA	NA	131	131	272	275	397	149	148	287	40	45	12	0.147	0.164	0.03
.	19.01.16-02.15.41-1-41619	298	28	28	11	0	8	557	26	26	0	0	NA	NA	NA	85	113	269	268	389	144	139	274	58	39	7	0.216	0.146	0.018
.	19.01.16-02.15.43-1-41620	491	55	55	10	0	8	567	52	52	0	0	NA	NA	NA	139	119	273	266	393	145	139	283	64	60	58	0.234	0.226	0.148
.	19.01.16-02.15.43-1-41621	36	1	1	0	0	0	0	0	0	0	0	NA	NA	NA	14	11	241	239	344	0	0	0	0	0	2	0	0	0.006
.	19.01.16-02.15.44-1-41622	34	1	1	0	0	0	0	0	0	0	0	NA	NA	NA	7	8	236	239	346	0	0	0	0	0	0	0	0	0
.	19.01.16-02.15.46-1-41623	150	8	8	2	0	2	488	7	7	0	0	NA	NA	NA	60	39	251	247	354	125	121	242	15	6	5	0.06	0.024	0.014
.	19.01.16-02.15.47-1-41624	87	8	8	1	0	0	495	6	6	0	0	NA	NA	NA	30	48	250	250	361	124	121	250	7	7	4	0.028	0.028	0.011
.	19.01.16-02.15.47-1-41625	37	1	1	0	0	0	0	0	0	0	0	NA	NA	NA	8	11	243	238	343	0	0	0	0	1	0	0	0.004	0
.	19.01.16-02.15.50-1-41626	92	3	3	0	0	0	483	2	2	0	0	NA	NA	NA	33	29	244	245	353	118	124	241	5	0	3	0.02	0	0.008
.	19.01.16-02.15.51-1-41627	175	9	9	2	0	2	501	7	7	0	0	NA	NA	NA	49	40	245	246	362	122	126	253	8	13	0	0.033	0.053	0
.	19.01.16-02.16.02-1-41628	143	17	17	3	0	3	494	16	16	0	0	NA	NA	NA	42	36	250	243	356	125	120	249	27	24	3	0.108	0.099	0.008
.	19.01.16-02.16.02-1-41629	240	13	13	2	0	2	528	11	11	0	0	NA	NA	NA	58	73	265	253	368	140	133	255	21	7	14	0.079	0.028	0.038
.	19.01.16-02.16.04-1-41631	124	15	15	5	0	5	504	12	12	0	0	NA	NA	NA	51	48	251	253	357	128	131	245	18	12	13	0.072	0.047	0.036
.	19.01.16-02.16.04-1-41632	63	2	2	1	0	1	477	1	1	0	0	NA	NA	NA	30	21	244	239	351	123	117	237	0	0	5	0	0	0.014
.	19.01.16-02.16.10-1-41633	57	2	2	0	0	0	489	0	0	0	0	NA	NA	NA	16	32	243	248	354	125	122	242	7	0	3	0.029	0	0.008
.	19.01.16-02.16.17-1-41638	356	69	69	20	0	14	571	67	67	0	0	NA	NA	NA	93	116	269	272	388	145	149	277	105	51	66	0.39	0.188	0.17
.	19.01.16-02.16.23-1-41645	149	10	10	1	0	1	500	9	9	0	0	NA	NA	NA	48	45	249	251	358	127	125	248	12	9	8	0.048	0.036	0.022
.	19.01.16-02.16.23-1-41646	64	4	4	0	0	0	254	3	3	0	0	NA	NA	NA	19	6	238	238	343	62	58	134	5	0	0	0.021	0	0
.	19.01.16-02.16.27-1-41652	209	28	28	5	0	4	512	25	25	0	0	NA	NA	NA	50	58	254	258	359	129	137	246	25	44	19	0.098	0.171	0.053
.	19.01.16-02.16.27-1-41653	142	17	17	2	0	2	503	15	15	0	0	NA	NA	NA	34	45	245	251	362	121	128	254	31	17	16	0.127	0.068	0.044
.	19.01.16-02.16.27-1-41654	217	21	21	5	0	5	520	18	18	0	0	NA	NA	NA	52	70	253	258	372	129	133	258	18	32	18	0.071	0.124	0.048
.	19.01.16-02.16.28-1-41655	239	20	20	6	0	4	528	18	18	0	0	NA	NA	NA	71	75	254	260	374	130	135	263	58	32	4	0.228	0.123	0.011
.	19.01.16-02.16.35-1-41663	122	8	8	1	0	1	496	6	6	0	0	NA	NA	NA	35	37	248	246	356	126	128	242	3	6	12	0.012	0.024	0.034
.	19.01.16-02.16.43-1-41679	32	1	1	0	0	0	0	0	0	0	0	NA	NA	NA	12	8	237	239	345	0	0	0	0	0	0	0	0	0
.	19.01.16-02.16.46-1-41680	352	69	69	18	0	14	545	66	66	0	0	NA	NA	NA	98	95	263	268	377	142	143	260	77	68	50	0.293	0.254	0.133
.	19.01.16-02.16.52-1-41688	179	7	7	1	0	1	509	6	6	0	0	NA	NA	NA	59	57	251	253	366	128	130	251	13	7	5	0.052	0.028	0.014
.	19.01.16-02.16.53-1-41689	440	64	64	17	0	8	584	60	60	0	0	NA	NA	NA	124	137	280	282	388	156	154	274	80	95	29	0.286	0.337	0.075
.	19.01.16-02.16.59-1-41690	34	1	1	0	0	0	0	0	0	0	0	NA	NA	NA	6	8	239	237	345	0	0	0	0	0	2	0	0	0.006
.	19.01.16-02.17.01-1-41691	205	22	22	5	0	5	519	20	20	0	0	NA	NA	NA	66	65	264	252	362	138	129	252	30	20	14	0.114	0.079	0.039
.	19.01.16-02.17.02-1-41692	33	1	1	0	0	0	0	0	0	0	0	NA	NA	NA	8	10	236	238	349	0	0	0	0	0	0	0	0	0
.	19.01.16-02.17.04-1-41693	60	2	2	2	0	2	479	1	1	0	0	NA	NA	NA	15	17	245	239	346	122	119	238	0	2	0	0	0.008	0
.	19.01.16-02.17.06-1-41694	128	12	12	6	0	5	506	11	11	0	0	NA	NA	NA	38	62	248	252	375	123	127	256	23	16	8	0.093	0.063	0.021
.	19.01.16-02.17.11-1-41695	171	18	18	3	0	3	502	14	14	0	0	NA	NA	NA	57	53	255	248	363	128	122	252	10	28	8	0.039	0.113	0.022
.	19.01.16-02.17.12-1-41696	66	3	3	2	0	2	406	2	2	0	0	NA	NA	NA	10	17	241	243	346	99	100	207	0	4	0	0	0.016	0
.	19.01.16-02.17.16-1-41700	92	4	4	0	0	0	485	3	3	0	0	NA	NA	NA	23	29	247	243	352	121	120	244	6	3	0	0.024	0.012	0
.	19.01.16-02.17.24-1-41710	154	12	12	2	0	2	514	9	9	0	0	NA	NA	NA	36	51	252	253	359	132	131	251	26	11	1	0.103	0.043	0.003
.	19.01.16-02.17.30-1-41720	30	1	1	0	0	0	0	0	0	0	0	NA	NA	NA	11	2	236	236	343	0	0	0	3	0	0	0.013	0	0
.	19.01.16-02.17.30-1-41721	88	5	5	1	0	1	490	4	4	0	0	NA	NA	NA	33	32	248	248	349	122	127	241	6	5	11	0.024	0.02	0.032
.	19.01.16-02.17.31-1-41723	58	2	2	1	0	1	0	1	1	0	0	NA	NA	NA	16	13	242	238	346	0	0	0	3	0	1	0.012	0	0.003
.	19.01.16-02.17.32-1-41724	188	12	12	2	0	2	510	10	10	0	0	NA	NA	NA	74	56	252	251	366	129	125	256	32	6	3	0.127	0.024	0.008
.	19.01.16-02.17.34-1-41727	33	1	1	0	0	0	0	0	0	0	0	NA	NA	NA	14	9	238	237	347	0	0	0	0	3	0	0	0.013	0
.	19.01.16-02.17.37-1-41743	426	77	77	17	0	15	556	70	70	0	0	NA	NA	NA	123	108	258	274	389	134	149	273	99	104	35	0.384	0.38	0.09
.	19.01.16-02.17.37-1-41744	92	5	5	2	0	2	489	3	3	0	0	NA	NA	NA	22	32	246	245	354	123	123	243	13	0	2	0.053	0	0.006
.	19.01.16-02.17.42-1-41746	232	57	57	16	0	11	511	51	51	0	0	NA	NA	NA	59	58	253	253	365	127	127	257	95	71	30	0.375	0.281	0.082
.	19.01.16-02.17.46-1-41747	244	11	11	4	0	4	518	10	10	0	0	NA	NA	NA	72	62	256	248	371	134	125	259	13	17	4	0.051	0.069	0.011
.	19.01.16-02.17.47-1-41748	88	5	5	1	0	1	482	3	3	0	0	NA	NA	NA	29	24	240	242	355	118	121	243	1	13	5	0.004	0.054	0.014
.	19.01.16-02.17.50-1-41749	60	3	3	1	0	1	478	2	2	0	0	NA	NA	NA	28	23	245	243	348	122	116	240	0	4	5	0	0.016	0.014
.	19.01.16-02.17.55-1-41750	151	7	7	0	0	0	489	6	6	0	0	NA	NA	NA	51	37	246	249	355	122	121	246	7	13	8	0.028	0.052	0.023
.	19.01.16-02.18.02-1-41751	60	2	2	0	0	0	476	1	1	0	0	NA	NA	NA	33	28	245	243	353	117	117	242	1	3	0	0.004	0.012	0
.	19.01.16-02.18.03-1-41752	35	1	1	1	0	1	0	0	0	0	0	NA	NA	NA	8	11	241	237	346	0	0	0	0	3	0	0	0.013	0
.	19.01.16-02.18.05-1-41753	314	49	49	13	0	8	553	48	48	0	0	NA	NA	NA	94	103	259	269	388	133	143	277	80	53	43	0.309	0.197	0.111
.	19.01.16-02.18.09-1-41754	59	3	3	0	0	0	401	2	2	0	0	NA	NA	NA	10	11	237	239	348	100	99	202	1	3	0	0.004	0.013	0
.	19.01.16-02.18.10-1-41755	123	12	12	4	0	3	493	11	11	0	0	NA	NA	NA	42	37	247	240	363	120	120	253	18	3	9	0.073	0.012	0.025
.	19.01.16-02.18.12-1-41756	36	1	1	0	0	0	0	0	0	0	0	NA	NA	NA	10	5	237	237	344	0	0	0	0	0	1	0	0	0.003
.	19.01.16-02.18.12-1-41757	32	1	1	0	0	0	0	0	0	0	0	NA	NA	NA	8	6	238	236	345	0	0	0	0	0	3	0	0	0.009
.	19.01.16-02.18.15-1-41760	90	4	4	3	0	3	495	3	3	0	0	NA	NA	NA	37	38	248	248	355	126	123	246	5	9	0	0.02	0.036	0
.	19.01.16-02.18.15-1-41761	32	1	1	0	0	0	0	0	0	0	0	NA	NA	NA	10	10	239	239	345	0	0	0	2	0	0	0.008	0	0
.	19.01.16-02.18.15-1-41762	149	10	10	5	0	5	501	8	8	0	0	NA	NA	NA	43	47	247	250	363	124	127	250	0	18	6	0	0.072	0.017
.	19.01.16-02.18.18-1-41766	65	2	2	0	0	0	451	1	1	0	0	NA	NA	NA	17	22	243	240	352	113	109	229	0	0	2	0	0	0.006
.	19.01.16-02.18.20-1-41768	290	79	79	13	0	13	528	75	75	0	0	NA	NA	NA	81	79	257	262	373	133	134	261	93	94	32	0.362	0.359	0.086
.	19.01.16-02.18.28-1-41775	33	1	1	0	0	0	0	0	0	0	0	NA	NA	NA	4	10	237	240	346	0	0	0	0	0	2	0	0	0.006
.	19.01.16-02.18.29-1-41779	206	9	9	1	0	0	520	8	8	0	0	NA	NA	NA	67	64	257	252	368	135	127	258	4	8	15	0.016	0.032	0.041
.	19.01.16-02.18.31-1-41782	96	4	4	2	0	2	480	3	3	0	0	NA	NA	NA	40	26	243	242	354	120	120	240	8	2	3	0.033	0.008	0.008
.	19.01.16-02.18.32-1-41784	295	37	37	9	0	9	532	32	32	0	0	NA	NA	NA	86	81	265	258	371	139	135	258	50	25	30	0.189	0.097	0.081
.	19.01.16-02.18.37-1-41802	62	2	2	0	0	0	478	1	1	0	0	NA	NA	NA	27	27	245	244	351	122	119	237	0	0	4	0	0	0.011
.	19.01.16-02.18.45-1-41803	147	11	11	3	0	2	503	10	10	0	0	NA	NA	NA	47	46	245	260	354	124	134	245	9	21	8	0.037	0.081	0.023
.	19.01.16-02.18.47-1-41804	230	60	60	13	0	11	528	54	54	0	0	NA	NA	NA	66	80	256	259	378	133	133	262	104	56	43	0.406	0.216	0.114
.	19.01.16-02.18.48-1-41805	241	68	68	9	0	6	503	58	58	0	0	NA	NA	NA	83	65	255	257	366	127	131	245	80	78	36	0.314	0.304	0.098
.	19.01.16-02.18.54-1-41806	32	1	1	1	0	1	0	0	0	0	0	NA	NA	NA	11	12	240	240	345	0	0	0	0	0	0	0	0	0
.	19.01.16-02.18.56-1-41815	62	2	2	0	0	0	480	1	1	0	0	NA	NA	NA	23	25	242	245	351	120	117	243	0	8	0	0	0.033	0
.	19.01.16-02.18.58-1-41816	202	26	26	9	0	7	504	24	24	0	0	NA	NA	NA	50	50	258	249	356	133	126	245	53	23	24	0.205	0.092	0.067
.	19.01.16-02.19.07-1-41817	118	5	5	0	0	0	494	3	3	0	0	NA	NA	NA	35	34	243	245	359	120	126	248	9	7	1	0.037	0.029	0.003
.	19.01.16-02.19.07-1-41818	36	1	1	1	0	1	0	0	0	0	0	NA	NA	NA	13	7	237	239	344	0	0	0	0	0	3	0	0	0.009
.	19.01.16-02.19.10-1-41819	207	15	15	2	0	2	508	14	14	0	0	NA	NA	NA	59	54	247	248	372	122	126	260	20	15	4	0.081	0.06	0.011
.	19.01.16-02.19.18-1-41826	239	24	24	5	0	5	513	20	20	0	0	NA	NA	NA	75	63	257	254	365	130	130	253	11	31	15	0.043	0.122	0.041
.	19.01.16-02.19.19-1-41827	61	3	3	2	0	1	484	2	2	0	0	NA	NA	NA	24	30	244	245	354	119	119	246	7	4	0	0.029	0.016	0
.	19.01.16-02.19.24-1-41833	33	1	1	0	0	0	0	0	0	0	0	NA	NA	NA	6	15	239	243	346	0	0	0	4	0	0	0.017	0	0
.	19.01.16-02.19.27-1-41835	455	83	83	25	0	17	576	76	76	0	0	NA	NA	NA	136	126	268	275	396	143	152	281	113	102	52	0.422	0.371	0.131
.	19.01.16-02.19.31-1-41842	64	2	2	0	0	0	352	1	1	0	0	NA	NA	NA	18	17	243	240	347	87	85	180	2	1	0	0.008	0.004	0
.	19.01.16-02.19.35-1-41844	214	22	22	5	0	4	516	20	20	0	0	NA	NA	NA	70	62	256	252	367	133	127	256	11	41	13	0.043	0.163	0.035
.	19.01.16-02.19.41-1-41860	145	6	6	2	0	2	511	4	4	0	0	NA	NA	NA	55	60	249	257	367	125	133	253	10	4	0	0.04	0.016	0
.	19.01.16-02.19.43-1-41861	33	1	1	1	0	1	0	0	0	0	0	NA	NA	NA	8	10	237	240	346	0	0	0	0	0	2	0	0	0.006
.	19.01.16-02.19.45-1-41862	149	7	7	0	0	0	495	6	6	0	0	NA	NA	NA	34	33	244	245	357	121	122	252	3	18	0	0.012	0.073	0
.	19.01.16-02.19.49-1-41864	30	1	1	0	0	0	0	0	0	0	0	NA	NA	NA	8	6	238	238	343	0	0	0	0	1	0	0	0.004	0
.	19.01.16-02.19.51-1-41865	421	61	61	17	0	11	571	57	57	0	0	NA	NA	NA	109	124	274	268	395	149	144	278	71	62	50	0.259	0.231	0.127
.	19.01.16-02.19.58-1-41866	147	13	13	4	0	2	505	12	12	0	0	NA	NA	NA	35	44	250	248	359	127	127	251	13	8	16	0.052	0.032	0.045
.	19.01.16-02.19.58-1-41867	119	5	5	2	0	2	496	4	4	0	0	NA	NA	NA	32	44	246	249	362	123	125	248	0	3	4	0	0.012	0.011
.	19.01.16-02.20.03-1-41872	207	11	11	4	0	3	523	9	9	0	0	NA	NA	NA	68	69	261	249	372	134	127	262	7	14	14	0.027	0.056	0.038
.	19.01.16-02.20.04-1-41873	30	1	1	0	0	0	0	0	0	0	0	NA	NA	NA	12	9	240	238	344	0	0	0	0	0	1	0	0	0.003
.	19.01.16-02.20.06-1-41874	120	16	16	3	0	3	499	15	15	0	0	NA	NA	NA	49	42	247	248	360	125	124	250	15	10	12	0.061	0.04	0.033
.	19.01.16-02.20.08-1-41875	61	2	2	0	0	0	471	1	1	0	0	NA	NA	NA	34	19	243	240	349	117	117	237	0	4	0	0	0.017	0
.	19.01.16-02.20.13-1-41877	274	21	21	7	0	5	534	19	19	0	0	NA	NA	NA	66	79	260	254	378	135	133	266	33	30	12	0.127	0.118	0.032
.	19.01.16-02.20.16-1-41881	206	28	28	8	0	7	511	24	24	0	0	NA	NA	NA	57	51	251	254	359	131	128	252	24	31	18	0.096	0.122	0.05
.	19.01.16-02.20.20-1-41886	114	4	4	0	0	0	489	3	3	0	0	NA	NA	NA	34	35	246	251	351	122	125	242	0	8	4	0	0.032	0.011
.	19.01.16-02.20.23-1-41890	268	35	35	13	0	9	528	31	31	0	0	NA	NA	NA	75	74	256	257	374	130	138	260	26	32	30	0.102	0.125	0.08
.	19.01.16-02.20.26-1-41897	183	13	13	5	0	4	513	11	11	0	0	NA	NA	NA	54	64	254	255	368	128	129	256	11	7	7	0.043	0.027	0.019
.	19.01.16-02.20.30-1-41906	35	1	1	0	0	0	0	0	0	0	0	NA	NA	NA	4	11	241	238	345	0	0	0	0	0	0	0	0	0
.	19.01.16-02.20.33-1-41910	36	1	1	0	0	0	0	0	0	0	0	NA	NA	NA	11	8	238	238	345	0	0	0	0	0	0	0	0	0
.	19.01.16-02.20.35-1-41911	154	11	11	3	0	2	503	8	8	0	0	NA	NA	NA	48	51	245	257	362	122	131	250	17	9	4	0.069	0.035	0.011
.	19.01.16-02.20.36-1-41927	90	3	3	0	0	0	488	1	1	0	0	NA	NA	NA	34	31	241	244	359	118	122	248	7	0	3	0.029	0	0.008
.	19.01.16-02.20.49-1-41928	214	34	34	5	0	5	521	31	31	0	0	NA	NA	NA	80	63	256	256	364	133	134	254	26	45	17	0.102	0.176	0.047
.	19.01.16-02.20.50-1-41929	36	1	1	0	0	0	0	0	0	0	0	NA	NA	NA	4	12	240	240	345	0	0	0	0	1	0	0	0.004	0
.	19.01.16-02.20.50-1-41930	36	1	1	1	0	1	0	0	0	0	0	NA	NA	NA	6	8	238	239	344	0	0	0	3	0	0	0.013	0	0
.	19.01.16-02.20.50-1-41931	114	6	6	2	0	2	493	5	5	0	0	NA	NA	NA	32	34	247	245	355	125	123	245	4	9	7	0.016	0.037	0.02
.	19.01.16-02.20.52-1-41932	178	9	9	3	0	3	501	8	8	0	0	NA	NA	NA	46	47	249	250	361	125	128	248	14	11	4	0.056	0.044	0.011
.	19.01.16-02.20.53-1-41933	297	83	83	24	0	19	541	77	77	0	0	NA	NA	NA	97	90	260	262	381	139	137	265	71	83	63	0.273	0.317	0.165
.	19.01.16-02.21.01-1-41941	213	46	46	12	0	9	537	43	43	0	0	NA	NA	NA	63	86	253	270	376	129	144	264	62	43	28	0.245	0.159	0.074
.	19.01.16-02.21.04-1-41943	59	3	3	0	0	0	250	2	2	0	0	NA	NA	NA	21	21	247	243	344	69	65	116	1	1	2	0.004	0.004	0.006
.	19.01.16-02.21.06-1-41944	154	20	20	4	0	3	509	18	18	0	0	NA	NA	NA	50	47	253	247	360	132	125	252	33	28	9	0.13	0.113	0.025
.	19.01.16-02.21.08-1-41945	57	2	2	0	0	0	102	1	1	0	0	NA	NA	NA	18	17	240	240	350	25	22	55	2	0	0	0.008	0	0
.	19.01.16-02.21.13-1-41946	155	15	15	4	0	3	505	12	12	0	0	NA	NA	NA	50	52	250	244	371	126	123	256	14	24	2	0.056	0.098	0.005
.	19.01.16-02.21.14-1-41948	147	8	8	3	0	2	509	7	7	0	0	NA	NA	NA	37	43	248	246	362	132	124	253	0	19	8	0	0.077	0.022
.	19.01.16-02.21.15-1-41950	93	9	9	4	0	4	488	7	7	0	0	NA	NA	NA	21	30	248	243	352	127	120	241	5	9	15	0.02	0.037	0.043
.	19.01.16-02.21.16-1-41953	37	1	1	0	0	0	0	0	0	0	0	NA	NA	NA	8	11	238	241	345	0	0	0	0	2	0	0	0.008	0
.	19.01.16-02.21.19-1-41957	153	21	21	3	0	2	490	19	19	0	0	NA	NA	NA	51	45	248	247	363	122	120	248	26	24	5	0.105	0.097	0.014
.	19.01.16-02.21.32-1-41970	279	20	20	4	0	3	526	19	19	0	0	NA	NA	NA	79	77	257	254	379	131	132	263	8	21	17	0.031	0.083	0.045
.	19.01.16-02.21.32-1-41971	381	45	45	16	0	13	544	39	39	0	0	NA	NA	NA	108	91	261	264	379	136	139	269	33	65	25	0.126	0.246	0.066
.	19.01.16-02.21.34-1-41973	190	24	24	5	0	4	527	22	22	0	0	NA	NA	NA	46	77	258	263	369	132	136	259	21	25	34	0.081	0.095	0.092
.	19.01.16-02.21.34-1-41974	472	63	63	18	0	15	565	58	58	0	0	NA	NA	NA	134	109	267	262	393	146	140	279	86	31	78	0.322	0.118	0.198
.	19.01.16-02.21.37-1-41990	33	1	1	0	0	0	0	0	0	0	0	NA	NA	NA	9	18	240	242	349	0	0	0	0	0	1	0	0	0.003
.	19.01.16-02.21.40-1-41991	326	63	63	9	0	8	561	58	58	0	0	NA	NA	NA	74	105	268	265	385	145	141	275	48	96	31	0.179	0.362	0.081
.	19.01.16-02.21.55-1-41992	350	46	46	16	0	14	547	44	44	0	0	NA	NA	NA	114	97	263	265	382	138	141	268	43	72	23	0.163	0.272	0.06
.	19.01.16-02.22.00-1-41993	96	6	6	2	0	2	486	5	5	0	0	NA	NA	NA	20	23	244	244	348	124	123	239	2	3	6	0.008	0.012	0.017
.	19.01.16-02.22.04-1-41994	447	34	34	8	0	3	601	29	29	0	0	NA	NA	NA	131	147	288	272	400	165	149	287	32	48	40	0.111	0.176	0.1
.	19.01.16-02.22.14-1-41997	172	8	8	2	0	2	499	6	6	0	0	NA	NA	NA	54	48	248	251	362	122	126	251	11	2	9	0.044	0.008	0.025
.	19.01.16-02.22.16-1-41999	87	3	3	1	0	1	487	2	2	0	0	NA	NA	NA	26	30	242	247	354	120	122	245	1	6	1	0.004	0.024	0.003
.	19.01.16-02.22.29-1-42017	91	7	7	0	0	0	491	5	5	0	0	NA	NA	NA	27	37	250	245	355	127	121	243	0	3	14	0	0.012	0.039
.	19.01.16-02.22.30-1-42020	59	2	2	0	0	0	401	1	1	0	0	NA	NA	NA	17	18	239	244	348	95	99	207	5	0	3	0.021	0	0.009
.	19.01.16-02.22.32-1-42022	119	6	6	0	0	0	483	4	4	0	0	NA	NA	NA	43	33	245	250	351	120	126	237	2	3	8	0.008	0.012	0.023
.	19.01.16-02.22.33-1-42024	175	9	9	5	0	3	495	8	8	0	0	NA	NA	NA	49	47	253	249	358	127	124	244	8	8	7	0.032	0.032	0.02
.	19.01.16-02.22.41-1-42041	239	19	19	4	0	4	537	18	18	0	0	NA	NA	NA	59	88	258	260	383	134	135	268	26	22	12	0.101	0.085	0.031
.	19.01.16-02.22.47-1-42042	425	60	60	21	0	17	568	54	54	0	0	NA	NA	NA	124	116	265	272	392	141	146	281	95	90	18	0.358	0.331	0.046
.	19.01.16-02.22.48-1-42043	34	1	1	1	0	1	0	0	0	0	0	NA	NA	NA	7	4	237	236	344	0	0	0	0	0	2	0	0	0.006
.	19.01.16-02.22.50-1-42044	185	14	14	3	0	3	504	13	13	0	0	NA	NA	NA	64	57	248	257	365	123	132	249	33	6	11	0.133	0.023	0.03
.	19.01.16-02.22.53-1-42045	211	12	12	2	0	1	506	10	10	0	0	NA	NA	NA	70	54	250	252	365	125	127	254	0	24	10	0	0.095	0.027
.	19.01.16-02.22.54-1-42046	369	64	64	28	0	18	542	57	57	0	0	NA	NA	NA	106	94	266	268	373	138	141	263	69	94	29	0.259	0.351	0.078
.	19.01.16-02.22.56-1-42054	157	10	10	0	0	0	497	7	7	0	0	NA	NA	NA	47	41	243	253	358	121	126	250	11	7	2	0.045	0.028	0.006
.	19.01.16-02.23.03-1-42055	94	4	4	2	0	2	481	3	3	0	0	NA	NA	NA	30	29	243	250	349	119	123	239	6	5	0	0.025	0.02	0
.	19.01.16-02.23.03-1-42056	32	1	1	1	0	1	0	0	0	0	0	NA	NA	NA	7	10	237	240	346	0	0	0	1	0	0	0.004	0	0
.	19.01.16-02.23.06-1-42057	36	1	1	0	0	0	0	0	0	0	0	NA	NA	NA	9	7	238	239	343	0	0	0	0	4	0	0	0.017	0
.	19.01.16-02.23.10-1-42058	344	40	40	8	0	6	553	39	39	0	0	NA	NA	NA	103	105	258	266	394	133	142	278	34	46	33	0.132	0.173	0.084
.	19.01.16-02.23.14-1-42059	157	13	13	4	0	4	494	10	10	0	0	NA	NA	NA	46	44	244	250	363	122	126	246	9	14	16	0.037	0.056	0.044
.	19.01.16-02.23.14-1-42060	333	52	52	13	0	11	551	49	49	0	0	NA	NA	NA	94	102	266	266	383	141	143	267	60	49	49	0.226	0.184	0.128
.	19.01.16-02.23.16-1-42064	346	43	43	8	0	7	554	39	39	0	0	NA	NA	NA	98	101	261	273	380	137	149	268	50	57	35	0.192	0.209	0.092
.	19.01.16-02.23.17-1-42066	60	2	2	1	0	1	476	1	1	0	0	NA	NA	NA	15	17	239	241	350	117	121	238	0	0	2	0	0	0.006
.	19.01.16-02.23.18-1-42069	235	21	21	3	0	2	531	20	20	0	0	NA	NA	NA	65	85	264	254	380	140	133	258	3	24	23	0.011	0.094	0.061
.	19.01.16-02.23.28-1-42076	263	26	26	6	0	5	536	24	24	0	0	NA	NA	NA	86	78	264	255	372	140	133	263	55	25	11	0.208	0.098	0.03
.	19.01.16-02.23.42-1-42100	120	5	5	0	0	0	491	4	4	0	0	NA	NA	NA	36	37	249	248	353	124	121	246	15	4	0	0.06	0.016	0
.	19.01.16-02.23.51-1-42101	172	8	8	1	0	1	507	7	7	0	0	NA	NA	NA	45	50	256	245	362	133	121	253	0	22	4	0	0.09	0.011
.	19.01.16-02.23.59-1-42103	35	1	1	0	0	0	0	0	0	0	0	NA	NA	NA	16	9	239	239	344	0	0	0	0	0	2	0	0	0.006
.	19.01.16-02.24.02-1-42104	237	23	23	4	0	4	521	21	21	0	0	NA	NA	NA	73	71	256	257	371	131	132	258	39	17	17	0.152	0.066	0.046
.	19.01.16-02.24.06-1-42105	89	3	3	0	0	0	477	2	2	0	0	NA	NA	NA	20	21	239	242	353	116	120	241	0	2	2	0	0.008	0.006
.	19.01.16-02.24.09-1-42106	33	1	1	0	0	0	0	0	0	0	0	NA	NA	NA	8	5	236	237	345	0	0	0	0	0	0	0	0	0
.	19.01.16-02.24.11-1-42107	245	14	14	4	0	2	523	9	9	0	0	NA	NA	NA	64	67	252	254	374	130	130	263	20	14	4	0.079	0.055	0.011
.	19.01.16-02.24.12-1-42108	379	84	84	17	0	14	554	80	80	0	0	NA	NA	NA	96	100	271	263	379	146	138	270	85	98	71	0.314	0.373	0.187
.	19.01.16-02.24.14-1-42110	60	2	2	0	0	0	401	1	1	0	0	NA	NA	NA	22	14	238	243	346	99	105	197	2	0	1	0.008	0	0.003
.	19.01.16-02.24.16-1-42114	122	16	16	6	0	2	501	12	12	0	0	NA	NA	NA	35	46	253	252	354	127	128	246	28	3	2	0.111	0.012	0.006
.	19.01.16-02.24.17-1-42115	33	1	1	0	0	0	0	0	0	0	0	NA	NA	NA	10	8	238	238	345	0	0	0	0	0	0	0	0	0
.	19.01.16-02.24.18-1-42117	120	8	8	1	0	1	493	7	7	0	0	NA	NA	NA	42	38	248	247	356	125	123	245	16	18	4	0.065	0.073	0.011
.	19.01.16-02.24.19-1-42119	82	4	4	0	0	0	477	2	2	0	0	NA	NA	NA	26	22	242	242	351	119	119	239	5	0	5	0.021	0	0.014
.	19.01.16-02.24.20-1-42120	368	80	80	24	0	16	559	72	72	0	0	NA	NA	NA	98	110	265	274	384	142	145	272	100	99	45	0.377	0.361	0.117
.	19.01.16-02.24.25-1-42127	86	3	3	0	0	0	478	2	2	0	0	NA	NA	NA	29	25	242	244	352	116	120	242	5	0	0	0.021	0	0
.	19.01.16-02.24.34-1-42135	232	26	26	9	0	9	524	24	24	0	0	NA	NA	NA	47	74	251	260	376	126	133	265	46	26	6	0.183	0.1	0.016
.	19.01.16-02.24.34-1-42136	150	13	13	3	0	3	496	11	11	0	0	NA	NA	NA	50	45	250	250	358	126	125	245	9	26	10	0.036	0.104	0.028
.	19.01.16-02.24.37-1-42152	35	1	1	1	0	1	0	0	0	0	0	NA	NA	NA	7	13	242	240	344	0	0	0	0	4	0	0	0.017	0
.	19.01.16-02.24.39-1-42153	60	2	2	1	0	0	480	1	1	0	0	NA	NA	NA	30	24	238	243	356	117	119	244	0	0	7	0	0	0.02
.	19.01.16-02.24.39-1-42154	221	24	24	6	0	5	526	22	22	0	0	NA	NA	NA	73	80	266	253	374	137	123	266	22	26	13	0.083	0.103	0.035
.	19.01.16-02.24.40-1-42155	236	36	36	6	0	6	520	33	33	0	0	NA	NA	NA	68	70	258	260	365	135	131	254	33	51	25	0.128	0.196	0.068
.	19.01.16-02.24.43-1-42156	67	3	3	0	0	0	473	2	2	0	0	NA	NA	NA	34	16	239	243	347	117	118	238	0	6	0	0	0.025	0
.	19.01.16-02.24.51-1-42158	263	34	34	11	0	8	525	29	29	0	0	NA	NA	NA	70	70	254	262	367	131	138	256	26	69	27	0.102	0.263	0.074
.	19.01.16-02.24.55-1-42159	230	16	16	0	0	0	509	14	14	0	0	NA	NA	NA	59	51	251	254	359	129	131	249	12	23	8	0.048	0.091	0.022
.	19.01.16-02.24.56-1-42160	237	48	48	13	0	12	522	43	43	0	0	NA	NA	NA	61	66	255	255	369	131	130	261	83	48	31	0.325	0.188	0.084
.	19.01.16-02.25.14-1-42170	188	14	14	2	0	2	505	11	11	0	0	NA	NA	NA	56	46	249	245	365	127	123	255	27	7	7	0.108	0.029	0.019
.	19.01.16-02.25.15-1-42172	33	1	1	1	0	1	0	0	0	0	0	NA	NA	NA	10	9	239	240	343	0	0	0	0	0	3	0	0	0.009
.	19.01.16-02.25.18-1-42176	32	1	1	1	0	1	0	0	0	0	0	NA	NA	NA	8	3	237	237	342	0	0	0	0	0	0	0	0	0
.	19.01.16-02.25.19-1-42178	36	1	1	0	0	0	0	0	0	0	0	NA	NA	NA	10	11	243	239	342	0	0	0	0	2	0	0	0.008	0
.	19.01.16-02.25.22-1-42182	126	7	7	1	0	1	493	6	6	0	0	NA	NA	NA	42	33	244	242	360	122	123	248	15	2	3	0.061	0.008	0.008
.	19.01.16-02.25.23-1-42183	264	26	26	8	0	8	533	22	22	0	0	NA	NA	NA	71	83	258	265	373	134	142	257	48	20	28	0.186	0.075	0.075
.	19.01.16-02.25.32-1-42192	36	1	1	0	0	0	0	0	0	0	0	NA	NA	NA	7	15	243	239	346	0	0	0	0	0	0	0	0	0
.	19.01.16-02.25.35-1-42195	36	1	1	1	0	1	0	0	0	0	0	NA	NA	NA	7	4	236	239	342	0	0	0	0	0	0	0	0	0
.	19.01.16-02.25.38-1-42211	125	12	12	2	0	2	506	11	11	0	0	NA	NA	NA	45	52	250	253	362	127	129	250	16	0	22	0.064	0	0.061
.	19.01.16-02.25.39-1-42212	380	77	77	16	0	13	574	67	67	0	0	NA	NA	NA	114	121	264	270	400	140	145	289	109	70	59	0.413	0.259	0.148
.	19.01.16-02.25.39-1-42213	117	4	4	2	0	2	507	3	3	0	0	NA	NA	NA	36	47	249	253	358	131	127	249	0	0	11	0	0	0.031
.	19.01.16-02.25.41-1-42214	30	1	1	0	0	0	0	0	0	0	0	NA	NA	NA	14	6	238	237	344	0	0	0	1	0	0	0.004	0	0
.	19.01.16-02.25.43-1-42215	63	3	3	1	0	1	402	2	2	0	0	NA	NA	NA	18	18	242	242	347	100	100	202	0	4	2	0	0.017	0.006
.	19.01.16-02.25.50-1-42216	60	2	2	0	0	0	198	1	1	0	0	NA	NA	NA	12	11	238	240	346	51	50	97	0	0	4	0	0	0.012
.	19.01.16-02.25.54-1-42217	35	1	1	1	0	1	0	0	0	0	0	NA	NA	NA	11	7	238	238	344	0	0	0	0	0	0	0	0	0
.	19.01.16-02.25.54-1-42218	242	22	22	4	0	3	526	21	21	0	0	NA	NA	NA	78	79	260	257	375	132	133	261	45	24	8	0.173	0.093	0.021
.	19.01.16-02.25.54-1-42219	297	47	47	16	0	14	531	40	40	0	0	NA	NA	NA	94	79	255	259	378	128	138	265	73	46	40	0.286	0.178	0.106
.	19.01.16-02.25.56-1-42220	118	4	4	1	0	1	496	3	3	0	0	NA	NA	NA	44	43	251	247	358	124	124	248	2	14	3	0.008	0.057	0.008
.	19.01.16-02.25.59-1-42221	61	2	2	1	0	1	0	1	1	0	0	NA	NA	NA	15	16	240	239	350	0	0	0	2	0	2	0.008	0	0.006
.	19.01.16-02.26.02-1-42222	63	2	2	0	0	0	476	1	1	0	0	NA	NA	NA	13	16	242	241	346	120	118	238	0	5	0	0	0.021	0
.	19.01.16-02.26.04-1-42224	93	3	3	1	0	1	487	2	2	0	0	NA	NA	NA	40	34	249	241	357	123	120	244	5	0	9	0.02	0	0.025
.	19.01.16-02.26.04-1-42225	214	17	17	4	0	3	523	14	14	0	0	NA	NA	NA	61	80	258	260	375	131	133	259	16	30	11	0.062	0.115	0.029
.	19.01.16-02.26.05-1-42226	94	4	4	0	0	0	494	3	3	0	0	NA	NA	NA	27	32	245	246	354	124	124	246	6	0	5	0.024	0	0.014
.	19.01.16-02.26.14-1-42228	159	15	15	6	0	5	511	12	12	0	0	NA	NA	NA	49	56	251	259	359	131	134	246	13	27	11	0.052	0.104	0.031
.	19.01.16-02.26.14-1-42229	336	58	58	13	0	7	558	52	52	0	0	NA	NA	NA	106	105	274	257	387	148	135	275	88	67	38	0.321	0.261	0.098
.	19.01.16-02.26.18-1-42234	149	15	15	2	0	1	492	14	14	0	0	NA	NA	NA	34	38	247	252	352	124	127	241	12	26	3	0.049	0.103	0.009
.	19.01.16-02.26.20-1-42238	121	7	7	1	0	0	488	6	6	0	0	NA	NA	NA	28	35	252	244	352	128	121	239	0	7	9	0	0.029	0.026
.	19.01.16-02.26.29-1-42246	123	11	11	3	0	3	479	8	8	0	0	NA	NA	NA	43	28	245	240	356	119	117	243	14	5	7	0.057	0.021	0.02
.	19.01.16-02.26.34-1-42259	148	9	9	0	0	0	505	8	8	0	0	NA	NA	NA	55	49	247	248	367	126	125	254	12	6	7	0.049	0.024	0.019
.	19.01.16-02.26.37-1-42275	63	2	2	2	0	2	483	1	1	0	0	NA	NA	NA	24	26	248	244	347	125	122	236	0	4	4	0	0.016	0.012
.	19.01.16-02.26.39-1-42276	533	93	93	21	0	18	607	86	86	0	0	NA	NA	NA	158	161	282	282	410	157	155	295	118	104	50	0.418	0.369	0.122
.	19.01.16-02.26.45-1-42277	92	8	8	1	0	1	491	5	5	0	0	NA	NA	NA	32	37	244	247	359	120	122	249	18	4	0	0.074	0.016	0
.	19.01.16-02.26.47-1-42278	439	115	115	39	0	34	565	108	108	0	0	NA	NA	NA	139	113	269	275	382	146	150	269	163	137	52	0.606	0.498	0.136
.	19.01.16-02.26.50-1-42279	121	15	15	2	0	2	491	13	13	0	0	NA	NA	NA	38	38	248	254	349	126	129	236	11	18	12	0.044	0.071	0.034
.	19.01.16-02.26.53-1-42280	66	2	2	0	0	0	453	1	1	0	0	NA	NA	NA	18	15	240	242	346	115	111	227	3	0	3	0.012	0	0.009
.	19.01.16-02.26.56-1-42281	193	13	13	2	0	1	503	12	12	0	0	NA	NA	NA	64	52	251	251	363	124	127	252	17	10	6	0.068	0.04	0.017
.	19.01.16-02.27.01-1-42289	179	9	9	1	0	1	507	8	8	0	0	NA	NA	NA	86	62	253	251	371	125	126	256	12	3	3	0.047	0.012	0.008
.	19.01.16-02.27.04-1-42290	62	2	2	0	0	0	302	1	1	0	0	NA	NA	NA	14	14	239	241	347	67	72	163	0	0	2	0	0	0.006
.	19.01.16-02.27.12-1-42291	97	4	4	2	0	2	482	2	2	0	0	NA	NA	NA	22	24	243	244	350	120	121	241	7	0	1	0.029	0	0.003
.	19.01.16-02.27.14-1-42292	316	71	71	20	0	15	544	66	66	0	0	NA	NA	NA	84	90	265	262	376	141	137	266	100	73	45	0.377	0.279	0.12
.	19.01.16-02.27.14-1-42295	411	54	54	12	0	8	571	50	50	0	0	NA	NA	NA	120	117	273	268	389	148	145	278	96	74	25	0.352	0.276	0.064
.	19.01.16-02.27.19-1-42302	292	52	52	18	0	13	538	45	45	0	0	NA	NA	NA	90	86	263	263	373	140	141	257	64	76	26	0.243	0.289	0.07
.	19.01.16-02.27.23-1-42306	241	52	52	16	0	12	528	49	49	0	0	NA	NA	NA	67	72	255	257	373	133	132	263	77	58	21	0.302	0.226	0.056
.	19.01.16-02.27.25-1-42309	92	6	6	0	0	0	479	5	5	0	0	NA	NA	NA	22	21	242	241	351	120	117	242	9	0	1	0.037	0	0.003
.	19.01.16-02.27.27-1-42310	356	75	75	21	0	16	557	65	65	0	0	NA	NA	NA	107	108	275	260	386	149	138	270	70	79	54	0.255	0.304	0.14
.	19.01.16-02.27.41-1-42334	293	37	37	10	0	7	541	31	31	0	0	NA	NA	NA	96	92	266	259	380	141	134	266	41	44	36	0.154	0.17	0.095
.	19.01.16-02.28.32-1-42353	94	4	4	0	0	0	488	3	3	0	0	NA	NA	NA	23	26	245	240	354	122	118	248	3	0	3	0.012	0	0.008
.	19.01.16-02.28.33-1-42356	229	11	11	3	0	2	517	9	9	0	0	NA	NA	NA	67	72	261	262	362	132	136	249	11	8	13	0.042	0.031	0.036
.	19.01.16-02.28.33-1-42357	66	3	3	0	0	0	480	2	2	0	0	NA	NA	NA	25	22	245	243	347	121	119	240	1	4	0	0.004	0.016	0
.	19.01.16-02.28.34-1-42358	68	3	3	1	0	1	482	2	2	0	0	NA	NA	NA	25	34	245	248	354	117	123	242	1	0	2	0.004	0	0.006
.	19.01.16-02.28.35-1-42374	58	2	2	0	0	0	480	1	1	0	0	NA	NA	NA	23	21	241	238	355	120	117	243	1	3	0	0.004	0.013	0
.	19.01.16-02.28.43-1-42375	208	34	34	8	0	6	519	30	30	0	0	NA	NA	NA	69	58	255	249	367	132	128	259	30	25	25	0.118	0.1	0.068
.	19.01.16-02.28.46-1-42376	184	14	14	3	0	3	513	12	12	0	0	NA	NA	NA	57	58	253	253	365	130	128	255	23	21	8	0.091	0.083	0.022
.	19.01.16-02.28.46-1-42377	116	12	12	4	0	4	484	11	11	0	0	NA	NA	NA	38	32	241	244	360	118	121	245	12	13	11	0.05	0.053	0.031
.	19.01.16-02.28.47-1-42378	117	8	8	6	0	4	500	7	7	0	0	NA	NA	NA	42	43	249	250	357	128	124	248	9	8	11	0.036	0.032	0.031
.	19.01.16-02.28.47-1-42379	404	28	28	5	0	4	559	26	26	0	0	NA	NA	NA	117	109	268	266	388	141	140	278	47	26	18	0.175	0.098	0.046
.	19.01.16-02.28.51-1-42380	172	13	13	1	0	1	505	12	12	0	0	NA	NA	NA	51	50	248	250	365	125	126	254	13	15	3	0.052	0.06	0.008
.	19.01.16-02.28.56-1-42382	167	16	16	2	0	2	504	15	15	0	0	NA	NA	NA	46	56	242	252	375	118	129	257	8	9	13	0.033	0.036	0.035
.	19.01.16-02.28.57-1-42383	66	4	4	0	0	0	482	3	3	0	0	NA	NA	NA	31	29	242	246	354	119	122	241	0	1	10	0	0.004	0.028
.	19.01.16-02.29.06-1-42391	61	3	3	1	0	1	251	2	2	0	0	NA	NA	NA	17	19	240	240	352	65	61	125	6	0	0	0.025	0	0
.	19.01.16-02.29.10-1-42392	358	104	104	26	0	22	531	93	93	0	0	NA	NA	NA	94	80	266	262	365	140	136	255	130	104	58	0.489	0.397	0.159
.	19.01.16-02.29.11-1-42393	66	3	3	0	0	0	480	1	1	0	0	NA	NA	NA	24	23	241	243	352	121	120	239	0	1	3	0	0.004	0.009
.	19.01.16-02.29.14-1-42396	176	12	12	1	0	1	509	11	11	0	0	NA	NA	NA	49	56	251	255	363	127	130	252	12	11	8	0.048	0.043	0.022
.	19.01.16-02.29.15-1-42397	88	3	3	0	0	0	482	2	2	0	0	NA	NA	NA	23	26	247	245	347	123	121	238	0	9	1	0	0.037	0.003
.	19.01.16-02.29.16-1-42399	119	11	11	2	0	2	494	10	10	0	0	NA	NA	NA	41	39	249	246	357	125	121	248	10	10	9	0.04	0.041	0.025
.	19.01.16-02.29.22-1-42406	85	4	4	1	0	1	482	3	3	0	0	NA	NA	NA	34	30	249	241	353	121	118	243	7	5	6	0.028	0.021	0.017
.	19.01.16-02.29.22-1-42407	207	15	15	4	0	4	512	12	12	0	0	NA	NA	NA	54	57	251	259	360	127	133	252	26	22	2	0.104	0.085	0.006
.	19.01.16-02.29.22-1-42408	188	17	17	5	0	5	516	14	14	0	0	NA	NA	NA	64	65	248	257	373	124	135	257	11	20	16	0.044	0.078	0.043
.	19.01.16-02.29.29-1-42416	90	6	6	2	0	2	488	5	5	0	0	NA	NA	NA	22	28	246	243	352	123	121	244	0	4	8	0	0.016	0.023
.	19.01.16-02.29.35-1-42420	91	3	3	0	0	0	480	2	2	0	0	NA	NA	NA	25	24	242	246	349	120	121	239	0	0	8	0	0	0.023
.	19.01.16-02.29.36-1-42436	201	23	23	4	0	4	513	22	22	0	0	NA	NA	NA	73	65	252	256	370	125	129	259	22	20	24	0.087	0.078	0.065
.	19.01.16-02.29.37-1-42437	92	7	7	2	0	2	489	6	6	0	0	NA	NA	NA	34	33	247	246	353	122	124	243	0	9	12	0	0.037	0.034
.	19.01.16-02.29.37-1-42438	287	33	33	8	0	7	524	32	32	0	0	NA	NA	NA	68	70	260	258	365	134	135	255	49	38	39	0.188	0.147	0.107
.	19.01.16-02.29.44-1-42439	36	1	1	0	0	0	0	0	0	0	0	NA	NA	NA	15	8	239	238	344	0	0	0	0	0	0	0	0	0
.	19.01.16-02.29.46-1-42440	89	3	3	2	0	2	479	2	2	0	0	NA	NA	NA	26	22	243	241	351	120	118	241	0	6	0	0	0.025	0
.	19.01.16-02.29.47-1-42441	86	4	4	2	0	2	492	3	3	0	0	NA	NA	NA	27	41	241	246	367	119	122	251	3	1	4	0.012	0.004	0.011
.	19.01.16-02.29.51-1-42443	210	38	38	8	0	7	516	37	37	0	0	NA	NA	NA	56	57	256	249	365	133	126	257	35	46	25	0.137	0.185	0.068
.	19.01.16-02.29.52-1-42444	115	7	7	1	0	1	492	6	6	0	0	NA	NA	NA	29	33	244	247	355	123	123	246	10	6	8	0.041	0.024	0.023
.	19.01.16-02.29.54-1-42445	181	33	33	7	0	5	502	32	32	0	0	NA	NA	NA	51	46	248	247	364	124	125	253	26	32	25	0.105	0.13	0.069
.	19.01.16-02.29.57-1-42446	60	3	3	1	0	1	477	2	2	0	0	NA	NA	NA	16	15	240	239	349	120	120	237	0	5	5	0	0.021	0.014
.	19.01.16-02.30.01-1-42447	33	1	1	0	0	0	0	0	0	0	0	NA	NA	NA	15	8	238	238	345	0	0	0	0	0	0	0	0	0
.	19.01.16-02.30.03-1-42452	64	8	8	1	0	1	487	7	7	0	0	NA	NA	NA	28	33	244	248	354	120	124	243	10	12	4	0.041	0.048	0.011
.	19.01.16-02.30.07-1-42453	120	16	16	5	0	4	490	14	14	0	0	NA	NA	NA	29	30	249	244	350	126	124	240	17	11	19	0.068	0.045	0.054
.	19.01.16-02.30.10-1-42454	89	3	3	0	0	0	480	2	2	0	0	NA	NA	NA	20	22	243	240	352	121	119	240	2	8	0	0.008	0.033	0
.	19.01.16-02.30.14-1-42457	344	41	41	10	0	7	558	36	36	0	0	NA	NA	NA	112	100	261	264	388	139	142	277	79	26	37	0.303	0.098	0.095
.	19.01.16-02.30.24-1-42473	94	9	9	4	0	2	493	7	7	0	0	NA	NA	NA	31	40	245	248	360	121	124	248	16	15	1	0.065	0.06	0.003
.	19.01.16-02.30.26-1-42474	31	1	1	0	0	0	0	0	0	0	0	NA	NA	NA	5	8	237	238	346	0	0	0	0	1	0	0	0.004	0
.	19.01.16-02.30.28-1-42475	332	80	80	20	0	17	542	75	75	0	0	NA	NA	NA	89	96	269	267	373	142	138	262	97	109	34	0.361	0.408	0.091
.	19.01.16-02.30.32-1-42486	59	2	2	1	0	1	99	1	1	0	0	NA	NA	NA	18	16	242	239	348	27	25	47	6	0	0	0.025	0	0
.	19.01.16-02.30.38-1-42503	150	12	12	3	0	3	492	11	11	0	0	NA	NA	NA	51	38	249	250	352	125	124	243	19	19	4	0.076	0.076	0.011
.	19.01.16-02.30.39-1-42504	295	24	24	8	0	7	532	21	21	0	0	NA	NA	NA	95	80	253	267	373	130	141	261	50	16	17	0.198	0.06	0.046
.	19.01.16-02.30.40-1-42505	32	1	1	1	0	1	0	0	0	0	0	NA	NA	NA	6	4	238	237	342	0	0	0	0	0	0	0	0	0
.	19.01.16-02.30.42-1-42506	119	5	5	3	0	2	492	4	4	0	0	NA	NA	NA	33	36	250	245	354	126	122	244	4	2	5	0.016	0.008	0.014
.	19.01.16-02.30.44-1-42507	36	1	1	0	0	0	0	0	0	0	0	NA	NA	NA	8	6	238	236	345	0	0	0	0	0	0	0	0	0
.	19.01.16-02.30.46-1-42508	134	4	4	2	0	2	493	3	3	0	0	NA	NA	NA	39	39	252	244	356	129	123	241	9	6	0	0.036	0.025	0
.	19.01.16-02.30.50-1-42509	202	11	11	1	0	0	510	9	9	0	0	NA	NA	NA	44	52	252	247	366	128	123	259	4	16	6	0.016	0.065	0.016
.	19.01.16-02.30.53-1-42510	174	26	26	10	0	9	505	23	23	0	0	NA	NA	NA	51	51	254	246	364	128	124	253	29	20	29	0.114	0.081	0.08
.	19.01.16-02.30.56-1-42511	190	36	36	13	0	10	504	32	32	0	0	NA	NA	NA	44	50	248	256	359	128	132	244	50	57	19	0.202	0.223	0.053
.	19.01.16-02.31.00-1-42512	58	2	2	0	0	0	488	1	1	0	0	NA	NA	NA	18	29	247	241	354	123	120	245	0	4	0	0	0.017	0
.	19.01.16-02.31.01-1-42520	32	1	1	0	0	0	0	0	0	0	0	NA	NA	NA	10	11	239	237	348	0	0	0	0	0	0	0	0	0
.	19.01.16-02.31.03-1-42522	151	16	16	6	0	6	512	15	15	0	0	NA	NA	NA	38	55	253	250	365	131	129	252	14	14	18	0.055	0.056	0.049
.	19.01.16-02.31.09-1-42563	91	3	3	0	0	0	483	2	2	0	0	NA	NA	NA	32	26	242	243	354	120	119	244	1	0	3	0.004	0	0.008
.	19.01.16-02.31.11-1-42564	59	2	2	0	0	0	474	1	1	0	0	NA	NA	NA	27	23	245	241	350	120	117	237	4	0	1	0.016	0	0.003
.	19.01.16-02.31.11-1-42565	380	42	42	15	0	12	557	39	39	0	0	NA	NA	NA	121	106	268	263	388	143	138	276	79	35	29	0.295	0.133	0.075
.	19.01.16-02.31.16-1-42568	266	46	46	8	0	7	519	42	42	0	0	NA	NA	NA	71	68	260	256	365	134	131	254	49	66	17	0.188	0.258	0.047
.	19.01.16-02.31.22-1-42576	298	23	23	10	0	10	544	21	21	0	0	NA	NA	NA	83	84	263	260	374	139	139	266	20	35	10	0.076	0.135	0.027
.	19.01.16-02.31.23-1-42578	218	24	24	8	0	8	523	21	21	0	0	NA	NA	NA	61	75	259	253	376	135	127	261	13	38	6	0.05	0.15	0.016
.	19.01.16-02.31.29-1-42585	197	11	11	3	0	2	505	10	10	0	0	NA	NA	NA	44	52	254	256	355	129	130	246	13	6	3	0.051	0.023	0.008
.	19.01.16-02.31.33-1-42590	152	7	7	2	0	2	503	6	6	0	0	NA	NA	NA	58	42	242	250	363	122	128	253	4	0	15	0.017	0	0.041
.	19.01.16-02.31.44-1-42606	368	95	95	31	0	25	559	82	82	0	0	NA	NA	NA	88	99	258	268	386	137	145	277	111	127	55	0.43	0.474	0.142
.	19.01.16-02.31.51-1-42607	196	25	25	7	0	6	517	23	23	0	0	NA	NA	NA	46	52	249	256	360	130	134	253	39	22	30	0.157	0.086	0.083
.	19.01.16-02.31.57-1-42608	59	3	3	1	0	1	486	2	2	0	0	NA	NA	NA	26	29	245	245	352	121	122	243	1	0	4	0.004	0	0.011
.	19.01.16-02.31.57-1-42609	195	19	19	5	0	5	514	18	18	0	0	NA	NA	NA	60	54	249	253	365	127	133	254	43	38	6	0.173	0.15	0.016
.	19.01.16-02.31.58-1-42610	61	2	2	0	0	0	473	0	0	0	0	NA	NA	NA	30	17	242	241	347	118	120	235	0	2	2	0	0.008	0.006
.	19.01.16-02.32.02-1-42611	122	5	5	4	0	3	484	4	4	0	0	NA	NA	NA	39	33	248	248	350	120	123	241	22	0	4	0.089	0	0.011
.	19.01.16-02.32.11-1-42612	61	2	2	0	0	0	400	1	1	0	0	NA	NA	NA	17	11	238	239	347	98	101	201	0	0	3	0	0	0.009
.	19.01.16-02.32.11-1-42613	119	9	9	3	0	3	494	7	7	0	0	NA	NA	NA	35	34	244	245	358	121	122	251	11	7	7	0.045	0.029	0.02
.	19.01.16-02.32.13-1-42614	205	37	37	16	0	11	515	35	35	0	0	NA	NA	NA	58	61	260	247	367	136	123	256	54	13	37	0.208	0.053	0.101
.	19.01.16-02.32.20-1-42623	35	1	1	0	0	0	0	0	0	0	0	NA	NA	NA	9	6	238	237	344	0	0	0	0	0	5	0	0	0.015
.	19.01.16-02.32.21-1-42625	84	4	4	1	0	1	488	3	3	0	0	NA	NA	NA	18	28	241	247	353	120	124	244	7	2	1	0.029	0.008	0.003
.	19.01.16-02.32.23-1-42628	237	48	48	12	0	12	507	41	41	0	0	NA	NA	NA	58	58	251	248	372	124	125	258	53	65	25	0.211	0.262	0.067
.	19.01.16-02.32.23-1-42629	34	1	1	0	0	0	0	0	0	0	0	NA	NA	NA	15	11	239	242	343	0	0	0	0	0	2	0	0	0.006
.	19.01.16-02.32.26-1-42636	92	6	6	1	0	1	483	4	4	0	0	NA	NA	NA	20	22	242	243	350	118	121	244	1	3	8	0.004	0.012	0.023
.	19.01.16-02.32.31-1-42641	59	2	2	0	0	0	357	1	1	0	0	NA	NA	NA	17	20	242	241	350	84	90	183	0	3	1	0	0.012	0.003
.	19.01.16-02.32.32-1-42644	64	2	2	0	0	0	481	1	1	0	0	NA	NA	NA	19	24	242	246	349	121	122	238	9	0	4	0.037	0	0.011
.	19.01.16-02.32.34-1-42646	58	2	2	1	0	1	478	1	1	0	0	NA	NA	NA	14	18	241	242	348	117	120	241	5	0	0	0.021	0	0
.	19.01.16-02.32.36-1-42647	239	69	69	22	0	14	505	64	64	0	0	NA	NA	NA	80	61	251	254	369	125	125	255	103	56	26	0.41	0.22	0.07
.	19.01.16-02.32.41-1-42664	264	56	56	14	0	14	520	51	51	0	0	NA	NA	NA	65	62	258	256	361	134	134	252	64	40	40	0.248	0.156	0.111
.	19.01.16-02.32.42-1-42665	293	36	36	10	0	8	542	34	34	0	0	NA	NA	NA	71	90	259	269	375	133	144	265	27	55	14	0.104	0.204	0.037
.	19.01.16-02.32.45-1-42666	35	1	1	0	0	0	0	0	0	0	0	NA	NA	NA	10	9	238	241	343	0	0	0	0	5	0	0	0.021	0
.	19.01.16-02.32.45-1-42667	121	5	5	0	0	0	490	3	3	0	0	NA	NA	NA	31	31	245	247	352	122	122	246	6	4	4	0.024	0.016	0.011
.	19.01.16-02.32.48-1-42668	86	7	7	2	0	1	493	6	6	0	0	NA	NA	NA	34	36	245	248	356	122	125	246	4	2	8	0.016	0.008	0.022
.	19.01.16-02.33.04-1-42676	92	3	3	1	0	1	487	2	2	0	0	NA	NA	NA	28	34	248	243	356	124	120	243	4	4	0	0.016	0.016	0
.	19.01.16-02.33.06-1-42677	177	14	14	4	0	3	512	12	12	0	0	NA	NA	NA	56	57	249	258	363	127	134	251	37	3	5	0.149	0.012	0.014
.	19.01.16-02.33.09-1-42678	158	15	15	6	0	4	529	14	14	0	0	NA	NA	NA	49	77	253	257	380	131	132	266	18	28	10	0.071	0.109	0.026
.	19.01.16-02.33.18-1-42683	85	3	3	1	0	1	492	2	2	0	0	NA	NA	NA	31	33	245	248	353	123	127	242	0	8	4	0	0.032	0.011
.	19.01.16-02.33.22-1-42689	505	73	73	25	0	21	580	67	67	0	0	NA	NA	NA	156	136	279	278	392	152	152	276	67	107	73	0.24	0.385	0.186
.	19.01.16-02.33.28-1-42693	67	3	3	0	0	0	469	2	2	0	0	NA	NA	NA	25	16	238	240	351	113	115	241	0	5	2	0	0.021	0.006
.	19.01.16-02.33.31-1-42699	179	25	25	8	0	7	513	23	23	0	0	NA	NA	NA	60	55	259	249	360	135	124	254	43	31	15	0.166	0.124	0.042
.	19.01.16-02.33.31-1-42700	321	29	29	7	0	6	543	28	28	0	0	NA	NA	NA	110	87	253	274	373	130	150	263	50	33	22	0.198	0.12	0.059
.	19.01.16-02.33.33-1-42704	322	35	35	12	0	7	530	33	33	0	0	NA	NA	NA	91	78	259	258	374	137	133	260	39	63	17	0.151	0.244	0.045
.	19.01.16-02.33.34-1-42705	92	5	5	1	0	1	496	4	4	0	0	NA	NA	NA	34	35	243	244	361	120	123	253	4	12	2	0.016	0.049	0.006
.	19.01.16-02.33.41-1-42721	89	8	8	2	0	0	480	7	7	0	0	NA	NA	NA	21	24	246	241	350	122	117	241	5	9	7	0.02	0.037	0.02
.	19.01.16-02.33.46-1-42722	152	10	10	1	0	1	491	8	8	0	0	NA	NA	NA	46	34	241	243	363	118	121	252	6	12	4	0.025	0.049	0.011
.	19.01.16-02.33.49-1-42723	64	6	6	2	0	0	483	5	5	0	0	NA	NA	NA	21	25	239	241	358	119	117	247	6	9	1	0.025	0.037	0.003
.	19.01.16-02.33.59-1-42725	118	6	6	1	0	1	488	5	5	0	0	NA	NA	NA	38	32	244	244	357	121	122	245	0	9	21	0	0.037	0.059
.	19.01.16-02.34.00-1-42726	64	3	3	0	0	0	480	2	2	0	0	NA	NA	NA	23	26	239	245	355	116	121	243	10	0	0	0.042	0	0
.	19.01.16-02.34.06-1-42727	206	13	13	3	0	3	527	11	11	0	0	NA	NA	NA	66	71	255	257	372	134	136	257	13	7	9	0.051	0.027	0.024
.	19.01.16-02.34.06-1-42728	124	6	6	2	0	2	477	5	5	0	0	NA	NA	NA	39	32	244	242	359	118	117	242	5	1	6	0.02	0.004	0.017
.	19.01.16-02.34.08-1-42729	87	4	4	0	0	0	491	3	3	0	0	NA	NA	NA	34	45	252	247	359	124	122	245	9	0	4	0.036	0	0.011
.	19.01.16-02.34.12-1-42730	241	61	61	12	0	9	532	57	57	0	0	NA	NA	NA	73	81	260	259	375	134	135	263	85	58	40	0.327	0.224	0.107
.	19.01.16-02.34.16-1-42734	425	75	75	13	0	11	560	69	69	0	0	NA	NA	NA	108	108	262	267	392	139	142	279	103	71	53	0.393	0.266	0.135
.	19.01.16-02.34.17-1-42736	151	13	13	3	0	3	498	11	11	0	0	NA	NA	NA	43	51	255	252	357	128	126	244	7	22	7	0.027	0.087	0.02
.	19.01.16-02.34.22-1-42742	312	40	40	10	0	9	536	34	34	0	0	NA	NA	NA	93	80	259	262	372	139	137	260	55	34	41	0.212	0.13	0.11
.	19.01.16-02.34.24-1-42745	36	1	1	0	0	0	0	0	0	0	0	NA	NA	NA	13	10	239	239	345	0	0	0	0	0	0	0	0	0
.	19.01.16-02.34.25-1-42747	33	1	1	0	0	0	0	0	0	0	0	NA	NA	NA	6	12	241	238	346	0	0	0	0	0	1	0	0	0.003
.	19.01.16-02.34.27-1-42748	465	81	81	21	0	17	581	75	75	0	0	NA	NA	NA	105	124	267	266	404	144	144	293	116	65	63	0.434	0.244	0.156
.	19.01.16-02.34.28-1-42749	235	23	23	3	0	2	529	21	21	0	0	NA	NA	NA	78	83	265	258	373	138	129	262	27	21	12	0.102	0.081	0.032
.	19.01.16-02.34.29-1-42753	407	73	73	21	0	16	558	68	68	0	0	NA	NA	NA	117	109	259	276	387	131	149	278	82	86	41	0.317	0.312	0.106
.	19.01.16-02.34.41-1-42773	92	6	6	1	0	0	482	4	4	0	0	NA	NA	NA	36	34	247	242	358	120	120	242	1	0	12	0.004	0	0.034
.	19.01.16-02.34.56-1-42775	64	2	2	0	0	0	465	1	1	0	0	NA	NA	NA	30	12	237	238	350	113	114	238	0	0	7	0	0	0.02
.	19.01.16-02.34.56-1-42776	39	1	1	1	0	1	0	0	0	0	0	NA	NA	NA	12	10	236	241	346	0	0	0	0	1	0	0	0.004	0
.	19.01.16-02.34.59-1-42777	95	6	6	1	0	0	480	5	5	0	0	NA	NA	NA	38	32	248	243	354	122	119	239	5	2	5	0.02	0.008	0.014
.	19.01.16-02.35.03-1-42778	208	9	9	5	0	3	527	7	7	0	0	NA	NA	NA	64	81	262	256	376	134	131	262	10	10	3	0.038	0.039	0.008
.	19.01.16-02.35.08-1-42786	150	8	8	5	0	4	499	7	7	0	0	NA	NA	NA	53	46	252	252	355	129	125	245	9	6	4	0.036	0.024	0.011
.	19.01.16-02.35.16-1-42790	151	10	10	1	0	1	498	9	9	0	0	NA	NA	NA	41	38	251	245	355	128	123	247	5	25	6	0.02	0.102	0.017
.	19.01.16-02.35.22-1-42798	297	30	30	5	0	4	543	26	26	0	0	NA	NA	NA	96	87	268	255	377	143	132	268	33	26	19	0.123	0.102	0.05
.	19.01.16-02.35.23-1-42801	184	31	31	6	0	5	509	30	30	0	0	NA	NA	NA	49	50	253	247	363	128	125	256	30	37	27	0.119	0.15	0.074
.	19.01.16-02.35.27-1-42803	584	84	84	20	0	12	593	77	77	0	0	NA	NA	NA	149	142	282	283	390	152	161	280	130	84	48	0.461	0.297	0.123
.	19.01.16-02.35.34-1-42811	445	68	68	19	0	14	563	64	64	0	0	NA	NA	NA	129	118	257	280	394	131	151	281	106	41	34	0.412	0.146	0.086
.	19.01.16-02.35.38-1-42827	228	27	27	7	0	6	523	23	23	0	0	NA	NA	NA	71	69	257	256	369	132	132	259	26	64	6	0.101	0.25	0.016
.	19.01.16-02.35.48-1-42828	351	65	65	16	0	13	548	58	58	0	0	NA	NA	NA	114	98	262	264	385	139	136	273	81	61	64	0.309	0.231	0.166
.	19.01.16-02.36.05-1-42830	117	23	23	5	0	4	490	21	21	0	0	NA	NA	NA	39	46	252	250	357	124	124	242	6	18	16	0.024	0.072	0.045
.	19.01.16-02.36.08-1-42831	123	10	10	3	0	2	497	9	9	0	0	NA	NA	NA	35	40	247	242	364	125	120	252	8	11	11	0.032	0.045	0.03
.	19.01.16-02.36.12-1-42832	212	15	15	5	0	3	521	14	14	0	0	NA	NA	NA	70	66	251	263	365	130	140	251	18	20	9	0.072	0.076	0.025
.	19.01.16-02.36.14-1-42834	62	2	2	2	0	2	487	1	1	0	0	NA	NA	NA	24	32	243	243	359	121	119	247	0	0	9	0	0	0.025
.	19.01.16-02.36.16-1-42837	132	14	14	4	0	4	502	13	13	0	0	NA	NA	NA	46	46	244	255	360	121	129	252	17	12	6	0.07	0.047	0.017
.	19.01.16-02.36.25-1-42847	121	7	7	2	0	1	495	5	5	0	0	NA	NA	NA	40	40	251	244	358	130	120	245	8	8	2	0.032	0.033	0.006
.	19.01.16-02.36.34-1-42858	195	19	19	1	0	1	512	18	18	0	0	NA	NA	NA	44	57	255	250	365	132	127	253	11	26	16	0.043	0.104	0.044
.	19.01.16-02.36.34-1-42859	240	38	38	12	0	9	531	35	35	0	0	NA	NA	NA	71	78	256	259	376	133	137	261	54	53	20	0.211	0.205	0.053
.	19.01.16-02.36.41-1-42875	119	4	4	1	0	1	497	3	3	0	0	NA	NA	NA	43	38	253	244	354	130	120	247	10	0	0	0.04	0	0
.	19.01.16-02.36.43-1-42876	146	8	8	1	0	1	498	6	6	0	0	NA	NA	NA	49	41	252	241	361	127	118	253	3	12	6	0.012	0.05	0.017
.	19.01.16-02.36.44-1-42877	61	2	2	0	0	0	477	1	1	0	0	NA	NA	NA	25	18	242	243	346	120	121	236	2	0	0	0.008	0	0
.	19.01.16-02.36.55-1-42878	127	24	24	6	0	5	497	23	23	0	0	NA	NA	NA	29	40	249	245	359	126	121	250	38	22	8	0.153	0.09	0.022
.	19.01.16-02.36.56-1-42879	295	27	27	10	0	9	541	23	23	0	0	NA	NA	NA	70	85	259	260	379	135	138	268	16	52	12	0.062	0.2	0.032
.	19.01.16-02.36.59-1-42880	158	7	7	0	0	0	517	6	6	0	0	NA	NA	NA	51	57	254	245	371	133	126	258	6	9	2	0.024	0.037	0.005
.	19.01.16-02.36.59-1-42881	120	12	12	2	0	1	482	10	10	0	0	NA	NA	NA	42	31	239	246	359	113	119	250	20	10	7	0.084	0.041	0.019
.	19.01.16-02.37.02-1-42882	398	66	66	19	0	17	556	60	60	0	0	NA	NA	NA	112	108	273	263	385	147	139	270	86	70	49	0.315	0.266	0.127
.	19.01.16-02.37.05-1-42890	61	3	3	1	0	1	486	2	2	0	0	NA	NA	NA	23	26	244	237	358	120	118	248	4	0	4	0.016	0	0.011
.	19.01.16-02.37.10-1-42891	65	2	2	0	0	0	484	1	1	0	0	NA	NA	NA	28	34	242	246	359	118	123	243	6	0	2	0.025	0	0.006
.	19.01.16-02.37.18-1-42898	35	1	1	0	0	0	0	0	0	0	0	NA	NA	NA	6	7	237	238	345	0	0	0	0	0	2	0	0	0.006
.	19.01.16-02.37.20-1-42901	38	1	1	1	0	1	0	0	0	0	0	NA	NA	NA	9	15	241	240	347	0	0	0	0	0	0	0	0	0
.	19.01.16-02.37.20-1-42902	91	3	3	0	0	0	486	2	2	0	0	NA	NA	NA	31	30	247	246	350	121	123	242	13	0	0	0.053	0	0
.	19.01.16-02.37.20-1-42903	122	9	9	2	0	2	487	8	8	0	0	NA	NA	NA	43	33	248	246	352	123	123	241	21	3	9	0.085	0.012	0.026
.	19.01.16-02.37.22-1-42906	176	11	11	4	0	4	501	10	10	0	0	NA	NA	NA	38	41	246	249	359	124	127	250	10	18	6	0.041	0.072	0.017
.	19.01.16-02.37.23-1-42908	35	1	1	0	0	0	0	0	0	0	0	NA	NA	NA	16	7	238	239	343	0	0	0	0	0	0	0	0	0
.	19.01.16-02.37.24-1-42910	239	61	61	21	0	17	518	58	58	0	0	NA	NA	NA	74	68	252	257	372	125	133	260	89	63	40	0.353	0.245	0.108
.	19.01.16-02.37.34-1-42919	148	11	11	5	0	3	508	10	10	0	0	NA	NA	NA	50	55	247	251	370	125	128	255	22	18	5	0.089	0.072	0.014
.	19.01.16-02.37.34-1-42920	318	66	66	14	0	12	534	60	60	0	0	NA	NA	NA	89	81	258	261	375	133	135	266	81	76	42	0.314	0.291	0.112
.	19.01.16-02.37.37-1-42936	182	21	21	4	0	4	510	20	20	0	0	NA	NA	NA	42	49	254	248	360	131	128	251	34	20	2	0.134	0.081	0.006
.	19.01.16-02.37.38-1-42937	93	4	4	0	0	0	476	3	3	0	0	NA	NA	NA	28	19	243	242	347	118	122	236	0	6	3	0	0.025	0.009
.	19.01.16-02.37.44-1-42939	36	1	1	1	0	1	0	0	0	0	0	NA	NA	NA	6	15	242	239	347	0	0	0	5	0	0	0.021	0	0
.	19.01.16-02.37.46-1-42940	268	39	39	10	0	7	538	37	37	0	0	NA	NA	NA	69	79	261	258	373	139	133	266	41	43	26	0.157	0.167	0.07
.	19.01.16-02.37.47-1-42941	60	2	2	0	0	0	486	1	1	0	0	NA	NA	NA	29	33	247	248	351	121	123	242	0	4	3	0	0.016	0.009
.	19.01.16-02.37.53-1-42942	63	4	4	0	0	0	479	3	3	0	0	NA	NA	NA	22	26	241	245	353	119	120	240	2	1	3	0.008	0.004	0.008
.	19.01.16-02.38.01-1-42948	63	3	3	0	0	0	477	2	2	0	0	NA	NA	NA	31	30	247	246	350	119	123	235	3	0	2	0.012	0	0.006
.	19.01.16-02.38.01-1-42949	34	1	1	0	0	0	0	0	0	0	0	NA	NA	NA	4	13	238	242	346	0	0	0	0	0	2	0	0	0.006
.	19.01.16-02.38.04-1-42950	84	3	3	1	0	1	479	2	2	0	0	NA	NA	NA	14	18	243	241	347	120	119	240	3	0	2	0.012	0	0.006
.	19.01.16-02.38.15-1-42953	30	1	1	0	0	0	0	0	0	0	0	NA	NA	NA	8	4	237	236	344	0	0	0	2	0	0	0.008	0	0
.	19.01.16-02.38.17-1-42957	297	55	55	12	0	7	546	50	50	0	0	NA	NA	NA	82	83	267	247	382	146	126	274	54	91	45	0.202	0.368	0.118
.	19.01.16-02.38.18-1-42958	182	7	7	1	0	1	514	6	6	0	0	NA	NA	NA	51	61	257	252	365	133	129	252	8	8	2	0.031	0.032	0.005
.	19.01.16-02.38.18-1-42959	85	3	3	0	0	0	477	2	2	0	0	NA	NA	NA	33	26	243	245	351	120	122	235	0	1	4	0	0.004	0.011
.	19.01.16-02.38.21-1-42964	325	31	31	8	0	7	546	28	28	0	0	NA	NA	NA	112	97	265	258	387	139	133	274	53	27	20	0.2	0.105	0.052
.	19.01.16-02.38.31-1-42973	112	7	7	2	0	1	497	5	5	0	0	NA	NA	NA	46	43	249	247	360	125	123	249	2	6	7	0.008	0.024	0.019
.	19.01.16-02.38.34-1-42977	211	24	24	9	0	8	532	22	22	0	0	NA	NA	NA	68	80	265	257	371	139	133	260	27	38	13	0.102	0.148	0.035
.	19.01.16-02.38.39-1-42993	236	42	42	10	0	8	526	38	38	0	0	NA	NA	NA	69	79	258	262	372	134	134	258	54	51	19	0.209	0.195	0.051
.	19.01.16-02.38.45-1-42994	61	2	2	1	0	1	148	1	1	0	0	NA	NA	NA	18	14	239	242	346	34	43	71	1	4	0	0.004	0.017	0
.	19.01.16-02.38.48-1-42995	203	14	14	6	0	4	508	13	13	0	0	NA	NA	NA	65	57	246	259	365	122	136	250	7	18	19	0.028	0.069	0.052
.	19.01.16-02.38.49-1-42996	267	35	35	11	0	8	535	32	32	0	0	NA	NA	NA	84	89	258	259	385	133	134	268	32	44	26	0.124	0.17	0.068
.	19.01.16-02.38.53-1-42997	62	4	4	0	0	0	477	3	3	0	0	NA	NA	NA	23	22	243	243	349	119	120	238	5	4	0	0.021	0.016	0
.	19.01.16-02.39.03-1-42999	176	14	14	0	0	0	501	12	12	0	0	NA	NA	NA	50	47	247	247	366	122	124	255	11	28	16	0.045	0.113	0.044
.	19.01.16-02.39.07-1-43007	33	1	1	0	0	0	0	0	0	0	0	NA	NA	NA	10	9	238	238	346	0	0	0	0	1	0	0	0.004	0
.	19.01.16-02.39.08-1-43008	331	75	75	21	0	19	536	71	71	0	0	NA	NA	NA	91	85	267	255	376	145	129	262	76	103	36	0.285	0.404	0.096
.	19.01.16-02.39.09-1-43009	158	12	12	3	0	3	513	11	11	0	0	NA	NA	NA	49	53	254	250	362	129	127	257	15	11	9	0.059	0.044	0.025
.	19.01.16-02.39.13-1-43010	181	12	12	0	0	0	500	10	10	0	0	NA	NA	NA	61	50	255	252	356	130	125	245	11	0	12	0.043	0	0.034
.	19.01.16-02.39.20-1-43018	85	3	3	1	0	1	476	2	2	0	0	NA	NA	NA	22	22	242	241	352	118	119	239	1	6	3	0.004	0.025	0.009
.	19.01.16-02.39.29-1-43027	363	71	71	25	0	17	531	63	63	0	0	NA	NA	NA	104	84	258	259	380	130	135	266	78	91	26	0.302	0.351	0.068
.	19.01.16-02.39.32-1-43031	367	67	67	15	0	12	546	59	59	0	0	NA	NA	NA	118	94	259	264	384	137	140	269	86	89	24	0.332	0.337	0.062
.	19.01.16-02.39.34-1-43033	87	6	6	1	0	1	486	4	4	0	0	NA	NA	NA	31	33	246	249	351	120	123	243	14	2	6	0.057	0.008	0.017
.	19.01.16-02.39.36-1-43049	96	9	9	2	0	2	481	8	8	0	0	NA	NA	NA	32	24	244	248	345	122	122	237	2	10	17	0.008	0.04	0.049
.	19.01.16-02.39.36-1-43050	121	6	6	3	0	2	502	5	5	0	0	NA	NA	NA	31	51	249	251	364	127	125	250	6	0	10	0.024	0	0.027
.	19.01.16-02.39.38-1-43051	121	8	8	2	0	2	502	6	6	0	0	NA	NA	NA	42	49	254	245	363	127	122	253	3	8	8	0.012	0.033	0.022
.	19.01.16-02.39.41-1-43052	31	1	1	0	0	0	0	0	0	0	0	NA	NA	NA	8	9	236	238	348	0	0	0	0	0	0	0	0	0
.	19.01.16-02.39.43-1-43053	241	11	11	5	0	4	524	9	9	0	0	NA	NA	NA	70	71	258	256	370	136	130	258	16	9	9	0.062	0.035	0.024
.	19.01.16-02.39.51-1-43055	96	4	4	0	0	0	490	3	3	0	0	NA	NA	NA	34	37	244	248	358	121	124	245	3	6	4	0.012	0.024	0.011
.	19.01.16-02.39.53-1-43056	242	33	33	9	0	9	518	28	28	0	0	NA	NA	NA	65	70	256	255	372	130	128	260	40	43	16	0.156	0.169	0.043
.	19.01.16-02.39.55-1-43057	142	6	6	0	0	0	516	5	5	0	0	NA	NA	NA	49	59	251	250	371	128	128	260	10	6	2	0.04	0.024	0.005
.	19.01.16-02.39.56-1-43058	286	43	43	9	0	7	532	40	40	0	0	NA	NA	NA	87	73	260	255	371	136	133	263	52	60	28	0.2	0.235	0.075
.	19.01.16-02.40.04-1-43063	34	1	1	0	0	0	0	0	0	0	0	NA	NA	NA	6	10	239	241	343	0	0	0	0	0	0	0	0	0
.	19.01.16-02.40.05-1-43064	33	1	1	0	0	0	0	0	0	0	0	NA	NA	NA	7	7	238	238	344	0	0	0	0	0	1	0	0	0.003
.	19.01.16-02.40.08-1-43065	35	1	1	0	0	0	0	0	0	0	0	NA	NA	NA	12	9	237	241	344	0	0	0	0	0	1	0	0	0.003
.	19.01.16-02.40.08-1-43066	206	16	16	2	0	2	514	14	14	0	0	NA	NA	NA	52	48	247	252	362	126	133	255	29	8	20	0.117	0.032	0.055
.	19.01.16-02.40.11-1-43068	466	69	69	16	0	10	584	63	63	0	0	NA	NA	NA	118	132	264	275	406	141	152	291	105	66	22	0.398	0.24	0.054
.	19.01.16-02.40.12-1-43069	187	13	13	4	0	4	522	12	12	0	0	NA	NA	NA	44	65	252	251	375	132	127	263	17	29	4	0.067	0.116	0.011
.	19.01.16-02.40.36-1-43112	482	74	74	23	0	20	573	70	70	0	0	NA	NA	NA	116	124	270	266	401	147	141	285	96	84	44	0.356	0.316	0.11
.	19.01.16-02.40.37-1-43113	62	3	3	0	0	0	484	2	2	0	0	NA	NA	NA	24	26	244	244	351	121	121	242	2	0	3	0.008	0	0.009
.	19.01.16-02.40.37-1-43114	233	17	17	5	0	2	534	16	16	0	0	NA	NA	NA	78	81	255	260	379	132	136	266	18	12	25	0.071	0.046	0.066
.	19.01.16-02.40.46-1-43115	94	4	4	1	0	0	493	3	3	0	0	NA	NA	NA	30	33	244	245	357	122	123	248	8	8	0	0.033	0.033	0
.	19.01.16-02.40.52-1-43116	336	26	26	6	0	6	548	22	22	0	0	NA	NA	NA	79	97	257	264	389	133	141	274	26	23	26	0.101	0.087	0.067
.	19.01.16-02.40.53-1-43117	122	15	15	2	0	2	486	13	13	0	0	NA	NA	NA	37	34	244	246	357	122	122	242	4	20	4	0.016	0.081	0.011
.	19.01.16-02.40.59-1-43118	61	2	2	0	0	0	482	1	1	0	0	NA	NA	NA	23	27	242	247	351	118	124	240	6	0	0	0.025	0	0
.	19.01.16-02.41.02-1-43119	124	11	11	1	0	1	483	8	8	0	0	NA	NA	NA	38	31	242	249	353	120	124	239	2	13	4	0.008	0.052	0.011
.	19.01.16-02.41.05-1-43121	438	76	76	24	0	20	567	72	72	0	0	NA	NA	NA	123	114	270	274	383	145	150	272	108	66	55	0.4	0.241	0.144
.	19.01.16-02.41.12-1-43129	100	5	5	2	0	2	482	4	4	0	0	NA	NA	NA	32	24	244	243	350	121	120	241	1	10	11	0.004	0.041	0.031
.	19.01.16-02.41.14-1-43131	58	3	3	0	0	0	474	2	2	0	0	NA	NA	NA	32	18	242	241	348	118	119	237	8	3	0	0.033	0.012	0
.	19.01.16-02.41.17-1-43135	93	4	4	1	0	1	477	3	3	0	0	NA	NA	NA	26	20	240	245	348	117	124	236	3	5	0	0.012	0.02	0
.	19.01.16-02.41.24-1-43142	176	11	11	1	0	1	504	10	10	0	0	NA	NA	NA	53	42	253	247	355	132	125	247	11	14	8	0.043	0.057	0.023
.	19.01.16-02.41.27-1-43146	31	1	1	0	0	0	0	0	0	0	0	NA	NA	NA	11	5	237	239	342	0	0	0	2	0	0	0.008	0	0
.	19.01.16-02.41.27-1-43147	145	13	13	3	0	2	502	12	12	0	0	NA	NA	NA	50	48	248	246	367	124	124	254	9	7	13	0.036	0.028	0.035
.	19.01.16-02.41.28-1-43151	93	8	8	1	0	1	489	6	6	0	0	NA	NA	NA	29	28	243	245	353	120	124	245	5	4	1	0.021	0.016	0.003
.	19.01.16-02.41.29-1-43152	203	24	24	5	0	4	515	23	23	0	0	NA	NA	NA	57	60	260	255	358	136	133	246	36	18	7	0.138	0.071	0.02
.	19.01.16-02.41.31-1-43155	149	13	13	5	0	4	495	10	10	0	0	NA	NA	NA	41	38	248	245	358	125	123	247	4	10	22	0.016	0.041	0.061
.	19.01.16-02.41.39-1-43173	148	9	9	2	0	2	501	7	7	0	0	NA	NA	NA	32	43	247	254	355	124	131	246	3	9	2	0.012	0.035	0.006
.	19.01.16-02.41.45-1-43174	437	73	73	17	0	9	586	69	69	0	0	NA	NA	NA	123	130	279	270	394	153	148	285	114	83	34	0.409	0.307	0.086
.	19.01.16-02.41.46-1-43175	150	12	12	1	0	1	496	10	10	0	0	NA	NA	NA	47	43	249	247	360	125	124	247	6	4	18	0.024	0.016	0.05
.	19.01.16-02.41.49-1-43176	144	12	12	6	0	4	500	9	9	0	0	NA	NA	NA	36	37	247	245	358	126	124	250	8	9	6	0.032	0.037	0.017
.	19.01.16-02.41.57-1-43177	347	48	48	14	0	9	539	41	41	0	0	NA	NA	NA	104	83	266	258	372	141	136	262	62	62	44	0.233	0.24	0.118
.	19.01.16-02.41.57-1-43178	473	74	74	24	0	20	589	71	71	0	0	NA	NA	NA	149	139	277	273	402	151	148	290	109	84	32	0.394	0.308	0.08
.	19.01.16-02.42.02-1-43179	60	2	2	0	0	0	478	1	1	0	0	NA	NA	NA	21	20	245	239	349	120	118	240	0	10	1	0	0.042	0.003
.	19.01.16-02.42.09-1-43180	93	3	3	1	0	1	490	2	2	0	0	NA	NA	NA	38	40	245	242	366	121	120	249	1	3	1	0.004	0.012	0.003
.	19.01.16-02.42.10-1-43181	171	14	14	3	0	3	494	12	12	0	0	NA	NA	NA	54	38	245	252	354	122	130	242	10	12	14	0.041	0.048	0.04
.	19.01.16-02.42.11-1-43182	117	11	11	3	0	2	484	10	10	0	0	NA	NA	NA	29	32	246	247	352	122	120	242	15	13	9	0.061	0.053	0.026
.	19.01.16-02.42.13-1-43183	61	3	3	1	0	1	487	2	2	0	0	NA	NA	NA	29	29	242	245	355	121	123	243	0	7	3	0	0.029	0.008
.	19.01.16-02.42.22-1-43195	36	1	1	0	0	0	0	0	0	0	0	NA	NA	NA	9	8	236	238	347	0	0	0	0	2	0	0	0.008	0
.	19.01.16-02.42.25-1-43198	149	6	6	0	0	0	492	4	4	0	0	NA	NA	NA	41	40	240	250	363	116	126	250	12	2	3	0.05	0.008	0.008
.	19.01.16-02.42.26-1-43199	264	65	65	20	0	18	525	62	62	0	0	NA	NA	NA	89	71	255	257	372	132	137	256	113	79	30	0.443	0.307	0.081
.	19.01.16-02.42.31-1-43209	116	7	7	2	0	2	483	6	6	0	0	NA	NA	NA	26	26	242	242	355	119	118	246	0	10	5	0	0.041	0.014
.	19.01.16-02.42.33-1-43212	206	39	39	8	0	6	519	35	35	0	0	NA	NA	NA	45	61	259	247	368	135	124	260	45	41	22	0.174	0.166	0.06
.	19.01.16-02.42.34-1-43213	138	6	6	2	0	2	491	5	5	0	0	NA	NA	NA	44	32	245	248	352	125	123	243	6	9	2	0.024	0.036	0.006
.	19.01.16-02.42.41-1-43230	97	14	14	1	0	1	478	12	12	0	0	NA	NA	NA	19	19	245	242	345	118	121	239	0	1	16	0	0.004	0.046
.	19.01.16-02.42.48-1-43231	55	2	2	0	0	0	50	1	1	0	0	NA	NA	NA	12	18	239	241	351	13	13	24	0	0	4	0	0	0.011
.	19.01.16-02.42.52-1-43232	86	5	5	1	0	1	484	4	4	0	0	NA	NA	NA	29	23	241	242	353	120	119	245	0	7	10	0	0.029	0.028
.	19.01.16-02.42.54-1-43233	83	4	4	2	0	1	484	3	3	0	0	NA	NA	NA	35	35	250	244	354	125	120	239	0	5	5	0	0.02	0.014
.	19.01.16-02.43.03-1-43234	58	2	2	0	0	0	483	1	1	0	0	NA	NA	NA	18	23	243	240	353	122	117	244	0	1	1	0	0.004	0.003
.	19.01.16-02.43.04-1-43235	247	17	17	7	0	6	532	16	16	0	0	NA	NA	NA	67	74	253	260	374	132	133	267	18	21	4	0.071	0.081	0.011
.	19.01.16-02.43.07-1-43236	286	30	30	10	0	4	539	28	28	0	0	NA	NA	NA	83	90	261	266	376	138	137	264	48	27	24	0.184	0.102	0.064
.	19.01.16-02.43.10-1-43244	145	5	5	2	0	0	497	4	4	0	0	NA	NA	NA	34	43	248	248	360	124	124	249	5	6	5	0.02	0.024	0.014
.	19.01.16-02.43.14-1-43246	32	1	1	0	0	0	0	0	0	0	0	NA	NA	NA	13	6	239	237	343	0	0	0	0	1	0	0	0.004	0
.	19.01.16-02.43.16-1-43250	155	14	14	6	0	4	499	10	10	0	0	NA	NA	NA	61	48	246	250	365	125	125	249	9	25	17	0.037	0.1	0.047
.	19.01.16-02.43.17-1-43251	207	13	13	3	0	3	509	11	11	0	0	NA	NA	NA	71	63	255	255	366	132	129	248	10	5	12	0.039	0.02	0.033
.	19.01.16-02.43.23-1-43258	60	7	7	2	0	2	470	6	6	0	0	NA	NA	NA	33	20	241	240	352	117	118	235	2	7	2	0.008	0.029	0.006
.	19.01.16-02.43.25-1-43261	322	19	19	3	0	2	541	15	15	0	0	NA	NA	NA	96	94	256	264	387	130	139	272	18	20	14	0.07	0.076	0.036
.	19.01.16-02.43.26-1-43262	62	3	3	0	0	0	478	2	2	0	0	NA	NA	NA	25	20	241	244	348	118	121	239	2	1	1	0.008	0.004	0.003
.	19.01.16-02.43.30-1-43267	59	2	2	0	0	0	48	1	1	0	0	NA	NA	NA	13	13	239	238	349	15	13	20	3	0	0	0.013	0	0
.	19.01.16-02.43.37-1-43287	33	1	1	0	0	0	0	0	0	0	0	NA	NA	NA	14	13	238	243	345	0	0	0	0	0	0	0	0	0
.	19.01.16-02.43.38-1-43288	62	3	3	0	0	0	470	2	2	0	0	NA	NA	NA	17	13	241	240	345	116	117	237	0	7	0	0	0.029	0
.	19.01.16-02.43.39-1-43289	115	9	9	2	0	2	504	8	8	0	0	NA	NA	NA	28	46	251	248	360	130	123	251	7	8	11	0.028	0.032	0.031
.	19.01.16-02.43.40-1-43290	34	1	1	0	0	0	0	0	0	0	0	NA	NA	NA	9	10	238	239	346	0	0	0	0	0	1	0	0	0.003
.	19.01.16-02.43.40-1-43291	249	24	24	6	0	5	527	22	22	0	0	NA	NA	NA	65	69	251	262	369	129	139	259	32	29	11	0.127	0.111	0.03
.	19.01.16-02.43.42-1-43292	58	2	2	1	0	1	454	1	1	0	0	NA	NA	NA	17	14	240	238	349	114	108	232	6	0	0	0.025	0	0
.	19.01.16-02.43.42-1-43293	182	18	18	3	0	2	491	15	15	0	0	NA	NA	NA	69	35	244	250	354	122	126	243	11	18	14	0.045	0.072	0.04
.	19.01.16-02.43.44-1-43294	34	1	1	0	0	0	0	0	0	0	0	NA	NA	NA	10	12	242	239	344	0	0	0	0	1	0	0	0.004	0
.	19.01.16-02.43.47-1-43295	297	30	30	10	0	6	527	27	27	0	0	NA	NA	NA	85	81	263	261	370	139	133	255	13	33	26	0.049	0.126	0.07
.	19.01.16-02.43.49-1-43296	62	4	4	0	0	0	478	3	3	0	0	NA	NA	NA	27	23	245	239	352	120	116	242	7	0	3	0.029	0	0.009
.	19.01.16-02.43.50-1-43297	34	1	1	0	0	0	0	0	0	0	0	NA	NA	NA	8	12	241	240	344	0	0	0	0	0	0	0	0	0
.	19.01.16-02.43.52-1-43298	329	59	59	15	0	11	566	55	55	0	0	NA	NA	NA	111	115	266	271	391	140	149	277	76	77	41	0.286	0.284	0.105
.	19.01.16-02.43.52-1-43299	35	1	1	0	0	0	0	0	0	0	0	NA	NA	NA	6	10	241	238	344	0	0	0	5	0	0	0.021	0	0
.	19.01.16-02.43.55-1-43300	303	56	56	9	0	7	516	51	51	0	0	NA	NA	NA	84	69	257	261	364	132	133	251	70	62	41	0.272	0.238	0.113
.	19.01.16-02.43.57-1-43302	233	10	10	2	0	1	523	8	8	0	0	NA	NA	NA	66	75	256	258	374	133	133	257	0	15	8	0	0.058	0.021
.	19.01.16-02.43.59-1-43303	56	2	2	0	0	0	0	1	1	0	0	NA	NA	NA	12	16	243	236	350	0	0	0	0	0	4	0	0	0.011
.	19.01.16-02.44.03-1-43304	311	51	51	12	0	10	547	46	46	0	0	NA	NA	NA	102	98	259	260	392	136	133	278	68	70	19	0.263	0.269	0.048
.	19.01.16-02.44.03-1-43305	88	3	3	2	0	2	490	2	2	0	0	NA	NA	NA	30	37	248	245	357	123	120	247	2	4	4	0.008	0.016	0.011
.	19.01.16-02.44.06-1-43306	198	18	18	2	0	2	503	17	17	0	0	NA	NA	NA	56	48	254	246	361	129	124	250	9	21	7	0.035	0.085	0.019
.	19.01.16-02.44.16-1-43310	34	1	1	0	0	0	0	0	0	0	0	NA	NA	NA	11	7	239	238	343	0	0	0	0	0	0	0	0	0
.	19.01.16-02.44.17-1-43312	416	100	100	26	0	22	569	92	92	0	0	NA	NA	NA	110	116	264	268	397	142	144	283	154	101	55	0.583	0.377	0.139
.	19.01.16-02.44.18-1-43315	85	3	3	1	0	1	480	2	2	0	0	NA	NA	NA	29	22	241	241	353	118	121	241	4	0	2	0.017	0	0.006
.	19.01.16-02.44.19-1-43316	93	3	3	0	0	0	491	2	2	0	0	NA	NA	NA	43	42	252	242	361	127	119	245	3	0	2	0.012	0	0.006
.	19.01.16-02.44.30-1-43327	34	1	1	0	0	0	0	0	0	0	0	NA	NA	NA	10	7	237	238	345	0	0	0	0	0	1	0	0	0.003
.	19.01.16-02.44.32-1-43330	302	67	67	19	0	15	553	61	61	0	0	NA	NA	NA	82	93	257	261	388	135	140	278	41	80	64	0.16	0.307	0.165
.	19.01.16-02.44.32-1-43332	122	7	7	1	0	1	492	6	6	0	0	NA	NA	NA	39	37	247	250	353	124	128	240	2	4	6	0.008	0.016	0.017
.	19.01.16-02.44.33-1-43333	164	13	13	5	0	5	504	10	10	0	0	NA	NA	NA	49	52	248	250	367	125	125	254	12	23	10	0.048	0.092	0.027
.	19.01.16-02.44.34-1-43334	352	67	67	16	0	13	540	61	61	0	0	NA	NA	NA	103	90	262	255	386	137	130	273	74	84	45	0.282	0.329	0.117
.	19.01.16-02.44.48-1-43351	215	33	33	13	0	12	523	29	29	0	0	NA	NA	NA	59	69	261	252	369	136	130	257	41	44	10	0.157	0.175	0.027
.	19.01.16-02.45.00-1-43450	347	61	61	18	0	13	544	53	53	0	0	NA	NA	NA	95	96	261	273	375	138	143	263	85	60	28	0.326	0.22	0.075
.	19.01.16-02.45.10-1-43482	207	17	17	5	0	5	513	16	16	0	0	NA	NA	NA	73	57	252	254	364	128	130	255	8	13	30	0.032	0.051	0.082
.	19.01.16-02.45.13-1-43596	242	35	35	12	0	12	525	32	32	0	0	NA	NA	NA	70	76	258	253	378	132	126	267	47	39	11	0.182	0.154	0.029
.	19.01.16-02.45.13-1-43597	65	2	2	0	0	0	300	1	1	0	0	NA	NA	NA	17	17	238	247	345	73	83	144	4	0	1	0.017	0	0.003
.	19.01.16-02.45.24-1-43630	60	2	2	2	0	2	0	1	1	0	0	NA	NA	NA	13	13	239	238	349	0	0	0	4	0	1	0.017	0	0.003
.	19.01.16-02.45.27-1-43638	250	20	20	9	0	7	517	19	19	0	0	NA	NA	NA	75	70	260	253	370	133	132	252	31	13	30	0.119	0.051	0.081
.	19.01.16-02.45.29-1-43645	416	55	55	12	0	8	565	52	52	0	0	NA	NA	NA	116	112	265	270	390	143	146	276	92	47	29	0.347	0.174	0.074
.	19.01.16-02.45.36-1-43672	32	1	1	1	0	1	0	0	0	0	0	NA	NA	NA	7	18	238	243	350	0	0	0	0	0	0	0	0	0
.	19.01.16-02.45.38-1-43673	212	55	55	9	0	7	514	51	51	0	0	NA	NA	NA	72	64	253	258	366	126	134	254	56	60	35	0.221	0.233	0.096
.	19.01.16-02.45.52-1-43674	61	3	3	1	0	1	476	2	2	0	0	NA	NA	NA	32	22	239	244	352	117	118	241	5	6	0	0.021	0.025	0
.	19.01.16-02.45.52-1-43675	239	20	20	3	0	2	535	17	17	0	0	NA	NA	NA	66	78	252	259	380	131	137	267	8	15	26	0.032	0.058	0.068
.	19.01.16-02.46.09-1-43677	209	13	13	4	0	2	514	12	12	0	0	NA	NA	NA	68	60	254	252	367	128	130	256	16	4	16	0.063	0.016	0.044
.	19.01.16-02.46.12-1-43678	179	18	18	1	0	1	509	13	13	0	0	NA	NA	NA	46	58	259	251	361	132	126	251	17	2	16	0.066	0.008	0.044
.	19.01.16-02.46.14-1-43680	209	18	18	5	0	5	508	14	14	0	0	NA	NA	NA	61	55	250	253	365	127	131	250	22	11	20	0.088	0.043	0.055
.	19.01.16-02.46.18-1-43685	35	1	1	0	0	0	0	0	0	0	0	NA	NA	NA	14	10	239	239	345	0	0	0	0	0	0	0	0	0
.	19.01.16-02.46.20-1-43688	93	4	4	1	0	1	487	3	3	0	0	NA	NA	NA	25	24	242	245	350	122	122	243	4	0	2	0.017	0	0.006
.	19.01.16-02.46.20-1-43689	233	63	63	20	0	16	524	55	55	0	0	NA	NA	NA	67	69	259	249	374	137	127	260	91	58	45	0.351	0.233	0.12
.	19.01.16-02.46.33-1-43705	155	8	8	4	0	3	499	7	7	0	0	NA	NA	NA	42	40	246	251	356	125	125	249	10	9	5	0.041	0.036	0.014
.	19.01.16-02.46.34-1-43706	33	1	1	1	0	1	0	0	0	0	0	NA	NA	NA	16	10	239	238	346	0	0	0	0	0	1	0	0	0.003
.	19.01.16-02.46.35-1-43707	202	9	9	3	0	2	520	7	7	0	0	NA	NA	NA	78	65	252	253	373	131	129	260	14	13	0	0.056	0.051	0
.	19.01.16-02.46.36-1-43723	64	2	2	1	0	1	485	1	1	0	0	NA	NA	NA	23	32	241	245	359	119	123	243	3	0	4	0.012	0	0.011
.	19.01.16-02.46.40-1-43724	355	81	81	24	0	17	558	77	77	0	0	NA	NA	NA	93	104	266	266	385	144	143	271	112	85	50	0.421	0.32	0.13
.	19.01.16-02.46.49-1-43725	150	9	9	5	0	4	498	8	8	0	0	NA	NA	NA	46	38	253	242	356	131	120	247	12	12	5	0.047	0.05	0.014
.	19.01.16-02.46.49-1-43726	31	1	1	0	0	0	0	0	0	0	0	NA	NA	NA	9	12	241	238	346	0	0	0	2	0	0	0.008	0	0
.	19.01.16-02.46.51-1-43727	35	1	1	0	0	0	0	0	0	0	0	NA	NA	NA	13	10	239	239	345	0	0	0	0	0	0	0	0	0
.	19.01.16-02.46.51-1-43728	289	53	53	18	0	16	542	44	44	0	0	NA	NA	NA	86	93	261	260	385	135	135	272	90	62	28	0.345	0.238	0.073
.	19.01.16-02.46.54-1-43729	31	1	1	1	0	1	0	0	0	0	0	NA	NA	NA	8	6	237	237	345	0	0	0	0	0	0	0	0	0
.	19.01.16-02.46.55-1-43730	318	38	38	9	0	6	532	35	35	0	0	NA	NA	NA	91	87	260	266	374	136	138	258	57	50	20	0.219	0.188	0.053
.	19.01.16-02.46.55-1-43731	64	2	2	0	0	0	489	1	1	0	0	NA	NA	NA	28	33	243	248	355	121	120	248	3	1	0	0.012	0.004	0
.	19.01.16-02.46.56-1-43732	298	30	30	6	0	5	531	27	27	0	0	NA	NA	NA	84	81	257	265	372	134	140	257	69	21	29	0.268	0.079	0.078
.	19.01.16-02.47.03-1-43733	243	33	33	11	0	10	529	29	29	0	0	NA	NA	NA	81	80	255	258	380	132	132	265	31	47	35	0.122	0.182	0.092
.	19.01.16-02.47.07-1-43734	214	17	17	5	0	4	530	15	15	0	0	NA	NA	NA	50	71	254	257	373	132	135	263	18	37	4	0.071	0.144	0.011
.	19.01.16-02.47.08-1-43735	126	14	14	5	0	4	514	13	13	0	0	NA	NA	NA	41	58	251	254	366	130	129	255	19	17	8	0.076	0.067	0.022
.	19.01.16-02.47.33-1-43763	88	7	7	3	0	2	493	5	5	0	0	NA	NA	NA	17	35	246	244	358	122	122	249	1	18	2	0.004	0.074	0.006
.	19.01.16-02.47.40-1-43779	118	9	9	3	0	3	490	8	8	0	0	NA	NA	NA	45	35	251	243	354	123	123	244	10	7	9	0.04	0.029	0.025
.	19.01.16-02.47.45-1-43781	178	58	58	21	0	15	524	55	55	0	0	NA	NA	NA	38	72	253	256	376	129	131	264	110	39	31	0.435	0.152	0.082
.	19.01.16-02.47.45-1-43782	37	1	1	1	0	1	0	0	0	0	0	NA	NA	NA	8	15	240	239	349	0	0	0	0	0	1	0	0	0.003
.	19.01.16-02.47.46-1-43788	447	79	79	22	0	18	575	74	74	0	0	NA	NA	NA	113	119	276	269	387	156	144	275	114	87	56	0.413	0.323	0.145
.	19.01.16-02.47.48-1-45613	33	1	1	0	0	0	0	0	0	0	0	NA	NA	NA	10	9	237	238	347	0	0	0	0	0	0	0	0	0
.	19.01.16-02.47.48-1-45614	179	19	19	7	0	4	504	17	17	0	0	NA	NA	NA	54	50	252	251	360	129	125	250	35	38	4	0.139	0.151	0.011
.	19.01.16-02.47.51-1-45615	157	6	6	1	0	1	496	5	5	0	0	NA	NA	NA	47	41	248	246	360	125	123	248	4	6	5	0.016	0.024	0.014
.	19.01.16-02.47.52-1-45616	33	1	1	0	0	0	0	0	0	0	0	NA	NA	NA	13	4	238	236	343	0	0	0	0	0	0	0	0	0
.	19.01.16-02.47.54-1-45617	143	25	25	8	0	5	504	21	21	0	0	NA	NA	NA	40	51	254	252	358	128	129	247	27	36	23	0.106	0.143	0.064
.	19.01.16-02.47.58-1-45618	402	53	53	14	0	12	583	52	52	0	0	NA	NA	NA	113	126	277	275	387	155	152	276	75	47	40	0.271	0.171	0.103
.	19.01.16-02.48.02-1-45619	61	2	2	1	0	1	475	1	1	0	0	NA	NA	NA	22	22	244	242	349	119	119	237	3	2	0	0.012	0.008	0
.	19.01.16-02.48.10-1-45717	325	75	75	17	0	12	556	68	68	0	0	NA	NA	NA	64	97	257	265	388	136	142	278	110	80	43	0.428	0.302	0.111
.	19.01.16-02.48.14-1-45719	113	7	7	0	0	0	494	4	4	0	0	NA	NA	NA	34	38	246	250	355	122	125	247	8	11	1	0.033	0.044	0.003
.	19.01.16-02.48.16-1-45734	65	3	3	0	0	0	473	2	2	0	0	NA	NA	NA	25	16	240	241	348	117	117	239	0	2	2	0	0.008	0.006
.	19.01.16-02.48.20-1-45739	268	22	22	6	0	4	545	21	21	0	0	NA	NA	NA	70	87	256	267	377	136	143	266	25	25	20	0.098	0.094	0.053
.	19.01.16-02.48.28-1-45747	121	10	10	3	0	3	488	9	9	0	0	NA	NA	NA	53	42	245	250	360	122	121	245	3	7	17	0.012	0.028	0.047
.	19.01.16-02.48.31-1-45751	32	1	1	0	0	0	0	0	0	0	0	NA	NA	NA	7	8	239	239	343	0	0	0	2	0	0	0.008	0	0
.	19.01.16-02.48.34-1-45754	88	3	3	2	0	2	480	2	2	0	0	NA	NA	NA	25	26	247	240	352	122	118	240	1	0	15	0.004	0	0.043
.	19.01.16-02.48.38-1-45770	380	52	52	11	0	10	551	49	49	0	0	NA	NA	NA	116	92	261	267	377	140	145	266	70	82	35	0.268	0.307	0.093
.	19.01.16-02.48.46-1-45771	63	2	2	0	0	0	475	1	1	0	0	NA	NA	NA	21	22	247	242	346	119	117	239	5	0	3	0.02	0	0.009
.	19.01.16-02.48.50-1-45772	90	3	3	3	0	1	480	2	2	0	0	NA	NA	NA	38	26	245	243	351	120	119	241	8	12	1	0.033	0.049	0.003
.	19.01.16-02.48.51-1-45773	146	20	20	5	0	4	493	16	16	0	0	NA	NA	NA	45	44	245	247	365	121	119	253	12	26	10	0.049	0.105	0.027
.	19.01.16-02.48.56-1-45775	115	4	4	1	0	1	494	3	3	0	0	NA	NA	NA	41	46	247	256	356	123	130	241	0	4	10	0	0.016	0.028
.	19.01.16-02.48.58-1-45776	234	25	25	4	0	3	513	21	21	0	0	NA	NA	NA	69	55	252	255	361	131	133	249	23	13	18	0.091	0.051	0.05
.	19.01.16-02.49.03-1-45777	122	5	5	1	0	1	487	3	3	0	0	NA	NA	NA	33	33	248	245	353	122	124	241	8	3	0	0.032	0.012	0
.	19.01.16-02.49.11-1-45778	255	24	24	9	0	9	537	22	22	0	0	NA	NA	NA	82	82	264	261	370	139	137	261	38	25	19	0.144	0.096	0.051
.	19.01.16-02.49.18-1-45791	61	4	4	0	0	0	484	3	3	0	0	NA	NA	NA	13	26	240	249	350	118	124	242	0	7	0	0	0.028	0
.	19.01.16-02.49.23-1-45797	67	5	5	4	0	4	478	4	4	0	0	NA	NA	NA	24	28	245	242	354	118	119	241	8	9	1	0.033	0.037	0.003
.	19.01.16-02.49.24-1-45800	62	2	2	0	0	0	353	1	1	0	0	NA	NA	NA	13	25	243	244	351	82	90	181	4	1	0	0.016	0.004	0
.	19.01.16-02.49.26-1-45801	118	5	5	0	0	0	497	3	3	0	0	NA	NA	NA	34	45	251	247	360	128	120	249	0	5	2	0	0.02	0.006
.	19.01.16-02.49.35-1-45809	32	1	1	0	0	0	0	0	0	0	0	NA	NA	NA	6	3	237	237	342	0	0	0	0	0	0	0	0	0
.	19.01.16-02.49.35-1-45810	289	36	36	3	0	3	532	30	30	0	0	NA	NA	NA	76	86	253	266	380	128	138	266	59	21	14	0.233	0.079	0.037
.	19.01.16-02.49.37-1-45826	88	3	3	1	0	1	480	2	2	0	0	NA	NA	NA	27	28	249	243	349	124	120	236	0	0	3	0	0	0.009
.	19.01.16-02.49.37-1-45827	32	1	1	0	0	0	0	0	0	0	0	NA	NA	NA	9	13	238	242	346	0	0	0	0	0	0	0	0	0
.	19.01.16-02.49.39-1-45828	61	2	2	2	0	2	466	0	0	0	0	NA	NA	NA	33	13	237	240	349	115	117	234	0	3	3	0	0.012	0.009
.	19.01.16-02.49.39-1-45829	269	46	46	12	0	10	529	42	42	0	0	NA	NA	NA	92	77	258	258	374	133	134	262	62	51	15	0.24	0.198	0.04
.	19.01.16-02.49.40-1-45830	599	63	63	21	0	16	630	60	60	0	0	NA	NA	NA	154	182	294	296	405	168	173	289	61	104	42	0.207	0.351	0.104
.	19.01.16-02.49.45-1-45831	84	3	3	0	0	0	484	2	2	0	0	NA	NA	NA	29	25	244	244	350	123	121	240	0	4	2	0	0.016	0.006
.	19.01.16-02.49.46-1-45832	148	25	25	10	0	8	503	24	24	0	0	NA	NA	NA	40	48	252	249	360	126	128	249	37	30	14	0.147	0.12	0.039
.	19.01.16-02.49.48-1-45834	380	80	80	14	0	10	552	72	72	0	0	NA	NA	NA	97	96	267	266	376	144	142	266	111	85	42	0.416	0.32	0.112
.	19.01.16-02.49.50-1-45835	394	51	51	18	0	17	570	49	49	0	0	NA	NA	NA	107	116	270	270	389	148	147	275	77	32	39	0.285	0.119	0.1
.	19.01.16-02.49.52-1-45836	150	13	13	4	0	3	493	11	11	0	0	NA	NA	NA	49	35	256	243	349	134	122	237	3	24	12	0.012	0.099	0.034
.	19.01.16-02.49.58-1-45837	284	20	20	7	0	4	529	19	19	0	0	NA	NA	NA	62	66	259	254	366	138	132	259	29	26	11	0.112	0.102	0.03
.	19.01.16-02.50.12-1-45843	64	2	2	0	0	0	252	1	1	0	0	NA	NA	NA	23	17	242	239	349	70	58	124	2	0	3	0.008	0	0.009
.	19.01.16-02.50.20-1-45851	119	6	6	1	0	1	481	5	5	0	0	NA	NA	NA	33	25	244	245	349	122	120	239	7	0	10	0.029	0	0.029
.	19.01.16-02.50.23-1-45855	121	10	10	4	0	3	491	8	8	0	0	NA	NA	NA	31	36	244	247	358	120	126	245	15	3	20	0.061	0.012	0.056
.	19.01.16-02.50.28-1-45866	182	32	32	7	0	4	497	28	28	0	0	NA	NA	NA	55	46	254	245	360	130	120	247	47	23	22	0.185	0.094	0.061
.	19.01.16-02.50.33-1-45874	33	1	1	0	0	0	0	0	0	0	0	NA	NA	NA	4	13	240	239	347	0	0	0	0	0	0	0	0	0
.	19.01.16-02.50.36-1-45890	124	5	5	1	0	1	489	4	4	0	0	NA	NA	NA	41	34	244	246	357	118	124	247	13	1	8	0.053	0.004	0.022
.	19.01.16-02.50.36-1-45891	59	2	2	0	0	0	251	1	1	0	0	NA	NA	NA	17	14	240	241	346	62	59	130	8	0	2	0.033	0	0.006
.	19.01.16-02.50.40-1-45892	299	57	57	19	0	13	539	55	55	0	0	NA	NA	NA	84	91	268	267	369	143	139	257	78	66	49	0.291	0.247	0.133
.	19.01.16-02.50.45-1-45893	467	64	64	24	0	17	605	59	59	0	0	NA	NA	NA	125	158	285	280	406	160	154	291	58	97	61	0.204	0.346	0.15
.	19.01.16-02.50.45-1-45894	34	1	1	1	0	1	0	0	0	0	0	NA	NA	NA	8	15	240	240	348	0	0	0	0	0	0	0	0	0
.	19.01.16-02.50.48-1-45895	61	2	2	0	0	0	399	1	1	0	0	NA	NA	NA	24	13	240	241	345	98	102	199	0	2	1	0	0.008	0.003
.	19.01.16-02.50.52-1-45896	180	23	23	6	0	6	510	21	21	0	0	NA	NA	NA	52	57	255	252	363	134	127	249	11	15	23	0.043	0.06	0.063
.	19.01.16-02.50.58-1-45897	61	3	3	0	0	0	352	2	2	0	0	NA	NA	NA	14	21	241	242	351	82	88	182	4	0	5	0.017	0	0.014
.	19.01.16-02.51.01-1-45898	92	4	4	0	0	0	482	3	3	0	0	NA	NA	NA	22	21	239	242	353	119	119	244	0	4	4	0	0.017	0.011
.	19.01.16-02.51.03-1-45900	57	2	2	1	0	0	477	1	1	0	0	NA	NA	NA	15	14	242	239	346	120	119	238	0	7	0	0	0.029	0
.	19.01.16-02.51.10-1-45901	34	1	1	0	0	0	0	0	0	0	0	NA	NA	NA	9	5	237	239	342	0	0	0	0	0	0	0	0	0
.	19.01.16-02.51.13-1-45909	272	22	22	4	0	4	525	17	17	0	0	NA	NA	NA	82	76	257	261	371	132	138	255	30	15	4	0.117	0.057	0.011
.	19.01.16-02.51.14-1-45911	37	1	1	0	0	0	0	0	0	0	0	NA	NA	NA	10	9	240	237	345	0	0	0	0	1	0	0	0.004	0
.	19.01.16-02.51.14-1-45912	180	12	12	1	0	0	506	10	10	0	0	NA	NA	NA	52	42	252	248	355	133	127	246	12	13	6	0.048	0.052	0.017
.	19.01.16-02.51.15-1-45914	290	62	62	12	0	6	544	58	58	0	0	NA	NA	NA	76	88	256	267	378	136	142	266	74	78	40	0.289	0.292	0.106
.	19.01.16-02.51.15-1-45915	365	33	33	9	0	7	543	32	32	0	0	NA	NA	NA	106	93	260	261	385	135	138	270	52	20	47	0.2	0.077	0.122
.	19.01.16-02.51.24-1-45924	59	2	2	0	0	0	471	1	1	0	0	NA	NA	NA	17	15	240	241	347	119	116	236	0	0	5	0	0	0.014
.	19.01.16-02.51.26-1-45928	95	5	5	2	0	2	488	2	2	0	0	NA	NA	NA	23	31	243	248	353	120	124	244	0	5	5	0	0.02	0.014
.	19.01.16-02.51.38-1-45951	239	31	31	10	0	9	535	28	28	0	0	NA	NA	NA	89	80	261	255	377	138	131	266	48	35	30	0.184	0.137	0.08
.	19.01.16-02.51.38-1-45952	120	6	6	1	0	1	496	4	4	0	0	NA	NA	NA	35	41	250	253	351	125	129	242	14	9	0	0.056	0.036	0
.	19.01.16-02.51.44-1-45953	58	2	2	1	0	1	248	1	1	0	0	NA	NA	NA	16	21	237	245	352	61	63	124	0	0	1	0	0	0.003
.	19.01.16-02.51.45-1-45954	179	20	20	3	0	2	504	18	18	0	0	NA	NA	NA	63	58	256	252	363	131	124	249	15	14	13	0.059	0.056	0.036
.	19.01.16-02.51.53-1-45955	291	84	84	25	0	21	529	80	80	0	0	NA	NA	NA	93	84	261	265	371	134	138	257	108	79	60	0.414	0.298	0.162
.	19.01.16-02.51.54-1-45956	89	3	3	1	0	1	476	2	2	0	0	NA	NA	NA	27	16	241	239	349	120	116	240	0	0	6	0	0	0.017
.	19.01.16-02.51.56-1-45957	84	5	5	1	0	1	484	4	4	0	0	NA	NA	NA	32	25	242	245	351	120	124	240	7	0	10	0.029	0	0.028
.	19.01.16-02.52.08-1-45958	97	7	7	0	0	0	483	6	6	0	0	NA	NA	NA	32	29	244	244	354	120	120	243	11	0	13	0.045	0	0.037
.	19.01.16-02.52.09-1-45959	324	26	26	8	0	7	552	23	23	0	0	NA	NA	NA	98	103	262	272	382	137	146	269	39	25	17	0.149	0.092	0.045
.	19.01.16-02.52.10-1-45960	35	1	1	1	0	1	0	0	0	0	0	NA	NA	NA	6	5	238	236	344	0	0	0	0	0	2	0	0	0.006
.	19.01.16-02.52.11-1-45961	32	1	1	0	0	0	0	0	0	0	0	NA	NA	NA	11	12	242	238	345	0	0	0	0	1	0	0	0.004	0
.	19.01.16-02.52.13-1-45962	93	4	4	1	0	1	474	3	3	0	0	NA	NA	NA	25	14	241	243	343	120	119	235	5	1	4	0.021	0.004	0.012
.	19.01.16-02.52.28-1-45980	60	3	3	0	0	0	203	2	2	0	0	NA	NA	NA	18	17	244	239	347	52	47	104	0	5	2	0	0.021	0.006
.	19.01.16-02.52.32-1-45987	332	17	17	6	0	4	546	15	15	0	0	NA	NA	NA	110	96	274	258	377	147	132	267	18	30	2	0.066	0.116	0.005
.	19.01.16-02.52.35-1-45989	65	2	2	0	0	0	197	1	1	0	0	NA	NA	NA	24	19	243	242	347	54	56	87	1	0	1	0.004	0	0.003
.	19.01.16-02.52.35-1-45990	263	71	71	24	0	17	528	67	67	0	0	NA	NA	NA	65	75	267	252	369	142	131	255	131	66	49	0.491	0.262	0.133
.	19.01.16-02.52.42-1-46007	211	22	22	5	0	3	503	19	19	0	0	NA	NA	NA	52	52	257	253	355	131	129	243	21	16	22	0.082	0.063	0.062
.	19.01.16-02.52.42-1-46008	353	105	105	25	0	23	545	93	93	0	0	NA	NA	NA	99	95	256	269	383	131	143	271	142	84	69	0.555	0.312	0.18
.	19.01.16-02.52.45-1-46009	32	1	1	0	0	0	0	0	0	0	0	NA	NA	NA	7	7	238	238	344	0	0	0	2	0	0	0.008	0	0
.	19.01.16-02.52.45-1-46010	34	1	1	1	0	1	0	0	0	0	0	NA	NA	NA	11	10	236	242	345	0	0	0	6	0	0	0.025	0	0
.	19.01.16-02.52.47-1-46011	119	10	10	5	0	5	491	8	8	0	0	NA	NA	NA	42	43	246	246	364	120	123	248	6	4	13	0.024	0.016	0.036
.	19.01.16-02.52.48-1-46012	34	1	1	0	0	0	0	0	0	0	0	NA	NA	NA	7	9	237	242	343	0	0	0	0	0	1	0	0	0.003
.	19.01.16-02.52.51-1-46013	64	3	3	1	0	1	203	2	2	0	0	NA	NA	NA	17	12	237	242	346	45	52	106	1	5	0	0.004	0.021	0
.	19.01.16-02.53.00-1-46014	383	90	90	25	0	21	541	79	79	0	0	NA	NA	NA	98	90	259	262	382	135	136	270	130	97	46	0.502	0.37	0.12
.	19.01.16-02.53.03-1-46015	64	2	2	0	0	0	481	1	1	0	0	NA	NA	NA	21	25	242	243	353	119	119	243	0	7	2	0	0.029	0.006
.	19.01.16-02.53.05-1-46016	272	26	26	2	0	1	533	23	23	0	0	NA	NA	NA	83	79	264	257	371	136	136	261	55	36	12	0.208	0.14	0.032
.	19.01.16-02.53.07-1-46017	177	16	16	3	0	3	507	15	15	0	0	NA	NA	NA	46	52	250	249	366	124	127	256	15	22	2	0.06	0.088	0.005
.	19.01.16-02.53.16-1-46028	33	1	1	1	0	1	0	0	0	0	0	NA	NA	NA	13	8	239	237	345	0	0	0	2	0	0	0.008	0	0
.	19.01.16-02.53.17-1-46030	91	5	5	0	0	0	492	4	4	0	0	NA	NA	NA	28	37	250	243	357	123	120	249	13	3	0	0.052	0.012	0
.	19.01.16-02.53.19-1-46033	62	2	2	0	0	0	101	1	1	0	0	NA	NA	NA	20	16	240	240	349	25	26	50	3	2	0	0.012	0.008	0
.	19.01.16-02.53.27-1-46040	89	5	5	1	0	1	489	4	4	0	0	NA	NA	NA	36	30	246	245	352	122	125	242	5	2	7	0.02	0.008	0.02
.	19.01.16-02.53.32-1-46047	96	8	8	1	0	1	488	6	6	0	0	NA	NA	NA	27	35	243	249	356	119	123	246	14	5	2	0.058	0.02	0.006
.	19.01.16-02.53.35-1-46065	56	2	2	0	0	0	453	1	1	0	0	NA	NA	NA	24	21	241	242	351	113	114	226	7	0	0	0.029	0	0
.	19.01.16-02.53.43-1-46066	33	1	1	0	0	0	0	0	0	0	0	NA	NA	NA	6	10	241	237	345	0	0	0	3	0	0	0.012	0	0
.	19.01.16-02.53.43-1-46067	60	2	2	0	0	0	476	1	1	0	0	NA	NA	NA	26	18	241	246	344	119	123	234	0	2	0	0	0.008	0
.	19.01.16-02.53.45-1-46068	148	15	15	4	0	2	514	12	12	0	0	NA	NA	NA	36	59	252	248	372	129	124	261	2	22	12	0.008	0.089	0.032
.	19.01.16-02.53.47-1-46069	116	14	14	8	0	6	504	12	12	0	0	NA	NA	NA	28	47	249	246	365	127	121	256	25	11	20	0.1	0.045	0.055
.	19.01.16-02.53.49-1-46070	88	5	5	1	0	1	481	4	4	0	0	NA	NA	NA	37	30	246	241	356	120	119	242	1	9	6	0.004	0.037	0.017
.	19.01.16-02.53.50-1-46071	633	92	92	25	0	19	608	82	82	0	0	NA	NA	NA	170	160	290	278	405	161	155	292	118	89	63	0.407	0.32	0.156
.	19.01.16-02.53.55-1-46072	289	78	78	18	0	12	552	73	73	0	0	NA	NA	NA	65	99	254	264	394	130	139	283	92	78	46	0.362	0.295	0.117
.	19.01.16-02.54.03-1-46074	65	2	2	0	0	0	477	0	0	0	0	NA	NA	NA	29	22	244	243	348	119	121	237	4	0	3	0.016	0	0.009
.	19.01.16-02.54.03-1-46075	58	2	2	0	0	0	101	1	1	0	0	NA	NA	NA	15	17	243	242	345	26	22	53	0	2	0	0	0.008	0
.	19.01.16-02.54.08-1-46076	36	1	1	0	0	0	0	0	0	0	0	NA	NA	NA	12	16	240	243	346	0	0	0	1	0	0	0.004	0	0
.	19.01.16-02.54.10-1-46077	36	1	1	1	0	1	0	0	0	0	0	NA	NA	NA	12	11	239	236	349	0	0	0	0	0	1	0	0	0.003
.	19.01.16-02.54.11-1-46078	453	53	53	19	0	13	581	48	48	0	0	NA	NA	NA	116	129	279	275	388	152	154	275	67	70	44	0.24	0.255	0.113
.	19.01.16-02.54.12-1-46079	62	2	2	0	0	0	472	1	1	0	0	NA	NA	NA	12	11	238	240	346	117	117	238	3	0	0	0.013	0	0
.	19.01.16-02.54.14-1-46080	121	5	5	0	0	0	485	4	4	0	0	NA	NA	NA	45	30	248	240	355	124	118	243	2	7	4	0.008	0.029	0.011
.	19.01.16-02.54.16-1-46089	91	5	5	2	0	2	490	2	2	0	0	NA	NA	NA	35	37	246	247	357	122	123	245	3	3	6	0.012	0.012	0.017
.	19.01.16-02.54.23-1-46097	33	1	1	0	0	0	0	0	0	0	0	NA	NA	NA	12	12	239	238	348	0	0	0	0	0	0	0	0	0
.	19.01.16-02.54.26-1-46100	234	27	27	8	0	5	516	26	26	0	0	NA	NA	NA	78	62	255	254	366	132	129	255	43	47	7	0.169	0.185	0.019
.	19.01.16-02.54.32-1-46107	183	71	71	23	0	20	496	65	65	0	0	NA	NA	NA	48	51	255	249	360	126	123	247	64	79	45	0.251	0.317	0.125
.	19.01.16-02.54.35-1-46109	209	25	25	5	0	2	515	22	22	0	0	NA	NA	NA	79	67	249	262	369	126	132	257	36	15	22	0.145	0.057	0.06
.	19.01.16-02.54.45-1-46125	148	8	8	2	0	2	509	7	7	0	0	NA	NA	NA	37	51	254	249	361	131	127	251	1	15	3	0.004	0.06	0.008
.	19.01.16-02.54.52-1-46127	62	2	2	0	0	0	301	1	1	0	0	NA	NA	NA	18	16	237	241	351	80	68	153	3	0	0	0.013	0	0
.	19.01.16-02.55.03-1-46128	118	7	7	1	0	1	484	6	6	0	0	NA	NA	NA	34	29	248	244	350	124	120	240	14	2	1	0.056	0.008	0.003
.	19.01.16-02.55.04-1-46129	59	3	3	1	0	1	480	2	2	0	0	NA	NA	NA	25	24	242	241	354	120	120	240	0	4	1	0	0.017	0.003
.	19.01.16-02.55.08-1-46130	175	14	14	3	0	3	512	13	13	0	0	NA	NA	NA	53	51	255	244	365	133	123	256	11	22	5	0.043	0.09	0.014
.	19.01.16-02.55.16-1-46142	123	8	8	0	0	0	485	6	6	0	0	NA	NA	NA	42	30	245	244	354	123	121	241	10	1	6	0.041	0.004	0.017
.	19.01.16-02.55.18-1-46145	269	30	30	13	0	8	533	28	28	0	0	NA	NA	NA	87	78	257	263	371	130	140	263	54	37	11	0.21	0.141	0.03
.	19.01.16-02.55.20-1-46148	117	5	5	2	0	2	485	4	4	0	0	NA	NA	NA	36	28	244	243	354	120	122	243	3	3	3	0.012	0.012	0.008
.	19.01.16-02.55.32-1-46160	295	28	28	9	0	8	537	24	24	0	0	NA	NA	NA	83	90	260	269	374	131	144	262	47	15	25	0.181	0.056	0.067
.	19.01.16-02.55.34-1-46162	203	9	9	0	0	0	508	8	8	0	0	NA	NA	NA	65	60	257	254	362	131	126	251	12	16	2	0.047	0.063	0.006
.	19.01.16-02.55.35-1-46163	33	1	1	0	0	0	0	0	0	0	0	NA	NA	NA	9	7	237	239	344	0	0	0	0	0	1	0	0	0.003
.	19.01.16-02.55.35-1-46164	33	1	1	0	0	0	0	0	0	0	0	NA	NA	NA	8	9	238	237	347	0	0	0	0	0	0	0	0	0
.	19.01.16-02.55.36-1-46180	179	10	10	4	0	3	518	8	8	0	0	NA	NA	NA	55	62	257	258	360	133	134	251	9	11	5	0.035	0.043	0.014
.	19.01.16-02.55.37-1-46181	535	85	85	27	0	21	592	74	74	0	0	NA	NA	NA	140	145	274	281	403	149	151	292	147	91	45	0.536	0.324	0.112
.	19.01.16-02.55.38-1-46182	115	6	6	2	0	2	490	5	5	0	0	NA	NA	NA	28	30	243	247	353	118	124	248	11	7	0	0.045	0.028	0
.	19.01.16-02.55.46-1-46183	59	2	2	0	0	0	477	1	1	0	0	NA	NA	NA	25	18	241	242	348	118	120	239	5	0	2	0.021	0	0.006
.	19.01.16-02.55.53-1-46184	34	1	1	0	0	0	0	0	0	0	0	NA	NA	NA	8	15	240	242	346	0	0	0	0	0	0	0	0	0
.	19.01.16-02.55.54-1-46185	177	16	16	5	0	4	512	13	13	0	0	NA	NA	NA	54	63	257	249	370	132	123	257	26	10	8	0.101	0.04	0.022
.	19.01.16-02.55.55-1-46186	154	11	11	2	0	1	505	10	10	0	0	NA	NA	NA	35	47	249	249	362	128	128	249	10	11	7	0.04	0.044	0.019
.	19.01.16-02.55.56-1-46187	36	1	1	0	0	0	0	0	0	0	0	NA	NA	NA	11	10	237	239	347	0	0	0	0	0	1	0	0	0.003
.	19.01.16-02.55.57-1-46188	125	15	15	4	0	4	491	12	12	0	0	NA	NA	NA	37	33	246	245	355	123	121	247	17	11	16	0.069	0.045	0.045
.	19.01.16-02.55.57-1-46189	345	91	91	19	0	13	562	85	85	0	0	NA	NA	NA	102	109	278	263	381	151	139	272	101	98	55	0.363	0.373	0.144
.	19.01.16-02.55.58-1-46190	207	14	14	2	0	2	515	11	11	0	0	NA	NA	NA	47	63	256	252	368	132	129	254	23	16	5	0.09	0.063	0.014
.	19.01.16-02.55.59-1-46191	64	2	2	1	0	1	348	1	1	0	0	NA	NA	NA	14	12	239	239	347	89	87	172	0	5	0	0	0.021	0
.	19.01.16-02.56.08-1-46193	272	34	34	6	0	3	526	30	30	0	0	NA	NA	NA	81	76	247	264	378	124	137	265	50	29	21	0.202	0.11	0.056
.	19.01.16-02.56.15-1-46196	154	12	12	3	0	2	505	10	10	0	0	NA	NA	NA	40	49	249	253	360	122	130	253	10	12	7	0.04	0.047	0.019
.	19.01.16-02.56.15-1-46197	319	53	53	10	0	6	547	49	49	0	0	NA	NA	NA	103	92	261	268	376	139	143	265	85	43	30	0.326	0.16	0.08
.	19.01.16-02.56.18-1-46202	93	4	4	3	0	3	491	3	3	0	0	NA	NA	NA	35	41	248	251	355	125	124	242	4	5	6	0.016	0.02	0.017
.	19.01.16-02.56.22-1-46207	147	8	8	1	0	1	493	7	7	0	0	NA	NA	NA	43	41	250	246	358	126	121	246	5	7	6	0.02	0.028	0.017
.	19.01.16-02.56.23-1-46208	326	61	61	16	0	13	547	57	57	0	0	NA	NA	NA	90	98	267	266	378	144	141	262	48	59	75	0.18	0.222	0.198
.	19.01.16-02.56.34-1-46221	209	25	25	4	0	4	522	23	23	0	0	NA	NA	NA	53	74	255	257	375	130	129	263	15	35	11	0.059	0.136	0.029
.	19.01.16-02.56.37-1-46237	619	99	99	25	0	23	624	94	94	0	0	NA	NA	NA	167	174	292	287	408	166	162	296	108	139	46	0.37	0.484	0.113
.	19.01.16-02.56.40-1-46238	355	85	85	19	0	18	558	81	81	0	0	NA	NA	NA	117	117	276	268	386	148	140	270	103	107	50	0.373	0.399	0.13
.	19.01.16-02.56.57-1-46239	34	1	1	0	0	0	0	0	0	0	0	NA	NA	NA	15	9	239	239	344	0	0	0	0	0	1	0	0	0.003
.	19.01.16-02.56.58-1-46240	233	10	10	2	0	1	503	9	9	0	0	NA	NA	NA	70	49	247	248	367	124	126	253	12	14	1	0.049	0.056	0.003
.	19.01.16-02.57.18-1-46254	32	1	1	0	0	0	0	0	0	0	0	NA	NA	NA	4	10	241	239	343	0	0	0	0	0	1	0	0	0.003
.	19.01.16-02.57.19-1-46256	152	6	6	3	0	3	506	4	4	0	0	NA	NA	NA	52	52	248	249	368	123	125	258	5	7	6	0.02	0.028	0.016
.	19.01.16-02.57.20-1-46258	30	1	1	0	0	0	0	0	0	0	0	NA	NA	NA	4	11	240	241	343	0	0	0	0	0	0	0	0	0
.	19.01.16-02.57.20-1-46259	93	7	7	2	0	2	481	5	5	0	0	NA	NA	NA	38	25	243	245	350	120	121	240	9	16	0	0.037	0.065	0
.	19.01.16-02.57.21-1-46262	36	1	1	0	0	0	0	0	0	0	0	NA	NA	NA	14	9	237	242	343	0	0	0	0	0	0	0	0	0
.	19.01.16-02.57.24-1-46265	151	12	12	3	0	2	506	11	11	0	0	NA	NA	NA	44	50	245	256	362	123	131	252	10	31	3	0.041	0.121	0.008
.	19.01.16-02.57.26-1-46267	147	7	7	3	0	3	498	6	6	0	0	NA	NA	NA	49	40	248	250	355	124	129	245	18	0	23	0.073	0	0.065
.	19.01.16-02.57.38-1-46290	38	1	1	0	0	0	0	0	0	0	0	NA	NA	NA	11	11	239	240	345	0	0	0	0	0	2	0	0	0.006
.	19.01.16-02.57.38-1-46291	31	1	1	0	0	0	0	0	0	0	0	NA	NA	NA	7	9	237	238	347	0	0	0	0	0	0	0	0	0
.	19.01.16-02.57.40-1-46292	155	10	10	3	0	3	510	8	8	0	0	NA	NA	NA	42	57	256	253	361	129	131	250	8	7	8	0.031	0.028	0.022
.	19.01.16-02.57.41-1-46293	230	35	35	8	0	7	518	33	33	0	0	NA	NA	NA	65	67	257	254	369	135	129	254	38	27	44	0.148	0.106	0.119
.	19.01.16-02.57.41-1-46295	150	12	12	2	0	2	499	10	10	0	0	NA	NA	NA	35	34	246	247	354	125	126	248	25	6	4	0.102	0.024	0.011
.	19.01.16-02.57.41-1-46296	212	23	23	3	0	3	522	22	22	0	0	NA	NA	NA	70	70	253	257	373	131	134	257	42	32	15	0.166	0.125	0.04
.	19.01.16-02.57.47-1-46297	119	5	5	1	0	1	495	4	4	0	0	NA	NA	NA	54	45	251	250	357	125	123	247	19	2	0	0.076	0.008	0
.	19.01.16-02.57.51-1-46298	58	2	2	1	0	1	479	1	1	0	0	NA	NA	NA	16	14	239	239	349	118	119	242	0	3	4	0	0.013	0.011
.	19.01.16-02.58.01-1-46299	92	5	5	0	0	0	484	3	3	0	0	NA	NA	NA	28	27	244	244	352	119	121	244	13	5	0	0.053	0.02	0
.	19.01.16-02.58.01-1-46300	58	2	2	1	0	1	473	1	1	0	0	NA	NA	NA	26	17	240	241	349	117	118	238	0	0	5	0	0	0.014
.	19.01.16-02.58.02-1-46301	32	1	1	0	0	0	0	0	0	0	0	NA	NA	NA	5	17	240	240	350	0	0	0	0	0	2	0	0	0.006
.	19.01.16-02.58.02-1-46302	482	45	45	9	0	7	600	43	43	0	0	NA	NA	NA	141	140	273	268	412	152	146	302	75	59	40	0.275	0.22	0.097
.	19.01.16-02.58.05-1-46303	269	48	48	11	0	8	533	45	45	0	0	NA	NA	NA	76	85	263	255	380	131	133	269	58	58	32	0.221	0.227	0.084
.	19.01.16-02.58.12-1-46304	326	28	28	6	0	4	533	25	25	0	0	NA	NA	NA	101	87	260	262	378	134	134	265	40	24	18	0.154	0.092	0.048
.	19.01.16-02.58.16-1-46307	197	31	31	9	0	8	523	27	27	0	0	NA	NA	NA	50	60	253	250	370	133	128	262	56	17	25	0.221	0.068	0.068
.	19.01.16-02.58.30-1-46323	116	16	16	5	0	3	487	14	14	0	0	NA	NA	NA	36	32	249	245	351	123	123	241	12	12	18	0.048	0.049	0.051
.	19.01.16-02.58.31-1-46324	33	1	1	1	0	1	0	0	0	0	0	NA	NA	NA	12	13	243	239	344	0	0	0	0	0	1	0	0	0.003
.	19.01.16-02.58.34-1-46328	380	61	61	20	0	14	558	58	58	0	0	NA	NA	NA	114	111	271	274	379	143	149	266	83	47	37	0.306	0.172	0.098
.	19.01.16-02.58.34-1-46329	180	40	40	15	0	12	512	36	36	0	0	NA	NA	NA	53	64	258	254	365	132	129	251	37	41	18	0.143	0.161	0.049
.	19.01.16-02.58.35-1-46330	32	1	1	0	0	0	0	0	0	0	0	NA	NA	NA	11	10	242	237	344	0	0	0	0	0	2	0	0	0.006
.	19.01.16-02.58.37-1-46346	152	7	7	1	0	0	505	6	6	0	0	NA	NA	NA	41	51	251	248	365	128	125	252	8	15	10	0.032	0.06	0.027
.	19.01.16-02.59.08-1-46348	62	3	3	0	0	0	477	2	2	0	0	NA	NA	NA	19	18	241	243	347	119	120	238	1	0	9	0.004	0	0.026
.	19.01.16-02.59.16-1-46352	264	80	80	24	0	19	511	68	68	0	0	NA	NA	NA	76	68	262	252	367	134	125	252	103	73	46	0.393	0.29	0.125
.	19.01.16-02.59.22-1-46365	124	6	6	2	0	2	499	5	5	0	0	NA	NA	NA	34	34	250	245	352	129	125	245	3	2	5	0.012	0.008	0.014
.	19.01.16-02.59.23-1-46368	343	57	57	16	0	10	540	54	54	0	0	NA	NA	NA	102	90	266	264	373	143	135	262	76	41	48	0.286	0.155	0.129
.	19.01.16-02.59.26-1-46371	114	12	12	0	0	0	500	11	11	0	0	NA	NA	NA	46	53	246	254	366	122	125	253	3	16	11	0.012	0.063	0.03
.	19.01.16-02.59.36-1-46394	254	23	23	5	0	5	525	21	21	0	0	NA	NA	NA	75	74	256	261	370	131	136	258	27	22	8	0.105	0.084	0.022
.	19.01.16-02.59.37-1-46395	146	8	8	2	0	2	500	6	6	0	0	NA	NA	NA	35	40	245	250	358	125	125	250	11	0	5	0.045	0	0.014
.	19.01.16-02.59.37-1-46396	240	42	42	8	0	5	510	39	39	0	0	NA	NA	NA	92	54	251	251	365	126	129	255	58	67	17	0.231	0.267	0.047
.	19.01.16-02.59.45-1-46397	37	1	1	0	0	0	0	0	0	0	0	NA	NA	NA	15	8	237	239	345	0	0	0	0	0	1	0	0	0.003
.	19.01.16-02.59.47-1-46399	34	1	1	0	0	0	0	0	0	0	0	NA	NA	NA	5	6	237	239	343	0	0	0	0	0	0	0	0	0
.	19.01.16-02.59.48-1-46401	32	1	1	1	0	1	0	0	0	0	0	NA	NA	NA	12	12	239	238	348	0	0	0	0	1	0	0	0.004	0
.	19.01.16-02.59.48-1-46402	212	23	23	5	0	5	523	20	20	0	0	NA	NA	NA	66	63	251	251	374	130	128	265	34	21	25	0.135	0.084	0.067
.	19.01.16-02.59.49-1-46403	116	4	4	1	0	1	491	3	3	0	0	NA	NA	NA	44	36	245	246	358	121	127	243	6	1	3	0.024	0.004	0.008
.	19.01.16-02.59.55-1-46404	348	54	54	11	0	8	552	51	51	0	0	NA	NA	NA	106	97	256	271	383	132	147	273	80	54	29	0.312	0.199	0.076
.	19.01.16-03.00.05-1-46409	152	7	7	2	0	2	494	5	5	0	0	NA	NA	NA	40	35	246	248	354	126	125	243	3	3	4	0.012	0.012	0.011
.	19.01.16-03.00.13-1-46411	261	35	35	7	0	6	531	32	32	0	0	NA	NA	NA	73	77	262	256	372	138	136	257	77	27	19	0.294	0.105	0.051
.	19.01.16-03.00.14-1-46413	98	15	15	3	0	3	489	14	14	0	0	NA	NA	NA	39	29	243	247	352	121	123	245	3	13	10	0.012	0.053	0.028
.	19.01.16-03.00.24-1-46424	283	16	16	6	0	6	542	15	15	0	0	NA	NA	NA	90	93	261	261	384	134	137	271	18	12	11	0.069	0.046	0.029
.	19.01.16-03.00.25-1-46429	32	1	1	1	0	1	0	0	0	0	0	NA	NA	NA	6	16	239	237	353	0	0	0	0	0	1	0	0	0.003
.	19.01.16-03.00.27-1-46431	147	6	6	2	0	1	502	5	5	0	0	NA	NA	NA	56	46	247	246	366	127	123	252	6	9	7	0.024	0.037	0.019
.	19.01.16-03.00.38-1-46459	94	6	6	2	0	2	497	5	5	0	0	NA	NA	NA	36	42	251	248	356	128	124	245	0	3	15	0	0.012	0.042
.	19.01.16-03.00.40-1-46460	182	17	17	3	0	2	499	15	15	0	0	NA	NA	NA	46	40	247	251	355	124	129	246	13	16	10	0.053	0.064	0.028
.	19.01.16-03.00.45-1-46461	143	15	15	6	0	5	507	14	14	0	0	NA	NA	NA	56	51	245	254	365	122	130	255	15	8	14	0.061	0.031	0.038
.	19.01.16-03.00.46-1-46462	334	57	57	19	0	13	541	54	54	0	0	NA	NA	NA	107	96	266	268	375	142	141	258	73	80	45	0.274	0.299	0.12
.	19.01.16-03.00.48-1-46463	209	11	11	3	0	1	532	9	9	0	0	NA	NA	NA	55	78	259	255	377	136	130	266	22	10	4	0.085	0.039	0.011
.	19.01.16-03.00.51-1-46464	198	8	8	3	0	3	504	7	7	0	0	NA	NA	NA	68	57	246	257	367	123	130	251	12	6	13	0.049	0.023	0.035
.	19.01.16-03.00.54-1-46465	121	14	14	5	0	3	484	13	13	0	0	NA	NA	NA	44	36	249	244	356	122	118	244	36	11	6	0.145	0.045	0.017
.	19.01.16-03.01.06-1-46521	92	6	6	1	0	1	485	5	5	0	0	NA	NA	NA	34	33	245	244	357	121	119	245	8	1	7	0.033	0.004	0.02
.	19.01.16-03.01.06-1-46522	32	1	1	0	0	0	0	0	0	0	0	NA	NA	NA	12	12	236	241	348	0	0	0	0	0	3	0	0	0.009
.	19.01.16-03.01.08-1-46523	35	1	1	0	0	0	0	0	0	0	0	NA	NA	NA	13	9	236	240	346	0	0	0	0	0	2	0	0	0.006
.	19.01.16-03.01.10-1-46544	68	2	2	0	0	0	448	0	0	0	0	NA	NA	NA	34	18	237	241	353	106	112	230	2	0	3	0.008	0	0.008
.	19.01.16-03.01.10-1-46545	32	1	1	0	0	0	0	0	0	0	0	NA	NA	NA	6	6	239	237	343	0	0	0	0	0	0	0	0	0
.	19.01.16-03.01.11-1-46546	235	16	16	6	0	4	538	13	13	0	0	NA	NA	NA	61	76	263	255	371	140	135	263	17	20	17	0.065	0.078	0.046
.	19.01.16-03.01.11-1-46547	211	29	29	6	0	4	534	26	26	0	0	NA	NA	NA	65	83	258	261	377	134	136	264	64	33	34	0.248	0.126	0.09
.	19.01.16-03.01.12-1-46548	84	3	3	1	0	1	482	1	1	0	0	NA	NA	NA	18	20	240	243	350	117	120	245	0	5	0	0	0.021	0
.	19.01.16-03.01.12-1-46549	355	36	36	13	0	12	556	35	35	0	0	NA	NA	NA	105	101	270	259	385	145	135	276	54	42	33	0.2	0.162	0.086
.	19.01.16-03.01.21-1-46565	63	2	2	0	0	0	471	1	1	0	0	NA	NA	NA	27	16	243	240	346	119	115	237	0	4	0	0	0.017	0
.	19.01.16-03.01.24-1-46568	374	63	63	21	0	16	556	58	58	0	0	NA	NA	NA	113	113	262	262	402	136	134	286	104	61	27	0.397	0.233	0.067
.	19.01.16-03.01.24-1-46569	116	8	8	0	0	0	488	6	6	0	0	NA	NA	NA	27	35	245	246	357	120	124	244	0	9	7	0	0.037	0.02
.	19.01.16-03.01.24-1-46571	297	71	71	24	0	19	540	65	65	0	0	NA	NA	NA	102	91	262	262	380	136	137	267	99	82	34	0.378	0.313	0.089
.	19.01.16-03.01.32-1-46580	178	23	23	5	0	5	521	20	20	0	0	NA	NA	NA	57	70	259	254	370	132	129	260	17	48	8	0.066	0.189	0.022
.	19.01.16-03.01.41-1-46597	187	14	14	1	0	1	497	11	11	0	0	NA	NA	NA	53	42	247	254	354	127	129	241	15	15	1	0.061	0.059	0.003
.	19.01.16-03.01.43-1-46598	33	1	1	0	0	0	0	0	0	0	0	NA	NA	NA	9	4	236	238	343	0	0	0	0	0	2	0	0	0.006
.	19.01.16-03.01.45-1-46599	491	80	80	24	0	23	588	76	76	0	0	NA	NA	NA	142	137	272	273	405	147	148	293	105	96	55	0.386	0.352	0.136
.	19.01.16-03.02.01-1-46600	56	2	2	0	0	0	474	1	1	0	0	NA	NA	NA	16	12	241	238	346	120	117	237	4	0	1	0.017	0	0.003
.	19.01.16-03.02.01-1-46601	116	19	19	6	0	6	488	18	18	0	0	NA	NA	NA	35	33	238	249	359	116	126	246	19	7	15	0.08	0.028	0.042
.	19.01.16-03.02.05-1-46602	34	1	1	0	0	0	0	0	0	0	0	NA	NA	NA	3	7	238	239	343	0	0	0	2	0	0	0.008	0	0
.	19.01.16-03.02.06-1-46603	98	4	4	2	0	2	493	2	2	0	0	NA	NA	NA	35	36	244	248	357	121	123	249	7	4	2	0.029	0.016	0.006
.	19.01.16-03.02.08-1-46604	167	17	17	1	0	1	510	14	14	0	0	NA	NA	NA	63	56	258	251	360	133	128	249	14	22	10	0.054	0.088	0.028
.	19.01.16-03.02.08-1-46605	187	28	28	5	0	5	524	26	26	0	0	NA	NA	NA	52	69	259	252	371	135	130	259	13	24	23	0.05	0.095	0.062
.	19.01.16-03.02.12-1-46606	94	5	5	3	0	3	481	3	3	0	0	NA	NA	NA	40	31	246	244	354	118	121	242	7	8	0	0.028	0.033	0
.	19.01.16-03.02.19-1-46614	82	4	4	0	0	0	484	3	3	0	0	NA	NA	NA	22	31	246	246	352	122	120	242	1	2	8	0.004	0.008	0.023
.	19.01.16-03.02.27-1-46625	152	10	10	5	0	5	492	9	9	0	0	NA	NA	NA	45	36	247	247	355	125	126	241	6	16	5	0.024	0.065	0.014
.	19.01.16-03.02.28-1-46626	202	22	22	8	0	7	517	18	18	0	0	NA	NA	NA	86	75	252	265	371	126	135	256	34	26	17	0.135	0.098	0.046
.	19.01.16-03.02.32-1-46633	60	3	3	0	0	0	477	2	2	0	0	NA	NA	NA	20	15	240	241	347	118	119	240	2	0	1	0.008	0	0.003
.	19.01.16-03.02.33-1-46635	126	7	7	1	0	1	513	5	5	0	0	NA	NA	NA	46	60	258	252	363	130	130	253	5	4	7	0.019	0.016	0.019
.	19.01.16-03.02.43-1-46652	33	1	1	0	0	0	0	0	0	0	0	NA	NA	NA	9	12	237	241	347	0	0	0	0	0	2	0	0	0.006
.	19.01.16-03.02.45-1-46653	118	6	6	3	0	3	492	4	4	0	0	NA	NA	NA	38	38	247	247	357	121	124	247	0	14	0	0	0.057	0
.	19.01.16-03.02.48-1-46654	32	1	1	0	0	0	0	0	0	0	0	NA	NA	NA	5	12	238	239	348	0	0	0	1	0	0	0.004	0	0
.	19.01.16-03.02.49-1-46655	37	1	1	0	0	0	0	0	0	0	0	NA	NA	NA	10	12	241	237	347	0	0	0	0	0	1	0	0	0.003
.	19.01.16-03.02.50-1-46656	116	13	13	4	0	4	483	12	12	0	0	NA	NA	NA	31	29	242	246	354	119	121	243	11	14	2	0.045	0.057	0.006
.	19.01.16-03.02.51-1-46657	323	53	53	17	0	14	543	49	49	0	0	NA	NA	NA	75	91	258	261	385	136	136	271	91	50	37	0.353	0.192	0.096
.	19.01.16-03.02.52-1-46658	236	39	39	14	0	11	531	37	37	0	0	NA	NA	NA	58	79	257	271	364	133	143	255	62	52	27	0.241	0.192	0.074
.	19.01.16-03.02.56-1-46659	33	1	1	0	0	0	0	0	0	0	0	NA	NA	NA	7	10	240	236	347	0	0	0	2	0	0	0.008	0	0
.	19.01.16-03.02.56-1-46660	121	15	15	0	0	0	497	14	14	0	0	NA	NA	NA	34	42	252	247	356	128	125	244	7	4	22	0.028	0.016	0.062
.	19.01.16-03.02.58-1-46661	88	3	3	3	0	2	482	2	2	0	0	NA	NA	NA	23	23	240	245	351	118	122	242	0	7	5	0	0.029	0.014
.	19.01.16-03.03.02-1-46662	122	15	15	6	0	5	486	13	13	0	0	NA	NA	NA	51	31	243	241	360	122	118	246	16	27	13	0.066	0.112	0.036
.	19.01.16-03.03.04-1-46663	117	10	10	4	0	4	492	8	8	0	0	NA	NA	NA	39	37	244	245	361	120	122	250	12	7	8	0.049	0.029	0.022
.	19.01.16-03.03.12-1-46664	173	14	14	5	0	5	503	12	12	0	0	NA	NA	NA	51	42	254	251	350	129	130	244	12	17	14	0.047	0.068	0.04
.	19.01.16-03.03.12-1-46665	125	9	9	2	0	2	499	8	8	0	0	NA	NA	NA	47	48	250	251	360	127	124	248	8	16	1	0.032	0.064	0.003
.	19.01.16-03.03.19-1-46672	29	1	1	0	0	0	0	0	0	0	0	NA	NA	NA	6	6	238	238	343	0	0	0	0	0	0	0	0	0
.	19.01.16-03.03.21-1-46682	148	9	9	1	0	1	517	8	8	0	0	NA	NA	NA	46	59	253	252	367	131	129	257	8	11	3	0.032	0.044	0.008
.	19.01.16-03.03.22-1-46684	435	64	64	9	0	6	552	58	58	0	0	NA	NA	NA	111	102	262	269	384	138	144	270	87	59	44	0.332	0.219	0.115
.	19.01.16-03.03.24-1-46688	211	49	49	10	0	7	502	45	45	0	0	NA	NA	NA	63	43	246	251	359	123	128	251	64	64	20	0.26	0.255	0.056
.	19.01.16-03.03.29-1-46692	153	14	14	0	0	0	507	13	13	0	0	NA	NA	NA	44	48	248	251	362	126	128	253	7	12	19	0.028	0.048	0.052
.	19.01.16-03.03.31-1-46694	33	1	1	1	0	1	0	0	0	0	0	NA	NA	NA	11	9	238	240	344	0	0	0	0	0	0	0	0	0
.	19.01.16-03.03.34-1-46699	33	1	1	0	0	0	0	0	0	0	0	NA	NA	NA	8	11	240	237	347	0	0	0	0	0	0	0	0	0
.	19.01.16-03.03.38-1-46715	61	3	3	0	0	0	482	2	2	0	0	NA	NA	NA	23	23	239	243	354	118	123	241	6	0	0	0.025	0	0
.	19.01.16-03.03.38-1-46716	32	1	1	0	0	0	0	0	0	0	0	NA	NA	NA	5	3	236	238	342	0	0	0	0	0	1	0	0	0.003
.	19.01.16-03.03.40-1-46717	62	3	3	0	0	0	473	2	2	0	0	NA	NA	NA	16	14	241	240	346	121	118	234	0	1	5	0	0.004	0.014
.	19.01.16-03.03.45-1-46718	121	7	7	2	0	2	499	5	5	0	0	NA	NA	NA	41	48	253	251	357	127	125	247	8	4	7	0.032	0.016	0.02
.	19.01.16-03.03.51-1-46719	91	5	5	0	0	0	489	3	3	0	0	NA	NA	NA	45	39	246	246	360	121	122	246	1	5	10	0.004	0.02	0.028
.	19.01.16-03.03.52-1-46720	35	1	1	0	0	0	0	0	0	0	0	NA	NA	NA	6	6	238	236	345	0	0	0	1	0	0	0.004	0	0
.	19.01.16-03.03.52-1-46721	140	7	7	0	0	0	486	6	6	0	0	NA	NA	NA	49	34	241	250	356	119	121	246	5	11	0	0.021	0.044	0
.	19.01.16-03.03.54-1-46722	94	3	3	0	0	0	481	1	1	0	0	NA	NA	NA	33	25	242	245	351	121	118	242	0	2	4	0	0.008	0.011
.	19.01.16-03.03.54-1-46723	214	30	30	5	0	4	532	28	28	0	0	NA	NA	NA	48	73	256	262	368	132	140	260	50	30	11	0.195	0.115	0.03
.	19.01.16-03.03.59-1-46725	150	30	30	9	0	8	509	27	27	0	0	NA	NA	NA	43	53	250	251	365	125	127	257	18	24	34	0.072	0.096	0.093
.	19.01.16-03.04.01-1-46726	64	2	2	0	0	0	250	1	1	0	0	NA	NA	NA	24	30	244	243	356	63	65	122	2	0	1	0.008	0	0.003
.	19.01.16-03.04.06-1-46727	132	12	12	3	0	2	481	9	9	0	0	NA	NA	NA	42	34	242	249	356	116	123	242	5	19	11	0.021	0.076	0.031
.	19.01.16-03.04.07-1-46728	114	5	5	3	0	2	491	4	4	0	0	NA	NA	NA	30	31	242	246	356	118	124	249	2	5	5	0.008	0.02	0.014
.	19.01.16-03.04.08-1-46729	36	1	1	0	0	0	0	0	0	0	0	NA	NA	NA	6	7	238	236	346	0	0	0	0	0	1	0	0	0.003
.	19.01.16-03.04.11-1-46730	94	10	10	6	0	5	481	9	9	0	0	NA	NA	NA	36	26	240	245	354	118	123	240	11	14	7	0.046	0.057	0.02
.	19.01.16-03.04.11-1-46731	35	1	1	1	0	1	0	0	0	0	0	NA	NA	NA	10	7	238	239	343	0	0	0	0	0	0	0	0	0
.	19.01.16-03.04.14-1-46733	122	6	6	1	0	1	494	5	5	0	0	NA	NA	NA	35	39	246	248	358	125	122	247	12	5	0	0.049	0.02	0
.	19.01.16-03.04.22-1-46741	302	18	18	5	0	4	552	17	17	0	0	NA	NA	NA	93	102	267	262	386	140	139	273	26	17	24	0.097	0.065	0.062
.	19.01.16-03.04.26-1-46746	376	69	69	22	0	15	554	63	63	0	0	NA	NA	NA	107	111	270	269	385	138	146	270	75	84	52	0.278	0.312	0.135
.	19.01.16-03.04.30-1-46751	35	1	1	0	0	0	0	0	0	0	0	NA	NA	NA	15	12	241	238	346	0	0	0	1	0	0	0.004	0	0
.	19.01.16-03.04.30-1-46752	209	15	15	4	0	4	531	14	14	0	0	NA	NA	NA	56	81	254	257	383	131	132	268	17	43	3	0.067	0.167	0.008
.	19.01.16-03.04.30-1-46753	290	52	52	7	0	3	538	45	45	0	0	NA	NA	NA	72	81	267	255	372	144	132	262	78	42	32	0.292	0.165	0.086
.	19.01.16-03.04.33-1-46757	198	52	52	13	0	11	499	48	48	0	0	NA	NA	NA	70	52	254	251	360	128	123	248	65	46	20	0.256	0.183	0.056
.	19.01.16-03.04.36-1-46773	119	7	7	2	0	2	494	6	6	0	0	NA	NA	NA	45	39	248	251	353	125	127	242	6	7	8	0.024	0.028	0.023
.	19.01.16-03.04.39-1-46774	61	2	2	2	0	2	491	1	1	0	0	NA	NA	NA	12	27	240	244	356	122	120	249	5	1	0	0.021	0.004	0
.	19.01.16-03.04.46-1-46775	189	21	21	5	0	3	523	20	20	0	0	NA	NA	NA	60	73	257	263	366	131	139	253	26	16	27	0.101	0.061	0.074
.	19.01.16-03.04.51-1-46777	442	41	41	11	0	10	583	40	40	0	0	NA	NA	NA	107	134	275	283	389	150	156	277	59	47	23	0.215	0.166	0.059
.	19.01.16-03.04.54-1-46778	177	13	13	2	0	2	516	10	10	0	0	NA	NA	NA	48	61	251	250	373	128	127	261	23	10	9	0.092	0.04	0.024
.	19.01.16-03.04.54-1-46779	159	17	17	5	0	4	502	14	14	0	0	NA	NA	NA	49	48	250	247	364	127	121	254	12	25	9	0.048	0.101	0.025
.	19.01.16-03.05.01-1-46780	33	1	1	0	0	0	0	0	0	0	0	NA	NA	NA	9	8	237	240	344	0	0	0	0	0	1	0	0	0.003
.	19.01.16-03.05.12-1-46782	206	33	33	7	0	4	512	31	31	0	0	NA	NA	NA	51	48	256	246	359	135	123	254	31	30	20	0.121	0.122	0.056
.	19.01.16-03.05.20-1-46795	207	16	16	6	0	5	509	14	14	0	0	NA	NA	NA	54	49	251	252	359	131	129	249	36	28	10	0.143	0.111	0.028
.	19.01.16-03.05.24-1-46807	96	4	4	1	0	1	488	3	3	0	0	NA	NA	NA	35	37	243	245	362	120	120	248	2	3	5	0.008	0.012	0.014
.	19.01.16-03.05.27-1-46809	154	16	16	2	0	2	485	14	14	0	0	NA	NA	NA	46	34	248	247	352	124	119	242	14	23	3	0.056	0.093	0.009
.	19.01.16-03.05.39-1-46832	88	3	3	1	0	1	476	2	2	0	0	NA	NA	NA	18	15	240	240	348	118	118	240	16	0	2	0.067	0	0.006
.	19.01.16-03.05.40-1-46833	36	1	1	0	0	0	0	0	0	0	0	NA	NA	NA	9	10	238	237	348	0	0	0	0	0	0	0	0	0
.	19.01.16-03.05.43-1-46834	147	14	14	3	0	2	504	12	12	0	0	NA	NA	NA	39	43	248	252	356	126	130	248	21	4	13	0.085	0.016	0.037
.	19.01.16-03.05.45-1-46835	263	60	60	16	0	15	518	55	55	0	0	NA	NA	NA	85	71	256	251	377	128	126	264	81	82	27	0.316	0.327	0.072
.	19.01.16-03.05.50-1-46836	238	36	36	11	0	10	515	30	30	0	0	NA	NA	NA	75	60	252	254	367	129	130	256	42	46	23	0.167	0.181	0.063
.	19.01.16-03.05.52-1-46837	58	2	2	1	0	1	255	1	1	0	0	NA	NA	NA	18	18	239	240	352	61	64	130	4	0	0	0.017	0	0
.	19.01.16-03.05.52-1-46839	72	3	3	1	0	1	472	1	1	0	0	NA	NA	NA	27	23	243	241	352	117	115	240	0	7	0	0	0.029	0
.	19.01.16-03.05.53-1-46840	38	1	1	0	0	0	0	0	0	0	0	NA	NA	NA	11	11	241	238	345	0	0	0	0	0	0	0	0	0
.	19.01.16-03.05.56-1-46841	171	15	15	1	0	1	503	14	14	0	0	NA	NA	NA	65	52	253	252	360	132	122	249	11	18	13	0.043	0.071	0.036
.	19.01.16-03.05.57-1-46842	246	59	59	19	0	16	514	58	58	0	0	NA	NA	NA	68	68	252	254	375	128	128	258	85	48	30	0.337	0.189	0.08
.	19.01.16-03.06.01-1-46843	344	62	62	14	0	11	570	58	58	0	0	NA	NA	NA	93	120	273	265	395	146	140	284	93	97	31	0.341	0.366	0.078
.	19.01.16-03.06.02-1-46844	190	7	7	4	0	4	511	6	6	0	0	NA	NA	NA	52	55	252	254	362	128	133	250	14	11	0	0.056	0.043	0
.	19.01.16-03.06.04-1-46846	34	1	1	0	0	0	0	0	0	0	0	NA	NA	NA	11	12	240	238	347	0	0	0	0	0	0	0	0	0
.	19.01.16-03.06.05-1-46847	236	60	60	17	0	14	527	55	55	0	0	NA	NA	NA	81	83	258	260	378	132	135	260	81	51	45	0.314	0.196	0.119
.	19.01.16-03.06.09-1-46848	357	63	63	18	0	15	533	55	55	0	0	NA	NA	NA	93	80	263	258	372	139	135	259	98	60	28	0.373	0.233	0.075
.	19.01.16-03.06.27-1-46864	66	4	4	0	0	0	490	3	3	0	0	NA	NA	NA	26	31	244	247	353	119	127	244	0	7	2	0	0.028	0.006
.	19.01.16-03.06.31-1-46871	60	3	3	0	0	0	474	2	2	0	0	NA	NA	NA	24	21	239	244	351	115	121	238	2	0	7	0.008	0	0.02
.	19.01.16-03.06.37-1-46888	173	16	16	6	0	6	508	13	13	0	0	NA	NA	NA	57	55	245	250	373	121	127	260	21	12	11	0.086	0.048	0.029
.	19.01.16-03.06.42-1-46889	120	21	21	3	0	3	485	17	17	0	0	NA	NA	NA	30	29	241	249	352	120	124	241	25	16	6	0.104	0.064	0.017
.	19.01.16-03.06.44-1-46890	179	7	7	0	0	0	507	6	6	0	0	NA	NA	NA	49	52	255	248	362	130	126	251	4	6	5	0.016	0.024	0.014
.	19.01.16-03.06.59-1-46891	120	6	6	2	0	1	492	5	5	0	0	NA	NA	NA	53	43	249	252	355	124	128	240	7	10	4	0.028	0.04	0.011
.	19.01.16-03.07.01-1-46892	321	25	25	11	0	8	541	23	23	0	0	NA	NA	NA	76	85	268	256	374	141	134	266	24	35	17	0.09	0.137	0.045
.	19.01.16-03.07.04-1-46893	34	1	1	0	0	0	0	0	0	0	0	NA	NA	NA	15	4	237	236	344	0	0	0	0	0	0	0	0	0
.	19.01.16-03.07.06-1-46894	260	18	18	4	0	4	532	17	17	0	0	NA	NA	NA	71	77	257	258	375	131	136	265	12	20	17	0.047	0.078	0.045
.	19.01.16-03.07.11-1-46895	59	2	2	0	0	0	301	1	1	0	0	NA	NA	NA	19	19	242	240	350	75	76	150	0	2	0	0	0.008	0
.	19.01.16-03.07.14-1-46897	321	90	90	20	0	15	539	83	83	0	0	NA	NA	NA	90	85	269	256	373	146	132	261	87	95	81	0.323	0.371	0.217
.	19.01.16-03.07.14-1-46898	90	5	5	1	0	0	477	4	4	0	0	NA	NA	NA	23	23	244	247	345	120	121	236	5	10	0	0.02	0.04	0
.	19.01.16-03.07.21-1-46906	182	20	20	7	0	5	512	18	18	0	0	NA	NA	NA	59	55	250	251	367	126	129	257	29	22	11	0.116	0.088	0.03
.	19.01.16-03.07.22-1-46911	364	66	66	22	0	18	571	60	60	0	0	NA	NA	NA	97	113	273	266	387	147	144	280	85	51	58	0.311	0.192	0.15
.	19.01.16-03.07.24-1-46919	236	68	68	20	0	14	517	61	61	0	0	NA	NA	NA	75	65	256	260	362	128	139	250	79	68	46	0.309	0.262	0.127
.	19.01.16-03.07.29-1-46924	92	4	4	0	0	0	498	3	3	0	0	NA	NA	NA	27	48	253	248	360	128	122	248	0	5	12	0	0.02	0.033
.	19.01.16-03.07.36-1-46944	34	1	1	1	0	1	0	0	0	0	0	NA	NA	NA	7	10	239	237	347	0	0	0	0	0	0	0	0	0
.	19.01.16-03.07.36-1-46945	59	2	2	1	0	1	351	1	1	0	0	NA	NA	NA	12	15	239	239	350	83	84	184	0	0	5	0	0	0.014
.	19.01.16-03.07.38-1-46946	33	1	1	1	0	1	0	0	0	0	0	NA	NA	NA	11	9	237	241	344	0	0	0	0	0	0	0	0	0
.	19.01.16-03.07.39-1-46947	185	25	25	8	0	8	514	23	23	0	0	NA	NA	NA	55	56	247	249	373	124	128	262	36	34	18	0.146	0.137	0.048
.	19.01.16-03.07.41-1-46949	58	2	2	0	0	0	151	1	1	0	0	NA	NA	NA	17	12	237	244	344	37	37	77	0	0	4	0	0	0.012
.	19.01.16-03.07.44-1-46950	181	14	14	6	0	6	507	13	13	0	0	NA	NA	NA	44	56	252	251	366	128	127	252	25	11	6	0.099	0.044	0.016
.	19.01.16-03.07.46-1-46951	88	3	3	1	0	1	481	2	2	0	0	NA	NA	NA	24	24	240	242	355	115	119	247	2	2	0	0.008	0.008	0
.	19.01.16-03.07.49-1-46952	37	1	1	0	0	0	0	0	0	0	0	NA	NA	NA	8	9	240	237	345	0	0	0	0	0	1	0	0	0.003
.	19.01.16-03.07.51-1-46953	32	1	1	0	0	0	0	0	0	0	0	NA	NA	NA	6	7	237	240	343	0	0	0	0	0	2	0	0	0.006
.	19.01.16-03.07.54-1-46954	216	15	15	4	0	4	518	12	12	0	0	NA	NA	NA	57	57	250	250	370	129	129	260	14	10	18	0.056	0.04	0.049
.	19.01.16-03.07.54-1-46955	271	31	31	9	0	5	544	29	29	0	0	NA	NA	NA	78	95	262	260	386	137	135	272	42	30	49	0.16	0.115	0.127
.	19.01.16-03.07.58-1-46956	122	14	14	4	0	3	479	10	10	0	0	NA	NA	NA	33	27	241	246	353	117	121	241	13	6	12	0.054	0.024	0.034
.	19.01.16-03.08.12-1-46957	69	5	5	1	0	1	473	2	2	0	0	NA	NA	NA	20	16	240	240	349	116	119	238	0	0	5	0	0	0.014
.	19.01.16-03.08.15-1-46960	62	2	2	1	0	1	466	1	1	0	0	NA	NA	NA	24	9	238	242	342	115	118	233	0	0	2	0	0	0.006
.	19.01.16-03.08.19-1-46965	60	2	2	0	0	0	481	1	1	0	0	NA	NA	NA	26	27	241	245	354	117	120	244	1	2	0	0.004	0.008	0
.	19.01.16-03.08.22-1-46969	34	1	1	1	0	1	0	0	0	0	0	NA	NA	NA	8	7	239	238	343	0	0	0	0	0	0	0	0	0
.	19.01.16-03.08.25-1-46973	59	2	2	0	0	0	251	1	1	0	0	NA	NA	NA	21	21	239	246	349	65	65	121	2	5	0	0.008	0.02	0
.	19.01.16-03.08.25-1-46974	176	8	8	1	0	0	521	7	7	0	0	NA	NA	NA	53	67	252	253	375	130	127	264	13	6	2	0.052	0.024	0.005
.	19.01.16-03.08.26-1-46975	482	78	78	16	0	9	573	65	65	0	0	NA	NA	NA	107	115	273	273	382	150	151	272	126	69	45	0.462	0.253	0.118
.	19.01.16-03.08.31-1-46981	212	24	24	10	0	8	524	22	22	0	0	NA	NA	NA	61	70	253	260	370	132	135	257	22	48	18	0.087	0.185	0.049
.	19.01.16-03.08.33-1-46985	36	1	1	1	0	1	0	0	0	0	0	NA	NA	NA	12	8	240	237	344	0	0	0	0	0	0	0	0	0
.	19.01.16-03.08.37-1-47001	65	2	2	0	0	0	473	1	1	0	0	NA	NA	NA	13	14	241	240	346	119	118	236	0	0	1	0	0	0.003
.	19.01.16-03.08.42-1-47002	85	3	3	1	0	1	478	2	2	0	0	NA	NA	NA	28	20	243	240	350	122	118	238	3	0	3	0.012	0	0.009
.	19.01.16-03.08.43-1-47003	56	2	2	0	0	0	0	1	1	0	0	NA	NA	NA	15	14	241	239	347	0	0	0	0	0	2	0	0	0.006
.	19.01.16-03.08.44-1-47004	61	2	2	0	0	0	399	0	0	0	0	NA	NA	NA	17	21	244	241	349	102	98	199	1	0	2	0.004	0	0.006
.	19.01.16-03.08.46-1-47005	33	1	1	0	0	0	0	0	0	0	0	NA	NA	NA	10	10	238	237	348	0	0	0	0	0	3	0	0	0.009
.	19.01.16-03.08.46-1-47006	127	7	7	4	0	2	483	6	6	0	0	NA	NA	NA	25	28	241	248	352	120	124	239	0	3	26	0	0.012	0.074
.	19.01.16-03.08.48-1-47007	64	3	3	0	0	0	452	2	2	0	0	NA	NA	NA	9	18	241	242	348	113	108	231	6	0	0	0.025	0	0
.	19.01.16-03.08.48-1-47008	355	65	65	15	0	13	544	59	59	0	0	NA	NA	NA	111	92	260	266	379	138	142	264	92	52	6	0.354	0.195	0.016
.	19.01.16-03.08.54-1-47009	92	7	7	2	0	2	486	5	5	0	0	NA	NA	NA	30	28	246	246	349	122	124	240	17	0	3	0.069	0	0.009
.	19.01.16-03.08.55-1-47010	291	40	40	11	0	9	522	38	38	0	0	NA	NA	NA	87	77	257	265	368	133	135	254	69	67	20	0.268	0.253	0.054
.	19.01.16-03.08.55-1-47011	146	8	8	3	0	2	500	7	7	0	0	NA	NA	NA	61	57	255	252	363	130	123	247	5	8	7	0.02	0.032	0.019
.	19.01.16-03.09.01-1-47013	175	12	12	2	0	1	518	10	10	0	0	NA	NA	NA	51	66	260	254	365	134	131	253	27	16	11	0.104	0.063	0.03
.	19.01.16-03.09.06-1-47014	341	54	54	8	0	7	544	50	50	0	0	NA	NA	NA	93	92	260	268	377	135	144	265	72	47	25	0.277	0.175	0.066
.	19.01.16-03.09.12-1-47015	231	59	59	21	0	17	521	55	55	0	0	NA	NA	NA	72	65	259	255	364	137	130	254	80	44	34	0.309	0.173	0.093
.	19.01.16-03.09.19-1-47022	155	11	11	2	0	2	498	9	9	0	0	NA	NA	NA	40	40	249	248	356	124	126	248	12	5	10	0.048	0.02	0.028
.	19.01.16-03.09.20-1-47024	295	26	26	7	0	6	539	22	22	0	0	NA	NA	NA	83	88	253	265	383	130	139	270	32	27	23	0.126	0.102	0.06
.	19.01.16-03.09.40-1-47059	60	2	2	0	0	0	202	1	1	0	0	NA	NA	NA	15	13	239	239	348	53	46	103	0	0	4	0	0	0.011
.	19.01.16-03.09.41-1-47060	303	31	31	9	0	9	540	29	29	0	0	NA	NA	NA	74	87	263	254	383	139	129	272	45	30	12	0.171	0.118	0.031
.	19.01.16-03.09.48-1-47062	147	8	8	4	0	2	505	7	7	0	0	NA	NA	NA	60	56	253	249	367	126	128	251	23	0	7	0.091	0	0.019
.	19.01.16-03.09.57-1-47063	65	2	2	1	0	1	470	1	1	0	0	NA	NA	NA	17	12	238	243	344	114	120	236	2	1	0	0.008	0.004	0
.	19.01.16-03.10.01-1-47064	33	1	1	0	0	0	0	0	0	0	0	NA	NA	NA	10	14	238	240	349	0	0	0	0	2	0	0	0.008	0
.	19.01.16-03.10.03-1-47069	182	12	12	6	0	5	517	11	11	0	0	NA	NA	NA	58	63	252	253	371	132	130	255	18	25	6	0.071	0.099	0.016
.	19.01.16-03.10.07-1-47070	35	1	1	1	0	1	0	0	0	0	0	NA	NA	NA	11	9	238	239	345	0	0	0	0	0	3	0	0	0.009
.	19.01.16-03.10.08-1-47071	264	28	28	12	0	8	533	23	23	0	0	NA	NA	NA	83	74	259	264	364	138	137	258	49	31	34	0.189	0.117	0.093
.	19.01.16-03.10.10-1-47072	33	1	1	1	0	1	0	0	0	0	0	NA	NA	NA	12	8	237	238	346	0	0	0	0	0	2	0	0	0.006
.	19.01.16-03.10.10-1-47073	34	1	1	0	0	0	0	0	0	0	0	NA	NA	NA	10	6	239	238	342	0	0	0	0	0	0	0	0	0
.	19.01.16-03.10.12-1-47075	34	1	1	0	0	0	0	0	0	0	0	NA	NA	NA	4	17	239	242	349	0	0	0	0	0	0	0	0	0
.	19.01.16-03.10.13-1-47076	90	9	9	1	0	1	486	8	8	0	0	NA	NA	NA	28	29	244	244	354	120	122	244	2	9	13	0.008	0.037	0.037
.	19.01.16-03.10.14-1-47078	33	1	1	0	0	0	0	0	0	0	0	NA	NA	NA	10	12	242	238	345	0	0	0	0	2	0	0	0.008	0
.	19.01.16-03.10.15-1-47080	63	3	3	1	0	1	455	2	2	0	0	NA	NA	NA	21	17	239	242	349	112	111	232	2	4	0	0.008	0.017	0
.	19.01.16-03.10.16-1-47083	31	1	1	0	0	0	0	0	0	0	0	NA	NA	NA	11	11	238	243	343	0	0	0	2	0	0	0.008	0	0
.	19.01.16-03.10.19-1-47086	181	19	19	3	0	3	508	16	16	0	0	NA	NA	NA	38	52	256	249	360	133	125	250	28	11	9	0.109	0.044	0.025
.	19.01.16-03.10.20-1-47088	148	12	12	5	0	5	487	10	10	0	0	NA	NA	NA	45	36	243	244	362	123	119	245	7	10	15	0.029	0.041	0.041
.	19.01.16-03.10.22-1-47092	271	50	50	15	0	11	516	45	45	0	0	NA	NA	NA	67	56	258	246	365	136	125	255	69	37	60	0.267	0.15	0.164
.	19.01.16-03.10.27-1-47099	33	1	1	0	0	0	0	0	0	0	0	NA	NA	NA	11	6	240	237	342	0	0	0	0	0	1	0	0	0.003
.	19.01.16-03.10.27-1-47100	87	4	4	1	0	1	484	3	3	0	0	NA	NA	NA	31	31	244	246	354	118	121	245	0	3	3	0	0.012	0.008
.	19.01.16-03.10.27-1-47101	174	10	10	4	0	4	500	9	9	0	0	NA	NA	NA	48	44	253	244	360	131	121	248	2	22	5	0.008	0.09	0.014
.	19.01.16-03.10.29-1-47109	296	37	37	11	0	10	559	35	35	0	0	NA	NA	NA	90	110	265	269	389	140	146	273	64	19	45	0.242	0.071	0.116
.	19.01.16-03.10.30-1-47111	154	8	8	3	0	2	497	7	7	0	0	NA	NA	NA	56	45	249	247	362	126	123	248	3	22	6	0.012	0.089	0.017
.	19.01.16-03.10.40-1-47130	241	24	24	5	0	4	511	22	22	0	0	NA	NA	NA	86	59	252	253	367	128	126	257	8	60	34	0.032	0.237	0.093
.	19.01.16-03.10.43-1-47131	63	2	2	0	0	0	475	1	1	0	0	NA	NA	NA	23	21	245	242	347	121	119	235	0	4	0	0	0.017	0
.	19.01.16-03.10.49-1-47132	63	2	2	1	0	1	474	0	0	0	0	NA	NA	NA	16	15	238	238	352	115	119	240	0	0	2	0	0	0.006
.	19.01.16-03.10.58-1-47135	64	3	3	1	0	1	476	2	2	0	0	NA	NA	NA	33	26	243	247	349	118	123	235	0	0	9	0	0	0.026
.	19.01.16-03.10.59-1-47136	464	52	52	13	0	11	589	47	47	0	0	NA	NA	NA	145	136	276	276	397	151	153	285	68	80	46	0.246	0.29	0.116
.	19.01.16-03.11.00-1-47137	121	4	4	2	0	1	500	3	3	0	0	NA	NA	NA	39	49	251	251	360	125	128	247	7	0	3	0.028	0	0.008
.	19.01.16-03.11.00-1-47138	377	83	83	24	0	21	557	79	79	0	0	NA	NA	NA	103	106	260	263	396	141	138	278	136	89	50	0.523	0.338	0.126
.	19.01.16-03.11.01-1-47139	83	5	5	1	0	1	489	4	4	0	0	NA	NA	NA	31	34	248	247	352	126	120	243	0	22	0	0	0.089	0
.	19.01.16-03.11.11-1-47141	153	6	6	3	0	3	502	5	5	0	0	NA	NA	NA	44	44	247	247	363	124	124	254	11	3	5	0.045	0.012	0.014
.	19.01.16-03.11.15-1-47144	479	72	72	15	0	8	581	63	63	0	0	NA	NA	NA	147	141	285	270	399	156	145	280	104	82	50	0.365	0.304	0.125
.	19.01.16-03.11.17-1-47148	143	11	11	2	0	2	488	8	8	0	0	NA	NA	NA	42	28	240	246	355	121	121	246	6	12	4	0.025	0.049	0.011
.	19.01.16-03.11.24-1-47154	59	3	3	1	0	1	485	2	2	0	0	NA	NA	NA	27	29	247	241	354	122	120	243	2	0	4	0.008	0	0.011
.	19.01.16-03.11.28-1-47165	138	18	18	8	0	6	487	14	14	0	0	NA	NA	NA	42	37	250	250	350	124	125	238	36	6	8	0.144	0.024	0.023
.	19.01.16-03.11.30-1-47170	60	3	3	0	0	0	481	1	1	0	0	NA	NA	NA	16	20	240	242	351	115	121	245	0	0	8	0	0	0.023
.	19.01.16-03.11.35-1-47174	61	2	2	1	0	1	99	1	1	0	0	NA	NA	NA	12	13	245	238	343	24	24	51	9	0	0	0.037	0	0
.	19.01.16-03.11.37-1-47190	180	21	21	2	0	2	498	20	20	0	0	NA	NA	NA	48	43	251	245	360	126	124	248	29	16	7	0.116	0.065	0.019
.	19.01.16-03.11.37-1-47191	300	32	32	12	0	10	536	30	30	0	0	NA	NA	NA	74	75	257	258	373	138	136	262	51	40	20	0.198	0.155	0.054
.	19.01.16-03.11.42-1-47192	59	2	2	0	0	0	204	1	1	0	0	NA	NA	NA	21	19	241	243	348	52	48	104	0	0	2	0	0	0.006
.	19.01.16-03.11.42-1-47193	90	3	3	0	0	0	483	2	2	0	0	NA	NA	NA	30	25	240	243	355	117	120	246	0	0	4	0	0	0.011
.	19.01.16-03.11.50-1-47194	115	4	4	1	0	1	484	3	3	0	0	NA	NA	NA	32	28	246	243	352	123	118	243	1	6	4	0.004	0.025	0.011
.	19.01.16-03.11.53-1-47195	116	18	18	4	0	4	499	16	16	0	0	NA	NA	NA	33	40	246	247	360	122	126	251	24	14	6	0.098	0.057	0.017
.	19.01.16-03.11.55-1-47196	389	50	50	13	0	12	579	47	47	0	0	NA	NA	NA	110	130	272	280	391	148	155	276	61	43	32	0.224	0.154	0.082
.	19.01.16-03.12.05-1-47197	90	9	9	1	0	1	479	7	7	0	0	NA	NA	NA	35	23	249	240	347	124	120	235	11	2	4	0.044	0.008	0.012
.	19.01.16-03.12.10-1-47198	188	9	9	6	0	5	512	8	8	0	0	NA	NA	NA	56	60	257	249	367	132	129	251	13	8	4	0.051	0.032	0.011
.	19.01.16-03.12.13-1-47199	357	101	101	27	0	21	537	92	92	0	0	NA	NA	NA	90	78	257	258	376	135	133	269	101	107	53	0.393	0.415	0.141
.	19.01.16-03.12.20-1-47208	320	51	51	15	0	12	542	49	49	0	0	NA	NA	NA	92	88	259	262	380	134	138	270	66	50	28	0.255	0.191	0.074
.	19.01.16-03.12.26-1-47218	206	40	40	5	0	5	515	37	37	0	0	NA	NA	NA	63	61	252	251	371	131	127	257	21	65	23	0.083	0.259	0.062
.	19.01.16-03.12.27-1-47219	62	4	4	0	0	0	479	3	3	0	0	NA	NA	NA	30	25	240	245	353	118	119	242	2	1	8	0.008	0.004	0.023
.	19.01.16-03.12.32-1-47225	175	8	8	2	0	1	506	7	7	0	0	NA	NA	NA	55	52	250	253	362	126	128	252	6	15	6	0.024	0.059	0.017
.	19.01.16-03.12.33-1-47228	30	1	1	0	0	0	0	0	0	0	0	NA	NA	NA	10	11	239	242	343	0	0	0	0	0	0	0	0	0
.	19.01.16-03.12.35-1-47229	119	11	11	2	0	2	489	10	10	0	0	NA	NA	NA	43	36	245	251	353	122	124	243	10	8	1	0.041	0.032	0.003
.	19.01.16-03.12.41-1-47246	30	1	1	0	0	0	0	0	0	0	0	NA	NA	NA	10	6	238	237	344	0	0	0	0	0	2	0	0	0.006
.	19.01.16-03.12.43-1-47247	99	4	4	2	0	2	486	2	2	0	0	NA	NA	NA	27	24	239	241	357	119	119	248	2	3	3	0.008	0.012	0.008
.	19.01.16-03.12.50-1-47248	293	70	70	18	0	15	547	63	63	0	0	NA	NA	NA	107	97	260	263	387	135	139	273	100	81	44	0.385	0.308	0.114
.	19.01.16-03.12.51-1-47249	89	3	3	2	0	1	490	2	2	0	0	NA	NA	NA	27	34	250	247	350	126	122	242	15	0	0	0.06	0	0
.	19.01.16-03.12.54-1-47250	87	8	8	0	0	0	483	7	7	0	0	NA	NA	NA	40	29	243	244	355	123	119	241	8	6	10	0.033	0.025	0.028
.	19.01.16-03.12.56-1-47251	199	18	18	6	0	6	518	15	15	0	0	NA	NA	NA	59	71	255	255	374	128	129	261	29	11	19	0.114	0.043	0.051
.	19.01.16-03.13.04-1-47252	212	50	50	8	0	6	518	46	46	0	0	NA	NA	NA	77	71	252	261	371	127	134	257	55	45	53	0.218	0.172	0.143
.	19.01.16-03.13.05-1-47253	583	93	93	29	0	21	647	86	86	0	0	NA	NA	NA	148	192	296	296	413	173	169	305	158	88	56	0.534	0.297	0.136
.	19.01.16-03.13.13-1-47254	294	20	20	6	0	5	532	17	17	0	0	NA	NA	NA	75	79	260	255	377	137	132	263	9	23	27	0.035	0.09	0.072
.	19.01.16-03.13.17-1-47259	238	15	15	3	0	3	521	14	14	0	0	NA	NA	NA	54	76	259	258	372	132	128	261	3	10	16	0.012	0.039	0.043
.	19.01.16-03.13.21-1-47264	172	20	20	7	0	7	501	17	17	0	0	NA	NA	NA	47	49	256	248	358	126	128	247	27	27	14	0.105	0.109	0.039
.	19.01.16-03.13.23-1-47267	62	3	3	0	0	0	198	1	1	0	0	NA	NA	NA	21	26	242	248	349	49	54	95	2	0	0	0.008	0	0
.	19.01.16-03.13.32-1-47283	157	14	14	2	0	1	513	12	12	0	0	NA	NA	NA	51	62	251	254	370	129	129	255	13	16	13	0.052	0.063	0.035
.	19.01.16-03.13.42-1-47301	233	22	22	6	0	6	526	20	20	0	0	NA	NA	NA	63	73	254	258	374	128	134	264	17	38	14	0.067	0.147	0.037
.	19.01.16-03.13.44-1-47302	113	7	7	2	0	2	488	6	6	0	0	NA	NA	NA	35	34	251	245	351	125	124	239	8	6	1	0.032	0.024	0.003
.	19.01.16-03.13.51-1-47303	63	3	3	1	0	0	487	2	2	0	0	NA	NA	NA	20	28	241	245	355	118	122	247	3	5	2	0.012	0.02	0.006
.	19.01.16-03.13.56-1-47305	647	74	74	20	0	15	622	64	64	0	0	NA	NA	NA	170	170	289	286	408	164	162	296	129	75	50	0.446	0.262	0.123
.	19.01.16-03.14.00-1-47306	349	36	36	12	0	8	543	34	34	0	0	NA	NA	NA	100	92	263	259	383	140	133	270	72	51	17	0.274	0.197	0.044
.	19.01.16-03.14.01-1-47307	62	2	2	1	0	1	485	1	1	0	0	NA	NA	NA	24	34	241	248	358	116	123	246	4	0	0	0.017	0	0
.	19.01.16-03.14.05-1-47308	207	24	24	8	0	7	510	22	22	0	0	NA	NA	NA	76	54	252	248	367	132	127	251	25	25	29	0.099	0.101	0.079
.	19.01.16-03.14.10-1-47309	185	15	15	10	0	6	522	13	13	0	0	NA	NA	NA	61	66	256	250	373	134	127	261	26	12	14	0.102	0.048	0.038
.	19.01.16-03.14.12-1-47310	178	18	18	1	0	1	513	15	15	0	0	NA	NA	NA	70	61	257	253	364	131	128	254	7	17	21	0.027	0.067	0.058
.	19.01.16-03.14.13-1-47311	155	8	8	0	0	0	504	6	6	0	0	NA	NA	NA	48	55	249	251	368	127	125	252	11	7	0	0.044	0.028	0
.	19.01.16-03.14.17-1-47316	235	26	26	4	0	4	527	24	24	0	0	NA	NA	NA	73	75	253	260	375	131	135	261	18	24	12	0.071	0.092	0.032
.	19.01.16-03.14.33-1-47332	36	1	1	0	0	0	0	0	0	0	0	NA	NA	NA	9	15	244	240	344	0	0	0	0	0	4	0	0	0.012
.	19.01.16-03.14.35-1-47333	113	6	6	1	0	1	489	5	5	0	0	NA	NA	NA	26	31	242	246	356	118	123	248	8	4	2	0.033	0.016	0.006
.	19.01.16-03.14.36-1-47349	461	60	60	13	0	10	571	56	56	0	0	NA	NA	NA	127	120	277	274	382	152	150	269	75	62	37	0.271	0.226	0.097
.	19.01.16-03.14.36-1-47350	207	29	29	8	0	8	527	24	24	0	0	NA	NA	NA	61	76	254	259	376	131	134	262	30	26	14	0.118	0.1	0.037
.	19.01.16-03.14.40-1-47351	152	18	18	7	0	7	504	16	16	0	0	NA	NA	NA	35	41	240	252	362	119	132	253	24	34	1	0.1	0.135	0.003
.	19.01.16-03.14.51-1-47353	184	18	18	3	0	3	517	15	15	0	0	NA	NA	NA	51	60	253	255	365	131	132	254	16	26	10	0.063	0.102	0.027
.	19.01.16-03.14.51-1-47354	483	23	23	5	0	5	583	21	21	0	0	NA	NA	NA	132	133	286	265	395	160	143	280	33	18	21	0.115	0.068	0.053
.	19.01.16-03.14.52-1-47355	240	23	23	12	0	8	523	20	20	0	0	NA	NA	NA	79	74	261	255	371	134	133	256	34	40	15	0.13	0.157	0.04
.	19.01.16-03.14.55-1-47356	126	9	9	5	0	1	481	8	8	0	0	NA	NA	NA	33	29	246	249	347	121	122	238	19	10	0	0.077	0.04	0
.	19.01.16-03.15.07-1-47357	33	1	1	0	0	0	0	0	0	0	0	NA	NA	NA	14	13	239	240	347	0	0	0	4	0	0	0.017	0	0
.	19.01.16-03.15.10-1-47358	118	7	7	1	0	1	484	6	6	0	0	NA	NA	NA	34	27	244	241	355	118	120	246	8	8	2	0.033	0.033	0.006
.	19.01.16-03.15.13-1-47360	57	2	2	1	0	1	470	1	1	0	0	NA	NA	NA	24	18	243	244	344	119	118	233	2	4	0	0.008	0.016	0
.	19.01.16-03.15.14-1-47361	469	42	42	10	0	8	609	37	37	0	0	NA	NA	NA	138	160	287	291	395	158	166	285	89	34	24	0.31	0.117	0.061
.	19.01.16-03.15.24-1-47373	35	1	1	0	0	0	0	0	0	0	0	NA	NA	NA	10	10	239	238	346	0	0	0	0	0	0	0	0	0
.	19.01.16-03.15.24-1-47374	456	70	70	21	0	15	573	65	65	0	0	NA	NA	NA	136	125	267	273	398	145	148	280	63	93	47	0.236	0.341	0.118
.	19.01.16-03.15.26-1-47376	84	3	3	2	0	1	493	2	2	0	0	NA	NA	NA	16	32	247	247	351	126	123	244	3	0	5	0.012	0	0.014
.	19.01.16-03.15.26-1-47377	115	4	4	0	0	0	493	2	2	0	0	NA	NA	NA	45	37	247	247	356	124	125	244	4	5	1	0.016	0.02	0.003
.	19.01.16-03.15.27-1-47385	201	19	19	5	0	5	505	16	16	0	0	NA	NA	NA	63	48	247	247	367	124	125	256	14	16	23	0.057	0.065	0.063
.	19.01.16-03.15.29-1-47389	322	20	20	4	0	4	538	19	19	0	0	NA	NA	NA	75	86	273	253	373	147	128	263	38	13	17	0.139	0.051	0.046
.	19.01.16-03.15.33-1-47398	33	1	1	0	0	0	0	0	0	0	0	NA	NA	NA	11	12	241	237	347	0	0	0	0	0	1	0	0	0.003
.	19.01.16-03.15.35-1-47399	239	35	35	8	0	8	521	31	31	0	0	NA	NA	NA	69	64	257	254	366	134	134	253	32	52	8	0.125	0.205	0.022
.	19.01.16-03.15.38-1-47415	60	2	2	0	0	0	400	1	1	0	0	NA	NA	NA	12	20	240	240	353	99	97	204	3	0	0	0.012	0	0
.	19.01.16-03.15.40-1-47416	126	13	13	4	0	4	491	10	10	0	0	NA	NA	NA	49	45	251	246	361	124	119	248	26	12	14	0.104	0.049	0.039
.	19.01.16-03.15.45-1-47417	32	1	1	0	0	0	0	0	0	0	0	NA	NA	NA	6	6	238	237	344	0	0	0	0	0	0	0	0	0
.	19.01.16-03.15.46-1-47418	240	34	34	8	0	6	516	29	29	0	0	NA	NA	NA	81	65	260	253	365	134	128	254	46	36	21	0.177	0.142	0.058
.	19.01.16-03.15.50-1-47419	61	3	3	0	0	0	350	2	2	0	0	NA	NA	NA	14	19	241	241	350	87	87	176	3	0	0	0.012	0	0
.	19.01.16-03.15.54-1-47420	190	21	21	8	0	6	518	18	18	0	0	NA	NA	NA	57	69	255	257	370	131	130	257	25	32	18	0.098	0.125	0.049
.	19.01.16-03.16.03-1-47422	126	4	4	1	0	1	499	3	3	0	0	NA	NA	NA	45	43	247	246	363	123	123	253	1	2	0	0.004	0.008	0
.	19.01.16-03.16.03-1-47423	37	1	1	0	0	0	0	0	0	0	0	NA	NA	NA	14	19	243	241	348	0	0	0	0	0	0	0	0	0
.	19.01.16-03.16.06-1-47424	60	2	2	1	0	1	253	1	1	0	0	NA	NA	NA	18	20	239	243	351	58	64	131	0	1	1	0	0.004	0.003
.	19.01.16-03.16.08-1-47425	146	9	9	3	0	2	487	6	6	0	0	NA	NA	NA	46	32	243	247	355	121	123	243	24	0	4	0.099	0	0.011
.	19.01.16-03.16.16-1-47429	38	1	1	0	0	0	0	0	0	0	0	NA	NA	NA	13	9	239	238	345	0	0	0	0	0	1	0	0	0.003
.	19.01.16-03.16.17-1-47431	421	62	62	23	0	18	576	58	58	0	0	NA	NA	NA	112	124	272	272	393	148	148	280	83	63	29	0.305	0.232	0.074
.	19.01.16-03.16.17-1-47432	150	5	5	1	0	1	511	4	4	0	0	NA	NA	NA	38	55	256	247	365	132	125	254	0	5	12	0	0.02	0.033
.	19.01.16-03.16.19-1-47435	98	5	5	2	0	2	493	4	4	0	0	NA	NA	NA	27	37	242	248	360	120	123	250	13	9	3	0.054	0.036	0.008
.	19.01.16-03.16.19-1-47436	177	20	20	7	0	4	512	17	17	0	0	NA	NA	NA	58	64	253	255	369	126	130	256	32	11	3	0.126	0.043	0.008
.	19.01.16-03.16.25-1-47443	106	6	6	3	0	2	498	5	5	0	0	NA	NA	NA	33	42	253	241	361	131	118	249	3	0	17	0.012	0	0.047
.	19.01.16-03.16.28-1-47447	93	3	3	1	0	0	485	2	2	0	0	NA	NA	NA	35	35	246	248	354	121	125	239	5	0	6	0.02	0	0.017
.	19.01.16-03.16.28-1-47448	31	1	1	0	0	0	0	0	0	0	0	NA	NA	NA	12	9	239	237	346	0	0	0	0	0	3	0	0	0.009
.	19.01.16-03.16.31-1-47453	36	1	1	0	0	0	0	0	0	0	0	NA	NA	NA	8	11	239	241	344	0	0	0	0	0	0	0	0	0
.	19.01.16-03.16.33-1-47457	315	55	55	21	0	18	543	50	50	0	0	NA	NA	NA	85	91	269	254	381	141	132	270	72	48	58	0.268	0.189	0.152
.	19.01.16-03.16.33-1-47458	32	1	1	0	0	0	0	0	0	0	0	NA	NA	NA	7	8	241	236	344	0	0	0	0	1	0	0	0.004	0
.	19.01.16-03.16.35-1-47459	296	65	65	27	0	20	538	61	61	0	0	NA	NA	NA	83	87	254	262	384	131	135	272	80	58	40	0.315	0.221	0.104
.	19.01.16-03.16.36-1-47475	147	12	12	3	0	3	507	10	10	0	0	NA	NA	NA	46	53	247	250	369	127	124	256	16	11	10	0.065	0.044	0.027
.	19.01.16-03.16.39-1-47476	142	8	8	1	0	1	512	5	5	0	0	NA	NA	NA	43	55	249	249	370	131	129	252	11	17	10	0.044	0.068	0.027
.	19.01.16-03.16.40-1-47477	35	1	1	1	0	1	0	0	0	0	0	NA	NA	NA	9	13	243	238	345	0	0	0	0	0	0	0	0	0
.	19.01.16-03.16.41-1-47478	331	54	54	18	0	12	545	50	50	0	0	NA	NA	NA	95	93	265	264	377	140	140	265	68	43	28	0.257	0.163	0.074
.	19.01.16-03.16.41-1-47479	55	2	2	0	0	0	0	1	1	0	0	NA	NA	NA	13	14	239	240	348	0	0	0	3	0	3	0.013	0	0.009
.	19.01.16-03.16.46-1-47480	270	28	28	4	0	1	525	24	24	0	0	NA	NA	NA	97	76	256	256	377	130	132	263	52	29	15	0.203	0.113	0.04
.	19.01.16-03.16.47-1-47481	116	4	4	2	0	2	488	3	3	0	0	NA	NA	NA	46	31	244	246	354	123	125	240	5	5	0	0.02	0.02	0
.	19.01.16-03.17.00-1-47482	290	42	42	14	0	9	544	38	38	0	0	NA	NA	NA	89	87	260	263	377	139	140	265	49	78	18	0.188	0.297	0.048
.	19.01.16-03.17.00-1-47483	182	9	9	0	0	0	513	7	7	0	0	NA	NA	NA	52	56	252	251	366	131	129	253	3	13	7	0.012	0.052	0.019
.	19.01.16-03.17.01-1-47484	92	8	8	0	0	0	491	6	6	0	0	NA	NA	NA	37	40	242	250	361	120	121	250	0	14	5	0	0.056	0.014
.	19.01.16-03.17.20-1-47493	30	1	1	0	0	0	0	0	0	0	0	NA	NA	NA	9	8	237	241	343	0	0	0	0	0	0	0	0	0
.	19.01.16-03.17.21-1-47495	90	4	4	1	0	1	492	3	3	0	0	NA	NA	NA	29	33	241	246	359	119	126	247	7	0	4	0.029	0	0.011
.	19.01.16-03.17.22-1-47497	171	9	9	3	0	2	507	7	7	0	0	NA	NA	NA	52	54	253	250	364	127	126	254	8	11	9	0.032	0.044	0.025
.	19.01.16-03.17.36-1-47534	291	42	42	13	0	10	558	39	39	0	0	NA	NA	NA	84	107	265	274	381	142	149	267	39	65	22	0.147	0.237	0.058
.	19.01.16-03.17.36-1-47535	123	29	29	15	0	12	495	26	26	0	0	NA	NA	NA	43	41	248	247	359	126	121	248	48	25	20	0.194	0.101	0.056
.	19.01.16-03.17.36-1-47536	125	18	18	5	0	5	508	17	17	0	0	NA	NA	NA	42	51	253	250	361	131	126	251	11	30	1	0.043	0.12	0.003
.	19.01.16-03.17.38-1-47537	177	14	14	4	0	4	501	11	11	0	0	NA	NA	NA	69	47	247	255	358	125	128	248	26	15	15	0.105	0.059	0.042
.	19.01.16-03.17.44-1-47539	335	23	23	8	0	4	565	21	21	0	0	NA	NA	NA	104	106	266	262	391	144	140	281	45	63	14	0.169	0.24	0.036
.	19.01.16-03.17.51-1-47540	507	63	63	17	0	14	610	58	58	0	0	NA	NA	NA	136	159	284	281	407	157	155	298	101	72	49	0.356	0.256	0.12
.	19.01.16-03.17.57-1-47541	33	1	1	0	0	0	0	0	0	0	0	NA	NA	NA	10	3	237	236	343	0	0	0	0	0	0	0	0	0
.	19.01.16-03.17.59-1-47542	155	6	6	1	0	0	509	5	5	0	0	NA	NA	NA	44	52	253	247	365	131	125	253	8	6	7	0.032	0.024	0.019
.	19.01.16-03.18.01-1-47543	120	8	8	3	0	2	497	7	7	0	0	NA	NA	NA	32	36	245	249	355	124	126	247	9	8	6	0.037	0.032	0.017
.	19.01.16-03.18.03-1-47544	31	1	1	0	0	0	0	0	0	0	0	NA	NA	NA	8	7	239	237	344	0	0	0	0	0	0	0	0	0
.	19.01.16-03.18.05-1-47545	58	2	2	1	0	1	482	1	1	0	0	NA	NA	NA	26	29	241	246	355	120	120	242	3	4	0	0.012	0.016	0
.	19.01.16-03.18.06-1-47546	32	1	1	1	0	1	0	0	0	0	0	NA	NA	NA	10	11	239	240	345	0	0	0	0	0	1	0	0	0.003
.	19.01.16-03.18.08-1-47547	358	48	48	12	0	11	561	43	43	0	0	NA	NA	NA	95	115	267	272	389	141	146	274	66	47	29	0.247	0.173	0.075
.	19.01.16-03.18.15-1-47550	34	1	1	0	0	0	0	0	0	0	0	NA	NA	NA	13	17	241	239	350	0	0	0	0	0	0	0	0	0
.	19.01.16-03.18.16-1-47552	124	6	6	4	0	3	493	5	5	0	0	NA	NA	NA	41	37	241	252	357	122	127	244	10	7	0	0.041	0.028	0
.	19.01.16-03.18.18-1-47555	187	33	33	15	0	14	507	29	29	0	0	NA	NA	NA	70	56	250	258	361	126	131	250	33	32	30	0.132	0.124	0.083
.	19.01.16-03.18.22-1-47560	438	65	65	16	0	12	573	61	61	0	0	NA	NA	NA	133	122	272	273	390	147	149	277	93	81	57	0.342	0.297	0.146
.	19.01.16-03.18.22-1-47561	121	13	13	5	0	4	495	12	12	0	0	NA	NA	NA	44	43	245	246	365	121	122	252	25	14	19	0.102	0.057	0.052
.	19.01.16-03.18.35-1-47573	61	2	2	0	0	0	301	0	0	0	0	NA	NA	NA	18	24	243	248	346	75	72	154	1	0	1	0.004	0	0.003
.	19.01.16-03.18.35-1-47574	34	1	1	0	0	0	0	0	0	0	0	NA	NA	NA	10	14	239	240	348	0	0	0	0	2	0	0	0.008	0
.	19.01.16-03.18.37-1-47590	85	4	4	1	0	1	476	3	3	0	0	NA	NA	NA	26	18	242	241	348	119	119	238	3	4	1	0.012	0.017	0.003
.	19.01.16-03.18.38-1-47591	90	5	5	0	0	0	494	4	4	0	0	NA	NA	NA	19	33	246	242	358	124	120	250	13	2	3	0.053	0.008	0.008
.	19.01.16-03.18.44-1-47592	35	1	1	0	0	0	0	0	0	0	0	NA	NA	NA	11	9	238	240	344	0	0	0	0	1	0	0	0.004	0
.	19.01.16-03.18.46-1-47593	88	3	3	2	0	2	485	2	2	0	0	NA	NA	NA	25	32	245	245	355	120	121	244	0	2	4	0	0.008	0.011
.	19.01.16-03.18.47-1-47594	37	1	1	0	0	0	0	0	0	0	0	NA	NA	NA	9	11	241	238	345	0	0	0	0	0	0	0	0	0
.	19.01.16-03.18.50-1-47595	118	6	6	1	0	0	494	5	5	0	0	NA	NA	NA	33	36	243	252	354	121	131	242	5	14	3	0.021	0.056	0.008
.	19.01.16-03.18.50-1-47596	95	5	5	1	0	1	474	4	4	0	0	NA	NA	NA	29	18	241	243	347	118	117	239	0	0	11	0	0	0.032
.	19.01.16-03.18.55-1-47597	34	1	1	1	0	1	0	0	0	0	0	NA	NA	NA	9	9	238	238	346	0	0	0	0	0	0	0	0	0
.	19.01.16-03.18.58-1-47599	388	38	38	14	0	9	550	35	35	0	0	NA	NA	NA	104	96	264	270	375	140	144	266	65	40	40	0.246	0.148	0.107
.	19.01.16-03.19.00-1-47600	64	2	2	1	0	1	400	1	1	0	0	NA	NA	NA	20	21	243	237	354	100	97	203	0	3	3	0	0.013	0.008
.	19.01.16-03.19.05-1-47601	272	56	56	18	0	12	530	51	51	0	0	NA	NA	NA	65	76	251	264	374	127	141	262	82	42	38	0.327	0.159	0.102
.	19.01.16-03.19.06-1-47602	61	3	3	0	0	0	478	2	2	0	0	NA	NA	NA	20	20	240	242	351	120	115	243	0	2	4	0	0.008	0.011
.	19.01.16-03.19.06-1-47603	115	11	11	2	0	2	499	10	10	0	0	NA	NA	NA	44	50	252	254	357	125	125	249	14	2	13	0.056	0.008	0.036
.	19.01.16-03.19.08-1-47604	349	58	58	12	0	12	560	52	52	0	0	NA	NA	NA	93	110	269	271	383	147	145	268	76	49	41	0.283	0.181	0.107
.	19.01.16-03.19.11-1-47605	96	10	10	0	0	0	481	8	8	0	0	NA	NA	NA	42	29	246	241	355	124	117	240	18	7	2	0.073	0.029	0.006
.	19.01.16-03.19.15-1-47608	331	26	26	6	0	4	549	24	24	0	0	NA	NA	NA	79	94	261	260	386	137	140	272	47	25	34	0.18	0.096	0.088
.	19.01.16-03.19.19-1-47613	31	1	1	1	0	1	0	0	0	0	0	NA	NA	NA	9	5	237	237	344	0	0	0	0	0	0	0	0	0
.	19.01.16-03.19.21-1-47616	92	4	4	0	0	0	484	3	3	0	0	NA	NA	NA	39	33	248	247	351	123	120	241	4	2	3	0.016	0.008	0.009
.	19.01.16-03.19.27-1-47621	439	79	79	18	0	15	561	74	74	0	0	NA	NA	NA	143	112	268	271	386	143	145	273	145	60	49	0.541	0.221	0.127
.	19.01.16-03.19.30-1-47634	30	1	1	1	0	1	0	0	0	0	0	NA	NA	NA	8	10	241	237	345	0	0	0	0	3	0	0	0.013	0
.	19.01.16-03.19.32-1-47637	57	2	2	1	0	1	101	1	1	0	0	NA	NA	NA	13	11	239	241	344	28	20	53	0	1	0	0	0.004	0
.	19.01.16-03.19.34-1-47638	236	28	28	6	0	4	524	26	26	0	0	NA	NA	NA	63	70	258	253	372	135	128	261	46	32	4	0.178	0.126	0.011
.	19.01.16-03.19.39-1-47654	261	51	51	13	0	7	536	49	49	0	0	NA	NA	NA	83	86	261	260	378	138	135	263	84	51	43	0.322	0.196	0.114
.	19.01.16-03.19.45-1-47655	146	17	17	3	0	1	503	16	16	0	0	NA	NA	NA	44	47	248	251	361	125	128	250	29	22	18	0.117	0.088	0.05
.	19.01.16-03.19.56-1-47657	178	6	6	3	0	3	495	5	5	0	0	NA	NA	NA	77	49	250	253	359	124	128	243	1	2	12	0.004	0.008	0.033
.	19.01.16-03.19.57-1-47658	296	47	47	8	0	6	534	41	41	0	0	NA	NA	NA	106	80	251	264	378	127	141	266	55	49	34	0.219	0.186	0.09
.	19.01.16-03.20.11-1-47664	300	71	71	17	0	13	531	64	64	0	0	NA	NA	NA	76	75	255	266	367	135	143	253	91	65	40	0.357	0.244	0.109
.	19.01.16-03.20.14-1-47665	32	1	1	0	0	0	0	0	0	0	0	NA	NA	NA	9	6	239	238	342	0	0	0	0	0	0	0	0	0
.	19.01.16-03.20.16-1-47669	259	60	60	12	0	9	528	55	55	0	0	NA	NA	NA	72	82	264	259	372	137	132	259	76	36	44	0.288	0.139	0.118
.	19.01.16-03.20.17-1-47670	296	26	26	11	0	8	541	22	22	0	0	NA	NA	NA	99	91	253	263	388	131	138	272	38	28	16	0.15	0.106	0.041
.	19.01.16-03.20.20-1-47675	33	1	1	0	0	0	0	0	0	0	0	NA	NA	NA	6	5	237	236	345	0	0	0	3	0	0	0.013	0	0
.	19.01.16-03.20.23-1-47679	268	52	52	17	0	15	524	46	46	0	0	NA	NA	NA	98	74	265	251	371	141	125	258	45	75	33	0.17	0.299	0.089
.	19.01.16-03.20.25-1-47686	63	2	2	0	0	0	350	1	1	0	0	NA	NA	NA	21	13	239	240	347	83	89	178	3	0	0	0.013	0	0
.	19.01.16-03.20.36-1-47713	120	8	8	0	0	0	489	6	6	0	0	NA	NA	NA	43	33	248	243	355	125	118	246	8	9	5	0.032	0.037	0.014
.	19.01.16-03.20.41-1-47714	323	71	71	11	0	9	554	62	62	0	0	NA	NA	NA	74	94	268	263	376	143	143	268	91	54	53	0.34	0.205	0.141
.	19.01.16-03.20.53-1-47715	90	5	5	0	0	0	470	4	4	0	0	NA	NA	NA	26	14	241	240	346	119	116	235	7	0	6	0.029	0	0.017
.	19.01.16-03.20.54-1-47716	89	5	5	2	0	2	481	3	3	0	0	NA	NA	NA	26	24	241	249	347	117	123	241	8	0	8	0.033	0	0.023
.	19.01.16-03.20.59-1-47717	149	12	12	1	0	1	489	11	11	0	0	NA	NA	NA	54	44	249	246	362	123	119	247	15	9	7	0.06	0.037	0.019
.	19.01.16-03.21.00-1-47718	97	14	14	5	0	4	489	11	11	0	0	NA	NA	NA	35	26	242	240	357	124	118	247	11	16	16	0.045	0.067	0.045
.	19.01.16-03.21.06-1-47720	55	2	2	0	0	0	0	1	1	0	0	NA	NA	NA	17	13	238	238	350	0	0	0	4	2	0	0.017	0.008	0
.	19.01.16-03.21.10-1-47721	183	23	23	3	0	3	501	20	20	0	0	NA	NA	NA	56	50	250	250	363	126	125	250	11	21	15	0.044	0.084	0.041
.	19.01.16-03.21.10-1-47722	235	29	29	4	0	3	521	27	27	0	0	NA	NA	NA	67	74	250	261	376	125	132	264	47	31	18	0.188	0.119	0.048
.	19.01.16-03.21.19-1-47730	207	10	10	0	0	0	519	8	8	0	0	NA	NA	NA	68	65	253	253	372	129	129	261	12	5	12	0.047	0.02	0.032
.	19.01.16-03.21.22-1-47733	62	3	3	0	0	0	483	1	1	0	0	NA	NA	NA	27	28	244	244	353	120	118	245	6	0	0	0.025	0	0
.	19.01.16-03.21.31-1-47750	383	86	86	14	0	10	571	77	77	0	0	NA	NA	NA	112	123	267	272	397	142	147	282	126	71	53	0.472	0.261	0.134
.	19.01.16-03.21.34-1-47753	90	5	5	1	0	1	482	4	4	0	0	NA	NA	NA	38	28	246	245	350	121	121	240	10	6	4	0.041	0.024	0.011
.	19.01.16-03.21.39-1-47769	34	1	1	0	0	0	0	0	0	0	0	NA	NA	NA	5	9	240	239	343	0	0	0	0	0	1	0	0	0.003
.	19.01.16-03.21.40-1-47770	237	16	16	8	0	7	532	14	14	0	0	NA	NA	NA	74	79	257	257	378	136	133	263	46	13	18	0.179	0.051	0.048
.	19.01.16-03.21.40-1-47771	88	3	3	1	0	1	495	2	2	0	0	NA	NA	NA	32	42	248	244	363	125	120	250	1	6	0	0.004	0.025	0
.	19.01.16-03.21.42-1-47772	92	7	7	0	0	0	493	5	5	0	0	NA	NA	NA	24	33	243	247	356	121	123	249	16	0	2	0.066	0	0.006
.	19.01.16-03.21.42-1-47773	33	1	1	0	0	0	0	0	0	0	0	NA	NA	NA	9	12	240	240	345	0	0	0	0	0	4	0	0	0.012
.	19.01.16-03.21.45-1-47774	230	12	12	2	0	2	526	10	10	0	0	NA	NA	NA	84	65	257	251	370	137	131	258	14	18	9	0.054	0.072	0.024
.	19.01.16-03.21.51-1-47775	265	33	33	8	0	8	531	30	30	0	0	NA	NA	NA	83	81	254	260	380	130	136	265	67	48	15	0.264	0.185	0.039
.	19.01.16-03.21.53-1-47776	90	4	4	1	0	1	477	3	3	0	0	NA	NA	NA	20	23	244	242	350	120	118	239	2	6	0	0.008	0.025	0
.	19.01.16-03.21.57-1-47777	204	29	29	6	0	5	506	28	28	0	0	NA	NA	NA	64	50	251	252	360	129	126	251	33	29	17	0.131	0.115	0.047
.	19.01.16-03.22.01-1-47778	32	1	1	0	0	0	0	0	0	0	0	NA	NA	NA	7	10	239	239	345	0	0	0	0	4	0	0	0.017	0
.	19.01.16-03.22.04-1-47779	124	5	5	2	0	2	494	4	4	0	0	NA	NA	NA	48	40	247	246	360	123	122	249	8	11	0	0.032	0.045	0
.	19.01.16-03.22.06-1-47780	63	4	4	0	0	0	484	3	3	0	0	NA	NA	NA	17	21	243	242	349	122	120	242	0	4	12	0	0.017	0.034
.	19.01.16-03.22.10-1-47781	30	1	1	1	0	1	0	0	0	0	0	NA	NA	NA	6	11	239	237	348	0	0	0	1	0	0	0.004	0	0
.	19.01.16-03.22.11-1-47782	60	2	2	1	0	1	488	0	0	0	0	NA	NA	NA	24	36	245	251	353	122	127	239	0	0	6	0	0	0.017
.	19.01.16-03.22.11-1-47783	447	93	93	25	0	19	566	86	86	0	0	NA	NA	NA	119	116	267	271	391	141	145	280	83	108	66	0.311	0.399	0.169
.	19.01.16-03.22.12-1-47784	35	1	1	1	0	1	0	0	0	0	0	NA	NA	NA	17	9	239	239	344	0	0	0	0	1	0	0	0.004	0
.	19.01.16-03.22.13-1-47785	285	25	25	7	0	5	535	23	23	0	0	NA	NA	NA	78	77	261	255	374	138	132	265	36	42	27	0.138	0.165	0.072
.	19.01.16-03.22.19-1-47794	150	19	19	7	0	5	503	17	17	0	0	NA	NA	NA	52	49	251	248	363	129	123	251	13	25	11	0.052	0.101	0.03
.	19.01.16-03.22.21-1-47796	153	12	12	2	0	1	501	9	9	0	0	NA	NA	NA	48	44	246	250	361	121	127	253	13	16	1	0.053	0.064	0.003
.	19.01.16-03.22.23-1-47798	121	9	9	4	0	4	494	8	8	0	0	NA	NA	NA	41	44	248	251	358	122	127	245	14	12	4	0.056	0.048	0.011
.	19.01.16-03.22.34-1-47813	34	1	1	0	0	0	0	0	0	0	0	NA	NA	NA	13	7	237	237	346	0	0	0	0	0	0	0	0	0
.	19.01.16-03.22.37-1-47829	357	17	17	3	0	2	563	15	15	0	0	NA	NA	NA	90	108	265	266	390	144	143	276	7	23	16	0.026	0.086	0.041
.	19.01.16-03.22.40-1-47830	237	19	19	7	0	6	522	16	16	0	0	NA	NA	NA	81	71	251	267	366	126	139	257	18	22	9	0.072	0.082	0.025
.	19.01.16-03.22.42-1-47832	119	8	8	4	0	3	495	7	7	0	0	NA	NA	NA	41	43	254	248	354	128	122	245	10	10	6	0.039	0.04	0.017
.	19.01.16-03.22.43-1-47833	121	14	14	1	0	1	485	11	11	0	0	NA	NA	NA	39	34	244	246	357	121	121	243	12	13	11	0.049	0.053	0.031
.	19.01.16-03.22.48-1-47834	157	6	6	1	0	1	502	5	5	0	0	NA	NA	NA	48	45	254	245	359	130	122	250	3	5	4	0.012	0.02	0.011
.	19.01.16-03.23.02-1-47835	34	1	1	0	0	0	0	0	0	0	0	NA	NA	NA	14	5	238	238	342	0	0	0	0	0	2	0	0	0.006
.	19.01.16-03.23.04-1-47836	150	17	17	5	0	4	504	16	16	0	0	NA	NA	NA	61	46	252	242	365	130	121	253	24	8	9	0.095	0.033	0.025
.	19.01.16-03.23.05-1-47837	203	10	10	2	0	2	508	8	8	0	0	NA	NA	NA	49	53	252	249	365	130	126	252	15	5	10	0.06	0.02	0.027
.	19.01.16-03.23.05-1-47838	127	8	8	0	0	0	498	7	7	0	0	NA	NA	NA	45	44	252	249	356	126	126	246	15	2	9	0.06	0.008	0.025
.	19.01.16-03.23.09-1-47839	120	10	10	2	0	2	490	9	9	0	0	NA	NA	NA	46	35	244	245	359	117	124	249	19	2	3	0.078	0.008	0.008
.	19.01.16-03.23.13-1-47840	64	2	2	1	0	1	151	1	1	0	0	NA	NA	NA	14	22	244	242	349	40	38	73	0	0	1	0	0	0.003
.	19.01.16-03.23.17-1-47845	232	18	18	8	0	5	522	17	17	0	0	NA	NA	NA	71	67	249	259	372	128	136	258	21	23	15	0.084	0.089	0.04
.	19.01.16-03.23.20-1-47849	265	47	47	10	0	6	526	40	40	0	0	NA	NA	NA	83	70	257	256	370	136	133	257	93	33	28	0.362	0.129	0.076
.	19.01.16-03.23.20-1-47850	151	9	9	1	0	0	491	7	7	0	0	NA	NA	NA	53	37	246	248	356	123	123	245	0	10	16	0	0.04	0.045
.	19.01.16-03.23.24-1-47855	112	5	5	1	0	1	487	4	4	0	0	NA	NA	NA	40	29	241	245	356	119	120	248	2	8	8	0.008	0.033	0.022
.	19.01.16-03.23.25-1-47857	249	24	24	5	0	4	524	22	22	0	0	NA	NA	NA	72	66	257	256	366	132	135	257	31	35	15	0.121	0.137	0.041
.	19.01.16-03.23.30-1-47862	217	28	28	13	0	12	517	25	25	0	0	NA	NA	NA	48	61	252	261	361	131	135	251	23	28	37	0.091	0.107	0.102
.	19.01.16-03.23.33-1-47874	113	5	5	3	0	2	494	3	3	0	0	NA	NA	NA	28	38	250	248	353	126	122	246	15	10	0	0.06	0.04	0
.	19.01.16-03.23.38-1-47890	90	3	3	1	0	1	478	2	2	0	0	NA	NA	NA	26	26	246	242	351	123	116	239	0	2	3	0	0.008	0.009
.	19.01.16-03.23.39-1-47891	96	3	3	0	0	0	493	2	2	0	0	NA	NA	NA	24	31	243	247	354	121	125	247	3	9	0	0.012	0.036	0
.	19.01.16-03.23.44-1-47892	120	12	12	2	0	2	478	10	10	0	0	NA	NA	NA	48	30	248	243	352	121	118	239	8	10	6	0.032	0.041	0.017
.	19.01.16-03.23.47-1-47893	36	1	1	0	0	0	0	0	0	0	0	NA	NA	NA	14	8	239	238	344	0	0	0	4	0	0	0.017	0	0
.	19.01.16-03.23.50-1-47894	273	40	40	6	0	5	526	38	38	0	0	NA	NA	NA	85	78	266	254	371	138	132	256	38	40	40	0.143	0.157	0.108
.	19.01.16-03.23.50-1-47895	267	30	30	11	0	10	523	27	27	0	0	NA	NA	NA	74	62	253	254	368	131	129	263	26	30	23	0.103	0.118	0.062
.	19.01.16-03.23.53-1-47896	35	1	1	1	0	1	0	0	0	0	0	NA	NA	NA	7	10	239	239	345	0	0	0	0	0	2	0	0	0.006
.	19.01.16-03.23.53-1-47897	381	74	74	15	0	12	556	69	69	0	0	NA	NA	NA	98	105	264	265	389	137	141	278	111	85	60	0.42	0.321	0.154
.	19.01.16-03.23.55-1-47898	483	48	48	17	0	14	591	45	45	0	0	NA	NA	NA	126	136	269	272	408	146	149	296	69	63	27	0.257	0.232	0.066
.	19.01.16-03.24.03-1-47900	64	3	3	1	0	1	471	2	2	0	0	NA	NA	NA	14	12	241	239	345	118	115	238	0	7	1	0	0.029	0.003
.	19.01.16-03.24.03-1-47901	32	1	1	0	0	0	0	0	0	0	0	NA	NA	NA	7	11	242	237	345	0	0	0	0	0	4	0	0	0.012
.	19.01.16-03.24.05-1-47902	57	2	2	0	0	0	48	1	1	0	0	NA	NA	NA	19	25	242	245	351	15	11	22	0	1	2	0	0.004	0.006
.	19.01.16-03.24.07-1-47903	93	11	11	5	0	3	491	9	9	0	0	NA	NA	NA	21	29	244	244	354	121	121	249	25	13	0	0.102	0.053	0
.	19.01.16-03.24.10-1-47904	152	16	16	3	0	3	493	14	14	0	0	NA	NA	NA	40	38	245	251	355	121	125	247	15	6	13	0.061	0.024	0.037
.	19.01.16-03.24.15-1-47907	240	22	22	7	0	4	529	20	20	0	0	NA	NA	NA	76	74	254	257	376	130	132	267	47	15	7	0.185	0.058	0.019
.	19.01.16-03.24.24-1-47917	61	2	2	0	0	0	490	1	1	0	0	NA	NA	NA	18	31	246	245	353	122	123	245	0	0	6	0	0	0.017
.	19.01.16-03.24.29-1-47919	313	36	36	18	0	13	547	35	35	0	0	NA	NA	NA	79	90	265	263	375	141	140	266	37	41	41	0.14	0.156	0.109
.	19.01.16-03.24.31-1-47925	34	1	1	1	0	1	0	0	0	0	0	NA	NA	NA	10	12	239	239	347	0	0	0	0	0	0	0	0	0
.	19.01.16-03.24.32-1-47927	177	31	31	8	0	5	510	28	28	0	0	NA	NA	NA	43	53	250	252	364	127	128	255	46	11	35	0.184	0.044	0.096
.	19.01.16-03.24.36-1-47949	208	17	17	3	0	3	525	14	14	0	0	NA	NA	NA	61	64	249	256	372	130	134	261	19	18	7	0.076	0.07	0.019
[truncated: 1 more rows]
