# Supplementary material for: Modelling targeted rabies vaccination strategies for a domestic dog population with heterogeneous roaming patterns
Source: PLoS Negl Trop Dis. 2019 Jul 8;13(7):e0007582. doi: 10.1371/journal.pntd.0007582 (PMC6638970; doi:10.1371/journal.pntd.0007582)
Supplement: S1 Zip file folder — The files contain a summary for each simulation for its respective scenario. The files are named first with the population structure (FP, ED, RD, SD) and then the specific vaccination strategy used for that scenario. (ZIP) [file pntd.0007582.s002.zip › Supp_Files/FP_E0.5_R0.5_S0.9_all_measuresReport.txt]

scenario	iteration	duration	tot_deaths	rabid_dogs	moved	mov_DK	movInfect	n_vacc	n_cull	detDogs_cull	contDogs_cull	reactCull	preemptVaccCov_dogLevel	reactVaccCov_dogLevel	mean_Rt	non_rabid_dead	born	nb_in_exp_cat	nb_in_roam_cat	nb_stayhome	nb_exp_vacc	nb_roam_vacc	nb_stayhome_vacc	nb_contacting_explorer	nb_contacting_roamer	nb_contacting_stayhome	contact_per_explorer	contact_per_roamer	contact_per_stayhome
.	19.01.16-01.27.22-1-212108	148	6	6	3	0	2	570	4	4	0	0	NA	NA	NA	39	39	241	248	363	119	125	326	6	13	0	0.025	0.052	0
.	19.01.16-01.27.22-1-212109	146	23	23	7	0	7	556	21	21	0	0	NA	NA	NA	50	33	249	246	351	122	125	309	36	9	17	0.145	0.037	0.048
.	19.01.16-01.27.22-1-212110	182	57	57	19	0	16	582	53	53	0	0	NA	NA	NA	63	61	253	258	363	132	133	317	57	71	27	0.225	0.275	0.074
.	19.01.16-01.27.22-1-212111	121	7	7	3	0	2	571	5	5	0	0	NA	NA	NA	37	45	251	246	361	127	123	321	5	8	15	0.02	0.033	0.042
.	19.01.16-01.27.22-1-212112	88	4	4	1	0	1	566	3	3	0	0	NA	NA	NA	31	40	245	253	355	123	129	314	0	2	6	0	0.008	0.017
.	19.01.16-01.27.22-1-212113	143	17	17	4	0	4	550	16	16	0	0	NA	NA	NA	44	30	246	245	352	124	120	306	15	12	13	0.061	0.049	0.037
.	19.01.16-01.27.22-1-212114	89	4	4	1	0	1	550	3	3	0	0	NA	NA	NA	28	23	244	242	350	125	121	304	0	8	1	0	0.033	0.003
.	19.01.16-01.27.22-1-212115	173	11	11	7	0	5	564	10	10	0	0	NA	NA	NA	57	43	254	245	357	130	120	314	26	13	9	0.102	0.053	0.025
.	19.01.16-01.27.38-1-212125	237	17	17	5	0	3	586	14	14	0	0	NA	NA	NA	79	71	261	257	366	133	135	318	31	29	9	0.119	0.113	0.025
.	19.01.16-01.27.38-1-212126	31	1	1	0	0	0	0	0	0	0	0	NA	NA	NA	11	9	240	239	343	0	0	0	0	0	0	0	0	0
.	19.01.16-01.27.40-1-212127	272	57	57	13	0	13	618	51	51	0	0	NA	NA	NA	63	91	275	259	370	150	137	331	87	88	32	0.316	0.34	0.086
.	19.01.16-01.27.41-1-212128	206	22	22	5	0	5	575	20	20	0	0	NA	NA	NA	57	47	249	253	358	126	128	321	30	33	15	0.12	0.13	0.042
.	19.01.16-01.27.41-1-212129	200	18	18	6	0	4	596	16	16	0	0	NA	NA	NA	57	66	254	251	374	131	128	337	35	36	12	0.138	0.143	0.032
.	19.01.16-01.27.45-1-212130	121	6	6	2	0	0	572	5	5	0	0	NA	NA	NA	39	49	246	252	364	123	128	321	17	3	12	0.069	0.012	0.033
.	19.01.16-01.27.55-1-212131	87	3	3	0	0	0	552	2	2	0	0	NA	NA	NA	20	26	245	244	350	121	120	311	7	6	0	0.029	0.025	0
.	19.01.16-01.27.57-1-212132	91	3	3	2	0	2	550	0	0	0	0	NA	NA	NA	23	27	242	245	353	117	121	312	3	0	1	0.012	0	0.003
.	19.01.16-01.28.06-1-212133	31	1	1	0	0	0	0	0	0	0	0	NA	NA	NA	4	15	240	240	348	0	0	0	0	0	0	0	0	0
.	19.01.16-01.28.10-1-212137	86	3	3	1	0	1	557	2	2	0	0	NA	NA	NA	24	27	245	244	351	122	122	313	4	0	1	0.016	0	0.003
.	19.01.16-01.28.11-1-212143	35	1	1	1	0	1	0	0	0	0	0	NA	NA	NA	11	11	239	243	342	0	0	0	0	0	0	0	0	0
.	19.01.16-01.28.16-1-212149	176	14	14	0	0	0	588	13	13	0	0	NA	NA	NA	37	59	255	250	367	132	128	328	15	24	3	0.059	0.096	0.008
.	19.01.16-01.28.22-1-212170	34	1	1	0	0	0	0	0	0	0	0	NA	NA	NA	10	9	238	238	346	0	0	0	0	0	1	0	0	0.003
.	19.01.16-01.28.22-1-212171	147	9	9	7	0	6	584	7	7	0	0	NA	NA	NA	35	53	248	251	367	128	129	327	9	22	11	0.036	0.088	0.03
.	19.01.16-01.28.25-1-212172	69	2	2	2	0	2	545	0	0	0	0	NA	NA	NA	23	21	241	240	353	117	118	310	0	0	4	0	0	0.011
.	19.01.16-01.28.25-1-212173	378	68	68	18	0	14	621	61	61	0	0	NA	NA	NA	100	96	262	269	378	137	144	340	117	105	15	0.447	0.39	0.04
.	19.01.16-01.28.33-1-212178	114	14	14	1	0	0	572	12	12	0	0	NA	NA	NA	36	45	250	247	361	127	122	323	23	16	15	0.092	0.065	0.042
.	19.01.16-01.28.35-1-212182	177	13	13	2	0	2	571	10	10	0	0	NA	NA	NA	45	45	251	245	362	126	123	322	18	21	8	0.072	0.086	0.022
.	19.01.16-01.28.48-1-212183	59	2	2	1	0	0	546	1	1	0	0	NA	NA	NA	25	24	246	244	347	121	120	305	0	6	3	0	0.025	0.009
.	19.01.16-01.28.50-1-212184	444	72	72	23	0	17	636	67	67	0	0	NA	NA	NA	110	120	266	271	396	141	140	355	134	84	27	0.504	0.31	0.068
.	19.01.16-01.28.59-1-212185	38	1	1	0	0	0	0	0	0	0	0	NA	NA	NA	9	8	238	238	345	0	0	0	0	2	0	0	0.008	0
.	19.01.16-01.29.10-1-212190	294	54	54	14	0	9	599	46	46	0	0	NA	NA	NA	91	75	264	262	362	139	138	322	95	60	21	0.36	0.229	0.058
.	19.01.16-01.29.10-1-212191	36	1	1	0	0	0	0	0	0	0	0	NA	NA	NA	6	11	237	240	347	0	0	0	0	0	0	0	0	0
.	19.01.16-01.29.15-1-212198	124	13	13	4	0	3	567	12	12	0	0	NA	NA	NA	43	35	243	243	362	123	120	324	28	18	3	0.115	0.074	0.008
.	19.01.16-01.29.18-1-212217	38	1	1	0	0	0	0	0	0	0	0	NA	NA	NA	13	13	239	238	349	0	0	0	0	0	1	0	0	0.003
.	19.01.16-01.29.21-1-212223	123	5	5	1	0	1	568	4	4	0	0	NA	NA	NA	40	49	250	251	361	128	125	315	6	5	12	0.024	0.02	0.033
.	19.01.16-01.29.21-1-212224	210	25	25	8	0	5	591	22	22	0	0	NA	NA	NA	48	69	259	260	363	133	138	320	35	35	13	0.135	0.135	0.036
.	19.01.16-01.29.21-1-212225	264	38	38	16	0	14	596	32	32	0	0	NA	NA	NA	79	72	263	254	368	136	132	328	68	60	9	0.259	0.236	0.024
.	19.01.16-01.29.23-1-212226	125	5	5	1	0	0	569	3	3	0	0	NA	NA	NA	42	46	250	250	359	127	126	316	10	6	4	0.04	0.024	0.011
.	19.01.16-01.29.40-1-212234	175	7	7	4	0	3	595	6	6	0	0	NA	NA	NA	41	68	257	250	374	134	125	336	14	6	5	0.054	0.024	0.013
.	19.01.16-01.29.40-1-212235	67	2	2	2	0	2	543	1	1	0	0	NA	NA	NA	20	16	242	239	348	117	116	310	2	0	0	0.008	0	0
.	19.01.16-01.29.42-1-212236	272	55	55	21	0	11	608	54	54	0	0	NA	NA	NA	78	81	266	255	373	144	132	332	92	88	13	0.346	0.345	0.035
.	19.01.16-01.29.52-1-212237	210	14	14	5	0	4	598	12	12	0	0	NA	NA	NA	57	71	248	256	380	127	132	339	5	23	10	0.02	0.09	0.026
.	19.01.16-01.30.02-1-212242	118	7	7	1	0	1	560	6	6	0	0	NA	NA	NA	36	40	250	248	355	127	121	312	5	8	2	0.02	0.032	0.006
.	19.01.16-01.30.03-1-212243	155	13	13	1	0	0	576	12	12	0	0	NA	NA	NA	46	51	249	251	364	126	126	324	14	16	2	0.056	0.064	0.005
.	19.01.16-01.30.12-1-212251	207	69	69	14	0	9	573	66	66	0	0	NA	NA	NA	74	51	245	251	368	124	128	321	87	66	34	0.355	0.263	0.092
.	19.01.16-01.30.17-1-212261	69	2	2	0	0	0	531	1	1	0	0	NA	NA	NA	28	15	242	240	346	117	113	301	0	2	1	0	0.008	0.003
.	19.01.16-01.30.19-1-212283	205	45	45	8	0	6	579	43	43	0	0	NA	NA	NA	65	60	252	254	367	125	132	322	69	48	26	0.274	0.189	0.071
.	19.01.16-01.30.19-1-212284	62	2	2	0	0	0	149	1	1	0	0	NA	NA	NA	16	22	240	243	352	35	31	83	0	1	0	0	0.004	0
.	19.01.16-01.30.27-1-212289	123	4	4	1	0	1	572	3	3	0	0	NA	NA	NA	46	50	248	252	363	124	125	323	10	2	0	0.04	0.008	0
.	19.01.16-01.30.27-1-212290	204	21	21	3	0	2	566	20	20	0	0	NA	NA	NA	67	42	252	248	355	128	123	315	23	19	3	0.091	0.077	0.008
.	19.01.16-01.30.27-1-212291	346	45	45	17	0	11	637	42	42	0	0	NA	NA	NA	108	116	266	271	392	139	148	350	68	105	14	0.256	0.387	0.036
.	19.01.16-01.30.32-1-212294	325	34	34	12	0	8	622	31	31	0	0	NA	NA	NA	94	96	270	262	377	148	138	336	61	66	9	0.226	0.252	0.024
.	19.01.16-01.30.33-1-212295	149	6	6	1	0	1	582	4	4	0	0	NA	NA	NA	38	57	248	260	362	124	134	324	5	2	1	0.02	0.008	0.003
.	19.01.16-01.30.43-1-212301	221	17	17	3	0	2	596	16	16	0	0	NA	NA	NA	68	77	257	258	375	130	132	334	28	24	19	0.109	0.093	0.051
.	19.01.16-01.30.50-1-212302	199	33	33	8	0	6	573	28	28	0	0	NA	NA	NA	55	45	247	250	361	127	124	322	41	51	15	0.166	0.204	0.042
.	19.01.16-01.31.00-1-212303	91	5	5	2	0	2	561	3	3	0	0	NA	NA	NA	27	34	243	249	355	118	127	316	6	3	7	0.025	0.012	0.02
.	19.01.16-01.31.03-1-212308	179	15	15	2	0	2	565	14	14	0	0	NA	NA	NA	57	46	249	251	359	125	127	313	21	28	1	0.084	0.112	0.003
.	19.01.16-01.31.16-1-212356	180	50	50	12	0	10	574	43	43	0	0	NA	NA	NA	51	49	247	255	360	123	131	320	77	43	9	0.312	0.169	0.025
.	19.01.16-01.31.19-1-212375	148	10	10	3	0	3	566	9	9	0	0	NA	NA	NA	41	33	248	245	353	126	123	317	16	15	0	0.065	0.061	0
.	19.01.16-01.31.34-1-212382	67	5	5	4	0	3	554	3	3	0	0	NA	NA	NA	26	26	242	242	355	116	120	318	12	13	1	0.05	0.054	0.003
.	19.01.16-01.31.41-1-212386	34	1	1	0	0	0	0	0	0	0	0	NA	NA	NA	11	14	241	236	350	0	0	0	0	0	0	0	0	0
.	19.01.16-01.31.58-1-212389	177	17	17	3	0	3	564	16	16	0	0	NA	NA	NA	57	43	252	246	358	125	122	317	19	30	1	0.075	0.122	0.003
.	19.01.16-01.32.00-1-212390	173	22	22	4	0	3	575	19	19	0	0	NA	NA	NA	46	45	250	251	357	126	126	323	27	20	7	0.108	0.08	0.02
.	19.01.16-01.32.01-1-212391	90	5	5	2	0	2	560	4	4	0	0	NA	NA	NA	20	37	243	250	357	121	122	317	9	6	3	0.037	0.024	0.008
.	19.01.16-01.32.01-1-212392	128	7	7	2	0	2	571	6	6	0	0	NA	NA	NA	32	41	249	250	355	127	127	317	6	3	8	0.024	0.012	0.023
.	19.01.16-01.32.02-1-212393	303	29	29	9	0	6	615	27	27	0	0	NA	NA	NA	97	88	255	265	381	135	140	340	48	36	23	0.188	0.136	0.06
.	19.01.16-01.32.05-1-212394	179	7	7	3	0	3	586	6	6	0	0	NA	NA	NA	58	64	261	250	366	134	128	324	4	5	3	0.015	0.02	0.008
.	19.01.16-01.32.09-1-212395	59	2	2	1	0	1	547	1	1	0	0	NA	NA	NA	30	23	243	241	352	120	116	311	0	4	2	0	0.017	0.006
.	19.01.16-01.32.17-1-212408	34	1	1	0	0	0	0	0	0	0	0	NA	NA	NA	11	9	236	240	346	0	0	0	0	0	0	0	0	0
.	19.01.16-01.32.19-1-212427	155	27	27	5	0	5	565	26	26	0	0	NA	NA	NA	35	41	247	248	359	124	123	318	34	6	20	0.138	0.024	0.056
.	19.01.16-01.32.22-1-212433	211	27	27	5	0	4	587	25	25	0	0	NA	NA	NA	63	65	257	255	366	129	130	328	42	22	5	0.163	0.086	0.014
.	19.01.16-01.32.25-1-212434	183	10	10	2	0	1	586	9	9	0	0	NA	NA	NA	45	60	248	257	368	125	133	328	15	13	3	0.06	0.051	0.008
.	19.01.16-01.32.25-1-212435	65	2	2	0	0	0	552	1	1	0	0	NA	NA	NA	25	24	240	241	356	116	119	317	0	0	3	0	0	0.008
.	19.01.16-01.32.27-1-212439	62	2	2	0	0	0	451	1	1	0	0	NA	NA	NA	18	9	238	239	345	96	105	250	0	0	4	0	0	0.012
.	19.01.16-01.32.35-1-212444	213	27	27	7	0	6	590	23	23	0	0	NA	NA	NA	49	62	249	258	368	126	137	327	33	43	12	0.133	0.167	0.033
.	19.01.16-01.32.37-1-212445	57	2	2	0	0	0	99	1	1	0	0	NA	NA	NA	14	21	240	246	348	22	20	57	1	2	0	0.004	0.008	0
.	19.01.16-01.32.38-1-212446	88	5	5	0	0	0	550	3	3	0	0	NA	NA	NA	18	21	244	240	350	121	120	309	0	3	7	0	0.012	0.02
.	19.01.16-01.32.39-1-212447	91	6	6	0	0	0	554	5	5	0	0	NA	NA	NA	34	26	244	242	353	121	121	312	7	0	8	0.029	0	0.023
.	19.01.16-01.32.45-1-212448	200	54	54	17	0	9	576	52	52	0	0	NA	NA	NA	69	57	258	243	369	132	121	323	95	70	19	0.368	0.288	0.051
.	19.01.16-01.32.48-1-212449	38	1	1	0	0	0	0	0	0	0	0	NA	NA	NA	18	9	238	237	347	0	0	0	0	0	0	0	0	0
.	19.01.16-01.32.52-1-212450	372	42	42	16	0	10	634	38	38	0	0	NA	NA	NA	129	115	261	274	393	138	147	349	57	90	17	0.218	0.328	0.043
.	19.01.16-01.32.53-1-212451	86	5	5	2	0	2	547	4	4	0	0	NA	NA	NA	26	25	243	239	356	119	115	313	11	0	5	0.045	0	0.014
.	19.01.16-01.32.53-1-212452	122	9	9	4	0	3	577	7	7	0	0	NA	NA	NA	41	50	244	253	366	125	130	322	0	24	7	0	0.095	0.019
.	19.01.16-01.32.59-1-212453	183	25	25	6	0	6	583	23	23	0	0	NA	NA	NA	50	58	248	252	371	126	131	326	39	25	15	0.157	0.099	0.04
.	19.01.16-01.33.13-1-212464	94	7	7	4	0	2	547	6	6	0	0	NA	NA	NA	35	28	245	243	353	123	118	306	0	5	15	0	0.021	0.042
.	19.01.16-01.33.21-1-212488	35	1	1	0	0	0	0	0	0	0	0	NA	NA	NA	9	13	242	240	344	0	0	0	0	0	0	0	0	0
.	19.01.16-01.33.23-1-212489	239	43	43	10	0	7	594	40	40	0	0	NA	NA	NA	62	70	258	254	371	134	129	331	80	46	26	0.31	0.181	0.07
.	19.01.16-01.33.24-1-212490	91	6	6	1	0	1	559	5	5	0	0	NA	NA	NA	39	36	246	247	356	123	126	310	0	8	11	0	0.032	0.031
.	19.01.16-01.33.30-1-212495	153	10	10	1	0	1	587	9	9	0	0	NA	NA	NA	40	58	250	247	374	126	127	334	25	15	0	0.1	0.061	0
.	19.01.16-01.33.30-1-212496	89	4	4	1	0	1	564	3	3	0	0	NA	NA	NA	30	38	248	246	357	128	123	313	5	1	5	0.02	0.004	0.014
.	19.01.16-01.33.31-1-212497	143	9	9	1	0	1	568	8	8	0	0	NA	NA	NA	42	45	245	251	362	121	124	323	30	2	0	0.122	0.008	0
.	19.01.16-01.33.43-1-212501	32	1	1	0	0	0	0	0	0	0	0	NA	NA	NA	6	12	238	239	348	0	0	0	0	0	2	0	0	0.006
.	19.01.16-01.33.46-1-212502	171	23	23	6	0	6	575	21	21	0	0	NA	NA	NA	47	52	253	246	366	128	124	323	15	27	11	0.059	0.11	0.03
.	19.01.16-01.33.46-1-212503	382	42	42	10	0	6	635	38	38	0	0	NA	NA	NA	113	115	268	271	389	144	145	346	74	75	17	0.276	0.277	0.044
.	19.01.16-01.33.48-1-212504	241	66	66	15	0	13	584	58	58	0	0	NA	NA	NA	72	64	254	252	371	128	126	330	89	94	21	0.35	0.373	0.057
.	19.01.16-01.33.51-1-212505	36	1	1	0	0	0	0	0	0	0	0	NA	NA	NA	9	13	239	240	347	0	0	0	0	0	1	0	0	0.003
.	19.01.16-01.33.59-1-212506	212	11	11	1	0	1	595	10	10	0	0	NA	NA	NA	58	68	253	259	369	130	136	329	12	6	6	0.047	0.023	0.016
.	19.01.16-01.34.00-1-212507	126	15	15	3	0	3	573	14	14	0	0	NA	NA	NA	48	48	250	249	362	127	126	320	7	33	0	0.028	0.133	0
.	19.01.16-01.34.04-1-212508	276	18	18	3	0	2	598	13	13	0	0	NA	NA	NA	87	72	254	253	378	132	128	338	17	16	10	0.067	0.063	0.026
.	19.01.16-01.34.16-1-212519	268	21	21	6	0	5	600	19	19	0	0	NA	NA	NA	80	79	258	261	373	135	137	328	49	39	4	0.19	0.149	0.011
.	19.01.16-01.34.19-1-212539	122	5	5	3	0	3	564	3	3	0	0	NA	NA	NA	37	35	250	243	355	128	120	316	9	4	3	0.036	0.016	0.008
.	19.01.16-01.34.23-1-212544	62	2	2	1	0	1	544	1	1	0	0	NA	NA	NA	14	17	243	241	346	119	119	306	0	0	3	0	0	0.009
.	19.01.16-01.34.26-1-212546	91	5	5	3	0	3	558	4	4	0	0	NA	NA	NA	30	35	247	250	351	120	125	313	11	2	7	0.045	0.008	0.02
.	19.01.16-01.34.32-1-212550	90	7	7	3	0	3	548	4	4	0	0	NA	NA	NA	19	22	242	243	350	121	121	306	6	5	5	0.025	0.021	0.014
.	19.01.16-01.34.33-1-212551	32	1	1	1	0	1	0	0	0	0	0	NA	NA	NA	8	8	238	238	345	0	0	0	1	0	0	0.004	0	0
.	19.01.16-01.34.35-1-212555	59	2	2	0	0	0	353	1	1	0	0	NA	NA	NA	15	15	240	240	348	79	72	202	0	0	4	0	0	0.011
.	19.01.16-01.34.35-1-212556	242	38	38	13	0	10	593	36	36	0	0	NA	NA	NA	76	73	255	257	374	131	132	330	45	57	10	0.176	0.222	0.027
.	19.01.16-01.34.36-1-212557	156	6	6	1	0	1	580	5	5	0	0	NA	NA	NA	59	55	254	249	365	128	125	327	0	13	0	0	0.052	0
.	19.01.16-01.34.43-1-212558	139	6	6	1	0	0	561	4	4	0	0	NA	NA	NA	51	50	245	254	364	119	127	315	12	4	6	0.049	0.016	0.016
.	19.01.16-01.34.48-1-212559	301	15	15	6	0	5	619	14	14	0	0	NA	NA	NA	81	94	266	264	377	142	142	335	18	27	3	0.068	0.102	0.008
.	19.01.16-01.34.48-1-212560	115	5	5	2	0	2	562	4	4	0	0	NA	NA	NA	42	36	242	251	356	119	128	315	0	9	10	0	0.036	0.028
.	19.01.16-01.34.55-1-212561	62	3	3	4	0	1	542	2	2	0	0	NA	NA	NA	23	20	244	241	348	118	119	305	6	0	5	0.025	0	0.014
.	19.01.16-01.34.57-1-212562	33	1	1	0	0	0	0	0	0	0	0	NA	NA	NA	3	6	237	237	345	0	0	0	4	0	0	0.017	0	0
.	19.01.16-01.34.58-1-212563	243	17	17	7	0	5	606	14	14	0	0	NA	NA	NA	66	84	254	269	374	131	143	332	15	49	7	0.059	0.182	0.019
.	19.01.16-01.35.00-1-212564	94	4	4	0	0	0	560	3	3	0	0	NA	NA	NA	25	36	248	243	358	126	120	314	0	1	7	0	0.004	0.02
.	19.01.16-01.35.05-1-212569	32	1	1	0	0	0	0	0	0	0	0	NA	NA	NA	7	8	238	238	345	0	0	0	0	0	0	0	0	0
.	19.01.16-01.35.07-1-212570	265	18	18	11	0	8	593	15	15	0	0	NA	NA	NA	94	70	255	250	378	132	127	334	36	20	11	0.141	0.08	0.029
.	19.01.16-01.35.07-1-212571	155	13	13	1	0	1	575	11	11	0	0	NA	NA	NA	54	51	251	242	371	127	118	330	40	2	4	0.159	0.008	0.011
.	19.01.16-01.35.09-1-212572	236	21	21	4	0	4	602	19	19	0	0	NA	NA	NA	76	84	264	255	378	138	133	331	24	37	12	0.091	0.145	0.032
.	19.01.16-01.35.17-1-212581	88	5	5	1	0	1	550	3	3	0	0	NA	NA	NA	34	23	241	241	354	117	118	315	18	0	3	0.075	0	0.008
.	19.01.16-01.35.19-1-212598	208	47	47	13	0	12	570	41	41	0	0	NA	NA	NA	55	49	252	250	360	127	129	314	65	66	27	0.258	0.264	0.075
.	19.01.16-01.35.21-1-212602	334	41	41	6	0	4	602	39	39	0	0	NA	NA	NA	95	80	263	261	369	137	137	328	80	51	5	0.304	0.195	0.014
.	19.01.16-01.35.23-1-212603	324	26	26	5	0	3	604	24	24	0	0	NA	NA	NA	94	87	260	263	377	136	137	331	59	21	17	0.227	0.08	0.045
.	19.01.16-01.35.30-1-212608	33	1	1	0	0	0	0	0	0	0	0	NA	NA	NA	7	14	240	241	346	0	0	0	0	3	0	0	0.012	0
.	19.01.16-01.35.32-1-212609	66	3	3	0	0	0	558	2	2	0	0	NA	NA	NA	15	25	242	244	352	120	126	312	0	0	4	0	0	0.011
.	19.01.16-01.35.36-1-212613	214	67	67	18	0	15	590	60	60	0	0	NA	NA	NA	72	69	257	249	376	132	124	334	97	96	14	0.377	0.386	0.037
.	19.01.16-01.35.37-1-212616	86	6	6	2	0	2	557	4	4	0	0	NA	NA	NA	28	29	242	245	355	120	120	317	12	6	0	0.05	0.024	0
.	19.01.16-01.35.39-1-212617	155	7	7	1	0	1	569	4	4	0	0	NA	NA	NA	55	42	249	249	357	126	129	314	8	4	5	0.032	0.016	0.014
.	19.01.16-01.35.46-1-212618	155	6	6	1	0	1	566	5	5	0	0	NA	NA	NA	57	48	264	241	356	136	117	313	4	0	7	0.015	0	0.02
.	19.01.16-01.35.48-1-212619	64	2	2	1	0	1	548	1	1	0	0	NA	NA	NA	21	22	238	250	347	118	125	305	6	0	4	0.025	0	0.012
.	19.01.16-01.35.55-1-212620	34	1	1	0	0	0	0	0	0	0	0	NA	NA	NA	8	11	236	240	348	0	0	0	0	1	0	0	0.004	0
.	19.01.16-01.35.57-1-212621	286	23	23	7	0	5	602	21	21	0	0	NA	NA	NA	74	74	253	263	371	130	139	333	58	18	28	0.229	0.068	0.075
.	19.01.16-01.35.58-1-212622	62	3	3	2	0	2	546	2	2	0	0	NA	NA	NA	33	29	244	242	356	120	119	307	0	3	7	0	0.012	0.02
.	19.01.16-01.36.01-1-212623	64	2	2	1	0	1	502	0	0	0	0	NA	NA	NA	14	34	241	248	358	107	110	285	1	0	0	0.004	0	0
.	19.01.16-01.36.03-1-212624	385	42	42	11	0	10	633	38	38	0	0	NA	NA	NA	109	119	269	276	387	144	143	346	49	60	34	0.182	0.217	0.088
.	19.01.16-01.36.07-1-212625	83	3	3	1	0	0	552	2	2	0	0	NA	NA	NA	40	33	247	244	355	120	120	312	3	4	0	0.012	0.016	0
.	19.01.16-01.36.12-1-212629	487	47	47	10	0	7	648	39	39	0	0	NA	NA	NA	132	119	267	269	396	146	145	357	89	65	24	0.333	0.242	0.061
.	19.01.16-01.36.15-1-212637	214	56	56	16	0	14	597	50	50	0	0	NA	NA	NA	69	69	252	257	373	131	133	333	95	55	23	0.377	0.214	0.062
.	19.01.16-01.36.23-1-212661	63	2	2	0	0	0	298	1	1	0	0	NA	NA	NA	12	25	242	240	356	69	64	165	1	0	0	0.004	0	0
.	19.01.16-01.36.25-1-212662	118	10	10	2	0	2	561	9	9	0	0	NA	NA	NA	44	39	247	247	358	123	123	315	11	4	3	0.045	0.016	0.008
.	19.01.16-01.36.27-1-212665	31	1	1	0	0	0	0	0	0	0	0	NA	NA	NA	9	8	238	240	343	0	0	0	0	0	0	0	0	0
.	19.01.16-01.36.30-1-212668	126	9	9	2	0	2	561	7	7	0	0	NA	NA	NA	41	36	251	249	349	128	124	309	22	7	7	0.088	0.028	0.02
.	19.01.16-01.36.34-1-212669	175	24	24	8	0	7	582	22	22	0	0	NA	NA	NA	38	54	257	251	359	133	127	322	57	20	5	0.222	0.08	0.014
.	19.01.16-01.36.41-1-212673	394	30	30	9	0	7	625	25	25	0	0	NA	NA	NA	118	103	272	263	381	148	137	340	59	28	3	0.217	0.106	0.008
.	19.01.16-01.36.46-1-212674	121	9	9	3	0	3	558	7	7	0	0	NA	NA	NA	36	36	248	249	352	124	124	310	12	4	10	0.048	0.016	0.028
.	19.01.16-01.36.53-1-212677	291	36	36	8	0	6	599	32	32	0	0	NA	NA	NA	79	72	258	254	373	137	128	334	37	55	8	0.143	0.217	0.021
.	19.01.16-01.37.01-1-212678	35	1	1	0	0	0	0	0	0	0	0	NA	NA	NA	7	1	236	236	342	0	0	0	3	0	0	0.013	0	0
.	19.01.16-01.37.04-1-212679	62	2	2	0	0	0	550	1	1	0	0	NA	NA	NA	22	30	243	246	354	120	119	311	1	2	0	0.004	0.008	0
.	19.01.16-01.37.05-1-212684	116	11	11	6	0	3	569	10	10	0	0	NA	NA	NA	25	41	248	248	358	124	126	319	33	7	0	0.133	0.028	0
.	19.01.16-01.37.07-1-212685	59	2	2	1	0	1	559	0	0	0	0	NA	NA	NA	16	33	248	245	353	125	121	313	0	0	5	0	0	0.014
.	19.01.16-01.37.21-1-212713	121	5	5	0	0	0	568	4	4	0	0	NA	NA	NA	35	43	248	251	357	124	128	316	7	2	0	0.028	0.008	0
.	19.01.16-01.37.21-1-212714	147	7	7	0	0	0	571	6	6	0	0	NA	NA	NA	48	50	256	249	358	133	123	315	3	2	8	0.012	0.008	0.022
.	19.01.16-01.37.22-1-212715	94	11	11	0	0	0	567	10	10	0	0	NA	NA	NA	28	36	245	246	358	126	124	317	6	17	3	0.024	0.069	0.008
.	19.01.16-01.37.31-1-212720	118	4	4	2	0	2	557	3	3	0	0	NA	NA	NA	27	25	244	242	352	122	121	314	0	11	1	0	0.045	0.003
.	19.01.16-01.37.31-1-212721	89	9	9	5	0	4	560	7	7	0	0	NA	NA	NA	34	33	248	242	356	124	120	316	5	11	24	0.02	0.045	0.067
.	19.01.16-01.37.32-1-212722	34	1	1	1	0	1	0	0	0	0	0	NA	NA	NA	8	11	242	237	345	0	0	0	0	0	3	0	0	0.009
.	19.01.16-01.37.34-1-212723	57	2	2	1	0	1	0	1	1	0	0	NA	NA	NA	22	18	240	245	346	0	0	0	0	0	2	0	0	0.006
.	19.01.16-01.37.37-1-212727	149	6	6	2	0	1	566	5	5	0	0	NA	NA	NA	52	47	248	257	355	120	131	315	6	7	2	0.024	0.027	0.006
.	19.01.16-01.37.37-1-212728	500	62	62	13	0	10	681	59	59	0	0	NA	NA	NA	130	159	285	280	407	162	152	367	126	67	41	0.442	0.239	0.101
.	19.01.16-01.37.39-1-212729	207	37	37	18	0	14	590	30	30	0	0	NA	NA	NA	55	76	259	253	377	133	128	329	85	40	6	0.328	0.158	0.016
.	19.01.16-01.37.47-1-212730	90	3	3	0	0	0	541	2	2	0	0	NA	NA	NA	34	26	242	247	350	119	118	304	3	7	1	0.012	0.028	0.003
.	19.01.16-01.37.49-1-212731	65	4	4	1	0	1	550	3	3	0	0	NA	NA	NA	30	31	241	246	357	117	122	311	3	0	10	0.012	0	0.028
.	19.01.16-01.37.52-1-212732	150	9	9	1	0	1	579	8	8	0	0	NA	NA	NA	62	54	253	249	365	129	126	324	1	11	12	0.004	0.044	0.033
.	19.01.16-01.37.58-1-212733	258	26	26	9	0	6	598	23	23	0	0	NA	NA	NA	80	72	255	260	370	133	132	333	34	44	3	0.133	0.169	0.008
.	19.01.16-01.38.01-1-212734	95	10	10	5	0	4	554	5	5	0	0	NA	NA	NA	30	25	243	243	352	120	122	312	6	21	10	0.025	0.086	0.028
.	19.01.16-01.38.02-1-212735	201	18	18	3	0	1	579	16	16	0	0	NA	NA	NA	60	54	249	253	365	126	129	324	16	20	5	0.064	0.079	0.014
.	19.01.16-01.38.06-1-212736	271	21	21	5	0	3	579	19	19	0	0	NA	NA	NA	74	52	255	252	358	128	129	322	16	34	12	0.063	0.135	0.034
.	19.01.16-01.38.10-1-212740	291	32	32	8	0	7	612	28	28	0	0	NA	NA	NA	81	94	265	268	374	142	139	331	63	54	12	0.238	0.201	0.032
.	19.01.16-01.38.22-1-212771	63	5	5	2	0	2	550	4	4	0	0	NA	NA	NA	22	28	247	247	347	122	124	304	1	10	0	0.004	0.04	0
.	19.01.16-01.38.22-1-212772	269	16	16	6	0	4	601	11	11	0	0	NA	NA	NA	73	82	265	249	381	141	124	336	19	21	6	0.072	0.084	0.016
.	19.01.16-01.38.33-1-212777	121	8	8	2	0	2	573	7	7	0	0	NA	NA	NA	45	50	249	249	365	123	126	324	24	6	0	0.096	0.024	0
.	19.01.16-01.38.38-1-212781	57	2	2	1	0	1	98	1	1	0	0	NA	NA	NA	14	17	242	239	349	24	24	50	0	0	5	0	0	0.014
.	19.01.16-01.38.39-1-212782	241	39	39	6	0	4	589	36	36	0	0	NA	NA	NA	71	63	254	255	367	130	130	329	53	71	16	0.209	0.278	0.044
.	19.01.16-01.38.40-1-212783	67	6	6	0	0	0	546	4	4	0	0	NA	NA	NA	19	19	244	241	347	120	117	309	1	5	1	0.004	0.021	0.003
.	19.01.16-01.38.47-1-212784	32	1	1	1	0	1	0	0	0	0	0	NA	NA	NA	12	12	240	238	347	0	0	0	2	0	0	0.008	0	0
.	19.01.16-01.38.49-1-212785	35	1	1	1	0	1	0	0	0	0	0	NA	NA	NA	12	8	239	237	345	0	0	0	0	5	0	0	0.021	0
.	19.01.16-01.38.53-1-212786	116	7	7	1	0	1	550	6	6	0	0	NA	NA	NA	36	30	244	247	352	120	123	307	12	4	0	0.049	0.016	0
.	19.01.16-01.38.55-1-212787	34	1	1	1	0	1	0	0	0	0	0	NA	NA	NA	11	14	241	239	347	0	0	0	0	0	1	0	0	0.003
.	19.01.16-01.38.56-1-212788	86	3	3	1	0	1	559	2	2	0	0	NA	NA	NA	27	30	243	246	354	122	121	316	3	2	2	0.012	0.008	0.006
.	19.01.16-01.38.57-1-212789	88	4	4	1	0	1	546	3	3	0	0	NA	NA	NA	23	24	247	240	350	123	117	306	0	0	9	0	0	0.026
.	19.01.16-01.38.57-1-212790	88	3	3	0	0	0	553	2	2	0	0	NA	NA	NA	32	33	245	247	354	120	122	311	4	2	2	0.016	0.008	0.006
.	19.01.16-01.38.57-1-212791	95	7	7	0	0	0	550	6	6	0	0	NA	NA	NA	39	33	243	243	360	118	120	312	6	10	0	0.025	0.041	0
.	19.01.16-01.39.08-1-212796	115	10	10	2	0	2	567	9	9	0	0	NA	NA	NA	27	40	247	248	358	124	124	319	10	10	5	0.04	0.04	0.014
.	19.01.16-01.39.10-1-212798	143	21	21	3	0	3	573	19	19	0	0	NA	NA	NA	36	48	250	251	360	127	125	321	10	26	4	0.04	0.104	0.011
.	19.01.16-01.39.11-1-212800	29	1	1	0	0	0	0	0	0	0	0	NA	NA	NA	9	10	241	238	344	0	0	0	0	1	0	0	0.004	0
.	19.01.16-01.39.11-1-212801	67	4	4	0	0	0	548	3	3	0	0	NA	NA	NA	29	19	239	240	353	119	118	311	0	16	2	0	0.067	0.006
.	19.01.16-01.39.12-1-212803	272	56	56	17	0	12	597	49	49	0	0	NA	NA	NA	74	81	258	260	376	132	132	333	69	59	22	0.267	0.227	0.059
.	19.01.16-01.39.13-1-212805	59	3	3	1	0	1	403	2	2	0	0	NA	NA	NA	17	14	238	241	348	81	91	231	0	5	7	0	0.021	0.02
.	19.01.16-01.39.15-1-212807	268	40	40	9	0	7	588	39	39	0	0	NA	NA	NA	86	70	256	261	366	129	135	324	40	58	15	0.156	0.222	0.041
.	19.01.16-01.39.26-1-212832	34	1	1	1	0	1	0	0	0	0	0	NA	NA	NA	13	9	240	238	344	0	0	0	0	0	0	0	0	0
.	19.01.16-01.39.26-1-212833	91	4	4	1	0	1	552	3	3	0	0	NA	NA	NA	36	30	244	243	356	122	119	311	4	6	2	0.016	0.025	0.006
.	19.01.16-01.39.27-1-212836	150	21	21	5	0	4	565	20	20	0	0	NA	NA	NA	54	41	249	249	356	123	126	316	21	19	28	0.084	0.076	0.079
.	19.01.16-01.39.30-1-212839	360	112	112	36	0	26	620	103	103	0	0	NA	NA	NA	112	99	265	269	378	140	145	335	156	142	65	0.589	0.528	0.172
.	19.01.16-01.39.31-1-212840	120	6	6	1	0	1	562	5	5	0	0	NA	NA	NA	37	39	253	247	352	124	123	315	4	8	3	0.016	0.032	0.009
.	19.01.16-01.39.37-1-212844	96	6	6	1	0	1	549	5	5	0	0	NA	NA	NA	25	27	244	243	353	120	118	311	12	0	0	0.049	0	0
.	19.01.16-01.39.41-1-212845	184	14	14	5	0	3	583	11	11	0	0	NA	NA	NA	60	58	251	252	368	130	128	325	29	9	17	0.116	0.036	0.046
.	19.01.16-01.39.43-1-212846	183	11	11	3	0	2	575	9	9	0	0	NA	NA	NA	50	50	252	250	361	129	126	320	12	13	0	0.048	0.052	0
.	19.01.16-01.39.49-1-212847	58	2	2	0	0	0	0	1	1	0	0	NA	NA	NA	12	18	243	242	346	0	0	0	0	0	3	0	0	0.009
.	19.01.16-01.39.52-1-212848	388	34	34	11	0	9	632	30	30	0	0	NA	NA	NA	112	109	269	268	385	144	147	341	56	52	27	0.208	0.194	0.07
.	19.01.16-01.39.55-1-212849	63	2	2	1	0	1	253	0	0	0	0	NA	NA	NA	21	21	241	244	349	54	57	142	1	3	0	0.004	0.012	0
.	19.01.16-01.40.06-1-212854	288	37	37	10	0	9	608	33	33	0	0	NA	NA	NA	91	87	261	256	383	135	134	339	38	61	15	0.146	0.238	0.039
.	19.01.16-01.40.06-1-212855	63	2	2	1	0	1	560	1	1	0	0	NA	NA	NA	16	31	247	242	355	123	122	315	0	3	1	0	0.012	0.003
.	19.01.16-01.40.08-1-212856	113	10	10	1	0	1	541	8	8	0	0	NA	NA	NA	36	22	244	241	350	117	120	304	0	1	17	0	0.004	0.049
.	19.01.16-01.40.13-1-212861	120	10	10	3	0	1	566	8	8	0	0	NA	NA	NA	44	48	247	247	367	123	124	319	7	29	6	0.028	0.117	0.016
.	19.01.16-01.40.13-1-212862	89	7	7	1	0	1	552	6	6	0	0	NA	NA	NA	29	30	243	250	350	121	125	306	2	6	6	0.008	0.024	0.017
.	19.01.16-01.40.20-1-212896	116	6	6	2	0	1	554	5	5	0	0	NA	NA	NA	34	24	243	242	352	121	120	313	11	8	0	0.045	0.033	0
.	19.01.16-01.40.28-1-212901	182	40	40	12	0	8	590	38	38	0	0	NA	NA	NA	61	69	257	253	372	132	128	330	65	52	15	0.253	0.206	0.04
.	19.01.16-01.40.29-1-212904	189	24	24	7	0	7	592	23	23	0	0	NA	NA	NA	62	72	257	254	374	130	130	332	32	38	7	0.125	0.15	0.019
.	19.01.16-01.40.30-1-212905	202	16	16	4	0	4	571	14	14	0	0	NA	NA	NA	58	49	255	247	360	131	123	317	22	24	5	0.086	0.097	0.014
.	19.01.16-01.40.37-1-212911	115	10	10	0	0	0	554	7	7	0	0	NA	NA	NA	35	27	244	243	353	123	120	311	15	8	7	0.061	0.033	0.02
.	19.01.16-01.40.39-1-212912	149	14	14	1	0	1	563	11	11	0	0	NA	NA	NA	47	37	244	245	361	120	122	321	23	8	5	0.094	0.033	0.014
.	19.01.16-01.40.47-1-212913	63	3	3	0	0	0	554	2	2	0	0	NA	NA	NA	26	33	240	243	363	117	120	317	4	5	3	0.017	0.021	0.008
.	19.01.16-01.40.58-1-212914	244	60	60	17	0	14	594	54	54	0	0	NA	NA	NA	77	70	254	259	370	130	134	330	84	64	35	0.331	0.247	0.095
.	19.01.16-01.40.59-1-212915	304	31	31	9	0	8	600	25	25	0	0	NA	NA	NA	88	78	260	259	372	136	137	327	45	35	11	0.173	0.135	0.03
.	19.01.16-01.41.03-1-212916	125	8	8	1	0	1	561	7	7	0	0	NA	NA	NA	45	39	245	247	360	123	121	317	13	10	5	0.053	0.04	0.014
.	19.01.16-01.41.03-1-212917	63	3	3	2	0	2	541	2	2	0	0	NA	NA	NA	25	14	240	243	344	120	118	303	0	5	1	0	0.021	0.003
.	19.01.16-01.41.08-1-212922	62	2	2	1	0	1	201	1	1	0	0	NA	NA	NA	18	19	244	241	347	45	42	114	0	0	2	0	0	0.006
.	19.01.16-01.41.08-1-212923	59	3	3	1	0	1	545	2	2	0	0	NA	NA	NA	23	23	241	241	354	118	117	310	0	1	7	0	0.004	0.02
.	19.01.16-01.41.17-1-212932	59	2	2	1	0	1	541	1	1	0	0	NA	NA	NA	27	18	240	246	345	117	122	302	0	2	2	0	0.008	0.006
.	19.01.16-01.41.19-1-212950	200	65	65	21	0	15	572	61	61	0	0	NA	NA	NA	51	55	251	256	361	124	132	316	107	82	18	0.426	0.32	0.05
.	19.01.16-01.41.22-1-212953	34	1	1	0	0	0	0	0	0	0	0	NA	NA	NA	9	12	238	242	345	0	0	0	0	0	2	0	0	0.006
.	19.01.16-01.41.22-1-212954	181	19	19	5	0	4	581	16	16	0	0	NA	NA	NA	49	53	248	249	369	126	126	329	13	49	14	0.052	0.197	0.038
.	19.01.16-01.41.25-1-212955	113	5	5	1	0	1	567	4	4	0	0	NA	NA	NA	46	46	250	249	360	122	123	322	7	6	1	0.028	0.024	0.003
.	19.01.16-01.41.28-1-212958	157	15	15	4	0	4	577	14	14	0	0	NA	NA	NA	50	55	250	255	363	125	131	321	23	5	22	0.092	0.02	0.061
.	19.01.16-01.41.31-1-212961	151	13	13	7	0	6	571	11	11	0	0	NA	NA	NA	46	44	249	251	357	124	128	319	17	13	5	0.068	0.052	0.014
.	19.01.16-01.41.34-1-212962	176	11	11	1	0	1	582	10	10	0	0	NA	NA	NA	42	53	252	256	358	129	132	321	17	8	9	0.067	0.031	0.025
.	19.01.16-01.41.41-1-212966	94	5	5	0	0	0	564	4	4	0	0	NA	NA	NA	22	38	250	243	358	125	120	319	0	2	9	0	0.008	0.025
.	19.01.16-01.41.42-1-212967	207	17	17	7	0	6	587	16	16	0	0	NA	NA	NA	80	70	258	248	377	131	122	334	45	11	7	0.174	0.044	0.019
.	19.01.16-01.41.57-1-212970	98	3	3	2	0	1	551	2	2	0	0	NA	NA	NA	43	30	247	241	355	122	117	312	6	1	2	0.024	0.004	0.006
.	19.01.16-01.41.57-1-212971	91	4	4	0	0	0	555	2	2	0	0	NA	NA	NA	19	26	241	242	356	119	119	317	2	6	0	0.008	0.025	0
.	19.01.16-01.41.58-1-212972	58	3	3	0	0	0	546	2	2	0	0	NA	NA	NA	31	28	241	248	352	116	123	307	0	6	3	0	0.024	0.009
.	19.01.16-01.41.59-1-212973	279	58	58	17	0	12	601	56	56	0	0	NA	NA	NA	83	81	268	255	371	141	129	331	99	64	29	0.369	0.251	0.078
.	19.01.16-01.42.00-1-212974	148	20	20	3	0	2	568	18	18	0	0	NA	NA	NA	52	51	250	252	362	122	129	317	29	26	6	0.116	0.103	0.017
.	19.01.16-01.42.12-1-212978	204	13	13	3	0	3	593	11	11	0	0	NA	NA	NA	67	70	254	260	369	126	137	330	40	5	8	0.157	0.019	0.022
.	19.01.16-01.42.12-1-212979	148	8	8	1	0	1	577	7	7	0	0	NA	NA	NA	53	54	252	254	361	128	129	320	20	0	5	0.079	0	0.014
.	19.01.16-01.42.15-1-212983	63	3	3	2	0	2	301	2	2	0	0	NA	NA	NA	9	18	244	240	347	72	57	172	0	2	4	0	0.008	0.012
.	19.01.16-01.42.16-1-212985	57	2	2	0	0	0	151	1	1	0	0	NA	NA	NA	20	14	241	240	346	36	30	85	0	3	1	0	0.012	0.003
.	19.01.16-01.42.21-1-213014	212	42	42	10	0	8	597	37	37	0	0	NA	NA	NA	59	78	261	255	375	134	129	334	41	57	11	0.157	0.224	0.029
.	19.01.16-01.42.25-1-213016	358	30	30	13	0	10	624	26	26	0	0	NA	NA	NA	84	99	263	270	379	138	147	339	37	41	3	0.141	0.152	0.008
.	19.01.16-01.42.26-1-213017	145	7	7	2	0	2	574	5	5	0	0	NA	NA	NA	43	50	252	256	355	128	130	316	9	7	2	0.036	0.027	0.006
.	19.01.16-01.42.32-1-213021	31	1	1	0	0	0	0	0	0	0	0	NA	NA	NA	10	5	238	238	342	0	0	0	0	2	0	0	0.008	0
.	19.01.16-01.42.34-1-213022	120	5	5	0	0	0	572	4	4	0	0	NA	NA	NA	39	46	249	245	365	125	126	321	0	4	11	0	0.016	0.03
.	19.01.16-01.42.40-1-213026	67	5	5	1	0	1	556	2	2	0	0	NA	NA	NA	25	33	249	242	355	122	118	316	0	10	2	0	0.041	0.006
.	19.01.16-01.42.43-1-213027	66	2	2	1	0	1	549	1	1	0	0	NA	NA	NA	27	23	246	239	351	118	120	311	8	0	0	0.033	0	0
.	19.01.16-01.42.45-1-213028	365	72	72	21	0	16	596	64	64	0	0	NA	NA	NA	100	78	255	259	377	129	133	334	103	75	35	0.404	0.29	0.093
.	19.01.16-01.42.47-1-213029	295	64	64	26	0	22	618	59	59	0	0	NA	NA	NA	96	95	257	267	384	132	140	346	73	82	45	0.284	0.307	0.117
.	19.01.16-01.42.55-1-213030	146	10	10	4	0	4	559	8	8	0	0	NA	NA	NA	38	36	246	246	357	123	123	313	12	13	3	0.049	0.053	0.008
.	19.01.16-01.42.56-1-213031	32	1	1	0	0	0	0	0	0	0	0	NA	NA	NA	9	6	237	237	345	0	0	0	0	0	0	0	0	0
.	19.01.16-01.42.56-1-213032	180	23	23	7	0	6	572	19	19	0	0	NA	NA	NA	45	51	249	250	365	126	124	322	40	13	3	0.161	0.052	0.008
.	19.01.16-01.42.58-1-213033	36	1	1	0	0	0	0	0	0	0	0	NA	NA	NA	12	9	237	240	345	0	0	0	0	0	0	0	0	0
.	19.01.16-01.43.01-1-213034	149	17	17	4	0	4	562	15	15	0	0	NA	NA	NA	51	37	247	245	358	123	120	319	23	21	9	0.093	0.086	0.025
.	19.01.16-01.43.10-1-213042	187	13	13	6	0	6	574	11	11	0	0	NA	NA	NA	55	47	248	257	355	126	133	315	30	20	17	0.121	0.078	0.048
.	19.01.16-01.43.13-1-213046	61	2	2	0	0	0	247	1	1	0	0	NA	NA	NA	20	13	241	238	347	57	51	139	1	0	3	0.004	0	0.009
.	19.01.16-01.43.16-1-213051	88	5	5	2	0	2	550	4	4	0	0	NA	NA	NA	30	19	243	242	347	120	124	306	8	0	2	0.033	0	0.006
.	19.01.16-01.43.17-1-213052	67	2	2	0	0	0	540	1	1	0	0	NA	NA	NA	29	20	244	241	348	116	119	305	0	3	0	0	0.012	0
.	19.01.16-01.43.31-1-213076	114	7	7	3	0	2	555	5	5	0	0	NA	NA	NA	35	31	241	248	355	119	125	311	8	12	2	0.033	0.048	0.006
.	19.01.16-01.43.31-1-213077	95	6	6	2	0	2	557	4	4	0	0	NA	NA	NA	37	29	249	240	353	127	120	310	6	9	11	0.024	0.038	0.031
.	19.01.16-01.43.31-1-213078	86	4	4	0	0	0	552	3	3	0	0	NA	NA	NA	24	30	250	239	354	125	118	309	0	5	3	0	0.021	0.008
.	19.01.16-01.43.34-1-213079	241	24	24	10	0	9	598	22	22	0	0	NA	NA	NA	67	71	262	255	367	137	132	329	33	40	17	0.126	0.157	0.046
.	19.01.16-01.43.41-1-213083	123	6	6	2	0	1	574	5	5	0	0	NA	NA	NA	31	46	249	251	359	127	125	322	8	6	5	0.032	0.024	0.014
.	19.01.16-01.43.46-1-213084	32	1	1	0	0	0	0	0	0	0	0	NA	NA	NA	10	8	240	238	343	0	0	0	0	0	2	0	0	0.006
.	19.01.16-01.43.47-1-213085	116	4	4	1	0	0	559	2	2	0	0	NA	NA	NA	28	32	244	243	358	122	119	318	9	1	1	0.037	0.004	0.003
.	19.01.16-01.43.48-1-213086	209	30	30	4	0	3	597	26	26	0	0	NA	NA	NA	61	78	263	257	371	137	129	331	31	30	22	0.118	0.117	0.059
.	19.01.16-01.43.49-1-213087	239	54	54	17	0	15	594	51	51	0	0	NA	NA	NA	74	74	259	255	373	136	126	332	84	64	25	0.324	0.251	0.067
.	19.01.16-01.43.50-1-213088	91	3	3	0	0	0	553	2	2	0	0	NA	NA	NA	38	28	248	243	350	125	120	308	0	5	3	0	0.021	0.009
.	19.01.16-01.43.58-1-213089	124	6	6	3	0	2	559	5	5	0	0	NA	NA	NA	50	42	250	247	358	122	122	315	4	7	2	0.016	0.028	0.006
.	19.01.16-01.44.03-1-213090	126	13	13	3	0	3	561	11	11	0	0	NA	NA	NA	41	35	249	245	354	124	120	317	6	25	7	0.024	0.102	0.02
.	19.01.16-01.44.06-1-213091	35	1	1	0	0	0	0	0	0	0	0	NA	NA	NA	11	9	238	239	345	0	0	0	1	0	0	0.004	0	0
.	19.01.16-01.44.09-1-213092	115	9	9	1	0	1	570	8	8	0	0	NA	NA	NA	37	45	242	253	363	120	126	324	6	15	4	0.025	0.059	0.011
.	19.01.16-01.44.16-1-213101	301	44	44	11	0	9	605	41	41	0	0	NA	NA	NA	90	80	264	261	368	139	137	329	94	34	17	0.356	0.13	0.046
.	19.01.16-01.44.17-1-213102	381	50	50	8	0	5	620	45	45	0	0	NA	NA	NA	96	96	266	259	384	141	135	344	72	48	34	0.271	0.185	0.089
.	19.01.16-01.44.20-1-213124	71	3	3	1	0	1	549	2	2	0	0	NA	NA	NA	20	22	240	242	353	117	120	312	1	0	6	0.004	0	0.017
.	19.01.16-01.44.22-1-213129	34	1	1	1	0	1	0	0	0	0	0	NA	NA	NA	8	18	241	243	347	0	0	0	0	5	0	0	0.021	0
.	19.01.16-01.44.25-1-213130	62	5	5	1	0	1	542	4	4	0	0	NA	NA	NA	26	19	239	245	348	120	121	301	2	1	10	0.008	0.004	0.029
.	19.01.16-01.44.28-1-213134	38	1	1	0	0	0	0	0	0	0	0	NA	NA	NA	10	11	238	242	344	0	0	0	0	0	1	0	0	0.003
.	19.01.16-01.44.30-1-213136	94	8	8	0	0	0	551	5	5	0	0	NA	NA	NA	23	21	242	243	349	121	121	309	16	0	3	0.066	0	0.009
.	19.01.16-01.44.31-1-213137	36	1	1	0	0	0	0	0	0	0	0	NA	NA	NA	9	14	240	240	347	0	0	0	0	3	0	0	0.012	0
.	19.01.16-01.44.31-1-213138	148	11	11	4	0	3	557	10	10	0	0	NA	NA	NA	59	43	247	248	361	122	121	314	9	26	3	0.036	0.105	0.008
.	19.01.16-01.44.34-1-213139	228	17	17	4	0	4	606	15	15	0	0	NA	NA	NA	75	82	260	261	374	137	139	330	22	19	20	0.085	0.073	0.053
.	19.01.16-01.44.34-1-213140	328	48	48	11	0	8	614	44	44	0	0	NA	NA	NA	77	91	262	257	385	139	133	342	100	35	32	0.382	0.136	0.083
.	19.01.16-01.44.40-1-213144	116	7	7	1	0	1	572	6	6	0	0	NA	NA	NA	35	44	248	247	362	126	126	320	6	2	5	0.024	0.008	0.014
.	19.01.16-01.44.52-1-213145	262	46	46	10	0	6	611	42	42	0	0	NA	NA	NA	97	88	257	262	382	134	139	338	67	74	21	0.261	0.282	0.055
.	19.01.16-01.44.57-1-213146	115	5	5	0	0	0	570	4	4	0	0	NA	NA	NA	32	42	241	252	362	120	129	321	17	0	5	0.071	0	0.014
.	19.01.16-01.45.00-1-213147	117	7	7	0	0	0	564	6	6	0	0	NA	NA	NA	35	35	243	247	358	123	123	318	12	0	9	0.049	0	0.025
.	19.01.16-01.45.01-1-213148	176	11	11	2	0	1	568	10	10	0	0	NA	NA	NA	59	41	246	247	361	122	125	321	17	18	8	0.069	0.073	0.022
.	19.01.16-01.45.08-1-213149	210	12	12	4	0	2	586	9	9	0	0	NA	NA	NA	52	61	261	250	363	135	128	323	17	9	11	0.065	0.036	0.03
.	19.01.16-01.45.19-1-213179	33	1	1	1	0	1	0	0	0	0	0	NA	NA	NA	7	10	238	240	345	0	0	0	0	0	0	0	0	0
.	19.01.16-01.45.23-1-213182	62	2	2	1	0	1	50	0	0	0	0	NA	NA	NA	18	15	244	237	347	11	11	28	2	0	0	0.008	0	0
.	19.01.16-01.45.23-1-213183	238	52	52	9	0	8	586	48	48	0	0	NA	NA	NA	74	67	254	252	374	129	127	330	76	59	26	0.299	0.234	0.07
.	19.01.16-01.45.28-1-213187	60	2	2	0	0	0	344	1	1	0	0	NA	NA	NA	12	16	241	242	346	81	76	187	0	5	0	0	0.021	0
.	19.01.16-01.45.29-1-213189	153	14	14	6	0	4	566	12	12	0	0	NA	NA	NA	53	49	248	252	362	123	125	318	34	12	5	0.137	0.048	0.014
.	19.01.16-01.45.35-1-213193	63	3	3	1	0	1	548	2	2	0	0	NA	NA	NA	24	30	243	246	354	119	120	309	5	4	1	0.021	0.016	0.003
.	19.01.16-01.45.40-1-213196	261	62	62	15	0	10	606	59	59	0	0	NA	NA	NA	71	76	260	252	377	139	131	336	88	78	42	0.338	0.31	0.111
.	19.01.16-01.45.47-1-213197	182	39	39	9	0	7	586	35	35	0	0	NA	NA	NA	56	60	253	254	366	131	129	326	22	90	17	0.087	0.354	0.046
.	19.01.16-01.45.51-1-213198	39	1	1	0	0	0	0	0	0	0	0	NA	NA	NA	8	11	238	239	347	0	0	0	0	2	0	0	0.008	0
.	19.01.16-01.45.55-1-213199	95	4	4	1	0	1	555	3	3	0	0	NA	NA	NA	21	28	242	245	354	119	124	312	6	2	4	0.025	0.008	0.011
.	19.01.16-01.45.56-1-213200	185	28	28	8	0	7	582	25	25	0	0	NA	NA	NA	59	59	262	247	363	138	125	319	27	39	11	0.103	0.158	0.03
.	19.01.16-01.45.57-1-213201	56	2	2	0	0	0	0	1	1	0	0	NA	NA	NA	20	22	245	241	349	0	0	0	5	0	0	0.02	0	0
.	19.01.16-01.46.01-1-213202	170	37	37	12	0	11	558	33	33	0	0	NA	NA	NA	47	39	248	249	355	123	123	312	76	25	26	0.306	0.1	0.073
.	19.01.16-01.46.05-1-213203	269	28	28	9	0	7	610	23	23	0	0	NA	NA	NA	88	90	267	262	374	138	141	331	37	38	19	0.139	0.145	0.051
.	19.01.16-01.46.07-1-213204	115	4	4	0	0	0	567	3	3	0	0	NA	NA	NA	37	44	252	254	351	126	128	313	6	2	0	0.024	0.008	0
.	19.01.16-01.46.11-1-213207	31	1	1	1	0	1	0	0	0	0	0	NA	NA	NA	6	9	239	238	345	0	0	0	0	0	1	0	0	0.003
.	19.01.16-01.46.13-1-213210	38	1	1	0	0	0	0	0	0	0	0	NA	NA	NA	10	16	242	239	348	0	0	0	4	0	0	0.017	0	0
.	19.01.16-01.46.17-1-213216	37	1	1	0	0	0	0	0	0	0	0	NA	NA	NA	10	6	238	238	343	0	0	0	0	0	0	0	0	0
.	19.01.16-01.46.20-1-213240	89	5	5	0	0	0	564	4	4	0	0	NA	NA	NA	32	34	245	245	357	123	121	320	2	13	0	0.008	0.053	0
.	19.01.16-01.46.22-1-213242	62	2	2	1	0	1	255	1	1	0	0	NA	NA	NA	15	18	243	240	348	56	52	147	5	0	0	0.021	0	0
.	19.01.16-01.46.33-1-213247	91	7	7	1	0	1	549	5	5	0	0	NA	NA	NA	25	25	245	238	355	121	116	312	1	8	6	0.004	0.034	0.017
.	19.01.16-01.46.38-1-213251	91	3	3	1	0	1	552	2	2	0	0	NA	NA	NA	33	23	246	237	353	122	119	311	8	2	0	0.033	0.008	0
.	19.01.16-01.46.39-1-213252	30	1	1	0	0	0	0	0	0	0	0	NA	NA	NA	10	5	237	237	344	0	0	0	2	0	0	0.008	0	0
.	19.01.16-01.46.42-1-213253	59	3	3	1	0	1	544	2	2	0	0	NA	NA	NA	26	23	244	243	349	117	120	307	4	0	6	0.016	0	0.017
.	19.01.16-01.46.42-1-213254	31	1	1	0	0	0	0	0	0	0	0	NA	NA	NA	9	9	240	238	344	0	0	0	0	0	1	0	0	0.003
.	19.01.16-01.46.46-1-213255	31	1	1	0	0	0	0	0	0	0	0	NA	NA	NA	15	4	236	239	342	0	0	0	0	0	1	0	0	0.003
.	19.01.16-01.46.51-1-213256	261	37	37	6	0	5	588	33	33	0	0	NA	NA	NA	71	62	251	257	367	128	133	327	62	37	5	0.247	0.144	0.014
.	19.01.16-01.46.52-1-213259	176	13	13	1	0	1	559	11	11	0	0	NA	NA	NA	50	41	249	253	352	128	126	305	14	14	8	0.056	0.055	0.023
.	19.01.16-01.46.52-1-213260	92	4	4	0	0	0	553	3	3	0	0	NA	NA	NA	40	34	248	242	357	122	118	313	0	5	3	0	0.021	0.008
.	19.01.16-01.46.52-1-213261	64	2	2	1	0	0	550	1	1	0	0	NA	NA	NA	29	29	247	245	350	119	122	309	5	0	1	0.02	0	0.003
.	19.01.16-01.46.53-1-213262	119	6	6	1	0	0	562	4	4	0	0	NA	NA	NA	27	31	241	246	357	121	125	316	14	1	11	0.058	0.004	0.031
.	19.01.16-01.46.58-1-213263	124	8	8	0	0	0	576	7	7	0	0	NA	NA	NA	48	54	255	256	356	130	135	311	4	15	3	0.016	0.059	0.008
.	19.01.16-01.46.59-1-213264	98	5	5	2	0	2	554	4	4	0	0	NA	NA	NA	33	31	248	242	354	122	120	312	12	9	0	0.048	0.037	0
.	19.01.16-01.47.05-1-213265	59	2	2	0	0	0	0	1	1	0	0	NA	NA	NA	15	17	242	243	345	0	0	0	0	0	6	0	0	0.017
.	19.01.16-01.47.09-1-213266	58	2	2	0	0	0	204	1	1	0	0	NA	NA	NA	8	16	240	240	349	42	40	122	7	0	1	0.029	0	0.003
.	19.01.16-01.47.09-1-213267	143	14	14	3	0	3	565	12	12	0	0	NA	NA	NA	44	43	245	250	361	125	125	315	10	19	2	0.041	0.076	0.006
.	19.01.16-01.47.16-1-213279	175	16	16	5	0	5	577	15	15	0	0	NA	NA	NA	56	53	251	249	366	129	125	323	30	7	11	0.12	0.028	0.03
.	19.01.16-01.47.19-1-213299	92	6	6	2	0	2	561	5	5	0	0	NA	NA	NA	31	41	247	252	355	122	126	313	7	5	1	0.028	0.02	0.003
.	19.01.16-01.47.20-1-213300	33	1	1	0	0	0	0	0	0	0	0	NA	NA	NA	10	10	242	238	343	0	0	0	0	2	0	0	0.008	0
.	19.01.16-01.47.20-1-213301	121	5	5	1	0	1	556	4	4	0	0	NA	NA	NA	29	34	249	245	353	124	120	312	5	12	0	0.02	0.049	0
.	19.01.16-01.47.24-1-213303	187	20	20	6	0	6	579	18	18	0	0	NA	NA	NA	48	55	256	251	361	131	128	320	32	17	3	0.125	0.068	0.008
.	19.01.16-01.47.29-1-213308	66	4	4	2	0	2	551	2	2	0	0	NA	NA	NA	31	27	246	241	353	121	117	313	1	3	7	0.004	0.012	0.02
.	19.01.16-01.47.31-1-213309	179	7	7	4	0	3	572	5	5	0	0	NA	NA	NA	48	55	252	250	366	127	122	323	10	7	6	0.04	0.028	0.016
.	19.01.16-01.47.41-1-213313	99	3	3	0	0	0	553	2	2	0	0	NA	NA	NA	26	26	240	245	354	120	121	312	1	2	0	0.004	0.008	0
.	19.01.16-01.47.41-1-213314	36	1	1	0	0	0	0	0	0	0	0	NA	NA	NA	8	6	237	237	345	0	0	0	0	1	0	0	0.004	0
.	19.01.16-01.47.43-1-213315	34	1	1	0	0	0	0	0	0	0	0	NA	NA	NA	1	7	237	238	345	0	0	0	0	0	0	0	0	0
.	19.01.16-01.47.44-1-213316	88	3	3	1	0	1	547	2	2	0	0	NA	NA	NA	41	31	244	249	351	121	121	305	0	9	3	0	0.036	0.009
.	19.01.16-01.47.45-1-213317	140	9	9	3	0	2	576	7	7	0	0	NA	NA	NA	57	52	250	256	359	128	130	318	13	11	3	0.052	0.043	0.008
.	19.01.16-01.47.46-1-213318	181	13	13	3	0	1	579	12	12	0	0	NA	NA	NA	74	54	258	253	356	134	130	315	29	28	3	0.112	0.111	0.008
.	19.01.16-01.47.48-1-213319	35	1	1	0	0	0	0	0	0	0	0	NA	NA	NA	4	11	239	237	348	0	0	0	0	0	4	0	0	0.011
.	19.01.16-01.47.52-1-213320	62	2	2	1	0	1	351	1	1	0	0	NA	NA	NA	17	16	239	243	347	73	78	200	0	2	3	0	0.008	0.009
.	19.01.16-01.47.52-1-213321	65	2	2	0	0	0	348	1	1	0	0	NA	NA	NA	10	19	241	243	348	79	78	191	0	4	0	0	0.016	0
.	19.01.16-01.47.57-1-213322	156	13	13	2	0	2	577	12	12	0	0	NA	NA	NA	55	55	254	246	368	130	123	324	12	6	21	0.047	0.024	0.057
.	19.01.16-01.47.59-1-213323	407	31	31	11	0	10	641	30	30	0	0	NA	NA	NA	119	124	270	273	394	146	146	349	55	25	26	0.204	0.092	0.066
.	19.01.16-01.48.01-1-213324	30	1	1	0	0	0	0	0	0	0	0	NA	NA	NA	8	9	240	239	343	0	0	0	0	1	0	0	0.004	0
.	19.01.16-01.48.04-1-213325	181	21	21	4	0	2	570	19	19	0	0	NA	NA	NA	76	56	251	255	363	127	128	315	20	44	17	0.08	0.173	0.047
.	19.01.16-01.48.05-1-213326	179	12	12	3	0	1	570	10	10	0	0	NA	NA	NA	37	40	248	247	358	127	126	317	18	20	0	0.073	0.081	0
.	19.01.16-01.48.05-1-213327	89	5	5	1	0	1	553	4	4	0	0	NA	NA	NA	27	26	242	243	354	121	119	313	10	3	6	0.041	0.012	0.017
.	19.01.16-01.48.07-1-213330	359	57	57	19	0	13	632	56	56	0	0	NA	NA	NA	101	108	272	272	377	147	150	335	108	92	21	0.397	0.338	0.056
.	19.01.16-01.48.12-1-213334	185	23	23	6	0	5	580	21	21	0	0	NA	NA	NA	54	57	256	249	365	130	128	322	36	28	9	0.141	0.112	0.025
.	19.01.16-01.48.18-1-213357	129	16	16	5	0	3	561	11	11	0	0	NA	NA	NA	59	39	251	247	354	126	122	313	21	16	9	0.084	0.065	0.025
.	19.01.16-01.48.38-1-213371	88	6	6	1	0	1	574	5	5	0	0	NA	NA	NA	26	45	251	251	356	127	127	320	4	11	4	0.016	0.044	0.011
.	19.01.16-01.48.40-1-213372	90	6	6	2	0	2	556	5	5	0	0	NA	NA	NA	19	29	244	247	351	123	121	312	3	10	4	0.012	0.04	0.011
.	19.01.16-01.48.43-1-213373	118	5	5	1	0	1	562	4	4	0	0	NA	NA	NA	28	34	242	247	358	121	123	318	8	3	0	0.033	0.012	0
.	19.01.16-01.48.56-1-213374	181	10	10	1	0	1	578	8	8	0	0	NA	NA	NA	44	49	253	248	361	129	127	322	14	5	4	0.055	0.02	0.011
.	19.01.16-01.48.57-1-213375	88	5	5	0	0	0	546	3	3	0	0	NA	NA	NA	39	28	248	245	348	123	123	300	8	2	4	0.032	0.008	0.011
.	19.01.16-01.48.59-1-213376	211	12	12	3	0	3	602	11	11	0	0	NA	NA	NA	64	77	252	262	376	129	136	337	24	13	0	0.095	0.05	0
.	19.01.16-01.49.00-1-213377	90	4	4	1	0	1	561	3	3	0	0	NA	NA	NA	25	37	248	250	352	127	123	311	0	6	3	0	0.024	0.009
.	19.01.16-01.49.01-1-213378	382	50	50	12	0	10	638	45	45	0	0	NA	NA	NA	119	114	267	275	385	145	147	346	61	63	39	0.228	0.229	0.101
.	19.01.16-01.49.02-1-213379	32	1	1	0	0	0	0	0	0	0	0	NA	NA	NA	5	8	239	238	344	0	0	0	0	0	0	0	0	0
.	19.01.16-01.49.04-1-213380	64	3	3	2	0	1	545	1	1	0	0	NA	NA	NA	31	18	239	240	352	115	117	313	8	4	0	0.033	0.017	0
.	19.01.16-01.49.07-1-213381	206	10	10	2	0	1	572	9	9	0	0	NA	NA	NA	52	47	247	251	362	126	125	321	15	10	1	0.061	0.04	0.003
.	19.01.16-01.49.13-1-213390	94	12	12	1	0	1	568	10	10	0	0	NA	NA	NA	28	35	249	245	354	128	125	315	33	11	6	0.133	0.045	0.017
.	19.01.16-01.49.15-1-213394	35	1	1	0	0	0	0	0	0	0	0	NA	NA	NA	7	14	238	238	351	0	0	0	0	0	0	0	0	0
.	19.01.16-01.49.17-1-213411	127	11	11	4	0	3	563	8	8	0	0	NA	NA	NA	42	36	243	249	357	121	128	314	22	1	9	0.091	0.004	0.025
.	19.01.16-01.49.18-1-213413	329	42	42	15	0	12	617	38	38	0	0	NA	NA	NA	95	91	262	258	384	137	136	344	81	62	13	0.309	0.24	0.034
.	19.01.16-01.49.20-1-213416	299	32	32	14	0	11	616	29	29	0	0	NA	NA	NA	103	88	260	258	383	136	135	345	60	51	7	0.231	0.198	0.018
.	19.01.16-01.49.25-1-213420	92	8	8	1	0	1	557	7	7	0	0	NA	NA	NA	37	32	247	244	354	123	118	316	5	8	2	0.02	0.033	0.006
.	19.01.16-01.49.34-1-213425	299	53	53	14	0	10	610	47	47	0	0	NA	NA	NA	87	90	260	259	384	134	137	339	51	89	21	0.196	0.344	0.055
.	19.01.16-01.49.39-1-213429	59	2	2	0	0	0	543	1	1	0	0	NA	NA	NA	23	12	241	239	345	118	117	308	6	0	2	0.025	0	0.006
.	19.01.16-01.49.40-1-213430	234	31	31	7	0	6	598	30	30	0	0	NA	NA	NA	74	79	259	256	377	130	132	336	53	43	14	0.205	0.168	0.037
.	19.01.16-01.49.40-1-213431	150	21	21	4	0	4	567	17	17	0	0	NA	NA	NA	48	40	245	246	362	122	123	322	8	15	28	0.033	0.061	0.077
.	19.01.16-01.49.44-1-213432	129	9	9	1	0	1	565	7	7	0	0	NA	NA	NA	36	38	247	246	358	125	122	318	8	9	4	0.032	0.037	0.011
.	19.01.16-01.49.52-1-213433	439	44	44	10	0	8	653	40	40	0	0	NA	NA	NA	116	139	282	276	394	152	150	351	67	73	16	0.238	0.264	0.041
.	19.01.16-01.50.14-1-213443	242	39	39	13	0	10	595	35	35	0	0	NA	NA	NA	87	80	258	261	374	132	134	329	40	57	37	0.155	0.218	0.099
.	19.01.16-01.50.16-1-213446	150	7	7	0	0	0	574	5	5	0	0	NA	NA	NA	46	47	257	245	358	133	121	320	0	14	6	0	0.057	0.017
.	19.01.16-01.50.21-1-213474	152	27	27	5	0	4	561	24	24	0	0	NA	NA	NA	68	47	248	253	359	120	129	312	16	41	14	0.065	0.162	0.039
.	19.01.16-01.50.28-1-213482	449	31	31	8	0	7	641	26	26	0	0	NA	NA	NA	144	119	268	270	394	145	142	354	41	43	7	0.153	0.159	0.018
.	19.01.16-01.50.31-1-213485	93	3	3	1	0	0	549	2	2	0	0	NA	NA	NA	39	22	245	243	347	123	119	307	5	2	0	0.02	0.008	0
.	19.01.16-01.50.38-1-213491	117	5	5	1	0	1	564	4	4	0	0	NA	NA	NA	37	38	245	246	360	123	124	317	6	2	0	0.024	0.008	0
.	19.01.16-01.50.42-1-213492	91	5	5	2	0	2	558	3	3	0	0	NA	NA	NA	35	28	242	244	355	121	122	315	0	9	11	0	0.037	0.031
.	19.01.16-01.50.45-1-213493	92	8	8	2	0	2	534	7	7	0	0	NA	NA	NA	39	19	242	238	352	116	114	304	3	5	12	0.012	0.021	0.034
.	19.01.16-01.50.55-1-213494	181	18	18	1	0	0	576	16	16	0	0	NA	NA	NA	51	53	251	252	363	125	132	319	31	14	9	0.124	0.056	0.025
.	19.01.16-01.50.59-1-213495	298	45	45	12	0	10	606	42	42	0	0	NA	NA	NA	86	82	269	261	365	142	136	328	87	62	24	0.323	0.238	0.066
.	19.01.16-01.51.04-1-213496	287	63	63	21	0	17	593	54	54	0	0	NA	NA	NA	84	69	253	250	379	131	128	334	100	73	23	0.395	0.292	0.061
.	19.01.16-01.51.05-1-213497	62	2	2	0	0	0	200	0	0	0	0	NA	NA	NA	19	23	246	240	350	47	44	109	3	6	0	0.012	0.025	0
.	19.01.16-01.51.08-1-213498	98	11	11	5	0	5	552	9	9	0	0	NA	NA	NA	33	26	243	244	352	122	120	310	19	9	2	0.078	0.037	0.006
.	19.01.16-01.51.10-1-213501	150	12	12	7	0	7	569	10	10	0	0	NA	NA	NA	50	49	253	250	359	130	126	313	20	17	6	0.079	0.068	0.017
.	19.01.16-01.51.13-1-213508	61	2	2	1	0	1	551	1	1	0	0	NA	NA	NA	24	23	241	241	354	118	118	315	0	8	0	0	0.033	0
.	19.01.16-01.51.14-1-213510	37	1	1	1	0	1	0	0	0	0	0	NA	NA	NA	9	7	238	239	343	0	0	0	0	0	1	0	0	0.003
.	19.01.16-01.51.17-1-213514	294	24	24	2	0	2	604	22	22	0	0	NA	NA	NA	89	76	253	258	378	130	135	339	37	25	10	0.146	0.097	0.026
.	19.01.16-01.51.20-1-213533	235	60	60	19	0	17	599	55	55	0	0	NA	NA	NA	67	85	261	259	378	133	132	334	101	84	25	0.387	0.324	0.066
.	19.01.16-01.51.35-1-213542	80	4	4	0	0	0	552	3	3	0	0	NA	NA	NA	17	18	243	241	347	122	121	309	0	6	1	0	0.025	0.003
.	19.01.16-01.51.35-1-213543	298	18	18	7	0	5	609	16	16	0	0	NA	NA	NA	92	82	262	263	370	138	140	331	23	26	20	0.088	0.099	0.054
.	19.01.16-01.51.41-1-213544	33	1	1	1	0	1	0	0	0	0	0	NA	NA	NA	9	13	238	240	348	0	0	0	0	0	0	0	0	0
.	19.01.16-01.51.42-1-213545	31	1	1	1	0	1	0	0	0	0	0	NA	NA	NA	6	10	240	239	344	0	0	0	0	0	1	0	0	0.003
.	19.01.16-01.51.43-1-213546	209	15	15	1	0	1	577	13	13	0	0	NA	NA	NA	57	55	255	248	365	130	125	322	13	22	9	0.051	0.089	0.025
.	19.01.16-01.51.45-1-213547	274	47	47	20	0	15	610	39	39	0	0	NA	NA	NA	70	83	262	264	370	137	142	331	108	61	8	0.412	0.231	0.022
.	19.01.16-01.51.50-1-213548	64	3	3	2	0	2	502	2	2	0	0	NA	NA	NA	14	19	241	239	352	112	107	283	0	1	5	0	0.004	0.014
.	19.01.16-01.52.03-1-213551	124	9	9	2	0	1	574	7	7	0	0	NA	NA	NA	40	49	247	246	369	120	124	330	11	11	8	0.045	0.045	0.022
.	19.01.16-01.52.06-1-213552	63	2	2	1	0	1	347	1	1	0	0	NA	NA	NA	10	22	241	243	351	78	74	195	0	6	1	0	0.025	0.003
.	19.01.16-01.52.07-1-213553	145	9	9	1	0	1	564	7	7	0	0	NA	NA	NA	47	46	251	246	362	126	118	320	4	12	8	0.016	0.049	0.022
.	19.01.16-01.52.11-1-213556	325	45	45	16	0	10	607	43	43	0	0	NA	NA	NA	97	88	260	260	381	134	136	337	61	68	39	0.235	0.262	0.102
.	19.01.16-01.52.15-1-213561	122	11	11	3	0	2	565	9	9	0	0	NA	NA	NA	41	47	246	251	363	123	125	317	14	2	8	0.057	0.008	0.022
.	19.01.16-01.52.19-1-213581	58	3	3	1	0	0	559	2	2	0	0	NA	NA	NA	25	32	251	240	354	126	120	313	2	6	3	0.008	0.025	0.008
.	19.01.16-01.52.23-1-213592	301	26	26	10	0	6	623	21	21	0	0	NA	NA	NA	93	104	262	271	384	137	142	344	34	47	12	0.13	0.173	0.031
.	19.01.16-01.52.27-1-213595	154	8	8	2	0	2	560	6	6	0	0	NA	NA	NA	44	38	248	250	353	127	122	311	5	8	6	0.02	0.032	0.017
.	19.01.16-01.52.28-1-213598	40	1	1	0	0	0	0	0	0	0	0	NA	NA	NA	15	8	241	237	343	0	0	0	0	0	2	0	0	0.006
.	19.01.16-01.52.32-1-213599	183	17	17	3	0	1	585	16	16	0	0	NA	NA	NA	52	56	251	252	366	125	129	331	31	22	26	0.124	0.087	0.071
.	19.01.16-01.52.33-1-213600	130	18	18	5	0	4	579	14	14	0	0	NA	NA	NA	38	47	254	248	358	132	127	320	13	45	19	0.051	0.181	0.053
.	19.01.16-01.52.37-1-213604	251	44	44	10	0	7	591	39	39	0	0	NA	NA	NA	60	72	256	259	370	130	137	324	70	58	20	0.273	0.224	0.054
.	19.01.16-01.52.41-1-213605	307	29	29	10	0	9	604	25	25	0	0	NA	NA	NA	90	75	256	256	376	131	136	337	60	19	14	0.234	0.074	0.037
.	19.01.16-01.52.45-1-213606	148	7	7	2	0	2	580	4	4	0	0	NA	NA	NA	56	60	257	252	364	130	127	323	1	6	6	0.004	0.024	0.016
.	19.01.16-01.52.54-1-213607	271	71	71	25	0	21	605	69	69	0	0	NA	NA	NA	52	77	257	258	375	133	134	338	119	107	24	0.463	0.415	0.064
.	19.01.16-01.53.05-1-213608	92	7	7	4	0	4	561	5	5	0	0	NA	NA	NA	32	33	245	249	352	126	123	312	0	9	16	0	0.036	0.045
.	19.01.16-01.53.06-1-213611	60	2	2	1	0	1	542	1	1	0	0	NA	NA	NA	22	15	239	242	347	118	120	304	0	3	0	0	0.012	0
.	19.01.16-01.53.10-1-213613	62	3	3	1	0	1	540	2	2	0	0	NA	NA	NA	25	14	237	243	347	113	119	308	7	0	0	0.03	0	0
.	19.01.16-01.53.10-1-213614	65	3	3	0	0	0	554	2	2	0	0	NA	NA	NA	23	24	241	243	353	119	121	314	3	4	2	0.012	0.016	0.006
.	19.01.16-01.53.24-1-213645	148	19	19	4	0	3	566	17	17	0	0	NA	NA	NA	47	45	255	246	357	129	124	313	20	13	18	0.078	0.053	0.05
.	19.01.16-01.53.24-1-213646	34	1	1	0	0	0	0	0	0	0	0	NA	NA	NA	8	9	240	236	346	0	0	0	0	0	0	0	0	0
.	19.01.16-01.53.24-1-213647	89	3	3	1	0	1	558	2	2	0	0	NA	NA	NA	26	37	247	246	357	123	118	317	1	0	2	0.004	0	0.006
.	19.01.16-01.53.27-1-213650	155	37	37	13	0	7	572	36	36	0	0	NA	NA	NA	53	52	252	250	363	127	125	320	46	57	28	0.183	0.228	0.077
.	19.01.16-01.53.29-1-213653	183	7	7	0	0	0	560	6	6	0	0	NA	NA	NA	73	41	251	248	355	124	122	314	19	0	2	0.076	0	0.006
.	19.01.16-01.53.36-1-213657	59	2	2	2	0	2	49	1	1	0	0	NA	NA	NA	20	17	240	241	349	13	9	27	3	2	0	0.012	0.008	0
.	19.01.16-01.53.41-1-213658	91	4	4	1	0	1	542	2	2	0	0	NA	NA	NA	30	13	238	244	344	116	120	306	0	5	4	0	0.02	0.012
.	19.01.16-01.53.43-1-213659	238	34	34	7	0	6	574	31	31	0	0	NA	NA	NA	66	52	253	252	360	126	130	318	57	46	20	0.225	0.183	0.056
.	19.01.16-01.53.43-1-213660	116	13	13	3	0	3	561	11	11	0	0	NA	NA	NA	38	35	245	245	358	120	124	317	2	17	13	0.008	0.069	0.036
.	19.01.16-01.53.53-1-213661	62	3	3	1	0	1	552	2	2	0	0	NA	NA	NA	23	31	244	249	351	123	122	307	4	0	0	0.016	0	0
.	19.01.16-01.53.55-1-213662	96	5	5	1	0	0	545	4	4	0	0	NA	NA	NA	33	30	246	246	351	119	120	306	9	1	7	0.037	0.004	0.02
.	19.01.16-01.54.00-1-213663	92	7	7	2	0	2	558	6	6	0	0	NA	NA	NA	28	33	246	247	353	122	124	312	3	8	5	0.012	0.032	0.014
.	19.01.16-01.54.01-1-213664	130	13	13	3	0	2	551	10	10	0	0	NA	NA	NA	57	34	248	244	355	122	121	308	26	7	3	0.105	0.029	0.008
.	19.01.16-01.54.07-1-213665	29	1	1	0	0	0	0	0	0	0	0	NA	NA	NA	12	7	237	238	345	0	0	0	0	0	2	0	0	0.006
.	19.01.16-01.54.07-1-213666	201	13	13	5	0	4	594	10	10	0	0	NA	NA	NA	59	77	262	251	377	137	126	331	20	19	11	0.076	0.076	0.029
.	19.01.16-01.54.08-1-213667	143	5	5	3	0	2	573	4	4	0	0	NA	NA	NA	46	53	256	250	360	129	126	318	10	5	1	0.039	0.02	0.003
.	19.01.16-01.54.12-1-213671	208	22	22	6	0	6	590	21	21	0	0	NA	NA	NA	55	69	256	258	368	128	132	330	31	22	1	0.121	0.085	0.003
.	19.01.16-01.54.17-1-213677	95	4	4	0	0	0	559	1	1	0	0	NA	NA	NA	25	38	251	247	353	128	123	308	0	3	7	0	0.012	0.02
.	19.01.16-01.54.26-1-213704	90	8	8	4	0	4	564	7	7	0	0	NA	NA	NA	28	40	246	252	355	123	127	314	3	5	15	0.012	0.02	0.042
.	19.01.16-01.54.29-1-213708	268	35	35	8	0	7	606	29	29	0	0	NA	NA	NA	76	85	264	254	380	136	131	339	44	51	33	0.167	0.201	0.087
.	19.01.16-01.54.31-1-213709	117	5	5	0	0	0	561	4	4	0	0	NA	NA	NA	28	36	249	244	356	125	122	314	10	0	10	0.04	0	0.028
.	19.01.16-01.54.33-1-213710	86	4	4	0	0	0	561	3	3	0	0	NA	NA	NA	21	37	243	251	356	122	125	314	0	10	0	0	0.04	0
.	19.01.16-01.54.35-1-213714	93	12	12	2	0	2	550	10	10	0	0	NA	NA	NA	19	26	243	241	355	118	117	315	21	5	4	0.086	0.021	0.011
.	19.01.16-01.54.36-1-213715	92	6	6	0	0	0	552	5	5	0	0	NA	NA	NA	25	22	244	242	349	124	119	309	7	9	0	0.029	0.037	0
.	19.01.16-01.54.37-1-213716	33	1	1	1	0	1	0	0	0	0	0	NA	NA	NA	9	9	240	236	346	0	0	0	0	1	0	0	0.004	0
.	19.01.16-01.54.40-1-213717	31	1	1	1	0	1	0	0	0	0	0	NA	NA	NA	3	16	238	242	349	0	0	0	0	0	0	0	0	0
.	19.01.16-01.54.42-1-213718	97	7	7	3	0	3	565	6	6	0	0	NA	NA	NA	23	45	251	244	363	127	120	318	10	0	9	0.04	0	0.025
.	19.01.16-01.54.45-1-213719	184	24	24	8	0	7	577	22	22	0	0	NA	NA	NA	55	50	251	249	363	128	125	324	42	28	10	0.167	0.112	0.028
.	19.01.16-01.54.46-1-213720	65	2	2	0	0	0	547	1	1	0	0	NA	NA	NA	25	25	245	243	350	121	121	305	0	0	5	0	0	0.014
.	19.01.16-01.54.50-1-213721	95	4	4	1	0	1	555	2	2	0	0	NA	NA	NA	54	40	254	246	353	125	122	308	9	7	0	0.035	0.028	0
.	19.01.16-01.54.50-1-213722	209	31	31	13	0	9	591	30	30	0	0	NA	NA	NA	62	66	247	258	374	124	132	335	55	45	30	0.223	0.174	0.08
.	19.01.16-01.54.52-1-213723	32	1	1	0	0	0	0	0	0	0	0	NA	NA	NA	10	12	241	239	345	0	0	0	0	0	0	0	0	0
.	19.01.16-01.54.54-1-213724	264	44	44	10	0	9	591	37	37	0	0	NA	NA	NA	90	67	257	254	369	131	132	328	61	71	15	0.237	0.28	0.041
.	19.01.16-01.54.57-1-213725	31	1	1	0	0	0	0	0	0	0	0	NA	NA	NA	10	7	239	238	343	0	0	0	0	0	4	0	0	0.012
.	19.01.16-01.54.59-1-213726	34	1	1	1	0	1	0	0	0	0	0	NA	NA	NA	11	14	239	240	348	0	0	0	2	0	0	0.008	0	0
.	19.01.16-01.55.00-1-213727	157	14	14	1	0	1	562	11	11	0	0	NA	NA	NA	45	41	245	248	361	119	124	319	9	13	5	0.037	0.052	0.014
.	19.01.16-01.55.02-1-213728	514	60	60	12	0	10	672	55	55	0	0	NA	NA	NA	151	152	269	278	418	144	153	375	103	72	29	0.383	0.259	0.069
.	19.01.16-01.55.03-1-213729	122	16	16	4	0	4	567	13	13	0	0	NA	NA	NA	37	45	255	246	357	128	123	316	10	14	15	0.039	0.057	0.042
.	19.01.16-01.55.06-1-213730	171	19	19	6	0	6	573	14	14	0	0	NA	NA	NA	57	53	251	247	368	123	126	324	7	32	17	0.028	0.13	0.046
.	19.01.16-01.55.22-1-213762	176	39	39	15	0	11	567	34	34	0	0	NA	NA	NA	59	54	248	252	367	122	127	318	41	60	19	0.165	0.238	0.052
.	19.01.16-01.55.23-1-213763	90	3	3	0	0	0	558	2	2	0	0	NA	NA	NA	24	28	250	245	346	128	122	308	0	3	7	0	0.012	0.02
.	19.01.16-01.55.26-1-213765	88	4	4	0	0	0	550	2	2	0	0	NA	NA	NA	28	25	239	244	355	118	118	314	1	7	1	0.004	0.029	0.003
.	19.01.16-01.55.31-1-213769	230	42	42	11	0	9	594	36	36	0	0	NA	NA	NA	78	73	255	261	370	134	135	325	79	57	12	0.31	0.218	0.032
.	19.01.16-01.55.37-1-213775	36	1	1	1	0	1	0	0	0	0	0	NA	NA	NA	7	9	237	242	343	0	0	0	0	2	0	0	0.008	0
.	19.01.16-01.55.39-1-213776	181	11	11	1	0	0	573	9	9	0	0	NA	NA	NA	62	48	252	252	357	126	129	318	13	23	11	0.052	0.091	0.031
.	19.01.16-01.55.40-1-213777	202	13	13	7	0	5	589	12	12	0	0	NA	NA	NA	68	68	263	258	360	137	132	320	27	27	1	0.103	0.105	0.003
.	19.01.16-01.55.40-1-213778	177	11	11	2	0	1	575	8	8	0	0	NA	NA	NA	42	53	257	252	357	134	123	318	9	16	11	0.035	0.063	0.031
.	19.01.16-01.55.44-1-213779	64	2	2	1	0	1	552	1	1	0	0	NA	NA	NA	23	24	243	244	350	119	122	311	9	0	0	0.037	0	0
.	19.01.16-01.55.56-1-213780	124	5	5	0	0	0	562	4	4	0	0	NA	NA	NA	30	39	252	244	356	129	117	316	4	5	4	0.016	0.02	0.011
.	19.01.16-01.55.57-1-213781	32	1	1	0	0	0	0	0	0	0	0	NA	NA	NA	7	14	241	241	345	0	0	0	0	0	3	0	0	0.009
.	19.01.16-01.56.00-1-213782	95	7	7	2	0	1	555	6	6	0	0	NA	NA	NA	27	32	242	250	353	119	126	310	2	7	6	0.008	0.028	0.017
.	19.01.16-01.56.05-1-213783	116	8	8	1	0	0	563	7	7	0	0	NA	NA	NA	35	36	249	245	355	128	120	315	0	12	7	0	0.049	0.02
.	19.01.16-01.56.08-1-213784	151	29	29	3	0	3	561	27	27	0	0	NA	NA	NA	31	25	245	241	352	123	122	316	34	38	7	0.139	0.158	0.02
.	19.01.16-01.56.11-1-213787	59	3	3	1	0	1	101	2	2	0	0	NA	NA	NA	20	14	239	241	347	17	25	59	3	0	0	0.013	0	0
.	19.01.16-01.56.17-1-213796	92	10	10	4	0	4	557	9	9	0	0	NA	NA	NA	38	35	246	251	351	119	128	310	21	4	13	0.085	0.016	0.037
.	19.01.16-01.56.18-1-213812	206	16	16	3	0	3	596	12	12	0	0	NA	NA	NA	68	68	256	259	366	134	135	327	17	25	5	0.066	0.097	0.014
.	19.01.16-01.56.20-1-213816	202	13	13	2	0	2	589	12	12	0	0	NA	NA	NA	55	64	255	252	370	131	129	329	28	7	5	0.11	0.028	0.014
.	19.01.16-01.56.30-1-213826	33	1	1	1	0	1	0	0	0	0	0	NA	NA	NA	7	16	240	239	350	0	0	0	0	0	1	0	0	0.003
.	19.01.16-01.56.30-1-213827	263	24	24	7	0	5	596	21	21	0	0	NA	NA	NA	72	77	263	252	375	138	128	330	36	27	8	0.137	0.107	0.021
.	19.01.16-01.56.34-1-213828	295	41	41	11	0	10	610	35	35	0	0	NA	NA	NA	72	84	261	264	372	139	141	330	48	46	31	0.184	0.174	0.083
.	19.01.16-01.56.36-1-213832	194	30	30	9	0	8	585	28	28	0	0	NA	NA	NA	64	59	256	247	369	130	127	328	48	39	26	0.188	0.158	0.07
.	19.01.16-01.56.41-1-213833	208	41	41	11	0	6	574	35	35	0	0	NA	NA	NA	70	53	258	248	360	132	125	317	91	49	11	0.353	0.198	0.031
.	19.01.16-01.56.43-1-213834	127	14	14	3	0	2	560	13	13	0	0	NA	NA	NA	41	34	246	246	355	124	124	312	16	24	10	0.065	0.098	0.028
.	19.01.16-01.56.53-1-213837	61	3	3	1	0	1	542	2	2	0	0	NA	NA	NA	31	21	243	243	348	119	118	305	11	0	3	0.045	0	0.009
.	19.01.16-01.56.57-1-213838	186	21	21	5	0	4	582	15	15	0	0	NA	NA	NA	60	56	247	254	368	126	132	324	12	29	15	0.049	0.114	0.041
.	19.01.16-01.57.07-1-213839	182	14	14	4	0	4	572	12	12	0	0	NA	NA	NA	39	49	246	248	368	120	127	325	7	15	11	0.028	0.06	0.03
.	19.01.16-01.57.09-1-213840	91	4	4	1	0	1	553	3	3	0	0	NA	NA	NA	23	31	242	248	354	119	122	312	4	1	2	0.017	0.004	0.006
.	19.01.16-01.57.11-1-213844	242	17	17	5	0	3	594	16	16	0	0	NA	NA	NA	65	76	251	260	378	129	132	333	25	18	8	0.1	0.069	0.021
.	19.01.16-01.57.21-1-213873	31	1	1	0	0	0	0	0	0	0	0	NA	NA	NA	13	7	236	237	347	0	0	0	0	0	3	0	0	0.009
.	19.01.16-01.57.24-1-213874	56	2	2	0	0	0	539	0	0	0	0	NA	NA	NA	29	16	241	239	349	118	117	304	2	0	1	0.008	0	0.003
.	19.01.16-01.57.26-1-213875	34	1	1	0	0	0	0	0	0	0	0	NA	NA	NA	13	6	238	237	344	0	0	0	0	0	0	0	0	0
.	19.01.16-01.57.27-1-213878	86	4	4	0	0	0	559	3	3	0	0	NA	NA	NA	33	32	253	239	353	127	119	313	2	6	0	0.008	0.025	0
.	19.01.16-01.57.31-1-213881	34	1	1	0	0	0	0	0	0	0	0	NA	NA	NA	6	10	238	238	347	0	0	0	0	0	0	0	0	0
.	19.01.16-01.57.32-1-213882	34	1	1	1	0	1	0	0	0	0	0	NA	NA	NA	10	8	238	238	345	0	0	0	0	2	0	0	0.008	0
.	19.01.16-01.57.32-1-213883	230	15	15	7	0	5	596	14	14	0	0	NA	NA	NA	65	71	254	261	369	130	138	328	30	30	12	0.118	0.115	0.033
.	19.01.16-01.57.34-1-213884	57	2	2	0	0	0	244	1	1	0	0	NA	NA	NA	18	11	239	241	344	60	52	132	0	3	2	0	0.012	0.006
.	19.01.16-01.57.34-1-213888	59	3	3	2	0	0	547	2	2	0	0	NA	NA	NA	26	18	241	241	349	119	120	308	0	13	3	0	0.054	0.009
.	19.01.16-01.57.36-1-213889	213	23	23	6	0	4	585	21	21	0	0	NA	NA	NA	63	60	247	259	367	126	134	325	51	39	11	0.206	0.151	0.03
.	19.01.16-01.57.38-1-213890	205	23	23	7	0	5	573	19	19	0	0	NA	NA	NA	50	51	246	257	361	123	131	319	23	13	25	0.093	0.051	0.069
.	19.01.16-01.57.44-1-213891	89	4	4	1	0	0	541	3	3	0	0	NA	NA	NA	30	18	240	242	349	116	119	306	5	9	0	0.021	0.037	0
.	19.01.16-01.57.44-1-213892	61	3	3	0	0	0	541	2	2	0	0	NA	NA	NA	19	21	244	241	349	120	118	303	4	0	6	0.016	0	0.017
.	19.01.16-01.57.47-1-213893	61	3	3	1	0	1	544	2	2	0	0	NA	NA	NA	24	19	239	241	352	116	117	311	4	5	0	0.017	0.021	0
.	19.01.16-01.57.49-1-213894	117	14	14	0	0	0	554	13	13	0	0	NA	NA	NA	41	33	245	249	352	123	124	307	16	2	16	0.065	0.008	0.045
.	19.01.16-01.57.53-1-213895	176	15	15	0	0	0	571	13	13	0	0	NA	NA	NA	48	44	242	249	366	120	127	324	19	9	17	0.079	0.036	0.046
.	19.01.16-01.57.59-1-213896	88	5	5	1	0	1	551	4	4	0	0	NA	NA	NA	40	34	244	246	357	119	123	309	1	2	4	0.004	0.008	0.011
.	19.01.16-01.57.59-1-213897	124	10	10	1	0	1	552	8	8	0	0	NA	NA	NA	34	22	239	245	351	116	122	314	2	14	2	0.008	0.057	0.006
.	19.01.16-01.58.01-1-213898	122	11	11	3	0	2	564	9	9	0	0	NA	NA	NA	44	40	249	248	356	124	125	315	23	9	3	0.092	0.036	0.008
.	19.01.16-01.58.05-1-213899	144	11	11	3	0	1	571	10	10	0	0	NA	NA	NA	46	50	246	255	362	120	130	321	16	11	9	0.065	0.043	0.025
.	19.01.16-01.58.14-1-213906	151	8	8	2	0	2	570	6	6	0	0	NA	NA	NA	30	42	254	244	357	130	122	318	7	7	4	0.028	0.029	0.011
.	19.01.16-01.58.14-1-213907	91	6	6	2	0	2	559	5	5	0	0	NA	NA	NA	34	33	243	250	353	123	125	311	0	8	8	0	0.032	0.023
.	19.01.16-01.58.15-1-213910	59	3	3	1	0	1	201	1	1	0	0	NA	NA	NA	15	15	241	240	347	42	45	114	4	0	0	0.017	0	0
.	19.01.16-01.58.16-1-213912	92	7	7	1	0	1	556	6	6	0	0	NA	NA	NA	27	28	244	241	356	123	118	315	12	5	2	0.049	0.021	0.006
.	19.01.16-01.58.21-1-213933	29	1	1	0	0	0	0	0	0	0	0	NA	NA	NA	10	8	236	239	346	0	0	0	0	0	0	0	0	0
.	19.01.16-01.58.23-1-213934	245	43	43	13	0	11	589	38	38	0	0	NA	NA	NA	88	62	248	259	368	125	135	329	59	83	39	0.238	0.32	0.106
.	19.01.16-01.58.24-1-213935	94	9	9	5	0	4	556	6	6	0	0	NA	NA	NA	34	31	242	247	355	119	122	315	5	13	7	0.021	0.053	0.02
.	19.01.16-01.58.25-1-213936	30	1	1	0	0	0	0	0	0	0	0	NA	NA	NA	8	9	239	238	345	0	0	0	0	0	1	0	0	0.003
.	19.01.16-01.58.26-1-213943	249	44	44	11	0	9	597	36	36	0	0	NA	NA	NA	70	71	259	260	365	136	137	324	83	45	18	0.32	0.173	0.049
.	19.01.16-01.58.27-1-213944	181	20	20	3	0	2	566	16	16	0	0	NA	NA	NA	59	49	247	254	361	124	130	312	11	12	16	0.045	0.047	0.044
.	19.01.16-01.58.30-1-213947	35	1	1	0	0	0	0	0	0	0	0	NA	NA	NA	3	9	238	238	346	0	0	0	0	0	2	0	0	0.006
.	19.01.16-01.58.33-1-213948	184	21	21	8	0	7	591	18	18	0	0	NA	NA	NA	61	69	255	257	370	128	136	327	49	26	1	0.192	0.101	0.003
.	19.01.16-01.58.36-1-213952	177	12	12	4	0	3	591	11	11	0	0	NA	NA	NA	56	66	256	254	369	130	130	331	14	8	13	0.055	0.031	0.035
.	19.01.16-01.58.36-1-213953	31	1	1	0	0	0	0	0	0	0	0	NA	NA	NA	6	11	238	240	346	0	0	0	1	0	0	0.004	0	0
.	19.01.16-01.58.36-1-213954	292	65	65	23	0	16	596	60	60	0	0	NA	NA	NA	74	72	254	255	376	130	130	336	95	75	14	0.374	0.294	0.037
.	19.01.16-01.58.38-1-213955	58	2	2	0	0	0	554	1	1	0	0	NA	NA	NA	29	28	243	243	355	122	117	315	0	2	5	0	0.008	0.014
.	19.01.16-01.58.46-1-213956	67	5	5	2	0	2	548	4	4	0	0	NA	NA	NA	26	25	243	244	351	118	121	309	3	0	16	0.012	0	0.046
.	19.01.16-01.58.53-1-213957	383	42	42	13	0	9	630	39	39	0	0	NA	NA	NA	113	101	268	274	372	145	152	333	86	44	18	0.321	0.161	0.048
.	19.01.16-01.58.59-1-213958	64	3	3	2	0	1	546	2	2	0	0	NA	NA	NA	35	26	241	244	354	116	120	310	0	0	9	0	0	0.025
.	19.01.16-01.59.00-1-213959	121	5	5	1	0	0	572	4	4	0	0	NA	NA	NA	41	54	253	252	362	124	128	320	7	0	3	0.028	0	0.008
.	19.01.16-01.59.04-1-213960	87	6	6	1	0	1	553	5	5	0	0	NA	NA	NA	30	34	249	247	351	125	123	305	10	3	3	0.04	0.012	0.009
.	19.01.16-01.59.07-1-213961	144	11	11	4	0	2	563	10	10	0	0	NA	NA	NA	47	41	245	244	365	121	122	320	6	6	17	0.024	0.025	0.047
.	19.01.16-01.59.14-1-213967	34	1	1	0	0	0	0	0	0	0	0	NA	NA	NA	11	7	237	236	347	0	0	0	0	0	0	0	0	0
.	19.01.16-01.59.16-1-213969	88	6	6	1	0	1	552	5	5	0	0	NA	NA	NA	20	20	243	241	349	120	120	312	10	0	5	0.041	0	0.014
.	19.01.16-01.59.19-1-213993	146	7	7	2	0	1	565	6	6	0	0	NA	NA	NA	55	43	252	249	355	126	126	313	12	10	2	0.048	0.04	0.006
.	19.01.16-01.59.22-1-213998	154	8	8	2	0	2	590	6	6	0	0	NA	NA	NA	55	67	257	252	371	133	126	331	4	11	2	0.016	0.044	0.005
.	19.01.16-01.59.29-1-214002	120	10	10	1	0	1	568	8	8	0	0	NA	NA	NA	47	50	249	252	362	122	125	321	7	10	14	0.028	0.04	0.039
.	19.01.16-01.59.30-1-214004	94	5	5	2	0	2	554	4	4	0	0	NA	NA	NA	23	36	242	251	356	122	123	309	2	10	0	0.008	0.04	0
.	19.01.16-01.59.30-1-214005	261	39	39	12	0	7	599	35	35	0	0	NA	NA	NA	80	75	252	261	375	128	137	334	57	95	9	0.226	0.364	0.024
.	19.01.16-01.59.32-1-214006	151	20	20	6	0	6	575	19	19	0	0	NA	NA	NA	53	51	253	251	360	131	125	319	16	7	13	0.063	0.028	0.036
.	19.01.16-01.59.39-1-214010	61	3	3	1	0	1	150	2	2	0	0	NA	NA	NA	14	23	241	244	351	29	37	84	0	0	5	0	0	0.014
.	19.01.16-01.59.43-1-214011	380	37	37	11	0	7	592	31	31	0	0	NA	NA	NA	113	68	251	256	374	128	129	335	39	75	21	0.155	0.293	0.056
.	19.01.16-01.59.48-1-214012	35	1	1	0	0	0	0	0	0	0	0	NA	NA	NA	17	10	237	239	347	0	0	0	0	0	1	0	0	0.003
.	19.01.16-01.59.50-1-214013	354	77	77	20	0	14	632	74	74	0	0	NA	NA	NA	70	109	270	265	387	143	143	346	138	91	30	0.511	0.343	0.078
.	19.01.16-01.59.50-1-214014	33	1	1	0	0	0	0	0	0	0	0	NA	NA	NA	6	12	238	239	348	0	0	0	0	0	0	0	0	0
.	19.01.16-01.59.51-1-214015	87	6	6	2	0	1	552	5	5	0	0	NA	NA	NA	26	25	242	244	352	119	124	309	5	5	8	0.021	0.02	0.023
.	19.01.16-01.59.53-1-214016	90	3	3	0	0	0	549	1	1	0	0	NA	NA	NA	29	25	243	246	349	122	123	304	0	0	3	0	0	0.009
.	19.01.16-01.59.53-1-214017	211	16	16	5	0	3	592	14	14	0	0	NA	NA	NA	64	71	252	258	374	125	132	335	40	31	7	0.159	0.12	0.019
.	19.01.16-01.59.59-1-214018	31	1	1	0	0	0	0	0	0	0	0	NA	NA	NA	8	14	241	241	345	0	0	0	0	0	1	0	0	0.003
.	19.01.16-02.00.02-1-214023	157	10	10	2	0	2	576	9	9	0	0	NA	NA	NA	42	51	249	250	365	126	127	323	22	2	5	0.088	0.008	0.014
.	19.01.16-02.00.03-1-214024	31	1	1	0	0	0	0	0	0	0	0	NA	NA	NA	5	10	237	241	345	0	0	0	0	0	0	0	0	0
.	19.01.16-02.00.05-1-214025	33	1	1	0	0	0	0	0	0	0	0	NA	NA	NA	15	8	240	237	344	0	0	0	0	0	2	0	0	0.006
.	19.01.16-02.00.07-1-214026	90	3	3	1	0	1	550	2	2	0	0	NA	NA	NA	26	25	245	243	350	121	121	308	0	6	2	0	0.025	0.006
.	19.01.16-02.00.08-1-214027	175	39	39	14	0	9	580	36	36	0	0	NA	NA	NA	46	53	252	248	366	126	127	327	93	41	12	0.369	0.165	0.033
.	19.01.16-02.00.08-1-214028	297	47	47	15	0	12	596	41	41	0	0	NA	NA	NA	90	77	262	257	371	140	130	326	54	72	19	0.206	0.28	0.051
.	19.01.16-02.00.21-1-214064	233	27	27	6	0	6	584	26	26	0	0	NA	NA	NA	55	61	248	255	371	126	129	329	41	31	11	0.165	0.122	0.03
.	19.01.16-02.00.26-1-214066	62	3	3	1	0	0	547	2	2	0	0	NA	NA	NA	28	23	244	240	352	118	116	313	4	1	0	0.016	0.004	0
.	19.01.16-02.00.28-1-214073	265	59	59	17	0	16	587	51	51	0	0	NA	NA	NA	78	67	254	253	373	132	128	327	121	64	18	0.476	0.253	0.048
.	19.01.16-02.00.30-1-214075	214	51	51	12	0	9	584	45	45	0	0	NA	NA	NA	83	65	251	263	364	125	138	321	74	73	28	0.295	0.278	0.077
.	19.01.16-02.00.39-1-214081	66	2	2	0	0	0	558	1	1	0	0	NA	NA	NA	18	29	244	242	356	120	120	318	0	6	0	0	0.025	0
.	19.01.16-02.00.41-1-214082	66	2	2	2	0	2	549	1	1	0	0	NA	NA	NA	27	20	239	242	352	119	117	313	0	8	0	0	0.033	0
.	19.01.16-02.00.53-1-214083	240	34	34	12	0	10	578	28	28	0	0	NA	NA	NA	50	51	246	253	365	126	130	322	35	36	27	0.142	0.142	0.074
.	19.01.16-02.00.54-1-214084	146	15	15	1	0	0	555	12	12	0	0	NA	NA	NA	40	30	243	243	357	121	119	315	5	24	3	0.021	0.099	0.008
.	19.01.16-02.01.05-1-214139	186	14	14	2	0	2	570	12	12	0	0	NA	NA	NA	48	48	253	247	361	127	123	320	25	17	5	0.099	0.069	0.014
.	19.01.16-02.01.12-1-214163	122	9	9	5	0	3	577	8	8	0	0	NA	NA	NA	43	50	249	253	361	123	129	325	3	14	7	0.012	0.055	0.019
.	19.01.16-02.01.13-1-214165	209	31	31	12	0	10	576	30	30	0	0	NA	NA	NA	61	49	253	248	361	127	126	323	35	53	22	0.138	0.214	0.061
.	19.01.16-02.01.17-1-214171	357	48	48	12	0	10	625	44	44	0	0	NA	NA	NA	118	101	268	256	390	146	134	345	71	53	41	0.265	0.207	0.105
.	19.01.16-02.01.32-1-214198	36	1	1	0	0	0	0	0	0	0	0	NA	NA	NA	12	9	242	237	343	0	0	0	1	0	0	0.004	0	0
.	19.01.16-02.01.32-1-214199	32	1	1	1	0	1	0	0	0	0	0	NA	NA	NA	12	10	238	240	345	0	0	0	0	0	3	0	0	0.009
.	19.01.16-02.01.35-1-214203	122	5	5	1	0	0	561	4	4	0	0	NA	NA	NA	49	37	249	246	355	126	122	313	9	5	0	0.036	0.02	0
.	19.01.16-02.01.35-1-214204	389	41	41	13	0	10	616	37	37	0	0	NA	NA	NA	103	89	260	256	386	138	133	345	85	48	9	0.327	0.188	0.023
.	19.01.16-02.01.36-1-214205	58	2	2	0	0	0	0	1	1	0	0	NA	NA	NA	10	13	241	239	346	0	0	0	2	0	1	0.008	0	0.003
.	19.01.16-02.01.36-1-214206	65	3	3	0	0	0	559	2	2	0	0	NA	NA	NA	19	34	242	248	357	119	121	319	0	4	3	0	0.016	0.008
.	19.01.16-02.01.37-1-214207	95	4	4	2	0	2	554	3	3	0	0	NA	NA	NA	36	22	242	240	353	121	118	315	0	4	14	0	0.017	0.04
.	19.01.16-02.01.39-1-214208	215	23	23	8	0	6	599	21	21	0	0	NA	NA	NA	65	74	257	258	372	132	137	330	27	53	3	0.105	0.205	0.008
.	19.01.16-02.01.54-1-214211	68	3	3	1	0	1	558	2	2	0	0	NA	NA	NA	18	33	247	246	353	123	123	312	0	0	10	0	0	0.028
.	19.01.16-02.02.00-1-214212	298	21	21	5	0	4	605	19	19	0	0	NA	NA	NA	105	84	253	269	375	127	141	337	52	17	10	0.206	0.063	0.027
.	19.01.16-02.02.01-1-214213	239	51	51	15	0	11	622	48	48	0	0	NA	NA	NA	59	99	255	269	388	132	144	346	102	61	26	0.4	0.227	0.067
.	19.01.16-02.02.02-1-214214	156	11	11	3	0	2	589	10	10	0	0	NA	NA	NA	52	58	253	251	367	132	128	329	11	18	1	0.043	0.072	0.003
.	19.01.16-02.02.10-1-214217	232	36	36	13	0	12	592	34	34	0	0	NA	NA	NA	65	70	255	256	372	130	134	328	49	41	11	0.192	0.16	0.03
.	19.01.16-02.02.12-1-214219	166	10	10	4	0	1	581	9	9	0	0	NA	NA	NA	56	61	254	252	368	129	128	324	12	31	5	0.047	0.123	0.014
.	19.01.16-02.02.24-1-214248	87	4	4	1	0	1	559	3	3	0	0	NA	NA	NA	33	40	244	249	360	118	124	317	4	3	4	0.016	0.012	0.011
.	19.01.16-02.02.24-1-214249	56	2	2	0	0	0	101	1	1	0	0	NA	NA	NA	16	17	241	244	345	24	21	56	0	0	6	0	0	0.017
.	19.01.16-02.02.32-1-214258	32	1	1	0	0	0	0	0	0	0	0	NA	NA	NA	12	8	241	236	344	0	0	0	0	0	1	0	0	0.003
.	19.01.16-02.02.34-1-214259	66	3	3	3	0	3	543	2	2	0	0	NA	NA	NA	37	22	242	241	352	119	116	308	4	7	0	0.017	0.029	0
.	19.01.16-02.02.35-1-214260	294	94	94	28	0	22	619	88	88	0	0	NA	NA	NA	70	95	265	265	378	139	142	338	182	87	35	0.687	0.328	0.093
.	19.01.16-02.02.35-1-214264	64	2	2	2	0	2	0	1	1	0	0	NA	NA	NA	25	20	241	245	347	0	0	0	0	4	0	0	0.016	0
.	19.01.16-02.02.40-1-214265	62	3	3	0	0	0	255	2	2	0	0	NA	NA	NA	23	14	239	240	348	52	53	150	0	0	2	0	0	0.006
.	19.01.16-02.02.40-1-214266	118	12	12	7	0	5	554	11	11	0	0	NA	NA	NA	34	32	249	240	356	125	116	313	2	16	9	0.008	0.067	0.025
.	19.01.16-02.02.40-1-214267	315	22	22	11	0	8	600	21	21	0	0	NA	NA	NA	98	75	257	257	374	133	137	330	47	43	22	0.183	0.167	0.059
.	19.01.16-02.02.46-1-214268	198	9	9	1	0	1	582	6	6	0	0	NA	NA	NA	75	67	256	255	369	132	127	323	11	11	2	0.043	0.043	0.005
.	19.01.16-02.02.48-1-214269	206	13	13	2	0	0	585	12	12	0	0	NA	NA	NA	60	62	251	254	370	130	126	329	24	9	3	0.096	0.035	0.008
.	19.01.16-02.02.51-1-214270	89	9	9	2	0	2	557	8	8	0	0	NA	NA	NA	34	33	245	239	362	121	117	319	6	10	23	0.024	0.042	0.064
.	19.01.16-02.03.00-1-214271	61	3	3	0	0	0	558	2	2	0	0	NA	NA	NA	14	30	252	242	349	124	121	313	6	2	0	0.024	0.008	0
.	19.01.16-02.03.03-1-214272	32	1	1	0	0	0	0	0	0	0	0	NA	NA	NA	10	8	239	237	345	0	0	0	0	0	0	0	0	0
.	19.01.16-02.03.06-1-214273	150	16	16	1	0	1	563	15	15	0	0	NA	NA	NA	38	37	247	245	358	124	120	319	28	16	0	0.113	0.065	0
.	19.01.16-02.03.09-1-214276	259	21	21	7	0	6	596	20	20	0	0	NA	NA	NA	74	70	260	258	365	135	133	328	20	17	9	0.077	0.066	0.025
.	19.01.16-02.03.12-1-214280	35	1	1	1	0	1	0	0	0	0	0	NA	NA	NA	16	9	239	239	344	0	0	0	1	0	0	0.004	0	0
.	19.01.16-02.03.13-1-214282	274	22	22	5	0	4	595	17	17	0	0	NA	NA	NA	80	73	256	256	374	133	132	330	24	41	6	0.094	0.16	0.016
.	19.01.16-02.03.14-1-214285	88	4	4	2	0	1	538	3	3	0	0	NA	NA	NA	31	22	245	243	347	122	116	300	2	9	2	0.008	0.037	0.006
.	19.01.16-02.03.15-1-214286	33	1	1	0	0	0	0	0	0	0	0	NA	NA	NA	8	8	239	239	343	0	0	0	0	2	0	0	0.008	0
.	19.01.16-02.03.15-1-214287	31	1	1	0	0	0	0	0	0	0	0	NA	NA	NA	8	8	239	237	345	0	0	0	0	0	0	0	0	0
.	19.01.16-02.03.17-1-214290	62	3	3	0	0	0	554	1	1	0	0	NA	NA	NA	27	35	243	248	357	120	119	315	1	0	3	0.004	0	0.008
.	19.01.16-02.03.17-1-214291	60	2	2	1	0	1	549	1	1	0	0	NA	NA	NA	26	27	244	246	350	121	122	306	0	6	5	0	0.024	0.014
.	19.01.16-02.03.22-1-214315	172	13	13	2	0	2	582	10	10	0	0	NA	NA	NA	58	64	256	255	366	130	128	324	19	25	0	0.074	0.098	0
.	19.01.16-02.03.29-1-214320	94	6	6	3	0	3	545	5	5	0	0	NA	NA	NA	28	19	241	245	346	120	120	305	1	0	13	0.004	0	0.038
.	19.01.16-02.03.30-1-214321	120	8	8	2	0	1	562	6	6	0	0	NA	NA	NA	31	36	245	243	361	123	117	322	17	4	7	0.069	0.016	0.019
.	19.01.16-02.03.33-1-214322	34	1	1	0	0	0	0	0	0	0	0	NA	NA	NA	5	10	240	239	344	0	0	0	0	0	0	0	0	0
.	19.01.16-02.03.36-1-214326	385	24	24	5	0	3	637	19	19	0	0	NA	NA	NA	122	118	270	266	395	143	139	355	35	29	27	0.13	0.109	0.068
.	19.01.16-02.03.39-1-214327	277	36	36	14	0	10	599	33	33	0	0	NA	NA	NA	80	80	257	261	375	130	139	330	73	51	12	0.284	0.195	0.032
.	19.01.16-02.03.42-1-214328	34	1	1	0	0	0	0	0	0	0	0	NA	NA	NA	9	16	237	240	352	0	0	0	0	0	0	0	0	0
.	19.01.16-02.03.46-1-214329	145	11	11	3	0	3	602	10	10	0	0	NA	NA	NA	31	72	261	255	369	137	131	334	16	9	9	0.061	0.035	0.024
.	19.01.16-02.03.46-1-214330	122	11	11	3	0	2	560	9	9	0	0	NA	NA	NA	44	42	249	250	356	123	126	311	4	13	13	0.016	0.052	0.037
.	19.01.16-02.03.48-1-214331	150	10	10	3	0	3	561	9	9	0	0	NA	NA	NA	64	43	251	241	364	125	118	318	21	14	1	0.084	0.058	0.003
.	19.01.16-02.03.50-1-214332	122	9	9	3	0	1	561	8	8	0	0	NA	NA	NA	42	40	247	248	358	119	127	315	12	6	7	0.049	0.024	0.02
.	19.01.16-02.03.54-1-214333	30	1	1	0	0	0	0	0	0	0	0	NA	NA	NA	8	3	237	237	342	0	0	0	0	0	0	0	0	0
.	19.01.16-02.03.56-1-214334	170	23	23	2	0	2	564	19	19	0	0	NA	NA	NA	55	44	247	250	360	120	125	319	32	17	10	0.13	0.068	0.028
.	19.01.16-02.04.08-1-214335	185	20	20	2	0	2	583	18	18	0	0	NA	NA	NA	53	58	247	252	372	126	128	329	23	34	8	0.093	0.135	0.022
.	19.01.16-02.04.10-1-214338	90	7	7	3	0	3	540	6	6	0	0	NA	NA	NA	34	25	243	244	351	121	114	305	0	8	7	0	0.033	0.02
.	19.01.16-02.04.11-1-214339	94	6	6	3	0	2	544	5	5	0	0	NA	NA	NA	27	24	247	241	349	123	115	306	6	0	13	0.024	0	0.037
.	19.01.16-02.04.11-1-214340	84	4	4	0	0	0	558	3	3	0	0	NA	NA	NA	24	35	246	250	352	124	122	312	2	10	2	0.008	0.04	0.006
.	19.01.16-02.04.20-1-214365	32	1	1	0	0	0	0	0	0	0	0	NA	NA	NA	9	12	239	240	346	0	0	0	0	0	3	0	0	0.009
.	19.01.16-02.04.22-1-214369	146	12	12	6	0	5	576	8	8	0	0	NA	NA	NA	43	48	253	251	357	132	127	317	17	21	5	0.067	0.084	0.014
.	19.01.16-02.04.26-1-214371	32	1	1	0	0	0	0	0	0	0	0	NA	NA	NA	5	7	237	239	344	0	0	0	0	0	0	0	0	0
.	19.01.16-02.04.27-1-214373	102	10	10	2	0	2	558	8	8	0	0	NA	NA	NA	36	34	247	242	358	122	120	316	1	11	9	0.004	0.045	0.025
.	19.01.16-02.04.28-1-214374	178	19	19	4	0	2	583	18	18	0	0	NA	NA	NA	56	58	254	251	366	132	129	322	18	21	19	0.071	0.084	0.052
.	19.01.16-02.04.29-1-214377	153	6	6	2	0	2	570	5	5	0	0	NA	NA	NA	60	46	247	249	363	122	126	322	6	9	6	0.024	0.036	0.017
.	19.01.16-02.04.29-1-214378	451	37	37	12	0	7	672	35	35	0	0	NA	NA	NA	135	145	273	280	405	150	157	365	67	69	20	0.245	0.246	0.049
.	19.01.16-02.04.29-1-214379	204	32	32	10	0	5	607	25	25	0	0	NA	NA	NA	73	86	267	254	378	143	130	334	42	54	17	0.157	0.213	0.045
.	19.01.16-02.04.35-1-214387	212	13	13	1	0	1	587	11	11	0	0	NA	NA	NA	68	59	258	252	362	134	131	322	26	8	4	0.101	0.032	0.011
.	19.01.16-02.04.40-1-214388	61	2	2	1	0	1	559	1	1	0	0	NA	NA	NA	19	27	244	244	352	121	120	318	1	1	0	0.004	0.004	0
.	19.01.16-02.04.47-1-214389	34	1	1	0	0	0	0	0	0	0	0	NA	NA	NA	7	10	238	242	343	0	0	0	0	0	0	0	0	0
.	19.01.16-02.04.48-1-214390	177	27	27	9	0	7	568	25	25	0	0	NA	NA	NA	53	40	249	246	358	126	125	317	43	42	15	0.173	0.171	0.042
.	19.01.16-02.04.49-1-214391	89	4	4	0	0	0	571	3	3	0	0	NA	NA	NA	23	42	247	248	360	124	121	326	7	5	0	0.028	0.02	0
.	19.01.16-02.04.50-1-214392	146	7	7	2	0	2	571	6	6	0	0	NA	NA	NA	51	52	254	253	358	126	126	319	15	7	0	0.059	0.028	0
.	19.01.16-02.04.55-1-214393	148	18	18	4	0	3	579	15	15	0	0	NA	NA	NA	53	56	250	256	363	128	130	321	9	25	18	0.036	0.098	0.05
.	19.01.16-02.04.59-1-214394	98	10	10	4	0	3	559	8	8	0	0	NA	NA	NA	32	30	247	243	353	127	122	310	9	2	15	0.036	0.008	0.042
.	19.01.16-02.05.03-1-214395	272	24	24	9	0	7	611	21	21	0	0	NA	NA	NA	76	86	260	258	381	135	137	339	43	45	7	0.165	0.174	0.018
.	19.01.16-02.05.05-1-214396	90	4	4	1	0	1	545	2	2	0	0	NA	NA	NA	24	19	241	241	350	119	119	307	3	1	2	0.012	0.004	0.006
.	19.01.16-02.05.10-1-214399	208	29	29	5	0	4	594	23	23	0	0	NA	NA	NA	65	77	255	262	373	127	133	334	76	24	11	0.298	0.092	0.029
.	19.01.16-02.05.20-1-214429	185	9	9	3	0	2	576	8	8	0	0	NA	NA	NA	56	56	254	249	366	128	122	326	8	11	1	0.031	0.044	0.003
.	19.01.16-02.05.21-1-214430	149	22	22	5	0	5	580	21	21	0	0	NA	NA	NA	47	58	257	249	365	131	124	325	47	15	13	0.183	0.06	0.036
.	19.01.16-02.05.23-1-214431	205	27	27	6	0	6	579	25	25	0	0	NA	NA	NA	74	56	255	250	364	132	125	322	42	34	20	0.165	0.136	0.055
.	19.01.16-02.05.24-1-214432	92	3	3	0	0	0	557	2	2	0	0	NA	NA	NA	24	29	246	244	352	121	122	314	1	0	10	0.004	0	0.028
.	19.01.16-02.05.31-1-214437	203	28	28	11	0	9	587	26	26	0	0	NA	NA	NA	58	59	253	250	369	132	127	328	45	20	3	0.178	0.08	0.008
.	19.01.16-02.05.34-1-214438	60	2	2	0	0	0	502	1	1	0	0	NA	NA	NA	28	14	239	240	348	111	108	283	2	1	0	0.008	0.004	0
.	19.01.16-02.05.40-1-214444	91	5	5	1	0	1	562	4	4	0	0	NA	NA	NA	32	39	250	247	355	122	127	313	4	13	2	0.016	0.053	0.006
.	19.01.16-02.05.44-1-214446	94	15	15	2	0	2	557	14	14	0	0	NA	NA	NA	35	28	244	243	354	123	120	314	19	9	4	0.078	0.037	0.011
.	19.01.16-02.05.45-1-214447	96	6	6	0	0	0	559	3	3	0	0	NA	NA	NA	38	38	248	246	357	123	122	314	13	0	1	0.052	0	0.003
.	19.01.16-02.05.46-1-214448	91	5	5	1	0	0	569	4	4	0	0	NA	NA	NA	35	48	255	247	359	127	121	321	13	3	1	0.051	0.012	0.003
.	19.01.16-02.05.57-1-214449	265	28	28	9	0	7	594	26	26	0	0	NA	NA	NA	67	69	250	260	372	124	138	332	39	33	18	0.156	0.127	0.048
.	19.01.16-02.06.01-1-214450	158	8	8	4	0	4	580	7	7	0	0	NA	NA	NA	46	55	251	255	362	125	131	324	3	10	2	0.012	0.039	0.006
.	19.01.16-02.06.01-1-214451	261	38	38	10	0	5	608	33	33	0	0	NA	NA	NA	68	80	252	259	382	130	136	342	65	61	9	0.258	0.236	0.024
.	19.01.16-02.06.02-1-214452	493	79	79	22	0	17	658	72	72	0	0	NA	NA	NA	116	138	275	274	402	149	151	358	116	83	51	0.422	0.303	0.127
.	19.01.16-02.06.02-1-214453	119	6	6	0	0	0	570	5	5	0	0	NA	NA	NA	46	46	248	250	361	122	127	321	13	2	1	0.052	0.008	0.003
.	19.01.16-02.06.06-1-214454	62	4	4	0	0	0	538	3	3	0	0	NA	NA	NA	38	20	240	245	348	115	120	303	6	5	0	0.025	0.02	0
.	19.01.16-02.06.08-1-214455	91	5	5	2	0	2	545	2	2	0	0	NA	NA	NA	45	23	240	245	351	117	121	307	0	3	7	0	0.012	0.02
.	19.01.16-02.06.09-1-214457	63	2	2	1	0	1	550	1	1	0	0	NA	NA	NA	18	22	244	242	349	122	118	310	2	3	0	0.008	0.012	0
.	19.01.16-02.06.21-1-214486	326	47	47	11	0	8	590	45	45	0	0	NA	NA	NA	93	65	254	254	370	130	133	327	78	59	8	0.307	0.232	0.022
.	19.01.16-02.06.22-1-214487	208	16	16	6	0	4	592	13	13	0	0	NA	NA	NA	64	66	260	254	365	136	129	327	18	13	17	0.069	0.051	0.047
.	19.01.16-02.06.22-1-214488	65	3	3	1	0	1	457	2	2	0	0	NA	NA	NA	23	13	237	240	349	92	98	267	2	0	0	0.008	0	0
.	19.01.16-02.06.22-1-214489	186	17	17	4	0	3	585	15	15	0	0	NA	NA	NA	60	58	255	251	365	132	126	327	29	14	10	0.114	0.056	0.027
.	19.01.16-02.06.23-1-214490	120	9	9	3	0	3	562	6	6	0	0	NA	NA	NA	39	39	245	243	364	125	116	321	10	9	13	0.041	0.037	0.036
.	19.01.16-02.06.45-1-214502	92	3	3	0	0	0	562	2	2	0	0	NA	NA	NA	32	33	248	243	355	124	122	316	2	15	0	0.008	0.062	0
.	19.01.16-02.06.49-1-214503	242	23	23	9	0	6	597	22	22	0	0	NA	NA	NA	87	75	255	261	372	135	132	330	57	40	5	0.224	0.153	0.013
.	19.01.16-02.06.50-1-214504	289	51	51	15	0	11	604	46	46	0	0	NA	NA	NA	84	93	267	267	372	136	141	327	98	46	47	0.367	0.172	0.126
.	19.01.16-02.07.00-1-214507	240	30	30	8	0	8	604	27	27	0	0	NA	NA	NA	64	76	252	254	383	131	131	342	49	22	21	0.194	0.087	0.055
.	19.01.16-02.07.01-1-214508	32	1	1	0	0	0	0	0	0	0	0	NA	NA	NA	10	9	239	238	345	0	0	0	1	0	0	0.004	0	0
.	19.01.16-02.07.05-1-214509	85	6	6	0	0	0	563	5	5	0	0	NA	NA	NA	38	42	248	245	362	121	123	319	11	10	0	0.044	0.041	0
.	19.01.16-02.07.05-1-214510	120	6	6	0	0	0	549	5	5	0	0	NA	NA	NA	28	24	247	244	346	123	120	306	7	5	7	0.028	0.02	0.02
.	19.01.16-02.07.05-1-214511	115	11	11	2	0	2	558	9	9	0	0	NA	NA	NA	46	35	248	247	353	124	124	310	16	6	6	0.065	0.024	0.017
.	19.01.16-02.07.25-1-214543	183	31	31	3	0	3	581	30	30	0	0	NA	NA	NA	36	56	255	249	365	130	128	323	40	38	9	0.157	0.153	0.025
.	19.01.16-02.07.25-1-214544	269	42	42	22	0	18	597	38	38	0	0	NA	NA	NA	74	77	250	258	382	129	128	340	64	71	22	0.256	0.275	0.058
.	19.01.16-02.07.27-1-214546	65	2	2	2	0	1	540	1	1	0	0	NA	NA	NA	33	19	241	240	351	118	119	303	9	0	0	0.037	0	0
.	19.01.16-02.07.36-1-214553	271	26	26	5	0	4	593	24	24	0	0	NA	NA	NA	76	69	258	254	370	135	130	328	56	31	6	0.217	0.122	0.016
.	19.01.16-02.07.40-1-214554	89	3	3	1	0	1	570	2	2	0	0	NA	NA	NA	26	44	246	255	356	122	130	318	0	5	3	0	0.02	0.008
.	19.01.16-02.07.42-1-214555	37	1	1	0	0	0	0	0	0	0	0	NA	NA	NA	10	13	237	244	345	0	0	0	0	1	0	0	0.004	0
.	19.01.16-02.07.46-1-214556	351	43	43	20	0	15	605	39	39	0	0	NA	NA	NA	98	83	258	256	382	132	131	342	75	76	9	0.291	0.297	0.024
.	19.01.16-02.07.46-1-214557	304	46	46	11	0	8	622	43	43	0	0	NA	NA	NA	72	96	258	260	391	135	134	353	76	62	15	0.295	0.238	0.038
.	19.01.16-02.08.03-1-214559	117	14	14	3	0	3	571	12	12	0	0	NA	NA	NA	29	41	248	249	357	125	127	319	10	12	6	0.04	0.048	0.017
.	19.01.16-02.08.03-1-214560	269	23	23	5	0	4	610	22	22	0	0	NA	NA	NA	97	87	259	258	383	135	135	340	18	42	7	0.069	0.163	0.018
.	19.01.16-02.08.17-1-214570	123	8	8	3	0	3	563	7	7	0	0	NA	NA	NA	27	35	245	245	358	123	122	318	18	4	7	0.073	0.016	0.02
.	19.01.16-02.08.19-1-214589	177	20	20	3	0	3	578	18	18	0	0	NA	NA	NA	49	58	253	258	360	127	133	318	12	15	18	0.047	0.058	0.05
.	19.01.16-02.08.23-1-214592	151	5	5	3	0	0	568	4	4	0	0	NA	NA	NA	49	43	249	241	366	126	120	322	18	0	8	0.072	0	0.022
.	19.01.16-02.08.32-1-214601	36	1	1	0	0	0	0	0	0	0	0	NA	NA	NA	13	10	241	241	341	0	0	0	1	0	0	0.004	0	0
.	19.01.16-02.08.35-1-214605	178	19	19	8	0	7	596	17	17	0	0	NA	NA	NA	50	67	250	259	371	128	138	330	24	26	8	0.096	0.1	0.022
.	19.01.16-02.08.36-1-214606	59	2	2	0	0	0	554	1	1	0	0	NA	NA	NA	27	27	241	246	353	119	121	314	5	4	0	0.021	0.016	0
.	19.01.16-02.08.36-1-214607	310	18	18	4	0	2	606	15	15	0	0	NA	NA	NA	87	80	254	258	381	132	132	342	29	13	6	0.114	0.05	0.016
.	19.01.16-02.08.37-1-214608	250	37	37	15	0	11	605	33	33	0	0	NA	NA	NA	79	79	264	254	374	137	132	336	74	82	5	0.28	0.323	0.013
.	19.01.16-02.08.42-1-214609	34	1	1	0	0	0	0	0	0	0	0	NA	NA	NA	11	10	241	236	346	0	0	0	0	0	2	0	0	0.006
.	19.01.16-02.08.45-1-214610	119	8	8	0	0	0	567	7	7	0	0	NA	NA	NA	35	43	247	250	359	123	125	319	21	0	3	0.085	0	0.008
.	19.01.16-02.08.47-1-214611	87	6	6	0	0	0	563	5	5	0	0	NA	NA	NA	26	44	244	256	357	121	129	313	0	4	9	0	0.016	0.025
.	19.01.16-02.08.50-1-214612	94	6	6	2	0	2	550	4	4	0	0	NA	NA	NA	34	28	245	245	351	120	123	307	19	1	0	0.078	0.004	0
.	19.01.16-02.08.50-1-214613	177	11	11	2	0	1	571	10	10	0	0	NA	NA	NA	38	44	243	257	357	119	131	321	7	6	15	0.029	0.023	0.042
.	19.01.16-02.08.54-1-214614	58	2	2	1	0	1	557	1	1	0	0	NA	NA	NA	29	33	246	244	356	120	120	317	0	5	0	0	0.02	0
.	19.01.16-02.09.04-1-214615	95	11	11	1	0	1	560	8	8	0	0	NA	NA	NA	31	33	243	250	353	119	127	314	12	2	8	0.049	0.008	0.023
.	19.01.16-02.09.05-1-214616	149	8	8	4	0	2	561	7	7	0	0	NA	NA	NA	47	41	242	253	359	121	127	313	8	3	8	0.033	0.012	0.022
.	19.01.16-02.09.06-1-214617	210	17	17	2	0	2	585	15	15	0	0	NA	NA	NA	54	63	250	263	363	124	139	322	10	17	11	0.04	0.065	0.03
.	19.01.16-02.09.06-1-214618	120	9	9	1	0	1	552	7	7	0	0	NA	NA	NA	34	22	240	241	354	120	118	314	5	0	12	0.021	0	0.034
.	19.01.16-02.09.07-1-214619	35	1	1	0	0	0	0	0	0	0	0	NA	NA	NA	12	7	238	237	345	0	0	0	0	0	0	0	0	0
.	19.01.16-02.09.10-1-214620	64	4	4	1	0	1	547	3	3	0	0	NA	NA	NA	20	21	241	244	349	120	121	306	0	13	3	0	0.053	0.009
.	19.01.16-02.09.10-1-214622	270	38	38	3	0	3	594	37	37	0	0	NA	NA	NA	81	75	263	259	366	136	136	322	64	41	18	0.243	0.158	0.049
.	19.01.16-02.09.11-1-214625	31	1	1	0	0	0	0	0	0	0	0	NA	NA	NA	9	9	236	240	346	0	0	0	0	1	0	0	0.004	0
.	19.01.16-02.09.13-1-214627	33	1	1	0	0	0	0	0	0	0	0	NA	NA	NA	7	10	238	241	344	0	0	0	0	2	0	0	0.008	0
.	19.01.16-02.09.17-1-214631	126	9	9	1	0	1	573	7	7	0	0	NA	NA	NA	39	47	244	253	363	123	130	320	16	6	5	0.066	0.024	0.014
.	19.01.16-02.09.25-1-214662	67	2	2	2	0	1	554	1	1	0	0	NA	NA	NA	21	30	245	246	352	120	125	309	8	3	0	0.033	0.012	0
.	19.01.16-02.09.26-1-214664	33	1	1	0	0	0	0	0	0	0	0	NA	NA	NA	9	14	241	240	346	0	0	0	0	0	0	0	0	0
.	19.01.16-02.09.26-1-214665	64	3	3	0	0	0	553	2	2	0	0	NA	NA	NA	24	26	245	242	352	123	119	311	11	0	0	0.045	0	0
.	19.01.16-02.09.26-1-214666	237	24	24	9	0	5	602	22	22	0	0	NA	NA	NA	71	75	251	259	378	129	134	339	40	45	14	0.159	0.174	0.037
.	19.01.16-02.09.28-1-214670	293	41	41	11	0	10	599	38	38	0	0	NA	NA	NA	69	71	259	256	369	140	130	329	74	39	21	0.286	0.152	0.057
.	19.01.16-02.09.32-1-214671	146	13	13	5	0	4	562	10	10	0	0	NA	NA	NA	45	40	249	250	354	126	125	311	41	9	4	0.165	0.036	0.011
.	19.01.16-02.09.35-1-214675	210	10	10	1	0	1	585	9	9	0	0	NA	NA	NA	64	64	258	255	364	132	135	318	16	7	3	0.062	0.027	0.008
.	19.01.16-02.09.37-1-214676	62	4	4	0	0	0	552	3	3	0	0	NA	NA	NA	19	23	244	243	349	121	121	310	1	0	6	0.004	0	0.017
.	19.01.16-02.09.40-1-214677	209	23	23	5	0	4	573	20	20	0	0	NA	NA	NA	59	48	248	253	360	126	129	318	42	16	16	0.169	0.063	0.044
.	19.01.16-02.09.42-1-214678	149	38	38	10	0	8	578	35	35	0	0	NA	NA	NA	45	48	248	244	369	125	125	328	52	88	11	0.21	0.361	0.03
.	19.01.16-02.09.58-1-214679	92	5	5	1	0	1	555	4	4	0	0	NA	NA	NA	37	29	248	243	351	124	119	312	15	4	0	0.06	0.016	0
.	19.01.16-02.10.00-1-214680	63	4	4	1	0	1	545	3	3	0	0	NA	NA	NA	27	27	246	243	351	119	117	309	6	0	4	0.024	0	0.011
.	19.01.16-02.10.06-1-214685	193	14	14	3	0	3	581	12	12	0	0	NA	NA	NA	56	60	254	254	365	132	131	318	10	17	11	0.039	0.067	0.03
.	19.01.16-02.10.11-1-214689	154	26	26	9	0	7	562	23	23	0	0	NA	NA	NA	51	42	251	248	356	126	124	312	28	29	25	0.112	0.117	0.07
.	19.01.16-02.10.15-1-214693	151	17	17	2	0	2	560	16	16	0	0	NA	NA	NA	47	37	246	242	362	124	120	316	31	9	18	0.126	0.037	0.05
.	19.01.16-02.10.15-1-214694	182	13	13	3	0	2	575	11	11	0	0	NA	NA	NA	52	48	250	252	359	127	128	320	8	14	6	0.032	0.056	0.017
.	19.01.16-02.10.15-1-214696	35	1	1	0	0	0	0	0	0	0	0	NA	NA	NA	10	11	240	238	346	0	0	0	0	4	0	0	0.017	0
.	19.01.16-02.10.18-1-214717	403	42	42	12	0	9	627	38	38	0	0	NA	NA	NA	108	102	264	270	381	144	145	338	86	44	10	0.326	0.163	0.026
.	19.01.16-02.10.27-1-214728	327	55	55	10	0	7	618	49	49	0	0	NA	NA	NA	95	96	263	260	386	136	136	346	120	55	17	0.456	0.212	0.044
.	19.01.16-02.10.34-1-214735	217	16	16	8	0	6	597	14	14	0	0	NA	NA	NA	59	77	256	252	382	131	129	337	19	21	5	0.074	0.083	0.013
.	19.01.16-02.10.36-1-214739	60	4	4	1	0	1	545	3	3	0	0	NA	NA	NA	27	21	243	239	352	117	117	311	6	1	0	0.025	0.004	0
.	19.01.16-02.10.41-1-214742	62	2	2	0	0	0	248	1	1	0	0	NA	NA	NA	9	23	242	241	353	51	56	141	1	0	0	0.004	0	0
.	19.01.16-02.10.44-1-214743	148	11	11	4	0	4	567	10	10	0	0	NA	NA	NA	55	40	243	249	361	123	124	320	9	10	12	0.037	0.04	0.033
.	19.01.16-02.10.47-1-214744	121	9	9	2	0	1	564	7	7	0	0	NA	NA	NA	42	36	241	247	361	122	121	321	14	0	9	0.058	0	0.025
.	19.01.16-02.10.51-1-214745	295	15	15	4	0	4	624	11	11	0	0	NA	NA	NA	92	104	261	264	392	134	141	349	17	36	0	0.065	0.136	0
.	19.01.16-02.10.52-1-214746	177	17	17	1	0	1	572	16	16	0	0	NA	NA	NA	77	50	247	251	365	122	129	321	24	12	7	0.097	0.048	0.019
.	19.01.16-02.10.52-1-214747	269	68	68	15	0	15	596	65	65	0	0	NA	NA	NA	67	72	256	255	374	134	132	330	122	79	34	0.477	0.31	0.091
.	19.01.16-02.11.07-1-214748	90	3	3	0	0	0	556	2	2	0	0	NA	NA	NA	33	30	245	247	351	121	126	309	11	0	0	0.045	0	0
.	19.01.16-02.11.09-1-214750	34	1	1	0	0	0	0	0	0	0	0	NA	NA	NA	10	5	238	238	342	0	0	0	4	0	0	0.017	0	0
.	19.01.16-02.11.09-1-214751	94	6	6	0	0	0	568	4	4	0	0	NA	NA	NA	26	41	247	247	360	125	125	318	4	8	5	0.016	0.032	0.014
.	19.01.16-02.11.12-1-214754	113	6	6	2	0	2	557	5	5	0	0	NA	NA	NA	49	36	247	246	356	124	120	313	7	10	1	0.028	0.041	0.003
.	19.01.16-02.11.17-1-214760	144	8	8	2	0	2	573	6	6	0	0	NA	NA	NA	40	43	245	250	361	124	128	321	24	5	8	0.098	0.02	0.022
.	19.01.16-02.11.17-1-214761	91	6	6	1	0	0	553	4	4	0	0	NA	NA	NA	28	28	240	246	355	120	120	313	6	2	4	0.025	0.008	0.011
.	19.01.16-02.11.23-1-214785	34	1	1	0	0	0	0	0	0	0	0	NA	NA	NA	8	8	237	239	345	0	0	0	0	2	0	0	0.008	0
.	19.01.16-02.11.25-1-214786	262	40	40	8	0	6	615	38	38	0	0	NA	NA	NA	71	90	263	266	374	142	142	331	83	49	21	0.316	0.184	0.056
.	19.01.16-02.11.25-1-214787	153	24	24	4	0	4	561	21	21	0	0	NA	NA	NA	44	41	248	251	355	122	126	313	12	28	16	0.048	0.112	0.045
.	19.01.16-02.11.27-1-214791	101	10	10	1	0	0	561	8	8	0	0	NA	NA	NA	32	37	244	243	363	120	121	320	4	9	7	0.016	0.037	0.019
.	19.01.16-02.11.30-1-214793	38	1	1	0	0	0	0	0	0	0	0	NA	NA	NA	10	10	237	243	343	0	0	0	0	0	1	0	0	0.003
.	19.01.16-02.11.34-1-214794	36	1	1	1	0	1	0	0	0	0	0	NA	NA	NA	12	8	240	237	344	0	0	0	2	0	0	0.008	0	0
.	19.01.16-02.11.35-1-214798	116	12	12	7	0	6	567	11	11	0	0	NA	NA	NA	29	39	249	243	360	127	119	321	27	8	12	0.108	0.033	0.033
.	19.01.16-02.11.37-1-214799	242	39	39	9	0	7	587	36	36	0	0	NA	NA	NA	73	64	254	252	371	129	129	329	60	41	22	0.236	0.163	0.059
.	19.01.16-02.11.38-1-214800	39	1	1	0	0	0	0	0	0	0	0	NA	NA	NA	13	11	239	239	346	0	0	0	0	0	0	0	0	0
.	19.01.16-02.11.41-1-214801	63	2	2	0	0	0	150	0	0	0	0	NA	NA	NA	22	17	241	238	351	37	30	83	0	0	2	0	0	0.006
.	19.01.16-02.11.43-1-214802	175	14	14	1	0	1	566	13	13	0	0	NA	NA	NA	46	40	247	247	359	120	126	320	10	15	9	0.04	0.061	0.025
.	19.01.16-02.11.48-1-214803	58	2	2	2	0	2	352	1	1	0	0	NA	NA	NA	23	21	243	240	351	76	74	202	2	6	0	0.008	0.025	0
.	19.01.16-02.11.50-1-214804	62	2	2	1	0	1	301	1	1	0	0	NA	NA	NA	17	15	239	243	346	67	67	167	0	3	0	0	0.012	0
.	19.01.16-02.11.58-1-214807	124	17	17	1	0	1	552	16	16	0	0	NA	NA	NA	48	32	245	250	350	122	126	304	29	10	5	0.118	0.04	0.014
.	19.01.16-02.12.00-1-214808	122	11	11	5	0	5	567	10	10	0	0	NA	NA	NA	32	42	248	246	361	124	121	322	9	16	8	0.036	0.065	0.022
.	19.01.16-02.12.00-1-214809	241	42	42	9	0	8	605	40	40	0	0	NA	NA	NA	63	75	258	255	375	135	132	338	88	59	7	0.341	0.231	0.019
.	19.01.16-02.12.04-1-214810	314	34	34	10	0	8	623	31	31	0	0	NA	NA	NA	85	99	269	263	380	144	140	339	50	65	16	0.186	0.247	0.042
.	19.01.16-02.12.07-1-214811	62	3	3	1	0	1	551	2	2	0	0	NA	NA	NA	26	25	244	244	350	121	122	308	0	1	3	0	0.004	0.009
.	19.01.16-02.12.19-1-214837	291	25	25	5	0	4	607	22	22	0	0	NA	NA	NA	77	83	264	262	370	137	139	331	40	30	10	0.152	0.115	0.027
.	19.01.16-02.12.20-1-214844	115	12	12	3	0	2	564	10	10	0	0	NA	NA	NA	52	45	253	248	357	127	123	314	18	4	7	0.071	0.016	0.02
.	19.01.16-02.12.25-1-214845	90	6	6	1	0	1	558	4	4	0	0	NA	NA	NA	41	38	247	250	354	122	123	313	0	10	10	0	0.04	0.028
.	19.01.16-02.12.26-1-214848	67	2	2	0	0	0	553	1	1	0	0	NA	NA	NA	28	28	246	239	356	123	115	315	0	1	1	0	0.004	0.003
.	19.01.16-02.12.30-1-214851	65	2	2	0	0	0	553	1	1	0	0	NA	NA	NA	24	26	243	245	351	120	122	311	5	0	1	0.021	0	0.003
.	19.01.16-02.12.36-1-214859	65	2	2	0	0	0	451	1	1	0	0	NA	NA	NA	16	19	241	242	349	104	100	247	0	1	0	0	0.004	0
.	19.01.16-02.12.40-1-214860	202	11	11	1	0	1	594	7	7	0	0	NA	NA	NA	79	73	250	260	376	127	133	334	21	5	10	0.084	0.019	0.027
.	19.01.16-02.12.44-1-214861	205	13	13	3	0	3	593	12	12	0	0	NA	NA	NA	61	65	255	257	366	132	133	328	11	20	17	0.043	0.078	0.046
.	19.01.16-02.12.45-1-214862	32	1	1	0	0	0	0	0	0	0	0	NA	NA	NA	7	11	241	237	346	0	0	0	0	0	0	0	0	0
.	19.01.16-02.12.45-1-214863	184	14	14	2	0	2	559	13	13	0	0	NA	NA	NA	59	37	247	246	357	123	125	311	4	23	16	0.016	0.093	0.045
.	19.01.16-02.12.47-1-214864	209	34	34	13	0	10	582	30	30	0	0	NA	NA	NA	59	59	255	252	365	132	132	318	60	38	14	0.235	0.151	0.038
.	19.01.16-02.12.47-1-214865	65	3	3	1	0	1	560	2	2	0	0	NA	NA	NA	22	34	246	245	356	123	123	314	0	5	15	0	0.02	0.042
.	19.01.16-02.13.00-1-214866	143	32	32	10	0	9	573	31	31	0	0	NA	NA	NA	37	43	252	247	357	129	124	320	37	53	15	0.147	0.215	0.042
.	19.01.16-02.13.02-1-214867	91	3	3	1	0	1	569	2	2	0	0	NA	NA	NA	24	38	254	245	352	130	124	315	7	6	0	0.028	0.024	0
.	19.01.16-02.13.04-1-214868	115	6	6	2	0	0	552	4	4	0	0	NA	NA	NA	42	30	244	245	354	121	122	309	14	10	14	0.057	0.041	0.04
.	19.01.16-02.13.04-1-214869	296	93	93	27	0	24	600	90	90	0	0	NA	NA	NA	81	82	263	260	372	134	138	328	145	93	42	0.551	0.358	0.113
.	19.01.16-02.13.08-1-214872	93	5	5	3	0	2	548	3	3	0	0	NA	NA	NA	25	19	239	242	351	116	121	311	19	4	0	0.079	0.017	0
.	19.01.16-02.13.18-1-214897	120	13	13	1	0	1	563	10	10	0	0	NA	NA	NA	30	32	246	247	352	124	126	313	10	19	3	0.041	0.077	0.009
.	19.01.16-02.13.28-1-214908	117	9	9	0	0	0	562	7	7	0	0	NA	NA	NA	33	36	243	248	358	122	125	315	15	17	2	0.062	0.069	0.006
.	19.01.16-02.13.30-1-214910	92	4	4	1	0	1	560	3	3	0	0	NA	NA	NA	35	38	248	248	355	126	125	309	9	2	8	0.036	0.008	0.023
.	19.01.16-02.13.31-1-214911	66	3	3	0	0	0	555	2	2	0	0	NA	NA	NA	14	23	241	244	351	120	121	314	0	5	4	0	0.02	0.011
.	19.01.16-02.13.35-1-214915	157	10	10	4	0	3	577	8	8	0	0	NA	NA	NA	50	49	247	252	363	124	131	322	36	18	0	0.146	0.071	0
.	19.01.16-02.13.44-1-214916	35	1	1	1	0	1	0	0	0	0	0	NA	NA	NA	11	7	239	240	341	0	0	0	0	2	0	0	0.008	0
.	19.01.16-02.13.46-1-214917	238	42	42	15	0	12	596	39	39	0	0	NA	NA	NA	77	69	252	262	368	128	141	327	65	74	8	0.258	0.282	0.022
.	19.01.16-02.13.48-1-214918	307	25	25	10	0	9	612	24	24	0	0	NA	NA	NA	75	84	264	259	374	139	136	337	38	21	11	0.144	0.081	0.029
.	19.01.16-02.13.50-1-214919	58	2	2	1	0	0	544	1	1	0	0	NA	NA	NA	27	22	240	246	349	120	120	304	4	0	2	0.017	0	0.006
.	19.01.16-02.13.52-1-214920	37	1	1	0	0	0	0	0	0	0	0	NA	NA	NA	14	18	240	241	350	0	0	0	0	0	2	0	0	0.006
.	19.01.16-02.13.58-1-214921	35	1	1	0	0	0	0	0	0	0	0	NA	NA	NA	5	7	236	238	346	0	0	0	2	0	0	0.008	0	0
.	19.01.16-02.14.01-1-214922	62	3	3	0	0	0	554	2	2	0	0	NA	NA	NA	20	27	245	243	352	122	116	316	1	0	3	0.004	0	0.009
.	19.01.16-02.14.05-1-214923	36	1	1	0	0	0	0	0	0	0	0	NA	NA	NA	9	7	239	237	344	0	0	0	0	0	0	0	0	0
.	19.01.16-02.14.08-1-214924	91	3	3	1	0	1	546	2	2	0	0	NA	NA	NA	30	19	242	242	348	121	117	308	0	6	2	0	0.025	0.006
.	19.01.16-02.14.09-1-214925	416	39	39	11	0	7	636	35	35	0	0	NA	NA	NA	125	118	265	268	398	140	143	353	46	67	23	0.174	0.25	0.058
.	19.01.16-02.14.21-1-214953	116	13	13	1	0	1	556	11	11	0	0	NA	NA	NA	41	36	246	246	357	123	123	310	13	6	4	0.053	0.024	0.011
.	19.01.16-02.14.22-1-214956	32	1	1	0	0	0	0	0	0	0	0	NA	NA	NA	7	10	238	240	345	0	0	0	0	0	1	0	0	0.003
.	19.01.16-02.14.25-1-214957	34	1	1	0	0	0	0	0	0	0	0	NA	NA	NA	12	14	242	239	346	0	0	0	2	0	0	0.008	0	0
.	19.01.16-02.14.29-1-214962	301	31	31	9	0	5	617	30	30	0	0	NA	NA	NA	98	90	259	266	378	137	144	336	61	49	10	0.236	0.184	0.026
.	19.01.16-02.14.29-1-214963	120	6	6	3	0	3	566	5	5	0	0	NA	NA	NA	44	41	249	243	362	126	119	321	18	8	0	0.072	0.033	0
.	19.01.16-02.14.35-1-214967	582	51	51	12	0	11	679	42	42	0	0	NA	NA	NA	170	154	285	276	406	161	152	366	86	77	36	0.302	0.279	0.089
.	19.01.16-02.14.45-1-214972	120	7	7	2	0	1	555	5	5	0	0	NA	NA	NA	35	26	243	245	351	117	123	315	1	9	10	0.004	0.037	0.028
.	19.01.16-02.14.45-1-214973	120	9	9	2	0	1	560	7	7	0	0	NA	NA	NA	33	32	242	244	359	120	122	318	6	11	6	0.025	0.045	0.017
.	19.01.16-02.14.52-1-214974	119	6	6	2	0	2	568	5	5	0	0	NA	NA	NA	28	43	249	246	361	125	122	321	8	3	10	0.032	0.012	0.028
.	19.01.16-02.15.03-1-214975	175	10	10	6	0	1	587	9	9	0	0	NA	NA	NA	50	65	253	253	372	128	127	332	22	24	4	0.087	0.095	0.011
.	19.01.16-02.15.04-1-214976	59	2	2	1	0	1	51	1	1	0	0	NA	NA	NA	17	18	240	240	351	9	12	30	0	1	3	0	0.004	0.009
.	19.01.16-02.15.08-1-214977	64	3	3	0	0	0	559	2	2	0	0	NA	NA	NA	22	31	251	241	352	125	120	314	3	1	3	0.012	0.004	0.009
.	19.01.16-02.15.10-1-214979	152	25	25	6	0	3	572	22	22	0	0	NA	NA	NA	63	50	253	249	361	130	123	319	45	28	13	0.178	0.112	0.036
.	19.01.16-02.15.11-1-214982	202	18	18	4	0	3	582	16	16	0	0	NA	NA	NA	74	67	255	256	369	127	129	326	24	48	12	0.094	0.188	0.033
.	19.01.16-02.15.14-1-214985	182	15	15	5	0	4	568	12	12	0	0	NA	NA	NA	51	41	246	253	355	124	132	312	21	15	7	0.085	0.059	0.02
.	19.01.16-02.15.23-1-215008	187	20	20	5	0	3	599	18	18	0	0	NA	NA	NA	55	74	260	254	373	135	130	334	31	22	10	0.119	0.087	0.027
.	19.01.16-02.15.23-1-215009	64	2	2	1	0	1	344	1	1	0	0	NA	NA	NA	13	13	240	243	343	78	78	188	2	1	0	0.008	0.004	0
.	19.01.16-02.15.30-1-215018	316	50	50	11	0	9	616	45	45	0	0	NA	NA	NA	85	94	269	261	377	146	135	335	79	88	6	0.294	0.337	0.016
.	19.01.16-02.15.35-1-215022	152	6	6	4	0	3	570	5	5	0	0	NA	NA	NA	64	47	254	249	357	130	126	314	12	2	1	0.047	0.008	0.003
.	19.01.16-02.15.35-1-215023	253	15	15	1	0	0	602	14	14	0	0	NA	NA	NA	74	87	267	265	368	143	140	319	29	20	16	0.109	0.075	0.043
.	19.01.16-02.15.40-1-215026	115	10	10	3	0	3	556	9	9	0	0	NA	NA	NA	33	32	247	244	354	124	119	313	7	6	6	0.028	0.025	0.017
.	19.01.16-02.15.48-1-215027	124	6	6	1	0	1	565	4	4	0	0	NA	NA	NA	47	42	251	245	359	126	124	315	4	13	0	0.016	0.053	0
.	19.01.16-02.15.54-1-215028	294	86	86	26	0	22	601	76	76	0	0	NA	NA	NA	92	80	247	263	383	124	136	341	122	103	30	0.494	0.392	0.078
.	19.01.16-02.15.56-1-215029	61	3	3	1	0	1	542	2	2	0	0	NA	NA	NA	31	19	242	240	350	117	118	307	16	4	0	0.066	0.017	0
.	19.01.16-02.15.56-1-215030	58	2	2	1	0	1	552	1	1	0	0	NA	NA	NA	20	24	240	242	355	119	119	314	0	1	2	0	0.004	0.006
.	19.01.16-02.15.58-1-215031	240	77	77	19	0	12	585	67	67	0	0	NA	NA	NA	63	57	254	251	365	132	127	326	93	82	41	0.366	0.327	0.112
.	19.01.16-02.16.00-1-215032	33	1	1	1	0	1	0	0	0	0	0	NA	NA	NA	10	10	239	237	347	0	0	0	0	3	0	0	0.013	0
.	19.01.16-02.16.03-1-215033	392	34	34	11	0	7	622	30	30	0	0	NA	NA	NA	106	100	258	268	387	134	145	343	87	61	22	0.337	0.228	0.057
.	19.01.16-02.16.06-1-215034	150	17	17	5	0	3	574	15	15	0	0	NA	NA	NA	55	48	248	252	361	127	131	316	33	14	19	0.133	0.056	0.053
.	19.01.16-02.16.09-1-215035	64	2	2	0	0	0	197	1	1	0	0	NA	NA	NA	16	14	243	237	347	53	39	105	0	2	0	0	0.008	0
.	19.01.16-02.16.10-1-215037	174	29	29	11	0	7	584	25	25	0	0	NA	NA	NA	48	59	255	250	367	130	128	326	54	34	19	0.212	0.136	0.052
.	19.01.16-02.16.11-1-215039	123	13	13	1	0	1	570	10	10	0	0	NA	NA	NA	36	43	249	252	355	126	129	315	13	11	7	0.052	0.044	0.02
.	19.01.16-02.16.19-1-215065	118	12	12	3	0	2	547	8	8	0	0	NA	NA	NA	37	22	241	245	349	120	124	303	4	9	20	0.017	0.037	0.057
.	19.01.16-02.16.35-1-215075	119	7	7	0	0	0	565	6	6	0	0	NA	NA	NA	31	37	245	244	361	122	122	321	7	3	6	0.029	0.012	0.017
.	19.01.16-02.16.37-1-215080	66	4	4	1	0	1	546	2	2	0	0	NA	NA	NA	28	21	242	244	348	117	121	308	0	3	6	0	0.012	0.017
.	19.01.16-02.16.40-1-215081	89	5	5	1	0	1	558	4	4	0	0	NA	NA	NA	31	27	242	240	358	119	121	318	10	3	6	0.041	0.012	0.017
.	19.01.16-02.16.41-1-215082	239	42	42	11	0	8	619	37	37	0	0	NA	NA	NA	66	95	254	265	389	133	137	349	80	50	23	0.315	0.189	0.059
.	19.01.16-02.16.53-1-215085	245	44	44	17	0	12	592	39	39	0	0	NA	NA	NA	65	71	253	262	369	127	137	328	74	68	6	0.292	0.26	0.016
.	19.01.16-02.16.55-1-215086	199	54	54	17	0	15	587	49	49	0	0	NA	NA	NA	77	65	253	258	367	130	128	329	38	107	19	0.15	0.415	0.052
.	19.01.16-02.16.55-1-215087	60	2	2	0	0	0	500	1	1	0	0	NA	NA	NA	20	19	243	241	348	112	109	279	5	0	0	0.021	0	0
.	19.01.16-02.16.56-1-215088	495	50	50	16	0	12	670	46	46	0	0	NA	NA	NA	122	146	271	290	398	145	166	359	101	83	8	0.373	0.286	0.02
.	19.01.16-02.16.59-1-215089	60	2	2	1	0	1	551	1	1	0	0	NA	NA	NA	21	26	241	244	354	120	119	312	0	2	0	0	0.008	0
.	19.01.16-02.17.08-1-215090	124	10	10	5	0	5	571	9	9	0	0	NA	NA	NA	29	36	248	241	360	126	119	326	13	17	0	0.052	0.071	0
.	19.01.16-02.17.12-1-215095	118	15	15	5	0	4	568	14	14	0	0	NA	NA	NA	41	43	244	253	359	125	128	315	16	25	12	0.066	0.099	0.033
.	19.01.16-02.17.31-1-215127	33	1	1	0	0	0	0	0	0	0	0	NA	NA	NA	9	10	239	239	345	0	0	0	0	0	0	0	0	0
.	19.01.16-02.17.31-1-215128	171	27	27	9	0	6	571	24	24	0	0	NA	NA	NA	66	54	254	253	360	129	128	314	54	21	11	0.213	0.083	0.031
.	19.01.16-02.17.32-1-215129	64	3	3	0	0	0	550	2	2	0	0	NA	NA	NA	25	24	239	243	355	117	117	316	3	0	6	0.013	0	0.017
.	19.01.16-02.17.33-1-215130	61	2	2	0	0	0	549	1	1	0	0	NA	NA	NA	21	24	245	240	352	121	118	310	2	0	1	0.008	0	0.003
.	19.01.16-02.17.41-1-215134	150	11	11	7	0	6	570	10	10	0	0	NA	NA	NA	43	49	259	245	358	132	123	315	16	16	13	0.062	0.065	0.036
.	19.01.16-02.17.43-1-215135	297	22	22	8	0	7	626	21	21	0	0	NA	NA	NA	85	102	258	265	392	133	143	350	32	37	16	0.124	0.14	0.041
.	19.01.16-02.17.45-1-215136	200	15	15	3	0	2	589	13	13	0	0	NA	NA	NA	66	71	259	262	363	135	135	319	16	25	7	0.062	0.095	0.019
.	19.01.16-02.17.47-1-215137	197	14	14	4	0	3	575	13	13	0	0	NA	NA	NA	62	48	252	242	367	128	122	325	14	31	13	0.056	0.128	0.035
.	19.01.16-02.17.59-1-215138	354	51	51	14	0	7	624	47	47	0	0	NA	NA	NA	107	103	269	269	378	139	148	337	76	82	36	0.283	0.305	0.095
.	19.01.16-02.18.05-1-215139	89	5	5	0	0	0	557	4	4	0	0	NA	NA	NA	35	28	247	243	351	121	122	314	0	3	3	0	0.012	0.009
.	19.01.16-02.18.07-1-215142	497	66	66	26	0	18	676	59	59	0	0	NA	NA	NA	135	159	282	292	398	158	164	354	106	102	28	0.376	0.349	0.07
.	19.01.16-02.18.12-1-215146	58	2	2	0	0	0	352	0	0	0	0	NA	NA	NA	18	26	244	244	351	75	78	199	0	0	3	0	0	0.009
.	19.01.16-02.18.14-1-215149	96	5	5	2	0	2	555	4	4	0	0	NA	NA	NA	37	27	245	242	353	121	122	312	4	8	3	0.016	0.033	0.008
.	19.01.16-02.18.14-1-215150	32	1	1	0	0	0	0	0	0	0	0	NA	NA	NA	10	9	241	238	343	0	0	0	1	0	0	0.004	0	0
.	19.01.16-02.18.16-1-215153	178	8	8	2	0	2	580	7	7	0	0	NA	NA	NA	42	56	254	249	366	129	125	326	13	9	0	0.051	0.036	0
.	19.01.16-02.18.17-1-215155	124	13	13	2	0	2	564	12	12	0	0	NA	NA	NA	45	46	247	252	360	122	124	318	6	16	8	0.024	0.063	0.022
.	19.01.16-02.18.21-1-215174	62	2	2	0	0	0	196	0	0	0	0	NA	NA	NA	16	10	239	241	343	42	47	107	0	1	5	0	0.004	0.015
.	19.01.16-02.18.23-1-215176	152	8	8	1	0	1	565	7	7	0	0	NA	NA	NA	39	40	246	252	355	122	125	318	10	2	2	0.041	0.008	0.006
.	19.01.16-02.18.29-1-215180	58	2	2	0	0	0	550	1	1	0	0	NA	NA	NA	20	24	246	240	351	123	119	308	0	2	1	0	0.008	0.003
.	19.01.16-02.18.30-1-215182	141	7	7	3	0	2	570	6	6	0	0	NA	NA	NA	37	40	249	246	358	126	124	320	11	13	5	0.044	0.053	0.014
.	19.01.16-02.18.30-1-215183	289	16	16	2	0	2	605	13	13	0	0	NA	NA	NA	81	78	252	263	376	129	140	336	19	36	16	0.075	0.137	0.043
.	19.01.16-02.18.37-1-215187	60	2	2	0	0	0	550	1	1	0	0	NA	NA	NA	26	24	243	245	349	116	124	310	5	0	0	0.021	0	0
.	19.01.16-02.18.41-1-215192	33	1	1	0	0	0	0	0	0	0	0	NA	NA	NA	9	17	241	240	349	0	0	0	0	0	0	0	0	0
.	19.01.16-02.18.43-1-215193	35	1	1	0	0	0	0	0	0	0	0	NA	NA	NA	16	11	242	239	343	0	0	0	0	0	0	0	0	0
.	19.01.16-02.18.44-1-215194	213	13	13	2	0	2	594	11	11	0	0	NA	NA	NA	61	65	263	251	364	139	131	324	23	22	5	0.087	0.088	0.014
.	19.01.16-02.18.46-1-215195	217	37	37	12	0	8	588	33	33	0	0	NA	NA	NA	71	67	257	254	369	134	129	325	44	68	12	0.171	0.268	0.033
.	19.01.16-02.18.46-1-215196	150	7	7	3	0	3	563	6	6	0	0	NA	NA	NA	42	36	242	252	355	120	124	319	4	15	11	0.017	0.06	0.031
.	19.01.16-02.18.50-1-215197	236	16	16	1	0	1	595	14	14	0	0	NA	NA	NA	77	79	256	260	376	133	132	330	24	13	7	0.094	0.05	0.019
.	19.01.16-02.18.52-1-215198	55	2	2	1	0	1	204	1	1	0	0	NA	NA	NA	10	17	244	239	347	38	44	122	0	5	0	0	0.021	0
.	19.01.16-02.19.02-1-215199	117	6	6	1	0	1	562	5	5	0	0	NA	NA	NA	51	48	258	242	361	126	119	317	8	8	1	0.031	0.033	0.003
.	19.01.16-02.19.06-1-215200	384	52	52	21	0	14	625	45	45	0	0	NA	NA	NA	104	104	265	265	387	137	142	346	107	58	33	0.404	0.219	0.085
.	19.01.16-02.19.10-1-215203	120	27	27	2	0	1	572	23	23	0	0	NA	NA	NA	36	54	259	252	356	134	128	310	17	17	37	0.066	0.067	0.104
.	19.01.16-02.19.12-1-215205	414	43	43	8	0	7	647	39	39	0	0	NA	NA	NA	124	128	269	274	398	141	148	358	86	70	15	0.32	0.255	0.038
.	19.01.16-02.19.18-1-215227	60	2	2	0	0	0	103	1	1	0	0	NA	NA	NA	19	17	238	242	350	20	20	63	3	0	0	0.013	0	0
.	19.01.16-02.19.21-1-215231	296	64	64	13	0	9	598	58	58	0	0	NA	NA	NA	88	74	258	259	370	131	138	329	91	76	39	0.353	0.293	0.105
.	19.01.16-02.19.21-1-215232	118	4	4	1	0	1	568	3	3	0	0	NA	NA	NA	36	43	248	249	359	125	124	319	19	0	0	0.077	0	0
.	19.01.16-02.19.25-1-215236	90	5	5	1	0	1	557	2	2	0	0	NA	NA	NA	38	28	243	241	357	120	119	318	3	4	3	0.012	0.017	0.008
.	19.01.16-02.19.38-1-215247	111	9	9	2	0	2	557	8	8	0	0	NA	NA	NA	39	32	245	244	356	122	122	313	10	8	1	0.041	0.033	0.003
.	19.01.16-02.19.40-1-215248	179	10	10	2	0	2	584	9	9	0	0	NA	NA	NA	53	58	255	252	364	132	131	321	0	11	19	0	0.044	0.052
.	19.01.16-02.19.42-1-215249	119	8	8	1	0	1	543	7	7	0	0	NA	NA	NA	38	31	248	246	350	121	121	301	3	7	7	0.012	0.028	0.02
.	19.01.16-02.19.42-1-215250	299	44	44	10	0	9	600	39	39	0	0	NA	NA	NA	83	75	253	260	375	129	137	334	52	60	28	0.206	0.231	0.075
.	19.01.16-02.19.43-1-215251	205	22	22	9	0	7	581	18	18	0	0	NA	NA	NA	59	52	252	251	362	129	130	322	34	11	26	0.135	0.044	0.072
.	19.01.16-02.20.02-1-215256	30	1	1	1	0	1	0	0	0	0	0	NA	NA	NA	1	10	238	240	345	0	0	0	0	0	3	0	0	0.009
.	19.01.16-02.20.05-1-215257	116	4	4	2	0	1	565	3	3	0	0	NA	NA	NA	43	41	245	255	354	123	127	315	4	5	1	0.016	0.02	0.003
.	19.01.16-02.20.06-1-215258	156	6	6	0	0	0	573	4	4	0	0	NA	NA	NA	49	47	250	253	357	128	129	316	11	10	0	0.044	0.04	0
.	19.01.16-02.20.06-1-215259	30	1	1	0	0	0	0	0	0	0	0	NA	NA	NA	9	12	238	241	346	0	0	0	0	0	0	0	0	0
.	19.01.16-02.20.08-1-215260	299	20	20	8	0	7	616	16	16	0	0	NA	NA	NA	98	97	265	262	383	142	136	338	24	28	10	0.091	0.107	0.026
.	19.01.16-02.20.18-1-215289	320	24	24	7	0	7	614	23	23	0	0	NA	NA	NA	99	87	265	262	373	141	139	334	45	35	8	0.17	0.134	0.021
.	19.01.16-02.20.20-1-215296	354	50	50	17	0	12	642	41	41	0	0	NA	NA	NA	102	121	269	268	397	145	143	354	88	55	24	0.327	0.205	0.06
.	19.01.16-02.20.21-1-215298	117	5	5	1	0	0	551	3	3	0	0	NA	NA	NA	42	32	244	246	355	122	121	308	4	1	3	0.016	0.004	0.008
.	19.01.16-02.20.22-1-215299	298	32	32	7	0	6	605	30	30	0	0	NA	NA	NA	102	82	256	263	376	134	139	332	47	38	19	0.184	0.144	0.051
.	19.01.16-02.20.24-1-215300	91	5	5	0	0	0	557	4	4	0	0	NA	NA	NA	30	31	243	247	354	120	121	316	2	6	6	0.008	0.024	0.017
.	19.01.16-02.20.38-1-215310	145	11	11	2	0	2	573	10	10	0	0	NA	NA	NA	36	45	249	245	364	126	124	323	20	0	1	0.08	0	0.003
.	19.01.16-02.20.41-1-215315	236	29	29	6	0	5	600	25	25	0	0	NA	NA	NA	70	78	258	261	372	138	135	327	35	26	33	0.136	0.1	0.089
.	19.01.16-02.20.45-1-215316	207	32	32	7	0	7	571	28	28	0	0	NA	NA	NA	63	49	250	250	362	125	126	320	70	23	22	0.28	0.092	0.061
.	19.01.16-02.20.46-1-215317	85	3	3	0	0	0	554	2	2	0	0	NA	NA	NA	26	29	246	245	351	121	125	308	2	13	0	0.008	0.053	0
.	19.01.16-02.20.47-1-215318	350	39	39	15	0	8	629	35	35	0	0	NA	NA	NA	87	107	266	268	386	141	139	349	82	65	17	0.308	0.243	0.044
.	19.01.16-02.21.00-1-215319	64	2	2	1	0	1	251	1	1	0	0	NA	NA	NA	22	16	239	241	349	51	55	145	0	1	2	0	0.004	0.006
.	19.01.16-02.21.04-1-215320	205	18	18	5	0	4	601	17	17	0	0	NA	NA	NA	60	73	260	257	369	135	136	330	37	28	12	0.142	0.109	0.033
.	19.01.16-02.21.05-1-215321	87	5	5	1	0	1	559	4	4	0	0	NA	NA	NA	26	27	247	245	348	125	124	310	5	3	7	0.02	0.012	0.02
.	19.01.16-02.21.10-1-215323	176	9	9	2	0	2	580	6	6	0	0	NA	NA	NA	58	57	253	251	366	130	128	322	4	5	12	0.016	0.02	0.033
.	19.01.16-02.21.14-1-215328	61	2	2	0	0	0	550	1	1	0	0	NA	NA	NA	16	24	240	248	349	119	122	309	0	7	2	0	0.028	0.006
.	19.01.16-02.21.22-1-215351	64	2	2	0	0	0	546	1	1	0	0	NA	NA	NA	24	26	244	245	350	121	120	305	9	0	0	0.037	0	0
.	19.01.16-02.21.26-1-215354	233	53	53	10	0	6	576	51	51	0	0	NA	NA	NA	69	52	256	249	360	131	128	317	83	56	18	0.324	0.225	0.05
.	19.01.16-02.21.27-1-215356	143	16	16	3	0	2	569	13	13	0	0	NA	NA	NA	42	46	255	249	355	129	126	314	27	11	6	0.106	0.044	0.017
.	19.01.16-02.21.30-1-215362	58	2	2	1	0	1	0	1	1	0	0	NA	NA	NA	16	11	241	238	345	0	0	0	0	0	2	0	0	0.006
.	19.01.16-02.21.34-1-215363	234	23	23	4	0	4	584	21	21	0	0	NA	NA	NA	74	64	249	256	372	125	133	326	47	13	16	0.189	0.051	0.043
.	19.01.16-02.21.34-1-215364	34	1	1	0	0	0	0	0	0	0	0	NA	NA	NA	12	5	239	237	342	0	0	0	0	0	1	0	0	0.003
.	19.01.16-02.21.35-1-215368	201	17	17	2	0	1	592	14	14	0	0	NA	NA	NA	82	69	246	257	379	124	130	338	19	16	2	0.077	0.062	0.005
.	19.01.16-02.21.37-1-215369	83	4	4	1	0	1	542	3	3	0	0	NA	NA	NA	42	24	242	245	350	117	120	305	10	1	0	0.041	0.004	0
.	19.01.16-02.21.37-1-215370	123	20	20	5	0	3	558	17	17	0	0	NA	NA	NA	42	33	242	248	356	122	123	313	23	44	15	0.095	0.177	0.042
.	19.01.16-02.21.39-1-215371	33	1	1	0	0	0	0	0	0	0	0	NA	NA	NA	4	13	239	238	349	0	0	0	0	0	2	0	0	0.006
.	19.01.16-02.21.42-1-215372	33	1	1	0	0	0	0	0	0	0	0	NA	NA	NA	4	4	237	239	341	0	0	0	0	0	2	0	0	0.006
.	19.01.16-02.21.44-1-215373	31	1	1	1	0	1	0	0	0	0	0	NA	NA	NA	3	12	237	239	349	0	0	0	3	0	0	0.013	0	0
.	19.01.16-02.21.47-1-215374	66	3	3	1	0	1	351	1	1	0	0	NA	NA	NA	15	21	240	242	352	74	76	201	6	0	2	0.025	0	0.006
.	19.01.16-02.21.47-1-215375	32	1	1	0	0	0	0	0	0	0	0	NA	NA	NA	10	5	236	239	343	0	0	0	3	0	0	0.013	0	0
.	19.01.16-02.21.49-1-215376	34	1	1	1	0	1	0	0	0	0	0	NA	NA	NA	13	16	243	241	345	0	0	0	0	0	6	0	0	0.017
.	19.01.16-02.21.52-1-215379	214	29	29	5	0	3	590	27	27	0	0	NA	NA	NA	71	69	257	253	372	131	129	330	76	39	5	0.296	0.154	0.013
.	19.01.16-02.21.53-1-215380	35	1	1	1	0	1	0	0	0	0	0	NA	NA	NA	9	5	236	237	345	0	0	0	0	0	0	0	0	0
.	19.01.16-02.21.53-1-215381	239	38	38	9	0	7	609	35	35	0	0	NA	NA	NA	80	87	256	263	381	134	138	337	36	70	12	0.141	0.266	0.031
.	19.01.16-02.21.58-1-215382	337	55	55	14	0	8	633	51	51	0	0	NA	NA	NA	94	103	264	264	388	143	141	349	82	80	32	0.311	0.303	0.082
.	19.01.16-02.22.01-1-215383	32	1	1	0	0	0	0	0	0	0	0	NA	NA	NA	10	9	237	239	346	0	0	0	0	0	3	0	0	0.009
.	19.01.16-02.22.04-1-215384	280	30	30	13	0	8	603	29	29	0	0	NA	NA	NA	98	87	258	261	381	131	135	337	74	53	5	0.287	0.203	0.013
.	19.01.16-02.22.10-1-215387	35	1	1	0	0	0	0	0	0	0	0	NA	NA	NA	8	15	240	243	345	0	0	0	3	0	0	0.012	0	0
.	19.01.16-02.22.12-1-215390	33	1	1	0	0	0	0	0	0	0	0	NA	NA	NA	12	11	237	241	346	0	0	0	0	0	1	0	0	0.003
.	19.01.16-02.22.13-1-215391	92	14	14	3	0	3	554	13	13	0	0	NA	NA	NA	31	38	246	247	358	125	121	308	11	2	11	0.045	0.008	0.031
.	19.01.16-02.22.15-1-215394	66	4	4	0	0	0	558	3	3	0	0	NA	NA	NA	23	37	248	246	356	124	120	314	7	0	11	0.028	0	0.031
.	19.01.16-02.22.15-1-215395	35	1	1	0	0	0	0	0	0	0	0	NA	NA	NA	9	8	237	239	345	0	0	0	0	0	2	0	0	0.006
.	19.01.16-02.22.18-1-215399	67	3	3	0	0	0	545	1	1	0	0	NA	NA	NA	35	21	240	240	354	116	119	310	0	5	4	0	0.021	0.011
.	19.01.16-02.22.30-1-215426	271	20	20	8	0	7	593	16	16	0	0	NA	NA	NA	71	74	248	261	378	125	135	333	22	20	26	0.089	0.077	0.069
.	19.01.16-02.22.32-1-215427	35	1	1	0	0	0	0	0	0	0	0	NA	NA	NA	7	8	239	237	345	0	0	0	1	0	0	0.004	0	0
.	19.01.16-02.22.35-1-215431	95	8	8	1	0	1	561	7	7	0	0	NA	NA	NA	23	42	250	249	356	123	122	316	12	2	3	0.048	0.008	0.008
.	19.01.16-02.22.40-1-215436	31	1	1	0	0	0	0	0	0	0	0	NA	NA	NA	10	11	241	239	344	0	0	0	0	0	1	0	0	0.003
.	19.01.16-02.22.40-1-215437	31	1	1	0	0	0	0	0	0	0	0	NA	NA	NA	10	9	240	239	343	0	0	0	0	0	3	0	0	0.009
.	19.01.16-02.22.40-1-215438	357	63	63	16	0	9	612	59	59	0	0	NA	NA	NA	98	95	262	263	383	135	138	339	79	106	33	0.302	0.403	0.086
.	19.01.16-02.22.43-1-215439	122	11	11	3	0	3	566	9	9	0	0	NA	NA	NA	42	39	246	247	359	124	124	318	13	19	0	0.053	0.077	0
.	19.01.16-02.22.43-1-215440	142	6	6	1	0	1	571	5	5	0	0	NA	NA	NA	48	51	255	249	360	126	126	319	6	18	0	0.024	0.072	0
.	19.01.16-02.22.51-1-215441	246	41	41	14	0	11	605	36	36	0	0	NA	NA	NA	66	78	256	259	376	133	136	336	41	58	17	0.16	0.224	0.045
.	19.01.16-02.22.56-1-215442	119	7	7	0	0	0	579	6	6	0	0	NA	NA	NA	31	54	253	250	364	128	127	324	0	5	14	0	0.02	0.038
.	19.01.16-02.22.57-1-215443	60	2	2	0	0	0	49	1	1	0	0	NA	NA	NA	30	13	240	244	342	13	10	26	0	1	0	0	0.004	0
.	19.01.16-02.23.02-1-215444	36	1	1	1	0	1	0	0	0	0	0	NA	NA	NA	14	11	238	238	348	0	0	0	0	1	0	0	0.004	0
.	19.01.16-02.23.04-1-215445	125	6	6	1	0	1	566	5	5	0	0	NA	NA	NA	34	34	247	245	355	123	125	318	3	9	0	0.012	0.037	0
.	19.01.16-02.23.06-1-215446	220	25	25	5	0	4	593	18	18	0	0	NA	NA	NA	67	67	255	258	367	135	133	325	26	57	3	0.102	0.221	0.008
.	19.01.16-02.23.11-1-215451	63	3	3	1	0	1	506	2	2	0	0	NA	NA	NA	17	14	241	241	345	105	108	293	3	0	2	0.012	0	0.006
.	19.01.16-02.23.14-1-215455	415	42	42	9	0	7	656	40	40	0	0	NA	NA	NA	126	134	282	268	397	156	142	358	77	68	5	0.273	0.254	0.013
.	19.01.16-02.23.17-1-215474	91	6	6	1	0	1	551	5	5	0	0	NA	NA	NA	28	33	246	249	351	120	123	308	12	14	0	0.049	0.056	0
.	19.01.16-02.23.20-1-215478	121	4	4	3	0	2	555	3	3	0	0	NA	NA	NA	34	34	243	249	355	119	120	316	2	6	4	0.008	0.024	0.011
.	19.01.16-02.23.21-1-215480	90	6	6	1	0	1	556	5	5	0	0	NA	NA	NA	33	26	241	246	352	119	125	312	2	6	2	0.008	0.024	0.006
.	19.01.16-02.23.24-1-215481	150	14	14	5	0	4	575	13	13	0	0	NA	NA	NA	43	48	245	258	358	122	133	320	22	17	9	0.09	0.066	0.025
.	19.01.16-02.23.35-1-215493	205	35	35	12	0	11	589	34	34	0	0	NA	NA	NA	63	64	251	259	367	130	135	324	48	67	23	0.191	0.259	0.063
.	19.01.16-02.23.38-1-215494	63	2	2	1	0	1	560	1	1	0	0	NA	NA	NA	25	33	245	243	358	126	122	312	5	0	2	0.02	0	0.006
.	19.01.16-02.23.38-1-215495	144	14	14	1	0	1	569	12	12	0	0	NA	NA	NA	38	42	250	248	357	129	125	315	23	5	33	0.092	0.02	0.092
.	19.01.16-02.23.43-1-215496	58	3	3	2	0	2	102	2	2	0	0	NA	NA	NA	23	20	246	240	347	22	18	62	5	0	0	0.02	0	0
.	19.01.16-02.23.51-1-215497	34	1	1	1	0	1	0	0	0	0	0	NA	NA	NA	14	13	242	239	345	0	0	0	0	0	0	0	0	0
.	19.01.16-02.23.52-1-215498	179	11	11	5	0	5	580	10	10	0	0	NA	NA	NA	62	58	255	249	367	129	127	324	23	6	6	0.09	0.024	0.016
.	19.01.16-02.23.56-1-215499	113	6	6	0	0	0	551	5	5	0	0	NA	NA	NA	28	26	247	243	349	123	121	307	1	5	10	0.004	0.021	0.029
.	19.01.16-02.23.56-1-215500	303	51	51	21	0	14	604	48	48	0	0	NA	NA	NA	82	80	262	266	365	138	142	324	104	50	30	0.397	0.188	0.082
.	19.01.16-02.24.02-1-215501	326	48	48	14	0	7	630	46	46	0	0	NA	NA	NA	101	103	266	269	381	146	146	338	83	81	23	0.312	0.301	0.06
.	19.01.16-02.24.10-1-215503	296	58	58	14	0	11	605	55	55	0	0	NA	NA	NA	74	75	255	252	381	133	130	342	72	101	28	0.282	0.401	0.073
.	19.01.16-02.24.14-1-215508	116	14	14	8	0	6	572	11	11	0	0	NA	NA	NA	32	45	245	252	361	124	130	318	5	19	27	0.02	0.075	0.075
.	19.01.16-02.24.15-1-215510	117	5	5	3	0	2	567	4	4	0	0	NA	NA	NA	36	41	250	250	354	128	124	315	3	5	6	0.012	0.02	0.017
.	19.01.16-02.24.15-1-215511	92	3	3	0	0	0	544	2	2	0	0	NA	NA	NA	25	19	241	243	348	119	118	307	0	0	6	0	0	0.017
.	19.01.16-02.24.25-1-215535	268	16	16	2	0	2	614	13	13	0	0	NA	NA	NA	93	89	258	258	386	135	135	344	35	18	2	0.136	0.07	0.005
.	19.01.16-02.24.26-1-215536	31	1	1	0	0	0	0	0	0	0	0	NA	NA	NA	13	9	238	242	342	0	0	0	0	0	1	0	0	0.003
.	19.01.16-02.24.28-1-215540	151	7	7	2	0	1	578	6	6	0	0	NA	NA	NA	46	52	250	247	368	128	125	325	11	4	2	0.044	0.016	0.005
.	19.01.16-02.24.29-1-215542	164	15	15	4	0	4	561	13	13	0	0	NA	NA	NA	66	41	249	251	354	123	128	310	23	12	7	0.092	0.048	0.02
.	19.01.16-02.24.33-1-215543	315	29	29	12	0	7	608	27	27	0	0	NA	NA	NA	83	82	262	256	377	138	134	336	92	21	6	0.351	0.082	0.016
.	19.01.16-02.24.43-1-215551	62	2	2	1	0	1	546	1	1	0	0	NA	NA	NA	22	23	244	241	351	119	119	308	0	0	11	0	0	0.031
.	19.01.16-02.24.48-1-215552	58	2	2	1	0	1	0	1	1	0	0	NA	NA	NA	20	24	242	244	351	0	0	0	2	0	2	0.008	0	0.006
.	19.01.16-02.24.52-1-215553	299	55	55	17	0	13	606	48	48	0	0	NA	NA	NA	76	80	258	258	377	137	135	334	106	72	33	0.411	0.279	0.088
.	19.01.16-02.24.57-1-215554	33	1	1	0	0	0	0	0	0	0	0	NA	NA	NA	9	6	238	236	345	0	0	0	0	0	0	0	0	0
.	19.01.16-02.24.57-1-215555	65	5	5	2	0	2	548	4	4	0	0	NA	NA	NA	32	27	243	245	352	119	118	311	11	1	1	0.045	0.004	0.003
.	19.01.16-02.24.57-1-215556	115	5	5	1	0	1	553	4	4	0	0	NA	NA	NA	42	28	248	243	350	124	122	307	12	1	1	0.048	0.004	0.003
.	19.01.16-02.24.59-1-215557	119	8	8	3	0	1	560	7	7	0	0	NA	NA	NA	49	36	246	251	352	123	127	310	17	6	6	0.069	0.024	0.017
.	19.01.16-02.25.06-1-215558	85	4	4	0	0	0	550	3	3	0	0	NA	NA	NA	35	27	244	244	352	120	121	309	0	8	6	0	0.033	0.017
.	19.01.16-02.25.12-1-215562	60	3	3	0	0	0	541	2	2	0	0	NA	NA	NA	36	30	246	249	348	120	119	302	3	5	1	0.012	0.02	0.003
.	19.01.16-02.25.12-1-215563	239	15	15	2	0	2	589	11	11	0	0	NA	NA	NA	72	63	253	254	369	128	131	330	19	9	12	0.075	0.035	0.033
.	19.01.16-02.25.14-1-215566	32	1	1	0	0	0	0	0	0	0	0	NA	NA	NA	5	8	237	240	344	0	0	0	0	0	0	0	0	0
.	19.01.16-02.25.17-1-215570	34	1	1	1	0	1	0	0	0	0	0	NA	NA	NA	8	14	240	239	348	0	0	0	0	0	1	0	0	0.003
.	19.01.16-02.25.18-1-215587	179	14	14	5	0	2	577	13	13	0	0	NA	NA	NA	54	58	259	251	361	132	126	319	22	22	10	0.085	0.088	0.028
.	19.01.16-02.25.20-1-215590	270	29	29	9	0	7	586	26	26	0	0	NA	NA	NA	70	69	254	258	370	128	129	329	36	49	21	0.142	0.19	0.057
.	19.01.16-02.25.23-1-215592	121	5	5	3	0	2	559	3	3	0	0	NA	NA	NA	37	40	247	248	358	120	123	316	10	4	0	0.04	0.016	0
.	19.01.16-02.25.24-1-215593	175	28	28	7	0	7	584	26	26	0	0	NA	NA	NA	71	62	250	253	372	125	130	329	48	30	19	0.192	0.119	0.051
.	19.01.16-02.25.24-1-215594	115	4	4	1	0	1	560	3	3	0	0	NA	NA	NA	36	33	244	246	356	120	122	318	9	4	0	0.037	0.016	0
.	19.01.16-02.25.27-1-215596	65	2	2	0	0	0	352	1	1	0	0	NA	NA	NA	15	12	239	241	345	67	78	207	0	0	3	0	0	0.009
.	19.01.16-02.25.38-1-215609	200	14	14	3	0	3	584	12	12	0	0	NA	NA	NA	69	55	250	256	362	126	132	326	20	12	6	0.08	0.047	0.017
.	19.01.16-02.25.39-1-215610	61	3	3	1	0	1	544	2	2	0	0	NA	NA	NA	30	22	238	243	354	115	119	310	5	6	0	0.021	0.025	0
.	19.01.16-02.25.40-1-215611	180	14	14	3	0	3	569	12	12	0	0	NA	NA	NA	66	53	255	252	359	126	125	318	20	13	6	0.078	0.052	0.017
.	19.01.16-02.25.45-1-215612	92	4	4	1	0	0	556	3	3	0	0	NA	NA	NA	25	30	244	248	351	121	125	310	6	0	5	0.025	0	0.014
.	19.01.16-02.25.46-1-215613	59	2	2	0	0	0	0	1	1	0	0	NA	NA	NA	16	13	239	238	349	0	0	0	1	7	0	0.004	0.029	0
.	19.01.16-02.25.50-1-215614	179	9	9	3	0	2	575	8	8	0	0	NA	NA	NA	55	53	250	256	360	129	129	317	9	10	6	0.036	0.039	0.017
.	19.01.16-02.25.53-1-215615	144	16	16	4	0	3	568	14	14	0	0	NA	NA	NA	43	47	248	251	361	124	128	316	13	10	16	0.052	0.04	0.044
.	19.01.16-02.26.03-1-215616	270	17	17	1	0	1	633	16	16	0	0	NA	NA	NA	97	115	269	263	396	142	139	352	24	20	9	0.089	0.076	0.023
.	19.01.16-02.26.07-1-215617	123	23	23	10	0	9	556	20	20	0	0	NA	NA	NA	39	39	245	247	360	122	122	312	7	41	20	0.029	0.166	0.056
.	19.01.16-02.26.09-1-215618	239	18	18	2	0	2	595	15	15	0	0	NA	NA	NA	85	78	259	261	371	131	137	327	34	9	16	0.131	0.034	0.043
.	19.01.16-02.26.10-1-215619	140	6	6	2	0	1	564	5	5	0	0	NA	NA	NA	32	37	247	249	354	126	126	312	7	12	0	0.028	0.048	0
.	19.01.16-02.26.10-1-215621	177	11	11	2	0	1	580	9	9	0	0	NA	NA	NA	68	58	259	253	359	135	129	316	12	17	4	0.046	0.067	0.011
.	19.01.16-02.26.11-1-215623	34	1	1	1	0	1	0	0	0	0	0	NA	NA	NA	11	7	240	237	343	0	0	0	0	1	0	0	0.004	0
.	19.01.16-02.26.13-1-215626	113	5	5	1	0	1	562	4	4	0	0	NA	NA	NA	38	30	241	250	352	119	129	314	7	11	0	0.029	0.044	0
.	19.01.16-02.26.13-1-215627	34	1	1	1	0	1	0	0	0	0	0	NA	NA	NA	9	12	239	241	345	0	0	0	0	3	0	0	0.012	0
.	19.01.16-02.26.16-1-215631	98	9	9	2	0	1	550	6	6	0	0	NA	NA	NA	34	28	242	246	353	117	122	311	13	20	1	0.054	0.081	0.003
.	19.01.16-02.26.25-1-215654	237	14	14	7	0	3	593	11	11	0	0	NA	NA	NA	65	69	261	253	368	136	133	324	38	15	3	0.146	0.059	0.008
.	19.01.16-02.26.27-1-215657	237	41	41	8	0	6	582	36	36	0	0	NA	NA	NA	74	61	246	261	367	121	136	325	57	58	24	0.232	0.222	0.065
.	19.01.16-02.26.29-1-215660	89	4	4	0	0	0	551	3	3	0	0	NA	NA	NA	31	33	247	250	349	122	122	307	10	0	0	0.04	0	0
.	19.01.16-02.26.33-1-215661	295	70	70	21	0	14	603	64	64	0	0	NA	NA	NA	106	80	269	258	366	144	136	323	98	72	29	0.364	0.279	0.079
.	19.01.16-02.26.35-1-215665	416	33	33	9	0	6	658	31	31	0	0	NA	NA	NA	106	139	284	274	394	155	150	353	72	53	18	0.254	0.193	0.046
.	19.01.16-02.26.38-1-215666	35	1	1	0	0	0	0	0	0	0	0	NA	NA	NA	10	15	237	241	350	0	0	0	0	4	0	0	0.017	0
.	19.01.16-02.26.40-1-215667	62	2	2	0	0	0	550	1	1	0	0	NA	NA	NA	24	33	247	245	354	119	118	313	6	0	8	0.024	0	0.023
.	19.01.16-02.26.41-1-215668	63	4	4	3	0	3	546	3	3	0	0	NA	NA	NA	21	21	241	245	348	119	119	308	2	0	3	0.008	0	0.009
.	19.01.16-02.26.44-1-215673	32	1	1	1	0	1	0	0	0	0	0	NA	NA	NA	12	14	240	239	348	0	0	0	0	0	0	0	0	0
.	19.01.16-02.26.45-1-215674	146	12	12	4	0	3	578	11	11	0	0	NA	NA	NA	60	59	254	254	364	129	126	323	14	14	6	0.055	0.055	0.016
.	19.01.16-02.26.46-1-215675	210	38	38	11	0	8	585	36	36	0	0	NA	NA	NA	70	60	253	251	369	130	130	325	59	55	20	0.233	0.219	0.054
.	19.01.16-02.26.55-1-215678	361	41	41	10	0	7	634	35	35	0	0	NA	NA	NA	97	119	268	263	401	141	137	356	87	50	9	0.325	0.19	0.022
.	19.01.16-02.26.56-1-215679	181	11	11	2	0	2	585	10	10	0	0	NA	NA	NA	71	62	246	259	370	120	135	330	4	18	9	0.016	0.069	0.024
.	19.01.16-02.26.57-1-215680	151	6	6	2	0	2	577	5	5	0	0	NA	NA	NA	44	51	247	251	366	124	127	326	8	4	7	0.032	0.016	0.019
.	19.01.16-02.27.15-1-215687	93	8	8	3	0	3	549	7	7	0	0	NA	NA	NA	31	30	244	244	355	116	121	312	3	14	5	0.012	0.057	0.014
.	19.01.16-02.27.16-1-215689	179	13	13	4	0	3	580	11	11	0	0	NA	NA	NA	42	54	258	247	362	133	124	323	13	21	9	0.05	0.085	0.025
.	19.01.16-02.27.20-1-215709	31	1	1	0	0	0	0	0	0	0	0	NA	NA	NA	14	10	238	239	346	0	0	0	0	0	1	0	0	0.003
.	19.01.16-02.27.22-1-215711	247	21	21	3	0	3	608	20	20	0	0	NA	NA	NA	72	77	250	264	376	128	138	342	41	20	4	0.164	0.076	0.011
.	19.01.16-02.27.29-1-215716	32	1	1	1	0	1	0	0	0	0	0	NA	NA	NA	8	13	240	240	346	0	0	0	3	0	0	0.012	0	0
.	19.01.16-02.27.32-1-215721	61	2	2	0	0	0	396	0	0	0	0	NA	NA	NA	12	26	240	246	353	88	91	217	0	0	4	0	0	0.011
.	19.01.16-02.27.32-1-215722	56	2	2	1	0	1	553	1	1	0	0	NA	NA	NA	21	27	245	249	346	123	122	308	0	4	1	0	0.016	0.003
.	19.01.16-02.27.36-1-215726	89	4	4	0	0	0	554	3	3	0	0	NA	NA	NA	28	32	248	247	350	122	123	309	0	5	4	0	0.02	0.011
.	19.01.16-02.27.41-1-215727	60	3	3	1	0	1	539	1	1	0	0	NA	NA	NA	31	24	244	243	350	120	115	304	0	0	8	0	0	0.023
.	19.01.16-02.27.44-1-215728	86	3	3	0	0	0	547	1	1	0	0	NA	NA	NA	30	27	247	244	349	121	120	306	0	8	2	0	0.033	0.006
.	19.01.16-02.27.46-1-215729	157	18	18	4	0	4	578	17	17	0	0	NA	NA	NA	45	52	249	254	362	125	131	322	29	18	4	0.116	0.071	0.011
.	19.01.16-02.27.48-1-215730	227	46	46	16	0	13	590	39	39	0	0	NA	NA	NA	58	78	264	258	369	136	131	323	60	66	21	0.227	0.256	0.057
.	19.01.16-02.27.51-1-215731	64	2	2	1	0	1	538	1	1	0	0	NA	NA	NA	29	21	245	242	347	120	121	297	1	0	2	0.004	0	0.006
.	19.01.16-02.27.56-1-215732	36	1	1	0	0	0	0	0	0	0	0	NA	NA	NA	10	14	237	241	349	0	0	0	0	0	0	0	0	0
.	19.01.16-02.27.57-1-215733	211	35	35	6	0	4	582	32	32	0	0	NA	NA	NA	54	51	247	248	369	124	126	332	50	44	9	0.202	0.177	0.024
.	19.01.16-02.27.58-1-215734	88	4	4	2	0	2	554	3	3	0	0	NA	NA	NA	38	33	248	242	356	123	116	315	0	3	7	0	0.012	0.02
.	19.01.16-02.27.59-1-215735	60	2	2	1	0	1	0	1	1	0	0	NA	NA	NA	17	18	241	240	350	0	0	0	0	0	1	0	0	0.003
.	19.01.16-02.28.00-1-215736	87	3	3	2	0	2	550	2	2	0	0	NA	NA	NA	34	33	246	246	354	122	124	304	0	0	7	0	0	0.02
.	19.01.16-02.28.04-1-215737	120	8	8	4	0	4	567	7	7	0	0	NA	NA	NA	29	38	250	247	354	129	124	314	3	8	11	0.012	0.032	0.031
.	19.01.16-02.28.05-1-215738	120	12	12	4	0	3	562	8	8	0	0	NA	NA	NA	43	41	242	245	367	116	122	324	17	16	7	0.07	0.065	0.019
.	19.01.16-02.28.05-1-215739	87	6	6	0	0	0	563	5	5	0	0	NA	NA	NA	21	36	244	245	360	120	122	321	1	4	11	0.004	0.016	0.031
.	19.01.16-02.28.18-1-215766	88	5	5	1	0	1	546	4	4	0	0	NA	NA	NA	30	20	241	243	349	119	120	307	1	5	5	0.004	0.021	0.014
.	19.01.16-02.28.18-1-215767	94	9	9	3	0	2	562	8	8	0	0	NA	NA	NA	29	39	246	243	363	124	122	316	9	3	15	0.037	0.012	0.041
.	19.01.16-02.28.22-1-215771	125	4	4	1	0	1	559	3	3	0	0	NA	NA	NA	43	32	245	245	355	122	126	311	6	6	2	0.024	0.024	0.006
.	19.01.16-02.28.27-1-215774	177	16	16	3	0	3	595	14	14	0	0	NA	NA	NA	48	66	252	257	370	132	132	331	21	11	12	0.083	0.043	0.032
.	19.01.16-02.28.30-1-215777	61	3	3	0	0	0	547	2	2	0	0	NA	NA	NA	17	21	239	246	349	116	121	310	8	0	4	0.033	0	0.011
.	19.01.16-02.28.33-1-215778	62	2	2	1	0	1	253	1	1	0	0	NA	NA	NA	7	17	240	240	350	50	57	146	3	0	0	0.012	0	0
.	19.01.16-02.28.34-1-215779	233	11	11	6	0	2	595	10	10	0	0	NA	NA	NA	71	69	253	263	366	129	138	328	14	22	12	0.055	0.084	0.033
.	19.01.16-02.28.38-1-215783	36	1	1	1	0	1	0	0	0	0	0	NA	NA	NA	14	11	239	239	346	0	0	0	0	0	0	0	0	0
.	19.01.16-02.28.39-1-215784	62	2	2	0	0	0	194	1	1	0	0	NA	NA	NA	22	27	242	245	353	50	44	100	2	0	0	0.008	0	0
.	19.01.16-02.28.41-1-215785	64	5	5	2	0	2	550	4	4	0	0	NA	NA	NA	19	20	239	243	351	118	119	313	0	13	0	0	0.053	0
.	19.01.16-02.28.43-1-215786	91	4	4	3	0	2	551	3	3	0	0	NA	NA	NA	38	29	247	247	348	123	123	305	4	5	4	0.016	0.02	0.011
.	19.01.16-02.28.45-1-215791	116	8	8	2	0	2	559	6	6	0	0	NA	NA	NA	26	31	246	244	354	123	123	313	16	8	9	0.065	0.033	0.025
.	19.01.16-02.28.49-1-215792	89	7	7	0	0	0	557	6	6	0	0	NA	NA	NA	27	31	243	247	354	120	122	315	15	0	4	0.062	0	0.011
.	19.01.16-02.28.51-1-215793	88	4	4	1	0	1	548	3	3	0	0	NA	NA	NA	17	22	241	241	353	120	119	309	0	3	5	0	0.012	0.014
.	19.01.16-02.28.53-1-215794	276	30	30	11	0	8	601	26	26	0	0	NA	NA	NA	80	74	263	256	368	138	134	329	59	31	5	0.224	0.121	0.014
.	19.01.16-02.28.57-1-215795	64	2	2	1	0	1	501	1	1	0	0	NA	NA	NA	14	22	241	245	349	108	109	284	0	3	0	0	0.012	0
.	19.01.16-02.28.57-1-215796	33	1	1	0	0	0	0	0	0	0	0	NA	NA	NA	9	11	239	239	346	0	0	0	0	0	1	0	0	0.003
.	19.01.16-02.29.00-1-215797	89	4	4	0	0	0	561	3	3	0	0	NA	NA	NA	25	34	248	242	357	125	120	316	2	3	3	0.008	0.012	0.008
.	19.01.16-02.29.00-1-215798	213	28	28	7	0	4	582	25	25	0	0	NA	NA	NA	74	58	252	258	361	126	136	320	65	36	17	0.258	0.14	0.047
.	19.01.16-02.29.03-1-215799	120	18	18	3	0	3	567	16	16	0	0	NA	NA	NA	51	45	252	251	355	127	125	315	18	21	13	0.071	0.084	0.037
.	19.01.16-02.29.05-1-215800	59	2	2	2	0	2	557	1	1	0	0	NA	NA	NA	30	38	245	252	354	116	125	316	0	8	1	0	0.032	0.003
.	19.01.16-02.29.06-1-215801	91	7	7	1	0	1	549	6	6	0	0	NA	NA	NA	41	28	246	241	354	123	116	310	2	10	4	0.008	0.041	0.011
.	19.01.16-02.29.07-1-215802	239	24	24	6	0	2	594	20	20	0	0	NA	NA	NA	80	70	253	255	375	130	130	334	46	28	15	0.182	0.11	0.04
.	19.01.16-02.29.09-1-215804	96	5	5	1	0	1	555	3	3	0	0	NA	NA	NA	24	31	248	240	356	122	116	317	2	9	1	0.008	0.038	0.003
.	19.01.16-02.29.15-1-215810	32	1	1	0	0	0	0	0	0	0	0	NA	NA	NA	11	8	236	238	347	0	0	0	0	0	4	0	0	0.012
.	19.01.16-02.29.17-1-215829	32	1	1	0	0	0	0	0	0	0	0	NA	NA	NA	10	8	239	238	344	0	0	0	0	0	0	0	0	0
.	19.01.16-02.29.19-1-215831	37	1	1	0	0	0	0	0	0	0	0	NA	NA	NA	12	11	241	238	345	0	0	0	0	0	4	0	0	0.012
.	19.01.16-02.29.21-1-215834	37	1	1	0	0	0	0	0	0	0	0	NA	NA	NA	7	7	238	238	344	0	0	0	0	0	3	0	0	0.009
.	19.01.16-02.29.22-1-215837	381	121	121	36	0	30	637	112	112	0	0	NA	NA	NA	95	112	268	269	388	143	148	346	176	166	44	0.657	0.617	0.113
.	19.01.16-02.29.24-1-215838	173	9	9	2	0	2	571	6	6	0	0	NA	NA	NA	42	45	248	248	362	123	125	323	13	12	2	0.052	0.048	0.006
.	19.01.16-02.29.28-1-215842	207	21	21	5	0	4	587	19	19	0	0	NA	NA	NA	66	63	247	261	368	123	138	326	30	22	12	0.121	0.084	0.033
.	19.01.16-02.29.30-1-215844	140	15	15	2	0	2	562	14	14	0	0	NA	NA	NA	42	39	247	249	356	123	124	315	22	7	4	0.089	0.028	0.011
.	19.01.16-02.29.31-1-215845	172	7	7	1	0	1	573	6	6	0	0	NA	NA	NA	48	43	249	250	357	126	127	320	4	13	2	0.016	0.052	0.006
.	19.01.16-02.29.44-1-215853	93	6	6	1	0	1	551	5	5	0	0	NA	NA	NA	22	23	244	243	349	120	119	312	6	2	6	0.025	0.008	0.017
.	19.01.16-02.29.45-1-215854	242	37	37	6	0	4	587	35	35	0	0	NA	NA	NA	66	67	256	253	371	133	129	325	51	49	32	0.199	0.194	0.086
.	19.01.16-02.29.49-1-215855	65	3	3	1	0	1	545	2	2	0	0	NA	NA	NA	21	17	240	241	349	117	119	309	0	9	0	0	0.037	0
.	19.01.16-02.29.51-1-215856	92	3	3	0	0	0	557	1	1	0	0	NA	NA	NA	18	24	239	240	358	119	122	316	8	3	0	0.033	0.012	0
.	19.01.16-02.29.55-1-215857	36	1	1	0	0	0	0	0	0	0	0	NA	NA	NA	7	14	241	239	347	0	0	0	0	2	0	0	0.008	0
.	19.01.16-02.29.56-1-215858	158	11	11	3	0	3	562	10	10	0	0	NA	NA	NA	36	37	246	247	357	120	124	318	11	12	15	0.045	0.049	0.042
.	19.01.16-02.29.58-1-215859	146	13	13	2	0	1	581	9	9	0	0	NA	NA	NA	43	59	259	249	364	134	124	323	21	26	1	0.081	0.104	0.003
.	19.01.16-02.30.00-1-215860	238	42	42	9	0	9	614	38	38	0	0	NA	NA	NA	65	90	261	267	375	135	143	336	56	83	4	0.215	0.311	0.011
.	19.01.16-02.30.04-1-215865	216	47	47	10	0	9	586	43	43	0	0	NA	NA	NA	70	65	255	245	378	128	120	338	59	73	18	0.231	0.298	0.048
.	19.01.16-02.30.05-1-215866	89	3	3	0	0	0	557	2	2	0	0	NA	NA	NA	31	33	245	246	355	123	123	311	4	1	0	0.016	0.004	0
.	19.01.16-02.30.07-1-215867	511	59	59	20	0	17	687	56	56	0	0	NA	NA	NA	152	159	281	284	407	158	158	371	94	83	34	0.335	0.292	0.084
.	19.01.16-02.30.21-1-215903	90	4	4	0	0	0	560	3	3	0	0	NA	NA	NA	29	35	244	250	354	122	125	313	2	10	1	0.008	0.04	0.003
.	19.01.16-02.30.23-1-215904	85	3	3	0	0	0	550	1	1	0	0	NA	NA	NA	25	26	246	240	353	119	118	313	9	1	0	0.037	0.004	0
.	19.01.16-02.30.25-1-215905	204	31	31	8	0	8	588	28	28	0	0	NA	NA	NA	58	70	259	264	360	136	136	316	32	52	12	0.124	0.197	0.033
.	19.01.16-02.30.36-1-215913	202	26	26	4	0	4	576	23	23	0	0	NA	NA	NA	41	49	242	254	366	123	129	324	22	21	7	0.091	0.083	0.019
.	19.01.16-02.30.39-1-215916	149	16	16	7	0	5	558	12	12	0	0	NA	NA	NA	47	38	248	245	358	125	120	313	19	16	8	0.077	0.065	0.022
.	19.01.16-02.30.47-1-215921	116	5	5	1	0	1	565	3	3	0	0	NA	NA	NA	40	36	245	243	361	122	121	322	4	11	4	0.016	0.045	0.011
.	19.01.16-02.31.04-1-215924	188	14	14	3	0	3	575	10	10	0	0	NA	NA	NA	54	44	249	245	363	129	123	323	16	19	4	0.064	0.078	0.011
.	19.01.16-02.31.04-1-215943	56	2	2	0	0	0	549	1	1	0	0	NA	NA	NA	27	26	245	245	349	119	122	308	0	3	3	0	0.012	0.009
.	19.01.16-02.31.05-1-215944	186	23	23	7	0	5	575	22	22	0	0	NA	NA	NA	61	52	251	253	361	131	128	316	31	32	19	0.124	0.126	0.053
.	19.01.16-02.31.08-1-215945	180	23	23	5	0	4	565	20	20	0	0	NA	NA	NA	54	44	249	250	358	122	128	315	35	24	12	0.141	0.096	0.034
.	19.01.16-02.31.13-1-215971	117	9	9	1	0	1	559	8	8	0	0	NA	NA	NA	34	35	245	246	357	122	123	314	0	7	14	0	0.028	0.039
.	19.01.16-02.31.14-1-215972	181	28	28	12	0	11	587	27	27	0	0	NA	NA	NA	60	63	252	256	368	130	132	325	33	35	29	0.131	0.137	0.079
.	19.01.16-02.31.18-1-215992	32	1	1	0	0	0	0	0	0	0	0	NA	NA	NA	9	4	238	237	342	0	0	0	0	0	3	0	0	0.009
.	19.01.16-02.31.20-1-215995	62	2	2	2	0	1	561	1	1	0	0	NA	NA	NA	35	39	243	246	363	120	118	323	5	2	0	0.021	0.008	0
.	19.01.16-02.31.29-1-216001	186	27	27	12	0	7	585	26	26	0	0	NA	NA	NA	66	54	248	248	371	128	128	329	45	57	23	0.181	0.23	0.062
.	19.01.16-02.31.30-1-216002	120	9	9	1	0	1	558	8	8	0	0	NA	NA	NA	37	37	247	247	356	125	122	311	11	14	7	0.045	0.057	0.02
.	19.01.16-02.31.33-1-216007	116	9	9	4	0	4	556	7	7	0	0	NA	NA	NA	49	35	241	245	362	119	122	315	5	4	19	0.021	0.016	0.052
.	19.01.16-02.31.34-1-216008	61	3	3	1	0	1	544	2	2	0	0	NA	NA	NA	15	19	242	243	347	116	121	307	12	2	0	0.05	0.008	0
.	19.01.16-02.31.40-1-216012	207	28	28	7	0	5	575	25	25	0	0	NA	NA	NA	72	47	250	243	367	126	120	329	48	37	9	0.192	0.152	0.025
.	19.01.16-02.31.45-1-216013	33	1	1	0	0	0	0	0	0	0	0	NA	NA	NA	10	12	238	240	347	0	0	0	0	0	1	0	0	0.003
.	19.01.16-02.31.48-1-216014	36	1	1	0	0	0	0	0	0	0	0	NA	NA	NA	4	6	238	237	344	0	0	0	0	0	0	0	0	0
.	19.01.16-02.31.49-1-216015	232	18	18	3	0	2	604	16	16	0	0	NA	NA	NA	62	75	253	257	378	131	134	339	14	36	7	0.055	0.14	0.019
.	19.01.16-02.31.49-1-216016	177	28	28	10	0	8	588	26	26	0	0	NA	NA	NA	60	61	255	256	363	133	129	326	29	42	19	0.114	0.164	0.052
.	19.01.16-02.31.51-1-216017	38	1	1	0	0	0	0	0	0	0	0	NA	NA	NA	14	10	237	239	347	0	0	0	0	0	0	0	0	0
.	19.01.16-02.31.54-1-216020	144	15	15	8	0	6	568	13	13	0	0	NA	NA	NA	54	43	249	247	360	124	123	321	23	9	10	0.092	0.036	0.028
.	19.01.16-02.31.54-1-216021	182	7	7	3	0	3	581	5	5	0	0	NA	NA	NA	59	54	252	245	370	128	123	330	12	9	4	0.048	0.037	0.011
.	19.01.16-02.31.58-1-216022	96	6	6	2	0	2	566	5	5	0	0	NA	NA	NA	36	38	246	250	355	122	126	318	15	4	14	0.061	0.016	0.039
.	19.01.16-02.31.59-1-216023	114	4	4	0	0	0	568	3	3	0	0	NA	NA	NA	37	39	245	247	360	125	124	319	6	2	3	0.024	0.008	0.008
.	19.01.16-02.32.14-1-216030	68	3	3	1	0	1	540	2	2	0	0	NA	NA	NA	29	27	245	245	350	115	118	307	0	3	1	0	0.012	0.003
.	19.01.16-02.32.15-1-216032	171	11	11	6	0	6	590	10	10	0	0	NA	NA	NA	50	61	255	254	365	135	129	326	4	21	7	0.016	0.083	0.019
.	19.01.16-02.32.21-1-216056	180	11	11	3	0	2	596	10	10	0	0	NA	NA	NA	59	71	259	258	367	135	131	330	17	17	10	0.066	0.066	0.027
.	19.01.16-02.32.21-1-216058	88	7	7	1	0	1	558	5	5	0	0	NA	NA	NA	27	34	243	248	356	119	124	315	2	12	10	0.008	0.048	0.028
.	19.01.16-02.32.23-1-216059	120	9	9	2	0	2	554	8	8	0	0	NA	NA	NA	31	25	242	242	354	119	120	315	7	12	5	0.029	0.05	0.014
.	19.01.16-02.32.23-1-216060	31	1	1	0	0	0	0	0	0	0	0	NA	NA	NA	5	8	238	238	345	0	0	0	0	0	3	0	0	0.009
.	19.01.16-02.32.25-1-216062	120	5	5	4	0	4	572	4	4	0	0	NA	NA	NA	33	44	247	251	359	126	126	320	2	7	5	0.008	0.028	0.014
.	19.01.16-02.32.28-1-216066	158	21	21	4	0	2	579	18	18	0	0	NA	NA	NA	53	60	248	257	368	127	128	324	27	30	6	0.109	0.117	0.016
.	19.01.16-02.32.29-1-216067	89	3	3	0	0	0	546	2	2	0	0	NA	NA	NA	26	25	247	242	349	121	118	307	0	2	10	0	0.008	0.029
.	19.01.16-02.32.36-1-216071	389	51	51	20	0	17	615	49	49	0	0	NA	NA	NA	115	94	263	263	381	138	140	337	82	93	14	0.312	0.354	0.037
.	19.01.16-02.32.40-1-216072	298	75	75	23	0	18	605	72	72	0	0	NA	NA	NA	85	75	254	252	382	129	134	342	121	120	22	0.476	0.476	0.058
.	19.01.16-02.32.40-1-216073	33	1	1	0	0	0	0	0	0	0	0	NA	NA	NA	11	15	238	241	349	0	0	0	0	0	2	0	0	0.006
.	19.01.16-02.32.41-1-216074	242	57	57	11	0	9	596	52	52	0	0	NA	NA	NA	73	75	257	264	367	132	142	322	108	60	23	0.42	0.227	0.063
.	19.01.16-02.32.42-1-216075	63	2	2	1	0	0	554	1	1	0	0	NA	NA	NA	22	32	249	244	352	124	120	310	4	0	0	0.016	0	0
.	19.01.16-02.32.42-1-216076	93	8	8	1	0	0	550	6	6	0	0	NA	NA	NA	34	27	248	241	351	123	122	305	2	3	10	0.008	0.012	0.028
.	19.01.16-02.32.43-1-216077	35	1	1	0	0	0	0	0	0	0	0	NA	NA	NA	8	14	241	239	347	0	0	0	0	0	0	0	0	0
.	19.01.16-02.32.44-1-216078	214	18	18	7	0	5	586	15	15	0	0	NA	NA	NA	68	64	256	259	362	130	132	324	9	13	15	0.035	0.05	0.041
.	19.01.16-02.32.49-1-216083	69	3	3	1	0	1	543	2	2	0	0	NA	NA	NA	27	22	241	245	349	117	120	306	0	1	4	0	0.004	0.011
.	19.01.16-02.32.56-1-216084	87	5	5	1	0	1	553	4	4	0	0	NA	NA	NA	30	29	244	247	351	118	122	313	2	4	4	0.008	0.016	0.011
.	19.01.16-02.33.03-1-216085	88	8	8	1	0	1	538	6	6	0	0	NA	NA	NA	29	17	239	248	343	117	121	300	8	0	2	0.033	0	0.006
.	19.01.16-02.33.06-1-216086	542	41	41	14	0	10	678	37	37	0	0	NA	NA	NA	149	154	277	286	404	157	161	360	72	38	50	0.26	0.133	0.124
.	19.01.16-02.33.08-1-216089	36	1	1	0	0	0	0	0	0	0	0	NA	NA	NA	8	10	239	242	342	0	0	0	0	0	0	0	0	0
.	19.01.16-02.33.11-1-216092	62	2	2	0	0	0	551	1	1	0	0	NA	NA	NA	12	18	240	241	350	119	118	314	4	0	0	0.017	0	0
.	19.01.16-02.33.13-1-216095	215	19	19	7	0	4	577	15	15	0	0	NA	NA	NA	75	61	252	262	360	127	134	316	18	32	3	0.071	0.122	0.008
.	19.01.16-02.33.13-1-216096	88	4	4	2	0	2	559	3	3	0	0	NA	NA	NA	29	36	246	249	354	120	125	314	5	6	0	0.02	0.024	0
.	19.01.16-02.33.22-1-216120	156	11	11	3	0	3	564	9	9	0	0	NA	NA	NA	42	42	246	248	361	123	126	315	20	1	10	0.081	0.004	0.028
.	19.01.16-02.33.24-1-216121	284	21	21	8	0	4	603	16	16	0	0	NA	NA	NA	81	76	256	253	380	131	130	342	33	5	11	0.129	0.02	0.029
.	19.01.16-02.33.30-1-216126	146	18	18	4	0	4	560	15	15	0	0	NA	NA	NA	58	42	247	249	359	122	125	313	15	26	18	0.061	0.104	0.05
.	19.01.16-02.33.44-1-216134	185	25	25	4	0	2	580	23	23	0	0	NA	NA	NA	42	52	244	253	368	120	130	330	10	27	12	0.041	0.107	0.033
.	19.01.16-02.33.48-1-216135	240	29	29	9	0	8	601	27	27	0	0	NA	NA	NA	81	75	258	260	370	133	138	330	46	33	30	0.178	0.127	0.081
.	19.01.16-02.33.50-1-216136	92	3	3	1	0	1	559	2	2	0	0	NA	NA	NA	17	29	245	243	354	122	122	315	7	0	1	0.029	0	0.003
.	19.01.16-02.33.56-1-216137	39	1	1	0	0	0	0	0	0	0	0	NA	NA	NA	14	11	239	239	346	0	0	0	0	1	0	0	0.004	0
.	19.01.16-02.33.58-1-216138	327	16	16	2	0	2	627	15	15	0	0	NA	NA	NA	76	103	264	275	377	141	148	338	26	28	0	0.098	0.102	0
.	19.01.16-02.34.00-1-216139	92	8	8	5	0	5	555	6	6	0	0	NA	NA	NA	35	27	243	247	350	122	124	309	7	1	9	0.029	0.004	0.026
.	19.01.16-02.34.00-1-216140	39	1	1	1	0	1	0	0	0	0	0	NA	NA	NA	9	14	241	242	344	0	0	0	0	0	6	0	0	0.017
.	19.01.16-02.34.04-1-216141	274	52	52	15	0	12	592	49	49	0	0	NA	NA	NA	81	74	253	258	376	127	131	334	72	74	23	0.285	0.287	0.061
.	19.01.16-02.34.04-1-216142	88	10	10	3	0	3	555	9	9	0	0	NA	NA	NA	32	35	250	247	351	124	120	311	19	6	0	0.076	0.024	0
.	19.01.16-02.34.11-1-216146	240	45	45	12	0	9	600	41	41	0	0	NA	NA	NA	80	77	255	264	371	132	136	332	76	73	16	0.298	0.277	0.043
.	19.01.16-02.34.14-1-216148	466	82	82	25	0	20	634	77	77	0	0	NA	NA	NA	134	109	272	269	381	147	145	342	119	109	23	0.438	0.405	0.06
.	19.01.16-02.34.20-1-216171	122	23	23	5	0	4	553	21	21	0	0	NA	NA	NA	42	32	248	244	353	125	118	310	22	34	1	0.089	0.139	0.003
.	19.01.16-02.34.25-1-216175	91	4	4	2	0	2	554	3	3	0	0	NA	NA	NA	30	28	245	247	349	122	123	309	5	5	1	0.02	0.02	0.003
.	19.01.16-02.34.26-1-216177	118	4	4	1	0	1	562	3	3	0	0	NA	NA	NA	24	34	244	247	356	126	122	314	5	2	1	0.02	0.008	0.003
.	19.01.16-02.34.39-1-216184	148	10	10	4	0	4	574	9	9	0	0	NA	NA	NA	50	43	248	251	357	126	128	320	5	16	7	0.02	0.064	0.02
.	19.01.16-02.34.41-1-216185	146	9	9	2	0	1	564	5	5	0	0	NA	NA	NA	60	50	253	254	356	127	126	311	9	16	9	0.036	0.063	0.025
.	19.01.16-02.34.42-1-216186	61	2	2	0	0	0	544	1	1	0	0	NA	NA	NA	31	24	241	244	352	116	121	307	0	0	4	0	0	0.011
.	19.01.16-02.34.51-1-216191	31	1	1	0	0	0	0	0	0	0	0	NA	NA	NA	6	6	238	237	344	0	0	0	0	0	0	0	0	0
.	19.01.16-02.34.53-1-216192	264	28	28	6	0	6	582	26	26	0	0	NA	NA	NA	69	67	247	262	371	120	136	326	43	50	12	0.174	0.191	0.032
.	19.01.16-02.34.56-1-216193	116	9	9	2	0	1	576	7	7	0	0	NA	NA	NA	35	49	248	249	365	127	125	324	9	9	0	0.036	0.036	0
.	19.01.16-02.35.02-1-216194	260	92	92	19	0	16	589	84	84	0	0	NA	NA	NA	60	69	259	254	369	133	129	327	78	106	43	0.301	0.417	0.117
.	19.01.16-02.35.02-1-216195	59	2	2	0	0	0	52	1	1	0	0	NA	NA	NA	15	16	242	240	347	7	13	32	0	1	2	0	0.004	0.006
.	19.01.16-02.35.06-1-216196	32	1	1	0	0	0	0	0	0	0	0	NA	NA	NA	9	8	239	239	343	0	0	0	0	0	2	0	0	0.006
.	19.01.16-02.35.08-1-216197	34	1	1	1	0	1	0	0	0	0	0	NA	NA	NA	6	11	238	237	349	0	0	0	0	0	0	0	0	0
.	19.01.16-02.35.08-1-216198	229	20	20	7	0	6	581	17	17	0	0	NA	NA	NA	72	59	247	252	373	124	126	331	24	17	19	0.097	0.067	0.051
.	19.01.16-02.35.11-1-216201	94	7	7	2	0	1	558	6	6	0	0	NA	NA	NA	15	32	245	241	359	120	120	318	13	8	0	0.053	0.033	0
.	19.01.16-02.35.18-1-216224	97	7	7	4	0	3	558	6	6	0	0	NA	NA	NA	30	31	247	245	352	125	120	313	3	5	19	0.012	0.02	0.054
.	19.01.16-02.35.21-1-216228	67	5	5	1	0	1	547	4	4	0	0	NA	NA	NA	30	23	244	239	353	119	118	310	11	0	0	0.045	0	0
.	19.01.16-02.35.23-1-216229	375	33	33	14	0	13	627	28	28	0	0	NA	NA	NA	107	101	272	260	382	146	139	342	29	71	7	0.107	0.273	0.018
.	19.01.16-02.35.30-1-216234	115	9	9	1	0	1	561	8	8	0	0	NA	NA	NA	42	41	245	250	359	122	125	314	6	18	6	0.024	0.072	0.017
.	19.01.16-02.35.37-1-216244	61	2	2	1	0	1	549	1	1	0	0	NA	NA	NA	24	23	244	244	348	121	120	308	6	3	0	0.025	0.012	0
.	19.01.16-02.35.37-1-216245	289	40	40	16	0	11	617	36	36	0	0	NA	NA	NA	68	97	264	268	378	136	143	338	74	50	25	0.28	0.187	0.066
.	19.01.16-02.35.39-1-216246	145	17	17	4	0	3	567	15	15	0	0	NA	NA	NA	47	39	247	243	362	122	121	324	7	48	6	0.028	0.198	0.017
.	19.01.16-02.35.45-1-216247	92	5	5	1	0	1	554	4	4	0	0	NA	NA	NA	27	29	240	247	355	119	122	313	6	8	2	0.025	0.032	0.006
.	19.01.16-02.35.50-1-216248	64	2	2	2	0	2	557	1	1	0	0	NA	NA	NA	25	31	247	244	353	124	123	310	1	0	2	0.004	0	0.006
.	19.01.16-02.35.51-1-216249	210	25	25	7	0	7	579	24	24	0	0	NA	NA	NA	54	59	254	254	364	127	128	324	41	24	13	0.161	0.094	0.036
.	19.01.16-02.36.02-1-216250	204	16	16	5	0	5	572	13	13	0	0	NA	NA	NA	64	49	250	254	358	127	128	317	19	15	7	0.076	0.059	0.02
.	19.01.16-02.36.03-1-216251	92	5	5	0	0	0	542	4	4	0	0	NA	NA	NA	26	16	243	240	346	120	115	307	0	1	11	0	0.004	0.032
.	19.01.16-02.36.04-1-216252	63	3	3	2	0	2	554	2	2	0	0	NA	NA	NA	16	30	247	242	354	123	118	313	0	0	10	0	0	0.028
.	19.01.16-02.36.11-1-216255	96	11	11	1	0	1	559	10	10	0	0	NA	NA	NA	35	34	244	249	354	121	125	313	14	8	3	0.057	0.032	0.008
.	19.01.16-02.36.13-1-216258	34	1	1	0	0	0	0	0	0	0	0	NA	NA	NA	8	9	240	239	343	0	0	0	0	0	0	0	0	0
.	19.01.16-02.36.15-1-216261	64	3	3	1	0	1	551	2	2	0	0	NA	NA	NA	14	24	240	249	348	117	125	309	11	0	0	0.046	0	0
.	19.01.16-02.36.18-1-216283	216	19	19	3	0	3	594	17	17	0	0	NA	NA	NA	67	69	259	258	365	133	131	330	3	27	7	0.012	0.105	0.019
.	19.01.16-02.36.21-1-216286	58	2	2	1	0	1	550	1	1	0	0	NA	NA	NA	27	25	242	243	353	120	120	310	1	4	0	0.004	0.016	0
.	19.01.16-02.36.28-1-216290	275	27	27	15	0	12	594	25	25	0	0	NA	NA	NA	75	69	253	256	373	129	131	334	53	29	7	0.209	0.113	0.019
.	19.01.16-02.36.34-1-216292	87	4	4	1	0	1	550	2	2	0	0	NA	NA	NA	22	28	245	246	350	120	121	309	6	0	4	0.024	0	0.011
.	19.01.16-02.36.34-1-216293	63	2	2	1	0	1	147	1	1	0	0	NA	NA	NA	20	15	239	239	350	33	36	78	0	0	1	0	0	0.003
.	19.01.16-02.36.35-1-216297	32	1	1	0	0	0	0	0	0	0	0	NA	NA	NA	10	17	239	241	350	0	0	0	0	0	1	0	0	0.003
.	19.01.16-02.36.37-1-216298	305	58	58	14	0	11	601	53	53	0	0	NA	NA	NA	81	77	255	263	372	131	139	331	126	64	10	0.494	0.243	0.027
.	19.01.16-02.36.39-1-216299	233	18	18	2	0	2	590	17	17	0	0	NA	NA	NA	64	64	251	251	375	128	131	331	10	40	10	0.04	0.159	0.027
.	19.01.16-02.36.42-1-216300	178	6	6	1	0	1	583	5	5	0	0	NA	NA	NA	53	59	250	253	369	128	131	324	11	3	3	0.044	0.012	0.008
.	19.01.16-02.36.44-1-216301	90	3	3	0	0	0	562	2	2	0	0	NA	NA	NA	32	33	246	245	355	125	119	318	2	4	0	0.008	0.016	0
.	19.01.16-02.36.49-1-216306	113	6	6	2	0	1	553	4	4	0	0	NA	NA	NA	53	35	244	246	358	120	118	315	7	1	7	0.029	0.004	0.02
.	19.01.16-02.36.50-1-216307	88	6	6	2	0	2	551	3	3	0	0	NA	NA	NA	24	21	243	242	349	120	121	310	7	2	10	0.029	0.008	0.029
.	19.01.16-02.36.50-1-216308	257	13	13	1	0	1	611	10	10	0	0	NA	NA	NA	71	81	262	260	372	141	138	332	11	20	7	0.042	0.077	0.019
.	19.01.16-02.36.59-1-216311	180	12	12	5	0	4	586	11	11	0	0	NA	NA	NA	61	60	254	252	367	125	131	330	18	12	8	0.071	0.048	0.022
.	19.01.16-02.37.03-1-216312	37	1	1	0	0	0	0	0	0	0	0	NA	NA	NA	10	10	242	237	344	0	0	0	0	0	2	0	0	0.006
.	19.01.16-02.37.05-1-216313	208	33	33	6	0	4	576	29	29	0	0	NA	NA	NA	73	55	251	249	368	128	123	325	48	58	20	0.191	0.233	0.054
.	19.01.16-02.37.06-1-216314	145	10	10	2	0	2	555	6	6	0	0	NA	NA	NA	39	26	240	246	353	121	122	312	7	17	7	0.029	0.069	0.02
.	19.01.16-02.37.09-1-216315	121	11	11	4	0	4	554	7	7	0	0	NA	NA	NA	49	32	244	248	353	122	122	310	20	8	5	0.082	0.032	0.014
.	19.01.16-02.37.09-1-216316	177	22	22	4	0	4	578	20	20	0	0	NA	NA	NA	62	48	247	248	366	126	127	325	35	50	9	0.142	0.202	0.025
.	19.01.16-02.37.10-1-216318	151	17	17	5	0	4	581	14	14	0	0	NA	NA	NA	46	51	253	248	363	129	125	327	32	15	1	0.126	0.06	0.003
.	19.01.16-02.37.15-1-216325	35	1	1	0	0	0	0	0	0	0	0	NA	NA	NA	13	13	238	239	349	0	0	0	0	3	0	0	0.013	0
.	19.01.16-02.37.18-1-216343	120	7	7	1	0	1	577	6	6	0	0	NA	NA	NA	41	58	251	251	369	124	126	327	7	10	0	0.028	0.04	0
.	19.01.16-02.37.32-1-216351	94	4	4	3	0	2	554	3	3	0	0	NA	NA	NA	31	31	249	247	348	125	123	306	3	0	7	0.012	0	0.02
.	19.01.16-02.37.33-1-216352	212	35	35	10	0	4	588	32	32	0	0	NA	NA	NA	79	74	265	261	361	139	134	315	17	65	17	0.064	0.249	0.047
.	19.01.16-02.37.36-1-216360	38	1	1	0	0	0	0	0	0	0	0	NA	NA	NA	14	11	239	239	346	0	0	0	0	0	1	0	0	0.003
.	19.01.16-02.37.39-1-216361	60	4	4	0	0	0	542	3	3	0	0	NA	NA	NA	24	14	242	239	346	119	118	305	0	5	0	0	0.021	0
.	19.01.16-02.37.42-1-216362	66	4	4	0	0	0	556	2	2	0	0	NA	NA	NA	23	27	242	242	356	119	121	316	3	3	4	0.012	0.012	0.011
.	19.01.16-02.37.45-1-216363	33	1	1	0	0	0	0	0	0	0	0	NA	NA	NA	9	6	238	238	343	0	0	0	0	0	1	0	0	0.003
.	19.01.16-02.37.48-1-216364	148	13	13	2	0	2	584	12	12	0	0	NA	NA	NA	45	60	260	248	365	139	120	325	5	21	3	0.019	0.085	0.008
.	19.01.16-02.37.48-1-216365	62	2	2	0	0	0	299	0	0	0	0	NA	NA	NA	13	16	240	241	348	68	66	165	1	0	1	0.004	0	0.003
.	19.01.16-02.37.52-1-216366	124	5	5	2	0	2	561	4	4	0	0	NA	NA	NA	31	35	244	250	354	121	126	314	4	6	0	0.016	0.024	0
.	19.01.16-02.37.54-1-216367	35	1	1	1	0	1	0	0	0	0	0	NA	NA	NA	17	5	237	238	343	0	0	0	0	0	0	0	0	0
.	19.01.16-02.37.58-1-216368	60	3	3	1	0	1	544	2	2	0	0	NA	NA	NA	36	23	245	240	351	120	117	307	3	2	3	0.012	0.008	0.009
.	19.01.16-02.38.00-1-216369	63	2	2	0	0	0	454	1	1	0	0	NA	NA	NA	25	13	239	242	345	100	97	257	0	2	0	0	0.008	0
.	19.01.16-02.38.01-1-216370	127	21	21	5	0	4	561	19	19	0	0	NA	NA	NA	32	41	251	247	356	127	124	310	15	30	14	0.06	0.121	0.039
.	19.01.16-02.38.02-1-216371	87	4	4	2	0	1	551	3	3	0	0	NA	NA	NA	22	26	244	243	352	119	122	310	12	4	0	0.049	0.016	0
.	19.01.16-02.38.02-1-216372	34	1	1	0	0	0	0	0	0	0	0	NA	NA	NA	15	11	238	243	343	0	0	0	0	0	1	0	0	0.003
.	19.01.16-02.38.08-1-216375	270	60	60	13	0	12	589	51	51	0	0	NA	NA	NA	74	68	260	254	367	134	131	324	128	53	29	0.492	0.209	0.079
.	19.01.16-02.38.17-1-216383	364	45	45	13	0	11	646	42	42	0	0	NA	NA	NA	110	126	279	266	394	153	140	353	90	81	22	0.323	0.305	0.056
.	19.01.16-02.38.21-1-216404	66	2	2	1	0	1	100	1	1	0	0	NA	NA	NA	17	11	239	239	346	20	23	57	0	3	0	0	0.013	0
.	19.01.16-02.38.21-1-216405	62	4	4	0	0	0	564	3	3	0	0	NA	NA	NA	22	34	247	242	358	125	123	316	9	0	5	0.036	0	0.014
.	19.01.16-02.38.21-1-216406	321	68	68	15	0	11	620	64	64	0	0	NA	NA	NA	103	97	254	267	389	128	143	349	96	105	24	0.378	0.393	0.062
.	19.01.16-02.38.24-1-216407	264	23	23	7	0	5	582	18	18	0	0	NA	NA	NA	81	60	252	252	369	127	128	327	62	36	7	0.246	0.143	0.019
.	19.01.16-02.38.28-1-216411	149	7	7	1	0	1	577	6	6	0	0	NA	NA	NA	49	51	251	254	359	128	134	315	16	2	4	0.064	0.008	0.011
.	19.01.16-02.38.35-1-216416	206	12	12	5	0	5	600	11	11	0	0	NA	NA	NA	56	70	256	255	372	133	134	333	11	22	3	0.043	0.086	0.008
.	19.01.16-02.38.36-1-216417	183	7	7	2	0	2	586	6	6	0	0	NA	NA	NA	53	60	253	253	367	127	131	328	4	9	10	0.016	0.036	0.027
.	19.01.16-02.38.36-1-216418	176	17	17	3	0	2	561	15	15	0	0	NA	NA	NA	50	35	241	248	359	119	124	318	20	6	9	0.083	0.024	0.025
.	19.01.16-02.38.48-1-216419	205	33	33	8	0	6	606	31	31	0	0	NA	NA	NA	49	74	257	255	375	135	136	335	41	35	25	0.16	0.137	0.067
.	19.01.16-02.38.56-1-216424	153	10	10	2	0	2	568	9	9	0	0	NA	NA	NA	49	47	255	243	362	129	119	320	22	7	2	0.086	0.029	0.006
.	19.01.16-02.39.02-1-216425	93	7	7	1	0	1	568	6	6	0	0	NA	NA	NA	20	46	249	247	363	123	124	321	6	0	10	0.024	0	0.028
.	19.01.16-02.39.04-1-216426	60	2	2	0	0	0	253	1	1	0	0	NA	NA	NA	16	16	238	242	349	59	50	144	1	1	0	0.004	0.004	0
.	19.01.16-02.39.04-1-216427	61	3	3	0	0	0	541	2	2	0	0	NA	NA	NA	25	18	240	240	351	114	117	310	0	3	1	0	0.012	0.003
.	19.01.16-02.39.19-1-216453	60	2	2	0	0	0	102	1	1	0	0	NA	NA	NA	13	13	239	239	348	22	18	62	0	0	3	0	0	0.009
.	19.01.16-02.39.19-1-216454	184	22	22	6	0	4	593	19	19	0	0	NA	NA	NA	52	72	259	255	371	133	132	328	24	33	16	0.093	0.129	0.043
.	19.01.16-02.39.23-1-216459	33	1	1	0	0	0	0	0	0	0	0	NA	NA	NA	7	13	241	242	343	0	0	0	1	0	0	0.004	0	0
.	19.01.16-02.39.23-1-216460	62	4	4	0	0	0	546	3	3	0	0	NA	NA	NA	20	21	240	243	351	119	121	306	7	3	0	0.029	0.012	0
.	19.01.16-02.39.25-1-216461	87	5	5	0	0	0	550	4	4	0	0	NA	NA	NA	37	29	242	249	351	119	125	306	6	2	5	0.025	0.008	0.014
.	19.01.16-02.39.25-1-216462	152	7	7	2	0	1	582	6	6	0	0	NA	NA	NA	51	60	257	251	365	133	127	322	11	9	5	0.043	0.036	0.014
.	19.01.16-02.39.27-1-216465	31	1	1	0	0	0	0	0	0	0	0	NA	NA	NA	7	5	237	238	343	0	0	0	0	0	0	0	0	0
.	19.01.16-02.39.30-1-216468	89	3	3	1	0	1	561	2	2	0	0	NA	NA	NA	30	36	246	247	356	123	122	316	0	4	4	0	0.016	0.011
.	19.01.16-02.39.32-1-216469	33	1	1	0	0	0	0	0	0	0	0	NA	NA	NA	7	12	239	241	345	0	0	0	0	1	0	0	0.004	0
.	19.01.16-02.39.34-1-216470	121	14	14	6	0	6	566	12	12	0	0	NA	NA	NA	40	34	241	250	356	122	129	315	15	16	16	0.062	0.064	0.045
.	19.01.16-02.39.38-1-216478	148	10	10	1	0	1	559	9	9	0	0	NA	NA	NA	38	32	246	248	351	122	125	312	5	10	8	0.02	0.04	0.023
.	19.01.16-02.39.42-1-216479	34	1	1	0	0	0	0	0	0	0	0	NA	NA	NA	8	6	238	237	344	0	0	0	3	0	0	0.013	0	0
.	19.01.16-02.39.43-1-216480	123	5	5	4	0	4	555	3	3	0	0	NA	NA	NA	41	34	245	246	356	124	121	310	1	11	5	0.004	0.045	0.014
.	19.01.16-02.39.44-1-216481	32	1	1	0	0	0	0	0	0	0	0	NA	NA	NA	11	7	241	236	343	0	0	0	0	1	0	0	0.004	0
.	19.01.16-02.39.44-1-216482	69	9	9	2	0	1	552	5	5	0	0	NA	NA	NA	29	27	247	241	352	123	118	311	0	13	10	0	0.054	0.028
.	19.01.16-02.39.45-1-216483	122	9	9	2	0	1	566	8	8	0	0	NA	NA	NA	46	39	246	250	356	123	129	314	20	5	3	0.081	0.02	0.008
.	19.01.16-02.39.46-1-216484	31	1	1	0	0	0	0	0	0	0	0	NA	NA	NA	12	14	239	241	347	0	0	0	0	0	0	0	0	0
.	19.01.16-02.39.48-1-216485	57	2	2	0	0	0	100	1	1	0	0	NA	NA	NA	8	17	242	240	348	21	20	59	2	0	2	0.008	0	0.006
.	19.01.16-02.39.54-1-216486	152	12	12	4	0	3	576	11	11	0	0	NA	NA	NA	53	53	251	252	363	124	127	325	15	10	6	0.06	0.04	0.017
.	19.01.16-02.39.54-1-216487	467	61	61	29	0	23	641	53	53	0	0	NA	NA	NA	130	129	271	274	397	143	150	348	98	109	26	0.362	0.398	0.065
.	19.01.16-02.40.00-1-216488	65	3	3	0	0	0	551	2	2	0	0	NA	NA	NA	30	27	244	244	352	122	116	313	3	0	4	0.012	0	0.011
.	19.01.16-02.40.00-1-216489	153	12	12	2	0	2	566	10	10	0	0	NA	NA	NA	40	43	245	249	362	122	124	320	19	10	3	0.078	0.04	0.008
.	19.01.16-02.40.00-1-216490	211	20	20	10	0	5	583	19	19	0	0	NA	NA	NA	64	58	254	252	365	132	128	323	31	49	13	0.122	0.194	0.036
.	19.01.16-02.40.00-1-216491	323	25	25	8	0	5	631	22	22	0	0	NA	NA	NA	101	109	265	268	389	139	146	346	43	25	14	0.162	0.093	0.036
.	19.01.16-02.40.05-1-216496	32	1	1	0	0	0	0	0	0	0	0	NA	NA	NA	7	9	239	238	345	0	0	0	0	1	0	0	0.004	0
.	19.01.16-02.40.06-1-216497	150	10	10	1	0	1	578	9	9	0	0	NA	NA	NA	44	51	253	243	368	129	123	326	13	11	5	0.051	0.045	0.014
.	19.01.16-02.40.07-1-216498	118	13	13	2	0	2	562	12	12	0	0	NA	NA	NA	22	28	243	249	349	122	126	314	7	15	14	0.029	0.06	0.04
.	19.01.16-02.40.15-1-216506	171	13	13	3	0	3	572	12	12	0	0	NA	NA	NA	69	49	249	252	361	124	127	321	27	2	12	0.108	0.008	0.033
.	19.01.16-02.40.22-1-216535	206	13	13	6	0	4	600	12	12	0	0	NA	NA	NA	51	71	257	252	375	133	131	336	24	16	0	0.093	0.063	0
.	19.01.16-02.40.24-1-216536	35	1	1	0	0	0	0	0	0	0	0	NA	NA	NA	11	10	239	237	347	0	0	0	0	0	1	0	0	0.003
.	19.01.16-02.40.26-1-216538	32	1	1	0	0	0	0	0	0	0	0	NA	NA	NA	9	7	236	237	347	0	0	0	0	0	0	0	0	0
.	19.01.16-02.40.28-1-216540	243	9	9	2	0	2	594	8	8	0	0	NA	NA	NA	80	73	263	254	369	134	132	328	17	12	2	0.065	0.047	0.005
.	19.01.16-02.40.30-1-216543	91	3	3	1	0	0	552	1	1	0	0	NA	NA	NA	21	24	242	246	349	119	124	309	6	0	0	0.025	0	0
.	19.01.16-02.40.34-1-216544	33	1	1	0	0	0	0	0	0	0	0	NA	NA	NA	10	14	238	245	344	0	0	0	0	2	0	0	0.008	0
.	19.01.16-02.40.37-1-216550	97	5	5	2	0	2	558	3	3	0	0	NA	NA	NA	38	39	249	247	356	125	122	311	10	9	0	0.04	0.036	0
.	19.01.16-02.40.41-1-216551	119	6	6	1	0	1	575	4	4	0	0	NA	NA	NA	43	49	251	249	362	127	124	324	11	7	1	0.044	0.028	0.003
.	19.01.16-02.40.42-1-216552	58	2	2	0	0	0	0	1	1	0	0	NA	NA	NA	11	18	241	241	349	0	0	0	0	6	0	0	0.025	0
.	19.01.16-02.40.42-1-216553	65	2	2	0	0	0	154	1	1	0	0	NA	NA	NA	20	20	240	244	349	29	34	91	1	1	0	0.004	0.004	0
.	19.01.16-02.40.44-1-216554	87	4	4	1	0	0	549	2	2	0	0	NA	NA	NA	31	22	244	241	350	119	121	309	2	1	5	0.008	0.004	0.014
.	19.01.16-02.40.48-1-216555	35	1	1	0	0	0	0	0	0	0	0	NA	NA	NA	11	6	239	236	344	0	0	0	0	0	0	0	0	0
.	19.01.16-02.40.49-1-216556	65	2	2	1	0	1	504	1	1	0	0	NA	NA	NA	24	17	238	241	351	107	107	290	0	0	5	0	0	0.014
.	19.01.16-02.40.50-1-216557	606	79	79	32	0	24	680	71	71	0	0	NA	NA	NA	152	166	287	282	410	159	156	365	106	120	35	0.369	0.426	0.085
.	19.01.16-02.40.54-1-216562	61	3	3	0	0	0	550	2	2	0	0	NA	NA	NA	23	19	245	239	348	120	118	312	0	9	2	0	0.038	0.006
.	19.01.16-02.40.56-1-216563	212	31	31	10	0	7	594	26	26	0	0	NA	NA	NA	60	71	259	255	370	132	133	329	45	49	44	0.174	0.192	0.119
.	19.01.16-02.40.56-1-216564	126	6	6	1	0	1	564	5	5	0	0	NA	NA	NA	50	41	252	245	357	127	121	316	7	5	0	0.028	0.02	0
.	19.01.16-02.40.59-1-216565	148	15	15	2	0	2	577	12	12	0	0	NA	NA	NA	31	51	252	245	367	128	121	328	20	25	15	0.079	0.102	0.041
.	19.01.16-02.41.01-1-216566	93	4	4	2	0	2	548	3	3	0	0	NA	NA	NA	24	19	240	243	349	119	118	311	2	0	6	0.008	0	0.017
.	19.01.16-02.41.02-1-216567	292	44	44	17	0	10	612	39	39	0	0	NA	NA	NA	81	98	263	269	379	139	138	335	90	74	13	0.342	0.275	0.034
.	19.01.16-02.41.08-1-216568	127	8	8	1	0	1	568	7	7	0	0	NA	NA	NA	26	39	247	245	360	124	123	321	4	5	4	0.016	0.02	0.011
.	19.01.16-02.41.15-1-216575	149	9	9	0	0	0	577	7	7	0	0	NA	NA	NA	49	57	251	255	364	126	129	322	10	25	3	0.04	0.098	0.008
.	19.01.16-02.41.16-1-216576	60	4	4	1	0	0	545	3	3	0	0	NA	NA	NA	23	14	241	240	346	121	119	305	6	7	3	0.025	0.029	0.009
.	19.01.16-02.41.16-1-216578	89	5	5	1	0	1	552	4	4	0	0	NA	NA	NA	31	26	242	244	353	117	123	312	10	2	0	0.041	0.008	0
.	19.01.16-02.41.30-1-216603	98	4	4	2	0	2	570	3	3	0	0	NA	NA	NA	32	47	250	253	357	127	129	314	9	14	8	0.036	0.055	0.022
.	19.01.16-02.41.31-1-216604	121	16	16	1	0	0	547	15	15	0	0	NA	NA	NA	42	28	248	241	352	122	118	307	9	21	3	0.036	0.087	0.009
.	19.01.16-02.41.31-1-216605	239	29	29	11	0	8	599	24	24	0	0	NA	NA	NA	91	82	263	256	376	136	130	333	84	27	7	0.319	0.105	0.019
.	19.01.16-02.41.32-1-216606	176	10	10	3	0	3	580	8	8	0	0	NA	NA	NA	55	56	250	254	365	128	129	323	9	24	3	0.036	0.094	0.008
.	19.01.16-02.41.40-1-216614	114	12	12	1	0	1	560	10	10	0	0	NA	NA	NA	39	41	250	245	359	125	124	311	20	7	9	0.08	0.029	0.025
.	19.01.16-02.41.44-1-216615	31	1	1	0	0	0	0	0	0	0	0	NA	NA	NA	14	9	239	242	341	0	0	0	0	0	0	0	0	0
.	19.01.16-02.41.46-1-216616	85	3	3	0	0	0	543	2	2	0	0	NA	NA	NA	23	19	244	237	351	119	117	307	2	0	1	0.008	0	0.003
.	19.01.16-02.41.48-1-216617	89	9	9	3	0	3	546	7	7	0	0	NA	NA	NA	25	22	247	244	344	120	122	304	10	11	1	0.04	0.045	0.003
.	19.01.16-02.41.55-1-216620	64	3	3	2	0	2	549	2	2	0	0	NA	NA	NA	23	20	242	239	352	121	117	311	0	4	0	0	0.017	0
.	19.01.16-02.41.55-1-216621	346	58	58	20	0	16	637	53	53	0	0	NA	NA	NA	100	117	272	261	397	147	135	355	101	89	12	0.371	0.341	0.03
.	19.01.16-02.41.59-1-216622	93	7	7	4	0	3	559	5	5	0	0	NA	NA	NA	27	29	240	247	355	118	125	316	17	14	0	0.071	0.057	0
.	19.01.16-02.42.03-1-216623	62	2	2	0	0	0	449	1	1	0	0	NA	NA	NA	16	15	238	244	346	97	100	252	0	0	1	0	0	0.003
.	19.01.16-02.42.09-1-216624	231	20	20	8	0	4	603	19	19	0	0	NA	NA	NA	68	78	256	264	371	133	142	328	41	22	12	0.16	0.083	0.032
.	19.01.16-02.42.09-1-216625	63	8	8	0	0	0	551	7	7	0	0	NA	NA	NA	31	30	242	249	352	119	123	309	3	10	5	0.012	0.04	0.014
.	19.01.16-02.42.10-1-216627	182	22	22	6	0	5	572	20	20	0	0	NA	NA	NA	65	52	249	252	364	124	128	320	37	31	15	0.149	0.123	0.041
.	19.01.16-02.42.16-1-216634	123	9	9	3	0	3	551	8	8	0	0	NA	NA	NA	30	27	245	248	347	123	124	304	3	14	4	0.012	0.056	0.012
.	19.01.16-02.42.18-1-216636	207	28	28	12	0	8	584	26	26	0	0	NA	NA	NA	59	67	256	260	364	131	135	318	49	50	14	0.191	0.192	0.038
.	19.01.16-02.42.20-1-216659	312	36	36	10	0	8	614	31	31	0	0	NA	NA	NA	91	93	266	264	376	143	138	333	54	51	21	0.203	0.193	0.056
.	19.01.16-02.42.27-1-216664	398	58	58	19	0	17	639	53	53	0	0	NA	NA	NA	126	113	267	275	384	144	150	345	93	66	31	0.348	0.24	0.081
.	19.01.16-02.42.31-1-216666	118	8	8	1	0	1	559	6	6	0	0	NA	NA	NA	33	33	247	246	353	123	122	314	4	14	4	0.016	0.057	0.011
.	19.01.16-02.42.34-1-216667	98	8	8	5	0	4	560	5	5	0	0	NA	NA	NA	35	35	245	246	357	119	124	317	2	11	13	0.008	0.045	0.036
.	19.01.16-02.42.45-1-216671	92	4	4	1	0	1	552	3	3	0	0	NA	NA	NA	14	23	244	242	350	122	119	311	9	1	0	0.037	0.004	0
.	19.01.16-02.42.48-1-216672	176	12	12	1	0	1	556	10	10	0	0	NA	NA	NA	61	37	246	242	362	121	118	317	12	8	11	0.049	0.033	0.03
.	19.01.16-02.42.49-1-216673	33	1	1	0	0	0	0	0	0	0	0	NA	NA	NA	8	11	238	238	348	0	0	0	0	0	2	0	0	0.006
.	19.01.16-02.42.52-1-216678	36	1	1	0	0	0	0	0	0	0	0	NA	NA	NA	12	13	237	242	347	0	0	0	0	0	2	0	0	0.006
.	19.01.16-02.42.54-1-216679	211	10	10	3	0	3	564	9	9	0	0	NA	NA	NA	72	49	254	249	359	130	123	311	14	5	7	0.055	0.02	0.019
.	19.01.16-02.42.56-1-216680	96	4	4	1	0	1	553	3	3	0	0	NA	NA	NA	35	32	245	249	351	119	125	309	0	5	2	0	0.02	0.006
.	19.01.16-02.43.00-1-216681	234	45	45	11	0	9	588	40	40	0	0	NA	NA	NA	71	71	262	260	362	134	134	320	63	68	18	0.24	0.262	0.05
.	19.01.16-02.43.04-1-216682	176	14	14	4	0	3	582	11	11	0	0	NA	NA	NA	59	58	247	257	367	123	133	326	24	8	11	0.097	0.031	0.03
.	19.01.16-02.43.08-1-216685	88	4	4	1	0	1	541	3	3	0	0	NA	NA	NA	26	17	239	242	349	117	118	306	6	4	1	0.025	0.017	0.003
.	19.01.16-02.43.11-1-216688	371	58	58	16	0	9	630	52	52	0	0	NA	NA	NA	111	108	266	270	385	143	145	342	113	60	22	0.425	0.222	0.057
.	19.01.16-02.43.12-1-216690	59	2	2	1	0	1	250	1	1	0	0	NA	NA	NA	13	17	245	241	344	56	57	137	1	1	0	0.004	0.004	0
.	19.01.16-02.43.18-1-216697	343	29	29	10	0	8	610	26	26	0	0	NA	NA	NA	93	86	259	263	377	136	141	333	57	41	20	0.22	0.156	0.053
.	19.01.16-02.43.18-1-216709	126	10	10	1	0	1	572	8	8	0	0	NA	NA	NA	36	42	249	246	360	129	125	318	7	22	2	0.028	0.089	0.006
.	19.01.16-02.43.23-1-216717	35	1	1	1	0	1	0	0	0	0	0	NA	NA	NA	8	8	240	238	343	0	0	0	0	0	0	0	0	0
.	19.01.16-02.43.24-1-216718	62	2	2	1	0	1	351	1	1	0	0	NA	NA	NA	13	20	243	240	350	79	73	199	1	0	3	0.004	0	0.009
.	19.01.16-02.43.26-1-216719	88	3	3	1	0	0	553	2	2	0	0	NA	NA	NA	22	29	243	249	350	122	122	309	3	3	2	0.012	0.012	0.006
.	19.01.16-02.43.33-1-216724	87	3	3	0	0	0	566	2	2	0	0	NA	NA	NA	28	34	245	244	358	125	121	320	3	0	5	0.012	0	0.014
.	19.01.16-02.43.36-1-216728	260	51	51	15	0	13	581	47	47	0	0	NA	NA	NA	72	61	257	247	370	131	123	327	50	56	48	0.195	0.227	0.13
.	19.01.16-02.43.39-1-216729	241	42	42	15	0	8	585	39	39	0	0	NA	NA	NA	66	57	251	255	364	126	132	327	70	73	8	0.279	0.286	0.022
.	19.01.16-02.43.39-1-216730	59	2	2	1	0	1	0	1	1	0	0	NA	NA	NA	19	15	240	242	346	0	0	0	3	0	1	0.012	0	0.003
.	19.01.16-02.43.43-1-216735	61	3	3	0	0	0	545	2	2	0	0	NA	NA	NA	25	15	239	241	348	118	120	307	5	1	3	0.021	0.004	0.009
.	19.01.16-02.43.49-1-216736	157	23	23	7	0	3	565	21	21	0	0	NA	NA	NA	38	44	248	243	366	120	118	327	42	30	3	0.169	0.123	0.008
.	19.01.16-02.43.49-1-216737	298	77	77	30	0	24	603	75	75	0	0	NA	NA	NA	89	79	258	259	375	133	136	334	129	98	21	0.5	0.378	0.056
.	19.01.16-02.43.57-1-216738	267	23	23	6	0	6	602	21	21	0	0	NA	NA	NA	61	76	261	253	375	135	133	334	39	39	12	0.149	0.154	0.032
.	19.01.16-02.44.01-1-216739	241	25	25	9	0	7	610	23	23	0	0	NA	NA	NA	70	83	256	260	380	133	138	339	34	51	13	0.133	0.196	0.034
.	19.01.16-02.44.10-1-216741	302	27	27	5	0	3	603	24	24	0	0	NA	NA	NA	104	90	272	264	367	146	135	322	42	46	18	0.154	0.174	0.049
.	19.01.16-02.44.25-1-216770	58	2	2	0	0	0	52	1	1	0	0	NA	NA	NA	23	11	239	240	345	9	9	34	0	5	1	0	0.021	0.003
.	19.01.16-02.44.27-1-216774	86	6	6	0	0	0	550	5	5	0	0	NA	NA	NA	37	37	242	250	358	116	121	313	6	6	3	0.025	0.024	0.008
.	19.01.16-02.44.31-1-216776	139	10	10	3	0	2	558	9	9	0	0	NA	NA	NA	47	33	250	243	353	126	119	313	2	16	6	0.008	0.066	0.017
.	19.01.16-02.44.38-1-216780	211	38	38	14	0	12	570	35	35	0	0	NA	NA	NA	52	51	249	254	361	125	127	318	35	48	24	0.141	0.189	0.066
.	19.01.16-02.44.40-1-216781	118	8	8	0	0	0	559	6	6	0	0	NA	NA	NA	42	40	247	250	356	119	122	318	6	5	6	0.024	0.02	0.017
.	19.01.16-02.44.45-1-216782	147	10	10	0	0	0	575	9	9	0	0	NA	NA	NA	51	52	248	252	365	127	124	324	15	11	0	0.06	0.044	0
.	19.01.16-02.44.47-1-216783	71	3	3	1	0	1	548	1	1	0	0	NA	NA	NA	33	29	248	241	353	120	119	309	1	0	5	0.004	0	0.014
.	19.01.16-02.44.47-1-216784	114	8	8	1	0	1	562	7	7	0	0	NA	NA	NA	44	32	245	249	351	121	129	312	7	9	7	0.029	0.036	0.02
.	19.01.16-02.44.52-1-216785	117	13	13	4	0	3	557	12	12	0	0	NA	NA	NA	28	26	242	244	353	118	122	317	24	3	5	0.099	0.012	0.014
.	19.01.16-02.44.57-1-216790	58	2	2	1	0	1	0	0	0	0	0	NA	NA	NA	15	20	240	243	350	0	0	0	0	0	6	0	0	0.017
.	19.01.16-02.44.58-1-216791	32	1	1	0	0	0	0	0	0	0	0	NA	NA	NA	6	8	239	237	345	0	0	0	0	0	6	0	0	0.017
.	19.01.16-02.45.00-1-216792	35	1	1	0	0	0	0	0	0	0	0	NA	NA	NA	13	4	236	238	343	0	0	0	0	0	0	0	0	0
.	19.01.16-02.45.01-1-216793	175	22	22	7	0	4	578	20	20	0	0	NA	NA	NA	55	53	253	253	360	129	126	323	39	24	14	0.154	0.095	0.039
.	19.01.16-02.45.01-1-216794	183	14	14	5	0	4	579	13	13	0	0	NA	NA	NA	61	54	254	255	358	127	132	320	43	6	18	0.169	0.024	0.05
.	19.01.16-02.45.02-1-216795	148	7	7	2	0	1	579	6	6	0	0	NA	NA	NA	34	51	252	250	362	130	128	321	26	4	4	0.103	0.016	0.011
.	19.01.16-02.45.09-1-216796	92	6	6	2	0	2	550	5	5	0	0	NA	NA	NA	38	29	245	245	352	120	122	308	6	9	2	0.024	0.037	0.006
.	19.01.16-02.45.10-1-216799	174	16	16	4	0	4	567	14	14	0	0	NA	NA	NA	53	50	250	254	359	124	129	314	16	23	7	0.064	0.091	0.019
.	19.01.16-02.45.20-1-216824	154	14	14	2	0	2	580	11	11	0	0	NA	NA	NA	43	54	253	256	358	129	135	316	27	15	5	0.107	0.059	0.014
.	19.01.16-02.45.22-1-216826	116	12	12	4	0	4	567	9	9	0	0	NA	NA	NA	45	36	245	243	361	125	122	320	28	10	6	0.114	0.041	0.017
.	19.01.16-02.45.22-1-216827	291	54	54	13	0	8	627	51	51	0	0	NA	NA	NA	71	96	262	259	388	139	135	353	81	84	30	0.309	0.324	0.077
.	19.01.16-02.45.26-1-216829	89	3	3	2	0	2	560	2	2	0	0	NA	NA	NA	32	38	246	246	359	121	123	316	4	0	13	0.016	0	0.036
.	19.01.16-02.45.33-1-216833	129	8	8	2	0	2	567	7	7	0	0	NA	NA	NA	46	39	246	244	362	123	121	323	8	4	8	0.033	0.016	0.022
.	19.01.16-02.45.37-1-216839	416	46	46	11	0	10	639	45	45	0	0	NA	NA	NA	120	116	267	277	385	142	154	343	73	58	35	0.273	0.209	0.091
.	19.01.16-02.45.38-1-216840	119	5	5	2	0	2	568	4	4	0	0	NA	NA	NA	33	42	247	252	356	125	126	317	5	5	1	0.02	0.02	0.003
.	19.01.16-02.45.39-1-216841	36	1	1	0	0	0	0	0	0	0	0	NA	NA	NA	10	7	238	239	343	0	0	0	0	0	0	0	0	0
.	19.01.16-02.45.42-1-216846	243	37	37	5	0	5	596	35	35	0	0	NA	NA	NA	83	70	255	258	370	132	133	331	54	76	6	0.212	0.295	0.016
.	19.01.16-02.45.42-1-216847	33	1	1	0	0	0	0	0	0	0	0	NA	NA	NA	14	9	239	238	345	0	0	0	0	0	1	0	0	0.003
.	19.01.16-02.45.44-1-216848	36	1	1	0	0	0	0	0	0	0	0	NA	NA	NA	12	4	237	236	344	0	0	0	0	1	0	0	0.004	0
.	19.01.16-02.45.47-1-216849	31	1	1	0	0	0	0	0	0	0	0	NA	NA	NA	7	6	239	238	342	0	0	0	0	0	3	0	0	0.009
.	19.01.16-02.45.47-1-216850	62	5	5	2	0	2	254	4	4	0	0	NA	NA	NA	14	25	241	242	355	56	52	146	8	0	0	0.033	0	0
.	19.01.16-02.45.48-1-216851	58	2	2	0	0	0	200	1	1	0	0	NA	NA	NA	20	11	238	243	343	47	41	112	7	0	0	0.029	0	0
.	19.01.16-02.45.50-1-216852	144	18	18	6	0	4	561	16	16	0	0	NA	NA	NA	45	35	241	249	358	121	124	316	31	26	8	0.129	0.104	0.022
.	19.01.16-02.45.53-1-216853	115	6	6	0	0	0	559	5	5	0	0	NA	NA	NA	37	33	249	245	352	123	125	311	4	6	7	0.016	0.024	0.02
.	19.01.16-02.46.03-1-216854	66	3	3	1	0	0	540	2	2	0	0	NA	NA	NA	26	15	241	242	345	118	119	303	0	5	2	0	0.021	0.006
.	19.01.16-02.46.04-1-216855	87	6	6	1	0	1	546	5	5	0	0	NA	NA	NA	35	31	245	247	352	119	122	305	3	7	2	0.012	0.028	0.006
.	19.01.16-02.46.04-1-216856	62	4	4	1	0	1	545	3	3	0	0	NA	NA	NA	27	24	241	246	350	119	121	305	2	2	10	0.008	0.008	0.029
.	19.01.16-02.46.17-1-216867	34	1	1	1	0	1	0	0	0	0	0	NA	NA	NA	9	11	239	240	345	0	0	0	0	0	2	0	0	0.006
.	19.01.16-02.46.20-1-216886	145	10	10	3	0	2	566	8	8	0	0	NA	NA	NA	41	40	249	247	357	125	127	314	9	3	10	0.036	0.012	0.028
.	19.01.16-02.46.20-1-216887	173	29	29	9	0	7	576	24	24	0	0	NA	NA	NA	36	49	249	251	362	124	128	324	20	47	28	0.08	0.187	0.077
.	19.01.16-02.46.20-1-216888	240	25	25	6	0	4	584	23	23	0	0	NA	NA	NA	78	71	262	256	366	136	127	321	22	38	9	0.084	0.148	0.025
.	19.01.16-02.46.22-1-216890	37	1	1	1	0	1	0	0	0	0	0	NA	NA	NA	13	8	241	237	343	0	0	0	1	0	0	0.004	0	0
.	19.01.16-02.46.29-1-216895	100	8	8	2	0	2	553	7	7	0	0	NA	NA	NA	33	29	246	241	355	124	118	311	14	6	3	0.057	0.025	0.008
.	19.01.16-02.46.30-1-216896	186	20	20	3	0	3	575	16	16	0	0	NA	NA	NA	45	48	248	253	360	124	129	322	15	29	4	0.06	0.115	0.011
.	19.01.16-02.46.44-1-216900	150	11	11	2	0	2	569	10	10	0	0	NA	NA	NA	32	36	245	245	359	126	123	320	12	11	10	0.049	0.045	0.028
.	19.01.16-02.46.44-1-216901	85	4	4	1	0	1	540	3	3	0	0	NA	NA	NA	27	16	243	239	347	118	117	305	3	0	13	0.012	0	0.037
.	19.01.16-02.46.50-1-216902	67	4	4	2	0	2	552	3	3	0	0	NA	NA	NA	27	26	244	239	356	121	115	316	0	6	3	0	0.025	0.008
.	19.01.16-02.46.53-1-216905	216	21	21	2	0	2	589	18	18	0	0	NA	NA	NA	76	65	252	251	375	128	131	330	49	22	2	0.194	0.088	0.005
.	19.01.16-02.46.54-1-216906	453	33	33	10	0	10	669	28	28	0	0	NA	NA	NA	107	141	286	270	398	162	147	360	58	48	15	0.203	0.178	0.038
.	19.01.16-02.46.59-1-216911	66	3	3	0	0	0	543	2	2	0	0	NA	NA	NA	32	21	239	243	352	118	120	305	0	0	7	0	0	0.02
.	19.01.16-02.47.00-1-216912	32	1	1	1	0	1	0	0	0	0	0	NA	NA	NA	7	10	239	237	347	0	0	0	0	0	0	0	0	0
.	19.01.16-02.47.03-1-216913	234	17	17	6	0	5	591	16	16	0	0	NA	NA	NA	46	63	254	258	364	131	133	327	32	38	3	0.126	0.147	0.008
.	19.01.16-02.47.06-1-216914	118	4	4	1	0	1	573	2	2	0	0	NA	NA	NA	40	49	252	250	360	128	126	319	0	5	8	0	0.02	0.022
.	19.01.16-02.47.07-1-216915	68	2	2	2	0	1	554	1	1	0	0	NA	NA	NA	22	25	241	242	355	118	118	318	2	5	0	0.008	0.021	0
.	19.01.16-02.47.08-1-216916	203	33	33	8	0	7	586	30	30	0	0	NA	NA	NA	54	61	253	253	368	133	127	326	36	62	24	0.142	0.245	0.065
.	19.01.16-02.47.10-1-216918	88	5	5	2	0	2	561	2	2	0	0	NA	NA	NA	21	38	248	249	354	122	124	315	9	3	0	0.036	0.012	0
.	19.01.16-02.47.14-1-216923	156	24	24	7	0	5	582	22	22	0	0	NA	NA	NA	50	53	254	251	361	133	129	320	48	31	19	0.189	0.124	0.053
.	19.01.16-02.47.21-1-216946	181	10	10	3	0	2	588	8	8	0	0	NA	NA	NA	49	61	250	262	362	128	137	323	9	15	0	0.036	0.057	0
.	19.01.16-02.47.22-1-216947	179	11	11	2	0	1	579	10	10	0	0	NA	NA	NA	50	53	254	247	365	131	125	323	17	22	8	0.067	0.089	0.022
.	19.01.16-02.47.26-1-216949	33	1	1	1	0	1	0	0	0	0	0	NA	NA	NA	6	14	241	240	346	0	0	0	0	0	5	0	0	0.014
.	19.01.16-02.47.29-1-216953	295	13	13	5	0	3	598	12	12	0	0	NA	NA	NA	88	75	261	259	368	137	138	323	13	18	5	0.05	0.069	0.014
.	19.01.16-02.47.31-1-216954	122	8	8	0	0	0	561	6	6	0	0	NA	NA	NA	28	34	250	244	353	126	123	312	20	2	6	0.08	0.008	0.017
.	19.01.16-02.47.36-1-216958	34	1	1	1	0	1	0	0	0	0	0	NA	NA	NA	10	9	236	242	344	0	0	0	0	0	0	0	0	0
.	19.01.16-02.47.39-1-216959	151	27	27	10	0	8	570	24	24	0	0	NA	NA	NA	51	49	245	250	367	121	128	321	32	38	10	0.131	0.152	0.027
.	19.01.16-02.47.43-1-216964	66	3	3	0	0	0	544	2	2	0	0	NA	NA	NA	33	21	246	243	345	121	119	304	0	2	6	0	0.008	0.017
.	19.01.16-02.47.47-1-216965	33	1	1	0	0	0	0	0	0	0	0	NA	NA	NA	8	7	238	238	344	0	0	0	0	0	2	0	0	0.006
.	19.01.16-02.47.49-1-216966	65	4	4	0	0	0	544	3	3	0	0	NA	NA	NA	30	20	242	242	349	118	120	306	7	3	0	0.029	0.012	0
.	19.01.16-02.47.50-1-216967	114	8	8	2	0	2	559	6	6	0	0	NA	NA	NA	28	38	250	244	357	122	119	318	4	10	6	0.016	0.041	0.017
.	19.01.16-02.47.52-1-216968	214	25	25	9	0	6	599	21	21	0	0	NA	NA	NA	61	77	256	264	370	134	138	327	39	47	16	0.152	0.178	0.043
.	19.01.16-02.47.52-1-216969	128	8	8	2	0	2	562	7	7	0	0	NA	NA	NA	28	34	246	241	360	120	121	321	3	9	10	0.012	0.037	0.028
.	19.01.16-02.47.56-1-216970	180	16	16	6	0	4	573	14	14	0	0	NA	NA	NA	48	43	246	245	365	126	123	324	36	39	8	0.146	0.159	0.022
.	19.01.16-02.47.57-1-216971	288	51	51	10	0	9	601	48	48	0	0	NA	NA	NA	91	74	257	260	370	134	136	331	108	68	10	0.42	0.262	0.027
.	19.01.16-02.48.02-1-216972	63	3	3	1	0	1	561	2	2	0	0	NA	NA	NA	23	35	245	246	357	122	123	316	1	5	0	0.004	0.02	0
.	19.01.16-02.48.03-1-216973	34	1	1	0	0	0	0	0	0	0	0	NA	NA	NA	10	13	238	240	348	0	0	0	0	0	1	0	0	0.003
.	19.01.16-02.48.06-1-216974	200	20	20	8	0	7	585	17	17	0	0	NA	NA	NA	54	65	256	255	367	131	133	321	36	20	26	0.141	0.078	0.071
.	19.01.16-02.48.08-1-216977	67	4	4	1	0	1	548	3	3	0	0	NA	NA	NA	32	25	243	244	351	119	119	310	6	9	3	0.025	0.037	0.009
.	19.01.16-02.48.16-1-216986	204	11	11	3	0	2	582	10	10	0	0	NA	NA	NA	57	54	252	254	361	128	130	324	9	8	12	0.036	0.031	0.033
.	19.01.16-02.48.17-1-216987	34	1	1	0	0	0	0	0	0	0	0	NA	NA	NA	10	7	237	236	347	0	0	0	2	0	0	0.008	0	0
.	19.01.16-02.48.19-1-217005	60	2	2	1	0	1	550	1	1	0	0	NA	NA	NA	23	20	243	238	352	122	116	312	0	4	1	0	0.017	0.003
.	19.01.16-02.48.20-1-217007	36	1	1	1	0	1	0	0	0	0	0	NA	NA	NA	15	8	241	237	343	0	0	0	0	0	2	0	0	0.006
.	19.01.16-02.48.23-1-217009	68	3	3	1	0	1	545	2	2	0	0	NA	NA	NA	33	21	239	247	348	117	121	307	0	8	4	0	0.032	0.011
.	19.01.16-02.48.26-1-217011	33	1	1	0	0	0	0	0	0	0	0	NA	NA	NA	4	8	237	239	345	0	0	0	3	0	0	0.013	0	0
.	19.01.16-02.48.28-1-217013	33	1	1	0	0	0	0	0	0	0	0	NA	NA	NA	9	9	237	237	348	0	0	0	0	0	1	0	0	0.003
.	19.01.16-02.48.29-1-217016	88	5	5	2	0	2	562	4	4	0	0	NA	NA	NA	35	41	249	244	361	123	120	319	6	16	0	0.024	0.066	0
.	19.01.16-02.48.30-1-217017	35	1	1	0	0	0	0	0	0	0	0	NA	NA	NA	10	13	240	240	346	0	0	0	0	0	0	0	0	0
.	19.01.16-02.48.33-1-217018	126	4	4	2	0	2	558	3	3	0	0	NA	NA	NA	31	38	247	248	356	125	122	311	6	1	3	0.024	0.004	0.008
.	19.01.16-02.48.33-1-217019	184	20	20	5	0	5	586	17	17	0	0	NA	NA	NA	47	62	252	258	365	128	133	325	33	34	1	0.131	0.132	0.003
.	19.01.16-02.48.37-1-217023	127	7	7	4	0	4	573	6	6	0	0	NA	NA	NA	40	49	248	251	363	125	126	322	1	13	16	0.004	0.052	0.044
.	19.01.16-02.48.37-1-217024	34	1	1	1	0	1	0	0	0	0	0	NA	NA	NA	9	9	240	239	343	0	0	0	1	0	0	0.004	0	0
.	19.01.16-02.48.39-1-217025	92	9	9	1	0	1	558	8	8	0	0	NA	NA	NA	29	26	244	243	352	122	123	313	11	2	18	0.045	0.008	0.051
.	19.01.16-02.48.41-1-217026	99	8	8	1	0	1	550	5	5	0	0	NA	NA	NA	33	31	242	246	356	119	119	312	4	4	5	0.017	0.016	0.014
.	19.01.16-02.48.44-1-217027	61	2	2	0	0	0	552	0	0	0	0	NA	NA	NA	30	27	246	242	352	122	116	314	0	0	9	0	0	0.026
.	19.01.16-02.48.47-1-217028	116	7	7	0	0	0	558	5	5	0	0	NA	NA	NA	35	37	246	248	356	122	120	316	11	1	7	0.045	0.004	0.02
.	19.01.16-02.48.49-1-217029	296	62	62	12	0	9	617	59	59	0	0	NA	NA	NA	97	101	257	267	390	130	142	345	61	129	27	0.237	0.483	0.069
.	19.01.16-02.48.56-1-217034	94	3	3	2	0	2	552	2	2	0	0	NA	NA	NA	32	28	247	246	348	123	124	305	0	2	7	0	0.008	0.02
.	19.01.16-02.48.58-1-217035	293	62	62	19	0	16	627	57	57	0	0	NA	NA	NA	88	100	266	261	386	142	137	348	130	86	18	0.489	0.33	0.047
.	19.01.16-02.49.01-1-217036	207	20	20	9	0	8	579	17	17	0	0	NA	NA	NA	52	56	249	249	371	126	122	331	18	46	12	0.072	0.185	0.032
.	19.01.16-02.49.03-1-217037	64	8	8	1	0	1	550	6	6	0	0	NA	NA	NA	32	20	242	240	351	119	117	314	4	1	17	0.017	0.004	0.048
.	19.01.16-02.49.03-1-217038	122	8	8	2	0	2	564	7	7	0	0	NA	NA	NA	34	33	242	250	354	120	128	316	20	7	0	0.083	0.028	0
.	19.01.16-02.49.06-1-217039	186	22	22	4	0	3	579	17	17	0	0	NA	NA	NA	61	57	250	248	372	125	128	326	47	12	3	0.188	0.048	0.008
.	19.01.16-02.49.07-1-217040	88	6	6	1	0	1	552	5	5	0	0	NA	NA	NA	41	26	243	243	353	123	116	313	2	5	10	0.008	0.021	0.028
.	19.01.16-02.49.11-1-217043	115	4	4	2	0	2	564	3	3	0	0	NA	NA	NA	32	41	252	244	358	127	120	317	2	1	10	0.008	0.004	0.028
.	19.01.16-02.49.25-1-217071	62	2	2	1	0	1	546	0	0	0	0	NA	NA	NA	30	21	241	242	351	117	120	309	0	4	2	0	0.017	0.006
.	19.01.16-02.49.26-1-217072	90	6	6	3	0	2	552	4	4	0	0	NA	NA	NA	31	28	241	245	355	115	123	314	9	3	2	0.037	0.012	0.006
.	19.01.16-02.49.27-1-217075	90	3	3	2	0	2	546	2	2	0	0	NA	NA	NA	24	22	242	239	354	116	119	311	0	5	5	0	0.021	0.014
.	19.01.16-02.49.33-1-217078	286	32	32	8	0	8	611	26	26	0	0	NA	NA	NA	91	91	259	271	374	137	145	329	47	51	9	0.181	0.188	0.024
.	19.01.16-02.49.37-1-217082	122	11	11	4	0	4	572	10	10	0	0	NA	NA	NA	38	47	250	251	359	126	131	315	10	8	17	0.04	0.032	0.047
.	19.01.16-02.49.38-1-217083	181	10	10	1	0	1	581	9	9	0	0	NA	NA	NA	48	57	255	254	361	127	131	323	11	7	3	0.043	0.028	0.008
.	19.01.16-02.49.42-1-217084	120	13	13	2	0	2	568	11	11	0	0	NA	NA	NA	39	41	248	248	358	128	125	315	13	8	14	0.052	0.032	0.039
.	19.01.16-02.49.43-1-217085	90	3	3	0	0	0	547	2	2	0	0	NA	NA	NA	35	25	246	243	349	123	121	303	4	2	2	0.016	0.008	0.006
.	19.01.16-02.49.43-1-217086	257	55	55	16	0	14	610	49	49	0	0	NA	NA	NA	68	88	261	260	380	135	138	337	63	85	30	0.241	0.327	0.079
.	19.01.16-02.49.57-1-217091	259	17	17	4	0	3	593	16	16	0	0	NA	NA	NA	85	71	258	257	369	133	134	326	18	15	25	0.07	0.058	0.068
.	19.01.16-02.50.02-1-217096	63	2	2	1	0	1	552	1	1	0	0	NA	NA	NA	22	28	243	246	352	123	121	308	0	1	2	0	0.004	0.006
.	19.01.16-02.50.03-1-217097	65	2	2	1	0	1	551	1	1	0	0	NA	NA	NA	15	26	245	243	351	123	121	307	2	0	1	0.008	0	0.003
.	19.01.16-02.50.09-1-217098	441	56	56	15	0	13	672	51	51	0	0	NA	NA	NA	126	143	284	280	392	157	161	354	83	87	44	0.292	0.311	0.112
.	19.01.16-02.50.11-1-217101	62	5	5	2	0	2	550	4	4	0	0	NA	NA	NA	18	28	245	239	357	120	117	313	0	8	3	0	0.033	0.008
.	19.01.16-02.50.15-1-217106	177	14	14	5	0	5	579	11	11	0	0	NA	NA	NA	64	57	252	248	370	126	124	329	26	18	5	0.103	0.073	0.014
.	19.01.16-02.50.17-1-217112	32	1	1	1	0	1	0	0	0	0	0	NA	NA	NA	9	10	240	239	344	0	0	0	0	0	0	0	0	0
.	19.01.16-02.50.18-1-217130	286	52	52	11	0	8	598	48	48	0	0	NA	NA	NA	89	78	262	254	375	136	129	333	112	48	16	0.427	0.189	0.043
.	19.01.16-02.50.24-1-217138	264	52	52	14	0	13	604	47	47	0	0	NA	NA	NA	68	88	261	263	377	134	137	333	75	60	26	0.287	0.228	0.069
.	19.01.16-02.50.24-1-217139	59	2	2	0	0	0	544	1	1	0	0	NA	NA	NA	31	18	240	240	351	119	117	308	0	3	1	0	0.012	0.003
.	19.01.16-02.50.27-1-217142	60	2	2	1	0	0	553	1	1	0	0	NA	NA	NA	27	29	244	239	359	121	118	314	0	0	8	0	0	0.022
.	19.01.16-02.50.36-1-217148	335	36	36	3	0	2	625	34	34	0	0	NA	NA	NA	120	100	265	258	390	141	136	348	44	44	19	0.166	0.171	0.049
.	19.01.16-02.50.37-1-217151	117	14	14	5	0	4	566	12	12	0	0	NA	NA	NA	33	35	243	248	357	122	125	319	17	9	22	0.07	0.036	0.062
.	19.01.16-02.50.40-1-217152	95	5	5	1	0	1	538	4	4	0	0	NA	NA	NA	35	18	245	240	346	120	117	301	2	6	5	0.008	0.025	0.014
.	19.01.16-02.50.44-1-217153	473	75	75	21	0	17	653	71	71	0	0	NA	NA	NA	141	128	271	279	391	147	155	351	108	108	23	0.399	0.387	0.059
.	19.01.16-02.50.55-1-217154	203	22	22	9	0	8	577	21	21	0	0	NA	NA	NA	61	49	251	249	362	125	127	325	63	23	15	0.251	0.092	0.041
.	19.01.16-02.50.58-1-217155	262	43	43	8	0	7	603	40	40	0	0	NA	NA	NA	77	76	260	261	368	135	140	328	97	53	10	0.373	0.203	0.027
.	19.01.16-02.51.03-1-217160	223	23	23	7	0	6	591	22	22	0	0	NA	NA	NA	64	76	253	268	368	126	138	327	8	51	14	0.032	0.19	0.038
.	19.01.16-02.51.25-1-217189	84	6	6	0	0	0	554	4	4	0	0	NA	NA	NA	35	37	247	244	359	118	119	317	7	7	5	0.028	0.029	0.014
.	19.01.16-02.51.30-1-217194	92	4	4	2	0	1	569	3	3	0	0	NA	NA	NA	36	42	249	250	356	127	125	317	10	6	0	0.04	0.024	0
.	19.01.16-02.51.37-1-217198	124	13	13	1	0	1	572	12	12	0	0	NA	NA	NA	40	42	247	244	364	125	123	324	21	19	9	0.085	0.078	0.025
.	19.01.16-02.51.39-1-217199	174	15	15	3	0	2	563	13	13	0	0	NA	NA	NA	67	48	247	253	361	123	128	312	15	24	7	0.061	0.095	0.019
.	19.01.16-02.51.42-1-217200	36	1	1	1	0	1	0	0	0	0	0	NA	NA	NA	7	5	237	236	345	0	0	0	0	0	0	0	0	0
.	19.01.16-02.51.45-1-217201	93	4	4	1	0	1	555	3	3	0	0	NA	NA	NA	32	27	246	244	350	125	121	309	3	0	6	0.012	0	0.017
.	19.01.16-02.51.45-1-217202	333	30	30	8	0	7	631	28	28	0	0	NA	NA	NA	99	103	257	260	399	134	136	361	30	58	25	0.117	0.223	0.063
.	19.01.16-02.51.47-1-217207	177	8	8	2	0	1	574	7	7	0	0	NA	NA	NA	49	46	254	248	357	129	128	317	5	3	10	0.02	0.012	0.028
.	19.01.16-02.51.47-1-217208	242	43	43	12	0	9	614	38	38	0	0	NA	NA	NA	69	90	268	260	375	144	135	335	84	31	25	0.313	0.119	0.067
.	19.01.16-02.52.00-1-217211	150	12	12	2	0	2	592	11	11	0	0	NA	NA	NA	35	60	249	255	369	128	133	331	22	10	8	0.088	0.039	0.022
.	19.01.16-02.52.01-1-217212	123	4	4	1	0	1	568	2	2	0	0	NA	NA	NA	31	40	249	245	359	126	124	318	2	10	0	0.008	0.041	0
.	19.01.16-02.52.05-1-217213	179	18	18	8	0	7	582	16	16	0	0	NA	NA	NA	63	61	253	249	372	128	126	328	19	40	12	0.075	0.161	0.032
.	19.01.16-02.52.08-1-217214	237	33	33	11	0	9	594	30	30	0	0	NA	NA	NA	62	70	257	260	366	133	134	327	32	53	20	0.125	0.204	0.055
.	19.01.16-02.52.09-1-217215	119	8	8	1	0	1	552	5	5	0	0	NA	NA	NA	42	34	244	246	357	118	122	312	1	4	10	0.004	0.016	0.028
.	19.01.16-02.52.28-1-217250	57	2	2	0	0	0	102	1	1	0	0	NA	NA	NA	19	16	241	240	348	22	20	60	0	0	3	0	0	0.009
.	19.01.16-02.52.34-1-217252	196	12	12	5	0	4	584	11	11	0	0	NA	NA	NA	61	62	258	251	366	135	129	320	9	8	14	0.035	0.032	0.038
.	19.01.16-02.52.40-1-217256	268	28	28	10	0	8	599	25	25	0	0	NA	NA	NA	87	73	258	251	377	133	128	338	64	34	8	0.248	0.135	0.021
.	19.01.16-02.52.41-1-217257	287	50	50	17	0	11	609	45	45	0	0	NA	NA	NA	93	81	256	264	374	133	142	334	77	76	27	0.301	0.288	0.072
.	19.01.16-02.52.42-1-217258	31	1	1	0	0	0	0	0	0	0	0	NA	NA	NA	6	12	242	237	346	0	0	0	0	1	0	0	0.004	0
.	19.01.16-02.52.45-1-217259	32	1	1	1	0	1	0	0	0	0	0	NA	NA	NA	9	9	236	238	348	0	0	0	0	5	0	0	0.021	0
.	19.01.16-02.52.47-1-217260	118	7	7	1	0	1	557	5	5	0	0	NA	NA	NA	32	33	248	247	351	127	123	307	9	2	13	0.036	0.008	0.037
.	19.01.16-02.52.49-1-217261	86	7	7	2	0	2	554	6	6	0	0	NA	NA	NA	28	23	241	246	349	124	126	304	0	5	11	0	0.02	0.032
.	19.01.16-02.52.55-1-217262	321	53	53	14	0	11	615	47	47	0	0	NA	NA	NA	104	102	268	270	377	138	147	330	90	58	29	0.336	0.215	0.077
.	19.01.16-02.52.59-1-217267	349	66	66	21	0	17	626	60	60	0	0	NA	NA	NA	105	111	274	267	383	146	140	340	100	94	30	0.365	0.352	0.078
.	19.01.16-02.53.06-1-217270	85	6	6	1	0	1	552	5	5	0	0	NA	NA	NA	17	29	246	240	356	119	118	315	1	4	6	0.004	0.017	0.017
.	19.01.16-02.53.09-1-217271	103	4	4	1	0	1	557	2	2	0	0	NA	NA	NA	36	30	243	244	356	119	120	318	5	0	2	0.021	0	0.006
.	19.01.16-02.53.12-1-217275	88	7	7	1	0	1	550	6	6	0	0	NA	NA	NA	38	28	244	249	348	121	124	305	1	2	16	0.004	0.008	0.046
.	19.01.16-02.53.17-1-217281	150	9	9	4	0	4	587	7	7	0	0	NA	NA	NA	46	60	245	255	373	122	129	336	27	5	4	0.11	0.02	0.011
.	19.01.16-02.53.25-1-217301	32	1	1	0	0	0	0	0	0	0	0	NA	NA	NA	19	8	238	240	343	0	0	0	0	0	0	0	0	0
.	19.01.16-02.53.26-1-217303	340	37	37	15	0	12	627	36	36	0	0	NA	NA	NA	90	108	260	273	388	139	144	344	102	30	9	0.392	0.11	0.023
.	19.01.16-02.53.28-1-217305	206	26	26	2	0	1	579	25	25	0	0	NA	NA	NA	49	53	250	257	359	130	134	315	39	34	7	0.156	0.132	0.019
.	19.01.16-02.53.32-1-217308	155	6	6	1	0	1	564	5	5	0	0	NA	NA	NA	44	45	248	244	366	122	120	322	4	17	0	0.016	0.07	0
.	19.01.16-02.53.33-1-217309	205	10	10	2	0	1	581	9	9	0	0	NA	NA	NA	57	53	253	244	369	131	122	328	18	13	7	0.071	0.053	0.019
.	19.01.16-02.53.41-1-217313	63	2	2	1	0	1	554	1	1	0	0	NA	NA	NA	17	22	239	241	355	119	120	315	3	0	2	0.013	0	0.006
.	19.01.16-02.53.49-1-217318	180	7	7	1	0	1	564	6	6	0	0	NA	NA	NA	47	38	249	249	353	126	124	314	8	8	1	0.032	0.032	0.003
.	19.01.16-02.53.55-1-217319	317	45	45	14	0	9	624	42	42	0	0	NA	NA	NA	86	99	265	266	381	139	142	343	79	72	20	0.298	0.271	0.052
.	19.01.16-02.53.58-1-217320	201	27	27	8	0	6	593	25	25	0	0	NA	NA	NA	62	73	254	259	373	128	134	331	45	43	20	0.177	0.166	0.054
.	19.01.16-02.54.00-1-217321	37	1	1	1	0	1	0	0	0	0	0	NA	NA	NA	8	3	236	238	342	0	0	0	0	2	0	0	0.008	0
.	19.01.16-02.54.03-1-217322	35	1	1	0	0	0	0	0	0	0	0	NA	NA	NA	12	7	239	240	341	0	0	0	0	0	4	0	0	0.012
.	19.01.16-02.54.06-1-217323	55	2	2	0	0	0	543	1	1	0	0	NA	NA	NA	21	19	240	243	349	115	121	307	0	3	1	0	0.012	0.003
.	19.01.16-02.54.09-1-217324	118	6	6	2	0	2	557	5	5	0	0	NA	NA	NA	28	32	245	247	353	121	124	312	5	8	7	0.02	0.032	0.02
.	19.01.16-02.54.15-1-217331	119	12	12	2	0	2	558	8	8	0	0	NA	NA	NA	38	32	244	250	351	121	127	310	9	8	14	0.037	0.032	0.04
.	19.01.16-02.54.15-1-217332	92	4	4	1	0	1	565	3	3	0	0	NA	NA	NA	31	36	248	247	354	125	124	316	0	0	9	0	0	0.025
.	19.01.16-02.54.20-1-217353	87	3	3	2	0	2	545	2	2	0	0	NA	NA	NA	32	26	244	241	354	122	116	307	4	0	4	0.016	0	0.011
.	19.01.16-02.54.28-1-217360	97	8	8	1	0	1	556	7	7	0	0	NA	NA	NA	35	33	248	244	354	123	119	314	13	0	10	0.052	0	0.028
.	19.01.16-02.54.32-1-217362	181	6	6	2	0	2	567	5	5	0	0	NA	NA	NA	63	58	259	254	358	130	125	312	10	5	2	0.039	0.02	0.006
.	19.01.16-02.54.33-1-217363	91	3	3	0	0	0	551	2	2	0	0	NA	NA	NA	22	28	243	242	356	119	124	308	7	0	0	0.029	0	0
.	19.01.16-02.54.35-1-217367	286	21	21	10	0	9	601	17	17	0	0	NA	NA	NA	72	72	254	259	372	131	137	333	79	25	0	0.311	0.097	0
.	19.01.16-02.54.37-1-217368	354	69	69	21	0	15	609	66	66	0	0	NA	NA	NA	80	80	259	258	376	137	139	333	128	90	10	0.494	0.349	0.027
.	19.01.16-02.54.44-1-217369	117	8	8	5	0	4	558	6	6	0	0	NA	NA	NA	43	40	247	247	359	123	122	313	14	7	14	0.057	0.028	0.039
.	19.01.16-02.54.47-1-217370	223	17	17	3	0	1	597	15	15	0	0	NA	NA	NA	50	70	258	254	371	138	130	329	23	29	9	0.089	0.114	0.024
.	19.01.16-02.54.48-1-217371	33	1	1	0	0	0	0	0	0	0	0	NA	NA	NA	9	4	239	237	341	0	0	0	0	0	0	0	0	0
.	19.01.16-02.54.49-1-217372	243	24	24	6	0	5	590	22	22	0	0	NA	NA	NA	81	74	261	259	367	130	134	326	29	35	8	0.111	0.135	0.022
.	19.01.16-02.54.50-1-217373	34	1	1	0	0	0	0	0	0	0	0	NA	NA	NA	7	5	237	239	342	0	0	0	0	0	1	0	0	0.003
.	19.01.16-02.54.51-1-217374	203	10	10	3	0	2	589	8	8	0	0	NA	NA	NA	58	62	251	256	368	128	133	328	26	13	2	0.104	0.051	0.005
.	19.01.16-02.54.53-1-217375	33	1	1	0	0	0	0	0	0	0	0	NA	NA	NA	8	11	240	238	346	0	0	0	0	0	1	0	0	0.003
.	19.01.16-02.54.55-1-217376	119	4	4	0	0	0	559	3	3	0	0	NA	NA	NA	38	29	247	244	351	127	123	309	3	4	3	0.012	0.016	0.009
.	19.01.16-02.55.04-1-217381	96	8	8	3	0	2	560	7	7	0	0	NA	NA	NA	32	35	249	240	359	125	119	316	12	12	5	0.048	0.05	0.014
.	19.01.16-02.55.10-1-217383	69	2	2	1	0	1	356	0	0	0	0	NA	NA	NA	19	16	237	244	348	71	78	207	2	0	0	0.008	0	0
.	19.01.16-02.55.10-1-217384	92	4	4	0	0	0	553	3	3	0	0	NA	NA	NA	22	28	245	245	351	121	122	310	0	6	7	0	0.024	0.02
.	19.01.16-02.55.16-1-217391	58	2	2	0	0	0	0	1	1	0	0	NA	NA	NA	11	20	244	243	346	0	0	0	0	0	3	0	0	0.009
.	19.01.16-02.55.19-1-217410	206	22	22	10	0	8	570	20	20	0	0	NA	NA	NA	62	52	249	247	369	125	120	325	37	27	15	0.149	0.109	0.041
.	19.01.16-02.55.19-1-217411	176	12	12	6	0	5	582	11	11	0	0	NA	NA	NA	48	56	250	255	364	128	131	323	25	7	8	0.1	0.027	0.022
.	19.01.16-02.55.21-1-217414	29	1	1	0	0	0	0	0	0	0	0	NA	NA	NA	9	8	238	239	344	0	0	0	1	0	0	0.004	0	0
.	19.01.16-02.55.24-1-217415	96	9	9	2	0	2	542	7	7	0	0	NA	NA	NA	34	24	240	247	350	112	121	309	7	8	1	0.029	0.032	0.003
.	19.01.16-02.55.25-1-217416	36	1	1	0	0	0	0	0	0	0	0	NA	NA	NA	9	10	239	239	345	0	0	0	0	0	0	0	0	0
.	19.01.16-02.55.25-1-217417	184	11	11	2	0	2	590	10	10	0	0	NA	NA	NA	48	65	258	254	366	129	132	329	8	15	6	0.031	0.059	0.016
.	19.01.16-02.55.26-1-217420	125	4	4	0	0	0	558	3	3	0	0	NA	NA	NA	34	32	250	241	354	126	119	313	7	0	3	0.028	0	0.008
.	19.01.16-02.55.28-1-217422	182	21	21	5	0	5	576	19	19	0	0	NA	NA	NA	38	51	245	253	366	125	129	322	32	22	17	0.131	0.087	0.046
.	19.01.16-02.55.37-1-217429	96	3	3	0	0	0	553	2	2	0	0	NA	NA	NA	30	27	247	242	351	125	118	310	0	1	2	0	0.004	0.006
.	19.01.16-02.55.43-1-217430	122	9	9	1	0	1	561	8	8	0	0	NA	NA	NA	42	40	243	256	354	117	129	315	10	11	4	0.041	0.043	0.011
.	19.01.16-02.55.44-1-217431	203	12	12	5	0	2	586	11	11	0	0	NA	NA	NA	71	64	249	253	375	126	128	332	20	16	12	0.08	0.063	0.032
.	19.01.16-02.55.44-1-217432	115	12	12	8	0	8	550	11	11	0	0	NA	NA	NA	35	23	243	242	351	122	120	308	27	9	3	0.111	0.037	0.009
.	19.01.16-02.55.52-1-217437	122	9	9	2	0	1	563	7	7	0	0	NA	NA	NA	33	43	253	246	357	125	121	317	0	11	10	0	0.045	0.028
.	19.01.16-02.55.53-1-217438	150	21	21	4	0	4	564	17	17	0	0	NA	NA	NA	48	41	244	251	359	121	128	315	24	34	13	0.098	0.135	0.036
.	19.01.16-02.55.58-1-217439	174	21	21	7	0	4	572	18	18	0	0	NA	NA	NA	55	51	254	247	363	127	122	323	47	35	4	0.185	0.142	0.011
.	19.01.16-02.56.03-1-217440	37	1	1	1	0	1	0	0	0	0	0	NA	NA	NA	9	10	238	240	345	0	0	0	0	0	4	0	0	0.012
.	19.01.16-02.56.06-1-217441	33	1	1	0	0	0	0	0	0	0	0	NA	NA	NA	16	8	239	239	343	0	0	0	0	0	1	0	0	0.003
.	19.01.16-02.56.07-1-217442	36	1	1	0	0	0	0	0	0	0	0	NA	NA	NA	8	6	237	237	345	0	0	0	0	0	2	0	0	0.006
.	19.01.16-02.56.07-1-217443	87	4	4	2	0	2	558	2	2	0	0	NA	NA	NA	34	31	245	248	351	123	124	311	5	1	5	0.02	0.004	0.014
.	19.01.16-02.56.08-1-217444	275	66	66	19	0	18	599	59	59	0	0	NA	NA	NA	72	73	260	252	374	135	128	336	89	101	29	0.342	0.401	0.078
.	19.01.16-02.56.10-1-217446	60	4	4	0	0	0	547	3	3	0	0	NA	NA	NA	20	16	241	239	349	122	116	309	3	4	1	0.012	0.017	0.003
.	19.01.16-02.56.10-1-217447	181	16	16	5	0	4	584	14	14	0	0	NA	NA	NA	59	58	256	244	371	130	126	328	26	23	13	0.102	0.094	0.035
.	19.01.16-02.56.12-1-217450	61	2	2	0	0	0	151	1	1	0	0	NA	NA	NA	17	22	238	247	350	37	28	86	0	1	1	0	0.004	0.003
.	19.01.16-02.56.13-1-217452	120	6	6	2	0	1	560	4	4	0	0	NA	NA	NA	43	35	245	246	357	120	121	319	1	15	1	0.004	0.061	0.003
.	19.01.16-02.56.21-1-217477	173	14	14	3	0	3	580	13	13	0	0	NA	NA	NA	71	54	249	256	362	126	131	323	11	13	5	0.044	0.051	0.014
.	19.01.16-02.56.23-1-217479	298	33	33	10	0	8	625	29	29	0	0	NA	NA	NA	78	98	265	268	378	141	144	340	54	33	23	0.204	0.123	0.061
.	19.01.16-02.56.24-1-217480	154	8	8	2	0	2	575	7	7	0	0	NA	NA	NA	37	53	254	257	355	128	133	314	10	6	10	0.039	0.023	0.028
.	19.01.16-02.56.24-1-217481	215	18	18	5	0	4	583	16	16	0	0	NA	NA	NA	48	62	257	257	361	130	130	323	25	23	17	0.097	0.089	0.047
.	19.01.16-02.56.32-1-217486	153	8	8	2	0	2	572	7	7	0	0	NA	NA	NA	49	44	248	251	358	126	128	318	7	21	2	0.028	0.084	0.006
.	19.01.16-02.56.38-1-217490	242	95	95	21	0	19	580	86	86	0	0	NA	NA	NA	62	60	251	260	362	130	131	319	81	121	39	0.323	0.465	0.108
.	19.01.16-02.56.40-1-217491	205	34	34	10	0	8	587	27	27	0	0	NA	NA	NA	55	60	254	254	365	133	130	324	48	30	40	0.189	0.118	0.11
.	19.01.16-02.56.45-1-217492	31	1	1	0	0	0	0	0	0	0	0	NA	NA	NA	15	8	239	236	346	0	0	0	0	0	1	0	0	0.003
.	19.01.16-02.56.47-1-217493	64	4	4	2	0	1	553	3	3	0	0	NA	NA	NA	25	25	243	241	354	119	120	314	0	0	10	0	0	0.028
.	19.01.16-02.56.47-1-217494	527	65	65	25	0	16	658	58	58	0	0	NA	NA	NA	150	135	270	279	399	147	156	355	119	64	32	0.441	0.229	0.08
.	19.01.16-02.56.52-1-217497	144	8	8	1	0	1	579	7	7	0	0	NA	NA	NA	38	51	250	251	363	126	127	326	16	4	0	0.064	0.016	0
.	19.01.16-02.56.56-1-217498	89	6	6	0	0	0	559	4	4	0	0	NA	NA	NA	27	31	241	247	356	120	121	318	3	13	0	0.012	0.053	0
.	19.01.16-02.57.02-1-217503	66	2	2	1	0	1	545	1	1	0	0	NA	NA	NA	22	15	241	241	346	118	118	309	2	0	2	0.008	0	0.006
.	19.01.16-02.57.12-1-217507	141	11	11	2	0	2	583	8	8	0	0	NA	NA	NA	43	61	254	246	374	128	122	333	15	8	15	0.059	0.033	0.04
.	19.01.16-02.57.13-1-217509	36	1	1	0	0	0	0	0	0	0	0	NA	NA	NA	9	18	244	241	346	0	0	0	0	0	0	0	0	0
.	19.01.16-02.57.14-1-217510	34	1	1	0	0	0	0	0	0	0	0	NA	NA	NA	14	3	236	237	343	0	0	0	0	0	3	0	0	0.009
.	19.01.16-02.57.15-1-217513	119	14	14	2	0	2	573	12	12	0	0	NA	NA	NA	50	50	251	248	364	126	125	322	9	17	11	0.036	0.069	0.03
.	19.01.16-02.57.16-1-217515	89	3	3	0	0	0	552	2	2	0	0	NA	NA	NA	39	27	243	244	353	117	120	315	0	14	4	0	0.057	0.011
.	19.01.16-02.57.16-1-217516	323	38	38	10	0	6	633	34	34	0	0	NA	NA	NA	98	105	264	270	384	140	147	346	57	69	13	0.216	0.256	0.034
.	19.01.16-02.57.32-1-217541	120	6	6	1	0	1	559	5	5	0	0	NA	NA	NA	37	38	248	245	358	122	121	316	3	7	8	0.012	0.029	0.022
.	19.01.16-02.57.34-1-217545	293	46	46	13	0	8	604	39	39	0	0	NA	NA	NA	85	78	257	256	378	133	133	338	101	46	25	0.393	0.18	0.066
.	19.01.16-02.57.35-1-217546	232	17	17	6	0	5	571	14	14	0	0	NA	NA	NA	74	51	252	249	363	128	125	318	21	22	11	0.083	0.088	0.03
.	19.01.16-02.57.41-1-217547	32	1	1	0	0	0	0	0	0	0	0	NA	NA	NA	9	7	239	237	344	0	0	0	0	0	0	0	0	0
.	19.01.16-02.57.43-1-217548	414	42	42	18	0	13	633	40	40	0	0	NA	NA	NA	131	117	267	261	402	140	138	355	68	76	10	0.255	0.291	0.025
.	19.01.16-02.57.44-1-217549	93	9	9	2	0	2	557	8	8	0	0	NA	NA	NA	30	33	245	246	355	123	120	314	10	19	1	0.041	0.077	0.003
.	19.01.16-02.57.50-1-217554	63	2	2	1	0	0	550	0	0	0	0	NA	NA	NA	24	27	243	246	351	119	121	310	0	4	2	0	0.016	0.006
.	19.01.16-02.58.03-1-217555	63	2	2	1	0	1	547	1	1	0	0	NA	NA	NA	26	26	242	246	351	116	122	309	7	0	3	0.029	0	0.009
.	19.01.16-02.58.04-1-217556	178	28	28	8	0	6	578	26	26	0	0	NA	NA	NA	51	50	249	249	365	130	123	325	33	60	3	0.133	0.241	0.008
.	19.01.16-02.58.05-1-217557	248	19	19	5	0	4	596	17	17	0	0	NA	NA	NA	77	72	263	253	369	138	130	328	10	24	15	0.038	0.095	0.041
.	19.01.16-02.58.19-1-217585	32	1	1	0	0	0	0	0	0	0	0	NA	NA	NA	7	6	237	237	345	0	0	0	0	0	0	0	0	0
.	19.01.16-02.58.28-1-217591	33	1	1	0	0	0	0	0	0	0	0	NA	NA	NA	7	13	238	239	349	0	0	0	0	0	1	0	0	0.003
.	19.01.16-02.58.28-1-217592	144	12	12	1	0	1	550	11	11	0	0	NA	NA	NA	49	26	244	244	351	121	118	311	2	20	5	0.008	0.082	0.014
.	19.01.16-02.58.30-1-217594	61	2	2	0	0	0	546	1	1	0	0	NA	NA	NA	27	26	249	241	349	121	120	305	2	2	0	0.008	0.008	0
.	19.01.16-02.58.31-1-217595	34	1	1	0	0	0	0	0	0	0	0	NA	NA	NA	14	8	237	240	344	0	0	0	0	0	1	0	0	0.003
.	19.01.16-02.58.33-1-217596	376	35	35	8	0	6	620	29	29	0	0	NA	NA	NA	96	95	261	261	386	137	139	344	57	40	38	0.218	0.153	0.098
.	19.01.16-02.58.40-1-217600	150	11	11	1	0	1	576	10	10	0	0	NA	NA	NA	46	53	250	251	365	125	127	324	10	4	9	0.04	0.016	0.025
.	19.01.16-02.58.41-1-217601	32	1	1	0	0	0	0	0	0	0	0	NA	NA	NA	10	8	238	237	346	0	0	0	3	0	0	0.013	0	0
.	19.01.16-02.58.43-1-217602	63	3	3	0	0	0	547	1	1	0	0	NA	NA	NA	36	26	244	242	353	118	117	312	8	2	1	0.033	0.008	0.003
.	19.01.16-02.58.50-1-217603	59	2	2	0	0	0	546	1	1	0	0	NA	NA	NA	22	17	242	241	347	121	120	305	0	0	7	0	0	0.02
.	19.01.16-02.59.13-1-217612	125	8	8	4	0	4	573	7	7	0	0	NA	NA	NA	53	49	247	253	362	124	129	320	22	6	3	0.089	0.024	0.008
.	19.01.16-02.59.13-1-217613	61	2	2	0	0	0	254	1	1	0	0	NA	NA	NA	13	19	246	240	346	50	52	152	0	4	0	0	0.017	0
.	19.01.16-02.59.14-1-217615	151	8	8	2	0	2	571	7	7	0	0	NA	NA	NA	48	48	249	251	361	126	129	316	0	3	26	0	0.012	0.072
.	19.01.16-02.59.14-1-217616	209	30	30	11	0	8	591	27	27	0	0	NA	NA	NA	79	68	255	261	365	132	137	322	27	63	12	0.106	0.241	0.033
.	19.01.16-02.59.15-1-217618	126	9	9	1	0	1	556	8	8	0	0	NA	NA	NA	33	30	252	238	353	127	117	312	10	26	12	0.04	0.109	0.034
.	19.01.16-02.59.16-1-217620	263	27	27	6	0	4	599	24	24	0	0	NA	NA	NA	83	73	263	257	366	142	135	322	57	31	10	0.217	0.121	0.027
.	19.01.16-02.59.19-1-217639	37	1	1	0	0	0	0	0	0	0	0	NA	NA	NA	10	9	238	239	345	0	0	0	0	0	1	0	0	0.003
.	19.01.16-02.59.23-1-217644	111	8	8	0	0	0	579	4	4	0	0	NA	NA	NA	30	50	251	245	367	127	127	325	14	1	7	0.056	0.004	0.019
.	19.01.16-02.59.23-1-217645	94	10	10	5	0	5	551	8	8	0	0	NA	NA	NA	35	28	247	243	351	122	119	310	7	25	9	0.028	0.103	0.026
.	19.01.16-02.59.35-1-217653	233	36	36	8	0	5	592	30	30	0	0	NA	NA	NA	63	70	260	252	371	132	128	332	80	59	3	0.308	0.234	0.008
.	19.01.16-02.59.37-1-217654	179	37	37	7	0	4	591	33	33	0	0	NA	NA	NA	67	62	251	253	371	130	130	331	66	49	15	0.263	0.194	0.04
.	19.01.16-02.59.39-1-217655	91	6	6	1	0	0	552	4	4	0	0	NA	NA	NA	42	30	244	244	355	117	120	315	12	13	5	0.049	0.053	0.014
.	19.01.16-02.59.45-1-217656	93	8	8	2	0	2	545	7	7	0	0	NA	NA	NA	29	23	240	247	349	118	121	306	4	8	12	0.017	0.032	0.034
.	19.01.16-02.59.48-1-217657	266	35	35	4	0	3	593	32	32	0	0	NA	NA	NA	84	72	251	260	374	127	136	330	41	27	22	0.163	0.104	0.059
.	19.01.16-02.59.54-1-217662	86	3	3	1	0	1	559	1	1	0	0	NA	NA	NA	26	31	247	242	355	124	119	316	2	3	2	0.008	0.012	0.006
.	19.01.16-03.00.03-1-217667	33	1	1	0	0	0	0	0	0	0	0	NA	NA	NA	13	11	238	239	347	0	0	0	0	0	0	0	0	0
.	19.01.16-03.00.03-1-217668	204	38	38	9	0	6	587	35	35	0	0	NA	NA	NA	69	74	252	261	374	124	130	333	73	36	21	0.29	0.138	0.056
.	19.01.16-03.00.04-1-217669	61	3	3	1	0	0	549	2	2	0	0	NA	NA	NA	21	20	239	245	349	118	118	313	3	4	0	0.013	0.016	0
.	19.01.16-03.00.05-1-217670	332	53	53	14	0	13	604	50	50	0	0	NA	NA	NA	100	86	264	263	372	136	139	329	75	73	39	0.284	0.278	0.105
.	19.01.16-03.00.06-1-217671	156	6	6	3	0	2	577	4	4	0	0	NA	NA	NA	48	49	253	247	362	128	126	323	4	10	1	0.016	0.04	0.003
.	19.01.16-03.00.10-1-217673	352	32	32	6	0	6	608	25	25	0	0	NA	NA	NA	107	96	261	271	377	135	143	330	80	45	20	0.307	0.166	0.053
.	19.01.16-03.00.18-1-217702	92	6	6	1	0	1	554	5	5	0	0	NA	NA	NA	32	21	241	244	349	120	122	312	8	0	10	0.033	0	0.029
.	19.01.16-03.00.24-1-217709	92	10	10	3	0	3	557	9	9	0	0	NA	NA	NA	36	33	245	245	356	121	121	315	5	8	17	0.02	0.033	0.048
.	19.01.16-03.00.31-1-217714	184	11	11	4	0	3	576	10	10	0	0	NA	NA	NA	62	50	247	251	365	123	129	324	24	19	13	0.097	0.076	0.036
.	19.01.16-03.00.34-1-217715	168	16	16	2	0	2	572	15	15	0	0	NA	NA	NA	50	56	251	259	359	125	133	314	21	8	20	0.084	0.031	0.056
.	19.01.16-03.00.34-1-217719	35	1	1	1	0	1	0	0	0	0	0	NA	NA	NA	15	11	239	237	348	0	0	0	2	0	0	0.008	0	0
.	19.01.16-03.00.36-1-217722	175	20	20	7	0	6	584	16	16	0	0	NA	NA	NA	46	56	256	251	362	132	129	323	16	33	6	0.062	0.131	0.017
.	19.01.16-03.00.38-1-217723	178	14	14	3	0	2	583	13	13	0	0	NA	NA	NA	60	68	251	255	375	124	130	329	21	12	15	0.084	0.047	0.04
.	19.01.16-03.00.49-1-217724	209	17	17	6	0	4	592	14	14	0	0	NA	NA	NA	69	68	256	256	369	132	132	328	16	38	6	0.062	0.148	0.016
.	19.01.16-03.00.59-1-217725	184	17	17	8	0	6	578	15	15	0	0	NA	NA	NA	53	53	252	250	364	126	127	325	27	23	13	0.107	0.092	0.036
.	19.01.16-03.01.00-1-217726	63	3	3	0	0	0	548	2	2	0	0	NA	NA	NA	31	27	239	245	356	117	120	311	4	0	2	0.017	0	0.006
.	19.01.16-03.01.02-1-217727	62	2	2	1	0	1	550	1	1	0	0	NA	NA	NA	17	23	242	240	354	119	116	315	3	4	0	0.012	0.017	0
.	19.01.16-03.01.04-1-217762	128	12	12	6	0	4	568	10	10	0	0	NA	NA	NA	39	39	248	244	360	127	120	321	15	19	13	0.06	0.078	0.036
.	19.01.16-03.01.06-1-217787	63	3	3	2	0	1	551	2	2	0	0	NA	NA	NA	22	21	243	239	352	122	115	314	4	0	4	0.016	0	0.011
.	19.01.16-03.01.10-1-217809	93	4	4	0	0	0	541	3	3	0	0	NA	NA	NA	37	22	239	245	351	117	120	304	1	1	5	0.004	0.004	0.014
.	19.01.16-03.01.15-1-217815	60	2	2	0	0	0	303	1	1	0	0	NA	NA	NA	13	13	241	241	344	68	63	172	1	1	0	0.004	0.004	0
.	19.01.16-03.01.16-1-217817	210	65	65	19	0	17	595	58	58	0	0	NA	NA	NA	61	78	255	262	374	127	135	333	107	82	26	0.42	0.313	0.07
.	19.01.16-03.01.18-1-217835	148	30	30	8	0	8	565	27	27	0	0	NA	NA	NA	47	43	249	249	358	123	123	319	29	21	12	0.116	0.084	0.034
.	19.01.16-03.01.21-1-217839	62	3	3	0	0	0	547	2	2	0	0	NA	NA	NA	23	24	244	244	349	122	118	307	0	2	3	0	0.008	0.009
.	19.01.16-03.01.23-1-217840	120	7	7	1	0	1	560	6	6	0	0	NA	NA	NA	34	40	250	247	356	125	122	313	10	10	3	0.04	0.04	0.008
.	19.01.16-03.01.26-1-217842	91	3	3	0	0	0	548	1	1	0	0	NA	NA	NA	29	29	246	243	353	123	118	307	0	4	2	0	0.016	0.006
.	19.01.16-03.01.26-1-217843	190	23	23	4	0	4	580	21	21	0	0	NA	NA	NA	48	56	248	251	370	125	127	328	27	20	24	0.109	0.08	0.065
.	19.01.16-03.01.28-1-217846	40	1	1	0	0	0	0	0	0	0	0	NA	NA	NA	10	6	238	237	344	0	0	0	0	0	1	0	0	0.003
.	19.01.16-03.01.32-1-217848	373	79	79	33	0	23	626	72	72	0	0	NA	NA	NA	91	96	267	259	383	145	138	343	115	112	25	0.431	0.432	0.065
.	19.01.16-03.01.32-1-217849	115	11	11	1	0	1	557	10	10	0	0	NA	NA	NA	32	28	247	242	352	121	122	314	8	9	15	0.032	0.037	0.043
.	19.01.16-03.01.36-1-217853	89	4	4	0	0	0	561	3	3	0	0	NA	NA	NA	38	42	254	245	356	127	122	312	2	3	6	0.008	0.012	0.017
.	19.01.16-03.01.40-1-217854	62	2	2	0	0	0	543	1	1	0	0	NA	NA	NA	13	11	236	241	347	115	121	307	0	0	2	0	0	0.006
.	19.01.16-03.01.43-1-217855	145	11	11	1	0	1	587	8	8	0	0	NA	NA	NA	46	59	254	259	359	133	134	320	9	28	2	0.035	0.108	0.006
.	19.01.16-03.01.52-1-217862	120	6	6	2	0	0	558	5	5	0	0	NA	NA	NA	39	40	250	246	357	123	123	312	11	6	6	0.044	0.024	0.017
.	19.01.16-03.01.52-1-217863	173	25	25	8	0	7	579	22	22	0	0	NA	NA	NA	54	56	251	254	364	128	130	321	30	22	10	0.12	0.087	0.027
.	19.01.16-03.01.53-1-217864	93	3	3	1	0	1	561	2	2	0	0	NA	NA	NA	32	39	249	247	356	126	124	311	0	4	5	0	0.016	0.014
.	19.01.16-03.01.58-1-217865	34	1	1	1	0	1	0	0	0	0	0	NA	NA	NA	10	11	242	238	344	0	0	0	2	0	0	0.008	0	0
.	19.01.16-03.02.01-1-217866	95	6	6	1	0	1	558	5	5	0	0	NA	NA	NA	29	33	242	243	361	118	121	319	2	9	4	0.008	0.037	0.011
.	19.01.16-03.02.04-1-217867	125	15	15	2	0	1	565	14	14	0	0	NA	NA	NA	44	35	248	239	361	122	120	323	2	22	10	0.008	0.092	0.028
.	19.01.16-03.02.08-1-217868	32	1	1	0	0	0	0	0	0	0	0	NA	NA	NA	5	10	239	239	345	0	0	0	0	0	0	0	0	0
.	19.01.16-03.02.10-1-217870	147	21	21	7	0	6	568	18	18	0	0	NA	NA	NA	51	45	257	247	354	134	124	310	19	29	23	0.074	0.117	0.065
.	19.01.16-03.02.10-1-217871	358	32	32	7	0	6	624	31	31	0	0	NA	NA	NA	118	107	274	264	382	149	138	337	49	60	12	0.179	0.227	0.031
.	19.01.16-03.02.10-1-217872	123	11	11	3	0	3	552	9	9	0	0	NA	NA	NA	38	30	249	248	346	126	122	304	1	19	4	0.004	0.077	0.012
.	19.01.16-03.02.18-1-217896	173	17	17	7	0	6	582	15	15	0	0	NA	NA	NA	57	62	252	255	368	126	131	325	23	18	10	0.091	0.071	0.027
.	19.01.16-03.02.32-1-217908	154	13	13	2	0	2	581	12	12	0	0	NA	NA	NA	58	61	253	251	370	127	125	329	22	7	6	0.087	0.028	0.016
.	19.01.16-03.02.32-1-217909	383	27	27	13	0	8	622	24	24	0	0	NA	NA	NA	108	105	269	270	379	141	146	335	64	47	11	0.238	0.174	0.029
.	19.01.16-03.02.33-1-217910	63	2	2	0	0	0	555	1	1	0	0	NA	NA	NA	20	27	245	245	350	125	122	308	0	0	4	0	0	0.011
.	19.01.16-03.02.34-1-217911	118	6	6	0	0	0	566	5	5	0	0	NA	NA	NA	22	38	252	241	358	129	121	316	15	8	0	0.06	0.033	0
.	19.01.16-03.02.46-1-217915	304	32	32	7	0	5	606	28	28	0	0	NA	NA	NA	101	90	264	262	377	135	139	332	91	19	18	0.345	0.073	0.048
.	19.01.16-03.02.48-1-217916	296	56	56	17	0	13	598	52	52	0	0	NA	NA	NA	80	74	257	255	375	133	131	334	114	68	27	0.444	0.267	0.072
.	19.01.16-03.02.52-1-217917	633	80	80	27	0	17	684	71	71	0	0	NA	NA	NA	173	166	286	286	407	159	160	365	129	125	12	0.451	0.437	0.029
.	19.01.16-03.02.55-1-217918	30	1	1	0	0	0	0	0	0	0	0	NA	NA	NA	5	10	238	238	347	0	0	0	0	0	1	0	0	0.003
.	19.01.16-03.02.57-1-217919	61	4	4	1	0	1	551	3	3	0	0	NA	NA	NA	26	28	248	244	349	123	121	307	0	6	0	0	0.025	0
.	19.01.16-03.02.58-1-217920	188	12	12	4	0	4	578	7	7	0	0	NA	NA	NA	56	59	255	251	366	126	129	323	16	2	8	0.063	0.008	0.022
.	19.01.16-03.03.04-1-217921	204	40	40	13	0	8	595	37	37	0	0	NA	NA	NA	68	66	261	255	363	138	133	324	63	62	24	0.241	0.243	0.066
.	19.01.16-03.03.09-1-217928	334	32	32	13	0	10	642	31	31	0	0	NA	NA	NA	101	115	260	273	395	138	147	357	57	62	12	0.219	0.227	0.03
.	19.01.16-03.03.12-1-217931	90	6	6	0	0	0	550	5	5	0	0	NA	NA	NA	20	24	243	240	354	121	119	310	12	1	5	0.049	0.004	0.014
.	19.01.16-03.03.21-1-217957	33	1	1	1	0	1	0	0	0	0	0	NA	NA	NA	7	10	238	240	345	0	0	0	0	0	2	0	0	0.006
.	19.01.16-03.03.24-1-217958	423	60	60	14	0	10	659	52	52	0	0	NA	NA	NA	99	146	279	281	399	153	153	353	92	80	20	0.33	0.285	0.05
.	19.01.16-03.03.27-1-217962	91	3	3	1	0	0	543	2	2	0	0	NA	NA	NA	23	21	243	243	348	119	120	304	7	5	0	0.029	0.021	0
.	19.01.16-03.03.29-1-217964	95	4	4	2	0	2	548	3	3	0	0	NA	NA	NA	30	25	242	243	353	117	119	312	4	4	2	0.017	0.016	0.006
.	19.01.16-03.03.41-1-217968	206	20	20	5	0	4	587	17	17	0	0	NA	NA	NA	44	54	244	251	372	126	129	332	24	43	7	0.098	0.171	0.019
.	19.01.16-03.03.43-1-217969	269	36	36	9	0	7	597	33	33	0	0	NA	NA	NA	91	74	257	261	369	133	133	331	82	45	12	0.319	0.172	0.033
.	19.01.16-03.03.45-1-217970	35	1	1	0	0	0	0	0	0	0	0	NA	NA	NA	13	5	238	236	344	0	0	0	0	1	0	0	0.004	0
.	19.01.16-03.03.48-1-217971	207	16	16	6	0	3	574	13	13	0	0	NA	NA	NA	68	54	247	247	373	124	122	328	17	38	8	0.069	0.154	0.021
.	19.01.16-03.04.00-1-217976	158	11	11	6	0	5	568	9	9	0	0	NA	NA	NA	35	29	244	242	356	125	124	319	23	7	9	0.094	0.029	0.025
.	19.01.16-03.04.03-1-217977	181	26	26	4	0	3	567	24	24	0	0	NA	NA	NA	58	40	252	246	355	127	124	316	41	21	21	0.163	0.085	0.059
.	19.01.16-03.04.04-1-217978	33	1	1	1	0	1	0	0	0	0	0	NA	NA	NA	6	10	241	237	345	0	0	0	2	0	0	0.008	0	0
.	19.01.16-03.04.06-1-217979	87	4	4	2	0	1	556	3	3	0	0	NA	NA	NA	31	32	246	246	353	124	122	310	0	0	15	0	0	0.042
.	19.01.16-03.04.16-1-217987	33	1	1	0	0	0	0	0	0	0	0	NA	NA	NA	12	9	238	237	347	0	0	0	0	0	1	0	0	0.003
.	19.01.16-03.04.17-1-217989	93	5	5	2	0	2	557	3	3	0	0	NA	NA	NA	30	33	243	242	361	121	114	322	5	6	5	0.021	0.025	0.014
.	19.01.16-03.04.18-1-218007	241	24	24	5	0	4	611	19	19	0	0	NA	NA	NA	62	89	258	272	372	138	143	330	41	18	15	0.159	0.066	0.04
.	19.01.16-03.04.23-1-218012	64	2	2	1	0	1	551	1	1	0	0	NA	NA	NA	22	24	246	242	349	124	121	306	2	0	2	0.008	0	0.006
.	19.01.16-03.04.24-1-218013	59	2	2	0	0	0	556	1	1	0	0	NA	NA	NA	16	30	249	244	350	124	121	311	0	0	4	0	0	0.011
.	19.01.16-03.04.36-1-218021	35	1	1	1	0	1	0	0	0	0	0	NA	NA	NA	14	14	239	241	347	0	0	0	0	0	0	0	0	0
.	19.01.16-03.04.36-1-218022	92	6	6	0	0	0	554	3	3	0	0	NA	NA	NA	24	28	245	240	356	120	118	316	3	5	4	0.012	0.021	0.011
.	19.01.16-03.04.36-1-218023	32	1	1	1	0	1	0	0	0	0	0	NA	NA	NA	12	15	243	240	345	0	0	0	0	1	0	0	0.004	0
.	19.01.16-03.04.38-1-218024	236	57	57	12	0	9	593	49	49	0	0	NA	NA	NA	82	73	259	257	370	133	131	329	109	60	33	0.421	0.233	0.089
.	19.01.16-03.04.38-1-218025	32	1	1	0	0	0	0	0	0	0	0	NA	NA	NA	11	9	240	238	344	0	0	0	0	0	1	0	0	0.003
.	19.01.16-03.04.39-1-218026	308	78	78	25	0	16	609	70	70	0	0	NA	NA	NA	83	89	266	258	378	137	134	338	119	101	29	0.447	0.391	0.077
.	19.01.16-03.04.39-1-218027	122	8	8	3	0	3	565	7	7	0	0	NA	NA	NA	40	48	249	248	364	122	123	320	6	22	0	0.024	0.089	0
.	19.01.16-03.04.41-1-218028	177	16	16	3	0	3	576	15	15	0	0	NA	NA	NA	59	50	250	253	360	129	130	317	26	25	1	0.104	0.099	0.003
.	19.01.16-03.04.44-1-218029	35	1	1	0	0	0	0	0	0	0	0	NA	NA	NA	9	14	238	240	349	0	0	0	0	0	1	0	0	0.003
.	19.01.16-03.04.47-1-218030	157	21	21	4	0	4	572	16	16	0	0	NA	NA	NA	55	45	249	254	355	125	130	317	13	20	12	0.052	0.079	0.034
.	19.01.16-03.04.47-1-218031	94	9	9	1	0	0	563	7	7	0	0	NA	NA	NA	32	39	249	245	358	125	121	317	9	10	11	0.036	0.041	0.031
.	19.01.16-03.04.53-1-218032	60	2	2	0	0	0	403	1	1	0	0	NA	NA	NA	17	20	241	241	351	92	82	229	0	1	0	0	0.004	0
.	19.01.16-03.04.59-1-218033	202	28	28	8	0	4	579	26	26	0	0	NA	NA	NA	67	58	251	253	367	127	129	323	69	47	6	0.275	0.186	0.016
.	19.01.16-03.05.00-1-218034	35	1	1	0	0	0	0	0	0	0	0	NA	NA	NA	14	8	239	237	345	0	0	0	1	0	0	0.004	0	0
.	19.01.16-03.05.04-1-218035	267	16	16	3	0	3	610	14	14	0	0	NA	NA	NA	80	87	263	259	378	137	136	337	18	25	5	0.068	0.097	0.013
.	19.01.16-03.05.14-1-218045	125	16	16	4	0	4	560	14	14	0	0	NA	NA	NA	43	42	249	249	357	125	124	311	18	4	16	0.072	0.016	0.045
.	19.01.16-03.05.16-1-218049	124	10	10	2	0	2	566	9	9	0	0	NA	NA	NA	35	36	243	252	354	123	131	312	2	22	8	0.008	0.087	0.023
.	19.01.16-03.05.17-1-218050	266	59	59	13	0	11	595	54	54	0	0	NA	NA	NA	81	71	254	259	371	129	135	331	82	76	20	0.323	0.293	0.054
.	19.01.16-03.05.19-1-218068	32	1	1	0	0	0	0	0	0	0	0	NA	NA	NA	12	8	240	238	343	0	0	0	0	0	1	0	0	0.003
.	19.01.16-03.05.22-1-218071	88	4	4	2	0	1	564	3	3	0	0	NA	NA	NA	33	32	245	247	353	123	124	317	2	14	0	0.008	0.057	0
.	19.01.16-03.05.39-1-218081	62	2	2	1	0	1	351	1	1	0	0	NA	NA	NA	19	15	244	238	346	76	75	200	0	0	4	0	0	0.012
.	19.01.16-03.05.42-1-218082	387	38	38	8	0	7	622	34	34	0	0	NA	NA	NA	120	98	266	271	374	142	148	332	57	68	17	0.214	0.251	0.045
.	19.01.16-03.05.42-1-218083	33	1	1	0	0	0	0	0	0	0	0	NA	NA	NA	10	10	240	240	343	0	0	0	0	1	0	0	0.004	0
.	19.01.16-03.05.45-1-218084	68	4	4	2	0	2	353	3	3	0	0	NA	NA	NA	23	11	240	241	343	78	72	203	0	0	4	0	0	0.012
.	19.01.16-03.05.46-1-218085	59	2	2	0	0	0	549	1	1	0	0	NA	NA	NA	20	22	243	239	353	119	117	313	3	0	0	0.012	0	0
.	19.01.16-03.05.52-1-218086	125	6	6	1	0	1	553	5	5	0	0	NA	NA	NA	45	36	245	255	349	123	127	303	11	4	4	0.045	0.016	0.011
.	19.01.16-03.05.55-1-218091	116	11	11	1	0	1	564	10	10	0	0	NA	NA	NA	25	32	245	245	355	125	122	317	16	14	0	0.065	0.057	0
.	19.01.16-03.05.58-1-218092	236	13	13	3	0	2	581	10	10	0	0	NA	NA	NA	64	58	259	242	370	133	120	328	27	29	5	0.104	0.12	0.014
.	19.01.16-03.05.59-1-218093	92	4	4	0	0	0	568	3	3	0	0	NA	NA	NA	29	40	248	245	360	125	123	320	4	4	8	0.016	0.016	0.022
.	19.01.16-03.06.00-1-218094	270	62	62	21	0	15	610	59	59	0	0	NA	NA	NA	88	93	256	258	392	130	134	346	136	69	26	0.531	0.267	0.066
.	19.01.16-03.06.11-1-218097	215	10	10	1	0	1	585	8	8	0	0	NA	NA	NA	74	61	253	248	373	128	124	333	18	10	5	0.071	0.04	0.013
.	19.01.16-03.06.15-1-218102	147	7	7	0	0	0	564	6	6	0	0	NA	NA	NA	43	44	244	248	365	120	121	323	9	8	0	0.037	0.032	0
.	19.01.16-03.06.18-1-218107	266	54	54	18	0	16	587	46	46	0	0	NA	NA	NA	88	78	261	261	369	135	131	321	106	51	16	0.406	0.195	0.043
.	19.01.16-03.06.26-1-218127	95	4	4	2	0	1	552	2	2	0	0	NA	NA	NA	31	29	241	250	351	115	125	312	4	0	9	0.017	0	0.026
.	19.01.16-03.06.35-1-218135	117	8	8	2	0	2	554	6	6	0	0	NA	NA	NA	41	33	246	243	357	123	116	315	5	8	15	0.02	0.033	0.042
.	19.01.16-03.06.36-1-218136	68	3	3	1	0	1	556	1	1	0	0	NA	NA	NA	22	33	247	246	353	122	124	310	3	0	4	0.012	0	0.011
.	19.01.16-03.06.37-1-218137	154	5	5	3	0	3	572	4	4	0	0	NA	NA	NA	40	44	254	248	355	130	125	317	8	4	1	0.031	0.016	0.003
.	19.01.16-03.06.41-1-218138	262	53	53	15	0	11	612	49	49	0	0	NA	NA	NA	81	91	265	263	376	140	136	336	110	85	25	0.415	0.323	0.066
.	19.01.16-03.06.43-1-218139	146	10	10	4	0	4	568	9	9	0	0	NA	NA	NA	37	45	250	250	358	127	126	315	9	13	11	0.036	0.052	0.031
.	19.01.16-03.06.50-1-218140	91	4	4	1	0	1	560	3	3	0	0	NA	NA	NA	29	35	251	244	353	126	121	313	0	19	0	0	0.078	0
.	19.01.16-03.06.53-1-218143	90	8	8	4	0	4	558	7	7	0	0	NA	NA	NA	23	26	245	242	352	123	121	314	0	10	28	0	0.041	0.08
.	19.01.16-03.06.55-1-218144	177	9	9	0	0	0	577	8	8	0	0	NA	NA	NA	60	57	254	256	360	126	130	321	3	9	2	0.012	0.035	0.006
.	19.01.16-03.06.56-1-218145	354	65	65	21	0	18	621	59	59	0	0	NA	NA	NA	94	102	267	261	387	144	137	340	100	96	16	0.375	0.368	0.041
.	19.01.16-03.07.05-1-218146	35	1	1	0	0	0	0	0	0	0	0	NA	NA	NA	7	16	240	241	348	0	0	0	0	1	0	0	0.004	0
.	19.01.16-03.07.08-1-218151	119	5	5	0	0	0	573	4	4	0	0	NA	NA	NA	33	47	251	252	357	129	128	316	8	3	3	0.032	0.012	0.008
.	19.01.16-03.07.08-1-218152	211	18	18	5	0	4	580	16	16	0	0	NA	NA	NA	75	57	255	251	364	131	124	325	18	31	14	0.071	0.124	0.038
.	19.01.16-03.07.14-1-218158	210	58	58	16	0	13	573	55	55	0	0	NA	NA	NA	78	55	253	252	363	128	125	320	77	70	26	0.304	0.278	0.072
.	19.01.16-03.07.15-1-218160	300	36	36	9	0	7	615	33	33	0	0	NA	NA	NA	80	93	255	264	387	129	142	344	53	74	9	0.208	0.28	0.023
.	19.01.16-03.07.18-1-218179	95	12	12	6	0	5	562	10	10	0	0	NA	NA	NA	29	35	249	245	354	126	124	312	16	12	10	0.064	0.049	0.028
.	19.01.16-03.07.22-1-218183	244	34	34	10	0	9	611	32	32	0	0	NA	NA	NA	78	87	258	256	386	132	132	347	33	77	13	0.128	0.301	0.034
.	19.01.16-03.07.26-1-218186	146	6	6	2	0	2	559	5	5	0	0	NA	NA	NA	61	44	252	248	357	123	122	314	23	4	1	0.091	0.016	0.003
.	19.01.16-03.07.38-1-218192	59	2	2	0	0	0	547	1	1	0	0	NA	NA	NA	30	23	242	243	351	119	119	309	4	0	1	0.017	0	0.003
.	19.01.16-03.07.42-1-218193	122	8	8	3	0	3	551	5	5	0	0	NA	NA	NA	42	29	245	244	353	121	120	310	15	0	2	0.061	0	0.006
.	19.01.16-03.07.45-1-218194	230	23	23	8	0	7	585	22	22	0	0	NA	NA	NA	62	62	261	252	362	137	131	317	25	38	6	0.096	0.151	0.017
.	19.01.16-03.07.52-1-218195	38	1	1	0	0	0	0	0	0	0	0	NA	NA	NA	9	4	237	237	343	0	0	0	0	0	0	0	0	0
.	19.01.16-03.07.55-1-218196	31	1	1	0	0	0	0	0	0	0	0	NA	NA	NA	5	5	236	237	345	0	0	0	0	0	0	0	0	0
.	19.01.16-03.07.57-1-218201	145	20	20	5	0	4	563	19	19	0	0	NA	NA	NA	45	43	250	249	357	126	124	313	27	14	6	0.108	0.056	0.017
.	19.01.16-03.07.58-1-218202	128	10	10	1	0	1	574	9	9	0	0	NA	NA	NA	44	50	249	255	359	127	129	318	15	31	0	0.06	0.122	0
.	19.01.16-03.08.00-1-218203	66	4	4	2	0	2	552	3	3	0	0	NA	NA	NA	20	26	244	239	356	119	117	316	2	8	3	0.008	0.033	0.008
.	19.01.16-03.08.08-1-218206	276	48	48	17	0	12	602	43	43	0	0	NA	NA	NA	66	83	270	253	373	145	129	328	92	49	16	0.341	0.194	0.043
.	19.01.16-03.08.13-1-218211	114	10	10	3	0	3	552	8	8	0	0	NA	NA	NA	37	29	244	243	355	118	121	313	12	7	6	0.049	0.029	0.017
.	19.01.16-03.08.15-1-218214	64	2	2	1	0	1	348	1	1	0	0	NA	NA	NA	17	18	241	238	352	73	81	194	4	0	0	0.017	0	0
.	19.01.16-03.08.17-1-218217	58	2	2	0	0	0	150	1	1	0	0	NA	NA	NA	19	16	239	240	350	32	34	84	0	0	2	0	0	0.006
.	19.01.16-03.08.20-1-218236	118	6	6	1	0	1	563	5	5	0	0	NA	NA	NA	42	36	244	247	358	122	128	313	3	9	13	0.012	0.036	0.036
.	19.01.16-03.08.22-1-218238	117	8	8	4	0	4	560	6	6	0	0	NA	NA	NA	43	34	244	245	358	122	120	318	12	8	6	0.049	0.033	0.017
.	19.01.16-03.08.25-1-218239	89	7	7	4	0	4	570	5	5	0	0	NA	NA	NA	24	43	251	248	357	124	127	319	7	13	0	0.028	0.052	0
.	19.01.16-03.08.26-1-218241	345	49	49	9	0	6	611	41	41	0	0	NA	NA	NA	120	102	269	261	385	143	134	334	65	69	27	0.242	0.264	0.07
.	19.01.16-03.08.29-1-218245	273	46	46	11	0	6	583	40	40	0	0	NA	NA	NA	66	54	252	250	365	129	130	324	77	63	31	0.306	0.252	0.085
.	19.01.16-03.08.32-1-218246	232	10	10	5	0	4	587	9	9	0	0	NA	NA	NA	78	72	256	254	375	131	129	327	14	21	0	0.055	0.083	0
.	19.01.16-03.08.34-1-218247	61	2	2	0	0	0	253	1	1	0	0	NA	NA	NA	22	27	245	247	348	50	58	145	1	0	2	0.004	0	0.006
.	19.01.16-03.08.40-1-218251	148	12	12	4	0	4	584	11	11	0	0	NA	NA	NA	41	56	253	254	362	129	133	322	16	11	9	0.063	0.043	0.025
.	19.01.16-03.08.43-1-218252	64	2	2	1	0	1	542	1	1	0	0	NA	NA	NA	11	9	238	239	345	116	117	309	0	3	2	0	0.013	0.006
.	19.01.16-03.08.43-1-218253	91	13	13	5	0	5	553	12	12	0	0	NA	NA	NA	25	24	242	245	350	120	122	311	8	13	11	0.033	0.053	0.031
.	19.01.16-03.08.45-1-218254	177	15	15	4	0	4	580	13	13	0	0	NA	NA	NA	43	52	247	252	366	124	128	328	20	14	2	0.081	0.056	0.005
.	19.01.16-03.08.55-1-218255	210	23	23	7	0	6	597	21	21	0	0	NA	NA	NA	58	74	256	259	372	135	133	329	49	29	7	0.191	0.112	0.019
.	19.01.16-03.08.57-1-218256	34	1	1	0	0	0	0	0	0	0	0	NA	NA	NA	8	7	236	240	344	0	0	0	1	0	0	0.004	0	0
.	19.01.16-03.08.59-1-218257	158	18	18	8	0	7	572	16	16	0	0	NA	NA	NA	47	50	257	250	356	133	128	311	28	40	16	0.109	0.16	0.045
.	19.01.16-03.09.12-1-218265	238	28	28	7	0	6	604	23	23	0	0	NA	NA	NA	75	80	256	260	377	131	136	337	53	22	12	0.207	0.085	0.032
.	19.01.16-03.09.12-1-218266	239	54	54	12	0	11	592	47	47	0	0	NA	NA	NA	62	68	256	257	368	129	133	330	60	81	27	0.234	0.315	0.073
.	19.01.16-03.09.13-1-218267	380	26	26	5	0	4	641	23	23	0	0	NA	NA	NA	91	121	270	270	394	145	142	354	68	44	7	0.252	0.163	0.018
.	19.01.16-03.09.15-1-218271	345	37	37	12	0	8	631	35	35	0	0	NA	NA	NA	102	102	264	261	390	142	136	353	55	66	21	0.208	0.253	0.054
.	19.01.16-03.09.42-1-218306	131	10	10	8	0	6	573	9	9	0	0	NA	NA	NA	48	52	257	244	364	130	122	321	19	33	2	0.074	0.135	0.005
.	19.01.16-03.09.45-1-218307	34	1	1	0	0	0	0	0	0	0	0	NA	NA	NA	7	5	238	237	343	0	0	0	0	0	1	0	0	0.003
.	19.01.16-03.09.47-1-218309	145	8	8	1	0	1	583	7	7	0	0	NA	NA	NA	36	47	247	252	361	130	129	324	15	18	0	0.061	0.071	0
.	19.01.16-03.09.48-1-218310	112	6	6	2	0	2	559	5	5	0	0	NA	NA	NA	29	37	249	246	355	123	122	314	13	4	5	0.052	0.016	0.014
.	19.01.16-03.09.48-1-218311	235	20	20	6	0	4	613	19	19	0	0	NA	NA	NA	65	80	254	258	381	133	140	340	42	37	6	0.165	0.143	0.016
.	19.01.16-03.10.02-1-218320	90	4	4	3	0	3	547	3	3	0	0	NA	NA	NA	20	26	241	245	353	117	119	311	3	3	1	0.012	0.012	0.003
.	19.01.16-03.10.06-1-218321	99	4	4	0	0	0	546	3	3	0	0	NA	NA	NA	42	19	239	238	355	118	117	311	2	5	0	0.008	0.021	0
.	19.01.16-03.10.06-1-218322	94	8	8	2	0	2	552	7	7	0	0	NA	NA	NA	28	29	247	245	350	123	121	308	16	1	8	0.065	0.004	0.023
.	19.01.16-03.10.07-1-218323	328	54	54	22	0	15	614	46	46	0	0	NA	NA	NA	85	87	261	260	379	139	137	338	109	72	8	0.418	0.277	0.021
.	19.01.16-03.10.09-1-218324	93	4	4	1	0	1	553	2	2	0	0	NA	NA	NA	27	31	244	243	357	120	121	312	2	1	0	0.008	0.004	0
.	19.01.16-03.10.17-1-218337	66	3	3	0	0	0	541	1	1	0	0	NA	NA	NA	32	21	244	240	350	119	118	304	5	8	0	0.02	0.033	0
.	19.01.16-03.10.22-1-218361	34	1	1	0	0	0	0	0	0	0	0	NA	NA	NA	9	11	240	239	345	0	0	0	0	0	1	0	0	0.003
.	19.01.16-03.10.22-1-218362	191	39	39	18	0	16	567	36	36	0	0	NA	NA	NA	58	49	251	247	364	126	120	321	51	87	7	0.203	0.352	0.019
.	19.01.16-03.10.24-1-218363	34	1	1	0	0	0	0	0	0	0	0	NA	NA	NA	8	11	238	239	347	0	0	0	0	0	0	0	0	0
.	19.01.16-03.10.24-1-218364	35	1	1	0	0	0	0	0	0	0	0	NA	NA	NA	10	16	241	239	349	0	0	0	0	0	0	0	0	0
.	19.01.16-03.10.26-1-218366	87	5	5	0	0	0	544	4	4	0	0	NA	NA	NA	24	26	242	248	349	118	120	306	0	7	6	0	0.028	0.017
.	19.01.16-03.10.27-1-218368	35	1	1	1	0	1	0	0	0	0	0	NA	NA	NA	14	13	238	240	348	0	0	0	0	1	0	0	0.004	0
.	19.01.16-03.10.28-1-218369	120	8	8	2	0	1	572	7	7	0	0	NA	NA	NA	43	45	248	251	359	125	125	322	22	2	5	0.089	0.008	0.014
.	19.01.16-03.10.29-1-218372	575	57	57	19	0	10	679	52	52	0	0	NA	NA	NA	157	161	280	284	410	153	158	368	67	85	40	0.239	0.299	0.098
.	19.01.16-03.10.30-1-218373	265	37	37	8	0	7	606	32	32	0	0	NA	NA	NA	69	79	259	252	381	136	130	340	78	48	14	0.301	0.19	0.037
.	19.01.16-03.10.31-1-218374	242	46	46	12	0	5	574	42	42	0	0	NA	NA	NA	74	48	245	248	368	122	123	329	80	54	15	0.327	0.218	0.041
.	19.01.16-03.10.31-1-218375	118	5	5	1	0	1	566	4	4	0	0	NA	NA	NA	30	39	249	245	358	123	125	318	5	0	10	0.02	0	0.028
.	19.01.16-03.10.42-1-218381	261	43	43	14	0	10	613	38	38	0	0	NA	NA	NA	94	87	261	259	380	138	133	342	75	46	27	0.287	0.178	0.071
.	19.01.16-03.10.50-1-218382	37	1	1	1	0	1	0	0	0	0	0	NA	NA	NA	8	7	238	238	344	0	0	0	0	0	2	0	0	0.006
.	19.01.16-03.10.53-1-218383	152	24	24	7	0	5	579	22	22	0	0	NA	NA	NA	43	53	251	247	368	129	127	323	43	43	8	0.171	0.174	0.022
.	19.01.16-03.11.01-1-218384	257	22	22	7	0	5	601	21	21	0	0	NA	NA	NA	81	81	263	253	378	137	130	334	36	27	2	0.137	0.107	0.005
.	19.01.16-03.11.29-1-218420	118	6	6	1	0	1	558	5	5	0	0	NA	NA	NA	36	38	246	250	355	123	125	310	0	25	0	0	0.1	0
.	19.01.16-03.11.29-1-218421	35	1	1	0	0	0	0	0	0	0	0	NA	NA	NA	14	8	236	239	346	0	0	0	0	4	0	0	0.017	0
.	19.01.16-03.11.32-1-218422	173	8	8	1	0	1	581	7	7	0	0	NA	NA	NA	57	57	249	261	360	125	133	323	17	6	4	0.068	0.023	0.011
.	19.01.16-03.11.35-1-218426	327	59	59	18	0	12	615	53	53	0	0	NA	NA	NA	96	94	267	261	379	142	134	339	76	117	16	0.285	0.448	0.042
.	19.01.16-03.11.35-1-218427	206	25	25	10	0	9	588	23	23	0	0	NA	NA	NA	74	65	257	252	369	133	126	329	30	41	1	0.117	0.163	0.003
.	19.01.16-03.11.39-1-218428	62	2	2	1	0	1	404	1	1	0	0	NA	NA	NA	15	25	238	243	357	90	87	227	0	0	5	0	0	0.014
.	19.01.16-03.11.47-1-218429	34	1	1	0	0	0	0	0	0	0	0	NA	NA	NA	6	9	238	241	343	0	0	0	0	0	3	0	0	0.009
.	19.01.16-03.11.49-1-218430	145	14	14	6	0	4	569	13	13	0	0	NA	NA	NA	50	47	250	252	358	126	126	317	31	26	4	0.124	0.103	0.011
.	19.01.16-03.11.50-1-218431	149	7	7	0	0	0	587	6	6	0	0	NA	NA	NA	47	61	253	255	366	130	130	327	24	0	0	0.095	0	0
.	19.01.16-03.11.51-1-218432	146	8	8	0	0	0	567	7	7	0	0	NA	NA	NA	34	45	253	250	355	127	126	314	21	3	3	0.083	0.012	0.008
.	19.01.16-03.11.51-1-218433	231	33	33	6	0	5	597	27	27	0	0	NA	NA	NA	69	71	252	257	375	128	133	336	31	40	25	0.123	0.156	0.067
.	19.01.16-03.11.53-1-218436	478	58	58	12	0	10	646	54	54	0	0	NA	NA	NA	137	122	274	273	388	150	149	347	96	84	26	0.35	0.308	0.067
.	19.01.16-03.11.54-1-218437	98	6	6	3	0	1	570	5	5	0	0	NA	NA	NA	31	45	253	246	359	129	121	320	9	9	3	0.036	0.037	0.008
.	19.01.16-03.12.11-1-218444	207	34	34	9	0	5	585	33	33	0	0	NA	NA	NA	51	54	249	253	365	124	132	329	55	49	15	0.221	0.194	0.041
.	19.01.16-03.12.12-1-218445	29	1	1	0	0	0	0	0	0	0	0	NA	NA	NA	3	9	239	239	344	0	0	0	0	2	0	0	0.008	0
.	19.01.16-03.12.12-1-218446	86	3	3	2	0	1	553	2	2	0	0	NA	NA	NA	12	17	243	242	345	121	122	310	8	2	5	0.033	0.008	0.014
.	19.01.16-03.12.12-1-218449	35	1	1	0	0	0	0	0	0	0	0	NA	NA	NA	15	6	236	238	345	0	0	0	0	0	0	0	0	0
.	19.01.16-03.12.14-1-218451	358	68	68	15	0	13	619	63	63	0	0	NA	NA	NA	94	95	258	264	386	136	139	344	123	84	16	0.477	0.318	0.041
.	19.01.16-03.12.15-1-218453	413	53	53	14	0	10	647	48	48	0	0	NA	NA	NA	105	122	271	262	402	147	139	361	76	93	38	0.28	0.355	0.095
.	19.01.16-03.12.22-1-218479	269	24	24	8	0	6	606	21	21	0	0	NA	NA	NA	67	81	260	257	377	137	134	335	37	67	5	0.142	0.261	0.013
.	19.01.16-03.12.26-1-218481	93	9	9	2	0	2	555	8	8	0	0	NA	NA	NA	38	31	246	245	353	125	119	311	13	3	12	0.053	0.012	0.034
.	19.01.16-03.12.43-1-218488	186	15	15	5	0	5	566	14	14	0	0	NA	NA	NA	42	38	250	246	355	130	125	311	11	20	12	0.044	0.081	0.034
.	19.01.16-03.12.47-1-218489	124	11	11	4	0	3	563	7	7	0	0	NA	NA	NA	36	39	252	245	355	125	123	315	0	22	3	0	0.09	0.008
.	19.01.16-03.13.00-1-218490	154	35	35	8	0	6	561	33	33	0	0	NA	NA	NA	40	35	249	247	352	128	122	311	51	37	21	0.205	0.15	0.06
.	19.01.16-03.13.05-1-218491	61	2	2	0	0	0	53	1	1	0	0	NA	NA	NA	18	19	240	242	350	9	9	35	0	3	2	0	0.012	0.006
.	19.01.16-03.13.06-1-218492	116	11	11	3	0	2	574	9	9	0	0	NA	NA	NA	40	50	253	251	359	129	126	319	20	12	3	0.079	0.048	0.008
.	19.01.16-03.13.10-1-218497	91	3	3	0	0	0	559	2	2	0	0	NA	NA	NA	35	32	244	247	354	120	123	316	0	9	2	0	0.036	0.006
.	19.01.16-03.13.10-1-218498	263	34	34	7	0	5	592	26	26	0	0	NA	NA	NA	79	67	264	250	366	142	126	324	74	45	13	0.28	0.18	0.036
.	19.01.16-03.13.13-1-218505	210	29	29	12	0	9	587	27	27	0	0	NA	NA	NA	67	64	260	251	366	136	128	323	55	55	13	0.212	0.219	0.036
.	19.01.16-03.13.20-1-218528	208	18	18	5	0	5	596	17	17	0	0	NA	NA	NA	72	75	255	260	373	132	131	333	20	21	10	0.078	0.081	0.027
.	19.01.16-03.13.28-1-218533	243	38	38	14	0	10	587	34	34	0	0	NA	NA	NA	70	63	255	250	371	132	126	329	50	64	7	0.196	0.256	0.019
.	19.01.16-03.13.30-1-218535	143	12	12	5	0	5	570	11	11	0	0	NA	NA	NA	40	42	249	251	355	124	128	318	15	4	5	0.06	0.016	0.014
.	19.01.16-03.13.32-1-218536	91	5	5	3	0	3	552	4	4	0	0	NA	NA	NA	32	30	244	246	353	120	121	311	0	4	7	0	0.016	0.02
.	19.01.16-03.13.41-1-218540	176	14	14	2	0	2	563	12	12	0	0	NA	NA	NA	47	43	249	252	355	128	122	313	18	25	4	0.072	0.099	0.011
.	19.01.16-03.13.50-1-218541	92	3	3	0	0	0	550	2	2	0	0	NA	NA	NA	21	17	242	239	349	120	117	313	9	3	0	0.037	0.013	0
.	19.01.16-03.13.51-1-218542	58	3	3	2	0	2	544	2	2	0	0	NA	NA	NA	23	24	242	247	348	117	121	306	0	3	2	0	0.012	0.006
.	19.01.16-03.13.53-1-218543	188	18	18	5	0	3	576	16	16	0	0	NA	NA	NA	47	55	252	252	364	127	125	324	15	53	11	0.06	0.21	0.03
.	19.01.16-03.13.54-1-218544	155	19	19	10	0	5	581	17	17	0	0	NA	NA	NA	52	54	254	250	363	129	129	323	36	37	3	0.142	0.148	0.008
.	19.01.16-03.14.05-1-218549	145	17	17	2	0	1	561	15	15	0	0	NA	NA	NA	38	32	246	244	355	124	123	314	22	20	13	0.089	0.082	0.037
.	19.01.16-03.14.06-1-218550	289	63	63	30	0	20	606	59	59	0	0	NA	NA	NA	75	79	254	254	384	130	135	341	107	71	43	0.421	0.28	0.112
.	19.01.16-03.14.06-1-218551	491	59	59	18	0	16	667	55	55	0	0	NA	NA	NA	143	144	276	290	391	155	163	349	115	68	30	0.417	0.234	0.077
.	19.01.16-03.14.06-1-218552	184	25	25	9	0	6	576	22	22	0	0	NA	NA	NA	57	51	247	251	366	125	126	325	27	42	9	0.109	0.167	0.025
.	19.01.16-03.14.06-1-218553	240	50	50	12	0	7	603	46	46	0	0	NA	NA	NA	69	84	257	261	379	132	136	335	85	51	27	0.331	0.195	0.071
.	19.01.16-03.14.21-1-218581	118	6	6	3	0	1	569	4	4	0	0	NA	NA	NA	27	36	248	245	356	128	123	318	8	7	1	0.032	0.029	0.003
.	19.01.16-03.14.28-1-218588	116	8	8	3	0	2	564	5	5	0	0	NA	NA	NA	34	40	247	245	361	123	125	316	10	7	9	0.04	0.029	0.025
.	19.01.16-03.14.30-1-218589	298	66	66	13	0	9	605	64	64	0	0	NA	NA	NA	93	77	258	258	374	133	136	336	132	93	16	0.512	0.36	0.043
.	19.01.16-03.14.38-1-218593	90	5	5	1	0	1	556	3	3	0	0	NA	NA	NA	27	25	244	240	354	123	118	315	0	7	10	0	0.029	0.028
.	19.01.16-03.14.39-1-218594	62	2	2	0	0	0	548	0	0	0	0	NA	NA	NA	21	25	242	242	354	119	117	312	5	0	4	0.021	0	0.011
.	19.01.16-03.14.41-1-218595	65	2	2	1	0	1	551	0	0	0	0	NA	NA	NA	18	22	244	241	350	123	119	309	0	0	1	0	0	0.003
.	19.01.16-03.14.50-1-218596	62	2	2	0	0	0	548	1	1	0	0	NA	NA	NA	25	26	245	245	349	120	122	306	4	3	0	0.016	0.012	0
.	19.01.16-03.14.53-1-218597	127	8	8	1	0	1	562	6	6	0	0	NA	NA	NA	45	40	248	245	360	124	124	314	2	10	6	0.008	0.041	0.017
.	19.01.16-03.14.55-1-218598	58	2	2	1	0	1	541	1	1	0	0	NA	NA	NA	24	16	242	240	347	119	115	307	0	0	4	0	0	0.012
.	19.01.16-03.14.56-1-218599	62	5	5	1	0	1	547	4	4	0	0	NA	NA	NA	33	29	246	246	350	118	124	305	15	4	0	0.061	0.016	0
.	19.01.16-03.15.05-1-218600	89	3	3	1	0	1	551	2	2	0	0	NA	NA	NA	31	22	245	237	353	123	113	315	2	5	1	0.008	0.021	0.003
.	19.01.16-03.15.09-1-218601	61	3	3	3	0	2	541	2	2	0	0	NA	NA	NA	25	17	243	241	346	117	118	306	10	3	1	0.041	0.012	0.003
.	19.01.16-03.15.12-1-218609	177	27	27	3	0	3	577	25	25	0	0	NA	NA	NA	53	59	251	254	367	127	133	317	40	33	5	0.159	0.13	0.014
.	19.01.16-03.15.13-1-218611	211	17	17	4	0	4	571	15	15	0	0	NA	NA	NA	63	50	251	247	365	126	123	322	26	20	7	0.104	0.081	0.019
.	19.01.16-03.15.18-1-218633	118	4	4	1	0	1	557	3	3	0	0	NA	NA	NA	50	32	249	242	354	123	122	312	1	13	0	0.004	0.054	0
.	19.01.16-03.15.20-1-218635	59	2	2	0	0	0	547	1	1	0	0	NA	NA	NA	28	19	240	244	348	116	122	309	0	4	1	0	0.016	0.003
.	19.01.16-03.15.23-1-218637	231	21	21	4	0	4	580	19	19	0	0	NA	NA	NA	70	59	253	257	362	129	131	320	14	33	25	0.055	0.128	0.069
.	19.01.16-03.15.25-1-218638	244	26	26	5	0	4	590	24	24	0	0	NA	NA	NA	60	64	256	254	367	130	129	331	56	20	28	0.219	0.079	0.076
.	19.01.16-03.15.28-1-218642	299	54	54	14	0	12	613	51	51	0	0	NA	NA	NA	88	94	261	268	378	136	143	334	99	64	34	0.379	0.239	0.09
.	19.01.16-03.15.34-1-218644	289	29	29	5	0	4	605	25	25	0	0	NA	NA	NA	83	79	252	258	382	130	136	339	68	38	12	0.27	0.147	0.031
.	19.01.16-03.15.34-1-218645	240	29	29	6	0	5	606	27	27	0	0	NA	NA	NA	76	81	257	255	382	132	130	344	40	35	17	0.156	0.137	0.045
.	19.01.16-03.15.46-1-218651	147	7	7	1	0	1	570	6	6	0	0	NA	NA	NA	38	47	247	255	358	127	131	312	1	12	6	0.004	0.047	0.017
.	19.01.16-03.15.49-1-218652	92	4	4	0	0	0	549	2	2	0	0	NA	NA	NA	23	26	241	247	351	119	122	308	0	1	3	0	0.004	0.009
.	19.01.16-03.16.00-1-218654	64	3	3	0	0	0	348	1	1	0	0	NA	NA	NA	17	26	247	240	352	80	75	193	7	0	6	0.028	0	0.017
.	19.01.16-03.16.02-1-218658	302	41	41	12	0	8	610	36	36	0	0	NA	NA	NA	88	81	259	259	376	137	135	338	74	43	10	0.286	0.166	0.027
.	19.01.16-03.16.06-1-218659	267	24	24	7	0	5	584	21	21	0	0	NA	NA	NA	77	65	249	262	367	128	134	322	21	31	16	0.084	0.118	0.044
.	19.01.16-03.16.06-1-218660	202	10	10	7	0	4	590	9	9	0	0	NA	NA	NA	64	65	257	255	366	132	132	326	19	17	1	0.074	0.067	0.003
.	19.01.16-03.16.14-1-218666	329	46	46	11	0	6	640	45	45	0	0	NA	NA	NA	99	119	268	267	397	144	141	355	80	90	23	0.299	0.337	0.058
.	19.01.16-03.16.14-1-218667	33	1	1	0	0	0	0	0	0	0	0	NA	NA	NA	10	7	239	238	343	0	0	0	0	0	4	0	0	0.012
.	19.01.16-03.16.17-1-218673	87	5	5	0	0	0	552	3	3	0	0	NA	NA	NA	44	32	243	245	357	116	124	312	0	8	4	0	0.033	0.011
.	19.01.16-03.16.21-1-218693	36	1	1	0	0	0	0	0	0	0	0	NA	NA	NA	11	8	237	239	345	0	0	0	0	0	1	0	0	0.003
.	19.01.16-03.16.24-1-218694	63	2	2	2	0	1	541	1	1	0	0	NA	NA	NA	25	22	240	243	352	114	118	309	0	0	3	0	0	0.009
.	19.01.16-03.16.24-1-218695	115	4	4	2	0	2	562	2	2	0	0	NA	NA	NA	29	37	241	244	365	117	122	323	6	4	1	0.025	0.016	0.003
.	19.01.16-03.16.29-1-218700	65	2	2	2	0	2	300	0	0	0	0	NA	NA	NA	20	16	239	241	349	71	62	167	2	1	0	0.008	0.004	0
.	19.01.16-03.16.34-1-218701	33	1	1	0	0	0	0	0	0	0	0	NA	NA	NA	9	5	237	237	344	0	0	0	0	0	0	0	0	0
.	19.01.16-03.16.36-1-218705	230	24	24	8	0	7	600	22	22	0	0	NA	NA	NA	71	81	257	261	376	132	133	335	37	41	18	0.144	0.157	0.048
.	19.01.16-03.16.38-1-218706	469	48	48	17	0	12	646	41	41	0	0	NA	NA	NA	123	127	276	270	394	148	149	349	92	60	22	0.333	0.222	0.056
.	19.01.16-03.16.40-1-218707	61	2	2	2	0	1	553	1	1	0	0	NA	NA	NA	19	24	242	242	353	118	121	314	7	0	4	0.029	0	0.011
.	19.01.16-03.16.41-1-218708	146	9	9	2	0	1	565	8	8	0	0	NA	NA	NA	48	48	254	245	362	128	121	316	14	17	3	0.055	0.069	0.008
.	19.01.16-03.16.45-1-218709	113	11	11	2	0	0	557	8	8	0	0	NA	NA	NA	36	36	246	245	358	123	120	314	20	7	2	0.081	0.029	0.006
.	19.01.16-03.16.46-1-218710	88	3	3	0	0	0	557	1	1	0	0	NA	NA	NA	37	39	247	247	358	120	122	315	0	4	4	0	0.016	0.011
.	19.01.16-03.16.54-1-218713	181	23	23	7	0	6	572	21	21	0	0	NA	NA	NA	50	48	251	245	365	127	122	323	44	42	6	0.175	0.171	0.016
.	19.01.16-03.16.56-1-218714	36	1	1	0	0	0	0	0	0	0	0	NA	NA	NA	10	17	240	240	350	0	0	0	3	0	0	0.012	0	0
.	19.01.16-03.16.59-1-218715	147	7	7	2	0	1	564	5	5	0	0	NA	NA	NA	62	44	255	248	354	127	123	314	7	14	15	0.027	0.056	0.042
.	19.01.16-03.17.01-1-218716	122	7	7	1	0	1	573	3	3	0	0	NA	NA	NA	42	50	246	254	363	125	130	318	4	5	4	0.016	0.02	0.011
.	19.01.16-03.17.03-1-218717	63	3	3	0	0	0	547	2	2	0	0	NA	NA	NA	24	25	244	246	348	121	119	307	0	10	3	0	0.041	0.009
.	19.01.16-03.17.09-1-218718	115	4	4	1	0	0	560	3	3	0	0	NA	NA	NA	31	30	245	246	352	122	125	313	14	4	0	0.057	0.016	0
.	19.01.16-03.17.18-1-218748	31	1	1	0	0	0	0	0	0	0	0	NA	NA	NA	7	13	241	240	345	0	0	0	0	0	2	0	0	0.006
.	19.01.16-03.17.20-1-218750	56	2	2	0	0	0	248	1	1	0	0	NA	NA	NA	20	12	240	238	347	55	57	136	0	1	3	0	0.004	0.009
.	19.01.16-03.17.21-1-218752	92	10	10	3	0	2	553	9	9	0	0	NA	NA	NA	26	26	245	244	350	123	123	307	8	19	7	0.033	0.078	0.02
.	19.01.16-03.17.21-1-218753	179	9	9	2	0	2	576	8	8	0	0	NA	NA	NA	50	52	257	252	356	133	131	312	10	16	0	0.039	0.063	0
.	19.01.16-03.17.23-1-218754	86	5	5	0	0	0	555	4	4	0	0	NA	NA	NA	32	37	246	250	354	121	123	311	11	0	4	0.045	0	0.011
.	19.01.16-03.17.26-1-218756	91	7	7	6	0	6	558	6	6	0	0	NA	NA	NA	29	37	248	248	354	123	123	312	4	6	5	0.016	0.024	0.014
.	19.01.16-03.17.27-1-218758	55	2	2	1	0	1	550	1	1	0	0	NA	NA	NA	23	19	242	240	350	121	118	311	7	0	1	0.029	0	0.003
.	19.01.16-03.17.30-1-218761	93	6	6	2	0	2	556	4	4	0	0	NA	NA	NA	42	33	244	244	358	118	121	317	6	7	9	0.025	0.029	0.025
.	19.01.16-03.17.34-1-218762	92	4	4	2	0	2	559	3	3	0	0	NA	NA	NA	31	34	249	245	353	124	123	312	7	0	7	0.028	0	0.02
.	19.01.16-03.17.39-1-218766	58	2	2	1	0	1	554	1	1	0	0	NA	NA	NA	24	29	246	247	349	122	123	309	9	0	0	0.037	0	0
.	19.01.16-03.17.39-1-218767	271	39	39	15	0	12	600	34	34	0	0	NA	NA	NA	70	80	266	257	370	138	132	330	51	45	22	0.192	0.175	0.059
.	19.01.16-03.17.43-1-218768	62	3	3	1	0	1	542	2	2	0	0	NA	NA	NA	24	17	243	238	349	120	116	306	0	10	1	0	0.042	0.003
.	19.01.16-03.17.43-1-218769	119	13	13	5	0	4	566	11	11	0	0	NA	NA	NA	51	43	241	246	369	119	120	327	8	13	20	0.033	0.053	0.054
.	19.01.16-03.17.46-1-218770	84	4	4	0	0	0	551	3	3	0	0	NA	NA	NA	31	25	245	241	352	123	118	310	5	1	2	0.02	0.004	0.006
.	19.01.16-03.17.50-1-218771	143	6	6	4	0	4	571	4	4	0	0	NA	NA	NA	59	51	255	250	359	128	126	317	10	7	2	0.039	0.028	0.006
.	19.01.16-03.17.52-1-218772	170	16	16	2	0	1	578	15	15	0	0	NA	NA	NA	58	54	252	253	362	129	132	317	21	19	9	0.083	0.075	0.025
.	19.01.16-03.17.52-1-218773	62	3	3	1	0	1	550	2	2	0	0	NA	NA	NA	26	25	245	243	350	118	117	315	2	1	2	0.008	0.004	0.006
.	19.01.16-03.17.52-1-218774	243	36	36	10	0	8	598	32	32	0	0	NA	NA	NA	82	69	262	252	368	139	129	330	45	41	26	0.172	0.163	0.071
.	19.01.16-03.17.58-1-218775	32	1	1	0	0	0	0	0	0	0	0	NA	NA	NA	9	14	241	242	344	0	0	0	0	0	2	0	0	0.006
.	19.01.16-03.18.00-1-218776	333	47	47	14	0	10	611	43	43	0	0	NA	NA	NA	107	84	262	262	373	140	140	331	89	57	21	0.34	0.218	0.056
.	19.01.16-03.18.02-1-218781	85	5	5	1	0	1	559	4	4	0	0	NA	NA	NA	36	34	248	244	355	124	121	314	0	7	8	0	0.029	0.023
.	19.01.16-03.18.06-1-218782	147	8	8	2	0	1	568	7	7	0	0	NA	NA	NA	40	45	246	253	359	125	125	318	4	10	3	0.016	0.04	0.008
.	19.01.16-03.18.07-1-218785	301	30	30	17	0	9	617	27	27	0	0	NA	NA	NA	100	94	263	264	380	143	140	334	43	62	8	0.163	0.235	0.021
.	19.01.16-03.18.12-1-218789	417	37	37	12	0	11	658	35	35	0	0	NA	NA	NA	122	133	274	271	401	153	148	357	65	31	35	0.237	0.114	0.087
.	19.01.16-03.18.20-1-218812	65	3	3	2	0	2	550	2	2	0	0	NA	NA	NA	27	26	246	241	352	122	120	308	2	13	0	0.008	0.054	0
.	19.01.16-03.18.26-1-218816	38	1	1	0	0	0	0	0	0	0	0	NA	NA	NA	10	11	241	239	344	0	0	0	0	0	3	0	0	0.009
.	19.01.16-03.18.31-1-218820	269	34	34	14	0	9	622	32	32	0	0	NA	NA	NA	95	91	262	256	386	141	134	347	49	62	17	0.187	0.242	0.044
.	19.01.16-03.18.36-1-218824	60	5	5	1	0	0	556	3	3	0	0	NA	NA	NA	29	29	246	243	353	121	122	313	5	0	6	0.02	0	0.017
.	19.01.16-03.18.38-1-218825	91	3	3	1	0	1	551	2	2	0	0	NA	NA	NA	42	31	250	243	351	123	120	308	8	0	9	0.032	0	0.026
.	19.01.16-03.18.40-1-218826	150	6	6	2	0	2	578	5	5	0	0	NA	NA	NA	53	58	256	245	370	132	120	326	10	4	3	0.039	0.016	0.008
.	19.01.16-03.18.43-1-218827	250	41	41	9	0	7	595	38	38	0	0	NA	NA	NA	80	72	261	257	367	136	132	327	61	72	7	0.234	0.28	0.019
.	19.01.16-03.18.52-1-218828	144	27	27	7	0	7	553	24	24	0	0	NA	NA	NA	39	28	243	243	355	120	121	312	23	33	6	0.095	0.136	0.017
.	19.01.16-03.18.53-1-218829	60	3	3	2	0	2	547	1	1	0	0	NA	NA	NA	22	21	243	241	350	118	120	309	4	0	2	0.016	0	0.006
.	19.01.16-03.18.58-1-218830	176	16	16	6	0	5	595	13	13	0	0	NA	NA	NA	54	67	255	252	373	132	130	333	19	32	14	0.075	0.127	0.038
.	19.01.16-03.19.03-1-219092	30	1	1	0	0	0	0	0	0	0	0	NA	NA	NA	5	11	237	242	345	0	0	0	0	2	0	0	0.008	0
.	19.01.16-03.19.06-1-219093	218	15	15	4	0	4	595	12	12	0	0	NA	NA	NA	62	68	262	252	367	136	130	329	12	32	11	0.046	0.127	0.03
.	19.01.16-03.19.07-1-219094	119	8	8	2	0	2	555	7	7	0	0	NA	NA	NA	27	27	243	244	353	120	121	314	1	3	16	0.004	0.012	0.045
.	19.01.16-03.19.09-1-219095	205	28	28	6	0	4	591	25	25	0	0	NA	NA	NA	58	65	256	267	355	133	141	317	42	23	7	0.164	0.086	0.02
.	19.01.16-03.19.15-1-219107	111	6	6	1	0	1	549	5	5	0	0	NA	NA	NA	33	29	242	246	354	121	121	307	7	7	5	0.029	0.028	0.014
.	19.01.16-03.19.25-1-219130	147	7	7	2	0	1	560	6	6	0	0	NA	NA	NA	53	39	245	250	357	121	124	315	9	11	8	0.037	0.044	0.022
.	19.01.16-03.19.26-1-219132	147	16	16	4	0	2	562	15	15	0	0	NA	NA	NA	48	39	245	246	361	122	122	318	23	33	9	0.094	0.134	0.025
.	19.01.16-03.19.26-1-219133	31	1	1	0	0	0	0	0	0	0	0	NA	NA	NA	17	12	239	239	347	0	0	0	0	0	0	0	0	0
.	19.01.16-03.19.29-1-219137	121	33	33	9	0	6	559	32	32	0	0	NA	NA	NA	46	36	248	250	351	123	126	310	58	20	20	0.234	0.08	0.057
.	19.01.16-03.19.30-1-219138	92	6	6	2	0	2	552	5	5	0	0	NA	NA	NA	23	21	242	243	349	119	123	310	8	14	0	0.033	0.058	0
.	19.01.16-03.19.34-1-219139	183	34	34	12	0	8	583	31	31	0	0	NA	NA	NA	54	55	250	252	366	126	130	327	63	41	15	0.252	0.163	0.041
.	19.01.16-03.19.39-1-219143	377	22	22	5	0	4	635	21	21	0	0	NA	NA	NA	113	110	261	276	386	140	151	344	40	28	22	0.153	0.101	0.057
.	19.01.16-03.19.44-1-219144	302	12	12	2	0	1	600	10	10	0	0	NA	NA	NA	100	74	261	255	371	138	133	329	13	14	11	0.05	0.055	0.03
.	19.01.16-03.19.46-1-219145	61	2	2	0	0	0	541	1	1	0	0	NA	NA	NA	19	19	245	240	347	122	117	302	0	1	2	0	0.004	0.006
.	19.01.16-03.19.47-1-219146	39	1	1	1	0	1	0	0	0	0	0	NA	NA	NA	5	15	239	240	349	0	0	0	0	0	5	0	0	0.014
.	19.01.16-03.19.47-1-219147	120	23	23	3	0	3	560	22	22	0	0	NA	NA	NA	34	30	246	241	356	124	120	316	25	53	7	0.102	0.22	0.02
.	19.01.16-03.19.50-1-219148	334	50	50	16	0	12	591	44	44	0	0	NA	NA	NA	104	76	259	260	370	135	133	323	92	62	24	0.355	0.238	0.065
.	19.01.16-03.19.57-1-219149	487	37	37	8	0	5	644	33	33	0	0	NA	NA	NA	122	117	273	265	392	154	142	348	63	44	17	0.231	0.166	0.043
.	19.01.16-03.19.59-1-219150	121	13	13	4	0	4	570	11	11	0	0	NA	NA	NA	40	45	250	249	359	124	125	321	23	3	12	0.092	0.012	0.033
.	19.01.16-03.20.15-1-219165	60	2	2	1	0	1	548	1	1	0	0	NA	NA	NA	24	27	245	246	349	120	120	308	0	1	1	0	0.004	0.003
.	19.01.16-03.20.21-1-219195	149	10	10	2	0	1	567	9	9	0	0	NA	NA	NA	41	41	243	255	356	121	131	315	16	18	0	0.066	0.071	0
.	19.01.16-03.20.21-1-219196	92	6	6	1	0	1	554	5	5	0	0	NA	NA	NA	35	30	247	246	350	121	125	308	9	7	1	0.036	0.028	0.003
.	19.01.16-03.20.23-1-219197	147	8	8	2	0	2	574	7	7	0	0	NA	NA	NA	44	49	252	245	365	126	123	325	1	17	4	0.004	0.069	0.011
.	19.01.16-03.20.24-1-219198	57	2	2	0	0	0	554	1	1	0	0	NA	NA	NA	22	27	246	244	350	122	119	313	4	0	1	0.016	0	0.003
.	19.01.16-03.20.25-1-219199	85	5	5	1	0	1	547	4	4	0	0	NA	NA	NA	25	19	240	241	351	118	119	310	1	17	0	0.004	0.071	0
.	19.01.16-03.20.29-1-219204	119	9	9	2	0	2	562	8	8	0	0	NA	NA	NA	31	37	246	247	357	120	123	319	3	19	2	0.012	0.077	0.006
.	19.01.16-03.20.36-1-219210	34	1	1	1	0	1	0	0	0	0	0	NA	NA	NA	7	15	242	240	346	0	0	0	0	3	0	0	0.012	0
.	19.01.16-03.20.39-1-219211	62	2	2	0	0	0	540	1	1	0	0	NA	NA	NA	27	14	240	241	346	120	116	304	0	3	3	0	0.012	0.009
.	19.01.16-03.20.39-1-219212	62	3	3	0	0	0	553	2	2	0	0	NA	NA	NA	5	17	238	241	351	119	121	313	0	0	6	0	0	0.017
.	19.01.16-03.20.41-1-219213	287	64	64	16	0	16	593	55	55	0	0	NA	NA	NA	70	74	256	262	369	130	138	325	89	60	38	0.348	0.229	0.103
.	19.01.16-03.20.45-1-219214	342	47	47	10	0	7	615	41	41	0	0	NA	NA	NA	101	100	261	270	382	133	139	343	44	75	20	0.169	0.278	0.052
.	19.01.16-03.20.45-1-219215	287	54	54	22	0	13	607	52	52	0	0	NA	NA	NA	86	86	258	262	379	133	135	339	102	38	13	0.395	0.145	0.034
.	19.01.16-03.20.51-1-219216	63	3	3	0	0	0	100	2	2	0	0	NA	NA	NA	24	20	246	241	346	23	20	57	4	0	2	0.016	0	0.006
.	19.01.16-03.20.52-1-219217	119	9	9	0	0	0	581	8	8	0	0	NA	NA	NA	35	53	251	251	364	129	127	325	24	5	2	0.096	0.02	0.005
.	19.01.16-03.20.53-1-219218	212	46	46	14	0	10	571	43	43	0	0	NA	NA	NA	68	46	244	254	361	122	131	318	75	41	35	0.307	0.161	0.097
.	19.01.16-03.20.58-1-219219	177	8	8	2	0	2	579	6	6	0	0	NA	NA	NA	61	53	256	249	361	131	125	323	11	14	4	0.043	0.056	0.011
.	19.01.16-03.20.59-1-219220	65	5	5	1	0	1	542	4	4	0	0	NA	NA	NA	25	17	240	239	351	119	116	307	5	1	2	0.021	0.004	0.006
.	19.01.16-03.21.01-1-219221	173	15	15	5	0	5	582	13	13	0	0	NA	NA	NA	70	57	257	253	360	130	130	322	25	16	2	0.097	0.063	0.006
.	19.01.16-03.21.13-1-219226	294	48	48	25	0	20	606	41	41	0	0	NA	NA	NA	88	87	261	257	382	133	131	342	63	72	29	0.241	0.28	0.076
.	19.01.16-03.21.15-1-219233	243	61	61	17	0	15	594	58	58	0	0	NA	NA	NA	74	74	263	260	364	139	136	319	64	100	22	0.243	0.385	0.06
.	19.01.16-03.21.20-1-219254	146	13	13	2	0	1	571	11	11	0	0	NA	NA	NA	38	47	248	252	360	124	128	319	14	18	7	0.056	0.071	0.019
.	19.01.16-03.21.32-1-219260	63	3	3	0	0	0	543	2	2	0	0	NA	NA	NA	32	17	239	244	347	115	121	307	1	4	0	0.004	0.016	0
.	19.01.16-03.21.47-1-219264	175	29	29	8	0	7	584	27	27	0	0	NA	NA	NA	56	64	253	254	370	129	130	325	39	23	14	0.154	0.091	0.038
.	19.01.16-03.21.48-1-219265	172	15	15	3	0	3	586	12	12	0	0	NA	NA	NA	55	64	250	251	376	127	125	334	38	8	9	0.152	0.032	0.024
.	19.01.16-03.21.48-1-219266	119	7	7	3	0	3	565	6	6	0	0	NA	NA	NA	32	38	244	250	357	123	123	319	7	2	4	0.029	0.008	0.011
.	19.01.16-03.21.54-1-219269	30	1	1	0	0	0	0	0	0	0	0	NA	NA	NA	8	8	239	239	343	0	0	0	0	0	0	0	0	0
.	19.01.16-03.21.57-1-219270	91	4	4	1	0	1	552	2	2	0	0	NA	NA	NA	33	27	243	243	354	116	122	314	0	11	5	0	0.045	0.014
.	19.01.16-03.22.03-1-219271	84	5	5	1	0	1	557	4	4	0	0	NA	NA	NA	34	39	246	248	358	121	122	314	4	2	3	0.016	0.008	0.008
.	19.01.16-03.22.03-1-219272	127	8	8	3	0	2	564	7	7	0	0	NA	NA	NA	40	44	250	250	357	126	125	313	10	18	0	0.04	0.072	0
.	19.01.16-03.22.07-1-219277	243	47	47	13	0	11	600	42	42	0	0	NA	NA	NA	73	74	253	260	374	133	137	330	79	84	16	0.312	0.323	0.043
.	19.01.16-03.22.11-1-219279	64	2	2	0	0	0	349	1	1	0	0	NA	NA	NA	19	20	248	240	345	78	73	198	0	4	0	0	0.017	0
.	19.01.16-03.22.15-1-219286	184	25	25	9	0	8	574	23	23	0	0	NA	NA	NA	55	54	251	252	364	126	128	320	40	26	20	0.159	0.103	0.055
.	19.01.16-03.22.21-1-219311	173	14	14	3	0	2	573	12	12	0	0	NA	NA	NA	46	41	247	244	363	126	120	327	22	24	2	0.089	0.098	0.006
.	19.01.16-03.22.22-1-219312	147	8	8	3	0	2	575	7	7	0	0	NA	NA	NA	57	55	257	247	364	131	123	321	4	18	0	0.016	0.073	0
.	19.01.16-03.22.24-1-219313	30	1	1	0	0	0	0	0	0	0	0	NA	NA	NA	14	12	238	240	347	0	0	0	0	0	0	0	0	0
.	19.01.16-03.22.25-1-219314	94	10	10	1	0	1	559	9	9	0	0	NA	NA	NA	26	34	244	244	359	122	119	318	17	8	9	0.07	0.033	0.025
.	19.01.16-03.22.26-1-219316	32	1	1	1	0	1	0	0	0	0	0	NA	NA	NA	9	13	240	240	346	0	0	0	0	3	0	0	0.012	0
.	19.01.16-03.22.29-1-219320	35	1	1	0	0	0	0	0	0	0	0	NA	NA	NA	15	10	239	238	346	0	0	0	2	0	0	0.008	0	0
.	19.01.16-03.22.29-1-219321	91	8	8	1	0	1	563	6	6	0	0	NA	NA	NA	30	35	247	244	357	125	123	315	13	12	0	0.053	0.049	0
.	19.01.16-03.22.32-1-219322	93	4	4	0	0	0	554	3	3	0	0	NA	NA	NA	26	26	248	243	348	123	123	308	2	8	1	0.008	0.033	0.003
.	19.01.16-03.22.36-1-219326	34	1	1	0	0	0	0	0	0	0	0	NA	NA	NA	5	15	240	238	350	0	0	0	0	0	2	0	0	0.006
.	19.01.16-03.22.39-1-219327	276	12	12	5	0	5	584	9	9	0	0	NA	NA	NA	80	59	257	246	369	134	123	327	25	7	3	0.097	0.028	0.008
.	19.01.16-03.22.48-1-219328	63	4	4	1	0	1	548	3	3	0	0	NA	NA	NA	23	22	240	245	350	119	121	308	0	4	8	0	0.016	0.023
.	19.01.16-03.22.48-1-219329	35	1	1	0	0	0	0	0	0	0	0	NA	NA	NA	13	11	238	241	345	0	0	0	0	0	1	0	0	0.003
.	19.01.16-03.22.48-1-219330	345	29	29	11	0	7	622	26	26	0	0	NA	NA	NA	115	100	265	263	385	140	137	345	39	61	6	0.147	0.232	0.016
.	19.01.16-03.22.51-1-219331	29	1	1	0	0	0	0	0	0	0	0	NA	NA	NA	8	13	241	239	346	0	0	0	2	0	0	0.008	0	0
.	19.01.16-03.22.52-1-219332	63	2	2	0	0	0	398	1	1	0	0	NA	NA	NA	16	23	241	244	351	90	92	216	0	0	5	0	0	0.014
.	19.01.16-03.22.53-1-219333	31	1	1	0	0	0	0	0	0	0	0	NA	NA	NA	7	5	239	237	342	0	0	0	0	3	0	0	0.013	0
.	19.01.16-03.22.56-1-219334	96	10	10	2	0	2	552	8	8	0	0	NA	NA	NA	36	23	243	243	350	121	115	316	4	16	0	0.016	0.066	0
.	19.01.16-03.22.57-1-219335	85	6	6	1	0	1	547	4	4	0	0	NA	NA	NA	28	20	244	240	349	122	118	307	1	4	11	0.004	0.017	0.032
.	19.01.16-03.23.00-1-219336	161	13	13	3	0	3	563	11	11	0	0	NA	NA	NA	56	38	247	243	361	125	119	319	20	6	2	0.081	0.025	0.006
.	19.01.16-03.23.03-1-219337	226	24	24	5	0	3	596	21	21	0	0	NA	NA	NA	72	71	256	259	369	130	134	332	25	24	13	0.098	0.093	0.035
.	19.01.16-03.23.04-1-219338	66	2	2	0	0	0	544	1	1	0	0	NA	NA	NA	21	20	242	244	347	120	119	305	2	0	1	0.008	0	0.003
.	19.01.16-03.23.05-1-219339	144	17	17	7	0	6	575	15	15	0	0	NA	NA	NA	46	47	251	249	360	127	127	321	25	28	3	0.1	0.112	0.008
.	19.01.16-03.23.13-1-219346	94	4	4	2	0	2	549	3	3	0	0	NA	NA	NA	40	29	249	243	350	126	118	305	5	2	11	0.02	0.008	0.031
.	19.01.16-03.23.13-1-219347	61	6	6	1	0	0	548	5	5	0	0	NA	NA	NA	32	19	244	240	348	122	117	309	2	0	13	0.008	0	0.037
.	19.01.16-03.23.16-1-219351	125	9	9	3	0	3	555	7	7	0	0	NA	NA	NA	33	30	244	246	353	121	122	312	5	28	0	0.02	0.114	0
.	19.01.16-03.23.19-1-219374	32	1	1	0	0	0	0	0	0	0	0	NA	NA	NA	9	8	238	239	344	0	0	0	0	0	4	0	0	0.012
.	19.01.16-03.23.22-1-219377	60	2	2	0	0	0	546	1	1	0	0	NA	NA	NA	21	20	241	247	345	118	123	305	2	2	0	0.008	0.008	0
.	19.01.16-03.23.24-1-219378	300	23	23	6	0	5	601	21	21	0	0	NA	NA	NA	93	86	259	258	382	132	133	336	28	34	17	0.108	0.132	0.045
.	19.01.16-03.23.31-1-219383	66	3	3	0	0	0	553	2	2	0	0	NA	NA	NA	26	23	241	247	348	119	126	308	0	4	0	0	0.016	0
.	19.01.16-03.23.32-1-219384	238	23	23	8	0	7	603	22	22	0	0	NA	NA	NA	74	79	255	262	375	134	136	333	44	38	5	0.173	0.145	0.013
.	19.01.16-03.23.33-1-219385	118	4	4	2	0	2	569	3	3	0	0	NA	NA	NA	29	46	251	247	361	125	122	322	7	0	7	0.028	0	0.019
.	19.01.16-03.23.35-1-219389	56	2	2	0	0	0	552	1	1	0	0	NA	NA	NA	24	29	243	244	355	121	119	312	0	6	4	0	0.025	0.011
.	19.01.16-03.23.38-1-219390	152	10	10	4	0	2	572	8	8	0	0	NA	NA	NA	67	54	256	250	361	131	123	318	30	4	4	0.117	0.016	0.011
.	19.01.16-03.23.38-1-219391	88	3	3	0	0	0	542	2	2	0	0	NA	NA	NA	40	20	244	239	350	115	117	310	6	0	2	0.025	0	0.006
.	19.01.16-03.23.39-1-219392	31	1	1	0	0	0	0	0	0	0	0	NA	NA	NA	8	8	240	239	342	0	0	0	0	1	0	0	0.004	0
.	19.01.16-03.23.42-1-219393	32	1	1	1	0	1	0	0	0	0	0	NA	NA	NA	9	10	240	241	342	0	0	0	3	0	0	0.012	0	0
.	19.01.16-03.23.45-1-219394	67	2	2	0	0	0	551	0	0	0	0	NA	NA	NA	30	25	242	250	346	121	124	306	2	0	3	0.008	0	0.009
.	19.01.16-03.23.47-1-219395	92	3	3	1	0	0	565	2	2	0	0	NA	NA	NA	28	34	244	245	358	123	124	318	4	0	2	0.016	0	0.006
.	19.01.16-03.23.50-1-219396	66	3	3	1	0	0	555	2	2	0	0	NA	NA	NA	28	31	246	241	357	121	120	314	11	0	2	0.045	0	0.006
.	19.01.16-03.23.50-1-219397	150	11	11	3	0	3	575	10	10	0	0	NA	NA	NA	51	50	253	247	363	128	125	322	16	18	6	0.063	0.073	0.017
.	19.01.16-03.23.52-1-219398	35	1	1	1	0	1	0	0	0	0	0	NA	NA	NA	8	13	242	240	344	0	0	0	0	0	2	0	0	0.006
.	19.01.16-03.23.54-1-219399	354	57	57	11	0	8	614	52	52	0	0	NA	NA	NA	106	96	260	270	379	137	144	333	121	63	14	0.465	0.233	0.037
.	19.01.16-03.23.58-1-219400	119	14	14	4	0	3	577	13	13	0	0	NA	NA	NA	38	54	255	250	362	132	124	321	16	21	10	0.063	0.084	0.028
.	19.01.16-03.23.59-1-219401	212	12	12	0	0	0	612	11	11	0	0	NA	NA	NA	67	84	262	260	375	137	136	339	23	12	4	0.088	0.046	0.011
.	19.01.16-03.24.01-1-219402	182	16	16	1	0	0	573	14	14	0	0	NA	NA	NA	43	51	252	250	362	129	123	321	16	16	16	0.063	0.064	0.044
.	19.01.16-03.24.01-1-219403	144	31	31	7	0	6	572	30	30	0	0	NA	NA	NA	37	38	246	246	359	124	127	321	41	39	5	0.167	0.159	0.014
.	19.01.16-03.24.05-1-219404	63	3	3	1	0	1	539	2	2	0	0	NA	NA	NA	26	11	236	240	348	114	118	307	3	2	7	0.013	0.008	0.02
.	19.01.16-03.24.12-1-219412	296	48	48	17	0	11	629	43	43	0	0	NA	NA	NA	85	103	265	269	382	143	147	339	71	85	42	0.268	0.316	0.11
.	19.01.16-03.24.16-1-219417	194	32	32	9	0	8	575	28	28	0	0	NA	NA	NA	59	50	254	250	359	128	129	318	33	52	16	0.13	0.208	0.045
.	19.01.16-03.24.19-1-219436	440	79	79	17	0	11	660	70	70	0	0	NA	NA	NA	133	138	274	281	396	150	159	351	97	81	32	0.354	0.288	0.081
.	19.01.16-03.24.22-1-219441	117	10	10	1	0	1	549	9	9	0	0	NA	NA	NA	34	31	243	252	349	119	123	307	20	8	1	0.082	0.032	0.003
.	19.01.16-03.24.31-1-219446	185	11	11	5	0	3	584	10	10	0	0	NA	NA	NA	45	54	251	250	366	130	129	325	35	5	0	0.139	0.02	0
.	19.01.16-03.24.35-1-219450	128	4	4	1	0	0	563	3	3	0	0	NA	NA	NA	33	35	247	245	356	127	125	311	2	10	4	0.008	0.041	0.011
.	19.01.16-03.24.43-1-219451	379	56	56	15	0	11	632	45	45	0	0	NA	NA	NA	113	112	264	271	390	138	148	346	111	64	20	0.42	0.236	0.051
.	19.01.16-03.24.50-1-219452	100	4	4	1	0	1	562	3	3	0	0	NA	NA	NA	41	39	243	248	361	119	125	318	3	3	6	0.012	0.012	0.017
.	19.01.16-03.24.55-1-219453	63	2	2	1	0	0	545	1	1	0	0	NA	NA	NA	33	25	241	247	350	119	120	306	0	0	5	0	0	0.014
.	19.01.16-03.24.56-1-219454	149	9	9	4	0	4	569	7	7	0	0	NA	NA	NA	38	38	246	245	360	125	124	320	5	19	3	0.02	0.078	0.008
.	19.01.16-03.25.05-1-219455	65	4	4	1	0	1	547	3	3	0	0	NA	NA	NA	24	22	246	241	348	121	119	307	7	0	2	0.028	0	0.006
.	19.01.16-03.25.09-1-219456	89	4	4	0	0	0	550	3	3	0	0	NA	NA	NA	23	27	244	242	354	119	118	313	0	8	2	0	0.033	0.006
.	19.01.16-03.25.14-1-219461	179	22	22	7	0	6	565	21	21	0	0	NA	NA	NA	53	46	250	250	359	128	124	313	25	2	14	0.1	0.008	0.039
.	19.01.16-03.25.16-1-219465	58	3	3	0	0	0	554	1	1	0	0	NA	NA	NA	27	27	242	245	353	119	123	312	13	0	0	0.054	0	0
.	19.01.16-03.25.19-1-219488	151	22	22	3	0	3	572	17	17	0	0	NA	NA	NA	58	56	255	252	362	125	124	323	24	42	8	0.094	0.167	0.022
.	19.01.16-03.25.20-1-219490	183	12	12	2	0	1	577	11	11	0	0	NA	NA	NA	73	57	257	252	361	132	125	320	11	15	18	0.043	0.06	0.05
[truncated: 1 more rows]
