# Supplementary material for: Modelling targeted rabies vaccination strategies for a domestic dog population with heterogeneous roaming patterns
Source: PLoS Negl Trop Dis. 2019 Jul 8;13(7):e0007582. doi: 10.1371/journal.pntd.0007582 (PMC6638970; doi:10.1371/journal.pntd.0007582)
Supplement: S1 Zip file folder — The files contain a summary for each simulation for its respective scenario. The files are named first with the population structure (FP, ED, RD, SD) and then the specific vaccination strategy used for that scenario. (ZIP) [file pntd.0007582.s002.zip › Supp_Files/FP_E0.5_R0.7_S0.5_all_measuresReport.txt]

scenario	iteration	duration	tot_deaths	rabid_dogs	moved	mov_DK	movInfect	n_vacc	n_cull	detDogs_cull	contDogs_cull	reactCull	preemptVaccCov_dogLevel	reactVaccCov_dogLevel	mean_Rt	non_rabid_dead	born	nb_in_exp_cat	nb_in_roam_cat	nb_stayhome	nb_exp_vacc	nb_roam_vacc	nb_stayhome_vacc	nb_contacting_explorer	nb_contacting_roamer	nb_contacting_stayhome	contact_per_explorer	contact_per_roamer	contact_per_stayhome
.	19.01.16-01.28.08-1-404772	171	11	11	3	0	3	476	9	9	0	0	NA	NA	NA	57	38	251	246	354	128	168	180	5	7	22	0.02	0.028	0.062
.	19.01.16-01.28.08-1-404773	176	10	10	4	0	3	490	9	9	0	0	NA	NA	NA	54	52	247	256	362	127	181	182	14	2	7	0.057	0.008	0.019
.	19.01.16-01.28.08-1-404774	286	21	21	4	0	3	507	19	19	0	0	NA	NA	NA	77	72	264	252	369	142	174	191	18	23	27	0.068	0.091	0.073
.	19.01.16-01.28.08-1-404775	174	14	14	1	0	1	498	13	13	0	0	NA	NA	NA	44	58	248	256	367	128	181	189	10	10	13	0.04	0.039	0.035
.	19.01.16-01.28.08-1-404776	153	7	7	5	0	5	464	6	6	0	0	NA	NA	NA	48	40	249	249	355	122	169	173	5	8	9	0.02	0.032	0.025
.	19.01.16-01.28.08-1-404777	61	3	3	0	0	0	350	2	2	0	0	NA	NA	NA	14	21	241	242	351	95	125	130	0	2	2	0	0.008	0.006
.	19.01.16-01.28.08-1-404778	146	6	6	2	0	2	473	4	4	0	0	NA	NA	NA	41	38	245	254	352	123	173	177	10	1	6	0.041	0.004	0.017
.	19.01.16-01.28.08-1-404779	177	19	19	11	0	9	489	17	17	0	0	NA	NA	NA	60	55	251	252	365	129	174	186	25	12	16	0.1	0.048	0.044
.	19.01.16-01.28.25-1-404790	496	90	90	29	0	23	557	78	78	0	0	NA	NA	NA	117	127	267	272	401	144	197	216	123	55	71	0.461	0.202	0.177
.	19.01.16-01.28.27-1-404794	345	44	44	15	0	13	520	40	40	0	0	NA	NA	NA	93	84	261	269	367	142	191	187	101	25	39	0.387	0.093	0.106
.	19.01.16-01.28.47-1-404810	209	31	31	12	0	10	485	28	28	0	0	NA	NA	NA	60	46	252	246	361	130	172	183	47	24	35	0.187	0.098	0.097
.	19.01.16-01.28.47-1-404811	91	9	9	2	0	1	460	8	8	0	0	NA	NA	NA	43	26	246	242	351	122	165	173	4	15	3	0.016	0.062	0.009
.	19.01.16-01.28.51-1-404818	300	75	75	25	0	19	513	71	71	0	0	NA	NA	NA	67	76	255	260	374	131	186	196	109	59	75	0.427	0.227	0.201
.	19.01.16-01.28.56-1-404836	176	15	15	3	0	2	488	12	12	0	0	NA	NA	NA	58	61	254	249	371	129	171	188	21	6	10	0.083	0.024	0.027
.	19.01.16-01.29.06-1-404842	150	22	22	11	0	7	484	21	21	0	0	NA	NA	NA	52	61	247	258	369	122	175	187	22	26	8	0.089	0.101	0.022
.	19.01.16-01.29.16-1-404845	177	17	17	10	0	7	482	15	15	0	0	NA	NA	NA	48	47	246	252	362	121	176	185	23	7	17	0.093	0.028	0.047
.	19.01.16-01.29.20-1-404849	36	1	1	0	0	0	0	0	0	0	0	NA	NA	NA	10	7	239	238	343	0	0	0	0	0	1	0	0	0.003
.	19.01.16-01.29.21-1-404853	119	5	5	2	0	2	465	4	4	0	0	NA	NA	NA	40	32	243	244	358	122	166	177	2	4	4	0.008	0.016	0.011
.	19.01.16-01.29.28-1-404868	116	10	10	4	0	3	474	9	9	0	0	NA	NA	NA	35	44	249	253	355	124	174	176	12	7	10	0.048	0.028	0.028
.	19.01.16-01.29.36-1-404875	60	2	2	1	0	1	99	1	1	0	0	NA	NA	NA	10	27	240	247	353	22	35	42	0	0	2	0	0	0.006
.	19.01.16-01.29.43-1-404880	236	36	36	13	0	9	508	34	34	0	0	NA	NA	NA	58	75	252	258	378	127	179	202	21	39	31	0.083	0.151	0.082
.	19.01.16-01.29.44-1-404883	210	17	17	5	0	2	502	14	14	0	0	NA	NA	NA	70	68	263	250	368	139	173	190	28	6	23	0.106	0.024	0.062
.	19.01.16-01.29.44-1-404884	59	2	2	0	0	0	200	1	1	0	0	NA	NA	NA	18	22	244	240	351	53	74	73	0	1	0	0	0.004	0
.	19.01.16-01.29.47-1-404890	378	38	38	6	0	5	552	34	34	0	0	NA	NA	NA	96	130	272	273	398	148	194	210	55	25	48	0.202	0.092	0.121
.	19.01.16-01.29.48-1-404891	90	5	5	3	0	1	470	2	2	0	0	NA	NA	NA	33	38	248	243	360	121	170	179	17	3	1	0.069	0.012	0.003
.	19.01.16-01.29.53-1-404908	199	16	16	1	0	1	496	14	14	0	0	NA	NA	NA	61	64	262	249	366	136	174	186	12	3	15	0.046	0.012	0.041
.	19.01.16-01.29.59-1-404917	64	2	2	1	0	1	468	1	1	0	0	NA	NA	NA	20	31	247	246	351	123	169	176	3	4	0	0.012	0.016	0
.	19.01.16-01.30.05-1-404923	37	1	1	0	0	0	0	0	0	0	0	NA	NA	NA	14	17	242	242	346	0	0	0	0	1	0	0	0.004	0
.	19.01.16-01.30.06-1-404924	90	3	3	1	0	0	461	2	2	0	0	NA	NA	NA	29	29	246	246	350	123	164	174	0	7	0	0	0.028	0
.	19.01.16-01.30.11-1-404926	125	8	8	0	0	0	472	6	6	0	0	NA	NA	NA	45	36	242	250	357	118	174	180	6	6	10	0.025	0.024	0.028
.	19.01.16-01.30.14-1-404927	32	1	1	0	0	0	0	0	0	0	0	NA	NA	NA	6	10	239	239	345	0	0	0	0	1	0	0	0.004	0
.	19.01.16-01.30.16-1-404929	36	1	1	0	0	0	0	0	0	0	0	NA	NA	NA	9	6	238	237	344	0	0	0	0	0	0	0	0	0
.	19.01.16-01.30.17-1-404932	267	25	25	7	0	7	505	23	23	0	0	NA	NA	NA	77	69	256	258	368	135	182	188	52	25	24	0.203	0.097	0.065
.	19.01.16-01.30.18-1-404934	33	1	1	0	0	0	0	0	0	0	0	NA	NA	NA	7	17	244	239	347	0	0	0	1	0	0	0.004	0	0
.	19.01.16-01.30.19-1-404937	36	1	1	0	0	0	0	0	0	0	0	NA	NA	NA	13	6	238	239	342	0	0	0	0	0	4	0	0	0.012
.	19.01.16-01.30.21-1-404941	179	19	19	5	0	4	483	14	14	0	0	NA	NA	NA	51	46	250	254	355	126	178	179	22	5	34	0.088	0.02	0.096
.	19.01.16-01.30.22-1-404943	97	7	7	2	0	2	462	4	4	0	0	NA	NA	NA	37	29	245	243	354	119	170	173	2	0	15	0.008	0	0.042
.	19.01.16-01.30.24-1-404947	351	47	47	15	0	12	519	44	44	0	0	NA	NA	NA	124	84	260	260	377	139	181	199	70	35	35	0.269	0.135	0.093
.	19.01.16-01.30.28-1-404955	380	63	63	18	0	16	533	60	60	0	0	NA	NA	NA	102	105	262	266	390	139	187	207	100	33	63	0.382	0.124	0.162
.	19.01.16-01.30.29-1-404958	61	3	3	0	0	0	454	2	2	0	0	NA	NA	NA	30	15	241	241	346	120	165	169	1	3	1	0.004	0.012	0.003
.	19.01.16-01.30.37-1-404969	260	22	22	9	0	9	507	19	19	0	0	NA	NA	NA	79	75	260	258	370	135	181	191	43	23	14	0.165	0.089	0.038
.	19.01.16-01.30.39-1-405020	59	2	2	1	0	1	458	1	1	0	0	NA	NA	NA	19	23	241	245	350	120	167	171	0	2	0	0	0.008	0
.	19.01.16-01.30.40-1-405045	60	2	2	0	0	0	402	1	1	0	0	NA	NA	NA	15	17	241	239	350	107	142	153	0	1	1	0	0.004	0.003
.	19.01.16-01.30.47-1-405098	176	11	11	5	0	3	495	10	10	0	0	NA	NA	NA	69	61	255	257	362	132	179	184	19	13	9	0.075	0.051	0.025
.	19.01.16-01.30.50-1-405101	178	21	21	5	0	5	469	19	19	0	0	NA	NA	NA	58	40	250	250	353	126	167	176	33	24	20	0.132	0.096	0.057
.	19.01.16-01.30.51-1-405102	100	14	14	2	0	2	461	12	12	0	0	NA	NA	NA	43	30	247	249	347	121	171	169	4	11	12	0.016	0.044	0.035
.	19.01.16-01.30.51-1-405106	86	3	3	0	0	0	456	2	2	0	0	NA	NA	NA	21	17	241	240	349	118	166	172	0	0	4	0	0	0.011
.	19.01.16-01.30.57-1-405129	118	6	6	0	0	0	472	5	5	0	0	NA	NA	NA	24	38	245	251	355	122	173	177	6	12	4	0.024	0.048	0.011
.	19.01.16-01.31.04-1-405132	188	18	18	7	0	5	497	15	15	0	0	NA	NA	NA	61	61	252	253	369	128	179	190	8	24	12	0.032	0.095	0.033
.	19.01.16-01.31.09-1-405154	62	2	2	2	0	1	459	1	1	0	0	NA	NA	NA	15	24	242	245	350	120	168	171	0	0	7	0	0	0.02
.	19.01.16-01.31.12-1-405176	117	5	5	1	0	0	475	4	4	0	0	NA	NA	NA	31	40	244	254	355	123	178	174	0	1	12	0	0.004	0.034
.	19.01.16-01.31.12-1-405177	185	12	12	5	0	3	492	9	9	0	0	NA	NA	NA	66	60	254	250	369	129	176	187	17	12	5	0.067	0.048	0.014
.	19.01.16-01.31.15-1-405181	124	5	5	2	0	2	466	4	4	0	0	NA	NA	NA	40	30	246	245	352	121	170	175	6	0	8	0.024	0	0.023
.	19.01.16-01.31.19-1-405184	32	1	1	0	0	0	0	0	0	0	0	NA	NA	NA	11	12	240	239	346	0	0	0	0	0	1	0	0	0.003
.	19.01.16-01.31.22-1-405188	299	11	11	2	0	2	518	9	9	0	0	NA	NA	NA	83	90	263	258	382	136	181	201	10	5	18	0.038	0.019	0.047
.	19.01.16-01.31.24-1-405191	258	34	34	9	0	7	522	32	32	0	0	NA	NA	NA	73	87	269	256	375	144	181	197	29	33	38	0.108	0.129	0.101
.	19.01.16-01.31.33-1-405199	262	15	15	5	0	3	510	14	14	0	0	NA	NA	NA	83	76	259	257	373	134	180	196	24	13	7	0.093	0.051	0.019
.	19.01.16-01.31.36-1-405206	178	16	16	3	0	3	499	13	13	0	0	NA	NA	NA	50	68	252	259	370	128	182	189	15	9	15	0.06	0.035	0.041
.	19.01.16-01.31.39-1-405207	296	43	43	11	0	7	520	37	37	0	0	NA	NA	NA	77	90	266	258	379	142	177	201	49	53	44	0.184	0.205	0.116
.	19.01.16-01.31.44-1-405213	94	9	9	3	0	3	474	8	8	0	0	NA	NA	NA	26	42	249	245	361	124	169	181	11	17	3	0.044	0.069	0.008
.	19.01.16-01.31.59-1-405241	99	6	6	1	0	1	470	5	5	0	0	NA	NA	NA	29	35	246	247	355	122	172	176	11	1	0	0.045	0.004	0
.	19.01.16-01.32.03-1-405244	351	58	58	16	0	14	521	55	55	0	0	NA	NA	NA	93	89	262	265	375	139	187	195	119	32	44	0.454	0.121	0.117
.	19.01.16-01.32.07-1-405246	147	15	15	4	0	4	482	13	13	0	0	NA	NA	NA	34	45	252	248	358	129	172	181	15	9	21	0.06	0.036	0.059
.	19.01.16-01.32.15-1-405249	36	1	1	1	0	1	0	0	0	0	0	NA	NA	NA	11	12	240	237	348	0	0	0	0	2	0	0	0.008	0
.	19.01.16-01.32.18-1-405251	61	3	3	0	0	0	100	1	1	0	0	NA	NA	NA	22	17	239	238	353	24	36	40	0	2	0	0	0.008	0
.	19.01.16-01.32.19-1-405254	89	6	6	0	0	0	471	5	5	0	0	NA	NA	NA	38	41	251	246	357	124	170	177	4	12	4	0.016	0.049	0.011
.	19.01.16-01.32.21-1-405259	35	1	1	1	0	1	0	0	0	0	0	NA	NA	NA	11	15	239	239	350	0	0	0	0	0	0	0	0	0
.	19.01.16-01.32.22-1-405260	62	2	2	0	0	0	302	1	1	0	0	NA	NA	NA	21	17	241	240	349	82	116	104	0	0	2	0	0	0.006
.	19.01.16-01.32.25-1-405265	182	22	22	4	0	2	468	19	19	0	0	NA	NA	NA	55	35	243	249	356	118	171	179	49	7	12	0.202	0.028	0.034
.	19.01.16-01.32.27-1-405270	148	10	10	1	0	1	478	8	8	0	0	NA	NA	NA	46	38	244	250	357	122	177	179	21	4	7	0.086	0.016	0.02
.	19.01.16-01.32.30-1-405272	419	87	87	26	0	20	530	74	74	0	0	NA	NA	NA	140	107	268	266	386	141	186	203	96	79	60	0.358	0.297	0.155
.	19.01.16-01.32.34-1-405278	353	88	88	20	0	18	545	84	84	0	0	NA	NA	NA	110	113	273	266	387	149	188	208	129	42	82	0.473	0.158	0.212
.	19.01.16-01.32.36-1-405285	142	12	12	2	0	2	467	11	11	0	0	NA	NA	NA	47	41	247	244	363	122	167	178	4	11	10	0.016	0.045	0.028
.	19.01.16-01.32.38-1-405289	30	1	1	0	0	0	0	0	0	0	0	NA	NA	NA	7	8	238	240	343	0	0	0	0	0	0	0	0	0
.	19.01.16-01.32.40-1-405290	87	6	6	0	0	0	454	5	5	0	0	NA	NA	NA	28	17	244	239	347	120	162	172	8	1	0	0.033	0.004	0
.	19.01.16-01.32.44-1-405294	109	14	14	6	0	4	464	13	13	0	0	NA	NA	NA	31	29	245	243	354	123	167	174	16	10	15	0.065	0.041	0.042
.	19.01.16-01.32.48-1-405295	440	43	43	13	0	11	536	35	35	0	0	NA	NA	NA	117	104	265	267	385	139	191	206	67	29	54	0.253	0.109	0.14
.	19.01.16-01.32.54-1-405318	61	3	3	2	0	1	460	2	2	0	0	NA	NA	NA	25	24	243	242	352	118	168	174	4	7	3	0.016	0.029	0.009
.	19.01.16-01.33.13-1-405329	36	1	1	0	0	0	0	0	0	0	0	NA	NA	NA	13	9	240	238	344	0	0	0	0	0	1	0	0	0.003
.	19.01.16-01.33.16-1-405331	38	1	1	0	0	0	0	0	0	0	0	NA	NA	NA	11	11	238	240	346	0	0	0	0	0	2	0	0	0.006
.	19.01.16-01.33.16-1-405332	374	81	81	20	0	15	539	78	78	0	0	NA	NA	NA	113	106	268	267	384	143	191	205	93	58	83	0.347	0.217	0.216
.	19.01.16-01.33.20-1-405336	60	3	3	2	0	2	456	2	2	0	0	NA	NA	NA	24	23	241	242	353	117	165	174	0	12	0	0	0.05	0
.	19.01.16-01.33.21-1-405338	31	1	1	0	0	0	0	0	0	0	0	NA	NA	NA	7	8	238	240	343	0	0	0	0	0	0	0	0	0
.	19.01.16-01.33.23-1-405341	92	11	11	5	0	4	453	9	9	0	0	NA	NA	NA	34	24	249	239	349	121	161	171	9	25	6	0.036	0.105	0.017
.	19.01.16-01.33.29-1-405350	586	74	74	21	0	18	589	68	68	0	0	NA	NA	NA	159	161	283	280	411	158	204	227	125	44	73	0.442	0.157	0.178
.	19.01.16-01.33.32-1-405352	31	1	1	0	0	0	0	0	0	0	0	NA	NA	NA	11	12	240	240	345	0	0	0	0	0	0	0	0	0
.	19.01.16-01.33.33-1-405354	209	22	22	8	0	4	492	18	18	0	0	NA	NA	NA	68	62	254	258	363	131	181	180	45	20	28	0.177	0.078	0.077
.	19.01.16-01.33.34-1-405356	37	1	1	0	0	0	0	0	0	0	0	NA	NA	NA	10	14	240	240	347	0	0	0	0	0	2	0	0	0.006
.	19.01.16-01.33.38-1-405361	307	51	51	11	0	10	519	46	46	0	0	NA	NA	NA	94	84	268	255	374	144	180	195	54	48	36	0.201	0.188	0.096
.	19.01.16-01.33.43-1-405364	28	1	1	0	0	0	0	0	0	0	0	NA	NA	NA	5	7	237	237	346	0	0	0	0	0	0	0	0	0
.	19.01.16-01.33.45-1-405365	84	5	5	0	0	0	470	4	4	0	0	NA	NA	NA	34	40	250	246	357	125	169	176	7	5	6	0.028	0.02	0.017
.	19.01.16-01.34.03-1-405395	272	28	28	9	0	7	530	25	25	0	0	NA	NA	NA	86	94	267	258	382	143	185	202	18	23	35	0.067	0.089	0.092
.	19.01.16-01.34.06-1-405398	87	4	4	0	0	0	463	3	3	0	0	NA	NA	NA	32	27	244	242	354	119	167	177	0	3	5	0	0.012	0.014
.	19.01.16-01.34.15-1-405403	33	1	1	0	0	0	0	0	0	0	0	NA	NA	NA	10	8	241	237	343	0	0	0	0	0	2	0	0	0.006
.	19.01.16-01.34.17-1-405406	61	2	2	0	0	0	462	1	1	0	0	NA	NA	NA	18	25	241	246	351	122	167	173	1	0	3	0.004	0	0.009
.	19.01.16-01.34.17-1-405407	60	3	3	1	0	1	461	2	2	0	0	NA	NA	NA	21	23	243	244	349	121	167	173	0	6	4	0	0.025	0.011
.	19.01.16-01.34.21-1-405414	381	30	30	12	0	12	544	24	24	0	0	NA	NA	NA	127	118	266	274	391	139	195	210	33	13	45	0.124	0.047	0.115
.	19.01.16-01.34.30-1-405428	98	7	7	2	0	2	461	6	6	0	0	NA	NA	NA	31	26	240	244	355	114	169	178	8	5	1	0.033	0.02	0.003
.	19.01.16-01.34.31-1-405429	36	1	1	1	0	1	0	0	0	0	0	NA	NA	NA	11	5	237	237	344	0	0	0	0	0	2	0	0	0.006
.	19.01.16-01.34.33-1-405431	147	7	7	2	0	2	488	5	5	0	0	NA	NA	NA	49	55	250	254	364	124	178	186	0	11	8	0	0.043	0.022
.	19.01.16-01.34.35-1-405433	90	4	4	0	0	0	468	2	2	0	0	NA	NA	NA	33	30	246	241	356	124	167	177	5	3	0	0.02	0.012	0
.	19.01.16-01.34.47-1-405442	151	9	9	2	0	2	464	8	8	0	0	NA	NA	NA	41	26	248	242	349	125	166	173	11	0	10	0.044	0	0.029
.	19.01.16-01.34.48-1-405444	341	55	55	19	0	15	541	53	53	0	0	NA	NA	NA	81	114	278	259	390	151	180	210	75	32	29	0.27	0.124	0.074
.	19.01.16-01.34.49-1-405445	98	11	11	0	0	0	459	8	8	0	0	NA	NA	NA	37	33	245	245	356	121	166	172	13	3	2	0.053	0.012	0.006
.	19.01.16-01.34.49-1-405446	32	1	1	0	0	0	0	0	0	0	0	NA	NA	NA	10	10	241	236	346	0	0	0	0	0	0	0	0	0
.	19.01.16-01.34.52-1-405463	298	59	59	20	0	17	517	55	55	0	0	NA	NA	NA	79	79	256	259	377	131	185	201	97	35	47	0.379	0.135	0.125
.	19.01.16-01.34.52-1-405464	86	3	3	0	0	0	466	2	2	0	0	NA	NA	NA	32	28	247	245	349	124	166	176	6	1	0	0.024	0.004	0
.	19.01.16-01.35.01-1-405475	67	2	2	0	0	0	459	1	1	0	0	NA	NA	NA	32	31	242	245	357	119	164	176	0	2	1	0	0.008	0.003
.	19.01.16-01.35.04-1-405477	169	6	6	2	0	2	483	5	5	0	0	NA	NA	NA	64	53	252	251	363	127	174	182	1	13	2	0.004	0.052	0.006
.	19.01.16-01.35.06-1-405479	62	3	3	1	0	1	459	2	2	0	0	NA	NA	NA	27	23	244	245	347	121	167	171	8	0	0	0.033	0	0
.	19.01.16-01.35.07-1-405481	128	6	6	1	0	1	473	5	5	0	0	NA	NA	NA	42	33	240	255	351	118	181	174	28	4	2	0.117	0.016	0.006
.	19.01.16-01.35.07-1-405482	347	50	50	8	0	7	520	47	47	0	0	NA	NA	NA	90	87	262	267	371	140	189	191	70	38	53	0.267	0.142	0.143
.	19.01.16-01.35.08-1-405483	31	1	1	0	0	0	0	0	0	0	0	NA	NA	NA	9	11	242	239	343	0	0	0	0	3	0	0	0.013	0
.	19.01.16-01.35.12-1-405485	32	1	1	0	0	0	0	0	0	0	0	NA	NA	NA	12	10	237	240	346	0	0	0	0	0	0	0	0	0
.	19.01.16-01.35.13-1-405486	65	2	2	1	0	1	49	0	0	0	0	NA	NA	NA	20	22	243	242	350	15	15	19	4	1	0	0.016	0.004	0
.	19.01.16-01.35.14-1-405487	208	13	13	5	0	4	481	11	11	0	0	NA	NA	NA	66	55	248	259	361	123	178	180	7	14	14	0.028	0.054	0.039
.	19.01.16-01.35.19-1-405492	91	3	3	2	0	2	466	2	2	0	0	NA	NA	NA	29	33	244	242	360	121	164	181	2	2	2	0.008	0.008	0.006
.	19.01.16-01.35.19-1-405494	114	13	13	2	0	2	470	12	12	0	0	NA	NA	NA	31	47	248	253	359	119	173	178	8	17	13	0.032	0.067	0.036
.	19.01.16-01.35.23-1-405499	169	10	10	5	0	5	487	8	8	0	0	NA	NA	NA	54	54	249	251	367	123	176	188	6	14	8	0.024	0.056	0.022
.	19.01.16-01.35.25-1-405502	116	8	8	2	0	2	471	6	6	0	0	NA	NA	NA	43	42	252	247	356	124	171	176	18	2	8	0.071	0.008	0.022
.	19.01.16-01.35.31-1-405509	148	14	14	3	0	3	471	12	12	0	0	NA	NA	NA	47	43	246	249	361	121	168	182	10	14	20	0.041	0.056	0.055
.	19.01.16-01.35.41-1-405523	210	10	10	6	0	6	498	8	8	0	0	NA	NA	NA	68	62	249	256	370	128	179	191	19	20	5	0.076	0.078	0.014
.	19.01.16-01.35.44-1-405527	389	73	73	11	0	7	534	57	57	0	0	NA	NA	NA	115	105	266	268	384	139	190	205	106	35	36	0.398	0.131	0.094
.	19.01.16-01.35.44-1-405528	246	20	20	6	0	6	511	17	17	0	0	NA	NA	NA	66	77	258	262	370	135	182	194	5	22	29	0.019	0.084	0.078
.	19.01.16-01.35.46-1-405529	91	9	9	1	0	1	472	8	8	0	0	NA	NA	NA	21	34	244	251	352	122	175	175	6	9	9	0.025	0.036	0.026
.	19.01.16-01.35.59-1-405555	143	23	23	3	0	2	472	19	19	0	0	NA	NA	NA	35	42	247	248	360	122	168	182	21	25	8	0.085	0.101	0.022
.	19.01.16-01.36.03-1-405561	34	1	1	1	0	1	0	0	0	0	0	NA	NA	NA	9	14	240	242	345	0	0	0	0	6	0	0	0.025	0
.	19.01.16-01.36.03-1-405562	62	2	2	1	0	1	457	1	1	0	0	NA	NA	NA	19	25	246	241	351	122	163	172	0	3	6	0	0.012	0.017
.	19.01.16-01.36.04-1-405563	276	26	26	7	0	6	515	25	25	0	0	NA	NA	NA	81	83	256	258	382	133	180	202	34	12	23	0.133	0.047	0.06
.	19.01.16-01.36.05-1-405564	319	22	22	11	0	10	506	20	20	0	0	NA	NA	NA	104	78	255	257	379	129	180	197	18	22	18	0.071	0.086	0.047
.	19.01.16-01.36.12-1-405566	32	1	1	0	0	0	0	0	0	0	0	NA	NA	NA	8	9	239	239	344	0	0	0	0	0	0	0	0	0
.	19.01.16-01.36.13-1-405568	181	7	7	0	0	0	476	5	5	0	0	NA	NA	NA	53	36	247	248	354	126	172	178	3	0	17	0.012	0	0.048
.	19.01.16-01.36.14-1-405569	32	1	1	0	0	0	0	0	0	0	0	NA	NA	NA	7	13	239	243	344	0	0	0	4	0	0	0.017	0	0
.	19.01.16-01.36.15-1-405570	60	2	2	0	0	0	150	1	1	0	0	NA	NA	NA	16	19	240	246	346	39	55	56	2	0	1	0.008	0	0.003
.	19.01.16-01.36.15-1-405571	34	1	1	0	0	0	0	0	0	0	0	NA	NA	NA	11	13	241	242	343	0	0	0	0	0	0	0	0	0
.	19.01.16-01.36.17-1-405574	398	30	30	10	0	9	554	26	26	0	0	NA	NA	NA	123	123	271	280	385	144	202	208	54	7	48	0.199	0.025	0.125
.	19.01.16-01.36.18-1-405577	229	18	18	6	0	4	501	16	16	0	0	NA	NA	NA	63	71	257	255	372	129	179	193	25	37	5	0.097	0.145	0.013
.	19.01.16-01.36.22-1-405585	190	8	8	1	0	1	490	6	6	0	0	NA	NA	NA	46	55	251	253	364	130	175	185	17	0	8	0.068	0	0.022
.	19.01.16-01.36.27-1-405593	62	4	4	1	0	0	467	3	3	0	0	NA	NA	NA	21	27	247	242	351	122	169	176	0	8	15	0	0.033	0.043
.	19.01.16-01.36.33-1-405597	289	87	87	25	0	23	519	78	78	0	0	NA	NA	NA	89	101	269	271	374	140	187	192	92	68	80	0.342	0.251	0.214
.	19.01.16-01.36.38-1-405611	34	1	1	0	0	0	0	0	0	0	0	NA	NA	NA	15	6	238	238	343	0	0	0	0	0	2	0	0	0.006
.	19.01.16-01.36.40-1-405613	267	47	47	10	0	10	515	44	44	0	0	NA	NA	NA	85	82	259	257	379	134	179	202	50	40	37	0.193	0.156	0.098
.	19.01.16-01.36.40-1-405614	57	2	2	1	0	1	197	1	1	0	0	NA	NA	NA	22	15	239	241	348	57	68	72	0	0	3	0	0	0.009
.	19.01.16-01.36.41-1-405616	33	1	1	0	0	0	0	0	0	0	0	NA	NA	NA	7	5	237	238	343	0	0	0	0	0	1	0	0	0.003
.	19.01.16-01.36.42-1-405618	213	10	10	2	0	2	498	9	9	0	0	NA	NA	NA	66	64	256	258	363	133	181	184	29	0	13	0.113	0	0.036
.	19.01.16-01.36.43-1-405619	413	70	70	19	0	15	534	59	59	0	0	NA	NA	NA	128	108	271	263	387	147	183	204	41	74	68	0.151	0.281	0.176
.	19.01.16-01.36.48-1-405621	95	3	3	0	0	0	463	2	2	0	0	NA	NA	NA	43	37	241	250	359	118	167	178	0	0	9	0	0	0.025
.	19.01.16-01.36.50-1-405622	34	1	1	1	0	1	0	0	0	0	0	NA	NA	NA	13	14	237	244	346	0	0	0	6	0	0	0.025	0	0
.	19.01.16-01.36.53-1-405640	470	94	94	25	0	19	551	87	87	0	0	NA	NA	NA	125	122	275	269	391	150	189	212	117	70	84	0.425	0.26	0.215
.	19.01.16-01.37.01-1-405655	216	32	32	11	0	10	485	25	25	0	0	NA	NA	NA	65	59	253	252	367	128	172	185	63	21	31	0.249	0.083	0.084
.	19.01.16-01.37.06-1-405657	241	11	11	5	0	3	519	9	9	0	0	NA	NA	NA	69	86	267	258	374	139	184	196	21	6	8	0.079	0.023	0.021
.	19.01.16-01.37.07-1-405658	204	21	21	4	0	4	507	19	19	0	0	NA	NA	NA	61	73	255	261	370	134	184	189	13	11	25	0.051	0.042	0.068
.	19.01.16-01.37.11-1-405662	259	15	15	5	0	4	506	11	11	0	0	NA	NA	NA	63	71	258	262	364	137	183	186	18	20	21	0.07	0.076	0.058
.	19.01.16-01.37.35-1-405685	384	68	68	15	0	12	527	62	62	0	0	NA	NA	NA	107	99	267	258	387	140	184	203	69	41	82	0.258	0.159	0.212
.	19.01.16-01.37.45-1-405689	63	2	2	0	0	0	200	1	1	0	0	NA	NA	NA	17	13	239	241	346	53	68	79	0	0	1	0	0	0.003
.	19.01.16-01.37.52-1-405711	63	2	2	1	0	1	457	1	1	0	0	NA	NA	NA	19	23	246	238	352	122	162	173	0	3	0	0	0.013	0
.	19.01.16-01.37.54-1-405712	70	5	5	0	0	0	466	4	4	0	0	NA	NA	NA	34	35	239	250	359	118	170	178	6	5	5	0.025	0.02	0.014
.	19.01.16-01.37.55-1-405714	533	56	56	17	0	15	593	55	55	0	0	NA	NA	NA	130	160	288	278	407	168	202	223	60	58	43	0.208	0.209	0.106
.	19.01.16-01.38.09-1-405725	242	15	15	4	0	3	510	11	11	0	0	NA	NA	NA	81	76	251	264	374	129	186	195	19	3	14	0.076	0.011	0.037
.	19.01.16-01.38.11-1-405726	249	40	40	11	0	8	505	36	36	0	0	NA	NA	NA	81	73	254	256	376	129	180	196	55	43	29	0.217	0.168	0.077
.	19.01.16-01.38.13-1-405728	480	71	71	15	0	15	554	64	64	0	0	NA	NA	NA	129	126	273	271	395	147	192	215	62	74	77	0.227	0.273	0.195
.	19.01.16-01.38.20-1-405735	210	24	24	6	0	5	506	22	22	0	0	NA	NA	NA	76	81	252	259	383	129	176	201	30	21	17	0.119	0.081	0.044
.	19.01.16-01.38.35-1-405759	232	54	54	18	0	14	489	48	48	0	0	NA	NA	NA	62	60	255	250	368	129	173	187	54	58	47	0.212	0.232	0.128
.	19.01.16-01.38.37-1-405762	324	39	39	13	0	13	523	35	35	0	0	NA	NA	NA	97	86	259	263	377	137	187	199	46	39	41	0.178	0.148	0.109
.	19.01.16-01.38.56-1-405787	432	98	98	27	0	21	547	90	90	0	0	NA	NA	NA	116	116	267	264	398	144	189	214	124	44	100	0.464	0.167	0.251
.	19.01.16-01.39.00-1-405797	237	59	59	14	0	7	492	52	52	0	0	NA	NA	NA	60	58	255	251	365	132	173	187	91	34	52	0.357	0.135	0.142
.	19.01.16-01.39.09-1-405800	383	66	66	20	0	12	536	63	63	0	0	NA	NA	NA	102	100	267	266	380	143	191	202	70	72	88	0.262	0.271	0.232
.	19.01.16-01.39.14-1-405801	357	28	28	6	0	5	541	23	23	0	0	NA	NA	NA	103	108	277	264	380	150	188	203	51	10	20	0.184	0.038	0.053
.	19.01.16-01.39.19-1-405806	91	8	8	3	0	2	467	7	7	0	0	NA	NA	NA	38	33	242	242	362	121	167	179	7	0	12	0.029	0	0.033
.	19.01.16-01.39.29-1-405822	86	4	4	1	0	1	459	3	3	0	0	NA	NA	NA	32	29	242	244	356	119	165	175	3	9	0	0.012	0.037	0
.	19.01.16-01.39.36-1-405828	65	3	3	0	0	0	454	2	2	0	0	NA	NA	NA	31	20	245	241	347	120	163	171	0	1	4	0	0.004	0.012
.	19.01.16-01.39.43-1-405834	59	3	3	0	0	0	450	2	2	0	0	NA	NA	NA	13	17	243	242	345	118	166	166	0	1	3	0	0.004	0.009
.	19.01.16-01.39.44-1-405836	178	15	15	2	0	1	482	14	14	0	0	NA	NA	NA	64	45	251	248	359	127	173	182	12	13	11	0.048	0.052	0.031
.	19.01.16-01.39.48-1-405838	180	13	13	3	0	2	488	11	11	0	0	NA	NA	NA	57	56	249	256	364	127	178	183	15	2	11	0.06	0.008	0.03
.	19.01.16-01.39.51-1-405839	30	1	1	0	0	0	0	0	0	0	0	NA	NA	NA	7	7	238	238	344	0	0	0	0	0	0	0	0	0
.	19.01.16-01.39.54-1-405860	98	6	6	3	0	3	459	4	4	0	0	NA	NA	NA	33	27	242	245	353	118	171	170	13	0	6	0.054	0	0.017
.	19.01.16-01.39.55-1-405862	149	12	12	3	0	1	486	11	11	0	0	NA	NA	NA	44	42	250	246	359	129	175	182	14	11	6	0.056	0.045	0.017
.	19.01.16-01.39.57-1-405867	178	19	19	6	0	4	487	18	18	0	0	NA	NA	NA	49	52	250	254	361	125	178	184	19	8	25	0.076	0.031	0.069
.	19.01.16-01.40.08-1-405875	124	6	6	2	0	2	464	4	4	0	0	NA	NA	NA	38	30	241	245	357	118	169	177	10	3	6	0.041	0.012	0.017
.	19.01.16-01.40.10-1-405878	116	5	5	0	0	0	473	4	4	0	0	NA	NA	NA	39	35	245	245	358	125	170	178	6	3	3	0.024	0.012	0.008
.	19.01.16-01.40.14-1-405882	203	14	14	4	0	3	511	13	13	0	0	NA	NA	NA	61	72	252	262	371	133	184	194	10	17	10	0.04	0.065	0.027
.	19.01.16-01.40.15-1-405884	35	1	1	0	0	0	0	0	0	0	0	NA	NA	NA	7	8	239	237	345	0	0	0	0	0	2	0	0	0.006
.	19.01.16-01.40.18-1-405887	185	21	21	5	0	5	484	20	20	0	0	NA	NA	NA	55	54	252	249	366	126	174	184	15	15	18	0.06	0.06	0.049
.	19.01.16-01.40.20-1-405889	143	8	8	0	0	0	479	6	6	0	0	NA	NA	NA	47	46	245	249	365	122	173	184	8	1	9	0.033	0.004	0.025
.	19.01.16-01.40.25-1-405900	310	61	61	18	0	13	522	56	56	0	0	NA	NA	NA	87	98	263	266	382	135	185	202	85	59	49	0.323	0.222	0.128
.	19.01.16-01.40.26-1-405902	348	52	52	14	0	11	524	48	48	0	0	NA	NA	NA	86	97	265	256	389	137	182	205	76	31	50	0.287	0.121	0.129
.	19.01.16-01.40.26-1-405904	64	2	2	1	0	1	252	1	1	0	0	NA	NA	NA	18	14	241	241	345	60	95	97	2	0	6	0.008	0	0.017
.	19.01.16-01.40.33-1-405912	34	1	1	0	0	0	0	0	0	0	0	NA	NA	NA	9	9	239	237	346	0	0	0	0	0	1	0	0	0.003
.	19.01.16-01.40.36-1-405917	56	2	2	0	0	0	0	0	0	0	0	NA	NA	NA	13	10	239	238	346	0	0	0	0	0	2	0	0	0.006
.	19.01.16-01.40.37-1-405918	409	85	85	22	0	16	524	72	72	0	0	NA	NA	NA	83	96	268	267	374	143	187	194	123	50	73	0.459	0.187	0.195
.	19.01.16-01.40.37-1-405920	60	2	2	1	0	1	302	1	1	0	0	NA	NA	NA	13	17	240	241	349	77	110	115	0	4	0	0	0.017	0
.	19.01.16-01.40.38-1-405922	181	16	16	2	0	2	482	15	15	0	0	NA	NA	NA	58	51	247	254	363	126	176	180	11	21	4	0.045	0.083	0.011
.	19.01.16-01.40.40-1-405923	121	10	10	3	0	2	475	8	8	0	0	NA	NA	NA	35	38	250	245	356	127	169	179	18	3	10	0.072	0.012	0.028
.	19.01.16-01.40.46-1-405927	88	4	4	2	0	1	466	3	3	0	0	NA	NA	NA	22	27	243	245	352	120	169	177	4	7	3	0.016	0.029	0.009
.	19.01.16-01.40.47-1-405928	91	5	5	1	0	0	463	3	3	0	0	NA	NA	NA	38	30	242	245	356	118	168	177	0	3	12	0	0.012	0.034
.	19.01.16-01.40.49-1-405930	60	2	2	0	0	0	100	1	1	0	0	NA	NA	NA	16	15	241	240	347	27	36	37	3	0	0	0.012	0	0
.	19.01.16-01.40.57-1-405950	32	1	1	0	0	0	0	0	0	0	0	NA	NA	NA	11	11	238	241	345	0	0	0	0	2	0	0	0.008	0
.	19.01.16-01.41.00-1-405957	147	6	6	0	0	0	483	5	5	0	0	NA	NA	NA	31	49	242	249	371	120	172	191	5	2	3	0.021	0.008	0.008
.	19.01.16-01.41.00-1-405958	150	8	8	4	0	4	479	7	7	0	0	NA	NA	NA	35	38	252	243	356	132	168	179	9	3	12	0.036	0.012	0.034
.	19.01.16-01.41.00-1-405959	34	1	1	0	0	0	0	0	0	0	0	NA	NA	NA	12	12	237	239	349	0	0	0	0	0	1	0	0	0.003
.	19.01.16-01.41.01-1-405960	235	37	37	8	0	7	507	35	35	0	0	NA	NA	NA	74	78	260	259	372	132	185	190	35	37	26	0.135	0.143	0.07
.	19.01.16-01.41.03-1-405962	121	25	25	4	0	4	464	24	24	0	0	NA	NA	NA	50	30	245	248	350	122	169	173	39	23	20	0.159	0.093	0.057
.	19.01.16-01.41.04-1-405965	377	42	42	15	0	12	526	39	39	0	0	NA	NA	NA	117	97	270	264	376	146	188	192	64	25	54	0.237	0.095	0.144
.	19.01.16-01.41.16-1-405971	257	29	29	9	0	6	506	28	28	0	0	NA	NA	NA	70	79	262	256	374	136	174	196	31	11	45	0.118	0.043	0.12
.	19.01.16-01.41.18-1-405973	395	83	83	17	0	14	551	74	74	0	0	NA	NA	NA	117	117	267	272	391	143	195	213	104	83	68	0.39	0.305	0.174
.	19.01.16-01.41.38-1-405999	88	4	4	1	0	1	465	3	3	0	0	NA	NA	NA	32	31	242	243	359	119	165	181	0	10	2	0	0.041	0.006
.	19.01.16-01.41.40-1-406000	150	13	13	4	0	4	478	11	11	0	0	NA	NA	NA	42	40	244	246	363	124	170	184	35	14	7	0.143	0.057	0.019
.	19.01.16-01.41.41-1-406002	171	8	8	3	0	3	503	7	7	0	0	NA	NA	NA	49	70	254	260	369	134	180	189	1	6	20	0.004	0.023	0.054
.	19.01.16-01.41.52-1-406023	294	49	49	19	0	14	511	44	44	0	0	NA	NA	NA	63	85	259	257	382	134	179	198	62	63	36	0.239	0.245	0.094
.	19.01.16-01.41.54-1-406030	364	23	23	6	0	5	535	20	20	0	0	NA	NA	NA	115	106	268	270	381	144	192	199	34	16	25	0.127	0.059	0.066
.	19.01.16-01.41.59-1-406038	206	21	21	3	0	3	485	18	18	0	0	NA	NA	NA	69	51	254	251	359	131	177	177	36	11	7	0.142	0.044	0.019
.	19.01.16-01.42.01-1-406039	115	6	6	2	0	1	461	5	5	0	0	NA	NA	NA	46	32	245	245	355	121	167	173	3	3	7	0.012	0.012	0.02
.	19.01.16-01.42.01-1-406040	123	8	8	4	0	4	465	6	6	0	0	NA	NA	NA	44	32	245	248	352	122	169	174	14	0	5	0.057	0	0.014
.	19.01.16-01.42.09-1-406043	337	93	93	15	0	12	510	86	86	0	0	NA	NA	NA	84	74	260	261	366	139	182	189	135	53	57	0.519	0.203	0.156
.	19.01.16-01.42.16-1-406050	30	1	1	1	0	1	0	0	0	0	0	NA	NA	NA	7	7	237	240	343	0	0	0	0	0	2	0	0	0.006
.	19.01.16-01.42.18-1-406052	96	5	5	2	0	2	478	4	4	0	0	NA	NA	NA	25	41	248	247	359	125	170	183	9	4	7	0.036	0.016	0.019
.	19.01.16-01.42.21-1-406057	264	67	67	16	0	12	500	61	61	0	0	NA	NA	NA	97	68	256	258	367	134	179	187	95	22	67	0.371	0.085	0.183
.	19.01.16-01.42.23-1-406062	34	1	1	0	0	0	0	0	0	0	0	NA	NA	NA	9	7	238	237	345	0	0	0	1	0	0	0.004	0	0
.	19.01.16-01.42.24-1-406065	185	21	21	2	0	2	476	18	18	0	0	NA	NA	NA	56	40	242	247	364	122	169	185	20	19	9	0.083	0.077	0.025
.	19.01.16-01.42.34-1-406082	148	13	13	3	0	2	486	10	10	0	0	NA	NA	NA	57	53	256	247	363	128	172	186	3	17	15	0.012	0.069	0.041
.	19.01.16-01.42.35-1-406084	480	86	86	31	0	21	567	74	74	0	0	NA	NA	NA	125	141	274	274	406	147	196	224	139	56	66	0.507	0.204	0.163
.	19.01.16-01.42.38-1-406089	35	1	1	0	0	0	0	0	0	0	0	NA	NA	NA	8	9	241	236	345	0	0	0	0	0	1	0	0	0.003
.	19.01.16-01.42.42-1-406094	263	15	15	4	0	4	526	14	14	0	0	NA	NA	NA	72	90	264	257	382	140	180	206	18	7	19	0.068	0.027	0.05
.	19.01.16-01.42.53-1-406113	368	37	37	11	0	10	515	34	34	0	0	NA	NA	NA	109	79	255	263	374	133	189	193	42	30	28	0.165	0.114	0.075
.	19.01.16-01.42.54-1-406114	407	76	76	16	0	13	549	69	69	0	0	NA	NA	NA	117	117	263	276	391	139	200	210	80	77	64	0.304	0.279	0.164
.	19.01.16-01.42.54-1-406115	265	29	29	9	0	8	507	25	25	0	0	NA	NA	NA	69	79	261	253	378	135	175	197	21	27	29	0.08	0.107	0.077
.	19.01.16-01.42.57-1-406121	121	16	16	2	0	2	476	13	13	0	0	NA	NA	NA	47	45	251	252	355	127	175	174	7	16	15	0.028	0.063	0.042
.	19.01.16-01.43.14-1-406131	178	8	8	3	0	3	493	7	7	0	0	NA	NA	NA	53	59	250	265	357	127	188	178	10	2	7	0.04	0.008	0.02
.	19.01.16-01.43.20-1-406139	300	45	45	15	0	11	537	38	38	0	0	NA	NA	NA	87	107	276	272	372	153	193	191	69	30	36	0.25	0.11	0.097
.	19.01.16-01.43.40-1-406156	263	82	82	31	0	27	499	78	78	0	0	NA	NA	NA	81	68	256	255	370	130	176	193	94	79	82	0.367	0.31	0.222
.	19.01.16-01.43.41-1-406157	431	67	67	16	0	15	547	61	61	0	0	NA	NA	NA	135	124	266	269	402	141	186	220	99	40	56	0.372	0.149	0.139
.	19.01.16-01.43.42-1-406161	150	15	15	4	0	2	481	12	12	0	0	NA	NA	NA	50	43	247	249	360	127	172	182	7	5	21	0.028	0.02	0.058
.	19.01.16-01.43.49-1-406164	235	33	33	2	0	1	495	31	31	0	0	NA	NA	NA	64	58	249	251	371	127	177	191	64	6	14	0.257	0.024	0.038
.	19.01.16-01.44.05-1-406195	465	87	87	22	0	20	564	83	83	0	0	NA	NA	NA	134	144	281	275	401	153	196	215	123	78	57	0.438	0.284	0.142
.	19.01.16-01.44.07-1-406197	58	2	2	0	0	0	150	1	1	0	0	NA	NA	NA	12	19	240	240	352	40	52	58	1	0	1	0.004	0	0.003
.	19.01.16-01.44.14-1-406203	95	5	5	1	0	1	472	4	4	0	0	NA	NA	NA	35	38	248	252	351	124	175	173	10	1	0	0.04	0.004	0
.	19.01.16-01.44.24-1-406215	272	22	22	7	0	6	505	17	17	0	0	NA	NA	NA	95	74	260	254	373	137	173	195	27	6	25	0.104	0.024	0.067
.	19.01.16-01.44.30-1-406223	32	1	1	1	0	1	0	0	0	0	0	NA	NA	NA	10	11	239	240	345	0	0	0	0	0	0	0	0	0
.	19.01.16-01.44.31-1-406224	94	3	3	0	0	0	457	1	1	0	0	NA	NA	NA	32	27	246	240	354	120	164	173	0	1	5	0	0.004	0.014
.	19.01.16-01.44.32-1-406227	267	52	52	13	0	12	507	48	48	0	0	NA	NA	NA	82	75	260	251	377	136	173	198	94	29	29	0.362	0.116	0.077
.	19.01.16-01.44.37-1-406234	292	21	21	3	0	2	512	17	17	0	0	NA	NA	NA	72	80	267	261	365	138	186	188	10	3	30	0.037	0.011	0.082
.	19.01.16-01.44.39-1-406235	119	11	11	1	0	1	480	10	10	0	0	NA	NA	NA	43	46	245	253	361	121	179	180	2	8	16	0.008	0.032	0.044
.	19.01.16-01.44.43-1-406238	326	56	56	19	0	14	525	54	54	0	0	NA	NA	NA	86	91	259	264	381	138	187	200	86	44	40	0.332	0.167	0.105
.	19.01.16-01.45.03-1-406271	119	25	25	6	0	5	459	23	23	0	0	NA	NA	NA	50	33	245	246	355	120	166	173	27	19	19	0.11	0.077	0.054
.	19.01.16-01.45.06-1-406272	182	31	31	7	0	6	493	29	29	0	0	NA	NA	NA	58	63	256	258	362	132	181	180	48	15	29	0.188	0.058	0.08
.	19.01.16-01.45.18-1-406279	294	43	43	15	0	13	515	41	41	0	0	NA	NA	NA	108	89	270	260	372	142	183	190	81	29	33	0.3	0.112	0.089
.	19.01.16-01.45.28-1-406291	123	8	8	4	0	3	479	7	7	0	0	NA	NA	NA	42	43	249	244	363	126	170	183	10	12	7	0.04	0.049	0.019
.	19.01.16-01.45.31-1-406296	32	1	1	0	0	0	0	0	0	0	0	NA	NA	NA	7	4	238	237	342	0	0	0	0	0	0	0	0	0
.	19.01.16-01.45.33-1-406299	66	2	2	0	0	0	453	0	0	0	0	NA	NA	NA	18	16	242	240	347	118	163	172	0	0	3	0	0	0.009
.	19.01.16-01.45.39-1-406305	213	29	29	9	0	8	489	23	23	0	0	NA	NA	NA	71	61	254	252	368	129	172	188	52	17	17	0.205	0.067	0.046
.	19.01.16-01.45.49-1-406311	67	2	2	0	0	0	453	1	1	0	0	NA	NA	NA	17	18	239	241	351	116	165	172	0	0	4	0	0	0.011
.	19.01.16-01.45.54-1-406330	58	2	2	1	0	1	455	1	1	0	0	NA	NA	NA	32	21	241	244	349	119	164	172	2	0	7	0.008	0	0.02
.	19.01.16-01.45.56-1-406336	115	7	7	3	0	3	471	5	5	0	0	NA	NA	NA	30	42	248	245	362	126	164	181	10	4	7	0.04	0.016	0.019
.	19.01.16-01.46.01-1-406342	173	35	35	11	0	6	477	32	32	0	0	NA	NA	NA	57	50	249	253	361	125	173	179	22	51	21	0.088	0.202	0.058
.	19.01.16-01.46.03-1-406344	94	11	11	3	0	2	470	10	10	0	0	NA	NA	NA	35	40	247	247	359	120	168	182	12	3	11	0.049	0.012	0.031
.	19.01.16-01.46.06-1-406347	158	13	13	0	0	0	485	11	11	0	0	NA	NA	NA	35	42	253	251	351	130	179	176	2	4	12	0.008	0.016	0.034
.	19.01.16-01.46.06-1-406348	33	1	1	0	0	0	0	0	0	0	0	NA	NA	NA	11	10	238	237	348	0	0	0	0	0	1	0	0	0.003
.	19.01.16-01.46.08-1-406349	206	12	12	4	0	4	507	9	9	0	0	NA	NA	NA	81	86	265	261	373	136	178	193	4	13	12	0.015	0.05	0.032
.	19.01.16-01.46.11-1-406351	361	45	45	10	0	8	520	39	39	0	0	NA	NA	NA	90	87	262	251	387	139	175	206	67	50	24	0.256	0.199	0.062
.	19.01.16-01.46.13-1-406353	125	7	7	0	0	0	471	5	5	0	0	NA	NA	NA	48	40	244	251	358	120	173	178	5	0	9	0.02	0	0.025
.	19.01.16-01.46.23-1-406363	90	3	3	0	0	0	465	2	2	0	0	NA	NA	NA	39	33	249	243	354	124	166	175	6	0	1	0.024	0	0.003
.	19.01.16-01.46.25-1-406365	170	20	20	3	0	2	493	18	18	0	0	NA	NA	NA	62	58	253	254	364	128	178	187	22	13	8	0.087	0.051	0.022
.	19.01.16-01.46.26-1-406369	153	21	21	9	0	6	479	18	18	0	0	NA	NA	NA	46	47	251	252	357	129	171	179	13	30	17	0.052	0.119	0.048
.	19.01.16-01.46.28-1-406371	326	30	30	8	0	7	531	29	29	0	0	NA	NA	NA	97	102	267	266	382	139	191	201	38	21	18	0.142	0.079	0.047
.	19.01.16-01.46.30-1-406377	114	8	8	4	0	2	479	5	5	0	0	NA	NA	NA	34	48	251	252	358	127	175	177	0	3	18	0	0.012	0.05
.	19.01.16-01.46.32-1-406379	153	13	13	4	0	4	478	11	11	0	0	NA	NA	NA	46	44	247	244	366	123	167	188	16	12	6	0.065	0.049	0.016
.	19.01.16-01.46.36-1-406390	86	5	5	0	0	0	466	4	4	0	0	NA	NA	NA	31	28	245	244	352	122	168	176	4	2	9	0.016	0.008	0.026
.	19.01.16-01.46.51-1-406397	536	72	72	19	0	12	599	69	69	0	0	NA	NA	NA	153	169	286	286	410	160	210	229	85	57	71	0.297	0.199	0.173
.	19.01.16-01.46.53-1-406416	34	1	1	0	0	0	0	0	0	0	0	NA	NA	NA	7	9	239	239	344	0	0	0	3	0	0	0.013	0	0
.	19.01.16-01.46.56-1-406417	204	13	13	4	0	3	484	10	10	0	0	NA	NA	NA	56	46	244	253	362	125	177	182	17	13	4	0.07	0.051	0.011
.	19.01.16-01.46.56-1-406418	140	18	18	6	0	3	488	14	14	0	0	NA	NA	NA	47	52	245	244	376	124	167	197	18	14	14	0.073	0.057	0.037
.	19.01.16-01.46.57-1-406422	210	33	33	5	0	5	493	29	29	0	0	NA	NA	NA	60	54	245	255	367	124	179	190	25	27	22	0.102	0.106	0.06
.	19.01.16-01.46.58-1-406424	320	33	33	11	0	8	533	29	29	0	0	NA	NA	NA	88	93	267	261	378	148	187	198	22	39	33	0.082	0.149	0.087
.	19.01.16-01.46.59-1-406425	95	7	7	0	0	0	464	5	5	0	0	NA	NA	NA	19	32	245	242	358	122	166	176	4	6	8	0.016	0.025	0.022
.	19.01.16-01.47.19-1-406439	206	19	19	2	0	2	502	16	16	0	0	NA	NA	NA	51	68	256	251	374	131	175	196	13	7	25	0.051	0.028	0.067
.	19.01.16-01.47.21-1-406442	36	1	1	1	0	1	0	0	0	0	0	NA	NA	NA	14	7	239	238	343	0	0	0	0	1	0	0	0.004	0
.	19.01.16-01.47.21-1-406443	41	1	1	0	0	0	0	0	0	0	0	NA	NA	NA	13	13	240	238	348	0	0	0	0	0	2	0	0	0.006
.	19.01.16-01.47.29-1-406453	87	6	6	3	0	3	466	5	5	0	0	NA	NA	NA	35	32	245	248	352	120	172	174	9	2	0	0.037	0.008	0
.	19.01.16-01.47.32-1-406456	94	9	9	2	0	2	461	7	7	0	0	NA	NA	NA	29	29	250	241	351	123	166	172	0	15	6	0	0.062	0.017
.	19.01.16-01.47.32-1-406457	506	92	92	24	0	19	562	86	86	0	0	NA	NA	NA	138	141	270	278	406	144	199	219	85	71	98	0.315	0.255	0.241
.	19.01.16-01.47.34-1-406460	316	75	75	19	0	14	511	71	71	0	0	NA	NA	NA	94	86	260	258	381	133	180	198	121	38	79	0.465	0.147	0.207
.	19.01.16-01.47.49-1-406470	238	13	13	5	0	5	512	9	9	0	0	NA	NA	NA	86	77	262	260	368	138	183	191	14	5	12	0.053	0.019	0.033
.	19.01.16-01.47.52-1-406487	117	7	7	1	0	1	465	6	6	0	0	NA	NA	NA	24	27	245	239	356	123	162	180	6	7	7	0.024	0.029	0.02
.	19.01.16-01.47.53-1-406488	262	22	22	4	0	4	513	19	19	0	0	NA	NA	NA	60	77	262	261	367	139	183	191	22	22	20	0.084	0.084	0.054
.	19.01.16-01.48.04-1-406500	33	1	1	1	0	1	0	0	0	0	0	NA	NA	NA	8	6	238	238	343	0	0	0	0	0	3	0	0	0.009
.	19.01.16-01.48.05-1-406502	59	2	2	1	0	1	148	1	1	0	0	NA	NA	NA	17	18	242	242	347	42	47	59	0	3	0	0	0.012	0
.	19.01.16-01.48.07-1-406503	84	4	4	0	0	0	455	3	3	0	0	NA	NA	NA	24	23	241	243	352	117	165	173	0	3	3	0	0.012	0.009
.	19.01.16-01.48.10-1-406507	178	23	23	3	0	3	492	19	19	0	0	NA	NA	NA	61	61	258	251	365	134	172	186	10	17	14	0.039	0.068	0.038
.	19.01.16-01.48.14-1-406510	237	19	19	2	0	2	498	16	16	0	0	NA	NA	NA	51	61	252	261	361	132	182	184	19	14	23	0.075	0.054	0.064
.	19.01.16-01.48.16-1-406512	36	1	1	1	0	1	0	0	0	0	0	NA	NA	NA	7	8	240	238	343	0	0	0	0	0	0	0	0	0
.	19.01.16-01.48.19-1-406516	152	35	35	7	0	5	489	32	32	0	0	NA	NA	NA	53	50	249	255	359	126	180	183	56	32	22	0.225	0.125	0.061
.	19.01.16-01.48.38-1-406538	86	4	4	2	0	1	464	3	3	0	0	NA	NA	NA	32	33	250	244	352	127	165	172	10	3	0	0.04	0.012	0
.	19.01.16-01.48.46-1-406541	118	11	11	1	0	1	466	10	10	0	0	NA	NA	NA	31	32	244	248	353	122	169	175	2	11	5	0.008	0.044	0.014
.	19.01.16-01.48.53-1-406562	68	3	3	1	0	1	463	1	1	0	0	NA	NA	NA	23	28	249	241	351	123	166	174	1	0	10	0.004	0	0.028
.	19.01.16-01.48.54-1-406565	142	11	11	6	0	5	478	10	10	0	0	NA	NA	NA	34	40	255	245	353	129	170	179	20	6	7	0.078	0.024	0.02
.	19.01.16-01.48.57-1-406569	214	52	52	10	0	9	502	47	47	0	0	NA	NA	NA	67	72	253	256	376	130	176	196	82	30	38	0.324	0.117	0.101
.	19.01.16-01.49.00-1-406574	34	1	1	0	0	0	0	0	0	0	0	NA	NA	NA	8	11	239	239	346	0	0	0	0	1	0	0	0.004	0
.	19.01.16-01.49.03-1-406577	191	25	25	2	0	1	491	23	23	0	0	NA	NA	NA	61	62	263	250	362	138	173	180	53	17	16	0.202	0.068	0.044
.	19.01.16-01.49.05-1-406582	124	8	8	1	0	1	471	5	5	0	0	NA	NA	NA	40	41	248	246	360	124	168	179	5	6	3	0.02	0.024	0.008
.	19.01.16-01.49.07-1-406583	116	5	5	1	0	1	466	4	4	0	0	NA	NA	NA	39	38	248	248	355	121	171	174	3	0	7	0.012	0	0.02
.	19.01.16-01.49.16-1-406587	316	49	49	13	0	13	496	48	48	0	0	NA	NA	NA	87	63	250	260	366	128	182	186	67	26	60	0.268	0.1	0.164
.	19.01.16-01.49.19-1-406593	182	24	24	4	0	4	488	22	22	0	0	NA	NA	NA	56	56	251	252	366	127	172	189	47	22	12	0.187	0.087	0.033
.	19.01.16-01.49.22-1-406598	176	11	11	2	0	2	493	9	9	0	0	NA	NA	NA	55	61	250	254	370	124	177	192	18	3	13	0.072	0.012	0.035
.	19.01.16-01.49.24-1-406602	64	2	2	1	0	1	352	1	1	0	0	NA	NA	NA	15	15	242	237	349	95	129	128	5	1	0	0.021	0.004	0
.	19.01.16-01.49.28-1-406609	143	6	6	2	0	2	473	3	3	0	0	NA	NA	NA	37	33	245	246	355	124	169	180	6	0	7	0.024	0	0.02
.	19.01.16-01.49.34-1-406619	35	1	1	0	0	0	0	0	0	0	0	NA	NA	NA	12	9	239	237	346	0	0	0	0	1	0	0	0.004	0
.	19.01.16-01.49.38-1-406623	209	26	26	5	0	5	493	25	25	0	0	NA	NA	NA	73	65	255	254	369	127	175	191	34	30	25	0.133	0.118	0.068
.	19.01.16-01.49.39-1-406624	291	96	96	20	0	16	516	91	91	0	0	NA	NA	NA	78	89	267	255	380	141	178	197	121	64	108	0.453	0.251	0.284
.	19.01.16-01.49.39-1-406625	237	17	17	5	0	5	499	14	14	0	0	NA	NA	NA	69	62	256	252	367	132	175	192	18	18	16	0.07	0.071	0.044
.	19.01.16-01.49.44-1-406629	59	2	2	0	0	0	200	1	1	0	0	NA	NA	NA	15	19	238	241	353	50	72	78	0	0	3	0	0	0.008
.	19.01.16-01.49.46-1-406630	99	8	8	1	0	1	466	6	6	0	0	NA	NA	NA	37	28	246	240	355	124	166	176	3	12	4	0.012	0.05	0.011
.	19.01.16-01.49.54-1-406651	385	72	72	12	0	9	539	65	65	0	0	NA	NA	NA	101	106	266	264	389	143	182	214	70	56	83	0.263	0.212	0.213
.	19.01.16-01.49.56-1-406653	371	63	63	16	0	14	528	55	55	0	0	NA	NA	NA	110	95	264	263	381	140	183	205	67	67	46	0.254	0.255	0.121
.	19.01.16-01.50.05-1-406667	153	12	12	4	0	3	486	9	9	0	0	NA	NA	NA	42	50	247	252	364	126	174	186	13	20	13	0.053	0.079	0.036
.	19.01.16-01.50.08-1-406669	88	3	3	1	0	1	463	1	1	0	0	NA	NA	NA	13	19	242	240	350	120	166	177	0	9	1	0	0.038	0.003
.	19.01.16-01.50.21-1-406676	211	26	26	10	0	9	500	25	25	0	0	NA	NA	NA	65	67	260	258	362	134	182	184	34	12	29	0.131	0.047	0.08
.	19.01.16-01.50.22-1-406680	92	4	4	2	0	2	468	3	3	0	0	NA	NA	NA	23	26	245	245	349	124	171	173	0	0	6	0	0	0.017
.	19.01.16-01.50.32-1-406693	362	65	65	17	0	15	527	62	62	0	0	NA	NA	NA	107	96	269	264	376	142	186	199	103	25	67	0.383	0.095	0.178
.	19.01.16-01.50.34-1-406696	33	1	1	1	0	1	0	0	0	0	0	NA	NA	NA	13	10	241	238	344	0	0	0	0	1	0	0	0.004	0
.	19.01.16-01.50.36-1-406700	90	3	3	0	0	0	459	2	2	0	0	NA	NA	NA	24	22	239	243	353	116	166	177	9	0	1	0.038	0	0.003
.	19.01.16-01.50.37-1-406702	180	10	10	1	0	0	484	8	8	0	0	NA	NA	NA	69	52	252	255	358	126	179	179	12	4	10	0.048	0.016	0.028
.	19.01.16-01.50.37-1-406703	63	3	3	0	0	0	460	2	2	0	0	NA	NA	NA	20	28	246	244	351	120	167	173	1	0	4	0.004	0	0.011
.	19.01.16-01.50.51-1-406713	198	36	36	8	0	6	495	33	33	0	0	NA	NA	NA	64	64	256	252	369	131	176	188	65	12	27	0.254	0.048	0.073
.	19.01.16-01.50.52-1-406730	181	20	20	7	0	7	493	18	18	0	0	NA	NA	NA	41	61	255	254	365	132	175	186	17	20	16	0.067	0.079	0.044
.	19.01.16-01.50.59-1-406740	143	17	17	3	0	3	475	14	14	0	0	NA	NA	NA	41	37	245	245	360	124	170	181	35	0	8	0.143	0	0.022
.	19.01.16-01.51.02-1-406741	81	3	3	0	0	0	466	2	2	0	0	NA	NA	NA	29	30	245	239	359	123	165	178	0	7	3	0	0.029	0.008
.	19.01.16-01.51.16-1-406753	32	1	1	0	0	0	0	0	0	0	0	NA	NA	NA	6	10	241	238	344	0	0	0	0	0	4	0	0	0.012
.	19.01.16-01.51.19-1-406757	62	5	5	0	0	0	460	4	4	0	0	NA	NA	NA	23	24	244	240	353	119	166	175	0	1	9	0	0.004	0.025
.	19.01.16-01.51.22-1-406764	36	1	1	1	0	1	0	0	0	0	0	NA	NA	NA	10	9	239	239	344	0	0	0	1	0	0	0.004	0	0
.	19.01.16-01.51.23-1-406766	60	2	2	0	0	0	466	1	1	0	0	NA	NA	NA	20	27	244	240	356	121	167	178	0	0	8	0	0	0.022
.	19.01.16-01.51.25-1-406767	37	1	1	0	0	0	0	0	0	0	0	NA	NA	NA	6	8	239	239	343	0	0	0	0	0	1	0	0	0.003
.	19.01.16-01.51.25-1-406769	147	16	16	2	0	2	470	14	14	0	0	NA	NA	NA	41	36	247	254	348	124	174	172	5	3	25	0.02	0.012	0.072
.	19.01.16-01.51.30-1-406776	121	10	10	0	0	0	476	8	8	0	0	NA	NA	NA	51	40	253	244	356	128	170	178	16	8	5	0.063	0.033	0.014
.	19.01.16-01.51.36-1-406781	269	105	105	30	0	26	509	98	98	0	0	NA	NA	NA	76	77	260	258	372	133	179	197	104	83	82	0.4	0.322	0.22
.	19.01.16-01.51.42-1-406785	88	9	9	1	0	1	465	8	8	0	0	NA	NA	NA	21	30	250	242	351	124	168	173	9	7	9	0.036	0.029	0.026
.	19.01.16-01.51.42-1-406786	94	6	6	2	0	2	457	5	5	0	0	NA	NA	NA	37	22	242	246	347	118	168	171	6	4	4	0.025	0.016	0.012
.	19.01.16-01.51.43-1-406787	94	5	5	0	0	0	461	4	4	0	0	NA	NA	NA	41	29	245	245	352	119	167	175	4	4	4	0.016	0.016	0.011
.	19.01.16-01.51.48-1-406789	384	72	72	15	0	13	542	68	68	0	0	NA	NA	NA	108	112	265	275	385	140	198	204	112	54	56	0.423	0.196	0.145
.	19.01.16-01.51.56-1-406812	269	25	25	10	0	7	513	23	23	0	0	NA	NA	NA	61	80	262	259	372	135	181	197	27	17	37	0.103	0.066	0.099
.	19.01.16-01.51.57-1-406816	96	5	5	0	0	0	467	4	4	0	0	NA	NA	NA	29	39	247	246	359	122	168	177	5	4	6	0.02	0.016	0.017
.	19.01.16-01.51.58-1-406818	231	48	48	7	0	5	486	45	45	0	0	NA	NA	NA	51	49	255	250	357	131	175	180	40	35	36	0.157	0.14	0.101
.	19.01.16-01.51.58-1-406819	32	1	1	0	0	0	0	0	0	0	0	NA	NA	NA	6	7	238	238	344	0	0	0	1	0	0	0.004	0	0
.	19.01.16-01.51.59-1-406821	239	74	74	25	0	19	508	68	68	0	0	NA	NA	NA	66	82	258	253	384	132	174	202	69	57	80	0.267	0.225	0.208
.	19.01.16-01.52.01-1-406826	60	2	2	0	0	0	148	1	1	0	0	NA	NA	NA	19	23	242	246	348	42	56	50	2	0	0	0.008	0	0
.	19.01.16-01.52.07-1-406830	92	3	3	0	0	0	469	2	2	0	0	NA	NA	NA	27	28	243	247	351	122	171	176	0	1	4	0	0.004	0.011
.	19.01.16-01.52.09-1-406831	240	52	52	13	0	12	493	45	45	0	0	NA	NA	NA	79	60	255	246	372	133	167	193	71	46	37	0.278	0.187	0.099
.	19.01.16-01.52.12-1-406832	122	10	10	0	0	0	479	8	8	0	0	NA	NA	NA	40	46	249	254	356	127	175	177	19	1	7	0.076	0.004	0.02
.	19.01.16-01.52.19-1-406840	201	17	17	3	0	3	493	15	15	0	0	NA	NA	NA	62	64	253	260	364	127	179	187	24	2	32	0.095	0.008	0.088
.	19.01.16-01.52.33-1-406859	119	8	8	1	0	1	470	6	6	0	0	NA	NA	NA	47	32	248	247	350	126	171	173	19	0	12	0.077	0	0.034
.	19.01.16-01.52.34-1-406861	322	32	32	7	0	6	532	30	30	0	0	NA	NA	NA	102	98	260	273	378	139	194	199	26	24	30	0.1	0.088	0.079
.	19.01.16-01.52.49-1-406874	125	11	11	0	0	0	474	9	9	0	0	NA	NA	NA	44	34	244	245	358	122	173	179	6	5	22	0.025	0.02	0.061
.	19.01.16-01.52.54-1-406892	497	68	68	22	0	18	550	64	64	0	0	NA	NA	NA	132	109	265	264	393	143	190	217	86	57	55	0.325	0.216	0.14
.	19.01.16-01.53.06-1-406901	154	17	17	4	0	4	480	15	15	0	0	NA	NA	NA	47	47	251	246	363	125	169	186	10	11	10	0.04	0.045	0.028
.	19.01.16-01.53.10-1-406909	144	6	6	3	0	2	476	5	5	0	0	NA	NA	NA	50	42	245	246	364	122	169	185	8	5	10	0.033	0.02	0.027
.	19.01.16-01.53.20-1-406915	167	23	23	4	0	3	476	20	20	0	0	NA	NA	NA	46	48	250	246	365	126	169	181	6	24	13	0.024	0.098	0.036
.	19.01.16-01.53.24-1-406923	208	18	18	6	0	5	508	16	16	0	0	NA	NA	NA	72	73	261	255	370	139	175	194	38	10	20	0.146	0.039	0.054
.	19.01.16-01.53.26-1-406926	178	13	13	2	0	2	472	10	10	0	0	NA	NA	NA	43	29	243	244	355	123	173	176	6	19	4	0.025	0.078	0.011
.	19.01.16-01.53.28-1-406929	64	3	3	1	0	1	351	2	2	0	0	NA	NA	NA	18	12	238	240	347	99	119	133	0	0	2	0	0	0.006
.	19.01.16-01.53.28-1-406932	35	1	1	0	0	0	0	0	0	0	0	NA	NA	NA	9	10	238	237	348	0	0	0	0	0	1	0	0	0.003
.	19.01.16-01.53.40-1-406942	233	20	20	4	0	2	515	18	18	0	0	NA	NA	NA	67	80	259	258	376	134	182	199	10	21	19	0.039	0.081	0.051
.	19.01.16-01.53.48-1-406943	68	3	3	1	0	1	456	1	1	0	0	NA	NA	NA	24	22	244	243	348	121	165	170	0	5	1	0	0.021	0.003
.	19.01.16-01.53.48-1-406944	63	2	2	0	0	0	450	1	1	0	0	NA	NA	NA	29	17	241	243	346	117	164	169	0	0	5	0	0	0.014
.	19.01.16-01.53.50-1-406946	90	5	5	2	0	0	465	4	4	0	0	NA	NA	NA	36	29	243	247	352	118	172	175	10	7	0	0.041	0.028	0
.	19.01.16-01.53.55-1-406965	32	1	1	0	0	0	0	0	0	0	0	NA	NA	NA	9	8	240	238	343	0	0	0	0	0	2	0	0	0.006
.	19.01.16-01.53.55-1-406966	443	81	81	25	0	19	584	75	75	0	0	NA	NA	NA	128	154	288	269	410	161	195	228	119	51	87	0.413	0.19	0.212
.	19.01.16-01.53.57-1-406972	84	3	3	0	0	0	457	2	2	0	0	NA	NA	NA	24	15	241	242	345	120	169	168	0	7	8	0	0.029	0.023
.	19.01.16-01.53.58-1-406974	114	6	6	2	0	1	486	4	4	0	0	NA	NA	NA	35	50	249	255	359	127	178	181	7	2	10	0.028	0.008	0.028
.	19.01.16-01.53.59-1-406977	188	21	21	7	0	6	488	16	16	0	0	NA	NA	NA	68	59	255	248	369	130	172	186	14	10	28	0.055	0.04	0.076
.	19.01.16-01.53.59-1-406978	98	4	4	1	0	1	471	1	1	0	0	NA	NA	NA	26	36	249	246	354	126	167	178	2	6	6	0.008	0.024	0.017
.	19.01.16-01.54.07-1-406984	328	39	39	10	0	4	532	33	33	0	0	NA	NA	NA	106	109	275	257	390	151	177	204	57	36	47	0.207	0.14	0.121
.	19.01.16-01.54.11-1-406985	66	2	2	1	0	0	460	1	1	0	0	NA	NA	NA	15	22	243	242	350	119	168	173	0	0	8	0	0	0.023
.	19.01.16-01.54.12-1-406987	92	7	7	1	0	0	473	6	6	0	0	NA	NA	NA	33	42	246	248	361	121	170	182	4	17	0	0.016	0.069	0
.	19.01.16-01.54.13-1-406989	179	16	16	4	0	3	498	14	14	0	0	NA	NA	NA	62	66	250	263	366	127	183	188	8	0	38	0.032	0	0.104
.	19.01.16-01.54.15-1-406991	295	55	55	9	0	8	504	50	50	0	0	NA	NA	NA	108	77	254	257	379	132	177	195	85	33	43	0.335	0.128	0.113
.	19.01.16-01.54.23-1-407007	300	51	51	13	0	10	506	47	47	0	0	NA	NA	NA	81	80	252	259	382	127	181	198	67	44	54	0.266	0.17	0.141
.	19.01.16-01.54.30-1-407017	86	5	5	0	0	0	458	3	3	0	0	NA	NA	NA	26	23	242	242	352	122	165	171	3	3	5	0.012	0.012	0.014
.	19.01.16-01.54.30-1-407018	35	1	1	0	0	0	0	0	0	0	0	NA	NA	NA	4	11	238	240	346	0	0	0	0	0	0	0	0	0
.	19.01.16-01.54.32-1-407020	210	15	15	1	0	1	501	14	14	0	0	NA	NA	NA	48	63	253	258	365	130	184	187	14	11	10	0.055	0.043	0.027
.	19.01.16-01.54.33-1-407021	60	2	2	1	0	1	152	1	1	0	0	NA	NA	NA	16	16	240	239	350	40	58	54	0	0	3	0	0	0.009
.	19.01.16-01.54.40-1-407029	300	82	82	24	0	17	509	80	80	0	0	NA	NA	NA	89	84	256	264	377	127	188	194	89	73	77	0.348	0.277	0.204
.	19.01.16-01.54.42-1-407031	153	9	9	3	0	2	483	7	7	0	0	NA	NA	NA	39	46	247	253	359	123	178	182	7	1	16	0.028	0.004	0.045
.	19.01.16-01.54.45-1-407034	94	6	6	1	0	1	471	5	5	0	0	NA	NA	NA	30	39	247	245	360	124	170	177	6	5	9	0.024	0.02	0.025
.	19.01.16-01.54.58-1-407060	269	84	84	20	0	17	501	78	78	0	0	NA	NA	NA	102	77	255	261	374	130	181	190	90	47	109	0.353	0.18	0.291
.	19.01.16-01.55.03-1-407063	202	21	21	6	0	5	486	20	20	0	0	NA	NA	NA	64	51	250	252	362	127	178	181	12	26	19	0.048	0.103	0.052
.	19.01.16-01.55.04-1-407065	61	2	2	0	0	0	304	1	1	0	0	NA	NA	NA	19	16	244	239	346	74	117	113	0	1	0	0	0.004	0
.	19.01.16-01.55.07-1-407066	187	16	16	5	0	4	493	15	15	0	0	NA	NA	NA	51	56	252	251	366	127	174	192	6	9	22	0.024	0.036	0.06
.	19.01.16-01.55.14-1-407072	199	23	23	4	0	2	483	21	21	0	0	NA	NA	NA	71	50	252	250	361	126	174	183	51	13	28	0.202	0.052	0.078
.	19.01.16-01.55.26-1-407084	120	8	8	1	0	1	471	7	7	0	0	NA	NA	NA	37	33	243	245	358	121	168	182	13	2	9	0.053	0.008	0.025
.	19.01.16-01.55.31-1-407092	62	2	2	0	0	0	461	1	1	0	0	NA	NA	NA	27	29	241	251	350	119	171	171	0	8	0	0	0.032	0
.	19.01.16-01.55.36-1-407097	123	11	11	4	0	3	467	9	9	0	0	NA	NA	NA	40	42	250	242	363	122	162	183	35	2	7	0.14	0.008	0.019
.	19.01.16-01.55.37-1-407100	60	2	2	0	0	0	150	1	1	0	0	NA	NA	NA	21	13	239	243	344	39	61	50	0	0	4	0	0	0.012
.	19.01.16-01.55.39-1-407103	33	1	1	0	0	0	0	0	0	0	0	NA	NA	NA	14	6	237	238	344	0	0	0	0	0	0	0	0	0
.	19.01.16-01.55.42-1-407104	58	2	2	1	0	1	0	1	1	0	0	NA	NA	NA	17	11	241	237	346	0	0	0	0	1	1	0	0.004	0.003
.	19.01.16-01.55.43-1-407106	154	25	25	6	0	6	481	23	23	0	0	NA	NA	NA	45	46	244	245	370	123	168	190	39	27	6	0.16	0.11	0.016
.	19.01.16-01.55.46-1-407107	32	1	1	1	0	1	0	0	0	0	0	NA	NA	NA	9	8	236	239	346	0	0	0	0	0	1	0	0	0.003
.	19.01.16-01.55.46-1-407109	62	2	2	0	0	0	459	1	1	0	0	NA	NA	NA	26	26	243	244	352	119	169	171	5	0	0	0.021	0	0
.	19.01.16-01.55.48-1-407111	157	7	7	1	0	1	476	6	6	0	0	NA	NA	NA	58	41	247	245	362	125	166	185	9	7	4	0.036	0.029	0.011
.	19.01.16-01.55.48-1-407113	36	1	1	0	0	0	0	0	0	0	0	NA	NA	NA	9	9	237	241	344	0	0	0	0	0	1	0	0	0.003
.	19.01.16-01.55.51-1-407118	34	1	1	0	0	0	0	0	0	0	0	NA	NA	NA	9	8	238	237	346	0	0	0	0	0	0	0	0	0
.	19.01.16-01.55.53-1-407134	91	8	8	2	0	1	456	7	7	0	0	NA	NA	NA	24	23	241	242	353	117	167	172	9	5	2	0.037	0.021	0.006
.	19.01.16-01.55.54-1-407135	187	11	11	3	0	2	479	8	8	0	0	NA	NA	NA	40	49	252	251	359	128	172	179	19	1	10	0.075	0.004	0.028
.	19.01.16-01.55.57-1-407140	63	2	2	0	0	0	298	1	1	0	0	NA	NA	NA	10	13	239	242	345	74	110	114	0	6	0	0	0.025	0
.	19.01.16-01.55.58-1-407141	298	42	42	15	0	13	504	36	36	0	0	NA	NA	NA	75	79	259	259	374	134	181	189	59	37	44	0.228	0.143	0.118
.	19.01.16-01.56.06-1-407148	280	71	71	14	0	9	517	64	64	0	0	NA	NA	NA	76	85	259	263	376	133	186	198	65	46	70	0.251	0.175	0.186
.	19.01.16-01.56.08-1-407150	95	8	8	5	0	4	471	6	6	0	0	NA	NA	NA	42	37	250	244	356	127	167	177	5	3	18	0.02	0.012	0.051
.	19.01.16-01.56.15-1-407157	147	9	9	3	0	3	470	7	7	0	0	NA	NA	NA	44	34	246	250	351	123	170	177	2	7	12	0.008	0.028	0.034
.	19.01.16-01.56.15-1-407158	123	14	14	4	0	4	474	12	12	0	0	NA	NA	NA	46	48	249	248	364	124	169	181	24	3	21	0.096	0.012	0.058
.	19.01.16-01.56.16-1-407159	499	72	72	27	0	22	554	58	58	0	0	NA	NA	NA	132	124	273	274	390	148	198	208	88	45	72	0.322	0.164	0.185
.	19.01.16-01.56.17-1-407160	187	12	12	1	0	1	479	11	11	0	0	NA	NA	NA	62	45	248	252	358	123	176	180	10	15	9	0.04	0.06	0.025
.	19.01.16-01.56.36-1-407186	209	22	22	1	0	1	494	21	21	0	0	NA	NA	NA	62	60	254	251	368	129	175	190	18	16	15	0.071	0.064	0.041
.	19.01.16-01.56.38-1-407189	234	26	26	6	0	5	492	24	24	0	0	NA	NA	NA	82	56	258	249	362	136	171	185	31	4	34	0.12	0.016	0.094
.	19.01.16-01.56.42-1-407192	35	1	1	1	0	1	0	0	0	0	0	NA	NA	NA	8	8	239	239	343	0	0	0	0	0	0	0	0	0
.	19.01.16-01.56.43-1-407193	153	11	11	3	0	2	486	9	9	0	0	NA	NA	NA	54	57	250	245	375	127	169	190	15	6	5	0.06	0.024	0.013
.	19.01.16-01.56.49-1-407196	182	9	9	2	0	1	478	8	8	0	0	NA	NA	NA	64	41	251	248	355	128	172	178	13	3	8	0.052	0.012	0.023
.	19.01.16-01.56.56-1-407215	423	106	106	33	0	25	529	100	100	0	0	NA	NA	NA	120	98	265	266	380	140	188	201	137	101	96	0.517	0.38	0.253
.	19.01.16-01.57.03-1-407226	256	49	49	11	0	9	492	44	44	0	0	NA	NA	NA	85	62	252	262	361	129	181	182	66	41	39	0.262	0.156	0.108
.	19.01.16-01.57.07-1-407228	36	1	1	1	0	1	0	0	0	0	0	NA	NA	NA	13	12	241	239	345	0	0	0	1	0	0	0.004	0	0
.	19.01.16-01.57.08-1-407229	86	3	3	0	0	0	463	2	2	0	0	NA	NA	NA	41	28	244	242	355	124	163	176	2	0	6	0.008	0	0.017
.	19.01.16-01.57.10-1-407230	352	55	55	14	0	8	525	52	52	0	0	NA	NA	NA	93	95	262	261	385	140	183	202	84	28	65	0.321	0.107	0.169
.	19.01.16-01.57.10-1-407235	214	14	14	1	0	1	485	13	13	0	0	NA	NA	NA	62	47	250	251	359	126	177	182	25	0	13	0.1	0	0.036
.	19.01.16-01.57.23-1-407245	196	12	12	4	0	4	490	11	11	0	0	NA	NA	NA	49	59	259	252	361	134	175	181	24	6	8	0.093	0.024	0.022
.	19.01.16-01.57.24-1-407248	117	4	4	3	0	3	465	3	3	0	0	NA	NA	NA	24	30	244	243	356	121	167	177	6	0	3	0.025	0	0.008
.	19.01.16-01.57.37-1-407264	213	14	14	5	0	2	500	13	13	0	0	NA	NA	NA	49	66	257	259	363	135	181	184	15	6	24	0.058	0.023	0.066
.	19.01.16-01.57.39-1-407265	211	27	27	8	0	4	510	24	24	0	0	NA	NA	NA	84	76	256	260	373	133	179	198	15	35	29	0.059	0.135	0.078
.	19.01.16-01.57.44-1-407269	232	17	17	2	0	2	491	15	15	0	0	NA	NA	NA	51	55	255	250	363	133	172	186	29	33	3	0.114	0.132	0.008
.	19.01.16-01.57.47-1-407274	533	58	58	12	0	8	585	53	53	0	0	NA	NA	NA	144	163	280	281	415	155	199	231	83	33	79	0.296	0.117	0.19
.	19.01.16-01.57.50-1-407276	126	12	12	7	0	7	468	11	11	0	0	NA	NA	NA	43	35	249	244	355	124	168	176	25	0	14	0.1	0	0.039
.	19.01.16-01.58.07-1-407309	439	99	99	28	0	21	545	91	91	0	0	NA	NA	NA	121	119	264	276	392	137	195	213	95	89	79	0.36	0.322	0.202
.	19.01.16-01.58.10-1-407313	415	57	57	19	0	17	548	54	54	0	0	NA	NA	NA	120	126	274	271	394	150	192	206	85	37	42	0.31	0.137	0.107
.	19.01.16-01.58.10-1-407314	156	7	7	2	0	1	487	6	6	0	0	NA	NA	NA	63	58	251	252	368	124	174	189	19	12	2	0.076	0.048	0.005
.	19.01.16-01.58.19-1-407324	62	3	3	2	0	1	460	1	1	0	0	NA	NA	NA	24	24	246	240	351	122	165	173	1	5	0	0.004	0.021	0
.	19.01.16-01.58.23-1-407329	116	6	6	1	0	1	479	5	5	0	0	NA	NA	NA	30	45	252	248	358	129	170	180	6	8	14	0.024	0.032	0.039
.	19.01.16-01.58.29-1-407338	117	6	6	1	0	1	478	5	5	0	0	NA	NA	NA	33	39	246	251	355	124	177	177	3	8	5	0.012	0.032	0.014
.	19.01.16-01.58.36-1-407351	122	10	10	0	0	0	469	8	8	0	0	NA	NA	NA	34	31	247	243	354	128	164	177	3	14	7	0.012	0.058	0.02
.	19.01.16-01.58.36-1-407352	91	4	4	1	0	1	466	2	2	0	0	NA	NA	NA	22	31	248	243	353	123	170	173	4	4	4	0.016	0.016	0.011
.	19.01.16-01.58.40-1-407357	95	5	5	2	0	2	482	4	4	0	0	NA	NA	NA	41	44	242	257	358	122	180	180	1	8	12	0.004	0.031	0.034
.	19.01.16-01.58.50-1-407363	229	21	21	5	0	4	489	18	18	0	0	NA	NA	NA	54	55	255	247	366	135	167	187	46	17	26	0.18	0.069	0.071
.	19.01.16-01.58.52-1-407365	203	21	21	2	0	2	496	18	18	0	0	NA	NA	NA	69	68	252	253	376	126	177	193	21	16	21	0.083	0.063	0.056
.	19.01.16-01.58.56-1-407382	33	1	1	0	0	0	0	0	0	0	0	NA	NA	NA	3	6	237	238	344	0	0	0	4	0	0	0.017	0	0
.	19.01.16-01.58.58-1-407386	325	28	28	5	0	3	539	26	26	0	0	NA	NA	NA	85	103	266	264	386	141	188	210	41	37	19	0.154	0.14	0.049
.	19.01.16-01.58.59-1-407387	387	32	32	9	0	7	545	30	30	0	0	NA	NA	NA	109	116	274	272	383	149	191	205	33	9	33	0.12	0.033	0.086
.	19.01.16-01.59.00-1-407388	34	1	1	0	0	0	0	0	0	0	0	NA	NA	NA	5	9	238	238	346	0	0	0	0	0	2	0	0	0.006
.	19.01.16-01.59.03-1-407391	37	1	1	1	0	1	0	0	0	0	0	NA	NA	NA	13	11	240	238	346	0	0	0	0	0	0	0	0	0
.	19.01.16-01.59.05-1-407393	60	3	3	2	0	2	351	2	2	0	0	NA	NA	NA	16	17	241	237	352	96	123	132	1	3	1	0.004	0.013	0.003
.	19.01.16-01.59.12-1-407401	202	27	27	7	0	4	490	24	24	0	0	NA	NA	NA	61	53	254	247	365	133	171	186	26	6	23	0.102	0.024	0.063
.	19.01.16-01.59.17-1-407403	65	2	2	1	0	1	460	1	1	0	0	NA	NA	NA	17	22	243	242	350	120	166	174	0	0	10	0	0	0.029
.	19.01.16-01.59.24-1-407417	301	25	25	6	0	6	508	23	23	0	0	NA	NA	NA	94	76	259	254	376	136	175	197	9	25	22	0.035	0.098	0.059
.	19.01.16-01.59.26-1-407422	241	29	29	10	0	9	508	27	27	0	0	NA	NA	NA	89	74	250	259	378	130	182	196	9	41	35	0.036	0.158	0.093
.	19.01.16-01.59.27-1-407424	183	13	13	2	0	2	497	12	12	0	0	NA	NA	NA	58	78	264	258	369	135	176	186	12	13	13	0.045	0.05	0.035
.	19.01.16-01.59.29-1-407427	33	1	1	0	0	0	0	0	0	0	0	NA	NA	NA	6	7	240	237	343	0	0	0	0	0	0	0	0	0
.	19.01.16-01.59.31-1-407431	95	14	14	5	0	3	470	13	13	0	0	NA	NA	NA	30	39	248	244	360	124	166	180	26	4	10	0.105	0.016	0.028
.	19.01.16-01.59.37-1-407438	118	9	9	5	0	5	470	7	7	0	0	NA	NA	NA	39	39	244	248	360	121	166	183	8	8	11	0.033	0.032	0.031
.	19.01.16-01.59.45-1-407446	207	34	34	6	0	6	496	30	30	0	0	NA	NA	NA	57	58	247	258	366	125	183	188	37	18	46	0.15	0.07	0.126
.	19.01.16-01.59.47-1-407449	407	80	80	26	0	19	532	74	74	0	0	NA	NA	NA	123	97	263	258	389	143	180	209	111	65	64	0.422	0.252	0.165
.	19.01.16-01.59.52-1-407467	62	3	3	1	0	1	149	2	2	0	0	NA	NA	NA	23	13	242	240	344	37	50	62	0	0	6	0	0	0.017
.	19.01.16-01.59.54-1-407470	65	2	2	1	0	1	446	1	1	0	0	NA	NA	NA	25	13	240	240	346	116	162	168	0	3	3	0	0.012	0.009
.	19.01.16-01.59.54-1-407471	270	21	21	9	0	8	515	20	20	0	0	NA	NA	NA	82	84	261	260	376	138	180	197	36	35	11	0.138	0.135	0.029
.	19.01.16-01.59.55-1-407472	122	9	9	3	0	3	475	6	6	0	0	NA	NA	NA	44	42	250	246	359	126	169	180	9	17	1	0.036	0.069	0.003
.	19.01.16-01.59.59-1-407479	456	40	40	9	0	6	527	37	37	0	0	NA	NA	NA	120	104	259	260	398	132	182	213	55	49	34	0.212	0.188	0.085
.	19.01.16-02.00.00-1-407481	64	4	4	0	0	0	459	2	2	0	0	NA	NA	NA	29	27	240	248	352	118	169	172	2	5	2	0.008	0.02	0.006
.	19.01.16-02.00.06-1-407491	346	59	59	22	0	17	521	55	55	0	0	NA	NA	NA	94	93	262	269	375	137	189	195	69	37	63	0.263	0.138	0.168
.	19.01.16-02.00.06-1-407492	295	28	28	10	0	8	525	27	27	0	0	NA	NA	NA	99	94	265	262	380	145	185	195	46	35	40	0.174	0.134	0.105
.	19.01.16-02.00.13-1-407496	38	1	1	1	0	1	0	0	0	0	0	NA	NA	NA	9	13	239	243	344	0	0	0	0	4	0	0	0.016	0
.	19.01.16-02.00.14-1-407498	461	77	77	24	0	20	550	69	69	0	0	NA	NA	NA	127	112	269	275	381	147	200	203	87	54	83	0.323	0.196	0.218
.	19.01.16-02.00.16-1-407501	268	43	43	13	0	10	506	36	36	0	0	NA	NA	NA	79	74	249	259	379	128	182	196	37	27	41	0.149	0.104	0.108
.	19.01.16-02.00.31-1-407522	370	42	42	10	0	8	524	39	39	0	0	NA	NA	NA	107	92	261	265	379	137	188	199	83	27	21	0.318	0.102	0.055
.	19.01.16-02.00.40-1-407533	98	5	5	2	0	2	470	4	4	0	0	NA	NA	NA	34	31	240	247	357	120	172	178	1	0	7	0.004	0	0.02
.	19.01.16-02.00.50-1-407541	211	13	13	1	0	1	498	12	12	0	0	NA	NA	NA	74	67	252	260	368	127	181	190	36	5	4	0.143	0.019	0.011
.	19.01.16-02.00.55-1-407559	412	73	73	16	0	12	539	66	66	0	0	NA	NA	NA	103	110	275	263	385	148	187	204	88	69	67	0.32	0.262	0.174
.	19.01.16-02.01.03-1-407600	61	4	4	3	0	2	456	3	3	0	0	NA	NA	NA	15	17	241	241	348	119	165	172	0	9	4	0	0.037	0.011
.	19.01.16-02.01.06-1-407622	155	11	11	2	0	2	480	10	10	0	0	NA	NA	NA	44	41	246	246	362	123	173	184	5	10	14	0.02	0.041	0.039
.	19.01.16-02.01.17-1-407651	65	2	2	0	0	0	455	1	1	0	0	NA	NA	NA	35	28	246	246	349	118	167	170	0	0	3	0	0	0.009
.	19.01.16-02.01.19-1-407655	145	11	11	1	0	1	476	9	9	0	0	NA	NA	NA	49	42	243	250	362	121	171	184	15	15	7	0.062	0.06	0.019
.	19.01.16-02.01.19-1-407657	36	1	1	1	0	1	0	0	0	0	0	NA	NA	NA	5	13	239	239	348	0	0	0	0	0	1	0	0	0.003
.	19.01.16-02.01.23-1-407662	35	1	1	0	0	0	0	0	0	0	0	NA	NA	NA	17	10	239	239	345	0	0	0	0	0	1	0	0	0.003
.	19.01.16-02.01.24-1-407665	95	6	6	1	0	1	470	5	5	0	0	NA	NA	NA	35	37	247	247	356	123	172	175	2	1	9	0.008	0.004	0.025
.	19.01.16-02.01.25-1-407667	34	1	1	0	0	0	0	0	0	0	0	NA	NA	NA	5	9	237	239	346	0	0	0	0	2	0	0	0.008	0
.	19.01.16-02.01.28-1-407672	308	51	51	13	0	9	530	45	45	0	0	NA	NA	NA	97	89	259	265	378	140	191	199	71	56	40	0.274	0.211	0.106
.	19.01.16-02.01.28-1-407674	398	40	40	14	0	8	545	35	35	0	0	NA	NA	NA	101	109	271	265	386	148	190	207	65	48	22	0.24	0.181	0.057
.	19.01.16-02.01.29-1-407677	30	1	1	0	0	0	0	0	0	0	0	NA	NA	NA	6	6	239	239	341	0	0	0	2	0	0	0.008	0	0
.	19.01.16-02.01.32-1-407679	351	31	31	12	0	11	519	27	27	0	0	NA	NA	NA	91	84	259	264	374	138	186	195	42	50	21	0.162	0.189	0.056
.	19.01.16-02.01.36-1-407683	95	7	7	1	0	0	458	6	6	0	0	NA	NA	NA	41	25	241	242	355	116	166	176	16	6	0	0.066	0.025	0
.	19.01.16-02.01.47-1-407688	85	4	4	1	0	1	463	2	2	0	0	NA	NA	NA	20	22	241	244	350	120	166	177	0	8	2	0	0.033	0.006
.	19.01.16-02.01.51-1-407691	31	1	1	0	0	0	0	0	0	0	0	NA	NA	NA	9	7	237	238	345	0	0	0	0	0	0	0	0	0
.	19.01.16-02.01.53-1-407708	39	1	1	1	0	1	0	0	0	0	0	NA	NA	NA	12	6	237	240	342	0	0	0	0	0	0	0	0	0
.	19.01.16-02.01.53-1-407709	34	1	1	0	0	0	0	0	0	0	0	NA	NA	NA	11	10	238	240	345	0	0	0	0	1	0	0	0.004	0
.	19.01.16-02.01.56-1-407712	151	6	6	0	0	0	479	5	5	0	0	NA	NA	NA	40	41	250	249	355	125	174	180	1	7	9	0.004	0.028	0.025
.	19.01.16-02.01.56-1-407713	32	1	1	1	0	1	0	0	0	0	0	NA	NA	NA	7	10	239	237	347	0	0	0	0	1	0	0	0.004	0
.	19.01.16-02.01.57-1-407717	34	1	1	1	0	1	0	0	0	0	0	NA	NA	NA	15	12	240	240	345	0	0	0	0	0	0	0	0	0
.	19.01.16-02.01.59-1-407720	155	14	14	2	0	2	481	13	13	0	0	NA	NA	NA	56	52	249	251	365	123	175	183	10	20	2	0.04	0.08	0.005
.	19.01.16-02.01.59-1-407721	95	5	5	0	0	0	473	4	4	0	0	NA	NA	NA	32	37	249	246	355	123	170	180	5	0	5	0.02	0	0.014
.	19.01.16-02.02.05-1-407723	65	2	2	0	0	0	351	1	1	0	0	NA	NA	NA	21	20	240	244	349	95	128	128	3	0	0	0.012	0	0
.	19.01.16-02.02.13-1-407732	434	42	42	11	0	7	552	39	39	0	0	NA	NA	NA	133	123	271	274	391	147	194	211	39	33	39	0.144	0.12	0.1
.	19.01.16-02.02.15-1-407734	147	6	6	1	0	1	481	5	5	0	0	NA	NA	NA	41	43	245	250	361	125	173	183	5	4	9	0.02	0.016	0.025
.	19.01.16-02.02.16-1-407735	123	10	10	2	0	1	474	9	9	0	0	NA	NA	NA	41	35	243	246	359	122	171	181	15	13	8	0.062	0.053	0.022
.	19.01.16-02.02.27-1-407748	64	2	2	0	0	0	459	1	1	0	0	NA	NA	NA	28	29	246	244	352	123	164	172	0	3	2	0	0.012	0.006
.	19.01.16-02.02.27-1-407749	32	1	1	0	0	0	0	0	0	0	0	NA	NA	NA	8	9	238	237	347	0	0	0	0	2	0	0	0.008	0
.	19.01.16-02.02.29-1-407755	29	1	1	0	0	0	0	0	0	0	0	NA	NA	NA	10	10	240	237	346	0	0	0	0	0	0	0	0	0
.	19.01.16-02.02.29-1-407756	68	3	3	0	0	0	457	2	2	0	0	NA	NA	NA	21	21	241	244	349	119	168	170	0	5	1	0	0.02	0.003
.	19.01.16-02.02.30-1-407757	114	9	9	3	0	3	473	7	7	0	0	NA	NA	NA	35	43	247	249	360	122	171	180	5	7	8	0.02	0.028	0.022
.	19.01.16-02.02.31-1-407759	174	7	7	3	0	3	478	6	6	0	0	NA	NA	NA	55	45	251	248	359	128	172	178	0	20	1	0	0.081	0.003
.	19.01.16-02.02.32-1-407762	458	54	54	9	0	5	573	48	48	0	0	NA	NA	NA	137	142	280	279	396	153	202	218	80	45	51	0.286	0.161	0.129
.	19.01.16-02.02.39-1-407772	179	16	16	3	0	3	484	14	14	0	0	NA	NA	NA	58	57	247	253	370	122	175	187	21	2	15	0.085	0.008	0.041
.	19.01.16-02.02.40-1-407773	35	1	1	1	0	1	0	0	0	0	0	NA	NA	NA	10	9	237	241	344	0	0	0	0	2	0	0	0.008	0
.	19.01.16-02.02.42-1-407774	301	67	67	11	0	10	516	57	57	0	0	NA	NA	NA	78	87	269	260	371	144	181	191	62	48	50	0.23	0.185	0.135
.	19.01.16-02.02.42-1-407775	63	2	2	0	0	0	464	1	1	0	0	NA	NA	NA	17	29	247	243	352	120	168	176	2	0	2	0.008	0	0.006
.	19.01.16-02.02.45-1-407778	384	72	72	25	0	19	534	67	67	0	0	NA	NA	NA	92	105	271	264	383	146	181	207	79	65	73	0.292	0.246	0.191
.	19.01.16-02.02.49-1-407780	60	3	3	0	0	0	305	2	2	0	0	NA	NA	NA	21	23	241	243	352	77	115	113	0	0	9	0	0	0.026
.	19.01.16-02.02.50-1-407781	63	5	5	0	0	0	462	4	4	0	0	NA	NA	NA	22	27	247	242	351	121	169	172	1	2	7	0.004	0.008	0.02
.	19.01.16-02.02.54-1-407799	229	32	32	6	0	4	498	31	31	0	0	NA	NA	NA	65	64	251	260	366	129	184	185	42	17	45	0.167	0.065	0.123
.	19.01.16-02.03.00-1-407806	434	91	91	31	0	23	532	84	84	0	0	NA	NA	NA	131	107	266	263	391	140	186	206	154	67	69	0.579	0.255	0.176
.	19.01.16-02.03.03-1-407808	32	1	1	0	0	0	0	0	0	0	0	NA	NA	NA	7	6	238	237	344	0	0	0	0	0	3	0	0	0.009
.	19.01.16-02.03.05-1-407810	180	16	16	4	0	3	489	15	15	0	0	NA	NA	NA	56	58	252	254	365	124	179	186	36	13	20	0.143	0.051	0.055
.	19.01.16-02.03.05-1-407811	69	2	2	1	0	1	463	1	1	0	0	NA	NA	NA	21	25	247	242	349	123	167	173	0	4	5	0	0.017	0.014
.	19.01.16-02.03.11-1-407815	95	4	4	1	0	1	456	3	3	0	0	NA	NA	NA	28	23	242	247	347	119	170	167	5	0	2	0.021	0	0.006
.	19.01.16-02.03.18-1-407825	63	3	3	1	0	1	467	2	2	0	0	NA	NA	NA	35	41	247	245	362	123	168	176	3	0	4	0.012	0	0.011
.	19.01.16-02.03.24-1-407835	314	29	29	4	0	2	522	25	25	0	0	NA	NA	NA	95	86	262	262	375	138	186	198	45	18	28	0.172	0.069	0.075
.	19.01.16-02.03.31-1-407843	180	16	16	4	0	4	489	12	12	0	0	NA	NA	NA	48	64	256	255	366	128	176	185	14	18	5	0.055	0.071	0.014
.	19.01.16-02.03.36-1-407848	59	2	2	2	0	1	462	1	1	0	0	NA	NA	NA	31	27	242	244	354	120	169	173	0	2	2	0	0.008	0.006
.	19.01.16-02.03.37-1-407851	117	5	5	3	0	2	466	3	3	0	0	NA	NA	NA	29	31	245	244	355	122	168	176	13	3	2	0.053	0.012	0.006
.	19.01.16-02.03.43-1-407853	302	31	31	12	0	11	523	29	29	0	0	NA	NA	NA	91	88	263	262	376	139	187	197	31	50	28	0.118	0.191	0.074
.	19.01.16-02.03.47-1-407855	265	25	25	4	0	2	528	22	22	0	0	NA	NA	NA	79	97	260	270	380	134	192	202	47	21	27	0.181	0.078	0.071
.	19.01.16-02.03.52-1-407873	179	10	10	2	0	2	493	8	8	0	0	NA	NA	NA	53	60	257	257	359	134	177	182	10	13	10	0.039	0.051	0.028
.	19.01.16-02.03.56-1-407875	60	2	2	1	0	1	460	1	1	0	0	NA	NA	NA	23	29	243	251	348	120	168	172	0	3	2	0	0.012	0.006
.	19.01.16-02.04.06-1-407887	148	13	13	3	0	3	483	8	8	0	0	NA	NA	NA	39	44	248	248	361	126	174	183	13	15	14	0.052	0.06	0.039
.	19.01.16-02.04.08-1-407894	92	9	9	2	0	2	463	7	7	0	0	NA	NA	NA	34	32	249	243	353	122	167	174	12	9	5	0.048	0.037	0.014
.	19.01.16-02.04.10-1-407895	86	3	3	1	0	0	460	2	2	0	0	NA	NA	NA	32	24	245	241	351	121	164	175	0	1	4	0	0.004	0.011
.	19.01.16-02.04.13-1-407899	63	2	2	1	0	1	453	1	1	0	0	NA	NA	NA	17	22	244	242	349	118	164	171	2	0	0	0.008	0	0
.	19.01.16-02.04.16-1-407901	119	7	7	1	0	1	464	6	6	0	0	NA	NA	NA	28	27	242	244	354	119	168	177	12	4	5	0.05	0.016	0.014
.	19.01.16-02.04.22-1-407910	122	9	9	3	0	3	470	8	8	0	0	NA	NA	NA	50	36	247	248	354	125	173	172	13	7	5	0.053	0.028	0.014
.	19.01.16-02.04.24-1-407915	65	2	2	1	0	1	351	1	1	0	0	NA	NA	NA	17	20	240	244	349	91	132	128	0	4	0	0	0.016	0
.	19.01.16-02.04.27-1-407920	33	1	1	0	0	0	0	0	0	0	0	NA	NA	NA	8	7	237	239	344	0	0	0	0	4	0	0	0.017	0
.	19.01.16-02.04.29-1-407927	93	4	4	1	0	1	454	3	3	0	0	NA	NA	NA	28	16	244	242	343	119	165	170	0	1	4	0	0.004	0.012
.	19.01.16-02.04.29-1-407928	237	65	65	22	0	16	501	61	61	0	0	NA	NA	NA	66	73	250	261	375	128	181	192	67	63	48	0.268	0.241	0.128
.	19.01.16-02.04.30-1-407929	209	16	16	6	0	6	484	11	11	0	0	NA	NA	NA	57	52	251	252	362	128	175	181	34	12	14	0.135	0.048	0.039
.	19.01.16-02.04.31-1-407930	208	7	7	2	0	2	495	5	5	0	0	NA	NA	NA	70	58	258	251	362	137	171	187	0	1	17	0	0.004	0.047
.	19.01.16-02.04.34-1-407934	152	12	12	3	0	3	477	9	9	0	0	NA	NA	NA	51	50	244	256	363	120	175	182	5	2	10	0.02	0.008	0.028
.	19.01.16-02.04.35-1-407937	35	1	1	1	0	1	0	0	0	0	0	NA	NA	NA	15	12	239	243	343	0	0	0	0	0	1	0	0	0.003
.	19.01.16-02.04.37-1-407940	35	1	1	1	0	1	0	0	0	0	0	NA	NA	NA	10	10	240	239	344	0	0	0	0	0	1	0	0	0.003
.	19.01.16-02.04.40-1-407941	95	9	9	3	0	3	469	7	7	0	0	NA	NA	NA	35	36	248	246	355	125	167	177	14	0	12	0.056	0	0.034
.	19.01.16-02.04.46-1-407944	442	43	43	12	0	10	544	40	40	0	0	NA	NA	NA	129	116	263	276	390	140	196	208	38	41	41	0.144	0.149	0.105
.	19.01.16-02.04.46-1-407945	119	9	9	1	0	1	467	8	8	0	0	NA	NA	NA	32	35	246	244	358	122	168	177	9	1	10	0.037	0.004	0.028
.	19.01.16-02.04.53-1-407969	60	2	2	0	0	0	249	1	1	0	0	NA	NA	NA	10	23	238	244	354	68	86	95	2	0	1	0.008	0	0.003
.	19.01.16-02.04.53-1-407970	92	4	4	2	0	2	463	3	3	0	0	NA	NA	NA	36	31	241	246	357	116	168	179	10	1	2	0.041	0.004	0.006
.	19.01.16-02.04.57-1-407974	297	84	84	20	0	17	511	78	78	0	0	NA	NA	NA	88	84	258	253	386	135	175	201	70	73	63	0.271	0.289	0.163
.	19.01.16-02.05.00-1-407978	34	1	1	0	0	0	0	0	0	0	0	NA	NA	NA	11	10	240	237	346	0	0	0	0	0	1	0	0	0.003
.	19.01.16-02.05.00-1-407979	127	14	14	1	0	1	471	13	13	0	0	NA	NA	NA	46	35	244	245	359	121	169	181	23	14	2	0.094	0.057	0.006
.	19.01.16-02.05.03-1-407981	290	48	48	19	0	15	528	44	44	0	0	NA	NA	NA	90	96	259	260	390	134	184	210	51	64	37	0.197	0.246	0.095
.	19.01.16-02.05.03-1-407982	363	82	82	29	0	22	533	73	73	0	0	NA	NA	NA	101	103	270	257	389	144	182	207	125	52	75	0.463	0.202	0.193
.	19.01.16-02.05.05-1-407983	317	71	71	20	0	15	525	62	62	0	0	NA	NA	NA	98	97	259	269	382	136	190	199	103	62	48	0.398	0.23	0.126
.	19.01.16-02.05.08-1-407985	243	17	17	3	0	1	514	15	15	0	0	NA	NA	NA	81	80	260	260	373	136	183	195	35	0	24	0.135	0	0.064
.	19.01.16-02.05.24-1-408004	88	5	5	3	0	3	461	4	4	0	0	NA	NA	NA	36	26	243	243	353	120	165	176	7	4	4	0.029	0.016	0.011
.	19.01.16-02.05.40-1-408020	295	16	16	7	0	6	527	14	14	0	0	NA	NA	NA	99	98	268	265	378	145	187	195	10	19	25	0.037	0.072	0.066
.	19.01.16-02.05.40-1-408021	121	8	8	2	0	1	460	6	6	0	0	NA	NA	NA	36	27	241	247	352	119	168	173	12	5	9	0.05	0.02	0.026
.	19.01.16-02.05.49-1-408029	306	12	12	0	0	0	524	9	9	0	0	NA	NA	NA	92	96	257	263	389	130	185	209	18	0	5	0.07	0	0.013
.	19.01.16-02.05.55-1-408045	29	1	1	0	0	0	0	0	0	0	0	NA	NA	NA	11	14	241	238	348	0	0	0	0	0	1	0	0	0.003
.	19.01.16-02.05.57-1-408049	212	53	53	9	0	7	503	48	48	0	0	NA	NA	NA	60	68	260	257	364	135	180	188	61	51	47	0.235	0.198	0.129
.	19.01.16-02.05.58-1-408051	216	24	24	8	0	8	486	22	22	0	0	NA	NA	NA	65	57	254	248	368	128	171	187	32	32	11	0.126	0.129	0.03
.	19.01.16-02.06.08-1-408064	312	42	42	10	0	10	513	36	36	0	0	NA	NA	NA	107	88	257	261	383	132	178	203	39	27	44	0.152	0.103	0.115
.	19.01.16-02.06.09-1-408065	114	5	5	1	0	1	477	3	3	0	0	NA	NA	NA	38	45	252	247	359	127	172	178	10	0	7	0.04	0	0.019
.	19.01.16-02.06.13-1-408066	155	10	10	1	0	0	497	7	7	0	0	NA	NA	NA	45	66	263	253	363	137	175	185	25	9	11	0.095	0.036	0.03
.	19.01.16-02.06.28-1-408086	90	3	3	0	0	0	456	2	2	0	0	NA	NA	NA	25	18	244	243	344	118	169	169	2	3	0	0.008	0.012	0
.	19.01.16-02.06.36-1-408098	91	5	5	2	0	2	460	4	4	0	0	NA	NA	NA	25	27	245	242	353	122	164	174	7	0	0	0.029	0	0
.	19.01.16-02.06.36-1-408100	65	3	3	0	0	0	399	2	2	0	0	NA	NA	NA	14	27	240	251	349	102	149	148	0	4	1	0	0.016	0.003
.	19.01.16-02.06.45-1-408105	531	91	91	23	0	18	584	84	84	0	0	NA	NA	NA	135	150	266	284	413	146	205	233	125	61	66	0.47	0.215	0.16
.	19.01.16-02.06.50-1-408108	265	16	16	5	0	4	513	13	13	0	0	NA	NA	NA	85	83	257	265	374	132	188	193	18	17	16	0.07	0.064	0.043
.	19.01.16-02.06.51-1-408109	283	29	29	6	0	5	499	24	24	0	0	NA	NA	NA	88	62	256	248	371	132	171	196	37	28	27	0.145	0.113	0.073
.	19.01.16-02.06.53-1-408126	269	62	62	13	0	12	506	57	57	0	0	NA	NA	NA	66	74	249	256	382	126	179	201	68	38	52	0.273	0.148	0.136
.	19.01.16-02.06.57-1-408132	58	2	2	0	0	0	460	1	1	0	0	NA	NA	NA	18	21	243	238	353	123	163	174	0	0	3	0	0	0.008
.	19.01.16-02.06.59-1-408134	58	2	2	1	0	1	400	1	1	0	0	NA	NA	NA	15	16	241	241	347	104	147	149	0	1	0	0	0.004	0
.	19.01.16-02.07.09-1-408140	311	52	52	16	0	14	501	47	47	0	0	NA	NA	NA	77	63	254	258	364	129	184	188	62	49	43	0.244	0.19	0.118
.	19.01.16-02.07.09-1-408141	33	1	1	0	0	0	0	0	0	0	0	NA	NA	NA	14	10	239	238	346	0	0	0	0	0	0	0	0	0
.	19.01.16-02.07.11-1-408143	64	4	4	1	0	1	456	2	2	0	0	NA	NA	NA	15	20	242	245	346	119	169	168	4	0	0	0.017	0	0
.	19.01.16-02.07.17-1-408150	176	18	18	3	0	3	485	17	17	0	0	NA	NA	NA	54	56	252	250	367	128	174	183	14	12	19	0.056	0.048	0.052
.	19.01.16-02.07.18-1-408152	240	11	11	6	0	5	514	9	9	0	0	NA	NA	NA	77	82	252	266	377	129	189	196	41	3	7	0.163	0.011	0.019
.	19.01.16-02.07.22-1-408160	223	42	42	7	0	6	492	39	39	0	0	NA	NA	NA	53	60	246	256	371	124	177	191	39	34	44	0.159	0.133	0.119
.	19.01.16-02.07.25-1-408166	38	1	1	1	0	1	0	0	0	0	0	NA	NA	NA	12	15	238	242	348	0	0	0	0	0	6	0	0	0.017
.	19.01.16-02.07.32-1-408176	208	42	42	10	0	10	483	38	38	0	0	NA	NA	NA	75	51	254	245	365	128	171	184	47	32	52	0.185	0.131	0.142
.	19.01.16-02.07.42-1-408186	123	8	8	3	0	3	473	6	6	0	0	NA	NA	NA	43	41	247	245	362	122	169	182	9	5	4	0.036	0.02	0.011
.	19.01.16-02.07.48-1-408188	117	5	5	1	0	1	467	4	4	0	0	NA	NA	NA	28	26	241	244	354	121	169	177	10	10	0	0.041	0.041	0
.	19.01.16-02.08.03-1-408209	35	1	1	1	0	1	0	0	0	0	0	NA	NA	NA	9	10	241	237	345	0	0	0	0	0	1	0	0	0.003
.	19.01.16-02.08.05-1-408210	61	2	2	0	0	0	299	1	1	0	0	NA	NA	NA	14	15	240	242	346	77	106	116	1	0	4	0.004	0	0.012
.	19.01.16-02.08.12-1-408220	66	4	4	3	0	1	462	3	3	0	0	NA	NA	NA	18	27	244	243	353	120	167	175	0	2	6	0	0.008	0.017
.	19.01.16-02.08.13-1-408222	174	11	11	3	0	2	496	9	9	0	0	NA	NA	NA	56	71	253	257	374	126	176	194	20	10	5	0.079	0.039	0.013
.	19.01.16-02.08.16-1-408224	149	9	9	3	0	3	480	7	7	0	0	NA	NA	NA	47	50	247	248	368	124	170	186	15	12	4	0.061	0.048	0.011
.	19.01.16-02.08.25-1-408236	36	1	1	1	0	1	0	0	0	0	0	NA	NA	NA	7	11	241	238	345	0	0	0	3	0	0	0.012	0	0
.	19.01.16-02.08.26-1-408238	456	74	74	24	0	18	561	70	70	0	0	NA	NA	NA	127	134	283	263	401	155	184	222	99	62	67	0.35	0.236	0.167
.	19.01.16-02.08.28-1-408241	120	6	6	3	0	3	464	5	5	0	0	NA	NA	NA	37	31	247	242	355	121	166	177	6	5	9	0.024	0.021	0.025
.	19.01.16-02.08.35-1-408251	208	12	12	3	0	3	496	11	11	0	0	NA	NA	NA	67	61	253	261	360	128	185	183	21	9	9	0.083	0.034	0.025
.	19.01.16-02.08.35-1-408253	88	3	3	2	0	1	464	2	2	0	0	NA	NA	NA	19	31	242	245	357	119	168	177	6	0	0	0.025	0	0
.	19.01.16-02.08.36-1-408255	323	36	36	8	0	6	531	31	31	0	0	NA	NA	NA	94	103	266	268	382	141	186	204	26	32	17	0.098	0.119	0.045
.	19.01.16-02.08.36-1-408256	176	16	16	2	0	1	489	13	13	0	0	NA	NA	NA	51	57	253	248	369	131	169	189	20	17	5	0.079	0.069	0.014
.	19.01.16-02.08.44-1-408263	63	3	3	2	0	2	457	2	2	0	0	NA	NA	NA	22	21	243	243	348	120	168	169	0	8	6	0	0.033	0.017
.	19.01.16-02.08.44-1-408265	63	2	2	0	0	0	458	1	1	0	0	NA	NA	NA	22	23	242	243	351	123	160	175	5	2	0	0.021	0.008	0
.	19.01.16-02.08.48-1-408270	239	12	12	4	0	2	504	11	11	0	0	NA	NA	NA	83	70	257	259	367	134	181	189	41	7	14	0.16	0.027	0.038
.	19.01.16-02.08.51-1-408274	206	10	10	1	0	0	514	8	8	0	0	NA	NA	NA	66	83	262	261	373	137	185	192	1	6	19	0.004	0.023	0.051
.	19.01.16-02.08.56-1-408290	87	3	3	0	0	0	458	2	2	0	0	NA	NA	NA	42	24	249	240	348	124	163	171	5	0	2	0.02	0	0.006
.	19.01.16-02.08.56-1-408294	33	1	1	0	0	0	0	0	0	0	0	NA	NA	NA	14	6	236	240	343	0	0	0	3	0	0	0.013	0	0
.	19.01.16-02.08.59-1-408296	206	22	22	6	0	6	493	18	18	0	0	NA	NA	NA	68	57	258	251	361	137	175	181	16	26	19	0.062	0.104	0.053
.	19.01.16-02.09.02-1-408298	211	26	26	8	0	7	509	22	22	0	0	NA	NA	NA	51	71	253	260	371	132	181	196	28	25	24	0.111	0.096	0.065
.	19.01.16-02.09.04-1-408301	34	1	1	1	0	1	0	0	0	0	0	NA	NA	NA	6	13	240	239	347	0	0	0	0	1	0	0	0.004	0
.	19.01.16-02.09.06-1-408303	234	13	13	4	0	4	498	10	10	0	0	NA	NA	NA	63	64	257	253	367	132	176	190	28	3	24	0.109	0.012	0.065
.	19.01.16-02.09.09-1-408306	176	19	19	8	0	8	484	17	17	0	0	NA	NA	NA	53	51	250	250	364	126	174	184	25	16	18	0.1	0.064	0.049
.	19.01.16-02.09.15-1-408309	88	5	5	2	0	2	466	4	4	0	0	NA	NA	NA	15	25	244	241	353	125	167	174	1	8	6	0.004	0.033	0.017
.	19.01.16-02.09.18-1-408315	380	65	65	21	0	18	539	61	61	0	0	NA	NA	NA	112	109	274	264	384	146	188	205	107	47	56	0.391	0.178	0.146
.	19.01.16-02.09.22-1-408323	151	12	12	6	0	5	475	10	10	0	0	NA	NA	NA	41	44	248	245	364	124	166	185	35	5	9	0.141	0.02	0.025
.	19.01.16-02.09.29-1-408336	174	9	9	4	0	4	481	7	7	0	0	NA	NA	NA	48	45	254	246	358	131	169	181	9	9	5	0.035	0.037	0.014
.	19.01.16-02.09.33-1-408339	152	31	31	8	0	7	483	29	29	0	0	NA	NA	NA	47	52	255	248	362	128	173	182	38	45	21	0.149	0.181	0.058
.	19.01.16-02.09.37-1-408345	34	1	1	0	0	0	0	0	0	0	0	NA	NA	NA	9	14	239	239	349	0	0	0	0	2	0	0	0.008	0
.	19.01.16-02.09.38-1-408346	32	1	1	0	0	0	0	0	0	0	0	NA	NA	NA	10	12	241	239	345	0	0	0	0	0	1	0	0	0.003
.	19.01.16-02.09.40-1-408348	320	60	60	13	0	10	528	56	56	0	0	NA	NA	NA	103	100	273	260	380	146	181	201	84	32	59	0.308	0.123	0.155
.	19.01.16-02.09.46-1-408352	32	1	1	0	0	0	0	0	0	0	0	NA	NA	NA	11	8	238	238	345	0	0	0	0	0	2	0	0	0.006
.	19.01.16-02.09.47-1-408354	63	2	2	0	0	0	303	1	1	0	0	NA	NA	NA	20	18	238	241	352	76	112	115	3	0	0	0.013	0	0
.	19.01.16-02.09.49-1-408355	60	4	4	1	0	1	49	3	3	0	0	NA	NA	NA	12	11	241	239	344	13	17	19	0	0	4	0	0	0.012
.	19.01.16-02.09.49-1-408356	121	15	15	2	0	1	471	12	12	0	0	NA	NA	NA	41	40	252	245	356	127	168	176	15	8	14	0.06	0.033	0.039
.	19.01.16-02.09.52-1-408373	115	4	4	0	0	0	462	3	3	0	0	NA	NA	NA	31	21	240	244	350	122	167	173	0	0	14	0	0	0.04
.	19.01.16-02.09.56-1-408374	91	3	3	0	0	0	465	2	2	0	0	NA	NA	NA	15	25	243	247	348	122	170	173	0	3	1	0	0.012	0.003
.	19.01.16-02.09.58-1-408378	269	33	33	4	0	2	517	29	29	0	0	NA	NA	NA	77	85	255	257	386	132	178	207	68	16	33	0.267	0.062	0.085
.	19.01.16-02.10.06-1-408389	233	22	22	4	0	3	525	19	19	0	0	NA	NA	NA	61	96	271	257	381	144	181	200	30	27	11	0.111	0.105	0.029
.	19.01.16-02.10.07-1-408390	120	5	5	1	0	1	466	4	4	0	0	NA	NA	NA	35	34	246	239	362	122	165	179	9	4	1	0.037	0.017	0.003
.	19.01.16-02.10.10-1-408392	92	8	8	2	0	2	469	7	7	0	0	NA	NA	NA	35	33	250	245	351	125	167	177	2	7	8	0.008	0.029	0.023
.	19.01.16-02.10.10-1-408397	175	14	14	3	0	3	487	12	12	0	0	NA	NA	NA	59	50	251	250	362	128	176	183	13	10	16	0.052	0.04	0.044
.	19.01.16-02.10.24-1-408410	34	1	1	0	0	0	0	0	0	0	0	NA	NA	NA	12	8	239	238	344	0	0	0	0	0	3	0	0	0.009
.	19.01.16-02.10.25-1-408411	184	20	20	8	0	5	499	18	18	0	0	NA	NA	NA	55	70	256	257	370	133	177	189	18	21	14	0.07	0.082	0.038
.	19.01.16-02.10.27-1-408416	325	40	40	14	0	12	542	36	36	0	0	NA	NA	NA	102	112	270	270	385	147	191	204	54	42	63	0.2	0.156	0.164
.	19.01.16-02.10.28-1-408418	205	28	28	6	0	5	492	25	25	0	0	NA	NA	NA	62	56	252	252	365	127	175	190	10	30	40	0.04	0.119	0.11
.	19.01.16-02.10.33-1-408422	148	7	7	2	0	2	466	6	6	0	0	NA	NA	NA	41	36	245	246	358	119	168	179	5	3	20	0.02	0.012	0.056
.	19.01.16-02.10.44-1-408434	120	7	7	4	0	3	468	5	5	0	0	NA	NA	NA	31	34	246	246	355	120	171	177	15	3	6	0.061	0.012	0.017
.	19.01.16-02.10.45-1-408435	64	2	2	1	0	1	305	1	1	0	0	NA	NA	NA	18	17	243	242	345	82	114	109	4	4	0	0.016	0.017	0
.	19.01.16-02.10.47-1-408436	124	8	8	1	0	1	470	6	6	0	0	NA	NA	NA	28	34	246	241	360	122	166	182	1	11	0	0.004	0.046	0
.	19.01.16-02.10.50-1-408438	121	6	6	2	0	1	472	5	5	0	0	NA	NA	NA	42	36	247	241	361	123	164	185	3	4	11	0.012	0.017	0.03
.	19.01.16-02.10.56-1-408455	411	53	53	8	0	5	548	50	50	0	0	NA	NA	NA	114	118	268	264	399	147	186	215	65	43	54	0.243	0.163	0.135
.	19.01.16-02.11.00-1-408464	185	21	21	4	0	4	480	18	18	0	0	NA	NA	NA	44	47	256	249	355	129	170	181	19	18	22	0.074	0.072	0.062
.	19.01.16-02.11.01-1-408465	153	48	48	19	0	17	482	46	46	0	0	NA	NA	NA	32	46	247	247	365	123	171	188	45	53	45	0.182	0.215	0.123
.	19.01.16-02.11.05-1-408466	349	29	29	9	0	6	539	26	26	0	0	NA	NA	NA	108	105	263	267	388	142	190	207	67	7	23	0.255	0.026	0.059
.	19.01.16-02.11.06-1-408467	373	33	33	12	0	9	520	31	31	0	0	NA	NA	NA	130	87	269	256	375	146	177	197	31	47	35	0.115	0.184	0.093
.	19.01.16-02.11.10-1-408469	58	2	2	1	0	1	457	1	1	0	0	NA	NA	NA	27	20	240	240	353	119	165	173	6	0	0	0.025	0	0
.	19.01.16-02.11.13-1-408470	358	82	82	16	0	14	520	74	74	0	0	NA	NA	NA	115	89	267	259	376	144	179	197	110	42	62	0.412	0.162	0.165
.	19.01.16-02.11.22-1-408488	60	2	2	1	0	1	455	1	1	0	0	NA	NA	NA	17	22	246	239	350	120	163	172	2	0	2	0.008	0	0.006
.	19.01.16-02.11.26-1-408493	295	52	52	13	0	12	531	45	45	0	0	NA	NA	NA	87	103	267	268	381	141	191	199	71	41	40	0.266	0.153	0.105
.	19.01.16-02.11.32-1-408499	411	96	96	19	0	17	540	89	89	0	0	NA	NA	NA	127	107	269	265	386	148	186	206	123	43	64	0.457	0.162	0.166
.	19.01.16-02.11.34-1-408502	297	38	38	9	0	8	515	36	36	0	0	NA	NA	NA	96	84	256	266	375	131	193	191	76	33	40	0.297	0.124	0.107
.	19.01.16-02.11.54-1-408529	31	1	1	0	0	0	0	0	0	0	0	NA	NA	NA	6	12	238	238	349	0	0	0	0	0	0	0	0	0
.	19.01.16-02.11.56-1-408531	182	7	7	1	0	1	496	6	6	0	0	NA	NA	NA	53	62	250	255	370	125	176	195	16	2	4	0.064	0.008	0.011
.	19.01.16-02.12.00-1-408538	124	11	11	2	0	1	470	9	9	0	0	NA	NA	NA	39	44	246	245	366	123	165	182	2	1	14	0.008	0.004	0.038
.	19.01.16-02.12.06-1-408544	445	36	36	14	0	10	575	32	32	0	0	NA	NA	NA	118	147	279	275	406	156	196	223	46	34	49	0.165	0.124	0.121
.	19.01.16-02.12.13-1-408550	66	3	3	1	0	1	152	1	1	0	0	NA	NA	NA	22	17	240	241	349	36	60	56	4	0	3	0.017	0	0.009
.	19.01.16-02.12.15-1-408551	260	50	50	11	0	10	492	43	43	0	0	NA	NA	NA	81	68	256	257	368	131	175	186	64	46	31	0.25	0.179	0.084
.	19.01.16-02.12.21-1-408559	36	1	1	0	0	0	450	0	0	0	0	NA	NA	NA	15	12	241	238	346	119	161	170	0	3	0	0	0.013	0
.	19.01.16-02.12.22-1-408562	149	14	14	4	0	4	475	12	12	0	0	NA	NA	NA	31	43	248	247	361	124	172	179	12	6	13	0.048	0.024	0.036
.	19.01.16-02.12.31-1-408576	93	6	6	1	0	1	474	4	4	0	0	NA	NA	NA	27	38	245	251	355	124	171	179	0	8	0	0	0.032	0
.	19.01.16-02.12.35-1-408584	140	6	6	1	0	1	486	5	5	0	0	NA	NA	NA	46	48	251	250	360	129	175	182	8	4	4	0.032	0.016	0.011
.	19.01.16-02.12.42-1-408592	392	37	37	10	0	8	577	30	30	0	0	NA	NA	NA	110	146	271	278	410	148	202	227	37	31	41	0.137	0.112	0.1
.	19.01.16-02.12.45-1-408593	62	3	3	0	0	0	449	2	2	0	0	NA	NA	NA	25	18	242	239	350	114	163	172	2	5	3	0.008	0.021	0.009
.	19.01.16-02.12.46-1-408595	412	28	28	6	0	6	552	26	26	0	0	NA	NA	NA	118	117	263	274	393	139	198	215	27	34	33	0.103	0.124	0.084
.	19.01.16-02.12.46-1-408596	119	5	5	0	0	0	473	3	3	0	0	NA	NA	NA	51	42	251	245	359	127	168	178	3	4	4	0.012	0.016	0.011
.	19.01.16-02.12.55-1-408614	239	17	17	4	0	4	504	13	13	0	0	NA	NA	NA	72	77	254	258	378	129	181	194	22	8	16	0.087	0.031	0.042
.	19.01.16-02.13.00-1-408620	125	19	19	7	0	4	464	15	15	0	0	NA	NA	NA	34	33	249	245	352	124	166	174	2	31	9	0.008	0.127	0.026
.	19.01.16-02.13.02-1-408623	37	1	1	0	0	0	0	0	0	0	0	NA	NA	NA	20	12	239	242	344	0	0	0	0	1	0	0	0.004	0
.	19.01.16-02.13.03-1-408625	119	13	13	2	0	2	474	12	12	0	0	NA	NA	NA	43	45	248	251	359	122	173	179	19	9	10	0.077	0.036	0.028
.	19.01.16-02.13.06-1-408627	65	3	3	1	0	1	458	2	2	0	0	NA	NA	NA	18	23	239	244	353	116	166	176	0	6	2	0	0.025	0.006
.	19.01.16-02.13.28-1-408650	119	7	7	2	0	2	472	6	6	0	0	NA	NA	NA	39	35	241	246	361	121	169	182	7	3	3	0.029	0.012	0.008
.	19.01.16-02.13.32-1-408654	180	13	13	3	0	2	498	11	11	0	0	NA	NA	NA	62	72	256	256	373	129	176	193	7	11	10	0.027	0.043	0.027
.	19.01.16-02.13.33-1-408655	125	5	5	1	0	1	464	3	3	0	0	NA	NA	NA	27	26	241	244	354	122	168	174	7	2	0	0.029	0.008	0
.	19.01.16-02.13.37-1-408662	67	2	2	1	0	1	452	1	1	0	0	NA	NA	NA	19	14	237	241	349	116	164	172	4	0	0	0.017	0	0
.	19.01.16-02.13.37-1-408663	100	5	5	2	0	2	470	3	3	0	0	NA	NA	NA	40	32	245	245	355	124	170	176	3	2	11	0.012	0.008	0.031
.	19.01.16-02.13.41-1-408665	118	8	8	1	0	1	463	7	7	0	0	NA	NA	NA	31	29	245	243	354	123	166	174	0	12	1	0	0.049	0.003
.	19.01.16-02.13.42-1-408666	92	6	6	1	0	1	458	4	4	0	0	NA	NA	NA	25	25	246	240	352	120	163	175	1	6	8	0.004	0.025	0.023
.	19.01.16-02.13.44-1-408668	90	6	6	3	0	2	465	5	5	0	0	NA	NA	NA	20	26	244	244	351	122	169	174	6	16	0	0.025	0.066	0
.	19.01.16-02.13.52-1-408671	101	6	6	1	0	1	467	5	5	0	0	NA	NA	NA	41	38	249	244	358	124	168	175	3	7	9	0.012	0.029	0.025
.	19.01.16-02.13.53-1-408687	30	1	1	0	0	0	0	0	0	0	0	NA	NA	NA	7	8	239	239	343	0	0	0	0	0	0	0	0	0
.	19.01.16-02.13.55-1-408688	147	7	7	3	0	2	486	6	6	0	0	NA	NA	NA	50	58	255	255	361	128	176	182	9	5	12	0.035	0.02	0.033
.	19.01.16-02.13.58-1-408693	114	7	7	1	0	1	471	5	5	0	0	NA	NA	NA	32	39	245	245	362	121	168	182	4	8	9	0.016	0.033	0.025
.	19.01.16-02.14.02-1-408696	154	8	8	2	0	2	480	6	6	0	0	NA	NA	NA	36	45	247	250	361	124	174	182	10	6	9	0.04	0.024	0.025
.	19.01.16-02.14.02-1-408697	186	13	13	3	0	3	473	11	11	0	0	NA	NA	NA	57	38	247	244	360	121	169	183	14	9	12	0.057	0.037	0.033
.	19.01.16-02.14.03-1-408698	39	1	1	0	0	0	0	0	0	0	0	NA	NA	NA	5	6	238	238	343	0	0	0	0	0	3	0	0	0.009
.	19.01.16-02.14.04-1-408699	126	4	4	1	0	0	484	3	3	0	0	NA	NA	NA	46	53	253	257	356	129	180	175	3	1	3	0.012	0.004	0.008
.	19.01.16-02.14.07-1-408700	30	1	1	1	0	1	0	0	0	0	0	NA	NA	NA	8	4	238	238	341	0	0	0	3	0	0	0.013	0	0
.	19.01.16-02.14.25-1-408717	162	22	22	7	0	4	491	19	19	0	0	NA	NA	NA	52	52	251	248	366	129	172	190	30	18	24	0.12	0.073	0.066
.	19.01.16-02.14.25-1-408719	92	7	7	2	0	2	468	6	6	0	0	NA	NA	NA	28	28	246	240	355	124	165	179	6	9	5	0.024	0.038	0.014
.	19.01.16-02.14.26-1-408720	290	67	67	15	0	10	502	64	64	0	0	NA	NA	NA	95	71	247	262	375	125	184	193	86	46	62	0.348	0.176	0.165
.	19.01.16-02.14.26-1-408722	175	14	14	2	0	1	499	13	13	0	0	NA	NA	NA	60	67	252	256	372	129	177	193	19	14	9	0.075	0.055	0.024
.	19.01.16-02.14.29-1-408728	39	1	1	0	0	0	0	0	0	0	0	NA	NA	NA	8	11	238	238	348	0	0	0	0	3	0	0	0.013	0
.	19.01.16-02.14.33-1-408731	236	25	25	9	0	7	505	23	23	0	0	NA	NA	NA	78	71	252	255	377	127	178	200	27	13	28	0.107	0.051	0.074
.	19.01.16-02.14.35-1-408733	384	41	41	14	0	13	545	39	39	0	0	NA	NA	NA	100	106	271	265	383	151	190	204	95	15	32	0.351	0.057	0.084
.	19.01.16-02.14.37-1-408738	471	28	28	7	0	6	585	24	24	0	0	NA	NA	NA	146	161	285	280	409	161	201	223	25	23	26	0.088	0.082	0.064
.	19.01.16-02.14.44-1-408744	59	2	2	0	0	0	454	1	1	0	0	NA	NA	NA	34	26	242	242	355	114	167	173	0	0	6	0	0	0.017
.	19.01.16-02.14.45-1-408745	123	10	10	0	0	0	485	7	7	0	0	NA	NA	NA	44	47	250	248	362	129	174	182	16	7	13	0.064	0.028	0.036
.	19.01.16-02.14.55-1-408764	68	3	3	1	0	1	464	2	2	0	0	NA	NA	NA	24	30	240	247	356	119	167	178	0	8	4	0	0.032	0.011
.	19.01.16-02.14.56-1-408766	120	5	5	1	0	1	484	4	4	0	0	NA	NA	NA	40	53	248	248	370	124	172	188	9	6	3	0.036	0.024	0.008
.	19.01.16-02.14.59-1-408770	350	62	62	15	0	13	531	57	57	0	0	NA	NA	NA	94	96	269	260	380	146	184	201	105	40	35	0.39	0.154	0.092
.	19.01.16-02.15.07-1-408775	447	85	85	23	0	17	549	74	74	0	0	NA	NA	NA	127	112	269	268	388	146	192	211	86	55	107	0.32	0.205	0.276
.	19.01.16-02.15.07-1-408776	92	8	8	0	0	0	465	6	6	0	0	NA	NA	NA	40	30	246	247	350	124	168	173	2	5	8	0.008	0.02	0.023
.	19.01.16-02.15.10-1-408777	117	8	8	3	0	3	464	7	7	0	0	NA	NA	NA	37	29	243	244	355	123	164	177	3	11	14	0.012	0.045	0.039
.	19.01.16-02.15.14-1-408778	233	36	36	12	0	8	490	34	34	0	0	NA	NA	NA	74	56	251	250	368	129	175	186	64	34	25	0.255	0.136	0.068
.	19.01.16-02.15.22-1-408791	63	2	2	1	0	1	449	1	1	0	0	NA	NA	NA	22	15	240	240	348	119	163	167	4	4	0	0.017	0.017	0
.	19.01.16-02.15.26-1-408798	61	2	2	0	0	0	455	1	1	0	0	NA	NA	NA	32	23	242	244	350	116	168	171	2	0	1	0.008	0	0.003
.	19.01.16-02.15.30-1-408804	323	46	46	9	0	4	534	41	41	0	0	NA	NA	NA	95	101	266	264	384	141	188	205	50	43	36	0.188	0.163	0.094
.	19.01.16-02.15.33-1-408805	441	55	55	16	0	10	580	51	51	0	0	NA	NA	NA	113	145	275	282	401	153	206	221	75	36	56	0.273	0.128	0.14
.	19.01.16-02.15.35-1-408809	181	18	18	3	0	2	501	16	16	0	0	NA	NA	NA	51	61	255	257	362	133	181	187	22	13	10	0.086	0.051	0.028
.	19.01.16-02.15.38-1-408816	97	16	16	4	0	3	466	13	13	0	0	NA	NA	NA	38	33	242	252	352	121	173	172	40	1	7	0.165	0.004	0.02
.	19.01.16-02.15.52-1-408840	144	9	9	1	0	1	470	7	7	0	0	NA	NA	NA	45	39	249	247	356	124	170	176	3	11	4	0.012	0.045	0.011
.	19.01.16-02.16.01-1-408847	175	10	10	1	0	1	488	9	9	0	0	NA	NA	NA	47	57	251	255	364	127	173	188	11	10	6	0.044	0.039	0.016
.	19.01.16-02.16.03-1-408850	34	1	1	0	0	0	0	0	0	0	0	NA	NA	NA	8	9	238	236	348	0	0	0	0	0	0	0	0	0
.	19.01.16-02.16.03-1-408851	61	3	3	1	0	1	352	1	1	0	0	NA	NA	NA	11	16	242	239	348	93	128	131	0	3	2	0	0.013	0.006
.	19.01.16-02.16.05-1-408854	144	13	13	1	0	1	467	12	12	0	0	NA	NA	NA	45	25	248	241	349	127	165	175	17	16	10	0.069	0.066	0.029
.	19.01.16-02.16.12-1-408859	57	2	2	0	0	0	301	1	1	0	0	NA	NA	NA	20	19	242	240	350	77	111	113	1	4	0	0.004	0.017	0
.	19.01.16-02.16.15-1-408864	90	7	7	2	0	2	465	4	4	0	0	NA	NA	NA	28	29	246	243	353	121	167	177	3	7	15	0.012	0.029	0.042
.	19.01.16-02.16.15-1-408865	144	17	17	5	0	4	473	14	14	0	0	NA	NA	NA	46	36	248	248	353	122	176	175	21	6	9	0.085	0.024	0.025
.	19.01.16-02.16.21-1-408871	87	4	4	1	0	1	463	3	3	0	0	NA	NA	NA	28	33	246	245	355	123	168	172	0	5	1	0	0.02	0.003
.	19.01.16-02.16.24-1-408874	121	4	4	3	0	2	466	3	3	0	0	NA	NA	NA	46	35	248	246	354	123	172	171	11	5	0	0.044	0.02	0
.	19.01.16-02.16.33-1-408886	265	73	73	17	0	14	509	68	68	0	0	NA	NA	NA	81	72	258	250	377	135	177	197	77	48	77	0.298	0.192	0.204
.	19.01.16-02.16.33-1-408887	31	1	1	0	0	0	0	0	0	0	0	NA	NA	NA	7	5	238	237	343	0	0	0	1	0	0	0.004	0	0
.	19.01.16-02.16.35-1-408896	63	2	2	1	0	1	254	1	1	0	0	NA	NA	NA	16	16	242	239	348	65	97	92	0	0	3	0	0	0.009
.	19.01.16-02.16.35-1-408897	62	2	2	1	0	1	450	1	1	0	0	NA	NA	NA	19	22	242	246	347	118	165	167	0	5	0	0	0.02	0
.	19.01.16-02.16.38-1-408900	92	8	8	1	0	0	470	7	7	0	0	NA	NA	NA	20	30	244	246	353	122	171	177	0	3	11	0	0.012	0.031
.	19.01.16-02.16.40-1-408901	123	7	7	0	0	0	476	6	6	0	0	NA	NA	NA	37	49	248	246	368	125	165	186	10	12	4	0.04	0.049	0.011
.	19.01.16-02.16.42-1-408906	59	2	2	1	0	1	461	1	1	0	0	NA	NA	NA	27	27	245	243	352	121	167	173	0	0	4	0	0	0.011
.	19.01.16-02.16.43-1-408907	504	62	62	20	0	16	570	56	56	0	0	NA	NA	NA	142	134	278	272	397	154	196	220	112	32	65	0.403	0.118	0.164
.	19.01.16-02.16.45-1-408909	125	8	8	1	0	1	466	7	7	0	0	NA	NA	NA	31	35	247	244	357	123	168	175	8	5	6	0.032	0.02	0.017
.	19.01.16-02.16.47-1-408911	36	1	1	0	0	0	0	0	0	0	0	NA	NA	NA	12	7	237	238	345	0	0	0	3	0	0	0.013	0	0
.	19.01.16-02.16.50-1-408914	256	42	42	12	0	7	515	39	39	0	0	NA	NA	NA	79	84	263	258	376	142	176	197	53	46	41	0.202	0.178	0.109
.	19.01.16-02.16.52-1-408930	34	1	1	0	0	0	0	0	0	0	0	NA	NA	NA	4	14	241	239	347	0	0	0	0	0	0	0	0	0
.	19.01.16-02.16.54-1-408932	348	71	71	15	0	11	543	67	67	0	0	NA	NA	NA	108	116	269	271	389	144	192	207	128	39	47	0.476	0.144	0.121
.	19.01.16-02.16.54-1-408933	235	27	27	7	0	7	503	24	24	0	0	NA	NA	NA	62	74	255	260	372	130	184	189	42	15	16	0.165	0.058	0.043
.	19.01.16-02.16.58-1-408940	121	10	10	3	0	2	465	8	8	0	0	NA	NA	NA	35	33	242	242	362	121	165	179	15	10	12	0.062	0.041	0.033
.	19.01.16-02.17.00-1-408944	61	2	2	0	0	0	300	1	1	0	0	NA	NA	NA	14	13	240	241	345	79	110	111	0	0	2	0	0	0.006
.	19.01.16-02.17.04-1-408946	61	2	2	0	0	0	454	1	1	0	0	NA	NA	NA	28	17	239	240	351	117	162	175	3	0	2	0.013	0	0.006
.	19.01.16-02.17.10-1-408949	353	79	79	28	0	21	521	71	71	0	0	NA	NA	NA	97	95	259	270	379	131	191	199	113	39	83	0.436	0.144	0.219
.	19.01.16-02.17.15-1-408950	353	98	98	22	0	17	523	92	92	0	0	NA	NA	NA	103	88	261	271	369	137	194	192	162	69	67	0.621	0.255	0.182
.	19.01.16-02.17.19-1-408954	500	58	58	24	0	17	561	48	48	0	0	NA	NA	NA	126	122	278	267	390	154	192	215	67	75	71	0.241	0.281	0.182
.	19.01.16-02.17.29-1-408975	210	19	19	4	0	4	498	18	18	0	0	NA	NA	NA	67	63	255	254	367	130	179	189	27	6	33	0.106	0.024	0.09
.	19.01.16-02.17.53-1-409006	180	42	42	9	0	7	496	38	38	0	0	NA	NA	NA	44	57	250	255	365	130	179	187	73	35	29	0.292	0.137	0.079
.	19.01.16-02.17.59-1-409013	145	14	14	3	0	2	476	13	13	0	0	NA	NA	NA	39	39	250	248	354	128	172	176	11	6	17	0.044	0.024	0.048
.	19.01.16-02.18.02-1-409015	60	3	3	2	0	2	451	2	2	0	0	NA	NA	NA	31	20	238	244	351	117	167	167	0	2	4	0	0.008	0.011
.	19.01.16-02.18.04-1-409016	123	16	16	4	0	4	472	15	15	0	0	NA	NA	NA	45	39	254	243	355	130	167	175	13	3	15	0.051	0.012	0.042
.	19.01.16-02.18.15-1-409027	233	19	19	5	0	5	496	17	17	0	0	NA	NA	NA	58	63	259	248	369	134	172	190	30	10	11	0.116	0.04	0.03
.	19.01.16-02.18.21-1-409036	240	51	51	18	0	11	508	48	48	0	0	NA	NA	NA	65	76	253	259	377	130	181	197	83	20	60	0.328	0.077	0.159
.	19.01.16-02.18.25-1-409044	497	67	67	16	0	12	572	60	60	0	0	NA	NA	NA	143	149	274	282	406	150	199	223	76	53	65	0.277	0.188	0.16
.	19.01.16-02.18.28-1-409052	62	3	3	0	0	0	465	2	2	0	0	NA	NA	NA	20	28	244	241	356	122	167	176	2	0	3	0.008	0	0.008
.	19.01.16-02.18.32-1-409055	206	34	34	8	0	6	483	30	30	0	0	NA	NA	NA	56	57	251	256	363	122	177	184	44	20	22	0.175	0.078	0.061
.	19.01.16-02.18.40-1-409067	242	17	17	2	0	1	503	16	16	0	0	NA	NA	NA	77	70	258	253	372	136	174	193	34	16	12	0.132	0.063	0.032
.	19.01.16-02.18.43-1-409070	121	8	8	2	0	2	468	7	7	0	0	NA	NA	NA	38	33	248	244	354	125	167	176	9	6	14	0.036	0.025	0.04
.	19.01.16-02.18.44-1-409072	34	1	1	0	0	0	0	0	0	0	0	NA	NA	NA	17	9	239	239	344	0	0	0	0	0	4	0	0	0.012
.	19.01.16-02.18.46-1-409076	66	3	3	1	0	1	249	2	2	0	0	NA	NA	NA	20	23	243	241	352	63	81	105	6	3	0	0.025	0.012	0
.	19.01.16-02.18.53-1-409094	267	37	37	5	0	5	508	31	31	0	0	NA	NA	NA	79	84	259	254	384	131	177	200	46	25	39	0.178	0.098	0.102
.	19.01.16-02.18.59-1-409099	267	18	18	5	0	4	517	15	15	0	0	NA	NA	NA	70	85	266	263	369	138	188	191	35	24	11	0.132	0.091	0.03
.	19.01.16-02.19.05-1-409100	64	3	3	1	0	1	251	2	2	0	0	NA	NA	NA	22	17	238	241	351	67	95	89	5	0	0	0.021	0	0
.	19.01.16-02.19.08-1-409103	116	5	5	2	0	1	476	4	4	0	0	NA	NA	NA	42	43	247	247	362	121	173	182	4	2	4	0.016	0.008	0.011
.	19.01.16-02.19.15-1-409107	174	20	20	3	0	3	483	18	18	0	0	NA	NA	NA	67	47	249	251	360	126	174	183	38	9	21	0.153	0.036	0.058
.	19.01.16-02.19.16-1-409108	267	16	16	2	0	2	502	12	12	0	0	NA	NA	NA	87	67	251	263	366	127	183	192	21	2	12	0.084	0.008	0.033
.	19.01.16-02.19.17-1-409109	180	27	27	8	0	8	489	23	23	0	0	NA	NA	NA	63	57	252	251	367	129	173	187	18	45	14	0.071	0.179	0.038
.	19.01.16-02.19.24-1-409126	174	18	18	10	0	9	505	17	17	0	0	NA	NA	NA	54	70	258	256	369	135	181	189	26	14	34	0.101	0.055	0.092
.	19.01.16-02.19.32-1-409139	113	6	6	1	0	1	471	5	5	0	0	NA	NA	NA	36	45	247	245	366	122	169	180	14	0	1	0.057	0	0.003
.	19.01.16-02.19.34-1-409141	149	16	16	3	0	2	474	14	14	0	0	NA	NA	NA	38	45	246	247	365	124	170	180	22	11	4	0.089	0.045	0.011
.	19.01.16-02.19.40-1-409148	157	7	7	0	0	0	469	5	5	0	0	NA	NA	NA	30	29	245	247	350	124	171	174	1	8	6	0.004	0.032	0.017
.	19.01.16-02.19.46-1-409152	65	4	4	2	0	2	470	2	2	0	0	NA	NA	NA	20	33	249	248	349	122	173	175	10	0	2	0.04	0	0.006
.	19.01.16-02.19.48-1-409153	59	2	2	0	0	0	352	1	1	0	0	NA	NA	NA	20	15	240	239	349	97	128	127	2	0	1	0.008	0	0.003
.	19.01.16-02.19.48-1-409155	116	11	11	4	0	4	473	9	9	0	0	NA	NA	NA	40	45	249	244	365	123	165	185	10	12	7	0.04	0.049	0.019
.	19.01.16-02.19.51-1-409156	93	8	8	1	0	1	471	7	7	0	0	NA	NA	NA	28	34	243	249	355	120	172	179	13	5	3	0.053	0.02	0.008
.	19.01.16-02.19.54-1-409173	236	28	28	6	0	6	493	23	23	0	0	NA	NA	NA	54	65	249	260	369	124	181	188	18	18	41	0.072	0.069	0.111
.	19.01.16-02.19.58-1-409177	117	9	9	0	0	0	474	8	8	0	0	NA	NA	NA	39	36	240	257	352	117	180	177	4	6	10	0.017	0.023	0.028
.	19.01.16-02.19.58-1-409178	236	36	36	6	0	3	496	33	33	0	0	NA	NA	NA	59	72	256	256	373	131	178	187	83	19	42	0.324	0.074	0.113
.	19.01.16-02.19.58-1-409179	35	1	1	0	0	0	0	0	0	0	0	NA	NA	NA	9	7	238	238	344	0	0	0	0	4	0	0	0.017	0
.	19.01.16-02.19.59-1-409183	63	3	3	1	0	1	457	2	2	0	0	NA	NA	NA	18	17	242	239	349	119	164	174	10	0	0	0.041	0	0
.	19.01.16-02.20.02-1-409184	121	17	17	4	0	3	470	16	16	0	0	NA	NA	NA	39	30	246	245	352	122	169	179	19	10	9	0.077	0.041	0.026
.	19.01.16-02.20.05-1-409190	152	14	14	2	0	2	481	13	13	0	0	NA	NA	NA	45	52	253	252	360	126	173	182	20	10	7	0.079	0.04	0.019
.	19.01.16-02.20.12-1-409196	291	93	93	27	0	23	507	88	88	0	0	NA	NA	NA	71	84	258	269	370	132	186	189	111	79	80	0.43	0.294	0.216
.	19.01.16-02.20.13-1-409197	211	13	13	3	0	3	492	11	11	0	0	NA	NA	NA	53	54	254	251	362	132	173	187	14	7	10	0.055	0.028	0.028
.	19.01.16-02.20.15-1-409198	122	5	5	0	0	0	466	4	4	0	0	NA	NA	NA	36	29	246	244	352	123	167	176	0	7	7	0	0.029	0.02
.	19.01.16-02.20.22-1-409213	148	13	13	5	0	2	467	12	12	0	0	NA	NA	NA	51	29	244	242	356	124	165	178	18	11	14	0.074	0.045	0.039
.	19.01.16-02.20.29-1-409224	61	2	2	0	0	0	453	1	1	0	0	NA	NA	NA	20	17	237	241	352	116	163	174	4	0	0	0.017	0	0
.	19.01.16-02.20.30-1-409225	33	1	1	0	0	0	0	0	0	0	0	NA	NA	NA	14	6	240	237	342	0	0	0	0	0	2	0	0	0.006
.	19.01.16-02.20.31-1-409226	88	5	5	0	0	0	462	3	3	0	0	NA	NA	NA	26	24	244	245	348	120	172	170	0	1	12	0	0.004	0.034
.	19.01.16-02.20.33-1-409228	230	61	61	16	0	14	508	56	56	0	0	NA	NA	NA	62	80	256	258	379	131	178	199	90	28	67	0.352	0.109	0.177
.	19.01.16-02.20.39-1-409235	233	51	51	12	0	11	506	47	47	0	0	NA	NA	NA	53	76	259	255	375	131	181	194	85	28	55	0.328	0.11	0.147
.	19.01.16-02.20.40-1-409236	92	5	5	3	0	1	463	4	4	0	0	NA	NA	NA	33	27	243	240	357	120	165	178	0	9	4	0	0.038	0.011
.	19.01.16-02.20.43-1-409240	121	6	6	2	0	1	474	5	5	0	0	NA	NA	NA	40	43	253	247	356	128	169	177	4	4	9	0.016	0.016	0.025
.	19.01.16-02.20.44-1-409241	329	46	46	15	0	15	532	40	40	0	0	NA	NA	NA	98	101	264	266	384	137	189	206	88	44	33	0.333	0.165	0.086
.	19.01.16-02.20.47-1-409242	66	2	2	1	0	1	464	0	0	0	0	NA	NA	NA	24	23	247	243	346	121	169	174	3	0	5	0.012	0	0.014
.	19.01.16-02.20.54-1-409265	95	9	9	2	0	1	453	7	7	0	0	NA	NA	NA	36	24	240	242	355	114	163	176	10	11	0	0.042	0.045	0
.	19.01.16-02.20.59-1-409270	156	5	5	3	0	2	480	4	4	0	0	NA	NA	NA	49	46	248	248	363	124	168	188	0	8	5	0	0.032	0.014
.	19.01.16-02.20.59-1-409271	210	31	31	6	0	3	480	29	29	0	0	NA	NA	NA	71	54	256	251	360	128	174	178	51	28	14	0.199	0.112	0.039
.	19.01.16-02.21.00-1-409272	148	5	5	3	0	3	479	4	4	0	0	NA	NA	NA	37	37	247	247	356	125	172	182	21	0	5	0.085	0	0.014
.	19.01.16-02.21.12-1-409277	210	41	41	12	0	11	491	36	36	0	0	NA	NA	NA	63	59	257	253	362	132	175	184	51	15	56	0.198	0.059	0.155
.	19.01.16-02.21.15-1-409279	35	1	1	1	0	1	0	0	0	0	0	NA	NA	NA	10	10	241	239	343	0	0	0	0	0	1	0	0	0.003
.	19.01.16-02.21.17-1-409280	88	3	3	0	0	0	462	2	2	0	0	NA	NA	NA	61	37	249	245	356	121	165	176	3	0	5	0.012	0	0.014
.	19.01.16-02.21.18-1-409282	441	71	71	20	0	18	555	64	64	0	0	NA	NA	NA	137	129	268	275	399	143	195	217	104	74	31	0.388	0.269	0.078
.	19.01.16-02.21.29-1-409304	151	14	14	3	0	3	483	13	13	0	0	NA	NA	NA	44	50	250	250	363	125	175	183	31	7	7	0.124	0.028	0.019
.	19.01.16-02.21.43-1-409313	259	31	31	6	0	5	498	28	28	0	0	NA	NA	NA	83	67	256	255	369	130	178	190	41	11	26	0.16	0.043	0.07
.	19.01.16-02.21.47-1-409316	387	73	73	12	0	7	523	67	67	0	0	NA	NA	NA	116	91	261	262	381	136	187	200	90	38	52	0.345	0.145	0.136
.	19.01.16-02.21.48-1-409317	273	32	32	8	0	7	508	29	29	0	0	NA	NA	NA	73	81	254	260	380	129	181	198	21	22	40	0.083	0.085	0.105
.	19.01.16-02.21.49-1-409318	325	103	103	24	0	19	514	98	98	0	0	NA	NA	NA	75	83	265	261	370	139	185	190	144	73	57	0.543	0.28	0.154
.	19.01.16-02.21.54-1-409337	201	34	34	8	0	7	496	28	28	0	0	NA	NA	NA	75	68	253	258	370	130	178	188	50	27	32	0.198	0.105	0.086
.	19.01.16-02.21.58-1-409343	155	6	6	4	0	3	473	5	5	0	0	NA	NA	NA	47	37	246	246	358	124	170	179	2	11	9	0.008	0.045	0.025
.	19.01.16-02.22.12-1-409350	177	9	9	0	0	0	486	7	7	0	0	NA	NA	NA	49	47	251	247	362	127	171	188	8	3	8	0.032	0.012	0.022
.	19.01.16-02.22.17-1-409353	87	7	7	0	0	0	476	5	5	0	0	NA	NA	NA	32	49	251	247	364	124	169	183	5	4	9	0.02	0.016	0.025
.	19.01.16-02.22.28-1-409371	384	31	31	9	0	8	545	28	28	0	0	NA	NA	NA	85	109	266	277	379	144	199	202	43	30	51	0.162	0.108	0.135
.	19.01.16-02.22.31-1-409374	175	20	20	6	0	4	496	19	19	0	0	NA	NA	NA	41	60	259	249	365	134	176	186	19	13	28	0.073	0.052	0.077
.	19.01.16-02.22.33-1-409377	352	29	29	9	0	9	515	24	24	0	0	NA	NA	NA	110	82	262	251	382	138	175	202	38	16	32	0.145	0.064	0.084
.	19.01.16-02.22.34-1-409378	93	4	4	1	0	1	463	3	3	0	0	NA	NA	NA	36	32	244	247	354	119	171	173	8	3	0	0.033	0.012	0
.	19.01.16-02.22.38-1-409387	61	2	2	0	0	0	451	1	1	0	0	NA	NA	NA	11	12	239	240	346	118	163	170	0	0	2	0	0	0.006
.	19.01.16-02.22.46-1-409390	64	2	2	1	0	1	401	1	1	0	0	NA	NA	NA	25	17	242	241	347	104	149	148	1	1	0	0.004	0.004	0
.	19.01.16-02.22.49-1-409393	98	18	18	3	0	3	459	16	16	0	0	NA	NA	NA	22	22	243	241	351	118	166	175	5	16	1	0.021	0.066	0.003
.	19.01.16-02.22.51-1-409396	221	22	22	7	0	5	498	20	20	0	0	NA	NA	NA	64	62	252	253	370	131	176	191	13	28	19	0.052	0.111	0.051
.	19.01.16-02.22.58-1-409419	178	16	16	2	0	2	491	13	13	0	0	NA	NA	NA	56	61	252	257	365	128	180	183	15	0	18	0.06	0	0.049
.	19.01.16-02.23.03-1-409425	121	10	10	3	0	3	473	8	8	0	0	NA	NA	NA	37	39	246	250	356	122	175	176	5	10	10	0.02	0.04	0.028
.	19.01.16-02.23.14-1-409430	85	4	4	1	0	1	459	3	3	0	0	NA	NA	NA	28	22	240	243	352	119	167	173	0	15	1	0	0.062	0.003
.	19.01.16-02.23.15-1-409431	406	51	51	12	0	10	535	48	48	0	0	NA	NA	NA	107	105	264	268	386	141	189	205	85	23	56	0.322	0.086	0.145
.	19.01.16-02.23.15-1-409432	33	1	1	1	0	1	0	0	0	0	0	NA	NA	NA	10	7	238	237	345	0	0	0	0	0	2	0	0	0.006
.	19.01.16-02.23.17-1-409433	62	2	2	1	0	1	449	1	1	0	0	NA	NA	NA	12	18	243	241	347	115	164	170	1	1	0	0.004	0.004	0
.	19.01.16-02.23.22-1-409443	275	31	31	6	0	4	503	27	27	0	0	NA	NA	NA	95	73	255	257	374	133	176	194	23	33	36	0.09	0.128	0.096
.	19.01.16-02.23.23-1-409446	129	15	15	4	0	3	468	12	12	0	0	NA	NA	NA	47	42	251	244	360	125	168	175	6	18	22	0.024	0.074	0.061
.	19.01.16-02.23.25-1-409455	328	77	77	18	0	17	540	71	71	0	0	NA	NA	NA	78	108	276	265	380	154	187	199	103	51	74	0.373	0.192	0.195
.	19.01.16-02.23.27-1-409460	30	1	1	0	0	0	0	0	0	0	0	NA	NA	NA	12	8	238	237	346	0	0	0	0	0	0	0	0	0
.	19.01.16-02.23.28-1-409461	260	26	26	9	0	8	512	21	21	0	0	NA	NA	NA	74	80	255	258	380	134	182	196	28	22	20	0.11	0.085	0.053
.	19.01.16-02.23.29-1-409465	193	20	20	5	0	4	489	19	19	0	0	NA	NA	NA	64	58	253	246	372	128	170	191	25	11	21	0.099	0.045	0.056
.	19.01.16-02.23.30-1-409466	121	7	7	0	0	0	474	6	6	0	0	NA	NA	NA	48	39	254	242	356	130	166	178	6	4	4	0.024	0.017	0.011
.	19.01.16-02.23.49-1-409481	92	4	4	0	0	0	467	3	3	0	0	NA	NA	NA	38	27	249	244	347	126	169	172	7	3	0	0.028	0.012	0
.	19.01.16-02.23.50-1-409482	208	23	23	4	0	3	495	21	21	0	0	NA	NA	NA	58	63	253	252	371	127	177	191	18	25	29	0.071	0.099	0.078
.	19.01.16-02.23.50-1-409483	37	1	1	1	0	1	0	0	0	0	0	NA	NA	NA	10	4	238	236	343	0	0	0	0	0	0	0	0	0
.	19.01.16-02.23.54-1-409499	32	1	1	0	0	0	0	0	0	0	0	NA	NA	NA	7	7	238	237	345	0	0	0	1	0	0	0.004	0	0
.	19.01.16-02.23.57-1-409500	35	1	1	0	0	0	0	0	0	0	0	NA	NA	NA	10	8	238	238	345	0	0	0	0	7	0	0	0.029	0
.	19.01.16-02.24.00-1-409506	150	10	10	0	0	0	482	8	8	0	0	NA	NA	NA	51	50	255	253	355	131	176	175	5	6	21	0.02	0.024	0.059
.	19.01.16-02.24.04-1-409511	158	18	18	1	0	1	474	15	15	0	0	NA	NA	NA	40	45	248	247	363	125	170	179	19	2	13	0.077	0.008	0.036
.	19.01.16-02.24.06-1-409513	383	36	36	9	0	6	540	31	31	0	0	NA	NA	NA	98	112	265	267	393	142	189	209	47	17	50	0.177	0.064	0.127
.	19.01.16-02.24.08-1-409514	93	6	6	0	0	0	457	4	4	0	0	NA	NA	NA	35	25	245	245	348	120	166	171	1	0	10	0.004	0	0.029
.	19.01.16-02.24.10-1-409516	66	2	2	0	0	0	349	0	0	0	0	NA	NA	NA	20	21	242	242	350	92	123	134	2	0	0	0.008	0	0
.	19.01.16-02.24.20-1-409529	66	2	2	0	0	0	453	1	1	0	0	NA	NA	NA	14	24	246	243	348	117	166	170	3	0	5	0.012	0	0.014
.	19.01.16-02.24.22-1-409534	61	2	2	0	0	0	298	1	1	0	0	NA	NA	NA	16	16	240	241	348	72	106	120	4	0	0	0.017	0	0
.	19.01.16-02.24.24-1-409538	238	38	38	10	0	6	503	33	33	0	0	NA	NA	NA	79	71	254	255	375	132	176	195	43	37	36	0.169	0.145	0.096
.	19.01.16-02.24.25-1-409540	125	7	7	0	0	0	472	5	5	0	0	NA	NA	NA	38	40	245	252	356	120	173	179	5	3	4	0.02	0.012	0.011
.	19.01.16-02.24.27-1-409543	265	38	38	7	0	7	537	35	35	0	0	NA	NA	NA	77	106	271	272	376	146	193	198	41	36	50	0.151	0.132	0.133
.	19.01.16-02.24.30-1-409548	116	9	9	2	0	1	484	7	7	0	0	NA	NA	NA	40	48	247	254	360	125	177	182	19	10	7	0.077	0.039	0.019
.	19.01.16-02.24.32-1-409550	94	10	10	2	0	1	458	9	9	0	0	NA	NA	NA	40	29	244	243	355	121	163	174	8	16	5	0.033	0.066	0.014
.	19.01.16-02.24.33-1-409552	180	13	13	2	0	2	486	11	11	0	0	NA	NA	NA	53	52	254	250	361	129	173	184	16	1	21	0.063	0.004	0.058
.	19.01.16-02.24.45-1-409563	386	51	51	9	0	7	560	47	47	0	0	NA	NA	NA	116	130	269	273	401	148	198	214	50	33	66	0.186	0.121	0.165
.	19.01.16-02.24.53-1-409580	35	1	1	0	0	0	0	0	0	0	0	NA	NA	NA	9	9	240	237	345	0	0	0	0	0	1	0	0	0.003
.	19.01.16-02.24.56-1-409584	330	76	76	27	0	20	521	74	74	0	0	NA	NA	NA	105	90	266	258	379	140	182	199	86	46	96	0.323	0.178	0.253
.	19.01.16-02.24.56-1-409585	216	19	19	4	0	3	494	18	18	0	0	NA	NA	NA	67	65	256	257	365	130	178	186	18	26	7	0.07	0.101	0.019
.	19.01.16-02.24.58-1-409590	31	1	1	0	0	0	0	0	0	0	0	NA	NA	NA	9	8	239	237	345	0	0	0	0	0	0	0	0	0
.	19.01.16-02.25.00-1-409592	355	44	44	8	0	6	525	41	41	0	0	NA	NA	NA	101	98	271	263	377	146	184	195	93	27	19	0.343	0.103	0.05
.	19.01.16-02.25.00-1-409593	95	6	6	3	0	3	464	5	5	0	0	NA	NA	NA	26	33	249	247	350	124	171	169	7	2	2	0.028	0.008	0.006
.	19.01.16-02.25.01-1-409594	65	3	3	0	0	0	457	1	1	0	0	NA	NA	NA	26	23	245	240	351	120	164	173	3	5	0	0.012	0.021	0
.	19.01.16-02.25.14-1-409598	211	17	17	4	0	3	507	14	14	0	0	NA	NA	NA	73	69	246	260	376	125	185	197	12	10	24	0.049	0.038	0.064
.	19.01.16-02.25.15-1-409599	83	5	5	2	0	2	450	4	4	0	0	NA	NA	NA	29	19	237	247	348	115	166	169	8	2	9	0.034	0.008	0.026
.	19.01.16-02.25.23-1-409613	71	3	3	1	0	1	454	1	1	0	0	NA	NA	NA	23	16	239	242	348	118	165	171	7	0	0	0.029	0	0
.	19.01.16-02.25.25-1-409617	144	13	13	5	0	3	481	12	12	0	0	NA	NA	NA	51	49	250	248	364	126	171	184	17	7	10	0.068	0.028	0.027
.	19.01.16-02.25.28-1-409624	32	1	1	0	0	0	0	0	0	0	0	NA	NA	NA	11	10	239	242	342	0	0	0	0	1	0	0	0.004	0
.	19.01.16-02.25.30-1-409628	201	22	22	2	0	2	490	20	20	0	0	NA	NA	NA	57	57	257	256	357	133	177	180	20	36	16	0.078	0.141	0.045
.	19.01.16-02.25.30-1-409629	268	58	58	17	0	13	508	54	54	0	0	NA	NA	NA	80	82	258	261	376	135	180	193	74	51	39	0.287	0.195	0.104
.	19.01.16-02.25.34-1-409633	33	1	1	0	0	0	0	0	0	0	0	NA	NA	NA	8	9	238	242	342	0	0	0	0	0	0	0	0	0
.	19.01.16-02.25.37-1-409638	57	2	2	1	0	1	458	1	1	0	0	NA	NA	NA	13	17	242	239	349	119	167	172	0	0	2	0	0	0.006
.	19.01.16-02.25.40-1-409642	287	68	68	17	0	11	499	65	65	0	0	NA	NA	NA	94	68	254	251	376	132	173	194	108	36	59	0.425	0.143	0.157
.	19.01.16-02.25.49-1-409648	127	15	15	6	0	6	481	14	14	0	0	NA	NA	NA	44	47	247	257	356	123	178	180	21	4	14	0.085	0.016	0.039
.	19.01.16-02.25.53-1-409665	234	36	36	13	0	9	509	33	33	0	0	NA	NA	NA	64	74	254	253	380	132	179	198	67	19	20	0.264	0.075	0.053
.	19.01.16-02.25.54-1-409666	158	11	11	2	0	2	486	10	10	0	0	NA	NA	NA	43	51	248	251	365	125	177	184	10	17	13	0.04	0.068	0.036
.	19.01.16-02.26.05-1-409674	381	47	47	12	0	10	538	43	43	0	0	NA	NA	NA	105	106	261	265	393	139	185	214	68	47	30	0.261	0.177	0.076
.	19.01.16-02.26.11-1-409677	366	41	41	12	0	10	527	34	34	0	0	NA	NA	NA	102	91	257	260	387	136	181	210	42	20	37	0.163	0.077	0.096
.	19.01.16-02.26.13-1-409679	92	5	5	2	0	1	467	3	3	0	0	NA	NA	NA	30	27	247	240	353	126	166	175	7	8	5	0.028	0.033	0.014
.	19.01.16-02.26.20-1-409692	34	1	1	1	0	1	0	0	0	0	0	NA	NA	NA	7	5	237	240	341	0	0	0	0	0	2	0	0	0.006
.	19.01.16-02.26.21-1-409694	266	16	16	7	0	5	508	14	14	0	0	NA	NA	NA	78	71	253	264	367	129	191	188	20	18	10	0.079	0.068	0.027
.	19.01.16-02.26.23-1-409696	63	4	4	0	0	0	462	3	3	0	0	NA	NA	NA	21	23	243	240	353	121	166	175	3	5	2	0.012	0.021	0.006
.	19.01.16-02.26.28-1-409704	62	2	2	0	0	0	462	1	1	0	0	NA	NA	NA	27	31	244	246	354	119	169	174	0	9	0	0	0.037	0
.	19.01.16-02.26.38-1-409723	63	2	2	0	0	0	458	1	1	0	0	NA	NA	NA	24	16	244	240	345	121	168	169	2	3	0	0.008	0.012	0
.	19.01.16-02.26.41-1-409724	461	84	84	19	0	16	551	78	78	0	0	NA	NA	NA	125	124	272	265	400	144	187	220	78	97	71	0.287	0.366	0.178
.	19.01.16-02.26.45-1-409726	176	20	20	2	0	1	490	18	18	0	0	NA	NA	NA	46	57	258	252	360	133	173	184	14	24	4	0.054	0.095	0.011
.	19.01.16-02.26.45-1-409727	61	4	4	2	0	2	469	3	3	0	0	NA	NA	NA	27	36	245	245	359	125	166	178	10	3	1	0.041	0.012	0.003
.	19.01.16-02.26.50-1-409730	121	7	7	0	0	0	479	5	5	0	0	NA	NA	NA	46	50	251	250	362	125	173	181	2	7	6	0.008	0.028	0.017
.	19.01.16-02.26.50-1-409731	178	16	16	2	0	2	487	14	14	0	0	NA	NA	NA	53	52	255	250	360	131	177	179	10	14	6	0.039	0.056	0.017
.	19.01.16-02.26.59-1-409753	36	1	1	0	0	0	0	0	0	0	0	NA	NA	NA	6	12	239	241	345	0	0	0	0	3	0	0	0.012	0
.	19.01.16-02.27.02-1-409754	118	8	8	1	0	1	473	4	4	0	0	NA	NA	NA	36	38	251	243	357	125	166	182	20	9	12	0.08	0.037	0.034
.	19.01.16-02.27.04-1-409755	378	33	33	13	0	10	530	29	29	0	0	NA	NA	NA	102	93	262	258	386	140	182	208	66	23	37	0.252	0.089	0.096
.	19.01.16-02.27.04-1-409756	62	4	4	1	0	1	457	3	3	0	0	NA	NA	NA	23	23	245	242	349	121	164	172	0	9	2	0	0.037	0.006
.	19.01.16-02.27.10-1-409757	229	17	17	4	0	3	496	12	12	0	0	NA	NA	NA	68	61	252	258	364	130	181	185	15	15	11	0.06	0.058	0.03
.	19.01.16-02.27.13-1-409758	329	25	25	5	0	5	516	21	21	0	0	NA	NA	NA	86	86	258	265	376	134	186	196	18	38	26	0.07	0.143	0.069
.	19.01.16-02.27.13-1-409759	33	1	1	0	0	0	0	0	0	0	0	NA	NA	NA	11	15	241	243	344	0	0	0	0	0	0	0	0	0
.	19.01.16-02.27.13-1-409760	29	1	1	0	0	0	0	0	0	0	0	NA	NA	NA	10	13	241	239	346	0	0	0	0	0	0	0	0	0
.	19.01.16-02.27.14-1-409761	96	7	7	0	0	0	475	6	6	0	0	NA	NA	NA	32	33	247	245	354	128	169	178	9	4	5	0.036	0.016	0.014
.	19.01.16-02.27.15-1-409762	33	1	1	0	0	0	0	0	0	0	0	NA	NA	NA	8	9	239	237	346	0	0	0	0	1	0	0	0.004	0
.	19.01.16-02.27.17-1-409763	267	55	55	17	0	14	518	52	52	0	0	NA	NA	NA	89	90	266	265	372	140	187	191	92	23	57	0.346	0.087	0.153
.	19.01.16-02.27.17-1-409764	143	6	6	2	0	2	476	4	4	0	0	NA	NA	NA	35	37	245	246	359	127	170	179	0	3	9	0	0.012	0.025
.	19.01.16-02.27.23-1-409793	85	7	7	2	0	1	466	4	4	0	0	NA	NA	NA	28	34	247	244	356	125	165	176	2	15	6	0.008	0.061	0.017
.	19.01.16-02.27.31-1-409804	385	46	46	12	0	9	516	43	43	0	0	NA	NA	NA	98	83	265	257	374	141	180	195	62	40	54	0.234	0.156	0.144
.	19.01.16-02.27.32-1-409805	30	1	1	0	0	0	0	0	0	0	0	NA	NA	NA	10	6	238	237	344	0	0	0	0	0	0	0	0	0
.	19.01.16-02.27.34-1-409806	30	1	1	0	0	0	0	0	0	0	0	NA	NA	NA	7	8	237	238	346	0	0	0	0	0	0	0	0	0
.	19.01.16-02.27.34-1-409807	150	11	11	0	0	0	478	9	9	0	0	NA	NA	NA	54	46	252	253	354	129	174	175	9	8	6	0.036	0.032	0.017
.	19.01.16-02.27.36-1-409811	295	52	52	12	0	10	506	47	47	0	0	NA	NA	NA	87	71	261	256	367	133	181	192	61	30	51	0.234	0.117	0.139
.	19.01.16-02.27.40-1-409813	68	6	6	0	0	0	459	4	4	0	0	NA	NA	NA	15	16	244	238	347	123	164	172	7	9	0	0.029	0.038	0
.	19.01.16-02.27.49-1-409814	231	21	21	2	0	2	513	17	17	0	0	NA	NA	NA	72	74	251	264	372	131	189	193	22	14	18	0.088	0.053	0.048
.	19.01.16-02.27.51-1-409815	123	11	11	2	0	2	470	10	10	0	0	NA	NA	NA	33	32	251	245	349	126	171	173	14	14	3	0.056	0.057	0.009
.	19.01.16-02.27.54-1-409831	152	19	19	5	0	4	476	16	16	0	0	NA	NA	NA	47	40	247	246	360	125	169	182	14	27	19	0.057	0.11	0.053
.	19.01.16-02.27.54-1-409832	88	3	3	2	0	2	455	2	2	0	0	NA	NA	NA	26	20	244	241	348	119	166	170	0	2	6	0	0.008	0.017
.	19.01.16-02.28.10-1-409837	96	5	5	1	0	1	474	3	3	0	0	NA	NA	NA	37	37	248	245	357	125	169	180	4	4	7	0.016	0.016	0.02
.	19.01.16-02.28.13-1-409838	37	1	1	1	0	1	0	0	0	0	0	NA	NA	NA	9	13	241	239	346	0	0	0	0	6	0	0	0.025	0
.	19.01.16-02.28.18-1-409841	146	7	7	0	0	0	485	6	6	0	0	NA	NA	NA	45	43	250	251	355	129	174	182	5	12	3	0.02	0.048	0.008
.	19.01.16-02.28.21-1-409849	209	41	41	12	0	12	505	34	34	0	0	NA	NA	NA	60	74	260	260	367	136	180	189	58	49	44	0.223	0.188	0.12
.	19.01.16-02.28.22-1-409852	62	2	2	1	0	1	349	1	1	0	0	NA	NA	NA	17	18	242	240	349	91	121	137	2	0	0	0.008	0	0
.	19.01.16-02.28.25-1-409854	143	17	17	3	0	3	472	16	16	0	0	NA	NA	NA	41	43	246	249	361	122	174	176	25	1	16	0.102	0.004	0.044
.	19.01.16-02.28.30-1-409860	91	4	4	0	0	0	463	3	3	0	0	NA	NA	NA	32	32	248	243	354	124	165	174	0	4	4	0	0.016	0.011
.	19.01.16-02.28.31-1-409861	201	10	10	1	0	1	498	9	9	0	0	NA	NA	NA	46	71	253	254	377	131	173	194	23	7	7	0.091	0.028	0.019
.	19.01.16-02.28.31-1-409862	367	51	51	22	0	18	544	44	44	0	0	NA	NA	NA	88	108	260	266	395	140	192	212	76	53	47	0.292	0.199	0.119
.	19.01.16-02.28.34-1-409868	37	1	1	1	0	1	0	0	0	0	0	NA	NA	NA	11	11	241	239	344	0	0	0	2	0	0	0.008	0	0
.	19.01.16-02.28.36-1-409871	267	60	60	18	0	15	517	56	56	0	0	NA	NA	NA	82	88	261	264	376	137	186	194	68	17	74	0.261	0.064	0.197
.	19.01.16-02.28.37-1-409873	176	11	11	4	0	3	489	10	10	0	0	NA	NA	NA	61	56	254	251	364	129	172	188	15	1	19	0.059	0.004	0.052
.	19.01.16-02.28.42-1-409874	261	38	38	8	0	7	507	36	36	0	0	NA	NA	NA	83	76	254	258	377	127	183	197	28	38	35	0.11	0.147	0.093
.	19.01.16-02.28.45-1-409875	33	1	1	1	0	1	0	0	0	0	0	NA	NA	NA	8	13	241	239	346	0	0	0	0	0	0	0	0	0
.	19.01.16-02.28.47-1-409876	57	2	2	0	0	0	0	1	1	0	0	NA	NA	NA	17	13	237	243	346	0	0	0	0	2	0	0	0.008	0
.	19.01.16-02.28.48-1-409877	180	16	16	6	0	4	489	13	13	0	0	NA	NA	NA	62	57	258	250	362	130	177	182	16	10	30	0.062	0.04	0.083
.	19.01.16-02.28.51-1-409893	151	8	8	2	0	2	477	7	7	0	0	NA	NA	NA	39	48	249	252	360	126	168	183	0	23	5	0	0.091	0.014
.	19.01.16-02.28.54-1-409894	123	7	7	1	0	1	470	4	4	0	0	NA	NA	NA	40	36	246	248	355	124	169	177	8	1	2	0.033	0.004	0.006
.	19.01.16-02.28.56-1-409895	124	17	17	5	0	3	482	16	16	0	0	NA	NA	NA	41	50	247	252	364	124	175	183	12	9	13	0.049	0.036	0.036
.	19.01.16-02.29.08-1-409899	267	27	27	6	0	5	499	23	23	0	0	NA	NA	NA	56	68	253	249	379	131	172	196	42	10	26	0.166	0.04	0.069
.	19.01.16-02.29.09-1-409900	353	21	21	6	0	5	542	17	17	0	0	NA	NA	NA	103	114	270	263	394	144	185	213	28	7	33	0.104	0.027	0.084
.	19.01.16-02.29.11-1-409901	68	2	2	0	0	0	451	1	1	0	0	NA	NA	NA	17	16	238	243	348	116	163	172	0	1	4	0	0.004	0.011
.	19.01.16-02.29.12-1-409902	115	7	7	2	0	2	466	6	6	0	0	NA	NA	NA	44	30	245	242	356	122	168	176	8	3	10	0.033	0.012	0.028
.	19.01.16-02.29.20-1-409906	119	10	10	4	0	4	465	8	8	0	0	NA	NA	NA	36	33	245	247	354	122	170	173	2	22	2	0.008	0.089	0.006
.	19.01.16-02.29.22-1-409909	575	48	48	17	0	13	580	41	41	0	0	NA	NA	NA	150	149	278	283	401	157	203	220	59	22	77	0.212	0.078	0.192
.	19.01.16-02.29.34-1-409924	205	15	15	1	0	1	491	11	11	0	0	NA	NA	NA	73	57	255	259	356	129	183	179	18	12	6	0.071	0.046	0.017
.	19.01.16-02.29.38-1-409928	156	14	14	1	0	1	487	12	12	0	0	NA	NA	NA	51	55	251	251	366	126	176	185	11	8	13	0.044	0.032	0.036
.	19.01.16-02.29.40-1-409929	32	1	1	0	0	0	0	0	0	0	0	NA	NA	NA	8	8	237	238	346	0	0	0	0	0	0	0	0	0
.	19.01.16-02.29.42-1-409930	34	1	1	1	0	1	0	0	0	0	0	NA	NA	NA	10	7	238	238	344	0	0	0	0	4	0	0	0.017	0
.	19.01.16-02.29.44-1-409931	500	74	74	21	0	15	576	70	70	0	0	NA	NA	NA	140	146	272	283	404	147	207	222	146	35	70	0.537	0.124	0.173
.	19.01.16-02.29.45-1-409932	439	53	53	15	0	10	543	48	48	0	0	NA	NA	NA	108	108	264	262	395	143	187	213	61	52	52	0.231	0.198	0.132
.	19.01.16-02.29.45-1-409933	97	4	4	0	0	0	464	2	2	0	0	NA	NA	NA	37	35	247	248	353	122	172	170	0	12	0	0	0.048	0
.	19.01.16-02.29.48-1-409934	120	5	5	1	0	1	479	3	3	0	0	NA	NA	NA	37	42	247	248	360	124	173	182	2	3	3	0.008	0.012	0.008
.	19.01.16-02.29.54-1-409950	242	35	35	9	0	4	511	32	32	0	0	NA	NA	NA	79	76	256	256	377	133	181	197	45	41	46	0.176	0.16	0.122
.	19.01.16-02.29.56-1-409951	34	1	1	0	0	0	0	0	0	0	0	NA	NA	NA	12	13	239	241	346	0	0	0	0	0	0	0	0	0
.	19.01.16-02.29.58-1-409955	88	3	3	1	0	1	473	2	2	0	0	NA	NA	NA	22	29	244	248	350	124	175	174	7	0	3	0.029	0	0.009
.	19.01.16-02.29.58-1-409956	207	29	29	5	0	4	486	24	24	0	0	NA	NA	NA	68	56	255	260	354	131	179	176	39	40	22	0.153	0.154	0.062
.	19.01.16-02.29.58-1-409957	379	70	70	20	0	15	528	60	60	0	0	NA	NA	NA	103	93	265	262	379	143	185	200	108	49	65	0.408	0.187	0.172
.	19.01.16-02.30.04-1-409962	240	44	44	13	0	10	502	41	41	0	0	NA	NA	NA	78	69	254	260	368	128	182	192	61	30	36	0.24	0.115	0.098
.	19.01.16-02.30.10-1-409963	378	62	62	15	0	11	522	57	57	0	0	NA	NA	NA	109	98	257	266	388	134	186	202	80	35	73	0.311	0.132	0.188
.	19.01.16-02.30.30-1-409980	327	17	17	3	0	3	534	16	16	0	0	NA	NA	NA	93	94	258	259	390	138	186	210	13	15	16	0.05	0.058	0.041
.	19.01.16-02.30.40-1-409986	36	1	1	0	0	0	0	0	0	0	0	NA	NA	NA	11	6	238	237	344	0	0	0	0	1	0	0	0.004	0
.	19.01.16-02.30.42-1-409987	148	8	8	4	0	1	485	7	7	0	0	NA	NA	NA	43	53	252	250	364	129	171	185	9	6	20	0.036	0.024	0.055
.	19.01.16-02.30.44-1-409989	96	10	10	4	0	4	456	8	8	0	0	NA	NA	NA	24	28	244	243	354	121	163	172	13	3	5	0.053	0.012	0.014
.	19.01.16-02.30.51-1-409990	707	96	96	24	0	20	632	93	93	0	0	NA	NA	NA	200	206	301	290	428	176	212	244	142	73	96	0.472	0.252	0.224
.	19.01.16-02.30.53-1-410006	125	7	7	2	0	1	471	5	5	0	0	NA	NA	NA	41	37	248	245	357	123	168	180	3	5	14	0.012	0.02	0.039
.	19.01.16-02.30.57-1-410010	152	14	14	3	0	3	493	13	13	0	0	NA	NA	NA	43	55	251	255	362	131	177	185	5	4	21	0.02	0.016	0.058
.	19.01.16-02.31.01-1-410011	33	1	1	1	0	1	0	0	0	0	0	NA	NA	NA	6	10	236	241	346	0	0	0	0	2	0	0	0.008	0
.	19.01.16-02.31.01-1-410012	35	1	1	0	0	0	0	0	0	0	0	NA	NA	NA	13	8	237	239	345	0	0	0	0	0	0	0	0	0
.	19.01.16-02.31.03-1-410013	202	7	7	3	0	3	493	6	6	0	0	NA	NA	NA	59	62	250	265	360	129	183	181	7	6	8	0.028	0.023	0.022
.	19.01.16-02.31.03-1-410014	323	21	21	6	0	4	512	19	19	0	0	NA	NA	NA	94	80	267	255	371	143	179	190	14	24	27	0.052	0.094	0.073
.	19.01.16-02.31.09-1-410055	530	64	64	19	0	16	570	58	58	0	0	NA	NA	NA	171	149	286	278	398	158	197	215	107	45	59	0.374	0.162	0.148
.	19.01.16-02.31.13-1-410056	37	1	1	0	0	0	0	0	0	0	0	NA	NA	NA	12	13	240	239	347	0	0	0	0	0	1	0	0	0.003
.	19.01.16-02.31.16-1-410057	114	7	7	1	0	0	473	5	5	0	0	NA	NA	NA	34	40	254	243	356	129	167	177	4	4	3	0.016	0.016	0.008
.	19.01.16-02.31.17-1-410058	255	25	25	6	0	5	510	24	24	0	0	NA	NA	NA	80	76	257	255	377	132	178	200	27	30	19	0.105	0.118	0.05
.	19.01.16-02.31.19-1-410061	59	2	2	0	0	0	460	1	1	0	0	NA	NA	NA	17	20	241	243	349	123	167	170	0	0	4	0	0	0.011
.	19.01.16-02.31.21-1-410064	364	73	73	15	0	13	531	66	66	0	0	NA	NA	NA	109	102	269	263	383	141	184	206	109	58	54	0.405	0.221	0.141
.	19.01.16-02.31.22-1-410066	59	3	3	0	0	0	465	2	2	0	0	NA	NA	NA	21	30	246	242	355	122	167	176	0	3	7	0	0.012	0.02
.	19.01.16-02.31.30-1-410078	88	5	5	0	0	0	458	3	3	0	0	NA	NA	NA	19	24	245	242	350	122	163	173	5	3	0	0.02	0.012	0
.	19.01.16-02.31.31-1-410079	110	11	11	3	0	3	467	10	10	0	0	NA	NA	NA	34	38	242	250	359	121	172	174	3	14	1	0.012	0.056	0.003
.	19.01.16-02.31.34-1-410081	118	6	6	3	0	3	464	4	4	0	0	NA	NA	NA	54	30	244	244	355	119	170	175	7	5	8	0.029	0.02	0.023
.	19.01.16-02.31.37-1-410085	155	9	9	3	0	3	487	7	7	0	0	NA	NA	NA	45	50	250	250	363	130	176	181	10	13	14	0.04	0.052	0.039
.	19.01.16-02.31.45-1-410086	151	9	9	2	0	2	481	8	8	0	0	NA	NA	NA	45	47	251	253	356	128	174	179	7	6	27	0.028	0.024	0.076
.	19.01.16-02.31.49-1-410087	214	53	53	16	0	14	493	48	48	0	0	NA	NA	NA	60	62	255	249	371	131	170	192	91	29	42	0.357	0.116	0.113
.	19.01.16-02.31.49-1-410088	86	3	3	1	0	1	464	2	2	0	0	NA	NA	NA	21	28	241	248	352	120	171	173	6	0	7	0.025	0	0.02
.	19.01.16-02.31.52-1-410104	403	38	38	10	0	8	538	35	35	0	0	NA	NA	NA	111	109	262	273	387	142	192	204	52	27	34	0.198	0.099	0.088
.	19.01.16-02.32.01-1-410110	444	41	41	16	0	14	550	38	38	0	0	NA	NA	NA	131	118	268	277	386	146	198	206	65	52	48	0.243	0.188	0.124
.	19.01.16-02.32.03-1-410111	441	43	43	17	0	14	548	39	39	0	0	NA	NA	NA	118	114	268	272	387	143	194	211	58	54	46	0.216	0.199	0.119
.	19.01.16-02.32.09-1-410112	89	4	4	0	0	0	457	2	2	0	0	NA	NA	NA	25	25	240	242	356	120	163	174	5	0	9	0.021	0	0.025
.	19.01.16-02.32.22-1-410119	94	5	5	1	0	0	466	4	4	0	0	NA	NA	NA	21	25	240	244	354	121	167	178	0	8	14	0	0.033	0.04
.	19.01.16-02.32.36-1-410136	233	18	18	3	0	3	524	13	13	0	0	NA	NA	NA	76	91	261	264	379	135	189	200	23	18	18	0.088	0.068	0.047
.	19.01.16-02.32.37-1-410139	64	2	2	0	0	0	467	1	1	0	0	NA	NA	NA	28	31	245	243	356	124	163	180	0	0	2	0	0	0.006
.	19.01.16-02.32.42-1-410140	87	5	5	2	0	2	455	4	4	0	0	NA	NA	NA	34	25	240	242	356	115	164	176	5	2	1	0.021	0.008	0.003
.	19.01.16-02.32.46-1-410141	128	10	10	0	0	0	465	8	8	0	0	NA	NA	NA	35	38	247	242	362	121	163	181	12	7	3	0.049	0.029	0.008
.	19.01.16-02.32.47-1-410142	32	1	1	0	0	0	0	0	0	0	0	NA	NA	NA	12	9	239	238	345	0	0	0	3	0	0	0.013	0	0
.	19.01.16-02.32.48-1-410143	257	37	37	5	0	5	508	33	33	0	0	NA	NA	NA	67	69	253	259	370	130	184	194	33	41	30	0.13	0.158	0.081
.	19.01.16-02.32.48-1-410144	320	57	57	17	0	10	546	51	51	0	0	NA	NA	NA	90	113	275	275	376	151	195	200	65	49	63	0.236	0.178	0.168
.	19.01.16-02.32.50-1-410145	61	2	2	0	0	0	454	1	1	0	0	NA	NA	NA	24	19	241	242	349	118	164	172	3	2	0	0.012	0.008	0
.	19.01.16-02.32.55-1-410161	116	5	5	0	0	0	467	4	4	0	0	NA	NA	NA	32	32	243	243	359	121	164	182	6	3	2	0.025	0.012	0.006
.	19.01.16-02.33.01-1-410165	215	21	21	10	0	8	480	18	18	0	0	NA	NA	NA	67	43	245	250	361	124	171	185	15	16	12	0.061	0.064	0.033
.	19.01.16-02.33.02-1-410166	288	53	53	16	0	14	509	47	47	0	0	NA	NA	NA	82	75	260	259	369	137	181	191	59	32	51	0.227	0.124	0.138
.	19.01.16-02.33.03-1-410167	122	4	4	0	0	0	468	3	3	0	0	NA	NA	NA	35	36	243	244	362	120	165	183	2	1	5	0.008	0.004	0.014
.	19.01.16-02.33.03-1-410168	419	52	52	19	0	16	543	50	50	0	0	NA	NA	NA	85	111	264	277	383	139	200	204	69	57	47	0.261	0.206	0.123
.	19.01.16-02.33.07-1-410169	28	1	1	0	0	0	0	0	0	0	0	NA	NA	NA	9	11	237	240	347	0	0	0	2	0	0	0.008	0	0
.	19.01.16-02.33.09-1-410171	116	18	18	4	0	3	478	17	17	0	0	NA	NA	NA	38	41	244	254	356	126	175	177	15	12	25	0.061	0.047	0.07
.	19.01.16-02.33.10-1-410172	89	4	4	1	0	1	472	3	3	0	0	NA	NA	NA	31	33	244	248	354	120	172	180	8	3	4	0.033	0.012	0.011
.	19.01.16-02.33.15-1-410174	184	22	22	6	0	5	495	20	20	0	0	NA	NA	NA	50	61	249	256	369	127	177	191	20	29	14	0.08	0.113	0.038
.	19.01.16-02.33.23-1-410181	61	4	4	0	0	0	303	3	3	0	0	NA	NA	NA	19	18	240	243	348	74	114	115	0	6	0	0	0.025	0
.	19.01.16-02.33.30-1-410192	101	5	5	1	0	1	461	4	4	0	0	NA	NA	NA	44	32	247	244	354	118	167	176	6	12	6	0.024	0.049	0.017
.	19.01.16-02.33.31-1-410193	86	3	3	3	0	3	454	2	2	0	0	NA	NA	NA	31	26	247	241	351	122	159	173	0	5	0	0	0.021	0
.	19.01.16-02.33.36-1-410197	204	20	20	4	0	4	494	18	18	0	0	NA	NA	NA	51	51	256	248	360	135	174	185	29	7	19	0.113	0.028	0.053
.	19.01.16-02.33.39-1-410199	209	29	29	7	0	6	507	28	28	0	0	NA	NA	NA	65	79	254	263	375	128	186	193	26	18	33	0.102	0.068	0.088
.	19.01.16-02.33.42-1-410200	320	63	63	19	0	13	532	57	57	0	0	NA	NA	NA	101	101	268	266	380	143	189	200	95	52	61	0.354	0.195	0.161
.	19.01.16-02.33.43-1-410201	239	73	73	17	0	15	496	67	67	0	0	NA	NA	NA	70	58	257	254	360	136	177	183	77	57	49	0.3	0.224	0.136
.	19.01.16-02.33.46-1-410202	32	1	1	0	0	0	0	0	0	0	0	NA	NA	NA	8	5	237	237	344	0	0	0	0	0	0	0	0	0
.	19.01.16-02.33.48-1-410203	99	5	5	1	0	1	456	4	4	0	0	NA	NA	NA	25	21	242	240	352	120	165	171	8	0	7	0.033	0	0.02
.	19.01.16-02.33.55-1-410219	91	4	4	0	0	0	458	3	3	0	0	NA	NA	NA	18	15	240	240	348	120	164	174	0	4	2	0	0.017	0.006
.	19.01.16-02.34.02-1-410223	122	12	12	4	0	4	475	11	11	0	0	NA	NA	NA	42	43	247	256	353	121	176	178	29	3	7	0.117	0.012	0.02
.	19.01.16-02.34.06-1-410224	317	74	74	21	0	17	525	70	70	0	0	NA	NA	NA	82	95	267	262	379	139	186	200	96	54	75	0.36	0.206	0.198
.	19.01.16-02.34.07-1-410225	170	13	13	0	0	0	484	10	10	0	0	NA	NA	NA	69	54	246	261	360	121	180	183	17	14	2	0.069	0.054	0.006
.	19.01.16-02.34.07-1-410226	55	2	2	1	0	1	453	1	1	0	0	NA	NA	NA	27	25	241	245	352	116	169	168	9	0	0	0.037	0	0
.	19.01.16-02.34.08-1-410227	292	65	65	22	0	18	506	60	60	0	0	NA	NA	NA	70	74	257	253	377	132	177	197	73	79	83	0.284	0.312	0.22
.	19.01.16-02.34.13-1-410228	88	4	4	0	0	0	464	3	3	0	0	NA	NA	NA	24	26	243	247	349	122	170	172	0	2	3	0	0.008	0.009
.	19.01.16-02.34.18-1-410230	322	41	41	6	0	2	504	36	36	0	0	NA	NA	NA	83	63	252	258	366	130	182	192	68	32	38	0.27	0.124	0.104
.	19.01.16-02.34.21-1-410234	62	3	3	1	0	1	450	2	2	0	0	NA	NA	NA	31	15	240	239	349	117	161	172	3	0	2	0.012	0	0.006
.	19.01.16-02.34.26-1-410245	95	3	3	1	0	1	467	2	2	0	0	NA	NA	NA	34	33	250	244	352	125	166	176	0	0	8	0	0	0.023
.	19.01.16-02.34.28-1-410250	85	3	3	1	0	1	463	2	2	0	0	NA	NA	NA	35	32	245	245	355	119	168	176	4	0	4	0.016	0	0.011
.	19.01.16-02.34.39-1-410255	284	24	24	4	0	2	512	21	21	0	0	NA	NA	NA	79	76	252	263	374	128	186	198	32	8	16	0.127	0.03	0.043
.	19.01.16-02.34.44-1-410256	64	2	2	1	0	0	462	1	1	0	0	NA	NA	NA	15	22	244	241	350	120	168	174	0	0	7	0	0	0.02
.	19.01.16-02.34.47-1-410257	264	31	31	3	0	3	512	27	27	0	0	NA	NA	NA	86	86	258	258	383	133	177	202	37	41	26	0.143	0.159	0.068
.	19.01.16-02.34.54-1-410273	146	11	11	3	0	2	473	9	9	0	0	NA	NA	NA	49	43	252	245	359	126	167	180	13	9	6	0.052	0.037	0.017
.	19.01.16-02.34.59-1-410277	148	13	13	5	0	5	463	12	12	0	0	NA	NA	NA	55	25	244	242	352	122	166	175	11	15	12	0.045	0.062	0.034
.	19.01.16-02.35.08-1-410278	94	9	9	1	0	1	473	8	8	0	0	NA	NA	NA	35	46	245	251	363	120	170	183	3	13	7	0.012	0.052	0.019
.	19.01.16-02.35.13-1-410279	56	2	2	1	0	1	0	1	1	0	0	NA	NA	NA	10	18	241	242	348	0	0	0	0	3	1	0	0.012	0.003
.	19.01.16-02.35.13-1-410280	265	45	45	13	0	10	524	38	38	0	0	NA	NA	NA	77	91	261	260	383	138	185	201	66	26	62	0.253	0.1	0.162
.	19.01.16-02.35.15-1-410281	31	1	1	0	0	0	0	0	0	0	0	NA	NA	NA	8	8	237	241	343	0	0	0	0	0	0	0	0	0
.	19.01.16-02.35.17-1-410282	33	1	1	0	0	0	0	0	0	0	0	NA	NA	NA	4	12	240	238	347	0	0	0	4	0	0	0.017	0	0
.	19.01.16-02.35.17-1-410283	93	3	3	1	0	1	462	2	2	0	0	NA	NA	NA	21	23	244	242	350	120	168	174	3	5	3	0.012	0.021	0.009
.	19.01.16-02.35.18-1-410285	59	2	2	0	0	0	457	1	1	0	0	NA	NA	NA	31	26	246	240	353	121	163	173	0	10	0	0	0.042	0
.	19.01.16-02.35.20-1-410287	120	13	13	3	0	3	468	12	12	0	0	NA	NA	NA	43	31	248	245	351	124	168	176	8	17	2	0.032	0.069	0.006
.	19.01.16-02.35.26-1-410295	201	13	13	3	0	2	490	12	12	0	0	NA	NA	NA	68	56	252	248	369	129	171	190	12	9	9	0.048	0.036	0.024
.	19.01.16-02.35.28-1-410297	232	14	14	2	0	2	509	12	12	0	0	NA	NA	NA	77	77	258	253	379	134	176	199	20	12	10	0.078	0.047	0.026
.	19.01.16-02.35.29-1-410300	59	2	2	1	0	1	100	1	1	0	0	NA	NA	NA	14	18	240	243	348	26	37	37	4	0	0	0.017	0	0
.	19.01.16-02.35.29-1-410301	69	4	4	1	0	1	462	3	3	0	0	NA	NA	NA	27	27	243	246	351	121	167	174	3	3	4	0.012	0.012	0.011
.	19.01.16-02.35.31-1-410306	92	8	8	4	0	3	474	6	6	0	0	NA	NA	NA	39	41	245	251	358	121	173	180	18	2	7	0.073	0.008	0.02
.	19.01.16-02.35.33-1-410307	94	4	4	0	0	0	459	2	2	0	0	NA	NA	NA	28	24	243	243	351	122	163	174	5	0	4	0.021	0	0.011
.	19.01.16-02.35.35-1-410311	34	1	1	0	0	0	0	0	0	0	0	NA	NA	NA	9	5	238	237	343	0	0	0	0	0	0	0	0	0
.	19.01.16-02.35.38-1-410314	29	1	1	0	0	0	0	0	0	0	0	NA	NA	NA	7	7	239	238	343	0	0	0	0	2	0	0	0.008	0
.	19.01.16-02.35.38-1-410315	91	5	5	1	0	1	457	3	3	0	0	NA	NA	NA	28	18	241	242	348	117	166	174	3	2	0	0.012	0.008	0
.	19.01.16-02.35.40-1-410316	29	1	1	0	0	0	0	0	0	0	0	NA	NA	NA	7	8	237	237	347	0	0	0	0	0	1	0	0	0.003
.	19.01.16-02.35.42-1-410317	125	8	8	2	0	1	463	6	6	0	0	NA	NA	NA	39	23	243	241	352	122	165	176	13	0	1	0.053	0	0.003
.	19.01.16-02.35.43-1-410318	33	1	1	1	0	1	0	0	0	0	0	NA	NA	NA	12	9	238	238	346	0	0	0	1	0	0	0.004	0	0
.	19.01.16-02.35.44-1-410320	96	10	10	3	0	3	476	9	9	0	0	NA	NA	NA	27	36	244	252	353	121	178	177	21	15	9	0.086	0.06	0.025
.	19.01.16-02.35.46-1-410321	196	18	18	6	0	3	490	17	17	0	0	NA	NA	NA	47	52	248	249	368	127	173	190	12	23	24	0.048	0.092	0.065
.	19.01.16-02.35.47-1-410322	96	6	6	3	0	3	469	3	3	0	0	NA	NA	NA	30	38	249	242	360	125	166	178	9	5	9	0.036	0.021	0.025
.	19.01.16-02.35.51-1-410324	35	1	1	0	0	0	0	0	0	0	0	NA	NA	NA	13	15	237	245	346	0	0	0	0	0	0	0	0	0
.	19.01.16-02.35.51-1-410334	37	1	1	1	0	1	0	0	0	0	0	NA	NA	NA	12	13	240	240	346	0	0	0	0	2	0	0	0.008	0
.	19.01.16-02.35.51-1-410340	33	1	1	0	0	0	0	0	0	0	0	NA	NA	NA	7	8	237	239	345	0	0	0	2	0	0	0.008	0	0
.	19.01.16-02.35.53-1-410341	266	13	13	9	0	8	502	12	12	0	0	NA	NA	NA	71	69	252	260	370	131	180	191	26	7	14	0.103	0.027	0.038
.	19.01.16-02.35.54-1-410342	126	11	11	6	0	6	483	9	9	0	0	NA	NA	NA	34	49	249	252	361	125	175	183	12	11	8	0.048	0.044	0.022
.	19.01.16-02.35.56-1-410343	33	1	1	0	0	0	0	0	0	0	0	NA	NA	NA	13	9	236	240	346	0	0	0	0	2	0	0	0.008	0
.	19.01.16-02.35.59-1-410347	122	8	8	2	0	1	476	5	5	0	0	NA	NA	NA	44	39	248	248	356	126	171	179	5	16	8	0.02	0.065	0.022
.	19.01.16-02.36.02-1-410348	215	14	14	4	0	4	512	11	11	0	0	NA	NA	NA	67	82	258	252	385	134	176	202	16	8	24	0.062	0.032	0.062
.	19.01.16-02.36.03-1-410349	493	121	121	32	0	26	559	115	115	0	0	NA	NA	NA	106	127	277	264	399	156	188	215	127	116	100	0.458	0.439	0.251
.	19.01.16-02.36.07-1-410350	122	5	5	3	0	0	467	4	4	0	0	NA	NA	NA	36	39	248	247	357	123	168	176	4	5	5	0.016	0.02	0.014
.	19.01.16-02.36.11-1-410351	34	1	1	0	0	0	0	0	0	0	0	NA	NA	NA	11	6	237	239	343	0	0	0	0	0	1	0	0	0.003
.	19.01.16-02.36.13-1-410352	437	59	59	18	0	13	548	54	54	0	0	NA	NA	NA	126	117	260	279	391	136	200	212	56	54	65	0.215	0.194	0.166
.	19.01.16-02.36.13-1-410353	62	2	2	2	0	2	470	1	1	0	0	NA	NA	NA	27	37	246	245	359	121	171	178	0	0	8	0	0	0.022
.	19.01.16-02.36.15-1-410354	261	20	20	4	0	4	510	18	18	0	0	NA	NA	NA	84	78	262	259	370	137	182	191	19	19	13	0.073	0.073	0.035
.	19.01.16-02.36.16-1-410355	209	31	31	9	0	7	495	26	26	0	0	NA	NA	NA	61	64	259	249	369	137	171	187	24	25	29	0.093	0.1	0.079
.	19.01.16-02.36.16-1-410356	35	1	1	0	0	0	0	0	0	0	0	NA	NA	NA	12	7	237	238	345	0	0	0	0	0	0	0	0	0
.	19.01.16-02.36.18-1-410359	563	111	111	31	0	27	574	103	103	0	0	NA	NA	NA	137	141	273	270	411	152	194	228	147	52	114	0.538	0.193	0.277
.	19.01.16-02.36.21-1-410363	208	14	14	4	0	2	489	11	11	0	0	NA	NA	NA	66	56	248	253	368	122	175	192	16	8	6	0.065	0.032	0.016
.	19.01.16-02.36.24-1-410365	356	50	50	11	0	11	529	47	47	0	0	NA	NA	NA	81	102	269	264	382	143	182	204	46	38	57	0.171	0.144	0.149
.	19.01.16-02.36.25-1-410372	156	11	11	3	0	3	493	9	9	0	0	NA	NA	NA	47	60	250	256	367	128	176	189	10	15	7	0.04	0.059	0.019
.	19.01.16-02.36.46-1-410387	60	2	2	0	0	0	458	1	1	0	0	NA	NA	NA	26	17	240	245	345	120	168	170	0	1	1	0	0.004	0.003
.	19.01.16-02.36.46-1-410388	321	33	33	12	0	11	515	30	30	0	0	NA	NA	NA	85	79	261	261	370	137	184	194	53	15	30	0.203	0.057	0.081
.	19.01.16-02.36.47-1-410389	161	7	7	2	0	2	489	5	5	0	0	NA	NA	NA	52	57	253	249	368	130	171	188	7	0	25	0.028	0	0.068
.	19.01.16-02.36.56-1-410406	234	32	32	4	0	3	502	29	29	0	0	NA	NA	NA	51	63	253	252	371	129	175	198	37	15	47	0.146	0.06	0.127
.	19.01.16-02.37.00-1-410486	125	16	16	6	0	4	471	15	15	0	0	NA	NA	NA	34	39	250	246	356	125	171	175	29	14	12	0.116	0.057	0.034
.	19.01.16-02.37.05-1-410489	63	2	2	0	0	0	458	1	1	0	0	NA	NA	NA	27	20	244	245	344	120	169	169	2	0	2	0.008	0	0.006
.	19.01.16-02.37.18-1-410494	31	1	1	0	0	0	0	0	0	0	0	NA	NA	NA	3	6	237	237	345	0	0	0	0	3	0	0	0.013	0
.	19.01.16-02.37.20-1-410497	272	46	46	10	0	10	513	44	44	0	0	NA	NA	NA	96	86	257	258	384	134	177	202	60	43	50	0.233	0.167	0.13
.	19.01.16-02.37.24-1-410504	233	63	63	14	0	14	489	57	57	0	0	NA	NA	NA	71	53	248	254	364	123	180	186	65	48	64	0.262	0.189	0.176
.	19.01.16-02.37.26-1-410508	97	7	7	1	0	1	462	6	6	0	0	NA	NA	NA	32	34	248	242	357	122	165	175	11	1	4	0.044	0.004	0.011
.	19.01.16-02.37.35-1-410518	62	4	4	1	0	1	451	3	3	0	0	NA	NA	NA	13	16	239	243	347	117	164	170	0	7	0	0	0.029	0
.	19.01.16-02.37.39-1-410525	35	1	1	0	0	0	0	0	0	0	0	NA	NA	NA	9	14	239	241	347	0	0	0	1	0	0	0.004	0	0
.	19.01.16-02.37.42-1-410526	356	55	55	16	0	14	525	49	49	0	0	NA	NA	NA	96	92	270	264	371	144	187	194	53	57	52	0.196	0.216	0.14
.	19.01.16-02.37.47-1-410527	36	1	1	0	0	0	0	0	0	0	0	NA	NA	NA	10	11	239	238	347	0	0	0	0	0	0	0	0	0
.	19.01.16-02.37.47-1-410528	113	8	8	6	0	5	469	6	6	0	0	NA	NA	NA	38	31	249	242	353	126	165	178	0	17	7	0	0.07	0.02
.	19.01.16-02.37.48-1-410531	121	8	8	2	0	1	480	7	7	0	0	NA	NA	NA	35	45	248	246	364	126	170	184	27	3	11	0.109	0.012	0.03
.	19.01.16-02.37.48-1-410532	61	2	2	1	0	1	99	1	1	0	0	NA	NA	NA	19	14	240	240	347	24	33	42	0	0	2	0	0	0.006
.	19.01.16-02.37.57-1-410553	335	64	64	27	0	20	518	57	57	0	0	NA	NA	NA	86	84	269	252	376	143	177	198	62	53	106	0.23	0.21	0.282
.	19.01.16-02.38.15-1-410559	122	4	4	2	0	2	458	3	3	0	0	NA	NA	NA	37	26	244	243	352	120	167	171	1	7	1	0.004	0.029	0.003
.	19.01.16-02.38.18-1-410562	39	1	1	1	0	1	0	0	0	0	0	NA	NA	NA	9	10	237	242	344	0	0	0	5	0	0	0.021	0	0
.	19.01.16-02.38.18-1-410563	210	23	23	7	0	4	490	21	21	0	0	NA	NA	NA	53	53	250	251	365	129	175	186	48	10	25	0.192	0.04	0.068
.	19.01.16-02.38.21-1-410570	232	22	22	5	0	3	508	20	20	0	0	NA	NA	NA	69	71	258	259	367	134	184	190	36	5	34	0.14	0.019	0.093
.	19.01.16-02.38.29-1-410584	91	5	5	1	0	1	462	4	4	0	0	NA	NA	NA	30	29	244	245	353	119	167	176	5	12	0	0.02	0.049	0
.	19.01.16-02.38.30-1-410585	348	75	75	15	0	14	519	67	67	0	0	NA	NA	NA	92	91	261	262	381	138	182	199	78	48	66	0.299	0.183	0.173
.	19.01.16-02.38.31-1-410586	95	3	3	0	0	0	460	2	2	0	0	NA	NA	NA	27	22	243	240	352	118	165	177	8	0	2	0.033	0	0.006
.	19.01.16-02.38.44-1-410596	263	38	38	10	0	8	504	34	34	0	0	NA	NA	NA	65	66	251	258	370	129	182	193	22	24	44	0.088	0.093	0.119
.	19.01.16-02.38.44-1-410597	230	38	38	12	0	9	506	37	37	0	0	NA	NA	NA	67	74	257	257	373	134	178	194	66	23	41	0.257	0.089	0.11
.	19.01.16-02.38.50-1-410602	91	3	3	1	0	1	465	1	1	0	0	NA	NA	NA	30	32	242	248	355	119	168	178	2	4	2	0.008	0.016	0.006
.	19.01.16-02.38.55-1-410621	94	4	4	3	0	3	463	3	3	0	0	NA	NA	NA	26	29	240	247	355	118	170	175	11	0	0	0.046	0	0
.	19.01.16-02.38.57-1-410626	113	5	5	3	0	3	482	3	3	0	0	NA	NA	NA	39	48	246	253	362	122	174	186	4	7	2	0.016	0.028	0.006
.	19.01.16-02.38.58-1-410627	34	1	1	0	0	0	0	0	0	0	0	NA	NA	NA	8	6	238	239	342	0	0	0	0	0	0	0	0	0
.	19.01.16-02.39.02-1-410628	184	32	32	6	0	4	491	29	29	0	0	NA	NA	NA	42	61	247	261	366	126	185	180	26	21	49	0.105	0.08	0.134
.	19.01.16-02.39.04-1-410631	356	63	63	14	0	12	543	58	58	0	0	NA	NA	NA	100	111	269	270	385	145	189	209	66	80	55	0.245	0.296	0.143
.	19.01.16-02.39.11-1-410634	32	1	1	1	0	1	0	0	0	0	0	NA	NA	NA	4	7	237	239	344	0	0	0	0	0	0	0	0	0
.	19.01.16-02.39.12-1-410636	31	1	1	0	0	0	0	0	0	0	0	NA	NA	NA	10	9	237	240	345	0	0	0	3	0	0	0.013	0	0
.	19.01.16-02.39.13-1-410637	266	26	26	6	0	5	512	24	24	0	0	NA	NA	NA	84	81	258	261	375	133	182	197	49	9	43	0.19	0.034	0.115
.	19.01.16-02.39.19-1-410641	115	6	6	2	0	2	471	4	4	0	0	NA	NA	NA	41	34	250	243	354	127	169	175	4	1	8	0.016	0.004	0.023
.	19.01.16-02.39.27-1-410656	388	62	62	19	0	16	533	55	55	0	0	NA	NA	NA	108	109	266	267	389	138	190	205	92	58	43	0.346	0.217	0.111
.	19.01.16-02.39.30-1-410661	144	10	10	2	0	1	474	8	8	0	0	NA	NA	NA	53	43	248	244	364	123	165	186	19	3	0	0.077	0.012	0
.	19.01.16-02.39.35-1-410669	268	13	13	6	0	4	510	12	12	0	0	NA	NA	NA	80	74	259	257	371	138	183	189	12	13	10	0.046	0.051	0.027
.	19.01.16-02.39.41-1-410672	67	2	2	0	0	0	458	1	1	0	0	NA	NA	NA	11	16	238	241	350	119	166	173	9	0	0	0.038	0	0
.	19.01.16-02.39.51-1-410689	32	1	1	0	0	0	0	0	0	0	0	NA	NA	NA	13	13	240	239	347	0	0	0	1	0	0	0.004	0	0
.	19.01.16-02.39.53-1-410691	117	8	8	2	0	1	472	5	5	0	0	NA	NA	NA	38	41	241	252	361	118	173	181	14	9	5	0.058	0.036	0.014
.	19.01.16-02.39.53-1-410692	152	23	23	2	0	2	493	21	21	0	0	NA	NA	NA	48	55	250	255	363	132	177	184	23	23	18	0.092	0.09	0.05
.	19.01.16-02.39.53-1-410693	69	6	6	4	0	4	462	5	5	0	0	NA	NA	NA	25	25	241	249	348	116	173	173	14	0	0	0.058	0	0
.	19.01.16-02.40.02-1-410704	147	5	5	0	0	0	477	4	4	0	0	NA	NA	NA	33	38	247	248	356	124	175	178	4	3	8	0.016	0.012	0.022
.	19.01.16-02.40.04-1-410706	178	29	29	10	0	10	487	26	26	0	0	NA	NA	NA	49	53	257	249	360	131	173	183	41	19	11	0.16	0.076	0.031
.	19.01.16-02.40.08-1-410709	64	2	2	0	0	0	305	1	1	0	0	NA	NA	NA	13	19	239	243	350	78	118	109	0	0	5	0	0	0.014
.	19.01.16-02.40.08-1-410710	66	3	3	0	0	0	454	2	2	0	0	NA	NA	NA	17	16	243	240	346	121	164	169	0	2	5	0	0.008	0.014
.	19.01.16-02.40.14-1-410713	230	55	55	9	0	8	511	50	50	0	0	NA	NA	NA	72	75	261	256	371	136	179	196	89	39	27	0.341	0.152	0.073
.	19.01.16-02.40.19-1-410718	60	3	3	0	0	0	462	2	2	0	0	NA	NA	NA	25	25	244	242	352	118	168	176	2	2	6	0.008	0.008	0.017
.	19.01.16-02.40.19-1-410719	58	2	2	0	0	0	459	1	1	0	0	NA	NA	NA	23	27	241	246	353	119	168	172	0	3	0	0	0.012	0
.	19.01.16-02.40.23-1-410727	150	11	11	3	0	3	469	10	10	0	0	NA	NA	NA	52	39	244	253	355	122	173	174	14	7	6	0.057	0.028	0.017
.	19.01.16-02.40.27-1-410734	258	18	18	6	0	6	514	16	16	0	0	NA	NA	NA	85	90	257	268	378	135	184	195	20	15	24	0.078	0.056	0.063
.	19.01.16-02.40.31-1-410742	32	1	1	0	0	0	0	0	0	0	0	NA	NA	NA	10	11	239	239	346	0	0	0	0	4	0	0	0.017	0
.	19.01.16-02.40.32-1-410743	206	14	14	2	0	2	505	13	13	0	0	NA	NA	NA	66	73	259	256	371	133	179	193	18	2	11	0.069	0.008	0.03
.	19.01.16-02.40.33-1-410744	234	20	20	7	0	5	501	17	17	0	0	NA	NA	NA	76	66	253	254	372	130	182	189	49	5	8	0.194	0.02	0.022
.	19.01.16-02.40.35-1-410749	210	39	39	8	0	7	495	34	34	0	0	NA	NA	NA	64	66	254	252	373	130	174	191	57	31	34	0.224	0.123	0.091
.	19.01.16-02.40.46-1-410757	287	50	50	12	0	8	502	41	41	0	0	NA	NA	NA	89	68	261	256	364	138	179	185	68	58	38	0.261	0.227	0.104
.	19.01.16-02.40.49-1-410758	32	1	1	1	0	1	0	0	0	0	0	NA	NA	NA	13	13	237	240	349	0	0	0	0	0	1	0	0	0.003
.	19.01.16-02.40.52-1-410775	265	25	25	6	0	5	508	23	23	0	0	NA	NA	NA	87	71	251	259	374	131	184	193	28	14	39	0.112	0.054	0.104
.	19.01.16-02.40.52-1-410776	66	2	2	0	0	0	456	1	1	0	0	NA	NA	NA	22	22	239	245	351	116	170	170	5	0	3	0.021	0	0.009
.	19.01.16-02.41.03-1-410782	133	5	5	1	0	1	478	3	3	0	0	NA	NA	NA	46	39	248	249	355	123	173	182	14	0	0	0.056	0	0
.	19.01.16-02.41.03-1-410783	93	4	4	0	0	0	473	3	3	0	0	NA	NA	NA	24	43	245	250	361	121	173	179	4	2	2	0.016	0.008	0.006
.	19.01.16-02.41.05-1-410784	62	2	2	2	0	1	461	1	1	0	0	NA	NA	NA	30	28	242	248	351	119	171	171	0	5	0	0	0.02	0
.	19.01.16-02.41.06-1-410785	296	29	29	7	0	6	524	26	26	0	0	NA	NA	NA	85	89	259	267	376	138	190	196	28	45	20	0.108	0.169	0.053
.	19.01.16-02.41.15-1-410790	34	1	1	1	0	1	0	0	0	0	0	NA	NA	NA	14	9	238	238	346	0	0	0	0	0	1	0	0	0.003
.	19.01.16-02.41.18-1-410792	33	1	1	1	0	1	0	0	0	0	0	NA	NA	NA	11	7	238	236	346	0	0	0	0	0	0	0	0	0
.	19.01.16-02.41.18-1-410793	63	3	3	0	0	0	251	2	2	0	0	NA	NA	NA	18	25	241	246	351	64	87	100	0	3	0	0	0.012	0
.	19.01.16-02.41.19-1-410794	210	18	18	5	0	5	517	15	15	0	0	NA	NA	NA	82	89	265	258	379	138	181	198	16	20	13	0.06	0.078	0.034
.	19.01.16-02.41.20-1-410799	232	42	42	8	0	7	481	38	38	0	0	NA	NA	NA	70	46	250	245	364	129	168	184	48	30	29	0.192	0.122	0.08
.	19.01.16-02.41.29-1-410809	230	27	27	5	0	3	504	24	24	0	0	NA	NA	NA	67	80	258	267	368	130	188	186	45	9	23	0.174	0.034	0.062
.	19.01.16-02.41.31-1-410811	29	1	1	1	0	1	0	0	0	0	0	NA	NA	NA	10	2	237	236	342	0	0	0	0	0	0	0	0	0
.	19.01.16-02.41.31-1-410812	32	1	1	1	0	1	0	0	0	0	0	NA	NA	NA	11	11	238	238	348	0	0	0	0	2	0	0	0.008	0
.	19.01.16-02.41.32-1-410813	89	7	7	1	0	1	459	6	6	0	0	NA	NA	NA	32	23	241	244	351	117	168	174	5	0	9	0.021	0	0.026
.	19.01.16-02.41.33-1-410815	35	1	1	0	0	0	0	0	0	0	0	NA	NA	NA	15	6	236	238	345	0	0	0	0	0	0	0	0	0
.	19.01.16-02.41.35-1-410825	146	19	19	4	0	4	487	17	17	0	0	NA	NA	NA	40	48	251	252	358	128	177	182	8	20	11	0.032	0.079	0.031
.	19.01.16-02.41.36-1-410827	60	3	3	0	0	0	152	2	2	0	0	NA	NA	NA	14	18	240	242	349	40	60	52	4	4	0	0.017	0.017	0
.	19.01.16-02.41.45-1-410830	265	36	36	12	0	11	514	34	34	0	0	NA	NA	NA	91	80	264	264	365	141	183	190	63	12	39	0.239	0.045	0.107
.	19.01.16-02.41.49-1-410833	206	14	14	4	0	4	502	12	12	0	0	NA	NA	NA	64	72	259	250	376	136	173	193	7	8	20	0.027	0.032	0.053
.	19.01.16-02.41.49-1-410834	114	6	6	2	0	1	469	5	5	0	0	NA	NA	NA	29	34	244	245	358	122	169	178	12	0	6	0.049	0	0.017
.	19.01.16-02.41.50-1-410835	273	29	29	9	0	7	509	27	27	0	0	NA	NA	NA	66	79	259	257	376	136	181	192	33	27	17	0.127	0.105	0.045
.	19.01.16-02.41.53-1-410853	34	1	1	0	0	0	0	0	0	0	0	NA	NA	NA	12	18	242	241	348	0	0	0	0	0	0	0	0	0
.	19.01.16-02.41.56-1-410854	31	1	1	0	0	0	0	0	0	0	0	NA	NA	NA	3	5	238	238	342	0	0	0	0	0	2	0	0	0.006
.	19.01.16-02.41.58-1-410860	61	6	6	1	0	1	155	4	4	0	0	NA	NA	NA	14	21	243	241	350	39	66	50	0	1	11	0	0.004	0.031
.	19.01.16-02.42.05-1-410862	294	48	48	14	0	8	523	43	43	0	0	NA	NA	NA	83	93	258	264	384	136	186	201	63	42	63	0.244	0.159	0.164
.	19.01.16-02.42.06-1-410863	146	9	9	3	0	2	471	8	8	0	0	NA	NA	NA	40	34	248	246	353	124	171	176	3	15	6	0.012	0.061	0.017
.	19.01.16-02.42.09-1-410865	34	1	1	0	0	0	0	0	0	0	0	NA	NA	NA	11	9	240	239	343	0	0	0	0	0	0	0	0	0
.	19.01.16-02.42.10-1-410866	192	12	12	2	0	2	480	11	11	0	0	NA	NA	NA	63	42	252	252	351	129	177	174	9	15	7	0.036	0.06	0.02
.	19.01.16-02.42.11-1-410867	333	54	54	12	0	10	520	53	53	0	0	NA	NA	NA	83	93	261	266	379	133	189	198	87	26	61	0.333	0.098	0.161
.	19.01.16-02.42.11-1-410868	33	1	1	1	0	1	0	0	0	0	0	NA	NA	NA	12	8	237	240	344	0	0	0	0	0	5	0	0	0.015
.	19.01.16-02.42.13-1-410870	119	5	5	2	0	2	479	4	4	0	0	NA	NA	NA	33	44	246	250	361	124	172	183	3	9	5	0.012	0.036	0.014
.	19.01.16-02.42.15-1-410873	37	1	1	1	0	1	0	0	0	0	0	NA	NA	NA	15	6	239	238	342	0	0	0	1	0	0	0.004	0	0
.	19.01.16-02.42.18-1-410876	324	91	91	25	0	22	494	82	82	0	0	NA	NA	NA	86	67	255	261	364	129	180	185	110	67	77	0.431	0.257	0.212
.	19.01.16-02.42.25-1-410884	308	30	30	13	0	12	535	28	28	0	0	NA	NA	NA	68	103	265	267	384	142	189	204	36	26	32	0.136	0.097	0.083
.	19.01.16-02.42.27-1-410887	419	39	39	10	0	8	563	35	35	0	0	NA	NA	NA	118	134	277	275	395	151	199	213	35	35	60	0.126	0.127	0.152
.	19.01.16-02.42.29-1-410892	59	2	2	1	0	1	152	1	1	0	0	NA	NA	NA	12	18	245	242	344	37	58	57	0	0	1	0	0	0.003
.	19.01.16-02.42.31-1-410897	334	35	35	7	0	7	532	34	34	0	0	NA	NA	NA	89	99	259	263	390	137	186	209	33	25	33	0.127	0.095	0.085
.	19.01.16-02.42.36-1-410906	297	39	39	12	0	8	530	34	34	0	0	NA	NA	NA	99	103	262	264	390	132	189	209	28	34	34	0.107	0.129	0.087
.	19.01.16-02.42.37-1-410909	88	3	3	0	0	0	458	1	1	0	0	NA	NA	NA	34	25	243	248	347	119	169	170	3	3	0	0.012	0.012	0
.	19.01.16-02.42.50-1-410914	31	1	1	0	0	0	0	0	0	0	0	NA	NA	NA	4	9	240	239	343	0	0	0	2	0	0	0.008	0	0
.	19.01.16-02.42.52-1-410931	373	45	45	9	0	8	537	43	43	0	0	NA	NA	NA	94	108	265	261	395	142	184	211	37	40	48	0.14	0.153	0.122
.	19.01.16-02.43.11-1-410944	329	68	68	15	0	13	513	62	62	0	0	NA	NA	NA	75	86	262	257	380	139	176	198	77	59	68	0.294	0.23	0.179
.	19.01.16-02.43.12-1-410945	64	2	2	2	0	2	251	1	1	0	0	NA	NA	NA	15	10	239	239	345	63	90	98	0	0	2	0	0	0.006
.	19.01.16-02.43.21-1-410953	92	3	3	2	0	2	472	2	2	0	0	NA	NA	NA	32	39	247	252	353	121	176	175	8	0	2	0.032	0	0.006
.	19.01.16-02.43.22-1-410956	334	45	45	15	0	10	532	44	44	0	0	NA	NA	NA	100	98	259	268	384	137	190	205	67	33	46	0.259	0.123	0.12
.	19.01.16-02.43.23-1-410958	86	4	4	0	0	0	456	3	3	0	0	NA	NA	NA	20	18	241	240	350	120	165	171	4	10	1	0.017	0.042	0.003
.	19.01.16-02.43.24-1-410959	442	64	64	14	0	14	553	60	60	0	0	NA	NA	NA	115	122	269	270	396	148	192	213	77	52	61	0.286	0.193	0.154
.	19.01.16-02.43.27-1-410966	270	24	24	5	0	5	513	23	23	0	0	NA	NA	NA	64	81	255	263	376	129	184	200	44	11	13	0.173	0.042	0.035
.	19.01.16-02.43.36-1-410979	271	43	43	12	0	9	493	38	38	0	0	NA	NA	NA	72	55	254	253	361	133	177	183	64	35	50	0.252	0.138	0.139
.	19.01.16-02.43.36-1-410980	34	1	1	0	0	0	0	0	0	0	0	NA	NA	NA	6	10	237	239	347	0	0	0	2	0	0	0.008	0	0
.	19.01.16-02.43.39-1-410983	262	49	49	14	0	10	514	44	44	0	0	NA	NA	NA	90	78	261	257	373	136	179	199	72	44	35	0.276	0.171	0.094
.	19.01.16-02.43.55-1-411002	216	35	35	11	0	7	499	33	33	0	0	NA	NA	NA	68	71	245	259	380	122	179	198	41	24	30	0.167	0.093	0.079
.	19.01.16-02.43.58-1-411008	35	1	1	1	0	1	0	0	0	0	0	NA	NA	NA	12	7	239	238	343	0	0	0	0	4	0	0	0.017	0
.	19.01.16-02.44.01-1-411010	118	5	5	2	0	2	480	4	4	0	0	NA	NA	NA	43	48	246	251	364	119	174	187	5	6	1	0.02	0.024	0.003
.	19.01.16-02.44.08-1-411015	230	20	20	6	0	4	505	19	19	0	0	NA	NA	NA	77	71	263	251	370	138	176	191	28	21	26	0.106	0.084	0.07
.	19.01.16-02.44.18-1-411019	30	1	1	0	0	0	0	0	0	0	0	NA	NA	NA	8	7	237	238	345	0	0	0	0	0	0	0	0	0
.	19.01.16-02.44.20-1-411024	59	2	2	0	0	0	462	1	1	0	0	NA	NA	NA	19	28	243	241	357	121	166	175	0	0	6	0	0	0.017
.	19.01.16-02.44.27-1-411036	61	2	2	0	0	0	355	1	1	0	0	NA	NA	NA	24	19	243	240	349	94	132	129	3	0	3	0.012	0	0.009
.	19.01.16-02.44.32-1-411043	158	24	24	4	0	3	477	22	22	0	0	NA	NA	NA	31	45	251	250	357	127	170	180	35	24	17	0.139	0.096	0.048
.	19.01.16-02.44.35-1-411047	124	7	7	0	0	0	469	5	5	0	0	NA	NA	NA	29	36	242	250	357	119	172	178	0	12	8	0	0.048	0.022
.	19.01.16-02.44.38-1-411054	116	4	4	1	0	1	472	3	3	0	0	NA	NA	NA	39	39	249	248	355	124	172	176	0	0	13	0	0	0.037
.	19.01.16-02.44.39-1-411056	148	11	11	3	0	3	474	10	10	0	0	NA	NA	NA	56	48	249	252	360	125	171	178	22	8	3	0.088	0.032	0.008
.	19.01.16-02.44.39-1-411057	30	1	1	0	0	0	0	0	0	0	0	NA	NA	NA	9	8	238	241	342	0	0	0	0	0	1	0	0	0.003
.	19.01.16-02.44.40-1-411060	143	5	5	4	0	4	484	4	4	0	0	NA	NA	NA	50	49	250	253	359	128	175	181	2	4	12	0.008	0.016	0.033
.	19.01.16-02.44.41-1-411061	405	59	59	14	0	8	536	54	54	0	0	NA	NA	NA	106	110	266	277	380	142	194	200	75	51	49	0.282	0.184	0.129
.	19.01.16-02.44.41-1-411062	91	3	3	1	0	1	462	2	2	0	0	NA	NA	NA	29	21	251	238	345	128	163	171	6	5	0	0.024	0.021	0
.	19.01.16-02.44.46-1-411064	64	3	3	0	0	0	457	2	2	0	0	NA	NA	NA	31	27	241	244	355	116	166	175	5	0	2	0.021	0	0.006
.	19.01.16-02.44.53-1-411083	37	1	1	0	0	0	0	0	0	0	0	NA	NA	NA	7	14	239	241	347	0	0	0	0	0	0	0	0	0
.	19.01.16-02.44.53-1-411084	146	15	15	2	0	2	482	14	14	0	0	NA	NA	NA	44	50	245	250	368	123	173	186	11	8	17	0.045	0.032	0.046
.	19.01.16-02.44.54-1-411086	60	2	2	1	0	1	202	1	1	0	0	NA	NA	NA	15	19	241	242	349	54	75	73	0	2	1	0	0.008	0.003
.	19.01.16-02.44.57-1-411090	31	1	1	1	0	1	0	0	0	0	0	NA	NA	NA	9	4	237	239	341	0	0	0	1	0	0	0.004	0	0
.	19.01.16-02.44.57-1-411092	277	67	67	21	0	19	508	62	62	0	0	NA	NA	NA	93	70	258	262	363	136	185	187	57	64	82	0.221	0.244	0.226
.	19.01.16-02.44.59-1-411093	363	71	71	23	0	20	524	65	65	0	0	NA	NA	NA	102	104	271	269	377	142	189	193	94	56	67	0.347	0.208	0.178
.	19.01.16-02.44.59-1-411094	61	2	2	0	0	0	301	1	1	0	0	NA	NA	NA	16	20	244	239	350	78	109	114	1	0	3	0.004	0	0.009
.	19.01.16-02.45.04-1-411095	410	47	47	11	0	9	540	43	43	0	0	NA	NA	NA	100	108	270	271	380	145	195	200	101	25	36	0.374	0.092	0.095
.	19.01.16-02.45.05-1-411096	32	1	1	0	0	0	0	0	0	0	0	NA	NA	NA	4	7	237	239	344	0	0	0	0	0	0	0	0	0
.	19.01.16-02.45.07-1-411099	89	5	5	0	0	0	464	4	4	0	0	NA	NA	NA	23	28	246	245	350	121	170	173	11	0	2	0.045	0	0.006
.	19.01.16-02.45.10-1-411100	152	8	8	2	0	2	486	7	7	0	0	NA	NA	NA	45	60	253	256	364	125	177	184	12	7	4	0.047	0.027	0.011
.	19.01.16-02.45.12-1-411101	177	20	20	1	0	1	494	17	17	0	0	NA	NA	NA	58	69	256	256	370	130	176	188	13	11	14	0.051	0.043	0.038
.	19.01.16-02.45.17-1-411102	92	8	8	1	0	0	464	7	7	0	0	NA	NA	NA	35	35	246	246	356	123	167	174	12	3	4	0.049	0.012	0.011
.	19.01.16-02.45.24-1-411114	124	8	8	2	0	0	470	7	7	0	0	NA	NA	NA	40	32	244	240	361	122	166	182	5	13	8	0.02	0.054	0.022
.	19.01.16-02.45.29-1-411123	32	1	1	0	0	0	0	0	0	0	0	NA	NA	NA	13	6	238	237	344	0	0	0	0	0	3	0	0	0.009
.	19.01.16-02.45.32-1-411125	147	7	7	0	0	0	477	5	5	0	0	NA	NA	NA	43	50	251	257	355	124	178	175	12	8	1	0.048	0.031	0.003
.	19.01.16-02.45.34-1-411128	234	26	26	8	0	8	500	24	24	0	0	NA	NA	NA	70	67	257	246	377	131	169	200	27	24	25	0.105	0.098	0.066
.	19.01.16-02.45.39-1-411138	290	90	90	26	0	19	517	86	86	0	0	NA	NA	NA	102	82	266	264	365	139	185	193	123	76	65	0.462	0.288	0.178
.	19.01.16-02.45.41-1-411140	119	7	7	1	0	0	473	5	5	0	0	NA	NA	NA	48	41	244	251	359	121	172	180	14	3	4	0.057	0.012	0.011
.	19.01.16-02.45.51-1-411148	119	13	13	3	0	3	460	12	12	0	0	NA	NA	NA	40	24	244	246	347	121	170	169	12	7	19	0.049	0.028	0.055
.	19.01.16-02.46.05-1-411170	95	9	9	2	0	2	474	8	8	0	0	NA	NA	NA	30	42	253	249	353	127	170	177	14	8	3	0.055	0.032	0.008
.	19.01.16-02.46.11-1-411173	89	4	4	1	0	1	470	3	3	0	0	NA	NA	NA	36	38	247	248	356	124	171	175	4	0	1	0.016	0	0.003
.	19.01.16-02.46.12-1-411174	174	41	41	11	0	8	482	38	38	0	0	NA	NA	NA	53	50	250	254	359	125	176	181	68	33	27	0.272	0.13	0.075
.	19.01.16-02.46.15-1-411175	34	1	1	0	0	0	0	0	0	0	0	NA	NA	NA	7	7	239	237	344	0	0	0	0	0	2	0	0	0.006
.	19.01.16-02.46.17-1-411178	185	25	25	7	0	6	492	21	21	0	0	NA	NA	NA	44	60	252	255	366	130	174	188	39	25	13	0.155	0.098	0.036
.	19.01.16-02.46.20-1-411182	179	15	15	3	0	2	492	11	11	0	0	NA	NA	NA	54	60	251	252	370	128	175	189	21	9	24	0.084	0.036	0.065
.	19.01.16-02.46.21-1-411185	115	4	4	2	0	2	472	3	3	0	0	NA	NA	NA	38	36	244	246	359	123	171	178	4	2	2	0.016	0.008	0.006
.	19.01.16-02.46.29-1-411196	151	14	14	3	0	3	484	13	13	0	0	NA	NA	NA	52	54	255	248	364	128	173	183	9	4	17	0.035	0.016	0.047
.	19.01.16-02.46.29-1-411198	34	1	1	0	0	0	0	0	0	0	0	NA	NA	NA	9	6	239	236	344	0	0	0	0	0	0	0	0	0
.	19.01.16-02.46.32-1-411203	64	4	4	1	0	1	462	3	3	0	0	NA	NA	NA	23	28	245	242	354	120	170	172	15	0	2	0.061	0	0.006
.	19.01.16-02.46.37-1-411220	145	6	6	4	0	3	478	5	5	0	0	NA	NA	NA	42	45	252	249	357	127	174	177	11	12	5	0.044	0.048	0.014
.	19.01.16-02.46.43-1-411223	118	5	5	0	0	0	481	4	4	0	0	NA	NA	NA	31	37	245	246	359	126	172	183	9	15	1	0.037	0.061	0.003
.	19.01.16-02.46.45-1-411225	111	7	7	3	0	3	474	4	4	0	0	NA	NA	NA	35	35	246	244	358	123	167	184	6	6	7	0.024	0.025	0.02
.	19.01.16-02.46.53-1-411244	155	14	14	5	0	5	494	12	12	0	0	NA	NA	NA	48	55	252	250	366	130	174	190	18	3	14	0.071	0.012	0.038
.	19.01.16-02.46.53-1-411245	152	21	21	5	0	4	481	19	19	0	0	NA	NA	NA	45	52	246	250	369	124	171	186	21	6	14	0.085	0.024	0.038
.	19.01.16-02.46.56-1-411249	33	1	1	0	0	0	0	0	0	0	0	NA	NA	NA	7	7	236	238	346	0	0	0	5	0	0	0.021	0	0
.	19.01.16-02.46.58-1-411254	35	1	1	1	0	1	0	0	0	0	0	NA	NA	NA	9	4	238	236	343	0	0	0	0	0	0	0	0	0
.	19.01.16-02.46.59-1-411255	113	12	12	5	0	5	469	11	11	0	0	NA	NA	NA	30	31	243	245	356	122	167	180	14	5	16	0.058	0.02	0.045
.	19.01.16-02.47.01-1-411257	151	14	14	2	0	1	490	12	12	0	0	NA	NA	NA	34	50	248	255	360	129	178	183	15	4	17	0.06	0.016	0.047
.	19.01.16-02.47.01-1-411258	37	1	1	0	0	0	0	0	0	0	0	NA	NA	NA	18	9	240	239	343	0	0	0	0	0	2	0	0	0.006
.	19.01.16-02.47.02-1-411259	118	8	8	1	0	1	471	7	7	0	0	NA	NA	NA	43	46	249	252	358	123	172	176	15	9	7	0.06	0.036	0.02
.	19.01.16-02.47.04-1-411260	130	9	9	3	0	1	467	7	7	0	0	NA	NA	NA	42	33	245	246	355	119	170	178	18	5	0	0.073	0.02	0
.	19.01.16-02.47.16-1-411265	121	12	12	2	0	2	470	9	9	0	0	NA	NA	NA	48	37	251	243	356	126	168	176	19	0	17	0.076	0	0.048
.	19.01.16-02.47.17-1-411266	35	1	1	0	0	0	0	0	0	0	0	NA	NA	NA	5	5	239	237	342	0	0	0	0	0	1	0	0	0.003
.	19.01.16-02.47.20-1-411273	182	19	19	4	0	2	492	15	15	0	0	NA	NA	NA	64	59	250	250	372	128	173	191	41	26	7	0.164	0.104	0.019
.	19.01.16-02.47.23-1-411278	216	18	18	5	0	5	497	17	17	0	0	NA	NA	NA	56	65	267	249	362	138	173	186	29	17	7	0.109	0.068	0.019
.	19.01.16-02.47.23-1-411279	32	1	1	1	0	1	0	0	0	0	0	NA	NA	NA	10	7	238	237	345	0	0	0	0	0	0	0	0	0
.	19.01.16-02.47.24-1-411280	32	1	1	0	0	0	0	0	0	0	0	NA	NA	NA	8	9	240	239	343	0	0	0	0	0	0	0	0	0
.	19.01.16-02.47.25-1-411283	179	43	43	6	0	5	493	37	37	0	0	NA	NA	NA	67	64	253	257	367	130	179	184	78	19	34	0.308	0.074	0.093
.	19.01.16-02.47.25-1-411284	157	10	10	0	0	0	483	8	8	0	0	NA	NA	NA	44	52	252	250	363	127	172	184	3	5	11	0.012	0.02	0.03
.	19.01.16-02.47.26-1-411286	210	34	34	14	0	12	486	32	32	0	0	NA	NA	NA	62	47	249	252	359	126	176	184	64	12	34	0.257	0.048	0.095
.	19.01.16-02.47.29-1-411291	31	1	1	0	0	0	0	0	0	0	0	NA	NA	NA	11	13	240	241	345	0	0	0	0	1	0	0	0.004	0
.	19.01.16-02.47.31-1-411293	860	95	95	37	0	27	663	92	92	0	0	NA	NA	NA	236	240	303	307	443	176	230	257	130	76	85	0.429	0.248	0.192
.	19.01.16-02.47.38-1-411306	205	32	32	10	0	7	489	28	28	0	0	NA	NA	NA	63	59	258	248	366	131	172	186	25	33	20	0.097	0.133	0.055
.	19.01.16-02.47.38-1-411307	34	1	1	0	0	0	0	0	0	0	0	NA	NA	NA	10	7	239	238	343	0	0	0	0	0	0	0	0	0
.	19.01.16-02.47.39-1-411308	286	18	18	3	0	3	511	16	16	0	0	NA	NA	NA	86	78	258	261	372	135	184	192	17	13	20	0.066	0.05	0.054
.	19.01.16-02.47.46-1-411309	205	17	17	4	0	3	488	16	16	0	0	NA	NA	NA	50	59	255	254	363	128	175	185	18	25	9	0.071	0.098	0.025
.	19.01.16-02.47.50-1-411312	32	1	1	1	0	1	0	0	0	0	0	NA	NA	NA	15	8	239	236	346	0	0	0	0	0	1	0	0	0.003
.	19.01.16-02.47.52-1-411328	33	1	1	0	0	0	0	0	0	0	0	NA	NA	NA	12	9	237	237	348	0	0	0	0	0	1	0	0	0.003
.	19.01.16-02.47.54-1-411329	35	1	1	1	0	1	0	0	0	0	0	NA	NA	NA	10	9	239	238	345	0	0	0	0	0	1	0	0	0.003
.	19.01.16-02.47.54-1-411330	182	24	24	10	0	9	488	20	20	0	0	NA	NA	NA	48	55	252	252	364	126	175	187	24	15	16	0.095	0.06	0.044
.	19.01.16-02.47.57-1-411334	32	1	1	0	0	0	0	0	0	0	0	NA	NA	NA	11	12	241	239	345	0	0	0	0	0	0	0	0	0
.	19.01.16-02.47.59-1-411335	300	53	53	18	0	14	526	48	48	0	0	NA	NA	NA	70	93	266	261	379	140	185	201	77	58	52	0.289	0.222	0.137
.	19.01.16-02.48.08-1-411342	97	5	5	0	0	0	478	4	4	0	0	NA	NA	NA	28	44	253	251	353	129	176	173	1	4	9	0.004	0.016	0.025
.	19.01.16-02.48.10-1-411344	137	11	11	5	0	4	479	10	10	0	0	NA	NA	NA	45	47	246	248	366	123	172	184	12	11	11	0.049	0.044	0.03
.	19.01.16-02.48.18-1-411350	89	6	6	3	0	3	468	5	5	0	0	NA	NA	NA	27	30	245	246	352	124	169	175	5	0	14	0.02	0	0.04
.	19.01.16-02.48.18-1-411351	64	2	2	1	0	1	456	1	1	0	0	NA	NA	NA	26	16	239	241	349	118	165	173	2	0	1	0.008	0	0.003
.	19.01.16-02.48.24-1-411362	34	1	1	1	0	1	0	0	0	0	0	NA	NA	NA	6	9	241	239	342	0	0	0	0	0	2	0	0	0.006
.	19.01.16-02.48.26-1-411366	60	2	2	0	0	0	399	1	1	0	0	NA	NA	NA	10	22	243	244	348	109	140	150	3	0	0	0.012	0	0
.	19.01.16-02.48.27-1-411369	174	31	31	7	0	4	482	28	28	0	0	NA	NA	NA	57	53	251	253	362	124	176	182	39	23	32	0.155	0.091	0.088
.	19.01.16-02.48.29-1-411372	209	18	18	3	0	2	496	14	14	0	0	NA	NA	NA	67	65	253	251	374	128	177	191	30	8	27	0.119	0.032	0.072
.	19.01.16-02.48.29-1-411373	126	6	6	0	0	0	470	5	5	0	0	NA	NA	NA	33	35	246	243	359	121	168	181	11	7	0	0.045	0.029	0
.	19.01.16-02.48.32-1-411374	265	12	12	2	0	1	512	11	11	0	0	NA	NA	NA	77	76	257	254	378	136	177	199	12	8	11	0.047	0.031	0.029
.	19.01.16-02.48.34-1-411384	59	3	3	0	0	0	150	2	2	0	0	NA	NA	NA	12	21	240	246	348	36	55	59	0	5	2	0	0.02	0.006
.	19.01.16-02.48.36-1-411388	269	41	41	8	0	6	503	37	37	0	0	NA	NA	NA	71	70	254	254	375	130	177	196	50	34	12	0.197	0.134	0.032
.	19.01.16-02.48.43-1-411395	89	5	5	1	0	1	453	4	4	0	0	NA	NA	NA	33	27	244	244	352	118	166	169	3	2	4	0.012	0.008	0.011
.	19.01.16-02.48.49-1-411399	37	1	1	1	0	1	0	0	0	0	0	NA	NA	NA	8	8	239	238	344	0	0	0	0	3	0	0	0.013	0
.	19.01.16-02.48.52-1-411416	35	1	1	1	0	1	0	0	0	0	0	NA	NA	NA	12	11	239	239	346	0	0	0	1	0	0	0.004	0	0
.	19.01.16-02.48.55-1-411418	526	80	80	15	0	13	569	74	74	0	0	NA	NA	NA	153	141	285	271	398	156	197	216	124	51	61	0.435	0.188	0.153
.	19.01.16-02.48.57-1-411422	204	14	14	3	0	1	485	12	12	0	0	NA	NA	NA	65	52	247	253	365	124	172	189	22	4	21	0.089	0.016	0.058
.	19.01.16-02.48.58-1-411424	121	11	11	2	0	2	484	9	9	0	0	NA	NA	NA	35	49	249	251	362	125	176	183	12	10	7	0.048	0.04	0.019
.	19.01.16-02.48.59-1-411425	115	8	8	2	0	2	464	7	7	0	0	NA	NA	NA	42	40	250	251	352	124	169	171	16	10	6	0.064	0.04	0.017
.	19.01.16-02.49.12-1-411432	30	1	1	0	0	0	0	0	0	0	0	NA	NA	NA	8	8	238	237	346	0	0	0	0	0	0	0	0	0
.	19.01.16-02.49.14-1-411433	37	1	1	0	0	0	0	0	0	0	0	NA	NA	NA	6	7	239	237	344	0	0	0	0	3	0	0	0.013	0
.	19.01.16-02.49.16-1-411434	155	6	6	2	0	2	470	4	4	0	0	NA	NA	NA	49	38	249	247	355	124	169	177	1	2	7	0.004	0.008	0.02
.	19.01.16-02.49.17-1-411435	421	92	92	28	0	24	547	81	81	0	0	NA	NA	NA	111	116	267	273	389	140	195	212	121	60	90	0.453	0.22	0.231
.	19.01.16-02.49.18-1-411439	182	17	17	7	0	6	472	15	15	0	0	NA	NA	NA	43	30	246	243	354	122	167	183	13	22	12	0.053	0.091	0.034
.	19.01.16-02.49.23-1-411447	118	5	5	0	0	0	470	4	4	0	0	NA	NA	NA	25	34	246	245	356	122	168	180	0	1	9	0	0.004	0.025
.	19.01.16-02.49.30-1-411458	64	4	4	1	0	0	457	3	3	0	0	NA	NA	NA	29	19	240	243	349	117	166	174	2	7	0	0.008	0.029	0
.	19.01.16-02.49.34-1-411464	153	12	12	3	0	3	474	11	11	0	0	NA	NA	NA	43	37	247	245	358	124	170	180	6	11	18	0.024	0.045	0.05
.	19.01.16-02.49.35-1-411466	356	64	64	14	0	10	517	57	57	0	0	NA	NA	NA	101	92	259	258	388	137	176	204	77	35	52	0.297	0.136	0.134
.	19.01.16-02.49.38-1-411472	87	6	6	2	0	2	455	5	5	0	0	NA	NA	NA	26	20	238	241	354	114	163	178	8	4	4	0.034	0.017	0.011
.	19.01.16-02.49.39-1-411478	91	5	5	1	0	1	464	4	4	0	0	NA	NA	NA	29	31	244	249	351	120	170	174	4	7	4	0.016	0.028	0.011
.	19.01.16-02.49.43-1-411481	151	19	19	5	0	3	483	15	15	0	0	NA	NA	NA	40	48	251	253	357	125	178	180	45	6	25	0.179	0.024	0.07
.	19.01.16-02.49.44-1-411482	234	17	17	4	0	3	505	15	15	0	0	NA	NA	NA	56	77	259	254	377	131	180	194	19	3	6	0.073	0.012	0.016
.	19.01.16-02.49.54-1-411501	132	15	15	3	0	3	467	14	14	0	0	NA	NA	NA	44	35	247	246	355	121	168	178	24	7	22	0.097	0.028	0.062
.	19.01.16-02.49.54-1-411502	61	4	4	2	0	2	464	3	3	0	0	NA	NA	NA	21	29	248	243	351	121	169	174	11	0	3	0.044	0	0.009
.	19.01.16-02.49.58-1-411509	179	21	21	2	0	1	486	18	18	0	0	NA	NA	NA	59	54	252	253	362	128	174	184	11	27	40	0.044	0.107	0.11
.	19.01.16-02.50.11-1-411518	174	15	15	4	0	3	496	13	13	0	0	NA	NA	NA	50	63	255	258	363	129	182	185	25	11	29	0.098	0.043	0.08
.	19.01.16-02.50.15-1-411521	337	23	23	6	0	5	525	20	20	0	0	NA	NA	NA	89	92	260	266	379	137	188	200	28	11	22	0.108	0.041	0.058
.	19.01.16-02.50.20-1-411526	84	5	5	0	0	0	455	4	4	0	0	NA	NA	NA	33	25	246	242	350	119	165	171	0	6	6	0	0.025	0.017
.	19.01.16-02.50.26-1-411536	31	1	1	0	0	0	0	0	0	0	0	NA	NA	NA	8	5	236	238	344	0	0	0	0	0	3	0	0	0.009
.	19.01.16-02.50.29-1-411539	115	13	13	4	0	2	457	11	11	0	0	NA	NA	NA	33	23	240	246	350	118	170	169	17	24	11	0.071	0.098	0.031
.	19.01.16-02.50.36-1-411548	355	56	56	18	0	15	517	50	50	0	0	NA	NA	NA	117	98	272	257	382	145	176	196	53	45	41	0.195	0.175	0.107
.	19.01.16-02.50.39-1-411552	525	52	52	9	0	2	571	48	48	0	0	NA	NA	NA	152	139	282	280	390	157	203	211	66	30	47	0.234	0.107	0.121
.	19.01.16-02.50.40-1-411554	222	41	41	13	0	10	499	37	37	0	0	NA	NA	NA	59	67	253	253	374	130	176	193	76	19	28	0.3	0.075	0.075
.	19.01.16-02.50.43-1-411557	445	93	93	23	0	19	570	82	82	0	0	NA	NA	NA	138	142	279	286	390	154	208	208	139	61	76	0.498	0.213	0.195
.	19.01.16-02.50.51-1-411575	32	1	1	0	0	0	0	0	0	0	0	NA	NA	NA	10	9	239	239	344	0	0	0	0	0	0	0	0	0
.	19.01.16-02.50.54-1-411578	63	4	4	0	0	0	459	2	2	0	0	NA	NA	NA	15	23	241	244	351	118	169	172	4	6	0	0.017	0.025	0
.	19.01.16-02.50.55-1-411579	180	14	14	6	0	5	498	11	11	0	0	NA	NA	NA	51	63	255	256	365	133	179	186	20	19	18	0.078	0.074	0.049
.	19.01.16-02.50.56-1-411581	147	6	6	3	0	2	475	4	4	0	0	NA	NA	NA	39	47	250	250	360	127	170	178	4	5	11	0.016	0.02	0.031
.	19.01.16-02.51.05-1-411587	85	4	4	2	0	2	459	3	3	0	0	NA	NA	NA	27	22	244	242	349	121	165	173	3	4	5	0.012	0.017	0.014
.	19.01.16-02.51.07-1-411590	187	32	32	10	0	9	509	29	29	0	0	NA	NA	NA	54	75	253	264	371	129	187	193	84	36	11	0.332	0.136	0.03
.	19.01.16-02.51.13-1-411592	298	34	34	11	0	9	532	31	31	0	0	NA	NA	NA	93	100	270	264	379	146	187	199	53	27	21	0.196	0.102	0.055
.	19.01.16-02.51.20-1-411597	59	2	2	1	0	1	450	1	1	0	0	NA	NA	NA	31	16	239	242	348	118	163	169	5	0	0	0.021	0	0
.	19.01.16-02.51.22-1-411602	199	28	28	11	0	9	489	26	26	0	0	NA	NA	NA	60	58	252	256	363	126	179	184	28	42	19	0.111	0.164	0.052
.	19.01.16-02.51.31-1-411614	96	8	8	0	0	0	456	7	7	0	0	NA	NA	NA	27	20	243	239	351	119	163	174	10	7	0	0.041	0.029	0
.	19.01.16-02.51.41-1-411627	211	11	11	3	0	3	488	10	10	0	0	NA	NA	NA	50	58	252	253	366	128	175	185	24	15	0	0.095	0.059	0
.	19.01.16-02.51.49-1-411633	35	1	1	0	0	0	0	0	0	0	0	NA	NA	NA	13	10	240	238	345	0	0	0	1	0	0	0.004	0	0
.	19.01.16-02.51.52-1-411650	121	6	6	1	0	0	482	5	5	0	0	NA	NA	NA	61	49	247	258	357	124	180	178	3	3	7	0.012	0.012	0.02
.	19.01.16-02.51.52-1-411651	181	10	10	4	0	4	488	9	9	0	0	NA	NA	NA	56	60	254	250	369	127	174	187	9	11	12	0.035	0.044	0.033
.	19.01.16-02.51.58-1-411658	239	11	11	3	0	3	505	8	8	0	0	NA	NA	NA	62	71	254	264	366	130	185	190	15	8	12	0.059	0.03	0.033
.	19.01.16-02.52.02-1-411662	34	1	1	0	0	0	0	0	0	0	0	NA	NA	NA	4	11	241	238	345	0	0	0	0	0	0	0	0	0
.	19.01.16-02.52.05-1-411665	152	16	16	8	0	6	473	14	14	0	0	NA	NA	NA	40	44	250	248	359	123	170	180	9	10	12	0.036	0.04	0.033
.	19.01.16-02.52.05-1-411666	156	23	23	4	0	4	487	19	19	0	0	NA	NA	NA	51	55	249	251	368	126	174	187	3	12	33	0.012	0.048	0.09
.	19.01.16-02.52.07-1-411668	90	9	9	1	0	1	461	8	8	0	0	NA	NA	NA	27	33	239	240	367	117	161	183	17	10	0	0.071	0.042	0
.	19.01.16-02.52.09-1-411669	605	68	68	18	0	10	595	63	63	0	0	NA	NA	NA	154	167	284	289	407	160	211	224	112	68	23	0.394	0.235	0.057
.	19.01.16-02.52.09-1-411670	177	19	19	4	0	4	500	17	17	0	0	NA	NA	NA	48	64	250	254	373	127	181	192	26	7	23	0.104	0.028	0.062
.	19.01.16-02.52.35-1-411700	96	9	9	3	0	2	470	7	7	0	0	NA	NA	NA	29	33	243	245	358	120	169	181	22	11	14	0.091	0.045	0.039
.	19.01.16-02.52.36-1-411702	35	1	1	0	0	0	0	0	0	0	0	NA	NA	NA	10	7	236	238	346	0	0	0	0	0	0	0	0	0
.	19.01.16-02.52.36-1-411704	60	2	2	0	0	0	454	1	1	0	0	NA	NA	NA	29	23	245	240	351	120	160	174	4	0	0	0.016	0	0
.	19.01.16-02.52.39-1-411706	206	13	13	2	0	2	508	12	12	0	0	NA	NA	NA	77	76	254	261	374	130	183	195	5	21	13	0.02	0.08	0.035
.	19.01.16-02.52.39-1-411707	33	1	1	0	0	0	0	0	0	0	0	NA	NA	NA	11	13	240	239	347	0	0	0	0	0	2	0	0	0.006
.	19.01.16-02.52.41-1-411709	238	31	31	8	0	6	504	28	28	0	0	NA	NA	NA	76	76	258	259	372	133	178	193	78	18	33	0.302	0.069	0.089
.	19.01.16-02.52.42-1-411710	87	3	3	1	0	1	452	1	1	0	0	NA	NA	NA	32	19	243	241	348	120	159	173	3	2	1	0.012	0.008	0.003
.	19.01.16-02.52.48-1-411712	32	1	1	0	0	0	0	0	0	0	0	NA	NA	NA	18	14	241	242	344	0	0	0	0	0	0	0	0	0
.	19.01.16-02.52.51-1-411714	120	5	5	1	0	1	472	4	4	0	0	NA	NA	NA	40	38	250	244	357	125	168	179	6	6	0	0.024	0.025	0
.	19.01.16-02.52.52-1-411730	151	15	15	5	0	3	480	13	13	0	0	NA	NA	NA	42	47	253	249	358	127	175	178	15	7	13	0.059	0.028	0.036
.	19.01.16-02.52.53-1-411731	90	3	3	0	0	0	460	1	1	0	0	NA	NA	NA	29	28	247	244	350	122	167	171	0	4	3	0	0.016	0.009
.	19.01.16-02.52.55-1-411732	378	96	96	25	0	15	546	89	89	0	0	NA	NA	NA	114	113	272	278	376	148	198	200	111	99	72	0.408	0.356	0.191
.	19.01.16-02.52.56-1-411734	121	7	7	1	0	1	468	6	6	0	0	NA	NA	NA	39	33	243	243	360	122	166	180	0	8	7	0	0.033	0.019
.	19.01.16-02.53.05-1-411740	345	63	63	15	0	12	524	57	57	0	0	NA	NA	NA	88	89	259	262	381	135	187	202	99	38	48	0.382	0.145	0.126
.	19.01.16-02.53.09-1-411743	123	7	7	2	0	1	479	6	6	0	0	NA	NA	NA	51	50	249	249	365	127	169	183	9	4	8	0.036	0.016	0.022
.	19.01.16-02.53.13-1-411745	141	10	10	4	0	4	468	8	8	0	0	NA	NA	NA	37	35	242	245	361	118	168	182	12	7	11	0.05	0.029	0.03
.	19.01.16-02.53.18-1-411749	34	1	1	0	0	0	0	0	0	0	0	NA	NA	NA	7	11	241	239	344	0	0	0	0	0	2	0	0	0.006
.	19.01.16-02.53.20-1-411755	115	6	6	0	0	0	467	5	5	0	0	NA	NA	NA	42	34	248	245	354	126	166	175	7	0	5	0.028	0	0.014
.	19.01.16-02.53.20-1-411756	179	20	20	6	0	4	487	18	18	0	0	NA	NA	NA	49	53	249	255	362	125	178	184	24	19	13	0.096	0.075	0.036
.	19.01.16-02.53.26-1-411769	85	6	6	2	0	1	458	5	5	0	0	NA	NA	NA	42	24	242	239	356	120	161	177	4	4	9	0.017	0.017	0.025
.	19.01.16-02.53.32-1-411775	92	6	6	2	0	2	464	5	5	0	0	NA	NA	NA	35	28	246	242	353	125	162	177	0	6	16	0	0.025	0.045
.	19.01.16-02.53.33-1-411776	155	16	16	8	0	5	471	15	15	0	0	NA	NA	NA	37	43	245	244	367	120	165	186	26	22	9	0.106	0.09	0.025
.	19.01.16-02.53.37-1-411782	92	3	3	1	0	1	474	2	2	0	0	NA	NA	NA	28	34	247	244	356	126	170	178	0	0	9	0	0	0.025
.	19.01.16-02.53.41-1-411790	59	3	3	0	0	0	154	2	2	0	0	NA	NA	NA	24	14	240	239	348	42	62	50	0	6	1	0	0.025	0.003
.	19.01.16-02.53.47-1-411794	93	6	6	0	0	0	454	5	5	0	0	NA	NA	NA	30	23	240	244	352	117	165	172	1	6	6	0.004	0.025	0.017
.	19.01.16-02.53.49-1-411796	337	53	53	15	0	11	513	49	49	0	0	NA	NA	NA	74	79	264	252	376	140	176	197	73	63	36	0.277	0.25	0.096
.	19.01.16-02.53.50-1-411797	205	30	30	12	0	9	490	28	28	0	0	NA	NA	NA	58	55	250	259	359	125	183	182	65	22	23	0.26	0.085	0.064
.	19.01.16-02.53.52-1-411814	60	2	2	1	0	0	461	1	1	0	0	NA	NA	NA	16	18	239	245	347	119	172	170	3	0	2	0.013	0	0.006
.	19.01.16-02.53.57-1-411818	36	1	1	0	0	0	0	0	0	0	0	NA	NA	NA	8	10	238	241	344	0	0	0	0	2	0	0	0.008	0
.	19.01.16-02.53.59-1-411821	171	12	12	5	0	4	501	11	11	0	0	NA	NA	NA	47	69	258	254	370	134	178	189	16	6	8	0.062	0.024	0.022
.	19.01.16-02.54.00-1-411823	236	35	35	8	0	6	495	29	29	0	0	NA	NA	NA	67	59	255	254	363	132	177	186	53	31	24	0.208	0.122	0.066
.	19.01.16-02.54.02-1-411824	59	3	3	0	0	0	150	2	2	0	0	NA	NA	NA	11	14	239	240	348	41	57	52	5	1	0	0.021	0.004	0
.	19.01.16-02.54.03-1-411825	88	4	4	2	0	2	460	3	3	0	0	NA	NA	NA	22	25	243	245	350	120	168	172	5	0	5	0.021	0	0.014
.	19.01.16-02.54.12-1-411828	353	74	74	26	0	19	525	70	70	0	0	NA	NA	NA	78	89	265	264	373	145	186	194	104	62	58	0.392	0.235	0.155
.	19.01.16-02.54.18-1-411834	60	2	2	1	0	1	453	1	1	0	0	NA	NA	NA	16	18	242	238	351	118	164	171	0	0	3	0	0	0.009
.	19.01.16-02.54.24-1-411843	32	1	1	0	0	0	0	0	0	0	0	NA	NA	NA	13	11	237	240	347	0	0	0	0	0	0	0	0	0
.	19.01.16-02.54.27-1-411848	110	6	6	0	0	0	466	4	4	0	0	NA	NA	NA	37	28	241	249	351	119	171	176	3	13	3	0.012	0.052	0.009
.	19.01.16-02.54.28-1-411851	330	115	115	24	0	20	523	107	107	0	0	NA	NA	NA	93	101	271	272	371	140	193	190	107	89	101	0.395	0.327	0.272
.	19.01.16-02.54.35-1-411860	385	94	94	19	0	14	539	87	87	0	0	NA	NA	NA	116	114	266	264	397	143	185	211	97	66	116	0.365	0.25	0.292
.	19.01.16-02.54.44-1-411868	209	27	27	9	0	7	493	24	24	0	0	NA	NA	NA	64	57	248	253	369	126	177	190	32	16	22	0.129	0.063	0.06
.	19.01.16-02.54.46-1-411871	85	3	3	0	0	0	463	2	2	0	0	NA	NA	NA	20	30	243	244	356	120	167	176	0	5	4	0	0.02	0.011
.	19.01.16-02.54.50-1-411876	90	7	7	3	0	3	464	6	6	0	0	NA	NA	NA	21	22	241	246	348	123	172	169	11	1	3	0.046	0.004	0.009
.	19.01.16-02.54.52-1-411895	147	15	15	4	0	3	488	14	14	0	0	NA	NA	NA	49	53	250	254	362	125	181	182	16	11	10	0.064	0.043	0.028
.	19.01.16-02.55.01-1-411902	127	8	8	4	0	2	481	7	7	0	0	NA	NA	NA	36	48	247	253	361	124	175	182	15	6	7	0.061	0.024	0.019
.	19.01.16-02.55.06-1-411904	30	1	1	0	0	0	0	0	0	0	0	NA	NA	NA	9	8	238	237	346	0	0	0	0	0	1	0	0	0.003
.	19.01.16-02.55.08-1-411907	412	101	101	27	0	21	545	89	89	0	0	NA	NA	NA	116	114	270	277	380	145	198	202	140	48	84	0.519	0.173	0.221
.	19.01.16-02.55.09-1-411908	187	11	11	3	0	3	486	10	10	0	0	NA	NA	NA	53	56	254	251	364	128	174	184	11	12	8	0.043	0.048	0.022
.	19.01.16-02.55.15-1-411910	232	14	14	3	0	1	517	10	10	0	0	NA	NA	NA	74	80	255	260	378	131	188	198	11	13	6	0.043	0.05	0.016
.	19.01.16-02.55.21-1-411918	92	9	9	5	0	5	460	8	8	0	0	NA	NA	NA	22	24	244	243	350	121	168	171	12	10	1	0.049	0.041	0.003
.	19.01.16-02.55.26-1-411928	37	1	1	0	0	0	0	0	0	0	0	NA	NA	NA	13	9	238	240	344	0	0	0	0	0	7	0	0	0.02
.	19.01.16-02.55.30-1-411931	469	83	83	17	0	14	568	77	77	0	0	NA	NA	NA	137	138	282	268	401	158	189	221	119	50	73	0.422	0.187	0.182
.	19.01.16-02.55.31-1-411933	213	65	65	15	0	13	483	59	59	0	0	NA	NA	NA	55	49	246	257	359	125	177	181	84	57	57	0.341	0.222	0.159
.	19.01.16-02.55.39-1-411941	208	14	14	3	0	3	477	13	13	0	0	NA	NA	NA	68	47	252	249	359	127	168	182	19	9	3	0.075	0.036	0.008
.	19.01.16-02.55.42-1-411946	30	1	1	0	0	0	0	0	0	0	0	NA	NA	NA	3	9	239	240	343	0	0	0	0	0	1	0	0	0.003
.	19.01.16-02.55.43-1-411948	34	1	1	0	0	0	0	0	0	0	0	NA	NA	NA	12	9	238	240	344	0	0	0	1	0	0	0.004	0	0
.	19.01.16-02.55.44-1-411949	91	5	5	0	0	0	453	3	3	0	0	NA	NA	NA	33	23	243	238	355	117	163	173	3	4	2	0.012	0.017	0.006
.	19.01.16-02.55.46-1-411950	151	18	18	4	0	3	473	17	17	0	0	NA	NA	NA	47	36	247	245	357	122	169	182	16	8	12	0.065	0.033	0.034
.	19.01.16-02.55.59-1-411975	36	1	1	0	0	0	0	0	0	0	0	NA	NA	NA	12	9	240	236	346	0	0	0	0	1	0	0	0.004	0
.	19.01.16-02.56.02-1-411976	88	4	4	1	0	1	470	3	3	0	0	NA	NA	NA	29	38	248	247	356	124	171	175	3	1	1	0.012	0.004	0.003
.	19.01.16-02.56.03-1-411978	293	40	40	14	0	11	519	38	38	0	0	NA	NA	NA	74	81	259	256	379	138	181	200	84	30	41	0.324	0.117	0.108
.	19.01.16-02.56.10-1-411982	60	2	2	1	0	1	100	1	1	0	0	NA	NA	NA	22	20	243	245	345	24	38	38	0	4	1	0	0.016	0.003
.	19.01.16-02.56.16-1-411985	242	55	55	13	0	12	509	52	52	0	0	NA	NA	NA	66	73	251	261	374	127	186	196	55	59	53	0.219	0.226	0.142
.	19.01.16-02.56.18-1-411988	116	5	5	1	0	1	478	4	4	0	0	NA	NA	NA	42	41	250	249	355	126	173	179	0	13	3	0	0.052	0.008
.	19.01.16-02.56.28-1-412002	59	2	2	1	0	1	301	1	1	0	0	NA	NA	NA	20	14	241	240	346	80	108	113	1	4	0	0.004	0.017	0
.	19.01.16-02.56.32-1-412005	119	5	5	1	0	1	481	4	4	0	0	NA	NA	NA	49	45	246	245	367	122	171	188	8	3	2	0.033	0.012	0.005
.	19.01.16-02.56.35-1-412014	147	21	21	3	0	3	464	19	19	0	0	NA	NA	NA	41	28	244	251	346	121	173	170	45	20	10	0.184	0.08	0.029
.	19.01.16-02.56.38-1-412023	260	37	37	12	0	9	513	34	34	0	0	NA	NA	NA	65	76	256	258	375	135	180	198	50	32	49	0.195	0.124	0.131
.	19.01.16-02.56.48-1-412027	29	1	1	1	0	1	0	0	0	0	0	NA	NA	NA	6	16	239	242	348	0	0	0	0	0	2	0	0	0.006
.	19.01.16-02.56.51-1-412029	149	9	9	1	0	0	469	7	7	0	0	NA	NA	NA	38	35	243	245	360	120	170	179	9	5	8	0.037	0.02	0.022
.	19.01.16-02.56.51-1-412030	384	84	84	26	0	20	527	79	79	0	0	NA	NA	NA	103	94	260	260	387	137	184	206	77	65	91	0.296	0.25	0.235
.	19.01.16-02.56.55-1-412047	30	1	1	1	0	1	0	0	0	0	0	NA	NA	NA	13	9	238	239	345	0	0	0	0	1	0	0	0.004	0
.	19.01.16-02.56.57-1-412052	31	1	1	0	0	0	0	0	0	0	0	NA	NA	NA	14	11	241	239	344	0	0	0	0	0	0	0	0	0
.	19.01.16-02.56.58-1-412054	201	11	11	2	0	1	483	10	10	0	0	NA	NA	NA	73	53	247	251	368	126	175	182	11	17	8	0.045	0.068	0.022
.	19.01.16-02.56.59-1-412055	83	3	3	2	0	2	459	2	2	0	0	NA	NA	NA	28	30	246	242	355	120	165	174	0	16	0	0	0.066	0
.	19.01.16-02.57.10-1-412068	62	2	2	1	0	1	303	1	1	0	0	NA	NA	NA	14	29	248	241	353	78	116	109	0	0	1	0	0	0.003
.	19.01.16-02.57.11-1-412069	32	1	1	0	0	0	0	0	0	0	0	NA	NA	NA	13	4	238	237	342	0	0	0	0	0	0	0	0	0
.	19.01.16-02.57.11-1-412070	117	5	5	1	0	1	470	4	4	0	0	NA	NA	NA	41	44	249	246	362	122	167	181	5	0	8	0.02	0	0.022
.	19.01.16-02.57.12-1-412071	207	29	29	8	0	8	491	27	27	0	0	NA	NA	NA	77	62	259	252	364	132	174	185	45	29	12	0.174	0.115	0.033
.	19.01.16-02.57.13-1-412072	122	16	16	5	0	5	483	15	15	0	0	NA	NA	NA	43	44	247	249	361	125	172	186	7	11	6	0.028	0.044	0.017
.	19.01.16-02.57.23-1-412081	120	8	8	2	0	2	477	7	7	0	0	NA	NA	NA	51	46	244	253	362	120	176	181	16	5	4	0.066	0.02	0.011
.	19.01.16-02.57.24-1-412086	61	3	3	0	0	0	462	1	1	0	0	NA	NA	NA	20	25	240	246	352	120	166	176	0	5	2	0	0.02	0.006
.	19.01.16-02.57.27-1-412090	85	9	9	0	0	0	460	8	8	0	0	NA	NA	NA	26	22	242	240	353	122	163	175	4	9	3	0.017	0.038	0.008
.	19.01.16-02.57.29-1-412093	205	37	37	13	0	9	484	34	34	0	0	NA	NA	NA	67	53	247	252	367	126	172	186	45	17	31	0.182	0.067	0.084
.	19.01.16-02.57.34-1-412097	38	1	1	1	0	1	0	0	0	0	0	NA	NA	NA	9	10	238	240	345	0	0	0	0	0	2	0	0	0.006
.	19.01.16-02.57.38-1-412103	62	4	4	0	0	0	456	2	2	0	0	NA	NA	NA	27	26	243	249	347	119	167	170	3	4	3	0.012	0.016	0.009
.	19.01.16-02.57.38-1-412104	294	45	45	16	0	9	531	39	39	0	0	NA	NA	NA	77	96	263	270	376	139	191	201	63	25	88	0.24	0.093	0.234
.	19.01.16-02.57.39-1-412107	151	24	24	4	0	4	488	23	23	0	0	NA	NA	NA	47	47	247	254	359	125	177	186	19	31	34	0.077	0.122	0.095
.	19.01.16-02.57.41-1-412108	174	8	8	4	0	4	492	6	6	0	0	NA	NA	NA	72	68	248	257	376	126	175	191	7	10	5	0.028	0.039	0.013
.	19.01.16-02.57.45-1-412113	150	8	8	1	0	1	470	7	7	0	0	NA	NA	NA	40	34	246	246	355	124	168	178	6	0	10	0.024	0	0.028
.	19.01.16-02.57.50-1-412115	173	22	22	4	0	3	478	18	18	0	0	NA	NA	NA	44	42	253	245	357	128	170	180	15	23	18	0.059	0.094	0.05
.	19.01.16-02.57.52-1-412131	144	10	10	3	0	2	469	9	9	0	0	NA	NA	NA	40	38	251	248	352	125	171	173	26	11	11	0.104	0.044	0.031
.	19.01.16-02.57.59-1-412137	238	22	22	5	0	4	505	21	21	0	0	NA	NA	NA	61	74	256	254	377	131	179	195	20	15	24	0.078	0.059	0.064
.	19.01.16-02.58.02-1-412138	178	16	16	6	0	6	493	15	15	0	0	NA	NA	NA	47	58	253	250	368	127	177	189	14	9	31	0.055	0.036	0.084
.	19.01.16-02.58.26-1-412155	31	1	1	0	0	0	0	0	0	0	0	NA	NA	NA	10	3	237	236	343	0	0	0	0	2	0	0	0.008	0
.	19.01.16-02.58.26-1-412157	426	65	65	17	0	14	548	58	58	0	0	NA	NA	NA	139	121	265	268	401	139	189	220	80	41	74	0.302	0.153	0.185
.	19.01.16-02.58.28-1-412160	63	4	4	0	0	0	404	2	2	0	0	NA	NA	NA	15	23	244	242	350	108	145	151	0	0	5	0	0	0.014
.	19.01.16-02.58.31-1-412163	213	27	27	7	0	5	488	23	23	0	0	NA	NA	NA	70	60	252	255	366	126	177	185	41	20	21	0.163	0.078	0.057
.	19.01.16-02.58.31-1-412165	235	27	27	10	0	7	501	24	24	0	0	NA	NA	NA	68	64	256	258	363	134	179	188	43	22	29	0.168	0.085	0.08
.	19.01.16-02.58.33-1-412171	326	24	24	5	0	5	532	21	21	0	0	NA	NA	NA	100	102	260	270	385	140	188	204	21	18	33	0.081	0.067	0.086
.	19.01.16-02.58.42-1-412184	244	27	27	9	0	9	509	24	24	0	0	NA	NA	NA	75	74	252	268	367	131	189	189	30	25	31	0.119	0.093	0.084
.	19.01.16-02.58.42-1-412185	69	7	7	0	0	0	452	6	6	0	0	NA	NA	NA	28	16	240	243	346	118	163	171	12	1	1	0.05	0.004	0.003
.	19.01.16-02.58.42-1-412186	63	3	3	0	0	0	454	2	2	0	0	NA	NA	NA	30	27	240	242	358	115	165	174	0	6	0	0	0.025	0
.	19.01.16-02.59.14-1-412211	351	69	69	17	0	16	532	63	63	0	0	NA	NA	NA	89	102	270	261	384	145	182	205	87	51	67	0.322	0.195	0.174
.	19.01.16-02.59.15-1-412212	89	4	4	1	0	1	463	2	2	0	0	NA	NA	NA	17	22	242	244	349	120	170	173	11	0	1	0.045	0	0.003
.	19.01.16-02.59.22-1-412220	557	72	72	14	0	12	566	66	66	0	0	NA	NA	NA	155	143	269	273	414	143	194	229	100	48	81	0.372	0.176	0.196
.	19.01.16-02.59.26-1-412227	387	55	55	13	0	10	525	52	52	0	0	NA	NA	NA	110	93	262	261	383	137	183	205	47	43	65	0.179	0.165	0.17
.	19.01.16-02.59.28-1-412230	209	31	31	10	0	9	512	27	27	0	0	NA	NA	NA	59	80	254	260	379	131	183	198	47	37	17	0.185	0.142	0.045
.	19.01.16-02.59.31-1-412234	179	18	18	3	0	3	487	17	17	0	0	NA	NA	NA	52	51	251	250	363	127	173	187	28	7	23	0.112	0.028	0.063
.	19.01.16-02.59.32-1-412236	144	9	9	1	0	1	475	8	8	0	0	NA	NA	NA	44	42	247	245	363	122	169	184	14	8	11	0.057	0.033	0.03
.	19.01.16-02.59.38-1-412243	36	1	1	0	0	0	0	0	0	0	0	NA	NA	NA	12	14	239	240	348	0	0	0	0	0	2	0	0	0.006
.	19.01.16-02.59.44-1-412250	202	9	9	2	0	1	500	8	8	0	0	NA	NA	NA	53	65	248	259	371	127	184	189	13	7	7	0.052	0.027	0.019
.	19.01.16-02.59.59-1-412271	236	47	47	7	0	7	489	43	43	0	0	NA	NA	NA	56	55	250	249	369	126	175	188	34	26	58	0.136	0.104	0.157
.	19.01.16-03.00.00-1-412272	118	10	10	4	0	3	467	9	9	0	0	NA	NA	NA	43	32	251	245	349	127	171	169	1	15	14	0.004	0.061	0.04
.	19.01.16-03.00.05-1-412279	32	1	1	0	0	0	0	0	0	0	0	NA	NA	NA	6	6	239	236	344	0	0	0	0	0	2	0	0	0.006
.	19.01.16-03.00.08-1-412280	199	23	23	4	0	2	501	20	20	0	0	NA	NA	NA	49	66	263	249	367	134	174	193	21	8	14	0.08	0.032	0.038
.	19.01.16-03.00.08-1-412281	157	10	10	2	0	2	491	8	8	0	0	NA	NA	NA	53	55	255	248	365	131	174	186	6	3	11	0.024	0.012	0.03
.	19.01.16-03.00.09-1-412283	92	4	4	0	0	0	457	3	3	0	0	NA	NA	NA	27	18	245	237	349	123	162	172	6	0	7	0.024	0	0.02
.	19.01.16-03.00.18-1-412288	154	8	8	0	0	0	489	5	5	0	0	NA	NA	NA	43	58	252	254	365	125	178	186	2	4	12	0.008	0.016	0.033
.	19.01.16-03.00.22-1-412295	129	18	18	3	0	3	462	15	15	0	0	NA	NA	NA	43	25	244	239	355	120	162	180	26	13	8	0.107	0.054	0.023
.	19.01.16-03.00.28-1-412301	265	56	56	15	0	15	521	51	51	0	0	NA	NA	NA	77	84	265	265	367	142	187	192	48	77	48	0.181	0.291	0.131
.	19.01.16-03.00.34-1-412306	61	2	2	1	0	1	404	1	1	0	0	NA	NA	NA	18	20	242	242	349	104	152	148	1	0	1	0.004	0	0.003
.	19.01.16-03.00.35-1-412310	149	8	8	1	0	0	467	7	7	0	0	NA	NA	NA	53	44	251	247	359	124	166	177	7	1	6	0.028	0.004	0.017
.	19.01.16-03.00.38-1-412313	124	4	4	1	0	1	471	3	3	0	0	NA	NA	NA	40	39	243	248	361	120	173	178	4	0	6	0.016	0	0.017
.	19.01.16-03.00.45-1-412322	90	6	6	1	0	1	474	5	5	0	0	NA	NA	NA	30	42	243	252	360	120	176	178	3	0	14	0.012	0	0.039
.	19.01.16-03.00.47-1-412324	236	64	64	10	0	9	508	59	59	0	0	NA	NA	NA	71	76	258	253	378	132	177	199	94	45	53	0.364	0.178	0.14
.	19.01.16-03.00.48-1-412327	388	64	64	19	0	17	533	59	59	0	0	NA	NA	NA	103	101	260	268	386	137	191	205	99	32	57	0.381	0.119	0.148
.	19.01.16-03.00.49-1-412328	120	7	7	2	0	2	474	4	4	0	0	NA	NA	NA	40	43	249	245	362	124	166	184	5	8	5	0.02	0.033	0.014
.	19.01.16-03.00.53-1-412345	60	2	2	1	0	0	464	1	1	0	0	NA	NA	NA	27	34	252	241	354	123	167	174	0	3	2	0	0.012	0.006
.	19.01.16-03.00.55-1-412346	253	14	14	7	0	6	516	13	13	0	0	NA	NA	NA	77	81	261	263	370	134	189	193	17	25	12	0.065	0.095	0.032
.	19.01.16-03.01.02-1-412388	58	2	2	2	0	2	253	1	1	0	0	NA	NA	NA	17	17	240	241	349	65	93	95	4	0	2	0.017	0	0.006
.	19.01.16-03.01.05-1-412411	148	19	19	1	0	1	485	17	17	0	0	NA	NA	NA	43	52	251	250	364	127	173	185	27	8	14	0.108	0.032	0.038
.	19.01.16-03.01.10-1-412432	35	1	1	0	0	0	0	0	0	0	0	NA	NA	NA	14	4	236	237	344	0	0	0	0	0	2	0	0	0.006
.	19.01.16-03.01.10-1-412433	248	54	54	15	0	10	509	49	49	0	0	NA	NA	NA	75	74	261	257	369	139	180	190	40	49	53	0.153	0.191	0.144
.	19.01.16-03.01.11-1-412435	34	1	1	0	0	0	0	0	0	0	0	NA	NA	NA	13	7	239	238	343	0	0	0	0	0	0	0	0	0
.	19.01.16-03.01.12-1-412436	88	3	3	1	0	1	461	2	2	0	0	NA	NA	NA	26	32	250	245	350	121	168	172	0	3	1	0	0.012	0.003
.	19.01.16-03.01.14-1-412437	121	6	6	2	0	1	463	4	4	0	0	NA	NA	NA	31	24	239	243	355	119	166	178	13	4	0	0.054	0.016	0
.	19.01.16-03.01.20-1-412443	91	7	7	1	0	1	459	5	5	0	0	NA	NA	NA	39	31	244	244	356	118	166	175	7	1	12	0.029	0.004	0.034
.	19.01.16-03.01.26-1-412454	33	1	1	0	0	0	0	0	0	0	0	NA	NA	NA	10	12	241	240	344	0	0	0	0	0	2	0	0	0.006
.	19.01.16-03.01.28-1-412459	55	2	2	0	0	0	0	1	1	0	0	NA	NA	NA	19	11	239	241	344	0	0	0	2	0	3	0.008	0	0.009
.	19.01.16-03.01.31-1-412461	59	2	2	0	0	0	152	0	0	0	0	NA	NA	NA	23	17	238	242	350	34	57	61	0	2	6	0	0.008	0.017
.	19.01.16-03.01.31-1-412462	118	10	10	4	0	2	471	9	9	0	0	NA	NA	NA	33	35	244	250	354	121	174	176	3	17	20	0.012	0.068	0.056
.	19.01.16-03.01.35-1-412468	210	10	10	4	0	2	503	8	8	0	0	NA	NA	NA	64	70	253	254	376	127	180	196	16	8	7	0.063	0.031	0.019
.	19.01.16-03.01.35-1-412469	236	23	23	6	0	5	512	19	19	0	0	NA	NA	NA	77	79	259	257	376	135	181	196	33	30	13	0.127	0.117	0.035
.	19.01.16-03.01.41-1-412472	35	1	1	1	0	1	0	0	0	0	0	NA	NA	NA	4	9	238	238	346	0	0	0	3	0	0	0.013	0	0
.	19.01.16-03.01.41-1-412473	385	93	93	20	0	16	519	88	88	0	0	NA	NA	NA	96	90	267	260	376	143	182	194	103	59	93	0.386	0.227	0.247
.	19.01.16-03.01.43-1-412475	388	69	69	13	0	12	543	62	62	0	0	NA	NA	NA	84	104	273	264	380	151	190	202	74	57	76	0.271	0.216	0.2
.	19.01.16-03.01.54-1-412498	496	59	59	20	0	19	555	53	53	0	0	NA	NA	NA	116	128	270	272	399	147	191	217	59	45	60	0.219	0.165	0.15
.	19.01.16-03.01.58-1-412505	91	11	11	4	0	3	470	10	10	0	0	NA	NA	NA	23	33	251	244	351	127	167	176	5	13	12	0.02	0.053	0.034
.	19.01.16-03.02.07-1-412510	97	8	8	2	0	2	470	5	5	0	0	NA	NA	NA	26	31	248	247	349	124	173	173	10	0	9	0.04	0	0.026
.	19.01.16-03.02.15-1-412512	294	25	25	8	0	6	534	21	21	0	0	NA	NA	NA	98	104	264	264	389	142	184	208	46	5	22	0.174	0.019	0.057
.	19.01.16-03.02.17-1-412515	208	10	10	2	0	2	495	9	9	0	0	NA	NA	NA	65	60	254	256	363	132	179	184	5	7	12	0.02	0.027	0.033
.	19.01.16-03.02.22-1-412522	469	54	54	15	0	8	579	49	49	0	0	NA	NA	NA	136	153	275	281	410	150	206	223	80	36	59	0.291	0.128	0.144
.	19.01.16-03.02.24-1-412525	60	3	3	0	0	0	199	2	2	0	0	NA	NA	NA	18	16	243	240	346	56	75	68	0	0	4	0	0	0.012
.	19.01.16-03.02.25-1-412528	91	3	3	0	0	0	463	2	2	0	0	NA	NA	NA	40	33	243	248	355	120	172	171	0	2	2	0	0.008	0.006
.	19.01.16-03.02.35-1-412547	34	1	1	0	0	0	0	0	0	0	0	NA	NA	NA	8	11	239	239	346	0	0	0	0	0	0	0	0	0
.	19.01.16-03.02.41-1-412554	152	8	8	2	0	2	476	7	7	0	0	NA	NA	NA	53	39	246	244	362	124	167	185	5	6	29	0.02	0.025	0.08
.	19.01.16-03.02.42-1-412555	210	41	41	7	0	5	492	37	37	0	0	NA	NA	NA	62	63	249	254	373	126	173	193	42	35	34	0.169	0.138	0.091
.	19.01.16-03.02.43-1-412556	34	1	1	0	0	0	0	0	0	0	0	NA	NA	NA	15	12	242	240	343	0	0	0	0	0	0	0	0	0
.	19.01.16-03.02.46-1-412559	151	11	11	3	0	1	484	9	9	0	0	NA	NA	NA	58	48	249	252	360	125	174	185	12	14	0	0.048	0.056	0
.	19.01.16-03.02.59-1-412583	234	59	59	14	0	12	513	55	55	0	0	NA	NA	NA	59	79	263	253	376	138	176	199	61	54	35	0.232	0.213	0.093
.	19.01.16-03.03.00-1-412584	180	11	11	2	0	2	473	9	9	0	0	NA	NA	NA	58	42	245	248	362	121	171	181	27	9	1	0.11	0.036	0.003
.	19.01.16-03.03.02-1-412586	61	3	3	1	0	1	300	2	2	0	0	NA	NA	NA	14	20	242	242	349	75	107	118	5	1	1	0.021	0.004	0.003
.	19.01.16-03.03.09-1-412592	88	7	7	1	0	1	482	6	6	0	0	NA	NA	NA	24	38	246	248	357	125	175	182	2	1	5	0.008	0.004	0.014
.	19.01.16-03.03.13-1-412596	206	23	23	1	0	1	499	21	21	0	0	NA	NA	NA	72	68	257	253	371	134	175	190	30	22	21	0.117	0.087	0.057
.	19.01.16-03.03.16-1-412599	124	7	7	2	0	2	467	6	6	0	0	NA	NA	NA	24	30	243	249	351	121	172	174	2	3	11	0.008	0.012	0.031
.	19.01.16-03.03.21-1-412606	279	78	78	20	0	16	513	74	74	0	0	NA	NA	NA	73	79	255	266	371	129	189	195	85	76	58	0.333	0.286	0.156
.	19.01.16-03.03.27-1-412617	63	3	3	0	0	0	248	2	2	0	0	NA	NA	NA	15	15	240	240	348	66	87	95	3	0	0	0.012	0	0
.	19.01.16-03.03.33-1-412621	246	16	16	3	0	2	488	14	14	0	0	NA	NA	NA	73	58	253	250	368	131	174	183	27	6	16	0.107	0.024	0.043
.	19.01.16-03.03.34-1-412625	116	19	19	4	0	4	474	17	17	0	0	NA	NA	NA	38	39	248	249	355	126	171	177	19	26	6	0.077	0.104	0.017
.	19.01.16-03.03.40-1-412628	92	10	10	0	0	0	461	8	8	0	0	NA	NA	NA	42	35	248	247	353	119	167	175	1	13	4	0.004	0.053	0.011
.	19.01.16-03.03.42-1-412629	353	69	69	13	0	10	534	66	66	0	0	NA	NA	NA	101	113	266	272	388	141	191	202	93	70	44	0.35	0.257	0.113
.	19.01.16-03.03.46-1-412635	60	3	3	0	0	0	458	1	1	0	0	NA	NA	NA	25	21	246	240	348	122	166	170	1	0	4	0.004	0	0.011
.	19.01.16-03.03.54-1-412655	37	1	1	1	0	1	0	0	0	0	0	NA	NA	NA	11	11	237	239	348	0	0	0	0	3	0	0	0.013	0
.	19.01.16-03.03.58-1-412661	63	2	2	0	0	0	348	1	1	0	0	NA	NA	NA	19	20	241	246	346	89	126	133	0	2	1	0	0.008	0.003
.	19.01.16-03.03.58-1-412662	120	8	8	0	0	0	463	6	6	0	0	NA	NA	NA	28	32	247	247	351	122	168	173	7	5	4	0.028	0.02	0.011
.	19.01.16-03.04.01-1-412663	91	7	7	0	0	0	459	5	5	0	0	NA	NA	NA	33	21	246	242	346	121	164	174	5	3	3	0.02	0.012	0.009
.	19.01.16-03.04.01-1-412664	91	6	6	3	0	3	457	5	5	0	0	NA	NA	NA	29	25	243	245	350	119	166	172	6	5	2	0.025	0.02	0.006
.	19.01.16-03.04.08-1-412667	142	13	13	1	0	1	480	10	10	0	0	NA	NA	NA	52	48	246	250	365	123	175	182	21	2	6	0.085	0.008	0.016
.	19.01.16-03.04.10-1-412669	62	2	2	1	0	1	460	1	1	0	0	NA	NA	NA	29	27	243	244	353	119	167	174	0	2	2	0	0.008	0.006
.	19.01.16-03.04.12-1-412672	239	34	34	9	0	8	512	31	31	0	0	NA	NA	NA	63	78	261	257	373	139	181	192	60	27	21	0.23	0.105	0.056
.	19.01.16-03.04.16-1-412673	202	12	12	6	0	4	488	11	11	0	0	NA	NA	NA	52	56	246	256	367	121	178	189	14	9	16	0.057	0.035	0.044
.	19.01.16-03.04.17-1-412674	180	13	13	6	0	4	498	11	11	0	0	NA	NA	NA	62	61	251	260	363	130	184	184	16	13	17	0.064	0.05	0.047
.	19.01.16-03.04.18-1-412677	93	5	5	1	0	1	461	3	3	0	0	NA	NA	NA	40	33	243	243	360	121	161	179	0	4	7	0	0.016	0.019
.	19.01.16-03.04.22-1-412683	62	2	2	0	0	0	458	1	1	0	0	NA	NA	NA	26	22	242	242	351	118	166	174	1	0	2	0.004	0	0.006
.	19.01.16-03.04.29-1-412693	62	3	3	2	0	2	456	2	2	0	0	NA	NA	NA	28	28	248	243	350	121	164	171	4	6	0	0.016	0.025	0
.	19.01.16-03.04.34-1-412697	58	3	3	0	0	0	151	2	2	0	0	NA	NA	NA	11	25	241	245	352	33	53	65	2	0	2	0.008	0	0.006
.	19.01.16-03.04.34-1-412698	145	7	7	2	0	2	485	6	6	0	0	NA	NA	NA	44	50	249	254	360	124	175	186	3	12	1	0.012	0.047	0.003
.	19.01.16-03.04.41-1-412703	188	14	14	4	0	4	504	12	12	0	0	NA	NA	NA	51	73	262	258	366	134	179	191	26	8	9	0.099	0.031	0.025
.	19.01.16-03.04.42-1-412711	60	2	2	0	0	0	456	1	1	0	0	NA	NA	NA	31	23	244	242	350	120	165	171	0	7	0	0	0.029	0
.	19.01.16-03.04.43-1-412712	143	19	19	8	0	5	466	17	17	0	0	NA	NA	NA	39	38	253	243	355	127	166	173	24	15	24	0.095	0.062	0.068
.	19.01.16-03.04.43-1-412713	414	107	107	35	0	29	545	98	98	0	0	NA	NA	NA	99	113	269	264	393	146	188	211	147	66	93	0.546	0.25	0.237
.	19.01.16-03.04.54-1-412734	62	3	3	0	0	0	467	2	2	0	0	NA	NA	NA	30	29	247	247	348	123	172	172	0	8	0	0	0.032	0
.	19.01.16-03.04.54-1-412735	235	23	23	6	0	4	508	21	21	0	0	NA	NA	NA	76	74	255	260	372	134	183	191	25	32	25	0.098	0.123	0.067
.	19.01.16-03.04.57-1-412736	68	2	2	1	0	1	450	1	1	0	0	NA	NA	NA	20	20	244	241	348	116	164	170	1	0	0	0.004	0	0
.	19.01.16-03.05.07-1-412742	33	1	1	0	0	0	0	0	0	0	0	NA	NA	NA	11	4	238	238	341	0	0	0	2	0	0	0.008	0	0
.	19.01.16-03.05.07-1-412743	38	1	1	0	0	0	0	0	0	0	0	NA	NA	NA	20	6	236	237	346	0	0	0	0	0	0	0	0	0
.	19.01.16-03.05.12-1-412745	243	53	53	12	0	10	510	49	49	0	0	NA	NA	NA	75	84	254	274	369	127	193	190	100	49	44	0.394	0.179	0.119
.	19.01.16-03.05.14-1-412746	351	105	105	19	0	16	528	100	100	0	0	NA	NA	NA	96	93	255	276	375	133	197	198	165	57	74	0.647	0.207	0.197
.	19.01.16-03.05.14-1-412747	95	8	8	4	0	3	471	6	6	0	0	NA	NA	NA	38	40	244	251	358	120	174	177	5	0	18	0.02	0	0.05
.	19.01.16-03.05.15-1-412749	61	3	3	1	0	1	462	2	2	0	0	NA	NA	NA	31	32	244	244	357	122	167	173	2	0	3	0.008	0	0.008
.	19.01.16-03.05.18-1-412751	248	10	10	2	0	1	500	9	9	0	0	NA	NA	NA	77	70	258	253	372	132	175	193	12	0	14	0.047	0	0.038
.	19.01.16-03.05.26-1-412760	64	3	3	0	0	0	454	2	2	0	0	NA	NA	NA	26	15	239	240	349	118	165	171	0	1	7	0	0.004	0.02
.	19.01.16-03.05.29-1-412766	129	18	18	3	0	2	480	17	17	0	0	NA	NA	NA	33	43	249	248	359	126	173	181	10	28	7	0.04	0.113	0.019
.	19.01.16-03.05.31-1-412769	60	3	3	0	0	0	465	2	2	0	0	NA	NA	NA	31	30	243	246	354	119	171	175	2	3	2	0.008	0.012	0.006
.	19.01.16-03.05.38-1-412777	32	1	1	0	0	0	0	0	0	0	0	NA	NA	NA	5	5	238	236	344	0	0	0	0	0	2	0	0	0.006
.	19.01.16-03.05.41-1-412780	384	69	69	23	0	17	544	67	67	0	0	NA	NA	NA	119	114	267	277	383	144	197	203	96	67	54	0.36	0.242	0.141
.	19.01.16-03.05.43-1-412782	93	9	9	5	0	4	461	8	8	0	0	NA	NA	NA	21	22	242	241	352	121	167	173	10	0	18	0.041	0	0.051
.	19.01.16-03.05.43-1-412783	31	1	1	0	0	0	0	0	0	0	0	NA	NA	NA	11	7	237	238	345	0	0	0	0	0	1	0	0	0.003
.	19.01.16-03.05.44-1-412785	263	45	45	11	0	8	507	43	43	0	0	NA	NA	NA	77	75	259	255	374	133	177	197	68	32	39	0.263	0.125	0.104
.	19.01.16-03.05.45-1-412786	443	79	79	23	0	19	550	77	77	0	0	NA	NA	NA	126	117	268	270	392	146	194	210	101	50	72	0.377	0.185	0.184
.	19.01.16-03.05.55-1-412811	115	10	10	4	0	3	490	8	8	0	0	NA	NA	NA	41	57	247	256	367	123	179	188	9	4	19	0.036	0.016	0.052
.	19.01.16-03.06.03-1-412818	147	6	6	0	0	0	488	5	5	0	0	NA	NA	NA	43	61	260	252	362	134	174	180	2	0	13	0.008	0	0.036
.	19.01.16-03.06.15-1-412820	33	1	1	0	0	0	0	0	0	0	0	NA	NA	NA	14	12	238	238	349	0	0	0	0	0	0	0	0	0
.	19.01.16-03.06.17-1-412823	68	2	2	2	0	2	455	0	0	0	0	NA	NA	NA	19	20	243	242	348	120	164	171	1	3	0	0.004	0.012	0
.	19.01.16-03.06.20-1-412828	142	13	13	8	0	8	474	11	11	0	0	NA	NA	NA	42	40	250	250	353	124	172	178	16	16	8	0.064	0.064	0.023
.	19.01.16-03.06.30-1-412839	33	1	1	0	0	0	0	0	0	0	0	NA	NA	NA	4	9	239	240	343	0	0	0	0	0	0	0	0	0
.	19.01.16-03.06.33-1-412840	123	8	8	1	0	1	487	5	5	0	0	NA	NA	NA	57	57	251	260	359	127	181	179	7	20	6	0.028	0.077	0.017
.	19.01.16-03.06.35-1-412851	92	4	4	2	0	2	465	3	3	0	0	NA	NA	NA	29	31	246	244	354	125	166	174	0	7	2	0	0.029	0.006
.	19.01.16-03.06.48-1-412860	31	1	1	0	0	0	0	0	0	0	0	NA	NA	NA	10	6	238	237	344	0	0	0	0	0	1	0	0	0.003
.	19.01.16-03.06.49-1-412861	502	61	61	14	0	9	570	56	56	0	0	NA	NA	NA	118	141	282	281	391	154	202	214	90	34	65	0.319	0.121	0.166
.	19.01.16-03.06.50-1-412862	349	108	108	29	0	25	535	100	100	0	0	NA	NA	NA	95	112	271	278	376	145	193	197	153	59	76	0.565	0.212	0.202
.	19.01.16-03.06.54-1-412881	196	10	10	1	0	0	492	8	8	0	0	NA	NA	NA	70	62	257	255	363	134	179	179	15	4	18	0.058	0.016	0.05
.	19.01.16-03.06.59-1-412889	92	5	5	0	0	0	465	4	4	0	0	NA	NA	NA	24	24	243	248	346	123	172	170	0	6	1	0	0.024	0.003
.	19.01.16-03.07.00-1-412890	316	22	22	11	0	7	533	19	19	0	0	NA	NA	NA	89	102	266	269	380	141	194	198	37	24	25	0.139	0.089	0.066
.	19.01.16-03.07.12-1-412897	218	18	18	11	0	7	493	15	15	0	0	NA	NA	NA	55	56	255	252	362	132	178	183	10	6	43	0.039	0.024	0.119
.	19.01.16-03.07.13-1-412898	66	3	3	2	0	2	462	1	1	0	0	NA	NA	NA	25	31	244	246	354	122	167	173	2	1	3	0.008	0.004	0.008
.	19.01.16-03.07.18-1-412902	622	62	62	19	0	13	601	57	57	0	0	NA	NA	NA	171	167	284	281	415	158	204	239	104	37	51	0.366	0.132	0.123
.	19.01.16-03.07.19-1-412903	210	23	23	7	0	5	479	21	21	0	0	NA	NA	NA	67	48	257	242	362	134	163	182	24	26	16	0.093	0.107	0.044
.	19.01.16-03.07.25-1-412912	285	40	40	6	0	4	514	37	37	0	0	NA	NA	NA	75	81	255	259	380	131	181	202	65	23	50	0.255	0.089	0.132
.	19.01.16-03.07.30-1-412919	119	12	12	3	0	3	464	11	11	0	0	NA	NA	NA	35	36	245	248	356	121	167	176	9	12	13	0.037	0.048	0.037
.	19.01.16-03.07.33-1-412920	595	52	52	9	0	8	613	49	49	0	0	NA	NA	NA	169	189	287	295	420	163	218	232	52	64	61	0.181	0.217	0.145
.	19.01.16-03.07.42-1-412930	33	1	1	0	0	0	0	0	0	0	0	NA	NA	NA	11	4	238	236	343	0	0	0	0	0	0	0	0	0
.	19.01.16-03.07.44-1-412931	264	60	60	25	0	19	510	55	55	0	0	NA	NA	NA	69	76	257	257	375	136	178	196	64	68	81	0.249	0.265	0.216
.	19.01.16-03.07.49-1-412938	35	1	1	0	0	0	0	0	0	0	0	NA	NA	NA	7	11	240	237	347	0	0	0	0	11	0	0	0.046	0
.	19.01.16-03.07.50-1-412941	37	1	1	0	0	0	0	0	0	0	0	NA	NA	NA	9	12	239	241	345	0	0	0	0	0	0	0	0	0
.	19.01.16-03.07.53-1-412957	93	7	7	2	0	2	466	6	6	0	0	NA	NA	NA	29	34	247	246	354	123	165	178	8	19	0	0.032	0.077	0
.	19.01.16-03.07.54-1-412958	85	7	7	2	0	2	461	5	5	0	0	NA	NA	NA	28	27	246	244	350	119	167	175	5	2	9	0.02	0.008	0.026
.	19.01.16-03.08.10-1-412969	34	1	1	1	0	1	0	0	0	0	0	NA	NA	NA	8	12	240	240	345	0	0	0	0	0	1	0	0	0.003
.	19.01.16-03.08.12-1-412970	117	8	8	2	0	2	472	6	6	0	0	NA	NA	NA	40	40	251	247	355	125	170	177	15	5	3	0.06	0.02	0.008
.	19.01.16-03.08.13-1-412972	214	57	57	11	0	10	490	50	50	0	0	NA	NA	NA	61	58	255	255	361	128	178	184	56	48	88	0.22	0.188	0.244
.	19.01.16-03.08.18-1-412979	290	60	60	21	0	16	509	51	51	0	0	NA	NA	NA	93	87	268	255	377	140	174	195	74	61	46	0.276	0.239	0.122
.	19.01.16-03.08.28-1-412993	57	2	2	0	0	0	248	1	1	0	0	NA	NA	NA	19	12	239	240	346	65	88	95	1	5	0	0.004	0.021	0
.	19.01.16-03.08.30-1-412996	121	4	4	1	0	1	455	2	2	0	0	NA	NA	NA	45	26	243	244	352	122	165	168	2	3	2	0.008	0.012	0.006
.	19.01.16-03.08.39-1-413009	59	4	4	1	0	1	455	3	3	0	0	NA	NA	NA	26	19	240	246	346	118	168	169	0	7	14	0	0.028	0.04
.	19.01.16-03.08.40-1-413011	219	32	32	8	0	7	518	28	28	0	0	NA	NA	NA	72	80	259	263	371	137	185	196	57	50	9	0.22	0.19	0.024
.	19.01.16-03.08.44-1-413017	33	1	1	0	0	0	0	0	0	0	0	NA	NA	NA	6	8	237	238	346	0	0	0	1	0	0	0.004	0	0
.	19.01.16-03.08.47-1-413021	62	2	2	0	0	0	455	1	1	0	0	NA	NA	NA	21	21	242	246	346	119	170	166	1	0	1	0.004	0	0.003
.	19.01.16-03.08.50-1-413026	60	2	2	0	0	0	459	1	1	0	0	NA	NA	NA	21	23	246	238	352	123	161	175	0	1	5	0	0.004	0.014
.	19.01.16-03.08.51-1-413042	88	4	4	1	0	1	463	3	3	0	0	NA	NA	NA	29	28	246	247	348	122	169	172	11	0	0	0.045	0	0
.	19.01.16-03.08.54-1-413044	126	21	21	6	0	6	472	18	18	0	0	NA	NA	NA	49	39	247	250	355	126	171	175	3	4	27	0.012	0.016	0.076
.	19.01.16-03.08.58-1-413049	202	11	11	2	0	2	493	10	10	0	0	NA	NA	NA	65	63	254	249	373	131	173	189	15	3	20	0.059	0.012	0.054
.	19.01.16-03.08.58-1-413050	199	15	15	6	0	3	499	14	14	0	0	NA	NA	NA	56	62	253	257	365	131	177	191	13	30	17	0.051	0.117	0.047
.	19.01.16-03.09.04-1-413053	234	17	17	2	0	1	483	13	13	0	0	NA	NA	NA	71	54	247	256	364	123	176	184	21	11	8	0.085	0.043	0.022
.	19.01.16-03.09.12-1-413056	59	2	2	1	0	1	456	1	1	0	0	NA	NA	NA	23	16	238	241	350	117	167	172	0	2	7	0	0.008	0.02
.	19.01.16-03.09.28-1-413074	99	9	9	1	0	1	462	8	8	0	0	NA	NA	NA	42	38	249	253	349	121	172	169	10	7	9	0.04	0.028	0.026
.	19.01.16-03.09.28-1-413076	231	14	14	2	0	1	490	12	12	0	0	NA	NA	NA	64	60	255	246	372	130	169	191	20	14	14	0.078	0.057	0.038
.	19.01.16-03.09.33-1-413081	405	72	72	13	0	10	531	67	67	0	0	NA	NA	NA	120	101	263	266	385	138	190	203	109	38	62	0.414	0.143	0.161
.	19.01.16-03.09.33-1-413083	270	46	46	14	0	9	513	42	42	0	0	NA	NA	NA	86	81	268	253	373	143	176	194	57	44	46	0.213	0.174	0.123
.	19.01.16-03.09.34-1-413085	175	14	14	1	0	1	495	13	13	0	0	NA	NA	NA	52	61	256	254	364	132	179	184	9	26	5	0.035	0.102	0.014
.	19.01.16-03.09.37-1-413090	443	46	46	16	0	11	539	42	42	0	0	NA	NA	NA	139	112	256	270	399	133	191	215	75	37	48	0.293	0.137	0.12
.	19.01.16-03.09.38-1-413092	92	5	5	0	0	0	466	3	3	0	0	NA	NA	NA	33	33	246	245	355	124	169	173	9	1	0	0.037	0.004	0
.	19.01.16-03.09.39-1-413093	63	3	3	0	0	0	351	2	2	0	0	NA	NA	NA	21	20	240	244	349	91	125	135	1	0	5	0.004	0	0.014
.	19.01.16-03.09.50-1-413103	146	15	15	6	0	5	487	11	11	0	0	NA	NA	NA	45	54	247	255	365	124	178	185	8	5	21	0.032	0.02	0.058
.	19.01.16-03.09.50-1-413104	127	5	5	1	0	1	482	4	4	0	0	NA	NA	NA	38	53	249	250	367	124	172	186	12	0	1	0.048	0	0.003
.	19.01.16-03.09.56-1-413123	270	27	27	8	0	7	523	25	25	0	0	NA	NA	NA	82	91	259	263	382	136	183	204	23	22	38	0.089	0.084	0.099
.	19.01.16-03.10.00-1-413129	242	13	13	4	0	4	504	11	11	0	0	NA	NA	NA	59	68	264	250	367	137	176	191	8	23	12	0.03	0.092	0.033
.	19.01.16-03.10.00-1-413130	174	23	23	5	0	3	492	21	21	0	0	NA	NA	NA	62	60	254	257	362	131	177	184	39	16	38	0.154	0.062	0.105
.	19.01.16-03.10.08-1-413137	209	32	32	4	0	4	500	30	30	0	0	NA	NA	NA	66	64	255	255	367	133	179	188	54	41	33	0.212	0.161	0.09
.	19.01.16-03.10.14-1-413141	34	1	1	0	0	0	0	0	0	0	0	NA	NA	NA	8	17	240	237	353	0	0	0	3	0	0	0.012	0	0
.	19.01.16-03.10.18-1-413144	88	4	4	1	0	1	468	3	3	0	0	NA	NA	NA	30	33	246	244	356	123	170	175	9	0	2	0.037	0	0.006
.	19.01.16-03.10.27-1-413157	187	14	14	6	0	5	483	12	12	0	0	NA	NA	NA	54	50	252	254	357	127	177	179	11	32	17	0.044	0.126	0.048
.	19.01.16-03.10.32-1-413164	116	4	4	2	0	2	467	3	3	0	0	NA	NA	NA	26	33	243	248	355	119	169	179	0	4	0	0	0.016	0
.	19.01.16-03.10.36-1-413171	343	111	111	32	0	25	508	103	103	0	0	NA	NA	NA	81	88	253	266	382	128	181	199	108	98	97	0.427	0.368	0.254
.	19.01.16-03.10.37-1-413173	214	55	55	9	0	6	490	49	49	0	0	NA	NA	NA	53	50	251	247	365	129	173	188	105	44	36	0.418	0.178	0.099
.	19.01.16-03.10.49-1-413182	90	5	5	0	0	0	470	4	4	0	0	NA	NA	NA	27	39	247	244	361	123	166	181	0	12	5	0	0.049	0.014
.	19.01.16-03.10.49-1-413184	172	30	30	6	0	5	477	27	27	0	0	NA	NA	NA	52	47	246	255	359	123	174	180	32	29	13	0.13	0.114	0.036
.	19.01.16-03.10.49-1-413185	94	11	11	4	0	4	462	10	10	0	0	NA	NA	NA	28	31	244	247	353	118	169	175	1	14	18	0.004	0.057	0.051
.	19.01.16-03.11.02-1-413204	36	1	1	0	0	0	0	0	0	0	0	NA	NA	NA	8	17	242	245	343	0	0	0	0	0	0	0	0	0
.	19.01.16-03.11.02-1-413205	129	11	11	2	0	2	464	9	9	0	0	NA	NA	NA	43	36	247	246	356	117	169	178	11	10	1	0.045	0.041	0.003
.	19.01.16-03.11.02-1-413206	299	51	51	13	0	9	527	48	48	0	0	NA	NA	NA	74	98	269	264	378	141	183	203	92	31	39	0.342	0.117	0.103
.	19.01.16-03.11.03-1-413207	257	19	19	6	0	4	501	17	17	0	0	NA	NA	NA	79	71	259	253	372	135	175	191	50	7	13	0.193	0.028	0.035
.	19.01.16-03.11.11-1-413211	62	2	2	0	0	0	462	1	1	0	0	NA	NA	NA	21	27	240	240	360	120	165	177	4	0	4	0.017	0	0.011
.	19.01.16-03.11.13-1-413213	358	34	34	8	0	3	521	32	32	0	0	NA	NA	NA	106	91	262	268	374	138	191	192	36	42	42	0.137	0.157	0.112
.	19.01.16-03.11.23-1-413224	91	5	5	1	0	1	465	3	3	0	0	NA	NA	NA	33	30	245	247	351	122	169	174	7	8	2	0.029	0.032	0.006
.	19.01.16-03.11.24-1-413228	93	4	4	1	0	1	463	3	3	0	0	NA	NA	NA	38	31	242	246	356	119	168	176	5	0	4	0.021	0	0.011
.	19.01.16-03.11.35-1-413241	179	12	12	6	0	5	486	9	9	0	0	NA	NA	NA	56	59	252	250	370	127	173	186	26	14	10	0.103	0.056	0.027
.	19.01.16-03.11.38-1-413243	290	30	30	11	0	10	514	28	28	0	0	NA	NA	NA	84	82	260	260	375	134	184	196	54	33	23	0.208	0.127	0.061
.	19.01.16-03.11.39-1-413245	146	7	7	2	0	1	470	6	6	0	0	NA	NA	NA	56	39	250	249	353	126	167	177	21	0	6	0.084	0	0.017
.	19.01.16-03.11.40-1-413246	649	66	66	14	0	11	598	58	58	0	0	NA	NA	NA	186	171	286	284	414	159	205	234	109	53	52	0.381	0.187	0.126
.	19.01.16-03.11.59-1-413281	236	17	17	5	0	4	515	15	15	0	0	NA	NA	NA	79	77	260	262	368	137	188	190	33	13	16	0.127	0.05	0.043
.	19.01.16-03.12.00-1-413282	38	1	1	1	0	1	0	0	0	0	0	NA	NA	NA	14	8	238	240	343	0	0	0	0	0	2	0	0	0.006
.	19.01.16-03.12.04-1-413283	147	9	9	2	0	2	485	8	8	0	0	NA	NA	NA	32	53	250	249	367	126	173	186	10	2	10	0.04	0.008	0.027
.	19.01.16-03.12.04-1-413284	62	2	2	1	0	1	249	1	1	0	0	NA	NA	NA	13	20	244	241	348	71	87	91	3	0	1	0.012	0	0.003
.	19.01.16-03.12.13-1-413289	565	55	55	11	0	10	571	51	51	0	0	NA	NA	NA	161	150	278	283	402	152	202	217	91	36	72	0.327	0.127	0.179
.	19.01.16-03.12.13-1-413291	178	8	8	1	0	0	492	5	5	0	0	NA	NA	NA	60	58	254	251	366	130	174	188	4	10	2	0.016	0.04	0.005
.	19.01.16-03.12.17-1-413294	393	56	56	16	0	14	539	50	50	0	0	NA	NA	NA	109	105	267	274	377	143	194	202	73	56	52	0.273	0.204	0.138
.	19.01.16-03.12.24-1-413305	33	1	1	0	0	0	0	0	0	0	0	NA	NA	NA	8	11	240	240	344	0	0	0	0	0	0	0	0	0
.	19.01.16-03.12.26-1-413309	175	16	16	2	0	2	478	13	13	0	0	NA	NA	NA	50	47	251	247	362	123	172	183	15	10	8	0.06	0.04	0.022
.	19.01.16-03.12.28-1-413315	33	1	1	0	0	0	0	0	0	0	0	NA	NA	NA	9	11	241	239	344	0	0	0	0	0	1	0	0	0.003
.	19.01.16-03.12.31-1-413317	35	1	1	1	0	1	0	0	0	0	0	NA	NA	NA	9	11	236	243	345	0	0	0	0	0	0	0	0	0
.	19.01.16-03.12.33-1-413319	122	5	5	0	0	0	472	4	4	0	0	NA	NA	NA	36	43	247	248	361	124	169	179	5	2	6	0.02	0.008	0.017
.	19.01.16-03.12.34-1-413322	312	63	63	12	0	8	518	58	58	0	0	NA	NA	NA	90	88	254	267	380	131	185	202	97	44	42	0.382	0.165	0.111
.	19.01.16-03.12.34-1-413327	63	2	2	0	0	0	155	1	1	0	0	NA	NA	NA	18	20	243	244	346	39	68	48	1	2	0	0.004	0.008	0
.	19.01.16-03.12.44-1-413332	239	31	31	10	0	7	506	29	29	0	0	NA	NA	NA	67	66	254	257	368	132	181	193	43	9	21	0.169	0.035	0.057
.	19.01.16-03.12.45-1-413334	233	66	66	20	0	16	501	59	59	0	0	NA	NA	NA	74	71	249	260	375	127	180	194	88	46	52	0.353	0.177	0.139
.	19.01.16-03.12.48-1-413340	59	2	2	1	0	1	458	1	1	0	0	NA	NA	NA	30	26	245	242	352	118	166	174	0	3	4	0	0.012	0.011
.	19.01.16-03.12.49-1-413341	274	52	52	16	0	13	503	47	47	0	0	NA	NA	NA	93	71	258	251	375	135	174	194	89	29	43	0.345	0.116	0.115
.	19.01.16-03.13.01-1-413365	88	3	3	0	0	0	463	2	2	0	0	NA	NA	NA	31	27	243	249	348	122	172	169	0	0	7	0	0	0.02
.	19.01.16-03.13.09-1-413368	263	41	41	14	0	12	513	36	36	0	0	NA	NA	NA	71	81	256	264	374	132	186	195	52	44	34	0.203	0.167	0.091
.	19.01.16-03.13.15-1-413375	92	3	3	2	0	2	467	2	2	0	0	NA	NA	NA	37	26	244	243	352	120	169	178	0	0	7	0	0	0.02
.	19.01.16-03.13.25-1-413386	257	28	28	4	0	3	507	24	24	0	0	NA	NA	NA	69	75	258	256	374	135	176	196	32	24	23	0.124	0.094	0.061
.	19.01.16-03.13.28-1-413391	117	7	7	2	0	2	477	5	5	0	0	NA	NA	NA	31	41	247	248	359	126	169	182	0	9	12	0	0.036	0.033
.	19.01.16-03.13.30-1-413393	175	13	13	5	0	5	498	12	12	0	0	NA	NA	NA	47	61	254	251	369	130	179	189	14	8	25	0.055	0.032	0.068
.	19.01.16-03.13.32-1-413394	120	4	4	1	0	0	465	3	3	0	0	NA	NA	NA	26	34	245	241	361	121	165	179	0	1	5	0	0.004	0.014
.	19.01.16-03.13.45-1-413405	36	1	1	0	0	0	0	0	0	0	0	NA	NA	NA	14	10	239	239	345	0	0	0	0	3	0	0	0.013	0
.	19.01.16-03.13.48-1-413406	66	3	3	1	0	1	448	2	2	0	0	NA	NA	NA	23	13	240	239	347	119	160	169	0	5	3	0	0.021	0.009
.	19.01.16-03.13.48-1-413407	32	1	1	1	0	1	0	0	0	0	0	NA	NA	NA	2	8	238	238	345	0	0	0	0	0	0	0	0	0
.	19.01.16-03.13.50-1-413409	266	21	21	5	0	4	521	17	17	0	0	NA	NA	NA	82	86	255	266	378	133	188	200	8	16	33	0.031	0.06	0.087
.	19.01.16-03.13.52-1-413430	35	1	1	1	0	1	0	0	0	0	0	NA	NA	NA	13	16	240	240	349	0	0	0	0	0	2	0	0	0.006
.	19.01.16-03.13.54-1-413431	265	14	14	4	0	2	500	13	13	0	0	NA	NA	NA	86	67	256	250	374	131	174	195	23	2	15	0.09	0.008	0.04
.	19.01.16-03.13.55-1-413433	36	1	1	0	0	0	0	0	0	0	0	NA	NA	NA	12	6	238	238	343	0	0	0	1	0	0	0.004	0	0
.	19.01.16-03.13.58-1-413439	124	10	10	3	0	3	470	7	7	0	0	NA	NA	NA	35	33	247	247	352	122	173	175	9	4	23	0.036	0.016	0.065
.	19.01.16-03.14.00-1-413441	59	2	2	0	0	0	465	1	1	0	0	NA	NA	NA	17	30	245	247	351	119	171	175	0	5	4	0	0.02	0.011
.	19.01.16-03.14.03-1-413443	62	3	3	0	0	0	196	2	2	0	0	NA	NA	NA	23	28	241	249	351	56	69	71	3	0	6	0.012	0	0.017
.	19.01.16-03.14.06-1-413444	321	67	67	14	0	11	511	59	59	0	0	NA	NA	NA	87	83	259	259	378	132	183	196	89	21	97	0.344	0.081	0.257
.	19.01.16-03.14.10-1-413446	200	13	13	5	0	4	491	12	12	0	0	NA	NA	NA	39	53	253	256	357	129	180	182	8	35	6	0.032	0.137	0.017
.	19.01.16-03.14.11-1-413447	236	14	14	2	0	2	509	12	12	0	0	NA	NA	NA	67	75	255	250	383	132	170	207	9	12	12	0.035	0.048	0.031
.	19.01.16-03.14.11-1-413448	308	31	31	14	0	10	522	30	30	0	0	NA	NA	NA	97	90	260	256	387	138	180	204	41	24	38	0.158	0.094	0.098
.	19.01.16-03.14.14-1-413449	270	49	49	10	0	10	503	47	47	0	0	NA	NA	NA	90	69	252	256	374	129	179	195	51	35	41	0.202	0.137	0.11
.	19.01.16-03.14.18-1-413452	65	3	3	0	0	0	455	2	2	0	0	NA	NA	NA	16	23	245	240	351	122	162	171	0	0	5	0	0	0.014
.	19.01.16-03.14.22-1-413460	66	2	2	2	0	2	250	1	1	0	0	NA	NA	NA	26	23	246	240	350	67	92	91	0	0	3	0	0	0.009
.	19.01.16-03.14.28-1-413471	60	2	2	0	0	0	467	1	1	0	0	NA	NA	NA	22	32	242	249	354	122	169	176	1	0	3	0.004	0	0.008
.	19.01.16-03.14.30-1-413474	95	7	7	2	0	1	467	5	5	0	0	NA	NA	NA	28	35	247	249	352	122	173	172	2	10	5	0.008	0.04	0.014
.	19.01.16-03.14.34-1-413477	143	17	17	5	0	4	480	14	14	0	0	NA	NA	NA	51	52	252	250	363	126	172	182	39	18	8	0.155	0.072	0.022
.	19.01.16-03.14.38-1-413484	155	16	16	2	0	1	493	13	13	0	0	NA	NA	NA	43	55	249	254	365	129	180	184	17	14	16	0.068	0.055	0.044
.	19.01.16-03.14.41-1-413485	260	35	35	11	0	8	506	32	32	0	0	NA	NA	NA	67	71	257	258	369	137	179	190	48	29	40	0.187	0.112	0.108
.	19.01.16-03.14.41-1-413486	381	23	23	6	0	5	550	22	22	0	0	NA	NA	NA	100	121	263	272	399	140	195	215	18	11	22	0.068	0.04	0.055
.	19.01.16-03.14.47-1-413490	234	12	12	6	0	5	505	10	10	0	0	NA	NA	NA	65	70	256	256	371	132	180	193	11	9	22	0.043	0.035	0.059
.	19.01.16-03.15.02-1-413514	35	1	1	0	0	0	0	0	0	0	0	NA	NA	NA	12	6	237	237	345	0	0	0	0	0	2	0	0	0.006
.	19.01.16-03.15.03-1-413515	297	22	22	8	0	6	516	20	20	0	0	NA	NA	NA	82	84	258	261	378	135	181	200	30	23	38	0.116	0.088	0.101
.	19.01.16-03.15.05-1-413516	363	45	45	13	0	11	534	44	44	0	0	NA	NA	NA	91	104	267	265	385	142	189	203	43	73	41	0.161	0.275	0.106
.	19.01.16-03.15.08-1-413518	352	57	57	15	0	13	542	51	51	0	0	NA	NA	NA	115	120	266	271	396	141	192	209	70	52	63	0.263	0.192	0.159
.	19.01.16-03.15.12-1-413521	63	2	2	0	0	0	400	0	0	0	0	NA	NA	NA	11	17	239	244	347	106	149	145	0	0	4	0	0	0.012
.	19.01.16-03.15.16-1-413522	471	57	57	15	0	9	562	54	54	0	0	NA	NA	NA	119	129	264	275	403	142	199	221	65	55	55	0.246	0.2	0.136
.	19.01.16-03.15.20-1-413526	62	2	2	0	0	0	199	1	1	0	0	NA	NA	NA	16	17	240	241	349	55	65	79	0	2	0	0	0.008	0
.	19.01.16-03.15.23-1-413531	93	7	7	1	0	1	466	6	6	0	0	NA	NA	NA	35	25	241	244	353	121	169	176	5	0	10	0.021	0	0.028
.	19.01.16-03.15.26-1-413538	235	27	27	11	0	8	492	24	24	0	0	NA	NA	NA	78	65	262	251	365	135	172	185	33	29	43	0.126	0.116	0.118
.	19.01.16-03.15.30-1-413544	208	42	42	8	0	4	487	37	37	0	0	NA	NA	NA	65	48	247	254	360	124	178	185	65	21	30	0.263	0.083	0.083
.	19.01.16-03.15.30-1-413546	61	2	2	1	0	1	198	1	1	0	0	NA	NA	NA	21	23	245	245	346	53	68	77	2	0	0	0.008	0	0
.	19.01.16-03.15.40-1-413554	31	1	1	0	0	0	0	0	0	0	0	NA	NA	NA	8	12	240	239	346	0	0	0	0	0	0	0	0	0
.	19.01.16-03.15.41-1-413555	63	4	4	1	0	1	462	3	3	0	0	NA	NA	NA	24	28	250	241	350	122	167	173	6	0	5	0.024	0	0.014
.	19.01.16-03.15.42-1-413557	123	15	15	2	0	2	476	14	14	0	0	NA	NA	NA	38	42	242	254	359	122	177	177	19	2	6	0.079	0.008	0.017
.	19.01.16-03.15.45-1-413559	149	8	8	1	0	1	468	6	6	0	0	NA	NA	NA	48	38	251	244	356	124	168	176	10	8	2	0.04	0.033	0.006
.	19.01.16-03.15.55-1-413585	184	16	16	6	0	4	482	12	12	0	0	NA	NA	NA	67	49	247	253	362	124	176	182	31	20	8	0.126	0.079	0.022
.	19.01.16-03.16.02-1-413590	36	1	1	0	0	0	0	0	0	0	0	NA	NA	NA	14	8	239	239	343	0	0	0	0	0	1	0	0	0.003
.	19.01.16-03.16.05-1-413594	88	4	4	1	0	1	461	3	3	0	0	NA	NA	NA	34	25	242	247	349	121	167	173	9	1	4	0.037	0.004	0.011
.	19.01.16-03.16.09-1-413597	83	4	4	0	0	0	463	1	1	0	0	NA	NA	NA	29	29	240	247	355	119	170	174	4	2	3	0.017	0.008	0.008
.	19.01.16-03.16.10-1-413598	210	27	27	1	0	1	492	25	25	0	0	NA	NA	NA	64	65	257	251	370	128	174	190	62	34	18	0.241	0.135	0.049
.	19.01.16-03.16.15-1-413602	273	47	47	9	0	8	523	41	41	0	0	NA	NA	NA	80	83	263	257	376	142	180	201	57	29	40	0.217	0.113	0.106
.	19.01.16-03.16.17-1-413606	471	43	43	8	0	8	554	38	38	0	0	NA	NA	NA	123	123	281	262	393	153	185	216	85	16	51	0.302	0.061	0.13
.	19.01.16-03.16.20-1-413610	181	11	11	3	0	1	505	8	8	0	0	NA	NA	NA	58	70	249	259	375	125	185	195	7	5	19	0.028	0.019	0.051
.	19.01.16-03.16.22-1-413614	32	1	1	0	0	0	0	0	0	0	0	NA	NA	NA	10	5	237	238	343	0	0	0	0	0	0	0	0	0
.	19.01.16-03.16.23-1-413616	36	1	1	0	0	0	0	0	0	0	0	NA	NA	NA	15	7	238	238	344	0	0	0	0	0	3	0	0	0.009
.	19.01.16-03.16.25-1-413620	35	1	1	0	0	0	0	0	0	0	0	NA	NA	NA	18	8	238	238	345	0	0	0	0	0	0	0	0	0
.	19.01.16-03.16.25-1-413621	92	10	10	3	0	2	481	7	7	0	0	NA	NA	NA	31	44	249	249	359	127	170	184	4	5	15	0.016	0.02	0.042
.	19.01.16-03.16.27-1-413626	496	108	108	31	0	27	560	97	97	0	0	NA	NA	NA	130	132	277	276	392	151	199	210	104	76	128	0.375	0.275	0.327
.	19.01.16-03.16.27-1-413627	466	47	47	7	0	6	572	42	42	0	0	NA	NA	NA	138	140	271	284	398	147	207	218	77	27	53	0.284	0.095	0.133
.	19.01.16-03.16.35-1-413641	269	27	27	5	0	5	516	23	23	0	0	NA	NA	NA	88	85	263	261	374	139	184	193	59	5	24	0.224	0.019	0.064
.	19.01.16-03.16.45-1-413649	153	8	8	2	0	0	482	7	7	0	0	NA	NA	NA	49	49	248	250	364	123	172	187	22	3	10	0.089	0.012	0.027
.	19.01.16-03.16.46-1-413650	268	54	54	18	0	12	504	48	48	0	0	NA	NA	NA	79	68	257	260	364	135	186	183	76	53	57	0.296	0.204	0.157
.	19.01.16-03.16.54-1-413676	121	6	6	0	0	0	473	5	5	0	0	NA	NA	NA	49	41	254	246	354	130	169	174	0	1	14	0	0.004	0.04
.	19.01.16-03.17.08-1-413684	85	3	3	1	0	1	459	2	2	0	0	NA	NA	NA	26	25	245	240	353	120	165	174	3	0	1	0.012	0	0.003
.	19.01.16-03.17.11-1-413687	34	1	1	0	0	0	0	0	0	0	0	NA	NA	NA	7	10	238	238	347	0	0	0	0	0	2	0	0	0.006
.	19.01.16-03.17.11-1-413688	325	49	49	16	0	12	531	44	44	0	0	NA	NA	NA	89	103	261	271	384	136	191	204	46	34	66	0.176	0.125	0.172
.	19.01.16-03.17.14-1-413689	120	10	10	1	0	1	465	9	9	0	0	NA	NA	NA	30	33	249	251	346	123	172	170	0	17	6	0	0.068	0.017
.	19.01.16-03.17.20-1-413695	245	16	16	3	0	2	499	14	14	0	0	NA	NA	NA	76	71	255	260	369	131	181	187	27	13	14	0.106	0.05	0.038
.	19.01.16-03.17.20-1-413697	265	37	37	13	0	9	505	33	33	0	0	NA	NA	NA	82	74	250	261	376	127	184	194	48	32	24	0.192	0.123	0.064
.	19.01.16-03.17.20-1-413698	150	10	10	2	0	2	483	8	8	0	0	NA	NA	NA	53	48	254	246	361	131	171	181	20	0	8	0.079	0	0.022
.	19.01.16-03.17.35-1-413711	88	7	7	3	0	2	452	6	6	0	0	NA	NA	NA	24	18	247	241	343	121	162	169	6	6	3	0.024	0.025	0.009
.	19.01.16-03.17.40-1-413716	204	30	30	12	0	11	488	21	21	0	0	NA	NA	NA	57	52	252	254	359	127	177	184	32	19	37	0.127	0.075	0.103
.	19.01.16-03.17.42-1-413717	174	21	21	7	0	6	486	18	18	0	0	NA	NA	NA	59	53	255	250	361	131	172	183	21	23	11	0.082	0.092	0.03
.	19.01.16-03.17.50-1-413722	60	2	2	0	0	0	451	1	1	0	0	NA	NA	NA	29	17	239	246	345	116	166	169	4	1	0	0.017	0.004	0
.	19.01.16-03.17.54-1-413744	63	2	2	0	0	0	458	1	1	0	0	NA	NA	NA	24	25	244	243	351	119	167	172	2	0	0	0.008	0	0
.	19.01.16-03.18.01-1-413751	298	46	46	15	0	12	511	41	41	0	0	NA	NA	NA	96	76	262	263	364	139	186	186	51	44	47	0.195	0.167	0.129
.	19.01.16-03.18.02-1-413752	64	2	2	1	0	1	349	1	1	0	0	NA	NA	NA	13	26	240	246	353	88	130	131	0	2	6	0	0.008	0.017
.	19.01.16-03.18.05-1-413753	118	9	9	0	0	0	472	7	7	0	0	NA	NA	NA	31	40	249	249	355	124	171	177	16	5	8	0.064	0.02	0.023
.	19.01.16-03.18.12-1-413757	214	13	13	3	0	2	497	10	10	0	0	NA	NA	NA	72	61	253	259	362	129	183	185	26	9	9	0.103	0.035	0.025
.	19.01.16-03.18.13-1-413759	232	26	26	7	0	4	495	24	24	0	0	NA	NA	NA	71	58	259	248	364	134	173	188	33	12	28	0.127	0.048	0.077
.	19.01.16-03.18.16-1-413762	457	92	92	23	0	19	564	84	84	0	0	NA	NA	NA	109	135	281	274	393	159	193	212	108	65	76	0.384	0.237	0.193
.	19.01.16-03.18.17-1-413764	348	65	65	26	0	23	546	59	59	0	0	NA	NA	NA	92	106	266	265	388	146	190	210	71	57	85	0.267	0.215	0.219
.	19.01.16-03.18.21-1-413769	234	30	30	4	0	4	489	29	29	0	0	NA	NA	NA	68	58	259	253	359	131	176	182	33	22	26	0.127	0.087	0.072
.	19.01.16-03.18.25-1-413775	119	7	7	0	0	0	474	6	6	0	0	NA	NA	NA	25	30	242	247	354	121	174	179	9	0	9	0.037	0	0.025
.	19.01.16-03.18.27-1-413779	115	8	8	1	0	1	482	7	7	0	0	NA	NA	NA	40	45	252	247	359	131	169	182	6	7	12	0.024	0.028	0.033
.	19.01.16-03.18.44-1-413796	153	14	14	6	0	4	482	12	12	0	0	NA	NA	NA	60	49	248	247	367	127	173	182	18	8	11	0.073	0.032	0.03
.	19.01.16-03.18.45-1-413797	118	6	6	1	0	1	471	4	4	0	0	NA	NA	NA	28	38	245	246	360	122	169	180	11	1	2	0.045	0.004	0.006
.	19.01.16-03.18.46-1-413800	175	18	18	2	0	2	486	15	15	0	0	NA	NA	NA	62	56	251	255	363	127	177	182	6	20	7	0.024	0.078	0.019
.	19.01.16-03.18.57-1-413827	172	30	30	9	0	8	467	25	25	0	0	NA	NA	NA	44	42	249	252	354	122	172	173	22	31	17	0.088	0.123	0.048
.	19.01.16-03.18.59-1-413828	92	3	3	0	0	0	467	2	2	0	0	NA	NA	NA	42	36	245	245	359	119	167	181	8	0	4	0.033	0	0.011
.	19.01.16-03.19.08-1-413835	148	19	19	6	0	4	489	15	15	0	0	NA	NA	NA	43	56	250	260	359	123	184	182	18	10	18	0.072	0.038	0.05
.	19.01.16-03.19.08-1-413836	308	23	23	8	0	7	533	21	21	0	0	NA	NA	NA	83	97	266	257	387	142	182	209	33	14	37	0.124	0.054	0.096
.	19.01.16-03.19.12-1-413839	127	9	9	2	0	2	463	7	7	0	0	NA	NA	NA	43	33	242	247	357	121	165	177	12	5	3	0.05	0.02	0.008
.	19.01.16-03.19.12-1-413840	33	1	1	0	0	0	0	0	0	0	0	NA	NA	NA	5	8	236	241	344	0	0	0	0	0	3	0	0	0.009
.	19.01.16-03.19.13-1-413842	383	72	72	11	0	9	553	68	68	0	0	NA	NA	NA	98	125	278	273	387	152	192	209	117	42	53	0.421	0.154	0.137
.	19.01.16-03.19.15-1-413843	98	7	7	2	0	2	471	6	6	0	0	NA	NA	NA	28	34	247	244	356	124	169	178	10	12	1	0.04	0.049	0.003
.	19.01.16-03.19.32-1-413867	61	2	2	1	0	1	468	1	1	0	0	NA	NA	NA	25	31	244	248	352	121	171	176	3	3	0	0.012	0.012	0
.	19.01.16-03.19.33-1-413868	64	2	2	0	0	0	458	1	1	0	0	NA	NA	NA	31	26	239	246	354	116	167	175	5	0	0	0.021	0	0
.	19.01.16-03.19.33-1-413869	33	1	1	1	0	1	0	0	0	0	0	NA	NA	NA	6	8	236	240	345	0	0	0	0	0	0	0	0	0
.	19.01.16-03.19.35-1-413873	182	17	17	4	0	4	489	15	15	0	0	NA	NA	NA	62	55	253	257	358	129	179	181	29	11	12	0.115	0.043	0.034
.	19.01.16-03.19.37-1-413876	241	45	45	14	0	10	507	40	40	0	0	NA	NA	NA	53	69	255	261	366	132	185	190	53	48	47	0.208	0.184	0.128
.	19.01.16-03.19.42-1-413880	88	6	6	2	0	2	445	5	5	0	0	NA	NA	NA	32	13	241	238	347	118	159	168	5	0	3	0.021	0	0.009
.	19.01.16-03.19.43-1-413881	177	26	26	8	0	7	483	24	24	0	0	NA	NA	NA	60	53	252	250	364	128	170	185	39	25	17	0.155	0.1	0.047
.	19.01.16-03.19.43-1-413883	204	67	67	15	0	15	493	61	61	0	0	NA	NA	NA	60	57	256	248	366	133	172	188	74	55	55	0.289	0.222	0.15
.	19.01.16-03.19.45-1-413884	33	1	1	1	0	1	0	0	0	0	0	NA	NA	NA	8	11	240	239	345	0	0	0	0	0	0	0	0	0
.	19.01.16-03.19.47-1-413885	88	4	4	1	0	1	467	3	3	0	0	NA	NA	NA	32	29	242	243	357	121	168	178	0	5	6	0	0.021	0.017
.	19.01.16-03.19.56-1-413910	34	1	1	0	0	0	0	0	0	0	0	NA	NA	NA	3	10	237	238	348	0	0	0	0	0	2	0	0	0.006
.	19.01.16-03.19.59-1-413916	150	7	7	2	0	2	486	6	6	0	0	NA	NA	NA	59	64	252	255	370	127	173	186	15	0	8	0.06	0	0.022
.	19.01.16-03.20.01-1-413923	82	5	5	0	0	0	460	4	4	0	0	NA	NA	NA	23	25	246	244	348	122	168	170	4	7	0	0.016	0.029	0
.	19.01.16-03.20.01-1-413924	172	14	14	5	0	4	479	12	12	0	0	NA	NA	NA	54	46	245	249	365	121	171	187	19	14	12	0.078	0.056	0.033
.	19.01.16-03.20.13-1-413927	360	28	28	7	0	7	539	26	26	0	0	NA	NA	NA	112	112	263	276	386	138	199	202	48	6	23	0.183	0.022	0.06
.	19.01.16-03.20.15-1-413929	120	4	4	0	0	0	472	3	3	0	0	NA	NA	NA	28	38	246	247	358	124	169	179	2	4	3	0.008	0.016	0.008
.	19.01.16-03.20.18-1-413934	259	45	45	13	0	9	517	39	39	0	0	NA	NA	NA	62	82	261	265	369	139	187	191	46	24	35	0.176	0.091	0.095
.	19.01.16-03.20.18-1-413935	348	74	74	13	0	5	528	68	68	0	0	NA	NA	NA	102	96	266	257	386	139	181	208	92	51	58	0.346	0.198	0.15
.	19.01.16-03.20.26-1-413944	144	7	7	2	0	2	474	6	6	0	0	NA	NA	NA	43	36	244	250	355	122	174	178	8	8	5	0.033	0.032	0.014
.	19.01.16-03.20.30-1-413950	178	10	10	1	0	0	484	7	7	0	0	NA	NA	NA	49	43	250	249	357	130	176	178	19	3	3	0.076	0.012	0.008
.	19.01.16-03.20.38-1-413957	33	1	1	0	0	0	0	0	0	0	0	NA	NA	NA	8	10	243	239	341	0	0	0	0	0	1	0	0	0.003
.	19.01.16-03.20.41-1-413960	286	33	33	11	0	10	506	29	29	0	0	NA	NA	NA	85	77	259	258	373	134	179	193	30	13	43	0.116	0.05	0.115
.	19.01.16-03.20.45-1-413963	340	46	46	13	0	9	540	43	43	0	0	NA	NA	NA	94	113	258	263	405	133	185	222	56	47	59	0.217	0.179	0.146
.	19.01.16-03.20.45-1-413964	86	8	8	3	0	2	460	6	6	0	0	NA	NA	NA	38	31	250	243	351	121	164	175	17	0	1	0.068	0	0.003
.	19.01.16-03.20.50-1-413965	54	2	2	0	0	0	462	1	1	0	0	NA	NA	NA	21	27	243	244	353	117	168	177	5	0	0	0.021	0	0
.	19.01.16-03.20.52-1-413986	57	3	3	1	0	1	51	2	2	0	0	NA	NA	NA	12	21	243	242	349	10	21	20	0	0	3	0	0	0.009
.	19.01.16-03.21.00-1-413994	95	7	7	1	0	1	469	5	5	0	0	NA	NA	NA	32	33	249	246	351	124	171	174	2	2	9	0.008	0.008	0.026
.	19.01.16-03.21.02-1-413995	66	3	3	2	0	2	457	1	1	0	0	NA	NA	NA	31	27	245	247	348	120	166	171	0	7	1	0	0.028	0.003
.	19.01.16-03.21.02-1-413996	33	1	1	0	0	0	0	0	0	0	0	NA	NA	NA	9	9	239	239	344	0	0	0	0	0	0	0	0	0
.	19.01.16-03.21.04-1-413999	269	21	21	9	0	9	524	19	19	0	0	NA	NA	NA	76	92	264	255	386	139	180	205	22	16	35	0.083	0.063	0.091
.	19.01.16-03.21.04-1-414000	93	6	6	2	0	1	463	5	5	0	0	NA	NA	NA	38	31	246	248	350	118	171	174	6	7	9	0.024	0.028	0.026
.	19.01.16-03.21.14-1-414004	90	9	9	1	0	1	464	8	8	0	0	NA	NA	NA	35	28	243	245	353	122	167	175	4	6	8	0.016	0.024	0.023
.	19.01.16-03.21.19-1-414008	127	5	5	0	0	0	474	4	4	0	0	NA	NA	NA	38	34	246	245	356	125	168	181	0	10	8	0	0.041	0.022
.	19.01.16-03.21.19-1-414009	254	43	43	8	0	8	509	35	35	0	0	NA	NA	NA	81	79	257	261	374	134	182	193	50	26	56	0.195	0.1	0.15
.	19.01.16-03.21.21-1-414011	362	39	39	4	0	4	540	36	36	0	0	NA	NA	NA	122	112	266	265	394	142	187	211	36	25	42	0.135	0.094	0.107
.	19.01.16-03.21.33-1-414027	270	56	56	8	0	8	513	53	53	0	0	NA	NA	NA	66	79	263	259	370	139	182	192	59	49	61	0.224	0.189	0.165
.	19.01.16-03.21.35-1-414030	62	2	2	1	0	1	466	1	1	0	0	NA	NA	NA	19	33	246	247	353	121	171	174	0	0	4	0	0	0.011
.	19.01.16-03.21.37-1-414033	32	1	1	0	0	0	0	0	0	0	0	NA	NA	NA	9	9	239	240	343	0	0	0	0	0	1	0	0	0.003
.	19.01.16-03.21.39-1-414035	32	1	1	0	0	0	0	0	0	0	0	NA	NA	NA	10	7	236	240	344	0	0	0	0	0	1	0	0	0.003
.	19.01.16-03.21.40-1-414036	58	2	2	1	0	1	0	1	1	0	0	NA	NA	NA	21	15	239	239	350	0	0	0	4	0	0	0.017	0	0
.	19.01.16-03.21.41-1-414037	35	1	1	0	0	0	0	0	0	0	0	NA	NA	NA	5	12	240	238	347	0	0	0	0	1	0	0	0.004	0
.	19.01.16-03.21.42-1-414038	33	1	1	1	0	1	0	0	0	0	0	NA	NA	NA	11	7	239	238	343	0	0	0	0	0	0	0	0	0
.	19.01.16-03.21.44-1-414040	117	14	14	5	0	2	473	10	10	0	0	NA	NA	NA	51	44	249	253	355	124	174	175	26	12	2	0.104	0.047	0.006
.	19.01.16-03.21.45-1-414041	153	7	7	2	0	1	497	6	6	0	0	NA	NA	NA	59	70	251	250	382	124	173	200	6	10	6	0.024	0.04	0.016
.	19.01.16-03.21.49-1-414043	307	48	48	14	0	12	512	46	46	0	0	NA	NA	NA	89	84	258	261	378	133	181	198	68	32	36	0.264	0.123	0.095
.	19.01.16-03.21.52-1-414060	61	3	3	0	0	0	463	2	2	0	0	NA	NA	NA	14	26	242	241	356	118	166	179	5	0	3	0.021	0	0.008
.	19.01.16-03.21.56-1-414068	144	23	23	4	0	2	464	20	20	0	0	NA	NA	NA	47	36	247	245	357	122	166	176	13	31	12	0.053	0.127	0.034
.	19.01.16-03.22.04-1-414075	97	5	5	2	0	2	474	4	4	0	0	NA	NA	NA	23	31	241	243	360	119	171	184	10	2	1	0.041	0.008	0.003
.	19.01.16-03.22.07-1-414078	232	23	23	6	0	4	495	22	22	0	0	NA	NA	NA	70	60	248	258	367	125	183	187	40	15	17	0.161	0.058	0.046
.	19.01.16-03.22.12-1-414082	33	1	1	1	0	1	0	0	0	0	0	NA	NA	NA	9	7	237	237	346	0	0	0	2	0	0	0.008	0	0
.	19.01.16-03.22.15-1-414083	33	1	1	0	0	0	0	0	0	0	0	NA	NA	NA	16	8	238	237	346	0	0	0	0	5	0	0	0.021	0
.	19.01.16-03.22.17-1-414084	345	79	79	20	0	11	512	69	69	0	0	NA	NA	NA	90	80	262	259	372	136	181	195	104	71	47	0.397	0.274	0.126
.	19.01.16-03.22.19-1-414088	210	25	25	7	0	6	488	22	22	0	0	NA	NA	NA	67	60	256	252	365	129	174	185	26	36	29	0.102	0.143	0.079
.	19.01.16-03.22.21-1-414092	143	12	12	3	0	2	473	10	10	0	0	NA	NA	NA	57	39	250	244	358	123	171	179	27	10	0	0.108	0.041	0
.	19.01.16-03.22.22-1-414094	35	1	1	0	0	0	0	0	0	0	0	NA	NA	NA	11	16	238	241	350	0	0	0	0	0	5	0	0	0.014
.	19.01.16-03.22.25-1-414100	35	1	1	0	0	0	0	0	0	0	0	NA	NA	NA	10	13	243	238	345	0	0	0	0	5	0	0	0.021	0
.	19.01.16-03.22.28-1-414105	148	18	18	2	0	1	478	16	16	0	0	NA	NA	NA	50	47	245	254	361	121	175	182	36	21	11	0.147	0.083	0.03
.	19.01.16-03.22.28-1-414106	58	2	2	2	0	2	466	1	1	0	0	NA	NA	NA	25	34	244	247	356	121	171	174	0	6	0	0	0.024	0
.	19.01.16-03.22.39-1-414119	29	1	1	0	0	0	0	0	0	0	0	NA	NA	NA	7	4	237	238	342	0	0	0	0	0	1	0	0	0.003
.	19.01.16-03.22.42-1-414120	34	1	1	1	0	1	0	0	0	0	0	NA	NA	NA	13	13	240	240	346	0	0	0	0	2	0	0	0.008	0
.	19.01.16-03.22.44-1-414121	86	3	3	0	0	0	465	2	2	0	0	NA	NA	NA	22	33	247	243	356	122	168	175	2	2	1	0.008	0.008	0.003
.	19.01.16-03.22.48-1-414123	34	1	1	0	0	0	0	0	0	0	0	NA	NA	NA	11	6	238	237	344	0	0	0	0	0	2	0	0	0.006
.	19.01.16-03.22.49-1-414125	217	14	14	4	0	2	491	10	10	0	0	NA	NA	NA	59	57	250	256	364	128	178	185	32	10	5	0.128	0.039	0.014
.	19.01.16-03.22.50-1-414127	89	3	3	1	0	0	465	2	2	0	0	NA	NA	NA	42	32	244	244	357	122	169	174	7	4	1	0.029	0.016	0.003
.	19.01.16-03.22.51-1-414129	463	69	69	14	0	12	588	64	64	0	0	NA	NA	NA	127	154	284	271	412	161	194	233	84	63	64	0.296	0.232	0.155
.	19.01.16-03.22.53-1-414148	58	2	2	0	0	0	460	1	1	0	0	NA	NA	NA	19	19	240	242	350	119	169	172	0	6	5	0	0.025	0.014
.	19.01.16-03.22.59-1-414159	180	17	17	3	0	3	491	14	14	0	0	NA	NA	NA	48	63	252	252	372	127	172	192	11	17	10	0.044	0.067	0.027
.	19.01.16-03.23.01-1-414161	64	2	2	0	0	0	462	1	1	0	0	NA	NA	NA	18	31	250	244	350	122	167	173	1	0	1	0.004	0	0.003
.	19.01.16-03.23.03-1-414162	235	16	16	5	0	5	512	14	14	0	0	NA	NA	NA	68	78	261	254	376	137	176	199	20	16	16	0.077	0.063	0.043
.	19.01.16-03.23.03-1-414163	301	31	31	5	0	4	528	30	30	0	0	NA	NA	NA	100	88	273	255	373	148	182	198	67	20	23	0.245	0.078	0.062
.	19.01.16-03.23.05-1-414164	60	2	2	0	0	0	467	1	1	0	0	NA	NA	NA	15	27	247	240	353	123	168	176	0	0	4	0	0	0.011
.	19.01.16-03.23.13-1-414171	117	9	9	3	0	2	471	7	7	0	0	NA	NA	NA	31	34	248	247	352	124	170	177	10	2	16	0.04	0.008	0.045
.	19.01.16-03.23.16-1-414172	91	4	4	2	0	1	467	3	3	0	0	NA	NA	NA	34	35	246	249	353	122	170	175	0	5	7	0	0.02	0.02
.	19.01.16-03.23.17-1-414173	369	52	52	12	0	10	523	50	50	0	0	NA	NA	NA	115	99	270	261	381	142	182	199	70	49	57	0.259	0.188	0.15
.	19.01.16-03.23.31-1-414192	416	37	37	6	0	5	538	33	33	0	0	NA	NA	NA	139	117	271	264	395	144	184	210	60	35	30	0.221	0.133	0.076
.	19.01.16-03.23.31-1-414193	177	17	17	7	0	7	474	16	16	0	0	NA	NA	NA	52	36	252	242	355	128	166	180	19	9	15	0.075	0.037	0.042
.	19.01.16-03.23.31-1-414194	96	21	21	8	0	5	464	17	17	0	0	NA	NA	NA	37	26	241	245	353	118	168	178	26	8	17	0.108	0.033	0.048
.	19.01.16-03.23.31-1-414195	180	13	13	4	0	4	477	12	12	0	0	NA	NA	NA	53	39	246	242	364	122	167	188	19	3	15	0.077	0.012	0.041
.	19.01.16-03.23.48-1-414205	208	10	10	2	0	2	494	8	8	0	0	NA	NA	NA	51	59	257	254	361	135	177	182	11	12	6	0.043	0.047	0.017
.	19.01.16-03.23.58-1-414230	87	3	3	1	0	1	465	2	2	0	0	NA	NA	NA	35	32	246	244	355	121	168	176	13	0	0	0.053	0	0
.	19.01.16-03.23.59-1-414231	117	4	4	1	0	1	468	3	3	0	0	NA	NA	NA	26	25	244	243	351	120	169	179	7	1	0	0.029	0.004	0
.	19.01.16-03.23.59-1-414232	84	5	5	0	0	0	461	3	3	0	0	NA	NA	NA	23	25	242	247	349	121	169	171	0	7	5	0	0.028	0.014
.	19.01.16-03.24.07-1-414235	61	3	3	0	0	0	248	2	2	0	0	NA	NA	NA	17	17	239	241	350	62	84	102	2	4	0	0.008	0.017	0
.	19.01.16-03.24.08-1-414237	35	1	1	0	0	0	0	0	0	0	0	NA	NA	NA	14	12	242	238	345	0	0	0	0	0	1	0	0	0.003
.	19.01.16-03.24.11-1-414238	330	80	80	19	0	15	516	77	77	0	0	NA	NA	NA	89	79	255	263	374	132	188	196	129	59	54	0.506	0.224	0.144
.	19.01.16-03.24.12-1-414240	240	56	56	14	0	11	504	52	52	0	0	NA	NA	NA	67	72	257	257	371	130	182	192	84	38	37	0.327	0.148	0.1
.	19.01.16-03.24.14-1-414243	64	2	2	1	0	1	349	1	1	0	0	NA	NA	NA	16	20	243	244	346	88	128	133	0	7	4	0	0.029	0.012
.	19.01.16-03.24.14-1-414244	143	11	11	2	0	2	478	9	9	0	0	NA	NA	NA	44	46	251	245	363	127	167	184	18	1	9	0.072	0.004	0.025
.	19.01.16-03.24.17-1-414249	30	1	1	0	0	0	0	0	0	0	0	NA	NA	NA	6	6	240	237	342	0	0	0	0	0	0	0	0	0
.	19.01.16-03.24.19-1-414252	89	5	5	2	0	1	457	4	4	0	0	NA	NA	NA	29	24	241	244	352	118	167	172	7	3	17	0.029	0.012	0.048
.	19.01.16-03.24.24-1-414262	286	96	96	23	0	20	518	85	85	0	0	NA	NA	NA	73	87	258	259	383	132	182	204	112	89	65	0.434	0.344	0.17
.	19.01.16-03.24.25-1-414264	34	1	1	0	0	0	0	0	0	0	0	NA	NA	NA	7	11	242	239	343	0	0	0	0	0	0	0	0	0
.	19.01.16-03.24.28-1-414268	239	45	45	12	0	7	512	41	41	0	0	NA	NA	NA	67	88	265	262	374	140	183	189	52	20	48	0.196	0.076	0.128
.	19.01.16-03.24.29-1-414271	175	16	16	8	0	7	488	13	13	0	0	NA	NA	NA	56	56	243	252	374	122	176	190	7	5	33	0.029	0.02	0.088
.	19.01.16-03.24.31-1-414272	208	65	65	18	0	11	485	59	59	0	0	NA	NA	NA	53	52	247	253	365	123	179	183	71	45	57	0.287	0.178	0.156
.	19.01.16-03.24.36-1-414281	300	48	48	9	0	7	515	43	43	0	0	NA	NA	NA	74	81	261	263	370	139	185	191	61	32	52	0.234	0.122	0.141
.	19.01.16-03.24.40-1-414283	59	2	2	0	0	0	453	1	1	0	0	NA	NA	NA	24	13	237	237	352	115	162	176	0	5	0	0	0.021	0
.	19.01.16-03.24.53-1-414302	151	19	19	2	0	2	472	18	18	0	0	NA	NA	NA	52	42	246	248	361	119	172	181	20	10	11	0.081	0.04	0.03
.	19.01.16-03.24.57-1-414310	296	55	55	15	0	12	520	52	52	0	0	NA	NA	NA	86	93	259	264	383	131	186	203	73	57	74	0.282	0.216	0.193
.	19.01.16-03.25.21-1-414325	96	5	5	1	0	1	468	3	3	0	0	NA	NA	NA	35	36	246	244	359	122	168	178	2	1	6	0.008	0.004	0.017
.	19.01.16-03.25.26-1-414333	90	5	5	1	0	1	457	4	4	0	0	NA	NA	NA	30	27	244	242	354	120	166	171	7	0	3	0.029	0	0.008
.	19.01.16-03.25.36-1-414344	35	1	1	0	0	0	0	0	0	0	0	NA	NA	NA	9	11	240	240	344	0	0	0	0	0	0	0	0	0
.	19.01.16-03.25.38-1-414347	175	17	17	2	0	2	485	15	15	0	0	NA	NA	NA	48	56	255	249	365	129	172	184	5	8	10	0.02	0.032	0.027
.	19.01.16-03.25.41-1-414350	142	27	27	7	0	5	482	21	21	0	0	NA	NA	NA	55	49	248	252	362	124	177	181	27	15	25	0.109	0.06	0.069
.	19.01.16-03.25.42-1-414351	115	5	5	1	0	1	466	3	3	0	0	NA	NA	NA	39	36	249	243	357	124	164	178	2	2	4	0.008	0.008	0.011
.	19.01.16-03.25.46-1-414355	93	3	3	0	0	0	464	2	2	0	0	NA	NA	NA	21	31	245	247	352	121	169	174	2	2	0	0.008	0.008	0
.	19.01.16-03.25.51-1-414372	61	2	2	0	0	0	463	1	1	0	0	NA	NA	NA	24	28	242	247	352	120	170	173	2	4	0	0.008	0.016	0
.	19.01.16-03.25.55-1-414373	32	1	1	0	0	0	0	0	0	0	0	NA	NA	NA	12	9	238	238	346	0	0	0	0	0	0	0	0	0
.	19.01.16-03.25.57-1-414382	32	1	1	0	0	0	0	0	0	0	0	NA	NA	NA	8	5	237	237	344	0	0	0	0	0	0	0	0	0
.	19.01.16-03.25.58-1-414384	274	45	45	14	0	10	511	41	41	0	0	NA	NA	NA	97	74	254	253	380	132	178	201	87	31	17	0.343	0.123	0.045
.	19.01.16-03.25.59-1-414385	228	42	42	11	0	10	492	39	39	0	0	NA	NA	NA	74	67	258	254	368	132	172	188	64	44	32	0.248	0.173	0.087
.	19.01.16-03.25.59-1-414386	122	8	8	3	0	0	481	7	7	0	0	NA	NA	NA	47	48	255	246	360	128	169	184	3	4	12	0.012	0.016	0.033
.	19.01.16-03.26.04-1-414389	206	20	20	1	0	1	491	18	18	0	0	NA	NA	NA	71	64	257	256	364	132	177	182	10	15	13	0.039	0.059	0.036
.	19.01.16-03.26.05-1-414390	30	1	1	1	0	1	0	0	0	0	0	NA	NA	NA	14	10	239	239	345	0	0	0	0	0	1	0	0	0.003
.	19.01.16-03.26.08-1-414391	32	1	1	0	0	0	0	0	0	0	0	NA	NA	NA	2	8	239	240	342	0	0	0	0	0	2	0	0	0.006
.	19.01.16-03.26.10-1-414393	92	3	3	0	0	0	474	2	2	0	0	NA	NA	NA	37	41	250	249	355	126	172	176	0	5	3	0	0.02	0.008
.	19.01.16-03.26.11-1-414395	95	7	7	3	0	2	460	6	6	0	0	NA	NA	NA	36	23	241	245	350	119	165	176	0	13	6	0	0.053	0.017
.	19.01.16-03.26.17-1-414398	229	14	14	1	0	1	497	12	12	0	0	NA	NA	NA	61	69	258	258	366	134	179	184	19	7	4	0.074	0.027	0.011
.	19.01.16-03.26.19-1-414403	35	1	1	1	0	1	0	0	0	0	0	NA	NA	NA	7	13	239	241	346	0	0	0	0	3	0	0	0.012	0
.	19.01.16-03.26.20-1-414404	276	71	71	20	0	14	512	63	63	0	0	NA	NA	NA	81	85	259	267	372	133	188	191	89	41	51	0.344	0.154	0.137
.	19.01.16-03.26.21-1-414409	350	51	51	18	0	12	527	44	44	0	0	NA	NA	NA	101	95	264	266	378	140	190	197	60	46	45	0.227	0.173	0.119
.	19.01.16-03.26.24-1-414413	34	1	1	0	0	0	0	0	0	0	0	NA	NA	NA	3	5	238	237	343	0	0	0	1	0	0	0.004	0	0
.	19.01.16-03.26.27-1-414418	318	25	25	6	0	5	522	22	22	0	0	NA	NA	NA	103	90	266	262	375	143	181	198	35	33	18	0.132	0.126	0.048
.	19.01.16-03.26.27-1-414419	213	22	22	7	0	7	482	15	15	0	0	NA	NA	NA	66	63	256	251	369	126	173	183	31	20	34	0.121	0.08	0.092
.	19.01.16-03.26.32-1-414423	182	18	18	8	0	6	489	17	17	0	0	NA	NA	NA	60	58	258	255	358	134	175	180	23	36	23	0.089	0.141	0.064
.	19.01.16-03.26.40-1-414439	152	10	10	4	0	3	482	9	9	0	0	NA	NA	NA	66	54	253	257	357	127	173	182	6	14	12	0.024	0.054	0.034
.	19.01.16-03.26.58-1-414469	121	6	6	0	0	0	470	5	5	0	0	NA	NA	NA	31	32	243	246	356	122	172	176	4	0	11	0.016	0	0.031
.	19.01.16-03.27.00-1-414473	320	65	65	20	0	16	511	57	57	0	0	NA	NA	NA	85	79	262	252	378	139	174	198	78	58	45	0.298	0.23	0.119
.	19.01.16-03.27.01-1-414474	34	1	1	1	0	1	0	0	0	0	0	NA	NA	NA	13	6	239	239	341	0	0	0	0	0	0	0	0	0
.	19.01.16-03.27.02-1-414475	235	77	77	21	0	19	496	67	67	0	0	NA	NA	NA	64	69	251	257	374	127	178	191	96	53	53	0.382	0.206	0.142
.	19.01.16-03.27.03-1-414476	33	1	1	0	0	0	0	0	0	0	0	NA	NA	NA	14	13	240	241	345	0	0	0	0	1	0	0	0.004	0
.	19.01.16-03.27.03-1-414477	120	6	6	1	0	1	477	5	5	0	0	NA	NA	NA	45	48	252	253	356	126	173	178	6	2	10	0.024	0.008	0.028
.	19.01.16-03.27.05-1-414479	60	2	2	0	0	0	458	1	1	0	0	NA	NA	NA	18	18	242	242	347	122	169	167	0	0	2	0	0	0.006
.	19.01.16-03.27.11-1-414481	123	16	16	9	0	6	480	13	13	0	0	NA	NA	NA	32	53	255	249	362	127	171	182	12	10	25	0.047	0.04	0.069
.	19.01.16-03.27.16-1-414485	266	20	20	6	0	5	497	19	19	0	0	NA	NA	NA	71	66	253	253	373	130	174	193	43	17	19	0.17	0.067	0.051
.	19.01.16-03.27.17-1-414486	261	44	44	14	0	11	496	42	42	0	0	NA	NA	NA	85	61	258	251	365	134	174	188	69	22	29	0.267	0.088	0.079
.	19.01.16-03.27.21-1-414494	90	7	7	2	0	2	463	5	5	0	0	NA	NA	NA	23	27	243	243	354	123	167	173	7	0	9	0.029	0	0.025
.	19.01.16-03.27.34-1-414506	63	2	2	0	0	0	466	1	1	0	0	NA	NA	NA	21	27	244	243	353	120	171	175	1	0	6	0.004	0	0.017
.	19.01.16-03.27.37-1-414512	31	1	1	1	0	1	0	0	0	0	0	NA	NA	NA	11	11	238	242	344	0	0	0	0	0	0	0	0	0
.	19.01.16-03.27.39-1-414513	55	2	2	1	0	1	0	1	1	0	0	NA	NA	NA	13	13	239	239	348	0	0	0	0	0	3	0	0	0.009
.	19.01.16-03.27.44-1-414516	327	24	24	7	0	5	549	23	23	0	0	NA	NA	NA	111	115	275	268	385	153	191	205	24	23	21	0.087	0.086	0.055
.	19.01.16-03.27.44-1-414517	312	33	33	11	0	9	525	30	30	0	0	NA	NA	NA	108	86	264	257	378	141	184	200	31	15	66	0.117	0.058	0.175
.	19.01.16-03.27.48-1-414518	208	10	10	2	0	2	490	8	8	0	0	NA	NA	NA	52	63	254	253	369	128	177	185	11	13	11	0.043	0.051	0.03
.	19.01.16-03.27.52-1-414522	69	2	2	2	0	2	451	0	0	0	0	NA	NA	NA	15	10	238	238	347	117	165	169	0	0	2	0	0	0.006
.	19.01.16-03.27.57-1-414542	296	73	73	18	0	14	534	64	64	0	0	NA	NA	NA	90	99	263	277	372	139	198	197	89	59	78	0.338	0.213	0.21
.	19.01.16-03.28.03-1-414548	121	5	5	0	0	0	474	4	4	0	0	NA	NA	NA	42	33	241	248	357	121	173	180	1	5	5	0.004	0.02	0.014
.	19.01.16-03.28.12-1-414551	408	78	78	18	0	17	581	68	68	0	0	NA	NA	NA	100	154	281	280	406	153	201	227	103	40	78	0.367	0.143	0.192
.	19.01.16-03.28.23-1-414565	148	8	8	2	0	0	482	6	6	0	0	NA	NA	NA	31	46	252	247	360	130	170	182	8	2	5	0.032	0.008	0.014
.	19.01.16-03.28.24-1-414567	62	2	2	0	0	0	251	0	0	0	0	NA	NA	NA	17	14	239	240	348	63	89	99	2	0	0	0.008	0	0
.	19.01.16-03.28.32-1-414576	266	66	66	17	0	13	509	60	60	0	0	NA	NA	NA	69	77	254	267	369	133	187	189	89	41	64	0.35	0.154	0.173
.	19.01.16-03.28.33-1-414583	291	32	32	11	0	7	515	28	28	0	0	NA	NA	NA	93	85	262	257	379	140	179	196	33	21	38	0.126	0.082	0.1
.	19.01.16-03.28.34-1-414584	203	47	47	14	0	11	482	43	43	0	0	NA	NA	NA	67	53	252	248	366	128	172	182	61	44	42	0.242	0.177	0.115
.	19.01.16-03.28.41-1-414590	183	12	12	5	0	2	492	10	10	0	0	NA	NA	NA	45	51	252	247	365	129	175	188	7	3	24	0.028	0.012	0.066
.	19.01.16-03.28.43-1-414591	88	4	4	0	0	0	473	3	3	0	0	NA	NA	NA	25	43	249	249	358	123	171	179	5	5	6	0.02	0.02	0.017
.	19.01.16-03.28.46-1-414593	143	10	10	4	0	3	476	9	9	0	0	NA	NA	NA	34	38	250	248	353	127	171	178	23	6	3	0.092	0.024	0.008
.	19.01.16-03.28.58-1-414620	234	17	17	2	0	1	509	15	15	0	0	NA	NA	NA	81	84	260	262	375	132	181	196	15	7	14	0.058	0.027	0.037
.	19.01.16-03.29.04-1-414623	67	4	4	1	0	1	463	3	3	0	0	NA	NA	NA	32	36	246	248	355	121	168	174	7	1	0	0.028	0.004	0
.	19.01.16-03.29.09-1-414626	386	74	74	18	0	13	531	64	64	0	0	NA	NA	NA	111	100	265	259	389	142	181	208	128	50	64	0.483	0.193	0.165
.	19.01.16-03.29.21-1-414633	30	1	1	0	0	0	0	0	0	0	0	NA	NA	NA	11	12	237	242	346	0	0	0	2	0	0	0.008	0	0
.	19.01.16-03.29.23-1-414638	94	11	11	2	0	1	465	10	10	0	0	NA	NA	NA	37	36	247	246	356	123	163	179	17	12	9	0.069	0.049	0.025
.	19.01.16-03.29.24-1-414639	61	2	2	0	0	0	457	0	0	0	0	NA	NA	NA	30	24	238	245	354	116	166	175	0	0	3	0	0	0.008
.	19.01.16-03.29.31-1-414668	33	1	1	0	0	0	0	0	0	0	0	NA	NA	NA	8	11	239	238	347	0	0	0	0	0	0	0	0	0
.	19.01.16-03.29.34-1-414673	122	4	4	1	0	1	472	2	2	0	0	NA	NA	NA	52	43	257	248	351	129	168	175	14	0	4	0.054	0	0.011
.	19.01.16-03.29.36-1-414787	203	25	25	2	0	2	491	24	24	0	0	NA	NA	NA	52	65	252	252	374	126	174	191	16	18	12	0.063	0.071	0.032
.	19.01.16-03.29.44-1-414881	66	3	3	1	0	1	250	2	2	0	0	NA	NA	NA	20	11	239	241	344	75	86	89	0	3	0	0	0.012	0
.	19.01.16-03.29.45-1-414894	36	1	1	0	0	0	0	0	0	0	0	NA	NA	NA	5	13	237	241	348	0	0	0	0	1	0	0	0.004	0
.	19.01.16-03.29.45-1-414907	204	21	21	3	0	3	501	16	16	0	0	NA	NA	NA	57	59	250	256	366	128	183	190	23	22	6	0.092	0.086	0.016
.	19.01.16-03.29.48-1-415166	33	1	1	0	0	0	0	0	0	0	0	NA	NA	NA	5	10	238	240	345	0	0	0	0	0	0	0	0	0
.	19.01.16-03.29.51-1-415203	228	30	30	5	0	4	484	28	28	0	0	NA	NA	NA	74	55	252	248	368	128	172	184	36	22	27	0.143	0.089	0.073
.	19.01.16-03.29.51-1-415204	96	7	7	3	0	3	480	5	5	0	0	NA	NA	NA	29	47	254	249	357	129	171	180	12	2	5	0.047	0.008	0.014
.	19.01.16-03.29.54-1-415226	149	18	18	4	0	2	475	17	17	0	0	NA	NA	NA	47	42	247	245	363	123	169	183	11	18	10	0.045	0.073	0.028
.	19.01.16-03.29.56-1-415230	171	9	9	3	0	3	493	7	7	0	0	NA	NA	NA	48	60	251	249	373	129	173	191	5	11	7	0.02	0.044	0.019
.	19.01.16-03.29.59-1-415257	64	4	4	0	0	0	148	3	3	0	0	NA	NA	NA	15	13	240	238	348	42	46	60	5	0	3	0.021	0	0.009
.	19.01.16-03.30.07-1-415277	155	9	9	0	0	0	468	8	8	0	0	NA	NA	NA	35	31	247	246	351	125	169	174	3	17	7	0.012	0.069	0.02
.	19.01.16-03.30.08-1-415279	63	2	2	2	0	2	463	1	1	0	0	NA	NA	NA	28	28	248	246	347	123	170	170	0	0	8	0	0	0.023
.	19.01.16-03.30.09-1-415281	91	5	5	1	0	0	468	3	3	0	0	NA	NA	NA	35	43	254	243	359	127	164	177	15	3	1	0.059	0.012	0.003
.	19.01.16-03.30.12-1-415286	215	34	34	9	0	7	500	31	31	0	0	NA	NA	NA	68	70	258	253	372	134	175	191	45	33	20	0.174	0.13	0.054
.	19.01.16-03.30.15-1-415290	33	1	1	0	0	0	0	0	0	0	0	NA	NA	NA	9	10	239	238	346	0	0	0	0	0	0	0	0	0
.	19.01.16-03.30.17-1-415293	92	7	7	0	0	0	459	6	6	0	0	NA	NA	NA	33	32	248	249	348	122	170	167	0	10	0	0	0.04	0
.	19.01.16-03.30.20-1-415297	34	1	1	1	0	1	0	0	0	0	0	NA	NA	NA	13	12	241	238	346	0	0	0	0	0	1	0	0	0.003
.	19.01.16-03.30.26-1-415334	63	3	3	3	0	2	464	2	2	0	0	NA	NA	NA	21	29	241	244	357	117	169	178	0	5	6	0	0.02	0.017
.	19.01.16-03.30.27-1-415335	32	1	1	0	0	0	0	0	0	0	0	NA	NA	NA	7	9	240	237	345	0	0	0	0	0	0	0	0	0
.	19.01.16-03.30.28-1-415343	59	2	2	0	0	0	457	1	1	0	0	NA	NA	NA	30	31	251	245	348	122	166	169	4	0	0	0.016	0	0
.	19.01.16-03.30.30-1-415356	95	10	10	4	0	3	473	9	9	0	0	NA	NA	NA	34	37	250	242	358	127	168	178	9	7	8	0.036	0.029	0.022
.	19.01.16-03.30.34-1-415379	181	24	24	9	0	9	504	22	22	0	0	NA	NA	NA	34	71	260	256	368	137	181	186	41	17	22	0.158	0.066	0.06
.	19.01.16-03.30.35-1-415408	307	46	46	12	0	8	524	40	40	0	0	NA	NA	NA	90	92	269	260	376	144	183	197	47	23	55	0.175	0.088	0.146
.	19.01.16-03.30.39-1-416051	173	14	14	4	0	3	487	11	11	0	0	NA	NA	NA	50	56	251	255	363	129	174	184	7	13	25	0.028	0.051	0.069
.	19.01.16-03.30.39-1-416217	61	2	2	1	0	1	248	1	1	0	0	NA	NA	NA	16	12	241	239	345	64	87	97	0	2	0	0	0.008	0
.	19.01.16-03.30.40-1-416279	150	12	12	6	0	4	473	11	11	0	0	NA	NA	NA	46	45	251	251	356	126	171	176	27	5	18	0.108	0.02	0.051
.	19.01.16-03.30.49-1-418110	66	2	2	1	0	1	459	1	1	0	0	NA	NA	NA	27	28	243	241	357	121	164	174	0	0	7	0	0	0.02
.	19.01.16-03.30.49-1-418111	239	41	41	8	0	6	508	34	34	0	0	NA	NA	NA	73	76	260	261	368	135	183	190	36	39	55	0.138	0.149	0.149
.	19.01.16-03.30.50-1-418217	152	18	18	2	0	2	485	16	16	0	0	NA	NA	NA	39	50	252	256	355	126	180	179	20	17	3	0.079	0.066	0.008
.	19.01.16-03.30.54-1-418573	117	5	5	2	0	2	463	4	4	0	0	NA	NA	NA	36	31	247	242	355	120	167	176	14	0	0	0.057	0	0
.	19.01.16-03.31.01-1-420564	36	1	1	0	0	0	0	0	0	0	0	NA	NA	NA	12	14	240	241	346	0	0	0	0	0	0	0	0	0
.	19.01.16-03.31.05-1-421050	122	11	11	2	0	2	464	9	9	0	0	NA	NA	NA	44	32	243	247	355	118	170	176	13	3	11	0.053	0.012	0.031
.	19.01.16-03.31.07-1-421369	87	3	3	0	0	0	470	2	2	0	0	NA	NA	NA	30	31	246	244	354	123	169	178	7	0	6	0.028	0	0.017
.	19.01.16-03.31.09-1-421582	177	23	23	8	0	7	493	20	20	0	0	NA	NA	NA	63	58	251	251	369	131	172	190	34	20	16	0.135	0.08	0.043
.	19.01.16-03.31.10-1-421784	306	50	50	14	0	11	513	46	46	0	0	NA	NA	NA	103	88	266	263	372	138	185	190	63	49	42	0.237	0.186	0.113
.	19.01.16-03.31.11-1-421811	92	6	6	1	0	1	457	4	4	0	0	NA	NA	NA	21	22	242	244	349	118	167	172	4	11	1	0.017	0.045	0.003
.	19.01.16-03.31.16-1-421892	123	10	10	3	0	1	478	9	9	0	0	NA	NA	NA	52	56	251	251	367	124	169	185	27	3	15	0.108	0.012	0.041
.	19.01.16-03.31.21-1-421898	154	13	13	2	0	2	468	11	11	0	0	NA	NA	NA	40	34	243	242	362	119	165	184	8	18	3	0.033	0.074	0.008
.	19.01.16-03.31.27-1-421909	123	25	25	4	0	3	473	20	20	0	0	NA	NA	NA	33	44	247	246	364	123	170	180	17	20	8	0.069	0.081	0.022
.	19.01.16-03.31.27-1-421910	58	2	2	0	0	0	464	1	1	0	0	NA	NA	NA	15	32	247	244	354	122	168	174	0	3	0	0	0.012	0
.	19.01.16-03.31.41-1-421923	196	16	16	2	0	1	485	13	13	0	0	NA	NA	NA	60	56	257	247	365	130	171	184	10	12	15	0.039	0.049	0.041
.	19.01.16-03.31.41-1-421924	205	66	66	16	0	13	487	61	61	0	0	NA	NA	NA	57	49	253	251	358	131	174	182	74	62	36	0.292	0.247	0.101
.	19.01.16-03.31.41-1-421925	392	45	45	19	0	17	544	43	43	0	0	NA	NA	NA	106	117	265	274	391	134	201	209	68	38	31	0.257	0.139	0.079
.	19.01.16-03.31.42-1-421926	70	3	3	0	0	0	452	2	2	0	0	NA	NA	NA	15	15	242	239	347	118	162	172	9	0	0	0.037	0	0
.	19.01.16-03.31.43-1-421927	62	4	4	1	0	1	461	2	2	0	0	NA	NA	NA	21	22	238	244	353	120	166	175	0	9	2	0	0.037	0.006
.	19.01.16-03.31.49-1-421928	92	6	6	1	0	1	460	4	4	0	0	NA	NA	NA	27	26	245	242	352	121	167	172	6	4	3	0.024	0.017	0.009
.	19.01.16-03.31.54-1-421946	32	1	1	1	0	1	0	0	0	0	0	NA	NA	NA	8	12	241	240	344	0	0	0	0	0	2	0	0	0.006
.	19.01.16-03.31.56-1-421952	273	32	32	6	0	4	524	29	29	0	0	NA	NA	NA	80	99	264	263	385	137	185	202	41	24	47	0.155	0.091	0.122
.	19.01.16-03.31.58-1-421956	89	3	3	1	0	1	455	2	2	0	0	NA	NA	NA	24	25	241	242	355	120	163	172	0	2	1	0	0.008	0.003
.	19.01.16-03.31.59-1-421957	85	3	3	1	0	1	456	2	2	0	0	NA	NA	NA	22	25	240	242	356	120	165	171	0	3	7	0	0.012	0.02
.	19.01.16-03.32.05-1-421963	34	1	1	0	0	0	0	0	0	0	0	NA	NA	NA	6	11	240	242	342	0	0	0	0	0	2	0	0	0.006
.	19.01.16-03.32.08-1-421964	121	4	4	1	0	0	462	3	3	0	0	NA	NA	NA	45	31	251	245	348	124	166	172	19	0	0	0.076	0	0
.	19.01.16-03.32.11-1-421967	87	5	5	1	0	1	463	4	4	0	0	NA	NA	NA	30	35	248	247	353	122	167	174	2	7	4	0.008	0.028	0.011
.	19.01.16-03.32.12-1-421969	87	4	4	1	0	1	462	2	2	0	0	NA	NA	NA	26	26	240	244	355	116	168	178	7	3	9	0.029	0.012	0.025
.	19.01.16-03.32.14-1-421972	183	26	26	4	0	2	478	25	25	0	0	NA	NA	NA	51	47	245	251	364	124	171	183	17	26	21	0.069	0.104	0.058
.	19.01.16-03.32.14-1-421973	147	12	12	2	0	2	476	8	8	0	0	NA	NA	NA	44	45	247	250	361	124	172	180	16	1	12	0.065	0.004	0.033
.	19.01.16-03.32.23-1-421980	331	61	61	15	0	8	545	58	58	0	0	NA	NA	NA	112	123	274	269	393	143	192	210	60	53	61	0.219	0.197	0.155
.	19.01.16-03.32.27-1-423862	94	3	3	2	0	1	454	1	1	0	0	NA	NA	NA	37	22	245	242	348	121	161	172	9	2	0	0.037	0.008	0
.	19.01.16-03.32.28-1-423866	33	1	1	0	0	0	0	0	0	0	0	NA	NA	NA	11	8	237	239	345	0	0	0	0	1	0	0	0.004	0
.	19.01.16-03.32.31-1-423869	60	3	3	0	0	0	199	2	2	0	0	NA	NA	NA	14	17	241	242	347	54	72	73	0	2	0	0	0.008	0
.	19.01.16-03.32.37-1-423882	34	1	1	1	0	1	0	0	0	0	0	NA	NA	NA	11	12	240	238	347	0	0	0	0	0	3	0	0	0.009
.	19.01.16-03.32.38-1-423883	348	23	23	4	0	4	541	21	21	0	0	NA	NA	NA	94	105	270	264	384	146	189	206	36	24	5	0.133	0.091	0.013
.	19.01.16-03.32.39-1-423884	205	18	18	5	0	4	495	15	15	0	0	NA	NA	NA	56	59	253	253	366	130	176	189	18	8	21	0.071	0.032	0.057
.	19.01.16-03.32.40-1-423953	313	43	43	12	0	11	526	40	40	0	0	NA	NA	NA	103	96	261	267	381	135	189	202	51	36	37	0.195	0.135	0.097
.	19.01.16-03.32.46-1-423987	98	8	8	2	0	0	465	5	5	0	0	NA	NA	NA	35	34	249	241	357	122	163	180	8	11	2	0.032	0.046	0.006
.	19.01.16-03.32.50-1-423999	348	30	30	7	0	5	529	27	27	0	0	NA	NA	NA	102	99	261	273	378	135	196	198	37	24	18	0.142	0.088	0.048
.	19.01.16-03.32.50-1-424001	64	2	2	1	0	1	444	1	1	0	0	NA	NA	NA	26	14	239	239	349	113	161	170	0	2	3	0	0.008	0.009
.	19.01.16-03.33.01-1-424025	209	41	41	13	0	9	498	36	36	0	0	NA	NA	NA	56	66	260	253	366	133	176	189	75	20	44	0.288	0.079	0.12
.	19.01.16-03.33.02-1-424027	150	7	7	2	0	2	484	5	5	0	0	NA	NA	NA	57	49	249	252	361	125	175	184	22	6	3	0.088	0.024	0.008
.	19.01.16-03.33.02-1-424028	147	6	6	2	0	2	476	5	5	0	0	NA	NA	NA	36	43	250	250	356	126	172	178	3	18	5	0.012	0.072	0.014
.	19.01.16-03.33.08-1-424031	203	17	17	9	0	8	491	16	16	0	0	NA	NA	NA	60	59	248	260	364	124	182	185	25	20	11	0.101	0.077	0.03
.	19.01.16-03.33.13-1-424036	116	5	5	0	0	0	464	4	4	0	0	NA	NA	NA	36	24	245	246	346	124	170	170	0	1	8	0	0.004	0.023
.	19.01.16-03.33.19-1-424041	349	24	24	3	0	2	539	20	20	0	0	NA	NA	NA	104	108	264	274	383	140	195	204	14	23	33	0.053	0.084	0.086
.	19.01.16-03.33.22-1-424045	119	5	5	0	0	0	471	4	4	0	0	NA	NA	NA	36	36	243	247	359	121	168	182	5	0	8	0.021	0	0.022
.	19.01.16-03.33.28-1-424053	61	3	3	0	0	0	460	2	2	0	0	NA	NA	NA	19	21	245	240	349	120	166	174	0	4	3	0	0.017	0.009
.	19.01.16-03.33.29-1-424057	33	1	1	0	0	0	0	0	0	0	0	NA	NA	NA	5	9	237	242	343	0	0	0	0	0	1	0	0	0.003
.	19.01.16-03.33.32-1-424059	182	24	24	6	0	6	487	23	23	0	0	NA	NA	NA	68	56	253	253	363	126	178	183	20	19	28	0.079	0.075	0.077
.	19.01.16-03.33.36-1-424066	237	52	52	11	0	7	493	50	50	0	0	NA	NA	NA	75	66	256	253	370	131	176	186	33	49	63	0.129	0.194	0.17
.	19.01.16-03.33.37-1-424067	64	4	4	0	0	0	456	3	3	0	0	NA	NA	NA	24	18	242	240	349	119	164	173	2	8	0	0.008	0.033	0
.	19.01.16-03.33.39-1-424068	267	12	12	6	0	4	506	11	11	0	0	NA	NA	NA	84	70	258	259	366	132	185	189	17	4	20	0.066	0.015	0.055
.	19.01.16-03.33.40-1-424070	349	104	104	25	0	23	525	92	92	0	0	NA	NA	NA	99	102	268	268	379	145	186	194	97	73	116	0.362	0.272	0.306
.	19.01.16-03.33.44-1-424073	66	2	2	1	0	1	303	1	1	0	0	NA	NA	NA	21	13	239	240	347	81	108	114	1	0	1	0.004	0	0.003
.	19.01.16-03.33.50-1-424075	91	3	3	2	0	2	464	2	2	0	0	NA	NA	NA	19	28	243	246	352	121	170	173	1	6	2	0.004	0.024	0.006
.	19.01.16-03.33.55-1-424091	120	5	5	1	0	1	481	4	4	0	0	NA	NA	NA	41	51	252	255	357	127	176	178	10	6	5	0.04	0.024	0.014
.	19.01.16-03.34.00-1-424099	70	3	3	0	0	0	456	2	2	0	0	NA	NA	NA	21	19	242	242	348	118	165	173	2	3	0	0.008	0.012	0
.	19.01.16-03.34.03-1-424104	331	60	60	14	0	11	528	56	56	0	0	NA	NA	NA	94	98	260	272	379	137	195	196	67	53	81	0.258	0.195	0.214
.	19.01.16-03.34.03-1-424105	348	70	70	17	0	15	539	66	66	0	0	NA	NA	NA	98	107	259	271	390	134	196	209	83	54	68	0.32	0.199	0.174
.	19.01.16-03.34.04-1-424106	97	8	8	1	0	1	467	7	7	0	0	NA	NA	NA	33	33	245	248	353	121	171	175	21	0	6	0.086	0	0.017
.	19.01.16-03.34.04-1-424107	120	8	8	0	0	0	462	7	7	0	0	NA	NA	NA	30	26	240	244	355	118	167	177	11	4	4	0.046	0.016	0.011
.	19.01.16-03.34.10-1-424108	91	6	6	2	0	2	457	5	5	0	0	NA	NA	NA	23	25	245	243	350	122	164	171	0	8	5	0	0.033	0.014
.	19.01.16-03.34.12-1-424111	196	10	10	3	0	2	477	9	9	0	0	NA	NA	NA	70	46	251	248	360	127	171	179	3	7	17	0.012	0.028	0.047
.	19.01.16-03.34.25-1-424125	265	34	34	8	0	7	505	28	28	0	0	NA	NA	NA	72	74	262	261	364	138	180	187	40	16	46	0.153	0.061	0.126
.	19.01.16-03.34.25-1-424127	118	10	10	2	0	2	469	8	8	0	0	NA	NA	NA	37	34	248	247	352	124	170	175	10	7	9	0.04	0.028	0.026
.	19.01.16-03.34.28-1-424132	154	11	11	3	0	1	493	8	8	0	0	NA	NA	NA	39	54	248	254	365	124	179	190	20	15	13	0.081	0.059	0.036
.	19.01.16-03.34.35-1-424139	201	20	20	8	0	8	485	19	19	0	0	NA	NA	NA	62	52	253	253	359	127	175	183	18	23	16	0.071	0.091	0.045
.	19.01.16-03.34.44-1-424142	333	97	97	38	0	28	540	86	86	0	0	NA	NA	NA	94	109	260	267	395	137	190	213	140	88	94	0.538	0.33	0.238
.	19.01.16-03.34.45-1-424143	60	2	2	0	0	0	461	1	1	0	0	NA	NA	NA	22	21	243	243	348	120	168	173	0	3	2	0	0.012	0.006
.	19.01.16-03.35.00-1-424169	60	2	2	1	0	1	452	0	0	0	0	NA	NA	NA	26	21	241	238	355	116	161	175	0	6	4	0	0.025	0.011
.	19.01.16-03.35.04-1-424171	239	39	39	10	0	8	492	35	35	0	0	NA	NA	NA	68	58	256	249	366	132	172	188	56	39	43	0.219	0.157	0.117
.	19.01.16-03.35.11-1-424173	276	26	26	5	0	4	506	23	23	0	0	NA	NA	NA	74	74	256	264	367	132	183	191	48	25	12	0.188	0.095	0.033
.	19.01.16-03.35.12-1-424174	386	40	40	15	0	11	561	35	35	0	0	NA	NA	NA	115	129	271	278	393	147	203	211	65	20	58	0.24	0.072	0.148
.	19.01.16-03.35.14-1-424175	63	3	3	0	0	0	453	2	2	0	0	NA	NA	NA	23	18	242	240	349	120	163	170	0	0	5	0	0	0.014
.	19.01.16-03.35.27-1-424188	154	6	6	3	0	2	474	5	5	0	0	NA	NA	NA	46	33	243	245	358	122	172	180	4	7	9	0.016	0.029	0.025
.	19.01.16-03.35.30-1-424191	35	1	1	0	0	0	0	0	0	0	0	NA	NA	NA	13	10	239	239	345	0	0	0	0	1	0	0	0.004	0
.	19.01.16-03.35.33-1-424193	221	22	22	3	0	3	489	19	19	0	0	NA	NA	NA	68	53	257	248	361	134	173	182	24	14	24	0.093	0.056	0.066
.	19.01.16-03.35.39-1-424203	508	70	70	14	0	13	554	67	67	0	0	NA	NA	NA	144	125	277	276	385	152	197	205	117	32	72	0.422	0.116	0.187
.	19.01.16-03.35.44-1-424208	86	3	3	0	0	0	467	2	2	0	0	NA	NA	NA	30	29	247	245	350	123	169	175	1	4	5	0.004	0.016	0.014
.	19.01.16-03.35.53-1-424229	37	1	1	0	0	0	0	0	0	0	0	NA	NA	NA	7	10	238	241	344	0	0	0	0	0	1	0	0	0.003
.	19.01.16-03.35.57-1-424233	185	8	8	3	0	3	476	7	7	0	0	NA	NA	NA	54	44	249	244	364	123	168	185	9	9	4	0.036	0.037	0.011
.	19.01.16-03.35.59-1-424236	267	37	37	13	0	11	521	34	34	0	0	NA	NA	NA	80	85	262	260	376	141	182	198	69	31	23	0.263	0.119	0.061
.	19.01.16-03.36.05-1-424240	218	60	60	18	0	15	494	52	52	0	0	NA	NA	NA	57	68	257	256	368	129	177	188	96	37	68	0.374	0.145	0.185
.	19.01.16-03.36.08-1-424242	311	49	49	13	0	13	523	43	43	0	0	NA	NA	NA	87	89	267	256	379	144	180	199	46	52	43	0.172	0.203	0.113
.	19.01.16-03.36.12-1-424244	153	9	9	1	0	1	486	7	7	0	0	NA	NA	NA	41	51	250	256	358	125	181	180	7	8	2	0.028	0.031	0.006
.	19.01.16-03.36.16-1-424248	121	6	6	0	0	0	474	5	5	0	0	NA	NA	NA	41	42	244	257	354	121	176	177	3	3	7	0.012	0.012	0.02
.	19.01.16-03.36.20-1-424253	151	9	9	2	0	2	479	8	8	0	0	NA	NA	NA	41	51	254	245	365	128	168	183	21	6	6	0.083	0.024	0.016
.	19.01.16-03.36.31-1-424267	143	9	9	0	0	0	474	7	7	0	0	NA	NA	NA	63	45	246	253	359	122	172	180	15	7	7	0.061	0.028	0.019
.	19.01.16-03.36.33-1-424269	283	54	54	15	0	11	503	50	50	0	0	NA	NA	NA	80	76	258	253	378	133	175	195	81	32	57	0.314	0.126	0.151
.	19.01.16-03.36.34-1-424273	66	2	2	0	0	0	147	1	1	0	0	NA	NA	NA	26	21	242	246	346	36	49	62	0	1	4	0	0.004	0.012
.	19.01.16-03.36.42-1-424283	321	27	27	4	0	4	519	25	25	0	0	NA	NA	NA	93	91	259	265	380	133	189	197	46	9	27	0.178	0.034	0.071
.	19.01.16-03.36.43-1-424284	652	114	114	36	0	28	600	99	99	0	0	NA	NA	NA	156	162	274	294	407	154	219	227	135	79	131	0.493	0.269	0.322
.	19.01.16-03.36.54-1-424305	124	4	4	1	0	1	464	3	3	0	0	NA	NA	NA	27	32	247	244	354	123	167	174	4	0	9	0.016	0	0.025
.	19.01.16-03.36.54-1-424307	214	16	16	4	0	3	504	15	15	0	0	NA	NA	NA	67	67	259	249	372	134	175	195	9	13	11	0.035	0.052	0.03
.	19.01.16-03.37.06-1-424319	61	2	2	1	0	1	355	1	1	0	0	NA	NA	NA	16	19	241	243	348	92	135	128	0	2	2	0	0.008	0.006
.	19.01.16-03.37.11-1-424321	303	33	33	8	0	6	514	29	29	0	0	NA	NA	NA	89	83	259	261	376	132	183	199	40	35	20	0.154	0.134	0.053
.	19.01.16-03.37.15-1-424322	178	10	10	2	0	2	496	9	9	0	0	NA	NA	NA	59	63	256	256	364	130	181	185	18	0	15	0.07	0	0.041
.	19.01.16-03.37.17-1-424324	34	1	1	1	0	1	0	0	0	0	0	NA	NA	NA	7	10	238	239	346	0	0	0	0	1	0	0	0.004	0
.	19.01.16-03.37.18-1-424327	121	6	6	0	0	0	472	5	5	0	0	NA	NA	NA	45	44	250	250	357	126	172	174	14	5	6	0.056	0.02	0.017
.	19.01.16-03.37.20-1-424331	61	2	2	0	0	0	458	1	1	0	0	NA	NA	NA	31	23	244	242	350	120	166	172	1	4	0	0.004	0.017	0
[truncated: 1 more rows]
