# Supplementary material for: Modelling targeted rabies vaccination strategies for a domestic dog population with heterogeneous roaming patterns
Source: PLoS Negl Trop Dis. 2019 Jul 8;13(7):e0007582. doi: 10.1371/journal.pntd.0007582 (PMC6638970; doi:10.1371/journal.pntd.0007582)
Supplement: S1 Zip file folder — The files contain a summary for each simulation for its respective scenario. The files are named first with the population structure (FP, ED, RD, SD) and then the specific vaccination strategy used for that scenario. (ZIP) [file pntd.0007582.s002.zip › Supp_Files/FP_E0.5_R0.7_S0.7_all_measuresReport.txt]

scenario	iteration	duration	tot_deaths	rabid_dogs	moved	mov_DK	movInfect	n_vacc	n_cull	detDogs_cull	contDogs_cull	reactCull	preemptVaccCov_dogLevel	reactVaccCov_dogLevel	mean_Rt	non_rabid_dead	born	nb_in_exp_cat	nb_in_roam_cat	nb_stayhome	nb_exp_vacc	nb_roam_vacc	nb_stayhome_vacc	nb_contacting_explorer	nb_contacting_roamer	nb_contacting_stayhome	contact_per_explorer	contact_per_roamer	contact_per_stayhome
.	19.01.16-01.30.34-1-417778	227	24	24	3	0	3	566	22	22	0	0	NA	NA	NA	67	67	261	255	364	137	178	251	51	28	12	0.195	0.11	0.033
.	19.01.16-01.30.34-1-417779	33	1	1	0	0	0	0	0	0	0	0	NA	NA	NA	8	8	239	238	344	0	0	0	0	0	3	0	0	0.009
.	19.01.16-01.30.34-1-417780	85	3	3	2	0	2	518	2	2	0	0	NA	NA	NA	33	31	244	252	348	115	168	235	0	1	2	0	0.004	0.006
.	19.01.16-01.30.34-1-417781	383	37	37	12	0	9	611	35	35	0	0	NA	NA	NA	102	122	270	273	392	142	195	274	46	47	40	0.17	0.172	0.102
.	19.01.16-01.30.34-1-417782	120	6	6	1	0	1	527	5	5	0	0	NA	NA	NA	31	24	240	243	354	118	166	243	5	2	8	0.021	0.008	0.023
.	19.01.16-01.30.34-1-417783	60	2	2	1	0	1	398	1	1	0	0	NA	NA	NA	18	14	242	237	348	96	122	180	0	3	1	0	0.013	0.003
.	19.01.16-01.30.34-1-417784	60	2	2	0	0	0	99	1	1	0	0	NA	NA	NA	11	14	239	240	348	24	31	44	5	0	0	0.021	0	0
.	19.01.16-01.30.34-1-417785	156	31	31	5	0	5	548	27	27	0	0	NA	NA	NA	45	51	252	247	365	128	169	251	27	17	25	0.107	0.069	0.068
.	19.01.16-01.30.36-1-417789	176	13	13	3	0	3	546	10	10	0	0	NA	NA	NA	55	44	244	255	358	120	179	247	26	6	11	0.107	0.024	0.031
.	19.01.16-01.30.41-1-417796	182	15	15	1	0	1	550	12	12	0	0	NA	NA	NA	68	55	251	256	361	124	175	251	26	12	3	0.104	0.047	0.008
.	19.01.16-01.30.46-1-417798	153	13	13	6	0	4	541	12	12	0	0	NA	NA	NA	45	39	252	243	357	125	165	251	20	19	4	0.079	0.078	0.011
.	19.01.16-01.30.48-1-417801	120	7	7	1	0	1	544	6	6	0	0	NA	NA	NA	31	45	252	248	358	128	169	247	7	3	16	0.028	0.012	0.045
.	19.01.16-01.30.50-1-417803	271	21	21	4	0	4	581	17	17	0	0	NA	NA	NA	78	77	256	261	373	133	185	263	20	22	23	0.078	0.084	0.062
.	19.01.16-01.31.01-1-417804	60	2	2	1	0	1	522	1	1	0	0	NA	NA	NA	20	22	240	240	355	117	163	242	0	2	1	0	0.008	0.003
.	19.01.16-01.31.07-1-417825	61	2	2	0	0	0	296	1	1	0	0	NA	NA	NA	13	14	243	239	345	72	87	137	1	5	0	0.004	0.021	0
.	19.01.16-01.31.08-1-417826	32	1	1	0	0	0	0	0	0	0	0	NA	NA	NA	9	16	238	240	351	0	0	0	0	0	2	0	0	0.006
.	19.01.16-01.31.10-1-417850	213	17	17	3	0	2	549	14	14	0	0	NA	NA	NA	46	48	253	248	360	128	171	250	22	5	15	0.087	0.02	0.042
.	19.01.16-01.31.11-1-417851	88	6	6	3	0	3	524	4	4	0	0	NA	NA	NA	32	24	246	241	350	119	167	238	0	8	8	0	0.033	0.023
.	19.01.16-01.31.11-1-417852	327	58	58	11	0	9	597	54	54	0	0	NA	NA	NA	90	97	269	263	378	146	185	266	103	50	36	0.383	0.19	0.095
.	19.01.16-01.31.13-1-417853	33	1	1	0	0	0	0	0	0	0	0	NA	NA	NA	9	11	240	239	345	0	0	0	0	0	1	0	0	0.003
.	19.01.16-01.31.14-1-417854	88	3	3	3	0	3	523	2	2	0	0	NA	NA	NA	26	20	241	244	348	119	166	238	0	0	3	0	0	0.009
.	19.01.16-01.31.17-1-417855	33	1	1	1	0	1	0	0	0	0	0	NA	NA	NA	10	7	238	239	343	0	0	0	1	0	0	0.004	0	0
.	19.01.16-01.31.19-1-417856	33	1	1	0	0	0	0	0	0	0	0	NA	NA	NA	6	8	238	242	341	0	0	0	0	0	0	0	0	0
.	19.01.16-01.31.19-1-417857	146	10	10	0	0	0	543	7	7	0	0	NA	NA	NA	49	42	246	250	359	125	173	245	10	8	5	0.041	0.032	0.014
.	19.01.16-01.31.21-1-417858	31	1	1	0	0	0	0	0	0	0	0	NA	NA	NA	10	9	238	237	347	0	0	0	0	0	0	0	0	0
.	19.01.16-01.31.21-1-417859	33	1	1	0	0	0	0	0	0	0	0	NA	NA	NA	7	9	238	239	345	0	0	0	0	0	0	0	0	0
.	19.01.16-01.31.24-1-417875	233	32	32	12	0	10	566	29	29	0	0	NA	NA	NA	80	66	259	253	367	134	177	255	68	24	15	0.263	0.095	0.041
.	19.01.16-01.31.25-1-417876	148	15	15	6	0	5	555	14	14	0	0	NA	NA	NA	51	51	246	250	368	125	173	257	16	24	12	0.065	0.096	0.033
.	19.01.16-01.31.33-1-417882	63	2	2	0	0	0	352	1	1	0	0	NA	NA	NA	18	19	240	240	352	76	113	163	0	0	1	0	0	0.003
.	19.01.16-01.31.34-1-417884	35	1	1	0	0	0	0	0	0	0	0	NA	NA	NA	10	13	241	238	347	0	0	0	0	1	0	0	0.004	0
.	19.01.16-01.31.38-1-417888	91	7	7	2	0	2	536	6	6	0	0	NA	NA	NA	30	31	242	248	354	120	169	247	7	5	8	0.029	0.02	0.023
.	19.01.16-01.31.42-1-417893	123	14	14	3	0	3	540	9	9	0	0	NA	NA	NA	45	39	246	249	357	122	170	248	8	17	28	0.033	0.068	0.078
.	19.01.16-01.31.45-1-417894	175	13	13	6	0	3	563	11	11	0	0	NA	NA	NA	49	59	254	251	367	133	174	256	13	32	5	0.051	0.127	0.014
.	19.01.16-01.32.01-1-417900	251	30	30	7	0	6	578	26	26	0	0	NA	NA	NA	73	76	259	259	371	136	182	260	35	62	32	0.135	0.239	0.086
.	19.01.16-01.32.04-1-417901	237	33	33	11	0	10	570	30	30	0	0	NA	NA	NA	51	67	254	253	373	129	177	264	60	18	24	0.236	0.071	0.064
.	19.01.16-01.32.06-1-417902	65	4	4	1	0	1	454	2	2	0	0	NA	NA	NA	16	11	240	236	348	102	139	213	0	7	2	0	0.03	0.006
.	19.01.16-01.32.14-1-417910	92	5	5	1	0	1	541	3	3	0	0	NA	NA	NA	28	34	245	246	356	122	172	247	2	2	6	0.008	0.008	0.017
.	19.01.16-01.32.20-1-417914	210	35	35	7	0	4	558	33	33	0	0	NA	NA	NA	69	59	250	261	361	128	177	253	40	53	17	0.16	0.203	0.047
.	19.01.16-01.32.21-1-417919	31	1	1	0	0	0	0	0	0	0	0	NA	NA	NA	6	6	238	237	344	0	0	0	0	0	1	0	0	0.003
.	19.01.16-01.32.27-1-417935	90	3	3	1	0	1	542	2	2	0	0	NA	NA	NA	36	39	247	252	353	126	173	243	3	1	1	0.012	0.004	0.003
.	19.01.16-01.32.29-1-417936	122	6	6	3	0	3	526	5	5	0	0	NA	NA	NA	36	30	243	243	357	119	163	244	4	24	0	0.016	0.099	0
.	19.01.16-01.32.30-1-417938	184	54	54	15	0	11	569	52	52	0	0	NA	NA	NA	51	62	261	250	364	135	179	255	94	51	17	0.36	0.204	0.047
.	19.01.16-01.32.36-1-417945	147	7	7	3	0	2	549	6	6	0	0	NA	NA	NA	36	48	246	253	362	125	173	251	3	14	2	0.012	0.055	0.006
.	19.01.16-01.32.41-1-417951	145	19	19	3	0	2	551	17	17	0	0	NA	NA	NA	44	45	256	243	359	133	171	247	19	17	10	0.074	0.07	0.028
.	19.01.16-01.32.46-1-417954	207	15	15	5	0	2	553	13	13	0	0	NA	NA	NA	58	54	247	252	368	123	174	256	29	20	6	0.117	0.079	0.016
.	19.01.16-01.32.48-1-417957	88	5	5	2	0	2	528	3	3	0	0	NA	NA	NA	31	26	237	247	355	116	171	241	0	4	8	0	0.016	0.023
.	19.01.16-01.32.51-1-417959	262	31	31	8	0	7	580	29	29	0	0	NA	NA	NA	73	81	265	262	367	138	182	260	69	29	22	0.26	0.111	0.06
.	19.01.16-01.32.53-1-417960	147	5	5	0	0	0	547	4	4	0	0	NA	NA	NA	43	42	250	247	358	128	171	248	0	2	14	0	0.008	0.039
.	19.01.16-01.33.13-1-417965	176	13	13	2	0	1	552	12	12	0	0	NA	NA	NA	62	53	248	251	367	123	174	255	22	6	4	0.089	0.024	0.011
.	19.01.16-01.33.20-1-417966	215	10	10	1	0	1	561	9	9	0	0	NA	NA	NA	73	59	256	250	366	134	175	252	10	2	3	0.039	0.008	0.008
.	19.01.16-01.33.21-1-417967	60	2	2	1	0	1	149	1	1	0	0	NA	NA	NA	11	21	244	240	350	36	50	63	1	1	0	0.004	0.004	0
.	19.01.16-01.33.28-1-417983	146	8	8	0	0	0	540	6	6	0	0	NA	NA	NA	40	39	246	251	355	122	174	244	4	0	9	0.016	0	0.025
.	19.01.16-01.33.29-1-417984	93	11	11	3	0	3	544	9	9	0	0	NA	NA	NA	36	43	250	251	355	124	177	243	30	4	2	0.12	0.016	0.006
.	19.01.16-01.33.29-1-417985	90	10	10	4	0	3	534	7	7	0	0	NA	NA	NA	31	33	247	243	356	122	165	247	9	5	15	0.036	0.021	0.042
.	19.01.16-01.33.30-1-417987	154	10	10	0	0	0	550	9	9	0	0	NA	NA	NA	54	52	251	246	368	127	168	255	10	3	17	0.04	0.012	0.046
.	19.01.16-01.33.41-1-417999	208	17	17	6	0	5	553	13	13	0	0	NA	NA	NA	56	54	254	252	361	129	172	252	20	22	13	0.079	0.087	0.036
.	19.01.16-01.33.47-1-418001	208	9	9	1	0	0	567	8	8	0	0	NA	NA	NA	64	56	254	255	360	134	181	252	11	8	4	0.043	0.031	0.011
.	19.01.16-01.33.47-1-418002	126	15	15	4	0	2	534	12	12	0	0	NA	NA	NA	36	31	247	244	353	122	170	242	7	12	17	0.028	0.049	0.048
.	19.01.16-01.33.49-1-418006	191	16	16	3	0	2	561	12	12	0	0	NA	NA	NA	53	58	251	254	366	129	178	254	36	10	25	0.143	0.039	0.068
.	19.01.16-01.33.58-1-418008	59	2	2	0	0	0	151	1	1	0	0	NA	NA	NA	18	16	238	239	352	35	54	62	0	4	0	0	0.017	0
.	19.01.16-01.33.59-1-418009	438	55	55	13	0	7	630	47	47	0	0	NA	NA	NA	136	134	274	269	404	149	191	290	117	56	28	0.427	0.208	0.069
.	19.01.16-01.34.00-1-418010	124	4	4	2	0	1	541	2	2	0	0	NA	NA	NA	47	46	244	251	364	122	170	249	11	0	7	0.045	0	0.019
.	19.01.16-01.34.00-1-418011	180	18	18	6	0	6	549	16	16	0	0	NA	NA	NA	45	48	248	248	365	123	171	255	49	0	9	0.198	0	0.025
.	19.01.16-01.34.06-1-418012	238	10	10	4	0	4	557	9	9	0	0	NA	NA	NA	67	64	259	260	358	136	179	242	9	3	16	0.035	0.012	0.045
.	19.01.16-01.34.13-1-418020	169	26	26	9	0	8	557	21	21	0	0	NA	NA	NA	59	55	248	255	365	127	177	253	18	14	43	0.073	0.055	0.118
.	19.01.16-01.34.16-1-418021	419	71	71	10	0	8	618	68	68	0	0	NA	NA	NA	104	116	270	267	392	149	190	279	109	57	58	0.404	0.213	0.148
.	19.01.16-01.34.16-1-418022	64	4	4	0	0	0	531	3	3	0	0	NA	NA	NA	21	29	246	242	354	122	167	242	3	4	0	0.012	0.017	0
.	19.01.16-01.34.18-1-418023	91	6	6	4	0	2	528	5	5	0	0	NA	NA	NA	33	23	244	241	351	120	166	242	0	12	10	0	0.05	0.028
.	19.01.16-01.34.25-1-418043	290	82	82	20	0	14	604	77	77	0	0	NA	NA	NA	68	103	267	267	382	141	192	271	143	71	42	0.536	0.266	0.11
.	19.01.16-01.34.28-1-418044	534	75	75	27	0	20	635	66	66	0	0	NA	NA	NA	139	139	286	277	389	162	201	272	116	81	40	0.406	0.292	0.103
.	19.01.16-01.34.32-1-418052	128	9	9	1	0	1	535	7	7	0	0	NA	NA	NA	43	32	245	247	353	120	172	243	10	15	2	0.041	0.061	0.006
.	19.01.16-01.34.33-1-418055	146	9	9	3	0	3	544	7	7	0	0	NA	NA	NA	40	39	247	249	356	125	175	244	10	10	7	0.04	0.04	0.02
.	19.01.16-01.34.35-1-418058	91	4	4	1	0	1	531	3	3	0	0	NA	NA	NA	40	36	248	243	358	121	164	246	0	4	9	0	0.016	0.025
.	19.01.16-01.34.52-1-418069	35	1	1	0	0	0	0	0	0	0	0	NA	NA	NA	14	8	239	237	345	0	0	0	2	0	0	0.008	0	0
.	19.01.16-01.34.53-1-418070	62	2	2	1	0	1	300	1	1	0	0	NA	NA	NA	14	8	239	239	343	75	96	129	0	0	2	0	0	0.006
.	19.01.16-01.34.54-1-418071	31	1	1	0	0	0	0	0	0	0	0	NA	NA	NA	9	10	237	241	345	0	0	0	1	0	0	0.004	0	0
.	19.01.16-01.34.54-1-418072	34	1	1	0	0	0	0	0	0	0	0	NA	NA	NA	7	11	241	241	342	0	0	0	0	0	1	0	0	0.003
.	19.01.16-01.34.57-1-418073	172	13	13	2	0	2	544	12	12	0	0	NA	NA	NA	69	50	254	249	360	124	172	248	19	9	12	0.075	0.036	0.033
.	19.01.16-01.34.57-1-418074	58	2	2	0	0	0	247	1	1	0	0	NA	NA	NA	20	18	244	238	349	61	81	105	0	0	2	0	0	0.006
.	19.01.16-01.34.57-1-418075	205	52	52	7	0	4	566	49	49	0	0	NA	NA	NA	45	58	255	254	362	133	178	255	89	69	17	0.349	0.272	0.047
.	19.01.16-01.35.03-1-418076	145	17	17	4	0	4	539	14	14	0	0	NA	NA	NA	43	34	248	242	357	127	168	244	22	5	13	0.089	0.021	0.036
.	19.01.16-01.35.06-1-418077	206	20	20	6	0	4	567	17	17	0	0	NA	NA	NA	62	63	251	256	369	128	181	258	19	34	13	0.076	0.133	0.035
.	19.01.16-01.35.15-1-418088	65	2	2	1	0	1	529	1	1	0	0	NA	NA	NA	20	21	242	245	347	120	170	239	0	0	8	0	0	0.023
.	19.01.16-01.35.26-1-418104	87	4	4	0	0	0	526	2	2	0	0	NA	NA	NA	31	25	240	245	353	117	168	241	6	4	1	0.025	0.016	0.003
.	19.01.16-01.35.28-1-418105	32	1	1	0	0	0	0	0	0	0	0	NA	NA	NA	9	9	237	240	345	0	0	0	0	0	0	0	0	0
.	19.01.16-01.35.31-1-418108	122	7	7	2	0	2	546	6	6	0	0	NA	NA	NA	46	44	249	247	361	124	172	250	12	6	6	0.048	0.024	0.017
.	19.01.16-01.35.31-1-418109	116	12	12	3	0	2	556	11	11	0	0	NA	NA	NA	30	49	251	249	362	130	174	252	18	7	16	0.072	0.028	0.044
.	19.01.16-01.35.41-1-418121	68	6	6	0	0	0	502	5	5	0	0	NA	NA	NA	22	24	243	243	351	114	158	230	0	6	7	0	0.025	0.02
.	19.01.16-01.35.43-1-418122	59	2	2	0	0	0	527	1	1	0	0	NA	NA	NA	27	22	244	245	346	119	170	238	0	6	1	0	0.024	0.003
.	19.01.16-01.35.48-1-418126	210	19	19	6	0	4	553	17	17	0	0	NA	NA	NA	65	56	253	251	365	127	174	252	27	26	10	0.107	0.104	0.027
.	19.01.16-01.35.55-1-418128	152	22	22	6	0	6	546	19	19	0	0	NA	NA	NA	57	47	253	247	360	128	172	246	26	34	17	0.103	0.138	0.047
.	19.01.16-01.35.56-1-418129	33	1	1	1	0	1	0	0	0	0	0	NA	NA	NA	7	6	238	238	343	0	0	0	0	0	0	0	0	0
.	19.01.16-01.35.56-1-418130	153	22	22	6	0	5	548	21	21	0	0	NA	NA	NA	38	49	250	251	361	127	173	248	23	20	18	0.092	0.08	0.05
.	19.01.16-01.35.57-1-418131	394	41	41	13	0	10	605	38	38	0	0	NA	NA	NA	105	100	264	263	386	142	186	277	87	31	42	0.33	0.118	0.109
.	19.01.16-01.35.58-1-418132	215	42	42	7	0	6	560	38	38	0	0	NA	NA	NA	64	60	255	257	361	133	176	251	38	49	53	0.149	0.191	0.147
.	19.01.16-01.36.03-1-418133	118	6	6	1	0	0	545	5	5	0	0	NA	NA	NA	36	47	251	246	363	127	166	252	13	3	5	0.052	0.012	0.014
.	19.01.16-01.36.05-1-418134	92	6	6	1	0	0	532	5	5	0	0	NA	NA	NA	40	29	246	246	350	121	170	241	12	6	9	0.049	0.024	0.026
.	19.01.16-01.36.10-1-418142	145	11	11	6	0	3	535	10	10	0	0	NA	NA	NA	47	35	243	247	358	119	172	244	25	13	1	0.103	0.053	0.003
.	19.01.16-01.36.18-1-418143	120	8	8	1	0	1	538	7	7	0	0	NA	NA	NA	32	34	248	244	355	125	169	244	2	9	9	0.008	0.037	0.025
.	19.01.16-01.36.21-1-418144	272	19	19	2	0	2	584	18	18	0	0	NA	NA	NA	76	81	261	262	371	136	187	261	13	17	11	0.05	0.065	0.03
.	19.01.16-01.36.25-1-418167	187	16	16	3	0	3	554	14	14	0	0	NA	NA	NA	49	54	251	255	361	128	177	249	14	13	12	0.056	0.051	0.033
.	19.01.16-01.36.31-1-418171	175	21	21	4	0	4	544	18	18	0	0	NA	NA	NA	52	45	250	246	362	127	166	251	22	27	12	0.088	0.11	0.033
.	19.01.16-01.36.34-1-418174	145	13	13	4	0	3	541	9	9	0	0	NA	NA	NA	49	40	253	247	353	127	172	242	24	19	11	0.095	0.077	0.031
.	19.01.16-01.36.36-1-418178	62	2	2	1	0	1	0	1	1	0	0	NA	NA	NA	21	21	244	242	348	0	0	0	0	0	3	0	0	0.009
.	19.01.16-01.36.36-1-418179	231	21	21	10	0	8	586	20	20	0	0	NA	NA	NA	64	84	259	258	380	137	182	267	47	5	31	0.181	0.019	0.082
.	19.01.16-01.36.40-1-418184	64	2	2	1	0	1	528	1	1	0	0	NA	NA	NA	14	25	246	246	346	121	170	237	0	2	2	0	0.008	0.006
.	19.01.16-01.36.50-1-418190	127	10	10	1	0	1	546	9	9	0	0	NA	NA	NA	48	46	243	254	362	119	175	252	11	0	16	0.045	0	0.044
.	19.01.16-01.36.53-1-418192	147	8	8	1	0	0	544	6	6	0	0	NA	NA	NA	46	44	245	251	361	124	172	248	4	16	11	0.016	0.064	0.03
.	19.01.16-01.36.53-1-418193	161	6	6	5	0	3	560	5	5	0	0	NA	NA	NA	55	56	253	253	363	130	178	252	21	2	7	0.083	0.008	0.019
.	19.01.16-01.36.56-1-418194	349	48	48	19	0	12	606	45	45	0	0	NA	NA	NA	104	104	263	265	389	144	185	277	68	48	60	0.259	0.181	0.154
.	19.01.16-01.36.59-1-418195	163	14	14	2	0	1	548	13	13	0	0	NA	NA	NA	40	51	259	246	359	132	169	247	5	9	15	0.019	0.037	0.042
.	19.01.16-01.37.01-1-418196	37	1	1	0	0	0	0	0	0	0	0	NA	NA	NA	13	14	239	240	348	0	0	0	0	0	3	0	0	0.009
.	19.01.16-01.37.04-1-418197	69	2	2	2	0	2	525	1	1	0	0	NA	NA	NA	13	18	240	243	348	117	168	240	0	0	3	0	0	0.009
.	19.01.16-01.37.05-1-418198	212	43	43	13	0	7	568	40	40	0	0	NA	NA	NA	69	68	252	265	364	125	189	254	79	54	36	0.313	0.204	0.099
.	19.01.16-01.37.10-1-418202	180	26	26	9	0	7	537	20	20	0	0	NA	NA	NA	42	35	250	243	355	126	166	245	19	28	15	0.076	0.115	0.042
.	19.01.16-01.37.14-1-418203	243	20	20	4	0	4	561	18	18	0	0	NA	NA	NA	76	59	246	261	365	123	184	254	22	15	17	0.089	0.057	0.047
.	19.01.16-01.37.15-1-418204	61	2	2	1	0	1	200	1	1	0	0	NA	NA	NA	24	20	240	246	347	47	70	83	4	1	0	0.017	0.004	0
.	19.01.16-01.37.17-1-418205	36	1	1	0	0	0	0	0	0	0	0	NA	NA	NA	13	11	242	237	345	0	0	0	0	2	0	0	0.008	0
.	19.01.16-01.37.21-1-418206	187	22	22	6	0	6	542	19	19	0	0	NA	NA	NA	62	45	255	244	359	129	167	246	40	18	7	0.157	0.074	0.019
.	19.01.16-01.37.22-1-418207	279	19	19	5	0	5	589	18	18	0	0	NA	NA	NA	94	92	260	270	375	139	191	259	33	13	7	0.127	0.048	0.019
.	19.01.16-01.37.26-1-418223	121	7	7	2	0	2	539	5	5	0	0	NA	NA	NA	47	37	245	244	361	121	166	252	12	7	3	0.049	0.029	0.008
.	19.01.16-01.37.28-1-418224	175	11	11	1	0	1	545	10	10	0	0	NA	NA	NA	55	46	255	243	361	130	166	249	17	18	4	0.067	0.074	0.011
.	19.01.16-01.37.50-1-418242	323	31	31	12	0	8	585	28	28	0	0	NA	NA	NA	92	90	261	262	380	132	183	270	64	31	27	0.245	0.118	0.071
.	19.01.16-01.38.04-1-418243	148	10	10	4	0	3	553	9	9	0	0	NA	NA	NA	57	48	250	250	361	128	174	251	0	13	16	0	0.052	0.044
.	19.01.16-01.38.05-1-418245	229	17	17	5	0	3	563	16	16	0	0	NA	NA	NA	54	62	248	260	367	124	182	257	30	19	5	0.121	0.073	0.014
.	19.01.16-01.38.10-1-418249	64	2	2	0	0	0	499	1	1	0	0	NA	NA	NA	18	16	237	241	351	111	160	228	0	0	2	0	0	0.006
.	19.01.16-01.38.10-1-418250	88	4	4	2	0	2	528	2	2	0	0	NA	NA	NA	18	28	244	241	356	120	164	244	6	4	6	0.025	0.017	0.017
.	19.01.16-01.38.12-1-418255	36	1	1	0	0	0	0	0	0	0	0	NA	NA	NA	12	11	239	241	344	0	0	0	1	0	0	0.004	0	0
.	19.01.16-01.38.16-1-418256	177	23	23	9	0	9	552	20	20	0	0	NA	NA	NA	52	50	250	252	361	128	171	253	34	22	22	0.136	0.087	0.061
.	19.01.16-01.38.22-1-418259	38	1	1	1	0	1	0	0	0	0	0	NA	NA	NA	5	13	239	237	350	0	0	0	0	0	0	0	0	0
.	19.01.16-01.38.23-1-418278	30	1	1	0	0	0	0	0	0	0	0	NA	NA	NA	5	5	237	236	345	0	0	0	1	0	0	0.004	0	0
.	19.01.16-01.38.25-1-418279	58	3	3	1	0	1	200	2	2	0	0	NA	NA	NA	12	12	236	242	347	44	68	88	0	3	8	0	0.012	0.023
.	19.01.16-01.38.25-1-418280	33	1	1	0	0	0	0	0	0	0	0	NA	NA	NA	5	8	238	239	344	0	0	0	0	0	0	0	0	0
.	19.01.16-01.38.26-1-418281	150	15	15	0	0	0	543	13	13	0	0	NA	NA	NA	45	42	249	246	360	124	171	248	17	14	7	0.068	0.057	0.019
.	19.01.16-01.38.28-1-418282	93	3	3	1	0	1	537	1	1	0	0	NA	NA	NA	35	39	245	248	359	122	169	246	0	2	5	0	0.008	0.014
.	19.01.16-01.38.28-1-418283	32	1	1	0	0	0	0	0	0	0	0	NA	NA	NA	15	9	237	240	345	0	0	0	0	1	0	0	0.004	0
.	19.01.16-01.38.29-1-418284	96	4	4	2	0	2	523	3	3	0	0	NA	NA	NA	34	25	247	241	350	122	163	238	3	11	4	0.012	0.046	0.011
.	19.01.16-01.38.31-1-418287	91	3	3	0	0	0	536	1	1	0	0	NA	NA	NA	39	35	245	252	351	121	175	240	10	4	0	0.041	0.016	0
.	19.01.16-01.38.33-1-418290	195	9	9	4	0	2	563	8	8	0	0	NA	NA	NA	73	66	258	249	372	135	172	256	15	5	20	0.058	0.02	0.054
.	19.01.16-01.38.36-1-418295	241	33	33	15	0	13	575	29	29	0	0	NA	NA	NA	68	69	254	259	369	131	181	263	40	23	53	0.157	0.089	0.144
.	19.01.16-01.38.42-1-418300	64	3	3	0	0	0	524	2	2	0	0	NA	NA	NA	22	25	241	242	355	118	166	240	6	6	3	0.025	0.025	0.008
.	19.01.16-01.38.43-1-418301	184	18	18	1	0	1	552	14	14	0	0	NA	NA	NA	57	48	249	255	357	126	179	247	24	17	7	0.096	0.067	0.02
.	19.01.16-01.38.45-1-418302	335	48	48	14	0	11	602	43	43	0	0	NA	NA	NA	104	100	265	272	376	142	196	264	98	20	59	0.37	0.074	0.157
.	19.01.16-01.38.47-1-418304	87	4	4	1	0	1	529	3	3	0	0	NA	NA	NA	29	22	242	246	347	121	167	241	0	11	3	0	0.045	0.009
.	19.01.16-01.38.52-1-418308	92	4	4	1	0	0	536	3	3	0	0	NA	NA	NA	42	31	240	245	359	120	167	249	10	0	6	0.042	0	0.017
.	19.01.16-01.38.55-1-418309	211	25	25	7	0	6	569	23	23	0	0	NA	NA	NA	67	65	254	254	370	131	178	260	36	8	18	0.142	0.031	0.049
.	19.01.16-01.38.56-1-418311	148	14	14	5	0	4	541	12	12	0	0	NA	NA	NA	43	34	245	249	353	124	172	245	7	26	9	0.029	0.104	0.025
.	19.01.16-01.38.59-1-418312	84	3	3	1	0	1	525	2	2	0	0	NA	NA	NA	37	23	240	245	351	117	169	239	2	4	4	0.008	0.016	0.011
.	19.01.16-01.39.01-1-418313	118	8	8	2	0	1	541	7	7	0	0	NA	NA	NA	39	40	244	250	359	121	173	247	9	10	11	0.037	0.04	0.031
.	19.01.16-01.39.09-1-418314	183	27	27	5	0	4	550	24	24	0	0	NA	NA	NA	51	51	251	250	363	124	173	253	27	13	18	0.108	0.052	0.05
.	19.01.16-01.39.12-1-418318	298	30	30	6	0	4	569	25	25	0	0	NA	NA	NA	85	73	263	256	367	138	175	256	32	24	12	0.122	0.094	0.033
.	19.01.16-01.39.13-1-418319	123	7	7	3	0	3	552	6	6	0	0	NA	NA	NA	35	46	248	247	364	127	169	256	0	9	11	0	0.036	0.03
.	19.01.16-01.39.20-1-418321	293	86	86	19	0	17	586	78	78	0	0	NA	NA	NA	102	92	262	264	379	139	185	262	145	75	66	0.553	0.284	0.174
.	19.01.16-01.39.21-1-418322	145	6	6	0	0	0	550	5	5	0	0	NA	NA	NA	56	50	252	254	357	125	177	248	10	2	5	0.04	0.008	0.014
.	19.01.16-01.39.26-1-418338	241	24	24	5	0	5	584	22	22	0	0	NA	NA	NA	83	80	256	258	379	133	181	270	29	33	17	0.113	0.128	0.045
.	19.01.16-01.39.33-1-418343	55	2	2	0	0	0	0	1	1	0	0	NA	NA	NA	16	13	240	239	347	0	0	0	0	0	1	0	0	0.003
.	19.01.16-01.39.34-1-418344	90	8	8	0	0	0	521	7	7	0	0	NA	NA	NA	36	24	244	242	351	119	164	238	16	1	4	0.066	0.004	0.011
.	19.01.16-01.39.37-1-418349	64	4	4	3	0	2	530	3	3	0	0	NA	NA	NA	29	29	245	242	355	125	162	243	5	18	0	0.02	0.074	0
.	19.01.16-01.39.40-1-418353	114	12	12	1	0	1	548	7	7	0	0	NA	NA	NA	43	53	252	250	364	126	170	252	11	13	3	0.044	0.052	0.008
.	19.01.16-01.39.43-1-418355	236	18	18	4	0	3	564	16	16	0	0	NA	NA	NA	55	60	252	254	367	128	177	259	29	15	8	0.115	0.059	0.022
.	19.01.16-01.39.51-1-418360	33	1	1	0	0	0	0	0	0	0	0	NA	NA	NA	10	10	239	238	346	0	0	0	0	0	0	0	0	0
.	19.01.16-01.39.54-1-418361	154	9	9	2	0	2	548	8	8	0	0	NA	NA	NA	46	51	253	262	349	128	182	238	2	7	16	0.008	0.027	0.046
.	19.01.16-01.39.55-1-418362	36	1	1	0	0	0	0	0	0	0	0	NA	NA	NA	13	11	239	241	344	0	0	0	0	0	1	0	0	0.003
.	19.01.16-01.39.56-1-418363	60	2	2	1	0	1	525	1	1	0	0	NA	NA	NA	30	21	242	242	350	117	166	242	0	0	5	0	0	0.014
.	19.01.16-01.39.58-1-418364	88	7	7	4	0	4	540	6	6	0	0	NA	NA	NA	27	35	245	246	357	124	170	246	7	14	5	0.029	0.057	0.014
.	19.01.16-01.39.58-1-418365	91	3	3	1	0	1	533	2	2	0	0	NA	NA	NA	30	31	243	243	358	118	169	246	5	0	4	0.021	0	0.011
.	19.01.16-01.39.59-1-418366	92	6	6	0	0	0	533	4	4	0	0	NA	NA	NA	32	32	245	245	355	122	165	246	5	6	2	0.02	0.024	0.006
.	19.01.16-01.40.04-1-418371	64	3	3	0	0	0	525	2	2	0	0	NA	NA	NA	21	24	243	244	350	118	167	240	6	4	0	0.025	0.016	0
.	19.01.16-01.40.09-1-418372	118	4	4	1	0	1	541	3	3	0	0	NA	NA	NA	28	37	247	247	356	122	171	248	4	4	6	0.016	0.016	0.017
.	19.01.16-01.40.12-1-418377	294	36	36	14	0	11	581	32	32	0	0	NA	NA	NA	95	84	257	264	376	133	183	265	48	44	22	0.187	0.167	0.059
.	19.01.16-01.40.14-1-418382	152	17	17	3	0	3	543	14	14	0	0	NA	NA	NA	56	42	249	253	353	128	174	241	13	10	15	0.052	0.04	0.042
.	19.01.16-01.40.16-1-418383	90	5	5	0	0	0	537	4	4	0	0	NA	NA	NA	25	35	247	247	354	124	170	243	13	0	4	0.053	0	0.011
.	19.01.16-01.40.17-1-418384	94	8	8	3	0	3	533	7	7	0	0	NA	NA	NA	25	33	244	245	357	117	169	247	13	0	7	0.053	0	0.02
.	19.01.16-01.40.18-1-418385	32	1	1	0	0	0	0	0	0	0	0	NA	NA	NA	21	19	240	239	353	0	0	0	0	0	0	0	0	0
.	19.01.16-01.40.18-1-418386	62	2	2	1	0	1	152	1	1	0	0	NA	NA	NA	22	17	241	241	348	28	47	77	0	0	1	0	0	0.003
.	19.01.16-01.40.21-1-418391	206	61	61	18	0	14	553	56	56	0	0	NA	NA	NA	49	53	252	248	366	125	173	255	93	79	29	0.369	0.319	0.079
.	19.01.16-01.40.26-1-418410	379	45	45	12	0	8	585	43	43	0	0	NA	NA	NA	109	85	260	263	375	137	187	261	108	53	15	0.415	0.202	0.04
.	19.01.16-01.40.26-1-418411	31	1	1	1	0	1	0	0	0	0	0	NA	NA	NA	11	7	239	239	342	0	0	0	2	0	0	0.008	0	0
.	19.01.16-01.40.28-1-418412	391	33	33	10	0	10	617	29	29	0	0	NA	NA	NA	107	126	272	276	391	145	197	275	55	34	16	0.202	0.123	0.041
.	19.01.16-01.40.32-1-418416	34	1	1	0	0	0	0	0	0	0	0	NA	NA	NA	12	11	240	239	345	0	0	0	0	0	2	0	0	0.006
.	19.01.16-01.40.34-1-418419	124	11	11	5	0	4	530	10	10	0	0	NA	NA	NA	38	33	244	243	359	121	165	244	3	6	12	0.012	0.025	0.033
.	19.01.16-01.40.36-1-418423	151	10	10	3	0	3	544	9	9	0	0	NA	NA	NA	48	41	248	247	359	123	172	249	3	16	11	0.012	0.065	0.031
.	19.01.16-01.40.40-1-418429	34	1	1	0	0	0	0	0	0	0	0	NA	NA	NA	13	13	240	242	344	0	0	0	0	0	0	0	0	0
.	19.01.16-01.40.43-1-418430	93	7	7	3	0	3	531	6	6	0	0	NA	NA	NA	22	20	243	242	348	122	168	241	0	15	5	0	0.062	0.014
.	19.01.16-01.40.55-1-418435	89	5	5	1	0	1	519	4	4	0	0	NA	NA	NA	29	14	240	240	347	117	165	237	0	0	5	0	0	0.014
.	19.01.16-01.40.58-1-418436	63	2	2	1	0	1	531	1	1	0	0	NA	NA	NA	19	24	243	245	349	120	171	240	0	2	4	0	0.008	0.011
.	19.01.16-01.40.59-1-418437	102	3	3	0	0	0	533	1	1	0	0	NA	NA	NA	40	32	242	247	356	119	168	246	13	0	0	0.054	0	0
.	19.01.16-01.41.00-1-418438	93	4	4	1	0	1	529	3	3	0	0	NA	NA	NA	28	27	242	244	354	119	168	242	9	0	0	0.037	0	0
.	19.01.16-01.41.01-1-418439	125	10	10	3	0	1	535	8	8	0	0	NA	NA	NA	30	30	243	248	352	120	173	242	8	2	9	0.033	0.008	0.026
.	19.01.16-01.41.11-1-418443	180	16	16	8	0	5	565	15	15	0	0	NA	NA	NA	65	66	257	250	372	132	173	260	15	10	25	0.058	0.04	0.067
.	19.01.16-01.41.11-1-418444	63	2	2	1	0	1	519	1	1	0	0	NA	NA	NA	34	23	243	244	349	116	166	237	2	5	0	0.008	0.02	0
.	19.01.16-01.41.13-1-418445	207	14	14	1	0	0	564	13	13	0	0	NA	NA	NA	55	63	249	259	368	124	181	259	21	5	12	0.084	0.019	0.033
.	19.01.16-01.41.14-1-418446	157	13	13	6	0	4	542	12	12	0	0	NA	NA	NA	61	48	254	249	358	127	167	248	9	11	11	0.035	0.044	0.031
.	19.01.16-01.41.16-1-418447	177	8	8	4	0	2	556	7	7	0	0	NA	NA	NA	65	58	254	253	364	131	174	251	10	1	11	0.039	0.004	0.03
.	19.01.16-01.41.21-1-418448	267	18	18	6	0	3	585	17	17	0	0	NA	NA	NA	74	92	272	255	378	143	177	265	41	14	17	0.151	0.055	0.045
.	19.01.16-01.41.23-1-418464	37	1	1	0	0	0	0	0	0	0	0	NA	NA	NA	12	16	241	241	347	0	0	0	0	0	2	0	0	0.006
.	19.01.16-01.41.26-1-418465	144	16	16	4	0	3	537	13	13	0	0	NA	NA	NA	31	33	250	245	351	126	170	241	31	9	3	0.124	0.037	0.009
.	19.01.16-01.41.33-1-418471	300	34	34	14	0	14	582	31	31	0	0	NA	NA	NA	82	81	270	256	368	144	178	260	51	29	21	0.189	0.113	0.057
.	19.01.16-01.41.35-1-418474	226	35	35	9	0	8	565	29	29	0	0	NA	NA	NA	49	61	247	258	369	126	180	259	40	40	18	0.162	0.155	0.049
.	19.01.16-01.41.36-1-418477	33	1	1	0	0	0	0	0	0	0	0	NA	NA	NA	11	10	238	241	344	0	0	0	0	0	0	0	0	0
.	19.01.16-01.41.39-1-418479	147	9	9	0	0	0	543	8	8	0	0	NA	NA	NA	38	47	248	249	363	120	170	253	4	5	7	0.016	0.02	0.019
.	19.01.16-01.41.39-1-418481	148	9	9	4	0	4	540	7	7	0	0	NA	NA	NA	43	40	248	248	357	126	171	243	16	5	9	0.065	0.02	0.025
.	19.01.16-01.41.39-1-418482	152	21	21	7	0	6	546	19	19	0	0	NA	NA	NA	48	41	251	247	356	127	169	250	30	14	24	0.12	0.057	0.067
.	19.01.16-01.41.40-1-418483	34	1	1	0	0	0	0	0	0	0	0	NA	NA	NA	9	8	239	238	344	0	0	0	1	0	0	0.004	0	0
.	19.01.16-01.41.43-1-418486	91	7	7	2	0	1	527	6	6	0	0	NA	NA	NA	31	27	242	238	360	119	159	249	3	15	5	0.012	0.063	0.014
.	19.01.16-01.41.55-1-418492	270	39	39	10	0	10	589	36	36	0	0	NA	NA	NA	78	85	263	254	381	139	179	271	64	16	31	0.243	0.063	0.081
.	19.01.16-01.41.57-1-418493	94	3	3	0	0	0	536	2	2	0	0	NA	NA	NA	30	35	240	245	363	120	167	249	2	0	4	0.008	0	0.011
.	19.01.16-01.41.59-1-418494	205	18	18	4	0	3	560	16	16	0	0	NA	NA	NA	56	61	251	255	368	125	178	257	14	17	10	0.056	0.067	0.027
.	19.01.16-01.42.00-1-418495	208	21	21	5	0	4	579	19	19	0	0	NA	NA	NA	58	85	266	255	377	137	179	263	39	16	9	0.147	0.063	0.024
.	19.01.16-01.42.02-1-418496	293	49	49	12	0	11	605	44	44	0	0	NA	NA	NA	91	108	265	271	385	139	191	275	71	22	58	0.268	0.081	0.151
.	19.01.16-01.42.10-1-418500	92	3	3	1	0	1	523	2	2	0	0	NA	NA	NA	36	22	243	241	351	122	162	239	2	0	5	0.008	0	0.014
.	19.01.16-01.42.13-1-418501	296	30	30	10	0	7	581	28	28	0	0	NA	NA	NA	81	79	253	267	372	132	190	259	57	39	38	0.225	0.146	0.102
.	19.01.16-01.42.17-1-418506	34	1	1	0	0	0	0	0	0	0	0	NA	NA	NA	15	10	236	241	346	0	0	0	0	0	6	0	0	0.017
.	19.01.16-01.42.20-1-418507	35	1	1	1	0	1	0	0	0	0	0	NA	NA	NA	12	8	239	237	345	0	0	0	0	0	0	0	0	0
.	19.01.16-01.42.23-1-418527	92	5	5	5	0	4	531	4	4	0	0	NA	NA	NA	30	31	244	248	352	121	169	241	12	0	12	0.049	0	0.034
.	19.01.16-01.42.23-1-418528	31	1	1	0	0	0	0	0	0	0	0	NA	NA	NA	4	8	238	239	344	0	0	0	0	1	0	0	0.004	0
.	19.01.16-01.42.23-1-418529	125	27	27	10	0	6	539	25	25	0	0	NA	NA	NA	43	36	249	246	354	127	167	245	21	44	25	0.084	0.179	0.071
.	19.01.16-01.42.25-1-418533	34	1	1	1	0	1	0	0	0	0	0	NA	NA	NA	11	7	237	240	343	0	0	0	0	0	0	0	0	0
.	19.01.16-01.42.27-1-418534	178	16	16	5	0	4	544	15	15	0	0	NA	NA	NA	65	45	247	249	362	122	173	249	5	24	23	0.02	0.096	0.064
.	19.01.16-01.42.28-1-418535	37	1	1	0	0	0	0	0	0	0	0	NA	NA	NA	7	8	239	237	345	0	0	0	0	2	0	0	0.008	0
.	19.01.16-01.42.31-1-418538	207	16	16	5	0	2	571	13	13	0	0	NA	NA	NA	59	69	261	250	371	135	176	260	20	3	14	0.077	0.012	0.038
.	19.01.16-01.42.38-1-418545	58	2	2	0	0	0	0	1	1	0	0	NA	NA	NA	12	18	240	244	347	0	0	0	0	0	1	0	0	0.003
.	19.01.16-01.42.41-1-418551	237	17	17	7	0	4	573	15	15	0	0	NA	NA	NA	75	74	258	261	368	132	180	261	36	22	10	0.14	0.084	0.027
.	19.01.16-01.42.42-1-418552	33	1	1	0	0	0	0	0	0	0	0	NA	NA	NA	4	9	237	239	346	0	0	0	0	0	1	0	0	0.003
.	19.01.16-01.42.45-1-418553	259	48	48	11	0	7	581	42	42	0	0	NA	NA	NA	86	86	260	265	374	130	188	263	62	44	35	0.238	0.166	0.094
.	19.01.16-01.42.52-1-418558	348	27	27	4	0	4	599	25	25	0	0	NA	NA	NA	105	100	264	257	392	138	179	282	72	19	19	0.273	0.074	0.048
.	19.01.16-01.42.58-1-418559	63	3	3	1	0	1	532	2	2	0	0	NA	NA	NA	20	23	242	246	348	121	169	242	0	4	2	0	0.016	0.006
.	19.01.16-01.43.02-1-418560	204	12	12	2	0	2	556	10	10	0	0	NA	NA	NA	50	46	243	249	367	125	172	259	14	16	18	0.058	0.064	0.049
.	19.01.16-01.43.02-1-418561	209	19	19	3	0	3	552	18	18	0	0	NA	NA	NA	62	57	255	255	360	130	173	249	25	29	16	0.098	0.114	0.044
.	19.01.16-01.43.10-1-418566	345	15	15	4	0	3	593	14	14	0	0	NA	NA	NA	98	101	267	264	383	141	184	268	31	3	12	0.116	0.011	0.031
.	19.01.16-01.43.12-1-418567	198	9	9	2	0	2	563	7	7	0	0	NA	NA	NA	74	70	258	257	368	135	177	251	13	12	6	0.05	0.047	0.016
.	19.01.16-01.43.14-1-418568	215	18	18	5	0	5	570	17	17	0	0	NA	NA	NA	74	72	259	254	372	134	177	259	21	22	11	0.081	0.087	0.03
.	19.01.16-01.43.15-1-418569	128	14	14	4	0	4	542	13	13	0	0	NA	NA	NA	56	56	253	251	365	125	169	248	22	16	10	0.087	0.064	0.027
.	19.01.16-01.43.34-1-418590	186	46	46	17	0	11	552	40	40	0	0	NA	NA	NA	67	49	245	251	366	121	178	253	47	44	44	0.192	0.175	0.12
.	19.01.16-01.43.35-1-418592	33	1	1	0	0	0	0	0	0	0	0	NA	NA	NA	7	4	236	238	343	0	0	0	1	0	0	0.004	0	0
.	19.01.16-01.43.35-1-418594	121	6	6	2	0	1	531	5	5	0	0	NA	NA	NA	41	31	243	249	352	117	173	241	0	12	8	0	0.048	0.023
.	19.01.16-01.43.38-1-418597	383	55	55	14	0	8	611	52	52	0	0	NA	NA	NA	108	108	270	264	387	148	188	275	100	44	30	0.37	0.167	0.078
.	19.01.16-01.43.45-1-418601	238	31	31	11	0	9	560	28	28	0	0	NA	NA	NA	57	64	250	260	367	126	181	253	26	35	20	0.104	0.135	0.054
.	19.01.16-01.43.49-1-418606	150	7	7	1	0	1	553	6	6	0	0	NA	NA	NA	38	51	253	247	364	126	171	256	9	14	6	0.036	0.057	0.016
.	19.01.16-01.43.49-1-418607	86	6	6	2	0	2	526	5	5	0	0	NA	NA	NA	31	26	241	242	356	120	162	244	1	7	9	0.004	0.029	0.025
.	19.01.16-01.43.53-1-418608	237	26	26	11	0	8	592	22	22	0	0	NA	NA	NA	72	93	270	256	380	143	180	269	44	32	35	0.163	0.125	0.092
.	19.01.16-01.43.55-1-418609	157	14	14	2	0	2	533	12	12	0	0	NA	NA	NA	39	37	251	243	356	124	164	245	30	27	13	0.12	0.111	0.037
.	19.01.16-01.44.07-1-418611	121	13	13	5	0	4	540	11	11	0	0	NA	NA	NA	54	38	251	242	358	129	163	248	30	0	14	0.12	0	0.039
.	19.01.16-01.44.08-1-418612	91	7	7	2	0	2	536	4	4	0	0	NA	NA	NA	38	33	248	246	352	123	170	243	0	2	12	0	0.008	0.034
.	19.01.16-01.44.09-1-418613	34	1	1	0	0	0	0	0	0	0	0	NA	NA	NA	11	9	238	239	345	0	0	0	0	0	0	0	0	0
.	19.01.16-01.44.11-1-418617	122	13	13	4	0	3	541	11	11	0	0	NA	NA	NA	41	43	251	247	358	126	170	245	8	12	4	0.032	0.049	0.011
.	19.01.16-01.44.25-1-418638	94	11	11	3	0	3	525	9	9	0	0	NA	NA	NA	43	29	244	241	357	119	161	245	19	8	7	0.078	0.033	0.02
.	19.01.16-01.44.26-1-418642	90	6	6	2	0	2	528	5	5	0	0	NA	NA	NA	24	24	242	244	351	120	168	240	10	5	3	0.041	0.02	0.009
.	19.01.16-01.44.29-1-418643	203	11	11	2	0	2	549	10	10	0	0	NA	NA	NA	50	49	249	249	364	124	171	254	20	10	1	0.08	0.04	0.003
.	19.01.16-01.44.32-1-418647	117	8	8	2	0	2	535	6	6	0	0	NA	NA	NA	25	32	245	245	355	122	169	244	30	12	3	0.122	0.049	0.008
.	19.01.16-01.44.38-1-418654	348	40	40	11	0	8	591	36	36	0	0	NA	NA	NA	90	90	269	262	372	145	186	260	32	33	65	0.119	0.126	0.175
.	19.01.16-01.44.38-1-418655	183	20	20	6	0	5	544	18	18	0	0	NA	NA	NA	50	38	243	249	359	123	174	247	33	16	14	0.136	0.064	0.039
.	19.01.16-01.44.43-1-418659	119	9	9	3	0	3	542	8	8	0	0	NA	NA	NA	42	47	247	248	365	125	169	248	17	4	15	0.069	0.016	0.041
.	19.01.16-01.44.43-1-418660	63	2	2	2	0	1	524	1	1	0	0	NA	NA	NA	30	22	244	241	350	119	164	241	0	8	0	0	0.033	0
.	19.01.16-01.44.53-1-418665	179	11	11	5	0	4	546	9	9	0	0	NA	NA	NA	63	45	247	253	358	124	172	250	19	18	12	0.077	0.071	0.034
.	19.01.16-01.44.56-1-418666	60	2	2	0	0	0	0	1	1	0	0	NA	NA	NA	10	12	242	239	344	0	0	0	0	0	3	0	0	0.009
.	19.01.16-01.44.56-1-418667	145	7	7	4	0	3	545	5	5	0	0	NA	NA	NA	29	38	245	247	359	124	172	249	25	3	4	0.102	0.012	0.011
.	19.01.16-01.44.59-1-418668	358	70	70	21	0	17	592	65	65	0	0	NA	NA	NA	94	92	259	253	393	136	175	281	163	46	35	0.629	0.182	0.089
.	19.01.16-01.44.59-1-418669	208	13	13	4	0	4	564	11	11	0	0	NA	NA	NA	53	63	251	253	372	129	175	260	16	29	0	0.064	0.115	0
.	19.01.16-01.45.03-1-418670	335	60	60	19	0	12	600	56	56	0	0	NA	NA	NA	106	96	265	275	369	145	193	262	114	72	38	0.43	0.262	0.103
.	19.01.16-01.45.04-1-418671	61	2	2	2	0	2	150	1	1	0	0	NA	NA	NA	25	11	238	238	348	31	45	74	0	4	1	0	0.017	0.003
.	19.01.16-01.45.17-1-418676	83	4	4	1	0	1	539	3	3	0	0	NA	NA	NA	23	37	242	250	358	123	173	243	0	4	6	0	0.016	0.017
.	19.01.16-01.45.25-1-418692	121	9	9	3	0	3	554	8	8	0	0	NA	NA	NA	43	54	250	252	365	127	174	253	14	11	6	0.056	0.044	0.016
.	19.01.16-01.45.33-1-418697	126	9	9	3	0	3	543	8	8	0	0	NA	NA	NA	31	33	246	247	353	125	172	246	11	0	8	0.045	0	0.023
.	19.01.16-01.45.34-1-418698	290	23	23	4	0	3	582	22	22	0	0	NA	NA	NA	82	84	266	258	373	141	181	260	36	21	30	0.135	0.081	0.08
.	19.01.16-01.45.34-1-418699	147	6	6	2	0	2	540	4	4	0	0	NA	NA	NA	40	31	242	243	359	121	170	249	0	3	14	0	0.012	0.039
.	19.01.16-01.45.38-1-418707	117	12	12	3	0	1	538	11	11	0	0	NA	NA	NA	32	32	249	247	349	123	172	243	24	12	5	0.096	0.049	0.014
.	19.01.16-01.45.52-1-418714	29	1	1	0	0	0	0	0	0	0	0	NA	NA	NA	5	12	238	239	348	0	0	0	0	0	1	0	0	0.003
.	19.01.16-01.45.54-1-418715	176	14	14	3	0	2	547	13	13	0	0	NA	NA	NA	49	47	249	246	365	128	169	250	21	11	6	0.084	0.045	0.016
.	19.01.16-01.45.55-1-418716	206	52	52	12	0	11	557	49	49	0	0	NA	NA	NA	63	54	250	254	363	126	175	256	85	60	29	0.34	0.236	0.08
.	19.01.16-01.45.55-1-418717	34	1	1	0	0	0	0	0	0	0	0	NA	NA	NA	8	13	239	242	345	0	0	0	0	1	0	0	0.004	0
.	19.01.16-01.45.57-1-418718	380	51	51	12	0	8	607	45	45	0	0	NA	NA	NA	104	102	260	263	392	138	186	283	99	44	38	0.381	0.167	0.097
.	19.01.16-01.45.59-1-418719	95	6	6	2	0	1	537	5	5	0	0	NA	NA	NA	35	35	253	241	354	129	164	244	11	10	3	0.043	0.041	0.008
.	19.01.16-01.46.12-1-418723	148	9	9	0	0	0	528	7	7	0	0	NA	NA	NA	42	26	246	247	346	122	171	235	6	17	5	0.024	0.069	0.014
.	19.01.16-01.46.16-1-418728	60	4	4	0	0	0	531	2	2	0	0	NA	NA	NA	20	31	247	244	353	122	166	243	0	0	14	0	0	0.04
.	19.01.16-01.46.18-1-418729	182	11	11	4	0	3	539	10	10	0	0	NA	NA	NA	47	34	242	247	358	122	170	247	37	2	2	0.153	0.008	0.006
.	19.01.16-01.46.23-1-418749	173	10	10	2	0	2	568	8	8	0	0	NA	NA	NA	46	61	250	257	367	128	182	258	5	10	2	0.02	0.039	0.005
.	19.01.16-01.46.31-1-418756	31	1	1	0	0	0	0	0	0	0	0	NA	NA	NA	13	8	238	241	342	0	0	0	0	0	0	0	0	0
.	19.01.16-01.46.32-1-418759	95	6	6	3	0	3	538	4	4	0	0	NA	NA	NA	34	31	247	241	356	126	167	245	0	6	8	0	0.025	0.022
.	19.01.16-01.46.33-1-418761	92	4	4	1	0	1	528	2	2	0	0	NA	NA	NA	24	26	244	244	351	120	164	244	2	8	0	0.008	0.033	0
.	19.01.16-01.46.35-1-418763	211	42	42	12	0	9	573	40	40	0	0	NA	NA	NA	75	72	256	255	374	132	180	261	81	54	17	0.316	0.212	0.045
.	19.01.16-01.46.48-1-418772	107	5	5	1	0	1	535	3	3	0	0	NA	NA	NA	36	37	243	248	359	123	166	246	0	5	3	0	0.02	0.008
.	19.01.16-01.46.48-1-418775	61	2	2	1	0	1	526	1	1	0	0	NA	NA	NA	23	27	245	240	355	120	164	242	1	2	0	0.004	0.008	0
.	19.01.16-01.46.50-1-418777	120	14	14	2	0	2	537	10	10	0	0	NA	NA	NA	38	38	245	245	361	123	166	248	21	7	14	0.086	0.029	0.039
.	19.01.16-01.46.50-1-418778	212	29	29	6	0	4	563	23	23	0	0	NA	NA	NA	69	69	262	252	368	134	176	253	43	24	31	0.164	0.095	0.084
.	19.01.16-01.46.52-1-418779	32	1	1	1	0	1	0	0	0	0	0	NA	NA	NA	5	5	237	238	343	0	0	0	0	0	0	0	0	0
.	19.01.16-01.46.54-1-418780	119	12	12	4	0	3	535	11	11	0	0	NA	NA	NA	26	34	246	244	357	121	169	245	13	4	18	0.053	0.016	0.05
.	19.01.16-01.47.01-1-418781	35	1	1	1	0	1	0	0	0	0	0	NA	NA	NA	12	3	236	237	343	0	0	0	0	5	0	0	0.021	0
.	19.01.16-01.47.06-1-418782	155	8	8	1	0	1	558	7	7	0	0	NA	NA	NA	54	55	253	251	364	129	174	255	7	11	11	0.028	0.044	0.03
.	19.01.16-01.47.07-1-418783	32	1	1	1	0	1	0	0	0	0	0	NA	NA	NA	15	5	237	239	342	0	0	0	0	0	0	0	0	0
.	19.01.16-01.47.08-1-418784	58	2	2	1	0	1	527	1	1	0	0	NA	NA	NA	20	26	245	242	352	117	164	246	0	0	3	0	0	0.009
.	19.01.16-01.47.15-1-418788	240	13	13	2	0	0	586	10	10	0	0	NA	NA	NA	75	91	262	260	382	137	184	265	23	14	6	0.088	0.054	0.016
.	19.01.16-01.47.21-1-418789	116	4	4	0	0	0	540	3	3	0	0	NA	NA	NA	36	40	243	248	362	122	170	248	5	2	1	0.021	0.008	0.003
.	19.01.16-01.47.21-1-418790	88	3	3	1	0	1	520	1	1	0	0	NA	NA	NA	29	17	241	240	349	116	165	239	3	1	2	0.012	0.004	0.006
.	19.01.16-01.47.22-1-418791	94	9	9	2	0	0	536	8	8	0	0	NA	NA	NA	24	33	245	246	355	121	172	243	17	7	6	0.069	0.028	0.017
.	19.01.16-01.47.27-1-418807	116	8	8	2	0	2	547	7	7	0	0	NA	NA	NA	43	42	244	252	359	122	175	250	0	15	4	0	0.06	0.011
.	19.01.16-01.47.37-1-418817	35	1	1	0	0	0	0	0	0	0	0	NA	NA	NA	11	10	240	239	344	0	0	0	2	0	0	0.008	0	0
.	19.01.16-01.47.42-1-418822	146	5	5	0	0	0	540	3	3	0	0	NA	NA	NA	37	44	246	245	366	123	166	251	0	12	2	0	0.049	0.005
.	19.01.16-01.47.43-1-418823	68	2	2	1	0	1	298	1	1	0	0	NA	NA	NA	23	29	244	248	350	68	98	132	0	2	1	0	0.008	0.003
.	19.01.16-01.47.43-1-418824	204	34	34	12	0	10	567	31	31	0	0	NA	NA	NA	63	68	259	258	364	134	181	252	54	47	24	0.208	0.182	0.066
.	19.01.16-01.47.47-1-418827	270	49	49	10	0	8	572	44	44	0	0	NA	NA	NA	70	74	263	257	367	137	180	255	59	63	40	0.224	0.245	0.109
.	19.01.16-01.47.47-1-418828	35	1	1	0	0	0	0	0	0	0	0	NA	NA	NA	14	9	240	240	342	0	0	0	0	0	0	0	0	0
.	19.01.16-01.47.50-1-418831	211	12	12	2	0	2	569	10	10	0	0	NA	NA	NA	63	64	250	257	370	128	182	259	12	11	11	0.048	0.043	0.03
.	19.01.16-01.47.52-1-418832	62	2	2	0	0	0	527	1	1	0	0	NA	NA	NA	27	23	240	243	353	116	169	242	0	4	2	0	0.016	0.006
.	19.01.16-01.47.53-1-418833	59	2	2	0	0	0	525	1	1	0	0	NA	NA	NA	23	21	244	241	349	119	165	241	6	0	2	0.025	0	0.006
.	19.01.16-01.47.54-1-418834	172	16	16	7	0	4	547	15	15	0	0	NA	NA	NA	67	52	249	252	364	125	171	251	34	9	29	0.137	0.036	0.08
.	19.01.16-01.47.55-1-418835	146	16	16	5	0	4	533	14	14	0	0	NA	NA	NA	50	34	245	247	355	120	170	243	13	14	11	0.053	0.057	0.031
.	19.01.16-01.48.04-1-418836	211	32	32	11	0	6	550	29	29	0	0	NA	NA	NA	70	47	252	249	359	127	175	248	90	21	14	0.357	0.084	0.039
.	19.01.16-01.48.08-1-418838	330	26	26	8	0	6	597	22	22	0	0	NA	NA	NA	102	96	263	265	381	141	187	269	23	14	30	0.087	0.053	0.079
.	19.01.16-01.48.08-1-418839	208	17	17	7	0	6	565	15	15	0	0	NA	NA	NA	63	60	252	252	369	127	177	261	34	16	2	0.135	0.063	0.005
.	19.01.16-01.48.18-1-418847	231	36	36	14	0	12	585	35	35	0	0	NA	NA	NA	68	82	264	257	374	142	183	260	42	29	50	0.159	0.113	0.134
.	19.01.16-01.48.38-1-418877	262	29	29	8	0	8	562	22	22	0	0	NA	NA	NA	91	70	255	259	369	129	178	255	24	18	27	0.094	0.069	0.073
.	19.01.16-01.48.41-1-418880	122	22	22	10	0	7	547	21	21	0	0	NA	NA	NA	29	44	249	250	358	125	173	249	13	45	18	0.052	0.18	0.05
.	19.01.16-01.48.45-1-418882	117	9	9	2	0	1	543	7	7	0	0	NA	NA	NA	40	39	250	245	357	125	171	247	6	13	4	0.024	0.053	0.011
.	19.01.16-01.48.54-1-418887	36	1	1	0	0	0	0	0	0	0	0	NA	NA	NA	9	6	239	238	342	0	0	0	0	0	0	0	0	0
.	19.01.16-01.48.55-1-418888	31	1	1	0	0	0	0	0	0	0	0	NA	NA	NA	11	10	237	238	348	0	0	0	2	0	0	0.008	0	0
.	19.01.16-01.48.59-1-418890	148	6	6	2	0	2	540	4	4	0	0	NA	NA	NA	49	43	248	246	362	124	169	247	10	0	10	0.04	0	0.028
.	19.01.16-01.49.00-1-418891	119	5	5	1	0	1	550	4	4	0	0	NA	NA	NA	40	50	248	251	364	123	176	251	8	0	6	0.032	0	0.016
.	19.01.16-01.49.03-1-418892	204	24	24	8	0	7	553	21	21	0	0	NA	NA	NA	50	52	248	249	368	122	173	258	47	13	16	0.19	0.052	0.043
.	19.01.16-01.49.11-1-418896	57	2	2	0	0	0	0	1	1	0	0	NA	NA	NA	18	16	239	244	346	0	0	0	5	0	0	0.021	0	0
.	19.01.16-01.49.14-1-418897	550	54	54	13	0	10	639	50	50	0	0	NA	NA	NA	156	146	269	278	412	145	198	296	102	37	45	0.379	0.133	0.109
.	19.01.16-01.49.15-1-418898	60	2	2	0	0	0	200	1	1	0	0	NA	NA	NA	13	17	242	243	345	46	55	99	0	2	0	0	0.008	0
.	19.01.16-01.49.15-1-418899	150	15	15	7	0	4	539	14	14	0	0	NA	NA	NA	50	38	251	249	351	128	168	243	34	15	16	0.135	0.06	0.046
.	19.01.16-01.49.17-1-418900	59	2	2	1	0	1	523	1	1	0	0	NA	NA	NA	26	24	249	236	352	126	160	237	0	1	4	0	0.004	0.011
.	19.01.16-01.49.17-1-418901	122	6	6	2	0	1	535	5	5	0	0	NA	NA	NA	32	38	246	246	359	122	171	242	8	4	2	0.033	0.016	0.006
.	19.01.16-01.49.23-1-418918	173	11	11	2	0	2	567	10	10	0	0	NA	NA	NA	52	61	256	253	365	133	177	257	24	9	16	0.094	0.036	0.044
.	19.01.16-01.49.24-1-418919	198	30	30	7	0	5	540	25	25	0	0	NA	NA	NA	60	37	250	251	349	125	176	239	70	8	15	0.28	0.032	0.043
.	19.01.16-01.49.27-1-418920	93	7	7	4	0	4	533	6	6	0	0	NA	NA	NA	31	27	244	248	348	121	170	242	0	5	18	0	0.02	0.052
.	19.01.16-01.49.29-1-418921	31	1	1	0	0	0	0	0	0	0	0	NA	NA	NA	9	6	238	239	342	0	0	0	0	0	1	0	0	0.003
.	19.01.16-01.49.31-1-418924	58	2	2	0	0	0	0	1	1	0	0	NA	NA	NA	17	16	240	239	350	0	0	0	0	1	0	0	0.004	0
.	19.01.16-01.49.34-1-418928	88	5	5	1	0	1	531	4	4	0	0	NA	NA	NA	20	31	244	247	353	118	171	242	0	4	12	0	0.016	0.034
.	19.01.16-01.49.34-1-418929	67	4	4	0	0	0	527	3	3	0	0	NA	NA	NA	30	32	244	247	354	118	170	239	2	0	5	0.008	0	0.014
.	19.01.16-01.49.41-1-418937	40	1	1	1	0	1	0	0	0	0	0	NA	NA	NA	11	15	240	238	350	0	0	0	0	0	0	0	0	0
.	19.01.16-01.49.42-1-418938	91	6	6	3	0	1	538	5	5	0	0	NA	NA	NA	38	38	250	243	358	127	166	245	1	8	3	0.004	0.033	0.008
.	19.01.16-01.49.44-1-418939	64	3	3	0	0	0	530	1	1	0	0	NA	NA	NA	23	27	244	247	349	118	171	241	4	5	0	0.016	0.02	0
.	19.01.16-01.49.46-1-418941	269	38	38	11	0	7	577	33	33	0	0	NA	NA	NA	83	84	256	262	379	131	181	265	70	18	30	0.273	0.069	0.079
.	19.01.16-01.49.50-1-418945	89	7	7	2	0	1	531	5	5	0	0	NA	NA	NA	19	24	245	241	351	122	165	244	18	2	0	0.073	0.008	0
.	19.01.16-01.49.50-1-418946	168	12	12	1	0	1	560	11	11	0	0	NA	NA	NA	60	57	254	249	367	126	175	259	19	16	14	0.075	0.064	0.038
.	19.01.16-01.49.53-1-418947	90	3	3	0	0	0	537	2	2	0	0	NA	NA	NA	17	28	247	244	350	125	171	241	0	3	2	0	0.012	0.006
.	19.01.16-01.50.11-1-418956	123	12	12	3	0	3	539	10	10	0	0	NA	NA	NA	46	39	246	251	355	124	173	242	14	11	15	0.057	0.044	0.042
.	19.01.16-01.50.11-1-418957	342	43	43	9	0	8	593	40	40	0	0	NA	NA	NA	79	90	261	259	383	138	183	272	73	38	30	0.28	0.147	0.078
.	19.01.16-01.50.15-1-418958	301	36	36	10	0	9	604	35	35	0	0	NA	NA	NA	94	102	273	259	383	150	184	270	77	36	29	0.282	0.139	0.076
.	19.01.16-01.50.16-1-418959	35	1	1	0	0	0	0	0	0	0	0	NA	NA	NA	17	8	237	239	345	0	0	0	0	0	0	0	0	0
.	19.01.16-01.50.19-1-418968	322	37	37	10	0	9	600	30	30	0	0	NA	NA	NA	94	100	273	254	386	148	179	273	54	50	14	0.198	0.197	0.036
.	19.01.16-01.50.27-1-418984	96	6	6	0	0	0	532	4	4	0	0	NA	NA	NA	24	34	245	248	354	120	168	244	11	5	1	0.045	0.02	0.003
.	19.01.16-01.50.28-1-418985	61	3	3	1	0	1	536	2	2	0	0	NA	NA	NA	25	35	250	243	355	125	168	243	4	0	0	0.016	0	0
.	19.01.16-01.50.39-1-419000	262	29	29	7	0	6	573	27	27	0	0	NA	NA	NA	79	69	255	256	371	130	180	263	46	34	32	0.18	0.133	0.086
.	19.01.16-01.50.40-1-419002	33	1	1	0	0	0	0	0	0	0	0	NA	NA	NA	9	9	241	239	342	0	0	0	2	0	0	0.008	0	0
.	19.01.16-01.50.41-1-419004	182	12	12	4	0	4	543	11	11	0	0	NA	NA	NA	76	47	246	253	361	124	171	248	3	16	13	0.012	0.063	0.036
.	19.01.16-01.50.43-1-419005	92	6	6	3	0	3	538	5	5	0	0	NA	NA	NA	27	35	248	243	357	126	165	247	7	4	11	0.028	0.016	0.031
.	19.01.16-01.50.44-1-419006	171	14	14	6	0	5	562	13	13	0	0	NA	NA	NA	57	58	253	252	366	131	176	255	20	16	16	0.079	0.063	0.044
.	19.01.16-01.50.57-1-419011	61	3	3	2	0	2	528	2	2	0	0	NA	NA	NA	29	29	242	247	353	119	168	241	3	9	0	0.012	0.036	0
.	19.01.16-01.51.01-1-419012	32	1	1	0	0	0	0	0	0	0	0	NA	NA	NA	7	12	241	240	344	0	0	0	0	0	0	0	0	0
.	19.01.16-01.51.03-1-419013	102	4	4	0	0	0	526	2	2	0	0	NA	NA	NA	32	26	246	243	350	120	166	240	0	11	0	0	0.045	0
.	19.01.16-01.51.03-1-419014	180	12	12	3	0	2	559	11	11	0	0	NA	NA	NA	55	57	255	252	363	129	175	255	24	10	4	0.094	0.04	0.011
.	19.01.16-01.51.11-1-419018	31	1	1	0	0	0	0	0	0	0	0	NA	NA	NA	5	9	238	237	347	0	0	0	0	0	0	0	0	0
.	19.01.16-01.51.13-1-419019	146	5	5	2	0	2	541	4	4	0	0	NA	NA	NA	38	38	254	246	351	129	168	244	3	10	0	0.012	0.041	0
.	19.01.16-01.51.13-1-419020	31	1	1	0	0	0	0	0	0	0	0	NA	NA	NA	5	11	239	238	347	0	0	0	0	0	0	0	0	0
.	19.01.16-01.51.14-1-419021	111	11	11	1	0	1	534	9	9	0	0	NA	NA	NA	37	38	245	244	362	121	166	247	6	7	8	0.024	0.029	0.022
.	19.01.16-01.51.15-1-419022	182	16	16	3	0	3	547	12	12	0	0	NA	NA	NA	47	44	248	253	356	127	174	246	7	11	14	0.028	0.043	0.039
.	19.01.16-01.51.16-1-419023	207	43	43	10	0	7	551	39	39	0	0	NA	NA	NA	68	52	251	249	365	127	174	250	38	38	49	0.151	0.153	0.134
.	19.01.16-01.51.18-1-419024	93	6	6	2	0	2	536	5	5	0	0	NA	NA	NA	31	28	245	241	355	122	166	248	9	6	0	0.037	0.025	0
.	19.01.16-01.51.22-1-419040	95	10	10	1	0	1	524	8	8	0	0	NA	NA	NA	20	19	242	242	348	122	167	235	0	18	7	0	0.074	0.02
.	19.01.16-01.51.39-1-419052	293	16	16	3	0	3	581	13	13	0	0	NA	NA	NA	79	79	262	258	372	139	179	263	27	32	2	0.103	0.124	0.005
.	19.01.16-01.51.40-1-419054	123	12	12	5	0	5	538	9	9	0	0	NA	NA	NA	40	36	246	247	356	122	169	247	7	17	10	0.028	0.069	0.028
.	19.01.16-01.51.41-1-419056	124	6	6	2	0	2	538	4	4	0	0	NA	NA	NA	36	38	246	247	358	123	168	247	0	0	13	0	0	0.036
.	19.01.16-01.51.42-1-419057	172	11	11	2	0	2	546	9	9	0	0	NA	NA	NA	51	41	249	250	355	126	177	243	10	6	14	0.04	0.024	0.039
.	19.01.16-01.51.45-1-419058	263	49	49	8	0	7	575	43	43	0	0	NA	NA	NA	76	76	262	252	375	137	174	264	49	48	56	0.187	0.19	0.149
.	19.01.16-01.51.46-1-419061	121	17	17	5	0	3	550	16	16	0	0	NA	NA	NA	47	54	250	252	365	123	174	253	19	28	6	0.076	0.111	0.016
.	19.01.16-01.51.55-1-419065	156	11	11	2	0	2	552	9	9	0	0	NA	NA	NA	44	51	251	247	366	129	172	251	6	18	18	0.024	0.073	0.049
.	19.01.16-01.51.58-1-419066	196	23	23	7	0	7	553	21	21	0	0	NA	NA	NA	72	51	249	247	368	127	168	258	16	17	32	0.064	0.069	0.087
.	19.01.16-01.52.03-1-419067	153	6	6	0	0	0	543	5	5	0	0	NA	NA	NA	36	45	250	246	362	127	170	246	8	0	8	0.032	0	0.022
.	19.01.16-01.52.05-1-419068	55	2	2	2	0	2	0	1	1	0	0	NA	NA	NA	14	17	240	241	349	0	0	0	0	0	2	0	0	0.006
.	19.01.16-01.52.09-1-419072	145	9	9	2	0	2	545	8	8	0	0	NA	NA	NA	40	42	250	246	359	127	171	247	25	11	7	0.1	0.045	0.019
.	19.01.16-01.52.11-1-419073	116	5	5	2	0	2	530	4	4	0	0	NA	NA	NA	35	26	240	248	351	117	171	242	7	9	3	0.029	0.036	0.009
.	19.01.16-01.52.15-1-419074	213	12	12	3	0	3	552	10	10	0	0	NA	NA	NA	59	53	253	254	359	129	177	246	24	8	3	0.095	0.031	0.008
.	19.01.16-01.52.17-1-419075	206	30	30	11	0	7	563	27	27	0	0	NA	NA	NA	57	61	254	254	366	129	177	257	71	22	21	0.28	0.087	0.057
.	19.01.16-01.52.22-1-419084	112	13	13	2	0	2	553	9	9	0	0	NA	NA	NA	37	52	247	257	361	124	178	251	21	5	3	0.085	0.019	0.008
.	19.01.16-01.52.23-1-419085	350	29	29	8	0	6	604	24	24	0	0	NA	NA	NA	99	108	266	262	393	142	182	280	38	36	24	0.143	0.137	0.061
.	19.01.16-01.52.27-1-419101	192	20	20	3	0	1	557	17	17	0	0	NA	NA	NA	57	55	254	253	361	134	176	247	25	31	14	0.098	0.123	0.039
.	19.01.16-01.52.32-1-419108	179	8	8	3	0	3	571	6	6	0	0	NA	NA	NA	64	67	255	256	369	133	180	258	18	14	0	0.071	0.055	0
.	19.01.16-01.52.32-1-419109	207	14	14	4	0	3	555	13	13	0	0	NA	NA	NA	63	56	253	252	364	129	173	253	38	12	4	0.15	0.048	0.011
.	19.01.16-01.52.40-1-419118	88	3	3	0	0	0	522	2	2	0	0	NA	NA	NA	26	19	243	242	347	119	167	236	2	1	4	0.008	0.004	0.012
.	19.01.16-01.52.48-1-419125	208	17	17	3	0	3	574	15	15	0	0	NA	NA	NA	62	75	251	261	376	129	182	263	44	1	28	0.175	0.004	0.074
.	19.01.16-01.52.50-1-419126	68	2	2	0	0	0	498	1	1	0	0	NA	NA	NA	20	23	242	242	352	111	160	227	0	0	4	0	0	0.011
.	19.01.16-01.52.53-1-419127	59	3	3	0	0	0	149	2	2	0	0	NA	NA	NA	15	18	240	241	350	33	42	74	0	3	0	0	0.012	0
.	19.01.16-01.52.55-1-419128	212	17	17	3	0	2	563	16	16	0	0	NA	NA	NA	72	70	262	255	366	140	173	250	14	17	12	0.053	0.067	0.033
.	19.01.16-01.52.58-1-419129	122	7	7	1	0	1	537	5	5	0	0	NA	NA	NA	36	38	247	244	360	125	166	246	12	10	12	0.049	0.041	0.033
.	19.01.16-01.53.03-1-419130	89	6	6	1	0	1	537	3	3	0	0	NA	NA	NA	22	39	250	245	357	126	167	244	9	5	2	0.036	0.02	0.006
.	19.01.16-01.53.03-1-419131	87	3	3	1	0	1	525	2	2	0	0	NA	NA	NA	38	23	240	247	349	119	170	236	3	2	2	0.012	0.008	0.006
.	19.01.16-01.53.03-1-419132	62	2	2	0	0	0	524	1	1	0	0	NA	NA	NA	26	25	241	251	346	118	174	232	9	0	3	0.037	0	0.009
.	19.01.16-01.53.07-1-419134	218	27	27	10	0	6	574	24	24	0	0	NA	NA	NA	81	78	259	263	369	133	184	257	48	40	14	0.185	0.152	0.038
.	19.01.16-01.53.10-1-419138	60	2	2	1	0	1	99	1	1	0	0	NA	NA	NA	9	19	240	240	352	21	36	42	0	0	2	0	0	0.006
.	19.01.16-01.53.17-1-419139	34	1	1	0	0	0	0	0	0	0	0	NA	NA	NA	14	12	237	240	348	0	0	0	0	0	0	0	0	0
.	19.01.16-01.53.19-1-419140	32	1	1	0	0	0	0	0	0	0	0	NA	NA	NA	10	10	241	238	344	0	0	0	2	0	0	0.008	0	0
.	19.01.16-01.53.21-1-419141	35	1	1	0	0	0	0	0	0	0	0	NA	NA	NA	7	11	239	239	346	0	0	0	2	0	0	0.008	0	0
.	19.01.16-01.53.21-1-419142	91	3	3	0	0	0	525	2	2	0	0	NA	NA	NA	24	25	247	243	348	122	169	234	1	4	1	0.004	0.016	0.003
.	19.01.16-01.53.22-1-419143	59	3	3	0	0	0	50	2	2	0	0	NA	NA	NA	18	15	242	241	345	11	17	22	2	0	0	0.008	0	0
.	19.01.16-01.53.22-1-419144	301	32	32	7	0	7	590	31	31	0	0	NA	NA	NA	79	90	261	260	382	134	182	274	34	33	17	0.13	0.127	0.045
.	19.01.16-01.53.22-1-419145	59	2	2	1	0	1	99	1	1	0	0	NA	NA	NA	10	16	244	241	344	28	30	41	0	0	3	0	0	0.009
.	19.01.16-01.53.23-1-419161	92	4	4	1	0	1	542	3	3	0	0	NA	NA	NA	33	34	241	254	352	121	178	243	2	4	5	0.008	0.016	0.014
.	19.01.16-01.53.24-1-419162	119	6	6	0	0	0	555	3	3	0	0	NA	NA	NA	37	51	253	246	365	128	173	254	19	2	6	0.075	0.008	0.016
.	19.01.16-01.53.29-1-419163	119	11	11	1	0	1	550	10	10	0	0	NA	NA	NA	41	45	254	245	359	133	170	247	18	16	10	0.071	0.065	0.028
.	19.01.16-01.53.30-1-419165	118	17	17	4	0	4	530	16	16	0	0	NA	NA	NA	30	28	245	246	350	123	168	239	19	10	9	0.078	0.041	0.026
.	19.01.16-01.53.42-1-419177	59	2	2	1	0	1	524	1	1	0	0	NA	NA	NA	21	21	239	241	354	118	164	242	0	0	4	0	0	0.011
.	19.01.16-01.53.46-1-419179	64	2	2	1	0	1	526	1	1	0	0	NA	NA	NA	16	16	237	239	353	119	164	243	6	0	3	0.025	0	0.008
.	19.01.16-01.53.52-1-419183	122	10	10	4	0	3	539	9	9	0	0	NA	NA	NA	46	38	244	246	361	122	168	249	17	8	4	0.07	0.033	0.011
.	19.01.16-01.53.53-1-419184	94	5	5	1	0	0	539	3	3	0	0	NA	NA	NA	30	34	239	244	364	117	168	254	0	5	7	0	0.02	0.019
.	19.01.16-01.53.54-1-419185	66	7	7	2	0	2	536	5	5	0	0	NA	NA	NA	19	28	243	246	352	121	170	245	1	8	6	0.004	0.033	0.017
.	19.01.16-01.53.55-1-419186	297	31	31	8	0	6	580	29	29	0	0	NA	NA	NA	91	75	259	257	372	137	182	261	56	31	12	0.216	0.121	0.032
.	19.01.16-01.53.58-1-419188	64	3	3	1	0	1	199	2	2	0	0	NA	NA	NA	21	24	240	243	354	47	53	99	0	3	4	0	0.012	0.011
.	19.01.16-01.53.59-1-419189	171	11	11	4	0	3	552	9	9	0	0	NA	NA	NA	48	50	247	252	364	122	176	254	14	24	2	0.057	0.095	0.005
.	19.01.16-01.54.08-1-419190	202	15	15	8	0	6	562	13	13	0	0	NA	NA	NA	72	62	256	252	367	132	176	254	15	16	14	0.059	0.063	0.038
.	19.01.16-01.54.09-1-419191	145	13	13	6	0	3	535	12	12	0	0	NA	NA	NA	58	44	248	251	358	121	170	244	11	19	3	0.044	0.076	0.008
.	19.01.16-01.54.10-1-419195	95	6	6	0	0	0	537	5	5	0	0	NA	NA	NA	42	36	251	242	356	127	168	242	8	8	0	0.032	0.033	0
.	19.01.16-01.54.11-1-419196	89	7	7	1	0	1	538	6	6	0	0	NA	NA	NA	33	38	248	245	358	123	169	246	8	5	11	0.032	0.02	0.031
.	19.01.16-01.54.16-1-419197	285	20	20	6	0	5	587	18	18	0	0	NA	NA	NA	91	89	263	265	374	139	185	263	23	25	8	0.087	0.094	0.021
.	19.01.16-01.54.21-1-419203	220	15	15	4	0	3	568	14	14	0	0	NA	NA	NA	71	68	260	256	365	136	179	253	25	16	15	0.096	0.062	0.041
.	19.01.16-01.54.23-1-419219	30	1	1	0	0	0	0	0	0	0	0	NA	NA	NA	12	8	237	239	345	0	0	0	0	0	0	0	0	0
.	19.01.16-01.54.24-1-419220	209	25	25	9	0	8	570	23	23	0	0	NA	NA	NA	52	68	249	257	375	127	178	265	35	24	21	0.141	0.093	0.056
.	19.01.16-01.54.27-1-419221	61	2	2	1	0	1	523	1	1	0	0	NA	NA	NA	24	24	244	242	351	120	165	238	2	0	1	0.008	0	0.003
.	19.01.16-01.54.29-1-419222	121	10	10	3	0	3	547	8	8	0	0	NA	NA	NA	31	49	250	252	360	126	173	248	23	14	4	0.092	0.056	0.011
.	19.01.16-01.54.31-1-419226	120	13	13	1	0	1	531	10	10	0	0	NA	NA	NA	42	34	243	250	354	120	170	241	20	10	8	0.082	0.04	0.023
.	19.01.16-01.54.35-1-419233	91	3	3	0	0	0	539	1	1	0	0	NA	NA	NA	27	39	247	248	357	121	172	246	0	10	0	0	0.04	0
.	19.01.16-01.54.39-1-419238	90	3	3	0	0	0	519	2	2	0	0	NA	NA	NA	26	18	239	243	349	118	166	235	1	0	2	0.004	0	0.006
.	19.01.16-01.54.41-1-419241	239	43	43	6	0	6	573	41	41	0	0	NA	NA	NA	70	71	258	254	372	132	182	259	67	36	42	0.26	0.142	0.113
.	19.01.16-01.54.50-1-419246	264	14	14	5	0	4	600	13	13	0	0	NA	NA	NA	74	93	265	264	377	142	190	268	21	26	17	0.079	0.098	0.045
.	19.01.16-01.54.51-1-419247	33	1	1	0	0	0	0	0	0	0	0	NA	NA	NA	5	12	236	240	349	0	0	0	0	0	0	0	0	0
.	19.01.16-01.54.51-1-419248	94	3	3	0	0	0	538	2	2	0	0	NA	NA	NA	36	36	243	246	360	120	171	247	3	0	9	0.012	0	0.025
.	19.01.16-01.54.51-1-419249	333	36	36	13	0	10	588	32	32	0	0	NA	NA	NA	94	86	253	263	383	129	189	270	92	26	34	0.364	0.099	0.089
.	19.01.16-01.54.52-1-419250	129	9	9	4	0	3	530	7	7	0	0	NA	NA	NA	46	28	247	246	348	123	169	238	6	1	20	0.024	0.004	0.057
.	19.01.16-01.54.53-1-419251	177	10	10	1	0	0	555	8	8	0	0	NA	NA	NA	51	56	250	253	366	125	174	256	30	0	4	0.12	0	0.011
.	19.01.16-01.54.53-1-419252	207	25	25	6	0	5	561	22	22	0	0	NA	NA	NA	51	62	253	255	367	128	181	252	20	28	31	0.079	0.11	0.084
.	19.01.16-01.55.05-1-419253	327	91	91	25	0	21	582	86	86	0	0	NA	NA	NA	96	94	261	259	387	136	180	266	128	75	81	0.49	0.29	0.209
.	19.01.16-01.55.05-1-419254	150	10	10	1	0	1	556	8	8	0	0	NA	NA	NA	41	54	250	251	366	125	176	255	10	11	6	0.04	0.044	0.016
.	19.01.16-01.55.13-1-419259	180	15	15	2	0	2	543	13	13	0	0	NA	NA	NA	68	48	250	247	364	126	170	247	20	9	6	0.08	0.036	0.016
.	19.01.16-01.55.14-1-419260	65	4	4	1	0	1	350	3	3	0	0	NA	NA	NA	29	11	239	238	347	82	96	172	1	0	8	0.004	0	0.023
.	19.01.16-01.55.22-1-419261	207	16	16	5	0	4	551	14	14	0	0	NA	NA	NA	66	48	253	250	358	131	175	245	25	13	12	0.099	0.052	0.034
.	19.01.16-01.55.25-1-419277	121	7	7	0	0	0	541	6	6	0	0	NA	NA	NA	28	39	247	251	354	123	173	245	3	5	8	0.012	0.02	0.023
.	19.01.16-01.55.28-1-419278	29	1	1	1	0	1	0	0	0	0	0	NA	NA	NA	7	3	237	236	343	0	0	0	0	0	0	0	0	0
.	19.01.16-01.55.30-1-419280	276	16	16	2	0	2	586	14	14	0	0	NA	NA	NA	100	91	266	261	377	141	182	263	25	3	17	0.094	0.011	0.045
.	19.01.16-01.55.37-1-419289	149	8	8	1	0	1	543	7	7	0	0	NA	NA	NA	48	38	247	244	360	125	165	253	9	12	1	0.036	0.049	0.003
.	19.01.16-01.55.38-1-419291	37	1	1	1	0	1	0	0	0	0	0	NA	NA	NA	10	4	237	236	344	0	0	0	3	0	0	0.013	0	0
.	19.01.16-01.55.38-1-419292	86	4	4	1	0	1	526	3	3	0	0	NA	NA	NA	34	21	241	244	349	119	166	241	0	5	2	0	0.02	0.006
.	19.01.16-01.55.42-1-419296	209	17	17	3	0	3	564	15	15	0	0	NA	NA	NA	68	57	251	253	366	130	177	257	26	22	18	0.104	0.087	0.049
.	19.01.16-01.55.42-1-419297	199	25	25	8	0	6	546	23	23	0	0	NA	NA	NA	48	49	250	252	360	124	175	247	38	24	24	0.152	0.095	0.067
.	19.01.16-01.55.45-1-419298	150	22	22	4	0	4	537	20	20	0	0	NA	NA	NA	50	40	247	246	360	123	164	250	18	9	24	0.073	0.037	0.067
.	19.01.16-01.55.50-1-419303	359	46	46	13	0	8	600	43	43	0	0	NA	NA	NA	109	101	262	269	383	138	191	271	89	27	49	0.34	0.1	0.128
.	19.01.16-01.55.53-1-419304	36	1	1	0	0	0	0	0	0	0	0	NA	NA	NA	7	7	238	239	343	0	0	0	0	2	0	0	0.008	0
.	19.01.16-01.55.56-1-419305	64	3	3	3	0	3	250	1	1	0	0	NA	NA	NA	12	22	242	242	351	54	81	115	0	6	0	0	0.025	0
.	19.01.16-01.55.58-1-419306	61	2	2	1	0	0	522	1	1	0	0	NA	NA	NA	28	20	242	239	352	119	162	241	0	2	11	0	0.008	0.031
.	19.01.16-01.56.01-1-419307	86	4	4	0	0	0	524	3	3	0	0	NA	NA	NA	19	23	243	242	351	120	166	238	6	0	3	0.025	0	0.009
.	19.01.16-01.56.07-1-419308	91	4	4	2	0	2	539	3	3	0	0	NA	NA	NA	35	43	251	249	356	122	174	243	6	1	3	0.024	0.004	0.008
.	19.01.16-01.56.11-1-419312	325	81	81	25	0	19	585	77	77	0	0	NA	NA	NA	75	81	258	262	374	137	183	265	74	73	78	0.287	0.279	0.209
.	19.01.16-01.56.15-1-419313	31	1	1	0	0	0	0	0	0	0	0	NA	NA	NA	11	5	240	237	341	0	0	0	0	0	1	0	0	0.003
.	19.01.16-01.56.16-1-419314	35	1	1	0	0	0	0	0	0	0	0	NA	NA	NA	8	7	237	236	347	0	0	0	0	0	4	0	0	0.012
.	19.01.16-01.56.17-1-419315	116	21	21	5	0	4	529	18	18	0	0	NA	NA	NA	30	32	241	246	358	120	169	240	21	19	7	0.087	0.077	0.02
.	19.01.16-01.56.17-1-419316	89	6	6	2	0	2	534	5	5	0	0	NA	NA	NA	25	38	248	247	356	124	168	242	7	8	1	0.028	0.032	0.003
.	19.01.16-01.56.20-1-419321	183	21	21	6	0	5	561	20	20	0	0	NA	NA	NA	44	57	255	254	361	131	179	251	22	12	31	0.086	0.047	0.086
.	19.01.16-01.56.27-1-419342	62	3	3	1	0	1	531	2	2	0	0	NA	NA	NA	19	31	244	246	354	120	167	244	0	0	7	0	0	0.02
.	19.01.16-01.56.30-1-419344	202	22	22	6	0	6	557	20	20	0	0	NA	NA	NA	43	57	255	251	364	130	175	252	35	40	3	0.137	0.159	0.008
.	19.01.16-01.56.42-1-419359	169	10	10	2	0	2	550	8	8	0	0	NA	NA	NA	50	42	245	254	356	125	175	250	17	12	3	0.069	0.047	0.008
.	19.01.16-01.56.50-1-419365	150	9	9	1	0	1	549	8	8	0	0	NA	NA	NA	39	47	250	248	362	127	175	247	8	5	8	0.032	0.02	0.022
.	19.01.16-01.56.52-1-419366	62	2	2	0	0	0	528	1	1	0	0	NA	NA	NA	23	24	241	242	354	120	164	244	3	0	4	0.012	0	0.011
.	19.01.16-01.57.03-1-419367	242	27	27	10	0	7	572	25	25	0	0	NA	NA	NA	67	74	259	257	371	134	178	260	69	21	20	0.266	0.082	0.054
.	19.01.16-01.57.05-1-419368	180	17	17	4	0	3	556	16	16	0	0	NA	NA	NA	56	58	254	253	364	128	176	252	14	13	11	0.055	0.051	0.03
.	19.01.16-01.57.07-1-419369	34	1	1	0	0	0	0	0	0	0	0	NA	NA	NA	12	15	245	238	345	0	0	0	0	0	1	0	0	0.003
.	19.01.16-01.57.08-1-419370	94	3	3	0	0	0	527	2	2	0	0	NA	NA	NA	28	26	243	242	354	119	167	241	2	3	2	0.008	0.012	0.006
.	19.01.16-01.57.09-1-419371	239	20	20	8	0	7	568	14	14	0	0	NA	NA	NA	64	71	255	253	376	127	178	263	28	24	26	0.11	0.095	0.069
.	19.01.16-01.57.10-1-419376	236	30	30	9	0	5	580	28	28	0	0	NA	NA	NA	66	76	256	255	378	134	180	266	25	46	12	0.098	0.18	0.032
.	19.01.16-01.57.14-1-419377	32	1	1	0	0	0	0	0	0	0	0	NA	NA	NA	8	14	237	242	348	0	0	0	0	0	0	0	0	0
.	19.01.16-01.57.17-1-419378	120	15	15	4	0	2	543	12	12	0	0	NA	NA	NA	45	42	250	253	352	123	174	246	12	2	9	0.048	0.008	0.026
.	19.01.16-01.57.18-1-419379	131	22	22	3	0	2	540	20	20	0	0	NA	NA	NA	45	33	247	247	352	128	174	238	40	4	14	0.162	0.016	0.04
.	19.01.16-01.57.23-1-419395	236	29	29	7	0	7	568	26	26	0	0	NA	NA	NA	59	69	262	249	371	136	171	261	42	23	23	0.16	0.092	0.062
.	19.01.16-01.57.33-1-419400	145	17	17	6	0	4	550	15	15	0	0	NA	NA	NA	43	52	250	256	359	128	177	245	39	14	18	0.156	0.055	0.05
.	19.01.16-01.57.43-1-419410	201	31	31	10	0	9	551	28	28	0	0	NA	NA	NA	66	56	251	254	364	129	171	251	29	44	12	0.116	0.173	0.033
.	19.01.16-01.57.46-1-419412	246	37	37	11	0	9	575	34	34	0	0	NA	NA	NA	58	74	268	254	365	142	179	254	61	41	28	0.228	0.161	0.077
.	19.01.16-01.57.49-1-419416	212	23	23	3	0	2	573	21	21	0	0	NA	NA	NA	55	68	251	258	372	130	181	262	28	26	3	0.112	0.101	0.008
.	19.01.16-01.57.53-1-419417	150	8	8	2	0	1	543	6	6	0	0	NA	NA	NA	46	40	252	247	354	129	171	243	15	0	9	0.06	0	0.025
.	19.01.16-01.57.53-1-419418	117	10	10	4	0	4	545	8	8	0	0	NA	NA	NA	41	45	248	249	361	125	168	252	6	14	16	0.024	0.056	0.044
.	19.01.16-01.58.01-1-419419	148	6	6	4	0	2	556	4	4	0	0	NA	NA	NA	53	58	256	254	361	128	177	251	23	3	2	0.09	0.012	0.006
.	19.01.16-01.58.07-1-419421	376	34	34	12	0	10	589	32	32	0	0	NA	NA	NA	97	97	268	258	384	140	180	269	43	17	52	0.16	0.066	0.135
.	19.01.16-01.58.09-1-419422	86	4	4	0	0	0	530	3	3	0	0	NA	NA	NA	31	24	243	242	352	121	170	239	0	1	10	0	0.004	0.028
.	19.01.16-01.58.12-1-419426	58	2	2	0	0	0	151	1	1	0	0	NA	NA	NA	22	18	239	243	349	35	46	70	6	0	0	0.025	0	0
.	19.01.16-01.58.16-1-419427	177	19	19	9	0	5	554	18	18	0	0	NA	NA	NA	43	56	253	255	361	127	177	250	48	20	13	0.19	0.078	0.036
.	19.01.16-01.58.19-1-419430	208	19	19	1	0	1	581	17	17	0	0	NA	NA	NA	67	88	261	261	379	135	182	264	16	15	5	0.061	0.057	0.013
.	19.01.16-01.58.20-1-419431	149	16	16	6	0	5	539	15	15	0	0	NA	NA	NA	44	47	247	254	359	117	176	246	19	20	9	0.077	0.079	0.025
.	19.01.16-01.58.24-1-419451	30	1	1	0	0	0	0	0	0	0	0	NA	NA	NA	13	8	240	236	345	0	0	0	0	0	0	0	0	0
.	19.01.16-01.58.24-1-419452	148	16	16	3	0	2	552	15	15	0	0	NA	NA	NA	47	52	249	248	368	128	167	257	27	13	21	0.108	0.052	0.057
.	19.01.16-01.58.26-1-419453	180	10	10	3	0	3	564	8	8	0	0	NA	NA	NA	45	64	252	264	361	127	185	252	25	5	2	0.099	0.019	0.006
.	19.01.16-01.58.31-1-419456	65	2	2	1	0	1	498	1	1	0	0	NA	NA	NA	24	12	241	238	346	115	160	223	0	0	1	0	0	0.003
.	19.01.16-01.58.43-1-419470	62	2	2	0	0	0	350	1	1	0	0	NA	NA	NA	14	15	240	238	350	80	110	160	0	0	3	0	0	0.009
.	19.01.16-01.58.45-1-419471	99	7	7	1	0	1	526	5	5	0	0	NA	NA	NA	38	24	243	245	349	120	169	237	0	8	19	0	0.033	0.054
.	19.01.16-01.58.47-1-419474	93	5	5	1	0	1	521	3	3	0	0	NA	NA	NA	32	16	242	241	346	119	165	237	10	0	6	0.041	0	0.017
.	19.01.16-01.58.49-1-419476	181	21	21	6	0	6	561	19	19	0	0	NA	NA	NA	66	67	255	250	375	128	173	260	26	10	21	0.102	0.04	0.056
.	19.01.16-01.58.50-1-419478	32	1	1	1	0	1	0	0	0	0	0	NA	NA	NA	9	9	240	238	344	0	0	0	0	1	0	0	0.004	0
.	19.01.16-01.58.52-1-419479	328	38	38	11	0	9	600	34	34	0	0	NA	NA	NA	90	103	265	268	383	139	189	272	83	44	25	0.313	0.164	0.065
.	19.01.16-01.58.53-1-419480	204	22	22	5	0	5	565	20	20	0	0	NA	NA	NA	59	61	256	253	365	131	179	255	19	39	31	0.074	0.154	0.085
.	19.01.16-01.58.55-1-419481	178	8	8	2	0	1	549	7	7	0	0	NA	NA	NA	51	47	247	255	358	124	175	250	14	9	10	0.057	0.035	0.028
.	19.01.16-01.58.57-1-419483	330	57	57	17	0	13	587	53	53	0	0	NA	NA	NA	68	91	263	264	377	137	185	265	92	68	50	0.35	0.258	0.133
.	19.01.16-01.58.59-1-419484	40	1	1	1	0	1	0	0	0	0	0	NA	NA	NA	18	11	238	238	348	0	0	0	2	0	0	0.008	0	0
.	19.01.16-01.59.02-1-419485	340	48	48	9	0	7	587	45	45	0	0	NA	NA	NA	99	85	256	267	375	133	190	264	62	44	43	0.242	0.165	0.115
.	19.01.16-01.59.02-1-419486	145	14	14	3	0	3	537	11	11	0	0	NA	NA	NA	46	37	248	244	358	124	166	247	7	11	2	0.028	0.045	0.006
.	19.01.16-01.59.02-1-419487	279	72	72	16	0	14	563	63	63	0	0	NA	NA	NA	83	60	255	250	368	132	172	259	130	56	28	0.51	0.224	0.076
.	19.01.16-01.59.17-1-419491	35	1	1	0	0	0	0	0	0	0	0	NA	NA	NA	8	9	238	239	345	0	0	0	2	0	0	0.008	0	0
.	19.01.16-01.59.20-1-419493	151	14	14	2	0	2	542	11	11	0	0	NA	NA	NA	46	42	249	249	357	122	171	249	9	8	20	0.036	0.032	0.056
.	19.01.16-01.59.23-1-419509	32	1	1	1	0	1	0	0	0	0	0	NA	NA	NA	9	11	238	242	344	0	0	0	0	0	0	0	0	0
.	19.01.16-01.59.25-1-419510	123	6	6	2	0	1	554	4	4	0	0	NA	NA	NA	44	51	253	252	359	131	175	248	3	9	8	0.012	0.036	0.022
.	19.01.16-01.59.25-1-419511	82	4	4	1	0	1	522	3	3	0	0	NA	NA	NA	35	24	241	241	355	116	163	243	10	4	0	0.041	0.017	0
.	19.01.16-01.59.32-1-419515	184	12	12	5	0	4	569	8	8	0	0	NA	NA	NA	49	67	257	262	361	134	182	253	15	10	18	0.058	0.038	0.05
.	19.01.16-01.59.40-1-419524	181	27	27	11	0	9	564	24	24	0	0	NA	NA	NA	44	59	254	255	363	132	179	253	57	22	33	0.224	0.086	0.091
.	19.01.16-01.59.44-1-419526	127	19	19	6	0	6	536	15	15	0	0	NA	NA	NA	31	40	248	249	356	123	169	244	24	34	2	0.097	0.137	0.006
.	19.01.16-01.59.44-1-419527	216	25	25	5	0	3	573	22	22	0	0	NA	NA	NA	57	74	261	251	375	136	171	266	19	12	25	0.073	0.048	0.067
.	19.01.16-01.59.48-1-419531	84	7	7	2	0	2	526	6	6	0	0	NA	NA	NA	31	25	247	242	349	123	165	238	5	5	5	0.02	0.021	0.014
.	19.01.16-02.00.01-1-419533	34	1	1	0	0	0	0	0	0	0	0	NA	NA	NA	9	12	238	241	346	0	0	0	0	1	0	0	0.004	0
.	19.01.16-02.00.04-1-419538	113	8	8	2	0	2	548	7	7	0	0	NA	NA	NA	33	43	249	247	360	126	172	250	15	5	9	0.06	0.02	0.025
.	19.01.16-02.00.07-1-419539	60	2	2	0	0	0	101	1	1	0	0	NA	NA	NA	11	23	242	241	353	19	34	48	0	1	2	0	0.004	0.006
.	19.01.16-02.00.09-1-419540	90	4	4	1	0	1	530	3	3	0	0	NA	NA	NA	20	24	241	246	350	120	167	243	5	0	3	0.021	0	0.009
.	19.01.16-02.00.14-1-419545	308	39	39	5	0	3	584	36	36	0	0	NA	NA	NA	76	90	256	267	380	131	187	266	69	32	24	0.27	0.12	0.063
.	19.01.16-02.00.14-1-419546	115	9	9	2	0	2	550	8	8	0	0	NA	NA	NA	39	45	254	246	358	131	172	247	9	6	10	0.035	0.024	0.028
.	19.01.16-02.00.18-1-419547	208	10	10	2	0	1	564	8	8	0	0	NA	NA	NA	58	55	247	254	367	126	181	257	15	8	6	0.061	0.031	0.016
.	19.01.16-02.00.19-1-419552	148	8	8	5	0	5	555	7	7	0	0	NA	NA	NA	50	51	250	254	360	127	178	250	11	20	5	0.044	0.079	0.014
.	19.01.16-02.00.22-1-419553	146	14	14	6	0	5	541	12	12	0	0	NA	NA	NA	37	39	246	248	358	122	171	248	36	22	6	0.146	0.089	0.017
.	19.01.16-02.00.22-1-419554	146	11	11	2	0	2	549	10	10	0	0	NA	NA	NA	53	52	242	256	367	118	174	257	33	5	3	0.136	0.02	0.008
.	19.01.16-02.00.24-1-419574	35	1	1	0	0	0	0	0	0	0	0	NA	NA	NA	8	9	240	238	344	0	0	0	0	0	0	0	0	0
.	19.01.16-02.00.27-1-419575	236	11	11	6	0	4	564	10	10	0	0	NA	NA	NA	62	64	256	257	364	132	180	252	6	18	10	0.023	0.07	0.027
.	19.01.16-02.00.28-1-419576	61	2	2	2	0	2	102	0	0	0	0	NA	NA	NA	24	17	242	241	347	20	37	45	2	4	0	0.008	0.017	0
.	19.01.16-02.00.35-1-419587	172	12	12	1	0	1	558	10	10	0	0	NA	NA	NA	53	57	250	253	367	128	177	253	29	6	13	0.116	0.024	0.035
.	19.01.16-02.00.36-1-419589	210	14	14	1	0	1	564	12	12	0	0	NA	NA	NA	59	60	255	251	367	130	177	257	19	13	19	0.075	0.052	0.052
.	19.01.16-02.00.39-1-419593	119	9	9	1	0	1	540	7	7	0	0	NA	NA	NA	44	46	251	246	362	125	168	247	15	8	8	0.06	0.033	0.022
.	19.01.16-02.00.40-1-419595	34	1	1	0	0	0	0	0	0	0	0	NA	NA	NA	10	11	239	240	345	0	0	0	0	0	0	0	0	0
.	19.01.16-02.00.43-1-419597	32	1	1	0	0	0	0	0	0	0	0	NA	NA	NA	9	5	237	237	344	0	0	0	0	0	0	0	0	0
.	19.01.16-02.00.45-1-419598	174	11	11	3	0	2	541	9	9	0	0	NA	NA	NA	53	41	245	253	356	123	174	244	17	7	10	0.069	0.028	0.028
.	19.01.16-02.00.45-1-419599	243	40	40	9	0	8	564	36	36	0	0	NA	NA	NA	80	68	257	258	366	131	178	255	88	40	22	0.342	0.155	0.06
.	19.01.16-02.00.48-1-419603	209	26	26	10	0	7	562	23	23	0	0	NA	NA	NA	62	62	259	250	366	135	174	253	58	40	9	0.224	0.16	0.025
.	19.01.16-02.00.50-1-419605	38	1	1	1	0	1	0	0	0	0	0	NA	NA	NA	11	9	238	240	344	0	0	0	0	0	2	0	0	0.006
.	19.01.16-02.00.53-1-419606	31	1	1	0	0	0	0	0	0	0	0	NA	NA	NA	11	5	236	239	343	0	0	0	1	0	0	0.004	0	0
.	19.01.16-02.00.55-1-419607	61	3	3	0	0	0	536	2	2	0	0	NA	NA	NA	15	30	249	240	354	124	165	247	0	5	1	0	0.021	0.003
.	19.01.16-02.01.00-1-419608	67	3	3	2	0	2	523	0	0	0	0	NA	NA	NA	19	19	240	240	352	119	162	242	10	1	1	0.042	0.004	0.003
.	19.01.16-02.01.01-1-419609	265	53	53	17	0	12	580	51	51	0	0	NA	NA	NA	80	82	262	263	370	138	182	260	89	76	43	0.34	0.289	0.116
.	19.01.16-02.01.07-1-419664	266	36	36	12	0	9	571	32	32	0	0	NA	NA	NA	85	71	256	256	372	133	177	261	67	49	10	0.262	0.191	0.027
.	19.01.16-02.01.07-1-419665	157	7	7	3	0	3	552	6	6	0	0	NA	NA	NA	55	49	247	259	356	126	179	247	11	0	21	0.045	0	0.059
.	19.01.16-02.01.10-1-419689	67	4	4	1	0	1	517	3	3	0	0	NA	NA	NA	28	14	243	236	348	118	162	237	0	5	9	0	0.021	0.026
.	19.01.16-02.01.14-1-419690	274	23	23	4	0	4	578	17	17	0	0	NA	NA	NA	66	77	261	257	372	137	182	259	26	13	31	0.1	0.051	0.083
.	19.01.16-02.01.14-1-419691	69	7	7	2	0	2	526	6	6	0	0	NA	NA	NA	25	26	247	244	348	120	167	239	6	3	8	0.024	0.012	0.023
.	19.01.16-02.01.26-1-419708	34	1	1	0	0	0	0	0	0	0	0	NA	NA	NA	11	9	237	239	346	0	0	0	0	0	0	0	0	0
.	19.01.16-02.01.29-1-419709	89	4	4	0	0	0	529	3	3	0	0	NA	NA	NA	25	24	242	241	354	120	165	244	6	1	2	0.025	0.004	0.006
.	19.01.16-02.01.30-1-419712	116	9	9	5	0	4	538	8	8	0	0	NA	NA	NA	40	34	245	247	355	126	172	240	7	11	11	0.029	0.045	0.031
.	19.01.16-02.01.32-1-419714	343	39	39	9	0	8	604	33	33	0	0	NA	NA	NA	83	104	265	266	386	140	190	274	81	34	16	0.306	0.128	0.041
.	19.01.16-02.01.33-1-419716	144	12	12	3	0	3	540	9	9	0	0	NA	NA	NA	38	37	248	245	357	125	168	247	10	2	12	0.04	0.008	0.034
.	19.01.16-02.01.48-1-419728	186	29	29	7	0	7	543	26	26	0	0	NA	NA	NA	48	42	244	250	361	122	172	249	19	16	30	0.078	0.064	0.083
.	19.01.16-02.01.50-1-419731	34	1	1	0	0	0	0	0	0	0	0	NA	NA	NA	7	9	237	240	345	0	0	0	0	1	0	0	0.004	0
.	19.01.16-02.01.52-1-419732	63	2	2	1	0	1	528	1	1	0	0	NA	NA	NA	27	20	239	242	352	119	167	242	0	0	9	0	0	0.026
.	19.01.16-02.01.56-1-419733	126	8	8	2	0	2	540	7	7	0	0	NA	NA	NA	38	39	253	241	358	130	164	246	8	6	1	0.032	0.025	0.003
.	19.01.16-02.01.58-1-419734	146	17	17	3	0	2	547	16	16	0	0	NA	NA	NA	39	45	244	253	361	120	176	251	10	26	12	0.041	0.103	0.033
.	19.01.16-02.02.05-1-419735	93	5	5	3	0	3	523	4	4	0	0	NA	NA	NA	31	24	248	243	346	124	164	235	1	10	4	0.004	0.041	0.012
.	19.01.16-02.02.08-1-419736	142	7	7	2	0	1	548	6	6	0	0	NA	NA	NA	36	44	254	247	356	130	172	246	6	9	11	0.024	0.036	0.031
.	19.01.16-02.02.10-1-419740	86	3	3	0	0	0	545	2	2	0	0	NA	NA	NA	27	39	248	246	358	125	173	247	2	0	2	0.008	0	0.006
.	19.01.16-02.02.14-1-419741	63	2	2	0	0	0	450	1	1	0	0	NA	NA	NA	24	13	243	237	346	107	142	201	0	0	3	0	0	0.009
.	19.01.16-02.02.15-1-419742	146	11	11	2	0	2	544	10	10	0	0	NA	NA	NA	35	40	254	244	355	130	169	245	26	7	5	0.102	0.029	0.014
.	19.01.16-02.02.22-1-419747	65	3	3	2	0	2	527	2	2	0	0	NA	NA	NA	20	21	243	244	347	121	166	240	3	0	4	0.012	0	0.012
.	19.01.16-02.02.24-1-419767	178	8	8	3	0	1	554	7	7	0	0	NA	NA	NA	46	57	245	258	367	121	179	254	14	7	11	0.057	0.027	0.03
.	19.01.16-02.02.25-1-419768	57	2	2	0	0	0	535	1	1	0	0	NA	NA	NA	15	27	246	244	350	125	169	241	0	5	0	0	0.02	0
.	19.01.16-02.02.26-1-419769	58	4	4	2	0	1	532	3	3	0	0	NA	NA	NA	18	30	244	243	356	119	166	247	2	0	6	0.008	0	0.017
.	19.01.16-02.02.27-1-419770	210	24	24	7	0	5	572	23	23	0	0	NA	NA	NA	59	71	262	255	367	139	178	255	27	28	18	0.103	0.11	0.049
.	19.01.16-02.02.28-1-419771	144	5	5	0	0	0	550	4	4	0	0	NA	NA	NA	47	52	251	256	358	128	180	242	1	8	1	0.004	0.031	0.003
.	19.01.16-02.02.36-1-419782	126	8	8	2	0	2	535	6	6	0	0	NA	NA	NA	36	32	242	247	356	120	169	246	3	17	10	0.012	0.069	0.028
.	19.01.16-02.02.38-1-419785	125	9	9	2	0	1	541	8	8	0	0	NA	NA	NA	40	48	248	250	363	119	170	252	6	8	9	0.024	0.032	0.025
.	19.01.16-02.02.40-1-419787	63	3	3	1	0	1	529	2	2	0	0	NA	NA	NA	18	30	242	243	358	117	167	245	5	0	4	0.021	0	0.011
.	19.01.16-02.02.40-1-419789	120	4	4	0	0	0	542	3	3	0	0	NA	NA	NA	21	32	246	244	355	124	170	248	0	9	2	0	0.037	0.006
.	19.01.16-02.02.42-1-419792	32	1	1	0	0	0	0	0	0	0	0	NA	NA	NA	11	12	240	241	344	0	0	0	0	0	0	0	0	0
.	19.01.16-02.02.44-1-419793	176	16	16	1	0	1	550	15	15	0	0	NA	NA	NA	54	54	253	254	360	127	177	246	31	5	4	0.123	0.02	0.011
.	19.01.16-02.02.46-1-419795	120	7	7	0	0	0	523	5	5	0	0	NA	NA	NA	35	23	241	245	350	118	165	240	0	7	9	0	0.029	0.026
.	19.01.16-02.02.47-1-419797	118	5	5	2	0	2	544	4	4	0	0	NA	NA	NA	46	40	245	249	359	121	173	250	9	13	5	0.037	0.052	0.014
.	19.01.16-02.02.54-1-419800	90	3	3	1	0	1	528	2	2	0	0	NA	NA	NA	36	23	238	240	358	119	165	244	0	1	4	0	0.004	0.011
.	19.01.16-02.02.56-1-419801	116	9	9	0	0	0	547	7	7	0	0	NA	NA	NA	33	43	248	248	360	126	173	248	5	23	5	0.02	0.093	0.014
.	19.01.16-02.02.56-1-419802	149	23	23	5	0	4	547	19	19	0	0	NA	NA	NA	44	52	248	249	368	124	171	252	26	27	10	0.105	0.108	0.027
.	19.01.16-02.03.00-1-419803	124	11	11	1	0	1	541	10	10	0	0	NA	NA	NA	40	38	248	248	355	126	172	243	0	12	16	0	0.048	0.045
.	19.01.16-02.03.04-1-419804	203	58	58	16	0	10	567	55	55	0	0	NA	NA	NA	60	63	254	254	368	130	178	259	72	81	40	0.283	0.319	0.109
.	19.01.16-02.03.05-1-419806	290	40	40	14	0	13	597	36	36	0	0	NA	NA	NA	88	98	268	262	381	143	185	269	101	48	20	0.377	0.183	0.052
.	19.01.16-02.03.08-1-419807	32	1	1	0	0	0	0	0	0	0	0	NA	NA	NA	10	7	238	240	342	0	0	0	0	0	1	0	0	0.003
.	19.01.16-02.03.09-1-419808	63	3	3	0	0	0	532	2	2	0	0	NA	NA	NA	25	32	249	245	351	125	167	240	10	7	0	0.04	0.029	0
.	19.01.16-02.03.10-1-419812	63	2	2	1	0	1	449	1	1	0	0	NA	NA	NA	19	19	241	245	346	105	145	199	0	3	0	0	0.012	0
.	19.01.16-02.03.11-1-419813	214	25	25	6	0	5	570	22	22	0	0	NA	NA	NA	87	71	255	254	375	128	181	261	37	24	11	0.145	0.094	0.029
.	19.01.16-02.03.17-1-419814	60	2	2	0	0	0	518	1	1	0	0	NA	NA	NA	23	17	242	244	344	115	168	235	11	0	0	0.045	0	0
.	19.01.16-02.03.22-1-419815	250	36	36	11	0	8	566	31	31	0	0	NA	NA	NA	90	68	258	252	371	134	171	261	42	36	23	0.163	0.143	0.062
.	19.01.16-02.03.22-1-419831	33	1	1	0	0	0	0	0	0	0	0	NA	NA	NA	6	10	239	239	345	0	0	0	0	0	0	0	0	0
.	19.01.16-02.03.24-1-419832	87	3	3	1	0	1	528	1	1	0	0	NA	NA	NA	20	30	246	242	355	122	164	242	0	3	0	0	0.012	0
.	19.01.16-02.03.25-1-419833	384	49	49	14	0	12	594	43	43	0	0	NA	NA	NA	99	107	263	262	395	137	179	278	75	47	55	0.285	0.179	0.139
.	19.01.16-02.03.30-1-419835	120	9	9	1	0	1	538	7	7	0	0	NA	NA	NA	22	29	245	245	352	125	170	243	3	0	14	0.012	0	0.04
.	19.01.16-02.03.30-1-419837	298	32	32	12	0	10	562	29	29	0	0	NA	NA	NA	80	58	251	251	369	125	174	263	20	52	33	0.08	0.207	0.089
.	19.01.16-02.03.37-1-419844	272	42	42	12	0	10	578	40	40	0	0	NA	NA	NA	91	75	257	260	371	134	183	261	49	48	50	0.191	0.185	0.135
.	19.01.16-02.03.46-1-419850	34	1	1	1	0	1	0	0	0	0	0	NA	NA	NA	10	7	236	238	346	0	0	0	2	0	0	0.008	0	0
.	19.01.16-02.03.49-1-419854	114	14	14	5	0	5	533	13	13	0	0	NA	NA	NA	34	28	245	246	350	122	170	241	13	6	17	0.053	0.024	0.049
.	19.01.16-02.03.49-1-419855	57	2	2	0	0	0	529	1	1	0	0	NA	NA	NA	17	21	241	241	352	118	168	243	0	0	4	0	0	0.011
.	19.01.16-02.04.02-1-419857	147	12	12	4	0	3	552	10	10	0	0	NA	NA	NA	51	46	247	244	368	128	168	256	7	23	7	0.028	0.094	0.019
.	19.01.16-02.04.08-1-419858	112	6	6	1	0	1	540	5	5	0	0	NA	NA	NA	29	33	242	244	360	120	171	249	3	4	4	0.012	0.016	0.011
.	19.01.16-02.04.12-1-419862	144	5	5	1	0	1	540	4	4	0	0	NA	NA	NA	49	41	246	248	360	120	172	248	4	5	6	0.016	0.02	0.017
.	19.01.16-02.04.13-1-419863	93	5	5	1	0	1	535	4	4	0	0	NA	NA	NA	18	25	245	244	349	121	173	241	4	9	4	0.016	0.037	0.011
.	19.01.16-02.04.19-1-419864	379	30	30	8	0	7	610	25	25	0	0	NA	NA	NA	112	114	256	271	400	135	193	282	58	44	22	0.227	0.162	0.055
.	19.01.16-02.04.20-1-419865	64	2	2	0	0	0	529	1	1	0	0	NA	NA	NA	22	22	243	244	348	121	170	238	5	9	0	0.021	0.037	0
.	19.01.16-02.04.25-1-419882	231	23	23	9	0	8	560	19	19	0	0	NA	NA	NA	64	61	258	252	364	134	176	250	34	7	52	0.132	0.028	0.143
.	19.01.16-02.04.26-1-419887	213	25	25	7	0	5	560	23	23	0	0	NA	NA	NA	78	68	254	256	371	128	176	256	25	21	11	0.098	0.082	0.03
.	19.01.16-02.04.29-1-419888	62	2	2	1	0	1	148	1	1	0	0	NA	NA	NA	22	23	246	243	347	37	36	75	0	1	0	0	0.004	0
.	19.01.16-02.04.29-1-419889	146	17	17	3	0	3	556	15	15	0	0	NA	NA	NA	37	51	247	249	368	127	172	257	5	33	16	0.02	0.133	0.043
.	19.01.16-02.04.32-1-419893	153	8	8	1	0	1	551	7	7	0	0	NA	NA	NA	48	46	250	246	363	128	171	252	5	8	9	0.02	0.033	0.025
.	19.01.16-02.04.36-1-419898	209	26	26	3	0	1	555	25	25	0	0	NA	NA	NA	74	58	252	255	364	126	177	252	34	10	35	0.135	0.039	0.096
.	19.01.16-02.04.36-1-419899	149	11	11	6	0	6	557	9	9	0	0	NA	NA	NA	41	55	254	250	364	130	173	254	14	2	26	0.055	0.008	0.071
.	19.01.16-02.04.43-1-419908	301	28	28	4	0	3	580	24	24	0	0	NA	NA	NA	90	81	258	260	376	136	184	260	71	18	26	0.275	0.069	0.069
.	19.01.16-02.04.59-1-419913	34	1	1	0	0	0	0	0	0	0	0	NA	NA	NA	13	13	239	240	347	0	0	0	0	0	2	0	0	0.006
.	19.01.16-02.05.00-1-419914	64	2	2	1	0	1	352	1	1	0	0	NA	NA	NA	24	20	240	245	348	75	115	162	3	2	0	0.012	0.008	0
.	19.01.16-02.05.01-1-419915	217	19	19	5	0	4	562	18	18	0	0	NA	NA	NA	55	65	252	254	372	130	176	256	36	21	4	0.143	0.083	0.011
.	19.01.16-02.05.02-1-419916	209	7	7	1	0	1	555	6	6	0	0	NA	NA	NA	66	51	255	253	356	130	179	246	9	8	3	0.035	0.032	0.008
.	19.01.16-02.05.03-1-419917	62	3	3	0	0	0	519	2	2	0	0	NA	NA	NA	21	20	241	244	348	118	164	237	0	5	3	0	0.02	0.009
.	19.01.16-02.05.08-1-419918	68	3	3	1	0	1	531	1	1	0	0	NA	NA	NA	26	33	242	247	357	116	170	245	5	3	0	0.021	0.012	0
.	19.01.16-02.05.11-1-419923	237	46	46	11	0	10	563	43	43	0	0	NA	NA	NA	68	67	258	251	371	134	168	261	57	58	29	0.221	0.231	0.078
.	19.01.16-02.05.14-1-419924	100	3	3	1	0	1	526	2	2	0	0	NA	NA	NA	30	27	246	240	354	122	164	240	3	0	2	0.012	0	0.006
.	19.01.16-02.05.17-1-419925	32	1	1	0	0	0	0	0	0	0	0	NA	NA	NA	7	10	240	239	344	0	0	0	0	1	0	0	0.004	0
.	19.01.16-02.05.20-1-419926	33	1	1	1	0	1	0	0	0	0	0	NA	NA	NA	7	4	236	238	343	0	0	0	0	1	0	0	0.004	0
.	19.01.16-02.05.21-1-419927	222	17	17	3	0	2	560	16	16	0	0	NA	NA	NA	71	60	256	251	366	132	173	255	7	22	25	0.027	0.088	0.068
.	19.01.16-02.05.23-1-419943	34	1	1	0	0	0	0	0	0	0	0	NA	NA	NA	7	10	238	237	348	0	0	0	0	0	0	0	0	0
.	19.01.16-02.05.24-1-419944	63	2	2	0	0	0	50	1	1	0	0	NA	NA	NA	19	18	244	241	346	13	15	22	0	2	0	0	0.008	0
.	19.01.16-02.05.24-1-419945	206	12	12	2	0	1	565	10	10	0	0	NA	NA	NA	64	71	253	258	373	129	178	258	23	9	4	0.091	0.035	0.011
.	19.01.16-02.05.26-1-419946	145	7	7	2	0	2	558	6	6	0	0	NA	NA	NA	50	50	243	255	365	123	179	256	4	15	5	0.016	0.059	0.014
.	19.01.16-02.05.26-1-419947	34	1	1	0	0	0	0	0	0	0	0	NA	NA	NA	10	7	237	238	345	0	0	0	0	0	0	0	0	0
.	19.01.16-02.05.28-1-419948	404	91	91	28	0	20	616	86	86	0	0	NA	NA	NA	121	124	264	278	395	142	196	278	165	70	55	0.625	0.252	0.139
.	19.01.16-02.05.28-1-419949	32	1	1	1	0	1	0	0	0	0	0	NA	NA	NA	13	11	238	241	345	0	0	0	0	0	0	0	0	0
.	19.01.16-02.05.30-1-419951	34	1	1	0	0	0	0	0	0	0	0	NA	NA	NA	11	10	237	239	347	0	0	0	0	0	2	0	0	0.006
.	19.01.16-02.05.31-1-419952	35	1	1	0	0	0	0	0	0	0	0	NA	NA	NA	10	11	242	237	345	0	0	0	0	0	2	0	0	0.006
.	19.01.16-02.05.33-1-419956	439	65	65	19	0	18	621	63	63	0	0	NA	NA	NA	122	131	284	269	391	157	186	278	82	85	47	0.289	0.316	0.12
.	19.01.16-02.05.34-1-419958	231	24	24	5	0	5	572	23	23	0	0	NA	NA	NA	66	73	257	256	373	133	175	264	28	21	25	0.109	0.082	0.067
.	19.01.16-02.05.38-1-419964	322	35	35	13	0	12	600	29	29	0	0	NA	NA	NA	90	102	270	264	381	141	189	270	46	22	30	0.17	0.083	0.079
.	19.01.16-02.05.44-1-419968	37	1	1	0	0	0	0	0	0	0	0	NA	NA	NA	7	13	243	239	344	0	0	0	0	0	3	0	0	0.009
.	19.01.16-02.05.48-1-419972	72	4	4	4	0	3	526	2	2	0	0	NA	NA	NA	28	20	240	244	349	118	167	241	1	9	0	0.004	0.037	0
.	19.01.16-02.05.50-1-419974	38	1	1	0	0	0	0	0	0	0	0	NA	NA	NA	15	9	243	237	342	0	0	0	0	0	0	0	0	0
.	19.01.16-02.05.53-1-419975	60	2	2	0	0	0	302	1	1	0	0	NA	NA	NA	20	19	242	242	348	62	102	138	0	4	0	0	0.017	0
.	19.01.16-02.05.54-1-419976	119	12	12	3	0	1	534	11	11	0	0	NA	NA	NA	22	23	241	244	351	121	170	243	12	6	8	0.05	0.025	0.023
.	19.01.16-02.06.01-1-419977	204	11	11	2	0	1	570	10	10	0	0	NA	NA	NA	52	69	260	249	373	137	172	261	12	5	8	0.046	0.02	0.021
.	19.01.16-02.06.03-1-419978	237	63	63	14	0	9	580	59	59	0	0	NA	NA	NA	76	78	260	257	374	139	179	262	129	47	31	0.496	0.183	0.083
.	19.01.16-02.06.13-1-419982	64	3	3	0	0	0	524	2	2	0	0	NA	NA	NA	23	24	240	243	354	116	168	240	3	0	8	0.012	0	0.023
.	19.01.16-02.06.15-1-419983	152	9	9	1	0	1	549	8	8	0	0	NA	NA	NA	52	54	256	250	361	131	170	248	14	0	19	0.055	0	0.053
.	19.01.16-02.06.16-1-419984	242	20	20	5	0	4	566	19	19	0	0	NA	NA	NA	69	68	251	257	373	128	179	259	38	12	17	0.151	0.047	0.046
.	19.01.16-02.06.22-1-419989	213	26	26	6	0	5	580	24	24	0	0	NA	NA	NA	50	76	255	255	379	133	179	268	23	23	14	0.09	0.09	0.037
.	19.01.16-02.06.23-1-420005	120	9	9	2	0	1	548	8	8	0	0	NA	NA	NA	51	51	254	250	360	130	169	249	12	9	6	0.047	0.036	0.017
.	19.01.16-02.06.37-1-420019	116	8	8	1	0	1	554	7	7	0	0	NA	NA	NA	41	49	247	252	363	124	176	254	1	17	8	0.004	0.067	0.022
.	19.01.16-02.06.38-1-420024	32	1	1	0	0	0	0	0	0	0	0	NA	NA	NA	14	4	237	239	341	0	0	0	0	2	0	0	0.008	0
.	19.01.16-02.06.39-1-420026	56	2	2	1	0	1	523	1	1	0	0	NA	NA	NA	26	18	242	243	346	123	167	233	6	0	2	0.025	0	0.006
.	19.01.16-02.06.48-1-420032	145	7	7	3	0	2	541	6	6	0	0	NA	NA	NA	54	36	247	251	351	127	174	240	11	14	3	0.045	0.056	0.009
.	19.01.16-02.06.55-1-420035	91	11	11	4	0	3	524	10	10	0	0	NA	NA	NA	42	23	243	241	352	120	165	239	7	0	14	0.029	0	0.04
.	19.01.16-02.07.00-1-420036	35	1	1	0	0	0	0	0	0	0	0	NA	NA	NA	7	13	237	241	348	0	0	0	0	0	0	0	0	0
.	19.01.16-02.07.02-1-420037	475	66	66	19	0	13	643	61	61	0	0	NA	NA	NA	140	151	283	282	399	151	204	288	114	70	41	0.403	0.248	0.103
.	19.01.16-02.07.02-1-420038	333	34	34	12	0	6	594	30	30	0	0	NA	NA	NA	80	93	253	270	383	129	194	271	73	46	24	0.289	0.17	0.063
.	19.01.16-02.07.03-1-420039	89	4	4	0	0	0	545	3	3	0	0	NA	NA	NA	27	41	247	252	355	122	176	247	2	7	2	0.008	0.028	0.006
.	19.01.16-02.07.04-1-420040	211	10	10	5	0	5	556	8	8	0	0	NA	NA	NA	76	59	253	251	368	127	173	256	10	13	14	0.04	0.052	0.038
.	19.01.16-02.07.08-1-420041	240	11	11	3	0	3	566	10	10	0	0	NA	NA	NA	64	64	254	254	369	130	179	257	10	12	6	0.039	0.047	0.016
.	19.01.16-02.07.16-1-420045	239	37	37	14	0	12	567	35	35	0	0	NA	NA	NA	68	61	262	245	367	136	170	261	65	26	51	0.248	0.106	0.139
.	19.01.16-02.07.18-1-420046	316	53	53	17	0	12	583	52	52	0	0	NA	NA	NA	92	81	259	263	372	138	188	257	94	45	41	0.363	0.171	0.11
.	19.01.16-02.07.24-1-420062	91	6	6	1	0	1	528	5	5	0	0	NA	NA	NA	39	25	243	242	353	119	166	243	2	9	8	0.008	0.037	0.023
.	19.01.16-02.07.25-1-420063	65	3	3	2	0	2	524	2	2	0	0	NA	NA	NA	28	19	240	242	350	119	166	239	3	6	0	0.012	0.025	0
.	19.01.16-02.07.29-1-420064	30	1	1	0	0	0	0	0	0	0	0	NA	NA	NA	5	6	237	238	344	0	0	0	0	0	0	0	0	0
.	19.01.16-02.07.33-1-420069	96	14	14	2	0	2	534	12	12	0	0	NA	NA	NA	28	32	248	243	354	126	168	240	18	3	18	0.073	0.012	0.051
.	19.01.16-02.07.34-1-420071	60	2	2	1	0	1	350	1	1	0	0	NA	NA	NA	14	22	245	240	350	79	116	155	4	0	0	0.016	0	0
.	19.01.16-02.07.40-1-420077	332	33	33	7	0	7	614	29	29	0	0	NA	NA	NA	97	118	276	270	385	148	189	277	55	37	11	0.199	0.137	0.029
.	19.01.16-02.07.46-1-420082	125	7	7	1	0	1	541	6	6	0	0	NA	NA	NA	48	35	244	247	357	121	170	250	15	6	0	0.061	0.024	0
.	19.01.16-02.07.47-1-420084	66	2	2	0	0	0	501	0	0	0	0	NA	NA	NA	17	18	242	242	347	114	157	230	1	1	0	0.004	0.004	0
.	19.01.16-02.07.59-1-420087	270	34	34	11	0	9	571	29	29	0	0	NA	NA	NA	81	77	260	250	380	133	171	267	42	30	34	0.162	0.12	0.089
.	19.01.16-02.07.59-1-420088	89	6	6	2	0	2	526	4	4	0	0	NA	NA	NA	29	27	246	247	347	120	167	239	7	10	1	0.028	0.04	0.003
.	19.01.16-02.08.08-1-420090	98	4	4	2	0	2	546	3	3	0	0	NA	NA	NA	23	41	250	246	358	126	171	249	5	3	3	0.02	0.012	0.008
.	19.01.16-02.08.09-1-420094	173	18	18	6	0	5	555	17	17	0	0	NA	NA	NA	56	55	253	243	372	126	167	262	33	32	5	0.13	0.132	0.013
.	19.01.16-02.08.21-1-420097	94	4	4	1	0	0	537	1	1	0	0	NA	NA	NA	35	39	251	246	355	125	169	243	16	0	5	0.064	0	0.014
.	19.01.16-02.08.24-1-420113	172	35	35	12	0	8	569	32	32	0	0	NA	NA	NA	45	67	256	255	369	133	176	260	62	38	14	0.242	0.149	0.038
.	19.01.16-02.08.25-1-420114	90	5	5	1	0	1	525	4	4	0	0	NA	NA	NA	23	25	245	242	351	120	163	242	1	6	2	0.004	0.025	0.006
.	19.01.16-02.08.35-1-420125	245	18	18	6	0	6	570	17	17	0	0	NA	NA	NA	76	65	258	256	364	137	178	255	31	20	8	0.12	0.078	0.022
.	19.01.16-02.08.37-1-420129	37	1	1	0	0	0	0	0	0	0	0	NA	NA	NA	6	12	243	236	346	0	0	0	0	2	0	0	0.008	0
.	19.01.16-02.08.38-1-420134	65	2	2	0	0	0	448	1	1	0	0	NA	NA	NA	19	11	241	238	345	104	141	203	0	0	1	0	0	0.003
.	19.01.16-02.08.40-1-420136	89	5	5	0	0	0	537	4	4	0	0	NA	NA	NA	28	36	247	251	351	123	172	242	5	12	0	0.02	0.048	0
.	19.01.16-02.08.41-1-420138	61	3	3	0	0	0	526	2	2	0	0	NA	NA	NA	28	22	243	239	353	121	165	240	5	0	0	0.021	0	0
.	19.01.16-02.08.43-1-420139	239	21	21	6	0	4	573	19	19	0	0	NA	NA	NA	72	79	263	256	373	137	178	258	28	11	21	0.106	0.043	0.056
.	19.01.16-02.08.44-1-420140	235	19	19	6	0	3	574	15	15	0	0	NA	NA	NA	76	72	251	258	376	128	180	266	29	14	21	0.116	0.054	0.056
.	19.01.16-02.08.44-1-420141	90	7	7	0	0	0	535	6	6	0	0	NA	NA	NA	34	33	248	246	352	123	170	242	14	2	0	0.056	0.008	0
.	19.01.16-02.08.50-1-420146	247	20	20	5	0	5	585	14	14	0	0	NA	NA	NA	69	88	254	259	388	132	180	273	22	16	16	0.087	0.062	0.041
.	19.01.16-02.08.54-1-420147	119	8	8	1	0	0	546	7	7	0	0	NA	NA	NA	33	38	244	250	357	123	175	248	18	6	11	0.074	0.024	0.031
.	19.01.16-02.08.57-1-420149	114	6	6	1	0	1	540	5	5	0	0	NA	NA	NA	35	39	253	245	354	128	168	244	6	7	3	0.024	0.029	0.008
.	19.01.16-02.09.02-1-420150	34	1	1	0	0	0	0	0	0	0	0	NA	NA	NA	5	10	240	237	346	0	0	0	0	0	0	0	0	0
.	19.01.16-02.09.05-1-420151	34	1	1	0	0	0	0	0	0	0	0	NA	NA	NA	13	3	238	237	341	0	0	0	0	1	0	0	0.004	0
.	19.01.16-02.09.07-1-420152	63	2	2	1	0	1	498	1	1	0	0	NA	NA	NA	17	15	242	238	348	110	154	234	0	0	3	0	0	0.009
.	19.01.16-02.09.09-1-420153	265	15	15	3	0	2	583	13	13	0	0	NA	NA	NA	89	80	261	257	375	139	180	264	11	15	24	0.042	0.058	0.064
.	19.01.16-02.09.14-1-420157	61	3	3	1	0	1	297	2	2	0	0	NA	NA	NA	15	20	242	240	351	71	96	130	2	5	0	0.008	0.021	0
.	19.01.16-02.09.15-1-420158	323	63	63	19	0	13	583	58	58	0	0	NA	NA	NA	93	90	261	263	379	133	184	266	112	54	38	0.429	0.205	0.1
.	19.01.16-02.09.15-1-420159	206	16	16	4	0	2	559	14	14	0	0	NA	NA	NA	50	58	251	253	367	129	176	254	12	22	3	0.048	0.087	0.008
.	19.01.16-02.09.17-1-420160	113	6	6	0	0	0	545	5	5	0	0	NA	NA	NA	35	38	246	245	360	125	169	251	5	18	0	0.02	0.073	0
.	19.01.16-02.09.19-1-420161	64	2	2	0	0	0	537	1	1	0	0	NA	NA	NA	23	31	245	246	353	122	170	245	0	3	4	0	0.012	0.011
.	19.01.16-02.09.19-1-420162	97	4	4	2	0	2	532	2	2	0	0	NA	NA	NA	25	23	243	244	349	121	169	242	0	9	6	0	0.037	0.017
.	19.01.16-02.09.23-1-420179	38	1	1	0	0	0	0	0	0	0	0	NA	NA	NA	5	8	239	237	345	0	0	0	0	0	1	0	0	0.003
.	19.01.16-02.09.26-1-420180	254	20	20	8	0	7	568	18	18	0	0	NA	NA	NA	92	72	251	252	382	127	174	267	20	5	32	0.08	0.02	0.084
.	19.01.16-02.09.26-1-420181	124	10	10	4	0	3	552	8	8	0	0	NA	NA	NA	46	50	248	248	367	125	173	254	16	13	11	0.065	0.052	0.03
.	19.01.16-02.09.32-1-420184	122	6	6	2	0	2	532	4	4	0	0	NA	NA	NA	42	30	243	245	355	121	167	244	0	3	8	0	0.012	0.023
.	19.01.16-02.09.34-1-420188	150	19	19	4	0	3	547	15	15	0	0	NA	NA	NA	37	43	246	250	360	124	175	248	24	2	29	0.098	0.008	0.081
.	19.01.16-02.09.34-1-420189	33	1	1	1	0	1	0	0	0	0	0	NA	NA	NA	7	6	236	237	346	0	0	0	0	1	0	0	0.004	0
.	19.01.16-02.09.36-1-420192	90	6	6	2	0	2	530	5	5	0	0	NA	NA	NA	36	27	244	246	350	123	171	236	2	1	6	0.008	0.004	0.017
.	19.01.16-02.09.37-1-420194	35	1	1	1	0	1	0	0	0	0	0	NA	NA	NA	8	10	237	240	346	0	0	0	4	0	0	0.017	0	0
.	19.01.16-02.09.42-1-420199	30	1	1	0	0	0	0	0	0	0	0	NA	NA	NA	7	13	242	237	347	0	0	0	0	3	0	0	0.013	0
.	19.01.16-02.09.46-1-420202	93	4	4	1	0	1	528	3	3	0	0	NA	NA	NA	31	23	244	244	348	122	166	240	0	4	9	0	0.016	0.026
.	19.01.16-02.09.47-1-420203	62	2	2	0	0	0	451	0	0	0	0	NA	NA	NA	14	22	240	249	346	99	148	204	0	0	5	0	0	0.014
.	19.01.16-02.09.50-1-420206	91	7	7	4	0	1	533	6	6	0	0	NA	NA	NA	35	35	245	247	356	121	168	244	13	18	7	0.053	0.073	0.02
.	19.01.16-02.09.51-1-420207	275	37	37	15	0	10	583	32	32	0	0	NA	NA	NA	91	88	260	267	374	136	188	259	60	28	34	0.231	0.105	0.091
.	19.01.16-02.09.53-1-420208	33	1	1	0	0	0	0	0	0	0	0	NA	NA	NA	6	6	236	239	344	0	0	0	0	0	0	0	0	0
.	19.01.16-02.09.55-1-420209	234	16	16	4	0	3	563	13	13	0	0	NA	NA	NA	63	67	256	254	370	131	176	256	37	8	15	0.145	0.031	0.041
.	19.01.16-02.10.00-1-420210	34	1	1	0	0	0	0	0	0	0	0	NA	NA	NA	15	3	236	237	343	0	0	0	0	0	1	0	0	0.003
.	19.01.16-02.10.00-1-420211	243	24	24	7	0	6	556	21	21	0	0	NA	NA	NA	68	54	253	251	363	131	174	251	38	12	16	0.15	0.048	0.044
.	19.01.16-02.10.02-1-420216	33	1	1	1	0	1	0	0	0	0	0	NA	NA	NA	16	6	237	237	345	0	0	0	0	5	0	0	0.021	0
.	19.01.16-02.10.02-1-420217	183	8	8	1	0	1	547	7	7	0	0	NA	NA	NA	45	38	250	245	356	130	171	246	15	3	3	0.06	0.012	0.008
.	19.01.16-02.10.05-1-420218	211	37	37	10	0	8	574	34	34	0	0	NA	NA	NA	66	80	263	257	373	137	176	261	27	67	32	0.103	0.261	0.086
.	19.01.16-02.10.09-1-420219	32	1	1	1	0	1	0	0	0	0	0	NA	NA	NA	11	7	238	237	345	0	0	0	0	0	0	0	0	0
.	19.01.16-02.10.09-1-420220	223	13	13	3	0	3	570	11	11	0	0	NA	NA	NA	67	68	258	254	369	137	173	260	12	15	12	0.047	0.059	0.033
.	19.01.16-02.10.12-1-420225	31	1	1	0	0	0	0	0	0	0	0	NA	NA	NA	8	9	239	237	346	0	0	0	0	1	0	0	0.004	0
.	19.01.16-02.10.14-1-420226	92	3	3	2	0	2	541	1	1	0	0	NA	NA	NA	26	30	245	245	353	124	170	247	12	0	0	0.049	0	0
.	19.01.16-02.10.22-1-420231	269	20	20	7	0	6	579	18	18	0	0	NA	NA	NA	88	80	256	261	376	133	182	264	41	23	19	0.16	0.088	0.051
.	19.01.16-02.10.28-1-420247	298	24	24	6	0	5	578	21	21	0	0	NA	NA	NA	81	81	266	258	370	141	179	258	29	18	26	0.109	0.07	0.07
.	19.01.16-02.10.30-1-420253	362	51	51	16	0	11	614	46	46	0	0	NA	NA	NA	114	117	271	275	384	146	197	271	71	55	37	0.262	0.2	0.096
.	19.01.16-02.10.34-1-420258	32	1	1	0	0	0	0	0	0	0	0	NA	NA	NA	8	9	239	239	344	0	0	0	3	0	0	0.013	0	0
.	19.01.16-02.10.36-1-420261	37	1	1	0	0	0	0	0	0	0	0	NA	NA	NA	13	7	237	240	343	0	0	0	0	1	0	0	0.004	0
.	19.01.16-02.10.37-1-420264	172	20	20	4	0	4	557	16	16	0	0	NA	NA	NA	49	57	248	249	373	124	171	262	36	20	18	0.145	0.08	0.048
.	19.01.16-02.10.38-1-420267	121	9	9	2	0	2	545	8	8	0	0	NA	NA	NA	42	43	251	247	358	128	171	246	5	17	6	0.02	0.069	0.017
.	19.01.16-02.10.41-1-420273	63	4	4	1	0	1	527	3	3	0	0	NA	NA	NA	23	24	246	241	350	124	165	238	0	1	6	0	0.004	0.017
.	19.01.16-02.10.45-1-420274	55	2	2	2	0	2	524	1	1	0	0	NA	NA	NA	26	26	245	243	351	117	167	240	4	4	0	0.016	0.016	0
.	19.01.16-02.10.56-1-420279	117	5	5	0	0	0	558	4	4	0	0	NA	NA	NA	36	49	248	252	362	124	177	257	0	7	4	0	0.028	0.011
.	19.01.16-02.10.57-1-420280	31	1	1	1	0	1	0	0	0	0	0	NA	NA	NA	6	4	237	238	342	0	0	0	0	0	1	0	0	0.003
.	19.01.16-02.10.59-1-420281	63	2	2	1	0	1	530	1	1	0	0	NA	NA	NA	15	20	240	244	349	118	170	242	0	2	2	0	0.008	0.006
.	19.01.16-02.11.01-1-420282	61	2	2	0	0	0	298	1	1	0	0	NA	NA	NA	9	19	243	241	348	73	88	137	0	0	2	0	0	0.006
.	19.01.16-02.11.02-1-420283	314	48	48	12	0	8	580	44	44	0	0	NA	NA	NA	79	72	256	261	368	136	186	258	84	60	18	0.328	0.23	0.049
.	19.01.16-02.11.03-1-420284	60	2	2	2	0	2	530	1	1	0	0	NA	NA	NA	26	26	242	243	354	117	168	245	3	3	0	0.012	0.012	0
.	19.01.16-02.11.07-1-420285	155	13	13	5	0	4	556	11	11	0	0	NA	NA	NA	47	56	248	247	374	125	170	261	14	2	17	0.056	0.008	0.045
.	19.01.16-02.11.13-1-420289	99	7	7	2	0	2	539	5	5	0	0	NA	NA	NA	27	38	246	244	361	124	167	248	6	3	6	0.024	0.012	0.017
.	19.01.16-02.11.13-1-420290	35	1	1	1	0	1	0	0	0	0	0	NA	NA	NA	11	13	241	239	346	0	0	0	1	0	0	0.004	0	0
.	19.01.16-02.11.13-1-420291	157	9	9	1	0	1	536	7	7	0	0	NA	NA	NA	51	45	249	249	360	123	167	246	1	4	12	0.004	0.016	0.033
.	19.01.16-02.11.14-1-420292	153	25	25	10	0	10	552	23	23	0	0	NA	NA	NA	51	46	244	250	365	123	175	254	40	23	19	0.164	0.092	0.052
.	19.01.16-02.11.15-1-420293	147	23	23	3	0	3	547	20	20	0	0	NA	NA	NA	56	52	250	248	367	123	174	250	29	21	6	0.116	0.085	0.016
.	19.01.16-02.11.16-1-420294	124	12	12	1	0	1	532	11	11	0	0	NA	NA	NA	34	29	248	243	351	126	165	241	7	14	3	0.028	0.058	0.009
.	19.01.16-02.11.30-1-420312	87	5	5	1	0	0	527	4	4	0	0	NA	NA	NA	32	25	245	242	351	120	167	240	0	0	10	0	0	0.028
.	19.01.16-02.11.33-1-420316	114	9	9	1	0	0	529	8	8	0	0	NA	NA	NA	46	31	247	245	352	122	168	239	29	14	1	0.117	0.057	0.003
.	19.01.16-02.11.33-1-420318	97	4	4	1	0	1	533	3	3	0	0	NA	NA	NA	30	33	243	242	361	117	168	248	2	6	4	0.008	0.025	0.011
.	19.01.16-02.11.38-1-420323	176	9	9	2	0	2	550	8	8	0	0	NA	NA	NA	64	56	250	253	366	126	172	252	22	8	3	0.088	0.032	0.008
.	19.01.16-02.11.45-1-420331	124	22	22	9	0	7	528	21	21	0	0	NA	NA	NA	44	36	245	246	358	121	166	241	36	24	18	0.147	0.098	0.05
.	19.01.16-02.11.47-1-420334	267	15	15	2	0	2	578	13	13	0	0	NA	NA	NA	79	78	261	256	374	141	179	258	14	10	10	0.054	0.039	0.027
.	19.01.16-02.11.48-1-420337	295	31	31	4	0	4	567	30	30	0	0	NA	NA	NA	73	63	258	253	365	134	178	255	50	34	27	0.194	0.134	0.074
.	19.01.16-02.11.49-1-420338	62	3	3	1	0	1	199	2	2	0	0	NA	NA	NA	20	19	241	245	346	47	55	97	5	0	7	0.021	0	0.02
.	19.01.16-02.11.49-1-420339	91	4	4	1	0	1	539	3	3	0	0	NA	NA	NA	32	41	255	242	357	128	165	246	5	5	2	0.02	0.021	0.006
.	19.01.16-02.11.56-1-420341	62	4	4	1	0	1	525	3	3	0	0	NA	NA	NA	31	25	247	241	350	121	164	240	4	5	4	0.016	0.021	0.011
.	19.01.16-02.12.00-1-420342	35	1	1	0	0	0	0	0	0	0	0	NA	NA	NA	9	11	238	240	346	0	0	0	0	0	0	0	0	0
.	19.01.16-02.12.00-1-420343	240	22	22	5	0	4	569	20	20	0	0	NA	NA	NA	77	71	253	257	374	129	176	264	61	10	16	0.241	0.039	0.043
.	19.01.16-02.12.02-1-420344	68	4	4	1	0	0	517	3	3	0	0	NA	NA	NA	32	22	244	247	344	117	170	230	4	4	3	0.016	0.016	0.009
.	19.01.16-02.12.06-1-420345	121	7	7	1	0	1	539	6	6	0	0	NA	NA	NA	43	36	243	248	358	118	171	250	9	9	8	0.037	0.036	0.022
.	19.01.16-02.12.08-1-420346	88	3	3	0	0	0	539	2	2	0	0	NA	NA	NA	24	37	250	246	354	125	168	246	0	4	2	0	0.016	0.006
.	19.01.16-02.12.11-1-420350	90	4	4	1	0	0	534	3	3	0	0	NA	NA	NA	32	31	240	244	360	116	171	247	8	2	6	0.033	0.008	0.017
.	19.01.16-02.12.16-1-420351	155	18	18	4	0	3	549	15	15	0	0	NA	NA	NA	39	48	248	250	363	124	174	251	12	20	18	0.048	0.08	0.05
.	19.01.16-02.12.18-1-420352	59	2	2	1	0	1	523	1	1	0	0	NA	NA	NA	32	22	238	241	356	117	164	242	0	3	2	0	0.012	0.006
.	19.01.16-02.12.19-1-420353	64	3	3	0	0	0	528	2	2	0	0	NA	NA	NA	22	23	242	244	350	119	167	242	2	0	5	0.008	0	0.014
.	19.01.16-02.12.24-1-420373	205	18	18	5	0	5	572	14	14	0	0	NA	NA	NA	68	75	261	257	370	134	181	257	23	21	10	0.088	0.082	0.027
.	19.01.16-02.12.26-1-420374	64	5	5	1	0	0	533	4	4	0	0	NA	NA	NA	22	29	242	243	357	120	168	245	2	10	1	0.008	0.041	0.003
.	19.01.16-02.12.29-1-420375	56	2	2	0	0	0	101	1	1	0	0	NA	NA	NA	13	12	236	240	349	21	34	46	1	0	1	0.004	0	0.003
.	19.01.16-02.12.31-1-420382	118	10	10	2	0	2	536	8	8	0	0	NA	NA	NA	40	35	244	255	349	122	176	238	6	2	19	0.025	0.008	0.054
.	19.01.16-02.12.34-1-420387	62	2	2	1	0	1	248	1	1	0	0	NA	NA	NA	16	11	236	242	346	62	74	112	0	2	1	0	0.008	0.003
.	19.01.16-02.12.37-1-420389	172	10	10	3	0	3	569	8	8	0	0	NA	NA	NA	50	70	258	258	367	132	178	259	19	8	7	0.074	0.031	0.019
.	19.01.16-02.12.38-1-420392	139	22	22	7	0	5	548	20	20	0	0	NA	NA	NA	42	43	251	248	357	128	171	249	48	29	9	0.191	0.117	0.025
.	19.01.16-02.12.40-1-420395	35	1	1	0	0	0	0	0	0	0	0	NA	NA	NA	12	7	239	239	342	0	0	0	0	0	1	0	0	0.003
.	19.01.16-02.12.42-1-420401	149	20	20	5	0	2	544	17	17	0	0	NA	NA	NA	30	44	251	247	359	126	170	248	19	6	19	0.076	0.024	0.053
.	19.01.16-02.12.42-1-420402	248	16	16	5	0	5	563	15	15	0	0	NA	NA	NA	73	65	258	258	362	136	176	251	24	15	22	0.093	0.058	0.061
.	19.01.16-02.12.45-1-420403	124	5	5	2	0	1	534	3	3	0	0	NA	NA	NA	37	33	245	246	355	119	170	245	12	3	5	0.049	0.012	0.014
.	19.01.16-02.12.50-1-420408	125	6	6	3	0	2	539	3	3	0	0	NA	NA	NA	33	37	248	250	352	124	173	242	1	14	11	0.004	0.056	0.031
.	19.01.16-02.12.53-1-420409	89	8	8	0	0	0	541	7	7	0	0	NA	NA	NA	21	34	243	247	357	122	170	249	20	18	0	0.082	0.073	0
.	19.01.16-02.12.59-1-420410	93	4	4	1	0	1	543	3	3	0	0	NA	NA	NA	29	40	251	245	357	128	166	249	2	10	0	0.008	0.041	0
.	19.01.16-02.13.01-1-420411	93	7	7	0	0	0	528	6	6	0	0	NA	NA	NA	25	23	240	243	353	121	163	244	3	12	6	0.012	0.049	0.017
.	19.01.16-02.13.03-1-420412	32	1	1	1	0	1	0	0	0	0	0	NA	NA	NA	8	6	237	239	343	0	0	0	0	0	0	0	0	0
.	19.01.16-02.13.06-1-420414	35	1	1	0	0	0	0	0	0	0	0	NA	NA	NA	10	7	237	237	346	0	0	0	0	0	0	0	0	0
.	19.01.16-02.13.13-1-420418	142	10	10	3	0	3	550	9	9	0	0	NA	NA	NA	43	46	248	251	360	123	175	252	11	12	5	0.044	0.048	0.014
.	19.01.16-02.13.17-1-420419	274	40	40	11	0	7	584	38	38	0	0	NA	NA	NA	89	93	260	263	383	135	186	263	92	36	9	0.354	0.137	0.023
.	19.01.16-02.13.19-1-420420	58	2	2	1	0	1	302	1	1	0	0	NA	NA	NA	16	12	239	237	349	66	99	137	0	6	0	0	0.025	0
.	19.01.16-02.13.21-1-420421	142	9	9	2	0	2	549	8	8	0	0	NA	NA	NA	47	44	243	247	367	123	173	253	8	4	20	0.033	0.016	0.054
.	19.01.16-02.13.23-1-420437	263	35	35	15	0	10	571	31	31	0	0	NA	NA	NA	89	81	262	260	372	135	179	257	31	39	38	0.118	0.15	0.102
.	19.01.16-02.13.24-1-420438	262	45	45	7	0	4	579	35	35	0	0	NA	NA	NA	86	82	260	259	376	133	181	265	66	39	30	0.254	0.151	0.08
.	19.01.16-02.13.30-1-420440	204	16	16	4	0	3	575	15	15	0	0	NA	NA	NA	58	76	266	254	369	139	178	258	13	29	9	0.049	0.114	0.024
.	19.01.16-02.13.31-1-420441	32	1	1	0	0	0	0	0	0	0	0	NA	NA	NA	14	7	238	239	343	0	0	0	0	0	0	0	0	0
.	19.01.16-02.13.33-1-420445	61	2	2	0	0	0	535	1	1	0	0	NA	NA	NA	11	33	250	243	353	124	166	245	0	2	1	0	0.008	0.003
.	19.01.16-02.13.39-1-420452	312	30	30	8	0	5	572	26	26	0	0	NA	NA	NA	84	76	254	258	377	130	177	265	57	21	24	0.224	0.081	0.064
.	19.01.16-02.13.41-1-420455	154	16	16	4	0	3	550	13	13	0	0	NA	NA	NA	48	50	250	248	365	125	169	256	22	8	15	0.088	0.032	0.041
.	19.01.16-02.13.50-1-420460	324	42	42	13	0	11	597	37	37	0	0	NA	NA	NA	86	100	264	268	381	139	191	267	91	33	30	0.345	0.123	0.079
.	19.01.16-02.13.58-1-420462	61	3	3	0	0	0	395	2	2	0	0	NA	NA	NA	14	8	239	240	342	92	127	176	0	0	4	0	0	0.012
.	19.01.16-02.13.59-1-420463	31	1	1	0	0	0	0	0	0	0	0	NA	NA	NA	6	11	238	241	345	0	0	0	1	0	0	0.004	0	0
.	19.01.16-02.14.02-1-420464	156	13	13	2	0	2	554	11	11	0	0	NA	NA	NA	68	58	251	254	366	125	175	254	22	11	17	0.088	0.043	0.046
.	19.01.16-02.14.24-1-420484	206	51	51	17	0	12	552	46	46	0	0	NA	NA	NA	56	46	247	256	356	125	176	251	94	56	31	0.381	0.219	0.087
.	19.01.16-02.14.36-1-420496	205	24	24	4	0	3	555	20	20	0	0	NA	NA	NA	60	57	250	256	364	122	174	259	49	26	22	0.196	0.102	0.06
.	19.01.16-02.14.38-1-420499	316	65	65	22	0	16	588	60	60	0	0	NA	NA	NA	97	93	261	269	376	132	193	263	123	48	51	0.471	0.178	0.136
.	19.01.16-02.14.42-1-420506	178	17	17	2	0	2	579	15	15	0	0	NA	NA	NA	50	80	263	258	372	142	181	256	27	5	14	0.103	0.019	0.038
.	19.01.16-02.14.42-1-420507	35	1	1	0	0	0	0	0	0	0	0	NA	NA	NA	7	6	238	237	344	0	0	0	0	0	1	0	0	0.003
.	19.01.16-02.14.44-1-420508	65	2	2	0	0	0	402	1	1	0	0	NA	NA	NA	27	19	242	241	349	93	134	175	0	0	2	0	0	0.006
.	19.01.16-02.14.52-1-420513	262	50	50	8	0	6	566	43	43	0	0	NA	NA	NA	63	67	257	254	369	134	176	256	80	62	21	0.311	0.244	0.057
.	19.01.16-02.14.53-1-420514	146	9	9	2	0	2	547	6	6	0	0	NA	NA	NA	44	46	251	248	360	125	175	247	14	4	5	0.056	0.016	0.014
.	19.01.16-02.14.56-1-420515	55	2	2	1	0	1	101	1	1	0	0	NA	NA	NA	14	13	239	239	348	21	30	50	4	0	0	0.017	0	0
.	19.01.16-02.15.04-1-420516	120	8	8	3	0	3	540	7	7	0	0	NA	NA	NA	39	42	247	243	365	123	164	253	7	11	5	0.028	0.045	0.014
.	19.01.16-02.15.11-1-420521	148	12	12	2	0	2	552	8	8	0	0	NA	NA	NA	47	56	259	248	362	132	172	248	20	13	18	0.077	0.052	0.05
.	19.01.16-02.15.14-1-420522	206	21	21	9	0	8	546	19	19	0	0	NA	NA	NA	57	47	252	250	358	127	171	248	14	20	20	0.056	0.08	0.056
.	19.01.16-02.15.14-1-420523	182	13	13	2	0	2	543	12	12	0	0	NA	NA	NA	44	38	244	249	358	123	173	247	41	7	8	0.168	0.028	0.022
.	19.01.16-02.15.20-1-420524	89	5	5	0	0	0	520	4	4	0	0	NA	NA	NA	24	17	243	241	346	117	166	237	3	0	10	0.012	0	0.029
.	19.01.16-02.15.23-1-420540	59	3	3	1	0	1	151	2	2	0	0	NA	NA	NA	17	14	240	243	344	31	52	68	0	7	1	0	0.029	0.003
.	19.01.16-02.15.29-1-420541	61	2	2	0	0	0	149	1	1	0	0	NA	NA	NA	16	17	239	240	351	33	44	72	1	0	0	0.004	0	0
.	19.01.16-02.15.33-1-420546	252	75	75	18	0	15	570	68	68	0	0	NA	NA	NA	62	75	253	264	371	129	184	257	91	96	34	0.36	0.364	0.092
.	19.01.16-02.15.35-1-420548	120	4	4	1	0	1	540	3	3	0	0	NA	NA	NA	28	38	249	246	356	124	169	247	4	0	10	0.016	0	0.028
.	19.01.16-02.15.37-1-420553	66	2	2	0	0	0	522	1	1	0	0	NA	NA	NA	30	23	244	245	347	120	167	235	1	4	0	0.004	0.016	0
.	19.01.16-02.15.39-1-420555	95	11	11	1	0	1	533	10	10	0	0	NA	NA	NA	26	36	241	251	357	115	173	245	12	5	21	0.05	0.02	0.059
.	19.01.16-02.15.43-1-420559	65	2	2	0	0	0	527	1	1	0	0	NA	NA	NA	31	30	249	238	356	124	160	243	0	7	0	0	0.029	0
.	19.01.16-02.15.46-1-420560	171	14	14	4	0	2	561	13	13	0	0	NA	NA	NA	45	57	247	258	365	123	182	256	33	20	4	0.134	0.078	0.011
.	19.01.16-02.15.50-1-420565	235	43	43	18	0	12	562	38	38	0	0	NA	NA	NA	73	62	255	257	363	129	182	251	81	34	39	0.318	0.132	0.107
.	19.01.16-02.15.51-1-420566	176	8	8	3	0	2	543	7	7	0	0	NA	NA	NA	48	38	247	251	353	128	177	238	0	2	13	0	0.008	0.037
.	19.01.16-02.15.57-1-420567	494	57	57	15	0	12	631	50	50	0	0	NA	NA	NA	137	134	278	274	395	152	198	281	105	39	37	0.378	0.142	0.094
.	19.01.16-02.16.01-1-420568	63	6	6	2	0	2	524	5	5	0	0	NA	NA	NA	14	14	240	239	348	119	163	242	0	14	3	0	0.059	0.009
.	19.01.16-02.16.01-1-420569	123	7	7	1	0	1	549	6	6	0	0	NA	NA	NA	38	46	250	248	361	124	173	252	9	7	7	0.036	0.028	0.019
.	19.01.16-02.16.04-1-420570	121	13	13	2	0	1	537	12	12	0	0	NA	NA	NA	31	38	250	245	356	123	167	247	21	8	15	0.084	0.033	0.042
.	19.01.16-02.16.10-1-420574	183	15	15	3	0	2	570	13	13	0	0	NA	NA	NA	52	66	259	252	368	132	176	262	39	14	4	0.151	0.056	0.011
.	19.01.16-02.16.14-1-420575	32	1	1	1	0	1	0	0	0	0	0	NA	NA	NA	12	7	238	240	342	0	0	0	0	0	2	0	0	0.006
.	19.01.16-02.16.16-1-420576	113	9	9	2	0	2	533	7	7	0	0	NA	NA	NA	24	31	245	244	355	121	166	246	7	8	13	0.029	0.033	0.037
.	19.01.16-02.16.17-1-420577	100	3	3	0	0	0	526	2	2	0	0	NA	NA	NA	25	24	243	243	351	119	166	241	4	1	4	0.016	0.004	0.011
.	19.01.16-02.16.22-1-420582	283	19	19	1	0	1	583	16	16	0	0	NA	NA	NA	73	79	251	266	375	129	190	264	27	4	15	0.108	0.015	0.04
.	19.01.16-02.16.29-1-420599	59	4	4	2	0	1	522	3	3	0	0	NA	NA	NA	28	20	239	243	351	118	165	239	2	0	14	0.008	0	0.04
.	19.01.16-02.16.31-1-420601	209	34	34	11	0	10	565	29	29	0	0	NA	NA	NA	80	70	257	258	368	130	177	258	56	26	33	0.218	0.101	0.09
.	19.01.16-02.16.35-1-420611	126	17	17	2	0	1	538	14	14	0	0	NA	NA	NA	48	35	246	247	355	124	166	248	6	23	6	0.024	0.093	0.017
.	19.01.16-02.16.42-1-420618	177	20	20	6	0	6	560	19	19	0	0	NA	NA	NA	45	60	250	255	368	129	177	254	16	11	24	0.064	0.043	0.065
.	19.01.16-02.16.45-1-420622	268	45	45	9	0	7	564	41	41	0	0	NA	NA	NA	90	66	252	258	369	129	178	257	62	64	38	0.246	0.248	0.103
.	19.01.16-02.16.48-1-420626	34	1	1	1	0	1	0	0	0	0	0	NA	NA	NA	12	7	237	239	344	0	0	0	1	0	0	0.004	0	0
.	19.01.16-02.16.51-1-420629	156	8	8	2	0	2	544	5	5	0	0	NA	NA	NA	58	43	252	246	358	129	170	245	4	13	2	0.016	0.053	0.006
.	19.01.16-02.16.54-1-420630	149	19	19	8	0	5	541	15	15	0	0	NA	NA	NA	52	48	247	250	364	122	171	248	15	23	5	0.061	0.092	0.014
.	19.01.16-02.17.01-1-420631	58	4	4	2	0	2	517	3	3	0	0	NA	NA	NA	30	19	243	240	349	118	162	237	0	5	4	0	0.021	0.011
.	19.01.16-02.17.10-1-420635	53	2	2	0	0	0	530	1	1	0	0	NA	NA	NA	15	24	246	243	348	121	170	239	6	0	0	0.024	0	0
.	19.01.16-02.17.11-1-420636	261	24	24	10	0	8	578	23	23	0	0	NA	NA	NA	94	86	262	255	382	138	175	265	41	18	25	0.156	0.071	0.065
.	19.01.16-02.17.11-1-420637	90	3	3	1	0	1	527	2	2	0	0	NA	NA	NA	30	24	245	243	349	123	164	240	0	0	9	0	0	0.026
.	19.01.16-02.17.16-1-420638	30	1	1	0	0	0	0	0	0	0	0	NA	NA	NA	3	14	238	238	351	0	0	0	0	2	0	0	0.008	0
.	19.01.16-02.17.18-1-420639	120	12	12	4	0	4	539	11	11	0	0	NA	NA	NA	31	43	251	247	358	122	169	248	18	8	9	0.072	0.032	0.025
.	19.01.16-02.17.18-1-420640	89	4	4	0	0	0	532	3	3	0	0	NA	NA	NA	22	32	242	247	356	122	166	244	5	2	1	0.021	0.008	0.003
.	19.01.16-02.17.20-1-420641	182	21	21	6	0	4	568	18	18	0	0	NA	NA	NA	53	68	254	257	370	128	182	258	62	14	10	0.244	0.054	0.027
.	19.01.16-02.17.20-1-420642	116	4	4	1	0	1	540	3	3	0	0	NA	NA	NA	37	45	251	252	355	123	172	245	4	6	1	0.016	0.024	0.003
.	19.01.16-02.17.24-1-420658	273	38	38	7	0	6	579	33	33	0	0	NA	NA	NA	84	82	260	256	379	134	179	266	101	10	21	0.388	0.039	0.055
.	19.01.16-02.17.26-1-420659	64	4	4	1	0	1	523	3	3	0	0	NA	NA	NA	21	18	240	243	348	119	165	239	4	0	6	0.017	0	0.017
.	19.01.16-02.17.33-1-420664	115	14	14	1	0	1	529	12	12	0	0	NA	NA	NA	35	26	244	242	353	121	166	242	2	12	7	0.008	0.05	0.02
.	19.01.16-02.17.36-1-420667	118	4	4	0	0	0	545	2	2	0	0	NA	NA	NA	42	41	245	251	358	124	173	248	11	2	5	0.045	0.008	0.014
.	19.01.16-02.17.39-1-420672	96	3	3	1	0	1	537	2	2	0	0	NA	NA	NA	28	41	246	245	363	121	169	247	4	7	0	0.016	0.029	0
.	19.01.16-02.17.42-1-420676	209	34	34	13	0	12	549	31	31	0	0	NA	NA	NA	58	52	252	255	358	128	175	246	40	46	20	0.159	0.18	0.056
.	19.01.16-02.17.49-1-420681	156	13	13	2	0	2	556	11	11	0	0	NA	NA	NA	61	56	253	250	366	129	168	259	22	29	11	0.087	0.116	0.03
.	19.01.16-02.17.51-1-420682	297	36	36	13	0	8	577	32	32	0	0	NA	NA	NA	80	80	262	258	373	135	179	263	69	28	31	0.263	0.109	0.083
.	19.01.16-02.17.52-1-420683	271	31	31	11	0	9	577	30	30	0	0	NA	NA	NA	70	83	257	263	376	132	183	262	61	33	22	0.237	0.125	0.059
.	19.01.16-02.17.53-1-420684	32	1	1	0	0	0	0	0	0	0	0	NA	NA	NA	0	8	237	240	344	0	0	0	0	0	0	0	0	0
.	19.01.16-02.17.56-1-420685	57	2	2	1	0	1	0	1	1	0	0	NA	NA	NA	12	17	244	242	344	0	0	0	0	2	1	0	0.008	0.003
.	19.01.16-02.17.57-1-420686	59	2	2	1	0	1	525	1	1	0	0	NA	NA	NA	21	20	246	240	347	123	164	238	0	0	3	0	0	0.009
.	19.01.16-02.18.00-1-420687	149	9	9	1	0	1	545	8	8	0	0	NA	NA	NA	41	45	249	253	356	126	176	243	12	9	4	0.048	0.036	0.011
.	19.01.16-02.18.00-1-420688	32	1	1	1	0	1	0	0	0	0	0	NA	NA	NA	7	14	240	243	344	0	0	0	0	0	0	0	0	0
.	19.01.16-02.18.02-1-420689	121	6	6	1	0	1	529	5	5	0	0	NA	NA	NA	36	32	241	250	354	114	171	244	5	4	1	0.021	0.016	0.003
.	19.01.16-02.18.09-1-420691	175	9	9	3	0	3	548	7	7	0	0	NA	NA	NA	56	45	249	250	359	125	172	251	2	13	13	0.008	0.052	0.036
.	19.01.16-02.18.17-1-420695	150	9	9	2	0	2	546	7	7	0	0	NA	NA	NA	43	46	247	251	361	124	173	249	11	10	11	0.045	0.04	0.03
.	19.01.16-02.18.19-1-420698	257	30	30	7	0	6	570	27	27	0	0	NA	NA	NA	84	74	255	258	374	130	178	262	37	14	33	0.145	0.054	0.088
.	19.01.16-02.18.21-1-420699	92	10	10	2	0	1	535	8	8	0	0	NA	NA	NA	31	32	243	245	357	122	169	244	18	0	13	0.074	0	0.036
.	19.01.16-02.18.23-1-420715	65	2	2	0	0	0	449	1	1	0	0	NA	NA	NA	8	18	241	241	349	103	144	202	2	3	0	0.008	0.012	0
.	19.01.16-02.18.30-1-420717	240	18	18	4	0	3	571	16	16	0	0	NA	NA	NA	95	69	263	249	370	140	177	254	18	21	12	0.068	0.084	0.032
.	19.01.16-02.18.31-1-420718	295	31	31	11	0	8	585	29	29	0	0	NA	NA	NA	81	80	257	265	371	137	188	260	66	34	23	0.257	0.128	0.062
.	19.01.16-02.18.34-1-420727	207	41	41	6	0	5	563	38	38	0	0	NA	NA	NA	70	65	251	253	374	129	175	259	45	26	38	0.179	0.103	0.102
.	19.01.16-02.18.38-1-420732	413	50	50	11	0	9	623	47	47	0	0	NA	NA	NA	119	123	268	272	396	144	197	282	63	44	53	0.235	0.162	0.134
.	19.01.16-02.18.42-1-420736	120	7	7	2	0	2	550	5	5	0	0	NA	NA	NA	57	49	253	249	360	130	172	248	3	8	7	0.012	0.032	0.019
.	19.01.16-02.18.42-1-420737	93	5	5	3	0	3	532	4	4	0	0	NA	NA	NA	23	23	239	244	353	118	170	244	2	5	4	0.008	0.02	0.011
.	19.01.16-02.18.45-1-420741	33	1	1	1	0	1	0	0	0	0	0	NA	NA	NA	11	6	238	237	344	0	0	0	0	0	0	0	0	0
.	19.01.16-02.18.48-1-420745	86	3	3	1	0	0	536	2	2	0	0	NA	NA	NA	25	29	247	244	351	124	168	244	0	11	2	0	0.045	0.006
.	19.01.16-02.18.58-1-420748	149	10	10	2	0	2	551	7	7	0	0	NA	NA	NA	45	45	246	250	362	125	172	254	18	4	5	0.073	0.016	0.014
.	19.01.16-02.19.01-1-420749	123	5	5	1	0	1	547	4	4	0	0	NA	NA	NA	39	38	247	253	351	125	178	244	7	0	6	0.028	0	0.017
.	19.01.16-02.19.01-1-420750	329	56	56	21	0	13	584	52	52	0	0	NA	NA	NA	91	84	255	263	379	130	188	266	94	49	34	0.369	0.186	0.09
.	19.01.16-02.19.05-1-420751	62	2	2	1	0	1	348	1	1	0	0	NA	NA	NA	16	16	243	238	348	79	119	150	0	0	6	0	0	0.017
.	19.01.16-02.19.06-1-420752	64	5	5	0	0	0	525	4	4	0	0	NA	NA	NA	31	23	243	243	350	118	163	244	5	2	4	0.021	0.008	0.011
.	19.01.16-02.19.17-1-420756	206	18	18	3	0	2	542	17	17	0	0	NA	NA	NA	67	47	249	247	364	127	165	250	27	30	4	0.108	0.121	0.011
.	19.01.16-02.19.20-1-420757	119	6	6	2	0	2	536	5	5	0	0	NA	NA	NA	27	32	245	246	354	122	169	245	11	6	0	0.045	0.024	0
.	19.01.16-02.19.21-1-420759	181	23	23	4	0	3	556	17	17	0	0	NA	NA	NA	54	58	252	249	370	130	170	256	54	13	12	0.214	0.052	0.032
.	19.01.16-02.19.22-1-420760	35	1	1	0	0	0	0	0	0	0	0	NA	NA	NA	12	10	240	236	347	0	0	0	0	0	0	0	0	0
.	19.01.16-02.19.24-1-420776	64	3	3	0	0	0	529	2	2	0	0	NA	NA	NA	29	34	243	245	359	117	164	248	6	3	0	0.025	0.012	0
.	19.01.16-02.19.25-1-420777	145	10	10	4	0	4	543	7	7	0	0	NA	NA	NA	36	39	246	246	360	125	168	250	18	15	4	0.073	0.061	0.011
.	19.01.16-02.19.38-1-420788	91	10	10	4	0	4	545	9	9	0	0	NA	NA	NA	29	40	246	247	360	123	172	250	28	3	0	0.114	0.012	0
.	19.01.16-02.19.39-1-420789	32	1	1	0	0	0	0	0	0	0	0	NA	NA	NA	6	11	238	239	347	0	0	0	0	0	2	0	0	0.006
.	19.01.16-02.19.40-1-420791	148	14	14	2	0	2	555	12	12	0	0	NA	NA	NA	41	53	251	252	363	129	176	250	17	10	5	0.068	0.04	0.014
.	19.01.16-02.19.42-1-420793	91	5	5	1	0	1	526	4	4	0	0	NA	NA	NA	38	23	243	241	352	118	167	241	2	2	10	0.008	0.008	0.028
.	19.01.16-02.19.47-1-420796	94	9	9	3	0	2	536	8	8	0	0	NA	NA	NA	34	33	244	248	354	118	172	246	6	9	7	0.025	0.036	0.02
.	19.01.16-02.19.50-1-420799	68	3	3	1	0	1	530	2	2	0	0	NA	NA	NA	33	37	247	247	356	120	168	242	14	2	3	0.057	0.008	0.008
.	19.01.16-02.19.51-1-420800	62	3	3	0	0	0	517	2	2	0	0	NA	NA	NA	33	19	241	241	350	120	162	235	0	0	6	0	0	0.017
.	19.01.16-02.19.56-1-420801	87	4	4	1	0	1	524	2	2	0	0	NA	NA	NA	23	20	245	242	346	122	166	236	4	7	0	0.016	0.029	0
.	19.01.16-02.19.57-1-420802	94	4	4	3	0	3	532	3	3	0	0	NA	NA	NA	17	28	244	242	355	121	166	245	2	2	3	0.008	0.008	0.008
.	19.01.16-02.19.58-1-420803	354	36	36	9	0	8	587	34	34	0	0	NA	NA	NA	95	86	265	250	384	145	174	268	49	55	24	0.185	0.22	0.062
.	19.01.16-02.20.05-1-420808	92	4	4	2	0	1	529	3	3	0	0	NA	NA	NA	36	28	244	245	352	119	168	242	0	0	13	0	0	0.037
.	19.01.16-02.20.07-1-420809	237	28	28	9	0	9	578	25	25	0	0	NA	NA	NA	75	79	263	261	368	138	182	258	29	23	17	0.11	0.088	0.046
.	19.01.16-02.20.08-1-420810	87	6	6	0	0	0	536	5	5	0	0	NA	NA	NA	24	35	244	247	357	121	171	244	6	3	1	0.025	0.012	0.003
.	19.01.16-02.20.10-1-420814	61	2	2	0	0	0	531	1	1	0	0	NA	NA	NA	25	30	245	242	356	122	165	244	0	6	0	0	0.025	0
.	19.01.16-02.20.11-1-420816	142	8	8	4	0	3	539	5	5	0	0	NA	NA	NA	42	38	239	254	358	114	179	246	25	7	7	0.105	0.028	0.02
.	19.01.16-02.20.14-1-420817	324	60	60	12	0	8	604	55	55	0	0	NA	NA	NA	94	102	258	269	388	131	193	280	100	61	53	0.388	0.227	0.137
.	19.01.16-02.20.20-1-420822	151	10	10	3	0	3	537	8	8	0	0	NA	NA	NA	45	47	251	247	362	125	166	246	11	11	12	0.044	0.045	0.033
.	19.01.16-02.20.22-1-420823	148	15	15	2	0	1	547	12	12	0	0	NA	NA	NA	49	48	248	249	364	123	173	251	13	11	11	0.052	0.044	0.03
.	19.01.16-02.20.24-1-420839	58	2	2	2	0	1	521	1	1	0	0	NA	NA	NA	30	24	246	241	350	121	162	238	6	0	0	0.024	0	0
.	19.01.16-02.20.27-1-420840	208	40	40	6	0	4	564	38	38	0	0	NA	NA	NA	53	56	250	256	363	130	180	254	77	39	21	0.308	0.152	0.058
.	19.01.16-02.20.32-1-420843	210	33	33	9	0	8	556	28	28	0	0	NA	NA	NA	61	56	257	250	362	132	173	251	40	37	22	0.156	0.148	0.061
.	19.01.16-02.20.36-1-420854	62	2	2	1	0	1	102	1	1	0	0	NA	NA	NA	20	10	241	239	343	19	29	54	10	0	0	0.041	0	0
.	19.01.16-02.20.41-1-420860	182	11	11	4	0	4	553	10	10	0	0	NA	NA	NA	52	47	251	253	356	129	177	247	0	11	30	0	0.043	0.084
.	19.01.16-02.20.44-1-420861	123	7	7	0	0	0	541	5	5	0	0	NA	NA	NA	33	38	245	251	355	122	174	245	3	19	2	0.012	0.076	0.006
.	19.01.16-02.20.46-1-420865	89	3	3	1	0	1	525	2	2	0	0	NA	NA	NA	24	23	246	238	352	121	162	242	0	0	10	0	0	0.028
.	19.01.16-02.20.46-1-420867	92	5	5	3	0	3	522	3	3	0	0	NA	NA	NA	36	25	243	246	349	120	163	239	3	5	1	0.012	0.02	0.003
.	19.01.16-02.20.58-1-420871	99	4	4	1	0	1	531	2	2	0	0	NA	NA	NA	29	32	244	247	354	120	168	243	1	0	2	0.004	0	0.006
.	19.01.16-02.21.00-1-420872	125	12	12	3	0	1	543	10	10	0	0	NA	NA	NA	37	42	248	247	360	125	171	247	24	21	2	0.097	0.085	0.006
.	19.01.16-02.21.02-1-420873	181	8	8	1	0	1	547	6	6	0	0	NA	NA	NA	54	58	250	252	369	123	167	257	8	5	5	0.032	0.02	0.014
.	19.01.16-02.21.05-1-420874	90	9	9	1	0	1	532	8	8	0	0	NA	NA	NA	35	23	242	242	352	121	167	244	8	13	8	0.033	0.054	0.023
.	19.01.16-02.21.07-1-420875	84	4	4	1	0	1	528	3	3	0	0	NA	NA	NA	21	27	240	240	360	118	163	247	1	3	0	0.004	0.012	0
.	19.01.16-02.21.12-1-420879	149	8	8	2	0	2	551	6	6	0	0	NA	NA	NA	44	55	250	250	368	123	174	254	15	2	10	0.06	0.008	0.027
.	19.01.16-02.21.20-1-420880	89	5	5	0	0	0	536	4	4	0	0	NA	NA	NA	28	33	244	246	356	123	167	246	7	1	6	0.029	0.004	0.017
.	19.01.16-02.21.20-1-420881	273	54	54	12	0	8	577	47	47	0	0	NA	NA	NA	91	78	253	264	374	129	187	261	98	58	32	0.387	0.22	0.086
.	19.01.16-02.21.23-1-420897	91	5	5	1	0	1	535	2	2	0	0	NA	NA	NA	28	33	250	250	346	127	172	236	0	11	4	0	0.044	0.012
.	19.01.16-02.21.25-1-420898	141	16	16	1	0	1	549	13	13	0	0	NA	NA	NA	41	48	253	249	359	129	173	247	17	18	13	0.067	0.072	0.036
.	19.01.16-02.21.25-1-420899	90	3	3	0	0	0	533	2	2	0	0	NA	NA	NA	25	30	248	246	349	125	167	241	6	3	0	0.024	0.012	0
.	19.01.16-02.21.26-1-420901	124	5	5	2	0	1	543	3	3	0	0	NA	NA	NA	35	38	241	244	366	121	169	253	5	7	6	0.021	0.029	0.016
.	19.01.16-02.21.33-1-420906	86	4	4	0	0	0	533	3	3	0	0	NA	NA	NA	38	27	242	245	353	120	169	244	1	6	0	0.004	0.024	0
.	19.01.16-02.21.33-1-420907	82	3	3	2	0	2	544	2	2	0	0	NA	NA	NA	19	43	247	248	361	121	173	250	3	0	8	0.012	0	0.022
.	19.01.16-02.21.36-1-420911	62	2	2	2	0	2	534	1	1	0	0	NA	NA	NA	17	28	246	246	349	123	172	239	0	4	2	0	0.016	0.006
.	19.01.16-02.21.39-1-420916	31	1	1	0	0	0	0	0	0	0	0	NA	NA	NA	5	13	240	242	344	0	0	0	0	0	0	0	0	0
.	19.01.16-02.21.40-1-420917	63	4	4	1	0	1	527	3	3	0	0	NA	NA	NA	25	27	243	244	353	118	169	240	0	3	10	0	0.012	0.028
.	19.01.16-02.21.41-1-420919	205	30	30	11	0	8	561	28	28	0	0	NA	NA	NA	68	57	254	256	360	130	179	252	43	25	36	0.169	0.098	0.1
.	19.01.16-02.21.43-1-420920	284	40	40	17	0	10	571	39	39	0	0	NA	NA	NA	90	71	254	260	370	131	182	258	76	45	47	0.299	0.173	0.127
.	19.01.16-02.21.47-1-420923	215	47	47	11	0	9	555	43	43	0	0	NA	NA	NA	51	56	254	252	363	131	173	251	74	45	13	0.291	0.179	0.036
.	19.01.16-02.21.48-1-420925	58	3	3	1	0	1	0	1	1	0	0	NA	NA	NA	16	13	242	238	346	0	0	0	3	4	0	0.012	0.017	0
.	19.01.16-02.21.49-1-420927	238	11	11	5	0	1	561	10	10	0	0	NA	NA	NA	63	58	259	252	360	135	176	250	16	17	5	0.062	0.067	0.014
.	19.01.16-02.21.52-1-420929	237	41	41	10	0	8	569	37	37	0	0	NA	NA	NA	65	67	257	249	374	132	175	262	77	40	32	0.3	0.161	0.086
.	19.01.16-02.21.55-1-420930	266	28	28	12	0	10	597	23	23	0	0	NA	NA	NA	89	92	260	270	375	136	193	268	60	24	22	0.231	0.089	0.059
.	19.01.16-02.21.55-1-420931	35	1	1	0	0	0	0	0	0	0	0	NA	NA	NA	11	10	238	239	346	0	0	0	0	1	0	0	0.004	0
.	19.01.16-02.21.59-1-420932	120	11	11	3	0	3	535	10	10	0	0	NA	NA	NA	47	35	243	248	357	120	171	244	6	5	14	0.025	0.02	0.039
.	19.01.16-02.22.16-1-420936	172	19	19	5	0	2	568	16	16	0	0	NA	NA	NA	52	63	252	257	367	131	181	256	36	10	15	0.143	0.039	0.041
.	19.01.16-02.22.21-1-420941	33	1	1	0	0	0	0	0	0	0	0	NA	NA	NA	8	6	237	239	343	0	0	0	1	0	0	0.004	0	0
.	19.01.16-02.22.23-1-420958	91	12	12	0	0	0	539	9	9	0	0	NA	NA	NA	28	39	248	247	357	123	166	250	5	16	4	0.02	0.065	0.011
.	19.01.16-02.22.30-1-420961	276	15	15	2	0	2	569	12	12	0	0	NA	NA	NA	84	64	254	251	372	131	175	263	22	14	1	0.087	0.056	0.003
.	19.01.16-02.22.35-1-420967	59	2	2	1	0	1	534	1	1	0	0	NA	NA	NA	25	36	249	244	356	122	169	243	5	0	3	0.02	0	0.008
.	19.01.16-02.22.39-1-420976	193	19	19	4	0	2	555	18	18	0	0	NA	NA	NA	40	51	256	253	355	131	177	247	26	27	12	0.102	0.107	0.034
.	19.01.16-02.22.43-1-420979	36	1	1	0	0	0	0	0	0	0	0	NA	NA	NA	9	10	238	238	347	0	0	0	0	0	0	0	0	0
.	19.01.16-02.22.46-1-420984	30	1	1	0	0	0	0	0	0	0	0	NA	NA	NA	9	9	241	238	343	0	0	0	0	0	1	0	0	0.003
.	19.01.16-02.22.47-1-420986	206	24	24	3	0	2	559	19	19	0	0	NA	NA	NA	59	54	258	247	362	134	172	253	43	22	10	0.167	0.089	0.028
.	19.01.16-02.22.48-1-420988	31	1	1	0	0	0	0	0	0	0	0	NA	NA	NA	7	3	236	236	344	0	0	0	0	0	2	0	0	0.006
.	19.01.16-02.22.48-1-420989	464	92	92	25	0	20	624	88	88	0	0	NA	NA	NA	113	128	274	274	393	149	194	281	170	83	69	0.62	0.303	0.176
.	19.01.16-02.22.49-1-420991	202	28	28	7	0	4	563	25	25	0	0	NA	NA	NA	51	60	253	252	368	127	178	258	68	26	19	0.269	0.103	0.052
.	19.01.16-02.22.50-1-420992	93	4	4	1	0	1	525	2	2	0	0	NA	NA	NA	41	29	246	242	354	121	161	243	2	7	3	0.008	0.029	0.008
.	19.01.16-02.22.50-1-420993	70	3	3	0	0	0	523	2	2	0	0	NA	NA	NA	26	24	244	242	351	119	164	240	7	4	3	0.029	0.017	0.009
.	19.01.16-02.22.55-1-420994	205	10	10	2	0	2	566	8	8	0	0	NA	NA	NA	58	64	254	261	362	133	183	250	0	14	12	0	0.054	0.033
.	19.01.16-02.22.56-1-420995	35	1	1	1	0	1	0	0	0	0	0	NA	NA	NA	16	11	238	240	346	0	0	0	0	0	0	0	0	0
.	19.01.16-02.22.59-1-420996	68	2	2	2	0	1	533	1	1	0	0	NA	NA	NA	36	35	245	244	359	121	166	246	9	0	6	0.037	0	0.017
.	19.01.16-02.23.05-1-420998	34	1	1	0	0	0	0	0	0	0	0	NA	NA	NA	11	14	240	242	345	0	0	0	0	0	0	0	0	0
.	19.01.16-02.23.05-1-420999	34	1	1	0	0	0	0	0	0	0	0	NA	NA	NA	10	11	240	240	344	0	0	0	0	0	0	0	0	0
.	19.01.16-02.23.07-1-421000	268	85	85	23	0	16	565	80	80	0	0	NA	NA	NA	72	68	263	257	361	138	177	250	103	86	40	0.392	0.335	0.111
.	19.01.16-02.23.08-1-421001	184	23	23	6	0	6	560	21	21	0	0	NA	NA	NA	45	58	253	250	368	127	174	259	57	10	17	0.225	0.04	0.046
.	19.01.16-02.23.12-1-421005	91	10	10	0	0	0	523	9	9	0	0	NA	NA	NA	24	22	247	240	348	123	164	236	1	8	7	0.004	0.033	0.02
.	19.01.16-02.23.16-1-421006	523	128	128	37	0	29	626	110	110	0	0	NA	NA	NA	126	136	278	270	401	150	190	286	149	116	109	0.536	0.43	0.272
.	19.01.16-02.23.17-1-421007	34	1	1	0	0	0	0	0	0	0	0	NA	NA	NA	7	12	242	239	344	0	0	0	0	0	2	0	0	0.006
.	19.01.16-02.23.20-1-421008	344	54	54	10	0	8	583	50	50	0	0	NA	NA	NA	96	85	263	256	379	138	180	265	107	36	38	0.407	0.141	0.1
.	19.01.16-02.23.32-1-421027	203	13	13	3	0	1	544	12	12	0	0	NA	NA	NA	64	49	247	254	361	123	176	245	18	17	5	0.073	0.067	0.014
.	19.01.16-02.23.36-1-421032	175	8	8	1	0	1	537	7	7	0	0	NA	NA	NA	58	42	247	248	360	124	167	246	11	2	1	0.045	0.008	0.003
.	19.01.16-02.23.36-1-421033	61	2	2	0	0	0	518	1	1	0	0	NA	NA	NA	21	13	238	238	350	114	163	241	13	0	0	0.055	0	0
.	19.01.16-02.23.48-1-421042	93	3	3	2	0	2	531	2	2	0	0	NA	NA	NA	19	26	243	246	350	121	168	242	5	4	1	0.021	0.016	0.003
.	19.01.16-02.23.52-1-421044	217	18	18	3	0	2	556	16	16	0	0	NA	NA	NA	60	56	249	252	368	128	173	255	13	30	8	0.052	0.119	0.022
.	19.01.16-02.23.55-1-421045	33	1	1	0	0	0	0	0	0	0	0	NA	NA	NA	7	13	241	239	346	0	0	0	0	0	1	0	0	0.003
.	19.01.16-02.23.57-1-421047	116	11	11	3	0	3	538	10	10	0	0	NA	NA	NA	47	35	249	247	352	129	167	242	6	9	22	0.024	0.036	0.062
.	19.01.16-02.24.02-1-421048	60	2	2	0	0	0	0	1	1	0	0	NA	NA	NA	14	25	243	247	348	0	0	0	0	2	0	0	0.008	0
.	19.01.16-02.24.04-1-421049	149	13	13	3	0	2	552	11	11	0	0	NA	NA	NA	48	50	249	247	367	125	173	254	9	15	11	0.036	0.061	0.03
.	19.01.16-02.24.06-1-421050	120	9	9	3	0	2	545	7	7	0	0	NA	NA	NA	41	43	250	247	359	126	170	249	15	0	11	0.06	0	0.031
.	19.01.16-02.24.19-1-421054	274	55	55	18	0	11	577	49	49	0	0	NA	NA	NA	75	71	260	261	363	138	185	254	95	53	23	0.365	0.203	0.063
.	19.01.16-02.24.21-1-421056	89	3	3	1	0	1	524	2	2	0	0	NA	NA	NA	41	26	249	243	347	123	168	233	4	4	0	0.016	0.016	0
.	19.01.16-02.24.24-1-421072	123	6	6	1	0	1	540	5	5	0	0	NA	NA	NA	32	39	246	252	354	124	176	240	5	0	14	0.02	0	0.04
.	19.01.16-02.24.26-1-421073	96	3	3	2	0	2	538	2	2	0	0	NA	NA	NA	33	38	251	246	354	124	170	244	2	0	6	0.008	0	0.017
.	19.01.16-02.24.33-1-421078	179	18	18	4	0	2	552	15	15	0	0	NA	NA	NA	48	49	250	254	358	126	178	248	47	9	18	0.188	0.035	0.05
.	19.01.16-02.24.35-1-421081	32	1	1	0	0	0	0	0	0	0	0	NA	NA	NA	4	8	240	237	344	0	0	0	0	0	1	0	0	0.003
.	19.01.16-02.24.37-1-421084	35	1	1	0	0	0	0	0	0	0	0	NA	NA	NA	10	12	238	239	348	0	0	0	0	0	0	0	0	0
.	19.01.16-02.24.40-1-421092	151	9	9	3	0	2	545	7	7	0	0	NA	NA	NA	43	42	245	248	362	119	175	251	13	5	14	0.053	0.02	0.039
.	19.01.16-02.24.41-1-421094	36	1	1	0	0	0	0	0	0	0	0	NA	NA	NA	12	13	240	239	347	0	0	0	1	0	0	0.004	0	0
.	19.01.16-02.24.41-1-421095	304	29	29	9	0	7	602	26	26	0	0	NA	NA	NA	82	99	263	262	387	140	184	278	97	10	32	0.369	0.038	0.083
.	19.01.16-02.24.42-1-421096	58	2	2	0	0	0	0	1	1	0	0	NA	NA	NA	20	24	247	240	350	0	0	0	0	0	3	0	0	0.009
.	19.01.16-02.24.43-1-421097	88	4	4	1	0	1	524	3	3	0	0	NA	NA	NA	27	18	239	239	353	118	164	242	7	0	4	0.029	0	0.011
.	19.01.16-02.24.46-1-421099	268	68	68	11	0	9	582	60	60	0	0	NA	NA	NA	76	83	255	265	376	133	188	261	88	63	65	0.345	0.238	0.173
.	19.01.16-02.24.50-1-421106	65	2	2	0	0	0	530	1	1	0	0	NA	NA	NA	25	25	243	240	355	122	161	247	0	0	10	0	0	0.028
.	19.01.16-02.24.57-1-421107	87	3	3	1	0	1	532	2	2	0	0	NA	NA	NA	29	27	244	245	351	118	171	243	2	1	2	0.008	0.004	0.006
.	19.01.16-02.25.02-1-421108	122	9	9	3	0	1	548	8	8	0	0	NA	NA	NA	31	43	250	246	360	126	170	252	9	7	13	0.036	0.028	0.036
.	19.01.16-02.25.03-1-421109	144	10	10	2	0	2	540	9	9	0	0	NA	NA	NA	64	42	248	250	357	122	172	246	2	16	8	0.008	0.064	0.022
.	19.01.16-02.25.10-1-421113	35	1	1	0	0	0	0	0	0	0	0	NA	NA	NA	12	13	243	239	344	0	0	0	0	0	0	0	0	0
.	19.01.16-02.25.12-1-421115	32	1	1	0	0	0	0	0	0	0	0	NA	NA	NA	7	12	241	238	346	0	0	0	0	0	0	0	0	0
.	19.01.16-02.25.13-1-421116	161	15	15	3	0	1	549	14	14	0	0	NA	NA	NA	65	59	257	250	365	130	170	249	60	4	2	0.233	0.016	0.005
.	19.01.16-02.25.14-1-421117	56	2	2	0	0	0	528	1	1	0	0	NA	NA	NA	26	26	240	244	355	116	167	245	2	3	0	0.008	0.012	0
.	19.01.16-02.25.22-1-421118	89	14	14	4	0	3	524	12	12	0	0	NA	NA	NA	30	26	242	249	348	117	169	238	15	6	5	0.062	0.024	0.014
.	19.01.16-02.25.28-1-421134	500	59	59	12	0	11	626	53	53	0	0	NA	NA	NA	149	125	273	269	396	149	191	286	86	55	55	0.315	0.204	0.139
.	19.01.16-02.25.28-1-421135	118	10	10	3	0	2	549	7	7	0	0	NA	NA	NA	39	51	249	250	365	127	172	250	19	10	9	0.076	0.04	0.025
.	19.01.16-02.25.30-1-421137	93	3	3	1	0	1	543	2	2	0	0	NA	NA	NA	30	36	253	243	353	128	171	244	0	1	2	0	0.004	0.006
.	19.01.16-02.25.31-1-421139	33	1	1	0	0	0	0	0	0	0	0	NA	NA	NA	10	12	241	239	345	0	0	0	0	0	0	0	0	0
.	19.01.16-02.25.35-1-421145	30	1	1	0	0	0	0	0	0	0	0	NA	NA	NA	8	9	241	239	342	0	0	0	1	0	0	0.004	0	0
.	19.01.16-02.25.37-1-421148	67	2	2	0	0	0	526	1	1	0	0	NA	NA	NA	28	24	241	241	355	118	166	242	5	0	2	0.021	0	0.006
.	19.01.16-02.25.39-1-421151	236	22	22	10	0	7	566	21	21	0	0	NA	NA	NA	71	68	253	260	368	132	179	255	50	12	27	0.198	0.046	0.073
.	19.01.16-02.25.45-1-421154	228	47	47	6	0	5	567	43	43	0	0	NA	NA	NA	69	66	252	253	374	127	178	262	60	35	43	0.238	0.138	0.115
.	19.01.16-02.25.47-1-421157	208	13	13	3	0	3	553	12	12	0	0	NA	NA	NA	67	51	253	248	363	128	172	253	7	16	22	0.028	0.065	0.061
.	19.01.16-02.25.48-1-421158	177	6	6	2	0	2	560	5	5	0	0	NA	NA	NA	47	56	260	253	356	134	178	248	5	14	4	0.019	0.055	0.011
.	19.01.16-02.25.49-1-421161	88	4	4	2	0	1	536	3	3	0	0	NA	NA	NA	34	38	244	249	358	119	170	247	6	0	3	0.025	0	0.008
.	19.01.16-02.25.50-1-421162	152	12	12	2	0	0	555	10	10	0	0	NA	NA	NA	50	55	253	251	364	127	176	252	12	5	13	0.047	0.02	0.036
.	19.01.16-02.26.04-1-421163	32	1	1	0	0	0	0	0	0	0	0	NA	NA	NA	9	7	237	238	345	0	0	0	0	0	0	0	0	0
.	19.01.16-02.26.07-1-421164	229	50	50	20	0	16	563	47	47	0	0	NA	NA	NA	60	62	252	252	371	130	174	259	103	51	24	0.409	0.202	0.065
.	19.01.16-02.26.08-1-421165	33	1	1	0	0	0	0	0	0	0	0	NA	NA	NA	8	9	239	237	346	0	0	0	0	0	0	0	0	0
.	19.01.16-02.26.10-1-421169	61	3	3	1	0	1	526	2	2	0	0	NA	NA	NA	23	21	243	242	349	119	166	241	9	0	1	0.037	0	0.003
.	19.01.16-02.26.13-1-421170	123	5	5	1	0	1	533	4	4	0	0	NA	NA	NA	43	35	244	247	357	117	169	247	13	5	0	0.053	0.02	0
.	19.01.16-02.26.14-1-421171	152	19	19	5	0	2	533	17	17	0	0	NA	NA	NA	44	30	247	244	352	122	170	241	15	22	19	0.061	0.09	0.054
.	19.01.16-02.26.14-1-421172	60	2	2	0	0	0	522	1	1	0	0	NA	NA	NA	24	22	240	248	347	116	171	235	3	0	6	0.012	0	0.017
.	19.01.16-02.26.15-1-421173	206	13	13	3	0	3	547	11	11	0	0	NA	NA	NA	59	47	252	249	359	128	172	247	19	5	9	0.075	0.02	0.025
.	19.01.16-02.26.25-1-421193	33	1	1	1	0	1	0	0	0	0	0	NA	NA	NA	9	13	241	237	348	0	0	0	0	0	1	0	0	0.003
.	19.01.16-02.26.27-1-421195	98	5	5	1	0	1	526	4	4	0	0	NA	NA	NA	43	21	243	241	350	122	166	238	18	12	1	0.074	0.05	0.003
.	19.01.16-02.26.27-1-421196	178	14	14	3	0	3	550	11	11	0	0	NA	NA	NA	48	47	254	249	357	130	171	249	24	7	4	0.094	0.028	0.011
.	19.01.16-02.26.29-1-421198	122	6	6	1	0	0	538	5	5	0	0	NA	NA	NA	34	31	243	246	355	121	173	244	1	19	2	0.004	0.077	0.006
.	19.01.16-02.26.38-1-421207	63	2	2	0	0	0	300	0	0	0	0	NA	NA	NA	25	16	240	244	345	65	93	142	0	4	0	0	0.016	0
.	19.01.16-02.26.46-1-421216	88	3	3	0	0	0	528	2	2	0	0	NA	NA	NA	39	36	247	245	357	121	164	243	3	3	2	0.012	0.012	0.006
.	19.01.16-02.26.47-1-421218	94	6	6	2	0	1	540	5	5	0	0	NA	NA	NA	28	37	241	246	363	121	170	249	11	3	1	0.046	0.012	0.003
.	19.01.16-02.26.48-1-421224	125	9	9	2	0	2	528	7	7	0	0	NA	NA	NA	31	22	243	239	353	119	163	246	13	7	9	0.053	0.029	0.025
.	19.01.16-02.26.49-1-421225	119	10	10	4	0	3	540	9	9	0	0	NA	NA	NA	35	39	250	245	357	126	167	247	13	1	14	0.052	0.004	0.039
.	19.01.16-02.26.50-1-421226	174	14	14	5	0	2	541	11	11	0	0	NA	NA	NA	61	41	239	252	363	117	173	251	5	28	10	0.021	0.111	0.028
.	19.01.16-02.26.51-1-421228	32	1	1	1	0	1	0	0	0	0	0	NA	NA	NA	8	13	239	240	347	0	0	0	0	1	0	0	0.004	0
.	19.01.16-02.26.53-1-421229	32	1	1	0	0	0	0	0	0	0	0	NA	NA	NA	9	5	237	237	344	0	0	0	0	0	0	0	0	0
.	19.01.16-02.26.53-1-421230	36	1	1	1	0	1	0	0	0	0	0	NA	NA	NA	9	9	239	236	347	0	0	0	0	1	0	0	0.004	0
.	19.01.16-02.26.54-1-421231	179	18	18	3	0	2	549	17	17	0	0	NA	NA	NA	57	50	249	246	368	124	170	255	37	6	14	0.149	0.024	0.038
.	19.01.16-02.26.56-1-421232	35	1	1	1	0	1	0	0	0	0	0	NA	NA	NA	7	6	239	238	342	0	0	0	0	0	0	0	0	0
.	19.01.16-02.26.59-1-421233	58	3	3	1	0	1	523	2	2	0	0	NA	NA	NA	25	19	239	240	353	117	165	241	2	0	6	0.008	0	0.017
.	19.01.16-02.27.01-1-421234	89	3	3	2	0	1	531	2	2	0	0	NA	NA	NA	44	37	248	247	355	120	169	242	7	5	0	0.028	0.02	0
.	19.01.16-02.27.05-1-421235	314	48	48	16	0	15	590	43	43	0	0	NA	NA	NA	110	98	265	259	387	140	181	269	85	39	28	0.321	0.151	0.072
.	19.01.16-02.27.07-1-421236	148	13	13	5	0	2	546	12	12	0	0	NA	NA	NA	50	48	243	251	367	117	176	253	13	39	2	0.053	0.155	0.005
.	19.01.16-02.27.09-1-421237	84	4	4	0	0	0	541	3	3	0	0	NA	NA	NA	26	34	247	247	353	124	170	247	4	7	0	0.016	0.028	0
.	19.01.16-02.27.13-1-421241	265	25	25	8	0	6	584	22	22	0	0	NA	NA	NA	73	83	256	264	376	130	187	267	28	39	31	0.109	0.148	0.082
.	19.01.16-02.27.14-1-421242	181	13	13	5	0	4	542	12	12	0	0	NA	NA	NA	57	47	256	248	356	130	170	242	23	19	2	0.09	0.077	0.006
.	19.01.16-02.27.17-1-421243	209	22	22	6	0	4	562	19	19	0	0	NA	NA	NA	64	58	251	250	370	131	177	254	17	33	14	0.068	0.132	0.038
.	19.01.16-02.27.17-1-421244	117	6	6	1	0	1	545	5	5	0	0	NA	NA	NA	39	40	244	250	359	121	174	250	6	0	9	0.025	0	0.025
.	19.01.16-02.27.23-1-421260	90	5	5	0	0	0	526	4	4	0	0	NA	NA	NA	27	21	240	241	353	118	164	244	2	8	2	0.008	0.033	0.006
.	19.01.16-02.27.24-1-421261	356	32	32	12	0	8	606	31	31	0	0	NA	NA	NA	112	113	266	273	387	141	192	273	69	17	20	0.259	0.062	0.052
.	19.01.16-02.27.34-1-421268	92	8	8	3	0	3	536	7	7	0	0	NA	NA	NA	35	35	246	246	356	122	169	245	5	12	3	0.02	0.049	0.008
.	19.01.16-02.27.35-1-421269	273	40	40	10	0	5	595	34	34	0	0	NA	NA	NA	103	98	259	272	380	134	193	268	104	33	32	0.402	0.121	0.084
.	19.01.16-02.27.39-1-421274	93	10	10	4	0	3	532	8	8	0	0	NA	NA	NA	31	26	243	249	347	122	173	237	23	7	7	0.095	0.028	0.02
.	19.01.16-02.27.39-1-421275	235	36	36	9	0	6	553	33	33	0	0	NA	NA	NA	61	51	246	255	363	122	178	253	81	21	40	0.329	0.082	0.11
.	19.01.16-02.27.49-1-421283	446	68	68	17	0	15	615	61	61	0	0	NA	NA	NA	128	114	267	272	388	144	195	276	112	72	62	0.419	0.265	0.16
.	19.01.16-02.27.54-1-421284	32	1	1	0	0	0	0	0	0	0	0	NA	NA	NA	9	5	238	237	343	0	0	0	0	0	1	0	0	0.003
.	19.01.16-02.27.57-1-421285	61	3	3	1	0	1	298	1	1	0	0	NA	NA	NA	19	16	238	242	349	68	95	135	6	0	2	0.025	0	0.006
.	19.01.16-02.27.58-1-421286	269	45	45	11	0	9	563	44	44	0	0	NA	NA	NA	80	68	255	257	369	130	179	254	64	52	37	0.251	0.202	0.1
.	19.01.16-02.27.59-1-421287	61	3	3	0	0	0	528	1	1	0	0	NA	NA	NA	17	25	244	241	353	118	167	243	5	0	3	0.02	0	0.008
.	19.01.16-02.28.11-1-421292	32	1	1	0	0	0	0	0	0	0	0	NA	NA	NA	10	11	242	238	344	0	0	0	0	0	0	0	0	0
.	19.01.16-02.28.13-1-421293	300	17	17	4	0	4	583	14	14	0	0	NA	NA	NA	83	87	256	259	385	129	184	270	22	8	17	0.086	0.031	0.044
.	19.01.16-02.28.18-1-421296	231	19	19	5	0	4	567	17	17	0	0	NA	NA	NA	67	65	253	256	369	128	176	263	20	27	7	0.079	0.105	0.019
.	19.01.16-02.28.19-1-421297	58	3	3	0	0	0	524	2	2	0	0	NA	NA	NA	27	23	243	240	353	121	163	240	1	0	6	0.004	0	0.017
.	19.01.16-02.28.26-1-421313	150	5	5	1	0	0	548	3	3	0	0	NA	NA	NA	33	47	245	250	365	121	173	254	10	2	0	0.041	0.008	0
.	19.01.16-02.28.31-1-421316	320	24	24	6	0	3	585	17	17	0	0	NA	NA	NA	95	87	265	259	376	142	178	265	43	29	17	0.162	0.112	0.045
.	19.01.16-02.28.34-1-421320	201	26	26	7	0	6	556	23	23	0	0	NA	NA	NA	52	57	247	253	370	120	177	259	69	11	20	0.279	0.043	0.054
.	19.01.16-02.28.36-1-421323	60	2	2	0	0	0	527	1	1	0	0	NA	NA	NA	31	27	241	248	351	120	169	238	0	0	5	0	0	0.014
.	19.01.16-02.28.42-1-421333	91	4	4	0	0	0	531	3	3	0	0	NA	NA	NA	32	27	245	245	350	125	165	241	6	0	0	0.024	0	0
.	19.01.16-02.28.47-1-421336	116	12	12	3	0	3	546	11	11	0	0	NA	NA	NA	34	48	246	253	362	121	174	251	20	10	5	0.081	0.04	0.014
.	19.01.16-02.28.48-1-421341	230	30	30	8	0	6	565	27	27	0	0	NA	NA	NA	69	65	258	256	364	130	180	255	57	34	32	0.221	0.133	0.088
.	19.01.16-02.28.50-1-421343	29	1	1	0	0	0	0	0	0	0	0	NA	NA	NA	10	14	241	242	344	0	0	0	0	0	1	0	0	0.003
.	19.01.16-02.28.52-1-421344	286	51	51	13	0	10	578	49	49	0	0	NA	NA	NA	81	80	261	254	378	135	178	265	95	65	31	0.364	0.256	0.082
.	19.01.16-02.28.57-1-421346	59	2	2	1	0	1	152	1	1	0	0	NA	NA	NA	18	16	240	244	345	31	46	75	0	0	3	0	0	0.009
.	19.01.16-02.29.04-1-421347	98	5	5	1	0	1	538	4	4	0	0	NA	NA	NA	33	38	247	249	355	124	170	244	9	5	2	0.036	0.02	0.006
.	19.01.16-02.29.06-1-421348	32	1	1	0	0	0	0	0	0	0	0	NA	NA	NA	7	11	238	243	343	0	0	0	0	0	1	0	0	0.003
.	19.01.16-02.29.08-1-421349	439	61	61	17	0	13	600	59	59	0	0	NA	NA	NA	120	101	264	263	387	141	188	271	120	43	48	0.455	0.163	0.124
.	19.01.16-02.29.13-1-421353	244	18	18	6	0	3	566	15	15	0	0	NA	NA	NA	77	62	256	258	361	130	183	253	41	8	10	0.16	0.031	0.028
.	19.01.16-02.29.15-1-421354	206	52	52	11	0	9	566	47	47	0	0	NA	NA	NA	42	63	262	251	363	135	175	256	71	50	37	0.271	0.199	0.102
.	19.01.16-02.29.17-1-421355	141	11	11	2	0	2	535	9	9	0	0	NA	NA	NA	30	32	247	241	357	123	165	247	13	12	4	0.053	0.05	0.011
.	19.01.16-02.29.21-1-421357	169	19	19	6	0	4	551	17	17	0	0	NA	NA	NA	58	56	248	248	373	123	171	257	16	22	16	0.065	0.089	0.043
.	19.01.16-02.29.22-1-421358	57	2	2	1	0	1	0	1	1	0	0	NA	NA	NA	19	17	240	243	347	0	0	0	1	0	2	0.004	0	0.006
.	19.01.16-02.29.31-1-421376	92	6	6	2	0	1	525	5	5	0	0	NA	NA	NA	34	20	245	243	345	122	166	237	0	3	9	0	0.012	0.026
.	19.01.16-02.29.38-1-421384	91	9	9	3	0	3	531	8	8	0	0	NA	NA	NA	29	34	245	245	357	120	167	244	17	10	2	0.069	0.041	0.006
.	19.01.16-02.29.42-1-421388	89	5	5	1	0	1	525	4	4	0	0	NA	NA	NA	28	19	243	239	350	118	165	242	4	3	8	0.016	0.013	0.023
.	19.01.16-02.29.48-1-421392	56	3	3	1	0	1	522	2	2	0	0	NA	NA	NA	27	22	244	241	350	118	164	240	3	0	4	0.012	0	0.011
.	19.01.16-02.29.49-1-421394	36	1	1	1	0	1	0	0	0	0	0	NA	NA	NA	12	13	238	241	347	0	0	0	0	2	0	0	0.008	0
.	19.01.16-02.29.53-1-421395	31	1	1	0	0	0	0	0	0	0	0	NA	NA	NA	7	4	238	237	342	0	0	0	0	0	3	0	0	0.009
.	19.01.16-02.29.54-1-421396	67	4	4	0	0	0	525	3	3	0	0	NA	NA	NA	28	21	240	238	356	117	165	243	6	3	4	0.025	0.013	0.011
.	19.01.16-02.29.55-1-421397	179	24	24	7	0	6	549	22	22	0	0	NA	NA	NA	52	47	255	245	360	130	169	250	38	21	11	0.149	0.086	0.031
.	19.01.16-02.29.59-1-421398	260	47	47	15	0	11	573	44	44	0	0	NA	NA	NA	68	70	258	252	373	134	176	263	92	49	16	0.357	0.194	0.043
.	19.01.16-02.29.59-1-421399	197	22	22	6	0	3	547	21	21	0	0	NA	NA	NA	59	46	245	252	362	120	175	252	26	28	20	0.106	0.111	0.055
.	19.01.16-02.30.02-1-421400	267	39	39	9	0	8	572	36	36	0	0	NA	NA	NA	88	76	259	254	376	136	173	263	42	41	23	0.162	0.161	0.061
.	19.01.16-02.30.06-1-421405	66	3	3	2	0	1	529	2	2	0	0	NA	NA	NA	24	28	243	245	353	118	169	242	3	2	4	0.012	0.008	0.011
.	19.01.16-02.30.10-1-421409	233	87	87	29	0	22	551	81	81	0	0	NA	NA	NA	75	62	251	260	364	121	180	250	127	66	44	0.506	0.254	0.121
.	19.01.16-02.30.23-1-421415	293	57	57	25	0	17	584	54	54	0	0	NA	NA	NA	79	85	255	261	382	133	185	266	87	86	35	0.341	0.33	0.092
.	19.01.16-02.30.31-1-421432	303	18	18	4	0	4	579	15	15	0	0	NA	NA	NA	80	84	265	263	369	138	185	256	16	24	9	0.06	0.091	0.024
.	19.01.16-02.30.36-1-421440	60	2	2	0	0	0	526	1	1	0	0	NA	NA	NA	25	24	244	242	351	119	165	242	3	0	1	0.012	0	0.003
.	19.01.16-02.30.37-1-421442	92	3	3	1	0	1	534	2	2	0	0	NA	NA	NA	33	33	247	243	356	124	168	242	8	7	0	0.032	0.029	0
.	19.01.16-02.30.37-1-421443	226	63	63	23	0	13	572	59	59	0	0	NA	NA	NA	65	75	262	256	370	136	177	259	113	49	38	0.431	0.191	0.103
.	19.01.16-02.30.49-1-421455	232	30	30	8	0	5	579	29	29	0	0	NA	NA	NA	53	73	253	259	374	133	184	262	36	55	14	0.142	0.212	0.037
.	19.01.16-02.30.51-1-421460	177	13	13	4	0	3	551	12	12	0	0	NA	NA	NA	46	52	248	253	364	123	173	255	27	33	4	0.109	0.13	0.011
.	19.01.16-02.30.59-1-421461	36	1	1	0	0	0	0	0	0	0	0	NA	NA	NA	6	14	240	241	346	0	0	0	1	0	0	0.004	0	0
.	19.01.16-02.31.01-1-421462	89	7	7	3	0	3	529	5	5	0	0	NA	NA	NA	30	28	245	243	353	121	168	240	8	0	12	0.033	0	0.034
.	19.01.16-02.31.02-1-421463	122	18	18	7	0	5	535	16	16	0	0	NA	NA	NA	33	33	247	248	351	124	170	241	20	18	8	0.081	0.073	0.023
.	19.01.16-02.31.03-1-421464	112	4	4	1	0	1	540	3	3	0	0	NA	NA	NA	34	42	247	246	362	120	169	251	1	2	1	0.004	0.008	0.003
.	19.01.16-02.31.16-1-421508	227	23	23	4	0	2	580	21	21	0	0	NA	NA	NA	59	75	262	259	367	137	184	259	29	7	10	0.111	0.027	0.027
.	19.01.16-02.31.19-1-421509	152	9	9	4	0	3	533	8	8	0	0	NA	NA	NA	57	39	246	250	356	118	169	246	10	11	6	0.041	0.044	0.017
.	19.01.16-02.31.20-1-421510	324	62	62	17	0	14	600	57	57	0	0	NA	NA	NA	91	104	268	267	382	143	188	269	114	51	44	0.425	0.191	0.115
.	19.01.16-02.31.28-1-421527	450	60	60	18	0	13	626	59	59	0	0	NA	NA	NA	115	131	280	266	398	150	191	285	107	55	50	0.382	0.207	0.126
.	19.01.16-02.31.35-1-421534	185	25	25	6	0	4	556	22	22	0	0	NA	NA	NA	48	54	254	246	367	131	168	257	30	39	24	0.118	0.159	0.065
.	19.01.16-02.31.37-1-421537	87	5	5	1	0	1	533	4	4	0	0	NA	NA	NA	20	31	246	245	353	121	169	243	2	7	4	0.008	0.029	0.011
.	19.01.16-02.31.38-1-421539	127	13	13	0	0	0	555	11	11	0	0	NA	NA	NA	33	51	248	250	366	125	175	255	10	17	4	0.04	0.068	0.011
.	19.01.16-02.31.48-1-421546	61	2	2	0	0	0	531	1	1	0	0	NA	NA	NA	21	27	242	246	352	122	169	240	0	7	2	0	0.028	0.006
.	19.01.16-02.31.53-1-421549	61	3	3	1	0	1	531	2	2	0	0	NA	NA	NA	23	25	242	246	350	120	170	241	6	4	0	0.025	0.016	0
.	19.01.16-02.31.57-1-421550	91	3	3	0	0	0	527	2	2	0	0	NA	NA	NA	31	27	244	247	349	121	167	239	3	0	3	0.012	0	0.009
.	19.01.16-02.31.57-1-421551	147	13	13	3	0	3	551	12	12	0	0	NA	NA	NA	44	45	249	246	363	126	172	253	26	15	7	0.104	0.061	0.019
.	19.01.16-02.32.02-1-421552	372	44	44	11	0	7	589	40	40	0	0	NA	NA	NA	115	90	255	268	380	130	192	267	78	27	37	0.306	0.101	0.097
.	19.01.16-02.32.04-1-421553	85	3	3	0	0	0	528	2	2	0	0	NA	NA	NA	27	27	239	246	355	115	169	244	3	0	4	0.013	0	0.011
.	19.01.16-02.32.06-1-421554	38	1	1	0	0	0	0	0	0	0	0	NA	NA	NA	13	14	241	239	347	0	0	0	0	0	0	0	0	0
.	19.01.16-02.32.11-1-421558	96	4	4	2	0	2	530	3	3	0	0	NA	NA	NA	25	28	240	244	357	116	166	248	5	2	1	0.021	0.008	0.003
.	19.01.16-02.32.12-1-421559	167	21	21	4	0	4	551	19	19	0	0	NA	NA	NA	46	46	253	251	355	129	177	245	52	10	27	0.206	0.04	0.076
.	19.01.16-02.32.20-1-421564	232	32	32	8	0	7	563	29	29	0	0	NA	NA	NA	72	59	261	251	360	135	175	253	41	23	34	0.157	0.092	0.094
.	19.01.16-02.32.20-1-421565	89	5	5	2	0	2	522	4	4	0	0	NA	NA	NA	27	25	244	242	352	118	163	241	1	7	5	0.004	0.029	0.014
.	19.01.16-02.32.22-1-421566	263	19	19	2	0	2	571	18	18	0	0	NA	NA	NA	73	74	252	262	373	129	183	259	17	24	13	0.067	0.092	0.035
.	19.01.16-02.32.25-1-421582	176	8	8	2	0	1	558	7	7	0	0	NA	NA	NA	60	52	251	253	361	131	178	249	13	6	3	0.052	0.024	0.008
.	19.01.16-02.32.35-1-421588	94	7	7	3	0	2	527	5	5	0	0	NA	NA	NA	29	25	238	242	358	117	162	248	3	7	5	0.013	0.029	0.014
.	19.01.16-02.32.46-1-421602	59	2	2	0	0	0	200	1	1	0	0	NA	NA	NA	16	10	239	238	346	47	60	93	0	4	0	0	0.017	0
.	19.01.16-02.32.46-1-421603	58	2	2	1	0	0	531	1	1	0	0	NA	NA	NA	20	29	244	244	354	122	168	241	0	4	3	0	0.016	0.008
.	19.01.16-02.32.49-1-421607	29	1	1	0	0	0	0	0	0	0	0	NA	NA	NA	10	11	241	238	345	0	0	0	0	0	0	0	0	0
.	19.01.16-02.32.51-1-421611	30	1	1	0	0	0	0	0	0	0	0	NA	NA	NA	12	7	237	238	345	0	0	0	0	0	0	0	0	0
.	19.01.16-02.32.52-1-421612	36	1	1	1	0	1	0	0	0	0	0	NA	NA	NA	11	7	240	238	342	0	0	0	0	0	3	0	0	0.009
.	19.01.16-02.32.53-1-421613	233	20	20	6	0	6	559	17	17	0	0	NA	NA	NA	61	60	253	259	361	125	182	252	26	23	4	0.103	0.089	0.011
.	19.01.16-02.32.53-1-421614	151	19	19	5	0	5	555	17	17	0	0	NA	NA	NA	51	56	248	253	368	124	174	257	30	21	0	0.121	0.083	0
.	19.01.16-02.32.55-1-421615	299	65	65	21	0	18	581	58	58	0	0	NA	NA	NA	103	76	262	260	367	139	186	256	103	39	84	0.393	0.15	0.229
.	19.01.16-02.32.55-1-421616	30	1	1	0	0	0	0	0	0	0	0	NA	NA	NA	7	7	239	238	343	0	0	0	0	2	0	0	0.008	0
.	19.01.16-02.32.57-1-421617	123	9	9	5	0	5	533	8	8	0	0	NA	NA	NA	44	35	244	244	360	121	165	247	1	19	15	0.004	0.078	0.042
.	19.01.16-02.32.57-1-421618	124	25	25	6	0	4	541	22	22	0	0	NA	NA	NA	24	33	244	240	362	124	165	252	24	29	14	0.098	0.121	0.039
.	19.01.16-02.33.00-1-421619	211	18	18	8	0	5	575	16	16	0	0	NA	NA	NA	61	69	256	255	371	138	176	261	20	27	12	0.078	0.106	0.032
.	19.01.16-02.33.07-1-421621	32	1	1	0	0	0	0	0	0	0	0	NA	NA	NA	7	10	239	240	344	0	0	0	0	0	0	0	0	0
.	19.01.16-02.33.09-1-421622	235	23	23	4	0	3	567	21	21	0	0	NA	NA	NA	59	56	248	251	370	128	176	263	34	20	9	0.137	0.08	0.024
.	19.01.16-02.33.15-1-421626	36	1	1	1	0	1	0	0	0	0	0	NA	NA	NA	12	10	241	236	346	0	0	0	0	0	6	0	0	0.017
.	19.01.16-02.33.19-1-421627	545	56	56	17	0	14	664	49	49	0	0	NA	NA	NA	140	161	281	288	405	161	207	296	85	57	55	0.302	0.198	0.136
.	19.01.16-02.33.20-1-421628	176	6	6	3	0	1	554	5	5	0	0	NA	NA	NA	47	53	250	250	366	126	177	251	6	3	9	0.024	0.012	0.025
.	19.01.16-02.33.23-1-421644	209	13	13	3	0	3	560	10	10	0	0	NA	NA	NA	54	58	255	254	362	130	177	253	9	11	7	0.035	0.043	0.019
.	19.01.16-02.33.28-1-421645	174	14	14	2	0	2	556	12	12	0	0	NA	NA	NA	65	58	253	249	369	130	171	255	25	18	10	0.099	0.072	0.027
.	19.01.16-02.33.31-1-421648	89	6	6	0	0	0	530	5	5	0	0	NA	NA	NA	35	31	247	244	353	125	164	241	0	7	8	0	0.029	0.023
.	19.01.16-02.33.37-1-421655	240	48	48	8	0	8	565	45	45	0	0	NA	NA	NA	72	67	248	254	378	126	175	264	58	55	38	0.234	0.217	0.101
.	19.01.16-02.33.39-1-421658	147	14	14	1	0	1	543	13	13	0	0	NA	NA	NA	38	42	250	248	357	127	173	243	8	13	10	0.032	0.052	0.028
.	19.01.16-02.33.42-1-421661	31	1	1	0	0	0	0	0	0	0	0	NA	NA	NA	6	6	240	236	343	0	0	0	0	2	0	0	0.008	0
.	19.01.16-02.33.45-1-421662	35	1	1	0	0	0	0	0	0	0	0	NA	NA	NA	6	11	239	239	346	0	0	0	0	0	1	0	0	0.003
.	19.01.16-02.33.48-1-421666	118	5	5	1	0	0	532	2	2	0	0	NA	NA	NA	34	25	242	243	353	119	168	245	3	8	1	0.012	0.033	0.003
.	19.01.16-02.33.48-1-421667	401	77	77	16	0	13	610	68	68	0	0	NA	NA	NA	130	109	266	269	387	141	194	275	125	68	59	0.47	0.253	0.152
.	19.01.16-02.33.48-1-421668	125	16	16	2	0	2	535	13	13	0	0	NA	NA	NA	37	32	249	246	350	125	172	238	11	18	8	0.044	0.073	0.023
.	19.01.16-02.33.58-1-421671	57	2	2	1	0	1	525	1	1	0	0	NA	NA	NA	21	23	241	240	355	119	164	242	5	0	0	0.021	0	0
.	19.01.16-02.34.03-1-421672	293	24	24	6	0	6	588	22	22	0	0	NA	NA	NA	95	88	260	263	378	137	184	267	29	30	21	0.112	0.114	0.056
.	19.01.16-02.34.09-1-421673	157	21	21	5	0	4	545	20	20	0	0	NA	NA	NA	63	47	252	251	357	128	172	245	9	20	25	0.036	0.08	0.07
.	19.01.16-02.34.10-1-421674	229	35	35	13	0	12	564	30	30	0	0	NA	NA	NA	70	68	254	257	370	127	181	256	47	33	39	0.185	0.128	0.105
.	19.01.16-02.34.11-1-421678	255	20	20	6	0	5	592	17	17	0	0	NA	NA	NA	78	96	257	262	390	132	186	274	67	25	8	0.261	0.095	0.021
.	19.01.16-02.34.13-1-421679	92	11	11	2	0	1	531	10	10	0	0	NA	NA	NA	37	31	245	244	355	123	166	242	8	20	7	0.033	0.082	0.02
.	19.01.16-02.34.35-1-421702	90	6	6	1	0	1	535	5	5	0	0	NA	NA	NA	30	31	241	245	358	121	166	248	18	0	4	0.075	0	0.011
.	19.01.16-02.34.44-1-421713	33	1	1	1	0	1	0	0	0	0	0	NA	NA	NA	11	10	238	240	345	0	0	0	0	0	0	0	0	0
.	19.01.16-02.34.47-1-421716	143	7	7	1	0	1	549	6	6	0	0	NA	NA	NA	47	40	242	249	362	122	175	252	3	12	3	0.012	0.048	0.008
.	19.01.16-02.34.48-1-421718	92	5	5	3	0	2	526	3	3	0	0	NA	NA	NA	22	18	241	242	348	119	166	241	3	5	7	0.012	0.021	0.02
.	19.01.16-02.34.50-1-421720	209	33	33	15	0	12	560	28	28	0	0	NA	NA	NA	51	63	258	250	368	133	172	255	38	39	30	0.147	0.156	0.082
.	19.01.16-02.34.52-1-421724	33	1	1	0	0	0	0	0	0	0	0	NA	NA	NA	11	9	240	237	345	0	0	0	1	0	0	0.004	0	0
.	19.01.16-02.34.55-1-421725	224	13	13	2	0	2	575	12	12	0	0	NA	NA	NA	88	75	256	253	379	134	174	267	37	17	5	0.145	0.067	0.013
.	19.01.16-02.34.57-1-421726	60	2	2	1	0	1	350	1	1	0	0	NA	NA	NA	17	13	239	239	348	74	109	167	0	2	0	0	0.008	0
.	19.01.16-02.34.57-1-421727	240	24	24	7	0	7	561	23	23	0	0	NA	NA	NA	68	56	252	254	363	132	174	255	67	10	30	0.266	0.039	0.083
.	19.01.16-02.35.04-1-421728	199	17	17	4	0	4	564	15	15	0	0	NA	NA	NA	52	68	251	257	373	128	178	258	44	7	24	0.175	0.027	0.064
.	19.01.16-02.35.05-1-421729	245	75	75	21	0	18	574	66	66	0	0	NA	NA	NA	72	75	265	247	376	137	175	262	99	68	59	0.374	0.275	0.157
.	19.01.16-02.35.07-1-421730	87	4	4	2	0	2	537	3	3	0	0	NA	NA	NA	32	33	246	241	359	124	164	249	6	2	4	0.024	0.008	0.011
.	19.01.16-02.35.10-1-421734	96	6	6	3	0	3	539	4	4	0	0	NA	NA	NA	28	33	246	242	358	122	168	249	22	0	4	0.089	0	0.011
.	19.01.16-02.35.24-1-421751	33	1	1	1	0	1	0	0	0	0	0	NA	NA	NA	7	7	237	240	343	0	0	0	0	0	3	0	0	0.009
.	19.01.16-02.35.25-1-421752	294	34	34	6	0	5	608	30	30	0	0	NA	NA	NA	105	112	271	268	386	146	190	272	58	27	37	0.214	0.101	0.096
.	19.01.16-02.35.26-1-421753	62	2	2	0	0	0	348	1	1	0	0	NA	NA	NA	20	13	241	238	347	78	113	157	0	0	2	0	0	0.006
.	19.01.16-02.35.27-1-421754	114	6	6	1	0	1	533	3	3	0	0	NA	NA	NA	33	35	249	243	356	122	163	248	2	19	0	0.008	0.078	0
.	19.01.16-02.35.28-1-421755	146	10	10	5	0	3	552	9	9	0	0	NA	NA	NA	40	50	248	249	366	125	172	255	9	6	16	0.036	0.024	0.044
.	19.01.16-02.35.33-1-421760	178	21	21	6	0	5	540	19	19	0	0	NA	NA	NA	44	41	249	252	353	122	172	246	24	17	12	0.096	0.067	0.034
.	19.01.16-02.35.37-1-421767	300	23	23	8	0	7	598	21	21	0	0	NA	NA	NA	81	99	268	261	383	144	183	271	15	25	36	0.056	0.096	0.094
.	19.01.16-02.35.37-1-421768	36	1	1	0	0	0	0	0	0	0	0	NA	NA	NA	12	15	240	243	345	0	0	0	0	0	0	0	0	0
.	19.01.16-02.35.40-1-421771	91	4	4	0	0	0	526	3	3	0	0	NA	NA	NA	22	21	240	242	352	118	167	241	2	2	9	0.008	0.008	0.026
.	19.01.16-02.35.40-1-421772	176	14	14	5	0	4	562	13	13	0	0	NA	NA	NA	60	54	250	255	362	130	180	252	11	8	37	0.044	0.031	0.102
.	19.01.16-02.35.43-1-421774	152	11	11	1	0	1	565	9	9	0	0	NA	NA	NA	58	62	250	254	371	128	178	259	19	4	6	0.076	0.016	0.016
.	19.01.16-02.35.52-1-421779	93	7	7	3	0	2	525	6	6	0	0	NA	NA	NA	32	23	247	239	350	122	163	240	5	11	2	0.02	0.046	0.006
.	19.01.16-02.35.58-1-421780	150	5	5	4	0	3	538	4	4	0	0	NA	NA	NA	43	33	247	242	357	122	167	249	0	17	1	0	0.07	0.003
.	19.01.16-02.36.07-1-421781	92	5	5	1	0	1	533	4	4	0	0	NA	NA	NA	23	31	243	243	358	118	167	248	1	2	13	0.004	0.008	0.036
.	19.01.16-02.36.07-1-421782	296	51	51	18	0	14	592	48	48	0	0	NA	NA	NA	91	104	272	271	374	147	188	257	97	43	36	0.357	0.159	0.096
.	19.01.16-02.36.07-1-421783	93	9	9	3	0	3	537	8	8	0	0	NA	NA	NA	29	35	244	248	356	120	170	247	7	8	6	0.029	0.032	0.017
.	19.01.16-02.36.11-1-421787	38	1	1	1	0	1	0	0	0	0	0	NA	NA	NA	13	11	237	239	348	0	0	0	0	0	3	0	0	0.009
.	19.01.16-02.36.15-1-421788	126	9	9	0	0	0	542	8	8	0	0	NA	NA	NA	52	44	246	251	360	126	167	249	2	13	4	0.008	0.052	0.011
.	19.01.16-02.36.16-1-421789	468	61	61	12	0	10	632	57	57	0	0	NA	NA	NA	120	131	272	276	396	149	201	282	95	50	47	0.349	0.181	0.119
.	19.01.16-02.36.20-1-421790	66	2	2	1	0	1	526	1	1	0	0	NA	NA	NA	32	23	242	248	346	122	167	237	0	4	0	0	0.016	0
.	19.01.16-02.36.20-1-421791	89	4	4	0	0	0	526	2	2	0	0	NA	NA	NA	38	28	242	242	357	117	168	241	4	3	2	0.017	0.012	0.006
.	19.01.16-02.36.24-1-421811	299	25	25	2	0	1	597	23	23	0	0	NA	NA	NA	110	98	253	264	394	131	187	279	42	7	14	0.166	0.027	0.036
.	19.01.16-02.36.26-1-421812	246	22	22	3	0	3	567	21	21	0	0	NA	NA	NA	78	68	257	258	366	133	177	257	43	15	13	0.167	0.058	0.036
.	19.01.16-02.36.32-1-421817	95	10	10	5	0	3	538	7	7	0	0	NA	NA	NA	30	30	247	245	351	125	171	242	26	8	9	0.105	0.033	0.026
.	19.01.16-02.36.35-1-421821	36	1	1	0	0	0	0	0	0	0	0	NA	NA	NA	8	13	238	240	348	0	0	0	1	0	0	0.004	0	0
.	19.01.16-02.36.35-1-421822	33	1	1	1	0	1	0	0	0	0	0	NA	NA	NA	12	14	241	242	344	0	0	0	0	0	0	0	0	0
.	19.01.16-02.36.38-1-421826	100	5	5	0	0	0	532	4	4	0	0	NA	NA	NA	19	27	245	241	354	123	165	244	3	0	9	0.012	0	0.025
.	19.01.16-02.36.38-1-421827	171	30	30	12	0	7	553	28	28	0	0	NA	NA	NA	46	49	248	250	364	126	174	253	58	10	29	0.234	0.04	0.08
.	19.01.16-02.36.41-1-421831	38	1	1	0	0	0	0	0	0	0	0	NA	NA	NA	13	12	242	239	344	0	0	0	1	0	0	0.004	0	0
.	19.01.16-02.36.44-1-421832	213	37	37	11	0	11	548	35	35	0	0	NA	NA	NA	70	53	247	254	365	119	176	253	59	43	29	0.239	0.169	0.079
.	19.01.16-02.36.52-1-421842	55	2	2	0	0	0	0	1	1	0	0	NA	NA	NA	15	18	239	241	351	0	0	0	0	3	1	0	0.012	0.003
.	19.01.16-02.36.53-1-421843	89	5	5	3	0	3	539	4	4	0	0	NA	NA	NA	32	40	248	249	356	123	171	245	3	5	2	0.012	0.02	0.006
.	19.01.16-02.36.56-1-421847	90	5	5	2	0	2	534	4	4	0	0	NA	NA	NA	43	34	249	242	356	123	167	244	15	0	2	0.06	0	0.006
.	19.01.16-02.37.00-1-421848	185	16	16	4	0	4	548	13	13	0	0	NA	NA	NA	46	47	250	251	359	126	174	248	8	14	30	0.032	0.056	0.084
.	19.01.16-02.37.04-1-421849	90	4	4	0	0	0	532	3	3	0	0	NA	NA	NA	24	31	244	247	353	120	171	241	0	2	3	0	0.008	0.008
.	19.01.16-02.37.10-1-421853	116	5	5	1	0	1	535	3	3	0	0	NA	NA	NA	40	42	251	245	359	122	165	248	7	3	9	0.028	0.012	0.025
.	19.01.16-02.37.15-1-421854	61	3	3	2	0	2	522	1	1	0	0	NA	NA	NA	18	19	243	239	350	118	163	241	10	0	0	0.041	0	0
.	19.01.16-02.37.18-1-421855	229	31	31	6	0	6	575	28	28	0	0	NA	NA	NA	67	72	251	262	372	130	185	260	26	52	38	0.104	0.198	0.102
.	19.01.16-02.37.20-1-421856	36	1	1	1	0	1	0	0	0	0	0	NA	NA	NA	15	7	239	237	344	0	0	0	0	0	0	0	0	0
.	19.01.16-02.37.21-1-421857	90	6	6	3	0	2	531	4	4	0	0	NA	NA	NA	19	27	242	241	357	119	165	247	2	12	8	0.008	0.05	0.022
.	19.01.16-02.37.27-1-421873	144	7	7	0	0	0	549	5	5	0	0	NA	NA	NA	34	44	248	249	360	130	171	248	5	6	9	0.02	0.024	0.025
.	19.01.16-02.37.29-1-421874	90	5	5	1	0	1	524	3	3	0	0	NA	NA	NA	20	17	240	241	349	119	165	240	9	6	6	0.038	0.025	0.017
.	19.01.16-02.37.32-1-421876	94	6	6	3	0	3	534	5	5	0	0	NA	NA	NA	42	35	243	248	357	120	170	244	19	1	2	0.078	0.004	0.006
.	19.01.16-02.37.35-1-421882	37	1	1	0	0	0	0	0	0	0	0	NA	NA	NA	10	11	238	240	346	0	0	0	0	0	0	0	0	0
.	19.01.16-02.37.39-1-421887	121	8	8	2	0	1	543	6	6	0	0	NA	NA	NA	46	42	251	246	358	128	167	248	3	3	12	0.012	0.012	0.034
.	19.01.16-02.37.39-1-421888	119	5	5	4	0	3	533	4	4	0	0	NA	NA	NA	41	36	248	241	360	123	162	248	5	10	6	0.02	0.041	0.017
.	19.01.16-02.37.41-1-421892	176	15	15	2	0	2	552	13	13	0	0	NA	NA	NA	53	51	249	253	362	125	177	250	28	4	16	0.112	0.016	0.044
.	19.01.16-02.37.42-1-421893	67	4	4	0	0	0	518	2	2	0	0	NA	NA	NA	34	16	241	242	346	115	163	240	6	6	1	0.025	0.025	0.003
.	19.01.16-02.37.46-1-421895	34	1	1	1	0	1	0	0	0	0	0	NA	NA	NA	3	14	241	239	347	0	0	0	0	0	2	0	0	0.006
.	19.01.16-02.37.48-1-421899	33	1	1	0	0	0	0	0	0	0	0	NA	NA	NA	12	10	239	242	342	0	0	0	1	0	0	0.004	0	0
.	19.01.16-02.37.49-1-421900	210	43	43	5	0	4	570	37	37	0	0	NA	NA	NA	63	67	264	253	363	140	178	252	43	51	49	0.163	0.202	0.135
.	19.01.16-02.37.51-1-421901	90	7	7	2	0	2	534	6	6	0	0	NA	NA	NA	29	35	246	245	357	123	165	246	11	6	4	0.045	0.024	0.011
.	19.01.16-02.37.51-1-421902	117	13	13	3	0	3	542	9	9	0	0	NA	NA	NA	37	45	246	251	361	122	173	247	28	9	8	0.114	0.036	0.022
.	19.01.16-02.37.56-1-421903	35	1	1	1	0	1	0	0	0	0	0	NA	NA	NA	10	9	240	238	344	0	0	0	1	0	0	0.004	0	0
.	19.01.16-02.37.59-1-421904	85	3	3	0	0	0	523	2	2	0	0	NA	NA	NA	23	24	245	244	348	119	166	238	3	2	0	0.012	0.008	0
.	19.01.16-02.37.59-1-421905	231	32	32	9	0	5	552	30	30	0	0	NA	NA	NA	74	47	253	249	358	130	172	250	36	17	35	0.142	0.068	0.098
.	19.01.16-02.38.00-1-421906	59	2	2	1	0	1	451	1	1	0	0	NA	NA	NA	9	23	240	246	350	95	144	212	0	0	2	0	0	0.006
.	19.01.16-02.38.12-1-421911	150	8	8	0	0	0	548	7	7	0	0	NA	NA	NA	42	40	251	243	359	129	167	252	0	10	10	0	0.041	0.028
.	19.01.16-02.38.12-1-421912	34	1	1	0	0	0	0	0	0	0	0	NA	NA	NA	9	11	239	240	345	0	0	0	0	4	0	0	0.017	0
.	19.01.16-02.38.17-1-421913	97	7	7	1	0	1	520	6	6	0	0	NA	NA	NA	20	14	241	240	346	121	163	236	1	12	1	0.004	0.05	0.003
.	19.01.16-02.38.17-1-421914	152	25	25	4	0	4	540	23	23	0	0	NA	NA	NA	52	41	250	246	358	124	169	247	25	20	9	0.1	0.081	0.025
.	19.01.16-02.38.18-1-421915	150	11	11	5	0	3	556	9	9	0	0	NA	NA	NA	46	56	252	254	363	131	173	252	17	15	15	0.067	0.059	0.041
.	19.01.16-02.38.18-1-421918	93	8	8	2	0	2	522	5	5	0	0	NA	NA	NA	33	25	242	243	353	117	164	241	5	12	6	0.021	0.049	0.017
.	19.01.16-02.38.28-1-421934	152	5	5	1	0	1	541	3	3	0	0	NA	NA	NA	43	42	247	247	361	124	168	249	3	3	4	0.012	0.012	0.011
.	19.01.16-02.38.32-1-421939	36	1	1	1	0	1	0	0	0	0	0	NA	NA	NA	18	5	237	237	344	0	0	0	0	0	0	0	0	0
.	19.01.16-02.38.33-1-421940	389	61	61	13	0	12	594	59	59	0	0	NA	NA	NA	101	95	269	254	385	145	175	274	96	74	55	0.357	0.291	0.143
.	19.01.16-02.38.35-1-421942	35	1	1	0	0	0	0	0	0	0	0	NA	NA	NA	10	5	238	237	343	0	0	0	0	0	0	0	0	0
.	19.01.16-02.38.37-1-421946	176	31	31	4	0	4	557	27	27	0	0	NA	NA	NA	60	55	257	250	361	133	173	251	42	38	16	0.163	0.152	0.044
.	19.01.16-02.38.38-1-421947	300	47	47	7	0	5	568	43	43	0	0	NA	NA	NA	89	65	260	254	364	132	178	258	56	65	19	0.215	0.256	0.052
.	19.01.16-02.38.43-1-421952	35	1	1	1	0	1	0	0	0	0	0	NA	NA	NA	10	11	239	241	344	0	0	0	0	0	1	0	0	0.003
.	19.01.16-02.38.45-1-421953	124	11	11	3	0	3	530	10	10	0	0	NA	NA	NA	34	26	245	243	351	122	169	239	20	7	0	0.082	0.029	0
.	19.01.16-02.38.46-1-421958	58	2	2	0	0	0	100	1	1	0	0	NA	NA	NA	15	13	238	242	346	22	31	47	0	3	0	0	0.012	0
.	19.01.16-02.38.49-1-421962	331	28	28	6	0	4	574	24	24	0	0	NA	NA	NA	101	78	263	258	370	138	177	259	58	21	21	0.221	0.081	0.057
.	19.01.16-02.38.49-1-421964	32	1	1	0	0	0	0	0	0	0	0	NA	NA	NA	11	8	239	236	346	0	0	0	0	1	0	0	0.004	0
.	19.01.16-02.38.52-1-421965	248	40	40	14	0	10	556	36	36	0	0	NA	NA	NA	94	54	248	252	367	126	175	255	50	40	34	0.202	0.159	0.093
.	19.01.16-02.38.53-1-421966	31	1	1	0	0	0	0	0	0	0	0	NA	NA	NA	10	6	239	237	343	0	0	0	1	0	0	0.004	0	0
.	19.01.16-02.38.54-1-421967	206	10	10	2	0	0	551	9	9	0	0	NA	NA	NA	62	55	253	250	365	127	176	248	20	4	13	0.079	0.016	0.036
.	19.01.16-02.38.56-1-421971	120	8	8	2	0	2	543	7	7	0	0	NA	NA	NA	45	38	246	248	357	125	169	249	6	11	5	0.024	0.044	0.014
.	19.01.16-02.39.07-1-421973	256	42	42	9	0	7	561	39	39	0	0	NA	NA	NA	89	69	259	251	372	128	175	258	72	23	49	0.278	0.092	0.132
.	19.01.16-02.39.14-1-421977	66	3	3	0	0	0	532	1	1	0	0	NA	NA	NA	26	25	244	243	351	121	169	242	0	3	5	0	0.012	0.014
.	19.01.16-02.39.22-1-421994	178	23	23	9	0	8	561	22	22	0	0	NA	NA	NA	41	61	254	254	366	129	177	255	28	32	27	0.11	0.126	0.074
.	19.01.16-02.39.25-1-421995	289	57	57	19	0	14	576	54	54	0	0	NA	NA	NA	67	73	258	261	367	136	183	257	93	66	24	0.36	0.253	0.065
.	19.01.16-02.39.33-1-421999	117	9	9	1	0	1	535	7	7	0	0	NA	NA	NA	27	35	247	248	353	123	170	242	18	4	2	0.073	0.016	0.006
.	19.01.16-02.39.38-1-422006	149	14	14	5	0	5	540	13	13	0	0	NA	NA	NA	35	35	244	251	353	123	173	244	5	13	9	0.02	0.052	0.025
.	19.01.16-02.39.48-1-422014	228	47	47	7	0	5	557	42	42	0	0	NA	NA	NA	59	47	253	249	358	131	174	252	56	24	48	0.221	0.096	0.134
.	19.01.16-02.39.53-1-422015	66	3	3	2	0	2	527	2	2	0	0	NA	NA	NA	22	29	244	245	353	118	168	241	3	4	1	0.012	0.016	0.003
.	19.01.16-02.39.53-1-422016	172	10	10	1	0	1	561	9	9	0	0	NA	NA	NA	53	56	256	248	365	134	170	257	25	9	1	0.098	0.036	0.003
.	19.01.16-02.40.01-1-422017	117	8	8	2	0	1	546	7	7	0	0	NA	NA	NA	34	43	244	254	358	123	176	247	17	3	7	0.07	0.012	0.02
.	19.01.16-02.40.02-1-422022	31	1	1	0	0	0	0	0	0	0	0	NA	NA	NA	5	10	240	239	344	0	0	0	0	0	0	0	0	0
.	19.01.16-02.40.03-1-422023	138	25	25	9	0	6	534	19	19	0	0	NA	NA	NA	47	38	248	249	354	123	168	243	16	31	26	0.065	0.124	0.073
.	19.01.16-02.40.04-1-422024	35	1	1	1	0	1	0	0	0	0	0	NA	NA	NA	10	11	239	239	346	0	0	0	0	0	1	0	0	0.003
.	19.01.16-02.40.08-1-422025	328	65	65	20	0	15	568	61	61	0	0	NA	NA	NA	87	78	255	261	375	126	182	260	102	65	21	0.4	0.249	0.056
.	19.01.16-02.40.08-1-422026	89	5	5	0	0	0	519	4	4	0	0	NA	NA	NA	26	17	240	242	348	116	165	238	4	1	9	0.017	0.004	0.026
.	19.01.16-02.40.09-1-422027	68	2	2	0	0	0	518	1	1	0	0	NA	NA	NA	23	15	242	241	345	118	165	235	0	1	1	0	0.004	0.003
.	19.01.16-02.40.19-1-422036	126	12	12	1	0	1	548	11	11	0	0	NA	NA	NA	47	48	258	247	356	133	168	247	11	13	10	0.043	0.053	0.028
.	19.01.16-02.40.20-1-422037	34	1	1	0	0	0	0	0	0	0	0	NA	NA	NA	8	12	240	238	347	0	0	0	0	3	0	0	0.013	0
.	19.01.16-02.40.23-1-422054	372	73	73	22	0	16	611	71	71	0	0	NA	NA	NA	111	115	273	271	384	146	195	270	151	33	47	0.553	0.122	0.122
.	19.01.16-02.40.24-1-422055	123	8	8	4	0	3	529	5	5	0	0	NA	NA	NA	46	28	244	239	358	121	162	246	11	5	5	0.045	0.021	0.014
.	19.01.16-02.40.25-1-422056	36	1	1	1	0	1	0	0	0	0	0	NA	NA	NA	8	11	241	240	343	0	0	0	0	2	0	0	0.008	0
.	19.01.16-02.40.29-1-422057	118	7	7	1	0	1	538	6	6	0	0	NA	NA	NA	43	39	245	248	359	121	170	247	4	3	8	0.016	0.012	0.022
.	19.01.16-02.40.42-1-422071	172	9	9	3	0	1	555	8	8	0	0	NA	NA	NA	38	50	254	252	357	132	175	248	5	20	5	0.02	0.079	0.014
.	19.01.16-02.40.42-1-422072	34	1	1	0	0	0	0	0	0	0	0	NA	NA	NA	10	11	240	240	344	0	0	0	0	0	0	0	0	0
.	19.01.16-02.40.45-1-422073	183	14	14	1	0	1	559	13	13	0	0	NA	NA	NA	56	55	248	256	364	125	180	254	32	8	13	0.129	0.031	0.036
.	19.01.16-02.40.45-1-422074	110	7	7	2	0	1	544	5	5	0	0	NA	NA	NA	31	40	249	246	358	125	170	249	9	6	11	0.036	0.024	0.031
.	19.01.16-02.40.45-1-422075	63	2	2	0	0	0	535	1	1	0	0	NA	NA	NA	24	31	243	244	357	118	169	248	3	2	0	0.012	0.008	0
.	19.01.16-02.40.46-1-422081	39	1	1	1	0	1	0	0	0	0	0	NA	NA	NA	11	10	241	239	343	0	0	0	0	2	0	0	0.008	0
.	19.01.16-02.40.50-1-422085	327	51	51	13	0	9	598	49	49	0	0	NA	NA	NA	93	96	259	269	381	141	188	269	108	48	17	0.417	0.178	0.045
.	19.01.16-02.40.54-1-422086	240	37	37	7	0	6	574	31	31	0	0	NA	NA	NA	67	73	259	259	368	133	183	258	86	25	18	0.332	0.097	0.049
.	19.01.16-02.40.59-1-422090	146	11	11	4	0	3	559	9	9	0	0	NA	NA	NA	47	58	256	253	362	132	176	251	8	24	4	0.031	0.095	0.011
.	19.01.16-02.41.04-1-422091	62	4	4	1	0	1	524	2	2	0	0	NA	NA	NA	27	21	241	240	353	121	161	242	2	3	0	0.008	0.012	0
.	19.01.16-02.41.08-1-422092	237	14	14	3	0	2	570	11	11	0	0	NA	NA	NA	57	69	254	257	371	130	179	261	13	13	10	0.051	0.051	0.027
.	19.01.16-02.41.16-1-422096	62	5	5	1	0	1	528	4	4	0	0	NA	NA	NA	29	27	237	249	354	116	167	245	0	1	11	0	0.004	0.031
.	19.01.16-02.41.18-1-422097	437	54	54	9	0	6	624	50	50	0	0	NA	NA	NA	129	128	255	275	411	130	200	294	96	33	47	0.376	0.12	0.114
.	19.01.16-02.41.22-1-422098	240	13	13	2	0	2	562	10	10	0	0	NA	NA	NA	67	59	249	252	371	127	176	259	16	11	8	0.064	0.044	0.022
.	19.01.16-02.41.31-1-422117	116	15	15	4	0	4	543	14	14	0	0	NA	NA	NA	34	43	249	245	362	124	171	248	35	9	15	0.141	0.037	0.041
.	19.01.16-02.41.31-1-422118	175	7	7	2	0	1	549	5	5	0	0	NA	NA	NA	44	49	247	247	368	125	170	254	20	12	0	0.081	0.049	0
.	19.01.16-02.41.35-1-422123	33	1	1	0	0	0	0	0	0	0	0	NA	NA	NA	18	7	238	238	344	0	0	0	2	0	0	0.008	0	0
.	19.01.16-02.41.38-1-422126	31	1	1	0	0	0	0	0	0	0	0	NA	NA	NA	9	6	238	240	341	0	0	0	0	0	1	0	0	0.003
.	19.01.16-02.41.40-1-422130	176	10	10	4	0	4	543	9	9	0	0	NA	NA	NA	56	49	248	250	364	125	169	249	8	10	17	0.032	0.04	0.047
.	19.01.16-02.41.50-1-422137	86	3	3	1	0	0	532	2	2	0	0	NA	NA	NA	32	32	247	242	356	121	165	246	10	6	0	0.04	0.025	0
.	19.01.16-02.41.51-1-422138	291	26	26	5	0	3	592	23	23	0	0	NA	NA	NA	84	96	262	272	375	137	191	264	41	44	22	0.156	0.162	0.059
.	19.01.16-02.41.53-1-422139	173	18	18	2	0	1	559	17	17	0	0	NA	NA	NA	43	58	248	258	365	127	178	254	45	6	14	0.181	0.023	0.038
.	19.01.16-02.42.00-1-422140	32	1	1	0	0	0	0	0	0	0	0	NA	NA	NA	8	6	237	239	343	0	0	0	0	0	0	0	0	0
.	19.01.16-02.42.01-1-422141	190	27	27	7	0	6	559	25	25	0	0	NA	NA	NA	67	57	258	247	365	133	171	255	32	38	26	0.124	0.154	0.071
.	19.01.16-02.42.02-1-422142	249	20	20	5	0	3	579	17	17	0	0	NA	NA	NA	77	81	257	260	377	130	182	267	18	16	18	0.07	0.062	0.048
.	19.01.16-02.42.03-1-422143	178	18	18	3	0	3	556	17	17	0	0	NA	NA	NA	49	57	249	257	364	128	176	252	14	22	17	0.056	0.086	0.047
.	19.01.16-02.42.03-1-422144	346	40	40	16	0	11	607	36	36	0	0	NA	NA	NA	102	105	269	265	384	147	187	273	111	39	24	0.413	0.147	0.062
.	19.01.16-02.42.06-1-422145	89	8	8	2	0	2	528	7	7	0	0	NA	NA	NA	36	27	248	241	351	125	166	237	7	9	14	0.028	0.037	0.04
.	19.01.16-02.42.24-1-422168	270	17	17	3	0	3	594	16	16	0	0	NA	NA	NA	71	94	254	266	387	130	189	275	22	29	5	0.087	0.109	0.013
.	19.01.16-02.42.27-1-422169	126	15	15	2	0	1	539	14	14	0	0	NA	NA	NA	32	38	250	248	353	126	172	241	24	11	6	0.096	0.044	0.017
.	19.01.16-02.42.30-1-422171	236	17	17	7	0	5	567	15	15	0	0	NA	NA	NA	81	66	252	257	370	129	182	256	61	17	10	0.242	0.066	0.027
.	19.01.16-02.42.36-1-422178	37	1	1	1	0	1	0	0	0	0	0	NA	NA	NA	15	12	239	239	347	0	0	0	0	0	5	0	0	0.014
.	19.01.16-02.42.36-1-422179	119	10	10	3	0	2	533	8	8	0	0	NA	NA	NA	46	37	243	245	362	118	168	247	27	17	2	0.111	0.069	0.006
.	19.01.16-02.42.39-1-422182	92	7	7	2	0	2	527	6	6	0	0	NA	NA	NA	32	24	241	241	355	119	164	244	1	15	6	0.004	0.062	0.017
.	19.01.16-02.42.40-1-422185	96	11	11	4	0	4	523	8	8	0	0	NA	NA	NA	36	23	243	241	352	118	161	244	12	11	5	0.049	0.046	0.014
.	19.01.16-02.42.40-1-422186	207	16	16	8	0	5	560	15	15	0	0	NA	NA	NA	53	55	248	251	369	124	176	260	18	31	10	0.073	0.124	0.027
.	19.01.16-02.42.53-1-422197	120	12	12	6	0	6	536	9	9	0	0	NA	NA	NA	47	40	251	248	354	123	169	244	12	11	16	0.048	0.044	0.045
.	19.01.16-02.42.56-1-422201	211	33	33	10	0	8	562	30	30	0	0	NA	NA	NA	71	62	249	254	372	129	174	259	49	23	25	0.197	0.091	0.067
.	19.01.16-02.42.57-1-422202	65	2	2	0	0	0	527	1	1	0	0	NA	NA	NA	21	21	247	241	346	122	167	238	0	1	1	0	0.004	0.003
.	19.01.16-02.42.57-1-422203	152	11	11	3	0	2	543	10	10	0	0	NA	NA	NA	37	41	253	248	353	128	172	243	17	0	10	0.067	0	0.028
.	19.01.16-02.43.00-1-422204	125	6	6	0	0	0	530	4	4	0	0	NA	NA	NA	38	27	243	244	353	122	168	240	3	4	5	0.012	0.016	0.014
.	19.01.16-02.43.04-1-422205	207	38	38	12	0	8	557	34	34	0	0	NA	NA	NA	56	58	254	252	365	132	174	251	80	32	8	0.315	0.127	0.022
.	19.01.16-02.43.06-1-422207	57	2	2	0	0	0	300	1	1	0	0	NA	NA	NA	14	10	238	239	346	66	99	135	0	7	0	0	0.029	0
.	19.01.16-02.43.10-1-422211	37	1	1	0	0	0	0	0	0	0	0	NA	NA	NA	10	9	240	239	343	0	0	0	0	0	0	0	0	0
.	19.01.16-02.43.12-1-422212	94	3	3	1	0	1	533	2	2	0	0	NA	NA	NA	21	31	249	244	351	125	167	241	0	11	0	0	0.045	0
.	19.01.16-02.43.14-1-422213	524	104	104	32	0	26	648	92	92	0	0	NA	NA	NA	140	151	278	275	411	154	198	296	183	91	74	0.658	0.331	0.18
.	19.01.16-02.43.16-1-422214	145	9	9	4	0	4	529	8	8	0	0	NA	NA	NA	45	32	244	243	358	120	165	244	15	9	7	0.061	0.037	0.02
.	19.01.16-02.43.17-1-422215	149	5	5	3	0	3	543	4	4	0	0	NA	NA	NA	60	47	249	255	356	123	174	246	10	5	1	0.04	0.02	0.003
.	19.01.16-02.43.17-1-422216	117	8	8	5	0	4	536	7	7	0	0	NA	NA	NA	48	38	244	247	360	121	171	244	17	7	7	0.07	0.028	0.019
.	19.01.16-02.43.19-1-422217	123	17	17	4	0	4	529	14	14	0	0	NA	NA	NA	43	33	245	249	352	122	168	239	16	22	10	0.065	0.088	0.028
.	19.01.16-02.43.26-1-422233	123	8	8	2	0	2	526	7	7	0	0	NA	NA	NA	42	25	245	242	351	125	163	238	8	3	4	0.033	0.012	0.011
.	19.01.16-02.43.33-1-422238	31	1	1	0	0	0	0	0	0	0	0	NA	NA	NA	10	5	236	236	346	0	0	0	0	0	0	0	0	0
.	19.01.16-02.43.35-1-422241	121	17	17	3	0	3	540	15	15	0	0	NA	NA	NA	46	46	250	251	358	124	170	246	12	20	5	0.048	0.08	0.014
.	19.01.16-02.43.35-1-422243	93	10	10	4	0	4	521	8	8	0	0	NA	NA	NA	45	25	247	243	348	120	167	234	5	14	9	0.02	0.058	0.026
.	19.01.16-02.43.37-1-422244	58	3	3	2	0	2	0	2	2	0	0	NA	NA	NA	16	13	241	240	345	0	0	0	0	4	7	0	0.017	0.02
.	19.01.16-02.43.38-1-422247	83	4	4	1	0	1	531	3	3	0	0	NA	NA	NA	37	34	243	247	357	121	167	243	4	6	6	0.016	0.024	0.017
.	19.01.16-02.43.41-1-422251	94	8	8	1	0	0	544	6	6	0	0	NA	NA	NA	34	47	246	249	365	126	169	249	10	8	6	0.041	0.032	0.016
.	19.01.16-02.43.44-1-422252	180	17	17	3	0	2	556	15	15	0	0	NA	NA	NA	67	55	255	251	362	132	174	250	27	24	10	0.106	0.096	0.028
.	19.01.16-02.43.45-1-422254	88	4	4	1	0	1	534	3	3	0	0	NA	NA	NA	34	34	242	249	356	120	169	245	8	1	1	0.033	0.004	0.003
.	19.01.16-02.43.54-1-422258	35	1	1	1	0	1	0	0	0	0	0	NA	NA	NA	7	9	239	241	342	0	0	0	0	3	0	0	0.012	0
.	19.01.16-02.43.56-1-422259	37	1	1	1	0	1	0	0	0	0	0	NA	NA	NA	13	17	242	239	349	0	0	0	0	4	0	0	0.017	0
.	19.01.16-02.43.57-1-422261	62	4	4	1	0	1	519	3	3	0	0	NA	NA	NA	27	18	239	240	352	115	166	238	0	11	1	0	0.046	0.003
.	19.01.16-02.43.59-1-422262	155	10	10	1	0	1	539	7	7	0	0	NA	NA	NA	46	41	249	252	353	124	169	246	22	2	1	0.088	0.008	0.003
.	19.01.16-02.43.59-1-422263	32	1	1	0	0	0	0	0	0	0	0	NA	NA	NA	6	8	242	238	341	0	0	0	0	0	1	0	0	0.003
.	19.01.16-02.44.01-1-422264	123	6	6	2	0	2	552	4	4	0	0	NA	NA	NA	37	56	252	250	367	124	175	253	10	6	3	0.04	0.024	0.008
.	19.01.16-02.44.02-1-422265	210	14	14	6	0	5	566	12	12	0	0	NA	NA	NA	54	67	254	256	370	128	184	254	10	21	18	0.039	0.082	0.049
.	19.01.16-02.44.02-1-422266	342	29	29	9	0	8	589	24	24	0	0	NA	NA	NA	82	90	263	260	380	140	182	267	39	21	27	0.148	0.081	0.071
.	19.01.16-02.44.04-1-422267	121	7	7	0	0	0	537	6	6	0	0	NA	NA	NA	30	38	249	246	356	128	167	242	6	8	0	0.024	0.033	0
.	19.01.16-02.44.10-1-422271	37	1	1	0	0	0	0	0	0	0	0	NA	NA	NA	16	15	239	242	347	0	0	0	0	1	0	0	0.004	0
.	19.01.16-02.44.14-1-422272	34	1	1	0	0	0	0	0	0	0	0	NA	NA	NA	9	8	238	239	344	0	0	0	0	0	3	0	0	0.009
.	19.01.16-02.44.16-1-422273	203	23	23	6	0	5	563	21	21	0	0	NA	NA	NA	57	59	255	255	362	131	180	252	15	28	30	0.059	0.11	0.083
.	19.01.16-02.44.17-1-422274	37	1	1	0	0	0	0	0	0	0	0	NA	NA	NA	12	11	237	241	346	0	0	0	0	2	0	0	0.008	0
.	19.01.16-02.44.20-1-422275	138	6	6	4	0	4	544	5	5	0	0	NA	NA	NA	39	50	259	243	361	131	167	246	14	5	1	0.054	0.021	0.003
.	19.01.16-02.44.20-1-422276	220	27	27	4	0	1	560	25	25	0	0	NA	NA	NA	69	55	249	255	364	127	178	255	25	28	32	0.1	0.11	0.088
.	19.01.16-02.44.22-1-422278	140	12	12	3	0	2	538	11	11	0	0	NA	NA	NA	54	41	255	249	350	125	173	240	11	17	4	0.043	0.068	0.011
.	19.01.16-02.44.25-1-422294	61	2	2	0	0	0	533	1	1	0	0	NA	NA	NA	17	28	245	241	355	122	167	244	0	0	5	0	0	0.014
.	19.01.16-02.44.29-1-422296	148	6	6	1	0	1	541	5	5	0	0	NA	NA	NA	51	43	247	247	362	119	171	251	9	20	0	0.036	0.081	0
.	19.01.16-02.44.38-1-422305	34	1	1	0	0	0	0	0	0	0	0	NA	NA	NA	11	6	240	236	343	0	0	0	0	5	0	0	0.021	0
.	19.01.16-02.44.39-1-422307	155	12	12	4	0	4	549	9	9	0	0	NA	NA	NA	47	45	253	243	362	127	170	252	19	7	13	0.075	0.029	0.036
.	19.01.16-02.44.41-1-422310	216	55	55	13	0	9	554	48	48	0	0	NA	NA	NA	57	48	251	253	357	130	178	246	91	42	44	0.363	0.166	0.123
.	19.01.16-02.44.45-1-422311	150	6	6	0	0	0	551	5	5	0	0	NA	NA	NA	58	50	250	249	364	127	173	251	10	6	3	0.04	0.024	0.008
.	19.01.16-02.44.46-1-422313	31	1	1	1	0	1	0	0	0	0	0	NA	NA	NA	14	4	238	236	343	0	0	0	0	0	2	0	0	0.006
.	19.01.16-02.44.48-1-422315	122	6	6	1	0	1	548	5	5	0	0	NA	NA	NA	31	42	246	250	359	126	173	249	9	10	0	0.037	0.04	0
.	19.01.16-02.44.48-1-422317	232	31	31	5	0	5	575	28	28	0	0	NA	NA	NA	70	78	263	257	371	138	180	257	53	2	50	0.202	0.008	0.135
.	19.01.16-02.45.00-1-422326	121	4	4	1	0	1	543	3	3	0	0	NA	NA	NA	49	41	248	251	355	126	173	244	4	3	3	0.016	0.012	0.008
.	19.01.16-02.45.03-1-422327	151	13	13	3	0	3	539	12	12	0	0	NA	NA	NA	37	36	244	245	360	119	169	251	5	6	10	0.02	0.024	0.028
.	19.01.16-02.45.03-1-422328	178	25	25	6	0	4	554	19	19	0	0	NA	NA	NA	67	54	246	258	363	123	182	249	57	24	10	0.232	0.093	0.028
.	19.01.16-02.45.05-1-422329	61	2	2	0	0	0	199	1	1	0	0	NA	NA	NA	28	16	242	241	346	47	62	90	0	3	0	0	0.012	0
.	19.01.16-02.45.08-1-422330	174	15	15	5	0	4	542	14	14	0	0	NA	NA	NA	51	44	244	250	363	122	171	249	9	18	17	0.037	0.072	0.047
.	19.01.16-02.45.14-1-422335	35	1	1	0	0	0	0	0	0	0	0	NA	NA	NA	10	9	240	240	342	0	0	0	0	0	0	0	0	0
.	19.01.16-02.45.16-1-422336	36	1	1	0	0	0	0	0	0	0	0	NA	NA	NA	11	13	241	241	344	0	0	0	0	1	0	0	0.004	0
.	19.01.16-02.45.16-1-422337	36	1	1	0	0	0	0	0	0	0	0	NA	NA	NA	8	11	241	237	346	0	0	0	0	0	0	0	0	0
.	19.01.16-02.45.16-1-422338	91	5	5	1	0	1	526	4	4	0	0	NA	NA	NA	23	22	241	246	348	115	171	240	4	5	3	0.017	0.02	0.009
.	19.01.16-02.45.19-1-422339	400	53	53	15	0	12	607	45	45	0	0	NA	NA	NA	124	111	259	272	393	134	191	282	88	57	47	0.34	0.21	0.12
.	19.01.16-02.45.19-1-422340	62	2	2	0	0	0	531	1	1	0	0	NA	NA	NA	24	27	245	245	350	122	166	243	5	0	6	0.02	0	0.017
.	19.01.16-02.45.26-1-422356	118	9	9	2	0	2	550	8	8	0	0	NA	NA	NA	31	48	254	248	359	129	173	248	11	16	12	0.043	0.065	0.033
.	19.01.16-02.45.31-1-422360	66	4	4	1	0	1	534	2	2	0	0	NA	NA	NA	26	33	246	244	356	121	169	244	8	4	0	0.033	0.016	0
.	19.01.16-02.45.32-1-422361	93	3	3	2	0	2	535	2	2	0	0	NA	NA	NA	27	37	242	247	361	119	167	249	0	0	10	0	0	0.028
.	19.01.16-02.45.32-1-422362	149	13	13	3	0	3	561	10	10	0	0	NA	NA	NA	43	60	259	251	363	135	172	254	33	14	1	0.127	0.056	0.003
.	19.01.16-02.45.37-1-422368	62	2	2	1	0	1	252	1	1	0	0	NA	NA	NA	23	23	243	241	352	53	83	116	0	5	1	0	0.021	0.003
.	19.01.16-02.45.44-1-422374	89	3	3	0	0	0	544	2	2	0	0	NA	NA	NA	35	39	245	244	363	120	170	254	0	5	3	0	0.02	0.008
.	19.01.16-02.45.47-1-422377	174	10	10	2	0	1	569	8	8	0	0	NA	NA	NA	53	66	255	262	362	132	185	252	8	14	6	0.031	0.053	0.017
.	19.01.16-02.45.47-1-422378	64	2	2	0	0	0	399	1	1	0	0	NA	NA	NA	15	12	239	241	345	90	131	178	0	1	0	0	0.004	0
.	19.01.16-02.45.48-1-422380	125	4	4	1	0	1	537	3	3	0	0	NA	NA	NA	29	36	244	247	358	120	169	248	3	3	1	0.012	0.012	0.003
.	19.01.16-02.45.50-1-422382	177	19	19	6	0	6	574	14	14	0	0	NA	NA	NA	57	73	261	255	370	137	180	257	15	11	28	0.057	0.043	0.076
.	19.01.16-02.45.54-1-422383	236	20	20	4	0	4	569	18	18	0	0	NA	NA	NA	80	69	254	254	374	130	178	261	17	18	18	0.067	0.071	0.048
.	19.01.16-02.45.59-1-422384	211	14	14	2	0	1	558	13	13	0	0	NA	NA	NA	56	59	256	250	366	132	174	252	15	19	19	0.059	0.076	0.052
.	19.01.16-02.46.03-1-422385	120	8	8	1	0	1	542	6	6	0	0	NA	NA	NA	32	42	249	247	359	124	171	247	4	5	9	0.016	0.02	0.025
.	19.01.16-02.46.04-1-422386	176	17	17	3	0	3	547	15	15	0	0	NA	NA	NA	57	57	258	254	358	130	172	245	12	11	16	0.047	0.043	0.045
.	19.01.16-02.46.12-1-422390	64	2	2	0	0	0	350	0	0	0	0	NA	NA	NA	16	16	242	239	348	79	115	156	1	1	0	0.004	0.004	0
.	19.01.16-02.46.20-1-422391	60	3	3	0	0	0	500	2	2	0	0	NA	NA	NA	8	19	242	244	346	114	161	225	5	2	5	0.021	0.008	0.014
.	19.01.16-02.46.21-1-422392	37	1	1	0	0	0	0	0	0	0	0	NA	NA	NA	8	13	239	240	347	0	0	0	0	0	1	0	0	0.003
.	19.01.16-02.46.22-1-422397	228	20	20	3	0	3	566	17	17	0	0	NA	NA	NA	80	63	257	255	364	134	177	255	29	25	6	0.113	0.098	0.016
.	19.01.16-02.46.29-1-422414	90	4	4	1	0	1	533	3	3	0	0	NA	NA	NA	20	31	245	248	351	120	169	244	0	8	0	0	0.032	0
.	19.01.16-02.46.30-1-422416	556	52	52	9	0	8	664	49	49	0	0	NA	NA	NA	164	170	284	284	415	159	207	298	111	47	35	0.391	0.165	0.084
.	19.01.16-02.46.33-1-422420	89	4	4	0	0	0	521	3	3	0	0	NA	NA	NA	27	19	240	243	349	118	165	238	3	3	0	0.012	0.012	0
.	19.01.16-02.46.38-1-422426	63	3	3	1	0	1	302	2	2	0	0	NA	NA	NA	19	16	241	244	344	67	100	135	0	2	2	0	0.008	0.006
.	19.01.16-02.46.38-1-422427	62	2	2	0	0	0	524	1	1	0	0	NA	NA	NA	37	29	242	246	354	117	167	240	6	0	0	0.025	0	0
.	19.01.16-02.46.40-1-422431	60	2	2	0	0	0	201	1	1	0	0	NA	NA	NA	18	25	245	246	347	40	67	94	0	3	1	0	0.012	0.003
.	19.01.16-02.46.42-1-422432	63	4	4	1	0	1	525	3	3	0	0	NA	NA	NA	27	27	245	245	350	120	167	238	5	7	0	0.02	0.029	0
.	19.01.16-02.46.44-1-422433	119	8	8	3	0	3	547	5	5	0	0	NA	NA	NA	26	43	248	247	361	124	170	253	11	11	2	0.044	0.045	0.006
.	19.01.16-02.46.47-1-422435	64	3	3	1	0	1	529	1	1	0	0	NA	NA	NA	13	20	240	242	351	119	167	243	1	3	0	0.004	0.012	0
.	19.01.16-02.46.49-1-422439	63	3	3	0	0	0	530	2	2	0	0	NA	NA	NA	19	20	241	240	352	119	166	245	1	0	4	0.004	0	0.011
.	19.01.16-02.46.50-1-422440	207	16	16	2	0	2	572	12	12	0	0	NA	NA	NA	75	72	263	256	366	136	180	256	20	26	7	0.076	0.102	0.019
.	19.01.16-02.46.51-1-422446	152	8	8	2	0	2	557	7	7	0	0	NA	NA	NA	41	52	254	251	360	133	176	248	7	1	6	0.028	0.004	0.017
.	19.01.16-02.46.56-1-422447	330	43	43	16	0	11	583	38	38	0	0	NA	NA	NA	109	85	266	258	374	140	180	263	71	23	35	0.267	0.089	0.094
.	19.01.16-02.46.59-1-422451	148	16	16	3	0	2	546	14	14	0	0	NA	NA	NA	49	51	248	255	361	123	172	251	14	10	16	0.056	0.039	0.044
.	19.01.16-02.47.00-1-422452	333	45	45	15	0	13	594	41	41	0	0	NA	NA	NA	76	91	265	263	376	143	184	267	79	38	33	0.298	0.144	0.088
.	19.01.16-02.47.03-1-422453	146	9	9	3	0	2	540	7	7	0	0	NA	NA	NA	42	37	250	247	353	124	171	245	9	8	11	0.036	0.032	0.031
.	19.01.16-02.47.05-1-422454	62	3	3	1	0	1	399	2	2	0	0	NA	NA	NA	11	19	245	239	348	89	125	185	0	2	1	0	0.008	0.003
.	19.01.16-02.47.11-1-422458	93	15	15	2	0	2	539	13	13	0	0	NA	NA	NA	35	37	248	242	360	126	165	248	18	20	1	0.073	0.083	0.003
.	19.01.16-02.47.18-1-422459	35	1	1	0	0	0	0	0	0	0	0	NA	NA	NA	8	8	237	237	347	0	0	0	0	0	0	0	0	0
.	19.01.16-02.47.18-1-422460	57	2	2	0	0	0	198	1	1	0	0	NA	NA	NA	19	20	245	242	346	46	63	89	0	5	3	0	0.021	0.009
.	19.01.16-02.47.21-1-422461	55	2	2	0	0	0	521	1	1	0	0	NA	NA	NA	30	23	246	241	349	121	166	234	0	0	3	0	0	0.009
.	19.01.16-02.47.25-1-422477	91	5	5	2	0	2	543	3	3	0	0	NA	NA	NA	31	41	251	242	361	127	166	250	11	6	6	0.044	0.025	0.017
.	19.01.16-02.47.26-1-422478	143	11	11	2	0	1	548	9	9	0	0	NA	NA	NA	48	47	252	246	362	133	165	250	26	8	18	0.103	0.033	0.05
.	19.01.16-02.47.27-1-422479	180	40	40	11	0	7	554	31	31	0	0	NA	NA	NA	47	50	247	254	362	126	173	255	77	27	29	0.312	0.106	0.08
.	19.01.16-02.47.33-1-422484	186	6	6	0	0	0	545	5	5	0	0	NA	NA	NA	51	46	252	245	362	129	169	247	8	7	7	0.032	0.029	0.019
.	19.01.16-02.47.39-1-422491	35	1	1	0	0	0	0	0	0	0	0	NA	NA	NA	6	7	237	238	345	0	0	0	0	0	0	0	0	0
.	19.01.16-02.47.42-1-422495	262	56	56	12	0	10	573	53	53	0	0	NA	NA	NA	79	79	259	268	365	134	187	252	76	46	50	0.293	0.172	0.137
.	19.01.16-02.47.43-1-422496	294	33	33	7	0	5	586	30	30	0	0	NA	NA	NA	85	90	260	265	378	137	183	266	79	25	22	0.304	0.094	0.058
.	19.01.16-02.47.50-1-422501	90	4	4	3	0	2	530	3	3	0	0	NA	NA	NA	40	25	241	243	354	118	167	245	5	7	1	0.021	0.029	0.003
.	19.01.16-02.47.51-1-422502	357	53	53	18	0	13	574	45	45	0	0	NA	NA	NA	92	76	264	256	369	139	178	257	95	59	24	0.36	0.23	0.065
.	19.01.16-02.47.53-1-422503	67	2	2	1	0	1	523	0	0	0	0	NA	NA	NA	10	13	241	238	347	119	167	237	4	0	0	0.017	0	0
.	19.01.16-02.47.58-1-422504	38	1	1	0	0	0	0	0	0	0	0	NA	NA	NA	12	10	239	238	346	0	0	0	0	0	0	0	0	0
.	19.01.16-02.47.59-1-422505	33	1	1	0	0	0	0	0	0	0	0	NA	NA	NA	12	10	238	241	344	0	0	0	0	1	0	0	0.004	0
.	19.01.16-02.48.02-1-422506	302	20	20	4	0	3	585	18	18	0	0	NA	NA	NA	83	89	263	259	380	136	183	266	16	22	15	0.061	0.085	0.039
.	19.01.16-02.48.03-1-422507	60	2	2	1	0	1	50	1	1	0	0	NA	NA	NA	14	17	240	241	349	12	13	25	0	3	0	0	0.012	0
.	19.01.16-02.48.04-1-422508	57	2	2	1	0	1	152	1	1	0	0	NA	NA	NA	19	9	237	240	345	33	54	65	0	4	0	0	0.017	0
.	19.01.16-02.48.05-1-422510	32	1	1	0	0	0	0	0	0	0	0	NA	NA	NA	11	11	240	239	345	0	0	0	1	0	0	0.004	0	0
.	19.01.16-02.48.09-1-422511	158	9	9	1	0	1	553	8	8	0	0	NA	NA	NA	59	52	251	250	364	129	174	250	6	17	7	0.024	0.068	0.019
.	19.01.16-02.48.11-1-422515	114	4	4	1	0	0	541	3	3	0	0	NA	NA	NA	45	38	247	249	355	123	170	248	6	2	2	0.024	0.008	0.006
.	19.01.16-02.48.14-1-422516	179	19	19	5	0	4	553	17	17	0	0	NA	NA	NA	63	59	256	254	362	133	176	244	16	23	16	0.062	0.091	0.044
.	19.01.16-02.48.25-1-422534	322	54	54	18	0	11	602	47	47	0	0	NA	NA	NA	90	109	275	263	384	150	184	268	89	57	50	0.324	0.217	0.13
.	19.01.16-02.48.26-1-422535	115	9	9	2	0	1	531	8	8	0	0	NA	NA	NA	31	33	254	239	353	124	163	244	3	21	3	0.012	0.088	0.008
.	19.01.16-02.48.31-1-422538	64	2	2	1	0	1	529	1	1	0	0	NA	NA	NA	27	32	246	247	352	121	169	239	4	0	4	0.016	0	0.011
.	19.01.16-02.48.38-1-422546	177	20	20	4	0	3	559	18	18	0	0	NA	NA	NA	49	58	251	254	366	127	177	255	20	19	13	0.08	0.075	0.036
.	19.01.16-02.48.40-1-422549	314	44	44	9	0	8	594	42	42	0	0	NA	NA	NA	83	105	272	268	378	141	188	265	80	41	47	0.294	0.153	0.124
.	19.01.16-02.48.45-1-422551	148	16	16	5	0	3	543	13	13	0	0	NA	NA	NA	58	49	250	251	361	124	172	247	13	17	10	0.052	0.068	0.028
.	19.01.16-02.48.49-1-422555	227	21	21	7	0	7	575	19	19	0	0	NA	NA	NA	92	79	257	252	383	132	173	270	28	18	24	0.109	0.071	0.063
.	19.01.16-02.48.50-1-422557	35	1	1	1	0	1	0	0	0	0	0	NA	NA	NA	12	10	239	238	346	0	0	0	0	1	0	0	0.004	0
.	19.01.16-02.48.53-1-422562	124	4	4	2	0	2	540	3	3	0	0	NA	NA	NA	50	41	245	253	356	120	177	243	5	4	3	0.02	0.016	0.008
.	19.01.16-02.48.58-1-422564	32	1	1	0	0	0	0	0	0	0	0	NA	NA	NA	3	11	237	238	349	0	0	0	0	0	1	0	0	0.003
.	19.01.16-02.49.00-1-422568	37	1	1	0	0	0	0	0	0	0	0	NA	NA	NA	9	7	240	238	342	0	0	0	0	0	1	0	0	0.003
.	19.01.16-02.49.02-1-422569	89	8	8	2	0	1	534	6	6	0	0	NA	NA	NA	38	27	243	242	355	123	166	245	4	7	10	0.016	0.029	0.028
.	19.01.16-02.49.03-1-422570	34	1	1	1	0	1	0	0	0	0	0	NA	NA	NA	7	15	238	242	348	0	0	0	4	0	0	0.017	0	0
.	19.01.16-02.49.06-1-422571	65	3	3	0	0	0	400	2	2	0	0	NA	NA	NA	18	18	240	241	350	91	130	179	5	0	2	0.021	0	0.006
.	19.01.16-02.49.08-1-422572	126	5	5	0	0	0	534	4	4	0	0	NA	NA	NA	43	37	250	243	357	125	168	241	4	2	5	0.016	0.008	0.014
.	19.01.16-02.49.09-1-422573	234	55	55	12	0	9	564	49	49	0	0	NA	NA	NA	63	63	259	250	367	133	175	256	81	54	34	0.313	0.216	0.093
.	19.01.16-02.49.11-1-422577	63	3	3	3	0	2	531	2	2	0	0	NA	NA	NA	30	33	244	243	359	120	166	245	2	0	2	0.008	0	0.006
.	19.01.16-02.49.19-1-422578	64	2	2	0	0	0	250	1	1	0	0	NA	NA	NA	10	28	243	242	356	55	76	119	2	0	0	0.008	0	0
.	19.01.16-02.49.23-1-422595	31	1	1	0	0	0	0	0	0	0	0	NA	NA	NA	12	7	238	237	345	0	0	0	0	0	0	0	0	0
.	19.01.16-02.49.25-1-422596	417	34	34	8	0	6	598	32	32	0	0	NA	NA	NA	113	98	264	268	379	138	191	269	97	7	22	0.367	0.026	0.058
.	19.01.16-02.49.25-1-422597	64	2	2	1	0	1	523	1	1	0	0	NA	NA	NA	19	22	243	240	352	122	161	240	3	3	0	0.012	0.012	0
.	19.01.16-02.49.27-1-422598	121	9	9	1	0	1	541	7	7	0	0	NA	NA	NA	26	35	247	248	353	124	171	246	11	11	0	0.045	0.044	0
.	19.01.16-02.49.31-1-422601	33	1	1	1	0	1	0	0	0	0	0	NA	NA	NA	6	7	238	240	342	0	0	0	1	0	0	0.004	0	0
.	19.01.16-02.49.32-1-422603	32	1	1	0	0	0	0	0	0	0	0	NA	NA	NA	7	8	238	239	344	0	0	0	0	0	0	0	0	0
.	19.01.16-02.49.34-1-422606	33	1	1	1	0	1	0	0	0	0	0	NA	NA	NA	8	14	242	240	345	0	0	0	0	0	1	0	0	0.003
.	19.01.16-02.49.34-1-422607	63	4	4	2	0	2	529	3	3	0	0	NA	NA	NA	24	22	243	243	349	123	166	240	3	2	5	0.012	0.008	0.014
.	19.01.16-02.49.37-1-422612	117	8	8	0	0	0	542	7	7	0	0	NA	NA	NA	46	41	249	251	354	124	172	246	0	13	9	0	0.052	0.025
.	19.01.16-02.49.38-1-422613	88	5	5	0	0	0	535	4	4	0	0	NA	NA	NA	27	29	244	246	352	123	170	242	0	1	12	0	0.004	0.034
.	19.01.16-02.49.39-1-422615	64	2	2	0	0	0	524	1	1	0	0	NA	NA	NA	10	16	241	239	349	118	166	240	2	0	2	0.008	0	0.006
.	19.01.16-02.49.47-1-422620	150	32	32	13	0	9	553	30	30	0	0	NA	NA	NA	46	59	250	255	367	128	172	253	52	37	35	0.208	0.145	0.095
.	19.01.16-02.49.49-1-422623	119	9	9	5	0	3	539	7	7	0	0	NA	NA	NA	48	39	248	245	359	125	168	246	6	24	9	0.024	0.098	0.025
.	19.01.16-02.49.51-1-422624	36	1	1	0	0	0	0	0	0	0	0	NA	NA	NA	14	5	237	240	341	0	0	0	0	3	0	0	0.012	0
.	19.01.16-02.49.53-1-422625	227	37	37	12	0	11	551	33	33	0	0	NA	NA	NA	73	59	253	258	361	127	177	247	61	33	25	0.241	0.128	0.069
.	19.01.16-02.49.53-1-422626	120	9	9	2	0	1	530	8	8	0	0	NA	NA	NA	44	24	242	244	351	121	168	241	6	7	10	0.025	0.029	0.028
.	19.01.16-02.49.54-1-422627	90	4	4	2	0	1	535	3	3	0	0	NA	NA	NA	26	39	249	247	356	122	170	243	0	5	9	0	0.02	0.025
.	19.01.16-02.49.58-1-422628	114	10	10	1	0	1	537	9	9	0	0	NA	NA	NA	21	27	243	241	356	120	168	249	9	3	10	0.037	0.012	0.028
.	19.01.16-02.50.11-1-422637	28	1	1	0	0	0	0	0	0	0	0	NA	NA	NA	11	3	237	238	341	0	0	0	0	0	0	0	0	0
.	19.01.16-02.50.12-1-422638	89	3	3	1	0	1	533	2	2	0	0	NA	NA	NA	31	36	248	247	354	125	166	242	0	1	8	0	0.004	0.023
.	19.01.16-02.50.13-1-422639	61	2	2	1	0	1	152	1	1	0	0	NA	NA	NA	19	16	247	238	344	32	40	80	0	0	7	0	0	0.02
.	19.01.16-02.50.15-1-422640	150	16	16	6	0	4	549	14	14	0	0	NA	NA	NA	36	45	250	249	359	127	171	251	40	7	8	0.16	0.028	0.022
.	19.01.16-02.50.17-1-422641	94	3	3	0	0	0	525	1	1	0	0	NA	NA	NA	29	26	245	241	353	122	161	242	0	4	0	0	0.017	0
.	19.01.16-02.50.21-1-422646	59	2	2	1	0	1	202	0	0	0	0	NA	NA	NA	11	18	240	243	348	41	65	96	0	3	0	0	0.012	0
.	19.01.16-02.50.21-1-422647	87	3	3	3	0	1	530	2	2	0	0	NA	NA	NA	36	31	243	250	351	121	169	240	0	8	3	0	0.032	0.009
.	19.01.16-02.50.27-1-422663	120	15	15	1	0	1	538	13	13	0	0	NA	NA	NA	44	33	247	245	354	124	167	247	25	6	6	0.101	0.024	0.017
.	19.01.16-02.50.29-1-422664	150	6	6	1	0	1	540	5	5	0	0	NA	NA	NA	45	43	248	248	360	124	170	246	4	6	7	0.016	0.024	0.019
.	19.01.16-02.50.30-1-422665	36	1	1	0	0	0	0	0	0	0	0	NA	NA	NA	13	12	241	238	346	0	0	0	0	0	0	0	0	0
.	19.01.16-02.50.31-1-422668	213	83	83	20	0	14	554	76	76	0	0	NA	NA	NA	46	59	247	253	372	122	177	255	137	29	65	0.555	0.115	0.175
.	19.01.16-02.50.31-1-422669	58	2	2	0	0	0	528	1	1	0	0	NA	NA	NA	14	23	242	240	354	118	166	244	2	0	2	0.008	0	0.006
.	19.01.16-02.50.33-1-422672	511	41	41	17	0	12	622	37	37	0	0	NA	NA	NA	159	130	272	271	400	147	191	284	105	18	38	0.386	0.066	0.095
.	19.01.16-02.50.35-1-422676	32	1	1	0	0	0	0	0	0	0	0	NA	NA	NA	6	8	240	236	345	0	0	0	0	0	0	0	0	0
.	19.01.16-02.50.38-1-422679	58	2	2	0	0	0	520	1	1	0	0	NA	NA	NA	33	20	244	241	348	120	163	237	3	2	0	0.012	0.008	0
.	19.01.16-02.50.41-1-422684	37	1	1	0	0	0	0	0	0	0	0	NA	NA	NA	9	13	240	238	348	0	0	0	3	0	0	0.012	0	0
.	19.01.16-02.50.43-1-422685	31	1	1	0	0	0	0	0	0	0	0	NA	NA	NA	6	7	240	237	343	0	0	0	0	1	0	0	0.004	0
.	19.01.16-02.50.44-1-422686	362	39	39	9	0	7	600	32	32	0	0	NA	NA	NA	100	100	259	271	383	137	190	273	76	40	38	0.293	0.148	0.099
.	19.01.16-02.50.46-1-422688	116	8	8	0	0	0	534	7	7	0	0	NA	NA	NA	45	30	242	246	355	119	170	245	13	2	5	0.054	0.008	0.014
.	19.01.16-02.50.47-1-422690	494	76	76	18	0	14	618	72	72	0	0	NA	NA	NA	123	116	276	266	387	151	188	279	138	77	37	0.5	0.289	0.096
.	19.01.16-02.50.48-1-422692	190	29	29	8	0	7	557	26	26	0	0	NA	NA	NA	52	51	248	255	361	127	177	253	42	35	9	0.169	0.137	0.025
.	19.01.16-02.50.50-1-422694	34	1	1	1	0	1	0	0	0	0	0	NA	NA	NA	7	9	237	242	343	0	0	0	3	0	0	0.013	0	0
.	19.01.16-02.50.52-1-422696	268	19	19	4	0	4	565	16	16	0	0	NA	NA	NA	64	68	257	255	369	131	176	258	40	7	12	0.156	0.027	0.033
.	19.01.16-02.50.53-1-422700	66	7	7	1	0	1	525	5	5	0	0	NA	NA	NA	26	22	246	240	349	122	166	237	0	4	15	0	0.017	0.043
.	19.01.16-02.51.05-1-422704	92	5	5	0	0	0	531	3	3	0	0	NA	NA	NA	29	31	248	245	351	119	170	242	16	4	0	0.065	0.016	0
.	19.01.16-02.51.11-1-422708	118	14	14	3	0	1	536	12	12	0	0	NA	NA	NA	36	38	249	248	354	122	168	246	27	8	7	0.108	0.032	0.02
.	19.01.16-02.51.20-1-422709	97	3	3	1	0	1	544	2	2	0	0	NA	NA	NA	29	39	245	242	365	125	166	253	3	0	11	0.012	0	0.03
.	19.01.16-02.51.21-1-422710	32	1	1	1	0	1	0	0	0	0	0	NA	NA	NA	6	11	240	239	345	0	0	0	2	0	0	0.008	0	0
.	19.01.16-02.51.23-1-422726	150	13	13	4	0	3	545	12	12	0	0	NA	NA	NA	54	44	244	254	359	121	176	248	14	14	3	0.057	0.055	0.008
.	19.01.16-02.51.32-1-422730	142	10	10	3	0	2	535	9	9	0	0	NA	NA	NA	42	41	245	252	357	121	172	242	12	14	4	0.049	0.056	0.011
.	19.01.16-02.51.32-1-422731	273	43	43	11	0	9	567	37	37	0	0	NA	NA	NA	74	71	257	256	371	128	178	261	96	29	22	0.374	0.113	0.059
.	19.01.16-02.51.36-1-422737	116	10	10	1	0	1	547	8	8	0	0	NA	NA	NA	37	42	247	249	359	124	173	250	12	3	9	0.049	0.012	0.025
.	19.01.16-02.51.42-1-422743	62	2	2	0	0	0	0	1	1	0	0	NA	NA	NA	15	23	246	239	351	0	0	0	0	2	0	0	0.008	0
.	19.01.16-02.51.44-1-422744	31	1	1	0	0	0	0	0	0	0	0	NA	NA	NA	10	5	238	237	343	0	0	0	0	0	0	0	0	0
.	19.01.16-02.51.45-1-422745	36	1	1	1	0	1	0	0	0	0	0	NA	NA	NA	12	8	237	238	346	0	0	0	0	0	1	0	0	0.003
.	19.01.16-02.51.46-1-422748	121	9	9	3	0	1	547	7	7	0	0	NA	NA	NA	33	45	252	247	359	128	171	248	7	11	18	0.028	0.045	0.05
.	19.01.16-02.51.47-1-422749	60	2	2	0	0	0	516	1	1	0	0	NA	NA	NA	32	18	242	240	349	114	164	238	0	0	5	0	0	0.014
.	19.01.16-02.51.48-1-422751	36	1	1	0	0	0	0	0	0	0	0	NA	NA	NA	7	9	238	237	347	0	0	0	0	0	0	0	0	0
.	19.01.16-02.51.51-1-422754	30	1	1	0	0	0	0	0	0	0	0	NA	NA	NA	9	12	239	239	347	0	0	0	0	0	0	0	0	0
.	19.01.16-02.51.52-1-422755	174	12	12	2	0	2	558	8	8	0	0	NA	NA	NA	44	60	252	262	359	127	180	251	11	12	10	0.044	0.046	0.028
.	19.01.16-02.51.52-1-422756	91	4	4	0	0	0	533	3	3	0	0	NA	NA	NA	35	33	244	247	355	120	169	244	5	1	4	0.02	0.004	0.011
.	19.01.16-02.51.58-1-422757	212	32	32	7	0	7	563	30	30	0	0	NA	NA	NA	64	60	250	259	364	128	181	254	32	28	15	0.128	0.108	0.041
.	19.01.16-02.52.01-1-422758	31	1	1	0	0	0	0	0	0	0	0	NA	NA	NA	4	10	237	240	346	0	0	0	0	0	1	0	0	0.003
.	19.01.16-02.52.04-1-422759	34	1	1	0	0	0	0	0	0	0	0	NA	NA	NA	12	13	240	240	346	0	0	0	0	0	2	0	0	0.006
.	19.01.16-02.52.06-1-422760	119	6	6	6	0	2	539	5	5	0	0	NA	NA	NA	43	43	251	251	354	127	173	239	16	10	0	0.064	0.04	0
.	19.01.16-02.52.08-1-422761	355	30	30	9	0	7	608	28	28	0	0	NA	NA	NA	103	113	264	268	394	136	191	281	78	39	14	0.295	0.146	0.036
.	19.01.16-02.52.10-1-422765	93	5	5	1	0	1	539	4	4	0	0	NA	NA	NA	31	38	248	250	353	123	172	244	4	6	6	0.016	0.024	0.017
.	19.01.16-02.52.18-1-422766	227	12	12	3	0	1	585	11	11	0	0	NA	NA	NA	62	83	255	261	380	132	184	269	22	7	9	0.086	0.027	0.024
.	19.01.16-02.52.34-1-422791	207	44	44	15	0	12	549	42	42	0	0	NA	NA	NA	56	51	248	252	364	121	177	251	45	46	38	0.181	0.183	0.104
.	19.01.16-02.52.36-1-422794	36	1	1	0	0	0	0	0	0	0	0	NA	NA	NA	9	11	239	241	344	0	0	0	0	0	0	0	0	0
.	19.01.16-02.52.38-1-422797	35	1	1	0	0	0	0	0	0	0	0	NA	NA	NA	7	7	237	240	343	0	0	0	0	0	1	0	0	0.003
.	19.01.16-02.52.39-1-422799	232	26	26	8	0	5	565	23	23	0	0	NA	NA	NA	56	67	256	252	372	131	174	260	46	18	15	0.18	0.071	0.04
.	19.01.16-02.52.41-1-422803	122	12	12	6	0	4	550	11	11	0	0	NA	NA	NA	33	45	253	249	356	129	172	249	26	8	4	0.103	0.032	0.011
.	19.01.16-02.52.43-1-422804	125	4	4	1	0	1	534	3	3	0	0	NA	NA	NA	33	36	252	250	347	124	172	238	5	2	0	0.02	0.008	0
.	19.01.16-02.52.46-1-422806	157	15	15	6	0	6	550	14	14	0	0	NA	NA	NA	64	62	250	255	370	124	174	252	26	12	16	0.104	0.047	0.043
.	19.01.16-02.52.54-1-422814	141	8	8	1	0	1	544	7	7	0	0	NA	NA	NA	30	39	245	245	362	125	167	252	7	5	4	0.029	0.02	0.011
.	19.01.16-02.52.58-1-422815	155	11	11	3	0	3	563	10	10	0	0	NA	NA	NA	49	66	254	253	372	127	178	258	11	7	10	0.043	0.028	0.027
.	19.01.16-02.53.00-1-422816	212	50	50	14	0	8	553	46	46	0	0	NA	NA	NA	70	52	250	250	365	129	175	249	77	37	28	0.308	0.148	0.077
.	19.01.16-02.53.07-1-422821	30	1	1	1	0	1	0	0	0	0	0	NA	NA	NA	14	12	241	236	348	0	0	0	0	0	0	0	0	0
.	19.01.16-02.53.10-1-422822	66	2	2	1	0	1	537	1	1	0	0	NA	NA	NA	24	38	247	246	358	124	170	243	4	2	0	0.016	0.008	0
.	19.01.16-02.53.12-1-422826	177	17	17	4	0	3	552	16	16	0	0	NA	NA	NA	53	55	249	254	365	121	178	253	20	4	17	0.08	0.016	0.047
.	19.01.16-02.53.15-1-422827	37	1	1	0	0	0	0	0	0	0	0	NA	NA	NA	11	11	240	242	342	0	0	0	0	0	1	0	0	0.003
.	19.01.16-02.53.18-1-422828	33	1	1	0	0	0	0	0	0	0	0	NA	NA	NA	8	10	239	237	347	0	0	0	0	0	1	0	0	0.003
.	19.01.16-02.53.20-1-422829	263	32	32	7	0	6	565	30	30	0	0	NA	NA	NA	53	70	258	251	374	131	173	261	49	22	22	0.19	0.088	0.059
.	19.01.16-02.53.20-1-422830	213	37	37	9	0	6	540	34	34	0	0	NA	NA	NA	62	49	252	249	361	124	170	246	52	49	25	0.206	0.197	0.069
.	19.01.16-02.53.21-1-422831	119	4	4	0	0	0	536	3	3	0	0	NA	NA	NA	34	36	245	252	352	122	174	240	0	3	3	0	0.012	0.009
.	19.01.16-02.53.23-1-422847	34	1	1	0	0	0	0	0	0	0	0	NA	NA	NA	11	8	238	239	344	0	0	0	0	0	1	0	0	0.003
.	19.01.16-02.53.24-1-422848	122	8	8	3	0	3	547	6	6	0	0	NA	NA	NA	37	45	245	248	365	123	172	252	7	6	17	0.029	0.024	0.047
.	19.01.16-02.53.26-1-422849	295	115	115	40	0	30	581	108	108	0	0	NA	NA	NA	89	88	261	261	379	135	180	266	152	108	82	0.582	0.414	0.216
.	19.01.16-02.53.36-1-422857	117	4	4	2	0	2	539	3	3	0	0	NA	NA	NA	46	36	242	247	360	121	169	249	5	3	8	0.021	0.012	0.022
.	19.01.16-02.53.39-1-422861	32	1	1	0	0	0	0	0	0	0	0	NA	NA	NA	13	11	240	237	347	0	0	0	0	0	0	0	0	0
.	19.01.16-02.53.41-1-422864	155	7	7	2	0	2	540	4	4	0	0	NA	NA	NA	37	37	247	247	356	123	170	247	12	3	9	0.049	0.012	0.025
.	19.01.16-02.53.41-1-422865	203	19	19	7	0	5	569	16	16	0	0	NA	NA	NA	61	68	250	260	371	127	183	259	37	25	17	0.148	0.096	0.046
.	19.01.16-02.53.45-1-422866	33	1	1	0	0	0	0	0	0	0	0	NA	NA	NA	10	12	241	240	344	0	0	0	0	0	0	0	0	0
.	19.01.16-02.53.47-1-422870	35	1	1	1	0	1	0	0	0	0	0	NA	NA	NA	5	10	239	237	347	0	0	0	0	0	1	0	0	0.003
.	19.01.16-02.53.50-1-422872	257	44	44	13	0	8	561	37	37	0	0	NA	NA	NA	79	60	261	251	361	135	174	252	83	35	29	0.318	0.139	0.08
.	19.01.16-02.53.52-1-422873	33	1	1	0	0	0	0	0	0	0	0	NA	NA	NA	3	14	239	241	347	0	0	0	0	0	1	0	0	0.003
.	19.01.16-02.53.54-1-422874	145	13	13	5	0	5	548	11	11	0	0	NA	NA	NA	51	50	249	253	361	123	175	250	31	17	9	0.124	0.067	0.025
.	19.01.16-02.53.59-1-422876	150	25	25	10	0	9	545	22	22	0	0	NA	NA	NA	46	47	251	250	359	127	171	247	33	40	24	0.131	0.16	0.067
.	19.01.16-02.54.04-1-422877	237	32	32	8	0	5	568	28	28	0	0	NA	NA	NA	65	66	253	252	374	131	176	261	44	39	23	0.174	0.155	0.061
.	19.01.16-02.54.12-1-422881	306	59	59	15	0	10	598	55	55	0	0	NA	NA	NA	79	100	266	269	378	138	193	267	76	62	37	0.286	0.23	0.098
.	19.01.16-02.54.15-1-422882	64	4	4	1	0	1	519	3	3	0	0	NA	NA	NA	28	23	243	246	347	120	166	233	9	4	2	0.037	0.016	0.006
.	19.01.16-02.54.25-1-422899	309	42	42	11	0	8	568	38	38	0	0	NA	NA	NA	103	74	260	261	366	133	178	257	80	36	33	0.308	0.138	0.09
.	19.01.16-02.54.27-1-422900	88	4	4	1	0	1	528	3	3	0	0	NA	NA	NA	43	28	243	246	352	122	167	239	3	8	4	0.012	0.033	0.011
.	19.01.16-02.54.34-1-422906	92	9	9	3	0	3	522	8	8	0	0	NA	NA	NA	16	24	242	245	350	115	169	238	3	7	11	0.012	0.029	0.031
.	19.01.16-02.54.43-1-422914	118	8	8	2	0	2	537	7	7	0	0	NA	NA	NA	40	35	248	247	353	124	168	245	6	2	14	0.024	0.008	0.04
.	19.01.16-02.54.43-1-422915	174	29	29	11	0	10	565	25	25	0	0	NA	NA	NA	46	72	256	254	375	130	178	257	59	13	15	0.23	0.051	0.04
.	19.01.16-02.54.52-1-422920	298	52	52	18	0	12	595	48	48	0	0	NA	NA	NA	92	95	266	262	380	139	187	269	89	34	57	0.335	0.13	0.15
.	19.01.16-02.54.54-1-422921	30	1	1	0	0	0	0	0	0	0	0	NA	NA	NA	15	8	238	237	346	0	0	0	0	0	0	0	0	0
.	19.01.16-02.54.56-1-422926	88	7	7	0	0	0	532	6	6	0	0	NA	NA	NA	23	26	244	241	354	123	167	242	12	6	0	0.049	0.025	0
.	19.01.16-02.54.57-1-422927	148	9	9	1	0	1	534	8	8	0	0	NA	NA	NA	43	34	242	247	358	117	171	246	12	2	3	0.05	0.008	0.008
.	19.01.16-02.55.08-1-422931	62	2	2	1	0	1	523	1	1	0	0	NA	NA	NA	28	20	242	240	351	117	165	241	7	0	3	0.029	0	0.009
.	19.01.16-02.55.18-1-422936	69	6	6	1	0	1	527	5	5	0	0	NA	NA	NA	29	25	246	245	347	122	166	239	0	14	6	0	0.057	0.017
.	19.01.16-02.55.21-1-422937	61	3	3	1	0	1	528	2	2	0	0	NA	NA	NA	28	27	246	241	353	121	165	242	0	2	3	0	0.008	0.008
.	19.01.16-02.55.21-1-422938	227	19	19	2	0	2	576	18	18	0	0	NA	NA	NA	83	71	264	252	368	137	179	260	21	19	17	0.08	0.075	0.046
.	19.01.16-02.55.24-1-422954	62	3	3	0	0	0	517	1	1	0	0	NA	NA	NA	31	23	243	242	351	118	167	232	9	0	8	0.037	0	0.023
.	19.01.16-02.55.29-1-422955	92	4	4	1	0	1	528	3	3	0	0	NA	NA	NA	34	30	243	244	356	120	165	243	2	8	4	0.008	0.033	0.011
.	19.01.16-02.55.34-1-422960	172	22	22	4	0	2	546	20	20	0	0	NA	NA	NA	52	41	251	248	355	126	173	247	21	37	6	0.084	0.149	0.017
.	19.01.16-02.55.34-1-422961	91	5	5	2	0	2	533	3	3	0	0	NA	NA	NA	39	31	246	240	358	122	166	245	3	0	11	0.012	0	0.031
.	19.01.16-02.55.36-1-422966	32	1	1	0	0	0	0	0	0	0	0	NA	NA	NA	11	15	238	240	350	0	0	0	0	0	2	0	0	0.006
.	19.01.16-02.55.38-1-422970	36	1	1	0	0	0	0	0	0	0	0	NA	NA	NA	12	11	237	239	348	0	0	0	0	2	0	0	0.008	0
.	19.01.16-02.55.40-1-422972	241	49	49	9	0	9	574	40	40	0	0	NA	NA	NA	58	72	261	261	363	136	184	254	74	41	34	0.284	0.157	0.094
.	19.01.16-02.55.41-1-422974	67	4	4	2	0	2	520	2	2	0	0	NA	NA	NA	24	20	240	243	350	115	167	238	0	0	4	0	0	0.011
.	19.01.16-02.55.44-1-422975	150	9	9	3	0	3	540	8	8	0	0	NA	NA	NA	43	40	249	249	355	124	173	243	22	13	2	0.088	0.052	0.006
.	19.01.16-02.55.45-1-422976	115	8	8	1	0	1	536	7	7	0	0	NA	NA	NA	37	34	250	244	353	126	167	243	5	14	5	0.02	0.057	0.014
.	19.01.16-02.55.50-1-422981	60	2	2	3	0	1	529	1	1	0	0	NA	NA	NA	22	22	243	243	349	120	168	241	12	0	0	0.049	0	0
.	19.01.16-02.55.56-1-422982	37	1	1	0	0	0	0	0	0	0	0	NA	NA	NA	6	7	236	238	346	0	0	0	0	0	1	0	0	0.003
.	19.01.16-02.55.56-1-422983	64	4	4	0	0	0	201	3	3	0	0	NA	NA	NA	13	22	240	242	353	44	68	89	0	3	0	0	0.012	0
.	19.01.16-02.56.00-1-422984	204	46	46	14	0	9	575	43	43	0	0	NA	NA	NA	68	79	255	262	375	128	183	264	100	52	10	0.392	0.198	0.027
.	19.01.16-02.56.02-1-422985	200	18	18	5	0	3	569	14	14	0	0	NA	NA	NA	75	70	253	254	376	126	177	266	39	21	4	0.154	0.083	0.011
.	19.01.16-02.56.04-1-422986	238	29	29	5	0	4	564	28	28	0	0	NA	NA	NA	72	64	246	255	376	128	177	259	62	27	26	0.252	0.106	0.069
.	19.01.16-02.56.04-1-422987	180	28	28	10	0	9	555	27	27	0	0	NA	NA	NA	56	64	255	251	371	128	172	255	30	33	8	0.118	0.131	0.022
.	19.01.16-02.56.05-1-422988	112	7	7	2	0	2	536	6	6	0	0	NA	NA	NA	26	35	247	244	357	121	167	248	4	13	4	0.016	0.053	0.011
.	19.01.16-02.56.06-1-422989	150	26	26	9	0	8	551	21	21	0	0	NA	NA	NA	57	49	248	251	363	125	174	252	27	31	20	0.109	0.124	0.055
.	19.01.16-02.56.08-1-422990	112	4	4	0	0	0	532	3	3	0	0	NA	NA	NA	47	36	247	246	356	124	166	242	12	0	2	0.049	0	0.006
.	19.01.16-02.56.25-1-423013	91	3	3	0	0	0	533	2	2	0	0	NA	NA	NA	27	33	244	250	352	120	174	239	0	2	4	0	0.008	0.011
.	19.01.16-02.56.27-1-423015	384	57	57	16	0	11	586	51	51	0	0	NA	NA	NA	120	80	262	259	372	139	184	263	70	39	46	0.267	0.151	0.124
.	19.01.16-02.56.33-1-423019	498	65	65	22	0	17	646	55	55	0	0	NA	NA	NA	162	159	295	281	396	164	202	280	129	48	57	0.437	0.171	0.144
.	19.01.16-02.56.41-1-423029	67	2	2	0	0	0	300	1	1	0	0	NA	NA	NA	14	12	240	240	345	67	98	135	0	0	2	0	0	0.006
.	19.01.16-02.56.44-1-423030	208	51	51	9	0	9	582	47	47	0	0	NA	NA	NA	47	79	258	262	372	137	188	257	41	53	38	0.159	0.202	0.102
.	19.01.16-02.56.44-1-423031	37	1	1	0	0	0	0	0	0	0	0	NA	NA	NA	6	14	240	239	348	0	0	0	7	0	0	0.029	0	0
.	19.01.16-02.56.48-1-423035	119	9	9	2	0	2	536	6	6	0	0	NA	NA	NA	35	34	255	242	350	129	167	240	6	12	0	0.024	0.05	0
.	19.01.16-02.56.49-1-423037	119	6	6	0	0	0	538	5	5	0	0	NA	NA	NA	36	25	241	243	354	121	167	250	0	13	7	0	0.053	0.02
.	19.01.16-02.56.52-1-423039	242	13	13	0	0	0	565	11	11	0	0	NA	NA	NA	61	59	256	255	361	135	179	251	24	10	5	0.094	0.039	0.014
.	19.01.16-02.56.53-1-423040	165	6	6	1	0	1	549	5	5	0	0	NA	NA	NA	52	45	252	246	360	130	169	250	6	4	10	0.024	0.016	0.028
.	19.01.16-02.56.58-1-423045	88	7	7	1	0	1	536	6	6	0	0	NA	NA	NA	25	34	252	243	352	128	166	242	6	0	9	0.024	0	0.026
.	19.01.16-02.57.05-1-423049	156	14	14	3	0	2	544	12	12	0	0	NA	NA	NA	55	48	247	250	364	121	175	248	25	7	11	0.101	0.028	0.03
.	19.01.16-02.57.06-1-423050	64	3	3	1	0	1	527	2	2	0	0	NA	NA	NA	20	25	242	246	350	122	165	240	0	13	0	0	0.053	0
.	19.01.16-02.57.10-1-423054	199	40	40	6	0	4	552	37	37	0	0	NA	NA	NA	63	62	255	252	368	132	173	247	50	37	34	0.196	0.147	0.092
.	19.01.16-02.57.15-1-423055	113	5	5	2	0	2	525	4	4	0	0	NA	NA	NA	38	26	250	241	348	120	167	238	12	0	6	0.048	0	0.017
.	19.01.16-02.57.18-1-423056	84	5	5	1	0	1	533	3	3	0	0	NA	NA	NA	28	29	241	241	360	119	165	249	6	12	2	0.025	0.05	0.006
.	19.01.16-02.57.20-1-423057	98	8	8	1	0	1	542	4	4	0	0	NA	NA	NA	37	42	241	251	363	119	174	249	1	11	10	0.004	0.044	0.028
.	19.01.16-02.57.27-1-423073	127	12	12	1	0	1	546	11	11	0	0	NA	NA	NA	37	34	247	244	356	128	170	248	13	11	11	0.053	0.045	0.031
.	19.01.16-02.57.31-1-423076	147	19	19	7	0	7	546	16	16	0	0	NA	NA	NA	43	42	249	249	357	128	170	248	41	15	16	0.165	0.06	0.045
.	19.01.16-02.57.35-1-423081	93	5	5	0	0	0	543	4	4	0	0	NA	NA	NA	26	36	246	252	351	126	176	241	7	10	0	0.028	0.04	0
.	19.01.16-02.57.38-1-423085	93	3	3	1	0	1	529	2	2	0	0	NA	NA	NA	29	28	243	250	348	119	172	238	0	6	4	0	0.024	0.011
.	19.01.16-02.57.43-1-423090	92	3	3	1	0	1	534	2	2	0	0	NA	NA	NA	19	33	247	240	359	122	165	247	0	3	3	0	0.012	0.008
.	19.01.16-02.57.53-1-423095	60	2	2	1	0	1	524	1	1	0	0	NA	NA	NA	25	22	241	242	352	119	165	240	3	1	0	0.012	0.004	0
.	19.01.16-02.57.53-1-423096	85	5	5	0	0	0	532	4	4	0	0	NA	NA	NA	12	28	248	244	349	123	170	239	5	4	2	0.02	0.016	0.006
.	19.01.16-02.57.54-1-423097	183	11	11	3	0	3	558	10	10	0	0	NA	NA	NA	59	62	261	251	363	135	171	252	11	18	3	0.042	0.072	0.008
.	19.01.16-02.57.57-1-423098	63	6	6	0	0	0	524	4	4	0	0	NA	NA	NA	37	26	242	243	354	118	165	241	4	4	6	0.017	0.016	0.017
.	19.01.16-02.57.57-1-423099	268	39	39	11	0	10	564	36	36	0	0	NA	NA	NA	83	66	247	260	372	123	183	258	79	52	19	0.32	0.2	0.051
.	19.01.16-02.58.03-1-423100	228	23	23	8	0	6	576	20	20	0	0	NA	NA	NA	60	80	263	254	376	134	180	262	25	24	22	0.095	0.094	0.059
.	19.01.16-02.58.04-1-423101	97	8	8	2	0	1	543	7	7	0	0	NA	NA	NA	36	44	244	251	362	119	174	250	7	6	12	0.029	0.024	0.033
.	19.01.16-02.58.08-1-423103	267	34	34	14	0	11	563	30	30	0	0	NA	NA	NA	83	68	251	256	374	127	176	260	29	19	44	0.116	0.074	0.118
.	19.01.16-02.58.09-1-423104	121	8	8	1	0	1	547	5	5	0	0	NA	NA	NA	42	44	248	250	359	126	172	249	7	17	9	0.028	0.068	0.025
.	19.01.16-02.58.12-1-423108	155	8	8	2	0	2	543	7	7	0	0	NA	NA	NA	43	39	245	247	360	124	172	247	11	1	7	0.045	0.004	0.019
.	19.01.16-02.58.13-1-423109	180	10	10	1	0	0	544	9	9	0	0	NA	NA	NA	66	47	251	245	364	126	166	252	5	9	12	0.02	0.037	0.033
.	19.01.16-02.58.26-1-423127	118	4	4	3	0	2	525	3	3	0	0	NA	NA	NA	36	28	246	245	350	120	166	239	4	3	6	0.016	0.012	0.017
.	19.01.16-02.58.34-1-423133	31	1	1	1	0	1	0	0	0	0	0	NA	NA	NA	7	10	238	239	346	0	0	0	0	0	0	0	0	0
.	19.01.16-02.58.35-1-423134	121	6	6	4	0	3	537	4	4	0	0	NA	NA	NA	33	39	250	245	357	126	166	245	12	2	5	0.048	0.008	0.014
.	19.01.16-02.58.36-1-423138	30	1	1	0	0	0	0	0	0	0	0	NA	NA	NA	6	8	238	238	345	0	0	0	0	0	0	0	0	0
.	19.01.16-02.58.38-1-423141	269	51	51	15	0	8	584	48	48	0	0	NA	NA	NA	75	85	258	264	376	136	183	265	76	81	23	0.295	0.307	0.061
.	19.01.16-02.58.42-1-423144	64	4	4	1	0	1	525	3	3	0	0	NA	NA	NA	22	17	239	242	349	119	166	240	2	5	1	0.008	0.021	0.003
.	19.01.16-02.58.50-1-423149	208	13	13	4	0	3	571	10	10	0	0	NA	NA	NA	56	78	258	255	378	136	173	262	2	6	36	0.008	0.024	0.095
.	19.01.16-02.59.09-1-423158	494	37	37	6	0	6	613	33	33	0	0	NA	NA	NA	127	114	273	261	393	147	184	282	73	23	22	0.267	0.088	0.056
.	19.01.16-02.59.11-1-423162	147	5	5	1	0	1	550	4	4	0	0	NA	NA	NA	41	47	254	249	357	130	172	248	6	0	5	0.024	0	0.014
.	19.01.16-02.59.13-1-423163	116	22	22	8	0	6	543	18	18	0	0	NA	NA	NA	34	41	247	247	360	123	168	252	31	10	21	0.126	0.04	0.058
.	19.01.16-02.59.17-1-423164	33	1	1	1	0	1	0	0	0	0	0	NA	NA	NA	9	13	238	243	345	0	0	0	0	0	0	0	0	0
.	19.01.16-02.59.17-1-423165	60	2	2	1	0	1	530	1	1	0	0	NA	NA	NA	17	25	247	242	349	123	165	242	1	0	1	0.004	0	0.003
.	19.01.16-02.59.20-1-423166	294	81	81	19	0	16	569	74	74	0	0	NA	NA	NA	67	73	261	258	367	137	178	254	93	99	43	0.356	0.384	0.117
.	19.01.16-02.59.20-1-423168	54	2	2	0	0	0	529	1	1	0	0	NA	NA	NA	21	24	241	244	352	118	166	245	5	2	0	0.021	0.008	0
.	19.01.16-02.59.28-1-423184	94	3	3	1	0	1	524	1	1	0	0	NA	NA	NA	33	20	242	245	346	118	167	239	0	0	4	0	0	0.012
.	19.01.16-02.59.29-1-423185	56	2	2	0	0	0	148	1	1	0	0	NA	NA	NA	14	12	244	236	345	39	48	61	2	3	0	0.008	0.013	0
.	19.01.16-02.59.31-1-423187	124	6	6	3	0	3	546	5	5	0	0	NA	NA	NA	38	51	257	243	364	133	167	246	13	5	9	0.051	0.021	0.025
.	19.01.16-02.59.32-1-423191	35	1	1	0	0	0	0	0	0	0	0	NA	NA	NA	11	14	241	239	347	0	0	0	0	0	2	0	0	0.006
.	19.01.16-02.59.36-1-423195	65	2	2	0	0	0	527	1	1	0	0	NA	NA	NA	29	28	244	242	355	122	164	241	0	8	0	0	0.033	0
.	19.01.16-02.59.38-1-423198	64	3	3	2	0	2	525	1	1	0	0	NA	NA	NA	30	22	243	244	348	120	168	237	0	7	0	0	0.029	0
.	19.01.16-02.59.40-1-423201	59	2	2	1	0	1	201	1	1	0	0	NA	NA	NA	23	22	245	242	348	40	68	93	1	1	0	0.004	0.004	0
.	19.01.16-02.59.49-1-423207	141	7	7	0	0	0	564	6	6	0	0	NA	NA	NA	37	55	247	258	363	129	183	252	14	0	5	0.057	0	0.014
.	19.01.16-02.59.51-1-423208	62	3	3	1	0	1	528	2	2	0	0	NA	NA	NA	26	22	242	244	349	120	168	240	0	2	6	0	0.008	0.017
.	19.01.16-02.59.53-1-423209	177	23	23	6	0	5	552	20	20	0	0	NA	NA	NA	65	52	255	251	359	131	176	245	23	21	11	0.09	0.084	0.031
.	19.01.16-02.59.54-1-423210	92	5	5	0	0	0	532	4	4	0	0	NA	NA	NA	11	28	241	246	354	118	169	245	13	1	3	0.054	0.004	0.008
.	19.01.16-02.59.54-1-423211	216	17	17	4	0	3	559	16	16	0	0	NA	NA	NA	69	60	248	255	370	124	177	258	18	7	17	0.073	0.027	0.046
.	19.01.16-03.00.06-1-423216	94	6	6	1	0	1	523	3	3	0	0	NA	NA	NA	27	18	241	242	348	120	167	236	0	2	5	0	0.008	0.014
.	19.01.16-03.00.08-1-423217	241	15	15	6	0	5	564	14	14	0	0	NA	NA	NA	79	64	262	256	359	137	178	249	43	8	16	0.164	0.031	0.045
.	19.01.16-03.00.09-1-423218	181	17	17	4	0	4	566	14	14	0	0	NA	NA	NA	58	73	256	253	377	132	175	259	18	18	14	0.07	0.071	0.037
.	19.01.16-03.00.12-1-423223	185	15	15	4	0	2	569	13	13	0	0	NA	NA	NA	49	62	253	255	367	129	181	259	22	16	29	0.087	0.063	0.079
.	19.01.16-03.00.12-1-423224	151	9	9	1	0	1	544	7	7	0	0	NA	NA	NA	41	39	245	245	362	122	169	253	18	0	12	0.073	0	0.033
.	19.01.16-03.00.22-1-423229	32	1	1	1	0	1	0	0	0	0	0	NA	NA	NA	12	9	238	238	346	0	0	0	0	0	0	0	0	0
.	19.01.16-03.00.23-1-423245	91	3	3	0	0	0	528	2	2	0	0	NA	NA	NA	27	24	242	243	352	120	168	240	0	0	3	0	0	0.009
.	19.01.16-03.00.24-1-423246	350	35	35	13	0	8	593	34	34	0	0	NA	NA	NA	95	94	270	259	378	143	185	265	72	51	5	0.267	0.197	0.013
.	19.01.16-03.00.25-1-423247	289	45	45	14	0	10	574	43	43	0	0	NA	NA	NA	77	81	259	258	377	130	178	266	48	39	45	0.185	0.151	0.119
.	19.01.16-03.00.34-1-423252	89	5	5	0	0	0	536	4	4	0	0	NA	NA	NA	31	45	246	253	359	119	172	245	4	7	4	0.016	0.028	0.011
.	19.01.16-03.00.36-1-423257	65	3	3	2	0	2	532	2	2	0	0	NA	NA	NA	21	27	245	242	353	123	165	244	0	4	3	0	0.017	0.008
.	19.01.16-03.00.37-1-423258	34	1	1	0	0	0	0	0	0	0	0	NA	NA	NA	9	8	237	239	345	0	0	0	0	2	0	0	0.008	0
.	19.01.16-03.00.39-1-423262	65	4	4	1	0	1	528	2	2	0	0	NA	NA	NA	21	24	244	244	349	121	170	237	0	0	6	0	0	0.017
.	19.01.16-03.00.39-1-423263	148	13	13	3	0	3	562	12	12	0	0	NA	NA	NA	39	59	256	253	363	130	179	253	26	6	3	0.102	0.024	0.008
.	19.01.16-03.00.45-1-423266	104	9	9	2	0	2	535	7	7	0	0	NA	NA	NA	23	26	243	242	354	121	169	245	13	4	8	0.053	0.017	0.023
.	19.01.16-03.00.51-1-423271	91	7	7	0	0	0	546	5	5	0	0	NA	NA	NA	31	37	246	246	358	126	172	248	12	0	5	0.049	0	0.014
.	19.01.16-03.00.53-1-423272	185	40	40	10	0	8	562	37	37	0	0	NA	NA	NA	38	57	253	253	364	130	177	255	44	45	29	0.174	0.178	0.08
.	19.01.16-03.00.55-1-423273	67	5	5	0	0	0	531	3	3	0	0	NA	NA	NA	27	33	243	251	352	119	171	241	9	16	0	0.037	0.064	0
.	19.01.16-03.00.59-1-423278	62	3	3	1	0	1	400	2	2	0	0	NA	NA	NA	15	16	242	239	348	88	131	181	0	5	0	0	0.021	0
.	19.01.16-03.01.04-1-423313	147	6	6	1	0	1	539	5	5	0	0	NA	NA	NA	44	32	244	245	356	122	170	247	10	8	2	0.041	0.033	0.006
.	19.01.16-03.01.08-1-423338	34	1	1	0	0	0	0	0	0	0	0	NA	NA	NA	8	12	240	241	344	0	0	0	0	2	0	0	0.008	0
.	19.01.16-03.01.10-1-423361	90	3	3	0	0	0	535	2	2	0	0	NA	NA	NA	25	32	244	248	353	122	169	244	5	0	5	0.02	0	0.014
.	19.01.16-03.01.11-1-423362	198	14	14	2	0	2	581	11	11	0	0	NA	NA	NA	47	85	264	264	370	138	184	259	13	37	2	0.049	0.14	0.005
.	19.01.16-03.01.13-1-423363	86	3	3	0	0	0	529	2	2	0	0	NA	NA	NA	31	28	241	245	355	120	167	242	2	5	0	0.008	0.02	0
.	19.01.16-03.01.13-1-423364	127	4	4	1	0	1	527	3	3	0	0	NA	NA	NA	27	23	244	246	346	124	168	235	11	6	0	0.045	0.024	0
.	19.01.16-03.01.24-1-423380	419	79	79	17	0	14	601	73	73	0	0	NA	NA	NA	106	102	267	264	384	146	188	267	141	55	62	0.528	0.208	0.161
.	19.01.16-03.01.25-1-423381	175	18	18	6	0	3	555	14	14	0	0	NA	NA	NA	58	60	251	249	373	126	168	261	50	19	7	0.199	0.076	0.019
.	19.01.16-03.01.25-1-423382	36	1	1	0	0	0	0	0	0	0	0	NA	NA	NA	8	12	240	238	347	0	0	0	0	0	0	0	0	0
.	19.01.16-03.01.28-1-423384	115	10	10	3	0	3	546	9	9	0	0	NA	NA	NA	30	47	247	252	361	121	173	252	2	16	14	0.008	0.063	0.039
.	19.01.16-03.01.28-1-423385	96	6	6	1	0	1	536	5	5	0	0	NA	NA	NA	38	34	244	246	357	119	169	248	28	0	8	0.115	0	0.022
.	19.01.16-03.01.29-1-423387	118	8	8	3	0	3	535	7	7	0	0	NA	NA	NA	39	31	246	242	356	123	167	245	6	17	9	0.024	0.07	0.025
.	19.01.16-03.01.38-1-423396	121	9	9	1	0	1	546	8	8	0	0	NA	NA	NA	61	50	248	256	359	126	178	242	5	7	14	0.02	0.027	0.039
.	19.01.16-03.01.41-1-423399	147	10	10	2	0	2	543	8	8	0	0	NA	NA	NA	44	43	248	246	362	122	170	251	15	13	7	0.06	0.053	0.019
.	19.01.16-03.01.48-1-423404	85	4	4	2	0	2	533	3	3	0	0	NA	NA	NA	34	31	242	246	356	118	171	244	3	2	1	0.012	0.008	0.003
.	19.01.16-03.01.49-1-423406	34	1	1	0	0	0	0	0	0	0	0	NA	NA	NA	9	13	239	238	349	0	0	0	0	0	0	0	0	0
.	19.01.16-03.01.49-1-423407	94	4	4	2	0	2	531	3	3	0	0	NA	NA	NA	35	29	247	238	357	125	163	243	6	3	0	0.024	0.013	0
.	19.01.16-03.01.50-1-423409	58	2	2	0	0	0	517	1	1	0	0	NA	NA	NA	26	14	239	242	346	116	164	237	1	0	6	0.004	0	0.017
.	19.01.16-03.01.53-1-423410	113	6	6	1	0	1	533	5	5	0	0	NA	NA	NA	36	30	243	239	361	121	167	245	11	7	5	0.045	0.029	0.014
.	19.01.16-03.01.58-1-423411	68	2	2	1	0	1	522	1	1	0	0	NA	NA	NA	34	22	243	243	349	119	166	237	0	5	1	0	0.021	0.003
.	19.01.16-03.02.01-1-423412	36	1	1	0	0	0	0	0	0	0	0	NA	NA	NA	9	15	241	239	348	0	0	0	0	0	1	0	0	0.003
.	19.01.16-03.02.03-1-423413	96	5	5	1	0	1	534	4	4	0	0	NA	NA	NA	32	29	245	244	353	123	171	240	14	3	3	0.057	0.012	0.008
.	19.01.16-03.02.03-1-423414	83	6	6	0	0	0	528	5	5	0	0	NA	NA	NA	21	24	241	242	354	120	165	243	6	5	5	0.025	0.021	0.014
.	19.01.16-03.02.04-1-423415	120	7	7	2	0	2	546	6	6	0	0	NA	NA	NA	33	43	254	248	354	132	171	243	2	7	8	0.008	0.028	0.023
.	19.01.16-03.02.04-1-423416	184	10	10	4	0	4	558	9	9	0	0	NA	NA	NA	70	59	254	251	367	128	175	255	39	0	12	0.154	0	0.033
.	19.01.16-03.02.05-1-423417	319	70	70	16	0	12	591	63	63	0	0	NA	NA	NA	79	95	260	264	384	135	185	271	126	63	69	0.485	0.239	0.18
.	19.01.16-03.02.12-1-423421	122	13	13	2	0	2	545	11	11	0	0	NA	NA	NA	40	44	251	251	355	127	172	246	11	18	18	0.044	0.072	0.051
.	19.01.16-03.02.12-1-423422	32	1	1	0	0	0	0	0	0	0	0	NA	NA	NA	6	8	238	238	345	0	0	0	0	1	0	0	0.004	0
.	19.01.16-03.02.15-1-423423	141	13	13	3	0	3	549	10	10	0	0	NA	NA	NA	45	45	251	247	360	129	173	247	10	13	22	0.04	0.053	0.061
.	19.01.16-03.02.20-1-423428	84	4	4	1	0	1	531	3	3	0	0	NA	NA	NA	35	35	246	244	358	121	166	244	2	8	3	0.008	0.033	0.008
.	19.01.16-03.02.21-1-423429	118	4	4	2	0	1	538	3	3	0	0	NA	NA	NA	23	32	246	246	353	124	170	244	7	4	4	0.028	0.016	0.011
.	19.01.16-03.02.24-1-423445	270	56	56	15	0	10	563	53	53	0	0	NA	NA	NA	74	76	260	261	368	128	182	253	81	57	42	0.312	0.218	0.114
.	19.01.16-03.02.30-1-423447	293	32	32	10	0	9	574	30	30	0	0	NA	NA	NA	72	78	263	260	368	138	182	254	79	17	40	0.3	0.065	0.109
.	19.01.16-03.02.35-1-423454	344	57	57	12	0	11	573	49	49	0	0	NA	NA	NA	120	85	262	259	377	134	176	263	105	35	45	0.401	0.135	0.119
.	19.01.16-03.02.40-1-423459	87	5	5	0	0	0	519	4	4	0	0	NA	NA	NA	27	18	240	241	350	115	165	239	3	4	3	0.012	0.017	0.009
.	19.01.16-03.02.44-1-423462	91	12	12	7	0	5	539	10	10	0	0	NA	NA	NA	22	33	247	245	354	122	173	244	40	2	6	0.162	0.008	0.017
.	19.01.16-03.02.45-1-423463	149	14	14	3	0	2	558	11	11	0	0	NA	NA	NA	37	47	252	246	362	131	173	254	14	8	13	0.056	0.033	0.036
.	19.01.16-03.02.56-1-423468	62	3	3	0	0	0	535	1	1	0	0	NA	NA	NA	19	31	246	248	350	122	172	241	3	0	6	0.012	0	0.017
.	19.01.16-03.03.06-1-423474	178	19	19	5	0	4	547	17	17	0	0	NA	NA	NA	47	45	251	251	356	127	172	248	24	43	13	0.096	0.171	0.037
.	19.01.16-03.03.07-1-423475	98	4	4	1	0	1	532	3	3	0	0	NA	NA	NA	33	31	242	248	354	120	170	242	1	8	4	0.004	0.032	0.011
.	19.01.16-03.03.09-1-423482	141	14	14	4	0	4	537	13	13	0	0	NA	NA	NA	45	38	249	248	354	126	168	243	24	19	1	0.096	0.077	0.003
.	19.01.16-03.03.10-1-423483	91	4	4	1	0	1	527	2	2	0	0	NA	NA	NA	36	27	240	248	352	115	169	243	0	3	5	0	0.012	0.014
.	19.01.16-03.03.20-1-423484	87	5	5	4	0	2	523	4	4	0	0	NA	NA	NA	26	23	242	240	354	117	166	240	9	4	3	0.037	0.017	0.008
.	19.01.16-03.03.23-1-423500	65	2	2	0	0	0	529	1	1	0	0	NA	NA	NA	21	23	241	244	351	120	169	240	0	0	7	0	0	0.02
.	19.01.16-03.03.23-1-423501	32	1	1	0	0	0	0	0	0	0	0	NA	NA	NA	6	10	237	238	348	0	0	0	0	0	0	0	0	0
.	19.01.16-03.03.26-1-423502	274	70	70	19	0	14	575	65	65	0	0	NA	NA	NA	80	74	257	251	379	134	175	266	98	85	38	0.381	0.339	0.1
.	19.01.16-03.03.32-1-423506	148	19	19	1	0	1	545	17	17	0	0	NA	NA	NA	51	51	246	248	370	124	171	250	16	16	13	0.065	0.065	0.035
.	19.01.16-03.03.35-1-423510	116	8	8	2	0	2	544	7	7	0	0	NA	NA	NA	35	47	250	246	364	124	171	249	3	6	10	0.012	0.024	0.027
.	19.01.16-03.03.37-1-423513	173	9	9	6	0	4	559	7	7	0	0	NA	NA	NA	41	51	250	251	363	127	179	253	10	19	2	0.04	0.076	0.006
.	19.01.16-03.03.39-1-423516	208	10	10	3	0	2	563	9	9	0	0	NA	NA	NA	60	63	249	260	367	128	181	254	16	10	16	0.064	0.038	0.044
.	19.01.16-03.03.42-1-423519	229	12	12	3	0	2	556	9	9	0	0	NA	NA	NA	67	55	252	251	365	128	175	253	23	5	20	0.091	0.02	0.055
.	19.01.16-03.03.44-1-423520	240	34	34	15	0	10	578	31	31	0	0	NA	NA	NA	69	72	248	262	375	127	186	265	49	24	42	0.198	0.092	0.112
.	19.01.16-03.03.56-1-423525	64	2	2	2	0	1	521	1	1	0	0	NA	NA	NA	22	22	245	242	348	123	164	234	0	0	7	0	0	0.02
.	19.01.16-03.03.58-1-423527	145	14	14	4	0	3	565	12	12	0	0	NA	NA	NA	46	57	251	257	362	129	182	254	16	8	8	0.064	0.031	0.022
.	19.01.16-03.03.59-1-423528	91	9	9	0	0	0	527	8	8	0	0	NA	NA	NA	41	27	241	242	357	119	164	244	4	13	1	0.017	0.054	0.003
.	19.01.16-03.04.05-1-423529	34	1	1	0	0	0	0	0	0	0	0	NA	NA	NA	9	13	239	241	346	0	0	0	1	0	0	0.004	0	0
.	19.01.16-03.04.07-1-423530	270	41	41	18	0	12	571	39	39	0	0	NA	NA	NA	71	74	254	255	378	129	180	262	72	39	25	0.283	0.153	0.066
.	19.01.16-03.04.08-1-423531	121	9	9	4	0	4	532	6	6	0	0	NA	NA	NA	27	28	244	245	352	122	169	241	14	2	19	0.057	0.008	0.054
.	19.01.16-03.04.08-1-423532	34	1	1	0	0	0	0	0	0	0	0	NA	NA	NA	9	11	237	242	345	0	0	0	0	0	0	0	0	0
.	19.01.16-03.04.08-1-423533	126	14	14	6	0	4	539	13	13	0	0	NA	NA	NA	47	39	250	247	355	124	168	247	37	9	2	0.148	0.036	0.006
.	19.01.16-03.04.10-1-423537	244	32	32	6	0	4	579	28	28	0	0	NA	NA	NA	65	78	259	259	373	136	182	261	84	18	19	0.324	0.069	0.051
.	19.01.16-03.04.18-1-423538	93	6	6	3	0	2	536	5	5	0	0	NA	NA	NA	31	35	246	246	356	122	168	246	3	4	7	0.012	0.016	0.02
.	19.01.16-03.04.22-1-423555	35	1	1	0	0	0	0	0	0	0	0	NA	NA	NA	7	13	241	241	344	0	0	0	1	0	0	0.004	0	0
.	19.01.16-03.04.25-1-423556	37	1	1	0	0	0	0	0	0	0	0	NA	NA	NA	12	10	239	238	346	0	0	0	0	0	1	0	0	0.003
.	19.01.16-03.04.25-1-423557	35	1	1	0	0	0	0	0	0	0	0	NA	NA	NA	8	14	239	240	348	0	0	0	0	1	0	0	0.004	0
.	19.01.16-03.04.29-1-423558	32	1	1	1	0	1	0	0	0	0	0	NA	NA	NA	6	8	239	239	343	0	0	0	0	1	0	0	0.004	0
.	19.01.16-03.04.29-1-423559	205	32	32	4	0	3	567	29	29	0	0	NA	NA	NA	68	77	255	265	370	130	182	255	27	41	21	0.106	0.155	0.057
.	19.01.16-03.04.31-1-423562	120	11	11	1	0	1	538	9	9	0	0	NA	NA	NA	46	41	246	248	360	120	169	249	7	18	0	0.028	0.073	0
.	19.01.16-03.04.34-1-423566	144	18	18	8	0	6	548	17	17	0	0	NA	NA	NA	35	41	245	253	356	123	178	247	14	20	24	0.057	0.079	0.067
.	19.01.16-03.04.35-1-423569	398	35	35	10	0	9	626	31	31	0	0	NA	NA	NA	99	130	274	281	388	149	202	275	21	49	29	0.077	0.174	0.075
.	19.01.16-03.04.36-1-423570	117	8	8	2	0	2	540	6	6	0	0	NA	NA	NA	38	38	248	247	356	123	171	246	13	13	4	0.052	0.053	0.011
.	19.01.16-03.04.52-1-423580	293	75	75	20	0	16	573	71	71	0	0	NA	NA	NA	81	77	263	255	372	135	179	259	90	56	65	0.342	0.22	0.175
.	19.01.16-03.04.53-1-423581	59	2	2	0	0	0	503	1	1	0	0	NA	NA	NA	16	19	239	244	349	111	159	233	0	1	0	0	0.004	0
.	19.01.16-03.04.55-1-423582	288	47	47	11	0	8	597	41	41	0	0	NA	NA	NA	88	94	257	268	382	139	192	266	69	39	37	0.268	0.146	0.097
.	19.01.16-03.05.03-1-423587	91	4	4	1	0	1	527	3	3	0	0	NA	NA	NA	43	38	244	247	360	117	167	243	8	5	1	0.033	0.02	0.003
.	19.01.16-03.05.05-1-423588	96	4	4	3	0	3	537	3	3	0	0	NA	NA	NA	32	39	247	247	358	122	170	245	4	0	10	0.016	0	0.028
.	19.01.16-03.05.14-1-423596	31	1	1	1	0	1	0	0	0	0	0	NA	NA	NA	8	7	237	239	344	0	0	0	0	0	0	0	0	0
.	19.01.16-03.05.16-1-423597	201	18	18	5	0	3	556	17	17	0	0	NA	NA	NA	80	58	249	253	369	128	172	256	19	21	15	0.076	0.083	0.041
.	19.01.16-03.05.19-1-423598	91	7	7	1	0	1	535	5	5	0	0	NA	NA	NA	33	36	245	247	357	120	172	243	9	7	6	0.037	0.028	0.017
.	19.01.16-03.05.25-1-423614	176	11	11	5	0	5	564	10	10	0	0	NA	NA	NA	63	61	260	253	361	135	176	253	20	8	17	0.077	0.032	0.047
.	19.01.16-03.05.25-1-423615	67	3	3	0	0	0	521	2	2	0	0	NA	NA	NA	24	17	243	242	345	120	167	234	0	3	2	0	0.012	0.006
.	19.01.16-03.05.29-1-423616	156	16	16	1	0	1	562	15	15	0	0	NA	NA	NA	37	56	251	252	366	129	176	257	22	7	13	0.088	0.028	0.036
.	19.01.16-03.05.31-1-423619	362	76	76	25	0	23	586	73	73	0	0	NA	NA	NA	76	90	267	253	383	138	174	274	100	41	45	0.375	0.162	0.117
.	19.01.16-03.05.38-1-423628	214	22	22	3	0	2	561	21	21	0	0	NA	NA	NA	62	57	245	257	368	125	178	258	32	32	9	0.131	0.125	0.024
.	19.01.16-03.05.40-1-423632	90	4	4	2	0	1	542	3	3	0	0	NA	NA	NA	20	35	245	249	354	125	172	245	15	2	0	0.061	0.008	0
.	19.01.16-03.05.45-1-423633	159	8	8	0	0	0	533	4	4	0	0	NA	NA	NA	42	33	244	244	358	118	165	250	7	11	0	0.029	0.045	0
.	19.01.16-03.05.51-1-423638	83	3	3	1	0	1	524	2	2	0	0	NA	NA	NA	36	25	245	242	351	119	165	240	0	1	2	0	0.004	0.006
.	19.01.16-03.05.56-1-423639	91	4	4	1	0	1	538	3	3	0	0	NA	NA	NA	33	30	246	244	353	127	168	243	1	0	5	0.004	0	0.014
.	19.01.16-03.05.58-1-423640	32	1	1	1	0	1	0	0	0	0	0	NA	NA	NA	11	13	238	244	344	0	0	0	0	0	1	0	0	0.003
.	19.01.16-03.06.01-1-423641	149	9	9	2	0	2	544	8	8	0	0	NA	NA	NA	49	39	249	251	352	124	173	247	9	0	13	0.036	0	0.037
.	19.01.16-03.06.03-1-423642	32	1	1	1	0	1	0	0	0	0	0	NA	NA	NA	10	12	244	237	344	0	0	0	0	0	0	0	0	0
.	19.01.16-03.06.05-1-423643	60	2	2	0	0	0	521	1	1	0	0	NA	NA	NA	27	19	241	239	352	117	163	241	0	6	2	0	0.025	0.006
.	19.01.16-03.06.05-1-423644	91	9	9	3	0	3	541	8	8	0	0	NA	NA	NA	31	40	248	245	360	123	167	251	14	14	1	0.056	0.057	0.003
.	19.01.16-03.06.13-1-423648	32	1	1	0	0	0	0	0	0	0	0	NA	NA	NA	11	14	240	241	346	0	0	0	0	0	1	0	0	0.003
.	19.01.16-03.06.15-1-423649	35	1	1	1	0	1	0	0	0	0	0	NA	NA	NA	15	7	240	238	342	0	0	0	0	0	0	0	0	0
.	19.01.16-03.06.16-1-423650	59	2	2	0	0	0	297	1	1	0	0	NA	NA	NA	20	15	240	243	345	70	96	131	0	0	4	0	0	0.012
.	19.01.16-03.06.18-1-423651	95	3	3	1	0	1	527	2	2	0	0	NA	NA	NA	30	26	242	241	356	118	165	244	8	0	0	0.033	0	0
.	19.01.16-03.06.20-1-423652	200	29	29	8	0	5	581	27	27	0	0	NA	NA	NA	71	76	260	256	373	137	181	263	72	35	19	0.277	0.137	0.051
.	19.01.16-03.06.20-1-423653	211	8	8	1	0	1	556	6	6	0	0	NA	NA	NA	64	55	257	249	362	133	175	248	12	3	5	0.047	0.012	0.014
.	19.01.16-03.06.26-1-423673	142	10	10	2	0	1	549	7	7	0	0	NA	NA	NA	45	48	247	254	360	121	178	250	7	19	13	0.028	0.075	0.036
.	19.01.16-03.06.31-1-423677	66	2	2	0	0	0	150	1	1	0	0	NA	NA	NA	14	13	240	240	346	33	43	74	2	0	0	0.008	0	0
.	19.01.16-03.06.32-1-423679	34	1	1	0	0	0	0	0	0	0	0	NA	NA	NA	9	11	239	238	347	0	0	0	0	0	0	0	0	0
.	19.01.16-03.06.33-1-423682	339	29	29	8	0	6	603	27	27	0	0	NA	NA	NA	88	93	261	262	383	139	191	273	51	17	18	0.195	0.065	0.047
.	19.01.16-03.06.35-1-423684	33	1	1	0	0	0	0	0	0	0	0	NA	NA	NA	5	13	238	236	352	0	0	0	0	0	0	0	0	0
.	19.01.16-03.06.37-1-423687	34	1	1	0	0	0	0	0	0	0	0	NA	NA	NA	14	10	239	238	346	0	0	0	0	0	0	0	0	0
.	19.01.16-03.06.39-1-423690	34	1	1	0	0	0	0	0	0	0	0	NA	NA	NA	11	10	237	240	346	0	0	0	0	0	1	0	0	0.003
.	19.01.16-03.06.39-1-423691	336	43	43	10	0	7	587	41	41	0	0	NA	NA	NA	111	92	261	266	378	141	185	261	47	63	36	0.18	0.237	0.095
.	19.01.16-03.06.42-1-423694	409	59	59	21	0	15	613	53	53	0	0	NA	NA	NA	121	111	271	267	386	148	191	274	107	70	31	0.395	0.262	0.08
.	19.01.16-03.06.42-1-423695	64	2	2	1	0	1	450	1	1	0	0	NA	NA	NA	16	19	239	242	351	107	137	206	0	0	4	0	0	0.011
.	19.01.16-03.06.43-1-423696	124	11	11	3	0	3	551	10	10	0	0	NA	NA	NA	40	44	251	249	357	127	175	249	32	4	2	0.127	0.016	0.006
.	19.01.16-03.06.54-1-423702	116	9	9	2	0	2	526	7	7	0	0	NA	NA	NA	32	34	237	252	358	116	169	241	17	7	5	0.072	0.028	0.014
.	19.01.16-03.06.54-1-423703	120	8	8	1	0	1	545	7	7	0	0	NA	NA	NA	33	48	255	253	353	130	172	243	15	0	7	0.059	0	0.02
.	19.01.16-03.07.02-1-423704	30	1	1	1	0	1	0	0	0	0	0	NA	NA	NA	10	12	241	240	344	0	0	0	0	0	0	0	0	0
.	19.01.16-03.07.04-1-423709	298	48	48	10	0	9	594	45	45	0	0	NA	NA	NA	95	98	260	268	383	140	187	267	63	54	40	0.242	0.201	0.104
.	19.01.16-03.07.06-1-423710	64	2	2	2	0	2	530	1	1	0	0	NA	NA	NA	25	31	241	249	354	119	169	242	0	0	3	0	0	0.008
.	19.01.16-03.07.11-1-423717	255	22	22	7	0	5	555	18	18	0	0	NA	NA	NA	53	54	249	250	368	126	173	256	36	21	26	0.145	0.084	0.071
.	19.01.16-03.07.12-1-423718	181	16	16	3	0	3	567	14	14	0	0	NA	NA	NA	50	64	251	260	366	128	181	258	34	7	23	0.135	0.027	0.063
.	19.01.16-03.07.13-1-423719	116	7	7	0	0	0	531	6	6	0	0	NA	NA	NA	32	27	244	240	356	121	164	246	7	0	9	0.029	0	0.025
.	19.01.16-03.07.21-1-423720	247	47	47	12	0	8	584	44	44	0	0	NA	NA	NA	69	86	258	254	387	132	175	277	85	33	37	0.329	0.13	0.096
.	19.01.16-03.07.22-1-423721	118	6	6	0	0	0	530	5	5	0	0	NA	NA	NA	39	34	248	246	353	124	166	240	2	4	5	0.008	0.016	0.014
.	19.01.16-03.07.30-1-423739	209	9	9	2	0	2	560	8	8	0	0	NA	NA	NA	45	56	250	255	364	130	179	251	10	17	11	0.04	0.067	0.03
.	19.01.16-03.07.39-1-423748	120	17	17	7	0	5	539	16	16	0	0	NA	NA	NA	34	35	242	252	354	122	174	243	18	19	12	0.074	0.075	0.034
.	19.01.16-03.07.41-1-423750	245	66	66	21	0	13	560	61	61	0	0	NA	NA	NA	68	65	256	252	370	129	173	258	109	58	55	0.426	0.23	0.149
.	19.01.16-03.07.42-1-423753	87	3	3	3	0	3	529	1	1	0	0	NA	NA	NA	23	25	245	244	349	120	170	239	4	0	2	0.016	0	0.006
.	19.01.16-03.07.52-1-423758	269	87	87	38	0	26	576	83	83	0	0	NA	NA	NA	73	79	255	258	379	129	177	270	142	86	43	0.557	0.333	0.113
.	19.01.16-03.07.54-1-423759	185	18	18	4	0	3	566	17	17	0	0	NA	NA	NA	61	62	253	254	368	130	180	256	25	6	25	0.099	0.024	0.068
.	19.01.16-03.07.55-1-423760	179	10	10	1	0	1	541	8	8	0	0	NA	NA	NA	52	48	249	247	365	124	170	247	4	14	7	0.016	0.057	0.019
.	19.01.16-03.07.58-1-423761	34	1	1	0	0	0	0	0	0	0	0	NA	NA	NA	7	15	237	243	348	0	0	0	0	0	1	0	0	0.003
.	19.01.16-03.08.01-1-423762	113	4	4	1	0	1	524	3	3	0	0	NA	NA	NA	32	21	241	244	349	119	169	236	5	3	5	0.021	0.012	0.014
.	19.01.16-03.08.10-1-423767	66	2	2	0	0	0	533	1	1	0	0	NA	NA	NA	25	31	247	242	355	121	169	243	0	3	5	0	0.012	0.014
.	19.01.16-03.08.17-1-423768	148	14	14	2	0	1	541	10	10	0	0	NA	NA	NA	35	38	244	247	360	122	170	249	29	6	2	0.119	0.024	0.006
.	19.01.16-03.08.17-1-423769	65	3	3	1	0	1	529	2	2	0	0	NA	NA	NA	22	25	244	239	355	124	163	242	0	2	5	0	0.008	0.014
.	19.01.16-03.08.18-1-423770	93	4	4	1	0	1	519	3	3	0	0	NA	NA	NA	29	24	243	245	349	116	168	235	0	0	8	0	0	0.023
.	19.01.16-03.08.23-1-423788	205	20	20	2	0	2	555	19	19	0	0	NA	NA	NA	55	57	255	251	364	131	173	251	15	21	19	0.059	0.084	0.052
.	19.01.16-03.08.27-1-423789	118	9	9	2	0	2	539	8	8	0	0	NA	NA	NA	29	32	244	245	356	121	172	246	7	11	7	0.029	0.045	0.02
.	19.01.16-03.08.32-1-423793	348	36	36	10	0	8	587	34	34	0	0	NA	NA	NA	92	85	253	266	379	130	188	269	50	32	37	0.198	0.12	0.098
.	19.01.16-03.08.33-1-423796	63	2	2	0	0	0	202	1	1	0	0	NA	NA	NA	13	14	243	241	343	41	64	97	0	0	6	0	0	0.017
.	19.01.16-03.08.34-1-423797	214	43	43	15	0	11	566	38	38	0	0	NA	NA	NA	69	66	259	257	363	134	181	251	74	29	30	0.286	0.113	0.083
.	19.01.16-03.08.39-1-423804	89	3	3	0	0	0	520	2	2	0	0	NA	NA	NA	29	27	247	244	349	119	165	236	1	3	0	0.004	0.012	0
.	19.01.16-03.08.45-1-423806	121	7	7	3	0	2	533	5	5	0	0	NA	NA	NA	54	39	248	244	360	123	167	243	7	4	8	0.028	0.016	0.022
.	19.01.16-03.08.49-1-423810	61	3	3	2	0	2	149	2	2	0	0	NA	NA	NA	9	13	240	239	347	37	45	67	0	0	5	0	0	0.014
.	19.01.16-03.08.53-1-423812	32	1	1	0	0	0	0	0	0	0	0	NA	NA	NA	7	8	241	236	344	0	0	0	0	0	1	0	0	0.003
.	19.01.16-03.08.55-1-423813	118	5	5	3	0	3	533	3	3	0	0	NA	NA	NA	41	31	245	243	356	125	167	241	1	0	5	0.004	0	0.014
.	19.01.16-03.08.55-1-423814	175	11	11	4	0	4	561	10	10	0	0	NA	NA	NA	60	62	250	249	376	130	169	262	11	15	1	0.044	0.06	0.003
.	19.01.16-03.08.57-1-423816	291	27	27	8	0	5	584	25	25	0	0	NA	NA	NA	89	88	266	268	367	143	184	257	49	36	13	0.184	0.134	0.035
.	19.01.16-03.09.07-1-423821	153	11	11	2	0	2	538	6	6	0	0	NA	NA	NA	41	37	251	244	355	126	169	243	9	1	22	0.036	0.004	0.062
.	19.01.16-03.09.11-1-423828	145	13	13	2	0	2	555	9	9	0	0	NA	NA	NA	51	53	251	251	364	130	177	248	3	18	13	0.012	0.072	0.036
.	19.01.16-03.09.15-1-423829	120	15	15	3	0	3	530	14	14	0	0	NA	NA	NA	36	28	248	243	350	124	166	240	11	10	24	0.044	0.041	0.069
.	19.01.16-03.09.28-1-423846	89	6	6	2	0	2	532	5	5	0	0	NA	NA	NA	22	29	247	241	354	120	166	246	2	4	5	0.008	0.017	0.014
.	19.01.16-03.09.34-1-423852	60	2	2	2	0	2	201	1	1	0	0	NA	NA	NA	16	26	247	245	347	47	62	92	0	2	0	0	0.008	0
.	19.01.16-03.09.37-1-423857	120	7	7	3	0	3	532	6	6	0	0	NA	NA	NA	36	29	244	243	355	122	167	243	6	9	5	0.025	0.037	0.014
.	19.01.16-03.09.38-1-423858	56	2	2	0	0	0	101	1	1	0	0	NA	NA	NA	19	17	240	242	348	21	32	48	0	5	2	0	0.021	0.006
.	19.01.16-03.09.40-1-423861	66	2	2	0	0	0	533	1	1	0	0	NA	NA	NA	18	24	241	241	355	119	167	247	2	2	0	0.008	0.008	0
.	19.01.16-03.09.43-1-423863	60	2	2	0	0	0	353	0	0	0	0	NA	NA	NA	12	13	238	240	348	82	111	160	0	3	1	0	0.012	0.003
.	19.01.16-03.09.43-1-423864	58	2	2	0	0	0	521	1	1	0	0	NA	NA	NA	30	19	242	242	348	121	164	236	0	5	2	0	0.021	0.006
.	19.01.16-03.09.45-1-423865	34	1	1	1	0	1	0	0	0	0	0	NA	NA	NA	9	14	238	243	346	0	0	0	0	0	1	0	0	0.003
.	19.01.16-03.09.47-1-423868	39	1	1	0	0	0	0	0	0	0	0	NA	NA	NA	12	11	238	238	348	0	0	0	0	0	1	0	0	0.003
.	19.01.16-03.09.47-1-423870	65	4	4	0	0	0	535	2	2	0	0	NA	NA	NA	20	34	243	249	355	123	171	241	0	6	4	0	0.024	0.011
.	19.01.16-03.09.48-1-423871	271	35	35	8	0	4	588	31	31	0	0	NA	NA	NA	65	86	267	254	378	144	180	264	65	25	37	0.243	0.098	0.098
.	19.01.16-03.09.50-1-423873	35	1	1	0	0	0	0	0	0	0	0	NA	NA	NA	7	7	237	239	344	0	0	0	0	0	3	0	0	0.009
.	19.01.16-03.09.53-1-423874	120	9	9	0	0	0	538	7	7	0	0	NA	NA	NA	39	40	248	251	354	124	170	244	10	7	5	0.04	0.028	0.014
.	19.01.16-03.09.53-1-423875	61	2	2	1	0	1	535	1	1	0	0	NA	NA	NA	9	24	243	243	351	120	169	246	8	0	0	0.033	0	0
.	19.01.16-03.09.53-1-423876	233	50	50	10	0	7	556	46	46	0	0	NA	NA	NA	58	58	253	249	369	127	172	257	80	34	49	0.316	0.137	0.133
.	19.01.16-03.09.54-1-423877	231	59	59	15	0	12	572	54	54	0	0	NA	NA	NA	62	72	256	255	374	133	177	262	48	78	31	0.188	0.306	0.083
.	19.01.16-03.09.56-1-423878	34	1	1	0	0	0	0	0	0	0	0	NA	NA	NA	7	15	243	239	346	0	0	0	0	0	0	0	0	0
.	19.01.16-03.09.57-1-423879	61	2	2	0	0	0	529	1	1	0	0	NA	NA	NA	21	24	249	239	349	125	165	239	0	0	4	0	0	0.011
.	19.01.16-03.09.59-1-423880	65	3	3	2	0	2	502	2	2	0	0	NA	NA	NA	18	21	240	243	351	111	158	233	5	3	2	0.021	0.012	0.006
.	19.01.16-03.10.02-1-423885	242	13	13	6	0	2	573	12	12	0	0	NA	NA	NA	71	72	260	253	372	134	178	261	20	14	8	0.077	0.055	0.022
.	19.01.16-03.10.06-1-423886	151	21	21	6	0	4	548	19	19	0	0	NA	NA	NA	40	50	252	243	368	127	167	254	37	21	30	0.147	0.086	0.082
.	19.01.16-03.10.10-1-423890	63	4	4	2	0	2	528	3	3	0	0	NA	NA	NA	19	24	243	240	354	122	165	241	3	0	16	0.012	0	0.045
.	19.01.16-03.10.12-1-423892	115	6	6	2	0	2	539	5	5	0	0	NA	NA	NA	34	36	242	246	361	119	170	250	10	7	5	0.041	0.028	0.014
.	19.01.16-03.10.13-1-423893	229	27	27	11	0	9	560	24	24	0	0	NA	NA	NA	72	66	256	248	375	130	169	261	20	50	33	0.078	0.202	0.088
.	19.01.16-03.10.27-1-423913	63	5	5	1	0	1	517	4	4	0	0	NA	NA	NA	29	15	240	240	348	120	159	238	0	3	8	0	0.012	0.023
.	19.01.16-03.10.28-1-423914	145	17	17	6	0	4	540	16	16	0	0	NA	NA	NA	48	52	257	250	358	126	170	244	25	18	17	0.097	0.072	0.047
.	19.01.16-03.10.30-1-423916	127	12	12	2	0	0	547	10	10	0	0	NA	NA	NA	32	49	252	245	365	125	168	254	9	1	18	0.036	0.004	0.049
.	19.01.16-03.10.42-1-423929	57	2	2	0	0	0	0	1	1	0	0	NA	NA	NA	14	18	242	243	346	0	0	0	0	3	0	0	0.012	0
.	19.01.16-03.10.42-1-423930	111	9	9	0	0	0	535	8	8	0	0	NA	NA	NA	40	34	246	247	354	126	167	242	3	3	16	0.012	0.012	0.045
.	19.01.16-03.10.49-1-423935	184	18	18	0	0	0	553	17	17	0	0	NA	NA	NA	37	50	247	249	367	123	175	255	19	12	4	0.077	0.048	0.011
.	19.01.16-03.10.50-1-423936	33	1	1	0	0	0	0	0	0	0	0	NA	NA	NA	10	8	239	238	344	0	0	0	0	3	0	0	0.013	0
.	19.01.16-03.10.52-1-423937	89	5	5	3	0	1	525	3	3	0	0	NA	NA	NA	29	25	241	243	354	117	166	242	5	1	5	0.021	0.004	0.014
.	19.01.16-03.11.02-1-423938	123	8	8	3	0	3	552	6	6	0	0	NA	NA	NA	35	50	246	254	363	122	177	253	9	17	10	0.037	0.067	0.028
.	19.01.16-03.11.03-1-423939	89	3	3	1	0	1	529	2	2	0	0	NA	NA	NA	30	28	247	244	350	119	169	241	1	0	2	0.004	0	0.006
.	19.01.16-03.11.04-1-423940	209	11	11	0	0	0	552	9	9	0	0	NA	NA	NA	49	49	250	252	360	126	176	250	13	6	6	0.052	0.024	0.017
.	19.01.16-03.11.07-1-423945	61	2	2	0	0	0	532	1	1	0	0	NA	NA	NA	14	27	247	246	347	124	170	238	2	0	3	0.008	0	0.009
.	19.01.16-03.11.09-1-423946	116	6	6	4	0	2	535	4	4	0	0	NA	NA	NA	43	39	245	249	358	122	170	243	0	11	11	0	0.044	0.031
.	19.01.16-03.11.10-1-423950	85	9	9	0	0	0	525	7	7	0	0	NA	NA	NA	21	27	243	249	348	121	169	235	0	12	5	0	0.048	0.014
.	19.01.16-03.11.16-1-423954	214	21	21	4	0	4	564	19	19	0	0	NA	NA	NA	54	75	260	250	378	134	172	258	13	34	7	0.05	0.136	0.019
.	19.01.16-03.11.17-1-423955	58	2	2	0	0	0	0	1	1	0	0	NA	NA	NA	21	23	243	245	348	0	0	0	4	1	0	0.016	0.004	0
.	19.01.16-03.11.20-1-423956	140	12	12	4	0	4	534	10	10	0	0	NA	NA	NA	40	32	246	247	352	122	168	244	32	5	2	0.13	0.02	0.006
.	19.01.16-03.11.21-1-423957	153	13	13	2	0	2	547	11	11	0	0	NA	NA	NA	58	48	249	249	363	123	172	252	14	4	9	0.056	0.016	0.025
.	19.01.16-03.11.21-1-423958	59	3	3	0	0	0	526	2	2	0	0	NA	NA	NA	21	19	242	244	346	119	169	238	7	5	2	0.029	0.02	0.006
.	19.01.16-03.11.24-1-423974	121	10	10	1	0	1	539	8	8	0	0	NA	NA	NA	29	40	248	245	360	125	169	245	6	9	9	0.024	0.037	0.025
.	19.01.16-03.11.27-1-423976	121	15	15	2	0	2	541	13	13	0	0	NA	NA	NA	29	39	252	245	355	128	168	245	10	12	6	0.04	0.049	0.017
.	19.01.16-03.11.29-1-423977	173	13	13	4	0	4	546	11	11	0	0	NA	NA	NA	45	46	246	252	361	120	177	249	21	12	11	0.085	0.048	0.03
.	19.01.16-03.11.29-1-423978	275	23	23	11	0	8	576	20	20	0	0	NA	NA	NA	73	78	259	258	374	137	177	262	48	13	31	0.185	0.05	0.083
.	19.01.16-03.11.37-1-423987	199	13	13	3	0	3	551	11	11	0	0	NA	NA	NA	44	46	249	248	362	127	173	251	9	11	11	0.036	0.044	0.03
.	19.01.16-03.11.44-1-423995	210	18	18	4	0	4	580	16	16	0	0	NA	NA	NA	68	75	256	263	369	134	188	258	27	20	10	0.105	0.076	0.027
.	19.01.16-03.11.45-1-423997	96	3	3	0	0	0	530	2	2	0	0	NA	NA	NA	29	26	242	244	353	120	165	245	0	15	0	0	0.061	0
.	19.01.16-03.11.47-1-424000	295	40	40	12	0	7	583	37	37	0	0	NA	NA	NA	86	83	254	265	377	130	187	266	74	36	32	0.291	0.136	0.085
.	19.01.16-03.11.50-1-424004	86	4	4	0	0	0	524	2	2	0	0	NA	NA	NA	21	17	242	242	346	121	166	237	8	0	2	0.033	0	0.006
.	19.01.16-03.11.53-1-424005	35	1	1	0	0	0	0	0	0	0	0	NA	NA	NA	14	8	236	239	346	0	0	0	2	0	0	0.008	0	0
.	19.01.16-03.11.53-1-424006	85	3	3	1	0	1	521	2	2	0	0	NA	NA	NA	26	18	240	242	349	116	166	239	0	6	0	0	0.025	0
.	19.01.16-03.11.56-1-424007	95	4	4	2	0	1	530	3	3	0	0	NA	NA	NA	18	27	244	246	350	123	166	241	0	2	6	0	0.008	0.017
.	19.01.16-03.12.01-1-424008	181	12	12	1	0	1	544	11	11	0	0	NA	NA	NA	49	45	246	249	363	123	172	249	4	6	12	0.016	0.024	0.033
.	19.01.16-03.12.05-1-424009	63	2	2	1	0	0	517	1	1	0	0	NA	NA	NA	23	15	241	241	346	119	164	234	2	5	0	0.008	0.021	0
.	19.01.16-03.12.06-1-424010	31	1	1	0	0	0	0	0	0	0	0	NA	NA	NA	11	10	239	237	347	0	0	0	2	0	0	0.008	0	0
.	19.01.16-03.12.08-1-424011	87	3	3	2	0	1	526	2	2	0	0	NA	NA	NA	24	21	239	244	351	119	165	242	0	6	0	0	0.025	0
.	19.01.16-03.12.08-1-424012	184	6	6	2	0	2	559	4	4	0	0	NA	NA	NA	59	59	255	252	365	130	176	253	4	5	10	0.016	0.02	0.027
.	19.01.16-03.12.12-1-424016	123	8	8	1	0	1	539	7	7	0	0	NA	NA	NA	40	38	248	249	354	123	174	242	13	20	8	0.052	0.08	0.023
.	19.01.16-03.12.13-1-424017	329	52	52	14	0	10	585	46	46	0	0	NA	NA	NA	100	93	266	260	380	142	179	264	85	42	42	0.32	0.162	0.111
.	19.01.16-03.12.20-1-424018	63	2	2	0	0	0	523	1	1	0	0	NA	NA	NA	32	16	238	240	351	115	166	242	0	2	4	0	0.008	0.011
.	19.01.16-03.12.20-1-424019	409	41	41	13	0	12	624	38	38	0	0	NA	NA	NA	102	127	278	275	387	152	200	272	77	60	34	0.277	0.218	0.088
.	19.01.16-03.12.22-1-424024	206	17	17	5	0	4	570	14	14	0	0	NA	NA	NA	66	69	253	259	370	127	184	259	16	13	9	0.063	0.05	0.024
.	19.01.16-03.12.25-1-424040	462	57	57	20	0	15	632	49	49	0	0	NA	NA	NA	127	135	285	278	385	163	200	269	88	54	50	0.309	0.194	0.13
.	19.01.16-03.12.26-1-424041	125	13	13	5	0	5	535	11	11	0	0	NA	NA	NA	45	40	246	243	364	121	165	249	8	26	16	0.033	0.107	0.044
.	19.01.16-03.12.32-1-424044	178	11	11	0	0	0	560	10	10	0	0	NA	NA	NA	47	57	252	252	366	129	176	255	11	3	10	0.044	0.012	0.027
.	19.01.16-03.12.33-1-424047	114	10	10	1	0	1	525	8	8	0	0	NA	NA	NA	40	25	248	242	348	122	164	239	4	23	4	0.016	0.095	0.011
.	19.01.16-03.12.50-1-424061	179	12	12	2	0	2	551	10	10	0	0	NA	NA	NA	48	51	247	253	364	124	179	248	21	6	9	0.085	0.024	0.025
.	19.01.16-03.12.51-1-424062	89	12	12	3	0	3	526	10	10	0	0	NA	NA	NA	28	19	244	240	348	120	166	240	15	4	5	0.061	0.017	0.014
.	19.01.16-03.12.52-1-424063	249	56	56	11	0	8	569	52	52	0	0	NA	NA	NA	74	69	256	263	363	132	183	254	86	38	47	0.336	0.144	0.129
.	19.01.16-03.12.56-1-424064	34	1	1	0	0	0	0	0	0	0	0	NA	NA	NA	9	8	238	239	344	0	0	0	0	0	1	0	0	0.003
.	19.01.16-03.12.56-1-424065	321	65	65	18	0	12	580	64	64	0	0	NA	NA	NA	84	78	258	258	375	135	181	264	109	50	40	0.422	0.194	0.107
.	19.01.16-03.12.58-1-424066	34	1	1	0	0	0	0	0	0	0	0	NA	NA	NA	10	11	239	240	345	0	0	0	0	0	1	0	0	0.003
.	19.01.16-03.13.01-1-424067	144	12	12	4	0	3	537	10	10	0	0	NA	NA	NA	41	41	244	254	356	118	176	243	21	15	19	0.086	0.059	0.053
.	19.01.16-03.13.11-1-424076	89	3	3	0	0	0	526	2	2	0	0	NA	NA	NA	20	27	245	244	351	119	167	240	13	0	1	0.053	0	0.003
.	19.01.16-03.13.18-1-424080	117	14	14	2	0	2	546	13	13	0	0	NA	NA	NA	33	46	251	251	357	125	171	250	15	18	4	0.06	0.072	0.011
.	19.01.16-03.13.26-1-424096	244	12	12	2	0	2	566	11	11	0	0	NA	NA	NA	74	64	252	250	375	128	174	264	15	3	22	0.06	0.012	0.059
.	19.01.16-03.13.26-1-424097	66	4	4	3	0	3	520	3	3	0	0	NA	NA	NA	26	21	243	243	348	119	166	235	1	0	8	0.004	0	0.023
.	19.01.16-03.13.27-1-424098	96	9	9	0	0	0	533	7	7	0	0	NA	NA	NA	34	33	252	244	350	126	167	240	13	0	7	0.052	0	0.02
.	19.01.16-03.13.28-1-424099	31	1	1	0	0	0	0	0	0	0	0	NA	NA	NA	9	14	242	239	346	0	0	0	0	2	0	0	0.008	0
.	19.01.16-03.13.30-1-424102	174	9	9	3	0	2	542	8	8	0	0	NA	NA	NA	53	41	247	248	359	123	170	249	8	6	5	0.032	0.024	0.014
.	19.01.16-03.13.41-1-424113	70	6	6	2	0	1	522	5	5	0	0	NA	NA	NA	23	21	242	244	348	119	168	235	12	0	2	0.05	0	0.006
.	19.01.16-03.13.43-1-424114	292	41	41	5	0	4	588	37	37	0	0	NA	NA	NA	78	83	259	263	374	137	187	264	53	34	38	0.205	0.129	0.102
.	19.01.16-03.13.46-1-424115	147	17	17	6	0	6	538	15	15	0	0	NA	NA	NA	45	33	248	245	353	126	168	244	8	12	21	0.032	0.049	0.059
.	19.01.16-03.13.47-1-424118	243	27	27	9	0	7	560	24	24	0	0	NA	NA	NA	83	66	258	250	371	134	169	257	36	26	29	0.14	0.104	0.078
.	19.01.16-03.13.50-1-424121	380	85	85	22	0	16	604	78	78	0	0	NA	NA	NA	96	106	275	264	380	150	189	265	148	48	72	0.538	0.182	0.189
.	19.01.16-03.13.54-1-424122	292	62	62	16	0	12	589	51	51	0	0	NA	NA	NA	72	85	259	260	379	139	184	266	107	39	64	0.413	0.15	0.169
.	19.01.16-03.13.58-1-424124	60	3	3	0	0	0	521	1	1	0	0	NA	NA	NA	20	15	243	241	344	120	165	236	3	7	0	0.012	0.029	0
.	19.01.16-03.14.11-1-424128	122	13	13	9	0	6	537	12	12	0	0	NA	NA	NA	31	28	241	242	358	120	168	249	28	16	7	0.116	0.066	0.02
.	19.01.16-03.14.12-1-424129	119	6	6	1	0	1	544	5	5	0	0	NA	NA	NA	37	39	246	246	360	124	169	251	1	5	7	0.004	0.02	0.019
.	19.01.16-03.14.13-1-424130	232	41	41	11	0	10	556	37	37	0	0	NA	NA	NA	67	53	252	247	367	129	174	253	42	21	47	0.167	0.085	0.128
.	19.01.16-03.14.14-1-424131	35	1	1	0	0	0	0	0	0	0	0	NA	NA	NA	10	8	239	238	344	0	0	0	0	0	2	0	0	0.006
.	19.01.16-03.14.18-1-424132	112	7	7	0	0	0	530	6	6	0	0	NA	NA	NA	40	32	247	245	353	122	165	243	22	0	2	0.089	0	0.006
.	19.01.16-03.14.25-1-424149	96	4	4	1	0	0	536	3	3	0	0	NA	NA	NA	36	30	248	244	351	123	166	247	0	6	5	0	0.025	0.014
.	19.01.16-03.14.30-1-424151	295	39	39	4	0	4	591	37	37	0	0	NA	NA	NA	80	89	265	257	380	140	185	266	71	31	25	0.268	0.121	0.066
.	19.01.16-03.14.34-1-424156	62	2	2	0	0	0	525	1	1	0	0	NA	NA	NA	18	21	240	246	348	117	168	240	2	0	1	0.008	0	0.003
.	19.01.16-03.14.35-1-424159	357	65	65	25	0	18	618	62	62	0	0	NA	NA	NA	101	112	263	269	393	140	194	284	86	82	66	0.327	0.305	0.168
.	19.01.16-03.14.37-1-424161	110	10	10	1	0	1	534	9	9	0	0	NA	NA	NA	25	32	248	245	352	123	169	242	0	20	14	0	0.082	0.04
.	19.01.16-03.14.40-1-424165	34	1	1	0	0	0	0	0	0	0	0	NA	NA	NA	9	11	236	239	349	0	0	0	0	5	0	0	0.021	0
.	19.01.16-03.14.43-1-424167	169	42	42	11	0	9	556	40	40	0	0	NA	NA	NA	47	58	247	257	367	122	179	255	60	29	35	0.243	0.113	0.095
.	19.01.16-03.14.47-1-424170	158	13	13	1	0	1	537	12	12	0	0	NA	NA	NA	58	46	248	248	363	121	168	248	20	18	2	0.081	0.073	0.006
.	19.01.16-03.15.01-1-424173	379	33	33	7	0	6	603	32	32	0	0	NA	NA	NA	127	103	266	269	381	143	190	270	47	39	39	0.177	0.145	0.102
.	19.01.16-03.15.06-1-424175	156	35	35	7	0	5	542	30	30	0	0	NA	NA	NA	56	41	254	246	354	129	169	244	43	38	36	0.169	0.154	0.102
.	19.01.16-03.15.10-1-424182	147	7	7	1	0	1	545	5	5	0	0	NA	NA	NA	56	46	252	248	359	128	172	245	5	13	1	0.02	0.052	0.003
.	19.01.16-03.15.17-1-424187	120	11	11	1	0	1	527	8	8	0	0	NA	NA	NA	28	28	241	245	355	115	169	243	5	4	15	0.021	0.016	0.042
.	19.01.16-03.15.29-1-424203	176	10	10	3	0	2	552	9	9	0	0	NA	NA	NA	39	41	251	246	357	127	173	252	12	11	6	0.048	0.045	0.017
.	19.01.16-03.15.32-1-424207	125	10	10	3	0	2	541	9	9	0	0	NA	NA	NA	46	44	246	248	363	123	170	248	36	6	13	0.146	0.024	0.036
.	19.01.16-03.15.35-1-424211	127	24	24	2	0	2	535	22	22	0	0	NA	NA	NA	55	43	248	247	361	121	164	250	30	30	6	0.121	0.121	0.017
.	19.01.16-03.15.37-1-424215	297	47	47	9	0	8	576	43	43	0	0	NA	NA	NA	89	76	251	264	374	129	186	261	87	42	39	0.347	0.159	0.104
.	19.01.16-03.15.44-1-424220	66	3	3	0	0	0	526	0	0	0	0	NA	NA	NA	18	24	240	245	352	119	167	240	0	0	11	0	0	0.031
.	19.01.16-03.15.49-1-424225	92	4	4	2	0	2	530	2	2	0	0	NA	NA	NA	30	25	242	244	352	119	171	240	6	0	4	0.025	0	0.011
.	19.01.16-03.15.54-1-424226	297	79	79	18	0	15	581	74	74	0	0	NA	NA	NA	83	79	256	260	376	133	185	263	110	64	47	0.43	0.246	0.125
.	19.01.16-03.15.56-1-424227	390	56	56	13	0	11	611	53	53	0	0	NA	NA	NA	106	108	273	262	386	150	185	276	92	49	39	0.337	0.187	0.101
.	19.01.16-03.15.57-1-424228	58	2	2	1	0	1	521	1	1	0	0	NA	NA	NA	30	25	246	243	349	116	169	236	3	0	5	0.012	0	0.014
.	19.01.16-03.15.58-1-424229	114	9	9	1	0	1	530	7	7	0	0	NA	NA	NA	36	30	240	243	360	117	167	246	17	5	8	0.071	0.021	0.022
.	19.01.16-03.16.03-1-424230	118	5	5	1	0	1	539	4	4	0	0	NA	NA	NA	48	35	248	243	357	122	167	250	12	7	2	0.048	0.029	0.006
.	19.01.16-03.16.05-1-424231	93	4	4	0	0	0	546	3	3	0	0	NA	NA	NA	32	47	248	253	359	123	176	247	10	3	1	0.04	0.012	0.003
.	19.01.16-03.16.09-1-424232	123	12	12	1	0	1	530	11	11	0	0	NA	NA	NA	34	29	244	245	353	122	166	242	10	14	2	0.041	0.057	0.006
.	19.01.16-03.16.11-1-424236	63	3	3	0	0	0	525	2	2	0	0	NA	NA	NA	21	22	240	244	351	118	167	240	6	0	3	0.025	0	0.009
.	19.01.16-03.16.20-1-424237	172	10	10	3	0	3	559	9	9	0	0	NA	NA	NA	54	59	253	253	366	130	175	254	34	8	16	0.134	0.032	0.044
.	19.01.16-03.16.20-1-424238	33	1	1	0	0	0	0	0	0	0	0	NA	NA	NA	3	18	238	243	350	0	0	0	3	0	0	0.013	0	0
.	19.01.16-03.16.22-1-424239	62	2	2	1	0	1	530	1	1	0	0	NA	NA	NA	19	23	241	244	351	119	169	242	0	2	2	0	0.008	0.006
.	19.01.16-03.16.23-1-424259	181	20	20	5	0	2	578	19	19	0	0	NA	NA	NA	54	84	253	271	373	130	187	261	24	39	23	0.095	0.144	0.062
.	19.01.16-03.16.25-1-424260	265	28	28	14	0	10	590	25	25	0	0	NA	NA	NA	68	88	262	256	383	138	182	270	67	18	22	0.256	0.07	0.057
.	19.01.16-03.16.35-1-424268	229	25	25	3	0	3	564	23	23	0	0	NA	NA	NA	63	55	255	251	362	132	179	253	52	9	8	0.204	0.036	0.022
.	19.01.16-03.16.35-1-424269	116	7	7	3	0	3	527	6	6	0	0	NA	NA	NA	43	29	245	245	352	122	161	244	4	14	1	0.016	0.057	0.003
.	19.01.16-03.16.45-1-424277	294	41	41	6	0	6	584	39	39	0	0	NA	NA	NA	72	87	258	265	377	131	189	264	64	35	44	0.248	0.132	0.117
.	19.01.16-03.16.46-1-424278	88	3	3	1	0	0	531	2	2	0	0	NA	NA	NA	32	27	245	243	352	122	167	242	0	8	2	0	0.033	0.006
.	19.01.16-03.16.52-1-424283	34	1	1	0	0	0	0	0	0	0	0	NA	NA	NA	8	9	239	238	345	0	0	0	0	0	0	0	0	0
.	19.01.16-03.16.55-1-424284	124	12	12	3	0	3	534	11	11	0	0	NA	NA	NA	50	39	249	250	353	121	173	240	8	18	6	0.032	0.072	0.017
.	19.01.16-03.17.01-1-424285	33	1	1	1	0	1	0	0	0	0	0	NA	NA	NA	8	7	239	238	343	0	0	0	0	0	1	0	0	0.003
.	19.01.16-03.17.03-1-424286	175	11	11	4	0	3	555	9	9	0	0	NA	NA	NA	61	57	256	250	364	129	174	252	19	12	1	0.074	0.048	0.003
.	19.01.16-03.17.03-1-424287	152	29	29	2	0	1	552	28	28	0	0	NA	NA	NA	38	51	254	250	360	130	173	249	30	27	19	0.118	0.108	0.053
.	19.01.16-03.17.08-1-424292	152	18	18	5	0	4	547	16	16	0	0	NA	NA	NA	49	41	243	249	362	121	174	252	15	30	12	0.062	0.12	0.033
.	19.01.16-03.17.11-1-424296	89	8	8	2	0	1	530	6	6	0	0	NA	NA	NA	39	40	252	241	360	123	164	243	8	9	10	0.032	0.037	0.028
.	19.01.16-03.17.11-1-424297	32	1	1	0	0	0	0	0	0	0	0	NA	NA	NA	11	12	239	240	346	0	0	0	1	0	0	0.004	0	0
.	19.01.16-03.17.13-1-424298	94	3	3	1	0	1	528	2	2	0	0	NA	NA	NA	39	28	242	243	356	118	166	244	0	8	1	0	0.033	0.003
.	19.01.16-03.17.17-1-424302	98	5	5	1	0	1	531	3	3	0	0	NA	NA	NA	30	37	247	244	359	121	170	240	1	8	3	0.004	0.033	0.008
.	19.01.16-03.17.28-1-424318	35	1	1	0	0	0	0	0	0	0	0	NA	NA	NA	11	8	238	240	343	0	0	0	0	0	0	0	0	0
.	19.01.16-03.17.29-1-424319	186	18	18	5	0	5	557	13	13	0	0	NA	NA	NA	71	70	266	251	366	138	171	248	25	23	4	0.094	0.092	0.011
.	19.01.16-03.17.31-1-424323	152	18	18	2	0	2	549	15	15	0	0	NA	NA	NA	57	55	252	251	365	124	173	252	18	16	6	0.071	0.064	0.016
.	19.01.16-03.17.32-1-424324	322	14	14	1	0	1	581	13	13	0	0	NA	NA	NA	93	80	260	259	374	131	185	265	18	13	19	0.069	0.05	0.051
.	19.01.16-03.17.33-1-424326	62	2	2	0	0	0	526	1	1	0	0	NA	NA	NA	25	23	243	245	348	117	169	240	0	2	3	0	0.008	0.009
.	19.01.16-03.17.39-1-424333	120	10	10	1	0	1	540	8	8	0	0	NA	NA	NA	41	47	251	252	357	123	175	242	9	2	13	0.036	0.008	0.036
.	19.01.16-03.17.40-1-424335	146	9	9	3	0	3	548	6	6	0	0	NA	NA	NA	46	45	249	246	363	127	166	255	23	8	3	0.092	0.033	0.008
.	19.01.16-03.17.46-1-424339	94	11	11	2	0	1	536	9	9	0	0	NA	NA	NA	32	34	247	246	354	122	171	243	14	17	0	0.057	0.069	0
.	19.01.16-03.17.47-1-424342	143	15	15	9	0	9	548	14	14	0	0	NA	NA	NA	53	45	251	251	356	127	176	245	28	22	9	0.112	0.088	0.025
.	19.01.16-03.17.52-1-424344	383	27	27	10	0	7	629	25	25	0	0	NA	NA	NA	111	130	277	275	391	153	198	278	54	35	37	0.195	0.127	0.095
.	19.01.16-03.17.57-1-424345	64	5	5	1	0	1	523	4	4	0	0	NA	NA	NA	25	23	240	243	353	116	165	242	2	5	2	0.008	0.021	0.006
.	19.01.16-03.18.01-1-424346	376	42	42	12	0	10	606	36	36	0	0	NA	NA	NA	95	109	262	271	389	140	191	275	94	11	43	0.359	0.041	0.111
.	19.01.16-03.18.01-1-424347	115	4	4	0	0	0	537	3	3	0	0	NA	NA	NA	37	37	252	242	356	126	165	246	2	4	0	0.008	0.017	0
.	19.01.16-03.18.01-1-424348	59	2	2	0	0	0	499	1	1	0	0	NA	NA	NA	8	11	239	238	347	114	158	227	0	0	6	0	0	0.017
.	19.01.16-03.18.03-1-424349	412	37	37	9	0	5	598	34	34	0	0	NA	NA	NA	130	102	271	263	381	146	186	266	72	28	24	0.266	0.106	0.063
.	19.01.16-03.18.12-1-424354	272	23	23	9	0	7	569	19	19	0	0	NA	NA	NA	95	74	260	250	377	132	171	266	46	23	14	0.177	0.092	0.037
.	19.01.16-03.18.13-1-424355	67	3	3	0	0	0	519	2	2	0	0	NA	NA	NA	29	21	245	243	346	119	163	237	0	0	5	0	0	0.014
.	19.01.16-03.18.14-1-424356	150	9	9	2	0	1	544	8	8	0	0	NA	NA	NA	61	53	249	259	358	124	175	245	8	21	7	0.032	0.081	0.02
.	19.01.16-03.18.16-1-424357	128	6	6	4	0	4	559	5	5	0	0	NA	NA	NA	53	62	251	263	361	126	186	247	19	4	2	0.076	0.015	0.006
.	19.01.16-03.18.21-1-424360	57	2	2	1	0	1	526	1	1	0	0	NA	NA	NA	25	28	244	243	354	120	166	240	0	4	1	0	0.016	0.003
.	19.01.16-03.18.27-1-424376	86	4	4	0	0	0	531	3	3	0	0	NA	NA	NA	40	32	243	243	359	119	166	246	4	4	0	0.016	0.016	0
.	19.01.16-03.18.36-1-424383	266	31	31	8	0	6	585	29	29	0	0	NA	NA	NA	68	80	252	260	381	132	183	270	53	53	21	0.21	0.204	0.055
.	19.01.16-03.18.41-1-424390	351	87	87	18	0	16	552	81	81	0	0	NA	NA	NA	82	61	255	251	368	127	170	255	139	56	52	0.545	0.223	0.141
.	19.01.16-03.18.41-1-424391	27	1	1	0	0	0	0	0	0	0	0	NA	NA	NA	6	7	238	236	346	0	0	0	0	0	0	0	0	0
.	19.01.16-03.18.43-1-424392	128	5	5	3	0	3	552	4	4	0	0	NA	NA	NA	42	56	252	258	359	125	177	250	3	6	5	0.012	0.023	0.014
.	19.01.16-03.18.45-1-424393	96	8	8	3	0	3	524	7	7	0	0	NA	NA	NA	30	24	247	239	351	126	164	234	2	11	11	0.008	0.046	0.031
.	19.01.16-03.18.45-1-424394	302	62	62	16	0	14	582	57	57	0	0	NA	NA	NA	88	85	256	258	384	127	180	275	127	45	28	0.496	0.174	0.073
.	19.01.16-03.18.56-1-424399	159	9	9	3	0	3	561	8	8	0	0	NA	NA	NA	58	68	252	254	375	129	177	255	8	9	11	0.032	0.035	0.029
.	19.01.16-03.19.02-1-424401	85	3	3	0	0	0	539	2	2	0	0	NA	NA	NA	26	36	245	252	352	119	175	245	4	0	3	0.016	0	0.009
.	19.01.16-03.19.04-1-424402	178	10	10	0	0	0	551	7	7	0	0	NA	NA	NA	49	52	253	250	362	130	175	246	4	7	10	0.016	0.028	0.028
.	19.01.16-03.19.07-1-424403	34	1	1	0	0	0	0	0	0	0	0	NA	NA	NA	8	17	240	243	347	0	0	0	2	0	0	0.008	0	0
.	19.01.16-03.19.09-1-424408	92	6	6	4	0	4	513	4	4	0	0	NA	NA	NA	36	17	239	242	349	114	161	238	5	3	1	0.021	0.012	0.003
.	19.01.16-03.19.09-1-424409	238	34	34	9	0	8	576	33	33	0	0	NA	NA	NA	56	75	259	261	368	137	181	258	67	36	31	0.259	0.138	0.084
.	19.01.16-03.19.16-1-424413	235	37	37	9	0	4	558	35	35	0	0	NA	NA	NA	68	55	255	254	359	131	177	250	72	36	28	0.282	0.142	0.078
.	19.01.16-03.19.17-1-424417	55	2	2	2	0	2	50	1	1	0	0	NA	NA	NA	10	15	237	244	347	11	12	27	0	1	1	0	0.004	0.003
.	19.01.16-03.19.23-1-424434	256	62	62	17	0	14	563	60	60	0	0	NA	NA	NA	69	67	253	256	371	127	178	258	107	67	23	0.423	0.262	0.062
.	19.01.16-03.19.25-1-424435	292	82	82	21	0	20	573	78	78	0	0	NA	NA	NA	85	73	251	258	377	129	178	266	124	82	45	0.494	0.318	0.119
.	19.01.16-03.19.27-1-424436	59	2	2	1	0	1	522	1	1	0	0	NA	NA	NA	24	21	240	245	349	118	164	240	4	0	4	0.017	0	0.011
.	19.01.16-03.19.30-1-424437	121	8	8	2	0	1	536	7	7	0	0	NA	NA	NA	41	43	240	250	366	118	169	249	24	4	7	0.1	0.016	0.019
.	19.01.16-03.19.40-1-424448	120	4	4	0	0	0	530	3	3	0	0	NA	NA	NA	29	22	242	246	347	118	171	241	0	2	4	0	0.008	0.012
.	19.01.16-03.19.55-1-424455	63	2	2	1	0	1	400	1	1	0	0	NA	NA	NA	16	23	241	246	349	87	129	184	1	3	0	0.004	0.012	0
.	19.01.16-03.19.56-1-424456	116	7	7	1	0	1	539	6	6	0	0	NA	NA	NA	41	49	241	253	368	115	173	251	7	1	9	0.029	0.004	0.024
.	19.01.16-03.20.03-1-424461	209	11	11	3	0	3	557	10	10	0	0	NA	NA	NA	56	53	248	248	370	126	173	258	26	16	0	0.105	0.065	0
.	19.01.16-03.20.06-1-424462	261	45	45	13	0	9	578	42	42	0	0	NA	NA	NA	86	82	261	257	377	137	177	264	47	37	62	0.18	0.144	0.164
.	19.01.16-03.20.08-1-424463	263	40	40	8	0	6	572	36	36	0	0	NA	NA	NA	82	76	252	261	376	125	183	264	75	17	36	0.298	0.065	0.096
.	19.01.16-03.20.14-1-424468	63	2	2	0	0	0	399	1	1	0	0	NA	NA	NA	20	14	239	243	345	91	125	183	0	0	3	0	0	0.009
.	19.01.16-03.20.16-1-424469	32	1	1	0	0	0	0	0	0	0	0	NA	NA	NA	8	11	240	239	345	0	0	0	0	0	2	0	0	0.006
.	19.01.16-03.20.18-1-424470	152	8	8	1	0	1	543	7	7	0	0	NA	NA	NA	47	41	247	248	359	124	171	248	5	11	8	0.02	0.044	0.022
.	19.01.16-03.20.26-1-424490	314	40	40	10	0	9	607	34	34	0	0	NA	NA	NA	71	105	264	266	388	142	190	275	80	37	29	0.303	0.139	0.075
.	19.01.16-03.20.26-1-424491	208	48	48	9	0	7	558	46	46	0	0	NA	NA	NA	66	54	249	254	364	125	179	254	73	43	60	0.293	0.169	0.165
.	19.01.16-03.20.27-1-424492	87	3	3	0	0	0	526	2	2	0	0	NA	NA	NA	20	19	242	238	352	122	165	239	0	1	3	0	0.004	0.009
.	19.01.16-03.20.38-1-424502	62	2	2	0	0	0	352	0	0	0	0	NA	NA	NA	13	9	239	238	345	81	116	155	1	0	3	0.004	0	0.009
.	19.01.16-03.20.41-1-424506	31	1	1	0	0	0	0	0	0	0	0	NA	NA	NA	8	10	241	239	343	0	0	0	1	0	0	0.004	0	0
.	19.01.16-03.20.43-1-424508	95	5	5	2	0	2	528	4	4	0	0	NA	NA	NA	32	28	244	244	353	121	165	242	5	10	0	0.02	0.041	0
.	19.01.16-03.20.44-1-424509	153	16	16	3	0	3	544	14	14	0	0	NA	NA	NA	48	42	250	248	357	127	169	248	15	10	15	0.06	0.04	0.042
.	19.01.16-03.20.48-1-424513	33	1	1	1	0	1	0	0	0	0	0	NA	NA	NA	15	10	240	237	346	0	0	0	0	1	0	0	0.004	0
.	19.01.16-03.20.50-1-424515	115	10	10	4	0	3	534	9	9	0	0	NA	NA	NA	33	29	242	247	353	120	170	244	23	1	8	0.095	0.004	0.023
.	19.01.16-03.20.58-1-424516	174	13	13	8	0	7	557	10	10	0	0	NA	NA	NA	59	57	255	251	364	130	176	251	35	2	12	0.137	0.008	0.033
.	19.01.16-03.21.02-1-424517	212	33	33	5	0	3	556	31	31	0	0	NA	NA	NA	70	60	248	259	366	123	182	251	32	33	44	0.129	0.127	0.12
.	19.01.16-03.21.09-1-424518	59	2	2	0	0	0	349	1	1	0	0	NA	NA	NA	14	15	239	240	349	76	107	166	0	2	1	0	0.008	0.003
.	19.01.16-03.21.12-1-424526	211	32	32	7	0	3	567	28	28	0	0	NA	NA	NA	76	62	257	252	366	134	176	257	62	21	29	0.241	0.083	0.079
.	19.01.16-03.21.13-1-424527	116	7	7	1	0	1	548	5	5	0	0	NA	NA	NA	41	51	255	247	362	127	169	252	2	10	11	0.008	0.04	0.03
.	19.01.16-03.21.14-1-424528	67	2	2	1	0	1	535	1	1	0	0	NA	NA	NA	28	36	246	248	355	122	168	245	0	4	5	0	0.016	0.014
.	19.01.16-03.21.20-1-424532	378	23	23	4	0	2	608	22	22	0	0	NA	NA	NA	96	117	267	265	398	142	188	278	71	10	23	0.266	0.038	0.058
.	19.01.16-03.21.24-1-424548	95	4	4	1	0	1	535	3	3	0	0	NA	NA	NA	36	32	244	249	352	118	173	244	0	7	10	0	0.028	0.028
.	19.01.16-03.21.25-1-424549	32	1	1	0	0	0	0	0	0	0	0	NA	NA	NA	14	13	237	243	346	0	0	0	0	3	0	0	0.012	0
.	19.01.16-03.21.28-1-424551	91	8	8	0	0	0	539	6	6	0	0	NA	NA	NA	26	33	246	244	356	124	170	245	11	7	3	0.045	0.029	0.008
.	19.01.16-03.21.31-1-424554	87	3	3	0	0	0	525	2	2	0	0	NA	NA	NA	29	26	243	244	352	119	167	239	3	2	0	0.012	0.008	0
.	19.01.16-03.21.32-1-424556	241	24	24	7	0	7	585	21	21	0	0	NA	NA	NA	74	83	261	257	378	137	180	268	42	21	10	0.161	0.082	0.026
.	19.01.16-03.21.34-1-424559	153	8	8	3	0	3	550	7	7	0	0	NA	NA	NA	60	49	252	250	360	128	173	249	26	11	0	0.103	0.044	0
.	19.01.16-03.21.42-1-424567	35	1	1	1	0	1	0	0	0	0	0	NA	NA	NA	6	7	239	237	344	0	0	0	0	1	0	0	0.004	0
.	19.01.16-03.21.45-1-424568	124	5	5	1	0	1	543	4	4	0	0	NA	NA	NA	43	39	246	249	357	122	174	247	7	5	6	0.028	0.02	0.017
.	19.01.16-03.21.46-1-424570	34	1	1	0	0	0	0	0	0	0	0	NA	NA	NA	9	8	238	239	344	0	0	0	0	0	1	0	0	0.003
[truncated: 1 more rows]
