# Supplementary material for: Modelling targeted rabies vaccination strategies for a domestic dog population with heterogeneous roaming patterns
Source: PLoS Negl Trop Dis. 2019 Jul 8;13(7):e0007582. doi: 10.1371/journal.pntd.0007582 (PMC6638970; doi:10.1371/journal.pntd.0007582)
Supplement: S1 Zip file folder — The files contain a summary for each simulation for its respective scenario. The files are named first with the population structure (FP, ED, RD, SD) and then the specific vaccination strategy used for that scenario. (ZIP) [file pntd.0007582.s002.zip › Supp_Files/FP_E0.5_R0.7_S0.9_all_measuresReport.txt]

scenario	iteration	duration	tot_deaths	rabid_dogs	moved	mov_DK	movInfect	n_vacc	n_cull	detDogs_cull	contDogs_cull	reactCull	preemptVaccCov_dogLevel	reactVaccCov_dogLevel	mean_Rt	non_rabid_dead	born	nb_in_exp_cat	nb_in_roam_cat	nb_stayhome	nb_exp_vacc	nb_roam_vacc	nb_stayhome_vacc	nb_contacting_explorer	nb_contacting_roamer	nb_contacting_stayhome	contact_per_explorer	contact_per_roamer	contact_per_stayhome
.	19.01.16-01.31.45-1-298810	172	29	29	8	0	8	611	26	26	0	0	NA	NA	NA	47	35	242	249	357	117	176	318	82	26	18	0.339	0.104	0.05
.	19.01.16-01.31.45-1-298811	59	2	2	1	0	0	589	1	1	0	0	NA	NA	NA	28	17	238	244	348	120	166	303	0	0	5	0	0	0.014
.	19.01.16-01.31.45-1-298812	37	1	1	0	0	0	0	0	0	0	0	NA	NA	NA	7	13	237	243	346	0	0	0	3	0	0	0.013	0	0
.	19.01.16-01.31.45-1-298813	36	1	1	0	0	0	0	0	0	0	0	NA	NA	NA	11	11	238	241	345	0	0	0	0	1	0	0	0.004	0
.	19.01.16-01.31.45-1-298814	147	5	5	0	0	0	620	3	3	0	0	NA	NA	NA	45	45	250	254	354	128	176	316	11	3	0	0.044	0.012	0
.	19.01.16-01.31.45-1-298815	181	13	13	3	0	2	631	12	12	0	0	NA	NA	NA	68	63	249	257	370	125	179	327	35	7	11	0.141	0.027	0.03
.	19.01.16-01.31.45-1-298816	177	24	24	5	0	2	630	21	21	0	0	NA	NA	NA	53	61	257	254	363	133	179	318	31	27	17	0.121	0.106	0.047
.	19.01.16-01.31.45-1-298817	88	4	4	1	0	1	609	3	3	0	0	NA	NA	NA	24	33	246	247	353	125	171	313	0	3	3	0	0.012	0.008
.	19.01.16-01.31.48-1-298822	206	17	17	4	0	4	624	15	15	0	0	NA	NA	NA	46	47	247	249	364	126	174	324	17	9	9	0.069	0.036	0.025
.	19.01.16-01.32.00-1-298827	32	1	1	0	0	0	0	0	0	0	0	NA	NA	NA	11	11	241	239	344	0	0	0	0	0	0	0	0	0
.	19.01.16-01.32.02-1-298829	67	6	6	1	0	1	604	5	5	0	0	NA	NA	NA	24	36	245	248	356	124	172	308	11	8	0	0.045	0.032	0
.	19.01.16-01.32.09-1-298831	33	1	1	0	0	0	0	0	0	0	0	NA	NA	NA	9	9	238	237	347	0	0	0	0	0	2	0	0	0.006
.	19.01.16-01.32.11-1-298832	176	6	6	2	0	2	618	5	5	0	0	NA	NA	NA	51	45	248	254	356	125	178	315	14	0	3	0.056	0	0.008
.	19.01.16-01.32.13-1-298833	120	4	4	1	0	1	608	2	2	0	0	NA	NA	NA	40	38	248	247	356	125	168	315	2	6	5	0.008	0.024	0.014
.	19.01.16-01.32.13-1-298834	235	18	18	1	0	0	654	16	16	0	0	NA	NA	NA	81	82	266	259	370	143	180	331	62	14	10	0.233	0.054	0.027
.	19.01.16-01.32.16-1-298837	197	28	28	4	0	3	626	22	22	0	0	NA	NA	NA	50	57	256	245	369	130	171	325	65	34	4	0.254	0.139	0.011
.	19.01.16-01.32.22-1-298860	205	45	45	9	0	6	624	41	41	0	0	NA	NA	NA	57	54	250	255	362	126	179	319	94	31	22	0.376	0.122	0.061
.	19.01.16-01.32.28-1-298862	92	4	4	2	0	2	600	3	3	0	0	NA	NA	NA	25	26	246	240	353	122	167	311	2	0	11	0.008	0	0.031
.	19.01.16-01.32.29-1-298863	32	1	1	0	0	0	0	0	0	0	0	NA	NA	NA	11	14	241	239	347	0	0	0	4	0	0	0.017	0	0
.	19.01.16-01.32.30-1-298864	143	16	16	6	0	5	624	14	14	0	0	NA	NA	NA	46	51	251	247	366	128	169	327	26	29	15	0.104	0.117	0.041
.	19.01.16-01.32.32-1-298865	93	6	6	1	0	0	601	5	5	0	0	NA	NA	NA	32	32	246	251	348	123	172	306	0	10	8	0	0.04	0.023
.	19.01.16-01.32.41-1-298878	81	5	5	1	0	1	594	3	3	0	0	NA	NA	NA	25	28	244	246	351	119	166	309	7	1	1	0.029	0.004	0.003
.	19.01.16-01.32.45-1-298883	232	18	18	5	0	5	631	17	17	0	0	NA	NA	NA	82	64	258	256	363	134	179	318	30	25	11	0.116	0.098	0.03
.	19.01.16-01.32.45-1-298884	89	5	5	3	0	3	614	4	4	0	0	NA	NA	NA	30	43	250	251	355	125	175	314	3	9	4	0.012	0.036	0.011
.	19.01.16-01.32.50-1-298890	151	16	16	9	0	9	612	13	13	0	0	NA	NA	NA	40	38	251	246	354	130	169	313	11	30	2	0.044	0.122	0.006
.	19.01.16-01.32.54-1-298892	92	3	3	2	0	2	617	2	2	0	0	NA	NA	NA	25	44	248	249	360	123	176	318	4	1	1	0.016	0.004	0.003
.	19.01.16-01.33.07-1-298898	92	7	7	4	0	3	612	5	5	0	0	NA	NA	NA	21	36	250	244	355	126	170	316	21	13	5	0.084	0.053	0.014
.	19.01.16-01.33.13-1-298899	89	12	12	3	0	3	594	11	11	0	0	NA	NA	NA	29	31	246	246	352	120	165	309	17	3	2	0.069	0.012	0.006
.	19.01.16-01.33.16-1-298902	58	2	2	0	0	0	592	1	1	0	0	NA	NA	NA	24	18	241	242	348	120	165	307	0	2	3	0	0.008	0.009
.	19.01.16-01.33.19-1-298923	89	6	6	3	0	2	591	4	4	0	0	NA	NA	NA	30	27	244	245	351	117	169	305	16	3	0	0.066	0.012	0
.	19.01.16-01.33.19-1-298924	62	4	4	0	0	0	585	3	3	0	0	NA	NA	NA	37	19	242	239	351	116	162	307	0	0	8	0	0	0.023
.	19.01.16-01.33.29-1-298926	61	2	2	1	0	1	604	1	1	0	0	NA	NA	NA	22	27	243	244	353	121	169	314	0	0	10	0	0	0.028
.	19.01.16-01.33.30-1-298927	117	20	20	3	0	3	611	19	19	0	0	NA	NA	NA	39	40	247	251	355	124	170	317	28	12	5	0.113	0.048	0.014
.	19.01.16-01.33.34-1-298932	67	3	3	2	0	2	590	2	2	0	0	NA	NA	NA	25	21	247	241	346	121	162	307	3	3	5	0.012	0.012	0.014
.	19.01.16-01.33.35-1-298933	237	64	64	18	0	13	638	62	62	0	0	NA	NA	NA	71	74	257	260	370	131	180	327	108	44	28	0.42	0.169	0.076
.	19.01.16-01.33.36-1-298935	145	12	12	2	0	2	607	10	10	0	0	NA	NA	NA	47	36	247	246	356	119	171	317	27	18	3	0.109	0.073	0.008
.	19.01.16-01.33.37-1-298938	60	2	2	2	0	2	593	1	1	0	0	NA	NA	NA	24	23	240	245	351	116	167	310	1	5	0	0.004	0.02	0
.	19.01.16-01.33.39-1-298941	88	8	8	1	0	1	596	7	7	0	0	NA	NA	NA	37	29	245	243	354	119	167	310	2	11	11	0.008	0.045	0.031
.	19.01.16-01.33.42-1-298946	291	34	34	10	0	6	655	29	29	0	0	NA	NA	NA	86	89	260	264	378	135	188	332	50	28	49	0.192	0.106	0.13
.	19.01.16-01.33.43-1-298948	151	6	6	2	0	2	605	5	5	0	0	NA	NA	NA	54	38	245	246	360	122	167	316	3	8	5	0.012	0.033	0.014
.	19.01.16-01.33.49-1-298956	151	10	10	2	0	1	621	9	9	0	0	NA	NA	NA	44	49	250	254	358	129	177	315	12	11	11	0.048	0.043	0.031
.	19.01.16-01.33.51-1-298957	183	17	17	5	0	3	613	15	15	0	0	NA	NA	NA	59	40	253	246	354	130	169	314	23	3	20	0.091	0.012	0.056
.	19.01.16-01.34.02-1-298965	124	6	6	1	0	1	603	5	5	0	0	NA	NA	NA	22	28	248	246	347	124	169	310	9	8	1	0.036	0.033	0.003
.	19.01.16-01.34.04-1-298966	206	10	10	4	0	4	625	7	7	0	0	NA	NA	NA	57	47	251	249	360	130	170	325	4	8	15	0.016	0.032	0.042
.	19.01.16-01.34.05-1-298967	32	1	1	0	0	0	0	0	0	0	0	NA	NA	NA	5	10	240	240	343	0	0	0	0	0	0	0	0	0
.	19.01.16-01.34.06-1-298968	188	23	23	2	0	1	620	20	20	0	0	NA	NA	NA	65	52	252	253	360	124	176	320	60	5	12	0.238	0.02	0.033
.	19.01.16-01.34.08-1-298970	91	4	4	2	0	2	592	2	2	0	0	NA	NA	NA	30	27	244	240	356	119	161	312	0	4	4	0	0.017	0.011
.	19.01.16-01.34.15-1-298974	238	15	15	4	0	3	625	12	12	0	0	NA	NA	NA	56	51	241	252	371	120	175	330	35	3	14	0.145	0.012	0.038
.	19.01.16-01.34.22-1-298993	59	2	2	0	0	0	101	1	1	0	0	NA	NA	NA	10	13	241	240	345	19	30	52	1	0	0	0.004	0	0
.	19.01.16-01.34.23-1-298994	197	24	24	6	0	6	631	21	21	0	0	NA	NA	NA	66	66	256	258	365	129	181	321	41	25	20	0.16	0.097	0.055
.	19.01.16-01.34.23-1-298995	119	7	7	2	0	2	605	4	4	0	0	NA	NA	NA	27	38	247	249	355	122	171	312	8	4	2	0.032	0.016	0.006
.	19.01.16-01.34.27-1-298997	63	2	2	0	0	0	553	1	1	0	0	NA	NA	NA	21	12	237	241	347	109	155	289	2	0	1	0.008	0	0.003
.	19.01.16-01.34.30-1-298998	154	9	9	4	0	4	618	8	8	0	0	NA	NA	NA	51	52	245	254	366	122	176	320	21	0	4	0.086	0	0.011
.	19.01.16-01.34.39-1-299006	62	2	2	0	0	0	601	1	1	0	0	NA	NA	NA	19	28	242	245	354	121	166	314	1	0	4	0.004	0	0.011
.	19.01.16-01.34.40-1-299007	149	14	14	3	0	3	625	10	10	0	0	NA	NA	NA	44	58	257	253	361	132	175	318	9	7	20	0.035	0.028	0.055
.	19.01.16-01.34.41-1-299015	115	11	11	3	0	2	603	10	10	0	0	NA	NA	NA	52	37	244	251	355	121	174	308	6	15	9	0.025	0.06	0.025
.	19.01.16-01.34.47-1-299023	150	9	9	4	0	4	619	7	7	0	0	NA	NA	NA	33	41	253	243	358	128	170	321	12	8	6	0.047	0.033	0.017
.	19.01.16-01.34.51-1-299027	33	1	1	0	0	0	0	0	0	0	0	NA	NA	NA	6	6	238	236	345	0	0	0	0	0	2	0	0	0.006
.	19.01.16-01.34.53-1-299029	61	3	3	2	0	2	587	2	2	0	0	NA	NA	NA	28	18	243	243	345	118	165	304	0	0	4	0	0	0.012
.	19.01.16-01.34.54-1-299031	34	1	1	0	0	0	0	0	0	0	0	NA	NA	NA	14	12	238	241	346	0	0	0	0	0	1	0	0	0.003
.	19.01.16-01.34.54-1-299032	64	3	3	0	0	0	598	2	2	0	0	NA	NA	NA	23	25	247	247	344	120	172	306	7	0	0	0.028	0	0
.	19.01.16-01.34.56-1-299036	120	6	6	2	0	2	613	5	5	0	0	NA	NA	NA	29	39	250	245	357	127	170	316	14	6	3	0.056	0.024	0.008
.	19.01.16-01.35.01-1-299039	62	2	2	0	0	0	202	1	1	0	0	NA	NA	NA	10	14	239	238	350	40	58	104	7	0	0	0.029	0	0
.	19.01.16-01.35.04-1-299040	149	14	14	4	0	4	618	12	12	0	0	NA	NA	NA	47	50	249	250	364	125	173	320	20	6	9	0.08	0.024	0.025
.	19.01.16-01.35.05-1-299041	206	38	38	8	0	5	641	34	34	0	0	NA	NA	NA	49	72	258	255	372	133	175	333	77	35	21	0.298	0.137	0.056
.	19.01.16-01.35.05-1-299042	67	3	3	1	0	1	597	2	2	0	0	NA	NA	NA	27	26	242	246	351	120	170	307	8	0	2	0.033	0	0.006
.	19.01.16-01.35.07-1-299043	88	7	7	1	0	1	599	6	6	0	0	NA	NA	NA	34	32	246	244	355	120	168	311	4	13	3	0.016	0.053	0.008
.	19.01.16-01.35.08-1-299045	61	2	2	1	0	1	600	1	1	0	0	NA	NA	NA	24	30	252	246	345	128	168	304	0	3	3	0	0.012	0.009
.	19.01.16-01.35.09-1-299046	61	2	2	1	0	1	588	1	1	0	0	NA	NA	NA	14	14	238	242	347	115	169	304	0	0	5	0	0	0.014
.	19.01.16-01.35.13-1-299047	194	18	18	4	0	3	611	17	17	0	0	NA	NA	NA	55	39	242	253	357	118	176	317	19	35	6	0.079	0.138	0.017
.	19.01.16-01.35.15-1-299050	85	5	5	0	0	0	601	4	4	0	0	NA	NA	NA	20	29	245	245	352	121	169	311	17	0	6	0.069	0	0.017
.	19.01.16-01.35.21-1-299069	175	20	20	5	0	3	637	19	19	0	0	NA	NA	NA	42	67	256	257	367	131	178	328	49	23	13	0.191	0.089	0.035
.	19.01.16-01.35.22-1-299070	143	16	16	7	0	4	616	15	15	0	0	NA	NA	NA	38	40	245	248	360	122	173	321	31	22	22	0.127	0.089	0.061
.	19.01.16-01.35.24-1-299071	87	7	7	2	0	2	595	6	6	0	0	NA	NA	NA	34	28	241	247	353	119	166	310	4	14	2	0.017	0.057	0.006
.	19.01.16-01.35.26-1-299073	149	13	13	1	0	0	632	11	11	0	0	NA	NA	NA	48	57	251	255	364	129	178	325	25	4	2	0.1	0.016	0.005
.	19.01.16-01.35.29-1-299074	351	32	32	10	0	9	679	30	30	0	0	NA	NA	NA	104	108	261	266	394	139	192	348	64	43	13	0.245	0.162	0.033
.	19.01.16-01.35.34-1-299079	112	9	9	3	0	3	601	8	8	0	0	NA	NA	NA	28	30	243	244	356	119	166	316	8	6	6	0.033	0.025	0.017
.	19.01.16-01.35.42-1-299086	154	9	9	5	0	5	621	6	6	0	0	NA	NA	NA	58	46	252	248	359	128	173	320	18	13	3	0.071	0.052	0.008
.	19.01.16-01.35.45-1-299090	92	5	5	2	0	2	600	4	4	0	0	NA	NA	NA	34	32	246	244	355	125	165	310	2	11	0	0.008	0.045	0
.	19.01.16-01.35.50-1-299097	70	6	6	1	0	1	584	4	4	0	0	NA	NA	NA	34	17	241	240	349	113	164	307	2	3	6	0.008	0.012	0.017
.	19.01.16-01.35.54-1-299099	117	7	7	3	0	3	610	6	6	0	0	NA	NA	NA	42	48	251	246	364	126	165	319	3	16	5	0.012	0.065	0.014
.	19.01.16-01.35.57-1-299103	168	15	15	5	0	4	620	12	12	0	0	NA	NA	NA	52	44	251	244	362	128	172	320	39	8	11	0.155	0.033	0.03
.	19.01.16-01.36.00-1-299104	114	6	6	2	0	2	601	5	5	0	0	NA	NA	NA	38	27	244	242	354	123	165	313	4	11	5	0.016	0.045	0.014
.	19.01.16-01.36.02-1-299107	64	4	4	1	0	1	603	2	2	0	0	NA	NA	NA	16	29	241	247	354	120	169	314	4	4	5	0.017	0.016	0.014
.	19.01.16-01.36.04-1-299108	142	13	13	2	0	2	625	11	11	0	0	NA	NA	NA	37	46	252	250	357	130	175	320	22	11	4	0.087	0.044	0.011
.	19.01.16-01.36.05-1-299109	238	19	19	9	0	7	635	18	18	0	0	NA	NA	NA	75	59	249	249	374	125	176	334	35	8	22	0.141	0.032	0.059
.	19.01.16-01.36.06-1-299110	184	13	13	3	0	1	625	12	12	0	0	NA	NA	NA	52	53	246	255	365	125	182	318	19	30	9	0.077	0.118	0.025
.	19.01.16-01.36.15-1-299116	61	2	2	0	0	0	103	1	1	0	0	NA	NA	NA	21	18	241	240	350	16	30	57	0	8	0	0	0.033	0
.	19.01.16-01.36.16-1-299119	206	23	23	12	0	11	648	20	20	0	0	NA	NA	NA	58	77	260	255	375	137	177	334	52	37	3	0.2	0.145	0.008
.	19.01.16-01.36.17-1-299120	87	3	3	0	0	0	606	2	2	0	0	NA	NA	NA	35	38	251	245	355	125	165	316	12	4	0	0.048	0.016	0
.	19.01.16-01.36.19-1-299143	91	10	10	2	0	2	615	9	9	0	0	NA	NA	NA	20	36	246	246	357	123	172	320	16	8	1	0.065	0.033	0.003
.	19.01.16-01.36.22-1-299148	94	4	4	1	0	1	588	3	3	0	0	NA	NA	NA	36	22	242	246	347	118	164	306	12	0	3	0.05	0	0.009
.	19.01.16-01.36.28-1-299151	37	1	1	1	0	1	0	0	0	0	0	NA	NA	NA	14	12	241	240	344	0	0	0	0	0	1	0	0	0.003
.	19.01.16-01.36.29-1-299152	177	31	31	5	0	3	620	27	27	0	0	NA	NA	NA	60	55	256	253	359	130	178	312	46	44	33	0.18	0.174	0.092
.	19.01.16-01.36.33-1-299153	91	8	8	5	0	2	612	7	7	0	0	NA	NA	NA	38	42	247	247	361	122	169	321	2	9	8	0.008	0.036	0.022
.	19.01.16-01.36.33-1-299154	88	3	3	0	0	0	608	2	2	0	0	NA	NA	NA	15	36	249	244	356	123	169	316	1	2	2	0.004	0.008	0.006
.	19.01.16-01.36.36-1-299155	61	2	2	0	0	0	584	1	1	0	0	NA	NA	NA	22	12	239	241	345	117	166	301	0	1	0	0	0.004	0
.	19.01.16-01.36.38-1-299158	31	1	1	0	0	0	0	0	0	0	0	NA	NA	NA	7	9	240	237	345	0	0	0	1	0	0	0.004	0	0
.	19.01.16-01.36.39-1-299159	120	6	6	3	0	3	609	5	5	0	0	NA	NA	NA	34	42	248	245	362	125	168	316	15	0	3	0.06	0	0.008
.	19.01.16-01.36.40-1-299161	89	6	6	1	0	1	597	5	5	0	0	NA	NA	NA	30	24	240	246	351	119	168	310	7	1	10	0.029	0.004	0.028
.	19.01.16-01.36.41-1-299164	288	62	62	23	0	16	653	57	57	0	0	NA	NA	NA	95	83	256	255	385	133	176	344	109	74	18	0.426	0.29	0.047
.	19.01.16-01.36.47-1-299177	265	36	36	5	0	3	655	33	33	0	0	NA	NA	NA	65	82	267	262	366	142	189	324	51	48	18	0.191	0.183	0.049
.	19.01.16-01.36.50-1-299180	180	9	9	1	0	1	625	7	7	0	0	NA	NA	NA	52	56	256	249	364	129	173	323	19	9	1	0.074	0.036	0.003
.	19.01.16-01.36.55-1-299183	35	1	1	0	0	0	0	0	0	0	0	NA	NA	NA	12	6	237	238	344	0	0	0	0	0	2	0	0	0.006
.	19.01.16-01.36.56-1-299185	207	24	24	5	0	5	655	22	22	0	0	NA	NA	NA	72	89	253	267	382	131	187	337	46	60	4	0.182	0.225	0.01
.	19.01.16-01.36.57-1-299188	119	14	14	5	0	3	607	13	13	0	0	NA	NA	NA	27	34	252	240	355	125	167	315	31	16	10	0.123	0.067	0.028
.	19.01.16-01.36.57-1-299189	62	2	2	1	0	1	596	1	1	0	0	NA	NA	NA	28	24	239	242	356	117	167	312	0	4	3	0	0.017	0.008
.	19.01.16-01.37.00-1-299191	204	33	33	13	0	11	615	30	30	0	0	NA	NA	NA	71	45	244	245	369	123	163	329	68	30	25	0.279	0.122	0.068
.	19.01.16-01.37.11-1-299197	202	18	18	9	0	5	646	17	17	0	0	NA	NA	NA	68	78	259	264	368	137	184	325	32	30	8	0.124	0.114	0.022
.	19.01.16-01.37.21-1-299216	156	10	10	2	0	2	617	7	7	0	0	NA	NA	NA	44	45	249	255	354	127	177	313	9	9	12	0.036	0.035	0.034
.	19.01.16-01.37.26-1-299218	229	18	18	6	0	4	639	16	16	0	0	NA	NA	NA	79	66	259	259	361	136	183	320	11	49	18	0.042	0.189	0.05
.	19.01.16-01.37.28-1-299221	60	3	3	0	0	0	596	2	2	0	0	NA	NA	NA	35	32	246	241	358	120	165	311	0	0	8	0	0	0.022
.	19.01.16-01.37.43-1-299235	66	2	2	1	0	1	590	1	1	0	0	NA	NA	NA	31	20	243	237	353	119	160	311	0	8	0	0	0.034	0
.	19.01.16-01.37.46-1-299239	146	6	6	5	0	3	611	5	5	0	0	NA	NA	NA	47	46	247	250	362	127	169	315	16	0	6	0.065	0	0.017
.	19.01.16-01.37.49-1-299245	116	5	5	0	0	0	614	4	4	0	0	NA	NA	NA	38	46	245	252	362	122	172	320	7	7	0	0.029	0.028	0
.	19.01.16-01.37.50-1-299247	60	4	4	1	0	1	599	3	3	0	0	NA	NA	NA	24	25	243	243	352	121	166	312	0	2	10	0	0.008	0.028
.	19.01.16-01.37.52-1-299248	114	9	9	5	0	4	595	6	6	0	0	NA	NA	NA	38	25	243	243	352	117	167	311	7	4	19	0.029	0.016	0.054
.	19.01.16-01.37.57-1-299254	61	3	3	0	0	0	552	2	2	0	0	NA	NA	NA	21	9	239	238	345	110	155	287	2	7	0	0.008	0.029	0
.	19.01.16-01.38.07-1-299256	176	23	23	4	0	2	614	21	21	0	0	NA	NA	NA	67	57	253	254	363	124	175	315	29	21	19	0.115	0.083	0.052
.	19.01.16-01.38.10-1-299257	58	2	2	1	0	1	600	1	1	0	0	NA	NA	NA	14	25	241	245	352	118	169	313	4	1	0	0.017	0.004	0
.	19.01.16-01.38.14-1-299258	32	1	1	0	0	0	0	0	0	0	0	NA	NA	NA	11	7	238	241	341	0	0	0	0	0	0	0	0	0
.	19.01.16-01.38.14-1-299259	84	5	5	0	0	0	605	3	3	0	0	NA	NA	NA	29	34	244	249	354	122	170	313	6	5	4	0.025	0.02	0.011
.	19.01.16-01.38.15-1-299261	57	2	2	0	0	0	0	1	1	0	0	NA	NA	NA	19	14	240	239	348	0	0	0	2	0	1	0.008	0	0.003
.	19.01.16-01.38.15-1-299262	91	8	8	6	0	5	601	7	7	0	0	NA	NA	NA	38	31	247	239	358	122	166	313	11	8	16	0.045	0.033	0.045
.	19.01.16-01.38.15-1-299263	85	8	8	2	0	2	596	7	7	0	0	NA	NA	NA	23	22	241	245	349	115	168	313	8	3	3	0.033	0.012	0.009
.	19.01.16-01.38.16-1-299264	92	10	10	1	0	1	606	9	9	0	0	NA	NA	NA	29	30	246	242	355	123	168	315	10	4	6	0.041	0.017	0.017
.	19.01.16-01.38.18-1-299270	122	11	11	4	0	3	620	10	10	0	0	NA	NA	NA	34	44	252	253	352	128	177	315	9	14	9	0.036	0.055	0.026
.	19.01.16-01.38.21-1-299286	169	14	14	6	0	5	621	12	12	0	0	NA	NA	NA	44	51	251	252	361	127	172	322	15	16	10	0.06	0.063	0.028
.	19.01.16-01.38.24-1-299288	33	1	1	1	0	1	0	0	0	0	0	NA	NA	NA	10	7	238	237	345	0	0	0	0	0	0	0	0	0
.	19.01.16-01.38.26-1-299289	62	3	3	0	0	0	400	1	1	0	0	NA	NA	NA	24	11	239	240	345	79	111	210	1	0	3	0.004	0	0.009
.	19.01.16-01.38.31-1-299290	173	10	10	5	0	4	621	8	8	0	0	NA	NA	NA	63	54	248	250	369	124	169	328	25	1	11	0.101	0.004	0.03
.	19.01.16-01.38.35-1-299291	34	1	1	0	0	0	0	0	0	0	0	NA	NA	NA	7	15	242	238	348	0	0	0	0	0	0	0	0	0
.	19.01.16-01.38.38-1-299293	33	1	1	0	0	0	0	0	0	0	0	NA	NA	NA	9	6	237	236	346	0	0	0	0	0	0	0	0	0
.	19.01.16-01.38.38-1-299294	294	21	21	8	0	6	648	17	17	0	0	NA	NA	NA	86	81	253	259	382	130	179	339	25	29	12	0.099	0.112	0.031
.	19.01.16-01.38.38-1-299295	210	14	14	2	0	2	628	13	13	0	0	NA	NA	NA	56	68	260	253	368	131	172	325	38	13	0	0.146	0.051	0
.	19.01.16-01.38.39-1-299297	276	28	28	14	0	6	632	23	23	0	0	NA	NA	NA	79	67	252	251	377	129	172	331	36	58	16	0.143	0.231	0.042
.	19.01.16-01.38.41-1-299300	35	1	1	0	0	0	0	0	0	0	0	NA	NA	NA	15	8	239	237	345	0	0	0	0	0	1	0	0	0.003
.	19.01.16-01.38.42-1-299302	58	3	3	2	0	2	594	2	2	0	0	NA	NA	NA	27	23	238	243	355	112	165	317	3	0	3	0.013	0	0.008
.	19.01.16-01.38.44-1-299309	144	19	19	1	0	0	618	17	17	0	0	NA	NA	NA	39	47	250	254	356	126	173	319	36	17	11	0.144	0.067	0.031
.	19.01.16-01.38.46-1-299313	119	8	8	0	0	0	622	5	5	0	0	NA	NA	NA	41	56	249	256	364	123	178	321	2	5	8	0.008	0.02	0.022
.	19.01.16-01.38.47-1-299315	202	30	30	9	0	7	625	29	29	0	0	NA	NA	NA	43	49	248	251	363	129	171	325	40	52	18	0.161	0.207	0.05
.	19.01.16-01.38.57-1-299323	119	14	14	3	0	3	594	13	13	0	0	NA	NA	NA	33	22	241	245	349	119	169	306	16	15	10	0.066	0.061	0.029
.	19.01.16-01.38.57-1-299324	89	4	4	0	0	0	603	3	3	0	0	NA	NA	NA	29	34	238	245	364	117	165	321	1	5	7	0.004	0.02	0.019
.	19.01.16-01.39.07-1-299325	35	1	1	0	0	0	0	0	0	0	0	NA	NA	NA	14	11	239	239	346	0	0	0	0	0	2	0	0	0.006
.	19.01.16-01.39.10-1-299327	90	5	5	3	0	3	609	3	3	0	0	NA	NA	NA	33	37	243	250	357	121	172	316	24	0	0	0.099	0	0
.	19.01.16-01.39.12-1-299330	175	8	8	4	0	3	626	6	6	0	0	NA	NA	NA	63	66	256	254	369	129	174	323	10	21	2	0.039	0.083	0.005
.	19.01.16-01.39.15-1-299332	89	3	3	1	0	1	612	2	2	0	0	NA	NA	NA	28	35	248	245	355	125	170	317	4	0	4	0.016	0	0.011
.	19.01.16-01.39.20-1-299351	33	1	1	1	0	1	0	0	0	0	0	NA	NA	NA	12	12	237	242	346	0	0	0	0	0	2	0	0	0.006
.	19.01.16-01.39.21-1-299353	61	2	2	1	0	1	352	1	1	0	0	NA	NA	NA	17	17	238	243	349	69	91	192	0	4	0	0	0.016	0
.	19.01.16-01.39.22-1-299354	30	1	1	0	0	0	0	0	0	0	0	NA	NA	NA	8	10	239	238	346	0	0	0	0	0	0	0	0	0
.	19.01.16-01.39.24-1-299355	89	4	4	2	0	1	596	3	3	0	0	NA	NA	NA	30	23	242	243	351	120	166	310	0	3	10	0	0.012	0.028
.	19.01.16-01.39.25-1-299356	32	1	1	0	0	0	0	0	0	0	0	NA	NA	NA	14	8	240	237	344	0	0	0	0	0	0	0	0	0
.	19.01.16-01.39.27-1-299357	206	17	17	4	0	3	630	15	15	0	0	NA	NA	NA	55	58	251	255	365	127	178	325	15	15	13	0.06	0.059	0.036
.	19.01.16-01.39.27-1-299358	221	24	24	9	0	5	640	22	22	0	0	NA	NA	NA	69	73	261	259	366	134	183	323	54	33	8	0.207	0.127	0.022
.	19.01.16-01.39.30-1-299359	33	1	1	1	0	1	0	0	0	0	0	NA	NA	NA	8	9	241	238	343	0	0	0	0	0	0	0	0	0
.	19.01.16-01.39.30-1-299361	84	4	4	0	0	0	613	2	2	0	0	NA	NA	NA	28	41	247	246	361	124	168	321	2	8	3	0.008	0.033	0.008
.	19.01.16-01.39.32-1-299362	175	16	16	7	0	6	618	14	14	0	0	NA	NA	NA	47	47	247	252	361	124	173	321	34	26	14	0.138	0.103	0.039
.	19.01.16-01.39.32-1-299363	116	5	5	1	0	1	604	3	3	0	0	NA	NA	NA	32	30	244	243	356	123	164	317	11	5	0	0.045	0.021	0
.	19.01.16-01.39.33-1-299365	60	2	2	0	0	0	0	1	1	0	0	NA	NA	NA	18	16	243	239	347	0	0	0	1	0	0	0.004	0	0
.	19.01.16-01.39.36-1-299371	119	7	7	2	0	2	615	5	5	0	0	NA	NA	NA	37	46	252	252	355	129	172	314	1	5	10	0.004	0.02	0.028
.	19.01.16-01.39.36-1-299372	67	3	3	0	0	0	595	2	2	0	0	NA	NA	NA	24	23	244	243	349	120	166	309	3	3	0	0.012	0.012	0
.	19.01.16-01.39.43-1-299380	152	18	18	7	0	7	621	17	17	0	0	NA	NA	NA	47	48	247	252	362	123	175	323	30	27	4	0.121	0.107	0.011
.	19.01.16-01.39.49-1-299388	163	17	17	2	0	2	620	15	15	0	0	NA	NA	NA	47	43	252	250	354	129	177	314	24	20	3	0.095	0.08	0.008
.	19.01.16-01.39.50-1-299389	353	29	29	8	0	6	685	26	26	0	0	NA	NA	NA	93	114	273	261	393	153	182	350	53	27	11	0.194	0.103	0.028
.	19.01.16-01.39.52-1-299391	93	13	13	4	0	2	605	11	11	0	0	NA	NA	NA	20	32	244	253	348	121	175	309	17	2	21	0.07	0.008	0.06
.	19.01.16-01.39.54-1-299392	238	32	32	11	0	7	645	30	30	0	0	NA	NA	NA	62	73	259	260	367	135	183	327	48	44	30	0.185	0.169	0.082
.	19.01.16-01.39.56-1-299396	67	3	3	2	0	2	604	2	2	0	0	NA	NA	NA	25	30	242	246	355	121	168	315	6	3	2	0.025	0.012	0.006
.	19.01.16-01.40.03-1-299406	235	14	14	6	0	4	638	13	13	0	0	NA	NA	NA	84	76	258	249	382	132	170	336	32	21	12	0.124	0.084	0.031
.	19.01.16-01.40.09-1-299408	62	3	3	2	0	2	397	2	2	0	0	NA	NA	NA	12	17	242	241	347	83	116	198	0	7	0	0	0.029	0
.	19.01.16-01.40.12-1-299410	36	1	1	1	0	1	0	0	0	0	0	NA	NA	NA	14	9	236	239	347	0	0	0	0	2	0	0	0.008	0
.	19.01.16-01.40.14-1-299411	32	1	1	1	0	1	0	0	0	0	0	NA	NA	NA	8	7	238	238	344	0	0	0	0	2	0	0	0.008	0
.	19.01.16-01.40.14-1-299412	124	12	12	4	0	3	609	10	10	0	0	NA	NA	NA	45	40	247	245	361	122	166	321	16	13	11	0.065	0.053	0.03
.	19.01.16-01.40.16-1-299414	122	11	11	1	0	1	601	9	9	0	0	NA	NA	NA	47	30	246	241	356	123	165	313	9	10	16	0.037	0.041	0.045
.	19.01.16-01.40.17-1-299415	295	51	51	15	0	12	656	46	46	0	0	NA	NA	NA	84	86	259	266	374	138	186	332	99	43	29	0.382	0.162	0.078
.	19.01.16-01.40.17-1-299416	63	2	2	1	0	1	603	0	0	0	0	NA	NA	NA	20	28	243	244	354	121	169	313	0	0	5	0	0	0.014
.	19.01.16-01.40.22-1-299436	62	2	2	1	0	1	0	1	1	0	0	NA	NA	NA	15	15	241	241	346	0	0	0	2	0	0	0.008	0	0
.	19.01.16-01.40.27-1-299438	59	2	2	0	0	0	0	1	1	0	0	NA	NA	NA	15	26	243	243	353	0	0	0	0	0	2	0	0	0.006
.	19.01.16-01.40.30-1-299440	144	9	9	4	0	2	603	8	8	0	0	NA	NA	NA	35	28	244	241	356	122	166	315	21	16	2	0.086	0.066	0.006
.	19.01.16-01.40.31-1-299441	199	15	15	8	0	5	648	14	14	0	0	NA	NA	NA	66	79	261	259	372	136	181	331	41	9	14	0.157	0.035	0.038
.	19.01.16-01.40.33-1-299442	182	14	14	3	0	2	637	13	13	0	0	NA	NA	NA	64	57	252	248	370	132	172	333	18	11	5	0.071	0.044	0.014
.	19.01.16-01.40.33-1-299443	61	2	2	0	0	0	589	1	1	0	0	NA	NA	NA	29	22	240	243	352	116	161	312	0	0	7	0	0	0.02
.	19.01.16-01.40.37-1-299446	177	17	17	5	0	5	634	16	16	0	0	NA	NA	NA	62	72	255	254	376	128	176	330	19	15	18	0.075	0.059	0.048
.	19.01.16-01.40.39-1-299449	117	7	7	3	0	3	605	6	6	0	0	NA	NA	NA	30	38	244	253	354	119	174	312	13	13	2	0.053	0.051	0.006
.	19.01.16-01.40.46-1-299465	125	8	8	0	0	0	606	7	7	0	0	NA	NA	NA	33	33	245	241	360	121	166	319	8	9	5	0.033	0.037	0.014
.	19.01.16-01.40.48-1-299469	127	20	20	3	0	3	607	18	18	0	0	NA	NA	NA	46	35	243	248	357	121	171	315	26	24	2	0.107	0.097	0.006
.	19.01.16-01.40.50-1-299471	179	8	8	5	0	5	639	6	6	0	0	NA	NA	NA	56	63	254	255	367	131	180	328	15	19	1	0.059	0.075	0.003
.	19.01.16-01.40.59-1-299479	68	3	3	1	0	1	584	2	2	0	0	NA	NA	NA	36	19	238	243	351	116	164	304	0	7	0	0	0.029	0
.	19.01.16-01.41.04-1-299480	122	11	11	4	0	2	600	8	8	0	0	NA	NA	NA	41	31	245	246	353	120	169	311	22	10	9	0.09	0.041	0.025
.	19.01.16-01.41.05-1-299483	151	16	16	8	0	6	617	13	13	0	0	NA	NA	NA	52	53	247	262	357	123	183	311	26	17	13	0.105	0.065	0.036
.	19.01.16-01.41.06-1-299484	166	37	37	9	0	7	620	33	33	0	0	NA	NA	NA	52	51	257	246	361	135	167	318	63	61	20	0.245	0.248	0.055
.	19.01.16-01.41.09-1-299486	89	7	7	0	0	0	607	6	6	0	0	NA	NA	NA	28	31	240	246	358	118	171	318	10	10	0	0.042	0.041	0
.	19.01.16-01.41.11-1-299487	124	11	11	3	0	3	609	9	9	0	0	NA	NA	NA	38	37	246	248	356	123	170	316	17	17	3	0.069	0.069	0.008
.	19.01.16-01.41.13-1-299488	62	2	2	0	0	0	595	1	1	0	0	NA	NA	NA	17	22	243	241	351	118	167	310	0	1	2	0	0.004	0.006
.	19.01.16-01.41.17-1-299490	126	12	12	2	0	2	597	10	10	0	0	NA	NA	NA	52	25	244	242	352	122	168	307	17	19	1	0.07	0.079	0.003
.	19.01.16-01.41.27-1-299510	38	1	1	0	0	0	0	0	0	0	0	NA	NA	NA	10	11	239	237	348	0	0	0	0	0	2	0	0	0.006
.	19.01.16-01.41.28-1-299511	82	8	8	4	0	3	611	7	7	0	0	NA	NA	NA	30	36	247	246	356	124	172	315	18	0	8	0.073	0	0.022
.	19.01.16-01.41.28-1-299512	89	5	5	0	0	0	606	4	4	0	0	NA	NA	NA	26	38	243	253	355	119	175	312	0	12	3	0	0.047	0.008
.	19.01.16-01.41.29-1-299513	180	19	19	5	0	2	643	18	18	0	0	NA	NA	NA	48	71	257	257	370	135	180	328	50	23	11	0.195	0.089	0.03
.	19.01.16-01.41.30-1-299514	278	17	17	6	0	4	652	14	14	0	0	NA	NA	NA	68	74	251	263	373	129	187	336	35	38	5	0.139	0.144	0.013
.	19.01.16-01.41.36-1-299522	85	4	4	1	0	1	601	2	2	0	0	NA	NA	NA	32	30	243	245	355	121	169	311	4	4	2	0.016	0.016	0.006
.	19.01.16-01.41.37-1-299523	123	10	10	3	0	2	601	9	9	0	0	NA	NA	NA	36	34	249	248	350	124	170	307	8	3	19	0.032	0.012	0.054
.	19.01.16-01.41.42-1-299531	88	3	3	0	0	0	601	2	2	0	0	NA	NA	NA	27	31	243	245	356	119	169	313	4	0	1	0.016	0	0.003
.	19.01.16-01.41.45-1-299535	285	27	27	4	0	4	645	23	23	0	0	NA	NA	NA	78	76	255	262	372	132	182	331	53	37	19	0.208	0.141	0.051
.	19.01.16-01.41.47-1-299538	119	6	6	2	0	2	602	4	4	0	0	NA	NA	NA	29	31	245	244	355	120	166	316	5	10	3	0.02	0.041	0.008
.	19.01.16-01.41.52-1-299542	32	1	1	0	0	0	0	0	0	0	0	NA	NA	NA	12	10	238	241	344	0	0	0	0	0	0	0	0	0
.	19.01.16-01.41.54-1-299545	60	3	3	0	0	0	603	2	2	0	0	NA	NA	NA	19	29	243	246	353	122	169	312	4	9	0	0.016	0.037	0
.	19.01.16-01.41.58-1-299549	120	8	8	1	0	1	606	7	7	0	0	NA	NA	NA	45	37	249	248	353	123	170	313	4	12	13	0.016	0.048	0.037
.	19.01.16-01.42.02-1-299551	146	11	11	3	0	3	616	10	10	0	0	NA	NA	NA	37	43	252	244	360	129	168	319	10	23	7	0.04	0.094	0.019
.	19.01.16-01.42.02-1-299552	61	2	2	0	0	0	500	1	1	0	0	NA	NA	NA	19	22	242	240	353	99	141	260	0	0	6	0	0	0.017
.	19.01.16-01.42.05-1-299555	176	17	17	3	0	3	614	14	14	0	0	NA	NA	NA	55	48	262	246	353	133	172	309	33	15	20	0.126	0.061	0.057
.	19.01.16-01.42.06-1-299557	264	32	32	7	0	5	636	29	29	0	0	NA	NA	NA	76	67	257	255	368	131	180	325	80	19	25	0.311	0.075	0.068
.	19.01.16-01.42.09-1-299558	89	8	8	3	0	3	599	6	6	0	0	NA	NA	NA	35	29	244	249	349	122	172	305	13	0	15	0.053	0	0.043
.	19.01.16-01.42.10-1-299560	59	2	2	0	0	0	198	1	1	0	0	NA	NA	NA	11	22	242	240	353	40	53	105	1	0	2	0.004	0	0.006
.	19.01.16-01.42.15-1-299565	203	40	40	12	0	9	635	34	34	0	0	NA	NA	NA	71	72	259	258	368	133	181	321	63	68	19	0.243	0.264	0.052
.	19.01.16-01.42.20-1-299588	179	9	9	3	0	3	636	7	7	0	0	NA	NA	NA	54	66	257	252	370	133	175	328	9	10	1	0.035	0.04	0.003
.	19.01.16-01.42.21-1-299589	63	3	3	1	0	1	605	2	2	0	0	NA	NA	NA	21	37	251	246	353	124	171	310	0	3	5	0	0.012	0.014
.	19.01.16-01.42.25-1-299591	59	2	2	1	0	1	0	1	1	0	0	NA	NA	NA	16	26	248	245	346	0	0	0	0	0	5	0	0	0.014
.	19.01.16-01.42.29-1-299595	115	6	6	3	0	2	603	4	4	0	0	NA	NA	NA	49	32	242	248	355	119	173	311	3	11	4	0.012	0.044	0.011
.	19.01.16-01.42.30-1-299596	127	7	7	1	0	1	621	5	5	0	0	NA	NA	NA	39	45	248	246	364	127	172	322	10	7	4	0.04	0.028	0.011
.	19.01.16-01.42.33-1-299599	320	36	36	8	0	5	659	32	32	0	0	NA	NA	NA	82	81	260	261	373	139	185	335	76	49	7	0.292	0.188	0.019
.	19.01.16-01.42.37-1-299602	33	1	1	0	0	0	0	0	0	0	0	NA	NA	NA	15	11	239	240	345	0	0	0	0	2	0	0	0.008	0
.	19.01.16-01.42.37-1-299603	88	3	3	2	0	1	599	2	2	0	0	NA	NA	NA	35	32	243	248	354	120	170	309	19	0	0	0.078	0	0
.	19.01.16-01.42.39-1-299607	67	2	2	1	0	0	607	1	1	0	0	NA	NA	NA	27	37	248	243	359	123	167	317	3	0	2	0.012	0	0.006
.	19.01.16-01.42.42-1-299611	86	3	3	0	0	0	595	2	2	0	0	NA	NA	NA	24	25	243	243	352	120	166	309	0	1	1	0	0.004	0.003
.	19.01.16-01.42.48-1-299624	203	18	18	5	0	4	629	16	16	0	0	NA	NA	NA	46	58	249	254	368	128	173	328	16	35	12	0.064	0.138	0.033
.	19.01.16-01.42.50-1-299626	123	15	15	5	0	4	619	14	14	0	0	NA	NA	NA	32	46	252	249	358	127	173	319	32	12	22	0.127	0.048	0.061
.	19.01.16-01.42.54-1-299627	31	1	1	0	0	0	0	0	0	0	0	NA	NA	NA	9	5	238	236	344	0	0	0	1	0	0	0.004	0	0
.	19.01.16-01.42.54-1-299628	30	1	1	0	0	0	0	0	0	0	0	NA	NA	NA	4	8	240	237	344	0	0	0	0	0	0	0	0	0
.	19.01.16-01.42.56-1-299633	121	8	8	2	0	2	620	6	6	0	0	NA	NA	NA	26	49	250	252	360	124	175	321	4	10	7	0.016	0.04	0.019
.	19.01.16-01.42.56-1-299634	156	16	16	4	0	3	622	14	14	0	0	NA	NA	NA	45	46	251	249	359	126	175	321	22	2	20	0.088	0.008	0.056
.	19.01.16-01.42.56-1-299635	144	33	33	10	0	10	628	28	28	0	0	NA	NA	NA	37	57	254	256	360	126	181	321	57	23	27	0.224	0.09	0.075
.	19.01.16-01.43.03-1-299638	118	16	16	1	0	1	612	12	12	0	0	NA	NA	NA	32	47	251	249	360	124	170	318	2	14	18	0.008	0.056	0.05
.	19.01.16-01.43.16-1-299639	118	8	8	0	0	0	613	7	7	0	0	NA	NA	NA	41	43	250	242	364	125	165	323	8	7	5	0.032	0.029	0.014
.	19.01.16-01.43.17-1-299643	84	5	5	1	0	1	601	4	4	0	0	NA	NA	NA	31	29	248	241	353	124	166	311	11	0	7	0.044	0	0.02
.	19.01.16-01.43.18-1-299646	124	11	11	6	0	4	617	10	10	0	0	NA	NA	NA	31	41	256	242	356	134	163	320	21	12	10	0.082	0.05	0.028
.	19.01.16-01.43.30-1-299666	88	6	6	2	0	2	612	5	5	0	0	NA	NA	NA	22	33	247	246	353	125	170	317	4	2	7	0.016	0.008	0.02
.	19.01.16-01.43.30-1-299667	324	29	29	7	0	5	673	26	26	0	0	NA	NA	NA	84	96	258	265	386	136	187	350	92	36	4	0.357	0.136	0.01
.	19.01.16-01.43.36-1-299669	145	12	12	4	0	3	625	10	10	0	0	NA	NA	NA	56	53	250	254	362	125	179	321	20	8	15	0.08	0.031	0.041
.	19.01.16-01.43.37-1-299670	176	28	28	8	0	7	626	26	26	0	0	NA	NA	NA	43	57	251	252	367	127	176	323	31	62	12	0.124	0.246	0.033
.	19.01.16-01.43.43-1-299682	66	2	2	1	0	1	587	1	1	0	0	NA	NA	NA	27	19	240	241	351	114	164	309	7	0	1	0.029	0	0.003
.	19.01.16-01.43.44-1-299683	153	25	25	9	0	8	620	23	23	0	0	NA	NA	NA	40	51	250	251	363	125	175	320	24	38	18	0.096	0.151	0.05
.	19.01.16-01.43.46-1-299688	146	21	21	5	0	4	621	18	18	0	0	NA	NA	NA	38	52	249	250	366	127	173	321	18	46	19	0.072	0.184	0.052
.	19.01.16-01.43.50-1-299693	204	10	10	1	0	1	637	9	9	0	0	NA	NA	NA	68	73	262	258	366	133	180	324	12	15	15	0.046	0.058	0.041
.	19.01.16-01.43.57-1-299700	63	2	2	0	0	0	350	1	1	0	0	NA	NA	NA	25	17	238	241	351	71	103	176	0	0	1	0	0	0.003
.	19.01.16-01.44.01-1-299701	148	17	17	6	0	3	618	15	15	0	0	NA	NA	NA	44	46	248	248	363	123	171	324	29	26	4	0.117	0.105	0.011
.	19.01.16-01.44.02-1-299704	93	4	4	0	0	0	606	2	2	0	0	NA	NA	NA	30	39	247	247	358	122	169	315	7	5	0	0.028	0.02	0
.	19.01.16-01.44.09-1-299707	114	4	4	2	0	2	613	2	2	0	0	NA	NA	NA	44	41	250	247	357	125	171	317	2	2	3	0.008	0.008	0.008
.	19.01.16-01.44.18-1-299715	88	4	4	1	0	1	598	2	2	0	0	NA	NA	NA	33	28	242	246	353	119	164	315	2	7	0	0.008	0.028	0
.	19.01.16-01.44.19-1-299731	88	3	3	2	0	1	601	2	2	0	0	NA	NA	NA	21	30	245	243	355	121	165	315	0	3	1	0	0.012	0.003
.	19.01.16-01.44.21-1-299732	61	2	2	0	0	0	99	1	1	0	0	NA	NA	NA	18	14	242	239	346	22	30	47	1	5	0	0.004	0.021	0
.	19.01.16-01.44.21-1-299733	33	1	1	0	0	0	0	0	0	0	0	NA	NA	NA	14	9	239	239	344	0	0	0	3	0	0	0.013	0	0
.	19.01.16-01.44.25-1-299735	58	2	2	1	0	1	0	1	1	0	0	NA	NA	NA	16	16	241	239	349	0	0	0	2	0	2	0.008	0	0.006
.	19.01.16-01.44.26-1-299737	60	2	2	0	0	0	610	1	1	0	0	NA	NA	NA	21	41	247	245	362	121	169	320	5	0	0	0.02	0	0
.	19.01.16-01.44.26-1-299738	36	1	1	1	0	1	0	0	0	0	0	NA	NA	NA	9	10	239	241	343	0	0	0	0	0	0	0	0	0
.	19.01.16-01.44.28-1-299740	35	1	1	0	0	0	0	0	0	0	0	NA	NA	NA	11	14	241	240	346	0	0	0	0	0	2	0	0	0.006
.	19.01.16-01.44.29-1-299741	124	6	6	1	0	1	615	4	4	0	0	NA	NA	NA	40	48	251	253	357	125	173	317	12	1	2	0.048	0.004	0.006
.	19.01.16-01.44.29-1-299742	67	5	5	3	0	2	603	4	4	0	0	NA	NA	NA	18	28	241	244	356	119	169	315	7	3	4	0.029	0.012	0.011
.	19.01.16-01.44.29-1-299743	62	3	3	2	0	2	597	2	2	0	0	NA	NA	NA	32	29	245	246	351	118	167	312	0	6	2	0	0.024	0.006
.	19.01.16-01.44.32-1-299744	122	13	13	2	0	2	605	9	9	0	0	NA	NA	NA	35	36	253	244	352	129	166	310	20	5	3	0.079	0.02	0.009
.	19.01.16-01.44.34-1-299746	150	6	6	2	0	2	611	4	4	0	0	NA	NA	NA	54	42	253	246	356	129	170	312	2	3	14	0.008	0.012	0.039
.	19.01.16-01.44.35-1-299747	68	7	7	0	0	0	591	6	6	0	0	NA	NA	NA	28	21	242	243	349	119	164	308	9	1	3	0.037	0.004	0.009
.	19.01.16-01.44.37-1-299748	114	6	6	2	0	2	627	5	5	0	0	NA	NA	NA	40	52	244	255	366	122	178	327	4	9	8	0.016	0.035	0.022
.	19.01.16-01.44.41-1-299753	367	55	55	16	0	13	658	52	52	0	0	NA	NA	NA	102	91	260	267	377	140	186	332	71	79	43	0.273	0.296	0.114
.	19.01.16-01.44.52-1-299769	213	20	20	6	0	5	633	17	17	0	0	NA	NA	NA	63	69	262	257	363	133	179	321	27	22	23	0.103	0.086	0.063
.	19.01.16-01.44.52-1-299770	113	6	6	2	0	2	595	5	5	0	0	NA	NA	NA	39	24	243	243	351	118	166	311	4	4	1	0.016	0.016	0.003
.	19.01.16-01.44.54-1-299773	153	21	21	6	0	5	623	19	19	0	0	NA	NA	NA	56	54	248	252	367	124	174	325	9	45	8	0.036	0.179	0.022
.	19.01.16-01.44.56-1-299776	116	8	8	4	0	4	609	7	7	0	0	NA	NA	NA	41	32	242	245	358	120	170	319	18	8	0	0.074	0.033	0
.	19.01.16-01.44.57-1-299778	203	23	23	7	0	5	647	22	22	0	0	NA	NA	NA	60	78	259	260	372	135	182	330	35	35	9	0.135	0.135	0.024
.	19.01.16-01.44.58-1-299780	69	3	3	0	0	0	405	2	2	0	0	NA	NA	NA	17	18	245	239	347	75	116	214	0	1	2	0	0.004	0.006
.	19.01.16-01.45.01-1-299781	174	39	39	15	0	13	612	35	35	0	0	NA	NA	NA	35	39	251	242	359	125	168	319	75	57	17	0.299	0.236	0.047
.	19.01.16-01.45.19-1-299803	35	1	1	0	0	0	0	0	0	0	0	NA	NA	NA	8	13	239	239	348	0	0	0	0	1	0	0	0.004	0
.	19.01.16-01.45.22-1-299804	115	7	7	4	0	3	601	5	5	0	0	NA	NA	NA	27	28	244	245	352	119	169	313	12	9	2	0.049	0.037	0.006
.	19.01.16-01.45.28-1-299808	37	1	1	0	0	0	0	0	0	0	0	NA	NA	NA	14	14	237	242	348	0	0	0	0	3	0	0	0.012	0
.	19.01.16-01.45.29-1-299809	88	3	3	1	0	0	599	2	2	0	0	NA	NA	NA	36	31	245	243	356	120	165	314	8	0	0	0.033	0	0
.	19.01.16-01.45.31-1-299810	182	35	35	12	0	9	629	32	32	0	0	NA	NA	NA	51	49	249	246	367	129	172	328	68	15	12	0.273	0.061	0.033
.	19.01.16-01.45.31-1-299811	94	7	7	1	0	1	597	4	4	0	0	NA	NA	NA	41	35	249	244	355	128	163	306	14	8	0	0.056	0.033	0
.	19.01.16-01.45.33-1-299813	118	12	12	6	0	4	600	11	11	0	0	NA	NA	NA	26	30	245	243	355	121	170	309	20	14	9	0.082	0.058	0.025
.	19.01.16-01.45.48-1-299830	161	22	22	4	0	4	613	20	20	0	0	NA	NA	NA	68	44	250	246	361	126	169	318	50	19	15	0.2	0.077	0.042
.	19.01.16-01.45.49-1-299832	178	40	40	11	0	10	608	34	34	0	0	NA	NA	NA	62	47	250	246	364	124	166	318	54	30	37	0.216	0.122	0.102
.	19.01.16-01.45.57-1-299838	63	3	3	0	0	0	598	2	2	0	0	NA	NA	NA	25	22	241	240	354	120	166	312	1	2	3	0.004	0.008	0.008
.	19.01.16-01.45.59-1-299839	209	26	26	7	0	5	642	24	24	0	0	NA	NA	NA	55	74	259	257	371	132	176	334	67	35	6	0.259	0.136	0.016
.	19.01.16-01.46.02-1-299840	64	3	3	1	0	1	589	2	2	0	0	NA	NA	NA	29	21	244	243	347	118	168	303	6	2	0	0.025	0.008	0
.	19.01.16-01.46.02-1-299841	92	5	5	0	0	0	601	4	4	0	0	NA	NA	NA	31	24	242	244	351	121	170	310	6	0	2	0.025	0	0.006
.	19.01.16-01.46.12-1-299844	269	36	36	16	0	8	658	34	34	0	0	NA	NA	NA	66	88	261	257	383	136	180	342	67	23	33	0.257	0.089	0.086
.	19.01.16-01.46.16-1-299846	63	5	5	2	0	2	600	4	4	0	0	NA	NA	NA	35	30	243	244	356	120	163	317	0	7	4	0	0.029	0.011
.	19.01.16-01.46.17-1-299849	65	5	5	2	0	2	594	3	3	0	0	NA	NA	NA	27	26	243	246	350	117	167	310	13	0	2	0.053	0	0.006
.	19.01.16-01.46.20-1-299874	120	6	6	3	0	3	603	5	5	0	0	NA	NA	NA	35	35	249	242	357	124	163	316	6	12	6	0.024	0.05	0.017
.	19.01.16-01.46.26-1-299881	228	19	19	8	0	7	639	16	16	0	0	NA	NA	NA	63	66	258	251	370	134	174	331	33	27	10	0.128	0.108	0.027
.	19.01.16-01.46.30-1-299884	177	9	9	1	0	1	628	8	8	0	0	NA	NA	NA	53	59	256	254	362	128	176	324	32	18	3	0.125	0.071	0.008
.	19.01.16-01.46.31-1-299885	64	2	2	1	0	1	588	1	1	0	0	NA	NA	NA	18	13	241	239	346	121	164	303	1	0	2	0.004	0	0.006
.	19.01.16-01.46.34-1-299889	87	3	3	2	0	1	598	2	2	0	0	NA	NA	NA	37	28	244	245	352	121	170	307	2	7	3	0.008	0.029	0.009
.	19.01.16-01.46.39-1-299892	64	2	2	0	0	0	600	1	1	0	0	NA	NA	NA	30	31	247	246	351	121	170	309	2	3	0	0.008	0.012	0
.	19.01.16-01.46.46-1-299902	96	3	3	0	0	0	593	2	2	0	0	NA	NA	NA	32	28	243	246	352	117	167	309	2	1	5	0.008	0.004	0.014
.	19.01.16-01.46.47-1-299904	91	5	5	1	0	0	612	4	4	0	0	NA	NA	NA	29	34	244	247	356	123	173	316	6	1	7	0.025	0.004	0.02
.	19.01.16-01.46.47-1-299905	63	2	2	0	0	0	601	1	1	0	0	NA	NA	NA	17	24	244	241	352	121	165	315	0	5	1	0	0.021	0.003
.	19.01.16-01.46.49-1-299913	95	10	10	2	0	1	608	9	9	0	0	NA	NA	NA	37	37	247	243	360	129	165	314	5	12	1	0.02	0.049	0.003
.	19.01.16-01.46.53-1-299916	67	2	2	1	0	1	551	1	1	0	0	NA	NA	NA	14	12	237	240	348	109	151	291	0	0	2	0	0	0.006
.	19.01.16-01.47.00-1-299923	33	1	1	0	0	0	0	0	0	0	0	NA	NA	NA	11	13	239	240	347	0	0	0	0	0	0	0	0	0
.	19.01.16-01.47.01-1-299925	244	13	13	3	0	2	638	12	12	0	0	NA	NA	NA	89	72	255	253	377	131	174	333	11	17	8	0.043	0.067	0.021
.	19.01.16-01.47.02-1-299926	203	13	13	5	0	5	628	11	11	0	0	NA	NA	NA	62	58	252	254	365	127	176	325	17	21	11	0.067	0.083	0.03
.	19.01.16-01.47.02-1-299927	87	3	3	0	0	0	604	1	1	0	0	NA	NA	NA	20	32	249	240	356	124	165	315	0	2	1	0	0.008	0.003
.	19.01.16-01.47.05-1-299929	36	1	1	0	0	0	0	0	0	0	0	NA	NA	NA	9	7	238	237	345	0	0	0	0	0	0	0	0	0
.	19.01.16-01.47.06-1-299930	32	1	1	0	0	0	0	0	0	0	0	NA	NA	NA	7	10	239	241	343	0	0	0	1	0	0	0.004	0	0
.	19.01.16-01.47.07-1-299931	171	23	23	11	0	9	626	22	22	0	0	NA	NA	NA	55	55	251	250	367	123	173	330	40	11	29	0.159	0.044	0.079
.	19.01.16-01.47.15-1-299936	92	3	3	0	0	0	602	2	2	0	0	NA	NA	NA	28	28	244	242	355	121	166	315	2	12	0	0.008	0.05	0
.	19.01.16-01.47.16-1-299937	152	14	14	5	0	2	625	13	13	0	0	NA	NA	NA	58	51	250	255	359	127	180	318	29	12	10	0.116	0.047	0.028
.	19.01.16-01.47.16-1-299938	295	30	30	10	0	9	666	28	28	0	0	NA	NA	NA	80	93	263	263	380	138	187	341	94	51	16	0.357	0.194	0.042
.	19.01.16-01.47.24-1-299957	209	13	13	2	0	2	632	12	12	0	0	NA	NA	NA	66	70	249	257	377	124	178	330	21	19	10	0.084	0.074	0.027
.	19.01.16-01.47.32-1-299959	91	3	3	0	0	0	588	2	2	0	0	NA	NA	NA	25	21	245	241	348	119	162	307	0	0	9	0	0	0.026
.	19.01.16-01.47.35-1-299960	31	1	1	1	0	1	0	0	0	0	0	NA	NA	NA	9	6	240	236	343	0	0	0	0	0	1	0	0	0.003
.	19.01.16-01.47.38-1-299963	91	3	3	0	0	0	604	2	2	0	0	NA	NA	NA	24	30	244	245	354	122	167	315	1	5	0	0.004	0.02	0
.	19.01.16-01.47.39-1-299965	180	11	11	3	0	2	611	10	10	0	0	NA	NA	NA	51	45	252	248	358	125	171	315	19	6	12	0.075	0.024	0.034
.	19.01.16-01.47.43-1-299975	95	7	7	2	0	1	612	5	5	0	0	NA	NA	NA	23	33	247	241	358	128	167	317	18	5	3	0.073	0.021	0.008
.	19.01.16-01.47.50-1-299983	122	13	13	4	0	4	600	10	10	0	0	NA	NA	NA	40	33	243	244	359	120	164	316	4	8	19	0.016	0.033	0.053
.	19.01.16-01.47.51-1-299985	35	1	1	0	0	0	0	0	0	0	0	NA	NA	NA	6	10	240	240	343	0	0	0	0	0	2	0	0	0.006
.	19.01.16-01.47.53-1-299987	152	19	19	5	0	4	620	17	17	0	0	NA	NA	NA	46	47	248	252	360	123	175	322	20	30	9	0.081	0.119	0.025
.	19.01.16-01.47.54-1-299988	33	1	1	1	0	1	0	0	0	0	0	NA	NA	NA	15	11	240	237	347	0	0	0	1	0	0	0.004	0	0
.	19.01.16-01.47.55-1-299991	121	5	5	0	0	0	607	4	4	0	0	NA	NA	NA	44	36	243	250	356	116	176	315	0	5	5	0	0.02	0.014
.	19.01.16-01.47.56-1-299995	119	8	8	0	0	0	603	7	7	0	0	NA	NA	NA	25	28	242	242	357	120	167	316	10	2	9	0.041	0.008	0.025
.	19.01.16-01.47.58-1-299998	321	35	35	7	0	5	661	32	32	0	0	NA	NA	NA	100	92	260	262	383	132	185	344	60	46	12	0.231	0.176	0.031
.	19.01.16-01.48.05-1-300000	184	13	13	4	0	3	637	11	11	0	0	NA	NA	NA	65	63	254	255	367	132	180	325	28	16	13	0.11	0.063	0.035
.	19.01.16-01.48.11-1-300001	285	11	11	2	0	2	667	10	10	0	0	NA	NA	NA	88	97	268	258	384	142	183	342	25	19	3	0.093	0.074	0.008
.	19.01.16-01.48.15-1-300003	155	15	15	2	0	2	622	13	13	0	0	NA	NA	NA	53	54	253	249	365	128	174	320	13	7	17	0.051	0.028	0.047
.	19.01.16-01.48.18-1-300010	32	1	1	0	0	0	0	0	0	0	0	NA	NA	NA	5	10	236	240	347	0	0	0	3	0	0	0.013	0	0
.	19.01.16-01.48.18-1-300011	334	40	40	13	0	12	666	35	35	0	0	NA	NA	NA	91	98	267	265	379	141	186	339	105	34	26	0.393	0.128	0.069
.	19.01.16-01.48.21-1-300027	89	5	5	1	0	0	595	4	4	0	0	NA	NA	NA	30	28	249	244	348	126	162	307	8	4	5	0.032	0.016	0.014
.	19.01.16-01.48.36-1-300028	59	2	2	0	0	0	0	1	1	0	0	NA	NA	NA	23	14	240	241	346	0	0	0	0	1	1	0	0.004	0.003
.	19.01.16-01.48.36-1-300029	119	9	9	2	0	2	602	8	8	0	0	NA	NA	NA	40	31	248	244	352	124	168	310	17	19	1	0.069	0.078	0.003
.	19.01.16-01.48.40-1-300032	57	2	2	1	0	1	0	1	1	0	0	NA	NA	NA	23	16	239	240	350	0	0	0	0	2	0	0	0.008	0
.	19.01.16-01.48.44-1-300040	90	8	8	1	0	1	609	5	5	0	0	NA	NA	NA	26	31	247	244	353	125	169	315	20	6	2	0.081	0.025	0.006
.	19.01.16-01.48.46-1-300043	147	12	12	4	0	4	613	11	11	0	0	NA	NA	NA	35	36	249	247	353	124	174	315	14	7	10	0.056	0.028	0.028
.	19.01.16-01.48.49-1-300047	190	22	22	7	0	6	630	21	21	0	0	NA	NA	NA	68	66	261	252	366	133	175	322	42	21	8	0.161	0.083	0.022
.	19.01.16-01.48.58-1-300061	89	3	3	0	0	0	595	2	2	0	0	NA	NA	NA	23	23	239	244	353	119	167	309	9	1	0	0.038	0.004	0
.	19.01.16-01.48.58-1-300062	34	1	1	0	0	0	0	0	0	0	0	NA	NA	NA	10	11	238	240	346	0	0	0	0	0	1	0	0	0.003
.	19.01.16-01.48.59-1-300063	56	2	2	1	0	1	152	1	1	0	0	NA	NA	NA	19	13	241	239	346	28	38	86	0	0	5	0	0	0.014
.	19.01.16-01.49.01-1-300067	329	35	35	10	0	5	670	34	34	0	0	NA	NA	NA	105	104	263	273	381	136	192	342	97	36	18	0.369	0.132	0.047
.	19.01.16-01.49.04-1-300068	269	46	46	11	0	8	645	43	43	0	0	NA	NA	NA	76	76	252	262	375	127	184	334	73	63	27	0.29	0.24	0.072
.	19.01.16-01.49.08-1-300070	66	3	3	1	0	1	608	2	2	0	0	NA	NA	NA	26	44	248	254	355	121	174	313	0	8	4	0	0.031	0.011
.	19.01.16-01.49.08-1-300071	141	8	8	1	0	0	601	7	7	0	0	NA	NA	NA	38	29	244	244	354	124	167	310	15	7	0	0.061	0.029	0
.	19.01.16-01.49.08-1-300072	281	46	46	15	0	11	662	40	40	0	0	NA	NA	NA	85	97	266	268	376	140	190	332	130	48	28	0.489	0.179	0.074
.	19.01.16-01.49.14-1-300075	85	3	3	2	0	2	594	2	2	0	0	NA	NA	NA	24	19	237	242	353	118	167	309	9	1	2	0.038	0.004	0.006
.	19.01.16-01.49.22-1-300097	189	11	11	3	0	2	630	8	8	0	0	NA	NA	NA	48	58	255	252	364	130	176	324	11	17	6	0.043	0.067	0.016
.	19.01.16-01.49.22-1-300098	61	3	3	1	0	1	596	1	1	0	0	NA	NA	NA	24	25	241	245	352	119	167	310	0	7	2	0	0.029	0.006
.	19.01.16-01.49.24-1-300100	61	3	3	0	0	0	204	2	2	0	0	NA	NA	NA	17	11	242	236	346	39	57	108	2	2	3	0.008	0.008	0.009
.	19.01.16-01.49.27-1-300102	207	16	16	7	0	5	630	15	15	0	0	NA	NA	NA	77	66	257	255	367	131	175	324	40	34	7	0.156	0.133	0.019
.	19.01.16-01.49.28-1-300103	95	7	7	3	0	3	609	5	5	0	0	NA	NA	NA	32	38	247	246	358	121	171	317	10	3	4	0.04	0.012	0.011
.	19.01.16-01.49.34-1-300106	64	2	2	1	0	1	597	1	1	0	0	NA	NA	NA	22	27	247	240	353	124	162	311	5	0	0	0.02	0	0
.	19.01.16-01.49.36-1-300108	33	1	1	0	0	0	0	0	0	0	0	NA	NA	NA	9	10	238	237	348	0	0	0	0	0	1	0	0	0.003
.	19.01.16-01.49.39-1-300111	295	33	33	12	0	10	656	29	29	0	0	NA	NA	NA	92	82	258	259	378	135	185	336	84	52	12	0.326	0.201	0.032
.	19.01.16-01.49.46-1-300125	96	5	5	1	0	1	609	3	3	0	0	NA	NA	NA	42	35	250	242	356	128	166	315	3	0	7	0.012	0	0.02
.	19.01.16-01.49.48-1-300127	154	12	12	1	0	1	617	11	11	0	0	NA	NA	NA	48	46	251	244	364	126	169	322	9	16	4	0.036	0.066	0.011
.	19.01.16-01.49.48-1-300128	63	3	3	0	0	0	593	2	2	0	0	NA	NA	NA	19	24	242	245	350	117	170	306	0	1	3	0	0.004	0.009
.	19.01.16-01.50.01-1-300142	60	3	3	0	0	0	150	2	2	0	0	NA	NA	NA	12	21	243	239	352	31	39	80	0	0	4	0	0	0.011
.	19.01.16-01.50.03-1-300143	148	7	7	1	0	1	636	6	6	0	0	NA	NA	NA	50	62	248	261	366	126	182	328	9	8	4	0.036	0.031	0.011
.	19.01.16-01.50.17-1-300146	115	13	13	3	0	2	609	12	12	0	0	NA	NA	NA	31	35	246	249	353	121	170	318	20	16	2	0.081	0.064	0.006
.	19.01.16-01.50.17-1-300152	126	6	6	3	0	3	611	5	5	0	0	NA	NA	NA	37	38	245	249	357	125	172	314	0	8	12	0	0.032	0.034
.	19.01.16-01.50.21-1-300168	242	26	26	8	0	5	643	22	22	0	0	NA	NA	NA	67	74	252	255	380	127	178	338	21	37	22	0.083	0.145	0.058
.	19.01.16-01.50.21-1-300169	61	2	2	0	0	0	201	1	1	0	0	NA	NA	NA	16	22	247	242	346	39	55	107	2	0	3	0.008	0	0.009
.	19.01.16-01.50.22-1-300171	29	1	1	0	0	0	0	0	0	0	0	NA	NA	NA	15	9	236	239	347	0	0	0	0	0	0	0	0	0
.	19.01.16-01.50.23-1-300172	128	10	10	3	0	3	623	7	7	0	0	NA	NA	NA	29	42	256	243	356	133	171	319	14	5	10	0.055	0.021	0.028
.	19.01.16-01.50.28-1-300175	120	24	24	5	0	5	602	23	23	0	0	NA	NA	NA	36	31	244	248	352	122	171	309	16	47	9	0.066	0.19	0.026
.	19.01.16-01.50.30-1-300177	92	4	4	1	0	1	609	3	3	0	0	NA	NA	NA	39	39	246	248	358	121	171	317	6	4	0	0.024	0.016	0
.	19.01.16-01.50.35-1-300179	59	2	2	0	0	0	198	1	1	0	0	NA	NA	NA	23	19	241	244	347	38	57	103	1	0	4	0.004	0	0.012
.	19.01.16-01.50.36-1-300180	31	1	1	0	0	0	0	0	0	0	0	NA	NA	NA	9	7	237	237	346	0	0	0	0	0	1	0	0	0.003
.	19.01.16-01.50.38-1-300182	35	1	1	0	0	0	0	0	0	0	0	NA	NA	NA	11	16	244	239	346	0	0	0	2	0	0	0.008	0	0
.	19.01.16-01.50.40-1-300185	95	6	6	2	0	1	591	5	5	0	0	NA	NA	NA	41	24	245	240	352	122	162	307	15	0	11	0.061	0	0.031
.	19.01.16-01.50.41-1-300187	186	19	19	3	0	3	643	18	18	0	0	NA	NA	NA	56	64	253	249	375	130	174	339	51	22	5	0.202	0.088	0.013
.	19.01.16-01.50.43-1-300190	60	2	2	1	0	1	50	1	1	0	0	NA	NA	NA	13	19	244	240	348	10	14	26	2	0	0	0.008	0	0
.	19.01.16-01.50.44-1-300193	31	1	1	0	0	0	0	0	0	0	0	NA	NA	NA	7	5	237	237	344	0	0	0	0	0	3	0	0	0.009
.	19.01.16-01.50.46-1-300197	117	4	4	1	0	1	615	2	2	0	0	NA	NA	NA	43	46	251	250	358	128	171	316	6	13	0	0.024	0.052	0
.	19.01.16-01.50.47-1-300198	34	1	1	0	0	0	0	0	0	0	0	NA	NA	NA	11	10	239	237	347	0	0	0	0	0	0	0	0	0
.	19.01.16-01.50.50-1-300203	269	31	31	8	0	6	643	27	27	0	0	NA	NA	NA	64	70	253	255	375	134	177	332	82	39	9	0.324	0.153	0.024
.	19.01.16-01.50.50-1-300204	212	27	27	5	0	5	633	25	25	0	0	NA	NA	NA	54	64	257	253	367	130	179	324	39	50	16	0.152	0.198	0.044
.	19.01.16-01.50.54-1-300212	208	27	27	10	0	8	630	25	25	0	0	NA	NA	NA	51	66	259	256	364	132	178	320	34	39	17	0.131	0.152	0.047
.	19.01.16-01.51.00-1-300219	116	5	5	1	0	1	603	3	3	0	0	NA	NA	NA	31	31	247	243	354	123	166	314	11	3	1	0.045	0.012	0.003
.	19.01.16-01.51.04-1-300221	86	3	3	1	0	1	601	2	2	0	0	NA	NA	NA	23	24	242	244	351	119	168	314	0	7	0	0	0.029	0
.	19.01.16-01.51.09-1-300223	118	9	9	2	0	2	597	8	8	0	0	NA	NA	NA	45	32	249	247	349	123	171	303	13	13	6	0.052	0.053	0.017
.	19.01.16-01.51.10-1-300224	122	5	5	1	0	0	610	4	4	0	0	NA	NA	NA	22	39	244	246	362	121	169	320	10	7	7	0.041	0.028	0.019
.	19.01.16-01.51.17-1-300227	60	2	2	0	0	0	403	1	1	0	0	NA	NA	NA	8	21	241	242	351	84	112	207	3	0	1	0.012	0	0.003
.	19.01.16-01.51.18-1-300229	199	21	21	4	0	3	636	19	19	0	0	NA	NA	NA	39	66	252	257	370	128	182	326	50	2	32	0.198	0.008	0.086
.	19.01.16-01.51.19-1-300249	211	18	18	3	0	3	622	13	13	0	0	NA	NA	NA	66	56	254	252	363	129	173	320	44	9	8	0.173	0.036	0.022
.	19.01.16-01.51.36-1-300252	121	9	9	1	0	1	608	7	7	0	0	NA	NA	NA	36	36	249	247	353	124	169	315	14	4	5	0.056	0.016	0.014
.	19.01.16-01.51.37-1-300254	250	21	21	7	0	5	645	20	20	0	0	NA	NA	NA	74	69	256	253	373	134	177	334	55	35	3	0.215	0.138	0.008
.	19.01.16-01.51.37-1-300255	330	48	48	11	0	10	656	45	45	0	0	NA	NA	NA	92	86	261	259	379	139	178	339	96	61	21	0.368	0.236	0.055
.	19.01.16-01.51.38-1-300257	58	3	3	0	0	0	601	2	2	0	0	NA	NA	NA	29	29	243	244	355	119	168	314	3	0	2	0.012	0	0.006
.	19.01.16-01.51.48-1-300274	64	2	2	1	0	1	551	1	1	0	0	NA	NA	NA	11	18	241	241	349	108	155	288	0	0	3	0	0	0.009
.	19.01.16-01.51.52-1-300277	59	5	5	0	0	0	592	4	4	0	0	NA	NA	NA	22	17	241	238	351	117	163	312	19	1	2	0.079	0.004	0.006
.	19.01.16-01.51.54-1-300279	62	2	2	0	0	0	300	1	1	0	0	NA	NA	NA	19	16	244	241	344	59	79	162	3	0	2	0.012	0	0.006
.	19.01.16-01.51.58-1-300284	328	47	47	11	0	10	673	43	43	0	0	NA	NA	NA	90	98	260	263	388	140	185	348	96	52	29	0.369	0.198	0.075
.	19.01.16-01.52.03-1-300287	287	30	30	6	0	6	651	27	27	0	0	NA	NA	NA	99	86	264	261	374	135	183	333	83	34	18	0.314	0.13	0.048
.	19.01.16-01.52.04-1-300288	35	1	1	0	0	0	0	0	0	0	0	NA	NA	NA	10	11	239	241	344	0	0	0	0	2	0	0	0.008	0
.	19.01.16-01.52.06-1-300289	34	1	1	0	0	0	0	0	0	0	0	NA	NA	NA	7	10	239	239	345	0	0	0	0	0	0	0	0	0
.	19.01.16-01.52.07-1-300290	204	43	43	8	0	5	619	42	42	0	0	NA	NA	NA	54	51	252	249	363	125	171	323	67	46	18	0.266	0.185	0.05
.	19.01.16-01.52.07-1-300291	348	27	27	9	0	9	677	25	25	0	0	NA	NA	NA	92	110	278	254	391	148	178	351	57	27	29	0.205	0.106	0.074
.	19.01.16-01.52.09-1-300293	95	3	3	1	0	0	604	2	2	0	0	NA	NA	NA	33	33	247	243	356	124	167	313	0	8	0	0	0.033	0
.	19.01.16-01.52.11-1-300295	240	11	11	1	0	1	636	9	9	0	0	NA	NA	NA	70	70	253	263	367	129	181	326	5	18	7	0.02	0.068	0.019
.	19.01.16-01.52.15-1-300298	94	8	8	1	0	1	602	6	6	0	0	NA	NA	NA	34	35	245	249	354	121	172	309	3	2	10	0.012	0.008	0.028
.	19.01.16-01.52.26-1-300322	36	1	1	0	0	0	0	0	0	0	0	NA	NA	NA	13	10	238	240	345	0	0	0	0	1	0	0	0.004	0
.	19.01.16-01.52.28-1-300323	65	3	3	2	0	1	584	2	2	0	0	NA	NA	NA	28	16	240	239	350	116	161	307	5	0	1	0.021	0	0.003
.	19.01.16-01.52.36-1-300326	358	37	37	7	0	7	648	34	34	0	0	NA	NA	NA	109	76	261	252	376	137	177	334	78	26	28	0.299	0.103	0.074
.	19.01.16-01.52.36-1-300327	94	9	9	4	0	2	608	7	7	0	0	NA	NA	NA	28	38	247	249	355	123	172	313	23	6	7	0.093	0.024	0.02
.	19.01.16-01.52.44-1-300334	64	5	5	1	0	1	596	4	4	0	0	NA	NA	NA	29	26	247	240	352	119	165	312	5	10	9	0.02	0.042	0.026
.	19.01.16-01.52.46-1-300339	36	1	1	0	0	0	0	0	0	0	0	NA	NA	NA	9	13	238	238	350	0	0	0	0	0	0	0	0	0
.	19.01.16-01.52.49-1-300344	34	1	1	1	0	1	0	0	0	0	0	NA	NA	NA	20	11	238	240	346	0	0	0	0	3	0	0	0.012	0
.	19.01.16-01.52.51-1-300346	192	7	7	2	0	1	638	5	5	0	0	NA	NA	NA	51	61	246	256	372	125	178	335	4	2	5	0.016	0.008	0.013
.	19.01.16-01.52.54-1-300353	66	2	2	2	0	2	503	0	0	0	0	NA	NA	NA	17	21	242	239	353	99	140	264	2	1	0	0.008	0.004	0
.	19.01.16-01.52.54-1-300354	152	7	7	1	0	1	610	6	6	0	0	NA	NA	NA	38	40	246	251	356	122	172	316	7	16	0	0.028	0.064	0
.	19.01.16-01.52.59-1-300360	94	4	4	0	0	0	600	2	2	0	0	NA	NA	NA	39	34	246	246	355	122	167	311	3	1	3	0.012	0.004	0.008
.	19.01.16-01.53.01-1-300361	34	1	1	1	0	1	0	0	0	0	0	NA	NA	NA	6	8	239	239	343	0	0	0	0	0	1	0	0	0.003
.	19.01.16-01.53.04-1-300362	94	7	7	2	0	2	600	6	6	0	0	NA	NA	NA	32	35	251	242	355	124	165	311	6	10	0	0.024	0.041	0
.	19.01.16-01.53.05-1-300363	93	3	3	2	0	2	609	2	2	0	0	NA	NA	NA	26	40	247	251	355	122	173	314	0	6	3	0	0.024	0.008
.	19.01.16-01.53.07-1-300365	37	1	1	0	0	0	0	0	0	0	0	NA	NA	NA	12	4	236	238	343	0	0	0	4	0	0	0.017	0	0
.	19.01.16-01.53.10-1-300368	61	2	2	0	0	0	399	0	0	0	0	NA	NA	NA	26	16	242	239	348	81	111	207	3	1	0	0.012	0.004	0
.	19.01.16-01.53.12-1-300369	59	2	2	0	0	0	596	1	1	0	0	NA	NA	NA	28	22	242	238	355	121	162	313	0	0	5	0	0	0.014
.	19.01.16-01.53.13-1-300370	120	8	8	1	0	1	601	7	7	0	0	NA	NA	NA	39	32	250	245	350	122	169	310	12	14	5	0.048	0.057	0.014
.	19.01.16-01.53.14-1-300372	65	2	2	1	0	1	603	1	1	0	0	NA	NA	NA	22	31	242	248	354	119	171	313	0	0	7	0	0	0.02
.	19.01.16-01.53.15-1-300373	88	3	3	1	0	1	599	2	2	0	0	NA	NA	NA	32	33	246	248	352	124	167	308	0	7	7	0	0.028	0.02
.	19.01.16-01.53.21-1-300394	65	3	3	1	0	1	500	2	2	0	0	NA	NA	NA	15	20	246	239	348	105	130	265	0	3	4	0	0.013	0.011
.	19.01.16-01.53.26-1-300395	92	8	8	4	0	3	598	7	7	0	0	NA	NA	NA	38	35	243	250	355	120	169	309	8	14	5	0.033	0.056	0.014
.	19.01.16-01.53.28-1-300396	87	3	3	1	0	1	600	2	2	0	0	NA	NA	NA	38	30	244	248	351	121	170	309	12	0	2	0.049	0	0.006
.	19.01.16-01.53.30-1-300397	267	28	28	9	0	7	637	25	25	0	0	NA	NA	NA	90	63	259	256	361	135	179	323	80	17	27	0.309	0.066	0.075
.	19.01.16-01.53.37-1-300398	31	1	1	1	0	1	0	0	0	0	0	NA	NA	NA	8	10	237	241	345	0	0	0	0	0	0	0	0	0
.	19.01.16-01.53.40-1-300403	119	11	11	2	0	0	610	10	10	0	0	NA	NA	NA	41	37	244	244	362	121	169	320	1	18	12	0.004	0.074	0.033
.	19.01.16-01.53.40-1-300405	87	3	3	0	0	0	613	2	2	0	0	NA	NA	NA	31	42	249	246	360	125	171	317	0	1	9	0	0.004	0.025
.	19.01.16-01.53.42-1-300409	179	10	10	6	0	5	614	8	8	0	0	NA	NA	NA	58	48	246	252	363	123	170	321	12	4	8	0.049	0.016	0.022
.	19.01.16-01.53.45-1-300415	115	6	6	3	0	3	617	5	5	0	0	NA	NA	NA	43	48	247	249	365	125	172	320	9	11	5	0.036	0.044	0.014
.	19.01.16-01.53.49-1-300424	115	11	11	3	0	2	604	10	10	0	0	NA	NA	NA	34	33	246	243	357	124	164	316	8	14	25	0.033	0.058	0.07
.	19.01.16-01.53.53-1-300426	151	7	7	1	0	1	620	5	5	0	0	NA	NA	NA	47	50	249	244	370	126	166	328	24	8	1	0.096	0.033	0.003
.	19.01.16-01.53.54-1-300429	265	35	35	9	0	6	655	31	31	0	0	NA	NA	NA	81	82	265	254	376	140	178	337	69	46	20	0.26	0.181	0.053
.	19.01.16-01.53.58-1-300434	70	3	3	1	0	1	501	2	2	0	0	NA	NA	NA	15	21	242	243	349	101	138	262	0	0	3	0	0	0.009
.	19.01.16-01.54.04-1-300437	239	32	32	5	0	5	649	30	30	0	0	NA	NA	NA	76	77	258	258	374	132	183	334	75	24	17	0.291	0.093	0.045
.	19.01.16-01.54.04-1-300438	31	1	1	0	0	0	0	0	0	0	0	NA	NA	NA	6	12	240	239	346	0	0	0	0	0	0	0	0	0
.	19.01.16-01.54.05-1-300440	149	12	12	4	0	4	610	10	10	0	0	NA	NA	NA	47	42	246	247	362	122	170	318	25	10	15	0.102	0.04	0.041
.	19.01.16-01.54.06-1-300441	65	2	2	1	0	1	587	1	1	0	0	NA	NA	NA	25	19	243	241	348	119	166	302	3	4	0	0.012	0.017	0
.	19.01.16-01.54.13-1-300443	32	1	1	0	0	0	0	0	0	0	0	NA	NA	NA	9	6	241	237	341	0	0	0	0	0	0	0	0	0
.	19.01.16-01.54.15-1-300444	32	1	1	0	0	0	0	0	0	0	0	NA	NA	NA	8	8	238	238	345	0	0	0	0	2	0	0	0.008	0
.	19.01.16-01.54.15-1-300445	118	6	6	3	0	2	596	5	5	0	0	NA	NA	NA	33	27	248	240	352	121	167	308	9	0	8	0.036	0	0.023
.	19.01.16-01.54.15-1-300446	122	6	6	2	0	2	607	5	5	0	0	NA	NA	NA	40	42	247	258	350	124	176	307	18	0	8	0.073	0	0.023
.	19.01.16-01.54.17-1-300451	141	10	10	1	0	1	632	9	9	0	0	NA	NA	NA	35	58	250	253	368	129	172	331	8	30	0	0.032	0.119	0
.	19.01.16-01.54.20-1-300468	154	12	12	7	0	7	611	9	9	0	0	NA	NA	NA	50	45	244	253	361	119	175	317	21	3	13	0.086	0.012	0.036
.	19.01.16-01.54.25-1-300469	36	1	1	1	0	1	0	0	0	0	0	NA	NA	NA	15	12	240	239	346	0	0	0	0	0	0	0	0	0
.	19.01.16-01.54.27-1-300471	171	18	18	7	0	4	628	16	16	0	0	NA	NA	NA	49	56	253	252	364	132	172	324	16	22	14	0.063	0.087	0.038
.	19.01.16-01.54.33-1-300473	66	2	2	1	0	1	595	1	1	0	0	NA	NA	NA	16	23	244	243	349	123	169	303	0	3	0	0	0.012	0
.	19.01.16-01.54.33-1-300474	92	7	7	2	0	2	605	5	5	0	0	NA	NA	NA	21	28	248	242	351	124	166	315	5	7	5	0.02	0.029	0.014
.	19.01.16-01.54.35-1-300476	33	1	1	0	0	0	0	0	0	0	0	NA	NA	NA	6	12	238	240	347	0	0	0	0	0	1	0	0	0.003
.	19.01.16-01.54.36-1-300478	124	7	7	0	0	0	604	5	5	0	0	NA	NA	NA	32	30	248	245	350	126	170	308	12	4	0	0.048	0.016	0
.	19.01.16-01.54.43-1-300486	147	13	13	4	0	3	604	10	10	0	0	NA	NA	NA	54	36	245	246	358	122	166	316	19	17	5	0.078	0.069	0.014
.	19.01.16-01.54.44-1-300488	320	37	37	8	0	7	657	31	31	0	0	NA	NA	NA	105	88	259	266	376	136	186	335	61	64	36	0.236	0.241	0.096
.	19.01.16-01.54.47-1-300492	144	12	12	5	0	3	610	10	10	0	0	NA	NA	NA	38	35	246	247	355	121	172	317	22	18	4	0.089	0.073	0.011
.	19.01.16-01.54.51-1-300497	238	23	23	5	0	4	645	19	19	0	0	NA	NA	NA	68	72	264	257	364	138	181	326	52	10	14	0.197	0.039	0.038
.	19.01.16-01.54.51-1-300498	272	57	57	24	0	16	629	52	52	0	0	NA	NA	NA	78	61	253	257	364	129	178	322	124	47	35	0.49	0.183	0.096
.	19.01.16-01.54.55-1-300506	332	43	43	11	0	10	652	40	40	0	0	NA	NA	NA	118	91	259	263	382	135	181	336	81	56	22	0.313	0.213	0.058
.	19.01.16-01.54.57-1-300509	120	6	6	1	0	1	605	5	5	0	0	NA	NA	NA	48	31	243	245	356	122	169	314	16	9	0	0.066	0.037	0
.	19.01.16-01.55.03-1-300510	116	7	7	1	0	1	598	6	6	0	0	NA	NA	NA	35	26	242	241	356	115	167	316	11	3	2	0.045	0.012	0.006
.	19.01.16-01.55.07-1-300512	188	12	12	5	0	4	629	11	11	0	0	NA	NA	NA	45	51	252	250	362	133	175	321	21	18	4	0.083	0.072	0.011
.	19.01.16-01.55.11-1-300515	285	49	49	11	0	10	640	46	46	0	0	NA	NA	NA	79	73	258	256	372	133	178	329	85	40	39	0.329	0.156	0.105
.	19.01.16-01.55.14-1-300517	118	6	6	2	0	2	623	5	5	0	0	NA	NA	NA	36	47	247	254	359	126	175	322	10	5	2	0.04	0.02	0.006
.	19.01.16-01.55.22-1-300537	62	3	3	1	0	1	596	2	2	0	0	NA	NA	NA	34	33	247	244	355	122	166	308	0	4	2	0	0.016	0.006
.	19.01.16-01.55.32-1-300541	60	2	2	0	0	0	399	1	1	0	0	NA	NA	NA	15	17	242	239	349	84	103	212	3	0	0	0.012	0	0
.	19.01.16-01.55.32-1-300542	115	7	7	2	0	1	604	6	6	0	0	NA	NA	NA	36	33	245	246	355	120	170	314	10	9	5	0.041	0.037	0.014
.	19.01.16-01.55.32-1-300543	62	4	4	0	0	0	251	3	3	0	0	NA	NA	NA	19	13	239	240	347	53	69	129	0	0	8	0	0	0.023
.	19.01.16-01.55.37-1-300545	154	24	24	5	0	4	615	21	21	0	0	NA	NA	NA	49	48	243	255	363	118	176	321	33	25	23	0.136	0.098	0.063
.	19.01.16-01.55.42-1-300551	92	7	7	0	0	0	604	6	6	0	0	NA	NA	NA	35	34	244	246	357	117	172	315	4	3	6	0.016	0.012	0.017
.	19.01.16-01.55.44-1-300554	142	26	26	7	0	6	619	25	25	0	0	NA	NA	NA	47	49	251	251	360	129	172	318	38	31	5	0.151	0.124	0.014
.	19.01.16-01.55.45-1-300556	141	11	11	5	0	3	618	10	10	0	0	NA	NA	NA	35	43	249	244	363	124	172	322	3	12	8	0.012	0.049	0.022
.	19.01.16-01.55.52-1-300568	153	12	12	2	0	0	626	11	11	0	0	NA	NA	NA	39	55	251	251	366	128	176	322	10	17	7	0.04	0.068	0.019
.	19.01.16-01.55.58-1-300574	187	23	23	7	0	3	633	18	18	0	0	NA	NA	NA	46	59	250	248	374	128	171	334	26	17	34	0.104	0.069	0.091
.	19.01.16-01.56.00-1-300576	87	3	3	0	0	0	601	2	2	0	0	NA	NA	NA	34	32	246	245	354	123	165	313	0	4	12	0	0.016	0.034
.	19.01.16-01.56.08-1-300579	36	1	1	0	0	0	0	0	0	0	0	NA	NA	NA	20	12	241	239	345	0	0	0	0	0	0	0	0	0
.	19.01.16-01.56.09-1-300581	231	49	49	9	0	6	641	46	46	0	0	NA	NA	NA	71	71	254	257	373	130	182	329	104	39	19	0.409	0.152	0.051
.	19.01.16-01.56.09-1-300582	242	16	16	4	0	1	646	15	15	0	0	NA	NA	NA	76	74	261	255	371	137	179	330	29	38	5	0.111	0.149	0.013
.	19.01.16-01.56.15-1-300585	62	2	2	0	0	0	589	1	1	0	0	NA	NA	NA	21	18	245	238	348	120	161	308	7	2	0	0.029	0.008	0
.	19.01.16-01.56.17-1-300588	198	31	31	7	0	5	632	29	29	0	0	NA	NA	NA	57	61	257	251	366	131	174	327	65	35	13	0.253	0.139	0.036
.	19.01.16-01.56.20-1-300612	63	4	4	0	0	0	607	3	3	0	0	NA	NA	NA	24	30	242	246	355	121	169	317	3	0	10	0.012	0	0.028
.	19.01.16-01.56.27-1-300617	234	50	50	12	0	10	642	46	46	0	0	NA	NA	NA	52	73	259	254	373	135	177	330	100	46	37	0.386	0.181	0.099
.	19.01.16-01.56.27-1-300618	151	12	12	3	0	3	620	9	9	0	0	NA	NA	NA	52	44	247	248	362	125	174	321	16	10	23	0.065	0.04	0.064
.	19.01.16-01.56.39-1-300624	68	3	3	1	0	1	586	2	2	0	0	NA	NA	NA	16	11	241	237	346	115	164	307	3	0	6	0.012	0	0.017
.	19.01.16-01.56.42-1-300630	260	35	35	9	0	5	643	31	31	0	0	NA	NA	NA	80	74	257	257	373	134	179	330	66	43	31	0.257	0.167	0.083
.	19.01.16-01.56.47-1-300637	90	7	7	0	0	0	588	6	6	0	0	NA	NA	NA	34	28	245	244	352	120	164	304	1	13	5	0.004	0.053	0.014
.	19.01.16-01.56.52-1-300641	321	45	45	15	0	12	658	42	42	0	0	NA	NA	NA	97	89	265	261	376	140	183	335	90	47	17	0.34	0.18	0.045
.	19.01.16-01.56.56-1-300650	88	5	5	1	0	0	610	4	4	0	0	NA	NA	NA	30	34	243	250	354	121	174	315	6	8	0	0.025	0.032	0
.	19.01.16-01.57.01-1-300652	59	2	2	1	0	1	592	1	1	0	0	NA	NA	NA	30	18	239	241	351	119	165	308	2	0	1	0.008	0	0.003
.	19.01.16-01.57.12-1-300656	322	46	46	14	0	9	670	42	42	0	0	NA	NA	NA	92	107	272	266	382	147	186	337	83	73	18	0.305	0.274	0.047
.	19.01.16-01.57.15-1-300658	62	2	2	1	0	1	599	1	1	0	0	NA	NA	NA	19	27	244	243	353	119	166	314	0	5	9	0	0.021	0.025
.	19.01.16-01.57.16-1-300659	268	21	21	4	0	3	654	20	20	0	0	NA	NA	NA	76	75	261	255	372	139	181	334	62	12	14	0.238	0.047	0.038
.	19.01.16-01.57.22-1-300678	29	1	1	0	0	0	0	0	0	0	0	NA	NA	NA	11	8	240	238	343	0	0	0	0	0	0	0	0	0
.	19.01.16-01.57.24-1-300679	32	1	1	0	0	0	0	0	0	0	0	NA	NA	NA	4	12	242	241	342	0	0	0	0	0	0	0	0	0
.	19.01.16-01.57.26-1-300680	97	9	9	0	0	0	606	8	8	0	0	NA	NA	NA	21	31	242	247	355	118	171	317	12	12	1	0.05	0.049	0.003
.	19.01.16-01.57.26-1-300681	121	8	8	2	0	2	616	6	6	0	0	NA	NA	NA	44	45	248	251	359	127	173	316	12	11	8	0.048	0.044	0.022
.	19.01.16-01.57.30-1-300682	124	11	11	5	0	3	601	10	10	0	0	NA	NA	NA	36	28	243	246	352	120	171	310	20	22	2	0.082	0.089	0.006
.	19.01.16-01.57.41-1-300689	236	41	41	15	0	11	637	39	39	0	0	NA	NA	NA	77	66	255	257	367	131	178	328	64	61	36	0.251	0.237	0.098
.	19.01.16-01.57.46-1-300698	115	7	7	2	0	1	613	6	6	0	0	NA	NA	NA	41	43	250	243	363	126	168	319	6	18	2	0.024	0.074	0.006
.	19.01.16-01.57.48-1-300705	146	6	6	1	0	1	608	4	4	0	0	NA	NA	NA	42	39	245	243	364	119	168	321	14	5	0	0.057	0.021	0
.	19.01.16-01.57.49-1-300708	88	6	6	0	0	0	600	5	5	0	0	NA	NA	NA	36	31	245	244	355	122	167	311	4	8	6	0.016	0.033	0.017
.	19.01.16-01.57.52-1-300709	359	30	30	6	0	5	647	29	29	0	0	NA	NA	NA	102	85	258	258	382	131	180	336	73	30	8	0.283	0.116	0.021
.	19.01.16-01.57.58-1-300717	205	17	17	3	0	2	630	14	14	0	0	NA	NA	NA	59	59	257	246	369	133	172	325	34	17	3	0.132	0.069	0.008
.	19.01.16-01.58.04-1-300720	61	4	4	1	0	1	595	3	3	0	0	NA	NA	NA	20	20	241	241	351	118	164	313	8	1	1	0.033	0.004	0.003
.	19.01.16-01.58.08-1-300722	207	25	25	9	0	7	626	23	23	0	0	NA	NA	NA	55	53	248	253	365	127	175	324	47	31	10	0.19	0.123	0.027
.	19.01.16-01.58.08-1-300723	153	8	8	0	0	0	617	7	7	0	0	NA	NA	NA	51	43	242	253	361	119	175	323	10	9	5	0.041	0.036	0.014
.	19.01.16-01.58.10-1-300724	183	15	15	4	0	4	627	13	13	0	0	NA	NA	NA	55	52	252	247	366	131	173	323	16	13	4	0.063	0.053	0.011
.	19.01.16-01.58.21-1-300745	152	12	12	4	0	4	633	10	10	0	0	NA	NA	NA	53	58	243	250	378	124	174	335	14	1	13	0.058	0.004	0.034
.	19.01.16-01.58.21-1-300746	93	3	3	1	0	1	606	2	2	0	0	NA	NA	NA	24	36	251	242	356	125	165	316	6	2	3	0.024	0.008	0.008
.	19.01.16-01.58.29-1-300747	30	1	1	0	0	0	0	0	0	0	0	NA	NA	NA	6	9	238	236	348	0	0	0	0	0	1	0	0	0.003
.	19.01.16-01.58.31-1-300749	62	2	2	0	0	0	100	1	1	0	0	NA	NA	NA	18	24	241	241	355	18	30	52	2	1	0	0.008	0.004	0
.	19.01.16-01.58.32-1-300751	117	9	9	3	0	2	617	6	6	0	0	NA	NA	NA	28	47	250	256	354	126	174	317	16	10	2	0.064	0.039	0.006
.	19.01.16-01.58.36-1-300752	31	1	1	0	0	0	0	0	0	0	0	NA	NA	NA	6	9	239	239	344	0	0	0	0	0	1	0	0	0.003
.	19.01.16-01.58.38-1-300754	64	3	3	1	0	0	603	2	2	0	0	NA	NA	NA	20	26	243	245	351	122	170	311	2	0	7	0.008	0	0.02
.	19.01.16-01.58.39-1-300756	210	31	31	9	0	6	637	30	30	0	0	NA	NA	NA	54	59	252	251	369	130	176	331	59	45	22	0.234	0.179	0.06
.	19.01.16-01.58.40-1-300758	91	6	6	1	0	1	608	4	4	0	0	NA	NA	NA	30	34	248	244	355	121	170	317	4	4	0	0.016	0.016	0
.	19.01.16-01.58.44-1-300764	116	11	11	4	0	4	609	9	9	0	0	NA	NA	NA	35	38	247	242	362	124	165	320	8	13	8	0.032	0.054	0.022
.	19.01.16-01.58.48-1-300769	33	1	1	0	0	0	0	0	0	0	0	NA	NA	NA	14	7	238	239	343	0	0	0	0	0	4	0	0	0.012
.	19.01.16-01.58.48-1-300771	147	18	18	5	0	3	609	15	15	0	0	NA	NA	NA	49	39	250	246	356	128	170	311	24	6	28	0.096	0.024	0.079
.	19.01.16-01.58.49-1-300773	206	14	14	4	0	3	622	12	12	0	0	NA	NA	NA	64	58	251	256	364	125	177	320	38	25	1	0.151	0.098	0.003
.	19.01.16-01.58.50-1-300774	31	1	1	0	0	0	0	0	0	0	0	NA	NA	NA	5	5	237	238	343	0	0	0	0	0	0	0	0	0
.	19.01.16-01.58.52-1-300775	32	1	1	0	0	0	0	0	0	0	0	NA	NA	NA	9	7	241	238	341	0	0	0	0	1	0	0	0.004	0
.	19.01.16-01.58.53-1-300776	61	2	2	0	0	0	596	1	1	0	0	NA	NA	NA	24	22	240	241	354	117	166	313	0	4	0	0	0.017	0
.	19.01.16-01.58.53-1-300778	93	3	3	0	0	0	607	2	2	0	0	NA	NA	NA	34	35	244	249	355	122	169	316	4	3	1	0.016	0.012	0.003
.	19.01.16-01.58.54-1-300780	277	60	60	20	0	14	644	55	55	0	0	NA	NA	NA	88	79	262	258	372	137	178	329	113	66	23	0.431	0.256	0.062
.	19.01.16-01.59.00-1-300789	29	1	1	0	0	0	0	0	0	0	0	NA	NA	NA	6	11	239	237	348	0	0	0	0	0	3	0	0	0.009
.	19.01.16-01.59.02-1-300790	287	63	63	19	0	14	655	58	58	0	0	NA	NA	NA	70	80	260	258	375	136	180	339	121	63	23	0.465	0.244	0.061
.	19.01.16-01.59.06-1-300793	94	8	8	3	0	2	600	7	7	0	0	NA	NA	NA	28	27	250	239	351	120	166	314	23	3	0	0.092	0.013	0
.	19.01.16-01.59.08-1-300795	90	4	4	0	0	0	598	3	3	0	0	NA	NA	NA	35	34	248	243	356	119	164	315	5	1	3	0.02	0.004	0.008
.	19.01.16-01.59.09-1-300797	67	2	2	0	0	0	596	1	1	0	0	NA	NA	NA	25	28	249	242	350	124	166	306	5	0	1	0.02	0	0.003
.	19.01.16-01.59.22-1-300820	151	14	14	4	0	4	606	12	12	0	0	NA	NA	NA	64	43	249	248	359	120	167	319	10	6	14	0.04	0.024	0.039
.	19.01.16-01.59.23-1-300821	174	14	14	3	0	3	630	12	12	0	0	NA	NA	NA	50	57	253	250	367	131	174	325	24	13	7	0.095	0.052	0.019
.	19.01.16-01.59.24-1-300822	175	12	12	6	0	6	623	11	11	0	0	NA	NA	NA	55	54	255	251	361	130	172	321	10	19	3	0.039	0.076	0.008
.	19.01.16-01.59.25-1-300823	126	5	5	3	0	3	603	2	2	0	0	NA	NA	NA	38	28	243	244	354	122	168	313	11	2	0	0.045	0.008	0
.	19.01.16-01.59.27-1-300824	58	2	2	0	0	0	47	1	1	0	0	NA	NA	NA	18	26	244	238	357	12	17	18	0	0	2	0	0	0.006
.	19.01.16-01.59.28-1-300825	66	3	3	1	0	1	592	2	2	0	0	NA	NA	NA	30	25	239	248	351	114	167	311	4	0	2	0.017	0	0.006
.	19.01.16-01.59.33-1-300830	91	8	8	2	0	2	598	6	6	0	0	NA	NA	NA	33	30	247	248	348	121	172	305	11	8	5	0.045	0.032	0.014
.	19.01.16-01.59.42-1-300838	31	1	1	0	0	0	0	0	0	0	0	NA	NA	NA	6	4	237	238	342	0	0	0	0	3	0	0	0.013	0
.	19.01.16-01.59.43-1-300840	266	43	43	16	0	11	667	42	42	0	0	NA	NA	NA	81	102	259	269	387	138	187	342	72	48	19	0.278	0.178	0.049
.	19.01.16-01.59.45-1-300843	237	13	13	2	0	2	643	11	11	0	0	NA	NA	NA	72	70	252	260	371	129	184	330	26	30	9	0.103	0.115	0.024
.	19.01.16-01.59.47-1-300846	90	4	4	1	0	1	598	3	3	0	0	NA	NA	NA	40	33	244	245	357	118	169	311	10	1	0	0.041	0.004	0
.	19.01.16-01.59.52-1-300855	114	6	6	3	0	1	595	4	4	0	0	NA	NA	NA	27	22	242	242	351	120	166	309	0	20	4	0	0.083	0.011
.	19.01.16-01.59.52-1-300856	90	5	5	0	0	0	596	4	4	0	0	NA	NA	NA	38	32	250	244	351	123	165	308	2	3	5	0.008	0.012	0.014
.	19.01.16-01.59.57-1-300862	94	6	6	3	0	3	605	4	4	0	0	NA	NA	NA	41	39	247	246	359	122	170	313	1	2	20	0.004	0.008	0.056
.	19.01.16-02.00.03-1-300869	122	7	7	1	0	0	603	6	6	0	0	NA	NA	NA	47	39	247	246	359	122	165	316	7	10	6	0.028	0.041	0.017
.	19.01.16-02.00.09-1-300870	141	11	11	1	0	1	610	10	10	0	0	NA	NA	NA	57	36	242	243	364	120	168	322	17	8	8	0.07	0.033	0.022
.	19.01.16-02.00.12-1-300872	62	2	2	1	0	1	302	1	1	0	0	NA	NA	NA	19	24	242	247	348	56	90	156	5	1	0	0.021	0.004	0
.	19.01.16-02.00.13-1-300873	62	2	2	0	0	0	602	1	1	0	0	NA	NA	NA	21	27	245	241	354	122	165	315	1	0	1	0.004	0	0.003
.	19.01.16-02.00.16-1-300874	118	10	10	1	0	1	614	8	8	0	0	NA	NA	NA	49	47	248	249	363	126	170	318	12	10	13	0.048	0.04	0.036
.	19.01.16-02.00.16-1-300875	323	30	30	10	0	8	672	24	24	0	0	NA	NA	NA	90	95	259	262	387	138	186	348	64	29	26	0.247	0.111	0.067
.	19.01.16-02.00.23-1-300896	185	20	20	8	0	8	634	19	19	0	0	NA	NA	NA	53	64	257	253	367	136	171	327	38	15	14	0.148	0.059	0.038
.	19.01.16-02.00.23-1-300898	34	1	1	0	0	0	0	0	0	0	0	NA	NA	NA	8	7	237	240	343	0	0	0	0	0	1	0	0	0.003
.	19.01.16-02.00.26-1-300900	86	4	4	1	0	0	596	3	3	0	0	NA	NA	NA	20	18	237	240	354	118	163	315	6	3	15	0.025	0.012	0.042
.	19.01.16-02.00.27-1-300902	59	5	5	1	0	1	596	4	4	0	0	NA	NA	NA	24	25	243	245	350	119	166	311	1	8	1	0.004	0.033	0.003
.	19.01.16-02.00.27-1-300903	320	24	24	10	0	8	683	22	22	0	0	NA	NA	NA	81	110	268	266	389	144	191	348	37	50	17	0.138	0.188	0.044
.	19.01.16-02.00.36-1-300905	91	4	4	0	0	0	603	3	3	0	0	NA	NA	NA	26	32	244	247	354	119	173	311	7	14	0	0.029	0.057	0
.	19.01.16-02.00.40-1-300909	57	2	2	1	0	1	588	1	1	0	0	NA	NA	NA	32	17	242	240	348	120	163	305	0	7	0	0	0.029	0
.	19.01.16-02.00.43-1-300913	117	4	4	2	0	1	618	3	3	0	0	NA	NA	NA	42	40	242	245	366	121	169	328	5	7	2	0.021	0.029	0.005
.	19.01.16-02.00.43-1-300914	212	11	11	3	0	3	639	10	10	0	0	NA	NA	NA	77	66	260	256	363	134	185	320	39	11	3	0.15	0.043	0.008
.	19.01.16-02.00.47-1-300919	95	4	4	0	0	0	603	3	3	0	0	NA	NA	NA	34	38	250	244	357	124	168	311	7	4	0	0.028	0.016	0
.	19.01.16-02.00.53-1-300926	93	10	10	0	0	0	598	8	8	0	0	NA	NA	NA	36	29	246	243	353	121	170	307	5	4	14	0.02	0.016	0.04
.	19.01.16-02.00.54-1-300927	60	3	3	0	0	0	605	2	2	0	0	NA	NA	NA	14	27	245	244	351	125	169	311	0	1	4	0	0.004	0.011
.	19.01.16-02.00.58-1-300939	92	8	8	5	0	3	599	6	6	0	0	NA	NA	NA	37	26	241	246	352	120	168	311	6	8	8	0.025	0.033	0.023
.	19.01.16-02.01.00-1-300940	36	1	1	1	0	1	0	0	0	0	0	NA	NA	NA	7	10	239	241	343	0	0	0	0	0	1	0	0	0.003
.	19.01.16-02.01.03-1-300975	32	1	1	0	0	0	0	0	0	0	0	NA	NA	NA	12	10	239	237	347	0	0	0	0	0	0	0	0	0
.	19.01.16-02.01.05-1-300996	282	21	21	6	0	4	643	19	19	0	0	NA	NA	NA	75	77	264	253	373	136	177	330	57	17	15	0.216	0.067	0.04
.	19.01.16-02.01.05-1-300998	100	24	24	7	0	5	603	20	20	0	0	NA	NA	NA	36	33	251	243	352	127	167	309	44	30	6	0.175	0.123	0.017
.	19.01.16-02.01.06-1-300999	39	1	1	0	0	0	0	0	0	0	0	NA	NA	NA	11	18	243	238	350	0	0	0	4	0	0	0.016	0	0
.	19.01.16-02.01.08-1-301000	35	1	1	1	0	1	0	0	0	0	0	NA	NA	NA	10	5	238	236	344	0	0	0	0	0	1	0	0	0.003
.	19.01.16-02.01.08-1-301001	290	61	61	16	0	14	653	56	56	0	0	NA	NA	NA	87	81	265	258	371	139	181	333	106	64	27	0.4	0.248	0.073
.	19.01.16-02.01.10-1-301023	116	11	11	4	0	4	625	10	10	0	0	NA	NA	NA	33	54	254	252	361	131	173	321	8	13	14	0.031	0.052	0.039
.	19.01.16-02.01.11-1-301024	234	27	27	11	0	8	630	25	25	0	0	NA	NA	NA	81	66	254	259	366	126	180	324	52	34	17	0.205	0.131	0.046
.	19.01.16-02.01.13-1-301025	122	5	5	0	0	0	624	4	4	0	0	NA	NA	NA	40	52	252	252	361	128	172	324	8	4	5	0.032	0.016	0.014
.	19.01.16-02.01.15-1-301026	98	3	3	2	0	2	613	2	2	0	0	NA	NA	NA	25	36	243	250	356	119	174	320	0	4	7	0	0.016	0.02
.	19.01.16-02.01.20-1-301045	180	15	15	1	0	0	623	13	13	0	0	NA	NA	NA	49	50	253	254	356	128	178	317	16	11	6	0.063	0.043	0.017
.	19.01.16-02.01.32-1-301048	143	5	5	1	0	1	622	4	4	0	0	NA	NA	NA	53	54	250	253	364	127	172	323	10	11	0	0.04	0.043	0
.	19.01.16-02.01.33-1-301049	86	6	6	1	0	1	601	5	5	0	0	NA	NA	NA	28	25	241	247	350	119	173	309	0	13	0	0	0.053	0
.	19.01.16-02.01.36-1-301051	59	4	4	1	0	1	596	3	3	0	0	NA	NA	NA	25	21	242	241	351	120	165	311	8	6	1	0.033	0.025	0.003
.	19.01.16-02.01.51-1-301073	30	1	1	0	0	0	0	0	0	0	0	NA	NA	NA	13	5	237	238	343	0	0	0	1	0	0	0.004	0	0
.	19.01.16-02.01.52-1-301075	31	1	1	1	0	1	0	0	0	0	0	NA	NA	NA	9	10	242	237	344	0	0	0	0	0	0	0	0	0
.	19.01.16-02.01.52-1-301076	144	6	6	1	0	0	618	5	5	0	0	NA	NA	NA	44	49	250	249	363	125	171	322	4	5	4	0.016	0.02	0.011
.	19.01.16-02.01.52-1-301077	263	58	58	10	0	7	644	56	56	0	0	NA	NA	NA	78	73	260	252	374	134	176	334	88	66	44	0.338	0.262	0.118
.	19.01.16-02.01.53-1-301078	283	50	50	18	0	16	665	44	44	0	0	NA	NA	NA	91	99	264	266	382	139	186	340	102	58	27	0.386	0.218	0.071
.	19.01.16-02.01.54-1-301082	225	34	34	8	0	7	639	29	29	0	0	NA	NA	NA	67	71	261	256	367	135	178	326	92	20	23	0.352	0.078	0.063
.	19.01.16-02.01.55-1-301083	147	14	14	2	0	1	619	13	13	0	0	NA	NA	NA	58	52	249	252	364	124	173	322	18	38	14	0.072	0.151	0.038
.	19.01.16-02.02.01-1-301086	206	36	36	12	0	8	617	34	34	0	0	NA	NA	NA	83	52	254	251	360	128	172	317	67	47	17	0.264	0.187	0.047
.	19.01.16-02.02.03-1-301088	206	25	25	7	0	6	612	24	24	0	0	NA	NA	NA	67	45	253	249	356	127	174	311	51	19	44	0.202	0.076	0.124
.	19.01.16-02.02.10-1-301092	87	9	9	1	0	1	595	8	8	0	0	NA	NA	NA	30	29	241	244	357	120	166	309	9	7	3	0.037	0.029	0.008
.	19.01.16-02.02.27-1-301117	117	9	9	1	0	1	605	8	8	0	0	NA	NA	NA	37	32	248	245	352	123	169	313	0	8	12	0	0.033	0.034
.	19.01.16-02.02.30-1-301119	166	13	13	3	0	3	612	12	12	0	0	NA	NA	NA	59	52	252	249	364	126	170	316	18	16	11	0.071	0.064	0.03
.	19.01.16-02.02.33-1-301121	170	10	10	2	0	2	622	8	8	0	0	NA	NA	NA	56	48	245	251	365	125	170	327	10	6	5	0.041	0.024	0.014
.	19.01.16-02.02.46-1-301132	88	5	5	2	0	2	602	4	4	0	0	NA	NA	NA	24	31	244	249	351	125	171	306	1	3	3	0.004	0.012	0.009
.	19.01.16-02.02.46-1-301133	415	47	47	15	0	10	700	44	44	0	0	NA	NA	NA	111	135	275	278	395	150	199	351	120	53	24	0.436	0.191	0.061
.	19.01.16-02.02.47-1-301136	205	16	16	4	0	4	616	13	13	0	0	NA	NA	NA	67	47	251	252	357	126	176	314	14	22	12	0.056	0.087	0.034
.	19.01.16-02.02.55-1-301146	65	3	3	2	0	2	586	1	1	0	0	NA	NA	NA	33	15	239	243	346	117	164	305	2	4	2	0.008	0.016	0.006
.	19.01.16-02.02.56-1-301149	88	4	4	1	0	1	588	3	3	0	0	NA	NA	NA	30	20	241	241	351	118	164	306	1	0	9	0.004	0	0.026
.	19.01.16-02.02.56-1-301151	64	2	2	1	0	1	147	1	1	0	0	NA	NA	NA	15	17	240	243	347	31	43	73	0	0	1	0	0	0.003
.	19.01.16-02.03.03-1-301159	144	16	16	4	0	3	610	15	15	0	0	NA	NA	NA	41	43	246	250	360	123	171	316	14	30	8	0.057	0.12	0.022
.	19.01.16-02.03.03-1-301160	90	3	3	2	0	2	598	2	2	0	0	NA	NA	NA	37	37	248	244	358	116	168	314	7	1	0	0.028	0.004	0
.	19.01.16-02.03.06-1-301162	90	4	4	1	0	1	595	3	3	0	0	NA	NA	NA	34	27	246	243	351	123	167	305	10	2	4	0.041	0.008	0.011
.	19.01.16-02.03.08-1-301163	177	14	14	3	0	2	624	13	13	0	0	NA	NA	NA	55	55	253	250	365	129	171	324	42	14	3	0.166	0.056	0.008
.	19.01.16-02.03.11-1-301164	39	1	1	1	0	1	0	0	0	0	0	NA	NA	NA	19	11	240	238	346	0	0	0	0	2	0	0	0.008	0
.	19.01.16-02.03.14-1-301167	151	17	17	4	0	3	621	15	15	0	0	NA	NA	NA	35	51	257	251	356	130	174	317	28	31	1	0.109	0.124	0.003
.	19.01.16-02.03.15-1-301168	198	17	17	1	0	1	631	16	16	0	0	NA	NA	NA	63	59	250	254	368	129	176	326	16	16	7	0.064	0.063	0.019
.	19.01.16-02.03.19-1-301190	292	51	51	13	0	11	651	46	46	0	0	NA	NA	NA	79	83	266	257	373	140	180	331	112	57	20	0.421	0.222	0.054
.	19.01.16-02.03.20-1-301191	145	13	13	2	0	2	611	11	11	0	0	NA	NA	NA	50	46	251	249	359	126	172	313	25	7	5	0.1	0.028	0.014
.	19.01.16-02.03.22-1-301192	37	1	1	0	0	0	0	0	0	0	0	NA	NA	NA	12	14	241	240	346	0	0	0	1	0	0	0.004	0	0
.	19.01.16-02.03.26-1-301193	94	10	10	1	0	0	599	9	9	0	0	NA	NA	NA	24	30	246	247	350	122	171	306	8	1	10	0.033	0.004	0.029
.	19.01.16-02.03.31-1-301197	147	32	32	4	0	4	613	30	30	0	0	NA	NA	NA	36	39	243	254	355	122	179	312	23	46	10	0.095	0.181	0.028
.	19.01.16-02.03.39-1-301203	93	7	7	3	0	3	607	6	6	0	0	NA	NA	NA	28	38	247	248	356	123	171	313	3	8	14	0.012	0.032	0.039
.	19.01.16-02.03.43-1-301207	88	4	4	1	0	1	594	3	3	0	0	NA	NA	NA	21	23	243	245	348	120	166	308	4	5	5	0.016	0.02	0.014
.	19.01.16-02.03.45-1-301211	231	20	20	6	0	4	619	19	19	0	0	NA	NA	NA	78	57	255	254	361	127	175	317	27	28	12	0.106	0.11	0.033
.	19.01.16-02.03.46-1-301214	118	7	7	2	0	2	607	5	5	0	0	NA	NA	NA	46	41	252	244	358	127	167	313	19	14	3	0.075	0.057	0.008
.	19.01.16-02.03.48-1-301218	63	2	2	1	0	1	589	1	1	0	0	NA	NA	NA	33	21	240	244	350	115	166	308	3	0	4	0.012	0	0.011
.	19.01.16-02.03.57-1-301227	157	11	11	3	0	3	617	9	9	0	0	NA	NA	NA	51	47	247	250	363	122	171	324	15	8	14	0.061	0.032	0.039
.	19.01.16-02.04.00-1-301228	292	43	43	16	0	10	652	34	34	0	0	NA	NA	NA	76	79	267	258	367	145	180	327	114	36	23	0.427	0.14	0.063
.	19.01.16-02.04.02-1-301229	176	19	19	3	0	2	623	16	16	0	0	NA	NA	NA	54	55	259	246	363	133	167	323	33	21	3	0.127	0.085	0.008
.	19.01.16-02.04.02-1-301230	93	7	7	0	0	0	601	6	6	0	0	NA	NA	NA	25	27	247	241	352	123	164	314	2	4	7	0.008	0.017	0.02
.	19.01.16-02.04.09-1-301233	95	6	6	1	0	1	605	5	5	0	0	NA	NA	NA	37	32	246	248	351	121	171	313	1	13	0	0.004	0.052	0
.	19.01.16-02.04.20-1-301256	234	52	52	26	0	17	636	43	43	0	0	NA	NA	NA	72	68	261	247	373	132	173	331	118	48	21	0.452	0.194	0.056
.	19.01.16-02.04.21-1-301257	64	2	2	1	0	1	297	1	1	0	0	NA	NA	NA	17	16	244	239	346	62	82	153	0	2	2	0	0.008	0.006
.	19.01.16-02.04.23-1-301258	30	1	1	0	0	0	0	0	0	0	0	NA	NA	NA	9	7	239	238	343	0	0	0	0	1	0	0	0.004	0
.	19.01.16-02.04.24-1-301259	38	1	1	0	0	0	0	0	0	0	0	NA	NA	NA	7	10	238	239	346	0	0	0	1	0	0	0.004	0	0
.	19.01.16-02.04.26-1-301260	181	9	9	3	0	3	626	8	8	0	0	NA	NA	NA	47	52	253	251	361	132	175	319	16	18	6	0.063	0.072	0.017
.	19.01.16-02.04.28-1-301261	155	9	9	1	0	1	632	8	8	0	0	NA	NA	NA	64	65	255	259	364	129	180	323	18	10	5	0.071	0.039	0.014
.	19.01.16-02.04.28-1-301262	113	4	4	1	0	1	598	3	3	0	0	NA	NA	NA	38	32	244	244	357	118	167	313	2	1	4	0.008	0.004	0.011
.	19.01.16-02.04.29-1-301263	120	11	11	5	0	4	609	9	9	0	0	NA	NA	NA	46	41	243	243	368	122	162	325	6	12	16	0.025	0.049	0.043
.	19.01.16-02.04.34-1-301266	235	30	30	8	0	7	660	28	28	0	0	NA	NA	NA	79	94	262	264	381	137	184	339	55	34	6	0.21	0.129	0.016
.	19.01.16-02.04.37-1-301269	182	37	37	11	0	9	627	33	33	0	0	NA	NA	NA	55	57	251	260	359	125	182	320	63	42	22	0.251	0.162	0.061
.	19.01.16-02.04.46-1-301281	92	3	3	0	0	0	616	2	2	0	0	NA	NA	NA	33	39	243	245	364	122	169	325	2	0	4	0.008	0	0.011
.	19.01.16-02.04.50-1-301285	30	1	1	0	0	0	0	0	0	0	0	NA	NA	NA	7	4	237	237	343	0	0	0	0	0	0	0	0	0
.	19.01.16-02.04.51-1-301286	150	15	15	6	0	5	628	13	13	0	0	NA	NA	NA	49	51	247	255	362	125	180	323	10	30	7	0.04	0.118	0.019
.	19.01.16-02.04.52-1-301287	86	4	4	1	0	1	593	3	3	0	0	NA	NA	NA	22	20	242	240	351	121	163	309	0	0	8	0	0	0.023
.	19.01.16-02.04.54-1-301288	115	17	17	4	0	3	612	15	15	0	0	NA	NA	NA	26	28	239	248	354	119	175	318	33	10	1	0.138	0.04	0.003
.	19.01.16-02.05.02-1-301298	67	4	4	0	0	0	584	3	3	0	0	NA	NA	NA	36	21	245	243	346	120	162	302	4	3	4	0.016	0.012	0.012
.	19.01.16-02.05.03-1-301299	179	12	12	5	0	5	612	11	11	0	0	NA	NA	NA	39	41	254	245	355	129	170	313	19	10	12	0.075	0.041	0.034
.	19.01.16-02.05.07-1-301301	65	8	8	2	0	0	599	7	7	0	0	NA	NA	NA	26	24	244	241	352	121	165	313	17	10	14	0.07	0.041	0.04
.	19.01.16-02.05.17-1-301304	153	22	22	6	0	6	613	19	19	0	0	NA	NA	NA	38	34	249	247	351	126	173	314	47	29	14	0.189	0.117	0.04
.	19.01.16-02.05.21-1-301323	58	3	3	1	0	1	153	2	2	0	0	NA	NA	NA	12	20	243	241	349	28	46	79	0	0	4	0	0	0.011
.	19.01.16-02.05.24-1-301324	62	2	2	1	0	1	603	1	1	0	0	NA	NA	NA	15	26	245	242	352	122	166	315	0	0	5	0	0	0.014
.	19.01.16-02.05.24-1-301326	66	3	3	1	0	1	590	2	2	0	0	NA	NA	NA	31	20	239	243	351	117	167	306	0	4	4	0	0.016	0.011
.	19.01.16-02.05.25-1-301327	129	11	11	2	0	2	616	10	10	0	0	NA	NA	NA	46	42	247	246	362	122	169	325	23	7	3	0.093	0.028	0.008
.	19.01.16-02.05.28-1-301330	62	2	2	2	0	2	598	1	1	0	0	NA	NA	NA	25	30	247	243	353	124	167	307	2	0	2	0.008	0	0.006
.	19.01.16-02.05.28-1-301331	88	5	5	1	0	1	606	4	4	0	0	NA	NA	NA	35	32	242	244	359	121	168	317	4	7	5	0.017	0.029	0.014
.	19.01.16-02.05.30-1-301332	62	5	5	0	0	0	597	4	4	0	0	NA	NA	NA	18	22	240	241	354	116	165	316	8	0	2	0.033	0	0.006
.	19.01.16-02.05.30-1-301333	95	6	6	0	0	0	604	5	5	0	0	NA	NA	NA	34	34	245	248	354	122	169	313	3	7	1	0.012	0.028	0.003
.	19.01.16-02.05.38-1-301335	94	11	11	3	0	3	606	10	10	0	0	NA	NA	NA	26	34	247	246	354	123	169	314	8	25	0	0.032	0.102	0
.	19.01.16-02.05.39-1-301337	150	5	5	0	0	0	627	4	4	0	0	NA	NA	NA	44	46	247	252	360	126	180	321	6	2	5	0.024	0.008	0.014
.	19.01.16-02.05.42-1-301342	126	8	8	4	0	2	607	5	5	0	0	NA	NA	NA	37	40	249	250	354	122	173	312	34	0	4	0.137	0	0.011
.	19.01.16-02.05.47-1-301349	289	44	44	15	0	10	661	39	39	0	0	NA	NA	NA	70	88	256	260	385	132	184	345	78	64	21	0.305	0.246	0.055
.	19.01.16-02.05.48-1-301353	186	10	10	5	0	3	614	9	9	0	0	NA	NA	NA	53	42	247	247	361	123	170	321	10	20	9	0.04	0.081	0.025
.	19.01.16-02.05.48-1-301355	178	41	41	14	0	10	618	35	35	0	0	NA	NA	NA	66	48	253	251	357	130	170	318	63	55	35	0.249	0.219	0.098
.	19.01.16-02.05.49-1-301356	87	8	8	1	0	1	601	6	6	0	0	NA	NA	NA	21	29	249	242	351	125	165	311	8	5	4	0.032	0.021	0.011
.	19.01.16-02.05.56-1-301367	91	4	4	0	0	0	596	3	3	0	0	NA	NA	NA	34	25	240	248	350	120	170	306	3	2	5	0.012	0.008	0.014
.	19.01.16-02.05.57-1-301369	291	38	38	7	0	5	646	33	33	0	0	NA	NA	NA	90	76	259	254	376	136	177	333	58	54	17	0.224	0.213	0.045
.	19.01.16-02.06.01-1-301371	30	1	1	0	0	0	0	0	0	0	0	NA	NA	NA	7	6	236	238	345	0	0	0	0	0	0	0	0	0
.	19.01.16-02.06.03-1-301374	305	26	26	10	0	7	659	23	23	0	0	NA	NA	NA	85	94	259	263	385	131	187	341	65	30	18	0.251	0.114	0.047
.	19.01.16-02.06.05-1-301375	176	12	12	4	0	4	611	8	8	0	0	NA	NA	NA	48	45	246	255	357	123	174	314	15	17	9	0.061	0.067	0.025
.	19.01.16-02.06.07-1-301376	87	4	4	0	0	0	603	3	3	0	0	NA	NA	NA	30	30	246	238	359	122	163	318	0	15	4	0	0.063	0.011
.	19.01.16-02.06.11-1-301379	60	3	3	0	0	0	596	2	2	0	0	NA	NA	NA	29	23	242	243	351	114	168	314	0	3	1	0	0.012	0.003
.	19.01.16-02.06.13-1-301380	120	10	10	3	0	2	603	8	8	0	0	NA	NA	NA	47	40	244	249	360	119	168	316	11	10	7	0.045	0.04	0.019
.	19.01.16-02.06.26-1-301414	410	69	69	17	0	10	686	60	60	0	0	NA	NA	NA	119	116	275	267	387	151	191	344	137	60	52	0.498	0.225	0.134
.	19.01.16-02.06.26-1-301415	62	2	2	0	0	0	0	1	1	0	0	NA	NA	NA	23	20	243	241	349	0	0	0	0	0	1	0	0	0.003
.	19.01.16-02.06.43-1-301425	92	4	4	1	0	1	593	3	3	0	0	NA	NA	NA	25	18	238	240	353	118	166	309	0	8	0	0	0.033	0
.	19.01.16-02.06.45-1-301428	215	17	17	6	0	3	641	15	15	0	0	NA	NA	NA	72	73	257	261	368	132	183	326	12	59	15	0.047	0.226	0.041
.	19.01.16-02.06.46-1-301430	276	16	16	4	0	3	657	15	15	0	0	NA	NA	NA	75	83	270	257	369	143	179	335	39	10	4	0.144	0.039	0.011
.	19.01.16-02.06.56-1-301440	241	52	52	18	0	14	641	49	49	0	0	NA	NA	NA	73	73	248	260	378	125	184	332	107	69	36	0.431	0.265	0.095
.	19.01.16-02.06.58-1-301442	116	10	10	2	0	2	597	9	9	0	0	NA	NA	NA	44	29	242	246	354	120	167	310	12	11	16	0.05	0.045	0.045
.	19.01.16-02.07.03-1-301449	94	7	7	2	0	2	605	6	6	0	0	NA	NA	NA	31	32	246	245	354	122	169	314	16	11	0	0.065	0.045	0
.	19.01.16-02.07.07-1-301451	147	8	8	2	0	1	616	6	6	0	0	NA	NA	NA	51	55	249	256	363	127	175	314	20	4	1	0.08	0.016	0.003
.	19.01.16-02.07.08-1-301452	35	1	1	1	0	1	0	0	0	0	0	NA	NA	NA	15	12	240	239	346	0	0	0	1	0	0	0.004	0	0
.	19.01.16-02.07.11-1-301453	118	7	7	1	0	1	622	5	5	0	0	NA	NA	NA	35	43	245	251	360	123	174	325	9	5	0	0.037	0.02	0
.	19.01.16-02.07.19-1-301473	90	8	8	2	0	2	598	6	6	0	0	NA	NA	NA	34	29	249	244	349	126	167	305	9	5	1	0.036	0.02	0.003
.	19.01.16-02.07.22-1-301475	96	10	10	3	0	2	617	8	8	0	0	NA	NA	NA	17	42	249	247	359	125	172	320	4	11	9	0.016	0.045	0.025
.	19.01.16-02.07.23-1-301476	65	3	3	0	0	0	608	2	2	0	0	NA	NA	NA	25	28	242	243	356	124	164	320	8	0	4	0.033	0	0.011
.	19.01.16-02.07.24-1-301477	83	5	5	0	0	0	603	4	4	0	0	NA	NA	NA	29	27	243	248	349	123	170	310	3	10	0	0.012	0.04	0
.	19.01.16-02.07.29-1-301479	33	1	1	1	0	1	0	0	0	0	0	NA	NA	NA	13	4	238	237	342	0	0	0	0	0	1	0	0	0.003
.	19.01.16-02.07.32-1-301480	63	3	3	0	0	0	591	2	2	0	0	NA	NA	NA	23	20	241	243	349	118	168	305	0	3	3	0	0.012	0.009
.	19.01.16-02.07.33-1-301481	121	5	5	1	0	1	610	4	4	0	0	NA	NA	NA	49	45	252	248	358	121	172	317	9	10	0	0.036	0.04	0
.	19.01.16-02.07.39-1-301484	179	9	9	2	0	1	614	6	6	0	0	NA	NA	NA	51	43	247	252	357	124	176	314	14	5	18	0.057	0.02	0.05
.	19.01.16-02.07.42-1-301488	170	9	9	1	0	1	640	8	8	0	0	NA	NA	NA	45	65	258	248	372	135	174	331	12	8	1	0.047	0.032	0.003
.	19.01.16-02.07.44-1-301490	186	14	14	4	0	3	631	12	12	0	0	NA	NA	NA	56	62	254	256	365	130	178	323	15	15	9	0.059	0.059	0.025
.	19.01.16-02.07.46-1-301494	64	2	2	1	0	0	591	1	1	0	0	NA	NA	NA	24	22	244	244	347	116	167	308	0	0	3	0	0	0.009
.	19.01.16-02.07.48-1-301499	119	6	6	2	0	2	603	5	5	0	0	NA	NA	NA	35	39	252	242	358	127	159	317	3	3	6	0.012	0.012	0.017
.	19.01.16-02.08.03-1-301511	93	3	3	1	0	1	593	2	2	0	0	NA	NA	NA	34	31	249	242	353	119	166	308	2	3	0	0.008	0.012	0
.	19.01.16-02.08.03-1-301512	265	25	25	8	0	7	646	22	22	0	0	NA	NA	NA	91	76	261	251	377	138	173	335	70	15	14	0.268	0.06	0.037
.	19.01.16-02.08.10-1-301514	63	2	2	1	0	1	402	1	1	0	0	NA	NA	NA	14	22	243	246	346	76	117	209	5	2	0	0.021	0.008	0
.	19.01.16-02.08.12-1-301515	64	3	3	0	0	0	593	2	2	0	0	NA	NA	NA	27	23	244	246	346	122	168	303	0	8	0	0	0.033	0
.	19.01.16-02.08.13-1-301517	31	1	1	0	0	0	0	0	0	0	0	NA	NA	NA	9	7	237	239	344	0	0	0	4	0	0	0.017	0	0
.	19.01.16-02.08.14-1-301518	33	1	1	0	0	0	0	0	0	0	0	NA	NA	NA	18	10	238	238	347	0	0	0	0	0	3	0	0	0.009
.	19.01.16-02.08.15-1-301519	64	2	2	0	0	0	596	1	1	0	0	NA	NA	NA	21	25	242	246	350	120	169	307	3	0	1	0.012	0	0.003
.	19.01.16-02.08.17-1-301520	359	29	29	12	0	7	660	27	27	0	0	NA	NA	NA	104	92	267	260	378	141	182	337	77	40	22	0.288	0.154	0.058
.	19.01.16-02.08.17-1-301521	188	13	13	5	0	2	629	12	12	0	0	NA	NA	NA	67	57	250	253	367	122	179	328	27	8	15	0.108	0.032	0.041
.	19.01.16-02.08.17-1-301525	124	10	10	3	0	3	614	9	9	0	0	NA	NA	NA	40	40	244	250	359	122	175	317	7	21	10	0.029	0.084	0.028
.	19.01.16-02.08.20-1-301542	152	15	15	3	0	1	619	12	12	0	0	NA	NA	NA	36	51	251	245	368	128	168	323	9	12	17	0.036	0.049	0.046
.	19.01.16-02.08.22-1-301545	118	4	4	2	0	2	612	3	3	0	0	NA	NA	NA	37	42	249	250	356	124	170	318	3	15	0	0.012	0.06	0
.	19.01.16-02.08.26-1-301546	62	2	2	0	0	0	599	1	1	0	0	NA	NA	NA	23	24	239	244	354	118	165	316	0	4	4	0	0.016	0.011
.	19.01.16-02.08.29-1-301547	83	4	4	2	0	2	591	3	3	0	0	NA	NA	NA	24	18	240	240	351	118	166	307	0	0	9	0	0	0.026
.	19.01.16-02.08.40-1-301551	89	3	3	0	0	0	605	2	2	0	0	NA	NA	NA	41	36	239	249	361	116	170	319	3	0	2	0.013	0	0.006
.	19.01.16-02.08.40-1-301553	66	9	9	2	0	1	593	7	7	0	0	NA	NA	NA	23	24	245	244	348	122	165	306	4	2	12	0.016	0.008	0.034
.	19.01.16-02.08.40-1-301554	151	12	12	5	0	4	610	10	10	0	0	NA	NA	NA	57	43	250	250	356	125	173	312	37	12	4	0.148	0.048	0.011
.	19.01.16-02.08.45-1-301560	126	14	14	2	0	1	607	13	13	0	0	NA	NA	NA	34	41	251	245	358	125	166	316	5	16	12	0.02	0.065	0.034
.	19.01.16-02.08.46-1-301563	209	26	26	8	0	5	634	23	23	0	0	NA	NA	NA	60	62	253	259	363	129	182	323	43	31	9	0.17	0.12	0.025
.	19.01.16-02.08.46-1-301564	264	28	28	9	0	6	650	24	24	0	0	NA	NA	NA	64	75	255	256	377	132	180	338	58	50	6	0.227	0.195	0.016
.	19.01.16-02.08.47-1-301566	65	3	3	2	0	2	600	1	1	0	0	NA	NA	NA	20	24	240	246	351	120	168	312	5	0	5	0.021	0	0.014
.	19.01.16-02.08.55-1-301572	210	21	21	3	0	2	636	17	17	0	0	NA	NA	NA	67	60	253	254	366	129	177	330	50	45	3	0.198	0.177	0.008
.	19.01.16-02.09.00-1-301576	34	1	1	0	0	0	0	0	0	0	0	NA	NA	NA	6	11	240	239	345	0	0	0	0	0	1	0	0	0.003
.	19.01.16-02.09.02-1-301577	63	2	2	1	0	1	596	1	1	0	0	NA	NA	NA	20	19	241	243	348	118	169	309	7	0	0	0.029	0	0
.	19.01.16-02.09.03-1-301583	121	6	6	2	0	2	619	5	5	0	0	NA	NA	NA	42	51	249	250	365	125	172	322	13	1	10	0.052	0.004	0.027
.	19.01.16-02.09.05-1-301584	91	4	4	1	0	0	596	3	3	0	0	NA	NA	NA	35	25	248	242	348	123	166	307	0	3	8	0	0.012	0.023
.	19.01.16-02.09.08-1-301586	254	32	32	11	0	10	636	30	30	0	0	NA	NA	NA	73	75	260	266	362	132	186	318	62	33	33	0.238	0.124	0.091
.	19.01.16-02.09.10-1-301587	86	3	3	1	0	1	594	2	2	0	0	NA	NA	NA	30	20	241	242	350	118	166	310	0	3	0	0	0.012	0
.	19.01.16-02.09.16-1-301590	155	5	5	0	0	0	620	4	4	0	0	NA	NA	NA	41	49	253	243	366	128	169	323	3	2	1	0.012	0.008	0.003
.	19.01.16-02.09.21-1-301609	91	3	3	1	0	1	603	2	2	0	0	NA	NA	NA	22	33	243	243	360	118	169	316	0	0	7	0	0	0.019
.	19.01.16-02.09.23-1-301610	180	30	30	9	0	6	623	27	27	0	0	NA	NA	NA	66	58	246	251	374	121	170	332	36	57	23	0.146	0.227	0.061
.	19.01.16-02.09.24-1-301611	32	1	1	0	0	0	0	0	0	0	0	NA	NA	NA	8	6	237	238	344	0	0	0	0	2	0	0	0.008	0
.	19.01.16-02.09.27-1-301613	33	1	1	0	0	0	0	0	0	0	0	NA	NA	NA	8	10	238	239	346	0	0	0	0	0	2	0	0	0.006
.	19.01.16-02.09.29-1-301614	62	2	2	1	0	1	592	1	1	0	0	NA	NA	NA	23	30	244	245	354	121	165	306	3	0	2	0.012	0	0.006
.	19.01.16-02.09.31-1-301615	211	29	29	9	0	6	631	27	27	0	0	NA	NA	NA	52	62	252	252	371	126	172	333	71	46	3	0.282	0.183	0.008
.	19.01.16-02.09.34-1-301617	88	3	3	2	0	1	595	2	2	0	0	NA	NA	NA	29	24	239	243	355	116	167	312	5	0	2	0.021	0	0.006
.	19.01.16-02.09.34-1-301618	89	5	5	2	0	2	607	4	4	0	0	NA	NA	NA	13	34	250	240	357	127	163	317	3	10	0	0.012	0.042	0
.	19.01.16-02.09.34-1-301619	33	1	1	0	0	0	0	0	0	0	0	NA	NA	NA	9	7	236	237	347	0	0	0	2	0	0	0.008	0	0
.	19.01.16-02.09.36-1-301620	94	4	4	1	0	1	614	3	3	0	0	NA	NA	NA	26	38	245	244	362	122	171	321	12	3	0	0.049	0.012	0
.	19.01.16-02.09.37-1-301621	119	15	15	7	0	6	603	13	13	0	0	NA	NA	NA	28	25	240	243	355	119	170	314	18	22	7	0.075	0.091	0.02
.	19.01.16-02.09.47-1-301633	238	31	31	10	0	8	649	28	28	0	0	NA	NA	NA	68	81	261	260	373	133	185	331	78	49	8	0.299	0.188	0.021
.	19.01.16-02.09.49-1-301637	145	9	9	3	0	2	614	8	8	0	0	NA	NA	NA	34	41	252	243	359	126	167	321	22	7	2	0.087	0.029	0.006
.	19.01.16-02.09.51-1-301640	85	5	5	0	0	0	598	4	4	0	0	NA	NA	NA	36	29	248	244	350	126	163	309	0	0	8	0	0	0.023
.	19.01.16-02.09.58-1-301651	61	3	3	0	0	0	299	2	2	0	0	NA	NA	NA	15	27	240	245	355	62	86	151	2	0	1	0.008	0	0.003
.	19.01.16-02.10.08-1-301660	121	13	13	1	0	1	607	10	10	0	0	NA	NA	NA	48	37	247	246	357	123	165	319	19	22	5	0.077	0.089	0.014
.	19.01.16-02.10.09-1-301662	144	22	22	4	0	3	614	19	19	0	0	NA	NA	NA	32	41	245	245	364	122	170	322	14	37	29	0.057	0.151	0.08
.	19.01.16-02.10.09-1-301663	119	8	8	3	0	2	631	6	6	0	0	NA	NA	NA	41	59	255	251	366	131	171	329	8	12	2	0.031	0.048	0.005
.	19.01.16-02.10.10-1-301664	268	15	15	6	0	4	646	14	14	0	0	NA	NA	NA	77	78	264	256	371	139	177	330	29	12	5	0.11	0.047	0.013
.	19.01.16-02.10.10-1-301665	155	19	19	5	0	3	617	17	17	0	0	NA	NA	NA	49	50	252	252	359	127	176	314	28	12	12	0.111	0.048	0.033
.	19.01.16-02.10.10-1-301666	151	13	13	3	0	1	611	12	12	0	0	NA	NA	NA	55	47	249	248	363	127	170	314	8	26	6	0.032	0.105	0.017
.	19.01.16-02.10.18-1-301667	86	3	3	0	0	0	599	2	2	0	0	NA	NA	NA	29	29	242	251	349	118	170	311	3	0	6	0.012	0	0.017
.	19.01.16-02.10.29-1-301689	231	64	64	18	0	16	619	59	59	0	0	NA	NA	NA	71	52	255	248	362	130	172	317	120	72	30	0.471	0.29	0.083
.	19.01.16-02.10.32-1-301690	186	14	14	6	0	5	613	13	13	0	0	NA	NA	NA	57	43	246	247	363	122	170	321	22	14	2	0.089	0.057	0.006
.	19.01.16-02.10.34-1-301691	148	14	14	3	0	2	619	13	13	0	0	NA	NA	NA	49	49	249	249	364	125	167	327	17	39	8	0.068	0.157	0.022
.	19.01.16-02.10.38-1-301696	60	2	2	2	0	2	98	1	1	0	0	NA	NA	NA	18	16	239	247	343	20	31	47	3	0	0	0.013	0	0
.	19.01.16-02.10.40-1-301699	35	1	1	0	0	0	0	0	0	0	0	NA	NA	NA	15	13	239	238	349	0	0	0	0	1	0	0	0.004	0
.	19.01.16-02.10.40-1-301700	36	1	1	0	0	0	0	0	0	0	0	NA	NA	NA	9	12	238	237	350	0	0	0	1	0	0	0.004	0	0
.	19.01.16-02.10.40-1-301701	31	1	1	0	0	0	0	0	0	0	0	NA	NA	NA	4	6	239	237	343	0	0	0	0	2	0	0	0.008	0
.	19.01.16-02.10.42-1-301704	89	4	4	0	0	0	596	3	3	0	0	NA	NA	NA	29	28	242	246	353	117	168	311	1	0	11	0.004	0	0.031
.	19.01.16-02.10.42-1-301706	60	2	2	0	0	0	596	1	1	0	0	NA	NA	NA	20	26	243	242	354	119	167	310	4	0	4	0.016	0	0.011
.	19.01.16-02.10.43-1-301708	130	7	7	2	0	2	618	5	5	0	0	NA	NA	NA	28	45	250	243	365	124	170	324	3	20	4	0.012	0.082	0.011
.	19.01.16-02.10.45-1-301712	150	18	18	7	0	6	628	17	17	0	0	NA	NA	NA	48	56	253	253	363	128	176	324	33	16	6	0.13	0.063	0.017
.	19.01.16-02.10.48-1-301718	452	46	46	17	0	11	718	43	43	0	0	NA	NA	NA	112	152	281	282	402	156	205	357	123	39	28	0.438	0.138	0.07
.	19.01.16-02.10.57-1-301728	94	6	6	2	0	2	598	5	5	0	0	NA	NA	NA	41	35	244	253	351	119	172	307	17	14	0	0.07	0.055	0
.	19.01.16-02.10.57-1-301729	34	1	1	0	0	0	0	0	0	0	0	NA	NA	NA	5	13	240	239	347	0	0	0	0	0	1	0	0	0.003
.	19.01.16-02.10.57-1-301730	60	2	2	0	0	0	592	1	1	0	0	NA	NA	NA	25	25	245	242	351	122	166	304	0	0	4	0	0	0.011
.	19.01.16-02.10.59-1-301731	117	6	6	0	0	0	596	5	5	0	0	NA	NA	NA	44	33	245	243	358	122	163	311	4	14	1	0.016	0.058	0.003
.	19.01.16-02.11.02-1-301732	207	20	20	6	0	4	635	19	19	0	0	NA	NA	NA	52	67	255	259	366	133	180	322	16	31	11	0.063	0.12	0.03
.	19.01.16-02.11.03-1-301738	150	6	6	3	0	1	614	4	4	0	0	NA	NA	NA	34	45	246	255	357	125	176	313	15	7	0	0.061	0.027	0
.	19.01.16-02.11.12-1-301740	36	1	1	0	0	0	0	0	0	0	0	NA	NA	NA	5	9	239	240	343	0	0	0	0	0	0	0	0	0
.	19.01.16-02.11.15-1-301742	173	18	18	7	0	5	631	16	16	0	0	NA	NA	NA	57	64	251	254	372	125	178	328	60	7	8	0.239	0.028	0.022
.	19.01.16-02.11.16-1-301743	170	10	10	0	0	0	614	9	9	0	0	NA	NA	NA	58	46	245	248	366	119	174	321	21	6	3	0.086	0.024	0.008
.	19.01.16-02.11.17-1-301744	91	7	7	0	0	0	603	6	6	0	0	NA	NA	NA	32	28	244	244	353	120	170	313	10	9	0	0.041	0.037	0
.	19.01.16-02.11.19-1-301763	62	3	3	0	0	0	598	2	2	0	0	NA	NA	NA	26	28	241	247	353	118	172	308	5	0	4	0.021	0	0.011
.	19.01.16-02.11.24-1-301764	149	12	12	4	0	3	610	9	9	0	0	NA	NA	NA	49	46	248	247	364	122	168	320	5	13	8	0.02	0.053	0.022
.	19.01.16-02.11.33-1-301766	93	5	5	2	0	1	595	3	3	0	0	NA	NA	NA	42	32	244	243	358	119	166	310	2	0	12	0.008	0	0.034
.	19.01.16-02.11.35-1-301767	34	1	1	1	0	1	0	0	0	0	0	NA	NA	NA	13	13	243	237	346	0	0	0	0	0	4	0	0	0.012
.	19.01.16-02.11.37-1-301769	138	6	6	1	0	1	611	5	5	0	0	NA	NA	NA	41	44	245	252	360	125	175	311	10	1	5	0.041	0.004	0.014
.	19.01.16-02.11.38-1-301771	96	4	4	2	0	2	592	2	2	0	0	NA	NA	NA	26	23	242	243	351	119	165	308	12	2	0	0.05	0.008	0
.	19.01.16-02.11.40-1-301776	93	4	4	1	0	1	602	3	3	0	0	NA	NA	NA	23	28	244	240	357	122	164	316	8	9	0	0.033	0.038	0
.	19.01.16-02.11.49-1-301789	125	9	9	2	0	2	628	6	6	0	0	NA	NA	NA	45	51	253	251	360	129	176	323	10	3	19	0.04	0.012	0.053
.	19.01.16-02.11.50-1-301790	88	5	5	1	0	1	614	4	4	0	0	NA	NA	NA	31	44	242	255	360	118	178	318	1	4	6	0.004	0.016	0.017
.	19.01.16-02.11.51-1-301791	65	3	3	3	0	3	592	2	2	0	0	NA	NA	NA	29	20	243	240	350	121	163	308	3	5	0	0.012	0.021	0
.	19.01.16-02.11.52-1-301793	65	4	4	0	0	0	594	2	2	0	0	NA	NA	NA	25	23	242	248	346	122	168	304	3	0	8	0.012	0	0.023
.	19.01.16-02.11.54-1-301795	180	16	16	4	0	3	618	15	15	0	0	NA	NA	NA	60	44	245	251	361	122	174	322	22	12	14	0.09	0.048	0.039
.	19.01.16-02.11.57-1-301804	98	6	6	1	0	1	602	5	5	0	0	NA	NA	NA	35	33	246	246	354	120	168	314	9	2	12	0.037	0.008	0.034
.	19.01.16-02.11.57-1-301805	91	6	6	2	0	2	592	4	4	0	0	NA	NA	NA	23	22	241	242	352	120	166	306	4	6	6	0.017	0.025	0.017
.	19.01.16-02.11.59-1-301806	181	37	37	15	0	9	625	31	31	0	0	NA	NA	NA	45	55	254	254	360	132	175	318	86	34	29	0.339	0.134	0.081
.	19.01.16-02.12.06-1-301809	68	7	7	0	0	0	603	5	5	0	0	NA	NA	NA	21	32	242	249	354	121	170	312	5	16	2	0.021	0.064	0.006
.	19.01.16-02.12.07-1-301810	142	23	23	6	0	5	625	20	20	0	0	NA	NA	NA	49	53	252	254	360	129	177	319	21	29	12	0.083	0.114	0.033
.	19.01.16-02.12.08-1-301811	498	72	72	20	0	18	686	70	70	0	0	NA	NA	NA	106	117	271	265	394	148	185	353	137	80	35	0.506	0.302	0.089
.	19.01.16-02.12.14-1-301813	154	12	12	2	0	2	618	11	11	0	0	NA	NA	NA	61	48	252	247	362	127	170	321	17	6	10	0.067	0.024	0.028
.	19.01.16-02.12.15-1-301814	62	2	2	0	0	0	147	0	0	0	0	NA	NA	NA	22	17	240	241	349	33	44	70	0	0	6	0	0	0.017
.	19.01.16-02.12.17-1-301820	100	5	5	2	0	2	603	4	4	0	0	NA	NA	NA	34	40	248	251	354	121	173	309	5	11	9	0.02	0.044	0.025
.	19.01.16-02.12.24-1-301840	240	23	23	10	0	8	635	19	19	0	0	NA	NA	NA	66	65	265	253	360	142	176	317	54	8	13	0.204	0.032	0.036
.	19.01.16-02.12.24-1-301841	144	10	10	2	0	1	620	9	9	0	0	NA	NA	NA	58	53	247	258	361	125	178	317	11	19	1	0.045	0.074	0.003
.	19.01.16-02.12.27-1-301842	151	14	14	2	0	2	620	12	12	0	0	NA	NA	NA	43	49	253	242	367	127	165	328	21	29	9	0.083	0.12	0.025
.	19.01.16-02.12.37-1-301845	148	21	21	5	0	4	611	20	20	0	0	NA	NA	NA	34	38	242	255	354	122	176	313	44	12	11	0.182	0.047	0.031
.	19.01.16-02.12.39-1-301848	124	9	9	2	0	2	613	7	7	0	0	NA	NA	NA	40	43	254	242	360	127	166	320	5	18	9	0.02	0.074	0.025
.	19.01.16-02.12.44-1-301854	61	2	2	1	0	1	601	1	1	0	0	NA	NA	NA	26	27	245	239	356	121	164	316	0	0	6	0	0	0.017
.	19.01.16-02.12.45-1-301856	59	2	2	1	0	1	97	1	1	0	0	NA	NA	NA	20	19	242	240	350	22	31	44	0	2	4	0	0.008	0.011
.	19.01.16-02.12.54-1-301864	120	6	6	2	0	2	625	4	4	0	0	NA	NA	NA	39	56	249	257	363	126	179	320	13	12	2	0.052	0.047	0.006
.	19.01.16-02.12.55-1-301866	32	1	1	0	0	0	0	0	0	0	0	NA	NA	NA	7	8	238	239	344	0	0	0	0	0	0	0	0	0
.	19.01.16-02.12.57-1-301868	119	7	7	0	0	0	606	4	4	0	0	NA	NA	NA	42	35	250	249	349	126	170	310	2	9	8	0.008	0.036	0.023
.	19.01.16-02.12.58-1-301871	155	19	19	2	0	2	618	18	18	0	0	NA	NA	NA	55	53	251	253	362	124	176	318	31	18	1	0.124	0.071	0.003
.	19.01.16-02.12.58-1-301872	88	8	8	1	0	1	595	7	7	0	0	NA	NA	NA	37	31	246	244	354	121	166	308	0	9	16	0	0.037	0.045
.	19.01.16-02.13.02-1-301874	66	2	2	0	0	0	602	1	1	0	0	NA	NA	NA	19	25	239	244	355	121	166	315	1	1	0	0.004	0.004	0
.	19.01.16-02.13.07-1-301882	211	17	17	3	0	3	636	14	14	0	0	NA	NA	NA	59	66	255	251	373	133	175	328	43	16	11	0.169	0.064	0.029
.	19.01.16-02.13.16-1-301883	260	20	20	10	0	4	652	17	17	0	0	NA	NA	NA	76	86	262	258	379	135	179	338	48	42	2	0.183	0.163	0.005
.	19.01.16-02.13.16-1-301884	94	6	6	4	0	3	608	5	5	0	0	NA	NA	NA	26	33	247	243	356	122	167	319	16	5	3	0.065	0.021	0.008
.	19.01.16-02.13.20-1-301904	37	1	1	0	0	0	0	0	0	0	0	NA	NA	NA	18	8	239	238	344	0	0	0	0	0	2	0	0	0.006
.	19.01.16-02.13.21-1-301905	226	25	25	8	0	5	646	24	24	0	0	NA	NA	NA	80	81	258	255	381	133	178	335	61	29	21	0.236	0.114	0.055
.	19.01.16-02.13.23-1-301906	98	8	8	2	0	2	607	6	6	0	0	NA	NA	NA	36	35	244	250	354	121	176	310	14	4	3	0.057	0.016	0.008
.	19.01.16-02.13.25-1-301907	117	9	9	2	0	2	612	8	8	0	0	NA	NA	NA	47	47	252	248	360	128	169	315	6	6	10	0.024	0.024	0.028
.	19.01.16-02.13.36-1-301910	97	5	5	1	0	1	602	4	4	0	0	NA	NA	NA	22	24	242	241	354	122	167	313	1	8	1	0.004	0.033	0.003
.	19.01.16-02.13.41-1-301916	98	6	6	5	0	4	605	4	4	0	0	NA	NA	NA	35	32	243	244	358	120	164	321	7	6	3	0.029	0.025	0.008
.	19.01.16-02.13.53-1-301926	58	2	2	0	0	0	590	1	1	0	0	NA	NA	NA	21	21	242	240	352	116	164	310	2	1	0	0.008	0.004	0
.	19.01.16-02.13.54-1-301928	90	6	6	2	0	2	608	5	5	0	0	NA	NA	NA	36	32	243	245	357	118	171	319	12	3	4	0.049	0.012	0.011
.	19.01.16-02.14.01-1-301937	94	9	9	3	0	3	603	6	6	0	0	NA	NA	NA	38	37	250	244	356	124	165	314	21	1	3	0.084	0.004	0.008
.	19.01.16-02.14.03-1-301938	65	5	5	3	0	3	552	3	3	0	0	NA	NA	NA	18	16	239	241	349	109	149	294	3	7	1	0.013	0.029	0.003
.	19.01.16-02.14.25-1-301960	87	4	4	0	0	0	607	3	3	0	0	NA	NA	NA	22	34	245	245	357	123	168	316	8	0	5	0.033	0	0.014
.	19.01.16-02.14.28-1-301962	33	1	1	1	0	1	0	0	0	0	0	NA	NA	NA	12	8	238	241	342	0	0	0	0	0	0	0	0	0
.	19.01.16-02.14.29-1-301963	63	3	3	1	0	1	602	2	2	0	0	NA	NA	NA	18	27	242	244	354	119	168	315	5	0	0	0.021	0	0
.	19.01.16-02.14.31-1-301964	64	2	2	0	0	0	602	1	1	0	0	NA	NA	NA	15	23	243	244	349	122	169	311	0	2	1	0	0.008	0.003
.	19.01.16-02.14.32-1-301965	87	5	5	1	0	1	611	4	4	0	0	NA	NA	NA	35	40	249	248	356	124	173	314	3	0	12	0.012	0	0.034
.	19.01.16-02.14.33-1-301967	90	3	3	0	0	0	600	2	2	0	0	NA	NA	NA	29	29	244	240	358	119	166	315	0	4	1	0	0.017	0.003
.	19.01.16-02.14.33-1-301968	119	7	7	2	0	2	615	6	6	0	0	NA	NA	NA	41	43	250	248	358	127	171	317	3	13	9	0.012	0.052	0.025
.	19.01.16-02.14.38-1-301971	33	1	1	0	0	0	0	0	0	0	0	NA	NA	NA	7	9	238	240	344	0	0	0	0	1	0	0	0.004	0
.	19.01.16-02.14.40-1-301974	95	7	7	3	0	2	599	6	6	0	0	NA	NA	NA	42	31	250	240	354	122	163	314	32	6	0	0.128	0.025	0
.	19.01.16-02.14.41-1-301976	123	14	14	1	0	1	612	13	13	0	0	NA	NA	NA	39	43	250	249	357	124	170	318	27	16	3	0.108	0.064	0.008
.	19.01.16-02.14.44-1-301981	200	10	10	3	0	3	631	8	8	0	0	NA	NA	NA	69	64	254	251	372	128	172	331	17	9	0	0.067	0.036	0
.	19.01.16-02.14.44-1-301982	263	29	29	8	0	7	663	28	28	0	0	NA	NA	NA	70	90	259	259	385	134	182	347	76	34	13	0.293	0.131	0.034
.	19.01.16-02.14.44-1-301983	92	4	4	2	0	1	612	3	3	0	0	NA	NA	NA	30	41	255	248	351	126	174	312	0	17	5	0	0.069	0.014
.	19.01.16-02.14.48-1-301989	141	6	6	2	0	2	607	4	4	0	0	NA	NA	NA	35	31	242	245	357	122	166	319	6	6	0	0.025	0.024	0
.	19.01.16-02.14.48-1-301990	34	1	1	0	0	0	0	0	0	0	0	NA	NA	NA	14	12	239	241	345	0	0	0	1	0	0	0.004	0	0
.	19.01.16-02.14.51-1-301992	91	9	9	2	0	2	609	8	8	0	0	NA	NA	NA	39	42	255	246	354	129	170	310	8	8	4	0.031	0.033	0.011
.	19.01.16-02.14.54-1-301995	176	16	16	6	0	5	630	15	15	0	0	NA	NA	NA	43	61	256	261	357	131	181	318	22	14	1	0.086	0.054	0.003
.	19.01.16-02.15.00-1-302000	34	1	1	0	0	0	0	0	0	0	0	NA	NA	NA	12	7	239	240	341	0	0	0	0	0	1	0	0	0.003
.	19.01.16-02.15.02-1-302001	229	21	21	4	0	2	633	17	17	0	0	NA	NA	NA	79	62	253	257	365	129	179	325	29	27	18	0.115	0.105	0.049
.	19.01.16-02.15.03-1-302002	31	1	1	0	0	0	0	0	0	0	0	NA	NA	NA	7	6	238	236	345	0	0	0	0	0	1	0	0	0.003
.	19.01.16-02.15.05-1-302004	33	1	1	0	0	0	0	0	0	0	0	NA	NA	NA	13	10	240	237	346	0	0	0	0	0	0	0	0	0
.	19.01.16-02.15.06-1-302010	268	48	48	10	0	7	652	43	43	0	0	NA	NA	NA	75	82	265	256	374	142	178	332	110	36	9	0.415	0.141	0.024
.	19.01.16-02.15.07-1-302012	156	20	20	8	0	3	617	18	18	0	0	NA	NA	NA	53	46	245	254	360	123	178	316	57	10	5	0.233	0.039	0.014
.	19.01.16-02.15.08-1-302013	173	22	22	7	0	6	612	20	20	0	0	NA	NA	NA	48	44	249	252	356	127	174	311	32	24	11	0.129	0.095	0.031
.	19.01.16-02.15.09-1-302014	115	5	5	2	0	2	598	4	4	0	0	NA	NA	NA	31	26	244	245	350	122	167	309	1	6	4	0.004	0.024	0.011
.	19.01.16-02.15.15-1-302015	112	4	4	1	0	1	617	3	3	0	0	NA	NA	NA	39	49	246	254	362	122	176	319	8	3	5	0.033	0.012	0.014
.	19.01.16-02.15.24-1-302037	120	21	21	7	0	6	618	19	19	0	0	NA	NA	NA	35	44	249	252	356	126	173	319	24	22	2	0.096	0.087	0.006
.	19.01.16-02.15.27-1-302041	58	2	2	0	0	0	300	1	1	0	0	NA	NA	NA	13	17	237	243	350	64	84	152	2	2	0	0.008	0.008	0
.	19.01.16-02.15.33-1-302044	148	28	28	12	0	9	620	25	25	0	0	NA	NA	NA	51	55	254	254	360	131	174	315	43	34	13	0.169	0.134	0.036
.	19.01.16-02.15.34-1-302045	38	1	1	0	0	0	0	0	0	0	0	NA	NA	NA	12	12	236	240	349	0	0	0	0	1	0	0	0.004	0
.	19.01.16-02.15.37-1-302046	57	2	2	0	0	0	396	1	1	0	0	NA	NA	NA	12	19	243	241	348	82	111	203	8	0	0	0.033	0	0
.	19.01.16-02.15.37-1-302047	275	36	36	8	0	6	648	33	33	0	0	NA	NA	NA	84	87	262	263	375	135	183	330	45	41	37	0.172	0.156	0.099
.	19.01.16-02.15.43-1-302055	207	11	11	1	0	1	633	9	9	0	0	NA	NA	NA	64	71	262	248	374	132	169	332	16	10	1	0.061	0.04	0.003
.	19.01.16-02.15.47-1-302063	205	21	21	5	0	4	612	16	16	0	0	NA	NA	NA	68	52	248	255	362	124	173	315	26	41	13	0.105	0.161	0.036
.	19.01.16-02.15.48-1-302067	209	16	16	8	0	5	627	15	15	0	0	NA	NA	NA	83	66	258	254	367	132	172	323	16	27	2	0.062	0.106	0.005
.	19.01.16-02.15.49-1-302069	121	4	4	1	0	1	608	2	2	0	0	NA	NA	NA	36	32	242	246	357	119	171	318	5	3	2	0.021	0.012	0.006
.	19.01.16-02.15.57-1-302074	180	15	15	9	0	6	617	14	14	0	0	NA	NA	NA	51	47	252	248	360	127	169	321	23	30	10	0.091	0.121	0.028
.	19.01.16-02.16.05-1-302079	89	5	5	3	0	3	604	4	4	0	0	NA	NA	NA	28	31	240	245	359	116	170	318	8	9	2	0.033	0.037	0.006
.	19.01.16-02.16.06-1-302080	91	5	5	1	0	1	593	4	4	0	0	NA	NA	NA	29	24	249	239	349	122	166	305	2	12	3	0.008	0.05	0.009
.	19.01.16-02.16.15-1-302082	69	5	5	4	0	3	599	4	4	0	0	NA	NA	NA	23	27	242	244	354	119	168	312	0	4	15	0	0.016	0.042
.	19.01.16-02.16.17-1-302086	204	22	22	8	0	6	637	17	17	0	0	NA	NA	NA	59	70	258	261	364	133	183	321	43	26	12	0.167	0.1	0.033
.	19.01.16-02.16.18-1-302090	241	15	15	1	0	1	641	13	13	0	0	NA	NA	NA	89	69	260	258	364	134	180	327	24	20	9	0.092	0.078	0.025
.	19.01.16-02.16.20-1-302110	199	13	13	1	0	1	639	11	11	0	0	NA	NA	NA	66	70	256	261	366	131	187	321	30	12	9	0.117	0.046	0.025
.	19.01.16-02.16.22-1-302116	67	5	5	1	0	1	594	4	4	0	0	NA	NA	NA	30	20	238	243	352	117	168	309	0	12	6	0	0.049	0.017
.	19.01.16-02.16.24-1-302117	94	4	4	1	0	1	609	3	3	0	0	NA	NA	NA	21	30	240	246	357	120	171	318	6	3	2	0.025	0.012	0.006
.	19.01.16-02.16.28-1-302119	33	1	1	0	0	0	0	0	0	0	0	NA	NA	NA	7	11	241	238	345	0	0	0	0	0	1	0	0	0.003
.	19.01.16-02.16.30-1-302120	91	5	5	0	0	0	609	4	4	0	0	NA	NA	NA	31	33	245	244	357	125	167	317	4	7	0	0.016	0.029	0
.	19.01.16-02.16.32-1-302121	269	28	28	9	0	4	668	23	23	0	0	NA	NA	NA	76	99	258	269	385	134	191	343	59	43	24	0.229	0.16	0.062
.	19.01.16-02.16.35-1-302122	114	4	4	0	0	0	600	3	3	0	0	NA	NA	NA	24	32	244	249	352	119	167	314	4	3	0	0.016	0.012	0
.	19.01.16-02.16.40-1-302125	91	3	3	0	0	0	608	2	2	0	0	NA	NA	NA	29	39	247	248	357	122	170	316	0	9	0	0	0.036	0
.	19.01.16-02.16.43-1-302133	33	1	1	0	0	0	0	0	0	0	0	NA	NA	NA	7	9	239	236	347	0	0	0	0	1	0	0	0.004	0
.	19.01.16-02.16.46-1-302140	96	3	3	2	0	1	599	1	1	0	0	NA	NA	NA	16	25	248	241	349	124	165	310	0	11	0	0	0.046	0
.	19.01.16-02.16.47-1-302141	87	5	5	1	0	1	598	4	4	0	0	NA	NA	NA	30	29	241	248	353	119	164	315	1	4	6	0.004	0.016	0.017
.	19.01.16-02.16.51-1-302145	147	8	8	1	0	0	614	7	7	0	0	NA	NA	NA	49	50	252	248	363	124	173	317	17	10	2	0.067	0.04	0.006
.	19.01.16-02.16.51-1-302146	33	1	1	1	0	1	0	0	0	0	0	NA	NA	NA	8	9	238	241	343	0	0	0	0	0	0	0	0	0
.	19.01.16-02.16.52-1-302147	292	24	24	6	0	5	664	22	22	0	0	NA	NA	NA	88	99	258	264	390	133	184	347	27	51	23	0.105	0.193	0.059
.	19.01.16-02.16.53-1-302149	149	7	7	4	0	4	629	6	6	0	0	NA	NA	NA	45	62	258	254	363	127	180	322	22	4	0	0.085	0.016	0
.	19.01.16-02.16.55-1-302151	64	3	3	0	0	0	201	2	2	0	0	NA	NA	NA	18	19	239	243	350	36	61	104	0	6	0	0	0.025	0
.	19.01.16-02.16.56-1-302153	30	1	1	0	0	0	0	0	0	0	0	NA	NA	NA	2	13	240	240	346	0	0	0	0	0	1	0	0	0.003
.	19.01.16-02.16.59-1-302157	34	1	1	0	0	0	0	0	0	0	0	NA	NA	NA	11	5	238	238	342	0	0	0	0	0	0	0	0	0
.	19.01.16-02.17.01-1-302159	33	1	1	0	0	0	0	0	0	0	0	NA	NA	NA	6	9	239	238	345	0	0	0	2	0	0	0.008	0	0
.	19.01.16-02.17.01-1-302160	59	2	2	1	0	1	53	1	1	0	0	NA	NA	NA	18	18	239	242	350	7	14	32	1	0	0	0.004	0	0
.	19.01.16-02.17.03-1-302163	151	13	13	4	0	3	610	12	12	0	0	NA	NA	NA	48	39	242	246	364	121	168	321	38	0	14	0.157	0	0.038
.	19.01.16-02.17.05-1-302165	64	2	2	1	0	1	251	1	1	0	0	NA	NA	NA	12	16	238	243	348	49	69	133	2	0	0	0.008	0	0
.	19.01.16-02.17.07-1-302171	107	7	7	4	0	4	622	6	6	0	0	NA	NA	NA	27	46	250	243	366	127	167	328	11	5	2	0.044	0.021	0.005
.	19.01.16-02.17.08-1-302172	173	14	14	3	0	3	634	12	12	0	0	NA	NA	NA	44	59	248	253	371	125	180	329	18	13	18	0.073	0.051	0.049
.	19.01.16-02.17.14-1-302173	121	7	7	2	0	2	619	6	6	0	0	NA	NA	NA	42	52	249	250	366	126	170	323	1	9	9	0.004	0.036	0.025
.	19.01.16-02.17.16-1-302174	94	4	4	0	0	0	608	3	3	0	0	NA	NA	NA	39	35	241	251	356	121	173	314	6	8	0	0.025	0.032	0
.	19.01.16-02.17.16-1-302176	85	4	4	1	0	1	605	3	3	0	0	NA	NA	NA	26	33	244	248	354	118	172	315	9	0	11	0.037	0	0.031
.	19.01.16-02.17.16-1-302177	90	5	5	2	0	2	599	4	4	0	0	NA	NA	NA	33	27	248	240	352	126	164	309	0	4	9	0	0.017	0.026
.	19.01.16-02.17.26-1-302198	259	32	32	11	0	10	640	30	30	0	0	NA	NA	NA	75	70	251	257	375	129	177	334	46	53	17	0.183	0.206	0.045
.	19.01.16-02.17.31-1-302201	34	1	1	0	0	0	0	0	0	0	0	NA	NA	NA	13	8	237	240	344	0	0	0	0	0	3	0	0	0.009
.	19.01.16-02.17.32-1-302202	59	2	2	0	0	0	603	1	1	0	0	NA	NA	NA	26	33	247	241	358	122	164	317	0	0	6	0	0	0.017
.	19.01.16-02.17.32-1-302203	211	39	39	10	0	7	622	32	32	0	0	NA	NA	NA	72	58	251	254	366	127	172	323	50	48	27	0.199	0.189	0.074
.	19.01.16-02.17.33-1-302204	177	17	17	7	0	7	602	15	15	0	0	NA	NA	NA	54	31	244	244	356	117	169	316	36	8	10	0.148	0.033	0.028
.	19.01.16-02.17.33-1-302205	93	5	5	1	0	0	600	4	4	0	0	NA	NA	NA	29	24	240	239	358	118	163	319	7	2	6	0.029	0.008	0.017
.	19.01.16-02.17.34-1-302206	66	2	2	0	0	0	591	1	1	0	0	NA	NA	NA	20	20	244	242	347	121	163	307	0	0	5	0	0	0.014
.	19.01.16-02.17.35-1-302207	120	12	12	4	0	3	606	11	11	0	0	NA	NA	NA	39	36	247	244	358	122	166	318	21	6	16	0.085	0.025	0.045
.	19.01.16-02.17.40-1-302213	150	8	8	2	0	2	614	6	6	0	0	NA	NA	NA	40	44	252	248	357	129	169	316	9	8	4	0.036	0.032	0.011
.	19.01.16-02.17.46-1-302221	98	13	13	4	0	3	598	11	11	0	0	NA	NA	NA	39	33	247	243	356	123	165	310	29	20	7	0.117	0.082	0.02
.	19.01.16-02.17.48-1-302225	87	4	4	3	0	3	593	3	3	0	0	NA	NA	NA	34	28	244	248	349	120	168	305	6	3	1	0.025	0.012	0.003
.	19.01.16-02.17.52-1-302227	118	13	13	2	0	1	607	11	11	0	0	NA	NA	NA	25	32	247	245	353	127	168	312	21	6	2	0.085	0.024	0.006
.	19.01.16-02.18.00-1-302240	206	49	49	8	0	5	640	45	45	0	0	NA	NA	NA	53	65	253	253	372	134	175	331	94	48	27	0.372	0.19	0.073
.	19.01.16-02.18.01-1-302241	87	3	3	2	0	2	603	2	2	0	0	NA	NA	NA	31	28	244	244	353	124	168	311	0	2	4	0	0.008	0.011
.	19.01.16-02.18.05-1-302244	63	2	2	0	0	0	590	1	1	0	0	NA	NA	NA	13	17	241	243	346	119	165	306	1	0	1	0.004	0	0.003
.	19.01.16-02.18.06-1-302245	117	10	10	1	0	1	612	8	8	0	0	NA	NA	NA	43	43	246	244	366	124	166	322	9	2	13	0.037	0.008	0.036
.	19.01.16-02.18.12-1-302248	61	3	3	0	0	0	597	2	2	0	0	NA	NA	NA	22	24	240	245	352	118	170	309	0	8	6	0	0.033	0.017
.	19.01.16-02.18.16-1-302250	92	4	4	2	0	2	595	3	3	0	0	NA	NA	NA	34	32	248	243	354	121	166	308	16	0	0	0.065	0	0
.	19.01.16-02.18.17-1-302251	33	1	1	1	0	1	0	0	0	0	0	NA	NA	NA	7	10	238	239	346	0	0	0	4	0	0	0.017	0	0
.	19.01.16-02.18.17-1-302252	269	22	22	6	0	4	645	21	21	0	0	NA	NA	NA	72	77	258	259	373	134	180	331	46	17	31	0.178	0.066	0.083
.	19.01.16-02.18.17-1-302256	60	3	3	1	0	1	599	2	2	0	0	NA	NA	NA	24	22	240	243	352	118	166	315	1	12	0	0.004	0.049	0
.	19.01.16-02.18.20-1-302273	181	11	11	6	0	5	631	9	9	0	0	NA	NA	NA	68	66	255	257	367	128	175	328	24	13	6	0.094	0.051	0.016
.	19.01.16-02.18.29-1-302277	110	8	8	1	0	1	596	7	7	0	0	NA	NA	NA	27	25	241	247	350	121	167	308	5	7	7	0.021	0.028	0.02
.	19.01.16-02.18.29-1-302278	119	7	7	0	0	0	609	6	6	0	0	NA	NA	NA	26	38	246	249	356	123	172	314	11	3	5	0.045	0.012	0.014
.	19.01.16-02.18.31-1-302280	64	2	2	0	0	0	152	1	1	0	0	NA	NA	NA	20	16	240	241	348	32	37	83	2	0	1	0.008	0	0.003
.	19.01.16-02.18.32-1-302281	145	16	16	5	0	5	615	13	13	0	0	NA	NA	NA	56	49	248	249	365	123	165	327	27	8	12	0.109	0.032	0.033
.	19.01.16-02.18.32-1-302283	151	16	16	2	0	1	616	14	14	0	0	NA	NA	NA	53	46	247	247	365	125	172	319	19	6	23	0.077	0.024	0.063
.	19.01.16-02.18.39-1-302289	93	4	4	1	0	1	609	3	3	0	0	NA	NA	NA	35	40	246	250	357	121	171	317	2	0	8	0.008	0	0.022
.	19.01.16-02.18.46-1-302296	151	34	34	9	0	7	622	31	31	0	0	NA	NA	NA	47	50	248	247	368	126	169	327	71	59	14	0.286	0.239	0.038
.	19.01.16-02.18.48-1-302301	113	11	11	1	0	1	604	8	8	0	0	NA	NA	NA	28	36	248	243	358	123	165	316	5	7	15	0.02	0.029	0.042
.	19.01.16-02.18.49-1-302302	31	1	1	0	0	0	0	0	0	0	0	NA	NA	NA	5	11	240	239	345	0	0	0	0	0	0	0	0	0
.	19.01.16-02.18.52-1-302304	35	1	1	0	0	0	0	0	0	0	0	NA	NA	NA	8	12	240	241	344	0	0	0	0	0	1	0	0	0.003
.	19.01.16-02.18.54-1-302307	247	12	12	4	0	0	632	10	10	0	0	NA	NA	NA	74	66	254	247	378	131	172	329	35	17	13	0.138	0.069	0.034
.	19.01.16-02.18.56-1-302310	302	42	42	15	0	11	651	40	40	0	0	NA	NA	NA	81	75	255	266	367	132	190	329	71	46	19	0.278	0.173	0.052
.	19.01.16-02.19.01-1-302312	439	72	72	25	0	20	690	66	66	0	0	NA	NA	NA	121	123	272	278	386	150	197	343	111	96	26	0.408	0.345	0.067
.	19.01.16-02.19.04-1-302313	62	2	2	1	0	1	592	1	1	0	0	NA	NA	NA	31	22	241	243	351	121	165	306	0	3	3	0	0.012	0.009
.	19.01.16-02.19.05-1-302314	36	1	1	0	0	0	0	0	0	0	0	NA	NA	NA	11	9	239	238	345	0	0	0	0	0	6	0	0	0.017
.	19.01.16-02.19.08-1-302317	246	33	33	11	0	9	644	31	31	0	0	NA	NA	NA	78	72	257	252	376	134	176	334	76	14	21	0.296	0.056	0.056
.	19.01.16-02.19.12-1-302326	63	2	2	0	0	0	51	1	1	0	0	NA	NA	NA	18	18	242	242	347	9	14	28	0	0	1	0	0	0.003
.	19.01.16-02.19.12-1-302327	88	6	6	1	0	1	613	4	4	0	0	NA	NA	NA	23	38	242	249	360	121	170	322	0	2	8	0	0.008	0.022
.	19.01.16-02.19.18-1-302328	130	12	12	4	0	4	613	11	11	0	0	NA	NA	NA	33	35	251	247	350	126	173	314	8	13	20	0.032	0.053	0.057
.	19.01.16-02.19.18-1-302329	84	3	3	2	0	2	606	2	2	0	0	NA	NA	NA	21	30	246	244	353	123	170	313	0	5	2	0	0.02	0.006
.	19.01.16-02.19.24-1-302348	94	5	5	2	0	2	596	4	4	0	0	NA	NA	NA	40	29	242	248	352	117	169	310	2	18	0	0.008	0.073	0
.	19.01.16-02.19.30-1-302351	121	5	5	2	0	0	620	3	3	0	0	NA	NA	NA	41	45	245	259	354	124	179	317	12	9	0	0.049	0.035	0
.	19.01.16-02.19.33-1-302357	84	9	9	5	0	4	598	8	8	0	0	NA	NA	NA	35	28	241	247	353	121	166	311	15	11	8	0.062	0.045	0.023
.	19.01.16-02.19.38-1-302360	96	5	5	1	0	1	593	3	3	0	0	NA	NA	NA	22	19	243	241	348	122	166	305	5	12	2	0.021	0.05	0.006
.	19.01.16-02.19.42-1-302364	61	3	3	1	0	0	599	2	2	0	0	NA	NA	NA	22	27	242	247	351	120	171	308	7	0	2	0.029	0	0.006
.	19.01.16-02.19.43-1-302366	200	33	33	4	0	4	635	31	31	0	0	NA	NA	NA	69	77	260	261	369	133	180	322	69	47	22	0.265	0.18	0.06
.	19.01.16-02.19.49-1-302376	99	12	12	4	0	3	613	10	10	0	0	NA	NA	NA	32	42	247	248	360	121	171	321	10	19	4	0.04	0.077	0.011
.	19.01.16-02.19.53-1-302377	61	2	2	0	0	0	400	1	1	0	0	NA	NA	NA	22	22	241	247	347	76	110	214	0	0	1	0	0	0.003
.	19.01.16-02.19.53-1-302378	64	3	3	1	0	1	598	2	2	0	0	NA	NA	NA	24	21	243	241	350	120	167	311	0	4	8	0	0.017	0.023
.	19.01.16-02.19.57-1-302384	95	8	8	1	0	1	609	6	6	0	0	NA	NA	NA	32	39	249	244	359	123	168	318	10	2	0	0.04	0.008	0
.	19.01.16-02.20.02-1-302393	33	1	1	0	0	0	0	0	0	0	0	NA	NA	NA	10	11	238	241	345	0	0	0	0	0	0	0	0	0
.	19.01.16-02.20.05-1-302394	63	3	3	0	0	0	594	2	2	0	0	NA	NA	NA	38	32	244	249	352	118	167	309	0	6	2	0	0.024	0.006
.	19.01.16-02.20.05-1-302395	62	2	2	0	0	0	583	1	1	0	0	NA	NA	NA	26	16	244	240	345	120	163	300	0	0	5	0	0	0.014
.	19.01.16-02.20.08-1-302396	95	4	4	0	0	0	599	2	2	0	0	NA	NA	NA	32	27	241	244	355	115	170	314	1	6	0	0.004	0.025	0
.	19.01.16-02.20.10-1-302397	32	1	1	0	0	0	0	0	0	0	0	NA	NA	NA	4	10	238	239	346	0	0	0	0	0	1	0	0	0.003
.	19.01.16-02.20.12-1-302399	146	8	8	4	0	3	611	5	5	0	0	NA	NA	NA	49	48	251	258	352	128	176	307	29	9	1	0.116	0.035	0.003
.	19.01.16-02.20.14-1-302400	89	3	3	0	0	0	608	2	2	0	0	NA	NA	NA	32	39	250	241	361	122	167	319	1	10	0	0.004	0.041	0
.	19.01.16-02.20.19-1-302419	58	2	2	0	0	0	154	1	1	0	0	NA	NA	NA	24	12	238	239	348	29	38	87	0	4	0	0	0.017	0
.	19.01.16-02.20.19-1-302420	176	36	36	4	0	3	618	35	35	0	0	NA	NA	NA	51	44	245	248	364	123	171	324	44	54	23	0.18	0.218	0.063
.	19.01.16-02.20.21-1-302421	37	1	1	1	0	1	0	0	0	0	0	NA	NA	NA	11	15	238	242	348	0	0	0	2	0	0	0.008	0	0
.	19.01.16-02.20.23-1-302422	201	15	15	7	0	4	628	14	14	0	0	NA	NA	NA	58	61	249	258	367	127	180	321	28	22	8	0.112	0.085	0.022
.	19.01.16-02.20.24-1-302423	187	35	35	11	0	10	624	28	28	0	0	NA	NA	NA	68	55	256	251	361	132	175	317	66	28	16	0.258	0.112	0.044
.	19.01.16-02.20.27-1-302426	93	5	5	1	0	1	610	4	4	0	0	NA	NA	NA	34	47	253	243	364	122	166	322	0	22	1	0	0.091	0.003
.	19.01.16-02.20.29-1-302428	174	17	17	6	0	5	622	14	14	0	0	NA	NA	NA	65	55	251	258	359	127	176	319	31	20	8	0.124	0.078	0.022
.	19.01.16-02.20.32-1-302429	94	5	5	0	0	0	602	4	4	0	0	NA	NA	NA	35	31	248	239	357	128	162	312	0	10	9	0	0.042	0.025
.	19.01.16-02.20.35-1-302430	31	1	1	1	0	1	0	0	0	0	0	NA	NA	NA	8	14	241	240	346	0	0	0	0	1	0	0	0.004	0
.	19.01.16-02.20.38-1-302432	266	19	19	8	0	5	642	18	18	0	0	NA	NA	NA	75	71	258	261	365	137	183	322	43	13	8	0.167	0.05	0.022
.	19.01.16-02.20.39-1-302435	61	2	2	1	0	1	589	1	1	0	0	NA	NA	NA	35	28	244	245	352	117	168	304	1	4	0	0.004	0.016	0
.	19.01.16-02.20.46-1-302442	36	1	1	0	0	0	0	0	0	0	0	NA	NA	NA	5	7	238	236	346	0	0	0	0	0	1	0	0	0.003
.	19.01.16-02.20.48-1-302448	60	3	3	0	0	0	352	2	2	0	0	NA	NA	NA	18	20	239	245	349	72	100	180	2	4	1	0.008	0.016	0.003
.	19.01.16-02.20.50-1-302450	32	1	1	0	0	0	0	0	0	0	0	NA	NA	NA	10	5	236	238	344	0	0	0	0	0	0	0	0	0
.	19.01.16-02.20.51-1-302451	55	2	2	0	0	0	593	1	1	0	0	NA	NA	NA	23	22	241	243	351	116	165	312	2	2	0	0.008	0.008	0
.	19.01.16-02.20.52-1-302452	90	5	5	0	0	0	602	4	4	0	0	NA	NA	NA	35	33	249	243	354	126	161	315	2	4	3	0.008	0.016	0.008
.	19.01.16-02.20.52-1-302453	144	7	7	3	0	1	620	6	6	0	0	NA	NA	NA	39	48	246	254	361	124	176	320	2	12	9	0.008	0.047	0.025
.	19.01.16-02.21.01-1-302458	207	15	15	2	0	1	641	14	14	0	0	NA	NA	NA	56	67	252	260	368	130	180	331	22	24	2	0.087	0.092	0.005
.	19.01.16-02.21.03-1-302460	229	34	34	14	0	10	628	29	29	0	0	NA	NA	NA	78	55	249	252	367	126	176	326	55	53	19	0.221	0.21	0.052
.	19.01.16-02.21.04-1-302461	233	13	13	8	0	4	642	10	10	0	0	NA	NA	NA	66	63	255	254	367	134	179	329	14	21	14	0.055	0.083	0.038
.	19.01.16-02.21.09-1-302468	154	18	18	6	0	3	615	17	17	0	0	NA	NA	NA	58	49	248	249	365	124	170	321	19	62	8	0.077	0.249	0.022
.	19.01.16-02.21.12-1-302469	121	7	7	2	0	2	602	6	6	0	0	NA	NA	NA	45	33	247	245	354	122	170	310	3	9	14	0.012	0.037	0.04
.	19.01.16-02.21.12-1-302470	207	17	17	4	0	2	644	16	16	0	0	NA	NA	NA	72	73	256	259	371	134	181	329	39	22	0	0.152	0.085	0
.	19.01.16-02.21.16-1-302471	121	5	5	2	0	2	601	2	2	0	0	NA	NA	NA	31	31	246	241	357	121	167	313	1	3	10	0.004	0.012	0.028
.	19.01.16-02.21.18-1-302478	179	17	17	7	0	4	616	14	14	0	0	NA	NA	NA	58	50	253	251	359	127	173	316	43	21	6	0.17	0.084	0.017
.	19.01.16-02.21.30-1-302499	296	38	38	14	0	8	667	32	32	0	0	NA	NA	NA	80	97	270	268	372	143	194	330	92	58	24	0.341	0.216	0.065
.	19.01.16-02.21.32-1-302501	66	4	4	1	0	1	594	3	3	0	0	NA	NA	NA	32	24	242	245	350	117	169	308	4	6	0	0.017	0.024	0
.	19.01.16-02.21.33-1-302502	88	4	4	3	0	1	602	3	3	0	0	NA	NA	NA	23	32	244	242	359	123	166	313	0	7	6	0	0.029	0.017
.	19.01.16-02.21.34-1-302503	62	3	3	0	0	0	600	1	1	0	0	NA	NA	NA	17	21	241	245	348	121	168	311	6	1	3	0.025	0.004	0.009
.	19.01.16-02.21.41-1-302511	94	6	6	0	0	0	598	3	3	0	0	NA	NA	NA	32	33	251	242	353	121	167	310	9	11	0	0.036	0.045	0
.	19.01.16-02.21.45-1-302517	119	12	12	2	0	2	618	10	10	0	0	NA	NA	NA	34	44	246	250	361	124	174	320	6	16	6	0.024	0.064	0.017
.	19.01.16-02.21.48-1-302521	61	3	3	1	0	1	550	2	2	0	0	NA	NA	NA	22	23	242	240	354	108	156	286	2	2	0	0.008	0.008	0
.	19.01.16-02.21.48-1-302522	204	19	19	4	0	4	629	18	18	0	0	NA	NA	NA	68	57	250	249	371	127	174	328	35	29	10	0.14	0.116	0.027
.	19.01.16-02.21.50-1-302524	206	28	28	8	0	8	642	25	25	0	0	NA	NA	NA	65	74	261	262	364	135	184	323	72	25	23	0.276	0.095	0.063
.	19.01.16-02.21.52-1-302525	34	1	1	1	0	1	0	0	0	0	0	NA	NA	NA	10	10	239	239	345	0	0	0	1	0	0	0.004	0	0
.	19.01.16-02.21.54-1-302526	209	30	30	8	0	5	627	27	27	0	0	NA	NA	NA	80	63	255	257	364	131	177	319	61	34	17	0.239	0.132	0.047
.	19.01.16-02.21.55-1-302529	125	21	21	5	0	3	625	20	20	0	0	NA	NA	NA	37	51	248	253	363	125	176	324	38	20	12	0.153	0.079	0.033
.	19.01.16-02.22.02-1-302538	172	16	16	4	0	2	624	15	15	0	0	NA	NA	NA	64	62	251	252	372	126	175	323	34	14	14	0.135	0.056	0.038
.	19.01.16-02.22.04-1-302542	148	22	22	4	0	2	603	21	21	0	0	NA	NA	NA	37	33	246	243	357	124	163	316	29	14	12	0.118	0.058	0.034
.	19.01.16-02.22.10-1-302544	64	3	3	0	0	0	595	2	2	0	0	NA	NA	NA	30	23	242	243	351	120	167	308	0	3	8	0	0.012	0.023
.	19.01.16-02.22.24-1-302572	28	1	1	1	0	1	0	0	0	0	0	NA	NA	NA	6	12	241	241	343	0	0	0	0	0	0	0	0	0
.	19.01.16-02.22.26-1-302574	61	2	2	0	0	0	150	1	1	0	0	NA	NA	NA	24	22	243	243	349	27	47	76	0	0	4	0	0	0.011
.	19.01.16-02.22.26-1-302575	61	2	2	1	0	1	401	1	1	0	0	NA	NA	NA	19	17	238	243	349	80	109	212	0	0	2	0	0	0.006
.	19.01.16-02.22.34-1-302577	145	15	15	3	0	2	612	13	13	0	0	NA	NA	NA	44	44	247	252	358	125	170	317	18	21	0	0.073	0.083	0
.	19.01.16-02.22.34-1-302579	137	12	12	3	0	3	616	9	9	0	0	NA	NA	NA	33	45	254	252	352	128	174	314	16	8	8	0.063	0.032	0.023
.	19.01.16-02.22.35-1-302580	64	2	2	0	0	0	150	1	1	0	0	NA	NA	NA	16	13	241	237	348	27	43	80	2	0	0	0.008	0	0
.	19.01.16-02.22.35-1-302581	200	20	20	9	0	7	624	17	17	0	0	NA	NA	NA	61	54	254	255	358	132	180	312	20	27	10	0.079	0.106	0.028
.	19.01.16-02.22.36-1-302582	115	5	5	2	0	2	607	4	4	0	0	NA	NA	NA	27	34	245	247	355	124	168	315	5	13	7	0.02	0.053	0.02
.	19.01.16-02.22.38-1-302584	154	14	14	7	0	6	618	11	11	0	0	NA	NA	NA	48	49	248	251	363	122	175	321	5	27	17	0.02	0.108	0.047
.	19.01.16-02.22.38-1-302586	64	2	2	0	0	0	252	0	0	0	0	NA	NA	NA	17	21	241	243	350	49	72	131	0	2	2	0	0.008	0.006
.	19.01.16-02.22.43-1-302592	59	2	2	0	0	0	255	1	1	0	0	NA	NA	NA	16	25	243	241	354	51	62	142	0	0	1	0	0	0.003
.	19.01.16-02.22.45-1-302595	146	9	9	2	0	0	632	7	7	0	0	NA	NA	NA	34	55	248	250	370	124	176	332	35	5	11	0.141	0.02	0.03
.	19.01.16-02.22.50-1-302601	116	6	6	2	0	2	611	5	5	0	0	NA	NA	NA	27	34	246	244	357	124	168	319	24	4	2	0.098	0.016	0.006
.	19.01.16-02.22.56-1-302608	94	6	6	0	0	0	602	5	5	0	0	NA	NA	NA	24	35	250	241	357	123	164	315	8	2	2	0.032	0.008	0.006
.	19.01.16-02.22.59-1-302610	179	13	13	7	0	6	618	12	12	0	0	NA	NA	NA	56	47	245	251	364	120	176	322	35	4	3	0.143	0.016	0.008
.	19.01.16-02.23.00-1-302611	98	3	3	1	0	1	594	1	1	0	0	NA	NA	NA	45	24	242	244	351	119	166	309	1	15	0	0.004	0.061	0
.	19.01.16-02.23.01-1-302612	35	1	1	0	0	0	0	0	0	0	0	NA	NA	NA	9	12	242	239	344	0	0	0	0	0	0	0	0	0
.	19.01.16-02.23.03-1-302614	67	3	3	1	0	1	598	2	2	0	0	NA	NA	NA	24	30	246	246	351	120	169	309	0	2	3	0	0.008	0.009
.	19.01.16-02.23.06-1-302615	155	7	7	2	0	1	623	5	5	0	0	NA	NA	NA	28	47	248	250	362	128	176	319	0	13	10	0	0.052	0.028
.	19.01.16-02.23.11-1-302624	92	3	3	0	0	0	603	2	2	0	0	NA	NA	NA	17	28	242	247	352	122	170	311	0	0	5	0	0	0.014
.	19.01.16-02.23.12-1-302625	155	6	6	5	0	3	622	5	5	0	0	NA	NA	NA	49	51	248	254	362	127	175	320	1	25	0	0.004	0.098	0
.	19.01.16-02.23.12-1-302626	58	2	2	0	0	0	594	1	1	0	0	NA	NA	NA	24	18	242	241	348	120	166	308	1	0	3	0.004	0	0.009
.	19.01.16-02.23.14-1-302627	59	2	2	1	0	1	0	1	1	0	0	NA	NA	NA	18	15	240	240	348	0	0	0	1	0	0	0.004	0	0
.	19.01.16-02.23.15-1-302628	114	4	4	0	0	0	608	3	3	0	0	NA	NA	NA	49	32	247	244	354	124	169	315	5	7	3	0.02	0.029	0.008
.	19.01.16-02.23.17-1-302630	90	4	4	2	0	2	599	3	3	0	0	NA	NA	NA	33	32	243	245	357	119	168	312	5	8	2	0.021	0.033	0.006
.	19.01.16-02.23.18-1-302650	121	4	4	0	0	0	618	2	2	0	0	NA	NA	NA	43	42	244	252	359	121	178	319	7	1	0	0.029	0.004	0
.	19.01.16-02.23.25-1-302654	34	1	1	0	0	0	0	0	0	0	0	NA	NA	NA	13	7	237	237	346	0	0	0	0	0	1	0	0	0.003
.	19.01.16-02.23.25-1-302655	30	1	1	0	0	0	0	0	0	0	0	NA	NA	NA	6	5	236	237	345	0	0	0	0	0	0	0	0	0
.	19.01.16-02.23.25-1-302656	66	4	4	1	0	1	601	1	1	0	0	NA	NA	NA	18	31	244	242	358	119	164	318	0	9	6	0	0.037	0.017
.	19.01.16-02.23.26-1-302657	148	6	6	1	0	1	613	4	4	0	0	NA	NA	NA	40	39	249	239	364	126	163	324	13	0	2	0.052	0	0.005
.	19.01.16-02.23.27-1-302658	170	15	15	3	0	2	614	13	13	0	0	NA	NA	NA	51	45	251	247	360	125	172	317	22	7	5	0.088	0.028	0.014
.	19.01.16-02.23.28-1-302659	124	6	6	2	0	2	619	5	5	0	0	NA	NA	NA	41	42	243	249	363	120	176	323	12	5	6	0.049	0.02	0.017
.	19.01.16-02.23.30-1-302660	244	71	71	17	0	12	642	63	63	0	0	NA	NA	NA	58	72	262	255	368	136	177	329	138	72	40	0.527	0.282	0.109
.	19.01.16-02.23.35-1-302662	93	5	5	1	0	0	607	3	3	0	0	NA	NA	NA	26	32	247	241	357	125	166	316	21	0	9	0.085	0	0.025
.	19.01.16-02.23.35-1-302664	63	2	2	1	0	1	593	1	1	0	0	NA	NA	NA	24	22	241	241	353	115	165	313	0	3	1	0	0.012	0.003
.	19.01.16-02.23.35-1-302665	34	1	1	1	0	1	0	0	0	0	0	NA	NA	NA	11	6	238	238	343	0	0	0	0	1	0	0	0.004	0
.	19.01.16-02.23.38-1-302667	87	4	4	1	0	1	595	3	3	0	0	NA	NA	NA	23	22	244	240	351	122	165	308	3	0	6	0.012	0	0.017
.	19.01.16-02.23.41-1-302671	234	20	20	10	0	7	643	18	18	0	0	NA	NA	NA	64	73	261	249	376	134	175	334	44	19	12	0.169	0.076	0.032
.	19.01.16-02.23.45-1-302677	33	1	1	0	0	0	0	0	0	0	0	NA	NA	NA	10	9	236	239	347	0	0	0	0	0	2	0	0	0.006
.	19.01.16-02.23.47-1-302680	154	8	8	3	0	3	626	7	7	0	0	NA	NA	NA	57	59	250	252	370	124	174	328	22	4	8	0.088	0.016	0.022
.	19.01.16-02.23.48-1-302683	65	2	2	0	0	0	301	1	1	0	0	NA	NA	NA	19	16	240	242	347	59	86	156	0	1	7	0	0.004	0.02
.	19.01.16-02.23.50-1-302685	121	10	10	1	0	1	618	8	8	0	0	NA	NA	NA	36	43	248	251	357	127	175	316	9	4	15	0.036	0.016	0.042
.	19.01.16-02.23.54-1-302686	174	13	13	6	0	3	623	11	11	0	0	NA	NA	NA	46	52	248	259	358	127	182	314	23	21	17	0.093	0.081	0.047
.	19.01.16-02.23.54-1-302688	176	13	13	3	0	2	622	11	11	0	0	NA	NA	NA	54	49	251	244	367	126	170	326	58	9	9	0.231	0.037	0.025
.	19.01.16-02.23.56-1-302691	88	3	3	0	0	0	604	2	2	0	0	NA	NA	NA	33	39	249	246	357	123	165	316	1	3	3	0.004	0.012	0.008
.	19.01.16-02.24.00-1-302694	85	3	3	0	0	0	603	2	2	0	0	NA	NA	NA	35	35	246	246	356	121	170	312	0	6	1	0	0.024	0.003
.	19.01.16-02.24.10-1-302699	152	7	7	2	0	2	607	5	5	0	0	NA	NA	NA	59	46	253	247	359	124	169	314	10	6	4	0.04	0.024	0.011
.	19.01.16-02.24.10-1-302700	231	21	21	7	0	6	613	19	19	0	0	NA	NA	NA	66	42	249	249	357	123	173	317	66	18	12	0.265	0.072	0.034
.	19.01.16-02.24.13-1-302702	34	1	1	0	0	0	0	0	0	0	0	NA	NA	NA	8	5	237	238	343	0	0	0	1	0	0	0.004	0	0
.	19.01.16-02.24.14-1-302703	115	9	9	2	0	2	597	8	8	0	0	NA	NA	NA	30	30	252	241	350	122	166	309	20	6	2	0.079	0.025	0.006
.	19.01.16-02.24.15-1-302705	39	1	1	0	0	0	0	0	0	0	0	NA	NA	NA	11	9	238	236	348	0	0	0	0	0	2	0	0	0.006
.	19.01.16-02.24.20-1-302726	35	1	1	0	0	0	0	0	0	0	0	NA	NA	NA	10	13	238	240	348	0	0	0	0	3	0	0	0.012	0
.	19.01.16-02.24.20-1-302727	115	11	11	2	0	2	611	9	9	0	0	NA	NA	NA	36	47	249	254	357	121	176	314	4	9	7	0.016	0.035	0.02
.	19.01.16-02.24.22-1-302728	83	5	5	3	0	2	591	3	3	0	0	NA	NA	NA	35	24	241	242	354	118	163	310	8	7	4	0.033	0.029	0.011
.	19.01.16-02.24.25-1-302731	433	65	65	17	0	12	718	57	57	0	0	NA	NA	NA	122	150	281	277	405	157	194	367	94	107	27	0.335	0.386	0.067
.	19.01.16-02.24.26-1-302732	35	1	1	1	0	1	0	0	0	0	0	NA	NA	NA	11	11	239	241	344	0	0	0	0	0	1	0	0	0.003
.	19.01.16-02.24.29-1-302733	35	1	1	1	0	1	0	0	0	0	0	NA	NA	NA	12	9	239	239	344	0	0	0	0	0	0	0	0	0
.	19.01.16-02.24.30-1-302734	123	7	7	0	0	0	625	6	6	0	0	NA	NA	NA	35	51	249	245	370	122	172	331	22	4	0	0.088	0.016	0
.	19.01.16-02.24.31-1-302735	61	2	2	1	0	1	148	1	1	0	0	NA	NA	NA	22	14	241	241	345	33	43	72	2	0	2	0.008	0	0.006
.	19.01.16-02.24.39-1-302741	33	1	1	0	0	0	0	0	0	0	0	NA	NA	NA	10	6	237	238	344	0	0	0	2	0	0	0.008	0	0
.	19.01.16-02.24.40-1-302742	32	1	1	0	0	0	0	0	0	0	0	NA	NA	NA	7	8	238	240	343	0	0	0	0	0	0	0	0	0
.	19.01.16-02.24.42-1-302747	61	3	3	1	0	1	297	2	2	0	0	NA	NA	NA	22	20	244	240	349	65	78	154	2	14	0	0.008	0.058	0
.	19.01.16-02.24.42-1-302748	64	4	4	2	0	0	596	3	3	0	0	NA	NA	NA	26	26	243	242	354	117	167	312	3	0	6	0.012	0	0.017
.	19.01.16-02.24.42-1-302749	180	19	19	8	0	6	615	17	17	0	0	NA	NA	NA	68	47	254	254	352	128	176	311	26	19	16	0.102	0.075	0.045
.	19.01.16-02.24.46-1-302755	63	3	3	1	0	1	592	2	2	0	0	NA	NA	NA	21	22	241	243	351	114	167	311	3	1	5	0.012	0.004	0.014
.	19.01.16-02.24.51-1-302762	90	8	8	0	0	0	601	6	6	0	0	NA	NA	NA	41	33	242	249	355	116	172	313	14	10	5	0.058	0.04	0.014
.	19.01.16-02.24.53-1-302765	119	8	8	2	0	2	610	7	7	0	0	NA	NA	NA	44	39	246	243	363	122	167	321	15	5	6	0.061	0.021	0.017
.	19.01.16-02.24.55-1-302769	37	1	1	1	0	1	0	0	0	0	0	NA	NA	NA	9	7	238	238	344	0	0	0	0	1	0	0	0.004	0
.	19.01.16-02.24.57-1-302772	63	4	4	2	0	2	597	3	3	0	0	NA	NA	NA	21	22	240	242	353	120	163	314	0	6	1	0	0.025	0.003
.	19.01.16-02.24.58-1-302773	62	3	3	0	0	0	400	2	2	0	0	NA	NA	NA	18	21	242	243	349	74	118	208	0	0	6	0	0	0.017
.	19.01.16-02.25.00-1-302776	60	2	2	0	0	0	594	1	1	0	0	NA	NA	NA	28	19	240	240	352	117	165	312	3	0	1	0.012	0	0.003
.	19.01.16-02.25.00-1-302777	125	12	12	2	0	2	615	11	11	0	0	NA	NA	NA	48	47	246	253	361	121	177	317	2	7	13	0.008	0.028	0.036
.	19.01.16-02.25.12-1-302783	34	1	1	0	0	0	0	0	0	0	0	NA	NA	NA	5	12	238	241	346	0	0	0	0	0	0	0	0	0
.	19.01.16-02.25.13-1-302784	177	17	17	3	0	3	630	15	15	0	0	NA	NA	NA	53	63	255	257	364	130	176	324	23	27	13	0.09	0.105	0.036
.	19.01.16-02.25.13-1-302785	33	1	1	0	0	0	0	0	0	0	0	NA	NA	NA	12	9	238	239	345	0	0	0	0	1	0	0	0.004	0
.	19.01.16-02.25.13-1-302786	102	7	7	5	0	4	600	5	5	0	0	NA	NA	NA	24	30	244	242	357	120	163	317	9	14	0	0.037	0.058	0
.	19.01.16-02.25.15-1-302788	59	2	2	1	0	1	580	1	1	0	0	NA	NA	NA	31	20	243	238	352	117	161	302	0	4	1	0	0.017	0.003
.	19.01.16-02.25.15-1-302789	59	2	2	2	0	2	597	1	1	0	0	NA	NA	NA	24	21	245	242	347	123	166	308	0	4	3	0	0.017	0.009
.	19.01.16-02.25.15-1-302790	35	1	1	0	0	0	0	0	0	0	0	NA	NA	NA	13	9	240	239	343	0	0	0	0	0	1	0	0	0.003
.	19.01.16-02.25.17-1-302791	119	11	11	3	0	2	611	9	9	0	0	NA	NA	NA	47	41	244	247	363	123	170	318	7	20	11	0.029	0.081	0.03
.	19.01.16-02.25.18-1-302810	151	17	17	7	0	3	612	16	16	0	0	NA	NA	NA	44	43	252	244	360	129	167	316	50	17	4	0.198	0.07	0.011
.	19.01.16-02.25.23-1-302811	88	8	8	1	0	1	607	7	7	0	0	NA	NA	NA	26	33	243	246	357	119	172	316	4	17	15	0.016	0.069	0.042
.	19.01.16-02.25.28-1-302813	169	10	10	3	0	2	615	8	8	0	0	NA	NA	NA	58	51	250	250	364	123	171	321	11	12	9	0.044	0.048	0.025
.	19.01.16-02.25.29-1-302814	86	4	4	2	0	2	594	2	2	0	0	NA	NA	NA	34	30	241	249	353	118	169	307	2	5	0	0.008	0.02	0
.	19.01.16-02.25.33-1-302815	93	6	6	1	0	1	603	5	5	0	0	NA	NA	NA	33	33	245	249	352	121	172	310	6	4	6	0.024	0.016	0.017
.	19.01.16-02.25.45-1-302825	148	10	10	4	0	3	605	9	9	0	0	NA	NA	NA	49	39	247	249	356	120	169	316	12	14	3	0.049	0.056	0.008
.	19.01.16-02.25.45-1-302827	170	7	7	2	0	2	624	6	6	0	0	NA	NA	NA	60	58	251	251	369	125	175	324	22	2	0	0.088	0.008	0
.	19.01.16-02.25.46-1-302828	153	9	9	1	0	1	617	8	8	0	0	NA	NA	NA	28	45	245	252	361	123	173	321	37	8	2	0.151	0.032	0.006
.	19.01.16-02.25.46-1-302829	95	7	7	2	0	1	606	6	6	0	0	NA	NA	NA	28	38	248	247	356	123	170	313	8	8	5	0.032	0.032	0.014
.	19.01.16-02.25.50-1-302834	66	7	7	1	0	1	588	6	6	0	0	NA	NA	NA	36	25	243	242	353	121	164	303	19	6	3	0.078	0.025	0.008
.	19.01.16-02.25.51-1-302835	93	3	3	1	0	1	608	2	2	0	0	NA	NA	NA	21	29	243	247	352	121	172	315	4	3	1	0.016	0.012	0.003
.	19.01.16-02.25.53-1-302836	240	25	25	14	0	10	648	22	22	0	0	NA	NA	NA	64	74	260	254	373	135	179	334	55	40	7	0.212	0.157	0.019
.	19.01.16-02.25.53-1-302838	149	10	10	1	0	1	628	8	8	0	0	NA	NA	NA	32	51	251	248	365	129	173	326	16	7	6	0.064	0.028	0.016
.	19.01.16-02.26.05-1-302848	140	13	13	4	0	4	615	11	11	0	0	NA	NA	NA	45	45	254	246	358	128	170	317	16	4	12	0.063	0.016	0.034
.	19.01.16-02.26.05-1-302849	95	7	7	2	0	1	602	6	6	0	0	NA	NA	NA	38	32	245	246	354	120	167	315	5	13	8	0.02	0.053	0.023
.	19.01.16-02.26.06-1-302850	269	46	46	10	0	9	659	44	44	0	0	NA	NA	NA	82	88	263	262	376	141	182	336	56	46	45	0.213	0.176	0.12
.	19.01.16-02.26.10-1-302852	61	3	3	1	0	1	601	2	2	0	0	NA	NA	NA	18	30	246	245	352	121	169	311	0	0	9	0	0	0.026
.	19.01.16-02.26.12-1-302853	125	11	11	3	0	3	604	9	9	0	0	NA	NA	NA	40	36	247	245	357	124	169	311	10	8	8	0.04	0.033	0.022
.	19.01.16-02.26.13-1-302854	91	6	6	4	0	4	602	4	4	0	0	NA	NA	NA	32	34	245	244	358	120	165	317	10	5	5	0.041	0.02	0.014
.	19.01.16-02.26.17-1-302861	112	6	6	2	0	2	607	5	5	0	0	NA	NA	NA	26	28	243	242	356	120	169	318	13	0	4	0.053	0	0.011
.	19.01.16-02.26.24-1-302889	60	3	3	0	0	0	196	2	2	0	0	NA	NA	NA	20	16	241	240	348	43	55	98	5	0	1	0.021	0	0.003
.	19.01.16-02.26.26-1-302890	237	24	24	11	0	8	647	21	21	0	0	NA	NA	NA	85	84	260	266	371	133	185	329	46	43	25	0.177	0.162	0.067
.	19.01.16-02.26.31-1-302894	31	1	1	0	0	0	0	0	0	0	0	NA	NA	NA	8	8	240	237	344	0	0	0	0	0	1	0	0	0.003
.	19.01.16-02.26.31-1-302896	60	2	2	1	0	1	0	1	1	0	0	NA	NA	NA	12	20	240	242	351	0	0	0	0	4	0	0	0.017	0
.	19.01.16-02.26.33-1-302897	33	1	1	0	0	0	0	0	0	0	0	NA	NA	NA	16	5	238	236	344	0	0	0	0	0	0	0	0	0
.	19.01.16-02.26.34-1-302898	61	2	2	1	0	1	51	1	1	0	0	NA	NA	NA	16	15	240	241	347	9	12	30	2	1	0	0.008	0.004	0
.	19.01.16-02.26.35-1-302901	60	2	2	1	0	1	597	1	1	0	0	NA	NA	NA	26	25	242	243	353	116	167	314	1	0	3	0.004	0	0.008
.	19.01.16-02.26.35-1-302902	144	11	11	2	0	2	610	9	9	0	0	NA	NA	NA	56	43	248	247	361	124	164	322	15	4	6	0.06	0.016	0.017
.	19.01.16-02.26.35-1-302903	178	18	18	5	0	3	609	17	17	0	0	NA	NA	NA	49	37	247	248	355	124	172	313	24	15	25	0.097	0.06	0.07
.	19.01.16-02.26.36-1-302905	83	4	4	1	0	0	597	3	3	0	0	NA	NA	NA	23	25	239	249	350	117	170	310	3	0	4	0.013	0	0.011
.	19.01.16-02.26.40-1-302908	115	11	11	6	0	5	602	10	10	0	0	NA	NA	NA	38	35	249	242	357	128	163	311	9	21	5	0.036	0.087	0.014
.	19.01.16-02.26.41-1-302912	270	16	16	7	0	6	657	14	14	0	0	NA	NA	NA	79	86	257	262	380	133	185	339	25	9	24	0.097	0.034	0.063
.	19.01.16-02.26.51-1-302924	150	5	5	1	0	0	613	4	4	0	0	NA	NA	NA	40	41	250	247	357	122	174	317	16	0	3	0.064	0	0.008
.	19.01.16-02.26.51-1-302925	32	1	1	0	0	0	0	0	0	0	0	NA	NA	NA	14	11	238	239	347	0	0	0	0	0	0	0	0	0
.	19.01.16-02.26.53-1-302927	178	21	21	3	0	3	631	19	19	0	0	NA	NA	NA	44	60	257	256	360	133	181	317	20	27	9	0.078	0.105	0.025
.	19.01.16-02.27.01-1-302934	123	11	11	3	0	3	609	9	9	0	0	NA	NA	NA	52	44	254	246	357	131	167	311	13	12	22	0.051	0.049	0.062
.	19.01.16-02.27.03-1-302937	148	7	7	4	0	2	614	6	6	0	0	NA	NA	NA	60	43	249	243	364	125	167	322	13	8	6	0.052	0.033	0.016
.	19.01.16-02.27.07-1-302940	141	16	16	4	0	3	615	15	15	0	0	NA	NA	NA	37	47	247	253	360	122	175	318	52	18	5	0.211	0.071	0.014
.	19.01.16-02.27.10-1-302941	202	25	25	9	0	9	630	23	23	0	0	NA	NA	NA	56	59	257	255	360	132	177	321	41	32	22	0.16	0.125	0.061
.	19.01.16-02.27.11-1-302942	124	6	6	1	0	1	609	5	5	0	0	NA	NA	NA	35	37	242	247	361	120	168	321	10	2	13	0.041	0.008	0.036
.	19.01.16-02.27.11-1-302943	211	48	48	19	0	15	634	43	43	0	0	NA	NA	NA	57	63	256	254	366	128	178	328	104	61	18	0.406	0.24	0.049
.	19.01.16-02.27.12-1-302944	116	5	5	1	0	0	616	3	3	0	0	NA	NA	NA	47	51	257	253	354	130	176	310	6	0	6	0.023	0	0.017
.	19.01.16-02.27.23-1-302971	64	2	2	0	0	0	503	1	1	0	0	NA	NA	NA	15	15	243	239	346	102	135	266	0	0	2	0	0	0.006
.	19.01.16-02.27.26-1-302972	59	2	2	0	0	0	593	1	1	0	0	NA	NA	NA	29	23	241	243	352	118	164	311	0	3	1	0	0.012	0.003
.	19.01.16-02.27.27-1-302973	84	3	3	0	0	0	609	2	2	0	0	NA	NA	NA	35	46	251	248	360	125	168	316	6	6	0	0.024	0.024	0
.	19.01.16-02.27.29-1-302974	95	10	10	3	0	3	596	8	8	0	0	NA	NA	NA	27	31	249	240	355	121	163	312	18	7	0	0.072	0.029	0
.	19.01.16-02.27.29-1-302976	237	19	19	3	0	2	659	18	18	0	0	NA	NA	NA	63	85	258	262	378	134	187	338	49	5	23	0.19	0.019	0.061
.	19.01.16-02.27.36-1-302980	37	1	1	0	0	0	0	0	0	0	0	NA	NA	NA	14	17	239	239	352	0	0	0	2	0	0	0.008	0	0
.	19.01.16-02.27.39-1-302984	31	1	1	0	0	0	0	0	0	0	0	NA	NA	NA	9	7	237	239	344	0	0	0	0	0	1	0	0	0.003
.	19.01.16-02.27.40-1-302986	67	5	5	2	0	1	600	3	3	0	0	NA	NA	NA	24	29	244	244	354	122	168	310	0	7	12	0	0.029	0.034
.	19.01.16-02.27.42-1-302988	157	10	10	3	0	3	618	8	8	0	0	NA	NA	NA	55	46	250	246	363	128	168	322	14	18	3	0.056	0.073	0.008
.	19.01.16-02.27.42-1-302989	31	1	1	1	0	1	0	0	0	0	0	NA	NA	NA	14	8	239	238	344	0	0	0	4	0	0	0.017	0	0
.	19.01.16-02.27.43-1-302993	33	1	1	0	0	0	0	0	0	0	0	NA	NA	NA	13	12	242	239	344	0	0	0	0	0	2	0	0	0.006
.	19.01.16-02.27.45-1-302996	126	7	7	1	0	1	624	5	5	0	0	NA	NA	NA	47	56	254	250	365	129	174	321	8	7	7	0.031	0.028	0.019
.	19.01.16-02.27.46-1-302998	95	9	9	3	0	2	595	8	8	0	0	NA	NA	NA	36	25	244	242	352	123	165	307	10	6	11	0.041	0.025	0.031
.	19.01.16-02.27.49-1-303005	151	12	12	3	0	3	623	10	10	0	0	NA	NA	NA	47	46	242	254	363	124	176	323	21	2	10	0.087	0.008	0.028
.	19.01.16-02.27.50-1-303006	233	40	40	15	0	12	633	36	36	0	0	NA	NA	NA	76	61	257	255	362	133	179	321	75	48	20	0.292	0.188	0.055
.	19.01.16-02.27.58-1-303013	64	2	2	0	0	0	592	1	1	0	0	NA	NA	NA	32	22	240	242	353	118	162	312	4	1	0	0.017	0.004	0
.	19.01.16-02.28.08-1-303020	179	13	13	1	0	1	617	11	11	0	0	NA	NA	NA	44	48	254	247	360	130	171	316	14	38	13	0.055	0.154	0.036
.	19.01.16-02.28.10-1-303021	267	38	38	9	0	4	644	34	34	0	0	NA	NA	NA	88	74	255	256	376	133	179	332	68	46	27	0.267	0.18	0.072
.	19.01.16-02.28.11-1-303022	199	12	12	4	0	3	630	10	10	0	0	NA	NA	NA	50	57	255	252	363	131	176	323	11	11	7	0.043	0.044	0.019
.	19.01.16-02.28.12-1-303023	147	13	13	2	0	2	632	10	10	0	0	NA	NA	NA	48	65	253	258	367	131	176	325	28	17	3	0.111	0.066	0.008
.	19.01.16-02.28.13-1-303024	59	2	2	1	0	1	51	1	1	0	0	NA	NA	NA	25	11	240	238	346	9	15	27	0	0	3	0	0	0.009
.	19.01.16-02.28.18-1-303031	64	2	2	1	0	1	353	1	1	0	0	NA	NA	NA	14	14	239	241	347	67	98	188	0	3	0	0	0.012	0
.	19.01.16-02.28.18-1-303032	93	3	3	0	0	0	594	2	2	0	0	NA	NA	NA	26	22	245	242	348	122	166	306	15	0	0	0.061	0	0
.	19.01.16-02.28.22-1-303049	151	5	5	2	0	2	615	4	4	0	0	NA	NA	NA	48	47	249	249	362	125	171	319	9	5	9	0.036	0.02	0.025
.	19.01.16-02.28.30-1-303051	147	13	13	1	0	1	603	10	10	0	0	NA	NA	NA	45	37	246	248	356	120	170	313	14	22	0	0.057	0.089	0
.	19.01.16-02.28.34-1-303053	264	11	11	4	0	3	636	8	8	0	0	NA	NA	NA	74	68	254	259	368	130	185	321	23	9	6	0.091	0.035	0.016
.	19.01.16-02.28.37-1-303054	123	4	4	2	0	1	622	3	3	0	0	NA	NA	NA	30	42	247	250	358	126	176	320	12	8	1	0.049	0.032	0.003
.	19.01.16-02.28.41-1-303059	123	13	13	5	0	5	621	11	11	0	0	NA	NA	NA	43	42	247	246	362	127	171	323	19	8	3	0.077	0.033	0.008
.	19.01.16-02.28.42-1-303061	181	10	10	4	0	3	622	9	9	0	0	NA	NA	NA	58	57	248	259	363	123	180	319	33	13	6	0.133	0.05	0.017
.	19.01.16-02.28.43-1-303062	239	29	29	15	0	10	633	26	26	0	0	NA	NA	NA	63	64	257	255	365	130	180	323	52	28	15	0.202	0.11	0.041
.	19.01.16-02.28.53-1-303072	93	5	5	1	0	1	613	4	4	0	0	NA	NA	NA	44	37	247	246	357	124	168	321	10	6	11	0.04	0.024	0.031
.	19.01.16-02.28.54-1-303074	113	13	13	1	0	1	624	10	10	0	0	NA	NA	NA	42	57	255	252	363	129	171	324	32	3	5	0.125	0.012	0.014
.	19.01.16-02.28.57-1-303078	179	18	18	5	0	4	634	15	15	0	0	NA	NA	NA	72	62	254	256	365	130	176	328	29	23	2	0.114	0.09	0.005
.	19.01.16-02.29.02-1-303080	91	4	4	2	0	2	594	3	3	0	0	NA	NA	NA	27	23	241	242	353	115	164	315	7	0	12	0.029	0	0.034
.	19.01.16-02.29.06-1-303083	35	1	1	0	0	0	0	0	0	0	0	NA	NA	NA	7	8	240	238	343	0	0	0	0	1	0	0	0.004	0
.	19.01.16-02.29.08-1-303084	85	3	3	0	0	0	606	2	2	0	0	NA	NA	NA	31	32	250	244	351	127	165	314	6	6	0	0.024	0.025	0
.	19.01.16-02.29.09-1-303085	119	7	7	2	0	1	600	5	5	0	0	NA	NA	NA	37	29	243	246	353	122	170	308	11	7	8	0.045	0.028	0.023
.	19.01.16-02.29.11-1-303087	143	20	20	7	0	6	623	18	18	0	0	NA	NA	NA	42	49	249	254	359	125	176	322	38	36	5	0.153	0.142	0.014
.	19.01.16-02.29.11-1-303088	122	10	10	7	0	6	613	9	9	0	0	NA	NA	NA	45	48	250	250	361	124	172	317	11	15	11	0.044	0.06	0.03
.	19.01.16-02.29.19-1-303113	151	21	21	8	0	7	628	18	18	0	0	NA	NA	NA	49	62	250	257	368	124	176	328	20	35	2	0.08	0.136	0.005
.	19.01.16-02.29.22-1-303116	33	1	1	0	0	0	0	0	0	0	0	NA	NA	NA	11	6	236	238	345	0	0	0	0	0	0	0	0	0
.	19.01.16-02.29.28-1-303117	173	12	12	4	0	4	613	9	9	0	0	NA	NA	NA	39	44	247	249	361	122	171	320	18	18	16	0.073	0.072	0.044
.	19.01.16-02.29.28-1-303118	89	4	4	0	0	0	595	3	3	0	0	NA	NA	NA	21	23	244	244	348	120	168	307	0	6	2	0	0.025	0.006
.	19.01.16-02.29.29-1-303119	125	12	12	5	0	3	614	11	11	0	0	NA	NA	NA	39	40	251	247	355	128	172	314	13	16	21	0.052	0.065	0.059
.	19.01.16-02.29.31-1-303120	220	20	20	5	0	3	630	17	17	0	0	NA	NA	NA	70	61	252	259	363	125	183	322	26	45	6	0.103	0.174	0.017
.	19.01.16-02.29.33-1-303122	86	4	4	1	0	1	594	3	3	0	0	NA	NA	NA	28	22	244	242	349	121	166	307	4	0	9	0.016	0	0.026
.	19.01.16-02.29.37-1-303125	151	6	6	2	0	1	615	4	4	0	0	NA	NA	NA	48	45	252	252	354	126	176	313	11	0	6	0.044	0	0.017
.	19.01.16-02.29.44-1-303136	33	1	1	0	0	0	0	0	0	0	0	NA	NA	NA	10	10	239	240	344	0	0	0	0	0	2	0	0	0.006
.	19.01.16-02.29.47-1-303141	154	12	12	3	0	3	623	11	11	0	0	NA	NA	NA	48	47	252	246	362	129	173	321	28	11	5	0.111	0.045	0.014
.	19.01.16-02.29.49-1-303144	63	3	3	2	0	2	299	2	2	0	0	NA	NA	NA	18	18	239	240	352	60	92	147	3	0	0	0.013	0	0
.	19.01.16-02.29.49-1-303145	147	8	8	3	0	3	625	7	7	0	0	NA	NA	NA	57	56	253	254	362	130	175	320	41	1	5	0.162	0.004	0.014
.	19.01.16-02.29.54-1-303146	145	10	10	4	0	3	624	6	6	0	0	NA	NA	NA	36	47	247	248	365	125	173	326	17	8	9	0.069	0.032	0.025
.	19.01.16-02.29.55-1-303151	39	1	1	0	0	0	0	0	0	0	0	NA	NA	NA	10	8	239	236	346	0	0	0	0	3	0	0	0.013	0
.	19.01.16-02.29.57-1-303154	33	1	1	0	0	0	0	0	0	0	0	NA	NA	NA	11	13	240	238	348	0	0	0	0	0	5	0	0	0.014
.	19.01.16-02.29.59-1-303155	151	14	14	3	0	3	630	12	12	0	0	NA	NA	NA	47	58	246	258	367	122	180	328	34	9	11	0.138	0.035	0.03
.	19.01.16-02.29.59-1-303156	35	1	1	0	0	0	0	0	0	0	0	NA	NA	NA	11	13	239	238	349	0	0	0	0	0	0	0	0	0
.	19.01.16-02.30.00-1-303157	154	25	25	7	0	2	602	21	21	0	0	NA	NA	NA	43	34	248	243	356	122	166	314	52	32	21	0.21	0.132	0.059
.	19.01.16-02.30.01-1-303158	151	12	12	2	0	2	621	11	11	0	0	NA	NA	NA	55	47	247	248	365	124	170	327	14	19	6	0.057	0.077	0.016
.	19.01.16-02.30.02-1-303163	60	2	2	0	0	0	199	1	1	0	0	NA	NA	NA	14	21	240	243	351	42	58	99	2	0	0	0.008	0	0
.	19.01.16-02.30.10-1-303171	92	11	11	4	0	4	605	10	10	0	0	NA	NA	NA	40	33	241	246	359	118	169	318	11	19	9	0.046	0.077	0.025
.	19.01.16-02.30.10-1-303172	154	13	13	1	0	1	624	11	11	0	0	NA	NA	NA	33	50	252	253	358	129	179	316	18	11	9	0.071	0.043	0.025
.	19.01.16-02.30.15-1-303173	32	1	1	1	0	1	0	0	0	0	0	NA	NA	NA	11	8	238	238	345	0	0	0	0	1	0	0	0.004	0
.	19.01.16-02.30.17-1-303174	152	20	20	4	0	3	620	18	18	0	0	NA	NA	NA	47	52	245	254	366	118	177	325	60	10	17	0.245	0.039	0.046
.	19.01.16-02.30.18-1-303178	94	5	5	0	0	0	597	3	3	0	0	NA	NA	NA	32	28	245	246	350	124	169	304	0	0	12	0	0	0.034
.	19.01.16-02.30.22-1-303195	31	1	1	1	0	1	0	0	0	0	0	NA	NA	NA	9	11	239	240	345	0	0	0	0	4	0	0	0.017	0
.	19.01.16-02.30.24-1-303196	237	40	40	5	0	4	651	36	36	0	0	NA	NA	NA	57	79	263	257	372	137	181	333	71	54	21	0.27	0.21	0.056
.	19.01.16-02.30.32-1-303201	222	50	50	13	0	9	637	47	47	0	0	NA	NA	NA	79	79	263	253	376	135	175	327	93	34	33	0.354	0.134	0.088
.	19.01.16-02.30.33-1-303202	61	2	2	0	0	0	600	1	1	0	0	NA	NA	NA	20	22	244	246	345	119	173	308	3	0	3	0.012	0	0.009
.	19.01.16-02.30.34-1-303203	63	3	3	0	0	0	302	2	2	0	0	NA	NA	NA	15	18	240	243	348	57	87	158	6	0	2	0.025	0	0.006
.	19.01.16-02.30.37-1-303205	81	5	5	3	0	3	580	4	4	0	0	NA	NA	NA	39	22	245	241	349	121	160	299	4	5	3	0.016	0.021	0.009
.	19.01.16-02.30.37-1-303206	124	7	7	1	0	0	621	6	6	0	0	NA	NA	NA	36	47	246	252	362	125	174	322	13	12	2	0.053	0.048	0.006
.	19.01.16-02.30.46-1-303218	96	12	12	4	0	4	616	11	11	0	0	NA	NA	NA	35	43	251	245	360	130	166	320	4	11	13	0.016	0.045	0.036
.	19.01.16-02.30.46-1-303221	215	29	29	3	0	2	633	27	27	0	0	NA	NA	NA	68	58	249	260	362	126	184	323	56	31	20	0.225	0.119	0.055
.	19.01.16-02.30.47-1-303222	92	5	5	0	0	0	607	4	4	0	0	NA	NA	NA	29	35	246	248	354	123	173	311	2	3	12	0.008	0.012	0.034
.	19.01.16-02.30.52-1-303227	87	3	3	1	0	1	598	1	1	0	0	NA	NA	NA	27	31	245	247	352	120	170	308	1	0	5	0.004	0	0.014
.	19.01.16-02.30.54-1-303228	35	1	1	0	0	0	0	0	0	0	0	NA	NA	NA	16	13	240	238	348	0	0	0	0	0	0	0	0	0
.	19.01.16-02.30.55-1-303231	32	1	1	0	0	0	0	0	0	0	0	NA	NA	NA	11	8	241	237	343	0	0	0	0	0	0	0	0	0
.	19.01.16-02.30.57-1-303234	123	8	8	0	0	0	600	7	7	0	0	NA	NA	NA	45	37	246	244	360	120	167	313	16	3	3	0.065	0.012	0.008
.	19.01.16-02.30.57-1-303235	65	2	2	0	0	0	249	0	0	0	0	NA	NA	NA	17	24	246	239	352	50	70	129	0	0	3	0	0	0.009
.	19.01.16-02.31.06-1-303257	442	45	45	11	0	9	702	42	42	0	0	NA	NA	NA	129	131	265	271	408	142	194	366	91	30	36	0.343	0.111	0.088
.	19.01.16-02.31.07-1-303259	113	8	8	1	0	1	603	6	6	0	0	NA	NA	NA	45	38	251	244	356	127	163	313	9	5	14	0.036	0.02	0.039
.	19.01.16-02.31.08-1-303261	91	8	8	3	0	1	604	7	7	0	0	NA	NA	NA	39	35	244	250	354	119	171	314	1	13	3	0.004	0.052	0.008
.	19.01.16-02.31.10-1-303282	64	2	2	0	0	0	450	0	0	0	0	NA	NA	NA	14	11	236	240	348	89	125	236	1	0	2	0.004	0	0.006
.	19.01.16-02.31.16-1-303289	153	12	12	2	0	2	617	10	10	0	0	NA	NA	NA	40	45	247	252	359	123	176	318	22	7	7	0.089	0.028	0.019
.	19.01.16-02.31.22-1-303310	174	16	16	5	0	2	619	14	14	0	0	NA	NA	NA	45	53	257	248	361	127	171	321	19	29	3	0.074	0.117	0.008
.	19.01.16-02.31.27-1-303311	186	16	16	7	0	3	631	14	14	0	0	NA	NA	NA	53	63	250	259	367	125	180	326	41	24	7	0.164	0.093	0.019
.	19.01.16-02.31.28-1-303312	234	27	27	10	0	9	633	24	24	0	0	NA	NA	NA	61	60	248	252	373	128	174	331	43	48	9	0.173	0.19	0.024
.	19.01.16-02.31.29-1-303313	240	50	50	13	0	9	651	45	45	0	0	NA	NA	NA	63	78	257	263	371	135	184	332	116	38	10	0.451	0.144	0.027
.	19.01.16-02.31.32-1-303315	123	12	12	6	0	4	620	10	10	0	0	NA	NA	NA	46	42	248	250	357	128	174	318	34	10	22	0.137	0.04	0.062
.	19.01.16-02.31.40-1-303319	396	35	35	11	0	7	686	31	31	0	0	NA	NA	NA	114	115	272	269	387	145	191	350	72	44	33	0.265	0.164	0.085
.	19.01.16-02.31.44-1-303326	88	3	3	0	0	0	598	2	2	0	0	NA	NA	NA	28	25	243	240	355	118	167	313	10	6	2	0.041	0.025	0.006
.	19.01.16-02.31.55-1-303338	152	8	8	0	0	0	620	7	7	0	0	NA	NA	NA	42	48	250	248	363	127	170	323	38	3	4	0.152	0.012	0.011
.	19.01.16-02.31.59-1-303341	60	2	2	0	0	0	197	1	1	0	0	NA	NA	NA	11	13	239	239	348	42	55	100	6	0	0	0.025	0	0
.	19.01.16-02.32.00-1-303342	89	3	3	1	0	1	603	2	2	0	0	NA	NA	NA	23	28	244	245	352	123	168	312	13	2	0	0.053	0.008	0
.	19.01.16-02.32.04-1-303345	147	8	8	1	0	1	629	5	5	0	0	NA	NA	NA	50	55	245	260	363	123	183	323	8	7	11	0.033	0.027	0.03
.	19.01.16-02.32.11-1-303354	87	5	5	3	0	3	597	4	4	0	0	NA	NA	NA	28	24	245	245	347	123	170	304	3	6	6	0.012	0.024	0.017
.	19.01.16-02.32.17-1-303362	94	8	8	6	0	5	610	6	6	0	0	NA	NA	NA	35	44	249	247	361	125	170	315	6	18	11	0.024	0.073	0.03
.	19.01.16-02.32.18-1-303366	89	6	6	1	0	1	594	3	3	0	0	NA	NA	NA	24	24	247	242	348	123	163	308	0	9	6	0	0.037	0.017
.	19.01.16-02.32.19-1-303382	71	6	6	2	0	1	595	5	5	0	0	NA	NA	NA	23	29	246	242	354	123	162	310	6	1	9	0.024	0.004	0.025
.	19.01.16-02.32.23-1-303385	237	49	49	11	0	8	650	45	45	0	0	NA	NA	NA	64	81	261	260	373	132	184	334	136	26	22	0.521	0.1	0.059
.	19.01.16-02.32.27-1-303386	92	8	8	2	0	2	597	7	7	0	0	NA	NA	NA	29	26	241	244	354	115	168	314	6	6	4	0.025	0.025	0.011
.	19.01.16-02.32.29-1-303388	61	3	3	2	0	2	249	2	2	0	0	NA	NA	NA	14	16	245	238	346	52	71	126	6	3	2	0.024	0.013	0.006
.	19.01.16-02.32.35-1-303390	119	14	14	3	0	3	619	11	11	0	0	NA	NA	NA	39	51	248	250	366	125	172	322	20	13	2	0.081	0.052	0.005
.	19.01.16-02.32.36-1-303391	151	10	10	2	0	2	621	7	7	0	0	NA	NA	NA	54	49	248	253	361	127	177	317	26	14	1	0.105	0.055	0.003
.	19.01.16-02.32.39-1-303396	84	10	10	2	0	2	603	8	8	0	0	NA	NA	NA	31	35	242	251	355	119	173	311	16	5	7	0.066	0.02	0.02
.	19.01.16-02.32.39-1-303397	147	15	15	2	0	0	620	12	12	0	0	NA	NA	NA	42	46	252	248	359	128	174	318	24	19	5	0.095	0.077	0.014
.	19.01.16-02.32.41-1-303400	69	3	3	0	0	0	600	1	1	0	0	NA	NA	NA	22	26	242	246	351	118	170	312	1	0	4	0.004	0	0.011
.	19.01.16-02.32.42-1-303401	90	10	10	2	0	2	592	8	8	0	0	NA	NA	NA	32	20	239	242	352	116	166	310	17	6	5	0.071	0.025	0.014
.	19.01.16-02.32.48-1-303410	178	13	13	6	0	6	622	10	10	0	0	NA	NA	NA	47	46	248	252	359	125	178	319	25	15	3	0.101	0.06	0.008
.	19.01.16-02.32.57-1-303417	123	18	18	8	0	6	614	17	17	0	0	NA	NA	NA	22	41	247	247	360	122	172	320	27	28	4	0.109	0.113	0.011
.	19.01.16-02.32.58-1-303418	212	8	8	2	0	2	634	6	6	0	0	NA	NA	NA	66	62	250	253	372	127	173	334	15	15	1	0.06	0.059	0.003
.	19.01.16-02.33.01-1-303420	69	3	3	1	0	1	600	2	2	0	0	NA	NA	NA	21	24	245	243	349	123	167	310	0	0	11	0	0	0.032
.	19.01.16-02.33.05-1-303421	60	2	2	0	0	0	152	1	1	0	0	NA	NA	NA	15	24	243	239	355	28	47	77	4	0	1	0.016	0	0.003
.	19.01.16-02.33.05-1-303422	151	9	9	2	0	1	630	6	6	0	0	NA	NA	NA	52	60	250	253	370	128	175	327	6	23	3	0.024	0.091	0.008
.	19.01.16-02.33.13-1-303427	175	10	10	1	0	1	624	9	9	0	0	NA	NA	NA	46	59	253	257	362	126	176	322	17	3	14	0.067	0.012	0.039
.	19.01.16-02.33.13-1-303428	181	9	9	4	0	3	627	8	8	0	0	NA	NA	NA	51	58	255	259	357	132	179	316	9	11	15	0.035	0.042	0.042
.	19.01.16-02.33.13-1-303429	31	1	1	1	0	1	0	0	0	0	0	NA	NA	NA	7	7	237	239	344	0	0	0	0	0	2	0	0	0.006
.	19.01.16-02.33.15-1-303435	39	1	1	1	0	1	0	0	0	0	0	NA	NA	NA	5	12	237	238	350	0	0	0	0	0	0	0	0	0
.	19.01.16-02.33.18-1-303443	160	7	7	1	0	1	623	6	6	0	0	NA	NA	NA	54	53	249	252	365	125	171	327	17	6	7	0.068	0.024	0.019
.	19.01.16-02.33.19-1-303460	118	5	5	3	0	3	604	4	4	0	0	NA	NA	NA	42	36	246	247	356	122	169	313	8	9	0	0.033	0.036	0
.	19.01.16-02.33.19-1-303461	88	5	5	1	0	1	598	4	4	0	0	NA	NA	NA	27	25	244	244	350	121	168	309	3	8	0	0.012	0.033	0
.	19.01.16-02.33.24-1-303463	146	7	7	2	0	2	616	5	5	0	0	NA	NA	NA	48	48	254	246	361	127	170	319	21	10	0	0.083	0.041	0
.	19.01.16-02.33.30-1-303466	60	2	2	1	0	1	594	1	1	0	0	NA	NA	NA	32	32	247	247	351	119	168	307	0	0	10	0	0	0.028
.	19.01.16-02.33.32-1-303467	217	22	22	5	0	3	627	21	21	0	0	NA	NA	NA	67	53	251	251	364	129	175	323	59	18	3	0.235	0.072	0.008
.	19.01.16-02.33.35-1-303470	184	17	17	5	0	3	620	14	14	0	0	NA	NA	NA	52	51	250	253	361	127	175	318	27	8	15	0.108	0.032	0.042
.	19.01.16-02.33.35-1-303471	33	1	1	0	0	0	0	0	0	0	0	NA	NA	NA	6	7	237	241	342	0	0	0	0	3	0	0	0.012	0
.	19.01.16-02.33.36-1-303472	120	7	7	1	0	1	604	6	6	0	0	NA	NA	NA	51	34	241	247	359	118	171	315	9	5	11	0.037	0.02	0.031
.	19.01.16-02.33.37-1-303473	187	24	24	6	0	2	636	23	23	0	0	NA	NA	NA	57	62	253	258	364	128	184	324	67	20	21	0.265	0.078	0.058
.	19.01.16-02.33.38-1-303474	62	2	2	1	0	1	403	1	1	0	0	NA	NA	NA	18	10	241	237	345	83	110	210	0	2	0	0	0.008	0
.	19.01.16-02.33.38-1-303477	60	3	3	1	0	1	598	2	2	0	0	NA	NA	NA	28	29	244	243	355	120	165	313	0	0	7	0	0	0.02
.	19.01.16-02.33.45-1-303485	92	7	7	2	0	1	600	6	6	0	0	NA	NA	NA	38	34	246	250	351	121	172	307	6	16	4	0.024	0.064	0.011
.	19.01.16-02.33.47-1-303491	30	1	1	0	0	0	0	0	0	0	0	NA	NA	NA	12	9	238	239	345	0	0	0	0	3	0	0	0.013	0
.	19.01.16-02.33.49-1-303496	151	23	23	9	0	7	636	20	20	0	0	NA	NA	NA	52	66	251	253	375	127	175	334	41	30	11	0.163	0.119	0.029
.	19.01.16-02.33.49-1-303497	101	3	3	1	0	1	607	1	1	0	0	NA	NA	NA	20	33	246	249	351	123	172	312	0	9	5	0	0.036	0.014
.	19.01.16-02.33.54-1-303499	32	1	1	1	0	1	0	0	0	0	0	NA	NA	NA	10	9	237	238	347	0	0	0	0	0	1	0	0	0.003
.	19.01.16-02.33.54-1-303501	35	1	1	1	0	1	0	0	0	0	0	NA	NA	NA	10	9	237	242	343	0	0	0	0	3	0	0	0.012	0
.	19.01.16-02.33.56-1-303503	59	3	3	0	0	0	0	2	2	0	0	NA	NA	NA	19	15	242	241	345	0	0	0	0	0	4	0	0	0.012
.	19.01.16-02.33.57-1-303505	90	6	6	0	0	0	598	5	5	0	0	NA	NA	NA	26	27	245	244	351	122	169	307	1	0	12	0.004	0	0.034
.	19.01.16-02.34.01-1-303507	318	56	56	14	0	13	659	54	54	0	0	NA	NA	NA	100	91	264	259	381	140	182	337	134	46	35	0.508	0.178	0.092
.	19.01.16-02.34.04-1-303509	59	2	2	1	0	1	500	1	1	0	0	NA	NA	NA	15	19	240	243	349	105	138	257	1	0	1	0.004	0	0.003
.	19.01.16-02.34.05-1-303510	92	4	4	0	0	0	592	3	3	0	0	NA	NA	NA	34	24	247	240	350	119	161	312	4	2	2	0.016	0.008	0.006
.	19.01.16-02.34.06-1-303511	203	38	38	8	0	4	612	34	34	0	0	NA	NA	NA	64	47	250	254	356	125	176	311	109	17	21	0.436	0.067	0.059
.	19.01.16-02.34.13-1-303518	118	5	5	1	0	1	607	4	4	0	0	NA	NA	NA	32	40	252	245	356	125	166	316	7	6	1	0.028	0.024	0.003
.	19.01.16-02.34.16-1-303519	210	20	20	6	0	4	626	18	18	0	0	NA	NA	NA	69	55	251	254	363	131	174	321	25	25	15	0.1	0.098	0.041
.	19.01.16-02.34.16-1-303520	59	2	2	0	0	0	404	1	1	0	0	NA	NA	NA	12	19	241	242	349	78	109	217	1	0	1	0.004	0	0.003
.	19.01.16-02.34.21-1-303540	96	3	3	2	0	1	605	2	2	0	0	NA	NA	NA	38	38	250	243	358	124	168	313	0	7	0	0	0.029	0
.	19.01.16-02.34.23-1-303542	65	4	4	0	0	0	598	3	3	0	0	NA	NA	NA	19	22	246	239	350	122	164	312	2	0	4	0.008	0	0.011
.	19.01.16-02.34.24-1-303543	65	2	2	0	0	0	399	1	1	0	0	NA	NA	NA	16	21	241	247	346	82	114	203	0	0	2	0	0	0.006
.	19.01.16-02.34.29-1-303545	266	27	27	15	0	7	648	24	24	0	0	NA	NA	NA	71	79	254	264	374	130	186	332	62	44	11	0.244	0.167	0.029
.	19.01.16-02.34.30-1-303546	91	4	4	1	0	0	594	3	3	0	0	NA	NA	NA	18	13	240	239	347	118	166	310	5	2	4	0.021	0.008	0.012
.	19.01.16-02.34.39-1-303550	177	18	18	8	0	7	643	15	15	0	0	NA	NA	NA	68	78	265	260	366	138	181	324	37	25	7	0.14	0.096	0.019
.	19.01.16-02.34.40-1-303552	32	1	1	0	0	0	0	0	0	0	0	NA	NA	NA	14	14	241	239	347	0	0	0	0	0	3	0	0	0.009
.	19.01.16-02.34.43-1-303558	91	5	5	1	0	1	603	4	4	0	0	NA	NA	NA	35	36	246	247	356	121	169	313	11	7	3	0.045	0.028	0.008
.	19.01.16-02.34.44-1-303559	92	5	5	0	0	0	600	4	4	0	0	NA	NA	NA	36	30	243	244	356	121	167	312	9	3	10	0.037	0.012	0.028
.	19.01.16-02.34.46-1-303563	248	24	24	4	0	4	623	22	22	0	0	NA	NA	NA	73	53	250	255	361	127	175	321	23	39	15	0.092	0.153	0.042
.	19.01.16-02.34.54-1-303568	91	5	5	2	0	1	601	4	4	0	0	NA	NA	NA	38	28	243	244	354	122	168	311	6	2	12	0.025	0.008	0.034
.	19.01.16-02.35.03-1-303572	178	15	15	2	0	2	644	13	13	0	0	NA	NA	NA	66	73	258	259	369	132	183	329	24	11	6	0.093	0.042	0.016
.	19.01.16-02.35.03-1-303573	61	2	2	0	0	0	601	1	1	0	0	NA	NA	NA	25	33	245	249	352	122	167	312	0	0	5	0	0	0.014
.	19.01.16-02.35.09-1-303575	35	1	1	1	0	1	0	0	0	0	0	NA	NA	NA	10	11	237	240	347	0	0	0	0	0	2	0	0	0.006
.	19.01.16-02.35.12-1-303576	64	3	3	0	0	0	595	1	1	0	0	NA	NA	NA	16	16	242	242	345	118	169	308	0	0	8	0	0	0.023
.	19.01.16-02.35.14-1-303577	35	1	1	0	0	0	0	0	0	0	0	NA	NA	NA	7	5	237	238	343	0	0	0	0	0	0	0	0	0
.	19.01.16-02.35.16-1-303578	147	15	15	3	0	0	619	14	14	0	0	NA	NA	NA	45	44	250	251	356	126	176	317	19	16	11	0.076	0.064	0.031
.	19.01.16-02.35.17-1-303585	187	14	14	5	0	3	621	12	12	0	0	NA	NA	NA	65	54	252	255	360	127	175	319	25	28	3	0.099	0.11	0.008
.	19.01.16-02.35.17-1-303589	38	1	1	0	0	0	0	0	0	0	0	NA	NA	NA	14	6	239	238	342	0	0	0	0	2	0	0	0.008	0
.	19.01.16-02.35.18-1-303591	203	11	11	5	0	4	632	10	10	0	0	NA	NA	NA	57	62	251	257	367	127	178	327	25	6	17	0.1	0.023	0.046
.	19.01.16-02.35.21-1-303608	143	7	7	2	0	1	611	5	5	0	0	NA	NA	NA	45	40	246	251	356	125	177	309	12	11	4	0.049	0.044	0.011
.	19.01.16-02.35.22-1-303609	92	6	6	2	0	1	600	5	5	0	0	NA	NA	NA	25	25	243	244	351	121	169	310	11	6	6	0.045	0.025	0.017
.	19.01.16-02.35.26-1-303612	59	2	2	0	0	0	345	1	1	0	0	NA	NA	NA	13	25	247	242	349	78	98	169	0	0	2	0	0	0.006
.	19.01.16-02.35.27-1-303613	64	5	5	1	0	1	594	4	4	0	0	NA	NA	NA	19	22	241	241	353	117	164	313	5	8	0	0.021	0.033	0
.	19.01.16-02.35.27-1-303615	215	20	20	6	0	5	640	18	18	0	0	NA	NA	NA	61	63	255	254	367	132	178	330	36	16	15	0.141	0.063	0.041
.	19.01.16-02.35.38-1-303621	98	4	4	0	0	0	612	3	3	0	0	NA	NA	NA	33	45	246	250	362	121	172	319	3	1	7	0.012	0.004	0.019
.	19.01.16-02.35.39-1-303622	85	3	3	2	0	1	596	2	2	0	0	NA	NA	NA	32	29	244	249	349	119	169	308	1	6	0	0.004	0.024	0
.	19.01.16-02.35.39-1-303623	223	17	17	6	0	5	638	13	13	0	0	NA	NA	NA	69	71	258	260	366	133	181	324	55	14	2	0.213	0.054	0.005
.	19.01.16-02.35.42-1-303627	141	7	7	1	0	1	600	6	6	0	0	NA	NA	NA	41	26	245	242	352	120	168	312	10	12	7	0.041	0.05	0.02
.	19.01.16-02.35.43-1-303629	347	43	43	10	0	6	665	42	42	0	0	NA	NA	NA	92	94	269	259	379	141	186	338	107	47	10	0.398	0.181	0.026
.	19.01.16-02.35.45-1-303633	212	10	10	3	0	3	623	6	6	0	0	NA	NA	NA	61	58	261	250	360	137	174	312	11	9	7	0.042	0.036	0.019
.	19.01.16-02.35.47-1-303636	31	1	1	0	0	0	0	0	0	0	0	NA	NA	NA	9	10	237	240	346	0	0	0	1	0	0	0.004	0	0
.	19.01.16-02.35.50-1-303640	230	14	14	1	0	1	633	13	13	0	0	NA	NA	NA	63	63	250	259	367	129	177	327	10	29	10	0.04	0.112	0.027
.	19.01.16-02.35.55-1-303644	94	5	5	2	0	2	604	3	3	0	0	NA	NA	NA	25	29	242	245	355	122	169	313	4	6	3	0.017	0.024	0.008
.	19.01.16-02.35.59-1-303648	153	12	12	3	0	3	614	8	8	0	0	NA	NA	NA	56	42	251	248	356	125	173	316	14	18	3	0.056	0.073	0.008
.	19.01.16-02.36.00-1-303649	84	3	3	0	0	0	592	2	2	0	0	NA	NA	NA	26	24	246	244	347	121	169	302	5	0	2	0.02	0	0.006
.	19.01.16-02.36.06-1-303652	114	7	7	4	0	4	614	6	6	0	0	NA	NA	NA	23	36	241	246	362	120	171	323	2	10	11	0.008	0.041	0.03
.	19.01.16-02.36.09-1-303653	37	1	1	0	0	0	0	0	0	0	0	NA	NA	NA	12	13	241	237	348	0	0	0	0	2	0	0	0.008	0
.	19.01.16-02.36.13-1-303658	111	9	9	2	0	2	589	7	7	0	0	NA	NA	NA	37	25	244	243	351	117	163	309	10	11	3	0.041	0.045	0.009
.	19.01.16-02.36.13-1-303659	60	2	2	0	0	0	449	1	1	0	0	NA	NA	NA	14	14	239	240	348	91	130	228	3	0	1	0.013	0	0.003
.	19.01.16-02.36.16-1-303662	175	39	39	7	0	6	624	34	34	0	0	NA	NA	NA	54	46	248	255	356	128	181	315	86	39	10	0.347	0.153	0.028
.	19.01.16-02.36.18-1-303667	36	1	1	0	0	0	0	0	0	0	0	NA	NA	NA	12	11	240	241	343	0	0	0	0	0	0	0	0	0
.	19.01.16-02.36.19-1-303687	92	8	8	4	0	4	599	7	7	0	0	NA	NA	NA	30	34	242	249	356	116	170	313	12	6	7	0.05	0.024	0.02
.	19.01.16-02.36.22-1-303693	59	2	2	2	0	1	592	1	1	0	0	NA	NA	NA	21	18	244	239	348	122	163	307	0	0	10	0	0	0.029
.	19.01.16-02.36.24-1-303695	163	23	23	7	0	3	619	21	21	0	0	NA	NA	NA	49	47	248	249	363	125	174	320	31	32	24	0.125	0.129	0.066
.	19.01.16-02.36.25-1-303696	262	68	68	21	0	16	648	61	61	0	0	NA	NA	NA	67	78	256	259	376	134	179	335	94	95	27	0.367	0.367	0.072
.	19.01.16-02.36.26-1-303697	234	35	35	13	0	7	632	28	28	0	0	NA	NA	NA	69	70	256	262	365	128	182	322	37	69	17	0.145	0.263	0.047
.	19.01.16-02.36.34-1-303698	207	20	20	6	0	5	629	18	18	0	0	NA	NA	NA	67	58	250	253	368	125	175	329	44	17	12	0.176	0.067	0.033
.	19.01.16-02.36.38-1-303704	185	20	20	11	0	8	643	19	19	0	0	NA	NA	NA	58	73	257	258	371	134	177	332	35	39	6	0.136	0.151	0.016
.	19.01.16-02.36.39-1-303706	235	42	42	13	0	12	644	38	38	0	0	NA	NA	NA	74	79	256	258	378	126	180	338	63	51	18	0.246	0.198	0.048
.	19.01.16-02.36.54-1-303720	89	3	3	0	0	0	604	2	2	0	0	NA	NA	NA	41	38	245	250	356	118	175	311	6	0	0	0.024	0	0
.	19.01.16-02.37.08-1-303726	85	14	14	2	0	2	606	13	13	0	0	NA	NA	NA	32	32	244	246	355	123	169	314	9	22	17	0.037	0.089	0.048
.	19.01.16-02.37.09-1-303728	258	19	19	9	0	7	642	17	17	0	0	NA	NA	NA	84	66	257	250	372	136	176	330	30	56	9	0.117	0.224	0.024
.	19.01.16-02.37.10-1-303729	66	3	3	2	0	1	591	1	1	0	0	NA	NA	NA	30	24	244	245	348	121	168	302	1	0	4	0.004	0	0.011
.	19.01.16-02.37.13-1-303730	179	19	19	8	0	6	643	17	17	0	0	NA	NA	NA	55	76	252	264	373	130	185	328	46	2	16	0.183	0.008	0.043
.	19.01.16-02.37.14-1-303732	174	9	9	1	0	0	632	7	7	0	0	NA	NA	NA	49	56	249	251	369	126	174	332	13	17	0	0.052	0.068	0
.	19.01.16-02.37.23-1-303759	353	36	36	7	0	7	652	34	34	0	0	NA	NA	NA	106	93	260	263	383	136	184	332	84	44	13	0.323	0.167	0.034
.	19.01.16-02.37.23-1-303760	32	1	1	0	0	0	0	0	0	0	0	NA	NA	NA	8	7	238	237	345	0	0	0	1	0	0	0.004	0	0
.	19.01.16-02.37.26-1-303763	117	10	10	2	0	1	595	9	9	0	0	NA	NA	NA	36	23	242	240	354	119	162	314	6	28	0	0.025	0.117	0
.	19.01.16-02.37.38-1-303768	35	1	1	0	0	0	0	0	0	0	0	NA	NA	NA	11	7	238	239	343	0	0	0	0	0	0	0	0	0
.	19.01.16-02.37.41-1-303772	96	3	3	1	0	1	601	2	2	0	0	NA	NA	NA	34	30	242	243	358	121	162	318	0	0	8	0	0	0.022
.	19.01.16-02.37.41-1-303774	188	16	16	4	0	3	635	14	14	0	0	NA	NA	NA	55	62	261	249	365	137	175	323	39	5	9	0.149	0.02	0.025
.	19.01.16-02.37.48-1-303782	64	3	3	1	0	1	587	2	2	0	0	NA	NA	NA	30	20	242	240	351	120	162	305	1	2	6	0.004	0.008	0.017
.	19.01.16-02.37.54-1-303785	311	22	22	6	0	6	656	20	20	0	0	NA	NA	NA	99	86	256	259	384	131	180	345	24	34	20	0.094	0.131	0.052
.	19.01.16-02.37.56-1-303789	261	27	27	10	0	6	630	24	24	0	0	NA	NA	NA	88	65	251	258	369	127	179	324	86	39	10	0.343	0.151	0.027
.	19.01.16-02.37.56-1-303790	94	11	11	0	0	0	597	8	8	0	0	NA	NA	NA	27	24	241	242	354	117	167	313	15	12	11	0.062	0.05	0.031
.	19.01.16-02.37.57-1-303793	176	13	13	1	0	1	617	10	10	0	0	NA	NA	NA	58	43	249	246	361	127	168	322	22	18	2	0.088	0.073	0.006
.	19.01.16-02.37.59-1-303798	147	7	7	1	0	1	621	6	6	0	0	NA	NA	NA	42	50	251	249	363	128	169	324	11	8	2	0.044	0.032	0.006
.	19.01.16-02.38.16-1-303805	39	1	1	0	0	0	0	0	0	0	0	NA	NA	NA	14	4	236	237	344	0	0	0	6	0	0	0.025	0	0
.	19.01.16-02.38.19-1-303825	182	7	7	0	0	0	627	6	6	0	0	NA	NA	NA	70	56	262	255	352	139	178	310	12	20	7	0.046	0.078	0.02
.	19.01.16-02.38.26-1-303827	290	31	31	4	0	3	673	27	27	0	0	NA	NA	NA	84	101	266	264	384	143	185	345	67	33	16	0.252	0.125	0.042
.	19.01.16-02.38.27-1-303828	164	9	9	0	0	0	616	8	8	0	0	NA	NA	NA	46	53	251	252	363	126	172	318	7	12	2	0.028	0.048	0.006
.	19.01.16-02.38.28-1-303829	90	6	6	0	0	0	598	4	4	0	0	NA	NA	NA	24	26	244	240	355	118	164	316	3	4	1	0.012	0.017	0.003
.	19.01.16-02.38.34-1-303831	117	8	8	1	0	0	607	7	7	0	0	NA	NA	NA	37	42	245	250	360	120	171	316	7	1	12	0.029	0.004	0.033
.	19.01.16-02.38.34-1-303832	117	8	8	2	0	2	611	7	7	0	0	NA	NA	NA	29	39	248	245	359	122	170	319	12	6	18	0.048	0.024	0.05
.	19.01.16-02.38.37-1-303834	116	4	4	3	0	2	605	3	3	0	0	NA	NA	NA	46	40	252	246	355	124	168	313	8	3	1	0.032	0.012	0.003
.	19.01.16-02.38.43-1-303843	97	5	5	1	0	1	592	3	3	0	0	NA	NA	NA	33	22	244	241	350	118	165	309	8	1	6	0.033	0.004	0.017
.	19.01.16-02.38.48-1-303853	61	2	2	0	0	0	593	1	1	0	0	NA	NA	NA	29	27	240	248	352	118	169	306	0	1	6	0	0.004	0.017
.	19.01.16-02.38.49-1-303855	89	6	6	4	0	4	598	5	5	0	0	NA	NA	NA	24	25	242	248	348	120	173	305	9	6	2	0.037	0.024	0.006
.	19.01.16-02.38.54-1-303858	441	49	49	11	0	9	696	47	47	0	0	NA	NA	NA	108	126	272	280	387	145	204	347	130	38	29	0.478	0.136	0.075
.	19.01.16-02.38.55-1-303861	32	1	1	0	0	0	0	0	0	0	0	NA	NA	NA	9	8	240	238	343	0	0	0	0	1	0	0	0.004	0
.	19.01.16-02.38.57-1-303863	34	1	1	0	0	0	0	0	0	0	0	NA	NA	NA	7	9	239	238	345	0	0	0	0	0	0	0	0	0
.	19.01.16-02.38.57-1-303865	64	2	2	1	0	1	590	1	1	0	0	NA	NA	NA	25	20	242	239	352	120	164	306	2	0	3	0.008	0	0.009
.	19.01.16-02.38.58-1-303866	264	34	34	8	0	7	653	30	30	0	0	NA	NA	NA	70	92	261	257	387	135	176	342	54	37	35	0.207	0.144	0.09
.	19.01.16-02.38.59-1-303867	150	10	10	1	0	1	626	8	8	0	0	NA	NA	NA	34	51	251	252	361	127	177	322	24	11	0	0.096	0.044	0
.	19.01.16-02.39.02-1-303868	33	1	1	1	0	1	0	0	0	0	0	NA	NA	NA	10	14	242	240	345	0	0	0	0	3	0	0	0.012	0
.	19.01.16-02.39.03-1-303869	178	16	16	4	0	2	622	13	13	0	0	NA	NA	NA	56	53	251	248	367	127	170	325	14	34	25	0.056	0.137	0.068
.	19.01.16-02.39.05-1-303871	388	62	62	16	0	13	670	56	56	0	0	NA	NA	NA	117	100	263	261	389	138	184	348	127	58	28	0.483	0.222	0.072
.	19.01.16-02.39.06-1-303872	61	2	2	1	0	1	402	1	1	0	0	NA	NA	NA	17	21	243	244	347	82	112	208	0	0	6	0	0	0.017
.	19.01.16-02.39.10-1-303874	30	1	1	0	0	0	0	0	0	0	0	NA	NA	NA	7	9	237	240	345	0	0	0	0	0	0	0	0	0
.	19.01.16-02.39.13-1-303876	65	3	3	0	0	0	598	2	2	0	0	NA	NA	NA	26	31	244	249	351	122	169	307	7	2	0	0.029	0.008	0
.	19.01.16-02.39.19-1-303895	94	9	9	2	0	1	610	8	8	0	0	NA	NA	NA	27	37	244	249	357	124	175	311	13	0	12	0.053	0	0.034
.	19.01.16-02.39.19-1-303901	35	1	1	0	0	0	0	0	0	0	0	NA	NA	NA	12	14	240	240	347	0	0	0	0	1	0	0	0.004	0
.	19.01.16-02.39.22-1-303902	65	5	5	0	0	0	591	4	4	0	0	NA	NA	NA	28	25	240	247	351	116	168	307	3	8	9	0.012	0.032	0.026
.	19.01.16-02.39.27-1-303905	176	8	8	4	0	4	636	7	7	0	0	NA	NA	NA	63	69	256	253	373	130	175	331	4	10	6	0.016	0.04	0.016
.	19.01.16-02.39.27-1-303906	304	27	27	6	0	4	670	26	26	0	0	NA	NA	NA	81	101	261	265	388	137	185	348	81	34	0	0.31	0.128	0
.	19.01.16-02.39.39-1-303913	35	1	1	0	0	0	0	0	0	0	0	NA	NA	NA	13	9	240	239	343	0	0	0	0	1	0	0	0.004	0
.	19.01.16-02.39.41-1-303917	84	3	3	1	0	1	599	2	2	0	0	NA	NA	NA	36	29	243	244	355	119	168	312	1	2	2	0.004	0.008	0.006
.	19.01.16-02.39.42-1-303920	65	3	3	0	0	0	593	2	2	0	0	NA	NA	NA	13	21	242	245	347	118	168	307	5	0	0	0.021	0	0
.	19.01.16-02.39.43-1-303921	171	15	15	5	0	4	633	14	14	0	0	NA	NA	NA	46	57	260	249	361	140	173	320	37	21	2	0.142	0.084	0.006
.	19.01.16-02.39.49-1-303931	327	63	63	22	0	18	652	59	59	0	0	NA	NA	NA	94	83	255	265	376	131	189	332	132	61	28	0.518	0.23	0.074
.	19.01.16-02.39.54-1-303936	209	10	10	2	0	1	619	9	9	0	0	NA	NA	NA	77	56	257	248	364	129	170	320	24	9	7	0.093	0.036	0.019
.	19.01.16-02.39.56-1-303939	122	8	8	2	0	2	606	7	7	0	0	NA	NA	NA	38	40	247	249	357	121	170	315	10	18	5	0.04	0.072	0.014
.	19.01.16-02.39.58-1-303940	36	1	1	1	0	1	0	0	0	0	0	NA	NA	NA	10	12	238	238	349	0	0	0	0	0	1	0	0	0.003
.	19.01.16-02.40.01-1-303942	34	1	1	0	0	0	0	0	0	0	0	NA	NA	NA	9	8	239	239	343	0	0	0	0	3	0	0	0.013	0
.	19.01.16-02.40.04-1-303949	93	3	3	1	0	1	604	2	2	0	0	NA	NA	NA	12	24	245	239	353	122	167	315	0	0	3	0	0	0.008
.	19.01.16-02.40.12-1-303951	286	42	42	10	0	7	669	38	38	0	0	NA	NA	NA	78	96	255	276	378	131	197	341	91	45	12	0.357	0.163	0.032
.	19.01.16-02.40.14-1-303956	60	2	2	0	0	0	599	1	1	0	0	NA	NA	NA	20	29	248	241	353	123	164	312	0	4	1	0	0.017	0.003
.	19.01.16-02.40.17-1-303958	211	25	25	10	0	7	626	23	23	0	0	NA	NA	NA	63	59	253	251	368	126	173	327	51	20	19	0.202	0.08	0.052
.	19.01.16-02.40.19-1-303977	115	7	7	1	0	1	610	5	5	0	0	NA	NA	NA	43	45	246	250	362	120	172	318	0	17	18	0	0.068	0.05
.	19.01.16-02.40.19-1-303978	38	1	1	1	0	1	0	0	0	0	0	NA	NA	NA	12	9	237	240	345	0	0	0	0	0	3	0	0	0.009
.	19.01.16-02.40.22-1-303979	267	15	15	4	0	4	650	14	14	0	0	NA	NA	NA	72	77	254	259	377	133	180	337	13	12	7	0.051	0.046	0.019
.	19.01.16-02.40.23-1-303980	122	9	9	0	0	0	605	7	7	0	0	NA	NA	NA	37	32	248	242	355	123	164	318	13	10	2	0.052	0.041	0.006
.	19.01.16-02.40.28-1-303982	56	2	2	1	0	1	590	1	1	0	0	NA	NA	NA	27	18	243	240	348	119	165	306	6	0	0	0.025	0	0
.	19.01.16-02.40.34-1-303985	59	2	2	0	0	0	595	1	1	0	0	NA	NA	NA	17	20	240	244	349	120	166	309	0	6	0	0	0.025	0
.	19.01.16-02.40.40-1-303989	112	4	4	0	0	0	610	3	3	0	0	NA	NA	NA	39	37	249	245	356	125	168	317	6	3	1	0.024	0.012	0.003
.	19.01.16-02.40.42-1-303993	266	16	16	4	0	3	653	13	13	0	0	NA	NA	NA	68	79	258	259	375	136	181	336	51	4	1	0.198	0.015	0.003
.	19.01.16-02.40.44-1-303995	119	16	16	4	0	3	617	15	15	0	0	NA	NA	NA	43	48	244	253	364	122	172	323	24	12	22	0.098	0.047	0.06
.	19.01.16-02.40.51-1-304004	38	1	1	1	0	1	0	0	0	0	0	NA	NA	NA	14	8	238	240	343	0	0	0	0	2	0	0	0.008	0
.	19.01.16-02.40.51-1-304005	62	2	2	0	0	0	300	1	1	0	0	NA	NA	NA	21	17	242	240	348	66	84	150	0	0	2	0	0	0.006
.	19.01.16-02.40.55-1-304008	57	2	2	1	0	1	101	1	1	0	0	NA	NA	NA	16	15	241	238	349	19	32	50	2	0	0	0.008	0	0
.	19.01.16-02.40.56-1-304010	31	1	1	0	0	0	0	0	0	0	0	NA	NA	NA	13	6	239	239	341	0	0	0	1	0	0	0.004	0	0
.	19.01.16-02.40.57-1-304012	85	6	6	2	0	2	601	4	4	0	0	NA	NA	NA	22	28	243	242	356	120	167	314	6	12	0	0.025	0.05	0
.	19.01.16-02.40.58-1-304013	31	1	1	0	0	0	0	0	0	0	0	NA	NA	NA	10	5	237	238	343	0	0	0	0	0	3	0	0	0.009
.	19.01.16-02.41.01-1-304014	60	2	2	0	0	0	599	1	1	0	0	NA	NA	NA	27	33	244	244	358	120	167	312	0	4	0	0	0.016	0
.	19.01.16-02.41.02-1-304015	177	9	9	4	0	3	626	8	8	0	0	NA	NA	NA	50	57	254	251	365	129	172	325	24	14	1	0.094	0.056	0.003
.	19.01.16-02.41.02-1-304017	122	8	8	2	0	1	612	6	6	0	0	NA	NA	NA	37	39	246	249	357	123	170	319	6	18	4	0.024	0.072	0.011
.	19.01.16-02.41.09-1-304019	238	29	29	8	0	5	639	24	24	0	0	NA	NA	NA	65	67	262	254	364	138	178	323	42	36	21	0.16	0.142	0.058
.	19.01.16-02.41.14-1-304020	92	5	5	3	0	3	603	4	4	0	0	NA	NA	NA	34	30	244	243	356	121	167	315	6	3	7	0.025	0.012	0.02
.	19.01.16-02.41.14-1-304021	120	12	12	1	0	1	615	11	11	0	0	NA	NA	NA	46	40	245	242	366	121	167	327	24	4	11	0.098	0.017	0.03
.	19.01.16-02.41.15-1-304022	95	3	3	0	0	0	611	2	2	0	0	NA	NA	NA	28	33	241	250	355	120	172	319	4	0	6	0.017	0	0.017
.	19.01.16-02.41.17-1-304023	209	36	36	14	0	8	625	32	32	0	0	NA	NA	NA	69	58	256	250	365	132	175	318	79	42	24	0.309	0.168	0.066
.	19.01.16-02.41.21-1-304047	63	2	2	0	0	0	402	1	1	0	0	NA	NA	NA	23	21	243	241	350	79	106	217	4	0	0	0.016	0	0
.	19.01.16-02.41.26-1-304048	65	3	3	1	0	1	504	2	2	0	0	NA	NA	NA	20	22	241	242	352	99	136	269	0	2	0	0	0.008	0
.	19.01.16-02.41.26-1-304049	89	3	3	0	0	0	597	1	1	0	0	NA	NA	NA	27	31	244	244	356	119	165	313	3	2	0	0.012	0.008	0
.	19.01.16-02.41.30-1-304050	149	9	9	2	0	2	606	5	5	0	0	NA	NA	NA	60	45	247	246	365	118	169	319	13	4	6	0.053	0.016	0.016
.	19.01.16-02.41.31-1-304051	127	7	7	2	0	2	622	6	6	0	0	NA	NA	NA	34	47	255	245	360	129	169	324	14	5	3	0.055	0.02	0.008
.	19.01.16-02.41.33-1-304052	118	7	7	3	0	3	613	6	6	0	0	NA	NA	NA	31	38	252	245	354	127	169	317	5	10	12	0.02	0.041	0.034
.	19.01.16-02.41.39-1-304058	89	5	5	1	0	0	614	4	4	0	0	NA	NA	NA	29	42	249	247	359	126	171	317	7	13	0	0.028	0.053	0
.	19.01.16-02.41.39-1-304059	60	2	2	2	0	2	455	1	1	0	0	NA	NA	NA	17	17	242	241	347	83	124	248	0	0	6	0	0	0.017
.	19.01.16-02.41.40-1-304061	64	4	4	0	0	0	406	3	3	0	0	NA	NA	NA	19	15	239	237	352	76	114	216	1	7	0	0.004	0.03	0
.	19.01.16-02.41.50-1-304074	62	4	4	1	0	1	599	2	2	0	0	NA	NA	NA	25	27	242	242	356	121	165	313	0	0	11	0	0	0.031
.	19.01.16-02.41.51-1-304077	96	13	13	4	0	4	618	11	11	0	0	NA	NA	NA	29	44	246	242	369	125	165	328	28	18	2	0.114	0.074	0.005
.	19.01.16-02.41.53-1-304078	113	14	14	3	0	2	599	13	13	0	0	NA	NA	NA	37	32	248	246	351	122	167	310	12	11	12	0.048	0.045	0.034
.	19.01.16-02.41.53-1-304079	229	43	43	10	0	7	647	40	40	0	0	NA	NA	NA	71	76	260	253	376	136	176	335	89	56	6	0.342	0.221	0.016
.	19.01.16-02.41.54-1-304081	67	3	3	1	0	1	597	2	2	0	0	NA	NA	NA	30	30	248	243	352	121	162	314	1	0	6	0.004	0	0.017
.	19.01.16-02.41.54-1-304082	148	12	12	2	0	1	626	11	11	0	0	NA	NA	NA	57	53	258	243	365	135	166	325	9	24	3	0.035	0.099	0.008
.	19.01.16-02.41.58-1-304086	141	22	22	4	0	4	612	20	20	0	0	NA	NA	NA	37	41	250	241	363	123	166	323	23	26	8	0.092	0.108	0.022
.	19.01.16-02.42.05-1-304089	291	16	16	2	0	1	650	12	12	0	0	NA	NA	NA	86	84	257	260	380	136	181	333	9	16	14	0.035	0.062	0.037
.	19.01.16-02.42.11-1-304091	155	7	7	1	0	1	624	6	6	0	0	NA	NA	NA	43	51	251	253	360	124	181	319	10	8	1	0.04	0.032	0.003
.	19.01.16-02.42.12-1-304092	186	8	8	3	0	2	622	7	7	0	0	NA	NA	NA	54	47	250	253	357	125	176	321	21	3	0	0.084	0.012	0
.	19.01.16-02.42.17-1-304098	33	1	1	0	0	0	0	0	0	0	0	NA	NA	NA	8	14	237	241	349	0	0	0	0	0	3	0	0	0.009
.	19.01.16-02.42.17-1-304106	142	7	7	1	0	1	624	6	6	0	0	NA	NA	NA	43	45	250	248	360	130	173	321	5	7	18	0.02	0.028	0.05
.	19.01.16-02.42.19-1-304122	57	3	3	1	0	1	594	2	2	0	0	NA	NA	NA	29	22	240	242	353	118	164	312	1	3	0	0.004	0.012	0
.	19.01.16-02.42.19-1-304123	93	4	4	0	0	0	603	3	3	0	0	NA	NA	NA	27	32	247	246	352	123	170	310	0	6	5	0	0.024	0.014
.	19.01.16-02.42.30-1-304128	89	5	5	0	0	0	609	4	4	0	0	NA	NA	NA	25	36	244	245	360	122	171	316	3	0	6	0.012	0	0.017
.	19.01.16-02.42.32-1-304129	32	1	1	0	0	0	0	0	0	0	0	NA	NA	NA	9	14	240	244	343	0	0	0	0	0	0	0	0	0
.	19.01.16-02.42.33-1-304130	121	12	12	2	0	2	613	10	10	0	0	NA	NA	NA	45	42	249	251	355	127	175	311	18	14	0	0.072	0.056	0
.	19.01.16-02.42.33-1-304131	32	1	1	0	0	0	0	0	0	0	0	NA	NA	NA	11	9	237	239	346	0	0	0	0	2	0	0	0.008	0
.	19.01.16-02.42.34-1-304132	96	6	6	1	0	1	603	4	4	0	0	NA	NA	NA	36	39	250	245	357	123	165	315	8	6	3	0.032	0.024	0.008
.	19.01.16-02.42.34-1-304133	60	3	3	2	0	1	590	2	2	0	0	NA	NA	NA	25	25	242	239	357	117	162	311	0	0	9	0	0	0.025
.	19.01.16-02.42.35-1-304134	170	18	18	7	0	4	639	16	16	0	0	NA	NA	NA	60	71	253	259	372	128	181	330	37	22	29	0.146	0.085	0.078
.	19.01.16-02.42.35-1-304135	186	24	24	5	0	3	634	21	21	0	0	NA	NA	NA	43	61	255	253	366	129	177	328	47	27	26	0.184	0.107	0.071
.	19.01.16-02.42.40-1-304141	62	3	3	0	0	0	592	2	2	0	0	NA	NA	NA	25	20	244	243	346	120	164	308	2	0	5	0.008	0	0.014
.	19.01.16-02.42.48-1-304151	92	4	4	1	0	1	596	3	3	0	0	NA	NA	NA	23	23	240	245	351	118	167	311	1	8	4	0.004	0.033	0.011
.	19.01.16-02.42.50-1-304153	238	51	51	16	0	14	637	45	45	0	0	NA	NA	NA	80	76	266	249	374	136	171	330	73	84	23	0.274	0.337	0.061
.	19.01.16-02.42.53-1-304155	117	14	14	8	0	7	602	12	12	0	0	NA	NA	NA	41	38	248	250	353	123	172	307	17	22	0	0.069	0.088	0
.	19.01.16-02.42.56-1-304159	214	15	15	3	0	1	634	14	14	0	0	NA	NA	NA	76	68	254	255	372	130	176	328	58	11	16	0.228	0.043	0.043
.	19.01.16-02.42.57-1-304160	143	11	11	1	0	1	619	10	10	0	0	NA	NA	NA	35	43	253	246	357	131	172	316	21	11	0	0.083	0.045	0
.	19.01.16-02.43.03-1-304163	117	7	7	1	0	1	608	5	5	0	0	NA	NA	NA	40	32	244	244	357	119	167	322	18	0	5	0.074	0	0.014
.	19.01.16-02.43.03-1-304164	92	13	13	3	0	3	589	11	11	0	0	NA	NA	NA	26	19	238	240	354	117	163	309	9	5	18	0.038	0.021	0.051
.	19.01.16-02.43.11-1-304167	145	5	5	1	0	1	606	3	3	0	0	NA	NA	NA	43	36	245	246	358	118	171	317	7	2	4	0.029	0.008	0.011
.	19.01.16-02.43.21-1-304189	85	4	4	0	0	0	592	3	3	0	0	NA	NA	NA	27	25	240	243	355	117	163	312	4	4	1	0.017	0.016	0.003
.	19.01.16-02.43.21-1-304195	258	28	28	7	0	7	640	27	27	0	0	NA	NA	NA	71	69	260	252	370	137	175	328	94	27	3	0.362	0.107	0.008
.	19.01.16-02.43.22-1-304196	87	3	3	1	0	1	598	2	2	0	0	NA	NA	NA	17	29	244	245	353	122	168	308	1	0	1	0.004	0	0.003
.	19.01.16-02.43.23-1-304197	58	3	3	0	0	0	605	2	2	0	0	NA	NA	NA	18	37	245	248	357	120	167	318	1	2	3	0.004	0.008	0.008
.	19.01.16-02.43.27-1-304199	90	3	3	1	0	1	598	2	2	0	0	NA	NA	NA	30	27	245	241	354	121	165	312	2	0	4	0.008	0	0.011
.	19.01.16-02.43.28-1-304200	62	3	3	2	0	2	595	2	2	0	0	NA	NA	NA	30	26	242	242	355	115	165	315	6	0	1	0.025	0	0.003
.	19.01.16-02.43.29-1-304201	148	7	7	4	0	3	623	6	6	0	0	NA	NA	NA	28	45	254	245	359	129	171	323	14	9	4	0.055	0.037	0.011
.	19.01.16-02.43.36-1-304202	34	1	1	1	0	1	0	0	0	0	0	NA	NA	NA	13	11	241	239	344	0	0	0	0	0	0	0	0	0
.	19.01.16-02.43.37-1-304204	312	45	45	13	0	10	669	40	40	0	0	NA	NA	NA	75	93	270	262	374	148	184	337	80	80	15	0.296	0.305	0.04
.	19.01.16-02.43.38-1-304205	200	37	37	15	0	9	628	31	31	0	0	NA	NA	NA	49	54	249	255	363	128	179	321	62	36	25	0.249	0.141	0.069
.	19.01.16-02.43.40-1-304208	86	3	3	0	0	0	608	2	2	0	0	NA	NA	NA	29	36	246	251	352	124	173	311	0	9	5	0	0.036	0.014
.	19.01.16-02.43.42-1-304212	149	12	12	1	0	1	601	10	10	0	0	NA	NA	NA	55	36	249	246	354	126	167	308	6	9	13	0.024	0.037	0.037
.	19.01.16-02.43.43-1-304214	64	3	3	1	0	1	604	2	2	0	0	NA	NA	NA	23	32	248	244	353	124	167	313	7	0	1	0.028	0	0.003
.	19.01.16-02.43.50-1-304223	170	9	9	2	0	1	617	8	8	0	0	NA	NA	NA	50	41	248	249	357	128	174	315	14	4	4	0.056	0.016	0.011
.	19.01.16-02.43.56-1-304227	150	34	34	9	0	6	611	30	30	0	0	NA	NA	NA	50	45	250	250	358	125	173	313	29	53	24	0.116	0.212	0.067
.	19.01.16-02.43.59-1-304229	37	1	1	0	0	0	0	0	0	0	0	NA	NA	NA	9	9	239	238	345	0	0	0	0	0	1	0	0	0.003
.	19.01.16-02.44.00-1-304231	119	8	8	1	0	0	605	7	7	0	0	NA	NA	NA	56	40	243	246	364	118	166	321	13	0	10	0.053	0	0.027
.	19.01.16-02.44.03-1-304233	64	2	2	2	0	0	599	1	1	0	0	NA	NA	NA	19	23	241	244	351	118	169	312	0	0	9	0	0	0.026
.	19.01.16-02.44.07-1-304235	65	9	9	2	0	2	589	7	7	0	0	NA	NA	NA	25	18	239	245	347	115	168	306	24	6	1	0.1	0.024	0.003
.	19.01.16-02.44.09-1-304237	275	56	56	21	0	17	657	49	49	0	0	NA	NA	NA	68	86	265	253	381	142	175	340	108	74	22	0.408	0.292	0.058
.	19.01.16-02.44.11-1-304239	147	19	19	8	0	5	612	15	15	0	0	NA	NA	NA	57	41	249	249	356	124	172	316	40	28	10	0.161	0.112	0.028
.	19.01.16-02.44.17-1-304244	120	4	4	0	0	0	600	3	3	0	0	NA	NA	NA	37	36	242	248	359	115	171	314	5	4	3	0.021	0.016	0.008
.	19.01.16-02.44.20-1-304263	244	34	34	8	0	6	634	31	31	0	0	NA	NA	NA	71	68	250	257	374	126	178	330	65	43	15	0.26	0.167	0.04
.	19.01.16-02.44.25-1-304265	57	2	2	1	0	1	595	1	1	0	0	NA	NA	NA	22	26	246	246	347	122	168	305	8	0	3	0.033	0	0.009
.	19.01.16-02.44.33-1-304268	87	5	5	1	0	1	602	3	3	0	0	NA	NA	NA	32	29	247	245	350	123	166	313	3	10	0	0.012	0.041	0
.	19.01.16-02.44.35-1-304270	94	4	4	0	0	0	598	3	3	0	0	NA	NA	NA	27	28	241	246	354	116	170	312	3	1	2	0.012	0.004	0.006
.	19.01.16-02.44.38-1-304273	119	5	5	2	0	1	608	3	3	0	0	NA	NA	NA	39	40	244	246	363	122	170	316	4	7	2	0.016	0.028	0.006
.	19.01.16-02.44.43-1-304279	152	25	25	5	0	3	612	24	24	0	0	NA	NA	NA	38	49	253	251	358	126	172	314	30	23	20	0.119	0.092	0.056
.	19.01.16-02.44.47-1-304284	301	30	30	7	0	6	663	28	28	0	0	NA	NA	NA	71	85	257	263	378	135	183	345	74	31	19	0.288	0.118	0.05
.	19.01.16-02.44.51-1-304287	94	4	4	0	0	0	595	2	2	0	0	NA	NA	NA	32	27	242	242	356	119	164	312	4	3	3	0.017	0.012	0.008
.	19.01.16-02.44.51-1-304288	163	10	10	1	0	0	612	9	9	0	0	NA	NA	NA	56	49	253	246	363	128	166	318	7	1	9	0.028	0.004	0.025
.	19.01.16-02.44.51-1-304289	63	3	3	2	0	1	590	2	2	0	0	NA	NA	NA	22	17	239	241	350	118	165	307	0	3	6	0	0.012	0.017
.	19.01.16-02.44.56-1-304293	148	30	30	11	0	5	603	29	29	0	0	NA	NA	NA	54	37	246	246	358	122	166	315	34	41	31	0.138	0.167	0.087
.	19.01.16-02.45.06-1-304298	152	6	6	1	0	0	620	4	4	0	0	NA	NA	NA	54	51	247	255	362	128	178	314	5	12	2	0.02	0.047	0.006
.	19.01.16-02.45.07-1-304299	62	3	3	1	0	1	499	2	2	0	0	NA	NA	NA	19	20	244	240	349	107	139	253	0	0	5	0	0	0.014
.	19.01.16-02.45.12-1-304300	64	2	2	1	0	1	200	1	1	0	0	NA	NA	NA	14	13	240	238	348	38	58	104	0	2	0	0	0.008	0
.	19.01.16-02.45.17-1-304303	60	6	6	2	0	1	591	5	5	0	0	NA	NA	NA	23	17	241	240	349	120	164	307	14	2	11	0.058	0.008	0.032
.	19.01.16-02.45.20-1-304322	159	13	13	4	0	4	626	12	12	0	0	NA	NA	NA	61	50	249	253	361	127	177	322	25	8	7	0.1	0.032	0.019
.	19.01.16-02.45.21-1-304324	151	8	8	2	0	2	625	7	7	0	0	NA	NA	NA	57	58	256	254	361	131	177	317	17	8	5	0.066	0.031	0.014
.	19.01.16-02.45.25-1-304332	149	10	10	6	0	5	612	8	8	0	0	NA	NA	NA	43	39	247	244	361	123	167	322	28	1	15	0.113	0.004	0.042
.	19.01.16-02.45.27-1-304335	146	42	42	11	0	6	626	38	38	0	0	NA	NA	NA	41	50	251	248	364	129	172	325	50	61	17	0.199	0.246	0.047
.	19.01.16-02.45.27-1-304336	58	2	2	1	0	1	594	1	1	0	0	NA	NA	NA	22	17	242	240	348	119	165	310	0	0	7	0	0	0.02
.	19.01.16-02.45.35-1-304339	155	25	25	8	0	6	628	21	21	0	0	NA	NA	NA	48	54	253	248	366	129	172	327	57	38	16	0.225	0.153	0.044
.	19.01.16-02.45.40-1-304344	194	29	29	7	0	5	622	27	27	0	0	NA	NA	NA	47	52	253	253	359	131	173	318	68	32	12	0.269	0.126	0.033
.	19.01.16-02.45.42-1-304348	235	15	15	6	0	6	647	14	14	0	0	NA	NA	NA	80	85	267	262	369	139	184	324	12	35	2	0.045	0.134	0.005
.	19.01.16-02.45.42-1-304349	67	3	3	0	0	0	600	2	2	0	0	NA	NA	NA	22	20	241	243	349	121	166	313	0	4	6	0	0.016	0.017
.	19.01.16-02.45.44-1-304354	32	1	1	0	0	0	0	0	0	0	0	NA	NA	NA	13	13	242	239	345	0	0	0	0	1	0	0	0.004	0
.	19.01.16-02.45.46-1-304357	94	6	6	2	0	2	616	5	5	0	0	NA	NA	NA	17	38	255	243	353	130	169	317	6	3	5	0.024	0.012	0.014
.	19.01.16-02.45.47-1-304359	34	1	1	0	0	0	0	0	0	0	0	NA	NA	NA	15	15	239	242	347	0	0	0	0	2	0	0	0.008	0
.	19.01.16-02.45.49-1-304363	185	34	34	11	0	8	631	31	31	0	0	NA	NA	NA	60	61	254	254	366	129	176	326	82	24	14	0.323	0.094	0.038
.	19.01.16-02.45.49-1-304364	148	36	36	9	0	6	610	33	33	0	0	NA	NA	NA	44	32	248	243	354	127	166	317	57	40	17	0.23	0.165	0.048
.	19.01.16-02.46.04-1-304371	118	9	9	4	0	4	599	8	8	0	0	NA	NA	NA	33	25	244	245	349	122	166	311	20	5	0	0.082	0.02	0
.	19.01.16-02.46.06-1-304372	93	7	7	2	0	2	606	6	6	0	0	NA	NA	NA	32	35	248	247	353	123	171	312	15	12	13	0.06	0.049	0.037
.	19.01.16-02.46.20-1-304403	37	1	1	0	0	0	0	0	0	0	0	NA	NA	NA	11	15	239	241	348	0	0	0	0	0	2	0	0	0.006
.	19.01.16-02.46.29-1-304410	118	4	4	4	0	4	612	1	1	0	0	NA	NA	NA	47	41	247	242	365	122	167	323	7	0	6	0.028	0	0.016
.	19.01.16-02.46.29-1-304411	244	41	41	14	0	12	637	39	39	0	0	NA	NA	NA	82	68	259	253	369	135	174	328	53	45	30	0.205	0.178	0.081
.	19.01.16-02.46.29-1-304412	90	4	4	2	0	2	599	2	2	0	0	NA	NA	NA	24	27	246	243	351	120	167	312	3	1	3	0.012	0.004	0.009
.	19.01.16-02.46.30-1-304413	118	7	7	2	0	2	606	5	5	0	0	NA	NA	NA	31	30	246	243	354	124	168	314	14	4	0	0.057	0.016	0
.	19.01.16-02.46.42-1-304424	84	3	3	0	0	0	599	2	2	0	0	NA	NA	NA	32	37	246	247	357	122	164	313	3	0	2	0.012	0	0.006
.	19.01.16-02.46.42-1-304425	215	12	12	5	0	4	628	10	10	0	0	NA	NA	NA	55	61	254	255	365	128	176	324	4	16	14	0.016	0.063	0.038
.	19.01.16-02.46.44-1-304427	124	16	16	4	0	3	617	15	15	0	0	NA	NA	NA	36	45	248	251	359	123	175	319	16	7	20	0.065	0.028	0.056
.	19.01.16-02.46.45-1-304430	31	1	1	0	0	0	0	0	0	0	0	NA	NA	NA	6	6	237	237	345	0	0	0	0	0	0	0	0	0
.	19.01.16-02.46.47-1-304432	146	8	8	2	0	2	611	6	6	0	0	NA	NA	NA	28	33	249	247	350	128	171	312	2	10	2	0.008	0.04	0.006
.	19.01.16-02.46.47-1-304435	91	6	6	5	0	5	593	4	4	0	0	NA	NA	NA	37	24	240	246	351	117	169	307	5	1	8	0.021	0.004	0.023
.	19.01.16-02.46.49-1-304437	90	10	10	6	0	3	604	9	9	0	0	NA	NA	NA	41	35	239	250	359	116	172	316	13	8	6	0.054	0.032	0.017
.	19.01.16-02.46.52-1-304438	237	21	21	4	0	3	636	19	19	0	0	NA	NA	NA	75	74	262	255	370	134	176	326	45	30	4	0.172	0.118	0.011
.	19.01.16-02.46.58-1-304444	178	27	27	4	0	4	622	25	25	0	0	NA	NA	NA	55	52	256	248	361	132	171	319	34	37	34	0.133	0.149	0.094
.	19.01.16-02.47.05-1-304448	401	28	28	9	0	5	690	26	26	0	0	NA	NA	NA	108	127	286	261	393	156	183	351	52	43	7	0.182	0.165	0.018
.	19.01.16-02.47.05-1-304450	119	8	8	0	0	0	615	7	7	0	0	NA	NA	NA	46	42	247	250	358	124	174	317	16	2	0	0.065	0.008	0
.	19.01.16-02.47.10-1-304454	58	2	2	0	0	0	583	1	1	0	0	NA	NA	NA	30	16	241	242	346	117	163	303	0	2	1	0	0.008	0.003
.	19.01.16-02.47.10-1-304455	65	4	4	2	0	1	598	3	3	0	0	NA	NA	NA	25	26	242	245	352	120	168	310	11	0	0	0.045	0	0
.	19.01.16-02.47.12-1-304456	62	2	2	0	0	0	297	1	1	0	0	NA	NA	NA	24	12	240	239	346	66	77	154	0	0	3	0	0	0.009
.	19.01.16-02.47.22-1-304478	34	1	1	1	0	1	0	0	0	0	0	NA	NA	NA	12	13	241	239	346	0	0	0	0	0	1	0	0	0.003
.	19.01.16-02.47.24-1-304479	32	1	1	0	0	0	0	0	0	0	0	NA	NA	NA	5	7	237	239	344	0	0	0	0	0	0	0	0	0
.	19.01.16-02.47.24-1-304480	58	3	3	0	0	0	600	2	2	0	0	NA	NA	NA	16	25	248	242	348	124	166	310	0	8	4	0	0.033	0.011
.	19.01.16-02.47.25-1-304486	179	32	32	12	0	9	616	29	29	0	0	NA	NA	NA	52	50	253	249	361	129	174	313	81	35	28	0.32	0.141	0.078
.	19.01.16-02.47.26-1-304487	123	10	10	3	0	1	609	9	9	0	0	NA	NA	NA	35	41	250	244	360	123	168	318	27	7	3	0.108	0.029	0.008
.	19.01.16-02.47.26-1-304488	90	5	5	2	0	2	598	4	4	0	0	NA	NA	NA	34	33	248	243	355	126	165	307	0	2	13	0	0.008	0.037
.	19.01.16-02.47.31-1-304489	87	4	4	0	0	0	601	3	3	0	0	NA	NA	NA	36	30	242	248	353	118	172	311	7	0	0	0.029	0	0
.	19.01.16-02.47.35-1-304492	145	10	10	2	0	1	611	8	8	0	0	NA	NA	NA	55	44	248	249	360	124	171	316	24	23	0	0.097	0.092	0
.	19.01.16-02.47.38-1-304494	90	8	8	5	0	5	600	7	7	0	0	NA	NA	NA	26	28	243	247	351	121	169	310	7	9	13	0.029	0.036	0.037
.	19.01.16-02.47.43-1-304503	62	5	5	2	0	2	597	4	4	0	0	NA	NA	NA	23	28	241	245	355	116	167	314	1	2	7	0.004	0.008	0.02
.	19.01.16-02.47.45-1-304505	87	7	7	2	0	2	600	6	6	0	0	NA	NA	NA	26	27	239	245	356	117	169	314	3	5	12	0.013	0.02	0.034
.	19.01.16-02.47.48-1-304511	100	12	12	4	0	3	611	8	8	0	0	NA	NA	NA	37	41	243	251	360	120	172	319	18	7	10	0.074	0.028	0.028
.	19.01.16-02.47.51-1-304513	148	11	11	2	0	2	609	8	8	0	0	NA	NA	NA	44	37	244	250	356	121	173	315	14	16	4	0.057	0.064	0.011
.	19.01.16-02.47.55-1-304517	205	10	10	5	0	3	625	8	8	0	0	NA	NA	NA	49	46	247	249	363	127	175	323	19	16	0	0.077	0.064	0
.	19.01.16-02.47.58-1-304521	208	14	14	4	0	3	648	11	11	0	0	NA	NA	NA	78	81	260	260	374	137	180	331	22	5	12	0.085	0.019	0.032
.	19.01.16-02.48.02-1-304522	284	26	26	5	0	4	670	21	21	0	0	NA	NA	NA	77	99	264	265	383	143	184	343	49	34	21	0.186	0.128	0.055
.	19.01.16-02.48.02-1-304523	65	10	10	0	0	0	593	8	8	0	0	NA	NA	NA	38	27	244	243	353	121	165	307	2	11	7	0.008	0.045	0.02
.	19.01.16-02.48.03-1-304524	117	7	7	2	0	2	608	6	6	0	0	NA	NA	NA	32	39	248	243	361	122	166	320	11	2	9	0.044	0.008	0.025
.	19.01.16-02.48.15-1-304530	37	1	1	0	0	0	0	0	0	0	0	NA	NA	NA	15	12	240	239	346	0	0	0	0	0	0	0	0	0
.	19.01.16-02.48.16-1-304532	127	10	10	3	0	3	615	9	9	0	0	NA	NA	NA	38	38	244	246	361	122	172	321	26	19	4	0.107	0.077	0.011
.	19.01.16-02.48.16-1-304533	64	5	5	1	0	1	593	4	4	0	0	NA	NA	NA	31	25	247	240	351	123	163	307	0	13	1	0	0.054	0.003
.	19.01.16-02.48.17-1-304534	201	40	40	9	0	5	620	38	38	0	0	NA	NA	NA	54	54	246	256	365	122	178	320	49	43	42	0.199	0.168	0.115
.	19.01.16-02.48.19-1-304558	205	12	12	7	0	4	612	11	11	0	0	NA	NA	NA	62	45	247	251	360	124	169	319	13	16	13	0.053	0.064	0.036
.	19.01.16-02.48.22-1-304560	284	39	39	11	0	8	657	38	38	0	0	NA	NA	NA	58	79	259	261	372	134	187	336	82	48	23	0.317	0.184	0.062
.	19.01.16-02.48.27-1-304561	127	5	5	0	0	0	616	4	4	0	0	NA	NA	NA	38	46	249	249	361	125	173	318	5	4	0	0.02	0.016	0
.	19.01.16-02.48.27-1-304564	116	7	7	2	0	2	613	6	6	0	0	NA	NA	NA	51	43	247	252	357	125	176	312	25	12	10	0.101	0.048	0.028
.	19.01.16-02.48.33-1-304569	34	1	1	1	0	1	0	0	0	0	0	NA	NA	NA	17	1	236	236	342	0	0	0	1	0	0	0.004	0	0
.	19.01.16-02.48.35-1-304571	270	49	49	20	0	12	647	44	44	0	0	NA	NA	NA	73	79	256	260	376	131	181	335	74	52	35	0.289	0.2	0.093
.	19.01.16-02.48.40-1-304575	35	1	1	0	0	0	0	0	0	0	0	NA	NA	NA	7	11	237	241	346	0	0	0	0	0	2	0	0	0.006
.	19.01.16-02.48.43-1-304579	114	7	7	1	0	1	612	6	6	0	0	NA	NA	NA	44	38	248	248	355	124	173	315	7	2	10	0.028	0.008	0.028
.	19.01.16-02.48.44-1-304582	230	10	10	2	0	1	645	9	9	0	0	NA	NA	NA	65	82	261	260	374	133	182	330	21	18	11	0.08	0.069	0.029
.	19.01.16-02.48.47-1-304587	31	1	1	0	0	0	0	0	0	0	0	NA	NA	NA	8	8	239	238	344	0	0	0	0	1	0	0	0.004	0
.	19.01.16-02.48.48-1-304589	181	11	11	1	0	1	632	10	10	0	0	NA	NA	NA	64	64	256	257	364	130	180	322	35	16	2	0.137	0.062	0.005
.	19.01.16-02.48.49-1-304591	62	3	3	0	0	0	596	2	2	0	0	NA	NA	NA	21	22	244	241	350	120	161	315	3	2	3	0.012	0.008	0.009
.	19.01.16-02.48.49-1-304592	37	1	1	0	0	0	0	0	0	0	0	NA	NA	NA	7	7	238	236	346	0	0	0	0	2	0	0	0.008	0
.	19.01.16-02.48.52-1-304593	120	7	7	2	0	1	605	6	6	0	0	NA	NA	NA	48	38	253	243	355	125	165	315	20	8	0	0.079	0.033	0
.	19.01.16-02.49.03-1-304598	146	10	10	2	0	1	615	9	9	0	0	NA	NA	NA	49	49	250	250	362	123	173	319	7	14	4	0.028	0.056	0.011
.	19.01.16-02.49.04-1-304600	143	9	9	5	0	3	610	8	8	0	0	NA	NA	NA	42	43	249	249	358	124	170	316	14	2	10	0.056	0.008	0.028
.	19.01.16-02.49.08-1-304601	59	2	2	1	0	1	0	1	1	0	0	NA	NA	NA	15	21	239	240	355	0	0	0	3	0	2	0.013	0	0.006
.	19.01.16-02.49.12-1-304604	92	9	9	0	0	0	608	5	5	0	0	NA	NA	NA	30	35	244	249	355	121	174	313	10	13	8	0.041	0.052	0.023
.	19.01.16-02.49.12-1-304605	34	1	1	1	0	1	0	0	0	0	0	NA	NA	NA	12	9	237	238	347	0	0	0	2	0	0	0.008	0	0
.	19.01.16-02.49.14-1-304606	145	14	14	3	0	3	624	11	11	0	0	NA	NA	NA	45	52	249	246	370	128	168	328	14	9	8	0.056	0.037	0.022
.	19.01.16-02.49.15-1-304607	60	2	2	0	0	0	297	1	1	0	0	NA	NA	NA	18	21	243	242	349	68	83	146	0	1	2	0	0.004	0.006
.	19.01.16-02.49.15-1-304608	148	7	7	5	0	3	601	6	6	0	0	NA	NA	NA	33	35	246	248	354	119	170	312	13	0	17	0.053	0	0.048
.	19.01.16-02.49.23-1-304628	63	2	2	0	0	0	451	1	1	0	0	NA	NA	NA	14	19	241	241	350	95	125	231	0	0	1	0	0	0.003
.	19.01.16-02.49.25-1-304630	266	35	35	11	0	9	639	30	30	0	0	NA	NA	NA	80	72	261	262	362	138	184	317	96	28	13	0.368	0.107	0.036
.	19.01.16-02.49.30-1-304636	33	1	1	1	0	1	0	0	0	0	0	NA	NA	NA	6	7	238	239	343	0	0	0	0	0	0	0	0	0
.	19.01.16-02.49.31-1-304637	143	10	10	7	0	4	611	9	9	0	0	NA	NA	NA	49	46	249	254	356	120	175	316	20	11	4	0.08	0.043	0.011
.	19.01.16-02.49.33-1-304639	37	1	1	0	0	0	0	0	0	0	0	NA	NA	NA	14	13	240	239	347	0	0	0	0	0	2	0	0	0.006
.	19.01.16-02.49.35-1-304641	122	6	6	2	0	2	601	5	5	0	0	NA	NA	NA	35	31	244	245	355	123	167	311	13	9	3	0.053	0.037	0.008
.	19.01.16-02.49.36-1-304643	185	16	16	3	0	3	622	13	13	0	0	NA	NA	NA	58	52	252	249	364	128	173	321	39	17	5	0.155	0.068	0.014
.	19.01.16-02.49.37-1-304645	32	1	1	0	0	0	0	0	0	0	0	NA	NA	NA	4	12	241	240	344	0	0	0	0	0	2	0	0	0.006
.	19.01.16-02.49.40-1-304647	243	25	25	10	0	9	637	24	24	0	0	NA	NA	NA	77	66	253	257	369	127	180	330	84	30	18	0.332	0.117	0.049
.	19.01.16-02.49.40-1-304650	118	17	17	5	0	3	603	14	14	0	0	NA	NA	NA	52	34	244	253	350	122	170	311	31	27	10	0.127	0.107	0.029
.	19.01.16-02.49.41-1-304652	204	39	39	12	0	8	650	36	36	0	0	NA	NA	NA	71	77	256	259	375	129	183	338	58	71	11	0.227	0.274	0.029
.	19.01.16-02.49.49-1-304661	120	6	6	1	0	1	603	5	5	0	0	NA	NA	NA	38	36	240	250	359	119	171	313	7	0	14	0.029	0	0.039
.	19.01.16-02.49.55-1-304663	59	2	2	0	0	0	594	1	1	0	0	NA	NA	NA	28	26	242	242	355	119	166	309	0	0	11	0	0	0.031
.	19.01.16-02.49.59-1-304668	87	4	4	0	0	0	597	3	3	0	0	NA	NA	NA	34	28	242	243	356	119	164	314	15	0	3	0.062	0	0.008
.	19.01.16-02.50.06-1-304675	93	7	7	1	0	1	600	4	4	0	0	NA	NA	NA	24	23	243	243	350	120	168	312	16	13	0	0.066	0.053	0
.	19.01.16-02.50.08-1-304676	231	33	33	10	0	6	640	29	29	0	0	NA	NA	NA	83	69	255	258	369	133	180	327	77	31	26	0.302	0.12	0.07
.	19.01.16-02.50.11-1-304677	64	2	2	0	0	0	593	1	1	0	0	NA	NA	NA	26	20	246	241	346	118	167	308	2	5	0	0.008	0.021	0
.	19.01.16-02.50.14-1-304678	122	13	13	3	0	3	593	9	9	0	0	NA	NA	NA	32	23	243	246	347	121	169	303	45	27	7	0.185	0.11	0.02
.	19.01.16-02.50.19-1-304701	92	4	4	1	0	1	594	3	3	0	0	NA	NA	NA	42	34	247	248	352	122	168	304	3	0	5	0.012	0	0.014
.	19.01.16-02.50.24-1-304702	58	2	2	1	0	1	49	1	1	0	0	NA	NA	NA	21	14	241	239	347	12	10	27	0	0	2	0	0	0.006
.	19.01.16-02.50.24-1-304703	33	1	1	0	0	0	0	0	0	0	0	NA	NA	NA	11	7	238	239	343	0	0	0	0	0	0	0	0	0
.	19.01.16-02.50.26-1-304705	159	7	7	1	0	1	621	6	6	0	0	NA	NA	NA	52	50	253	246	364	128	170	323	6	2	5	0.024	0.008	0.014
.	19.01.16-02.50.27-1-304706	257	37	37	13	0	10	649	34	34	0	0	NA	NA	NA	87	80	261	254	378	137	180	332	116	30	25	0.444	0.118	0.066
.	19.01.16-02.50.29-1-304707	152	11	11	3	0	3	619	10	10	0	0	NA	NA	NA	47	45	251	247	360	127	171	321	20	27	0	0.08	0.109	0
.	19.01.16-02.50.30-1-304708	388	37	37	10	0	5	664	34	34	0	0	NA	NA	NA	122	108	272	275	374	145	196	323	54	65	28	0.199	0.236	0.075
.	19.01.16-02.50.34-1-304710	65	3	3	1	0	1	588	1	1	0	0	NA	NA	NA	31	28	242	244	355	117	162	309	0	3	5	0	0.012	0.014
.	19.01.16-02.50.37-1-304712	237	37	37	8	0	3	628	34	34	0	0	NA	NA	NA	92	72	260	261	364	133	178	317	51	57	12	0.196	0.218	0.033
.	19.01.16-02.50.44-1-304722	306	32	32	8	0	7	673	29	29	0	0	NA	NA	NA	100	103	263	263	390	136	187	350	56	22	17	0.213	0.084	0.044
.	19.01.16-02.50.48-1-304728	90	3	3	1	0	1	618	2	2	0	0	NA	NA	NA	30	46	252	248	359	128	174	316	9	0	1	0.036	0	0.003
.	19.01.16-02.50.49-1-304730	183	17	17	2	0	2	613	15	15	0	0	NA	NA	NA	58	50	251	253	359	126	172	315	21	23	15	0.084	0.091	0.042
.	19.01.16-02.50.56-1-304734	149	11	11	6	0	5	631	9	9	0	0	NA	NA	NA	53	62	258	251	366	133	177	321	13	14	4	0.05	0.056	0.011
.	19.01.16-02.51.00-1-304736	152	7	7	2	0	2	626	6	6	0	0	NA	NA	NA	38	49	250	251	361	131	172	323	15	8	11	0.06	0.032	0.03
.	19.01.16-02.51.05-1-304738	183	9	9	3	0	3	620	7	7	0	0	NA	NA	NA	50	55	254	249	365	129	173	318	20	7	0	0.079	0.028	0
.	19.01.16-02.51.19-1-304760	63	3	3	2	0	1	604	1	1	0	0	NA	NA	NA	22	30	245	246	352	122	170	312	0	5	8	0	0.02	0.023
.	19.01.16-02.51.22-1-304762	263	31	31	8	0	6	659	29	29	0	0	NA	NA	NA	82	90	267	257	379	144	182	333	48	31	36	0.18	0.121	0.095
.	19.01.16-02.51.22-1-304763	263	17	17	7	0	4	632	14	14	0	0	NA	NA	NA	90	64	252	259	366	130	181	321	45	20	10	0.179	0.077	0.027
.	19.01.16-02.51.24-1-304764	35	1	1	0	0	0	0	0	0	0	0	NA	NA	NA	12	9	238	241	343	0	0	0	0	0	0	0	0	0
.	19.01.16-02.51.26-1-304765	63	3	3	1	0	1	499	1	1	0	0	NA	NA	NA	22	22	238	241	356	100	138	261	1	0	3	0.004	0	0.008
.	19.01.16-02.51.29-1-304771	96	4	4	2	0	2	593	2	2	0	0	NA	NA	NA	37	28	244	247	350	120	166	307	4	5	7	0.016	0.02	0.02
.	19.01.16-02.51.30-1-304772	241	19	19	5	0	4	625	16	16	0	0	NA	NA	NA	74	60	255	247	371	130	164	331	71	22	0	0.278	0.089	0
.	19.01.16-02.51.34-1-304775	63	2	2	0	0	0	500	1	1	0	0	NA	NA	NA	25	18	241	243	347	99	143	258	0	1	1	0	0.004	0.003
.	19.01.16-02.51.38-1-304778	93	5	5	1	0	1	595	4	4	0	0	NA	NA	NA	42	30	241	249	353	115	170	310	1	10	5	0.004	0.04	0.014
.	19.01.16-02.51.40-1-304780	258	58	58	16	0	12	620	49	49	0	0	NA	NA	NA	72	55	252	257	359	129	174	317	59	93	31	0.234	0.362	0.086
.	19.01.16-02.51.43-1-304787	208	17	17	5	0	4	626	14	14	0	0	NA	NA	NA	52	54	252	251	364	129	172	325	37	22	10	0.147	0.088	0.027
.	19.01.16-02.51.46-1-304791	65	2	2	1	0	1	448	1	1	0	0	NA	NA	NA	20	16	241	241	347	93	127	228	0	5	4	0	0.021	0.012
.	19.01.16-02.51.48-1-304795	90	11	11	4	0	2	604	8	8	0	0	NA	NA	NA	38	32	244	244	357	121	166	317	20	4	6	0.082	0.016	0.017
.	19.01.16-02.51.57-1-304804	120	5	5	1	0	1	626	4	4	0	0	NA	NA	NA	41	48	253	250	358	128	176	322	8	9	5	0.032	0.036	0.014
.	19.01.16-02.51.58-1-304805	31	1	1	0	0	0	0	0	0	0	0	NA	NA	NA	10	7	237	240	343	0	0	0	0	0	0	0	0	0
.	19.01.16-02.51.59-1-304806	240	26	26	10	0	7	652	24	24	0	0	NA	NA	NA	75	82	257	263	375	132	188	332	55	48	14	0.214	0.183	0.037
.	19.01.16-02.51.59-1-304807	59	2	2	0	0	0	595	1	1	0	0	NA	NA	NA	23	19	241	241	350	118	168	309	1	0	2	0.004	0	0.006
.	19.01.16-02.52.09-1-304809	33	1	1	0	0	0	0	0	0	0	0	NA	NA	NA	9	8	238	239	344	0	0	0	0	0	1	0	0	0.003
.	19.01.16-02.52.11-1-304811	171	9	9	1	0	1	643	8	8	0	0	NA	NA	NA	53	73	258	262	366	132	182	329	23	7	0	0.089	0.027	0
.	19.01.16-02.52.11-1-304812	118	5	5	2	0	2	599	4	4	0	0	NA	NA	NA	42	30	244	244	355	120	165	314	8	1	2	0.033	0.004	0.006
.	19.01.16-02.52.26-1-304839	57	2	2	1	0	1	50	1	1	0	0	NA	NA	NA	11	13	239	242	345	8	17	25	0	2	0	0	0.008	0
.	19.01.16-02.52.32-1-304842	39	1	1	0	0	0	0	0	0	0	0	NA	NA	NA	10	9	240	238	344	0	0	0	0	2	0	0	0.008	0
.	19.01.16-02.52.33-1-304843	34	1	1	0	0	0	0	0	0	0	0	NA	NA	NA	10	7	239	238	343	0	0	0	0	0	0	0	0	0
.	19.01.16-02.52.34-1-304844	63	2	2	1	0	1	599	1	1	0	0	NA	NA	NA	27	29	246	246	350	124	169	306	0	0	4	0	0	0.011
.	19.01.16-02.52.35-1-304845	61	2	2	1	0	1	550	1	1	0	0	NA	NA	NA	20	12	238	241	346	107	157	286	1	0	0	0.004	0	0
.	19.01.16-02.52.36-1-304846	35	1	1	0	0	0	0	0	0	0	0	NA	NA	NA	8	8	237	238	346	0	0	0	0	0	0	0	0	0
.	19.01.16-02.52.36-1-304847	32	1	1	0	0	0	0	0	0	0	0	NA	NA	NA	6	13	236	241	349	0	0	0	0	0	0	0	0	0
.	19.01.16-02.52.38-1-304850	91	3	3	1	0	1	599	2	2	0	0	NA	NA	NA	39	29	243	242	357	118	168	313	0	15	0	0	0.062	0
.	19.01.16-02.52.39-1-304851	175	12	12	5	0	5	633	11	11	0	0	NA	NA	NA	52	61	255	246	373	128	170	335	12	16	7	0.047	0.065	0.019
.	19.01.16-02.52.47-1-304860	33	1	1	0	0	0	0	0	0	0	0	NA	NA	NA	8	7	238	237	345	0	0	0	0	0	0	0	0	0
.	19.01.16-02.52.47-1-304861	148	15	15	4	0	3	626	13	13	0	0	NA	NA	NA	48	59	253	255	364	127	176	323	20	29	7	0.079	0.114	0.019
.	19.01.16-02.52.48-1-304863	57	2	2	1	0	1	201	1	1	0	0	NA	NA	NA	19	19	241	244	347	40	54	107	6	0	0	0.025	0	0
.	19.01.16-02.52.50-1-304865	185	79	79	19	0	16	623	76	76	0	0	NA	NA	NA	54	58	252	250	369	124	172	327	86	77	41	0.341	0.308	0.111
.	19.01.16-02.52.51-1-304867	208	24	24	5	0	4	632	23	23	0	0	NA	NA	NA	67	61	246	257	371	124	179	329	41	27	22	0.167	0.105	0.059
.	19.01.16-02.52.54-1-304868	61	2	2	1	0	1	198	1	1	0	0	NA	NA	NA	14	17	238	245	347	45	59	94	0	3	0	0	0.012	0
.	19.01.16-02.52.56-1-304874	294	24	24	5	0	4	632	22	22	0	0	NA	NA	NA	93	71	257	263	364	132	182	318	43	22	9	0.167	0.084	0.025
.	19.01.16-02.53.04-1-304878	146	13	13	5	0	5	610	8	8	0	0	NA	NA	NA	49	43	244	252	360	119	174	317	30	4	0	0.123	0.016	0
.	19.01.16-02.53.04-1-304879	214	21	21	7	0	4	641	17	17	0	0	NA	NA	NA	55	71	255	258	371	132	180	329	22	13	38	0.086	0.05	0.102
.	19.01.16-02.53.15-1-304880	116	6	6	2	0	1	616	4	4	0	0	NA	NA	NA	35	48	248	251	362	123	174	319	10	1	6	0.04	0.004	0.017
.	19.01.16-02.53.17-1-304881	90	5	5	1	0	1	607	3	3	0	0	NA	NA	NA	28	34	244	249	354	122	174	311	11	1	1	0.045	0.004	0.003
.	19.01.16-02.53.22-1-304902	88	4	4	0	0	0	591	2	2	0	0	NA	NA	NA	26	22	240	244	351	117	164	310	0	7	2	0	0.029	0.006
.	19.01.16-02.53.31-1-304909	92	8	8	4	0	2	619	7	7	0	0	NA	NA	NA	29	45	245	246	367	122	172	325	20	19	9	0.082	0.077	0.025
.	19.01.16-02.53.33-1-304911	96	4	4	2	0	2	604	3	3	0	0	NA	NA	NA	48	34	247	248	352	122	172	310	7	8	3	0.028	0.032	0.009
.	19.01.16-02.53.36-1-304912	116	9	9	4	0	3	614	8	8	0	0	NA	NA	NA	33	39	247	247	358	123	174	317	26	7	11	0.105	0.028	0.031
.	19.01.16-02.53.37-1-304913	181	36	36	6	0	4	626	34	34	0	0	NA	NA	NA	56	50	253	250	360	131	174	321	94	31	17	0.372	0.124	0.047
.	19.01.16-02.53.39-1-304916	87	3	3	1	0	1	605	2	2	0	0	NA	NA	NA	20	32	249	245	351	123	170	312	0	2	3	0	0.008	0.009
.	19.01.16-02.53.41-1-304919	58	2	2	0	0	0	608	1	1	0	0	NA	NA	NA	16	33	241	249	356	119	171	318	3	0	4	0.012	0	0.011
.	19.01.16-02.53.41-1-304921	117	10	10	2	0	1	608	8	8	0	0	NA	NA	NA	29	34	243	240	364	119	166	323	10	6	4	0.041	0.025	0.011
.	19.01.16-02.53.51-1-304931	112	7	7	0	0	0	613	5	5	0	0	NA	NA	NA	36	42	247	250	358	125	169	319	8	2	10	0.032	0.008	0.028
.	19.01.16-02.53.54-1-304934	36	1	1	0	0	0	0	0	0	0	0	NA	NA	NA	15	9	239	238	345	0	0	0	0	0	1	0	0	0.003
.	19.01.16-02.53.56-1-304937	63	4	4	0	0	0	595	2	2	0	0	NA	NA	NA	22	26	245	242	352	121	163	311	5	11	1	0.02	0.045	0.003
.	19.01.16-02.53.56-1-304938	62	2	2	1	0	1	299	1	1	0	0	NA	NA	NA	14	16	245	237	347	63	81	155	0	2	0	0	0.008	0
.	19.01.16-02.53.57-1-304940	86	4	4	2	0	0	608	3	3	0	0	NA	NA	NA	37	37	251	245	354	128	168	312	5	6	0	0.02	0.024	0
.	19.01.16-02.53.59-1-304943	119	11	11	2	0	1	606	9	9	0	0	NA	NA	NA	45	36	247	244	358	120	168	318	16	10	3	0.065	0.041	0.008
.	19.01.16-02.54.03-1-304945	208	8	8	2	0	1	646	7	7	0	0	NA	NA	NA	56	70	259	252	372	135	177	334	17	4	0	0.066	0.016	0
.	19.01.16-02.54.07-1-304947	187	17	17	7	0	4	633	13	13	0	0	NA	NA	NA	71	61	258	254	362	131	179	323	8	31	11	0.031	0.122	0.03
.	19.01.16-02.54.11-1-304950	92	4	4	1	0	1	597	3	3	0	0	NA	NA	NA	23	26	242	240	357	117	164	316	6	4	2	0.025	0.017	0.006
.	19.01.16-02.54.11-1-304951	66	2	2	0	0	0	598	1	1	0	0	NA	NA	NA	35	29	242	246	354	119	169	310	0	5	0	0	0.02	0
.	19.01.16-02.54.15-1-304953	150	10	10	1	0	1	622	9	9	0	0	NA	NA	NA	46	48	250	255	356	127	178	317	11	13	4	0.044	0.051	0.011
.	19.01.16-02.54.25-1-304978	201	21	21	3	0	2	607	20	20	0	0	NA	NA	NA	48	41	251	252	351	125	173	309	16	35	2	0.064	0.139	0.006
.	19.01.16-02.54.26-1-304980	146	8	8	3	0	3	615	7	7	0	0	NA	NA	NA	50	43	250	242	364	126	168	321	16	6	12	0.064	0.025	0.033
.	19.01.16-02.54.29-1-304981	153	9	9	1	0	1	630	8	8	0	0	NA	NA	NA	50	57	253	257	360	131	178	321	10	7	9	0.04	0.027	0.025
.	19.01.16-02.54.33-1-304984	117	5	5	1	0	1	601	4	4	0	0	NA	NA	NA	39	34	248	245	354	120	166	315	10	1	5	0.04	0.004	0.014
.	19.01.16-02.54.34-1-304985	57	2	2	1	0	1	98	1	1	0	0	NA	NA	NA	14	14	241	240	346	22	32	44	1	2	0	0.004	0.008	0
.	19.01.16-02.54.35-1-304986	92	6	6	0	0	0	610	5	5	0	0	NA	NA	NA	32	41	248	247	359	124	167	319	10	5	2	0.04	0.02	0.006
.	19.01.16-02.54.41-1-304992	94	3	3	1	0	1	600	2	2	0	0	NA	NA	NA	26	27	243	241	356	122	163	315	0	3	1	0	0.012	0.003
.	19.01.16-02.54.43-1-304996	34	1	1	0	0	0	0	0	0	0	0	NA	NA	NA	14	14	243	239	345	0	0	0	1	0	0	0.004	0	0
.	19.01.16-02.54.43-1-304997	63	2	2	0	0	0	248	1	1	0	0	NA	NA	NA	17	22	243	240	352	51	74	123	1	0	2	0.004	0	0.006
.	19.01.16-02.54.45-1-305000	257	42	42	8	0	8	664	40	40	0	0	NA	NA	NA	80	83	258	264	374	138	188	338	58	42	26	0.225	0.159	0.07
.	19.01.16-02.54.46-1-305003	40	1	1	0	0	0	0	0	0	0	0	NA	NA	NA	14	10	242	237	344	0	0	0	0	0	1	0	0	0.003
.	19.01.16-02.54.49-1-305005	29	1	1	0	0	0	0	0	0	0	0	NA	NA	NA	8	11	239	241	344	0	0	0	1	0	0	0.004	0	0
.	19.01.16-02.54.51-1-305007	88	5	5	1	0	1	599	4	4	0	0	NA	NA	NA	30	29	246	243	353	120	166	313	9	4	4	0.037	0.016	0.011
.	19.01.16-02.54.51-1-305008	93	5	5	0	0	0	597	4	4	0	0	NA	NA	NA	33	27	243	247	350	117	171	309	12	0	1	0.049	0	0.003
.	19.01.16-02.54.51-1-305009	92	13	13	5	0	4	602	11	11	0	0	NA	NA	NA	26	27	242	245	353	118	170	314	16	5	3	0.066	0.02	0.008
.	19.01.16-02.54.53-1-305010	182	10	10	4	0	2	635	9	9	0	0	NA	NA	NA	54	57	253	244	373	132	171	332	7	14	15	0.028	0.057	0.04
.	19.01.16-02.54.54-1-305012	32	1	1	0	0	0	0	0	0	0	0	NA	NA	NA	7	17	243	242	345	0	0	0	0	0	0	0	0	0
.	19.01.16-02.54.56-1-305015	34	1	1	0	0	0	0	0	0	0	0	NA	NA	NA	12	8	237	241	343	0	0	0	1	0	0	0.004	0	0
.	19.01.16-02.54.56-1-305016	59	2	2	0	0	0	304	1	1	0	0	NA	NA	NA	19	18	240	241	350	55	86	163	2	0	0	0.008	0	0
.	19.01.16-02.55.01-1-305019	108	7	7	1	0	1	604	6	6	0	0	NA	NA	NA	42	34	250	243	354	128	166	310	3	20	6	0.012	0.082	0.017
.	19.01.16-02.55.04-1-305022	119	14	14	4	0	4	600	13	13	0	0	NA	NA	NA	37	30	243	240	360	120	161	319	16	22	2	0.066	0.092	0.006
.	19.01.16-02.55.07-1-305023	239	19	19	4	0	4	640	16	16	0	0	NA	NA	NA	72	74	257	253	377	131	175	334	57	18	6	0.222	0.071	0.016
.	19.01.16-02.55.08-1-305025	36	1	1	1	0	1	0	0	0	0	0	NA	NA	NA	9	8	237	240	344	0	0	0	0	0	1	0	0	0.003
.	19.01.16-02.55.10-1-305026	96	8	8	1	0	0	597	5	5	0	0	NA	NA	NA	27	23	244	241	351	122	166	309	3	9	10	0.012	0.037	0.028
.	19.01.16-02.55.11-1-305027	186	19	19	3	0	2	633	18	18	0	0	NA	NA	NA	62	64	255	256	366	132	179	322	68	15	2	0.267	0.059	0.005
.	19.01.16-02.55.13-1-305028	32	1	1	0	0	0	0	0	0	0	0	NA	NA	NA	10	8	239	238	344	0	0	0	0	0	2	0	0	0.006
.	19.01.16-02.55.15-1-305029	148	10	10	4	0	4	623	9	9	0	0	NA	NA	NA	43	52	248	252	365	125	174	324	11	9	6	0.044	0.036	0.016
.	19.01.16-02.55.23-1-305051	228	23	23	6	0	3	643	20	20	0	0	NA	NA	NA	72	69	257	257	368	135	180	328	51	21	29	0.198	0.082	0.079
.	19.01.16-02.55.24-1-305052	84	4	4	0	0	0	600	3	3	0	0	NA	NA	NA	41	34	248	246	353	122	166	312	2	0	5	0.008	0	0.014
.	19.01.16-02.55.30-1-305060	90	5	5	1	0	1	596	3	3	0	0	NA	NA	NA	39	31	248	242	354	119	165	312	15	0	9	0.06	0	0.025
.	19.01.16-02.55.30-1-305061	232	16	16	4	0	3	634	12	12	0	0	NA	NA	NA	47	53	246	254	366	127	180	327	34	13	12	0.138	0.051	0.033
.	19.01.16-02.55.39-1-305068	269	27	27	9	0	7	665	25	25	0	0	NA	NA	NA	73	94	271	260	376	145	184	336	55	50	12	0.203	0.192	0.032
.	19.01.16-02.55.41-1-305071	121	9	9	4	0	4	600	8	8	0	0	NA	NA	NA	36	30	244	245	354	121	169	310	24	13	0	0.098	0.053	0
.	19.01.16-02.55.44-1-305076	232	26	26	10	0	7	634	21	21	0	0	NA	NA	NA	74	66	252	253	374	129	173	332	64	26	6	0.254	0.103	0.016
.	19.01.16-02.55.49-1-305084	120	7	7	0	0	0	608	5	5	0	0	NA	NA	NA	38	33	243	246	357	121	171	316	24	2	8	0.099	0.008	0.022
.	19.01.16-02.55.50-1-305085	96	3	3	1	0	1	593	2	2	0	0	NA	NA	NA	25	23	242	244	350	120	167	306	0	3	1	0	0.012	0.003
.	19.01.16-02.55.54-1-305086	31	1	1	1	0	1	0	0	0	0	0	NA	NA	NA	13	9	239	236	347	0	0	0	0	0	0	0	0	0
.	19.01.16-02.55.56-1-305090	142	8	8	2	0	2	612	7	7	0	0	NA	NA	NA	46	43	249	248	359	125	170	317	22	0	2	0.088	0	0.006
.	19.01.16-02.56.02-1-305092	64	3	3	0	0	0	599	2	2	0	0	NA	NA	NA	25	26	246	243	350	124	166	309	5	0	6	0.02	0	0.017
.	19.01.16-02.56.02-1-305093	88	4	4	0	0	0	595	3	3	0	0	NA	NA	NA	39	30	241	249	353	114	167	314	13	0	2	0.054	0	0.006
.	19.01.16-02.56.05-1-305094	67	5	5	2	0	2	597	4	4	0	0	NA	NA	NA	25	25	246	244	348	120	168	309	6	8	0	0.024	0.033	0
.	19.01.16-02.56.06-1-305095	72	4	4	1	0	1	600	1	1	0	0	NA	NA	NA	24	25	245	241	352	118	166	316	4	0	7	0.016	0	0.02
.	19.01.16-02.56.11-1-305096	203	59	59	15	0	8	622	54	54	0	0	NA	NA	NA	47	52	253	249	363	125	173	324	104	56	12	0.411	0.225	0.033
.	19.01.16-02.56.17-1-305100	59	3	3	0	0	0	598	2	2	0	0	NA	NA	NA	23	25	249	242	347	126	167	305	0	6	3	0	0.025	0.009
.	19.01.16-02.56.17-1-305104	249	28	28	9	0	8	655	26	26	0	0	NA	NA	NA	79	81	265	259	370	143	182	330	25	55	9	0.094	0.212	0.024
.	19.01.16-02.56.18-1-305105	124	16	16	5	0	4	623	13	13	0	0	NA	NA	NA	30	50	247	249	367	126	172	325	21	17	9	0.085	0.068	0.025
.	19.01.16-02.56.23-1-305135	123	4	4	1	0	1	613	3	3	0	0	NA	NA	NA	43	43	248	252	356	124	177	312	15	0	2	0.06	0	0.006
.	19.01.16-02.56.23-1-305136	212	29	29	5	0	2	627	25	25	0	0	NA	NA	NA	57	54	253	250	364	129	170	328	61	37	14	0.241	0.148	0.038
.	19.01.16-02.56.27-1-305137	90	5	5	5	0	4	594	4	4	0	0	NA	NA	NA	38	29	243	246	353	119	169	306	2	8	7	0.008	0.033	0.02
.	19.01.16-02.56.29-1-305138	65	4	4	0	0	0	594	3	3	0	0	NA	NA	NA	34	27	243	247	350	120	167	307	1	5	2	0.004	0.02	0.006
.	19.01.16-02.56.31-1-305140	91	4	4	0	0	0	608	3	3	0	0	NA	NA	NA	29	34	247	249	351	128	169	311	4	4	4	0.016	0.016	0.011
.	19.01.16-02.56.40-1-305145	119	6	6	3	0	2	623	5	5	0	0	NA	NA	NA	48	52	255	249	361	131	172	320	10	10	2	0.039	0.04	0.006
.	19.01.16-02.56.44-1-305153	63	2	2	1	0	1	398	1	1	0	0	NA	NA	NA	17	19	242	241	349	78	110	210	2	3	0	0.008	0.012	0
.	19.01.16-02.56.46-1-305156	119	8	8	3	0	2	607	7	7	0	0	NA	NA	NA	37	38	248	246	357	126	169	312	4	8	10	0.016	0.033	0.028
.	19.01.16-02.56.46-1-305158	171	29	29	6	0	4	627	27	27	0	0	NA	NA	NA	55	61	260	252	362	132	173	322	50	20	14	0.192	0.079	0.039
.	19.01.16-02.56.51-1-305162	204	24	24	2	0	1	615	21	21	0	0	NA	NA	NA	55	40	248	246	359	124	171	320	45	9	7	0.181	0.037	0.019
.	19.01.16-02.56.57-1-305168	215	15	15	2	0	2	634	14	14	0	0	NA	NA	NA	63	57	245	254	371	123	179	332	37	12	17	0.151	0.047	0.046
.	19.01.16-02.56.58-1-305171	95	4	4	2	0	1	613	3	3	0	0	NA	NA	NA	30	43	247	254	355	123	178	312	15	5	0	0.061	0.02	0
.	19.01.16-02.57.01-1-305172	59	2	2	1	0	1	596	1	1	0	0	NA	NA	NA	25	23	240	243	353	119	166	311	0	13	0	0	0.053	0
.	19.01.16-02.57.05-1-305177	36	1	1	0	0	0	0	0	0	0	0	NA	NA	NA	7	8	238	238	345	0	0	0	0	0	3	0	0	0.009
.	19.01.16-02.57.08-1-305178	212	26	26	9	0	6	617	25	25	0	0	NA	NA	NA	59	53	254	251	361	128	173	316	84	25	15	0.331	0.1	0.042
.	19.01.16-02.57.11-1-305179	150	17	17	5	0	4	611	15	15	0	0	NA	NA	NA	50	39	249	242	361	127	165	319	18	20	17	0.072	0.083	0.047
.	19.01.16-02.57.15-1-305180	182	11	11	3	0	2	614	9	9	0	0	NA	NA	NA	55	50	255	246	362	132	168	314	11	16	7	0.043	0.065	0.019
.	19.01.16-02.57.15-1-305181	90	8	8	1	0	1	610	5	5	0	0	NA	NA	NA	42	41	253	247	354	130	170	310	3	10	4	0.012	0.04	0.011
.	19.01.16-02.57.27-1-305202	33	1	1	0	0	0	0	0	0	0	0	NA	NA	NA	10	12	239	241	345	0	0	0	0	2	0	0	0.008	0
.	19.01.16-02.57.28-1-305203	344	65	65	14	0	12	668	61	61	0	0	NA	NA	NA	95	107	267	270	383	142	190	336	91	66	32	0.341	0.244	0.084
.	19.01.16-02.57.30-1-305209	35	1	1	0	0	0	0	0	0	0	0	NA	NA	NA	10	7	237	240	343	0	0	0	0	3	0	0	0.012	0
.	19.01.16-02.57.32-1-305210	372	32	32	8	0	6	693	30	30	0	0	NA	NA	NA	109	130	277	273	393	147	194	352	89	33	42	0.321	0.121	0.107
.	19.01.16-02.57.32-1-305211	150	21	21	8	0	6	610	20	20	0	0	NA	NA	NA	50	42	247	254	354	123	174	313	41	24	11	0.166	0.094	0.031
.	19.01.16-02.57.32-1-305212	150	13	13	4	0	2	621	11	11	0	0	NA	NA	NA	37	50	248	253	362	124	177	320	36	11	5	0.145	0.043	0.014
.	19.01.16-02.57.34-1-305213	93	6	6	0	0	0	608	5	5	0	0	NA	NA	NA	25	32	243	246	356	119	171	318	14	11	0	0.058	0.045	0
.	19.01.16-02.57.38-1-305216	82	3	3	0	0	0	608	2	2	0	0	NA	NA	NA	13	30	240	247	356	121	169	318	0	1	1	0	0.004	0.003
.	19.01.16-02.57.43-1-305224	33	1	1	0	0	0	0	0	0	0	0	NA	NA	NA	8	13	240	239	347	0	0	0	0	0	1	0	0	0.003
.	19.01.16-02.57.45-1-305229	67	3	3	1	0	1	298	1	1	0	0	NA	NA	NA	14	20	243	240	350	65	81	152	0	3	5	0	0.012	0.014
.	19.01.16-02.57.54-1-305234	64	4	4	0	0	0	594	2	2	0	0	NA	NA	NA	30	30	244	244	355	116	168	310	4	4	2	0.016	0.016	0.006
.	19.01.16-02.57.55-1-305236	127	9	9	5	0	5	600	8	8	0	0	NA	NA	NA	42	33	249	244	353	124	168	308	13	11	3	0.052	0.045	0.008
.	19.01.16-02.57.55-1-305237	65	2	2	0	0	0	598	1	1	0	0	NA	NA	NA	25	25	245	240	353	120	166	312	1	0	1	0.004	0	0.003
.	19.01.16-02.57.57-1-305243	92	7	7	1	0	1	604	6	6	0	0	NA	NA	NA	35	35	249	245	354	124	166	314	17	3	7	0.068	0.012	0.02
.	19.01.16-02.58.02-1-305245	122	10	10	1	0	1	606	8	8	0	0	NA	NA	NA	45	39	244	252	356	122	174	310	9	6	14	0.037	0.024	0.039
.	19.01.16-02.58.07-1-305247	121	6	6	1	0	1	607	5	5	0	0	NA	NA	NA	37	33	244	243	359	121	167	319	10	3	5	0.041	0.012	0.014
.	19.01.16-02.58.09-1-305248	93	4	4	0	0	0	598	2	2	0	0	NA	NA	NA	24	27	247	241	352	119	166	313	6	2	4	0.024	0.008	0.011
.	19.01.16-02.58.11-1-305249	34	1	1	1	0	1	0	0	0	0	0	NA	NA	NA	8	9	239	238	345	0	0	0	0	0	1	0	0	0.003
.	19.01.16-02.58.13-1-305250	121	12	12	2	0	2	614	11	11	0	0	NA	NA	NA	37	41	247	253	354	123	175	316	27	3	4	0.109	0.012	0.011
.	19.01.16-02.58.21-1-305272	91	9	9	1	0	0	606	8	8	0	0	NA	NA	NA	16	24	246	241	350	125	167	314	21	3	6	0.085	0.012	0.017
.	19.01.16-02.58.25-1-305277	61	4	4	1	0	1	591	2	2	0	0	NA	NA	NA	23	17	243	242	345	118	166	307	1	6	7	0.004	0.025	0.02
.	19.01.16-02.58.26-1-305279	61	2	2	0	0	0	199	1	1	0	0	NA	NA	NA	15	13	238	240	348	40	56	103	1	0	3	0.004	0	0.009
.	19.01.16-02.58.27-1-305280	294	45	45	13	0	10	641	42	42	0	0	NA	NA	NA	90	77	258	261	371	132	182	327	101	52	26	0.391	0.199	0.07
.	19.01.16-02.58.37-1-305281	67	2	2	0	0	0	593	1	1	0	0	NA	NA	NA	34	30	244	247	352	119	168	306	9	0	0	0.037	0	0
.	19.01.16-02.58.38-1-305283	151	6	6	3	0	3	610	4	4	0	0	NA	NA	NA	40	37	245	247	358	123	171	316	9	7	12	0.037	0.028	0.034
.	19.01.16-02.58.38-1-305284	233	32	32	12	0	8	644	31	31	0	0	NA	NA	NA	67	70	256	252	375	128	181	335	65	45	13	0.254	0.179	0.035
.	19.01.16-02.58.42-1-305288	300	26	26	8	0	4	667	21	21	0	0	NA	NA	NA	86	95	267	267	374	142	190	335	47	30	8	0.176	0.112	0.021
.	19.01.16-02.58.50-1-305298	333	46	46	9	0	8	667	44	44	0	0	NA	NA	NA	85	94	268	261	378	146	185	336	98	56	15	0.366	0.215	0.04
.	19.01.16-02.59.10-1-305305	84	5	5	0	0	0	588	4	4	0	0	NA	NA	NA	27	19	243	236	353	120	161	307	4	5	6	0.016	0.021	0.017
.	19.01.16-02.59.12-1-305307	144	9	9	4	0	4	620	8	8	0	0	NA	NA	NA	34	43	250	247	359	127	176	317	20	5	6	0.08	0.02	0.017
.	19.01.16-02.59.15-1-305308	148	7	7	2	0	1	613	6	6	0	0	NA	NA	NA	32	39	248	245	359	126	170	317	24	7	0	0.097	0.029	0
.	19.01.16-02.59.27-1-305328	32	1	1	1	0	1	0	0	0	0	0	NA	NA	NA	9	12	238	241	346	0	0	0	0	0	0	0	0	0
.	19.01.16-02.59.28-1-305329	95	5	5	1	0	1	594	4	4	0	0	NA	NA	NA	35	38	243	249	359	117	170	307	6	0	2	0.025	0	0.006
.	19.01.16-02.59.29-1-305330	149	17	17	4	0	4	610	13	13	0	0	NA	NA	NA	43	45	251	249	358	125	172	313	38	33	12	0.151	0.133	0.034
.	19.01.16-02.59.34-1-305337	37	1	1	0	0	0	0	0	0	0	0	NA	NA	NA	8	11	240	239	345	0	0	0	0	0	1	0	0	0.003
.	19.01.16-02.59.35-1-305338	187	20	20	9	0	5	613	16	16	0	0	NA	NA	NA	66	40	254	241	358	133	167	313	64	6	21	0.252	0.025	0.059
.	19.01.16-02.59.37-1-305339	145	11	11	6	0	6	634	8	8	0	0	NA	NA	NA	54	54	250	256	361	129	181	324	31	0	9	0.124	0	0.025
.	19.01.16-02.59.38-1-305341	235	39	39	10	0	5	639	34	34	0	0	NA	NA	NA	68	76	261	253	375	136	177	326	51	66	19	0.195	0.261	0.051
.	19.01.16-02.59.45-1-305351	355	47	47	13	0	11	660	41	41	0	0	NA	NA	NA	105	96	265	261	383	140	179	341	99	51	16	0.374	0.195	0.042
.	19.01.16-02.59.55-1-305361	91	10	10	2	0	2	607	9	9	0	0	NA	NA	NA	32	35	242	245	361	119	169	319	17	4	0	0.07	0.016	0
.	19.01.16-02.59.57-1-305363	61	2	2	0	0	0	598	1	1	0	0	NA	NA	NA	30	28	245	242	354	120	165	313	3	1	0	0.012	0.004	0
.	19.01.16-03.00.02-1-305368	125	14	14	7	0	4	625	13	13	0	0	NA	NA	NA	29	49	250	248	364	126	175	324	35	21	4	0.14	0.085	0.011
.	19.01.16-03.00.04-1-305369	91	3	3	1	0	1	595	2	2	0	0	NA	NA	NA	44	28	241	247	353	119	168	308	5	0	9	0.021	0	0.025
.	19.01.16-03.00.11-1-305371	38	1	1	0	0	0	0	0	0	0	0	NA	NA	NA	12	14	240	240	347	0	0	0	0	0	0	0	0	0
.	19.01.16-03.00.15-1-305372	90	6	6	2	0	2	610	5	5	0	0	NA	NA	NA	29	35	248	243	357	127	169	314	13	2	2	0.052	0.008	0.006
.	19.01.16-03.00.15-1-305373	152	8	8	1	0	1	631	7	7	0	0	NA	NA	NA	46	59	253	254	365	133	176	322	7	8	3	0.028	0.031	0.008
.	19.01.16-03.00.15-1-305374	67	2	2	0	0	0	548	1	1	0	0	NA	NA	NA	15	14	242	243	342	112	153	283	6	0	3	0.025	0	0.009
.	19.01.16-03.00.19-1-305393	328	46	46	11	0	9	674	43	43	0	0	NA	NA	NA	81	100	260	268	385	137	189	348	67	87	20	0.258	0.325	0.052
.	19.01.16-03.00.19-1-305394	63	2	2	1	0	1	584	1	1	0	0	NA	NA	NA	31	14	242	238	347	119	162	303	5	3	0	0.021	0.013	0
.	19.01.16-03.00.29-1-305402	146	12	12	4	0	3	604	9	9	0	0	NA	NA	NA	40	36	242	246	361	119	169	316	21	6	10	0.087	0.024	0.028
.	19.01.16-03.00.31-1-305403	96	4	4	1	0	1	600	3	3	0	0	NA	NA	NA	19	24	241	246	350	121	170	309	0	3	7	0	0.012	0.02
.	19.01.16-03.00.32-1-305404	63	3	3	2	0	2	598	2	2	0	0	NA	NA	NA	27	23	242	244	350	121	167	310	4	3	0	0.017	0.012	0
.	19.01.16-03.00.34-1-305405	93	5	5	2	0	2	611	4	4	0	0	NA	NA	NA	27	31	242	245	357	120	172	319	0	11	19	0	0.045	0.053
.	19.01.16-03.00.35-1-305406	386	27	27	13	0	2	693	26	26	0	0	NA	NA	NA	112	125	271	269	398	146	190	357	74	50	9	0.273	0.186	0.023
.	19.01.16-03.00.44-1-305415	33	1	1	1	0	1	0	0	0	0	0	NA	NA	NA	6	9	237	240	345	0	0	0	0	2	0	0	0.008	0
.	19.01.16-03.00.47-1-305421	69	7	7	2	0	1	597	5	5	0	0	NA	NA	NA	25	25	243	247	348	116	172	309	0	3	20	0	0.012	0.057
.	19.01.16-03.00.47-1-305422	88	5	5	2	0	1	604	3	3	0	0	NA	NA	NA	32	30	243	247	353	121	171	312	7	3	7	0.029	0.012	0.02
.	19.01.16-03.00.47-1-305425	237	10	10	1	0	1	654	8	8	0	0	NA	NA	NA	88	84	261	254	382	138	177	339	22	14	3	0.084	0.055	0.008
.	19.01.16-03.00.52-1-305430	89	6	6	2	0	2	598	5	5	0	0	NA	NA	NA	26	26	241	243	355	118	165	315	8	0	10	0.033	0	0.028
.	19.01.16-03.00.54-1-305432	95	12	12	3	0	2	613	9	9	0	0	NA	NA	NA	34	46	252	246	361	125	167	321	19	3	13	0.075	0.012	0.036
.	19.01.16-03.00.56-1-305434	207	25	25	10	0	7	650	22	22	0	0	NA	NA	NA	63	89	262	260	380	136	180	334	21	42	26	0.08	0.162	0.068
.	19.01.16-03.01.03-1-305473	38	1	1	0	0	0	0	0	0	0	0	NA	NA	NA	10	10	241	239	343	0	0	0	0	0	0	0	0	0
.	19.01.16-03.01.06-1-305495	62	2	2	0	0	0	599	1	1	0	0	NA	NA	NA	25	27	243	246	351	120	169	310	3	0	2	0.012	0	0.006
.	19.01.16-03.01.09-1-305517	90	4	4	3	0	0	607	3	3	0	0	NA	NA	NA	20	24	246	242	349	126	169	312	7	6	0	0.028	0.025	0
.	19.01.16-03.01.10-1-305518	180	11	11	6	0	5	634	10	10	0	0	NA	NA	NA	45	58	253	248	370	130	173	331	13	24	0	0.051	0.097	0
.	19.01.16-03.01.18-1-305524	284	59	59	23	0	16	654	56	56	0	0	NA	NA	NA	93	91	264	262	378	135	184	335	87	68	37	0.33	0.26	0.098
.	19.01.16-03.01.19-1-305541	95	5	5	0	0	0	600	4	4	0	0	NA	NA	NA	34	27	250	241	349	125	164	311	3	6	6	0.012	0.025	0.017
.	19.01.16-03.01.20-1-305544	289	19	19	4	0	2	652	18	18	0	0	NA	NA	NA	90	86	262	267	370	137	187	328	28	17	5	0.107	0.064	0.014
.	19.01.16-03.01.26-1-305547	116	5	5	2	0	1	610	4	4	0	0	NA	NA	NA	35	34	247	241	359	122	166	322	23	4	0	0.093	0.017	0
.	19.01.16-03.01.33-1-305554	60	3	3	1	0	1	593	2	2	0	0	NA	NA	NA	18	21	243	242	349	119	165	309	3	3	2	0.012	0.012	0.006
.	19.01.16-03.01.34-1-305555	58	3	3	1	0	0	601	1	1	0	0	NA	NA	NA	28	27	246	244	350	121	166	314	5	4	6	0.02	0.016	0.017
.	19.01.16-03.01.35-1-305556	61	2	2	0	0	0	586	1	1	0	0	NA	NA	NA	28	18	243	241	347	119	162	305	1	0	1	0.004	0	0.003
.	19.01.16-03.01.35-1-305557	259	28	28	9	0	6	640	23	23	0	0	NA	NA	NA	60	67	252	255	373	128	181	331	53	26	28	0.21	0.102	0.075
.	19.01.16-03.01.40-1-305561	233	33	33	9	0	5	629	30	30	0	0	NA	NA	NA	62	61	250	255	369	129	175	325	72	31	27	0.288	0.122	0.073
.	19.01.16-03.01.45-1-305568	62	3	3	0	0	0	508	2	2	0	0	NA	NA	NA	9	13	240	237	349	98	131	279	0	0	2	0	0	0.006
.	19.01.16-03.01.48-1-305573	65	2	2	1	0	1	601	1	1	0	0	NA	NA	NA	27	35	245	251	352	121	171	309	4	0	7	0.016	0	0.02
.	19.01.16-03.01.48-1-305574	323	28	28	6	0	5	671	26	26	0	0	NA	NA	NA	94	97	269	266	375	145	191	335	54	32	24	0.201	0.12	0.064
.	19.01.16-03.01.49-1-305576	33	1	1	1	0	1	0	0	0	0	0	NA	NA	NA	16	7	237	238	345	0	0	0	0	0	0	0	0	0
.	19.01.16-03.01.51-1-305577	63	4	4	1	0	0	596	3	3	0	0	NA	NA	NA	26	24	240	242	355	118	168	310	4	6	0	0.017	0.025	0
.	19.01.16-03.01.52-1-305578	59	2	2	1	0	1	591	1	1	0	0	NA	NA	NA	20	20	240	247	346	117	169	305	3	0	3	0.012	0	0.009
.	19.01.16-03.02.00-1-305583	34	1	1	0	0	0	0	0	0	0	0	NA	NA	NA	10	6	238	239	342	0	0	0	0	1	0	0	0.004	0
.	19.01.16-03.02.02-1-305586	258	38	38	14	0	12	651	36	36	0	0	NA	NA	NA	79	79	257	264	371	133	190	328	73	41	13	0.284	0.155	0.035
.	19.01.16-03.02.02-1-305587	64	3	3	0	0	0	594	1	1	0	0	NA	NA	NA	30	24	241	240	356	115	165	314	0	0	6	0	0	0.017
.	19.01.16-03.02.06-1-305590	118	8	8	4	0	3	615	7	7	0	0	NA	NA	NA	43	42	249	250	356	126	172	317	8	7	12	0.032	0.028	0.034
.	19.01.16-03.02.08-1-305591	121	9	9	1	0	1	599	7	7	0	0	NA	NA	NA	53	33	239	250	357	117	169	313	18	5	5	0.075	0.02	0.014
.	19.01.16-03.02.16-1-305593	63	3	3	1	0	1	590	2	2	0	0	NA	NA	NA	24	15	239	242	347	118	164	308	0	2	5	0	0.008	0.014
.	19.01.16-03.02.25-1-305617	87	6	6	0	0	0	605	5	5	0	0	NA	NA	NA	17	27	240	241	359	120	168	317	0	11	3	0	0.046	0.008
.	19.01.16-03.02.27-1-305622	123	10	10	0	0	0	607	6	6	0	0	NA	NA	NA	33	32	244	242	359	122	167	318	16	2	3	0.066	0.008	0.008
.	19.01.16-03.02.29-1-305624	215	16	16	4	0	3	632	13	13	0	0	NA	NA	NA	71	63	262	251	363	137	174	321	19	33	11	0.073	0.131	0.03
.	19.01.16-03.02.31-1-305625	122	17	17	4	0	3	611	15	15	0	0	NA	NA	NA	38	38	244	246	361	121	169	321	16	15	19	0.066	0.061	0.053
.	19.01.16-03.02.34-1-305626	62	2	2	0	0	0	196	1	1	0	0	NA	NA	NA	21	20	243	242	348	44	53	99	1	2	0	0.004	0.008	0
.	19.01.16-03.02.36-1-305627	215	16	16	5	0	4	629	14	14	0	0	NA	NA	NA	82	61	253	254	367	129	174	326	31	45	0	0.123	0.177	0
.	19.01.16-03.02.40-1-305631	61	2	2	1	0	1	613	1	1	0	0	NA	NA	NA	15	33	245	249	352	124	174	315	0	2	9	0	0.008	0.026
.	19.01.16-03.02.46-1-305638	116	4	4	1	0	0	618	2	2	0	0	NA	NA	NA	28	43	252	246	358	128	171	319	16	4	0	0.063	0.016	0
.	19.01.16-03.02.48-1-305641	99	5	5	2	0	2	597	4	4	0	0	NA	NA	NA	27	24	244	241	352	121	167	309	6	2	9	0.025	0.008	0.026
.	19.01.16-03.02.55-1-305645	154	26	26	5	0	4	611	25	25	0	0	NA	NA	NA	51	41	249	245	360	127	167	317	49	50	17	0.197	0.204	0.047
.	19.01.16-03.02.55-1-305646	201	33	33	9	0	7	622	32	32	0	0	NA	NA	NA	67	50	248	250	365	126	173	323	68	30	23	0.274	0.12	0.063
.	19.01.16-03.03.01-1-305650	37	1	1	0	0	0	0	0	0	0	0	NA	NA	NA	18	14	238	243	346	0	0	0	1	0	0	0.004	0	0
.	19.01.16-03.03.02-1-305652	55	2	2	0	0	0	594	1	1	0	0	NA	NA	NA	23	19	241	241	350	118	165	311	4	1	0	0.017	0.004	0
.	19.01.16-03.03.03-1-305653	86	4	4	1	0	1	594	3	3	0	0	NA	NA	NA	21	17	240	244	346	121	166	307	0	3	1	0	0.012	0.003
.	19.01.16-03.03.04-1-305654	174	20	20	5	0	4	643	18	18	0	0	NA	NA	NA	61	66	258	257	364	134	179	330	41	24	11	0.159	0.093	0.03
.	19.01.16-03.03.04-1-305656	36	1	1	0	0	0	0	0	0	0	0	NA	NA	NA	19	16	242	241	346	0	0	0	0	0	0	0	0	0
.	19.01.16-03.03.05-1-305657	123	8	8	4	0	2	623	7	7	0	0	NA	NA	NA	44	49	248	250	364	124	174	325	15	5	15	0.06	0.02	0.041
.	19.01.16-03.03.07-1-305658	64	3	3	0	0	0	581	2	2	0	0	NA	NA	NA	21	13	237	242	347	112	165	304	0	4	4	0	0.017	0.012
.	19.01.16-03.03.15-1-305661	65	2	2	0	0	0	544	1	1	0	0	NA	NA	NA	15	22	245	240	350	113	154	277	0	0	1	0	0	0.003
.	19.01.16-03.03.16-1-305662	62	3	3	0	0	0	596	2	2	0	0	NA	NA	NA	27	26	248	242	349	124	165	307	1	3	2	0.004	0.012	0.006
.	19.01.16-03.03.18-1-305682	36	1	1	0	0	0	0	0	0	0	0	NA	NA	NA	14	13	239	238	349	0	0	0	0	0	1	0	0	0.003
.	19.01.16-03.03.21-1-305683	87	6	6	2	0	1	606	3	3	0	0	NA	NA	NA	30	39	250	246	356	125	169	312	16	0	19	0.064	0	0.053
.	19.01.16-03.03.23-1-305684	91	7	7	1	0	1	598	5	5	0	0	NA	NA	NA	33	26	242	243	354	120	165	313	2	3	12	0.008	0.012	0.034
.	19.01.16-03.03.28-1-305687	33	1	1	0	0	0	0	0	0	0	0	NA	NA	NA	10	9	238	239	345	0	0	0	3	0	0	0.013	0	0
.	19.01.16-03.03.30-1-305689	174	11	11	2	0	1	615	8	8	0	0	NA	NA	NA	71	49	249	252	361	125	176	314	20	14	16	0.08	0.056	0.044
.	19.01.16-03.03.30-1-305690	36	1	1	0	0	0	0	0	0	0	0	NA	NA	NA	10	7	236	240	344	0	0	0	0	0	1	0	0	0.003
.	19.01.16-03.03.31-1-305691	63	2	2	0	0	0	299	1	1	0	0	NA	NA	NA	17	20	238	245	350	63	90	146	1	0	1	0.004	0	0.003
.	19.01.16-03.03.34-1-305693	96	6	6	1	0	1	608	5	5	0	0	NA	NA	NA	35	40	247	246	360	122	171	315	13	5	3	0.053	0.02	0.008
.	19.01.16-03.03.41-1-305705	88	10	10	0	0	0	595	8	8	0	0	NA	NA	NA	24	17	242	237	351	120	162	313	2	9	4	0.008	0.038	0.011
.	19.01.16-03.03.43-1-305709	36	1	1	1	0	1	0	0	0	0	0	NA	NA	NA	8	13	240	238	348	0	0	0	0	2	0	0	0.008	0
.	19.01.16-03.03.43-1-305710	97	4	4	1	0	0	607	3	3	0	0	NA	NA	NA	24	29	242	247	353	121	170	316	6	3	4	0.025	0.012	0.011
.	19.01.16-03.03.44-1-305711	88	6	6	2	0	2	600	4	4	0	0	NA	NA	NA	16	29	245	246	351	121	172	307	3	0	10	0.012	0	0.028
.	19.01.16-03.03.44-1-305712	122	11	11	1	0	1	625	10	10	0	0	NA	NA	NA	42	53	252	251	363	127	174	324	26	8	0	0.103	0.032	0
.	19.01.16-03.03.47-1-305717	97	4	4	0	0	0	608	3	3	0	0	NA	NA	NA	37	38	250	248	353	126	170	312	0	12	0	0	0.048	0
.	19.01.16-03.03.51-1-305721	260	26	26	3	0	3	646	25	25	0	0	NA	NA	NA	74	73	251	258	377	129	181	336	40	26	17	0.159	0.101	0.045
.	19.01.16-03.03.53-1-305722	144	12	12	2	0	2	615	11	11	0	0	NA	NA	NA	44	45	248	246	364	126	167	322	11	6	12	0.044	0.024	0.033
.	19.01.16-03.03.57-1-305728	97	4	4	0	0	0	597	2	2	0	0	NA	NA	NA	34	30	244	245	354	121	166	310	6	5	2	0.025	0.02	0.006
.	19.01.16-03.03.59-1-305730	32	1	1	0	0	0	0	0	0	0	0	NA	NA	NA	9	13	239	239	348	0	0	0	3	0	0	0.013	0	0
.	19.01.16-03.04.01-1-305731	60	2	2	1	0	1	301	1	1	0	0	NA	NA	NA	15	20	241	240	352	59	83	159	0	0	3	0	0	0.009
.	19.01.16-03.04.01-1-305732	68	3	3	0	0	0	549	0	0	0	0	NA	NA	NA	22	17	240	241	349	108	156	285	0	2	1	0	0.008	0.003
.	19.01.16-03.04.01-1-305733	122	6	6	1	0	1	615	4	4	0	0	NA	NA	NA	42	41	252	246	356	130	170	315	15	1	0	0.06	0.004	0
.	19.01.16-03.04.04-1-305735	121	4	4	1	0	1	615	3	3	0	0	NA	NA	NA	45	45	257	242	359	132	168	315	16	3	0	0.062	0.012	0
.	19.01.16-03.04.10-1-305738	35	1	1	0	0	0	0	0	0	0	0	NA	NA	NA	6	9	239	239	344	0	0	0	0	0	2	0	0	0.006
.	19.01.16-03.04.12-1-305740	63	3	3	1	0	1	549	2	2	0	0	NA	NA	NA	21	20	242	242	349	111	157	281	0	4	3	0	0.017	0.009
.	19.01.16-03.04.13-1-305741	88	5	5	3	0	2	588	4	4	0	0	NA	NA	NA	31	26	251	239	349	121	164	303	9	3	8	0.036	0.013	0.023
.	19.01.16-03.04.13-1-305742	63	2	2	1	0	1	303	1	1	0	0	NA	NA	NA	21	21	240	249	345	55	88	160	2	2	0	0.008	0.008	0
.	19.01.16-03.04.15-1-305743	82	4	4	1	0	1	590	2	2	0	0	NA	NA	NA	32	24	243	246	348	119	168	303	8	5	1	0.033	0.02	0.003
.	19.01.16-03.04.19-1-305764	176	9	9	0	0	0	619	7	7	0	0	NA	NA	NA	58	46	249	249	361	126	172	321	12	1	12	0.048	0.004	0.033
.	19.01.16-03.04.20-1-305765	294	17	17	3	0	2	627	14	14	0	0	NA	NA	NA	95	69	263	254	365	134	172	321	43	26	8	0.163	0.102	0.022
.	19.01.16-03.04.22-1-305768	390	44	44	12	0	8	681	42	42	0	0	NA	NA	NA	92	108	274	259	388	150	180	351	102	48	13	0.372	0.185	0.034
.	19.01.16-03.04.25-1-305769	33	1	1	0	0	0	0	0	0	0	0	NA	NA	NA	11	13	242	240	344	0	0	0	0	0	0	0	0	0
.	19.01.16-03.04.25-1-305770	87	7	7	6	0	6	595	5	5	0	0	NA	NA	NA	30	20	242	244	347	120	169	306	9	15	7	0.037	0.061	0.02
.	19.01.16-03.04.28-1-305776	115	8	8	3	0	3	600	7	7	0	0	NA	NA	NA	42	31	247	248	349	124	168	308	7	8	11	0.028	0.032	0.032
.	19.01.16-03.04.30-1-305777	151	14	14	3	0	2	628	13	13	0	0	NA	NA	NA	41	59	252	253	367	124	174	330	44	25	7	0.175	0.099	0.019
.	19.01.16-03.04.33-1-305780	174	9	9	1	0	1	623	8	8	0	0	NA	NA	NA	55	57	263	250	357	134	172	317	5	14	2	0.019	0.056	0.006
.	19.01.16-03.04.36-1-305783	34	1	1	1	0	1	0	0	0	0	0	NA	NA	NA	8	11	240	240	344	0	0	0	0	0	1	0	0	0.003
.	19.01.16-03.04.39-1-305786	92	6	6	1	0	1	604	4	4	0	0	NA	NA	NA	30	26	242	243	354	121	167	316	11	3	7	0.045	0.012	0.02
.	19.01.16-03.04.43-1-305791	62	2	2	0	0	0	451	1	1	0	0	NA	NA	NA	14	12	239	242	344	93	120	238	0	4	1	0	0.017	0.003
.	19.01.16-03.04.45-1-305795	117	10	10	3	0	3	598	9	9	0	0	NA	NA	NA	28	30	243	244	356	123	161	314	4	23	6	0.016	0.094	0.017
.	19.01.16-03.04.47-1-305798	91	4	4	2	0	1	610	2	2	0	0	NA	NA	NA	37	40	243	249	361	119	171	320	6	0	2	0.025	0	0.006
.	19.01.16-03.04.55-1-305803	118	8	8	4	0	4	597	6	6	0	0	NA	NA	NA	30	21	245	243	346	122	168	307	21	0	1	0.086	0	0.003
.	19.01.16-03.04.56-1-305805	31	1	1	0	0	0	0	0	0	0	0	NA	NA	NA	10	12	240	240	345	0	0	0	0	0	1	0	0	0.003
.	19.01.16-03.04.56-1-305806	146	7	7	1	0	1	618	6	6	0	0	NA	NA	NA	36	40	248	248	357	127	173	318	12	2	5	0.048	0.008	0.014
.	19.01.16-03.04.58-1-305808	179	13	13	3	0	2	623	12	12	0	0	NA	NA	NA	55	54	251	257	359	126	180	317	14	23	15	0.056	0.089	0.042
.	19.01.16-03.04.58-1-305809	33	1	1	0	0	0	0	0	0	0	0	NA	NA	NA	8	9	240	236	346	0	0	0	2	0	0	0.008	0	0
.	19.01.16-03.05.01-1-305811	85	3	3	2	0	1	593	2	2	0	0	NA	NA	NA	38	25	245	241	352	121	164	308	12	2	3	0.049	0.008	0.009
.	19.01.16-03.05.03-1-305814	264	77	77	27	0	21	646	69	69	0	0	NA	NA	NA	70	71	261	257	366	138	181	327	167	72	43	0.64	0.28	0.117
.	19.01.16-03.05.14-1-305815	151	5	5	2	0	2	617	4	4	0	0	NA	NA	NA	48	50	249	252	362	126	173	318	5	8	2	0.02	0.032	0.006
.	19.01.16-03.05.19-1-305834	153	14	14	7	0	6	612	11	11	0	0	NA	NA	NA	59	45	246	247	365	123	171	318	14	8	13	0.057	0.032	0.036
.	19.01.16-03.05.20-1-305835	94	6	6	2	0	2	596	5	5	0	0	NA	NA	NA	36	27	246	245	349	121	169	306	8	17	2	0.033	0.069	0.006
.	19.01.16-03.05.20-1-305836	367	33	33	13	0	9	670	29	29	0	0	NA	NA	NA	96	99	270	253	389	145	178	347	55	47	28	0.204	0.186	0.072
.	19.01.16-03.05.24-1-305839	37	1	1	1	0	1	0	0	0	0	0	NA	NA	NA	8	15	242	240	346	0	0	0	0	3	0	0	0.012	0
.	19.01.16-03.05.25-1-305840	192	28	28	9	0	7	642	25	25	0	0	NA	NA	NA	56	67	258	249	373	133	172	337	63	65	8	0.244	0.261	0.021
.	19.01.16-03.05.27-1-305842	144	7	7	2	0	2	608	6	6	0	0	NA	NA	NA	55	44	251	246	360	125	165	318	14	5	8	0.056	0.02	0.022
.	19.01.16-03.05.33-1-305843	90	4	4	3	0	3	596	3	3	0	0	NA	NA	NA	35	32	244	248	353	119	171	306	2	0	11	0.008	0	0.031
.	19.01.16-03.05.39-1-305851	209	25	25	8	0	6	649	23	23	0	0	NA	NA	NA	49	75	252	258	378	127	184	338	41	14	21	0.163	0.054	0.056
.	19.01.16-03.05.40-1-305853	32	1	1	1	0	1	0	0	0	0	0	NA	NA	NA	12	6	238	237	344	0	0	0	0	1	0	0	0.004	0
.	19.01.16-03.05.42-1-305857	161	16	16	7	0	6	620	15	15	0	0	NA	NA	NA	51	49	251	252	359	126	172	322	18	5	15	0.072	0.02	0.042
.	19.01.16-03.05.47-1-305863	90	5	5	1	0	1	611	4	4	0	0	NA	NA	NA	30	35	246	245	357	123	169	319	10	12	0	0.041	0.049	0
.	19.01.16-03.05.49-1-305867	117	15	15	4	0	4	596	13	13	0	0	NA	NA	NA	35	24	244	242	351	121	167	308	21	19	15	0.086	0.079	0.043
.	19.01.16-03.05.50-1-305868	92	3	3	0	0	0	617	2	2	0	0	NA	NA	NA	23	36	248	247	354	127	172	318	10	4	0	0.04	0.016	0
.	19.01.16-03.06.04-1-305875	62	2	2	1	0	0	602	1	1	0	0	NA	NA	NA	29	37	249	244	357	122	161	319	3	0	1	0.012	0	0.003
.	19.01.16-03.06.06-1-305876	33	1	1	0	0	0	0	0	0	0	0	NA	NA	NA	16	7	239	238	343	0	0	0	0	0	0	0	0	0
.	19.01.16-03.06.12-1-305879	92	4	4	2	0	2	606	3	3	0	0	NA	NA	NA	31	31	246	247	351	122	171	313	0	10	0	0	0.04	0
.	19.01.16-03.06.12-1-305880	30	1	1	0	0	0	0	0	0	0	0	NA	NA	NA	8	9	239	238	345	0	0	0	0	4	0	0	0.017	0
.	19.01.16-03.06.15-1-305882	153	6	6	0	0	0	613	5	5	0	0	NA	NA	NA	45	35	250	241	357	129	167	317	7	7	3	0.028	0.029	0.008
.	19.01.16-03.06.16-1-305883	35	1	1	0	0	0	0	0	0	0	0	NA	NA	NA	10	11	238	238	348	0	0	0	0	0	0	0	0	0
.	19.01.16-03.06.18-1-305890	67	2	2	1	0	1	554	1	1	0	0	NA	NA	NA	18	17	240	239	351	111	149	294	0	2	4	0	0.008	0.011
.	19.01.16-03.06.19-1-305910	206	17	17	7	0	4	625	13	13	0	0	NA	NA	NA	61	55	252	256	360	130	180	315	56	16	8	0.222	0.062	0.022
.	19.01.16-03.06.20-1-305915	224	17	17	7	0	6	653	14	14	0	0	NA	NA	NA	67	79	257	258	377	132	183	338	50	10	15	0.195	0.039	0.04
.	19.01.16-03.06.25-1-305917	91	5	5	1	0	1	611	4	4	0	0	NA	NA	NA	29	31	244	251	349	124	176	311	3	6	5	0.012	0.024	0.014
.	19.01.16-03.06.27-1-305918	95	9	9	2	0	2	601	8	8	0	0	NA	NA	NA	29	30	245	245	353	119	165	317	15	0	7	0.061	0	0.02
.	19.01.16-03.06.31-1-305923	91	4	4	2	0	1	610	2	2	0	0	NA	NA	NA	31	35	247	250	351	124	174	312	8	3	6	0.032	0.012	0.017
.	19.01.16-03.06.31-1-305924	94	5	5	1	0	1	591	4	4	0	0	NA	NA	NA	37	25	243	241	354	117	165	309	5	0	5	0.021	0	0.014
.	19.01.16-03.06.41-1-305935	85	3	3	0	0	0	604	2	2	0	0	NA	NA	NA	17	28	247	241	353	122	167	315	4	0	2	0.016	0	0.006
.	19.01.16-03.06.43-1-305937	94	4	4	0	0	0	587	3	3	0	0	NA	NA	NA	30	17	241	242	347	116	166	305	2	5	7	0.008	0.021	0.02
.	19.01.16-03.06.47-1-305942	155	14	14	9	0	6	624	11	11	0	0	NA	NA	NA	51	49	245	251	366	120	177	327	43	3	7	0.176	0.012	0.019
.	19.01.16-03.06.49-1-305945	122	11	11	4	0	2	609	9	9	0	0	NA	NA	NA	41	36	250	245	354	126	168	315	23	25	7	0.092	0.102	0.02
.	19.01.16-03.06.50-1-305947	33	1	1	1	0	1	0	0	0	0	0	NA	NA	NA	6	16	241	241	347	0	0	0	0	1	0	0	0.004	0
.	19.01.16-03.06.53-1-305950	62	5	5	1	0	1	585	4	4	0	0	NA	NA	NA	23	19	240	244	348	116	165	304	10	1	10	0.042	0.004	0.029
.	19.01.16-03.06.53-1-305951	61	2	2	0	0	0	593	1	1	0	0	NA	NA	NA	27	25	241	248	349	119	170	304	0	3	1	0	0.012	0.003
.	19.01.16-03.06.55-1-305955	31	1	1	0	0	0	0	0	0	0	0	NA	NA	NA	10	5	237	236	345	0	0	0	0	0	1	0	0	0.003
.	19.01.16-03.06.56-1-305958	439	30	30	11	0	8	699	27	27	0	0	NA	NA	NA	127	123	268	267	401	144	192	363	55	67	4	0.205	0.251	0.01
.	19.01.16-03.06.58-1-305959	169	14	14	6	0	2	642	12	12	0	0	NA	NA	NA	52	65	249	262	367	128	183	331	37	28	1	0.149	0.107	0.003
.	19.01.16-03.06.58-1-305960	145	20	20	5	0	4	620	18	18	0	0	NA	NA	NA	56	53	253	253	360	127	175	318	13	28	8	0.051	0.111	0.022
.	19.01.16-03.06.58-1-305961	61	4	4	0	0	0	591	3	3	0	0	NA	NA	NA	18	17	243	240	347	120	163	308	1	9	2	0.004	0.038	0.006
.	19.01.16-03.07.07-1-305964	92	3	3	2	0	2	596	2	2	0	0	NA	NA	NA	38	31	246	243	355	120	166	310	0	4	2	0	0.016	0.006
.	19.01.16-03.07.10-1-305967	117	5	5	1	0	0	610	3	3	0	0	NA	NA	NA	41	45	249	253	356	123	172	315	13	4	2	0.052	0.016	0.006
.	19.01.16-03.07.12-1-305970	37	1	1	1	0	1	0	0	0	0	0	NA	NA	NA	5	9	238	238	346	0	0	0	0	1	0	0	0.004	0
.	19.01.16-03.07.16-1-305971	35	1	1	0	0	0	0	0	0	0	0	NA	NA	NA	14	12	238	239	348	0	0	0	3	0	0	0.013	0	0
.	19.01.16-03.07.16-1-305972	31	1	1	0	0	0	0	0	0	0	0	NA	NA	NA	6	11	241	239	344	0	0	0	0	0	1	0	0	0.003
.	19.01.16-03.07.16-1-305973	122	8	8	1	0	1	595	7	7	0	0	NA	NA	NA	42	22	243	246	346	122	168	305	1	10	6	0.004	0.041	0.017
.	19.01.16-03.07.18-1-305978	33	1	1	0	0	0	0	0	0	0	0	NA	NA	NA	5	8	238	240	343	0	0	0	0	0	0	0	0	0
.	19.01.16-03.07.18-1-305979	175	16	16	3	0	3	614	15	15	0	0	NA	NA	NA	44	40	255	241	357	130	165	319	47	12	6	0.184	0.05	0.017
.	19.01.16-03.07.20-1-305997	83	4	4	0	0	0	595	3	3	0	0	NA	NA	NA	42	31	245	243	356	118	164	313	0	7	3	0	0.029	0.008
.	19.01.16-03.07.22-1-305998	84	6	6	0	0	0	602	5	5	0	0	NA	NA	NA	34	39	253	245	354	124	168	310	0	10	8	0	0.041	0.023
.	19.01.16-03.07.26-1-306000	212	37	37	8	0	5	612	34	34	0	0	NA	NA	NA	67	53	255	250	361	128	169	315	65	33	40	0.255	0.132	0.111
.	19.01.16-03.07.29-1-306002	325	45	45	10	0	9	634	41	41	0	0	NA	NA	NA	80	66	258	252	369	131	175	328	97	45	29	0.376	0.179	0.079
.	19.01.16-03.07.30-1-306003	123	4	4	3	0	2	621	3	3	0	0	NA	NA	NA	40	50	254	249	360	131	170	320	10	5	3	0.039	0.02	0.008
.	19.01.16-03.07.36-1-306006	95	8	8	6	0	2	615	7	7	0	0	NA	NA	NA	30	38	247	248	356	125	172	318	33	0	4	0.134	0	0.011
.	19.01.16-03.07.37-1-306012	88	4	4	1	0	1	598	3	3	0	0	NA	NA	NA	27	29	245	246	351	121	170	307	2	0	15	0.008	0	0.043
.	19.01.16-03.07.43-1-306019	33	1	1	1	0	1	0	0	0	0	0	NA	NA	NA	7	10	239	238	346	0	0	0	0	0	1	0	0	0.003
.	19.01.16-03.07.46-1-306022	68	2	2	3	0	2	583	1	1	0	0	NA	NA	NA	35	21	244	243	347	119	162	302	0	7	0	0	0.029	0
.	19.01.16-03.07.46-1-306023	64	2	2	0	0	0	299	1	1	0	0	NA	NA	NA	13	12	240	241	344	66	82	151	0	0	3	0	0	0.009
.	19.01.16-03.07.48-1-306028	183	31	31	5	0	4	630	28	28	0	0	NA	NA	NA	56	60	256	247	370	130	170	330	44	30	35	0.172	0.121	0.095
.	19.01.16-03.07.53-1-306030	63	2	2	1	0	1	613	1	1	0	0	NA	NA	NA	19	37	246	245	359	124	170	319	1	0	1	0.004	0	0.003
.	19.01.16-03.07.55-1-306033	35	1	1	0	0	0	0	0	0	0	0	NA	NA	NA	1	13	239	240	347	0	0	0	0	0	0	0	0	0
.	19.01.16-03.07.57-1-306037	354	52	52	12	0	8	680	49	49	0	0	NA	NA	NA	107	113	269	266	391	144	189	347	110	81	17	0.409	0.305	0.043
.	19.01.16-03.07.58-1-306038	34	1	1	0	0	0	0	0	0	0	0	NA	NA	NA	5	7	236	238	346	0	0	0	0	0	1	0	0	0.003
.	19.01.16-03.07.59-1-306039	94	6	6	3	0	3	600	5	5	0	0	NA	NA	NA	30	34	245	241	361	121	162	317	3	2	10	0.012	0.008	0.028
.	19.01.16-03.07.59-1-306040	37	1	1	0	0	0	0	0	0	0	0	NA	NA	NA	4	17	239	243	348	0	0	0	0	0	2	0	0	0.006
.	19.01.16-03.08.00-1-306041	59	2	2	0	0	0	199	1	1	0	0	NA	NA	NA	17	17	238	243	349	43	58	98	0	4	1	0	0.016	0.003
.	19.01.16-03.08.02-1-306042	60	3	3	1	0	1	607	2	2	0	0	NA	NA	NA	25	33	242	242	362	119	166	322	0	3	2	0	0.012	0.006
.	19.01.16-03.08.08-1-306044	151	21	21	4	0	2	617	20	20	0	0	NA	NA	NA	51	44	242	253	362	120	176	321	37	23	10	0.153	0.091	0.028
.	19.01.16-03.08.10-1-306046	59	2	2	0	0	0	604	1	1	0	0	NA	NA	NA	22	30	243	243	357	122	165	317	0	0	12	0	0	0.034
.	19.01.16-03.08.18-1-306068	202	34	34	7	0	6	623	32	32	0	0	NA	NA	NA	78	56	254	251	364	129	176	318	72	49	14	0.283	0.195	0.038
.	19.01.16-03.08.19-1-306069	62	5	5	1	0	1	601	4	4	0	0	NA	NA	NA	25	34	245	244	358	120	168	313	1	8	2	0.004	0.033	0.006
.	19.01.16-03.08.21-1-306070	184	7	7	2	0	1	641	5	5	0	0	NA	NA	NA	67	70	255	260	368	132	182	327	12	2	3	0.047	0.008	0.008
.	19.01.16-03.08.25-1-306072	122	13	13	5	0	5	608	12	12	0	0	NA	NA	NA	30	33	245	247	354	123	170	315	15	5	11	0.061	0.02	0.031
.	19.01.16-03.08.32-1-306078	175	14	14	3	0	1	626	13	13	0	0	NA	NA	NA	48	56	251	253	365	128	175	323	17	23	10	0.068	0.091	0.027
.	19.01.16-03.08.35-1-306079	35	1	1	1	0	1	0	0	0	0	0	NA	NA	NA	9	20	244	243	346	0	0	0	0	0	3	0	0	0.009
.	19.01.16-03.08.36-1-306080	61	2	2	0	0	0	595	1	1	0	0	NA	NA	NA	26	18	241	240	350	119	166	310	0	2	3	0	0.008	0.009
.	19.01.16-03.08.39-1-306084	149	9	9	4	0	4	621	7	7	0	0	NA	NA	NA	47	51	246	253	365	123	176	322	6	8	10	0.024	0.032	0.027
.	19.01.16-03.08.40-1-306087	93	3	3	1	0	0	607	2	2	0	0	NA	NA	NA	25	30	246	243	354	123	168	316	1	4	2	0.004	0.016	0.006
.	19.01.16-03.08.43-1-306091	38	1	1	0	0	0	0	0	0	0	0	NA	NA	NA	12	10	239	238	346	0	0	0	0	0	0	0	0	0
.	19.01.16-03.08.46-1-306095	91	3	3	2	0	1	601	2	2	0	0	NA	NA	NA	27	27	243	244	353	121	169	311	2	2	4	0.008	0.008	0.011
.	19.01.16-03.08.50-1-306100	62	3	3	0	0	0	600	2	2	0	0	NA	NA	NA	18	25	241	245	352	119	168	313	0	3	7	0	0.012	0.02
.	19.01.16-03.08.52-1-306102	167	15	15	3	0	2	616	12	12	0	0	NA	NA	NA	52	43	249	246	361	126	169	321	19	10	7	0.076	0.041	0.019
.	19.01.16-03.08.57-1-306107	59	2	2	1	0	1	401	1	1	0	0	NA	NA	NA	18	18	242	240	349	81	117	203	3	3	0	0.012	0.012	0
.	19.01.16-03.09.02-1-306109	148	15	15	1	0	1	612	12	12	0	0	NA	NA	NA	48	42	247	249	359	123	169	320	22	14	13	0.089	0.056	0.036
.	19.01.16-03.09.04-1-306110	120	7	7	2	0	2	601	6	6	0	0	NA	NA	NA	33	35	251	245	352	126	167	308	2	5	7	0.008	0.02	0.02
.	19.01.16-03.09.04-1-306111	64	3	3	1	0	1	600	2	2	0	0	NA	NA	NA	26	30	242	248	353	117	170	313	4	1	0	0.017	0.004	0
.	19.01.16-03.09.10-1-306112	118	13	13	3	0	2	608	11	11	0	0	NA	NA	NA	38	35	243	249	356	121	174	313	9	17	11	0.037	0.068	0.031
.	19.01.16-03.09.14-1-306114	61	2	2	0	0	0	599	1	1	0	0	NA	NA	NA	33	27	245	243	352	122	172	305	3	0	2	0.012	0	0.006
.	19.01.16-03.09.16-1-306115	236	31	31	12	0	8	628	26	26	0	0	NA	NA	NA	70	62	252	254	369	126	177	325	97	31	10	0.385	0.122	0.027
.	19.01.16-03.09.16-1-306116	232	31	31	9	0	7	630	28	28	0	0	NA	NA	NA	59	57	246	255	369	127	176	327	66	28	10	0.268	0.11	0.027
.	19.01.16-03.09.20-1-306136	147	11	11	2	0	2	624	10	10	0	0	NA	NA	NA	56	61	258	251	365	129	174	321	13	6	21	0.05	0.024	0.058
.	19.01.16-03.09.25-1-306137	178	19	19	3	0	3	632	17	17	0	0	NA	NA	NA	63	70	255	255	373	129	179	324	22	20	5	0.086	0.078	0.013
.	19.01.16-03.09.31-1-306138	148	7	7	3	0	2	603	6	6	0	0	NA	NA	NA	53	36	242	248	359	121	169	313	15	11	1	0.062	0.044	0.003
.	19.01.16-03.09.32-1-306139	87	4	4	1	0	1	585	3	3	0	0	NA	NA	NA	34	19	239	240	353	116	164	305	8	0	2	0.033	0	0.006
.	19.01.16-03.09.37-1-306143	87	3	3	1	0	1	606	2	2	0	0	NA	NA	NA	21	28	242	244	355	123	168	315	0	9	4	0	0.037	0.011
.	19.01.16-03.09.42-1-306154	87	4	4	1	0	1	600	2	2	0	0	NA	NA	NA	44	33	242	248	356	119	172	309	1	6	4	0.004	0.024	0.011
.	19.01.16-03.09.50-1-306165	62	4	4	1	0	0	594	3	3	0	0	NA	NA	NA	25	22	242	242	351	117	168	309	2	0	7	0.008	0	0.02
.	19.01.16-03.09.53-1-306170	158	14	14	5	0	5	625	12	12	0	0	NA	NA	NA	50	51	253	248	363	127	173	325	21	6	23	0.083	0.024	0.063
.	19.01.16-03.09.53-1-306171	286	29	29	9	0	2	653	27	27	0	0	NA	NA	NA	92	88	257	267	377	134	186	333	75	23	27	0.292	0.086	0.072
.	19.01.16-03.09.53-1-306173	32	1	1	0	0	0	0	0	0	0	0	NA	NA	NA	12	11	239	238	347	0	0	0	0	1	0	0	0.004	0
.	19.01.16-03.09.56-1-306178	93	4	4	0	0	0	599	3	3	0	0	NA	NA	NA	21	24	241	245	351	120	165	314	0	11	5	0	0.045	0.014
.	19.01.16-03.09.59-1-306181	253	42	42	11	0	7	642	38	38	0	0	NA	NA	NA	72	67	256	258	366	133	182	327	97	34	24	0.379	0.132	0.066
.	19.01.16-03.09.59-1-306182	290	24	24	10	0	7	651	21	21	0	0	NA	NA	NA	90	82	258	260	377	133	179	339	57	30	15	0.221	0.115	0.04
.	19.01.16-03.10.06-1-306193	31	1	1	1	0	1	0	0	0	0	0	NA	NA	NA	10	10	237	237	349	0	0	0	0	0	0	0	0	0
.	19.01.16-03.10.09-1-306194	151	15	15	4	0	3	626	13	13	0	0	NA	NA	NA	34	57	252	248	370	128	169	329	19	3	17	0.075	0.012	0.046
.	19.01.16-03.10.10-1-306195	120	5	5	2	0	1	599	4	4	0	0	NA	NA	NA	38	32	247	246	352	122	168	309	3	12	2	0.012	0.049	0.006
.	19.01.16-03.10.12-1-306196	63	2	2	0	0	0	597	1	1	0	0	NA	NA	NA	22	24	242	246	349	118	171	308	0	6	0	0	0.024	0
.	19.01.16-03.10.14-1-306198	93	5	5	0	0	0	601	4	4	0	0	NA	NA	NA	34	30	247	242	354	123	163	315	4	6	1	0.016	0.025	0.003
.	19.01.16-03.10.26-1-306219	99	3	3	1	0	1	598	2	2	0	0	NA	NA	NA	26	23	242	245	349	123	166	309	5	0	1	0.021	0	0.003
.	19.01.16-03.10.26-1-306220	87	6	6	0	0	0	604	5	5	0	0	NA	NA	NA	30	29	246	244	352	124	170	310	3	3	8	0.012	0.012	0.023
.	19.01.16-03.10.27-1-306222	86	4	4	2	0	2	595	3	3	0	0	NA	NA	NA	42	29	245	241	356	121	162	312	0	9	2	0	0.037	0.006
.	19.01.16-03.10.31-1-306227	35	1	1	0	0	0	0	0	0	0	0	NA	NA	NA	11	15	240	239	349	0	0	0	0	0	0	0	0	0
.	19.01.16-03.10.34-1-306228	294	56	56	17	0	15	657	53	53	0	0	NA	NA	NA	98	87	259	259	382	135	181	341	138	47	32	0.533	0.181	0.084
.	19.01.16-03.10.35-1-306229	60	3	3	0	0	0	602	2	2	0	0	NA	NA	NA	21	28	246	245	350	123	167	312	4	0	4	0.016	0	0.011
.	19.01.16-03.10.41-1-306235	91	3	3	1	0	1	601	2	2	0	0	NA	NA	NA	18	20	239	247	347	119	173	309	3	1	4	0.013	0.004	0.012
.	19.01.16-03.10.42-1-306236	151	6	6	0	0	0	622	4	4	0	0	NA	NA	NA	54	54	250	252	365	125	173	324	11	2	5	0.044	0.008	0.014
.	19.01.16-03.10.43-1-306239	63	2	2	0	0	0	599	1	1	0	0	NA	NA	NA	26	32	243	247	355	119	169	311	2	0	1	0.008	0	0.003
.	19.01.16-03.10.49-1-306247	155	19	19	4	0	4	626	16	16	0	0	NA	NA	NA	52	56	243	255	371	122	177	327	29	20	21	0.119	0.078	0.057
.	19.01.16-03.10.50-1-306248	271	54	54	22	0	14	652	49	49	0	0	NA	NA	NA	72	80	263	261	369	137	186	329	98	60	31	0.373	0.23	0.084
.	19.01.16-03.10.58-1-306255	159	11	11	1	0	1	611	6	6	0	0	NA	NA	NA	43	37	250	246	354	127	170	314	24	11	6	0.096	0.045	0.017
.	19.01.16-03.11.00-1-306256	34	1	1	0	0	0	0	0	0	0	0	NA	NA	NA	12	7	238	238	344	0	0	0	0	0	0	0	0	0
.	19.01.16-03.11.03-1-306257	62	4	4	2	0	2	593	3	3	0	0	NA	NA	NA	28	20	238	244	351	117	165	311	9	0	4	0.038	0	0.011
.	19.01.16-03.11.03-1-306258	32	1	1	0	0	0	0	0	0	0	0	NA	NA	NA	1	10	239	239	345	0	0	0	0	0	0	0	0	0
.	19.01.16-03.11.05-1-306259	174	11	11	5	0	4	621	10	10	0	0	NA	NA	NA	61	53	250	254	362	131	174	316	13	13	16	0.052	0.051	0.044
.	19.01.16-03.11.06-1-306260	179	16	16	3	0	2	622	13	13	0	0	NA	NA	NA	53	55	258	255	355	130	176	316	35	15	1	0.136	0.059	0.003
.	19.01.16-03.11.09-1-306261	234	23	23	5	0	5	649	22	22	0	0	NA	NA	NA	71	81	257	261	376	131	183	335	29	24	10	0.113	0.092	0.027
.	19.01.16-03.11.18-1-306265	62	5	5	0	0	0	599	4	4	0	0	NA	NA	NA	19	27	251	240	349	125	165	309	2	5	4	0.008	0.021	0.011
.	19.01.16-03.11.24-1-306284	179	24	24	6	0	4	618	20	20	0	0	NA	NA	NA	50	44	247	253	357	124	176	318	62	29	9	0.251	0.115	0.025
.	19.01.16-03.11.34-1-306286	96	4	4	1	0	1	604	3	3	0	0	NA	NA	NA	37	33	249	242	355	125	164	315	0	9	12	0	0.037	0.034
.	19.01.16-03.11.34-1-306288	153	21	21	6	0	4	629	20	20	0	0	NA	NA	NA	46	57	247	255	368	124	176	329	60	19	9	0.243	0.075	0.024
.	19.01.16-03.11.34-1-306289	291	56	56	17	0	11	650	52	52	0	0	NA	NA	NA	86	80	259	257	377	134	182	334	113	35	34	0.436	0.136	0.09
.	19.01.16-03.11.35-1-306290	234	36	36	14	0	10	629	34	34	0	0	NA	NA	NA	75	64	255	250	372	129	173	327	87	35	22	0.341	0.14	0.059
.	19.01.16-03.11.45-1-306308	32	1	1	0	0	0	0	0	0	0	0	NA	NA	NA	7	2	237	236	342	0	0	0	0	0	0	0	0	0
.	19.01.16-03.11.47-1-306313	62	2	2	1	0	1	150	1	1	0	0	NA	NA	NA	19	16	237	242	350	30	44	76	0	0	1	0	0	0.003
.	19.01.16-03.11.50-1-306315	33	1	1	0	0	0	0	0	0	0	0	NA	NA	NA	7	4	239	237	341	0	0	0	0	0	0	0	0	0
.	19.01.16-03.11.53-1-306319	33	1	1	0	0	0	0	0	0	0	0	NA	NA	NA	10	10	239	237	347	0	0	0	0	2	0	0	0.008	0
.	19.01.16-03.11.56-1-306323	93	3	3	0	0	0	590	2	2	0	0	NA	NA	NA	41	20	241	242	350	119	167	304	6	0	6	0.025	0	0.017
.	19.01.16-03.11.56-1-306324	36	1	1	1	0	1	0	0	0	0	0	NA	NA	NA	14	15	239	239	350	0	0	0	0	0	1	0	0	0.003
.	19.01.16-03.12.00-1-306326	182	23	23	9	0	6	629	22	22	0	0	NA	NA	NA	46	53	250	253	363	128	179	322	56	26	22	0.224	0.103	0.061
.	19.01.16-03.12.00-1-306327	120	8	8	1	0	1	596	6	6	0	0	NA	NA	NA	37	30	245	245	353	117	170	309	2	2	8	0.008	0.008	0.023
.	19.01.16-03.12.06-1-306329	211	22	22	5	0	3	630	20	20	0	0	NA	NA	NA	56	53	252	253	361	127	181	322	64	30	7	0.254	0.119	0.019
.	19.01.16-03.12.12-1-306331	62	2	2	0	0	0	595	1	1	0	0	NA	NA	NA	21	16	242	241	346	119	168	308	0	13	0	0	0.054	0
.	19.01.16-03.12.14-1-306332	250	25	25	12	0	7	656	21	21	0	0	NA	NA	NA	74	86	254	270	375	132	189	335	39	31	19	0.154	0.115	0.051
.	19.01.16-03.12.17-1-306334	63	2	2	0	0	0	403	1	1	0	0	NA	NA	NA	13	18	244	241	346	77	107	219	3	2	0	0.012	0.008	0
.	19.01.16-03.12.22-1-306358	38	1	1	0	0	0	0	0	0	0	0	NA	NA	NA	10	11	239	241	344	0	0	0	0	0	1	0	0	0.003
.	19.01.16-03.12.25-1-306359	177	37	37	9	0	7	639	32	32	0	0	NA	NA	NA	49	67	262	253	365	136	176	327	62	75	15	0.237	0.296	0.041
.	19.01.16-03.12.27-1-306360	61	4	4	0	0	0	587	3	3	0	0	NA	NA	NA	23	18	241	241	349	116	163	308	4	8	0	0.017	0.033	0
.	19.01.16-03.12.29-1-306363	33	1	1	0	0	0	0	0	0	0	0	NA	NA	NA	7	12	241	239	345	0	0	0	0	6	0	0	0.025	0
.	19.01.16-03.12.32-1-306370	30	1	1	0	0	0	0	0	0	0	0	NA	NA	NA	15	3	236	239	341	0	0	0	0	0	2	0	0	0.006
.	19.01.16-03.12.35-1-306371	64	3	3	0	0	0	603	2	2	0	0	NA	NA	NA	21	35	247	250	351	122	171	310	3	5	0	0.012	0.02	0
.	19.01.16-03.12.35-1-306372	151	13	13	2	0	2	632	12	12	0	0	NA	NA	NA	48	66	258	258	363	129	180	323	27	9	3	0.105	0.035	0.008
.	19.01.16-03.12.42-1-306379	34	1	1	0	0	0	0	0	0	0	0	NA	NA	NA	10	6	238	237	344	0	0	0	0	0	0	0	0	0
.	19.01.16-03.12.43-1-306380	89	5	5	0	0	0	578	2	2	0	0	NA	NA	NA	32	15	244	237	347	116	161	301	7	2	3	0.029	0.008	0.009
.	19.01.16-03.12.44-1-306383	90	3	3	2	0	2	593	2	2	0	0	NA	NA	NA	29	23	242	241	353	120	164	309	8	8	0	0.033	0.033	0
.	19.01.16-03.12.47-1-306387	94	7	7	2	0	2	607	5	5	0	0	NA	NA	NA	32	33	246	249	351	122	173	312	5	13	6	0.02	0.052	0.017
.	19.01.16-03.12.51-1-306392	143	14	14	3	0	3	612	13	13	0	0	NA	NA	NA	37	39	250	246	356	125	168	319	27	15	10	0.108	0.061	0.028
.	19.01.16-03.12.56-1-306397	91	5	5	0	0	0	604	3	3	0	0	NA	NA	NA	35	32	246	246	353	123	170	311	4	4	5	0.016	0.016	0.014
.	19.01.16-03.12.57-1-306399	59	2	2	0	0	0	253	1	1	0	0	NA	NA	NA	13	14	241	237	349	51	66	136	4	0	0	0.017	0	0
.	19.01.16-03.12.58-1-306400	36	1	1	0	0	0	0	0	0	0	0	NA	NA	NA	8	8	241	237	343	0	0	0	4	0	0	0.017	0	0
.	19.01.16-03.12.59-1-306401	32	1	1	0	0	0	0	0	0	0	0	NA	NA	NA	9	7	238	239	343	0	0	0	0	0	0	0	0	0
.	19.01.16-03.13.01-1-306403	32	1	1	0	0	0	0	0	0	0	0	NA	NA	NA	7	13	240	240	346	0	0	0	0	0	0	0	0	0
.	19.01.16-03.13.02-1-306404	175	52	52	16	0	11	626	45	45	0	0	NA	NA	NA	50	54	245	255	367	122	179	325	87	43	27	0.355	0.169	0.074
.	19.01.16-03.13.02-1-306405	122	8	8	4	0	1	607	7	7	0	0	NA	NA	NA	39	37	251	245	354	126	168	313	15	28	0	0.06	0.114	0
.	19.01.16-03.13.03-1-306406	203	13	13	1	0	1	630	11	11	0	0	NA	NA	NA	90	68	263	254	364	137	177	316	12	16	6	0.046	0.063	0.016
.	19.01.16-03.13.05-1-306407	63	2	2	0	0	0	603	1	1	0	0	NA	NA	NA	22	26	243	244	352	122	168	313	0	0	7	0	0	0.02
.	19.01.16-03.13.07-1-306408	68	2	2	0	0	0	604	1	1	0	0	NA	NA	NA	26	36	248	244	357	122	168	314	1	0	3	0.004	0	0.008
.	19.01.16-03.13.16-1-306410	91	4	4	0	0	0	617	3	3	0	0	NA	NA	NA	35	49	249	252	361	125	174	318	5	6	1	0.02	0.024	0.003
.	19.01.16-03.13.20-1-306432	120	6	6	1	0	1	607	4	4	0	0	NA	NA	NA	29	35	248	245	355	124	170	313	11	10	4	0.044	0.041	0.011
.	19.01.16-03.13.20-1-306433	91	10	10	4	0	3	604	8	8	0	0	NA	NA	NA	26	31	246	243	355	122	168	314	1	11	17	0.004	0.045	0.048
.	19.01.16-03.13.22-1-306434	33	1	1	0	0	0	0	0	0	0	0	NA	NA	NA	10	10	238	239	346	0	0	0	0	0	0	0	0	0
[truncated: 1 more rows]
