# Supplementary material for: Modelling targeted rabies vaccination strategies for a domestic dog population with heterogeneous roaming patterns
Source: PLoS Negl Trop Dis. 2019 Jul 8;13(7):e0007582. doi: 10.1371/journal.pntd.0007582 (PMC6638970; doi:10.1371/journal.pntd.0007582)
Supplement: S1 Zip file folder — The files contain a summary for each simulation for its respective scenario. The files are named first with the population structure (FP, ED, RD, SD) and then the specific vaccination strategy used for that scenario. (ZIP) [file pntd.0007582.s002.zip › Supp_Files/FP_E0.5_R0.9_S0.5_all_measuresReport.txt]

scenario	iteration	duration	tot_deaths	rabid_dogs	moved	mov_DK	movInfect	n_vacc	n_cull	detDogs_cull	contDogs_cull	reactCull	preemptVaccCov_dogLevel	reactVaccCov_dogLevel	mean_Rt	non_rabid_dead	born	nb_in_exp_cat	nb_in_roam_cat	nb_stayhome	nb_exp_vacc	nb_roam_vacc	nb_stayhome_vacc	nb_contacting_explorer	nb_contacting_roamer	nb_contacting_stayhome	contact_per_explorer	contact_per_roamer	contact_per_stayhome
.	19.01.16-01.33.44-1-112689	118	11	11	5	0	4	521	10	10	0	0	NA	NA	NA	37	37	242	250	358	118	222	181	10	14	9	0.041	0.056	0.025
.	19.01.16-01.33.44-1-112690	209	17	17	4	0	3	533	13	13	0	0	NA	NA	NA	47	47	249	250	361	126	224	183	18	9	24	0.072	0.036	0.066
.	19.01.16-01.33.44-1-112691	100	7	7	0	0	0	519	4	4	0	0	NA	NA	NA	38	39	251	248	353	124	220	175	5	8	5	0.02	0.032	0.014
.	19.01.16-01.33.44-1-112692	242	55	55	3	0	3	566	53	53	0	0	NA	NA	NA	76	90	262	266	375	133	239	194	80	20	48	0.305	0.075	0.128
.	19.01.16-01.33.44-1-112693	149	15	15	7	0	5	537	13	13	0	0	NA	NA	NA	32	50	247	250	366	126	225	186	27	19	27	0.109	0.076	0.074
.	19.01.16-01.33.44-1-112694	61	3	3	0	0	0	250	2	2	0	0	NA	NA	NA	24	16	239	241	349	65	106	79	2	1	0	0.008	0.004	0
.	19.01.16-01.33.44-1-112695	93	6	6	3	0	2	523	4	4	0	0	NA	NA	NA	27	35	243	249	356	121	220	182	14	0	16	0.058	0	0.045
.	19.01.16-01.33.44-1-112696	114	5	5	2	0	2	517	4	4	0	0	NA	NA	NA	43	40	246	244	363	121	217	179	4	2	8	0.016	0.008	0.022
.	19.01.16-01.33.59-1-112714	248	28	28	5	0	3	554	24	24	0	0	NA	NA	NA	80	75	255	258	375	132	228	194	65	20	29	0.255	0.078	0.077
.	19.01.16-01.34.03-1-112715	38	1	1	0	0	0	0	0	0	0	0	NA	NA	NA	12	7	239	237	344	0	0	0	0	0	1	0	0	0.003
.	19.01.16-01.34.05-1-112716	260	38	38	12	0	10	547	34	34	0	0	NA	NA	NA	86	67	256	250	374	133	223	191	44	40	25	0.172	0.16	0.067
.	19.01.16-01.34.07-1-112719	57	2	2	0	0	0	499	1	1	0	0	NA	NA	NA	31	22	245	240	350	121	210	168	0	0	2	0	0	0.006
.	19.01.16-01.34.07-1-112720	31	1	1	1	0	1	0	0	0	0	0	NA	NA	NA	6	5	237	239	342	0	0	0	0	0	0	0	0	0
.	19.01.16-01.34.10-1-112724	171	17	17	4	0	3	525	14	14	0	0	NA	NA	NA	58	45	252	252	354	125	223	177	18	13	17	0.071	0.052	0.048
.	19.01.16-01.34.10-1-112725	177	12	12	4	0	4	539	10	10	0	0	NA	NA	NA	48	59	255	258	359	127	230	182	10	2	28	0.039	0.008	0.078
.	19.01.16-01.34.16-1-112734	382	70	70	21	0	16	564	58	58	0	0	NA	NA	NA	104	81	259	263	372	135	235	194	83	22	91	0.32	0.084	0.245
.	19.01.16-01.34.18-1-112737	96	4	4	0	0	0	505	3	3	0	0	NA	NA	NA	32	21	242	242	350	118	213	174	1	3	6	0.004	0.012	0.017
.	19.01.16-01.34.19-1-112738	126	6	6	2	0	2	514	5	5	0	0	NA	NA	NA	45	35	248	245	355	122	215	177	2	4	15	0.008	0.016	0.042
.	19.01.16-01.34.33-1-112743	229	35	35	7	0	6	548	30	30	0	0	NA	NA	NA	69	62	255	255	365	133	227	188	77	21	23	0.302	0.082	0.063
.	19.01.16-01.34.39-1-112744	31	1	1	0	0	0	0	0	0	0	0	NA	NA	NA	11	4	237	237	343	0	0	0	0	0	0	0	0	0
.	19.01.16-01.34.40-1-112745	66	2	2	1	0	1	512	1	1	0	0	NA	NA	NA	21	29	242	246	354	120	218	174	4	0	1	0.017	0	0.003
.	19.01.16-01.34.41-1-112746	65	4	4	1	0	1	513	2	2	0	0	NA	NA	NA	33	35	248	243	357	122	217	174	0	8	0	0	0.033	0
.	19.01.16-01.34.42-1-112747	121	7	7	1	0	1	504	6	6	0	0	NA	NA	NA	39	20	242	243	348	121	213	170	20	3	3	0.083	0.012	0.009
.	19.01.16-01.34.53-1-112748	500	56	56	16	0	12	631	51	51	0	0	NA	NA	NA	137	149	277	270	415	156	244	231	95	24	50	0.343	0.089	0.12
.	19.01.16-01.34.54-1-112749	181	10	10	4	0	3	559	9	9	0	0	NA	NA	NA	45	77	257	257	376	133	228	198	13	5	16	0.051	0.019	0.043
.	19.01.16-01.34.54-1-112750	32	1	1	0	0	0	0	0	0	0	0	NA	NA	NA	6	11	238	240	346	0	0	0	0	0	2	0	0	0.006
.	19.01.16-01.34.57-1-112751	151	14	14	0	0	0	524	12	12	0	0	NA	NA	NA	49	48	246	245	370	124	212	188	17	17	16	0.069	0.069	0.043
.	19.01.16-01.34.58-1-112767	92	7	7	2	0	1	513	4	4	0	0	NA	NA	NA	23	27	239	246	355	118	221	174	4	0	9	0.017	0	0.025
.	19.01.16-01.35.03-1-112770	96	11	11	2	0	2	518	10	10	0	0	NA	NA	NA	39	38	250	244	357	125	212	181	12	0	20	0.048	0	0.056
.	19.01.16-01.35.08-1-112774	34	1	1	0	0	0	0	0	0	0	0	NA	NA	NA	11	5	237	237	344	0	0	0	0	0	2	0	0	0.006
.	19.01.16-01.35.12-1-112779	34	1	1	0	0	0	0	0	0	0	0	NA	NA	NA	10	10	241	238	344	0	0	0	0	0	0	0	0	0
.	19.01.16-01.35.15-1-112786	386	46	46	13	0	9	593	41	41	0	0	NA	NA	NA	98	106	271	259	389	149	235	209	75	35	48	0.277	0.135	0.123
.	19.01.16-01.35.15-1-112787	89	3	3	1	0	1	511	2	2	0	0	NA	NA	NA	28	29	245	244	353	122	218	171	0	4	4	0	0.016	0.011
.	19.01.16-01.35.22-1-112791	88	4	4	2	0	1	507	3	3	0	0	NA	NA	NA	31	31	241	246	357	115	214	178	7	0	4	0.029	0	0.011
.	19.01.16-01.35.25-1-112795	61	2	2	0	0	0	202	1	1	0	0	NA	NA	NA	18	12	240	240	345	44	88	70	1	0	0	0.004	0	0
.	19.01.16-01.35.29-1-112796	120	13	13	2	0	2	526	12	12	0	0	NA	NA	NA	29	35	247	245	356	125	219	182	25	1	10	0.101	0.004	0.028
.	19.01.16-01.35.29-1-112797	315	65	65	27	0	22	584	62	62	0	0	NA	NA	NA	74	102	266	269	380	143	241	200	115	44	51	0.432	0.164	0.134
.	19.01.16-01.35.32-1-112798	219	12	12	1	0	1	532	10	10	0	0	NA	NA	NA	66	52	249	253	363	128	219	185	21	8	8	0.084	0.032	0.022
.	19.01.16-01.35.35-1-112800	32	1	1	0	0	0	0	0	0	0	0	NA	NA	NA	11	8	236	241	344	0	0	0	1	0	0	0.004	0	0
.	19.01.16-01.35.37-1-112807	148	9	9	0	0	0	510	8	8	0	0	NA	NA	NA	45	27	244	243	353	118	215	177	10	4	3	0.041	0.016	0.008
.	19.01.16-01.35.37-1-112808	62	3	3	1	0	1	506	2	2	0	0	NA	NA	NA	23	26	242	244	353	118	215	173	0	3	6	0	0.012	0.017
.	19.01.16-01.35.43-1-112809	32	1	1	1	0	1	0	0	0	0	0	NA	NA	NA	7	5	238	237	343	0	0	0	0	0	0	0	0	0
.	19.01.16-01.35.46-1-112810	288	51	51	11	0	9	586	46	46	0	0	NA	NA	NA	88	109	275	258	389	152	229	205	101	28	52	0.367	0.109	0.134
.	19.01.16-01.35.51-1-112811	96	5	5	3	0	2	515	4	4	0	0	NA	NA	NA	44	37	249	246	355	124	217	174	11	3	5	0.044	0.012	0.014
.	19.01.16-01.35.52-1-112812	55	2	2	0	0	0	0	1	1	0	0	NA	NA	NA	18	17	240	242	348	0	0	0	0	1	1	0	0.004	0.003
.	19.01.16-01.35.56-1-112813	92	6	6	1	0	1	503	4	4	0	0	NA	NA	NA	35	25	244	243	351	116	217	170	6	0	7	0.025	0	0.02
.	19.01.16-01.35.56-1-112814	126	12	12	3	0	3	507	9	9	0	0	NA	NA	NA	34	31	245	242	357	120	213	174	11	11	8	0.045	0.045	0.022
.	19.01.16-01.35.56-1-112815	123	6	6	2	0	2	510	4	4	0	0	NA	NA	NA	34	30	244	244	355	120	214	176	10	0	3	0.041	0	0.008
.	19.01.16-01.36.07-1-112833	92	7	7	2	0	1	519	6	6	0	0	NA	NA	NA	28	35	246	247	355	124	217	178	3	14	9	0.012	0.057	0.025
.	19.01.16-01.36.09-1-112836	220	27	27	8	0	5	533	23	23	0	0	NA	NA	NA	56	49	253	242	367	130	214	189	51	14	22	0.202	0.058	0.06
.	19.01.16-01.36.11-1-112838	114	11	11	2	0	2	510	8	8	0	0	NA	NA	NA	30	26	241	250	348	119	219	172	8	11	7	0.033	0.044	0.02
.	19.01.16-01.36.14-1-112843	175	13	13	4	0	3	553	11	11	0	0	NA	NA	NA	60	69	255	264	363	131	238	184	21	21	12	0.082	0.08	0.033
.	19.01.16-01.36.19-1-112852	122	11	11	2	0	2	533	9	9	0	0	NA	NA	NA	42	58	251	249	371	128	218	187	10	9	8	0.04	0.036	0.022
.	19.01.16-01.36.26-1-112857	154	14	14	2	0	2	527	13	13	0	0	NA	NA	NA	41	47	245	254	361	122	225	180	21	7	20	0.086	0.028	0.055
.	19.01.16-01.36.27-1-112858	323	34	34	13	0	9	566	28	28	0	0	NA	NA	NA	90	87	255	263	382	133	235	198	52	18	29	0.204	0.068	0.076
.	19.01.16-01.36.31-1-112859	32	1	1	0	0	0	0	0	0	0	0	NA	NA	NA	9	8	238	236	347	0	0	0	0	0	6	0	0	0.017
.	19.01.16-01.36.34-1-112860	151	21	21	11	0	4	544	18	18	0	0	NA	NA	NA	49	61	255	255	364	130	227	187	45	19	27	0.176	0.075	0.074
.	19.01.16-01.36.42-1-112861	33	1	1	0	0	0	0	0	0	0	0	NA	NA	NA	11	4	236	239	342	0	0	0	0	0	3	0	0	0.009
.	19.01.16-01.36.44-1-112862	359	36	36	5	0	4	581	32	32	0	0	NA	NA	NA	97	100	265	267	381	141	237	203	65	27	29	0.245	0.101	0.076
.	19.01.16-01.36.45-1-112863	35	1	1	0	0	0	0	0	0	0	0	NA	NA	NA	8	4	237	238	342	0	0	0	0	0	0	0	0	0
.	19.01.16-01.36.47-1-112864	151	8	8	2	0	2	525	7	7	0	0	NA	NA	NA	56	43	248	251	357	125	221	179	3	11	10	0.012	0.044	0.028
.	19.01.16-01.36.51-1-112865	176	7	7	2	0	1	543	6	6	0	0	NA	NA	NA	45	56	254	257	358	133	230	180	14	5	14	0.055	0.019	0.039
.	19.01.16-01.36.53-1-112866	95	14	14	2	0	1	512	12	12	0	0	NA	NA	NA	24	27	246	245	349	121	217	174	17	9	6	0.069	0.037	0.017
.	19.01.16-01.36.56-1-112867	199	19	19	4	0	2	552	16	16	0	0	NA	NA	NA	66	74	253	253	381	126	227	199	29	25	31	0.115	0.099	0.081
.	19.01.16-01.37.01-1-112883	87	3	3	1	0	1	508	2	2	0	0	NA	NA	NA	24	25	243	240	355	118	213	177	8	0	0	0.033	0	0
.	19.01.16-01.37.07-1-112886	65	2	2	2	0	2	517	1	1	0	0	NA	NA	NA	23	23	240	242	354	119	218	180	1	0	1	0.004	0	0.003
.	19.01.16-01.37.11-1-112891	138	14	14	1	0	1	531	13	13	0	0	NA	NA	NA	39	56	254	252	363	127	224	180	23	3	8	0.091	0.012	0.022
.	19.01.16-01.37.15-1-112899	143	9	9	3	0	1	527	8	8	0	0	NA	NA	NA	37	44	248	250	359	125	223	179	19	7	12	0.077	0.028	0.033
.	19.01.16-01.37.15-1-112900	180	8	8	2	0	1	538	6	6	0	0	NA	NA	NA	61	54	250	256	361	128	228	182	12	4	22	0.048	0.016	0.061
.	19.01.16-01.37.20-1-112903	214	28	28	6	0	6	545	23	23	0	0	NA	NA	NA	69	64	255	254	368	132	225	188	45	10	31	0.176	0.039	0.084
.	19.01.16-01.37.22-1-112904	35	1	1	1	0	1	0	0	0	0	0	NA	NA	NA	9	13	238	242	346	0	0	0	1	0	0	0.004	0	0
.	19.01.16-01.37.25-1-112908	119	6	6	2	0	2	513	4	4	0	0	NA	NA	NA	35	30	245	244	354	120	216	177	10	4	5	0.041	0.016	0.014
.	19.01.16-01.37.26-1-112910	62	2	2	0	0	0	353	1	1	0	0	NA	NA	NA	17	23	241	247	348	84	154	115	1	4	0	0.004	0.016	0
.	19.01.16-01.37.38-1-112920	267	48	48	13	0	10	558	46	46	0	0	NA	NA	NA	96	79	258	262	372	135	234	189	84	24	60	0.326	0.092	0.161
.	19.01.16-01.37.42-1-112921	228	18	18	2	0	1	551	15	15	0	0	NA	NA	NA	62	60	255	253	365	134	229	188	36	6	26	0.141	0.024	0.071
.	19.01.16-01.37.46-1-112922	212	43	43	13	0	10	535	38	38	0	0	NA	NA	NA	65	56	248	255	366	128	222	185	81	27	51	0.327	0.106	0.139
.	19.01.16-01.37.47-1-112923	152	17	17	5	0	3	521	14	14	0	0	NA	NA	NA	42	36	245	246	358	122	217	182	16	31	16	0.065	0.126	0.045
.	19.01.16-01.37.48-1-112924	32	1	1	0	0	0	0	0	0	0	0	NA	NA	NA	1	5	239	236	343	0	0	0	1	0	0	0.004	0	0
.	19.01.16-01.37.51-1-112925	120	25	25	6	0	5	524	23	23	0	0	NA	NA	NA	34	39	246	249	357	122	220	182	32	20	28	0.13	0.08	0.078
.	19.01.16-01.37.52-1-112926	34	1	1	0	0	0	0	0	0	0	0	NA	NA	NA	10	12	241	236	348	0	0	0	0	3	0	0	0.013	0
.	19.01.16-01.38.01-1-112942	94	7	7	2	0	2	493	5	5	0	0	NA	NA	NA	29	9	241	237	344	119	206	168	3	11	1	0.012	0.046	0.003
.	19.01.16-01.38.04-1-112943	142	15	15	3	0	2	530	13	13	0	0	NA	NA	NA	50	44	248	250	359	126	220	184	15	18	20	0.06	0.072	0.056
.	19.01.16-01.38.18-1-112959	30	1	1	0	0	0	0	0	0	0	0	NA	NA	NA	9	8	240	238	343	0	0	0	0	0	1	0	0	0.003
.	19.01.16-01.38.19-1-112960	321	38	38	5	0	4	591	35	35	0	0	NA	NA	NA	98	104	261	280	376	136	255	200	54	34	42	0.207	0.121	0.112
.	19.01.16-01.38.20-1-112961	417	73	73	20	0	16	596	71	71	0	0	NA	NA	NA	103	112	265	272	388	141	247	208	140	11	75	0.528	0.04	0.193
.	19.01.16-01.38.20-1-112962	150	8	8	3	0	1	521	6	6	0	0	NA	NA	NA	38	37	248	248	354	124	219	178	2	14	8	0.008	0.056	0.023
.	19.01.16-01.38.28-1-112967	31	1	1	0	0	0	0	0	0	0	0	NA	NA	NA	5	5	236	238	344	0	0	0	5	0	0	0.021	0	0
.	19.01.16-01.38.31-1-112968	58	2	2	1	0	1	152	1	1	0	0	NA	NA	NA	14	12	239	241	345	30	70	52	0	3	3	0	0.012	0.009
.	19.01.16-01.38.35-1-112969	123	9	9	3	0	3	514	8	8	0	0	NA	NA	NA	48	33	244	246	356	119	217	178	5	12	14	0.02	0.049	0.039
.	19.01.16-01.38.40-1-112976	234	55	55	15	0	12	559	51	51	0	0	NA	NA	NA	64	76	255	255	379	132	229	198	87	24	71	0.341	0.094	0.187
.	19.01.16-01.38.42-1-112977	82	3	3	1	0	1	507	2	2	0	0	NA	NA	NA	22	22	244	241	350	120	213	174	0	0	9	0	0	0.026
.	19.01.16-01.38.42-1-112978	211	14	14	3	0	2	555	12	12	0	0	NA	NA	NA	73	70	257	256	370	134	231	190	17	16	20	0.066	0.062	0.054
.	19.01.16-01.38.54-1-112981	150	14	14	3	0	3	534	12	12	0	0	NA	NA	NA	44	48	249	248	364	129	221	184	20	6	19	0.08	0.024	0.052
.	19.01.16-01.38.56-1-112982	91	9	9	4	0	4	510	8	8	0	0	NA	NA	NA	38	34	252	243	352	127	210	173	5	16	11	0.02	0.066	0.031
.	19.01.16-01.38.57-1-112983	33	1	1	0	0	0	0	0	0	0	0	NA	NA	NA	10	9	238	239	345	0	0	0	0	0	0	0	0	0
.	19.01.16-01.39.00-1-112999	272	21	21	5	0	2	585	20	20	0	0	NA	NA	NA	70	98	264	263	384	140	240	205	17	15	38	0.064	0.057	0.099
.	19.01.16-01.39.01-1-113000	93	4	4	1	0	1	525	2	2	0	0	NA	NA	NA	31	44	250	250	357	124	221	180	8	2	5	0.032	0.008	0.014
.	19.01.16-01.39.15-1-113010	181	25	25	12	0	8	540	22	22	0	0	NA	NA	NA	45	57	253	256	361	130	226	184	48	12	15	0.19	0.047	0.042
.	19.01.16-01.39.18-1-113017	175	13	13	3	0	2	537	11	11	0	0	NA	NA	NA	55	51	250	250	364	129	223	185	42	0	10	0.168	0	0.027
.	19.01.16-01.39.19-1-113018	117	9	9	2	0	2	510	8	8	0	0	NA	NA	NA	30	32	246	239	360	123	211	176	8	6	4	0.033	0.025	0.011
.	19.01.16-01.39.19-1-113019	154	28	28	12	0	11	536	26	26	0	0	NA	NA	NA	50	54	252	254	361	132	227	177	15	20	35	0.06	0.079	0.097
.	19.01.16-01.39.20-1-113020	91	6	6	2	0	2	502	5	5	0	0	NA	NA	NA	25	16	243	241	345	121	211	170	12	0	3	0.049	0	0.009
.	19.01.16-01.39.36-1-113026	114	7	7	0	0	0	529	6	6	0	0	NA	NA	NA	32	38	249	248	354	125	224	180	15	2	0	0.06	0.008	0
.	19.01.16-01.39.41-1-113034	90	5	5	1	0	1	518	3	3	0	0	NA	NA	NA	28	32	246	245	354	122	220	176	4	4	9	0.016	0.016	0.025
.	19.01.16-01.39.43-1-113035	124	8	8	1	0	0	535	6	6	0	0	NA	NA	NA	42	47	255	249	356	135	222	178	0	5	16	0	0.02	0.045
.	19.01.16-01.39.45-1-113036	354	47	47	13	0	9	603	45	45	0	0	NA	NA	NA	107	120	269	272	392	145	248	210	81	28	64	0.301	0.103	0.163
.	19.01.16-01.39.52-1-113037	93	9	9	2	0	2	518	8	8	0	0	NA	NA	NA	39	35	247	249	352	124	222	172	13	3	7	0.053	0.012	0.02
.	19.01.16-01.39.55-1-113038	86	3	3	0	0	0	513	2	2	0	0	NA	NA	NA	25	34	249	245	353	122	217	174	2	1	2	0.008	0.004	0.006
.	19.01.16-01.39.57-1-113039	33	1	1	0	0	0	0	0	0	0	0	NA	NA	NA	10	9	237	241	344	0	0	0	0	2	0	0	0.008	0
.	19.01.16-01.39.59-1-113055	153	13	13	0	0	0	531	12	12	0	0	NA	NA	NA	28	50	253	247	363	127	222	182	7	2	16	0.028	0.008	0.044
.	19.01.16-01.39.59-1-113056	126	6	6	0	0	0	528	5	5	0	0	NA	NA	NA	38	50	248	253	362	124	224	180	0	7	15	0	0.028	0.041
.	19.01.16-01.40.00-1-113059	31	1	1	0	0	0	0	0	0	0	0	NA	NA	NA	4	17	243	238	349	0	0	0	0	1	0	0	0.004	0
.	19.01.16-01.40.01-1-113060	30	1	1	0	0	0	0	0	0	0	0	NA	NA	NA	8	6	237	237	345	0	0	0	4	0	0	0.017	0	0
.	19.01.16-01.40.02-1-113065	60	3	3	0	0	0	508	2	2	0	0	NA	NA	NA	18	18	241	238	352	121	211	176	5	3	0	0.021	0.013	0
.	19.01.16-01.40.03-1-113066	62	2	2	1	0	1	148	1	1	0	0	NA	NA	NA	14	17	239	239	352	41	61	46	0	2	0	0	0.008	0
.	19.01.16-01.40.04-1-113067	123	12	12	1	0	1	525	11	11	0	0	NA	NA	NA	31	36	246	242	361	125	215	185	10	2	24	0.041	0.008	0.066
.	19.01.16-01.40.09-1-113072	121	5	5	1	0	0	521	4	4	0	0	NA	NA	NA	29	39	248	250	354	124	222	175	3	0	8	0.012	0	0.023
.	19.01.16-01.40.11-1-113075	172	9	9	3	0	2	533	7	7	0	0	NA	NA	NA	62	47	249	250	361	127	222	184	1	8	13	0.004	0.032	0.036
.	19.01.16-01.40.12-1-113077	97	4	4	2	0	2	514	1	1	0	0	NA	NA	NA	34	32	240	247	358	115	223	176	3	0	4	0.012	0	0.011
.	19.01.16-01.40.17-1-113086	95	5	5	0	0	0	519	4	4	0	0	NA	NA	NA	29	41	247	247	360	122	217	180	1	4	15	0.004	0.016	0.042
.	19.01.16-01.40.20-1-113087	182	25	25	8	0	5	541	23	23	0	0	NA	NA	NA	54	58	254	253	364	132	224	185	40	14	29	0.157	0.055	0.08
.	19.01.16-01.40.25-1-113091	144	16	16	5	0	4	520	12	12	0	0	NA	NA	NA	50	41	247	250	357	124	219	177	9	8	14	0.036	0.032	0.039
.	19.01.16-01.40.25-1-113093	34	1	1	0	0	0	501	0	0	0	0	NA	NA	NA	21	13	243	238	345	122	213	166	0	0	5	0	0	0.014
.	19.01.16-01.40.26-1-113094	416	70	70	13	0	11	605	68	68	0	0	NA	NA	NA	115	125	274	267	397	150	240	215	105	23	72	0.383	0.086	0.181
.	19.01.16-01.40.26-1-113095	86	4	4	0	0	0	498	3	3	0	0	NA	NA	NA	21	12	243	237	345	120	209	169	7	2	1	0.029	0.008	0.003
.	19.01.16-01.40.32-1-113096	119	5	5	1	0	1	516	4	4	0	0	NA	NA	NA	37	37	250	246	354	126	217	173	6	3	0	0.024	0.012	0
.	19.01.16-01.40.35-1-113097	85	7	7	0	0	0	514	6	6	0	0	NA	NA	NA	23	31	243	245	356	120	215	179	9	11	3	0.037	0.045	0.008
.	19.01.16-01.40.37-1-113098	96	3	3	1	0	1	511	1	1	0	0	NA	NA	NA	28	26	241	248	350	120	222	169	2	6	2	0.008	0.024	0.006
.	19.01.16-01.40.39-1-113103	66	2	2	1	0	1	397	1	1	0	0	NA	NA	NA	11	17	244	240	346	94	167	136	2	0	4	0.008	0	0.012
.	19.01.16-01.40.48-1-113104	149	19	19	3	0	3	540	18	18	0	0	NA	NA	NA	40	58	249	259	363	124	232	184	10	5	38	0.04	0.019	0.105
.	19.01.16-01.40.51-1-113105	250	34	34	7	0	7	559	29	29	0	0	NA	NA	NA	77	72	254	265	366	131	238	190	68	17	32	0.268	0.064	0.087
.	19.01.16-01.40.52-1-113106	35	1	1	0	0	0	0	0	0	0	0	NA	NA	NA	8	10	239	240	344	0	0	0	0	0	3	0	0	0.009
.	19.01.16-01.40.52-1-113107	86	6	6	2	0	1	502	5	5	0	0	NA	NA	NA	34	23	242	242	352	118	214	170	5	3	2	0.021	0.012	0.006
.	19.01.16-01.40.53-1-113108	113	4	4	1	0	1	521	2	2	0	0	NA	NA	NA	47	45	253	245	360	129	213	179	0	7	9	0	0.029	0.025
.	19.01.16-01.40.57-1-113109	151	10	10	1	0	1	532	9	9	0	0	NA	NA	NA	53	50	250	255	358	124	227	181	14	1	8	0.056	0.004	0.022
.	19.01.16-01.40.57-1-113110	36	1	1	0	0	0	0	0	0	0	0	NA	NA	NA	10	11	239	240	345	0	0	0	0	0	0	0	0	0
.	19.01.16-01.40.58-1-113126	31	1	1	0	0	0	0	0	0	0	0	NA	NA	NA	19	8	237	238	346	0	0	0	0	0	0	0	0	0
.	19.01.16-01.41.00-1-113127	87	8	8	1	0	1	507	6	6	0	0	NA	NA	NA	31	27	241	247	352	117	214	176	12	4	8	0.05	0.016	0.023
.	19.01.16-01.41.01-1-113128	32	1	1	0	0	0	0	0	0	0	0	NA	NA	NA	9	11	241	239	344	0	0	0	1	0	0	0.004	0	0
.	19.01.16-01.41.04-1-113129	115	5	5	0	0	0	524	4	4	0	0	NA	NA	NA	34	39	250	249	353	125	222	177	0	21	1	0	0.084	0.003
.	19.01.16-01.41.09-1-113134	143	18	18	7	0	5	533	15	15	0	0	NA	NA	NA	43	52	247	253	365	127	225	181	11	8	24	0.045	0.032	0.066
.	19.01.16-01.41.09-1-113135	265	43	43	17	0	11	562	37	37	0	0	NA	NA	NA	76	82	258	263	374	134	235	193	44	19	65	0.171	0.072	0.174
.	19.01.16-01.41.19-1-113149	33	1	1	0	0	0	0	0	0	0	0	NA	NA	NA	11	10	240	239	344	0	0	0	1	0	0	0.004	0	0
.	19.01.16-01.41.19-1-113150	154	6	6	2	0	2	527	5	5	0	0	NA	NA	NA	46	45	246	252	360	121	224	182	11	0	13	0.045	0	0.036
.	19.01.16-01.41.19-1-113151	31	1	1	1	0	1	0	0	0	0	0	NA	NA	NA	6	7	240	237	343	0	0	0	1	0	0	0.004	0	0
.	19.01.16-01.41.22-1-113152	62	4	4	1	0	0	508	3	3	0	0	NA	NA	NA	24	26	249	240	350	124	213	171	0	0	13	0	0	0.037
.	19.01.16-01.41.22-1-113153	184	18	18	3	0	3	548	13	13	0	0	NA	NA	NA	61	62	253	257	365	133	230	185	24	19	18	0.095	0.074	0.049
.	19.01.16-01.41.23-1-113155	150	8	8	3	0	3	531	7	7	0	0	NA	NA	NA	31	45	251	249	358	129	224	178	12	5	6	0.048	0.02	0.017
.	19.01.16-01.41.35-1-113159	62	2	2	1	0	0	504	1	1	0	0	NA	NA	NA	24	22	242	242	351	120	211	173	0	1	3	0	0.004	0.009
.	19.01.16-01.41.36-1-113160	153	7	7	4	0	3	544	6	6	0	0	NA	NA	NA	42	59	249	254	369	126	229	189	11	0	7	0.044	0	0.019
.	19.01.16-01.41.39-1-113168	158	7	7	0	0	0	529	5	5	0	0	NA	NA	NA	39	40	243	253	357	123	227	179	5	1	5	0.021	0.004	0.014
.	19.01.16-01.41.43-1-113169	89	8	8	1	0	0	514	7	7	0	0	NA	NA	NA	35	30	243	242	358	121	215	178	10	6	7	0.041	0.025	0.02
.	19.01.16-01.41.46-1-113170	33	1	1	0	0	0	0	0	0	0	0	NA	NA	NA	11	10	238	238	347	0	0	0	0	1	0	0	0.004	0
.	19.01.16-01.41.49-1-113171	266	61	61	18	0	15	545	54	54	0	0	NA	NA	NA	68	62	258	251	366	138	220	187	104	17	68	0.403	0.068	0.186
.	19.01.16-01.41.50-1-113172	58	2	2	0	0	0	51	1	1	0	0	NA	NA	NA	18	13	238	240	348	9	23	19	3	4	0	0.013	0.017	0
.	19.01.16-01.41.55-1-113173	61	4	4	0	0	0	50	3	3	0	0	NA	NA	NA	24	15	243	241	344	11	21	18	0	3	0	0	0.012	0
.	19.01.16-01.41.57-1-113174	90	4	4	0	0	0	512	3	3	0	0	NA	NA	NA	24	24	241	243	353	121	215	176	7	0	4	0.029	0	0.011
.	19.01.16-01.41.57-1-113175	195	16	16	2	0	1	525	15	15	0	0	NA	NA	NA	46	35	240	251	357	122	226	177	22	16	28	0.092	0.064	0.078
.	19.01.16-01.41.57-1-113176	257	24	24	5	0	4	540	22	22	0	0	NA	NA	NA	92	61	251	254	369	128	224	188	18	18	40	0.072	0.071	0.108
.	19.01.16-01.42.02-1-113192	470	63	63	24	0	18	620	60	60	0	0	NA	NA	NA	132	141	286	278	390	156	256	208	127	16	83	0.444	0.058	0.213
.	19.01.16-01.42.02-1-113194	31	1	1	0	0	0	0	0	0	0	0	NA	NA	NA	11	4	237	237	343	0	0	0	0	0	0	0	0	0
.	19.01.16-01.42.03-1-113195	171	41	41	10	0	10	533	37	37	0	0	NA	NA	NA	47	50	248	250	365	125	222	186	77	13	37	0.31	0.052	0.101
.	19.01.16-01.42.04-1-113196	32	1	1	1	0	1	0	0	0	0	0	NA	NA	NA	13	11	239	239	346	0	0	0	0	0	0	0	0	0
.	19.01.16-01.42.06-1-113198	176	16	16	3	0	3	550	15	15	0	0	NA	NA	NA	56	65	258	252	368	135	224	191	21	10	18	0.081	0.04	0.049
.	19.01.16-01.42.12-1-113204	95	8	8	3	0	2	526	7	7	0	0	NA	NA	NA	20	38	245	246	360	121	223	182	7	3	12	0.029	0.012	0.033
.	19.01.16-01.42.12-1-113206	149	13	13	6	0	4	533	12	12	0	0	NA	NA	NA	32	48	252	248	361	127	222	184	44	0	14	0.175	0	0.039
.	19.01.16-01.42.31-1-113221	153	14	14	3	0	2	521	12	12	0	0	NA	NA	NA	44	38	246	250	355	125	221	175	20	8	4	0.081	0.032	0.011
.	19.01.16-01.42.32-1-113222	298	13	13	5	0	5	568	10	10	0	0	NA	NA	NA	94	95	270	263	375	141	234	193	10	9	17	0.037	0.034	0.045
.	19.01.16-01.42.34-1-113223	90	4	4	1	0	1	503	3	3	0	0	NA	NA	NA	34	20	241	243	349	117	214	172	0	0	11	0	0	0.032
.	19.01.16-01.42.38-1-113224	376	49	49	13	0	8	587	45	45	0	0	NA	NA	NA	103	113	269	270	387	144	241	202	106	21	40	0.394	0.078	0.103
.	19.01.16-01.42.42-1-113229	203	34	34	10	0	6	535	31	31	0	0	NA	NA	NA	66	58	250	249	372	122	220	193	37	19	52	0.148	0.076	0.14
.	19.01.16-01.42.51-1-113230	34	1	1	0	0	0	0	0	0	0	0	NA	NA	NA	7	8	241	238	342	0	0	0	0	3	0	0	0.013	0
.	19.01.16-01.42.54-1-113231	64	2	2	1	0	1	511	1	1	0	0	NA	NA	NA	19	26	240	241	358	119	213	179	5	0	1	0.021	0	0.003
.	19.01.16-01.42.56-1-113232	301	40	40	12	0	10	560	34	34	0	0	NA	NA	NA	104	81	253	249	392	130	221	209	62	8	55	0.245	0.032	0.14
.	19.01.16-01.43.02-1-113248	178	32	32	14	0	10	543	31	31	0	0	NA	NA	NA	45	55	251	249	368	132	221	190	20	43	46	0.08	0.173	0.125
.	19.01.16-01.43.06-1-113250	146	8	8	3	0	3	540	7	7	0	0	NA	NA	NA	28	56	251	249	369	130	222	188	9	7	5	0.036	0.028	0.014
.	19.01.16-01.43.06-1-113251	116	5	5	2	0	2	527	3	3	0	0	NA	NA	NA	33	41	241	245	368	122	219	186	0	2	15	0	0.008	0.041
.	19.01.16-01.43.07-1-113253	114	6	6	1	0	1	539	5	5	0	0	NA	NA	NA	31	53	251	254	361	129	227	183	10	4	15	0.04	0.016	0.042
.	19.01.16-01.43.22-1-113268	124	8	8	2	0	2	516	7	7	0	0	NA	NA	NA	32	27	243	244	353	121	217	178	1	1	19	0.004	0.004	0.054
.	19.01.16-01.43.35-1-113272	39	1	1	1	0	1	0	0	0	0	0	NA	NA	NA	7	9	238	241	343	0	0	0	0	0	1	0	0	0.003
.	19.01.16-01.43.36-1-113273	87	9	9	1	0	1	519	7	7	0	0	NA	NA	NA	31	37	247	246	357	120	222	177	17	0	6	0.069	0	0.017
.	19.01.16-01.43.41-1-113281	121	4	4	2	0	1	526	3	3	0	0	NA	NA	NA	52	49	250	252	360	124	221	181	6	0	5	0.024	0	0.014
.	19.01.16-01.43.41-1-113282	158	49	49	21	0	16	520	47	47	0	0	NA	NA	NA	61	41	250	246	358	123	219	178	85	45	39	0.34	0.183	0.109
.	19.01.16-01.43.47-1-113285	55	2	2	0	0	0	248	1	1	0	0	NA	NA	NA	14	13	243	237	346	61	104	83	4	0	0	0.016	0	0
.	19.01.16-01.43.52-1-113286	268	16	16	4	0	4	565	15	15	0	0	NA	NA	NA	85	80	254	256	383	130	230	205	24	13	16	0.094	0.051	0.042
.	19.01.16-01.43.54-1-113287	90	10	10	1	0	0	511	9	9	0	0	NA	NA	NA	28	27	242	248	350	121	218	172	4	14	5	0.017	0.056	0.014
.	19.01.16-01.43.57-1-113288	149	6	6	1	0	1	531	5	5	0	0	NA	NA	NA	53	46	247	248	364	126	218	187	14	8	5	0.057	0.032	0.014
.	19.01.16-01.43.57-1-113289	61	2	2	2	0	2	201	1	1	0	0	NA	NA	NA	15	10	239	239	345	46	89	66	0	0	1	0	0	0.003
.	19.01.16-01.43.58-1-113305	126	11	11	1	0	0	524	9	9	0	0	NA	NA	NA	60	42	249	249	357	123	224	177	18	10	13	0.072	0.04	0.036
.	19.01.16-01.43.59-1-113306	155	12	12	4	0	3	514	10	10	0	0	NA	NA	NA	54	40	252	242	359	128	212	174	13	6	11	0.052	0.025	0.031
.	19.01.16-01.44.06-1-113308	156	17	17	5	0	3	541	14	14	0	0	NA	NA	NA	50	60	255	258	360	132	229	180	24	10	20	0.094	0.039	0.056
.	19.01.16-01.44.06-1-113309	144	17	17	6	0	4	529	16	16	0	0	NA	NA	NA	37	47	252	250	358	127	222	180	23	10	18	0.091	0.04	0.05
.	19.01.16-01.44.13-1-113317	59	2	2	1	0	1	50	1	1	0	0	NA	NA	NA	20	15	240	241	347	13	23	14	0	5	0	0	0.021	0
.	19.01.16-01.44.22-1-113326	35	1	1	0	0	0	0	0	0	0	0	NA	NA	NA	8	6	237	238	344	0	0	0	0	0	0	0	0	0
.	19.01.16-01.44.22-1-113327	145	10	10	1	0	1	530	8	8	0	0	NA	NA	NA	42	45	248	254	356	124	226	180	17	5	16	0.069	0.02	0.045
.	19.01.16-01.44.24-1-113329	95	11	11	1	0	1	521	8	8	0	0	NA	NA	NA	22	35	250	245	353	127	219	175	5	14	8	0.02	0.057	0.023
.	19.01.16-01.44.24-1-113331	68	4	4	0	0	0	499	3	3	0	0	NA	NA	NA	27	18	243	238	350	121	207	171	0	10	0	0	0.042	0
.	19.01.16-01.44.27-1-113333	90	4	4	1	0	1	509	3	3	0	0	NA	NA	NA	19	23	242	241	353	120	215	174	0	0	7	0	0	0.02
.	19.01.16-01.44.28-1-113334	102	3	3	1	0	1	505	1	1	0	0	NA	NA	NA	30	24	242	245	350	119	214	172	0	1	3	0	0.004	0.009
.	19.01.16-01.44.36-1-113335	266	36	36	15	0	12	560	31	31	0	0	NA	NA	NA	92	82	265	258	372	138	231	191	72	18	32	0.272	0.07	0.086
.	19.01.16-01.44.37-1-113336	56	2	2	0	0	0	511	1	1	0	0	NA	NA	NA	12	22	240	243	352	120	219	172	4	0	0	0.017	0	0
.	19.01.16-01.44.39-1-113337	87	3	3	1	0	1	512	2	2	0	0	NA	NA	NA	22	30	244	244	355	121	213	178	11	0	0	0.045	0	0
.	19.01.16-01.44.41-1-113338	65	2	2	0	0	0	504	1	1	0	0	NA	NA	NA	17	27	243	245	352	116	217	171	0	0	3	0	0	0.009
.	19.01.16-01.44.43-1-113339	88	7	7	0	0	0	501	6	6	0	0	NA	NA	NA	35	24	242	242	353	120	211	170	0	5	8	0	0.021	0.023
.	19.01.16-01.44.52-1-113340	119	8	8	2	0	2	521	7	7	0	0	NA	NA	NA	34	41	246	245	363	125	216	180	5	13	10	0.02	0.053	0.028
.	19.01.16-01.44.53-1-113341	121	16	16	3	0	3	516	15	15	0	0	NA	NA	NA	38	33	244	247	355	120	219	177	22	2	28	0.09	0.008	0.079
.	19.01.16-01.44.53-1-113342	86	4	4	1	0	1	511	3	3	0	0	NA	NA	NA	27	22	244	242	349	123	218	170	4	0	7	0.016	0	0.02
.	19.01.16-01.44.53-1-113343	160	17	17	4	0	4	531	16	16	0	0	NA	NA	NA	47	45	247	252	359	126	225	180	32	7	24	0.13	0.028	0.067
.	19.01.16-01.44.53-1-113344	294	37	37	10	0	8	553	32	32	0	0	NA	NA	NA	81	73	259	254	373	135	226	192	46	29	31	0.178	0.114	0.083
.	19.01.16-01.44.53-1-113345	91	10	10	0	0	0	513	8	8	0	0	NA	NA	NA	36	29	247	242	353	124	217	172	14	9	3	0.057	0.037	0.008
.	19.01.16-01.45.01-1-113363	177	22	22	7	0	5	541	20	20	0	0	NA	NA	NA	37	63	250	252	374	126	225	190	52	11	17	0.208	0.044	0.045
.	19.01.16-01.45.09-1-113368	179	36	36	11	0	9	531	29	29	0	0	NA	NA	NA	54	53	262	247	357	131	220	180	67	8	28	0.256	0.032	0.078
.	19.01.16-01.45.19-1-113380	61	3	3	0	0	0	504	2	2	0	0	NA	NA	NA	16	19	241	241	350	119	213	172	2	0	4	0.008	0	0.011
.	19.01.16-01.45.21-1-113381	92	4	4	2	0	2	510	3	3	0	0	NA	NA	NA	23	25	242	243	353	121	215	174	7	0	1	0.029	0	0.003
.	19.01.16-01.45.34-1-113386	59	2	2	1	0	1	514	1	1	0	0	NA	NA	NA	20	27	243	247	350	119	221	174	1	0	2	0.004	0	0.006
.	19.01.16-01.45.34-1-113387	33	1	1	0	0	0	0	0	0	0	0	NA	NA	NA	10	12	241	241	343	0	0	0	0	0	1	0	0	0.003
.	19.01.16-01.45.35-1-113388	62	2	2	1	0	1	300	1	1	0	0	NA	NA	NA	22	12	238	241	346	71	128	101	0	3	2	0	0.012	0.006
.	19.01.16-01.45.36-1-113389	62	2	2	0	0	0	503	1	1	0	0	NA	NA	NA	28	19	240	240	352	116	215	172	3	0	0	0.012	0	0
.	19.01.16-01.45.40-1-113391	90	3	3	0	0	0	505	2	2	0	0	NA	NA	NA	24	22	242	243	350	122	215	168	2	0	4	0.008	0	0.011
.	19.01.16-01.45.46-1-113398	156	16	16	2	0	2	544	14	14	0	0	NA	NA	NA	46	68	252	255	374	128	226	190	31	16	6	0.123	0.063	0.016
.	19.01.16-01.45.48-1-113399	236	22	22	5	0	4	541	19	19	0	0	NA	NA	NA	65	70	255	254	374	124	224	193	45	9	21	0.176	0.035	0.056
.	19.01.16-01.45.48-1-113400	240	38	38	7	0	7	552	35	35	0	0	NA	NA	NA	83	73	256	256	374	131	227	194	71	30	30	0.277	0.117	0.08
.	19.01.16-01.45.55-1-113401	62	2	2	0	0	0	249	1	1	0	0	NA	NA	NA	16	23	244	242	350	65	102	82	0	3	1	0	0.012	0.003
.	19.01.16-01.46.00-1-113417	61	2	2	0	0	0	299	1	1	0	0	NA	NA	NA	20	18	240	241	350	70	128	101	0	2	0	0	0.008	0
.	19.01.16-01.46.00-1-113418	204	17	17	3	0	3	540	12	12	0	0	NA	NA	NA	47	55	251	249	368	131	222	187	24	2	11	0.096	0.008	0.03
.	19.01.16-01.46.05-1-113419	34	1	1	0	0	0	0	0	0	0	0	NA	NA	NA	6	8	238	237	346	0	0	0	0	1	0	0	0.004	0
.	19.01.16-01.46.05-1-113420	88	6	6	2	0	1	510	5	5	0	0	NA	NA	NA	35	28	240	244	357	117	214	179	23	3	0	0.096	0.012	0
.	19.01.16-01.46.08-1-113423	36	1	1	0	0	0	0	0	0	0	0	NA	NA	NA	14	11	239	238	347	0	0	0	3	0	0	0.013	0	0
.	19.01.16-01.46.11-1-113428	482	61	61	11	0	8	595	59	59	0	0	NA	NA	NA	140	118	271	270	390	147	239	209	52	37	88	0.192	0.137	0.226
.	19.01.16-01.46.12-1-113429	232	23	23	3	0	2	552	18	18	0	0	NA	NA	NA	73	66	253	257	369	131	230	191	36	9	21	0.142	0.035	0.057
.	19.01.16-01.46.20-1-113441	92	4	4	0	0	0	508	3	3	0	0	NA	NA	NA	30	27	249	244	347	125	212	171	0	5	2	0	0.02	0.006
.	19.01.16-01.46.20-1-113442	60	2	2	2	0	2	99	0	0	0	0	NA	NA	NA	20	22	245	244	346	21	38	40	0	0	3	0	0	0.009
.	19.01.16-01.46.23-1-113445	181	17	17	4	0	4	534	14	14	0	0	NA	NA	NA	34	52	248	250	367	125	220	189	35	4	48	0.141	0.016	0.131
.	19.01.16-01.46.26-1-113448	32	1	1	0	0	0	0	0	0	0	0	NA	NA	NA	4	11	238	238	348	0	0	0	0	0	3	0	0	0.009
.	19.01.16-01.46.27-1-113449	234	58	58	15	0	10	560	55	55	0	0	NA	NA	NA	64	77	263	257	370	139	228	193	97	50	42	0.369	0.195	0.114
.	19.01.16-01.46.29-1-113450	113	5	5	1	0	0	521	3	3	0	0	NA	NA	NA	47	45	254	246	358	126	218	177	1	5	4	0.004	0.02	0.011
.	19.01.16-01.46.32-1-113451	70	3	3	0	0	0	510	2	2	0	0	NA	NA	NA	23	23	246	238	352	124	210	176	0	4	8	0	0.017	0.023
.	19.01.16-01.46.36-1-113452	85	3	3	0	0	0	506	2	2	0	0	NA	NA	NA	24	24	248	243	346	124	216	166	0	4	5	0	0.016	0.014
.	19.01.16-01.46.50-1-113453	114	8	8	3	0	2	511	5	5	0	0	NA	NA	NA	45	31	248	244	352	123	212	176	0	11	9	0	0.045	0.026
.	19.01.16-01.46.50-1-113454	31	1	1	0	0	0	0	0	0	0	0	NA	NA	NA	6	13	239	241	346	0	0	0	0	0	0	0	0	0
.	19.01.16-01.46.51-1-113455	41	1	1	0	0	0	0	0	0	0	0	NA	NA	NA	8	14	239	241	347	0	0	0	4	0	0	0.017	0	0
.	19.01.16-01.46.53-1-113456	38	1	1	0	0	0	0	0	0	0	0	NA	NA	NA	9	14	241	240	346	0	0	0	0	0	1	0	0	0.003
.	19.01.16-01.46.53-1-113457	90	4	4	1	0	1	515	3	3	0	0	NA	NA	NA	25	35	243	246	359	120	217	178	6	4	0	0.025	0.016	0
.	19.01.16-01.46.55-1-113458	180	8	8	3	0	3	536	6	6	0	0	NA	NA	NA	50	53	248	254	364	123	227	186	9	6	11	0.036	0.024	0.03
.	19.01.16-01.46.56-1-113459	64	5	5	0	0	0	508	4	4	0	0	NA	NA	NA	23	21	243	243	348	122	215	171	3	5	0	0.012	0.021	0
.	19.01.16-01.46.58-1-113460	90	10	10	0	0	0	521	9	9	0	0	NA	NA	NA	30	35	250	247	351	126	218	177	14	0	15	0.056	0	0.043
.	19.01.16-01.47.03-1-113476	414	67	67	17	0	13	592	60	60	0	0	NA	NA	NA	104	114	267	272	388	143	242	207	105	31	69	0.393	0.114	0.178
.	19.01.16-01.47.08-1-113480	216	9	9	0	0	0	540	8	8	0	0	NA	NA	NA	67	64	256	252	369	129	224	187	9	4	7	0.035	0.016	0.019
.	19.01.16-01.47.11-1-113484	243	56	56	14	0	10	549	52	52	0	0	NA	NA	NA	77	70	265	255	363	139	224	186	68	49	53	0.257	0.192	0.146
.	19.01.16-01.47.13-1-113487	33	1	1	0	0	0	0	0	0	0	0	NA	NA	NA	10	5	239	237	342	0	0	0	0	0	0	0	0	0
.	19.01.16-01.47.16-1-113493	176	10	10	3	0	2	538	9	9	0	0	NA	NA	NA	56	50	243	252	368	124	225	189	3	5	30	0.012	0.02	0.082
.	19.01.16-01.47.19-1-113496	177	8	8	3	0	2	544	6	6	0	0	NA	NA	NA	52	66	254	253	372	130	221	193	7	25	6	0.028	0.099	0.016
.	19.01.16-01.47.30-1-113503	327	40	40	14	0	14	569	34	34	0	0	NA	NA	NA	84	86	266	256	377	141	231	197	82	7	37	0.308	0.027	0.098
.	19.01.16-01.47.41-1-113507	147	12	12	2	0	2	518	10	10	0	0	NA	NA	NA	50	38	246	245	360	122	215	181	10	3	14	0.041	0.012	0.039
.	19.01.16-01.47.49-1-113512	39	1	1	0	0	0	0	0	0	0	0	NA	NA	NA	10	9	239	239	344	0	0	0	0	0	0	0	0	0
.	19.01.16-01.47.51-1-113513	183	23	23	4	0	4	529	20	20	0	0	NA	NA	NA	51	43	249	252	355	126	224	179	46	6	24	0.185	0.024	0.068
.	19.01.16-01.47.53-1-113514	142	6	6	3	0	3	526	5	5	0	0	NA	NA	NA	40	55	249	253	366	119	224	183	17	0	3	0.068	0	0.008
.	19.01.16-01.47.55-1-113515	143	7	7	2	0	1	541	5	5	0	0	NA	NA	NA	50	60	250	258	365	127	228	186	11	4	10	0.044	0.016	0.027
.	19.01.16-01.48.08-1-113533	115	16	16	5	0	2	523	14	14	0	0	NA	NA	NA	33	38	249	248	354	125	222	176	16	18	23	0.064	0.073	0.065
.	19.01.16-01.48.13-1-113539	31	1	1	0	0	0	0	0	0	0	0	NA	NA	NA	12	6	238	239	342	0	0	0	0	0	0	0	0	0
.	19.01.16-01.48.15-1-113546	96	5	5	2	0	2	517	3	3	0	0	NA	NA	NA	28	32	244	247	354	122	220	175	5	7	0	0.02	0.028	0
.	19.01.16-01.48.15-1-113547	91	6	6	2	0	2	520	5	5	0	0	NA	NA	NA	36	32	241	251	353	121	221	178	5	1	5	0.021	0.004	0.014
.	19.01.16-01.48.17-1-113549	114	6	6	3	0	1	522	4	4	0	0	NA	NA	NA	34	32	245	247	353	125	222	175	7	7	3	0.029	0.028	0.008
.	19.01.16-01.48.45-1-113563	386	102	102	19	0	16	586	92	92	0	0	NA	NA	NA	97	101	265	277	372	141	251	194	135	44	82	0.509	0.159	0.22
.	19.01.16-01.48.47-1-113564	97	6	6	1	0	1	511	5	5	0	0	NA	NA	NA	38	33	249	246	351	124	214	173	15	0	5	0.06	0	0.014
.	19.01.16-01.48.48-1-113565	117	6	6	0	0	0	525	5	5	0	0	NA	NA	NA	36	45	250	242	366	125	215	185	12	10	5	0.048	0.041	0.014
.	19.01.16-01.48.49-1-113566	68	2	2	1	0	1	509	0	0	0	0	NA	NA	NA	23	28	243	248	350	120	216	173	4	0	4	0.016	0	0.011
.	19.01.16-01.48.49-1-113567	59	2	2	0	0	0	505	1	1	0	0	NA	NA	NA	29	24	242	241	354	118	213	174	1	0	1	0.004	0	0.003
.	19.01.16-01.48.51-1-113568	66	3	3	1	0	1	450	2	2	0	0	NA	NA	NA	22	16	239	242	348	104	193	153	1	0	3	0.004	0	0.009
.	19.01.16-01.48.57-1-113569	118	6	6	3	0	0	522	4	4	0	0	NA	NA	NA	42	34	240	249	358	121	220	181	12	0	8	0.05	0	0.022
.	19.01.16-01.49.02-1-113585	197	11	11	4	0	2	533	8	8	0	0	NA	NA	NA	62	58	257	247	367	132	217	184	48	2	5	0.187	0.008	0.014
.	19.01.16-01.49.03-1-113586	119	11	11	1	0	0	520	8	8	0	0	NA	NA	NA	34	38	244	247	360	121	217	182	13	0	19	0.053	0	0.053
.	19.01.16-01.49.03-1-113587	203	39	39	10	0	8	539	33	33	0	0	NA	NA	NA	55	59	252	252	368	130	224	185	55	30	50	0.218	0.119	0.136
.	19.01.16-01.49.04-1-113588	67	4	4	0	0	0	498	2	2	0	0	NA	NA	NA	34	17	243	241	346	119	210	169	0	8	5	0	0.033	0.014
.	19.01.16-01.49.04-1-113589	117	9	9	4	0	3	505	7	7	0	0	NA	NA	NA	36	26	243	244	352	119	216	170	19	0	7	0.078	0	0.02
.	19.01.16-01.49.08-1-113592	57	2	2	2	0	2	0	1	1	0	0	NA	NA	NA	17	17	245	241	344	0	0	0	0	2	0	0	0.008	0
.	19.01.16-01.49.13-1-113599	149	6	6	1	0	1	529	5	5	0	0	NA	NA	NA	48	40	247	247	359	127	221	181	5	0	11	0.02	0	0.031
.	19.01.16-01.49.14-1-113601	58	2	2	1	0	1	507	1	1	0	0	NA	NA	NA	19	20	240	240	353	118	212	177	0	2	2	0	0.008	0.006
.	19.01.16-01.49.19-1-113608	37	1	1	1	0	1	0	0	0	0	0	NA	NA	NA	9	8	238	238	345	0	0	0	0	0	0	0	0	0
.	19.01.16-01.49.23-1-113610	159	13	13	5	0	5	528	12	12	0	0	NA	NA	NA	59	44	251	246	360	129	219	180	32	0	13	0.127	0	0.036
.	19.01.16-01.49.24-1-113612	145	8	8	4	0	4	516	7	7	0	0	NA	NA	NA	49	35	242	250	356	117	220	179	31	4	7	0.128	0.016	0.02
.	19.01.16-01.49.28-1-113615	183	13	13	7	0	4	551	11	11	0	0	NA	NA	NA	52	69	253	261	368	127	231	193	36	8	18	0.142	0.031	0.049
.	19.01.16-01.49.28-1-113616	115	5	5	3	0	3	513	3	3	0	0	NA	NA	NA	45	30	244	245	354	119	219	175	6	0	2	0.025	0	0.006
.	19.01.16-01.49.30-1-113617	34	1	1	0	0	0	0	0	0	0	0	NA	NA	NA	10	11	237	238	349	0	0	0	0	0	0	0	0	0
.	19.01.16-01.49.31-1-113618	35	1	1	0	0	0	0	0	0	0	0	NA	NA	NA	15	10	242	238	343	0	0	0	0	0	1	0	0	0.003
.	19.01.16-01.49.33-1-113619	92	7	7	2	0	2	525	5	5	0	0	NA	NA	NA	24	37	244	247	359	122	220	183	5	2	13	0.02	0.008	0.036
.	19.01.16-01.49.33-1-113620	91	4	4	1	0	1	525	3	3	0	0	NA	NA	NA	32	40	248	248	357	127	221	177	8	0	9	0.032	0	0.025
.	19.01.16-01.49.44-1-113628	37	1	1	0	0	0	0	0	0	0	0	NA	NA	NA	10	12	237	244	344	0	0	0	0	0	1	0	0	0.003
.	19.01.16-01.49.45-1-113629	60	2	2	1	0	1	510	1	1	0	0	NA	NA	NA	21	29	248	241	353	123	213	174	2	0	2	0.008	0	0.006
.	19.01.16-01.49.48-1-113630	187	21	21	7	0	5	536	20	20	0	0	NA	NA	NA	51	50	250	254	359	125	228	183	40	8	32	0.16	0.031	0.089
.	19.01.16-01.49.49-1-113631	181	20	20	4	0	4	543	16	16	0	0	NA	NA	NA	59	65	256	258	364	132	228	183	28	10	18	0.109	0.039	0.049
.	19.01.16-01.49.50-1-113632	298	97	97	18	0	15	556	89	89	0	0	NA	NA	NA	91	91	268	258	378	140	223	193	104	73	50	0.388	0.283	0.132
.	19.01.16-01.49.51-1-113633	33	1	1	0	0	0	0	0	0	0	0	NA	NA	NA	12	8	238	237	346	0	0	0	0	0	0	0	0	0
.	19.01.16-01.49.54-1-113634	88	4	4	1	0	1	507	3	3	0	0	NA	NA	NA	15	21	240	240	354	119	214	174	0	5	5	0	0.021	0.014
.	19.01.16-01.49.59-1-113650	30	1	1	1	0	1	0	0	0	0	0	NA	NA	NA	2	4	237	239	341	0	0	0	0	0	2	0	0	0.006
.	19.01.16-01.49.59-1-113651	116	5	5	3	0	2	519	4	4	0	0	NA	NA	NA	39	36	244	255	350	121	223	175	7	1	3	0.029	0.004	0.009
.	19.01.16-01.50.02-1-113654	92	6	6	1	0	1	511	5	5	0	0	NA	NA	NA	42	29	247	244	351	120	215	176	0	22	0	0	0.09	0
.	19.01.16-01.50.08-1-113662	38	1	1	0	0	0	0	0	0	0	0	NA	NA	NA	7	10	242	239	342	0	0	0	0	0	3	0	0	0.009
.	19.01.16-01.50.12-1-113667	59	2	2	0	0	0	512	1	1	0	0	NA	NA	NA	17	24	244	247	346	119	222	171	2	3	0	0.008	0.012	0
.	19.01.16-01.50.16-1-113675	122	14	14	3	0	3	513	10	10	0	0	NA	NA	NA	34	34	243	246	358	121	212	180	3	28	7	0.012	0.114	0.02
.	19.01.16-01.50.18-1-113677	283	16	16	4	0	1	567	14	14	0	0	NA	NA	NA	85	88	266	259	376	141	229	197	45	0	6	0.169	0	0.016
.	19.01.16-01.50.30-1-113682	33	1	1	0	0	0	0	0	0	0	0	NA	NA	NA	7	12	240	237	348	0	0	0	0	0	0	0	0	0
.	19.01.16-01.50.30-1-113683	209	18	18	7	0	7	539	16	16	0	0	NA	NA	NA	58	51	251	246	367	130	222	187	13	7	32	0.052	0.028	0.087
.	19.01.16-01.50.33-1-113684	255	19	19	5	0	4	566	18	18	0	0	NA	NA	NA	72	86	256	260	383	134	232	200	17	10	29	0.066	0.038	0.076
.	19.01.16-01.50.35-1-113685	87	6	6	1	0	1	505	4	4	0	0	NA	NA	NA	23	25	244	242	352	119	215	171	9	0	3	0.037	0	0.009
.	19.01.16-01.50.36-1-113686	64	4	4	1	0	1	515	3	3	0	0	NA	NA	NA	19	30	244	249	350	118	223	174	0	0	7	0	0	0.02
.	19.01.16-01.50.39-1-113691	128	13	13	1	0	0	522	12	12	0	0	NA	NA	NA	42	41	247	249	358	123	220	179	24	5	10	0.097	0.02	0.028
.	19.01.16-01.50.51-1-113692	92	4	4	1	0	1	511	3	3	0	0	NA	NA	NA	31	33	245	245	356	122	216	173	1	5	8	0.004	0.02	0.022
.	19.01.16-01.50.51-1-113693	172	25	25	6	0	6	550	21	21	0	0	NA	NA	NA	52	61	255	253	366	135	225	190	28	24	34	0.11	0.095	0.093
.	19.01.16-01.50.54-1-113694	436	65	65	25	0	20	625	59	59	0	0	NA	NA	NA	105	145	278	283	397	155	255	215	105	25	87	0.378	0.088	0.219
.	19.01.16-01.50.57-1-113695	33	1	1	0	0	0	0	0	0	0	0	NA	NA	NA	12	13	240	237	349	0	0	0	0	0	0	0	0	0
.	19.01.16-01.51.00-1-113711	39	1	1	0	0	0	0	0	0	0	0	NA	NA	NA	12	13	241	240	345	0	0	0	2	0	0	0.008	0	0
.	19.01.16-01.51.03-1-113712	90	5	5	0	0	0	513	4	4	0	0	NA	NA	NA	26	27	245	241	354	121	215	177	7	0	5	0.029	0	0.014
.	19.01.16-01.51.03-1-113713	294	53	53	14	0	7	567	45	45	0	0	NA	NA	NA	70	82	266	259	370	144	232	191	79	32	54	0.297	0.124	0.146
.	19.01.16-01.51.04-1-113714	62	2	2	0	0	0	399	1	1	0	0	NA	NA	NA	19	14	239	240	348	100	164	135	0	2	1	0	0.008	0.003
.	19.01.16-01.51.06-1-113716	38	1	1	1	0	1	0	0	0	0	0	NA	NA	NA	10	15	240	240	348	0	0	0	2	0	0	0.008	0	0
.	19.01.16-01.51.07-1-113718	235	28	28	2	0	2	539	24	24	0	0	NA	NA	NA	81	62	256	258	361	130	229	180	51	23	16	0.199	0.089	0.044
.	19.01.16-01.51.10-1-113721	147	9	9	4	0	2	518	8	8	0	0	NA	NA	NA	48	39	245	250	357	122	219	177	23	5	7	0.094	0.02	0.02
.	19.01.16-01.51.15-1-113733	123	5	5	1	0	0	527	4	4	0	0	NA	NA	NA	37	39	254	243	355	132	217	178	7	4	4	0.028	0.016	0.011
.	19.01.16-01.51.18-1-113736	351	41	41	11	0	7	605	39	39	0	0	NA	NA	NA	94	118	266	277	388	142	253	210	70	8	37	0.263	0.029	0.095
.	19.01.16-01.51.32-1-113741	368	39	39	6	0	6	566	34	34	0	0	NA	NA	NA	115	87	261	255	384	138	222	206	57	17	57	0.218	0.067	0.148
.	19.01.16-01.51.38-1-113742	121	7	7	0	0	0	520	6	6	0	0	NA	NA	NA	33	35	248	246	354	123	218	179	9	6	5	0.036	0.024	0.014
.	19.01.16-01.51.38-1-113743	351	25	25	8	0	5	571	24	24	0	0	NA	NA	NA	93	80	260	257	376	138	233	200	18	17	56	0.069	0.066	0.149
.	19.01.16-01.51.56-1-113751	235	28	28	6	0	5	548	27	27	0	0	NA	NA	NA	69	64	256	255	366	133	229	186	32	29	34	0.125	0.114	0.093
.	19.01.16-01.51.58-1-113767	180	13	13	5	0	4	541	9	9	0	0	NA	NA	NA	40	47	247	249	364	127	225	189	18	24	10	0.073	0.096	0.027
.	19.01.16-01.52.16-1-113781	63	2	2	1	0	1	451	1	1	0	0	NA	NA	NA	16	21	242	244	348	111	191	149	0	0	2	0	0	0.006
.	19.01.16-01.52.20-1-113786	121	8	8	2	0	2	525	6	6	0	0	NA	NA	NA	39	45	241	249	368	119	222	184	3	2	12	0.012	0.008	0.033
.	19.01.16-01.52.21-1-113789	243	47	47	10	0	7	562	43	43	0	0	NA	NA	NA	74	79	261	258	373	140	229	193	73	28	45	0.28	0.109	0.121
.	19.01.16-01.52.25-1-113794	284	61	61	13	0	8	573	54	54	0	0	NA	NA	NA	88	90	265	267	371	139	240	194	102	27	56	0.385	0.101	0.151
.	19.01.16-01.52.25-1-113795	36	1	1	0	0	0	0	0	0	0	0	NA	NA	NA	10	10	240	238	345	0	0	0	2	0	0	0.008	0	0
.	19.01.16-01.52.27-1-113796	125	5	5	2	0	1	517	4	4	0	0	NA	NA	NA	33	32	247	242	356	124	214	179	8	2	8	0.032	0.008	0.022
.	19.01.16-01.52.29-1-113797	180	22	22	5	0	4	535	18	18	0	0	NA	NA	NA	63	55	248	254	366	124	226	185	45	3	32	0.181	0.012	0.087
.	19.01.16-01.52.34-1-113800	59	2	2	0	0	0	501	1	1	0	0	NA	NA	NA	33	20	238	246	349	115	217	169	1	1	0	0.004	0.004	0
.	19.01.16-01.52.37-1-113801	227	23	23	4	0	3	539	19	19	0	0	NA	NA	NA	70	59	252	258	362	125	229	185	31	18	27	0.123	0.07	0.075
.	19.01.16-01.52.38-1-113806	154	24	24	12	0	9	538	22	22	0	0	NA	NA	NA	46	60	251	255	367	127	226	185	41	36	17	0.163	0.141	0.046
.	19.01.16-01.52.40-1-113807	266	35	35	10	0	8	554	34	34	0	0	NA	NA	NA	70	70	257	257	369	133	229	192	47	17	45	0.183	0.066	0.122
.	19.01.16-01.52.43-1-113808	182	45	45	13	0	7	539	40	40	0	0	NA	NA	NA	59	56	249	251	369	127	221	191	108	25	31	0.434	0.1	0.084
.	19.01.16-01.52.46-1-113809	60	2	2	0	0	0	504	1	1	0	0	NA	NA	NA	25	19	242	240	350	118	212	174	0	3	1	0	0.012	0.003
.	19.01.16-01.53.00-1-113825	263	15	15	2	0	2	565	11	11	0	0	NA	NA	NA	92	86	264	258	377	138	232	195	33	8	16	0.125	0.031	0.042
.	19.01.16-01.53.04-1-113826	121	5	5	0	0	0	516	3	3	0	0	NA	NA	NA	28	29	243	242	357	122	215	179	4	9	5	0.016	0.037	0.014
.	19.01.16-01.53.16-1-113840	117	16	16	7	0	5	526	13	13	0	0	NA	NA	NA	40	40	246	250	357	124	222	180	30	9	19	0.122	0.036	0.053
.	19.01.16-01.53.18-1-113843	61	3	3	0	0	0	505	2	2	0	0	NA	NA	NA	24	26	239	239	361	118	211	176	8	2	3	0.033	0.008	0.008
.	19.01.16-01.53.25-1-113848	33	1	1	0	0	0	0	0	0	0	0	NA	NA	NA	10	16	240	239	350	0	0	0	0	4	0	0	0.017	0
.	19.01.16-01.53.32-1-113849	179	22	22	3	0	3	539	20	20	0	0	NA	NA	NA	53	63	251	253	372	126	221	192	37	9	5	0.147	0.036	0.013
.	19.01.16-01.53.35-1-113850	59	3	3	1	0	1	509	2	2	0	0	NA	NA	NA	24	24	243	241	353	121	214	174	6	5	0	0.025	0.021	0
.	19.01.16-01.53.39-1-113851	89	3	3	0	0	0	517	2	2	0	0	NA	NA	NA	34	34	247	246	354	124	220	173	0	0	6	0	0	0.017
.	19.01.16-01.53.46-1-113857	117	5	5	1	0	1	533	4	4	0	0	NA	NA	NA	31	46	248	253	358	124	227	182	21	2	0	0.085	0.008	0
.	19.01.16-01.53.49-1-113862	128	14	14	5	0	5	527	13	13	0	0	NA	NA	NA	41	39	255	247	350	133	220	174	26	9	17	0.102	0.036	0.049
.	19.01.16-01.53.53-1-113863	33	1	1	0	0	0	0	0	0	0	0	NA	NA	NA	6	9	236	241	345	0	0	0	0	2	0	0	0.008	0
.	19.01.16-01.53.55-1-113864	94	5	5	2	0	2	515	4	4	0	0	NA	NA	NA	32	28	244	239	358	120	214	181	8	8	1	0.033	0.033	0.003
.	19.01.16-01.53.56-1-113865	294	43	43	13	0	12	578	37	37	0	0	NA	NA	NA	73	96	254	263	392	132	234	212	77	19	62	0.303	0.072	0.158
.	19.01.16-01.53.57-1-113866	362	49	49	15	0	12	583	47	47	0	0	NA	NA	NA	105	102	266	261	388	142	232	209	58	16	81	0.218	0.061	0.209
.	19.01.16-01.53.57-1-113867	121	10	10	1	0	1	527	9	9	0	0	NA	NA	NA	32	38	251	245	355	128	218	181	26	0	12	0.104	0	0.034
.	19.01.16-01.53.59-1-113883	176	15	15	6	0	4	531	13	13	0	0	NA	NA	NA	43	51	248	251	365	123	224	184	20	5	9	0.081	0.02	0.025
.	19.01.16-01.54.04-1-113884	266	62	62	9	0	8	556	53	53	0	0	NA	NA	NA	79	71	253	264	367	131	236	189	61	37	63	0.241	0.14	0.172
.	19.01.16-01.54.10-1-113890	296	35	35	9	0	7	576	33	33	0	0	NA	NA	NA	77	90	260	263	380	137	239	200	42	25	45	0.162	0.095	0.118
.	19.01.16-01.54.13-1-113894	93	4	4	2	0	2	507	1	1	0	0	NA	NA	NA	25	26	244	241	354	120	212	175	2	5	3	0.008	0.021	0.008
.	19.01.16-01.54.13-1-113895	176	17	17	3	0	2	526	13	13	0	0	NA	NA	NA	53	38	248	242	361	124	217	185	23	1	18	0.093	0.004	0.05
.	19.01.16-01.54.19-1-113903	327	44	44	9	0	7	597	41	41	0	0	NA	NA	NA	72	113	268	268	390	145	241	211	70	37	47	0.261	0.138	0.121
.	19.01.16-01.54.22-1-113906	89	3	3	1	0	1	502	2	2	0	0	NA	NA	NA	27	20	242	243	348	120	213	169	0	0	9	0	0	0.026
.	19.01.16-01.54.28-1-113909	259	66	66	29	0	16	558	63	63	0	0	NA	NA	NA	78	80	250	258	385	124	230	204	116	32	74	0.464	0.124	0.192
.	19.01.16-01.54.37-1-113910	62	2	2	0	0	0	201	1	1	0	0	NA	NA	NA	15	19	243	244	345	49	89	63	0	4	0	0	0.016	0
.	19.01.16-01.54.42-1-113911	268	55	55	19	0	13	544	50	50	0	0	NA	NA	NA	77	64	254	261	362	129	231	184	90	33	49	0.354	0.126	0.135
.	19.01.16-01.54.45-1-113912	184	11	11	1	0	1	538	10	10	0	0	NA	NA	NA	47	54	255	248	364	130	221	187	32	3	4	0.125	0.012	0.011
.	19.01.16-01.54.56-1-113913	128	7	7	3	0	3	512	6	6	0	0	NA	NA	NA	46	30	246	244	353	124	215	173	7	3	6	0.028	0.012	0.017
.	19.01.16-01.55.06-1-113931	211	28	28	9	0	8	538	25	25	0	0	NA	NA	NA	51	54	249	254	364	127	225	186	33	26	24	0.133	0.102	0.066
.	19.01.16-01.55.07-1-113934	33	1	1	1	0	1	0	0	0	0	0	NA	NA	NA	4	11	242	238	344	0	0	0	0	0	1	0	0	0.003
.	19.01.16-01.55.08-1-113936	39	1	1	0	0	0	0	0	0	0	0	NA	NA	NA	13	10	238	239	346	0	0	0	0	0	1	0	0	0.003
.	19.01.16-01.55.10-1-113938	86	4	4	0	0	0	502	3	3	0	0	NA	NA	NA	26	24	244	239	354	118	209	175	3	0	2	0.012	0	0.006
.	19.01.16-01.55.12-1-113942	327	50	50	14	0	10	583	48	48	0	0	NA	NA	NA	107	104	264	266	387	141	237	205	100	20	69	0.379	0.075	0.178
.	19.01.16-01.55.14-1-113945	122	12	12	4	0	4	516	11	11	0	0	NA	NA	NA	44	37	248	243	359	123	217	176	16	8	17	0.065	0.033	0.047
.	19.01.16-01.55.24-1-113955	150	13	13	2	0	2	532	11	11	0	0	NA	NA	NA	36	50	248	251	364	125	223	184	19	1	13	0.077	0.004	0.036
.	19.01.16-01.55.25-1-113957	266	25	25	5	0	3	564	24	24	0	0	NA	NA	NA	77	79	249	269	374	129	241	194	37	12	18	0.149	0.045	0.048
.	19.01.16-01.55.30-1-113958	31	1	1	0	0	0	0	0	0	0	0	NA	NA	NA	7	3	236	238	342	0	0	0	0	1	0	0	0.004	0
.	19.01.16-01.55.32-1-113959	58	2	2	0	0	0	51	1	1	0	0	NA	NA	NA	11	7	238	237	345	11	25	15	1	0	1	0.004	0	0.003
.	19.01.16-01.55.38-1-113960	31	1	1	0	0	0	0	0	0	0	0	NA	NA	NA	10	10	241	238	344	0	0	0	0	0	0	0	0	0
.	19.01.16-01.55.38-1-113961	57	2	2	0	0	0	508	1	1	0	0	NA	NA	NA	24	26	243	242	354	120	215	173	0	5	0	0	0.021	0
.	19.01.16-01.55.41-1-113962	233	19	19	6	0	6	559	18	18	0	0	NA	NA	NA	66	78	269	254	368	142	226	191	19	9	25	0.071	0.035	0.068
.	19.01.16-01.55.51-1-113970	148	16	16	3	0	3	523	14	14	0	0	NA	NA	NA	42	41	251	249	354	129	220	174	8	7	27	0.032	0.028	0.076
.	19.01.16-01.55.51-1-113971	92	3	3	0	0	0	520	1	1	0	0	NA	NA	NA	36	35	245	248	355	124	221	175	6	0	1	0.024	0	0.003
.	19.01.16-01.55.52-1-113972	56	2	2	0	0	0	153	1	1	0	0	NA	NA	NA	17	16	240	240	349	39	71	43	1	0	1	0.004	0	0.003
.	19.01.16-01.55.54-1-113973	204	38	38	6	0	4	548	30	30	0	0	NA	NA	NA	62	58	253	252	366	133	226	189	62	17	31	0.245	0.067	0.085
.	19.01.16-01.55.56-1-113974	83	3	3	1	0	1	506	1	1	0	0	NA	NA	NA	22	21	241	241	352	119	212	175	0	1	1	0	0.004	0.003
.	19.01.16-01.56.00-1-113990	172	32	32	7	0	5	541	30	30	0	0	NA	NA	NA	50	62	259	249	367	132	223	186	67	23	31	0.259	0.092	0.084
.	19.01.16-01.56.03-1-113991	35	1	1	1	0	1	0	0	0	0	0	NA	NA	NA	10	11	238	239	347	0	0	0	0	0	0	0	0	0
.	19.01.16-01.56.04-1-113992	94	3	3	1	0	1	507	2	2	0	0	NA	NA	NA	19	24	240	244	353	117	214	176	2	7	0	0.008	0.029	0
.	19.01.16-01.56.06-1-113993	94	5	5	2	0	2	506	4	4	0	0	NA	NA	NA	32	30	248	239	356	123	210	173	6	4	3	0.024	0.017	0.008
.	19.01.16-01.56.09-1-113997	230	19	19	3	0	1	546	17	17	0	0	NA	NA	NA	80	68	256	261	364	133	229	184	29	9	18	0.113	0.034	0.049
.	19.01.16-01.56.11-1-114001	62	4	4	0	0	0	500	3	3	0	0	NA	NA	NA	29	21	242	240	352	117	213	170	17	5	0	0.07	0.021	0
.	19.01.16-01.56.20-1-114013	120	11	11	3	0	2	509	10	10	0	0	NA	NA	NA	45	31	250	242	352	123	213	173	7	6	14	0.028	0.025	0.04
.	19.01.16-01.56.20-1-114014	83	7	7	4	0	3	511	6	6	0	0	NA	NA	NA	18	27	245	245	350	119	218	174	29	1	3	0.118	0.004	0.009
.	19.01.16-01.56.27-1-114019	325	28	28	11	0	8	572	25	25	0	0	NA	NA	NA	79	93	266	267	373	140	238	194	44	18	20	0.165	0.067	0.054
.	19.01.16-01.56.28-1-114020	146	11	11	4	0	3	549	9	9	0	0	NA	NA	NA	31	57	257	251	362	135	225	189	15	2	17	0.058	0.008	0.047
.	19.01.16-01.56.36-1-114042	88	7	7	2	0	2	511	5	5	0	0	NA	NA	NA	36	28	245	241	355	120	215	176	9	1	7	0.037	0.004	0.02
.	19.01.16-01.56.40-1-114043	90	3	3	0	0	0	506	2	2	0	0	NA	NA	NA	20	27	247	245	348	119	218	169	0	0	7	0	0	0.02
.	19.01.16-01.56.43-1-114044	34	1	1	0	0	0	0	0	0	0	0	NA	NA	NA	6	5	239	236	343	0	0	0	1	0	0	0.004	0	0
.	19.01.16-01.56.51-1-114045	34	1	1	0	0	0	0	0	0	0	0	NA	NA	NA	5	13	242	240	344	0	0	0	0	0	1	0	0	0.003
.	19.01.16-01.56.52-1-114046	119	6	6	1	0	1	527	5	5	0	0	NA	NA	NA	47	38	251	244	356	129	218	180	0	12	5	0	0.049	0.014
.	19.01.16-01.56.55-1-114047	148	9	9	3	0	1	525	8	8	0	0	NA	NA	NA	54	47	247	248	365	120	219	186	21	6	11	0.085	0.024	0.03
.	19.01.16-01.56.56-1-114048	325	60	60	17	0	14	573	57	57	0	0	NA	NA	NA	99	96	263	267	379	138	240	195	80	49	70	0.304	0.184	0.185
.	19.01.16-01.57.00-1-114064	36	1	1	0	0	0	0	0	0	0	0	NA	NA	NA	11	7	239	239	342	0	0	0	1	0	0	0.004	0	0
.	19.01.16-01.57.02-1-114065	301	34	34	6	0	3	558	30	30	0	0	NA	NA	NA	80	76	262	259	368	139	233	186	47	6	58	0.179	0.023	0.158
.	19.01.16-01.57.04-1-114066	148	14	14	2	0	1	529	12	12	0	0	NA	NA	NA	38	49	251	249	362	126	220	183	15	3	15	0.06	0.012	0.041
.	19.01.16-01.57.06-1-114067	91	7	7	2	0	1	506	6	6	0	0	NA	NA	NA	36	23	245	239	352	124	208	174	5	3	12	0.02	0.013	0.034
.	19.01.16-01.57.07-1-114071	153	9	9	2	0	2	536	6	6	0	0	NA	NA	NA	62	61	253	252	369	129	221	186	5	13	10	0.02	0.052	0.027
.	19.01.16-01.57.10-1-114074	35	1	1	0	0	0	0	0	0	0	0	NA	NA	NA	8	12	240	239	346	0	0	0	0	0	5	0	0	0.014
.	19.01.16-01.57.12-1-114077	34	1	1	0	0	0	0	0	0	0	0	NA	NA	NA	14	8	238	239	344	0	0	0	0	0	0	0	0	0
.	19.01.16-01.57.15-1-114084	32	1	1	0	0	0	0	0	0	0	0	NA	NA	NA	13	4	238	237	342	0	0	0	0	0	0	0	0	0
.	19.01.16-01.57.16-1-114086	326	66	66	10	0	8	563	61	61	0	0	NA	NA	NA	91	88	269	250	382	143	219	201	90	23	61	0.335	0.092	0.16
.	19.01.16-01.57.18-1-114088	96	5	5	2	0	2	511	3	3	0	0	NA	NA	NA	23	25	243	245	350	122	217	172	5	0	5	0.021	0	0.014
.	19.01.16-01.57.21-1-114089	38	1	1	1	0	1	0	0	0	0	0	NA	NA	NA	10	13	238	242	346	0	0	0	1	0	0	0.004	0	0
.	19.01.16-01.57.24-1-114092	60	3	3	1	0	1	511	2	2	0	0	NA	NA	NA	24	35	243	244	361	119	213	179	1	8	0	0.004	0.033	0
.	19.01.16-01.57.24-1-114094	264	36	36	9	0	7	570	29	29	0	0	NA	NA	NA	80	92	265	264	376	139	235	196	50	14	58	0.189	0.053	0.154
.	19.01.16-01.57.30-1-114098	35	1	1	0	0	0	0	0	0	0	0	NA	NA	NA	12	9	241	238	343	0	0	0	0	0	0	0	0	0
.	19.01.16-01.57.31-1-114099	119	7	7	2	0	2	510	6	6	0	0	NA	NA	NA	51	31	244	249	351	119	218	173	13	12	7	0.053	0.048	0.02
.	19.01.16-01.57.33-1-114100	86	5	5	4	0	4	508	3	3	0	0	NA	NA	NA	21	22	243	242	350	121	211	176	0	5	9	0	0.021	0.026
.	19.01.16-01.57.35-1-114101	35	1	1	0	0	0	0	0	0	0	0	NA	NA	NA	4	10	241	237	345	0	0	0	0	0	3	0	0	0.009
.	19.01.16-01.57.37-1-114102	33	1	1	0	0	0	0	0	0	0	0	NA	NA	NA	8	6	238	237	344	0	0	0	3	0	0	0.013	0	0
.	19.01.16-01.57.37-1-114103	92	5	5	1	0	1	523	3	3	0	0	NA	NA	NA	30	33	248	248	350	129	220	174	10	0	4	0.04	0	0.011
.	19.01.16-01.57.39-1-114104	58	2	2	1	0	1	152	1	1	0	0	NA	NA	NA	7	11	239	240	345	34	68	50	0	0	1	0	0	0.003
.	19.01.16-01.57.45-1-114105	153	33	33	12	0	8	530	30	30	0	0	NA	NA	NA	33	50	249	256	358	124	227	179	53	20	23	0.213	0.078	0.064
.	19.01.16-01.57.48-1-114109	228	33	33	7	0	4	553	28	28	0	0	NA	NA	NA	74	73	259	253	374	133	226	194	23	35	40	0.089	0.138	0.107
.	19.01.16-01.57.51-1-114114	153	12	12	7	0	5	530	11	11	0	0	NA	NA	NA	41	37	248	248	354	128	224	178	17	1	8	0.069	0.004	0.023
.	19.01.16-01.57.53-1-114115	58	2	2	0	0	0	0	1	1	0	0	NA	NA	NA	16	12	239	239	347	0	0	0	0	6	0	0	0.025	0
.	19.01.16-01.57.58-1-114131	149	13	13	3	0	3	524	10	10	0	0	NA	NA	NA	44	39	246	247	359	124	219	181	7	24	2	0.028	0.097	0.006
.	19.01.16-01.58.02-1-114132	91	3	3	1	0	1	516	2	2	0	0	NA	NA	NA	32	34	244	246	357	121	217	178	2	0	3	0.008	0	0.008
.	19.01.16-01.58.13-1-114141	233	26	26	8	0	5	543	21	21	0	0	NA	NA	NA	47	63	254	258	364	131	230	182	17	18	51	0.067	0.07	0.14
.	19.01.16-01.58.13-1-114142	93	6	6	1	0	1	518	4	4	0	0	NA	NA	NA	29	35	250	249	349	124	221	173	12	0	12	0.048	0	0.034
.	19.01.16-01.58.15-1-114148	147	15	15	0	0	0	527	12	12	0	0	NA	NA	NA	37	41	242	248	364	121	219	187	9	11	23	0.037	0.044	0.063
.	19.01.16-01.58.16-1-114150	35	1	1	0	0	0	0	0	0	0	0	NA	NA	NA	14	18	241	240	350	0	0	0	0	0	1	0	0	0.003
.	19.01.16-01.58.19-1-114152	121	12	12	2	0	2	516	10	10	0	0	NA	NA	NA	40	34	248	243	356	125	212	179	7	19	5	0.028	0.078	0.014
.	19.01.16-01.58.22-1-114154	99	7	7	2	0	2	514	5	5	0	0	NA	NA	NA	34	29	242	247	353	119	219	176	3	0	10	0.012	0	0.028
.	19.01.16-01.58.30-1-114158	125	5	5	3	0	2	525	4	4	0	0	NA	NA	NA	37	41	246	249	359	122	221	182	5	2	12	0.02	0.008	0.033
.	19.01.16-01.58.36-1-114159	123	12	12	5	0	4	524	11	11	0	0	NA	NA	NA	33	40	246	248	359	123	221	180	8	12	16	0.033	0.048	0.045
.	19.01.16-01.58.39-1-114166	333	46	46	10	0	9	590	39	39	0	0	NA	NA	NA	81	104	269	267	381	147	239	204	75	31	59	0.279	0.116	0.155
.	19.01.16-01.58.40-1-114167	94	3	3	1	0	0	518	2	2	0	0	NA	NA	NA	29	33	247	244	355	122	218	178	6	5	3	0.024	0.02	0.008
.	19.01.16-01.58.40-1-114168	178	17	17	3	0	2	530	14	14	0	0	NA	NA	NA	59	39	244	248	360	125	221	184	21	5	16	0.086	0.02	0.044
.	19.01.16-01.58.45-1-114171	153	14	14	4	0	4	527	13	13	0	0	NA	NA	NA	55	46	253	246	360	127	214	186	25	7	7	0.099	0.028	0.019
.	19.01.16-01.58.50-1-114172	152	18	18	4	0	2	531	13	13	0	0	NA	NA	NA	55	45	247	252	359	126	221	184	26	3	18	0.105	0.012	0.05
.	19.01.16-01.58.52-1-114173	265	20	20	4	0	2	559	18	18	0	0	NA	NA	NA	90	74	259	263	365	136	237	186	62	13	21	0.239	0.049	0.058
.	19.01.16-01.58.52-1-114174	32	1	1	0	0	0	0	0	0	0	0	NA	NA	NA	4	16	240	243	346	0	0	0	0	2	0	0	0.008	0
.	19.01.16-01.58.54-1-114175	64	3	3	0	0	0	194	2	2	0	0	NA	NA	NA	18	18	241	242	348	53	74	67	11	0	1	0.046	0	0.003
.	19.01.16-01.58.55-1-114176	63	2	2	2	0	2	512	1	1	0	0	NA	NA	NA	25	26	243	245	351	120	217	175	2	1	0	0.008	0.004	0
.	19.01.16-01.59.00-1-114192	94	5	5	4	0	4	514	4	4	0	0	NA	NA	NA	26	31	244	244	356	120	215	179	5	2	4	0.02	0.008	0.011
.	19.01.16-01.59.06-1-114194	347	48	48	11	0	7	604	43	43	0	0	NA	NA	NA	101	120	266	270	397	144	243	217	73	24	68	0.274	0.089	0.171
.	19.01.16-01.59.07-1-114196	148	11	11	5	0	4	525	10	10	0	0	NA	NA	NA	55	39	245	250	357	122	226	177	4	2	16	0.016	0.008	0.045
.	19.01.16-01.59.07-1-114197	120	11	11	3	0	2	512	8	8	0	0	NA	NA	NA	33	29	243	247	352	119	219	174	15	3	19	0.062	0.012	0.054
.	19.01.16-01.59.08-1-114199	203	18	18	4	0	3	535	16	16	0	0	NA	NA	NA	71	59	253	256	363	127	224	184	43	10	14	0.17	0.039	0.039
.	19.01.16-01.59.17-1-114211	384	50	50	13	0	10	592	43	43	0	0	NA	NA	NA	93	106	271	263	385	150	235	207	66	19	55	0.244	0.072	0.143
.	19.01.16-01.59.18-1-114213	473	58	58	22	0	15	604	55	55	0	0	NA	NA	NA	129	123	278	273	385	155	244	205	101	19	79	0.363	0.07	0.205
.	19.01.16-01.59.28-1-114218	320	34	34	11	0	8	579	33	33	0	0	NA	NA	NA	117	99	262	263	387	136	232	211	93	9	32	0.355	0.034	0.083
.	19.01.16-01.59.31-1-114219	94	8	8	2	0	2	523	6	6	0	0	NA	NA	NA	28	40	247	247	359	125	219	179	25	3	2	0.101	0.012	0.006
.	19.01.16-01.59.32-1-114220	36	1	1	0	0	0	0	0	0	0	0	NA	NA	NA	10	8	236	239	346	0	0	0	0	0	0	0	0	0
.	19.01.16-01.59.34-1-114221	122	11	11	2	0	1	521	8	8	0	0	NA	NA	NA	40	34	244	249	354	119	222	180	7	9	9	0.029	0.036	0.025
.	19.01.16-01.59.43-1-114222	86	4	4	3	0	2	524	3	3	0	0	NA	NA	NA	28	34	248	247	352	128	219	177	0	2	6	0	0.008	0.017
.	19.01.16-01.59.48-1-114226	151	11	11	3	0	2	511	10	10	0	0	NA	NA	NA	51	30	240	246	357	119	216	176	11	5	26	0.046	0.02	0.073
.	19.01.16-01.59.51-1-114231	161	11	11	2	0	2	531	9	9	0	0	NA	NA	NA	32	44	253	247	357	127	223	181	20	1	10	0.079	0.004	0.028
.	19.01.16-01.59.56-1-114232	168	8	8	2	0	1	532	7	7	0	0	NA	NA	NA	56	53	254	248	364	128	219	185	0	5	20	0	0.02	0.055
.	19.01.16-01.59.58-1-114248	121	5	5	1	0	1	517	4	4	0	0	NA	NA	NA	42	34	246	245	356	121	215	181	3	2	6	0.012	0.008	0.017
.	19.01.16-02.00.11-1-114261	322	51	51	19	0	15	568	50	50	0	0	NA	NA	NA	92	92	261	260	384	137	231	200	133	14	45	0.51	0.054	0.117
.	19.01.16-02.00.13-1-114264	144	10	10	3	0	2	533	9	9	0	0	NA	NA	NA	48	58	251	255	365	123	227	183	18	8	13	0.072	0.031	0.036
.	19.01.16-02.00.14-1-114266	89	5	5	0	0	0	519	4	4	0	0	NA	NA	NA	31	31	244	247	353	123	221	175	0	4	6	0	0.016	0.017
.	19.01.16-02.00.14-1-114270	33	1	1	1	0	1	0	0	0	0	0	NA	NA	NA	11	9	237	238	347	0	0	0	0	0	2	0	0	0.006
.	19.01.16-02.00.17-1-114274	159	10	10	5	0	4	541	9	9	0	0	NA	NA	NA	45	51	255	249	360	134	224	183	4	17	16	0.016	0.068	0.044
.	19.01.16-02.00.18-1-114275	177	33	33	7	0	6	527	31	31	0	0	NA	NA	NA	46	54	250	252	365	123	220	184	18	47	34	0.072	0.187	0.093
.	19.01.16-02.00.19-1-114276	94	5	5	0	0	0	517	4	4	0	0	NA	NA	NA	28	37	246	244	360	123	216	178	0	3	10	0	0.012	0.028
.	19.01.16-02.00.19-1-114277	147	6	6	1	0	1	535	4	4	0	0	NA	NA	NA	42	53	248	257	361	126	227	182	3	17	5	0.012	0.066	0.014
.	19.01.16-02.00.31-1-114282	179	18	18	4	0	4	548	16	16	0	0	NA	NA	NA	59	62	252	253	370	131	227	190	45	5	13	0.179	0.02	0.035
.	19.01.16-02.00.35-1-114283	181	17	17	5	0	4	547	15	15	0	0	NA	NA	NA	56	70	255	259	369	129	229	189	23	16	18	0.09	0.062	0.049
.	19.01.16-02.00.36-1-114284	178	18	18	5	0	3	547	17	17	0	0	NA	NA	NA	49	61	253	257	364	131	232	184	66	3	1	0.261	0.012	0.003
.	19.01.16-02.00.36-1-114285	180	13	13	3	0	2	535	12	12	0	0	NA	NA	NA	53	64	251	259	367	123	228	184	16	15	19	0.064	0.058	0.052
.	19.01.16-02.00.40-1-114290	31	1	1	0	0	0	0	0	0	0	0	NA	NA	NA	12	9	240	240	342	0	0	0	0	0	0	0	0	0
.	19.01.16-02.00.40-1-114291	182	22	22	5	0	5	538	18	18	0	0	NA	NA	NA	57	54	253	250	364	131	219	188	32	26	7	0.126	0.104	0.019
.	19.01.16-02.00.42-1-114292	116	6	6	0	0	0	531	5	5	0	0	NA	NA	NA	40	50	245	260	358	122	230	179	0	10	7	0	0.038	0.02
.	19.01.16-02.00.59-1-114308	120	30	30	8	0	6	515	28	28	0	0	NA	NA	NA	38	37	244	247	359	120	218	177	31	10	44	0.127	0.04	0.123
.	19.01.16-02.01.01-1-114309	119	7	7	1	0	1	530	6	6	0	0	NA	NA	NA	34	45	248	250	360	126	226	178	14	0	20	0.056	0	0.056
.	19.01.16-02.01.02-1-114344	154	14	14	3	0	1	536	12	12	0	0	NA	NA	NA	39	54	253	254	360	127	228	181	23	4	5	0.091	0.016	0.014
.	19.01.16-02.01.04-1-114345	37	1	1	0	0	0	0	0	0	0	0	NA	NA	NA	7	11	239	239	346	0	0	0	0	4	0	0	0.017	0
.	19.01.16-02.01.08-1-114369	120	17	17	2	0	1	512	15	15	0	0	NA	NA	NA	38	29	247	246	349	121	219	172	39	13	22	0.158	0.053	0.063
.	19.01.16-02.01.08-1-114371	355	26	26	10	0	7	572	24	24	0	0	NA	NA	NA	100	87	257	261	382	135	232	205	48	6	42	0.187	0.023	0.11
.	19.01.16-02.01.09-1-114372	370	36	36	8	0	7	600	31	31	0	0	NA	NA	NA	118	118	264	273	394	138	244	218	76	26	40	0.288	0.095	0.102
.	19.01.16-02.01.10-1-114394	32	1	1	0	0	0	0	0	0	0	0	NA	NA	NA	7	13	238	239	349	0	0	0	3	0	0	0.013	0	0
.	19.01.16-02.01.14-1-114398	147	13	13	2	0	2	523	12	12	0	0	NA	NA	NA	39	43	245	250	361	123	218	182	23	13	28	0.094	0.052	0.078
.	19.01.16-02.01.25-1-114412	117	12	12	7	0	7	517	11	11	0	0	NA	NA	NA	45	35	245	248	355	124	218	175	11	10	12	0.045	0.04	0.034
.	19.01.16-02.01.25-1-114413	185	22	22	13	0	10	538	19	19	0	0	NA	NA	NA	74	58	248	253	370	127	224	187	37	4	44	0.149	0.016	0.119
.	19.01.16-02.01.30-1-114414	152	6	6	1	0	1	529	4	4	0	0	NA	NA	NA	35	44	250	246	361	127	220	182	0	4	11	0	0.016	0.03
.	19.01.16-02.01.40-1-114415	100	10	10	3	0	2	508	8	8	0	0	NA	NA	NA	32	32	245	245	355	122	216	170	0	19	7	0	0.078	0.02
.	19.01.16-02.01.52-1-114423	98	6	6	1	0	0	520	5	5	0	0	NA	NA	NA	27	36	243	246	360	121	219	180	17	5	5	0.07	0.02	0.014
.	19.01.16-02.01.53-1-114424	153	8	8	2	0	2	528	6	6	0	0	NA	NA	NA	38	44	243	251	363	122	222	184	12	0	17	0.049	0	0.047
.	19.01.16-02.01.53-1-114425	68	3	3	1	0	1	507	1	1	0	0	NA	NA	NA	28	20	243	241	349	118	215	174	5	0	4	0.021	0	0.011
.	19.01.16-02.01.56-1-114426	35	1	1	0	0	0	0	0	0	0	0	NA	NA	NA	12	15	240	238	350	0	0	0	0	0	0	0	0	0
.	19.01.16-02.01.57-1-114427	120	14	14	2	0	1	531	13	13	0	0	NA	NA	NA	37	46	249	250	360	128	221	182	22	18	13	0.088	0.072	0.036
.	19.01.16-02.01.57-1-114428	60	3	3	1	0	1	511	2	2	0	0	NA	NA	NA	21	29	246	243	353	120	216	175	1	6	0	0.004	0.025	0
.	19.01.16-02.02.04-1-114444	291	36	36	5	0	3	562	32	32	0	0	NA	NA	NA	75	77	260	258	372	138	232	192	54	19	57	0.208	0.074	0.153
.	19.01.16-02.02.05-1-114445	56	2	2	0	0	0	0	1	1	0	0	NA	NA	NA	14	18	243	242	346	0	0	0	0	3	0	0	0.012	0
.	19.01.16-02.02.05-1-114446	411	38	38	10	0	7	592	36	36	0	0	NA	NA	NA	97	106	267	269	383	145	244	203	70	22	44	0.262	0.082	0.115
.	19.01.16-02.02.09-1-114451	33	1	1	0	0	0	0	0	0	0	0	NA	NA	NA	6	4	237	236	344	0	0	0	0	1	0	0	0.004	0
.	19.01.16-02.02.12-1-114455	90	3	3	0	0	0	513	2	2	0	0	NA	NA	NA	40	33	242	242	362	118	213	182	2	1	3	0.008	0.004	0.008
.	19.01.16-02.02.12-1-114456	123	9	9	4	0	2	523	7	7	0	0	NA	NA	NA	40	39	246	249	357	123	219	181	18	14	4	0.073	0.056	0.011
.	19.01.16-02.02.13-1-114458	120	13	13	0	0	0	510	11	11	0	0	NA	NA	NA	37	28	241	242	358	118	213	179	24	1	13	0.1	0.004	0.036
.	19.01.16-02.02.14-1-114459	267	27	27	3	0	3	550	26	26	0	0	NA	NA	NA	79	67	255	255	370	129	228	193	55	6	42	0.216	0.024	0.114
.	19.01.16-02.02.14-1-114460	325	81	81	26	0	18	577	75	75	0	0	NA	NA	NA	80	95	266	263	379	141	237	199	143	36	89	0.538	0.137	0.235
.	19.01.16-02.02.26-1-114472	90	5	5	2	0	2	510	4	4	0	0	NA	NA	NA	22	21	240	242	352	118	217	175	1	7	1	0.004	0.029	0.003
.	19.01.16-02.02.29-1-114473	238	27	27	10	0	6	551	25	25	0	0	NA	NA	NA	85	73	258	255	373	133	223	195	57	7	28	0.221	0.027	0.075
.	19.01.16-02.02.35-1-114476	92	6	6	1	0	1	518	5	5	0	0	NA	NA	NA	30	36	252	246	351	126	219	173	9	0	5	0.036	0	0.014
.	19.01.16-02.02.39-1-114481	60	2	2	0	0	0	506	1	1	0	0	NA	NA	NA	22	20	239	242	352	120	214	172	0	6	1	0	0.025	0.003
.	19.01.16-02.02.42-1-114482	169	12	12	4	0	3	538	10	10	0	0	NA	NA	NA	54	53	255	252	359	132	223	183	16	2	17	0.063	0.008	0.047
.	19.01.16-02.02.51-1-114483	266	55	55	14	0	12	552	52	52	0	0	NA	NA	NA	88	75	255	255	378	131	226	195	74	10	63	0.29	0.039	0.167
.	19.01.16-02.02.52-1-114484	151	10	10	2	0	1	528	8	8	0	0	NA	NA	NA	34	49	254	248	360	130	219	179	2	18	10	0.008	0.073	0.028
.	19.01.16-02.02.59-1-114500	142	7	7	1	0	1	518	5	5	0	0	NA	NA	NA	40	40	248	249	356	122	219	177	13	6	6	0.052	0.024	0.017
.	19.01.16-02.03.01-1-114501	182	23	23	9	0	7	535	22	22	0	0	NA	NA	NA	62	55	255	252	361	133	222	180	44	14	21	0.173	0.056	0.058
.	19.01.16-02.03.04-1-114502	243	31	31	7	0	5	546	29	29	0	0	NA	NA	NA	78	66	260	248	371	136	221	189	35	8	53	0.135	0.032	0.143
.	19.01.16-02.03.06-1-114504	175	23	23	5	0	5	510	20	20	0	0	NA	NA	NA	61	32	243	250	352	121	218	171	16	11	23	0.066	0.044	0.065
.	19.01.16-02.03.12-1-114511	98	3	3	1	0	1	509	2	2	0	0	NA	NA	NA	21	26	245	242	352	122	214	173	0	7	0	0	0.029	0
.	19.01.16-02.03.14-1-114513	298	18	18	7	0	6	572	16	16	0	0	NA	NA	NA	83	90	272	259	372	147	229	196	23	2	39	0.085	0.008	0.105
.	19.01.16-02.03.16-1-114520	179	12	12	6	0	6	545	11	11	0	0	NA	NA	NA	57	60	257	248	368	136	220	189	15	6	19	0.058	0.024	0.052
.	19.01.16-02.03.26-1-114526	34	1	1	0	0	0	0	0	0	0	0	NA	NA	NA	11	9	238	239	345	0	0	0	0	0	2	0	0	0.006
.	19.01.16-02.03.29-1-114527	177	11	11	3	0	2	528	9	9	0	0	NA	NA	NA	54	41	244	250	360	121	224	183	16	11	8	0.066	0.044	0.022
.	19.01.16-02.03.38-1-114528	84	5	5	1	0	1	508	4	4	0	0	NA	NA	NA	25	21	244	240	350	118	214	176	8	0	6	0.033	0	0.017
.	19.01.16-02.03.39-1-114529	144	22	22	10	0	5	528	21	21	0	0	NA	NA	NA	35	51	247	252	365	122	222	184	21	15	17	0.085	0.06	0.047
.	19.01.16-02.03.48-1-114532	61	3	3	1	0	0	507	2	2	0	0	NA	NA	NA	33	25	243	243	352	119	216	172	0	5	3	0	0.021	0.009
.	19.01.16-02.03.49-1-114533	59	3	3	0	0	0	499	1	1	0	0	NA	NA	NA	27	19	242	238	352	118	211	170	1	6	2	0.004	0.025	0.006
.	19.01.16-02.03.50-1-114537	59	2	2	1	0	1	506	1	1	0	0	NA	NA	NA	29	25	242	243	353	116	216	174	2	5	0	0.008	0.021	0
.	19.01.16-02.03.50-1-114538	32	1	1	1	0	1	0	0	0	0	0	NA	NA	NA	10	10	238	239	346	0	0	0	0	0	1	0	0	0.003
.	19.01.16-02.03.53-1-114543	66	2	2	0	0	0	514	0	0	0	0	NA	NA	NA	27	25	239	247	352	119	222	173	0	0	5	0	0	0.014
.	19.01.16-02.03.53-1-114544	142	11	11	3	0	3	534	10	10	0	0	NA	NA	NA	39	54	249	253	365	128	222	184	14	2	15	0.056	0.008	0.041
.	19.01.16-02.03.54-1-114545	350	26	26	7	0	6	575	25	25	0	0	NA	NA	NA	107	98	266	263	382	144	231	200	37	22	42	0.139	0.084	0.11
.	19.01.16-02.04.02-1-114561	30	1	1	0	0	0	0	0	0	0	0	NA	NA	NA	10	13	239	240	347	0	0	0	0	0	0	0	0	0
.	19.01.16-02.04.02-1-114562	119	10	10	1	0	1	540	9	9	0	0	NA	NA	NA	47	61	253	257	364	126	229	185	12	8	3	0.047	0.031	0.008
.	19.01.16-02.04.02-1-114563	110	7	7	4	0	3	516	6	6	0	0	NA	NA	NA	42	38	245	248	358	121	219	176	3	11	2	0.012	0.044	0.006
.	19.01.16-02.04.03-1-114564	212	29	29	11	0	10	553	28	28	0	0	NA	NA	NA	67	82	255	259	381	130	228	195	57	19	26	0.224	0.073	0.068
.	19.01.16-02.04.04-1-114565	146	8	8	1	0	0	536	7	7	0	0	NA	NA	NA	44	46	247	252	360	127	228	181	11	8	8	0.045	0.032	0.022
.	19.01.16-02.04.05-1-114566	428	59	59	15	0	13	615	53	53	0	0	NA	NA	NA	114	127	269	281	390	149	254	212	111	29	49	0.413	0.103	0.126
.	19.01.16-02.04.17-1-114582	62	3	3	1	0	1	153	2	2	0	0	NA	NA	NA	14	25	240	246	352	33	70	50	1	0	5	0.004	0	0.014
.	19.01.16-02.04.18-1-114583	29	1	1	1	0	1	0	0	0	0	0	NA	NA	NA	4	13	238	239	349	0	0	0	0	1	0	0	0.004	0
.	19.01.16-02.04.20-1-114584	66	4	4	0	0	0	507	3	3	0	0	NA	NA	NA	23	25	239	247	352	119	213	175	0	5	1	0	0.02	0.003
.	19.01.16-02.04.21-1-114585	126	17	17	5	0	4	530	16	16	0	0	NA	NA	NA	55	55	254	254	360	128	223	179	7	22	36	0.028	0.087	0.1
.	19.01.16-02.04.23-1-114588	143	24	24	4	0	3	533	23	23	0	0	NA	NA	NA	44	48	252	249	360	128	222	183	26	27	13	0.103	0.108	0.036
.	19.01.16-02.04.25-1-114591	109	5	5	2	0	1	516	3	3	0	0	NA	NA	NA	39	35	242	250	356	120	219	177	0	8	2	0	0.032	0.006
.	19.01.16-02.04.27-1-114592	31	1	1	0	0	0	0	0	0	0	0	NA	NA	NA	8	3	236	236	344	0	0	0	0	2	0	0	0.008	0
.	19.01.16-02.04.29-1-114593	31	1	1	1	0	1	0	0	0	0	0	NA	NA	NA	12	6	239	237	343	0	0	0	0	0	2	0	0	0.006
.	19.01.16-02.04.33-1-114594	115	12	12	2	0	2	523	11	11	0	0	NA	NA	NA	30	40	248	249	356	126	221	176	5	21	10	0.02	0.084	0.028
.	19.01.16-02.04.36-1-114595	62	3	3	3	0	2	508	2	2	0	0	NA	NA	NA	21	21	243	238	353	120	212	176	0	0	11	0	0	0.031
.	19.01.16-02.04.42-1-114596	100	8	8	0	0	0	512	6	6	0	0	NA	NA	NA	36	28	242	243	356	119	214	179	2	8	6	0.008	0.033	0.017
.	19.01.16-02.04.46-1-114597	63	3	3	1	0	1	512	2	2	0	0	NA	NA	NA	24	22	239	247	349	118	219	175	6	0	3	0.025	0	0.009
.	19.01.16-02.04.49-1-114598	153	27	27	10	0	6	527	23	23	0	0	NA	NA	NA	54	50	249	251	363	122	222	183	30	21	38	0.12	0.084	0.105
.	19.01.16-02.04.50-1-114599	143	7	7	0	0	0	520	5	5	0	0	NA	NA	NA	45	37	245	246	359	121	220	179	14	0	4	0.057	0	0.011
.	19.01.16-02.04.50-1-114600	123	10	10	0	0	0	521	9	9	0	0	NA	NA	NA	33	41	251	244	359	126	217	178	43	0	10	0.171	0	0.028
.	19.01.16-02.04.57-1-114601	122	10	10	4	0	3	512	8	8	0	0	NA	NA	NA	31	32	250	243	352	125	214	173	17	2	5	0.068	0.008	0.014
.	19.01.16-02.05.00-1-114619	92	6	6	3	0	2	516	4	4	0	0	NA	NA	NA	33	38	247	247	357	126	214	176	0	8	17	0	0.032	0.048
.	19.01.16-02.05.01-1-114620	94	4	4	2	0	2	505	3	3	0	0	NA	NA	NA	28	19	241	243	348	121	213	171	1	5	3	0.004	0.021	0.009
.	19.01.16-02.05.03-1-114621	59	2	2	0	0	0	399	1	1	0	0	NA	NA	NA	18	9	239	239	344	91	170	138	2	3	0	0.008	0.013	0
.	19.01.16-02.05.07-1-114625	91	3	3	0	0	0	516	2	2	0	0	NA	NA	NA	29	32	248	246	351	124	217	175	0	6	6	0	0.024	0.017
.	19.01.16-02.05.13-1-114631	127	8	8	2	0	2	523	5	5	0	0	NA	NA	NA	39	40	247	247	359	123	221	179	8	3	10	0.032	0.012	0.028
.	19.01.16-02.05.15-1-114637	179	42	42	7	0	6	540	38	38	0	0	NA	NA	NA	55	64	249	255	373	125	224	191	72	27	26	0.289	0.106	0.07
.	19.01.16-02.05.16-1-114639	33	1	1	1	0	1	0	0	0	0	0	NA	NA	NA	8	8	237	240	344	0	0	0	0	1	0	0	0.004	0
.	19.01.16-02.05.16-1-114640	62	2	2	0	0	0	511	1	1	0	0	NA	NA	NA	25	26	240	249	350	119	222	170	0	4	1	0	0.016	0.003
.	19.01.16-02.05.17-1-114641	146	17	17	2	0	2	524	14	14	0	0	NA	NA	NA	41	32	245	248	352	122	224	178	4	15	22	0.016	0.06	0.062
.	19.01.16-02.05.18-1-114643	242	23	23	7	0	5	555	21	21	0	0	NA	NA	NA	60	69	256	256	370	130	232	193	22	12	29	0.086	0.047	0.078
.	19.01.16-02.05.23-1-114645	37	1	1	1	0	1	0	0	0	0	0	NA	NA	NA	9	8	240	238	343	0	0	0	3	0	0	0.012	0	0
.	19.01.16-02.05.26-1-114649	129	13	13	2	0	2	515	12	12	0	0	NA	NA	NA	41	35	246	250	352	120	221	174	4	13	11	0.016	0.052	0.031
.	19.01.16-02.05.27-1-114650	34	1	1	1	0	1	0	0	0	0	0	NA	NA	NA	4	5	237	237	344	0	0	0	0	0	0	0	0	0
.	19.01.16-02.05.29-1-114651	119	14	14	2	0	1	526	12	12	0	0	NA	NA	NA	41	45	255	246	357	128	218	180	3	21	25	0.012	0.085	0.07
.	19.01.16-02.05.29-1-114652	204	13	13	6	0	5	546	9	9	0	0	NA	NA	NA	62	67	261	254	365	136	225	185	11	13	13	0.042	0.051	0.036
.	19.01.16-02.05.31-1-114653	235	17	17	5	0	4	565	14	14	0	0	NA	NA	NA	81	91	261	260	383	138	230	197	17	4	54	0.065	0.015	0.141
.	19.01.16-02.05.34-1-114654	119	11	11	2	0	0	517	9	9	0	0	NA	NA	NA	50	41	248	248	358	122	220	175	8	5	16	0.032	0.02	0.045
.	19.01.16-02.05.45-1-114655	55	2	2	1	0	1	0	1	1	0	0	NA	NA	NA	15	18	238	243	350	0	0	0	0	8	0	0	0.033	0
.	19.01.16-02.05.49-1-114656	61	2	2	0	0	0	251	1	1	0	0	NA	NA	NA	16	20	244	239	350	61	109	81	2	0	0	0.008	0	0
.	19.01.16-02.05.49-1-114657	174	12	12	5	0	3	526	10	10	0	0	NA	NA	NA	43	43	253	246	357	127	217	182	13	10	20	0.051	0.041	0.056
.	19.01.16-02.05.54-1-114665	89	5	5	2	0	2	498	4	4	0	0	NA	NA	NA	26	17	241	239	350	120	209	169	0	4	6	0	0.017	0.017
.	19.01.16-02.05.57-1-114666	176	20	20	7	0	7	528	15	15	0	0	NA	NA	NA	52	41	249	248	357	126	221	181	38	12	5	0.153	0.048	0.014
.	19.01.16-02.05.58-1-114682	91	5	5	1	0	1	516	4	4	0	0	NA	NA	NA	36	43	253	244	359	123	213	180	6	3	4	0.024	0.012	0.011
.	19.01.16-02.05.58-1-114683	234	25	25	6	0	6	541	21	21	0	0	NA	NA	NA	80	59	260	251	361	133	223	185	31	19	9	0.119	0.076	0.025
.	19.01.16-02.05.58-1-114684	57	2	2	1	0	1	508	1	1	0	0	NA	NA	NA	17	22	240	244	351	119	217	172	0	0	6	0	0	0.017
.	19.01.16-02.06.06-1-114686	263	67	67	15	0	10	565	63	63	0	0	NA	NA	NA	87	90	267	260	376	144	232	189	136	23	48	0.509	0.088	0.128
.	19.01.16-02.06.10-1-114691	93	5	5	1	0	1	511	4	4	0	0	NA	NA	NA	28	30	251	238	354	125	209	177	8	4	9	0.032	0.017	0.025
.	19.01.16-02.06.11-1-114693	94	3	3	1	0	1	501	1	1	0	0	NA	NA	NA	24	16	240	240	349	117	211	173	5	0	0	0.021	0	0
.	19.01.16-02.06.14-1-114697	29	1	1	0	0	0	0	0	0	0	0	NA	NA	NA	7	10	238	241	344	0	0	0	0	0	1	0	0	0.003
.	19.01.16-02.06.14-1-114698	303	41	41	12	0	11	579	38	38	0	0	NA	NA	NA	102	100	266	269	378	141	239	199	53	15	56	0.199	0.056	0.148
.	19.01.16-02.06.16-1-114706	210	78	78	17	0	12	535	71	71	0	0	NA	NA	NA	55	55	250	251	367	126	222	187	116	59	50	0.464	0.235	0.136
.	19.01.16-02.06.21-1-114708	61	2	2	0	0	0	47	1	1	0	0	NA	NA	NA	16	22	243	243	349	12	16	19	0	0	5	0	0	0.014
.	19.01.16-02.06.24-1-114712	70	2	2	2	0	2	509	1	1	0	0	NA	NA	NA	24	25	250	242	346	124	216	169	13	1	0	0.052	0.004	0
.	19.01.16-02.06.25-1-114714	211	31	31	5	0	5	546	28	28	0	0	NA	NA	NA	66	64	252	257	368	129	230	187	72	15	23	0.286	0.058	0.062
.	19.01.16-02.06.26-1-114715	33	1	1	0	0	0	0	0	0	0	0	NA	NA	NA	13	10	240	238	345	0	0	0	0	0	1	0	0	0.003
.	19.01.16-02.06.27-1-114716	117	7	7	2	0	1	533	6	6	0	0	NA	NA	NA	42	47	250	251	359	125	224	184	30	6	1	0.12	0.024	0.003
.	19.01.16-02.06.29-1-114717	180	36	36	6	0	3	544	32	32	0	0	NA	NA	NA	81	61	251	253	370	128	228	188	69	11	38	0.275	0.043	0.103
.	19.01.16-02.06.45-1-114719	174	14	14	3	0	2	523	13	13	0	0	NA	NA	NA	46	42	248	249	358	125	220	178	9	2	29	0.036	0.008	0.081
.	19.01.16-02.06.45-1-114720	329	32	32	5	0	3	580	31	31	0	0	NA	NA	NA	90	93	255	272	379	134	248	198	59	15	38	0.231	0.055	0.1
.	19.01.16-02.06.52-1-114721	60	2	2	1	0	1	496	1	1	0	0	NA	NA	NA	27	18	245	241	345	116	210	170	10	0	0	0.041	0	0
.	19.01.16-02.07.05-1-114737	90	7	7	0	0	0	516	6	6	0	0	NA	NA	NA	43	35	249	243	356	124	217	175	4	5	2	0.016	0.021	0.006
.	19.01.16-02.07.11-1-114744	58	2	2	2	0	2	349	1	1	0	0	NA	NA	NA	16	18	243	241	347	84	148	117	0	0	6	0	0	0.017
.	19.01.16-02.07.20-1-114754	63	2	2	2	0	2	300	1	1	0	0	NA	NA	NA	18	18	241	243	347	69	131	100	0	0	3	0	0	0.009
.	19.01.16-02.07.21-1-114755	120	10	10	1	0	1	521	9	9	0	0	NA	NA	NA	32	34	243	247	357	124	216	181	20	9	6	0.082	0.036	0.017
.	19.01.16-02.07.22-1-114757	94	5	5	2	0	1	521	3	3	0	0	NA	NA	NA	28	34	244	248	355	122	223	176	5	2	9	0.02	0.008	0.025
.	19.01.16-02.07.34-1-114763	94	8	8	1	0	1	513	7	7	0	0	NA	NA	NA	35	35	247	246	355	123	214	176	12	7	7	0.049	0.028	0.02
.	19.01.16-02.07.34-1-114764	91	3	3	0	0	0	517	2	2	0	0	NA	NA	NA	32	33	248	244	354	124	214	179	3	0	5	0.012	0	0.014
.	19.01.16-02.07.37-1-114765	210	45	45	12	0	8	550	41	41	0	0	NA	NA	NA	68	66	258	256	365	134	229	187	88	46	30	0.341	0.18	0.082
.	19.01.16-02.07.40-1-114766	90	5	5	0	0	0	518	4	4	0	0	NA	NA	NA	27	37	248	246	356	123	217	178	7	0	13	0.028	0	0.037
.	19.01.16-02.07.43-1-114767	90	4	4	1	0	1	507	3	3	0	0	NA	NA	NA	19	20	242	241	350	120	216	171	5	3	4	0.021	0.012	0.011
.	19.01.16-02.07.44-1-114768	35	1	1	0	0	0	0	0	0	0	0	NA	NA	NA	11	5	236	236	346	0	0	0	2	0	0	0.008	0	0
.	19.01.16-02.07.45-1-114769	38	1	1	1	0	1	0	0	0	0	0	NA	NA	NA	9	8	238	239	344	0	0	0	0	0	3	0	0	0.009
.	19.01.16-02.07.47-1-114770	61	2	2	0	0	0	502	1	1	0	0	NA	NA	NA	26	18	242	238	351	117	210	175	0	2	2	0	0.008	0.006
.	19.01.16-02.07.48-1-114771	96	6	6	1	0	1	511	5	5	0	0	NA	NA	NA	23	28	246	243	352	124	212	175	4	12	0	0.016	0.049	0
.	19.01.16-02.07.48-1-114772	125	15	15	4	0	4	517	11	11	0	0	NA	NA	NA	33	31	244	247	353	122	219	176	13	16	11	0.053	0.065	0.031
.	19.01.16-02.07.55-1-114780	34	1	1	0	0	0	0	0	0	0	0	NA	NA	NA	13	9	240	238	344	0	0	0	0	0	0	0	0	0
.	19.01.16-02.08.03-1-114796	120	4	4	0	0	0	515	2	2	0	0	NA	NA	NA	29	33	247	246	353	123	217	175	7	1	3	0.028	0.004	0.008
.	19.01.16-02.08.03-1-114797	508	64	64	19	0	14	626	59	59	0	0	NA	NA	NA	135	138	277	275	399	156	249	221	75	31	91	0.271	0.113	0.228
.	19.01.16-02.08.04-1-114798	89	4	4	3	0	3	514	3	3	0	0	NA	NA	NA	26	33	253	243	350	127	215	172	0	5	6	0	0.021	0.017
.	19.01.16-02.08.06-1-114800	331	65	65	18	0	14	590	59	59	0	0	NA	NA	NA	109	103	261	265	390	138	242	210	103	39	57	0.395	0.147	0.146
.	19.01.16-02.08.09-1-114805	263	36	36	17	0	12	564	32	32	0	0	NA	NA	NA	83	82	270	257	368	143	229	192	75	13	40	0.278	0.051	0.109
.	19.01.16-02.08.17-1-114816	213	26	26	4	0	4	527	23	23	0	0	NA	NA	NA	53	44	251	249	357	127	221	179	57	4	29	0.227	0.016	0.081
.	19.01.16-02.08.20-1-114817	89	7	7	2	0	2	516	6	6	0	0	NA	NA	NA	43	41	247	243	364	122	214	180	12	3	4	0.049	0.012	0.011
.	19.01.16-02.08.23-1-114820	169	12	12	1	0	1	536	11	11	0	0	NA	NA	NA	60	59	249	255	368	126	228	182	13	9	18	0.052	0.035	0.049
.	19.01.16-02.08.24-1-114822	121	7	7	2	0	1	514	5	5	0	0	NA	NA	NA	49	31	244	245	355	120	218	176	8	0	10	0.033	0	0.028
.	19.01.16-02.08.38-1-114830	150	25	25	8	0	6	529	21	21	0	0	NA	NA	NA	37	46	246	248	365	125	219	185	28	27	24	0.114	0.109	0.066
.	19.01.16-02.08.40-1-114831	292	35	35	13	0	10	574	31	31	0	0	NA	NA	NA	87	99	264	267	381	139	236	199	55	26	55	0.208	0.097	0.144
.	19.01.16-02.08.45-1-114834	121	6	6	2	0	1	521	4	4	0	0	NA	NA	NA	25	40	250	246	357	124	218	179	4	4	4	0.016	0.016	0.011
.	19.01.16-02.08.50-1-114835	126	6	6	1	0	1	528	5	5	0	0	NA	NA	NA	20	41	248	249	357	126	222	180	4	8	6	0.016	0.032	0.017
.	19.01.16-02.09.00-1-114851	84	4	4	0	0	0	504	3	3	0	0	NA	NA	NA	26	20	244	242	347	124	210	170	6	5	0	0.025	0.021	0
.	19.01.16-02.09.01-1-114852	96	5	5	1	0	1	518	1	1	0	0	NA	NA	NA	28	30	244	251	348	121	224	173	6	0	4	0.025	0	0.011
.	19.01.16-02.09.03-1-114853	63	2	2	0	0	0	506	1	1	0	0	NA	NA	NA	31	25	246	243	349	120	214	172	0	2	4	0	0.008	0.011
.	19.01.16-02.09.07-1-114857	217	28	28	9	0	6	553	24	24	0	0	NA	NA	NA	50	74	258	248	381	135	221	197	49	23	24	0.19	0.093	0.063
.	19.01.16-02.09.15-1-114868	208	34	34	9	0	7	531	31	31	0	0	NA	NA	NA	72	57	253	249	368	126	217	188	39	24	40	0.154	0.096	0.109
.	19.01.16-02.09.16-1-114870	87	4	4	0	0	0	529	3	3	0	0	NA	NA	NA	27	41	248	250	356	125	223	181	1	7	3	0.004	0.028	0.008
.	19.01.16-02.09.17-1-114871	126	11	11	4	0	2	516	10	10	0	0	NA	NA	NA	33	35	245	244	359	125	211	180	5	15	10	0.02	0.061	0.028
.	19.01.16-02.09.17-1-114873	62	2	2	1	0	1	506	1	1	0	0	NA	NA	NA	33	28	246	246	349	120	214	172	0	5	0	0	0.02	0
.	19.01.16-02.09.29-1-114878	154	19	19	3	0	3	526	14	14	0	0	NA	NA	NA	55	50	255	250	358	126	220	180	36	4	16	0.141	0.016	0.045
.	19.01.16-02.09.30-1-114879	68	3	3	2	0	2	513	2	2	0	0	NA	NA	NA	21	36	247	245	357	121	215	177	6	0	7	0.024	0	0.02
.	19.01.16-02.09.31-1-114880	31	1	1	0	0	0	0	0	0	0	0	NA	NA	NA	12	9	239	240	343	0	0	0	0	0	0	0	0	0
.	19.01.16-02.09.32-1-114881	65	2	2	1	0	1	511	1	1	0	0	NA	NA	NA	22	26	240	242	357	118	213	180	2	0	7	0.008	0	0.02
.	19.01.16-02.09.32-1-114882	97	11	11	5	0	4	517	10	10	0	0	NA	NA	NA	37	36	247	249	353	121	220	176	4	3	19	0.016	0.012	0.054
.	19.01.16-02.09.33-1-114883	64	2	2	1	0	1	502	1	1	0	0	NA	NA	NA	24	18	238	241	352	117	212	173	4	2	0	0.017	0.008	0
.	19.01.16-02.09.41-1-114884	512	36	36	8	0	7	644	34	34	0	0	NA	NA	NA	138	158	277	282	412	154	254	236	47	15	69	0.17	0.053	0.167
.	19.01.16-02.09.48-1-114885	261	42	42	15	0	14	558	39	39	0	0	NA	NA	NA	74	78	260	257	374	136	226	196	53	24	54	0.204	0.093	0.144
.	19.01.16-02.09.50-1-114886	34	1	1	1	0	1	0	0	0	0	0	NA	NA	NA	7	8	239	238	344	0	0	0	1	0	0	0.004	0	0
.	19.01.16-02.09.52-1-114887	91	6	6	1	0	1	516	5	5	0	0	NA	NA	NA	26	32	248	243	354	124	216	176	2	11	9	0.008	0.045	0.025
.	19.01.16-02.09.52-1-114888	33	1	1	0	0	0	0	0	0	0	0	NA	NA	NA	11	4	237	237	343	0	0	0	3	0	0	0.013	0	0
.	19.01.16-02.09.55-1-114892	145	9	9	4	0	2	524	8	8	0	0	NA	NA	NA	46	47	247	248	365	122	218	184	15	12	8	0.061	0.048	0.022
.	19.01.16-02.09.56-1-114897	34	1	1	1	0	1	0	0	0	0	0	NA	NA	NA	7	13	239	242	345	0	0	0	0	0	0	0	0	0
.	19.01.16-02.09.56-1-114898	382	76	76	16	0	13	598	70	70	0	0	NA	NA	NA	117	117	272	273	385	148	247	203	137	27	91	0.504	0.099	0.236
.	19.01.16-02.09.58-1-114914	215	11	11	1	0	1	555	8	8	0	0	NA	NA	NA	65	74	260	252	375	135	226	194	15	0	15	0.058	0	0.04
.	19.01.16-02.10.02-1-114921	117	10	10	1	0	0	523	6	6	0	0	NA	NA	NA	38	37	249	248	353	124	221	178	11	11	13	0.044	0.044	0.037
.	19.01.16-02.10.03-1-114922	61	2	2	1	0	1	350	1	1	0	0	NA	NA	NA	17	21	243	242	349	76	150	124	0	0	8	0	0	0.023
.	19.01.16-02.10.11-1-114930	39	1	1	1	0	1	0	0	0	0	0	NA	NA	NA	9	10	240	238	345	0	0	0	0	1	0	0	0.004	0
.	19.01.16-02.10.15-1-114937	293	49	49	15	0	11	550	42	42	0	0	NA	NA	NA	73	72	257	258	370	128	230	192	83	15	56	0.323	0.058	0.151
.	19.01.16-02.10.15-1-114938	237	29	29	11	0	9	552	27	27	0	0	NA	NA	NA	63	64	254	253	370	131	226	195	45	13	42	0.177	0.051	0.114
.	19.01.16-02.10.19-1-114941	88	8	8	1	0	1	514	7	7	0	0	NA	NA	NA	36	33	244	248	354	121	221	172	4	2	10	0.016	0.008	0.028
.	19.01.16-02.10.21-1-114942	30	1	1	0	0	0	0	0	0	0	0	NA	NA	NA	9	13	241	240	345	0	0	0	0	0	0	0	0	0
.	19.01.16-02.10.24-1-114946	125	12	12	1	0	1	524	10	10	0	0	NA	NA	NA	33	38	246	248	357	121	220	183	11	0	19	0.045	0	0.053
.	19.01.16-02.10.26-1-114948	94	14	14	5	0	4	512	13	13	0	0	NA	NA	NA	36	31	243	242	359	118	212	182	11	23	5	0.045	0.095	0.014
.	19.01.16-02.10.37-1-114949	155	19	19	8	0	5	536	18	18	0	0	NA	NA	NA	54	56	251	259	359	125	229	182	21	18	18	0.084	0.069	0.05
.	19.01.16-02.10.44-1-114954	117	16	16	1	0	1	522	15	15	0	0	NA	NA	NA	36	39	249	246	357	125	221	176	12	8	21	0.048	0.033	0.059
.	19.01.16-02.10.46-1-114955	62	3	3	1	0	1	500	2	2	0	0	NA	NA	NA	15	17	241	239	350	120	208	172	0	5	0	0	0.021	0
.	19.01.16-02.10.47-1-114956	125	10	10	0	0	0	519	8	8	0	0	NA	NA	NA	37	38	247	248	356	122	220	177	5	13	4	0.02	0.052	0.011
.	19.01.16-02.10.51-1-114957	62	3	3	1	0	1	350	2	2	0	0	NA	NA	NA	23	8	238	239	344	81	147	122	0	1	5	0	0.004	0.015
.	19.01.16-02.10.59-1-114973	125	13	13	4	0	2	524	12	12	0	0	NA	NA	NA	40	43	250	248	358	126	217	181	8	6	11	0.032	0.024	0.031
.	19.01.16-02.11.02-1-114974	95	5	5	0	0	0	506	3	3	0	0	NA	NA	NA	29	29	246	241	355	118	214	174	7	3	0	0.028	0.012	0
.	19.01.16-02.11.04-1-114975	32	1	1	0	0	0	0	0	0	0	0	NA	NA	NA	6	8	239	239	343	0	0	0	0	0	1	0	0	0.003
.	19.01.16-02.11.07-1-114978	125	5	5	0	0	0	523	3	3	0	0	NA	NA	NA	39	42	246	248	361	122	218	183	6	8	1	0.024	0.032	0.003
.	19.01.16-02.11.09-1-114981	33	1	1	0	0	0	0	0	0	0	0	NA	NA	NA	13	10	237	240	346	0	0	0	0	0	3	0	0	0.009
.	19.01.16-02.11.11-1-114985	215	33	33	5	0	5	549	27	27	0	0	NA	NA	NA	65	75	259	260	369	130	231	188	33	37	21	0.127	0.142	0.057
.	19.01.16-02.11.12-1-114986	152	8	8	4	0	2	548	6	6	0	0	NA	NA	NA	49	66	254	253	372	134	225	189	12	7	11	0.047	0.028	0.03
.	19.01.16-02.11.12-1-114987	90	5	5	4	0	4	512	4	4	0	0	NA	NA	NA	37	32	246	242	357	124	212	176	5	8	7	0.02	0.033	0.02
.	19.01.16-02.11.17-1-114998	211	37	37	9	0	6	559	34	34	0	0	NA	NA	NA	63	74	256	259	372	133	230	196	67	11	26	0.262	0.042	0.07
.	19.01.16-02.11.22-1-115000	62	2	2	2	0	2	351	1	1	0	0	NA	NA	NA	13	16	240	241	348	84	149	118	0	1	3	0	0.004	0.009
.	19.01.16-02.11.23-1-115002	89	3	3	0	0	0	512	2	2	0	0	NA	NA	NA	26	25	241	246	351	120	218	174	5	0	4	0.021	0	0.011
.	19.01.16-02.11.24-1-115004	59	2	2	0	0	0	305	1	1	0	0	NA	NA	NA	23	17	241	242	347	63	140	102	0	0	1	0	0	0.003
.	19.01.16-02.11.27-1-115006	234	30	30	6	0	4	545	28	28	0	0	NA	NA	NA	55	64	249	253	375	126	226	193	55	23	35	0.221	0.091	0.093
.	19.01.16-02.11.28-1-115007	86	4	4	3	0	3	504	3	3	0	0	NA	NA	NA	26	18	240	242	349	118	214	172	13	3	2	0.054	0.012	0.006
.	19.01.16-02.11.32-1-115008	235	27	27	5	0	4	572	23	23	0	0	NA	NA	NA	62	90	264	264	375	139	237	196	22	9	40	0.083	0.034	0.107
.	19.01.16-02.11.33-1-115009	443	90	90	21	0	18	602	80	80	0	0	NA	NA	NA	121	129	273	279	390	144	249	209	149	61	68	0.546	0.219	0.174
.	19.01.16-02.11.35-1-115010	153	6	6	2	0	2	525	4	4	0	0	NA	NA	NA	44	44	248	249	360	123	221	181	0	6	8	0	0.024	0.022
.	19.01.16-02.11.38-1-115011	30	1	1	0	0	0	0	0	0	0	0	NA	NA	NA	6	12	238	239	348	0	0	0	0	0	1	0	0	0.003
.	19.01.16-02.11.40-1-115012	64	3	3	0	0	0	505	2	2	0	0	NA	NA	NA	18	19	242	243	347	120	215	170	0	0	7	0	0	0.02
.	19.01.16-02.11.42-1-115013	58	2	2	0	0	0	511	1	1	0	0	NA	NA	NA	16	25	246	241	351	122	214	175	0	2	2	0	0.008	0.006
.	19.01.16-02.11.51-1-115014	124	7	7	2	0	2	524	6	6	0	0	NA	NA	NA	52	47	257	248	355	129	218	177	4	17	3	0.016	0.069	0.008
.	19.01.16-02.11.52-1-115015	297	37	37	10	0	8	567	32	32	0	0	NA	NA	NA	86	77	264	253	373	145	226	196	52	27	38	0.197	0.107	0.102
.	19.01.16-02.11.53-1-115016	314	43	43	10	0	9	556	39	39	0	0	NA	NA	NA	98	78	254	261	376	131	230	195	73	12	60	0.287	0.046	0.16
.	19.01.16-02.12.05-1-115039	120	6	6	2	0	2	509	4	4	0	0	NA	NA	NA	45	34	249	244	354	120	217	172	0	4	16	0	0.016	0.045
.	19.01.16-02.12.10-1-115044	180	26	26	8	0	6	553	24	24	0	0	NA	NA	NA	61	73	263	255	368	138	226	189	26	18	31	0.099	0.071	0.084
.	19.01.16-02.12.14-1-115050	93	10	10	3	0	3	510	8	8	0	0	NA	NA	NA	27	33	250	243	353	122	213	175	5	12	0	0.02	0.049	0
.	19.01.16-02.12.14-1-115051	62	3	3	1	0	1	515	2	2	0	0	NA	NA	NA	17	27	239	241	360	120	215	180	2	6	0	0.008	0.025	0
.	19.01.16-02.12.16-1-115058	58	2	2	1	0	1	508	1	1	0	0	NA	NA	NA	18	23	239	243	354	118	215	175	0	0	6	0	0	0.017
.	19.01.16-02.12.24-1-115062	93	5	5	1	0	1	504	4	4	0	0	NA	NA	NA	26	28	241	244	356	118	212	174	10	4	0	0.041	0.016	0
.	19.01.16-02.12.28-1-115064	91	5	5	0	0	0	521	2	2	0	0	NA	NA	NA	33	33	246	244	356	124	215	182	2	8	2	0.008	0.033	0.006
.	19.01.16-02.12.29-1-115065	122	8	8	3	0	3	516	5	5	0	0	NA	NA	NA	33	33	247	246	353	122	218	176	7	9	8	0.028	0.037	0.023
.	19.01.16-02.12.37-1-115068	214	11	11	3	0	3	541	10	10	0	0	NA	NA	NA	63	62	255	256	364	132	228	181	23	8	11	0.09	0.031	0.03
.	19.01.16-02.12.42-1-115073	122	4	4	1	0	1	523	3	3	0	0	NA	NA	NA	34	37	243	248	359	122	222	179	0	9	8	0	0.036	0.022
.	19.01.16-02.12.43-1-115074	209	37	37	10	0	8	556	32	32	0	0	NA	NA	NA	65	80	259	256	378	134	225	197	42	23	28	0.162	0.09	0.074
.	19.01.16-02.12.47-1-115075	89	5	5	3	0	3	508	4	4	0	0	NA	NA	NA	26	23	244	242	350	120	214	174	6	3	0	0.025	0.012	0
.	19.01.16-02.12.52-1-115076	148	7	7	1	0	1	524	6	6	0	0	NA	NA	NA	41	47	248	249	363	124	217	183	3	2	6	0.012	0.008	0.017
.	19.01.16-02.12.53-1-115077	57	2	2	1	0	1	299	1	1	0	0	NA	NA	NA	18	20	244	243	346	66	126	107	2	0	0	0.008	0	0
.	19.01.16-02.13.00-1-115093	145	8	8	1	0	1	534	5	5	0	0	NA	NA	NA	48	51	247	254	363	125	228	181	19	2	6	0.077	0.008	0.017
.	19.01.16-02.13.01-1-115094	34	1	1	1	0	1	0	0	0	0	0	NA	NA	NA	9	12	242	236	347	0	0	0	0	1	0	0	0.004	0
.	19.01.16-02.13.01-1-115095	118	9	9	4	0	4	528	7	7	0	0	NA	NA	NA	39	45	246	251	361	124	221	183	21	3	14	0.085	0.012	0.039
.	19.01.16-02.13.03-1-115096	36	1	1	1	0	1	0	0	0	0	0	NA	NA	NA	15	11	239	241	344	0	0	0	0	0	2	0	0	0.006
.	19.01.16-02.13.04-1-115097	87	4	4	1	0	1	505	2	2	0	0	NA	NA	NA	33	24	245	242	350	120	212	173	16	0	0	0.065	0	0
.	19.01.16-02.13.05-1-115098	151	5	5	1	0	1	523	4	4	0	0	NA	NA	NA	51	36	248	246	355	125	221	177	6	0	3	0.024	0	0.008
.	19.01.16-02.13.11-1-115105	249	44	44	15	0	10	556	40	40	0	0	NA	NA	NA	78	77	266	264	360	142	231	183	95	13	58	0.357	0.049	0.161
.	19.01.16-02.13.19-1-115115	184	12	12	5	0	4	532	10	10	0	0	NA	NA	NA	58	57	253	253	364	131	222	179	11	13	20	0.043	0.051	0.055
.	19.01.16-02.13.19-1-115116	150	9	9	6	0	4	530	7	7	0	0	NA	NA	NA	53	50	249	246	368	125	218	187	16	7	1	0.064	0.028	0.003
.	19.01.16-02.13.30-1-115121	127	9	9	5	0	4	522	7	7	0	0	NA	NA	NA	41	42	254	248	353	130	219	173	18	7	6	0.071	0.028	0.017
.	19.01.16-02.13.30-1-115122	435	55	55	23	0	21	583	52	52	0	0	NA	NA	NA	161	112	268	262	395	141	227	215	71	44	67	0.265	0.168	0.17
.	19.01.16-02.13.33-1-115123	58	2	2	0	0	0	305	1	1	0	0	NA	NA	NA	12	17	242	240	348	70	140	95	3	0	0	0.012	0	0
.	19.01.16-02.13.41-1-115124	33	1	1	0	0	0	0	0	0	0	0	NA	NA	NA	3	12	239	240	346	0	0	0	2	0	0	0.008	0	0
.	19.01.16-02.13.43-1-115125	145	9	9	2	0	1	531	6	6	0	0	NA	NA	NA	46	54	253	250	364	127	221	183	8	7	8	0.032	0.028	0.022
.	19.01.16-02.13.43-1-115126	62	2	2	1	0	1	448	1	1	0	0	NA	NA	NA	22	15	238	243	347	107	190	151	0	2	3	0	0.008	0.009
.	19.01.16-02.13.44-1-115127	36	1	1	0	0	0	0	0	0	0	0	NA	NA	NA	8	11	239	239	346	0	0	0	0	0	1	0	0	0.003
.	19.01.16-02.13.45-1-115130	37	1	1	0	0	0	0	0	0	0	0	NA	NA	NA	14	12	241	238	346	0	0	0	0	0	1	0	0	0.003
.	19.01.16-02.13.47-1-115131	175	15	15	3	0	3	520	11	11	0	0	NA	NA	NA	63	46	255	248	356	130	215	175	7	12	14	0.027	0.048	0.039
.	19.01.16-02.13.58-1-115154	145	7	7	1	0	1	530	6	6	0	0	NA	NA	NA	51	52	253	247	365	126	221	183	11	7	6	0.043	0.028	0.016
.	19.01.16-02.13.58-1-115155	178	17	17	9	0	6	549	15	15	0	0	NA	NA	NA	58	65	259	252	367	134	228	187	31	3	25	0.12	0.012	0.068
.	19.01.16-02.14.00-1-115156	208	56	56	23	0	19	544	51	51	0	0	NA	NA	NA	58	65	256	262	360	131	231	182	93	24	49	0.363	0.092	0.136
.	19.01.16-02.14.17-1-115172	243	63	63	13	0	8	553	58	58	0	0	NA	NA	NA	58	68	257	257	367	132	233	188	93	35	46	0.362	0.136	0.125
.	19.01.16-02.14.24-1-115176	64	3	3	1	0	1	491	2	2	0	0	NA	NA	NA	27	12	239	239	347	116	207	168	0	0	3	0	0	0.009
.	19.01.16-02.14.25-1-115178	34	1	1	0	0	0	0	0	0	0	0	NA	NA	NA	6	7	240	237	343	0	0	0	0	0	0	0	0	0
.	19.01.16-02.14.28-1-115179	31	1	1	0	0	0	0	0	0	0	0	NA	NA	NA	10	8	240	237	344	0	0	0	0	0	0	0	0	0
.	19.01.16-02.14.30-1-115180	88	5	5	1	0	1	509	4	4	0	0	NA	NA	NA	37	31	250	241	353	124	209	176	3	4	2	0.012	0.017	0.006
.	19.01.16-02.14.38-1-115181	203	18	18	5	0	4	540	14	14	0	0	NA	NA	NA	52	56	250	255	364	127	229	184	39	3	6	0.156	0.012	0.016
.	19.01.16-02.14.39-1-115182	35	1	1	0	0	0	0	0	0	0	0	NA	NA	NA	10	10	238	239	346	0	0	0	3	0	0	0.013	0	0
.	19.01.16-02.14.40-1-115183	90	3	3	0	0	0	505	2	2	0	0	NA	NA	NA	29	22	249	240	346	124	210	171	6	0	0	0.024	0	0
.	19.01.16-02.14.42-1-115184	61	2	2	1	0	1	0	1	1	0	0	NA	NA	NA	23	13	237	238	351	0	0	0	0	0	4	0	0	0.011
.	19.01.16-02.14.43-1-115185	86	9	9	3	0	3	505	8	8	0	0	NA	NA	NA	25	22	239	242	354	115	217	173	24	1	10	0.1	0.004	0.028
.	19.01.16-02.14.46-1-115186	180	17	17	5	0	3	535	16	16	0	0	NA	NA	NA	48	57	261	250	359	134	223	178	23	9	27	0.088	0.036	0.075
.	19.01.16-02.14.47-1-115187	110	4	4	2	0	2	505	3	3	0	0	NA	NA	NA	38	30	245	247	351	120	213	172	5	3	3	0.02	0.012	0.009
.	19.01.16-02.14.53-1-115188	245	32	32	7	0	5	550	27	27	0	0	NA	NA	NA	74	67	256	257	367	132	227	191	46	31	25	0.18	0.121	0.068
.	19.01.16-02.15.02-1-115206	148	19	19	7	0	5	534	18	18	0	0	NA	NA	NA	32	49	252	250	360	128	224	182	26	12	18	0.103	0.048	0.05
.	19.01.16-02.15.03-1-115207	208	57	57	19	0	17	551	51	51	0	0	NA	NA	NA	71	71	263	255	366	138	226	187	107	41	45	0.407	0.161	0.123
.	19.01.16-02.15.09-1-115212	261	70	70	14	0	11	556	68	68	0	0	NA	NA	NA	70	82	261	264	370	138	232	186	89	59	50	0.341	0.223	0.135
.	19.01.16-02.15.15-1-115218	346	105	105	27	0	22	571	97	97	0	0	NA	NA	NA	105	102	264	271	380	138	234	199	128	55	98	0.485	0.203	0.258
.	19.01.16-02.15.22-1-115226	116	9	9	2	0	2	507	7	7	0	0	NA	NA	NA	37	22	243	242	350	119	215	173	11	8	8	0.045	0.033	0.023
.	19.01.16-02.15.23-1-115228	154	9	9	2	0	2	536	8	8	0	0	NA	NA	NA	37	57	251	253	366	127	225	184	4	12	6	0.016	0.047	0.016
.	19.01.16-02.15.36-1-115231	64	4	4	1	0	1	513	3	3	0	0	NA	NA	NA	20	30	250	245	348	125	220	168	0	8	12	0	0.033	0.034
.	19.01.16-02.15.41-1-115232	95	3	3	0	0	0	511	2	2	0	0	NA	NA	NA	44	27	247	243	350	123	213	175	4	5	0	0.016	0.021	0
.	19.01.16-02.15.45-1-115233	116	8	8	1	0	1	523	7	7	0	0	NA	NA	NA	37	45	247	247	364	123	218	182	8	2	14	0.032	0.008	0.038
.	19.01.16-02.15.45-1-115234	60	2	2	2	0	2	509	1	1	0	0	NA	NA	NA	32	31	245	244	355	121	214	174	0	6	0	0	0.025	0
.	19.01.16-02.15.50-1-115235	252	62	62	21	0	17	550	58	58	0	0	NA	NA	NA	77	67	250	259	371	127	233	190	142	21	55	0.568	0.081	0.148
.	19.01.16-02.15.51-1-115236	61	2	2	0	0	0	297	1	1	0	0	NA	NA	NA	16	8	241	236	344	66	120	111	3	0	3	0.012	0	0.009
.	19.01.16-02.15.55-1-115237	94	8	8	0	0	0	516	6	6	0	0	NA	NA	NA	26	38	244	249	358	121	218	177	4	12	2	0.016	0.048	0.006
.	19.01.16-02.15.58-1-115254	63	3	3	0	0	0	509	2	2	0	0	NA	NA	NA	20	29	246	244	352	119	215	175	4	1	3	0.016	0.004	0.009
.	19.01.16-02.16.02-1-115261	90	6	6	2	0	1	511	5	5	0	0	NA	NA	NA	34	34	247	244	356	123	213	175	3	8	6	0.012	0.033	0.017
.	19.01.16-02.16.04-1-115262	216	16	16	2	0	2	538	11	11	0	0	NA	NA	NA	65	54	251	251	365	129	226	183	10	4	28	0.04	0.016	0.077
.	19.01.16-02.16.12-1-115270	121	15	15	0	0	0	519	14	14	0	0	NA	NA	NA	47	34	245	246	356	122	218	179	35	11	21	0.143	0.045	0.059
.	19.01.16-02.16.17-1-115280	122	12	12	2	0	2	519	11	11	0	0	NA	NA	NA	34	36	243	249	357	121	220	178	14	12	9	0.058	0.048	0.025
.	19.01.16-02.16.20-1-115282	330	38	38	9	0	8	568	32	32	0	0	NA	NA	NA	102	91	258	263	383	135	232	201	85	22	44	0.329	0.084	0.115
.	19.01.16-02.16.21-1-115283	274	43	43	13	0	11	551	38	38	0	0	NA	NA	NA	62	69	259	255	368	134	229	188	52	29	51	0.201	0.114	0.139
.	19.01.16-02.16.33-1-115288	176	23	23	6	0	5	540	20	20	0	0	NA	NA	NA	53	61	258	250	366	132	224	184	14	27	15	0.054	0.108	0.041
.	19.01.16-02.16.41-1-115289	218	21	21	4	0	3	540	19	19	0	0	NA	NA	NA	79	63	251	250	375	131	219	190	35	8	32	0.139	0.032	0.085
.	19.01.16-02.16.41-1-115290	239	20	20	4	0	4	557	17	17	0	0	NA	NA	NA	76	71	264	252	368	144	224	189	36	3	14	0.136	0.012	0.038
.	19.01.16-02.16.42-1-115291	91	5	5	1	0	1	511	4	4	0	0	NA	NA	NA	18	26	243	245	351	121	219	171	4	7	3	0.016	0.029	0.009
.	19.01.16-02.16.59-1-115307	208	17	17	4	0	4	538	15	15	0	0	NA	NA	NA	64	56	252	253	364	130	227	181	23	12	28	0.091	0.047	0.077
.	19.01.16-02.17.09-1-115313	179	14	14	5	0	4	526	12	12	0	0	NA	NA	NA	51	50	251	253	359	125	223	178	5	10	21	0.02	0.04	0.058
.	19.01.16-02.17.11-1-115314	92	6	6	1	0	1	514	4	4	0	0	NA	NA	NA	27	33	244	247	355	121	216	177	8	4	5	0.033	0.016	0.014
.	19.01.16-02.17.11-1-115316	34	1	1	0	0	0	0	0	0	0	0	NA	NA	NA	11	8	241	238	342	0	0	0	0	1	0	0	0.004	0
.	19.01.16-02.17.13-1-115319	36	1	1	0	0	0	0	0	0	0	0	NA	NA	NA	11	9	241	238	343	0	0	0	0	0	0	0	0	0
.	19.01.16-02.17.14-1-115320	38	1	1	0	0	0	0	0	0	0	0	NA	NA	NA	8	14	241	243	343	0	0	0	0	2	0	0	0.008	0
.	19.01.16-02.17.16-1-115327	57	2	2	0	0	0	508	1	1	0	0	NA	NA	NA	18	20	242	244	347	120	217	171	0	2	4	0	0.008	0.012
.	19.01.16-02.17.17-1-115329	30	1	1	1	0	1	0	0	0	0	0	NA	NA	NA	12	10	240	237	346	0	0	0	0	0	2	0	0	0.006
.	19.01.16-02.17.18-1-115330	180	30	30	6	0	6	525	28	28	0	0	NA	NA	NA	53	50	244	251	368	121	220	184	30	24	40	0.123	0.096	0.109
.	19.01.16-02.17.18-1-115331	155	28	28	5	0	3	539	27	27	0	0	NA	NA	NA	46	55	246	259	363	125	231	183	59	7	38	0.24	0.027	0.105
.	19.01.16-02.17.19-1-115332	95	9	9	4	0	4	522	6	6	0	0	NA	NA	NA	31	38	249	244	358	122	218	182	10	14	6	0.04	0.057	0.017
.	19.01.16-02.17.20-1-115333	63	2	2	0	0	0	503	0	0	0	0	NA	NA	NA	28	21	245	241	348	119	212	172	10	0	0	0.041	0	0
.	19.01.16-02.17.28-1-115338	210	37	37	9	0	7	553	34	34	0	0	NA	NA	NA	58	67	262	255	363	139	229	185	76	11	33	0.29	0.043	0.091
.	19.01.16-02.17.28-1-115339	184	11	11	2	0	2	538	8	8	0	0	NA	NA	NA	55	55	251	255	362	129	229	180	18	5	7	0.072	0.02	0.019
.	19.01.16-02.17.29-1-115340	58	2	2	0	0	0	149	1	1	0	0	NA	NA	NA	15	18	243	239	349	39	59	51	8	0	0	0.033	0	0
.	19.01.16-02.17.34-1-115343	117	10	10	4	0	3	518	9	9	0	0	NA	NA	NA	37	42	244	246	365	121	213	184	2	8	9	0.008	0.033	0.025
.	19.01.16-02.17.36-1-115344	179	18	18	5	0	3	542	15	15	0	0	NA	NA	NA	44	52	249	254	362	128	227	187	29	16	8	0.116	0.063	0.022
.	19.01.16-02.17.39-1-115345	124	14	14	4	0	3	523	13	13	0	0	NA	NA	NA	35	38	244	249	358	119	224	180	16	1	10	0.066	0.004	0.028
.	19.01.16-02.17.39-1-115346	142	10	10	6	0	3	533	9	9	0	0	NA	NA	NA	46	52	251	251	363	127	225	181	23	2	10	0.092	0.008	0.028
.	19.01.16-02.17.53-1-115347	179	17	17	2	0	2	530	15	15	0	0	NA	NA	NA	39	46	254	250	355	130	221	179	40	4	15	0.157	0.016	0.042
.	19.01.16-02.17.55-1-115348	61	2	2	1	0	1	511	1	1	0	0	NA	NA	NA	26	28	246	245	350	123	216	172	0	2	3	0	0.008	0.009
.	19.01.16-02.18.00-1-115371	88	5	5	2	0	2	510	4	4	0	0	NA	NA	NA	20	31	246	245	353	119	219	172	12	0	0	0.049	0	0
.	19.01.16-02.18.02-1-115372	61	3	3	0	0	0	513	2	2	0	0	NA	NA	NA	17	27	244	245	351	121	217	175	0	11	3	0	0.045	0.009
.	19.01.16-02.18.03-1-115373	213	42	42	15	0	12	547	38	38	0	0	NA	NA	NA	52	62	251	254	370	132	224	191	78	46	26	0.311	0.181	0.07
.	19.01.16-02.18.05-1-115374	260	22	22	5	0	3	563	18	18	0	0	NA	NA	NA	87	85	270	260	368	142	230	191	18	9	51	0.067	0.035	0.139
.	19.01.16-02.18.08-1-115378	357	17	17	5	0	4	584	14	14	0	0	NA	NA	NA	94	103	268	266	382	141	240	203	22	13	22	0.082	0.049	0.058
.	19.01.16-02.18.11-1-115381	63	3	3	1	0	1	398	2	2	0	0	NA	NA	NA	12	18	241	241	349	91	167	140	3	0	1	0.012	0	0.003
.	19.01.16-02.18.15-1-115390	68	5	5	2	0	2	517	3	3	0	0	NA	NA	NA	25	31	245	247	352	122	222	173	2	1	11	0.008	0.004	0.031
.	19.01.16-02.18.17-1-115393	91	3	3	1	0	1	503	2	2	0	0	NA	NA	NA	25	16	241	242	346	117	215	171	0	4	2	0	0.017	0.006
.	19.01.16-02.18.21-1-115394	216	10	10	2	0	1	540	9	9	0	0	NA	NA	NA	63	49	251	252	359	129	227	184	23	9	3	0.092	0.036	0.008
.	19.01.16-02.18.24-1-115398	95	4	4	1	0	1	527	2	2	0	0	NA	NA	NA	34	51	247	248	369	126	214	187	0	7	6	0	0.028	0.016
.	19.01.16-02.18.26-1-115400	261	29	29	5	0	5	550	27	27	0	0	NA	NA	NA	90	73	258	255	373	133	224	193	58	14	26	0.225	0.055	0.07
.	19.01.16-02.18.31-1-115401	60	2	2	0	0	0	508	1	1	0	0	NA	NA	NA	24	24	243	242	352	119	215	174	3	0	2	0.012	0	0.006
.	19.01.16-02.18.31-1-115402	32	1	1	0	0	0	0	0	0	0	0	NA	NA	NA	9	12	240	239	346	0	0	0	0	0	3	0	0	0.009
.	19.01.16-02.18.33-1-115403	120	6	6	2	0	2	518	5	5	0	0	NA	NA	NA	42	33	244	245	357	122	219	177	12	0	5	0.049	0	0.014
.	19.01.16-02.18.39-1-115410	202	22	22	6	0	6	533	20	20	0	0	NA	NA	NA	60	50	251	255	357	127	228	178	56	2	13	0.223	0.008	0.036
.	19.01.16-02.18.40-1-115411	31	1	1	0	0	0	0	0	0	0	0	NA	NA	NA	8	9	237	238	347	0	0	0	0	0	0	0	0	0
.	19.01.16-02.18.42-1-115412	34	1	1	0	0	0	0	0	0	0	0	NA	NA	NA	8	11	240	239	345	0	0	0	0	1	0	0	0.004	0
.	19.01.16-02.18.42-1-115413	32	1	1	0	0	0	0	0	0	0	0	NA	NA	NA	4	6	238	239	342	0	0	0	0	0	2	0	0	0.006
.	19.01.16-02.18.44-1-115416	141	6	6	1	0	1	517	5	5	0	0	NA	NA	NA	42	36	251	244	354	128	214	175	25	3	2	0.1	0.012	0.006
.	19.01.16-02.18.45-1-115417	175	11	11	2	0	2	551	10	10	0	0	NA	NA	NA	47	70	260	256	367	135	226	190	25	4	6	0.096	0.016	0.016
.	19.01.16-02.18.45-1-115418	35	1	1	0	0	0	0	0	0	0	0	NA	NA	NA	6	8	237	240	344	0	0	0	0	0	0	0	0	0
.	19.01.16-02.18.45-1-115419	87	6	6	1	0	0	522	5	5	0	0	NA	NA	NA	24	40	249	246	358	122	222	178	0	0	11	0	0	0.031
.	19.01.16-02.18.48-1-115420	89	6	6	2	0	1	531	5	5	0	0	NA	NA	NA	26	48	250	250	361	125	221	185	4	24	3	0.016	0.096	0.008
.	19.01.16-02.18.50-1-115421	86	7	7	2	0	2	519	6	6	0	0	NA	NA	NA	24	31	249	240	355	126	213	180	1	9	6	0.004	0.038	0.017
.	19.01.16-02.19.02-1-115437	259	32	32	5	0	5	562	30	30	0	0	NA	NA	NA	69	80	266	258	369	142	231	189	58	22	29	0.218	0.085	0.079
.	19.01.16-02.19.08-1-115441	33	1	1	1	0	1	0	0	0	0	0	NA	NA	NA	12	6	237	238	344	0	0	0	0	5	0	0	0.021	0
.	19.01.16-02.19.08-1-115442	58	2	2	2	0	2	510	1	1	0	0	NA	NA	NA	27	31	246	245	353	121	218	171	4	0	6	0.016	0	0.017
.	19.01.16-02.19.11-1-115446	122	15	15	4	0	4	509	13	13	0	0	NA	NA	NA	30	26	242	244	353	118	216	175	14	16	14	0.058	0.066	0.04
.	19.01.16-02.19.11-1-115447	32	1	1	0	0	0	0	0	0	0	0	NA	NA	NA	7	16	238	242	349	0	0	0	0	0	2	0	0	0.006
.	19.01.16-02.19.11-1-115448	234	13	13	5	0	4	542	11	11	0	0	NA	NA	NA	74	61	252	247	375	127	222	193	20	0	21	0.079	0	0.056
.	19.01.16-02.19.11-1-115449	235	51	51	12	0	9	545	44	44	0	0	NA	NA	NA	69	65	254	255	369	128	228	189	50	48	70	0.197	0.188	0.19
.	19.01.16-02.19.13-1-115452	174	7	7	2	0	2	540	6	6	0	0	NA	NA	NA	42	47	250	249	361	129	226	185	6	3	4	0.024	0.012	0.011
.	19.01.16-02.19.15-1-115458	60	2	2	0	0	0	507	1	1	0	0	NA	NA	NA	20	23	243	243	350	119	213	175	0	3	1	0	0.012	0.003
.	19.01.16-02.19.16-1-115460	235	10	10	1	0	1	550	8	8	0	0	NA	NA	NA	69	67	249	260	371	128	232	190	11	7	7	0.044	0.027	0.019
.	19.01.16-02.19.20-1-115462	232	21	21	6	0	3	559	19	19	0	0	NA	NA	NA	60	76	251	262	376	128	238	193	20	9	31	0.08	0.034	0.082
.	19.01.16-02.19.26-1-115467	207	13	13	3	0	2	544	12	12	0	0	NA	NA	NA	55	61	255	249	370	132	222	190	10	6	27	0.039	0.024	0.073
.	19.01.16-02.19.31-1-115468	64	3	3	1	0	1	506	2	2	0	0	NA	NA	NA	23	29	248	241	353	122	211	173	4	0	1	0.016	0	0.003
.	19.01.16-02.19.38-1-115469	91	6	6	3	0	3	517	5	5	0	0	NA	NA	NA	32	32	243	245	357	121	218	178	3	17	5	0.012	0.069	0.014
.	19.01.16-02.19.38-1-115470	125	4	4	2	0	2	516	2	2	0	0	NA	NA	NA	42	30	250	245	348	127	219	170	5	3	0	0.02	0.012	0
.	19.01.16-02.19.39-1-115471	93	3	3	2	0	2	512	2	2	0	0	NA	NA	NA	35	31	251	247	346	126	217	169	0	6	5	0	0.024	0.014
.	19.01.16-02.19.44-1-115472	261	10	10	4	0	4	560	9	9	0	0	NA	NA	NA	68	76	252	265	372	130	237	193	5	2	23	0.02	0.008	0.062
.	19.01.16-02.19.51-1-115473	89	5	5	1	0	1	509	4	4	0	0	NA	NA	NA	35	27	240	244	356	120	214	175	1	7	8	0.004	0.029	0.022
.	19.01.16-02.19.51-1-115474	33	1	1	0	0	0	0	0	0	0	0	NA	NA	NA	9	11	240	240	344	0	0	0	1	0	0	0.004	0	0
.	19.01.16-02.19.52-1-115475	230	33	33	9	0	8	554	32	32	0	0	NA	NA	NA	67	79	262	255	375	136	225	193	53	22	42	0.202	0.086	0.112
.	19.01.16-02.19.53-1-115476	113	4	4	1	0	1	523	2	2	0	0	NA	NA	NA	24	33	246	247	353	124	221	178	8	0	4	0.033	0	0.011
.	19.01.16-02.19.54-1-115477	35	1	1	0	0	0	0	0	0	0	0	NA	NA	NA	8	10	241	237	345	0	0	0	0	0	0	0	0	0
.	19.01.16-02.19.54-1-115478	206	25	25	8	0	6	549	20	20	0	0	NA	NA	NA	62	73	255	256	375	129	227	193	40	6	50	0.157	0.023	0.133
.	19.01.16-02.19.56-1-115479	66	2	2	2	0	2	511	1	1	0	0	NA	NA	NA	26	31	241	249	354	118	220	173	0	5	0	0	0.02	0
.	19.01.16-02.19.57-1-115480	205	14	14	6	0	6	542	12	12	0	0	NA	NA	NA	63	61	262	249	363	137	218	187	18	12	4	0.069	0.048	0.011
.	19.01.16-02.20.09-1-115513	60	2	2	1	0	1	503	1	1	0	0	NA	NA	NA	22	23	239	244	353	119	213	171	0	8	0	0	0.033	0
.	19.01.16-02.20.09-1-115514	119	4	4	1	0	1	529	2	2	0	0	NA	NA	NA	30	41	247	247	360	125	220	184	2	3	3	0.008	0.012	0.008
.	19.01.16-02.20.10-1-115516	60	2	2	0	0	0	518	1	1	0	0	NA	NA	NA	20	31	247	242	355	124	217	177	0	2	5	0	0.008	0.014
.	19.01.16-02.20.10-1-115517	62	2	2	0	0	0	500	1	1	0	0	NA	NA	NA	17	20	242	237	354	119	209	172	2	0	1	0.008	0	0.003
.	19.01.16-02.20.22-1-115530	129	5	5	1	0	1	527	4	4	0	0	NA	NA	NA	32	44	248	247	362	126	217	184	0	2	5	0	0.008	0.014
.	19.01.16-02.20.22-1-115531	187	26	26	5	0	5	532	23	23	0	0	NA	NA	NA	54	45	250	246	362	129	215	188	29	26	19	0.116	0.106	0.052
.	19.01.16-02.20.23-1-115532	33	1	1	0	0	0	0	0	0	0	0	NA	NA	NA	6	6	237	239	343	0	0	0	0	0	1	0	0	0.003
.	19.01.16-02.20.24-1-115534	89	3	3	2	0	2	500	1	1	0	0	NA	NA	NA	32	12	240	240	345	119	214	167	1	1	1	0.004	0.004	0.003
.	19.01.16-02.20.24-1-115535	125	13	13	3	0	1	540	12	12	0	0	NA	NA	NA	36	49	248	251	363	128	224	188	18	24	13	0.073	0.096	0.036
.	19.01.16-02.20.25-1-115537	302	43	43	15	0	11	572	38	38	0	0	NA	NA	NA	94	91	259	264	381	135	237	200	62	14	67	0.239	0.053	0.176
.	19.01.16-02.20.27-1-115538	63	2	2	0	0	0	304	1	1	0	0	NA	NA	NA	13	12	239	240	346	68	133	103	4	0	0	0.017	0	0
.	19.01.16-02.20.37-1-115539	278	17	17	3	0	2	566	16	16	0	0	NA	NA	NA	85	81	260	256	378	135	231	200	10	18	26	0.038	0.07	0.069
.	19.01.16-02.20.38-1-115544	302	25	25	5	0	4	569	22	22	0	0	NA	NA	NA	102	93	263	260	383	137	229	203	42	7	35	0.16	0.027	0.091
.	19.01.16-02.20.39-1-115545	349	48	48	18	0	15	589	47	47	0	0	NA	NA	NA	94	102	268	267	380	148	237	204	104	39	47	0.388	0.146	0.124
.	19.01.16-02.20.40-1-115546	35	1	1	0	0	0	0	0	0	0	0	NA	NA	NA	6	9	239	239	344	0	0	0	0	0	0	0	0	0
.	19.01.16-02.20.43-1-115547	179	14	14	4	0	4	536	11	11	0	0	NA	NA	NA	64	57	255	256	359	131	227	178	11	15	13	0.043	0.059	0.036
.	19.01.16-02.20.46-1-115548	415	54	54	13	0	8	564	45	45	0	0	NA	NA	NA	111	79	263	260	369	141	228	195	97	28	54	0.369	0.108	0.146
.	19.01.16-02.20.54-1-115549	266	54	54	12	0	9	558	51	51	0	0	NA	NA	NA	82	72	249	262	374	128	235	195	70	25	56	0.281	0.095	0.15
.	19.01.16-02.21.02-1-115565	169	8	8	2	0	2	534	7	7	0	0	NA	NA	NA	45	52	251	251	363	126	220	188	24	1	5	0.096	0.004	0.014
.	19.01.16-02.21.08-1-115569	147	7	7	2	0	2	524	5	5	0	0	NA	NA	NA	55	44	248	250	359	120	223	181	14	0	9	0.056	0	0.025
.	19.01.16-02.21.10-1-115572	59	2	2	0	0	0	506	1	1	0	0	NA	NA	NA	25	23	240	241	355	117	215	174	0	3	3	0	0.012	0.008
.	19.01.16-02.21.23-1-115587	174	14	14	3	0	1	547	13	13	0	0	NA	NA	NA	51	64	254	253	370	130	228	189	41	0	27	0.161	0	0.073
.	19.01.16-02.21.23-1-115588	176	16	16	2	0	2	517	15	15	0	0	NA	NA	NA	49	33	241	244	361	115	219	183	22	12	19	0.091	0.049	0.053
.	19.01.16-02.21.24-1-115590	115	10	10	4	0	3	527	9	9	0	0	NA	NA	NA	36	51	248	248	368	120	222	185	12	6	13	0.048	0.024	0.035
.	19.01.16-02.21.25-1-115592	120	13	13	2	0	2	523	12	12	0	0	NA	NA	NA	44	40	248	251	354	124	223	176	23	3	19	0.093	0.012	0.054
.	19.01.16-02.21.30-1-115593	378	43	43	10	0	5	595	40	40	0	0	NA	NA	NA	122	116	273	258	398	147	231	217	69	23	47	0.253	0.089	0.118
.	19.01.16-02.21.45-1-115594	121	7	7	2	0	2	516	6	6	0	0	NA	NA	NA	34	29	242	247	353	120	218	178	13	4	4	0.054	0.016	0.011
.	19.01.16-02.21.46-1-115595	88	3	3	1	0	1	509	2	2	0	0	NA	NA	NA	21	27	247	241	352	123	212	174	0	5	3	0	0.021	0.009
.	19.01.16-02.21.49-1-115596	33	1	1	0	0	0	0	0	0	0	0	NA	NA	NA	9	17	242	242	346	0	0	0	0	1	0	0	0.004	0
.	19.01.16-02.21.52-1-115597	232	24	24	3	0	3	538	21	21	0	0	NA	NA	NA	52	51	252	254	358	130	224	184	21	12	29	0.083	0.047	0.081
.	19.01.16-02.21.54-1-115598	298	15	15	4	0	3	557	13	13	0	0	NA	NA	NA	98	75	257	259	372	130	235	192	28	4	20	0.109	0.015	0.054
.	19.01.16-02.21.55-1-115599	64	2	2	1	0	1	300	1	1	0	0	NA	NA	NA	14	21	241	245	348	71	128	101	0	0	2	0	0	0.006
.	19.01.16-02.22.02-1-115622	36	1	1	0	0	0	0	0	0	0	0	NA	NA	NA	9	9	239	239	344	0	0	0	0	0	0	0	0	0
.	19.01.16-02.22.04-1-115623	142	18	18	4	0	3	527	17	17	0	0	NA	NA	NA	49	45	252	251	355	129	223	175	37	23	21	0.147	0.092	0.059
.	19.01.16-02.22.05-1-115625	33	1	1	0	0	0	0	0	0	0	0	NA	NA	NA	8	8	237	239	345	0	0	0	0	0	0	0	0	0
.	19.01.16-02.22.07-1-115628	58	3	3	0	0	0	512	2	2	0	0	NA	NA	NA	22	24	240	249	348	119	220	173	0	7	3	0	0.028	0.009
.	19.01.16-02.22.07-1-115629	92	6	6	2	0	2	506	5	5	0	0	NA	NA	NA	37	25	243	248	347	120	218	168	3	4	14	0.012	0.016	0.04
.	19.01.16-02.22.08-1-115630	294	29	29	7	0	5	567	27	27	0	0	NA	NA	NA	86	84	261	254	382	140	225	202	35	17	37	0.134	0.067	0.097
.	19.01.16-02.22.12-1-115635	264	46	46	11	0	9	560	41	41	0	0	NA	NA	NA	69	76	265	251	373	142	225	193	59	37	36	0.223	0.147	0.097
.	19.01.16-02.22.21-1-115644	90	4	4	1	0	1	506	3	3	0	0	NA	NA	NA	25	28	244	244	353	119	214	173	0	0	6	0	0	0.017
.	19.01.16-02.22.26-1-115649	31	1	1	0	0	0	0	0	0	0	0	NA	NA	NA	8	9	239	239	344	0	0	0	0	0	2	0	0	0.006
.	19.01.16-02.22.26-1-115650	151	10	10	2	0	2	534	9	9	0	0	NA	NA	NA	40	48	250	249	362	128	223	183	17	10	8	0.068	0.04	0.022
.	19.01.16-02.22.26-1-115651	210	40	40	6	0	3	547	36	36	0	0	NA	NA	NA	65	70	257	256	370	134	225	188	77	9	54	0.3	0.035	0.146
.	19.01.16-02.22.29-1-115652	159	20	20	8	0	5	530	17	17	0	0	NA	NA	NA	46	49	254	249	359	129	220	181	42	12	20	0.165	0.048	0.056
.	19.01.16-02.22.35-1-115655	183	22	22	5	0	4	538	20	20	0	0	NA	NA	NA	56	54	251	252	364	128	224	186	15	17	27	0.06	0.067	0.074
.	19.01.16-02.22.39-1-115660	92	4	4	1	0	1	511	2	2	0	0	NA	NA	NA	27	29	244	247	351	124	218	169	7	2	4	0.029	0.008	0.011
.	19.01.16-02.22.39-1-115661	152	14	14	3	0	3	519	11	11	0	0	NA	NA	NA	52	37	244	246	360	123	216	180	33	16	13	0.135	0.065	0.036
.	19.01.16-02.22.49-1-115662	66	5	5	1	0	1	504	3	3	0	0	NA	NA	NA	25	21	244	243	347	116	213	175	5	0	8	0.02	0	0.023
.	19.01.16-02.22.50-1-115663	203	14	14	5	0	4	551	13	13	0	0	NA	NA	NA	55	66	252	256	371	126	232	193	20	3	9	0.079	0.012	0.024
.	19.01.16-02.22.52-1-115664	177	42	42	14	0	11	540	35	35	0	0	NA	NA	NA	56	57	254	250	366	131	222	187	93	18	30	0.366	0.072	0.082
.	19.01.16-02.23.06-1-115681	29	1	1	0	0	0	0	0	0	0	0	NA	NA	NA	13	9	240	238	344	0	0	0	0	0	2	0	0	0.006
.	19.01.16-02.23.07-1-115683	121	18	18	3	0	2	521	13	13	0	0	NA	NA	NA	45	39	248	247	357	123	221	177	29	16	12	0.117	0.065	0.034
.	19.01.16-02.23.08-1-115685	266	23	23	9	0	5	563	21	21	0	0	NA	NA	NA	76	71	251	255	378	129	231	203	30	21	16	0.12	0.082	0.042
.	19.01.16-02.23.12-1-115690	171	9	9	1	0	1	527	7	7	0	0	NA	NA	NA	44	40	244	250	359	121	222	184	12	13	0	0.049	0.052	0
.	19.01.16-02.23.14-1-115693	97	4	4	0	0	0	517	2	2	0	0	NA	NA	NA	33	36	246	245	358	121	216	180	2	1	2	0.008	0.004	0.006
.	19.01.16-02.23.20-1-115700	90	3	3	0	0	0	506	2	2	0	0	NA	NA	NA	29	20	240	247	346	116	220	170	6	0	0	0.025	0	0
.	19.01.16-02.23.23-1-115703	148	9	9	4	0	4	531	8	8	0	0	NA	NA	NA	44	42	247	252	356	127	223	181	14	2	16	0.057	0.008	0.045
.	19.01.16-02.23.26-1-115706	35	1	1	1	0	1	0	0	0	0	0	NA	NA	NA	5	10	239	241	343	0	0	0	0	3	0	0	0.012	0
.	19.01.16-02.23.28-1-115707	181	8	8	0	0	0	548	7	7	0	0	NA	NA	NA	44	71	249	262	373	124	235	189	5	10	9	0.02	0.038	0.024
.	19.01.16-02.23.29-1-115708	33	1	1	0	0	0	0	0	0	0	0	NA	NA	NA	3	9	239	240	343	0	0	0	0	0	1	0	0	0.003
.	19.01.16-02.23.32-1-115709	60	3	3	2	0	2	504	2	2	0	0	NA	NA	NA	33	26	240	243	356	117	216	171	2	0	5	0.008	0	0.014
.	19.01.16-02.23.35-1-115710	34	1	1	0	0	0	0	0	0	0	0	NA	NA	NA	12	7	237	237	346	0	0	0	0	4	0	0	0.017	0
.	19.01.16-02.23.35-1-115711	122	9	9	4	0	4	520	7	7	0	0	NA	NA	NA	42	35	249	246	353	124	223	173	10	0	8	0.04	0	0.023
.	19.01.16-02.23.38-1-115712	241	42	42	9	0	6	547	37	37	0	0	NA	NA	NA	73	72	255	257	373	129	227	191	69	34	32	0.271	0.132	0.086
.	19.01.16-02.23.39-1-115713	30	1	1	0	0	0	0	0	0	0	0	NA	NA	NA	3	8	240	238	343	0	0	0	0	1	0	0	0.004	0
.	19.01.16-02.23.41-1-115714	89	3	3	0	0	0	501	2	2	0	0	NA	NA	NA	24	16	241	238	350	118	209	174	1	3	2	0.004	0.013	0.006
.	19.01.16-02.23.45-1-115717	56	2	2	1	0	1	47	1	1	0	0	NA	NA	NA	16	17	239	240	351	13	15	19	0	8	0	0	0.033	0
.	19.01.16-02.23.49-1-115718	177	31	31	10	0	8	535	30	30	0	0	NA	NA	NA	52	45	248	251	359	127	224	184	68	19	34	0.274	0.076	0.095
.	19.01.16-02.23.50-1-115719	91	3	3	1	0	1	500	2	2	0	0	NA	NA	NA	26	13	239	240	347	115	214	171	3	0	2	0.013	0	0.006
.	19.01.16-02.23.50-1-115720	271	38	38	13	0	13	555	35	35	0	0	NA	NA	NA	80	88	264	260	377	134	226	195	45	34	46	0.17	0.131	0.122
.	19.01.16-02.23.50-1-115721	38	1	1	0	0	0	0	0	0	0	0	NA	NA	NA	9	12	239	239	347	0	0	0	0	0	4	0	0	0.012
.	19.01.16-02.23.51-1-115722	180	8	8	3	0	2	547	7	7	0	0	NA	NA	NA	45	66	255	258	366	129	227	191	16	2	8	0.063	0.008	0.022
.	19.01.16-02.23.54-1-115723	35	1	1	1	0	1	0	0	0	0	0	NA	NA	NA	9	10	240	238	345	0	0	0	0	0	0	0	0	0
.	19.01.16-02.23.55-1-115724	150	7	7	4	0	3	526	5	5	0	0	NA	NA	NA	61	43	250	247	359	125	218	183	11	3	9	0.044	0.012	0.025
.	19.01.16-02.23.55-1-115725	32	1	1	0	0	0	0	0	0	0	0	NA	NA	NA	7	10	238	238	347	0	0	0	0	0	0	0	0	0
.	19.01.16-02.23.57-1-115726	62	2	2	0	0	0	503	0	0	0	0	NA	NA	NA	34	23	241	243	352	115	218	170	1	3	0	0.004	0.012	0
.	19.01.16-02.23.57-1-115727	153	13	13	2	0	0	530	12	12	0	0	NA	NA	NA	39	51	254	247	363	129	219	182	28	12	4	0.11	0.049	0.011
.	19.01.16-02.24.03-1-115750	202	9	9	3	0	3	546	7	7	0	0	NA	NA	NA	55	63	262	252	362	137	226	183	19	6	1	0.073	0.024	0.003
.	19.01.16-02.24.09-1-115755	240	39	39	11	0	6	575	37	37	0	0	NA	NA	NA	78	100	269	257	387	144	229	202	69	17	44	0.257	0.066	0.114
.	19.01.16-02.24.14-1-115761	150	13	13	1	0	1	528	12	12	0	0	NA	NA	NA	46	44	248	248	361	126	222	180	10	6	10	0.04	0.024	0.028
.	19.01.16-02.24.15-1-115766	148	18	18	4	0	4	529	15	15	0	0	NA	NA	NA	52	48	250	253	358	122	222	185	28	0	22	0.112	0	0.061
.	19.01.16-02.24.23-1-115770	96	6	6	2	0	1	521	5	5	0	0	NA	NA	NA	36	36	251	244	354	126	219	176	7	1	11	0.028	0.004	0.031
.	19.01.16-02.24.23-1-115772	33	1	1	0	0	0	0	0	0	0	0	NA	NA	NA	5	11	238	242	344	0	0	0	1	0	0	0.004	0	0
.	19.01.16-02.24.26-1-115775	33	1	1	0	0	0	0	0	0	0	0	NA	NA	NA	11	11	237	240	347	0	0	0	0	0	0	0	0	0
.	19.01.16-02.24.29-1-115776	30	1	1	0	0	0	0	0	0	0	0	NA	NA	NA	5	11	240	238	346	0	0	0	0	0	3	0	0	0.009
.	19.01.16-02.24.31-1-115777	200	8	8	4	0	3	537	7	7	0	0	NA	NA	NA	60	53	258	249	359	133	224	180	5	3	17	0.019	0.012	0.047
.	19.01.16-02.24.37-1-115778	267	30	30	7	0	6	568	27	27	0	0	NA	NA	NA	75	85	265	259	374	137	232	199	51	15	37	0.192	0.058	0.099
.	19.01.16-02.24.40-1-115779	177	23	23	4	0	4	535	17	17	0	0	NA	NA	NA	58	63	256	253	367	133	220	182	15	25	17	0.059	0.099	0.046
.	19.01.16-02.24.41-1-115780	94	8	8	2	0	1	512	7	7	0	0	NA	NA	NA	29	22	245	242	348	124	217	171	8	4	8	0.033	0.017	0.023
.	19.01.16-02.24.41-1-115781	108	16	16	3	0	2	506	14	14	0	0	NA	NA	NA	40	22	242	242	351	120	214	172	2	3	27	0.008	0.012	0.077
.	19.01.16-02.24.43-1-115782	95	3	3	1	0	1	507	2	2	0	0	NA	NA	NA	26	23	241	244	351	115	218	174	4	2	2	0.017	0.008	0.006
.	19.01.16-02.24.49-1-115783	202	38	38	11	0	11	529	35	35	0	0	NA	NA	NA	51	56	254	250	365	126	219	184	55	24	23	0.217	0.096	0.063
.	19.01.16-02.24.52-1-115784	422	75	75	18	0	12	615	71	71	0	0	NA	NA	NA	119	126	279	270	390	158	243	214	163	28	65	0.584	0.104	0.167
.	19.01.16-02.24.56-1-115785	58	2	2	0	0	0	518	1	1	0	0	NA	NA	NA	14	28	243	248	350	119	225	174	2	0	2	0.008	0	0.006
.	19.01.16-02.24.59-1-115801	145	6	6	1	0	1	517	5	5	0	0	NA	NA	NA	53	35	244	247	357	121	217	179	8	7	5	0.033	0.028	0.014
.	19.01.16-02.25.06-1-115806	36	1	1	0	0	0	0	0	0	0	0	NA	NA	NA	10	5	237	238	343	0	0	0	0	0	0	0	0	0
.	19.01.16-02.25.09-1-115809	317	40	40	16	0	12	585	35	35	0	0	NA	NA	NA	94	96	262	268	379	141	241	203	60	37	51	0.229	0.138	0.135
.	19.01.16-02.25.09-1-115811	33	1	1	0	0	0	0	0	0	0	0	NA	NA	NA	8	15	241	238	349	0	0	0	0	0	0	0	0	0
.	19.01.16-02.25.09-1-115812	64	2	2	0	0	0	403	1	1	0	0	NA	NA	NA	17	33	245	247	354	96	178	129	2	2	0	0.008	0.008	0
.	19.01.16-02.25.12-1-115814	97	12	12	4	0	3	521	11	11	0	0	NA	NA	NA	35	42	252	246	357	126	217	178	23	4	1	0.091	0.016	0.003
.	19.01.16-02.25.12-1-115815	150	13	13	4	0	4	507	11	11	0	0	NA	NA	NA	58	34	248	246	353	125	210	172	25	0	15	0.101	0	0.042
.	19.01.16-02.25.16-1-115824	204	25	25	8	0	5	551	20	20	0	0	NA	NA	NA	82	70	254	253	376	129	228	194	33	16	33	0.13	0.063	0.088
.	19.01.16-02.25.22-1-115827	59	2	2	0	0	0	508	1	1	0	0	NA	NA	NA	22	25	245	240	353	123	212	173	0	1	1	0	0.004	0.003
.	19.01.16-02.25.24-1-115830	322	60	60	14	0	10	567	56	56	0	0	NA	NA	NA	93	95	266	263	379	140	232	195	109	31	76	0.41	0.118	0.201
.	19.01.16-02.25.35-1-115832	58	3	3	0	0	0	506	2	2	0	0	NA	NA	NA	20	19	244	240	348	120	213	173	0	3	3	0	0.012	0.009
.	19.01.16-02.25.35-1-115833	125	8	8	1	0	1	513	7	7	0	0	NA	NA	NA	23	29	247	244	351	123	215	175	15	2	7	0.061	0.008	0.02
.	19.01.16-02.25.36-1-115834	37	1	1	0	0	0	0	0	0	0	0	NA	NA	NA	11	7	237	238	345	0	0	0	0	0	0	0	0	0
.	19.01.16-02.25.39-1-115835	85	4	4	0	0	0	510	3	3	0	0	NA	NA	NA	40	31	243	245	356	121	216	173	0	0	17	0	0	0.048
.	19.01.16-02.25.46-1-115836	120	16	16	4	0	2	523	15	15	0	0	NA	NA	NA	42	41	249	248	357	123	217	183	15	10	21	0.06	0.04	0.059
.	19.01.16-02.25.49-1-115837	92	7	7	3	0	2	510	6	6	0	0	NA	NA	NA	34	28	241	246	354	120	217	173	11	0	6	0.046	0	0.017
.	19.01.16-02.25.56-1-115838	141	10	10	3	0	3	524	8	8	0	0	NA	NA	NA	54	48	248	252	361	124	222	178	8	5	12	0.032	0.02	0.033
.	19.01.16-02.25.56-1-115839	234	38	38	8	0	6	567	35	35	0	0	NA	NA	NA	59	76	257	263	369	136	239	192	84	31	25	0.327	0.118	0.068
.	19.01.16-02.25.56-1-115840	292	33	33	8	0	1	586	31	31	0	0	NA	NA	NA	91	102	266	264	385	144	239	203	59	22	40	0.222	0.083	0.104
.	19.01.16-02.26.05-1-115863	150	9	9	0	0	0	533	6	6	0	0	NA	NA	NA	34	46	248	250	361	129	221	183	23	1	1	0.093	0.004	0.003
.	19.01.16-02.26.08-1-115867	34	1	1	0	0	0	0	0	0	0	0	NA	NA	NA	8	10	237	241	345	0	0	0	3	0	0	0.013	0	0
.	19.01.16-02.26.11-1-115871	267	25	25	8	0	6	570	24	24	0	0	NA	NA	NA	96	90	259	265	379	134	234	202	59	18	14	0.228	0.068	0.037
.	19.01.16-02.26.12-1-115873	94	4	4	3	0	2	519	3	3	0	0	NA	NA	NA	35	41	253	249	352	126	222	171	11	2	3	0.043	0.008	0.009
.	19.01.16-02.26.18-1-115884	207	8	8	2	0	2	552	7	7	0	0	NA	NA	NA	66	68	260	257	364	137	228	187	0	3	14	0	0.012	0.038
.	19.01.16-02.26.24-1-115888	239	16	16	8	0	8	553	13	13	0	0	NA	NA	NA	67	67	259	248	373	138	221	194	29	3	20	0.112	0.012	0.054
.	19.01.16-02.26.27-1-115890	65	2	2	0	0	0	511	1	1	0	0	NA	NA	NA	25	26	243	244	352	118	220	173	6	0	4	0.025	0	0.011
.	19.01.16-02.26.30-1-115891	64	3	3	0	0	0	508	2	2	0	0	NA	NA	NA	22	26	242	241	356	120	211	177	0	0	6	0	0	0.017
.	19.01.16-02.26.38-1-115892	127	10	10	1	0	1	527	7	7	0	0	NA	NA	NA	42	52	250	253	362	125	222	180	16	4	8	0.064	0.016	0.022
.	19.01.16-02.26.39-1-115893	114	11	11	0	0	0	516	8	8	0	0	NA	NA	NA	22	30	243	246	354	124	216	176	1	10	6	0.004	0.041	0.017
.	19.01.16-02.26.43-1-115894	174	15	15	5	0	3	528	14	14	0	0	NA	NA	NA	50	49	245	251	366	121	221	186	38	18	15	0.155	0.072	0.041
.	19.01.16-02.26.46-1-115895	85	6	6	3	0	3	514	5	5	0	0	NA	NA	NA	35	32	247	247	351	125	218	171	0	4	20	0	0.016	0.057
.	19.01.16-02.26.53-1-115896	90	6	6	2	0	1	501	5	5	0	0	NA	NA	NA	21	19	241	239	352	116	209	176	1	12	0	0.004	0.05	0
.	19.01.16-02.26.55-1-115897	209	25	25	11	0	8	555	23	23	0	0	NA	NA	NA	52	75	256	259	373	132	228	195	42	22	21	0.164	0.085	0.056
.	19.01.16-02.26.57-1-115898	290	32	32	8	0	8	569	28	28	0	0	NA	NA	NA	92	92	263	264	378	137	236	196	17	24	44	0.065	0.091	0.116
.	19.01.16-02.26.58-1-115914	92	5	5	1	0	1	518	4	4	0	0	NA	NA	NA	32	31	243	246	355	122	220	176	6	0	7	0.025	0	0.02
.	19.01.16-02.27.01-1-115915	277	51	51	14	0	11	557	44	44	0	0	NA	NA	NA	82	78	258	258	375	134	229	194	88	22	52	0.341	0.085	0.139
.	19.01.16-02.27.01-1-115916	61	2	2	2	0	2	504	1	1	0	0	NA	NA	NA	21	20	240	244	349	117	215	172	0	1	2	0	0.004	0.006
.	19.01.16-02.27.03-1-115917	145	22	22	3	0	1	538	20	20	0	0	NA	NA	NA	44	55	248	254	366	125	226	187	29	22	20	0.117	0.087	0.055
.	19.01.16-02.27.09-1-115922	198	9	9	0	0	0	544	8	8	0	0	NA	NA	NA	41	56	251	251	367	129	225	190	9	0	22	0.036	0	0.06
.	19.01.16-02.27.14-1-115927	178	11	11	3	0	1	534	10	10	0	0	NA	NA	NA	53	49	251	247	364	130	218	186	13	7	17	0.052	0.028	0.047
.	19.01.16-02.27.14-1-115933	89	6	6	3	0	3	521	5	5	0	0	NA	NA	NA	23	37	243	248	359	121	221	179	2	8	2	0.008	0.032	0.006
.	19.01.16-02.27.15-1-115934	62	2	2	1	0	1	512	1	1	0	0	NA	NA	NA	25	23	242	244	350	121	219	172	7	0	0	0.029	0	0
.	19.01.16-02.27.28-1-115941	148	16	16	3	0	3	541	14	14	0	0	NA	NA	NA	48	59	257	254	361	133	225	183	6	14	24	0.023	0.055	0.066
.	19.01.16-02.27.31-1-115944	151	12	12	3	0	2	527	8	8	0	0	NA	NA	NA	34	40	245	253	355	123	227	177	16	0	17	0.065	0	0.048
.	19.01.16-02.27.34-1-115945	344	26	26	5	0	4	591	23	23	0	0	NA	NA	NA	108	111	274	268	382	150	239	202	40	32	14	0.146	0.119	0.037
.	19.01.16-02.27.36-1-115946	57	2	2	0	0	0	403	1	1	0	0	NA	NA	NA	16	20	238	243	352	92	178	133	0	2	0	0	0.008	0
.	19.01.16-02.27.38-1-115947	34	1	1	0	0	0	0	0	0	0	0	NA	NA	NA	11	9	239	238	345	0	0	0	0	0	0	0	0	0
.	19.01.16-02.27.40-1-115948	278	20	20	8	0	4	560	19	19	0	0	NA	NA	NA	71	78	257	255	379	131	228	201	26	15	28	0.101	0.059	0.074
.	19.01.16-02.27.43-1-115949	63	3	3	1	0	1	508	2	2	0	0	NA	NA	NA	26	25	244	245	349	121	215	172	6	0	4	0.025	0	0.011
.	19.01.16-02.27.44-1-115950	91	5	5	2	0	2	518	4	4	0	0	NA	NA	NA	33	36	249	247	353	124	217	177	12	4	5	0.048	0.016	0.014
.	19.01.16-02.27.49-1-115951	151	11	11	3	0	3	540	9	9	0	0	NA	NA	NA	54	53	254	253	359	130	227	183	14	3	17	0.055	0.012	0.047
.	19.01.16-02.27.52-1-115952	180	21	21	8	0	7	527	16	16	0	0	NA	NA	NA	50	46	245	252	362	123	223	181	18	19	37	0.073	0.075	0.102
.	19.01.16-02.27.56-1-115953	148	11	11	4	0	3	531	10	10	0	0	NA	NA	NA	37	48	252	248	361	131	218	182	6	7	9	0.024	0.028	0.025
.	19.01.16-02.27.57-1-115954	67	2	2	0	0	0	508	1	1	0	0	NA	NA	NA	35	28	242	247	352	118	220	170	0	4	2	0	0.016	0.006
.	19.01.16-02.28.00-1-115970	67	2	2	1	0	0	510	1	1	0	0	NA	NA	NA	17	28	245	242	354	120	218	172	0	6	2	0	0.025	0.006
.	19.01.16-02.28.11-1-115984	177	24	24	7	0	7	544	22	22	0	0	NA	NA	NA	56	68	259	256	366	133	226	185	32	23	27	0.124	0.09	0.074
.	19.01.16-02.28.13-1-115987	199	28	28	8	0	6	531	26	26	0	0	NA	NA	NA	76	53	255	251	360	133	219	179	37	11	66	0.145	0.044	0.183
.	19.01.16-02.28.16-1-115994	182	13	13	5	0	5	536	11	11	0	0	NA	NA	NA	59	50	247	252	364	124	228	184	22	6	23	0.089	0.024	0.063
.	19.01.16-02.28.18-1-115996	126	12	12	2	0	1	510	10	10	0	0	NA	NA	NA	31	29	241	244	357	121	215	174	8	20	10	0.033	0.082	0.028
.	19.01.16-02.28.21-1-115998	33	1	1	1	0	1	0	0	0	0	0	NA	NA	NA	11	10	240	240	343	0	0	0	0	4	0	0	0.017	0
.	19.01.16-02.28.24-1-116001	236	30	30	5	0	3	566	29	29	0	0	NA	NA	NA	71	85	267	257	374	141	230	195	50	32	28	0.187	0.125	0.075
.	19.01.16-02.28.24-1-116002	115	9	9	6	0	6	516	8	8	0	0	NA	NA	NA	39	26	242	242	355	119	220	177	28	0	3	0.116	0	0.008
.	19.01.16-02.28.26-1-116004	34	1	1	0	0	0	0	0	0	0	0	NA	NA	NA	9	7	239	237	344	0	0	0	0	0	0	0	0	0
.	19.01.16-02.28.27-1-116005	206	12	12	4	0	2	554	10	10	0	0	NA	NA	NA	78	72	263	260	362	138	231	185	41	3	7	0.156	0.012	0.019
.	19.01.16-02.28.29-1-116006	98	4	4	2	0	2	513	3	3	0	0	NA	NA	NA	30	30	244	244	355	120	221	172	7	0	1	0.029	0	0.003
.	19.01.16-02.28.41-1-116013	294	26	26	5	0	4	558	24	24	0	0	NA	NA	NA	82	81	258	256	380	132	226	200	49	4	36	0.19	0.016	0.095
.	19.01.16-02.28.44-1-116014	93	8	8	4	0	3	513	6	6	0	0	NA	NA	NA	33	32	243	250	352	119	222	172	18	5	7	0.074	0.02	0.02
.	19.01.16-02.28.45-1-116017	90	4	4	1	0	1	524	2	2	0	0	NA	NA	NA	29	50	244	250	369	119	221	184	9	4	2	0.037	0.016	0.005
.	19.01.16-02.28.46-1-116018	64	2	2	1	0	1	507	0	0	0	0	NA	NA	NA	15	18	243	242	346	117	216	174	0	6	0	0	0.025	0
.	19.01.16-02.28.52-1-116019	121	18	18	2	0	1	514	13	13	0	0	NA	NA	NA	37	30	243	248	352	122	218	174	33	10	24	0.136	0.04	0.068
.	19.01.16-02.28.53-1-116020	39	1	1	1	0	1	0	0	0	0	0	NA	NA	NA	6	10	243	238	342	0	0	0	0	0	0	0	0	0
.	19.01.16-02.28.56-1-116021	218	23	23	6	0	5	540	20	20	0	0	NA	NA	NA	71	59	260	250	362	134	220	186	45	2	27	0.173	0.008	0.075
.	19.01.16-02.28.57-1-116022	34	1	1	1	0	1	0	0	0	0	0	NA	NA	NA	11	9	239	238	345	0	0	0	0	1	0	0	0.004	0
.	19.01.16-02.29.00-1-116038	90	6	6	0	0	0	509	5	5	0	0	NA	NA	NA	38	33	243	244	359	118	216	175	1	3	10	0.004	0.012	0.028
.	19.01.16-02.29.01-1-116039	205	38	38	9	0	8	543	36	36	0	0	NA	NA	NA	56	60	250	255	368	127	230	186	43	34	49	0.172	0.133	0.133
.	19.01.16-02.29.01-1-116040	86	5	5	1	0	0	513	4	4	0	0	NA	NA	NA	31	36	245	241	363	120	215	178	3	0	10	0.012	0	0.028
.	19.01.16-02.29.01-1-116041	86	4	4	2	0	2	523	3	3	0	0	NA	NA	NA	30	40	243	251	359	121	223	179	3	0	8	0.012	0	0.022
.	19.01.16-02.29.15-1-116055	290	22	22	9	0	9	569	19	19	0	0	NA	NA	NA	75	88	256	257	388	131	233	205	27	8	34	0.105	0.031	0.088
.	19.01.16-02.29.16-1-116057	343	43	43	15	0	14	582	40	40	0	0	NA	NA	NA	96	103	267	269	380	142	237	203	76	17	58	0.285	0.063	0.153
.	19.01.16-02.29.17-1-116058	100	7	7	3	0	1	511	6	6	0	0	NA	NA	NA	43	30	245	242	356	123	215	173	10	7	4	0.041	0.029	0.011
.	19.01.16-02.29.19-1-116060	65	3	3	0	0	0	302	2	2	0	0	NA	NA	NA	18	20	244	243	346	70	132	100	5	0	0	0.02	0	0
.	19.01.16-02.29.21-1-116062	183	12	12	2	0	2	525	11	11	0	0	NA	NA	NA	48	41	246	247	361	122	222	181	17	1	12	0.069	0.004	0.033
.	19.01.16-02.29.28-1-116066	322	33	33	8	0	7	591	31	31	0	0	NA	NA	NA	88	110	271	269	383	146	240	205	39	33	54	0.144	0.123	0.141
.	19.01.16-02.29.30-1-116067	86	6	6	2	0	1	518	5	5	0	0	NA	NA	NA	31	29	248	245	349	125	218	175	7	3	5	0.028	0.012	0.014
.	19.01.16-02.29.39-1-116068	59	2	2	1	0	1	350	1	1	0	0	NA	NA	NA	16	13	243	239	344	85	148	117	6	0	1	0.025	0	0.003
.	19.01.16-02.29.41-1-116069	146	6	6	1	0	1	523	5	5	0	0	NA	NA	NA	37	35	243	249	356	122	221	180	3	8	7	0.012	0.032	0.02
.	19.01.16-02.29.44-1-116070	59	2	2	1	0	1	503	1	1	0	0	NA	NA	NA	28	23	246	241	349	122	210	171	0	4	3	0	0.017	0.009
.	19.01.16-02.29.47-1-116071	63	2	2	0	0	0	99	1	1	0	0	NA	NA	NA	19	18	244	239	348	22	43	34	0	1	3	0	0.004	0.009
.	19.01.16-02.29.51-1-116072	115	6	6	3	0	2	514	5	5	0	0	NA	NA	NA	29	34	245	242	360	123	213	178	11	4	8	0.045	0.017	0.022
.	19.01.16-02.29.55-1-116073	148	18	18	5	0	5	519	16	16	0	0	NA	NA	NA	50	42	247	243	365	121	214	184	48	18	14	0.194	0.074	0.038
.	19.01.16-02.29.57-1-116074	121	6	6	2	0	1	517	5	5	0	0	NA	NA	NA	42	32	243	248	354	122	219	176	4	7	6	0.016	0.028	0.017
.	19.01.16-02.29.57-1-116075	60	2	2	0	0	0	197	0	0	0	0	NA	NA	NA	17	22	240	242	353	48	76	73	0	0	5	0	0	0.014
.	19.01.16-02.29.58-1-116076	209	33	33	8	0	7	528	31	31	0	0	NA	NA	NA	48	43	246	248	362	123	221	184	59	19	37	0.24	0.077	0.102
.	19.01.16-02.30.01-1-116094	384	31	31	12	0	9	588	30	30	0	0	NA	NA	NA	112	111	272	272	380	148	242	198	71	27	32	0.261	0.099	0.084
.	19.01.16-02.30.06-1-116102	267	61	61	14	0	11	566	58	58	0	0	NA	NA	NA	74	81	259	264	371	136	238	192	87	29	84	0.336	0.11	0.226
.	19.01.16-02.30.07-1-116109	117	7	7	2	0	2	513	5	5	0	0	NA	NA	NA	35	25	247	239	352	126	213	174	2	1	15	0.008	0.004	0.043
.	19.01.16-02.30.19-1-116123	120	8	8	2	0	2	522	7	7	0	0	NA	NA	NA	36	39	247	244	361	123	216	183	13	0	18	0.053	0	0.05
.	19.01.16-02.30.24-1-116127	92	7	7	1	0	1	506	6	6	0	0	NA	NA	NA	39	27	245	243	352	122	210	174	1	8	3	0.004	0.033	0.009
.	19.01.16-02.30.24-1-116129	81	5	5	2	0	1	503	4	4	0	0	NA	NA	NA	24	19	247	240	345	124	210	169	8	8	2	0.032	0.033	0.006
.	19.01.16-02.30.31-1-116130	93	9	9	2	0	1	515	8	8	0	0	NA	NA	NA	30	33	245	247	354	123	220	172	5	3	16	0.02	0.012	0.045
.	19.01.16-02.30.31-1-116131	180	10	10	2	0	2	536	8	8	0	0	NA	NA	NA	47	63	252	258	366	125	231	180	10	8	4	0.04	0.031	0.011
.	19.01.16-02.30.41-1-116136	34	1	1	0	0	0	0	0	0	0	0	NA	NA	NA	11	11	239	242	343	0	0	0	0	0	0	0	0	0
.	19.01.16-02.30.41-1-116137	96	5	5	0	0	0	520	4	4	0	0	NA	NA	NA	37	34	249	249	349	126	223	171	4	0	11	0.016	0	0.032
.	19.01.16-02.30.41-1-116138	242	22	22	5	0	3	560	21	21	0	0	NA	NA	NA	72	76	262	256	371	140	227	193	28	34	39	0.107	0.133	0.105
.	19.01.16-02.30.44-1-116139	181	16	16	5	0	5	537	14	14	0	0	NA	NA	NA	63	56	248	252	369	125	222	190	34	20	16	0.137	0.079	0.043
.	19.01.16-02.30.53-1-116140	122	10	10	5	0	4	526	9	9	0	0	NA	NA	NA	39	40	244	255	354	121	229	176	12	5	20	0.049	0.02	0.056
.	19.01.16-02.30.53-1-116141	83	4	4	2	0	2	496	3	3	0	0	NA	NA	NA	28	17	242	239	349	118	210	168	1	3	3	0.004	0.013	0.009
.	19.01.16-02.30.53-1-116142	92	7	7	2	0	2	525	6	6	0	0	NA	NA	NA	34	39	244	250	358	122	223	180	11	2	6	0.045	0.008	0.017
.	19.01.16-02.30.55-1-116143	234	36	36	8	0	8	548	34	34	0	0	NA	NA	NA	83	68	250	260	371	127	232	189	66	10	53	0.264	0.038	0.143
.	19.01.16-02.30.56-1-116144	30	1	1	0	0	0	0	0	0	0	0	NA	NA	NA	15	6	237	237	345	0	0	0	0	2	0	0	0.008	0
.	19.01.16-02.30.59-1-116160	59	3	3	0	0	0	0	2	2	0	0	NA	NA	NA	13	16	238	242	349	0	0	0	0	4	1	0	0.017	0.003
.	19.01.16-02.31.03-1-116161	88	5	5	2	0	2	499	4	4	0	0	NA	NA	NA	37	20	240	240	353	117	209	173	4	8	3	0.017	0.033	0.008
.	19.01.16-02.31.07-1-116184	117	9	9	0	0	0	524	8	8	0	0	NA	NA	NA	38	37	241	250	359	122	222	180	8	4	10	0.033	0.016	0.028
.	19.01.16-02.31.13-1-116211	34	1	1	1	0	1	0	0	0	0	0	NA	NA	NA	15	12	240	242	343	0	0	0	0	0	3	0	0	0.009
.	19.01.16-02.31.14-1-116213	56	2	2	0	0	0	501	1	1	0	0	NA	NA	NA	24	15	239	242	347	115	217	169	0	3	1	0	0.012	0.003
.	19.01.16-02.31.14-1-116216	181	9	9	3	0	2	550	8	8	0	0	NA	NA	NA	71	65	247	262	369	127	234	189	13	1	11	0.053	0.004	0.03
.	19.01.16-02.31.16-1-116222	94	13	13	2	0	2	510	11	11	0	0	NA	NA	NA	36	28	242	244	355	119	217	174	5	14	1	0.021	0.057	0.003
.	19.01.16-02.31.20-1-116224	32	1	1	0	0	0	0	0	0	0	0	NA	NA	NA	5	8	238	237	346	0	0	0	0	0	1	0	0	0.003
.	19.01.16-02.31.23-1-116227	125	8	8	0	0	0	513	7	7	0	0	NA	NA	NA	46	38	253	246	352	128	214	171	6	0	13	0.024	0	0.037
.	19.01.16-02.31.24-1-116230	117	8	8	1	0	1	524	6	6	0	0	NA	NA	NA	27	37	248	244	358	127	218	179	14	3	4	0.056	0.012	0.011
.	19.01.16-02.31.25-1-116231	149	16	16	4	0	3	519	14	14	0	0	NA	NA	NA	41	38	244	247	360	121	217	181	23	18	7	0.094	0.073	0.019
.	19.01.16-02.31.27-1-116232	335	65	65	17	0	14	582	58	58	0	0	NA	NA	NA	102	106	270	257	392	145	232	205	80	32	82	0.296	0.125	0.209
.	19.01.16-02.31.28-1-116233	87	7	7	1	0	1	530	6	6	0	0	NA	NA	NA	27	47	248	254	358	125	227	178	8	0	16	0.032	0	0.045
.	19.01.16-02.31.35-1-116234	56	2	2	0	0	0	0	1	1	0	0	NA	NA	NA	19	18	240	243	348	0	0	0	0	0	2	0	0	0.006
.	19.01.16-02.31.38-1-116235	120	14	14	3	0	2	531	13	13	0	0	NA	NA	NA	37	42	250	250	355	126	225	180	19	5	14	0.076	0.02	0.039
.	19.01.16-02.31.40-1-116236	59	2	2	1	0	1	514	1	1	0	0	NA	NA	NA	21	30	241	247	355	121	218	175	0	0	3	0	0	0.008
.	19.01.16-02.31.41-1-116237	62	2	2	2	0	2	300	1	1	0	0	NA	NA	NA	21	20	241	243	349	77	126	97	2	1	0	0.008	0.004	0
.	19.01.16-02.31.43-1-116238	236	16	16	3	0	3	555	14	14	0	0	NA	NA	NA	73	79	260	257	375	134	229	192	13	15	10	0.05	0.058	0.027
.	19.01.16-02.31.45-1-116239	155	17	17	3	0	3	540	15	15	0	0	NA	NA	NA	51	53	249	253	364	127	225	188	41	2	16	0.165	0.008	0.044
.	19.01.16-02.31.46-1-116240	36	1	1	0	0	0	0	0	0	0	0	NA	NA	NA	15	10	239	237	347	0	0	0	0	1	0	0	0.004	0
.	19.01.16-02.31.50-1-116241	91	4	4	1	0	1	518	2	2	0	0	NA	NA	NA	33	36	250	245	354	123	217	178	7	7	3	0.028	0.029	0.008
.	19.01.16-02.31.52-1-116242	61	4	4	1	0	1	51	3	3	0	0	NA	NA	NA	18	11	239	241	344	12	23	16	1	7	0	0.004	0.029	0
.	19.01.16-02.31.52-1-116243	188	12	12	2	0	2	542	9	9	0	0	NA	NA	NA	58	59	254	257	361	131	227	184	21	19	12	0.083	0.074	0.033
.	19.01.16-02.31.52-1-116244	172	14	14	4	0	3	537	12	12	0	0	NA	NA	NA	45	54	254	256	357	132	227	178	9	21	19	0.035	0.082	0.053
.	19.01.16-02.32.01-1-116260	210	18	18	5	0	4	545	16	16	0	0	NA	NA	NA	52	62	258	250	367	135	223	187	30	4	17	0.116	0.016	0.046
.	19.01.16-02.32.01-1-116261	122	17	17	6	0	5	518	15	15	0	0	NA	NA	NA	48	34	239	253	355	116	224	178	7	15	29	0.029	0.059	0.082
.	19.01.16-02.32.08-1-116272	150	15	15	8	0	3	529	14	14	0	0	NA	NA	NA	46	48	255	248	358	131	219	179	47	0	9	0.184	0	0.025
.	19.01.16-02.32.10-1-116275	28	1	1	0	0	0	0	0	0	0	0	NA	NA	NA	10	7	238	238	344	0	0	0	0	0	0	0	0	0
.	19.01.16-02.32.12-1-116278	155	14	14	3	0	2	531	13	13	0	0	NA	NA	NA	49	52	255	256	354	128	228	175	11	11	10	0.043	0.043	0.028
.	19.01.16-02.32.18-1-116287	124	8	8	2	0	1	519	7	7	0	0	NA	NA	NA	34	31	245	246	353	122	221	176	1	9	13	0.004	0.037	0.037
.	19.01.16-02.32.22-1-116290	153	12	12	5	0	4	540	10	10	0	0	NA	NA	NA	50	57	251	253	366	128	227	185	14	11	2	0.056	0.043	0.005
.	19.01.16-02.32.23-1-116291	266	37	37	10	0	8	550	35	35	0	0	NA	NA	NA	68	67	265	250	365	138	224	188	61	5	51	0.23	0.02	0.14
.	19.01.16-02.32.32-1-116296	329	43	43	10	0	7	566	38	38	0	0	NA	NA	NA	80	85	262	266	370	138	237	191	57	43	35	0.218	0.162	0.095
.	19.01.16-02.32.36-1-116297	237	35	35	11	0	9	556	31	31	0	0	NA	NA	NA	79	82	265	257	373	137	228	191	40	38	44	0.151	0.148	0.118
.	19.01.16-02.32.37-1-116298	297	36	36	10	0	8	568	35	35	0	0	NA	NA	NA	82	87	258	262	380	137	232	199	74	26	30	0.287	0.099	0.079
.	19.01.16-02.32.40-1-116303	177	16	16	3	0	3	527	15	15	0	0	NA	NA	NA	56	51	258	245	361	133	214	180	32	8	11	0.124	0.033	0.03
.	19.01.16-02.32.41-1-116304	184	20	20	9	0	6	551	18	18	0	0	NA	NA	NA	42	67	249	259	372	126	229	196	16	24	14	0.064	0.093	0.038
.	19.01.16-02.32.44-1-116305	32	1	1	0	0	0	0	0	0	0	0	NA	NA	NA	8	10	239	240	344	0	0	0	0	0	2	0	0	0.006
.	19.01.16-02.32.47-1-116306	233	50	50	14	0	10	562	48	48	0	0	NA	NA	NA	70	83	263	255	378	136	227	199	83	48	29	0.316	0.188	0.077
.	19.01.16-02.32.56-1-116307	129	6	6	2	0	2	514	4	4	0	0	NA	NA	NA	30	31	249	249	346	128	219	167	5	7	9	0.02	0.028	0.026
.	19.01.16-02.33.09-1-116327	170	12	12	3	0	2	540	9	9	0	0	NA	NA	NA	56	59	257	247	368	133	220	187	14	9	17	0.054	0.036	0.046
.	19.01.16-02.33.14-1-116337	148	21	21	4	0	4	527	20	20	0	0	NA	NA	NA	42	44	251	247	359	125	220	182	27	14	35	0.108	0.057	0.097
.	19.01.16-02.33.17-1-116340	91	6	6	2	0	1	510	5	5	0	0	NA	NA	NA	35	25	246	244	348	123	217	170	4	3	10	0.016	0.012	0.029
.	19.01.16-02.33.18-1-116341	33	1	1	0	0	0	0	0	0	0	0	NA	NA	NA	8	18	241	241	349	0	0	0	0	0	0	0	0	0
.	19.01.16-02.33.21-1-116342	115	5	5	0	0	0	511	4	4	0	0	NA	NA	NA	28	24	243	242	352	121	216	174	8	5	5	0.033	0.021	0.014
.	19.01.16-02.33.27-1-116347	60	3	3	0	0	0	512	2	2	0	0	NA	NA	NA	22	26	247	238	354	125	212	175	0	0	8	0	0	0.023
.	19.01.16-02.33.29-1-116348	253	55	55	18	0	17	552	49	49	0	0	NA	NA	NA	84	75	258	252	378	133	226	193	59	29	75	0.229	0.115	0.198
.	19.01.16-02.33.34-1-116349	183	9	9	2	0	2	542	8	8	0	0	NA	NA	NA	60	53	244	261	361	123	235	184	5	1	12	0.02	0.004	0.033
.	19.01.16-02.33.35-1-116350	63	2	2	0	0	0	506	1	1	0	0	NA	NA	NA	24	19	245	242	345	124	215	167	0	3	0	0	0.012	0
.	19.01.16-02.33.36-1-116351	119	10	10	2	0	1	523	7	7	0	0	NA	NA	NA	48	43	250	248	358	126	219	178	11	22	10	0.044	0.089	0.028
.	19.01.16-02.33.36-1-116352	259	22	22	8	0	8	568	19	19	0	0	NA	NA	NA	71	87	261	256	383	137	232	199	38	17	32	0.146	0.066	0.084
.	19.01.16-02.33.41-1-116353	208	26	26	6	0	6	543	23	23	0	0	NA	NA	NA	57	58	247	259	365	123	233	187	29	9	29	0.117	0.035	0.079
.	19.01.16-02.33.48-1-116356	119	17	17	2	0	0	522	16	16	0	0	NA	NA	NA	28	35	245	242	361	123	216	183	17	10	4	0.069	0.041	0.011
.	19.01.16-02.33.50-1-116357	210	9	9	2	0	2	546	7	7	0	0	NA	NA	NA	51	61	257	254	363	133	224	189	19	6	2	0.074	0.024	0.006
.	19.01.16-02.33.54-1-116358	38	1	1	0	0	0	0	0	0	0	0	NA	NA	NA	10	9	239	239	344	0	0	0	0	0	1	0	0	0.003
.	19.01.16-02.33.57-1-116359	240	52	52	15	0	11	553	47	47	0	0	NA	NA	NA	77	63	255	254	367	134	226	193	74	14	72	0.29	0.055	0.196
.	19.01.16-02.33.58-1-116360	65	3	3	1	0	1	503	2	2	0	0	NA	NA	NA	27	22	245	240	350	120	212	171	0	4	4	0	0.017	0.011
.	19.01.16-02.34.01-1-116376	120	18	18	4	0	4	532	17	17	0	0	NA	NA	NA	30	51	247	256	361	125	226	181	21	12	25	0.085	0.047	0.069
.	19.01.16-02.34.11-1-116390	35	1	1	1	0	1	0	0	0	0	0	NA	NA	NA	15	12	239	239	347	0	0	0	0	0	0	0	0	0
.	19.01.16-02.34.13-1-116392	90	3	3	0	0	0	507	2	2	0	0	NA	NA	NA	21	24	243	241	353	121	211	175	3	0	2	0.012	0	0.006
.	19.01.16-02.34.14-1-116395	32	1	1	0	0	0	0	0	0	0	0	NA	NA	NA	5	8	241	237	343	0	0	0	0	2	0	0	0.008	0
.	19.01.16-02.34.14-1-116396	122	13	13	3	0	2	520	12	12	0	0	NA	NA	NA	49	40	247	245	361	122	214	184	4	19	11	0.016	0.078	0.03
.	19.01.16-02.34.16-1-116402	54	2	2	1	0	1	0	1	1	0	0	NA	NA	NA	22	14	243	240	344	0	0	0	0	4	5	0	0.017	0.015
.	19.01.16-02.34.18-1-116404	177	20	20	9	0	6	531	18	18	0	0	NA	NA	NA	52	55	249	251	368	125	217	189	26	31	16	0.104	0.124	0.043
.	19.01.16-02.34.20-1-116405	126	18	18	3	0	3	524	17	17	0	0	NA	NA	NA	42	41	244	249	361	122	222	180	20	8	34	0.082	0.032	0.094
.	19.01.16-02.34.24-1-116409	121	5	5	1	0	1	536	4	4	0	0	NA	NA	NA	36	57	249	248	373	128	221	187	20	2	0	0.08	0.008	0
.	19.01.16-02.34.26-1-116411	150	10	10	4	0	2	517	9	9	0	0	NA	NA	NA	37	38	250	248	353	125	218	174	11	6	13	0.044	0.024	0.037
.	19.01.16-02.34.34-1-116412	203	17	17	4	0	2	543	16	16	0	0	NA	NA	NA	60	64	252	261	364	128	229	186	28	28	15	0.111	0.107	0.041
.	19.01.16-02.34.41-1-116413	230	23	23	5	0	5	554	22	22	0	0	NA	NA	NA	52	66	252	262	365	130	235	189	38	4	34	0.151	0.015	0.093
.	19.01.16-02.34.44-1-116414	276	39	39	10	0	8	565	36	36	0	0	NA	NA	NA	85	84	263	261	373	139	228	198	71	9	33	0.27	0.034	0.088
.	19.01.16-02.34.45-1-116415	123	4	4	1	0	1	532	2	2	0	0	NA	NA	NA	30	49	251	258	353	126	231	175	3	0	12	0.012	0	0.034
.	19.01.16-02.34.55-1-116416	63	2	2	0	0	0	504	1	1	0	0	NA	NA	NA	21	22	240	244	351	117	213	174	0	3	2	0	0.012	0.006
.	19.01.16-02.34.59-1-116432	59	2	2	1	0	1	505	1	1	0	0	NA	NA	NA	19	22	242	244	349	117	216	172	0	4	2	0	0.016	0.006
.	19.01.16-02.35.02-1-116435	92	4	4	4	0	2	498	3	3	0	0	NA	NA	NA	35	18	241	242	348	119	209	170	9	5	0	0.037	0.021	0
.	19.01.16-02.35.02-1-116436	33	1	1	0	0	0	0	0	0	0	0	NA	NA	NA	9	5	239	236	343	0	0	0	1	0	0	0.004	0	0
.	19.01.16-02.35.05-1-116437	154	17	17	7	0	7	528	15	15	0	0	NA	NA	NA	50	45	254	246	358	128	217	183	21	7	9	0.083	0.028	0.025
.	19.01.16-02.35.08-1-116441	180	28	28	10	0	7	540	26	26	0	0	NA	NA	NA	59	54	256	253	358	133	227	180	30	42	33	0.117	0.166	0.092
.	19.01.16-02.35.11-1-116445	175	12	12	4	0	3	526	11	11	0	0	NA	NA	NA	55	42	251	248	356	125	222	179	20	5	4	0.08	0.02	0.011
.	19.01.16-02.35.12-1-116447	433	60	60	15	0	12	591	55	55	0	0	NA	NA	NA	139	112	265	265	395	140	236	215	94	31	69	0.355	0.117	0.175
.	19.01.16-02.35.17-1-116456	114	5	5	3	0	2	512	3	3	0	0	NA	NA	NA	46	28	240	245	356	119	215	178	8	4	3	0.033	0.016	0.008
.	19.01.16-02.35.17-1-116457	217	29	29	14	0	11	534	25	25	0	0	NA	NA	NA	71	55	249	254	365	126	221	187	55	30	28	0.221	0.118	0.077
.	19.01.16-02.35.24-1-116460	31	1	1	0	0	0	0	0	0	0	0	NA	NA	NA	6	3	236	237	343	0	0	0	0	0	0	0	0	0
.	19.01.16-02.35.26-1-116463	124	6	6	2	0	2	518	5	5	0	0	NA	NA	NA	40	40	247	253	353	123	222	173	9	7	2	0.036	0.028	0.006
.	19.01.16-02.35.33-1-116464	213	44	44	15	0	11	538	38	38	0	0	NA	NA	NA	78	67	256	254	370	127	222	189	79	19	45	0.309	0.075	0.122
.	19.01.16-02.35.34-1-116465	118	5	5	2	0	2	518	4	4	0	0	NA	NA	NA	39	37	246	247	357	121	220	177	9	6	0	0.037	0.024	0
.	19.01.16-02.35.34-1-116466	238	37	37	11	0	8	535	31	31	0	0	NA	NA	NA	65	52	248	253	364	124	227	184	53	37	36	0.214	0.146	0.099
.	19.01.16-02.35.44-1-116467	297	55	55	8	0	6	561	47	47	0	0	NA	NA	NA	84	80	267	255	371	140	223	198	70	37	53	0.262	0.145	0.143
.	19.01.16-02.35.45-1-116468	90	5	5	1	0	1	507	4	4	0	0	NA	NA	NA	34	22	242	246	347	119	217	171	1	10	4	0.004	0.041	0.012
.	19.01.16-02.35.51-1-116469	153	14	14	1	0	1	519	13	13	0	0	NA	NA	NA	47	39	249	247	356	125	219	175	10	15	8	0.04	0.061	0.022
.	19.01.16-02.35.54-1-116470	562	49	49	8	0	6	625	48	48	0	0	NA	NA	NA	156	145	277	279	402	151	251	223	78	24	68	0.282	0.086	0.169
.	19.01.16-02.36.00-1-116486	153	14	14	2	0	2	525	11	11	0	0	NA	NA	NA	40	41	247	247	360	126	217	182	20	7	19	0.081	0.028	0.053
.	19.01.16-02.36.01-1-116487	95	5	5	0	0	0	513	3	3	0	0	NA	NA	NA	26	28	245	245	351	122	219	172	0	12	3	0	0.049	0.009
.	19.01.16-02.36.16-1-116511	93	8	8	4	0	4	514	7	7	0	0	NA	NA	NA	31	28	243	242	356	121	217	176	13	9	7	0.053	0.037	0.02
.	19.01.16-02.36.16-1-116512	129	12	12	4	0	3	525	9	9	0	0	NA	NA	NA	36	42	248	251	356	121	223	181	41	1	8	0.165	0.004	0.022
.	19.01.16-02.36.23-1-116516	88	6	6	3	0	2	513	5	5	0	0	NA	NA	NA	30	34	245	246	356	120	212	181	3	3	8	0.012	0.012	0.022
.	19.01.16-02.36.33-1-116519	251	22	22	7	0	5	554	20	20	0	0	NA	NA	NA	63	67	254	248	378	133	222	199	36	16	28	0.142	0.065	0.074
.	19.01.16-02.36.37-1-116520	210	12	12	3	0	3	548	11	11	0	0	NA	NA	NA	65	67	259	253	368	134	224	190	6	5	20	0.023	0.02	0.054
.	19.01.16-02.36.38-1-116521	122	9	9	1	0	1	520	8	8	0	0	NA	NA	NA	37	35	250	243	355	124	218	178	18	10	0	0.072	0.041	0
.	19.01.16-02.36.39-1-116522	93	4	4	1	0	1	508	2	2	0	0	NA	NA	NA	37	26	245	242	352	124	213	171	0	3	5	0	0.012	0.014
.	19.01.16-02.36.40-1-116523	157	18	18	7	0	6	527	17	17	0	0	NA	NA	NA	30	43	248	257	351	124	227	176	20	13	24	0.081	0.051	0.068
.	19.01.16-02.36.43-1-116524	92	5	5	0	0	0	503	3	3	0	0	NA	NA	NA	30	20	242	241	350	119	210	174	4	5	4	0.017	0.021	0.011
.	19.01.16-02.36.54-1-116525	215	12	12	1	0	1	556	9	9	0	0	NA	NA	NA	69	80	262	258	373	134	231	191	18	8	12	0.069	0.031	0.032
.	19.01.16-02.36.57-1-116526	117	13	13	6	0	4	523	12	12	0	0	NA	NA	NA	44	38	247	251	353	122	227	174	9	8	21	0.036	0.032	0.059
.	19.01.16-02.37.00-1-116542	116	13	13	5	0	4	523	11	11	0	0	NA	NA	NA	43	40	244	248	361	123	218	182	15	6	17	0.061	0.024	0.047
.	19.01.16-02.37.00-1-116543	63	2	2	0	0	0	503	1	1	0	0	NA	NA	NA	33	25	245	242	351	121	211	171	0	4	0	0	0.017	0
.	19.01.16-02.37.05-1-116544	301	50	50	15	0	10	548	45	45	0	0	NA	NA	NA	78	69	256	256	370	128	230	190	54	30	65	0.211	0.117	0.176
.	19.01.16-02.37.08-1-116548	34	1	1	0	0	0	0	0	0	0	0	NA	NA	NA	8	8	237	239	345	0	0	0	0	1	0	0	0.004	0
.	19.01.16-02.37.11-1-116551	124	14	14	4	0	3	528	10	10	0	0	NA	NA	NA	39	47	248	250	362	125	222	181	3	14	17	0.012	0.056	0.047
.	19.01.16-02.37.12-1-116554	60	2	2	1	0	1	199	1	1	0	0	NA	NA	NA	25	20	243	241	349	45	82	72	0	0	1	0	0	0.003
.	19.01.16-02.37.13-1-116556	123	7	7	2	0	2	517	6	6	0	0	NA	NA	NA	34	28	243	243	355	121	217	179	0	1	16	0	0.004	0.045
.	19.01.16-02.37.15-1-116562	125	19	19	6	0	4	533	17	17	0	0	NA	NA	NA	41	48	252	245	364	130	218	185	22	9	23	0.087	0.037	0.063
.	19.01.16-02.37.21-1-116565	65	7	7	0	0	0	512	6	6	0	0	NA	NA	NA	18	30	246	246	351	121	217	174	2	17	0	0.008	0.069	0
.	19.01.16-02.37.22-1-116567	238	26	26	7	0	3	562	25	25	0	0	NA	NA	NA	68	82	258	257	380	132	230	200	66	4	35	0.256	0.016	0.092
.	19.01.16-02.37.23-1-116569	117	7	7	3	0	2	516	5	5	0	0	NA	NA	NA	40	38	251	243	357	127	214	175	24	6	1	0.096	0.025	0.003
.	19.01.16-02.37.29-1-116572	200	14	14	3	0	3	543	12	12	0	0	NA	NA	NA	57	66	252	258	369	127	230	186	25	9	11	0.099	0.035	0.03
.	19.01.16-02.37.34-1-116575	129	7	7	1	0	1	534	6	6	0	0	NA	NA	NA	36	55	253	249	366	125	223	186	0	2	14	0	0.008	0.038
.	19.01.16-02.37.41-1-116576	206	46	46	12	0	10	532	41	41	0	0	NA	NA	NA	74	59	257	252	363	127	224	181	52	31	45	0.202	0.123	0.124
.	19.01.16-02.37.42-1-116577	138	13	13	3	0	2	513	12	12	0	0	NA	NA	NA	47	32	249	249	347	125	217	171	21	8	7	0.084	0.032	0.02
.	19.01.16-02.37.45-1-116578	34	1	1	0	0	0	0	0	0	0	0	NA	NA	NA	13	10	238	238	347	0	0	0	0	0	1	0	0	0.003
.	19.01.16-02.37.48-1-116579	124	5	5	0	0	0	510	3	3	0	0	NA	NA	NA	40	29	245	244	353	122	217	171	3	10	2	0.012	0.041	0.006
.	19.01.16-02.37.52-1-116580	296	30	30	8	0	7	571	26	26	0	0	NA	NA	NA	68	87	265	252	383	141	228	202	52	7	41	0.196	0.028	0.107
.	19.01.16-02.37.58-1-116596	153	8	8	4	0	4	515	7	7	0	0	NA	NA	NA	56	32	244	248	353	121	217	177	3	7	15	0.012	0.028	0.042
.	19.01.16-02.38.03-1-116597	91	4	4	1	0	1	511	2	2	0	0	NA	NA	NA	22	27	246	245	349	121	217	173	5	5	0	0.02	0.02	0
.	19.01.16-02.38.08-1-116602	63	2	2	0	0	0	501	1	1	0	0	NA	NA	NA	16	19	242	242	348	118	214	169	0	1	0	0	0.004	0
.	19.01.16-02.38.09-1-116603	321	53	53	18	0	16	581	46	46	0	0	NA	NA	NA	95	97	273	257	380	150	229	202	79	23	81	0.289	0.089	0.213
.	19.01.16-02.38.20-1-116622	146	9	9	4	0	2	513	8	8	0	0	NA	NA	NA	42	36	251	240	358	124	213	176	31	3	5	0.124	0.012	0.014
.	19.01.16-02.38.20-1-116623	206	22	22	8	0	6	552	20	20	0	0	NA	NA	NA	63	74	261	250	376	136	223	193	32	11	25	0.123	0.044	0.066
.	19.01.16-02.38.20-1-116624	175	16	16	4	0	4	539	14	14	0	0	NA	NA	NA	56	61	254	260	360	127	231	181	53	8	8	0.209	0.031	0.022
.	19.01.16-02.38.25-1-116629	31	1	1	0	0	0	0	0	0	0	0	NA	NA	NA	9	11	239	240	345	0	0	0	0	0	2	0	0	0.006
.	19.01.16-02.38.27-1-116630	92	3	3	1	0	1	503	2	2	0	0	NA	NA	NA	42	26	244	240	355	120	208	175	2	0	13	0.008	0	0.037
.	19.01.16-02.38.27-1-116631	167	13	13	5	0	4	532	12	12	0	0	NA	NA	NA	56	49	249	256	357	125	229	178	17	13	4	0.068	0.051	0.011
.	19.01.16-02.38.41-1-116638	92	3	3	1	0	1	511	2	2	0	0	NA	NA	NA	23	34	246	247	354	120	215	176	2	2	0	0.008	0.008	0
.	19.01.16-02.38.42-1-116639	87	7	7	0	0	0	522	4	4	0	0	NA	NA	NA	23	40	246	252	355	121	225	176	9	5	5	0.037	0.02	0.014
.	19.01.16-02.38.44-1-116640	34	1	1	0	0	0	0	0	0	0	0	NA	NA	NA	10	9	237	238	347	0	0	0	0	0	1	0	0	0.003
.	19.01.16-02.38.44-1-116641	150	13	13	8	0	7	525	12	12	0	0	NA	NA	NA	54	49	255	248	359	128	217	180	18	9	21	0.071	0.036	0.058
.	19.01.16-02.38.47-1-116644	63	2	2	0	0	0	511	1	1	0	0	NA	NA	NA	24	23	245	248	343	120	221	170	0	7	0	0	0.028	0
.	19.01.16-02.38.50-1-116645	273	38	38	12	0	9	578	34	34	0	0	NA	NA	NA	81	88	260	268	373	140	242	196	62	14	59	0.238	0.052	0.158
.	19.01.16-02.38.52-1-116646	59	2	2	0	0	0	302	1	1	0	0	NA	NA	NA	17	19	242	242	348	70	130	102	0	3	2	0	0.012	0.006
.	19.01.16-02.38.54-1-116647	120	7	7	0	0	0	519	5	5	0	0	NA	NA	NA	33	38	250	246	355	124	219	176	3	9	5	0.012	0.037	0.014
.	19.01.16-02.38.55-1-116648	114	7	7	1	0	1	516	6	6	0	0	NA	NA	NA	36	35	248	244	356	123	216	177	3	3	11	0.012	0.012	0.031
.	19.01.16-02.38.59-1-116664	181	17	17	4	0	2	539	15	15	0	0	NA	NA	NA	40	55	249	247	372	127	222	190	43	8	16	0.173	0.032	0.043
.	19.01.16-02.38.59-1-116665	231	53	53	5	0	4	542	48	48	0	0	NA	NA	NA	62	58	255	258	358	128	231	183	66	29	31	0.259	0.112	0.087
.	19.01.16-02.39.02-1-116666	89	7	7	2	0	2	508	6	6	0	0	NA	NA	NA	18	24	242	243	352	119	215	174	4	1	10	0.017	0.004	0.028
.	19.01.16-02.39.11-1-116673	120	9	9	5	0	5	514	8	8	0	0	NA	NA	NA	50	35	247	245	356	125	219	170	8	7	14	0.032	0.029	0.039
.	19.01.16-02.39.19-1-116683	123	18	18	7	0	6	517	16	16	0	0	NA	NA	NA	45	35	246	248	354	120	220	177	29	12	28	0.118	0.048	0.079
.	19.01.16-02.39.19-1-116684	146	12	12	3	0	3	523	11	11	0	0	NA	NA	NA	32	36	245	249	355	122	220	181	17	14	6	0.069	0.056	0.017
.	19.01.16-02.39.25-1-116689	173	10	10	3	0	2	546	9	9	0	0	NA	NA	NA	39	62	254	252	369	130	226	190	9	4	17	0.035	0.016	0.046
.	19.01.16-02.39.30-1-116690	140	11	11	5	0	3	524	7	7	0	0	NA	NA	NA	44	36	245	248	356	125	220	179	8	8	23	0.033	0.032	0.065
.	19.01.16-02.39.32-1-116691	179	12	12	4	0	4	526	10	10	0	0	NA	NA	NA	44	42	253	247	355	131	218	177	8	11	11	0.032	0.045	0.031
.	19.01.16-02.39.37-1-116692	118	23	23	8	0	6	524	18	18	0	0	NA	NA	NA	46	39	246	252	354	124	222	178	26	12	19	0.106	0.048	0.054
.	19.01.16-02.39.42-1-116693	173	11	11	2	0	2	543	10	10	0	0	NA	NA	NA	48	68	246	260	375	120	232	191	12	9	14	0.049	0.035	0.037
.	19.01.16-02.39.46-1-116694	208	22	22	5	0	4	535	19	19	0	0	NA	NA	NA	52	49	258	248	356	132	221	182	45	8	35	0.174	0.032	0.098
.	19.01.16-02.39.51-1-116695	61	3	3	0	0	0	505	2	2	0	0	NA	NA	NA	16	19	243	240	349	120	214	171	0	0	7	0	0	0.02
.	19.01.16-02.39.51-1-116696	32	1	1	0	0	0	0	0	0	0	0	NA	NA	NA	9	12	239	241	345	0	0	0	1	0	0	0.004	0	0
.	19.01.16-02.39.53-1-116697	86	5	5	1	0	1	509	3	3	0	0	NA	NA	NA	28	24	243	244	350	122	215	172	0	2	8	0	0.008	0.023
.	19.01.16-02.39.55-1-116698	57	2	2	1	0	1	0	1	1	0	0	NA	NA	NA	12	17	242	241	347	0	0	0	2	3	0	0.008	0.012	0
.	19.01.16-02.39.59-1-116714	62	2	2	0	0	0	450	1	1	0	0	NA	NA	NA	21	16	242	237	350	106	195	149	0	0	4	0	0	0.011
.	19.01.16-02.39.59-1-116717	94	12	12	2	0	2	512	9	9	0	0	NA	NA	NA	28	33	243	243	360	117	218	177	5	2	11	0.021	0.008	0.031
.	19.01.16-02.40.08-1-116725	92	8	8	2	0	1	509	7	7	0	0	NA	NA	NA	20	18	240	244	347	120	217	172	3	8	15	0.012	0.033	0.043
.	19.01.16-02.40.08-1-116726	91	3	3	1	0	1	494	1	1	0	0	NA	NA	NA	31	15	239	241	348	116	210	168	3	5	0	0.013	0.021	0
.	19.01.16-02.40.09-1-116727	458	70	70	16	0	12	605	65	65	0	0	NA	NA	NA	116	125	282	264	392	157	232	216	69	60	67	0.245	0.227	0.171
.	19.01.16-02.40.10-1-116730	385	33	33	14	0	12	599	31	31	0	0	NA	NA	NA	113	137	278	274	398	148	240	211	63	25	19	0.227	0.091	0.048
.	19.01.16-02.40.12-1-116740	301	43	43	12	0	10	575	39	39	0	0	NA	NA	NA	92	96	268	266	375	144	240	191	67	29	50	0.25	0.109	0.133
.	19.01.16-02.40.21-1-116749	208	31	31	9	0	7	538	27	27	0	0	NA	NA	NA	70	57	257	248	365	134	217	187	32	28	23	0.125	0.113	0.063
.	19.01.16-02.40.23-1-116752	89	3	3	0	0	0	522	2	2	0	0	NA	NA	NA	34	47	245	253	362	118	225	179	0	0	8	0	0	0.022
.	19.01.16-02.40.23-1-116753	87	3	3	0	0	0	510	2	2	0	0	NA	NA	NA	23	26	244	244	351	121	215	174	4	0	1	0.016	0	0.003
.	19.01.16-02.40.24-1-116754	55	2	2	1	0	1	0	1	1	0	0	NA	NA	NA	15	12	241	240	344	0	0	0	4	0	3	0.017	0	0.009
.	19.01.16-02.40.27-1-116757	240	38	38	11	0	7	535	31	31	0	0	NA	NA	NA	76	56	255	252	362	133	221	181	57	19	51	0.224	0.075	0.141
.	19.01.16-02.40.28-1-116758	206	20	20	3	0	3	533	17	17	0	0	NA	NA	NA	56	52	249	247	369	125	220	188	29	17	10	0.116	0.069	0.027
.	19.01.16-02.40.37-1-116759	237	46	46	13	0	10	540	41	41	0	0	NA	NA	NA	66	56	252	252	365	129	225	186	81	22	51	0.321	0.087	0.14
.	19.01.16-02.40.37-1-116760	59	2	2	0	0	0	346	1	1	0	0	NA	NA	NA	26	14	238	240	349	84	144	118	0	1	0	0	0.004	0
.	19.01.16-02.40.49-1-116765	90	7	7	2	0	2	512	5	5	0	0	NA	NA	NA	30	31	246	243	355	124	216	172	6	4	8	0.024	0.016	0.023
.	19.01.16-02.40.58-1-116781	64	2	2	0	0	0	509	1	1	0	0	NA	NA	NA	22	19	241	240	351	122	213	174	4	0	3	0.017	0	0.009
.	19.01.16-02.41.02-1-116782	57	2	2	0	0	0	0	1	1	0	0	NA	NA	NA	12	20	243	241	349	0	0	0	0	0	1	0	0	0.003
.	19.01.16-02.41.06-1-116784	87	5	5	0	0	0	511	3	3	0	0	NA	NA	NA	18	24	245	244	348	122	216	173	5	14	1	0.02	0.057	0.003
.	19.01.16-02.41.06-1-116785	153	14	14	6	0	5	535	12	12	0	0	NA	NA	NA	52	50	251	252	360	128	224	183	7	24	13	0.028	0.095	0.036
.	19.01.16-02.41.09-1-116789	66	2	2	0	0	0	510	1	1	0	0	NA	NA	NA	30	30	248	243	352	122	215	173	7	0	2	0.028	0	0.006
.	19.01.16-02.41.10-1-116791	94	3	3	0	0	0	508	1	1	0	0	NA	NA	NA	29	22	242	246	347	119	216	173	5	2	3	0.021	0.008	0.009
.	19.01.16-02.41.21-1-116804	340	58	58	16	0	13	574	53	53	0	0	NA	NA	NA	89	93	263	259	384	140	233	201	117	10	53	0.445	0.039	0.138
.	19.01.16-02.41.23-1-116808	121	11	11	1	0	1	513	9	9	0	0	NA	NA	NA	46	27	242	247	351	118	219	176	5	16	5	0.021	0.065	0.014
.	19.01.16-02.41.24-1-116809	421	40	40	16	0	11	603	36	36	0	0	NA	NA	NA	113	120	272	270	391	151	241	211	77	24	43	0.283	0.089	0.11
.	19.01.16-02.41.24-1-116810	61	2	2	1	0	1	250	1	1	0	0	NA	NA	NA	10	17	244	238	348	58	107	85	0	0	3	0	0	0.009
.	19.01.16-02.41.24-1-116811	145	17	17	5	0	4	550	16	16	0	0	NA	NA	NA	37	63	251	261	364	129	235	186	36	5	23	0.143	0.019	0.063
.	19.01.16-02.41.32-1-116813	90	4	4	1	0	1	508	3	3	0	0	NA	NA	NA	24	24	242	244	351	118	213	177	3	6	0	0.012	0.025	0
.	19.01.16-02.41.36-1-116814	87	5	5	2	0	2	497	4	4	0	0	NA	NA	NA	27	18	245	239	347	119	209	169	0	3	3	0	0.013	0.009
.	19.01.16-02.41.40-1-116815	144	10	10	4	0	3	528	9	9	0	0	NA	NA	NA	47	51	248	254	362	122	226	180	22	14	5	0.089	0.055	0.014
.	19.01.16-02.41.41-1-116816	117	7	7	0	0	0	515	6	6	0	0	NA	NA	NA	44	34	246	248	353	120	220	175	4	3	10	0.016	0.012	0.028
.	19.01.16-02.41.48-1-116817	64	2	2	0	0	0	499	1	1	0	0	NA	NA	NA	14	16	239	243	347	118	213	168	1	2	0	0.004	0.008	0
.	19.01.16-02.41.49-1-116818	302	58	58	13	0	7	553	55	55	0	0	NA	NA	NA	78	73	253	250	383	129	224	200	67	40	57	0.265	0.16	0.149
.	19.01.16-02.41.52-1-116819	174	18	18	6	0	5	536	17	17	0	0	NA	NA	NA	58	58	255	255	361	131	225	180	27	10	11	0.106	0.039	0.03
.	19.01.16-02.41.53-1-116820	91	3	3	0	0	0	521	2	2	0	0	NA	NA	NA	35	31	242	248	354	120	222	179	0	0	5	0	0	0.014
.	19.01.16-02.41.59-1-116836	65	2	2	1	0	1	508	0	0	0	0	NA	NA	NA	23	28	246	243	352	120	216	172	0	0	6	0	0	0.017
.	19.01.16-02.42.02-1-116837	121	7	7	1	0	1	533	6	6	0	0	NA	NA	NA	39	46	251	247	361	128	219	186	12	8	5	0.048	0.032	0.014
.	19.01.16-02.42.02-1-116838	197	53	53	15	0	10	546	47	47	0	0	NA	NA	NA	56	65	256	249	373	134	219	193	105	30	53	0.41	0.12	0.142
.	19.01.16-02.42.07-1-116841	83	4	4	1	0	1	501	3	3	0	0	NA	NA	NA	38	29	245	244	353	120	210	171	11	1	0	0.045	0.004	0
.	19.01.16-02.42.12-1-116850	119	6	6	1	0	1	525	5	5	0	0	NA	NA	NA	43	45	249	247	362	128	217	180	18	5	6	0.072	0.02	0.017
.	19.01.16-02.42.20-1-116863	118	17	17	2	0	2	519	14	14	0	0	NA	NA	NA	30	33	247	244	355	124	217	178	21	12	9	0.085	0.049	0.025
.	19.01.16-02.42.22-1-116864	174	8	8	4	0	3	546	7	7	0	0	NA	NA	NA	46	58	245	256	370	125	230	191	19	1	5	0.078	0.004	0.014
.	19.01.16-02.42.23-1-116867	65	2	2	0	0	0	352	1	1	0	0	NA	NA	NA	15	18	240	242	349	83	152	117	0	5	0	0	0.021	0
.	19.01.16-02.42.26-1-116870	65	2	2	1	0	0	517	1	1	0	0	NA	NA	NA	28	34	246	248	353	120	222	175	3	0	5	0.012	0	0.014
.	19.01.16-02.42.32-1-116873	36	1	1	0	0	0	0	0	0	0	0	NA	NA	NA	14	13	241	239	346	0	0	0	0	6	0	0	0.025	0
.	19.01.16-02.42.35-1-116874	214	10	10	3	0	2	544	9	9	0	0	NA	NA	NA	79	67	255	249	376	128	223	193	11	0	13	0.043	0	0.035
.	19.01.16-02.42.36-1-116875	234	20	20	5	0	3	557	16	16	0	0	NA	NA	NA	60	79	266	260	366	138	229	190	29	22	13	0.109	0.085	0.036
.	19.01.16-02.42.40-1-116880	127	11	11	3	0	3	536	9	9	0	0	NA	NA	NA	37	58	255	252	364	130	224	182	4	14	10	0.016	0.056	0.027
.	19.01.16-02.42.42-1-116881	238	24	24	9	0	9	538	20	20	0	0	NA	NA	NA	67	54	253	255	359	130	225	183	43	19	30	0.17	0.075	0.084
.	19.01.16-02.42.43-1-116882	63	2	2	0	0	0	501	1	1	0	0	NA	NA	NA	18	18	242	240	349	118	210	173	0	3	0	0	0.012	0
.	19.01.16-02.42.46-1-116883	286	26	26	11	0	8	568	23	23	0	0	NA	NA	NA	76	87	262	264	374	138	233	197	56	12	17	0.214	0.045	0.045
.	19.01.16-02.42.56-1-116884	188	31	31	10	0	6	557	28	28	0	0	NA	NA	NA	51	74	252	262	373	130	235	192	82	8	36	0.325	0.031	0.097
.	19.01.16-02.42.58-1-116900	120	5	5	1	0	1	519	3	3	0	0	NA	NA	NA	44	40	250	250	353	126	218	175	7	4	0	0.028	0.016	0
.	19.01.16-02.43.03-1-116901	211	35	35	5	0	3	560	33	33	0	0	NA	NA	NA	69	80	261	259	373	132	234	194	58	48	24	0.222	0.185	0.064
.	19.01.16-02.43.08-1-116905	31	1	1	0	0	0	0	0	0	0	0	NA	NA	NA	10	7	239	240	341	0	0	0	0	0	0	0	0	0
.	19.01.16-02.43.10-1-116908	202	15	15	5	0	3	552	13	13	0	0	NA	NA	NA	59	68	258	261	362	138	231	183	25	6	10	0.097	0.023	0.028
.	19.01.16-02.43.11-1-116909	62	2	2	0	0	0	400	1	1	0	0	NA	NA	NA	11	27	240	245	355	91	174	135	1	0	0	0.004	0	0
.	19.01.16-02.43.15-1-116914	62	2	2	0	0	0	504	1	1	0	0	NA	NA	NA	29	22	240	242	353	117	216	171	0	0	5	0	0	0.014
.	19.01.16-02.43.15-1-116915	176	26	26	9	0	7	523	23	23	0	0	NA	NA	NA	49	41	246	245	363	123	214	186	52	22	13	0.211	0.09	0.036
.	19.01.16-02.43.19-1-116922	62	2	2	0	0	0	506	1	1	0	0	NA	NA	NA	29	29	244	244	354	118	213	175	0	1	4	0	0.004	0.011
.	19.01.16-02.43.23-1-116925	71	3	3	0	0	0	512	2	2	0	0	NA	NA	NA	31	32	244	241	360	121	212	179	5	2	1	0.02	0.008	0.003
.	19.01.16-02.43.27-1-116928	119	13	13	2	0	1	531	11	11	0	0	NA	NA	NA	31	50	250	251	362	123	223	185	22	3	14	0.088	0.012	0.039
.	19.01.16-02.43.32-1-116929	89	3	3	2	0	1	505	2	2	0	0	NA	NA	NA	31	26	243	243	353	119	210	176	2	8	0	0.008	0.033	0
.	19.01.16-02.43.34-1-116930	35	1	1	1	0	1	0	0	0	0	0	NA	NA	NA	8	7	237	239	344	0	0	0	0	0	1	0	0	0.003
.	19.01.16-02.43.36-1-116931	100	12	12	0	0	0	521	9	9	0	0	NA	NA	NA	33	38	241	253	357	121	226	174	12	2	14	0.05	0.008	0.039
.	19.01.16-02.43.38-1-116932	204	26	26	11	0	10	559	25	25	0	0	NA	NA	NA	75	75	255	258	375	132	232	195	36	21	39	0.141	0.081	0.104
.	19.01.16-02.43.43-1-116933	116	9	9	2	0	2	519	5	5	0	0	NA	NA	NA	29	32	240	248	357	118	222	179	3	12	7	0.012	0.048	0.02
.	19.01.16-02.43.45-1-116936	63	2	2	0	0	0	509	1	1	0	0	NA	NA	NA	23	25	244	243	351	117	217	175	2	0	6	0.008	0	0.017
.	19.01.16-02.43.48-1-116937	92	7	7	1	0	1	518	4	4	0	0	NA	NA	NA	28	30	244	246	353	121	222	175	14	0	9	0.057	0	0.025
.	19.01.16-02.43.49-1-116938	153	11	11	0	0	0	522	10	10	0	0	NA	NA	NA	49	36	244	246	359	126	218	178	14	15	11	0.057	0.061	0.031
.	19.01.16-02.43.54-1-116939	120	9	9	2	0	2	508	8	8	0	0	NA	NA	NA	48	29	250	242	350	126	212	170	7	3	10	0.028	0.012	0.029
.	19.01.16-02.43.58-1-116949	317	37	37	11	0	10	564	33	33	0	0	NA	NA	NA	104	84	267	246	384	142	218	204	56	12	60	0.21	0.049	0.156
.	19.01.16-02.43.59-1-116956	211	24	24	11	0	9	528	22	22	0	0	NA	NA	NA	65	49	243	256	363	120	227	181	35	24	24	0.144	0.094	0.066
.	19.01.16-02.44.00-1-116957	151	7	7	4	0	2	527	6	6	0	0	NA	NA	NA	52	47	249	248	363	126	219	182	13	3	3	0.052	0.012	0.008
.	19.01.16-02.44.03-1-116958	63	3	3	1	0	1	511	1	1	0	0	NA	NA	NA	23	26	244	241	354	123	212	176	0	5	0	0	0.021	0
.	19.01.16-02.44.06-1-116960	87	4	4	1	0	1	506	2	2	0	0	NA	NA	NA	24	22	243	239	353	120	212	174	7	2	2	0.029	0.008	0.006
.	19.01.16-02.44.10-1-116965	95	4	4	0	0	0	517	3	3	0	0	NA	NA	NA	37	33	249	242	355	123	216	178	6	5	1	0.024	0.021	0.003
.	19.01.16-02.44.14-1-116977	404	42	42	15	0	10	585	38	38	0	0	NA	NA	NA	109	105	268	266	384	145	238	202	82	28	44	0.306	0.105	0.115
.	19.01.16-02.44.15-1-116983	148	15	15	5	0	5	535	11	11	0	0	NA	NA	NA	34	48	250	246	365	126	220	189	18	9	10	0.072	0.037	0.027
.	19.01.16-02.44.19-1-116985	123	5	5	2	0	1	512	4	4	0	0	NA	NA	NA	33	33	246	239	361	122	210	180	1	4	12	0.004	0.017	0.033
.	19.01.16-02.44.21-1-116986	167	22	22	8	0	7	528	21	21	0	0	NA	NA	NA	46	44	249	252	356	127	226	175	51	19	24	0.205	0.075	0.067
.	19.01.16-02.44.21-1-116987	90	4	4	1	0	1	513	3	3	0	0	NA	NA	NA	25	29	242	243	357	119	217	177	6	1	2	0.025	0.004	0.006
.	19.01.16-02.44.28-1-116992	148	10	10	1	0	1	519	7	7	0	0	NA	NA	NA	46	37	247	243	360	121	217	181	14	2	4	0.057	0.008	0.011
.	19.01.16-02.44.34-1-116993	37	1	1	0	0	0	0	0	0	0	0	NA	NA	NA	5	13	241	239	346	0	0	0	5	0	0	0.021	0	0
.	19.01.16-02.44.37-1-116994	62	2	2	0	0	0	512	1	1	0	0	NA	NA	NA	25	29	245	246	351	121	217	174	0	4	0	0	0.016	0
.	19.01.16-02.44.38-1-116995	62	2	2	2	0	2	252	1	1	0	0	NA	NA	NA	26	14	243	237	347	56	109	87	1	1	0	0.004	0.004	0
.	19.01.16-02.44.40-1-116996	197	28	28	10	0	6	531	25	25	0	0	NA	NA	NA	59	59	251	252	369	123	220	188	46	38	13	0.183	0.151	0.035
.	19.01.16-02.44.41-1-116997	32	1	1	1	0	1	0	0	0	0	0	NA	NA	NA	4	9	240	238	344	0	0	0	0	0	0	0	0	0
.	19.01.16-02.44.44-1-116998	208	14	14	5	0	3	546	9	9	0	0	NA	NA	NA	69	61	253	252	369	129	224	193	18	2	21	0.071	0.008	0.057
.	19.01.16-02.44.49-1-116999	65	2	2	1	0	1	512	1	1	0	0	NA	NA	NA	27	32	247	247	351	124	218	170	0	8	2	0	0.032	0.006
.	19.01.16-02.44.49-1-117000	86	7	7	2	0	2	512	6	6	0	0	NA	NA	NA	27	27	240	242	358	119	215	178	4	2	13	0.017	0.008	0.036
.	19.01.16-02.44.51-1-117001	147	10	10	3	0	2	524	8	8	0	0	NA	NA	NA	47	50	254	242	367	128	215	181	10	3	3	0.039	0.012	0.008
.	19.01.16-02.44.55-1-117002	201	32	32	4	0	3	536	31	31	0	0	NA	NA	NA	56	59	252	254	366	128	222	186	15	27	29	0.06	0.106	0.079
.	19.01.16-02.45.01-1-117020	62	2	2	1	0	1	502	1	1	0	0	NA	NA	NA	21	17	241	240	349	120	212	170	0	0	9	0	0	0.026
.	19.01.16-02.45.01-1-117021	92	6	6	1	0	1	510	5	5	0	0	NA	NA	NA	32	25	239	248	351	120	216	174	10	5	3	0.042	0.02	0.009
.	19.01.16-02.45.10-1-117026	94	7	7	0	0	0	511	5	5	0	0	NA	NA	NA	27	27	246	244	350	122	216	173	10	5	4	0.041	0.02	0.011
.	19.01.16-02.45.13-1-117031	316	31	31	13	0	9	567	30	30	0	0	NA	NA	NA	89	92	255	263	387	132	232	203	82	24	16	0.322	0.091	0.041
.	19.01.16-02.45.14-1-117033	60	2	2	0	0	0	507	1	1	0	0	NA	NA	NA	20	24	245	242	350	118	216	173	3	0	3	0.012	0	0.009
.	19.01.16-02.45.14-1-117034	185	19	19	3	0	3	515	16	16	0	0	NA	NA	NA	65	40	246	252	355	120	220	175	49	4	8	0.199	0.016	0.023
.	19.01.16-02.45.17-1-117041	32	1	1	0	0	0	0	0	0	0	0	NA	NA	NA	7	8	238	236	347	0	0	0	0	0	0	0	0	0
.	19.01.16-02.45.20-1-117042	59	2	2	0	0	0	153	1	1	0	0	NA	NA	NA	10	19	238	244	350	33	69	51	0	0	1	0	0	0.003
.	19.01.16-02.45.20-1-117043	123	10	10	2	0	1	509	8	8	0	0	NA	NA	NA	44	30	244	247	352	118	214	177	10	10	11	0.041	0.04	0.031
.	19.01.16-02.45.24-1-117047	121	6	6	1	0	0	524	5	5	0	0	NA	NA	NA	30	37	247	246	357	123	222	179	14	2	3	0.057	0.008	0.008
.	19.01.16-02.45.27-1-117049	35	1	1	0	0	0	0	0	0	0	0	NA	NA	NA	14	6	237	237	345	0	0	0	0	3	0	0	0.013	0
.	19.01.16-02.45.28-1-117050	57	2	2	1	0	0	507	1	1	0	0	NA	NA	NA	30	23	241	249	346	122	219	166	0	6	0	0	0.024	0
.	19.01.16-02.45.29-1-117051	123	5	5	2	0	1	525	3	3	0	0	NA	NA	NA	51	45	248	249	361	123	221	181	5	3	3	0.02	0.012	0.008
.	19.01.16-02.45.31-1-117052	61	2	2	1	0	1	502	0	0	0	0	NA	NA	NA	28	24	245	241	351	120	211	171	1	5	0	0.004	0.021	0
.	19.01.16-02.45.39-1-117053	293	41	41	13	0	8	555	36	36	0	0	NA	NA	NA	86	75	258	262	368	136	234	185	57	28	58	0.221	0.107	0.158
.	19.01.16-02.45.40-1-117054	187	18	18	3	0	2	536	14	14	0	0	NA	NA	NA	43	50	251	254	358	129	226	181	26	8	11	0.104	0.031	0.031
.	19.01.16-02.45.40-1-117055	210	27	27	10	0	8	546	26	26	0	0	NA	NA	NA	55	72	262	253	370	134	224	188	51	14	25	0.195	0.055	0.068
.	19.01.16-02.45.41-1-117056	60	2	2	0	0	0	249	1	1	0	0	NA	NA	NA	25	14	238	238	351	62	107	80	0	2	3	0	0.008	0.009
.	19.01.16-02.45.43-1-117057	201	27	27	8	0	8	536	20	20	0	0	NA	NA	NA	47	58	251	250	370	125	223	188	48	14	13	0.191	0.056	0.035
.	19.01.16-02.45.46-1-117058	60	3	3	1	0	1	507	2	2	0	0	NA	NA	NA	20	23	244	239	353	118	212	177	5	1	0	0.02	0.004	0
.	19.01.16-02.45.47-1-117059	142	26	26	5	0	5	525	23	23	0	0	NA	NA	NA	48	40	248	251	354	124	223	178	27	6	23	0.109	0.024	0.065
.	19.01.16-02.45.51-1-117060	158	7	7	2	0	2	541	6	6	0	0	NA	NA	NA	54	53	254	252	360	128	228	185	9	4	3	0.035	0.016	0.008
.	19.01.16-02.46.04-1-117076	260	20	20	5	0	5	558	15	15	0	0	NA	NA	NA	89	87	265	253	382	140	218	200	13	14	29	0.049	0.055	0.076
.	19.01.16-02.46.09-1-117081	120	4	4	1	0	1	525	3	3	0	0	NA	NA	NA	31	37	246	249	355	123	225	177	4	2	8	0.016	0.008	0.023
.	19.01.16-02.46.12-1-117085	31	1	1	0	0	0	0	0	0	0	0	NA	NA	NA	5	6	237	239	343	0	0	0	0	0	3	0	0	0.009
.	19.01.16-02.46.13-1-117086	169	9	9	4	0	3	537	7	7	0	0	NA	NA	NA	41	45	255	247	356	132	224	181	15	8	7	0.059	0.032	0.02
.	19.01.16-02.46.15-1-117098	207	37	37	9	0	8	542	32	32	0	0	NA	NA	NA	49	62	253	257	365	127	232	183	48	25	32	0.19	0.097	0.088
.	19.01.16-02.46.20-1-117105	123	13	13	6	0	4	516	10	10	0	0	NA	NA	NA	50	38	242	246	363	119	215	182	20	19	18	0.083	0.077	0.05
.	19.01.16-02.46.32-1-117110	34	1	1	0	0	0	0	0	0	0	0	NA	NA	NA	8	8	238	237	346	0	0	0	0	0	0	0	0	0
.	19.01.16-02.46.32-1-117111	203	13	13	4	0	4	553	12	12	0	0	NA	NA	NA	58	71	259	250	375	133	226	194	8	6	20	0.031	0.024	0.053
.	19.01.16-02.46.33-1-117112	70	3	3	0	0	0	399	2	2	0	0	NA	NA	NA	20	18	244	241	346	102	164	133	4	3	5	0.016	0.012	0.014
.	19.01.16-02.46.35-1-117113	136	20	20	5	0	4	523	19	19	0	0	NA	NA	NA	54	42	245	248	362	121	219	183	13	25	9	0.053	0.101	0.025
.	19.01.16-02.46.43-1-117114	90	5	5	1	0	1	503	3	3	0	0	NA	NA	NA	38	26	240	242	357	118	210	175	5	6	0	0.021	0.025	0
.	19.01.16-02.46.46-1-117115	184	32	32	11	0	8	528	29	29	0	0	NA	NA	NA	57	54	251	255	361	125	223	180	72	10	25	0.287	0.039	0.069
.	19.01.16-02.46.47-1-117116	86	3	3	2	0	2	507	2	2	0	0	NA	NA	NA	14	18	238	244	349	118	218	171	2	0	5	0.008	0	0.014
.	19.01.16-02.46.47-1-117117	62	3	3	2	0	2	504	2	2	0	0	NA	NA	NA	35	22	241	247	347	118	216	170	6	11	0	0.025	0.045	0
.	19.01.16-02.46.53-1-117118	89	6	6	3	0	3	501	4	4	0	0	NA	NA	NA	24	18	239	242	350	119	211	171	4	6	0	0.017	0.025	0
.	19.01.16-02.46.57-1-117119	84	3	3	0	0	0	505	2	2	0	0	NA	NA	NA	20	19	243	241	348	120	218	167	0	2	3	0	0.008	0.009
.	19.01.16-02.47.01-1-117135	147	6	6	2	0	2	535	4	4	0	0	NA	NA	NA	39	51	254	251	359	128	227	180	16	2	5	0.063	0.008	0.014
.	19.01.16-02.47.01-1-117136	158	13	13	2	0	2	530	11	11	0	0	NA	NA	NA	45	46	254	248	357	132	220	178	12	1	19	0.047	0.004	0.053
.	19.01.16-02.47.01-1-117137	59	3	3	0	0	0	508	2	2	0	0	NA	NA	NA	24	28	246	243	352	120	218	170	4	0	1	0.016	0	0.003
.	19.01.16-02.47.08-1-117141	325	40	40	8	0	8	585	32	32	0	0	NA	NA	NA	84	101	260	268	386	137	243	205	42	18	63	0.162	0.067	0.163
.	19.01.16-02.47.10-1-117144	244	61	61	18	0	13	557	55	55	0	0	NA	NA	NA	73	71	255	257	372	134	229	194	93	37	49	0.365	0.144	0.132
.	19.01.16-02.47.10-1-117145	64	2	2	2	0	1	499	1	1	0	0	NA	NA	NA	31	20	238	242	353	118	208	173	0	0	6	0	0	0.017
.	19.01.16-02.47.11-1-117147	96	4	4	1	0	1	521	3	3	0	0	NA	NA	NA	28	43	246	249	361	120	220	181	13	0	3	0.053	0	0.008
.	19.01.16-02.47.14-1-117151	259	40	40	12	0	7	541	36	36	0	0	NA	NA	NA	68	61	256	252	366	133	221	187	65	29	31	0.254	0.115	0.085
.	19.01.16-02.47.20-1-117158	260	35	35	13	0	5	554	32	32	0	0	NA	NA	NA	76	72	257	259	369	132	231	191	62	21	41	0.241	0.081	0.111
.	19.01.16-02.47.23-1-117160	150	19	19	5	0	4	536	16	16	0	0	NA	NA	NA	51	48	256	248	357	130	223	183	28	22	7	0.109	0.089	0.02
.	19.01.16-02.47.25-1-117164	32	1	1	0	0	0	0	0	0	0	0	NA	NA	NA	12	9	238	239	345	0	0	0	1	0	0	0.004	0	0
.	19.01.16-02.47.27-1-117165	36	1	1	1	0	1	0	0	0	0	0	NA	NA	NA	11	8	237	239	345	0	0	0	0	0	0	0	0	0
.	19.01.16-02.47.27-1-117166	37	1	1	0	0	0	0	0	0	0	0	NA	NA	NA	13	11	238	240	346	0	0	0	0	0	0	0	0	0
.	19.01.16-02.47.30-1-117169	294	79	79	25	0	21	576	71	71	0	0	NA	NA	NA	84	96	263	265	381	138	237	201	104	30	94	0.395	0.113	0.247
.	19.01.16-02.47.31-1-117170	174	29	29	5	0	5	539	27	27	0	0	NA	NA	NA	56	50	251	248	364	131	222	186	40	32	29	0.159	0.129	0.08
.	19.01.16-02.47.37-1-117171	411	53	53	13	0	6	598	47	47	0	0	NA	NA	NA	115	119	273	278	381	153	245	200	85	16	91	0.311	0.058	0.239
.	19.01.16-02.47.52-1-117172	212	56	56	17	0	12	568	54	54	0	0	NA	NA	NA	56	86	256	265	378	133	240	195	76	48	59	0.297	0.181	0.156
.	19.01.16-02.48.01-1-117188	118	5	5	2	0	1	532	4	4	0	0	NA	NA	NA	40	47	246	254	360	126	226	180	3	4	10	0.012	0.016	0.028
.	19.01.16-02.48.09-1-117193	31	1	1	0	0	0	0	0	0	0	0	NA	NA	NA	5	8	240	238	343	0	0	0	1	0	0	0.004	0	0
.	19.01.16-02.48.11-1-117196	70	2	2	1	0	1	503	0	0	0	0	NA	NA	NA	11	14	244	239	344	120	213	170	0	0	6	0	0	0.017
.	19.01.16-02.48.13-1-117199	214	13	13	4	0	3	542	12	12	0	0	NA	NA	NA	56	58	255	262	354	131	235	176	30	9	5	0.118	0.034	0.014
.	19.01.16-02.48.13-1-117201	116	6	6	0	0	0	509	3	3	0	0	NA	NA	NA	33	31	242	246	356	119	217	173	4	0	5	0.017	0	0.014
.	19.01.16-02.48.19-1-117215	193	28	28	8	0	5	552	27	27	0	0	NA	NA	NA	57	65	253	250	375	131	224	197	64	20	20	0.253	0.08	0.053
.	19.01.16-02.48.24-1-117219	32	1	1	0	0	0	0	0	0	0	0	NA	NA	NA	6	10	240	239	344	0	0	0	0	0	3	0	0	0.009
.	19.01.16-02.48.27-1-117221	118	6	6	0	0	0	509	5	5	0	0	NA	NA	NA	32	23	244	239	353	121	211	177	2	3	5	0.008	0.013	0.014
.	19.01.16-02.48.27-1-117222	62	3	3	2	0	2	512	2	2	0	0	NA	NA	NA	18	28	245	244	352	122	217	173	0	3	6	0	0.012	0.017
.	19.01.16-02.48.28-1-117223	66	2	2	0	0	0	346	1	1	0	0	NA	NA	NA	30	22	247	238	350	84	145	117	0	0	1	0	0	0.003
.	19.01.16-02.48.40-1-117230	91	8	8	0	0	0	516	6	6	0	0	NA	NA	NA	33	32	247	246	352	124	217	175	23	1	4	0.093	0.004	0.011
.	19.01.16-02.48.40-1-117231	387	59	59	16	0	9	585	55	55	0	0	NA	NA	NA	109	105	271	266	381	144	238	203	91	27	79	0.336	0.102	0.207
.	19.01.16-02.48.40-1-117232	217	23	23	6	0	3	557	19	19	0	0	NA	NA	NA	73	68	252	257	372	130	233	194	37	5	25	0.147	0.019	0.067
.	19.01.16-02.48.44-1-117233	29	1	1	0	0	0	0	0	0	0	0	NA	NA	NA	8	6	236	239	344	0	0	0	0	0	2	0	0	0.006
.	19.01.16-02.48.46-1-117236	92	3	3	2	0	1	510	1	1	0	0	NA	NA	NA	47	33	248	247	351	123	216	171	9	2	3	0.036	0.008	0.009
.	19.01.16-02.48.53-1-117237	64	2	2	0	0	0	506	1	1	0	0	NA	NA	NA	24	21	244	243	347	120	218	168	0	2	2	0	0.008	0.006
.	19.01.16-02.49.00-1-117253	118	8	8	3	0	3	518	7	7	0	0	NA	NA	NA	43	36	242	243	364	118	213	187	16	9	11	0.066	0.037	0.03
.	19.01.16-02.49.01-1-117254	59	2	2	0	0	0	507	1	1	0	0	NA	NA	NA	35	30	245	247	351	118	221	168	4	0	0	0.016	0	0
.	19.01.16-02.49.05-1-117255	147	10	10	0	0	0	520	8	8	0	0	NA	NA	NA	39	37	247	249	354	125	221	174	2	9	10	0.008	0.036	0.028
.	19.01.16-02.49.07-1-117258	64	2	2	0	0	0	504	1	1	0	0	NA	NA	NA	20	25	241	241	356	118	210	176	0	3	0	0	0.012	0
.	19.01.16-02.49.09-1-117261	228	48	48	17	0	13	557	43	43	0	0	NA	NA	NA	63	81	264	259	371	134	229	194	70	29	68	0.265	0.112	0.183
.	19.01.16-02.49.09-1-117262	36	1	1	0	0	0	0	0	0	0	0	NA	NA	NA	10	13	239	239	348	0	0	0	0	5	0	0	0.021	0
.	19.01.16-02.49.13-1-117267	232	65	65	23	0	18	544	63	63	0	0	NA	NA	NA	66	61	254	257	363	129	232	183	74	33	87	0.291	0.128	0.24
.	19.01.16-02.49.14-1-117268	28	1	1	1	0	1	0	0	0	0	0	NA	NA	NA	10	11	236	240	348	0	0	0	0	0	0	0	0	0
.	19.01.16-02.49.14-1-117269	216	30	30	6	0	5	557	27	27	0	0	NA	NA	NA	52	70	262	252	369	138	229	190	59	14	40	0.225	0.056	0.108
.	19.01.16-02.49.16-1-117276	267	54	54	15	0	9	556	49	49	0	0	NA	NA	NA	69	74	259	263	365	135	235	186	81	30	53	0.313	0.114	0.145
.	19.01.16-02.49.23-1-117280	92	3	3	1	0	1	520	2	2	0	0	NA	NA	NA	32	39	247	247	358	122	219	179	1	0	4	0.004	0	0.011
.	19.01.16-02.49.30-1-117283	88	3	3	0	0	0	503	2	2	0	0	NA	NA	NA	21	20	241	241	351	118	212	173	0	2	1	0	0.008	0.003
.	19.01.16-02.49.30-1-117284	314	45	45	11	0	10	569	43	43	0	0	NA	NA	NA	83	85	261	254	383	135	229	205	55	19	86	0.211	0.075	0.225
.	19.01.16-02.49.37-1-117285	171	14	14	4	0	4	531	12	12	0	0	NA	NA	NA	44	48	249	249	363	128	223	180	21	12	24	0.084	0.048	0.066
.	19.01.16-02.49.45-1-117286	93	6	6	3	0	3	503	5	5	0	0	NA	NA	NA	27	19	245	238	349	120	211	172	1	2	8	0.004	0.008	0.023
.	19.01.16-02.50.02-1-117308	233	69	69	23	0	18	542	66	66	0	0	NA	NA	NA	54	55	251	252	365	129	226	187	106	40	55	0.422	0.159	0.151
.	19.01.16-02.50.06-1-117310	67	5	5	1	0	1	498	4	4	0	0	NA	NA	NA	29	21	245	242	347	121	210	167	0	11	6	0	0.045	0.017
.	19.01.16-02.50.09-1-117314	34	1	1	0	0	0	0	0	0	0	0	NA	NA	NA	11	7	237	238	345	0	0	0	0	0	1	0	0	0.003
.	19.01.16-02.50.12-1-117318	125	6	6	4	0	4	517	4	4	0	0	NA	NA	NA	37	32	245	246	354	121	219	177	8	9	4	0.033	0.037	0.011
.	19.01.16-02.50.13-1-117319	234	43	43	13	0	11	567	39	39	0	0	NA	NA	NA	76	87	264	261	375	139	232	196	112	19	35	0.424	0.073	0.093
.	19.01.16-02.50.13-1-117320	62	6	6	1	0	1	510	4	4	0	0	NA	NA	NA	23	26	243	246	350	122	214	174	9	2	0	0.037	0.008	0
.	19.01.16-02.50.23-1-117338	93	10	10	0	0	0	521	8	8	0	0	NA	NA	NA	36	39	244	252	356	122	223	176	18	6	10	0.074	0.024	0.028
.	19.01.16-02.50.30-1-117341	66	3	3	0	0	0	505	2	2	0	0	NA	NA	NA	31	26	245	245	349	118	215	172	2	2	0	0.008	0.008	0
.	19.01.16-02.50.30-1-117342	34	1	1	1	0	1	0	0	0	0	0	NA	NA	NA	9	6	238	239	342	0	0	0	0	2	0	0	0.008	0
.	19.01.16-02.50.30-1-117343	32	1	1	0	0	0	0	0	0	0	0	NA	NA	NA	8	8	237	239	345	0	0	0	0	0	1	0	0	0.003
.	19.01.16-02.50.33-1-117344	87	5	5	1	0	1	517	4	4	0	0	NA	NA	NA	27	34	247	245	355	121	219	177	7	4	3	0.028	0.016	0.008
.	19.01.16-02.50.33-1-117345	148	6	6	1	0	1	524	5	5	0	0	NA	NA	NA	47	42	253	243	359	127	215	182	7	0	11	0.028	0	0.031
.	19.01.16-02.50.37-1-117346	58	2	2	0	0	0	197	1	1	0	0	NA	NA	NA	14	20	240	241	352	48	79	70	0	1	2	0	0.004	0.006
.	19.01.16-02.50.42-1-117351	92	11	11	1	0	1	518	9	9	0	0	NA	NA	NA	26	32	244	248	353	121	223	174	9	4	11	0.037	0.016	0.031
.	19.01.16-02.50.44-1-117352	237	37	37	9	0	7	546	33	33	0	0	NA	NA	NA	70	57	258	252	360	136	227	183	71	43	28	0.275	0.171	0.078
.	19.01.16-02.50.46-1-117353	36	1	1	0	0	0	0	0	0	0	0	NA	NA	NA	9	7	238	239	343	0	0	0	0	1	0	0	0.004	0
.	19.01.16-02.50.49-1-117354	29	1	1	0	0	0	0	0	0	0	0	NA	NA	NA	10	9	237	241	344	0	0	0	0	1	0	0	0.004	0
.	19.01.16-02.50.49-1-117355	149	10	10	3	0	2	529	8	8	0	0	NA	NA	NA	45	50	250	249	364	130	218	181	6	8	8	0.024	0.032	0.022
.	19.01.16-02.50.51-1-117356	158	14	14	6	0	5	543	13	13	0	0	NA	NA	NA	56	62	254	256	365	127	229	187	19	16	12	0.075	0.062	0.033
.	19.01.16-02.50.51-1-117357	94	9	9	5	0	2	512	8	8	0	0	NA	NA	NA	22	23	245	240	351	123	214	175	21	8	3	0.086	0.033	0.009
.	19.01.16-02.50.52-1-117358	240	30	30	8	0	8	546	28	28	0	0	NA	NA	NA	63	69	258	258	366	131	229	186	37	21	48	0.143	0.081	0.131
.	19.01.16-02.51.02-1-117374	390	44	44	11	0	8	593	37	37	0	0	NA	NA	NA	121	115	273	274	381	150	246	197	93	9	69	0.341	0.033	0.181
.	19.01.16-02.51.10-1-117380	118	10	10	2	0	2	522	8	8	0	0	NA	NA	NA	42	35	246	244	358	124	217	181	9	18	5	0.037	0.074	0.014
.	19.01.16-02.51.11-1-117382	61	4	4	1	0	1	506	3	3	0	0	NA	NA	NA	25	24	242	242	353	119	212	175	4	5	0	0.017	0.021	0
.	19.01.16-02.51.14-1-117386	36	1	1	0	0	0	0	0	0	0	0	NA	NA	NA	8	10	241	237	345	0	0	0	2	0	0	0.008	0	0
.	19.01.16-02.51.17-1-117395	156	5	5	1	0	0	528	4	4	0	0	NA	NA	NA	47	42	254	251	350	130	224	174	4	4	5	0.016	0.016	0.014
.	19.01.16-02.51.18-1-117396	30	1	1	0	0	0	0	0	0	0	0	NA	NA	NA	8	5	238	237	343	0	0	0	0	0	4	0	0	0.012
.	19.01.16-02.51.21-1-117397	210	13	13	3	0	3	550	12	12	0	0	NA	NA	NA	58	66	252	260	367	128	231	191	9	4	12	0.036	0.015	0.033
.	19.01.16-02.51.25-1-117402	32	1	1	0	0	0	0	0	0	0	0	NA	NA	NA	11	9	239	241	342	0	0	0	0	0	0	0	0	0
.	19.01.16-02.51.29-1-117403	67	4	4	1	0	1	500	2	2	0	0	NA	NA	NA	26	15	239	243	346	115	214	171	0	3	0	0	0.012	0
.	19.01.16-02.51.32-1-117404	121	4	4	1	0	1	533	3	3	0	0	NA	NA	NA	49	53	251	253	362	126	225	182	0	5	5	0	0.02	0.014
.	19.01.16-02.51.34-1-117405	96	8	8	2	0	2	521	5	5	0	0	NA	NA	NA	31	40	248	245	360	123	219	179	13	0	7	0.052	0	0.019
.	19.01.16-02.51.35-1-117406	320	36	36	12	0	10	563	31	31	0	0	NA	NA	NA	88	76	261	263	365	137	237	189	63	5	57	0.241	0.019	0.156
.	19.01.16-02.51.41-1-117407	241	16	16	2	0	2	547	14	14	0	0	NA	NA	NA	88	71	255	254	375	132	225	190	34	9	15	0.133	0.035	0.04
.	19.01.16-02.51.43-1-117408	172	13	13	3	0	3	550	11	11	0	0	NA	NA	NA	65	74	254	257	376	129	228	193	33	0	22	0.13	0	0.059
.	19.01.16-02.51.43-1-117409	62	3	3	2	0	2	509	2	2	0	0	NA	NA	NA	18	27	243	240	357	117	213	179	0	9	0	0	0.038	0
.	19.01.16-02.51.49-1-117410	206	13	13	1	0	1	555	10	10	0	0	NA	NA	NA	60	69	264	245	373	143	217	195	32	0	17	0.121	0	0.046
.	19.01.16-02.51.50-1-117411	280	36	36	11	0	10	557	34	34	0	0	NA	NA	NA	83	73	254	255	377	132	227	198	87	30	39	0.343	0.118	0.103
.	19.01.16-02.51.55-1-117412	177	23	23	6	0	6	538	21	21	0	0	NA	NA	NA	40	51	252	252	360	130	225	183	17	34	15	0.067	0.135	0.042
.	19.01.16-02.51.57-1-117413	234	27	27	5	0	5	556	24	24	0	0	NA	NA	NA	78	80	255	263	375	131	232	193	34	10	18	0.133	0.038	0.048
.	19.01.16-02.52.12-1-117435	238	24	24	6	0	4	554	21	21	0	0	NA	NA	NA	80	78	263	255	373	135	226	193	50	19	25	0.19	0.075	0.067
.	19.01.16-02.52.27-1-117460	313	32	32	9	0	9	564	29	29	0	0	NA	NA	NA	91	88	268	256	377	145	230	189	52	8	44	0.194	0.031	0.117
.	19.01.16-02.52.34-1-117463	448	65	65	17	0	13	584	60	60	0	0	NA	NA	NA	127	113	273	257	396	146	225	213	103	26	86	0.377	0.101	0.217
.	19.01.16-02.52.40-1-117468	30	1	1	0	0	0	0	0	0	0	0	NA	NA	NA	12	5	237	239	342	0	0	0	1	0	0	0.004	0	0
.	19.01.16-02.52.43-1-117469	93	4	4	0	0	0	518	3	3	0	0	NA	NA	NA	26	32	246	247	352	122	222	174	3	0	2	0.012	0	0.006
.	19.01.16-02.52.47-1-117470	119	5	5	1	0	1	525	4	4	0	0	NA	NA	NA	37	40	249	248	356	124	224	177	2	0	13	0.008	0	0.037
.	19.01.16-02.52.50-1-117471	89	5	5	1	0	1	510	4	4	0	0	NA	NA	NA	38	31	246	247	351	121	218	171	2	3	10	0.008	0.012	0.028
.	19.01.16-02.52.52-1-117472	62	3	3	0	0	0	502	2	2	0	0	NA	NA	NA	20	16	241	240	348	119	214	169	0	3	0	0	0.012	0
.	19.01.16-02.52.57-1-117473	181	17	17	4	0	4	542	15	15	0	0	NA	NA	NA	64	72	260	254	371	132	223	187	34	5	11	0.131	0.02	0.03
.	19.01.16-02.52.57-1-117474	38	1	1	0	0	0	0	0	0	0	0	NA	NA	NA	11	11	240	240	344	0	0	0	1	0	0	0.004	0	0
.	19.01.16-02.52.59-1-117490	126	9	9	1	0	0	517	6	6	0	0	NA	NA	NA	30	31	247	244	353	125	215	177	3	6	12	0.012	0.025	0.034
.	19.01.16-02.53.04-1-117491	361	35	35	6	0	6	575	32	32	0	0	NA	NA	NA	104	97	255	271	384	131	244	200	64	28	26	0.251	0.103	0.068
.	19.01.16-02.53.06-1-117492	57	2	2	1	0	1	503	1	1	0	0	NA	NA	NA	15	15	241	241	346	120	214	169	0	3	3	0	0.012	0.009
.	19.01.16-02.53.09-1-117497	330	40	40	15	0	10	592	37	37	0	0	NA	NA	NA	86	106	261	270	388	136	244	212	67	24	41	0.257	0.089	0.106
.	19.01.16-02.53.10-1-117498	151	9	9	5	0	4	522	6	6	0	0	NA	NA	NA	53	39	247	253	352	124	223	175	4	8	12	0.016	0.032	0.034
.	19.01.16-02.53.18-1-117510	56	2	2	1	0	1	514	1	1	0	0	NA	NA	NA	25	23	241	243	352	122	219	173	0	2	1	0	0.008	0.003
.	19.01.16-02.53.18-1-117511	96	3	3	0	0	0	498	2	2	0	0	NA	NA	NA	28	13	241	240	345	117	214	167	0	0	10	0	0	0.029
.	19.01.16-02.53.19-1-117512	158	22	22	6	0	6	529	20	20	0	0	NA	NA	NA	55	51	250	252	362	126	222	181	17	14	29	0.068	0.056	0.08
.	19.01.16-02.53.29-1-117517	150	13	13	6	0	5	537	11	11	0	0	NA	NA	NA	42	57	247	253	370	121	225	191	14	17	15	0.057	0.067	0.041
.	19.01.16-02.53.30-1-117518	32	1	1	0	0	0	0	0	0	0	0	NA	NA	NA	9	16	239	240	350	0	0	0	0	1	0	0	0.004	0
.	19.01.16-02.53.31-1-117519	32	1	1	0	0	0	0	0	0	0	0	NA	NA	NA	9	7	239	237	344	0	0	0	0	0	0	0	0	0
.	19.01.16-02.53.33-1-117520	89	5	5	1	0	1	523	4	4	0	0	NA	NA	NA	33	41	245	251	358	126	221	176	15	2	8	0.061	0.008	0.022
.	19.01.16-02.53.34-1-117521	120	9	9	2	0	2	521	7	7	0	0	NA	NA	NA	36	37	249	248	353	127	218	176	0	7	16	0	0.028	0.045
.	19.01.16-02.53.34-1-117522	63	3	3	0	0	0	293	2	2	0	0	NA	NA	NA	17	17	240	241	349	69	117	107	2	1	3	0.008	0.004	0.009
.	19.01.16-02.53.46-1-117525	88	6	6	1	0	1	503	4	4	0	0	NA	NA	NA	42	30	244	246	353	119	216	168	3	6	8	0.012	0.024	0.023
.	19.01.16-02.53.51-1-117526	93	4	4	0	0	0	509	3	3	0	0	NA	NA	NA	32	29	241	243	358	117	214	178	1	3	11	0.004	0.012	0.031
.	19.01.16-02.53.54-1-117527	441	36	36	9	0	8	598	33	33	0	0	NA	NA	NA	138	122	269	276	390	144	244	210	61	21	56	0.227	0.076	0.144
.	19.01.16-02.53.56-1-117528	156	29	29	5	0	5	523	27	27	0	0	NA	NA	NA	58	39	244	251	357	122	221	180	32	23	21	0.131	0.092	0.059
.	19.01.16-02.53.58-1-117529	61	2	2	1	0	1	199	0	0	0	0	NA	NA	NA	22	18	243	241	347	44	85	70	0	2	0	0	0.008	0
.	19.01.16-02.54.01-1-117545	120	17	17	2	0	2	522	15	15	0	0	NA	NA	NA	39	42	245	248	362	122	218	182	27	10	12	0.11	0.04	0.033
.	19.01.16-02.54.01-1-117546	115	9	9	1	0	1	515	8	8	0	0	NA	NA	NA	39	33	245	244	357	122	213	180	0	17	5	0	0.07	0.014
.	19.01.16-02.54.05-1-117547	126	10	10	2	0	2	527	9	9	0	0	NA	NA	NA	34	44	248	247	362	125	218	184	18	9	4	0.073	0.036	0.011
.	19.01.16-02.54.06-1-117549	32	1	1	1	0	1	0	0	0	0	0	NA	NA	NA	14	12	238	239	348	0	0	0	0	0	1	0	0	0.003
.	19.01.16-02.54.07-1-117551	32	1	1	0	0	0	0	0	0	0	0	NA	NA	NA	9	6	238	238	343	0	0	0	0	0	1	0	0	0.003
.	19.01.16-02.54.09-1-117554	119	13	13	2	0	2	519	11	11	0	0	NA	NA	NA	38	42	245	249	361	120	219	180	3	12	29	0.012	0.048	0.08
.	19.01.16-02.54.10-1-117556	62	3	3	2	0	2	301	2	2	0	0	NA	NA	NA	32	14	241	241	345	68	129	104	0	0	3	0	0	0.009
.	19.01.16-02.54.25-1-117577	34	1	1	1	0	1	0	0	0	0	0	NA	NA	NA	13	14	238	242	347	0	0	0	0	0	3	0	0	0.009
.	19.01.16-02.54.25-1-117578	32	1	1	1	0	1	0	0	0	0	0	NA	NA	NA	9	10	239	241	343	0	0	0	0	0	3	0	0	0.009
.	19.01.16-02.54.28-1-117580	126	10	10	1	0	1	530	9	9	0	0	NA	NA	NA	31	48	251	249	361	130	220	180	12	0	17	0.048	0	0.047
.	19.01.16-02.54.28-1-117581	94	4	4	2	0	2	515	3	3	0	0	NA	NA	NA	25	33	244	247	355	119	219	177	14	0	2	0.057	0	0.006
.	19.01.16-02.54.28-1-117582	326	44	44	7	0	6	574	40	40	0	0	NA	NA	NA	100	101	268	276	370	144	242	188	102	3	37	0.381	0.011	0.1
.	19.01.16-02.54.30-1-117583	65	5	5	4	0	3	514	4	4	0	0	NA	NA	NA	14	28	246	243	352	124	215	175	8	0	4	0.033	0	0.011
.	19.01.16-02.54.33-1-117584	202	33	33	7	0	6	555	30	30	0	0	NA	NA	NA	54	70	257	254	372	133	226	196	45	3	25	0.175	0.012	0.067
.	19.01.16-02.54.45-1-117585	119	10	10	0	0	0	510	8	8	0	0	NA	NA	NA	51	30	247	247	349	124	216	170	2	1	10	0.008	0.004	0.029
.	19.01.16-02.54.45-1-117586	174	13	13	3	0	3	537	11	11	0	0	NA	NA	NA	51	55	262	255	351	136	226	175	10	20	9	0.038	0.078	0.026
.	19.01.16-02.54.47-1-117587	210	22	22	6	0	5	551	19	19	0	0	NA	NA	NA	61	72	255	262	368	130	231	190	20	16	19	0.078	0.061	0.052
.	19.01.16-02.54.48-1-117588	292	34	34	7	0	5	581	31	31	0	0	NA	NA	NA	75	97	268	267	375	144	240	197	58	16	38	0.216	0.06	0.101
.	19.01.16-02.54.51-1-117589	89	7	7	3	0	3	514	6	6	0	0	NA	NA	NA	27	26	245	246	348	120	220	174	11	2	10	0.045	0.008	0.029
.	19.01.16-02.55.02-1-117607	92	8	8	2	0	2	510	5	5	0	0	NA	NA	NA	32	28	249	245	347	124	218	168	16	1	1	0.064	0.004	0.003
.	19.01.16-02.55.05-1-117608	61	2	2	0	0	0	506	1	1	0	0	NA	NA	NA	14	18	244	241	346	120	214	172	0	0	1	0	0	0.003
.	19.01.16-02.55.08-1-117611	115	6	6	1	0	1	503	5	5	0	0	NA	NA	NA	50	28	249	241	351	121	207	175	9	4	3	0.036	0.017	0.009
.	19.01.16-02.55.13-1-117618	150	13	13	2	0	2	529	11	11	0	0	NA	NA	NA	58	50	249	251	363	124	221	184	20	14	10	0.08	0.056	0.028
.	19.01.16-02.55.15-1-117624	88	4	4	1	0	0	528	3	3	0	0	NA	NA	NA	33	49	250	243	369	124	218	186	3	5	0	0.012	0.021	0
.	19.01.16-02.55.16-1-117626	213	31	31	10	0	4	536	30	30	0	0	NA	NA	NA	66	55	256	251	361	128	222	186	50	14	40	0.195	0.056	0.111
.	19.01.16-02.55.21-1-117628	204	24	24	5	0	4	545	21	21	0	0	NA	NA	NA	60	69	255	255	372	129	222	194	25	12	40	0.098	0.047	0.108
.	19.01.16-02.55.23-1-117630	204	21	21	2	0	1	536	19	19	0	0	NA	NA	NA	56	57	254	252	364	129	222	185	16	17	14	0.063	0.067	0.038
.	19.01.16-02.55.24-1-117633	211	12	12	2	0	1	549	10	10	0	0	NA	NA	NA	64	67	262	250	368	137	223	189	41	0	13	0.156	0	0.035
.	19.01.16-02.55.32-1-117635	85	4	4	1	0	0	520	1	1	0	0	NA	NA	NA	37	37	245	245	360	123	217	180	2	5	7	0.008	0.02	0.019
.	19.01.16-02.55.37-1-117636	58	2	2	0	0	0	0	1	1	0	0	NA	NA	NA	14	21	242	242	350	0	0	0	2	0	2	0.008	0	0.006
.	19.01.16-02.55.41-1-117637	154	9	9	1	0	1	528	6	6	0	0	NA	NA	NA	45	42	250	249	356	125	222	181	15	19	11	0.06	0.076	0.031
.	19.01.16-02.55.42-1-117638	35	1	1	0	0	0	0	0	0	0	0	NA	NA	NA	10	11	242	239	343	0	0	0	1	0	0	0.004	0	0
.	19.01.16-02.55.43-1-117639	118	6	6	1	0	1	523	5	5	0	0	NA	NA	NA	39	40	249	252	352	127	223	173	1	4	9	0.004	0.016	0.026
.	19.01.16-02.55.46-1-117640	201	27	27	6	0	5	560	25	25	0	0	NA	NA	NA	61	73	255	259	372	135	233	192	34	19	33	0.133	0.073	0.089
.	19.01.16-02.55.47-1-117641	33	1	1	0	0	0	0	0	0	0	0	NA	NA	NA	14	6	238	237	344	0	0	0	0	0	2	0	0	0.006
.	19.01.16-02.55.50-1-117642	205	19	19	6	0	5	547	17	17	0	0	NA	NA	NA	66	65	257	253	368	134	224	189	25	15	28	0.097	0.059	0.076
.	19.01.16-02.55.54-1-117643	69	4	4	1	0	1	504	3	3	0	0	NA	NA	NA	21	22	242	242	351	120	212	172	0	6	0	0	0.025	0
.	19.01.16-02.55.57-1-117644	216	39	39	8	0	6	530	34	34	0	0	NA	NA	NA	66	54	259	250	358	133	221	176	40	21	50	0.154	0.084	0.14
.	19.01.16-02.56.00-1-117660	245	52	52	9	0	6	566	47	47	0	0	NA	NA	NA	76	81	260	258	376	136	231	199	84	11	56	0.323	0.043	0.149
.	19.01.16-02.56.04-1-117661	288	50	50	16	0	12	550	43	43	0	0	NA	NA	NA	74	70	250	260	373	128	229	193	88	20	61	0.352	0.077	0.164
.	19.01.16-02.56.08-1-117664	412	32	32	15	0	10	593	29	29	0	0	NA	NA	NA	104	110	271	276	376	149	248	196	85	13	47	0.314	0.047	0.125
.	19.01.16-02.56.08-1-117666	179	12	12	4	0	4	537	9	9	0	0	NA	NA	NA	45	52	248	255	362	124	228	185	19	0	19	0.077	0	0.052
.	19.01.16-02.56.10-1-117669	89	6	6	2	0	2	513	5	5	0	0	NA	NA	NA	21	29	239	243	360	116	217	180	8	4	8	0.033	0.016	0.022
.	19.01.16-02.56.22-1-117691	114	9	9	3	0	1	518	8	8	0	0	NA	NA	NA	54	42	246	250	359	121	219	178	16	1	12	0.065	0.004	0.033
.	19.01.16-02.56.29-1-117694	89	5	5	0	0	0	511	4	4	0	0	NA	NA	NA	17	24	242	244	351	122	214	175	14	12	5	0.058	0.049	0.014
.	19.01.16-02.56.29-1-117695	230	22	22	1	0	1	554	17	17	0	0	NA	NA	NA	59	71	262	257	365	138	229	187	26	4	27	0.099	0.016	0.074
.	19.01.16-02.56.35-1-117696	97	5	5	0	0	0	511	4	4	0	0	NA	NA	NA	17	32	244	243	358	118	216	177	8	7	3	0.033	0.029	0.008
.	19.01.16-02.56.44-1-117697	65	2	2	0	0	0	403	1	1	0	0	NA	NA	NA	11	18	242	239	350	91	175	137	2	0	3	0.008	0	0.009
.	19.01.16-02.56.46-1-117698	321	56	56	15	0	7	566	51	51	0	0	NA	NA	NA	84	84	254	268	375	131	239	196	103	28	39	0.406	0.104	0.104
.	19.01.16-02.56.48-1-117699	129	11	11	3	0	3	511	9	9	0	0	NA	NA	NA	42	24	241	241	355	119	212	180	4	21	13	0.017	0.087	0.037
.	19.01.16-02.56.52-1-117700	64	4	4	1	0	1	506	2	2	0	0	NA	NA	NA	22	20	245	240	348	122	211	173	0	3	9	0	0.012	0.026
.	19.01.16-02.56.57-1-117701	232	25	25	12	0	8	549	23	23	0	0	NA	NA	NA	84	72	254	263	368	131	232	186	45	8	42	0.177	0.03	0.114
.	19.01.16-02.57.05-1-117717	34	1	1	1	0	1	0	0	0	0	0	NA	NA	NA	11	8	237	238	346	0	0	0	0	0	2	0	0	0.006
.	19.01.16-02.57.07-1-117720	59	3	3	0	0	0	504	2	2	0	0	NA	NA	NA	22	20	241	240	352	120	213	171	9	0	0	0.037	0	0
.	19.01.16-02.57.08-1-117722	96	6	6	1	0	1	513	5	5	0	0	NA	NA	NA	34	30	244	243	356	122	214	177	5	2	10	0.02	0.008	0.028
.	19.01.16-02.57.08-1-117723	63	3	3	2	0	1	505	1	1	0	0	NA	NA	NA	24	24	244	240	353	121	214	170	4	0	2	0.016	0	0.006
.	19.01.16-02.57.11-1-117728	34	1	1	1	0	1	0	0	0	0	0	NA	NA	NA	10	7	238	238	344	0	0	0	0	4	0	0	0.017	0
.	19.01.16-02.57.15-1-117735	94	4	4	1	0	1	503	3	3	0	0	NA	NA	NA	42	28	245	242	354	122	209	172	0	10	1	0	0.041	0.003
.	19.01.16-02.57.16-1-117737	32	1	1	0	0	0	0	0	0	0	0	NA	NA	NA	4	8	238	239	344	0	0	0	0	0	0	0	0	0
.	19.01.16-02.57.16-1-117738	175	15	15	1	0	1	525	12	12	0	0	NA	NA	NA	60	46	256	250	353	131	220	174	17	11	15	0.066	0.044	0.042
.	19.01.16-02.57.19-1-117740	218	31	31	4	0	4	553	27	27	0	0	NA	NA	NA	66	70	252	256	375	129	228	196	47	9	18	0.187	0.035	0.048
.	19.01.16-02.57.22-1-117742	268	18	18	5	0	5	569	17	17	0	0	NA	NA	NA	86	96	265	260	384	136	232	201	29	14	12	0.109	0.054	0.031
.	19.01.16-02.57.22-1-117743	61	3	3	1	0	1	506	2	2	0	0	NA	NA	NA	33	25	244	243	351	118	215	173	0	6	6	0	0.025	0.017
.	19.01.16-02.57.27-1-117747	85	6	6	1	0	1	517	5	5	0	0	NA	NA	NA	28	34	248	243	356	124	216	177	3	8	6	0.012	0.033	0.017
.	19.01.16-02.57.30-1-117750	127	8	8	2	0	1	527	7	7	0	0	NA	NA	NA	35	42	249	250	356	127	220	180	10	4	10	0.04	0.016	0.028
.	19.01.16-02.57.36-1-117751	31	1	1	0	0	0	0	0	0	0	0	NA	NA	NA	6	10	239	239	345	0	0	0	0	0	0	0	0	0
.	19.01.16-02.57.39-1-117752	177	16	16	5	0	4	544	13	13	0	0	NA	NA	NA	55	59	254	250	368	131	225	188	34	5	25	0.134	0.02	0.068
.	19.01.16-02.57.41-1-117753	298	30	30	7	0	5	548	27	27	0	0	NA	NA	NA	85	72	260	252	373	131	225	192	43	5	37	0.165	0.02	0.099
.	19.01.16-02.57.43-1-117754	266	25	25	5	0	2	567	22	22	0	0	NA	NA	NA	76	85	264	260	374	137	231	199	45	16	46	0.17	0.062	0.123
.	19.01.16-02.57.46-1-117755	89	9	9	0	0	0	509	8	8	0	0	NA	NA	NA	32	31	247	243	354	119	214	176	11	7	20	0.045	0.029	0.056
.	19.01.16-02.57.52-1-117756	204	18	18	3	0	3	543	17	17	0	0	NA	NA	NA	76	61	254	255	365	130	225	188	18	10	14	0.071	0.039	0.038
.	19.01.16-02.58.01-1-117772	406	49	49	16	0	11	608	47	47	0	0	NA	NA	NA	122	127	274	270	396	150	244	214	111	34	38	0.405	0.126	0.096
.	19.01.16-02.58.04-1-117773	118	4	4	0	0	0	515	3	3	0	0	NA	NA	NA	34	33	244	246	356	122	215	178	11	0	3	0.045	0	0.008
.	19.01.16-02.58.05-1-117774	154	33	33	8	0	8	534	31	31	0	0	NA	NA	NA	59	51	246	256	362	123	227	184	28	21	36	0.114	0.082	0.099
.	19.01.16-02.58.09-1-117780	31	1	1	0	0	0	0	0	0	0	0	NA	NA	NA	10	7	239	237	344	0	0	0	0	0	0	0	0	0
.	19.01.16-02.58.11-1-117782	89	6	6	2	0	2	513	3	3	0	0	NA	NA	NA	22	33	248	247	351	121	221	171	2	0	6	0.008	0	0.017
.	19.01.16-02.58.12-1-117784	58	3	3	1	0	1	507	2	2	0	0	NA	NA	NA	19	23	244	239	353	120	212	175	0	4	7	0	0.017	0.02
.	19.01.16-02.58.27-1-117804	91	7	7	3	0	3	513	6	6	0	0	NA	NA	NA	30	25	242	244	352	121	216	176	10	21	0	0.041	0.086	0
.	19.01.16-02.58.29-1-117805	94	5	5	0	0	0	512	3	3	0	0	NA	NA	NA	38	35	251	241	356	126	212	174	5	3	3	0.02	0.012	0.008
.	19.01.16-02.58.31-1-117806	61	2	2	1	0	1	97	1	1	0	0	NA	NA	NA	18	21	240	241	353	26	35	36	0	0	6	0	0	0.017
.	19.01.16-02.58.37-1-117813	117	5	5	1	0	1	524	4	4	0	0	NA	NA	NA	40	42	243	253	359	121	225	178	0	8	9	0	0.032	0.025
.	19.01.16-02.58.38-1-117814	206	12	12	2	0	1	532	11	11	0	0	NA	NA	NA	46	44	247	251	359	125	227	180	24	6	8	0.097	0.024	0.022
.	19.01.16-02.58.39-1-117815	36	1	1	0	0	0	0	0	0	0	0	NA	NA	NA	13	6	238	238	343	0	0	0	0	0	1	0	0	0.003
.	19.01.16-02.58.39-1-117816	473	53	53	21	0	17	611	46	46	0	0	NA	NA	NA	126	132	280	272	393	156	243	212	77	16	91	0.275	0.059	0.232
.	19.01.16-02.58.42-1-117817	89	3	3	1	0	1	508	1	1	0	0	NA	NA	NA	28	22	242	240	353	120	210	178	6	6	0	0.025	0.025	0
.	19.01.16-02.59.05-1-117835	62	2	2	1	0	1	143	1	1	0	0	NA	NA	NA	15	25	243	240	355	33	50	60	0	0	1	0	0	0.003
.	19.01.16-02.59.09-1-117840	355	50	50	11	0	9	572	47	47	0	0	NA	NA	NA	112	91	265	263	376	141	234	197	82	37	45	0.309	0.141	0.12
.	19.01.16-02.59.09-1-117841	124	5	5	2	0	2	511	2	2	0	0	NA	NA	NA	30	30	244	246	353	117	221	173	10	11	2	0.041	0.045	0.006
.	19.01.16-02.59.10-1-117843	91	13	13	2	0	2	520	12	12	0	0	NA	NA	NA	26	36	248	249	352	122	223	175	14	8	3	0.056	0.032	0.009
.	19.01.16-02.59.16-1-117853	32	1	1	1	0	1	0	0	0	0	0	NA	NA	NA	10	12	239	238	348	0	0	0	0	0	0	0	0	0
.	19.01.16-02.59.17-1-117854	145	16	16	3	0	3	520	15	15	0	0	NA	NA	NA	35	34	244	245	358	120	219	181	23	7	18	0.094	0.029	0.05
.	19.01.16-02.59.19-1-117856	94	6	6	0	0	0	508	5	5	0	0	NA	NA	NA	35	29	243	247	352	119	217	172	0	0	11	0	0	0.031
.	19.01.16-02.59.24-1-117860	126	8	8	2	0	2	521	6	6	0	0	NA	NA	NA	44	36	243	245	361	118	219	184	10	3	6	0.041	0.012	0.017
.	19.01.16-02.59.26-1-117862	179	9	9	1	0	1	549	8	8	0	0	NA	NA	NA	57	63	253	254	369	131	226	192	1	1	18	0.004	0.004	0.049
.	19.01.16-02.59.35-1-117863	32	1	1	0	0	0	0	0	0	0	0	NA	NA	NA	8	6	238	238	343	0	0	0	0	0	0	0	0	0
.	19.01.16-02.59.37-1-117864	181	15	15	5	0	5	531	14	14	0	0	NA	NA	NA	57	54	251	250	366	126	218	187	9	8	26	0.036	0.032	0.071
.	19.01.16-02.59.37-1-117865	32	1	1	1	0	1	0	0	0	0	0	NA	NA	NA	8	8	237	239	345	0	0	0	0	1	0	0	0.004	0
.	19.01.16-02.59.40-1-117866	67	2	2	0	0	0	509	1	1	0	0	NA	NA	NA	22	25	245	244	349	118	215	176	3	0	0	0.012	0	0
.	19.01.16-02.59.45-1-117867	122	6	6	2	0	1	523	5	5	0	0	NA	NA	NA	32	37	248	246	356	126	219	178	1	0	16	0.004	0	0.045
.	19.01.16-02.59.46-1-117868	90	5	5	1	0	1	516	4	4	0	0	NA	NA	NA	39	37	246	245	359	122	218	176	3	0	4	0.012	0	0.011
.	19.01.16-02.59.46-1-117869	353	66	66	13	0	10	583	59	59	0	0	NA	NA	NA	108	108	265	265	391	139	235	209	110	20	57	0.415	0.075	0.146
.	19.01.16-02.59.51-1-117870	89	3	3	0	0	0	501	2	2	0	0	NA	NA	NA	28	20	240	241	352	119	211	171	2	6	1	0.008	0.025	0.003
.	19.01.16-03.00.00-1-117888	348	29	29	6	0	5	562	26	26	0	0	NA	NA	NA	106	82	264	262	369	140	233	189	17	37	41	0.064	0.141	0.111
.	19.01.16-03.00.02-1-117893	143	10	10	2	0	2	528	8	8	0	0	NA	NA	NA	30	37	249	247	354	124	222	182	18	7	10	0.072	0.028	0.028
.	19.01.16-03.00.05-1-117894	63	4	4	0	0	0	497	3	3	0	0	NA	NA	NA	20	12	242	236	347	116	209	172	11	7	0	0.045	0.03	0
.	19.01.16-03.00.05-1-117895	147	10	10	3	0	3	514	9	9	0	0	NA	NA	NA	64	37	249	245	356	123	211	180	24	1	13	0.096	0.004	0.037
.	19.01.16-03.00.08-1-117899	98	6	6	2	0	2	518	5	5	0	0	NA	NA	NA	39	43	247	251	358	124	220	174	2	0	18	0.008	0	0.05
.	19.01.16-03.00.11-1-117902	92	6	6	1	0	1	506	5	5	0	0	NA	NA	NA	29	20	238	243	352	116	215	175	2	9	6	0.008	0.037	0.017
.	19.01.16-03.00.19-1-117913	120	7	7	1	0	0	524	5	5	0	0	NA	NA	NA	34	37	242	250	358	124	221	179	3	10	1	0.012	0.04	0.003
.	19.01.16-03.00.23-1-117923	33	1	1	0	0	0	0	0	0	0	0	NA	NA	NA	11	10	239	240	344	0	0	0	0	0	0	0	0	0
.	19.01.16-03.00.25-1-117926	124	6	6	0	0	0	508	5	5	0	0	NA	NA	NA	44	31	243	241	360	122	208	178	6	0	6	0.025	0	0.017
.	19.01.16-03.00.25-1-117927	91	4	4	2	0	2	513	3	3	0	0	NA	NA	NA	24	26	243	243	353	122	216	175	2	6	1	0.008	0.025	0.003
.	19.01.16-03.00.26-1-117928	199	26	26	10	0	8	525	25	25	0	0	NA	NA	NA	64	44	250	250	357	123	220	182	67	24	14	0.268	0.096	0.039
.	19.01.16-03.00.28-1-117929	34	1	1	1	0	1	0	0	0	0	0	NA	NA	NA	7	8	239	239	343	0	0	0	0	0	0	0	0	0
.	19.01.16-03.00.30-1-117930	212	25	25	6	0	4	558	23	23	0	0	NA	NA	NA	69	71	255	259	370	131	234	193	39	14	33	0.153	0.054	0.089
.	19.01.16-03.00.31-1-117931	38	1	1	1	0	1	0	0	0	0	0	NA	NA	NA	13	14	243	239	345	0	0	0	1	0	0	0.004	0	0
.	19.01.16-03.00.35-1-117932	89	4	4	2	0	2	521	3	3	0	0	NA	NA	NA	28	47	248	251	361	122	223	176	0	7	3	0	0.028	0.008
.	19.01.16-03.00.40-1-117937	123	10	10	3	0	3	511	7	7	0	0	NA	NA	NA	41	30	241	248	354	115	220	176	22	2	12	0.091	0.008	0.034
.	19.01.16-03.00.40-1-117938	121	12	12	2	0	2	520	11	11	0	0	NA	NA	NA	44	37	243	251	356	119	222	179	27	9	10	0.111	0.036	0.028
.	19.01.16-03.00.42-1-117939	153	10	10	1	0	1	524	7	7	0	0	NA	NA	NA	49	39	250	248	354	124	222	178	15	7	10	0.06	0.028	0.028
.	19.01.16-03.00.46-1-117940	34	1	1	0	0	0	0	0	0	0	0	NA	NA	NA	11	9	239	239	344	0	0	0	0	0	0	0	0	0
.	19.01.16-03.00.49-1-117941	172	25	25	6	0	6	546	21	21	0	0	NA	NA	NA	56	64	252	258	367	129	229	188	32	20	18	0.127	0.078	0.049
.	19.01.16-03.00.51-1-117942	122	8	8	2	0	2	527	6	6	0	0	NA	NA	NA	43	56	250	251	368	126	218	183	11	4	14	0.044	0.016	0.038
.	19.01.16-03.01.02-1-117992	150	12	12	3	0	3	528	11	11	0	0	NA	NA	NA	60	47	250	251	359	127	220	181	19	2	24	0.076	0.008	0.067
.	19.01.16-03.01.03-1-117993	122	6	6	2	0	1	516	5	5	0	0	NA	NA	NA	27	33	246	247	353	122	217	177	6	7	1	0.024	0.028	0.003
.	19.01.16-03.01.06-1-118015	147	9	9	1	0	1	528	8	8	0	0	NA	NA	NA	48	45	248	250	360	126	221	181	5	3	12	0.02	0.012	0.033
.	19.01.16-03.01.11-1-118041	96	11	11	4	0	3	522	9	9	0	0	NA	NA	NA	25	40	246	246	361	124	216	182	7	8	9	0.028	0.033	0.025
.	19.01.16-03.01.13-1-118044	93	6	6	2	0	2	527	5	5	0	0	NA	NA	NA	38	45	251	246	361	126	220	181	18	4	4	0.072	0.016	0.011
.	19.01.16-03.01.14-1-118046	150	19	19	5	0	4	532	17	17	0	0	NA	NA	NA	53	54	256	249	362	129	221	182	10	12	22	0.039	0.048	0.061
.	19.01.16-03.01.17-1-118055	34	1	1	0	0	0	0	0	0	0	0	NA	NA	NA	12	11	241	237	346	0	0	0	0	0	0	0	0	0
.	19.01.16-03.01.19-1-118056	90	8	8	1	0	1	502	6	6	0	0	NA	NA	NA	46	34	244	247	356	119	212	171	8	21	5	0.033	0.085	0.014
.	19.01.16-03.01.21-1-118058	149	9	9	3	0	3	521	8	8	0	0	NA	NA	NA	56	46	252	247	360	125	216	180	4	10	7	0.016	0.04	0.019
.	19.01.16-03.01.28-1-118062	293	44	44	8	0	3	550	40	40	0	0	NA	NA	NA	96	71	250	260	374	123	232	195	59	22	57	0.236	0.085	0.152
.	19.01.16-03.01.30-1-118063	147	27	27	6	0	5	519	24	24	0	0	NA	NA	NA	41	39	246	246	360	121	219	179	28	18	10	0.114	0.073	0.028
.	19.01.16-03.01.31-1-118064	34	1	1	0	0	0	0	0	0	0	0	NA	NA	NA	11	5	238	236	344	0	0	0	0	0	1	0	0	0.003
.	19.01.16-03.01.32-1-118065	86	6	6	1	0	1	517	4	4	0	0	NA	NA	NA	35	38	246	248	357	122	218	177	4	4	8	0.016	0.016	0.022
.	19.01.16-03.01.35-1-118066	209	43	43	17	0	14	545	38	38	0	0	NA	NA	NA	63	65	254	259	365	130	231	184	52	31	42	0.205	0.12	0.115
.	19.01.16-03.01.36-1-118067	94	6	6	1	0	1	508	4	4	0	0	NA	NA	NA	27	25	243	244	351	123	211	174	1	2	8	0.004	0.008	0.023
.	19.01.16-03.01.41-1-118068	172	10	10	2	0	2	542	8	8	0	0	NA	NA	NA	48	61	261	250	363	136	221	185	13	12	2	0.05	0.048	0.006
.	19.01.16-03.01.44-1-118069	264	46	46	11	0	10	548	44	44	0	0	NA	NA	NA	74	72	263	254	368	139	225	184	44	23	52	0.167	0.091	0.141
.	19.01.16-03.01.45-1-118070	116	5	5	1	0	1	524	4	4	0	0	NA	NA	NA	33	41	247	243	364	125	216	183	2	5	8	0.008	0.021	0.022
.	19.01.16-03.01.51-1-118150	92	5	5	0	0	0	507	4	4	0	0	NA	NA	NA	21	20	239	242	352	115	214	178	6	0	1	0.025	0	0.003
.	19.01.16-03.01.52-1-118151	286	34	34	8	0	7	554	31	31	0	0	NA	NA	NA	88	66	260	256	363	136	231	187	70	17	38	0.269	0.066	0.105
.	19.01.16-03.02.03-1-118167	61	2	2	1	0	1	151	1	1	0	0	NA	NA	NA	19	16	238	242	349	32	70	49	0	1	5	0	0.004	0.014
.	19.01.16-03.02.07-1-118170	208	13	13	5	0	4	542	12	12	0	0	NA	NA	NA	59	58	250	252	369	126	225	191	12	8	22	0.048	0.032	0.06
.	19.01.16-03.02.08-1-118172	238	43	43	6	0	5	552	37	37	0	0	NA	NA	NA	62	67	256	257	367	135	229	188	67	20	43	0.262	0.078	0.117
.	19.01.16-03.02.09-1-118173	31	1	1	0	0	0	0	0	0	0	0	NA	NA	NA	5	9	237	238	347	0	0	0	1	0	0	0.004	0	0
.	19.01.16-03.02.11-1-118177	119	8	8	0	0	0	523	6	6	0	0	NA	NA	NA	37	42	246	247	362	123	222	178	6	0	15	0.024	0	0.041
.	19.01.16-03.02.12-1-118179	116	4	4	0	0	0	511	3	3	0	0	NA	NA	NA	35	24	244	244	349	122	215	174	1	4	6	0.004	0.016	0.017
.	19.01.16-03.02.27-1-118199	90	3	3	2	0	2	512	2	2	0	0	NA	NA	NA	29	27	244	242	354	120	216	176	2	3	0	0.008	0.012	0
.	19.01.16-03.02.31-1-118202	89	4	4	1	0	1	507	2	2	0	0	NA	NA	NA	28	35	245	246	357	118	219	170	0	7	5	0	0.028	0.014
.	19.01.16-03.02.31-1-118203	60	2	2	0	0	0	505	1	1	0	0	NA	NA	NA	32	24	241	245	351	117	215	173	8	0	0	0.033	0	0
.	19.01.16-03.02.35-1-118204	207	19	19	8	0	8	548	17	17	0	0	NA	NA	NA	72	72	258	257	370	135	225	188	25	16	29	0.097	0.062	0.078
.	19.01.16-03.02.41-1-118209	119	5	5	3	0	3	526	3	3	0	0	NA	NA	NA	29	43	248	245	363	126	219	181	2	9	9	0.008	0.037	0.025
.	19.01.16-03.02.46-1-118210	35	1	1	0	0	0	0	0	0	0	0	NA	NA	NA	8	13	240	237	349	0	0	0	0	0	0	0	0	0
.	19.01.16-03.02.47-1-118211	30	1	1	0	0	0	0	0	0	0	0	NA	NA	NA	9	11	240	237	347	0	0	0	0	0	2	0	0	0.006
.	19.01.16-03.02.48-1-118212	213	29	29	10	0	8	545	25	25	0	0	NA	NA	NA	78	64	251	257	369	130	226	189	67	13	30	0.267	0.051	0.081
.	19.01.16-03.02.49-1-118213	68	4	4	0	0	0	507	2	2	0	0	NA	NA	NA	34	28	245	243	353	121	214	172	5	0	2	0.02	0	0.006
.	19.01.16-03.02.49-1-118214	182	24	24	2	0	2	539	21	21	0	0	NA	NA	NA	53	61	249	254	371	124	227	188	35	10	19	0.141	0.039	0.051
.	19.01.16-03.02.49-1-118215	372	66	66	12	0	10	596	60	60	0	0	NA	NA	NA	109	120	273	273	387	147	246	203	108	52	53	0.396	0.19	0.137
.	19.01.16-03.02.58-1-118231	175	24	24	9	0	7	533	23	23	0	0	NA	NA	NA	41	51	247	248	369	123	220	190	15	20	40	0.061	0.081	0.108
.	19.01.16-03.02.59-1-118232	357	25	25	8	0	4	586	22	22	0	0	NA	NA	NA	104	109	260	268	394	137	239	210	58	12	36	0.223	0.045	0.091
.	19.01.16-03.03.03-1-118233	219	50	50	9	0	8	551	43	43	0	0	NA	NA	NA	64	73	256	251	379	129	222	200	71	42	38	0.277	0.167	0.1
.	19.01.16-03.03.15-1-118247	63	3	3	1	0	1	512	2	2	0	0	NA	NA	NA	29	36	248	245	356	122	214	176	2	7	0	0.008	0.029	0
.	19.01.16-03.03.18-1-118250	206	30	30	11	0	9	554	27	27	0	0	NA	NA	NA	66	76	260	263	366	135	233	186	54	18	28	0.208	0.068	0.077
.	19.01.16-03.03.24-1-118255	118	9	9	2	0	2	519	7	7	0	0	NA	NA	NA	44	37	245	247	358	122	219	178	13	8	2	0.053	0.032	0.006
.	19.01.16-03.03.29-1-118256	159	12	12	3	0	2	524	10	10	0	0	NA	NA	NA	60	50	251	247	365	125	218	181	15	0	26	0.06	0	0.071
.	19.01.16-03.03.40-1-118257	141	9	9	2	0	1	532	8	8	0	0	NA	NA	NA	47	54	255	251	361	130	221	181	7	6	13	0.027	0.024	0.036
.	19.01.16-03.03.40-1-118258	188	19	19	6	0	5	539	16	16	0	0	NA	NA	NA	40	57	252	247	371	129	216	194	29	15	2	0.115	0.061	0.005
.	19.01.16-03.03.46-1-118261	89	4	4	0	0	0	513	3	3	0	0	NA	NA	NA	24	25	240	244	354	119	217	177	0	7	6	0	0.029	0.017
.	19.01.16-03.03.47-1-118262	414	57	57	22	0	17	590	50	50	0	0	NA	NA	NA	125	116	266	273	390	139	244	207	91	42	75	0.342	0.154	0.192
.	19.01.16-03.03.54-1-118263	144	12	12	4	0	3	535	11	11	0	0	NA	NA	NA	44	57	250	257	363	126	225	184	22	6	9	0.088	0.023	0.025
.	19.01.16-03.04.02-1-118279	85	4	4	2	0	2	520	3	3	0	0	NA	NA	NA	24	32	247	245	353	126	216	178	0	4	7	0	0.016	0.02
.	19.01.16-03.04.03-1-118280	32	1	1	1	0	1	0	0	0	0	0	NA	NA	NA	10	9	239	238	345	0	0	0	0	0	1	0	0	0.003
.	19.01.16-03.04.05-1-118281	63	3	3	3	0	3	503	2	2	0	0	NA	NA	NA	21	16	244	239	346	120	212	171	7	6	3	0.029	0.025	0.009
.	19.01.16-03.04.06-1-118283	168	12	12	3	0	2	526	11	11	0	0	NA	NA	NA	41	49	251	246	365	128	214	184	13	15	13	0.052	0.061	0.036
.	19.01.16-03.04.11-1-118289	184	16	16	6	0	2	549	15	15	0	0	NA	NA	NA	52	63	256	251	369	135	225	189	21	0	12	0.082	0	0.033
.	19.01.16-03.04.14-1-118297	272	40	40	15	0	13	571	35	35	0	0	NA	NA	NA	77	91	264	264	376	139	234	198	97	1	55	0.367	0.004	0.146
.	19.01.16-03.04.17-1-118300	267	22	22	7	0	6	557	21	21	0	0	NA	NA	NA	67	77	258	257	375	135	231	191	18	17	15	0.07	0.066	0.04
.	19.01.16-03.04.19-1-118301	125	8	8	2	0	1	512	7	7	0	0	NA	NA	NA	41	30	248	243	352	124	213	175	20	0	11	0.081	0	0.031
.	19.01.16-03.04.20-1-118302	149	23	23	7	0	7	517	18	18	0	0	NA	NA	NA	63	42	253	247	355	124	217	176	12	16	31	0.047	0.065	0.087
.	19.01.16-03.04.20-1-118303	62	3	3	2	0	2	508	2	2	0	0	NA	NA	NA	21	21	239	242	353	120	215	173	0	9	3	0	0.037	0.008
.	19.01.16-03.04.31-1-118315	504	73	73	18	0	17	620	62	62	0	0	NA	NA	NA	148	141	274	279	401	150	251	219	124	9	78	0.453	0.032	0.195
.	19.01.16-03.04.34-1-118316	31	1	1	0	0	0	0	0	0	0	0	NA	NA	NA	8	5	238	237	343	0	0	0	0	0	0	0	0	0
.	19.01.16-03.04.37-1-118317	507	76	76	17	0	15	623	70	70	0	0	NA	NA	NA	132	143	283	277	396	156	249	218	135	51	75	0.477	0.184	0.189
.	19.01.16-03.04.39-1-118318	295	24	24	7	0	4	569	19	19	0	0	NA	NA	NA	91	94	264	257	386	137	229	203	30	11	26	0.114	0.043	0.067
.	19.01.16-03.04.39-1-118319	270	33	33	5	0	2	565	31	31	0	0	NA	NA	NA	74	81	260	261	373	139	235	191	59	24	27	0.227	0.092	0.072
.	19.01.16-03.04.52-1-118320	66	3	3	0	0	0	508	1	1	0	0	NA	NA	NA	30	25	243	240	355	118	215	175	11	0	0	0.045	0	0
.	19.01.16-03.04.57-1-118336	273	65	65	24	0	15	570	60	60	0	0	NA	NA	NA	80	87	263	252	385	138	226	206	114	22	59	0.433	0.087	0.153
.	19.01.16-03.05.09-1-118343	116	6	6	1	0	0	525	5	5	0	0	NA	NA	NA	34	47	252	248	360	126	218	181	3	3	6	0.012	0.012	0.017
.	19.01.16-03.05.14-1-118349	123	11	11	2	0	2	520	10	10	0	0	NA	NA	NA	47	41	248	250	356	124	223	173	7	5	15	0.028	0.02	0.042
.	19.01.16-03.05.24-1-118359	196	27	27	6	0	5	535	25	25	0	0	NA	NA	NA	57	56	251	247	371	129	217	189	28	10	42	0.112	0.04	0.113
.	19.01.16-03.05.26-1-118361	87	7	7	3	0	1	519	6	6	0	0	NA	NA	NA	39	34	249	246	352	125	219	175	5	6	11	0.02	0.024	0.031
.	19.01.16-03.05.28-1-118362	89	13	13	0	0	0	507	11	11	0	0	NA	NA	NA	29	21	244	244	346	118	218	171	19	0	17	0.078	0	0.049
.	19.01.16-03.05.37-1-118363	149	17	17	6	0	5	513	15	15	0	0	NA	NA	NA	55	30	239	244	360	115	218	180	33	7	14	0.138	0.029	0.039
.	19.01.16-03.05.37-1-118364	63	3	3	0	0	0	348	2	2	0	0	NA	NA	NA	23	21	241	241	352	86	146	116	0	2	5	0	0.008	0.014
.	19.01.16-03.05.46-1-118365	88	6	6	1	0	1	514	5	5	0	0	NA	NA	NA	28	28	240	251	350	119	223	172	2	3	7	0.008	0.012	0.02
.	19.01.16-03.05.50-1-118366	235	14	14	4	0	4	553	13	13	0	0	NA	NA	NA	74	78	253	262	376	128	235	190	18	9	10	0.071	0.034	0.027
.	19.01.16-03.05.52-1-118367	118	11	11	1	0	1	518	8	8	0	0	NA	NA	NA	32	35	249	246	353	125	221	172	19	11	9	0.076	0.045	0.025
.	19.01.16-03.06.03-1-118383	85	3	3	2	0	2	512	2	2	0	0	NA	NA	NA	26	26	239	247	353	120	217	175	0	14	0	0	0.057	0
.	19.01.16-03.06.04-1-118384	297	67	67	17	0	12	573	62	62	0	0	NA	NA	NA	70	91	261	261	382	138	235	200	106	28	71	0.406	0.107	0.186
.	19.01.16-03.06.12-1-118392	236	42	42	8	0	6	549	38	38	0	0	NA	NA	NA	60	67	253	261	366	129	235	185	55	19	64	0.217	0.073	0.175
.	19.01.16-03.06.14-1-118398	65	3	3	0	0	0	504	2	2	0	0	NA	NA	NA	25	23	241	245	350	118	216	170	2	2	0	0.008	0.008	0
.	19.01.16-03.06.17-1-118404	152	8	8	1	0	1	535	7	7	0	0	NA	NA	NA	68	58	257	249	365	133	220	182	6	5	5	0.023	0.02	0.014
.	19.01.16-03.06.17-1-118405	36	1	1	0	0	0	0	0	0	0	0	NA	NA	NA	16	10	239	240	344	0	0	0	0	0	0	0	0	0
.	19.01.16-03.06.18-1-118406	91	6	6	2	0	2	520	5	5	0	0	NA	NA	NA	31	38	244	248	359	121	219	180	4	4	8	0.016	0.016	0.022
.	19.01.16-03.06.21-1-118407	118	8	8	2	0	1	510	6	6	0	0	NA	NA	NA	47	35	246	243	359	123	216	171	12	5	8	0.049	0.021	0.022
.	19.01.16-03.06.29-1-118419	33	1	1	0	0	0	0	0	0	0	0	NA	NA	NA	7	12	237	241	347	0	0	0	1	0	0	0.004	0	0
.	19.01.16-03.06.30-1-118420	172	14	14	3	0	3	543	11	11	0	0	NA	NA	NA	57	58	252	258	361	128	229	186	24	13	18	0.095	0.05	0.05
.	19.01.16-03.06.32-1-118421	461	48	48	15	0	10	615	42	42	0	0	NA	NA	NA	134	137	269	277	404	145	248	222	85	19	74	0.316	0.069	0.183
.	19.01.16-03.06.32-1-118422	213	14	14	4	0	3	535	12	12	0	0	NA	NA	NA	60	53	248	252	366	122	224	189	40	8	4	0.161	0.032	0.011
.	19.01.16-03.06.39-1-118423	209	31	31	5	0	4	529	27	27	0	0	NA	NA	NA	58	47	251	250	359	126	221	182	66	33	18	0.263	0.132	0.05
.	19.01.16-03.06.42-1-118424	141	10	10	2	0	2	508	9	9	0	0	NA	NA	NA	40	25	244	247	347	119	218	171	11	5	11	0.045	0.02	0.032
.	19.01.16-03.06.46-1-118425	129	18	18	7	0	4	531	16	16	0	0	NA	NA	NA	41	44	249	250	358	130	222	179	18	14	22	0.072	0.056	0.061
.	19.01.16-03.06.59-1-118441	174	11	11	2	0	2	538	9	9	0	0	NA	NA	NA	45	53	253	247	366	129	220	189	21	1	12	0.083	0.004	0.033
.	19.01.16-03.07.01-1-118442	147	10	10	5	0	3	530	9	9	0	0	NA	NA	NA	47	41	246	251	357	126	227	177	12	4	25	0.049	0.016	0.07
.	19.01.16-03.07.03-1-118443	261	25	25	7	0	6	549	21	21	0	0	NA	NA	NA	80	72	261	249	375	134	220	195	39	21	20	0.149	0.084	0.053
.	19.01.16-03.07.12-1-118451	57	2	2	0	0	0	0	1	1	0	0	NA	NA	NA	15	19	240	241	351	0	0	0	1	2	0	0.004	0.008	0
.	19.01.16-03.07.15-1-118458	150	7	7	2	0	1	536	5	5	0	0	NA	NA	NA	46	58	249	258	364	123	230	183	11	3	9	0.044	0.012	0.025
.	19.01.16-03.07.19-1-118461	33	1	1	0	0	0	0	0	0	0	0	NA	NA	NA	12	9	237	239	346	0	0	0	0	1	0	0	0.004	0
.	19.01.16-03.07.21-1-118462	59	2	2	0	0	0	511	1	1	0	0	NA	NA	NA	24	29	245	247	350	120	221	170	5	0	0	0.02	0	0
.	19.01.16-03.07.22-1-118464	33	1	1	0	0	0	0	0	0	0	0	NA	NA	NA	9	13	238	242	346	0	0	0	0	0	0	0	0	0
.	19.01.16-03.07.23-1-118466	117	16	16	4	0	3	521	15	15	0	0	NA	NA	NA	29	41	249	248	357	120	223	178	20	4	17	0.08	0.016	0.048
.	19.01.16-03.07.24-1-118468	93	8	8	3	0	2	510	7	7	0	0	NA	NA	NA	42	30	249	243	351	124	215	171	8	5	3	0.032	0.021	0.009
.	19.01.16-03.07.26-1-118470	90	3	3	1	0	1	511	2	2	0	0	NA	NA	NA	20	28	242	242	357	120	212	179	5	0	3	0.021	0	0.008
.	19.01.16-03.07.31-1-118473	176	12	12	4	0	4	536	11	11	0	0	NA	NA	NA	48	52	251	253	361	129	225	182	25	14	16	0.1	0.055	0.044
.	19.01.16-03.07.34-1-118474	147	9	9	1	0	1	524	7	7	0	0	NA	NA	NA	54	40	245	252	356	123	221	180	10	3	3	0.041	0.012	0.008
.	19.01.16-03.07.35-1-118475	170	11	11	0	0	0	537	8	8	0	0	NA	NA	NA	51	52	247	255	363	122	230	185	12	0	15	0.049	0	0.041
.	19.01.16-03.07.40-1-118476	66	5	5	2	0	0	506	4	4	0	0	NA	NA	NA	29	26	242	240	357	119	210	177	5	5	1	0.021	0.021	0.003
.	19.01.16-03.07.40-1-118477	63	2	2	0	0	0	505	1	1	0	0	NA	NA	NA	24	20	238	240	355	116	214	175	0	0	6	0	0	0.017
.	19.01.16-03.07.43-1-118478	268	24	24	7	0	5	561	21	21	0	0	NA	NA	NA	78	74	255	262	370	134	236	191	37	3	39	0.145	0.011	0.105
.	19.01.16-03.07.43-1-118479	146	8	8	3	0	2	520	7	7	0	0	NA	NA	NA	43	35	249	248	351	126	220	174	10	0	7	0.04	0	0.02
.	19.01.16-03.07.51-1-118480	114	10	10	1	0	1	528	9	9	0	0	NA	NA	NA	24	41	252	249	353	129	222	177	13	7	7	0.052	0.028	0.02
.	19.01.16-03.07.54-1-118481	122	16	16	4	0	4	520	15	15	0	0	NA	NA	NA	31	36	245	248	356	119	222	179	2	12	21	0.008	0.048	0.059
.	19.01.16-03.07.54-1-118482	61	3	3	0	0	0	496	2	2	0	0	NA	NA	NA	27	16	240	242	347	118	211	167	2	0	8	0.008	0	0.023
.	19.01.16-03.07.56-1-118483	185	16	16	3	0	3	527	15	15	0	0	NA	NA	NA	51	43	246	249	361	123	222	182	17	9	13	0.069	0.036	0.036
.	19.01.16-03.07.57-1-118484	234	47	47	14	0	12	538	41	41	0	0	NA	NA	NA	66	56	257	252	360	133	222	183	95	24	66	0.37	0.095	0.183
.	19.01.16-03.07.59-1-118500	93	5	5	3	0	2	503	4	4	0	0	NA	NA	NA	33	24	243	243	351	119	210	174	3	10	2	0.012	0.041	0.006
.	19.01.16-03.08.05-1-118501	148	29	29	8	0	6	528	27	27	0	0	NA	NA	NA	49	48	253	250	358	125	225	178	69	9	31	0.273	0.036	0.087
.	19.01.16-03.08.07-1-118504	181	20	20	8	0	7	531	19	19	0	0	NA	NA	NA	68	44	248	251	358	126	226	179	48	16	12	0.194	0.064	0.034
.	19.01.16-03.08.12-1-118510	90	4	4	2	0	2	529	2	2	0	0	NA	NA	NA	41	49	255	248	359	130	220	179	6	5	1	0.024	0.02	0.003
.	19.01.16-03.08.15-1-118517	126	8	8	3	0	3	504	7	7	0	0	NA	NA	NA	40	30	248	240	355	123	208	173	16	16	6	0.065	0.067	0.017
.	19.01.16-03.08.20-1-118520	152	10	10	3	0	3	521	8	8	0	0	NA	NA	NA	44	42	248	248	359	123	216	182	12	9	3	0.048	0.036	0.008
.	19.01.16-03.08.20-1-118521	249	71	71	23	0	19	552	65	65	0	0	NA	NA	NA	72	68	247	260	374	127	228	197	88	46	96	0.356	0.177	0.257
.	19.01.16-03.08.24-1-118525	147	8	8	2	0	2	520	7	7	0	0	NA	NA	NA	52	42	246	249	360	121	218	181	21	3	8	0.085	0.012	0.022
.	19.01.16-03.08.27-1-118530	182	11	11	1	0	1	545	9	9	0	0	NA	NA	NA	67	67	254	252	374	131	222	192	13	9	9	0.051	0.036	0.024
.	19.01.16-03.08.33-1-118535	132	11	11	6	0	4	518	8	8	0	0	NA	NA	NA	38	31	244	247	353	120	222	176	10	12	12	0.041	0.049	0.034
.	19.01.16-03.08.43-1-118542	153	10	10	3	0	1	529	8	8	0	0	NA	NA	NA	60	46	249	253	357	126	222	181	16	24	19	0.064	0.095	0.053
.	19.01.16-03.08.43-1-118543	304	24	24	5	0	4	576	21	21	0	0	NA	NA	NA	103	104	271	268	378	144	236	196	41	3	38	0.151	0.011	0.101
.	19.01.16-03.08.45-1-118546	94	5	5	1	0	1	513	4	4	0	0	NA	NA	NA	35	30	244	246	353	120	221	172	2	9	0	0.008	0.037	0
.	19.01.16-03.08.48-1-118547	146	7	7	2	0	1	524	6	6	0	0	NA	NA	NA	47	44	255	247	355	130	218	176	18	2	4	0.071	0.008	0.011
.	19.01.16-03.08.53-1-118548	89	3	3	0	0	0	523	2	2	0	0	NA	NA	NA	40	41	247	246	361	124	218	181	9	0	0	0.036	0	0
.	19.01.16-03.08.56-1-118549	65	3	3	1	0	0	509	2	2	0	0	NA	NA	NA	33	29	247	243	352	122	215	172	3	0	4	0.012	0	0.011
.	19.01.16-03.08.59-1-118565	124	17	17	2	0	2	522	16	16	0	0	NA	NA	NA	41	40	245	245	363	122	216	184	28	9	4	0.114	0.037	0.011
.	19.01.16-03.09.04-1-118566	378	33	33	9	0	8	595	32	32	0	0	NA	NA	NA	121	116	280	268	381	155	239	201	65	8	50	0.232	0.03	0.131
.	19.01.16-03.09.12-1-118574	247	40	40	12	0	8	549	39	39	0	0	NA	NA	NA	68	70	259	262	362	135	232	182	61	17	38	0.236	0.065	0.105
.	19.01.16-03.09.12-1-118575	94	5	5	1	0	1	508	4	4	0	0	NA	NA	NA	29	32	244	247	354	120	214	174	0	11	11	0	0.045	0.031
.	19.01.16-03.09.14-1-118578	95	8	8	0	0	0	517	6	6	0	0	NA	NA	NA	31	31	245	244	355	122	216	179	8	3	9	0.033	0.012	0.025
.	19.01.16-03.09.14-1-118579	62	4	4	0	0	0	307	3	3	0	0	NA	NA	NA	20	22	241	244	350	63	143	101	4	1	2	0.017	0.004	0.006
.	19.01.16-03.09.35-1-118590	124	5	5	0	0	0	519	4	4	0	0	NA	NA	NA	30	34	251	244	352	125	216	178	0	7	5	0	0.029	0.014
.	19.01.16-03.09.37-1-118591	61	3	3	0	0	0	512	2	2	0	0	NA	NA	NA	32	34	244	246	357	121	216	175	0	0	8	0	0	0.022
.	19.01.16-03.09.39-1-118592	64	3	3	1	0	1	514	2	2	0	0	NA	NA	NA	23	27	241	243	356	120	215	179	0	6	5	0	0.025	0.014
.	19.01.16-03.09.40-1-118593	152	11	11	0	0	0	519	9	9	0	0	NA	NA	NA	48	38	250	244	357	124	217	178	13	18	0	0.052	0.074	0
.	19.01.16-03.09.41-1-118594	61	2	2	0	0	0	247	1	1	0	0	NA	NA	NA	13	15	241	239	348	59	101	87	1	0	0	0.004	0	0
.	19.01.16-03.09.50-1-118595	116	12	12	3	0	3	510	11	11	0	0	NA	NA	NA	26	21	243	242	349	120	216	174	10	15	6	0.041	0.062	0.017
.	19.01.16-03.09.50-1-118596	93	3	3	1	0	1	506	2	2	0	0	NA	NA	NA	17	20	243	241	349	120	211	175	3	4	1	0.012	0.017	0.003
.	19.01.16-03.09.53-1-118597	174	11	11	3	0	3	546	9	9	0	0	NA	NA	NA	53	62	253	254	368	131	230	185	15	4	13	0.059	0.016	0.035
.	19.01.16-03.09.53-1-118598	328	22	22	6	0	5	564	18	18	0	0	NA	NA	NA	86	88	269	258	374	142	229	193	3	20	44	0.011	0.078	0.118
.	19.01.16-03.09.58-1-118614	321	48	48	16	0	13	574	47	47	0	0	NA	NA	NA	102	93	264	265	377	140	238	196	118	12	48	0.447	0.045	0.127
.	19.01.16-03.10.02-1-118621	352	70	70	26	0	19	585	63	63	0	0	NA	NA	NA	96	107	265	270	385	139	242	204	113	36	70	0.426	0.133	0.182
.	19.01.16-03.10.04-1-118622	182	11	11	2	0	2	533	8	8	0	0	NA	NA	NA	56	47	251	250	359	129	224	180	18	3	19	0.072	0.012	0.053
.	19.01.16-03.10.05-1-118623	174	19	19	5	0	4	534	17	17	0	0	NA	NA	NA	65	56	255	249	365	128	219	187	37	9	7	0.145	0.036	0.019
.	19.01.16-03.10.12-1-118631	219	20	20	3	0	3	546	17	17	0	0	NA	NA	NA	74	72	254	258	373	131	222	193	21	9	24	0.083	0.035	0.064
.	19.01.16-03.10.15-1-118639	31	1	1	0	0	0	0	0	0	0	0	NA	NA	NA	11	9	240	238	344	0	0	0	0	0	1	0	0	0.003
.	19.01.16-03.10.17-1-118641	63	3	3	0	0	0	503	2	2	0	0	NA	NA	NA	23	19	244	244	344	121	214	168	0	7	2	0	0.029	0.006
.	19.01.16-03.10.19-1-118642	147	16	16	7	0	5	532	14	14	0	0	NA	NA	NA	49	49	249	252	361	126	224	182	31	4	13	0.124	0.016	0.036
.	19.01.16-03.10.30-1-118654	303	38	38	5	0	4	567	34	34	0	0	NA	NA	NA	87	87	267	256	377	141	227	199	68	19	33	0.255	0.074	0.088
.	19.01.16-03.10.31-1-118655	59	2	2	0	0	0	500	1	1	0	0	NA	NA	NA	25	15	240	239	349	118	208	174	2	0	1	0.008	0	0.003
.	19.01.16-03.10.35-1-118656	150	44	44	11	0	9	543	41	41	0	0	NA	NA	NA	40	65	249	255	374	128	224	191	38	42	34	0.153	0.165	0.091
.	19.01.16-03.10.36-1-118657	178	51	51	14	0	12	527	42	42	0	0	NA	NA	NA	51	47	246	252	362	122	222	183	57	36	35	0.232	0.143	0.097
.	19.01.16-03.10.43-1-118662	33	1	1	0	0	0	0	0	0	0	0	NA	NA	NA	8	13	238	240	348	0	0	0	0	0	0	0	0	0
.	19.01.16-03.10.45-1-118663	34	1	1	0	0	0	0	0	0	0	0	NA	NA	NA	13	9	239	238	345	0	0	0	0	0	0	0	0	0
.	19.01.16-03.10.47-1-118664	217	29	29	8	0	7	533	24	24	0	0	NA	NA	NA	64	52	246	258	361	124	226	183	48	21	27	0.195	0.081	0.075
.	19.01.16-03.10.49-1-118665	200	17	17	6	0	5	547	13	13	0	0	NA	NA	NA	59	62	255	257	363	129	229	189	40	5	11	0.157	0.019	0.03
.	19.01.16-03.10.50-1-118666	64	2	2	0	0	0	349	1	1	0	0	NA	NA	NA	12	17	241	243	346	86	149	114	0	4	0	0	0.016	0
.	19.01.16-03.11.05-1-118682	270	21	21	8	0	8	562	18	18	0	0	NA	NA	NA	79	73	267	250	369	144	223	195	38	29	21	0.142	0.116	0.057
.	19.01.16-03.11.14-1-118692	122	6	6	1	0	1	534	4	4	0	0	NA	NA	NA	44	47	252	245	363	127	222	185	7	8	10	0.028	0.033	0.028
.	19.01.16-03.11.23-1-118703	262	14	14	2	0	2	552	12	12	0	0	NA	NA	NA	85	73	256	262	368	133	236	183	30	10	7	0.117	0.038	0.019
.	19.01.16-03.11.33-1-118706	189	21	21	4	0	1	544	18	18	0	0	NA	NA	NA	49	58	253	259	359	130	234	180	52	9	45	0.206	0.035	0.125
.	19.01.16-03.11.33-1-118707	88	4	4	0	0	0	508	3	3	0	0	NA	NA	NA	27	27	240	244	356	115	217	176	10	0	0	0.042	0	0
.	19.01.16-03.11.34-1-118708	142	10	10	2	0	2	542	9	9	0	0	NA	NA	NA	45	48	253	248	360	132	223	187	17	4	8	0.067	0.016	0.022
.	19.01.16-03.11.37-1-118709	32	1	1	0	0	0	0	0	0	0	0	NA	NA	NA	15	9	237	237	348	0	0	0	0	0	0	0	0	0
.	19.01.16-03.11.38-1-118710	62	2	2	2	0	2	515	1	1	0	0	NA	NA	NA	20	33	247	246	353	123	219	173	8	0	0	0.032	0	0
.	19.01.16-03.11.43-1-118711	149	15	15	7	0	7	526	13	13	0	0	NA	NA	NA	48	43	246	245	365	124	215	187	31	15	11	0.126	0.061	0.03
.	19.01.16-03.11.44-1-118712	122	9	9	2	0	1	530	8	8	0	0	NA	NA	NA	36	51	252	254	358	125	228	177	21	0	9	0.083	0	0.025
.	19.01.16-03.11.44-1-118713	126	14	14	6	0	4	522	13	13	0	0	NA	NA	NA	33	35	243	247	358	121	221	180	14	9	16	0.058	0.036	0.045
.	19.01.16-03.11.49-1-118714	181	17	17	4	0	3	526	15	15	0	0	NA	NA	NA	71	47	256	251	353	129	223	174	33	7	17	0.129	0.028	0.048
.	19.01.16-03.11.52-1-118715	92	6	6	5	0	5	510	4	4	0	0	NA	NA	NA	37	23	243	242	351	119	216	175	15	7	3	0.062	0.029	0.009
.	19.01.16-03.11.54-1-118716	190	12	12	3	0	1	539	8	8	0	0	NA	NA	NA	52	48	252	249	360	133	222	184	13	2	9	0.052	0.008	0.025
.	19.01.16-03.11.59-1-118717	259	31	31	6	0	5	562	28	28	0	0	NA	NA	NA	85	82	260	255	380	134	228	200	32	36	26	0.123	0.141	0.068
.	19.01.16-03.12.10-1-118738	92	4	4	1	0	1	519	3	3	0	0	NA	NA	NA	26	33	247	244	355	125	219	175	4	3	3	0.016	0.012	0.008
.	19.01.16-03.12.10-1-118739	90	6	6	0	0	0	506	4	4	0	0	NA	NA	NA	27	29	244	244	354	121	214	171	0	5	8	0	0.02	0.023
.	19.01.16-03.12.11-1-118741	37	1	1	0	0	0	0	0	0	0	0	NA	NA	NA	9	13	239	241	346	0	0	0	0	2	0	0	0.008	0
.	19.01.16-03.12.13-1-118744	145	7	7	1	0	1	542	6	6	0	0	NA	NA	NA	45	60	250	253	370	124	226	192	8	1	12	0.032	0.004	0.032
.	19.01.16-03.12.13-1-118745	145	32	32	8	0	6	511	30	30	0	0	NA	NA	NA	49	32	250	243	352	124	215	172	45	19	28	0.18	0.078	0.08
.	19.01.16-03.12.14-1-118747	177	14	14	3	0	2	530	12	12	0	0	NA	NA	NA	44	48	248	246	367	124	219	187	19	22	4	0.077	0.089	0.011
.	19.01.16-03.12.17-1-118754	36	1	1	0	0	0	0	0	0	0	0	NA	NA	NA	11	4	238	237	342	0	0	0	0	0	2	0	0	0.006
.	19.01.16-03.12.21-1-118755	61	2	2	1	0	1	514	1	1	0	0	NA	NA	NA	30	28	246	244	351	125	217	172	0	8	1	0	0.033	0.003
.	19.01.16-03.12.22-1-118757	34	1	1	0	0	0	0	0	0	0	0	NA	NA	NA	5	10	236	236	351	0	0	0	0	0	0	0	0	0
.	19.01.16-03.12.25-1-118761	34	1	1	1	0	1	0	0	0	0	0	NA	NA	NA	8	7	238	238	344	0	0	0	0	0	4	0	0	0.012
.	19.01.16-03.12.25-1-118762	242	18	18	8	0	6	555	16	16	0	0	NA	NA	NA	55	71	258	257	369	133	230	192	16	10	17	0.062	0.039	0.046
.	19.01.16-03.12.27-1-118766	178	26	26	6	0	3	533	21	21	0	0	NA	NA	NA	57	56	252	251	366	128	220	185	26	29	24	0.103	0.116	0.066
.	19.01.16-03.12.28-1-118767	35	1	1	0	0	0	0	0	0	0	0	NA	NA	NA	7	9	238	238	346	0	0	0	0	2	0	0	0.008	0
.	19.01.16-03.12.32-1-118774	305	39	39	12	0	12	551	37	37	0	0	NA	NA	NA	77	75	255	258	375	133	229	189	37	21	53	0.145	0.081	0.141
.	19.01.16-03.12.32-1-118775	119	8	8	0	0	0	523	7	7	0	0	NA	NA	NA	28	34	244	250	353	124	221	178	9	8	5	0.037	0.032	0.014
.	19.01.16-03.12.34-1-118776	59	2	2	0	0	0	105	1	1	0	0	NA	NA	NA	21	14	239	241	347	22	53	30	3	1	0	0.013	0.004	0
.	19.01.16-03.12.41-1-118781	58	2	2	0	0	0	507	1	1	0	0	NA	NA	NA	22	26	246	240	353	122	214	171	0	3	2	0	0.012	0.006
.	19.01.16-03.12.46-1-118782	148	11	11	4	0	4	545	9	9	0	0	NA	NA	NA	45	61	252	258	364	129	230	186	4	17	11	0.016	0.066	0.03
.	19.01.16-03.12.47-1-118783	88	5	5	1	0	1	508	4	4	0	0	NA	NA	NA	36	24	242	241	354	118	214	176	13	8	4	0.054	0.033	0.011
.	19.01.16-03.12.50-1-118784	118	12	12	4	0	2	512	10	10	0	0	NA	NA	NA	33	33	244	248	354	121	216	175	9	23	4	0.037	0.093	0.011
.	19.01.16-03.12.53-1-118785	185	11	11	3	0	3	533	10	10	0	0	NA	NA	NA	77	55	248	255	365	124	224	185	18	9	16	0.073	0.035	0.044
.	19.01.16-03.12.55-1-118786	215	43	43	11	0	11	555	41	41	0	0	NA	NA	NA	76	77	261	256	373	138	225	192	44	28	70	0.169	0.109	0.188
.	19.01.16-03.12.56-1-118787	35	1	1	0	0	0	0	0	0	0	0	NA	NA	NA	8	8	238	239	344	0	0	0	0	0	0	0	0	0
.	19.01.16-03.13.00-1-118803	292	44	44	10	0	9	568	40	40	0	0	NA	NA	NA	93	92	271	263	371	143	232	193	49	28	45	0.181	0.106	0.121
.	19.01.16-03.13.03-1-118804	237	43	43	11	0	7	562	40	40	0	0	NA	NA	NA	68	81	263	260	371	137	235	190	62	26	41	0.236	0.1	0.111
.	19.01.16-03.13.10-1-118809	101	11	11	5	0	5	511	7	7	0	0	NA	NA	NA	49	29	246	244	352	124	211	176	8	12	9	0.033	0.049	0.026
.	19.01.16-03.13.11-1-118812	172	16	16	4	0	4	531	13	13	0	0	NA	NA	NA	51	47	248	255	357	124	226	181	18	7	10	0.073	0.027	0.028
.	19.01.16-03.13.12-1-118814	240	30	30	10	0	8	547	24	24	0	0	NA	NA	NA	56	69	248	256	378	126	226	195	41	24	12	0.165	0.094	0.032
.	19.01.16-03.13.19-1-118823	61	2	2	1	0	1	509	1	1	0	0	NA	NA	NA	27	25	244	245	349	121	215	173	1	5	0	0.004	0.02	0
.	19.01.16-03.13.24-1-118827	153	17	17	4	0	3	528	15	15	0	0	NA	NA	NA	47	51	252	253	359	126	220	182	35	4	15	0.139	0.016	0.042
.	19.01.16-03.13.29-1-118829	32	1	1	0	0	0	0	0	0	0	0	NA	NA	NA	10	14	240	242	345	0	0	0	0	0	1	0	0	0.003
.	19.01.16-03.13.32-1-118830	33	1	1	0	0	0	0	0	0	0	0	NA	NA	NA	10	6	237	240	342	0	0	0	0	0	0	0	0	0
.	19.01.16-03.13.32-1-118831	88	6	6	3	0	3	512	5	5	0	0	NA	NA	NA	31	32	250	242	353	123	214	175	13	7	6	0.052	0.029	0.017
.	19.01.16-03.13.34-1-118832	95	3	3	0	0	0	506	1	1	0	0	NA	NA	NA	31	28	245	243	353	120	216	170	2	0	4	0.008	0	0.011
.	19.01.16-03.13.39-1-118833	319	22	22	3	0	2	594	21	21	0	0	NA	NA	NA	89	117	280	266	384	152	240	202	34	15	31	0.121	0.056	0.081
.	19.01.16-03.13.50-1-118836	149	16	16	5	0	5	525	12	12	0	0	NA	NA	NA	49	40	247	247	359	126	216	183	19	11	10	0.077	0.045	0.028
.	19.01.16-03.13.50-1-118837	36	1	1	0	0	0	0	0	0	0	0	NA	NA	NA	10	3	237	237	342	0	0	0	0	0	0	0	0	0
.	19.01.16-03.13.52-1-118838	62	2	2	2	0	2	50	1	1	0	0	NA	NA	NA	17	12	241	238	346	9	23	18	0	0	5	0	0	0.014
.	19.01.16-03.13.52-1-118839	91	3	3	1	0	1	511	1	1	0	0	NA	NA	NA	20	22	241	241	353	120	217	174	1	2	2	0.004	0.008	0.006
.	19.01.16-03.13.56-1-118840	37	1	1	1	0	1	0	0	0	0	0	NA	NA	NA	15	11	239	240	345	0	0	0	0	0	2	0	0	0.006
.	19.01.16-03.13.58-1-118841	92	4	4	3	0	3	515	3	3	0	0	NA	NA	NA	38	30	245	245	353	122	215	178	6	1	5	0.024	0.004	0.014
.	19.01.16-03.13.58-1-118857	56	2	2	0	0	0	100	1	1	0	0	NA	NA	NA	10	15	240	241	347	22	42	36	0	1	3	0	0.004	0.009
.	19.01.16-03.13.59-1-118858	56	3	3	0	0	0	148	2	2	0	0	NA	NA	NA	10	22	242	245	348	37	59	52	5	3	2	0.021	0.012	0.006
.	19.01.16-03.14.01-1-118859	36	1	1	0	0	0	0	0	0	0	0	NA	NA	NA	12	11	241	236	347	0	0	0	0	0	2	0	0	0.006
.	19.01.16-03.14.05-1-118860	204	24	24	13	0	8	542	22	22	0	0	NA	NA	NA	71	62	253	253	369	127	225	190	26	35	38	0.103	0.138	0.103
.	19.01.16-03.14.06-1-118861	95	6	6	3	0	2	515	5	5	0	0	NA	NA	NA	28	35	244	242	362	120	214	181	13	4	0	0.053	0.017	0
.	19.01.16-03.14.06-1-118863	178	12	12	4	0	4	525	11	11	0	0	NA	NA	NA	69	57	252	257	361	124	222	179	6	0	24	0.024	0	0.066
.	19.01.16-03.14.09-1-118867	225	15	15	2	0	2	543	13	13	0	0	NA	NA	NA	75	61	255	255	364	130	226	187	23	3	28	0.09	0.012	0.077
.	19.01.16-03.14.09-1-118868	186	13	13	3	0	2	535	10	10	0	0	NA	NA	NA	60	52	251	253	361	129	222	184	15	20	8	0.06	0.079	0.022
.	19.01.16-03.14.12-1-118872	292	15	15	3	0	2	564	14	14	0	0	NA	NA	NA	91	84	253	262	382	131	227	206	40	3	16	0.158	0.011	0.042
.	19.01.16-03.14.16-1-118880	60	2	2	0	0	0	515	1	1	0	0	NA	NA	NA	23	35	251	243	354	125	216	174	1	0	4	0.004	0	0.011
.	19.01.16-03.14.24-1-118885	126	8	8	4	0	2	523	7	7	0	0	NA	NA	NA	42	45	254	241	363	125	214	184	11	0	14	0.043	0	0.039
.	19.01.16-03.14.27-1-118887	35	1	1	0	0	0	0	0	0	0	0	NA	NA	NA	11	11	238	240	346	0	0	0	2	0	0	0.008	0	0
.	19.01.16-03.14.29-1-118891	32	1	1	0	0	0	0	0	0	0	0	NA	NA	NA	10	6	237	237	345	0	0	0	1	0	0	0.004	0	0
.	19.01.16-03.14.30-1-118892	156	8	8	2	0	2	533	7	7	0	0	NA	NA	NA	41	55	249	251	368	122	221	190	1	5	18	0.004	0.02	0.049
.	19.01.16-03.14.30-1-118893	352	43	43	12	0	8	569	40	40	0	0	NA	NA	NA	96	94	267	261	379	142	232	195	52	26	69	0.195	0.1	0.182
.	19.01.16-03.14.31-1-118894	182	19	19	3	0	2	522	16	16	0	0	NA	NA	NA	43	42	247	251	357	125	220	177	37	19	5	0.15	0.076	0.014
.	19.01.16-03.14.33-1-118899	35	1	1	0	0	0	0	0	0	0	0	NA	NA	NA	11	11	239	238	347	0	0	0	0	0	1	0	0	0.003
.	19.01.16-03.14.37-1-118900	33	1	1	0	0	0	0	0	0	0	0	NA	NA	NA	16	7	238	237	345	0	0	0	0	2	0	0	0.008	0
.	19.01.16-03.14.39-1-118901	324	44	44	8	0	7	572	43	43	0	0	NA	NA	NA	88	91	266	263	375	139	237	196	36	13	72	0.135	0.049	0.192
.	19.01.16-03.14.40-1-118902	158	27	27	9	0	8	526	24	24	0	0	NA	NA	NA	46	46	247	250	362	122	221	183	25	36	15	0.101	0.144	0.041
.	19.01.16-03.14.47-1-118903	234	41	41	8	0	6	544	38	38	0	0	NA	NA	NA	62	57	249	256	365	127	230	187	79	33	35	0.317	0.129	0.096
.	19.01.16-03.14.48-1-118904	118	14	14	4	0	3	516	12	12	0	0	NA	NA	NA	43	37	248	247	355	125	216	175	9	9	16	0.036	0.036	0.045
.	19.01.16-03.14.49-1-118905	90	4	4	0	0	0	517	3	3	0	0	NA	NA	NA	42	32	244	243	358	121	216	180	2	0	8	0.008	0	0.022
.	19.01.16-03.14.51-1-118906	246	69	69	14	0	10	559	64	64	0	0	NA	NA	NA	83	80	256	267	370	131	236	192	89	47	81	0.348	0.176	0.219
.	19.01.16-03.15.04-1-118924	60	2	2	0	0	0	0	0	0	0	0	NA	NA	NA	13	17	240	243	347	0	0	0	5	0	0	0.021	0	0
.	19.01.16-03.15.07-1-118927	30	1	1	0	0	0	0	0	0	0	0	NA	NA	NA	4	3	237	236	343	0	0	0	0	0	0	0	0	0
.	19.01.16-03.15.09-1-118930	172	11	11	2	0	1	523	10	10	0	0	NA	NA	NA	47	37	248	249	353	124	222	177	12	10	5	0.048	0.04	0.014
.	19.01.16-03.15.09-1-118931	268	62	62	15	0	10	558	60	60	0	0	NA	NA	NA	67	83	264	258	374	137	228	193	99	59	45	0.375	0.229	0.12
.	19.01.16-03.15.15-1-118941	35	1	1	1	0	1	0	0	0	0	0	NA	NA	NA	7	12	239	239	347	0	0	0	0	0	4	0	0	0.012
.	19.01.16-03.15.16-1-118943	179	8	8	3	0	3	534	7	7	0	0	NA	NA	NA	61	56	251	251	367	125	223	186	21	2	1	0.084	0.008	0.003
.	19.01.16-03.15.18-1-118945	92	5	5	0	0	0	516	4	4	0	0	NA	NA	NA	28	31	246	244	354	122	217	177	0	8	5	0	0.033	0.014
.	19.01.16-03.15.33-1-118950	58	4	4	1	0	1	515	3	3	0	0	NA	NA	NA	21	30	247	240	356	121	214	180	1	1	5	0.004	0.004	0.014
.	19.01.16-03.15.34-1-118951	319	41	41	11	0	10	567	36	36	0	0	NA	NA	NA	96	89	266	262	374	142	233	192	60	14	62	0.226	0.053	0.166
.	19.01.16-03.15.37-1-118952	33	1	1	0	0	0	0	0	0	0	0	NA	NA	NA	8	13	240	238	348	0	0	0	0	0	1	0	0	0.003
.	19.01.16-03.15.38-1-118953	92	5	5	2	0	2	522	4	4	0	0	NA	NA	NA	27	37	244	251	355	122	221	179	6	0	16	0.025	0	0.045
.	19.01.16-03.15.39-1-118954	177	15	15	3	0	2	534	14	14	0	0	NA	NA	NA	51	51	250	253	361	125	228	181	34	28	7	0.136	0.111	0.019
.	19.01.16-03.15.40-1-118955	58	2	2	0	0	0	151	1	1	0	0	NA	NA	NA	19	12	239	239	347	38	67	46	0	4	0	0	0.017	0
.	19.01.16-03.15.46-1-118956	184	17	17	7	0	6	533	16	16	0	0	NA	NA	NA	44	49	245	254	363	121	225	187	30	4	24	0.122	0.016	0.066
.	19.01.16-03.15.47-1-118957	35	1	1	1	0	1	0	0	0	0	0	NA	NA	NA	10	8	239	237	345	0	0	0	0	0	0	0	0	0
.	19.01.16-03.15.49-1-118958	215	22	22	8	0	6	557	20	20	0	0	NA	NA	NA	58	78	258	262	371	132	235	190	50	15	24	0.194	0.057	0.065
.	19.01.16-03.15.51-1-118959	348	34	34	10	0	6	574	31	31	0	0	NA	NA	NA	94	95	263	260	385	136	234	204	55	22	46	0.209	0.085	0.119
.	19.01.16-03.15.55-1-118960	97	8	8	3	0	2	514	7	7	0	0	NA	NA	NA	33	28	244	246	351	121	218	175	4	11	10	0.016	0.045	0.028
.	19.01.16-03.16.13-1-118984	148	10	10	2	0	2	522	9	9	0	0	NA	NA	NA	46	45	246	245	367	120	216	186	9	2	18	0.037	0.008	0.049
.	19.01.16-03.16.15-1-118992	62	2	2	1	0	1	510	1	1	0	0	NA	NA	NA	22	31	242	244	358	119	214	177	2	0	5	0.008	0	0.014
.	19.01.16-03.16.18-1-118995	86	3	3	0	0	0	514	2	2	0	0	NA	NA	NA	36	33	247	242	357	125	216	173	0	0	7	0	0	0.02
.	19.01.16-03.16.22-1-118997	181	14	14	2	0	2	516	12	12	0	0	NA	NA	NA	47	36	247	246	356	122	216	178	25	13	25	0.101	0.053	0.07
.	19.01.16-03.16.26-1-119001	270	47	47	11	0	9	550	46	46	0	0	NA	NA	NA	85	68	257	254	370	132	225	193	95	51	46	0.37	0.201	0.124
.	19.01.16-03.16.29-1-119002	269	35	35	9	0	7	575	32	32	0	0	NA	NA	NA	87	91	259	267	378	134	241	200	50	10	55	0.193	0.037	0.146
.	19.01.16-03.16.32-1-119006	58	2	2	0	0	0	508	1	1	0	0	NA	NA	NA	25	31	247	238	359	121	210	177	4	1	0	0.016	0.004	0
.	19.01.16-03.16.32-1-119011	254	29	29	6	0	5	548	26	26	0	0	NA	NA	NA	75	61	262	249	363	140	221	187	26	13	46	0.099	0.052	0.127
.	19.01.16-03.16.36-1-119012	83	3	3	1	0	1	511	1	1	0	0	NA	NA	NA	30	27	249	241	350	123	215	173	2	0	3	0.008	0	0.009
.	19.01.16-03.16.40-1-119013	114	6	6	1	0	1	519	3	3	0	0	NA	NA	NA	44	39	246	250	356	124	216	179	0	9	10	0	0.036	0.028
.	19.01.16-03.16.44-1-119014	230	55	55	15	0	11	564	48	48	0	0	NA	NA	NA	71	81	255	259	380	132	234	198	125	12	76	0.49	0.046	0.2
.	19.01.16-03.16.46-1-119015	214	21	21	5	0	5	544	18	18	0	0	NA	NA	NA	56	58	255	251	365	129	225	190	44	20	20	0.173	0.08	0.055
.	19.01.16-03.16.50-1-119016	119	5	5	2	0	1	527	4	4	0	0	NA	NA	NA	49	43	249	247	360	126	220	181	12	8	1	0.048	0.032	0.003
.	19.01.16-03.16.53-1-119017	122	9	9	3	0	2	527	6	6	0	0	NA	NA	NA	43	41	248	252	354	124	225	178	12	4	7	0.048	0.016	0.02
.	19.01.16-03.16.59-1-119033	60	2	2	1	0	1	154	1	1	0	0	NA	NA	NA	18	12	239	241	345	36	72	46	0	0	1	0	0	0.003
.	19.01.16-03.17.06-1-119035	177	12	12	3	0	3	547	11	11	0	0	NA	NA	NA	61	61	248	256	370	129	229	189	18	12	6	0.073	0.047	0.016
.	19.01.16-03.17.07-1-119037	122	15	15	2	0	2	506	13	13	0	0	NA	NA	NA	34	29	246	246	350	122	211	173	18	10	9	0.073	0.041	0.026
.	19.01.16-03.17.16-1-119050	123	5	5	1	0	1	520	4	4	0	0	NA	NA	NA	42	41	247	249	358	123	220	177	14	11	1	0.057	0.044	0.003
.	19.01.16-03.17.22-1-119052	91	5	5	1	0	1	518	4	4	0	0	NA	NA	NA	32	37	247	248	355	126	217	175	1	4	4	0.004	0.016	0.011
.	19.01.16-03.17.23-1-119055	33	1	1	0	0	0	0	0	0	0	0	NA	NA	NA	12	13	242	240	344	0	0	0	0	3	0	0	0.012	0
.	19.01.16-03.17.26-1-119058	152	16	16	4	0	3	524	14	14	0	0	NA	NA	NA	39	37	247	249	354	124	221	179	21	8	19	0.085	0.032	0.054
.	19.01.16-03.17.27-1-119059	64	3	3	2	0	2	249	2	2	0	0	NA	NA	NA	17	19	239	245	348	53	104	92	0	0	2	0	0	0.006
.	19.01.16-03.17.32-1-119062	123	7	7	2	0	2	521	6	6	0	0	NA	NA	NA	42	43	247	246	363	123	216	182	7	9	2	0.028	0.037	0.006
.	19.01.16-03.17.34-1-119063	224	26	26	3	0	3	541	24	24	0	0	NA	NA	NA	67	61	252	256	366	128	225	188	28	20	28	0.111	0.078	0.077
.	19.01.16-03.17.34-1-119064	345	47	47	11	0	10	580	46	46	0	0	NA	NA	NA	100	102	262	268	385	137	239	204	68	16	58	0.26	0.06	0.151
.	19.01.16-03.17.35-1-119065	90	8	8	3	0	2	521	6	6	0	0	NA	NA	NA	30	41	245	250	359	123	220	178	8	10	10	0.033	0.04	0.028
.	19.01.16-03.17.38-1-119066	211	47	47	10	0	7	550	42	42	0	0	NA	NA	NA	61	64	247	260	370	123	233	194	56	38	53	0.227	0.146	0.143
.	19.01.16-03.17.38-1-119067	237	25	25	7	0	6	548	23	23	0	0	NA	NA	NA	66	66	252	250	377	129	220	199	23	29	39	0.091	0.116	0.103
.	19.01.16-03.17.53-1-119068	60	4	4	0	0	0	100	3	3	0	0	NA	NA	NA	14	15	237	244	347	23	43	34	0	2	3	0	0.008	0.009
.	19.01.16-03.17.56-1-119069	95	9	9	2	0	2	523	7	7	0	0	NA	NA	NA	34	42	249	247	359	123	219	181	5	16	4	0.02	0.065	0.011
.	19.01.16-03.17.58-1-119070	505	51	51	13	0	9	610	44	44	0	0	NA	NA	NA	148	135	269	277	402	147	244	219	85	31	49	0.316	0.112	0.122
.	19.01.16-03.18.02-1-119086	347	58	58	15	0	13	576	54	54	0	0	NA	NA	NA	89	98	258	264	389	135	234	207	95	28	73	0.368	0.106	0.188
.	19.01.16-03.18.03-1-119087	33	1	1	0	0	0	0	0	0	0	0	NA	NA	NA	13	6	238	238	343	0	0	0	0	0	0	0	0	0
.	19.01.16-03.18.06-1-119089	295	22	22	8	0	5	565	19	19	0	0	NA	NA	NA	78	85	259	258	381	134	229	202	23	39	24	0.089	0.151	0.063
.	19.01.16-03.18.16-1-119103	86	4	4	1	0	1	511	3	3	0	0	NA	NA	NA	18	23	246	240	350	122	215	174	0	1	6	0	0.004	0.017
.	19.01.16-03.18.26-1-119109	33	1	1	0	0	0	0	0	0	0	0	NA	NA	NA	11	10	237	239	347	0	0	0	0	1	0	0	0.004	0
.	19.01.16-03.18.30-1-119110	36	1	1	0	0	0	0	0	0	0	0	NA	NA	NA	10	11	240	241	343	0	0	0	0	0	1	0	0	0.003
.	19.01.16-03.18.31-1-119111	291	19	19	11	0	8	591	17	17	0	0	NA	NA	NA	80	108	264	272	385	141	246	204	48	12	20	0.182	0.044	0.052
.	19.01.16-03.18.35-1-119119	36	1	1	0	0	0	0	0	0	0	0	NA	NA	NA	13	12	238	239	348	0	0	0	1	0	0	0.004	0	0
.	19.01.16-03.18.36-1-119120	30	1	1	0	0	0	0	0	0	0	0	NA	NA	NA	9	7	237	237	346	0	0	0	0	1	0	0	0.004	0
.	19.01.16-03.18.38-1-119127	302	43	43	12	0	7	572	37	37	0	0	NA	NA	NA	88	89	264	261	377	138	236	198	71	25	51	0.269	0.096	0.135
.	19.01.16-03.18.39-1-119128	91	4	4	3	0	3	504	2	2	0	0	NA	NA	NA	23	23	242	242	352	116	211	177	7	1	0	0.029	0.004	0
.	19.01.16-03.18.45-1-119131	34	1	1	0	0	0	0	0	0	0	0	NA	NA	NA	12	9	239	240	343	0	0	0	0	1	0	0	0.004	0
.	19.01.16-03.18.47-1-119132	61	2	2	0	0	0	0	1	1	0	0	NA	NA	NA	18	20	238	244	351	0	0	0	1	0	4	0.004	0	0.011
.	19.01.16-03.18.49-1-119133	117	9	9	4	0	3	531	7	7	0	0	NA	NA	NA	31	48	253	245	363	128	219	184	21	4	7	0.083	0.016	0.019
.	19.01.16-03.18.51-1-119134	328	59	59	16	0	12	561	56	56	0	0	NA	NA	NA	71	82	268	253	374	137	226	198	81	35	69	0.302	0.138	0.184
.	19.01.16-03.18.53-1-119135	31	1	1	0	0	0	0	0	0	0	0	NA	NA	NA	8	9	239	238	345	0	0	0	0	0	0	0	0	0
.	19.01.16-03.18.53-1-119136	34	1	1	0	0	0	0	0	0	0	0	NA	NA	NA	14	12	240	241	344	0	0	0	0	0	0	0	0	0
.	19.01.16-03.18.55-1-119137	92	6	6	1	0	1	511	4	4	0	0	NA	NA	NA	33	26	242	246	351	120	217	174	3	7	4	0.012	0.028	0.011
.	19.01.16-03.18.56-1-119138	34	1	1	1	0	1	0	0	0	0	0	NA	NA	NA	8	10	239	238	346	0	0	0	0	0	0	0	0	0
.	19.01.16-03.18.59-1-119154	355	48	48	9	0	9	585	46	46	0	0	NA	NA	NA	101	107	268	266	386	143	240	202	68	21	44	0.254	0.079	0.114
.	19.01.16-03.19.11-1-119161	118	12	12	5	0	5	511	9	9	0	0	NA	NA	NA	43	28	246	243	352	126	211	174	12	6	22	0.049	0.025	0.062
.	19.01.16-03.19.11-1-119162	67	2	2	0	0	0	452	1	1	0	0	NA	NA	NA	22	8	237	240	344	102	193	157	4	0	2	0.017	0	0.006
.	19.01.16-03.19.14-1-119165	234	49	49	13	0	11	550	44	44	0	0	NA	NA	NA	76	67	250	255	375	127	226	197	78	35	42	0.312	0.137	0.112
.	19.01.16-03.19.14-1-119167	31	1	1	0	0	0	0	0	0	0	0	NA	NA	NA	10	5	238	238	342	0	0	0	0	1	0	0	0.004	0
.	19.01.16-03.19.17-1-119173	64	3	3	0	0	0	508	2	2	0	0	NA	NA	NA	17	21	241	243	350	120	217	171	1	3	1	0.004	0.012	0.003
.	19.01.16-03.19.22-1-119175	86	3	3	1	0	1	514	2	2	0	0	NA	NA	NA	36	38	251	242	358	123	214	177	3	2	0	0.012	0.008	0
.	19.01.16-03.19.24-1-119179	63	2	2	0	0	0	257	1	1	0	0	NA	NA	NA	15	19	245	239	348	64	120	73	0	1	5	0	0.004	0.014
.	19.01.16-03.19.30-1-119181	35	1	1	0	0	0	0	0	0	0	0	NA	NA	NA	10	4	236	237	344	0	0	0	0	0	2	0	0	0.006
.	19.01.16-03.19.33-1-119183	262	44	44	8	0	6	570	42	42	0	0	NA	NA	NA	78	88	263	256	382	137	230	203	76	26	37	0.289	0.102	0.097
.	19.01.16-03.19.34-1-119182	32	1	1	0	0	0	0	0	0	0	0	NA	NA	NA	9	9	237	240	345	0	0	0	0	0	2	0	0	0.006
.	19.01.16-03.19.36-1-119184	32	1	1	0	0	0	0	0	0	0	0	NA	NA	NA	10	6	238	238	343	0	0	0	0	0	0	0	0	0
.	19.01.16-03.19.36-1-119185	116	5	5	0	0	0	505	4	4	0	0	NA	NA	NA	37	20	244	243	346	121	214	170	8	4	6	0.033	0.016	0.017
.	19.01.16-03.19.38-1-119186	32	1	1	0	0	0	0	0	0	0	0	NA	NA	NA	9	9	239	237	346	0	0	0	0	0	1	0	0	0.003
.	19.01.16-03.19.39-1-119187	210	15	15	5	0	3	527	13	13	0	0	NA	NA	NA	55	51	247	248	369	119	220	188	11	13	24	0.045	0.052	0.065
.	19.01.16-03.19.41-1-119188	140	12	12	2	0	2	527	11	11	0	0	NA	NA	NA	37	38	244	249	358	123	225	179	24	2	8	0.098	0.008	0.022
.	19.01.16-03.19.42-1-119189	90	3	3	1	0	1	512	2	2	0	0	NA	NA	NA	31	26	246	245	348	124	218	170	0	5	2	0	0.02	0.006
.	19.01.16-03.19.52-1-119190	261	17	17	4	0	2	547	16	16	0	0	NA	NA	NA	81	69	258	254	370	134	222	191	11	3	29	0.043	0.012	0.078
.	19.01.16-03.19.58-1-119191	60	2	2	1	0	1	51	0	0	0	0	NA	NA	NA	25	19	243	242	347	15	23	13	1	2	0	0.004	0.008	0
.	19.01.16-03.20.02-1-119213	305	37	37	6	0	6	573	35	35	0	0	NA	NA	NA	97	91	262	261	381	140	234	199	72	14	36	0.275	0.054	0.094
.	19.01.16-03.20.04-1-119214	146	10	10	1	0	0	523	9	9	0	0	NA	NA	NA	47	44	247	254	356	121	226	176	32	0	5	0.13	0	0.014
.	19.01.16-03.20.10-1-119219	118	8	8	2	0	1	518	7	7	0	0	NA	NA	NA	34	35	243	245	360	121	218	179	5	9	8	0.021	0.037	0.022
.	19.01.16-03.20.11-1-119222	35	1	1	0	0	0	0	0	0	0	0	NA	NA	NA	5	12	239	238	348	0	0	0	0	2	0	0	0.008	0
.	19.01.16-03.20.11-1-119223	93	6	6	1	0	1	526	4	4	0	0	NA	NA	NA	33	38	249	247	355	125	220	181	0	11	10	0	0.045	0.028
.	19.01.16-03.20.15-1-119231	295	65	65	17	0	14	564	62	62	0	0	NA	NA	NA	79	88	263	255	383	133	227	204	119	15	43	0.452	0.059	0.112
.	19.01.16-03.20.23-1-119236	58	2	2	1	0	1	147	1	1	0	0	NA	NA	NA	12	18	242	239	350	38	56	53	3	0	1	0.012	0	0.003
.	19.01.16-03.20.25-1-119238	207	34	34	13	0	9	560	31	31	0	0	NA	NA	NA	74	78	261	263	367	137	233	190	49	7	39	0.188	0.027	0.106
.	19.01.16-03.20.27-1-119240	29	1	1	0	0	0	0	0	0	0	0	NA	NA	NA	9	9	240	239	343	0	0	0	0	0	0	0	0	0
.	19.01.16-03.20.28-1-119241	57	2	2	0	0	0	203	1	1	0	0	NA	NA	NA	16	23	243	241	352	44	90	69	0	2	2	0	0.008	0.006
.	19.01.16-03.20.29-1-119242	32	1	1	0	0	0	0	0	0	0	0	NA	NA	NA	6	14	240	240	347	0	0	0	2	0	0	0.008	0	0
.	19.01.16-03.20.29-1-119243	122	14	14	3	0	3	507	12	12	0	0	NA	NA	NA	38	29	245	241	356	122	213	172	6	13	24	0.024	0.054	0.067
.	19.01.16-03.20.32-1-119244	175	16	16	3	0	3	530	15	15	0	0	NA	NA	NA	39	47	249	256	355	125	228	177	24	10	11	0.096	0.039	0.031
.	19.01.16-03.20.32-1-119245	395	24	24	7	0	6	595	20	20	0	0	NA	NA	NA	117	114	263	278	386	137	253	205	25	10	32	0.095	0.036	0.083
.	19.01.16-03.20.38-1-119257	148	6	6	1	0	1	526	5	5	0	0	NA	NA	NA	45	41	243	249	362	122	219	185	0	3	10	0	0.012	0.028
.	19.01.16-03.20.45-1-119258	154	24	24	10	0	7	529	21	21	0	0	NA	NA	NA	60	44	251	250	356	129	220	180	20	36	23	0.08	0.144	0.065
.	19.01.16-03.20.55-1-119259	116	14	14	3	0	1	514	13	13	0	0	NA	NA	NA	35	38	245	252	354	118	221	175	16	13	1	0.065	0.052	0.003
.	19.01.16-03.20.56-1-119260	35	1	1	1	0	1	0	0	0	0	0	NA	NA	NA	9	13	238	244	344	0	0	0	3	0	0	0.013	0	0
.	19.01.16-03.20.59-1-119276	115	6	6	1	0	1	510	4	4	0	0	NA	NA	NA	35	32	242	245	358	117	218	175	8	0	3	0.033	0	0.008
.	19.01.16-03.21.01-1-119277	124	15	15	2	0	2	515	13	13	0	0	NA	NA	NA	44	42	250	245	360	122	214	179	16	0	8	0.064	0	0.022
.	19.01.16-03.21.01-1-119278	123	7	7	3	0	3	520	5	5	0	0	NA	NA	NA	42	42	247	246	362	121	215	184	8	9	0	0.032	0.037	0
.	19.01.16-03.21.10-1-119284	206	22	22	6	0	6	552	18	18	0	0	NA	NA	NA	69	70	257	254	372	132	228	192	32	2	30	0.125	0.008	0.081
.	19.01.16-03.21.16-1-119296	527	65	65	17	0	12	634	59	59	0	0	NA	NA	NA	137	163	283	279	414	155	250	229	109	24	94	0.385	0.086	0.227
.	19.01.16-03.21.18-1-119298	33	1	1	0	0	0	0	0	0	0	0	NA	NA	NA	9	7	241	236	343	0	0	0	0	0	1	0	0	0.003
.	19.01.16-03.21.20-1-119299	36	1	1	0	0	0	0	0	0	0	0	NA	NA	NA	12	9	239	239	344	0	0	0	0	0	0	0	0	0
.	19.01.16-03.21.20-1-119300	183	11	11	4	0	3	530	7	7	0	0	NA	NA	NA	65	58	250	252	369	125	222	183	20	2	12	0.08	0.008	0.033
.	19.01.16-03.21.21-1-119302	61	3	3	0	0	0	503	2	2	0	0	NA	NA	NA	33	20	239	237	357	118	208	177	0	1	4	0	0.004	0.011
.	19.01.16-03.21.23-1-119304	127	4	4	3	0	3	526	3	3	0	0	NA	NA	NA	24	38	249	242	360	127	217	182	10	0	0	0.04	0	0
.	19.01.16-03.21.23-1-119305	296	79	79	9	0	8	542	76	76	0	0	NA	NA	NA	78	67	256	252	372	129	219	194	100	46	74	0.391	0.183	0.199
.	19.01.16-03.21.24-1-119307	62	3	3	1	0	1	206	2	2	0	0	NA	NA	NA	21	13	241	241	344	45	93	68	3	1	0	0.012	0.004	0
.	19.01.16-03.21.36-1-119309	96	13	13	1	0	1	517	12	12	0	0	NA	NA	NA	30	32	243	244	358	123	216	178	3	6	11	0.012	0.025	0.031
.	19.01.16-03.21.37-1-119310	120	6	6	1	0	1	526	4	4	0	0	NA	NA	NA	38	39	248	245	359	127	219	180	16	2	4	0.065	0.008	0.011
.	19.01.16-03.21.38-1-119311	361	72	72	10	0	8	578	62	62	0	0	NA	NA	NA	87	103	265	265	386	140	235	203	99	31	87	0.374	0.117	0.225
.	19.01.16-03.21.39-1-119312	92	3	3	1	0	1	512	2	2	0	0	NA	NA	NA	37	33	247	243	356	123	214	175	0	7	4	0	0.029	0.011
.	19.01.16-03.21.47-1-119313	110	7	7	2	0	2	517	4	4	0	0	NA	NA	NA	40	38	249	249	353	123	219	175	9	15	2	0.036	0.06	0.006
.	19.01.16-03.21.47-1-119314	61	2	2	1	0	1	151	1	1	0	0	NA	NA	NA	12	15	240	240	348	35	63	53	3	0	1	0.012	0	0.003
.	19.01.16-03.21.53-1-119315	92	3	3	1	0	1	512	2	2	0	0	NA	NA	NA	35	27	242	246	352	120	218	174	1	2	3	0.004	0.008	0.009
.	19.01.16-03.21.55-1-119316	88	4	4	1	0	1	511	3	3	0	0	NA	NA	NA	24	24	247	246	344	123	217	171	0	8	2	0	0.033	0.006
.	19.01.16-03.21.55-1-119317	94	4	4	1	0	1	510	3	3	0	0	NA	NA	NA	31	22	245	243	347	123	216	171	2	1	5	0.008	0.004	0.014
.	19.01.16-03.21.58-1-119333	433	62	62	24	0	19	594	58	58	0	0	NA	NA	NA	127	112	275	268	382	151	243	200	82	41	52	0.298	0.153	0.136
.	19.01.16-03.22.07-1-119336	178	12	12	5	0	5	539	11	11	0	0	NA	NA	NA	38	52	249	252	364	128	225	186	14	8	12	0.056	0.032	0.033
.	19.01.16-03.22.07-1-119337	34	1	1	1	0	1	0	0	0	0	0	NA	NA	NA	10	6	239	239	341	0	0	0	0	0	0	0	0	0
.	19.01.16-03.22.09-1-119341	34	1	1	0	0	0	0	0	0	0	0	NA	NA	NA	8	9	237	239	346	0	0	0	0	0	0	0	0	0
.	19.01.16-03.22.10-1-119342	63	3	3	1	0	1	100	2	2	0	0	NA	NA	NA	21	20	242	241	350	24	42	34	0	5	0	0	0.021	0
.	19.01.16-03.22.11-1-119344	33	1	1	0	0	0	0	0	0	0	0	NA	NA	NA	14	9	239	237	346	0	0	0	0	6	0	0	0.025	0
.	19.01.16-03.22.12-1-119346	181	19	19	7	0	5	531	18	18	0	0	NA	NA	NA	58	52	253	254	358	129	225	177	20	5	32	0.079	0.02	0.089
.	19.01.16-03.22.14-1-119349	122	5	5	2	0	1	518	4	4	0	0	NA	NA	NA	51	38	247	242	362	124	215	179	6	0	10	0.024	0	0.028
.	19.01.16-03.22.19-1-119356	488	86	86	29	0	18	606	77	77	0	0	NA	NA	NA	143	127	276	275	389	150	249	207	150	61	61	0.543	0.222	0.157
.	19.01.16-03.22.30-1-119363	150	23	23	3	0	3	522	22	22	0	0	NA	NA	NA	42	40	247	245	361	125	214	183	16	7	31	0.065	0.029	0.086
.	19.01.16-03.22.31-1-119364	147	16	16	5	0	4	527	14	14	0	0	NA	NA	NA	35	42	249	244	362	126	218	183	4	7	36	0.016	0.029	0.099
.	19.01.16-03.22.42-1-119376	195	17	17	2	0	2	543	14	14	0	0	NA	NA	NA	66	63	250	257	369	129	225	189	15	15	10	0.06	0.058	0.027
.	19.01.16-03.22.51-1-119377	276	45	45	8	0	4	555	40	40	0	0	NA	NA	NA	80	80	256	253	384	130	225	200	67	24	57	0.262	0.095	0.148
.	19.01.16-03.23.00-1-119393	60	2	2	1	0	1	507	1	1	0	0	NA	NA	NA	20	20	241	243	349	118	218	171	6	0	3	0.025	0	0.009
.	19.01.16-03.23.00-1-119394	38	1	1	0	0	0	0	0	0	0	0	NA	NA	NA	7	8	240	238	343	0	0	0	0	0	1	0	0	0.003
.	19.01.16-03.23.01-1-119395	32	1	1	0	0	0	0	0	0	0	0	NA	NA	NA	9	5	236	238	344	0	0	0	0	0	0	0	0	0
.	19.01.16-03.23.03-1-119396	93	5	5	1	0	1	512	4	4	0	0	NA	NA	NA	24	27	244	242	354	123	216	173	5	4	5	0.02	0.017	0.014
.	19.01.16-03.23.04-1-119397	180	14	14	2	0	2	533	9	9	0	0	NA	NA	NA	57	55	249	253	366	124	224	185	16	2	11	0.064	0.008	0.03
.	19.01.16-03.23.08-1-119401	68	3	3	0	0	0	506	1	1	0	0	NA	NA	NA	26	23	241	243	352	118	213	175	0	1	4	0	0.004	0.011
.	19.01.16-03.23.14-1-119408	115	9	9	0	0	0	534	6	6	0	0	NA	NA	NA	35	47	250	252	358	129	224	181	11	8	2	0.044	0.032	0.006
.	19.01.16-03.23.17-1-119415	69	6	6	1	0	1	504	4	4	0	0	NA	NA	NA	17	16	239	242	348	118	213	173	9	5	1	0.038	0.021	0.003
.	19.01.16-03.23.18-1-119416	104	6	6	0	0	0	526	4	4	0	0	NA	NA	NA	36	42	247	249	359	121	220	185	15	3	0	0.061	0.012	0
.	19.01.16-03.23.20-1-119417	122	8	8	4	0	4	520	7	7	0	0	NA	NA	NA	38	33	245	245	356	121	221	178	4	0	17	0.016	0	0.048
.	19.01.16-03.23.20-1-119418	123	10	10	2	0	2	509	8	8	0	0	NA	NA	NA	50	32	248	244	353	122	213	174	4	15	18	0.016	0.061	0.051
.	19.01.16-03.23.30-1-119423	291	48	48	11	0	7	554	43	43	0	0	NA	NA	NA	77	71	258	252	374	136	225	193	74	29	60	0.287	0.115	0.16
.	19.01.16-03.23.33-1-119424	57	2	2	1	0	1	347	1	1	0	0	NA	NA	NA	15	15	239	241	348	85	141	121	0	0	2	0	0	0.006
.	19.01.16-03.23.35-1-119425	203	18	18	6	0	6	550	16	16	0	0	NA	NA	NA	63	72	261	254	370	135	226	189	18	9	25	0.069	0.035	0.068
.	19.01.16-03.23.37-1-119426	152	13	13	4	0	3	515	11	11	0	0	NA	NA	NA	35	35	243	250	355	121	220	174	21	6	17	0.086	0.024	0.048
.	19.01.16-03.23.40-1-119427	62	2	2	0	0	0	515	1	1	0	0	NA	NA	NA	20	29	241	246	355	118	223	174	0	1	3	0	0.004	0.008
.	19.01.16-03.23.44-1-119428	122	16	16	2	0	2	515	15	15	0	0	NA	NA	NA	39	32	246	242	357	125	212	178	36	6	12	0.146	0.025	0.034
.	19.01.16-03.23.44-1-119429	297	79	79	16	0	13	552	74	74	0	0	NA	NA	NA	81	75	262	255	371	135	225	192	100	56	68	0.382	0.22	0.183
.	19.01.16-03.23.54-1-119432	285	22	22	4	0	4	564	20	20	0	0	NA	NA	NA	80	77	256	256	378	135	230	199	27	13	26	0.105	0.051	0.069
.	19.01.16-03.23.55-1-119433	231	25	25	13	0	10	541	21	21	0	0	NA	NA	NA	52	54	251	254	362	126	226	189	38	12	19	0.151	0.047	0.052
.	19.01.16-03.24.00-1-119449	142	10	10	4	0	4	517	7	7	0	0	NA	NA	NA	47	42	245	251	359	122	216	179	11	13	3	0.045	0.052	0.008
.	19.01.16-03.24.00-1-119450	260	14	14	6	0	3	553	13	13	0	0	NA	NA	NA	89	71	256	257	371	133	227	193	25	11	16	0.098	0.043	0.043
.	19.01.16-03.24.05-1-119451	67	2	2	0	0	0	507	0	0	0	0	NA	NA	NA	20	21	240	244	350	116	216	175	0	3	2	0	0.012	0.006
.	19.01.16-03.24.14-1-119461	89	6	6	1	0	1	506	5	5	0	0	NA	NA	NA	30	25	248	241	349	123	213	170	11	0	7	0.044	0	0.02
.	19.01.16-03.24.20-1-119468	111	11	11	2	0	2	528	9	9	0	0	NA	NA	NA	38	41	244	249	361	121	224	183	7	8	7	0.029	0.032	0.019
.	19.01.16-03.24.22-1-119471	146	7	7	2	0	2	524	6	6	0	0	NA	NA	NA	37	39	245	253	354	123	225	176	3	3	13	0.012	0.012	0.037
.	19.01.16-03.24.29-1-119474	32	1	1	0	0	0	0	0	0	0	0	NA	NA	NA	17	11	238	237	349	0	0	0	0	0	1	0	0	0.003
.	19.01.16-03.24.31-1-119475	298	74	74	19	0	14	583	66	66	0	0	NA	NA	NA	78	101	263	268	383	138	239	206	113	41	65	0.43	0.153	0.17
.	19.01.16-03.24.31-1-119476	65	5	5	1	0	1	505	4	4	0	0	NA	NA	NA	18	21	241	241	352	120	211	174	7	0	8	0.029	0	0.023
.	19.01.16-03.24.33-1-119477	117	7	7	4	0	3	521	6	6	0	0	NA	NA	NA	39	40	251	245	357	126	215	180	10	1	6	0.04	0.004	0.017
.	19.01.16-03.24.33-1-119478	95	6	6	2	0	2	512	5	5	0	0	NA	NA	NA	30	28	244	246	351	120	217	175	6	13	3	0.025	0.053	0.009
.	19.01.16-03.24.39-1-119486	65	2	2	1	0	1	508	1	1	0	0	NA	NA	NA	13	20	244	242	347	120	217	171	0	8	1	0	0.033	0.003
.	19.01.16-03.24.43-1-119487	158	17	17	3	0	3	530	16	16	0	0	NA	NA	NA	40	47	249	252	359	125	225	180	15	11	29	0.06	0.044	0.081
.	19.01.16-03.24.44-1-119488	89	3	3	0	0	0	509	2	2	0	0	NA	NA	NA	29	31	245	242	357	121	212	176	0	7	0	0	0.029	0
.	19.01.16-03.24.47-1-119489	32	1	1	0	0	0	0	0	0	0	0	NA	NA	NA	5	9	237	236	349	0	0	0	0	0	0	0	0	0
.	19.01.16-03.24.50-1-119490	114	11	11	3	0	2	526	9	9	0	0	NA	NA	NA	33	43	245	252	359	123	224	179	3	13	18	0.012	0.052	0.05
.	19.01.16-03.24.51-1-119491	201	21	21	6	0	5	538	19	19	0	0	NA	NA	NA	65	63	251	264	361	127	232	179	42	13	24	0.167	0.049	0.066
.	19.01.16-03.24.51-1-119492	177	19	19	6	0	5	536	17	17	0	0	NA	NA	NA	48	47	255	243	362	134	216	186	22	0	31	0.086	0	0.086
.	19.01.16-03.24.53-1-119493	151	9	9	2	0	2	525	7	7	0	0	NA	NA	NA	51	38	248	246	357	126	221	178	17	8	14	0.069	0.033	0.039
.	19.01.16-03.25.00-1-119511	114	10	10	4	0	4	517	9	9	0	0	NA	NA	NA	45	36	246	242	361	125	213	179	13	8	10	0.053	0.033	0.028
.	19.01.16-03.25.14-1-119520	64	2	2	1	0	1	516	1	1	0	0	NA	NA	NA	22	27	241	244	355	122	219	175	3	0	2	0.012	0	0.006
.	19.01.16-03.25.14-1-119521	69	3	3	0	0	0	503	1	1	0	0	NA	NA	NA	25	19	237	245	350	116	214	173	5	0	5	0.021	0	0.014
.	19.01.16-03.25.16-1-119528	146	8	8	0	0	0	528	7	7	0	0	NA	NA	NA	45	44	248	255	354	126	226	176	7	8	3	0.028	0.031	0.008
.	19.01.16-03.25.21-1-119530	60	2	2	0	0	0	505	1	1	0	0	NA	NA	NA	21	22	242	243	350	120	215	170	0	1	3	0	0.004	0.009
.	19.01.16-03.25.23-1-119534	121	11	11	7	0	6	531	10	10	0	0	NA	NA	NA	36	46	251	246	362	127	219	185	32	1	5	0.127	0.004	0.014
.	19.01.16-03.25.24-1-119535	238	32	32	12	0	9	557	30	30	0	0	NA	NA	NA	60	81	261	260	373	138	226	193	53	17	45	0.203	0.065	0.121
.	19.01.16-03.25.27-1-119537	415	59	59	13	0	8	581	57	57	0	0	NA	NA	NA	121	100	259	271	383	138	239	204	69	45	59	0.266	0.166	0.154
.	19.01.16-03.25.29-1-119538	96	5	5	1	0	1	514	4	4	0	0	NA	NA	NA	21	31	244	244	356	120	218	176	1	0	16	0.004	0	0.045
.	19.01.16-03.25.29-1-119539	100	7	7	1	0	0	517	6	6	0	0	NA	NA	NA	29	36	252	242	355	125	216	176	4	7	6	0.016	0.029	0.017
.	19.01.16-03.25.33-1-119540	183	15	15	4	0	4	537	12	12	0	0	NA	NA	NA	60	54	251	251	365	125	225	187	12	12	23	0.048	0.048	0.063
.	19.01.16-03.25.40-1-119541	93	6	6	1	0	1	512	5	5	0	0	NA	NA	NA	37	29	244	245	353	121	217	174	4	9	3	0.016	0.037	0.008
.	19.01.16-03.25.44-1-119542	198	12	12	3	0	3	543	11	11	0	0	NA	NA	NA	61	60	256	253	364	133	223	187	16	16	1	0.062	0.063	0.003
.	19.01.16-03.25.50-1-119543	34	1	1	0	0	0	0	0	0	0	0	NA	NA	NA	11	11	242	238	344	0	0	0	0	0	0	0	0	0
.	19.01.16-03.25.51-1-119544	62	3	3	0	0	0	499	2	2	0	0	NA	NA	NA	25	21	245	241	348	119	210	170	0	9	0	0	0.037	0
.	19.01.16-03.25.53-1-119545	151	16	16	5	0	5	521	14	14	0	0	NA	NA	NA	37	40	246	245	362	124	217	180	14	28	25	0.057	0.114	0.069
.	19.01.16-03.25.58-1-119561	153	37	37	10	0	9	530	33	33	0	0	NA	NA	NA	35	43	249	247	360	127	221	182	71	21	31	0.285	0.085	0.086
.	19.01.16-03.26.01-1-119562	32	1	1	0	0	0	0	0	0	0	0	NA	NA	NA	9	5	238	239	341	0	0	0	0	0	6	0	0	0.018
.	19.01.16-03.26.04-1-119563	59	2	2	0	0	0	513	1	1	0	0	NA	NA	NA	16	25	242	244	352	121	218	174	0	1	1	0	0.004	0.003
.	19.01.16-03.26.05-1-119564	230	21	21	3	0	3	544	19	19	0	0	NA	NA	NA	59	63	266	253	357	143	223	178	41	11	14	0.154	0.043	0.039
.	19.01.16-03.26.07-1-119567	64	3	3	0	0	0	451	2	2	0	0	NA	NA	NA	14	14	241	241	345	108	194	149	6	0	0	0.025	0	0
.	19.01.16-03.26.10-1-119571	94	15	15	2	0	1	521	12	12	0	0	NA	NA	NA	26	37	249	247	354	126	219	176	10	13	14	0.04	0.053	0.04
.	19.01.16-03.26.13-1-119575	95	10	10	2	0	2	514	9	9	0	0	NA	NA	NA	33	30	243	246	354	122	216	176	0	9	14	0	0.037	0.04
.	19.01.16-03.26.17-1-119585	167	9	9	3	0	2	540	7	7	0	0	NA	NA	NA	61	56	250	259	360	130	228	182	18	11	7	0.072	0.042	0.019
.	19.01.16-03.26.18-1-119586	114	12	12	1	0	1	526	10	10	0	0	NA	NA	NA	43	42	246	250	359	121	225	180	22	11	14	0.089	0.044	0.039
.	19.01.16-03.26.26-1-119591	120	6	6	2	0	2	520	5	5	0	0	NA	NA	NA	35	34	244	248	355	123	220	177	3	7	5	0.012	0.028	0.014
.	19.01.16-03.26.34-1-119592	184	10	10	3	0	2	529	8	8	0	0	NA	NA	NA	60	47	252	253	355	128	225	176	11	13	15	0.044	0.051	0.042
.	19.01.16-03.26.34-1-119593	36	1	1	0	0	0	0	0	0	0	0	NA	NA	NA	12	9	238	239	345	0	0	0	0	0	0	0	0	0
[truncated: 1 more rows]
