# Supplementary material for: Modelling targeted rabies vaccination strategies for a domestic dog population with heterogeneous roaming patterns
Source: PLoS Negl Trop Dis. 2019 Jul 8;13(7):e0007582. doi: 10.1371/journal.pntd.0007582 (PMC6638970; doi:10.1371/journal.pntd.0007582)
Supplement: S1 Zip file folder — The files contain a summary for each simulation for its respective scenario. The files are named first with the population structure (FP, ED, RD, SD) and then the specific vaccination strategy used for that scenario. (ZIP) [file pntd.0007582.s002.zip › Supp_Files/FP_E0.5_R0.9_S0.7_all_measuresReport.txt]

scenario	iteration	duration	tot_deaths	rabid_dogs	moved	mov_DK	movInfect	n_vacc	n_cull	detDogs_cull	contDogs_cull	reactCull	preemptVaccCov_dogLevel	reactVaccCov_dogLevel	mean_Rt	non_rabid_dead	born	nb_in_exp_cat	nb_in_roam_cat	nb_stayhome	nb_exp_vacc	nb_roam_vacc	nb_stayhome_vacc	nb_contacting_explorer	nb_contacting_roamer	nb_contacting_stayhome	contact_per_explorer	contact_per_roamer	contact_per_stayhome
.	19.01.16-01.48.00-1-298092	34	1	1	0	0	0	0	0	0	0	0	NA	NA	NA	7	6	237	238	344	0	0	0	1	0	0	0.004	0	0
.	19.01.16-01.48.00-1-298093	583	40	40	15	0	9	728	35	35	0	0	NA	NA	NA	149	181	291	280	423	166	253	309	84	25	58	0.289	0.089	0.137
.	19.01.16-01.48.00-1-298094	33	1	1	0	0	0	0	0	0	0	0	NA	NA	NA	9	10	240	239	344	0	0	0	0	0	1	0	0	0.003
.	19.01.16-01.48.00-1-298095	33	1	1	0	0	0	0	0	0	0	0	NA	NA	NA	7	8	240	238	343	0	0	0	0	0	1	0	0	0.003
.	19.01.16-01.48.00-1-298096	147	6	6	1	0	1	609	5	5	0	0	NA	NA	NA	30	59	255	251	366	131	221	257	12	5	0	0.047	0.02	0
.	19.01.16-01.48.00-1-298097	154	15	15	2	0	2	594	13	13	0	0	NA	NA	NA	41	44	247	249	361	124	221	249	18	5	8	0.073	0.02	0.022
.	19.01.16-01.48.00-1-298098	62	2	2	0	0	0	148	1	1	0	0	NA	NA	NA	15	12	240	241	344	31	59	58	0	5	5	0	0.021	0.015
.	19.01.16-01.48.00-1-298099	58	2	2	0	0	0	349	1	1	0	0	NA	NA	NA	8	15	240	241	347	71	129	149	0	0	3	0	0	0.009
.	19.01.16-01.48.04-1-298100	66	4	4	0	0	0	584	3	3	0	0	NA	NA	NA	27	34	247	249	351	123	221	240	0	4	4	0	0.016	0.011
.	19.01.16-01.48.05-1-298101	120	18	18	5	0	5	581	17	17	0	0	NA	NA	NA	35	28	245	242	354	124	214	243	12	20	10	0.049	0.083	0.028
.	19.01.16-01.48.05-1-298102	94	9	9	1	0	1	580	8	8	0	0	NA	NA	NA	32	29	244	246	352	118	217	245	13	8	8	0.053	0.033	0.023
.	19.01.16-01.48.10-1-298108	90	7	7	3	0	2	588	5	5	0	0	NA	NA	NA	33	38	245	246	360	123	219	246	1	3	17	0.004	0.012	0.047
.	19.01.16-01.48.13-1-298115	123	6	6	2	0	1	584	5	5	0	0	NA	NA	NA	45	34	249	249	349	122	223	239	13	6	3	0.052	0.024	0.009
.	19.01.16-01.48.19-1-298121	170	23	23	7	0	6	594	22	22	0	0	NA	NA	NA	49	52	247	259	359	121	229	244	43	25	24	0.174	0.097	0.067
.	19.01.16-01.48.19-1-298122	64	2	2	0	0	0	572	1	1	0	0	NA	NA	NA	35	29	244	246	352	116	218	238	2	0	4	0.008	0	0.011
.	19.01.16-01.48.37-1-298139	306	21	21	4	0	3	646	16	16	0	0	NA	NA	NA	101	99	260	266	386	138	238	270	53	17	17	0.204	0.064	0.044
.	19.01.16-01.48.37-1-298155	155	8	8	4	0	2	593	7	7	0	0	NA	NA	NA	43	45	249	250	359	124	221	248	9	16	9	0.036	0.064	0.025
.	19.01.16-01.48.38-1-298156	122	7	7	1	0	1	598	6	6	0	0	NA	NA	NA	37	44	251	248	358	125	221	252	3	12	10	0.012	0.048	0.028
.	19.01.16-01.48.38-1-298157	123	12	12	2	0	2	591	10	10	0	0	NA	NA	NA	39	39	249	247	356	125	220	246	7	14	20	0.028	0.057	0.056
.	19.01.16-01.48.45-1-298158	94	3	3	0	0	0	568	1	1	0	0	NA	NA	NA	28	19	240	242	350	119	212	237	0	3	1	0	0.012	0.003
.	19.01.16-01.48.47-1-298160	170	19	19	6	0	5	589	17	17	0	0	NA	NA	NA	43	37	248	249	353	126	221	242	62	12	15	0.25	0.048	0.042
.	19.01.16-01.48.54-1-298161	124	7	7	3	0	3	587	5	5	0	0	NA	NA	NA	31	39	249	246	357	125	216	246	1	11	6	0.004	0.045	0.017
.	19.01.16-01.48.55-1-298165	267	24	24	5	0	4	633	21	21	0	0	NA	NA	NA	96	84	260	257	380	139	229	265	47	23	21	0.181	0.089	0.055
.	19.01.16-01.48.56-1-298166	112	7	7	3	0	1	593	5	5	0	0	NA	NA	NA	42	44	252	248	357	123	224	246	9	8	13	0.036	0.032	0.036
.	19.01.16-01.48.58-1-298167	122	5	5	2	0	2	589	4	4	0	0	NA	NA	NA	48	41	253	247	354	128	220	241	20	2	6	0.079	0.008	0.017
.	19.01.16-01.49.09-1-298172	62	3	3	1	0	1	565	2	2	0	0	NA	NA	NA	31	23	244	240	352	121	210	234	0	0	13	0	0	0.037
.	19.01.16-01.49.10-1-298174	33	1	1	0	0	0	0	0	0	0	0	NA	NA	NA	11	10	238	239	346	0	0	0	0	0	0	0	0	0
.	19.01.16-01.49.11-1-298175	63	2	2	0	0	0	573	1	1	0	0	NA	NA	NA	24	22	239	242	354	116	213	244	0	0	6	0	0	0.017
.	19.01.16-01.49.11-1-298177	120	8	8	3	0	2	593	6	6	0	0	NA	NA	NA	43	37	250	247	353	127	221	245	20	2	13	0.08	0.008	0.037
.	19.01.16-01.49.11-1-298179	117	4	4	1	0	0	601	3	3	0	0	NA	NA	NA	23	46	249	248	362	127	221	253	1	2	11	0.004	0.008	0.03
.	19.01.16-01.49.14-1-298183	116	6	6	4	0	2	579	4	4	0	0	NA	NA	NA	46	34	243	246	358	119	216	244	0	11	7	0	0.045	0.02
.	19.01.16-01.49.14-1-298184	123	18	18	7	0	5	594	16	16	0	0	NA	NA	NA	50	49	250	248	364	125	216	253	16	33	5	0.064	0.133	0.014
.	19.01.16-01.49.15-1-298186	175	15	15	6	0	2	622	13	13	0	0	NA	NA	NA	42	74	258	256	373	131	230	261	23	11	21	0.089	0.043	0.056
.	19.01.16-01.49.22-1-298190	33	1	1	0	0	0	0	0	0	0	0	NA	NA	NA	12	8	238	240	343	0	0	0	2	0	0	0.008	0	0
.	19.01.16-01.49.23-1-298192	67	3	3	0	0	0	582	2	2	0	0	NA	NA	NA	25	33	245	244	357	120	217	245	8	0	0	0.033	0	0
.	19.01.16-01.49.24-1-298193	295	55	55	15	0	12	631	53	53	0	0	NA	NA	NA	84	83	261	263	372	137	234	260	111	43	48	0.425	0.163	0.129
.	19.01.16-01.49.25-1-298196	150	21	21	9	0	7	591	19	19	0	0	NA	NA	NA	48	45	249	254	355	124	226	241	41	20	27	0.165	0.079	0.076
.	19.01.16-01.49.28-1-298197	58	2	2	0	0	0	353	1	1	0	0	NA	NA	NA	19	12	241	238	346	73	133	147	1	0	0	0.004	0	0
.	19.01.16-01.49.29-1-298198	139	16	16	1	0	1	606	15	15	0	0	NA	NA	NA	37	54	258	249	360	132	224	250	10	17	15	0.039	0.068	0.042
.	19.01.16-01.49.33-1-298199	63	3	3	0	0	0	447	2	2	0	0	NA	NA	NA	21	19	243	241	348	97	166	184	2	0	4	0.008	0	0.011
.	19.01.16-01.49.36-1-298200	152	13	13	4	0	4	586	11	11	0	0	NA	NA	NA	62	48	254	245	362	125	211	250	28	6	12	0.11	0.024	0.033
.	19.01.16-01.49.38-1-298201	64	4	4	3	0	3	571	3	3	0	0	NA	NA	NA	27	25	240	242	356	115	210	246	0	5	4	0	0.021	0.011
.	19.01.16-01.49.40-1-298217	141	8	8	2	0	2	584	5	5	0	0	NA	NA	NA	46	44	251	248	358	127	215	242	6	13	8	0.024	0.052	0.022
.	19.01.16-01.49.41-1-298219	70	2	2	1	0	1	581	1	1	0	0	NA	NA	NA	24	34	241	249	357	117	222	242	0	2	5	0	0.008	0.014
.	19.01.16-01.49.44-1-298220	113	6	6	1	0	1	594	5	5	0	0	NA	NA	NA	34	44	243	255	359	121	226	247	13	0	3	0.053	0	0.008
.	19.01.16-01.49.51-1-298221	257	16	16	6	0	4	624	15	15	0	0	NA	NA	NA	69	70	263	252	368	139	227	258	22	13	16	0.084	0.052	0.043
.	19.01.16-01.49.55-1-298225	63	7	7	1	0	1	576	6	6	0	0	NA	NA	NA	28	28	247	244	350	121	216	239	3	2	13	0.012	0.008	0.037
.	19.01.16-01.49.58-1-298226	90	7	7	1	0	1	593	5	5	0	0	NA	NA	NA	32	39	242	250	360	121	223	249	15	0	2	0.062	0	0.006
.	19.01.16-01.49.58-1-298227	150	7	7	2	0	1	601	6	6	0	0	NA	NA	NA	57	55	253	247	368	128	218	255	12	0	10	0.047	0	0.027
.	19.01.16-01.49.59-1-298228	173	34	34	11	0	9	608	30	30	0	0	NA	NA	NA	52	58	253	256	362	128	229	251	49	39	23	0.194	0.152	0.064
.	19.01.16-01.49.59-1-298229	64	4	4	0	0	0	573	3	3	0	0	NA	NA	NA	27	29	247	240	355	121	209	243	0	1	12	0	0.004	0.034
.	19.01.16-01.49.59-1-298230	88	3	3	0	0	0	586	2	2	0	0	NA	NA	NA	26	31	246	247	351	124	220	242	5	0	3	0.02	0	0.009
.	19.01.16-01.50.17-1-298252	180	13	13	1	0	1	614	11	11	0	0	NA	NA	NA	60	69	253	256	373	128	226	260	24	13	3	0.095	0.051	0.008
.	19.01.16-01.50.18-1-298253	268	42	42	14	0	9	629	38	38	0	0	NA	NA	NA	62	84	266	255	376	140	223	266	85	29	29	0.32	0.114	0.077
.	19.01.16-01.50.21-1-298254	56	2	2	1	0	1	49	1	1	0	0	NA	NA	NA	31	19	239	245	348	13	16	20	0	0	2	0	0	0.006
.	19.01.16-01.50.26-1-298262	35	1	1	0	0	0	0	0	0	0	0	NA	NA	NA	8	7	237	237	346	0	0	0	1	0	0	0.004	0	0
.	19.01.16-01.50.26-1-298263	152	20	20	5	0	5	588	19	19	0	0	NA	NA	NA	48	46	255	242	362	128	212	248	19	14	36	0.075	0.058	0.099
.	19.01.16-01.50.27-1-298264	92	6	6	1	0	1	579	5	5	0	0	NA	NA	NA	29	32	244	244	357	117	218	244	23	0	9	0.094	0	0.025
.	19.01.16-01.50.28-1-298265	120	13	13	1	0	1	583	11	11	0	0	NA	NA	NA	38	32	246	246	353	123	219	241	8	11	7	0.033	0.045	0.02
.	19.01.16-01.50.37-1-298266	30	1	1	0	0	0	0	0	0	0	0	NA	NA	NA	11	9	240	240	342	0	0	0	0	0	1	0	0	0.003
.	19.01.16-01.50.38-1-298282	91	5	5	3	0	3	584	4	4	0	0	NA	NA	NA	33	37	244	243	363	120	214	250	15	7	0	0.061	0.029	0
.	19.01.16-01.50.39-1-298283	88	4	4	0	0	0	570	3	3	0	0	NA	NA	NA	31	22	242	240	353	117	209	244	3	0	9	0.012	0	0.025
.	19.01.16-01.50.42-1-298284	60	2	2	1	0	1	576	1	1	0	0	NA	NA	NA	18	20	242	239	352	120	213	243	12	0	0	0.05	0	0
.	19.01.16-01.50.45-1-298285	59	3	3	2	0	0	579	2	2	0	0	NA	NA	NA	20	29	243	249	350	119	218	242	4	6	5	0.016	0.024	0.014
.	19.01.16-01.50.52-1-298286	117	7	7	3	0	3	594	6	6	0	0	NA	NA	NA	37	45	246	252	360	124	221	249	17	2	9	0.069	0.008	0.025
.	19.01.16-01.50.57-1-298291	268	21	21	4	0	4	619	17	17	0	0	NA	NA	NA	73	73	256	260	370	132	229	258	33	10	25	0.129	0.038	0.068
.	19.01.16-01.50.57-1-298292	91	3	3	0	0	0	588	2	2	0	0	NA	NA	NA	27	40	252	247	354	129	219	240	2	3	5	0.008	0.012	0.014
.	19.01.16-01.50.58-1-298293	116	6	6	4	0	3	584	5	5	0	0	NA	NA	NA	43	38	245	247	359	120	220	244	3	10	10	0.012	0.04	0.028
.	19.01.16-01.50.58-1-298294	87	7	7	2	0	2	573	6	6	0	0	NA	NA	NA	30	27	242	245	353	118	211	244	18	1	0	0.074	0.004	0
.	19.01.16-01.51.00-1-298295	92	5	5	1	0	1	571	4	4	0	0	NA	NA	NA	28	22	244	243	348	119	213	239	2	6	5	0.008	0.025	0.014
.	19.01.16-01.51.02-1-298296	149	12	12	3	0	2	596	11	11	0	0	NA	NA	NA	43	50	249	255	359	126	224	246	13	3	16	0.052	0.012	0.045
.	19.01.16-01.51.08-1-298300	117	21	21	3	0	2	594	17	17	0	0	NA	NA	NA	36	41	245	251	358	122	221	251	48	22	11	0.196	0.088	0.031
.	19.01.16-01.51.11-1-298304	61	3	3	0	0	0	197	1	1	0	0	NA	NA	NA	17	19	243	242	347	41	77	79	4	2	0	0.016	0.008	0
.	19.01.16-01.51.13-1-298307	36	1	1	0	0	0	0	0	0	0	0	NA	NA	NA	13	10	237	239	347	0	0	0	0	0	1	0	0	0.003
.	19.01.16-01.51.14-1-298308	30	1	1	0	0	0	0	0	0	0	0	NA	NA	NA	0	12	239	242	344	0	0	0	0	0	0	0	0	0
.	19.01.16-01.51.14-1-298309	33	1	1	0	0	0	0	0	0	0	0	NA	NA	NA	7	6	238	238	343	0	0	0	0	0	2	0	0	0.006
.	19.01.16-01.51.14-1-298310	121	10	10	1	0	1	587	8	8	0	0	NA	NA	NA	36	37	244	249	357	121	219	247	5	9	14	0.02	0.036	0.039
.	19.01.16-01.51.16-1-298313	204	13	13	2	0	0	611	11	11	0	0	NA	NA	NA	59	61	257	254	363	135	226	250	25	3	26	0.097	0.012	0.072
.	19.01.16-01.51.16-1-298315	95	9	9	4	0	3	579	6	6	0	0	NA	NA	NA	27	24	241	243	353	120	214	245	17	6	7	0.071	0.025	0.02
.	19.01.16-01.51.16-1-298316	36	1	1	1	0	1	0	0	0	0	0	NA	NA	NA	12	10	240	239	344	0	0	0	0	0	2	0	0	0.006
.	19.01.16-01.51.19-1-298319	267	33	33	10	0	9	634	31	31	0	0	NA	NA	NA	88	96	258	265	386	132	237	265	65	23	36	0.252	0.087	0.093
.	19.01.16-01.51.20-1-298320	121	11	11	4	0	2	588	9	9	0	0	NA	NA	NA	30	43	247	245	364	120	219	249	19	6	3	0.077	0.024	0.008
.	19.01.16-01.51.22-1-298322	261	27	27	8	0	6	637	26	26	0	0	NA	NA	NA	76	87	252	268	380	132	238	267	71	32	24	0.282	0.119	0.063
.	19.01.16-01.51.35-1-298326	114	9	9	1	0	1	592	6	6	0	0	NA	NA	NA	35	43	248	247	361	128	219	245	9	10	9	0.036	0.04	0.025
.	19.01.16-01.51.38-1-298327	64	3	3	2	0	2	572	2	2	0	0	NA	NA	NA	28	27	245	241	354	118	211	243	0	5	4	0	0.021	0.011
.	19.01.16-01.51.42-1-298343	97	6	6	0	0	0	576	4	4	0	0	NA	NA	NA	34	31	244	248	352	118	216	242	2	4	5	0.008	0.016	0.014
.	19.01.16-01.51.48-1-298344	150	21	21	3	0	3	578	17	17	0	0	NA	NA	NA	44	33	246	247	353	120	217	241	38	23	7	0.154	0.093	0.02
.	19.01.16-01.51.48-1-298345	37	1	1	1	0	1	0	0	0	0	0	NA	NA	NA	10	11	237	241	346	0	0	0	0	0	0	0	0	0
.	19.01.16-01.51.49-1-298346	187	27	27	7	0	4	594	26	26	0	0	NA	NA	NA	55	51	249	251	364	123	220	251	52	11	45	0.209	0.044	0.124
.	19.01.16-01.51.50-1-298347	123	5	5	0	0	0	596	4	4	0	0	NA	NA	NA	36	39	252	245	355	130	220	246	5	0	6	0.02	0	0.017
.	19.01.16-01.51.51-1-298348	156	6	6	1	0	1	603	5	5	0	0	NA	NA	NA	51	55	253	258	357	130	226	247	9	7	5	0.036	0.027	0.014
.	19.01.16-01.51.54-1-298349	153	10	10	4	0	4	606	9	9	0	0	NA	NA	NA	60	58	259	248	364	133	221	252	31	6	5	0.12	0.024	0.014
.	19.01.16-01.51.57-1-298353	61	2	2	1	0	1	574	1	1	0	0	NA	NA	NA	19	25	243	242	353	120	213	241	0	8	1	0	0.033	0.003
.	19.01.16-01.52.05-1-298354	37	1	1	0	0	0	0	0	0	0	0	NA	NA	NA	10	10	239	240	344	0	0	0	0	0	4	0	0	0.012
.	19.01.16-01.52.08-1-298358	68	6	6	0	0	0	582	4	4	0	0	NA	NA	NA	22	31	244	245	355	119	216	247	0	0	14	0	0	0.039
.	19.01.16-01.52.08-1-298359	143	6	6	0	0	0	589	5	5	0	0	NA	NA	NA	35	32	242	248	355	121	220	248	9	12	4	0.037	0.048	0.011
.	19.01.16-01.52.09-1-298361	128	19	19	6	0	4	593	17	17	0	0	NA	NA	NA	39	47	252	244	364	128	213	252	34	25	5	0.135	0.102	0.014
.	19.01.16-01.52.12-1-298366	62	2	2	2	0	2	566	1	1	0	0	NA	NA	NA	30	14	240	238	349	118	210	238	0	0	5	0	0	0.014
.	19.01.16-01.52.13-1-298368	85	3	3	1	0	1	581	2	2	0	0	NA	NA	NA	33	32	247	242	356	126	214	241	10	0	0	0.04	0	0
.	19.01.16-01.52.13-1-298369	114	4	4	1	0	0	586	3	3	0	0	NA	NA	NA	42	39	247	247	358	122	221	243	14	0	4	0.057	0	0.011
.	19.01.16-01.52.20-1-298378	129	10	10	3	0	3	597	8	8	0	0	NA	NA	NA	41	50	250	251	362	125	222	250	26	7	16	0.104	0.028	0.044
.	19.01.16-01.52.23-1-298381	58	2	2	1	0	1	0	1	1	0	0	NA	NA	NA	10	12	242	239	344	0	0	0	2	1	0	0.008	0.004	0
.	19.01.16-01.52.24-1-298382	32	1	1	0	0	0	0	0	0	0	0	NA	NA	NA	9	10	241	238	344	0	0	0	2	0	0	0.008	0	0
.	19.01.16-01.52.26-1-298388	91	6	6	2	0	1	577	5	5	0	0	NA	NA	NA	42	31	245	249	350	122	214	241	5	4	8	0.02	0.016	0.023
.	19.01.16-01.52.26-1-298389	89	5	5	2	0	2	581	4	4	0	0	NA	NA	NA	33	33	243	250	353	119	220	242	12	4	4	0.049	0.016	0.011
.	19.01.16-01.52.26-1-298390	37	1	1	0	0	0	0	0	0	0	0	NA	NA	NA	12	15	237	242	349	0	0	0	0	0	1	0	0	0.003
.	19.01.16-01.52.27-1-298391	93	4	4	1	0	0	576	3	3	0	0	NA	NA	NA	24	27	245	242	353	122	210	244	0	4	2	0	0.017	0.006
.	19.01.16-01.52.28-1-298392	65	6	6	1	0	1	574	5	5	0	0	NA	NA	NA	27	22	240	239	356	117	211	246	15	2	0	0.062	0.008	0
.	19.01.16-01.52.29-1-298393	179	11	11	7	0	5	620	10	10	0	0	NA	NA	NA	56	61	252	255	367	134	229	257	10	14	10	0.04	0.055	0.027
.	19.01.16-01.52.30-1-298394	120	11	11	0	0	0	591	9	9	0	0	NA	NA	NA	37	40	250	244	359	125	216	250	14	13	6	0.056	0.053	0.017
.	19.01.16-01.52.36-1-298396	153	8	8	3	0	2	595	6	6	0	0	NA	NA	NA	53	45	247	251	360	125	222	248	10	3	16	0.04	0.012	0.044
.	19.01.16-01.52.40-1-298412	149	14	14	2	0	1	596	11	11	0	0	NA	NA	NA	52	48	249	252	360	125	220	251	31	5	10	0.124	0.02	0.028
.	19.01.16-01.52.41-1-298413	92	6	6	1	0	1	584	5	5	0	0	NA	NA	NA	31	32	244	245	356	121	219	244	2	5	5	0.008	0.02	0.014
.	19.01.16-01.52.41-1-298414	94	9	9	2	0	2	575	7	7	0	0	NA	NA	NA	32	31	248	239	357	120	210	245	14	2	6	0.056	0.008	0.017
.	19.01.16-01.52.43-1-298415	33	1	1	0	0	0	0	0	0	0	0	NA	NA	NA	4	4	238	237	342	0	0	0	0	0	0	0	0	0
.	19.01.16-01.52.45-1-298416	118	11	11	1	0	1	582	10	10	0	0	NA	NA	NA	35	29	242	245	355	120	219	243	13	4	21	0.054	0.016	0.059
.	19.01.16-01.52.45-1-298417	118	4	4	2	0	2	584	2	2	0	0	NA	NA	NA	52	36	248	247	354	124	216	244	4	2	5	0.016	0.008	0.014
.	19.01.16-01.52.49-1-298418	88	6	6	1	0	1	571	4	4	0	0	NA	NA	NA	31	16	241	240	348	119	210	242	12	1	3	0.05	0.004	0.009
.	19.01.16-01.52.53-1-298419	113	20	20	5	0	4	587	18	18	0	0	NA	NA	NA	40	37	245	250	355	124	220	243	22	13	6	0.09	0.052	0.017
.	19.01.16-01.52.54-1-298420	146	11	11	3	0	3	619	10	10	0	0	NA	NA	NA	40	65	248	250	380	125	226	268	30	5	13	0.121	0.02	0.034
.	19.01.16-01.52.55-1-298424	154	23	23	4	0	4	596	22	22	0	0	NA	NA	NA	42	45	252	252	354	128	222	246	28	22	12	0.111	0.087	0.034
.	19.01.16-01.52.58-1-298425	90	5	5	2	0	2	577	4	4	0	0	NA	NA	NA	32	30	245	245	353	121	217	239	0	10	4	0	0.041	0.011
.	19.01.16-01.52.59-1-298426	157	37	37	9	0	7	598	35	35	0	0	NA	NA	NA	52	51	256	247	361	128	220	250	47	23	53	0.184	0.093	0.147
.	19.01.16-01.53.04-1-298427	63	2	2	0	0	0	574	1	1	0	0	NA	NA	NA	28	21	239	246	349	118	217	239	8	3	0	0.033	0.012	0
.	19.01.16-01.53.05-1-298428	97	9	9	1	0	1	588	7	7	0	0	NA	NA	NA	43	41	247	251	356	121	223	244	14	5	10	0.057	0.02	0.028
.	19.01.16-01.53.05-1-298429	92	3	3	0	0	0	579	2	2	0	0	NA	NA	NA	33	33	247	249	350	123	219	237	0	3	6	0	0.012	0.017
.	19.01.16-01.53.12-1-298438	33	1	1	0	0	0	0	0	0	0	0	NA	NA	NA	12	14	242	237	348	0	0	0	0	0	2	0	0	0.006
.	19.01.16-01.53.17-1-298443	114	9	9	3	0	3	596	7	7	0	0	NA	NA	NA	32	41	245	249	360	124	222	250	11	3	15	0.045	0.012	0.042
.	19.01.16-01.53.22-1-298445	36	1	1	0	0	0	0	0	0	0	0	NA	NA	NA	9	11	239	243	342	0	0	0	0	0	0	0	0	0
.	19.01.16-01.53.22-1-298446	32	1	1	0	0	0	0	0	0	0	0	NA	NA	NA	10	13	237	242	347	0	0	0	0	0	0	0	0	0
.	19.01.16-01.53.24-1-298450	99	4	4	2	0	2	582	3	3	0	0	NA	NA	NA	25	33	244	248	354	121	219	242	1	0	9	0.004	0	0.025
.	19.01.16-01.53.25-1-298451	258	39	39	12	0	7	622	33	33	0	0	NA	NA	NA	69	78	263	254	374	133	229	260	80	20	45	0.304	0.079	0.12
.	19.01.16-01.53.25-1-298452	93	11	11	5	0	5	580	8	8	0	0	NA	NA	NA	44	36	247	247	355	124	215	241	7	22	0	0.028	0.089	0
.	19.01.16-01.53.25-1-298453	149	16	16	0	0	0	571	15	15	0	0	NA	NA	NA	53	33	240	247	359	115	213	243	17	9	9	0.071	0.036	0.025
.	19.01.16-01.53.26-1-298455	320	30	30	4	0	4	635	28	28	0	0	NA	NA	NA	96	87	260	264	376	137	235	263	51	17	20	0.196	0.064	0.053
.	19.01.16-01.53.42-1-298471	60	2	2	0	0	0	573	1	1	0	0	NA	NA	NA	23	23	240	249	347	118	219	236	0	5	2	0	0.02	0.006
.	19.01.16-01.53.45-1-298472	147	9	9	3	0	2	590	8	8	0	0	NA	NA	NA	37	36	245	251	353	126	222	242	16	8	7	0.065	0.032	0.02
.	19.01.16-01.53.48-1-298474	83	3	3	0	0	0	573	2	2	0	0	NA	NA	NA	23	21	245	242	347	120	216	237	3	0	1	0.012	0	0.003
.	19.01.16-01.53.51-1-298475	175	12	12	3	0	1	612	11	11	0	0	NA	NA	NA	52	60	247	255	371	126	227	259	8	10	14	0.032	0.039	0.038
.	19.01.16-01.53.54-1-298476	120	4	4	3	0	3	598	3	3	0	0	NA	NA	NA	35	45	241	255	362	119	225	254	4	10	1	0.017	0.039	0.003
.	19.01.16-01.53.59-1-298480	120	16	16	3	0	2	584	14	14	0	0	NA	NA	NA	39	39	248	248	356	123	219	242	24	17	18	0.097	0.069	0.051
.	19.01.16-01.54.01-1-298481	151	14	14	5	0	5	585	12	12	0	0	NA	NA	NA	48	40	249	248	356	124	217	244	20	21	4	0.08	0.085	0.011
.	19.01.16-01.54.05-1-298482	94	11	11	4	0	2	575	10	10	0	0	NA	NA	NA	29	20	240	240	353	120	213	242	7	16	7	0.029	0.067	0.02
.	19.01.16-01.54.05-1-298483	63	2	2	1	0	1	501	1	1	0	0	NA	NA	NA	18	15	238	244	346	103	187	211	0	2	2	0	0.008	0.006
.	19.01.16-01.54.09-1-298488	115	6	6	1	0	0	601	5	5	0	0	NA	NA	NA	30	47	254	252	354	128	224	249	7	8	4	0.028	0.032	0.011
.	19.01.16-01.54.12-1-298492	34	1	1	0	0	0	0	0	0	0	0	NA	NA	NA	12	8	237	238	346	0	0	0	1	0	0	0.004	0	0
.	19.01.16-01.54.14-1-298495	90	3	3	0	0	0	574	2	2	0	0	NA	NA	NA	29	28	243	244	354	120	211	243	0	4	0	0	0.016	0
.	19.01.16-01.54.15-1-298497	168	9	9	2	0	1	587	7	7	0	0	NA	NA	NA	47	37	247	247	356	121	219	247	17	0	18	0.069	0	0.051
.	19.01.16-01.54.16-1-298499	66	3	3	1	0	1	580	2	2	0	0	NA	NA	NA	28	30	240	246	357	118	219	243	3	0	3	0.012	0	0.008
.	19.01.16-01.54.23-1-298507	147	11	11	2	0	2	595	10	10	0	0	NA	NA	NA	45	44	245	249	363	125	220	250	9	18	4	0.037	0.072	0.011
.	19.01.16-01.54.24-1-298509	33	1	1	0	0	0	0	0	0	0	0	NA	NA	NA	5	7	239	237	344	0	0	0	0	0	1	0	0	0.003
.	19.01.16-01.54.25-1-298510	117	4	4	1	0	0	580	2	2	0	0	NA	NA	NA	31	26	243	243	353	122	215	243	13	0	4	0.053	0	0.011
.	19.01.16-01.54.26-1-298515	66	2	2	0	0	0	568	1	1	0	0	NA	NA	NA	19	16	240	243	346	118	215	235	4	0	0	0.017	0	0
.	19.01.16-01.54.26-1-298516	151	7	7	6	0	3	597	5	5	0	0	NA	NA	NA	50	50	249	253	361	123	224	250	17	5	4	0.068	0.02	0.011
.	19.01.16-01.54.27-1-298517	175	15	15	2	0	2	609	14	14	0	0	NA	NA	NA	52	60	261	258	354	133	232	244	27	2	10	0.103	0.008	0.028
.	19.01.16-01.54.27-1-298518	93	12	12	2	0	2	578	9	9	0	0	NA	NA	NA	29	25	245	243	350	123	216	239	19	9	5	0.078	0.037	0.014
.	19.01.16-01.54.28-1-298519	95	8	8	0	0	0	578	6	6	0	0	NA	NA	NA	19	19	241	240	351	121	214	243	7	1	11	0.029	0.004	0.031
.	19.01.16-01.54.35-1-298520	90	4	4	0	0	0	575	3	3	0	0	NA	NA	NA	20	26	250	243	346	122	216	237	3	7	3	0.012	0.029	0.009
.	19.01.16-01.54.37-1-298521	117	4	4	0	0	0	587	3	3	0	0	NA	NA	NA	38	36	249	242	358	123	216	248	1	4	3	0.004	0.017	0.008
.	19.01.16-01.54.38-1-298537	117	10	10	4	0	4	588	9	9	0	0	NA	NA	NA	49	46	247	247	365	121	215	252	11	8	13	0.045	0.032	0.036
.	19.01.16-01.54.44-1-298539	146	12	12	4	0	4	585	10	10	0	0	NA	NA	NA	41	38	248	246	357	125	213	247	6	13	8	0.024	0.053	0.022
.	19.01.16-01.54.44-1-298540	62	2	2	1	0	1	576	1	1	0	0	NA	NA	NA	29	25	242	242	354	120	212	244	9	0	0	0.037	0	0
.	19.01.16-01.54.44-1-298541	83	4	4	1	0	1	578	2	2	0	0	NA	NA	NA	34	29	244	251	347	121	224	233	3	0	11	0.012	0	0.032
.	19.01.16-01.54.47-1-298542	276	59	59	13	0	12	639	54	54	0	0	NA	NA	NA	62	91	265	261	378	138	235	266	100	50	43	0.377	0.192	0.114
.	19.01.16-01.54.51-1-298543	85	7	7	4	0	2	577	6	6	0	0	NA	NA	NA	42	35	246	245	357	119	217	241	13	0	10	0.053	0	0.028
.	19.01.16-01.54.52-1-298544	119	8	8	1	0	1	588	7	7	0	0	NA	NA	NA	40	38	246	250	355	122	219	247	36	0	5	0.146	0	0.014
.	19.01.16-01.54.53-1-298545	34	1	1	0	0	0	0	0	0	0	0	NA	NA	NA	9	9	239	236	347	0	0	0	0	0	0	0	0	0
.	19.01.16-01.54.55-1-298549	34	1	1	0	0	0	0	0	0	0	0	NA	NA	NA	7	13	241	240	345	0	0	0	0	0	0	0	0	0
.	19.01.16-01.54.56-1-298550	114	8	8	1	0	1	578	7	7	0	0	NA	NA	NA	29	22	243	243	349	121	217	240	8	11	5	0.033	0.045	0.014
.	19.01.16-01.54.57-1-298551	60	2	2	0	0	0	571	1	1	0	0	NA	NA	NA	25	17	244	242	344	121	214	236	0	4	4	0	0.017	0.012
.	19.01.16-01.54.57-1-298552	91	5	5	2	0	1	576	4	4	0	0	NA	NA	NA	25	24	247	241	349	125	215	236	11	0	6	0.045	0	0.017
.	19.01.16-01.54.57-1-298553	90	3	3	0	0	0	587	2	2	0	0	NA	NA	NA	30	37	248	247	355	124	219	244	9	0	0	0.036	0	0
.	19.01.16-01.55.07-1-298557	94	4	4	2	0	2	587	3	3	0	0	NA	NA	NA	38	41	245	251	358	120	218	249	3	7	2	0.012	0.028	0.006
.	19.01.16-01.55.08-1-298559	170	8	8	2	0	2	612	7	7	0	0	NA	NA	NA	41	62	262	256	357	135	229	248	31	2	8	0.118	0.008	0.022
.	19.01.16-01.55.08-1-298560	69	2	2	0	0	0	573	1	1	0	0	NA	NA	NA	29	25	244	244	350	123	213	237	0	2	1	0	0.008	0.003
.	19.01.16-01.55.11-1-298564	34	1	1	0	0	0	0	0	0	0	0	NA	NA	NA	11	7	238	237	345	0	0	0	0	0	0	0	0	0
.	19.01.16-01.55.11-1-298565	65	2	2	1	0	1	577	1	1	0	0	NA	NA	NA	25	31	245	243	356	122	214	241	0	5	3	0	0.021	0.008
.	19.01.16-01.55.12-1-298567	208	21	21	5	0	1	602	17	17	0	0	NA	NA	NA	61	53	249	249	368	125	220	257	27	23	35	0.108	0.092	0.095
.	19.01.16-01.55.13-1-298569	65	4	4	0	0	0	577	3	3	0	0	NA	NA	NA	27	27	249	241	350	121	214	242	1	0	8	0.004	0	0.023
.	19.01.16-01.55.13-1-298571	33	1	1	1	0	1	0	0	0	0	0	NA	NA	NA	7	8	238	239	344	0	0	0	2	0	0	0.008	0	0
.	19.01.16-01.55.16-1-298574	33	1	1	0	0	0	0	0	0	0	0	NA	NA	NA	4	11	237	239	348	0	0	0	0	3	0	0	0.013	0
.	19.01.16-01.55.18-1-298576	35	1	1	0	0	0	0	0	0	0	0	NA	NA	NA	11	11	240	237	347	0	0	0	0	3	0	0	0.013	0
.	19.01.16-01.55.20-1-298577	64	2	2	0	0	0	395	1	1	0	0	NA	NA	NA	10	27	243	244	353	87	138	170	3	0	2	0.012	0	0.006
.	19.01.16-01.55.20-1-298578	65	3	3	0	0	0	576	1	1	0	0	NA	NA	NA	27	30	246	242	355	117	214	245	0	10	0	0	0.041	0
.	19.01.16-01.55.23-1-298581	120	9	9	2	0	2	588	6	6	0	0	NA	NA	NA	40	42	249	245	361	124	215	249	5	3	21	0.02	0.012	0.058
.	19.01.16-01.55.23-1-298582	189	14	14	3	0	3	616	12	12	0	0	NA	NA	NA	57	63	251	257	368	131	230	255	19	10	15	0.076	0.039	0.041
.	19.01.16-01.55.27-1-298585	34	1	1	1	0	1	0	0	0	0	0	NA	NA	NA	9	11	241	237	346	0	0	0	2	0	0	0.008	0	0
.	19.01.16-01.55.27-1-298586	177	22	22	5	0	5	601	18	18	0	0	NA	NA	NA	63	52	250	248	367	127	219	255	35	10	12	0.14	0.04	0.033
.	19.01.16-01.55.28-1-298587	89	4	4	1	0	1	583	3	3	0	0	NA	NA	NA	23	33	247	242	357	123	215	245	7	5	0	0.028	0.021	0
.	19.01.16-01.55.32-1-298588	62	2	2	1	0	1	100	1	1	0	0	NA	NA	NA	16	11	240	237	347	24	35	41	4	0	8	0.017	0	0.023
.	19.01.16-01.55.33-1-298589	90	4	4	1	0	1	569	3	3	0	0	NA	NA	NA	34	26	242	244	353	117	212	240	0	5	6	0	0.02	0.017
.	19.01.16-01.55.39-1-298605	121	9	9	2	0	2	590	5	5	0	0	NA	NA	NA	41	41	246	251	357	122	224	244	13	9	6	0.053	0.036	0.017
.	19.01.16-01.55.40-1-298606	60	2	2	2	0	2	587	1	1	0	0	NA	NA	NA	18	37	250	250	350	124	218	245	1	0	6	0.004	0	0.017
.	19.01.16-01.55.42-1-298607	118	23	23	7	0	6	576	20	20	0	0	NA	NA	NA	31	24	240	239	358	117	214	245	12	37	26	0.05	0.155	0.073
.	19.01.16-01.55.45-1-298608	149	14	14	3	0	3	597	12	12	0	0	NA	NA	NA	56	56	261	251	357	134	220	243	35	1	5	0.134	0.004	0.014
.	19.01.16-01.55.46-1-298609	30	1	1	1	0	1	0	0	0	0	0	NA	NA	NA	5	13	241	239	346	0	0	0	0	0	0	0	0	0
.	19.01.16-01.55.46-1-298610	38	1	1	0	0	0	0	0	0	0	0	NA	NA	NA	12	7	236	238	346	0	0	0	0	0	1	0	0	0.003
.	19.01.16-01.55.48-1-298611	299	28	28	15	0	14	651	26	26	0	0	NA	NA	NA	82	102	271	262	382	143	235	273	59	28	33	0.218	0.107	0.086
.	19.01.16-01.55.49-1-298612	61	2	2	0	0	0	299	1	1	0	0	NA	NA	NA	16	18	241	240	350	63	111	125	0	0	2	0	0	0.006
.	19.01.16-01.55.53-1-298613	32	1	1	0	0	0	0	0	0	0	0	NA	NA	NA	13	11	237	241	346	0	0	0	0	0	1	0	0	0.003
.	19.01.16-01.55.55-1-298617	123	10	10	2	0	2	594	9	9	0	0	NA	NA	NA	38	38	247	248	356	124	223	247	7	13	9	0.028	0.052	0.025
.	19.01.16-01.55.55-1-298618	60	4	4	1	0	1	348	2	2	0	0	NA	NA	NA	14	15	242	239	347	78	124	146	0	0	8	0	0	0.023
.	19.01.16-01.55.56-1-298620	149	12	12	5	0	5	592	10	10	0	0	NA	NA	NA	48	45	249	248	361	127	219	246	13	10	27	0.052	0.04	0.075
.	19.01.16-01.55.57-1-298621	33	1	1	0	0	0	0	0	0	0	0	NA	NA	NA	3	12	238	239	348	0	0	0	0	0	4	0	0	0.011
.	19.01.16-01.55.58-1-298622	128	18	18	5	0	3	590	15	15	0	0	NA	NA	NA	37	45	244	249	365	120	221	249	32	9	9	0.131	0.036	0.025
.	19.01.16-01.56.00-1-298623	322	44	44	10	0	6	655	42	42	0	0	NA	NA	NA	81	113	264	269	393	141	238	276	125	4	43	0.473	0.015	0.109
.	19.01.16-01.56.06-1-298626	64	3	3	0	0	0	199	2	2	0	0	NA	NA	NA	16	17	238	241	351	41	80	78	4	0	1	0.017	0	0.003
.	19.01.16-01.56.08-1-298628	89	4	4	1	0	1	585	3	3	0	0	NA	NA	NA	15	26	241	247	351	119	222	244	0	8	4	0	0.032	0.011
.	19.01.16-01.56.14-1-298636	62	3	3	0	0	0	573	2	2	0	0	NA	NA	NA	29	25	245	241	352	124	209	240	1	6	0	0.004	0.025	0
.	19.01.16-01.56.15-1-298637	28	1	1	1	0	1	0	0	0	0	0	NA	NA	NA	8	14	241	241	345	0	0	0	0	0	2	0	0	0.006
.	19.01.16-01.56.17-1-298641	84	3	3	1	0	1	566	2	2	0	0	NA	NA	NA	45	18	238	242	351	116	210	240	0	5	2	0	0.021	0.006
.	19.01.16-01.56.17-1-298642	118	11	11	1	0	1	586	10	10	0	0	NA	NA	NA	32	37	244	248	358	118	220	248	21	8	6	0.086	0.032	0.017
.	19.01.16-01.56.22-1-298649	83	5	5	2	0	2	572	2	2	0	0	NA	NA	NA	31	20	240	239	354	119	214	239	7	0	3	0.029	0	0.008
.	19.01.16-01.56.22-1-298650	94	6	6	0	0	0	583	5	5	0	0	NA	NA	NA	30	40	251	245	357	125	214	244	15	0	3	0.06	0	0.008
.	19.01.16-01.56.30-1-298662	118	5	5	2	0	1	600	4	4	0	0	NA	NA	NA	42	50	255	245	363	129	218	253	20	0	4	0.078	0	0.011
.	19.01.16-01.56.31-1-298663	58	2	2	1	0	1	50	1	1	0	0	NA	NA	NA	18	25	241	244	353	9	19	22	0	0	5	0	0	0.014
.	19.01.16-01.56.34-1-298664	268	39	39	11	0	8	623	36	36	0	0	NA	NA	NA	83	74	260	255	372	134	229	260	80	24	42	0.308	0.094	0.113
.	19.01.16-01.56.36-1-298665	96	12	12	4	0	3	582	11	11	0	0	NA	NA	NA	24	28	245	242	354	121	215	246	21	7	20	0.086	0.029	0.056
.	19.01.16-01.56.39-1-298681	59	2	2	0	0	0	0	1	1	0	0	NA	NA	NA	12	20	245	240	348	0	0	0	0	2	0	0	0.008	0
.	19.01.16-01.56.39-1-298682	181	35	35	9	0	6	612	32	32	0	0	NA	NA	NA	51	60	257	259	357	134	229	249	64	41	16	0.249	0.158	0.045
.	19.01.16-01.56.42-1-298683	32	1	1	0	0	0	0	0	0	0	0	NA	NA	NA	11	10	239	237	347	0	0	0	0	0	0	0	0	0
.	19.01.16-01.56.42-1-298684	124	11	11	6	0	5	602	10	10	0	0	NA	NA	NA	38	51	251	250	363	127	222	253	8	19	12	0.032	0.076	0.033
.	19.01.16-01.56.44-1-298685	264	53	53	12	0	9	619	50	50	0	0	NA	NA	NA	72	72	253	261	371	130	233	256	92	31	62	0.364	0.119	0.167
.	19.01.16-01.56.46-1-298686	34	1	1	0	0	0	0	0	0	0	0	NA	NA	NA	10	10	237	240	346	0	0	0	1	0	0	0.004	0	0
.	19.01.16-01.56.54-1-298687	157	20	20	5	0	3	605	17	17	0	0	NA	NA	NA	52	55	255	249	364	132	219	254	25	15	11	0.098	0.06	0.03
.	19.01.16-01.56.56-1-298691	265	14	14	4	0	2	618	13	13	0	0	NA	NA	NA	78	72	257	254	374	129	226	263	57	10	5	0.222	0.039	0.013
.	19.01.16-01.57.01-1-298692	63	3	3	1	0	1	568	2	2	0	0	NA	NA	NA	26	19	244	242	346	122	210	236	0	11	0	0	0.045	0
.	19.01.16-01.57.02-1-298693	89	3	3	0	0	0	585	2	2	0	0	NA	NA	NA	32	28	245	243	353	123	218	244	0	8	1	0	0.033	0.003
.	19.01.16-01.57.12-1-298702	64	3	3	0	0	0	578	2	2	0	0	NA	NA	NA	23	27	244	242	354	119	216	243	7	6	0	0.029	0.025	0
.	19.01.16-01.57.15-1-298707	60	2	2	1	0	1	572	1	1	0	0	NA	NA	NA	22	22	247	242	346	123	214	235	0	0	8	0	0	0.023
.	19.01.16-01.57.16-1-298708	123	10	10	2	0	2	581	8	8	0	0	NA	NA	NA	28	32	245	246	354	121	219	241	13	8	8	0.053	0.033	0.023
.	19.01.16-01.57.26-1-298714	66	3	3	2	0	1	585	2	2	0	0	NA	NA	NA	33	34	247	246	354	123	215	247	12	0	0	0.049	0	0
.	19.01.16-01.57.28-1-298715	30	1	1	0	0	0	0	0	0	0	0	NA	NA	NA	5	13	240	238	348	0	0	0	0	0	0	0	0	0
.	19.01.16-01.57.28-1-298716	90	10	10	1	0	1	591	8	8	0	0	NA	NA	NA	32	41	250	248	356	124	224	243	3	3	13	0.012	0.012	0.037
.	19.01.16-01.57.28-1-298717	345	28	28	12	0	7	623	26	26	0	0	NA	NA	NA	107	77	257	255	378	137	222	264	69	8	47	0.268	0.031	0.124
.	19.01.16-01.57.30-1-298718	124	11	11	1	0	1	589	9	9	0	0	NA	NA	NA	40	43	248	247	361	124	218	247	35	0	9	0.141	0	0.025
.	19.01.16-01.57.32-1-298720	67	3	3	1	0	1	577	2	2	0	0	NA	NA	NA	26	21	241	240	353	118	216	243	5	7	6	0.021	0.029	0.017
.	19.01.16-01.57.32-1-298721	210	10	10	3	0	2	611	9	9	0	0	NA	NA	NA	51	57	250	252	368	128	225	258	14	12	11	0.056	0.048	0.03
.	19.01.16-01.57.35-1-298722	62	2	2	2	0	1	572	1	1	0	0	NA	NA	NA	25	17	241	244	345	117	219	236	4	0	2	0.017	0	0.006
.	19.01.16-01.57.39-1-298738	65	2	2	1	0	1	498	1	1	0	0	NA	NA	NA	18	13	241	240	345	104	181	213	0	0	2	0	0	0.006
.	19.01.16-01.57.44-1-298739	61	2	2	0	0	0	574	1	1	0	0	NA	NA	NA	24	23	240	242	354	119	212	243	2	2	0	0.008	0.008	0
.	19.01.16-01.57.46-1-298740	188	25	25	1	0	0	600	23	23	0	0	NA	NA	NA	62	54	244	258	365	123	226	251	20	25	47	0.082	0.097	0.129
.	19.01.16-01.57.47-1-298741	122	7	7	1	0	1	590	3	3	0	0	NA	NA	NA	32	36	245	246	358	123	218	249	8	9	7	0.033	0.037	0.02
.	19.01.16-01.57.49-1-298742	67	2	2	0	0	0	447	1	1	0	0	NA	NA	NA	12	13	239	241	346	90	168	189	6	1	0	0.025	0.004	0
.	19.01.16-01.57.52-1-298743	37	1	1	0	0	0	0	0	0	0	0	NA	NA	NA	16	8	238	240	343	0	0	0	0	0	0	0	0	0
.	19.01.16-01.57.52-1-298744	151	13	13	2	0	2	600	10	10	0	0	NA	NA	NA	52	46	250	250	359	130	222	248	23	8	20	0.092	0.032	0.056
.	19.01.16-01.57.53-1-298745	94	9	9	1	0	1	576	8	8	0	0	NA	NA	NA	34	34	247	245	355	120	212	244	0	15	3	0	0.061	0.008
.	19.01.16-01.57.55-1-298749	92	4	4	2	0	1	580	3	3	0	0	NA	NA	NA	36	31	246	243	355	121	214	245	0	17	2	0	0.07	0.006
.	19.01.16-01.57.56-1-298750	178	11	11	2	0	2	614	10	10	0	0	NA	NA	NA	54	63	256	254	366	131	225	258	18	15	6	0.07	0.059	0.016
.	19.01.16-01.57.59-1-298751	89	10	10	1	0	0	577	7	7	0	0	NA	NA	NA	30	27	243	241	356	122	211	244	18	1	9	0.074	0.004	0.025
.	19.01.16-01.58.02-1-298752	205	20	20	4	0	3	611	17	17	0	0	NA	NA	NA	68	61	254	254	366	129	226	256	30	20	20	0.118	0.079	0.055
.	19.01.16-01.58.09-1-298757	113	7	7	0	0	0	588	6	6	0	0	NA	NA	NA	23	29	240	249	353	119	223	246	11	5	6	0.046	0.02	0.017
.	19.01.16-01.58.12-1-298761	212	17	17	5	0	4	596	15	15	0	0	NA	NA	NA	73	46	251	247	361	129	218	249	35	6	23	0.139	0.024	0.064
.	19.01.16-01.58.15-1-298766	201	21	21	4	0	2	613	18	18	0	0	NA	NA	NA	74	62	251	259	365	126	231	256	25	23	7	0.1	0.089	0.019
.	19.01.16-01.58.17-1-298768	35	1	1	0	0	0	0	0	0	0	0	NA	NA	NA	10	12	239	240	346	0	0	0	0	3	0	0	0.012	0
.	19.01.16-01.58.18-1-298769	58	2	2	1	0	1	409	0	0	0	0	NA	NA	NA	14	16	242	239	348	85	163	161	0	8	0	0	0.033	0
.	19.01.16-01.58.19-1-298770	61	3	3	0	0	0	576	2	2	0	0	NA	NA	NA	21	25	243	247	348	120	220	236	0	1	4	0	0.004	0.011
.	19.01.16-01.58.19-1-298771	91	3	3	1	0	1	580	2	2	0	0	NA	NA	NA	41	29	246	244	352	123	215	242	4	4	1	0.016	0.016	0.003
.	19.01.16-01.58.24-1-298779	31	1	1	0	0	0	0	0	0	0	0	NA	NA	NA	9	5	238	238	342	0	0	0	0	0	0	0	0	0
.	19.01.16-01.58.25-1-298781	95	3	3	2	0	1	581	2	2	0	0	NA	NA	NA	27	34	248	242	357	123	213	245	0	14	0	0	0.058	0
.	19.01.16-01.58.26-1-298787	179	15	15	1	0	1	596	12	12	0	0	NA	NA	NA	56	44	247	247	363	125	217	254	21	3	10	0.085	0.012	0.028
.	19.01.16-01.58.29-1-298793	285	24	24	7	0	7	626	21	21	0	0	NA	NA	NA	80	72	260	255	370	136	228	262	46	25	16	0.177	0.098	0.043
.	19.01.16-01.58.31-1-298796	292	16	16	5	0	2	647	14	14	0	0	NA	NA	NA	78	102	269	261	385	144	233	270	56	5	16	0.208	0.019	0.042
.	19.01.16-01.58.32-1-298797	59	2	2	1	0	1	252	1	1	0	0	NA	NA	NA	16	10	239	240	344	50	100	102	0	3	0	0	0.012	0
.	19.01.16-01.58.37-1-298798	89	5	5	2	0	2	595	3	3	0	0	NA	NA	NA	31	41	249	253	352	122	227	246	5	7	6	0.02	0.028	0.017
.	19.01.16-01.58.38-1-298814	88	8	8	3	0	3	594	7	7	0	0	NA	NA	NA	27	37	241	247	362	122	219	253	8	5	9	0.033	0.02	0.025
.	19.01.16-01.58.43-1-298815	235	28	28	3	0	1	626	26	26	0	0	NA	NA	NA	67	80	262	261	370	134	233	259	55	9	20	0.21	0.034	0.054
.	19.01.16-01.58.44-1-298816	118	9	9	4	0	2	587	6	6	0	0	NA	NA	NA	47	36	245	248	356	120	221	246	10	7	14	0.041	0.028	0.039
.	19.01.16-01.58.45-1-298817	34	1	1	1	0	1	0	0	0	0	0	NA	NA	NA	5	9	239	239	344	0	0	0	1	0	0	0.004	0	0
.	19.01.16-01.58.46-1-298818	114	6	6	1	0	1	582	5	5	0	0	NA	NA	NA	27	32	247	243	355	124	215	243	8	6	4	0.032	0.025	0.011
.	19.01.16-01.58.49-1-298820	121	7	7	1	0	1	579	5	5	0	0	NA	NA	NA	44	37	246	247	357	121	213	245	12	6	9	0.049	0.024	0.025
.	19.01.16-01.58.51-1-298821	35	1	1	0	0	0	0	0	0	0	0	NA	NA	NA	14	11	242	240	342	0	0	0	0	1	0	0	0.004	0
.	19.01.16-01.58.53-1-298822	93	3	3	2	0	1	574	2	2	0	0	NA	NA	NA	24	21	241	244	349	119	215	240	18	0	2	0.075	0	0.006
.	19.01.16-01.58.56-1-298826	174	23	23	9	0	6	598	20	20	0	0	NA	NA	NA	36	48	247	249	365	124	223	251	17	27	24	0.069	0.108	0.066
.	19.01.16-01.59.01-1-298827	93	6	6	2	0	1	591	4	4	0	0	NA	NA	NA	32	41	253	244	357	128	218	245	16	5	9	0.063	0.02	0.025
.	19.01.16-01.59.02-1-298828	60	2	2	0	0	0	581	1	1	0	0	NA	NA	NA	24	32	248	245	352	122	219	240	4	0	3	0.016	0	0.009
.	19.01.16-01.59.05-1-298830	97	7	7	1	0	1	575	6	6	0	0	NA	NA	NA	17	15	240	240	348	120	213	242	20	0	5	0.083	0	0.014
.	19.01.16-01.59.06-1-298831	62	2	2	0	0	0	148	1	1	0	0	NA	NA	NA	17	17	240	244	346	31	51	66	3	0	1	0.012	0	0.003
.	19.01.16-01.59.07-1-298833	401	33	33	9	0	5	668	31	31	0	0	NA	NA	NA	121	123	273	268	395	148	238	282	67	26	12	0.245	0.097	0.03
.	19.01.16-01.59.09-1-298836	141	8	8	2	0	2	595	6	6	0	0	NA	NA	NA	48	40	247	248	358	124	220	251	17	0	2	0.069	0	0.006
.	19.01.16-01.59.13-1-298841	93	10	10	1	0	1	585	9	9	0	0	NA	NA	NA	37	36	247	249	353	124	221	240	20	6	7	0.081	0.024	0.02
.	19.01.16-01.59.15-1-298844	128	15	15	3	0	2	585	13	13	0	0	NA	NA	NA	46	36	250	245	354	124	217	244	28	14	6	0.112	0.057	0.017
.	19.01.16-01.59.18-1-298847	184	18	18	6	0	3	610	16	16	0	0	NA	NA	NA	54	55	260	248	360	136	221	253	44	8	13	0.169	0.032	0.036
.	19.01.16-01.59.20-1-298848	148	13	13	5	0	4	585	12	12	0	0	NA	NA	NA	50	37	246	247	357	121	217	247	13	5	16	0.053	0.02	0.045
.	19.01.16-01.59.25-1-298853	248	13	13	6	0	5	627	12	12	0	0	NA	NA	NA	76	79	256	266	370	133	238	256	29	15	16	0.113	0.056	0.043
.	19.01.16-01.59.27-1-298854	64	4	4	1	0	1	568	3	3	0	0	NA	NA	NA	33	15	240	239	349	115	212	241	5	5	2	0.021	0.021	0.006
.	19.01.16-01.59.27-1-298855	56	2	2	1	0	1	100	1	1	0	0	NA	NA	NA	12	16	241	240	348	21	36	43	2	0	0	0.008	0	0
.	19.01.16-01.59.33-1-298856	116	11	11	5	0	5	582	10	10	0	0	NA	NA	NA	36	35	250	246	352	124	215	243	19	13	2	0.076	0.053	0.006
.	19.01.16-01.59.34-1-298857	118	5	5	3	0	3	575	4	4	0	0	NA	NA	NA	40	31	247	242	355	123	212	240	8	0	9	0.032	0	0.025
.	19.01.16-01.59.40-1-298873	64	3	3	0	0	0	203	2	2	0	0	NA	NA	NA	13	14	236	242	349	39	86	78	5	0	1	0.021	0	0.003
.	19.01.16-01.59.41-1-298875	121	6	6	1	0	1	581	4	4	0	0	NA	NA	NA	43	31	248	243	353	126	214	241	22	3	0	0.089	0.012	0
.	19.01.16-01.59.44-1-298876	69	3	3	1	0	0	572	2	2	0	0	NA	NA	NA	22	25	245	239	354	120	211	241	0	7	0	0	0.029	0
.	19.01.16-01.59.45-1-298877	32	1	1	0	0	0	0	0	0	0	0	NA	NA	NA	15	13	241	242	343	0	0	0	0	0	0	0	0	0
.	19.01.16-01.59.46-1-298878	87	3	3	0	0	0	577	2	2	0	0	NA	NA	NA	35	25	238	248	352	116	220	241	5	0	4	0.021	0	0.011
.	19.01.16-01.59.49-1-298879	119	10	10	3	0	2	575	8	8	0	0	NA	NA	NA	44	28	244	247	350	121	214	240	8	11	13	0.033	0.045	0.037
.	19.01.16-01.59.49-1-298880	89	9	9	2	0	2	573	8	8	0	0	NA	NA	NA	32	20	242	240	351	120	213	240	17	5	3	0.07	0.021	0.009
.	19.01.16-01.59.50-1-298881	183	18	18	5	0	4	596	17	17	0	0	NA	NA	NA	48	48	256	247	358	128	221	247	32	14	23	0.125	0.057	0.064
.	19.01.16-01.59.52-1-298882	63	2	2	1	0	1	568	1	1	0	0	NA	NA	NA	27	17	244	239	347	119	210	239	2	0	2	0.008	0	0.006
.	19.01.16-01.59.54-1-298883	58	2	2	0	0	0	564	1	1	0	0	NA	NA	NA	31	17	240	240	350	117	208	239	0	2	1	0	0.008	0.003
.	19.01.16-01.59.56-1-298887	209	25	25	5	0	5	597	24	24	0	0	NA	NA	NA	59	50	250	248	365	125	215	257	55	14	9	0.22	0.056	0.025
.	19.01.16-01.59.58-1-298888	31	1	1	0	0	0	0	0	0	0	0	NA	NA	NA	8	11	238	239	347	0	0	0	0	0	0	0	0	0
.	19.01.16-01.59.59-1-298889	208	47	47	16	0	9	629	42	42	0	0	NA	NA	NA	43	71	257	255	372	136	229	264	101	19	38	0.393	0.075	0.102
.	19.01.16-02.00.00-1-298890	177	18	18	6	0	4	616	16	16	0	0	NA	NA	NA	46	67	259	261	360	131	233	252	16	34	21	0.062	0.13	0.058
.	19.01.16-02.00.04-1-298896	34	1	1	0	0	0	0	0	0	0	0	NA	NA	NA	9	16	239	241	349	0	0	0	0	0	1	0	0	0.003
.	19.01.16-02.00.06-1-298898	154	24	24	7	0	7	601	20	20	0	0	NA	NA	NA	53	54	249	253	365	127	223	251	44	30	21	0.177	0.119	0.058
.	19.01.16-02.00.07-1-298900	65	3	3	0	0	0	397	2	2	0	0	NA	NA	NA	18	16	247	238	344	92	139	166	0	3	3	0	0.013	0.009
.	19.01.16-02.00.07-1-298901	58	2	2	0	0	0	567	1	1	0	0	NA	NA	NA	31	20	243	241	349	118	211	238	0	8	1	0	0.033	0.003
.	19.01.16-02.00.09-1-298904	150	14	14	6	0	5	601	11	11	0	0	NA	NA	NA	27	43	255	244	357	133	219	249	16	9	26	0.063	0.037	0.073
.	19.01.16-02.00.17-1-298913	150	5	5	2	0	2	597	4	4	0	0	NA	NA	NA	37	53	255	246	365	129	214	254	15	4	0	0.059	0.016	0
.	19.01.16-02.00.18-1-298914	61	2	2	0	0	0	582	1	1	0	0	NA	NA	NA	16	22	242	246	347	120	221	241	2	0	1	0.008	0	0.003
.	19.01.16-02.00.20-1-298915	86	3	3	0	0	0	575	2	2	0	0	NA	NA	NA	41	32	249	245	351	125	210	240	7	3	0	0.028	0.012	0
.	19.01.16-02.00.27-1-298924	176	11	11	5	0	5	612	9	9	0	0	NA	NA	NA	54	65	249	251	378	127	221	264	28	8	9	0.112	0.032	0.024
.	19.01.16-02.00.29-1-298928	118	5	5	2	0	2	580	4	4	0	0	NA	NA	NA	37	32	244	249	352	120	217	243	8	3	1	0.033	0.012	0.003
.	19.01.16-02.00.30-1-298929	29	1	1	0	0	0	0	0	0	0	0	NA	NA	NA	6	10	239	238	346	0	0	0	0	0	2	0	0	0.006
.	19.01.16-02.00.32-1-298930	119	4	4	3	0	2	595	3	3	0	0	NA	NA	NA	32	48	255	251	355	129	221	245	13	5	0	0.051	0.02	0
.	19.01.16-02.00.32-1-298931	59	2	2	1	0	1	575	1	1	0	0	NA	NA	NA	27	26	242	243	354	117	212	246	5	3	0	0.021	0.012	0
.	19.01.16-02.00.33-1-298932	59	2	2	2	0	2	572	1	1	0	0	NA	NA	NA	29	22	243	246	346	122	213	237	3	0	2	0.012	0	0.006
.	19.01.16-02.00.33-1-298933	258	22	22	10	0	8	628	20	20	0	0	NA	NA	NA	81	78	263	253	375	137	225	266	62	17	17	0.236	0.067	0.045
.	19.01.16-02.00.42-1-298949	332	22	22	7	0	5	647	21	21	0	0	NA	NA	NA	97	99	261	273	378	138	242	267	45	14	12	0.172	0.051	0.032
.	19.01.16-02.00.44-1-298950	32	1	1	0	0	0	0	0	0	0	0	NA	NA	NA	13	14	240	240	347	0	0	0	0	0	1	0	0	0.003
.	19.01.16-02.00.44-1-298951	67	2	2	0	0	0	569	1	1	0	0	NA	NA	NA	19	22	246	244	345	122	213	234	0	2	5	0	0.008	0.014
.	19.01.16-02.00.44-1-298952	32	1	1	0	0	0	0	0	0	0	0	NA	NA	NA	9	8	237	240	344	0	0	0	0	1	0	0	0.004	0
.	19.01.16-02.00.46-1-298953	58	3	3	0	0	0	578	2	2	0	0	NA	NA	NA	16	23	244	243	349	123	217	238	0	2	2	0	0.008	0.006
.	19.01.16-02.00.46-1-298954	94	6	6	1	0	1	594	5	5	0	0	NA	NA	NA	19	36	243	248	358	125	222	247	4	0	10	0.016	0	0.028
.	19.01.16-02.00.47-1-298955	87	4	4	2	0	1	586	3	3	0	0	NA	NA	NA	44	37	250	248	352	124	220	242	2	4	5	0.008	0.016	0.014
.	19.01.16-02.00.47-1-298956	122	12	12	2	0	0	577	10	10	0	0	NA	NA	NA	44	32	246	245	354	121	214	242	10	14	20	0.041	0.057	0.056
.	19.01.16-02.00.57-1-298961	90	9	9	4	0	4	582	8	8	0	0	NA	NA	NA	36	39	249	247	356	124	217	241	19	4	5	0.076	0.016	0.014
.	19.01.16-02.00.59-1-298962	94	7	7	2	0	1	584	5	5	0	0	NA	NA	NA	35	33	241	245	360	118	221	245	15	3	10	0.062	0.012	0.028
.	19.01.16-02.00.59-1-298963	87	3	3	0	0	0	586	2	2	0	0	NA	NA	NA	28	35	244	246	358	121	217	248	5	3	2	0.02	0.012	0.006
.	19.01.16-02.01.02-1-298998	67	2	2	1	0	1	495	1	1	0	0	NA	NA	NA	17	23	239	244	353	105	178	212	1	0	1	0.004	0	0.003
.	19.01.16-02.01.03-1-298999	143	13	13	2	0	2	596	12	12	0	0	NA	NA	NA	46	42	247	250	358	122	224	250	18	9	10	0.073	0.036	0.028
.	19.01.16-02.01.10-1-299045	175	56	56	16	0	13	612	50	50	0	0	NA	NA	NA	52	57	253	257	360	131	230	251	108	44	55	0.427	0.171	0.153
.	19.01.16-02.01.12-1-299049	87	6	6	2	0	2	574	4	4	0	0	NA	NA	NA	36	19	239	245	348	118	218	238	23	0	0	0.096	0	0
.	19.01.16-02.01.13-1-299050	150	17	17	6	0	5	600	15	15	0	0	NA	NA	NA	60	52	254	252	359	128	223	249	29	20	23	0.114	0.079	0.064
.	19.01.16-02.01.13-1-299051	131	10	10	2	0	2	602	9	9	0	0	NA	NA	NA	43	58	251	249	371	129	221	252	5	5	14	0.02	0.02	0.038
.	19.01.16-02.01.15-1-299054	36	1	1	1	0	1	0	0	0	0	0	NA	NA	NA	12	10	239	240	344	0	0	0	0	0	1	0	0	0.003
.	19.01.16-02.01.15-1-299056	246	25	25	10	0	7	638	19	19	0	0	NA	NA	NA	61	83	252	259	385	132	234	272	44	10	26	0.175	0.039	0.068
.	19.01.16-02.01.17-1-299058	57	3	3	1	0	1	49	2	2	0	0	NA	NA	NA	14	20	244	238	351	10	15	24	0	3	0	0	0.013	0
.	19.01.16-02.01.18-1-299060	67	5	5	0	0	0	579	4	4	0	0	NA	NA	NA	22	29	247	244	351	122	218	239	12	2	2	0.049	0.008	0.006
.	19.01.16-02.01.23-1-299063	146	24	24	8	0	7	595	22	22	0	0	NA	NA	NA	60	52	255	243	367	126	217	252	54	21	8	0.212	0.086	0.022
.	19.01.16-02.01.27-1-299066	145	14	14	2	0	2	604	13	13	0	0	NA	NA	NA	39	60	250	256	367	125	222	257	10	7	9	0.04	0.027	0.025
.	19.01.16-02.01.28-1-299067	62	2	2	0	0	0	580	1	1	0	0	NA	NA	NA	21	30	245	247	351	121	219	240	5	0	1	0.02	0	0.003
.	19.01.16-02.01.31-1-299068	31	1	1	0	0	0	0	0	0	0	0	NA	NA	NA	10	5	238	237	343	0	0	0	0	0	0	0	0	0
.	19.01.16-02.01.33-1-299069	34	1	1	0	0	0	0	0	0	0	0	NA	NA	NA	14	9	241	238	343	0	0	0	0	0	0	0	0	0
.	19.01.16-02.01.33-1-299070	123	11	11	4	0	2	591	8	8	0	0	NA	NA	NA	40	40	247	247	359	125	219	247	37	5	10	0.15	0.02	0.028
.	19.01.16-02.01.35-1-299071	114	8	8	1	0	1	576	7	7	0	0	NA	NA	NA	57	33	245	244	357	121	208	247	12	3	5	0.049	0.012	0.014
.	19.01.16-02.01.40-1-299087	127	10	10	3	0	3	573	9	9	0	0	NA	NA	NA	37	30	246	244	353	119	212	242	6	12	16	0.024	0.049	0.045
.	19.01.16-02.01.49-1-299088	62	2	2	0	0	0	298	1	1	0	0	NA	NA	NA	10	16	242	241	346	61	115	122	0	2	0	0	0.008	0
.	19.01.16-02.01.50-1-299089	118	8	8	1	0	1	581	7	7	0	0	NA	NA	NA	38	34	244	249	354	121	220	240	10	6	1	0.041	0.024	0.003
.	19.01.16-02.01.55-1-299093	58	2	2	0	0	0	194	1	1	0	0	NA	NA	NA	13	14	242	240	345	44	69	81	3	0	2	0.012	0	0.006
.	19.01.16-02.01.57-1-299094	154	12	12	4	0	4	587	9	9	0	0	NA	NA	NA	49	43	248	252	356	120	223	244	19	8	3	0.077	0.032	0.008
.	19.01.16-02.02.00-1-299095	122	5	5	1	0	1	578	4	4	0	0	NA	NA	NA	39	29	243	244	355	118	217	243	3	6	8	0.012	0.025	0.023
.	19.01.16-02.02.01-1-299096	34	1	1	0	0	0	0	0	0	0	0	NA	NA	NA	13	7	238	238	344	0	0	0	0	0	0	0	0	0
.	19.01.16-02.02.02-1-299097	289	57	57	8	0	6	629	49	49	0	0	NA	NA	NA	79	83	267	260	369	140	232	257	118	60	29	0.442	0.231	0.079
.	19.01.16-02.02.03-1-299098	87	4	4	0	0	0	580	3	3	0	0	NA	NA	NA	27	29	247	240	355	122	214	244	0	12	0	0	0.05	0
.	19.01.16-02.02.05-1-299099	61	3	3	0	0	0	577	2	2	0	0	NA	NA	NA	25	24	242	242	353	119	212	246	1	2	0	0.004	0.008	0
.	19.01.16-02.02.07-1-299102	267	24	24	7	0	4	628	22	22	0	0	NA	NA	NA	95	71	261	255	368	141	228	259	48	13	25	0.184	0.051	0.068
.	19.01.16-02.02.09-1-299104	268	22	22	7	0	7	632	20	20	0	0	NA	NA	NA	87	83	253	268	375	132	238	262	32	24	17	0.126	0.09	0.045
.	19.01.16-02.02.15-1-299113	128	5	5	1	0	1	585	3	3	0	0	NA	NA	NA	39	35	241	251	356	118	222	245	6	0	4	0.025	0	0.011
.	19.01.16-02.02.17-1-299116	117	15	15	3	0	3	592	14	14	0	0	NA	NA	NA	42	49	250	252	360	121	221	250	24	15	12	0.096	0.06	0.033
.	19.01.16-02.02.18-1-299117	37	1	1	0	0	0	0	0	0	0	0	NA	NA	NA	9	16	241	242	346	0	0	0	6	0	0	0.025	0	0
.	19.01.16-02.02.19-1-299118	142	12	12	6	0	4	581	10	10	0	0	NA	NA	NA	45	38	249	245	357	125	216	240	19	0	15	0.076	0	0.042
.	19.01.16-02.02.20-1-299119	261	13	13	7	0	6	611	11	11	0	0	NA	NA	NA	78	62	252	253	370	128	227	256	22	5	27	0.087	0.02	0.073
.	19.01.16-02.02.21-1-299124	31	1	1	0	0	0	0	0	0	0	0	NA	NA	NA	5	6	236	239	344	0	0	0	7	0	0	0.03	0	0
.	19.01.16-02.02.23-1-299127	90	6	6	1	0	1	574	4	4	0	0	NA	NA	NA	29	30	246	244	353	120	210	244	12	0	7	0.049	0	0.02
.	19.01.16-02.02.30-1-299130	157	19	19	3	0	3	601	16	16	0	0	NA	NA	NA	48	52	253	245	367	129	217	255	45	0	27	0.178	0	0.074
.	19.01.16-02.02.38-1-299150	38	1	1	0	0	0	0	0	0	0	0	NA	NA	NA	9	9	241	237	344	0	0	0	0	0	1	0	0	0.003
.	19.01.16-02.02.38-1-299151	182	14	14	5	0	4	614	11	11	0	0	NA	NA	NA	56	68	256	253	372	130	223	261	10	16	10	0.039	0.063	0.027
.	19.01.16-02.02.39-1-299152	365	47	47	12	0	9	652	45	45	0	0	NA	NA	NA	113	98	267	270	374	144	246	262	87	50	38	0.326	0.185	0.102
.	19.01.16-02.02.41-1-299153	94	12	12	2	0	2	575	10	10	0	0	NA	NA	NA	24	19	241	242	349	119	216	240	32	8	1	0.133	0.033	0.003
.	19.01.16-02.02.44-1-299154	32	1	1	1	0	1	0	0	0	0	0	NA	NA	NA	8	6	236	238	345	0	0	0	0	0	1	0	0	0.003
.	19.01.16-02.02.44-1-299155	37	1	1	0	0	0	0	0	0	0	0	NA	NA	NA	12	11	240	239	345	0	0	0	0	0	0	0	0	0
.	19.01.16-02.02.45-1-299156	121	5	5	2	0	2	583	4	4	0	0	NA	NA	NA	36	34	242	246	359	121	215	247	10	4	7	0.041	0.016	0.019
.	19.01.16-02.02.45-1-299157	36	1	1	0	0	0	0	0	0	0	0	NA	NA	NA	9	6	238	236	345	0	0	0	0	0	0	0	0	0
.	19.01.16-02.02.46-1-299158	65	2	2	3	0	2	575	1	1	0	0	NA	NA	NA	26	23	240	243	353	118	216	241	0	0	2	0	0	0.006
.	19.01.16-02.02.47-1-299159	227	18	18	9	0	7	626	17	17	0	0	NA	NA	NA	76	78	256	267	368	132	238	256	37	16	13	0.145	0.06	0.035
.	19.01.16-02.02.58-1-299163	31	1	1	0	0	0	0	0	0	0	0	NA	NA	NA	12	8	237	238	346	0	0	0	0	2	0	0	0.008	0
.	19.01.16-02.02.59-1-299164	123	6	6	2	0	2	575	4	4	0	0	NA	NA	NA	37	23	244	243	349	117	217	241	8	2	5	0.033	0.008	0.014
.	19.01.16-02.03.00-1-299165	35	1	1	1	0	1	0	0	0	0	0	NA	NA	NA	11	10	238	237	348	0	0	0	4	0	0	0.017	0	0
.	19.01.16-02.03.00-1-299166	61	2	2	0	0	0	588	1	1	0	0	NA	NA	NA	19	34	247	247	353	126	222	240	0	3	5	0	0.012	0.014
.	19.01.16-02.03.00-1-299167	60	2	2	0	0	0	50	1	1	0	0	NA	NA	NA	15	17	241	240	349	9	24	17	2	4	0	0.008	0.017	0
.	19.01.16-02.03.02-1-299168	69	2	2	2	0	2	396	1	1	0	0	NA	NA	NA	22	11	242	240	342	87	148	161	0	7	0	0	0.029	0
.	19.01.16-02.03.04-1-299169	96	6	6	1	0	0	587	4	4	0	0	NA	NA	NA	29	39	246	250	356	123	222	242	0	0	11	0	0	0.031
.	19.01.16-02.03.05-1-299170	66	4	4	1	0	1	580	3	3	0	0	NA	NA	NA	22	29	246	243	353	125	215	240	0	7	5	0	0.029	0.014
.	19.01.16-02.03.09-1-299175	61	2	2	1	0	1	575	1	1	0	0	NA	NA	NA	19	26	246	240	353	121	210	244	0	0	7	0	0	0.02
.	19.01.16-02.03.12-1-299179	240	55	55	14	0	8	629	50	50	0	0	NA	NA	NA	67	79	251	262	379	128	233	268	79	50	47	0.315	0.191	0.124
.	19.01.16-02.03.13-1-299180	182	14	14	3	0	2	609	13	13	0	0	NA	NA	NA	68	54	246	260	361	126	234	249	19	4	12	0.077	0.015	0.033
.	19.01.16-02.03.14-1-299183	237	31	31	10	0	7	614	26	26	0	0	NA	NA	NA	48	58	254	253	364	131	229	254	72	9	35	0.283	0.036	0.096
.	19.01.16-02.03.19-1-299187	85	6	6	0	0	0	581	5	5	0	0	NA	NA	NA	28	36	247	248	354	123	218	240	5	7	2	0.02	0.028	0.006
.	19.01.16-02.03.19-1-299188	117	5	5	2	0	2	580	4	4	0	0	NA	NA	NA	36	30	250	240	353	126	212	242	12	4	3	0.048	0.017	0.008
.	19.01.16-02.03.20-1-299189	90	5	5	0	0	0	573	4	4	0	0	NA	NA	NA	25	28	246	245	350	120	215	238	2	4	0	0.008	0.016	0
.	19.01.16-02.03.22-1-299191	32	1	1	0	0	0	0	0	0	0	0	NA	NA	NA	3	7	238	237	345	0	0	0	3	0	0	0.013	0	0
.	19.01.16-02.03.24-1-299194	234	14	14	9	0	4	618	12	12	0	0	NA	NA	NA	73	74	262	251	374	139	220	259	43	12	11	0.164	0.048	0.029
.	19.01.16-02.03.34-1-299197	153	7	7	2	0	1	599	5	5	0	0	NA	NA	NA	53	48	254	246	361	129	218	252	18	4	3	0.071	0.016	0.008
.	19.01.16-02.03.35-1-299198	65	5	5	2	0	2	580	3	3	0	0	NA	NA	NA	26	32	245	241	359	119	216	245	0	6	9	0	0.025	0.025
.	19.01.16-02.03.36-1-299199	36	1	1	1	0	1	0	0	0	0	0	NA	NA	NA	9	7	238	236	346	0	0	0	2	0	0	0.008	0	0
.	19.01.16-02.03.37-1-299200	119	11	11	3	0	2	592	9	9	0	0	NA	NA	NA	42	37	242	243	365	120	219	253	8	10	4	0.033	0.041	0.011
.	19.01.16-02.03.38-1-299216	65	6	6	2	0	2	577	5	5	0	0	NA	NA	NA	17	27	242	241	357	118	213	246	1	11	2	0.004	0.046	0.006
.	19.01.16-02.03.39-1-299217	87	4	4	1	0	1	584	3	3	0	0	NA	NA	NA	24	30	247	244	352	125	220	239	0	9	2	0	0.037	0.006
.	19.01.16-02.03.50-1-299219	154	13	13	5	0	4	621	11	11	0	0	NA	NA	NA	47	69	247	256	379	127	229	265	16	14	8	0.065	0.055	0.021
.	19.01.16-02.03.52-1-299220	93	9	9	1	0	1	594	7	7	0	0	NA	NA	NA	35	38	248	248	355	123	223	248	10	7	11	0.04	0.028	0.031
.	19.01.16-02.03.53-1-299221	33	1	1	0	0	0	0	0	0	0	0	NA	NA	NA	5	12	243	238	344	0	0	0	0	0	1	0	0	0.003
.	19.01.16-02.03.54-1-299222	117	10	10	1	0	1	587	9	9	0	0	NA	NA	NA	42	30	241	245	357	120	221	246	18	6	12	0.075	0.024	0.034
.	19.01.16-02.03.55-1-299226	98	4	4	0	0	0	576	2	2	0	0	NA	NA	NA	34	26	244	242	353	120	216	240	2	0	14	0.008	0	0.04
.	19.01.16-02.03.55-1-299227	141	8	8	1	0	0	586	6	6	0	0	NA	NA	NA	38	32	244	248	353	122	221	243	13	0	10	0.053	0	0.028
.	19.01.16-02.03.57-1-299228	123	5	5	1	0	1	596	4	4	0	0	NA	NA	NA	39	46	249	253	357	126	224	246	11	0	4	0.044	0	0.011
.	19.01.16-02.03.57-1-299229	169	22	22	8	0	6	596	20	20	0	0	NA	NA	NA	49	43	250	245	361	126	219	251	75	10	25	0.3	0.041	0.069
.	19.01.16-02.04.09-1-299234	32	1	1	0	0	0	0	0	0	0	0	NA	NA	NA	6	6	237	237	345	0	0	0	0	0	0	0	0	0
.	19.01.16-02.04.10-1-299237	32	1	1	0	0	0	0	0	0	0	0	NA	NA	NA	8	4	238	236	343	0	0	0	0	0	0	0	0	0
.	19.01.16-02.04.11-1-299238	83	3	3	1	0	1	579	2	2	0	0	NA	NA	NA	29	32	247	247	351	121	219	239	7	0	2	0.028	0	0.006
.	19.01.16-02.04.11-1-299239	64	2	2	1	0	1	575	1	1	0	0	NA	NA	NA	14	22	247	240	348	122	211	242	0	2	1	0	0.008	0.003
.	19.01.16-02.04.12-1-299241	560	36	36	7	0	7	693	32	32	0	0	NA	NA	NA	165	146	278	285	396	153	256	284	65	10	44	0.234	0.035	0.111
.	19.01.16-02.04.12-1-299242	151	10	10	3	0	3	585	6	6	0	0	NA	NA	NA	43	38	245	247	359	119	221	245	1	1	19	0.004	0.004	0.053
.	19.01.16-02.04.13-1-299244	151	11	11	4	0	4	584	8	8	0	0	NA	NA	NA	34	33	247	243	356	125	216	243	17	14	3	0.069	0.058	0.008
.	19.01.16-02.04.13-1-299246	99	3	3	1	0	1	589	2	2	0	0	NA	NA	NA	27	34	249	242	356	124	217	248	3	3	3	0.012	0.012	0.008
.	19.01.16-02.04.17-1-299249	91	7	7	0	0	0	588	6	6	0	0	NA	NA	NA	33	37	253	246	351	128	218	242	8	8	2	0.032	0.033	0.006
.	19.01.16-02.04.22-1-299256	173	15	15	2	0	2	606	14	14	0	0	NA	NA	NA	52	53	255	250	361	133	221	252	20	3	11	0.078	0.012	0.03
.	19.01.16-02.04.24-1-299259	114	6	6	1	0	1	590	5	5	0	0	NA	NA	NA	42	42	247	250	358	126	222	242	8	0	6	0.032	0	0.017
.	19.01.16-02.04.27-1-299261	298	36	36	13	0	9	633	33	33	0	0	NA	NA	NA	93	87	252	262	386	131	227	275	67	44	22	0.266	0.168	0.057
.	19.01.16-02.04.30-1-299262	65	2	2	0	0	0	579	1	1	0	0	NA	NA	NA	25	27	245	246	349	121	218	240	0	9	3	0	0.037	0.009
.	19.01.16-02.04.31-1-299263	89	3	3	1	0	1	574	2	2	0	0	NA	NA	NA	29	28	239	246	356	117	217	240	0	0	10	0	0	0.028
.	19.01.16-02.04.31-1-299264	227	39	39	14	0	8	608	32	32	0	0	NA	NA	NA	73	60	246	259	368	123	229	256	61	20	43	0.248	0.077	0.117
.	19.01.16-02.04.34-1-299268	178	17	17	1	0	1	592	14	14	0	0	NA	NA	NA	63	39	244	250	358	122	222	248	23	2	19	0.094	0.008	0.053
.	19.01.16-02.04.40-1-299284	335	39	39	14	0	8	640	33	33	0	0	NA	NA	NA	95	90	260	262	381	136	230	274	64	45	54	0.246	0.172	0.142
.	19.01.16-02.04.44-1-299286	177	30	30	7	0	7	611	29	29	0	0	NA	NA	NA	50	59	249	254	369	126	227	258	62	11	19	0.249	0.043	0.051
.	19.01.16-02.04.45-1-299287	88	5	5	1	0	1	587	4	4	0	0	NA	NA	NA	19	39	244	246	362	122	220	245	3	0	10	0.012	0	0.028
.	19.01.16-02.04.50-1-299288	33	1	1	0	0	0	0	0	0	0	0	NA	NA	NA	8	8	237	239	345	0	0	0	0	0	1	0	0	0.003
.	19.01.16-02.04.52-1-299289	183	31	31	4	0	4	608	29	29	0	0	NA	NA	NA	56	63	255	253	368	130	223	255	54	2	24	0.212	0.008	0.065
.	19.01.16-02.04.56-1-299293	98	3	3	0	0	0	572	2	2	0	0	NA	NA	NA	34	30	241	242	360	115	213	244	0	4	3	0	0.017	0.008
.	19.01.16-02.04.59-1-299294	115	11	11	1	0	1	585	10	10	0	0	NA	NA	NA	23	35	246	245	357	122	214	249	5	13	2	0.02	0.053	0.006
.	19.01.16-02.05.08-1-299299	61	4	4	2	0	1	566	1	1	0	0	NA	NA	NA	34	20	240	239	354	116	211	239	10	3	0	0.042	0.013	0
.	19.01.16-02.05.09-1-299301	148	12	12	5	0	5	592	10	10	0	0	NA	NA	NA	33	39	249	247	356	127	219	246	20	12	10	0.08	0.049	0.028
.	19.01.16-02.05.17-1-299310	67	3	3	0	0	0	578	2	2	0	0	NA	NA	NA	25	25	239	242	357	119	214	245	6	7	1	0.025	0.029	0.003
.	19.01.16-02.05.19-1-299311	207	23	23	3	0	3	591	21	21	0	0	NA	NA	NA	68	45	251	252	355	124	222	245	32	11	33	0.127	0.044	0.093
.	19.01.16-02.05.23-1-299315	89	8	8	2	0	2	590	7	7	0	0	NA	NA	NA	27	44	254	250	353	126	220	244	7	6	13	0.028	0.024	0.037
.	19.01.16-02.05.23-1-299316	84	4	4	1	0	1	581	3	3	0	0	NA	NA	NA	25	30	243	247	353	119	220	242	1	3	6	0.004	0.012	0.017
.	19.01.16-02.05.28-1-299318	409	38	38	8	0	6	682	33	33	0	0	NA	NA	NA	107	125	267	277	394	145	254	283	81	19	42	0.303	0.069	0.107
.	19.01.16-02.05.29-1-299319	144	9	9	3	0	3	597	8	8	0	0	NA	NA	NA	55	50	258	246	359	134	216	247	5	5	10	0.019	0.02	0.028
.	19.01.16-02.05.29-1-299320	59	3	3	0	0	0	563	2	2	0	0	NA	NA	NA	31	20	241	241	351	123	203	237	0	3	6	0	0.012	0.017
.	19.01.16-02.05.31-1-299321	94	13	13	4	0	2	590	12	12	0	0	NA	NA	NA	24	37	244	246	360	124	216	250	27	0	7	0.111	0	0.019
.	19.01.16-02.05.33-1-299322	175	6	6	2	0	1	599	4	4	0	0	NA	NA	NA	58	56	255	249	365	130	219	250	4	5	8	0.016	0.02	0.022
.	19.01.16-02.05.37-1-299323	36	1	1	0	0	0	0	0	0	0	0	NA	NA	NA	5	7	239	237	344	0	0	0	0	0	2	0	0	0.006
.	19.01.16-02.05.39-1-299339	89	6	6	1	0	1	583	4	4	0	0	NA	NA	NA	34	34	247	245	355	123	217	243	11	0	9	0.045	0	0.025
.	19.01.16-02.05.40-1-299340	65	2	2	1	0	1	250	1	1	0	0	NA	NA	NA	21	14	241	240	346	52	93	105	0	0	2	0	0	0.006
.	19.01.16-02.05.42-1-299341	93	10	10	6	0	3	579	9	9	0	0	NA	NA	NA	37	33	244	244	358	123	213	243	18	18	5	0.074	0.074	0.014
.	19.01.16-02.05.48-1-299342	151	9	9	6	0	3	590	7	7	0	0	NA	NA	NA	36	42	251	248	356	129	223	238	17	7	11	0.068	0.028	0.031
.	19.01.16-02.05.49-1-299343	207	37	37	15	0	9	623	33	33	0	0	NA	NA	NA	65	74	258	255	374	136	231	256	58	35	36	0.225	0.137	0.096
.	19.01.16-02.05.49-1-299344	116	8	8	4	0	4	572	7	7	0	0	NA	NA	NA	32	20	242	242	349	117	215	240	4	17	5	0.017	0.07	0.014
.	19.01.16-02.05.54-1-299345	61	3	3	1	0	1	576	1	1	0	0	NA	NA	NA	29	30	247	244	352	121	215	240	0	2	9	0	0.008	0.026
.	19.01.16-02.05.55-1-299349	34	1	1	0	0	0	0	0	0	0	0	NA	NA	NA	13	10	239	238	346	0	0	0	0	0	0	0	0	0
.	19.01.16-02.05.55-1-299351	124	4	4	1	0	0	589	3	3	0	0	NA	NA	NA	37	42	248	251	356	123	225	241	13	0	2	0.052	0	0.006
.	19.01.16-02.05.57-1-299352	98	8	8	3	0	3	577	6	6	0	0	NA	NA	NA	38	36	249	247	353	121	217	239	11	5	6	0.044	0.02	0.017
.	19.01.16-02.06.01-1-299353	32	1	1	0	0	0	0	0	0	0	0	NA	NA	NA	11	5	238	237	343	0	0	0	0	0	0	0	0	0
.	19.01.16-02.06.02-1-299354	90	5	5	1	0	1	579	3	3	0	0	NA	NA	NA	42	30	243	250	350	119	222	238	0	3	2	0	0.012	0.006
.	19.01.16-02.06.05-1-299355	241	30	30	4	0	3	626	28	28	0	0	NA	NA	NA	65	78	261	266	364	137	242	247	61	25	29	0.234	0.094	0.08
.	19.01.16-02.06.06-1-299358	117	9	9	0	0	0	583	7	7	0	0	NA	NA	NA	41	35	248	246	354	123	216	244	12	0	21	0.048	0	0.059
.	19.01.16-02.06.07-1-299359	39	1	1	0	0	0	0	0	0	0	0	NA	NA	NA	11	10	236	240	347	0	0	0	0	0	0	0	0	0
.	19.01.16-02.06.09-1-299362	146	9	9	2	0	2	592	7	7	0	0	NA	NA	NA	51	42	244	249	362	124	216	252	8	10	7	0.033	0.04	0.019
.	19.01.16-02.06.10-1-299364	147	8	8	2	0	2	603	6	6	0	0	NA	NA	NA	50	53	254	250	362	129	224	250	15	13	15	0.059	0.052	0.041
.	19.01.16-02.06.14-1-299369	194	28	28	6	0	4	605	25	25	0	0	NA	NA	NA	60	56	253	250	366	130	219	256	63	8	34	0.249	0.032	0.093
.	19.01.16-02.06.17-1-299374	37	1	1	0	0	0	0	0	0	0	0	NA	NA	NA	16	10	239	239	345	0	0	0	0	0	1	0	0	0.003
.	19.01.16-02.06.18-1-299375	66	4	4	1	0	1	569	3	3	0	0	NA	NA	NA	24	22	242	242	351	117	211	241	4	0	10	0.017	0	0.028
.	19.01.16-02.06.19-1-299376	31	1	1	0	0	0	0	0	0	0	0	NA	NA	NA	8	9	238	239	345	0	0	0	0	0	3	0	0	0.009
.	19.01.16-02.06.21-1-299377	63	2	2	1	0	1	571	1	1	0	0	NA	NA	NA	30	21	243	242	349	119	209	243	0	6	0	0	0.025	0
.	19.01.16-02.06.28-1-299392	34	1	1	0	0	0	0	0	0	0	0	NA	NA	NA	16	11	239	240	345	0	0	0	1	0	0	0.004	0	0
.	19.01.16-02.06.29-1-299393	148	22	22	4	0	4	598	18	18	0	0	NA	NA	NA	42	49	249	256	357	127	225	246	30	14	11	0.12	0.055	0.031
.	19.01.16-02.06.31-1-299394	124	10	10	4	0	3	602	7	7	0	0	NA	NA	NA	37	46	249	254	356	126	228	248	16	4	14	0.064	0.016	0.039
.	19.01.16-02.06.33-1-299398	90	4	4	0	0	0	578	2	2	0	0	NA	NA	NA	37	30	243	244	356	121	217	240	0	4	8	0	0.016	0.022
.	19.01.16-02.06.33-1-299399	118	7	7	0	0	0	581	6	6	0	0	NA	NA	NA	30	34	251	244	352	128	211	242	10	1	7	0.04	0.004	0.02
.	19.01.16-02.06.47-1-299415	60	4	4	2	0	2	574	3	3	0	0	NA	NA	NA	22	18	241	242	348	119	216	239	0	8	9	0	0.033	0.026
.	19.01.16-02.06.49-1-299416	66	3	3	1	0	1	570	2	2	0	0	NA	NA	NA	39	23	241	245	350	117	215	238	5	5	2	0.021	0.02	0.006
.	19.01.16-02.06.51-1-299417	123	6	6	2	0	2	586	5	5	0	0	NA	NA	NA	35	35	246	245	357	122	218	246	9	0	12	0.037	0	0.034
.	19.01.16-02.07.00-1-299421	32	1	1	0	0	0	0	0	0	0	0	NA	NA	NA	11	4	237	236	344	0	0	0	0	0	0	0	0	0
.	19.01.16-02.07.00-1-299422	94	5	5	2	0	2	589	4	4	0	0	NA	NA	NA	33	31	245	243	356	125	216	248	7	6	0	0.029	0.025	0
.	19.01.16-02.07.00-1-299423	64	2	2	1	0	1	396	1	1	0	0	NA	NA	NA	21	24	240	248	349	86	151	159	3	0	0	0.012	0	0
.	19.01.16-02.07.02-1-299424	209	32	32	8	0	8	612	27	27	0	0	NA	NA	NA	67	72	254	255	376	130	220	262	68	29	21	0.268	0.114	0.056
.	19.01.16-02.07.02-1-299425	228	31	31	10	0	9	627	27	27	0	0	NA	NA	NA	52	79	262	262	368	139	232	256	68	15	35	0.26	0.057	0.095
.	19.01.16-02.07.04-1-299426	62	3	3	0	0	0	550	2	2	0	0	NA	NA	NA	16	22	243	243	349	116	208	226	0	0	6	0	0	0.017
.	19.01.16-02.07.05-1-299428	60	2	2	0	0	0	48	1	1	0	0	NA	NA	NA	14	21	241	241	352	13	19	16	0	0	1	0	0	0.003
.	19.01.16-02.07.08-1-299431	301	49	49	13	0	9	638	45	45	0	0	NA	NA	NA	91	88	260	266	375	137	239	262	87	28	48	0.335	0.105	0.128
.	19.01.16-02.07.11-1-299436	95	7	7	1	0	1	588	6	6	0	0	NA	NA	NA	28	32	245	245	355	122	220	246	5	0	13	0.02	0	0.037
.	19.01.16-02.07.11-1-299438	93	9	9	2	0	2	589	8	8	0	0	NA	NA	NA	32	39	247	251	354	123	221	245	8	16	21	0.032	0.064	0.059
.	19.01.16-02.07.13-1-299440	35	1	1	0	0	0	0	0	0	0	0	NA	NA	NA	18	9	238	238	346	0	0	0	0	1	0	0	0.004	0
.	19.01.16-02.07.14-1-299443	186	10	10	2	0	2	614	8	8	0	0	NA	NA	NA	50	67	262	254	364	136	225	253	17	9	5	0.065	0.035	0.014
.	19.01.16-02.07.15-1-299444	278	46	46	14	0	10	624	43	43	0	0	NA	NA	NA	81	74	260	252	375	136	224	264	65	42	44	0.25	0.167	0.117
.	19.01.16-02.07.16-1-299446	151	18	18	3	0	2	587	16	16	0	0	NA	NA	NA	45	39	243	250	359	122	219	246	7	18	35	0.029	0.072	0.097
.	19.01.16-02.07.32-1-299453	157	9	9	2	0	1	582	7	7	0	0	NA	NA	NA	38	35	246	247	355	122	219	241	11	6	6	0.045	0.024	0.017
.	19.01.16-02.07.35-1-299454	119	14	14	0	0	0	591	11	11	0	0	NA	NA	NA	38	40	246	246	361	122	220	249	23	5	4	0.093	0.02	0.011
.	19.01.16-02.07.41-1-299470	65	3	3	2	0	2	570	2	2	0	0	NA	NA	NA	21	21	244	241	349	119	213	238	0	1	5	0	0.004	0.014
.	19.01.16-02.07.46-1-299471	92	7	7	1	0	1	574	5	5	0	0	NA	NA	NA	19	22	241	246	348	117	219	238	7	6	0	0.029	0.024	0
.	19.01.16-02.07.47-1-299472	174	16	16	8	0	5	606	14	14	0	0	NA	NA	NA	57	58	254	255	362	130	228	248	43	21	11	0.169	0.082	0.03
.	19.01.16-02.07.49-1-299473	180	21	21	3	0	3	608	18	18	0	0	NA	NA	NA	70	66	257	255	367	132	226	250	20	14	33	0.078	0.055	0.09
.	19.01.16-02.07.53-1-299474	117	9	9	2	0	2	574	6	6	0	0	NA	NA	NA	37	22	244	238	353	121	208	245	10	2	0	0.041	0.008	0
.	19.01.16-02.08.03-1-299478	93	6	6	1	0	1	579	5	5	0	0	NA	NA	NA	31	36	249	247	353	123	214	242	0	2	12	0	0.008	0.034
.	19.01.16-02.08.03-1-299479	34	1	1	0	0	0	0	0	0	0	0	NA	NA	NA	17	11	238	238	348	0	0	0	0	1	0	0	0.004	0
.	19.01.16-02.08.06-1-299481	93	4	4	2	0	2	580	3	3	0	0	NA	NA	NA	36	28	242	248	351	121	218	241	11	4	5	0.045	0.016	0.014
.	19.01.16-02.08.06-1-299482	184	9	9	0	0	0	616	8	8	0	0	NA	NA	NA	53	63	251	256	369	130	225	261	25	8	6	0.1	0.031	0.016
.	19.01.16-02.08.12-1-299490	87	6	6	0	0	0	583	5	5	0	0	NA	NA	NA	30	33	244	243	359	121	213	249	5	3	8	0.02	0.012	0.022
.	19.01.16-02.08.18-1-299495	147	16	16	6	0	4	600	14	14	0	0	NA	NA	NA	46	46	252	247	360	128	223	249	17	6	15	0.067	0.024	0.042
.	19.01.16-02.08.20-1-299496	293	60	60	25	0	16	630	55	55	0	0	NA	NA	NA	93	91	263	261	380	139	228	263	122	56	33	0.464	0.215	0.087
.	19.01.16-02.08.20-1-299497	150	8	8	1	0	1	601	5	5	0	0	NA	NA	NA	59	53	254	250	362	131	221	249	12	1	9	0.047	0.004	0.025
.	19.01.16-02.08.22-1-299499	117	6	6	1	0	1	582	5	5	0	0	NA	NA	NA	42	39	245	243	364	119	214	249	16	7	0	0.065	0.029	0
.	19.01.16-02.08.27-1-299512	86	5	5	0	0	0	572	4	4	0	0	NA	NA	NA	26	18	243	237	351	119	213	240	0	3	8	0	0.013	0.023
.	19.01.16-02.08.28-1-299517	123	5	5	1	0	0	583	3	3	0	0	NA	NA	NA	43	35	246	248	354	123	219	241	7	4	3	0.028	0.016	0.008
.	19.01.16-02.08.29-1-299518	181	15	15	1	0	0	604	12	12	0	0	NA	NA	NA	53	57	249	254	367	124	224	256	14	12	10	0.056	0.047	0.027
.	19.01.16-02.08.30-1-299519	89	5	5	2	0	2	570	4	4	0	0	NA	NA	NA	36	26	245	241	353	123	209	238	0	12	3	0	0.05	0.008
.	19.01.16-02.08.37-1-299538	210	32	32	8	0	7	617	30	30	0	0	NA	NA	NA	63	66	248	254	377	125	225	267	84	14	42	0.339	0.055	0.111
.	19.01.16-02.08.40-1-299539	32	1	1	0	0	0	0	0	0	0	0	NA	NA	NA	11	8	238	238	345	0	0	0	0	0	1	0	0	0.003
.	19.01.16-02.08.42-1-299540	64	4	4	0	0	0	572	3	3	0	0	NA	NA	NA	29	21	243	240	351	122	214	236	3	0	5	0.012	0	0.014
.	19.01.16-02.08.42-1-299541	62	3	3	0	0	0	570	1	1	0	0	NA	NA	NA	21	18	242	241	348	115	215	240	8	0	0	0.033	0	0
.	19.01.16-02.08.44-1-299542	33	1	1	0	0	0	0	0	0	0	0	NA	NA	NA	5	5	238	237	343	0	0	0	0	0	0	0	0	0
.	19.01.16-02.08.44-1-299543	36	1	1	0	0	0	0	0	0	0	0	NA	NA	NA	10	16	238	241	350	0	0	0	0	0	5	0	0	0.014
.	19.01.16-02.08.45-1-299544	63	2	2	0	0	0	577	1	1	0	0	NA	NA	NA	21	24	240	242	355	121	212	244	2	0	1	0.008	0	0.003
.	19.01.16-02.08.47-1-299546	87	3	3	0	0	0	587	2	2	0	0	NA	NA	NA	29	36	247	246	356	123	220	244	0	7	5	0	0.028	0.014
.	19.01.16-02.08.47-1-299547	34	1	1	1	0	1	0	0	0	0	0	NA	NA	NA	5	19	243	239	350	0	0	0	0	1	0	0	0.004	0
.	19.01.16-02.08.49-1-299548	58	2	2	0	0	0	0	1	1	0	0	NA	NA	NA	25	21	243	239	352	0	0	0	0	1	3	0	0.004	0.009
.	19.01.16-02.08.52-1-299549	86	7	7	3	0	3	577	5	5	0	0	NA	NA	NA	28	29	244	244	354	118	216	243	5	9	2	0.02	0.037	0.006
.	19.01.16-02.08.53-1-299550	35	1	1	0	0	0	0	0	0	0	0	NA	NA	NA	8	8	240	240	341	0	0	0	0	0	0	0	0	0
.	19.01.16-02.08.54-1-299551	125	19	19	5	0	4	579	17	17	0	0	NA	NA	NA	44	35	249	242	357	126	212	241	19	19	22	0.076	0.079	0.062
.	19.01.16-02.08.54-1-299552	31	1	1	1	0	1	0	0	0	0	0	NA	NA	NA	11	6	238	237	344	0	0	0	0	0	0	0	0	0
.	19.01.16-02.08.56-1-299556	35	1	1	0	0	0	0	0	0	0	0	NA	NA	NA	8	8	238	240	343	0	0	0	0	0	1	0	0	0.003
.	19.01.16-02.08.56-1-299557	145	12	12	3	0	1	602	11	11	0	0	NA	NA	NA	29	48	247	251	363	126	224	252	8	4	13	0.032	0.016	0.036
.	19.01.16-02.08.57-1-299558	86	3	3	1	0	1	594	2	2	0	0	NA	NA	NA	36	42	243	250	362	123	218	253	6	6	4	0.025	0.024	0.011
.	19.01.16-02.08.58-1-299559	200	16	16	7	0	6	599	15	15	0	0	NA	NA	NA	64	55	251	254	363	127	220	252	17	29	13	0.068	0.114	0.036
.	19.01.16-02.09.00-1-299560	124	12	12	5	0	4	589	11	11	0	0	NA	NA	NA	47	41	243	251	360	121	220	248	4	22	13	0.016	0.088	0.036
.	19.01.16-02.09.07-1-299564	179	27	27	12	0	8	611	23	23	0	0	NA	NA	NA	52	59	252	252	368	131	224	256	55	15	33	0.218	0.06	0.09
.	19.01.16-02.09.11-1-299568	38	1	1	0	0	0	0	0	0	0	0	NA	NA	NA	12	7	238	237	345	0	0	0	0	1	0	0	0.004	0
.	19.01.16-02.09.15-1-299573	178	52	52	15	0	13	595	42	42	0	0	NA	NA	NA	57	52	250	247	368	124	217	254	89	42	25	0.356	0.17	0.068
.	19.01.16-02.09.17-1-299575	152	20	20	7	0	5	583	18	18	0	0	NA	NA	NA	48	41	245	248	361	121	217	245	25	21	15	0.102	0.085	0.042
.	19.01.16-02.09.20-1-299577	204	42	42	7	0	6	612	39	39	0	0	NA	NA	NA	67	65	256	252	370	133	223	256	74	24	46	0.289	0.095	0.124
.	19.01.16-02.09.21-1-299578	62	2	2	1	0	1	577	1	1	0	0	NA	NA	NA	24	24	241	245	351	118	217	242	0	4	2	0	0.016	0.006
.	19.01.16-02.09.22-1-299581	119	10	10	6	0	5	591	8	8	0	0	NA	NA	NA	37	41	246	252	356	122	223	246	11	12	2	0.045	0.048	0.006
.	19.01.16-02.09.24-1-299583	149	19	19	6	0	4	601	16	16	0	0	NA	NA	NA	47	51	247	253	364	124	224	253	20	31	7	0.081	0.123	0.019
.	19.01.16-02.09.30-1-299585	148	13	13	5	0	2	601	12	12	0	0	NA	NA	NA	45	51	253	251	360	126	224	251	42	4	8	0.166	0.016	0.022
.	19.01.16-02.09.32-1-299586	90	7	7	2	0	2	578	5	5	0	0	NA	NA	NA	31	32	251	242	352	127	210	241	16	0	9	0.064	0	0.026
.	19.01.16-02.09.47-1-299603	62	3	3	0	0	0	558	2	2	0	0	NA	NA	NA	25	13	241	238	347	114	206	238	5	0	0	0.021	0	0
.	19.01.16-02.09.48-1-299604	184	17	17	5	0	5	598	16	16	0	0	NA	NA	NA	45	44	247	248	362	125	221	252	21	12	13	0.085	0.048	0.036
.	19.01.16-02.09.48-1-299605	186	40	40	19	0	10	603	38	38	0	0	NA	NA	NA	55	49	250	252	360	127	226	250	91	11	51	0.364	0.044	0.142
.	19.01.16-02.09.51-1-299606	33	1	1	0	0	0	0	0	0	0	0	NA	NA	NA	7	17	238	241	351	0	0	0	0	0	1	0	0	0.003
.	19.01.16-02.09.53-1-299607	124	6	6	0	0	0	603	5	5	0	0	NA	NA	NA	40	48	246	248	367	125	221	257	2	5	3	0.008	0.02	0.008
.	19.01.16-02.09.55-1-299611	29	1	1	0	0	0	0	0	0	0	0	NA	NA	NA	6	8	240	237	344	0	0	0	0	0	0	0	0	0
.	19.01.16-02.09.57-1-299612	85	6	6	1	0	1	589	5	5	0	0	NA	NA	NA	25	38	245	248	358	126	216	247	2	4	2	0.008	0.016	0.006
.	19.01.16-02.09.58-1-299613	91	10	10	2	0	2	571	9	9	0	0	NA	NA	NA	32	27	243	245	352	117	214	240	5	16	2	0.021	0.065	0.006
.	19.01.16-02.09.58-1-299614	91	7	7	2	0	1	580	5	5	0	0	NA	NA	NA	34	32	244	242	359	125	214	241	15	6	3	0.061	0.025	0.008
.	19.01.16-02.10.10-1-299625	85	6	6	1	0	1	573	5	5	0	0	NA	NA	NA	24	22	243	243	349	119	216	238	4	1	3	0.016	0.004	0.009
.	19.01.16-02.10.12-1-299628	421	47	47	12	0	11	660	43	43	0	0	NA	NA	NA	125	111	260	273	391	137	245	278	133	11	34	0.512	0.04	0.087
.	19.01.16-02.10.14-1-299632	118	13	13	4	0	3	596	11	11	0	0	NA	NA	NA	45	44	242	249	366	118	221	257	24	9	12	0.099	0.036	0.033
.	19.01.16-02.10.15-1-299634	33	1	1	0	0	0	0	0	0	0	0	NA	NA	NA	10	13	240	239	347	0	0	0	0	0	0	0	0	0
.	19.01.16-02.10.16-1-299635	243	25	25	4	0	2	634	23	23	0	0	NA	NA	NA	69	82	261	252	382	138	226	270	83	11	8	0.318	0.044	0.021
.	19.01.16-02.10.17-1-299637	215	55	55	11	0	10	600	47	47	0	0	NA	NA	NA	58	50	251	250	362	128	220	252	137	31	29	0.546	0.124	0.08
.	19.01.16-02.10.17-1-299638	179	34	34	9	0	4	606	26	26	0	0	NA	NA	NA	43	61	255	257	362	128	226	252	77	16	17	0.302	0.062	0.047
.	19.01.16-02.10.18-1-299639	171	15	15	2	0	2	609	13	13	0	0	NA	NA	NA	32	52	251	253	361	129	227	253	27	10	14	0.108	0.04	0.039
.	19.01.16-02.10.25-1-299644	144	10	10	3	0	2	590	6	6	0	0	NA	NA	NA	37	38	243	250	358	121	223	246	10	2	8	0.041	0.008	0.022
.	19.01.16-02.10.37-1-299652	70	2	2	1	0	1	571	1	1	0	0	NA	NA	NA	30	26	243	245	351	116	213	242	8	0	0	0.033	0	0
.	19.01.16-02.10.39-1-299668	84	3	3	1	0	1	573	2	2	0	0	NA	NA	NA	26	25	241	239	358	120	208	245	2	1	4	0.008	0.004	0.011
.	19.01.16-02.10.39-1-299669	121	7	7	2	0	2	587	6	6	0	0	NA	NA	NA	28	41	247	247	360	122	219	246	10	2	8	0.04	0.008	0.022
.	19.01.16-02.10.42-1-299670	119	10	10	1	0	1	593	8	8	0	0	NA	NA	NA	34	40	247	245	361	126	218	249	20	11	1	0.081	0.045	0.003
.	19.01.16-02.10.49-1-299671	91	7	7	3	0	3	585	4	4	0	0	NA	NA	NA	29	34	243	244	360	120	216	249	4	7	8	0.016	0.029	0.022
.	19.01.16-02.10.51-1-299672	147	19	19	6	0	5	584	14	14	0	0	NA	NA	NA	44	34	245	249	353	121	222	241	15	13	23	0.061	0.052	0.065
.	19.01.16-02.10.54-1-299673	154	10	10	4	0	3	602	7	7	0	0	NA	NA	NA	48	54	250	250	367	125	219	258	21	14	1	0.084	0.056	0.003
.	19.01.16-02.10.56-1-299678	214	9	9	3	0	1	619	8	8	0	0	NA	NA	NA	66	73	260	262	364	137	231	251	3	14	21	0.012	0.053	0.058
.	19.01.16-02.10.56-1-299679	61	2	2	1	0	1	574	1	1	0	0	NA	NA	NA	30	28	242	244	355	119	211	244	0	0	9	0	0	0.025
.	19.01.16-02.11.01-1-299680	271	36	36	3	0	0	629	33	33	0	0	NA	NA	NA	87	73	252	255	379	128	232	269	79	16	28	0.313	0.063	0.074
.	19.01.16-02.11.05-1-299681	90	4	4	1	0	1	575	3	3	0	0	NA	NA	NA	29	27	245	239	356	121	208	246	6	3	4	0.024	0.013	0.011
.	19.01.16-02.11.09-1-299686	88	4	4	2	0	1	580	3	3	0	0	NA	NA	NA	22	29	240	245	357	118	216	246	0	6	7	0	0.024	0.02
.	19.01.16-02.11.12-1-299690	90	7	7	0	0	0	579	6	6	0	0	NA	NA	NA	33	37	245	246	359	120	216	243	5	5	5	0.02	0.02	0.014
.	19.01.16-02.11.15-1-299695	223	32	32	9	0	9	604	30	30	0	0	NA	NA	NA	70	68	256	256	369	127	224	253	35	8	48	0.137	0.031	0.13
.	19.01.16-02.11.18-1-299698	233	22	22	6	0	3	615	19	19	0	0	NA	NA	NA	62	75	258	265	365	133	233	249	39	27	7	0.151	0.102	0.019
.	19.01.16-02.11.20-1-299699	149	12	12	3	0	3	595	10	10	0	0	NA	NA	NA	36	41	248	252	354	123	226	246	11	8	15	0.044	0.032	0.042
.	19.01.16-02.11.21-1-299700	32	1	1	1	0	1	0	0	0	0	0	NA	NA	NA	9	7	237	238	345	0	0	0	0	0	3	0	0	0.009
.	19.01.16-02.11.22-1-299702	61	2	2	1	0	1	295	1	1	0	0	NA	NA	NA	16	21	239	241	354	63	102	130	0	0	7	0	0	0.02
.	19.01.16-02.11.23-1-299704	98	5	5	1	0	1	573	4	4	0	0	NA	NA	NA	28	22	244	244	347	120	215	238	3	9	0	0.012	0.037	0
.	19.01.16-02.11.23-1-299706	117	4	4	1	0	1	592	3	3	0	0	NA	NA	NA	35	41	249	247	358	125	221	246	0	4	5	0	0.016	0.014
.	19.01.16-02.11.27-1-299708	120	7	7	3	0	3	582	6	6	0	0	NA	NA	NA	23	24	239	246	352	118	219	245	0	22	1	0	0.089	0.003
.	19.01.16-02.11.31-1-299709	56	2	2	0	0	0	571	1	1	0	0	NA	NA	NA	22	20	245	240	348	121	210	240	0	0	8	0	0	0.023
.	19.01.16-02.11.36-1-299710	56	2	2	0	0	0	586	1	1	0	0	NA	NA	NA	23	32	246	250	349	121	226	239	1	2	0	0.004	0.008	0
.	19.01.16-02.11.38-1-299726	36	1	1	1	0	1	0	0	0	0	0	NA	NA	NA	12	12	240	239	346	0	0	0	0	0	1	0	0	0.003
.	19.01.16-02.11.40-1-299727	62	2	2	0	0	0	570	1	1	0	0	NA	NA	NA	24	18	240	241	350	119	210	241	7	0	0	0.029	0	0
.	19.01.16-02.11.41-1-299728	63	2	2	0	0	0	581	1	1	0	0	NA	NA	NA	22	27	242	242	356	122	212	247	0	3	5	0	0.012	0.014
.	19.01.16-02.11.43-1-299729	95	5	5	1	0	1	587	4	4	0	0	NA	NA	NA	39	39	245	246	361	122	218	247	0	4	13	0	0.016	0.036
.	19.01.16-02.11.44-1-299730	87	7	7	1	0	1	590	6	6	0	0	NA	NA	NA	30	42	254	244	357	126	216	248	0	16	5	0	0.066	0.014
.	19.01.16-02.11.46-1-299731	183	16	16	4	0	4	599	15	15	0	0	NA	NA	NA	62	53	255	249	362	128	213	258	39	14	10	0.153	0.056	0.028
.	19.01.16-02.11.49-1-299732	93	3	3	1	0	1	576	2	2	0	0	NA	NA	NA	20	27	244	247	349	121	216	239	2	2	0	0.008	0.008	0
.	19.01.16-02.11.49-1-299733	120	22	22	2	0	2	583	18	18	0	0	NA	NA	NA	43	30	244	242	357	123	216	244	38	7	28	0.156	0.029	0.078
.	19.01.16-02.11.50-1-299734	88	3	3	0	0	0	582	2	2	0	0	NA	NA	NA	31	32	243	247	355	121	218	243	18	0	0	0.074	0	0
.	19.01.16-02.11.53-1-299735	182	17	17	6	0	4	617	16	16	0	0	NA	NA	NA	55	71	255	262	367	132	233	252	30	11	25	0.118	0.042	0.068
.	19.01.16-02.11.53-1-299736	261	26	26	9	0	6	621	25	25	0	0	NA	NA	NA	81	82	261	258	376	136	227	258	37	30	30	0.142	0.116	0.08
.	19.01.16-02.11.57-1-299740	176	9	9	3	0	3	606	8	8	0	0	NA	NA	NA	50	56	245	260	364	124	230	252	17	7	4	0.069	0.027	0.011
.	19.01.16-02.11.59-1-299741	123	13	13	3	0	2	579	11	11	0	0	NA	NA	NA	27	34	249	245	353	125	212	242	23	4	8	0.092	0.016	0.023
.	19.01.16-02.12.01-1-299742	33	1	1	1	0	1	0	0	0	0	0	NA	NA	NA	10	5	237	239	342	0	0	0	4	0	0	0.017	0	0
.	19.01.16-02.12.03-1-299743	111	9	9	2	0	2	574	8	8	0	0	NA	NA	NA	35	19	242	244	346	120	216	238	10	13	1	0.041	0.053	0.003
.	19.01.16-02.12.03-1-299744	67	3	3	2	0	1	567	2	2	0	0	NA	NA	NA	31	20	243	240	350	120	209	238	0	17	0	0	0.071	0
.	19.01.16-02.12.14-1-299755	203	10	10	4	0	2	610	9	9	0	0	NA	NA	NA	68	56	260	250	359	137	222	251	37	12	2	0.142	0.048	0.006
.	19.01.16-02.12.17-1-299759	63	2	2	1	0	1	572	1	1	0	0	NA	NA	NA	27	20	242	240	351	120	211	241	0	4	3	0	0.017	0.009
.	19.01.16-02.12.17-1-299760	90	4	4	1	0	1	569	3	3	0	0	NA	NA	NA	32	21	242	243	349	117	214	238	11	2	2	0.045	0.008	0.006
.	19.01.16-02.12.19-1-299761	306	23	23	6	0	4	641	21	21	0	0	NA	NA	NA	91	99	266	261	385	141	228	272	55	19	14	0.207	0.073	0.036
.	19.01.16-02.12.20-1-299762	31	1	1	1	0	1	0	0	0	0	0	NA	NA	NA	12	12	239	239	347	0	0	0	4	0	0	0.017	0	0
.	19.01.16-02.12.21-1-299763	224	19	19	5	0	5	615	18	18	0	0	NA	NA	NA	67	59	250	252	370	129	224	262	39	20	16	0.156	0.079	0.043
.	19.01.16-02.12.21-1-299764	122	11	11	6	0	4	598	9	9	0	0	NA	NA	NA	34	49	249	256	357	125	226	247	12	4	14	0.048	0.016	0.039
.	19.01.16-02.12.22-1-299766	145	8	8	3	0	3	593	7	7	0	0	NA	NA	NA	40	44	246	242	369	122	216	255	10	3	11	0.041	0.012	0.03
.	19.01.16-02.12.28-1-299774	37	1	1	0	0	0	0	0	0	0	0	NA	NA	NA	12	9	239	237	346	0	0	0	0	0	0	0	0	0
.	19.01.16-02.12.31-1-299775	64	2	2	0	0	0	579	1	1	0	0	NA	NA	NA	26	30	248	241	354	123	216	240	3	0	3	0.012	0	0.008
.	19.01.16-02.12.31-1-299776	61	2	2	0	0	0	298	1	1	0	0	NA	NA	NA	21	15	240	240	348	63	116	119	0	4	0	0	0.017	0
.	19.01.16-02.12.34-1-299778	113	8	8	2	0	2	586	7	7	0	0	NA	NA	NA	34	37	249	242	359	124	214	248	7	11	14	0.028	0.045	0.039
.	19.01.16-02.12.36-1-299876	30	1	1	1	0	1	0	0	0	0	0	NA	NA	NA	8	12	239	238	348	0	0	0	0	0	1	0	0	0.003
.	19.01.16-02.12.37-1-299884	116	9	9	3	0	3	582	8	8	0	0	NA	NA	NA	44	37	243	251	356	120	221	241	9	2	14	0.037	0.008	0.039
.	19.01.16-02.12.41-1-299914	32	1	1	0	0	0	0	0	0	0	0	NA	NA	NA	11	14	245	237	345	0	0	0	0	0	2	0	0	0.006
.	19.01.16-02.12.42-1-299923	176	29	29	13	0	10	605	24	24	0	0	NA	NA	NA	60	52	253	260	352	130	229	246	84	23	24	0.332	0.088	0.068
.	19.01.16-02.12.44-1-299929	32	1	1	0	0	0	0	0	0	0	0	NA	NA	NA	9	5	240	236	342	0	0	0	0	0	3	0	0	0.009
.	19.01.16-02.12.44-1-299930	120	7	7	2	0	1	595	5	5	0	0	NA	NA	NA	46	48	252	253	356	126	225	244	10	4	10	0.04	0.016	0.028
.	19.01.16-02.12.44-1-299932	96	8	8	0	0	0	585	7	7	0	0	NA	NA	NA	38	31	240	248	356	117	220	248	6	19	6	0.025	0.077	0.017
.	19.01.16-02.12.45-1-299935	297	20	20	7	0	5	641	19	19	0	0	NA	NA	NA	80	91	266	262	376	144	231	266	25	25	21	0.094	0.095	0.056
.	19.01.16-02.12.53-1-299936	154	17	17	2	0	1	593	16	16	0	0	NA	NA	NA	53	46	246	251	362	122	222	249	12	13	14	0.049	0.052	0.039
.	19.01.16-02.12.54-1-299937	62	2	2	1	0	1	578	1	1	0	0	NA	NA	NA	21	26	243	239	357	122	212	244	6	0	0	0.025	0	0
.	19.01.16-02.12.56-1-299941	117	11	11	2	0	1	589	9	9	0	0	NA	NA	NA	47	40	248	247	358	124	221	244	22	9	4	0.089	0.036	0.011
.	19.01.16-02.12.57-1-299942	139	5	5	2	0	1	583	4	4	0	0	NA	NA	NA	42	38	247	244	360	126	212	245	14	0	7	0.057	0	0.019
.	19.01.16-02.13.05-1-299943	146	13	13	5	0	4	583	10	10	0	0	NA	NA	NA	34	35	244	249	355	119	220	244	8	19	4	0.033	0.076	0.011
.	19.01.16-02.13.05-1-299944	35	1	1	0	0	0	0	0	0	0	0	NA	NA	NA	12	8	237	240	344	0	0	0	4	0	0	0.017	0	0
.	19.01.16-02.13.05-1-299945	32	1	1	1	0	1	0	0	0	0	0	NA	NA	NA	11	2	237	236	342	0	0	0	1	0	0	0.004	0	0
.	19.01.16-02.13.11-1-299952	66	2	2	1	0	1	581	1	1	0	0	NA	NA	NA	23	33	245	247	354	121	218	242	0	4	4	0	0.016	0.011
.	19.01.16-02.13.16-1-299959	147	14	14	2	0	1	593	13	13	0	0	NA	NA	NA	56	46	247	251	361	125	218	250	9	22	14	0.036	0.088	0.039
.	19.01.16-02.13.20-1-299960	33	1	1	0	0	0	0	0	0	0	0	NA	NA	NA	8	8	238	239	344	0	0	0	0	2	0	0	0.008	0
.	19.01.16-02.13.30-1-299966	150	13	13	5	0	5	586	12	12	0	0	NA	NA	NA	48	33	245	244	357	122	216	248	16	18	17	0.065	0.074	0.048
.	19.01.16-02.13.31-1-299967	216	24	24	6	0	3	627	20	20	0	0	NA	NA	NA	59	76	251	260	378	127	234	266	49	6	33	0.195	0.023	0.087
.	19.01.16-02.13.32-1-299968	62	3	3	0	0	0	196	2	2	0	0	NA	NA	NA	14	14	241	239	347	43	65	88	0	3	0	0	0.013	0
.	19.01.16-02.13.33-1-299969	175	7	7	3	0	3	608	6	6	0	0	NA	NA	NA	60	57	255	257	358	134	227	247	20	2	11	0.078	0.008	0.031
.	19.01.16-02.13.34-1-299970	203	28	28	12	0	8	606	27	27	0	0	NA	NA	NA	78	60	255	257	361	131	225	250	64	29	15	0.251	0.113	0.042
.	19.01.16-02.13.36-1-299971	57	2	2	1	0	1	401	1	1	0	0	NA	NA	NA	20	20	244	242	347	80	151	170	3	0	3	0.012	0	0.009
.	19.01.16-02.13.39-1-299987	69	4	4	2	0	2	574	3	3	0	0	NA	NA	NA	26	24	241	243	353	120	217	237	0	5	7	0	0.021	0.02
.	19.01.16-02.13.40-1-299988	114	7	7	3	0	3	587	5	5	0	0	NA	NA	NA	47	36	244	249	356	121	217	249	19	4	7	0.078	0.016	0.02
.	19.01.16-02.13.40-1-299989	88	8	8	1	0	1	580	6	6	0	0	NA	NA	NA	31	27	242	240	358	119	212	249	11	23	1	0.045	0.096	0.003
.	19.01.16-02.13.47-1-299991	190	16	16	3	0	2	607	15	15	0	0	NA	NA	NA	65	54	252	254	361	129	227	251	34	6	15	0.135	0.024	0.042
.	19.01.16-02.13.58-1-299995	64	5	5	2	0	2	579	4	4	0	0	NA	NA	NA	30	28	242	243	356	120	213	246	6	6	0	0.025	0.025	0
.	19.01.16-02.14.02-1-299996	333	31	31	13	0	11	642	27	27	0	0	NA	NA	NA	98	91	260	255	389	137	227	278	79	15	34	0.304	0.059	0.087
.	19.01.16-02.14.02-1-299997	63	3	3	0	0	0	252	2	2	0	0	NA	NA	NA	17	20	247	239	347	51	98	103	0	6	1	0	0.025	0.003
.	19.01.16-02.14.04-1-299998	125	10	10	2	0	1	581	8	8	0	0	NA	NA	NA	31	24	243	244	350	123	217	241	24	11	2	0.099	0.045	0.006
.	19.01.16-02.14.24-1-300013	95	6	6	2	0	2	582	5	5	0	0	NA	NA	NA	33	26	239	245	355	116	217	249	10	7	2	0.042	0.029	0.006
.	19.01.16-02.14.32-1-300020	241	25	25	10	0	9	622	21	21	0	0	NA	NA	NA	72	72	257	252	376	134	226	262	49	12	50	0.191	0.048	0.133
.	19.01.16-02.14.33-1-300021	261	15	15	2	0	2	626	14	14	0	0	NA	NA	NA	72	71	257	255	372	133	230	263	40	11	11	0.156	0.043	0.03
.	19.01.16-02.14.36-1-300025	35	1	1	0	0	0	0	0	0	0	0	NA	NA	NA	9	3	236	238	342	0	0	0	0	0	1	0	0	0.003
.	19.01.16-02.14.38-1-300041	90	6	6	2	0	2	587	4	4	0	0	NA	NA	NA	36	33	242	245	359	121	218	248	1	2	13	0.004	0.008	0.036
.	19.01.16-02.14.39-1-300042	31	1	1	0	0	0	0	0	0	0	0	NA	NA	NA	12	11	238	238	348	0	0	0	0	0	0	0	0	0
.	19.01.16-02.14.39-1-300043	33	1	1	1	0	1	0	0	0	0	0	NA	NA	NA	8	10	240	238	345	0	0	0	3	0	0	0.012	0	0
.	19.01.16-02.14.41-1-300045	95	4	4	1	0	1	586	3	3	0	0	NA	NA	NA	29	32	246	244	355	125	217	244	7	5	7	0.028	0.02	0.02
.	19.01.16-02.14.41-1-300046	61	3	3	1	0	1	572	2	2	0	0	NA	NA	NA	19	27	247	241	352	122	209	241	0	12	9	0	0.05	0.026
.	19.01.16-02.14.42-1-300047	177	25	25	6	0	5	600	21	21	0	0	NA	NA	NA	59	58	258	256	357	130	227	243	52	18	21	0.202	0.07	0.059
.	19.01.16-02.14.42-1-300048	120	13	13	2	0	2	589	12	12	0	0	NA	NA	NA	53	40	242	252	359	119	222	248	24	4	14	0.099	0.016	0.039
.	19.01.16-02.14.55-1-300052	142	12	12	4	0	3	587	10	10	0	0	NA	NA	NA	64	43	247	250	359	123	216	248	21	3	4	0.085	0.012	0.011
.	19.01.16-02.14.55-1-300053	37	1	1	0	0	0	0	0	0	0	0	NA	NA	NA	13	14	239	241	347	0	0	0	0	0	0	0	0	0
.	19.01.16-02.14.55-1-300054	96	9	9	1	0	1	579	8	8	0	0	NA	NA	NA	34	28	241	243	357	118	216	245	22	0	7	0.091	0	0.02
.	19.01.16-02.15.00-1-301932	36	1	1	0	0	0	0	0	0	0	0	NA	NA	NA	9	6	238	236	345	0	0	0	0	0	0	0	0	0
.	19.01.16-02.15.01-1-301933	60	3	3	1	0	0	575	1	1	0	0	NA	NA	NA	26	24	242	240	355	120	210	245	12	0	6	0.05	0	0.017
.	19.01.16-02.15.03-1-301935	125	7	7	2	0	2	591	5	5	0	0	NA	NA	NA	45	39	246	246	360	125	218	248	10	19	0	0.041	0.077	0
.	19.01.16-02.15.04-1-301936	34	1	1	0	0	0	0	0	0	0	0	NA	NA	NA	8	15	243	239	346	0	0	0	0	3	0	0	0.013	0
.	19.01.16-02.15.07-1-301939	33	1	1	0	0	0	0	0	0	0	0	NA	NA	NA	11	6	239	237	343	0	0	0	0	0	0	0	0	0
.	19.01.16-02.15.07-1-301940	508	45	45	16	0	10	682	43	43	0	0	NA	NA	NA	148	132	266	277	402	145	248	289	81	52	33	0.305	0.188	0.082
.	19.01.16-02.15.09-1-301992	122	16	16	3	0	3	588	14	14	0	0	NA	NA	NA	49	40	248	247	358	122	222	244	31	13	6	0.125	0.053	0.017
.	19.01.16-02.15.15-1-302047	154	11	11	2	0	2	597	8	8	0	0	NA	NA	NA	55	53	253	249	364	128	218	251	31	7	8	0.123	0.028	0.022
.	19.01.16-02.15.15-1-302050	263	19	19	5	0	3	626	15	15	0	0	NA	NA	NA	83	84	260	259	378	135	229	262	20	18	22	0.077	0.069	0.058
.	19.01.16-02.15.16-1-302053	203	22	22	8	0	5	605	21	21	0	0	NA	NA	NA	65	58	253	249	369	127	221	257	33	23	20	0.13	0.092	0.054
.	19.01.16-02.15.17-1-302063	116	7	7	3	0	3	578	3	3	0	0	NA	NA	NA	43	35	252	249	347	125	217	236	4	15	0	0.016	0.06	0
.	19.01.16-02.15.19-1-302064	62	3	3	0	0	0	586	2	2	0	0	NA	NA	NA	25	34	247	243	357	123	214	249	0	0	7	0	0	0.02
.	19.01.16-02.15.27-1-302069	32	1	1	0	0	0	0	0	0	0	0	NA	NA	NA	7	6	236	238	345	0	0	0	0	0	2	0	0	0.006
.	19.01.16-02.15.29-1-302070	229	13	13	2	0	2	618	11	11	0	0	NA	NA	NA	80	64	258	253	366	134	228	256	34	15	0	0.132	0.059	0
.	19.01.16-02.15.33-1-302071	91	4	4	0	0	0	591	3	3	0	0	NA	NA	NA	34	37	248	249	353	125	220	246	2	2	5	0.008	0.008	0.014
.	19.01.16-02.15.33-1-302072	208	79	79	24	0	15	603	73	73	0	0	NA	NA	NA	59	58	255	252	364	129	225	249	119	54	69	0.467	0.214	0.19
.	19.01.16-02.15.36-1-302073	263	19	19	5	0	4	624	18	18	0	0	NA	NA	NA	70	74	259	259	369	138	230	256	52	9	18	0.201	0.035	0.049
.	19.01.16-02.15.37-1-302074	146	17	17	7	0	6	598	15	15	0	0	NA	NA	NA	24	37	246	247	357	125	222	251	52	11	15	0.211	0.045	0.042
.	19.01.16-02.15.42-1-302090	128	10	10	3	0	2	587	7	7	0	0	NA	NA	NA	52	40	253	245	355	129	217	241	7	13	14	0.028	0.053	0.039
.	19.01.16-02.15.46-1-302091	209	26	26	12	0	10	599	22	22	0	0	NA	NA	NA	59	51	250	244	370	124	217	258	43	20	31	0.172	0.082	0.084
.	19.01.16-02.15.48-1-302092	123	8	8	1	0	1	583	7	7	0	0	NA	NA	NA	45	35	247	244	357	123	215	245	23	0	8	0.093	0	0.022
.	19.01.16-02.15.56-1-302097	121	8	8	1	0	0	584	7	7	0	0	NA	NA	NA	35	35	243	246	359	120	218	246	13	4	8	0.053	0.016	0.022
.	19.01.16-02.16.00-1-302098	125	8	8	3	0	2	608	7	7	0	0	NA	NA	NA	47	63	258	256	362	129	227	252	44	3	3	0.171	0.012	0.008
.	19.01.16-02.16.07-1-302101	265	26	26	6	0	3	624	25	25	0	0	NA	NA	NA	83	74	254	252	381	133	226	265	24	6	54	0.094	0.024	0.142
.	19.01.16-02.16.07-1-302102	68	6	6	2	0	2	568	5	5	0	0	NA	NA	NA	23	22	243	240	352	119	210	239	1	3	10	0.004	0.012	0.028
.	19.01.16-02.16.09-1-302105	59	2	2	0	0	0	577	1	1	0	0	NA	NA	NA	23	27	246	241	353	118	218	241	0	3	2	0	0.012	0.006
.	19.01.16-02.16.13-1-302110	205	15	15	6	0	4	602	14	14	0	0	NA	NA	NA	61	53	256	249	361	131	223	248	2	16	21	0.008	0.064	0.058
.	19.01.16-02.16.14-1-302112	245	26	26	8	0	4	635	24	24	0	0	NA	NA	NA	83	86	251	270	378	128	241	266	54	33	19	0.215	0.122	0.05
.	19.01.16-02.16.19-1-302117	92	3	3	1	0	0	589	2	2	0	0	NA	NA	NA	34	41	247	251	356	124	222	243	13	11	0	0.053	0.044	0
.	19.01.16-02.16.20-1-302118	154	11	11	4	0	3	608	10	10	0	0	NA	NA	NA	48	56	256	254	359	132	228	248	28	2	13	0.109	0.008	0.036
.	19.01.16-02.16.20-1-302119	36	1	1	0	0	0	0	0	0	0	0	NA	NA	NA	8	12	240	237	348	0	0	0	0	2	0	0	0.008	0
.	19.01.16-02.16.22-1-302122	97	6	6	2	0	2	585	3	3	0	0	NA	NA	NA	33	37	245	248	357	121	221	243	10	4	5	0.041	0.016	0.014
.	19.01.16-02.16.23-1-302123	91	4	4	2	0	1	570	2	2	0	0	NA	NA	NA	28	23	244	244	348	119	214	237	4	0	10	0.016	0	0.029
.	19.01.16-02.16.33-1-302136	37	1	1	1	0	1	0	0	0	0	0	NA	NA	NA	12	15	238	241	349	0	0	0	0	0	1	0	0	0.003
.	19.01.16-02.16.36-1-302137	63	2	2	1	0	1	580	1	1	0	0	NA	NA	NA	28	30	245	245	353	121	219	240	0	0	4	0	0	0.011
.	19.01.16-02.16.36-1-302138	35	1	1	0	0	0	0	0	0	0	0	NA	NA	NA	6	7	240	237	343	0	0	0	0	2	0	0	0.008	0
.	19.01.16-02.16.36-1-302139	60	3	3	1	0	1	349	2	2	0	0	NA	NA	NA	9	23	244	244	348	71	130	148	0	0	5	0	0	0.014
.	19.01.16-02.16.39-1-302158	205	16	16	3	0	3	614	15	15	0	0	NA	NA	NA	67	65	257	259	362	134	231	249	39	10	6	0.152	0.039	0.017
.	19.01.16-02.16.40-1-302159	182	26	26	8	0	7	597	24	24	0	0	NA	NA	NA	38	46	249	248	362	122	222	253	60	10	25	0.241	0.04	0.069
.	19.01.16-02.16.43-1-302160	205	16	16	5	0	4	634	15	15	0	0	NA	NA	NA	68	81	262	261	371	140	231	263	10	29	19	0.038	0.111	0.051
.	19.01.16-02.16.47-1-302161	153	8	8	3	0	1	607	6	6	0	0	NA	NA	NA	46	57	256	255	359	130	227	250	12	11	4	0.047	0.043	0.011
.	19.01.16-02.16.47-1-302162	34	1	1	0	0	0	0	0	0	0	0	NA	NA	NA	13	6	238	239	342	0	0	0	0	0	1	0	0	0.003
.	19.01.16-02.16.50-1-302163	123	12	12	2	0	2	581	10	10	0	0	NA	NA	NA	37	32	249	242	354	125	214	242	26	17	7	0.104	0.07	0.02
.	19.01.16-02.16.50-1-302164	63	2	2	0	0	0	353	0	0	0	0	NA	NA	NA	19	19	241	240	351	67	136	150	0	2	1	0	0.008	0.003
.	19.01.16-02.16.55-1-302168	62	2	2	1	0	1	583	1	1	0	0	NA	NA	NA	22	28	243	249	349	121	221	241	0	5	3	0	0.02	0.009
.	19.01.16-02.16.55-1-302169	149	11	11	1	0	1	606	10	10	0	0	NA	NA	NA	40	58	260	247	364	136	219	251	13	7	10	0.05	0.028	0.027
.	19.01.16-02.16.59-1-302170	116	5	5	4	0	2	590	3	3	0	0	NA	NA	NA	40	37	243	246	361	122	219	249	0	10	10	0	0.041	0.028
.	19.01.16-02.17.06-1-302172	33	1	1	0	0	0	0	0	0	0	0	NA	NA	NA	11	8	242	238	341	0	0	0	0	0	0	0	0	0
.	19.01.16-02.17.07-1-302174	90	5	5	1	0	1	576	4	4	0	0	NA	NA	NA	36	34	245	249	353	120	219	237	4	3	7	0.016	0.012	0.02
.	19.01.16-02.17.07-1-302175	124	8	8	3	0	3	583	6	6	0	0	NA	NA	NA	56	41	241	253	360	115	220	248	10	7	3	0.041	0.028	0.008
.	19.01.16-02.17.08-1-302177	64	2	2	0	0	0	576	1	1	0	0	NA	NA	NA	24	23	245	240	351	122	214	240	2	0	2	0.008	0	0.006
.	19.01.16-02.17.08-1-302178	64	2	2	1	0	1	576	1	1	0	0	NA	NA	NA	27	32	246	246	353	118	219	239	0	2	2	0	0.008	0.006
.	19.01.16-02.17.12-1-302185	115	7	7	4	0	2	591	6	6	0	0	NA	NA	NA	45	43	247	248	361	122	215	254	31	0	13	0.126	0	0.036
.	19.01.16-02.17.14-1-302187	185	21	21	3	0	3	607	18	18	0	0	NA	NA	NA	54	63	248	258	370	123	228	256	35	16	26	0.141	0.062	0.07
.	19.01.16-02.17.17-1-302191	65	2	2	0	0	0	451	1	1	0	0	NA	NA	NA	18	19	238	247	347	83	176	192	0	0	4	0	0	0.012
.	19.01.16-02.17.17-1-302192	172	22	22	4	0	3	599	19	19	0	0	NA	NA	NA	52	51	251	250	363	126	221	252	24	27	13	0.096	0.108	0.036
.	19.01.16-02.17.20-1-302193	119	14	14	2	0	1	582	12	12	0	0	NA	NA	NA	44	34	247	243	357	124	214	244	16	13	27	0.065	0.053	0.076
.	19.01.16-02.17.20-1-302194	120	12	12	3	0	2	584	11	11	0	0	NA	NA	NA	40	33	243	245	358	120	214	250	31	12	3	0.128	0.049	0.008
.	19.01.16-02.17.23-1-302197	33	1	1	0	0	0	0	0	0	0	0	NA	NA	NA	11	10	240	239	344	0	0	0	0	0	1	0	0	0.003
.	19.01.16-02.17.24-1-302200	93	3	3	0	0	0	587	2	2	0	0	NA	NA	NA	28	40	245	247	361	121	218	248	5	0	5	0.02	0	0.014
.	19.01.16-02.17.27-1-302201	90	4	4	2	0	2	576	3	3	0	0	NA	NA	NA	32	29	247	244	351	120	213	243	7	2	0	0.028	0.008	0
.	19.01.16-02.17.27-1-302202	178	25	25	7	0	4	615	24	24	0	0	NA	NA	NA	50	67	265	257	358	142	225	248	24	31	30	0.091	0.121	0.084
.	19.01.16-02.17.31-1-302203	31	1	1	0	0	0	0	0	0	0	0	NA	NA	NA	11	6	236	237	346	0	0	0	0	0	0	0	0	0
.	19.01.16-02.17.33-1-302205	123	8	8	3	0	3	597	7	7	0	0	NA	NA	NA	37	43	248	252	356	128	226	243	12	0	15	0.048	0	0.042
.	19.01.16-02.17.39-1-302221	88	3	3	0	0	0	583	2	2	0	0	NA	NA	NA	18	29	245	247	350	121	222	240	0	0	4	0	0	0.011
.	19.01.16-02.17.40-1-302222	32	1	1	0	0	0	0	0	0	0	0	NA	NA	NA	7	9	238	241	343	0	0	0	0	0	0	0	0	0
.	19.01.16-02.17.42-1-302223	152	11	11	4	0	3	580	9	9	0	0	NA	NA	NA	57	36	246	246	357	122	215	243	1	13	17	0.004	0.053	0.048
.	19.01.16-02.17.44-1-302224	211	14	14	4	0	3	609	13	13	0	0	NA	NA	NA	62	61	251	257	366	129	228	252	33	14	9	0.131	0.054	0.025
.	19.01.16-02.17.46-1-302225	112	4	4	1	0	0	578	3	3	0	0	NA	NA	NA	33	27	243	246	351	118	217	243	5	3	0	0.021	0.012	0
.	19.01.16-02.17.48-1-302226	118	8	8	2	0	2	591	7	7	0	0	NA	NA	NA	38	36	246	249	354	125	221	245	21	3	8	0.085	0.012	0.023
.	19.01.16-02.17.50-1-302227	177	19	19	6	0	3	602	18	18	0	0	NA	NA	NA	54	47	249	251	360	128	222	252	53	14	16	0.213	0.056	0.044
.	19.01.16-02.17.52-1-302228	140	14	14	5	0	2	584	13	13	0	0	NA	NA	NA	36	34	247	242	358	122	214	248	24	9	11	0.097	0.037	0.031
.	19.01.16-02.17.53-1-302229	62	2	2	0	0	0	547	1	1	0	0	NA	NA	NA	21	20	239	241	353	113	203	231	0	0	4	0	0	0.011
.	19.01.16-02.17.59-1-302233	89	4	4	2	0	2	585	3	3	0	0	NA	NA	NA	31	37	246	246	358	119	219	247	5	5	1	0.02	0.02	0.003
.	19.01.16-02.18.01-1-302234	61	2	2	0	0	0	100	1	1	0	0	NA	NA	NA	18	17	240	241	349	21	33	46	0	5	1	0	0.021	0.003
.	19.01.16-02.18.02-1-302235	208	35	35	10	0	6	615	33	33	0	0	NA	NA	NA	55	58	249	259	363	127	234	254	79	29	29	0.317	0.112	0.08
.	19.01.16-02.18.05-1-302236	33	1	1	1	0	1	0	0	0	0	0	NA	NA	NA	7	11	240	240	344	0	0	0	0	0	1	0	0	0.003
.	19.01.16-02.18.05-1-302237	61	3	3	1	0	1	248	2	2	0	0	NA	NA	NA	15	9	237	240	345	52	97	99	0	0	2	0	0	0.006
.	19.01.16-02.18.07-1-302241	112	9	9	3	0	3	593	7	7	0	0	NA	NA	NA	35	36	247	245	357	127	217	249	17	13	7	0.069	0.053	0.02
.	19.01.16-02.18.08-1-302242	58	2	2	0	0	0	580	1	1	0	0	NA	NA	NA	21	29	246	242	354	122	214	244	0	0	3	0	0	0.008
.	19.01.16-02.18.09-1-302244	36	1	1	0	0	0	0	0	0	0	0	NA	NA	NA	11	5	238	239	341	0	0	0	1	0	0	0.004	0	0
.	19.01.16-02.18.11-1-302248	93	4	4	0	0	0	580	3	3	0	0	NA	NA	NA	41	42	250	246	359	122	215	243	3	0	4	0.012	0	0.011
.	19.01.16-02.18.12-1-302249	177	20	20	5	0	3	598	17	17	0	0	NA	NA	NA	57	55	250	252	366	125	220	253	58	11	19	0.232	0.044	0.052
.	19.01.16-02.18.14-1-302251	297	21	21	2	0	1	640	20	20	0	0	NA	NA	NA	72	88	257	264	380	133	241	266	46	14	14	0.179	0.053	0.037
.	19.01.16-02.18.14-1-302253	151	12	12	3	0	2	593	9	9	0	0	NA	NA	NA	54	44	248	248	361	125	218	250	8	5	15	0.032	0.02	0.042
.	19.01.16-02.18.19-1-302259	87	3	3	1	0	0	578	2	2	0	0	NA	NA	NA	22	25	245	246	347	123	217	238	1	5	0	0.004	0.02	0
.	19.01.16-02.18.22-1-302264	117	4	4	1	0	1	583	3	3	0	0	NA	NA	NA	29	31	243	246	355	121	216	246	6	1	3	0.025	0.004	0.008
.	19.01.16-02.18.25-1-302266	33	1	1	0	0	0	0	0	0	0	0	NA	NA	NA	7	11	239	238	347	0	0	0	1	0	0	0.004	0	0
.	19.01.16-02.18.27-1-302273	153	12	12	5	0	3	601	10	10	0	0	NA	NA	NA	45	49	245	253	364	123	224	254	24	4	9	0.098	0.016	0.025
.	19.01.16-02.18.27-1-302274	92	7	7	1	0	1	586	6	6	0	0	NA	NA	NA	39	37	246	250	354	123	221	242	3	6	11	0.012	0.024	0.031
.	19.01.16-02.18.31-1-302283	61	3	3	0	0	0	348	2	2	0	0	NA	NA	NA	22	25	242	244	352	66	130	152	7	0	0	0.029	0	0
.	19.01.16-02.18.35-1-302284	88	7	7	1	0	1	585	5	5	0	0	NA	NA	NA	27	30	246	246	351	127	218	240	12	5	6	0.049	0.02	0.017
.	19.01.16-02.18.35-1-302285	64	3	3	1	0	1	572	1	1	0	0	NA	NA	NA	31	26	238	244	357	116	213	243	6	4	2	0.025	0.016	0.006
.	19.01.16-02.18.42-1-302304	99	9	9	3	0	1	583	8	8	0	0	NA	NA	NA	30	34	247	247	353	124	216	243	3	14	11	0.012	0.057	0.031
.	19.01.16-02.18.42-1-302305	62	3	3	2	0	2	304	1	1	0	0	NA	NA	NA	10	14	243	237	347	61	110	133	3	1	0	0.012	0.004	0
.	19.01.16-02.18.45-1-302306	37	1	1	1	0	1	0	0	0	0	0	NA	NA	NA	12	9	239	239	344	0	0	0	0	0	0	0	0	0
.	19.01.16-02.18.46-1-302307	127	9	9	3	0	2	589	8	8	0	0	NA	NA	NA	46	43	247	246	363	123	220	246	0	5	18	0	0.02	0.05
.	19.01.16-02.18.47-1-302309	424	59	59	15	0	7	676	56	56	0	0	NA	NA	NA	119	135	278	274	396	148	246	282	131	30	68	0.471	0.109	0.172
.	19.01.16-02.18.47-1-302310	95	5	5	3	0	3	589	4	4	0	0	NA	NA	NA	29	37	248	250	352	123	220	246	13	0	3	0.052	0	0.009
.	19.01.16-02.18.51-1-302311	147	8	8	5	0	2	606	7	7	0	0	NA	NA	NA	50	54	250	254	363	125	227	254	20	8	3	0.08	0.031	0.008
.	19.01.16-02.18.51-1-302312	126	6	6	2	0	1	592	5	5	0	0	NA	NA	NA	29	39	249	246	357	125	221	246	1	0	26	0.004	0	0.073
.	19.01.16-02.18.52-1-302313	153	11	11	6	0	2	584	10	10	0	0	NA	NA	NA	41	33	247	241	358	124	214	246	2	17	14	0.008	0.071	0.039
.	19.01.16-02.18.53-1-302314	146	6	6	0	0	0	576	5	5	0	0	NA	NA	NA	50	26	242	245	352	121	216	239	7	0	3	0.029	0	0.009
.	19.01.16-02.19.01-1-302318	33	1	1	0	0	0	0	0	0	0	0	NA	NA	NA	7	10	240	241	342	0	0	0	0	2	0	0	0.008	0
.	19.01.16-02.19.05-1-302319	87	7	7	2	0	2	576	6	6	0	0	NA	NA	NA	41	28	244	245	352	119	215	242	5	10	2	0.02	0.041	0.006
.	19.01.16-02.19.05-1-302320	123	7	7	3	0	3	578	4	4	0	0	NA	NA	NA	36	40	247	251	355	117	217	244	12	0	5	0.049	0	0.014
.	19.01.16-02.19.08-1-302324	182	10	10	3	0	2	608	9	9	0	0	NA	NA	NA	60	65	257	254	367	128	226	254	25	8	8	0.097	0.031	0.022
.	19.01.16-02.19.09-1-302326	145	9	9	1	0	0	605	8	8	0	0	NA	NA	NA	42	60	252	249	372	128	222	255	5	16	13	0.02	0.064	0.035
.	19.01.16-02.19.09-1-302327	67	2	2	0	0	0	566	1	1	0	0	NA	NA	NA	24	18	241	238	352	117	205	244	0	2	2	0	0.008	0.006
.	19.01.16-02.19.10-1-302328	61	3	3	0	0	0	568	2	2	0	0	NA	NA	NA	28	18	244	237	350	123	208	237	0	2	3	0	0.008	0.009
.	19.01.16-02.19.11-1-302331	256	39	39	11	0	9	611	33	33	0	0	NA	NA	NA	81	72	256	261	368	130	229	252	55	44	26	0.215	0.169	0.071
.	19.01.16-02.19.20-1-302338	36	1	1	0	0	0	0	0	0	0	0	NA	NA	NA	10	8	237	242	342	0	0	0	0	0	2	0	0	0.006
.	19.01.16-02.19.20-1-302339	38	1	1	0	0	0	0	0	0	0	0	NA	NA	NA	10	12	238	238	349	0	0	0	3	0	0	0.013	0	0
.	19.01.16-02.19.21-1-302340	287	30	30	9	0	5	610	28	28	0	0	NA	NA	NA	80	69	253	259	370	128	226	256	42	28	34	0.166	0.108	0.092
.	19.01.16-02.19.22-1-302341	29	1	1	0	0	0	0	0	0	0	0	NA	NA	NA	8	8	239	239	343	0	0	0	3	0	0	0.013	0	0
.	19.01.16-02.19.23-1-302344	61	4	4	1	0	0	577	3	3	0	0	NA	NA	NA	19	25	244	244	350	122	216	239	15	6	0	0.061	0.025	0
.	19.01.16-02.19.23-1-302346	93	8	8	5	0	3	585	7	7	0	0	NA	NA	NA	32	36	242	248	359	119	216	250	10	9	6	0.041	0.036	0.017
.	19.01.16-02.19.23-1-302347	247	62	62	20	0	19	602	60	60	0	0	NA	NA	NA	70	67	255	261	364	132	221	249	89	48	29	0.349	0.184	0.08
.	19.01.16-02.19.31-1-302349	183	14	14	7	0	5	612	13	13	0	0	NA	NA	NA	59	65	257	249	372	131	220	261	18	4	19	0.07	0.016	0.051
.	19.01.16-02.19.32-1-302350	182	12	12	1	0	1	607	11	11	0	0	NA	NA	NA	62	60	256	250	367	131	222	254	44	6	8	0.172	0.024	0.022
.	19.01.16-02.19.37-1-302351	55	2	2	0	0	0	575	1	1	0	0	NA	NA	NA	16	19	241	241	350	120	212	243	0	3	1	0	0.012	0.003
.	19.01.16-02.19.41-1-302368	149	21	21	10	0	6	597	19	19	0	0	NA	NA	NA	38	52	246	249	370	122	218	257	35	18	26	0.142	0.072	0.07
.	19.01.16-02.19.49-1-302369	182	16	16	7	0	5	589	13	13	0	0	NA	NA	NA	64	45	244	248	366	118	216	255	52	20	5	0.213	0.081	0.014
.	19.01.16-02.19.53-1-302370	32	1	1	1	0	1	0	0	0	0	0	NA	NA	NA	9	6	237	240	342	0	0	0	0	0	0	0	0	0
.	19.01.16-02.19.54-1-302374	214	20	20	10	0	8	617	15	15	0	0	NA	NA	NA	63	66	251	256	372	129	228	260	53	18	24	0.211	0.07	0.065
.	19.01.16-02.19.56-1-302375	196	27	27	8	0	8	595	26	26	0	0	NA	NA	NA	65	49	248	253	361	123	225	247	37	31	19	0.149	0.123	0.053
.	19.01.16-02.20.02-1-302376	124	12	12	2	0	2	579	10	10	0	0	NA	NA	NA	35	38	244	247	360	118	216	245	14	26	10	0.057	0.105	0.028
.	19.01.16-02.20.04-1-302382	62	2	2	0	0	0	199	0	0	0	0	NA	NA	NA	11	13	237	239	350	40	68	91	2	3	0	0.008	0.013	0
.	19.01.16-02.20.07-1-302385	91	3	3	1	0	0	575	2	2	0	0	NA	NA	NA	43	26	246	241	352	121	216	238	5	0	3	0.02	0	0.009
.	19.01.16-02.20.12-1-302391	210	7	7	0	0	0	595	5	5	0	0	NA	NA	NA	67	45	246	248	364	125	218	252	6	1	5	0.024	0.004	0.014
.	19.01.16-02.20.12-1-302392	226	37	37	17	0	11	615	31	31	0	0	NA	NA	NA	53	63	255	254	367	131	229	255	74	26	34	0.29	0.102	0.093
.	19.01.16-02.20.18-1-302398	99	8	8	3	0	2	578	7	7	0	0	NA	NA	NA	29	24	245	241	351	124	211	243	6	13	4	0.024	0.054	0.011
.	19.01.16-02.20.20-1-302399	61	4	4	2	0	2	579	3	3	0	0	NA	NA	NA	22	27	241	246	353	117	217	245	8	5	0	0.033	0.02	0
.	19.01.16-02.20.24-1-302403	144	8	8	3	0	2	589	6	6	0	0	NA	NA	NA	40	39	247	249	356	124	221	244	2	13	8	0.008	0.052	0.022
.	19.01.16-02.20.29-1-302405	84	5	5	1	0	1	573	4	4	0	0	NA	NA	NA	19	23	243	241	352	121	210	242	1	7	2	0.004	0.029	0.006
.	19.01.16-02.20.30-1-302406	125	22	22	4	0	3	586	20	20	0	0	NA	NA	NA	39	32	245	244	356	121	218	247	29	11	29	0.118	0.045	0.081
.	19.01.16-02.20.33-1-302411	91	7	7	2	0	2	580	6	6	0	0	NA	NA	NA	19	32	248	241	356	120	214	246	10	13	4	0.04	0.054	0.011
.	19.01.16-02.20.35-1-302412	61	2	2	0	0	0	50	1	1	0	0	NA	NA	NA	12	12	239	239	347	10	18	22	0	1	0	0	0.004	0
.	19.01.16-02.20.36-1-302413	35	1	1	0	0	0	0	0	0	0	0	NA	NA	NA	11	12	238	240	347	0	0	0	0	0	3	0	0	0.009
.	19.01.16-02.20.37-1-302414	148	7	7	1	0	1	597	6	6	0	0	NA	NA	NA	40	48	246	255	360	121	227	249	3	13	5	0.012	0.051	0.014
.	19.01.16-02.20.39-1-302430	121	12	12	1	0	1	579	11	11	0	0	NA	NA	NA	34	31	243	245	356	116	216	247	11	4	2	0.045	0.016	0.006
.	19.01.16-02.20.42-1-302434	33	1	1	0	0	0	0	0	0	0	0	NA	NA	NA	7	11	241	239	344	0	0	0	0	0	0	0	0	0
.	19.01.16-02.20.43-1-302435	63	3	3	2	0	2	572	2	2	0	0	NA	NA	NA	21	18	240	241	350	116	213	243	5	8	0	0.021	0.033	0
.	19.01.16-02.20.43-1-302436	60	3	3	0	0	0	571	2	2	0	0	NA	NA	NA	35	29	248	244	350	125	210	236	0	7	2	0	0.029	0.006
.	19.01.16-02.20.44-1-302437	215	24	24	3	0	2	608	21	21	0	0	NA	NA	NA	75	59	252	260	360	130	229	249	68	18	19	0.27	0.069	0.053
.	19.01.16-02.20.51-1-302438	150	11	11	4	0	3	587	8	8	0	0	NA	NA	NA	38	39	250	247	355	124	220	243	11	4	15	0.044	0.016	0.042
.	19.01.16-02.20.53-1-302439	227	15	15	4	0	4	633	13	13	0	0	NA	NA	NA	63	80	258	257	378	135	228	270	29	12	10	0.112	0.047	0.026
.	19.01.16-02.20.54-1-302440	120	7	7	1	0	0	578	4	4	0	0	NA	NA	NA	38	26	243	244	352	121	215	242	0	10	7	0	0.041	0.02
.	19.01.16-02.20.55-1-302444	120	13	13	3	0	2	598	12	12	0	0	NA	NA	NA	36	51	250	250	364	124	221	253	14	18	7	0.056	0.072	0.019
.	19.01.16-02.20.57-1-302446	90	5	5	2	0	1	576	4	4	0	0	NA	NA	NA	33	29	244	246	352	118	217	241	22	6	0	0.09	0.024	0
.	19.01.16-02.20.58-1-302447	152	21	21	3	0	2	594	19	19	0	0	NA	NA	NA	40	42	243	249	363	122	221	251	43	12	16	0.177	0.048	0.044
.	19.01.16-02.21.03-1-302448	87	3	3	0	0	0	582	2	2	0	0	NA	NA	NA	36	29	246	242	354	122	217	243	2	4	0	0.008	0.017	0
.	19.01.16-02.21.11-1-302454	173	35	35	10	0	8	609	32	32	0	0	NA	NA	NA	56	64	253	253	371	126	223	260	66	37	31	0.261	0.146	0.084
.	19.01.16-02.21.11-1-302457	233	18	18	5	0	4	619	16	16	0	0	NA	NA	NA	73	71	263	255	366	138	226	255	27	9	22	0.103	0.035	0.06
.	19.01.16-02.21.12-1-302458	116	5	5	2	0	2	580	4	4	0	0	NA	NA	NA	31	29	243	245	354	117	219	244	9	2	1	0.037	0.008	0.003
.	19.01.16-02.21.16-1-302463	124	20	20	3	0	3	589	19	19	0	0	NA	NA	NA	39	33	245	247	354	125	220	244	34	8	15	0.139	0.032	0.042
.	19.01.16-02.21.18-1-302466	95	6	6	1	0	1	581	5	5	0	0	NA	NA	NA	24	25	245	241	352	125	213	243	3	6	9	0.012	0.025	0.026
.	19.01.16-02.21.20-1-302467	92	9	9	1	0	1	573	8	8	0	0	NA	NA	NA	36	26	242	244	353	119	215	239	17	14	4	0.07	0.057	0.011
.	19.01.16-02.21.20-1-302468	66	2	2	2	0	2	577	1	1	0	0	NA	NA	NA	25	28	242	243	356	118	214	245	5	0	5	0.021	0	0.014
.	19.01.16-02.21.25-1-302473	90	4	4	0	0	0	581	3	3	0	0	NA	NA	NA	39	32	246	241	358	122	214	245	0	0	8	0	0	0.022
.	19.01.16-02.21.32-1-302474	216	36	36	7	0	4	613	33	33	0	0	NA	NA	NA	78	63	252	261	363	132	229	252	59	26	26	0.234	0.1	0.072
.	19.01.16-02.21.32-1-302475	210	11	11	1	0	1	619	10	10	0	0	NA	NA	NA	68	74	249	264	374	128	232	259	24	10	3	0.096	0.038	0.008
.	19.01.16-02.21.32-1-302476	208	15	15	4	0	4	602	13	13	0	0	NA	NA	NA	69	53	255	248	363	131	218	253	15	14	6	0.059	0.056	0.017
.	19.01.16-02.21.36-1-302477	60	2	2	0	0	0	569	1	1	0	0	NA	NA	NA	29	21	245	244	345	120	212	237	3	0	2	0.012	0	0.006
.	19.01.16-02.21.38-1-302493	239	16	16	1	0	1	627	15	15	0	0	NA	NA	NA	88	77	259	256	375	136	229	262	26	5	14	0.1	0.02	0.037
.	19.01.16-02.21.40-1-302494	238	17	17	3	0	1	608	16	16	0	0	NA	NA	NA	66	53	249	246	371	126	222	260	54	5	2	0.217	0.02	0.005
.	19.01.16-02.21.47-1-302495	34	1	1	0	0	0	0	0	0	0	0	NA	NA	NA	13	9	240	238	344	0	0	0	0	0	0	0	0	0
.	19.01.16-02.21.48-1-302496	199	17	17	2	0	2	601	15	15	0	0	NA	NA	NA	72	53	247	258	361	126	224	251	35	14	16	0.142	0.054	0.044
.	19.01.16-02.21.49-1-302497	31	1	1	0	0	0	0	0	0	0	0	NA	NA	NA	14	9	239	238	345	0	0	0	0	0	1	0	0	0.003
.	19.01.16-02.21.50-1-302498	145	15	15	3	0	3	590	14	14	0	0	NA	NA	NA	50	46	252	247	360	129	215	246	7	25	7	0.028	0.101	0.019
.	19.01.16-02.21.55-1-302502	122	5	5	0	0	0	590	4	4	0	0	NA	NA	NA	31	36	246	243	360	123	219	248	6	2	2	0.024	0.008	0.006
.	19.01.16-02.21.58-1-302503	63	4	4	3	0	2	573	3	3	0	0	NA	NA	NA	25	17	237	241	352	117	212	244	4	6	2	0.017	0.025	0.006
.	19.01.16-02.22.00-1-302504	179	10	10	3	0	3	602	8	8	0	0	NA	NA	NA	47	49	250	251	361	127	224	251	8	12	5	0.032	0.048	0.014
.	19.01.16-02.22.10-1-302509	59	2	2	0	0	0	101	1	1	0	0	NA	NA	NA	9	17	244	238	348	19	35	47	0	0	3	0	0	0.009
.	19.01.16-02.22.12-1-302514	33	1	1	0	0	0	0	0	0	0	0	NA	NA	NA	10	6	238	237	344	0	0	0	0	0	0	0	0	0
.	19.01.16-02.22.12-1-302515	121	11	11	1	0	1	601	10	10	0	0	NA	NA	NA	38	53	253	244	369	127	218	256	26	0	5	0.103	0	0.014
.	19.01.16-02.22.14-1-302518	61	2	2	1	0	1	246	1	1	0	0	NA	NA	NA	13	17	241	241	348	56	85	105	5	0	1	0.021	0	0.003
.	19.01.16-02.22.14-1-302520	140	7	7	2	0	2	583	6	6	0	0	NA	NA	NA	45	45	249	247	362	122	215	246	19	2	2	0.076	0.008	0.006
.	19.01.16-02.22.14-1-302521	217	31	31	6	0	6	611	28	28	0	0	NA	NA	NA	65	65	256	250	372	134	221	256	59	25	22	0.23	0.1	0.059
.	19.01.16-02.22.17-1-302524	57	2	2	1	0	1	569	1	1	0	0	NA	NA	NA	26	25	244	245	349	116	215	238	7	0	0	0.029	0	0
.	19.01.16-02.22.19-1-302525	90	5	5	0	0	0	580	3	3	0	0	NA	NA	NA	32	32	245	249	351	122	218	240	1	0	13	0.004	0	0.037
.	19.01.16-02.22.20-1-302526	95	4	4	2	0	2	594	3	3	0	0	NA	NA	NA	33	44	247	248	362	124	219	251	10	8	0	0.04	0.032	0
.	19.01.16-02.22.22-1-302529	65	2	2	1	0	1	575	1	1	0	0	NA	NA	NA	23	30	243	246	354	117	219	239	8	0	0	0.033	0	0
.	19.01.16-02.22.24-1-302531	177	6	6	2	0	1	586	5	5	0	0	NA	NA	NA	57	33	247	247	352	122	220	244	8	4	0	0.032	0.016	0
.	19.01.16-02.22.28-1-302533	241	16	16	3	0	3	615	13	13	0	0	NA	NA	NA	65	68	259	253	369	136	225	254	19	20	11	0.073	0.079	0.03
.	19.01.16-02.22.31-1-302534	147	11	11	2	0	2	600	10	10	0	0	NA	NA	NA	39	48	247	251	363	124	222	254	9	8	10	0.036	0.032	0.028
.	19.01.16-02.22.31-1-302536	119	4	4	1	0	1	600	3	3	0	0	NA	NA	NA	38	47	252	251	357	129	223	248	11	0	5	0.044	0	0.014
.	19.01.16-02.22.33-1-302541	273	23	23	6	0	6	639	19	19	0	0	NA	NA	NA	95	91	262	262	380	141	235	263	42	10	23	0.16	0.038	0.061
.	19.01.16-02.22.33-1-302542	61	2	2	0	0	0	568	1	1	0	0	NA	NA	NA	30	22	244	242	349	118	214	236	1	2	0	0.004	0.008	0
.	19.01.16-02.22.35-1-302543	62	3	3	1	0	0	576	1	1	0	0	NA	NA	NA	26	24	241	246	350	118	215	243	7	6	0	0.029	0.024	0
.	19.01.16-02.22.41-1-302562	33	1	1	0	0	0	0	0	0	0	0	NA	NA	NA	7	10	242	237	344	0	0	0	0	1	0	0	0.004	0
.	19.01.16-02.22.43-1-302563	34	1	1	0	0	0	0	0	0	0	0	NA	NA	NA	6	9	238	239	345	0	0	0	1	0	0	0.004	0	0
.	19.01.16-02.22.45-1-302564	120	11	11	3	0	3	591	10	10	0	0	NA	NA	NA	32	39	249	249	354	126	220	245	7	6	15	0.028	0.024	0.042
.	19.01.16-02.22.47-1-302565	118	9	9	1	0	1	600	7	7	0	0	NA	NA	NA	44	48	248	249	364	128	219	253	13	16	4	0.052	0.064	0.011
.	19.01.16-02.22.47-1-302566	57	2	2	0	0	0	0	1	1	0	0	NA	NA	NA	22	13	242	238	346	0	0	0	0	1	2	0	0.004	0.006
.	19.01.16-02.22.50-1-302567	59	2	2	1	0	1	99	1	1	0	0	NA	NA	NA	15	18	243	243	345	19	36	44	0	4	0	0	0.016	0
.	19.01.16-02.22.51-1-302568	33	1	1	0	0	0	0	0	0	0	0	NA	NA	NA	10	13	243	239	344	0	0	0	0	0	2	0	0	0.006
.	19.01.16-02.22.52-1-302569	294	34	34	10	0	6	626	28	28	0	0	NA	NA	NA	70	69	252	259	371	130	233	263	76	20	30	0.302	0.077	0.081
.	19.01.16-02.22.56-1-302573	67	5	5	3	0	3	571	4	4	0	0	NA	NA	NA	35	25	247	243	348	119	217	235	1	9	1	0.004	0.037	0.003
.	19.01.16-02.22.56-1-302574	61	4	4	1	0	1	566	3	3	0	0	NA	NA	NA	27	14	243	239	345	117	216	233	0	6	6	0	0.025	0.017
.	19.01.16-02.22.56-1-302575	90	9	9	1	0	1	573	7	7	0	0	NA	NA	NA	38	28	244	243	354	122	209	242	3	14	10	0.012	0.058	0.028
.	19.01.16-02.23.04-1-302576	60	2	2	0	0	0	566	1	1	0	0	NA	NA	NA	33	20	239	240	354	116	210	240	0	0	10	0	0	0.028
.	19.01.16-02.23.05-1-302577	150	18	18	5	0	3	587	15	15	0	0	NA	NA	NA	53	42	248	246	361	122	221	244	11	12	11	0.044	0.049	0.03
.	19.01.16-02.23.07-1-302580	154	13	13	3	0	1	599	12	12	0	0	NA	NA	NA	38	49	252	249	361	128	222	249	13	13	13	0.052	0.052	0.036
.	19.01.16-02.23.09-1-302583	34	1	1	0	0	0	0	0	0	0	0	NA	NA	NA	7	9	236	240	346	0	0	0	0	0	4	0	0	0.012
.	19.01.16-02.23.09-1-302584	118	11	11	3	0	3	568	9	9	0	0	NA	NA	NA	49	31	244	244	356	122	210	236	13	3	12	0.053	0.012	0.034
.	19.01.16-02.23.11-1-302587	91	4	4	1	0	1	579	3	3	0	0	NA	NA	NA	32	27	244	244	352	121	217	241	6	4	5	0.025	0.016	0.014
.	19.01.16-02.23.11-1-302588	95	14	14	4	0	4	581	12	12	0	0	NA	NA	NA	33	30	246	244	353	122	216	243	7	25	12	0.028	0.102	0.034
.	19.01.16-02.23.15-1-302594	210	25	25	12	0	11	616	23	23	0	0	NA	NA	NA	65	70	251	261	371	127	235	254	29	15	35	0.116	0.057	0.094
.	19.01.16-02.23.16-1-302595	270	14	14	6	0	3	640	13	13	0	0	NA	NA	NA	86	90	266	257	380	141	231	268	23	12	19	0.086	0.047	0.05
.	19.01.16-02.23.24-1-302601	155	7	7	0	0	0	599	5	5	0	0	NA	NA	NA	42	41	246	247	361	124	223	252	11	4	6	0.045	0.016	0.017
.	19.01.16-02.23.28-1-302603	180	32	32	11	0	7	608	30	30	0	0	NA	NA	NA	53	54	254	253	360	134	223	251	82	22	14	0.323	0.087	0.039
.	19.01.16-02.23.28-1-302604	212	15	15	4	0	2	611	13	13	0	0	NA	NA	NA	65	60	252	254	367	127	228	256	32	4	6	0.127	0.016	0.016
.	19.01.16-02.23.28-1-302605	212	20	20	5	0	2	612	19	19	0	0	NA	NA	NA	79	62	256	252	367	132	224	256	41	25	15	0.16	0.099	0.041
.	19.01.16-02.23.33-1-302606	123	11	11	2	0	1	585	10	10	0	0	NA	NA	NA	40	33	248	240	358	124	214	247	17	0	16	0.069	0	0.045
.	19.01.16-02.23.42-1-302622	58	3	3	1	0	1	149	2	2	0	0	NA	NA	NA	16	13	240	242	344	32	58	59	3	3	0	0.012	0.012	0
.	19.01.16-02.23.46-1-302624	62	2	2	0	0	0	576	1	1	0	0	NA	NA	NA	16	24	240	242	355	118	217	241	0	6	0	0	0.025	0
.	19.01.16-02.23.46-1-302625	33	1	1	0	0	0	0	0	0	0	0	NA	NA	NA	10	8	238	237	346	0	0	0	0	0	1	0	0	0.003
.	19.01.16-02.23.48-1-302626	34	1	1	1	0	1	0	0	0	0	0	NA	NA	NA	8	10	240	239	344	0	0	0	0	0	1	0	0	0.003
.	19.01.16-02.23.50-1-302627	68	3	3	0	0	0	350	2	2	0	0	NA	NA	NA	16	26	243	249	347	70	134	146	5	3	0	0.021	0.012	0
.	19.01.16-02.23.50-1-302628	178	11	11	3	0	2	615	9	9	0	0	NA	NA	NA	49	58	249	253	369	130	230	255	10	7	17	0.04	0.028	0.046
.	19.01.16-02.23.51-1-302629	67	5	5	1	0	1	576	4	4	0	0	NA	NA	NA	26	27	245	243	352	121	215	240	0	3	8	0	0.012	0.023
.	19.01.16-02.23.56-1-302633	145	11	11	1	0	1	585	8	8	0	0	NA	NA	NA	40	37	247	247	356	124	217	244	13	15	7	0.053	0.061	0.02
.	19.01.16-02.23.56-1-302634	209	14	14	3	0	2	624	13	13	0	0	NA	NA	NA	53	81	264	255	375	137	227	260	38	3	3	0.144	0.012	0.008
.	19.01.16-02.23.58-1-302635	290	39	39	9	0	6	647	37	37	0	0	NA	NA	NA	84	100	276	262	375	152	230	265	66	25	38	0.239	0.095	0.101
.	19.01.16-02.24.02-1-302636	151	11	11	4	0	3	604	9	9	0	0	NA	NA	NA	58	55	253	252	363	127	227	250	36	10	4	0.142	0.04	0.011
.	19.01.16-02.24.05-1-302637	239	34	34	7	0	5	620	31	31	0	0	NA	NA	NA	65	67	255	257	368	133	226	261	67	21	27	0.263	0.082	0.073
.	19.01.16-02.24.06-1-302639	153	9	9	2	0	2	579	8	8	0	0	NA	NA	NA	53	33	247	244	355	123	211	245	20	7	1	0.081	0.029	0.003
.	19.01.16-02.24.11-1-302645	249	52	52	18	0	15	628	48	48	0	0	NA	NA	NA	62	76	256	255	378	135	227	266	84	56	55	0.328	0.22	0.146
.	19.01.16-02.24.14-1-302649	125	15	15	4	0	4	580	12	12	0	0	NA	NA	NA	47	39	249	246	357	120	215	245	23	11	5	0.092	0.045	0.014
.	19.01.16-02.24.16-1-302653	155	7	7	1	0	1	603	6	6	0	0	NA	NA	NA	56	60	254	251	368	129	220	254	10	0	8	0.039	0	0.022
.	19.01.16-02.24.19-1-302654	92	11	11	1	0	1	586	9	9	0	0	NA	NA	NA	27	35	245	246	357	120	217	249	14	19	4	0.057	0.077	0.011
.	19.01.16-02.24.24-1-302657	119	14	14	7	0	5	583	11	11	0	0	NA	NA	NA	39	34	246	244	357	120	214	249	15	33	12	0.061	0.135	0.034
.	19.01.16-02.24.25-1-302660	96	20	20	2	0	2	594	16	16	0	0	NA	NA	NA	34	43	244	250	362	121	223	250	37	14	3	0.152	0.056	0.008
.	19.01.16-02.24.34-1-302665	272	30	30	11	0	5	626	27	27	0	0	NA	NA	NA	87	86	259	265	375	137	228	261	50	23	38	0.193	0.087	0.101
.	19.01.16-02.24.39-1-302681	176	29	29	11	0	9	613	25	25	0	0	NA	NA	NA	46	70	257	255	371	130	227	256	60	24	32	0.233	0.094	0.086
.	19.01.16-02.24.41-1-302686	34	1	1	0	0	0	0	0	0	0	0	NA	NA	NA	5	11	239	241	344	0	0	0	0	2	0	0	0.008	0
.	19.01.16-02.24.44-1-302687	34	1	1	1	0	1	0	0	0	0	0	NA	NA	NA	8	9	238	240	344	0	0	0	0	1	0	0	0.004	0
.	19.01.16-02.24.46-1-302688	36	1	1	0	0	0	0	0	0	0	0	NA	NA	NA	12	8	237	238	346	0	0	0	0	0	2	0	0	0.006
.	19.01.16-02.24.48-1-302689	32	1	1	0	0	0	0	0	0	0	0	NA	NA	NA	12	14	237	244	346	0	0	0	0	0	1	0	0	0.003
.	19.01.16-02.24.48-1-302690	38	1	1	1	0	1	0	0	0	0	0	NA	NA	NA	17	11	236	240	348	0	0	0	0	0	0	0	0	0
.	19.01.16-02.24.50-1-302691	84	4	4	2	0	2	573	3	3	0	0	NA	NA	NA	38	27	244	243	353	120	215	238	3	0	12	0.012	0	0.034
.	19.01.16-02.24.51-1-302692	151	18	18	3	0	3	594	15	15	0	0	NA	NA	NA	45	48	245	255	361	122	224	248	18	13	13	0.073	0.051	0.036
.	19.01.16-02.24.51-1-302693	29	1	1	1	0	1	0	0	0	0	0	NA	NA	NA	10	8	240	236	345	0	0	0	0	0	0	0	0	0
.	19.01.16-02.24.53-1-302694	179	16	16	2	0	2	609	14	14	0	0	NA	NA	NA	57	64	256	251	370	132	223	254	27	2	34	0.105	0.008	0.092
.	19.01.16-02.24.53-1-302695	94	6	6	1	0	1	592	5	5	0	0	NA	NA	NA	21	35	246	248	354	123	222	247	11	3	5	0.045	0.012	0.014
.	19.01.16-02.24.55-1-302699	61	2	2	1	0	1	571	1	1	0	0	NA	NA	NA	14	20	245	243	345	118	214	239	0	3	2	0	0.012	0.006
.	19.01.16-02.25.03-1-302701	120	12	12	5	0	4	587	9	9	0	0	NA	NA	NA	41	39	245	247	360	123	218	246	24	13	6	0.098	0.053	0.017
.	19.01.16-02.25.07-1-302704	94	3	3	2	0	2	587	2	2	0	0	NA	NA	NA	32	32	248	247	350	126	220	241	0	4	6	0	0.016	0.017
.	19.01.16-02.25.09-1-302707	141	22	22	9	0	7	601	21	21	0	0	NA	NA	NA	46	48	254	248	359	127	224	250	52	2	14	0.205	0.008	0.039
.	19.01.16-02.25.11-1-302710	64	2	2	1	0	1	578	1	1	0	0	NA	NA	NA	19	21	241	247	346	122	219	237	1	0	1	0.004	0	0.003
.	19.01.16-02.25.17-1-302717	179	23	23	10	0	6	604	22	22	0	0	NA	NA	NA	54	49	246	252	364	124	225	255	57	16	19	0.232	0.063	0.052
.	19.01.16-02.25.18-1-302718	57	2	2	0	0	0	94	1	1	0	0	NA	NA	NA	16	14	239	241	347	26	29	39	0	0	2	0	0	0.006
.	19.01.16-02.25.19-1-302719	64	4	4	1	0	1	577	3	3	0	0	NA	NA	NA	31	29	244	246	352	118	219	240	8	2	2	0.033	0.008	0.006
.	19.01.16-02.25.21-1-302720	120	6	6	4	0	4	579	5	5	0	0	NA	NA	NA	47	34	248	243	356	124	215	240	0	2	17	0	0.008	0.048
.	19.01.16-02.25.21-1-302721	271	40	40	15	0	13	640	34	34	0	0	NA	NA	NA	80	91	256	270	378	133	243	264	83	26	34	0.324	0.096	0.09
.	19.01.16-02.25.23-1-302724	141	19	19	4	0	3	590	18	18	0	0	NA	NA	NA	48	40	249	249	355	127	220	243	33	26	17	0.133	0.104	0.048
.	19.01.16-02.25.24-1-302725	291	37	37	15	0	10	634	30	30	0	0	NA	NA	NA	85	89	265	265	372	141	234	259	85	30	28	0.321	0.113	0.075
.	19.01.16-02.25.24-1-302726	123	10	10	2	0	2	575	8	8	0	0	NA	NA	NA	29	27	244	246	350	120	216	239	7	11	16	0.029	0.045	0.046
.	19.01.16-02.25.32-1-302729	178	18	18	5	0	4	598	16	16	0	0	NA	NA	NA	40	44	247	254	356	127	221	250	24	17	11	0.097	0.067	0.031
.	19.01.16-02.25.38-1-302745	90	4	4	1	0	1	577	3	3	0	0	NA	NA	NA	20	21	240	244	350	117	217	243	8	9	3	0.033	0.037	0.009
.	19.01.16-02.25.41-1-302746	30	1	1	0	0	0	0	0	0	0	0	NA	NA	NA	3	5	237	236	345	0	0	0	0	0	0	0	0	0
.	19.01.16-02.25.43-1-302747	241	18	18	5	0	3	622	16	16	0	0	NA	NA	NA	72	78	266	255	370	143	228	251	44	17	14	0.165	0.067	0.038
.	19.01.16-02.25.46-1-302748	90	10	10	4	0	4	573	9	9	0	0	NA	NA	NA	20	27	243	245	352	118	216	239	6	23	2	0.025	0.094	0.006
.	19.01.16-02.25.51-1-302749	66	3	3	1	0	1	576	2	2	0	0	NA	NA	NA	29	28	240	246	355	117	218	241	0	6	3	0	0.024	0.008
.	19.01.16-02.25.53-1-302750	177	8	8	1	0	1	599	6	6	0	0	NA	NA	NA	52	50	245	252	366	124	219	256	9	8	5	0.037	0.032	0.014
.	19.01.16-02.25.55-1-302754	68	4	4	0	0	0	575	3	3	0	0	NA	NA	NA	23	25	244	243	351	118	214	243	7	5	3	0.029	0.021	0.009
.	19.01.16-02.26.00-1-302756	147	8	8	2	0	1	592	6	6	0	0	NA	NA	NA	47	40	243	248	362	122	219	251	16	8	4	0.066	0.032	0.011
.	19.01.16-02.26.07-1-302759	151	13	13	4	0	2	597	12	12	0	0	NA	NA	NA	38	48	246	248	367	123	218	256	3	10	19	0.012	0.04	0.052
.	19.01.16-02.26.07-1-302760	85	4	4	2	0	2	583	2	2	0	0	NA	NA	NA	24	34	243	249	355	120	218	245	1	8	0	0.004	0.032	0
.	19.01.16-02.26.08-1-302762	268	45	45	13	0	11	605	38	38	0	0	NA	NA	NA	91	57	252	253	365	126	223	256	59	29	69	0.234	0.115	0.189
.	19.01.16-02.26.11-1-302766	34	1	1	0	0	0	0	0	0	0	0	NA	NA	NA	6	13	238	242	346	0	0	0	0	0	0	0	0	0
.	19.01.16-02.26.12-1-302768	59	2	2	0	0	0	0	1	1	0	0	NA	NA	NA	20	25	242	242	354	0	0	0	0	0	3	0	0	0.008
.	19.01.16-02.26.13-1-302770	170	19	19	2	0	2	606	18	18	0	0	NA	NA	NA	53	53	251	251	364	132	224	250	41	30	9	0.163	0.12	0.025
.	19.01.16-02.26.13-1-302771	116	9	9	1	0	1	574	8	8	0	0	NA	NA	NA	34	31	249	242	353	125	207	242	11	13	3	0.044	0.054	0.008
.	19.01.16-02.26.15-1-302774	64	2	2	2	0	2	577	1	1	0	0	NA	NA	NA	25	30	248	242	353	125	211	241	6	0	0	0.024	0	0
.	19.01.16-02.26.17-1-302778	95	9	9	3	0	2	590	6	6	0	0	NA	NA	NA	28	41	248	244	362	126	219	245	5	11	21	0.02	0.045	0.058
.	19.01.16-02.26.18-1-302779	145	17	17	7	0	4	594	13	13	0	0	NA	NA	NA	43	43	251	245	360	127	218	249	45	13	7	0.179	0.053	0.019
.	19.01.16-02.26.21-1-302780	188	24	24	9	0	8	609	22	22	0	0	NA	NA	NA	46	57	256	253	361	130	227	252	22	28	48	0.086	0.111	0.133
.	19.01.16-02.26.27-1-302791	123	10	10	3	0	2	589	8	8	0	0	NA	NA	NA	26	35	245	246	357	123	217	249	8	10	9	0.033	0.041	0.025
.	19.01.16-02.26.28-1-302792	116	10	10	4	0	3	581	9	9	0	0	NA	NA	NA	27	32	245	245	355	122	218	241	15	7	13	0.061	0.029	0.037
.	19.01.16-02.26.31-1-302793	33	1	1	0	0	0	0	0	0	0	0	NA	NA	NA	6	8	239	237	345	0	0	0	0	1	0	0	0.004	0
.	19.01.16-02.26.33-1-302794	229	52	52	12	0	8	615	48	48	0	0	NA	NA	NA	69	72	264	253	368	136	225	254	118	25	28	0.447	0.099	0.076
.	19.01.16-02.26.35-1-302799	150	42	42	15	0	11	597	39	39	0	0	NA	NA	NA	39	43	244	246	366	125	218	254	76	36	38	0.311	0.146	0.104
.	19.01.16-02.26.46-1-302818	123	13	13	3	0	1	582	10	10	0	0	NA	NA	NA	51	35	250	248	350	125	216	241	19	14	7	0.076	0.056	0.02
.	19.01.16-02.26.46-1-302819	236	31	31	3	0	3	621	28	28	0	0	NA	NA	NA	73	78	261	261	369	135	229	257	63	17	32	0.241	0.065	0.087
.	19.01.16-02.26.46-1-302820	235	17	17	3	0	3	616	15	15	0	0	NA	NA	NA	73	69	247	258	377	123	232	261	34	16	14	0.138	0.062	0.037
.	19.01.16-02.26.48-1-302821	119	11	11	4	0	3	608	8	8	0	0	NA	NA	NA	37	55	251	251	366	128	226	254	24	4	8	0.096	0.016	0.022
.	19.01.16-02.27.00-1-302825	240	9	9	4	0	2	635	8	8	0	0	NA	NA	NA	70	84	261	258	378	139	231	265	23	0	25	0.088	0	0.066
.	19.01.16-02.27.00-1-302826	93	4	4	1	0	0	575	3	3	0	0	NA	NA	NA	35	29	248	244	350	123	213	239	8	4	0	0.032	0.016	0
.	19.01.16-02.27.06-1-302827	149	43	43	15	0	12	585	41	41	0	0	NA	NA	NA	53	43	242	250	364	118	220	247	55	57	38	0.227	0.228	0.104
.	19.01.16-02.27.08-1-302831	230	23	23	4	0	4	609	20	20	0	0	NA	NA	NA	66	58	253	257	361	129	229	251	30	22	22	0.119	0.086	0.061
.	19.01.16-02.27.12-1-302837	115	7	7	1	0	1	579	6	6	0	0	NA	NA	NA	29	26	242	240	357	122	213	244	0	11	14	0	0.046	0.039
.	19.01.16-02.27.14-1-302839	149	21	21	4	0	3	591	19	19	0	0	NA	NA	NA	40	35	247	247	354	126	219	246	36	25	19	0.146	0.101	0.054
.	19.01.16-02.27.22-1-302846	121	11	11	1	0	1	597	8	8	0	0	NA	NA	NA	40	50	249	254	360	125	225	247	12	10	9	0.048	0.039	0.025
.	19.01.16-02.27.24-1-302848	91	3	3	0	0	0	576	2	2	0	0	NA	NA	NA	29	27	245	244	351	119	215	242	6	2	0	0.024	0.008	0
.	19.01.16-02.27.27-1-302850	149	17	17	1	0	0	595	15	15	0	0	NA	NA	NA	53	47	252	252	356	128	222	245	10	9	19	0.04	0.036	0.053
.	19.01.16-02.27.29-1-302851	124	4	4	1	0	1	592	3	3	0	0	NA	NA	NA	38	41	242	251	361	124	219	249	14	1	0	0.058	0.004	0
.	19.01.16-02.27.35-1-302853	112	7	7	0	0	0	594	6	6	0	0	NA	NA	NA	41	43	243	244	369	122	216	256	12	3	4	0.049	0.012	0.011
.	19.01.16-02.27.36-1-302854	67	4	4	2	0	1	579	3	3	0	0	NA	NA	NA	21	24	248	242	347	125	214	240	5	4	0	0.02	0.017	0
.	19.01.16-02.27.41-1-302870	237	38	38	16	0	10	607	33	33	0	0	NA	NA	NA	76	56	252	250	367	127	223	257	79	24	22	0.313	0.096	0.06
.	19.01.16-02.27.41-1-302871	61	2	2	0	0	0	577	1	1	0	0	NA	NA	NA	22	28	246	244	351	120	214	243	2	0	1	0.008	0	0.003
.	19.01.16-02.27.43-1-302872	34	1	1	0	0	0	0	0	0	0	0	NA	NA	NA	14	15	237	241	350	0	0	0	1	0	0	0.004	0	0
.	19.01.16-02.27.46-1-302873	33	1	1	0	0	0	0	0	0	0	0	NA	NA	NA	5	8	237	238	346	0	0	0	0	0	3	0	0	0.009
.	19.01.16-02.27.46-1-302874	90	4	4	2	0	1	580	3	3	0	0	NA	NA	NA	35	29	245	246	351	120	219	241	9	0	4	0.037	0	0.011
.	19.01.16-02.27.48-1-302875	117	8	8	1	0	1	590	7	7	0	0	NA	NA	NA	35	35	243	247	358	121	222	247	5	0	33	0.021	0	0.092
.	19.01.16-02.27.49-1-302876	36	1	1	0	0	0	0	0	0	0	0	NA	NA	NA	11	9	238	239	345	0	0	0	0	0	1	0	0	0.003
.	19.01.16-02.27.51-1-302877	37	1	1	0	0	0	0	0	0	0	0	NA	NA	NA	12	6	238	238	343	0	0	0	0	0	2	0	0	0.006
.	19.01.16-02.27.52-1-302878	292	45	45	18	0	11	617	40	40	0	0	NA	NA	NA	81	72	257	256	372	132	226	259	104	29	23	0.405	0.113	0.062
.	19.01.16-02.27.53-1-302879	176	14	14	5	0	3	604	12	12	0	0	NA	NA	NA	53	56	253	253	363	128	224	252	20	0	16	0.079	0	0.044
.	19.01.16-02.27.53-1-302880	145	21	21	5	0	4	607	20	20	0	0	NA	NA	NA	55	59	252	258	362	130	228	249	31	21	10	0.123	0.081	0.028
.	19.01.16-02.27.54-1-302881	147	7	7	1	0	0	606	6	6	0	0	NA	NA	NA	40	57	247	258	365	123	229	254	10	17	0	0.04	0.066	0
.	19.01.16-02.28.00-1-302885	31	1	1	0	0	0	0	0	0	0	0	NA	NA	NA	10	11	237	239	348	0	0	0	0	0	3	0	0	0.009
.	19.01.16-02.28.03-1-302886	63	2	2	1	0	1	587	1	1	0	0	NA	NA	NA	23	33	246	246	354	123	220	244	4	0	1	0.016	0	0.003
.	19.01.16-02.28.04-1-302887	34	1	1	1	0	1	0	0	0	0	0	NA	NA	NA	9	8	238	239	344	0	0	0	0	0	1	0	0	0.003
.	19.01.16-02.28.08-1-302889	248	32	32	11	0	10	638	29	29	0	0	NA	NA	NA	82	89	274	259	369	147	232	259	65	28	38	0.237	0.108	0.103
.	19.01.16-02.28.12-1-302896	204	29	29	7	0	4	604	26	26	0	0	NA	NA	NA	60	61	253	252	369	127	221	256	66	12	15	0.261	0.048	0.041
.	19.01.16-02.28.17-1-302901	86	8	8	1	0	1	570	6	6	0	0	NA	NA	NA	37	27	245	242	353	120	212	238	15	0	10	0.061	0	0.028
.	19.01.16-02.28.18-1-302903	32	1	1	1	0	1	0	0	0	0	0	NA	NA	NA	5	8	237	238	346	0	0	0	0	0	1	0	0	0.003
.	19.01.16-02.28.19-1-302904	157	7	7	1	0	0	602	6	6	0	0	NA	NA	NA	38	51	249	254	361	124	227	251	24	2	4	0.096	0.008	0.011
.	19.01.16-02.28.21-1-302905	147	11	11	1	0	1	609	9	9	0	0	NA	NA	NA	48	52	252	253	360	131	226	252	25	8	19	0.099	0.032	0.053
.	19.01.16-02.28.29-1-302919	35	1	1	0	0	0	0	0	0	0	0	NA	NA	NA	9	9	239	238	345	0	0	0	0	0	2	0	0	0.006
.	19.01.16-02.28.31-1-302920	69	2	2	1	0	1	577	1	1	0	0	NA	NA	NA	29	25	244	240	354	122	213	242	3	0	6	0.012	0	0.017
.	19.01.16-02.28.33-1-302921	31	1	1	0	0	0	0	0	0	0	0	NA	NA	NA	11	9	238	239	345	0	0	0	1	0	0	0.004	0	0
.	19.01.16-02.28.35-1-302922	178	24	24	5	0	3	616	19	19	0	0	NA	NA	NA	54	66	246	256	377	126	227	263	35	37	15	0.142	0.145	0.04
.	19.01.16-02.28.38-1-302942	171	9	9	4	0	3	594	7	7	0	0	NA	NA	NA	64	47	251	250	359	125	221	248	9	18	1	0.036	0.072	0.003
.	19.01.16-02.28.40-1-302943	238	19	19	4	0	4	612	17	17	0	0	NA	NA	NA	67	64	255	257	365	134	226	252	24	9	19	0.094	0.035	0.052
.	19.01.16-02.28.43-1-302944	207	36	36	8	0	3	613	34	34	0	0	NA	NA	NA	57	63	250	250	376	126	224	263	65	26	39	0.26	0.104	0.104
.	19.01.16-02.28.45-1-302948	100	4	4	1	0	0	581	2	2	0	0	NA	NA	NA	28	29	246	241	355	122	215	244	3	0	10	0.012	0	0.028
.	19.01.16-02.28.51-1-302950	89	8	8	3	0	2	580	6	6	0	0	NA	NA	NA	31	30	247	243	353	124	213	243	0	5	16	0	0.021	0.045
.	19.01.16-02.28.53-1-302951	96	7	7	1	0	1	580	6	6	0	0	NA	NA	NA	23	29	241	244	357	118	214	248	4	1	10	0.017	0.004	0.028
.	19.01.16-02.28.54-1-302952	66	2	2	0	0	0	203	1	1	0	0	NA	NA	NA	21	14	237	241	349	35	88	80	0	0	5	0	0	0.014
.	19.01.16-02.28.55-1-302956	114	5	5	0	0	0	591	3	3	0	0	NA	NA	NA	27	37	242	250	358	121	221	249	3	7	4	0.012	0.028	0.011
.	19.01.16-02.28.59-1-302957	199	18	18	4	0	3	615	16	16	0	0	NA	NA	NA	51	65	252	257	369	127	230	258	45	0	35	0.179	0	0.095
.	19.01.16-02.29.02-1-302958	63	2	2	1	0	1	570	1	1	0	0	NA	NA	NA	21	24	243	245	349	117	215	238	7	0	2	0.029	0	0.006
.	19.01.16-02.29.07-1-302961	96	8	8	2	0	2	572	7	7	0	0	NA	NA	NA	38	23	245	238	353	121	212	239	18	2	8	0.073	0.008	0.023
.	19.01.16-02.29.09-1-302964	33	1	1	0	0	0	0	0	0	0	0	NA	NA	NA	12	9	238	238	346	0	0	0	0	0	2	0	0	0.006
.	19.01.16-02.29.09-1-302965	37	1	1	0	0	0	0	0	0	0	0	NA	NA	NA	9	10	242	237	344	0	0	0	0	0	1	0	0	0.003
.	19.01.16-02.29.11-1-302967	87	3	3	0	0	0	584	2	2	0	0	NA	NA	NA	35	40	250	248	355	121	221	242	0	0	8	0	0	0.023
.	19.01.16-02.29.11-1-302968	85	3	3	0	0	0	572	2	2	0	0	NA	NA	NA	25	23	242	242	352	116	215	241	5	4	0	0.021	0.017	0
.	19.01.16-02.29.11-1-302970	98	7	7	3	0	2	592	6	6	0	0	NA	NA	NA	35	38	245	252	354	123	226	243	25	6	0	0.102	0.024	0
.	19.01.16-02.29.12-1-302972	32	1	1	0	0	0	0	0	0	0	0	NA	NA	NA	7	5	239	237	342	0	0	0	0	0	0	0	0	0
.	19.01.16-02.29.14-1-302975	293	61	61	17	0	12	616	57	57	0	0	NA	NA	NA	97	75	256	259	373	129	228	259	112	53	49	0.438	0.205	0.131
.	19.01.16-02.29.14-1-302976	59	2	2	1	0	1	249	1	1	0	0	NA	NA	NA	25	19	243	244	345	48	97	104	1	0	1	0.004	0	0.003
.	19.01.16-02.29.28-1-302984	113	6	6	0	0	0	589	5	5	0	0	NA	NA	NA	39	31	245	246	353	122	219	248	4	1	10	0.016	0.004	0.028
.	19.01.16-02.29.29-1-302985	62	2	2	1	0	1	574	1	1	0	0	NA	NA	NA	36	29	246	241	355	118	214	242	0	0	8	0	0	0.023
.	19.01.16-02.29.29-1-302986	65	4	4	3	0	2	587	3	3	0	0	NA	NA	NA	23	35	249	241	358	124	217	246	4	12	1	0.016	0.05	0.003
.	19.01.16-02.29.29-1-302987	149	20	20	7	0	6	613	19	19	0	0	NA	NA	NA	47	64	251	255	371	126	226	261	19	17	13	0.076	0.067	0.035
.	19.01.16-02.29.30-1-302988	90	8	8	4	0	4	597	6	6	0	0	NA	NA	NA	33	36	243	249	357	123	225	249	11	3	10	0.045	0.012	0.028
.	19.01.16-02.29.30-1-302989	35	1	1	0	0	0	0	0	0	0	0	NA	NA	NA	12	11	240	241	343	0	0	0	0	0	0	0	0	0
.	19.01.16-02.29.33-1-302990	121	15	15	6	0	3	584	14	14	0	0	NA	NA	NA	43	36	249	243	357	125	215	244	11	18	13	0.044	0.074	0.036
.	19.01.16-02.29.37-1-302991	155	13	13	3	0	2	595	11	11	0	0	NA	NA	NA	53	42	244	249	362	121	222	252	26	3	8	0.107	0.012	0.022
.	19.01.16-02.29.41-1-303008	30	1	1	1	0	1	0	0	0	0	0	NA	NA	NA	7	12	239	238	348	0	0	0	0	0	2	0	0	0.006
.	19.01.16-02.29.42-1-303009	207	21	21	6	0	4	617	19	19	0	0	NA	NA	NA	83	65	255	251	372	127	226	264	32	17	30	0.125	0.068	0.081
.	19.01.16-02.29.43-1-303010	364	32	32	7	0	6	671	29	29	0	0	NA	NA	NA	121	123	270	269	397	146	240	285	51	21	32	0.189	0.078	0.081
.	19.01.16-02.29.44-1-303011	367	30	30	7	0	5	637	27	27	0	0	NA	NA	NA	99	81	253	261	380	132	233	272	58	17	35	0.229	0.065	0.092
.	19.01.16-02.29.48-1-303012	87	5	5	2	0	2	580	3	3	0	0	NA	NA	NA	23	31	244	242	358	119	214	247	2	2	7	0.008	0.008	0.02
.	19.01.16-02.29.57-1-303016	85	7	7	3	0	3	584	5	5	0	0	NA	NA	NA	24	35	245	248	355	122	217	245	6	9	3	0.024	0.036	0.008
.	19.01.16-02.29.58-1-303017	87	5	5	1	0	1	590	4	4	0	0	NA	NA	NA	31	42	251	251	353	124	224	242	14	5	0	0.056	0.02	0
.	19.01.16-02.29.59-1-303018	157	15	15	5	0	5	599	14	14	0	0	NA	NA	NA	59	48	252	248	361	127	220	252	26	5	13	0.103	0.02	0.036
.	19.01.16-02.30.01-1-303019	66	2	2	0	0	0	354	1	1	0	0	NA	NA	NA	9	15	242	239	347	64	125	165	0	0	3	0	0	0.009
.	19.01.16-02.30.14-1-303034	210	16	16	3	0	3	621	14	14	0	0	NA	NA	NA	56	72	258	260	367	131	233	257	25	17	2	0.097	0.065	0.005
.	19.01.16-02.30.14-1-303035	157	18	18	4	0	4	606	17	17	0	0	NA	NA	NA	47	57	255	253	362	133	224	249	26	11	14	0.102	0.043	0.039
.	19.01.16-02.30.15-1-303037	89	4	4	0	0	0	577	3	3	0	0	NA	NA	NA	25	30	248	242	353	121	213	243	1	8	0	0.004	0.033	0
.	19.01.16-02.30.21-1-303040	35	1	1	0	0	0	0	0	0	0	0	NA	NA	NA	5	7	238	239	343	0	0	0	0	0	5	0	0	0.015
.	19.01.16-02.30.23-1-303043	32	1	1	0	0	0	0	0	0	0	0	NA	NA	NA	6	5	236	239	343	0	0	0	2	0	0	0.008	0	0
.	19.01.16-02.30.24-1-303045	167	17	17	3	0	3	591	16	16	0	0	NA	NA	NA	50	42	250	251	354	125	219	247	34	9	16	0.136	0.036	0.045
.	19.01.16-02.30.25-1-303047	116	10	10	4	0	2	587	9	9	0	0	NA	NA	NA	31	32	249	241	355	129	212	246	1	9	13	0.004	0.037	0.037
.	19.01.16-02.30.28-1-303048	150	15	15	4	0	2	597	13	13	0	0	NA	NA	NA	41	38	246	250	355	127	223	247	11	25	21	0.045	0.1	0.059
.	19.01.16-02.30.30-1-303049	330	48	48	8	0	6	656	45	45	0	0	NA	NA	NA	101	102	263	263	389	140	234	282	101	46	40	0.384	0.175	0.103
.	19.01.16-02.30.31-1-303050	35	1	1	0	0	0	0	0	0	0	0	NA	NA	NA	8	14	240	242	345	0	0	0	0	0	0	0	0	0
.	19.01.16-02.30.32-1-303051	231	40	40	6	0	4	623	37	37	0	0	NA	NA	NA	64	69	257	257	368	135	233	255	61	31	49	0.237	0.121	0.133
.	19.01.16-02.30.33-1-303052	148	23	23	8	0	6	586	19	19	0	0	NA	NA	NA	57	39	247	248	357	120	218	248	54	23	31	0.219	0.093	0.087
.	19.01.16-02.30.40-1-303072	123	6	6	1	0	1	577	4	4	0	0	NA	NA	NA	44	30	244	249	350	122	216	239	0	0	23	0	0	0.066
.	19.01.16-02.30.43-1-303073	87	4	4	1	0	1	579	3	3	0	0	NA	NA	NA	25	24	241	239	357	118	214	247	14	3	5	0.058	0.013	0.014
.	19.01.16-02.30.43-1-303074	62	3	3	3	0	2	570	2	2	0	0	NA	NA	NA	38	25	245	242	351	119	215	236	0	11	0	0	0.045	0
.	19.01.16-02.30.49-1-303078	239	25	25	8	0	6	630	22	22	0	0	NA	NA	NA	81	89	259	265	378	134	235	261	59	14	15	0.228	0.053	0.04
.	19.01.16-02.30.55-1-303082	298	26	26	7	0	7	621	22	22	0	0	NA	NA	NA	80	74	255	255	377	132	225	264	31	17	16	0.122	0.067	0.042
.	19.01.16-02.30.56-1-303084	71	3	3	4	0	1	575	2	2	0	0	NA	NA	NA	19	21	245	242	347	122	215	238	14	0	0	0.057	0	0
.	19.01.16-02.30.57-1-303085	58	2	2	1	0	1	405	1	1	0	0	NA	NA	NA	10	13	244	237	345	77	155	173	3	0	0	0.012	0	0
.	19.01.16-02.30.57-1-303086	122	5	5	3	0	3	587	3	3	0	0	NA	NA	NA	43	43	249	246	361	125	214	248	8	0	9	0.032	0	0.025
.	19.01.16-02.31.07-1-303109	89	7	7	3	0	3	574	5	5	0	0	NA	NA	NA	36	29	247	244	351	121	213	240	1	11	4	0.004	0.045	0.011
.	19.01.16-02.31.08-1-303111	296	31	31	8	0	6	611	29	29	0	0	NA	NA	NA	90	74	260	258	369	134	223	254	102	20	37	0.392	0.078	0.1
.	19.01.16-02.31.11-1-303135	116	8	8	3	0	2	589	6	6	0	0	NA	NA	NA	47	42	247	249	359	122	223	244	13	10	5	0.053	0.04	0.014
.	19.01.16-02.31.13-1-303137	33	1	1	1	0	1	0	0	0	0	0	NA	NA	NA	5	4	238	236	343	0	0	0	0	4	0	0	0.017	0
.	19.01.16-02.31.15-1-303141	64	2	2	0	0	0	581	1	1	0	0	NA	NA	NA	24	34	244	242	361	119	215	247	2	2	0	0.008	0.008	0
.	19.01.16-02.31.22-1-303146	88	3	3	2	0	2	577	2	2	0	0	NA	NA	NA	28	28	245	245	351	120	214	243	2	0	8	0.008	0	0.023
.	19.01.16-02.31.25-1-303150	122	17	17	1	0	1	588	16	16	0	0	NA	NA	NA	39	37	249	246	355	126	216	246	46	10	23	0.185	0.041	0.065
.	19.01.16-02.31.26-1-303151	366	42	42	12	0	6	642	38	38	0	0	NA	NA	NA	101	91	262	266	376	141	238	263	84	15	45	0.321	0.056	0.12
.	19.01.16-02.31.27-1-303152	85	3	3	1	0	1	564	2	2	0	0	NA	NA	NA	34	19	243	243	346	119	210	235	2	2	0	0.008	0.008	0
.	19.01.16-02.31.28-1-303153	95	5	5	0	0	0	578	3	3	0	0	NA	NA	NA	43	30	243	244	356	117	215	246	10	0	2	0.041	0	0.006
.	19.01.16-02.31.29-1-303154	38	1	1	0	0	0	0	0	0	0	0	NA	NA	NA	9	6	236	238	345	0	0	0	0	0	1	0	0	0.003
.	19.01.16-02.31.30-1-303155	174	31	31	10	0	7	605	28	28	0	0	NA	NA	NA	54	54	252	251	364	129	221	255	73	4	42	0.29	0.016	0.115
.	19.01.16-02.31.32-1-303156	60	2	2	1	0	1	580	1	1	0	0	NA	NA	NA	28	32	247	246	352	123	214	243	3	1	0	0.012	0.004	0
.	19.01.16-02.31.35-1-303157	93	6	6	2	0	2	584	4	4	0	0	NA	NA	NA	33	28	240	247	354	121	218	245	10	0	5	0.042	0	0.014
.	19.01.16-02.31.39-1-303173	31	1	1	1	0	1	0	0	0	0	0	NA	NA	NA	13	9	239	238	345	0	0	0	0	0	2	0	0	0.006
.	19.01.16-02.31.42-1-303174	31	1	1	0	0	0	0	0	0	0	0	NA	NA	NA	8	7	242	236	342	0	0	0	0	0	0	0	0	0
.	19.01.16-02.31.42-1-303175	63	3	3	2	0	2	578	2	2	0	0	NA	NA	NA	24	24	241	246	350	121	217	240	0	0	9	0	0	0.026
.	19.01.16-02.31.44-1-303176	369	24	24	7	0	5	646	21	21	0	0	NA	NA	NA	102	97	268	262	380	145	233	268	46	29	14	0.172	0.111	0.037
.	19.01.16-02.31.44-1-303177	98	9	9	1	0	1	582	5	5	0	0	NA	NA	NA	32	35	246	248	354	121	223	238	8	6	5	0.033	0.024	0.014
.	19.01.16-02.31.50-1-303178	176	30	30	11	0	8	609	28	28	0	0	NA	NA	NA	41	60	255	255	363	132	225	252	56	20	25	0.22	0.078	0.069
.	19.01.16-02.31.52-1-303179	63	3	3	0	0	0	573	1	1	0	0	NA	NA	NA	25	22	239	243	353	119	214	240	0	2	5	0	0.008	0.014
.	19.01.16-02.31.55-1-303183	95	7	7	2	0	2	584	6	6	0	0	NA	NA	NA	35	31	245	244	355	120	218	246	13	6	6	0.053	0.025	0.017
.	19.01.16-02.31.57-1-303184	116	7	7	1	0	1	589	6	6	0	0	NA	NA	NA	33	32	249	245	351	126	221	242	27	0	5	0.108	0	0.014
.	19.01.16-02.32.03-1-303185	230	31	31	7	0	7	611	29	29	0	0	NA	NA	NA	68	59	251	255	366	129	227	255	63	14	18	0.251	0.055	0.049
.	19.01.16-02.32.11-1-303193	89	4	4	1	0	1	576	3	3	0	0	NA	NA	NA	32	29	245	245	352	119	218	239	4	5	0	0.016	0.02	0
.	19.01.16-02.32.13-1-303196	64	3	3	0	0	0	575	2	2	0	0	NA	NA	NA	29	30	248	242	353	120	214	241	10	0	2	0.04	0	0.006
.	19.01.16-02.32.14-1-303197	233	28	28	5	0	3	614	25	25	0	0	NA	NA	NA	58	64	245	260	372	126	229	259	48	33	13	0.196	0.127	0.035
.	19.01.16-02.32.17-1-303202	116	7	7	3	0	3	595	5	5	0	0	NA	NA	NA	45	48	248	246	367	120	218	257	8	0	4	0.032	0	0.011
.	19.01.16-02.32.24-1-303206	154	11	11	5	0	5	598	10	10	0	0	NA	NA	NA	46	46	244	250	365	122	225	251	9	2	24	0.037	0.008	0.066
.	19.01.16-02.32.24-1-303207	33	1	1	0	0	0	0	0	0	0	0	NA	NA	NA	10	10	236	240	347	0	0	0	0	0	1	0	0	0.003
.	19.01.16-02.32.26-1-303209	267	34	34	8	0	6	618	29	29	0	0	NA	NA	NA	94	76	253	263	373	125	232	261	67	10	34	0.265	0.038	0.091
.	19.01.16-02.32.29-1-303210	151	11	11	2	0	2	588	10	10	0	0	NA	NA	NA	42	34	247	248	352	124	219	245	10	10	12	0.04	0.04	0.034
.	19.01.16-02.32.31-1-303211	62	3	3	1	0	1	575	2	2	0	0	NA	NA	NA	26	25	243	242	353	120	212	243	0	8	5	0	0.033	0.014
.	19.01.16-02.32.32-1-303213	61	2	2	0	0	0	582	1	1	0	0	NA	NA	NA	21	27	248	243	349	124	218	240	4	0	1	0.016	0	0.003
.	19.01.16-02.32.36-1-303214	154	15	15	4	0	3	609	13	13	0	0	NA	NA	NA	55	58	255	250	366	130	223	256	37	20	2	0.145	0.08	0.005
.	19.01.16-02.32.43-1-303234	150	34	34	12	0	9	598	33	33	0	0	NA	NA	NA	58	57	247	258	365	122	227	249	70	18	31	0.283	0.07	0.085
.	19.01.16-02.32.43-1-303235	65	3	3	2	0	2	575	2	2	0	0	NA	NA	NA	25	25	247	240	351	121	212	242	0	7	0	0	0.029	0
.	19.01.16-02.32.44-1-303236	155	7	7	2	0	2	604	6	6	0	0	NA	NA	NA	36	55	247	254	367	122	229	253	9	4	8	0.036	0.016	0.022
.	19.01.16-02.32.45-1-303237	67	4	4	2	0	2	583	3	3	0	0	NA	NA	NA	19	29	246	244	352	121	218	244	2	5	0	0.008	0.02	0
.	19.01.16-02.32.49-1-303241	36	1	1	1	0	1	0	0	0	0	0	NA	NA	NA	5	14	239	240	348	0	0	0	0	0	1	0	0	0.003
.	19.01.16-02.32.50-1-303242	117	14	14	11	0	9	582	13	13	0	0	NA	NA	NA	39	36	248	245	356	122	216	244	19	22	12	0.077	0.09	0.034
.	19.01.16-02.32.51-1-303243	123	12	12	3	0	1	585	10	10	0	0	NA	NA	NA	34	35	247	245	356	124	218	243	13	18	4	0.053	0.073	0.011
.	19.01.16-02.32.56-1-303247	61	3	3	0	0	0	544	2	2	0	0	NA	NA	NA	20	19	241	242	349	113	201	230	0	0	2	0	0	0.006
.	19.01.16-02.33.01-1-303248	91	10	10	2	0	2	571	8	8	0	0	NA	NA	NA	38	29	242	243	357	118	211	242	14	10	2	0.058	0.041	0.006
.	19.01.16-02.33.04-1-303249	61	2	2	1	0	1	547	1	1	0	0	NA	NA	NA	20	18	239	240	352	114	201	232	1	0	4	0.004	0	0.011
.	19.01.16-02.33.05-1-303250	88	6	6	0	0	0	578	5	5	0	0	NA	NA	NA	39	27	244	248	348	121	221	236	11	0	7	0.045	0	0.02
.	19.01.16-02.33.08-1-303254	94	9	9	4	0	3	578	8	8	0	0	NA	NA	NA	29	32	246	246	353	122	216	240	11	9	0	0.045	0.037	0
.	19.01.16-02.33.13-1-303260	154	7	7	0	0	0	603	5	5	0	0	NA	NA	NA	40	48	245	249	367	122	222	259	11	4	5	0.045	0.016	0.014
.	19.01.16-02.33.14-1-303263	92	3	3	1	0	1	573	2	2	0	0	NA	NA	NA	27	29	246	246	350	121	212	240	4	2	0	0.016	0.008	0
.	19.01.16-02.33.15-1-303264	238	20	20	8	0	5	617	18	18	0	0	NA	NA	NA	75	73	258	257	371	132	229	256	46	3	28	0.178	0.012	0.075
.	19.01.16-02.33.15-1-303266	118	8	8	0	0	0	597	7	7	0	0	NA	NA	NA	42	47	249	252	359	122	224	251	15	11	6	0.06	0.044	0.017
.	19.01.16-02.33.19-1-303268	319	34	34	11	0	9	641	32	32	0	0	NA	NA	NA	118	98	260	263	388	133	232	276	107	23	15	0.412	0.087	0.039
.	19.01.16-02.33.20-1-303269	62	3	3	1	0	1	571	2	2	0	0	NA	NA	NA	27	20	238	243	352	116	215	240	6	5	2	0.025	0.021	0.006
.	19.01.16-02.33.28-1-303275	123	18	18	4	0	3	578	15	15	0	0	NA	NA	NA	45	35	248	242	358	123	213	242	16	16	10	0.065	0.066	0.028
.	19.01.16-02.33.28-1-303276	291	18	18	6	0	5	638	17	17	0	0	NA	NA	NA	72	89	264	265	373	138	237	263	34	9	16	0.129	0.034	0.043
.	19.01.16-02.33.28-1-303277	143	17	17	2	0	2	587	14	14	0	0	NA	NA	NA	41	41	246	246	362	121	219	247	33	13	9	0.134	0.053	0.025
.	19.01.16-02.33.29-1-303278	35	1	1	0	0	0	0	0	0	0	0	NA	NA	NA	8	5	236	238	344	0	0	0	0	6	0	0	0.025	0
.	19.01.16-02.33.32-1-303279	199	13	13	4	0	3	605	11	11	0	0	NA	NA	NA	48	57	256	248	366	130	222	253	26	4	5	0.102	0.016	0.014
.	19.01.16-02.33.33-1-303280	287	22	22	8	0	6	617	21	21	0	0	NA	NA	NA	88	74	260	260	367	133	228	256	56	14	9	0.215	0.054	0.025
.	19.01.16-02.33.35-1-303281	261	46	46	15	0	11	626	44	44	0	0	NA	NA	NA	54	74	259	250	378	137	223	266	79	23	54	0.305	0.092	0.143
.	19.01.16-02.33.45-1-303297	67	3	3	1	0	1	577	1	1	0	0	NA	NA	NA	23	23	246	243	347	123	214	240	7	2	0	0.028	0.008	0
.	19.01.16-02.33.52-1-303299	86	6	6	0	0	0	589	4	4	0	0	NA	NA	NA	23	36	247	249	353	126	219	244	4	8	1	0.016	0.032	0.003
.	19.01.16-02.33.53-1-303300	151	13	13	2	0	1	603	11	11	0	0	NA	NA	NA	37	47	251	249	360	127	225	251	26	9	19	0.104	0.036	0.053
.	19.01.16-02.33.55-1-303304	206	12	12	3	0	3	610	10	10	0	0	NA	NA	NA	76	69	256	263	363	130	236	244	10	6	28	0.039	0.023	0.077
.	19.01.16-02.33.56-1-303305	35	1	1	0	0	0	0	0	0	0	0	NA	NA	NA	12	3	237	236	343	0	0	0	2	0	0	0.008	0	0
.	19.01.16-02.33.59-1-303306	36	1	1	0	0	0	0	0	0	0	0	NA	NA	NA	8	10	239	239	345	0	0	0	0	0	0	0	0	0
.	19.01.16-02.33.59-1-303307	379	32	32	10	0	7	677	27	27	0	0	NA	NA	NA	109	126	266	272	401	145	245	287	55	50	43	0.207	0.184	0.107
.	19.01.16-02.34.01-1-303308	146	11	11	3	0	2	590	10	10	0	0	NA	NA	NA	39	41	241	253	360	119	224	247	17	14	3	0.071	0.055	0.008
.	19.01.16-02.34.07-1-303311	93	6	6	1	0	1	589	5	5	0	0	NA	NA	NA	34	43	244	244	368	122	215	252	2	6	12	0.008	0.025	0.033
.	19.01.16-02.34.07-1-303312	151	7	7	1	0	0	606	6	6	0	0	NA	NA	NA	43	60	255	250	368	129	223	254	18	1	4	0.071	0.004	0.011
.	19.01.16-02.34.07-1-303314	31	1	1	0	0	0	0	0	0	0	0	NA	NA	NA	10	9	239	238	345	0	0	0	0	0	3	0	0	0.009
.	19.01.16-02.34.10-1-303317	85	4	4	4	0	2	572	3	3	0	0	NA	NA	NA	24	19	241	241	350	117	214	241	14	3	0	0.058	0.012	0
.	19.01.16-02.34.18-1-303325	212	23	23	7	0	3	618	22	22	0	0	NA	NA	NA	71	76	261	258	370	135	226	257	54	22	26	0.207	0.085	0.07
.	19.01.16-02.34.19-1-303326	68	2	2	0	0	0	396	1	1	0	0	NA	NA	NA	21	21	239	241	354	80	143	173	0	0	3	0	0	0.008
.	19.01.16-02.34.21-1-303327	129	21	21	4	0	4	596	19	19	0	0	NA	NA	NA	41	47	249	248	363	126	219	251	45	21	8	0.181	0.085	0.022
.	19.01.16-02.34.23-1-303330	97	11	11	6	0	6	585	9	9	0	0	NA	NA	NA	29	34	240	249	358	117	219	249	9	23	4	0.038	0.092	0.011
.	19.01.16-02.34.24-1-303332	95	5	5	1	0	1	584	4	4	0	0	NA	NA	NA	37	34	249	250	348	123	221	240	0	6	4	0	0.024	0.011
.	19.01.16-02.34.27-1-303334	269	61	61	24	0	18	618	56	56	0	0	NA	NA	NA	78	70	256	259	368	132	230	256	126	24	42	0.492	0.093	0.114
.	19.01.16-02.34.30-1-303335	59	2	2	1	0	1	0	1	1	0	0	NA	NA	NA	17	14	242	238	347	0	0	0	2	0	0	0.008	0	0
.	19.01.16-02.34.38-1-303355	61	4	4	0	0	0	569	3	3	0	0	NA	NA	NA	37	23	247	242	347	122	214	233	6	1	2	0.024	0.004	0.006
.	19.01.16-02.34.40-1-303356	229	20	20	7	0	6	635	16	16	0	0	NA	NA	NA	69	81	254	261	379	134	233	268	45	12	22	0.177	0.046	0.058
.	19.01.16-02.34.40-1-303358	34	1	1	0	0	0	0	0	0	0	0	NA	NA	NA	6	8	239	237	345	0	0	0	0	0	0	0	0	0
.	19.01.16-02.34.43-1-303359	90	7	7	1	0	1	576	4	4	0	0	NA	NA	NA	27	26	247	245	347	121	216	239	0	12	5	0	0.049	0.014
.	19.01.16-02.34.51-1-303363	58	2	2	0	0	0	573	1	1	0	0	NA	NA	NA	25	25	246	241	351	121	212	240	0	3	0	0	0.012	0
.	19.01.16-02.34.51-1-303364	122	4	4	2	0	1	592	3	3	0	0	NA	NA	NA	47	43	251	244	361	129	215	248	13	0	5	0.052	0	0.014
.	19.01.16-02.34.54-1-303365	63	3	3	1	0	1	580	2	2	0	0	NA	NA	NA	22	28	243	244	354	118	217	245	6	4	0	0.025	0.016	0
.	19.01.16-02.34.59-1-303369	115	12	12	1	0	1	577	9	9	0	0	NA	NA	NA	32	23	246	243	347	123	217	237	29	7	1	0.118	0.029	0.003
.	19.01.16-02.35.00-1-303370	241	24	24	9	0	5	632	20	20	0	0	NA	NA	NA	62	86	260	258	381	136	228	268	59	48	13	0.227	0.186	0.034
.	19.01.16-02.35.01-1-303371	87	6	6	3	0	2	588	5	5	0	0	NA	NA	NA	29	34	244	252	351	119	228	241	5	0	14	0.02	0	0.04
.	19.01.16-02.35.03-1-303373	215	26	26	4	0	3	600	25	25	0	0	NA	NA	NA	63	50	250	248	365	127	220	253	42	30	23	0.168	0.121	0.063
.	19.01.16-02.35.07-1-303376	32	1	1	1	0	1	0	0	0	0	0	NA	NA	NA	12	9	238	239	345	0	0	0	0	0	2	0	0	0.006
.	19.01.16-02.35.08-1-303378	71	3	3	0	0	0	450	2	2	0	0	NA	NA	NA	25	26	240	246	353	94	164	192	0	5	0	0	0.02	0
.	19.01.16-02.35.09-1-303380	37	1	1	1	0	1	0	0	0	0	0	NA	NA	NA	13	6	238	236	345	0	0	0	0	0	0	0	0	0
.	19.01.16-02.35.13-1-303385	61	3	3	0	0	0	573	1	1	0	0	NA	NA	NA	33	26	243	244	352	119	215	239	0	6	1	0	0.025	0.003
.	19.01.16-02.35.14-1-303387	151	10	10	3	0	3	596	9	9	0	0	NA	NA	NA	55	46	249	247	363	125	218	253	12	8	6	0.048	0.032	0.017
.	19.01.16-02.35.17-1-303391	61	2	2	3	0	2	578	1	1	0	0	NA	NA	NA	31	31	245	249	350	116	222	240	3	8	0	0.012	0.032	0
.	19.01.16-02.35.21-1-303392	150	10	10	4	0	4	587	7	7	0	0	NA	NA	NA	44	44	250	247	360	125	217	245	18	9	1	0.072	0.036	0.003
.	19.01.16-02.35.22-1-303394	238	37	37	12	0	6	621	32	32	0	0	NA	NA	NA	70	74	262	256	369	138	226	257	82	16	28	0.313	0.062	0.076
.	19.01.16-02.35.24-1-303397	92	9	9	2	0	2	575	8	8	0	0	NA	NA	NA	24	28	244	244	353	119	213	243	0	8	2	0	0.033	0.006
.	19.01.16-02.35.29-1-303399	95	9	9	0	0	0	581	7	7	0	0	NA	NA	NA	30	29	241	246	355	117	217	247	9	10	2	0.037	0.041	0.006
.	19.01.16-02.35.33-1-303400	127	11	11	3	0	2	588	10	10	0	0	NA	NA	NA	45	40	249	246	358	127	216	245	2	25	6	0.008	0.102	0.017
.	19.01.16-02.35.37-1-303401	62	4	4	3	0	2	573	3	3	0	0	NA	NA	NA	24	18	242	241	348	118	215	240	9	1	1	0.037	0.004	0.003
.	19.01.16-02.35.41-1-303417	54	2	2	0	0	0	0	1	1	0	0	NA	NA	NA	13	12	239	239	347	0	0	0	4	0	0	0.017	0	0
.	19.01.16-02.35.41-1-303418	127	12	12	3	0	3	601	11	11	0	0	NA	NA	NA	36	51	254	255	355	131	228	242	24	9	6	0.094	0.035	0.017
.	19.01.16-02.35.42-1-303419	91	7	7	1	0	1	586	4	4	0	0	NA	NA	NA	31	32	244	244	357	120	220	246	13	3	5	0.053	0.012	0.014
.	19.01.16-02.35.44-1-303420	125	7	7	1	0	1	577	6	6	0	0	NA	NA	NA	36	26	245	243	351	125	213	239	1	10	8	0.004	0.041	0.023
.	19.01.16-02.35.45-1-303421	255	29	29	6	0	5	621	25	25	0	0	NA	NA	NA	75	83	261	264	371	134	233	254	42	33	17	0.161	0.125	0.046
.	19.01.16-02.35.46-1-303422	212	29	29	13	0	10	607	26	26	0	0	NA	NA	NA	59	52	251	251	363	130	225	252	73	15	44	0.291	0.06	0.121
.	19.01.16-02.35.49-1-303423	29	1	1	0	0	0	0	0	0	0	0	NA	NA	NA	6	9	237	241	344	0	0	0	0	0	0	0	0	0
.	19.01.16-02.35.51-1-303424	35	1	1	0	0	0	0	0	0	0	0	NA	NA	NA	18	6	240	237	342	0	0	0	1	0	0	0.004	0	0
.	19.01.16-02.35.51-1-303425	122	11	11	1	0	1	589	10	10	0	0	NA	NA	NA	48	41	243	250	361	117	222	250	5	13	5	0.021	0.052	0.014
.	19.01.16-02.35.54-1-303426	59	2	2	0	0	0	581	1	1	0	0	NA	NA	NA	21	27	244	239	357	122	212	247	2	0	4	0.008	0	0.011
.	19.01.16-02.35.58-1-303431	90	3	3	0	0	0	582	2	2	0	0	NA	NA	NA	36	35	246	250	352	121	218	243	15	0	0	0.061	0	0
.	19.01.16-02.36.00-1-303432	126	8	8	2	0	2	582	7	7	0	0	NA	NA	NA	48	36	247	244	358	125	212	245	8	12	8	0.032	0.049	0.022
.	19.01.16-02.36.02-1-303433	266	22	22	9	0	8	628	18	18	0	0	NA	NA	NA	86	85	257	258	383	133	224	271	62	9	22	0.241	0.035	0.057
.	19.01.16-02.36.05-1-303435	112	5	5	0	0	0	567	4	4	0	0	NA	NA	NA	39	16	241	241	347	119	212	236	3	8	1	0.012	0.033	0.003
.	19.01.16-02.36.10-1-303440	154	24	24	8	0	7	587	21	21	0	0	NA	NA	NA	38	33	243	252	351	121	225	241	47	11	17	0.193	0.044	0.048
.	19.01.16-02.36.13-1-303444	118	7	7	2	0	2	589	5	5	0	0	NA	NA	NA	32	34	248	246	353	126	219	244	11	7	7	0.044	0.028	0.02
.	19.01.16-02.36.16-1-303448	33	1	1	0	0	0	0	0	0	0	0	NA	NA	NA	9	7	237	240	343	0	0	0	0	1	0	0	0.004	0
.	19.01.16-02.36.18-1-303451	36	1	1	0	0	0	0	0	0	0	0	NA	NA	NA	12	9	239	239	344	0	0	0	0	0	0	0	0	0
.	19.01.16-02.36.19-1-303452	153	8	8	3	0	2	595	6	6	0	0	NA	NA	NA	53	45	247	251	360	125	222	248	10	3	16	0.04	0.012	0.044
.	19.01.16-02.36.21-1-303453	142	23	23	5	0	4	599	20	20	0	0	NA	NA	NA	46	53	252	250	364	129	222	248	38	16	24	0.151	0.064	0.066
.	19.01.16-02.36.21-1-303454	58	2	2	1	0	1	49	1	1	0	0	NA	NA	NA	16	16	240	241	348	11	16	22	5	0	2	0.021	0	0.006
.	19.01.16-02.36.26-1-303461	162	14	14	4	0	4	599	12	12	0	0	NA	NA	NA	49	49	251	249	362	127	221	251	18	12	6	0.072	0.048	0.017
.	19.01.16-02.36.29-1-303466	85	8	8	2	0	2	574	6	6	0	0	NA	NA	NA	19	20	243	239	351	119	214	241	5	9	9	0.021	0.038	0.026
.	19.01.16-02.36.29-1-303467	32	1	1	0	0	0	0	0	0	0	0	NA	NA	NA	9	7	238	239	343	0	0	0	0	0	0	0	0	0
.	19.01.16-02.36.29-1-303468	355	45	45	9	0	8	640	42	42	0	0	NA	NA	NA	105	96	265	266	378	138	236	266	98	15	44	0.37	0.056	0.116
.	19.01.16-02.36.31-1-303469	85	4	4	0	0	0	586	3	3	0	0	NA	NA	NA	24	30	245	246	352	121	221	244	10	4	0	0.041	0.016	0
.	19.01.16-02.36.37-1-303470	116	6	6	1	0	1	585	5	5	0	0	NA	NA	NA	43	34	242	252	353	120	225	240	0	4	14	0	0.016	0.04
.	19.01.16-02.36.43-1-303490	156	40	40	17	0	14	599	34	34	0	0	NA	NA	NA	51	50	245	258	360	121	227	251	68	28	41	0.278	0.109	0.114
.	19.01.16-02.36.47-1-303491	177	16	16	5	0	5	615	15	15	0	0	NA	NA	NA	58	64	248	263	366	128	229	258	37	26	12	0.149	0.099	0.033
.	19.01.16-02.36.47-1-303492	85	6	6	0	0	0	586	5	5	0	0	NA	NA	NA	33	33	248	242	356	126	213	247	9	3	2	0.036	0.012	0.006
.	19.01.16-02.36.50-1-303496	60	2	2	0	0	0	148	1	1	0	0	NA	NA	NA	19	17	239	241	350	32	52	64	0	3	0	0	0.012	0
.	19.01.16-02.36.50-1-303497	30	1	1	0	0	0	0	0	0	0	0	NA	NA	NA	10	7	238	238	344	0	0	0	0	0	4	0	0	0.012
.	19.01.16-02.36.52-1-303498	121	8	8	0	0	0	580	6	6	0	0	NA	NA	NA	41	36	245	249	355	119	220	241	11	2	7	0.045	0.008	0.02
.	19.01.16-02.36.52-1-303499	127	30	30	5	0	4	584	27	27	0	0	NA	NA	NA	42	46	248	245	366	119	211	254	31	31	20	0.125	0.127	0.055
.	19.01.16-02.36.57-1-303503	89	5	5	1	0	1	580	4	4	0	0	NA	NA	NA	28	33	247	242	357	123	212	245	2	4	3	0.008	0.017	0.008
.	19.01.16-02.36.58-1-303504	36	1	1	0	0	0	0	0	0	0	0	NA	NA	NA	11	16	241	241	347	0	0	0	0	0	2	0	0	0.006
.	19.01.16-02.37.00-1-303505	94	7	7	3	0	3	565	5	5	0	0	NA	NA	NA	27	17	240	242	348	116	210	239	8	10	1	0.033	0.041	0.003
.	19.01.16-02.37.03-1-303506	123	4	4	1	0	1	573	3	3	0	0	NA	NA	NA	44	28	241	247	353	113	221	239	5	2	2	0.021	0.008	0.006
.	19.01.16-02.37.08-1-303510	62	2	2	0	0	0	248	0	0	0	0	NA	NA	NA	18	20	242	240	351	49	95	104	1	1	0	0.004	0.004	0
.	19.01.16-02.37.12-1-303516	148	8	8	4	0	1	604	6	6	0	0	NA	NA	NA	31	54	255	247	365	127	219	258	23	10	2	0.09	0.04	0.005
.	19.01.16-02.37.15-1-303520	154	17	17	7	0	5	599	16	16	0	0	NA	NA	NA	40	44	253	250	354	132	222	245	46	20	7	0.182	0.08	0.02
.	19.01.16-02.37.16-1-303522	295	49	49	17	0	15	622	45	45	0	0	NA	NA	NA	84	79	263	262	367	136	233	253	87	39	51	0.331	0.149	0.139
.	19.01.16-02.37.16-1-303523	61	2	2	1	0	1	569	1	1	0	0	NA	NA	NA	25	22	243	244	348	115	214	240	0	4	0	0	0.016	0
.	19.01.16-02.37.17-1-303524	176	18	18	6	0	5	593	16	16	0	0	NA	NA	NA	41	42	250	247	358	124	221	248	48	12	11	0.192	0.049	0.031
.	19.01.16-02.37.32-1-303531	57	2	2	0	0	0	200	1	1	0	0	NA	NA	NA	18	19	242	242	348	34	78	88	0	0	1	0	0	0.003
.	19.01.16-02.37.33-1-303532	204	25	25	4	0	3	617	22	22	0	0	NA	NA	NA	64	61	257	253	364	135	226	256	25	19	28	0.097	0.075	0.077
.	19.01.16-02.37.35-1-303533	124	12	12	2	0	2	583	11	11	0	0	NA	NA	NA	44	40	246	243	364	120	214	249	20	3	20	0.081	0.012	0.055
.	19.01.16-02.37.38-1-303549	58	2	2	0	0	0	573	1	1	0	0	NA	NA	NA	26	23	240	242	354	117	214	242	0	1	4	0	0.004	0.011
.	19.01.16-02.37.39-1-303550	57	2	2	0	0	0	202	1	1	0	0	NA	NA	NA	11	24	247	241	349	39	72	91	0	2	3	0	0.008	0.009
.	19.01.16-02.37.41-1-303551	37	1	1	1	0	1	0	0	0	0	0	NA	NA	NA	15	9	239	240	343	0	0	0	0	0	2	0	0	0.006
.	19.01.16-02.37.44-1-303552	57	2	2	0	0	0	572	1	1	0	0	NA	NA	NA	27	22	242	243	350	116	213	243	4	0	1	0.017	0	0.003
.	19.01.16-02.37.46-1-303553	177	11	11	2	0	2	605	10	10	0	0	NA	NA	NA	55	56	252	254	363	129	224	252	21	4	23	0.083	0.016	0.063
.	19.01.16-02.37.48-1-303554	179	31	31	8	0	5	608	29	29	0	0	NA	NA	NA	60	73	257	254	375	126	225	257	58	9	32	0.226	0.035	0.085
.	19.01.16-02.37.51-1-303555	62	2	2	0	0	0	401	1	1	0	0	NA	NA	NA	18	16	240	243	346	81	155	165	2	0	2	0.008	0	0.006
.	19.01.16-02.37.53-1-303556	159	13	13	2	0	1	599	12	12	0	0	NA	NA	NA	51	48	248	255	358	124	228	247	20	5	8	0.081	0.02	0.022
.	19.01.16-02.37.56-1-303560	209	19	19	4	0	2	608	17	17	0	0	NA	NA	NA	52	58	252	254	365	130	226	252	35	15	12	0.139	0.059	0.033
.	19.01.16-02.37.59-1-303561	95	9	9	2	0	2	590	8	8	0	0	NA	NA	NA	37	40	251	248	354	123	221	246	26	8	3	0.104	0.032	0.008
.	19.01.16-02.38.02-1-303562	204	30	30	10	0	6	622	27	27	0	0	NA	NA	NA	63	78	251	256	384	128	227	267	54	15	26	0.215	0.059	0.068
.	19.01.16-02.38.03-1-303563	60	3	3	1	0	1	570	2	2	0	0	NA	NA	NA	23	18	243	240	348	120	211	239	4	3	2	0.016	0.012	0.006
.	19.01.16-02.38.18-1-303576	63	4	4	1	0	1	572	3	3	0	0	NA	NA	NA	27	21	245	241	348	120	213	239	3	6	2	0.012	0.025	0.006
.	19.01.16-02.38.21-1-303577	205	13	13	6	0	3	616	11	11	0	0	NA	NA	NA	83	71	251	262	371	126	236	254	40	2	6	0.159	0.008	0.016
.	19.01.16-02.38.24-1-303582	124	7	7	3	0	3	597	5	5	0	0	NA	NA	NA	40	45	243	246	369	121	219	257	11	6	4	0.045	0.024	0.011
.	19.01.16-02.38.26-1-303588	212	25	25	8	0	7	608	19	19	0	0	NA	NA	NA	68	66	256	259	364	127	227	254	54	18	7	0.211	0.069	0.019
.	19.01.16-02.38.28-1-303589	91	3	3	0	0	0	593	2	2	0	0	NA	NA	NA	26	40	251	247	355	130	218	245	12	0	3	0.048	0	0.008
.	19.01.16-02.38.31-1-303594	89	3	3	0	0	0	577	2	2	0	0	NA	NA	NA	26	28	245	246	350	123	217	237	0	0	8	0	0	0.023
.	19.01.16-02.38.33-1-303595	60	2	2	1	0	1	101	1	1	0	0	NA	NA	NA	12	17	243	240	347	22	40	39	2	0	2	0.008	0	0.006
.	19.01.16-02.38.39-1-303611	63	3	3	1	0	1	581	2	2	0	0	NA	NA	NA	29	27	241	245	354	119	219	243	0	0	5	0	0	0.014
.	19.01.16-02.38.41-1-303616	61	3	3	0	0	0	568	2	2	0	0	NA	NA	NA	30	17	242	241	347	121	212	235	0	0	6	0	0	0.017
.	19.01.16-02.38.42-1-303617	34	1	1	0	0	0	0	0	0	0	0	NA	NA	NA	10	5	237	239	342	0	0	0	0	0	0	0	0	0
.	19.01.16-02.38.42-1-303618	182	22	22	7	0	6	605	20	20	0	0	NA	NA	NA	48	54	251	246	370	130	220	255	17	32	15	0.068	0.13	0.041
.	19.01.16-02.38.43-1-303619	31	1	1	0	0	0	0	0	0	0	0	NA	NA	NA	9	11	237	240	347	0	0	0	0	0	1	0	0	0.003
.	19.01.16-02.38.45-1-303620	214	15	15	1	0	1	619	11	11	0	0	NA	NA	NA	61	75	255	254	379	129	225	265	23	1	20	0.09	0.004	0.053
.	19.01.16-02.38.45-1-303621	96	6	6	3	0	2	583	4	4	0	0	NA	NA	NA	28	31	244	245	355	123	216	244	6	4	4	0.025	0.016	0.011
.	19.01.16-02.38.46-1-303622	87	8	8	2	0	2	576	7	7	0	0	NA	NA	NA	24	25	246	242	350	120	215	241	25	0	4	0.102	0	0.011
.	19.01.16-02.38.51-1-303627	64	4	4	0	0	0	580	3	3	0	0	NA	NA	NA	23	24	244	245	348	121	219	240	7	0	3	0.029	0	0.009
.	19.01.16-02.38.52-1-303628	65	2	2	0	0	0	452	0	0	0	0	NA	NA	NA	16	27	249	241	350	95	170	187	0	0	5	0	0	0.014
.	19.01.16-02.38.53-1-303629	116	4	4	1	0	1	574	3	3	0	0	NA	NA	NA	36	30	246	242	355	122	211	241	2	0	9	0.008	0	0.025
.	19.01.16-02.38.59-1-303633	118	6	6	0	0	0	583	5	5	0	0	NA	NA	NA	35	32	242	249	354	120	221	242	9	3	3	0.037	0.012	0.008
.	19.01.16-02.38.59-1-303634	66	3	3	0	0	0	547	2	2	0	0	NA	NA	NA	27	21	242	246	346	115	204	228	1	6	0	0.004	0.024	0
.	19.01.16-02.39.02-1-303635	91	4	4	0	0	0	580	3	3	0	0	NA	NA	NA	27	37	246	246	358	122	216	242	2	0	11	0.008	0	0.031
.	19.01.16-02.39.03-1-303636	92	9	9	3	0	3	586	8	8	0	0	NA	NA	NA	26	37	248	246	356	122	216	248	13	7	13	0.052	0.028	0.037
.	19.01.16-02.39.04-1-303637	118	7	7	0	0	0	586	6	6	0	0	NA	NA	NA	36	30	241	248	354	122	220	244	11	1	8	0.046	0.004	0.023
.	19.01.16-02.39.06-1-303640	124	5	5	2	0	1	595	4	4	0	0	NA	NA	NA	37	41	249	249	356	125	221	249	5	0	7	0.02	0	0.02
.	19.01.16-02.39.08-1-303642	173	24	24	6	0	6	603	18	18	0	0	NA	NA	NA	50	56	250	253	366	127	226	250	23	41	11	0.092	0.162	0.03
.	19.01.16-02.39.12-1-303647	66	2	2	1	0	1	299	1	1	0	0	NA	NA	NA	13	20	240	243	350	60	112	127	0	0	1	0	0	0.003
.	19.01.16-02.39.12-1-303648	62	2	2	1	0	1	450	1	1	0	0	NA	NA	NA	14	22	245	238	352	97	167	186	0	0	3	0	0	0.009
.	19.01.16-02.39.16-1-303654	238	41	41	9	0	7	611	40	40	0	0	NA	NA	NA	72	62	255	246	374	131	219	261	73	18	44	0.286	0.073	0.118
.	19.01.16-02.39.19-1-303655	150	34	34	13	0	10	596	31	31	0	0	NA	NA	NA	41	44	253	250	354	130	223	243	50	34	33	0.198	0.136	0.093
.	19.01.16-02.39.21-1-303656	118	18	18	6	0	6	586	15	15	0	0	NA	NA	NA	35	32	244	245	356	120	221	245	20	15	8	0.082	0.061	0.022
.	19.01.16-02.39.22-1-303659	93	4	4	2	0	0	587	3	3	0	0	NA	NA	NA	20	37	249	250	351	124	222	241	6	1	8	0.024	0.004	0.023
.	19.01.16-02.39.22-1-303660	120	9	9	2	0	1	586	7	7	0	0	NA	NA	NA	42	43	255	244	357	131	209	246	33	6	6	0.129	0.025	0.017
.	19.01.16-02.39.26-1-303663	57	2	2	1	0	1	101	1	1	0	0	NA	NA	NA	17	29	247	243	352	19	38	44	2	0	0	0.008	0	0
.	19.01.16-02.39.26-1-303664	61	3	3	0	0	0	568	1	1	0	0	NA	NA	NA	29	20	240	241	352	116	212	240	0	0	8	0	0	0.023
.	19.01.16-02.39.32-1-303665	326	18	18	8	0	6	647	13	13	0	0	NA	NA	NA	104	101	260	276	378	137	246	264	31	16	13	0.119	0.058	0.034
.	19.01.16-02.39.36-1-303666	243	13	13	7	0	5	630	12	12	0	0	NA	NA	NA	79	86	262	259	378	137	229	264	24	13	16	0.092	0.05	0.042
.	19.01.16-02.39.39-1-303682	117	6	6	3	0	2	583	5	5	0	0	NA	NA	NA	46	35	247	243	358	124	213	246	6	7	2	0.024	0.029	0.006
.	19.01.16-02.39.43-1-303684	61	2	2	0	0	0	147	1	1	0	0	NA	NA	NA	17	18	242	241	348	29	45	73	1	3	0	0.004	0.012	0
.	19.01.16-02.39.48-1-303685	122	11	11	2	0	1	586	8	8	0	0	NA	NA	NA	22	34	243	251	353	120	223	243	16	3	11	0.066	0.012	0.031
.	19.01.16-02.39.49-1-303686	176	29	29	3	0	3	599	25	25	0	0	NA	NA	NA	49	49	247	249	366	123	221	255	48	13	30	0.194	0.052	0.082
.	19.01.16-02.39.50-1-303687	175	28	28	8	0	5	610	25	25	0	0	NA	NA	NA	47	62	251	252	372	130	221	259	65	22	17	0.259	0.087	0.046
.	19.01.16-02.39.55-1-303691	35	1	1	1	0	1	0	0	0	0	0	NA	NA	NA	9	9	239	238	345	0	0	0	1	0	0	0.004	0	0
.	19.01.16-02.39.57-1-303692	93	3	3	2	0	2	585	2	2	0	0	NA	NA	NA	19	27	245	243	352	124	217	244	2	5	1	0.008	0.021	0.003
.	19.01.16-02.40.00-1-303693	62	3	3	0	0	0	579	2	2	0	0	NA	NA	NA	22	25	242	241	355	119	213	247	8	2	0	0.033	0.008	0
.	19.01.16-02.40.00-1-303694	242	14	14	7	0	4	617	12	12	0	0	NA	NA	NA	88	67	253	258	369	131	228	258	46	9	20	0.182	0.035	0.054
.	19.01.16-02.40.01-1-303696	34	1	1	0	0	0	0	0	0	0	0	NA	NA	NA	10	11	240	238	346	0	0	0	0	0	0	0	0	0
.	19.01.16-02.40.04-1-303701	31	1	1	0	0	0	0	0	0	0	0	NA	NA	NA	4	8	237	238	346	0	0	0	0	0	0	0	0	0
.	19.01.16-02.40.08-1-303705	109	4	4	0	0	0	597	3	3	0	0	NA	NA	NA	45	51	255	251	358	131	219	247	1	1	4	0.004	0.004	0.011
.	19.01.16-02.40.08-1-303706	201	17	17	4	0	3	606	14	14	0	0	NA	NA	NA	60	57	257	255	358	132	228	246	39	12	16	0.152	0.047	0.045
.	19.01.16-02.40.09-1-303709	59	2	2	0	0	0	150	1	1	0	0	NA	NA	NA	16	17	241	239	350	27	48	75	0	0	4	0	0	0.011
.	19.01.16-02.40.13-1-303713	32	1	1	0	0	0	0	0	0	0	0	NA	NA	NA	10	11	240	237	347	0	0	0	0	0	0	0	0	0
.	19.01.16-02.40.14-1-303715	153	7	7	1	0	1	584	5	5	0	0	NA	NA	NA	45	42	250	247	358	125	213	246	2	8	13	0.008	0.032	0.036
.	19.01.16-02.40.16-1-303718	34	1	1	0	0	0	0	0	0	0	0	NA	NA	NA	14	14	242	240	345	0	0	0	0	0	1	0	0	0.003
.	19.01.16-02.40.17-1-303719	34	1	1	0	0	0	0	0	0	0	0	NA	NA	NA	17	8	237	238	346	0	0	0	0	0	0	0	0	0
.	19.01.16-02.40.18-1-303721	123	7	7	2	0	2	589	5	5	0	0	NA	NA	NA	38	46	250	248	361	125	220	244	0	4	19	0	0.016	0.053
.	19.01.16-02.40.18-1-303722	269	45	45	14	0	11	629	41	41	0	0	NA	NA	NA	73	75	255	258	375	134	231	264	99	32	39	0.388	0.124	0.104
.	19.01.16-02.40.22-1-303725	122	5	5	2	0	1	564	4	4	0	0	NA	NA	NA	33	18	242	237	352	117	210	237	7	0	15	0.029	0	0.043
.	19.01.16-02.40.29-1-303728	58	2	2	0	0	0	0	1	1	0	0	NA	NA	NA	15	20	242	246	345	0	0	0	0	2	3	0	0.008	0.009
.	19.01.16-02.40.29-1-303729	118	9	9	2	0	2	595	8	8	0	0	NA	NA	NA	32	39	245	249	358	122	221	252	11	2	16	0.045	0.008	0.045
.	19.01.16-02.40.30-1-303730	32	1	1	0	0	0	0	0	0	0	0	NA	NA	NA	8	11	237	241	346	0	0	0	0	1	0	0	0.004	0
.	19.01.16-02.40.31-1-303731	62	2	2	1	0	1	579	1	1	0	0	NA	NA	NA	28	30	248	249	346	120	222	237	7	0	4	0.028	0	0.012
.	19.01.16-02.40.32-1-303732	32	1	1	0	0	0	0	0	0	0	0	NA	NA	NA	9	13	239	242	345	0	0	0	0	2	0	0	0.008	0
.	19.01.16-02.40.33-1-303733	242	25	25	9	0	6	611	21	21	0	0	NA	NA	NA	83	61	247	256	371	123	229	259	63	13	21	0.255	0.051	0.057
.	19.01.16-02.40.34-1-303734	124	6	6	0	0	0	593	4	4	0	0	NA	NA	NA	35	43	251	248	357	128	221	244	16	0	8	0.064	0	0.022
.	19.01.16-02.40.35-1-303735	121	10	10	1	0	1	595	8	8	0	0	NA	NA	NA	34	40	246	246	361	123	222	250	6	13	11	0.024	0.053	0.03
.	19.01.16-02.40.37-1-303736	203	32	32	10	0	7	603	31	31	0	0	NA	NA	NA	70	56	257	250	362	130	222	251	53	21	30	0.206	0.084	0.083
.	19.01.16-02.40.38-1-303752	149	16	16	4	0	3	583	15	15	0	0	NA	NA	NA	38	35	242	249	357	120	218	245	30	15	9	0.124	0.06	0.025
.	19.01.16-02.40.43-1-303757	238	30	30	12	0	10	628	26	26	0	0	NA	NA	NA	73	80	260	257	376	138	230	260	62	31	23	0.238	0.121	0.061
.	19.01.16-02.40.49-1-303758	121	6	6	1	0	1	591	5	5	0	0	NA	NA	NA	38	36	245	249	355	125	221	245	17	0	9	0.069	0	0.025
.	19.01.16-02.40.50-1-303759	123	9	9	0	0	0	579	8	8	0	0	NA	NA	NA	44	34	250	247	350	127	215	237	18	5	5	0.072	0.02	0.014
.	19.01.16-02.40.55-1-303766	89	10	10	1	0	1	575	8	8	0	0	NA	NA	NA	31	29	245	242	355	122	209	244	5	7	12	0.02	0.029	0.034
.	19.01.16-02.41.08-1-303772	121	10	10	3	0	2	602	9	9	0	0	NA	NA	NA	27	60	260	250	363	129	224	249	22	0	11	0.085	0	0.03
.	19.01.16-02.41.09-1-303773	419	49	49	15	0	12	648	44	44	0	0	NA	NA	NA	122	102	261	266	388	140	233	275	84	63	36	0.322	0.237	0.093
.	19.01.16-02.41.11-1-303776	118	13	13	1	0	1	593	10	10	0	0	NA	NA	NA	44	50	250	247	366	127	217	249	11	17	10	0.044	0.069	0.027
.	19.01.16-02.41.13-1-303779	63	2	2	0	0	0	398	1	1	0	0	NA	NA	NA	13	20	241	240	352	84	153	161	0	1	0	0	0.004	0
.	19.01.16-02.41.14-1-303781	323	47	47	13	0	9	643	43	43	0	0	NA	NA	NA	94	98	275	257	379	150	226	267	72	25	73	0.262	0.097	0.193
.	19.01.16-02.41.15-1-303783	142	14	14	5	0	4	598	11	11	0	0	NA	NA	NA	58	52	251	250	364	131	219	248	14	6	20	0.056	0.024	0.055
.	19.01.16-02.41.23-1-303789	119	8	8	2	0	1	586	6	6	0	0	NA	NA	NA	42	37	247	246	357	123	217	246	18	17	0	0.073	0.069	0
.	19.01.16-02.41.24-1-303790	91	4	4	1	0	1	575	3	3	0	0	NA	NA	NA	27	27	243	242	355	119	214	242	16	5	0	0.066	0.021	0
.	19.01.16-02.41.24-1-303793	236	10	10	3	0	3	610	9	9	0	0	NA	NA	NA	63	62	259	247	369	135	220	255	31	16	0	0.12	0.065	0
.	19.01.16-02.41.29-1-303794	30	1	1	0	0	0	0	0	0	0	0	NA	NA	NA	6	5	238	237	343	0	0	0	2	0	0	0.008	0	0
.	19.01.16-02.41.31-1-303795	143	9	9	2	0	1	595	7	7	0	0	NA	NA	NA	34	46	250	250	359	126	224	245	15	3	10	0.06	0.012	0.028
.	19.01.16-02.41.33-1-303796	181	8	8	1	0	1	612	6	6	0	0	NA	NA	NA	67	63	253	255	368	132	224	256	33	13	2	0.13	0.051	0.005
.	19.01.16-02.41.38-1-303812	96	4	4	3	0	2	574	3	3	0	0	NA	NA	NA	36	27	246	242	352	122	214	238	1	12	0	0.004	0.05	0
.	19.01.16-02.41.41-1-303813	241	34	34	11	0	8	607	30	30	0	0	NA	NA	NA	87	62	251	253	371	128	221	258	51	25	25	0.203	0.099	0.067
.	19.01.16-02.41.43-1-303814	32	1	1	0	0	0	0	0	0	0	0	NA	NA	NA	11	10	238	237	348	0	0	0	4	0	0	0.017	0	0
.	19.01.16-02.41.45-1-303815	156	14	14	4	0	2	597	12	12	0	0	NA	NA	NA	61	48	253	248	360	130	215	252	33	20	6	0.13	0.081	0.017
.	19.01.16-02.41.46-1-303816	210	29	29	9	0	7	600	27	27	0	0	NA	NA	NA	55	52	248	251	366	127	220	253	48	13	40	0.194	0.052	0.109
.	19.01.16-02.41.50-1-303817	88	3	3	1	0	1	565	2	2	0	0	NA	NA	NA	30	20	241	239	353	117	211	237	0	2	1	0	0.008	0.003
.	19.01.16-02.41.52-1-303818	175	9	9	1	0	1	601	8	8	0	0	NA	NA	NA	58	50	261	251	351	136	222	243	19	7	8	0.073	0.028	0.023
.	19.01.16-02.41.55-1-303822	32	1	1	0	0	0	0	0	0	0	0	NA	NA	NA	9	10	239	238	346	0	0	0	0	0	1	0	0	0.003
.	19.01.16-02.41.57-1-303823	125	14	14	3	0	1	569	13	13	0	0	NA	NA	NA	44	23	248	241	347	122	211	236	33	15	12	0.133	0.062	0.035
.	19.01.16-02.42.03-1-303824	62	3	3	1	0	1	581	2	2	0	0	NA	NA	NA	23	27	238	245	357	117	216	248	7	6	0	0.029	0.024	0
.	19.01.16-02.42.11-1-303832	84	3	3	0	0	0	574	2	2	0	0	NA	NA	NA	28	31	250	240	354	122	210	242	0	2	2	0	0.008	0.006
.	19.01.16-02.42.11-1-303833	152	19	19	9	0	8	595	18	18	0	0	NA	NA	NA	50	43	248	242	366	126	216	253	43	13	30	0.173	0.054	0.082
.	19.01.16-02.42.11-1-303834	94	13	13	2	0	2	582	11	11	0	0	NA	NA	NA	40	35	246	247	355	121	218	243	19	14	5	0.077	0.057	0.014
.	19.01.16-02.42.13-1-303837	122	13	13	4	0	2	582	12	12	0	0	NA	NA	NA	25	31	246	248	350	123	220	239	20	5	4	0.081	0.02	0.011
.	19.01.16-02.42.16-1-303841	93	5	5	1	0	1	587	2	2	0	0	NA	NA	NA	38	36	248	243	358	127	213	247	11	6	1	0.044	0.025	0.003
.	19.01.16-02.42.22-1-303845	93	5	5	4	0	4	590	4	4	0	0	NA	NA	NA	32	41	249	249	356	123	221	246	11	2	6	0.044	0.008	0.017
.	19.01.16-02.42.23-1-303846	114	5	5	0	0	0	592	3	3	0	0	NA	NA	NA	36	42	248	247	360	124	219	249	4	7	3	0.016	0.028	0.008
.	19.01.16-02.42.29-1-303849	212	23	23	8	0	6	604	18	18	0	0	NA	NA	NA	68	57	256	257	357	132	227	245	39	17	8	0.152	0.066	0.022
.	19.01.16-02.42.29-1-303850	91	4	4	0	0	0	585	3	3	0	0	NA	NA	NA	29	36	245	248	356	124	219	242	0	8	7	0	0.032	0.02
.	19.01.16-02.42.30-1-303851	85	6	6	3	0	2	582	4	4	0	0	NA	NA	NA	24	33	249	245	352	122	216	244	15	4	3	0.06	0.016	0.009
.	19.01.16-02.42.31-1-303852	233	39	39	14	0	11	635	36	36	0	0	NA	NA	NA	55	84	265	255	377	142	228	265	64	14	42	0.242	0.055	0.111
.	19.01.16-02.42.36-1-303854	266	39	39	8	0	4	623	36	36	0	0	NA	NA	NA	71	78	254	259	378	130	231	262	80	18	35	0.315	0.069	0.093
.	19.01.16-02.42.37-1-303855	400	43	43	9	0	6	656	38	38	0	0	NA	NA	NA	101	111	273	263	388	148	233	275	81	36	42	0.297	0.137	0.108
.	19.01.16-02.42.37-1-303856	64	5	5	2	0	2	574	4	4	0	0	NA	NA	NA	20	20	242	243	348	118	215	241	0	6	11	0	0.025	0.032
.	19.01.16-02.42.40-1-303872	211	26	26	6	0	4	613	23	23	0	0	NA	NA	NA	67	63	260	256	360	137	228	248	50	22	22	0.192	0.086	0.061
.	19.01.16-02.42.44-1-303877	211	19	19	3	0	2	623	17	17	0	0	NA	NA	NA	46	71	253	263	368	128	237	258	25	12	30	0.099	0.046	0.082
.	19.01.16-02.42.45-1-303878	94	8	8	1	0	1	583	6	6	0	0	NA	NA	NA	32	31	246	248	350	124	219	240	11	10	1	0.045	0.04	0.003
.	19.01.16-02.42.52-1-303882	174	12	12	2	0	2	593	11	11	0	0	NA	NA	NA	51	45	247	251	360	124	221	248	20	8	15	0.081	0.032	0.042
.	19.01.16-02.43.01-1-303886	95	3	3	0	0	0	580	1	1	0	0	NA	NA	NA	31	33	252	245	349	123	218	239	0	0	8	0	0	0.023
.	19.01.16-02.43.01-1-303887	35	1	1	1	0	1	0	0	0	0	0	NA	NA	NA	7	9	240	236	346	0	0	0	0	0	2	0	0	0.006
.	19.01.16-02.43.04-1-303888	32	1	1	1	0	1	0	0	0	0	0	NA	NA	NA	12	4	238	237	342	0	0	0	0	0	3	0	0	0.009
.	19.01.16-02.43.06-1-303890	61	2	2	0	0	0	582	1	1	0	0	NA	NA	NA	23	28	242	243	356	118	219	245	3	0	0	0.012	0	0
.	19.01.16-02.43.13-1-303898	175	26	26	5	0	4	623	24	24	0	0	NA	NA	NA	61	77	259	256	375	135	228	260	60	25	13	0.232	0.098	0.035
.	19.01.16-02.43.15-1-303901	151	10	10	4	0	2	591	9	9	0	0	NA	NA	NA	45	50	244	245	374	122	209	260	12	12	13	0.049	0.049	0.035
.	19.01.16-02.43.15-1-303903	151	16	16	7	0	5	605	14	14	0	0	NA	NA	NA	44	52	254	252	359	128	225	252	18	9	13	0.071	0.036	0.036
.	19.01.16-02.43.17-1-303905	92	5	5	0	0	0	571	4	4	0	0	NA	NA	NA	28	22	243	240	352	118	213	240	9	4	0	0.037	0.017	0
.	19.01.16-02.43.20-1-303906	146	27	27	8	0	8	588	26	26	0	0	NA	NA	NA	46	43	243	252	361	121	223	244	44	22	31	0.181	0.087	0.086
.	19.01.16-02.43.24-1-303929	210	27	27	7	0	7	610	24	24	0	0	NA	NA	NA	68	60	255	252	366	135	223	252	49	20	14	0.192	0.079	0.038
.	19.01.16-02.43.28-1-303988	176	23	23	5	0	5	609	20	20	0	0	NA	NA	NA	51	56	248	255	366	123	228	258	65	17	15	0.262	0.067	0.041
.	19.01.16-02.43.31-1-303989	206	30	30	10	0	7	595	27	27	0	0	NA	NA	NA	55	46	252	250	357	127	218	250	65	19	19	0.258	0.076	0.053
.	19.01.16-02.43.34-1-303990	146	8	8	4	0	3	607	7	7	0	0	NA	NA	NA	48	58	249	252	370	128	219	260	20	0	9	0.08	0	0.024
.	19.01.16-02.43.38-1-304006	92	6	6	2	0	1	590	5	5	0	0	NA	NA	NA	35	43	249	248	359	122	222	246	5	6	8	0.02	0.024	0.022
.	19.01.16-02.43.39-1-304007	99	5	5	0	0	0	573	4	4	0	0	NA	NA	NA	39	32	245	245	355	122	213	238	6	4	0	0.024	0.016	0
.	19.01.16-02.43.50-1-304009	91	7	7	0	0	0	575	5	5	0	0	NA	NA	NA	27	20	243	240	350	119	215	241	7	8	2	0.029	0.033	0.006
.	19.01.16-02.43.51-1-304010	140	8	8	1	0	0	591	7	7	0	0	NA	NA	NA	55	46	249	248	362	126	218	247	12	10	4	0.048	0.04	0.011
.	19.01.16-02.43.53-1-304011	34	1	1	0	0	0	0	0	0	0	0	NA	NA	NA	7	7	238	238	344	0	0	0	0	0	0	0	0	0
.	19.01.16-02.43.53-1-304012	84	4	4	1	0	1	571	2	2	0	0	NA	NA	NA	20	21	245	242	347	121	210	240	0	2	8	0	0.008	0.023
.	19.01.16-02.43.56-1-304016	87	4	4	0	0	0	580	3	3	0	0	NA	NA	NA	36	29	248	242	352	125	211	244	11	0	2	0.044	0	0.006
.	19.01.16-02.43.58-1-304017	63	2	2	2	0	2	582	1	1	0	0	NA	NA	NA	19	30	246	250	347	122	221	239	0	4	5	0	0.016	0.014
.	19.01.16-02.44.03-1-304018	33	1	1	1	0	1	0	0	0	0	0	NA	NA	NA	7	10	238	241	344	0	0	0	0	0	0	0	0	0
.	19.01.16-02.44.05-1-304019	114	4	4	2	0	1	586	2	2	0	0	NA	NA	NA	24	34	247	247	353	126	218	242	9	0	3	0.036	0	0.008
.	19.01.16-02.44.05-1-304020	61	7	7	1	0	1	577	6	6	0	0	NA	NA	NA	25	28	244	244	353	120	215	242	0	14	3	0	0.057	0.008
.	19.01.16-02.44.06-1-304022	122	8	8	2	0	1	586	7	7	0	0	NA	NA	NA	28	34	249	243	355	124	218	244	5	2	10	0.02	0.008	0.028
.	19.01.16-02.44.06-1-304023	207	17	17	3	0	2	608	15	15	0	0	NA	NA	NA	69	64	250	254	373	127	223	258	29	8	30	0.116	0.031	0.08
.	19.01.16-02.44.10-1-304027	91	7	7	0	0	0	579	5	5	0	0	NA	NA	NA	39	34	247	243	357	123	212	244	5	5	5	0.02	0.021	0.014
.	19.01.16-02.44.10-1-304029	96	7	7	0	0	0	581	5	5	0	0	NA	NA	NA	34	32	246	246	353	124	217	240	6	4	6	0.024	0.016	0.017
.	19.01.16-02.44.11-1-304030	150	7	7	1	0	1	594	6	6	0	0	NA	NA	NA	53	50	253	255	355	125	227	242	22	0	8	0.087	0	0.023
.	19.01.16-02.44.11-1-304033	91	5	5	4	0	3	579	4	4	0	0	NA	NA	NA	31	28	243	242	356	120	214	245	1	6	11	0.004	0.025	0.031
.	19.01.16-02.44.19-1-304039	59	4	4	0	0	0	573	3	3	0	0	NA	NA	NA	19	22	244	239	352	120	215	238	4	1	1	0.016	0.004	0.003
.	19.01.16-02.44.19-1-304040	122	4	4	1	0	0	602	2	2	0	0	NA	NA	NA	35	44	255	242	360	133	216	253	7	2	2	0.027	0.008	0.006
.	19.01.16-02.44.23-1-304043	177	16	16	6	0	5	609	15	15	0	0	NA	NA	NA	43	55	257	254	357	134	226	249	24	5	10	0.093	0.02	0.028
.	19.01.16-02.44.26-1-304046	90	8	8	2	0	2	579	6	6	0	0	NA	NA	NA	41	30	248	245	350	120	219	240	4	4	7	0.016	0.016	0.02
.	19.01.16-02.44.26-1-304047	127	6	6	2	0	2	587	3	3	0	0	NA	NA	NA	38	37	246	247	357	122	217	248	2	4	9	0.008	0.016	0.025
.	19.01.16-02.44.28-1-304048	158	14	14	3	0	2	592	12	12	0	0	NA	NA	NA	53	48	250	249	362	125	218	249	14	7	23	0.056	0.028	0.064
.	19.01.16-02.44.28-1-304049	181	15	15	6	0	4	626	13	13	0	0	NA	NA	NA	45	76	258	255	376	131	230	265	44	9	17	0.171	0.035	0.045
.	19.01.16-02.44.31-1-304050	89	4	4	2	0	2	588	3	3	0	0	NA	NA	NA	27	35	245	244	359	124	218	246	2	4	3	0.008	0.016	0.008
.	19.01.16-02.44.34-1-304051	61	2	2	0	0	0	578	1	1	0	0	NA	NA	NA	19	24	247	240	350	123	212	243	0	7	4	0	0.029	0.011
.	19.01.16-02.44.34-1-304052	203	27	27	7	0	5	625	26	26	0	0	NA	NA	NA	48	73	262	250	374	140	221	264	39	12	25	0.149	0.048	0.067
.	19.01.16-02.44.41-1-304069	148	13	13	3	0	3	606	10	10	0	0	NA	NA	NA	56	53	255	247	364	131	220	255	28	11	8	0.11	0.045	0.022
.	19.01.16-02.44.44-1-304074	149	19	19	1	0	1	611	16	16	0	0	NA	NA	NA	45	61	252	257	365	129	229	253	29	23	6	0.115	0.089	0.016
.	19.01.16-02.44.45-1-304075	118	14	14	1	0	1	590	13	13	0	0	NA	NA	NA	30	31	250	242	352	129	217	244	2	14	11	0.008	0.058	0.031
.	19.01.16-02.44.46-1-304076	90	5	5	1	0	1	566	4	4	0	0	NA	NA	NA	30	20	245	241	347	123	211	232	4	4	10	0.016	0.017	0.029
.	19.01.16-02.44.47-1-304077	64	3	3	1	0	1	572	2	2	0	0	NA	NA	NA	17	17	241	239	350	119	214	239	4	6	0	0.017	0.025	0
.	19.01.16-02.44.54-1-304081	179	45	45	15	0	14	592	38	38	0	0	NA	NA	NA	52	48	251	251	359	124	221	247	85	26	48	0.339	0.104	0.134
.	19.01.16-02.44.57-1-304085	299	36	36	14	0	9	642	32	32	0	0	NA	NA	NA	91	91	263	270	371	137	241	264	112	24	8	0.426	0.089	0.022
.	19.01.16-02.45.00-1-304086	88	11	11	2	0	1	586	10	10	0	0	NA	NA	NA	42	38	247	245	359	123	215	248	17	7	12	0.069	0.029	0.033
.	19.01.16-02.45.01-1-304087	35	1	1	0	0	0	0	0	0	0	0	NA	NA	NA	9	16	241	242	346	0	0	0	2	0	0	0.008	0	0
.	19.01.16-02.45.03-1-304089	89	6	6	1	0	1	585	5	5	0	0	NA	NA	NA	33	29	244	244	354	119	218	248	0	12	5	0	0.049	0.014
.	19.01.16-02.45.04-1-304090	117	8	8	3	0	3	589	6	6	0	0	NA	NA	NA	27	41	248	251	355	126	219	244	6	8	10	0.024	0.032	0.028
.	19.01.16-02.45.06-1-304092	84	6	6	2	0	2	579	4	4	0	0	NA	NA	NA	29	31	247	245	352	119	217	243	12	5	0	0.049	0.02	0
.	19.01.16-02.45.14-1-304100	37	1	1	0	0	0	0	0	0	0	0	NA	NA	NA	8	10	237	242	344	0	0	0	0	0	4	0	0	0.012
.	19.01.16-02.45.17-1-304105	451	43	43	11	0	7	668	40	40	0	0	NA	NA	NA	133	123	279	268	389	153	241	274	94	23	38	0.337	0.086	0.098
.	19.01.16-02.45.17-1-304106	60	4	4	4	0	3	580	3	3	0	0	NA	NA	NA	21	29	240	242	360	118	213	249	0	0	6	0	0	0.017
.	19.01.16-02.45.19-1-304107	31	1	1	0	0	0	0	0	0	0	0	NA	NA	NA	12	6	238	237	344	0	0	0	0	0	2	0	0	0.006
.	19.01.16-02.45.21-1-304108	38	1	1	0	0	0	0	0	0	0	0	NA	NA	NA	7	8	238	240	343	0	0	0	0	0	0	0	0	0
.	19.01.16-02.45.21-1-304109	86	4	4	0	0	0	586	3	3	0	0	NA	NA	NA	33	30	242	243	358	122	216	248	0	4	3	0	0.016	0.008
.	19.01.16-02.45.21-1-304110	114	7	7	1	0	1	582	5	5	0	0	NA	NA	NA	29	34	241	251	355	119	224	239	5	3	7	0.021	0.012	0.02
.	19.01.16-02.45.22-1-304111	34	1	1	0	0	0	0	0	0	0	0	NA	NA	NA	12	9	239	237	346	0	0	0	0	0	1	0	0	0.003
.	19.01.16-02.45.23-1-304115	34	1	1	0	0	0	0	0	0	0	0	NA	NA	NA	7	9	241	238	343	0	0	0	0	0	0	0	0	0
.	19.01.16-02.45.23-1-304116	65	3	3	0	0	0	201	2	2	0	0	NA	NA	NA	21	26	242	245	352	41	83	77	3	0	7	0.012	0	0.02
.	19.01.16-02.45.26-1-304118	91	4	4	0	0	0	578	3	3	0	0	NA	NA	NA	46	33	243	245	358	118	215	245	3	8	0	0.012	0.033	0
.	19.01.16-02.45.30-1-304119	182	10	10	0	0	0	613	9	9	0	0	NA	NA	NA	63	60	248	255	370	124	229	260	12	7	11	0.048	0.027	0.03
.	19.01.16-02.45.33-1-304120	66	2	2	0	0	0	567	0	0	0	0	NA	NA	NA	19	14	240	239	348	119	212	236	0	0	2	0	0	0.006
.	19.01.16-02.45.35-1-304121	91	4	4	1	0	1	584	3	3	0	0	NA	NA	NA	38	40	244	247	362	119	213	252	7	6	1	0.029	0.024	0.003
.	19.01.16-02.45.37-1-304137	210	26	26	5	0	4	607	23	23	0	0	NA	NA	NA	51	54	244	250	373	123	225	259	28	20	26	0.115	0.08	0.07
.	19.01.16-02.45.39-1-304138	149	12	12	2	0	1	585	10	10	0	0	NA	NA	NA	51	36	247	243	359	121	212	252	5	7	18	0.02	0.029	0.05
.	19.01.16-02.45.43-1-304139	60	2	2	0	0	0	575	1	1	0	0	NA	NA	NA	24	30	241	241	361	117	212	246	4	0	1	0.017	0	0.003
.	19.01.16-02.45.46-1-304140	66	2	2	0	0	0	506	1	1	0	0	NA	NA	NA	17	14	241	238	348	108	185	213	0	0	3	0	0	0.009
.	19.01.16-02.45.47-1-304141	146	11	11	3	0	2	583	9	9	0	0	NA	NA	NA	44	40	247	244	362	122	213	248	16	7	5	0.065	0.029	0.014
.	19.01.16-02.45.48-1-304142	62	2	2	0	0	0	572	1	1	0	0	NA	NA	NA	15	21	244	242	348	119	215	238	0	0	5	0	0	0.014
.	19.01.16-02.45.54-1-304143	35	1	1	1	0	1	0	0	0	0	0	NA	NA	NA	10	7	239	238	343	0	0	0	0	0	2	0	0	0.006
.	19.01.16-02.45.55-1-304144	93	10	10	1	0	1	587	8	8	0	0	NA	NA	NA	28	24	241	246	350	121	221	245	18	5	8	0.075	0.02	0.023
.	19.01.16-02.46.00-1-304149	270	48	48	10	0	6	620	44	44	0	0	NA	NA	NA	75	79	262	254	376	136	218	266	76	39	40	0.29	0.154	0.106
.	19.01.16-02.46.03-1-304150	203	23	23	4	0	3	604	21	21	0	0	NA	NA	NA	56	55	248	251	369	124	221	259	36	22	23	0.145	0.088	0.062
.	19.01.16-02.46.04-1-304151	126	7	7	0	0	0	599	6	6	0	0	NA	NA	NA	50	55	250	252	366	124	222	253	21	4	0	0.084	0.016	0
.	19.01.16-02.46.08-1-304156	66	2	2	1	0	1	503	1	1	0	0	NA	NA	NA	18	33	249	244	353	107	182	214	6	0	0	0.024	0	0
.	19.01.16-02.46.12-1-304160	118	5	5	0	0	0	574	4	4	0	0	NA	NA	NA	48	29	241	249	352	116	217	241	0	0	13	0	0	0.037
.	19.01.16-02.46.15-1-304164	330	16	16	4	0	4	638	13	13	0	0	NA	NA	NA	90	88	262	259	380	138	229	271	22	21	21	0.084	0.081	0.055
.	19.01.16-02.46.19-1-304168	57	2	2	0	0	0	579	1	1	0	0	NA	NA	NA	22	25	243	243	352	120	217	242	0	2	1	0	0.008	0.003
.	19.01.16-02.46.25-1-304173	94	5	5	1	0	1	581	4	4	0	0	NA	NA	NA	42	33	244	245	357	120	219	242	13	0	12	0.053	0	0.034
.	19.01.16-02.46.25-1-304174	34	1	1	0	0	0	0	0	0	0	0	NA	NA	NA	8	9	240	238	344	0	0	0	0	0	1	0	0	0.003
.	19.01.16-02.46.27-1-304181	92	4	4	2	0	1	582	3	3	0	0	NA	NA	NA	27	35	250	241	357	126	214	242	7	0	3	0.028	0	0.008
.	19.01.16-02.46.29-1-304182	220	54	54	12	0	11	599	48	48	0	0	NA	NA	NA	71	57	248	251	371	122	219	258	120	30	37	0.484	0.12	0.1
.	19.01.16-02.46.29-1-304183	35	1	1	0	0	0	0	0	0	0	0	NA	NA	NA	10	10	239	237	347	0	0	0	0	0	4	0	0	0.012
.	19.01.16-02.46.32-1-304184	94	5	5	0	0	0	581	4	4	0	0	NA	NA	NA	24	28	244	247	350	122	218	241	0	3	9	0	0.012	0.026
.	19.01.16-02.46.33-1-304185	34	1	1	0	0	0	0	0	0	0	0	NA	NA	NA	9	10	239	237	347	0	0	0	0	0	0	0	0	0
.	19.01.16-02.46.36-1-304186	116	10	10	2	0	1	583	7	7	0	0	NA	NA	NA	35	27	243	244	353	122	216	245	7	10	8	0.029	0.041	0.023
.	19.01.16-02.46.39-1-304202	144	11	11	4	0	4	600	9	9	0	0	NA	NA	NA	45	50	252	251	360	126	221	253	15	8	10	0.06	0.032	0.028
.	19.01.16-02.46.43-1-304203	63	3	3	0	0	0	576	2	2	0	0	NA	NA	NA	24	28	241	243	357	117	215	244	0	11	2	0	0.045	0.006
.	19.01.16-02.46.43-1-304204	150	11	11	2	0	1	585	10	10	0	0	NA	NA	NA	48	38	246	248	357	122	218	245	16	8	13	0.065	0.032	0.036
.	19.01.16-02.46.47-1-304209	29	1	1	0	0	0	0	0	0	0	0	NA	NA	NA	6	1	236	236	342	0	0	0	0	0	0	0	0	0
.	19.01.16-02.46.49-1-304210	146	16	16	4	0	4	594	15	15	0	0	NA	NA	NA	45	43	249	246	361	125	217	252	30	12	8	0.12	0.049	0.022
.	19.01.16-02.46.49-1-304211	32	1	1	0	0	0	0	0	0	0	0	NA	NA	NA	6	9	240	237	345	0	0	0	0	0	0	0	0	0
.	19.01.16-02.46.51-1-304212	31	1	1	0	0	0	0	0	0	0	0	NA	NA	NA	5	9	238	240	344	0	0	0	2	0	0	0.008	0	0
.	19.01.16-02.46.52-1-304213	31	1	1	0	0	0	0	0	0	0	0	NA	NA	NA	8	8	238	239	344	0	0	0	0	0	0	0	0	0
.	19.01.16-02.46.53-1-304214	222	42	42	11	0	8	615	35	35	0	0	NA	NA	NA	66	73	255	256	375	130	228	257	82	40	29	0.322	0.156	0.077
.	19.01.16-02.46.54-1-304215	173	16	16	4	0	4	595	15	15	0	0	NA	NA	NA	42	43	249	244	363	123	218	254	18	9	13	0.072	0.037	0.036
.	19.01.16-02.46.57-1-304222	34	1	1	0	0	0	0	0	0	0	0	NA	NA	NA	13	6	240	237	342	0	0	0	0	0	2	0	0	0.006
.	19.01.16-02.46.59-1-304223	34	1	1	0	0	0	0	0	0	0	0	NA	NA	NA	9	9	239	237	346	0	0	0	0	0	1	0	0	0.003
.	19.01.16-02.47.00-1-304224	147	9	9	1	0	1	592	8	8	0	0	NA	NA	NA	50	46	255	254	350	129	223	240	19	2	4	0.075	0.008	0.011
.	19.01.16-02.47.02-1-304225	149	20	20	3	0	1	591	18	18	0	0	NA	NA	NA	56	38	251	246	354	127	220	244	42	4	12	0.167	0.016	0.034
.	19.01.16-02.47.03-1-304226	97	12	12	3	0	3	582	11	11	0	0	NA	NA	NA	37	37	249	250	351	122	220	240	16	10	10	0.064	0.04	0.028
.	19.01.16-02.47.06-1-304228	89	7	7	3	0	3	586	6	6	0	0	NA	NA	NA	28	35	252	246	350	127	219	240	11	8	3	0.044	0.033	0.009
.	19.01.16-02.47.11-1-304235	201	10	10	1	0	1	620	9	9	0	0	NA	NA	NA	82	69	254	252	376	129	226	265	28	3	13	0.11	0.012	0.035
.	19.01.16-02.47.16-1-304241	93	6	6	2	0	1	577	5	5	0	0	NA	NA	NA	40	31	247	242	355	124	210	243	10	7	3	0.04	0.029	0.008
.	19.01.16-02.47.18-1-304243	31	1	1	1	0	1	0	0	0	0	0	NA	NA	NA	9	10	237	239	347	0	0	0	1	0	0	0.004	0	0
.	19.01.16-02.47.21-1-304244	274	17	17	7	0	5	622	15	15	0	0	NA	NA	NA	93	76	254	262	373	128	233	261	30	9	31	0.118	0.034	0.083
.	19.01.16-02.47.22-1-304246	88	4	4	0	0	0	578	3	3	0	0	NA	NA	NA	48	35	243	246	359	121	215	242	4	13	0	0.016	0.053	0
.	19.01.16-02.47.24-1-304250	64	2	2	0	0	0	571	1	1	0	0	NA	NA	NA	29	27	248	239	353	120	211	240	0	0	3	0	0	0.008
.	19.01.16-02.47.30-1-304251	233	36	36	11	0	4	624	32	32	0	0	NA	NA	NA	72	73	255	257	374	134	228	262	63	36	24	0.247	0.14	0.064
.	19.01.16-02.47.31-1-304252	94	7	7	2	0	2	586	6	6	0	0	NA	NA	NA	23	39	244	247	361	118	220	248	5	9	3	0.02	0.036	0.008
.	19.01.16-02.47.32-1-304254	180	27	27	9	0	9	609	25	25	0	0	NA	NA	NA	57	59	251	257	364	129	229	251	43	22	34	0.171	0.086	0.093
.	19.01.16-02.47.33-1-304255	368	47	47	11	0	9	657	43	43	0	0	NA	NA	NA	83	105	273	269	376	149	243	265	97	35	46	0.355	0.13	0.122
.	19.01.16-02.47.36-1-304256	177	16	16	5	0	1	612	15	15	0	0	NA	NA	NA	58	62	253	256	366	131	229	252	50	17	15	0.198	0.066	0.041
.	19.01.16-02.47.37-1-304257	173	13	13	3	0	3	613	11	11	0	0	NA	NA	NA	34	62	254	255	366	129	228	256	19	5	11	0.075	0.02	0.03
.	19.01.16-02.47.44-1-304273	182	27	27	5	0	5	596	24	24	0	0	NA	NA	NA	63	51	252	252	360	127	223	246	29	16	37	0.115	0.063	0.103
.	19.01.16-02.47.45-1-304274	296	48	48	14	0	12	632	45	45	0	0	NA	NA	NA	83	90	264	268	371	141	233	258	78	45	48	0.295	0.168	0.129
.	19.01.16-02.47.47-1-304275	94	5	5	3	0	2	587	3	3	0	0	NA	NA	NA	41	42	252	245	358	128	215	244	6	7	9	0.024	0.029	0.025
.	19.01.16-02.47.59-1-304279	115	7	7	2	0	1	581	6	6	0	0	NA	NA	NA	35	33	252	244	350	126	212	243	4	14	0	0.016	0.057	0
.	19.01.16-02.48.02-1-304280	35	1	1	0	0	0	0	0	0	0	0	NA	NA	NA	10	10	240	237	346	0	0	0	0	1	0	0	0.004	0
.	19.01.16-02.48.04-1-304281	116	8	8	3	0	2	591	7	7	0	0	NA	NA	NA	32	36	244	247	358	122	220	249	19	11	4	0.078	0.045	0.011
.	19.01.16-02.48.04-1-304282	93	9	9	2	0	2	574	7	7	0	0	NA	NA	NA	33	29	243	245	354	117	213	244	7	14	6	0.029	0.057	0.017
.	19.01.16-02.48.11-1-304289	63	3	3	1	0	1	586	2	2	0	0	NA	NA	NA	24	37	248	248	354	122	220	244	6	0	6	0.024	0	0.017
.	19.01.16-02.48.16-1-304296	149	7	7	1	0	1	586	6	6	0	0	NA	NA	NA	53	39	250	247	355	123	220	243	27	7	7	0.108	0.028	0.02
.	19.01.16-02.48.17-1-304297	198	49	49	17	0	12	600	47	47	0	0	NA	NA	NA	67	52	247	247	371	125	217	258	124	26	42	0.502	0.105	0.113
.	19.01.16-02.48.20-1-304298	63	5	5	1	0	1	577	4	4	0	0	NA	NA	NA	25	27	246	244	350	123	213	241	0	2	10	0	0.008	0.029
.	19.01.16-02.48.23-1-304301	87	7	7	2	0	2	582	6	6	0	0	NA	NA	NA	19	27	245	244	351	124	218	240	7	5	2	0.029	0.02	0.006
.	19.01.16-02.48.23-1-304302	33	1	1	0	0	0	0	0	0	0	0	NA	NA	NA	8	8	236	239	346	0	0	0	0	0	3	0	0	0.009
.	19.01.16-02.48.26-1-304310	87	5	5	2	0	1	575	3	3	0	0	NA	NA	NA	29	23	243	242	351	121	215	239	10	1	0	0.041	0.004	0
.	19.01.16-02.48.26-1-304311	32	1	1	0	0	0	0	0	0	0	0	NA	NA	NA	7	11	241	239	344	0	0	0	0	0	0	0	0	0
.	19.01.16-02.48.28-1-304312	38	1	1	1	0	1	0	0	0	0	0	NA	NA	NA	13	10	238	240	345	0	0	0	0	0	0	0	0	0
.	19.01.16-02.48.31-1-304317	123	6	6	0	0	0	589	4	4	0	0	NA	NA	NA	39	36	246	244	359	122	216	251	15	0	8	0.061	0	0.022
.	19.01.16-02.48.31-1-304318	155	10	10	1	0	1	595	9	9	0	0	NA	NA	NA	33	38	247	243	361	126	218	251	16	4	4	0.065	0.016	0.011
.	19.01.16-02.48.35-1-304319	114	12	12	4	0	3	594	10	10	0	0	NA	NA	NA	43	42	248	252	355	125	227	242	22	12	14	0.089	0.048	0.039
.	19.01.16-02.48.36-1-304320	125	15	15	5	0	4	595	14	14	0	0	NA	NA	NA	41	38	246	250	355	123	224	248	37	10	4	0.15	0.04	0.011
.	19.01.16-02.48.39-1-304336	187	45	45	14	0	11	592	43	43	0	0	NA	NA	NA	52	42	245	248	362	124	218	250	95	30	39	0.388	0.121	0.108
.	19.01.16-02.48.39-1-304337	237	45	45	17	0	9	618	39	39	0	0	NA	NA	NA	69	68	249	259	373	128	232	258	61	43	51	0.245	0.166	0.137
.	19.01.16-02.48.47-1-304343	120	10	10	2	0	2	589	7	7	0	0	NA	NA	NA	44	43	250	245	361	125	214	250	23	3	8	0.092	0.012	0.022
.	19.01.16-02.48.50-1-304344	297	16	16	3	0	2	620	15	15	0	0	NA	NA	NA	83	68	252	262	367	131	236	253	39	2	37	0.155	0.008	0.101
.	19.01.16-02.48.51-1-304345	59	3	3	2	0	2	576	2	2	0	0	NA	NA	NA	22	21	241	243	350	121	216	239	1	2	2	0.004	0.008	0.006
.	19.01.16-02.48.58-1-304352	177	16	16	5	0	4	597	12	12	0	0	NA	NA	NA	42	45	255	248	355	127	225	245	27	8	14	0.106	0.032	0.039
.	19.01.16-02.49.01-1-304353	142	9	9	1	0	1	583	8	8	0	0	NA	NA	NA	52	40	253	246	354	128	212	243	8	2	9	0.032	0.008	0.025
.	19.01.16-02.49.03-1-304354	168	19	19	5	0	5	580	18	18	0	0	NA	NA	NA	51	28	242	242	357	119	214	247	19	18	19	0.079	0.074	0.053
.	19.01.16-02.49.07-1-304357	176	17	17	5	0	4	594	16	16	0	0	NA	NA	NA	45	42	249	249	357	126	222	246	19	15	25	0.076	0.06	0.07
.	19.01.16-02.49.14-1-304366	90	19	19	3	0	3	583	16	16	0	0	NA	NA	NA	38	35	254	239	355	129	212	242	34	1	6	0.134	0.004	0.017
.	19.01.16-02.49.20-1-304369	64	2	2	0	0	0	580	1	1	0	0	NA	NA	NA	19	25	242	242	354	122	215	243	0	2	3	0	0.008	0.008
.	19.01.16-02.49.23-1-304372	59	3	3	0	0	0	568	2	2	0	0	NA	NA	NA	23	19	242	240	350	118	212	238	1	11	1	0.004	0.046	0.003
.	19.01.16-02.49.29-1-304375	218	15	15	6	0	4	614	11	11	0	0	NA	NA	NA	62	60	253	256	364	132	226	256	27	3	13	0.107	0.012	0.036
.	19.01.16-02.49.33-1-304376	61	2	2	1	0	1	0	1	1	0	0	NA	NA	NA	20	14	241	242	344	0	0	0	0	0	2	0	0	0.006
.	19.01.16-02.49.34-1-304377	210	19	19	2	0	1	602	17	17	0	0	NA	NA	NA	68	53	250	250	366	126	223	253	43	11	7	0.172	0.044	0.019
.	19.01.16-02.49.37-1-304378	114	9	9	1	0	1	565	8	8	0	0	NA	NA	NA	39	23	242	241	353	120	206	239	6	7	9	0.025	0.029	0.025
.	19.01.16-02.49.37-1-304394	65	3	3	1	0	0	576	1	1	0	0	NA	NA	NA	21	23	244	240	352	122	212	242	0	5	4	0	0.021	0.011
.	19.01.16-02.49.38-1-304395	90	5	5	1	0	1	578	4	4	0	0	NA	NA	NA	31	26	245	244	350	121	215	242	6	4	1	0.024	0.016	0.003
.	19.01.16-02.49.38-1-304396	117	9	9	2	0	1	594	8	8	0	0	NA	NA	NA	47	42	246	248	361	122	222	250	14	5	7	0.057	0.02	0.019
.	19.01.16-02.49.41-1-304398	69	3	3	0	0	0	571	2	2	0	0	NA	NA	NA	20	18	245	240	346	120	214	237	0	4	2	0	0.017	0.006
.	19.01.16-02.49.43-1-304399	86	5	5	1	0	1	578	4	4	0	0	NA	NA	NA	31	24	244	245	348	122	215	241	3	7	3	0.012	0.029	0.009
.	19.01.16-02.49.49-1-304400	182	28	28	9	0	7	616	25	25	0	0	NA	NA	NA	50	72	260	252	373	133	224	259	33	20	53	0.127	0.079	0.142
.	19.01.16-02.49.50-1-304401	151	27	27	9	0	9	596	25	25	0	0	NA	NA	NA	52	48	246	251	364	123	224	249	54	8	33	0.22	0.032	0.091
.	19.01.16-02.49.52-1-304402	67	7	7	1	0	1	576	5	5	0	0	NA	NA	NA	25	29	246	245	351	122	217	237	0	4	14	0	0.016	0.04
.	19.01.16-02.49.54-1-304403	241	31	31	11	0	8	626	29	29	0	0	NA	NA	NA	70	78	264	258	369	139	231	256	71	20	15	0.269	0.078	0.041
.	19.01.16-02.49.54-1-304404	95	8	8	0	0	0	584	7	7	0	0	NA	NA	NA	34	37	245	249	356	119	220	245	5	9	1	0.02	0.036	0.003
.	19.01.16-02.49.56-1-304408	39	1	1	0	0	0	0	0	0	0	0	NA	NA	NA	7	10	238	239	346	0	0	0	2	0	0	0.008	0	0
.	19.01.16-02.50.01-1-304409	92	5	5	1	0	1	583	4	4	0	0	NA	NA	NA	30	28	243	246	352	121	220	242	13	0	8	0.053	0	0.023
.	19.01.16-02.50.02-1-304415	31	1	1	0	0	0	0	0	0	0	0	NA	NA	NA	10	10	238	240	345	0	0	0	0	3	0	0	0.012	0
.	19.01.16-02.50.05-1-304416	34	1	1	0	0	0	0	0	0	0	0	NA	NA	NA	6	13	238	242	346	0	0	0	0	2	0	0	0.008	0
.	19.01.16-02.50.07-1-304419	32	1	1	0	0	0	0	0	0	0	0	NA	NA	NA	12	7	237	239	344	0	0	0	0	0	0	0	0	0
.	19.01.16-02.50.08-1-304421	384	77	77	21	0	17	640	74	74	0	0	NA	NA	NA	100	101	264	268	382	133	238	269	135	44	64	0.511	0.164	0.168
.	19.01.16-02.50.09-1-304423	381	32	32	6	0	4	652	29	29	0	0	NA	NA	NA	111	103	259	269	388	134	242	276	60	15	47	0.232	0.056	0.121
.	19.01.16-02.50.09-1-304424	295	36	36	6	0	3	640	32	32	0	0	NA	NA	NA	96	89	265	259	378	143	231	266	82	16	50	0.309	0.062	0.132
.	19.01.16-02.50.13-1-304429	295	22	22	4	0	2	630	19	19	0	0	NA	NA	NA	76	80	268	252	373	143	224	263	62	13	22	0.231	0.052	0.059
.	19.01.16-02.50.16-1-304433	93	6	6	1	0	0	573	4	4	0	0	NA	NA	NA	31	22	246	241	348	120	212	241	3	4	6	0.012	0.017	0.017
.	19.01.16-02.50.30-1-304439	139	5	5	1	0	1	594	4	4	0	0	NA	NA	NA	62	41	248	249	357	125	221	248	11	0	5	0.044	0	0.014
.	19.01.16-02.50.30-1-304440	184	11	11	2	0	2	606	10	10	0	0	NA	NA	NA	61	59	250	258	364	126	226	254	37	5	23	0.148	0.019	0.063
.	19.01.16-02.50.33-1-304441	234	30	30	10	0	9	603	28	28	0	0	NA	NA	NA	67	59	251	255	366	128	224	251	72	25	14	0.287	0.098	0.038
.	19.01.16-02.50.34-1-304442	94	4	4	0	0	0	586	3	3	0	0	NA	NA	NA	21	30	246	246	351	125	219	242	0	10	3	0	0.041	0.009
.	19.01.16-02.50.46-1-304458	213	31	31	13	0	8	611	27	27	0	0	NA	NA	NA	73	60	250	253	370	126	227	258	47	19	39	0.188	0.075	0.105
.	19.01.16-02.50.48-1-304463	181	20	20	4	0	4	600	17	17	0	0	NA	NA	NA	52	51	253	243	368	129	215	256	45	16	27	0.178	0.066	0.073
.	19.01.16-02.50.49-1-304464	118	8	8	2	0	1	601	7	7	0	0	NA	NA	NA	38	48	253	251	357	132	222	247	2	15	6	0.008	0.06	0.017
.	19.01.16-02.50.53-1-304465	31	1	1	0	0	0	0	0	0	0	0	NA	NA	NA	9	4	236	238	343	0	0	0	0	0	3	0	0	0.009
.	19.01.16-02.50.55-1-304469	119	11	11	0	0	0	584	10	10	0	0	NA	NA	NA	38	35	247	244	357	122	216	246	6	5	10	0.024	0.02	0.028
.	19.01.16-02.50.55-1-304470	62	2	2	1	0	1	570	0	0	0	0	NA	NA	NA	23	19	241	242	349	119	213	238	0	0	6	0	0	0.017
.	19.01.16-02.51.00-1-304475	148	13	13	3	0	3	594	9	9	0	0	NA	NA	NA	47	44	244	250	363	120	222	252	18	21	2	0.074	0.084	0.006
.	19.01.16-02.51.06-1-304478	66	2	2	0	0	0	152	1	1	0	0	NA	NA	NA	29	16	241	239	349	25	66	61	0	0	2	0	0	0.006
.	19.01.16-02.51.08-1-304481	33	1	1	0	0	0	0	0	0	0	0	NA	NA	NA	12	10	237	240	346	0	0	0	0	0	1	0	0	0.003
.	19.01.16-02.51.10-1-304483	37	1	1	0	0	0	0	0	0	0	0	NA	NA	NA	10	10	237	239	347	0	0	0	6	0	0	0.025	0	0
.	19.01.16-02.51.10-1-304484	304	42	42	16	0	12	626	37	37	0	0	NA	NA	NA	84	85	257	259	382	134	228	264	96	32	35	0.374	0.124	0.092
.	19.01.16-02.51.13-1-304488	116	10	10	3	0	1	579	8	8	0	0	NA	NA	NA	38	23	242	241	353	120	214	245	41	10	18	0.169	0.041	0.051
.	19.01.16-02.51.14-1-304490	125	8	8	0	0	0	572	7	7	0	0	NA	NA	NA	38	26	242	241	356	119	212	241	5	0	10	0.021	0	0.028
.	19.01.16-02.51.15-1-304492	148	18	18	8	0	8	591	17	17	0	0	NA	NA	NA	47	44	249	248	360	125	222	244	20	20	12	0.08	0.081	0.033
.	19.01.16-02.51.21-1-304497	58	2	2	0	0	0	98	1	1	0	0	NA	NA	NA	15	19	245	237	350	21	32	45	0	12	0	0	0.051	0
.	19.01.16-02.51.22-1-304498	34	1	1	0	0	0	0	0	0	0	0	NA	NA	NA	6	13	240	237	349	0	0	0	0	0	0	0	0	0
.	19.01.16-02.51.24-1-304501	205	22	22	6	0	4	609	21	21	0	0	NA	NA	NA	72	61	261	252	361	136	224	249	68	5	9	0.261	0.02	0.025
.	19.01.16-02.51.25-1-304503	356	26	26	9	0	8	659	21	21	0	0	NA	NA	NA	106	108	259	271	391	137	244	278	20	21	27	0.077	0.077	0.069
.	19.01.16-02.51.28-1-304504	58	2	2	1	0	1	100	1	1	0	0	NA	NA	NA	14	15	242	242	344	17	32	51	0	0	1	0	0	0.003
.	19.01.16-02.51.33-1-304505	33	1	1	0	0	0	0	0	0	0	0	NA	NA	NA	11	12	240	240	345	0	0	0	0	0	0	0	0	0
.	19.01.16-02.51.35-1-304506	93	7	7	0	0	0	579	5	5	0	0	NA	NA	NA	40	26	241	245	353	120	217	242	12	8	4	0.05	0.033	0.011
.	19.01.16-02.51.35-1-304507	249	24	24	9	0	8	621	21	21	0	0	NA	NA	NA	77	71	263	252	369	138	226	257	30	40	15	0.114	0.159	0.041
.	19.01.16-02.51.36-1-304508	55	2	2	1	0	1	0	1	1	0	0	NA	NA	NA	11	21	242	243	349	0	0	0	0	1	0	0	0.004	0
.	19.01.16-02.51.38-1-304524	90	3	3	1	0	1	564	2	2	0	0	NA	NA	NA	33	18	241	239	351	117	209	238	0	1	6	0	0.004	0.017
.	19.01.16-02.51.41-1-304525	127	6	6	3	0	3	601	5	5	0	0	NA	NA	NA	49	58	257	252	362	130	222	249	17	5	7	0.066	0.02	0.019
.	19.01.16-02.51.47-1-304526	34	1	1	0	0	0	0	0	0	0	0	NA	NA	NA	10	7	237	240	343	0	0	0	0	0	2	0	0	0.006
.	19.01.16-02.51.49-1-304527	33	1	1	0	0	0	0	0	0	0	0	NA	NA	NA	11	8	238	240	343	0	0	0	0	0	0	0	0	0
.	19.01.16-02.51.51-1-304528	183	13	13	5	0	2	607	10	10	0	0	NA	NA	NA	63	63	259	254	363	133	226	248	25	7	8	0.097	0.028	0.022
.	19.01.16-02.51.52-1-304529	149	14	14	2	0	2	585	12	12	0	0	NA	NA	NA	49	40	246	254	353	120	221	244	38	12	7	0.154	0.047	0.02
.	19.01.16-02.51.52-1-304530	97	4	4	0	0	0	577	2	2	0	0	NA	NA	NA	20	27	243	242	355	119	213	245	10	4	0	0.041	0.017	0
.	19.01.16-02.51.58-1-304534	64	2	2	0	0	0	500	0	0	0	0	NA	NA	NA	16	14	240	241	346	98	188	214	0	3	0	0	0.012	0
.	19.01.16-02.51.59-1-304535	87	5	5	0	0	0	578	4	4	0	0	NA	NA	NA	33	27	245	241	354	123	212	243	5	2	9	0.02	0.008	0.025
.	19.01.16-02.52.04-1-304536	147	16	16	3	0	3	600	14	14	0	0	NA	NA	NA	44	50	244	252	367	119	223	258	17	7	18	0.07	0.028	0.049
.	19.01.16-02.52.05-1-304537	209	36	36	9	0	6	604	33	33	0	0	NA	NA	NA	72	55	250	252	366	127	223	254	47	23	41	0.188	0.091	0.112
.	19.01.16-02.52.07-1-304540	120	4	4	0	0	0	586	3	3	0	0	NA	NA	NA	43	31	246	245	353	124	220	242	25	0	0	0.102	0	0
.	19.01.16-02.52.07-1-304541	95	4	4	0	0	0	588	2	2	0	0	NA	NA	NA	33	41	250	243	361	126	217	245	8	1	4	0.032	0.004	0.011
.	19.01.16-02.52.08-1-304543	61	2	2	1	0	1	303	1	1	0	0	NA	NA	NA	15	19	243	241	348	61	110	132	0	3	1	0	0.012	0.003
.	19.01.16-02.52.15-1-304553	287	16	16	5	0	2	645	13	13	0	0	NA	NA	NA	78	96	264	259	386	143	229	273	43	7	21	0.163	0.027	0.054
.	19.01.16-02.52.28-1-304559	246	30	30	11	0	10	624	27	27	0	0	NA	NA	NA	66	73	259	261	366	133	232	259	58	29	14	0.224	0.111	0.038
.	19.01.16-02.52.34-1-304561	258	22	22	7	0	6	617	20	20	0	0	NA	NA	NA	73	63	256	256	364	132	230	255	44	25	15	0.172	0.098	0.041
.	19.01.16-02.52.35-1-304562	121	4	4	1	0	1	593	3	3	0	0	NA	NA	NA	36	41	253	245	356	130	216	247	2	2	10	0.008	0.008	0.028
.	19.01.16-02.52.36-1-304563	92	7	7	2	0	2	577	6	6	0	0	NA	NA	NA	28	28	243	244	354	121	215	241	4	23	5	0.016	0.094	0.014
.	19.01.16-02.52.40-1-304579	123	10	10	2	0	1	599	7	7	0	0	NA	NA	NA	38	51	247	254	363	124	226	249	14	11	5	0.057	0.043	0.014
.	19.01.16-02.52.40-1-304580	149	7	7	2	0	2	596	5	5	0	0	NA	NA	NA	54	43	248	248	360	127	218	251	21	0	7	0.085	0	0.019
.	19.01.16-02.52.50-1-304585	85	5	5	1	0	1	585	3	3	0	0	NA	NA	NA	25	30	242	242	359	118	215	252	7	0	9	0.029	0	0.025
.	19.01.16-02.52.52-1-304586	152	11	11	2	0	2	603	10	10	0	0	NA	NA	NA	54	53	245	255	366	123	227	253	3	11	10	0.012	0.043	0.027
.	19.01.16-02.52.55-1-304590	93	3	3	1	0	1	575	1	1	0	0	NA	NA	NA	25	30	248	239	356	121	209	245	2	0	0	0.008	0	0
.	19.01.16-02.52.59-1-304594	57	2	2	1	0	1	573	1	1	0	0	NA	NA	NA	19	20	241	241	351	117	215	241	7	0	0	0.029	0	0
.	19.01.16-02.53.00-1-304595	63	4	4	0	0	0	580	3	3	0	0	NA	NA	NA	23	30	243	242	358	117	216	247	11	2	0	0.045	0.008	0
.	19.01.16-02.53.05-1-304596	283	49	49	10	0	7	629	45	45	0	0	NA	NA	NA	78	83	264	256	376	137	227	265	71	34	51	0.269	0.133	0.136
.	19.01.16-02.53.07-1-304599	182	38	38	15	0	12	606	33	33	0	0	NA	NA	NA	62	58	259	252	360	136	223	247	71	37	41	0.274	0.147	0.114
.	19.01.16-02.53.07-1-304600	112	10	10	3	0	3	589	9	9	0	0	NA	NA	NA	20	35	246	244	358	124	216	249	9	10	11	0.037	0.041	0.031
.	19.01.16-02.53.11-1-304605	150	5	5	2	0	1	605	4	4	0	0	NA	NA	NA	48	53	254	253	359	132	227	246	3	5	12	0.012	0.02	0.033
.	19.01.16-02.53.12-1-304607	306	60	60	16	0	14	637	55	55	0	0	NA	NA	NA	94	91	256	276	372	133	244	260	119	43	52	0.465	0.156	0.14
.	19.01.16-02.53.12-1-304608	36	1	1	0	0	0	0	0	0	0	0	NA	NA	NA	9	12	239	240	346	0	0	0	0	0	0	0	0	0
.	19.01.16-02.53.14-1-304610	150	17	17	6	0	5	585	16	16	0	0	NA	NA	NA	50	40	243	248	362	121	216	248	12	20	17	0.049	0.081	0.047
.	19.01.16-02.53.15-1-304613	34	1	1	0	0	0	0	0	0	0	0	NA	NA	NA	12	3	237	237	342	0	0	0	0	0	3	0	0	0.009
.	19.01.16-02.53.16-1-304615	184	28	28	4	0	1	605	23	23	0	0	NA	NA	NA	64	57	256	251	363	133	220	252	33	20	28	0.129	0.08	0.077
.	19.01.16-02.53.17-1-304617	187	13	13	7	0	3	617	11	11	0	0	NA	NA	NA	54	80	258	260	375	132	227	258	37	4	18	0.143	0.015	0.048
.	19.01.16-02.53.27-1-304623	149	7	7	1	0	1	601	4	4	0	0	NA	NA	NA	39	53	252	249	365	124	221	256	4	0	8	0.016	0	0.022
.	19.01.16-02.53.27-1-304624	236	18	18	2	0	1	628	16	16	0	0	NA	NA	NA	82	86	266	263	370	136	235	257	46	18	10	0.173	0.068	0.027
.	19.01.16-02.53.38-1-304640	174	20	20	4	0	1	613	19	19	0	0	NA	NA	NA	53	71	256	254	374	132	222	259	30	13	11	0.117	0.051	0.029
.	19.01.16-02.53.43-1-304641	121	5	5	1	0	1	583	4	4	0	0	NA	NA	NA	35	32	248	244	353	124	215	244	8	3	3	0.032	0.012	0.008
.	19.01.16-02.53.44-1-304642	33	1	1	0	0	0	0	0	0	0	0	NA	NA	NA	7	9	240	239	343	0	0	0	0	2	0	0	0.008	0
.	19.01.16-02.53.47-1-304644	209	18	18	5	0	3	616	17	17	0	0	NA	NA	NA	63	67	257	255	368	134	227	255	46	12	3	0.179	0.047	0.008
.	19.01.16-02.53.52-1-304645	84	5	5	2	0	1	580	4	4	0	0	NA	NA	NA	16	24	240	244	353	118	218	244	8	0	8	0.033	0	0.023
.	19.01.16-02.53.54-1-304646	91	5	5	1	0	1	587	4	4	0	0	NA	NA	NA	38	41	252	250	352	123	219	245	7	12	5	0.028	0.048	0.014
.	19.01.16-02.53.57-1-304650	59	2	2	0	0	0	295	1	1	0	0	NA	NA	NA	19	12	239	241	345	62	104	129	5	0	0	0.021	0	0
.	19.01.16-02.54.01-1-304651	93	3	3	2	0	1	586	2	2	0	0	NA	NA	NA	20	33	249	243	354	124	215	247	3	2	5	0.012	0.008	0.014
.	19.01.16-02.54.05-1-304652	98	4	4	3	0	3	579	2	2	0	0	NA	NA	NA	41	32	246	242	357	125	207	247	1	8	4	0.004	0.033	0.011
.	19.01.16-02.54.06-1-304655	232	19	19	6	0	5	629	18	18	0	0	NA	NA	NA	55	78	258	261	372	136	232	261	62	0	16	0.24	0	0.043
.	19.01.16-02.54.07-1-304656	175	17	17	5	0	4	596	15	15	0	0	NA	NA	NA	69	48	252	253	356	130	225	241	35	3	18	0.139	0.012	0.051
.	19.01.16-02.54.08-1-304657	32	1	1	0	0	0	0	0	0	0	0	NA	NA	NA	10	16	240	242	347	0	0	0	0	1	0	0	0.004	0
.	19.01.16-02.54.09-1-304661	34	1	1	1	0	1	0	0	0	0	0	NA	NA	NA	12	11	241	237	346	0	0	0	0	2	0	0	0.008	0
.	19.01.16-02.54.10-1-304662	88	5	5	2	0	2	581	4	4	0	0	NA	NA	NA	33	33	245	247	354	120	220	241	4	0	10	0.016	0	0.028
.	19.01.16-02.54.13-1-304665	232	26	26	6	0	5	615	24	24	0	0	NA	NA	NA	64	65	247	256	375	129	226	260	62	16	25	0.251	0.062	0.067
.	19.01.16-02.54.15-1-304669	65	2	2	1	0	1	574	1	1	0	0	NA	NA	NA	25	22	239	241	355	122	212	240	4	0	2	0.017	0	0.006
.	19.01.16-02.54.17-1-304672	119	7	7	2	0	2	586	6	6	0	0	NA	NA	NA	25	37	243	243	364	120	213	253	2	14	6	0.008	0.058	0.016
.	19.01.16-02.54.24-1-304676	118	4	4	0	0	0	595	3	3	0	0	NA	NA	NA	40	40	247	249	357	126	223	246	5	10	2	0.02	0.04	0.006
.	19.01.16-02.54.27-1-304678	64	3	3	0	0	0	576	2	2	0	0	NA	NA	NA	23	20	238	243	352	118	218	240	0	4	5	0	0.016	0.014
.	19.01.16-02.54.30-1-304679	60	3	3	0	0	0	575	2	2	0	0	NA	NA	NA	24	33	243	248	355	120	213	242	4	0	4	0.016	0	0.011
.	19.01.16-02.54.30-1-304680	210	10	10	2	0	2	606	9	9	0	0	NA	NA	NA	63	60	253	259	361	126	231	249	19	11	7	0.075	0.042	0.019
.	19.01.16-02.54.36-1-304681	121	7	7	4	0	4	589	6	6	0	0	NA	NA	NA	37	39	248	247	357	126	220	243	9	14	7	0.036	0.057	0.02
.	19.01.16-02.54.41-1-304698	117	7	7	1	0	1	586	5	5	0	0	NA	NA	NA	49	40	250	247	356	126	215	245	12	2	5	0.048	0.008	0.014
.	19.01.16-02.54.41-1-304699	93	4	4	0	0	0	587	3	3	0	0	NA	NA	NA	33	37	251	247	352	129	216	242	0	12	3	0	0.049	0.009
.	19.01.16-02.54.41-1-304700	179	17	17	2	0	1	618	16	16	0	0	NA	NA	NA	57	67	258	256	366	133	227	258	31	16	6	0.12	0.062	0.016
.	19.01.16-02.54.41-1-304701	117	7	7	2	0	2	587	6	6	0	0	NA	NA	NA	46	45	246	247	365	123	219	245	0	4	25	0	0.016	0.068
.	19.01.16-02.54.43-1-304702	30	1	1	1	0	1	0	0	0	0	0	NA	NA	NA	11	7	237	237	346	0	0	0	0	0	0	0	0	0
.	19.01.16-02.54.44-1-304703	94	3	3	0	0	0	570	2	2	0	0	NA	NA	NA	30	25	243	244	351	116	216	238	0	0	6	0	0	0.017
.	19.01.16-02.54.52-1-304708	62	4	4	2	0	2	579	3	3	0	0	NA	NA	NA	12	22	239	244	352	117	219	243	2	10	0	0.008	0.041	0
.	19.01.16-02.54.53-1-304709	149	12	12	0	0	0	610	9	9	0	0	NA	NA	NA	48	61	253	257	364	132	228	250	32	11	17	0.126	0.043	0.047
.	19.01.16-02.54.55-1-304713	244	24	24	6	0	3	632	21	21	0	0	NA	NA	NA	80	89	259	265	378	131	233	268	37	39	17	0.143	0.147	0.045
.	19.01.16-02.54.55-1-304714	155	9	9	2	0	2	593	8	8	0	0	NA	NA	NA	54	46	253	248	358	129	221	243	28	4	5	0.111	0.016	0.014
.	19.01.16-02.54.56-1-304715	213	34	34	10	0	9	603	32	32	0	0	NA	NA	NA	66	56	251	252	366	127	224	252	80	37	17	0.319	0.147	0.046
.	19.01.16-02.54.56-1-304716	186	30	30	11	0	9	609	27	27	0	0	NA	NA	NA	57	59	246	253	373	121	227	261	78	11	33	0.317	0.043	0.088
.	19.01.16-02.55.02-1-304721	206	16	16	2	0	1	609	13	13	0	0	NA	NA	NA	59	60	257	251	365	129	224	256	22	25	9	0.086	0.1	0.025
.	19.01.16-02.55.06-1-304723	38	1	1	0	0	0	0	0	0	0	0	NA	NA	NA	13	6	238	238	343	0	0	0	2	0	0	0.008	0	0
.	19.01.16-02.55.09-1-304727	202	47	47	10	0	6	605	42	42	0	0	NA	NA	NA	54	56	260	251	358	137	222	246	87	23	57	0.335	0.092	0.159
.	19.01.16-02.55.14-1-304733	115	6	6	2	0	2	594	5	5	0	0	NA	NA	NA	32	44	246	255	356	122	227	245	9	4	4	0.037	0.016	0.011
.	19.01.16-02.55.15-1-304735	96	7	7	0	0	0	581	6	6	0	0	NA	NA	NA	31	38	250	246	355	123	216	242	4	7	4	0.016	0.028	0.011
.	19.01.16-02.55.24-1-304740	152	13	13	2	0	2	586	12	12	0	0	NA	NA	NA	41	38	247	247	357	121	220	245	12	7	15	0.049	0.028	0.042
.	19.01.16-02.55.28-1-304743	115	9	9	1	0	1	580	7	7	0	0	NA	NA	NA	29	31	242	244	358	119	215	246	4	9	13	0.017	0.037	0.036
.	19.01.16-02.55.30-1-304744	117	14	14	4	0	4	587	11	11	0	0	NA	NA	NA	43	39	251	245	356	128	216	243	30	5	14	0.12	0.02	0.039
.	19.01.16-02.55.33-1-304745	61	2	2	1	0	1	248	1	1	0	0	NA	NA	NA	21	16	241	238	350	56	89	103	2	2	0	0.008	0.008	0
.	19.01.16-02.55.39-1-304761	35	1	1	0	0	0	0	0	0	0	0	NA	NA	NA	12	8	240	237	344	0	0	0	0	0	3	0	0	0.009
.	19.01.16-02.55.40-1-304762	32	1	1	0	0	0	0	0	0	0	0	NA	NA	NA	9	8	239	237	345	0	0	0	1	0	0	0.004	0	0
.	19.01.16-02.55.41-1-304763	89	6	6	0	0	0	592	5	5	0	0	NA	NA	NA	33	39	248	244	360	123	218	251	9	7	6	0.036	0.029	0.017
.	19.01.16-02.55.42-1-304764	57	2	2	0	0	0	578	1	1	0	0	NA	NA	NA	32	32	241	245	359	116	220	242	0	1	1	0	0.004	0.003
.	19.01.16-02.55.42-1-304765	59	2	2	0	0	0	345	1	1	0	0	NA	NA	NA	26	16	239	243	347	72	128	145	0	2	0	0	0.008	0
.	19.01.16-02.55.45-1-304766	296	20	20	7	0	4	643	18	18	0	0	NA	NA	NA	98	99	268	267	377	142	238	263	33	17	24	0.123	0.064	0.064
.	19.01.16-02.55.45-1-304767	128	10	10	4	0	2	586	9	9	0	0	NA	NA	NA	55	37	248	247	355	125	218	243	21	11	4	0.085	0.045	0.011
.	19.01.16-02.55.45-1-304768	239	39	39	7	0	5	618	35	35	0	0	NA	NA	NA	67	67	263	255	362	136	228	254	89	18	28	0.338	0.071	0.077
.	19.01.16-02.55.52-1-304769	37	1	1	1	0	1	0	0	0	0	0	NA	NA	NA	10	11	238	239	347	0	0	0	0	3	0	0	0.013	0
.	19.01.16-02.55.53-1-304770	120	7	7	0	0	0	589	6	6	0	0	NA	NA	NA	39	37	246	243	361	122	216	251	16	9	0	0.065	0.037	0
.	19.01.16-02.55.54-1-304774	94	8	8	4	0	2	587	7	7	0	0	NA	NA	NA	26	40	254	250	349	128	218	241	16	13	6	0.063	0.052	0.017
.	19.01.16-02.55.55-1-304775	95	8	8	3	0	3	580	6	6	0	0	NA	NA	NA	27	30	243	247	353	118	219	243	10	6	4	0.041	0.024	0.011
.	19.01.16-02.55.57-1-304777	213	23	23	6	0	5	608	22	22	0	0	NA	NA	NA	73	58	245	258	368	123	230	255	40	22	31	0.163	0.085	0.084
.	19.01.16-02.56.03-1-304778	97	6	6	1	0	0	583	5	5	0	0	NA	NA	NA	34	34	244	251	352	121	220	242	4	5	11	0.016	0.02	0.031
.	19.01.16-02.56.07-1-304781	58	2	2	1	0	1	0	1	1	0	0	NA	NA	NA	14	18	239	240	352	0	0	0	5	0	0	0.021	0	0
.	19.01.16-02.56.10-1-304785	211	52	52	15	0	10	615	46	46	0	0	NA	NA	NA	73	63	253	255	368	130	228	257	83	19	57	0.328	0.075	0.155
.	19.01.16-02.56.11-1-304786	209	10	10	3	0	3	616	7	7	0	0	NA	NA	NA	69	72	259	260	366	131	233	252	16	2	8	0.062	0.008	0.022
.	19.01.16-02.56.12-1-304789	149	12	12	2	0	2	591	10	10	0	0	NA	NA	NA	30	38	245	247	359	124	218	249	27	1	1	0.11	0.004	0.003
.	19.01.16-02.56.14-1-304793	203	36	36	6	0	4	594	29	29	0	0	NA	NA	NA	63	49	260	245	357	130	216	248	77	26	29	0.296	0.106	0.081
.	19.01.16-02.56.18-1-304797	125	15	15	7	0	5	597	14	14	0	0	NA	NA	NA	43	45	248	253	357	126	223	248	14	15	14	0.056	0.059	0.039
.	19.01.16-02.56.18-1-304798	88	6	6	2	0	2	572	5	5	0	0	NA	NA	NA	22	15	238	242	348	116	217	239	4	7	7	0.017	0.029	0.02
.	19.01.16-02.56.30-1-304809	147	13	13	3	0	3	585	12	12	0	0	NA	NA	NA	45	36	247	243	359	124	215	246	14	19	2	0.057	0.078	0.006
.	19.01.16-02.56.30-1-304810	119	5	5	2	0	2	578	4	4	0	0	NA	NA	NA	33	32	244	247	354	120	217	241	6	0	12	0.025	0	0.034
.	19.01.16-02.56.33-1-304811	121	10	10	2	0	2	577	9	9	0	0	NA	NA	NA	29	27	244	240	356	120	214	243	8	14	9	0.033	0.058	0.025
.	19.01.16-02.56.35-1-304812	32	1	1	0	0	0	0	0	0	0	0	NA	NA	NA	5	7	239	237	344	0	0	0	0	1	0	0	0.004	0
.	19.01.16-02.56.38-1-304828	155	36	36	11	0	9	589	34	34	0	0	NA	NA	NA	51	41	253	244	357	127	216	246	61	46	32	0.241	0.189	0.09
.	19.01.16-02.56.40-1-304829	118	5	5	3	0	2	575	4	4	0	0	NA	NA	NA	38	30	245	246	352	120	219	236	3	7	2	0.012	0.028	0.006
.	19.01.16-02.56.44-1-304830	93	4	4	2	0	1	590	3	3	0	0	NA	NA	NA	25	39	247	255	350	121	229	240	0	4	5	0	0.016	0.014
.	19.01.16-02.56.45-1-304831	123	4	4	1	0	1	597	3	3	0	0	NA	NA	NA	23	47	252	247	361	125	220	252	0	8	10	0	0.032	0.028
.	19.01.16-02.56.50-1-304832	261	31	31	13	0	10	616	28	28	0	0	NA	NA	NA	71	73	250	259	377	125	229	262	51	44	21	0.204	0.17	0.056
.	19.01.16-02.56.51-1-304837	32	1	1	0	0	0	0	0	0	0	0	NA	NA	NA	11	9	240	237	345	0	0	0	0	0	0	0	0	0
.	19.01.16-02.56.53-1-304838	205	19	19	2	0	2	604	17	17	0	0	NA	NA	NA	61	60	246	256	371	120	229	255	24	6	33	0.098	0.023	0.089
.	19.01.16-02.56.56-1-304842	171	45	45	12	0	9	612	38	38	0	0	NA	NA	NA	59	64	252	253	372	125	226	261	91	20	49	0.361	0.079	0.132
.	19.01.16-02.56.58-1-304843	237	12	12	4	0	4	621	10	10	0	0	NA	NA	NA	74	68	252	257	372	129	231	261	9	4	37	0.036	0.016	0.099
.	19.01.16-02.57.00-1-304847	32	1	1	0	0	0	0	0	0	0	0	NA	NA	NA	7	7	238	238	344	0	0	0	0	0	0	0	0	0
.	19.01.16-02.57.02-1-304848	61	2	2	0	0	0	256	1	1	0	0	NA	NA	NA	15	16	243	240	346	52	107	97	0	2	3	0	0.008	0.009
.	19.01.16-02.57.05-1-304849	180	12	12	2	0	1	599	10	10	0	0	NA	NA	NA	50	49	252	248	362	127	220	252	32	4	2	0.127	0.016	0.006
.	19.01.16-02.57.10-1-304855	319	28	28	11	0	9	646	26	26	0	0	NA	NA	NA	105	97	269	264	377	141	237	268	57	6	35	0.212	0.023	0.093
.	19.01.16-02.57.11-1-304858	177	17	17	5	0	5	600	12	12	0	0	NA	NA	NA	50	57	255	250	365	130	222	248	18	8	11	0.071	0.032	0.03
.	19.01.16-02.57.22-1-304866	96	5	5	2	0	2	587	4	4	0	0	NA	NA	NA	37	39	247	251	354	125	222	240	5	8	5	0.02	0.032	0.014
.	19.01.16-02.57.22-1-304867	121	5	5	0	0	0	586	4	4	0	0	NA	NA	NA	38	34	242	246	359	120	217	249	7	4	3	0.029	0.016	0.008
.	19.01.16-02.57.23-1-304869	92	6	6	0	0	0	582	5	5	0	0	NA	NA	NA	27	33	244	245	357	118	217	247	7	4	5	0.029	0.016	0.014
.	19.01.16-02.57.26-1-304872	292	19	19	3	0	2	633	17	17	0	0	NA	NA	NA	92	84	259	264	374	134	238	261	40	3	27	0.154	0.011	0.072
.	19.01.16-02.57.33-1-304874	93	5	5	2	0	1	579	4	4	0	0	NA	NA	NA	37	32	248	246	351	121	220	238	3	5	8	0.012	0.02	0.023
.	19.01.16-02.57.38-1-304890	148	11	11	3	0	2	598	8	8	0	0	NA	NA	NA	46	45	247	248	363	127	217	254	28	4	17	0.113	0.016	0.047
.	19.01.16-02.57.39-1-304891	116	8	8	4	0	2	582	7	7	0	0	NA	NA	NA	37	36	247	244	358	121	213	248	22	0	5	0.089	0	0.014
.	19.01.16-02.57.40-1-304892	32	1	1	0	0	0	0	0	0	0	0	NA	NA	NA	17	8	240	239	342	0	0	0	0	0	1	0	0	0.003
.	19.01.16-02.57.41-1-304893	88	4	4	0	0	0	584	3	3	0	0	NA	NA	NA	33	32	250	246	349	126	217	241	14	0	6	0.056	0	0.017
.	19.01.16-02.57.42-1-304894	151	10	10	3	0	2	588	9	9	0	0	NA	NA	NA	52	37	245	247	358	122	218	248	6	11	16	0.024	0.045	0.045
.	19.01.16-02.57.49-1-304895	33	1	1	0	0	0	0	0	0	0	0	NA	NA	NA	7	7	237	237	346	0	0	0	4	0	0	0.017	0	0
.	19.01.16-02.57.49-1-304896	300	23	23	5	0	5	622	21	21	0	0	NA	NA	NA	88	79	258	258	376	133	228	261	50	21	28	0.194	0.081	0.074
.	19.01.16-02.57.50-1-304897	157	12	12	4	0	3	615	11	11	0	0	NA	NA	NA	60	64	253	253	371	134	220	261	16	15	22	0.063	0.059	0.059
.	19.01.16-02.57.51-1-304898	31	1	1	0	0	0	0	0	0	0	0	NA	NA	NA	4	9	239	238	345	0	0	0	1	0	0	0.004	0	0
.	19.01.16-02.57.53-1-304899	63	3	3	0	0	0	569	2	2	0	0	NA	NA	NA	29	26	241	244	354	117	213	239	0	3	5	0	0.012	0.014
.	19.01.16-02.57.56-1-304903	183	9	9	2	0	2	606	6	6	0	0	NA	NA	NA	55	59	255	249	368	128	221	257	17	5	12	0.067	0.02	0.033
.	19.01.16-02.57.56-1-304904	150	19	19	8	0	7	577	15	15	0	0	NA	NA	NA	49	30	243	246	354	121	221	235	48	6	9	0.198	0.024	0.025
.	19.01.16-02.57.59-1-304905	265	16	16	4	0	4	640	15	15	0	0	NA	NA	NA	95	99	265	265	382	139	237	264	33	25	20	0.125	0.094	0.052
.	19.01.16-02.58.00-1-304906	61	3	3	0	0	0	497	2	2	0	0	NA	NA	NA	26	9	238	240	344	103	178	216	0	3	2	0	0.012	0.006
.	19.01.16-02.58.01-1-304907	91	5	5	0	0	0	588	3	3	0	0	NA	NA	NA	32	34	243	250	354	119	222	247	12	3	4	0.049	0.012	0.011
.	19.01.16-02.58.07-1-304910	120	4	4	2	0	1	606	3	3	0	0	NA	NA	NA	42	50	253	253	357	130	227	249	9	9	5	0.036	0.036	0.014
.	19.01.16-02.58.12-1-304915	94	9	9	0	0	0	581	7	7	0	0	NA	NA	NA	36	29	240	244	358	119	216	246	17	15	6	0.071	0.061	0.017
.	19.01.16-02.58.12-1-304917	120	9	9	4	0	3	600	7	7	0	0	NA	NA	NA	37	45	250	247	361	128	222	250	20	7	8	0.08	0.028	0.022
.	19.01.16-02.58.20-1-304923	211	19	19	5	0	5	613	17	17	0	0	NA	NA	NA	63	62	250	256	369	126	226	261	15	26	12	0.06	0.102	0.033
.	19.01.16-02.58.26-1-304933	93	8	8	3	0	2	578	7	7	0	0	NA	NA	NA	31	28	248	244	349	122	217	239	7	9	8	0.028	0.037	0.023
.	19.01.16-02.58.33-1-304938	61	2	2	0	0	0	349	1	1	0	0	NA	NA	NA	11	17	238	244	348	71	131	147	0	0	5	0	0	0.014
.	19.01.16-02.58.34-1-304939	34	1	1	1	0	1	0	0	0	0	0	NA	NA	NA	11	4	238	236	343	0	0	0	0	0	0	0	0	0
.	19.01.16-02.58.36-1-304940	236	39	39	11	0	10	647	35	35	0	0	NA	NA	NA	59	97	264	275	371	140	249	258	96	9	33	0.364	0.033	0.089
.	19.01.16-02.58.36-1-304941	118	4	4	0	0	0	580	2	2	0	0	NA	NA	NA	36	35	251	245	352	124	213	243	1	1	7	0.004	0.004	0.02
.	19.01.16-02.58.37-1-304942	265	40	40	8	0	6	627	36	36	0	0	NA	NA	NA	69	79	261	253	378	136	224	267	68	22	49	0.261	0.087	0.13
.	19.01.16-02.58.38-1-304958	116	6	6	4	0	3	582	4	4	0	0	NA	NA	NA	41	31	246	246	352	124	217	241	2	6	14	0.008	0.024	0.04
.	19.01.16-02.58.43-1-304959	61	3	3	0	0	0	399	2	2	0	0	NA	NA	NA	18	9	238	239	345	80	153	166	0	0	2	0	0	0.006
.	19.01.16-02.58.50-1-304961	58	2	2	0	0	0	576	1	1	0	0	NA	NA	NA	27	31	243	243	358	118	216	242	0	9	0	0	0.037	0
.	19.01.16-02.58.51-1-304962	115	7	7	1	0	1	594	6	6	0	0	NA	NA	NA	36	42	246	245	364	122	218	254	2	5	16	0.008	0.02	0.044
.	19.01.16-02.58.55-1-304970	301	23	23	5	0	1	622	22	22	0	0	NA	NA	NA	99	79	259	255	378	131	226	265	71	12	23	0.274	0.047	0.061
.	19.01.16-02.59.00-1-304971	119	4	4	1	0	1	580	2	2	0	0	NA	NA	NA	34	26	246	243	350	123	216	241	3	2	7	0.012	0.008	0.02
.	19.01.16-02.59.08-1-304978	33	1	1	0	0	0	0	0	0	0	0	NA	NA	NA	14	5	239	236	343	0	0	0	0	0	0	0	0	0
.	19.01.16-02.59.10-1-304981	64	2	2	0	0	0	100	1	1	0	0	NA	NA	NA	17	25	248	244	346	22	34	44	0	4	0	0	0.016	0
.	19.01.16-02.59.13-1-304985	181	17	17	3	0	1	595	16	16	0	0	NA	NA	NA	52	42	246	246	363	125	215	255	42	30	11	0.171	0.122	0.03
.	19.01.16-02.59.15-1-304988	125	15	15	4	0	3	592	14	14	0	0	NA	NA	NA	35	42	249	251	355	127	223	242	15	8	20	0.06	0.032	0.056
.	19.01.16-02.59.18-1-304991	177	14	14	1	0	1	609	12	12	0	0	NA	NA	NA	44	52	250	252	363	128	225	256	15	1	12	0.06	0.004	0.033
.	19.01.16-02.59.19-1-304992	37	1	1	0	0	0	0	0	0	0	0	NA	NA	NA	11	8	239	238	344	0	0	0	0	0	1	0	0	0.003
.	19.01.16-02.59.22-1-304994	183	26	26	2	0	2	595	22	22	0	0	NA	NA	NA	50	48	250	246	365	126	217	252	37	12	7	0.148	0.049	0.019
.	19.01.16-02.59.25-1-304997	149	7	7	2	0	2	596	6	6	0	0	NA	NA	NA	57	47	250	247	363	127	216	253	11	6	13	0.044	0.024	0.036
.	19.01.16-02.59.40-1-305014	64	4	4	1	0	1	573	3	3	0	0	NA	NA	NA	25	24	241	244	352	118	213	242	0	1	5	0	0.004	0.014
.	19.01.16-02.59.44-1-305016	94	8	8	2	0	2	588	6	6	0	0	NA	NA	NA	29	38	247	248	356	124	221	243	38	5	4	0.154	0.02	0.011
.	19.01.16-02.59.45-1-305017	236	44	44	10	0	9	618	39	39	0	0	NA	NA	NA	73	71	256	259	369	134	226	258	35	59	37	0.137	0.228	0.1
.	19.01.16-02.59.45-1-305018	124	14	14	2	0	2	590	10	10	0	0	NA	NA	NA	38	42	247	244	364	121	215	254	5	16	13	0.02	0.066	0.036
.	19.01.16-02.59.45-1-305019	93	5	5	2	0	1	575	4	4	0	0	NA	NA	NA	27	22	244	243	348	122	216	237	10	4	6	0.041	0.016	0.017
.	19.01.16-02.59.49-1-305020	37	1	1	1	0	1	0	0	0	0	0	NA	NA	NA	12	13	243	239	344	0	0	0	2	0	0	0.008	0	0
.	19.01.16-02.59.52-1-305021	56	2	2	1	0	1	568	1	1	0	0	NA	NA	NA	21	14	243	238	346	119	212	237	2	2	0	0.008	0.008	0
.	19.01.16-02.59.53-1-305022	81	3	3	1	0	1	572	2	2	0	0	NA	NA	NA	17	22	244	242	349	122	211	239	1	0	1	0.004	0	0.003
.	19.01.16-02.59.56-1-305026	55	2	2	0	0	0	199	1	1	0	0	NA	NA	NA	10	14	238	243	346	42	70	87	0	5	0	0	0.021	0
.	19.01.16-02.59.57-1-305027	64	2	2	0	0	0	251	1	1	0	0	NA	NA	NA	13	25	247	243	348	55	96	100	3	1	0	0.012	0.004	0
.	19.01.16-03.00.00-1-305028	235	22	22	6	0	3	627	19	19	0	0	NA	NA	NA	78	80	257	264	372	133	234	260	60	9	21	0.233	0.034	0.056
.	19.01.16-03.00.04-1-305034	33	1	1	0	0	0	0	0	0	0	0	NA	NA	NA	8	4	237	237	343	0	0	0	0	0	2	0	0	0.006
.	19.01.16-03.00.05-1-305035	180	30	30	10	0	7	602	28	28	0	0	NA	NA	NA	55	51	255	248	361	131	221	250	65	14	40	0.255	0.056	0.111
.	19.01.16-03.00.05-1-305036	31	1	1	0	0	0	0	0	0	0	0	NA	NA	NA	8	7	238	237	345	0	0	0	0	0	0	0	0	0
.	19.01.16-03.00.06-1-305038	272	37	37	9	0	8	637	34	34	0	0	NA	NA	NA	88	85	261	261	376	139	236	262	70	29	32	0.268	0.111	0.085
.	19.01.16-03.00.06-1-305039	29	1	1	0	0	0	0	0	0	0	0	NA	NA	NA	9	8	238	239	344	0	0	0	0	0	1	0	0	0.003
.	19.01.16-03.00.07-1-305041	36	1	1	1	0	1	0	0	0	0	0	NA	NA	NA	11	9	237	239	346	0	0	0	3	0	0	0.013	0	0
.	19.01.16-03.00.07-1-305042	85	4	4	1	0	1	590	3	3	0	0	NA	NA	NA	20	32	241	251	353	118	225	247	6	5	3	0.025	0.02	0.008
.	19.01.16-03.00.08-1-305044	321	29	29	12	0	7	637	25	25	0	0	NA	NA	NA	91	89	263	261	378	137	236	264	76	27	25	0.289	0.103	0.066
.	19.01.16-03.00.08-1-305045	148	13	13	1	0	1	593	12	12	0	0	NA	NA	NA	42	39	243	253	356	122	226	245	11	12	9	0.045	0.047	0.025
.	19.01.16-03.00.09-1-305048	92	3	3	0	0	0	576	2	2	0	0	NA	NA	NA	26	22	243	244	348	124	215	237	0	6	5	0	0.025	0.014
.	19.01.16-03.00.22-1-305058	88	5	5	4	0	4	562	4	4	0	0	NA	NA	NA	28	14	242	238	347	118	207	237	5	9	11	0.021	0.038	0.032
.	19.01.16-03.00.23-1-305059	186	42	42	13	0	9	595	38	38	0	0	NA	NA	NA	66	51	256	246	362	128	212	255	80	33	28	0.312	0.134	0.077
.	19.01.16-03.00.28-1-305062	63	4	4	0	0	0	579	3	3	0	0	NA	NA	NA	24	32	247	247	351	121	218	240	6	4	2	0.024	0.016	0.006
.	19.01.16-03.00.35-1-305063	179	10	10	4	0	4	604	9	9	0	0	NA	NA	NA	55	60	252	252	369	128	220	256	23	7	3	0.091	0.028	0.008
.	19.01.16-03.00.36-1-305064	86	5	5	1	0	1	576	4	4	0	0	NA	NA	NA	17	20	242	241	350	120	213	243	9	2	0	0.037	0.008	0
.	19.01.16-03.00.39-1-305080	55	2	2	1	0	1	50	1	1	0	0	NA	NA	NA	17	6	238	237	344	13	20	17	0	4	0	0	0.017	0
.	19.01.16-03.00.40-1-305081	258	32	32	6	0	4	629	29	29	0	0	NA	NA	NA	91	78	252	267	372	129	237	263	58	29	28	0.23	0.109	0.075
.	19.01.16-03.00.45-1-305082	56	2	2	1	0	1	251	1	1	0	0	NA	NA	NA	16	18	240	243	348	48	98	105	0	0	3	0	0	0.009
.	19.01.16-03.00.46-1-305083	139	15	15	3	0	3	585	12	12	0	0	NA	NA	NA	33	35	248	244	356	122	219	244	21	3	22	0.085	0.012	0.062
.	19.01.16-03.00.51-1-305084	144	6	6	4	0	2	603	5	5	0	0	NA	NA	NA	41	45	247	251	360	129	225	249	3	15	3	0.012	0.06	0.008
.	19.01.16-03.00.51-1-305085	95	5	5	2	0	2	573	4	4	0	0	NA	NA	NA	37	32	248	249	348	124	209	240	8	3	6	0.032	0.012	0.017
.	19.01.16-03.00.54-1-305090	154	17	17	4	0	3	609	15	15	0	0	NA	NA	NA	59	60	251	250	372	125	225	259	29	3	3	0.116	0.012	0.008
.	19.01.16-03.00.55-1-305094	116	6	6	3	0	2	594	5	5	0	0	NA	NA	NA	44	45	255	252	351	129	223	242	5	12	3	0.02	0.048	0.009
.	19.01.16-03.00.56-1-305096	62	4	4	2	0	2	570	3	3	0	0	NA	NA	NA	19	22	240	242	353	116	211	243	8	9	0	0.033	0.037	0
.	19.01.16-03.01.06-1-305155	151	29	29	9	0	6	594	27	27	0	0	NA	NA	NA	46	42	244	253	358	120	227	247	65	27	12	0.266	0.107	0.034
.	19.01.16-03.01.08-1-305157	142	12	12	3	0	2	588	10	10	0	0	NA	NA	NA	38	41	242	255	357	115	224	249	26	15	6	0.107	0.059	0.017
.	19.01.16-03.01.10-1-305181	146	11	11	1	0	0	603	9	9	0	0	NA	NA	NA	47	52	251	255	359	124	230	249	14	8	10	0.056	0.031	0.028
.	19.01.16-03.01.10-1-305182	182	36	36	9	0	5	606	33	33	0	0	NA	NA	NA	50	56	252	253	364	129	223	254	66	33	26	0.262	0.13	0.071
.	19.01.16-03.01.12-1-305185	149	17	17	5	0	4	590	14	14	0	0	NA	NA	NA	47	43	249	252	355	126	220	244	33	7	6	0.133	0.028	0.017
.	19.01.16-03.01.14-1-305188	62	2	2	1	0	1	574	1	1	0	0	NA	NA	NA	26	28	246	245	350	116	220	238	0	2	2	0	0.008	0.006
.	19.01.16-03.01.26-1-305197	85	5	5	0	0	0	584	3	3	0	0	NA	NA	NA	29	30	248	242	353	125	213	246	2	11	0	0.008	0.045	0
.	19.01.16-03.01.26-1-305198	30	1	1	0	0	0	0	0	0	0	0	NA	NA	NA	10	13	236	243	347	0	0	0	0	0	0	0	0	0
.	19.01.16-03.01.26-1-305199	489	54	54	10	0	7	675	48	48	0	0	NA	NA	NA	133	130	278	271	394	153	241	281	136	25	38	0.489	0.092	0.096
.	19.01.16-03.01.28-1-305200	58	2	2	0	0	0	305	1	1	0	0	NA	NA	NA	22	17	243	237	350	58	114	133	0	2	2	0	0.008	0.006
.	19.01.16-03.01.32-1-305201	62	2	2	0	0	0	148	1	1	0	0	NA	NA	NA	16	16	241	240	348	29	51	68	2	0	3	0.008	0	0.009
.	19.01.16-03.01.34-1-305202	158	10	10	4	0	4	596	6	6	0	0	NA	NA	NA	52	49	252	252	358	126	224	246	23	2	6	0.091	0.008	0.017
.	19.01.16-03.01.34-1-305203	33	1	1	0	0	0	0	0	0	0	0	NA	NA	NA	5	8	238	237	346	0	0	0	0	0	1	0	0	0.003
.	19.01.16-03.01.37-1-305204	94	6	6	1	0	1	586	5	5	0	0	NA	NA	NA	22	37	247	246	357	123	219	244	3	3	9	0.012	0.012	0.025
.	19.01.16-03.01.37-1-305205	124	4	4	1	0	1	590	2	2	0	0	NA	NA	NA	36	42	248	249	358	124	220	246	3	4	2	0.012	0.016	0.006
.	19.01.16-03.01.40-1-305221	181	12	12	4	0	3	597	10	10	0	0	NA	NA	NA	57	48	254	250	357	129	219	249	11	11	10	0.043	0.044	0.028
.	19.01.16-03.01.41-1-305223	63	2	2	0	0	0	578	1	1	0	0	NA	NA	NA	24	26	244	241	354	119	217	242	4	0	0	0.016	0	0
.	19.01.16-03.01.48-1-305224	181	26	26	5	0	4	609	25	25	0	0	NA	NA	NA	59	61	256	259	359	132	234	243	32	9	24	0.125	0.035	0.067
.	19.01.16-03.01.52-1-305225	94	3	3	1	0	1	575	2	2	0	0	NA	NA	NA	23	22	244	245	346	121	219	235	0	0	7	0	0	0.02
.	19.01.16-03.01.52-1-305226	62	2	2	0	0	0	582	1	1	0	0	NA	NA	NA	26	35	249	246	353	124	216	242	6	0	0	0.024	0	0
.	19.01.16-03.01.53-1-305227	94	7	7	3	0	2	584	6	6	0	0	NA	NA	NA	42	40	250	250	353	125	220	239	8	8	2	0.032	0.032	0.006
.	19.01.16-03.01.53-1-305228	172	17	17	4	0	4	608	15	15	0	0	NA	NA	NA	47	55	248	252	368	125	225	258	34	11	14	0.137	0.044	0.038
.	19.01.16-03.02.01-1-305232	179	12	12	3	0	1	598	10	10	0	0	NA	NA	NA	52	47	256	251	353	128	225	245	30	14	3	0.117	0.056	0.008
.	19.01.16-03.02.02-1-305233	90	4	4	4	0	3	592	3	3	0	0	NA	NA	NA	31	40	247	249	357	123	223	246	10	3	6	0.04	0.012	0.017
.	19.01.16-03.02.03-1-305234	55	2	2	0	0	0	145	1	1	0	0	NA	NA	NA	17	9	238	241	343	31	46	68	2	0	0	0.008	0	0
.	19.01.16-03.02.05-1-305235	85	4	4	3	0	3	579	3	3	0	0	NA	NA	NA	24	24	241	246	350	120	218	241	1	13	3	0.004	0.053	0.009
.	19.01.16-03.02.10-1-305241	60	3	3	1	0	1	583	2	2	0	0	NA	NA	NA	26	27	244	245	351	121	218	244	6	0	0	0.025	0	0
.	19.01.16-03.02.11-1-305244	118	7	7	2	0	2	590	6	6	0	0	NA	NA	NA	46	39	246	249	357	120	223	247	4	15	6	0.016	0.06	0.017
.	19.01.16-03.02.16-1-305250	117	8	8	2	0	2	587	7	7	0	0	NA	NA	NA	49	43	251	244	361	121	215	251	15	6	1	0.06	0.025	0.003
.	19.01.16-03.02.18-1-305252	95	7	7	2	0	2	567	6	6	0	0	NA	NA	NA	44	23	242	240	354	121	209	237	6	7	3	0.025	0.029	0.008
.	19.01.16-03.02.21-1-305253	88	6	6	1	0	1	587	5	5	0	0	NA	NA	NA	29	31	242	246	356	120	220	247	7	6	6	0.029	0.024	0.017
.	19.01.16-03.02.24-1-305257	33	1	1	0	0	0	0	0	0	0	0	NA	NA	NA	12	6	238	238	343	0	0	0	3	0	0	0.013	0	0
.	19.01.16-03.02.24-1-305258	178	32	32	10	0	8	591	29	29	0	0	NA	NA	NA	48	49	253	248	361	121	221	249	55	9	27	0.217	0.036	0.075
.	19.01.16-03.02.24-1-305259	117	7	7	2	0	2	590	6	6	0	0	NA	NA	NA	26	35	248	248	352	125	222	243	17	2	3	0.069	0.008	0.009
.	19.01.16-03.02.26-1-305261	171	12	12	1	0	1	610	9	9	0	0	NA	NA	NA	55	70	256	258	369	129	228	253	36	6	7	0.141	0.023	0.019
.	19.01.16-03.02.28-1-305262	263	29	29	4	0	1	613	27	27	0	0	NA	NA	NA	79	66	254	252	373	134	216	263	53	28	22	0.209	0.111	0.059
.	19.01.16-03.02.33-1-305264	36	1	1	0	0	0	0	0	0	0	0	NA	NA	NA	13	12	240	240	345	0	0	0	0	0	0	0	0	0
.	19.01.16-03.02.33-1-305265	121	17	17	5	0	4	595	16	16	0	0	NA	NA	NA	35	47	244	254	362	123	220	252	6	36	18	0.025	0.142	0.05
.	19.01.16-03.02.35-1-305266	144	8	8	2	0	1	586	5	5	0	0	NA	NA	NA	38	42	250	248	357	124	218	244	1	4	12	0.004	0.016	0.034
.	19.01.16-03.02.36-1-305267	414	71	71	20	0	15	662	66	66	0	0	NA	NA	NA	96	111	268	260	396	141	236	285	202	7	44	0.754	0.027	0.111
.	19.01.16-03.02.40-1-305283	59	3	3	0	0	0	582	2	2	0	0	NA	NA	NA	24	28	243	248	350	119	222	241	4	3	0	0.016	0.012	0
.	19.01.16-03.02.45-1-305284	68	2	2	2	0	2	398	1	1	0	0	NA	NA	NA	14	19	240	242	350	82	148	168	0	0	3	0	0	0.009
.	19.01.16-03.02.53-1-305285	182	15	15	3	0	3	610	12	12	0	0	NA	NA	NA	61	63	254	254	368	127	227	256	33	11	12	0.13	0.043	0.033
.	19.01.16-03.02.54-1-305290	62	2	2	0	0	0	573	1	1	0	0	NA	NA	NA	23	19	238	242	352	116	215	242	4	0	4	0.017	0	0.011
.	19.01.16-03.02.56-1-305294	87	3	3	0	0	0	575	2	2	0	0	NA	NA	NA	35	25	243	243	352	120	213	242	5	0	3	0.021	0	0.009
.	19.01.16-03.02.57-1-305295	94	4	4	1	0	1	593	3	3	0	0	NA	NA	NA	36	43	247	250	359	122	222	249	5	4	4	0.02	0.016	0.011
.	19.01.16-03.03.05-1-305299	70	4	4	1	0	1	565	2	2	0	0	NA	NA	NA	34	24	238	246	353	116	211	238	1	0	5	0.004	0	0.014
.	19.01.16-03.03.06-1-305301	93	5	5	0	0	0	588	4	4	0	0	NA	NA	NA	28	36	246	246	357	122	220	246	3	4	2	0.012	0.016	0.006
.	19.01.16-03.03.09-1-305305	318	20	20	9	0	6	634	19	19	0	0	NA	NA	NA	96	84	260	264	373	135	236	263	21	32	16	0.081	0.121	0.043
.	19.01.16-03.03.09-1-305306	31	1	1	1	0	1	0	0	0	0	0	NA	NA	NA	8	3	236	237	343	0	0	0	0	0	0	0	0	0
.	19.01.16-03.03.11-1-305309	218	15	15	8	0	7	593	12	12	0	0	NA	NA	NA	64	49	254	244	364	126	213	254	6	10	28	0.024	0.041	0.077
.	19.01.16-03.03.11-1-305310	114	4	4	1	0	1	583	3	3	0	0	NA	NA	NA	28	31	242	246	356	121	216	246	5	0	7	0.021	0	0.02
.	19.01.16-03.03.16-1-305316	120	14	14	6	0	6	588	13	13	0	0	NA	NA	NA	31	36	245	242	362	124	215	249	41	4	2	0.167	0.017	0.006
.	19.01.16-03.03.17-1-305318	92	4	4	2	0	1	577	3	3	0	0	NA	NA	NA	36	24	245	242	350	124	209	244	0	5	6	0	0.021	0.017
.	19.01.16-03.03.19-1-305319	116	8	8	1	0	1	592	6	6	0	0	NA	NA	NA	41	38	246	251	354	126	221	245	16	7	12	0.065	0.028	0.034
.	19.01.16-03.03.22-1-305321	90	3	3	1	0	1	575	1	1	0	0	NA	NA	NA	28	15	241	239	348	117	216	242	3	6	0	0.012	0.025	0
.	19.01.16-03.03.25-1-305326	201	32	32	8	0	5	614	29	29	0	0	NA	NA	NA	54	64	256	256	365	129	229	256	86	16	28	0.336	0.062	0.077
.	19.01.16-03.03.31-1-305327	64	3	3	3	0	2	580	2	2	0	0	NA	NA	NA	26	30	247	247	349	123	221	236	4	0	4	0.016	0	0.011
.	19.01.16-03.03.35-1-305328	34	1	1	0	0	0	0	0	0	0	0	NA	NA	NA	13	9	240	240	342	0	0	0	0	0	1	0	0	0.003
.	19.01.16-03.03.38-1-305344	61	3	3	0	0	0	573	2	2	0	0	NA	NA	NA	26	24	246	242	349	120	213	240	5	10	0	0.02	0.041	0
.	19.01.16-03.03.40-1-305345	141	9	9	3	0	3	570	6	6	0	0	NA	NA	NA	36	25	242	248	348	117	215	238	26	7	3	0.107	0.028	0.009
.	19.01.16-03.03.40-1-305346	150	8	8	1	0	1	588	7	7	0	0	NA	NA	NA	41	41	247	247	360	122	216	250	4	8	7	0.016	0.032	0.019
.	19.01.16-03.03.40-1-305347	59	2	2	0	0	0	499	1	1	0	0	NA	NA	NA	16	17	241	241	348	103	189	207	1	0	1	0.004	0	0.003
.	19.01.16-03.03.45-1-305348	58	2	2	0	0	0	575	1	1	0	0	NA	NA	NA	17	22	241	245	349	119	216	240	4	0	1	0.017	0	0.003
.	19.01.16-03.03.46-1-305349	126	14	14	4	0	2	597	12	12	0	0	NA	NA	NA	41	51	254	249	361	130	219	248	4	5	34	0.016	0.02	0.094
.	19.01.16-03.03.50-1-305351	175	16	16	4	0	2	604	15	15	0	0	NA	NA	NA	58	55	250	249	369	128	221	255	20	11	18	0.08	0.044	0.049
.	19.01.16-03.03.52-1-305352	125	11	11	3	0	3	580	9	9	0	0	NA	NA	NA	28	28	247	243	351	122	217	241	14	10	12	0.057	0.041	0.034
.	19.01.16-03.03.56-1-305356	94	4	4	0	0	0	590	2	2	0	0	NA	NA	NA	34	40	244	245	364	122	219	249	11	8	0	0.045	0.033	0
.	19.01.16-03.03.56-1-305357	142	13	13	4	0	3	596	11	11	0	0	NA	NA	NA	42	42	245	252	358	121	225	250	25	9	25	0.102	0.036	0.07
.	19.01.16-03.03.58-1-305358	203	27	27	5	0	5	611	22	22	0	0	NA	NA	NA	64	66	255	254	370	128	223	260	45	14	10	0.176	0.055	0.027
.	19.01.16-03.03.59-1-305359	122	11	11	3	0	2	590	9	9	0	0	NA	NA	NA	43	39	247	246	359	124	219	247	23	3	10	0.093	0.012	0.028
.	19.01.16-03.04.10-1-305364	112	12	12	8	0	5	576	11	11	0	0	NA	NA	NA	35	30	243	243	357	119	216	241	25	9	9	0.103	0.037	0.025
.	19.01.16-03.04.10-1-305366	126	14	14	4	0	3	589	12	12	0	0	NA	NA	NA	35	33	247	249	350	125	222	242	20	6	19	0.081	0.024	0.054
.	19.01.16-03.04.11-1-305368	57	2	2	0	0	0	147	1	1	0	0	NA	NA	NA	12	13	239	240	347	33	50	64	0	2	0	0	0.008	0
.	19.01.16-03.04.12-1-305370	33	1	1	1	0	1	0	0	0	0	0	NA	NA	NA	6	5	237	238	343	0	0	0	1	0	0	0.004	0	0
.	19.01.16-03.04.14-1-305373	212	14	14	3	0	3	612	11	11	0	0	NA	NA	NA	58	61	254	258	362	132	230	250	18	17	3	0.071	0.066	0.008
.	19.01.16-03.04.14-1-305374	91	3	3	1	0	1	581	2	2	0	0	NA	NA	NA	34	28	241	248	352	119	220	242	7	0	3	0.029	0	0.009
.	19.01.16-03.04.19-1-305378	176	11	11	1	0	0	601	8	8	0	0	NA	NA	NA	64	60	252	257	364	128	226	247	14	14	15	0.056	0.054	0.041
.	19.01.16-03.04.19-1-305379	92	3	3	0	0	0	580	2	2	0	0	NA	NA	NA	40	37	252	245	353	123	213	244	0	3	2	0	0.012	0.006
.	19.01.16-03.04.20-1-305380	87	4	4	1	0	1	577	2	2	0	0	NA	NA	NA	31	31	247	241	356	121	213	243	2	2	4	0.008	0.008	0.011
.	19.01.16-03.04.28-1-305385	88	3	3	0	0	0	571	1	1	0	0	NA	NA	NA	35	23	243	242	351	118	212	241	5	0	1	0.021	0	0.003
.	19.01.16-03.04.29-1-305386	150	8	8	1	0	0	588	6	6	0	0	NA	NA	NA	36	36	242	246	361	121	220	247	3	0	18	0.012	0	0.05
.	19.01.16-03.04.30-1-305387	158	8	8	2	0	2	599	7	7	0	0	NA	NA	NA	66	53	251	255	360	130	224	245	22	4	9	0.088	0.016	0.025
.	19.01.16-03.04.33-1-305388	62	2	2	0	0	0	570	1	1	0	0	NA	NA	NA	20	19	242	244	346	121	214	235	5	2	0	0.021	0.008	0
.	19.01.16-03.04.35-1-305389	32	1	1	0	0	0	0	0	0	0	0	NA	NA	NA	9	7	239	238	343	0	0	0	0	3	0	0	0.013	0
.	19.01.16-03.04.35-1-305390	57	2	2	0	0	0	575	0	0	0	0	NA	NA	NA	15	21	243	242	349	121	217	237	2	2	0	0.008	0.008	0
.	19.01.16-03.04.37-1-305391	33	1	1	0	0	0	0	0	0	0	0	NA	NA	NA	14	7	238	239	343	0	0	0	0	3	0	0	0.013	0
.	19.01.16-03.04.37-1-305392	120	10	10	3	0	2	597	9	9	0	0	NA	NA	NA	36	44	246	249	362	124	223	250	18	0	14	0.073	0	0.039
.	19.01.16-03.04.39-1-305408	61	2	2	0	0	0	578	1	1	0	0	NA	NA	NA	25	30	242	245	356	119	216	243	0	2	1	0	0.008	0.003
.	19.01.16-03.04.42-1-305410	90	9	9	1	0	0	582	7	7	0	0	NA	NA	NA	37	36	248	248	353	123	217	242	11	2	8	0.044	0.008	0.023
.	19.01.16-03.04.43-1-305411	94	5	5	0	0	0	575	4	4	0	0	NA	NA	NA	28	20	242	243	348	118	217	240	0	15	3	0	0.062	0.009
.	19.01.16-03.04.46-1-305412	67	2	2	0	0	0	566	1	1	0	0	NA	NA	NA	19	17	243	241	346	116	211	239	0	0	2	0	0	0.006
.	19.01.16-03.04.47-1-305413	33	1	1	1	0	1	0	0	0	0	0	NA	NA	NA	10	8	239	238	344	0	0	0	0	0	4	0	0	0.012
.	19.01.16-03.04.49-1-305414	146	11	11	5	0	2	593	9	9	0	0	NA	NA	NA	54	42	248	248	359	121	221	251	16	8	33	0.065	0.032	0.092
.	19.01.16-03.04.49-1-305415	146	11	11	5	0	4	600	9	9	0	0	NA	NA	NA	40	54	250	248	369	124	220	256	18	8	8	0.072	0.032	0.022
.	19.01.16-03.04.51-1-305416	63	2	2	2	0	2	577	0	0	0	0	NA	NA	NA	13	23	243	241	352	120	214	243	0	0	6	0	0	0.017
.	19.01.16-03.04.53-1-305417	214	10	10	4	0	4	618	9	9	0	0	NA	NA	NA	77	79	247	259	386	121	226	271	23	1	5	0.093	0.004	0.013
.	19.01.16-03.04.57-1-305425	93	11	11	3	0	2	580	10	10	0	0	NA	NA	NA	41	35	247	249	352	121	219	240	14	16	10	0.057	0.064	0.028
.	19.01.16-03.04.57-1-305426	34	1	1	0	0	0	0	0	0	0	0	NA	NA	NA	9	12	239	242	344	0	0	0	0	0	3	0	0	0.009
.	19.01.16-03.04.58-1-305427	148	20	20	7	0	7	584	18	18	0	0	NA	NA	NA	55	46	255	247	357	126	213	245	13	32	13	0.051	0.13	0.036
.	19.01.16-03.04.59-1-305428	61	2	2	0	0	0	296	1	1	0	0	NA	NA	NA	17	15	239	239	350	64	106	126	0	3	1	0	0.013	0.003
.	19.01.16-03.04.59-1-305429	58	2	2	1	0	1	200	1	1	0	0	NA	NA	NA	16	19	241	240	351	37	80	83	3	0	0	0.012	0	0
.	19.01.16-03.05.03-1-305431	211	12	12	1	0	1	619	10	10	0	0	NA	NA	NA	56	65	254	254	370	132	228	259	15	13	17	0.059	0.051	0.046
.	19.01.16-03.05.06-1-305436	123	8	8	3	0	1	581	7	7	0	0	NA	NA	NA	44	31	245	245	354	122	218	241	20	0	6	0.082	0	0.017
.	19.01.16-03.05.09-1-305440	87	3	3	2	0	1	569	1	1	0	0	NA	NA	NA	23	22	242	242	351	118	212	239	0	2	6	0	0.008	0.017
.	19.01.16-03.05.19-1-305449	32	1	1	0	0	0	0	0	0	0	0	NA	NA	NA	9	12	238	240	347	0	0	0	0	0	0	0	0	0
.	19.01.16-03.05.20-1-305450	93	3	3	1	0	1	576	2	2	0	0	NA	NA	NA	26	23	248	240	348	124	213	239	12	0	0	0.048	0	0
.	19.01.16-03.05.21-1-305451	148	8	8	2	0	2	608	7	7	0	0	NA	NA	NA	46	60	258	250	365	132	221	255	6	16	6	0.023	0.064	0.016
.	19.01.16-03.05.21-1-305452	34	1	1	0	0	0	0	0	0	0	0	NA	NA	NA	9	11	239	240	345	0	0	0	0	0	0	0	0	0
.	19.01.16-03.05.21-1-305454	58	2	2	0	0	0	0	1	1	0	0	NA	NA	NA	13	16	238	246	345	0	0	0	0	1	0	0	0.004	0
.	19.01.16-03.05.23-1-305456	142	7	7	1	0	1	589	6	6	0	0	NA	NA	NA	42	41	248	246	360	124	217	248	20	0	10	0.081	0	0.028
.	19.01.16-03.05.25-1-305458	32	1	1	0	0	0	0	0	0	0	0	NA	NA	NA	9	8	238	238	345	0	0	0	0	0	5	0	0	0.014
.	19.01.16-03.05.25-1-305460	173	11	11	3	0	3	596	9	9	0	0	NA	NA	NA	60	47	248	252	360	123	223	250	24	9	7	0.097	0.036	0.019
.	19.01.16-03.05.27-1-305461	88	3	3	2	0	0	582	2	2	0	0	NA	NA	NA	24	28	247	241	353	124	217	241	2	0	7	0.008	0	0.02
.	19.01.16-03.05.30-1-305462	151	13	13	3	0	2	595	8	8	0	0	NA	NA	NA	59	46	247	248	364	123	221	251	22	5	17	0.089	0.02	0.047
.	19.01.16-03.05.32-1-305463	38	1	1	1	0	1	0	0	0	0	0	NA	NA	NA	10	9	239	237	346	0	0	0	0	0	1	0	0	0.003
.	19.01.16-03.05.35-1-305464	177	20	20	9	0	7	606	18	18	0	0	NA	NA	NA	47	55	254	252	362	129	222	255	45	12	16	0.177	0.048	0.044
.	19.01.16-03.05.35-1-305465	89	3	3	1	0	1	584	2	2	0	0	NA	NA	NA	32	34	248	246	353	126	216	242	0	5	4	0	0.02	0.011
.	19.01.16-03.05.37-1-305466	205	16	16	6	0	2	611	14	14	0	0	NA	NA	NA	56	61	251	251	372	127	227	257	43	17	13	0.171	0.068	0.035
.	19.01.16-03.05.39-1-305482	169	17	17	4	0	4	589	12	12	0	0	NA	NA	NA	61	41	250	247	357	128	217	244	41	3	13	0.164	0.012	0.036
.	19.01.16-03.05.41-1-305483	36	1	1	1	0	1	0	0	0	0	0	NA	NA	NA	10	9	237	240	345	0	0	0	3	0	0	0.013	0	0
.	19.01.16-03.05.42-1-305484	155	22	22	5	0	3	610	20	20	0	0	NA	NA	NA	46	62	253	256	366	129	228	253	31	24	17	0.123	0.094	0.046
.	19.01.16-03.05.44-1-305485	90	6	6	3	0	3	581	4	4	0	0	NA	NA	NA	19	27	246	243	351	125	214	242	6	9	0	0.024	0.037	0
.	19.01.16-03.05.46-1-305486	170	27	27	6	0	6	598	25	25	0	0	NA	NA	NA	52	52	259	248	358	133	220	245	36	16	41	0.139	0.065	0.115
.	19.01.16-03.05.49-1-305487	90	3	3	1	0	1	580	2	2	0	0	NA	NA	NA	27	25	241	249	348	121	219	240	3	0	5	0.012	0	0.014
.	19.01.16-03.05.53-1-305488	35	1	1	0	0	0	444	0	0	0	0	NA	NA	NA	15	20	239	242	352	97	161	186	0	5	0	0	0.021	0
.	19.01.16-03.05.59-1-305493	35	1	1	0	0	0	0	0	0	0	0	NA	NA	NA	12	9	238	237	347	0	0	0	0	0	0	0	0	0
.	19.01.16-03.06.00-1-305494	65	3	3	0	0	0	571	1	1	0	0	NA	NA	NA	32	24	242	245	350	120	214	237	6	0	4	0.025	0	0.011
.	19.01.16-03.06.01-1-305495	29	1	1	0	0	0	0	0	0	0	0	NA	NA	NA	9	9	238	242	342	0	0	0	0	3	0	0	0.012	0
.	19.01.16-03.06.03-1-305496	100	6	6	1	0	0	589	4	4	0	0	NA	NA	NA	25	40	247	243	363	123	218	248	0	8	3	0	0.033	0.008
.	19.01.16-03.06.03-1-305497	61	4	4	0	0	0	578	3	3	0	0	NA	NA	NA	24	26	244	244	351	121	217	240	4	0	14	0.016	0	0.04
.	19.01.16-03.06.05-1-305498	32	1	1	0	0	0	0	0	0	0	0	NA	NA	NA	9	9	239	239	344	0	0	0	0	0	0	0	0	0
.	19.01.16-03.06.05-1-305499	59	2	2	1	0	1	50	1	1	0	0	NA	NA	NA	11	17	238	245	347	11	21	18	0	0	3	0	0	0.009
.	19.01.16-03.06.05-1-305500	31	1	1	1	0	1	0	0	0	0	0	NA	NA	NA	8	9	240	238	344	0	0	0	0	0	0	0	0	0
.	19.01.16-03.06.09-1-305505	156	10	10	1	0	1	600	9	9	0	0	NA	NA	NA	43	47	249	249	362	128	220	252	15	3	9	0.06	0.012	0.025
.	19.01.16-03.06.09-1-305506	97	5	5	0	0	0	579	2	2	0	0	NA	NA	NA	24	31	248	243	353	122	215	242	1	8	4	0.004	0.033	0.011
.	19.01.16-03.06.12-1-305510	247	22	22	7	0	5	627	19	19	0	0	NA	NA	NA	81	76	259	256	374	136	228	263	48	24	25	0.185	0.094	0.067
.	19.01.16-03.06.13-1-305512	60	2	2	0	0	0	249	1	1	0	0	NA	NA	NA	11	19	242	244	346	54	99	96	3	0	2	0.012	0	0.006
.	19.01.16-03.06.19-1-305518	236	11	11	3	0	3	626	10	10	0	0	NA	NA	NA	84	84	258	268	371	130	240	256	21	3	9	0.081	0.011	0.024
.	19.01.16-03.06.20-1-305519	149	9	9	2	0	2	589	6	6	0	0	NA	NA	NA	49	39	244	247	361	122	217	250	12	6	2	0.049	0.024	0.006
.	19.01.16-03.06.27-1-305526	152	21	21	3	0	2	605	17	17	0	0	NA	NA	NA	48	63	261	255	360	134	222	249	46	12	17	0.176	0.047	0.047
.	19.01.16-03.06.29-1-305531	67	6	6	0	0	0	579	3	3	0	0	NA	NA	NA	28	31	244	244	356	119	215	245	11	3	4	0.045	0.012	0.011
.	19.01.16-03.06.31-1-305532	33	1	1	0	0	0	0	0	0	0	0	NA	NA	NA	14	11	240	239	345	0	0	0	0	0	4	0	0	0.012
.	19.01.16-03.06.34-1-305533	120	13	13	4	0	3	588	9	9	0	0	NA	NA	NA	35	33	246	247	353	123	221	244	8	9	15	0.033	0.036	0.042
.	19.01.16-03.06.34-1-305534	238	33	33	6	0	5	609	31	31	0	0	NA	NA	NA	59	59	252	250	370	129	221	259	94	15	14	0.373	0.06	0.038
.	19.01.16-03.06.35-1-305535	145	15	15	3	0	3	590	14	14	0	0	NA	NA	NA	61	41	249	248	357	126	218	246	5	19	23	0.02	0.077	0.064
.	19.01.16-03.06.42-1-305551	415	50	50	16	0	13	664	43	43	0	0	NA	NA	NA	115	115	277	271	380	153	242	269	79	34	54	0.285	0.125	0.142
.	19.01.16-03.06.43-1-305552	239	35	35	12	0	6	621	32	32	0	0	NA	NA	NA	76	71	252	262	370	130	235	256	61	38	44	0.242	0.145	0.119
.	19.01.16-03.06.44-1-305553	36	1	1	0	0	0	0	0	0	0	0	NA	NA	NA	17	4	238	237	342	0	0	0	0	0	1	0	0	0.003
.	19.01.16-03.06.46-1-305554	151	15	15	6	0	5	612	12	12	0	0	NA	NA	NA	45	66	253	250	376	127	222	263	25	11	19	0.099	0.044	0.051
.	19.01.16-03.06.54-1-305555	154	8	8	4	0	1	594	7	7	0	0	NA	NA	NA	46	43	253	244	359	130	217	247	3	12	12	0.012	0.049	0.033
.	19.01.16-03.06.54-1-305556	151	20	20	5	0	4	594	16	16	0	0	NA	NA	NA	36	46	253	248	358	125	223	246	29	16	16	0.115	0.065	0.045
.	19.01.16-03.06.59-1-305564	90	3	3	0	0	0	575	2	2	0	0	NA	NA	NA	32	26	246	244	349	121	217	237	20	0	0	0.081	0	0
.	19.01.16-03.07.00-1-305565	90	3	3	1	0	1	587	2	2	0	0	NA	NA	NA	34	37	245	249	356	121	222	244	5	0	4	0.02	0	0.011
.	19.01.16-03.07.12-1-305577	124	8	8	2	0	1	578	7	7	0	0	NA	NA	NA	42	34	247	242	358	120	212	246	5	2	19	0.02	0.008	0.053
.	19.01.16-03.07.12-1-305578	31	1	1	1	0	1	0	0	0	0	0	NA	NA	NA	8	4	237	237	343	0	0	0	0	3	0	0	0.013	0
.	19.01.16-03.07.13-1-305580	120	6	6	2	0	2	607	4	4	0	0	NA	NA	NA	46	60	248	253	372	124	225	258	2	4	12	0.008	0.016	0.032
.	19.01.16-03.07.14-1-305582	88	6	6	1	0	1	576	5	5	0	0	NA	NA	NA	26	26	246	244	349	123	213	240	12	5	9	0.049	0.02	0.026
.	19.01.16-03.07.14-1-305583	34	1	1	0	0	0	0	0	0	0	0	NA	NA	NA	9	16	241	239	349	0	0	0	0	0	0	0	0	0
.	19.01.16-03.07.17-1-305587	294	22	22	6	0	4	629	21	21	0	0	NA	NA	NA	78	73	261	264	361	138	237	254	56	26	9	0.215	0.098	0.025
.	19.01.16-03.07.22-1-305589	308	27	27	4	0	4	629	22	22	0	0	NA	NA	NA	84	86	256	260	383	132	224	273	65	17	22	0.254	0.065	0.057
.	19.01.16-03.07.25-1-305594	35	1	1	1	0	1	0	0	0	0	0	NA	NA	NA	12	10	238	239	346	0	0	0	3	0	0	0.013	0	0
.	19.01.16-03.07.28-1-305643	98	8	8	5	0	3	579	6	6	0	0	NA	NA	NA	36	32	244	246	355	120	216	243	0	17	10	0	0.069	0.028
.	19.01.16-03.07.28-1-305644	148	34	34	7	0	5	610	30	30	0	0	NA	NA	NA	43	63	255	251	370	130	224	256	74	8	18	0.29	0.032	0.049
.	19.01.16-03.07.29-1-305645	94	5	5	1	0	1	578	4	4	0	0	NA	NA	NA	32	27	243	243	354	120	213	245	4	14	1	0.016	0.058	0.003
.	19.01.16-03.07.29-1-305646	34	1	1	1	0	1	0	0	0	0	0	NA	NA	NA	11	8	239	236	346	0	0	0	0	0	1	0	0	0.003
.	19.01.16-03.07.30-1-305648	30	1	1	0	0	0	0	0	0	0	0	NA	NA	NA	3	7	237	237	346	0	0	0	2	0	0	0.008	0	0
.	19.01.16-03.07.32-1-305698	89	5	5	1	0	1	586	3	3	0	0	NA	NA	NA	26	30	242	243	358	121	217	248	0	0	18	0	0	0.05
.	19.01.16-03.07.32-1-305699	262	15	15	2	0	2	631	13	13	0	0	NA	NA	NA	84	82	264	253	378	139	226	266	9	6	23	0.034	0.024	0.061
.	19.01.16-03.07.43-1-305819	62	3	3	2	0	2	579	2	2	0	0	NA	NA	NA	24	30	246	244	353	123	213	243	2	3	0	0.008	0.012	0
.	19.01.16-03.07.47-1-305845	177	10	10	3	0	2	595	7	7	0	0	NA	NA	NA	63	61	251	251	372	126	220	249	37	6	6	0.147	0.024	0.016
.	19.01.16-03.07.47-1-305846	86	4	4	1	0	0	575	2	2	0	0	NA	NA	NA	47	33	245	245	356	121	216	238	0	6	12	0	0.024	0.034
.	19.01.16-03.07.49-1-305851	88	4	4	3	0	3	573	3	3	0	0	NA	NA	NA	30	25	246	243	349	121	214	238	8	0	3	0.033	0	0.009
.	19.01.16-03.07.53-1-305866	34	1	1	0	0	0	0	0	0	0	0	NA	NA	NA	9	4	238	237	342	0	0	0	3	0	0	0.013	0	0
.	19.01.16-03.07.55-1-305876	60	2	2	1	0	1	582	1	1	0	0	NA	NA	NA	19	28	244	244	353	119	217	246	1	0	2	0.004	0	0.006
.	19.01.16-03.07.55-1-305877	60	2	2	0	0	0	447	1	1	0	0	NA	NA	NA	18	21	242	242	350	88	168	191	0	3	0	0	0.012	0
.	19.01.16-03.07.57-1-305878	62	4	4	0	0	0	582	2	2	0	0	NA	NA	NA	17	26	239	244	356	119	216	247	4	7	0	0.017	0.029	0
.	19.01.16-03.08.01-1-305879	61	2	2	0	0	0	205	1	1	0	0	NA	NA	NA	14	8	239	240	342	37	84	84	0	0	5	0	0	0.015
.	19.01.16-03.08.02-1-305880	145	8	8	1	0	0	591	6	6	0	0	NA	NA	NA	44	45	243	254	361	122	221	248	8	3	9	0.033	0.012	0.025
.	19.01.16-03.08.06-1-305882	33	1	1	0	0	0	0	0	0	0	0	NA	NA	NA	15	6	239	238	342	0	0	0	0	0	1	0	0	0.003
.	19.01.16-03.08.06-1-305884	150	17	17	3	0	3	599	14	14	0	0	NA	NA	NA	42	46	246	250	363	123	223	253	30	12	7	0.122	0.048	0.019
.	19.01.16-03.08.07-1-305885	61	2	2	1	0	1	254	1	1	0	0	NA	NA	NA	12	13	243	239	344	50	92	112	0	0	2	0	0	0.006
.	19.01.16-03.08.09-1-305888	33	1	1	0	0	0	0	0	0	0	0	NA	NA	NA	11	10	237	238	348	0	0	0	0	0	2	0	0	0.006
.	19.01.16-03.08.10-1-305890	290	57	57	12	0	10	649	53	53	0	0	NA	NA	NA	78	99	272	268	372	149	240	260	119	37	44	0.438	0.138	0.118
.	19.01.16-03.08.10-1-305892	32	1	1	0	0	0	0	0	0	0	0	NA	NA	NA	10	10	240	240	343	0	0	0	0	0	0	0	0	0
.	19.01.16-03.08.12-1-305894	61	3	3	1	0	1	568	2	2	0	0	NA	NA	NA	31	17	240	238	352	116	211	241	6	0	0	0.025	0	0
.	19.01.16-03.08.12-1-305895	153	11	11	2	0	2	595	10	10	0	0	NA	NA	NA	52	47	248	246	366	127	217	251	13	8	8	0.052	0.033	0.022
.	19.01.16-03.08.13-1-305897	120	11	11	3	0	3	586	9	9	0	0	NA	NA	NA	39	38	240	249	362	117	223	246	10	9	15	0.042	0.036	0.041
.	19.01.16-03.08.13-1-305898	206	14	14	6	0	5	611	13	13	0	0	NA	NA	NA	54	56	247	258	364	128	232	251	32	8	12	0.13	0.031	0.033
.	19.01.16-03.08.16-1-305902	59	4	4	0	0	0	582	2	2	0	0	NA	NA	NA	17	29	241	249	352	120	223	239	0	0	6	0	0	0.017
.	19.01.16-03.08.21-1-305904	208	24	24	7	0	4	615	21	21	0	0	NA	NA	NA	63	73	255	261	370	127	228	260	52	7	11	0.204	0.027	0.03
.	19.01.16-03.08.24-1-305908	187	21	21	5	0	4	595	17	17	0	0	NA	NA	NA	60	56	248	252	369	125	220	250	17	16	16	0.069	0.063	0.043
.	19.01.16-03.08.29-1-305919	115	10	10	2	0	2	598	7	7	0	0	NA	NA	NA	39	41	245	256	353	127	229	242	13	2	25	0.053	0.008	0.071
.	19.01.16-03.08.33-1-305920	124	5	5	0	0	0	596	4	4	0	0	NA	NA	NA	33	42	251	244	360	131	216	249	18	0	9	0.072	0	0.025
.	19.01.16-03.08.33-1-305921	32	1	1	1	0	1	0	0	0	0	0	NA	NA	NA	6	10	237	237	349	0	0	0	1	0	0	0.004	0	0
.	19.01.16-03.08.36-1-305922	239	34	34	8	0	7	602	31	31	0	0	NA	NA	NA	81	56	253	250	366	126	225	251	74	28	13	0.292	0.112	0.036
.	19.01.16-03.08.37-1-305923	88	11	11	3	0	2	580	9	9	0	0	NA	NA	NA	27	36	246	244	359	123	214	243	7	17	4	0.028	0.07	0.011
.	19.01.16-03.08.39-1-305939	121	5	5	1	0	1	584	3	3	0	0	NA	NA	NA	45	35	244	249	355	121	221	242	18	0	9	0.074	0	0.025
.	19.01.16-03.08.50-1-305941	196	20	20	5	0	5	608	18	18	0	0	NA	NA	NA	67	55	253	257	358	131	230	247	27	21	21	0.107	0.082	0.059
.	19.01.16-03.08.50-1-305942	62	3	3	1	0	1	243	2	2	0	0	NA	NA	NA	19	20	241	242	350	58	82	103	1	0	9	0.004	0	0.026
.	19.01.16-03.08.51-1-305943	34	1	1	0	0	0	0	0	0	0	0	NA	NA	NA	14	15	239	241	348	0	0	0	3	0	0	0.013	0	0
.	19.01.16-03.08.53-1-305944	34	1	1	0	0	0	0	0	0	0	0	NA	NA	NA	7	9	240	237	345	0	0	0	0	0	1	0	0	0.003
.	19.01.16-03.08.53-1-305945	149	10	10	3	0	2	598	8	8	0	0	NA	NA	NA	37	48	253	254	354	125	227	246	20	9	8	0.079	0.035	0.023
.	19.01.16-03.08.55-1-305949	119	4	4	0	0	0	580	3	3	0	0	NA	NA	NA	33	34	245	245	357	117	217	246	0	4	4	0	0.016	0.011
.	19.01.16-03.08.56-1-305950	178	30	30	8	0	4	596	25	25	0	0	NA	NA	NA	63	53	251	248	367	128	215	253	58	17	36	0.231	0.069	0.098
.	19.01.16-03.08.56-1-305951	207	12	12	3	0	2	617	11	11	0	0	NA	NA	NA	66	72	259	261	365	136	229	252	9	27	13	0.035	0.103	0.036
.	19.01.16-03.09.00-1-305956	118	9	9	0	0	0	584	6	6	0	0	NA	NA	NA	30	33	247	248	351	124	220	240	13	7	23	0.053	0.028	0.066
.	19.01.16-03.09.13-1-305969	31	1	1	0	0	0	0	0	0	0	0	NA	NA	NA	10	10	238	239	346	0	0	0	0	2	0	0	0.008	0
.	19.01.16-03.09.15-1-305971	114	10	10	4	0	4	598	9	9	0	0	NA	NA	NA	44	48	248	250	363	123	222	253	13	4	16	0.052	0.016	0.044
.	19.01.16-03.09.20-1-305974	210	15	15	5	0	4	611	13	13	0	0	NA	NA	NA	75	69	253	258	371	130	226	255	15	12	13	0.059	0.047	0.035
.	19.01.16-03.09.20-1-305975	32	1	1	0	0	0	0	0	0	0	0	NA	NA	NA	5	8	238	239	344	0	0	0	0	0	0	0	0	0
.	19.01.16-03.09.26-1-305977	152	9	9	1	0	1	602	7	7	0	0	NA	NA	NA	40	52	255	253	357	132	222	248	20	7	1	0.078	0.028	0.003
.	19.01.16-03.09.27-1-305981	34	1	1	1	0	1	0	0	0	0	0	NA	NA	NA	10	7	238	237	345	0	0	0	0	0	0	0	0	0
.	19.01.16-03.09.29-1-307859	33	1	1	0	0	0	0	0	0	0	0	NA	NA	NA	7	5	238	237	343	0	0	0	0	0	1	0	0	0.003
.	19.01.16-03.09.29-1-307860	175	37	37	10	0	9	598	34	34	0	0	NA	NA	NA	49	48	249	250	362	127	222	249	58	23	18	0.233	0.092	0.05
.	19.01.16-03.09.29-1-307861	133	9	9	3	0	3	590	6	6	0	0	NA	NA	NA	27	36	244	244	361	120	218	252	6	27	18	0.025	0.111	0.05
.	19.01.16-03.09.30-1-307862	206	34	34	14	0	11	600	27	27	0	0	NA	NA	NA	61	54	252	246	369	129	215	256	63	18	44	0.25	0.073	0.119
.	19.01.16-03.09.31-1-307863	125	6	6	2	0	2	579	4	4	0	0	NA	NA	NA	44	38	248	247	356	123	213	243	8	7	2	0.032	0.028	0.006
.	19.01.16-03.09.39-1-307976	180	8	8	2	0	1	607	6	6	0	0	NA	NA	NA	57	58	250	252	369	128	222	257	11	0	15	0.044	0	0.041
.	19.01.16-03.09.48-1-307989	93	3	3	0	0	0	586	2	2	0	0	NA	NA	NA	38	33	243	248	355	121	221	244	2	2	1	0.008	0.008	0.003
.	19.01.16-03.09.49-1-307990	386	74	74	19	0	12	653	66	66	0	0	NA	NA	NA	100	105	265	272	381	140	245	268	159	34	45	0.6	0.125	0.118
.	19.01.16-03.09.50-1-307991	175	8	8	3	0	3	606	7	7	0	0	NA	NA	NA	57	56	251	250	368	125	222	259	15	6	7	0.06	0.024	0.019
.	19.01.16-03.09.50-1-307992	114	7	7	1	0	1	583	6	6	0	0	NA	NA	NA	38	34	243	247	357	122	215	246	2	3	17	0.008	0.012	0.048
.	19.01.16-03.09.51-1-307993	154	11	11	2	0	0	599	9	9	0	0	NA	NA	NA	46	48	248	252	361	126	224	249	20	12	10	0.081	0.048	0.028
.	19.01.16-03.09.56-1-307997	155	10	10	4	0	3	609	7	7	0	0	NA	NA	NA	44	58	256	250	365	133	222	254	21	13	8	0.082	0.052	0.022
.	19.01.16-03.10.01-1-307999	33	1	1	0	0	0	0	0	0	0	0	NA	NA	NA	9	9	239	239	344	0	0	0	0	0	1	0	0	0.003
.	19.01.16-03.10.03-1-308004	148	17	17	3	0	1	593	13	13	0	0	NA	NA	NA	54	50	255	242	366	128	213	252	18	15	20	0.071	0.062	0.055
.	19.01.16-03.10.09-1-308009	202	24	24	5	0	3	598	22	22	0	0	NA	NA	NA	58	45	250	251	357	125	224	249	63	12	16	0.252	0.048	0.045
.	19.01.16-03.10.09-1-308011	268	26	26	5	0	3	621	24	24	0	0	NA	NA	NA	65	71	256	256	372	133	228	260	49	24	17	0.191	0.094	0.046
.	19.01.16-03.10.12-1-308014	94	8	8	0	0	0	585	7	7	0	0	NA	NA	NA	24	38	245	251	355	124	222	239	6	0	17	0.024	0	0.048
.	19.01.16-03.10.15-1-308017	92	5	5	3	0	1	586	4	4	0	0	NA	NA	NA	28	35	248	247	353	122	221	243	2	7	12	0.008	0.028	0.034
.	19.01.16-03.10.16-1-308020	127	7	7	1	0	1	599	5	5	0	0	NA	NA	NA	44	47	247	252	361	124	225	250	18	0	3	0.073	0	0.008
.	19.01.16-03.10.17-1-308022	88	4	4	0	0	0	569	3	3	0	0	NA	NA	NA	27	18	242	241	348	116	212	241	3	4	6	0.012	0.017	0.017
.	19.01.16-03.10.26-1-308027	144	10	10	3	0	2	591	9	9	0	0	NA	NA	NA	52	48	253	252	356	125	223	243	11	21	3	0.043	0.083	0.008
.	19.01.16-03.10.30-1-308028	95	5	5	0	0	0	581	3	3	0	0	NA	NA	NA	32	30	245	246	352	118	218	245	0	14	0	0	0.057	0
.	19.01.16-03.10.31-1-308029	202	19	19	5	0	5	606	17	17	0	0	NA	NA	NA	60	57	258	250	362	133	219	254	58	13	8	0.225	0.052	0.022
.	19.01.16-03.10.32-1-308030	35	1	1	1	0	1	0	0	0	0	0	NA	NA	NA	15	10	239	238	346	0	0	0	0	0	0	0	0	0
.	19.01.16-03.10.33-1-308031	60	2	2	0	0	0	570	1	1	0	0	NA	NA	NA	35	18	241	243	347	119	215	236	4	0	1	0.017	0	0.003
.	19.01.16-03.10.35-1-308032	120	7	7	1	0	1	592	5	5	0	0	NA	NA	NA	47	45	250	243	365	125	218	249	11	4	2	0.044	0.016	0.005
.	19.01.16-03.10.49-1-308048	66	7	7	4	0	3	570	6	6	0	0	NA	NA	NA	37	25	246	246	346	121	214	235	3	8	9	0.012	0.033	0.026
.	19.01.16-03.10.49-1-308049	62	3	3	0	0	0	578	1	1	0	0	NA	NA	NA	21	26	243	241	355	120	215	243	1	0	3	0.004	0	0.008
.	19.01.16-03.10.51-1-308050	327	33	33	12	0	8	638	28	28	0	0	NA	NA	NA	92	91	266	258	380	140	233	265	32	7	61	0.12	0.027	0.161
.	19.01.16-03.10.51-1-308051	419	33	33	8	0	4	664	30	30	0	0	NA	NA	NA	123	110	269	269	385	146	241	277	76	23	27	0.283	0.086	0.07
.	19.01.16-03.10.51-1-308052	60	2	2	0	0	0	51	1	1	0	0	NA	NA	NA	17	12	239	239	347	10	21	20	0	3	1	0	0.013	0.003
.	19.01.16-03.10.53-1-308053	236	43	43	12	0	8	621	41	41	0	0	NA	NA	NA	73	73	266	250	370	141	225	255	74	22	54	0.278	0.088	0.146
.	19.01.16-03.11.00-1-308062	205	15	15	4	0	3	601	9	9	0	0	NA	NA	NA	60	53	253	246	367	129	219	253	19	5	15	0.075	0.02	0.041
.	19.01.16-03.11.06-1-308064	158	6	6	3	0	3	595	5	5	0	0	NA	NA	NA	66	42	251	245	359	125	221	249	5	0	8	0.02	0	0.022
.	19.01.16-03.11.06-1-308065	122	9	9	6	0	5	587	8	8	0	0	NA	NA	NA	40	36	245	249	355	121	219	247	19	5	9	0.078	0.02	0.025
.	19.01.16-03.11.11-1-308074	382	29	29	10	0	5	666	26	26	0	0	NA	NA	NA	107	117	269	273	388	146	245	275	69	25	19	0.257	0.092	0.049
.	19.01.16-03.11.21-1-308083	119	9	9	5	0	5	575	8	8	0	0	NA	NA	NA	35	24	241	241	355	116	215	244	12	10	4	0.05	0.041	0.011
.	19.01.16-03.11.24-1-308086	178	7	7	1	0	1	613	6	6	0	0	NA	NA	NA	55	64	253	255	369	131	226	256	5	7	4	0.02	0.027	0.011
.	19.01.16-03.11.27-1-308088	62	2	2	0	0	0	574	1	1	0	0	NA	NA	NA	30	24	243	241	353	120	213	241	0	3	1	0	0.012	0.003
.	19.01.16-03.11.28-1-308089	236	38	38	17	0	13	626	34	34	0	0	NA	NA	NA	75	70	257	253	373	134	227	265	77	28	37	0.3	0.111	0.099
.	19.01.16-03.11.37-1-308105	208	11	11	3	0	3	616	10	10	0	0	NA	NA	NA	63	64	250	258	369	126	234	256	12	19	7	0.048	0.074	0.019
.	19.01.16-03.11.38-1-308106	120	8	8	3	0	3	589	6	6	0	0	NA	NA	NA	36	44	244	249	364	121	215	253	17	11	7	0.07	0.044	0.019
.	19.01.16-03.11.38-1-308107	113	10	10	0	0	0	598	9	9	0	0	NA	NA	NA	28	40	249	252	352	127	228	243	15	19	7	0.06	0.075	0.02
.	19.01.16-03.11.40-1-308108	35	1	1	0	0	0	0	0	0	0	0	NA	NA	NA	9	8	239	236	346	0	0	0	0	0	0	0	0	0
.	19.01.16-03.11.41-1-308109	60	2	2	0	0	0	47	1	1	0	0	NA	NA	NA	17	12	239	238	348	14	13	20	2	0	0	0.008	0	0
.	19.01.16-03.11.42-1-308110	62	3	3	1	0	1	401	2	2	0	0	NA	NA	NA	26	10	236	240	347	82	158	161	3	4	0	0.013	0.017	0
.	19.01.16-03.11.46-1-308111	293	41	41	9	0	9	647	36	36	0	0	NA	NA	NA	71	93	258	261	387	134	236	277	67	34	49	0.26	0.13	0.127
.	19.01.16-03.11.52-1-308112	86	5	5	1	0	1	567	4	4	0	0	NA	NA	NA	23	16	241	240	348	118	211	238	0	0	19	0	0	0.055
.	19.01.16-03.11.52-1-308113	60	2	2	0	0	0	201	1	1	0	0	NA	NA	NA	16	12	240	239	346	40	79	82	0	4	0	0	0.017	0
.	19.01.16-03.11.54-1-308114	68	3	3	2	0	2	349	2	2	0	0	NA	NA	NA	19	14	240	240	347	72	132	145	0	4	0	0	0.017	0
.	19.01.16-03.11.57-1-308118	63	2	2	0	0	0	444	1	1	0	0	NA	NA	NA	13	23	245	244	347	93	162	189	0	2	1	0	0.008	0.003
.	19.01.16-03.12.01-1-308119	36	1	1	0	0	0	0	0	0	0	0	NA	NA	NA	11	7	238	237	345	0	0	0	0	1	0	0	0.004	0
.	19.01.16-03.12.01-1-308120	57	2	2	2	0	2	0	1	1	0	0	NA	NA	NA	20	14	236	241	350	0	0	0	0	4	0	0	0.017	0
.	19.01.16-03.12.02-1-308121	117	9	9	3	0	3	583	7	7	0	0	NA	NA	NA	29	33	248	246	352	122	218	243	8	10	10	0.032	0.041	0.028
.	19.01.16-03.12.03-1-308122	146	14	14	5	0	2	597	13	13	0	0	NA	NA	NA	50	45	248	251	359	123	223	251	29	25	12	0.117	0.1	0.033
.	19.01.16-03.12.05-1-308123	90	6	6	2	0	2	579	5	5	0	0	NA	NA	NA	25	25	242	245	351	121	219	239	10	3	2	0.041	0.012	0.006
.	19.01.16-03.12.06-1-308125	172	11	11	1	0	1	589	9	9	0	0	NA	NA	NA	38	41	248	248	358	124	218	247	12	8	6	0.048	0.032	0.017
.	19.01.16-03.12.08-1-308128	62	2	2	0	0	0	572	1	1	0	0	NA	NA	NA	23	26	248	243	348	119	217	236	6	0	0	0.024	0	0
.	19.01.16-03.12.09-1-308130	86	4	4	0	0	0	562	3	3	0	0	NA	NA	NA	27	10	240	238	345	118	209	235	3	0	12	0.012	0	0.035
.	19.01.16-03.12.17-1-308140	58	2	2	0	0	0	297	1	1	0	0	NA	NA	NA	23	17	241	242	347	61	112	124	0	3	0	0	0.012	0
.	19.01.16-03.12.20-1-308141	175	32	32	7	0	7	597	30	30	0	0	NA	NA	NA	44	50	252	252	359	124	224	249	54	21	23	0.214	0.083	0.064
.	19.01.16-03.12.20-1-308142	264	28	28	8	0	5	622	24	24	0	0	NA	NA	NA	55	67	259	254	367	134	229	259	67	8	21	0.259	0.031	0.057
.	19.01.16-03.12.21-1-308144	266	21	21	4	0	2	615	19	19	0	0	NA	NA	NA	78	69	255	257	370	132	226	257	34	22	12	0.133	0.086	0.032
.	19.01.16-03.12.23-1-308146	169	13	13	2	0	2	608	11	11	0	0	NA	NA	NA	47	60	253	261	359	131	231	246	10	19	10	0.04	0.073	0.028
.	19.01.16-03.12.26-1-308149	58	2	2	2	0	2	252	0	0	0	0	NA	NA	NA	23	20	242	240	351	50	98	104	0	3	0	0	0.012	0
.	19.01.16-03.12.26-1-308150	386	35	35	8	0	8	664	32	32	0	0	NA	NA	NA	105	113	264	278	384	140	251	273	69	22	14	0.261	0.079	0.036
.	19.01.16-03.12.29-1-308151	204	16	16	8	0	4	610	12	12	0	0	NA	NA	NA	67	58	264	246	361	139	220	251	30	15	9	0.114	0.061	0.025
.	19.01.16-03.12.34-1-308153	34	1	1	0	0	0	0	0	0	0	0	NA	NA	NA	4	14	241	239	347	0	0	0	0	0	2	0	0	0.006
.	19.01.16-03.12.38-1-308169	344	32	32	9	0	6	642	27	27	0	0	NA	NA	NA	105	95	265	261	382	138	232	272	99	19	35	0.374	0.073	0.092
.	19.01.16-03.12.38-1-308170	34	1	1	0	0	0	0	0	0	0	0	NA	NA	NA	12	11	238	238	348	0	0	0	0	0	1	0	0	0.003
.	19.01.16-03.12.40-1-308171	257	41	41	11	0	8	624	36	36	0	0	NA	NA	NA	76	76	253	257	379	132	229	263	104	20	34	0.411	0.078	0.09
.	19.01.16-03.12.47-1-308172	129	6	6	1	0	1	588	5	5	0	0	NA	NA	NA	48	45	250	249	359	125	218	245	6	1	4	0.024	0.004	0.011
.	19.01.16-03.12.53-1-308173	142	5	5	3	0	2	602	4	4	0	0	NA	NA	NA	44	49	251	256	355	126	229	247	9	2	4	0.036	0.008	0.011
.	19.01.16-03.12.57-1-308177	120	7	7	0	0	0	599	6	6	0	0	NA	NA	NA	30	45	252	245	361	132	215	252	6	8	8	0.024	0.033	0.022
.	19.01.16-03.12.59-1-308178	66	3	3	1	0	1	569	2	2	0	0	NA	NA	NA	33	26	245	245	349	121	213	235	1	11	0	0.004	0.045	0
.	19.01.16-03.13.00-1-308183	59	2	2	0	0	0	152	0	0	0	0	NA	NA	NA	17	10	239	238	346	30	65	57	0	0	1	0	0	0.003
.	19.01.16-03.13.04-1-308184	119	8	8	2	0	2	586	7	7	0	0	NA	NA	NA	45	40	248	247	358	123	218	245	7	0	13	0.028	0	0.036
.	19.01.16-03.13.07-1-308187	152	10	10	1	0	1	586	8	8	0	0	NA	NA	NA	59	32	245	248	352	120	220	246	19	5	12	0.078	0.02	0.034
.	19.01.16-03.13.09-1-308193	34	1	1	0	0	0	0	0	0	0	0	NA	NA	NA	7	8	238	239	344	0	0	0	0	0	0	0	0	0
.	19.01.16-03.13.11-1-308196	64	6	6	2	0	1	591	5	5	0	0	NA	NA	NA	16	37	251	248	351	125	222	244	13	6	1	0.052	0.024	0.003
.	19.01.16-03.13.12-1-308198	87	3	3	1	0	1	593	2	2	0	0	NA	NA	NA	29	42	245	249	361	122	221	250	1	0	3	0.004	0	0.008
.	19.01.16-03.13.15-1-308202	355	30	30	8	0	6	638	26	26	0	0	NA	NA	NA	108	92	263	261	381	135	233	270	71	21	12	0.27	0.08	0.031
.	19.01.16-03.13.16-1-308204	86	8	8	3	0	2	567	7	7	0	0	NA	NA	NA	25	19	240	244	348	116	212	239	5	5	23	0.021	0.02	0.066
.	19.01.16-03.13.21-1-308206	117	19	19	2	0	0	594	18	18	0	0	NA	NA	NA	40	46	249	248	362	124	221	249	30	8	30	0.12	0.032	0.083
[truncated: 1 more rows]
