# Supplementary material for: Modelling targeted rabies vaccination strategies for a domestic dog population with heterogeneous roaming patterns
Source: PLoS Negl Trop Dis. 2019 Jul 8;13(7):e0007582. doi: 10.1371/journal.pntd.0007582 (PMC6638970; doi:10.1371/journal.pntd.0007582)
Supplement: S1 Zip file folder — The files contain a summary for each simulation for its respective scenario. The files are named first with the population structure (FP, ED, RD, SD) and then the specific vaccination strategy used for that scenario. (ZIP) [file pntd.0007582.s002.zip › Supp_Files/FP_E0.5_R0.9_S0.9_all_measuresReport.txt]

scenario	iteration	duration	tot_deaths	rabid_dogs	moved	mov_DK	movInfect	n_vacc	n_cull	detDogs_cull	contDogs_cull	reactCull	preemptVaccCov_dogLevel	reactVaccCov_dogLevel	mean_Rt	non_rabid_dead	born	nb_in_exp_cat	nb_in_roam_cat	nb_stayhome	nb_exp_vacc	nb_roam_vacc	nb_stayhome_vacc	nb_contacting_explorer	nb_contacting_roamer	nb_contacting_stayhome	contact_per_explorer	contact_per_roamer	contact_per_stayhome
.	19.01.16-02.00.44-1-130273	65	6	6	3	0	2	642	4	4	0	0	NA	NA	NA	20	20	239	241	353	116	215	311	8	6	2	0.033	0.025	0.006
.	19.01.16-02.00.44-1-130274	32	1	1	0	0	0	0	0	0	0	0	NA	NA	NA	5	8	238	238	345	0	0	0	0	0	1	0	0	0.003
.	19.01.16-02.00.44-1-130275	182	13	13	2	0	2	676	12	12	0	0	NA	NA	NA	44	52	253	252	360	130	227	319	25	0	29	0.099	0	0.081
.	19.01.16-02.00.44-1-130276	59	2	2	0	0	0	649	1	1	0	0	NA	NA	NA	22	27	243	244	353	120	213	316	2	2	0	0.008	0.008	0
.	19.01.16-02.00.44-1-130277	117	5	5	2	0	2	649	3	3	0	0	NA	NA	NA	45	31	244	249	351	121	218	310	2	12	5	0.008	0.048	0.014
.	19.01.16-02.00.44-1-130278	33	1	1	0	0	0	0	0	0	0	0	NA	NA	NA	5	6	238	236	345	0	0	0	0	5	0	0	0.021	0
.	19.01.16-02.00.44-1-130279	87	3	3	1	0	1	648	1	1	0	0	NA	NA	NA	40	27	243	245	352	119	218	311	0	2	2	0	0.008	0.006
.	19.01.16-02.00.44-1-130280	64	2	2	0	0	0	351	1	1	0	0	NA	NA	NA	14	25	240	243	355	63	111	177	0	1	2	0	0.004	0.006
.	19.01.16-02.00.47-1-130281	157	11	11	1	0	1	677	9	9	0	0	NA	NA	NA	51	58	251	253	367	124	225	328	18	12	1	0.072	0.047	0.003
.	19.01.16-02.00.47-1-130282	113	5	5	1	0	1	659	4	4	0	0	NA	NA	NA	40	46	254	247	358	128	218	313	0	17	9	0	0.069	0.025
.	19.01.16-02.00.56-1-130306	91	3	3	0	0	0	663	2	2	0	0	NA	NA	NA	37	41	241	249	364	119	223	321	5	1	2	0.021	0.004	0.005
.	19.01.16-02.00.59-1-130310	149	10	10	2	0	2	664	9	9	0	0	NA	NA	NA	46	50	254	249	360	127	220	317	15	8	6	0.059	0.032	0.017
.	19.01.16-02.01.00-1-130312	63	2	2	0	0	0	302	0	0	0	0	NA	NA	NA	16	16	244	241	344	54	111	137	3	0	2	0.012	0	0.006
.	19.01.16-02.01.02-1-130348	233	17	17	6	0	4	678	14	14	0	0	NA	NA	NA	47	58	254	251	366	131	225	322	44	15	2	0.173	0.06	0.005
.	19.01.16-02.01.03-1-130349	146	24	24	13	0	11	663	22	22	0	0	NA	NA	NA	43	45	248	251	359	126	217	320	52	14	27	0.21	0.056	0.075
.	19.01.16-02.01.06-1-130372	131	7	7	1	0	1	678	6	6	0	0	NA	NA	NA	42	58	249	252	370	125	225	328	22	0	6	0.088	0	0.016
.	19.01.16-02.01.11-1-130395	63	2	2	1	0	1	650	1	1	0	0	NA	NA	NA	21	33	248	247	351	125	218	307	2	2	0	0.008	0.008	0
.	19.01.16-02.01.12-1-130396	86	10	10	3	0	2	658	8	8	0	0	NA	NA	NA	19	30	245	245	353	122	221	315	9	3	3	0.037	0.012	0.008
.	19.01.16-02.01.17-1-130400	209	27	27	4	0	2	689	25	25	0	0	NA	NA	NA	60	70	254	254	375	129	225	335	65	12	25	0.256	0.047	0.067
.	19.01.16-02.01.17-1-130401	63	4	4	0	0	0	647	2	2	0	0	NA	NA	NA	19	32	245	238	362	120	210	317	0	2	6	0	0.008	0.017
.	19.01.16-02.01.26-1-130402	201	45	45	11	0	8	681	43	43	0	0	NA	NA	NA	67	69	257	259	366	131	225	325	78	42	28	0.304	0.162	0.077
.	19.01.16-02.01.26-1-130403	64	3	3	0	0	0	641	2	2	0	0	NA	NA	NA	26	24	244	241	352	120	214	307	5	12	3	0.02	0.05	0.009
.	19.01.16-02.01.30-1-130404	37	1	1	0	0	0	0	0	0	0	0	NA	NA	NA	6	8	237	238	346	0	0	0	0	4	0	0	0.017	0
.	19.01.16-02.01.33-1-130405	150	25	25	8	0	7	665	23	23	0	0	NA	NA	NA	53	44	249	249	359	127	221	317	54	30	12	0.217	0.12	0.033
.	19.01.16-02.01.33-1-130406	30	1	1	0	0	0	0	0	0	0	0	NA	NA	NA	8	9	238	239	345	0	0	0	2	0	0	0.008	0	0
.	19.01.16-02.01.40-1-130407	61	2	2	0	0	0	651	1	1	0	0	NA	NA	NA	24	27	241	239	360	118	214	319	0	3	2	0	0.013	0.006
.	19.01.16-02.01.40-1-130408	170	20	20	5	0	3	670	16	16	0	0	NA	NA	NA	49	50	251	248	364	129	216	325	27	32	9	0.108	0.129	0.025
.	19.01.16-02.01.42-1-130409	88	3	3	1	0	1	635	2	2	0	0	NA	NA	NA	29	18	240	241	350	118	210	307	3	6	0	0.012	0.025	0
.	19.01.16-02.01.47-1-130411	90	8	8	3	0	3	649	7	7	0	0	NA	NA	NA	38	30	245	242	356	123	210	316	6	4	18	0.024	0.017	0.051
.	19.01.16-02.01.51-1-130429	64	3	3	0	0	0	650	2	2	0	0	NA	NA	NA	18	27	239	243	358	118	214	318	5	0	4	0.021	0	0.011
.	19.01.16-02.01.54-1-130433	143	7	7	1	0	1	649	6	6	0	0	NA	NA	NA	47	29	249	244	349	127	214	308	5	2	5	0.02	0.008	0.014
.	19.01.16-02.02.04-1-130441	61	3	3	0	0	0	646	1	1	0	0	NA	NA	NA	20	24	244	243	350	120	216	310	4	0	1	0.016	0	0.003
.	19.01.16-02.02.06-1-130442	177	7	7	3	0	3	668	4	4	0	0	NA	NA	NA	64	52	248	247	370	126	212	330	17	5	2	0.069	0.02	0.005
.	19.01.16-02.02.09-1-130447	37	1	1	0	0	0	0	0	0	0	0	NA	NA	NA	9	11	240	239	345	0	0	0	0	0	0	0	0	0
.	19.01.16-02.02.12-1-130449	123	7	7	2	0	2	654	3	3	0	0	NA	NA	NA	43	38	243	249	359	118	220	316	10	10	4	0.041	0.04	0.011
.	19.01.16-02.02.13-1-130450	92	7	7	0	0	0	656	5	5	0	0	NA	NA	NA	39	36	244	252	353	121	220	315	16	8	5	0.066	0.032	0.014
.	19.01.16-02.02.14-1-130451	288	21	21	6	0	6	699	19	19	0	0	NA	NA	NA	95	82	264	257	374	140	228	331	43	1	21	0.163	0.004	0.056
.	19.01.16-02.02.19-1-130459	95	11	11	3	0	3	661	10	10	0	0	NA	NA	NA	23	38	249	247	355	126	221	314	23	4	10	0.092	0.016	0.028
.	19.01.16-02.02.29-1-130464	85	5	5	3	0	2	641	4	4	0	0	NA	NA	NA	30	15	240	245	343	122	217	302	3	4	8	0.012	0.016	0.023
.	19.01.16-02.02.31-1-130465	180	8	8	1	0	1	666	7	7	0	0	NA	NA	NA	59	51	250	255	359	126	225	315	15	11	7	0.06	0.043	0.019
.	19.01.16-02.02.31-1-130466	88	4	4	3	0	3	648	3	3	0	0	NA	NA	NA	45	34	247	245	355	120	218	310	5	3	8	0.02	0.012	0.023
.	19.01.16-02.02.32-1-130467	146	6	6	2	0	2	661	5	5	0	0	NA	NA	NA	45	41	244	253	357	119	224	318	6	2	8	0.025	0.008	0.022
.	19.01.16-02.02.34-1-130468	185	11	11	5	0	4	672	9	9	0	0	NA	NA	NA	53	51	253	249	362	131	221	320	55	4	10	0.217	0.016	0.028
.	19.01.16-02.02.43-1-130473	235	22	22	7	0	4	679	21	21	0	0	NA	NA	NA	61	64	261	251	365	137	222	320	54	13	25	0.207	0.052	0.068
.	19.01.16-02.02.47-1-130474	213	21	21	3	0	3	672	20	20	0	0	NA	NA	NA	71	47	251	251	358	127	226	319	37	25	14	0.147	0.1	0.039
.	19.01.16-02.02.48-1-130475	119	5	5	3	0	3	659	4	4	0	0	NA	NA	NA	34	39	245	250	357	123	221	315	4	10	9	0.016	0.04	0.025
.	19.01.16-02.02.50-1-130477	259	42	42	11	0	8	696	39	39	0	0	NA	NA	NA	84	81	256	264	374	132	236	328	117	36	14	0.457	0.136	0.037
.	19.01.16-02.02.50-1-130478	29	1	1	0	0	0	0	0	0	0	0	NA	NA	NA	5	11	237	241	346	0	0	0	0	2	0	0	0.008	0
.	19.01.16-02.02.50-1-130479	92	5	5	0	0	0	646	3	3	0	0	NA	NA	NA	33	27	243	250	347	123	220	303	4	4	5	0.016	0.016	0.014
.	19.01.16-02.02.52-1-130496	33	1	1	0	0	0	0	0	0	0	0	NA	NA	NA	5	11	238	240	346	0	0	0	0	2	0	0	0.008	0
.	19.01.16-02.02.54-1-130500	115	6	6	0	0	0	663	4	4	0	0	NA	NA	NA	14	33	247	244	355	126	218	319	13	2	1	0.053	0.008	0.003
.	19.01.16-02.02.55-1-130503	150	18	18	5	0	3	661	16	16	0	0	NA	NA	NA	47	44	249	252	356	123	221	317	25	22	13	0.1	0.087	0.037
.	19.01.16-02.03.01-1-130510	185	16	16	4	0	4	677	13	13	0	0	NA	NA	NA	49	58	249	254	368	126	225	326	27	17	4	0.108	0.067	0.011
.	19.01.16-02.03.07-1-130513	202	15	15	3	0	2	685	13	13	0	0	NA	NA	NA	73	64	256	257	364	134	230	321	39	23	4	0.152	0.089	0.011
.	19.01.16-02.03.08-1-130515	149	17	17	6	0	5	667	14	14	0	0	NA	NA	NA	43	46	250	244	365	128	214	325	37	13	6	0.148	0.053	0.016
.	19.01.16-02.03.14-1-130517	60	4	4	2	0	0	644	3	3	0	0	NA	NA	NA	27	27	247	242	351	122	212	310	6	0	15	0.024	0	0.043
.	19.01.16-02.03.23-1-130521	33	1	1	0	0	0	0	0	0	0	0	NA	NA	NA	14	8	236	237	348	0	0	0	0	0	0	0	0	0
.	19.01.16-02.03.25-1-130523	178	7	7	2	0	0	681	6	6	0	0	NA	NA	NA	52	63	256	247	373	128	219	334	19	10	3	0.074	0.04	0.008
.	19.01.16-02.03.26-1-130524	117	8	8	1	0	0	651	6	6	0	0	NA	NA	NA	43	37	242	250	358	119	217	315	11	9	8	0.045	0.036	0.022
.	19.01.16-02.03.28-1-130525	118	11	11	2	0	2	669	9	9	0	0	NA	NA	NA	40	43	247	249	360	125	222	322	22	0	9	0.089	0	0.025
.	19.01.16-02.03.29-1-130526	64	2	2	0	0	0	651	1	1	0	0	NA	NA	NA	22	31	246	245	353	121	217	313	1	3	0	0.004	0.012	0
.	19.01.16-02.03.31-1-130527	34	1	1	0	0	0	0	0	0	0	0	NA	NA	NA	11	12	240	241	344	0	0	0	0	0	0	0	0	0
.	19.01.16-02.03.33-1-130528	241	27	27	7	0	6	691	24	24	0	0	NA	NA	NA	70	78	258	259	374	133	231	327	51	30	22	0.198	0.116	0.059
.	19.01.16-02.03.37-1-130529	122	14	14	2	0	0	652	12	12	0	0	NA	NA	NA	24	30	247	243	353	123	215	314	35	8	1	0.142	0.033	0.003
.	19.01.16-02.03.38-1-130530	62	2	2	1	0	1	303	1	1	0	0	NA	NA	NA	16	18	243	241	347	55	100	148	0	0	9	0	0	0.026
.	19.01.16-02.03.44-1-130531	37	1	1	0	0	0	0	0	0	0	0	NA	NA	NA	9	9	240	239	343	0	0	0	0	0	2	0	0	0.006
.	19.01.16-02.03.46-1-130532	89	5	5	1	0	0	645	4	4	0	0	NA	NA	NA	30	28	242	245	354	117	218	310	5	9	4	0.021	0.037	0.011
.	19.01.16-02.03.50-1-130534	69	7	7	1	0	1	647	6	6	0	0	NA	NA	NA	32	21	240	244	350	118	218	311	10	2	7	0.042	0.008	0.02
.	19.01.16-02.03.50-1-130535	63	3	3	1	0	1	650	2	2	0	0	NA	NA	NA	19	29	240	246	356	120	216	314	0	2	5	0	0.008	0.014
.	19.01.16-02.03.53-1-130554	120	9	9	2	0	1	670	6	6	0	0	NA	NA	NA	26	46	245	248	366	124	222	324	18	7	23	0.073	0.028	0.063
.	19.01.16-02.03.54-1-130556	34	1	1	0	0	0	0	0	0	0	0	NA	NA	NA	11	6	237	237	345	0	0	0	3	0	0	0.013	0	0
.	19.01.16-02.03.55-1-130557	63	9	9	2	0	1	642	8	8	0	0	NA	NA	NA	18	21	246	242	346	124	212	306	1	7	15	0.004	0.029	0.043
.	19.01.16-02.03.57-1-130561	120	11	11	1	0	1	660	9	9	0	0	NA	NA	NA	37	43	245	248	363	123	220	317	24	2	4	0.098	0.008	0.011
.	19.01.16-02.04.04-1-130566	60	2	2	0	0	0	0	1	1	0	0	NA	NA	NA	14	15	240	237	351	0	0	0	6	0	2	0.025	0	0.006
.	19.01.16-02.04.05-1-130567	31	1	1	0	0	0	0	0	0	0	0	NA	NA	NA	14	10	238	240	345	0	0	0	0	2	0	0	0.008	0
.	19.01.16-02.04.06-1-130569	65	2	2	1	0	1	198	1	1	0	0	NA	NA	NA	17	19	241	244	347	40	65	93	0	5	0	0	0.02	0
.	19.01.16-02.04.08-1-130572	124	10	10	4	0	3	665	9	9	0	0	NA	NA	NA	35	39	245	249	358	123	222	320	9	13	6	0.037	0.052	0.017
.	19.01.16-02.04.08-1-130574	91	7	7	1	0	1	645	6	6	0	0	NA	NA	NA	24	28	244	245	352	120	215	310	1	3	9	0.004	0.012	0.026
.	19.01.16-02.04.11-1-130575	67	2	2	1	0	1	643	1	1	0	0	NA	NA	NA	24	26	244	244	351	121	214	308	0	9	3	0	0.037	0.009
.	19.01.16-02.04.16-1-130580	152	15	15	6	0	6	662	13	13	0	0	NA	NA	NA	53	46	247	247	365	122	220	320	35	10	16	0.142	0.04	0.044
.	19.01.16-02.04.16-1-130581	120	10	10	2	0	2	651	9	9	0	0	NA	NA	NA	38	35	250	246	352	126	216	309	23	6	11	0.092	0.024	0.031
.	19.01.16-02.04.18-1-130582	92	8	8	3	0	3	642	7	7	0	0	NA	NA	NA	31	24	241	244	352	120	211	311	0	20	10	0	0.082	0.028
.	19.01.16-02.04.22-1-130587	93	4	4	1	0	1	644	3	3	0	0	NA	NA	NA	18	23	247	240	349	124	209	311	0	0	10	0	0	0.029
.	19.01.16-02.04.23-1-130588	180	32	32	7	0	5	665	26	26	0	0	NA	NA	NA	65	54	255	248	364	130	214	321	68	47	11	0.267	0.19	0.03
.	19.01.16-02.04.29-1-130593	63	4	4	1	0	1	649	3	3	0	0	NA	NA	NA	26	31	244	240	360	121	209	319	11	7	0	0.045	0.029	0
.	19.01.16-02.04.30-1-130594	88	3	3	0	0	0	651	2	2	0	0	NA	NA	NA	34	29	244	242	356	122	214	315	1	5	2	0.004	0.021	0.006
.	19.01.16-02.04.37-1-130595	63	2	2	0	0	0	298	1	1	0	0	NA	NA	NA	23	13	238	240	348	59	95	144	0	0	1	0	0	0.003
.	19.01.16-02.04.39-1-130597	266	24	24	5	0	2	706	21	21	0	0	NA	NA	NA	58	77	254	263	373	131	239	336	82	25	11	0.323	0.095	0.029
.	19.01.16-02.04.40-1-130598	32	1	1	0	0	0	0	0	0	0	0	NA	NA	NA	5	7	238	238	344	0	0	0	0	0	0	0	0	0
.	19.01.16-02.04.44-1-130599	62	3	3	0	0	0	641	2	2	0	0	NA	NA	NA	25	19	243	241	348	120	213	308	0	0	13	0	0	0.037
.	19.01.16-02.04.45-1-130600	57	3	3	1	0	1	640	2	2	0	0	NA	NA	NA	18	19	246	240	346	119	212	309	11	0	0	0.045	0	0
.	19.01.16-02.04.46-1-130601	62	4	4	1	0	1	656	2	2	0	0	NA	NA	NA	12	28	246	242	353	122	217	317	4	9	3	0.016	0.037	0.008
.	19.01.16-02.04.47-1-130602	37	1	1	1	0	1	0	0	0	0	0	NA	NA	NA	15	14	242	239	346	0	0	0	0	1	0	0	0.004	0
.	19.01.16-02.04.49-1-130603	148	10	10	2	0	2	658	8	8	0	0	NA	NA	NA	44	41	253	243	358	126	215	317	19	2	6	0.075	0.008	0.017
.	19.01.16-02.04.49-1-130604	113	8	8	2	0	2	648	7	7	0	0	NA	NA	NA	40	31	240	248	356	118	214	316	11	11	0	0.046	0.044	0
.	19.01.16-02.04.50-1-130607	261	19	19	6	0	5	698	16	16	0	0	NA	NA	NA	88	75	263	260	365	138	235	325	57	8	17	0.217	0.031	0.047
.	19.01.16-02.05.00-1-130632	68	2	2	2	0	1	656	1	1	0	0	NA	NA	NA	19	35	251	244	353	125	217	314	0	0	3	0	0	0.008
.	19.01.16-02.05.00-1-130633	98	9	9	3	0	3	661	8	8	0	0	NA	NA	NA	34	38	246	247	358	127	218	316	3	11	11	0.012	0.045	0.031
.	19.01.16-02.05.02-1-130635	142	11	11	2	0	1	646	9	9	0	0	NA	NA	NA	40	23	245	241	350	122	213	311	13	8	7	0.053	0.033	0.02
.	19.01.16-02.05.10-1-130640	184	29	29	8	0	6	692	25	25	0	0	NA	NA	NA	56	67	252	251	377	128	223	341	92	13	20	0.365	0.052	0.053
.	19.01.16-02.05.10-1-130641	58	3	3	0	0	0	152	1	1	0	0	NA	NA	NA	20	20	239	244	350	25	57	70	3	0	6	0.013	0	0.017
.	19.01.16-02.05.15-1-130645	127	7	7	2	0	2	654	3	3	0	0	NA	NA	NA	36	39	244	251	357	119	220	315	9	8	5	0.037	0.032	0.014
.	19.01.16-02.05.18-1-130646	59	2	2	1	0	1	653	1	1	0	0	NA	NA	NA	22	29	243	245	354	121	218	314	4	0	1	0.016	0	0.003
.	19.01.16-02.05.19-1-130647	180	11	11	5	0	4	678	8	8	0	0	NA	NA	NA	57	54	257	249	361	134	222	322	22	20	0	0.086	0.08	0
.	19.01.16-02.05.22-1-130648	68	3	3	0	0	0	640	2	2	0	0	NA	NA	NA	25	21	240	243	351	118	216	306	7	0	0	0.029	0	0
.	19.01.16-02.05.24-1-130649	87	8	8	3	0	3	664	7	7	0	0	NA	NA	NA	27	49	249	253	360	126	224	314	6	4	11	0.024	0.016	0.031
.	19.01.16-02.05.30-1-130651	129	4	4	0	0	0	649	2	2	0	0	NA	NA	NA	47	37	248	247	355	124	220	305	2	0	10	0.008	0	0.028
.	19.01.16-02.05.31-1-130652	120	9	9	2	0	2	655	7	7	0	0	NA	NA	NA	32	33	245	248	353	123	217	315	4	12	5	0.016	0.048	0.014
.	19.01.16-02.05.33-1-130653	92	6	6	1	0	1	653	5	5	0	0	NA	NA	NA	29	35	246	247	355	121	220	312	10	2	7	0.041	0.008	0.02
.	19.01.16-02.05.39-1-130654	92	10	10	3	0	2	646	8	8	0	0	NA	NA	NA	36	29	244	243	355	120	212	314	6	16	3	0.025	0.066	0.008
.	19.01.16-02.05.39-1-130655	125	8	8	2	0	2	660	5	5	0	0	NA	NA	NA	28	35	247	245	356	125	220	315	5	2	16	0.02	0.008	0.045
.	19.01.16-02.05.46-1-130656	97	6	6	0	0	0	641	4	4	0	0	NA	NA	NA	27	23	241	242	353	115	212	314	1	1	3	0.004	0.004	0.008
.	19.01.16-02.05.46-1-130657	113	6	6	0	0	0	652	5	5	0	0	NA	NA	NA	38	37	248	244	358	122	216	314	5	15	14	0.02	0.061	0.039
.	19.01.16-02.05.49-1-130658	144	6	6	3	0	3	654	4	4	0	0	NA	NA	NA	45	44	253	253	351	130	219	305	6	21	4	0.024	0.083	0.011
.	19.01.16-02.05.52-1-130676	33	1	1	1	0	1	0	0	0	0	0	NA	NA	NA	6	3	236	237	343	0	0	0	0	2	0	0	0.008	0
.	19.01.16-02.05.52-1-130679	90	7	7	3	0	3	651	5	5	0	0	NA	NA	NA	30	30	241	248	354	117	220	314	8	13	3	0.033	0.052	0.008
.	19.01.16-02.05.54-1-130682	151	29	29	9	0	9	655	27	27	0	0	NA	NA	NA	35	33	249	243	354	126	214	315	65	28	24	0.261	0.115	0.068
.	19.01.16-02.05.56-1-130685	119	8	8	3	0	2	653	6	6	0	0	NA	NA	NA	40	30	249	247	347	123	218	312	0	20	5	0	0.081	0.014
.	19.01.16-02.05.59-1-130690	87	5	5	2	0	1	639	4	4	0	0	NA	NA	NA	27	20	242	241	350	120	212	307	0	0	17	0	0	0.049
.	19.01.16-02.06.02-1-130692	34	1	1	1	0	1	0	0	0	0	0	NA	NA	NA	12	7	239	238	343	0	0	0	0	0	1	0	0	0.003
.	19.01.16-02.06.04-1-130693	153	10	10	8	0	7	669	9	9	0	0	NA	NA	NA	43	47	252	251	357	128	222	319	23	11	2	0.091	0.044	0.006
.	19.01.16-02.06.04-1-130694	115	5	5	2	0	1	664	4	4	0	0	NA	NA	NA	45	48	250	251	360	123	222	319	23	0	0	0.092	0	0
.	19.01.16-02.06.08-1-130697	55	2	2	0	0	0	0	1	1	0	0	NA	NA	NA	11	18	239	241	351	0	0	0	0	2	2	0	0.008	0.006
.	19.01.16-02.06.08-1-130699	337	38	38	11	0	7	738	31	31	0	0	NA	NA	NA	105	119	269	266	397	144	239	355	104	39	12	0.387	0.147	0.03
.	19.01.16-02.06.11-1-130701	96	7	7	1	0	1	645	6	6	0	0	NA	NA	NA	41	27	244	244	352	121	217	307	2	8	11	0.008	0.033	0.031
.	19.01.16-02.06.13-1-130702	119	16	16	4	0	4	664	15	15	0	0	NA	NA	NA	39	42	247	252	356	123	224	317	16	12	23	0.065	0.048	0.065
.	19.01.16-02.06.16-1-130706	87	3	3	0	0	0	641	2	2	0	0	NA	NA	NA	22	24	241	245	351	119	213	309	0	8	3	0	0.033	0.009
.	19.01.16-02.06.17-1-130707	63	4	4	1	0	1	651	3	3	0	0	NA	NA	NA	18	27	246	243	351	123	217	311	6	3	2	0.024	0.012	0.006
.	19.01.16-02.06.28-1-130712	123	10	10	2	0	2	667	9	9	0	0	NA	NA	NA	40	49	247	250	365	126	222	319	24	0	13	0.097	0	0.036
.	19.01.16-02.06.42-1-130719	63	2	2	1	0	1	504	1	1	0	0	NA	NA	NA	19	20	240	241	352	91	163	250	5	2	0	0.021	0.008	0
.	19.01.16-02.06.45-1-130721	123	8	8	2	0	2	654	6	6	0	0	NA	NA	NA	27	38	245	246	360	120	220	314	2	3	12	0.008	0.012	0.033
.	19.01.16-02.06.46-1-130722	189	10	10	6	0	4	686	7	7	0	0	NA	NA	NA	56	63	248	263	365	128	235	323	26	12	5	0.105	0.046	0.014
.	19.01.16-02.06.46-1-130723	89	5	5	1	0	0	653	4	4	0	0	NA	NA	NA	33	36	244	248	357	120	218	315	6	5	4	0.025	0.02	0.011
.	19.01.16-02.06.56-1-130745	58	2	2	0	0	0	255	1	1	0	0	NA	NA	NA	13	25	248	242	348	40	90	125	2	0	0	0.008	0	0
.	19.01.16-02.06.56-1-130747	61	3	3	0	0	0	650	2	2	0	0	NA	NA	NA	24	27	242	246	352	120	219	311	0	0	7	0	0	0.02
.	19.01.16-02.06.59-1-130751	61	3	3	1	0	1	343	2	2	0	0	NA	NA	NA	12	17	245	239	346	76	104	163	3	0	5	0.012	0	0.014
.	19.01.16-02.06.59-1-130752	95	5	5	0	0	0	646	4	4	0	0	NA	NA	NA	35	26	246	244	349	125	213	308	4	2	9	0.016	0.008	0.026
.	19.01.16-02.07.05-1-130755	171	13	13	3	0	3	666	11	11	0	0	NA	NA	NA	42	42	251	249	355	127	223	316	29	7	4	0.116	0.028	0.011
.	19.01.16-02.07.06-1-130757	99	9	9	2	0	2	648	8	8	0	0	NA	NA	NA	24	27	248	240	352	124	211	313	8	19	3	0.032	0.079	0.009
.	19.01.16-02.07.06-1-130758	142	14	14	5	0	4	666	12	12	0	0	NA	NA	NA	43	42	246	254	355	124	224	318	22	5	13	0.089	0.02	0.037
.	19.01.16-02.07.11-1-130763	60	2	2	0	0	0	640	1	1	0	0	NA	NA	NA	21	16	240	240	349	120	212	308	2	0	2	0.008	0	0.006
.	19.01.16-02.07.11-1-130764	90	4	4	1	0	1	662	3	3	0	0	NA	NA	NA	25	33	244	245	357	122	218	322	9	3	4	0.037	0.012	0.011
.	19.01.16-02.07.12-1-130765	94	7	7	2	0	2	646	6	6	0	0	NA	NA	NA	28	25	244	242	352	120	214	312	5	14	4	0.02	0.058	0.011
.	19.01.16-02.07.16-1-130769	235	16	16	6	0	2	689	13	13	0	0	NA	NA	NA	74	69	257	257	368	134	233	322	41	18	9	0.16	0.07	0.024
.	19.01.16-02.07.19-1-130770	59	2	2	0	0	0	450	1	1	0	0	NA	NA	NA	20	17	240	240	350	87	153	210	1	0	0	0.004	0	0
.	19.01.16-02.07.24-1-130771	192	16	16	5	0	4	676	13	13	0	0	NA	NA	NA	53	53	253	252	361	132	225	319	73	7	6	0.289	0.028	0.017
.	19.01.16-02.07.29-1-130772	32	1	1	0	0	0	0	0	0	0	0	NA	NA	NA	10	7	237	239	344	0	0	0	0	0	2	0	0	0.006
.	19.01.16-02.07.31-1-130773	293	56	56	20	0	11	692	51	51	0	0	NA	NA	NA	84	78	267	259	365	142	229	321	140	39	34	0.524	0.151	0.093
.	19.01.16-02.07.31-1-130774	147	18	18	5	0	5	670	17	17	0	0	NA	NA	NA	42	54	249	256	362	125	226	319	29	16	22	0.116	0.062	0.061
.	19.01.16-02.07.33-1-130775	58	3	3	1	0	1	50	2	2	0	0	NA	NA	NA	15	14	244	238	345	11	17	22	1	0	5	0.004	0	0.014
.	19.01.16-02.07.33-1-130776	62	3	3	3	0	2	646	2	2	0	0	NA	NA	NA	26	25	243	244	351	118	217	311	11	0	0	0.045	0	0
.	19.01.16-02.07.34-1-130777	209	19	19	3	0	3	676	18	18	0	0	NA	NA	NA	60	52	247	249	369	124	221	331	27	23	8	0.109	0.092	0.022
.	19.01.16-02.07.37-1-130778	179	22	22	9	0	6	679	21	21	0	0	NA	NA	NA	61	61	250	254	370	125	223	331	41	22	13	0.164	0.087	0.035
.	19.01.16-02.07.41-1-130779	94	5	5	1	0	1	644	4	4	0	0	NA	NA	NA	26	25	242	244	352	119	215	310	9	0	5	0.037	0	0.014
.	19.01.16-02.07.49-1-130780	92	6	6	2	0	2	651	5	5	0	0	NA	NA	NA	26	21	242	241	351	119	215	317	2	18	2	0.008	0.075	0.006
.	19.01.16-02.08.03-1-130809	112	8	8	0	0	0	649	7	7	0	0	NA	NA	NA	38	30	243	243	357	118	213	318	2	10	4	0.008	0.041	0.011
.	19.01.16-02.08.04-1-130810	34	1	1	0	0	0	0	0	0	0	0	NA	NA	NA	6	13	240	240	346	0	0	0	0	0	4	0	0	0.012
.	19.01.16-02.08.07-1-130813	60	3	3	1	0	1	646	2	2	0	0	NA	NA	NA	23	24	244	240	353	118	215	313	4	1	0	0.016	0.004	0
.	19.01.16-02.08.10-1-130816	114	12	12	4	0	3	664	11	11	0	0	NA	NA	NA	34	45	253	247	358	129	218	317	7	10	15	0.028	0.04	0.042
.	19.01.16-02.08.12-1-130817	34	1	1	0	0	0	0	0	0	0	0	NA	NA	NA	11	16	241	240	348	0	0	0	0	0	0	0	0	0
.	19.01.16-02.08.12-1-130818	236	42	42	16	0	14	678	40	40	0	0	NA	NA	NA	66	62	258	253	364	132	222	324	92	54	27	0.357	0.213	0.074
.	19.01.16-02.08.14-1-130822	90	8	8	3	0	2	653	7	7	0	0	NA	NA	NA	29	32	247	242	356	125	213	315	24	2	2	0.097	0.008	0.006
.	19.01.16-02.08.16-1-130823	203	10	10	1	0	0	662	8	8	0	0	NA	NA	NA	63	47	251	250	359	127	222	313	30	5	9	0.12	0.02	0.025
.	19.01.16-02.08.23-1-130825	94	5	5	2	0	1	647	4	4	0	0	NA	NA	NA	34	34	245	245	357	121	212	314	14	7	1	0.057	0.029	0.003
.	19.01.16-02.08.26-1-130830	91	4	4	1	0	0	641	3	3	0	0	NA	NA	NA	44	26	238	248	353	115	217	309	7	7	5	0.029	0.028	0.014
.	19.01.16-02.08.27-1-130831	95	6	6	1	0	1	655	5	5	0	0	NA	NA	NA	22	31	249	243	352	126	217	312	10	1	15	0.04	0.004	0.043
.	19.01.16-02.08.34-1-130836	94	8	8	2	0	2	642	7	7	0	0	NA	NA	NA	38	28	240	245	356	119	213	310	0	20	6	0	0.082	0.017
.	19.01.16-02.08.40-1-130837	121	19	19	3	0	3	668	16	16	0	0	NA	NA	NA	33	49	254	246	362	131	215	322	17	42	16	0.067	0.171	0.044
.	19.01.16-02.08.42-1-130838	62	2	2	1	0	1	644	1	1	0	0	NA	NA	NA	24	25	242	243	353	119	215	310	0	7	0	0	0.029	0
.	19.01.16-02.08.43-1-130839	121	5	5	1	0	1	650	4	4	0	0	NA	NA	NA	45	32	244	241	360	119	216	315	10	0	1	0.041	0	0.003
.	19.01.16-02.08.44-1-130840	146	14	14	5	0	4	663	12	12	0	0	NA	NA	NA	39	42	249	246	360	127	217	319	41	8	17	0.165	0.033	0.047
.	19.01.16-02.08.47-1-130841	60	2	2	0	0	0	656	1	1	0	0	NA	NA	NA	18	27	245	241	354	123	212	321	0	9	0	0	0.037	0
.	19.01.16-02.08.56-1-130865	89	6	6	0	0	0	650	5	5	0	0	NA	NA	NA	33	28	248	244	349	123	218	309	0	15	7	0	0.061	0.02
.	19.01.16-02.08.58-1-130867	34	1	1	0	0	0	0	0	0	0	0	NA	NA	NA	19	10	238	241	344	0	0	0	0	0	0	0	0	0
.	19.01.16-02.09.00-1-130870	95	5	5	1	0	1	645	3	3	0	0	NA	NA	NA	32	30	250	239	354	126	206	313	3	10	3	0.012	0.042	0.008
.	19.01.16-02.09.01-1-130871	35	1	1	0	0	0	0	0	0	0	0	NA	NA	NA	14	8	239	240	342	0	0	0	3	0	0	0.013	0	0
.	19.01.16-02.09.02-1-130873	84	5	5	0	0	0	649	4	4	0	0	NA	NA	NA	22	31	243	244	357	122	217	310	7	0	6	0.029	0	0.017
.	19.01.16-02.09.04-1-130874	90	4	4	1	0	0	655	3	3	0	0	NA	NA	NA	25	29	248	241	353	126	216	313	3	6	9	0.012	0.025	0.025
.	19.01.16-02.09.04-1-130875	143	10	10	2	0	2	660	7	7	0	0	NA	NA	NA	49	43	243	248	365	119	219	322	19	7	9	0.078	0.028	0.025
.	19.01.16-02.09.13-1-130880	36	1	1	0	0	0	0	0	0	0	0	NA	NA	NA	10	12	240	240	345	0	0	0	0	4	0	0	0.017	0
.	19.01.16-02.09.14-1-130881	67	2	2	3	0	2	651	1	1	0	0	NA	NA	NA	28	32	246	246	353	121	214	316	8	2	0	0.033	0.008	0
.	19.01.16-02.09.16-1-130886	84	4	4	2	0	1	652	3	3	0	0	NA	NA	NA	30	30	241	246	356	120	215	317	6	3	4	0.025	0.012	0.011
.	19.01.16-02.09.16-1-130887	91	4	4	3	0	1	650	3	3	0	0	NA	NA	NA	40	36	246	248	355	122	218	310	5	6	6	0.02	0.024	0.017
.	19.01.16-02.09.18-1-130888	37	1	1	0	0	0	0	0	0	0	0	NA	NA	NA	12	8	239	239	343	0	0	0	0	0	0	0	0	0
.	19.01.16-02.09.19-1-130889	200	16	16	5	0	3	683	14	14	0	0	NA	NA	NA	65	75	261	258	369	133	226	324	54	14	10	0.207	0.054	0.027
.	19.01.16-02.09.19-1-130890	127	13	13	4	0	3	652	10	10	0	0	NA	NA	NA	61	36	249	246	354	124	215	313	21	17	18	0.084	0.069	0.051
.	19.01.16-02.09.20-1-130891	64	4	4	3	0	3	651	3	3	0	0	NA	NA	NA	13	21	238	243	353	121	214	316	3	5	2	0.013	0.021	0.006
.	19.01.16-02.09.21-1-130892	155	10	10	4	0	3	654	9	9	0	0	NA	NA	NA	43	31	243	248	353	120	219	315	12	1	23	0.049	0.004	0.065
.	19.01.16-02.09.27-1-130893	60	2	2	2	0	2	656	1	1	0	0	NA	NA	NA	23	34	246	246	355	121	223	312	0	0	5	0	0	0.014
.	19.01.16-02.09.29-1-130894	268	23	23	8	0	5	697	21	21	0	0	NA	NA	NA	92	81	250	259	385	125	232	340	81	21	9	0.324	0.081	0.023
.	19.01.16-02.09.33-1-130895	90	6	6	0	0	0	646	4	4	0	0	NA	NA	NA	41	28	244	245	352	119	215	312	9	13	0	0.037	0.053	0
.	19.01.16-02.09.33-1-130896	90	7	7	0	0	0	648	6	6	0	0	NA	NA	NA	31	35	245	244	359	121	215	312	16	5	2	0.065	0.02	0.006
.	19.01.16-02.09.36-1-130897	94	5	5	1	0	1	652	4	4	0	0	NA	NA	NA	30	32	247	246	352	127	212	313	4	0	6	0.016	0	0.017
.	19.01.16-02.09.41-1-130899	186	17	17	7	0	6	681	15	15	0	0	NA	NA	NA	47	65	252	254	372	126	226	329	39	13	14	0.155	0.051	0.038
.	19.01.16-02.09.48-1-130900	118	19	19	6	0	4	656	18	18	0	0	NA	NA	NA	37	38	249	247	355	126	217	313	53	23	15	0.213	0.093	0.042
.	19.01.16-02.09.50-1-130901	91	6	6	1	0	1	656	5	5	0	0	NA	NA	NA	25	30	244	248	351	124	219	313	4	9	3	0.016	0.036	0.009
.	19.01.16-02.09.54-1-130921	155	24	24	7	0	6	669	22	22	0	0	NA	NA	NA	50	49	247	256	359	126	229	314	59	11	31	0.239	0.043	0.086
.	19.01.16-02.09.55-1-130924	117	20	20	6	0	3	667	19	19	0	0	NA	NA	NA	46	45	250	250	358	126	224	317	41	13	0	0.164	0.052	0
.	19.01.16-02.09.58-1-130928	179	21	21	6	0	4	672	15	15	0	0	NA	NA	NA	59	57	251	255	364	124	227	321	50	9	31	0.199	0.035	0.085
.	19.01.16-02.10.06-1-130936	152	37	37	11	0	7	654	33	33	0	0	NA	NA	NA	37	34	243	241	363	120	213	321	46	49	17	0.189	0.203	0.047
.	19.01.16-02.10.15-1-130944	93	5	5	1	0	1	643	4	4	0	0	NA	NA	NA	23	22	242	244	349	122	211	310	0	10	0	0	0.041	0
.	19.01.16-02.10.23-1-130945	95	10	10	2	0	1	658	8	8	0	0	NA	NA	NA	30	42	251	248	356	122	218	318	9	16	0	0.036	0.065	0
.	19.01.16-02.10.25-1-130950	118	22	22	6	0	6	652	20	20	0	0	NA	NA	NA	36	33	247	247	352	124	218	310	48	21	7	0.194	0.085	0.02
.	19.01.16-02.10.28-1-130951	61	5	5	1	0	1	647	3	3	0	0	NA	NA	NA	26	27	245	241	354	119	215	313	5	4	1	0.02	0.017	0.003
.	19.01.16-02.10.30-1-130952	36	1	1	1	0	1	0	0	0	0	0	NA	NA	NA	12	10	236	242	345	0	0	0	0	0	2	0	0	0.006
.	19.01.16-02.10.33-1-130962	61	2	2	0	0	0	645	1	1	0	0	NA	NA	NA	27	21	241	243	350	119	214	312	5	3	0	0.021	0.012	0
.	19.01.16-02.10.35-1-130963	32	1	1	0	0	0	0	0	0	0	0	NA	NA	NA	14	9	237	239	346	0	0	0	0	0	0	0	0	0
.	19.01.16-02.10.36-1-130968	146	5	5	2	0	2	676	4	4	0	0	NA	NA	NA	42	52	250	254	361	128	227	321	5	6	5	0.02	0.024	0.014
.	19.01.16-02.10.37-1-130969	33	1	1	0	0	0	0	0	0	0	0	NA	NA	NA	11	5	238	237	343	0	0	0	0	1	0	0	0.004	0
.	19.01.16-02.10.38-1-130970	264	17	17	4	0	3	696	14	14	0	0	NA	NA	NA	78	86	264	264	371	140	232	324	30	9	14	0.114	0.034	0.038
.	19.01.16-02.10.39-1-130971	36	1	1	0	0	0	0	0	0	0	0	NA	NA	NA	11	10	242	237	344	0	0	0	0	0	0	0	0	0
.	19.01.16-02.10.42-1-130972	120	15	15	6	0	5	647	14	14	0	0	NA	NA	NA	46	28	244	242	355	121	212	314	41	8	15	0.168	0.033	0.042
.	19.01.16-02.10.45-1-130973	209	11	11	6	0	3	688	9	9	0	0	NA	NA	NA	51	71	256	258	370	131	232	325	18	2	15	0.07	0.008	0.041
.	19.01.16-02.10.47-1-130974	33	1	1	0	0	0	0	0	0	0	0	NA	NA	NA	10	5	236	238	344	0	0	0	1	0	0	0.004	0	0
.	19.01.16-02.10.48-1-130975	32	1	1	0	0	0	0	0	0	0	0	NA	NA	NA	7	16	242	239	348	0	0	0	0	0	4	0	0	0.011
.	19.01.16-02.10.49-1-130976	63	2	2	0	0	0	200	1	1	0	0	NA	NA	NA	13	20	240	240	353	40	69	91	1	0	2	0.004	0	0.006
.	19.01.16-02.10.51-1-130994	60	3	3	2	0	2	644	2	2	0	0	NA	NA	NA	22	20	242	245	346	121	218	305	3	3	2	0.012	0.012	0.006
.	19.01.16-02.10.55-1-131000	60	4	4	1	0	1	642	2	2	0	0	NA	NA	NA	34	31	249	240	355	121	212	309	0	1	5	0	0.004	0.014
.	19.01.16-02.10.59-1-131006	67	3	3	0	0	0	641	2	2	0	0	NA	NA	NA	22	21	245	242	347	121	214	306	8	0	1	0.033	0	0.003
.	19.01.16-02.11.03-1-131008	33	1	1	1	0	1	0	0	0	0	0	NA	NA	NA	5	9	240	236	346	0	0	0	0	0	2	0	0	0.006
.	19.01.16-02.11.06-1-131010	116	13	13	1	0	1	648	10	10	0	0	NA	NA	NA	53	30	241	246	356	120	220	308	24	12	0	0.1	0.049	0
.	19.01.16-02.11.07-1-131012	299	64	64	20	0	13	702	60	60	0	0	NA	NA	NA	85	87	254	263	383	129	234	339	142	44	36	0.559	0.167	0.094
.	19.01.16-02.11.08-1-131014	62	3	3	1	0	1	647	2	2	0	0	NA	NA	NA	17	22	239	242	354	120	212	315	0	6	3	0	0.025	0.008
.	19.01.16-02.11.10-1-131016	151	9	9	2	0	2	666	8	8	0	0	NA	NA	NA	53	48	259	249	353	132	221	313	19	23	8	0.073	0.092	0.023
.	19.01.16-02.11.10-1-131017	181	9	9	3	0	2	667	8	8	0	0	NA	NA	NA	52	47	253	248	359	129	219	319	39	9	0	0.154	0.036	0
.	19.01.16-02.11.12-1-131018	145	11	11	4	0	4	663	9	9	0	0	NA	NA	NA	40	34	243	246	358	124	221	318	26	8	4	0.107	0.033	0.011
.	19.01.16-02.11.12-1-131019	57	2	2	1	0	1	203	1	1	0	0	NA	NA	NA	9	21	239	242	353	34	71	98	0	0	1	0	0	0.003
.	19.01.16-02.11.17-1-131023	149	12	12	3	0	3	664	10	10	0	0	NA	NA	NA	30	42	244	246	365	123	219	322	13	6	7	0.053	0.024	0.019
.	19.01.16-02.11.23-1-131024	206	32	32	11	0	7	686	28	28	0	0	NA	NA	NA	71	77	258	258	374	128	228	330	78	29	25	0.302	0.112	0.067
.	19.01.16-02.11.27-1-131025	204	21	21	7	0	6	685	17	17	0	0	NA	NA	NA	77	70	253	259	371	125	229	331	39	13	14	0.154	0.05	0.038
.	19.01.16-02.11.33-1-131026	147	12	12	6	0	3	660	10	10	0	0	NA	NA	NA	39	45	249	248	361	123	219	318	26	22	5	0.104	0.089	0.014
.	19.01.16-02.11.35-1-131027	60	2	2	1	0	1	101	1	1	0	0	NA	NA	NA	18	14	240	240	347	18	31	52	0	7	0	0	0.029	0
.	19.01.16-02.11.37-1-131028	272	29	29	9	0	7	683	23	23	0	0	NA	NA	NA	77	68	252	265	364	129	232	322	66	22	32	0.262	0.083	0.088
.	19.01.16-02.11.37-1-131029	93	5	5	1	0	1	649	3	3	0	0	NA	NA	NA	32	26	243	244	352	122	217	310	4	0	11	0.016	0	0.031
.	19.01.16-02.11.43-1-131030	92	12	12	4	0	4	651	10	10	0	0	NA	NA	NA	24	27	245	246	349	123	221	307	15	6	20	0.061	0.024	0.057
.	19.01.16-02.11.48-1-131032	141	6	6	2	0	2	674	5	5	0	0	NA	NA	NA	48	54	254	251	362	131	222	321	8	3	6	0.031	0.012	0.017
.	19.01.16-02.11.55-1-131055	150	7	7	2	0	2	666	5	5	0	0	NA	NA	NA	42	54	250	250	367	120	226	320	3	5	6	0.012	0.02	0.016
.	19.01.16-02.11.59-1-131059	123	12	12	4	0	3	657	11	11	0	0	NA	NA	NA	43	37	245	248	357	121	222	314	24	11	13	0.098	0.044	0.036
.	19.01.16-02.12.06-1-131063	89	3	3	1	0	0	651	2	2	0	0	NA	NA	NA	39	32	245	248	352	124	217	310	0	6	6	0	0.024	0.017
.	19.01.16-02.12.07-1-131066	169	8	8	3	0	2	678	7	7	0	0	NA	NA	NA	46	60	252	256	365	130	226	322	20	11	8	0.079	0.043	0.022
.	19.01.16-02.12.09-1-131069	156	40	40	13	0	8	661	38	38	0	0	NA	NA	NA	30	36	246	247	356	123	221	317	101	20	12	0.411	0.081	0.034
.	19.01.16-02.12.17-1-131073	31	1	1	0	0	0	0	0	0	0	0	NA	NA	NA	11	9	238	242	342	0	0	0	0	0	2	0	0	0.006
.	19.01.16-02.12.17-1-131074	88	4	4	2	0	2	655	3	3	0	0	NA	NA	NA	33	34	242	252	353	118	225	312	3	10	0	0.012	0.04	0
.	19.01.16-02.12.21-1-131075	65	2	2	1	0	1	641	1	1	0	0	NA	NA	NA	34	28	246	244	351	122	216	303	0	4	1	0	0.016	0.003
.	19.01.16-02.12.25-1-131080	63	2	2	0	0	0	647	1	1	0	0	NA	NA	NA	24	31	246	247	351	120	220	307	0	0	3	0	0	0.009
.	19.01.16-02.12.28-1-131081	88	5	5	1	0	1	643	4	4	0	0	NA	NA	NA	24	27	242	244	354	119	214	310	2	3	6	0.008	0.012	0.017
.	19.01.16-02.12.33-1-131086	32	1	1	0	0	0	0	0	0	0	0	NA	NA	NA	3	7	239	236	345	0	0	0	0	0	0	0	0	0
.	19.01.16-02.12.35-1-131091	156	22	22	5	0	4	671	18	18	0	0	NA	NA	NA	43	56	253	253	363	126	225	320	63	30	3	0.249	0.119	0.008
.	19.01.16-02.12.35-1-131092	119	9	9	3	0	3	653	8	8	0	0	NA	NA	NA	30	39	253	247	352	125	217	311	12	3	1	0.047	0.012	0.003
.	19.01.16-02.12.36-1-131093	266	20	20	2	0	1	696	17	17	0	0	NA	NA	NA	90	73	257	262	367	137	234	325	37	14	12	0.144	0.053	0.033
.	19.01.16-02.12.37-1-131094	88	4	4	2	0	1	641	3	3	0	0	NA	NA	NA	31	21	240	240	354	118	214	309	2	3	4	0.008	0.012	0.011
.	19.01.16-02.12.40-1-131095	62	3	3	1	0	0	641	2	2	0	0	NA	NA	NA	23	17	238	244	348	116	216	309	1	6	0	0.004	0.025	0
.	19.01.16-02.12.44-1-131096	150	10	10	4	0	1	678	8	8	0	0	NA	NA	NA	49	60	256	244	373	132	215	331	40	6	14	0.156	0.025	0.038
.	19.01.16-02.12.45-1-131097	36	1	1	0	0	0	0	0	0	0	0	NA	NA	NA	13	9	237	239	346	0	0	0	0	0	1	0	0	0.003
.	19.01.16-02.12.47-1-131098	229	36	36	8	0	5	692	34	34	0	0	NA	NA	NA	77	79	258	258	376	131	227	334	92	6	32	0.357	0.023	0.085
.	19.01.16-02.12.55-1-131120	38	1	1	1	0	1	0	0	0	0	0	NA	NA	NA	8	13	239	239	348	0	0	0	0	0	3	0	0	0.009
.	19.01.16-02.12.56-1-131122	64	2	2	1	0	1	644	1	1	0	0	NA	NA	NA	21	20	242	243	348	119	216	309	1	0	2	0.004	0	0.006
.	19.01.16-02.12.58-1-131125	150	11	11	4	0	4	652	9	9	0	0	NA	NA	NA	47	40	246	250	357	120	221	311	26	0	21	0.106	0	0.059
.	19.01.16-02.12.59-1-131127	178	40	40	15	0	12	673	38	38	0	0	NA	NA	NA	53	58	262	250	359	138	219	316	88	41	28	0.336	0.164	0.078
.	19.01.16-02.13.16-1-131138	180	22	22	6	0	6	669	20	20	0	0	NA	NA	NA	56	45	249	249	360	126	225	318	25	15	32	0.1	0.06	0.089
.	19.01.16-02.13.18-1-131139	64	2	2	0	0	0	205	1	1	0	0	NA	NA	NA	16	19	240	240	352	36	64	105	0	1	0	0	0.004	0
.	19.01.16-02.13.20-1-131140	57	2	2	1	0	1	296	1	1	0	0	NA	NA	NA	8	12	237	239	349	61	95	140	0	2	0	0	0.008	0
.	19.01.16-02.13.20-1-131141	126	6	6	1	0	1	647	3	3	0	0	NA	NA	NA	34	34	250	244	353	124	211	312	22	2	0	0.088	0.008	0
.	19.01.16-02.13.30-1-131143	115	6	6	3	0	3	669	5	5	0	0	NA	NA	NA	42	44	247	253	357	128	225	316	33	2	5	0.134	0.008	0.014
.	19.01.16-02.13.30-1-131144	61	5	5	1	0	1	639	2	2	0	0	NA	NA	NA	26	17	241	243	346	119	218	302	0	5	10	0	0.021	0.029
.	19.01.16-02.13.30-1-131145	97	10	10	1	0	1	662	9	9	0	0	NA	NA	NA	50	54	250	250	367	123	216	323	10	4	14	0.04	0.016	0.038
.	19.01.16-02.13.39-1-131146	271	29	29	5	0	3	702	24	24	0	0	NA	NA	NA	81	92	266	266	373	137	235	330	45	13	38	0.169	0.049	0.102
.	19.01.16-02.13.42-1-131147	35	1	1	0	0	0	0	0	0	0	0	NA	NA	NA	8	10	237	237	349	0	0	0	0	0	3	0	0	0.009
.	19.01.16-02.13.45-1-131148	96	10	10	2	0	1	653	9	9	0	0	NA	NA	NA	41	35	248	249	351	124	223	306	9	12	9	0.036	0.048	0.026
.	19.01.16-02.13.50-1-131165	146	13	13	4	0	4	670	11	11	0	0	NA	NA	NA	45	51	249	248	367	129	218	323	19	16	15	0.076	0.065	0.041
.	19.01.16-02.13.59-1-131175	117	9	9	1	0	1	650	7	7	0	0	NA	NA	NA	29	28	247	246	348	122	217	311	3	6	13	0.012	0.024	0.037
.	19.01.16-02.14.02-1-131178	245	48	48	12	0	10	682	44	44	0	0	NA	NA	NA	82	71	257	253	374	131	216	335	92	61	28	0.358	0.241	0.075
.	19.01.16-02.14.17-1-131187	155	10	10	4	0	2	645	9	9	0	0	NA	NA	NA	46	34	248	241	358	121	207	317	17	0	19	0.069	0	0.053
.	19.01.16-02.14.19-1-131188	93	8	8	1	0	0	638	6	6	0	0	NA	NA	NA	43	24	241	243	353	119	211	308	10	7	5	0.041	0.029	0.014
.	19.01.16-02.14.28-1-131193	181	10	10	4	0	2	674	9	9	0	0	NA	NA	NA	80	60	249	255	369	128	222	324	14	9	8	0.056	0.035	0.022
.	19.01.16-02.14.31-1-131194	206	8	8	0	0	0	673	7	7	0	0	NA	NA	NA	67	56	250	254	365	129	223	321	12	6	4	0.048	0.024	0.011
.	19.01.16-02.14.40-1-131200	32	1	1	0	0	0	0	0	0	0	0	NA	NA	NA	13	10	237	240	346	0	0	0	0	0	0	0	0	0
.	19.01.16-02.14.42-1-131201	95	11	11	0	0	0	647	8	8	0	0	NA	NA	NA	32	30	246	246	351	121	214	312	20	9	4	0.081	0.037	0.011
.	19.01.16-02.14.43-1-131202	123	9	9	0	0	0	657	7	7	0	0	NA	NA	NA	49	41	249	253	352	123	226	308	12	8	2	0.048	0.032	0.006
.	19.01.16-02.14.43-1-131203	59	2	2	1	0	1	638	1	1	0	0	NA	NA	NA	28	20	240	240	353	116	210	312	0	3	2	0	0.012	0.006
.	19.01.16-02.14.46-1-131204	66	4	4	0	0	0	633	3	3	0	0	NA	NA	NA	37	18	241	242	348	116	212	305	0	5	12	0	0.021	0.034
.	19.01.16-02.14.51-1-131223	156	13	13	7	0	7	662	12	12	0	0	NA	NA	NA	48	51	254	247	363	127	212	323	17	20	2	0.067	0.081	0.006
.	19.01.16-02.14.53-1-131225	120	5	5	4	0	2	654	4	4	0	0	NA	NA	NA	39	36	248	249	352	128	218	308	18	0	3	0.073	0	0.009
.	19.01.16-02.14.56-1-131229	120	16	16	2	0	2	658	14	14	0	0	NA	NA	NA	48	42	242	247	366	115	218	325	42	4	9	0.174	0.016	0.025
.	19.01.16-02.14.57-1-131231	65	3	3	2	0	2	653	2	2	0	0	NA	NA	NA	18	31	248	245	351	123	216	314	0	3	1	0	0.012	0.003
.	19.01.16-02.15.05-1-131236	118	10	10	1	0	1	658	8	8	0	0	NA	NA	NA	31	32	243	246	356	121	221	316	16	3	3	0.066	0.012	0.008
.	19.01.16-02.15.06-1-131238	150	21	21	5	0	5	659	17	17	0	0	NA	NA	NA	58	43	246	248	362	122	220	317	45	17	18	0.183	0.069	0.05
.	19.01.16-02.15.07-1-131240	91	5	5	0	0	0	654	4	4	0	0	NA	NA	NA	26	34	252	243	352	127	214	313	4	0	7	0.016	0	0.02
.	19.01.16-02.15.16-1-131246	33	1	1	0	0	0	0	0	0	0	0	NA	NA	NA	8	10	238	237	348	0	0	0	0	0	0	0	0	0
.	19.01.16-02.15.17-1-131247	152	10	10	1	0	1	683	8	8	0	0	NA	NA	NA	50	63	253	262	361	130	236	317	24	1	14	0.095	0.004	0.039
.	19.01.16-02.15.18-1-131248	124	7	7	4	0	2	647	6	6	0	0	NA	NA	NA	38	28	248	241	352	125	213	309	20	10	4	0.081	0.041	0.011
.	19.01.16-02.15.19-1-131249	99	3	3	0	0	0	645	1	1	0	0	NA	NA	NA	32	32	252	242	351	126	210	309	5	3	0	0.02	0.012	0
.	19.01.16-02.15.24-1-131250	124	20	20	3	0	2	669	17	17	0	0	NA	NA	NA	53	50	250	250	363	127	219	323	27	34	4	0.108	0.136	0.011
.	19.01.16-02.15.27-1-131251	264	17	17	2	0	1	704	15	15	0	0	NA	NA	NA	85	91	263	265	376	138	233	333	88	6	5	0.335	0.023	0.013
.	19.01.16-02.15.31-1-131253	120	6	6	1	0	1	657	5	5	0	0	NA	NA	NA	29	36	245	247	357	123	222	312	13	8	0	0.053	0.032	0
.	19.01.16-02.15.33-1-131254	65	2	2	0	0	0	640	1	1	0	0	NA	NA	NA	18	14	241	239	347	120	213	307	2	2	0	0.008	0.008	0
.	19.01.16-02.15.35-1-131255	115	7	7	0	0	0	658	5	5	0	0	NA	NA	NA	37	38	246	249	356	125	219	314	3	7	9	0.012	0.028	0.025
.	19.01.16-02.15.40-1-131256	35	1	1	1	0	1	0	0	0	0	0	NA	NA	NA	10	8	237	240	344	0	0	0	5	0	0	0.021	0	0
.	19.01.16-02.15.40-1-131257	123	6	6	1	0	1	655	5	5	0	0	NA	NA	NA	54	41	249	247	358	126	212	317	8	5	4	0.032	0.02	0.011
.	19.01.16-02.15.43-1-131258	34	1	1	0	0	0	0	0	0	0	0	NA	NA	NA	11	9	239	239	344	0	0	0	0	0	2	0	0	0.006
.	19.01.16-02.15.44-1-131259	95	6	6	2	0	2	646	5	5	0	0	NA	NA	NA	27	24	242	244	351	116	218	312	11	14	3	0.045	0.057	0.009
.	19.01.16-02.15.46-1-131260	119	8	8	1	0	1	648	6	6	0	0	NA	NA	NA	35	29	244	247	351	121	219	308	4	13	8	0.016	0.053	0.023
.	19.01.16-02.15.49-1-131261	118	4	4	1	0	0	658	3	3	0	0	NA	NA	NA	24	31	242	244	358	122	219	317	9	0	7	0.037	0	0.02
.	19.01.16-02.15.49-1-131263	119	12	12	4	0	4	649	10	10	0	0	NA	NA	NA	34	33	249	243	354	125	216	308	14	19	11	0.056	0.078	0.031
.	19.01.16-02.15.58-1-131288	33	1	1	1	0	1	0	0	0	0	0	NA	NA	NA	9	12	238	239	348	0	0	0	0	0	0	0	0	0
.	19.01.16-02.15.59-1-131291	120	6	6	2	0	2	653	4	4	0	0	NA	NA	NA	45	38	248	250	353	124	221	308	1	10	4	0.004	0.04	0.011
.	19.01.16-02.16.01-1-131293	89	5	5	2	0	1	647	3	3	0	0	NA	NA	NA	27	26	242	248	349	120	219	308	0	17	5	0	0.069	0.014
.	19.01.16-02.16.03-1-131294	144	19	19	6	0	5	664	17	17	0	0	NA	NA	NA	49	41	248	250	356	126	225	313	49	35	3	0.198	0.14	0.008
.	19.01.16-02.16.04-1-131295	264	12	12	2	0	1	709	10	10	0	0	NA	NA	NA	64	100	264	268	381	136	239	334	24	6	6	0.091	0.022	0.016
.	19.01.16-02.16.05-1-131296	182	9	9	5	0	3	682	8	8	0	0	NA	NA	NA	64	61	249	257	368	127	229	326	27	8	8	0.108	0.031	0.022
.	19.01.16-02.16.08-1-131301	65	4	4	1	0	1	650	2	2	0	0	NA	NA	NA	22	27	245	242	353	125	211	314	1	7	4	0.004	0.029	0.011
.	19.01.16-02.16.11-1-131302	60	3	3	1	0	1	642	2	2	0	0	NA	NA	NA	38	26	243	245	351	120	219	303	6	0	1	0.025	0	0.003
.	19.01.16-02.16.17-1-131306	60	2	2	1	0	1	638	0	0	0	0	NA	NA	NA	28	24	244	244	349	121	210	307	0	5	0	0	0.02	0
.	19.01.16-02.16.18-1-131307	85	3	3	0	0	0	644	2	2	0	0	NA	NA	NA	23	25	243	243	352	119	216	309	1	3	0	0.004	0.012	0
.	19.01.16-02.16.18-1-131308	120	7	7	3	0	3	659	5	5	0	0	NA	NA	NA	48	37	241	252	357	120	223	316	15	12	6	0.062	0.048	0.017
.	19.01.16-02.16.25-1-131309	315	27	27	7	0	5	717	25	25	0	0	NA	NA	NA	88	103	261	267	388	137	238	342	69	32	16	0.264	0.12	0.041
.	19.01.16-02.16.26-1-131310	265	50	50	14	0	11	707	45	45	0	0	NA	NA	NA	69	89	265	260	377	139	232	336	134	21	15	0.506	0.081	0.04
.	19.01.16-02.16.29-1-131315	128	7	7	1	0	1	655	6	6	0	0	NA	NA	NA	61	41	246	253	355	119	223	313	12	4	6	0.049	0.016	0.017
.	19.01.16-02.16.32-1-131316	154	14	14	5	0	3	657	12	12	0	0	NA	NA	NA	47	40	247	248	358	122	218	317	28	11	9	0.113	0.044	0.025
.	19.01.16-02.16.32-1-131317	67	2	2	1	0	1	650	1	1	0	0	NA	NA	NA	20	30	247	242	354	123	215	312	3	0	5	0.012	0	0.014
.	19.01.16-02.16.32-1-131318	34	1	1	0	0	0	0	0	0	0	0	NA	NA	NA	10	6	239	238	342	0	0	0	0	0	3	0	0	0.009
.	19.01.16-02.16.35-1-131325	153	17	17	3	0	3	678	14	14	0	0	NA	NA	NA	40	58	251	254	366	126	227	325	43	7	22	0.171	0.028	0.06
.	19.01.16-02.16.40-1-131326	181	16	16	8	0	3	677	15	15	0	0	NA	NA	NA	41	56	254	256	359	130	226	321	13	33	8	0.051	0.129	0.022
.	19.01.16-02.16.41-1-131327	66	3	3	0	0	0	639	2	2	0	0	NA	NA	NA	30	16	242	240	347	117	212	310	4	3	0	0.017	0.012	0
.	19.01.16-02.16.50-1-131330	31	1	1	0	0	0	0	0	0	0	0	NA	NA	NA	9	11	238	241	345	0	0	0	0	0	4	0	0	0.012
.	19.01.16-02.16.50-1-131331	65	5	5	1	0	1	647	4	4	0	0	NA	NA	NA	23	27	245	244	351	123	214	310	6	5	3	0.024	0.02	0.009
.	19.01.16-02.16.52-1-131349	88	7	7	0	0	0	638	5	5	0	0	NA	NA	NA	21	15	240	238	350	117	209	312	4	3	7	0.017	0.013	0.02
.	19.01.16-02.16.56-1-131354	94	8	8	1	0	1	650	6	6	0	0	NA	NA	NA	24	25	243	245	350	121	218	311	9	0	14	0.037	0	0.04
.	19.01.16-02.16.57-1-131355	34	1	1	0	0	0	0	0	0	0	0	NA	NA	NA	11	14	238	242	347	0	0	0	0	0	2	0	0	0.006
.	19.01.16-02.17.00-1-131360	92	4	4	2	0	2	651	2	2	0	0	NA	NA	NA	26	28	248	242	351	123	215	313	3	3	0	0.012	0.012	0
.	19.01.16-02.17.08-1-131365	187	57	57	17	0	13	685	53	53	0	0	NA	NA	NA	60	65	253	258	367	129	232	324	151	17	38	0.597	0.066	0.104
.	19.01.16-02.17.13-1-131368	209	11	11	4	0	2	690	10	10	0	0	NA	NA	NA	60	70	256	256	371	132	230	328	49	1	5	0.191	0.004	0.013
.	19.01.16-02.17.15-1-131372	65	3	3	0	0	0	644	2	2	0	0	NA	NA	NA	15	20	243	243	347	119	215	310	8	0	4	0.033	0	0.012
.	19.01.16-02.17.16-1-131373	122	15	15	3	0	2	665	14	14	0	0	NA	NA	NA	52	56	253	248	368	124	219	322	24	8	17	0.095	0.032	0.046
.	19.01.16-02.17.18-1-131374	118	9	9	3	0	3	658	7	7	0	0	NA	NA	NA	26	37	248	248	354	123	220	315	3	8	13	0.012	0.032	0.037
.	19.01.16-02.17.19-1-131375	87	5	5	0	0	0	639	4	4	0	0	NA	NA	NA	25	24	245	239	353	119	209	311	2	4	2	0.008	0.017	0.006
.	19.01.16-02.17.24-1-131376	182	32	32	8	0	6	677	31	31	0	0	NA	NA	NA	68	69	257	249	376	129	217	331	62	38	18	0.241	0.153	0.048
.	19.01.16-02.17.31-1-131377	142	5	5	4	0	3	663	4	4	0	0	NA	NA	NA	47	41	247	250	357	123	222	318	8	4	6	0.032	0.016	0.017
.	19.01.16-02.17.37-1-131378	32	1	1	0	0	0	0	0	0	0	0	NA	NA	NA	9	9	238	240	344	0	0	0	1	0	0	0.004	0	0
.	19.01.16-02.17.39-1-131379	125	17	17	10	0	8	666	15	15	0	0	NA	NA	NA	31	42	249	246	360	123	218	325	57	8	6	0.229	0.033	0.017
.	19.01.16-02.17.40-1-131380	32	1	1	1	0	1	0	0	0	0	0	NA	NA	NA	9	6	239	237	343	0	0	0	0	0	1	0	0	0.003
.	19.01.16-02.17.41-1-131381	31	1	1	1	0	1	0	0	0	0	0	NA	NA	NA	9	8	238	241	342	0	0	0	0	0	1	0	0	0.003
.	19.01.16-02.17.42-1-131382	170	23	23	8	0	7	666	19	19	0	0	NA	NA	NA	47	53	258	248	360	130	217	319	27	25	11	0.105	0.101	0.031
.	19.01.16-02.17.45-1-131383	96	9	9	2	0	2	648	8	8	0	0	NA	NA	NA	26	27	243	248	349	123	220	305	10	17	6	0.041	0.069	0.017
.	19.01.16-02.17.45-1-131384	62	3	3	1	0	1	645	2	2	0	0	NA	NA	NA	27	22	240	244	351	119	216	310	6	0	6	0.025	0	0.017
.	19.01.16-02.17.49-1-131385	234	20	20	8	0	6	697	19	19	0	0	NA	NA	NA	75	82	261	267	367	135	237	325	51	15	0	0.195	0.056	0
.	19.01.16-02.17.51-1-131403	32	1	1	0	0	0	0	0	0	0	0	NA	NA	NA	14	7	241	237	342	0	0	0	0	0	2	0	0	0.006
.	19.01.16-02.17.53-1-131406	265	28	28	9	0	6	696	25	25	0	0	NA	NA	NA	76	79	258	259	375	135	229	332	85	36	21	0.329	0.139	0.056
.	19.01.16-02.17.59-1-131413	89	3	3	3	0	2	644	2	2	0	0	NA	NA	NA	30	21	242	242	350	118	215	311	6	2	0	0.025	0.008	0
.	19.01.16-02.18.08-1-131420	40	1	1	0	0	0	0	0	0	0	0	NA	NA	NA	10	10	239	237	347	0	0	0	0	0	0	0	0	0
.	19.01.16-02.18.11-1-131422	90	7	7	2	0	2	643	6	6	0	0	NA	NA	NA	22	19	240	244	348	117	218	308	0	7	6	0	0.029	0.017
.	19.01.16-02.18.12-1-131423	60	2	2	0	0	0	147	1	1	0	0	NA	NA	NA	15	27	241	244	355	30	48	69	0	1	5	0	0.004	0.014
.	19.01.16-02.18.14-1-131424	253	34	34	10	0	7	704	28	28	0	0	NA	NA	NA	74	78	265	257	369	141	235	328	76	18	14	0.287	0.07	0.038
.	19.01.16-02.18.17-1-131428	92	4	4	1	0	0	631	2	2	0	0	NA	NA	NA	30	17	240	242	348	117	211	303	4	2	0	0.017	0.008	0
.	19.01.16-02.18.20-1-131429	68	4	4	1	0	1	651	3	3	0	0	NA	NA	NA	25	28	242	245	354	120	220	311	7	0	7	0.029	0	0.02
.	19.01.16-02.18.21-1-131430	56	2	2	0	0	0	649	1	1	0	0	NA	NA	NA	20	27	246	246	348	121	217	311	11	0	0	0.045	0	0
.	19.01.16-02.18.24-1-131432	35	1	1	0	0	0	0	0	0	0	0	NA	NA	NA	7	10	242	238	343	0	0	0	0	0	1	0	0	0.003
.	19.01.16-02.18.27-1-131433	231	15	15	2	0	2	679	13	13	0	0	NA	NA	NA	69	61	255	251	368	132	219	328	34	10	4	0.133	0.04	0.011
.	19.01.16-02.18.27-1-131434	117	10	10	2	0	2	652	8	8	0	0	NA	NA	NA	37	35	246	249	353	123	218	311	5	19	0	0.02	0.076	0
.	19.01.16-02.18.30-1-131438	141	8	8	2	0	2	660	7	7	0	0	NA	NA	NA	40	37	249	242	359	126	214	320	19	0	3	0.076	0	0.008
.	19.01.16-02.18.32-1-131440	36	1	1	1	0	1	0	0	0	0	0	NA	NA	NA	5	10	239	239	345	0	0	0	0	0	0	0	0	0
.	19.01.16-02.18.35-1-131441	116	9	9	2	0	1	658	8	8	0	0	NA	NA	NA	35	40	245	247	361	125	213	320	15	15	6	0.061	0.061	0.017
.	19.01.16-02.18.35-1-131442	122	14	14	3	0	1	664	13	13	0	0	NA	NA	NA	44	42	252	245	358	128	219	317	12	31	7	0.048	0.127	0.02
.	19.01.16-02.18.37-1-131447	36	1	1	0	0	0	0	0	0	0	0	NA	NA	NA	16	14	240	240	347	0	0	0	0	0	0	0	0	0
.	19.01.16-02.18.40-1-131448	58	2	2	2	0	2	642	1	1	0	0	NA	NA	NA	31	27	243	244	353	119	218	305	0	2	3	0	0.008	0.008
.	19.01.16-02.18.43-1-131449	179	17	17	8	0	5	681	16	16	0	0	NA	NA	NA	60	66	257	255	367	131	226	324	28	11	21	0.109	0.043	0.057
.	19.01.16-02.18.47-1-131450	147	17	17	9	0	7	669	15	15	0	0	NA	NA	NA	40	52	254	246	365	131	214	324	38	17	8	0.15	0.069	0.022
.	19.01.16-02.18.51-1-131468	84	5	5	0	0	0	652	4	4	0	0	NA	NA	NA	30	27	245	245	350	123	220	309	24	3	0	0.098	0.012	0
.	19.01.16-02.18.55-1-131473	129	5	5	1	0	1	658	3	3	0	0	NA	NA	NA	40	35	248	245	355	120	221	317	26	7	0	0.105	0.029	0
.	19.01.16-02.18.56-1-131475	150	15	15	7	0	7	662	12	12	0	0	NA	NA	NA	45	45	250	249	359	128	219	315	16	18	9	0.064	0.072	0.025
.	19.01.16-02.19.00-1-131480	86	3	3	2	0	1	652	2	2	0	0	NA	NA	NA	35	35	248	251	349	124	221	307	4	0	4	0.016	0	0.011
.	19.01.16-02.19.05-1-131483	63	2	2	0	0	0	251	1	1	0	0	NA	NA	NA	19	24	245	237	355	48	85	118	0	0	2	0	0	0.006
.	19.01.16-02.19.10-1-131487	36	1	1	0	0	0	0	0	0	0	0	NA	NA	NA	14	7	236	239	345	0	0	0	0	5	0	0	0.021	0
.	19.01.16-02.19.12-1-131488	33	1	1	0	0	0	0	0	0	0	0	NA	NA	NA	7	9	239	240	343	0	0	0	0	0	0	0	0	0
.	19.01.16-02.19.12-1-131489	89	5	5	1	0	1	634	4	4	0	0	NA	NA	NA	29	15	242	239	347	117	209	308	2	10	2	0.008	0.042	0.006
.	19.01.16-02.19.14-1-131493	33	1	1	1	0	1	0	0	0	0	0	NA	NA	NA	10	10	239	238	346	0	0	0	0	0	2	0	0	0.006
.	19.01.16-02.19.14-1-131494	69	2	2	1	0	1	641	0	0	0	0	NA	NA	NA	28	25	245	241	352	119	211	311	0	7	0	0	0.029	0
.	19.01.16-02.19.16-1-131496	58	3	3	1	0	1	0	2	2	0	0	NA	NA	NA	19	20	242	240	351	0	0	0	0	1	3	0	0.004	0.009
.	19.01.16-02.19.16-1-131497	31	1	1	0	0	0	0	0	0	0	0	NA	NA	NA	13	5	237	237	344	0	0	0	0	0	0	0	0	0
.	19.01.16-02.19.16-1-131498	118	5	5	1	0	1	655	4	4	0	0	NA	NA	NA	43	37	250	247	353	123	222	310	14	0	3	0.056	0	0.008
.	19.01.16-02.19.18-1-131499	64	4	4	1	0	1	638	3	3	0	0	NA	NA	NA	24	18	241	245	345	119	215	304	7	2	0	0.029	0.008	0
.	19.01.16-02.19.18-1-131500	89	5	5	1	0	1	645	4	4	0	0	NA	NA	NA	12	20	240	244	349	116	216	313	0	3	5	0	0.012	0.014
.	19.01.16-02.19.21-1-131501	89	12	12	4	0	3	635	11	11	0	0	NA	NA	NA	18	21	239	244	351	117	212	306	8	20	8	0.033	0.082	0.023
.	19.01.16-02.19.25-1-131502	32	1	1	1	0	1	0	0	0	0	0	NA	NA	NA	14	6	238	239	342	0	0	0	0	0	4	0	0	0.012
.	19.01.16-02.19.27-1-131503	83	4	4	2	0	2	636	2	2	0	0	NA	NA	NA	22	14	243	238	346	120	210	306	0	8	1	0	0.034	0.003
.	19.01.16-02.19.28-1-131504	33	1	1	0	0	0	0	0	0	0	0	NA	NA	NA	11	8	238	238	345	0	0	0	0	0	0	0	0	0
.	19.01.16-02.19.29-1-131505	123	12	12	3	0	2	653	11	11	0	0	NA	NA	NA	49	41	246	250	358	123	220	310	19	30	9	0.077	0.12	0.025
.	19.01.16-02.19.30-1-131506	93	5	5	2	0	2	652	2	2	0	0	NA	NA	NA	27	29	247	242	353	123	217	312	8	5	3	0.032	0.021	0.008
.	19.01.16-02.19.31-1-131507	95	3	3	1	0	1	646	1	1	0	0	NA	NA	NA	31	28	248	241	352	123	212	311	6	0	3	0.024	0	0.009
.	19.01.16-02.19.33-1-131508	63	3	3	0	0	0	646	2	2	0	0	NA	NA	NA	24	27	243	244	353	122	214	310	7	5	0	0.029	0.02	0
.	19.01.16-02.19.35-1-131509	146	9	9	4	0	4	652	8	8	0	0	NA	NA	NA	51	30	245	246	352	123	216	313	10	8	18	0.041	0.033	0.051
.	19.01.16-02.19.36-1-131510	155	7	7	1	0	1	676	6	6	0	0	NA	NA	NA	64	60	251	258	364	125	228	323	8	14	3	0.032	0.054	0.008
.	19.01.16-02.19.42-1-131512	33	1	1	0	0	0	0	0	0	0	0	NA	NA	NA	7	19	246	240	346	0	0	0	0	2	0	0	0.008	0
.	19.01.16-02.19.44-1-131513	65	6	6	1	0	1	646	5	5	0	0	NA	NA	NA	19	19	243	239	350	123	211	312	12	14	0	0.049	0.059	0
.	19.01.16-02.19.46-1-131514	89	3	3	0	0	0	642	2	2	0	0	NA	NA	NA	36	29	247	243	352	121	213	308	2	0	4	0.008	0	0.011
.	19.01.16-02.19.47-1-131515	32	1	1	0	0	0	0	0	0	0	0	NA	NA	NA	4	12	240	238	347	0	0	0	3	0	0	0.012	0	0
.	19.01.16-02.19.49-1-131516	114	13	13	2	0	2	671	11	11	0	0	NA	NA	NA	26	44	251	249	357	130	224	317	17	12	7	0.068	0.048	0.02
.	19.01.16-02.19.49-1-131517	93	13	13	6	0	4	651	11	11	0	0	NA	NA	NA	28	26	244	241	354	121	214	316	35	3	6	0.143	0.012	0.017
.	19.01.16-02.19.50-1-131519	94	9	9	1	0	1	657	6	6	0	0	NA	NA	NA	28	37	247	249	354	123	222	312	15	13	3	0.061	0.052	0.008
.	19.01.16-02.19.58-1-131542	132	12	12	3	0	3	671	10	10	0	0	NA	NA	NA	40	51	249	253	362	125	227	319	23	6	2	0.092	0.024	0.006
.	19.01.16-02.19.58-1-131545	30	1	1	0	0	0	0	0	0	0	0	NA	NA	NA	14	3	238	236	342	0	0	0	0	0	1	0	0	0.003
.	19.01.16-02.19.59-1-131546	33	1	1	0	0	0	0	0	0	0	0	NA	NA	NA	12	10	238	240	345	0	0	0	0	0	0	0	0	0
.	19.01.16-02.20.03-1-131553	34	1	1	0	0	0	0	0	0	0	0	NA	NA	NA	13	10	239	240	344	0	0	0	0	1	0	0	0.004	0
.	19.01.16-02.20.03-1-131554	62	5	5	2	0	2	645	4	4	0	0	NA	NA	NA	23	20	239	243	351	117	218	310	5	0	15	0.021	0	0.043
.	19.01.16-02.20.03-1-131555	195	21	21	3	0	3	688	20	20	0	0	NA	NA	NA	68	70	251	256	376	125	225	338	51	17	21	0.203	0.066	0.056
.	19.01.16-02.20.04-1-131556	258	28	28	11	0	9	684	23	23	0	0	NA	NA	NA	72	66	252	254	373	129	223	332	90	19	27	0.357	0.075	0.072
.	19.01.16-02.20.06-1-131558	62	2	2	0	0	0	300	1	1	0	0	NA	NA	NA	16	28	242	247	352	58	104	138	0	0	3	0	0	0.009
.	19.01.16-02.20.15-1-131565	143	9	9	3	0	2	669	8	8	0	0	NA	NA	NA	50	52	248	249	368	122	216	331	20	9	0	0.081	0.036	0
.	19.01.16-02.20.20-1-131566	328	38	38	11	0	5	721	36	36	0	0	NA	NA	NA	92	102	264	264	387	138	237	346	97	29	25	0.367	0.11	0.065
.	19.01.16-02.20.20-1-131567	92	3	3	2	0	2	658	2	2	0	0	NA	NA	NA	29	39	242	250	360	120	224	314	8	3	4	0.033	0.012	0.011
.	19.01.16-02.20.21-1-131568	85	4	4	2	0	2	644	3	3	0	0	NA	NA	NA	23	27	247	243	350	121	211	312	8	0	5	0.032	0	0.014
.	19.01.16-02.20.23-1-131569	177	13	13	6	0	5	674	11	11	0	0	NA	NA	NA	70	64	254	255	368	128	219	327	49	6	7	0.193	0.024	0.019
.	19.01.16-02.20.31-1-131575	215	20	20	6	0	4	686	17	17	0	0	NA	NA	NA	67	67	258	251	371	136	219	331	86	21	8	0.333	0.084	0.022
.	19.01.16-02.20.37-1-131584	152	11	11	5	0	3	661	10	10	0	0	NA	NA	NA	56	46	248	245	366	121	214	326	28	13	15	0.113	0.053	0.041
.	19.01.16-02.20.41-1-131589	87	3	3	1	0	1	637	2	2	0	0	NA	NA	NA	23	15	240	240	348	117	208	312	9	3	0	0.038	0.012	0
.	19.01.16-02.20.42-1-131590	317	18	18	4	0	4	703	17	17	0	0	NA	NA	NA	81	86	260	264	375	136	238	329	30	12	8	0.115	0.045	0.021
.	19.01.16-02.20.51-1-131608	112	8	8	2	0	1	655	6	6	0	0	NA	NA	NA	24	28	246	240	355	124	213	318	7	8	10	0.028	0.033	0.028
.	19.01.16-02.20.52-1-131610	238	33	33	12	0	8	691	29	29	0	0	NA	NA	NA	76	79	257	256	379	132	225	334	125	8	22	0.486	0.031	0.058
.	19.01.16-02.20.53-1-131613	64	2	2	0	0	0	402	1	1	0	0	NA	NA	NA	16	24	242	246	349	73	129	200	0	1	2	0	0.004	0.006
.	19.01.16-02.20.57-1-131618	121	14	14	6	0	4	667	13	13	0	0	NA	NA	NA	35	49	250	249	363	122	223	322	33	23	2	0.132	0.092	0.006
.	19.01.16-02.21.05-1-131623	118	6	6	1	0	0	669	4	4	0	0	NA	NA	NA	40	46	248	246	365	124	220	325	16	5	1	0.065	0.02	0.003
.	19.01.16-02.21.06-1-131625	158	11	11	3	0	3	677	9	9	0	0	NA	NA	NA	45	61	253	255	366	127	225	325	16	2	9	0.063	0.008	0.025
.	19.01.16-02.21.09-1-131629	108	8	8	2	0	2	665	6	6	0	0	NA	NA	NA	41	49	247	249	366	123	218	324	9	17	5	0.036	0.068	0.014
.	19.01.16-02.21.13-1-131630	115	11	11	2	0	2	659	9	9	0	0	NA	NA	NA	34	42	244	253	358	121	221	317	13	8	7	0.053	0.032	0.02
.	19.01.16-02.21.15-1-131634	93	5	5	2	0	1	647	3	3	0	0	NA	NA	NA	36	28	240	249	352	118	220	309	10	0	5	0.042	0	0.014
.	19.01.16-02.21.24-1-131635	93	9	9	3	0	3	642	8	8	0	0	NA	NA	NA	35	25	244	239	355	122	205	315	6	18	3	0.025	0.075	0.008
.	19.01.16-02.21.26-1-131636	152	22	22	5	0	4	672	20	20	0	0	NA	NA	NA	57	52	255	246	364	130	217	325	43	15	13	0.169	0.061	0.036
.	19.01.16-02.21.27-1-131637	124	10	10	2	0	2	649	8	8	0	0	NA	NA	NA	32	32	248	247	350	123	214	312	15	1	8	0.06	0.004	0.023
.	19.01.16-02.21.32-1-131638	122	6	6	3	0	2	668	5	5	0	0	NA	NA	NA	40	45	250	248	360	129	218	321	11	0	11	0.044	0	0.031
.	19.01.16-02.21.33-1-131639	33	1	1	0	0	0	0	0	0	0	0	NA	NA	NA	13	10	239	240	344	0	0	0	0	0	1	0	0	0.003
.	19.01.16-02.21.33-1-131640	32	1	1	1	0	1	0	0	0	0	0	NA	NA	NA	8	7	238	239	343	0	0	0	0	0	2	0	0	0.006
.	19.01.16-02.21.36-1-131641	92	4	4	1	0	1	649	1	1	0	0	NA	NA	NA	24	30	240	247	356	117	213	319	0	5	0	0	0.02	0
.	19.01.16-02.21.37-1-131642	68	4	4	1	0	1	651	2	2	0	0	NA	NA	NA	21	32	248	241	356	124	212	315	0	0	13	0	0	0.037
.	19.01.16-02.21.45-1-131643	93	8	8	0	0	0	661	7	7	0	0	NA	NA	NA	27	40	254	249	350	127	222	312	7	5	7	0.028	0.02	0.02
.	19.01.16-02.21.46-1-131645	100	3	3	0	0	0	652	2	2	0	0	NA	NA	NA	38	30	244	248	351	122	221	309	4	0	4	0.016	0	0.011
.	19.01.16-02.21.50-1-131646	182	14	14	5	0	2	666	12	12	0	0	NA	NA	NA	64	45	256	247	355	132	216	318	51	15	7	0.199	0.061	0.02
.	19.01.16-02.21.52-1-131665	95	7	7	2	0	1	643	6	6	0	0	NA	NA	NA	36	26	243	241	355	120	211	312	3	0	17	0.012	0	0.048
.	19.01.16-02.21.56-1-131670	90	4	4	0	0	0	659	3	3	0	0	NA	NA	NA	22	33	240	247	359	119	220	320	16	3	0	0.067	0.012	0
.	19.01.16-02.21.58-1-131673	211	22	22	5	0	4	684	21	21	0	0	NA	NA	NA	80	66	253	262	364	128	234	322	77	26	11	0.304	0.099	0.03
.	19.01.16-02.21.59-1-131676	31	1	1	0	0	0	0	0	0	0	0	NA	NA	NA	6	7	239	237	344	0	0	0	0	0	0	0	0	0
.	19.01.16-02.22.01-1-131678	38	1	1	0	0	0	0	0	0	0	0	NA	NA	NA	8	8	236	237	348	0	0	0	0	0	2	0	0	0.006
.	19.01.16-02.22.04-1-131679	112	8	8	1	0	0	665	7	7	0	0	NA	NA	NA	41	43	250	246	360	126	218	321	26	11	0	0.104	0.045	0
.	19.01.16-02.22.05-1-131680	146	11	11	3	0	3	665	9	9	0	0	NA	NA	NA	39	45	246	253	359	120	225	320	18	3	15	0.073	0.012	0.042
.	19.01.16-02.22.06-1-131682	128	9	9	2	0	2	660	8	8	0	0	NA	NA	NA	32	39	252	245	355	128	217	315	7	4	10	0.028	0.016	0.028
.	19.01.16-02.22.12-1-131687	35	1	1	0	0	0	0	0	0	0	0	NA	NA	NA	11	13	241	240	345	0	0	0	1	0	0	0.004	0	0
.	19.01.16-02.22.15-1-131691	113	5	5	2	0	2	661	3	3	0	0	NA	NA	NA	35	39	255	244	353	129	218	314	7	2	2	0.027	0.008	0.006
.	19.01.16-02.22.15-1-131692	62	3	3	0	0	0	556	2	2	0	0	NA	NA	NA	12	17	241	241	348	99	191	266	4	3	0	0.017	0.012	0
.	19.01.16-02.22.16-1-131693	61	2	2	0	0	0	638	1	1	0	0	NA	NA	NA	25	19	240	242	350	116	215	307	1	2	0	0.004	0.008	0
.	19.01.16-02.22.22-1-131694	113	5	5	3	0	2	659	4	4	0	0	NA	NA	NA	38	37	242	245	363	121	216	322	0	8	17	0	0.033	0.047
.	19.01.16-02.22.26-1-131695	38	1	1	0	0	0	0	0	0	0	0	NA	NA	NA	9	14	240	240	347	0	0	0	0	0	1	0	0	0.003
.	19.01.16-02.22.28-1-131696	56	2	2	1	0	1	635	0	0	0	0	NA	NA	NA	21	19	248	241	343	121	210	304	1	0	1	0.004	0	0.003
.	19.01.16-02.22.29-1-131697	112	9	9	1	0	1	643	7	7	0	0	NA	NA	NA	37	31	244	248	352	117	214	312	9	3	1	0.037	0.012	0.003
.	19.01.16-02.22.29-1-131698	172	7	7	2	0	2	661	5	5	0	0	NA	NA	NA	41	47	252	244	364	128	213	320	10	6	8	0.04	0.025	0.022
.	19.01.16-02.22.30-1-131699	62	3	3	1	0	0	637	2	2	0	0	NA	NA	NA	26	20	239	243	351	115	214	308	0	0	11	0	0	0.031
.	19.01.16-02.22.32-1-131700	180	12	12	3	0	2	666	7	7	0	0	NA	NA	NA	45	41	246	248	360	128	220	318	13	13	19	0.053	0.052	0.053
.	19.01.16-02.22.35-1-131709	93	5	5	3	0	3	657	4	4	0	0	NA	NA	NA	32	35	247	247	354	123	221	313	5	0	12	0.02	0	0.034
.	19.01.16-02.22.40-1-131714	62	2	2	0	0	0	654	1	1	0	0	NA	NA	NA	23	25	238	247	353	119	221	314	0	0	6	0	0	0.017
.	19.01.16-02.22.41-1-131715	341	21	21	8	0	6	704	19	19	0	0	NA	NA	NA	95	85	265	258	375	141	232	331	72	11	10	0.272	0.043	0.027
.	19.01.16-02.22.44-1-131716	91	6	6	0	0	0	648	4	4	0	0	NA	NA	NA	28	25	246	244	348	122	216	310	10	9	5	0.041	0.037	0.014
.	19.01.16-02.22.44-1-131717	69	2	2	1	0	1	406	0	0	0	0	NA	NA	NA	15	18	239	242	350	73	147	186	3	0	0	0.013	0	0
.	19.01.16-02.22.49-1-131718	66	2	2	1	0	1	642	1	1	0	0	NA	NA	NA	26	23	242	243	351	119	216	307	2	2	0	0.008	0.008	0
.	19.01.16-02.22.51-1-131736	147	9	9	3	0	3	652	6	6	0	0	NA	NA	NA	52	35	247	247	354	121	215	316	6	14	13	0.024	0.057	0.037
.	19.01.16-02.22.52-1-131738	92	8	8	2	0	2	642	7	7	0	0	NA	NA	NA	26	23	247	240	349	122	210	310	3	8	9	0.012	0.033	0.026
.	19.01.16-02.22.55-1-131743	37	1	1	0	0	0	0	0	0	0	0	NA	NA	NA	11	5	239	237	342	0	0	0	0	2	0	0	0.008	0
.	19.01.16-02.22.59-1-131747	99	7	7	0	0	0	659	6	6	0	0	NA	NA	NA	43	46	246	245	368	120	216	323	8	2	14	0.033	0.008	0.038
.	19.01.16-02.23.01-1-131751	150	13	13	2	0	2	661	10	10	0	0	NA	NA	NA	37	38	246	246	359	125	220	316	28	4	18	0.114	0.016	0.05
.	19.01.16-02.23.02-1-131752	120	9	9	0	0	0	648	8	8	0	0	NA	NA	NA	44	34	249	243	355	122	213	313	5	7	11	0.02	0.029	0.031
.	19.01.16-02.23.05-1-131753	89	3	3	0	0	0	640	2	2	0	0	NA	NA	NA	43	35	247	249	352	121	216	303	4	0	6	0.016	0	0.017
.	19.01.16-02.23.11-1-131758	128	10	10	3	0	1	661	9	9	0	0	NA	NA	NA	45	44	250	251	356	126	221	314	22	3	20	0.088	0.012	0.056
.	19.01.16-02.23.16-1-131762	35	1	1	1	0	1	0	0	0	0	0	NA	NA	NA	10	11	241	239	344	0	0	0	0	3	0	0	0.013	0
.	19.01.16-02.23.18-1-131763	235	13	13	2	0	1	694	11	11	0	0	NA	NA	NA	77	78	256	262	373	132	232	330	18	13	21	0.07	0.05	0.056
.	19.01.16-02.23.20-1-131764	62	2	2	0	0	0	644	0	0	0	0	NA	NA	NA	22	26	243	242	354	119	210	315	9	0	3	0.037	0	0.008
.	19.01.16-02.23.21-1-131765	61	2	2	0	0	0	658	0	0	0	0	NA	NA	NA	20	32	243	245	357	123	218	317	5	2	0	0.021	0.008	0
.	19.01.16-02.23.24-1-131767	89	4	4	1	0	0	652	3	3	0	0	NA	NA	NA	29	35	245	248	355	120	217	315	0	3	7	0	0.012	0.02
.	19.01.16-02.23.26-1-131768	63	3	3	1	0	0	643	2	2	0	0	NA	NA	NA	28	30	250	240	353	122	213	308	0	4	3	0	0.017	0.008
.	19.01.16-02.23.28-1-131769	68	3	3	0	0	0	640	2	2	0	0	NA	NA	NA	29	23	243	241	352	116	215	309	0	5	5	0	0.021	0.014
.	19.01.16-02.23.29-1-131770	226	35	35	17	0	10	696	32	32	0	0	NA	NA	NA	66	80	257	260	376	131	229	336	107	23	22	0.416	0.088	0.059
.	19.01.16-02.23.37-1-131771	153	17	17	9	0	6	663	15	15	0	0	NA	NA	NA	41	48	251	249	361	127	220	316	39	37	2	0.155	0.149	0.006
.	19.01.16-02.23.38-1-131772	29	1	1	0	0	0	0	0	0	0	0	NA	NA	NA	6	11	238	240	346	0	0	0	0	0	0	0	0	0
.	19.01.16-02.23.40-1-131773	150	9	9	4	0	3	668	8	8	0	0	NA	NA	NA	47	51	257	249	358	131	221	316	26	0	13	0.101	0	0.036
.	19.01.16-02.23.40-1-131774	149	25	25	6	0	5	659	24	24	0	0	NA	NA	NA	35	39	247	246	359	121	218	320	37	28	15	0.15	0.114	0.042
.	19.01.16-02.23.41-1-131775	121	7	7	2	0	1	663	6	6	0	0	NA	NA	NA	47	42	245	250	360	125	222	316	14	19	3	0.057	0.076	0.008
.	19.01.16-02.23.41-1-131776	66	2	2	0	0	0	636	0	0	0	0	NA	NA	NA	19	9	236	238	348	117	210	309	2	0	0	0.008	0	0
.	19.01.16-02.23.43-1-131777	32	1	1	0	0	0	0	0	0	0	0	NA	NA	NA	9	9	238	238	346	0	0	0	0	0	1	0	0	0.003
.	19.01.16-02.23.46-1-131778	145	16	16	7	0	7	671	12	12	0	0	NA	NA	NA	54	61	265	247	362	135	216	320	30	6	16	0.113	0.024	0.044
.	19.01.16-02.23.53-1-131798	35	1	1	0	0	0	0	0	0	0	0	NA	NA	NA	16	12	240	239	346	0	0	0	0	2	0	0	0.008	0
.	19.01.16-02.23.53-1-131799	116	15	15	1	0	1	662	14	14	0	0	NA	NA	NA	28	37	241	248	361	119	221	322	16	20	3	0.066	0.081	0.008
.	19.01.16-02.23.57-1-131805	121	10	10	3	0	3	647	7	7	0	0	NA	NA	NA	42	33	248	242	356	124	213	310	13	11	4	0.052	0.045	0.011
.	19.01.16-02.24.05-1-131809	61	3	3	0	0	0	639	2	2	0	0	NA	NA	NA	21	21	243	244	347	120	212	307	8	0	0	0.033	0	0
.	19.01.16-02.24.08-1-131812	141	5	5	0	0	0	661	4	4	0	0	NA	NA	NA	61	47	251	246	363	123	217	321	5	10	0	0.02	0.041	0
.	19.01.16-02.24.14-1-131818	120	7	7	1	0	1	661	4	4	0	0	NA	NA	NA	45	47	251	250	359	125	219	317	5	0	9	0.02	0	0.025
.	19.01.16-02.24.16-1-131820	137	15	15	5	0	5	641	12	12	0	0	NA	NA	NA	38	30	246	244	353	121	210	310	19	20	7	0.077	0.082	0.02
.	19.01.16-02.24.18-1-131821	62	2	2	0	0	0	254	1	1	0	0	NA	NA	NA	17	18	237	240	354	46	84	124	0	4	0	0	0.017	0
.	19.01.16-02.24.21-1-131822	61	3	3	1	0	1	644	1	1	0	0	NA	NA	NA	24	27	242	246	352	118	215	311	5	0	4	0.021	0	0.011
.	19.01.16-02.24.21-1-131823	32	1	1	0	0	0	0	0	0	0	0	NA	NA	NA	11	11	240	238	346	0	0	0	0	0	0	0	0	0
.	19.01.16-02.24.21-1-131824	61	2	2	0	0	0	248	1	1	0	0	NA	NA	NA	31	21	246	242	346	50	76	122	0	2	0	0	0.008	0
.	19.01.16-02.24.23-1-131825	31	1	1	0	0	0	0	0	0	0	0	NA	NA	NA	9	9	239	239	344	0	0	0	0	2	0	0	0.008	0
.	19.01.16-02.24.25-1-131826	60	3	3	2	0	1	650	2	2	0	0	NA	NA	NA	17	26	242	247	350	119	218	313	4	0	5	0.017	0	0.014
.	19.01.16-02.24.27-1-131827	110	9	9	1	0	1	656	8	8	0	0	NA	NA	NA	43	42	248	249	358	123	217	316	30	1	0	0.121	0.004	0
.	19.01.16-02.24.28-1-131828	237	28	28	13	0	8	682	24	24	0	0	NA	NA	NA	66	65	255	253	370	130	222	330	52	30	12	0.204	0.119	0.032
.	19.01.16-02.24.28-1-131829	30	1	1	0	0	0	0	0	0	0	0	NA	NA	NA	13	8	240	237	344	0	0	0	0	0	0	0	0	0
.	19.01.16-02.24.30-1-131830	95	5	5	2	0	2	653	3	3	0	0	NA	NA	NA	28	31	244	246	354	122	218	313	1	6	6	0.004	0.024	0.017
.	19.01.16-02.24.33-1-131835	181	39	39	13	0	9	670	32	32	0	0	NA	NA	NA	69	58	254	247	370	130	212	328	106	20	15	0.417	0.081	0.041
.	19.01.16-02.24.34-1-131836	209	47	47	12	0	7	669	45	45	0	0	NA	NA	NA	61	52	251	255	359	127	223	319	115	33	14	0.458	0.129	0.039
.	19.01.16-02.24.37-1-131837	182	6	6	1	0	0	672	4	4	0	0	NA	NA	NA	62	57	255	252	363	132	224	316	4	4	16	0.016	0.016	0.044
.	19.01.16-02.24.41-1-131843	122	13	13	5	0	3	658	12	12	0	0	NA	NA	NA	41	40	252	246	355	124	219	315	18	11	12	0.071	0.045	0.034
.	19.01.16-02.24.48-1-131844	118	17	17	5	0	2	661	16	16	0	0	NA	NA	NA	44	46	249	249	361	125	219	317	29	27	9	0.116	0.108	0.025
.	19.01.16-02.24.50-1-131846	150	13	13	4	0	3	679	12	12	0	0	NA	NA	NA	35	59	252	262	358	128	234	317	46	7	5	0.183	0.027	0.014
.	19.01.16-02.24.51-1-131853	59	2	2	0	0	0	397	1	1	0	0	NA	NA	NA	13	17	239	243	348	78	125	194	0	1	1	0	0.004	0.003
.	19.01.16-02.24.59-1-131872	35	1	1	0	0	0	0	0	0	0	0	NA	NA	NA	12	11	240	238	346	0	0	0	0	0	3	0	0	0.009
.	19.01.16-02.25.02-1-131875	96	6	6	0	0	0	647	4	4	0	0	NA	NA	NA	24	25	241	243	354	118	215	314	4	9	2	0.017	0.037	0.006
.	19.01.16-02.25.04-1-131876	63	3	3	1	0	1	638	2	2	0	0	NA	NA	NA	25	17	239	244	347	118	214	306	0	7	3	0	0.029	0.009
.	19.01.16-02.25.09-1-131881	149	20	20	4	0	3	671	16	16	0	0	NA	NA	NA	30	50	251	247	365	125	219	327	27	18	26	0.108	0.073	0.071
.	19.01.16-02.25.15-1-131885	94	11	11	1	0	1	644	9	9	0	0	NA	NA	NA	34	32	243	245	357	115	216	313	24	3	7	0.099	0.012	0.02
.	19.01.16-02.25.19-1-131886	124	5	5	1	0	1	658	3	3	0	0	NA	NA	NA	48	40	246	253	354	119	222	317	10	7	2	0.041	0.028	0.006
.	19.01.16-02.25.21-1-131887	211	20	20	11	0	8	680	19	19	0	0	NA	NA	NA	60	57	250	257	363	125	232	323	49	15	10	0.196	0.058	0.028
.	19.01.16-02.25.22-1-131888	160	30	30	6	0	5	664	28	28	0	0	NA	NA	NA	57	48	246	253	362	125	224	315	54	22	37	0.22	0.087	0.102
.	19.01.16-02.25.22-1-131889	90	7	7	1	0	1	649	5	5	0	0	NA	NA	NA	32	27	245	242	353	122	214	313	14	8	4	0.057	0.033	0.011
.	19.01.16-02.25.24-1-131890	94	8	8	4	0	3	657	7	7	0	0	NA	NA	NA	31	39	245	249	358	122	219	316	1	11	14	0.004	0.044	0.039
.	19.01.16-02.25.38-1-131892	145	11	11	4	0	2	665	10	10	0	0	NA	NA	NA	31	37	247	247	356	125	224	316	16	10	6	0.065	0.04	0.017
.	19.01.16-02.25.42-1-131893	63	2	2	0	0	0	642	1	1	0	0	NA	NA	NA	23	24	241	245	351	117	216	309	0	0	6	0	0	0.017
.	19.01.16-02.25.46-1-131894	118	4	4	2	0	1	651	2	2	0	0	NA	NA	NA	32	30	244	249	350	122	219	310	8	3	3	0.033	0.012	0.009
.	19.01.16-02.25.47-1-131895	152	16	16	2	0	1	664	15	15	0	0	NA	NA	NA	42	47	247	251	362	121	222	321	42	28	5	0.17	0.112	0.014
.	19.01.16-02.25.50-1-131897	145	33	33	12	0	8	659	31	31	0	0	NA	NA	NA	51	42	245	252	358	124	219	316	63	28	45	0.257	0.111	0.126
.	19.01.16-02.25.51-1-131914	172	16	16	2	0	2	671	14	14	0	0	NA	NA	NA	63	51	251	246	367	129	219	323	35	25	13	0.139	0.102	0.035
.	19.01.16-02.25.56-1-131922	121	11	11	3	0	3	659	9	9	0	0	NA	NA	NA	54	40	243	248	362	119	217	323	18	2	17	0.074	0.008	0.047
.	19.01.16-02.26.02-1-131927	34	1	1	0	0	0	0	0	0	0	0	NA	NA	NA	5	5	238	237	343	0	0	0	0	0	2	0	0	0.006
.	19.01.16-02.26.03-1-131928	241	22	22	5	0	3	690	18	18	0	0	NA	NA	NA	73	69	252	255	375	126	232	332	62	6	32	0.246	0.024	0.085
.	19.01.16-02.26.05-1-131929	257	33	33	12	0	10	701	28	28	0	0	NA	NA	NA	91	81	253	264	377	131	233	337	84	38	17	0.332	0.144	0.045
.	19.01.16-02.26.06-1-131931	30	1	1	0	0	0	0	0	0	0	0	NA	NA	NA	10	4	236	236	345	0	0	0	0	0	0	0	0	0
.	19.01.16-02.26.08-1-131934	93	11	11	1	0	1	656	10	10	0	0	NA	NA	NA	20	30	241	248	354	120	218	318	15	15	4	0.062	0.06	0.011
.	19.01.16-02.26.14-1-131939	88	4	4	2	0	2	656	3	3	0	0	NA	NA	NA	18	27	243	242	355	123	215	318	8	1	3	0.033	0.004	0.008
.	19.01.16-02.26.23-1-131940	178	16	16	3	0	3	677	15	15	0	0	NA	NA	NA	66	58	249	249	373	127	218	332	55	7	13	0.221	0.028	0.035
.	19.01.16-02.26.23-1-131941	232	21	21	9	0	7	685	18	18	0	0	NA	NA	NA	57	66	250	255	374	126	225	334	48	6	11	0.192	0.024	0.029
.	19.01.16-02.26.29-1-131942	172	18	18	8	0	5	667	16	16	0	0	NA	NA	NA	55	51	249	255	360	124	224	319	38	17	13	0.153	0.067	0.036
.	19.01.16-02.26.30-1-131943	151	6	6	2	0	1	660	5	5	0	0	NA	NA	NA	47	42	251	244	360	128	217	315	3	12	7	0.012	0.049	0.019
.	19.01.16-02.26.35-1-131950	33	1	1	0	0	0	0	0	0	0	0	NA	NA	NA	10	8	238	238	345	0	0	0	0	0	0	0	0	0
.	19.01.16-02.26.38-1-131951	93	3	3	1	0	1	653	2	2	0	0	NA	NA	NA	30	39	249	246	357	123	217	313	0	1	11	0	0.004	0.031
.	19.01.16-02.26.44-1-131956	60	3	3	2	0	2	642	2	2	0	0	NA	NA	NA	26	28	244	244	353	119	215	308	0	5	10	0	0.02	0.028
.	19.01.16-02.26.48-1-131958	55	2	2	1	0	1	255	1	1	0	0	NA	NA	NA	16	13	239	239	348	43	85	127	3	0	1	0.013	0	0.003
.	19.01.16-02.26.53-1-131978	62	4	4	1	0	1	650	3	3	0	0	NA	NA	NA	20	32	245	243	357	120	215	315	3	5	5	0.012	0.021	0.014
.	19.01.16-02.26.58-1-131983	123	4	4	0	0	0	654	3	3	0	0	NA	NA	NA	30	32	242	248	355	118	218	318	2	0	2	0.008	0	0.006
.	19.01.16-02.26.58-1-131985	119	10	10	4	0	3	648	9	9	0	0	NA	NA	NA	20	24	245	244	348	120	220	308	22	6	8	0.09	0.025	0.023
.	19.01.16-02.26.58-1-131987	57	2	2	1	0	1	151	1	1	0	0	NA	NA	NA	18	10	238	239	346	30	52	69	0	2	0	0	0.008	0
.	19.01.16-02.26.59-1-131988	58	3	3	0	0	0	663	2	2	0	0	NA	NA	NA	15	39	249	246	357	126	220	317	8	0	5	0.032	0	0.014
.	19.01.16-02.27.02-1-131991	148	14	14	3	0	3	676	11	11	0	0	NA	NA	NA	50	51	252	251	361	130	222	324	19	16	15	0.075	0.064	0.042
.	19.01.16-02.27.06-1-131992	126	4	4	0	0	0	661	3	3	0	0	NA	NA	NA	34	37	248	246	356	126	219	316	1	11	4	0.004	0.045	0.011
.	19.01.16-02.27.07-1-131995	93	3	3	1	0	1	655	2	2	0	0	NA	NA	NA	30	33	248	246	352	123	218	314	17	0	0	0.069	0	0
.	19.01.16-02.27.08-1-131997	151	19	19	9	0	7	667	18	18	0	0	NA	NA	NA	38	40	250	243	360	127	216	324	22	16	15	0.088	0.066	0.042
.	19.01.16-02.27.15-1-132003	33	1	1	0	0	0	0	0	0	0	0	NA	NA	NA	14	6	239	239	341	0	0	0	0	0	1	0	0	0.003
.	19.01.16-02.27.16-1-132004	146	5	5	0	0	0	674	4	4	0	0	NA	NA	NA	47	48	246	257	358	123	232	319	3	18	1	0.012	0.07	0.003
.	19.01.16-02.27.16-1-132005	91	5	5	2	0	2	657	4	4	0	0	NA	NA	NA	35	35	245	249	354	124	222	311	0	7	7	0	0.028	0.02
.	19.01.16-02.27.19-1-132006	402	35	35	11	0	5	725	31	31	0	0	NA	NA	NA	99	108	266	270	385	141	242	342	82	30	26	0.308	0.111	0.068
.	19.01.16-02.27.23-1-132007	119	4	4	2	0	1	653	3	3	0	0	NA	NA	NA	40	34	249	247	351	129	218	306	16	0	1	0.064	0	0.003
.	19.01.16-02.27.24-1-132008	58	2	2	0	0	0	203	1	1	0	0	NA	NA	NA	18	15	242	237	349	35	69	99	3	0	0	0.012	0	0
.	19.01.16-02.27.25-1-132009	210	37	37	11	0	9	690	34	34	0	0	NA	NA	NA	67	70	258	258	367	135	226	329	73	33	36	0.283	0.128	0.098
.	19.01.16-02.27.31-1-132010	118	8	8	2	0	2	641	7	7	0	0	NA	NA	NA	35	27	247	241	352	117	216	308	18	0	0	0.073	0	0
.	19.01.16-02.27.33-1-132011	58	3	3	0	0	0	639	2	2	0	0	NA	NA	NA	21	19	240	241	351	117	211	311	4	1	1	0.017	0.004	0.003
.	19.01.16-02.27.33-1-132012	84	4	4	1	0	1	632	2	2	0	0	NA	NA	NA	33	21	243	241	350	118	211	303	1	6	2	0.004	0.025	0.006
.	19.01.16-02.27.35-1-132013	61	2	2	1	0	0	630	1	1	0	0	NA	NA	NA	28	13	240	239	347	116	207	307	5	1	0	0.021	0.004	0
.	19.01.16-02.27.40-1-132014	121	12	12	5	0	4	656	11	11	0	0	NA	NA	NA	35	32	245	245	355	123	218	315	8	9	20	0.033	0.037	0.056
.	19.01.16-02.27.43-1-132015	85	3	3	1	0	1	644	2	2	0	0	NA	NA	NA	26	22	246	242	347	122	214	308	0	1	4	0	0.004	0.012
.	19.01.16-02.27.47-1-132016	89	16	16	4	0	3	641	10	10	0	0	NA	NA	NA	27	21	244	241	349	119	212	310	27	11	7	0.111	0.046	0.02
.	19.01.16-02.27.49-1-132017	62	2	2	0	0	0	638	1	1	0	0	NA	NA	NA	27	17	243	240	347	119	212	307	3	0	5	0.012	0	0.014
.	19.01.16-02.27.49-1-132018	64	3	3	1	0	0	648	1	1	0	0	NA	NA	NA	19	25	239	243	356	118	216	314	1	4	0	0.004	0.016	0
.	19.01.16-02.27.51-1-132036	96	6	6	0	0	0	649	4	4	0	0	NA	NA	NA	43	40	247	249	357	122	216	311	6	6	1	0.024	0.024	0.003
.	19.01.16-02.28.00-1-132047	116	9	9	3	0	3	667	8	8	0	0	NA	NA	NA	42	53	250	256	360	126	225	316	15	1	7	0.06	0.004	0.019
.	19.01.16-02.28.06-1-132049	122	14	14	6	0	4	660	11	11	0	0	NA	NA	NA	42	40	242	247	364	123	215	322	12	26	30	0.05	0.105	0.082
.	19.01.16-02.28.08-1-132053	86	7	7	2	0	2	648	6	6	0	0	NA	NA	NA	30	33	245	242	359	120	214	314	8	5	3	0.033	0.021	0.008
.	19.01.16-02.28.18-1-132058	145	5	5	0	0	0	655	4	4	0	0	NA	NA	NA	44	33	245	248	353	121	220	314	3	4	7	0.012	0.016	0.02
.	19.01.16-02.28.19-1-132059	150	7	7	1	0	1	665	6	6	0	0	NA	NA	NA	53	49	249	253	360	121	223	321	23	18	4	0.092	0.071	0.011
.	19.01.16-02.28.19-1-132060	302	45	45	15	0	10	725	41	41	0	0	NA	NA	NA	77	103	265	272	379	144	242	339	132	47	21	0.498	0.173	0.055
.	19.01.16-02.28.26-1-132062	36	1	1	0	0	0	0	0	0	0	0	NA	NA	NA	9	9	238	241	343	0	0	0	0	0	0	0	0	0
.	19.01.16-02.28.28-1-132063	117	10	10	3	0	2	686	9	9	0	0	NA	NA	NA	30	60	250	252	371	128	226	332	24	6	7	0.096	0.024	0.019
.	19.01.16-02.28.29-1-132064	69	4	4	3	0	2	639	2	2	0	0	NA	NA	NA	32	21	244	243	347	118	214	307	0	1	12	0	0.004	0.035
.	19.01.16-02.28.32-1-132065	86	4	4	1	0	1	647	2	2	0	0	NA	NA	NA	31	26	243	245	351	118	217	312	3	1	3	0.012	0.004	0.009
.	19.01.16-02.28.32-1-132066	134	18	18	4	0	3	654	17	17	0	0	NA	NA	NA	51	41	246	248	360	122	220	312	21	17	19	0.085	0.069	0.053
.	19.01.16-02.28.37-1-132071	126	7	7	3	0	2	657	6	6	0	0	NA	NA	NA	32	40	249	244	360	123	215	319	10	0	8	0.04	0	0.022
.	19.01.16-02.28.37-1-132072	88	5	5	2	0	1	654	4	4	0	0	NA	NA	NA	25	31	246	246	352	123	219	312	5	4	9	0.02	0.016	0.026
.	19.01.16-02.28.43-1-132077	33	1	1	0	0	0	0	0	0	0	0	NA	NA	NA	11	12	236	239	350	0	0	0	0	0	1	0	0	0.003
.	19.01.16-02.28.45-1-132078	84	5	5	2	0	2	648	4	4	0	0	NA	NA	NA	26	33	249	243	354	126	212	310	1	6	4	0.004	0.025	0.011
.	19.01.16-02.28.45-1-132079	175	19	19	8	0	7	678	17	17	0	0	NA	NA	NA	46	62	255	256	364	132	231	315	40	12	14	0.157	0.047	0.038
.	19.01.16-02.28.48-1-132080	31	1	1	0	0	0	0	0	0	0	0	NA	NA	NA	9	4	236	237	344	0	0	0	6	0	0	0.025	0	0
.	19.01.16-02.28.50-1-132082	89	6	6	4	0	4	655	5	5	0	0	NA	NA	NA	35	40	247	245	361	122	215	318	17	3	4	0.069	0.012	0.011
.	19.01.16-02.28.52-1-132100	333	31	31	11	0	7	712	27	27	0	0	NA	NA	NA	91	91	258	262	384	135	233	344	131	3	6	0.508	0.011	0.016
.	19.01.16-02.28.55-1-132104	57	2	2	0	0	0	100	1	1	0	0	NA	NA	NA	15	18	239	241	351	16	36	48	3	1	0	0.013	0.004	0
.	19.01.16-02.28.56-1-132106	60	4	4	0	0	0	639	3	3	0	0	NA	NA	NA	22	20	247	241	345	125	213	301	12	2	0	0.049	0.008	0
.	19.01.16-02.29.01-1-132112	91	3	3	0	0	0	645	2	2	0	0	NA	NA	NA	29	31	245	247	352	121	214	310	0	0	2	0	0	0.006
.	19.01.16-02.29.02-1-132113	61	3	3	1	0	1	103	2	2	0	0	NA	NA	NA	15	12	241	238	346	18	27	58	2	1	2	0.008	0.004	0.006
.	19.01.16-02.29.08-1-132117	32	1	1	0	0	0	0	0	0	0	0	NA	NA	NA	9	11	238	239	347	0	0	0	0	0	0	0	0	0
.	19.01.16-02.29.10-1-132119	61	2	2	1	0	1	644	1	1	0	0	NA	NA	NA	24	23	244	241	351	122	213	309	0	6	0	0	0.025	0
.	19.01.16-02.29.11-1-132120	30	1	1	1	0	1	0	0	0	0	0	NA	NA	NA	8	8	239	239	343	0	0	0	0	0	3	0	0	0.009
.	19.01.16-02.29.11-1-132121	57	2	2	0	0	0	294	1	1	0	0	NA	NA	NA	13	14	241	241	345	64	99	131	0	0	2	0	0	0.006
.	19.01.16-02.29.12-1-132122	88	7	7	0	0	0	636	6	6	0	0	NA	NA	NA	32	30	251	243	349	121	211	304	0	9	7	0	0.037	0.02
.	19.01.16-02.29.13-1-132123	61	4	4	0	0	0	639	3	3	0	0	NA	NA	NA	27	21	242	242	350	118	213	308	10	3	5	0.041	0.012	0.014
.	19.01.16-02.29.17-1-132128	64	3	3	2	0	0	658	2	2	0	0	NA	NA	NA	22	30	247	248	348	124	223	311	0	4	16	0	0.016	0.046
.	19.01.16-02.29.24-1-132129	89	8	8	3	0	3	636	7	7	0	0	NA	NA	NA	26	17	239	242	349	118	210	308	7	8	8	0.029	0.033	0.023
.	19.01.16-02.29.28-1-132130	142	14	14	3	0	2	648	12	12	0	0	NA	NA	NA	55	30	244	249	350	123	215	310	21	13	7	0.086	0.052	0.02
.	19.01.16-02.29.30-1-132131	179	16	16	8	0	6	668	14	14	0	0	NA	NA	NA	56	49	253	248	361	131	215	322	34	5	12	0.134	0.02	0.033
.	19.01.16-02.29.31-1-132132	32	1	1	0	0	0	0	0	0	0	0	NA	NA	NA	11	12	239	237	349	0	0	0	0	0	0	0	0	0
.	19.01.16-02.29.34-1-132133	62	4	4	0	0	0	645	3	3	0	0	NA	NA	NA	22	26	241	241	357	119	213	313	9	0	6	0.037	0	0.017
.	19.01.16-02.29.34-1-132134	90	4	4	1	0	0	646	3	3	0	0	NA	NA	NA	46	36	245	242	362	119	216	311	7	7	5	0.029	0.029	0.014
.	19.01.16-02.29.34-1-132135	30	1	1	0	0	0	0	0	0	0	0	NA	NA	NA	7	5	240	236	342	0	0	0	0	4	0	0	0.017	0
.	19.01.16-02.29.36-1-132136	64	5	5	1	0	1	648	4	4	0	0	NA	NA	NA	18	27	242	243	355	118	214	316	2	4	1	0.008	0.016	0.003
.	19.01.16-02.29.36-1-132137	89	6	6	4	0	4	654	4	4	0	0	NA	NA	NA	28	34	247	249	351	125	219	310	7	7	4	0.028	0.028	0.011
.	19.01.16-02.29.47-1-132139	85	8	8	3	0	3	646	6	6	0	0	NA	NA	NA	36	31	250	242	352	127	209	310	4	10	6	0.016	0.041	0.017
.	19.01.16-02.29.49-1-132140	65	3	3	1	0	1	649	2	2	0	0	NA	NA	NA	29	30	244	247	352	120	220	309	4	2	3	0.016	0.008	0.009
.	19.01.16-02.29.50-1-132143	86	4	4	1	0	1	653	3	3	0	0	NA	NA	NA	28	27	243	242	355	123	215	315	11	6	4	0.045	0.025	0.011
.	19.01.16-02.29.52-1-132160	65	3	3	1	0	1	645	2	2	0	0	NA	NA	NA	24	27	244	244	352	121	216	308	2	0	3	0.008	0	0.009
.	19.01.16-02.29.54-1-132162	229	35	35	12	0	11	689	32	32	0	0	NA	NA	NA	65	71	258	259	367	133	231	325	75	47	4	0.291	0.181	0.011
.	19.01.16-02.29.54-1-132165	93	5	5	2	0	2	648	4	4	0	0	NA	NA	NA	39	31	244	245	355	122	216	310	8	3	4	0.033	0.012	0.011
.	19.01.16-02.29.55-1-132166	122	11	11	1	0	0	669	9	9	0	0	NA	NA	NA	44	57	254	249	367	131	221	317	12	16	8	0.047	0.064	0.022
.	19.01.16-02.30.01-1-132172	63	2	2	1	0	1	51	1	1	0	0	NA	NA	NA	23	23	241	244	351	8	18	25	1	0	3	0.004	0	0.009
.	19.01.16-02.30.05-1-132178	58	2	2	0	0	0	643	1	1	0	0	NA	NA	NA	27	21	243	241	350	121	215	307	5	0	1	0.021	0	0.003
.	19.01.16-02.30.07-1-132181	147	21	21	4	0	4	683	20	20	0	0	NA	NA	NA	43	67	255	258	367	129	228	326	57	25	8	0.224	0.097	0.022
.	19.01.16-02.30.08-1-132182	145	9	9	3	0	1	666	6	6	0	0	NA	NA	NA	44	45	250	250	358	127	224	315	13	5	21	0.052	0.02	0.059
.	19.01.16-02.30.10-1-132185	115	5	5	0	0	0	653	4	4	0	0	NA	NA	NA	37	38	247	245	359	125	215	313	4	2	5	0.016	0.008	0.014
.	19.01.16-02.30.10-1-132186	32	1	1	0	0	0	0	0	0	0	0	NA	NA	NA	8	13	239	241	346	0	0	0	0	0	1	0	0	0.003
.	19.01.16-02.30.12-1-132187	326	36	36	11	0	4	725	35	35	0	0	NA	NA	NA	103	106	263	269	387	139	240	346	113	38	21	0.43	0.141	0.054
.	19.01.16-02.30.12-1-132188	64	2	2	0	0	0	251	1	1	0	0	NA	NA	NA	19	20	243	243	347	47	79	125	0	0	2	0	0	0.006
.	19.01.16-02.30.21-1-132192	122	13	13	7	0	7	656	11	11	0	0	NA	NA	NA	25	35	243	247	358	120	221	315	15	7	8	0.062	0.028	0.022
.	19.01.16-02.30.23-1-132193	60	3	3	1	0	1	637	2	2	0	0	NA	NA	NA	32	27	244	246	350	120	214	303	3	0	2	0.012	0	0.006
.	19.01.16-02.30.28-1-132194	96	10	10	3	0	1	649	8	8	0	0	NA	NA	NA	26	26	244	244	351	122	215	312	5	9	8	0.02	0.037	0.023
.	19.01.16-02.30.30-1-132196	37	1	1	0	0	0	0	0	0	0	0	NA	NA	NA	13	6	238	237	344	0	0	0	0	0	0	0	0	0
.	19.01.16-02.30.36-1-132209	90	4	4	0	0	0	636	3	3	0	0	NA	NA	NA	32	21	242	244	348	119	214	303	2	0	5	0.008	0	0.014
.	19.01.16-02.30.37-1-132210	124	7	7	3	0	2	665	6	6	0	0	NA	NA	NA	34	35	243	250	355	123	225	317	22	3	7	0.091	0.012	0.02
.	19.01.16-02.30.39-1-132211	152	18	18	3	0	2	653	16	16	0	0	NA	NA	NA	41	33	244	249	353	121	220	312	40	19	12	0.164	0.076	0.034
.	19.01.16-02.30.46-1-132216	62	3	3	0	0	0	646	2	2	0	0	NA	NA	NA	23	26	244	245	350	121	218	307	4	0	1	0.016	0	0.003
.	19.01.16-02.30.49-1-132217	242	19	19	8	0	6	687	18	18	0	0	NA	NA	NA	72	72	257	256	372	131	228	328	45	27	22	0.175	0.105	0.059
.	19.01.16-02.30.49-1-132218	211	28	28	6	0	5	671	26	26	0	0	NA	NA	NA	75	53	256	246	364	131	219	321	44	19	40	0.172	0.077	0.11
.	19.01.16-02.30.50-1-132220	35	1	1	0	0	0	0	0	0	0	0	NA	NA	NA	7	12	240	237	348	0	0	0	1	0	0	0.004	0	0
.	19.01.16-02.30.52-1-132238	68	5	5	3	0	3	641	4	4	0	0	NA	NA	NA	30	23	243	245	348	117	217	307	9	7	5	0.037	0.029	0.014
.	19.01.16-02.30.54-1-132241	66	3	3	3	0	2	645	2	2	0	0	NA	NA	NA	29	26	245	244	350	121	217	307	2	0	9	0.008	0	0.026
.	19.01.16-02.30.58-1-132247	126	12	12	2	0	2	656	10	10	0	0	NA	NA	NA	49	41	247	248	359	122	221	313	21	1	7	0.085	0.004	0.019
.	19.01.16-02.31.01-1-132251	121	4	4	3	0	2	651	2	2	0	0	NA	NA	NA	44	38	254	241	356	128	209	314	8	3	0	0.031	0.012	0
.	19.01.16-02.31.09-1-132296	142	15	15	4	0	2	660	14	14	0	0	NA	NA	NA	45	47	247	246	367	120	218	322	14	22	22	0.057	0.089	0.06
.	19.01.16-02.31.09-1-132297	125	8	8	1	0	0	649	7	7	0	0	NA	NA	NA	47	31	248	239	357	121	212	316	20	0	4	0.081	0	0.011
.	19.01.16-02.31.16-1-132301	202	27	27	8	0	4	695	24	24	0	0	NA	NA	NA	60	74	259	258	370	136	229	330	78	9	28	0.301	0.035	0.076
.	19.01.16-02.31.18-1-132302	243	37	37	11	0	9	697	30	30	0	0	NA	NA	NA	72	73	252	256	378	132	226	339	66	36	28	0.262	0.141	0.074
.	19.01.16-02.31.18-1-132303	96	4	4	2	0	2	650	3	3	0	0	NA	NA	NA	39	34	247	246	354	121	218	311	11	0	4	0.045	0	0.011
.	19.01.16-02.31.26-1-132304	124	14	14	3	0	2	671	12	12	0	0	NA	NA	NA	35	52	250	250	365	125	221	325	30	24	0	0.12	0.096	0
.	19.01.16-02.31.31-1-132305	67	5	5	1	0	1	640	3	3	0	0	NA	NA	NA	20	24	246	242	349	120	214	306	2	0	10	0.008	0	0.029
.	19.01.16-02.31.32-1-132306	68	5	5	4	0	2	649	4	4	0	0	NA	NA	NA	19	30	247	244	352	120	218	311	4	13	3	0.016	0.053	0.009
.	19.01.16-02.31.35-1-132307	63	2	2	0	0	0	636	1	1	0	0	NA	NA	NA	31	25	247	243	348	118	212	306	0	0	7	0	0	0.02
.	19.01.16-02.31.43-1-132308	173	18	18	4	0	2	668	15	15	0	0	NA	NA	NA	50	50	250	246	367	125	216	327	48	22	7	0.192	0.089	0.019
.	19.01.16-02.31.43-1-132309	143	15	15	6	0	4	670	14	14	0	0	NA	NA	NA	45	51	249	252	363	124	224	322	24	12	15	0.096	0.048	0.041
.	19.01.16-02.31.48-1-132311	117	7	7	5	0	3	656	6	6	0	0	NA	NA	NA	50	42	250	248	357	124	214	318	7	8	8	0.028	0.032	0.022
.	19.01.16-02.31.50-1-132313	62	5	5	1	0	1	651	4	4	0	0	NA	NA	NA	25	31	245	248	351	120	219	312	11	0	11	0.045	0	0.031
.	19.01.16-02.31.50-1-132314	85	4	4	1	0	1	645	3	3	0	0	NA	NA	NA	31	25	238	246	354	118	218	309	1	0	5	0.004	0	0.014
.	19.01.16-02.32.00-1-132341	177	15	15	6	0	3	663	13	13	0	0	NA	NA	NA	53	39	247	245	360	122	218	323	55	10	13	0.223	0.041	0.036
.	19.01.16-02.32.06-1-132343	88	11	11	0	0	0	644	10	10	0	0	NA	NA	NA	32	33	244	247	355	119	212	313	26	16	5	0.107	0.065	0.014
.	19.01.16-02.32.07-1-132345	62	2	2	0	0	0	647	1	1	0	0	NA	NA	NA	26	28	244	244	353	118	216	313	0	5	0	0	0.02	0
.	19.01.16-02.32.10-1-132349	34	1	1	0	0	0	0	0	0	0	0	NA	NA	NA	7	13	241	240	345	0	0	0	1	0	0	0.004	0	0
.	19.01.16-02.32.11-1-132350	64	2	2	0	0	0	353	1	1	0	0	NA	NA	NA	20	16	239	241	349	61	125	167	0	3	1	0	0.012	0.003
.	19.01.16-02.32.12-1-132351	90	5	5	1	0	1	641	4	4	0	0	NA	NA	NA	30	26	243	246	350	117	219	305	5	8	7	0.021	0.033	0.02
.	19.01.16-02.32.13-1-132352	57	2	2	1	0	1	348	1	1	0	0	NA	NA	NA	18	14	238	243	346	64	118	166	0	0	3	0	0	0.009
.	19.01.16-02.32.20-1-132356	120	12	12	1	0	1	663	10	10	0	0	NA	NA	NA	49	44	245	248	364	123	219	321	27	16	11	0.11	0.065	0.03
.	19.01.16-02.32.22-1-132357	90	6	6	1	0	1	657	5	5	0	0	NA	NA	NA	26	38	250	243	358	126	212	319	11	11	7	0.044	0.045	0.02
.	19.01.16-02.32.22-1-132358	59	2	2	0	0	0	649	1	1	0	0	NA	NA	NA	22	27	240	244	356	117	213	319	0	0	5	0	0	0.014
.	19.01.16-02.32.23-1-132359	87	6	6	4	0	3	653	5	5	0	0	NA	NA	NA	28	36	249	245	355	123	216	314	12	6	11	0.048	0.024	0.031
.	19.01.16-02.32.25-1-132360	265	39	39	13	0	9	682	32	32	0	0	NA	NA	NA	71	62	250	257	368	128	227	327	94	26	13	0.376	0.101	0.035
.	19.01.16-02.32.30-1-132361	60	2	2	0	0	0	99	0	0	0	0	NA	NA	NA	17	10	244	236	343	18	32	49	0	0	2	0	0	0.006
.	19.01.16-02.32.36-1-132366	34	1	1	0	0	0	0	0	0	0	0	NA	NA	NA	13	10	241	240	342	0	0	0	0	0	0	0	0	0
.	19.01.16-02.32.36-1-132367	116	10	10	3	0	1	648	9	9	0	0	NA	NA	NA	24	25	241	245	352	119	215	314	15	13	3	0.062	0.053	0.009
.	19.01.16-02.32.36-1-132368	119	6	6	2	0	1	654	5	5	0	0	NA	NA	NA	43	34	248	247	352	121	218	315	21	10	0	0.085	0.04	0
.	19.01.16-02.32.37-1-132373	181	23	23	8	0	5	678	20	20	0	0	NA	NA	NA	65	68	261	254	366	135	222	321	79	19	11	0.303	0.075	0.03
.	19.01.16-02.32.39-1-132374	227	24	24	8	0	4	679	20	20	0	0	NA	NA	NA	67	63	257	255	364	131	228	320	69	15	29	0.268	0.059	0.08
.	19.01.16-02.32.44-1-132375	36	1	1	0	0	0	0	0	0	0	0	NA	NA	NA	8	13	241	238	347	0	0	0	0	0	3	0	0	0.009
.	19.01.16-02.32.46-1-132380	113	14	14	5	0	3	663	13	13	0	0	NA	NA	NA	36	44	247	250	360	121	222	320	22	27	5	0.089	0.108	0.014
.	19.01.16-02.32.49-1-132381	64	2	2	0	0	0	255	1	1	0	0	NA	NA	NA	12	14	237	247	343	42	93	120	0	0	3	0	0	0.009
.	19.01.16-02.32.51-1-132399	96	4	4	1	0	1	652	3	3	0	0	NA	NA	NA	33	36	247	247	355	124	218	310	12	0	7	0.049	0	0.02
.	19.01.16-02.32.57-1-132406	152	18	18	4	0	3	671	15	15	0	0	NA	NA	NA	37	48	256	247	358	134	219	318	45	17	18	0.176	0.069	0.05
.	19.01.16-02.32.58-1-132409	89	8	8	0	0	0	642	6	6	0	0	NA	NA	NA	19	21	240	242	352	116	215	311	4	10	2	0.017	0.041	0.006
.	19.01.16-02.33.02-1-132413	31	1	1	0	0	0	0	0	0	0	0	NA	NA	NA	12	10	238	241	344	0	0	0	0	0	1	0	0	0.003
.	19.01.16-02.33.04-1-132414	89	3	3	2	0	1	645	2	2	0	0	NA	NA	NA	18	22	241	245	349	120	212	313	3	8	0	0.012	0.033	0
.	19.01.16-02.33.12-1-132419	67	5	5	0	0	0	637	3	3	0	0	NA	NA	NA	24	16	242	240	347	119	211	307	9	13	0	0.037	0.054	0
.	19.01.16-02.33.15-1-132423	61	3	3	0	0	0	643	2	2	0	0	NA	NA	NA	23	25	245	243	350	120	217	306	5	0	3	0.02	0	0.009
.	19.01.16-02.33.18-1-132424	92	4	4	2	0	1	659	3	3	0	0	NA	NA	NA	26	36	246	245	358	124	215	320	0	3	10	0	0.012	0.028
.	19.01.16-02.33.21-1-132425	150	14	14	6	0	3	673	12	12	0	0	NA	NA	NA	38	43	252	249	355	128	225	320	51	0	14	0.202	0	0.039
.	19.01.16-02.33.23-1-132426	67	5	5	1	0	0	640	3	3	0	0	NA	NA	NA	26	21	244	238	352	123	209	308	12	1	0	0.049	0.004	0
.	19.01.16-02.33.24-1-132428	147	17	17	7	0	6	662	15	15	0	0	NA	NA	NA	45	44	251	245	361	128	215	319	22	7	18	0.088	0.029	0.05
.	19.01.16-02.33.29-1-132429	34	1	1	0	0	0	0	0	0	0	0	NA	NA	NA	9	4	236	238	343	0	0	0	0	0	0	0	0	0
.	19.01.16-02.33.30-1-132430	32	1	1	0	0	0	0	0	0	0	0	NA	NA	NA	12	11	239	240	345	0	0	0	1	0	0	0.004	0	0
.	19.01.16-02.33.30-1-132431	120	4	4	0	0	0	661	3	3	0	0	NA	NA	NA	40	41	251	245	358	127	215	319	12	0	3	0.048	0	0.008
.	19.01.16-02.33.31-1-132432	144	7	7	1	0	1	665	6	6	0	0	NA	NA	NA	44	43	246	242	368	125	215	325	6	1	6	0.024	0.004	0.016
.	19.01.16-02.33.33-1-132433	61	3	3	0	0	0	642	1	1	0	0	NA	NA	NA	21	21	238	243	353	117	212	313	3	2	1	0.013	0.008	0.003
.	19.01.16-02.33.34-1-132434	32	1	1	0	0	0	0	0	0	0	0	NA	NA	NA	12	9	239	236	347	0	0	0	0	0	1	0	0	0.003
.	19.01.16-02.33.36-1-132435	88	5	5	2	0	2	653	4	4	0	0	NA	NA	NA	33	33	244	246	356	116	218	319	6	9	1	0.025	0.037	0.003
.	19.01.16-02.33.37-1-132436	83	3	3	0	0	0	647	1	1	0	0	NA	NA	NA	30	23	240	246	350	121	221	305	0	8	4	0	0.033	0.011
.	19.01.16-02.33.41-1-132437	65	6	6	2	0	2	645	5	5	0	0	NA	NA	NA	27	33	246	241	359	118	210	317	13	6	6	0.053	0.025	0.017
.	19.01.16-02.33.49-1-132438	120	7	7	2	0	1	649	6	6	0	0	NA	NA	NA	47	38	253	244	354	127	210	312	18	10	3	0.071	0.041	0.008
.	19.01.16-02.33.50-1-132439	32	1	1	0	0	0	0	0	0	0	0	NA	NA	NA	10	9	239	239	344	0	0	0	0	0	0	0	0	0
.	19.01.16-02.33.51-1-132457	34	1	1	0	0	0	0	0	0	0	0	NA	NA	NA	4	7	239	238	343	0	0	0	0	0	0	0	0	0
.	19.01.16-02.33.52-1-132459	34	1	1	0	0	0	0	0	0	0	0	NA	NA	NA	11	14	239	243	345	0	0	0	1	0	0	0.004	0	0
.	19.01.16-02.33.52-1-132460	33	1	1	0	0	0	0	0	0	0	0	NA	NA	NA	9	10	238	237	348	0	0	0	0	0	4	0	0	0.011
.	19.01.16-02.33.52-1-132461	64	3	3	0	0	0	645	1	1	0	0	NA	NA	NA	28	27	242	247	351	117	217	311	5	0	0	0.021	0	0
.	19.01.16-02.33.53-1-132463	150	14	14	5	0	4	661	11	11	0	0	NA	NA	NA	48	43	251	245	360	129	217	315	31	22	8	0.124	0.09	0.022
.	19.01.16-02.33.54-1-132465	64	4	4	1	0	1	648	2	2	0	0	NA	NA	NA	31	27	243	245	352	122	213	313	0	5	4	0	0.02	0.011
.	19.01.16-02.33.55-1-132467	177	11	11	2	0	1	664	8	8	0	0	NA	NA	NA	65	52	250	248	367	123	217	324	24	8	8	0.096	0.032	0.022
.	19.01.16-02.33.55-1-132468	211	19	19	8	0	6	698	17	17	0	0	NA	NA	NA	79	87	260	263	377	134	230	334	33	28	18	0.127	0.106	0.048
.	19.01.16-02.33.55-1-132469	60	4	4	1	0	1	646	3	3	0	0	NA	NA	NA	20	24	243	240	354	120	213	313	7	3	0	0.029	0.012	0
.	19.01.16-02.33.59-1-132474	172	21	21	8	0	5	660	20	20	0	0	NA	NA	NA	61	48	253	252	356	130	219	311	35	18	18	0.138	0.071	0.051
.	19.01.16-02.34.08-1-132480	209	32	32	12	0	8	681	30	30	0	0	NA	NA	NA	62	58	253	256	362	131	226	324	58	37	37	0.229	0.145	0.102
.	19.01.16-02.34.09-1-132482	61	3	3	1	0	1	640	2	2	0	0	NA	NA	NA	21	21	245	239	350	122	208	310	0	2	7	0	0.008	0.02
.	19.01.16-02.34.10-1-132483	63	6	6	2	0	2	645	5	5	0	0	NA	NA	NA	23	28	248	243	350	120	213	312	6	4	3	0.024	0.016	0.009
.	19.01.16-02.34.11-1-132484	87	6	6	1	0	1	653	5	5	0	0	NA	NA	NA	29	37	244	254	352	120	225	308	0	7	7	0	0.028	0.02
.	19.01.16-02.34.17-1-132489	66	3	3	2	0	2	643	2	2	0	0	NA	NA	NA	26	23	243	239	354	120	212	311	0	1	6	0	0.004	0.017
.	19.01.16-02.34.23-1-132490	37	1	1	0	0	0	0	0	0	0	0	NA	NA	NA	16	6	238	237	344	0	0	0	0	0	1	0	0	0.003
.	19.01.16-02.34.24-1-132491	172	14	14	8	0	4	672	12	12	0	0	NA	NA	NA	58	54	250	248	369	128	217	327	47	9	11	0.188	0.036	0.03
.	19.01.16-02.34.25-1-132492	96	9	9	0	0	0	645	8	8	0	0	NA	NA	NA	20	23	243	242	351	120	214	311	7	7	10	0.029	0.029	0.028
.	19.01.16-02.34.28-1-132493	65	3	3	0	0	0	648	1	1	0	0	NA	NA	NA	24	28	243	245	353	118	219	311	0	0	5	0	0	0.014
.	19.01.16-02.34.29-1-132494	234	15	15	6	0	6	679	14	14	0	0	NA	NA	NA	69	64	249	256	372	125	229	325	45	2	17	0.181	0.008	0.046
.	19.01.16-02.34.41-1-132500	37	1	1	0	0	0	0	0	0	0	0	NA	NA	NA	11	9	239	237	346	0	0	0	0	0	1	0	0	0.003
.	19.01.16-02.34.43-1-132501	32	1	1	0	0	0	0	0	0	0	0	NA	NA	NA	12	6	238	237	344	0	0	0	0	0	0	0	0	0
.	19.01.16-02.34.44-1-132502	87	7	7	3	0	3	645	5	5	0	0	NA	NA	NA	26	29	245	244	353	120	215	310	9	2	8	0.037	0.008	0.023
.	19.01.16-02.34.45-1-132503	35	1	1	1	0	1	0	0	0	0	0	NA	NA	NA	9	14	240	240	347	0	0	0	2	0	0	0.008	0	0
.	19.01.16-02.34.48-1-132508	90	9	9	3	0	2	664	7	7	0	0	NA	NA	NA	24	43	250	245	361	124	217	323	13	12	9	0.052	0.049	0.025
.	19.01.16-02.34.48-1-132509	85	7	7	2	0	2	657	5	5	0	0	NA	NA	NA	37	41	250	246	358	128	217	312	3	12	1	0.012	0.049	0.003
.	19.01.16-02.34.53-1-132529	118	10	10	2	0	2	654	8	8	0	0	NA	NA	NA	34	34	246	245	356	124	217	313	30	9	3	0.122	0.037	0.008
.	19.01.16-02.34.55-1-132532	93	4	4	2	0	2	642	2	2	0	0	NA	NA	NA	38	28	240	248	353	116	213	313	6	3	0	0.025	0.012	0
.	19.01.16-02.35.03-1-132539	71	2	2	1	0	1	641	1	1	0	0	NA	NA	NA	20	18	245	241	345	121	217	303	0	3	2	0	0.012	0.006
.	19.01.16-02.35.04-1-132540	93	4	4	0	0	0	648	3	3	0	0	NA	NA	NA	30	26	243	244	352	120	213	315	0	12	3	0	0.049	0.009
.	19.01.16-02.35.06-1-132542	121	8	8	2	0	2	654	5	5	0	0	NA	NA	NA	40	39	244	250	358	119	220	315	9	11	0	0.037	0.044	0
.	19.01.16-02.35.08-1-132544	33	1	1	1	0	1	0	0	0	0	0	NA	NA	NA	13	14	239	241	347	0	0	0	0	0	2	0	0	0.006
.	19.01.16-02.35.09-1-132547	65	2	2	1	0	1	454	1	1	0	0	NA	NA	NA	21	17	240	242	348	86	157	211	5	0	0	0.021	0	0
.	19.01.16-02.35.11-1-132548	144	17	17	4	0	4	654	15	15	0	0	NA	NA	NA	42	37	244	245	361	119	220	315	20	6	16	0.082	0.024	0.044
.	19.01.16-02.35.11-1-132549	146	6	6	2	0	1	665	4	4	0	0	NA	NA	NA	42	53	255	253	358	127	223	315	6	9	4	0.024	0.036	0.011
.	19.01.16-02.35.13-1-132550	179	19	19	4	0	3	681	17	17	0	0	NA	NA	NA	43	53	249	251	366	128	225	328	32	16	14	0.129	0.064	0.038
.	19.01.16-02.35.17-1-132554	128	9	9	1	0	1	657	8	8	0	0	NA	NA	NA	40	28	242	247	352	125	218	314	9	5	2	0.037	0.02	0.006
.	19.01.16-02.35.18-1-132555	362	41	41	16	0	10	727	36	36	0	0	NA	NA	NA	93	106	265	268	386	143	241	343	109	27	32	0.411	0.101	0.083
.	19.01.16-02.35.21-1-132556	197	31	31	11	0	9	667	27	27	0	0	NA	NA	NA	57	58	250	253	368	127	224	316	28	38	33	0.112	0.15	0.09
.	19.01.16-02.35.24-1-132557	113	5	5	1	0	0	656	4	4	0	0	NA	NA	NA	39	36	246	247	356	124	217	315	12	4	0	0.049	0.016	0
.	19.01.16-02.35.26-1-132558	209	21	21	7	0	5	684	20	20	0	0	NA	NA	NA	60	67	249	255	376	127	225	332	53	7	31	0.213	0.027	0.082
.	19.01.16-02.35.30-1-132559	124	19	19	2	0	1	657	17	17	0	0	NA	NA	NA	39	33	247	249	350	123	222	312	41	20	6	0.166	0.08	0.017
.	19.01.16-02.35.38-1-132561	204	26	26	5	0	3	659	23	23	0	0	NA	NA	NA	74	55	253	251	364	124	220	315	55	22	17	0.217	0.088	0.047
.	19.01.16-02.35.39-1-132562	147	15	15	3	0	3	665	12	12	0	0	NA	NA	NA	46	53	249	250	367	122	218	325	46	4	4	0.185	0.016	0.011
.	19.01.16-02.35.41-1-132563	175	37	37	7	0	3	675	34	34	0	0	NA	NA	NA	56	61	251	248	375	125	218	332	96	32	17	0.382	0.129	0.045
.	19.01.16-02.35.45-1-132564	91	7	7	2	0	2	657	6	6	0	0	NA	NA	NA	35	40	249	248	356	124	219	314	2	0	15	0.008	0	0.042
.	19.01.16-02.36.04-1-132593	260	17	17	4	0	0	701	15	15	0	0	NA	NA	NA	71	76	255	260	374	134	233	334	49	10	17	0.192	0.038	0.045
.	19.01.16-02.36.07-1-132596	91	12	12	2	0	2	657	11	11	0	0	NA	NA	NA	33	43	251	249	356	126	217	314	28	1	5	0.112	0.004	0.014
.	19.01.16-02.36.09-1-132598	185	37	37	13	0	10	683	34	34	0	0	NA	NA	NA	61	65	253	256	369	126	229	328	92	28	27	0.364	0.109	0.073
.	19.01.16-02.36.09-1-132600	126	15	15	3	0	3	657	13	13	0	0	NA	NA	NA	42	41	247	244	363	123	217	317	14	14	16	0.057	0.057	0.044
.	19.01.16-02.36.09-1-132601	55	2	2	0	0	0	645	0	0	0	0	NA	NA	NA	18	20	241	243	349	120	216	309	0	3	1	0	0.012	0.003
.	19.01.16-02.36.21-1-132605	32	1	1	0	0	0	0	0	0	0	0	NA	NA	NA	6	3	237	237	342	0	0	0	0	3	0	0	0.013	0
.	19.01.16-02.36.23-1-132606	83	3	3	1	0	1	653	2	2	0	0	NA	NA	NA	39	28	242	246	353	120	220	313	5	0	4	0.021	0	0.011
.	19.01.16-02.36.24-1-132607	220	30	30	7	0	6	693	25	25	0	0	NA	NA	NA	62	74	254	255	378	132	228	333	71	20	41	0.28	0.078	0.108
.	19.01.16-02.36.25-1-132608	57	2	2	0	0	0	352	1	1	0	0	NA	NA	NA	21	23	244	242	350	63	126	163	0	5	0	0	0.021	0
.	19.01.16-02.36.32-1-132609	116	10	10	4	0	3	651	7	7	0	0	NA	NA	NA	51	33	243	249	354	118	216	317	13	11	7	0.053	0.044	0.02
.	19.01.16-02.36.37-1-132612	229	39	39	7	0	4	678	36	36	0	0	NA	NA	NA	69	60	257	246	370	132	216	330	118	31	18	0.459	0.126	0.049
.	19.01.16-02.36.38-1-132613	225	27	27	12	0	9	680	22	22	0	0	NA	NA	NA	62	63	249	251	376	125	220	335	70	37	8	0.281	0.147	0.021
.	19.01.16-02.36.40-1-132618	87	3	3	0	0	0	648	2	2	0	0	NA	NA	NA	32	33	245	252	349	120	223	305	4	4	1	0.016	0.016	0.003
.	19.01.16-02.36.40-1-132619	60	2	2	1	0	1	348	1	1	0	0	NA	NA	NA	13	14	243	240	344	70	115	163	0	3	1	0	0.012	0.003
.	19.01.16-02.36.48-1-132625	33	1	1	0	0	0	0	0	0	0	0	NA	NA	NA	10	13	241	241	344	0	0	0	0	0	0	0	0	0
.	19.01.16-02.36.50-1-132627	150	22	22	9	0	6	662	18	18	0	0	NA	NA	NA	57	55	254	256	358	130	223	309	57	46	2	0.224	0.18	0.006
.	19.01.16-02.36.52-1-132644	117	11	11	3	0	1	653	9	9	0	0	NA	NA	NA	40	37	247	248	355	122	219	312	12	11	8	0.049	0.044	0.023
.	19.01.16-02.36.54-1-132648	122	10	10	1	0	1	662	9	9	0	0	NA	NA	NA	39	39	248	247	357	125	222	315	22	0	9	0.089	0	0.025
.	19.01.16-02.36.56-1-132651	123	4	4	0	0	0	659	3	3	0	0	NA	NA	NA	38	40	248	246	359	124	219	316	4	0	9	0.016	0	0.025
.	19.01.16-02.37.12-1-132662	63	3	3	0	0	0	641	2	2	0	0	NA	NA	NA	24	24	241	246	350	116	218	307	3	0	4	0.012	0	0.011
.	19.01.16-02.37.13-1-132663	32	1	1	0	0	0	0	0	0	0	0	NA	NA	NA	9	11	238	240	346	0	0	0	1	0	0	0.004	0	0
.	19.01.16-02.37.15-1-132667	118	17	17	6	0	5	661	16	16	0	0	NA	NA	NA	38	43	244	249	363	121	220	320	24	9	21	0.098	0.036	0.058
.	19.01.16-02.37.22-1-132668	118	16	16	8	0	6	657	15	15	0	0	NA	NA	NA	42	43	251	249	356	123	217	317	22	18	11	0.088	0.072	0.031
.	19.01.16-02.37.23-1-132669	68	2	2	2	0	2	636	1	1	0	0	NA	NA	NA	21	21	244	238	352	118	211	307	0	1	1	0	0.004	0.003
.	19.01.16-02.37.23-1-132670	89	7	7	1	0	1	646	6	6	0	0	NA	NA	NA	28	27	240	247	353	119	218	309	6	2	7	0.025	0.008	0.02
.	19.01.16-02.37.24-1-132671	123	8	8	2	0	2	648	6	6	0	0	NA	NA	NA	39	27	242	245	353	120	216	312	24	1	1	0.099	0.004	0.003
.	19.01.16-02.37.32-1-132672	63	3	3	0	0	0	638	2	2	0	0	NA	NA	NA	28	22	243	242	350	122	210	306	1	6	0	0.004	0.025	0
.	19.01.16-02.37.36-1-132673	94	4	4	0	0	0	653	3	3	0	0	NA	NA	NA	34	30	246	244	353	123	216	314	12	0	2	0.049	0	0.006
.	19.01.16-02.37.39-1-132674	240	8	8	0	0	0	690	7	7	0	0	NA	NA	NA	68	74	258	261	368	131	234	325	25	12	7	0.097	0.046	0.019
.	19.01.16-02.37.44-1-132675	62	2	2	1	0	1	640	1	1	0	0	NA	NA	NA	22	19	245	241	346	122	214	304	0	0	6	0	0	0.017
.	19.01.16-02.37.45-1-132676	168	7	7	3	0	2	677	6	6	0	0	NA	NA	NA	41	52	250	248	367	126	222	329	27	7	8	0.108	0.028	0.022
.	19.01.16-02.37.47-1-132677	92	5	5	1	0	1	643	4	4	0	0	NA	NA	NA	21	22	241	245	349	120	214	309	0	9	0	0	0.037	0
.	19.01.16-02.37.50-1-132679	118	7	7	2	0	1	669	5	5	0	0	NA	NA	NA	44	55	248	256	364	124	226	319	9	6	6	0.036	0.023	0.016
.	19.01.16-02.37.51-1-132696	91	5	5	2	0	2	636	4	4	0	0	NA	NA	NA	28	24	242	243	352	119	209	308	0	5	4	0	0.021	0.011
.	19.01.16-02.37.54-1-132700	275	22	22	9	0	7	702	20	20	0	0	NA	NA	NA	85	82	258	254	383	133	227	342	38	20	8	0.147	0.079	0.021
.	19.01.16-02.37.56-1-132703	64	3	3	1	0	1	648	2	2	0	0	NA	NA	NA	23	27	241	246	353	119	215	314	0	1	6	0	0.004	0.017
.	19.01.16-02.37.59-1-132707	118	9	9	1	0	0	649	8	8	0	0	NA	NA	NA	36	31	247	248	349	123	219	307	6	6	6	0.024	0.024	0.017
.	19.01.16-02.38.07-1-132712	91	11	11	3	0	1	659	10	10	0	0	NA	NA	NA	35	46	249	252	358	123	219	317	4	10	11	0.016	0.04	0.031
.	19.01.16-02.38.11-1-132716	32	1	1	1	0	1	0	0	0	0	0	NA	NA	NA	11	10	238	237	348	0	0	0	0	2	0	0	0.008	0
.	19.01.16-02.38.15-1-132720	32	1	1	0	0	0	0	0	0	0	0	NA	NA	NA	8	13	240	240	346	0	0	0	0	0	0	0	0	0
.	19.01.16-02.38.15-1-132721	96	4	4	0	0	0	639	2	2	0	0	NA	NA	NA	31	23	243	244	349	119	212	308	1	5	2	0.004	0.02	0.006
.	19.01.16-02.38.16-1-132722	113	6	6	3	0	2	655	5	5	0	0	NA	NA	NA	31	31	245	246	353	121	220	314	11	5	13	0.045	0.02	0.037
.	19.01.16-02.38.18-1-132723	270	24	24	7	0	3	699	20	20	0	0	NA	NA	NA	63	88	266	258	377	140	227	332	61	11	25	0.229	0.043	0.066
.	19.01.16-02.38.21-1-132724	116	4	4	0	0	0	649	3	3	0	0	NA	NA	NA	42	33	247	242	357	121	215	313	0	0	19	0	0	0.053
.	19.01.16-02.38.21-1-132725	118	4	4	0	0	0	655	3	3	0	0	NA	NA	NA	31	30	244	241	358	124	214	317	0	13	8	0	0.054	0.022
.	19.01.16-02.38.21-1-132726	152	15	15	5	0	4	658	13	13	0	0	NA	NA	NA	43	36	240	251	358	120	221	317	16	13	3	0.067	0.052	0.008
.	19.01.16-02.38.31-1-132728	34	1	1	0	0	0	0	0	0	0	0	NA	NA	NA	11	9	237	241	344	0	0	0	0	0	0	0	0	0
.	19.01.16-02.38.33-1-132729	88	8	8	2	0	2	647	7	7	0	0	NA	NA	NA	14	25	241	244	353	119	215	313	7	17	5	0.029	0.07	0.014
.	19.01.16-02.38.37-1-132730	64	2	2	1	0	1	350	0	0	0	0	NA	NA	NA	15	22	244	241	350	70	114	166	0	1	1	0	0.004	0.003
.	19.01.16-02.38.38-1-132731	185	11	11	3	0	2	673	10	10	0	0	NA	NA	NA	52	59	256	250	366	128	222	323	25	6	12	0.098	0.024	0.033
.	19.01.16-02.38.38-1-132732	31	1	1	0	0	0	0	0	0	0	0	NA	NA	NA	5	11	241	238	345	0	0	0	0	0	0	0	0	0
.	19.01.16-02.38.40-1-132733	175	9	9	4	0	4	654	8	8	0	0	NA	NA	NA	52	44	249	251	357	126	221	307	13	14	11	0.052	0.056	0.031
.	19.01.16-02.38.41-1-132738	140	8	8	1	0	1	661	6	6	0	0	NA	NA	NA	38	45	245	252	361	121	221	319	12	3	7	0.049	0.012	0.019
.	19.01.16-02.38.41-1-132739	62	2	2	0	0	0	654	1	1	0	0	NA	NA	NA	19	30	244	246	353	122	219	313	0	4	3	0	0.016	0.008
.	19.01.16-02.38.47-1-132740	88	6	6	0	0	0	646	5	5	0	0	NA	NA	NA	27	25	241	240	357	120	209	317	9	2	0	0.037	0.008	0
.	19.01.16-02.38.49-1-132745	61	2	2	1	0	1	643	1	1	0	0	NA	NA	NA	29	23	241	242	353	116	211	316	13	0	0	0.054	0	0
.	19.01.16-02.38.53-1-132764	207	21	21	7	0	5	673	17	17	0	0	NA	NA	NA	80	61	258	256	360	134	226	313	56	20	20	0.217	0.078	0.056
.	19.01.16-02.38.55-1-132768	35	1	1	1	0	1	0	0	0	0	0	NA	NA	NA	13	10	237	238	348	0	0	0	0	0	0	0	0	0
.	19.01.16-02.38.58-1-132771	56	2	2	1	0	1	638	1	1	0	0	NA	NA	NA	31	27	247	243	350	122	212	304	0	0	6	0	0	0.017
.	19.01.16-02.39.01-1-132776	32	1	1	0	0	0	0	0	0	0	0	NA	NA	NA	6	12	240	237	348	0	0	0	0	2	0	0	0.008	0
.	19.01.16-02.39.04-1-132777	123	5	5	1	0	1	649	4	4	0	0	NA	NA	NA	39	33	243	248	355	119	216	314	5	4	5	0.021	0.016	0.014
.	19.01.16-02.39.04-1-132778	81	3	3	0	0	0	634	2	2	0	0	NA	NA	NA	33	24	243	245	349	120	211	303	0	0	5	0	0	0.014
.	19.01.16-02.39.04-1-132779	93	7	7	2	0	1	665	6	6	0	0	NA	NA	NA	27	35	239	246	363	119	221	325	2	8	2	0.008	0.033	0.006
.	19.01.16-02.39.05-1-132780	62	2	2	0	0	0	501	1	1	0	0	NA	NA	NA	17	14	240	241	346	90	169	242	1	5	0	0.004	0.021	0
.	19.01.16-02.39.05-1-132781	93	4	4	1	0	1	651	3	3	0	0	NA	NA	NA	36	35	248	247	353	118	220	313	8	3	6	0.032	0.012	0.017
.	19.01.16-02.39.09-1-132786	121	23	23	9	0	7	658	19	19	0	0	NA	NA	NA	31	37	242	242	366	117	213	328	21	42	10	0.087	0.174	0.027
.	19.01.16-02.39.13-1-132787	178	9	9	6	0	5	675	8	8	0	0	NA	NA	NA	49	49	248	253	361	129	225	321	13	11	17	0.052	0.043	0.047
.	19.01.16-02.39.20-1-132792	126	13	13	4	0	2	661	10	10	0	0	NA	NA	NA	48	45	248	249	361	124	220	317	25	19	7	0.101	0.076	0.019
.	19.01.16-02.39.20-1-132793	64	2	2	1	0	1	647	1	1	0	0	NA	NA	NA	30	28	242	241	358	120	211	316	0	6	0	0	0.025	0
.	19.01.16-02.39.21-1-132794	60	2	2	1	0	1	650	1	1	0	0	NA	NA	NA	15	30	249	244	350	124	214	312	0	1	3	0	0.004	0.009
.	19.01.16-02.39.25-1-132795	116	11	11	4	0	3	657	9	9	0	0	NA	NA	NA	32	39	251	247	354	128	217	312	33	3	12	0.131	0.012	0.034
.	19.01.16-02.39.27-1-132796	58	2	2	0	0	0	641	1	1	0	0	NA	NA	NA	23	23	244	241	351	119	210	312	0	4	4	0	0.017	0.011
.	19.01.16-02.39.31-1-132797	63	2	2	0	0	0	654	1	1	0	0	NA	NA	NA	15	27	243	247	350	122	222	310	0	7	1	0	0.028	0.003
.	19.01.16-02.39.35-1-132798	145	22	22	9	0	5	670	20	20	0	0	NA	NA	NA	43	56	261	253	355	132	224	314	43	22	14	0.165	0.087	0.039
.	19.01.16-02.39.35-1-132799	65	2	2	1	0	1	552	1	1	0	0	NA	NA	NA	20	22	241	240	354	105	179	268	4	3	0	0.017	0.012	0
.	19.01.16-02.39.36-1-132800	147	5	5	3	0	1	659	4	4	0	0	NA	NA	NA	42	40	248	247	358	123	219	317	14	8	0	0.056	0.032	0
.	19.01.16-02.39.43-1-132802	82	5	5	3	0	3	659	4	4	0	0	NA	NA	NA	25	33	243	250	353	122	224	313	5	10	4	0.021	0.04	0.011
.	19.01.16-02.39.44-1-132803	140	5	5	0	0	0	660	4	4	0	0	NA	NA	NA	52	45	254	247	357	129	216	315	2	1	1	0.008	0.004	0.003
.	19.01.16-02.39.46-1-132804	35	1	1	0	0	0	0	0	0	0	0	NA	NA	NA	8	9	241	239	342	0	0	0	0	0	3	0	0	0.009
.	19.01.16-02.39.47-1-132805	92	6	6	2	0	2	641	4	4	0	0	NA	NA	NA	38	21	245	242	347	120	213	308	12	8	0	0.049	0.033	0
.	19.01.16-02.39.49-1-132806	184	8	8	3	0	1	673	7	7	0	0	NA	NA	NA	64	53	251	253	362	129	219	325	17	2	11	0.068	0.008	0.03
.	19.01.16-02.39.49-1-132807	121	12	12	5	0	5	654	10	10	0	0	NA	NA	NA	31	33	242	253	351	121	222	311	17	28	5	0.07	0.111	0.014
.	19.01.16-02.39.50-1-132809	89	6	6	4	0	3	643	4	4	0	0	NA	NA	NA	24	19	244	240	348	122	211	310	8	2	6	0.033	0.008	0.017
.	19.01.16-02.39.56-1-132832	204	19	19	3	0	1	682	16	16	0	0	NA	NA	NA	59	57	258	260	352	134	235	313	89	7	8	0.345	0.027	0.023
.	19.01.16-02.40.01-1-132837	92	8	8	3	0	2	660	7	7	0	0	NA	NA	NA	35	36	243	243	363	119	217	324	26	0	3	0.107	0	0.008
.	19.01.16-02.40.02-1-132842	296	21	21	7	0	7	680	18	18	0	0	NA	NA	NA	92	71	257	257	370	129	225	326	64	10	5	0.249	0.039	0.014
.	19.01.16-02.40.06-1-132844	95	5	5	0	0	0	648	4	4	0	0	NA	NA	NA	24	25	241	247	350	119	220	309	4	4	8	0.017	0.016	0.023
.	19.01.16-02.40.09-1-132848	154	22	22	5	0	3	670	17	17	0	0	NA	NA	NA	42	46	243	253	363	123	225	322	51	0	18	0.21	0	0.05
.	19.01.16-02.40.12-1-132849	60	2	2	0	0	0	99	1	1	0	0	NA	NA	NA	20	28	246	242	353	20	37	42	0	1	0	0	0.004	0
.	19.01.16-02.40.15-1-132853	66	2	2	0	0	0	645	0	0	0	0	NA	NA	NA	28	25	242	242	354	120	214	311	0	0	4	0	0	0.011
.	19.01.16-02.40.16-1-132854	31	1	1	0	0	0	0	0	0	0	0	NA	NA	NA	9	11	241	239	344	0	0	0	1	0	0	0.004	0	0
.	19.01.16-02.40.19-1-132855	89	4	4	2	0	1	661	3	3	0	0	NA	NA	NA	29	38	251	243	357	127	218	316	15	0	2	0.06	0	0.006
.	19.01.16-02.40.19-1-132856	297	37	37	10	0	7	696	35	35	0	0	NA	NA	NA	77	81	261	257	376	137	228	331	93	36	10	0.356	0.14	0.027
.	19.01.16-02.40.24-1-132857	212	23	23	9	0	7	674	20	20	0	0	NA	NA	NA	63	60	253	251	369	125	218	331	59	27	5	0.233	0.108	0.014
.	19.01.16-02.40.25-1-132858	119	10	10	3	0	2	652	8	8	0	0	NA	NA	NA	34	33	246	248	352	121	218	313	13	7	13	0.053	0.028	0.037
.	19.01.16-02.40.27-1-132859	65	4	4	2	0	1	632	1	1	0	0	NA	NA	NA	34	18	243	240	348	120	211	301	15	0	2	0.062	0	0.006
.	19.01.16-02.40.34-1-132865	62	3	3	1	0	1	641	2	2	0	0	NA	NA	NA	23	20	242	238	353	120	210	311	4	4	0	0.017	0.017	0
.	19.01.16-02.40.35-1-132870	32	1	1	1	0	1	0	0	0	0	0	NA	NA	NA	6	17	239	240	351	0	0	0	0	0	0	0	0	0
.	19.01.16-02.40.37-1-132871	144	13	13	5	0	2	667	12	12	0	0	NA	NA	NA	44	54	247	258	362	122	225	320	26	11	18	0.105	0.043	0.05
.	19.01.16-02.40.40-1-132872	69	3	3	1	0	1	642	1	1	0	0	NA	NA	NA	19	21	240	246	348	117	217	308	15	0	0	0.062	0	0
.	19.01.16-02.40.44-1-132877	33	1	1	0	0	0	0	0	0	0	0	NA	NA	NA	9	8	236	241	344	0	0	0	0	0	0	0	0	0
.	19.01.16-02.40.47-1-132878	202	23	23	10	0	6	663	22	22	0	0	NA	NA	NA	69	50	254	248	361	128	221	314	56	39	19	0.22	0.157	0.053
.	19.01.16-02.40.47-1-132879	123	9	9	3	0	3	654	7	7	0	0	NA	NA	NA	33	37	246	249	355	120	217	317	12	17	7	0.049	0.068	0.02
.	19.01.16-02.40.49-1-132884	176	27	27	8	0	4	661	26	26	0	0	NA	NA	NA	56	44	244	259	354	123	227	311	61	33	24	0.25	0.127	0.068
.	19.01.16-02.40.55-1-132907	172	12	12	5	0	4	675	9	9	0	0	NA	NA	NA	54	65	261	251	366	131	224	320	34	5	3	0.13	0.02	0.008
.	19.01.16-02.40.57-1-132910	60	2	2	1	0	1	356	1	1	0	0	NA	NA	NA	18	16	240	241	348	62	120	174	1	2	0	0.004	0.008	0
.	19.01.16-02.41.05-1-132915	173	24	24	6	0	5	660	22	22	0	0	NA	NA	NA	45	45	249	249	360	125	221	314	53	19	16	0.213	0.076	0.044
.	19.01.16-02.41.09-1-132920	148	11	11	4	0	4	668	10	10	0	0	NA	NA	NA	51	48	248	249	364	129	215	324	1	41	0	0.004	0.165	0
.	19.01.16-02.41.10-1-132921	126	4	4	3	0	2	680	3	3	0	0	NA	NA	NA	41	67	253	264	363	127	232	321	6	1	7	0.024	0.004	0.019
.	19.01.16-02.41.13-1-132925	89	6	6	2	0	0	645	5	5	0	0	NA	NA	NA	32	34	247	244	356	120	214	311	20	3	0	0.081	0.012	0
.	19.01.16-02.41.19-1-132926	31	1	1	0	0	0	0	0	0	0	0	NA	NA	NA	7	13	239	241	346	0	0	0	0	1	0	0	0.004	0
.	19.01.16-02.41.21-1-132927	136	21	21	9	0	6	647	20	20	0	0	NA	NA	NA	49	27	240	245	355	115	221	311	42	13	29	0.175	0.053	0.082
.	19.01.16-02.41.22-1-132928	147	12	12	2	0	0	679	11	11	0	0	NA	NA	NA	50	55	254	252	362	130	226	323	16	7	9	0.063	0.028	0.025
.	19.01.16-02.41.30-1-132929	64	2	2	0	0	0	201	1	1	0	0	NA	NA	NA	16	17	242	240	348	34	67	100	1	0	2	0.004	0	0.006
.	19.01.16-02.41.30-1-132930	30	1	1	0	0	0	0	0	0	0	0	NA	NA	NA	12	14	243	237	347	0	0	0	0	3	0	0	0.013	0
.	19.01.16-02.41.32-1-132931	31	1	1	1	0	1	0	0	0	0	0	NA	NA	NA	10	9	240	240	342	0	0	0	0	0	0	0	0	0
.	19.01.16-02.41.34-1-132932	237	16	16	4	0	3	679	13	13	0	0	NA	NA	NA	104	69	250	263	369	123	232	324	37	24	8	0.148	0.091	0.022
.	19.01.16-02.41.34-1-132933	144	11	11	2	0	2	670	10	10	0	0	NA	NA	NA	44	53	250	256	360	126	223	321	24	12	2	0.096	0.047	0.006
.	19.01.16-02.41.35-1-132934	120	15	15	2	0	2	660	13	13	0	0	NA	NA	NA	40	43	244	250	362	122	221	317	10	11	11	0.041	0.044	0.03
.	19.01.16-02.41.39-1-132935	322	25	25	10	0	7	723	22	22	0	0	NA	NA	NA	95	107	265	273	382	139	244	340	75	18	17	0.283	0.066	0.045
.	19.01.16-02.41.40-1-132936	125	12	12	5	0	5	657	11	11	0	0	NA	NA	NA	37	41	246	251	357	122	219	316	12	11	29	0.049	0.044	0.081
.	19.01.16-02.41.46-1-132938	34	1	1	0	0	0	0	0	0	0	0	NA	NA	NA	14	9	239	238	345	0	0	0	0	0	1	0	0	0.003
.	19.01.16-02.41.49-1-132939	31	1	1	1	0	1	0	0	0	0	0	NA	NA	NA	6	9	238	238	346	0	0	0	0	0	4	0	0	0.012
.	19.01.16-02.41.50-1-132941	60	2	2	1	0	1	644	1	1	0	0	NA	NA	NA	27	25	246	245	347	120	216	308	0	4	4	0	0.016	0.012
.	19.01.16-02.41.52-1-132959	36	1	1	0	0	0	0	0	0	0	0	NA	NA	NA	15	10	237	237	349	0	0	0	0	0	1	0	0	0.003
.	19.01.16-02.41.54-1-132962	64	5	5	0	0	0	653	4	4	0	0	NA	NA	NA	21	32	243	245	357	119	219	315	1	4	5	0.004	0.016	0.014
.	19.01.16-02.42.00-1-132969	54	2	2	1	0	1	155	1	1	0	0	NA	NA	NA	23	11	239	241	344	22	57	76	0	8	0	0	0.033	0
.	19.01.16-02.42.00-1-132970	69	3	3	1	0	1	307	2	2	0	0	NA	NA	NA	12	23	244	246	346	51	97	159	1	2	2	0.004	0.008	0.006
.	19.01.16-02.42.02-1-132972	35	1	1	0	0	0	0	0	0	0	0	NA	NA	NA	16	13	240	238	348	0	0	0	0	0	1	0	0	0.003
.	19.01.16-02.42.04-1-132973	205	28	28	8	0	6	678	26	26	0	0	NA	NA	NA	68	65	253	254	371	130	223	325	62	28	28	0.245	0.11	0.075
.	19.01.16-02.42.05-1-132974	89	6	6	1	0	0	657	4	4	0	0	NA	NA	NA	29	33	246	243	357	124	217	316	0	22	5	0	0.091	0.014
.	19.01.16-02.42.05-1-132975	122	12	12	4	0	4	661	11	11	0	0	NA	NA	NA	42	48	247	256	358	120	229	312	36	8	13	0.146	0.031	0.036
.	19.01.16-02.42.07-1-132978	117	8	8	1	0	0	655	7	7	0	0	NA	NA	NA	50	39	245	252	355	122	222	311	4	9	5	0.016	0.036	0.014
.	19.01.16-02.42.08-1-132980	174	12	12	3	0	2	677	8	8	0	0	NA	NA	NA	62	59	256	251	365	131	222	324	20	4	6	0.078	0.016	0.016
.	19.01.16-02.42.12-1-132983	124	27	27	7	0	6	653	25	25	0	0	NA	NA	NA	35	34	247	248	352	122	217	314	54	22	6	0.219	0.089	0.017
.	19.01.16-02.42.16-1-132987	61	2	2	0	0	0	309	1	1	0	0	NA	NA	NA	22	19	239	246	347	48	95	166	0	0	1	0	0	0.003
.	19.01.16-02.42.25-1-132988	174	18	18	3	0	2	682	14	14	0	0	NA	NA	NA	65	66	254	256	369	131	222	329	53	19	0	0.209	0.074	0
.	19.01.16-02.42.26-1-132989	83	4	4	0	0	0	637	3	3	0	0	NA	NA	NA	21	17	244	242	344	119	215	303	2	6	0	0.008	0.025	0
.	19.01.16-02.42.26-1-132990	93	6	6	1	0	1	655	5	5	0	0	NA	NA	NA	31	40	249	248	356	125	216	314	6	18	1	0.024	0.073	0.003
.	19.01.16-02.42.30-1-132991	87	6	6	0	0	0	658	5	5	0	0	NA	NA	NA	31	34	247	243	357	125	216	317	3	5	9	0.012	0.021	0.025
.	19.01.16-02.42.39-1-132996	119	5	5	1	0	1	648	4	4	0	0	NA	NA	NA	45	34	247	247	353	121	215	312	11	10	0	0.045	0.04	0
.	19.01.16-02.42.41-1-132997	84	5	5	1	0	1	665	4	4	0	0	NA	NA	NA	23	41	247	250	357	124	223	318	3	8	3	0.012	0.032	0.008
.	19.01.16-02.42.43-1-132998	32	1	1	0	0	0	0	0	0	0	0	NA	NA	NA	11	9	237	236	349	0	0	0	0	0	1	0	0	0.003
.	19.01.16-02.42.45-1-133003	238	8	8	3	0	3	672	6	6	0	0	NA	NA	NA	72	57	251	256	363	128	223	321	17	9	2	0.068	0.035	0.006
.	19.01.16-02.42.48-1-133004	92	5	5	1	0	1	647	4	4	0	0	NA	NA	NA	32	31	250	240	354	126	206	315	2	0	11	0.008	0	0.031
.	19.01.16-02.42.49-1-133010	129	12	12	6	0	6	659	11	11	0	0	NA	NA	NA	34	43	253	244	359	126	217	316	23	9	7	0.091	0.037	0.019
.	19.01.16-02.42.57-1-133033	59	2	2	1	0	1	102	1	1	0	0	NA	NA	NA	19	19	237	245	350	18	38	46	2	0	2	0.008	0	0.006
.	19.01.16-02.42.58-1-133035	115	9	9	5	0	3	657	8	8	0	0	NA	NA	NA	45	38	249	250	352	126	220	311	13	10	8	0.052	0.04	0.023
.	19.01.16-02.43.00-1-133038	85	6	6	0	0	0	651	4	4	0	0	NA	NA	NA	27	31	245	244	355	120	214	317	8	0	8	0.033	0	0.023
.	19.01.16-02.43.02-1-133041	86	5	5	1	0	1	649	3	3	0	0	NA	NA	NA	27	34	247	246	354	122	216	311	12	5	0	0.049	0.02	0
.	19.01.16-02.43.03-1-133042	117	10	10	3	0	2	662	8	8	0	0	NA	NA	NA	30	44	246	248	363	122	220	320	12	13	4	0.049	0.052	0.011
.	19.01.16-02.43.04-1-133043	32	1	1	0	0	0	0	0	0	0	0	NA	NA	NA	9	7	236	239	345	0	0	0	0	2	0	0	0.008	0
.	19.01.16-02.43.07-1-133046	61	2	2	1	0	0	648	1	1	0	0	NA	NA	NA	23	24	244	242	351	120	214	314	0	1	2	0	0.004	0.006
.	19.01.16-02.43.09-1-133049	100	7	7	0	0	0	653	5	5	0	0	NA	NA	NA	29	36	250	248	351	123	222	308	8	7	9	0.032	0.028	0.026
.	19.01.16-02.43.10-1-133050	149	10	10	3	0	3	665	8	8	0	0	NA	NA	NA	41	43	250	247	359	126	217	322	11	4	13	0.044	0.016	0.036
.	19.01.16-02.43.18-1-133054	181	10	10	3	0	3	673	8	8	0	0	NA	NA	NA	56	54	267	246	354	141	221	311	10	3	17	0.037	0.012	0.048
.	19.01.16-02.43.20-1-133055	151	17	17	5	0	3	661	12	12	0	0	NA	NA	NA	42	40	250	246	357	128	218	315	33	2	16	0.132	0.008	0.045
.	19.01.16-02.43.21-1-133056	88	6	6	1	0	1	652	5	5	0	0	NA	NA	NA	26	30	243	243	357	122	214	316	31	0	0	0.128	0	0
.	19.01.16-02.43.21-1-133057	90	3	3	2	0	1	647	2	2	0	0	NA	NA	NA	31	27	247	243	350	124	215	308	12	3	3	0.049	0.012	0.009
.	19.01.16-02.43.22-1-133058	59	2	2	0	0	0	248	1	1	0	0	NA	NA	NA	15	13	239	239	348	52	71	125	0	1	1	0	0.004	0.003
.	19.01.16-02.43.29-1-133060	88	3	3	1	0	1	650	2	2	0	0	NA	NA	NA	33	26	244	243	352	120	216	314	9	2	0	0.037	0.008	0
.	19.01.16-02.43.29-1-133061	91	4	4	0	0	0	663	3	3	0	0	NA	NA	NA	37	40	243	248	362	121	221	321	3	6	4	0.012	0.024	0.011
.	19.01.16-02.43.33-1-133062	86	3	3	1	0	1	652	2	2	0	0	NA	NA	NA	39	35	247	244	357	120	217	315	0	3	3	0	0.012	0.008
.	19.01.16-02.43.34-1-133063	93	6	6	2	0	1	646	5	5	0	0	NA	NA	NA	29	24	245	241	351	122	211	313	2	9	9	0.008	0.037	0.026
.	19.01.16-02.43.37-1-133064	33	1	1	0	0	0	0	0	0	0	0	NA	NA	NA	9	4	236	238	343	0	0	0	0	0	2	0	0	0.006
.	19.01.16-02.43.40-1-133065	121	8	8	0	0	0	660	6	6	0	0	NA	NA	NA	41	37	250	246	354	125	220	315	13	2	3	0.052	0.008	0.008
.	19.01.16-02.43.41-1-133066	152	6	6	2	0	2	667	3	3	0	0	NA	NA	NA	47	52	246	254	365	125	224	318	9	2	4	0.037	0.008	0.011
.	19.01.16-02.43.42-1-133067	120	18	18	2	0	1	656	17	17	0	0	NA	NA	NA	34	35	246	244	358	124	217	315	42	31	8	0.171	0.127	0.022
.	19.01.16-02.43.45-1-133068	149	16	16	4	0	3	663	13	13	0	0	NA	NA	NA	45	53	252	249	365	125	217	321	13	27	17	0.052	0.108	0.047
.	19.01.16-02.43.48-1-133069	269	31	31	6	0	5	673	28	28	0	0	NA	NA	NA	69	54	251	250	366	128	221	324	56	32	2	0.223	0.128	0.005
.	19.01.16-02.43.48-1-133070	117	9	9	3	0	1	657	6	6	0	0	NA	NA	NA	33	32	250	243	352	126	218	313	11	14	9	0.044	0.058	0.026
.	19.01.16-02.43.52-1-133089	179	21	21	5	0	3	681	19	19	0	0	NA	NA	NA	58	55	251	251	366	127	225	329	43	19	21	0.171	0.076	0.057
.	19.01.16-02.43.54-1-133092	60	3	3	0	0	0	647	2	2	0	0	NA	NA	NA	28	26	246	245	348	123	217	307	0	2	2	0	0.008	0.006
.	19.01.16-02.44.00-1-133099	33	1	1	0	0	0	0	0	0	0	0	NA	NA	NA	6	8	238	237	346	0	0	0	0	0	1	0	0	0.003
.	19.01.16-02.44.00-1-133101	35	1	1	1	0	1	0	0	0	0	0	NA	NA	NA	8	10	239	240	344	0	0	0	2	0	0	0.008	0	0
.	19.01.16-02.44.02-1-133102	91	3	3	1	0	0	647	2	2	0	0	NA	NA	NA	22	26	242	246	351	122	216	309	10	0	2	0.041	0	0.006
.	19.01.16-02.44.04-1-133103	121	8	8	0	0	0	658	7	7	0	0	NA	NA	NA	47	39	249	246	357	125	219	314	11	5	4	0.044	0.02	0.011
.	19.01.16-02.44.10-1-133108	90	6	6	1	0	1	663	5	5	0	0	NA	NA	NA	34	34	243	245	359	123	218	322	6	10	8	0.025	0.041	0.022
.	19.01.16-02.44.10-1-133109	62	2	2	1	0	1	300	1	1	0	0	NA	NA	NA	22	15	238	241	349	55	95	150	3	0	0	0.013	0	0
.	19.01.16-02.44.17-1-133114	284	31	31	6	0	4	710	28	28	0	0	NA	NA	NA	102	92	268	255	382	144	224	342	84	33	5	0.313	0.129	0.013
.	19.01.16-02.44.19-1-133115	91	4	4	0	0	0	643	2	2	0	0	NA	NA	NA	44	31	247	243	354	121	212	310	2	6	4	0.008	0.025	0.011
.	19.01.16-02.44.21-1-133116	62	3	3	1	0	1	632	2	2	0	0	NA	NA	NA	23	11	239	241	344	116	214	302	0	5	1	0	0.021	0.003
.	19.01.16-02.44.22-1-133117	91	5	5	1	0	1	655	4	4	0	0	NA	NA	NA	28	31	246	248	350	126	218	311	4	5	5	0.016	0.02	0.014
.	19.01.16-02.44.27-1-133118	91	3	3	0	0	0	642	2	2	0	0	NA	NA	NA	39	28	249	241	351	125	210	307	3	2	1	0.012	0.008	0.003
.	19.01.16-02.44.28-1-133119	60	2	2	0	0	0	650	1	1	0	0	NA	NA	NA	20	28	239	248	354	122	215	313	2	0	1	0.008	0	0.003
.	19.01.16-02.44.35-1-133120	35	1	1	0	0	0	0	0	0	0	0	NA	NA	NA	14	5	238	238	342	0	0	0	0	0	0	0	0	0
.	19.01.16-02.44.35-1-133121	62	4	4	1	0	0	638	3	3	0	0	NA	NA	NA	30	19	242	239	351	118	209	311	0	4	15	0	0.017	0.043
.	19.01.16-02.44.36-1-133122	62	3	3	1	0	1	245	2	2	0	0	NA	NA	NA	15	13	241	240	345	57	80	108	0	5	1	0	0.021	0.003
.	19.01.16-02.44.38-1-133123	58	2	2	0	0	0	101	1	1	0	0	NA	NA	NA	14	15	242	243	343	18	33	50	3	3	0	0.012	0.012	0
.	19.01.16-02.44.42-1-133125	62	3	3	2	0	0	652	2	2	0	0	NA	NA	NA	27	35	245	245	358	122	212	318	0	1	7	0	0.004	0.02
.	19.01.16-02.44.42-1-133126	121	9	9	2	0	1	663	7	7	0	0	NA	NA	NA	43	48	246	249	366	123	216	324	4	4	22	0.016	0.016	0.06
.	19.01.16-02.44.43-1-133127	32	1	1	0	0	0	0	0	0	0	0	NA	NA	NA	12	9	238	238	346	0	0	0	0	0	2	0	0	0.006
.	19.01.16-02.44.44-1-133132	89	5	5	2	0	2	636	4	4	0	0	NA	NA	NA	34	22	242	244	349	117	213	306	0	11	9	0	0.045	0.026
.	19.01.16-02.44.45-1-133133	89	6	6	1	0	1	652	5	5	0	0	NA	NA	NA	38	33	243	245	358	122	215	315	17	2	3	0.07	0.008	0.008
.	19.01.16-02.44.46-1-133134	94	6	6	0	0	0	648	5	5	0	0	NA	NA	NA	33	30	246	246	351	122	218	308	2	11	0	0.008	0.045	0
.	19.01.16-02.44.48-1-133135	266	19	19	10	0	6	698	16	16	0	0	NA	NA	NA	73	74	256	258	373	132	232	334	61	15	15	0.238	0.058	0.04
.	19.01.16-02.44.51-1-133157	60	4	4	0	0	0	652	3	3	0	0	NA	NA	NA	21	30	244	245	354	122	216	314	9	3	2	0.037	0.012	0.006
.	19.01.16-02.44.58-1-133165	123	11	11	2	0	1	661	10	10	0	0	NA	NA	NA	43	48	255	250	356	129	221	311	33	3	11	0.129	0.012	0.031
.	19.01.16-02.45.04-1-133169	89	6	6	0	0	0	652	4	4	0	0	NA	NA	NA	36	31	242	250	352	119	222	311	5	6	4	0.021	0.024	0.011
.	19.01.16-02.45.05-1-133170	88	3	3	0	0	0	642	2	2	0	0	NA	NA	NA	37	25	242	245	351	116	216	310	3	2	3	0.012	0.008	0.009
.	19.01.16-02.45.05-1-133171	62	2	2	0	0	0	653	1	1	0	0	NA	NA	NA	25	41	248	245	361	122	214	317	0	0	12	0	0	0.033
.	19.01.16-02.45.06-1-133173	34	1	1	0	0	0	0	0	0	0	0	NA	NA	NA	8	15	242	240	346	0	0	0	0	2	0	0	0.008	0
.	19.01.16-02.45.09-1-133177	123	6	6	3	0	1	654	5	5	0	0	NA	NA	NA	34	36	246	247	356	123	218	313	0	13	8	0	0.053	0.022
.	19.01.16-02.45.09-1-133178	58	2	2	0	0	0	0	1	1	0	0	NA	NA	NA	15	11	240	241	343	0	0	0	5	0	0	0.021	0	0
.	19.01.16-02.45.10-1-133179	256	39	39	9	0	7	706	36	36	0	0	NA	NA	NA	64	75	260	257	371	140	227	339	86	24	14	0.331	0.093	0.038
.	19.01.16-02.45.13-1-133180	122	7	7	2	0	2	656	5	5	0	0	NA	NA	NA	32	30	243	246	354	121	220	315	26	0	2	0.107	0	0.006
.	19.01.16-02.45.21-1-133184	66	3	3	0	0	0	649	2	2	0	0	NA	NA	NA	32	35	244	244	360	120	213	316	1	4	0	0.004	0.016	0
.	19.01.16-02.45.22-1-133185	32	1	1	0	0	0	0	0	0	0	0	NA	NA	NA	8	13	240	239	347	0	0	0	0	0	0	0	0	0
.	19.01.16-02.45.23-1-133186	123	4	4	1	0	0	645	3	3	0	0	NA	NA	NA	47	32	245	245	355	123	210	312	5	2	3	0.02	0.008	0.008
.	19.01.16-02.45.24-1-133187	35	1	1	0	0	0	0	0	0	0	0	NA	NA	NA	13	9	238	237	347	0	0	0	6	0	0	0.025	0	0
.	19.01.16-02.45.26-1-133188	37	1	1	1	0	1	0	0	0	0	0	NA	NA	NA	6	11	241	239	344	0	0	0	0	0	0	0	0	0
.	19.01.16-02.45.26-1-133189	151	15	15	5	0	4	665	13	13	0	0	NA	NA	NA	57	51	257	246	361	133	218	314	32	23	10	0.125	0.093	0.028
.	19.01.16-02.45.27-1-133190	144	13	13	8	0	6	662	11	11	0	0	NA	NA	NA	48	42	250	249	356	124	220	318	11	25	10	0.044	0.1	0.028
.	19.01.16-02.45.27-1-133191	275	32	32	11	0	5	697	29	29	0	0	NA	NA	NA	78	80	257	259	377	132	233	332	84	21	33	0.327	0.081	0.088
.	19.01.16-02.45.29-1-133192	114	16	16	5	0	4	641	14	14	0	0	NA	NA	NA	39	29	240	248	354	116	216	309	33	9	10	0.138	0.036	0.028
.	19.01.16-02.45.33-1-133194	31	1	1	1	0	1	0	0	0	0	0	NA	NA	NA	9	8	239	236	346	0	0	0	2	0	0	0.008	0	0
.	19.01.16-02.45.35-1-133195	90	5	5	1	0	1	647	3	3	0	0	NA	NA	NA	32	31	247	245	352	120	217	310	6	1	6	0.024	0.004	0.017
.	19.01.16-02.45.36-1-133196	63	2	2	0	0	0	643	1	1	0	0	NA	NA	NA	26	23	240	242	354	117	214	312	4	0	0	0.017	0	0
.	19.01.16-02.45.41-1-133197	125	8	8	4	0	3	672	7	7	0	0	NA	NA	NA	38	46	251	248	360	127	220	325	12	5	5	0.048	0.02	0.014
.	19.01.16-02.45.49-1-133198	31	1	1	1	0	1	0	0	0	0	0	NA	NA	NA	13	5	237	238	343	0	0	0	3	0	0	0.013	0	0
.	19.01.16-02.45.51-1-133217	34	1	1	1	0	1	0	0	0	0	0	NA	NA	NA	8	7	238	239	343	0	0	0	0	0	0	0	0	0
.	19.01.16-02.45.52-1-133218	119	14	14	6	0	5	657	12	12	0	0	NA	NA	NA	40	44	246	252	359	119	221	317	7	8	24	0.028	0.032	0.067
.	19.01.16-02.45.54-1-133222	65	4	4	0	0	0	637	3	3	0	0	NA	NA	NA	23	23	247	241	348	122	210	305	0	1	8	0	0.004	0.023
.	19.01.16-02.46.03-1-133230	118	18	18	3	0	2	655	15	15	0	0	NA	NA	NA	47	41	248	248	358	125	217	313	41	30	12	0.165	0.121	0.034
.	19.01.16-02.46.05-1-133231	89	7	7	3	0	3	644	5	5	0	0	NA	NA	NA	24	28	243	240	358	123	206	315	0	4	11	0	0.017	0.031
.	19.01.16-02.46.06-1-133234	155	8	8	4	0	3	665	7	7	0	0	NA	NA	NA	45	45	253	245	360	130	217	318	10	7	15	0.04	0.029	0.042
.	19.01.16-02.46.08-1-133235	92	5	5	0	0	0	647	4	4	0	0	NA	NA	NA	38	26	240	243	356	120	214	313	9	10	0	0.038	0.041	0
.	19.01.16-02.46.17-1-133241	36	1	1	1	0	1	0	0	0	0	0	NA	NA	NA	9	13	241	240	345	0	0	0	0	0	6	0	0	0.017
.	19.01.16-02.46.17-1-133242	236	30	30	6	0	5	711	27	27	0	0	NA	NA	NA	58	90	264	271	368	140	244	327	48	33	26	0.182	0.122	0.071
.	19.01.16-02.46.19-1-133243	63	3	3	2	0	1	641	2	2	0	0	NA	NA	NA	18	16	242	242	345	119	215	307	0	0	6	0	0	0.017
.	19.01.16-02.46.20-1-133244	97	3	3	1	0	1	634	2	2	0	0	NA	NA	NA	32	22	242	240	353	118	206	310	3	9	0	0.012	0.038	0
.	19.01.16-02.46.29-1-133245	65	3	3	1	0	1	634	2	2	0	0	NA	NA	NA	35	24	244	239	354	119	207	308	0	6	7	0	0.025	0.02
.	19.01.16-02.46.31-1-133246	215	21	21	7	0	2	687	20	20	0	0	NA	NA	NA	71	65	256	253	369	132	224	331	53	21	21	0.207	0.083	0.057
.	19.01.16-02.46.33-1-133247	149	10	10	4	0	3	664	9	9	0	0	NA	NA	NA	40	41	244	249	361	123	220	321	22	11	4	0.09	0.044	0.011
.	19.01.16-02.46.35-1-133250	111	8	8	4	0	3	658	7	7	0	0	NA	NA	NA	25	41	252	244	358	127	218	313	3	4	11	0.012	0.016	0.031
.	19.01.16-02.46.37-1-133251	95	11	11	1	0	1	653	8	8	0	0	NA	NA	NA	32	35	248	248	352	121	219	313	11	13	3	0.044	0.052	0.009
.	19.01.16-02.46.37-1-133252	126	12	12	2	0	2	660	10	10	0	0	NA	NA	NA	38	38	251	246	354	125	221	314	6	22	7	0.024	0.089	0.02
.	19.01.16-02.46.45-1-133253	126	9	9	1	0	1	659	7	7	0	0	NA	NA	NA	41	46	254	247	358	127	218	314	26	0	13	0.102	0	0.036
.	19.01.16-02.46.45-1-133254	306	35	35	14	0	7	692	32	32	0	0	NA	NA	NA	94	80	253	262	378	128	230	334	115	41	15	0.455	0.156	0.04
.	19.01.16-02.46.56-1-133285	32	1	1	0	0	0	0	0	0	0	0	NA	NA	NA	11	8	238	238	345	0	0	0	0	0	2	0	0	0.006
.	19.01.16-02.46.56-1-133287	209	14	14	6	0	5	677	13	13	0	0	NA	NA	NA	68	57	254	255	361	131	227	319	16	24	5	0.063	0.094	0.014
.	19.01.16-02.46.59-1-133291	61	3	3	2	0	2	643	2	2	0	0	NA	NA	NA	25	28	243	244	354	118	216	309	3	0	10	0.012	0	0.028
.	19.01.16-02.47.01-1-133294	36	1	1	0	0	0	0	0	0	0	0	NA	NA	NA	11	14	242	239	346	0	0	0	1	0	0	0.004	0	0
.	19.01.16-02.47.01-1-133295	88	4	4	1	0	0	649	2	2	0	0	NA	NA	NA	29	32	244	245	356	117	216	316	10	0	2	0.041	0	0.006
.	19.01.16-02.47.04-1-133296	38	1	1	0	0	0	0	0	0	0	0	NA	NA	NA	5	12	240	238	347	0	0	0	3	0	0	0.012	0	0
.	19.01.16-02.47.08-1-133299	119	5	5	0	0	0	659	4	4	0	0	NA	NA	NA	52	45	246	246	366	123	214	322	8	1	2	0.033	0.004	0.005
.	19.01.16-02.47.09-1-133303	129	7	7	0	0	0	654	5	5	0	0	NA	NA	NA	41	40	251	242	360	123	211	320	5	1	11	0.02	0.004	0.031
.	19.01.16-02.47.11-1-133304	62	3	3	2	0	2	647	2	2	0	0	NA	NA	NA	17	30	251	240	352	121	213	313	2	0	5	0.008	0	0.014
.	19.01.16-02.47.14-1-133308	239	18	18	3	0	3	677	16	16	0	0	NA	NA	NA	84	62	254	257	364	130	229	318	38	0	18	0.15	0	0.049
.	19.01.16-02.47.17-1-133309	59	2	2	1	0	1	631	1	1	0	0	NA	NA	NA	36	19	238	246	348	116	217	298	2	0	2	0.008	0	0.006
.	19.01.16-02.47.19-1-133310	64	2	2	0	0	0	641	1	1	0	0	NA	NA	NA	25	16	242	240	347	120	210	311	0	8	0	0	0.033	0
.	19.01.16-02.47.25-1-133311	61	4	4	0	0	0	637	3	3	0	0	NA	NA	NA	30	18	240	243	348	113	215	309	12	3	1	0.05	0.012	0.003
.	19.01.16-02.47.27-1-133312	60	2	2	0	0	0	631	1	1	0	0	NA	NA	NA	29	13	240	241	345	119	211	301	0	0	11	0	0	0.032
.	19.01.16-02.47.28-1-133313	92	3	3	1	0	1	645	2	2	0	0	NA	NA	NA	29	24	242	242	353	123	213	309	2	3	2	0.008	0.012	0.006
.	19.01.16-02.47.30-1-133314	63	4	4	1	0	1	647	2	2	0	0	NA	NA	NA	21	27	240	249	351	119	219	309	11	5	3	0.046	0.02	0.009
.	19.01.16-02.47.31-1-133315	115	7	7	2	0	1	666	6	6	0	0	NA	NA	NA	42	48	249	249	363	125	221	320	14	11	6	0.056	0.044	0.017
.	19.01.16-02.47.33-1-133316	60	2	2	0	0	0	646	1	1	0	0	NA	NA	NA	21	20	242	241	350	120	215	311	8	0	0	0.033	0	0
.	19.01.16-02.47.43-1-133317	90	3	3	1	0	1	662	2	2	0	0	NA	NA	NA	32	35	245	244	359	124	219	319	3	0	14	0.012	0	0.039
.	19.01.16-02.47.44-1-133318	30	1	1	0	0	0	0	0	0	0	0	NA	NA	NA	8	7	237	238	345	0	0	0	0	0	0	0	0	0
.	19.01.16-02.47.44-1-133319	35	1	1	1	0	1	0	0	0	0	0	NA	NA	NA	12	11	238	240	346	0	0	0	0	1	0	0	0.004	0
.	19.01.16-02.47.45-1-133320	119	7	7	1	0	0	670	5	5	0	0	NA	NA	NA	45	47	250	251	359	128	223	319	13	10	5	0.052	0.04	0.014
.	19.01.16-02.47.47-1-133321	88	3	3	1	0	1	641	2	2	0	0	NA	NA	NA	28	22	241	245	349	121	213	307	0	0	7	0	0	0.02
.	19.01.16-02.47.47-1-133322	66	3	3	0	0	0	634	1	1	0	0	NA	NA	NA	19	18	244	239	348	120	208	306	2	5	1	0.008	0.021	0.003
.	19.01.16-02.47.47-1-133323	61	3	3	0	0	0	642	2	2	0	0	NA	NA	NA	31	26	245	242	352	123	209	310	2	8	1	0.008	0.033	0.003
.	19.01.16-02.47.49-1-133324	175	14	14	5	0	5	665	13	13	0	0	NA	NA	NA	58	45	252	244	362	127	218	320	37	5	11	0.147	0.02	0.03
.	19.01.16-02.47.51-1-133342	94	5	5	2	0	2	639	4	4	0	0	NA	NA	NA	33	20	243	244	346	120	213	306	10	0	10	0.041	0	0.029
.	19.01.16-02.47.52-1-133344	31	1	1	1	0	1	0	0	0	0	0	NA	NA	NA	4	7	237	240	343	0	0	0	2	0	0	0.008	0	0
.	19.01.16-02.47.54-1-133347	61	3	3	1	0	1	199	2	2	0	0	NA	NA	NA	12	18	239	244	348	39	67	93	1	0	3	0.004	0	0.009
.	19.01.16-02.47.59-1-133353	66	2	2	0	0	0	635	1	1	0	0	NA	NA	NA	19	17	237	243	350	116	208	311	2	0	0	0.008	0	0
.	19.01.16-02.48.02-1-133357	64	2	2	1	0	1	631	0	0	0	0	NA	NA	NA	25	13	239	239	348	115	212	304	0	0	1	0	0	0.003
.	19.01.16-02.48.02-1-133358	35	1	1	0	0	0	0	0	0	0	0	NA	NA	NA	13	12	240	240	345	0	0	0	0	0	1	0	0	0.003
.	19.01.16-02.48.02-1-133359	92	4	4	0	0	0	644	3	3	0	0	NA	NA	NA	26	25	244	247	347	121	218	305	0	9	5	0	0.036	0.014
.	19.01.16-02.48.05-1-133360	84	5	5	0	0	0	649	4	4	0	0	NA	NA	NA	33	33	245	248	353	117	220	312	7	0	3	0.029	0	0.008
.	19.01.16-02.48.06-1-133361	30	1	1	0	0	0	0	0	0	0	0	NA	NA	NA	13	8	237	239	345	0	0	0	0	0	1	0	0	0.003
.	19.01.16-02.48.06-1-133363	118	5	5	0	0	0	645	4	4	0	0	NA	NA	NA	36	28	246	248	347	124	215	306	6	0	0	0.024	0	0
.	19.01.16-02.48.08-1-133366	118	6	6	4	0	3	663	5	5	0	0	NA	NA	NA	27	38	247	242	362	122	217	324	9	0	16	0.036	0	0.044
.	19.01.16-02.48.12-1-133368	118	5	5	2	0	1	650	4	4	0	0	NA	NA	NA	36	32	246	245	354	120	215	315	10	10	4	0.041	0.041	0.011
.	19.01.16-02.48.13-1-133372	175	20	20	4	0	3	671	19	19	0	0	NA	NA	NA	62	47	251	250	359	129	222	320	78	9	6	0.311	0.036	0.017
.	19.01.16-02.48.15-1-133373	184	9	9	0	0	0	679	8	8	0	0	NA	NA	NA	54	59	254	255	363	129	226	324	0	19	16	0	0.075	0.044
.	19.01.16-02.48.18-1-133374	67	2	2	2	0	1	648	1	1	0	0	NA	NA	NA	28	31	244	248	352	121	220	307	4	0	2	0.016	0	0.006
.	19.01.16-02.48.22-1-133375	33	1	1	0	0	0	0	0	0	0	0	NA	NA	NA	12	7	237	239	344	0	0	0	0	0	1	0	0	0.003
.	19.01.16-02.48.24-1-133377	177	16	16	5	0	5	680	13	13	0	0	NA	NA	NA	75	67	254	257	369	129	226	325	33	17	1	0.13	0.066	0.003
.	19.01.16-02.48.25-1-133378	62	3	3	1	0	0	644	2	2	0	0	NA	NA	NA	25	25	240	248	350	114	221	309	8	0	5	0.033	0	0.014
.	19.01.16-02.48.25-1-133379	117	4	4	1	0	1	654	3	3	0	0	NA	NA	NA	30	32	247	242	356	126	212	316	3	0	5	0.012	0	0.014
.	19.01.16-02.48.31-1-133380	139	8	8	1	0	1	657	7	7	0	0	NA	NA	NA	33	39	248	249	355	122	220	315	11	10	6	0.044	0.04	0.017
.	19.01.16-02.48.33-1-133381	33	1	1	0	0	0	0	0	0	0	0	NA	NA	NA	5	7	237	238	345	0	0	0	1	0	0	0.004	0	0
.	19.01.16-02.48.33-1-133382	33	1	1	0	0	0	0	0	0	0	0	NA	NA	NA	8	8	238	240	343	0	0	0	0	0	2	0	0	0.006
.	19.01.16-02.48.35-1-133383	86	5	5	1	0	1	650	3	3	0	0	NA	NA	NA	37	31	243	245	356	122	216	312	2	4	18	0.008	0.016	0.051
.	19.01.16-02.48.36-1-133384	87	3	3	2	0	2	653	2	2	0	0	NA	NA	NA	36	34	247	243	357	120	216	317	3	12	0	0.012	0.049	0
.	19.01.16-02.48.37-1-133385	197	16	16	3	0	3	680	15	15	0	0	NA	NA	NA	50	59	251	254	367	126	228	326	31	10	11	0.124	0.039	0.03
.	19.01.16-02.48.41-1-133386	67	2	2	1	0	1	634	1	1	0	0	NA	NA	NA	39	24	244	243	350	119	211	304	0	7	2	0	0.029	0.006
.	19.01.16-02.48.41-1-133387	119	5	5	1	0	1	659	4	4	0	0	NA	NA	NA	41	39	245	249	358	120	222	317	8	1	2	0.033	0.004	0.006
.	19.01.16-02.48.52-1-133410	118	7	7	5	0	3	665	6	6	0	0	NA	NA	NA	40	52	257	250	358	129	220	316	15	4	7	0.058	0.016	0.02
.	19.01.16-02.48.52-1-133411	90	6	6	3	0	2	648	4	4	0	0	NA	NA	NA	32	31	244	240	360	117	211	320	2	9	6	0.008	0.038	0.017
.	19.01.16-02.48.52-1-133412	35	1	1	0	0	0	0	0	0	0	0	NA	NA	NA	10	14	239	240	348	0	0	0	0	0	0	0	0	0
.	19.01.16-02.48.53-1-133414	117	9	9	6	0	6	650	8	8	0	0	NA	NA	NA	39	29	241	246	355	123	217	310	10	10	8	0.041	0.041	0.023
.	19.01.16-02.48.54-1-133419	33	1	1	0	0	0	0	0	0	0	0	NA	NA	NA	10	6	236	241	342	0	0	0	0	1	0	0	0.004	0
.	19.01.16-02.48.55-1-133422	87	4	4	0	0	0	659	3	3	0	0	NA	NA	NA	29	39	246	249	357	123	221	315	0	17	2	0	0.068	0.006
.	19.01.16-02.48.55-1-133423	35	1	1	0	0	0	0	0	0	0	0	NA	NA	NA	7	8	239	238	344	0	0	0	1	0	0	0.004	0	0
.	19.01.16-02.48.57-1-133426	87	4	4	0	0	0	650	3	3	0	0	NA	NA	NA	41	32	245	248	352	118	218	314	3	5	0	0.012	0.02	0
.	19.01.16-02.48.59-1-133429	149	17	17	1	0	1	659	14	14	0	0	NA	NA	NA	43	45	253	242	363	127	214	318	20	14	17	0.079	0.058	0.047
.	19.01.16-02.49.02-1-133432	64	4	4	0	0	0	635	3	3	0	0	NA	NA	NA	24	18	240	241	350	116	212	307	0	6	10	0	0.025	0.029
.	19.01.16-02.49.10-1-133441	64	3	3	2	0	2	649	2	2	0	0	NA	NA	NA	24	24	241	244	352	121	215	313	8	0	4	0.033	0	0.011
.	19.01.16-02.49.12-1-133442	93	9	9	3	0	3	661	8	8	0	0	NA	NA	NA	35	38	249	243	359	127	219	315	15	10	18	0.06	0.041	0.05
.	19.01.16-02.49.12-1-133443	118	6	6	1	0	1	657	5	5	0	0	NA	NA	NA	37	39	246	248	358	122	217	318	7	0	1	0.028	0	0.003
.	19.01.16-02.49.14-1-133444	61	2	2	1	0	0	643	1	1	0	0	NA	NA	NA	27	22	241	240	354	114	214	315	0	3	3	0	0.012	0.008
.	19.01.16-02.49.15-1-133448	182	11	11	4	0	4	681	9	9	0	0	NA	NA	NA	53	67	259	264	357	131	236	314	18	4	7	0.069	0.015	0.02
.	19.01.16-02.49.19-1-133450	127	4	4	2	0	2	652	3	3	0	0	NA	NA	NA	39	34	242	244	361	117	215	320	20	0	0	0.083	0	0
.	19.01.16-02.49.25-1-133451	197	12	12	3	0	2	693	11	11	0	0	NA	NA	NA	58	75	257	253	378	132	227	334	21	12	12	0.082	0.047	0.032
.	19.01.16-02.49.31-1-133452	33	1	1	0	0	0	0	0	0	0	0	NA	NA	NA	8	12	240	241	344	0	0	0	0	0	0	0	0	0
.	19.01.16-02.49.34-1-133453	150	7	7	0	0	0	675	6	6	0	0	NA	NA	NA	37	53	253	248	365	130	223	322	23	0	1	0.091	0	0.003
.	19.01.16-02.49.35-1-133454	180	21	21	9	0	6	683	20	20	0	0	NA	NA	NA	58	63	255	248	373	133	219	331	88	34	4	0.345	0.137	0.011
.	19.01.16-02.49.36-1-133455	114	5	5	1	0	1	652	4	4	0	0	NA	NA	NA	34	34	247	248	352	123	219	310	2	15	5	0.008	0.06	0.014
.	19.01.16-02.49.37-1-133456	199	9	9	4	0	2	683	8	8	0	0	NA	NA	NA	64	69	251	261	370	125	231	327	17	12	0	0.068	0.046	0
.	19.01.16-02.49.41-1-133458	90	7	7	2	0	1	650	6	6	0	0	NA	NA	NA	37	36	243	244	362	121	212	317	12	19	0	0.049	0.078	0
.	19.01.16-02.49.43-1-133459	93	6	6	0	0	0	640	5	5	0	0	NA	NA	NA	26	17	241	241	348	118	215	307	6	2	8	0.025	0.008	0.023
.	19.01.16-02.49.48-1-133460	37	1	1	1	0	1	0	0	0	0	0	NA	NA	NA	7	11	240	237	347	0	0	0	0	0	7	0	0	0.02
.	19.01.16-02.49.51-1-133477	145	8	8	2	0	1	659	7	7	0	0	NA	NA	NA	39	36	245	249	355	122	222	315	16	7	6	0.065	0.028	0.017
.	19.01.16-02.49.54-1-133482	64	3	3	1	0	1	298	2	2	0	0	NA	NA	NA	10	16	239	240	350	59	100	139	0	2	6	0	0.008	0.017
.	19.01.16-02.49.56-1-133485	87	5	5	3	0	3	652	4	4	0	0	NA	NA	NA	30	34	244	243	360	118	217	317	16	6	1	0.066	0.025	0.003
.	19.01.16-02.50.02-1-133495	144	5	5	5	0	3	680	3	3	0	0	NA	NA	NA	49	60	254	256	363	132	226	322	13	3	3	0.051	0.012	0.008
.	19.01.16-02.50.02-1-133496	82	3	3	1	0	1	653	2	2	0	0	NA	NA	NA	25	31	246	243	355	117	217	319	3	6	0	0.012	0.025	0
.	19.01.16-02.50.03-1-133497	117	6	6	1	0	1	644	5	5	0	0	NA	NA	NA	28	23	241	247	348	121	219	304	0	5	5	0	0.02	0.014
.	19.01.16-02.50.04-1-133498	116	6	6	1	0	1	653	5	5	0	0	NA	NA	NA	38	38	244	248	359	121	216	316	10	10	1	0.041	0.04	0.003
.	19.01.16-02.50.05-1-133499	152	9	9	3	0	1	665	8	8	0	0	NA	NA	NA	53	43	242	250	364	119	220	326	19	13	0	0.079	0.052	0
.	19.01.16-02.50.16-1-133507	95	15	15	4	0	4	658	14	14	0	0	NA	NA	NA	21	33	246	247	353	125	221	312	8	5	23	0.033	0.02	0.065
.	19.01.16-02.50.17-1-133508	95	8	8	2	0	2	644	7	7	0	0	NA	NA	NA	35	27	247	242	351	121	214	309	8	8	9	0.032	0.033	0.026
.	19.01.16-02.50.18-1-133509	134	19	19	6	0	3	653	16	16	0	0	NA	NA	NA	42	32	244	245	356	123	217	313	32	25	7	0.131	0.102	0.02
.	19.01.16-02.50.19-1-133510	90	5	5	4	0	4	652	4	4	0	0	NA	NA	NA	34	36	241	247	361	114	220	318	4	4	14	0.017	0.016	0.039
.	19.01.16-02.50.20-1-133511	34	1	1	0	0	0	0	0	0	0	0	NA	NA	NA	4	5	236	237	345	0	0	0	0	0	2	0	0	0.006
.	19.01.16-02.50.22-1-133512	93	6	6	1	0	1	645	3	3	0	0	NA	NA	NA	23	27	242	247	351	119	218	308	3	7	1	0.012	0.028	0.003
.	19.01.16-02.50.23-1-133513	303	39	39	11	0	9	718	36	36	0	0	NA	NA	NA	103	99	261	270	381	137	240	341	76	58	16	0.291	0.215	0.042
.	19.01.16-02.50.23-1-133514	30	1	1	0	0	0	0	0	0	0	0	NA	NA	NA	5	5	236	239	343	0	0	0	0	2	0	0	0.008	0
.	19.01.16-02.50.25-1-133515	34	1	1	0	0	0	0	0	0	0	0	NA	NA	NA	5	6	240	237	342	0	0	0	0	0	1	0	0	0.003
.	19.01.16-02.50.30-1-133516	91	4	4	1	0	1	639	2	2	0	0	NA	NA	NA	36	31	250	242	352	124	212	303	0	11	0	0	0.045	0
.	19.01.16-02.50.37-1-133526	63	2	2	0	0	0	632	1	1	0	0	NA	NA	NA	30	15	242	239	347	118	206	308	0	5	0	0	0.021	0
.	19.01.16-02.50.38-1-133527	217	25	25	7	0	4	694	23	23	0	0	NA	NA	NA	69	70	255	255	373	133	226	335	46	7	22	0.18	0.027	0.059
.	19.01.16-02.50.40-1-133528	236	15	15	6	0	1	697	14	14	0	0	NA	NA	NA	79	87	259	258	383	132	229	336	53	5	12	0.205	0.019	0.031
.	19.01.16-02.50.41-1-133529	55	2	2	0	0	0	51	1	1	0	0	NA	NA	NA	18	17	246	239	345	8	11	32	0	0	1	0	0	0.003
.	19.01.16-02.50.42-1-133530	205	14	14	3	0	2	678	12	12	0	0	NA	NA	NA	54	60	255	254	364	128	225	325	38	10	7	0.149	0.039	0.019
.	19.01.16-02.50.49-1-133535	94	3	3	3	0	2	655	2	2	0	0	NA	NA	NA	32	38	244	244	363	121	216	318	0	13	5	0	0.053	0.014
.	19.01.16-02.50.50-1-133537	147	10	10	1	0	1	669	9	9	0	0	NA	NA	NA	45	50	249	246	368	127	217	325	32	0	0	0.129	0	0
.	19.01.16-02.50.51-1-133554	59	2	2	0	0	0	300	1	1	0	0	NA	NA	NA	19	17	245	241	344	58	109	133	1	2	0	0.004	0.008	0
.	19.01.16-02.50.58-1-133568	61	2	2	0	0	0	554	1	1	0	0	NA	NA	NA	14	16	237	242	350	100	185	269	1	0	0	0.004	0	0
.	19.01.16-02.51.02-1-133571	174	24	24	8	0	5	659	21	21	0	0	NA	NA	NA	58	45	249	245	364	126	214	319	39	32	19	0.157	0.131	0.052
.	19.01.16-02.51.07-1-133574	176	13	13	3	0	2	670	11	11	0	0	NA	NA	NA	59	55	249	253	366	124	224	322	27	0	5	0.108	0	0.014
.	19.01.16-02.51.12-1-133577	114	5	5	0	0	0	664	4	4	0	0	NA	NA	NA	29	42	247	246	362	126	217	321	10	2	3	0.04	0.008	0.008
.	19.01.16-02.51.12-1-133578	291	35	35	15	0	10	706	33	33	0	0	NA	NA	NA	81	83	261	261	374	138	235	333	94	29	38	0.36	0.111	0.102
.	19.01.16-02.51.16-1-133582	93	4	4	0	0	0	644	3	3	0	0	NA	NA	NA	31	23	240	243	353	118	211	315	0	6	5	0	0.025	0.014
.	19.01.16-02.51.16-1-133583	149	7	7	5	0	5	651	6	6	0	0	NA	NA	NA	60	38	249	249	353	122	221	308	16	4	7	0.064	0.016	0.02
.	19.01.16-02.51.23-1-133584	186	19	19	2	0	1	681	15	15	0	0	NA	NA	NA	51	53	249	258	359	128	232	321	42	6	17	0.169	0.023	0.047
.	19.01.16-02.51.25-1-133585	87	4	4	0	0	0	646	3	3	0	0	NA	NA	NA	38	27	242	245	353	120	215	311	3	0	11	0.012	0	0.031
.	19.01.16-02.51.32-1-133586	31	1	1	1	0	1	0	0	0	0	0	NA	NA	NA	6	11	241	236	347	0	0	0	0	0	1	0	0	0.003
.	19.01.16-02.51.33-1-133587	215	29	29	8	0	7	697	26	26	0	0	NA	NA	NA	52	83	263	261	372	134	233	330	75	36	14	0.285	0.138	0.038
.	19.01.16-02.51.34-1-133588	152	28	28	4	0	4	661	26	26	0	0	NA	NA	NA	53	46	247	252	360	121	224	316	54	9	15	0.219	0.036	0.042
.	19.01.16-02.51.35-1-133589	116	9	9	3	0	3	651	8	8	0	0	NA	NA	NA	38	35	245	243	360	122	210	319	17	12	2	0.069	0.049	0.006
.	19.01.16-02.51.38-1-133590	151	6	6	0	0	0	668	5	5	0	0	NA	NA	NA	62	47	251	246	363	130	218	320	10	8	3	0.04	0.033	0.008
.	19.01.16-02.51.46-1-133592	96	13	13	3	0	3	647	12	12	0	0	NA	NA	NA	38	30	243	243	357	118	214	315	9	14	8	0.037	0.058	0.022
.	19.01.16-02.51.46-1-133593	345	25	25	9	0	6	729	22	22	0	0	NA	NA	NA	116	113	261	275	390	135	246	348	74	19	14	0.284	0.069	0.036
.	19.01.16-02.51.56-1-133617	120	12	12	7	0	5	663	11	11	0	0	NA	NA	NA	46	47	248	249	363	125	217	321	37	11	7	0.149	0.044	0.019
.	19.01.16-02.51.57-1-133618	57	2	2	1	0	1	305	1	1	0	0	NA	NA	NA	7	20	242	242	349	52	99	154	0	1	0	0	0.004	0
.	19.01.16-02.52.05-1-133623	90	3	3	1	0	1	652	2	2	0	0	NA	NA	NA	32	31	248	246	350	123	218	311	2	9	0	0.008	0.037	0
.	19.01.16-02.52.08-1-133627	57	2	2	0	0	0	0	1	1	0	0	NA	NA	NA	10	12	239	239	347	0	0	0	0	1	0	0	0.004	0
.	19.01.16-02.52.10-1-133630	236	25	25	4	0	4	684	23	23	0	0	NA	NA	NA	67	70	254	257	372	126	229	329	46	21	18	0.181	0.082	0.048
.	19.01.16-02.52.11-1-133631	38	1	1	0	0	0	0	0	0	0	0	NA	NA	NA	11	12	240	237	348	0	0	0	0	0	0	0	0	0
.	19.01.16-02.52.14-1-133635	123	12	12	5	0	5	667	11	11	0	0	NA	NA	NA	33	42	245	250	360	122	226	319	18	16	12	0.073	0.064	0.033
.	19.01.16-02.52.15-1-133636	122	12	12	4	0	3	646	10	10	0	0	NA	NA	NA	44	30	249	241	353	124	212	310	16	28	0	0.064	0.116	0
.	19.01.16-02.52.28-1-133637	58	2	2	1	0	0	639	1	1	0	0	NA	NA	NA	20	19	242	240	350	120	214	305	3	0	2	0.012	0	0.006
.	19.01.16-02.52.29-1-133638	65	2	2	0	0	0	647	0	0	0	0	NA	NA	NA	27	28	244	246	351	118	218	311	8	0	0	0.033	0	0
.	19.01.16-02.52.39-1-133643	94	7	7	2	0	2	665	5	5	0	0	NA	NA	NA	32	41	250	245	359	127	219	319	22	11	0	0.088	0.045	0
.	19.01.16-02.52.43-1-133644	32	1	1	0	0	0	0	0	0	0	0	NA	NA	NA	7	12	240	241	344	0	0	0	0	1	0	0	0.004	0
.	19.01.16-02.52.44-1-133645	150	23	23	5	0	5	662	22	22	0	0	NA	NA	NA	34	46	252	249	358	125	216	321	37	10	4	0.147	0.04	0.011
.	19.01.16-02.52.45-1-133646	64	4	4	1	0	1	656	3	3	0	0	NA	NA	NA	18	36	247	246	356	124	215	317	0	1	9	0	0.004	0.025
.	19.01.16-02.52.47-1-133647	301	22	22	10	0	6	717	19	19	0	0	NA	NA	NA	78	94	263	259	385	138	231	348	63	22	12	0.24	0.085	0.031
.	19.01.16-02.52.48-1-133648	64	2	2	1	0	1	644	1	1	0	0	NA	NA	NA	25	20	239	240	354	118	210	316	0	2	1	0	0.008	0.003
.	19.01.16-02.52.53-1-133672	235	9	9	2	0	1	678	6	6	0	0	NA	NA	NA	68	59	242	264	366	120	235	323	27	5	0	0.112	0.019	0
.	19.01.16-02.52.57-1-133681	64	2	2	0	0	0	648	1	1	0	0	NA	NA	NA	16	29	243	246	353	118	219	311	1	0	2	0.004	0	0.006
.	19.01.16-02.53.03-1-133687	31	1	1	0	0	0	0	0	0	0	0	NA	NA	NA	9	5	236	236	346	0	0	0	0	0	0	0	0	0
.	19.01.16-02.53.03-1-133688	157	5	5	2	0	1	670	4	4	0	0	NA	NA	NA	52	49	252	252	358	128	223	319	19	0	4	0.075	0	0.011
.	19.01.16-02.53.06-1-133690	89	7	7	0	0	0	654	5	5	0	0	NA	NA	NA	39	40	246	243	364	119	213	322	3	12	9	0.012	0.049	0.025
.	19.01.16-02.53.07-1-133692	257	23	23	8	0	4	690	22	22	0	0	NA	NA	NA	83	72	253	250	382	127	221	342	55	20	25	0.217	0.08	0.065
.	19.01.16-02.53.17-1-133698	34	1	1	1	0	1	0	0	0	0	0	NA	NA	NA	4	7	238	237	345	0	0	0	1	0	0	0.004	0	0
.	19.01.16-02.53.18-1-133699	96	3	3	0	0	0	642	2	2	0	0	NA	NA	NA	40	22	247	240	348	127	213	302	7	0	3	0.028	0	0.009
.	19.01.16-02.53.19-1-133700	184	13	13	6	0	3	684	11	11	0	0	NA	NA	NA	54	74	257	261	369	128	229	327	20	19	7	0.078	0.073	0.019
.	19.01.16-02.53.20-1-133701	116	13	13	6	0	5	661	11	11	0	0	NA	NA	NA	39	41	244	250	360	123	216	322	32	11	2	0.131	0.044	0.006
.	19.01.16-02.53.21-1-133702	31	1	1	0	0	0	0	0	0	0	0	NA	NA	NA	7	11	240	238	346	0	0	0	0	0	0	0	0	0
.	19.01.16-02.53.23-1-133703	64	3	3	2	0	1	650	2	2	0	0	NA	NA	NA	33	32	246	242	357	119	214	317	6	0	0	0.024	0	0
.	19.01.16-02.53.27-1-133705	147	16	16	5	0	3	667	14	14	0	0	NA	NA	NA	36	49	247	248	367	124	219	324	23	20	15	0.093	0.081	0.041
.	19.01.16-02.53.28-1-133706	92	3	3	1	0	1	656	2	2	0	0	NA	NA	NA	32	38	245	246	360	120	217	319	0	7	0	0	0.028	0
.	19.01.16-02.53.33-1-133707	34	1	1	1	0	1	0	0	0	0	0	NA	NA	NA	18	7	241	237	342	0	0	0	0	0	2	0	0	0.006
.	19.01.16-02.53.35-1-133708	62	3	3	0	0	0	645	2	2	0	0	NA	NA	NA	27	26	247	242	350	123	212	310	4	0	2	0.016	0	0.006
.	19.01.16-02.53.36-1-133709	35	1	1	0	0	0	0	0	0	0	0	NA	NA	NA	9	11	240	240	344	0	0	0	0	1	0	0	0.004	0
.	19.01.16-02.53.38-1-133710	29	1	1	0	0	0	0	0	0	0	0	NA	NA	NA	9	10	238	240	345	0	0	0	0	1	0	0	0.004	0
.	19.01.16-02.53.39-1-133711	67	4	4	3	0	2	653	3	3	0	0	NA	NA	NA	26	36	247	246	356	122	217	314	0	0	10	0	0	0.028
.	19.01.16-02.53.40-1-133712	62	4	4	1	0	1	641	3	3	0	0	NA	NA	NA	20	18	244	240	347	120	213	308	7	5	2	0.029	0.021	0.006
.	19.01.16-02.53.44-1-133713	151	22	22	6	0	4	659	21	21	0	0	NA	NA	NA	55	36	244	249	356	123	221	315	47	17	11	0.193	0.068	0.031
.	19.01.16-02.53.47-1-133714	36	1	1	1	0	1	0	0	0	0	0	NA	NA	NA	10	7	236	241	343	0	0	0	0	0	0	0	0	0
.	19.01.16-02.53.48-1-133715	85	5	5	0	0	0	670	4	4	0	0	NA	NA	NA	25	46	253	248	358	131	219	320	3	7	2	0.012	0.028	0.006
.	19.01.16-02.53.49-1-133716	151	20	20	9	0	7	656	19	19	0	0	NA	NA	NA	47	35	243	250	355	122	223	311	37	2	33	0.152	0.008	0.093
.	19.01.16-02.53.50-1-133719	93	3	3	0	0	0	649	2	2	0	0	NA	NA	NA	28	30	242	245	356	120	217	312	8	0	2	0.033	0	0.006
.	19.01.16-02.53.52-1-133736	122	6	6	2	0	2	660	5	5	0	0	NA	NA	NA	33	33	242	252	352	121	225	314	13	3	6	0.054	0.012	0.017
.	19.01.16-02.53.55-1-133740	178	20	20	5	0	4	666	17	17	0	0	NA	NA	NA	40	52	253	248	364	126	217	323	51	29	9	0.202	0.117	0.025
.	19.01.16-02.53.56-1-133742	35	1	1	0	0	0	0	0	0	0	0	NA	NA	NA	14	5	237	236	345	0	0	0	3	0	0	0.013	0	0
.	19.01.16-02.53.56-1-133743	64	2	2	2	0	1	645	1	1	0	0	NA	NA	NA	16	20	242	242	349	121	215	309	0	2	2	0	0.008	0.006
.	19.01.16-02.53.59-1-133747	156	12	12	5	0	5	672	11	11	0	0	NA	NA	NA	55	52	257	248	360	131	217	324	22	3	11	0.086	0.012	0.031
.	19.01.16-02.54.06-1-133751	60	2	2	1	0	1	50	1	1	0	0	NA	NA	NA	21	24	246	240	351	9	10	31	1	2	0	0.004	0.008	0
.	19.01.16-02.54.07-1-133753	61	3	3	1	0	1	644	2	2	0	0	NA	NA	NA	27	24	246	238	353	122	209	313	4	3	5	0.016	0.013	0.014
.	19.01.16-02.54.11-1-133756	180	31	31	8	0	7	691	29	29	0	0	NA	NA	NA	67	73	258	256	372	135	228	328	64	21	20	0.248	0.082	0.054
.	19.01.16-02.54.12-1-133757	89	3	3	0	0	0	644	2	2	0	0	NA	NA	NA	33	24	242	243	352	121	214	309	7	3	0	0.029	0.012	0
.	19.01.16-02.54.12-1-133758	63	2	2	0	0	0	641	1	1	0	0	NA	NA	NA	23	17	243	241	346	120	215	306	0	4	3	0	0.017	0.009
.	19.01.16-02.54.25-1-133763	126	13	13	3	0	2	651	11	11	0	0	NA	NA	NA	42	32	247	243	355	123	213	315	10	9	11	0.04	0.037	0.031
.	19.01.16-02.54.25-1-133764	122	8	8	2	0	2	664	7	7	0	0	NA	NA	NA	29	40	241	253	359	120	225	319	19	5	2	0.079	0.02	0.006
.	19.01.16-02.54.27-1-133765	61	2	2	1	0	1	255	1	1	0	0	NA	NA	NA	18	20	244	244	345	42	92	121	2	0	0	0.008	0	0
.	19.01.16-02.54.30-1-133766	37	1	1	0	0	0	0	0	0	0	0	NA	NA	NA	5	10	238	240	345	0	0	0	1	0	0	0.004	0	0
.	19.01.16-02.54.31-1-133767	62	4	4	1	0	0	653	3	3	0	0	NA	NA	NA	24	31	244	245	355	121	219	313	3	3	0	0.012	0.012	0
.	19.01.16-02.54.33-1-133768	97	5	5	3	0	2	660	4	4	0	0	NA	NA	NA	31	45	247	248	363	124	216	320	8	0	4	0.032	0	0.011
.	19.01.16-02.54.33-1-133769	121	11	11	2	0	2	654	9	9	0	0	NA	NA	NA	48	41	245	246	363	118	219	317	25	12	8	0.102	0.049	0.022
.	19.01.16-02.54.38-1-133770	92	5	5	2	0	2	645	4	4	0	0	NA	NA	NA	25	27	246	245	349	122	217	306	9	8	4	0.037	0.033	0.011
.	19.01.16-02.54.38-1-133771	61	5	5	0	0	0	645	4	4	0	0	NA	NA	NA	21	19	244	239	349	124	210	311	4	2	8	0.016	0.008	0.023
.	19.01.16-02.54.48-1-133773	115	5	5	0	0	0	667	3	3	0	0	NA	NA	NA	35	45	251	253	354	126	227	314	11	2	1	0.044	0.008	0.003
.	19.01.16-02.54.49-1-133774	88	5	5	1	0	1	642	4	4	0	0	NA	NA	NA	30	31	249	245	350	123	217	302	3	0	11	0.012	0	0.031
.	19.01.16-02.54.49-1-133775	31	1	1	0	0	0	0	0	0	0	0	NA	NA	NA	11	11	239	240	345	0	0	0	4	0	0	0.017	0	0
.	19.01.16-02.54.50-1-133793	126	8	8	4	0	3	654	6	6	0	0	NA	NA	NA	40	36	247	244	358	122	217	315	15	7	5	0.061	0.029	0.014
.	19.01.16-02.54.51-1-133798	125	12	12	3	0	2	664	10	10	0	0	NA	NA	NA	38	43	244	255	357	122	227	315	10	12	9	0.041	0.047	0.025
.	19.01.16-02.54.56-1-133804	91	14	14	4	0	4	657	12	12	0	0	NA	NA	NA	36	32	248	241	356	125	216	316	31	22	6	0.125	0.091	0.017
.	19.01.16-02.54.56-1-133805	111	8	8	1	0	1	658	7	7	0	0	NA	NA	NA	32	37	244	248	358	125	215	318	14	12	6	0.057	0.048	0.017
.	19.01.16-02.55.02-1-133815	147	9	9	5	0	4	649	8	8	0	0	NA	NA	NA	53	30	245	245	353	123	214	312	32	11	1	0.131	0.045	0.003
.	19.01.16-02.55.06-1-133817	178	18	18	8	0	6	678	16	16	0	0	NA	NA	NA	50	65	257	259	362	131	228	319	39	30	19	0.152	0.116	0.052
.	19.01.16-02.55.07-1-133818	148	11	11	3	0	3	670	10	10	0	0	NA	NA	NA	35	46	252	245	362	128	218	324	35	3	7	0.139	0.012	0.019
.	19.01.16-02.55.09-1-133822	181	10	10	4	0	4	679	8	8	0	0	NA	NA	NA	56	58	245	255	371	118	228	333	26	0	5	0.106	0	0.013
.	19.01.16-02.55.11-1-133823	86	4	4	1	0	1	639	3	3	0	0	NA	NA	NA	23	20	240	242	351	117	213	309	9	0	7	0.038	0	0.02
.	19.01.16-02.55.19-1-133827	145	6	6	2	0	1	655	5	5	0	0	NA	NA	NA	50	38	244	248	359	123	219	313	17	0	2	0.07	0	0.006
.	19.01.16-02.55.23-1-133828	33	1	1	0	0	0	0	0	0	0	0	NA	NA	NA	5	12	241	239	345	0	0	0	0	0	3	0	0	0.009
.	19.01.16-02.55.25-1-133829	116	6	6	3	0	2	660	4	4	0	0	NA	NA	NA	33	38	244	252	355	123	224	313	1	6	14	0.004	0.024	0.039
.	19.01.16-02.55.26-1-133830	296	23	23	5	0	5	710	21	21	0	0	NA	NA	NA	89	87	261	266	373	137	238	335	61	15	19	0.234	0.056	0.051
.	19.01.16-02.55.27-1-133831	64	2	2	1	0	0	644	1	1	0	0	NA	NA	NA	24	24	243	240	354	120	209	315	2	1	0	0.008	0.004	0
.	19.01.16-02.55.28-1-133832	225	45	45	14	0	10	673	41	41	0	0	NA	NA	NA	76	57	249	259	362	124	229	320	59	44	52	0.237	0.17	0.144
.	19.01.16-02.55.31-1-133834	161	26	26	6	0	4	666	24	24	0	0	NA	NA	NA	56	53	252	253	361	126	219	321	79	19	9	0.313	0.075	0.025
.	19.01.16-02.55.36-1-133835	61	2	2	1	0	1	645	1	1	0	0	NA	NA	NA	22	23	245	242	349	123	215	307	0	2	1	0	0.008	0.003
.	19.01.16-02.55.41-1-133836	64	3	3	1	0	1	640	2	2	0	0	NA	NA	NA	26	22	240	244	351	116	218	306	9	5	0	0.038	0.02	0
.	19.01.16-02.55.42-1-133837	148	11	11	2	0	1	669	10	10	0	0	NA	NA	NA	41	49	254	251	357	130	221	318	20	3	7	0.079	0.012	0.02
.	19.01.16-02.55.44-1-133838	143	14	14	4	0	4	658	12	12	0	0	NA	NA	NA	48	39	245	250	357	123	221	314	36	12	6	0.147	0.048	0.017
.	19.01.16-02.55.45-1-133839	92	7	7	1	0	1	650	6	6	0	0	NA	NA	NA	24	27	240	246	354	120	217	313	3	2	10	0.012	0.008	0.028
.	19.01.16-02.55.54-1-133861	88	7	7	0	0	0	654	6	6	0	0	NA	NA	NA	38	42	246	245	364	121	215	318	5	10	4	0.02	0.041	0.011
.	19.01.16-02.56.03-1-133869	59	2	2	0	0	0	641	1	1	0	0	NA	NA	NA	19	12	237	240	348	115	215	311	0	2	2	0	0.008	0.006
.	19.01.16-02.56.06-1-133871	117	4	4	1	0	1	641	3	3	0	0	NA	NA	NA	33	29	245	246	351	120	217	304	4	9	0	0.016	0.037	0
.	19.01.16-02.56.07-1-133873	63	3	3	1	0	1	644	1	1	0	0	NA	NA	NA	20	25	245	244	349	123	217	304	0	4	8	0	0.016	0.023
.	19.01.16-02.56.13-1-133876	95	5	5	1	0	1	643	4	4	0	0	NA	NA	NA	28	23	246	240	350	121	211	311	2	6	1	0.008	0.025	0.003
.	19.01.16-02.56.17-1-133880	34	1	1	1	0	1	0	0	0	0	0	NA	NA	NA	11	5	237	238	343	0	0	0	0	0	0	0	0	0
.	19.01.16-02.56.17-1-133881	169	13	13	5	0	4	671	11	11	0	0	NA	NA	NA	56	52	255	244	366	131	216	324	17	6	19	0.067	0.025	0.052
.	19.01.16-02.56.18-1-133882	32	1	1	0	0	0	0	0	0	0	0	NA	NA	NA	10	18	240	242	349	0	0	0	0	0	2	0	0	0.006
.	19.01.16-02.56.18-1-133883	271	45	45	17	0	12	702	44	44	0	0	NA	NA	NA	68	78	256	261	374	134	234	334	108	41	19	0.422	0.157	0.051
.	19.01.16-02.56.21-1-133884	151	16	16	8	0	6	673	15	15	0	0	NA	NA	NA	53	56	251	252	366	125	223	325	22	21	16	0.088	0.083	0.044
.	19.01.16-02.56.23-1-133885	63	3	3	1	0	1	647	1	1	0	0	NA	NA	NA	19	24	246	240	351	124	210	313	9	0	3	0.037	0	0.009
.	19.01.16-02.56.23-1-133886	34	1	1	0	0	0	0	0	0	0	0	NA	NA	NA	8	5	236	238	344	0	0	0	0	1	0	0	0.004	0
.	19.01.16-02.56.24-1-133887	178	22	22	5	0	4	687	21	21	0	0	NA	NA	NA	55	70	263	247	373	137	218	332	26	27	5	0.099	0.109	0.013
.	19.01.16-02.56.26-1-133888	84	5	5	1	0	1	649	4	4	0	0	NA	NA	NA	34	34	246	244	357	126	214	309	4	11	3	0.016	0.045	0.008
.	19.01.16-02.56.33-1-133889	117	9	9	4	0	3	656	8	8	0	0	NA	NA	NA	46	41	245	248	361	119	219	318	36	0	2	0.147	0	0.006
.	19.01.16-02.56.35-1-133892	90	7	7	1	0	1	643	6	6	0	0	NA	NA	NA	29	19	239	239	354	119	214	310	4	1	10	0.017	0.004	0.028
.	19.01.16-02.56.41-1-133893	32	1	1	1	0	1	0	0	0	0	0	NA	NA	NA	14	7	240	237	343	0	0	0	0	0	0	0	0	0
.	19.01.16-02.56.43-1-133894	203	19	19	5	0	3	678	18	18	0	0	NA	NA	NA	73	55	250	251	367	132	220	326	30	30	16	0.12	0.12	0.044
.	19.01.16-02.56.45-1-133895	30	1	1	0	0	0	0	0	0	0	0	NA	NA	NA	12	6	237	239	343	0	0	0	0	0	1	0	0	0.003
.	19.01.16-02.56.47-1-133897	35	1	1	0	0	0	0	0	0	0	0	NA	NA	NA	5	12	238	240	347	0	0	0	0	0	1	0	0	0.003
.	19.01.16-02.56.48-1-133898	145	14	14	5	0	3	646	12	12	0	0	NA	NA	NA	36	29	244	244	354	118	214	314	33	11	4	0.135	0.045	0.011
.	19.01.16-02.56.50-1-133916	123	4	4	0	0	0	657	3	3	0	0	NA	NA	NA	41	38	247	247	357	122	220	315	11	10	0	0.045	0.04	0
.	19.01.16-02.56.52-1-133922	62	3	3	0	0	0	197	2	2	0	0	NA	NA	NA	15	20	243	240	350	39	67	91	2	4	0	0.008	0.017	0
.	19.01.16-02.56.54-1-133925	30	1	1	0	0	0	0	0	0	0	0	NA	NA	NA	3	8	238	239	344	0	0	0	0	0	0	0	0	0
.	19.01.16-02.56.56-1-133928	178	33	33	15	0	9	686	30	30	0	0	NA	NA	NA	54	68	260	256	365	133	227	326	86	19	26	0.331	0.074	0.071
.	19.01.16-02.56.58-1-133934	93	9	9	2	0	1	648	7	7	0	0	NA	NA	NA	35	29	247	243	352	120	217	311	11	7	3	0.045	0.029	0.009
.	19.01.16-02.57.00-1-133938	143	10	10	2	0	1	676	9	9	0	0	NA	NA	NA	40	54	253	250	364	131	221	324	20	7	9	0.079	0.028	0.025
.	19.01.16-02.57.03-1-133940	31	1	1	0	0	0	0	0	0	0	0	NA	NA	NA	10	7	239	237	344	0	0	0	0	0	0	0	0	0
.	19.01.16-02.57.05-1-133941	35	1	1	0	0	0	0	0	0	0	0	NA	NA	NA	8	9	237	240	345	0	0	0	0	0	1	0	0	0.003
.	19.01.16-02.57.08-1-133945	57	2	2	1	0	1	644	1	1	0	0	NA	NA	NA	24	30	248	244	351	120	216	308	2	0	2	0.008	0	0.006
.	19.01.16-02.57.09-1-133948	156	29	29	4	0	1	658	27	27	0	0	NA	NA	NA	46	40	245	242	366	119	217	322	23	51	21	0.094	0.211	0.057
.	19.01.16-02.57.14-1-133952	35	1	1	0	0	0	0	0	0	0	0	NA	NA	NA	8	9	238	241	343	0	0	0	2	0	0	0.008	0	0
.	19.01.16-02.57.17-1-133953	29	1	1	0	0	0	0	0	0	0	0	NA	NA	NA	9	9	237	238	347	0	0	0	0	0	5	0	0	0.014
.	19.01.16-02.57.19-1-133954	119	7	7	0	0	0	682	3	3	0	0	NA	NA	NA	31	59	258	252	362	134	225	323	11	4	3	0.043	0.016	0.008
.	19.01.16-02.57.19-1-133955	121	7	7	2	0	1	640	5	5	0	0	NA	NA	NA	41	30	249	243	351	121	212	307	7	3	5	0.028	0.012	0.014
.	19.01.16-02.57.19-1-133956	61	2	2	0	0	0	650	1	1	0	0	NA	NA	NA	23	27	247	241	352	126	214	310	0	2	4	0	0.008	0.011
.	19.01.16-02.57.23-1-133957	93	4	4	1	0	1	657	3	3	0	0	NA	NA	NA	28	34	246	248	353	122	219	316	0	4	16	0	0.016	0.045
.	19.01.16-02.57.23-1-133958	213	33	33	7	0	3	683	29	29	0	0	NA	NA	NA	72	63	255	253	368	129	224	330	71	56	16	0.278	0.221	0.043
.	19.01.16-02.57.28-1-133959	91	8	8	1	0	1	664	7	7	0	0	NA	NA	NA	17	38	244	247	360	122	219	323	1	10	10	0.004	0.04	0.028
.	19.01.16-02.57.34-1-133960	88	7	7	2	0	2	641	5	5	0	0	NA	NA	NA	26	18	240	241	350	118	213	310	5	0	8	0.021	0	0.023
.	19.01.16-02.57.38-1-133961	238	57	57	14	0	12	690	53	53	0	0	NA	NA	NA	78	74	253	265	369	131	231	328	101	24	47	0.399	0.091	0.127
.	19.01.16-02.57.42-1-133962	30	1	1	0	0	0	0	0	0	0	0	NA	NA	NA	16	7	238	239	343	0	0	0	1	0	0	0.004	0	0
.	19.01.16-02.57.43-1-133963	145	10	10	3	0	2	660	8	8	0	0	NA	NA	NA	49	44	250	243	364	123	215	322	19	3	2	0.076	0.012	0.005
.	19.01.16-02.57.44-1-133964	89	6	6	2	0	1	642	4	4	0	0	NA	NA	NA	30	25	245	244	349	122	214	306	2	7	6	0.008	0.029	0.017
.	19.01.16-02.57.49-1-133965	65	2	2	0	0	0	650	1	1	0	0	NA	NA	NA	28	33	239	246	361	119	215	316	3	0	1	0.013	0	0.003
.	19.01.16-02.57.49-1-133966	95	7	7	1	0	1	635	6	6	0	0	NA	NA	NA	31	26	246	241	352	121	207	307	1	6	12	0.004	0.025	0.034
.	19.01.16-02.57.54-1-133987	59	4	4	0	0	0	644	3	3	0	0	NA	NA	NA	28	28	243	244	354	116	214	314	5	6	0	0.021	0.025	0
.	19.01.16-02.58.00-1-133994	98	3	3	1	0	1	651	1	1	0	0	NA	NA	NA	27	30	245	249	349	122	218	311	0	4	1	0	0.016	0.003
.	19.01.16-02.58.03-1-133997	88	4	4	2	0	2	640	3	3	0	0	NA	NA	NA	21	23	244	245	347	121	217	302	0	1	14	0	0.004	0.04
.	19.01.16-02.58.03-1-133998	63	3	3	1	0	1	641	2	2	0	0	NA	NA	NA	22	20	242	242	349	119	214	308	6	4	2	0.025	0.017	0.006
.	19.01.16-02.58.07-1-134002	91	8	8	3	0	2	649	7	7	0	0	NA	NA	NA	39	29	241	248	353	120	218	311	11	7	9	0.046	0.028	0.025
.	19.01.16-02.58.08-1-134003	64	3	3	0	0	0	451	1	1	0	0	NA	NA	NA	14	20	245	240	348	85	148	218	0	6	0	0	0.025	0
.	19.01.16-02.58.10-1-134005	57	3	3	2	0	2	640	2	2	0	0	NA	NA	NA	21	24	244	240	353	119	212	309	2	5	0	0.008	0.021	0
.	19.01.16-02.58.16-1-134009	90	4	4	1	0	1	641	3	3	0	0	NA	NA	NA	35	29	241	242	359	120	207	314	4	7	0	0.017	0.029	0
.	19.01.16-02.58.19-1-134010	92	5	5	1	0	1	651	4	4	0	0	NA	NA	NA	25	30	248	242	353	124	212	315	1	5	3	0.004	0.021	0.008
.	19.01.16-02.58.28-1-134012	171	14	14	4	0	2	675	13	13	0	0	NA	NA	NA	66	58	258	246	367	131	219	325	35	33	4	0.136	0.134	0.011
.	19.01.16-02.58.29-1-134013	60	2	2	0	0	0	640	1	1	0	0	NA	NA	NA	28	22	243	240	352	122	210	308	12	0	3	0.049	0	0.009
.	19.01.16-02.58.30-1-134014	32	1	1	0	0	0	0	0	0	0	0	NA	NA	NA	14	6	238	237	344	0	0	0	0	0	0	0	0	0
.	19.01.16-02.58.31-1-134015	86	3	3	1	0	1	643	1	1	0	0	NA	NA	NA	22	22	242	241	352	120	214	309	1	0	4	0.004	0	0.011
.	19.01.16-02.58.33-1-134016	29	1	1	0	0	0	0	0	0	0	0	NA	NA	NA	9	9	241	239	342	0	0	0	0	0	0	0	0	0
.	19.01.16-02.58.35-1-134017	114	10	10	1	0	1	654	9	9	0	0	NA	NA	NA	39	39	246	250	356	123	221	310	21	4	2	0.085	0.016	0.006
.	19.01.16-02.58.36-1-134018	96	3	3	1	0	1	654	1	1	0	0	NA	NA	NA	19	31	243	243	358	120	215	319	0	5	1	0	0.021	0.003
.	19.01.16-02.58.36-1-134019	223	27	27	10	0	5	682	26	26	0	0	NA	NA	NA	68	62	256	257	362	133	227	322	58	32	16	0.227	0.125	0.044
.	19.01.16-02.58.42-1-134020	34	1	1	0	0	0	0	0	0	0	0	NA	NA	NA	6	10	240	239	344	0	0	0	0	0	0	0	0	0
.	19.01.16-02.58.52-1-134040	118	5	5	0	0	0	652	4	4	0	0	NA	NA	NA	31	30	241	246	356	121	219	312	8	0	9	0.033	0	0.025
.	19.01.16-02.59.08-1-134061	63	3	3	1	0	1	624	2	2	0	0	NA	NA	NA	27	10	242	238	343	117	206	301	0	8	2	0	0.034	0.006
.	19.01.16-02.59.09-1-134062	111	5	5	0	0	0	651	4	4	0	0	NA	NA	NA	33	31	243	248	353	122	218	311	0	5	1	0	0.02	0.003
.	19.01.16-02.59.14-1-134066	58	2	2	0	0	0	251	1	1	0	0	NA	NA	NA	16	13	239	242	345	45	85	121	0	0	2	0	0	0.006
.	19.01.16-02.59.18-1-134068	175	11	11	5	0	3	677	7	7	0	0	NA	NA	NA	48	56	252	250	367	127	222	328	51	0	0	0.202	0	0
.	19.01.16-02.59.20-1-134069	36	1	1	1	0	1	0	0	0	0	0	NA	NA	NA	13	21	239	244	351	0	0	0	0	1	0	0	0.004	0
.	19.01.16-02.59.22-1-134070	120	4	4	2	0	1	653	3	3	0	0	NA	NA	NA	42	34	247	246	354	120	218	315	12	0	2	0.049	0	0.006
.	19.01.16-02.59.27-1-134071	118	9	9	3	0	2	656	8	8	0	0	NA	NA	NA	33	40	248	255	350	120	226	310	24	0	10	0.097	0	0.029
.	19.01.16-02.59.27-1-134072	61	2	2	1	0	1	302	1	1	0	0	NA	NA	NA	15	20	238	246	349	53	100	149	0	0	3	0	0	0.009
.	19.01.16-02.59.28-1-134073	28	1	1	0	0	0	0	0	0	0	0	NA	NA	NA	6	5	237	238	343	0	0	0	0	0	0	0	0	0
.	19.01.16-02.59.28-1-134074	64	3	3	0	0	0	639	2	2	0	0	NA	NA	NA	30	23	241	246	349	117	215	307	0	4	4	0	0.016	0.011
.	19.01.16-02.59.29-1-134075	177	16	16	4	0	2	674	12	12	0	0	NA	NA	NA	59	58	247	256	368	124	224	326	46	11	13	0.186	0.043	0.035
.	19.01.16-02.59.30-1-134076	58	2	2	0	0	0	51	1	1	0	0	NA	NA	NA	18	18	239	243	349	8	20	23	0	3	0	0	0.012	0
.	19.01.16-02.59.35-1-134077	34	1	1	0	0	0	0	0	0	0	0	NA	NA	NA	10	15	239	242	347	0	0	0	0	0	1	0	0	0.003
.	19.01.16-02.59.38-1-134078	33	1	1	0	0	0	0	0	0	0	0	NA	NA	NA	9	10	239	238	346	0	0	0	0	0	2	0	0	0.006
.	19.01.16-02.59.38-1-134080	96	6	6	2	0	1	638	5	5	0	0	NA	NA	NA	23	14	240	241	346	117	215	306	19	1	0	0.079	0.004	0
.	19.01.16-02.59.40-1-134081	87	5	5	0	0	0	647	4	4	0	0	NA	NA	NA	26	28	243	243	355	119	214	314	2	4	5	0.008	0.016	0.014
.	19.01.16-02.59.40-1-134082	115	9	9	3	0	3	663	8	8	0	0	NA	NA	NA	45	42	244	248	363	120	219	324	10	0	19	0.041	0	0.052
.	19.01.16-02.59.44-1-134083	148	9	9	4	0	3	672	8	8	0	0	NA	NA	NA	44	49	250	254	358	126	226	320	22	19	4	0.088	0.075	0.011
.	19.01.16-02.59.45-1-134084	56	2	2	1	0	1	641	1	1	0	0	NA	NA	NA	24	22	245	240	350	122	211	308	0	3	0	0	0.012	0
.	19.01.16-02.59.46-1-134085	185	18	18	4	0	2	662	16	16	0	0	NA	NA	NA	59	48	248	250	363	123	216	323	63	14	6	0.254	0.056	0.017
.	19.01.16-02.59.51-1-134087	117	10	10	2	0	0	663	9	9	0	0	NA	NA	NA	43	44	249	243	365	123	218	322	23	15	0	0.092	0.062	0
.	19.01.16-02.59.57-1-134111	30	1	1	0	0	0	0	0	0	0	0	NA	NA	NA	6	6	237	239	343	0	0	0	0	0	0	0	0	0
.	19.01.16-02.59.58-1-134112	115	7	7	2	0	2	664	6	6	0	0	NA	NA	NA	46	50	248	259	356	125	228	311	0	12	10	0	0.046	0.028
.	19.01.16-03.00.00-1-134115	92	6	6	1	0	1	646	5	5	0	0	NA	NA	NA	34	34	244	247	356	117	218	311	3	6	3	0.012	0.024	0.008
.	19.01.16-03.00.00-1-134117	94	6	6	2	0	1	656	5	5	0	0	NA	NA	NA	37	43	250	248	358	124	216	316	4	16	3	0.016	0.065	0.008
.	19.01.16-03.00.10-1-134126	33	1	1	0	0	0	0	0	0	0	0	NA	NA	NA	10	11	238	238	348	0	0	0	0	0	0	0	0	0
.	19.01.16-03.00.10-1-134127	124	6	6	3	0	3	664	5	5	0	0	NA	NA	NA	30	36	248	251	350	127	222	315	7	9	2	0.028	0.036	0.006
.	19.01.16-03.00.13-1-134128	63	5	5	1	0	0	640	4	4	0	0	NA	NA	NA	26	20	240	243	350	120	213	307	0	0	8	0	0	0.023
.	19.01.16-03.00.16-1-134132	31	1	1	1	0	1	0	0	0	0	0	NA	NA	NA	9	7	240	237	343	0	0	0	2	0	0	0.008	0	0
.	19.01.16-03.00.19-1-134133	64	4	4	1	0	1	639	3	3	0	0	NA	NA	NA	21	18	240	241	350	117	214	308	0	4	8	0	0.017	0.023
.	19.01.16-03.00.19-1-134134	68	5	5	1	0	1	642	4	4	0	0	NA	NA	NA	26	26	240	245	354	116	216	310	8	2	6	0.033	0.008	0.017
.	19.01.16-03.00.19-1-134135	65	2	2	1	0	1	645	1	1	0	0	NA	NA	NA	27	29	246	241	355	123	213	309	0	4	0	0	0.017	0
.	19.01.16-03.00.20-1-134136	121	9	9	2	0	2	661	8	8	0	0	NA	NA	NA	35	40	246	252	355	122	224	315	21	8	3	0.085	0.032	0.008
.	19.01.16-03.00.21-1-134137	87	4	4	1	0	1	642	3	3	0	0	NA	NA	NA	21	21	241	243	350	119	214	309	0	7	7	0	0.029	0.02
.	19.01.16-03.00.25-1-134138	59	2	2	1	0	0	651	1	1	0	0	NA	NA	NA	24	36	244	250	355	119	223	309	3	0	1	0.012	0	0.003
.	19.01.16-03.00.30-1-134139	32	1	1	0	0	0	0	0	0	0	0	NA	NA	NA	7	6	238	237	344	0	0	0	0	3	0	0	0.013	0
.	19.01.16-03.00.32-1-134145	94	14	14	0	0	0	640	13	13	0	0	NA	NA	NA	43	34	255	241	351	126	208	306	13	15	7	0.051	0.062	0.02
.	19.01.16-03.00.33-1-134146	178	45	45	14	0	9	679	41	41	0	0	NA	NA	NA	52	53	248	252	366	125	224	330	106	58	16	0.427	0.23	0.044
.	19.01.16-03.00.34-1-134147	87	4	4	0	0	0	631	3	3	0	0	NA	NA	NA	22	10	239	240	344	118	212	301	3	4	1	0.013	0.017	0.003
.	19.01.16-03.00.36-1-134152	89	4	4	1	0	1	645	3	3	0	0	NA	NA	NA	37	29	249	242	351	122	212	311	17	0	2	0.068	0	0.006
.	19.01.16-03.00.37-1-134153	29	1	1	0	0	0	0	0	0	0	0	NA	NA	NA	5	6	240	237	342	0	0	0	2	0	0	0.008	0	0
.	19.01.16-03.00.38-1-134154	85	4	4	1	0	1	642	3	3	0	0	NA	NA	NA	44	31	246	246	352	123	211	308	3	6	0	0.012	0.024	0
.	19.01.16-03.00.39-1-134155	114	10	10	2	0	1	648	8	8	0	0	NA	NA	NA	44	33	246	251	349	122	223	303	11	3	13	0.045	0.012	0.037
.	19.01.16-03.00.40-1-134156	148	13	13	4	0	2	673	12	12	0	0	NA	NA	NA	57	51	245	252	367	120	228	325	18	9	25	0.073	0.036	0.068
.	19.01.16-03.00.41-1-134157	92	7	7	3	0	3	652	5	5	0	0	NA	NA	NA	29	36	245	247	357	124	214	314	5	9	4	0.02	0.036	0.011
.	19.01.16-03.00.51-1-134175	34	1	1	0	0	0	0	0	0	0	0	NA	NA	NA	12	8	236	238	347	0	0	0	0	1	0	0	0.004	0
.	19.01.16-03.00.53-1-134184	119	5	5	1	0	1	656	3	3	0	0	NA	NA	NA	39	36	250	244	355	124	215	317	8	4	3	0.032	0.016	0.008
.	19.01.16-03.00.56-1-134188	182	35	35	14	0	10	664	32	32	0	0	NA	NA	NA	58	44	248	250	359	122	221	321	87	29	25	0.351	0.116	0.07
.	19.01.16-03.00.57-1-134189	178	23	23	6	0	4	673	21	21	0	0	NA	NA	NA	57	55	252	245	371	130	215	328	46	30	16	0.183	0.122	0.043
.	19.01.16-03.00.58-1-134191	66	5	5	2	0	1	647	4	4	0	0	NA	NA	NA	27	27	245	245	350	123	214	310	8	0	0	0.033	0	0
.	19.01.16-03.01.01-1-134199	64	2	2	0	0	0	651	1	1	0	0	NA	NA	NA	25	31	245	245	354	124	216	311	0	0	4	0	0	0.011
.	19.01.16-03.01.02-1-134234	116	7	7	4	0	3	643	6	6	0	0	NA	NA	NA	43	34	250	248	349	123	214	306	7	10	14	0.028	0.04	0.04
.	19.01.16-03.01.11-1-134279	118	29	29	7	0	6	644	25	25	0	0	NA	NA	NA	43	36	247	246	356	122	215	307	42	15	12	0.17	0.061	0.034
.	19.01.16-03.01.13-1-134280	60	2	2	0	0	0	655	1	1	0	0	NA	NA	NA	25	30	246	240	357	123	215	317	6	8	0	0.024	0.033	0
.	19.01.16-03.01.15-1-134284	92	4	4	1	0	1	656	3	3	0	0	NA	NA	NA	32	41	245	249	360	118	221	317	2	2	5	0.008	0.008	0.014
.	19.01.16-03.01.20-1-134285	118	11	11	3	0	3	657	10	10	0	0	NA	NA	NA	33	36	246	245	358	124	216	317	30	19	0	0.122	0.078	0
.	19.01.16-03.01.25-1-134286	61	3	3	0	0	0	642	2	2	0	0	NA	NA	NA	28	27	244	242	354	118	211	313	7	9	0	0.029	0.037	0
.	19.01.16-03.01.29-1-134287	171	17	17	6	0	5	674	15	15	0	0	NA	NA	NA	54	58	255	249	367	129	220	325	22	37	25	0.086	0.149	0.068
.	19.01.16-03.01.32-1-134288	148	19	19	5	0	5	665	17	17	0	0	NA	NA	NA	48	40	254	243	356	129	217	319	37	19	14	0.146	0.078	0.039
.	19.01.16-03.01.40-1-134289	205	16	16	6	0	6	684	15	15	0	0	NA	NA	NA	54	65	248	268	362	125	240	319	48	13	6	0.194	0.049	0.017
.	19.01.16-03.01.44-1-134290	34	1	1	0	0	0	0	0	0	0	0	NA	NA	NA	12	11	241	237	346	0	0	0	0	0	0	0	0	0
.	19.01.16-03.01.46-1-134292	35	1	1	0	0	0	0	0	0	0	0	NA	NA	NA	6	15	240	239	349	0	0	0	0	1	0	0	0.004	0
.	19.01.16-03.01.48-1-134293	144	7	7	3	0	3	646	5	5	0	0	NA	NA	NA	50	35	242	246	360	119	212	315	16	4	9	0.066	0.016	0.025
.	19.01.16-03.01.48-1-134294	93	4	4	0	0	0	651	3	3	0	0	NA	NA	NA	24	28	241	247	353	117	220	314	7	3	9	0.029	0.012	0.025
.	19.01.16-03.01.49-1-134295	64	2	2	1	0	1	641	1	1	0	0	NA	NA	NA	26	24	243	246	348	119	216	306	2	0	4	0.008	0	0.011
.	19.01.16-03.01.49-1-134296	125	8	8	4	0	3	665	6	6	0	0	NA	NA	NA	39	47	250	253	357	127	223	315	19	10	5	0.076	0.04	0.014
.	19.01.16-03.01.49-1-134297	141	7	7	0	0	0	663	6	6	0	0	NA	NA	NA	42	40	245	244	364	124	219	320	6	12	5	0.024	0.049	0.014
.	19.01.16-03.02.04-1-134326	149	16	16	1	0	1	667	14	14	0	0	NA	NA	NA	37	41	245	246	363	124	217	326	26	26	0	0.106	0.106	0
.	19.01.16-03.02.04-1-134327	239	44	44	12	0	8	678	41	41	0	0	NA	NA	NA	78	63	252	258	366	130	227	321	85	38	28	0.337	0.147	0.077
.	19.01.16-03.02.05-1-134328	94	12	12	7	0	6	656	11	11	0	0	NA	NA	NA	32	34	246	250	351	125	219	312	19	21	2	0.077	0.084	0.006
.	19.01.16-03.02.07-1-134332	92	5	5	1	0	1	666	4	4	0	0	NA	NA	NA	21	40	246	247	360	125	222	319	11	0	4	0.045	0	0.011
.	19.01.16-03.02.08-1-134333	32	1	1	0	0	0	0	0	0	0	0	NA	NA	NA	14	8	236	239	346	0	0	0	2	0	0	0.008	0	0
.	19.01.16-03.02.10-1-134336	56	2	2	1	0	1	0	1	1	0	0	NA	NA	NA	16	13	241	238	347	0	0	0	1	3	0	0.004	0.013	0
.	19.01.16-03.02.11-1-134337	93	5	5	2	0	2	646	4	4	0	0	NA	NA	NA	25	30	243	244	356	115	216	315	4	0	6	0.016	0	0.017
.	19.01.16-03.02.11-1-134338	33	1	1	0	0	0	0	0	0	0	0	NA	NA	NA	12	6	239	238	342	0	0	0	0	2	0	0	0.008	0
.	19.01.16-03.02.13-1-134339	145	10	10	2	0	2	673	9	9	0	0	NA	NA	NA	38	52	246	254	365	124	226	323	13	11	4	0.053	0.043	0.011
.	19.01.16-03.02.14-1-134343	35	1	1	0	0	0	0	0	0	0	0	NA	NA	NA	12	7	237	238	345	0	0	0	1	0	0	0.004	0	0
.	19.01.16-03.02.14-1-134344	34	1	1	0	0	0	0	0	0	0	0	NA	NA	NA	11	6	237	238	344	0	0	0	0	1	0	0	0.004	0
.	19.01.16-03.02.16-1-134345	89	3	3	1	0	0	656	2	2	0	0	NA	NA	NA	20	32	243	246	356	123	218	315	0	1	8	0	0.004	0.022
.	19.01.16-03.02.18-1-134346	58	2	2	1	0	1	102	1	1	0	0	NA	NA	NA	14	15	237	240	351	15	30	57	4	0	1	0.017	0	0.003
.	19.01.16-03.02.27-1-134347	30	1	1	0	0	0	0	0	0	0	0	NA	NA	NA	8	12	241	239	345	0	0	0	0	0	0	0	0	0
.	19.01.16-03.02.27-1-134348	151	16	16	4	0	4	672	15	15	0	0	NA	NA	NA	48	51	249	255	360	127	227	318	30	6	22	0.12	0.024	0.061
.	19.01.16-03.02.29-1-134349	232	33	33	6	0	3	688	31	31	0	0	NA	NA	NA	68	67	257	256	367	133	230	325	100	17	12	0.389	0.066	0.033
.	19.01.16-03.02.29-1-134350	142	18	18	3	0	2	674	16	16	0	0	NA	NA	NA	49	57	247	252	371	122	224	328	24	19	16	0.097	0.075	0.043
.	19.01.16-03.02.32-1-134351	123	11	11	5	0	4	663	9	9	0	0	NA	NA	NA	48	43	245	251	360	121	219	323	19	14	4	0.078	0.056	0.011
.	19.01.16-03.02.35-1-134356	151	13	13	4	0	4	663	10	10	0	0	NA	NA	NA	31	42	253	248	354	126	219	318	29	12	0	0.115	0.048	0
.	19.01.16-03.02.36-1-134357	65	6	6	0	0	0	642	5	5	0	0	NA	NA	NA	28	22	238	245	352	117	213	312	8	6	2	0.034	0.024	0.006
.	19.01.16-03.02.43-1-134358	57	2	2	1	0	1	646	1	1	0	0	NA	NA	NA	17	26	246	241	352	122	212	312	2	2	0	0.008	0.008	0
.	19.01.16-03.02.57-1-134387	147	5	5	2	0	2	658	4	4	0	0	NA	NA	NA	51	45	252	250	356	125	218	315	3	2	13	0.012	0.008	0.037
.	19.01.16-03.02.57-1-134388	91	3	3	3	0	2	640	2	2	0	0	NA	NA	NA	38	26	247	242	350	121	209	310	0	7	2	0	0.029	0.006
.	19.01.16-03.02.58-1-134389	64	2	2	0	0	0	647	1	1	0	0	NA	NA	NA	28	26	243	246	350	120	216	311	0	5	4	0	0.02	0.011
.	19.01.16-03.03.00-1-134391	89	4	4	1	0	1	655	3	3	0	0	NA	NA	NA	23	28	244	248	349	123	224	308	5	5	0	0.02	0.02	0
.	19.01.16-03.03.03-1-134399	61	2	2	0	0	0	653	1	1	0	0	NA	NA	NA	20	29	249	245	348	125	218	310	3	0	2	0.012	0	0.006
.	19.01.16-03.03.04-1-134400	127	27	27	10	0	7	641	23	23	0	0	NA	NA	NA	45	25	240	244	354	113	213	315	42	38	26	0.175	0.156	0.073
.	19.01.16-03.03.13-1-134405	235	11	11	1	0	1	683	8	8	0	0	NA	NA	NA	71	66	259	257	363	132	229	322	21	9	8	0.081	0.035	0.022
.	19.01.16-03.03.13-1-134406	240	32	32	11	0	9	709	28	28	0	0	NA	NA	NA	90	90	257	258	388	136	229	344	75	34	33	0.292	0.132	0.085
.	19.01.16-03.03.14-1-134410	83	3	3	0	0	0	641	2	2	0	0	NA	NA	NA	19	21	246	240	348	120	213	308	0	0	4	0	0	0.011
.	19.01.16-03.03.16-1-134411	94	6	6	2	0	2	649	5	5	0	0	NA	NA	NA	42	38	253	241	357	126	213	310	18	3	18	0.071	0.012	0.05
.	19.01.16-03.03.18-1-134412	33	1	1	0	0	0	0	0	0	0	0	NA	NA	NA	8	9	237	239	346	0	0	0	0	2	0	0	0.008	0
.	19.01.16-03.03.19-1-134413	215	19	19	2	0	2	682	17	17	0	0	NA	NA	NA	69	64	247	262	368	125	233	324	58	9	10	0.235	0.034	0.027
.	19.01.16-03.03.21-1-134414	123	8	8	3	0	3	662	6	6	0	0	NA	NA	NA	46	44	250	253	354	125	223	314	3	14	15	0.012	0.055	0.042
.	19.01.16-03.03.25-1-134416	205	53	53	10	0	8	660	46	46	0	0	NA	NA	NA	63	48	248	254	359	121	223	316	78	62	25	0.315	0.244	0.07
.	19.01.16-03.03.29-1-134417	60	3	3	0	0	0	641	2	2	0	0	NA	NA	NA	19	15	237	241	350	118	212	311	5	5	0	0.021	0.021	0
.	19.01.16-03.03.40-1-134418	35	1	1	0	0	0	0	0	0	0	0	NA	NA	NA	12	10	239	238	346	0	0	0	0	0	5	0	0	0.014
.	19.01.16-03.03.40-1-134419	126	8	8	1	0	1	676	6	6	0	0	NA	NA	NA	39	48	248	250	363	127	224	325	11	3	12	0.044	0.012	0.033
.	19.01.16-03.03.43-1-134420	37	1	1	0	0	0	0	0	0	0	0	NA	NA	NA	8	10	240	239	344	0	0	0	0	0	0	0	0	0
.	19.01.16-03.03.44-1-134421	85	4	4	1	0	1	640	3	3	0	0	NA	NA	NA	28	22	242	243	350	118	215	307	0	3	4	0	0.012	0.011
.	19.01.16-03.03.45-1-134422	61	2	2	2	0	2	304	0	0	0	0	NA	NA	NA	16	12	239	237	349	53	100	151	0	1	7	0	0.004	0.02
.	19.01.16-03.03.46-1-134423	63	2	2	0	0	0	549	1	1	0	0	NA	NA	NA	25	12	241	240	344	102	186	261	0	2	1	0	0.008	0.003
.	19.01.16-03.03.46-1-134424	34	1	1	1	0	1	0	0	0	0	0	NA	NA	NA	11	14	242	237	348	0	0	0	0	0	0	0	0	0
.	19.01.16-03.03.50-1-134427	120	7	7	1	0	1	652	6	6	0	0	NA	NA	NA	50	33	243	244	359	118	217	317	15	6	5	0.062	0.025	0.014
.	19.01.16-03.03.57-1-134449	31	1	1	1	0	1	0	0	0	0	0	NA	NA	NA	10	5	236	238	344	0	0	0	0	0	0	0	0	0
.	19.01.16-03.03.58-1-134452	31	1	1	0	0	0	0	0	0	0	0	NA	NA	NA	14	9	238	238	346	0	0	0	0	0	2	0	0	0.006
.	19.01.16-03.03.59-1-134453	111	4	4	1	0	1	650	3	3	0	0	NA	NA	NA	27	26	247	240	352	126	212	312	5	8	0	0.02	0.033	0
.	19.01.16-03.04.00-1-134454	178	12	12	4	0	3	694	11	11	0	0	NA	NA	NA	59	74	252	257	378	130	228	336	9	34	2	0.036	0.132	0.005
.	19.01.16-03.04.00-1-134456	90	10	10	1	0	1	647	9	9	0	0	NA	NA	NA	38	37	245	248	357	119	216	312	10	12	4	0.041	0.048	0.011
.	19.01.16-03.04.00-1-134457	68	3	3	0	0	0	640	2	2	0	0	NA	NA	NA	32	21	243	241	350	119	214	307	2	2	2	0.008	0.008	0.006
.	19.01.16-03.04.01-1-134459	65	2	2	0	0	0	640	1	1	0	0	NA	NA	NA	32	24	244	242	351	119	215	306	3	3	0	0.012	0.012	0
.	19.01.16-03.04.12-1-134464	88	4	4	0	0	0	652	3	3	0	0	NA	NA	NA	27	27	244	245	351	121	223	308	8	0	13	0.033	0	0.037
.	19.01.16-03.04.12-1-134465	307	25	25	9	0	6	723	23	23	0	0	NA	NA	NA	83	102	258	267	390	135	240	348	106	15	27	0.411	0.056	0.069
.	19.01.16-03.04.16-1-134470	30	1	1	0	0	0	0	0	0	0	0	NA	NA	NA	4	9	239	238	345	0	0	0	1	0	0	0.004	0	0
.	19.01.16-03.04.18-1-134471	131	6	6	1	0	0	652	3	3	0	0	NA	NA	NA	39	32	242	245	358	118	216	318	9	3	10	0.037	0.012	0.028
.	19.01.16-03.04.18-1-134472	200	21	21	9	0	6	676	19	19	0	0	NA	NA	NA	47	52	257	250	358	135	223	318	43	8	14	0.167	0.032	0.039
.	19.01.16-03.04.20-1-134473	92	6	6	2	0	2	644	5	5	0	0	NA	NA	NA	29	23	241	243	352	120	214	310	3	16	4	0.012	0.066	0.011
.	19.01.16-03.04.21-1-134474	33	1	1	0	0	0	0	0	0	0	0	NA	NA	NA	9	7	238	237	345	0	0	0	0	0	0	0	0	0
.	19.01.16-03.04.22-1-134475	58	2	2	0	0	0	644	1	1	0	0	NA	NA	NA	14	18	241	239	351	119	211	314	5	1	0	0.021	0.004	0
.	19.01.16-03.04.29-1-134476	58	2	2	0	0	0	198	1	1	0	0	NA	NA	NA	19	23	245	243	348	41	68	89	0	0	2	0	0	0.006
.	19.01.16-03.04.30-1-134477	147	16	16	11	0	8	657	14	14	0	0	NA	NA	NA	55	43	246	254	356	124	226	307	24	19	14	0.098	0.075	0.039
.	19.01.16-03.04.36-1-134478	124	8	8	4	0	3	672	6	6	0	0	NA	NA	NA	50	62	256	256	363	130	226	316	17	11	6	0.066	0.043	0.017
.	19.01.16-03.04.36-1-134479	124	9	9	5	0	4	658	8	8	0	0	NA	NA	NA	48	37	249	242	359	124	213	321	7	12	6	0.028	0.05	0.017
.	19.01.16-03.04.38-1-134480	31	1	1	1	0	1	0	0	0	0	0	NA	NA	NA	7	12	240	239	346	0	0	0	2	0	0	0.008	0	0
.	19.01.16-03.04.38-1-134482	61	2	2	1	0	1	637	0	0	0	0	NA	NA	NA	26	23	243	238	355	119	203	315	0	7	1	0	0.029	0.003
.	19.01.16-03.04.40-1-134483	127	8	8	3	0	3	655	5	5	0	0	NA	NA	NA	29	39	244	249	359	120	219	316	15	17	3	0.061	0.068	0.008
.	19.01.16-03.04.47-1-134484	92	3	3	1	0	1	641	2	2	0	0	NA	NA	NA	27	17	239	238	353	118	214	309	5	1	0	0.021	0.004	0
.	19.01.16-03.04.54-1-134504	61	6	6	2	0	2	630	5	5	0	0	NA	NA	NA	33	16	241	242	346	117	209	304	13	2	1	0.054	0.008	0.003
.	19.01.16-03.04.57-1-134514	60	3	3	1	0	1	649	2	2	0	0	NA	NA	NA	27	33	248	241	357	122	215	312	5	0	7	0.02	0	0.02
.	19.01.16-03.04.58-1-134515	264	40	40	13	0	9	702	38	38	0	0	NA	NA	NA	74	89	262	258	382	134	225	343	88	38	36	0.336	0.147	0.094
.	19.01.16-03.04.58-1-134516	233	20	20	4	0	3	683	18	18	0	0	NA	NA	NA	56	62	254	257	364	130	231	322	33	22	8	0.13	0.086	0.022
.	19.01.16-03.04.59-1-134518	60	3	3	1	0	1	641	2	2	0	0	NA	NA	NA	21	20	243	245	345	122	214	305	0	6	0	0	0.024	0
.	19.01.16-03.04.59-1-134519	69	4	4	1	0	1	647	2	2	0	0	NA	NA	NA	33	32	246	244	355	123	213	311	3	2	6	0.012	0.008	0.017
.	19.01.16-03.05.02-1-134522	60	2	2	0	0	0	206	1	1	0	0	NA	NA	NA	16	16	240	243	346	34	72	100	2	0	0	0.008	0	0
.	19.01.16-03.05.02-1-134527	153	9	9	5	0	5	659	8	8	0	0	NA	NA	NA	44	47	253	250	357	129	220	310	13	14	12	0.051	0.056	0.034
.	19.01.16-03.05.15-1-134535	185	28	28	9	0	8	678	26	26	0	0	NA	NA	NA	52	59	259	252	361	131	223	324	56	6	12	0.216	0.024	0.033
.	19.01.16-03.05.18-1-134536	95	3	3	0	0	0	647	2	2	0	0	NA	NA	NA	29	23	243	244	349	121	216	310	0	3	7	0	0.012	0.02
.	19.01.16-03.05.18-1-134537	62	2	2	0	0	0	641	1	1	0	0	NA	NA	NA	16	18	239	242	350	118	213	310	0	5	3	0	0.021	0.009
.	19.01.16-03.05.22-1-134538	358	46	46	14	0	11	737	43	43	0	0	NA	NA	NA	77	106	267	264	388	145	239	353	98	43	29	0.367	0.163	0.075
.	19.01.16-03.05.23-1-134539	113	7	7	0	0	0	659	6	6	0	0	NA	NA	NA	30	38	244	253	354	121	224	314	18	0	6	0.074	0	0.017
.	19.01.16-03.05.34-1-134541	234	12	12	5	0	2	703	10	10	0	0	NA	NA	NA	69	85	253	256	389	130	225	348	44	4	5	0.174	0.016	0.013
.	19.01.16-03.05.34-1-134542	124	16	16	3	0	2	667	14	14	0	0	NA	NA	NA	43	46	247	250	362	122	221	324	48	11	2	0.194	0.044	0.006
.	19.01.16-03.05.34-1-134543	33	1	1	0	0	0	0	0	0	0	0	NA	NA	NA	8	10	238	238	347	0	0	0	0	2	0	0	0.008	0
.	19.01.16-03.05.37-1-134544	153	14	14	6	0	4	661	11	11	0	0	NA	NA	NA	51	49	248	250	364	120	223	318	34	4	10	0.137	0.016	0.027
.	19.01.16-03.05.43-1-134545	175	23	23	5	0	4	680	21	21	0	0	NA	NA	NA	44	56	245	254	370	123	228	329	58	23	30	0.237	0.091	0.081
.	19.01.16-03.05.45-1-134546	34	1	1	1	0	1	0	0	0	0	0	NA	NA	NA	10	7	240	239	341	0	0	0	0	0	4	0	0	0.012
.	19.01.16-03.05.48-1-134547	120	15	15	3	0	3	645	12	12	0	0	NA	NA	NA	35	33	243	244	359	119	214	312	14	16	14	0.058	0.066	0.039
.	19.01.16-03.05.55-1-134569	91	8	8	1	0	0	655	7	7	0	0	NA	NA	NA	35	37	243	247	360	122	217	316	10	0	15	0.041	0	0.042
.	19.01.16-03.06.03-1-134577	204	14	14	3	0	3	692	12	12	0	0	NA	NA	NA	62	67	259	258	363	137	232	323	38	8	7	0.147	0.031	0.019
.	19.01.16-03.06.05-1-134578	58	3	3	1	0	1	644	2	2	0	0	NA	NA	NA	22	26	246	239	354	123	212	309	4	4	3	0.016	0.017	0.008
.	19.01.16-03.06.09-1-134583	94	10	10	2	0	2	650	8	8	0	0	NA	NA	NA	29	25	245	242	351	124	214	312	3	14	13	0.012	0.058	0.037
.	19.01.16-03.06.14-1-134587	124	12	12	4	0	2	651	10	10	0	0	NA	NA	NA	48	38	247	243	361	126	210	315	22	21	7	0.089	0.086	0.019
.	19.01.16-03.06.16-1-134588	90	6	6	1	0	0	655	4	4	0	0	NA	NA	NA	28	28	243	242	356	121	216	318	0	0	17	0	0	0.048
.	19.01.16-03.06.20-1-134589	33	1	1	0	0	0	0	0	0	0	0	NA	NA	NA	8	7	238	239	343	0	0	0	0	0	0	0	0	0
.	19.01.16-03.06.20-1-134590	90	4	4	0	0	0	652	2	2	0	0	NA	NA	NA	14	28	240	250	351	119	223	310	0	7	0	0	0.028	0
.	19.01.16-03.06.26-1-134591	123	7	7	3	0	3	664	5	5	0	0	NA	NA	NA	36	41	247	249	358	125	222	317	13	0	7	0.053	0	0.02
.	19.01.16-03.06.32-1-134592	33	1	1	1	0	1	0	0	0	0	0	NA	NA	NA	11	9	240	238	344	0	0	0	0	0	0	0	0	0
.	19.01.16-03.06.34-1-134595	90	5	5	2	0	1	644	4	4	0	0	NA	NA	NA	27	24	242	242	353	118	215	311	1	0	10	0.004	0	0.028
.	19.01.16-03.06.36-1-134596	30	1	1	0	0	0	0	0	0	0	0	NA	NA	NA	7	4	236	239	342	0	0	0	0	0	0	0	0	0
.	19.01.16-03.06.37-1-134597	32	1	1	0	0	0	0	0	0	0	0	NA	NA	NA	8	9	238	238	346	0	0	0	0	0	0	0	0	0
.	19.01.16-03.06.38-1-134598	92	9	9	2	0	1	652	7	7	0	0	NA	NA	NA	27	29	246	243	353	125	216	311	13	0	11	0.053	0	0.031
.	19.01.16-03.06.38-1-134599	59	2	2	0	0	0	646	0	0	0	0	NA	NA	NA	28	25	243	241	354	120	215	311	2	0	4	0.008	0	0.011
.	19.01.16-03.06.38-1-134600	88	3	3	3	0	2	654	2	2	0	0	NA	NA	NA	32	39	245	246	361	118	217	319	4	4	1	0.016	0.016	0.003
.	19.01.16-03.06.39-1-134601	117	13	13	3	0	2	660	11	11	0	0	NA	NA	NA	48	47	252	253	355	128	221	311	28	10	16	0.111	0.04	0.045
.	19.01.16-03.06.40-1-134602	155	8	8	2	0	2	676	7	7	0	0	NA	NA	NA	48	51	249	252	363	126	226	324	10	6	3	0.04	0.024	0.008
.	19.01.16-03.06.46-1-134604	159	20	20	9	0	7	662	19	19	0	0	NA	NA	NA	46	45	248	251	359	123	221	318	40	23	10	0.161	0.092	0.028
.	19.01.16-03.06.51-1-134612	84	3	3	0	0	0	652	2	2	0	0	NA	NA	NA	27	32	252	240	353	123	214	315	0	3	4	0	0.012	0.011
.	19.01.16-03.06.52-1-134625	117	7	7	3	0	3	652	4	4	0	0	NA	NA	NA	30	36	241	250	358	119	224	309	6	7	10	0.025	0.028	0.028
.	19.01.16-03.06.53-1-134626	172	7	7	1	0	0	668	6	6	0	0	NA	NA	NA	48	47	247	251	362	124	221	323	11	0	5	0.045	0	0.014
.	19.01.16-03.06.56-1-134630	117	5	5	2	0	2	651	4	4	0	0	NA	NA	NA	41	35	250	245	353	125	215	311	8	0	2	0.032	0	0.006
.	19.01.16-03.07.00-1-134640	62	2	2	0	0	0	649	1	1	0	0	NA	NA	NA	23	31	242	244	358	119	215	315	5	0	0	0.021	0	0
.	19.01.16-03.07.04-1-134645	90	6	6	0	0	0	652	5	5	0	0	NA	NA	NA	32	31	246	245	353	123	217	312	5	1	10	0.02	0.004	0.028
.	19.01.16-03.07.06-1-134647	114	7	7	3	0	3	660	6	6	0	0	NA	NA	NA	31	41	256	249	349	130	221	309	4	5	7	0.016	0.02	0.02
.	19.01.16-03.07.09-1-134652	32	1	1	0	0	0	0	0	0	0	0	NA	NA	NA	5	16	243	241	345	0	0	0	0	0	0	0	0	0
.	19.01.16-03.07.11-1-134653	35	1	1	0	0	0	0	0	0	0	0	NA	NA	NA	8	11	238	240	346	0	0	0	2	0	0	0.008	0	0
.	19.01.16-03.07.12-1-134654	155	22	22	5	0	5	669	19	19	0	0	NA	NA	NA	41	49	254	248	360	130	221	318	31	34	11	0.122	0.137	0.031
.	19.01.16-03.07.14-1-134658	63	2	2	1	0	1	400	1	1	0	0	NA	NA	NA	16	14	238	240	349	78	125	197	0	0	6	0	0	0.017
.	19.01.16-03.07.14-1-134659	98	13	13	5	0	4	650	12	12	0	0	NA	NA	NA	32	27	244	241	355	123	214	313	32	16	4	0.131	0.066	0.011
.	19.01.16-03.07.14-1-134660	269	21	21	7	0	3	695	20	20	0	0	NA	NA	NA	78	74	256	259	372	135	230	330	51	4	24	0.199	0.015	0.065
.	19.01.16-03.07.15-1-134661	122	12	12	3	0	2	651	10	10	0	0	NA	NA	NA	37	38	248	244	359	123	213	315	27	11	2	0.109	0.045	0.006
.	19.01.16-03.07.20-1-134662	118	7	7	2	0	2	659	6	6	0	0	NA	NA	NA	30	39	250	247	355	125	218	316	18	7	2	0.072	0.028	0.006
.	19.01.16-03.07.25-1-134663	211	16	16	7	0	7	692	14	14	0	0	NA	NA	NA	56	73	254	258	374	129	230	333	46	11	19	0.181	0.043	0.051
.	19.01.16-03.07.25-1-134664	33	1	1	0	0	0	0	0	0	0	0	NA	NA	NA	8	9	239	238	345	0	0	0	2	0	0	0.008	0	0
.	19.01.16-03.07.26-1-134665	270	31	31	7	0	6	690	30	30	0	0	NA	NA	NA	79	74	266	261	360	139	233	318	61	28	17	0.229	0.107	0.047
.	19.01.16-03.07.29-1-134666	61	6	6	0	0	0	641	5	5	0	0	NA	NA	NA	23	23	243	243	350	118	217	306	1	2	12	0.004	0.008	0.034
.	19.01.16-03.07.38-1-134667	88	4	4	2	0	1	639	3	3	0	0	NA	NA	NA	29	19	241	238	353	119	208	312	0	6	8	0	0.025	0.023
.	19.01.16-03.07.43-1-134668	94	11	11	2	0	2	648	10	10	0	0	NA	NA	NA	30	30	242	246	355	121	216	311	6	21	8	0.025	0.085	0.023
.	19.01.16-03.07.43-1-134669	34	1	1	0	0	0	0	0	0	0	0	NA	NA	NA	11	5	237	237	344	0	0	0	0	0	0	0	0	0
.	19.01.16-03.07.46-1-134670	118	10	10	0	0	0	656	9	9	0	0	NA	NA	NA	37	37	245	250	355	121	219	316	6	12	0	0.024	0.048	0
.	19.01.16-03.07.46-1-134671	116	4	4	3	0	2	671	3	3	0	0	NA	NA	NA	27	45	251	249	358	126	223	322	20	1	0	0.08	0.004	0
.	19.01.16-03.07.52-1-134690	90	7	7	3	0	2	660	5	5	0	0	NA	NA	NA	38	41	250	247	357	123	220	317	0	10	6	0	0.04	0.017
.	19.01.16-03.07.53-1-134692	114	7	7	2	0	2	665	5	5	0	0	NA	NA	NA	35	46	250	248	361	127	216	322	19	3	6	0.076	0.012	0.017
.	19.01.16-03.07.55-1-134695	36	1	1	0	0	0	0	0	0	0	0	NA	NA	NA	9	7	238	238	344	0	0	0	0	3	0	0	0.013	0
.	19.01.16-03.07.59-1-134700	124	13	13	4	0	4	660	11	11	0	0	NA	NA	NA	40	38	245	247	359	123	217	320	23	7	8	0.094	0.028	0.022
.	19.01.16-03.08.03-1-134704	59	3	3	1	0	1	633	2	2	0	0	NA	NA	NA	32	17	243	240	347	120	212	301	2	0	3	0.008	0	0.009
.	19.01.16-03.08.03-1-134705	33	1	1	0	0	0	0	0	0	0	0	NA	NA	NA	7	3	237	237	342	0	0	0	0	0	0	0	0	0
.	19.01.16-03.08.06-1-134706	210	32	32	9	0	6	677	31	31	0	0	NA	NA	NA	52	61	251	252	371	126	221	330	108	7	29	0.43	0.028	0.078
.	19.01.16-03.08.08-1-134710	33	1	1	1	0	1	0	0	0	0	0	NA	NA	NA	11	7	237	239	344	0	0	0	0	0	0	0	0	0
.	19.01.16-03.08.09-1-134712	62	5	5	1	0	1	645	4	4	0	0	NA	NA	NA	22	24	244	244	349	119	212	314	4	10	1	0.016	0.041	0.003
.	19.01.16-03.08.10-1-134713	93	5	5	2	0	2	650	4	4	0	0	NA	NA	NA	38	30	247	247	349	125	216	309	5	9	14	0.02	0.036	0.04
.	19.01.16-03.08.11-1-134714	111	6	6	1	0	1	664	5	5	0	0	NA	NA	NA	41	43	249	247	360	127	216	321	3	24	4	0.012	0.097	0.011
.	19.01.16-03.08.12-1-134715	169	8	8	1	0	1	661	7	7	0	0	NA	NA	NA	65	48	252	248	361	127	215	319	3	9	7	0.012	0.036	0.019
.	19.01.16-03.08.13-1-134716	32	1	1	0	0	0	0	0	0	0	0	NA	NA	NA	14	4	237	237	343	0	0	0	0	0	2	0	0	0.006
.	19.01.16-03.08.15-1-134720	123	7	7	5	0	3	659	5	5	0	0	NA	NA	NA	37	39	242	250	360	122	221	316	30	4	0	0.124	0.016	0
.	19.01.16-03.08.18-1-134721	35	1	1	0	0	0	0	0	0	0	0	NA	NA	NA	7	6	238	237	344	0	0	0	1	0	0	0.004	0	0
.	19.01.16-03.08.21-1-134722	92	5	5	0	0	0	652	3	3	0	0	NA	NA	NA	33	31	248	241	355	127	214	311	1	2	6	0.004	0.008	0.017
.	19.01.16-03.08.26-1-134724	176	11	11	3	0	3	666	8	8	0	0	NA	NA	NA	51	52	254	245	366	128	218	320	16	13	3	0.063	0.053	0.008
.	19.01.16-03.08.26-1-134725	125	8	8	2	0	1	657	7	7	0	0	NA	NA	NA	30	39	246	248	358	120	225	312	7	4	12	0.028	0.016	0.034
.	19.01.16-03.08.30-1-134726	117	9	9	4	0	3	663	8	8	0	0	NA	NA	NA	30	40	247	245	361	124	219	320	5	9	20	0.02	0.037	0.055
.	19.01.16-03.08.31-1-134727	124	8	8	4	0	4	649	7	7	0	0	NA	NA	NA	52	40	242	254	357	118	219	312	26	7	2	0.107	0.028	0.006
.	19.01.16-03.08.34-1-134728	151	17	17	5	0	4	659	16	16	0	0	NA	NA	NA	58	47	246	252	362	124	223	312	15	9	36	0.061	0.036	0.099
.	19.01.16-03.08.36-1-134729	172	20	20	7	0	6	677	18	18	0	0	NA	NA	NA	45	50	250	258	355	126	234	317	35	23	29	0.14	0.089	0.082
.	19.01.16-03.08.41-1-134730	92	3	3	1	0	1	653	2	2	0	0	NA	NA	NA	29	37	252	240	358	127	210	316	0	2	5	0	0.008	0.014
.	19.01.16-03.08.49-1-134731	173	8	8	2	0	2	674	6	6	0	0	NA	NA	NA	57	57	251	255	364	129	227	318	25	3	2	0.1	0.012	0.005
.	19.01.16-03.08.51-1-134749	149	21	21	5	0	4	678	18	18	0	0	NA	NA	NA	48	59	249	251	372	124	223	331	33	30	23	0.133	0.12	0.062
.	19.01.16-03.08.52-1-134751	33	1	1	0	0	0	0	0	0	0	0	NA	NA	NA	11	11	241	239	344	0	0	0	0	0	1	0	0	0.003
.	19.01.16-03.08.54-1-134754	118	16	16	0	0	0	650	15	15	0	0	NA	NA	NA	40	34	248	242	357	123	212	315	15	11	3	0.06	0.045	0.008
.	19.01.16-03.08.55-1-134756	184	13	13	2	0	2	668	10	10	0	0	NA	NA	NA	67	42	245	252	358	121	227	320	40	3	6	0.163	0.012	0.017
.	19.01.16-03.08.55-1-134757	183	15	15	3	0	1	684	11	11	0	0	NA	NA	NA	53	64	250	253	374	128	225	331	48	21	11	0.192	0.083	0.029
.	19.01.16-03.08.58-1-134765	34	1	1	1	0	1	0	0	0	0	0	NA	NA	NA	6	8	239	239	343	0	0	0	1	0	0	0.004	0	0
.	19.01.16-03.09.04-1-134769	64	2	2	0	0	0	643	1	1	0	0	NA	NA	NA	30	30	244	243	356	120	210	313	2	5	0	0.008	0.021	0
.	19.01.16-03.09.05-1-134774	148	30	30	5	0	4	663	24	24	0	0	NA	NA	NA	42	45	258	251	349	131	224	308	66	12	18	0.256	0.048	0.052
.	19.01.16-03.09.13-1-134779	63	2	2	2	0	2	644	1	1	0	0	NA	NA	NA	21	22	242	243	350	117	215	312	12	3	0	0.05	0.012	0
.	19.01.16-03.09.18-1-134784	311	49	49	14	0	9	714	43	43	0	0	NA	NA	NA	93	92	266	264	375	143	234	337	125	23	29	0.47	0.087	0.077
.	19.01.16-03.09.19-1-134785	100	11	11	4	0	4	649	10	10	0	0	NA	NA	NA	24	35	247	246	355	120	213	316	10	3	15	0.04	0.012	0.042
.	19.01.16-03.09.31-1-134786	155	11	11	2	0	2	673	9	9	0	0	NA	NA	NA	51	53	252	249	365	129	220	324	27	4	6	0.107	0.016	0.016
.	19.01.16-03.09.32-1-134787	121	8	8	3	0	3	657	7	7	0	0	NA	NA	NA	49	41	245	251	358	121	216	320	17	11	5	0.069	0.044	0.014
.	19.01.16-03.09.33-1-134788	90	3	3	0	0	0	650	2	2	0	0	NA	NA	NA	33	27	246	243	351	123	213	314	2	0	3	0.008	0	0.009
.	19.01.16-03.09.35-1-134789	98	8	8	1	0	0	668	6	6	0	0	NA	NA	NA	36	48	248	249	364	125	222	321	15	6	8	0.06	0.024	0.022
.	19.01.16-03.09.38-1-134790	33	1	1	0	0	0	0	0	0	0	0	NA	NA	NA	9	9	240	237	345	0	0	0	0	0	3	0	0	0.009
.	19.01.16-03.09.42-1-134792	57	3	3	0	0	0	651	2	2	0	0	NA	NA	NA	18	28	243	245	353	117	218	316	7	2	0	0.029	0.008	0
.	19.01.16-03.09.47-1-134793	120	23	23	9	0	5	664	20	20	0	0	NA	NA	NA	33	38	249	244	358	124	219	321	27	33	20	0.108	0.135	0.056
.	19.01.16-03.09.48-1-134794	98	9	9	1	0	1	655	8	8	0	0	NA	NA	NA	36	34	243	249	355	120	222	313	14	14	2	0.058	0.056	0.006
.	19.01.16-03.09.56-1-134817	119	7	7	4	0	3	668	4	4	0	0	NA	NA	NA	38	50	251	254	358	127	224	317	6	10	8	0.024	0.039	0.022
.	19.01.16-03.09.57-1-134819	119	8	8	3	0	3	660	7	7	0	0	NA	NA	NA	49	42	245	255	355	121	228	311	3	4	19	0.012	0.016	0.054
.	19.01.16-03.09.59-1-134822	153	26	26	7	0	5	661	22	22	0	0	NA	NA	NA	54	49	250	250	362	126	219	316	38	10	38	0.152	0.04	0.105
.	19.01.16-03.09.59-1-134823	119	7	7	1	0	1	654	6	6	0	0	NA	NA	NA	39	39	246	249	357	123	219	312	0	12	14	0	0.048	0.039
.	19.01.16-03.10.02-1-134826	35	1	1	1	0	1	0	0	0	0	0	NA	NA	NA	16	11	239	240	345	0	0	0	0	3	0	0	0.012	0
.	19.01.16-03.10.07-1-134833	268	25	25	3	0	3	682	24	24	0	0	NA	NA	NA	75	64	248	258	371	125	229	328	23	25	13	0.093	0.097	0.035
.	19.01.16-03.10.09-1-134836	121	12	12	3	0	2	662	11	11	0	0	NA	NA	NA	41	47	243	249	368	119	221	322	27	8	11	0.111	0.032	0.03
.	19.01.16-03.10.15-1-134840	117	12	12	3	0	2	658	11	11	0	0	NA	NA	NA	21	37	249	243	358	125	217	316	17	12	11	0.068	0.049	0.031
.	19.01.16-03.10.18-1-134841	66	4	4	0	0	0	637	3	3	0	0	NA	NA	NA	31	23	240	246	350	115	215	307	12	0	2	0.05	0	0.006
.	19.01.16-03.10.21-1-134842	37	1	1	0	0	0	0	0	0	0	0	NA	NA	NA	12	6	237	239	343	0	0	0	0	0	0	0	0	0
.	19.01.16-03.10.24-1-134843	198	17	17	3	0	2	673	16	16	0	0	NA	NA	NA	63	45	249	245	364	130	218	325	29	22	13	0.116	0.09	0.036
.	19.01.16-03.10.32-1-134845	98	9	9	0	0	0	644	7	7	0	0	NA	NA	NA	24	25	243	244	351	117	217	310	20	2	2	0.082	0.008	0.006
.	19.01.16-03.10.35-1-134850	96	9	9	1	0	1	657	7	7	0	0	NA	NA	NA	35	35	249	247	352	123	221	313	4	3	12	0.016	0.012	0.034
.	19.01.16-03.10.40-1-134855	292	20	20	4	0	4	695	18	18	0	0	NA	NA	NA	86	77	257	262	371	134	233	328	40	34	10	0.156	0.13	0.027
.	19.01.16-03.10.49-1-134856	203	26	26	10	0	7	667	21	21	0	0	NA	NA	NA	71	55	252	259	357	129	225	313	78	27	1	0.31	0.104	0.003
.	19.01.16-03.10.49-1-134857	65	4	4	2	0	2	639	3	3	0	0	NA	NA	NA	19	14	240	240	347	116	214	309	6	2	1	0.025	0.008	0.003
.	19.01.16-03.10.49-1-134858	119	7	7	0	0	0	661	5	5	0	0	NA	NA	NA	45	44	249	246	362	126	215	320	5	9	7	0.02	0.037	0.019
.	19.01.16-03.10.59-1-134885	92	6	6	0	0	0	663	5	5	0	0	NA	NA	NA	35	45	251	246	361	126	215	322	3	9	9	0.012	0.037	0.025
.	19.01.16-03.11.02-1-134892	171	36	36	8	0	6	664	34	34	0	0	NA	NA	NA	55	55	254	251	363	125	221	318	76	25	34	0.299	0.1	0.094
.	19.01.16-03.11.02-1-134893	33	1	1	1	0	1	0	0	0	0	0	NA	NA	NA	7	13	239	242	345	0	0	0	0	0	1	0	0	0.003
.	19.01.16-03.11.05-1-134894	35	1	1	0	0	0	0	0	0	0	0	NA	NA	NA	7	6	239	238	342	0	0	0	0	0	0	0	0	0
.	19.01.16-03.11.07-1-134901	236	25	25	12	0	7	686	20	20	0	0	NA	NA	NA	58	69	261	259	362	138	229	319	97	18	11	0.372	0.069	0.03
.	19.01.16-03.11.09-1-134904	85	3	3	0	0	0	649	2	2	0	0	NA	NA	NA	37	35	245	245	358	119	217	313	19	0	0	0.078	0	0
.	19.01.16-03.11.10-1-134905	123	12	12	2	0	2	673	10	10	0	0	NA	NA	NA	39	50	248	247	368	126	219	328	27	13	6	0.109	0.053	0.016
.	19.01.16-03.11.11-1-134906	212	27	27	8	0	7	685	25	25	0	0	NA	NA	NA	93	72	261	258	366	136	228	321	88	19	8	0.337	0.074	0.022
.	19.01.16-03.11.19-1-134910	59	2	2	1	0	1	639	1	1	0	0	NA	NA	NA	25	23	243	243	350	118	215	306	2	2	0	0.008	0.008	0
.	19.01.16-03.11.21-1-134911	114	7	7	0	0	0	665	5	5	0	0	NA	NA	NA	43	43	252	253	351	127	226	312	0	11	3	0	0.043	0.009
.	19.01.16-03.11.27-1-134912	89	4	4	2	0	2	646	3	3	0	0	NA	NA	NA	41	34	247	240	360	117	214	315	3	0	5	0.012	0	0.014
.	19.01.16-03.11.33-1-134913	118	6	6	1	0	1	655	5	5	0	0	NA	NA	NA	48	37	247	243	360	123	215	317	7	16	0	0.028	0.066	0
.	19.01.16-03.11.37-1-134914	123	10	10	4	0	3	653	8	8	0	0	NA	NA	NA	35	38	247	247	357	121	219	313	22	11	0	0.089	0.045	0
.	19.01.16-03.11.39-1-134915	100	18	18	2	0	2	646	14	14	0	0	NA	NA	NA	37	28	240	245	356	117	217	312	15	4	22	0.062	0.016	0.062
.	19.01.16-03.11.41-1-134916	91	10	10	5	0	3	657	9	9	0	0	NA	NA	NA	30	40	251	245	357	125	216	316	4	13	14	0.016	0.053	0.039
.	19.01.16-03.11.44-1-134917	87	6	6	1	0	1	645	5	5	0	0	NA	NA	NA	27	27	249	241	350	121	214	310	9	0	8	0.036	0	0.023
.	19.01.16-03.11.47-1-134919	171	18	18	6	0	3	675	14	14	0	0	NA	NA	NA	48	51	253	253	358	130	226	319	49	18	9	0.194	0.071	0.025
.	19.01.16-03.11.54-1-134941	61	3	3	2	0	2	646	2	2	0	0	NA	NA	NA	21	30	245	244	354	122	212	312	0	5	4	0	0.02	0.011
.	19.01.16-03.11.55-1-134942	201	16	16	3	0	3	664	14	14	0	0	NA	NA	NA	58	52	252	255	358	128	222	314	38	7	13	0.151	0.027	0.036
.	19.01.16-03.12.00-1-134948	178	15	15	5	0	5	661	13	13	0	0	NA	NA	NA	54	50	248	253	362	120	220	321	49	4	16	0.198	0.016	0.044
.	19.01.16-03.12.01-1-134950	35	1	1	0	0	0	0	0	0	0	0	NA	NA	NA	14	3	238	237	341	0	0	0	0	1	0	0	0.004	0
.	19.01.16-03.12.04-1-134951	120	17	17	2	0	2	661	15	15	0	0	NA	NA	NA	47	44	248	250	359	125	219	317	34	14	5	0.137	0.056	0.014
.	19.01.16-03.12.05-1-134952	30	1	1	0	0	0	0	0	0	0	0	NA	NA	NA	8	10	239	240	344	0	0	0	0	0	0	0	0	0
.	19.01.16-03.12.08-1-134955	94	13	13	1	0	1	650	11	11	0	0	NA	NA	NA	30	30	245	241	357	121	212	317	24	11	7	0.098	0.046	0.02
.	19.01.16-03.12.08-1-134959	122	5	5	0	0	0	666	4	4	0	0	NA	NA	NA	47	49	256	243	363	130	215	321	8	3	2	0.031	0.012	0.006
.	19.01.16-03.12.10-1-134960	90	3	3	1	0	1	666	2	2	0	0	NA	NA	NA	23	40	248	249	356	128	221	317	8	3	4	0.032	0.012	0.011
.	19.01.16-03.12.10-1-134961	95	8	8	2	0	2	650	7	7	0	0	NA	NA	NA	41	30	242	247	354	122	216	312	10	9	9	0.041	0.036	0.025
.	19.01.16-03.12.24-1-134965	63	3	3	1	0	1	648	2	2	0	0	NA	NA	NA	35	31	244	242	358	120	212	316	3	2	1	0.012	0.008	0.003
.	19.01.16-03.12.27-1-134966	115	16	16	5	0	4	653	13	13	0	0	NA	NA	NA	41	33	242	243	361	120	214	319	25	9	29	0.103	0.037	0.08
.	19.01.16-03.12.28-1-134967	63	3	3	2	0	2	300	2	2	0	0	NA	NA	NA	20	19	242	242	348	55	97	148	0	0	4	0	0	0.011
.	19.01.16-03.12.29-1-134968	180	15	15	6	0	3	671	14	14	0	0	NA	NA	NA	55	52	249	247	369	124	218	329	43	30	7	0.173	0.121	0.019
.	19.01.16-03.12.32-1-134969	175	17	17	3	0	3	687	15	15	0	0	NA	NA	NA	43	67	257	256	367	133	227	327	31	18	11	0.121	0.07	0.03
.	19.01.16-03.12.35-1-134974	90	4	4	2	0	2	650	3	3	0	0	NA	NA	NA	39	29	243	248	351	122	217	311	0	10	7	0	0.04	0.02
.	19.01.16-03.12.36-1-134975	35	1	1	0	0	0	0	0	0	0	0	NA	NA	NA	11	14	237	241	349	0	0	0	0	2	0	0	0.008	0
.	19.01.16-03.12.36-1-134976	90	6	6	2	0	2	653	3	3	0	0	NA	NA	NA	36	34	247	246	354	125	214	314	9	2	4	0.036	0.008	0.011
.	19.01.16-03.12.39-1-134977	59	2	2	0	0	0	652	1	1	0	0	NA	NA	NA	22	33	244	245	357	118	217	317	0	4	1	0	0.016	0.003
.	19.01.16-03.12.40-1-134978	34	1	1	0	0	0	0	0	0	0	0	NA	NA	NA	6	12	240	238	347	0	0	0	3	0	0	0.012	0	0
.	19.01.16-03.12.42-1-134979	89	4	4	0	0	0	638	2	2	0	0	NA	NA	NA	30	24	244	247	346	120	214	304	8	10	0	0.033	0.04	0
.	19.01.16-03.12.43-1-134980	232	30	30	10	0	7	676	28	28	0	0	NA	NA	NA	81	63	255	259	362	129	230	317	68	22	29	0.267	0.085	0.08
.	19.01.16-03.12.52-1-135000	119	11	11	3	0	2	656	9	9	0	0	NA	NA	NA	38	40	245	255	353	125	223	308	26	8	17	0.106	0.031	0.048
.	19.01.16-03.12.54-1-135002	152	10	10	5	0	4	661	9	9	0	0	NA	NA	NA	45	42	256	245	354	130	216	315	10	9	16	0.039	0.037	0.045
.	19.01.16-03.12.58-1-135008	90	7	7	2	0	2	645	6	6	0	0	NA	NA	NA	34	29	243	242	357	119	213	313	10	0	7	0.041	0	0.02
.	19.01.16-03.13.00-1-135010	61	2	2	0	0	0	638	1	1	0	0	NA	NA	NA	27	23	242	244	350	116	216	306	0	2	2	0	0.008	0.006
.	19.01.16-03.13.02-1-135017	98	3	3	0	0	0	669	2	2	0	0	NA	NA	NA	24	41	247	244	363	127	215	327	2	1	2	0.008	0.004	0.006
.	19.01.16-03.13.04-1-135018	179	22	22	7	0	5	673	20	20	0	0	NA	NA	NA	59	52	249	250	366	122	224	327	52	13	12	0.209	0.052	0.033
.	19.01.16-03.13.13-1-135027	28	1	1	0	0	0	0	0	0	0	0	NA	NA	NA	6	7	237	238	345	0	0	0	0	1	0	0	0.004	0
.	19.01.16-03.13.16-1-135031	150	9	9	2	0	1	670	6	6	0	0	NA	NA	NA	47	45	252	247	359	130	219	321	19	6	16	0.075	0.024	0.045
.	19.01.16-03.13.16-1-135032	67	5	5	1	0	0	644	4	4	0	0	NA	NA	NA	21	19	240	242	350	117	216	311	12	5	0	0.05	0.021	0
.	19.01.16-03.13.18-1-135033	87	10	10	2	0	2	645	8	8	0	0	NA	NA	NA	27	25	243	244	351	119	215	311	12	4	7	0.049	0.016	0.02
.	19.01.16-03.13.19-1-135034	39	1	1	0	0	0	0	0	0	0	0	NA	NA	NA	15	4	238	237	342	0	0	0	0	2	0	0	0.008	0
.	19.01.16-03.13.22-1-135035	208	25	25	7	0	5	683	23	23	0	0	NA	NA	NA	66	66	254	260	365	128	231	324	90	11	11	0.354	0.042	0.03
.	19.01.16-03.13.22-1-135036	126	18	18	2	0	2	658	16	16	0	0	NA	NA	NA	31	33	243	245	358	120	220	318	41	9	1	0.169	0.037	0.003
.	19.01.16-03.13.22-1-135037	60	2	2	1	0	1	645	1	1	0	0	NA	NA	NA	27	22	240	244	351	119	216	310	8	0	2	0.033	0	0.006
.	19.01.16-03.13.31-1-135039	94	12	12	2	0	2	641	9	9	0	0	NA	NA	NA	28	22	242	245	348	119	217	305	19	0	26	0.079	0	0.075
.	19.01.16-03.13.35-1-135040	116	14	14	5	0	5	637	12	12	0	0	NA	NA	NA	38	23	240	241	355	117	209	311	12	25	9	0.05	0.104	0.025
.	19.01.16-03.13.36-1-135041	33	1	1	1	0	1	0	0	0	0	0	NA	NA	NA	13	7	238	240	342	0	0	0	0	0	0	0	0	0
.	19.01.16-03.13.38-1-135042	93	6	6	2	0	2	649	5	5	0	0	NA	NA	NA	33	33	250	248	348	124	220	305	17	14	0	0.068	0.056	0
.	19.01.16-03.13.39-1-135043	60	2	2	1	0	1	655	1	1	0	0	NA	NA	NA	18	28	247	243	351	125	217	313	0	0	6	0	0	0.017
.	19.01.16-03.13.41-1-135044	87	4	4	2	0	2	648	2	2	0	0	NA	NA	NA	30	27	246	244	350	123	214	311	4	3	2	0.016	0.012	0.006
.	19.01.16-03.13.46-1-135045	123	7	7	0	0	0	653	5	5	0	0	NA	NA	NA	49	41	246	247	361	119	216	318	3	15	5	0.012	0.061	0.014
.	19.01.16-03.13.50-1-135047	115	6	6	0	0	0	644	5	5	0	0	NA	NA	NA	35	34	244	250	353	119	217	308	0	22	3	0	0.088	0.008
.	19.01.16-03.13.53-1-135066	63	2	2	0	0	0	641	1	1	0	0	NA	NA	NA	27	20	242	240	351	119	212	310	1	0	1	0.004	0	0.003
.	19.01.16-03.13.58-1-135073	63	3	3	1	0	0	640	2	2	0	0	NA	NA	NA	27	18	244	239	348	117	213	310	0	9	2	0	0.038	0.006
.	19.01.16-03.13.59-1-135074	66	5	5	3	0	2	634	3	3	0	0	NA	NA	NA	29	17	243	239	348	116	210	308	13	4	2	0.053	0.017	0.006
.	19.01.16-03.14.00-1-135076	126	16	16	2	0	2	656	14	14	0	0	NA	NA	NA	47	40	248	247	358	119	217	320	13	28	8	0.052	0.113	0.022
.	19.01.16-03.14.04-1-135339	66	4	4	1	0	1	635	3	3	0	0	NA	NA	NA	31	20	245	238	350	121	208	306	0	15	0	0	0.063	0
.	19.01.16-03.14.07-1-135342	63	4	4	0	0	0	642	3	3	0	0	NA	NA	NA	28	18	238	243	350	118	214	310	5	7	0	0.021	0.029	0
.	19.01.16-03.14.07-1-135343	150	17	17	3	0	2	655	14	14	0	0	NA	NA	NA	42	40	247	248	358	122	215	318	31	28	10	0.126	0.113	0.028
.	19.01.16-03.14.07-1-135344	121	17	17	6	0	5	657	15	15	0	0	NA	NA	NA	44	43	249	251	356	125	219	313	38	13	8	0.153	0.052	0.022
.	19.01.16-03.14.08-1-135346	95	3	3	3	0	3	656	1	1	0	0	NA	NA	NA	33	33	250	245	351	124	218	314	6	0	2	0.024	0	0.006
.	19.01.16-03.14.13-1-135348	95	4	4	0	0	0	652	3	3	0	0	NA	NA	NA	23	29	243	242	357	122	215	315	5	2	1	0.021	0.008	0.003
.	19.01.16-03.14.16-1-135353	89	7	7	3	0	2	662	6	6	0	0	NA	NA	NA	32	38	248	246	357	125	222	315	2	6	13	0.008	0.024	0.036
.	19.01.16-03.14.20-1-135354	87	3	3	1	0	1	664	2	2	0	0	NA	NA	NA	28	42	243	245	367	120	215	329	7	2	1	0.029	0.008	0.003
.	19.01.16-03.14.23-1-135355	94	6	6	3	0	1	652	4	4	0	0	NA	NA	NA	34	30	244	246	353	120	219	313	12	5	14	0.049	0.02	0.04
.	19.01.16-03.14.24-1-135356	59	2	2	0	0	0	641	1	1	0	0	NA	NA	NA	32	26	242	248	349	119	214	308	0	5	1	0	0.02	0.003
.	19.01.16-03.14.27-1-135357	61	2	2	1	0	1	548	1	1	0	0	NA	NA	NA	25	16	245	238	346	105	188	255	0	3	4	0	0.013	0.012
.	19.01.16-03.14.32-1-135358	117	16	16	5	0	4	663	13	13	0	0	NA	NA	NA	38	41	247	246	361	126	220	317	32	17	8	0.13	0.069	0.022
.	19.01.16-03.14.36-1-135359	60	2	2	1	0	1	451	1	1	0	0	NA	NA	NA	20	15	238	241	349	87	155	209	1	1	0	0.004	0.004	0
.	19.01.16-03.14.37-1-135360	63	2	2	1	0	1	453	1	1	0	0	NA	NA	NA	8	14	242	241	344	83	155	215	0	3	1	0	0.012	0.003
.	19.01.16-03.14.37-1-135361	117	10	10	1	0	1	655	8	8	0	0	NA	NA	NA	51	43	248	247	361	118	217	320	14	15	5	0.056	0.061	0.014
.	19.01.16-03.14.38-1-135363	58	4	4	2	0	1	629	3	3	0	0	NA	NA	NA	26	14	241	241	345	120	208	301	0	7	1	0	0.029	0.003
.	19.01.16-03.14.41-1-135364	95	3	3	1	0	0	644	2	2	0	0	NA	NA	NA	31	23	247	240	349	122	211	311	5	4	0	0.02	0.017	0
.	19.01.16-03.14.44-1-135365	105	5	5	3	0	1	652	3	3	0	0	NA	NA	NA	42	38	246	246	359	121	217	314	6	4	1	0.024	0.016	0.003
.	19.01.16-03.14.45-1-135366	205	21	21	6	0	4	692	19	19	0	0	NA	NA	NA	77	76	260	257	372	135	229	328	71	6	20	0.273	0.023	0.054
.	19.01.16-03.14.49-1-135367	117	13	13	7	0	6	652	12	12	0	0	NA	NA	NA	39	37	244	250	356	122	218	312	23	16	5	0.094	0.064	0.014
.	19.01.16-03.14.49-1-135368	89	8	8	4	0	4	652	7	7	0	0	NA	NA	NA	32	34	247	243	357	120	214	318	11	6	6	0.045	0.025	0.017
.	19.01.16-03.14.53-1-135388	175	16	16	5	0	4	674	15	15	0	0	NA	NA	NA	56	57	246	261	363	124	231	319	42	8	15	0.171	0.031	0.041
.	19.01.16-03.14.58-1-135393	91	5	5	2	0	1	644	4	4	0	0	NA	NA	NA	37	32	243	250	352	118	219	307	6	4	0	0.025	0.016	0
.	19.01.16-03.15.01-1-135399	63	2	2	0	0	0	404	0	0	0	0	NA	NA	NA	18	24	242	242	353	74	137	193	4	0	0	0.017	0	0
.	19.01.16-03.15.02-1-135403	38	1	1	0	0	0	0	0	0	0	0	NA	NA	NA	10	12	238	240	347	0	0	0	0	0	0	0	0	0
.	19.01.16-03.15.03-1-135404	149	6	6	2	0	2	661	5	5	0	0	NA	NA	NA	48	41	248	249	357	123	222	316	0	10	16	0	0.04	0.045
.	19.01.16-03.15.05-1-135405	96	7	7	2	0	2	656	6	6	0	0	NA	NA	NA	35	40	250	246	357	122	215	319	22	11	5	0.088	0.045	0.014
.	19.01.16-03.15.11-1-135414	121	13	13	4	0	3	669	12	12	0	0	NA	NA	NA	45	50	249	251	363	124	224	321	16	9	6	0.064	0.036	0.017
.	19.01.16-03.15.12-1-135415	126	6	6	2	0	1	655	5	5	0	0	NA	NA	NA	42	46	248	253	358	123	219	313	9	6	4	0.036	0.024	0.011
.	19.01.16-03.15.13-1-135416	177	17	17	3	0	2	664	12	12	0	0	NA	NA	NA	68	53	253	248	365	127	216	321	24	20	10	0.095	0.081	0.027
.	19.01.16-03.15.17-1-135420	32	1	1	0	0	0	0	0	0	0	0	NA	NA	NA	6	10	237	241	345	0	0	0	0	1	0	0	0.004	0
.	19.01.16-03.15.19-1-135421	233	23	23	5	0	4	718	20	20	0	0	NA	NA	NA	57	100	262	272	379	137	245	336	88	15	8	0.336	0.055	0.021
.	19.01.16-03.15.25-1-135422	31	1	1	0	0	0	0	0	0	0	0	NA	NA	NA	4	10	242	239	342	0	0	0	0	0	2	0	0	0.006
.	19.01.16-03.15.25-1-135423	64	5	5	1	0	1	651	4	4	0	0	NA	NA	NA	28	32	250	242	353	126	218	307	4	0	11	0.016	0	0.031
.	19.01.16-03.15.27-1-135424	113	14	14	1	0	1	656	10	10	0	0	NA	NA	NA	35	40	247	249	357	122	219	315	1	11	17	0.004	0.044	0.048
.	19.01.16-03.15.28-1-135425	238	19	19	6	0	4	685	15	15	0	0	NA	NA	NA	52	65	255	262	361	132	234	319	32	18	35	0.125	0.069	0.097
.	19.01.16-03.15.28-1-135426	62	4	4	1	0	1	637	3	3	0	0	NA	NA	NA	35	34	248	250	349	119	215	303	5	0	10	0.02	0	0.029
.	19.01.16-03.15.32-1-135428	203	14	14	6	0	6	674	10	10	0	0	NA	NA	NA	52	53	253	252	361	127	227	320	35	11	6	0.138	0.044	0.017
.	19.01.16-03.15.39-1-135429	93	5	5	1	0	1	649	4	4	0	0	NA	NA	NA	39	41	249	248	357	125	214	310	1	10	0	0.004	0.04	0
.	19.01.16-03.15.42-1-135430	179	26	26	6	0	5	679	25	25	0	0	NA	NA	NA	54	66	255	248	376	131	218	330	50	27	26	0.196	0.109	0.069
.	19.01.16-03.15.47-1-135431	88	3	3	1	0	1	656	2	2	0	0	NA	NA	NA	37	34	245	247	355	122	220	314	3	0	6	0.012	0	0.017
.	19.01.16-03.15.48-1-135432	92	9	9	1	0	1	645	6	6	0	0	NA	NA	NA	33	23	241	243	352	118	215	312	10	0	17	0.041	0	0.048
.	19.01.16-03.15.54-1-135454	33	1	1	1	0	1	0	0	0	0	0	NA	NA	NA	13	10	238	236	349	0	0	0	0	0	0	0	0	0
.	19.01.16-03.15.55-1-135457	63	2	2	0	0	0	642	1	1	0	0	NA	NA	NA	26	28	247	242	352	123	210	309	0	3	1	0	0.012	0.003
.	19.01.16-03.16.00-1-135463	119	18	18	6	0	3	650	17	17	0	0	NA	NA	NA	37	34	244	251	352	122	219	309	47	4	13	0.193	0.016	0.037
.	19.01.16-03.16.03-1-135464	93	7	7	1	0	1	660	6	6	0	0	NA	NA	NA	29	41	247	246	361	124	217	319	9	5	4	0.036	0.02	0.011
.	19.01.16-03.16.03-1-135465	62	2	2	0	0	0	401	1	1	0	0	NA	NA	NA	17	14	242	241	344	74	139	188	0	0	2	0	0	0.006
.	19.01.16-03.16.05-1-135466	173	15	15	5	0	2	677	14	14	0	0	NA	NA	NA	46	52	251	246	368	128	220	329	11	19	19	0.044	0.077	0.052
.	19.01.16-03.16.08-1-135469	31	1	1	0	0	0	0	0	0	0	0	NA	NA	NA	9	10	237	239	347	0	0	0	0	0	1	0	0	0.003
.	19.01.16-03.16.09-1-135472	89	5	5	2	0	1	655	3	3	0	0	NA	NA	NA	29	30	243	244	356	122	218	315	12	0	0	0.049	0	0
.	19.01.16-03.16.10-1-135473	34	1	1	0	0	0	0	0	0	0	0	NA	NA	NA	10	7	239	239	342	0	0	0	1	0	0	0.004	0	0
.	19.01.16-03.16.13-1-135474	95	16	16	3	0	3	664	15	15	0	0	NA	NA	NA	28	44	249	248	360	122	223	319	16	23	22	0.064	0.093	0.061
.	19.01.16-03.16.14-1-135478	126	13	13	2	0	0	674	9	9	0	0	NA	NA	NA	43	47	248	247	365	125	220	329	47	16	2	0.19	0.065	0.005
.	19.01.16-03.16.16-1-135479	151	12	12	6	0	6	652	10	10	0	0	NA	NA	NA	46	40	249	245	359	123	220	309	9	19	17	0.036	0.078	0.047
.	19.01.16-03.16.23-1-135480	154	11	11	2	0	0	665	10	10	0	0	NA	NA	NA	34	49	249	246	367	123	215	327	25	10	23	0.1	0.041	0.063
.	19.01.16-03.16.27-1-135481	34	1	1	0	0	0	0	0	0	0	0	NA	NA	NA	12	8	237	237	347	0	0	0	0	0	0	0	0	0
.	19.01.16-03.16.29-1-135482	35	1	1	0	0	0	0	0	0	0	0	NA	NA	NA	7	9	237	238	347	0	0	0	0	0	0	0	0	0
.	19.01.16-03.16.31-1-135483	203	12	12	3	0	3	678	11	11	0	0	NA	NA	NA	67	66	253	256	370	130	224	324	33	17	7	0.13	0.066	0.019
.	19.01.16-03.16.32-1-135484	34	1	1	0	0	0	0	0	0	0	0	NA	NA	NA	11	11	241	238	345	0	0	0	0	0	4	0	0	0.012
.	19.01.16-03.16.33-1-135485	180	30	30	9	0	6	672	26	26	0	0	NA	NA	NA	63	60	254	251	368	127	221	324	76	37	23	0.299	0.147	0.062
.	19.01.16-03.16.34-1-135488	115	12	12	3	0	3	644	10	10	0	0	NA	NA	NA	39	34	251	243	353	126	209	309	16	17	14	0.064	0.07	0.04
.	19.01.16-03.16.35-1-135489	86	3	3	2	0	1	660	2	2	0	0	NA	NA	NA	26	38	247	251	353	125	225	310	2	0	5	0.008	0	0.014
.	19.01.16-03.16.44-1-135490	95	6	6	1	0	1	647	5	5	0	0	NA	NA	NA	35	32	248	246	351	123	218	306	13	2	6	0.052	0.008	0.017
.	19.01.16-03.16.48-1-135492	122	13	13	3	0	2	669	9	9	0	0	NA	NA	NA	26	42	246	248	361	125	220	324	33	6	10	0.134	0.024	0.028
.	19.01.16-03.16.50-1-135493	205	11	11	1	0	1	677	9	9	0	0	NA	NA	NA	67	60	247	257	369	121	228	328	16	13	8	0.065	0.051	0.022
.	19.01.16-03.16.53-1-135513	119	7	7	0	0	0	633	6	6	0	0	NA	NA	NA	28	17	242	241	347	119	205	309	7	13	5	0.029	0.054	0.014
.	19.01.16-03.16.59-1-135520	89	8	8	4	0	2	649	6	6	0	0	NA	NA	NA	33	27	247	243	350	123	218	308	17	1	4	0.069	0.004	0.011
.	19.01.16-03.17.02-1-135523	64	2	2	0	0	0	648	1	1	0	0	NA	NA	NA	15	31	245	241	358	118	216	314	1	12	0	0.004	0.05	0
.	19.01.16-03.17.03-1-135528	60	2	2	2	0	2	251	0	0	0	0	NA	NA	NA	9	20	238	240	355	44	86	121	0	0	3	0	0	0.008
.	19.01.16-03.17.05-1-135529	186	37	37	8	0	7	669	35	35	0	0	NA	NA	NA	66	59	256	251	365	127	220	322	85	35	19	0.332	0.139	0.052
.	19.01.16-03.17.13-1-135539	120	5	5	0	0	0	664	4	4	0	0	NA	NA	NA	36	43	246	253	357	124	226	314	8	0	4	0.033	0	0.011
.	19.01.16-03.17.14-1-135540	151	10	10	1	0	1	667	8	8	0	0	NA	NA	NA	39	51	246	250	368	124	222	321	4	1	12	0.016	0.004	0.033
.	19.01.16-03.17.16-1-135544	122	5	5	2	0	2	653	4	4	0	0	NA	NA	NA	42	34	249	243	355	127	213	313	12	0	14	0.048	0	0.039
.	19.01.16-03.17.16-1-135545	86	3	3	0	0	0	654	2	2	0	0	NA	NA	NA	33	33	242	246	358	120	218	316	2	6	0	0.008	0.024	0
.	19.01.16-03.17.16-1-135546	32	1	1	0	0	0	0	0	0	0	0	NA	NA	NA	11	13	241	240	345	0	0	0	0	0	0	0	0	0
.	19.01.16-03.17.20-1-135547	287	23	23	8	0	4	695	22	22	0	0	NA	NA	NA	88	79	254	263	375	132	234	329	41	28	24	0.161	0.106	0.064
.	19.01.16-03.17.21-1-135548	178	12	12	0	0	0	682	11	11	0	0	NA	NA	NA	58	65	252	261	365	129	231	322	46	10	11	0.183	0.038	0.03
.	19.01.16-03.17.26-1-135549	120	5	5	3	0	2	654	3	3	0	0	NA	NA	NA	37	41	246	249	359	124	216	314	9	4	5	0.037	0.016	0.014
.	19.01.16-03.17.31-1-135550	55	2	2	0	0	0	0	1	1	0	0	NA	NA	NA	16	16	242	240	347	0	0	0	0	1	2	0	0.004	0.006
.	19.01.16-03.17.34-1-135551	92	4	4	2	0	2	638	2	2	0	0	NA	NA	NA	23	17	243	237	350	118	210	310	0	5	5	0	0.021	0.014
.	19.01.16-03.17.36-1-135552	150	12	12	7	0	2	678	11	11	0	0	NA	NA	NA	34	54	253	257	357	131	229	318	32	16	23	0.126	0.062	0.064
.	19.01.16-03.17.36-1-135553	61	2	2	0	0	0	638	1	1	0	0	NA	NA	NA	33	24	243	241	353	121	207	310	0	0	8	0	0	0.023
.	19.01.16-03.17.38-1-135554	238	22	22	9	0	7	686	20	20	0	0	NA	NA	NA	75	74	264	252	371	137	221	328	56	26	12	0.212	0.103	0.032
.	19.01.16-03.17.43-1-135555	149	16	16	2	0	1	675	14	14	0	0	NA	NA	NA	41	47	248	244	368	128	216	331	36	12	6	0.145	0.049	0.016
.	19.01.16-03.17.52-1-135574	120	9	9	2	0	2	649	8	8	0	0	NA	NA	NA	42	34	248	244	355	124	213	312	8	4	10	0.032	0.016	0.028
.	19.01.16-03.17.53-1-135576	180	14	14	3	0	2	674	11	11	0	0	NA	NA	NA	63	49	249	254	359	127	226	321	19	19	5	0.076	0.075	0.014
.	19.01.16-03.17.54-1-135579	70	5	5	2	0	2	639	4	4	0	0	NA	NA	NA	17	22	243	240	352	121	209	309	9	2	5	0.037	0.008	0.014
.	19.01.16-03.18.09-1-135591	64	3	3	0	0	0	204	2	2	0	0	NA	NA	NA	21	22	245	242	348	36	73	95	0	1	3	0	0.004	0.009
.	19.01.16-03.18.11-1-135592	96	4	4	0	0	0	660	3	3	0	0	NA	NA	NA	29	39	247	244	361	122	217	321	0	5	10	0	0.02	0.028
.	19.01.16-03.18.12-1-135593	147	7	7	0	0	0	651	6	6	0	0	NA	NA	NA	49	34	241	246	360	120	215	316	22	5	0	0.091	0.02	0
.	19.01.16-03.18.13-1-135594	202	29	29	9	0	8	666	26	26	0	0	NA	NA	NA	63	57	251	253	366	125	217	324	76	26	19	0.303	0.103	0.052
.	19.01.16-03.18.15-1-135598	218	19	19	7	0	6	689	17	17	0	0	NA	NA	NA	62	73	254	250	382	128	224	337	38	7	17	0.15	0.028	0.045
.	19.01.16-03.18.15-1-135599	91	4	4	1	0	1	644	3	3	0	0	NA	NA	NA	31	28	245	241	355	118	215	311	5	0	4	0.02	0	0.011
.	19.01.16-03.18.19-1-135600	120	11	11	4	0	4	651	10	10	0	0	NA	NA	NA	36	32	245	242	358	120	211	320	15	15	10	0.061	0.062	0.028
.	19.01.16-03.18.21-1-135601	231	19	19	5	0	3	689	15	15	0	0	NA	NA	NA	82	75	258	252	378	133	225	331	44	25	15	0.171	0.099	0.04
.	19.01.16-03.18.24-1-135603	90	7	7	3	0	3	649	6	6	0	0	NA	NA	NA	39	35	252	244	352	125	211	313	15	0	20	0.06	0	0.057
.	19.01.16-03.18.33-1-135604	175	20	20	7	0	6	692	17	17	0	0	NA	NA	NA	51	73	254	254	378	130	225	337	48	10	4	0.189	0.039	0.011
.	19.01.16-03.18.35-1-135605	64	2	2	2	0	2	644	1	1	0	0	NA	NA	NA	26	25	242	241	355	121	215	308	2	0	2	0.008	0	0.006
.	19.01.16-03.18.35-1-135606	32	1	1	0	0	0	0	0	0	0	0	NA	NA	NA	6	5	236	239	343	0	0	0	0	0	0	0	0	0
.	19.01.16-03.18.38-1-135607	87	3	3	1	0	1	651	2	2	0	0	NA	NA	NA	31	28	241	247	353	118	222	311	6	0	0	0.025	0	0
.	19.01.16-03.18.48-1-135608	180	31	31	7	0	6	683	29	29	0	0	NA	NA	NA	62	63	251	258	367	127	228	328	74	38	13	0.295	0.147	0.035
.	19.01.16-03.18.48-1-135609	59	3	3	0	0	0	641	2	2	0	0	NA	NA	NA	26	15	239	240	349	118	213	310	10	5	0	0.042	0.021	0
.	19.01.16-03.18.49-1-135610	176	27	27	7	0	7	669	24	24	0	0	NA	NA	NA	50	45	246	252	360	124	225	320	94	21	13	0.382	0.083	0.036
.	19.01.16-03.18.53-1-135630	91	3	3	0	0	0	638	1	1	0	0	NA	NA	NA	36	30	248	244	351	123	212	303	6	0	4	0.024	0	0.011
.	19.01.16-03.18.53-1-135631	62	2	2	0	0	0	642	0	0	0	0	NA	NA	NA	26	23	242	238	356	119	209	314	2	0	8	0.008	0	0.022
.	19.01.16-03.19.02-1-135640	66	3	3	1	0	1	642	2	2	0	0	NA	NA	NA	23	18	241	243	347	120	217	305	5	4	3	0.021	0.016	0.009
.	19.01.16-03.19.02-1-135641	90	7	7	1	0	1	646	6	6	0	0	NA	NA	NA	28	30	244	245	354	121	216	309	0	4	9	0	0.016	0.025
.	19.01.16-03.19.03-1-135646	150	21	21	5	0	3	658	17	17	0	0	NA	NA	NA	41	44	254	246	357	128	219	311	56	20	5	0.22	0.081	0.014
.	19.01.16-03.19.06-1-135648	234	41	41	11	0	11	684	33	33	0	0	NA	NA	NA	67	72	259	259	367	134	225	325	68	36	31	0.263	0.139	0.084
.	19.01.16-03.19.07-1-135651	91	7	7	1	0	1	642	5	5	0	0	NA	NA	NA	40	28	246	243	352	122	212	308	13	0	4	0.053	0	0.011
.	19.01.16-03.19.10-1-135657	204	43	43	10	0	8	677	36	36	0	0	NA	NA	NA	60	55	251	251	366	128	224	325	52	26	54	0.207	0.104	0.148
.	19.01.16-03.19.17-1-135662	33	1	1	1	0	1	0	0	0	0	0	NA	NA	NA	6	12	239	239	347	0	0	0	0	0	0	0	0	0
.	19.01.16-03.19.20-1-135663	65	5	5	4	0	3	646	4	4	0	0	NA	NA	NA	26	28	243	244	354	120	216	310	1	9	2	0.004	0.037	0.006
.	19.01.16-03.19.22-1-135664	200	14	14	2	0	2	678	13	13	0	0	NA	NA	NA	44	49	248	251	363	127	228	323	19	10	23	0.077	0.04	0.063
.	19.01.16-03.19.25-1-135665	121	7	7	1	0	1	656	5	5	0	0	NA	NA	NA	30	38	245	249	357	119	222	315	11	12	0	0.045	0.048	0
.	19.01.16-03.19.33-1-135666	92	8	8	4	0	3	669	7	7	0	0	NA	NA	NA	24	44	249	247	361	127	222	320	12	0	17	0.048	0	0.047
.	19.01.16-03.19.40-1-135668	34	1	1	0	0	0	0	0	0	0	0	NA	NA	NA	7	10	239	239	345	0	0	0	2	0	0	0.008	0	0
.	19.01.16-03.19.40-1-135669	63	3	3	0	0	0	636	2	2	0	0	NA	NA	NA	24	22	244	244	347	121	213	302	0	3	13	0	0.012	0.037
.	19.01.16-03.19.42-1-135670	176	24	24	4	0	4	673	22	22	0	0	NA	NA	NA	60	53	248	254	364	125	226	322	40	32	11	0.161	0.126	0.03
.	19.01.16-03.19.43-1-135671	87	3	3	0	0	0	652	2	2	0	0	NA	NA	NA	26	32	241	252	352	120	222	310	6	0	0	0.025	0	0
.	19.01.16-03.19.46-1-135672	89	5	5	3	0	2	645	4	4	0	0	NA	NA	NA	27	22	243	243	349	120	214	311	0	12	5	0	0.049	0.014
.	19.01.16-03.19.52-1-135691	171	19	19	6	0	4	681	16	16	0	0	NA	NA	NA	41	56	259	246	364	137	218	326	32	0	22	0.124	0	0.06
.	19.01.16-03.19.55-1-135695	157	18	18	5	0	5	659	14	14	0	0	NA	NA	NA	61	51	249	249	366	121	215	323	28	26	15	0.112	0.104	0.041
.	19.01.16-03.19.57-1-135698	152	5	5	0	0	0	677	4	4	0	0	NA	NA	NA	44	53	255	247	364	131	221	325	7	0	5	0.027	0	0.014
.	19.01.16-03.20.00-1-135702	60	2	2	0	0	0	647	0	0	0	0	NA	NA	NA	23	31	246	246	352	123	216	308	0	5	0	0	0.02	0
.	19.01.16-03.20.05-1-135708	65	3	3	1	0	0	644	2	2	0	0	NA	NA	NA	27	25	244	239	355	121	212	311	9	2	6	0.037	0.008	0.017
.	19.01.16-03.20.09-1-135713	269	32	32	16	0	10	706	29	29	0	0	NA	NA	NA	68	81	256	258	380	133	232	341	95	15	19	0.371	0.058	0.05
.	19.01.16-03.20.14-1-135717	33	1	1	0	0	0	0	0	0	0	0	NA	NA	NA	21	12	240	240	345	0	0	0	3	0	0	0.012	0	0
.	19.01.16-03.20.14-1-135718	61	3	3	1	0	1	645	2	2	0	0	NA	NA	NA	26	24	242	243	352	121	214	310	2	11	0	0.008	0.045	0
.	19.01.16-03.20.15-1-135719	92	8	8	1	0	1	656	7	7	0	0	NA	NA	NA	34	37	247	243	360	122	215	319	23	9	6	0.093	0.037	0.017
.	19.01.16-03.20.18-1-135720	121	18	18	2	0	2	661	17	17	0	0	NA	NA	NA	44	47	249	254	357	126	224	311	49	10	14	0.197	0.039	0.039
.	19.01.16-03.20.18-1-135721	36	1	1	0	0	0	0	0	0	0	0	NA	NA	NA	11	10	240	238	345	0	0	0	0	1	0	0	0.004	0
.	19.01.16-03.20.21-1-135722	30	1	1	0	0	0	0	0	0	0	0	NA	NA	NA	7	10	240	239	344	0	0	0	0	0	0	0	0	0
.	19.01.16-03.20.23-1-135723	181	24	24	12	0	8	683	23	23	0	0	NA	NA	NA	68	67	258	255	367	133	226	324	65	10	18	0.252	0.039	0.049
.	19.01.16-03.20.23-1-135724	202	35	35	8	0	4	685	31	31	0	0	NA	NA	NA	49	60	257	254	362	133	229	323	79	25	20	0.307	0.098	0.055
.	19.01.16-03.20.25-1-135725	204	22	22	4	0	2	670	20	20	0	0	NA	NA	NA	62	60	250	252	371	124	221	325	29	16	2	0.116	0.063	0.005
.	19.01.16-03.20.28-1-135726	203	28	28	6	0	4	673	24	24	0	0	NA	NA	NA	46	50	251	256	356	128	227	318	96	26	10	0.382	0.102	0.028
.	19.01.16-03.20.31-1-135728	96	6	6	1	0	1	651	4	4	0	0	NA	NA	NA	21	30	245	243	355	123	212	316	1	8	7	0.004	0.033	0.02
.	19.01.16-03.20.38-1-135737	209	10	10	3	0	1	677	8	8	0	0	NA	NA	NA	64	66	253	260	366	123	230	324	36	4	0	0.142	0.015	0
.	19.01.16-03.20.50-1-135739	139	20	20	4	0	4	646	15	15	0	0	NA	NA	NA	46	38	246	247	358	123	212	311	38	2	29	0.154	0.008	0.081
.	19.01.16-03.20.55-1-135761	118	9	9	1	0	1	657	8	8	0	0	NA	NA	NA	35	39	250	249	353	124	221	312	32	12	3	0.128	0.048	0.008
.	19.01.16-03.20.58-1-135766	34	1	1	0	0	0	0	0	0	0	0	NA	NA	NA	7	16	240	240	349	0	0	0	1	0	0	0.004	0	0
.	19.01.16-03.21.00-1-135769	62	2	2	1	0	1	303	1	1	0	0	NA	NA	NA	21	22	243	245	347	54	95	154	0	2	3	0	0.008	0.009
.	19.01.16-03.21.01-1-135770	94	3	3	0	0	0	662	2	2	0	0	NA	NA	NA	35	41	245	248	361	120	218	324	2	4	4	0.008	0.016	0.011
.	19.01.16-03.21.05-1-135775	61	3	3	2	0	1	643	2	2	0	0	NA	NA	NA	30	28	242	245	354	117	216	310	0	5	2	0	0.02	0.006
.	19.01.16-03.21.08-1-135780	149	19	19	5	0	4	658	18	18	0	0	NA	NA	NA	46	38	243	246	362	119	218	321	25	10	31	0.103	0.041	0.086
.	19.01.16-03.21.12-1-135785	65	5	5	0	0	0	647	4	4	0	0	NA	NA	NA	27	31	245	250	349	122	219	306	12	1	1	0.049	0.004	0.003
.	19.01.16-03.21.16-1-135789	36	1	1	0	0	0	0	0	0	0	0	NA	NA	NA	11	16	241	241	347	0	0	0	0	0	0	0	0	0
.	19.01.16-03.21.17-1-135790	118	5	5	2	0	1	663	4	4	0	0	NA	NA	NA	36	41	252	243	359	132	216	315	12	0	6	0.048	0	0.017
.	19.01.16-03.21.18-1-135791	144	11	11	2	0	2	663	10	10	0	0	NA	NA	NA	49	55	256	250	362	129	215	319	15	0	14	0.059	0	0.039
.	19.01.16-03.21.19-1-135792	86	6	6	2	0	2	659	5	5	0	0	NA	NA	NA	31	41	246	247	361	122	221	316	2	18	7	0.008	0.073	0.019
.	19.01.16-03.21.20-1-135793	462	44	44	15	0	8	748	40	40	0	0	NA	NA	NA	131	132	284	281	380	158	250	340	135	33	33	0.475	0.117	0.087
.	19.01.16-03.21.23-1-135794	33	1	1	0	0	0	0	0	0	0	0	NA	NA	NA	8	11	241	237	346	0	0	0	0	0	2	0	0	0.006
.	19.01.16-03.21.25-1-135795	205	57	57	20	0	10	673	53	53	0	0	NA	NA	NA	63	59	252	254	366	125	224	324	138	14	46	0.548	0.055	0.126
.	19.01.16-03.21.25-1-135796	118	6	6	1	0	1	661	5	5	0	0	NA	NA	NA	42	37	247	246	357	123	218	320	17	3	4	0.069	0.012	0.011
.	19.01.16-03.21.31-1-135797	31	1	1	0	0	0	0	0	0	0	0	NA	NA	NA	8	9	238	240	344	0	0	0	0	0	0	0	0	0
.	19.01.16-03.21.33-1-135798	69	4	4	1	0	1	654	3	3	0	0	NA	NA	NA	30	35	251	245	352	127	215	312	4	0	2	0.016	0	0.006
.	19.01.16-03.21.36-1-135799	154	11	11	2	0	2	670	10	10	0	0	NA	NA	NA	45	46	247	246	366	122	220	328	26	15	9	0.105	0.061	0.025
.	19.01.16-03.21.42-1-135800	63	3	3	0	0	0	647	2	2	0	0	NA	NA	NA	22	22	241	243	351	118	219	310	0	2	6	0	0.008	0.017
.	19.01.16-03.21.44-1-135801	151	11	11	1	0	1	677	9	9	0	0	NA	NA	NA	54	61	251	259	364	124	229	324	25	13	3	0.1	0.05	0.008
.	19.01.16-03.21.44-1-135802	348	31	31	9	0	8	708	28	28	0	0	NA	NA	NA	109	91	269	259	376	143	231	334	85	42	16	0.316	0.162	0.043
.	19.01.16-03.21.46-1-135804	89	3	3	0	0	0	642	2	2	0	0	NA	NA	NA	25	21	242	240	352	116	214	312	3	0	2	0.012	0	0.006
.	19.01.16-03.21.51-1-135822	112	9	9	2	0	2	651	6	6	0	0	NA	NA	NA	38	37	246	250	354	120	217	314	7	6	0	0.028	0.024	0
.	19.01.16-03.21.57-1-135829	63	2	2	0	0	0	454	1	1	0	0	NA	NA	NA	20	15	238	243	347	82	159	213	0	7	0	0	0.029	0
.	19.01.16-03.22.01-1-135834	65	3	3	2	0	2	644	2	2	0	0	NA	NA	NA	22	22	239	243	353	116	216	312	13	0	3	0.054	0	0.008
.	19.01.16-03.22.06-1-135836	34	1	1	1	0	1	0	0	0	0	0	NA	NA	NA	11	11	240	241	343	0	0	0	1	0	0	0.004	0	0
.	19.01.16-03.22.09-1-135841	127	9	9	1	0	1	657	7	7	0	0	NA	NA	NA	42	43	251	248	357	129	220	308	5	14	11	0.02	0.056	0.031
.	19.01.16-03.22.10-1-135842	119	7	7	1	0	1	656	6	6	0	0	NA	NA	NA	40	36	247	249	353	123	223	310	14	0	5	0.057	0	0.014
.	19.01.16-03.22.12-1-135843	119	7	7	2	0	2	659	5	5	0	0	NA	NA	NA	47	38	248	247	356	127	215	317	2	6	8	0.008	0.024	0.022
.	19.01.16-03.22.13-1-135844	168	10	10	2	0	1	676	9	9	0	0	NA	NA	NA	48	50	250	248	365	130	221	325	20	8	3	0.08	0.032	0.008
.	19.01.16-03.22.17-1-135848	60	2	2	1	0	1	101	1	1	0	0	NA	NA	NA	18	20	243	241	349	17	34	50	1	0	4	0.004	0	0.011
.	19.01.16-03.22.24-1-135849	62	2	2	0	0	0	647	1	1	0	0	NA	NA	NA	27	31	245	243	356	119	213	315	9	0	0	0.037	0	0
.	19.01.16-03.22.28-1-135850	36	1	1	0	0	0	0	0	0	0	0	NA	NA	NA	14	9	241	237	344	0	0	0	0	0	3	0	0	0.009
.	19.01.16-03.22.30-1-135851	59	2	2	0	0	0	0	1	1	0	0	NA	NA	NA	14	17	242	240	348	0	0	0	6	0	0	0.025	0	0
.	19.01.16-03.22.31-1-135852	112	10	10	3	0	2	663	9	9	0	0	NA	NA	NA	42	47	253	247	360	128	215	320	23	9	4	0.091	0.036	0.011
.	19.01.16-03.22.31-1-135853	88	7	7	2	0	2	653	5	5	0	0	NA	NA	NA	28	39	250	246	356	123	218	312	17	8	0	0.068	0.033	0
.	19.01.16-03.22.32-1-135854	95	11	11	4	0	2	655	8	8	0	0	NA	NA	NA	32	32	240	243	362	119	215	321	18	18	2	0.075	0.074	0.006
.	19.01.16-03.22.34-1-135855	36	1	1	0	0	0	0	0	0	0	0	NA	NA	NA	15	10	240	239	344	0	0	0	10	0	0	0.042	0	0
.	19.01.16-03.22.36-1-135860	93	14	14	4	0	4	655	12	12	0	0	NA	NA	NA	42	43	253	246	357	122	214	319	39	2	6	0.154	0.008	0.017
.	19.01.16-03.22.37-1-135861	64	5	5	1	0	0	641	4	4	0	0	NA	NA	NA	35	26	244	242	353	120	213	308	13	2	1	0.053	0.008	0.003
.	19.01.16-03.22.37-1-135862	184	29	29	10	0	8	677	28	28	0	0	NA	NA	NA	57	62	252	257	366	127	227	323	68	21	16	0.27	0.082	0.044
.	19.01.16-03.22.39-1-135863	65	2	2	0	0	0	644	1	1	0	0	NA	NA	NA	20	20	241	242	350	119	212	313	2	0	3	0.008	0	0.009
.	19.01.16-03.22.42-1-135864	93	6	6	2	0	1	644	4	4	0	0	NA	NA	NA	34	29	245	244	353	119	215	310	4	8	5	0.016	0.033	0.014
.	19.01.16-03.22.53-1-135884	123	7	7	1	0	1	657	6	6	0	0	NA	NA	NA	35	39	247	251	354	122	225	310	6	7	6	0.024	0.028	0.017
.	19.01.16-03.22.57-1-135889	145	6	6	2	0	2	656	5	5	0	0	NA	NA	NA	46	39	248	246	358	121	218	317	9	8	0	0.036	0.033	0
.	19.01.16-03.22.57-1-135890	158	14	14	5	0	5	664	12	12	0	0	NA	NA	NA	57	40	247	251	355	126	224	314	21	17	12	0.085	0.068	0.034
.	19.01.16-03.22.58-1-135892	119	12	12	4	0	4	656	10	10	0	0	NA	NA	NA	45	34	247	246	354	124	222	310	19	4	14	0.077	0.016	0.04
.	19.01.16-03.22.58-1-135893	235	53	53	10	0	9	677	49	49	0	0	NA	NA	NA	61	58	257	252	362	134	221	322	76	57	24	0.296	0.226	0.066
.	19.01.16-03.23.05-1-135898	58	2	2	2	0	2	157	1	1	0	0	NA	NA	NA	20	12	239	239	347	20	67	70	0	0	1	0	0	0.003
.	19.01.16-03.23.07-1-135906	62	4	4	0	0	0	647	3	3	0	0	NA	NA	NA	25	25	242	243	353	120	215	312	4	0	8	0.017	0	0.023
.	19.01.16-03.23.13-1-135912	31	1	1	0	0	0	0	0	0	0	0	NA	NA	NA	14	8	238	238	345	0	0	0	0	0	0	0	0	0
.	19.01.16-03.23.15-1-135916	201	20	20	4	0	3	683	15	15	0	0	NA	NA	NA	65	63	255	250	371	131	222	330	70	18	13	0.275	0.072	0.035
.	19.01.16-03.23.16-1-135917	62	3	3	1	0	1	638	2	2	0	0	NA	NA	NA	32	23	246	242	348	121	211	306	0	5	7	0	0.021	0.02
.	19.01.16-03.23.17-1-135918	203	14	14	4	0	2	675	13	13	0	0	NA	NA	NA	66	65	255	262	361	128	230	317	49	12	1	0.192	0.046	0.003
.	19.01.16-03.23.22-1-135919	262	18	18	4	0	4	697	17	17	0	0	NA	NA	NA	81	82	261	261	373	134	231	332	24	41	6	0.092	0.157	0.016
.	19.01.16-03.23.23-1-135921	180	34	34	10	0	9	681	29	29	0	0	NA	NA	NA	64	59	257	250	365	131	223	327	73	29	21	0.284	0.116	0.058
.	19.01.16-03.23.25-1-135922	88	4	4	1	0	1	642	2	2	0	0	NA	NA	NA	28	24	239	247	351	120	216	306	0	7	1	0	0.028	0.003
.	19.01.16-03.23.27-1-135923	60	2	2	1	0	1	301	0	0	0	0	NA	NA	NA	19	13	240	240	346	59	99	143	0	0	3	0	0	0.009
.	19.01.16-03.23.31-1-135924	60	2	2	2	0	2	0	1	1	0	0	NA	NA	NA	17	16	244	241	344	0	0	0	0	0	6	0	0	0.017
.	19.01.16-03.23.36-1-135925	207	18	18	4	0	4	659	17	17	0	0	NA	NA	NA	79	50	252	246	365	126	213	320	49	4	13	0.194	0.016	0.036
.	19.01.16-03.23.38-1-135926	61	2	2	0	0	0	648	1	1	0	0	NA	NA	NA	21	22	240	246	349	119	217	312	3	1	0	0.012	0.004	0
.	19.01.16-03.23.40-1-135927	39	1	1	1	0	1	0	0	0	0	0	NA	NA	NA	15	9	238	238	346	0	0	0	0	0	0	0	0	0
.	19.01.16-03.23.42-1-135928	63	2	2	0	0	0	646	1	1	0	0	NA	NA	NA	26	25	242	244	352	119	214	313	2	0	3	0.008	0	0.009
.	19.01.16-03.23.48-1-135929	63	3	3	1	0	1	637	2	2	0	0	NA	NA	NA	28	25	244	241	353	118	210	309	0	8	1	0	0.033	0.003
.	19.01.16-03.23.53-1-135948	61	4	4	3	0	3	627	3	3	0	0	NA	NA	NA	34	14	239	239	349	118	208	301	2	7	8	0.008	0.029	0.023
.	19.01.16-03.23.55-1-135952	95	5	5	2	0	2	657	3	3	0	0	NA	NA	NA	43	43	247	249	360	121	219	317	9	1	5	0.036	0.004	0.014
.	19.01.16-03.23.56-1-135954	93	4	4	1	0	1	640	3	3	0	0	NA	NA	NA	29	18	243	238	350	118	211	311	4	2	1	0.016	0.008	0.003
.	19.01.16-03.23.57-1-135956	66	2	2	1	0	1	399	1	1	0	0	NA	NA	NA	17	15	241	238	349	80	133	186	5	0	4	0.021	0	0.011
.	19.01.16-03.24.04-1-135961	95	5	5	2	0	0	653	4	4	0	0	NA	NA	NA	41	40	251	248	354	123	219	311	11	0	3	0.044	0	0.008
.	19.01.16-03.24.09-1-135966	122	7	7	2	0	2	647	6	6	0	0	NA	NA	NA	34	29	240	245	357	118	215	314	11	10	2	0.046	0.041	0.006
.	19.01.16-03.24.10-1-135967	65	2	2	0	0	0	302	1	1	0	0	NA	NA	NA	26	19	241	246	345	54	108	140	0	1	2	0	0.004	0.006
.	19.01.16-03.24.12-1-135968	33	1	1	0	0	0	0	0	0	0	0	NA	NA	NA	10	6	239	236	344	0	0	0	0	0	1	0	0	0.003
.	19.01.16-03.24.14-1-135969	119	10	10	1	0	1	648	9	9	0	0	NA	NA	NA	39	37	249	249	352	127	209	312	7	10	6	0.028	0.04	0.017
.	19.01.16-03.24.14-1-135973	89	6	6	0	0	0	650	5	5	0	0	NA	NA	NA	35	35	247	246	355	122	219	309	11	0	5	0.045	0	0.014
.	19.01.16-03.24.15-1-135974	34	1	1	1	0	1	0	0	0	0	0	NA	NA	NA	14	16	239	239	351	0	0	0	0	1	0	0	0.004	0
.	19.01.16-03.24.15-1-135975	89	5	5	1	0	1	653	4	4	0	0	NA	NA	NA	22	30	239	252	352	118	225	310	22	0	3	0.092	0	0.009
.	19.01.16-03.24.17-1-135977	64	3	3	1	0	1	657	2	2	0	0	NA	NA	NA	26	34	246	246	355	123	215	319	0	0	3	0	0	0.008
.	19.01.16-03.24.20-1-135978	122	12	12	6	0	4	668	11	11	0	0	NA	NA	NA	35	45	250	251	357	125	224	319	42	5	7	0.168	0.02	0.02
.	19.01.16-03.24.23-1-135979	66	3	3	1	0	1	637	2	2	0	0	NA	NA	NA	26	20	242	241	350	120	209	308	15	8	0	0.062	0.033	0
.	19.01.16-03.24.24-1-135980	173	28	28	12	0	9	682	24	24	0	0	NA	NA	NA	46	57	254	250	366	131	223	328	80	25	13	0.315	0.1	0.036
.	19.01.16-03.24.31-1-135981	85	3	3	1	0	1	652	2	2	0	0	NA	NA	NA	37	33	249	247	350	123	219	310	2	5	4	0.008	0.02	0.011
.	19.01.16-03.24.33-1-135982	260	29	29	11	0	9	693	26	26	0	0	NA	NA	NA	89	80	261	262	370	132	231	330	83	34	13	0.318	0.13	0.035
.	19.01.16-03.24.34-1-135983	89	3	3	0	0	0	645	2	2	0	0	NA	NA	NA	17	19	239	242	351	118	216	311	1	0	5	0.004	0	0.014
.	19.01.16-03.24.35-1-135984	90	6	6	2	0	2	651	3	3	0	0	NA	NA	NA	19	26	244	241	354	120	215	316	8	5	9	0.033	0.021	0.025
.	19.01.16-03.24.36-1-135985	86	3	3	1	0	1	656	2	2	0	0	NA	NA	NA	26	38	248	251	352	122	224	310	0	0	13	0	0	0.037
.	19.01.16-03.24.39-1-135987	139	7	7	1	0	1	667	6	6	0	0	NA	NA	NA	32	48	252	246	363	128	219	320	6	3	4	0.024	0.012	0.011
.	19.01.16-03.24.49-1-135988	32	1	1	0	0	0	0	0	0	0	0	NA	NA	NA	11	11	240	237	347	0	0	0	0	0	0	0	0	0
.	19.01.16-03.24.50-1-135990	62	4	4	0	0	0	649	3	3	0	0	NA	NA	NA	26	33	247	244	355	123	214	312	7	0	4	0.028	0	0.011
.	19.01.16-03.24.52-1-136007	64	3	3	1	0	1	645	2	2	0	0	NA	NA	NA	21	19	242	241	349	119	213	313	3	3	0	0.012	0.012	0
.	19.01.16-03.24.55-1-136012	58	2	2	1	0	1	650	1	1	0	0	NA	NA	NA	29	27	243	244	353	119	218	313	0	3	2	0	0.012	0.006
.	19.01.16-03.24.55-1-136013	65	3	3	1	0	1	640	1	1	0	0	NA	NA	NA	30	24	241	244	352	121	212	307	12	0	0	0.05	0	0
.	19.01.16-03.24.55-1-136015	88	6	6	1	0	1	655	4	4	0	0	NA	NA	NA	33	34	245	249	353	120	224	311	11	3	5	0.045	0.012	0.014
.	19.01.16-03.25.01-1-136021	91	4	4	2	0	1	653	3	3	0	0	NA	NA	NA	31	34	245	248	354	122	221	310	0	0	9	0	0	0.025
.	19.01.16-03.25.09-1-136030	34	1	1	0	0	0	0	0	0	0	0	NA	NA	NA	8	10	241	238	344	0	0	0	0	0	0	0	0	0
.	19.01.16-03.25.09-1-136031	60	3	3	1	0	1	206	2	2	0	0	NA	NA	NA	15	22	246	241	348	33	76	97	0	0	7	0	0	0.02
.	19.01.16-03.25.09-1-136032	89	6	6	2	0	2	648	5	5	0	0	NA	NA	NA	34	30	249	241	353	126	212	310	1	9	5	0.004	0.037	0.014
.	19.01.16-03.25.12-1-136033	63	3	3	2	0	1	644	2	2	0	0	NA	NA	NA	33	27	244	246	350	120	216	308	0	16	0	0	0.065	0
.	19.01.16-03.25.13-1-136034	95	7	7	1	0	1	654	6	6	0	0	NA	NA	NA	25	32	249	246	350	125	219	310	0	14	7	0	0.057	0.02
.	19.01.16-03.25.17-1-136042	212	16	16	6	0	4	686	15	15	0	0	NA	NA	NA	64	65	257	253	368	134	227	325	55	14	7	0.214	0.055	0.019
.	19.01.16-03.25.18-1-136043	61	2	2	0	0	0	622	1	1	0	0	NA	NA	NA	36	16	240	242	347	115	207	300	0	2	3	0	0.008	0.009
.	19.01.16-03.25.19-1-136044	212	28	28	7	0	5	694	27	27	0	0	NA	NA	NA	56	71	260	256	368	139	228	327	61	24	21	0.235	0.094	0.057
.	19.01.16-03.25.19-1-136045	153	7	7	2	0	1	666	6	6	0	0	NA	NA	NA	41	46	248	250	361	123	222	321	17	4	0	0.069	0.016	0
.	19.01.16-03.25.27-1-136046	91	8	8	4	0	4	654	6	6	0	0	NA	NA	NA	30	34	247	241	359	123	212	319	14	12	2	0.057	0.05	0.006
.	19.01.16-03.25.28-1-136047	62	2	2	0	0	0	644	1	1	0	0	NA	NA	NA	25	27	245	239	356	119	212	313	0	6	0	0	0.025	0
.	19.01.16-03.25.29-1-136048	125	7	7	1	0	1	659	5	5	0	0	NA	NA	NA	37	43	248	247	361	123	217	319	14	12	15	0.056	0.049	0.042
.	19.01.16-03.25.32-1-136050	60	2	2	0	0	0	605	1	1	0	0	NA	NA	NA	17	17	241	242	347	112	202	291	0	0	6	0	0	0.017
.	19.01.16-03.25.34-1-136051	36	1	1	1	0	1	0	0	0	0	0	NA	NA	NA	9	7	236	237	347	0	0	0	1	0	0	0.004	0	0
.	19.01.16-03.25.37-1-136052	90	6	6	4	0	4	657	5	5	0	0	NA	NA	NA	23	35	246	243	359	127	215	315	0	11	13	0	0.045	0.036
.	19.01.16-03.25.39-1-136053	68	3	3	1	0	1	641	2	2	0	0	NA	NA	NA	26	23	246	240	350	123	210	308	2	3	3	0.008	0.012	0.009
.	19.01.16-03.25.43-1-136054	202	20	20	8	0	6	676	17	17	0	0	NA	NA	NA	66	67	266	250	364	139	219	318	48	13	13	0.18	0.052	0.036
.	19.01.16-03.25.45-1-136055	159	11	11	5	0	5	644	8	8	0	0	NA	NA	NA	47	36	242	245	362	114	215	315	10	20	6	0.041	0.082	0.017
.	19.01.16-03.25.48-1-136056	37	1	1	0	0	0	0	0	0	0	0	NA	NA	NA	14	12	239	239	347	0	0	0	0	0	0	0	0	0
.	19.01.16-03.25.52-1-136075	118	11	11	1	0	1	656	9	9	0	0	NA	NA	NA	36	34	244	247	356	117	221	318	19	7	5	0.078	0.028	0.014
.	19.01.16-03.25.53-1-136077	89	4	4	1	0	1	631	3	3	0	0	NA	NA	NA	21	16	240	240	349	116	207	308	1	2	9	0.004	0.008	0.026
.	19.01.16-03.25.53-1-136078	32	1	1	0	0	0	0	0	0	0	0	NA	NA	NA	5	8	239	238	344	0	0	0	0	0	2	0	0	0.006
.	19.01.16-03.25.55-1-136082	209	18	18	3	0	3	682	17	17	0	0	NA	NA	NA	64	61	253	254	367	129	227	326	39	21	9	0.154	0.083	0.025
.	19.01.16-03.25.57-1-136086	118	13	13	2	0	2	665	10	10	0	0	NA	NA	NA	36	39	246	248	358	123	223	319	29	2	11	0.118	0.008	0.031
.	19.01.16-03.25.58-1-136087	118	6	6	3	0	1	657	4	4	0	0	NA	NA	NA	36	37	250	243	357	125	216	316	7	2	3	0.028	0.008	0.008
.	19.01.16-03.26.10-1-136095	155	20	20	4	0	3	670	16	16	0	0	NA	NA	NA	55	53	249	252	365	126	223	321	73	6	7	0.293	0.024	0.019
.	19.01.16-03.26.12-1-136096	95	4	4	2	0	2	649	3	3	0	0	NA	NA	NA	35	25	244	241	353	123	214	312	12	1	2	0.049	0.004	0.006
.	19.01.16-03.26.13-1-136097	144	7	7	2	0	2	668	6	6	0	0	NA	NA	NA	43	47	246	246	368	122	220	326	20	0	6	0.081	0	0.016
.	19.01.16-03.26.16-1-136101	93	5	5	0	0	0	657	4	4	0	0	NA	NA	NA	35	28	240	246	355	120	218	319	3	15	0	0.012	0.061	0
.	19.01.16-03.26.16-1-136102	64	2	2	0	0	0	641	1	1	0	0	NA	NA	NA	27	26	240	244	355	117	215	309	7	0	0	0.029	0	0
.	19.01.16-03.26.18-1-136103	120	5	5	1	0	1	656	3	3	0	0	NA	NA	NA	43	42	251	249	355	127	220	309	4	4	9	0.016	0.016	0.025
.	19.01.16-03.26.25-1-136104	184	29	29	9	0	9	672	27	27	0	0	NA	NA	NA	49	52	250	252	363	126	226	320	115	12	13	0.46	0.048	0.036
.	19.01.16-03.26.29-1-136105	34	1	1	1	0	1	0	0	0	0	0	NA	NA	NA	11	10	239	239	345	0	0	0	0	0	1	0	0	0.003
.	19.01.16-03.26.31-1-136106	31	1	1	0	0	0	0	0	0	0	0	NA	NA	NA	7	12	243	238	344	0	0	0	0	0	0	0	0	0
.	19.01.16-03.26.32-1-136107	35	1	1	0	0	0	0	0	0	0	0	NA	NA	NA	10	12	238	240	347	0	0	0	2	0	0	0.008	0	0
.	19.01.16-03.26.32-1-136108	95	12	12	2	0	2	646	11	11	0	0	NA	NA	NA	36	31	243	242	359	120	210	316	16	8	13	0.066	0.033	0.036
.	19.01.16-03.26.32-1-136109	96	6	6	2	0	2	653	5	5	0	0	NA	NA	NA	35	35	253	243	352	129	215	309	7	10	12	0.028	0.041	0.034
.	19.01.16-03.26.33-1-136110	66	7	7	1	0	0	647	3	3	0	0	NA	NA	NA	25	30	246	242	355	120	213	314	0	13	16	0	0.054	0.045
.	19.01.16-03.26.35-1-136113	61	3	3	0	0	0	641	2	2	0	0	NA	NA	NA	16	19	245	240	347	119	215	307	8	0	2	0.033	0	0.006
.	19.01.16-03.26.36-1-136114	177	7	7	4	0	3	671	5	5	0	0	NA	NA	NA	54	50	249	248	366	127	221	323	13	9	6	0.052	0.036	0.016
.	19.01.16-03.26.37-1-136115	91	9	9	2	0	1	654	8	8	0	0	NA	NA	NA	38	39	246	248	358	121	219	314	26	2	7	0.106	0.008	0.02
.	19.01.16-03.26.49-1-136117	184	25	25	7	0	5	663	22	22	0	0	NA	NA	NA	68	59	258	247	367	128	214	321	60	4	16	0.233	0.016	0.044
.	19.01.16-03.26.51-1-136119	208	20	20	4	0	4	664	14	14	0	0	NA	NA	NA	83	55	255	251	362	127	217	320	44	22	8	0.173	0.088	0.022
.	19.01.16-03.26.54-1-136139	36	1	1	0	0	0	0	0	0	0	0	NA	NA	NA	9	12	240	240	345	0	0	0	0	0	0	0	0	0
.	19.01.16-03.26.57-1-136143	32	1	1	1	0	1	0	0	0	0	0	NA	NA	NA	6	6	236	237	346	0	0	0	0	0	2	0	0	0.006
.	19.01.16-03.26.57-1-136145	90	4	4	1	0	1	666	3	3	0	0	NA	NA	NA	27	42	248	243	364	124	215	327	7	0	7	0.028	0	0.019
.	19.01.16-03.26.57-1-136146	120	6	6	0	0	0	671	5	5	0	0	NA	NA	NA	40	50	250	252	361	128	222	321	15	0	6	0.06	0	0.017
.	19.01.16-03.26.59-1-136148	61	2	2	0	0	0	206	1	1	0	0	NA	NA	NA	18	17	239	239	352	33	69	104	0	0	4	0	0	0.011
.	19.01.16-03.27.01-1-136151	150	13	13	2	0	2	661	10	10	0	0	NA	NA	NA	44	47	249	252	359	123	221	317	21	34	4	0.084	0.135	0.011
.	19.01.16-03.27.03-1-136152	94	6	6	0	0	0	652	3	3	0	0	NA	NA	NA	33	33	246	249	351	121	219	312	0	8	14	0	0.032	0.04
.	19.01.16-03.27.09-1-136162	154	30	30	8	0	5	670	29	29	0	0	NA	NA	NA	49	53	253	250	363	132	219	319	49	38	19	0.194	0.152	0.052
.	19.01.16-03.27.15-1-136170	33	1	1	0	0	0	0	0	0	0	0	NA	NA	NA	7	9	237	241	344	0	0	0	1	0	0	0.004	0	0
.	19.01.16-03.27.17-1-136171	85	5	5	0	0	0	661	4	4	0	0	NA	NA	NA	30	34	244	246	357	122	219	320	10	6	2	0.041	0.024	0.006
.	19.01.16-03.27.20-1-136172	154	18	18	10	0	8	660	15	15	0	0	NA	NA	NA	35	40	250	247	356	124	216	320	27	15	27	0.108	0.061	0.076
.	19.01.16-03.27.20-1-136173	390	26	26	10	0	10	738	23	23	0	0	NA	NA	NA	91	118	277	273	381	153	244	341	57	44	8	0.206	0.161	0.021
.	19.01.16-03.27.23-1-136174	91	7	7	3	0	3	654	6	6	0	0	NA	NA	NA	28	31	250	245	349	126	217	311	31	6	0	0.124	0.024	0
.	19.01.16-03.27.34-1-136175	117	10	10	2	0	1	660	9	9	0	0	NA	NA	NA	41	46	254	246	359	125	215	320	28	5	3	0.11	0.02	0.008
.	19.01.16-03.27.35-1-136176	115	5	5	1	0	1	666	4	4	0	0	NA	NA	NA	31	44	247	246	364	125	217	324	10	7	4	0.04	0.028	0.011
.	19.01.16-03.27.43-1-136177	35	1	1	0	0	0	0	0	0	0	0	NA	NA	NA	13	10	239	239	345	0	0	0	0	0	1	0	0	0.003
.	19.01.16-03.27.46-1-136178	204	22	22	8	0	6	665	20	20	0	0	NA	NA	NA	60	51	250	245	369	123	214	328	64	27	4	0.256	0.11	0.011
.	19.01.16-03.27.47-1-136179	95	4	4	0	0	0	653	3	3	0	0	NA	NA	NA	36	31	249	244	351	126	214	313	12	5	0	0.048	0.02	0
.	19.01.16-03.27.48-1-136180	34	1	1	0	0	0	0	0	0	0	0	NA	NA	NA	11	7	239	238	343	0	0	0	0	0	1	0	0	0.003
.	19.01.16-03.27.49-1-136181	64	2	2	0	0	0	200	1	1	0	0	NA	NA	NA	15	16	239	239	351	39	60	101	0	4	0	0	0.017	0
.	19.01.16-03.27.57-1-136205	93	4	4	0	0	0	647	2	2	0	0	NA	NA	NA	25	31	246	248	350	123	219	305	0	1	3	0	0.004	0.009
.	19.01.16-03.27.58-1-136207	59	3	3	0	0	0	635	2	2	0	0	NA	NA	NA	32	23	242	241	353	117	211	307	2	0	12	0.008	0	0.034
.	19.01.16-03.27.58-1-136209	36	1	1	0	0	0	0	0	0	0	0	NA	NA	NA	7	9	239	239	344	0	0	0	0	0	0	0	0	0
.	19.01.16-03.28.01-1-136213	176	10	10	2	0	2	674	9	9	0	0	NA	NA	NA	40	54	255	253	359	133	224	317	27	10	7	0.106	0.04	0.019
.	19.01.16-03.28.09-1-136218	87	9	9	3	0	2	639	8	8	0	0	NA	NA	NA	27	21	239	240	355	118	210	311	21	3	2	0.088	0.012	0.006
.	19.01.16-03.28.11-1-136219	110	8	8	3	0	3	642	6	6	0	0	NA	NA	NA	52	32	251	243	351	129	210	303	3	2	19	0.012	0.008	0.054
.	19.01.16-03.28.12-1-136220	62	2	2	1	0	1	644	1	1	0	0	NA	NA	NA	23	26	243	242	354	119	211	314	2	0	1	0.008	0	0.003
.	19.01.16-03.28.20-1-136224	92	11	11	3	0	3	659	9	9	0	0	NA	NA	NA	27	40	247	247	359	122	219	318	6	14	6	0.024	0.057	0.017
.	19.01.16-03.28.20-1-136225	86	6	6	2	0	2	662	5	5	0	0	NA	NA	NA	24	44	246	251	360	121	218	323	3	21	0	0.012	0.084	0
.	19.01.16-03.28.21-1-136226	143	16	16	7	0	7	672	14	14	0	0	NA	NA	NA	38	48	248	246	367	126	220	326	36	15	0	0.145	0.061	0
.	19.01.16-03.28.24-1-136228	94	5	5	0	0	0	649	3	3	0	0	NA	NA	NA	30	32	246	243	356	120	217	312	8	0	2	0.033	0	0.006
.	19.01.16-03.28.26-1-136229	63	3	3	3	0	3	643	2	2	0	0	NA	NA	NA	26	21	243	242	349	122	213	308	0	6	2	0	0.025	0.006
.	19.01.16-03.28.30-1-136230	35	1	1	0	0	0	0	0	0	0	0	NA	NA	NA	10	14	241	239	347	0	0	0	2	0	0	0.008	0	0
.	19.01.16-03.28.33-1-136231	35	1	1	1	0	1	0	0	0	0	0	NA	NA	NA	9	9	237	239	346	0	0	0	0	0	4	0	0	0.012
.	19.01.16-03.28.33-1-136232	36	1	1	0	0	0	0	0	0	0	0	NA	NA	NA	15	15	240	241	347	0	0	0	0	0	3	0	0	0.009
.	19.01.16-03.28.33-1-136233	36	1	1	0	0	0	0	0	0	0	0	NA	NA	NA	9	10	240	238	345	0	0	0	0	2	0	0	0.008	0
.	19.01.16-03.28.36-1-136234	153	6	6	2	0	2	662	5	5	0	0	NA	NA	NA	48	44	251	252	354	127	224	311	13	1	6	0.052	0.004	0.017
.	19.01.16-03.28.39-1-136235	120	16	16	6	0	4	646	15	15	0	0	NA	NA	NA	32	31	242	243	359	118	213	315	20	21	6	0.083	0.086	0.017
.	19.01.16-03.28.40-1-136236	170	20	20	7	0	6	667	17	17	0	0	NA	NA	NA	50	51	251	248	365	127	219	321	35	17	11	0.139	0.069	0.03
.	19.01.16-03.28.40-1-136237	34	1	1	0	0	0	0	0	0	0	0	NA	NA	NA	17	9	239	241	342	0	0	0	0	0	3	0	0	0.009
.	19.01.16-03.28.40-1-136238	143	10	10	1	0	1	656	8	8	0	0	NA	NA	NA	46	32	245	244	356	122	215	319	21	0	6	0.086	0	0.017
.	19.01.16-03.28.42-1-136239	124	5	5	2	0	2	648	4	4	0	0	NA	NA	NA	42	28	246	244	351	124	215	309	4	4	9	0.016	0.016	0.026
.	19.01.16-03.28.44-1-136240	172	7	7	0	0	0	664	6	6	0	0	NA	NA	NA	50	48	252	248	361	127	217	320	2	10	17	0.008	0.04	0.047
.	19.01.16-03.28.46-1-136241	181	9	9	1	0	0	682	8	8	0	0	NA	NA	NA	42	59	262	248	362	137	220	325	20	4	6	0.076	0.016	0.017
.	19.01.16-03.28.53-1-136261	88	4	4	2	0	1	651	3	3	0	0	NA	NA	NA	35	33	244	244	358	119	214	318	3	3	10	0.012	0.012	0.028
.	19.01.16-03.28.56-1-136264	120	5	5	1	0	1	649	4	4	0	0	NA	NA	NA	25	27	243	243	354	121	211	317	9	11	4	0.037	0.045	0.011
.	19.01.16-03.29.01-1-136271	115	7	7	1	0	1	637	5	5	0	0	NA	NA	NA	40	23	242	240	354	119	209	309	24	3	2	0.099	0.012	0.006
.	19.01.16-03.29.05-1-136272	119	9	9	0	0	0	660	8	8	0	0	NA	NA	NA	38	39	250	248	354	128	220	312	9	10	0	0.036	0.04	0
.	19.01.16-03.29.06-1-136275	268	24	24	8	0	6	687	21	21	0	0	NA	NA	NA	68	72	257	257	371	130	230	327	78	25	11	0.304	0.097	0.03
.	19.01.16-03.29.10-1-136282	153	11	11	4	0	4	675	10	10	0	0	NA	NA	NA	51	56	251	256	362	130	225	320	14	8	12	0.056	0.031	0.033
.	19.01.16-03.29.10-1-136283	142	22	22	5	0	4	657	19	19	0	0	NA	NA	NA	45	41	248	250	356	125	220	312	38	3	25	0.153	0.012	0.07
.	19.01.16-03.29.11-1-136284	59	3	3	2	0	1	662	2	2	0	0	NA	NA	NA	19	38	248	249	354	124	220	318	3	0	3	0.012	0	0.008
.	19.01.16-03.29.13-1-136285	205	17	17	5	0	5	691	13	13	0	0	NA	NA	NA	54	63	262	247	367	141	221	329	28	10	11	0.107	0.04	0.03
.	19.01.16-03.29.21-1-136294	207	46	46	13	0	8	688	41	41	0	0	NA	NA	NA	69	73	255	257	374	129	229	330	109	28	14	0.427	0.109	0.037
.	19.01.16-03.29.28-1-136295	151	12	12	1	0	0	667	10	10	0	0	NA	NA	NA	39	46	252	249	358	126	223	318	19	13	3	0.075	0.052	0.008
.	19.01.16-03.29.31-1-136296	60	3	3	0	0	0	642	2	2	0	0	NA	NA	NA	28	26	243	244	352	120	214	308	0	7	2	0	0.029	0.006
.	19.01.16-03.29.31-1-136297	207	24	24	8	0	4	678	21	21	0	0	NA	NA	NA	61	54	252	247	368	129	220	329	56	13	17	0.222	0.053	0.046
.	19.01.16-03.29.39-1-136299	89	7	7	2	0	2	642	6	6	0	0	NA	NA	NA	21	27	243	248	349	116	215	311	5	6	6	0.021	0.024	0.017
.	19.01.16-03.29.46-1-136300	92	7	7	2	0	2	655	5	5	0	0	NA	NA	NA	31	33	249	241	356	123	212	320	15	11	3	0.06	0.046	0.008
.	19.01.16-03.29.47-1-136301	155	9	9	0	0	0	669	8	8	0	0	NA	NA	NA	51	51	254	249	361	130	218	321	17	9	5	0.067	0.036	0.014
.	19.01.16-03.29.51-1-136319	33	1	1	1	0	1	0	0	0	0	0	NA	NA	NA	12	4	238	237	342	0	0	0	0	3	0	0	0.013	0
.	19.01.16-03.29.52-1-136321	142	19	19	2	0	2	653	17	17	0	0	NA	NA	NA	55	45	247	250	361	121	214	318	23	36	10	0.093	0.144	0.028
.	19.01.16-03.29.53-1-136323	154	6	6	2	0	2	663	5	5	0	0	NA	NA	NA	67	47	252	255	353	131	226	306	12	8	1	0.048	0.031	0.003
.	19.01.16-03.29.55-1-136326	120	8	8	4	0	2	666	7	7	0	0	NA	NA	NA	38	42	246	245	364	124	219	323	24	0	4	0.098	0	0.011
.	19.01.16-03.30.00-1-136332	84	4	4	1	0	1	655	3	3	0	0	NA	NA	NA	32	35	249	243	356	122	214	319	9	0	9	0.036	0	0.025
.	19.01.16-03.30.06-1-136339	90	4	4	1	0	1	653	3	3	0	0	NA	NA	NA	16	24	245	241	351	123	215	315	3	10	2	0.012	0.041	0.006
.	19.01.16-03.30.12-1-136343	90	4	4	1	0	1	655	3	3	0	0	NA	NA	NA	38	39	247	250	355	125	216	314	0	0	8	0	0	0.023
.	19.01.16-03.30.14-1-136347	150	20	20	5	0	3	659	18	18	0	0	NA	NA	NA	53	46	245	250	364	119	220	320	47	7	37	0.192	0.028	0.102
.	19.01.16-03.30.16-1-136348	57	2	2	1	0	1	0	1	1	0	0	NA	NA	NA	11	16	240	240	349	0	0	0	0	0	3	0	0	0.009
.	19.01.16-03.30.17-1-136349	30	1	1	0	0	0	0	0	0	0	0	NA	NA	NA	10	10	239	239	345	0	0	0	0	0	0	0	0	0
.	19.01.16-03.30.18-1-136350	210	25	25	4	0	4	678	22	22	0	0	NA	NA	NA	62	63	253	259	364	131	227	320	40	28	21	0.158	0.108	0.058
.	19.01.16-03.30.25-1-136351	99	10	10	5	0	5	656	8	8	0	0	NA	NA	NA	33	27	244	246	350	124	218	314	24	11	3	0.098	0.045	0.009
.	19.01.16-03.30.27-1-136352	179	58	58	14	0	9	665	55	55	0	0	NA	NA	NA	52	53	253	250	363	129	221	315	121	27	31	0.478	0.108	0.085
.	19.01.16-03.30.29-1-136353	144	14	14	1	0	1	670	12	12	0	0	NA	NA	NA	44	44	248	248	361	127	220	323	27	7	5	0.109	0.028	0.014
.	19.01.16-03.30.32-1-136359	117	4	4	1	0	0	669	2	2	0	0	NA	NA	NA	23	39	245	248	359	124	222	323	7	6	4	0.029	0.024	0.011
.	19.01.16-03.30.33-1-136360	86	3	3	0	0	0	659	2	2	0	0	NA	NA	NA	39	50	253	249	361	128	215	316	6	0	2	0.024	0	0.006
.	19.01.16-03.30.36-1-136365	56	2	2	2	0	2	200	1	1	0	0	NA	NA	NA	18	12	241	239	345	38	66	96	0	0	6	0	0	0.017
.	19.01.16-03.30.45-1-136366	61	4	4	0	0	0	401	1	1	0	0	NA	NA	NA	17	19	243	242	347	78	143	180	1	1	7	0.004	0.004	0.02
.	19.01.16-03.30.49-1-136367	61	3	3	0	0	0	647	2	2	0	0	NA	NA	NA	24	25	247	244	347	123	215	309	5	0	6	0.02	0	0.017
.	19.01.16-03.30.50-1-136369	153	8	8	3	0	2	663	7	7	0	0	NA	NA	NA	57	45	248	252	358	123	220	320	29	6	1	0.117	0.024	0.003
.	19.01.16-03.30.52-1-136386	148	11	11	4	0	4	655	10	10	0	0	NA	NA	NA	48	36	241	249	359	121	217	317	11	13	11	0.046	0.052	0.031
.	19.01.16-03.30.59-1-136396	94	7	7	0	0	0	642	6	6	0	0	NA	NA	NA	30	28	242	248	351	119	218	305	14	10	3	0.058	0.04	0.009
.	19.01.16-03.31.01-1-136399	36	1	1	0	0	0	0	0	0	0	0	NA	NA	NA	9	10	242	237	344	0	0	0	0	0	2	0	0	0.006
.	19.01.16-03.31.04-1-136400	66	3	3	1	0	1	632	2	2	0	0	NA	NA	NA	25	14	241	241	345	117	209	306	4	0	5	0.017	0	0.014
.	19.01.16-03.31.04-1-136401	62	3	3	2	0	2	402	2	2	0	0	NA	NA	NA	22	19	240	241	351	78	130	194	0	3	3	0	0.012	0.009
.	19.01.16-03.31.04-1-136402	33	1	1	0	0	0	0	0	0	0	0	NA	NA	NA	7	15	239	240	349	0	0	0	3	0	0	0.013	0	0
.	19.01.16-03.31.06-1-136424	34	1	1	1	0	1	0	0	0	0	0	NA	NA	NA	7	12	241	236	348	0	0	0	0	1	0	0	0.004	0
.	19.01.16-03.31.07-1-136426	116	7	7	0	0	0	657	6	6	0	0	NA	NA	NA	15	28	243	245	353	121	221	315	5	11	0	0.021	0.045	0
.	19.01.16-03.31.09-1-136449	60	4	4	3	0	2	639	2	2	0	0	NA	NA	NA	27	22	242	242	351	121	210	308	1	3	5	0.004	0.012	0.014
.	19.01.16-03.31.15-1-136457	114	5	5	2	0	2	648	4	4	0	0	NA	NA	NA	39	28	240	245	356	118	217	313	2	4	3	0.008	0.016	0.008
.	19.01.16-03.31.17-1-136462	61	2	2	0	0	0	353	1	1	0	0	NA	NA	NA	21	9	237	243	342	65	120	168	0	4	0	0	0.016	0
.	19.01.16-03.31.19-1-136463	152	9	9	2	0	2	678	7	7	0	0	NA	NA	NA	58	57	249	253	368	127	224	327	44	0	4	0.177	0	0.011
.	19.01.16-03.31.20-1-136464	65	3	3	0	0	0	640	2	2	0	0	NA	NA	NA	24	20	245	239	349	120	211	309	6	0	0	0.024	0	0
.	19.01.16-03.31.21-1-136465	64	2	2	1	0	1	355	1	1	0	0	NA	NA	NA	19	12	239	239	347	65	123	167	0	0	1	0	0	0.003
.	19.01.16-03.31.26-1-136466	226	18	18	9	0	9	696	17	17	0	0	NA	NA	NA	71	76	262	261	366	137	234	325	27	13	19	0.103	0.05	0.052
.	19.01.16-03.31.26-1-136467	151	12	12	5	0	4	652	10	10	0	0	NA	NA	NA	54	45	253	250	355	128	214	310	25	18	1	0.099	0.072	0.003
.	19.01.16-03.31.28-1-136468	89	3	3	1	0	0	648	2	2	0	0	NA	NA	NA	28	28	245	245	351	123	218	307	2	0	5	0.008	0	0.014
.	19.01.16-03.31.32-1-136469	149	16	16	2	0	1	672	14	14	0	0	NA	NA	NA	43	56	254	251	364	128	222	322	17	34	1	0.067	0.135	0.003
.	19.01.16-03.31.33-1-136470	156	5	5	4	0	2	667	4	4	0	0	NA	NA	NA	48	43	247	248	361	125	220	322	24	0	3	0.097	0	0.008
.	19.01.16-03.31.36-1-136471	60	2	2	0	0	0	0	1	1	0	0	NA	NA	NA	18	13	238	241	347	0	0	0	0	1	0	0	0.004	0
.	19.01.16-03.31.40-1-136472	116	14	14	6	0	4	658	11	11	0	0	NA	NA	NA	38	43	248	248	360	125	214	319	11	19	7	0.044	0.077	0.019
.	19.01.16-03.31.44-1-136473	121	13	13	2	0	2	660	11	11	0	0	NA	NA	NA	44	45	247	249	362	121	222	317	22	6	12	0.089	0.024	0.033
.	19.01.16-03.31.46-1-136475	33	1	1	0	0	0	0	0	0	0	0	NA	NA	NA	10	9	237	240	345	0	0	0	0	0	2	0	0	0.006
.	19.01.16-03.31.48-1-136476	89	5	5	0	0	0	652	4	4	0	0	NA	NA	NA	36	36	249	244	356	125	216	311	10	4	0	0.04	0.016	0
.	19.01.16-03.31.51-1-136495	86	3	3	0	0	0	657	2	2	0	0	NA	NA	NA	38	37	243	248	359	121	222	314	2	0	7	0.008	0	0.019
.	19.01.16-03.31.52-1-136496	295	23	23	3	0	3	702	18	18	0	0	NA	NA	NA	75	73	252	257	377	133	232	337	35	17	8	0.139	0.066	0.021
.	19.01.16-03.31.54-1-136499	85	3	3	3	0	2	647	2	2	0	0	NA	NA	NA	35	29	248	241	353	126	211	310	8	0	4	0.032	0	0.011
.	19.01.16-03.32.01-1-136507	185	24	24	8	0	6	680	23	23	0	0	NA	NA	NA	52	67	261	252	367	136	223	321	71	24	17	0.272	0.095	0.046
.	19.01.16-03.32.03-1-136508	204	11	11	5	0	3	683	9	9	0	0	NA	NA	NA	64	69	253	259	370	128	226	329	30	2	11	0.119	0.008	0.03
.	19.01.16-03.32.05-1-136510	151	7	7	1	0	1	662	6	6	0	0	NA	NA	NA	45	42	249	247	359	122	222	318	22	11	7	0.088	0.045	0.019
.	19.01.16-03.32.05-1-136511	93	6	6	3	0	1	654	5	5	0	0	NA	NA	NA	47	37	243	251	356	120	220	314	27	2	0	0.111	0.008	0
.	19.01.16-03.32.08-1-136513	181	20	20	4	0	3	682	19	19	0	0	NA	NA	NA	55	61	255	256	363	132	227	323	49	7	19	0.192	0.027	0.052
.	19.01.16-03.32.10-1-136517	116	7	7	4	0	2	654	6	6	0	0	NA	NA	NA	39	33	246	247	353	124	217	313	15	3	6	0.061	0.012	0.017
.	19.01.16-03.32.11-1-136518	37	1	1	0	0	0	0	0	0	0	0	NA	NA	NA	10	6	237	237	345	0	0	0	0	0	1	0	0	0.003
.	19.01.16-03.32.14-1-136519	150	28	28	5	0	4	661	21	21	0	0	NA	NA	NA	50	42	247	250	358	123	222	316	47	25	9	0.19	0.1	0.025
.	19.01.16-03.32.25-1-136523	69	2	2	0	0	0	355	1	1	0	0	NA	NA	NA	22	20	240	244	349	60	127	168	3	0	0	0.012	0	0
.	19.01.16-03.32.26-1-136524	36	1	1	1	0	1	0	0	0	0	0	NA	NA	NA	15	7	240	239	341	0	0	0	0	0	0	0	0	0
.	19.01.16-03.32.27-1-136525	60	2	2	0	0	0	649	1	1	0	0	NA	NA	NA	27	24	239	244	354	119	218	312	1	0	3	0.004	0	0.008
.	19.01.16-03.32.29-1-136526	61	2	2	1	0	0	651	1	1	0	0	NA	NA	NA	23	30	247	244	352	120	219	312	11	0	0	0.045	0	0
.	19.01.16-03.32.29-1-136527	176	12	12	6	0	6	673	10	10	0	0	NA	NA	NA	56	58	252	252	367	129	220	324	5	16	12	0.02	0.063	0.033
.	19.01.16-03.32.33-1-136528	62	4	4	3	0	2	640	3	3	0	0	NA	NA	NA	25	25	243	244	351	119	214	307	4	9	2	0.016	0.037	0.006
.	19.01.16-03.32.37-1-136533	90	5	5	3	0	2	650	4	4	0	0	NA	NA	NA	33	33	251	241	354	124	214	312	5	3	10	0.02	0.012	0.028
.	19.01.16-03.32.41-1-136534	149	6	6	2	0	2	670	5	5	0	0	NA	NA	NA	51	54	257	251	359	133	219	318	15	4	8	0.058	0.016	0.022
.	19.01.16-03.32.45-1-136535	62	2	2	1	0	1	644	1	1	0	0	NA	NA	NA	16	19	241	240	351	120	215	309	0	0	5	0	0	0.014
.	19.01.16-03.32.45-1-136536	120	10	10	2	0	1	660	9	9	0	0	NA	NA	NA	36	40	244	250	359	121	223	316	29	12	2	0.119	0.048	0.006
.	19.01.16-03.32.48-1-136537	60	4	4	1	0	1	641	3	3	0	0	NA	NA	NA	27	34	244	243	360	120	210	311	0	7	3	0	0.029	0.008
.	19.01.16-03.32.51-1-136555	39	1	1	0	0	0	0	0	0	0	0	NA	NA	NA	14	11	240	240	344	0	0	0	0	0	1	0	0	0.003
.	19.01.16-03.32.54-1-136559	177	43	43	14	0	10	652	36	36	0	0	NA	NA	NA	66	50	251	250	362	124	218	310	57	32	30	0.227	0.128	0.083
.	19.01.16-03.32.55-1-136560	62	3	3	0	0	0	640	2	2	0	0	NA	NA	NA	30	24	242	242	353	120	212	308	4	4	0	0.017	0.017	0
.	19.01.16-03.32.55-1-136562	126	8	8	0	0	0	658	5	5	0	0	NA	NA	NA	47	44	249	248	360	124	215	319	19	5	3	0.076	0.02	0.008
.	19.01.16-03.32.59-1-136567	185	18	18	5	0	3	691	17	17	0	0	NA	NA	NA	53	67	253	258	369	130	231	330	33	12	19	0.13	0.047	0.051
.	19.01.16-03.32.59-1-136568	271	29	29	11	0	9	700	25	25	0	0	NA	NA	NA	67	77	267	253	370	140	227	333	90	8	23	0.337	0.032	0.062
.	19.01.16-03.33.03-1-136572	267	17	17	7	0	5	714	15	15	0	0	NA	NA	NA	86	99	267	264	381	139	237	338	57	24	4	0.213	0.091	0.01
.	19.01.16-03.33.03-1-136573	254	25	25	7	0	5	700	19	19	0	0	NA	NA	NA	77	82	259	260	376	134	232	334	65	13	6	0.251	0.05	0.016
.	19.01.16-03.33.10-1-136578	60	3	3	0	0	0	648	2	2	0	0	NA	NA	NA	27	28	247	243	351	123	213	312	0	0	11	0	0	0.031
.	19.01.16-03.33.12-1-136583	90	5	5	3	0	3	655	4	4	0	0	NA	NA	NA	30	36	250	242	357	124	215	316	4	5	10	0.016	0.021	0.028
.	19.01.16-03.33.17-1-136588	35	1	1	0	0	0	0	0	0	0	0	NA	NA	NA	11	9	239	238	345	0	0	0	5	0	0	0.021	0	0
.	19.01.16-03.33.20-1-136592	33	1	1	0	0	0	0	0	0	0	0	NA	NA	NA	11	13	238	242	346	0	0	0	0	0	1	0	0	0.003
.	19.01.16-03.33.23-1-136593	95	19	19	1	0	1	658	17	17	0	0	NA	NA	NA	24	32	245	249	351	124	224	310	33	5	8	0.135	0.02	0.023
.	19.01.16-03.33.23-1-136595	63	4	4	3	0	3	650	3	3	0	0	NA	NA	NA	13	26	246	242	351	123	217	310	2	12	0	0.008	0.05	0
.	19.01.16-03.33.31-1-136596	89	7	7	0	0	0	641	6	6	0	0	NA	NA	NA	48	27	246	242	352	124	209	308	6	6	4	0.024	0.025	0.011
.	19.01.16-03.33.34-1-136597	39	1	1	0	0	0	0	0	0	0	0	NA	NA	NA	17	10	239	240	344	0	0	0	0	0	0	0	0	0
.	19.01.16-03.33.40-1-136598	61	2	2	1	0	1	354	1	1	0	0	NA	NA	NA	19	8	237	239	345	64	107	183	2	5	0	0.008	0.021	0
.	19.01.16-03.33.41-1-136599	87	10	10	1	0	1	650	7	7	0	0	NA	NA	NA	22	25	244	241	353	123	214	313	4	3	15	0.016	0.012	0.042
.	19.01.16-03.33.41-1-136600	90	4	4	1	0	1	644	3	3	0	0	NA	NA	NA	22	20	239	246	348	115	218	311	6	0	8	0.025	0	0.023
.	19.01.16-03.33.45-1-136601	34	1	1	0	0	0	0	0	0	0	0	NA	NA	NA	8	15	242	240	346	0	0	0	0	3	0	0	0.012	0
.	19.01.16-03.33.48-1-136602	60	2	2	0	0	0	51	1	1	0	0	NA	NA	NA	20	18	238	242	351	9	19	23	0	1	0	0	0.004	0
.	19.01.16-03.33.50-1-136620	36	1	1	0	0	0	0	0	0	0	0	NA	NA	NA	7	12	240	240	345	0	0	0	0	0	1	0	0	0.003
.	19.01.16-03.33.51-1-136621	125	20	20	6	0	6	648	17	17	0	0	NA	NA	NA	33	34	242	248	357	116	220	312	35	24	38	0.145	0.097	0.106
.	19.01.16-03.33.52-1-136623	260	28	28	9	0	7	673	27	27	0	0	NA	NA	NA	90	57	246	254	370	124	223	326	75	15	11	0.305	0.059	0.03
.	19.01.16-03.33.54-1-136625	89	3	3	0	0	0	644	2	2	0	0	NA	NA	NA	37	31	244	246	354	115	217	312	8	0	0	0.033	0	0
.	19.01.16-03.33.55-1-136628	58	2	2	1	0	1	151	0	0	0	0	NA	NA	NA	17	15	238	244	346	29	57	65	0	3	0	0	0.012	0
.	19.01.16-03.33.56-1-136630	38	1	1	0	0	0	0	0	0	0	0	NA	NA	NA	9	13	242	240	344	0	0	0	0	0	1	0	0	0.003
.	19.01.16-03.33.57-1-136632	32	1	1	0	0	0	0	0	0	0	0	NA	NA	NA	13	17	241	240	349	0	0	0	0	0	0	0	0	0
.	19.01.16-03.33.57-1-136633	87	6	6	0	0	0	663	4	4	0	0	NA	NA	NA	38	40	246	248	359	124	219	320	14	3	2	0.057	0.012	0.006
[truncated: 1 more rows]
