# Supplementary material for: Modelling targeted rabies vaccination strategies for a domestic dog population with heterogeneous roaming patterns
Source: PLoS Negl Trop Dis. 2019 Jul 8;13(7):e0007582. doi: 10.1371/journal.pntd.0007582 (PMC6638970; doi:10.1371/journal.pntd.0007582)
Supplement: S1 Zip file folder — The files contain a summary for each simulation for its respective scenario. The files are named first with the population structure (FP, ED, RD, SD) and then the specific vaccination strategy used for that scenario. (ZIP) [file pntd.0007582.s002.zip › Supp_Files/FP_E0.7_R0.5_S0.5_all_measuresReport.txt]

scenario	iteration	duration	tot_deaths	rabid_dogs	moved	mov_DK	movInfect	n_vacc	n_cull	detDogs_cull	contDogs_cull	reactCull	preemptVaccCov_dogLevel	reactVaccCov_dogLevel	mean_Rt	non_rabid_dead	born	nb_in_exp_cat	nb_in_roam_cat	nb_stayhome	nb_exp_vacc	nb_roam_vacc	nb_stayhome_vacc	nb_contacting_explorer	nb_contacting_roamer	nb_contacting_stayhome	contact_per_explorer	contact_per_roamer	contact_per_stayhome
.	19.01.16-02.02.40-1-39410	268	36	36	11	0	10	528	31	31	0	0	NA	NA	NA	69	100	262	263	388	185	139	204	30	51	39	0.115	0.194	0.101
.	19.01.16-02.02.40-1-39411	202	9	9	4	0	3	497	8	8	0	0	NA	NA	NA	70	72	258	254	373	180	128	189	6	4	11	0.023	0.016	0.029
.	19.01.16-02.02.40-1-39412	483	56	56	16	0	13	564	53	53	0	0	NA	NA	NA	135	134	270	285	392	191	161	212	69	77	60	0.256	0.27	0.153
.	19.01.16-02.02.40-1-39413	93	3	3	1	0	1	457	2	2	0	0	NA	NA	NA	27	21	244	245	345	168	123	166	4	1	4	0.016	0.004	0.012
.	19.01.16-02.02.40-1-39414	32	1	1	0	0	0	0	0	0	0	0	NA	NA	NA	6	13	241	242	343	0	0	0	1	0	0	0.004	0	0
.	19.01.16-02.02.40-1-39415	36	1	1	0	0	0	0	0	0	0	0	NA	NA	NA	6	6	240	237	342	0	0	0	4	0	0	0.017	0	0
.	19.01.16-02.02.40-1-39416	373	73	73	22	0	16	532	70	70	0	0	NA	NA	NA	90	98	263	260	388	190	137	205	60	76	76	0.228	0.292	0.196
.	19.01.16-02.02.40-1-39417	112	5	5	2	0	2	462	4	4	0	0	NA	NA	NA	29	28	243	245	353	165	122	175	0	0	10	0	0	0.028
.	19.01.16-02.02.42-1-39418	35	1	1	0	0	0	0	0	0	0	0	NA	NA	NA	10	9	237	239	346	0	0	0	0	1	0	0	0.004	0
.	19.01.16-02.02.43-1-39419	94	7	7	2	0	2	475	6	6	0	0	NA	NA	NA	23	39	243	249	360	167	123	185	9	9	5	0.037	0.036	0.014
.	19.01.16-02.02.45-1-39420	320	29	29	8	0	5	543	25	25	0	0	NA	NA	NA	93	108	264	278	379	187	154	202	33	19	40	0.125	0.068	0.106
.	19.01.16-02.02.54-1-39424	64	3	3	1	0	1	447	2	2	0	0	NA	NA	NA	23	14	240	239	348	163	116	168	0	2	5	0	0.008	0.014
.	19.01.16-02.02.54-1-39425	65	2	2	0	0	0	249	1	1	0	0	NA	NA	NA	18	12	238	241	346	89	67	93	0	0	3	0	0	0.009
.	19.01.16-02.03.00-1-39432	59	2	2	1	0	1	459	1	1	0	0	NA	NA	NA	21	24	243	240	354	166	118	175	2	4	0	0.008	0.017	0
.	19.01.16-02.03.01-1-39435	37	1	1	0	0	0	0	0	0	0	0	NA	NA	NA	10	9	238	239	345	0	0	0	0	1	0	0	0.004	0
.	19.01.16-02.03.04-1-39439	270	36	36	7	0	5	511	31	31	0	0	NA	NA	NA	77	70	255	256	372	178	136	197	27	32	28	0.106	0.125	0.075
.	19.01.16-02.03.05-1-39441	296	59	59	15	0	13	541	53	53	0	0	NA	NA	NA	86	114	262	271	394	185	142	214	64	72	52	0.244	0.266	0.132
.	19.01.16-02.03.06-1-39444	263	29	29	5	0	5	516	26	26	0	0	NA	NA	NA	70	85	265	258	375	187	133	196	27	27	21	0.102	0.105	0.056
.	19.01.16-02.03.13-1-39447	168	6	6	0	0	0	479	4	4	0	0	NA	NA	NA	49	44	246	248	363	170	125	184	2	2	7	0.008	0.008	0.019
.	19.01.16-02.03.26-1-39468	198	50	50	13	0	10	497	45	45	0	0	NA	NA	NA	55	64	253	260	364	173	138	186	43	26	57	0.17	0.1	0.157
.	19.01.16-02.03.30-1-39469	144	8	8	2	0	1	483	7	7	0	0	NA	NA	NA	54	54	255	251	361	174	126	183	17	9	3	0.067	0.036	0.008
.	19.01.16-02.03.33-1-39470	124	6	6	4	0	4	467	5	5	0	0	NA	NA	NA	34	36	245	244	360	167	122	178	6	1	9	0.024	0.004	0.025
.	19.01.16-02.03.51-1-39475	160	16	16	5	0	4	491	12	12	0	0	NA	NA	NA	62	55	253	251	364	176	126	189	23	25	13	0.091	0.1	0.036
.	19.01.16-02.03.52-1-39476	179	15	15	4	0	4	485	14	14	0	0	NA	NA	NA	45	53	256	246	364	175	123	187	14	7	9	0.055	0.028	0.025
.	19.01.16-02.03.52-1-39477	36	1	1	1	0	1	0	0	0	0	0	NA	NA	NA	18	10	239	239	345	0	0	0	0	0	1	0	0	0.003
.	19.01.16-02.03.55-1-39481	66	2	2	3	0	2	462	1	1	0	0	NA	NA	NA	23	27	241	246	353	162	124	176	9	0	0	0.037	0	0
.	19.01.16-02.03.57-1-39482	153	14	14	4	0	4	484	13	13	0	0	NA	NA	NA	48	49	249	248	365	174	122	188	2	39	9	0.008	0.157	0.025
.	19.01.16-02.03.59-1-39486	91	4	4	0	0	0	464	3	3	0	0	NA	NA	NA	20	27	244	242	354	169	120	175	11	2	0	0.045	0.008	0
.	19.01.16-02.04.09-1-39496	126	8	8	3	0	1	475	7	7	0	0	NA	NA	NA	39	40	249	245	359	174	121	180	2	6	12	0.008	0.024	0.033
.	19.01.16-02.04.10-1-39497	227	16	16	5	0	3	510	14	14	0	0	NA	NA	NA	55	77	269	252	369	189	129	192	10	39	21	0.037	0.155	0.057
.	19.01.16-02.04.13-1-39499	247	34	34	8	0	7	516	32	32	0	0	NA	NA	NA	66	84	257	259	381	181	135	200	23	51	35	0.089	0.197	0.092
.	19.01.16-02.04.17-1-39505	33	1	1	0	0	0	0	0	0	0	0	NA	NA	NA	12	6	238	237	344	0	0	0	0	0	0	0	0	0
.	19.01.16-02.04.20-1-39506	85	5	5	1	0	1	456	4	4	0	0	NA	NA	NA	34	25	244	245	349	167	118	171	7	6	9	0.029	0.024	0.026
.	19.01.16-02.04.20-1-39507	56	2	2	1	0	1	51	1	1	0	0	NA	NA	NA	23	10	241	238	344	19	13	19	0	4	0	0	0.017	0
.	19.01.16-02.04.25-1-39523	93	4	4	1	0	1	466	3	3	0	0	NA	NA	NA	22	32	246	245	354	169	123	174	13	0	0	0.053	0	0
.	19.01.16-02.04.26-1-39524	167	10	10	2	0	2	471	9	9	0	0	NA	NA	NA	47	35	242	247	359	164	125	182	0	3	24	0	0.012	0.067
.	19.01.16-02.04.26-1-39525	427	62	62	16	0	14	555	55	55	0	0	NA	NA	NA	119	127	267	279	394	184	158	213	50	76	64	0.187	0.272	0.162
.	19.01.16-02.04.27-1-39526	35	1	1	0	0	0	0	0	0	0	0	NA	NA	NA	8	18	242	240	349	0	0	0	0	0	1	0	0	0.003
.	19.01.16-02.04.30-1-39527	293	19	19	10	0	8	516	18	18	0	0	NA	NA	NA	85	81	259	260	375	183	136	197	29	20	13	0.112	0.077	0.035
.	19.01.16-02.04.34-1-39528	119	5	5	0	0	0	467	4	4	0	0	NA	NA	NA	37	35	250	245	353	173	122	172	1	3	3	0.004	0.012	0.008
.	19.01.16-02.04.36-1-39529	91	10	10	2	0	2	473	8	8	0	0	NA	NA	NA	17	40	249	244	360	171	121	181	10	10	3	0.04	0.041	0.008
.	19.01.16-02.04.41-1-39531	32	1	1	1	0	1	0	0	0	0	0	NA	NA	NA	10	7	237	238	345	0	0	0	0	0	3	0	0	0.009
.	19.01.16-02.04.43-1-39532	150	11	11	0	0	0	499	10	10	0	0	NA	NA	NA	40	66	260	249	370	183	126	190	4	13	12	0.015	0.052	0.032
.	19.01.16-02.04.43-1-39533	63	3	3	1	0	1	458	2	2	0	0	NA	NA	NA	21	18	241	243	347	165	123	170	3	3	2	0.012	0.012	0.006
.	19.01.16-02.04.47-1-39534	114	11	11	1	0	1	477	9	9	0	0	NA	NA	NA	38	36	247	247	355	173	126	178	4	14	5	0.016	0.057	0.014
.	19.01.16-02.04.53-1-39538	89	5	5	2	0	2	454	4	4	0	0	NA	NA	NA	26	25	245	242	351	166	117	171	7	2	1	0.029	0.008	0.003
.	19.01.16-02.04.58-1-39539	298	38	38	7	0	6	509	34	34	0	0	NA	NA	NA	85	76	260	258	371	184	132	193	38	32	42	0.146	0.124	0.113
.	19.01.16-02.05.01-1-39547	91	6	6	1	0	1	470	5	5	0	0	NA	NA	NA	26	36	248	245	356	169	124	177	3	1	10	0.012	0.004	0.028
.	19.01.16-02.05.05-1-39551	155	13	13	3	0	3	471	11	11	0	0	NA	NA	NA	49	34	248	244	355	170	123	178	16	14	7	0.065	0.057	0.02
.	19.01.16-02.05.06-1-39554	33	1	1	0	0	0	0	0	0	0	0	NA	NA	NA	8	8	238	238	345	0	0	0	0	0	0	0	0	0
.	19.01.16-02.05.06-1-39555	64	3	3	3	0	3	460	2	2	0	0	NA	NA	NA	28	24	243	246	348	167	121	172	5	0	5	0.021	0	0.014
.	19.01.16-02.05.07-1-39557	63	3	3	0	0	0	456	2	2	0	0	NA	NA	NA	26	26	242	243	354	162	121	173	0	2	5	0	0.008	0.014
.	19.01.16-02.05.08-1-39559	143	11	11	2	0	2	485	10	10	0	0	NA	NA	NA	43	51	251	243	370	175	119	191	18	2	5	0.072	0.008	0.014
.	19.01.16-02.05.09-1-39561	156	20	20	5	0	5	477	18	18	0	0	NA	NA	NA	41	46	248	245	366	169	124	184	9	25	16	0.036	0.102	0.044
.	19.01.16-02.05.19-1-39566	119	11	11	4	0	4	477	10	10	0	0	NA	NA	NA	28	45	248	251	359	171	126	180	12	10	9	0.048	0.04	0.025
.	19.01.16-02.05.19-1-39567	144	8	8	2	0	1	483	6	6	0	0	NA	NA	NA	54	54	247	252	368	171	128	184	7	7	6	0.028	0.028	0.016
.	19.01.16-02.05.20-1-39568	132	10	10	5	0	3	480	8	8	0	0	NA	NA	NA	47	51	250	251	363	171	125	184	18	9	4	0.072	0.036	0.011
.	19.01.16-02.05.31-1-39585	85	4	4	1	0	1	456	3	3	0	0	NA	NA	NA	32	25	243	243	352	164	121	171	15	3	0	0.062	0.012	0
.	19.01.16-02.05.31-1-39586	58	2	2	0	0	0	467	1	1	0	0	NA	NA	NA	22	33	246	243	357	171	120	176	2	0	2	0.008	0	0.006
.	19.01.16-02.05.36-1-39587	268	42	42	10	0	8	496	38	38	0	0	NA	NA	NA	85	64	254	258	365	176	134	186	27	42	63	0.106	0.163	0.173
.	19.01.16-02.05.39-1-39592	206	10	10	2	0	1	490	9	9	0	0	NA	NA	NA	81	59	249	248	375	173	127	190	31	10	6	0.124	0.04	0.016
.	19.01.16-02.05.41-1-39593	139	12	12	3	0	3	472	11	11	0	0	NA	NA	NA	42	33	248	245	353	173	122	177	15	15	2	0.06	0.061	0.006
.	19.01.16-02.05.43-1-39594	94	10	10	3	0	1	460	9	9	0	0	NA	NA	NA	40	28	246	242	353	166	119	175	27	0	12	0.11	0	0.034
.	19.01.16-02.05.43-1-39595	178	8	8	0	0	0	492	7	7	0	0	NA	NA	NA	50	54	247	251	369	173	129	190	6	5	12	0.024	0.02	0.033
.	19.01.16-02.05.46-1-39596	306	49	49	14	0	11	512	43	43	0	0	NA	NA	NA	74	82	256	258	381	180	133	199	29	74	33	0.113	0.287	0.087
.	19.01.16-02.05.48-1-39597	352	30	30	7	0	6	529	26	26	0	0	NA	NA	NA	92	101	259	260	395	183	134	212	38	37	33	0.147	0.142	0.084
.	19.01.16-02.05.49-1-39598	84	4	4	0	0	0	475	2	2	0	0	NA	NA	NA	23	40	251	245	357	173	121	181	8	5	0	0.032	0.02	0
.	19.01.16-02.06.03-1-39608	150	17	17	2	0	2	471	16	16	0	0	NA	NA	NA	33	33	244	246	356	170	123	178	5	21	8	0.02	0.085	0.022
.	19.01.16-02.06.03-1-39610	187	25	25	9	0	7	492	24	24	0	0	NA	NA	NA	74	62	253	255	367	175	131	186	37	18	25	0.146	0.071	0.068
.	19.01.16-02.06.04-1-39612	33	1	1	1	0	1	0	0	0	0	0	NA	NA	NA	7	11	239	239	346	0	0	0	0	0	1	0	0	0.003
.	19.01.16-02.06.04-1-39613	227	36	36	7	0	6	515	27	27	0	0	NA	NA	NA	72	85	256	260	382	179	135	201	26	39	39	0.102	0.15	0.102
.	19.01.16-02.06.06-1-39616	57	2	2	1	0	1	101	1	1	0	0	NA	NA	NA	18	22	243	241	351	37	28	36	1	0	2	0.004	0	0.006
.	19.01.16-02.06.06-1-39618	352	46	46	8	0	6	514	38	38	0	0	NA	NA	NA	114	88	257	260	384	178	137	199	39	27	68	0.152	0.104	0.177
.	19.01.16-02.06.13-1-39621	97	5	5	0	0	0	465	4	4	0	0	NA	NA	NA	32	32	244	246	355	166	122	177	0	6	4	0	0.024	0.011
.	19.01.16-02.06.30-1-39651	123	4	4	1	0	1	470	3	3	0	0	NA	NA	NA	29	37	247	245	358	169	124	177	4	0	10	0.016	0	0.028
.	19.01.16-02.06.43-1-39652	183	11	11	5	0	5	495	9	9	0	0	NA	NA	NA	60	60	256	251	366	181	127	187	8	3	18	0.031	0.012	0.049
.	19.01.16-02.06.47-1-39654	64	2	2	1	0	1	466	1	1	0	0	NA	NA	NA	14	30	240	250	353	166	126	174	5	2	0	0.021	0.008	0
.	19.01.16-02.06.51-1-39655	148	18	18	5	0	5	475	17	17	0	0	NA	NA	NA	38	42	249	249	357	170	124	181	9	8	21	0.036	0.032	0.059
.	19.01.16-02.06.55-1-39659	33	1	1	0	0	0	0	0	0	0	0	NA	NA	NA	12	11	242	240	342	0	0	0	0	0	0	0	0	0
.	19.01.16-02.06.57-1-39660	81	5	5	1	0	1	464	3	3	0	0	NA	NA	NA	36	34	245	246	356	168	120	176	5	0	8	0.02	0	0.022
.	19.01.16-02.06.58-1-39662	63	2	2	1	0	1	458	1	1	0	0	NA	NA	NA	21	23	242	246	348	166	122	170	0	0	3	0	0	0.009
.	19.01.16-02.06.59-1-39664	150	17	17	5	0	5	474	14	14	0	0	NA	NA	NA	33	42	252	247	356	173	125	176	15	17	20	0.06	0.069	0.056
.	19.01.16-02.07.05-1-39674	88	8	8	2	0	2	464	6	6	0	0	NA	NA	NA	25	32	242	243	360	164	121	179	10	1	17	0.041	0.004	0.047
.	19.01.16-02.07.09-1-39679	414	42	42	10	0	7	552	36	36	0	0	NA	NA	NA	118	129	283	267	392	204	141	207	48	36	65	0.17	0.135	0.166
.	19.01.16-02.07.10-1-39680	231	22	22	3	0	2	498	20	20	0	0	NA	NA	NA	73	65	257	256	365	180	130	188	25	21	10	0.097	0.082	0.027
.	19.01.16-02.07.11-1-39682	245	16	16	3	0	3	500	13	13	0	0	NA	NA	NA	92	64	252	253	372	175	128	197	12	18	21	0.048	0.071	0.056
.	19.01.16-02.07.14-1-39683	66	5	5	0	0	0	450	4	4	0	0	NA	NA	NA	15	22	242	243	350	165	116	169	1	5	0	0.004	0.021	0
.	19.01.16-02.07.15-1-39686	388	54	54	19	0	17	545	47	47	0	0	NA	NA	NA	99	118	275	270	386	196	143	206	41	71	61	0.149	0.263	0.158
.	19.01.16-02.07.21-1-39689	64	2	2	0	0	0	464	1	1	0	0	NA	NA	NA	19	30	250	244	349	173	120	171	1	0	1	0.004	0	0.003
.	19.01.16-02.07.25-1-39705	120	6	6	1	0	1	477	5	5	0	0	NA	NA	NA	50	36	244	249	356	168	128	181	0	3	6	0	0.012	0.017
.	19.01.16-02.07.29-1-39706	122	11	11	2	0	2	474	10	10	0	0	NA	NA	NA	26	39	249	248	355	172	124	178	7	11	4	0.028	0.044	0.011
.	19.01.16-02.07.32-1-39707	40	1	1	0	0	0	0	0	0	0	0	NA	NA	NA	14	11	240	237	347	0	0	0	0	0	0	0	0	0
.	19.01.16-02.07.32-1-39708	68	4	4	1	0	1	455	3	3	0	0	NA	NA	NA	30	24	242	242	353	166	117	172	2	1	5	0.008	0.004	0.014
.	19.01.16-02.07.37-1-39709	247	27	27	5	0	4	491	24	24	0	0	NA	NA	NA	71	58	252	249	370	174	127	190	20	15	27	0.079	0.06	0.073
.	19.01.16-02.07.40-1-39714	92	3	3	1	0	1	461	2	2	0	0	NA	NA	NA	30	30	243	245	355	168	120	173	1	2	3	0.004	0.008	0.008
.	19.01.16-02.07.45-1-39715	176	15	15	3	0	2	493	14	14	0	0	NA	NA	NA	66	61	254	257	363	176	135	182	5	20	9	0.02	0.078	0.025
.	19.01.16-02.07.47-1-39716	88	4	4	1	0	1	462	2	2	0	0	NA	NA	NA	19	24	241	243	353	169	117	176	6	1	0	0.025	0.004	0
.	19.01.16-02.07.47-1-39717	148	8	8	1	0	1	474	7	7	0	0	NA	NA	NA	45	42	242	255	358	165	130	179	0	5	11	0	0.02	0.031
.	19.01.16-02.08.02-1-39727	119	6	6	3	0	2	467	5	5	0	0	NA	NA	NA	38	31	244	244	356	165	121	181	3	18	0	0.012	0.074	0
.	19.01.16-02.08.04-1-39730	118	13	13	4	0	4	471	10	10	0	0	NA	NA	NA	37	39	252	247	353	173	124	174	3	24	9	0.012	0.097	0.025
.	19.01.16-02.08.05-1-39733	61	2	2	1	0	1	457	1	1	0	0	NA	NA	NA	31	18	243	241	347	169	117	171	0	3	2	0	0.012	0.006
.	19.01.16-02.08.09-1-39737	62	2	2	0	0	0	348	1	1	0	0	NA	NA	NA	14	15	242	240	346	116	95	137	0	0	9	0	0	0.026
.	19.01.16-02.08.17-1-39742	312	39	39	10	0	7	539	35	35	0	0	NA	NA	NA	93	101	266	267	381	190	145	204	23	66	51	0.086	0.247	0.134
.	19.01.16-02.08.19-1-39747	37	1	1	0	0	0	0	0	0	0	0	NA	NA	NA	12	13	239	240	347	0	0	0	0	2	0	0	0.008	0
.	19.01.16-02.08.19-1-39748	60	2	2	1	0	1	0	1	1	0	0	NA	NA	NA	17	13	242	240	344	0	0	0	1	0	1	0.004	0	0.003
.	19.01.16-02.08.21-1-39749	233	50	50	11	0	9	502	40	40	0	0	NA	NA	NA	62	69	254	259	369	179	135	188	44	48	48	0.173	0.185	0.13
.	19.01.16-02.08.22-1-39750	218	37	37	12	0	10	511	32	32	0	0	NA	NA	NA	60	78	256	256	379	179	132	200	40	48	29	0.156	0.188	0.077
.	19.01.16-02.08.23-1-39751	31	1	1	0	0	0	0	0	0	0	0	NA	NA	NA	8	15	243	239	346	0	0	0	0	0	1	0	0	0.003
.	19.01.16-02.08.25-1-39767	437	71	71	20	0	13	566	64	64	0	0	NA	NA	NA	124	138	279	274	398	201	150	215	64	77	59	0.229	0.281	0.148
.	19.01.16-02.08.28-1-39769	33	1	1	0	0	0	0	0	0	0	0	NA	NA	NA	11	10	239	241	343	0	0	0	0	0	1	0	0	0.003
.	19.01.16-02.08.30-1-39770	237	19	19	4	0	4	493	18	18	0	0	NA	NA	NA	79	65	251	252	375	170	128	195	21	17	16	0.084	0.067	0.043
.	19.01.16-02.08.30-1-39771	142	19	19	2	0	1	492	16	16	0	0	NA	NA	NA	50	57	255	251	364	179	128	185	22	20	20	0.086	0.08	0.055
.	19.01.16-02.08.31-1-39772	61	3	3	1	0	1	302	2	2	0	0	NA	NA	NA	23	22	239	246	350	109	82	111	0	1	4	0	0.004	0.011
.	19.01.16-02.08.42-1-39773	88	5	5	2	0	2	468	4	4	0	0	NA	NA	NA	26	38	247	249	355	170	124	174	0	12	3	0	0.048	0.008
.	19.01.16-02.08.43-1-39774	272	45	45	11	0	8	518	40	40	0	0	NA	NA	NA	62	86	265	265	369	190	140	188	42	54	38	0.158	0.204	0.103
.	19.01.16-02.08.58-1-39780	96	9	9	1	0	1	464	7	7	0	0	NA	NA	NA	20	26	241	246	352	167	124	173	9	1	20	0.037	0.004	0.057
.	19.01.16-02.09.04-1-39788	123	10	10	3	0	3	481	9	9	0	0	NA	NA	NA	40	48	248	251	362	173	128	180	4	9	9	0.016	0.036	0.025
.	19.01.16-02.09.05-1-39791	87	3	3	1	0	1	456	2	2	0	0	NA	NA	NA	33	22	245	244	346	166	120	170	0	7	0	0	0.029	0
.	19.01.16-02.09.15-1-39798	32	1	1	1	0	1	0	0	0	0	0	NA	NA	NA	8	12	242	241	342	0	0	0	0	0	0	0	0	0
.	19.01.16-02.09.15-1-39799	89	5	5	0	0	0	459	3	3	0	0	NA	NA	NA	38	30	243	244	356	163	121	175	10	0	5	0.041	0	0.014
.	19.01.16-02.09.17-1-39802	292	32	32	8	0	7	527	27	27	0	0	NA	NA	NA	82	94	265	261	381	189	134	204	46	26	48	0.174	0.1	0.126
.	19.01.16-02.09.18-1-39804	148	8	8	2	0	2	479	7	7	0	0	NA	NA	NA	42	49	251	254	357	171	130	178	9	16	7	0.036	0.063	0.02
.	19.01.16-02.09.21-1-39805	66	5	5	3	0	2	463	4	4	0	0	NA	NA	NA	28	34	249	242	356	171	119	173	2	5	5	0.008	0.021	0.014
.	19.01.16-02.09.26-1-39821	85	5	5	2	0	1	454	4	4	0	0	NA	NA	NA	28	19	241	240	351	164	119	171	18	0	4	0.075	0	0.011
.	19.01.16-02.09.29-1-39822	488	107	107	35	0	25	549	92	92	0	0	NA	NA	NA	133	121	262	270	402	184	145	220	77	138	89	0.294	0.511	0.221
.	19.01.16-02.09.30-1-39823	122	5	5	1	0	1	480	4	4	0	0	NA	NA	NA	37	46	253	246	360	175	126	179	0	0	12	0	0	0.033
.	19.01.16-02.09.36-1-39824	119	9	9	3	0	3	469	8	8	0	0	NA	NA	NA	46	33	245	247	354	169	124	176	2	11	13	0.008	0.045	0.037
.	19.01.16-02.09.45-1-39830	90	4	4	1	0	1	466	3	3	0	0	NA	NA	NA	37	35	241	248	359	164	122	180	0	5	6	0	0.02	0.017
.	19.01.16-02.09.47-1-39831	183	17	17	7	0	7	487	14	14	0	0	NA	NA	NA	66	58	255	249	367	175	127	185	31	12	16	0.122	0.048	0.044
.	19.01.16-02.09.48-1-39832	241	13	13	2	0	2	488	11	11	0	0	NA	NA	NA	69	50	254	249	360	178	128	182	9	20	5	0.035	0.08	0.014
.	19.01.16-02.09.48-1-39833	177	17	17	4	0	4	483	15	15	0	0	NA	NA	NA	58	45	247	250	361	170	127	186	12	28	25	0.049	0.112	0.069
.	19.01.16-02.09.56-1-39837	124	8	8	2	0	2	480	6	6	0	0	NA	NA	NA	42	44	248	250	359	171	127	182	12	10	6	0.048	0.04	0.017
.	19.01.16-02.10.00-1-39841	87	6	6	1	0	1	463	5	5	0	0	NA	NA	NA	41	35	242	257	349	163	131	169	0	0	11	0	0	0.032
.	19.01.16-02.10.01-1-39843	121	7	7	2	0	1	474	6	6	0	0	NA	NA	NA	35	35	241	249	358	165	128	181	1	3	9	0.004	0.012	0.025
.	19.01.16-02.10.10-1-39856	209	15	15	2	0	2	496	14	14	0	0	NA	NA	NA	63	61	262	253	359	184	132	180	11	6	14	0.042	0.024	0.039
.	19.01.16-02.10.12-1-39857	323	68	68	26	0	21	509	64	64	0	0	NA	NA	NA	113	82	261	251	383	185	128	196	55	95	65	0.211	0.378	0.17
.	19.01.16-02.10.14-1-39860	109	5	5	1	0	1	473	4	4	0	0	NA	NA	NA	38	37	245	250	355	170	127	176	3	6	10	0.012	0.024	0.028
.	19.01.16-02.10.16-1-39862	421	72	72	19	0	15	556	66	66	0	0	NA	NA	NA	117	126	285	269	385	208	142	206	67	68	52	0.235	0.253	0.135
.	19.01.16-02.10.18-1-39864	236	14	14	0	0	0	503	13	13	0	0	NA	NA	NA	67	68	255	258	368	178	134	191	15	10	18	0.059	0.039	0.049
.	19.01.16-02.10.18-1-39865	119	10	10	2	0	2	467	8	8	0	0	NA	NA	NA	32	33	248	247	351	168	127	172	6	10	20	0.024	0.04	0.057
.	19.01.16-02.10.22-1-39866	210	30	30	14	0	13	487	26	26	0	0	NA	NA	NA	76	57	256	250	364	177	126	184	35	34	22	0.137	0.136	0.06
.	19.01.16-02.10.32-1-39883	121	9	9	4	0	4	469	8	8	0	0	NA	NA	NA	24	30	245	244	354	169	122	178	7	8	16	0.029	0.033	0.045
.	19.01.16-02.10.35-1-39884	180	20	20	2	0	2	475	17	17	0	0	NA	NA	NA	48	41	248	251	355	171	129	175	18	8	19	0.073	0.032	0.054
.	19.01.16-02.10.40-1-39885	66	3	3	3	0	3	353	2	2	0	0	NA	NA	NA	24	23	242	245	349	132	88	133	5	0	1	0.021	0	0.003
.	19.01.16-02.10.47-1-39886	92	7	7	1	0	1	461	6	6	0	0	NA	NA	NA	24	20	246	240	347	170	120	171	10	2	7	0.041	0.008	0.02
.	19.01.16-02.10.51-1-39887	238	32	32	9	0	8	485	29	29	0	0	NA	NA	NA	61	51	252	248	364	175	124	186	29	14	46	0.115	0.056	0.126
.	19.01.16-02.10.53-1-39891	65	2	2	0	0	0	455	0	0	0	0	NA	NA	NA	16	19	241	239	352	166	117	172	0	0	2	0	0	0.006
.	19.01.16-02.11.01-1-39897	92	4	4	0	0	0	474	3	3	0	0	NA	NA	NA	37	38	248	247	356	171	124	179	6	6	0	0.024	0.024	0
.	19.01.16-02.11.03-1-39900	245	43	43	10	0	9	508	41	41	0	0	NA	NA	NA	54	74	260	256	371	184	131	193	39	40	50	0.15	0.156	0.135
.	19.01.16-02.11.03-1-39901	309	24	24	9	0	6	537	23	23	0	0	NA	NA	NA	95	105	268	260	390	191	136	210	42	21	28	0.157	0.081	0.072
.	19.01.16-02.11.05-1-39908	56	2	2	0	0	0	149	1	1	0	0	NA	NA	NA	7	14	240	240	347	53	39	57	6	0	1	0.025	0	0.003
.	19.01.16-02.11.16-1-39915	120	23	23	3	0	2	485	21	21	0	0	NA	NA	NA	36	54	252	247	368	172	124	189	22	25	5	0.087	0.101	0.014
.	19.01.16-02.11.16-1-39916	92	6	6	2	0	2	464	5	5	0	0	NA	NA	NA	30	27	241	247	352	165	124	175	0	7	9	0	0.028	0.026
.	19.01.16-02.11.30-1-39933	60	3	3	0	0	0	49	2	2	0	0	NA	NA	NA	20	17	242	243	345	15	15	19	0	7	2	0	0.029	0.006
.	19.01.16-02.11.31-1-39934	360	32	32	6	0	5	526	31	31	0	0	NA	NA	NA	96	93	266	261	379	186	137	203	19	42	23	0.071	0.161	0.061
.	19.01.16-02.11.31-1-39935	285	60	60	21	0	16	508	55	55	0	0	NA	NA	NA	69	77	254	255	381	180	129	199	45	68	69	0.177	0.267	0.181
.	19.01.16-02.11.38-1-39936	357	74	74	25	0	21	545	68	68	0	0	NA	NA	NA	93	118	270	267	394	191	142	212	51	94	70	0.189	0.352	0.178
.	19.01.16-02.11.38-1-39937	34	1	1	0	0	0	0	0	0	0	0	NA	NA	NA	11	9	242	238	342	0	0	0	0	0	3	0	0	0.009
.	19.01.16-02.11.39-1-39938	147	12	12	4	0	4	491	9	9	0	0	NA	NA	NA	56	59	253	258	361	178	132	181	23	7	7	0.091	0.027	0.019
.	19.01.16-02.11.41-1-39943	60	2	2	2	0	2	0	1	1	0	0	NA	NA	NA	15	22	246	240	349	0	0	0	0	1	0	0	0.004	0
.	19.01.16-02.11.43-1-39944	93	7	7	1	0	1	478	6	6	0	0	NA	NA	NA	26	45	246	250	362	170	126	182	1	3	18	0.004	0.012	0.05
.	19.01.16-02.11.45-1-39945	35	1	1	0	0	0	0	0	0	0	0	NA	NA	NA	13	10	239	239	345	0	0	0	0	2	0	0	0.008	0
.	19.01.16-02.11.48-1-39947	33	1	1	0	0	0	0	0	0	0	0	NA	NA	NA	6	11	240	239	345	0	0	0	0	0	3	0	0	0.009
.	19.01.16-02.11.48-1-39948	269	33	33	6	0	6	501	31	31	0	0	NA	NA	NA	82	64	260	252	365	185	130	186	44	29	26	0.169	0.115	0.071
.	19.01.16-02.11.50-1-39949	34	1	1	0	0	0	0	0	0	0	0	NA	NA	NA	8	9	239	239	344	0	0	0	0	3	0	0	0.013	0
.	19.01.16-02.11.53-1-39953	116	12	12	3	0	2	468	10	10	0	0	NA	NA	NA	40	39	252	248	352	173	122	173	7	13	21	0.028	0.052	0.06
.	19.01.16-02.11.59-1-39956	34	1	1	0	0	0	0	0	0	0	0	NA	NA	NA	13	10	238	239	346	0	0	0	1	0	0	0.004	0	0
.	19.01.16-02.12.02-1-39960	210	13	13	3	0	3	496	10	10	0	0	NA	NA	NA	70	57	260	253	357	183	131	182	10	14	14	0.038	0.055	0.039
.	19.01.16-02.12.02-1-39961	442	49	49	9	0	8	544	41	41	0	0	NA	NA	NA	121	116	268	278	383	187	153	204	48	32	60	0.179	0.115	0.157
.	19.01.16-02.12.07-1-39967	34	1	1	0	0	0	0	0	0	0	0	NA	NA	NA	7	14	239	240	348	0	0	0	0	0	0	0	0	0
.	19.01.16-02.12.10-1-39971	119	6	6	0	0	0	476	4	4	0	0	NA	NA	NA	37	41	248	249	357	171	126	179	0	3	10	0	0.012	0.028
.	19.01.16-02.12.20-1-39980	89	6	6	2	0	1	460	5	5	0	0	NA	NA	NA	31	28	245	248	348	167	122	171	18	3	10	0.073	0.012	0.029
.	19.01.16-02.12.26-1-39996	38	1	1	0	0	0	0	0	0	0	0	NA	NA	NA	8	14	243	237	347	0	0	0	3	0	0	0.012	0	0
.	19.01.16-02.12.26-1-39997	66	3	3	2	0	2	457	2	2	0	0	NA	NA	NA	29	19	245	238	349	171	116	170	7	3	0	0.029	0.013	0
.	19.01.16-02.12.28-1-39998	65	5	5	2	0	1	457	4	4	0	0	NA	NA	NA	25	24	241	241	355	164	117	176	4	7	12	0.017	0.029	0.034
.	19.01.16-02.12.29-1-39999	62	2	2	0	0	0	458	1	1	0	0	NA	NA	NA	23	25	242	241	355	166	117	175	5	1	0	0.021	0.004	0
.	19.01.16-02.12.37-1-40000	201	26	26	2	0	2	490	24	24	0	0	NA	NA	NA	68	59	246	258	368	167	136	187	24	17	18	0.098	0.066	0.049
.	19.01.16-02.12.38-1-40001	229	31	31	6	0	6	503	28	28	0	0	NA	NA	NA	75	75	261	253	374	182	130	191	36	31	28	0.138	0.123	0.075
.	19.01.16-02.12.39-1-40002	181	21	21	4	0	2	483	18	18	0	0	NA	NA	NA	66	58	255	255	361	178	125	180	46	6	25	0.18	0.024	0.069
.	19.01.16-02.12.40-1-40003	34	1	1	1	0	1	0	0	0	0	0	NA	NA	NA	10	10	240	240	343	0	0	0	0	2	0	0	0.008	0
.	19.01.16-02.12.43-1-40004	89	3	3	1	0	1	457	2	2	0	0	NA	NA	NA	22	16	238	241	350	164	121	172	3	0	3	0.013	0	0.009
.	19.01.16-02.12.44-1-40005	201	14	14	2	0	2	485	13	13	0	0	NA	NA	NA	55	52	250	252	363	174	126	185	11	17	8	0.044	0.067	0.022
.	19.01.16-02.12.55-1-40009	32	1	1	0	0	0	0	0	0	0	0	NA	NA	NA	4	12	239	237	349	0	0	0	0	0	0	0	0	0
.	19.01.16-02.12.56-1-40010	64	2	2	1	0	1	450	0	0	0	0	NA	NA	NA	24	19	244	242	346	166	116	168	0	1	0	0	0.004	0
.	19.01.16-02.12.58-1-40012	211	55	55	16	0	10	500	49	49	0	0	NA	NA	NA	68	66	259	250	370	181	126	193	50	84	46	0.193	0.336	0.124
.	19.01.16-02.13.13-1-40028	303	31	31	9	0	8	519	28	28	0	0	NA	NA	NA	77	86	261	264	374	182	139	198	34	32	28	0.13	0.121	0.075
.	19.01.16-02.13.17-1-40033	93	5	5	1	0	1	466	4	4	0	0	NA	NA	NA	28	27	244	242	354	168	120	178	4	0	11	0.016	0	0.031
.	19.01.16-02.13.17-1-40034	96	6	6	1	0	1	455	4	4	0	0	NA	NA	NA	26	19	242	243	347	164	118	173	3	3	3	0.012	0.012	0.009
.	19.01.16-02.13.18-1-40035	60	2	2	0	0	0	458	1	1	0	0	NA	NA	NA	22	23	245	242	349	168	118	172	0	3	5	0	0.012	0.014
.	19.01.16-02.13.20-1-40036	298	41	41	13	0	9	529	40	40	0	0	NA	NA	NA	81	94	259	261	387	182	138	209	26	72	41	0.1	0.276	0.106
.	19.01.16-02.13.30-1-40053	120	13	13	4	0	4	484	10	10	0	0	NA	NA	NA	43	54	248	255	364	171	130	183	2	13	10	0.008	0.051	0.027
.	19.01.16-02.13.34-1-40054	382	67	67	17	0	14	532	59	59	0	0	NA	NA	NA	102	99	265	270	377	189	142	201	45	70	73	0.17	0.259	0.194
.	19.01.16-02.13.34-1-40055	124	9	9	0	0	0	474	8	8	0	0	NA	NA	NA	58	43	246	248	362	165	124	185	17	8	7	0.069	0.032	0.019
.	19.01.16-02.13.38-1-40056	67	3	3	1	0	1	454	2	2	0	0	NA	NA	NA	20	20	243	243	347	166	116	172	2	4	0	0.008	0.016	0
.	19.01.16-02.13.43-1-40061	122	10	10	1	0	1	471	9	9	0	0	NA	NA	NA	32	34	247	243	357	170	122	179	2	4	20	0.008	0.016	0.056
.	19.01.16-02.13.55-1-40065	173	10	10	3	0	2	489	9	9	0	0	NA	NA	NA	52	51	251	250	363	176	128	185	2	10	14	0.008	0.04	0.039
.	19.01.16-02.13.58-1-40067	58	2	2	1	0	1	450	1	1	0	0	NA	NA	NA	31	25	241	244	353	164	116	170	0	2	9	0	0.008	0.025
.	19.01.16-02.14.21-1-40084	440	84	84	33	0	25	545	75	75	0	0	NA	NA	NA	107	115	267	269	392	188	146	211	83	107	77	0.311	0.398	0.196
.	19.01.16-02.14.22-1-40085	215	39	39	3	0	2	487	37	37	0	0	NA	NA	NA	47	48	251	252	358	177	129	181	40	48	32	0.159	0.19	0.089
.	19.01.16-02.14.25-1-40101	122	12	12	4	0	2	475	10	10	0	0	NA	NA	NA	43	41	248	245	361	170	124	181	20	6	11	0.081	0.024	0.03
.	19.01.16-02.14.29-1-40102	63	2	2	1	0	1	352	1	1	0	0	NA	NA	NA	20	29	245	244	353	128	90	134	3	1	0	0.012	0.004	0
.	19.01.16-02.14.35-1-40103	33	1	1	0	0	0	0	0	0	0	0	NA	NA	NA	7	12	239	243	343	0	0	0	0	0	2	0	0	0.006
.	19.01.16-02.14.37-1-40104	152	6	6	0	0	0	485	5	5	0	0	NA	NA	NA	45	47	251	251	358	175	128	182	4	7	1	0.016	0.028	0.003
.	19.01.16-02.14.38-1-40105	120	5	5	2	0	2	468	4	4	0	0	NA	NA	NA	30	27	243	248	349	169	126	173	0	6	11	0	0.024	0.032
.	19.01.16-02.14.39-1-40106	118	12	12	0	0	0	471	11	11	0	0	NA	NA	NA	33	40	248	247	358	170	123	178	14	5	0	0.056	0.02	0
.	19.01.16-02.14.44-1-40108	59	2	2	1	0	1	457	1	1	0	0	NA	NA	NA	26	29	246	243	353	166	119	172	1	1	0	0.004	0.004	0
.	19.01.16-02.14.49-1-40109	121	10	10	5	0	3	480	8	8	0	0	NA	NA	NA	42	48	249	254	358	171	130	179	19	15	6	0.076	0.059	0.017
.	19.01.16-02.14.55-1-40113	283	21	21	5	0	5	497	20	20	0	0	NA	NA	NA	83	71	253	258	373	173	133	191	16	23	15	0.063	0.089	0.04
.	19.01.16-02.14.55-1-40114	61	3	3	1	0	1	457	2	2	0	0	NA	NA	NA	24	21	242	241	351	165	118	174	2	0	7	0.008	0	0.02
.	19.01.16-02.14.57-1-40115	95	13	13	3	0	2	456	11	11	0	0	NA	NA	NA	34	27	240	241	359	160	118	178	16	14	6	0.067	0.058	0.017
.	19.01.16-02.15.01-1-40121	35	1	1	1	0	1	0	0	0	0	0	NA	NA	NA	9	9	243	237	342	0	0	0	0	0	0	0	0	0
.	19.01.16-02.15.04-1-40125	64	2	2	1	0	1	452	1	1	0	0	NA	NA	NA	19	15	243	238	347	168	117	167	0	0	7	0	0	0.02
.	19.01.16-02.15.08-1-40131	60	2	2	0	0	0	301	1	1	0	0	NA	NA	NA	15	10	238	240	345	114	80	107	0	2	0	0	0.008	0
.	19.01.16-02.15.16-1-40136	316	87	87	29	0	25	532	80	80	0	0	NA	NA	NA	87	104	263	265	389	186	141	205	60	99	69	0.228	0.374	0.177
.	19.01.16-02.15.17-1-40139	177	15	15	2	0	2	480	14	14	0	0	NA	NA	NA	62	47	248	252	360	170	126	184	15	31	16	0.06	0.123	0.044
.	19.01.16-02.15.19-1-40140	96	7	7	1	0	1	461	6	6	0	0	NA	NA	NA	36	29	242	244	356	164	121	176	0	17	5	0	0.07	0.014
.	19.01.16-02.15.20-1-40141	32	1	1	0	0	0	0	0	0	0	0	NA	NA	NA	6	17	237	241	352	0	0	0	0	0	0	0	0	0
.	19.01.16-02.15.22-1-40142	60	2	2	0	0	0	251	1	1	0	0	NA	NA	NA	17	16	243	241	345	89	69	93	0	0	8	0	0	0.023
.	19.01.16-02.15.26-1-40158	155	29	29	5	0	5	485	26	26	0	0	NA	NA	NA	49	55	253	252	363	176	126	183	37	36	9	0.146	0.143	0.025
.	19.01.16-02.15.28-1-40159	117	7	7	3	0	2	478	5	5	0	0	NA	NA	NA	42	47	254	250	356	177	126	175	3	18	8	0.012	0.072	0.022
.	19.01.16-02.15.31-1-40161	231	25	25	8	0	7	497	23	23	0	0	NA	NA	NA	53	61	260	246	368	183	124	190	34	31	25	0.131	0.126	0.068
.	19.01.16-02.15.32-1-40162	92	4	4	3	0	3	476	3	3	0	0	NA	NA	NA	28	41	244	253	357	168	128	180	4	4	2	0.016	0.016	0.006
.	19.01.16-02.15.37-1-40163	118	12	12	1	0	1	473	9	9	0	0	NA	NA	NA	30	40	247	246	360	170	124	179	10	6	11	0.04	0.024	0.031
.	19.01.16-02.15.45-1-40168	124	17	17	3	0	1	473	14	14	0	0	NA	NA	NA	47	36	249	247	353	172	126	175	45	5	21	0.181	0.02	0.059
.	19.01.16-02.15.46-1-40169	295	37	37	8	0	5	522	33	33	0	0	NA	NA	NA	77	89	268	263	371	191	140	191	32	38	70	0.119	0.144	0.189
.	19.01.16-02.15.48-1-40170	503	53	53	22	0	13	564	48	48	0	0	NA	NA	NA	142	144	284	271	402	204	144	216	52	104	46	0.183	0.384	0.114
.	19.01.16-02.15.59-1-40177	187	30	30	13	0	8	491	27	27	0	0	NA	NA	NA	74	56	249	253	367	171	130	190	44	30	23	0.177	0.119	0.063
.	19.01.16-02.16.04-1-40183	117	5	5	2	0	2	470	4	4	0	0	NA	NA	NA	38	34	248	243	356	171	120	179	8	0	6	0.032	0	0.017
.	19.01.16-02.16.07-1-40187	32	1	1	0	0	0	0	0	0	0	0	NA	NA	NA	4	2	237	237	341	0	0	0	0	1	0	0	0.004	0
.	19.01.16-02.16.09-1-40190	98	6	6	0	0	0	467	5	5	0	0	NA	NA	NA	30	29	241	243	358	165	123	179	2	0	8	0.008	0	0.022
.	19.01.16-02.16.11-1-40191	149	12	12	3	0	1	487	11	11	0	0	NA	NA	NA	46	54	257	250	360	180	124	183	19	9	9	0.074	0.036	0.025
.	19.01.16-02.16.17-1-40196	60	2	2	0	0	0	452	0	0	0	0	NA	NA	NA	18	13	238	237	351	161	116	175	0	2	1	0	0.008	0.003
.	19.01.16-02.16.19-1-40197	326	69	69	23	0	16	523	66	66	0	0	NA	NA	NA	98	95	258	264	386	182	139	202	47	100	72	0.182	0.379	0.187
.	19.01.16-02.16.25-1-40223	178	25	25	11	0	11	492	22	22	0	0	NA	NA	NA	52	67	254	253	373	177	128	187	21	16	48	0.083	0.063	0.129
.	19.01.16-02.16.28-1-40224	35	1	1	0	0	0	0	0	0	0	0	NA	NA	NA	12	12	240	241	344	0	0	0	0	0	1	0	0	0.003
.	19.01.16-02.16.31-1-40225	203	9	9	3	0	3	492	7	7	0	0	NA	NA	NA	47	60	256	251	366	177	127	188	8	2	11	0.031	0.008	0.03
.	19.01.16-02.16.34-1-40226	61	2	2	0	0	0	461	1	1	0	0	NA	NA	NA	22	25	244	240	354	169	119	173	3	1	0	0.012	0.004	0
.	19.01.16-02.16.43-1-40227	179	12	12	1	0	1	478	10	10	0	0	NA	NA	NA	46	42	247	253	355	169	128	181	9	4	15	0.036	0.016	0.042
.	19.01.16-02.16.44-1-40228	479	76	76	20	0	17	573	69	69	0	0	NA	NA	NA	134	147	278	283	399	200	158	215	119	65	81	0.428	0.23	0.203
.	19.01.16-02.16.47-1-40230	125	14	14	4	0	3	472	12	12	0	0	NA	NA	NA	40	44	245	252	360	167	127	178	23	8	25	0.094	0.032	0.069
.	19.01.16-02.16.52-1-40231	183	13	13	7	0	6	499	10	10	0	0	NA	NA	NA	66	77	259	257	374	181	130	188	10	9	28	0.039	0.035	0.075
.	19.01.16-02.17.00-1-40238	127	4	4	2	0	2	477	3	3	0	0	NA	NA	NA	42	41	248	244	362	171	120	186	0	5	12	0	0.02	0.033
.	19.01.16-02.17.02-1-40241	168	15	15	1	0	1	486	12	12	0	0	NA	NA	NA	51	53	251	249	366	175	125	186	7	20	5	0.028	0.08	0.014
.	19.01.16-02.17.02-1-40242	36	1	1	0	0	0	0	0	0	0	0	NA	NA	NA	10	11	237	241	346	0	0	0	0	0	1	0	0	0.003
.	19.01.16-02.17.05-1-40245	89	3	3	1	0	1	471	2	2	0	0	NA	NA	NA	38	38	245	249	357	168	125	178	3	3	0	0.012	0.012	0
.	19.01.16-02.17.09-1-40253	332	32	32	3	0	3	531	30	30	0	0	NA	NA	NA	86	98	265	261	385	188	137	206	13	37	30	0.049	0.142	0.078
.	19.01.16-02.17.16-1-40258	32	1	1	0	0	0	0	0	0	0	0	NA	NA	NA	14	14	240	241	346	0	0	0	0	2	0	0	0.008	0
.	19.01.16-02.17.16-1-40261	32	1	1	0	0	0	0	0	0	0	0	NA	NA	NA	9	11	243	237	344	0	0	0	0	0	0	0	0	0
.	19.01.16-02.17.18-1-40262	33	1	1	0	0	0	0	0	0	0	0	NA	NA	NA	8	14	239	241	347	0	0	0	0	0	0	0	0	0
.	19.01.16-02.17.18-1-40263	89	3	3	0	0	0	478	1	1	0	0	NA	NA	NA	17	35	248	243	357	176	124	178	6	2	0	0.024	0.008	0
.	19.01.16-02.17.18-1-40264	144	15	15	3	0	3	482	14	14	0	0	NA	NA	NA	52	47	246	249	365	171	127	184	17	8	17	0.069	0.032	0.047
.	19.01.16-02.17.19-1-40265	151	21	21	1	0	1	475	19	19	0	0	NA	NA	NA	44	38	247	254	350	171	126	178	8	30	7	0.032	0.118	0.02
.	19.01.16-02.17.20-1-40266	291	39	39	10	0	9	514	38	38	0	0	NA	NA	NA	75	77	257	260	373	182	136	196	42	39	32	0.163	0.15	0.086
.	19.01.16-02.17.26-1-40282	92	8	8	3	0	2	457	6	6	0	0	NA	NA	NA	36	28	241	252	348	164	123	170	14	7	2	0.058	0.028	0.006
.	19.01.16-02.17.32-1-40283	129	16	16	3	0	0	480	15	15	0	0	NA	NA	NA	35	38	252	246	353	176	124	180	13	23	17	0.052	0.093	0.048
.	19.01.16-02.17.45-1-40288	149	8	8	2	0	2	472	6	6	0	0	NA	NA	NA	59	44	254	241	362	172	118	182	22	5	5	0.087	0.021	0.014
.	19.01.16-02.17.46-1-40289	33	1	1	0	0	0	0	0	0	0	0	NA	NA	NA	11	14	242	242	343	0	0	0	0	1	0	0	0.004	0
.	19.01.16-02.17.48-1-40290	114	8	8	4	0	4	478	6	6	0	0	NA	NA	NA	41	44	243	252	362	166	128	184	8	3	8	0.033	0.012	0.022
.	19.01.16-02.17.49-1-40291	59	2	2	1	0	1	456	1	1	0	0	NA	NA	NA	26	24	244	244	349	165	120	171	2	0	1	0.008	0	0.003
.	19.01.16-02.17.50-1-40292	201	23	23	9	0	7	496	21	21	0	0	NA	NA	NA	43	62	254	250	371	177	129	190	20	17	17	0.079	0.068	0.046
.	19.01.16-02.17.52-1-40296	58	2	2	1	0	1	51	1	1	0	0	NA	NA	NA	16	12	241	240	344	23	11	17	0	5	2	0	0.021	0.006
.	19.01.16-02.17.59-1-40299	327	54	54	12	0	10	518	51	51	0	0	NA	NA	NA	89	81	252	261	381	178	137	203	38	43	70	0.151	0.165	0.184
.	19.01.16-02.18.00-1-40301	93	5	5	1	0	1	466	3	3	0	0	NA	NA	NA	29	34	245	245	357	166	120	180	0	7	9	0	0.029	0.025
.	19.01.16-02.18.02-1-40305	265	21	21	4	0	4	513	19	19	0	0	NA	NA	NA	84	78	260	260	371	184	135	194	29	15	32	0.112	0.058	0.086
.	19.01.16-02.18.06-1-40310	66	3	3	0	0	0	455	2	2	0	0	NA	NA	NA	16	21	247	238	349	168	117	170	5	1	0	0.02	0.004	0
.	19.01.16-02.18.08-1-40313	404	59	59	8	0	7	555	55	55	0	0	NA	NA	NA	118	122	268	277	390	191	154	210	34	79	63	0.127	0.285	0.162
.	19.01.16-02.18.13-1-40315	176	10	10	6	0	5	478	8	8	0	0	NA	NA	NA	61	51	250	249	365	169	125	184	0	13	16	0	0.052	0.044
.	19.01.16-02.18.16-1-40319	64	2	2	0	0	0	453	1	1	0	0	NA	NA	NA	17	16	242	239	348	163	118	172	0	2	1	0	0.008	0.003
.	19.01.16-02.18.18-1-40321	89	3	3	1	0	0	464	2	2	0	0	NA	NA	NA	35	28	245	248	348	168	125	171	4	15	2	0.016	0.06	0.006
.	19.01.16-02.18.22-1-40326	200	15	15	1	0	1	481	13	13	0	0	NA	NA	NA	66	55	256	250	362	177	123	181	12	4	18	0.047	0.016	0.05
.	19.01.16-02.18.25-1-40342	30	1	1	0	0	0	0	0	0	0	0	NA	NA	NA	9	10	239	238	346	0	0	0	0	0	0	0	0	0
.	19.01.16-02.18.27-1-40344	30	1	1	0	0	0	0	0	0	0	0	NA	NA	NA	15	8	237	236	348	0	0	0	0	2	0	0	0.008	0
.	19.01.16-02.18.29-1-40345	69	3	3	0	0	0	457	2	2	0	0	NA	NA	NA	31	29	243	242	357	164	117	176	0	0	7	0	0	0.02
.	19.01.16-02.18.29-1-40346	94	3	3	2	0	2	467	1	1	0	0	NA	NA	NA	35	35	246	248	354	167	122	178	0	11	3	0	0.044	0.008
.	19.01.16-02.18.32-1-40347	206	9	9	1	0	1	489	8	8	0	0	NA	NA	NA	80	63	255	247	374	179	121	189	10	5	7	0.039	0.02	0.019
.	19.01.16-02.18.34-1-40348	440	83	83	18	0	17	551	73	73	0	0	NA	NA	NA	115	119	266	278	388	190	152	209	76	95	59	0.286	0.342	0.152
.	19.01.16-02.18.37-1-40349	35	1	1	0	0	0	0	0	0	0	0	NA	NA	NA	18	8	239	238	344	0	0	0	0	0	3	0	0	0.009
.	19.01.16-02.18.40-1-40350	34	1	1	0	0	0	0	0	0	0	0	NA	NA	NA	7	11	237	241	346	0	0	0	0	0	1	0	0	0.003
.	19.01.16-02.18.42-1-40351	122	13	13	0	0	0	465	12	12	0	0	NA	NA	NA	29	29	244	243	355	170	121	174	14	1	10	0.057	0.004	0.028
.	19.01.16-02.18.43-1-40352	32	1	1	0	0	0	0	0	0	0	0	NA	NA	NA	6	12	239	237	349	0	0	0	0	0	2	0	0	0.006
.	19.01.16-02.18.43-1-40353	151	8	8	2	0	2	483	6	6	0	0	NA	NA	NA	42	47	250	247	363	170	126	187	17	6	4	0.068	0.024	0.011
.	19.01.16-02.18.45-1-40354	64	3	3	2	0	2	455	2	2	0	0	NA	NA	NA	15	19	240	242	350	165	120	170	0	0	8	0	0	0.023
.	19.01.16-02.18.46-1-40355	95	3	3	1	0	1	466	2	2	0	0	NA	NA	NA	24	28	244	246	351	168	123	175	0	1	3	0	0.004	0.009
.	19.01.16-02.18.56-1-40359	185	11	11	5	0	4	476	10	10	0	0	NA	NA	NA	46	45	252	249	357	173	124	179	2	13	9	0.008	0.052	0.025
.	19.01.16-02.18.57-1-40360	153	8	8	1	0	1	480	7	7	0	0	NA	NA	NA	53	40	249	243	361	174	124	182	0	6	16	0	0.025	0.044
.	19.01.16-02.19.05-1-40369	60	2	2	0	0	0	200	1	1	0	0	NA	NA	NA	17	19	243	242	347	75	54	71	3	1	0	0.012	0.004	0
.	19.01.16-02.19.08-1-40373	63	2	2	0	0	0	0	1	1	0	0	NA	NA	NA	20	18	242	239	350	0	0	0	1	2	0	0.004	0.008	0
.	19.01.16-02.19.09-1-40378	84	5	5	1	0	1	463	4	4	0	0	NA	NA	NA	29	28	246	244	351	170	119	174	8	3	4	0.033	0.012	0.011
.	19.01.16-02.19.12-1-40379	293	58	58	13	0	12	530	56	56	0	0	NA	NA	NA	86	91	264	263	377	188	143	199	47	61	71	0.178	0.232	0.188
.	19.01.16-02.19.13-1-40380	268	27	27	10	0	7	519	23	23	0	0	NA	NA	NA	60	93	267	256	383	185	133	201	31	17	39	0.116	0.066	0.102
.	19.01.16-02.19.16-1-40385	34	1	1	0	0	0	0	0	0	0	0	NA	NA	NA	11	7	237	238	345	0	0	0	2	0	0	0.008	0	0
.	19.01.16-02.19.19-1-40387	56	2	2	0	0	0	463	1	1	0	0	NA	NA	NA	15	29	244	243	355	167	120	176	0	2	3	0	0.008	0.008
.	19.01.16-02.19.19-1-40388	52	2	2	2	0	2	101	1	1	0	0	NA	NA	NA	12	14	237	239	351	42	24	35	0	1	0	0	0.004	0
.	19.01.16-02.19.20-1-40389	420	75	75	24	0	18	560	70	70	0	0	NA	NA	NA	114	141	278	277	399	199	151	210	87	67	67	0.313	0.242	0.168
.	19.01.16-02.19.25-1-40405	260	16	16	3	0	3	509	15	15	0	0	NA	NA	NA	80	75	257	257	374	180	134	195	23	12	19	0.089	0.047	0.051
.	19.01.16-02.19.26-1-40406	32	1	1	0	0	0	0	0	0	0	0	NA	NA	NA	8	13	243	236	347	0	0	0	4	0	0	0.016	0	0
.	19.01.16-02.19.28-1-40407	56	2	2	0	0	0	0	1	1	0	0	NA	NA	NA	15	17	238	242	350	0	0	0	0	0	2	0	0	0.006
.	19.01.16-02.19.29-1-40408	91	3	3	1	0	1	470	2	2	0	0	NA	NA	NA	32	35	246	246	356	172	122	176	0	5	4	0	0.02	0.011
.	19.01.16-02.19.31-1-40409	90	3	3	0	0	0	466	2	2	0	0	NA	NA	NA	28	26	244	241	354	169	118	179	0	0	7	0	0	0.02
.	19.01.16-02.19.32-1-40410	208	33	33	6	0	5	506	29	29	0	0	NA	NA	NA	57	72	249	264	372	174	138	194	48	35	24	0.193	0.133	0.065
.	19.01.16-02.19.43-1-40412	150	14	14	3	0	3	468	13	13	0	0	NA	NA	NA	56	36	246	248	355	169	124	175	3	22	6	0.012	0.089	0.017
.	19.01.16-02.19.44-1-40413	89	3	3	3	0	3	459	1	1	0	0	NA	NA	NA	29	22	245	241	349	166	120	173	1	5	1	0.004	0.021	0.003
.	19.01.16-02.19.55-1-40421	61	2	2	1	0	1	300	1	1	0	0	NA	NA	NA	21	22	240	244	351	106	80	114	0	7	0	0	0.029	0
.	19.01.16-02.19.58-1-40424	124	8	8	0	0	0	469	6	6	0	0	NA	NA	NA	32	31	240	245	359	167	122	180	6	9	4	0.025	0.037	0.011
.	19.01.16-02.20.02-1-40426	414	51	51	12	0	11	548	48	48	0	0	NA	NA	NA	121	116	273	272	384	196	149	203	71	82	34	0.26	0.301	0.089
.	19.01.16-02.20.08-1-40438	227	26	26	4	0	3	494	21	21	0	0	NA	NA	NA	76	63	256	252	368	177	127	190	45	29	18	0.176	0.115	0.049
.	19.01.16-02.20.11-1-40441	30	1	1	0	0	0	0	0	0	0	0	NA	NA	NA	8	10	238	238	347	0	0	0	0	0	1	0	0	0.003
.	19.01.16-02.20.14-1-40442	31	1	1	0	0	0	0	0	0	0	0	NA	NA	NA	13	10	241	239	343	0	0	0	0	0	0	0	0	0
.	19.01.16-02.20.16-1-40446	458	76	76	15	0	13	565	72	72	0	0	NA	NA	NA	120	130	277	267	399	201	144	220	69	64	108	0.249	0.24	0.271
.	19.01.16-02.20.17-1-40447	327	46	46	14	0	10	502	40	40	0	0	NA	NA	NA	100	74	259	259	369	178	135	189	40	70	37	0.154	0.27	0.1
.	19.01.16-02.20.18-1-40449	94	6	6	3	0	1	472	5	5	0	0	NA	NA	NA	35	39	250	246	356	173	123	176	7	2	13	0.028	0.008	0.037
.	19.01.16-02.20.20-1-40450	34	1	1	0	0	0	0	0	0	0	0	NA	NA	NA	4	8	237	240	344	0	0	0	1	0	0	0.004	0	0
.	19.01.16-02.20.21-1-40451	295	67	67	17	0	11	518	62	62	0	0	NA	NA	NA	80	86	264	259	376	188	134	196	79	46	60	0.299	0.178	0.16
.	19.01.16-02.20.28-1-40467	65	3	3	2	0	2	460	2	2	0	0	NA	NA	NA	19	25	243	245	350	168	121	171	0	0	4	0	0	0.011
.	19.01.16-02.20.35-1-40469	150	16	16	4	0	3	471	15	15	0	0	NA	NA	NA	50	40	244	253	356	165	128	178	12	22	19	0.049	0.087	0.053
.	19.01.16-02.20.41-1-40470	187	17	17	6	0	6	490	15	15	0	0	NA	NA	NA	53	55	258	251	359	182	126	182	9	26	17	0.035	0.104	0.047
.	19.01.16-02.20.50-1-40471	267	13	13	4	0	4	494	12	12	0	0	NA	NA	NA	73	57	249	250	371	174	127	193	8	18	4	0.032	0.072	0.011
.	19.01.16-02.20.59-1-40478	33	1	1	1	0	1	0	0	0	0	0	NA	NA	NA	8	12	239	239	347	0	0	0	3	0	0	0.013	0	0
.	19.01.16-02.21.02-1-40483	60	2	2	0	0	0	0	1	1	0	0	NA	NA	NA	20	15	237	238	353	0	0	0	0	0	1	0	0	0.003
.	19.01.16-02.21.06-1-40487	262	61	61	15	0	11	519	54	54	0	0	NA	NA	NA	74	86	255	265	379	175	143	201	76	42	54	0.298	0.158	0.142
.	19.01.16-02.21.07-1-40488	32	1	1	0	0	0	0	0	0	0	0	NA	NA	NA	6	13	239	238	349	0	0	0	1	0	0	0.004	0	0
.	19.01.16-02.21.08-1-40491	31	1	1	0	0	0	0	0	0	0	0	NA	NA	NA	6	11	242	239	343	0	0	0	0	0	1	0	0	0.003
.	19.01.16-02.21.09-1-40493	267	22	22	9	0	6	497	19	19	0	0	NA	NA	NA	74	59	254	249	369	178	124	195	23	29	16	0.091	0.116	0.043
.	19.01.16-02.21.10-1-40494	297	37	37	8	0	7	499	34	34	0	0	NA	NA	NA	87	71	258	258	368	180	133	186	35	53	39	0.136	0.205	0.106
.	19.01.16-02.21.10-1-40496	176	20	20	4	0	3	501	17	17	0	0	NA	NA	NA	45	66	253	256	370	173	136	192	23	7	14	0.091	0.027	0.038
.	19.01.16-02.21.16-1-40502	33	1	1	0	0	0	0	0	0	0	0	NA	NA	NA	12	8	239	238	344	0	0	0	0	0	1	0	0	0.003
.	19.01.16-02.21.18-1-40504	30	1	1	0	0	0	0	0	0	0	0	NA	NA	NA	10	5	238	237	343	0	0	0	0	4	0	0	0.017	0
.	19.01.16-02.21.21-1-40505	68	3	3	0	0	0	455	2	2	0	0	NA	NA	NA	19	20	243	239	351	164	118	173	0	0	4	0	0	0.011
.	19.01.16-02.21.21-1-40506	358	83	83	21	0	14	516	71	71	0	0	NA	NA	NA	94	84	262	247	388	186	123	207	81	84	67	0.309	0.34	0.173
.	19.01.16-02.21.33-1-40522	32	1	1	0	0	0	0	0	0	0	0	NA	NA	NA	9	10	240	237	346	0	0	0	0	0	0	0	0	0
.	19.01.16-02.21.36-1-40523	57	2	2	1	0	1	457	1	1	0	0	NA	NA	NA	31	23	244	241	351	165	118	174	0	3	4	0	0.012	0.011
.	19.01.16-02.21.38-1-40524	68	4	4	1	0	1	464	2	2	0	0	NA	NA	NA	28	27	245	246	349	170	122	172	4	0	4	0.016	0	0.011
.	19.01.16-02.21.43-1-40525	98	11	11	4	0	2	477	10	10	0	0	NA	NA	NA	31	35	244	245	359	173	123	181	2	7	31	0.008	0.029	0.086
.	19.01.16-02.21.47-1-40531	319	35	35	6	0	5	553	32	32	0	0	NA	NA	NA	83	118	270	278	383	192	156	205	25	34	43	0.093	0.122	0.112
.	19.01.16-02.21.49-1-40532	115	8	8	1	0	0	481	7	7	0	0	NA	NA	NA	22	41	249	245	360	174	124	183	8	1	9	0.032	0.004	0.025
.	19.01.16-02.21.52-1-40533	59	2	2	0	0	0	453	1	1	0	0	NA	NA	NA	14	15	245	238	345	169	116	168	3	0	0	0.012	0	0
.	19.01.16-02.21.53-1-40537	40	1	1	0	0	0	0	0	0	0	0	NA	NA	NA	10	10	241	237	345	0	0	0	0	5	0	0	0.021	0
.	19.01.16-02.22.00-1-40541	224	19	19	4	0	4	504	18	18	0	0	NA	NA	NA	50	74	255	257	375	176	131	197	15	17	11	0.059	0.066	0.029
.	19.01.16-02.22.04-1-40546	65	2	2	0	0	0	351	1	1	0	0	NA	NA	NA	17	19	239	245	348	124	93	134	0	3	2	0	0.012	0.006
.	19.01.16-02.22.04-1-40547	355	56	56	11	0	8	532	49	49	0	0	NA	NA	NA	127	108	265	263	393	187	138	207	69	53	54	0.26	0.202	0.137
.	19.01.16-02.22.10-1-40553	266	63	63	15	0	13	493	59	59	0	0	NA	NA	NA	84	66	250	262	367	175	134	184	52	76	47	0.208	0.29	0.128
.	19.01.16-02.22.11-1-40555	292	19	19	5	0	5	517	18	18	0	0	NA	NA	NA	83	83	259	259	378	183	136	198	8	23	25	0.031	0.089	0.066
.	19.01.16-02.22.15-1-40558	235	50	50	11	0	9	512	46	46	0	0	NA	NA	NA	52	79	256	265	371	180	140	192	38	56	45	0.148	0.211	0.121
.	19.01.16-02.22.25-1-40576	264	24	24	9	0	7	498	22	22	0	0	NA	NA	NA	81	75	257	256	375	174	128	196	28	15	27	0.109	0.059	0.072
.	19.01.16-02.22.30-1-40577	63	4	4	0	0	0	465	3	3	0	0	NA	NA	NA	21	32	243	246	356	167	123	175	4	0	6	0.016	0	0.017
.	19.01.16-02.22.39-1-40578	89	5	5	3	0	3	462	3	3	0	0	NA	NA	NA	39	37	249	246	355	169	122	171	6	13	7	0.024	0.053	0.02
.	19.01.16-02.22.43-1-40579	124	6	6	2	0	2	472	4	4	0	0	NA	NA	NA	46	40	251	248	354	175	122	175	3	9	8	0.012	0.036	0.023
.	19.01.16-02.22.47-1-40580	61	3	3	0	0	0	456	2	2	0	0	NA	NA	NA	17	21	239	244	351	164	119	173	6	0	2	0.025	0	0.006
.	19.01.16-02.22.57-1-40584	93	3	3	2	0	2	461	2	2	0	0	NA	NA	NA	22	23	241	241	354	165	119	177	9	2	3	0.037	0.008	0.008
.	19.01.16-02.23.02-1-40591	58	3	3	1	0	1	462	2	2	0	0	NA	NA	NA	22	25	245	242	351	165	123	174	0	5	4	0	0.021	0.011
.	19.01.16-02.23.03-1-40592	32	1	1	1	0	1	0	0	0	0	0	NA	NA	NA	17	10	237	238	348	0	0	0	0	2	0	0	0.008	0
.	19.01.16-02.23.05-1-40596	118	4	4	0	0	0	474	3	3	0	0	NA	NA	NA	29	36	245	249	355	170	125	179	0	1	6	0	0.004	0.017
.	19.01.16-02.23.06-1-40598	154	18	18	5	0	3	488	16	16	0	0	NA	NA	NA	42	47	252	247	361	175	129	184	22	15	31	0.087	0.061	0.086
.	19.01.16-02.23.10-1-40602	234	28	28	6	0	4	501	26	26	0	0	NA	NA	NA	72	67	260	255	365	182	133	186	50	28	12	0.192	0.11	0.033
.	19.01.16-02.23.10-1-40603	209	19	19	3	0	3	494	16	16	0	0	NA	NA	NA	60	56	255	257	357	179	133	182	13	45	16	0.051	0.175	0.045
.	19.01.16-02.23.14-1-40607	285	47	47	14	0	10	526	43	43	0	0	NA	NA	NA	90	93	257	270	379	179	146	201	58	69	33	0.226	0.256	0.087
.	19.01.16-02.23.19-1-40612	209	30	30	12	0	9	506	29	29	0	0	NA	NA	NA	67	78	265	251	375	187	126	193	17	40	31	0.064	0.159	0.083
.	19.01.16-02.23.21-1-40613	232	27	27	8	0	7	492	24	24	0	0	NA	NA	NA	54	60	252	250	371	172	128	192	21	23	26	0.083	0.092	0.07
.	19.01.16-02.23.28-1-40630	121	6	6	1	0	0	477	5	5	0	0	NA	NA	NA	46	45	249	252	357	174	126	177	0	4	10	0	0.016	0.028
.	19.01.16-02.23.33-1-40631	152	11	11	3	0	2	480	10	10	0	0	NA	NA	NA	45	47	248	248	364	169	125	186	14	7	3	0.056	0.028	0.008
.	19.01.16-02.23.40-1-40632	149	7	7	1	0	1	480	6	6	0	0	NA	NA	NA	49	52	252	250	363	174	124	182	0	10	14	0	0.04	0.039
.	19.01.16-02.23.43-1-40633	34	1	1	1	0	1	0	0	0	0	0	NA	NA	NA	7	9	238	236	348	0	0	0	1	0	0	0.004	0	0
.	19.01.16-02.23.45-1-40634	91	8	8	0	0	0	465	6	6	0	0	NA	NA	NA	32	30	244	245	354	168	123	174	12	7	5	0.049	0.029	0.014
.	19.01.16-02.23.46-1-40636	359	55	55	14	0	11	526	49	49	0	0	NA	NA	NA	94	99	263	263	386	185	137	204	59	71	48	0.224	0.27	0.124
.	19.01.16-02.23.55-1-40643	97	4	4	2	0	2	471	2	2	0	0	NA	NA	NA	23	29	248	238	356	170	120	181	0	6	4	0	0.025	0.011
.	19.01.16-02.23.59-1-40646	64	4	4	0	0	0	463	3	3	0	0	NA	NA	NA	14	25	240	245	353	166	122	175	0	0	7	0	0	0.02
.	19.01.16-02.24.02-1-40650	55	2	2	1	0	1	460	1	1	0	0	NA	NA	NA	23	21	244	241	349	166	123	171	2	0	4	0.008	0	0.011
.	19.01.16-02.24.02-1-40651	170	15	15	1	0	0	476	14	14	0	0	NA	NA	NA	49	44	246	249	362	168	127	181	8	20	14	0.033	0.08	0.039
.	19.01.16-02.24.03-1-40653	174	21	21	7	0	6	484	19	19	0	0	NA	NA	NA	52	52	249	251	365	172	126	186	5	16	32	0.02	0.064	0.088
.	19.01.16-02.24.04-1-40655	99	6	6	2	0	2	456	4	4	0	0	NA	NA	NA	25	20	241	240	352	164	120	172	8	1	6	0.033	0.004	0.017
.	19.01.16-02.24.11-1-40661	210	19	19	4	0	4	491	17	17	0	0	NA	NA	NA	66	63	251	257	368	175	132	184	16	17	13	0.064	0.066	0.035
.	19.01.16-02.24.12-1-40662	64	4	4	0	0	0	461	3	3	0	0	NA	NA	NA	23	25	238	246	354	165	121	175	3	2	3	0.013	0.008	0.008
.	19.01.16-02.24.14-1-40664	65	2	2	0	0	0	466	0	0	0	0	NA	NA	NA	20	29	241	248	353	166	125	175	1	0	1	0.004	0	0.003
.	19.01.16-02.24.17-1-40669	186	16	16	2	0	1	483	13	13	0	0	NA	NA	NA	66	51	253	251	360	176	127	180	13	4	22	0.051	0.016	0.061
.	19.01.16-02.24.21-1-40670	179	15	15	3	0	3	493	13	13	0	0	NA	NA	NA	48	58	253	251	367	177	129	187	10	21	6	0.04	0.084	0.016
.	19.01.16-02.24.25-1-40686	349	66	66	21	0	16	524	59	59	0	0	NA	NA	NA	96	97	275	262	373	194	136	194	61	106	55	0.222	0.405	0.147
.	19.01.16-02.24.27-1-40687	375	113	113	38	0	31	546	106	106	0	0	NA	NA	NA	99	117	269	271	390	191	146	209	103	142	71	0.383	0.524	0.182
.	19.01.16-02.24.32-1-40688	92	6	6	1	0	1	472	5	5	0	0	NA	NA	NA	29	36	245	245	359	168	123	181	6	1	8	0.024	0.004	0.022
.	19.01.16-02.24.33-1-40689	292	72	72	17	0	12	514	69	69	0	0	NA	NA	NA	100	86	253	256	390	176	132	206	41	95	78	0.162	0.371	0.2
.	19.01.16-02.24.40-1-40690	37	1	1	1	0	1	0	0	0	0	0	NA	NA	NA	14	9	240	237	345	0	0	0	0	1	0	0	0.004	0
.	19.01.16-02.24.43-1-40692	34	1	1	0	0	0	0	0	0	0	0	NA	NA	NA	6	9	240	237	345	0	0	0	0	0	2	0	0	0.006
.	19.01.16-02.24.46-1-40693	157	10	10	3	0	3	472	8	8	0	0	NA	NA	NA	41	34	249	245	353	169	125	178	9	5	11	0.036	0.02	0.031
.	19.01.16-02.24.48-1-40694	36	1	1	0	0	0	0	0	0	0	0	NA	NA	NA	11	9	238	238	346	0	0	0	0	0	1	0	0	0.003
.	19.01.16-02.24.49-1-40695	152	14	14	3	0	3	493	13	13	0	0	NA	NA	NA	58	60	246	258	369	171	132	190	6	15	20	0.024	0.058	0.054
.	19.01.16-02.24.49-1-40696	345	25	25	8	0	7	545	24	24	0	0	NA	NA	NA	102	123	270	280	386	192	154	199	10	51	27	0.037	0.182	0.07
.	19.01.16-02.24.51-1-40697	330	68	68	22	0	18	519	63	63	0	0	NA	NA	NA	90	92	258	271	376	179	145	195	53	79	65	0.205	0.292	0.173
.	19.01.16-02.25.00-1-40704	36	1	1	0	0	0	0	0	0	0	0	NA	NA	NA	17	14	238	240	349	0	0	0	0	1	0	0	0.004	0
.	19.01.16-02.25.01-1-40706	32	1	1	0	0	0	0	0	0	0	0	NA	NA	NA	11	6	237	238	344	0	0	0	0	3	0	0	0.013	0
.	19.01.16-02.25.03-1-40709	213	21	21	3	0	3	496	18	18	0	0	NA	NA	NA	49	58	262	250	359	186	126	184	23	37	9	0.088	0.148	0.025
.	19.01.16-02.25.06-1-40713	67	2	2	0	0	0	464	1	1	0	0	NA	NA	NA	34	33	247	244	355	169	121	174	7	0	0	0.028	0	0
.	19.01.16-02.25.13-1-40720	203	17	17	7	0	7	489	14	14	0	0	NA	NA	NA	57	56	251	254	364	172	131	186	18	19	18	0.072	0.075	0.049
.	19.01.16-02.25.19-1-40725	261	45	45	10	0	9	518	39	39	0	0	NA	NA	NA	64	82	254	261	380	180	138	200	65	61	30	0.256	0.234	0.079
.	19.01.16-02.25.27-1-40741	126	11	11	2	0	1	478	9	9	0	0	NA	NA	NA	43	47	247	244	369	172	120	186	4	22	6	0.016	0.09	0.016
.	19.01.16-02.25.39-1-40743	64	2	2	1	0	1	349	0	0	0	0	NA	NA	NA	29	24	241	246	350	128	92	129	0	0	5	0	0	0.014
.	19.01.16-02.25.45-1-40744	202	35	35	7	0	6	493	28	28	0	0	NA	NA	NA	59	59	258	250	364	183	127	183	30	21	31	0.116	0.084	0.085
.	19.01.16-02.25.50-1-40749	64	3	3	1	0	1	460	2	2	0	0	NA	NA	NA	21	29	246	245	351	166	121	173	5	0	4	0.02	0	0.011
.	19.01.16-02.25.52-1-40750	32	1	1	0	0	0	0	0	0	0	0	NA	NA	NA	12	13	241	238	347	0	0	0	0	0	1	0	0	0.003
.	19.01.16-02.25.52-1-40751	447	33	33	3	0	3	562	30	30	0	0	NA	NA	NA	140	138	282	269	400	201	145	216	35	44	29	0.124	0.164	0.072
.	19.01.16-02.25.54-1-40755	388	68	68	24	0	18	537	60	60	0	0	NA	NA	NA	104	108	268	265	388	192	139	206	90	62	84	0.336	0.234	0.216
.	19.01.16-02.26.03-1-40764	96	6	6	3	0	3	461	4	4	0	0	NA	NA	NA	29	31	243	247	354	164	123	174	0	3	10	0	0.012	0.028
.	19.01.16-02.26.05-1-40766	148	8	8	1	0	0	476	5	5	0	0	NA	NA	NA	50	52	251	256	358	168	132	176	21	8	13	0.084	0.031	0.036
.	19.01.16-02.26.09-1-40771	207	33	33	11	0	7	495	31	31	0	0	NA	NA	NA	51	61	251	251	372	174	130	191	32	29	29	0.127	0.116	0.078
.	19.01.16-02.26.22-1-40786	69	4	4	1	0	1	459	3	3	0	0	NA	NA	NA	22	27	239	246	355	166	120	173	0	8	6	0	0.033	0.017
.	19.01.16-02.26.26-1-40802	172	22	22	6	0	5	488	20	20	0	0	NA	NA	NA	45	50	251	250	362	176	127	185	30	25	18	0.12	0.1	0.05
.	19.01.16-02.26.29-1-40803	181	22	22	6	0	5	482	19	19	0	0	NA	NA	NA	51	48	250	250	361	172	128	182	15	31	21	0.06	0.124	0.058
.	19.01.16-02.26.33-1-40804	447	83	83	18	0	13	562	78	78	0	0	NA	NA	NA	124	131	281	270	393	204	144	214	84	64	86	0.299	0.237	0.219
.	19.01.16-02.26.34-1-40805	90	3	3	0	0	0	457	1	1	0	0	NA	NA	NA	37	24	242	241	354	166	115	176	4	9	13	0.017	0.037	0.037
.	19.01.16-02.26.37-1-40806	144	6	6	1	0	1	486	5	5	0	0	NA	NA	NA	51	52	248	251	366	170	126	190	11	7	11	0.044	0.028	0.03
.	19.01.16-02.26.42-1-40807	272	37	37	8	0	6	517	33	33	0	0	NA	NA	NA	97	86	276	259	364	197	135	185	26	50	45	0.094	0.193	0.124
.	19.01.16-02.26.48-1-40809	88	5	5	2	0	2	475	4	4	0	0	NA	NA	NA	28	39	252	245	355	176	120	179	6	9	0	0.024	0.037	0
.	19.01.16-02.26.55-1-40813	185	38	38	6	0	5	485	37	37	0	0	NA	NA	NA	53	49	249	247	366	171	125	189	38	53	39	0.153	0.215	0.107
.	19.01.16-02.26.57-1-40814	282	50	50	10	0	9	524	45	45	0	0	NA	NA	NA	91	100	258	269	386	179	142	203	24	67	56	0.093	0.249	0.145
.	19.01.16-02.26.59-1-40817	182	19	19	3	0	3	491	18	18	0	0	NA	NA	NA	61	56	250	247	372	175	123	193	19	13	14	0.076	0.053	0.038
.	19.01.16-02.27.04-1-40823	263	17	17	4	0	4	523	16	16	0	0	NA	NA	NA	67	90	258	267	378	182	141	200	19	10	24	0.074	0.037	0.063
.	19.01.16-02.27.08-1-40828	33	1	1	0	0	0	0	0	0	0	0	NA	NA	NA	7	15	241	241	346	0	0	0	0	0	0	0	0	0
.	19.01.16-02.27.11-1-40831	120	9	9	3	0	3	474	7	7	0	0	NA	NA	NA	45	37	246	248	356	172	124	178	10	10	14	0.041	0.04	0.039
.	19.01.16-02.27.22-1-40839	269	63	63	18	0	12	516	60	60	0	0	NA	NA	NA	65	85	260	258	380	180	137	199	66	57	62	0.254	0.221	0.163
.	19.01.16-02.27.31-1-40855	59	3	3	2	0	2	200	2	2	0	0	NA	NA	NA	27	20	245	239	349	75	52	73	2	0	4	0.008	0	0.011
.	19.01.16-02.27.31-1-40856	417	51	51	15	0	11	531	50	50	0	0	NA	NA	NA	141	100	260	262	391	180	140	211	56	51	59	0.215	0.195	0.151
.	19.01.16-02.27.36-1-40857	119	9	9	0	0	0	470	8	8	0	0	NA	NA	NA	32	37	244	249	357	168	127	175	7	7	8	0.029	0.028	0.022
.	19.01.16-02.27.38-1-40858	286	51	51	8	0	7	508	46	46	0	0	NA	NA	NA	76	79	260	264	368	182	139	187	36	33	66	0.138	0.125	0.179
.	19.01.16-02.27.40-1-40859	218	38	38	5	0	4	501	36	36	0	0	NA	NA	NA	70	74	260	257	370	181	132	188	74	31	32	0.285	0.121	0.086
.	19.01.16-02.27.52-1-40864	89	4	4	0	0	0	463	3	3	0	0	NA	NA	NA	21	26	242	246	351	169	119	175	0	5	2	0	0.02	0.006
.	19.01.16-02.28.00-1-40871	63	2	2	0	0	0	303	1	1	0	0	NA	NA	NA	16	20	242	243	348	114	77	112	0	0	4	0	0	0.011
.	19.01.16-02.28.03-1-40874	29	1	1	0	0	0	0	0	0	0	0	NA	NA	NA	10	9	238	240	344	0	0	0	0	0	0	0	0	0
.	19.01.16-02.28.05-1-40879	312	56	56	17	0	12	525	49	49	0	0	NA	NA	NA	92	97	263	265	382	187	139	199	54	70	52	0.205	0.264	0.136
.	19.01.16-02.28.11-1-40884	114	5	5	2	0	1	475	4	4	0	0	NA	NA	NA	33	38	248	249	354	171	127	177	11	7	2	0.044	0.028	0.006
.	19.01.16-02.28.18-1-40893	33	1	1	0	0	0	0	0	0	0	0	NA	NA	NA	10	13	241	240	345	0	0	0	0	0	1	0	0	0.003
.	19.01.16-02.28.21-1-40894	34	1	1	0	0	0	0	0	0	0	0	NA	NA	NA	8	7	240	237	343	0	0	0	0	0	0	0	0	0
.	19.01.16-02.28.23-1-40895	325	38	38	7	0	5	520	33	33	0	0	NA	NA	NA	111	87	266	255	379	190	132	198	30	51	23	0.113	0.2	0.061
.	19.01.16-02.28.24-1-40911	117	6	6	1	0	0	476	4	4	0	0	NA	NA	NA	38	43	246	251	359	169	128	179	10	3	6	0.041	0.012	0.017
.	19.01.16-02.28.27-1-40913	112	4	4	1	0	0	479	2	2	0	0	NA	NA	NA	41	49	249	254	359	172	126	181	0	2	12	0	0.008	0.033
.	19.01.16-02.28.41-1-40914	296	39	39	7	0	6	512	37	37	0	0	NA	NA	NA	80	86	265	257	377	186	129	197	47	36	27	0.177	0.14	0.072
.	19.01.16-02.28.42-1-40915	287	46	46	11	0	7	508	45	45	0	0	NA	NA	NA	80	71	257	258	369	182	134	192	42	45	48	0.163	0.174	0.13
.	19.01.16-02.28.44-1-40916	64	2	2	2	0	2	461	1	1	0	0	NA	NA	NA	23	24	248	245	344	172	119	170	3	0	2	0.012	0	0.006
.	19.01.16-02.28.44-1-40917	297	37	37	9	0	7	516	34	34	0	0	NA	NA	NA	86	85	248	268	382	173	140	203	27	55	42	0.109	0.205	0.11
.	19.01.16-02.28.46-1-40918	268	64	64	22	0	16	495	60	60	0	0	NA	NA	NA	79	68	262	246	373	179	122	194	34	92	53	0.13	0.374	0.142
.	19.01.16-02.28.52-1-40919	115	5	5	0	0	0	475	3	3	0	0	NA	NA	NA	33	41	249	254	351	172	126	177	0	6	5	0	0.024	0.014
.	19.01.16-02.28.56-1-40923	34	1	1	0	0	0	0	0	0	0	0	NA	NA	NA	17	14	242	237	348	0	0	0	0	0	5	0	0	0.014
.	19.01.16-02.28.59-1-40926	267	66	66	18	0	13	520	62	62	0	0	NA	NA	NA	63	89	257	263	382	179	141	200	68	50	73	0.265	0.19	0.191
.	19.01.16-02.29.06-1-40935	58	2	2	0	0	0	0	1	1	0	0	NA	NA	NA	17	7	238	238	344	0	0	0	0	0	6	0	0	0.017
.	19.01.16-02.29.10-1-40938	31	1	1	1	0	1	0	0	0	0	0	NA	NA	NA	6	10	239	238	346	0	0	0	0	0	0	0	0	0
.	19.01.16-02.29.12-1-40939	240	35	35	12	0	9	497	34	34	0	0	NA	NA	NA	76	61	258	252	364	182	130	185	21	42	33	0.081	0.167	0.091
.	19.01.16-02.29.23-1-40948	64	2	2	0	0	0	350	1	1	0	0	NA	NA	NA	10	17	240	239	351	124	94	132	0	1	3	0	0.004	0.009
.	19.01.16-02.29.28-1-40964	152	17	17	6	0	3	480	16	16	0	0	NA	NA	NA	48	38	250	249	352	176	125	179	17	19	15	0.068	0.076	0.043
.	19.01.16-02.29.39-1-40965	61	2	2	0	0	0	99	0	0	0	0	NA	NA	NA	14	17	240	243	347	35	30	34	5	0	2	0.021	0	0.006
.	19.01.16-02.29.41-1-40967	179	11	11	2	0	2	497	10	10	0	0	NA	NA	NA	57	63	253	256	367	178	130	189	15	3	17	0.059	0.012	0.046
.	19.01.16-02.29.47-1-40968	229	16	16	4	0	3	499	15	15	0	0	NA	NA	NA	49	60	258	253	362	181	130	188	25	19	9	0.097	0.075	0.025
.	19.01.16-02.29.47-1-40969	263	64	64	18	0	14	506	58	58	0	0	NA	NA	NA	65	77	257	260	373	180	137	189	77	58	65	0.3	0.223	0.174
.	19.01.16-02.29.48-1-40970	97	4	4	2	0	2	471	2	2	0	0	NA	NA	NA	31	37	246	245	359	168	120	183	1	0	8	0.004	0	0.022
.	19.01.16-02.29.56-1-40978	33	1	1	0	0	0	0	0	0	0	0	NA	NA	NA	8	8	238	237	346	0	0	0	0	1	0	0	0.004	0
.	19.01.16-02.29.59-1-40981	363	76	76	21	0	18	536	74	74	0	0	NA	NA	NA	90	102	269	265	381	192	141	203	47	90	67	0.175	0.34	0.176
.	19.01.16-02.30.01-1-40984	360	41	41	13	0	10	523	35	35	0	0	NA	NA	NA	101	94	267	261	379	186	135	202	56	35	58	0.21	0.134	0.153
.	19.01.16-02.30.03-1-40991	149	10	10	2	0	1	482	7	7	0	0	NA	NA	NA	44	46	253	253	353	179	129	174	7	16	6	0.028	0.063	0.017
.	19.01.16-02.30.05-1-40993	63	2	2	1	0	1	454	1	1	0	0	NA	NA	NA	35	23	242	244	350	166	118	170	0	5	0	0	0.02	0
.	19.01.16-02.30.05-1-40995	89	3	3	0	0	0	458	2	2	0	0	NA	NA	NA	22	21	244	240	350	167	118	173	7	1	5	0.029	0.004	0.014
.	19.01.16-02.30.17-1-41004	99	4	4	1	0	1	460	2	2	0	0	NA	NA	NA	39	24	244	242	351	167	118	175	0	13	3	0	0.054	0.009
.	19.01.16-02.30.18-1-41005	89	3	3	1	0	1	470	2	2	0	0	NA	NA	NA	29	34	249	243	355	174	121	175	0	0	7	0	0	0.02
.	19.01.16-02.30.24-1-41021	91	3	3	1	0	1	463	2	2	0	0	NA	NA	NA	31	33	244	246	356	167	121	175	0	11	0	0	0.045	0
.	19.01.16-02.30.24-1-41022	376	58	58	18	0	12	566	56	56	0	0	NA	NA	NA	91	127	280	266	394	208	144	214	67	48	54	0.239	0.18	0.137
.	19.01.16-02.30.26-1-41023	286	47	47	16	0	9	514	43	43	0	0	NA	NA	NA	97	79	267	248	377	191	124	199	41	50	27	0.154	0.202	0.072
.	19.01.16-02.30.31-1-41025	35	1	1	0	0	0	0	0	0	0	0	NA	NA	NA	10	10	238	239	346	0	0	0	0	2	0	0	0.008	0
.	19.01.16-02.30.32-1-41026	174	22	22	7	0	7	493	18	18	0	0	NA	NA	NA	54	61	251	253	370	172	130	191	22	33	12	0.088	0.13	0.032
.	19.01.16-02.30.33-1-41027	33	1	1	0	0	0	0	0	0	0	0	NA	NA	NA	12	10	238	240	345	0	0	0	0	0	1	0	0	0.003
.	19.01.16-02.30.36-1-41028	351	61	61	15	0	11	501	55	55	0	0	NA	NA	NA	90	70	253	260	370	176	134	191	62	77	36	0.245	0.296	0.097
.	19.01.16-02.30.37-1-41029	324	97	97	27	0	23	517	88	88	0	0	NA	NA	NA	90	83	255	261	380	179	137	201	83	95	58	0.325	0.364	0.153
.	19.01.16-02.31.05-1-41062	274	15	15	5	0	5	510	13	13	0	0	NA	NA	NA	79	85	262	261	375	181	136	193	17	7	10	0.065	0.027	0.027
.	19.01.16-02.31.07-1-41065	34	1	1	1	0	1	0	0	0	0	0	NA	NA	NA	11	10	239	238	346	0	0	0	0	0	0	0	0	0
.	19.01.16-02.31.07-1-41066	201	23	23	6	0	4	483	21	21	0	0	NA	NA	NA	47	54	251	254	362	172	128	183	17	27	21	0.068	0.106	0.058
.	19.01.16-02.31.09-1-41089	92	5	5	1	0	1	480	4	4	0	0	NA	NA	NA	40	45	250	245	363	175	123	182	3	13	2	0.012	0.053	0.006
.	19.01.16-02.31.24-1-41112	91	6	6	0	0	0	457	5	5	0	0	NA	NA	NA	28	23	243	240	353	167	117	173	1	6	0	0.004	0.025	0
.	19.01.16-02.31.26-1-41113	61	3	3	1	0	1	248	1	1	0	0	NA	NA	NA	19	6	237	238	344	87	67	94	3	0	1	0.013	0	0.003
.	19.01.16-02.31.32-1-41114	355	47	47	9	0	8	526	43	43	0	0	NA	NA	NA	132	94	258	270	379	181	146	199	36	48	67	0.14	0.178	0.177
.	19.01.16-02.31.36-1-41115	179	24	24	5	0	5	482	22	22	0	0	NA	NA	NA	48	48	248	249	364	174	124	184	21	34	24	0.085	0.137	0.066
.	19.01.16-02.31.36-1-41116	347	67	67	19	0	15	512	60	60	0	0	NA	NA	NA	97	85	258	258	382	180	132	200	61	86	65	0.236	0.333	0.17
.	19.01.16-02.31.40-1-41117	116	6	6	1	0	1	470	4	4	0	0	NA	NA	NA	30	38	246	247	358	167	124	179	2	5	2	0.008	0.02	0.006
.	19.01.16-02.31.42-1-41118	127	8	8	3	0	1	463	6	6	0	0	NA	NA	NA	33	29	242	247	353	166	124	173	16	1	14	0.066	0.004	0.04
.	19.01.16-02.31.48-1-41120	31	1	1	0	0	0	0	0	0	0	0	NA	NA	NA	4	11	237	242	345	0	0	0	0	1	0	0	0.004	0
.	19.01.16-02.31.49-1-41121	195	8	8	3	0	2	485	7	7	0	0	NA	NA	NA	61	50	248	254	361	171	130	184	5	16	5	0.02	0.063	0.014
.	19.01.16-02.31.50-1-41122	321	42	42	16	0	9	527	39	39	0	0	NA	NA	NA	102	96	268	266	375	189	142	196	76	44	43	0.284	0.165	0.115
.	19.01.16-02.31.58-1-41131	35	1	1	0	0	0	0	0	0	0	0	NA	NA	NA	10	19	241	244	347	0	0	0	0	0	2	0	0	0.006
.	19.01.16-02.32.02-1-41136	555	86	86	22	0	18	588	77	77	0	0	NA	NA	NA	150	158	285	287	399	209	158	221	120	74	71	0.421	0.258	0.178
.	19.01.16-02.32.06-1-41141	145	6	6	2	0	2	487	5	5	0	0	NA	NA	NA	52	55	251	249	368	172	127	188	15	3	3	0.06	0.012	0.008
.	19.01.16-02.32.13-1-41146	244	30	30	12	0	11	488	28	28	0	0	NA	NA	NA	64	57	253	254	363	174	131	183	16	47	23	0.063	0.185	0.063
.	19.01.16-02.32.14-1-41147	383	32	32	7	0	4	526	27	27	0	0	NA	NA	NA	110	93	258	266	382	178	145	203	22	47	42	0.085	0.177	0.11
.	19.01.16-02.32.25-1-41167	92	4	4	1	0	1	462	3	3	0	0	NA	NA	NA	16	28	245	241	355	166	120	176	4	6	2	0.016	0.025	0.006
.	19.01.16-02.32.30-1-41168	273	55	55	16	0	14	516	49	49	0	0	NA	NA	NA	73	82	260	254	381	185	132	199	59	86	46	0.227	0.339	0.121
.	19.01.16-02.32.34-1-41169	142	9	9	3	0	3	484	8	8	0	0	NA	NA	NA	41	50	250	252	361	176	127	181	6	5	8	0.024	0.02	0.022
.	19.01.16-02.32.39-1-41170	233	42	42	8	0	8	497	39	39	0	0	NA	NA	NA	80	71	249	264	371	171	138	188	28	56	41	0.112	0.212	0.111
.	19.01.16-02.32.54-1-41174	89	6	6	2	0	1	467	4	4	0	0	NA	NA	NA	34	31	246	247	351	169	122	176	14	7	12	0.057	0.028	0.034
.	19.01.16-02.32.54-1-41175	200	24	24	9	0	7	491	22	22	0	0	NA	NA	NA	59	64	254	255	368	177	128	186	19	18	29	0.075	0.071	0.079
.	19.01.16-02.33.01-1-41181	181	9	9	2	0	1	485	7	7	0	0	NA	NA	NA	57	50	255	247	361	176	124	185	7	1	18	0.027	0.004	0.05
.	19.01.16-02.33.03-1-41184	152	16	16	1	0	0	480	14	14	0	0	NA	NA	NA	45	48	250	247	364	171	126	183	3	20	9	0.012	0.081	0.025
.	19.01.16-02.33.05-1-41186	173	24	24	3	0	3	493	20	20	0	0	NA	NA	NA	65	68	251	260	370	172	133	188	34	15	26	0.135	0.058	0.07
.	19.01.16-02.33.13-1-41192	125	16	16	2	0	0	471	15	15	0	0	NA	NA	NA	30	36	246	245	358	170	124	177	18	15	4	0.073	0.061	0.011
.	19.01.16-02.33.22-1-41200	147	8	8	2	0	1	478	7	7	0	0	NA	NA	NA	33	38	248	247	356	170	129	179	14	0	13	0.056	0	0.037
.	19.01.16-02.33.29-1-41217	183	11	11	5	0	4	498	10	10	0	0	NA	NA	NA	53	62	250	254	371	178	127	193	5	14	18	0.02	0.055	0.049
.	19.01.16-02.33.37-1-41218	64	2	2	1	0	1	253	1	1	0	0	NA	NA	NA	19	17	238	246	346	96	70	87	0	0	5	0	0	0.014
.	19.01.16-02.33.38-1-41219	208	34	34	5	0	5	478	31	31	0	0	NA	NA	NA	56	46	257	247	355	179	122	177	35	38	24	0.136	0.154	0.068
.	19.01.16-02.33.39-1-41220	58	2	2	1	0	1	303	1	1	0	0	NA	NA	NA	18	20	242	241	350	115	79	109	0	1	4	0	0.004	0.011
.	19.01.16-02.33.43-1-41221	85	6	6	3	0	2	460	4	4	0	0	NA	NA	NA	29	24	245	242	350	168	120	172	6	3	14	0.024	0.012	0.04
.	19.01.16-02.33.45-1-41222	288	73	73	20	0	18	509	65	65	0	0	NA	NA	NA	92	81	258	262	374	180	136	193	54	91	50	0.209	0.347	0.134
.	19.01.16-02.33.46-1-41223	155	12	12	2	0	2	476	10	10	0	0	NA	NA	NA	39	33	245	248	353	173	124	179	9	5	18	0.037	0.02	0.051
.	19.01.16-02.33.49-1-41224	230	25	25	6	0	6	480	24	24	0	0	NA	NA	NA	84	49	248	253	361	172	126	182	16	34	15	0.065	0.134	0.042
.	19.01.16-02.33.49-1-41225	34	1	1	1	0	1	0	0	0	0	0	NA	NA	NA	9	4	237	239	341	0	0	0	0	0	1	0	0	0.003
.	19.01.16-02.33.52-1-41226	89	4	4	2	0	1	470	3	3	0	0	NA	NA	NA	28	32	244	248	353	169	126	175	0	9	7	0	0.036	0.02
.	19.01.16-02.33.53-1-41231	70	2	2	1	0	1	459	1	1	0	0	NA	NA	NA	14	20	244	242	347	168	119	172	0	8	0	0	0.033	0
.	19.01.16-02.33.53-1-41235	311	65	65	16	0	11	510	58	58	0	0	NA	NA	NA	90	86	253	263	383	174	140	196	61	49	53	0.241	0.186	0.138
.	19.01.16-02.34.00-1-41239	38	1	1	0	0	0	0	0	0	0	0	NA	NA	NA	6	12	243	237	345	0	0	0	0	0	3	0	0	0.009
.	19.01.16-02.34.04-1-41244	145	10	10	2	0	1	487	9	9	0	0	NA	NA	NA	45	53	251	248	367	177	124	186	8	3	8	0.032	0.012	0.022
.	19.01.16-02.34.05-1-41246	176	8	8	3	0	3	505	6	6	0	0	NA	NA	NA	55	68	245	260	376	171	134	200	0	15	5	0	0.058	0.013
.	19.01.16-02.34.08-1-41250	232	34	34	10	0	7	506	31	31	0	0	NA	NA	NA	73	73	250	261	375	172	137	197	43	43	23	0.172	0.165	0.061
.	19.01.16-02.34.09-1-41252	145	13	13	6	0	2	482	12	12	0	0	NA	NA	NA	55	51	255	249	360	172	126	184	14	9	7	0.055	0.036	0.019
.	19.01.16-02.34.23-1-41273	35	1	1	1	0	1	0	0	0	0	0	NA	NA	NA	11	14	239	241	347	0	0	0	0	1	0	0	0.004	0
.	19.01.16-02.34.25-1-41274	173	9	9	2	0	1	476	8	8	0	0	NA	NA	NA	47	43	246	246	364	170	123	183	7	8	9	0.028	0.033	0.025
.	19.01.16-02.34.26-1-41275	246	43	43	6	0	6	515	41	41	0	0	NA	NA	NA	67	85	255	262	381	177	137	201	40	76	36	0.157	0.29	0.094
.	19.01.16-02.34.28-1-41276	213	16	16	3	0	3	512	15	15	0	0	NA	NA	NA	56	77	259	254	377	183	133	196	16	11	16	0.062	0.043	0.042
.	19.01.16-02.34.29-1-41277	155	6	6	1	0	1	471	4	4	0	0	NA	NA	NA	49	40	247	245	361	171	121	179	6	8	3	0.024	0.033	0.008
.	19.01.16-02.34.43-1-41279	396	61	61	9	0	5	538	55	55	0	0	NA	NA	NA	111	106	269	268	382	191	146	201	41	70	69	0.152	0.261	0.181
.	19.01.16-02.34.45-1-41280	33	1	1	0	0	0	0	0	0	0	0	NA	NA	NA	9	6	239	237	343	0	0	0	0	0	0	0	0	0
.	19.01.16-02.34.45-1-41281	273	29	29	7	0	6	533	25	25	0	0	NA	NA	NA	74	90	266	261	376	192	139	202	33	21	19	0.124	0.08	0.051
.	19.01.16-02.34.48-1-41282	30	1	1	0	0	0	0	0	0	0	0	NA	NA	NA	13	6	239	236	344	0	0	0	0	0	1	0	0	0.003
.	19.01.16-02.34.50-1-41283	124	16	16	4	0	4	466	15	15	0	0	NA	NA	NA	50	29	241	251	350	162	126	178	25	13	3	0.104	0.052	0.009
.	19.01.16-02.35.00-1-41290	65	5	5	2	0	2	457	4	4	0	0	NA	NA	NA	36	22	242	242	351	165	120	172	8	6	5	0.033	0.025	0.014
.	19.01.16-02.35.04-1-41295	208	19	19	5	0	5	504	16	16	0	0	NA	NA	NA	78	73	260	259	367	184	135	185	4	19	18	0.015	0.073	0.049
.	19.01.16-02.35.16-1-41303	93	4	4	1	0	1	465	3	3	0	0	NA	NA	NA	11	27	241	245	354	168	121	176	0	5	7	0	0.02	0.02
.	19.01.16-02.35.17-1-41306	34	1	1	0	0	0	0	0	0	0	0	NA	NA	NA	7	9	238	238	346	0	0	0	0	0	0	0	0	0
.	19.01.16-02.35.19-1-41310	36	1	1	0	0	0	0	0	0	0	0	NA	NA	NA	8	12	239	241	345	0	0	0	0	0	0	0	0	0
.	19.01.16-02.35.22-1-41311	59	3	3	0	0	0	464	2	2	0	0	NA	NA	NA	31	33	249	243	354	171	119	174	0	0	6	0	0	0.017
.	19.01.16-02.35.23-1-41327	125	15	15	3	0	3	475	14	14	0	0	NA	NA	NA	37	40	242	247	364	166	122	187	8	21	11	0.033	0.085	0.03
.	19.01.16-02.35.29-1-41328	126	7	7	0	0	0	463	4	4	0	0	NA	NA	NA	40	24	246	244	347	170	122	171	6	8	2	0.024	0.033	0.006
.	19.01.16-02.35.31-1-41330	59	2	2	0	0	0	99	1	1	0	0	NA	NA	NA	15	15	240	241	347	30	24	45	0	1	2	0	0.004	0.006
.	19.01.16-02.35.32-1-41331	61	3	3	0	0	0	458	2	2	0	0	NA	NA	NA	30	25	242	242	354	166	118	174	0	4	4	0	0.017	0.011
.	19.01.16-02.35.33-1-41332	63	2	2	0	0	0	462	1	1	0	0	NA	NA	NA	21	28	244	243	354	168	121	173	0	1	4	0	0.004	0.011
.	19.01.16-02.35.35-1-41333	174	8	8	1	0	1	486	7	7	0	0	NA	NA	NA	53	50	254	244	365	179	122	185	9	2	13	0.035	0.008	0.036
.	19.01.16-02.35.38-1-41334	56	2	2	1	0	1	0	1	1	0	0	NA	NA	NA	17	9	238	240	344	0	0	0	3	0	0	0.013	0	0
.	19.01.16-02.35.38-1-41335	62	5	5	1	0	1	470	4	4	0	0	NA	NA	NA	26	39	247	243	362	172	119	179	4	2	4	0.016	0.008	0.011
.	19.01.16-02.35.41-1-41336	239	28	28	7	0	5	504	25	25	0	0	NA	NA	NA	67	68	259	258	364	183	133	188	35	34	20	0.135	0.132	0.055
.	19.01.16-02.35.45-1-41337	30	1	1	0	0	0	0	0	0	0	0	NA	NA	NA	5	8	240	238	343	0	0	0	0	0	0	0	0	0
.	19.01.16-02.35.45-1-41338	206	15	15	2	0	2	483	12	12	0	0	NA	NA	NA	62	52	249	250	366	170	126	187	4	24	12	0.016	0.096	0.033
.	19.01.16-02.35.47-1-41339	149	8	8	2	0	2	473	7	7	0	0	NA	NA	NA	38	40	250	244	359	173	122	178	0	4	10	0	0.016	0.028
.	19.01.16-02.35.47-1-41340	61	2	2	1	0	1	100	1	1	0	0	NA	NA	NA	19	26	241	247	351	36	24	40	0	0	2	0	0	0.006
.	19.01.16-02.35.48-1-41341	31	1	1	0	0	0	0	0	0	0	0	NA	NA	NA	7	10	240	238	345	0	0	0	0	0	1	0	0	0.003
.	19.01.16-02.35.50-1-41342	66	2	2	1	0	1	404	1	1	0	0	NA	NA	NA	13	19	242	242	348	146	106	152	2	0	2	0.008	0	0.006
.	19.01.16-02.35.52-1-41343	87	5	5	1	0	1	466	4	4	0	0	NA	NA	NA	35	27	242	244	354	166	124	176	8	6	1	0.033	0.025	0.003
.	19.01.16-02.35.53-1-41347	85	4	4	1	0	1	453	3	3	0	0	NA	NA	NA	23	16	243	238	348	166	116	171	3	11	1	0.012	0.046	0.003
.	19.01.16-02.35.56-1-41353	294	31	31	9	0	9	515	29	29	0	0	NA	NA	NA	74	81	254	258	382	176	137	202	18	36	31	0.071	0.14	0.081
.	19.01.16-02.36.03-1-41360	441	50	50	16	0	13	539	47	47	0	0	NA	NA	NA	113	104	263	268	386	184	144	211	53	41	57	0.202	0.153	0.148
.	19.01.16-02.36.06-1-41364	120	7	7	1	0	1	478	6	6	0	0	NA	NA	NA	48	46	255	249	355	176	124	178	3	5	13	0.012	0.02	0.037
.	19.01.16-02.36.08-1-41367	239	19	19	7	0	6	510	16	16	0	0	NA	NA	NA	69	75	256	258	374	180	135	195	4	21	29	0.016	0.081	0.078
.	19.01.16-02.36.10-1-41369	124	7	7	2	0	2	458	6	6	0	0	NA	NA	NA	47	28	242	241	358	164	117	177	2	15	1	0.008	0.062	0.003
.	19.01.16-02.36.12-1-41370	32	1	1	0	0	0	0	0	0	0	0	NA	NA	NA	10	10	239	239	345	0	0	0	0	0	0	0	0	0
.	19.01.16-02.36.13-1-41371	117	6	6	2	0	2	458	5	5	0	0	NA	NA	NA	39	24	244	241	352	166	120	172	9	0	3	0.037	0	0.009
.	19.01.16-02.36.14-1-41373	402	40	40	8	0	5	535	36	36	0	0	NA	NA	NA	117	103	270	263	383	192	140	203	13	52	57	0.048	0.198	0.149
.	19.01.16-02.36.24-1-41402	151	29	29	8	0	7	481	25	25	0	0	NA	NA	NA	42	49	254	246	362	174	123	184	46	18	21	0.181	0.073	0.058
.	19.01.16-02.36.26-1-41403	185	8	8	2	0	1	488	7	7	0	0	NA	NA	NA	48	47	254	248	358	178	126	184	9	7	7	0.035	0.028	0.02
.	19.01.16-02.36.28-1-41404	36	1	1	1	0	1	0	0	0	0	0	NA	NA	NA	7	5	237	239	342	0	0	0	0	0	1	0	0	0.003
.	19.01.16-02.36.28-1-41405	326	47	47	11	0	10	524	40	40	0	0	NA	NA	NA	89	97	263	262	385	184	138	202	49	53	43	0.186	0.202	0.112
.	19.01.16-02.36.33-1-41406	420	94	94	24	0	19	535	90	90	0	0	NA	NA	NA	119	107	263	271	386	186	145	204	79	108	82	0.3	0.399	0.212
.	19.01.16-02.36.42-1-41407	146	5	5	0	0	0	474	4	4	0	0	NA	NA	NA	35	37	250	248	352	175	126	173	8	0	4	0.032	0	0.011
.	19.01.16-02.36.44-1-41408	206	21	21	2	0	2	485	17	17	0	0	NA	NA	NA	49	45	244	254	360	171	131	183	14	11	17	0.057	0.043	0.047
.	19.01.16-02.36.46-1-41410	241	21	21	6	0	5	499	19	19	0	0	NA	NA	NA	71	69	258	259	365	183	134	182	19	36	14	0.074	0.139	0.038
.	19.01.16-02.36.58-1-41415	176	27	27	10	0	8	489	24	24	0	0	NA	NA	NA	52	61	255	253	366	175	126	188	30	53	21	0.118	0.209	0.057
.	19.01.16-02.37.00-1-41418	320	18	18	2	0	1	514	15	15	0	0	NA	NA	NA	100	87	258	257	385	179	131	204	18	34	10	0.07	0.132	0.026
.	19.01.16-02.37.16-1-41432	58	2	2	0	0	0	461	1	1	0	0	NA	NA	NA	26	28	243	243	355	166	118	177	0	0	8	0	0	0.023
.	19.01.16-02.37.18-1-41434	61	2	2	0	0	0	100	1	1	0	0	NA	NA	NA	23	18	245	240	346	40	24	36	5	0	0	0.02	0	0
.	19.01.16-02.37.18-1-41435	172	10	10	2	0	2	488	9	9	0	0	NA	NA	NA	53	48	252	253	356	175	131	182	6	22	15	0.024	0.087	0.042
.	19.01.16-02.37.19-1-41436	95	4	4	1	0	1	459	3	3	0	0	NA	NA	NA	28	23	245	241	350	168	118	173	0	1	6	0	0.004	0.017
.	19.01.16-02.37.26-1-41455	150	9	9	3	0	2	491	8	8	0	0	NA	NA	NA	32	56	256	251	362	181	125	185	6	9	14	0.023	0.036	0.039
.	19.01.16-02.37.29-1-41456	62	2	2	0	0	0	461	1	1	0	0	NA	NA	NA	22	28	245	242	354	169	117	175	0	2	1	0	0.008	0.003
.	19.01.16-02.37.37-1-41457	58	2	2	2	0	1	462	1	1	0	0	NA	NA	NA	28	27	242	241	357	167	117	178	0	2	1	0	0.008	0.003
.	19.01.16-02.37.37-1-41458	327	41	41	10	0	8	534	34	34	0	0	NA	NA	NA	102	107	276	266	378	194	141	199	27	67	28	0.098	0.252	0.074
.	19.01.16-02.37.42-1-41459	33	1	1	0	0	0	0	0	0	0	0	NA	NA	NA	9	11	240	240	344	0	0	0	3	0	0	0.012	0	0
.	19.01.16-02.37.45-1-41460	453	52	52	11	0	9	553	43	43	0	0	NA	NA	NA	123	126	275	271	393	196	148	209	62	44	51	0.225	0.162	0.13
.	19.01.16-02.37.45-1-41461	120	4	4	2	0	2	473	3	3	0	0	NA	NA	NA	37	43	246	247	363	169	125	179	0	7	6	0	0.028	0.017
.	19.01.16-02.37.46-1-41462	115	7	7	1	0	0	467	6	6	0	0	NA	NA	NA	39	33	242	249	355	163	125	179	9	9	6	0.037	0.036	0.017
.	19.01.16-02.37.48-1-41463	31	1	1	0	0	0	0	0	0	0	0	NA	NA	NA	10	3	236	238	342	0	0	0	0	0	0	0	0	0
.	19.01.16-02.37.48-1-41464	237	46	46	12	0	8	488	45	45	0	0	NA	NA	NA	61	58	250	254	367	173	127	188	78	63	33	0.312	0.248	0.09
.	19.01.16-02.37.50-1-41465	442	88	88	22	0	16	529	84	84	0	0	NA	NA	NA	119	103	265	259	392	186	131	212	94	78	86	0.355	0.301	0.219
.	19.01.16-02.37.51-1-41466	94	15	15	8	0	7	464	13	13	0	0	NA	NA	NA	35	29	244	244	354	168	121	175	2	6	17	0.008	0.025	0.048
.	19.01.16-02.38.01-1-41479	92	3	3	0	0	0	469	2	2	0	0	NA	NA	NA	22	32	245	245	355	170	122	177	3	2	0	0.012	0.008	0
.	19.01.16-02.38.14-1-41489	154	34	34	12	0	10	475	29	29	0	0	NA	NA	NA	49	41	249	251	354	172	127	176	49	17	33	0.197	0.068	0.093
.	19.01.16-02.38.17-1-41493	272	52	52	13	0	12	499	48	48	0	0	NA	NA	NA	76	68	258	258	365	177	135	187	64	40	52	0.248	0.155	0.142
.	19.01.16-02.38.26-1-41514	127	8	8	4	0	4	485	7	7	0	0	NA	NA	NA	40	54	257	249	361	179	126	180	7	10	3	0.027	0.04	0.008
.	19.01.16-02.38.30-1-41515	34	1	1	1	0	1	0	0	0	0	0	NA	NA	NA	10	10	239	238	346	0	0	0	0	0	3	0	0	0.009
.	19.01.16-02.38.32-1-41516	357	52	52	20	0	13	530	48	48	0	0	NA	NA	NA	119	104	273	261	383	193	137	200	72	80	44	0.264	0.307	0.115
.	19.01.16-02.38.36-1-41517	32	1	1	1	0	1	0	0	0	0	0	NA	NA	NA	9	11	238	240	346	0	0	0	0	0	0	0	0	0
.	19.01.16-02.38.38-1-41518	116	7	7	3	0	3	472	6	6	0	0	NA	NA	NA	42	46	247	247	365	166	122	184	6	0	13	0.024	0	0.036
.	19.01.16-02.38.46-1-41519	168	21	21	5	0	4	484	19	19	0	0	NA	NA	NA	53	53	253	258	355	175	134	175	9	28	12	0.036	0.109	0.034
.	19.01.16-02.38.54-1-41523	184	16	16	4	0	4	496	13	13	0	0	NA	NA	NA	63	56	255	255	359	179	132	185	10	25	18	0.039	0.098	0.05
.	19.01.16-02.38.57-1-41524	146	5	5	0	0	0	501	3	3	0	0	NA	NA	NA	50	68	253	262	366	178	138	185	3	11	0	0.012	0.042	0
.	19.01.16-02.38.57-1-41525	94	6	6	2	0	2	476	4	4	0	0	NA	NA	NA	33	41	243	249	362	169	126	181	0	9	3	0	0.036	0.008
.	19.01.16-02.39.06-1-41536	121	6	6	3	0	1	471	5	5	0	0	NA	NA	NA	41	43	247	250	359	167	124	180	18	8	0	0.073	0.032	0
.	19.01.16-02.39.13-1-41539	62	5	5	3	0	3	452	4	4	0	0	NA	NA	NA	30	25	245	241	352	162	115	175	16	1	2	0.065	0.004	0.006
.	19.01.16-02.39.19-1-41545	346	99	99	24	0	22	525	91	91	0	0	NA	NA	NA	92	96	267	264	378	184	140	201	77	82	95	0.288	0.311	0.251
.	19.01.16-02.39.20-1-41546	95	6	6	2	0	2	468	5	5	0	0	NA	NA	NA	24	33	246	244	356	168	121	179	9	6	0	0.037	0.025	0
.	19.01.16-02.39.25-1-41565	406	75	75	22	0	19	531	70	70	0	0	NA	NA	NA	98	100	265	269	379	187	143	201	49	73	81	0.185	0.271	0.214
.	19.01.16-02.39.25-1-41566	116	6	6	1	0	1	467	4	4	0	0	NA	NA	NA	46	41	252	242	360	169	122	176	2	4	6	0.008	0.017	0.017
.	19.01.16-02.39.26-1-41567	123	10	10	5	0	4	467	9	9	0	0	NA	NA	NA	42	38	242	245	364	165	122	180	10	11	14	0.041	0.045	0.038
.	19.01.16-02.39.35-1-41568	93	3	3	1	0	1	459	2	2	0	0	NA	NA	NA	28	20	244	241	348	169	118	172	2	2	1	0.008	0.008	0.003
.	19.01.16-02.39.37-1-41569	296	48	48	14	0	11	529	43	43	0	0	NA	NA	NA	89	97	262	264	384	185	140	204	42	56	40	0.16	0.212	0.104
.	19.01.16-02.39.43-1-41571	324	72	72	21	0	14	520	65	65	0	0	NA	NA	NA	105	93	262	268	376	185	138	197	50	71	80	0.191	0.265	0.213
.	19.01.16-02.39.47-1-41572	93	9	9	2	0	2	461	8	8	0	0	NA	NA	NA	30	30	243	250	350	167	125	169	7	0	15	0.029	0	0.043
.	19.01.16-02.39.48-1-41573	92	3	3	0	0	0	477	2	2	0	0	NA	NA	NA	21	40	250	247	356	175	124	178	1	0	4	0.004	0	0.011
.	19.01.16-02.39.50-1-41574	181	10	10	2	0	2	498	9	9	0	0	NA	NA	NA	53	61	253	256	365	178	133	187	4	4	15	0.016	0.016	0.041
.	19.01.16-02.39.52-1-41575	32	1	1	0	0	0	0	0	0	0	0	NA	NA	NA	10	8	239	237	345	0	0	0	0	0	0	0	0	0
.	19.01.16-02.39.54-1-41579	151	14	14	6	0	6	486	13	13	0	0	NA	NA	NA	46	48	249	250	362	175	124	187	4	25	6	0.016	0.1	0.017
.	19.01.16-02.40.02-1-41593	32	1	1	0	0	0	0	0	0	0	0	NA	NA	NA	8	9	238	238	346	0	0	0	0	0	0	0	0	0
.	19.01.16-02.40.04-1-41596	230	17	17	5	0	4	488	14	14	0	0	NA	NA	NA	64	51	255	251	358	179	130	179	21	30	20	0.082	0.12	0.056
.	19.01.16-02.40.08-1-41601	32	1	1	0	0	0	0	0	0	0	0	NA	NA	NA	11	3	236	238	342	0	0	0	0	2	0	0	0.008	0
.	19.01.16-02.40.11-1-41603	125	10	10	3	0	3	472	8	8	0	0	NA	NA	NA	40	35	240	254	354	165	133	174	0	5	21	0	0.02	0.059
.	19.01.16-02.40.14-1-41605	174	12	12	3	0	3	481	10	10	0	0	NA	NA	NA	56	55	249	253	366	171	125	185	8	12	12	0.032	0.047	0.033
.	19.01.16-02.40.20-1-41609	59	2	2	1	0	1	475	1	1	0	0	NA	NA	NA	16	34	253	240	354	176	121	178	0	2	2	0	0.008	0.006
.	19.01.16-02.40.33-1-41626	207	16	16	8	0	5	497	13	13	0	0	NA	NA	NA	64	67	250	253	377	171	130	196	25	19	31	0.1	0.075	0.082
.	19.01.16-02.40.35-1-41627	58	2	2	0	0	0	49	1	1	0	0	NA	NA	NA	14	16	239	242	348	13	17	19	0	0	1	0	0	0.003
.	19.01.16-02.40.35-1-41628	65	2	2	1	0	1	449	1	1	0	0	NA	NA	NA	21	24	243	243	351	165	116	168	0	3	1	0	0.012	0.003
.	19.01.16-02.40.35-1-41629	126	9	9	2	0	2	493	8	8	0	0	NA	NA	NA	50	62	253	254	368	173	133	187	4	7	12	0.016	0.028	0.033
.	19.01.16-02.40.41-1-41630	322	33	33	13	0	11	518	30	30	0	0	NA	NA	NA	99	92	263	257	385	185	130	203	15	57	25	0.057	0.222	0.065
.	19.01.16-02.40.47-1-41631	264	23	23	8	0	5	501	22	22	0	0	NA	NA	NA	67	65	251	254	373	174	130	197	21	34	42	0.084	0.134	0.113
.	19.01.16-02.40.49-1-41632	179	11	11	2	0	2	499	9	9	0	0	NA	NA	NA	58	67	260	253	367	182	129	188	17	7	17	0.065	0.028	0.046
.	19.01.16-02.40.57-1-41637	354	17	17	2	0	2	527	15	15	0	0	NA	NA	NA	94	90	271	257	375	195	134	198	13	11	10	0.048	0.043	0.027
.	19.01.16-02.41.04-1-41645	34	1	1	1	0	1	0	0	0	0	0	NA	NA	NA	9	6	236	238	345	0	0	0	0	0	1	0	0	0.003
.	19.01.16-02.41.05-1-41647	88	4	4	0	0	0	455	3	3	0	0	NA	NA	NA	36	23	241	245	350	164	120	171	0	11	1	0	0.045	0.003
.	19.01.16-02.41.08-1-41651	206	12	12	5	0	4	498	10	10	0	0	NA	NA	NA	52	64	254	250	373	177	125	196	5	17	18	0.02	0.068	0.048
.	19.01.16-02.41.13-1-41653	329	108	108	28	0	19	523	101	101	0	0	NA	NA	NA	106	105	267	262	389	183	134	206	78	111	85	0.292	0.424	0.219
.	19.01.16-02.41.16-1-41658	330	64	64	14	0	10	504	56	56	0	0	NA	NA	NA	89	72	258	263	364	181	139	184	51	67	64	0.198	0.255	0.176
.	19.01.16-02.41.18-1-41659	304	73	73	24	0	19	516	70	70	0	0	NA	NA	NA	101	78	259	263	369	184	136	196	59	68	76	0.228	0.259	0.206
.	19.01.16-02.41.19-1-41660	29	1	1	0	0	0	0	0	0	0	0	NA	NA	NA	6	10	239	238	346	0	0	0	0	3	0	0	0.013	0
.	19.01.16-02.41.22-1-41661	62	2	2	0	0	0	464	1	1	0	0	NA	NA	NA	20	26	242	244	353	165	120	179	8	0	0	0.033	0	0
.	19.01.16-02.41.28-1-41680	122	11	11	4	0	4	471	9	9	0	0	NA	NA	NA	51	44	253	254	350	170	127	174	5	5	13	0.02	0.02	0.037
.	19.01.16-02.41.30-1-41681	117	4	4	1	0	1	462	2	2	0	0	NA	NA	NA	43	29	244	244	354	165	121	176	0	4	7	0	0.016	0.02
.	19.01.16-02.41.32-1-41682	389	43	43	12	0	11	521	39	39	0	0	NA	NA	NA	121	101	261	267	386	181	137	203	48	31	44	0.184	0.116	0.114
.	19.01.16-02.41.34-1-41683	215	13	13	4	0	2	505	10	10	0	0	NA	NA	NA	63	66	252	261	366	179	138	188	6	8	10	0.024	0.031	0.027
.	19.01.16-02.41.35-1-41684	36	1	1	0	0	0	0	0	0	0	0	NA	NA	NA	15	13	238	241	347	0	0	0	0	1	0	0	0.004	0
.	19.01.16-02.41.38-1-41685	65	2	2	0	0	0	351	0	0	0	0	NA	NA	NA	18	20	239	243	351	126	90	135	0	0	1	0	0	0.003
.	19.01.16-02.41.45-1-41686	261	39	39	12	0	10	497	35	35	0	0	NA	NA	NA	78	65	253	257	368	178	133	186	34	32	49	0.134	0.125	0.133
.	19.01.16-02.41.49-1-41688	91	4	4	2	0	2	466	2	2	0	0	NA	NA	NA	20	26	239	248	352	166	124	176	0	6	3	0	0.024	0.009
.	19.01.16-02.41.50-1-41689	63	2	2	0	0	0	464	1	1	0	0	NA	NA	NA	28	30	245	247	351	169	123	172	3	0	2	0.012	0	0.006
.	19.01.16-02.41.58-1-41698	177	52	52	17	0	11	479	51	51	0	0	NA	NA	NA	56	37	248	243	359	175	120	184	45	63	61	0.181	0.259	0.17
.	19.01.16-02.42.02-1-41703	35	1	1	0	0	0	0	0	0	0	0	NA	NA	NA	6	6	239	236	344	0	0	0	5	0	0	0.021	0	0
.	19.01.16-02.42.03-1-41705	145	5	5	1	0	1	488	3	3	0	0	NA	NA	NA	56	56	249	252	368	173	127	188	1	4	5	0.004	0.016	0.014
.	19.01.16-02.42.05-1-41708	64	3	3	2	0	2	455	2	2	0	0	NA	NA	NA	32	28	248	243	350	170	116	169	13	2	0	0.052	0.008	0
.	19.01.16-02.42.19-1-41718	353	25	25	7	0	6	534	24	24	0	0	NA	NA	NA	96	101	257	265	392	183	139	212	38	26	27	0.148	0.098	0.069
.	19.01.16-02.42.20-1-41719	56	2	2	0	0	0	461	1	1	0	0	NA	NA	NA	21	23	242	245	349	166	120	175	5	0	0	0.021	0	0
.	19.01.16-02.42.29-1-41735	116	6	6	1	0	1	459	5	5	0	0	NA	NA	NA	32	20	241	243	349	166	120	173	1	3	8	0.004	0.012	0.023
.	19.01.16-02.42.33-1-41736	62	2	2	1	0	1	461	0	0	0	0	NA	NA	NA	24	26	244	238	357	167	117	177	9	0	2	0.037	0	0.006
.	19.01.16-02.42.39-1-41737	145	12	12	1	0	1	477	11	11	0	0	NA	NA	NA	43	39	247	249	356	172	125	180	7	9	9	0.028	0.036	0.025
.	19.01.16-02.42.41-1-41738	65	2	2	0	0	0	459	1	1	0	0	NA	NA	NA	29	26	243	245	351	163	124	172	3	0	1	0.012	0	0.003
.	19.01.16-02.42.45-1-41739	58	2	2	1	0	1	0	0	0	0	0	NA	NA	NA	10	12	238	242	345	0	0	0	8	0	0	0.034	0	0
.	19.01.16-02.42.46-1-41740	35	1	1	1	0	1	0	0	0	0	0	NA	NA	NA	11	11	238	239	347	0	0	0	0	1	0	0	0.004	0
.	19.01.16-02.42.46-1-41741	232	16	16	3	0	2	501	15	15	0	0	NA	NA	NA	61	66	253	253	373	179	129	193	0	14	15	0	0.055	0.04
.	19.01.16-02.42.49-1-41742	139	17	17	1	0	1	459	16	16	0	0	NA	NA	NA	46	25	243	243	352	166	120	173	1	16	14	0.004	0.066	0.04
.	19.01.16-02.42.49-1-41743	349	78	78	24	0	21	513	68	68	0	0	NA	NA	NA	90	86	272	259	368	190	135	188	75	94	43	0.276	0.363	0.117
.	19.01.16-02.42.54-1-41747	321	44	44	15	0	12	523	37	37	0	0	NA	NA	NA	102	92	257	266	382	183	140	200	51	48	58	0.198	0.18	0.152
.	19.01.16-02.43.01-1-41752	32	1	1	0	0	0	0	0	0	0	0	NA	NA	NA	6	7	236	238	346	0	0	0	0	0	1	0	0	0.003
.	19.01.16-02.43.02-1-41755	40	1	1	0	0	0	0	0	0	0	0	NA	NA	NA	15	15	239	241	348	0	0	0	0	0	0	0	0	0
.	19.01.16-02.43.03-1-41757	262	27	27	5	0	5	512	24	24	0	0	NA	NA	NA	83	80	259	258	376	184	133	195	8	32	31	0.031	0.124	0.082
.	19.01.16-02.43.06-1-41761	62	2	2	1	0	1	453	1	1	0	0	NA	NA	NA	16	18	243	240	348	164	117	172	0	4	0	0	0.017	0
.	19.01.16-02.43.07-1-41763	324	35	35	6	0	4	528	30	30	0	0	NA	NA	NA	84	94	274	258	375	196	136	196	31	46	37	0.113	0.178	0.099
.	19.01.16-02.43.11-1-41766	237	26	26	7	0	6	496	23	23	0	0	NA	NA	NA	68	57	254	255	361	177	133	186	15	29	26	0.059	0.114	0.072
.	19.01.16-02.43.15-1-41768	121	15	15	0	0	0	467	14	14	0	0	NA	NA	NA	27	32	247	242	356	171	118	178	12	13	5	0.049	0.054	0.014
.	19.01.16-02.43.15-1-41770	242	18	18	6	0	4	511	17	17	0	0	NA	NA	NA	75	80	263	259	371	184	137	190	30	17	18	0.114	0.066	0.049
.	19.01.16-02.43.17-1-41773	348	53	53	10	0	6	532	50	50	0	0	NA	NA	NA	108	101	273	263	378	193	139	200	56	50	66	0.205	0.19	0.175
.	19.01.16-02.43.40-1-41793	459	38	38	6	0	4	557	34	34	0	0	NA	NA	NA	146	126	265	277	397	189	151	217	36	41	58	0.136	0.148	0.146
.	19.01.16-02.43.44-1-41794	90	6	6	1	0	1	465	5	5	0	0	NA	NA	NA	29	26	243	242	354	167	120	178	12	8	8	0.049	0.033	0.023
.	19.01.16-02.43.48-1-41795	371	49	49	10	0	9	538	44	44	0	0	NA	NA	NA	96	110	262	270	391	186	145	207	49	60	48	0.187	0.222	0.123
.	19.01.16-02.43.48-1-41796	266	35	35	14	0	10	520	32	32	0	0	NA	NA	NA	73	90	261	264	378	183	141	196	20	42	23	0.077	0.159	0.061
.	19.01.16-02.43.59-1-41803	174	18	18	5	0	5	485	17	17	0	0	NA	NA	NA	56	61	256	253	365	176	127	182	14	23	16	0.055	0.091	0.044
.	19.01.16-02.44.02-1-41810	59	2	2	1	0	1	0	1	1	0	0	NA	NA	NA	13	19	244	242	346	0	0	0	2	0	3	0.008	0	0.009
.	19.01.16-02.44.04-1-41813	495	107	107	17	0	15	576	97	97	0	0	NA	NA	NA	142	152	279	269	417	201	143	232	66	147	87	0.237	0.546	0.209
.	19.01.16-02.44.07-1-41817	64	2	2	0	0	0	404	1	1	0	0	NA	NA	NA	19	24	243	248	346	150	108	146	2	0	2	0.008	0	0.006
.	19.01.16-02.44.18-1-41825	261	22	22	11	0	7	528	21	21	0	0	NA	NA	NA	82	101	265	267	382	186	142	200	19	26	30	0.072	0.097	0.079
.	19.01.16-02.44.22-1-41826	151	17	17	3	0	3	476	14	14	0	0	NA	NA	NA	67	49	254	249	359	172	125	179	11	9	23	0.043	0.036	0.064
.	19.01.16-02.44.27-1-41842	197	17	17	5	0	4	486	16	16	0	0	NA	NA	NA	51	53	252	254	360	175	127	184	2	16	24	0.008	0.063	0.067
.	19.01.16-02.44.33-1-41843	87	6	6	1	0	1	468	5	5	0	0	NA	NA	NA	26	29	243	247	352	168	125	175	7	9	5	0.029	0.036	0.014
.	19.01.16-02.44.33-1-41844	480	50	50	13	0	9	567	48	48	0	0	NA	NA	NA	125	133	273	273	400	194	151	222	41	67	47	0.15	0.245	0.118
.	19.01.16-02.44.45-1-41846	297	74	74	18	0	17	538	68	68	0	0	NA	NA	NA	86	108	264	269	388	185	144	209	90	47	76	0.341	0.175	0.196
.	19.01.16-02.44.49-1-41847	149	9	9	2	0	2	493	5	5	0	0	NA	NA	NA	35	63	257	247	372	176	124	193	6	11	3	0.023	0.045	0.008
.	19.01.16-02.44.51-1-41848	34	1	1	0	0	0	0	0	0	0	0	NA	NA	NA	4	5	238	236	344	0	0	0	4	0	0	0.017	0	0
.	19.01.16-02.44.54-1-41852	93	8	8	1	0	0	460	6	6	0	0	NA	NA	NA	37	26	242	243	354	165	120	175	4	3	19	0.017	0.012	0.054
.	19.01.16-02.44.57-1-41853	61	3	3	1	0	1	461	2	2	0	0	NA	NA	NA	21	27	247	245	348	167	123	171	0	5	2	0	0.02	0.006
.	19.01.16-02.44.58-1-41855	176	21	21	4	0	4	492	19	19	0	0	NA	NA	NA	60	59	249	253	370	172	129	191	19	23	10	0.076	0.091	0.027
.	19.01.16-02.45.00-1-41858	147	9	9	0	0	0	465	7	7	0	0	NA	NA	NA	41	25	246	246	346	169	124	172	2	20	5	0.008	0.081	0.014
.	19.01.16-02.45.08-1-41867	333	60	60	11	0	8	521	57	57	0	0	NA	NA	NA	81	92	269	257	379	192	133	196	48	65	59	0.178	0.253	0.156
.	19.01.16-02.45.10-1-41869	140	6	6	3	0	3	474	5	5	0	0	NA	NA	NA	32	40	245	251	357	170	127	177	0	7	7	0	0.028	0.02
.	19.01.16-02.45.13-1-41870	266	41	41	11	0	9	510	39	39	0	0	NA	NA	NA	81	74	255	258	374	180	135	195	41	33	46	0.161	0.128	0.123
.	19.01.16-02.45.23-1-41875	95	5	5	1	0	1	458	4	4	0	0	NA	NA	NA	21	21	242	242	350	166	120	172	9	2	4	0.037	0.008	0.011
.	19.01.16-02.45.26-1-41894	65	3	3	1	0	1	462	2	2	0	0	NA	NA	NA	30	32	252	244	349	172	118	172	4	6	0	0.016	0.025	0
.	19.01.16-02.45.28-1-41895	35	1	1	0	0	0	0	0	0	0	0	NA	NA	NA	9	5	238	238	342	0	0	0	0	0	2	0	0	0.006
.	19.01.16-02.45.31-1-41897	61	3	3	0	0	0	50	1	1	0	0	NA	NA	NA	17	18	244	238	349	18	13	19	5	1	0	0.02	0.004	0
.	19.01.16-02.45.37-1-41898	499	56	56	17	0	12	556	55	55	0	0	NA	NA	NA	141	118	274	268	389	197	149	210	70	58	57	0.255	0.216	0.147
.	19.01.16-02.45.38-1-41899	95	7	7	1	0	1	468	6	6	0	0	NA	NA	NA	28	34	243	249	355	162	127	179	10	11	6	0.041	0.044	0.017
.	19.01.16-02.45.40-1-41900	178	29	29	5	0	4	481	27	27	0	0	NA	NA	NA	57	53	248	253	365	169	129	183	45	16	28	0.181	0.063	0.077
.	19.01.16-02.45.47-1-41901	34	1	1	0	0	0	0	0	0	0	0	NA	NA	NA	12	10	238	240	345	0	0	0	0	1	0	0	0.004	0
.	19.01.16-02.45.50-1-41902	153	24	24	5	0	5	484	21	21	0	0	NA	NA	NA	56	57	257	250	363	177	122	185	18	34	21	0.07	0.136	0.058
.	19.01.16-02.45.56-1-41907	65	2	2	1	0	1	350	1	1	0	0	NA	NA	NA	21	27	239	249	352	121	93	136	0	0	2	0	0	0.006
.	19.01.16-02.46.11-1-41924	180	17	17	6	0	4	493	16	16	0	0	NA	NA	NA	42	57	254	246	370	174	125	194	24	18	4	0.094	0.073	0.011
.	19.01.16-02.46.12-1-41925	92	6	6	3	0	3	470	5	5	0	0	NA	NA	NA	36	42	249	246	360	174	118	178	3	9	4	0.012	0.037	0.011
.	19.01.16-02.46.20-1-41930	263	97	97	19	0	17	500	92	92	0	0	NA	NA	NA	85	74	259	256	372	180	132	188	85	83	72	0.328	0.324	0.194
.	19.01.16-02.46.29-1-41957	60	3	3	1	0	1	462	2	2	0	0	NA	NA	NA	19	24	242	241	354	165	119	178	0	6	5	0	0.025	0.014
.	19.01.16-02.46.29-1-41958	270	25	25	8	0	5	513	24	24	0	0	NA	NA	NA	87	85	268	255	375	189	132	192	35	35	13	0.131	0.137	0.035
.	19.01.16-02.46.35-1-41959	93	5	5	0	0	0	463	4	4	0	0	NA	NA	NA	25	28	245	241	355	171	119	173	14	2	0	0.057	0.008	0
.	19.01.16-02.46.36-1-41960	147	9	9	2	0	1	468	8	8	0	0	NA	NA	NA	47	39	253	241	358	170	117	181	8	4	12	0.032	0.017	0.034
.	19.01.16-02.46.40-1-41961	213	11	11	3	0	3	499	9	9	0	0	NA	NA	NA	68	68	253	255	373	175	132	192	14	21	7	0.055	0.082	0.019
.	19.01.16-02.46.41-1-41962	293	25	25	4	0	2	532	20	20	0	0	NA	NA	NA	79	101	265	264	385	188	141	203	17	33	23	0.064	0.125	0.06
.	19.01.16-02.46.44-1-41963	32	1	1	1	0	1	0	0	0	0	0	NA	NA	NA	9	8	238	237	346	0	0	0	0	0	0	0	0	0
.	19.01.16-02.46.47-1-41965	120	13	13	4	0	3	487	12	12	0	0	NA	NA	NA	31	52	251	252	362	173	131	183	9	32	6	0.036	0.127	0.017
.	19.01.16-02.46.50-1-41966	90	5	5	1	0	1	461	4	4	0	0	NA	NA	NA	32	25	241	242	355	166	121	174	0	13	21	0	0.054	0.059
.	19.01.16-02.46.58-1-41971	616	65	65	10	0	6	580	56	56	0	0	NA	NA	NA	171	145	276	278	404	202	157	221	63	67	53	0.228	0.241	0.131
.	19.01.16-02.47.03-1-41977	126	5	5	0	0	0	471	3	3	0	0	NA	NA	NA	35	37	252	242	356	178	119	174	0	0	13	0	0	0.037
.	19.01.16-02.47.07-1-41982	418	50	50	13	0	13	551	44	44	0	0	NA	NA	NA	113	124	266	278	393	190	152	209	45	41	36	0.169	0.147	0.092
.	19.01.16-02.47.08-1-41984	91	7	7	1	0	1	467	5	5	0	0	NA	NA	NA	23	31	244	244	356	167	121	179	7	0	6	0.029	0	0.017
.	19.01.16-02.47.11-1-41987	165	13	13	6	0	3	480	11	11	0	0	NA	NA	NA	38	42	246	248	361	172	124	184	12	11	15	0.049	0.044	0.042
.	19.01.16-02.47.12-1-41988	226	21	21	6	0	5	505	17	17	0	0	NA	NA	NA	67	69	257	251	374	181	129	195	23	21	15	0.089	0.084	0.04
.	19.01.16-02.47.18-1-41993	29	1	1	0	0	0	0	0	0	0	0	NA	NA	NA	3	10	240	237	346	0	0	0	0	1	0	0	0.004	0
.	19.01.16-02.47.20-1-41994	33	1	1	0	0	0	0	0	0	0	0	NA	NA	NA	10	9	240	238	344	0	0	0	5	0	0	0.021	0	0
.	19.01.16-02.47.22-1-41995	172	35	35	11	0	10	492	32	32	0	0	NA	NA	NA	52	64	251	256	370	173	132	187	32	38	33	0.127	0.148	0.089
.	19.01.16-02.47.26-1-42011	185	15	15	1	0	1	487	14	14	0	0	NA	NA	NA	56	51	250	255	359	171	135	181	23	12	11	0.092	0.047	0.031
.	19.01.16-02.47.28-1-42015	121	5	5	2	0	2	478	3	3	0	0	NA	NA	NA	45	47	254	251	355	173	126	179	3	2	11	0.012	0.008	0.031
.	19.01.16-02.47.35-1-42016	264	52	52	13	0	7	518	44	44	0	0	NA	NA	NA	73	90	261	265	377	184	138	196	63	61	32	0.241	0.23	0.085
.	19.01.16-02.47.44-1-42017	207	19	19	5	0	3	488	17	17	0	0	NA	NA	NA	55	53	251	250	365	175	127	186	16	36	12	0.064	0.144	0.033
.	19.01.16-02.47.45-1-42018	39	1	1	0	0	0	0	0	0	0	0	NA	NA	NA	9	10	238	239	346	0	0	0	2	0	0	0.008	0	0
.	19.01.16-02.47.48-1-42019	208	14	14	6	0	6	499	13	13	0	0	NA	NA	NA	68	69	253	259	370	175	135	189	11	18	15	0.043	0.069	0.041
.	19.01.16-02.47.54-1-42023	179	12	12	1	0	1	484	10	10	0	0	NA	NA	NA	58	48	249	245	367	176	122	186	8	13	14	0.032	0.053	0.038
.	19.01.16-02.48.03-1-42035	261	25	25	6	0	4	512	20	20	0	0	NA	NA	NA	70	75	253	266	369	180	141	191	18	21	32	0.071	0.079	0.087
.	19.01.16-02.48.12-1-42042	157	10	10	4	0	3	480	6	6	0	0	NA	NA	NA	40	47	245	245	370	167	122	191	13	10	12	0.053	0.041	0.032
.	19.01.16-02.48.14-1-42044	67	2	2	0	0	0	463	1	1	0	0	NA	NA	NA	24	26	245	242	352	169	118	176	1	0	1	0.004	0	0.003
.	19.01.16-02.48.16-1-42046	94	8	8	2	0	1	469	6	6	0	0	NA	NA	NA	43	39	246	248	358	166	126	177	4	4	9	0.016	0.016	0.025
.	19.01.16-02.48.17-1-42049	170	9	9	3	0	2	482	8	8	0	0	NA	NA	NA	54	51	254	250	360	177	126	179	15	11	1	0.059	0.044	0.003
.	19.01.16-02.48.27-1-42070	59	4	4	0	0	0	454	2	2	0	0	NA	NA	NA	22	19	245	240	347	167	117	170	0	7	5	0	0.029	0.014
.	19.01.16-02.48.27-1-42071	321	45	45	6	0	5	523	44	44	0	0	NA	NA	NA	84	90	260	271	372	184	148	191	31	47	38	0.119	0.173	0.102
.	19.01.16-02.48.28-1-42072	291	65	65	23	0	17	526	62	62	0	0	NA	NA	NA	75	94	265	264	378	192	138	196	60	75	48	0.226	0.284	0.127
.	19.01.16-02.48.34-1-42073	118	6	6	0	0	0	466	5	5	0	0	NA	NA	NA	36	35	244	250	354	169	125	172	4	2	10	0.016	0.008	0.028
.	19.01.16-02.48.37-1-42074	181	18	18	8	0	6	495	16	16	0	0	NA	NA	NA	49	58	255	250	366	176	128	191	14	16	21	0.055	0.064	0.057
.	19.01.16-02.48.37-1-42075	125	7	7	3	0	3	472	5	5	0	0	NA	NA	NA	43	43	251	247	358	174	123	175	12	7	4	0.048	0.028	0.011
.	19.01.16-02.48.40-1-42076	204	39	39	8	0	5	498	36	36	0	0	NA	NA	NA	64	66	263	250	366	185	129	184	33	42	57	0.125	0.168	0.156
.	19.01.16-02.48.46-1-42077	138	14	14	1	0	1	479	11	11	0	0	NA	NA	NA	44	41	253	242	359	175	121	183	16	11	4	0.063	0.045	0.011
.	19.01.16-02.48.51-1-42078	203	14	14	7	0	7	488	12	12	0	0	NA	NA	NA	59	54	254	250	363	175	126	187	17	9	8	0.067	0.036	0.022
.	19.01.16-02.48.53-1-42082	60	3	3	1	0	1	463	2	2	0	0	NA	NA	NA	19	25	246	243	349	170	121	172	0	10	0	0	0.041	0
.	19.01.16-02.48.58-1-42083	32	1	1	0	0	0	0	0	0	0	0	NA	NA	NA	10	13	238	241	347	0	0	0	0	0	0	0	0	0
.	19.01.16-02.49.00-1-42087	149	18	18	3	0	2	475	17	17	0	0	NA	NA	NA	30	44	247	252	358	172	125	178	3	21	16	0.012	0.083	0.045
.	19.01.16-02.49.06-1-42094	85	5	5	1	0	1	473	3	3	0	0	NA	NA	NA	32	33	247	248	351	172	128	173	7	0	11	0.028	0	0.031
.	19.01.16-02.49.08-1-42097	176	14	14	3	0	3	478	13	13	0	0	NA	NA	NA	57	53	251	245	370	170	123	185	7	16	5	0.028	0.065	0.014
.	19.01.16-02.49.10-1-42099	202	28	28	5	0	5	489	23	23	0	0	NA	NA	NA	66	57	254	255	361	177	129	183	22	43	27	0.087	0.169	0.075
.	19.01.16-02.49.18-1-42105	322	29	29	9	0	6	520	27	27	0	0	NA	NA	NA	87	83	262	258	376	183	137	200	22	20	38	0.084	0.078	0.101
.	19.01.16-02.49.22-1-42106	176	22	22	6	0	5	484	19	19	0	0	NA	NA	NA	70	55	247	253	368	167	132	185	13	29	20	0.053	0.115	0.054
.	19.01.16-02.49.24-1-42122	266	37	37	13	0	10	506	34	34	0	0	NA	NA	NA	66	78	257	260	374	178	138	190	54	48	21	0.21	0.185	0.056
.	19.01.16-02.49.37-1-42126	207	24	24	7	0	5	488	21	21	0	0	NA	NA	NA	79	57	252	250	368	174	126	188	34	16	16	0.135	0.064	0.043
.	19.01.16-02.49.39-1-42127	209	31	31	6	0	4	487	28	28	0	0	NA	NA	NA	52	54	251	247	369	175	124	188	25	23	28	0.1	0.093	0.076
.	19.01.16-02.49.47-1-42129	35	1	1	0	0	0	0	0	0	0	0	NA	NA	NA	6	8	239	237	345	0	0	0	2	0	0	0.008	0	0
.	19.01.16-02.49.48-1-42130	95	4	4	0	0	0	458	3	3	0	0	NA	NA	NA	31	27	244	242	354	167	115	176	0	7	1	0	0.029	0.003
.	19.01.16-02.49.52-1-42131	196	18	18	4	0	3	502	16	16	0	0	NA	NA	NA	73	70	257	254	372	181	130	191	18	29	7	0.07	0.114	0.019
.	19.01.16-02.49.58-1-42135	228	30	30	13	0	8	515	27	27	0	0	NA	NA	NA	70	80	261	257	375	185	133	197	15	56	31	0.057	0.218	0.083
.	19.01.16-02.50.03-1-42146	184	16	16	3	0	2	496	12	12	0	0	NA	NA	NA	64	65	259	255	364	177	131	188	33	16	1	0.127	0.063	0.003
.	19.01.16-02.50.03-1-42148	88	5	5	1	0	1	470	3	3	0	0	NA	NA	NA	30	40	247	247	359	171	120	179	0	4	6	0	0.016	0.017
.	19.01.16-02.50.07-1-42156	33	1	1	1	0	1	0	0	0	0	0	NA	NA	NA	8	9	236	238	348	0	0	0	0	0	0	0	0	0
.	19.01.16-02.50.09-1-42159	62	3	3	1	0	1	454	2	2	0	0	NA	NA	NA	30	22	241	246	348	165	118	171	0	4	4	0	0.016	0.011
.	19.01.16-02.50.14-1-42160	240	20	20	5	0	5	498	18	18	0	0	NA	NA	NA	72	61	259	256	359	180	136	182	21	33	12	0.081	0.129	0.033
.	19.01.16-02.50.19-1-42165	235	25	25	9	0	8	503	22	22	0	0	NA	NA	NA	59	69	251	257	374	174	133	196	11	41	28	0.044	0.16	0.075
.	19.01.16-02.50.20-1-42166	94	5	5	2	0	2	468	4	4	0	0	NA	NA	NA	33	36	248	244	357	169	120	179	0	5	9	0	0.02	0.025
.	19.01.16-02.50.23-1-42167	34	1	1	0	0	0	0	0	0	0	0	NA	NA	NA	7	10	238	239	346	0	0	0	0	0	0	0	0	0
.	19.01.16-02.50.25-1-42183	37	1	1	0	0	0	0	0	0	0	0	NA	NA	NA	11	6	240	237	342	0	0	0	0	0	0	0	0	0
.	19.01.16-02.50.26-1-42184	152	17	17	3	0	3	481	15	15	0	0	NA	NA	NA	53	48	247	252	362	169	129	183	25	12	19	0.101	0.048	0.052
.	19.01.16-02.50.28-1-42185	202	24	24	4	0	3	486	21	21	0	0	NA	NA	NA	44	56	255	250	364	175	124	187	24	21	22	0.094	0.084	0.06
.	19.01.16-02.50.28-1-42186	125	10	10	4	0	3	479	9	9	0	0	NA	NA	NA	50	51	250	250	364	174	123	182	5	33	6	0.02	0.132	0.016
.	19.01.16-02.50.30-1-42187	90	10	10	5	0	4	464	9	9	0	0	NA	NA	NA	23	29	239	248	355	163	123	178	2	5	25	0.008	0.02	0.07
.	19.01.16-02.50.36-1-42189	308	27	27	12	0	9	534	24	24	0	0	NA	NA	NA	97	103	265	267	384	187	145	202	18	20	24	0.068	0.075	0.062
.	19.01.16-02.50.46-1-42190	392	46	46	11	0	10	547	42	42	0	0	NA	NA	NA	111	111	276	263	385	198	141	208	39	66	68	0.141	0.251	0.177
.	19.01.16-02.50.49-1-42191	31	1	1	0	0	0	0	0	0	0	0	NA	NA	NA	6	5	238	237	343	0	0	0	0	2	0	0	0.008	0
.	19.01.16-02.50.50-1-42192	271	64	64	17	0	17	509	57	57	0	0	NA	NA	NA	79	70	252	257	374	176	136	197	54	67	76	0.214	0.261	0.203
.	19.01.16-02.50.52-1-42193	37	1	1	1	0	1	0	0	0	0	0	NA	NA	NA	15	14	237	243	347	0	0	0	0	0	0	0	0	0
.	19.01.16-02.50.52-1-42194	321	65	65	16	0	13	517	63	63	0	0	NA	NA	NA	87	82	263	263	369	185	139	193	90	68	47	0.342	0.259	0.127
.	19.01.16-02.50.53-1-42198	534	60	60	20	0	10	576	57	57	0	0	NA	NA	NA	164	143	275	273	408	196	151	229	46	66	84	0.167	0.242	0.206
.	19.01.16-02.50.55-1-42199	83	6	6	2	0	2	455	5	5	0	0	NA	NA	NA	23	21	242	242	350	162	119	174	1	5	4	0.004	0.021	0.011
.	19.01.16-02.50.57-1-42201	148	8	8	3	0	2	472	7	7	0	0	NA	NA	NA	48	36	252	244	353	173	122	177	1	15	6	0.004	0.061	0.017
.	19.01.16-02.51.01-1-42207	35	1	1	1	0	1	0	0	0	0	0	NA	NA	NA	8	17	241	241	348	0	0	0	0	0	4	0	0	0.011
.	19.01.16-02.51.05-1-42211	441	30	30	6	0	5	555	28	28	0	0	NA	NA	NA	131	111	266	273	385	192	153	210	37	31	31	0.139	0.114	0.081
.	19.01.16-02.51.10-1-42216	129	7	7	1	0	1	467	5	5	0	0	NA	NA	NA	45	37	245	247	358	168	122	177	7	4	5	0.029	0.016	0.014
.	19.01.16-02.51.12-1-42217	35	1	1	0	0	0	0	0	0	0	0	NA	NA	NA	7	12	237	244	344	0	0	0	0	0	0	0	0	0
.	19.01.16-02.51.15-1-42220	181	11	11	1	0	1	489	10	10	0	0	NA	NA	NA	54	52	255	247	363	179	125	185	18	9	9	0.071	0.036	0.025
.	19.01.16-02.51.17-1-42223	177	7	7	1	0	1	499	6	6	0	0	NA	NA	NA	43	63	255	248	373	178	130	191	5	6	12	0.02	0.024	0.032
.	19.01.16-02.51.29-1-42242	411	65	65	19	0	15	543	59	59	0	0	NA	NA	NA	120	112	273	268	384	194	145	204	53	72	76	0.194	0.269	0.198
.	19.01.16-02.51.38-1-42243	60	2	2	0	0	0	252	1	1	0	0	NA	NA	NA	12	20	241	245	347	85	73	94	0	2	6	0	0.008	0.017
.	19.01.16-02.51.40-1-42244	94	8	8	4	0	3	460	7	7	0	0	NA	NA	NA	22	21	243	244	347	165	122	173	9	8	1	0.037	0.033	0.003
.	19.01.16-02.51.49-1-42246	184	27	27	5	0	5	485	25	25	0	0	NA	NA	NA	54	52	254	257	354	177	133	175	21	28	24	0.083	0.109	0.068
.	19.01.16-02.51.49-1-42247	120	8	8	2	0	1	468	7	7	0	0	NA	NA	NA	33	32	248	247	350	171	125	172	10	0	8	0.04	0	0.023
.	19.01.16-02.51.57-1-42251	381	30	30	4	0	3	550	24	24	0	0	NA	NA	NA	121	119	270	275	387	190	150	210	28	37	32	0.104	0.135	0.083
.	19.01.16-02.52.01-1-42256	235	24	24	6	0	5	499	22	22	0	0	NA	NA	NA	61	68	251	260	370	176	134	189	14	12	36	0.056	0.046	0.097
.	19.01.16-02.52.10-1-42269	499	52	52	20	0	15	589	44	44	0	0	NA	NA	NA	147	165	293	282	403	212	158	219	91	62	44	0.311	0.22	0.109
.	19.01.16-02.52.11-1-42271	88	3	3	1	0	1	455	2	2	0	0	NA	NA	NA	23	19	241	241	350	166	117	172	5	0	3	0.021	0	0.009
.	19.01.16-02.52.33-1-42291	344	32	32	7	0	4	537	28	28	0	0	NA	NA	NA	80	97	269	269	372	192	149	196	32	21	47	0.119	0.078	0.126
.	19.01.16-02.52.36-1-42292	354	20	20	8	0	5	517	19	19	0	0	NA	NA	NA	113	86	268	268	363	191	141	185	28	32	11	0.104	0.119	0.03
.	19.01.16-02.52.40-1-42293	119	10	10	2	0	2	468	9	9	0	0	NA	NA	NA	38	36	244	246	359	166	121	181	22	2	5	0.09	0.008	0.014
.	19.01.16-02.52.47-1-42294	150	15	15	3	0	3	486	12	12	0	0	NA	NA	NA	49	57	252	249	369	174	124	188	9	18	17	0.036	0.072	0.046
.	19.01.16-02.52.53-1-42298	291	20	20	3	0	1	518	19	19	0	0	NA	NA	NA	96	90	266	261	376	188	133	197	16	23	28	0.06	0.088	0.074
.	19.01.16-02.52.59-1-42301	61	3	3	1	0	1	459	2	2	0	0	NA	NA	NA	28	26	240	245	354	163	121	175	0	6	0	0	0.024	0
.	19.01.16-02.53.04-1-42308	36	1	1	0	0	0	0	0	0	0	0	NA	NA	NA	8	11	239	240	345	0	0	0	0	0	0	0	0	0
.	19.01.16-02.53.08-1-42313	60	3	3	0	0	0	201	1	1	0	0	NA	NA	NA	12	18	240	243	348	70	50	81	0	1	7	0	0.004	0.02
.	19.01.16-02.53.10-1-42315	182	14	14	4	0	3	486	11	11	0	0	NA	NA	NA	57	56	252	250	367	175	125	186	5	32	12	0.02	0.128	0.033
.	19.01.16-02.53.12-1-42316	35	1	1	0	0	0	0	0	0	0	0	NA	NA	NA	7	6	236	241	342	0	0	0	2	0	0	0.008	0	0
.	19.01.16-02.53.14-1-42319	92	9	9	2	0	2	476	8	8	0	0	NA	NA	NA	26	41	248	255	351	171	130	175	11	20	2	0.044	0.078	0.006
.	19.01.16-02.53.16-1-42321	173	14	14	1	0	1	485	13	13	0	0	NA	NA	NA	49	57	258	254	358	176	130	179	4	12	20	0.016	0.047	0.056
.	19.01.16-02.53.18-1-42323	356	53	53	9	0	8	555	48	48	0	0	NA	NA	NA	101	127	273	268	399	195	142	218	42	43	38	0.154	0.16	0.095
.	19.01.16-02.53.19-1-42324	152	7	7	2	0	2	491	4	4	0	0	NA	NA	NA	48	63	256	253	367	181	126	184	0	13	3	0	0.051	0.008
.	19.01.16-02.53.28-1-42341	64	3	3	0	0	0	455	2	2	0	0	NA	NA	NA	21	19	241	240	351	164	116	175	0	1	3	0	0.004	0.009
.	19.01.16-02.53.35-1-42345	378	47	47	12	0	11	534	44	44	0	0	NA	NA	NA	106	103	266	261	389	189	133	212	31	72	47	0.117	0.276	0.121
.	19.01.16-02.53.36-1-42346	384	42	42	17	0	12	525	37	37	0	0	NA	NA	NA	113	96	269	261	379	190	137	198	44	54	60	0.164	0.207	0.158
.	19.01.16-02.53.36-1-42347	123	8	8	1	0	1	465	7	7	0	0	NA	NA	NA	36	32	245	244	356	167	119	179	0	7	17	0	0.029	0.048
.	19.01.16-02.53.38-1-42348	175	55	55	5	0	4	473	48	48	0	0	NA	NA	NA	46	40	245	248	360	170	122	181	35	75	36	0.143	0.302	0.1
.	19.01.16-02.53.41-1-42349	99	4	4	2	0	2	454	2	2	0	0	NA	NA	NA	30	16	241	239	349	165	118	171	0	0	7	0	0	0.02
.	19.01.16-02.53.44-1-42350	31	1	1	0	0	0	0	0	0	0	0	NA	NA	NA	8	11	239	237	348	0	0	0	0	0	3	0	0	0.009
.	19.01.16-02.53.45-1-42351	155	11	11	3	0	2	486	10	10	0	0	NA	NA	NA	44	55	256	248	364	177	125	184	6	14	9	0.023	0.056	0.025
.	19.01.16-02.53.47-1-42352	171	25	25	5	0	5	500	22	22	0	0	NA	NA	NA	51	64	255	255	367	178	131	191	22	20	18	0.086	0.078	0.049
.	19.01.16-02.53.53-1-42356	285	25	25	8	0	5	506	23	23	0	0	NA	NA	NA	89	72	263	253	369	189	130	187	32	14	23	0.122	0.055	0.062
.	19.01.16-02.53.55-1-42357	101	6	6	0	0	0	471	4	4	0	0	NA	NA	NA	43	37	251	245	354	173	122	176	2	0	9	0.008	0	0.025
.	19.01.16-02.54.08-1-42373	93	7	7	2	0	2	471	6	6	0	0	NA	NA	NA	31	34	249	243	355	174	119	178	7	3	4	0.028	0.012	0.011
.	19.01.16-02.54.14-1-42375	216	25	25	6	0	6	488	22	22	0	0	NA	NA	NA	58	58	250	256	365	174	131	183	12	41	7	0.048	0.16	0.019
.	19.01.16-02.54.22-1-42381	326	59	59	19	0	16	536	55	55	0	0	NA	NA	NA	93	103	269	273	374	192	151	193	46	61	73	0.171	0.223	0.195
.	19.01.16-02.54.28-1-42397	35	1	1	1	0	1	0	0	0	0	0	NA	NA	NA	8	6	240	238	341	0	0	0	2	0	0	0.008	0	0
.	19.01.16-02.54.30-1-42398	88	4	4	0	0	0	469	3	3	0	0	NA	NA	NA	31	38	248	246	357	172	122	175	0	9	3	0	0.037	0.008
.	19.01.16-02.54.33-1-42399	64	4	4	1	0	0	457	3	3	0	0	NA	NA	NA	27	29	244	243	355	168	118	171	0	8	5	0	0.033	0.014
.	19.01.16-02.54.37-1-42400	92	4	4	1	0	1	469	3	3	0	0	NA	NA	NA	33	32	248	245	352	172	122	175	4	6	1	0.016	0.024	0.003
.	19.01.16-02.54.41-1-42402	35	1	1	0	0	0	0	0	0	0	0	NA	NA	NA	9	5	238	237	343	0	0	0	0	1	0	0	0.004	0
.	19.01.16-02.54.44-1-42403	220	36	36	8	0	8	490	33	33	0	0	NA	NA	NA	53	45	250	245	363	177	124	189	16	57	25	0.064	0.233	0.069
.	19.01.16-02.54.47-1-42404	355	60	60	18	0	12	544	56	56	0	0	NA	NA	NA	84	115	271	275	382	190	151	203	95	47	53	0.351	0.171	0.139
.	19.01.16-02.54.48-1-42405	88	5	5	1	0	1	464	4	4	0	0	NA	NA	NA	24	26	240	245	354	164	123	177	13	0	2	0.054	0	0.006
.	19.01.16-02.54.50-1-42406	36	1	1	1	0	1	0	0	0	0	0	NA	NA	NA	11	9	238	238	346	0	0	0	1	0	0	0.004	0	0
.	19.01.16-02.54.52-1-42407	59	2	2	0	0	0	0	1	1	0	0	NA	NA	NA	18	16	241	241	347	0	0	0	1	0	0	0.004	0	0
.	19.01.16-02.54.54-1-42411	90	3	3	2	0	2	461	2	2	0	0	NA	NA	NA	42	33	241	244	361	163	120	178	5	0	2	0.021	0	0.006
.	19.01.16-02.54.56-1-42412	91	7	7	3	0	3	465	6	6	0	0	NA	NA	NA	36	35	246	243	359	168	121	176	5	5	7	0.02	0.021	0.019
.	19.01.16-02.54.58-1-42413	32	1	1	0	0	0	0	0	0	0	0	NA	NA	NA	6	7	239	238	343	0	0	0	0	0	0	0	0	0
.	19.01.16-02.55.00-1-42417	35	1	1	0	0	0	0	0	0	0	0	NA	NA	NA	11	10	242	238	343	0	0	0	2	0	0	0.008	0	0
.	19.01.16-02.55.02-1-42419	90	3	3	1	0	1	452	2	2	0	0	NA	NA	NA	31	21	242	238	354	163	116	173	2	4	2	0.008	0.017	0.006
.	19.01.16-02.55.03-1-42423	93	6	6	1	0	1	458	5	5	0	0	NA	NA	NA	35	25	247	243	348	170	120	168	2	4	7	0.008	0.016	0.02
.	19.01.16-02.55.04-1-42424	240	44	44	11	0	9	498	41	41	0	0	NA	NA	NA	73	69	258	253	371	178	128	192	19	54	43	0.074	0.213	0.116
.	19.01.16-02.55.09-1-42430	61	2	2	1	0	1	458	1	1	0	0	NA	NA	NA	27	22	240	241	354	162	120	176	2	0	2	0.008	0	0.006
.	19.01.16-02.55.15-1-42433	36	1	1	0	0	0	0	0	0	0	0	NA	NA	NA	11	15	238	241	349	0	0	0	0	0	0	0	0	0
.	19.01.16-02.55.18-1-42436	125	14	14	1	0	0	469	10	10	0	0	NA	NA	NA	42	34	243	248	356	166	127	176	5	13	10	0.021	0.052	0.028
.	19.01.16-02.55.18-1-42437	63	3	3	0	0	0	398	2	2	0	0	NA	NA	NA	17	16	237	246	346	142	107	149	0	7	0	0	0.028	0
.	19.01.16-02.55.18-1-42438	264	50	50	17	0	15	504	45	45	0	0	NA	NA	NA	73	68	259	253	369	183	131	190	56	72	32	0.216	0.285	0.087
.	19.01.16-02.55.21-1-42439	268	35	35	5	0	5	500	30	30	0	0	NA	NA	NA	84	69	250	256	376	174	133	193	11	41	41	0.044	0.16	0.109
.	19.01.16-02.55.30-1-42455	358	44	44	11	0	8	514	39	39	0	0	NA	NA	NA	107	82	261	263	371	183	138	193	33	71	38	0.126	0.27	0.102
.	19.01.16-02.55.38-1-42460	162	9	9	2	0	1	485	8	8	0	0	NA	NA	NA	51	43	253	247	356	178	128	179	10	1	6	0.04	0.004	0.017
.	19.01.16-02.55.41-1-42461	153	9	9	0	0	0	486	7	7	0	0	NA	NA	NA	52	46	247	249	363	170	128	188	17	0	7	0.069	0	0.019
.	19.01.16-02.55.52-1-42462	140	11	11	1	0	0	481	10	10	0	0	NA	NA	NA	36	48	253	248	360	175	124	182	4	9	11	0.016	0.036	0.031
.	19.01.16-02.55.58-1-42468	318	56	56	13	0	10	496	51	51	0	0	NA	NA	NA	104	73	261	261	364	183	132	181	20	90	50	0.077	0.345	0.137
.	19.01.16-02.56.02-1-42473	119	4	4	0	0	0	465	3	3	0	0	NA	NA	NA	37	30	248	247	348	170	123	172	0	3	11	0	0.012	0.032
.	19.01.16-02.56.02-1-42474	89	3	3	0	0	0	457	2	2	0	0	NA	NA	NA	33	23	248	240	348	166	117	174	0	2	5	0	0.008	0.014
.	19.01.16-02.56.11-1-42486	214	13	13	8	0	7	504	12	12	0	0	NA	NA	NA	62	70	258	261	364	182	137	185	6	25	13	0.023	0.096	0.036
.	19.01.16-02.56.12-1-42487	318	36	36	9	0	7	516	32	32	0	0	NA	NA	NA	82	85	253	272	373	179	144	193	43	35	39	0.17	0.129	0.105
.	19.01.16-02.56.13-1-42488	162	17	17	4	0	4	475	13	13	0	0	NA	NA	NA	46	46	245	253	361	166	129	180	9	12	21	0.037	0.047	0.058
.	19.01.16-02.56.14-1-42491	34	1	1	1	0	1	0	0	0	0	0	NA	NA	NA	10	10	239	239	345	0	0	0	0	0	1	0	0	0.003
.	19.01.16-02.56.17-1-42494	89	3	3	1	0	1	453	2	2	0	0	NA	NA	NA	30	19	243	239	350	167	114	172	0	0	4	0	0	0.011
.	19.01.16-02.56.17-1-42495	115	8	8	1	0	0	484	6	6	0	0	NA	NA	NA	38	49	248	254	360	173	129	182	0	20	4	0	0.079	0.011
.	19.01.16-02.56.29-1-42521	63	3	3	0	0	0	455	2	2	0	0	NA	NA	NA	16	19	240	242	350	166	117	172	0	3	0	0	0.012	0
.	19.01.16-02.56.30-1-42522	389	53	53	19	0	13	553	50	50	0	0	NA	NA	NA	113	125	276	274	388	195	149	209	51	83	52	0.185	0.303	0.134
.	19.01.16-02.56.31-1-42523	88	6	6	1	0	1	465	5	5	0	0	NA	NA	NA	35	33	240	244	362	165	122	178	2	5	2	0.008	0.02	0.006
.	19.01.16-02.56.35-1-42524	199	9	9	5	0	5	493	8	8	0	0	NA	NA	NA	68	63	253	261	362	177	133	183	5	7	11	0.02	0.027	0.03
.	19.01.16-02.56.37-1-42525	146	9	9	1	0	1	489	6	6	0	0	NA	NA	NA	45	59	253	251	368	175	128	186	3	4	13	0.012	0.016	0.035
.	19.01.16-02.56.39-1-42526	62	3	3	0	0	0	463	2	2	0	0	NA	NA	NA	17	26	242	242	355	165	122	176	0	0	6	0	0	0.017
.	19.01.16-02.56.41-1-42527	153	10	10	2	0	2	476	9	9	0	0	NA	NA	NA	39	43	250	250	356	175	125	176	11	18	3	0.044	0.072	0.008
.	19.01.16-02.56.47-1-42529	146	14	14	3	0	3	476	11	11	0	0	NA	NA	NA	36	47	246	246	368	169	122	185	11	11	10	0.045	0.045	0.027
.	19.01.16-02.56.53-1-42530	117	7	7	4	0	3	461	6	6	0	0	NA	NA	NA	33	22	240	244	351	165	120	176	14	1	5	0.058	0.004	0.014
.	19.01.16-02.56.59-1-42536	33	1	1	0	0	0	0	0	0	0	0	NA	NA	NA	8	8	236	239	346	0	0	0	0	1	0	0	0.004	0
.	19.01.16-02.56.59-1-42537	113	7	7	1	0	1	466	5	5	0	0	NA	NA	NA	34	35	249	244	355	171	120	175	5	15	2	0.02	0.061	0.006
.	19.01.16-02.57.02-1-42541	83	3	3	1	0	1	458	2	2	0	0	NA	NA	NA	23	25	243	246	349	167	121	170	2	0	1	0.008	0	0.003
.	19.01.16-02.57.02-1-42542	179	37	37	14	0	12	485	34	34	0	0	NA	NA	NA	57	53	251	254	361	173	130	182	70	14	42	0.279	0.055	0.116
.	19.01.16-02.57.09-1-42550	62	2	2	0	0	0	453	1	1	0	0	NA	NA	NA	24	19	246	238	348	167	118	168	0	0	10	0	0	0.029
.	19.01.16-02.57.09-1-42551	121	7	7	1	0	1	470	6	6	0	0	NA	NA	NA	33	36	248	248	353	171	125	174	3	6	10	0.012	0.024	0.028
.	19.01.16-02.57.10-1-42552	33	1	1	0	0	0	0	0	0	0	0	NA	NA	NA	8	10	238	241	344	0	0	0	3	0	0	0.013	0	0
.	19.01.16-02.57.12-1-42554	246	37	37	4	0	4	508	31	31	0	0	NA	NA	NA	73	78	256	266	369	181	139	188	39	19	24	0.152	0.071	0.065
.	19.01.16-02.57.12-1-42555	179	7	7	3	0	3	500	5	5	0	0	NA	NA	NA	68	63	252	254	370	175	131	194	13	3	4	0.052	0.012	0.011
.	19.01.16-02.57.15-1-42558	62	3	3	0	0	0	468	2	2	0	0	NA	NA	NA	24	31	245	244	355	170	121	177	8	0	0	0.033	0	0
.	19.01.16-02.57.17-1-42560	198	14	14	3	0	3	492	11	11	0	0	NA	NA	NA	51	54	255	255	357	179	132	181	2	21	13	0.008	0.082	0.036
.	19.01.16-02.57.20-1-42562	37	1	1	1	0	1	0	0	0	0	0	NA	NA	NA	19	7	239	238	343	0	0	0	0	0	0	0	0	0
.	19.01.16-02.57.22-1-42563	59	2	2	0	0	0	459	1	1	0	0	NA	NA	NA	18	19	240	238	354	166	116	177	0	0	5	0	0	0.014
.	19.01.16-02.57.26-1-42579	147	15	15	4	0	3	469	11	11	0	0	NA	NA	NA	44	39	246	251	355	165	127	177	7	16	19	0.028	0.064	0.054
.	19.01.16-02.57.28-1-42580	55	2	2	0	0	0	0	1	1	0	0	NA	NA	NA	12	20	243	239	351	0	0	0	0	0	2	0	0	0.006
.	19.01.16-02.57.31-1-42581	93	6	6	1	0	1	469	5	5	0	0	NA	NA	NA	25	29	244	245	353	169	123	177	13	1	5	0.053	0.004	0.014
.	19.01.16-02.57.32-1-42582	111	14	14	1	0	1	468	12	12	0	0	NA	NA	NA	32	32	248	240	357	171	120	177	1	18	9	0.004	0.075	0.025
.	19.01.16-02.57.33-1-42586	89	3	3	1	0	1	457	2	2	0	0	NA	NA	NA	25	19	241	240	351	166	118	173	5	2	0	0.021	0.008	0
.	19.01.16-02.57.42-1-42587	387	76	76	19	0	13	556	70	70	0	0	NA	NA	NA	140	131	281	271	392	205	143	208	85	96	41	0.302	0.354	0.105
.	19.01.16-02.57.45-1-42588	31	1	1	0	0	0	0	0	0	0	0	NA	NA	NA	3	6	237	239	343	0	0	0	0	0	1	0	0	0.003
.	19.01.16-02.57.47-1-42589	63	3	3	0	0	0	457	2	2	0	0	NA	NA	NA	25	16	239	241	349	166	120	171	2	0	11	0.008	0	0.032
.	19.01.16-02.57.47-1-42590	30	1	1	0	0	0	0	0	0	0	0	NA	NA	NA	13	8	238	238	345	0	0	0	0	0	0	0	0	0
.	19.01.16-02.57.48-1-42591	87	3	3	2	0	2	462	2	2	0	0	NA	NA	NA	20	24	243	244	350	169	120	173	0	1	3	0	0.004	0.009
.	19.01.16-02.57.50-1-42592	120	19	19	5	0	5	469	18	18	0	0	NA	NA	NA	44	31	245	248	351	166	126	177	21	18	15	0.086	0.073	0.043
.	19.01.16-02.57.51-1-42593	245	14	14	1	0	1	506	11	11	0	0	NA	NA	NA	83	78	256	259	376	178	132	196	13	25	11	0.051	0.097	0.029
.	19.01.16-02.57.56-1-42597	119	13	13	4	0	3	478	11	11	0	0	NA	NA	NA	26	44	251	251	355	172	127	179	14	1	10	0.056	0.004	0.028
.	19.01.16-02.57.57-1-42598	404	56	56	10	0	9	553	53	53	0	0	NA	NA	NA	107	123	275	269	392	198	147	208	32	52	73	0.116	0.193	0.186
.	19.01.16-02.57.59-1-42602	63	3	3	0	0	0	457	2	2	0	0	NA	NA	NA	26	23	240	243	353	163	116	178	7	2	0	0.029	0.008	0
.	19.01.16-02.58.00-1-42603	64	5	5	2	0	2	465	3	3	0	0	NA	NA	NA	23	28	246	241	354	170	119	176	1	5	4	0.004	0.021	0.011
.	19.01.16-02.58.01-1-42606	233	29	29	6	0	4	502	26	26	0	0	NA	NA	NA	78	71	258	252	374	178	128	196	24	30	31	0.093	0.119	0.083
.	19.01.16-02.58.14-1-42620	68	3	3	2	0	2	461	2	2	0	0	NA	NA	NA	27	29	244	243	355	166	121	174	5	3	0	0.02	0.012	0
.	19.01.16-02.58.17-1-42624	237	31	31	6	0	6	495	29	29	0	0	NA	NA	NA	81	62	255	252	368	177	130	188	36	56	32	0.141	0.222	0.087
.	19.01.16-02.58.19-1-42629	137	6	6	0	0	0	475	3	3	0	0	NA	NA	NA	52	39	247	247	358	170	125	180	0	9	4	0	0.036	0.011
.	19.01.16-02.58.26-1-42646	31	1	1	0	0	0	0	0	0	0	0	NA	NA	NA	10	6	238	236	345	0	0	0	0	0	0	0	0	0
.	19.01.16-02.58.29-1-42647	147	13	13	1	0	1	479	10	10	0	0	NA	NA	NA	29	35	249	248	351	175	128	176	5	3	9	0.02	0.012	0.026
.	19.01.16-02.58.33-1-42648	206	11	11	4	0	3	488	8	8	0	0	NA	NA	NA	74	52	252	248	365	177	126	185	7	13	8	0.028	0.052	0.022
.	19.01.16-02.58.34-1-42649	84	3	3	0	0	0	457	2	2	0	0	NA	NA	NA	25	22	246	240	349	168	118	171	0	0	6	0	0	0.017
.	19.01.16-02.58.38-1-42650	231	14	14	6	0	5	504	13	13	0	0	NA	NA	NA	85	72	254	259	372	177	134	193	19	16	17	0.075	0.062	0.046
.	19.01.16-02.58.53-1-42654	122	7	7	1	0	1	465	6	6	0	0	NA	NA	NA	42	39	247	243	362	168	117	180	20	5	11	0.081	0.021	0.03
.	19.01.16-02.59.10-1-42667	181	12	12	4	0	3	495	10	10	0	0	NA	NA	NA	50	54	255	252	360	177	134	184	16	8	20	0.063	0.032	0.056
.	19.01.16-02.59.14-1-42669	288	59	59	15	0	12	505	55	55	0	0	NA	NA	NA	82	75	258	256	374	179	135	191	86	55	53	0.333	0.215	0.142
.	19.01.16-02.59.17-1-42674	36	1	1	0	0	0	0	0	0	0	0	NA	NA	NA	11	9	240	237	345	0	0	0	0	2	0	0	0.008	0
.	19.01.16-02.59.19-1-42675	93	4	4	1	0	1	462	3	3	0	0	NA	NA	NA	24	22	242	241	352	167	120	175	4	0	8	0.017	0	0.023
.	19.01.16-02.59.21-1-42676	31	1	1	0	0	0	0	0	0	0	0	NA	NA	NA	12	3	238	237	341	0	0	0	0	0	0	0	0	0
.	19.01.16-02.59.23-1-42677	115	8	8	1	0	0	462	7	7	0	0	NA	NA	NA	30	22	244	241	350	167	118	177	4	2	12	0.016	0.008	0.034
.	19.01.16-02.59.31-1-42693	94	4	4	2	0	2	471	3	3	0	0	NA	NA	NA	24	30	245	245	353	171	124	176	0	1	7	0	0.004	0.02
.	19.01.16-02.59.34-1-42697	173	11	11	6	0	5	487	9	9	0	0	NA	NA	NA	72	54	247	260	360	171	133	183	14	8	8	0.057	0.031	0.022
.	19.01.16-02.59.36-1-42698	62	3	3	1	0	1	461	2	2	0	0	NA	NA	NA	20	24	247	242	348	168	119	174	2	7	0	0.008	0.029	0
.	19.01.16-02.59.38-1-42699	59	3	3	0	0	0	400	2	2	0	0	NA	NA	NA	18	15	240	244	344	148	106	146	0	4	2	0	0.016	0.006
.	19.01.16-02.59.44-1-42701	125	9	9	3	0	2	467	7	7	0	0	NA	NA	NA	27	34	246	244	357	171	119	177	0	7	18	0	0.029	0.05
.	19.01.16-02.59.45-1-42702	182	28	28	8	0	8	494	27	27	0	0	NA	NA	NA	46	58	255	254	362	179	131	184	17	35	23	0.067	0.138	0.064
.	19.01.16-02.59.46-1-42703	33	1	1	0	0	0	0	0	0	0	0	NA	NA	NA	10	6	237	239	343	0	0	0	0	0	0	0	0	0
.	19.01.16-02.59.48-1-42704	64	3	3	3	0	3	453	2	2	0	0	NA	NA	NA	16	19	242	239	351	164	118	171	5	0	1	0.021	0	0.003
.	19.01.16-02.59.50-1-42705	61	2	2	1	0	0	456	1	1	0	0	NA	NA	NA	30	27	245	242	353	165	119	172	3	4	0	0.012	0.017	0
.	19.01.16-02.59.53-1-42706	32	1	1	0	0	0	0	0	0	0	0	NA	NA	NA	8	11	241	238	345	0	0	0	0	0	2	0	0	0.006
.	19.01.16-02.59.55-1-42710	272	44	44	12	0	10	514	42	42	0	0	NA	NA	NA	69	77	256	261	373	182	138	194	54	42	39	0.211	0.161	0.105
.	19.01.16-02.59.58-1-42712	114	5	5	1	0	1	462	4	4	0	0	NA	NA	NA	24	29	247	242	353	168	118	176	12	0	3	0.049	0	0.008
.	19.01.16-03.00.01-1-42716	118	8	8	1	0	1	477	6	6	0	0	NA	NA	NA	33	43	244	253	359	168	131	178	4	10	8	0.016	0.04	0.022
.	19.01.16-03.00.03-1-42722	63	2	2	0	0	0	453	1	1	0	0	NA	NA	NA	18	18	242	239	350	163	119	171	1	0	3	0.004	0	0.009
.	19.01.16-03.00.03-1-42723	523	59	59	19	0	16	578	54	54	0	0	NA	NA	NA	143	154	276	280	411	194	157	227	51	77	75	0.185	0.275	0.182
.	19.01.16-03.00.06-1-42728	213	27	27	5	0	5	499	23	23	0	0	NA	NA	NA	48	64	260	249	368	182	127	190	35	29	41	0.135	0.116	0.111
.	19.01.16-03.00.14-1-42737	92	7	7	1	0	1	471	6	6	0	0	NA	NA	NA	34	28	245	241	355	169	122	180	5	5	7	0.02	0.021	0.02
.	19.01.16-03.00.14-1-42738	92	3	3	1	0	1	464	2	2	0	0	NA	NA	NA	43	32	244	245	356	166	121	177	0	8	8	0	0.033	0.022
.	19.01.16-03.00.22-1-42742	36	1	1	0	0	0	0	0	0	0	0	NA	NA	NA	7	12	241	238	346	0	0	0	0	0	1	0	0	0.003
.	19.01.16-03.00.25-1-42758	155	12	12	2	0	2	475	10	10	0	0	NA	NA	NA	45	40	243	252	358	168	124	183	13	5	18	0.053	0.02	0.05
.	19.01.16-03.00.28-1-42759	59	2	2	1	0	1	100	1	1	0	0	NA	NA	NA	18	13	239	243	344	39	22	39	0	0	4	0	0	0.012
.	19.01.16-03.00.30-1-42760	271	38	38	11	0	7	511	37	37	0	0	NA	NA	NA	77	75	256	260	372	180	138	193	25	44	36	0.098	0.169	0.097
.	19.01.16-03.00.31-1-42762	91	5	5	2	0	2	466	4	4	0	0	NA	NA	NA	36	42	247	249	359	169	123	174	5	3	13	0.02	0.012	0.036
.	19.01.16-03.00.32-1-42763	295	38	38	11	0	10	507	35	35	0	0	NA	NA	NA	80	76	257	259	373	182	132	193	49	13	47	0.191	0.05	0.126
.	19.01.16-03.00.35-1-42764	174	18	18	11	0	5	484	17	17	0	0	NA	NA	NA	57	51	254	250	360	178	127	179	10	24	12	0.039	0.096	0.033
.	19.01.16-03.00.49-1-42765	181	17	17	3	0	3	475	16	16	0	0	NA	NA	NA	45	38	247	246	358	172	123	180	14	16	9	0.057	0.065	0.025
.	19.01.16-03.00.49-1-42766	294	49	49	16	0	9	529	47	47	0	0	NA	NA	NA	90	101	268	267	379	192	141	196	50	45	51	0.187	0.169	0.135
.	19.01.16-03.00.51-1-42767	334	58	58	16	0	11	527	50	50	0	0	NA	NA	NA	89	96	269	258	382	189	134	204	72	47	56	0.268	0.182	0.147
.	19.01.16-03.00.56-1-42772	325	46	46	9	0	9	534	42	42	0	0	NA	NA	NA	89	104	268	267	382	189	142	203	46	42	40	0.172	0.157	0.105
.	19.01.16-03.01.01-1-42777	265	20	20	6	0	5	492	19	19	0	0	NA	NA	NA	79	56	257	245	367	179	122	191	13	16	18	0.051	0.065	0.049
.	19.01.16-03.01.16-1-42862	232	52	52	16	0	13	502	49	49	0	0	NA	NA	NA	73	71	263	252	369	183	128	191	68	59	26	0.259	0.234	0.07
.	19.01.16-03.01.25-1-42880	308	40	40	9	0	7	524	36	36	0	0	NA	NA	NA	78	89	260	262	380	184	138	202	50	44	30	0.192	0.168	0.079
.	19.01.16-03.01.27-1-42881	84	5	5	2	0	1	474	4	4	0	0	NA	NA	NA	20	40	246	250	357	171	125	178	1	3	9	0.004	0.012	0.025
.	19.01.16-03.01.33-1-42882	87	4	4	2	0	2	471	3	3	0	0	NA	NA	NA	24	43	251	252	353	174	126	171	6	6	2	0.024	0.024	0.006
.	19.01.16-03.01.35-1-42886	124	12	12	3	0	2	480	9	9	0	0	NA	NA	NA	43	43	247	244	365	173	121	186	4	22	10	0.016	0.09	0.027
.	19.01.16-03.01.45-1-42887	114	8	8	0	0	0	464	5	5	0	0	NA	NA	NA	33	31	244	246	354	166	122	176	2	5	14	0.008	0.02	0.04
.	19.01.16-03.01.47-1-42889	62	3	3	1	0	1	460	2	2	0	0	NA	NA	NA	28	20	239	242	352	165	117	178	0	2	3	0	0.008	0.009
.	19.01.16-03.01.59-1-42894	240	22	22	8	0	8	509	19	19	0	0	NA	NA	NA	82	73	257	261	368	180	135	194	26	35	15	0.101	0.134	0.041
.	19.01.16-03.02.00-1-42896	58	2	2	1	0	1	459	1	1	0	0	NA	NA	NA	24	27	244	248	348	166	121	172	6	0	0	0.025	0	0
.	19.01.16-03.02.00-1-42899	120	15	15	4	0	4	481	12	12	0	0	NA	NA	NA	40	43	246	249	361	172	127	182	18	9	17	0.073	0.036	0.047
.	19.01.16-03.02.01-1-42900	94	5	5	2	0	2	457	4	4	0	0	NA	NA	NA	34	28	242	242	357	165	118	174	7	6	14	0.029	0.025	0.039
.	19.01.16-03.02.04-1-42905	62	3	3	1	0	1	100	2	2	0	0	NA	NA	NA	19	20	241	242	350	35	27	38	0	0	4	0	0	0.011
.	19.01.16-03.02.08-1-42909	383	38	38	8	0	7	549	36	36	0	0	NA	NA	NA	120	117	266	279	385	186	155	208	48	27	43	0.18	0.097	0.112
.	19.01.16-03.02.12-1-42916	31	1	1	0	0	0	0	0	0	0	0	NA	NA	NA	9	10	238	240	345	0	0	0	0	0	1	0	0	0.003
.	19.01.16-03.02.13-1-42917	148	7	7	4	0	1	474	6	6	0	0	NA	NA	NA	39	38	246	246	359	170	124	180	6	2	21	0.024	0.008	0.058
.	19.01.16-03.02.15-1-42919	86	4	4	1	0	1	458	3	3	0	0	NA	NA	NA	28	23	244	240	352	167	119	172	0	6	4	0	0.025	0.011
.	19.01.16-03.02.16-1-42922	116	5	5	2	0	2	477	4	4	0	0	NA	NA	NA	46	41	249	253	352	172	130	175	0	9	16	0	0.036	0.045
.	19.01.16-03.02.21-1-42924	32	1	1	0	0	0	0	0	0	0	0	NA	NA	NA	15	10	241	237	345	0	0	0	0	0	0	0	0	0
.	19.01.16-03.02.22-1-42925	32	1	1	1	0	1	0	0	0	0	0	NA	NA	NA	8	4	238	238	341	0	0	0	0	0	0	0	0	0
.	19.01.16-03.02.24-1-42941	65	4	4	3	0	2	459	3	3	0	0	NA	NA	NA	20	26	242	246	351	167	120	172	3	2	4	0.012	0.008	0.011
.	19.01.16-03.02.25-1-42942	303	34	34	11	0	9	527	30	30	0	0	NA	NA	NA	89	95	263	268	377	186	145	196	36	46	36	0.137	0.172	0.095
.	19.01.16-03.02.28-1-42943	300	111	111	32	0	28	510	99	99	0	0	NA	NA	NA	81	79	259	254	379	180	131	199	109	96	102	0.421	0.378	0.269
.	19.01.16-03.02.29-1-42944	297	29	29	4	0	3	507	25	25	0	0	NA	NA	NA	90	78	259	259	373	180	136	191	27	37	34	0.104	0.143	0.091
.	19.01.16-03.02.32-1-42945	32	1	1	1	0	1	0	0	0	0	0	NA	NA	NA	9	10	239	238	346	0	0	0	0	0	1	0	0	0.003
.	19.01.16-03.02.35-1-42946	152	13	13	3	0	3	481	12	12	0	0	NA	NA	NA	36	42	245	251	359	169	129	183	10	16	14	0.041	0.064	0.039
.	19.01.16-03.02.35-1-42947	86	3	3	1	0	1	450	2	2	0	0	NA	NA	NA	39	20	243	240	350	162	117	171	2	4	0	0.008	0.017	0
.	19.01.16-03.02.36-1-42948	261	17	17	3	0	2	495	16	16	0	0	NA	NA	NA	62	53	248	255	363	173	132	190	0	20	30	0	0.078	0.083
.	19.01.16-03.02.41-1-42949	88	6	6	1	0	1	458	5	5	0	0	NA	NA	NA	27	30	246	240	357	167	118	173	4	7	4	0.016	0.029	0.011
.	19.01.16-03.02.52-1-42950	57	3	3	0	0	0	458	2	2	0	0	NA	NA	NA	18	25	245	241	352	167	118	173	1	7	0	0.004	0.029	0
.	19.01.16-03.02.57-1-42954	64	3	3	0	0	0	464	2	2	0	0	NA	NA	NA	22	31	246	244	354	170	120	174	0	4	4	0	0.016	0.011
.	19.01.16-03.03.01-1-42960	505	113	113	30	0	24	563	103	103	0	0	NA	NA	NA	128	142	270	287	398	190	158	215	84	93	100	0.311	0.324	0.251
.	19.01.16-03.03.05-1-42965	32	1	1	0	0	0	0	0	0	0	0	NA	NA	NA	11	10	240	237	346	0	0	0	0	1	0	0	0.004	0
.	19.01.16-03.03.05-1-42966	176	18	18	0	0	0	473	16	16	0	0	NA	NA	NA	40	43	246	250	360	170	123	180	4	8	20	0.016	0.032	0.056
.	19.01.16-03.03.07-1-42969	126	6	6	2	0	2	476	4	4	0	0	NA	NA	NA	34	39	254	248	350	177	124	175	1	2	9	0.004	0.008	0.026
.	19.01.16-03.03.10-1-42972	169	13	13	2	0	2	481	12	12	0	0	NA	NA	NA	52	54	249	254	364	173	127	181	3	14	18	0.012	0.055	0.049
.	19.01.16-03.03.10-1-42973	86	3	3	0	0	0	461	1	1	0	0	NA	NA	NA	27	26	243	242	354	167	119	175	3	3	0	0.012	0.012	0
.	19.01.16-03.03.19-1-42978	60	2	2	0	0	0	197	1	1	0	0	NA	NA	NA	21	9	239	237	346	69	51	77	5	0	0	0.021	0	0
.	19.01.16-03.03.23-1-42979	118	7	7	3	0	2	470	6	6	0	0	NA	NA	NA	39	35	246	246	356	169	122	179	14	16	4	0.057	0.065	0.011
.	19.01.16-03.03.23-1-42980	147	7	7	3	0	2	468	6	6	0	0	NA	NA	NA	43	37	246	245	359	167	120	181	0	21	4	0	0.086	0.011
.	19.01.16-03.03.24-1-42996	118	8	8	2	0	1	466	6	6	0	0	NA	NA	NA	39	33	244	245	357	166	124	176	9	8	2	0.037	0.033	0.006
.	19.01.16-03.03.28-1-42998	59	2	2	0	0	0	452	1	1	0	0	NA	NA	NA	28	17	239	243	348	162	120	170	0	0	5	0	0	0.014
.	19.01.16-03.03.31-1-42999	185	17	17	2	0	2	487	12	12	0	0	NA	NA	NA	49	48	254	247	360	179	125	183	11	34	13	0.043	0.138	0.036
.	19.01.16-03.03.40-1-43003	32	1	1	0	0	0	0	0	0	0	0	NA	NA	NA	5	7	241	237	342	0	0	0	2	0	0	0.008	0	0
.	19.01.16-03.03.42-1-43004	124	5	5	1	0	1	478	4	4	0	0	NA	NA	NA	41	42	254	244	357	176	123	179	4	7	11	0.016	0.029	0.031
.	19.01.16-03.03.42-1-43005	192	16	16	4	0	3	505	15	15	0	0	NA	NA	NA	52	70	255	259	369	178	134	193	12	15	16	0.047	0.058	0.043
.	19.01.16-03.03.43-1-43006	207	20	20	8	0	7	508	15	15	0	0	NA	NA	NA	73	85	267	260	371	186	135	187	20	16	11	0.075	0.062	0.03
.	19.01.16-03.03.43-1-43007	117	7	7	0	0	0	460	6	6	0	0	NA	NA	NA	33	27	240	243	357	165	119	176	3	9	13	0.012	0.037	0.036
.	19.01.16-03.03.44-1-43008	153	21	21	1	0	1	481	20	20	0	0	NA	NA	NA	43	50	248	252	363	173	126	182	21	15	26	0.085	0.06	0.072
.	19.01.16-03.04.00-1-43015	92	4	4	0	0	0	459	2	2	0	0	NA	NA	NA	22	22	242	240	353	167	118	174	2	3	2	0.008	0.012	0.006
.	19.01.16-03.04.04-1-43020	32	1	1	0	0	0	0	0	0	0	0	NA	NA	NA	10	7	237	237	346	0	0	0	0	0	0	0	0	0
.	19.01.16-03.04.04-1-43021	93	10	10	2	0	2	450	8	8	0	0	NA	NA	NA	31	20	241	245	347	162	118	170	7	8	1	0.029	0.033	0.003
.	19.01.16-03.04.06-1-43025	209	38	38	7	0	6	504	35	35	0	0	NA	NA	NA	62	73	258	251	377	182	127	195	22	47	36	0.085	0.187	0.095
.	19.01.16-03.04.11-1-43028	201	11	11	0	0	0	502	10	10	0	0	NA	NA	NA	64	73	257	260	369	177	135	190	7	10	12	0.027	0.038	0.033
.	19.01.16-03.04.12-1-43033	353	67	67	17	0	13	543	62	62	0	0	NA	NA	NA	105	113	267	276	383	190	152	201	59	49	81	0.221	0.178	0.211
.	19.01.16-03.04.13-1-43034	95	4	4	0	0	0	462	3	3	0	0	NA	NA	NA	40	30	244	243	356	165	121	176	3	4	7	0.012	0.016	0.02
.	19.01.16-03.04.21-1-43040	152	9	9	0	0	0	483	6	6	0	0	NA	NA	NA	47	49	247	249	366	173	125	185	3	10	12	0.012	0.04	0.033
.	19.01.16-03.04.24-1-43056	378	51	51	19	0	16	523	47	47	0	0	NA	NA	NA	114	95	257	262	389	178	138	207	45	101	42	0.175	0.385	0.108
.	19.01.16-03.04.29-1-43057	154	12	12	2	0	2	469	10	10	0	0	NA	NA	NA	44	29	244	244	354	168	124	177	5	15	5	0.02	0.061	0.014
.	19.01.16-03.04.31-1-43058	120	9	9	3	0	3	469	8	8	0	0	NA	NA	NA	37	28	242	247	352	168	123	178	13	5	2	0.054	0.02	0.006
.	19.01.16-03.04.37-1-43059	178	12	12	3	0	3	485	11	11	0	0	NA	NA	NA	51	46	250	254	355	175	129	181	8	4	14	0.032	0.016	0.039
.	19.01.16-03.04.45-1-43061	269	38	38	8	0	6	498	36	36	0	0	NA	NA	NA	70	71	258	255	371	176	130	192	47	48	30	0.182	0.188	0.081
.	19.01.16-03.04.51-1-43062	30	1	1	0	0	0	0	0	0	0	0	NA	NA	NA	7	4	239	236	342	0	0	0	0	0	0	0	0	0
.	19.01.16-03.04.51-1-43063	398	61	61	17	0	11	537	57	57	0	0	NA	NA	NA	112	101	264	261	389	188	138	211	68	51	55	0.258	0.195	0.141
.	19.01.16-03.04.53-1-43067	36	1	1	0	0	0	0	0	0	0	0	NA	NA	NA	10	12	241	241	343	0	0	0	2	0	0	0.008	0	0
.	19.01.16-03.04.56-1-43068	122	9	9	1	0	1	474	8	8	0	0	NA	NA	NA	39	39	245	251	356	170	126	178	16	6	4	0.065	0.024	0.011
.	19.01.16-03.05.03-1-43075	35	1	1	0	0	0	0	0	0	0	0	NA	NA	NA	12	7	237	239	344	0	0	0	0	0	3	0	0	0.009
.	19.01.16-03.05.09-1-43082	64	3	3	0	0	0	452	2	2	0	0	NA	NA	NA	35	24	243	246	348	162	120	170	1	2	5	0.004	0.008	0.014
.	19.01.16-03.05.12-1-43083	90	3	3	0	0	0	463	2	2	0	0	NA	NA	NA	17	29	245	243	354	170	121	172	6	0	3	0.024	0	0.008
.	19.01.16-03.05.17-1-43088	36	1	1	0	0	0	0	0	0	0	0	NA	NA	NA	10	8	238	238	345	0	0	0	0	0	6	0	0	0.017
.	19.01.16-03.05.20-1-43089	176	19	19	3	0	2	484	17	17	0	0	NA	NA	NA	52	51	242	255	367	164	130	190	14	11	15	0.058	0.043	0.041
.	19.01.16-03.05.25-1-43105	216	19	19	9	0	9	492	17	17	0	0	NA	NA	NA	66	57	254	250	366	179	125	188	19	25	22	0.075	0.1	0.06
.	19.01.16-03.05.27-1-43106	149	8	8	2	0	2	472	7	7	0	0	NA	NA	NA	42	42	246	248	361	170	123	179	4	15	14	0.016	0.06	0.039
.	19.01.16-03.05.27-1-43107	399	31	31	7	0	6	540	27	27	0	0	NA	NA	NA	111	112	267	268	390	189	144	207	33	27	33	0.124	0.101	0.085
.	19.01.16-03.05.36-1-43109	91	8	8	4	0	3	457	7	7	0	0	NA	NA	NA	37	27	241	248	351	162	122	173	8	11	2	0.033	0.044	0.006
.	19.01.16-03.05.40-1-43113	89	7	7	0	0	0	455	6	6	0	0	NA	NA	NA	22	19	243	242	347	167	120	168	3	3	5	0.012	0.012	0.014
.	19.01.16-03.05.47-1-43114	180	29	29	10	0	7	502	28	28	0	0	NA	NA	NA	61	73	253	256	377	175	134	193	33	35	19	0.13	0.137	0.05
.	19.01.16-03.05.48-1-43115	87	4	4	3	0	3	468	3	3	0	0	NA	NA	NA	25	33	247	249	350	170	124	174	0	5	2	0	0.02	0.006
.	19.01.16-03.05.55-1-43119	82	5	5	2	0	2	479	4	4	0	0	NA	NA	NA	30	49	252	246	364	176	121	182	1	4	14	0.004	0.016	0.038
.	19.01.16-03.05.56-1-43121	115	5	5	2	0	2	464	3	3	0	0	NA	NA	NA	40	31	244	247	353	166	121	177	4	5	9	0.016	0.02	0.025
.	19.01.16-03.05.57-1-43122	149	11	11	2	0	1	478	10	10	0	0	NA	NA	NA	49	49	249	251	362	170	125	183	11	7	14	0.044	0.028	0.039
.	19.01.16-03.05.57-1-43123	233	37	37	7	0	7	499	32	32	0	0	NA	NA	NA	58	70	256	254	373	176	130	193	36	51	27	0.141	0.201	0.072
.	19.01.16-03.06.02-1-43130	35	1	1	0	0	0	0	0	0	0	0	NA	NA	NA	7	11	242	237	345	0	0	0	0	0	0	0	0	0
.	19.01.16-03.06.03-1-43132	65	3	3	2	0	2	464	2	2	0	0	NA	NA	NA	26	25	245	243	350	167	123	174	3	6	1	0.012	0.025	0.003
.	19.01.16-03.06.12-1-43138	36	1	1	0	0	0	0	0	0	0	0	NA	NA	NA	8	12	238	240	347	0	0	0	0	0	1	0	0	0.003
.	19.01.16-03.06.14-1-43144	642	92	92	24	0	18	585	85	85	0	0	NA	NA	NA	172	154	288	285	394	211	160	214	79	97	73	0.274	0.34	0.185
.	19.01.16-03.06.14-1-43146	90	4	4	2	0	2	467	3	3	0	0	NA	NA	NA	22	25	245	243	350	171	119	177	7	0	3	0.029	0	0.009
.	19.01.16-03.06.15-1-43147	187	14	14	6	0	5	499	12	12	0	0	NA	NA	NA	70	67	256	254	370	178	134	187	1	18	23	0.004	0.071	0.062
.	19.01.16-03.06.17-1-43150	206	27	27	7	0	7	491	22	22	0	0	NA	NA	NA	44	57	249	256	365	171	133	187	26	16	33	0.104	0.062	0.09
.	19.01.16-03.06.19-1-43151	58	2	2	0	0	0	458	1	1	0	0	NA	NA	NA	15	22	244	241	350	167	118	173	0	3	1	0	0.012	0.003
.	19.01.16-03.06.27-1-43177	298	66	66	11	0	9	517	64	64	0	0	NA	NA	NA	92	85	258	261	379	182	136	199	41	89	61	0.159	0.341	0.161
.	19.01.16-03.06.30-1-43178	35	1	1	0	0	0	0	0	0	0	0	NA	NA	NA	12	14	242	241	344	0	0	0	0	0	3	0	0	0.009
.	19.01.16-03.06.30-1-43179	119	4	4	0	0	0	477	3	3	0	0	NA	NA	NA	35	41	251	244	359	174	121	182	13	0	7	0.052	0	0.019
.	19.01.16-03.06.30-1-43180	33	1	1	0	0	0	0	0	0	0	0	NA	NA	NA	6	12	241	238	346	0	0	0	0	0	2	0	0	0.006
.	19.01.16-03.06.32-1-43181	237	73	73	20	0	16	483	64	64	0	0	NA	NA	NA	66	55	261	244	363	180	121	182	35	73	67	0.134	0.299	0.185
.	19.01.16-03.06.34-1-43182	60	2	2	1	0	0	463	1	1	0	0	NA	NA	NA	30	28	246	244	351	167	120	176	2	5	0	0.008	0.02	0
.	19.01.16-03.06.42-1-43183	203	26	26	9	0	9	490	22	22	0	0	NA	NA	NA	48	53	253	249	364	179	125	186	23	31	29	0.091	0.124	0.08
.	19.01.16-03.06.46-1-43185	37	1	1	0	0	0	0	0	0	0	0	NA	NA	NA	8	10	239	237	347	0	0	0	1	0	0	0.004	0	0
.	19.01.16-03.06.47-1-43186	60	3	3	1	0	1	459	2	2	0	0	NA	NA	NA	24	30	242	244	357	164	119	176	0	4	3	0	0.016	0.008
.	19.01.16-03.06.50-1-43187	345	84	84	23	0	18	511	77	77	0	0	NA	NA	NA	104	85	256	260	382	177	137	197	112	52	76	0.438	0.2	0.199
.	19.01.16-03.06.59-1-43193	62	2	2	0	0	0	465	1	1	0	0	NA	NA	NA	22	22	241	246	348	167	125	173	2	7	0	0.008	0.028	0
.	19.01.16-03.07.01-1-43196	201	42	42	12	0	8	496	37	37	0	0	NA	NA	NA	44	59	254	250	368	176	128	192	49	41	38	0.193	0.164	0.103
.	19.01.16-03.07.04-1-43201	202	24	24	4	0	3	481	22	22	0	0	NA	NA	NA	62	49	247	249	366	171	126	184	29	22	21	0.117	0.088	0.057
.	19.01.16-03.07.12-1-43207	290	35	35	11	0	10	511	31	31	0	0	NA	NA	NA	91	81	259	259	376	179	136	196	59	31	44	0.228	0.12	0.117
.	19.01.16-03.07.22-1-43212	236	36	36	4	0	3	495	35	35	0	0	NA	NA	NA	61	63	253	262	361	175	139	181	17	42	45	0.067	0.16	0.125
.	19.01.16-03.07.44-1-43231	246	52	52	12	0	8	504	50	50	0	0	NA	NA	NA	91	74	259	262	366	180	139	185	48	57	47	0.185	0.218	0.128
.	19.01.16-03.07.55-1-43235	90	9	9	1	0	1	460	8	8	0	0	NA	NA	NA	29	27	246	244	350	171	120	169	6	3	7	0.024	0.012	0.02
.	19.01.16-03.07.58-1-43238	208	31	31	8	0	7	503	23	23	0	0	NA	NA	NA	43	72	262	255	368	183	132	188	46	36	16	0.176	0.141	0.043
.	19.01.16-03.08.01-1-43241	247	20	20	5	0	4	499	17	17	0	0	NA	NA	NA	56	64	261	251	365	183	130	186	20	19	20	0.077	0.076	0.055
.	19.01.16-03.08.04-1-43246	410	22	22	5	0	3	532	19	19	0	0	NA	NA	NA	122	110	268	265	390	190	136	206	11	22	32	0.041	0.083	0.082
.	19.01.16-03.08.05-1-43247	36	1	1	0	0	0	0	0	0	0	0	NA	NA	NA	10	10	238	239	346	0	0	0	0	0	0	0	0	0
.	19.01.16-03.08.08-1-43252	182	21	21	8	0	5	500	20	20	0	0	NA	NA	NA	55	68	257	261	363	177	139	184	39	30	20	0.152	0.115	0.055
.	19.01.16-03.08.13-1-43254	448	40	40	9	0	6	576	38	38	0	0	NA	NA	NA	135	141	279	280	395	199	157	220	19	62	35	0.068	0.221	0.089
.	19.01.16-03.08.14-1-43259	117	6	6	2	0	1	466	4	4	0	0	NA	NA	NA	33	31	249	246	349	171	120	175	6	0	6	0.024	0	0.017
.	19.01.16-03.08.29-1-43284	343	56	56	21	0	15	526	49	49	0	0	NA	NA	NA	87	93	265	267	374	188	142	196	82	54	59	0.309	0.202	0.158
.	19.01.16-03.08.30-1-43285	32	1	1	0	0	0	0	0	0	0	0	NA	NA	NA	6	12	240	240	345	0	0	0	0	0	0	0	0	0
.	19.01.16-03.08.32-1-43286	173	16	16	5	0	5	470	13	13	0	0	NA	NA	NA	52	36	245	247	357	169	124	177	14	15	17	0.057	0.061	0.048
.	19.01.16-03.08.32-1-43287	294	62	62	21	0	17	517	59	59	0	0	NA	NA	NA	85	86	265	260	374	183	140	194	80	74	52	0.302	0.285	0.139
.	19.01.16-03.08.42-1-43288	473	40	40	11	0	7	580	38	38	0	0	NA	NA	NA	138	150	281	280	402	204	157	219	37	58	49	0.132	0.207	0.122
.	19.01.16-03.08.43-1-43289	121	11	11	4	0	4	459	10	10	0	0	NA	NA	NA	34	29	243	247	352	163	124	172	17	4	8	0.07	0.016	0.023
.	19.01.16-03.08.43-1-43290	57	3	3	0	0	0	151	2	2	0	0	NA	NA	NA	13	20	239	245	349	52	38	61	0	4	5	0	0.016	0.014
.	19.01.16-03.08.53-1-43294	36	1	1	0	0	0	0	0	0	0	0	NA	NA	NA	10	11	238	240	346	0	0	0	3	0	0	0.013	0	0
.	19.01.16-03.08.55-1-43295	124	14	14	5	0	5	475	11	11	0	0	NA	NA	NA	49	42	249	245	361	173	118	184	12	3	19	0.048	0.012	0.053
.	19.01.16-03.08.59-1-43298	127	15	15	3	0	2	465	12	12	0	0	NA	NA	NA	40	30	248	244	351	170	121	174	15	21	15	0.06	0.086	0.043
.	19.01.16-03.09.04-1-43304	62	3	3	0	0	0	470	2	2	0	0	NA	NA	NA	30	38	243	247	361	171	121	178	0	0	7	0	0	0.019
.	19.01.16-03.09.09-1-43309	161	21	21	6	0	5	488	17	17	0	0	NA	NA	NA	51	53	254	249	363	177	126	185	1	31	23	0.004	0.124	0.063
.	19.01.16-03.09.19-1-43316	119	5	5	1	0	1	464	4	4	0	0	NA	NA	NA	23	25	243	244	351	167	123	174	3	5	12	0.012	0.02	0.034
.	19.01.16-03.09.21-1-43317	93	3	3	1	0	1	468	2	2	0	0	NA	NA	NA	25	36	247	248	354	169	123	176	1	5	1	0.004	0.02	0.003
.	19.01.16-03.09.22-1-43318	204	13	13	2	0	2	502	11	11	0	0	NA	NA	NA	81	72	255	256	374	176	129	197	17	2	11	0.067	0.008	0.029
.	19.01.16-03.09.29-1-43334	177	11	11	1	0	1	494	10	10	0	0	NA	NA	NA	58	57	250	250	370	175	125	194	7	9	11	0.028	0.036	0.03
.	19.01.16-03.09.39-1-43335	148	11	11	2	0	2	482	10	10	0	0	NA	NA	NA	49	47	251	247	362	174	126	182	10	13	17	0.04	0.053	0.047
.	19.01.16-03.09.41-1-43340	112	9	9	3	0	2	477	8	8	0	0	NA	NA	NA	31	45	253	250	355	175	126	176	12	14	6	0.047	0.056	0.017
.	19.01.16-03.09.42-1-43341	239	23	23	3	0	3	499	21	21	0	0	NA	NA	NA	68	65	255	253	370	178	128	193	23	10	26	0.09	0.04	0.07
.	19.01.16-03.09.47-1-43342	181	14	14	4	0	2	480	10	10	0	0	NA	NA	NA	58	53	255	249	362	175	123	182	17	11	12	0.067	0.044	0.033
.	19.01.16-03.09.50-1-43343	153	16	16	4	0	2	475	13	13	0	0	NA	NA	NA	39	43	251	249	356	171	128	176	12	22	18	0.048	0.088	0.051
.	19.01.16-03.09.51-1-43344	183	23	23	6	0	4	499	21	21	0	0	NA	NA	NA	50	67	250	260	370	176	133	190	14	26	19	0.056	0.1	0.051
.	19.01.16-03.09.56-1-43348	88	5	5	2	0	1	464	4	4	0	0	NA	NA	NA	20	25	240	245	353	167	123	174	11	0	10	0.046	0	0.028
.	19.01.16-03.10.03-1-43359	235	23	23	3	0	3	501	21	21	0	0	NA	NA	NA	70	70	257	249	377	177	130	194	13	20	39	0.051	0.08	0.103
.	19.01.16-03.10.03-1-43360	114	8	8	1	0	1	460	6	6	0	0	NA	NA	NA	27	26	242	247	350	166	120	174	5	16	7	0.021	0.065	0.02
.	19.01.16-03.10.04-1-43362	35	1	1	0	0	0	0	0	0	0	0	NA	NA	NA	11	16	239	243	347	0	0	0	0	0	3	0	0	0.009
.	19.01.16-03.10.07-1-43366	189	22	22	7	0	6	486	18	18	0	0	NA	NA	NA	62	57	257	253	360	177	130	179	29	22	24	0.113	0.087	0.067
.	19.01.16-03.10.11-1-43369	92	3	3	0	0	0	465	2	2	0	0	NA	NA	NA	32	35	252	244	352	172	120	173	6	0	1	0.024	0	0.003
.	19.01.16-03.10.12-1-43370	266	38	38	9	0	8	501	37	37	0	0	NA	NA	NA	96	73	256	254	376	179	130	192	33	29	52	0.129	0.114	0.138
.	19.01.16-03.10.16-1-43378	66	2	2	1	0	0	459	0	0	0	0	NA	NA	NA	23	17	243	238	349	168	118	173	0	6	3	0	0.025	0.009
.	19.01.16-03.10.16-1-43379	61	2	2	1	0	1	459	1	1	0	0	NA	NA	NA	34	31	245	248	351	166	119	174	2	2	0	0.008	0.008	0
.	19.01.16-03.10.22-1-43381	91	3	3	0	0	0	470	2	2	0	0	NA	NA	NA	27	32	244	247	354	168	123	179	4	0	4	0.016	0	0.011
.	19.01.16-03.10.23-1-43382	291	33	33	12	0	9	511	30	30	0	0	NA	NA	NA	102	74	253	258	376	176	137	198	26	58	41	0.103	0.225	0.109
.	19.01.16-03.10.26-1-43398	32	1	1	0	0	0	0	0	0	0	0	NA	NA	NA	11	11	240	240	344	0	0	0	0	0	0	0	0	0
.	19.01.16-03.10.28-1-43399	34	1	1	0	0	0	0	0	0	0	0	NA	NA	NA	11	7	239	238	343	0	0	0	0	0	4	0	0	0.012
.	19.01.16-03.10.29-1-43400	62	3	3	1	0	1	249	2	2	0	0	NA	NA	NA	20	16	244	237	348	96	64	89	6	0	1	0.025	0	0.003
.	19.01.16-03.10.29-1-43401	39	1	1	0	0	0	0	0	0	0	0	NA	NA	NA	13	16	239	240	350	0	0	0	0	0	1	0	0	0.003
.	19.01.16-03.10.31-1-43403	148	7	7	3	0	1	477	6	6	0	0	NA	NA	NA	52	46	249	251	359	170	126	181	5	1	12	0.02	0.004	0.033
.	19.01.16-03.10.34-1-43404	176	12	12	4	0	4	494	10	10	0	0	NA	NA	NA	53	62	254	249	372	177	125	192	16	18	6	0.063	0.072	0.016
.	19.01.16-03.10.36-1-43405	478	48	48	16	0	9	590	44	44	0	0	NA	NA	NA	144	159	283	283	406	205	160	225	38	92	51	0.134	0.325	0.126
.	19.01.16-03.10.40-1-43406	119	5	5	1	0	1	466	4	4	0	0	NA	NA	NA	46	30	246	247	350	167	126	173	5	2	9	0.02	0.008	0.026
.	19.01.16-03.10.40-1-43407	141	11	11	2	0	2	479	10	10	0	0	NA	NA	NA	40	39	245	245	362	169	126	184	4	7	22	0.016	0.029	0.061
.	19.01.16-03.10.53-1-43411	443	39	39	7	0	6	551	38	38	0	0	NA	NA	NA	136	120	280	260	393	203	137	211	58	40	46	0.207	0.154	0.117
.	19.01.16-03.10.53-1-43412	207	14	14	2	0	2	489	10	10	0	0	NA	NA	NA	62	57	258	248	364	178	125	186	14	19	12	0.054	0.077	0.033
.	19.01.16-03.10.56-1-43414	570	108	108	32	0	27	583	102	102	0	0	NA	NA	NA	148	145	285	279	394	211	155	217	102	134	120	0.358	0.48	0.305
.	19.01.16-03.11.01-1-43418	99	13	13	2	0	2	461	12	12	0	0	NA	NA	NA	35	30	244	246	353	165	123	173	9	25	6	0.037	0.102	0.017
.	19.01.16-03.11.06-1-43425	236	72	72	19	0	16	496	68	68	0	0	NA	NA	NA	45	61	254	250	370	177	129	190	66	60	67	0.26	0.24	0.181
.	19.01.16-03.11.17-1-43433	462	51	51	10	0	9	547	46	46	0	0	NA	NA	NA	115	116	274	275	380	198	151	198	41	64	54	0.15	0.233	0.142
.	19.01.16-03.11.25-1-43449	175	7	7	2	0	1	464	5	5	0	0	NA	NA	NA	50	32	240	245	360	164	121	179	18	2	9	0.075	0.008	0.025
.	19.01.16-03.11.28-1-43450	230	18	18	9	0	8	487	17	17	0	0	NA	NA	NA	76	58	262	245	364	179	125	183	16	7	45	0.061	0.029	0.124
.	19.01.16-03.11.29-1-43451	229	15	15	3	0	3	498	10	10	0	0	NA	NA	NA	83	64	252	256	369	175	134	189	8	13	26	0.032	0.051	0.07
.	19.01.16-03.11.43-1-43455	353	92	92	33	0	21	534	88	88	0	0	NA	NA	NA	89	99	266	263	383	189	141	204	83	120	77	0.312	0.456	0.201
.	19.01.16-03.11.49-1-43457	292	28	28	4	0	4	519	26	26	0	0	NA	NA	NA	85	88	262	262	377	183	137	199	32	24	17	0.122	0.092	0.045
.	19.01.16-03.11.55-1-43461	172	10	10	2	0	2	484	8	8	0	0	NA	NA	NA	52	45	249	250	359	175	128	181	3	12	10	0.012	0.048	0.028
.	19.01.16-03.12.01-1-43467	33	1	1	0	0	0	0	0	0	0	0	NA	NA	NA	8	12	240	240	345	0	0	0	1	0	0	0.004	0	0
.	19.01.16-03.12.02-1-43468	321	39	39	9	0	9	509	35	35	0	0	NA	NA	NA	82	82	253	265	377	177	135	197	46	34	51	0.182	0.128	0.135
.	19.01.16-03.12.04-1-43472	174	14	14	1	0	1	491	12	12	0	0	NA	NA	NA	45	54	250	253	364	174	128	189	22	12	11	0.088	0.047	0.03
.	19.01.16-03.12.20-1-43490	235	20	20	7	0	7	515	19	19	0	0	NA	NA	NA	68	80	262	260	371	185	140	190	23	13	29	0.088	0.05	0.078
.	19.01.16-03.12.29-1-43506	175	16	16	5	0	5	493	14	14	0	0	NA	NA	NA	55	51	257	246	361	182	129	182	5	20	20	0.019	0.081	0.055
.	19.01.16-03.12.31-1-43507	65	3	3	1	0	1	348	1	1	0	0	NA	NA	NA	16	17	240	242	348	121	93	134	4	1	0	0.017	0.004	0
.	19.01.16-03.12.36-1-43508	146	24	24	6	0	6	491	22	22	0	0	NA	NA	NA	55	60	257	253	363	179	128	184	17	32	21	0.066	0.126	0.058
.	19.01.16-03.12.40-1-43509	207	43	43	11	0	10	484	41	41	0	0	NA	NA	NA	73	58	258	248	365	179	122	183	39	38	34	0.151	0.153	0.093
.	19.01.16-03.12.44-1-43510	329	29	29	7	0	6	524	27	27	0	0	NA	NA	NA	90	89	264	261	377	185	140	199	46	32	32	0.174	0.123	0.085
.	19.01.16-03.12.56-1-43514	145	8	8	2	0	2	482	7	7	0	0	NA	NA	NA	33	48	252	252	357	174	127	181	0	2	21	0	0.008	0.059
.	19.01.16-03.12.57-1-43515	206	31	31	8	0	5	490	29	29	0	0	NA	NA	NA	56	62	251	253	371	174	128	188	34	18	17	0.135	0.071	0.046
.	19.01.16-03.13.02-1-43522	213	20	20	6	0	5	501	18	18	0	0	NA	NA	NA	85	71	255	254	375	177	131	193	42	8	20	0.165	0.031	0.053
.	19.01.16-03.13.03-1-43524	32	1	1	1	0	1	0	0	0	0	0	NA	NA	NA	7	8	239	238	344	0	0	0	0	0	0	0	0	0
.	19.01.16-03.13.06-1-43528	88	7	7	2	0	2	459	5	5	0	0	NA	NA	NA	23	20	242	242	349	165	122	172	2	5	10	0.008	0.021	0.029
.	19.01.16-03.13.16-1-43535	150	11	11	1	0	1	486	9	9	0	0	NA	NA	NA	52	56	247	255	367	170	130	186	8	18	13	0.032	0.071	0.035
.	19.01.16-03.13.17-1-43537	56	2	2	0	0	0	51	1	1	0	0	NA	NA	NA	16	22	240	244	351	17	13	21	0	1	0	0	0.004	0
.	19.01.16-03.13.23-1-43538	57	2	2	0	0	0	459	1	1	0	0	NA	NA	NA	31	30	243	243	357	164	119	176	0	4	2	0	0.016	0.006
.	19.01.16-03.13.24-1-43554	61	3	3	1	0	0	464	2	2	0	0	NA	NA	NA	22	35	244	246	358	168	121	175	0	7	0	0	0.028	0
.	19.01.16-03.13.34-1-43556	275	17	17	4	0	4	520	16	16	0	0	NA	NA	NA	86	82	260	257	378	184	135	201	24	10	18	0.092	0.039	0.048
.	19.01.16-03.13.35-1-43557	330	75	75	20	0	17	518	68	68	0	0	NA	NA	NA	95	81	263	255	376	186	132	200	62	60	77	0.236	0.235	0.205
.	19.01.16-03.13.35-1-43558	64	2	2	1	0	1	455	1	1	0	0	NA	NA	NA	23	22	243	242	350	166	117	172	0	0	11	0	0	0.031
.	19.01.16-03.13.35-1-43559	90	9	9	3	0	3	457	8	8	0	0	NA	NA	NA	32	29	245	245	352	166	122	169	9	13	7	0.037	0.053	0.02
.	19.01.16-03.13.35-1-43560	155	15	15	3	0	3	483	13	13	0	0	NA	NA	NA	57	57	247	260	363	172	134	177	15	16	13	0.061	0.062	0.036
.	19.01.16-03.13.36-1-43561	179	17	17	7	0	7	485	13	13	0	0	NA	NA	NA	44	46	253	247	359	177	125	183	17	22	14	0.067	0.089	0.039
.	19.01.16-03.13.38-1-43562	34	1	1	0	0	0	0	0	0	0	0	NA	NA	NA	6	14	240	243	344	0	0	0	0	0	0	0	0	0
.	19.01.16-03.13.38-1-43563	155	17	17	6	0	4	483	14	14	0	0	NA	NA	NA	57	49	248	251	363	172	127	184	18	20	14	0.073	0.08	0.039
.	19.01.16-03.13.41-1-43564	31	1	1	1	0	1	0	0	0	0	0	NA	NA	NA	12	13	240	240	346	0	0	0	0	2	0	0	0.008	0
.	19.01.16-03.13.44-1-43568	61	2	2	3	0	2	456	1	1	0	0	NA	NA	NA	24	25	243	243	352	169	116	171	5	0	0	0.021	0	0
.	19.01.16-03.13.48-1-43569	56	2	2	1	0	1	148	1	1	0	0	NA	NA	NA	21	15	243	240	345	50	38	60	0	0	2	0	0	0.006
.	19.01.16-03.13.55-1-43573	184	22	22	2	0	1	491	21	21	0	0	NA	NA	NA	62	59	252	251	369	173	129	189	30	7	18	0.119	0.028	0.049
.	19.01.16-03.13.56-1-43574	147	11	11	6	0	6	479	10	10	0	0	NA	NA	NA	52	51	249	253	362	172	127	180	13	3	14	0.052	0.012	0.039
.	19.01.16-03.13.56-1-43575	303	47	47	7	0	6	511	41	41	0	0	NA	NA	NA	74	78	257	261	373	177	138	196	54	64	29	0.21	0.245	0.078
.	19.01.16-03.14.02-1-43581	94	5	5	2	0	1	479	4	4	0	0	NA	NA	NA	36	44	254	245	358	177	123	179	1	13	4	0.004	0.053	0.011
.	19.01.16-03.14.04-1-43584	92	3	3	0	0	0	453	2	2	0	0	NA	NA	NA	33	21	241	244	349	165	117	171	3	6	1	0.012	0.025	0.003
.	19.01.16-03.14.04-1-43585	56	2	2	0	0	0	50	1	1	0	0	NA	NA	NA	14	7	239	238	343	18	16	16	0	5	0	0	0.021	0
.	19.01.16-03.14.05-1-43587	33	1	1	0	0	0	0	0	0	0	0	NA	NA	NA	10	11	238	239	347	0	0	0	0	0	1	0	0	0.003
.	19.01.16-03.14.08-1-43591	38	1	1	0	0	0	0	0	0	0	0	NA	NA	NA	8	16	239	241	349	0	0	0	0	2	0	0	0.008	0
.	19.01.16-03.14.11-1-43593	64	2	2	1	0	1	451	1	1	0	0	NA	NA	NA	29	18	241	243	347	166	117	168	0	1	1	0	0.004	0.003
.	19.01.16-03.14.12-1-43594	112	10	10	1	0	1	458	9	9	0	0	NA	NA	NA	37	24	242	241	354	165	115	178	7	13	0	0.029	0.054	0
.	19.01.16-03.14.17-1-43599	31	1	1	1	0	1	0	0	0	0	0	NA	NA	NA	10	7	237	237	346	0	0	0	0	0	0	0	0	0
.	19.01.16-03.14.18-1-43605	89	5	5	1	0	1	459	4	4	0	0	NA	NA	NA	28	26	241	246	352	165	121	173	9	0	6	0.037	0	0.017
.	19.01.16-03.14.19-1-43606	146	8	8	2	0	2	485	7	7	0	0	NA	NA	NA	38	49	252	253	357	178	130	177	10	6	8	0.04	0.024	0.022
.	19.01.16-03.14.19-1-43607	66	2	2	0	0	0	456	1	1	0	0	NA	NA	NA	17	17	239	240	351	163	117	176	0	0	1	0	0	0.003
.	19.01.16-03.14.22-1-43608	184	12	12	3	0	3	482	11	11	0	0	NA	NA	NA	45	44	245	251	361	169	128	185	0	16	21	0	0.064	0.058
.	19.01.16-03.14.26-1-43624	116	8	8	3	0	2	464	6	6	0	0	NA	NA	NA	42	28	242	241	358	168	118	178	15	10	4	0.062	0.041	0.011
.	19.01.16-03.14.30-1-43625	63	3	3	0	0	0	350	2	2	0	0	NA	NA	NA	11	24	245	244	348	131	87	132	2	0	5	0.008	0	0.014
.	19.01.16-03.14.31-1-43626	329	44	44	16	0	10	529	40	40	0	0	NA	NA	NA	98	99	262	262	388	185	137	207	57	46	54	0.218	0.176	0.139
.	19.01.16-03.14.33-1-43627	150	10	10	2	0	2	480	7	7	0	0	NA	NA	NA	39	49	250	255	357	171	131	178	10	6	11	0.04	0.024	0.031
.	19.01.16-03.14.39-1-43628	248	37	37	13	0	10	505	34	34	0	0	NA	NA	NA	63	70	259	257	367	180	134	191	52	47	39	0.201	0.183	0.106
.	19.01.16-03.14.42-1-43630	127	9	9	6	0	2	472	8	8	0	0	NA	NA	NA	46	41	254	246	354	177	121	174	8	16	10	0.031	0.065	0.028
.	19.01.16-03.14.44-1-43631	336	29	29	4	0	4	533	26	26	0	0	NA	NA	NA	78	93	263	269	374	189	144	200	25	37	21	0.095	0.138	0.056
.	19.01.16-03.14.45-1-43632	265	33	33	3	0	3	498	31	31	0	0	NA	NA	NA	72	61	253	252	369	175	131	192	38	20	26	0.15	0.079	0.07
.	19.01.16-03.14.54-1-43636	231	32	32	6	0	4	500	30	30	0	0	NA	NA	NA	66	71	263	247	374	187	123	190	40	33	26	0.152	0.134	0.07
.	19.01.16-03.15.02-1-43642	342	30	30	8	0	7	532	27	27	0	0	NA	NA	NA	103	102	267	265	383	188	140	204	18	47	22	0.067	0.177	0.057
.	19.01.16-03.15.03-1-43644	149	9	9	3	0	3	488	7	7	0	0	NA	NA	NA	31	50	252	247	364	177	125	186	4	6	12	0.016	0.024	0.033
.	19.01.16-03.15.09-1-43651	66	2	2	1	0	0	463	1	1	0	0	NA	NA	NA	20	20	243	238	352	167	119	177	0	4	2	0	0.017	0.006
.	19.01.16-03.15.21-1-43656	365	67	67	16	0	14	529	61	61	0	0	NA	NA	NA	88	94	264	259	384	184	139	206	39	81	67	0.148	0.313	0.174
.	19.01.16-03.15.22-1-43657	119	5	5	1	0	1	464	4	4	0	0	NA	NA	NA	26	29	245	242	355	170	120	174	4	11	2	0.016	0.045	0.006
.	19.01.16-03.15.28-1-43673	202	12	12	5	0	4	501	11	11	0	0	NA	NA	NA	76	68	255	256	370	180	131	190	13	20	23	0.051	0.078	0.062
.	19.01.16-03.15.32-1-43675	61	2	2	1	0	1	461	1	1	0	0	NA	NA	NA	16	26	243	245	351	165	122	174	0	0	2	0	0	0.006
.	19.01.16-03.15.35-1-43676	124	12	12	2	0	2	469	10	10	0	0	NA	NA	NA	38	30	243	242	358	168	119	182	13	10	5	0.053	0.041	0.014
.	19.01.16-03.15.37-1-43677	32	1	1	0	0	0	0	0	0	0	0	NA	NA	NA	13	6	237	239	343	0	0	0	0	0	0	0	0	0
.	19.01.16-03.15.38-1-43678	126	9	9	0	0	0	462	7	7	0	0	NA	NA	NA	49	37	248	246	356	167	120	175	8	8	4	0.032	0.033	0.011
.	19.01.16-03.15.40-1-43679	205	31	31	7	0	6	487	28	28	0	0	NA	NA	NA	63	49	249	248	365	175	125	187	31	30	24	0.124	0.121	0.066
.	19.01.16-03.15.41-1-43680	169	27	27	8	0	7	490	24	24	0	0	NA	NA	NA	53	54	246	257	364	169	133	188	33	54	7	0.134	0.21	0.019
.	19.01.16-03.15.45-1-43684	123	5	5	1	0	1	482	4	4	0	0	NA	NA	NA	45	44	250	249	358	175	126	181	6	9	3	0.024	0.036	0.008
.	19.01.16-03.15.51-1-43685	57	2	2	0	0	0	459	0	0	0	0	NA	NA	NA	25	22	246	244	345	167	120	172	0	3	0	0	0.012	0
.	19.01.16-03.15.53-1-43689	182	19	19	4	0	3	472	15	15	0	0	NA	NA	NA	51	40	243	246	364	166	122	184	4	17	22	0.016	0.069	0.06
.	19.01.16-03.15.57-1-43691	90	3	3	0	0	0	470	2	2	0	0	NA	NA	NA	34	29	241	246	355	167	123	180	3	2	4	0.012	0.008	0.011
.	19.01.16-03.15.57-1-43692	212	43	43	11	0	11	486	37	37	0	0	NA	NA	NA	62	51	250	257	357	170	137	179	41	20	37	0.164	0.078	0.104
.	19.01.16-03.16.03-1-43699	239	41	41	9	0	7	491	39	39	0	0	NA	NA	NA	78	55	256	254	358	181	132	178	35	59	28	0.137	0.232	0.078
.	19.01.16-03.16.04-1-43701	178	12	12	4	0	3	500	11	11	0	0	NA	NA	NA	61	64	260	253	364	185	130	185	13	22	18	0.05	0.087	0.049
.	19.01.16-03.16.13-1-43707	64	2	2	0	0	0	454	1	1	0	0	NA	NA	NA	25	19	241	241	350	164	120	170	3	0	0	0.012	0	0
.	19.01.16-03.16.20-1-43718	323	40	40	13	0	11	523	35	35	0	0	NA	NA	NA	98	95	265	263	380	187	135	201	18	45	40	0.068	0.171	0.105
.	19.01.16-03.16.21-1-43719	58	2	2	0	0	0	459	1	1	0	0	NA	NA	NA	30	25	240	246	352	165	122	172	0	5	2	0	0.02	0.006
.	19.01.16-03.16.24-1-43743	125	5	5	2	0	1	479	4	4	0	0	NA	NA	NA	42	42	246	247	362	171	128	180	2	2	4	0.008	0.008	0.011
.	19.01.16-03.16.25-1-43744	34	1	1	0	0	0	0	0	0	0	0	NA	NA	NA	9	5	236	238	344	0	0	0	0	0	0	0	0	0
.	19.01.16-03.16.28-1-43745	94	6	6	4	0	3	461	5	5	0	0	NA	NA	NA	38	29	247	247	348	170	122	169	7	0	13	0.028	0	0.037
.	19.01.16-03.16.31-1-43746	378	48	48	8	0	7	536	44	44	0	0	NA	NA	NA	108	104	275	262	380	195	139	202	28	38	65	0.102	0.145	0.171
.	19.01.16-03.16.33-1-43747	67	3	3	0	0	0	396	1	1	0	0	NA	NA	NA	29	18	245	238	348	145	100	151	4	0	1	0.016	0	0.003
.	19.01.16-03.16.41-1-43748	205	13	13	4	0	4	491	9	9	0	0	NA	NA	NA	71	59	252	247	373	176	125	190	2	12	13	0.008	0.049	0.035
.	19.01.16-03.16.44-1-43749	95	4	4	3	0	2	463	3	3	0	0	NA	NA	NA	36	27	246	242	352	169	119	175	2	3	8	0.008	0.012	0.023
.	19.01.16-03.16.45-1-43750	355	51	51	15	0	12	542	43	43	0	0	NA	NA	NA	104	106	274	270	375	194	149	199	22	79	57	0.08	0.293	0.152
.	19.01.16-03.16.47-1-43752	31	1	1	1	0	1	0	0	0	0	0	NA	NA	NA	8	8	240	239	342	0	0	0	0	4	0	0	0.017	0
.	19.01.16-03.16.49-1-43753	119	19	19	5	0	4	483	18	18	0	0	NA	NA	NA	41	55	254	255	359	177	126	180	8	19	9	0.031	0.075	0.025
.	19.01.16-03.16.59-1-43759	57	2	2	0	0	0	0	1	1	0	0	NA	NA	NA	14	19	241	242	349	0	0	0	0	0	2	0	0	0.006
.	19.01.16-03.17.00-1-43761	227	60	60	19	0	14	497	56	56	0	0	NA	NA	NA	58	65	251	259	368	172	136	189	81	65	50	0.323	0.251	0.136
.	19.01.16-03.17.02-1-43764	263	25	25	10	0	6	504	22	22	0	0	NA	NA	NA	75	84	259	258	380	179	132	193	29	31	28	0.112	0.12	0.074
.	19.01.16-03.17.04-1-43766	32	1	1	1	0	1	0	0	0	0	0	NA	NA	NA	7	6	236	239	344	0	0	0	0	0	1	0	0	0.003
.	19.01.16-03.17.05-1-43769	179	14	14	6	0	5	493	13	13	0	0	NA	NA	NA	60	59	254	257	361	176	134	183	14	10	17	0.055	0.039	0.047
.	19.01.16-03.17.06-1-43771	179	35	35	7	0	7	488	31	31	0	0	NA	NA	NA	50	56	253	250	366	176	126	186	50	30	36	0.198	0.12	0.098
.	19.01.16-03.17.10-1-43775	31	1	1	0	0	0	0	0	0	0	0	NA	NA	NA	6	7	238	237	345	0	0	0	0	3	0	0	0.013	0
.	19.01.16-03.17.12-1-43777	117	12	12	3	0	2	463	11	11	0	0	NA	NA	NA	41	23	240	247	349	168	124	171	10	16	5	0.042	0.065	0.014
.	19.01.16-03.17.16-1-43781	290	21	21	5	0	4	523	17	17	0	0	NA	NA	NA	75	88	260	258	383	181	136	206	36	34	12	0.138	0.132	0.031
.	19.01.16-03.17.33-1-43798	391	33	33	9	0	6	551	29	29	0	0	NA	NA	NA	117	122	276	266	393	196	144	211	36	26	33	0.13	0.098	0.084
.	19.01.16-03.17.35-1-43799	35	1	1	0	0	0	0	0	0	0	0	NA	NA	NA	8	6	238	238	343	0	0	0	0	0	2	0	0	0.006
.	19.01.16-03.17.38-1-43800	441	29	29	7	0	6	544	26	26	0	0	NA	NA	NA	139	116	276	267	386	199	142	203	33	17	34	0.12	0.064	0.088
.	19.01.16-03.17.39-1-43801	122	11	11	2	0	2	465	9	9	0	0	NA	NA	NA	38	30	245	242	356	170	118	177	3	6	10	0.012	0.025	0.028
.	19.01.16-03.17.50-1-43805	88	8	8	1	0	1	474	7	7	0	0	NA	NA	NA	20	38	246	244	361	171	121	182	6	0	12	0.024	0	0.033
.	19.01.16-03.17.53-1-43809	248	30	30	8	0	5	515	29	29	0	0	NA	NA	NA	58	84	261	257	379	186	134	195	24	51	33	0.092	0.198	0.087
.	19.01.16-03.17.59-1-43812	32	1	1	0	0	0	0	0	0	0	0	NA	NA	NA	7	10	238	238	347	0	0	0	0	1	0	0	0.004	0
.	19.01.16-03.17.59-1-43814	228	28	28	6	0	4	499	25	25	0	0	NA	NA	NA	46	59	250	258	364	176	137	186	29	22	35	0.116	0.085	0.096
.	19.01.16-03.18.00-1-43815	180	15	15	1	0	1	492	11	11	0	0	NA	NA	NA	52	57	256	250	364	180	126	186	20	15	5	0.078	0.06	0.014
.	19.01.16-03.18.01-1-43818	174	12	12	4	0	3	482	11	11	0	0	NA	NA	NA	44	52	250	246	369	173	120	189	14	6	14	0.056	0.024	0.038
.	19.01.16-03.18.08-1-43826	62	4	4	1	0	1	462	3	3	0	0	NA	NA	NA	23	28	244	247	350	169	121	172	4	1	5	0.016	0.004	0.014
.	19.01.16-03.18.21-1-43840	60	2	2	0	0	0	460	1	1	0	0	NA	NA	NA	24	23	249	238	349	172	118	170	0	0	4	0	0	0.011
.	19.01.16-03.18.25-1-43856	91	4	4	1	0	1	465	3	3	0	0	NA	NA	NA	22	25	242	244	352	166	120	179	8	7	0	0.033	0.029	0
.	19.01.16-03.18.25-1-43857	151	8	8	0	0	0	487	6	6	0	0	NA	NA	NA	49	59	255	251	366	177	128	182	2	16	0	0.008	0.064	0
.	19.01.16-03.18.28-1-43859	173	16	16	2	0	2	479	13	13	0	0	NA	NA	NA	44	47	244	247	369	168	120	191	18	25	8	0.074	0.101	0.022
.	19.01.16-03.18.30-1-43860	265	40	40	8	0	7	508	38	38	0	0	NA	NA	NA	101	75	252	260	376	174	136	198	29	57	43	0.115	0.219	0.114
.	19.01.16-03.18.35-1-43861	148	8	8	3	0	3	477	6	6	0	0	NA	NA	NA	44	40	251	242	360	174	121	182	11	12	10	0.044	0.05	0.028
.	19.01.16-03.18.35-1-43862	93	3	3	0	0	0	471	2	2	0	0	NA	NA	NA	30	32	247	246	352	171	123	177	2	4	1	0.008	0.016	0.003
.	19.01.16-03.18.43-1-43863	34	1	1	0	0	0	0	0	0	0	0	NA	NA	NA	7	7	239	236	345	0	0	0	0	0	2	0	0	0.006
.	19.01.16-03.18.46-1-43864	63	2	2	1	0	1	398	1	1	0	0	NA	NA	NA	23	21	245	239	350	145	104	149	3	1	0	0.012	0.004	0
.	19.01.16-03.18.46-1-43865	538	60	60	16	0	14	576	56	56	0	0	NA	NA	NA	149	141	276	274	404	195	152	229	93	85	48	0.337	0.31	0.119
.	19.01.16-03.18.48-1-43866	35	1	1	1	0	1	0	0	0	0	0	NA	NA	NA	10	13	242	239	345	0	0	0	0	0	0	0	0	0
.	19.01.16-03.18.49-1-43867	34	1	1	0	0	0	0	0	0	0	0	NA	NA	NA	6	7	239	239	342	0	0	0	6	0	0	0.025	0	0
.	19.01.16-03.18.51-1-43868	144	15	15	5	0	4	482	13	13	0	0	NA	NA	NA	51	45	250	248	360	176	124	182	10	13	14	0.04	0.052	0.039
.	19.01.16-03.18.52-1-43869	60	2	2	0	0	0	450	1	1	0	0	NA	NA	NA	34	16	239	240	350	162	116	172	0	3	3	0	0.012	0.009
.	19.01.16-03.18.52-1-43873	211	16	16	6	0	4	494	13	13	0	0	NA	NA	NA	56	57	254	251	365	179	129	186	12	14	21	0.047	0.056	0.058
.	19.01.16-03.18.55-1-43874	67	2	2	1	0	1	456	1	1	0	0	NA	NA	NA	19	22	240	249	346	164	125	167	0	2	4	0	0.008	0.012
.	19.01.16-03.18.57-1-43875	84	3	3	0	0	0	465	2	2	0	0	NA	NA	NA	28	32	245	246	354	169	124	172	2	4	0	0.008	0.016	0
.	19.01.16-03.19.03-1-43883	152	11	11	4	0	3	474	10	10	0	0	NA	NA	NA	40	41	253	246	355	177	118	179	5	25	8	0.02	0.102	0.023
.	19.01.16-03.19.03-1-43884	340	66	66	16	0	14	543	62	62	0	0	NA	NA	NA	98	110	267	267	389	193	142	208	56	101	52	0.21	0.378	0.134
.	19.01.16-03.19.08-1-43889	143	9	9	5	0	5	489	7	7	0	0	NA	NA	NA	43	56	253	251	365	176	128	185	11	5	14	0.043	0.02	0.038
.	19.01.16-03.19.10-1-43891	124	14	14	2	0	2	470	12	12	0	0	NA	NA	NA	43	33	244	247	355	170	123	177	15	14	14	0.061	0.057	0.039
.	19.01.16-03.19.16-1-43896	93	6	6	0	0	0	474	4	4	0	0	NA	NA	NA	25	36	247	244	358	172	122	180	14	0	8	0.057	0	0.022
.	19.01.16-03.19.19-1-43898	151	13	13	3	0	3	479	11	11	0	0	NA	NA	NA	49	46	251	246	362	176	121	182	14	15	24	0.056	0.061	0.066
.	19.01.16-03.19.24-1-43914	175	42	42	14	0	10	487	40	40	0	0	NA	NA	NA	55	57	253	257	360	175	132	180	32	54	54	0.126	0.21	0.15
.	19.01.16-03.19.28-1-43915	113	4	4	1	0	1	465	3	3	0	0	NA	NA	NA	40	30	244	248	351	169	122	174	2	2	3	0.008	0.008	0.009
.	19.01.16-03.19.30-1-43916	210	28	28	7	0	5	498	25	25	0	0	NA	NA	NA	54	62	252	256	367	179	131	188	23	25	17	0.091	0.098	0.046
.	19.01.16-03.19.34-1-43917	177	11	11	6	0	5	481	8	8	0	0	NA	NA	NA	62	51	254	253	357	176	128	177	6	7	18	0.024	0.028	0.05
.	19.01.16-03.19.35-1-43918	89	3	3	3	0	2	464	2	2	0	0	NA	NA	NA	28	31	243	246	355	165	122	177	2	1	2	0.008	0.004	0.006
.	19.01.16-03.19.42-1-43920	231	61	61	23	0	17	519	54	54	0	0	NA	NA	NA	63	81	269	256	369	191	135	193	33	77	80	0.123	0.301	0.217
.	19.01.16-03.19.45-1-43921	170	16	16	5	0	3	500	15	15	0	0	NA	NA	NA	50	67	258	255	367	181	131	188	27	5	9	0.105	0.02	0.025
.	19.01.16-03.19.50-1-43925	172	15	15	2	0	2	485	13	13	0	0	NA	NA	NA	62	48	253	251	357	173	131	181	17	17	18	0.067	0.068	0.05
.	19.01.16-03.19.56-1-43929	380	24	24	8	0	7	531	21	21	0	0	NA	NA	NA	103	97	268	265	377	190	143	198	30	24	28	0.112	0.091	0.074
.	19.01.16-03.20.06-1-43942	290	32	32	8	0	6	531	31	31	0	0	NA	NA	NA	76	97	259	274	377	182	148	201	37	24	32	0.143	0.088	0.085
.	19.01.16-03.20.07-1-43945	413	64	64	17	0	12	543	60	60	0	0	NA	NA	NA	125	118	270	269	392	191	143	209	59	75	65	0.219	0.279	0.166
.	19.01.16-03.20.12-1-43948	230	25	25	5	0	4	501	22	22	0	0	NA	NA	NA	72	68	262	258	361	183	135	183	30	32	23	0.115	0.124	0.064
.	19.01.16-03.20.20-1-43953	113	6	6	1	0	0	470	5	5	0	0	NA	NA	NA	25	37	246	246	358	169	121	180	13	2	6	0.053	0.008	0.017
.	19.01.16-03.20.22-1-43958	116	7	7	0	0	0	473	6	6	0	0	NA	NA	NA	32	32	246	244	355	171	123	179	7	1	3	0.028	0.004	0.008
.	19.01.16-03.20.29-1-43974	269	65	65	17	0	14	508	62	62	0	0	NA	NA	NA	63	76	260	258	371	183	133	192	71	81	59	0.273	0.314	0.159
.	19.01.16-03.20.38-1-43976	336	72	72	23	0	17	537	70	70	0	0	NA	NA	NA	100	109	272	269	381	191	147	199	89	60	53	0.327	0.223	0.139
.	19.01.16-03.20.39-1-43977	122	9	9	1	0	0	466	6	6	0	0	NA	NA	NA	46	41	244	247	363	166	122	178	5	12	3	0.02	0.049	0.008
.	19.01.16-03.20.41-1-43978	242	30	30	8	0	4	495	27	27	0	0	NA	NA	NA	55	59	251	253	368	176	128	191	18	42	30	0.072	0.166	0.082
.	19.01.16-03.20.50-1-43979	148	14	14	5	0	4	465	13	13	0	0	NA	NA	NA	48	32	246	242	357	171	116	178	0	15	20	0	0.062	0.056
.	19.01.16-03.20.57-1-43984	226	27	27	3	0	3	491	25	25	0	0	NA	NA	NA	65	59	250	255	367	172	132	187	9	26	22	0.036	0.102	0.06
.	19.01.16-03.20.57-1-43986	178	31	31	7	0	5	486	26	26	0	0	NA	NA	NA	49	49	249	248	365	175	126	185	23	34	8	0.092	0.137	0.022
.	19.01.16-03.21.00-1-43988	184	10	10	0	0	0	497	9	9	0	0	NA	NA	NA	62	66	252	252	375	174	130	193	17	9	5	0.067	0.036	0.013
.	19.01.16-03.21.14-1-44000	60	2	2	1	0	1	464	1	1	0	0	NA	NA	NA	20	30	245	246	352	172	122	170	2	0	2	0.008	0	0.006
.	19.01.16-03.21.23-1-44004	148	5	5	3	0	3	477	4	4	0	0	NA	NA	NA	41	41	252	242	360	175	120	182	4	4	8	0.016	0.017	0.022
.	19.01.16-03.21.26-1-44020	30	1	1	0	0	0	0	0	0	0	0	NA	NA	NA	7	5	238	237	343	0	0	0	0	0	0	0	0	0
.	19.01.16-03.21.27-1-44021	93	5	5	1	0	1	468	4	4	0	0	NA	NA	NA	23	34	248	247	352	171	121	176	0	12	2	0	0.049	0.006
.	19.01.16-03.21.28-1-44022	124	6	6	1	0	1	484	5	5	0	0	NA	NA	NA	38	49	247	250	365	172	126	186	6	6	2	0.024	0.024	0.005
.	19.01.16-03.21.34-1-44023	381	34	34	13	0	10	532	33	33	0	0	NA	NA	NA	111	95	268	260	380	190	140	202	39	24	32	0.146	0.092	0.084
.	19.01.16-03.21.36-1-44024	62	3	3	1	0	1	456	2	2	0	0	NA	NA	NA	25	22	243	244	348	163	120	173	6	1	1	0.025	0.004	0.003
.	19.01.16-03.21.36-1-44025	127	6	6	3	0	3	469	4	4	0	0	NA	NA	NA	30	32	243	247	355	167	125	177	0	2	14	0	0.008	0.039
.	19.01.16-03.21.41-1-44026	288	67	67	16	0	10	527	64	64	0	0	NA	NA	NA	83	90	262	259	382	183	139	205	64	77	59	0.244	0.297	0.154
.	19.01.16-03.21.45-1-44027	54	2	2	0	0	0	150	1	1	0	0	NA	NA	NA	13	16	238	241	350	53	38	59	0	6	0	0	0.025	0
.	19.01.16-03.21.48-1-44032	94	3	3	1	0	1	466	2	2	0	0	NA	NA	NA	21	31	247	244	353	170	122	174	0	0	2	0	0	0.006
.	19.01.16-03.21.50-1-44033	119	7	7	1	0	1	476	4	4	0	0	NA	NA	NA	28	39	248	248	356	171	127	178	2	6	11	0.008	0.024	0.031
.	19.01.16-03.21.53-1-44037	63	2	2	0	0	0	467	1	1	0	0	NA	NA	NA	19	28	244	247	350	168	126	173	0	4	2	0	0.016	0.006
.	19.01.16-03.21.54-1-44038	60	2	2	1	0	1	456	1	1	0	0	NA	NA	NA	31	27	241	245	354	163	119	174	0	0	2	0	0	0.006
.	19.01.16-03.21.54-1-44039	174	15	15	6	0	5	486	13	13	0	0	NA	NA	NA	58	57	255	252	363	174	127	185	21	18	8	0.082	0.071	0.022
.	19.01.16-03.22.02-1-44045	91	6	6	1	0	1	462	5	5	0	0	NA	NA	NA	29	28	242	246	353	167	120	175	4	10	2	0.017	0.041	0.006
.	19.01.16-03.22.06-1-44050	299	50	50	15	0	10	498	47	47	0	0	NA	NA	NA	78	65	261	254	363	182	130	186	43	37	45	0.165	0.146	0.124
.	19.01.16-03.22.06-1-44051	35	1	1	0	0	0	0	0	0	0	0	NA	NA	NA	9	14	240	238	349	0	0	0	2	0	0	0.008	0	0
.	19.01.16-03.22.07-1-44053	120	13	13	2	0	2	475	12	12	0	0	NA	NA	NA	38	35	244	244	360	168	124	183	10	1	23	0.041	0.004	0.064
.	19.01.16-03.22.10-1-44056	32	1	1	0	0	0	0	0	0	0	0	NA	NA	NA	12	13	242	237	347	0	0	0	0	0	0	0	0	0
.	19.01.16-03.22.12-1-44058	297	58	58	14	0	12	504	51	51	0	0	NA	NA	NA	103	70	262	255	366	182	134	188	49	62	59	0.187	0.243	0.161
.	19.01.16-03.22.13-1-44059	32	1	1	1	0	1	0	0	0	0	0	NA	NA	NA	14	8	239	238	344	0	0	0	0	0	2	0	0	0.006
.	19.01.16-03.22.15-1-44062	181	13	13	3	0	3	492	12	12	0	0	NA	NA	NA	60	66	252	260	367	172	133	187	11	12	26	0.044	0.046	0.071
.	19.01.16-03.22.17-1-44065	113	4	4	3	0	3	471	2	2	0	0	NA	NA	NA	23	25	237	245	356	165	123	183	5	3	7	0.021	0.012	0.02
.	19.01.16-03.22.20-1-44066	115	8	8	4	0	3	469	7	7	0	0	NA	NA	NA	33	32	243	252	350	170	127	172	7	0	10	0.029	0	0.029
.	19.01.16-03.22.28-1-44086	91	5	5	2	0	2	464	2	2	0	0	NA	NA	NA	21	25	243	247	348	169	121	174	0	6	6	0	0.024	0.017
.	19.01.16-03.22.31-1-44087	216	13	13	0	0	0	492	11	11	0	0	NA	NA	NA	62	62	255	256	364	176	129	187	9	10	5	0.035	0.039	0.014
.	19.01.16-03.22.32-1-44088	234	24	24	12	0	10	504	22	22	0	0	NA	NA	NA	62	75	252	264	372	173	135	196	29	26	26	0.115	0.098	0.07
.	19.01.16-03.22.38-1-44089	56	2	2	0	0	0	200	1	1	0	0	NA	NA	NA	19	8	239	236	346	71	52	77	2	0	2	0.008	0	0.006
.	19.01.16-03.22.44-1-44090	263	16	16	6	0	4	523	13	13	0	0	NA	NA	NA	92	95	264	260	384	185	136	202	19	16	19	0.072	0.062	0.049
.	19.01.16-03.22.44-1-44091	39	1	1	0	0	0	0	0	0	0	0	NA	NA	NA	10	11	240	239	345	0	0	0	0	1	0	0	0.004	0
.	19.01.16-03.22.47-1-44092	113	6	6	1	0	1	466	4	4	0	0	NA	NA	NA	30	34	245	252	350	169	125	172	0	3	6	0	0.012	0.017
.	19.01.16-03.22.52-1-44093	120	13	13	0	0	0	467	11	11	0	0	NA	NA	NA	40	38	244	249	358	166	121	180	5	19	2	0.02	0.076	0.006
.	19.01.16-03.22.57-1-44097	410	67	67	17	0	12	544	60	60	0	0	NA	NA	NA	112	113	270	270	386	194	148	202	58	79	79	0.215	0.293	0.205
.	19.01.16-03.23.03-1-44105	37	1	1	0	0	0	0	0	0	0	0	NA	NA	NA	14	6	236	240	343	0	0	0	0	0	4	0	0	0.012
.	19.01.16-03.23.07-1-44110	34	1	1	0	0	0	0	0	0	0	0	NA	NA	NA	7	7	241	238	341	0	0	0	0	0	1	0	0	0.003
.	19.01.16-03.23.09-1-44113	88	7	7	4	0	2	459	6	6	0	0	NA	NA	NA	23	25	240	243	355	161	122	176	17	0	1	0.071	0	0.003
.	19.01.16-03.23.10-1-44114	245	30	30	10	0	8	499	26	26	0	0	NA	NA	NA	61	65	260	252	366	182	131	186	32	27	41	0.123	0.107	0.112
.	19.01.16-03.23.13-1-44115	149	11	11	3	0	1	477	9	9	0	0	NA	NA	NA	50	46	251	247	361	173	123	181	3	4	20	0.012	0.016	0.055
.	19.01.16-03.23.14-1-44117	178	7	7	0	0	0	488	6	6	0	0	NA	NA	NA	56	61	256	249	369	175	127	186	5	10	9	0.02	0.04	0.024
.	19.01.16-03.23.17-1-44121	93	9	9	0	0	0	464	7	7	0	0	NA	NA	NA	24	29	240	247	355	165	123	176	0	19	7	0	0.077	0.02
.	19.01.16-03.23.20-1-44122	200	28	28	7	0	7	498	23	23	0	0	NA	NA	NA	66	70	255	259	369	176	136	186	39	24	22	0.153	0.093	0.06
.	19.01.16-03.23.29-1-44139	85	4	4	0	0	0	459	3	3	0	0	NA	NA	NA	23	24	241	242	354	163	119	177	2	0	12	0.008	0	0.034
.	19.01.16-03.23.29-1-44140	291	51	51	14	0	10	521	49	49	0	0	NA	NA	NA	89	93	260	262	384	181	134	206	33	67	51	0.127	0.256	0.133
.	19.01.16-03.23.35-1-44141	97	8	8	1	0	1	458	6	6	0	0	NA	NA	NA	31	24	244	243	350	166	120	172	11	0	7	0.045	0	0.02
.	19.01.16-03.23.35-1-44142	61	3	3	0	0	0	353	2	2	0	0	NA	NA	NA	23	15	240	241	347	124	93	136	0	2	3	0	0.008	0.009
.	19.01.16-03.23.39-1-44143	32	1	1	1	0	1	0	0	0	0	0	NA	NA	NA	4	7	237	242	341	0	0	0	0	0	2	0	0	0.006
.	19.01.16-03.23.42-1-44144	588	72	72	17	0	12	576	67	67	0	0	NA	NA	NA	170	146	285	273	401	208	150	218	52	85	77	0.182	0.311	0.192
.	19.01.16-03.23.42-1-44145	150	11	11	3	0	2	489	9	9	0	0	NA	NA	NA	33	50	248	253	362	175	131	183	6	15	20	0.024	0.059	0.055
.	19.01.16-03.23.47-1-44146	118	5	5	0	0	0	472	4	4	0	0	NA	NA	NA	39	30	246	245	352	170	124	178	0	7	5	0	0.029	0.014
.	19.01.16-03.23.53-1-44153	507	71	71	17	0	14	603	63	63	0	0	NA	NA	NA	144	174	281	284	422	203	160	240	61	58	75	0.217	0.204	0.178
.	19.01.16-03.23.58-1-44154	379	52	52	13	0	12	544	46	46	0	0	NA	NA	NA	98	110	268	269	386	193	145	206	39	38	62	0.146	0.141	0.161
.	19.01.16-03.24.05-1-44163	94	4	4	1	0	1	480	3	3	0	0	NA	NA	NA	35	48	249	251	361	173	125	182	7	2	4	0.028	0.008	0.011
.	19.01.16-03.24.05-1-44164	393	67	67	22	0	17	550	62	62	0	0	NA	NA	NA	102	122	274	275	386	197	150	203	85	62	54	0.31	0.225	0.14
.	19.01.16-03.24.06-1-44167	98	8	8	0	0	0	472	6	6	0	0	NA	NA	NA	40	37	252	246	352	175	121	176	12	13	4	0.048	0.053	0.011
.	19.01.16-03.24.22-1-44175	35	1	1	0	0	0	0	0	0	0	0	NA	NA	NA	10	11	240	241	343	0	0	0	0	0	0	0	0	0
.	19.01.16-03.24.24-1-44195	114	5	5	0	0	0	463	3	3	0	0	NA	NA	NA	40	31	249	244	351	170	119	174	3	5	3	0.012	0.02	0.009
.	19.01.16-03.24.26-1-44196	329	81	81	24	0	18	516	73	73	0	0	NA	NA	NA	85	81	264	253	377	187	134	195	76	85	81	0.288	0.336	0.215
.	19.01.16-03.24.27-1-44197	296	43	43	11	0	11	522	39	39	0	0	NA	NA	NA	82	93	262	252	392	185	130	207	39	41	47	0.149	0.163	0.12
.	19.01.16-03.24.41-1-44199	347	69	69	15	0	13	547	65	65	0	0	NA	NA	NA	92	109	268	268	386	190	145	212	84	70	53	0.313	0.261	0.137
.	19.01.16-03.24.50-1-44200	35	1	1	0	0	0	0	0	0	0	0	NA	NA	NA	7	7	237	240	343	0	0	0	3	0	0	0.013	0	0
.	19.01.16-03.24.53-1-44204	92	3	3	0	0	0	465	2	2	0	0	NA	NA	NA	44	37	248	245	357	169	120	176	0	4	5	0	0.016	0.014
.	19.01.16-03.25.05-1-44213	324	60	60	15	0	12	532	56	56	0	0	NA	NA	NA	89	102	265	264	386	186	138	208	51	90	53	0.192	0.341	0.137
.	19.01.16-03.25.07-1-44216	263	43	43	13	0	11	496	40	40	0	0	NA	NA	NA	75	65	255	254	369	175	129	192	38	49	27	0.149	0.193	0.073
.	19.01.16-03.25.11-1-44219	203	41	41	15	0	8	497	37	37	0	0	NA	NA	NA	66	67	261	259	360	186	129	182	29	41	57	0.111	0.158	0.158
.	19.01.16-03.25.27-1-44239	37	1	1	0	0	0	0	0	0	0	0	NA	NA	NA	9	8	239	239	343	0	0	0	0	0	4	0	0	0.012
.	19.01.16-03.25.30-1-44240	305	40	40	13	0	6	521	36	36	0	0	NA	NA	NA	86	86	262	265	372	185	141	195	43	34	61	0.164	0.128	0.164
.	19.01.16-03.25.35-1-44242	34	1	1	0	0	0	0	0	0	0	0	NA	NA	NA	7	14	245	238	344	0	0	0	0	0	2	0	0	0.006
.	19.01.16-03.25.38-1-44243	92	4	4	0	0	0	454	2	2	0	0	NA	NA	NA	32	23	245	242	349	168	119	167	4	0	8	0.016	0	0.023
.	19.01.16-03.25.38-1-44244	341	39	39	10	0	7	526	34	34	0	0	NA	NA	NA	97	87	267	256	377	192	134	200	41	54	37	0.154	0.211	0.098
.	19.01.16-03.25.52-1-44248	325	39	39	17	0	14	529	37	37	0	0	NA	NA	NA	80	99	275	253	384	194	129	206	47	35	40	0.171	0.138	0.104
.	19.01.16-03.26.00-1-44256	234	63	63	17	0	14	502	61	61	0	0	NA	NA	NA	54	65	253	256	369	177	134	191	71	60	36	0.281	0.234	0.098
.	19.01.16-03.26.05-1-44263	214	26	26	9	0	7	484	25	25	0	0	NA	NA	NA	76	54	257	249	361	176	125	183	23	31	23	0.089	0.124	0.064
.	19.01.16-03.26.07-1-44265	90	3	3	0	0	0	467	2	2	0	0	NA	NA	NA	35	28	242	241	358	166	122	179	1	3	0	0.004	0.012	0
.	19.01.16-03.26.15-1-44271	127	4	4	2	0	1	483	3	3	0	0	NA	NA	NA	41	47	251	249	360	171	126	186	0	5	7	0	0.02	0.019
.	19.01.16-03.26.22-1-44275	38	1	1	0	0	0	0	0	0	0	0	NA	NA	NA	9	11	240	240	344	0	0	0	0	0	0	0	0	0
.	19.01.16-03.26.26-1-44303	456	35	35	9	0	8	565	34	34	0	0	NA	NA	NA	117	131	270	273	401	193	150	222	26	36	49	0.096	0.132	0.122
.	19.01.16-03.26.27-1-44304	120	7	7	0	0	0	475	6	6	0	0	NA	NA	NA	38	33	241	247	358	167	125	183	3	1	13	0.012	0.004	0.036
.	19.01.16-03.26.28-1-44305	38	1	1	0	0	0	0	0	0	0	0	NA	NA	NA	9	7	237	238	345	0	0	0	0	3	0	0	0.013	0
.	19.01.16-03.26.31-1-44306	324	44	44	13	0	9	528	40	40	0	0	NA	NA	NA	112	98	265	267	379	185	143	200	30	38	60	0.113	0.142	0.158
.	19.01.16-03.26.31-1-44307	149	14	14	4	0	4	495	12	12	0	0	NA	NA	NA	44	57	256	252	362	176	132	187	27	16	2	0.105	0.063	0.006
.	19.01.16-03.26.38-1-44308	159	37	37	13	0	11	478	32	32	0	0	NA	NA	NA	48	47	252	249	359	174	125	179	40	13	45	0.159	0.052	0.125
.	19.01.16-03.26.44-1-44309	303	58	58	14	0	10	498	53	53	0	0	NA	NA	NA	86	63	257	255	364	178	132	188	45	82	54	0.175	0.322	0.148
.	19.01.16-03.26.45-1-44310	61	2	2	0	0	0	464	1	1	0	0	NA	NA	NA	26	28	244	244	353	167	122	175	2	2	0	0.008	0.008	0
.	19.01.16-03.26.47-1-44312	154	8	8	2	0	2	479	7	7	0	0	NA	NA	NA	63	52	252	249	364	174	125	180	8	19	2	0.032	0.076	0.005
.	19.01.16-03.26.56-1-44316	172	11	11	7	0	6	474	10	10	0	0	NA	NA	NA	57	48	245	249	367	168	124	182	48	0	6	0.196	0	0.016
.	19.01.16-03.26.59-1-44319	29	1	1	0	0	0	0	0	0	0	0	NA	NA	NA	8	3	237	237	342	0	0	0	0	0	4	0	0	0.012
.	19.01.16-03.27.02-1-44323	60	3	3	0	0	0	454	2	2	0	0	NA	NA	NA	24	25	241	239	358	162	116	176	2	4	3	0.008	0.017	0.008
.	19.01.16-03.27.07-1-44329	34	1	1	0	0	0	0	0	0	0	0	NA	NA	NA	12	9	238	239	345	0	0	0	0	3	0	0	0.013	0
.	19.01.16-03.27.10-1-44332	151	10	10	3	0	2	463	8	8	0	0	NA	NA	NA	37	30	243	248	352	166	122	175	14	13	3	0.058	0.052	0.009
.	19.01.16-03.27.14-1-44335	204	17	17	1	0	1	492	14	14	0	0	NA	NA	NA	66	54	255	255	357	180	131	181	10	9	20	0.039	0.035	0.056
.	19.01.16-03.27.21-1-44339	116	6	6	1	0	1	466	5	5	0	0	NA	NA	NA	34	31	239	246	359	162	124	180	2	10	4	0.008	0.041	0.011
.	19.01.16-03.27.22-1-44340	32	1	1	0	0	0	0	0	0	0	0	NA	NA	NA	9	13	243	239	344	0	0	0	0	0	4	0	0	0.012
.	19.01.16-03.27.22-1-44341	235	68	68	16	0	13	487	63	63	0	0	NA	NA	NA	58	65	254	256	368	173	129	185	57	64	79	0.224	0.25	0.215
.	19.01.16-03.27.28-1-44357	180	21	21	7	0	4	484	20	20	0	0	NA	NA	NA	52	49	249	246	367	172	125	187	29	10	22	0.116	0.041	0.06
.	19.01.16-03.27.29-1-44358	35	1	1	0	0	0	0	0	0	0	0	NA	NA	NA	7	8	238	240	343	0	0	0	0	0	0	0	0	0
.	19.01.16-03.27.31-1-44359	202	29	29	6	0	5	490	28	28	0	0	NA	NA	NA	76	60	257	254	362	177	129	184	10	22	33	0.039	0.087	0.091
.	19.01.16-03.27.33-1-44360	452	64	64	10	0	8	577	61	61	0	0	NA	NA	NA	120	150	276	280	407	197	158	222	41	78	76	0.149	0.279	0.187
.	19.01.16-03.27.37-1-44361	32	1	1	0	0	0	0	0	0	0	0	NA	NA	NA	10	6	237	239	343	0	0	0	0	0	0	0	0	0
.	19.01.16-03.27.40-1-44362	32	1	1	0	0	0	0	0	0	0	0	NA	NA	NA	9	8	237	241	343	0	0	0	0	0	0	0	0	0
.	19.01.16-03.27.42-1-44363	93	4	4	2	0	2	459	1	1	0	0	NA	NA	NA	33	27	242	241	357	162	119	178	7	0	4	0.029	0	0.011
.	19.01.16-03.27.42-1-44364	32	1	1	0	0	0	0	0	0	0	0	NA	NA	NA	3	9	238	237	347	0	0	0	0	0	1	0	0	0.003
.	19.01.16-03.27.45-1-44365	115	5	5	1	0	1	469	4	4	0	0	NA	NA	NA	44	35	245	246	357	171	122	176	5	8	6	0.02	0.033	0.017
.	19.01.16-03.27.51-1-44369	173	34	34	4	0	4	477	30	30	0	0	NA	NA	NA	54	36	244	246	359	168	126	183	13	41	22	0.053	0.167	0.061
.	19.01.16-03.27.56-1-44373	299	66	66	20	0	14	512	61	61	0	0	NA	NA	NA	86	78	259	257	375	180	137	195	45	84	44	0.174	0.327	0.117
.	19.01.16-03.27.58-1-44376	328	39	39	12	0	12	535	35	35	0	0	NA	NA	NA	97	106	272	263	384	189	141	205	35	55	43	0.129	0.209	0.112
.	19.01.16-03.27.59-1-44377	66	2	2	1	0	1	250	1	1	0	0	NA	NA	NA	19	11	239	240	345	92	64	94	0	4	0	0	0.017	0
.	19.01.16-03.28.02-1-44381	65	3	3	0	0	0	462	2	2	0	0	NA	NA	NA	33	29	242	243	357	165	118	179	1	0	6	0.004	0	0.017
.	19.01.16-03.28.16-1-44393	95	5	5	2	0	2	464	4	4	0	0	NA	NA	NA	29	29	242	244	356	164	121	179	7	0	1	0.029	0	0.003
.	19.01.16-03.28.16-1-44395	117	5	5	1	0	1	464	4	4	0	0	NA	NA	NA	25	31	251	244	349	171	121	172	12	0	3	0.048	0	0.009
.	19.01.16-03.28.22-1-44400	186	11	11	5	0	5	484	9	9	0	0	NA	NA	NA	75	54	255	250	362	175	127	182	6	15	10	0.024	0.06	0.028
.	19.01.16-03.28.31-1-44421	211	19	19	9	0	8	510	17	17	0	0	NA	NA	NA	56	79	266	256	370	187	133	190	27	13	33	0.102	0.051	0.089
.	19.01.16-03.28.31-1-44422	141	5	5	1	0	1	481	3	3	0	0	NA	NA	NA	42	48	254	249	358	178	124	179	7	4	3	0.028	0.016	0.008
.	19.01.16-03.28.44-1-44423	59	2	2	1	0	1	457	1	1	0	0	NA	NA	NA	22	17	243	240	347	168	116	173	0	7	2	0	0.029	0.006
.	19.01.16-03.28.50-1-44424	317	36	36	9	0	7	514	31	31	0	0	NA	NA	NA	100	94	257	265	385	176	138	200	53	29	33	0.206	0.109	0.086
.	19.01.16-03.28.50-1-44425	181	16	16	6	0	6	486	14	14	0	0	NA	NA	NA	73	56	252	255	362	175	130	181	10	17	26	0.04	0.067	0.072
.	19.01.16-03.28.57-1-44429	66	3	3	1	0	1	444	2	2	0	0	NA	NA	NA	26	15	238	245	345	160	117	167	0	3	1	0	0.012	0.003
.	19.01.16-03.28.59-1-44432	145	10	10	1	0	1	479	8	8	0	0	NA	NA	NA	42	42	248	248	359	174	123	182	2	19	10	0.008	0.077	0.028
.	19.01.16-03.29.03-1-44438	317	67	67	20	0	17	523	60	60	0	0	NA	NA	NA	82	85	262	264	372	187	142	194	85	70	49	0.324	0.265	0.132
.	19.01.16-03.29.08-1-44443	115	4	4	0	0	0	467	3	3	0	0	NA	NA	NA	39	34	246	240	361	168	117	182	1	1	3	0.004	0.004	0.008
.	19.01.16-03.29.09-1-44445	33	1	1	0	0	0	0	0	0	0	0	NA	NA	NA	13	9	238	240	344	0	0	0	0	2	0	0	0.008	0
.	19.01.16-03.29.10-1-44446	124	7	7	2	0	2	471	5	5	0	0	NA	NA	NA	29	36	244	251	354	169	126	176	14	0	2	0.057	0	0.006
.	19.01.16-03.29.12-1-44447	114	6	6	0	0	0	470	5	5	0	0	NA	NA	NA	28	31	245	248	351	170	124	176	0	5	12	0	0.02	0.034
.	19.01.16-03.29.25-1-44468	173	12	12	4	0	3	486	10	10	0	0	NA	NA	NA	62	50	258	244	361	179	122	185	9	7	8	0.035	0.029	0.022
.	19.01.16-03.29.27-1-44469	59	2	2	0	0	0	465	1	1	0	0	NA	NA	NA	22	32	243	249	353	168	124	173	2	0	2	0.008	0	0.006
.	19.01.16-03.29.27-1-44470	124	7	7	0	0	0	470	6	6	0	0	NA	NA	NA	39	33	242	246	358	165	125	180	0	4	31	0	0.016	0.087
.	19.01.16-03.29.33-1-44471	34	1	1	1	0	1	0	0	0	0	0	NA	NA	NA	12	11	240	241	343	0	0	0	0	0	0	0	0	0
.	19.01.16-03.29.34-1-44472	410	88	88	25	0	21	556	83	83	0	0	NA	NA	NA	134	126	274	280	385	193	156	207	125	93	64	0.456	0.332	0.166
.	19.01.16-03.29.36-1-44473	59	2	2	0	0	0	457	1	1	0	0	NA	NA	NA	20	20	240	245	348	165	121	171	3	0	2	0.012	0	0.006
.	19.01.16-03.29.40-1-44474	128	6	6	1	0	1	466	5	5	0	0	NA	NA	NA	28	36	242	251	356	163	127	176	13	12	0	0.054	0.048	0
.	19.01.16-03.29.41-1-44476	32	1	1	1	0	1	0	0	0	0	0	NA	NA	NA	9	4	239	237	341	0	0	0	1	0	0	0.004	0	0
.	19.01.16-03.29.43-1-44477	169	11	11	3	0	3	481	10	10	0	0	NA	NA	NA	50	45	248	249	361	172	127	182	10	21	4	0.04	0.084	0.011
.	19.01.16-03.29.48-1-44478	118	6	6	2	0	1	468	4	4	0	0	NA	NA	NA	43	31	245	244	355	167	121	180	7	3	1	0.029	0.012	0.003
.	19.01.16-03.29.48-1-44479	212	11	11	2	0	2	485	10	10	0	0	NA	NA	NA	70	47	249	252	359	173	131	181	2	14	9	0.008	0.056	0.025
.	19.01.16-03.29.49-1-44480	90	3	3	2	0	1	477	2	2	0	0	NA	NA	NA	32	46	253	250	356	173	126	178	0	0	9	0	0	0.025
.	19.01.16-03.29.49-1-44481	259	76	76	10	0	10	497	71	71	0	0	NA	NA	NA	76	61	249	262	363	172	139	186	66	60	72	0.265	0.229	0.198
.	19.01.16-03.29.57-1-44488	119	4	4	0	0	0	471	3	3	0	0	NA	NA	NA	36	35	250	243	355	175	120	176	0	3	5	0	0.012	0.014
.	19.01.16-03.30.03-1-44499	270	26	26	10	0	7	512	22	22	0	0	NA	NA	NA	57	84	257	263	377	178	136	198	41	35	21	0.16	0.133	0.056
.	19.01.16-03.30.04-1-44501	146	11	11	6	0	6	477	10	10	0	0	NA	NA	NA	45	39	251	241	360	175	119	183	4	12	5	0.016	0.05	0.014
.	19.01.16-03.30.04-1-44502	204	13	13	4	0	4	490	12	12	0	0	NA	NA	NA	49	55	249	261	358	173	137	180	9	4	23	0.036	0.015	0.064
.	19.01.16-03.30.12-1-44508	58	2	2	2	0	2	0	1	1	0	0	NA	NA	NA	20	18	245	240	346	0	0	0	2	1	0	0.008	0.004	0
.	19.01.16-03.30.13-1-44509	63	3	3	1	0	1	400	2	2	0	0	NA	NA	NA	17	15	240	240	348	142	104	154	0	3	1	0	0.012	0.003
.	19.01.16-03.30.16-1-44513	209	11	11	3	0	3	496	10	10	0	0	NA	NA	NA	66	59	250	256	366	176	132	188	18	3	5	0.072	0.012	0.014
.	19.01.16-03.30.25-1-44530	155	11	11	3	0	3	478	8	8	0	0	NA	NA	NA	47	45	245	250	363	168	128	182	0	3	17	0	0.012	0.047
.	19.01.16-03.30.31-1-44536	61	3	3	0	0	0	447	1	1	0	0	NA	NA	NA	36	16	237	242	350	159	117	171	6	0	3	0.025	0	0.009
.	19.01.16-03.30.34-1-44537	98	5	5	0	0	0	461	3	3	0	0	NA	NA	NA	45	27	244	244	352	167	122	172	0	3	9	0	0.012	0.026
.	19.01.16-03.30.36-1-44538	204	30	30	8	0	6	500	27	27	0	0	NA	NA	NA	74	72	254	254	377	177	130	193	26	46	24	0.102	0.181	0.064
.	19.01.16-03.30.43-1-44539	33	1	1	0	0	0	0	0	0	0	0	NA	NA	NA	5	13	242	240	344	0	0	0	1	0	0	0.004	0	0
.	19.01.16-03.30.45-1-44540	93	6	6	1	0	1	462	5	5	0	0	NA	NA	NA	36	32	245	247	353	167	120	175	0	4	12	0	0.016	0.034
.	19.01.16-03.30.45-1-44541	61	4	4	0	0	0	460	3	3	0	0	NA	NA	NA	25	22	242	245	348	166	123	171	0	4	4	0	0.016	0.011
.	19.01.16-03.30.47-1-44542	246	13	13	4	0	4	520	11	11	0	0	NA	NA	NA	80	94	268	260	379	190	133	197	5	10	22	0.019	0.038	0.058
.	19.01.16-03.30.49-1-44543	293	70	70	19	0	12	515	63	63	0	0	NA	NA	NA	83	82	264	258	373	186	134	195	76	89	54	0.288	0.345	0.145
.	19.01.16-03.30.50-1-44544	318	43	43	9	0	5	531	38	38	0	0	NA	NA	NA	83	99	266	268	378	188	143	200	36	40	52	0.135	0.149	0.138
.	19.01.16-03.31.00-1-44552	425	76	76	26	0	19	537	72	72	0	0	NA	NA	NA	127	101	270	263	381	192	142	203	71	106	55	0.263	0.403	0.144
.	19.01.16-03.31.03-1-44556	150	5	5	2	0	1	475	4	4	0	0	NA	NA	NA	57	48	252	250	359	175	124	176	9	5	5	0.036	0.02	0.014
.	19.01.16-03.31.12-1-44603	212	33	33	5	0	4	503	31	31	0	0	NA	NA	NA	47	72	256	258	371	179	133	191	44	41	24	0.172	0.159	0.065
.	19.01.16-03.31.19-1-44608	63	2	2	0	0	0	350	0	0	0	0	NA	NA	NA	22	16	240	240	349	126	91	133	0	1	0	0	0.004	0
.	19.01.16-03.31.23-1-44609	181	12	12	2	0	2	493	10	10	0	0	NA	NA	NA	36	58	258	250	363	180	127	186	17	13	5	0.066	0.052	0.014
.	19.01.16-03.31.23-1-44610	467	30	30	8	0	5	560	26	26	0	0	NA	NA	NA	133	134	274	281	392	196	156	208	20	22	56	0.073	0.078	0.143
.	19.01.16-03.31.25-1-44626	116	7	7	0	0	0	478	6	6	0	0	NA	NA	NA	34	44	247	248	362	173	123	182	2	13	2	0.008	0.052	0.006
.	19.01.16-03.31.30-1-44627	241	20	20	4	0	3	509	18	18	0	0	NA	NA	NA	91	73	258	253	375	182	130	197	9	25	14	0.035	0.099	0.037
.	19.01.16-03.31.42-1-44628	436	87	87	31	0	27	559	76	76	0	0	NA	NA	NA	128	129	275	276	391	199	148	212	88	108	67	0.32	0.391	0.171
.	19.01.16-03.31.45-1-44629	441	62	62	15	0	12	546	58	58	0	0	NA	NA	NA	118	124	270	269	398	192	143	211	42	87	47	0.156	0.323	0.118
.	19.01.16-03.31.57-1-44637	30	1	1	0	0	0	0	0	0	0	0	NA	NA	NA	7	4	237	237	343	0	0	0	0	0	0	0	0	0
.	19.01.16-03.31.59-1-44640	62	2	2	2	0	2	355	1	1	0	0	NA	NA	NA	21	21	243	245	346	135	97	123	0	3	0	0	0.012	0
.	19.01.16-03.31.59-1-44641	379	50	50	13	0	11	512	43	43	0	0	NA	NA	NA	98	81	265	253	376	188	127	197	76	41	60	0.287	0.162	0.16
.	19.01.16-03.32.03-1-44646	223	17	17	3	0	2	494	15	15	0	0	NA	NA	NA	76	67	258	252	370	180	125	189	26	22	21	0.101	0.087	0.057
.	19.01.16-03.32.10-1-44653	120	6	6	1	0	0	471	5	5	0	0	NA	NA	NA	37	33	248	244	354	171	122	178	2	15	1	0.008	0.061	0.003
.	19.01.16-03.32.15-1-44657	33	1	1	0	0	0	0	0	0	0	0	NA	NA	NA	5	10	236	241	346	0	0	0	0	0	0	0	0	0
.	19.01.16-03.32.18-1-44660	93	4	4	1	0	1	459	3	3	0	0	NA	NA	NA	26	19	242	242	348	165	122	172	0	3	7	0	0.012	0.02
.	19.01.16-03.32.18-1-44661	214	36	36	12	0	10	488	34	34	0	0	NA	NA	NA	54	52	260	245	360	180	123	185	30	38	18	0.115	0.155	0.05
.	19.01.16-03.32.28-1-44677	34	1	1	1	0	1	0	0	0	0	0	NA	NA	NA	11	12	238	240	347	0	0	0	0	4	0	0	0.017	0
.	19.01.16-03.32.29-1-44682	242	22	22	7	0	6	502	20	20	0	0	NA	NA	NA	65	74	260	261	366	183	134	185	14	26	38	0.054	0.1	0.104
.	19.01.16-03.32.31-1-44683	289	71	71	12	0	8	519	67	67	0	0	NA	NA	NA	83	87	262	261	377	183	139	197	52	79	64	0.198	0.303	0.17
.	19.01.16-03.32.32-1-44684	150	5	5	1	0	1	474	3	3	0	0	NA	NA	NA	44	44	250	249	358	170	125	179	0	14	5	0	0.056	0.014
.	19.01.16-03.32.34-1-44685	176	21	21	4	0	3	478	18	18	0	0	NA	NA	NA	45	45	253	247	358	177	124	177	18	15	35	0.071	0.061	0.098
.	19.01.16-03.32.48-1-44686	400	34	34	8	0	6	524	30	30	0	0	NA	NA	NA	122	86	265	253	381	187	132	205	22	32	20	0.083	0.126	0.052
.	19.01.16-03.33.01-1-44695	484	76	76	18	0	14	583	68	68	0	0	NA	NA	NA	131	150	263	278	422	188	155	240	78	93	75	0.297	0.335	0.178
.	19.01.16-03.33.06-1-44962	36	1	1	0	0	0	0	0	0	0	0	NA	NA	NA	6	16	242	240	347	0	0	0	1	0	0	0.004	0	0
.	19.01.16-03.33.06-1-44963	92	5	5	0	0	0	459	4	4	0	0	NA	NA	NA	35	23	243	242	351	164	121	174	5	0	10	0.021	0	0.028
.	19.01.16-03.33.08-1-44966	114	11	11	4	0	2	468	9	9	0	0	NA	NA	NA	47	34	246	243	358	172	119	177	19	1	12	0.077	0.004	0.034
.	19.01.16-03.33.08-1-44968	201	36	36	8	0	7	492	32	32	0	0	NA	NA	NA	42	62	259	254	362	180	129	183	42	62	33	0.162	0.244	0.091
.	19.01.16-03.33.14-1-44970	34	1	1	1	0	1	0	0	0	0	0	NA	NA	NA	8	11	238	241	345	0	0	0	0	0	0	0	0	0
.	19.01.16-03.33.15-1-44973	152	19	19	5	0	5	481	18	18	0	0	NA	NA	NA	45	48	254	249	358	176	126	179	25	23	16	0.098	0.092	0.045
.	19.01.16-03.33.17-1-44975	273	50	50	13	0	11	507	47	47	0	0	NA	NA	NA	68	66	261	254	364	187	130	190	24	82	48	0.092	0.323	0.132
.	19.01.16-03.33.21-1-44976	92	3	3	0	0	0	458	2	2	0	0	NA	NA	NA	24	28	243	246	352	168	120	170	2	0	1	0.008	0	0.003
.	19.01.16-03.33.32-1-44993	122	5	5	2	0	2	468	4	4	0	0	NA	NA	NA	35	32	245	249	351	168	124	176	6	11	3	0.024	0.044	0.009
.	19.01.16-03.33.32-1-44994	33	1	1	1	0	1	0	0	0	0	0	NA	NA	NA	13	9	237	238	347	0	0	0	1	0	0	0.004	0	0
.	19.01.16-03.33.35-1-44995	211	29	29	3	0	2	495	24	24	0	0	NA	NA	NA	59	66	249	256	374	174	130	191	18	40	40	0.072	0.156	0.107
.	19.01.16-03.33.35-1-44996	486	56	56	7	0	6	573	53	53	0	0	NA	NA	NA	138	144	273	276	408	196	150	227	43	69	52	0.158	0.25	0.127
.	19.01.16-03.33.47-1-44997	40	1	1	0	0	0	0	0	0	0	0	NA	NA	NA	10	14	241	243	343	0	0	0	0	1	0	0	0.004	0
.	19.01.16-03.33.48-1-44998	208	12	12	4	0	4	487	11	11	0	0	NA	NA	NA	59	60	252	254	367	175	129	183	3	9	6	0.012	0.035	0.016
.	19.01.16-03.33.49-1-44999	66	3	3	0	0	0	461	2	2	0	0	NA	NA	NA	28	30	244	247	352	169	119	173	2	0	6	0.008	0	0.017
.	19.01.16-03.34.00-1-45009	148	8	8	4	0	4	477	7	7	0	0	NA	NA	NA	54	45	256	248	354	177	125	175	21	9	3	0.082	0.036	0.008
.	19.01.16-03.34.02-1-45013	68	2	2	1	0	1	404	1	1	0	0	NA	NA	NA	20	26	245	241	353	151	99	154	0	0	3	0	0	0.008
.	19.01.16-03.34.04-1-45015	31	1	1	0	0	0	0	0	0	0	0	NA	NA	NA	8	4	236	238	343	0	0	0	0	0	0	0	0	0
.	19.01.16-03.34.06-1-45019	147	9	9	3	0	3	472	8	8	0	0	NA	NA	NA	32	38	248	243	360	172	123	177	7	22	5	0.028	0.091	0.014
.	19.01.16-03.34.10-1-45022	60	2	2	2	0	2	151	1	1	0	0	NA	NA	NA	9	21	242	246	346	58	39	54	0	0	3	0	0	0.009
.	19.01.16-03.34.14-1-45025	92	4	4	2	0	2	460	3	3	0	0	NA	NA	NA	29	26	246	245	348	168	121	171	5	2	0	0.02	0.008	0
.	19.01.16-03.34.20-1-45029	35	1	1	1	0	1	0	0	0	0	0	NA	NA	NA	16	10	238	238	347	0	0	0	0	0	0	0	0	0
.	19.01.16-03.34.21-1-45030	176	23	23	3	0	2	484	19	19	0	0	NA	NA	NA	53	44	247	250	360	174	125	185	17	28	18	0.069	0.112	0.05
.	19.01.16-03.34.24-1-45046	67	2	2	0	0	0	349	1	1	0	0	NA	NA	NA	10	22	244	241	350	121	91	137	3	0	0	0.012	0	0
.	19.01.16-03.34.25-1-45047	61	2	2	0	0	0	466	1	1	0	0	NA	NA	NA	24	29	245	238	359	168	121	177	7	0	0	0.029	0	0
.	19.01.16-03.34.25-1-45048	233	13	13	6	0	5	504	12	12	0	0	NA	NA	NA	77	77	255	261	374	175	136	193	15	16	16	0.059	0.061	0.043
.	19.01.16-03.34.30-1-45053	118	7	7	1	0	1	471	6	6	0	0	NA	NA	NA	41	39	249	249	354	173	123	175	11	0	7	0.044	0	0.02
.	19.01.16-03.34.32-1-45054	59	2	2	1	0	1	0	1	1	0	0	NA	NA	NA	17	16	243	239	347	0	0	0	3	0	0	0.012	0	0
.	19.01.16-03.34.36-1-45055	66	2	2	1	0	1	456	1	1	0	0	NA	NA	NA	24	19	241	244	347	166	120	170	0	3	5	0	0.012	0.014
.	19.01.16-03.34.37-1-45056	235	37	37	8	0	7	495	33	33	0	0	NA	NA	NA	57	68	257	251	373	178	127	190	42	42	34	0.163	0.167	0.091
.	19.01.16-03.34.38-1-45057	60	2	2	0	0	0	464	1	1	0	0	NA	NA	NA	24	34	245	244	358	171	117	176	0	11	0	0	0.045	0
.	19.01.16-03.34.40-1-45058	148	14	14	1	0	1	471	12	12	0	0	NA	NA	NA	47	39	244	248	360	166	124	181	18	29	1	0.074	0.117	0.003
.	19.01.16-03.34.48-1-45060	199	22	22	5	0	4	488	19	19	0	0	NA	NA	NA	58	55	255	258	355	178	131	179	20	18	18	0.078	0.07	0.051
.	19.01.16-03.34.48-1-45061	56	2	2	1	0	1	152	1	1	0	0	NA	NA	NA	17	17	238	241	351	59	35	58	0	2	1	0	0.008	0.003
.	19.01.16-03.34.51-1-45062	238	30	30	10	0	9	492	28	28	0	0	NA	NA	NA	78	61	256	254	364	181	125	186	20	33	25	0.078	0.13	0.069
.	19.01.16-03.35.01-1-45070	59	2	2	0	0	0	250	1	1	0	0	NA	NA	NA	21	14	240	239	348	87	61	102	0	0	2	0	0	0.006
.	19.01.16-03.35.02-1-45072	186	44	44	9	0	7	496	40	40	0	0	NA	NA	NA	39	65	254	257	367	178	132	186	50	40	26	0.197	0.156	0.071
.	19.01.16-03.35.03-1-45075	152	27	27	10	0	10	473	22	22	0	0	NA	NA	NA	54	41	247	248	359	170	123	180	24	11	31	0.097	0.044	0.086
.	19.01.16-03.35.05-1-45077	37	1	1	1	0	1	0	0	0	0	0	NA	NA	NA	12	3	237	237	342	0	0	0	0	0	0	0	0	0
.	19.01.16-03.35.08-1-45080	64	3	3	2	0	2	459	2	2	0	0	NA	NA	NA	30	27	240	239	361	165	117	177	0	2	9	0	0.008	0.025
.	19.01.16-03.35.08-1-45082	173	12	12	3	0	1	486	10	10	0	0	NA	NA	NA	41	57	258	248	364	180	122	184	20	8	9	0.078	0.032	0.025
.	19.01.16-03.35.10-1-45084	32	1	1	0	0	0	0	0	0	0	0	NA	NA	NA	10	10	240	238	345	0	0	0	4	0	0	0.017	0	0
.	19.01.16-03.35.13-1-45085	58	2	2	0	0	0	151	1	1	0	0	NA	NA	NA	18	13	241	241	344	61	35	55	3	1	0	0.012	0.004	0
.	19.01.16-03.35.23-1-45090	180	21	21	2	0	1	490	18	18	0	0	NA	NA	NA	59	52	255	251	359	179	129	182	46	17	21	0.18	0.068	0.058
.	19.01.16-03.35.25-1-45106	152	10	10	1	0	0	481	9	9	0	0	NA	NA	NA	52	42	254	246	355	177	124	180	13	13	3	0.051	0.053	0.008
.	19.01.16-03.35.26-1-45107	149	7	7	2	0	2	485	6	6	0	0	NA	NA	NA	42	46	247	247	365	170	126	189	1	5	10	0.004	0.02	0.027
.	19.01.16-03.35.36-1-45109	33	1	1	0	0	0	0	0	0	0	0	NA	NA	NA	4	10	238	237	348	0	0	0	3	0	0	0.013	0	0
.	19.01.16-03.35.39-1-45110	67	2	2	0	0	0	456	1	1	0	0	NA	NA	NA	29	17	239	240	351	162	119	175	0	4	0	0	0.017	0
.	19.01.16-03.35.39-1-45111	202	14	14	4	0	4	480	12	12	0	0	NA	NA	NA	65	53	249	256	361	169	133	178	18	5	17	0.072	0.02	0.047
.	19.01.16-03.35.40-1-45112	235	31	31	12	0	12	494	29	29	0	0	NA	NA	NA	69	60	252	258	363	178	132	184	18	35	39	0.071	0.136	0.107
.	19.01.16-03.35.40-1-45113	125	9	9	6	0	6	475	8	8	0	0	NA	NA	NA	30	47	246	249	365	165	126	184	13	1	16	0.053	0.004	0.044
.	19.01.16-03.35.44-1-45114	263	26	26	7	0	4	511	23	23	0	0	NA	NA	NA	78	80	260	264	369	181	140	190	25	22	33	0.096	0.083	0.089
.	19.01.16-03.35.45-1-45115	204	49	49	9	0	8	492	47	47	0	0	NA	NA	NA	53	58	256	247	368	180	125	187	41	54	32	0.16	0.219	0.087
.	19.01.16-03.35.54-1-45119	89	5	5	2	0	2	464	2	2	0	0	NA	NA	NA	36	26	244	244	351	169	121	174	9	0	4	0.037	0	0.011
.	19.01.16-03.36.02-1-45129	258	53	53	13	0	13	510	49	49	0	0	NA	NA	NA	69	75	259	251	378	184	127	199	31	59	65	0.12	0.235	0.172
.	19.01.16-03.36.05-1-45133	129	15	15	3	0	3	478	14	14	0	0	NA	NA	NA	35	43	249	248	359	170	127	181	12	16	3	0.048	0.065	0.008
.	19.01.16-03.36.07-1-45135	230	15	15	3	0	2	504	12	12	0	0	NA	NA	NA	74	70	254	256	373	178	135	191	17	12	14	0.067	0.047	0.038
.	19.01.16-03.36.07-1-45138	119	11	11	2	0	1	475	10	10	0	0	NA	NA	NA	20	40	246	247	360	168	122	185	0	4	19	0	0.016	0.053
.	19.01.16-03.36.10-1-45140	248	31	31	9	0	8	522	26	26	0	0	NA	NA	NA	71	87	256	257	387	179	133	210	34	61	28	0.133	0.237	0.072
.	19.01.16-03.36.26-1-45170	173	17	17	5	0	5	496	14	14	0	0	NA	NA	NA	40	62	254	253	368	179	132	185	5	16	16	0.02	0.063	0.043
.	19.01.16-03.36.31-1-45175	292	67	67	19	0	14	516	62	62	0	0	NA	NA	NA	91	82	256	260	379	180	137	199	39	67	63	0.152	0.258	0.166
.	19.01.16-03.36.33-1-45176	59	2	2	0	0	0	461	1	1	0	0	NA	NA	NA	16	22	241	242	352	167	119	175	7	0	6	0.029	0	0.017
.	19.01.16-03.36.34-1-45177	125	10	10	1	0	1	465	9	9	0	0	NA	NA	NA	36	33	248	246	352	170	121	174	11	12	13	0.044	0.049	0.037
.	19.01.16-03.36.34-1-45178	32	1	1	0	0	0	0	0	0	0	0	NA	NA	NA	14	5	237	237	344	0	0	0	0	0	0	0	0	0
.	19.01.16-03.36.36-1-45179	142	10	10	5	0	4	475	8	8	0	0	NA	NA	NA	50	44	255	247	355	177	122	176	1	18	12	0.004	0.073	0.034
.	19.01.16-03.36.45-1-45180	249	20	20	7	0	4	510	18	18	0	0	NA	NA	NA	59	80	270	251	372	191	128	191	22	26	16	0.081	0.104	0.043
.	19.01.16-03.36.51-1-45182	35	1	1	0	0	0	0	0	0	0	0	NA	NA	NA	15	6	238	238	343	0	0	0	0	0	1	0	0	0.003
.	19.01.16-03.36.54-1-45186	213	42	42	13	0	9	501	38	38	0	0	NA	NA	NA	83	75	251	263	374	173	133	195	54	47	35	0.215	0.179	0.094
.	19.01.16-03.36.56-1-45187	241	39	39	12	0	10	520	32	32	0	0	NA	NA	NA	62	83	262	258	376	187	136	197	44	49	23	0.168	0.19	0.061
.	19.01.16-03.36.57-1-45188	287	27	27	10	0	10	500	23	23	0	0	NA	NA	NA	74	68	256	260	365	177	138	185	35	34	21	0.137	0.131	0.058
.	19.01.16-03.36.57-1-45190	37	1	1	1	0	1	0	0	0	0	0	NA	NA	NA	6	16	241	242	346	0	0	0	0	0	3	0	0	0.009
.	19.01.16-03.37.00-1-45192	90	5	5	3	0	2	466	4	4	0	0	NA	NA	NA	36	28	245	244	352	169	123	174	20	0	0	0.082	0	0
.	19.01.16-03.37.01-1-45195	60	2	2	0	0	0	454	1	1	0	0	NA	NA	NA	32	20	242	238	353	163	115	176	0	3	5	0	0.013	0.014
.	19.01.16-03.37.08-1-45202	63	5	5	0	0	0	464	4	4	0	0	NA	NA	NA	29	23	246	238	352	170	117	177	1	7	4	0.004	0.029	0.011
.	19.01.16-03.37.14-1-45207	299	41	41	6	0	5	500	37	37	0	0	NA	NA	NA	74	67	253	254	373	177	130	193	76	44	19	0.3	0.173	0.051
.	19.01.16-03.37.17-1-45211	64	3	3	1	0	0	459	2	2	0	0	NA	NA	NA	21	25	244	243	351	164	122	173	5	0	0	0.02	0	0
.	19.01.16-03.37.24-1-45227	34	1	1	0	0	0	0	0	0	0	0	NA	NA	NA	7	9	242	238	342	0	0	0	0	0	0	0	0	0
.	19.01.16-03.37.25-1-45228	152	11	11	2	0	2	479	9	9	0	0	NA	NA	NA	53	47	246	251	363	166	127	186	0	11	15	0	0.044	0.041
.	19.01.16-03.37.28-1-45229	59	2	2	0	0	0	462	1	1	0	0	NA	NA	NA	19	27	245	243	352	170	117	175	0	0	5	0	0	0.014
.	19.01.16-03.37.31-1-45230	61	2	2	0	0	0	464	1	1	0	0	NA	NA	NA	16	23	239	239	358	167	120	177	3	0	2	0.013	0	0.006
.	19.01.16-03.37.38-1-45231	221	31	31	11	0	10	491	29	29	0	0	NA	NA	NA	69	56	251	253	365	173	130	188	38	31	15	0.151	0.123	0.041
.	19.01.16-03.37.41-1-45232	359	30	30	6	0	6	529	26	26	0	0	NA	NA	NA	124	105	268	262	388	192	137	200	35	33	16	0.131	0.126	0.041
.	19.01.16-03.37.44-1-45233	86	5	5	2	0	1	467	4	4	0	0	NA	NA	NA	36	32	250	246	349	174	122	171	0	12	4	0	0.049	0.011
.	19.01.16-03.37.47-1-45234	62	2	2	2	0	1	456	1	1	0	0	NA	NA	NA	19	21	239	244	351	163	119	174	7	0	0	0.029	0	0
.	19.01.16-03.37.51-1-45235	36	1	1	0	0	0	0	0	0	0	0	NA	NA	NA	12	10	240	237	346	0	0	0	0	1	0	0	0.004	0
.	19.01.16-03.37.51-1-45236	34	1	1	0	0	0	0	0	0	0	0	NA	NA	NA	6	7	238	238	344	0	0	0	0	0	2	0	0	0.006
.	19.01.16-03.37.53-1-45240	303	46	46	8	0	6	521	40	40	0	0	NA	NA	NA	99	93	252	268	386	175	144	202	33	54	64	0.131	0.201	0.166
.	19.01.16-03.37.54-1-45241	275	75	75	26	0	20	512	67	67	0	0	NA	NA	NA	83	84	263	256	378	185	129	198	65	103	67	0.247	0.402	0.177
.	19.01.16-03.37.57-1-45243	336	42	42	11	0	7	537	38	38	0	0	NA	NA	NA	84	109	265	269	388	188	147	202	28	68	31	0.106	0.253	0.08
.	19.01.16-03.37.59-1-45248	60	2	2	0	0	0	459	1	1	0	0	NA	NA	NA	25	21	242	239	353	166	119	174	0	7	0	0	0.029	0
.	19.01.16-03.37.59-1-45249	93	8	8	3	0	2	457	7	7	0	0	NA	NA	NA	38	22	243	241	351	163	119	175	15	1	5	0.062	0.004	0.014
.	19.01.16-03.38.13-1-45261	148	12	12	6	0	4	480	11	11	0	0	NA	NA	NA	44	50	245	253	365	165	127	188	19	20	17	0.078	0.079	0.047
.	19.01.16-03.38.18-1-45270	160	14	14	3	0	3	476	10	10	0	0	NA	NA	NA	44	40	252	244	357	175	122	179	18	16	19	0.071	0.066	0.053
.	19.01.16-03.38.19-1-45271	33	1	1	0	0	0	0	0	0	0	0	NA	NA	NA	11	11	244	236	344	0	0	0	0	0	3	0	0	0.009
.	19.01.16-03.38.23-1-45272	61	2	2	0	0	0	450	1	1	0	0	NA	NA	NA	16	12	239	239	347	165	116	169	0	0	1	0	0	0.003
.	19.01.16-03.38.23-1-45273	122	7	7	2	0	2	480	6	6	0	0	NA	NA	NA	41	44	245	249	363	170	126	184	6	15	11	0.024	0.06	0.03
.	19.01.16-03.38.23-1-45274	413	57	57	15	0	11	544	53	53	0	0	NA	NA	NA	106	115	275	264	389	197	142	205	36	79	72	0.131	0.299	0.185
.	19.01.16-03.38.33-1-45295	33	1	1	1	0	1	0	0	0	0	0	NA	NA	NA	7	10	241	238	344	0	0	0	0	0	2	0	0	0.006
.	19.01.16-03.38.36-1-45296	187	16	16	6	0	6	487	13	13	0	0	NA	NA	NA	52	46	249	250	360	174	130	183	16	11	30	0.064	0.044	0.083
.	19.01.16-03.38.36-1-45297	153	9	9	1	0	1	468	8	8	0	0	NA	NA	NA	59	35	246	248	354	166	126	176	7	14	5	0.028	0.056	0.014
.	19.01.16-03.38.43-1-45298	466	62	62	15	0	12	582	58	58	0	0	NA	NA	NA	149	158	280	279	412	200	155	227	56	64	64	0.2	0.229	0.155
.	19.01.16-03.38.43-1-45299	115	7	7	2	0	1	475	6	6	0	0	NA	NA	NA	49	48	247	254	360	169	124	182	10	3	11	0.04	0.012	0.031
.	19.01.16-03.38.56-1-45303	204	16	16	4	0	4	489	14	14	0	0	NA	NA	NA	53	51	253	248	363	176	128	185	13	6	23	0.051	0.024	0.063
.	19.01.16-03.38.57-1-45304	33	1	1	0	0	0	0	0	0	0	0	NA	NA	NA	13	8	238	237	346	0	0	0	0	0	0	0	0	0
.	19.01.16-03.38.59-1-45307	35	1	1	0	0	0	0	0	0	0	0	NA	NA	NA	14	8	239	238	344	0	0	0	0	0	3	0	0	0.009
.	19.01.16-03.38.59-1-45309	320	43	43	11	0	8	547	40	40	0	0	NA	NA	NA	99	118	272	271	388	193	147	207	73	43	36	0.268	0.159	0.093
.	19.01.16-03.39.02-1-45312	142	21	21	3	0	2	481	17	17	0	0	NA	NA	NA	48	47	253	245	362	180	119	182	10	34	4	0.04	0.139	0.011
.	19.01.16-03.39.05-1-45315	206	40	40	10	0	8	500	36	36	0	0	NA	NA	NA	55	67	259	254	367	181	130	189	52	49	39	0.201	0.193	0.106
.	19.01.16-03.39.05-1-45317	64	5	5	1	0	1	457	4	4	0	0	NA	NA	NA	25	21	242	243	349	164	122	171	0	4	9	0	0.016	0.026
.	19.01.16-03.39.19-1-45327	64	2	2	0	0	0	298	0	0	0	0	NA	NA	NA	21	18	240	243	348	98	79	121	1	0	0	0.004	0	0
.	19.01.16-03.39.20-1-45328	203	16	16	5	0	3	517	13	13	0	0	NA	NA	NA	69	81	261	259	374	186	139	192	34	8	18	0.13	0.031	0.048
.	19.01.16-03.39.23-1-45329	116	9	9	1	0	1	466	8	8	0	0	NA	NA	NA	44	34	245	249	353	167	123	176	5	13	5	0.02	0.052	0.014
.	19.01.16-03.39.29-1-45345	29	1	1	0	0	0	0	0	0	0	0	NA	NA	NA	8	13	241	240	345	0	0	0	0	0	0	0	0	0
.	19.01.16-03.39.30-1-45346	180	10	10	1	0	1	501	7	7	0	0	NA	NA	NA	69	66	254	253	372	179	131	191	13	5	13	0.051	0.02	0.035
.	19.01.16-03.39.31-1-45347	238	66	66	18	0	15	507	62	62	0	0	NA	NA	NA	72	74	256	259	372	177	138	192	83	66	70	0.324	0.255	0.188
.	19.01.16-03.39.39-1-45348	116	7	7	1	0	1	468	6	6	0	0	NA	NA	NA	35	36	249	245	355	168	123	177	0	12	11	0	0.049	0.031
.	19.01.16-03.39.46-1-45350	88	4	4	1	0	1	466	3	3	0	0	NA	NA	NA	35	29	243	248	351	167	127	172	0	5	3	0	0.02	0.009
.	19.01.16-03.39.52-1-45351	90	6	6	1	0	0	464	5	5	0	0	NA	NA	NA	25	23	245	243	348	170	123	171	8	1	5	0.033	0.004	0.014
.	19.01.16-03.39.54-1-45355	32	1	1	0	0	0	0	0	0	0	0	NA	NA	NA	7	7	239	239	342	0	0	0	1	0	0	0.004	0	0
.	19.01.16-03.39.57-1-45359	283	36	36	5	0	4	501	33	33	0	0	NA	NA	NA	79	73	262	255	369	183	130	188	25	32	21	0.095	0.125	0.057
.	19.01.16-03.39.58-1-45361	265	23	23	7	0	5	511	19	19	0	0	NA	NA	NA	83	76	255	257	377	178	137	196	10	21	40	0.039	0.082	0.106
.	19.01.16-03.40.01-1-45364	150	12	12	2	0	2	487	11	11	0	0	NA	NA	NA	41	59	252	258	362	172	130	185	0	34	16	0	0.132	0.044
.	19.01.16-03.40.06-1-45374	35	1	1	1	0	1	0	0	0	0	0	NA	NA	NA	11	13	239	243	344	0	0	0	0	2	0	0	0.008	0
.	19.01.16-03.40.07-1-45377	84	5	5	0	0	0	461	4	4	0	0	NA	NA	NA	33	27	243	241	356	164	119	178	6	4	1	0.025	0.017	0.003
.	19.01.16-03.40.07-1-45378	241	74	74	16	0	12	502	68	68	0	0	NA	NA	NA	68	68	247	262	372	170	136	196	67	89	28	0.271	0.34	0.075
.	19.01.16-03.40.08-1-45380	321	94	94	20	0	14	517	81	81	0	0	NA	NA	NA	79	90	263	265	375	184	135	198	95	86	83	0.361	0.325	0.221
.	19.01.16-03.40.08-1-45381	418	39	39	10	0	6	554	36	36	0	0	NA	NA	NA	106	123	271	271	394	191	149	214	24	56	31	0.089	0.207	0.079
.	19.01.16-03.40.22-1-45387	360	84	84	25	0	17	536	78	78	0	0	NA	NA	NA	105	110	270	269	384	192	142	202	82	105	84	0.304	0.39	0.219
.	19.01.16-03.40.31-1-45404	323	63	63	16	0	12	517	59	59	0	0	NA	NA	NA	91	80	256	266	371	179	143	195	49	58	55	0.191	0.218	0.148
.	19.01.16-03.40.37-1-45409	242	49	49	15	0	12	504	46	46	0	0	NA	NA	NA	72	64	256	249	372	181	124	199	39	67	49	0.152	0.269	0.132
.	19.01.16-03.40.54-1-45413	309	42	42	12	0	11	517	39	39	0	0	NA	NA	NA	90	85	266	257	375	189	135	193	42	58	30	0.158	0.226	0.08
.	19.01.16-03.40.55-1-45414	177	8	8	1	0	1	491	7	7	0	0	NA	NA	NA	58	59	256	250	366	178	126	187	15	0	7	0.059	0	0.019
.	19.01.16-03.41.10-1-45428	93	7	7	0	0	0	466	5	5	0	0	NA	NA	NA	33	28	247	243	351	169	121	176	0	6	8	0	0.025	0.023
.	19.01.16-03.41.14-1-45430	182	10	10	2	0	2	477	9	9	0	0	NA	NA	NA	63	43	246	251	359	172	127	178	8	19	13	0.033	0.076	0.036
.	19.01.16-03.41.31-1-45449	151	10	10	2	0	2	482	8	8	0	0	NA	NA	NA	51	47	247	244	369	171	124	187	6	0	36	0.024	0	0.098
.	19.01.16-03.41.41-1-45450	381	80	80	22	0	18	548	76	76	0	0	NA	NA	NA	105	112	266	263	396	191	140	217	66	105	55	0.248	0.399	0.139
.	19.01.16-03.41.44-1-45451	209	44	44	14	0	11	492	41	41	0	0	NA	NA	NA	65	63	249	255	372	173	129	190	42	63	42	0.169	0.247	0.113
.	19.01.16-03.41.46-1-45453	34	1	1	1	0	1	0	0	0	0	0	NA	NA	NA	4	8	238	238	345	0	0	0	0	0	1	0	0	0.003
.	19.01.16-03.41.47-1-45454	173	13	13	2	0	2	475	10	10	0	0	NA	NA	NA	64	48	247	246	368	168	124	183	6	17	8	0.024	0.069	0.022
.	19.01.16-03.41.49-1-45455	208	26	26	8	0	8	496	22	22	0	0	NA	NA	NA	63	63	252	256	368	175	135	186	22	39	18	0.087	0.152	0.049
.	19.01.16-03.41.55-1-45459	261	43	43	4	0	1	507	42	42	0	0	NA	NA	NA	69	67	257	258	365	182	135	190	49	36	32	0.191	0.14	0.088
.	19.01.16-03.41.57-1-45460	326	63	63	16	0	12	540	60	60	0	0	NA	NA	NA	110	108	267	268	386	190	144	206	63	97	52	0.236	0.362	0.135
.	19.01.16-03.41.59-1-45466	153	9	9	1	0	1	479	7	7	0	0	NA	NA	NA	39	44	247	251	359	168	129	182	4	11	24	0.016	0.044	0.067
.	19.01.16-03.42.11-1-45478	127	15	15	6	0	6	482	12	12	0	0	NA	NA	NA	31	50	252	252	359	175	126	181	21	16	10	0.083	0.063	0.028
.	19.01.16-03.42.12-1-45479	61	3	3	0	0	0	101	2	2	0	0	NA	NA	NA	13	15	241	241	346	41	24	36	1	3	0	0.004	0.012	0
.	19.01.16-03.42.21-1-45484	61	2	2	1	0	1	50	1	1	0	0	NA	NA	NA	11	22	241	242	352	20	13	17	5	1	0	0.021	0.004	0
.	19.01.16-03.42.26-1-45500	295	27	27	9	0	7	514	24	24	0	0	NA	NA	NA	100	85	256	262	380	181	137	196	16	14	33	0.062	0.053	0.087
.	19.01.16-03.42.27-1-45501	93	4	4	0	0	0	468	3	3	0	0	NA	NA	NA	31	30	245	246	352	168	125	175	0	5	11	0	0.02	0.031
.	19.01.16-03.42.30-1-45502	31	1	1	0	0	0	0	0	0	0	0	NA	NA	NA	10	9	240	238	344	0	0	0	0	0	1	0	0	0.003
.	19.01.16-03.42.33-1-45503	61	3	3	0	0	0	302	2	2	0	0	NA	NA	NA	19	16	242	240	347	101	83	118	0	0	4	0	0	0.012
.	19.01.16-03.42.38-1-45508	347	82	82	25	0	20	536	73	73	0	0	NA	NA	NA	91	105	269	263	386	191	140	205	78	107	86	0.29	0.407	0.223
.	19.01.16-03.42.43-1-45509	396	53	53	14	0	12	558	49	49	0	0	NA	NA	NA	105	125	275	268	395	199	144	215	49	61	53	0.178	0.228	0.134
.	19.01.16-03.42.43-1-45510	210	13	13	2	0	2	493	10	10	0	0	NA	NA	NA	76	61	258	255	361	182	129	182	8	8	22	0.031	0.031	0.061
.	19.01.16-03.42.43-1-45511	176	6	6	2	0	1	491	5	5	0	0	NA	NA	NA	52	54	254	249	364	177	128	186	3	14	4	0.012	0.056	0.011
.	19.01.16-03.43.04-1-45523	32	1	1	1	0	1	0	0	0	0	0	NA	NA	NA	7	13	243	239	344	0	0	0	0	0	2	0	0	0.006
.	19.01.16-03.43.05-1-45525	418	63	63	12	0	10	538	61	61	0	0	NA	NA	NA	115	115	259	272	397	182	145	211	75	43	68	0.29	0.158	0.171
.	19.01.16-03.43.05-1-45526	205	27	27	7	0	6	487	23	23	0	0	NA	NA	NA	62	57	254	251	365	176	127	184	22	39	31	0.087	0.155	0.085
.	19.01.16-03.43.06-1-45529	145	15	15	2	0	2	488	13	13	0	0	NA	NA	NA	63	57	251	254	365	173	128	187	12	20	8	0.048	0.079	0.022
.	19.01.16-03.43.07-1-45530	177	18	18	4	0	4	479	17	17	0	0	NA	NA	NA	47	48	255	244	362	176	121	182	20	28	9	0.078	0.115	0.025
.	19.01.16-03.43.17-1-45537	126	14	14	3	0	3	476	12	12	0	0	NA	NA	NA	49	48	251	251	359	171	125	180	26	14	10	0.104	0.056	0.028
.	19.01.16-03.43.24-1-45553	183	12	12	2	0	2	495	10	10	0	0	NA	NA	NA	53	52	254	249	362	177	129	189	2	20	6	0.008	0.08	0.017
.	19.01.16-03.43.33-1-45555	299	98	98	22	0	20	519	91	91	0	0	NA	NA	NA	81	87	262	256	382	184	135	200	80	123	52	0.305	0.48	0.136
.	19.01.16-03.43.40-1-45556	37	1	1	0	0	0	0	0	0	0	0	NA	NA	NA	14	11	238	241	345	0	0	0	0	0	1	0	0	0.003
.	19.01.16-03.43.43-1-45557	238	27	27	8	0	6	499	22	22	0	0	NA	NA	NA	77	63	256	253	367	179	132	188	4	34	31	0.016	0.134	0.084
.	19.01.16-03.43.47-1-45558	59	2	2	0	0	0	0	1	1	0	0	NA	NA	NA	13	22	241	242	352	0	0	0	2	2	0	0.008	0.008	0
.	19.01.16-03.43.48-1-45559	228	14	14	2	0	2	494	13	13	0	0	NA	NA	NA	61	61	254	259	361	175	138	181	2	17	18	0.008	0.066	0.05
.	19.01.16-03.43.49-1-45560	123	13	13	0	0	0	474	10	10	0	0	NA	NA	NA	50	36	248	245	356	170	124	180	7	18	12	0.028	0.073	0.034
.	19.01.16-03.43.51-1-45561	58	2	2	1	0	1	457	1	1	0	0	NA	NA	NA	30	25	245	243	350	167	118	172	0	0	6	0	0	0.017
.	19.01.16-03.44.01-1-45572	142	11	11	3	0	2	480	10	10	0	0	NA	NA	NA	58	43	244	248	364	171	127	182	12	2	11	0.049	0.008	0.03
.	19.01.16-03.44.03-1-45575	123	10	10	0	0	0	475	8	8	0	0	NA	NA	NA	40	44	250	250	357	173	125	177	13	14	6	0.052	0.056	0.017
.	19.01.16-03.44.10-1-45582	35	1	1	0	0	0	0	0	0	0	0	NA	NA	NA	8	10	240	239	344	0	0	0	0	0	0	0	0	0
.	19.01.16-03.44.13-1-45583	153	11	11	3	0	2	484	9	9	0	0	NA	NA	NA	42	48	247	248	366	171	125	188	8	10	7	0.032	0.04	0.019
.	19.01.16-03.44.13-1-45584	295	20	20	4	0	3	510	18	18	0	0	NA	NA	NA	83	81	262	263	369	182	139	189	28	16	17	0.107	0.061	0.046
.	19.01.16-03.44.15-1-45587	206	19	19	4	0	4	510	17	17	0	0	NA	NA	NA	68	77	251	263	376	174	139	197	26	9	22	0.104	0.034	0.059
.	19.01.16-03.44.17-1-45592	59	2	2	1	0	0	457	1	1	0	0	NA	NA	NA	25	20	242	244	347	162	123	172	3	0	4	0.012	0	0.012
.	19.01.16-03.44.22-1-45593	57	2	2	0	0	0	402	1	1	0	0	NA	NA	NA	23	17	238	244	348	146	105	151	6	0	0	0.025	0	0
.	19.01.16-03.44.28-1-45609	36	1	1	1	0	1	0	0	0	0	0	NA	NA	NA	8	10	237	239	347	0	0	0	0	4	0	0	0.017	0
.	19.01.16-03.44.30-1-45610	96	3	3	0	0	0	472	2	2	0	0	NA	NA	NA	24	35	245	246	357	170	122	180	4	0	10	0.016	0	0.028
.	19.01.16-03.44.30-1-45611	88	6	6	0	0	0	463	5	5	0	0	NA	NA	NA	34	27	244	244	352	167	122	174	1	14	2	0.004	0.057	0.006
.	19.01.16-03.44.32-1-45612	98	5	5	3	0	3	466	4	4	0	0	NA	NA	NA	32	32	244	244	357	169	120	177	6	3	2	0.025	0.012	0.006
.	19.01.16-03.44.34-1-45613	32	1	1	0	0	0	0	0	0	0	0	NA	NA	NA	13	10	239	240	344	0	0	0	0	0	1	0	0	0.003
.	19.01.16-03.44.36-1-45618	61	3	3	1	0	1	466	2	2	0	0	NA	NA	NA	18	29	244	247	351	167	125	174	11	0	1	0.045	0	0.003
.	19.01.16-03.44.38-1-45619	37	1	1	0	0	0	0	0	0	0	0	NA	NA	NA	10	7	239	238	343	0	0	0	0	0	0	0	0	0
.	19.01.16-03.44.44-1-45621	245	54	54	9	0	8	513	50	50	0	0	NA	NA	NA	70	82	258	261	376	180	137	196	61	60	46	0.236	0.23	0.122
.	19.01.16-03.44.46-1-45622	59	2	2	1	0	1	248	1	1	0	0	NA	NA	NA	15	14	240	241	346	89	65	94	2	1	0	0.008	0.004	0
.	19.01.16-03.44.47-1-45623	119	13	13	2	0	2	474	12	12	0	0	NA	NA	NA	55	48	250	249	362	172	124	178	6	9	11	0.024	0.036	0.03
.	19.01.16-03.44.47-1-45624	34	1	1	0	0	0	0	0	0	0	0	NA	NA	NA	12	6	239	238	342	0	0	0	0	0	0	0	0	0
.	19.01.16-03.44.47-1-45625	126	24	24	7	0	4	480	22	22	0	0	NA	NA	NA	43	49	255	251	356	176	127	177	35	33	11	0.137	0.131	0.031
.	19.01.16-03.44.50-1-45626	31	1	1	0	0	0	0	0	0	0	0	NA	NA	NA	7	7	237	238	345	0	0	0	0	0	1	0	0	0.003
.	19.01.16-03.44.50-1-45627	121	10	10	0	0	0	482	9	9	0	0	NA	NA	NA	46	46	244	250	365	172	125	185	12	8	3	0.049	0.032	0.008
.	19.01.16-03.44.50-1-45628	441	77	77	25	0	20	572	72	72	0	0	NA	NA	NA	133	143	274	277	405	197	153	222	83	82	87	0.303	0.296	0.215
.	19.01.16-03.44.52-1-45629	94	11	11	2	0	2	459	10	10	0	0	NA	NA	NA	34	27	244	242	354	167	118	174	2	6	14	0.008	0.025	0.04
.	19.01.16-03.44.56-1-45633	292	51	51	13	0	8	509	48	48	0	0	NA	NA	NA	76	80	255	257	381	180	130	199	41	71	30	0.161	0.276	0.079
.	19.01.16-03.45.09-1-45646	33	1	1	1	0	1	0	0	0	0	0	NA	NA	NA	13	11	240	238	346	0	0	0	4	0	0	0.017	0	0
.	19.01.16-03.45.10-1-45647	143	17	17	4	0	2	473	14	14	0	0	NA	NA	NA	47	45	244	253	361	168	126	179	15	25	19	0.061	0.099	0.053
.	19.01.16-03.45.12-1-45648	64	2	2	0	0	0	453	1	1	0	0	NA	NA	NA	38	25	242	245	351	163	120	170	0	2	4	0	0.008	0.011
.	19.01.16-03.45.13-1-45649	205	11	11	6	0	4	501	9	9	0	0	NA	NA	NA	60	65	253	258	367	180	135	186	4	14	24	0.016	0.054	0.065
.	19.01.16-03.45.21-1-45654	425	63	63	10	0	8	535	60	60	0	0	NA	NA	NA	125	99	264	262	386	187	139	209	50	70	62	0.189	0.267	0.161
.	19.01.16-03.45.24-1-45670	152	10	10	5	0	4	478	9	9	0	0	NA	NA	NA	58	43	251	248	357	172	125	181	24	16	5	0.096	0.065	0.014
.	19.01.16-03.45.28-1-45671	121	5	5	1	0	1	478	4	4	0	0	NA	NA	NA	47	48	256	250	355	178	122	178	11	4	4	0.043	0.016	0.011
.	19.01.16-03.45.40-1-45673	52	2	2	0	0	0	198	1	1	0	0	NA	NA	NA	15	9	241	237	344	66	53	79	0	0	3	0	0	0.009
.	19.01.16-03.45.41-1-45674	92	4	4	1	0	0	467	3	3	0	0	NA	NA	NA	25	26	240	242	357	165	119	183	3	5	4	0.012	0.021	0.011
.	19.01.16-03.45.47-1-45675	209	14	14	3	0	2	498	13	13	0	0	NA	NA	NA	59	72	256	257	372	178	131	189	20	2	24	0.078	0.008	0.065
.	19.01.16-03.45.48-1-45676	32	1	1	0	0	0	0	0	0	0	0	NA	NA	NA	7	10	242	239	342	0	0	0	0	0	0	0	0	0
.	19.01.16-03.45.49-1-45677	354	47	47	15	0	13	538	42	42	0	0	NA	NA	NA	97	105	267	266	385	191	139	208	48	59	38	0.18	0.222	0.099
.	19.01.16-03.45.49-1-45678	155	11	11	0	0	0	483	10	10	0	0	NA	NA	NA	46	52	247	252	366	166	130	187	13	10	11	0.053	0.04	0.03
.	19.01.16-03.45.57-1-45683	355	49	49	10	0	8	539	47	47	0	0	NA	NA	NA	104	103	269	264	383	191	142	206	42	48	57	0.156	0.182	0.149
.	19.01.16-03.45.59-1-45686	150	7	7	0	0	0	475	4	4	0	0	NA	NA	NA	38	44	245	252	360	165	128	182	14	1	12	0.057	0.004	0.033
.	19.01.16-03.46.11-1-45700	273	65	65	17	0	16	505	58	58	0	0	NA	NA	NA	68	72	258	257	370	181	134	190	69	76	55	0.267	0.296	0.149
.	19.01.16-03.46.16-1-45704	168	17	17	4	0	4	485	15	15	0	0	NA	NA	NA	55	53	246	258	362	170	134	181	13	25	28	0.053	0.097	0.077
.	19.01.16-03.46.23-1-45716	321	30	30	11	0	8	518	28	28	0	0	NA	NA	NA	89	90	261	259	383	184	133	201	25	62	32	0.096	0.239	0.084
.	19.01.16-03.46.28-1-45732	33	1	1	0	0	0	0	0	0	0	0	NA	NA	NA	8	9	237	240	345	0	0	0	0	0	1	0	0	0.003
.	19.01.16-03.46.31-1-45733	119	10	10	2	0	2	469	8	8	0	0	NA	NA	NA	54	41	247	246	361	167	119	183	4	10	11	0.016	0.041	0.03
.	19.01.16-03.46.34-1-45734	96	5	5	0	0	0	469	3	3	0	0	NA	NA	NA	33	35	248	247	353	170	122	177	21	2	0	0.085	0.008	0
.	19.01.16-03.46.40-1-45739	89	9	9	1	0	0	463	8	8	0	0	NA	NA	NA	33	30	243	240	360	169	116	178	0	11	2	0	0.046	0.006
.	19.01.16-03.46.49-1-45741	294	33	33	9	0	6	526	31	31	0	0	NA	NA	NA	83	90	262	264	377	184	143	199	29	50	36	0.111	0.189	0.095
.	19.01.16-03.46.50-1-45742	387	37	37	6	0	6	535	35	35	0	0	NA	NA	NA	110	100	267	257	389	187	135	213	44	48	38	0.165	0.187	0.098
.	19.01.16-03.46.52-1-45743	181	8	8	1	0	1	486	6	6	0	0	NA	NA	NA	49	49	254	253	355	180	130	176	4	10	5	0.016	0.04	0.014
.	19.01.16-03.46.57-1-45747	32	1	1	0	0	0	0	0	0	0	0	NA	NA	NA	7	9	238	236	348	0	0	0	0	0	0	0	0	0
.	19.01.16-03.46.59-1-45750	185	11	11	0	0	0	500	10	10	0	0	NA	NA	NA	60	63	252	253	371	177	129	194	6	7	6	0.024	0.028	0.016
.	19.01.16-03.47.02-1-45753	59	2	2	0	0	0	463	1	1	0	0	NA	NA	NA	28	24	245	241	351	168	122	173	6	0	1	0.024	0	0.003
.	19.01.16-03.47.10-1-45762	240	14	14	3	0	3	511	11	11	0	0	NA	NA	NA	71	82	263	259	373	186	134	191	18	18	7	0.068	0.069	0.019
.	19.01.16-03.47.11-1-45764	193	26	26	4	0	4	487	21	21	0	0	NA	NA	NA	67	51	250	247	367	174	124	189	38	18	30	0.152	0.073	0.082
.	19.01.16-03.47.13-1-45765	182	31	31	7	0	6	476	29	29	0	0	NA	NA	NA	61	51	250	245	369	170	122	184	7	57	15	0.028	0.233	0.041
.	19.01.16-03.47.19-1-45770	34	1	1	0	0	0	0	0	0	0	0	NA	NA	NA	5	8	238	239	344	0	0	0	0	0	0	0	0	0
.	19.01.16-03.47.21-1-45771	160	9	9	3	0	3	470	8	8	0	0	NA	NA	NA	57	30	247	243	353	170	122	178	8	20	2	0.032	0.082	0.006
.	19.01.16-03.47.22-1-45772	295	45	45	12	0	9	507	43	43	0	0	NA	NA	NA	83	82	258	265	372	178	139	190	59	50	32	0.229	0.189	0.086
.	19.01.16-03.47.36-1-45788	245	10	10	4	0	3	509	9	9	0	0	NA	NA	NA	68	74	250	258	379	175	135	199	3	12	15	0.012	0.047	0.04
.	19.01.16-03.47.37-1-45789	113	10	10	2	0	1	461	9	9	0	0	NA	NA	NA	31	22	248	244	343	168	124	169	3	7	7	0.012	0.029	0.02
.	19.01.16-03.47.42-1-45790	182	17	17	3	0	2	489	16	16	0	0	NA	NA	NA	61	55	246	255	367	169	132	188	7	13	23	0.028	0.051	0.063
.	19.01.16-03.47.44-1-45791	62	3	3	0	0	0	457	2	2	0	0	NA	NA	NA	23	24	244	241	352	169	117	171	0	0	4	0	0	0.011
.	19.01.16-03.47.46-1-45792	529	94	94	26	0	18	596	89	89	0	0	NA	NA	NA	130	166	281	288	410	204	165	227	86	107	97	0.306	0.372	0.237
.	19.01.16-03.47.54-1-45796	244	19	19	1	0	1	514	17	17	0	0	NA	NA	NA	78	84	255	266	376	178	138	198	23	32	6	0.09	0.12	0.016
.	19.01.16-03.47.56-1-45797	67	2	2	1	0	1	460	0	0	0	0	NA	NA	NA	27	27	246	242	352	167	118	175	0	6	0	0	0.025	0
.	19.01.16-03.47.56-1-45798	64	4	4	2	0	1	470	3	3	0	0	NA	NA	NA	13	30	246	242	355	172	120	178	9	3	2	0.037	0.012	0.006
.	19.01.16-03.48.00-1-45802	194	25	25	10	0	9	486	22	22	0	0	NA	NA	NA	59	44	248	247	362	176	126	184	19	33	18	0.077	0.134	0.05
.	19.01.16-03.48.02-1-45806	145	13	13	5	0	4	475	11	11	0	0	NA	NA	NA	31	43	248	252	356	169	128	178	16	3	14	0.065	0.012	0.039
.	19.01.16-03.48.07-1-45815	203	19	19	7	0	5	487	16	16	0	0	NA	NA	NA	48	54	247	256	364	169	132	186	21	35	21	0.085	0.137	0.058
.	19.01.16-03.48.11-1-45818	34	1	1	1	0	1	0	0	0	0	0	NA	NA	NA	14	11	239	237	348	0	0	0	0	0	2	0	0	0.006
.	19.01.16-03.48.14-1-45820	33	1	1	1	0	1	0	0	0	0	0	NA	NA	NA	10	11	240	236	348	0	0	0	0	0	3	0	0	0.009
.	19.01.16-03.48.14-1-45821	32	1	1	0	0	0	0	0	0	0	0	NA	NA	NA	7	10	237	240	346	0	0	0	0	0	1	0	0	0.003
.	19.01.16-03.48.16-1-45824	86	6	6	1	0	0	449	4	4	0	0	NA	NA	NA	30	16	240	242	347	163	117	169	3	13	0	0.012	0.054	0
.	19.01.16-03.48.16-1-45825	328	40	40	13	0	10	525	38	38	0	0	NA	NA	NA	98	92	264	265	376	187	142	196	32	57	59	0.121	0.215	0.157
.	19.01.16-03.48.24-1-45846	274	47	47	14	0	10	513	43	43	0	0	NA	NA	NA	85	75	261	257	370	183	136	194	59	40	63	0.226	0.156	0.17
.	19.01.16-03.48.29-1-45848	58	2	2	1	0	1	0	1	1	0	0	NA	NA	NA	13	17	239	242	349	0	0	0	0	0	2	0	0	0.006
.	19.01.16-03.48.30-1-45849	88	5	5	1	0	1	458	4	4	0	0	NA	NA	NA	29	26	243	244	352	165	123	170	8	4	2	0.033	0.016	0.006
.	19.01.16-03.48.31-1-45850	469	53	53	13	0	9	586	50	50	0	0	NA	NA	NA	125	150	278	278	407	201	157	228	56	59	64	0.201	0.212	0.157
.	19.01.16-03.48.33-1-45851	145	8	8	1	0	0	499	7	7	0	0	NA	NA	NA	46	66	259	251	369	181	128	190	6	3	11	0.023	0.012	0.03
.	19.01.16-03.48.33-1-45852	34	1	1	0	0	0	0	0	0	0	0	NA	NA	NA	10	9	237	238	347	0	0	0	0	0	0	0	0	0
.	19.01.16-03.48.36-1-45853	126	7	7	1	0	1	477	6	6	0	0	NA	NA	NA	44	48	248	250	363	171	125	181	8	9	0	0.032	0.036	0
.	19.01.16-03.48.44-1-45858	94	5	5	1	0	0	467	3	3	0	0	NA	NA	NA	27	32	242	246	357	168	121	178	3	1	6	0.012	0.004	0.017
.	19.01.16-03.48.44-1-45859	175	22	22	7	0	6	479	21	21	0	0	NA	NA	NA	50	43	250	249	357	170	127	182	19	25	13	0.076	0.1	0.036
.	19.01.16-03.48.53-1-45860	187	41	41	9	0	7	480	39	39	0	0	NA	NA	NA	54	46	244	248	367	169	125	186	49	54	32	0.201	0.218	0.087
.	19.01.16-03.48.55-1-45864	60	3	3	1	0	1	249	2	2	0	0	NA	NA	NA	15	19	242	241	349	93	66	90	0	2	1	0	0.008	0.003
.	19.01.16-03.49.00-1-45868	420	41	41	10	0	8	547	37	37	0	0	NA	NA	NA	112	122	277	270	388	196	143	208	57	25	35	0.206	0.093	0.09
.	19.01.16-03.49.07-1-45876	67	2	2	1	0	1	459	0	0	0	0	NA	NA	NA	16	24	243	244	350	167	118	174	0	3	0	0	0.012	0
.	19.01.16-03.49.14-1-45880	355	51	51	13	0	9	554	45	45	0	0	NA	NA	NA	82	131	277	271	396	199	144	211	33	59	23	0.119	0.218	0.058
.	19.01.16-03.49.18-1-45885	60	2	2	1	0	1	460	1	1	0	0	NA	NA	NA	25	27	244	245	351	164	121	175	0	5	0	0	0.02	0
.	19.01.16-03.49.20-1-45886	36	1	1	1	0	1	0	0	0	0	0	NA	NA	NA	9	3	238	236	342	0	0	0	0	0	0	0	0	0
.	19.01.16-03.49.22-1-45887	242	31	31	4	0	4	514	25	25	0	0	NA	NA	NA	55	80	259	255	379	183	131	200	17	37	25	0.066	0.145	0.066
.	19.01.16-03.49.30-1-45903	38	1	1	0	0	0	0	0	0	0	0	NA	NA	NA	6	6	240	237	342	0	0	0	2	0	0	0.008	0	0
.	19.01.16-03.49.33-1-45904	88	3	3	1	0	1	467	2	2	0	0	NA	NA	NA	44	34	245	244	358	166	120	181	6	6	0	0.024	0.025	0
.	19.01.16-03.49.33-1-45905	213	14	14	6	0	4	489	11	11	0	0	NA	NA	NA	68	52	248	252	365	173	128	188	11	29	12	0.044	0.115	0.033
.	19.01.16-03.49.41-1-45907	64	2	2	0	0	0	454	1	1	0	0	NA	NA	NA	15	22	243	242	350	165	120	169	2	0	2	0.008	0	0.006
.	19.01.16-03.49.44-1-45908	32	1	1	0	0	0	0	0	0	0	0	NA	NA	NA	12	8	237	239	345	0	0	0	3	0	0	0.013	0	0
.	19.01.16-03.49.46-1-45909	212	28	28	6	0	5	491	25	25	0	0	NA	NA	NA	61	59	262	247	363	180	123	188	23	18	32	0.088	0.073	0.088
.	19.01.16-03.49.46-1-45910	34	1	1	1	0	1	0	0	0	0	0	NA	NA	NA	8	9	237	241	344	0	0	0	0	0	0	0	0	0
.	19.01.16-03.49.48-1-45911	66	2	2	1	0	1	471	1	1	0	0	NA	NA	NA	25	37	251	245	354	174	122	175	0	1	1	0	0.004	0.003
.	19.01.16-03.49.52-1-45912	346	29	29	11	0	10	540	23	23	0	0	NA	NA	NA	92	108	264	265	392	184	144	212	29	32	23	0.11	0.121	0.059
.	19.01.16-03.49.53-1-45916	126	12	12	1	0	1	475	11	11	0	0	NA	NA	NA	34	38	250	248	353	174	125	176	4	15	19	0.016	0.06	0.054
.	19.01.16-03.49.58-1-45919	429	34	34	7	0	4	551	31	31	0	0	NA	NA	NA	108	123	277	265	394	201	140	210	42	29	45	0.152	0.109	0.114
.	19.01.16-03.50.00-1-45921	180	11	11	6	0	5	491	10	10	0	0	NA	NA	NA	68	55	250	254	364	174	129	188	16	15	17	0.064	0.059	0.047
.	19.01.16-03.50.09-1-45938	85	3	3	1	0	1	468	2	2	0	0	NA	NA	NA	31	30	243	248	352	165	126	177	6	0	0	0.025	0	0
.	19.01.16-03.50.11-1-45939	123	10	10	2	0	1	465	7	7	0	0	NA	NA	NA	49	35	250	241	357	171	116	178	5	12	2	0.02	0.05	0.006
.	19.01.16-03.50.19-1-45944	120	9	9	2	0	1	469	7	7	0	0	NA	NA	NA	35	34	247	247	353	171	122	176	7	5	9	0.028	0.02	0.025
.	19.01.16-03.50.21-1-45945	258	20	20	3	0	2	519	17	17	0	0	NA	NA	NA	88	93	265	265	376	190	137	192	15	14	17	0.057	0.053	0.045
.	19.01.16-03.50.30-1-45961	33	1	1	0	0	0	0	0	0	0	0	NA	NA	NA	11	12	239	240	346	0	0	0	0	0	1	0	0	0.003
.	19.01.16-03.50.32-1-45963	295	49	49	13	0	10	523	46	46	0	0	NA	NA	NA	83	91	266	261	377	185	139	199	71	49	36	0.267	0.188	0.095
.	19.01.16-03.50.38-1-45964	109	9	9	2	0	2	467	7	7	0	0	NA	NA	NA	32	36	243	244	362	166	122	179	16	4	8	0.066	0.016	0.022
.	19.01.16-03.50.38-1-45965	202	23	23	5	0	4	500	21	21	0	0	NA	NA	NA	45	64	255	259	363	181	134	185	15	17	37	0.059	0.066	0.102
.	19.01.16-03.50.40-1-45970	61	2	2	0	0	0	202	1	1	0	0	NA	NA	NA	19	13	241	242	343	72	53	77	2	0	3	0.008	0	0.009
.	19.01.16-03.50.41-1-45971	174	14	14	4	0	3	499	11	11	0	0	NA	NA	NA	45	65	251	255	372	175	133	191	11	6	19	0.044	0.024	0.051
.	19.01.16-03.50.42-1-45972	86	4	4	0	0	0	451	2	2	0	0	NA	NA	NA	23	16	239	244	346	161	120	170	0	2	6	0	0.008	0.017
.	19.01.16-03.50.48-1-45973	62	3	3	0	0	0	299	2	2	0	0	NA	NA	NA	17	20	241	239	353	103	78	118	0	3	1	0	0.013	0.003
.	19.01.16-03.50.56-1-45978	119	7	7	1	0	1	478	6	6	0	0	NA	NA	NA	43	44	250	246	361	175	123	180	4	6	12	0.016	0.024	0.033
.	19.01.16-03.50.59-1-45981	66	5	5	1	0	1	453	4	4	0	0	NA	NA	NA	22	19	240	243	349	165	121	167	1	0	7	0.004	0	0.02
.	19.01.16-03.51.00-1-45982	33	1	1	0	0	0	0	0	0	0	0	NA	NA	NA	11	7	237	238	345	0	0	0	0	0	1	0	0	0.003
.	19.01.16-03.51.00-1-45984	231	25	25	7	0	6	506	23	23	0	0	NA	NA	NA	61	74	259	253	375	184	130	192	8	41	27	0.031	0.162	0.072
.	19.01.16-03.51.02-1-45987	91	4	4	0	0	0	459	3	3	0	0	NA	NA	NA	23	20	240	245	348	164	123	172	4	0	4	0.017	0	0.011
.	19.01.16-03.51.03-1-45989	85	5	5	0	0	0	454	4	4	0	0	NA	NA	NA	25	17	243	243	344	165	121	168	5	9	0	0.021	0.037	0
.	19.01.16-03.51.06-1-45993	120	9	9	1	0	1	473	6	6	0	0	NA	NA	NA	38	36	247	246	356	171	123	179	3	11	3	0.012	0.045	0.008
.	19.01.16-03.51.13-1-45997	35	1	1	1	0	1	0	0	0	0	0	NA	NA	NA	17	9	237	238	347	0	0	0	2	0	0	0.008	0	0
.	19.01.16-03.51.13-1-45998	155	37	37	5	0	4	482	34	34	0	0	NA	NA	NA	51	53	251	250	365	171	125	186	35	22	22	0.139	0.088	0.06
.	19.01.16-03.51.15-1-46001	262	18	18	6	0	5	516	17	17	0	0	NA	NA	NA	76	87	264	260	376	186	134	196	24	10	20	0.091	0.038	0.053
.	19.01.16-03.51.16-1-46002	114	7	7	0	0	0	474	6	6	0	0	NA	NA	NA	26	40	244	248	361	169	124	181	11	3	5	0.045	0.012	0.014
.	19.01.16-03.51.16-1-46004	66	2	2	0	0	0	467	1	1	0	0	NA	NA	NA	18	32	244	250	351	169	123	175	0	0	4	0	0	0.011
.	19.01.16-03.51.17-1-46006	66	2	2	1	0	0	460	1	1	0	0	NA	NA	NA	24	25	242	245	351	166	120	174	2	0	4	0.008	0	0.011
.	19.01.16-03.51.23-1-46007	297	45	45	14	0	11	527	40	40	0	0	NA	NA	NA	78	97	261	259	390	183	134	210	48	49	57	0.184	0.189	0.146
.	19.01.16-03.51.28-1-46023	90	4	4	1	0	1	454	2	2	0	0	NA	NA	NA	36	18	244	240	347	167	116	171	9	2	5	0.037	0.008	0.014
.	19.01.16-03.51.30-1-46024	67	2	2	0	0	0	298	1	1	0	0	NA	NA	NA	20	17	244	239	347	110	74	114	0	3	0	0	0.013	0
.	19.01.16-03.51.35-1-46025	154	21	21	3	0	2	486	20	20	0	0	NA	NA	NA	60	55	257	250	361	179	125	182	15	29	5	0.058	0.116	0.014
.	19.01.16-03.51.36-1-46026	311	61	61	13	0	12	513	55	55	0	0	NA	NA	NA	74	75	253	257	378	178	136	199	47	69	44	0.186	0.268	0.116
.	19.01.16-03.51.39-1-46027	62	3	3	1	0	1	458	2	2	0	0	NA	NA	NA	26	27	245	242	353	166	119	173	5	4	6	0.02	0.017	0.017
.	19.01.16-03.51.40-1-46028	335	62	62	15	0	13	522	55	55	0	0	NA	NA	NA	97	90	264	259	380	186	135	201	30	65	66	0.114	0.251	0.174
.	19.01.16-03.51.42-1-46029	152	29	29	5	0	4	477	25	25	0	0	NA	NA	NA	52	45	252	249	357	175	122	180	22	23	41	0.087	0.092	0.115
.	19.01.16-03.51.45-1-46030	465	50	50	15	0	10	571	46	46	0	0	NA	NA	NA	134	141	275	281	398	200	151	220	52	69	51	0.189	0.246	0.128
.	19.01.16-03.51.53-1-46035	269	56	56	19	0	12	520	51	51	0	0	NA	NA	NA	73	83	267	255	374	191	134	195	67	69	62	0.251	0.271	0.166
.	19.01.16-03.51.58-1-46037	36	1	1	0	0	0	0	0	0	0	0	NA	NA	NA	13	8	238	236	347	0	0	0	0	0	4	0	0	0.012
.	19.01.16-03.52.02-1-46042	431	50	50	14	0	9	555	47	47	0	0	NA	NA	NA	113	131	277	283	384	193	152	210	52	76	36	0.188	0.269	0.094
.	19.01.16-03.52.07-1-46051	179	11	11	3	0	2	481	8	8	0	0	NA	NA	NA	49	41	248	247	359	173	125	183	3	26	7	0.012	0.105	0.019
.	19.01.16-03.52.28-1-46074	60	2	2	0	0	0	247	1	1	0	0	NA	NA	NA	16	16	244	239	346	92	61	94	0	2	0	0	0.008	0
.	19.01.16-03.52.29-1-46075	33	1	1	1	0	1	0	0	0	0	0	NA	NA	NA	7	7	237	240	343	0	0	0	0	0	1	0	0	0.003
.	19.01.16-03.52.31-1-46076	318	43	43	9	0	7	504	39	39	0	0	NA	NA	NA	93	69	257	253	372	180	129	195	41	53	35	0.16	0.209	0.094
.	19.01.16-03.52.32-1-46077	93	3	3	0	0	0	465	1	1	0	0	NA	NA	NA	17	28	241	246	354	166	122	177	0	0	3	0	0	0.008
.	19.01.16-03.52.39-1-46078	442	72	72	15	0	11	554	67	67	0	0	NA	NA	NA	125	121	272	269	393	197	143	214	63	97	70	0.232	0.361	0.178
.	19.01.16-03.52.47-1-46083	150	32	32	7	0	5	484	30	30	0	0	NA	NA	NA	44	48	250	252	359	172	130	182	34	40	30	0.136	0.159	0.084
.	19.01.16-03.52.58-1-46089	177	26	26	6	0	4	491	25	25	0	0	NA	NA	NA	56	59	250	254	368	176	128	187	30	24	22	0.12	0.094	0.06
.	19.01.16-03.52.59-1-46090	173	24	24	3	0	2	492	22	22	0	0	NA	NA	NA	55	62	260	250	365	182	127	183	16	15	32	0.062	0.06	0.088
.	19.01.16-03.53.01-1-46094	59	2	2	0	0	0	150	1	1	0	0	NA	NA	NA	19	13	237	240	349	52	41	57	0	0	4	0	0	0.011
.	19.01.16-03.53.10-1-46103	211	50	50	7	0	5	490	48	48	0	0	NA	NA	NA	49	55	254	257	357	175	134	181	28	56	60	0.11	0.218	0.168
.	19.01.16-03.53.15-1-46106	61	3	3	1	0	1	201	2	2	0	0	NA	NA	NA	20	16	242	242	345	74	54	73	1	3	1	0.004	0.012	0.003
.	19.01.16-03.53.19-1-46109	31	1	1	0	0	0	0	0	0	0	0	NA	NA	NA	8	11	239	239	346	0	0	0	0	0	4	0	0	0.012
.	19.01.16-03.53.21-1-46110	63	5	5	0	0	0	455	4	4	0	0	NA	NA	NA	30	25	243	246	349	167	119	169	5	2	0	0.021	0.008	0
.	19.01.16-03.53.28-1-46127	95	4	4	0	0	0	466	3	3	0	0	NA	NA	NA	31	26	242	242	355	167	119	180	5	1	1	0.021	0.004	0.003
.	19.01.16-03.53.34-1-46128	32	1	1	0	0	0	0	0	0	0	0	NA	NA	NA	13	12	239	240	346	0	0	0	0	0	0	0	0	0
.	19.01.16-03.53.36-1-46129	357	62	62	16	0	13	531	52	52	0	0	NA	NA	NA	94	95	260	267	381	183	144	204	49	79	65	0.188	0.296	0.171
.	19.01.16-03.53.37-1-46130	150	7	7	2	0	2	485	4	4	0	0	NA	NA	NA	57	49	248	251	363	175	128	182	10	3	9	0.04	0.012	0.025
.	19.01.16-03.53.38-1-46131	64	2	2	1	0	1	456	1	1	0	0	NA	NA	NA	23	19	241	241	350	164	121	171	1	0	2	0.004	0	0.006
.	19.01.16-03.53.38-1-46132	122	15	15	2	0	2	468	14	14	0	0	NA	NA	NA	35	32	240	243	362	164	121	183	16	8	10	0.067	0.033	0.028
.	19.01.16-03.53.41-1-46133	263	40	40	9	0	8	516	35	35	0	0	NA	NA	NA	67	82	263	259	373	185	136	195	37	25	68	0.141	0.097	0.182
.	19.01.16-03.53.42-1-46134	89	4	4	0	0	0	464	3	3	0	0	NA	NA	NA	38	28	245	246	350	169	121	174	4	6	0	0.016	0.024	0
.	19.01.16-03.53.50-1-46135	179	16	16	10	0	6	493	15	15	0	0	NA	NA	NA	56	58	252	254	365	177	130	186	21	31	16	0.083	0.122	0.044
.	19.01.16-03.53.55-1-46139	235	30	30	4	0	3	502	29	29	0	0	NA	NA	NA	65	71	257	254	373	180	130	192	11	19	36	0.043	0.075	0.097
.	19.01.16-03.53.56-1-46140	98	6	6	1	0	1	461	5	5	0	0	NA	NA	NA	26	25	242	245	351	164	123	174	9	3	10	0.037	0.012	0.028
.	19.01.16-03.54.02-1-46146	118	8	8	2	0	2	482	5	5	0	0	NA	NA	NA	45	49	250	248	364	174	123	185	8	1	19	0.032	0.004	0.052
.	19.01.16-03.54.09-1-46157	212	19	19	3	0	3	487	17	17	0	0	NA	NA	NA	73	61	251	253	370	171	128	188	22	14	13	0.088	0.055	0.035
.	19.01.16-03.54.13-1-46159	66	5	5	1	0	1	458	4	4	0	0	NA	NA	NA	30	21	242	241	351	165	122	171	4	4	4	0.017	0.017	0.011
.	19.01.16-03.54.18-1-46164	92	5	5	1	0	1	462	4	4	0	0	NA	NA	NA	39	25	239	245	354	161	122	179	1	3	1	0.004	0.012	0.003
.	19.01.16-03.54.19-1-46165	154	26	26	5	0	4	486	24	24	0	0	NA	NA	NA	55	51	247	257	360	174	132	180	17	28	33	0.069	0.109	0.092
.	19.01.16-03.54.22-1-46166	418	58	58	19	0	19	546	53	53	0	0	NA	NA	NA	113	120	271	270	392	192	145	209	77	52	42	0.284	0.193	0.107
.	19.01.16-03.54.28-1-46182	110	4	4	2	0	1	465	3	3	0	0	NA	NA	NA	38	30	247	241	355	168	118	179	2	0	4	0.008	0	0.011
.	19.01.16-03.54.32-1-46183	62	3	3	0	0	0	464	2	2	0	0	NA	NA	NA	17	24	247	244	346	168	124	172	0	4	2	0	0.016	0.006
.	19.01.16-03.54.33-1-46184	86	4	4	0	0	0	453	3	3	0	0	NA	NA	NA	25	18	242	241	348	166	118	169	2	12	0	0.008	0.05	0
.	19.01.16-03.54.45-1-46190	116	5	5	1	0	1	475	3	3	0	0	NA	NA	NA	26	38	245	248	358	170	124	181	1	6	8	0.004	0.024	0.022
.	19.01.16-03.54.45-1-46191	34	1	1	0	0	0	0	0	0	0	0	NA	NA	NA	12	9	238	241	343	0	0	0	1	0	0	0.004	0	0
.	19.01.16-03.54.46-1-46192	256	25	25	8	0	5	509	24	24	0	0	NA	NA	NA	87	78	259	250	382	180	127	202	31	40	23	0.12	0.16	0.06
.	19.01.16-03.54.46-1-46193	119	6	6	1	0	1	463	5	5	0	0	NA	NA	NA	36	29	247	246	349	170	121	172	8	5	3	0.032	0.02	0.009
.	19.01.16-03.54.46-1-46194	177	7	7	2	0	2	489	6	6	0	0	NA	NA	NA	57	59	257	251	364	177	127	185	2	6	13	0.008	0.024	0.036
.	19.01.16-03.54.48-1-46195	31	1	1	0	0	0	0	0	0	0	0	NA	NA	NA	5	5	239	236	343	0	0	0	0	4	0	0	0.017	0
.	19.01.16-03.54.50-1-46196	126	16	16	5	0	4	474	15	15	0	0	NA	NA	NA	45	47	246	250	364	169	123	182	12	27	7	0.049	0.108	0.019
.	19.01.16-03.54.57-1-46200	116	8	8	2	0	2	473	7	7	0	0	NA	NA	NA	36	33	243	243	360	170	121	182	4	6	12	0.016	0.025	0.033
.	19.01.16-03.55.00-1-46204	171	19	19	8	0	5	489	16	16	0	0	NA	NA	NA	48	54	253	253	361	176	130	183	22	25	12	0.087	0.099	0.033
.	19.01.16-03.55.02-1-46208	242	20	20	5	0	4	510	18	18	0	0	NA	NA	NA	80	78	260	253	378	182	129	199	20	24	19	0.077	0.095	0.05
.	19.01.16-03.55.03-1-46209	67	2	2	2	0	2	460	1	1	0	0	NA	NA	NA	22	28	242	244	355	167	118	175	2	0	1	0.008	0	0.003
.	19.01.16-03.55.08-1-46215	296	20	20	5	0	0	520	19	19	0	0	NA	NA	NA	91	85	261	259	378	185	134	201	24	35	18	0.092	0.135	0.048
.	19.01.16-03.55.16-1-46219	90	7	7	2	0	1	464	6	6	0	0	NA	NA	NA	25	28	243	245	353	168	120	176	5	8	9	0.021	0.033	0.025
.	19.01.16-03.55.16-1-46221	225	39	39	14	0	9	499	37	37	0	0	NA	NA	NA	77	73	251	266	369	173	135	191	40	35	28	0.159	0.132	0.076
.	19.01.16-03.55.18-1-46223	123	12	12	3	0	2	474	11	11	0	0	NA	NA	NA	40	46	249	253	357	171	126	177	3	15	14	0.012	0.059	0.039
.	19.01.16-03.55.34-1-46240	112	4	4	1	0	0	473	3	3	0	0	NA	NA	NA	36	43	254	248	354	173	125	175	1	4	7	0.004	0.016	0.02
.	19.01.16-03.55.34-1-46241	121	4	4	1	0	1	456	2	2	0	0	NA	NA	NA	34	25	242	250	346	166	121	169	0	2	7	0	0.008	0.02
.	19.01.16-03.55.37-1-46242	87	4	4	0	0	0	464	3	3	0	0	NA	NA	NA	16	28	243	244	354	167	119	178	1	2	2	0.004	0.008	0.006
.	19.01.16-03.55.37-1-46243	155	14	14	8	0	5	489	13	13	0	0	NA	NA	NA	51	59	257	254	361	181	127	181	0	27	29	0	0.106	0.08
.	19.01.16-03.55.44-1-46244	235	25	25	6	0	6	509	22	22	0	0	NA	NA	NA	85	77	253	268	369	178	141	190	28	26	31	0.111	0.097	0.084
.	19.01.16-03.55.48-1-46245	298	16	16	8	0	5	514	14	14	0	0	NA	NA	NA	91	96	264	254	391	184	129	201	24	17	18	0.091	0.067	0.046
.	19.01.16-03.55.49-1-46246	61	2	2	0	0	0	459	1	1	0	0	NA	NA	NA	20	20	240	243	350	164	122	173	0	7	4	0	0.029	0.011
.	19.01.16-03.55.50-1-46247	211	17	17	1	0	1	487	15	15	0	0	NA	NA	NA	56	59	255	257	360	175	131	181	29	4	21	0.114	0.016	0.058
.	19.01.16-03.55.52-1-46248	319	53	53	18	0	15	512	51	51	0	0	NA	NA	NA	90	78	259	262	370	182	137	193	31	60	70	0.12	0.229	0.189
.	19.01.16-03.55.53-1-46252	62	2	2	0	0	0	250	1	1	0	0	NA	NA	NA	12	13	241	240	345	93	67	90	0	0	2	0	0	0.006
.	19.01.16-03.56.02-1-46259	214	46	46	11	0	6	478	43	43	0	0	NA	NA	NA	64	44	248	245	364	172	121	185	19	65	42	0.077	0.265	0.115
.	19.01.16-03.56.04-1-46262	30	1	1	0	0	0	0	0	0	0	0	NA	NA	NA	8	13	239	241	346	0	0	0	0	1	0	0	0.004	0
.	19.01.16-03.56.06-1-46266	329	28	28	9	0	7	523	26	26	0	0	NA	NA	NA	96	88	257	262	382	182	138	203	43	24	23	0.167	0.092	0.06
.	19.01.16-03.56.08-1-46272	236	45	45	14	0	12	505	39	39	0	0	NA	NA	NA	76	73	259	255	372	178	135	192	34	41	48	0.131	0.161	0.129
.	19.01.16-03.56.12-1-46273	150	17	17	6	0	6	491	16	16	0	0	NA	NA	NA	52	63	254	256	366	177	127	187	6	23	9	0.024	0.09	0.025
.	19.01.16-03.56.23-1-46288	183	21	21	6	0	6	483	19	19	0	0	NA	NA	NA	56	51	248	251	365	168	129	186	26	26	15	0.105	0.104	0.041
.	19.01.16-03.56.24-1-46289	34	1	1	0	0	0	0	0	0	0	0	NA	NA	NA	9	9	239	239	344	0	0	0	1	0	0	0.004	0	0
.	19.01.16-03.56.25-1-46305	260	103	103	27	0	23	500	97	97	0	0	NA	NA	NA	75	79	255	261	376	174	130	196	135	100	60	0.529	0.383	0.16
.	19.01.16-03.56.27-1-46306	32	1	1	0	0	0	0	0	0	0	0	NA	NA	NA	11	8	238	238	345	0	0	0	1	0	0	0.004	0	0
.	19.01.16-03.56.29-1-46307	364	68	68	13	0	13	532	65	65	0	0	NA	NA	NA	107	108	268	267	386	187	141	204	48	54	56	0.179	0.202	0.145
.	19.01.16-03.56.37-1-46308	63	4	4	1	0	1	455	3	3	0	0	NA	NA	NA	25	20	245	239	349	165	117	173	6	0	4	0.024	0	0.011
.	19.01.16-03.56.47-1-46314	215	31	31	3	0	3	509	27	27	0	0	NA	NA	NA	60	85	267	256	375	185	131	193	11	21	29	0.041	0.082	0.077
.	19.01.16-03.56.52-1-46315	92	6	6	1	0	1	459	5	5	0	0	NA	NA	NA	28	28	244	244	353	168	119	172	5	11	6	0.02	0.045	0.017
.	19.01.16-03.56.59-1-46320	151	19	19	3	0	2	472	18	18	0	0	NA	NA	NA	46	35	249	245	354	173	122	177	6	16	15	0.024	0.065	0.042
.	19.01.16-03.57.02-1-46325	63	4	4	1	0	1	457	3	3	0	0	NA	NA	NA	24	25	244	248	346	165	121	171	5	3	7	0.02	0.012	0.02
.	19.01.16-03.57.04-1-46328	151	12	12	3	0	2	493	9	9	0	0	NA	NA	NA	35	56	252	256	361	176	134	183	14	14	5	0.056	0.055	0.014
.	19.01.16-03.57.05-1-46330	68	2	2	1	0	1	457	1	1	0	0	NA	NA	NA	37	27	241	246	353	164	119	174	3	0	1	0.012	0	0.003
.	19.01.16-03.57.07-1-46333	272	27	27	8	0	8	517	26	26	0	0	NA	NA	NA	81	89	262	256	384	184	133	200	17	32	33	0.065	0.125	0.086
.	19.01.16-03.57.17-1-46341	179	27	27	5	0	5	488	25	25	0	0	NA	NA	NA	46	52	254	249	362	178	128	182	32	26	32	0.126	0.104	0.088
.	19.01.16-03.57.18-1-46342	110	6	6	1	0	1	458	5	5	0	0	NA	NA	NA	34	24	246	247	344	170	122	166	0	10	3	0	0.04	0.009
.	19.01.16-03.57.25-1-46358	304	52	52	13	0	7	510	46	46	0	0	NA	NA	NA	90	77	256	260	374	180	134	196	63	57	28	0.246	0.219	0.075
.	19.01.16-03.57.25-1-46359	409	39	39	9	0	8	544	37	37	0	0	NA	NA	NA	122	112	267	273	385	189	148	207	40	38	52	0.15	0.139	0.135
.	19.01.16-03.57.27-1-46360	460	74	74	25	0	20	552	67	67	0	0	NA	NA	NA	147	126	277	276	386	198	151	203	81	63	72	0.292	0.228	0.187
.	19.01.16-03.57.42-1-46361	59	2	2	0	0	0	0	1	1	0	0	NA	NA	NA	17	14	241	240	346	0	0	0	0	1	0	0	0.004	0
.	19.01.16-03.57.47-1-46362	295	41	41	11	0	7	500	37	37	0	0	NA	NA	NA	90	68	257	261	363	178	137	185	36	49	37	0.14	0.188	0.102
.	19.01.16-03.57.57-1-46366	231	31	31	14	0	12	494	30	30	0	0	NA	NA	NA	59	54	254	252	361	178	129	187	45	26	35	0.177	0.103	0.097
.	19.01.16-03.58.04-1-46375	62	2	2	1	0	1	97	1	1	0	0	NA	NA	NA	16	18	241	243	347	28	27	42	0	3	0	0	0.012	0
.	19.01.16-03.58.11-1-46384	30	1	1	1	0	1	0	0	0	0	0	NA	NA	NA	5	1	236	237	341	0	0	0	0	0	3	0	0	0.009
.	19.01.16-03.58.12-1-46385	99	4	4	0	0	0	461	3	3	0	0	NA	NA	NA	27	32	244	242	359	166	119	176	4	0	3	0.016	0	0.008
.	19.01.16-03.58.13-1-46387	413	37	37	7	0	6	536	32	32	0	0	NA	NA	NA	123	105	263	273	382	187	147	202	27	68	40	0.103	0.249	0.105
.	19.01.16-03.58.24-1-46410	271	22	22	5	0	5	513	20	20	0	0	NA	NA	NA	82	74	263	257	367	186	132	195	27	8	29	0.103	0.031	0.079
.	19.01.16-03.58.26-1-46412	236	22	22	4	0	3	499	19	19	0	0	NA	NA	NA	65	69	255	259	368	176	134	189	26	10	16	0.102	0.039	0.043
.	19.01.16-03.58.26-1-46413	36	1	1	1	0	1	0	0	0	0	0	NA	NA	NA	13	7	238	238	344	0	0	0	1	0	0	0.004	0	0
.	19.01.16-03.58.29-1-46414	33	1	1	1	0	1	0	0	0	0	0	NA	NA	NA	9	6	237	240	342	0	0	0	0	3	0	0	0.012	0
.	19.01.16-03.58.32-1-46415	35	1	1	0	0	0	0	0	0	0	0	NA	NA	NA	9	13	239	239	348	0	0	0	0	2	0	0	0.008	0
.	19.01.16-03.58.35-1-46416	150	19	19	5	0	3	488	18	18	0	0	NA	NA	NA	44	56	249	253	367	171	130	187	24	8	20	0.096	0.032	0.054
.	19.01.16-03.58.44-1-46421	31	1	1	0	0	0	0	0	0	0	0	NA	NA	NA	7	10	240	239	344	0	0	0	0	4	0	0	0.017	0
.	19.01.16-03.58.47-1-46422	153	15	15	3	0	2	475	14	14	0	0	NA	NA	NA	61	48	247	251	363	170	125	180	17	12	17	0.069	0.048	0.047
.	19.01.16-03.58.47-1-46423	30	1	1	0	0	0	0	0	0	0	0	NA	NA	NA	11	9	242	237	343	0	0	0	0	0	2	0	0	0.006
.	19.01.16-03.58.50-1-46424	243	33	33	5	0	4	494	30	30	0	0	NA	NA	NA	77	70	258	254	371	178	130	186	16	32	22	0.062	0.126	0.059
.	19.01.16-03.58.50-1-46425	211	19	19	4	0	4	487	17	17	0	0	NA	NA	NA	65	52	250	258	357	175	135	177	18	15	17	0.072	0.058	0.048
.	19.01.16-03.58.50-1-46426	323	54	54	13	0	11	508	51	51	0	0	NA	NA	NA	84	74	267	252	368	190	128	190	43	58	61	0.161	0.23	0.166
.	19.01.16-03.58.58-1-46431	320	29	29	9	0	6	521	26	26	0	0	NA	NA	NA	96	91	257	265	382	178	142	201	15	23	37	0.058	0.087	0.097
.	19.01.16-03.59.01-1-46435	157	10	10	2	0	2	495	8	8	0	0	NA	NA	NA	55	57	257	251	362	181	129	185	4	27	1	0.016	0.108	0.003
.	19.01.16-03.59.02-1-46437	177	36	36	11	0	7	485	28	28	0	0	NA	NA	NA	52	55	248	253	367	174	125	186	23	49	39	0.093	0.194	0.106
.	19.01.16-03.59.12-1-46445	179	29	29	7	0	4	482	26	26	0	0	NA	NA	NA	55	51	250	249	365	171	126	185	14	42	41	0.056	0.169	0.112
.	19.01.16-03.59.16-1-46450	93	3	3	0	0	0	464	2	2	0	0	NA	NA	NA	26	27	244	240	356	171	117	176	2	3	0	0.008	0.012	0
.	19.01.16-03.59.19-1-46452	60	2	2	0	0	0	459	1	1	0	0	NA	NA	NA	32	31	244	245	355	166	121	172	2	0	5	0.008	0	0.014
.	19.01.16-03.59.22-1-46453	94	6	6	1	0	0	463	4	4	0	0	NA	NA	NA	21	29	244	241	357	165	119	179	5	1	5	0.02	0.004	0.014
.	19.01.16-03.59.29-1-46469	120	10	10	2	0	1	472	9	9	0	0	NA	NA	NA	33	38	247	247	357	169	124	179	11	7	7	0.045	0.028	0.02
.	19.01.16-03.59.32-1-46470	379	74	74	22	0	19	534	69	69	0	0	NA	NA	NA	106	106	266	265	388	188	140	206	61	71	74	0.229	0.268	0.191
.	19.01.16-03.59.32-1-46471	87	4	4	2	0	1	462	3	3	0	0	NA	NA	NA	17	22	239	243	353	165	123	174	3	3	0	0.013	0.012	0
.	19.01.16-03.59.40-1-46472	59	2	2	1	0	1	252	1	1	0	0	NA	NA	NA	21	19	239	243	350	96	67	89	0	1	0	0	0.004	0
.	19.01.16-03.59.40-1-46473	118	5	5	2	0	2	463	3	3	0	0	NA	NA	NA	29	27	246	244	350	169	122	172	0	0	5	0	0	0.014
.	19.01.16-03.59.46-1-46475	207	23	23	6	0	6	490	21	21	0	0	NA	NA	NA	72	62	250	255	370	172	132	186	36	23	19	0.144	0.09	0.051
.	19.01.16-03.59.49-1-46476	207	25	25	7	0	3	508	24	24	0	0	NA	NA	NA	67	75	262	261	365	182	135	191	43	12	27	0.164	0.046	0.074
.	19.01.16-03.59.50-1-46477	348	92	92	20	0	15	527	83	83	0	0	NA	NA	NA	86	98	263	268	380	183	140	204	104	87	66	0.395	0.325	0.174
.	19.01.16-03.59.54-1-46481	85	3	3	2	0	2	457	2	2	0	0	NA	NA	NA	19	17	237	240	353	164	119	174	1	1	1	0.004	0.004	0.003
.	19.01.16-03.59.55-1-46482	148	5	5	2	0	2	478	4	4	0	0	NA	NA	NA	60	54	253	252	362	170	129	179	7	4	3	0.028	0.016	0.008
.	19.01.16-03.59.56-1-46483	118	6	6	1	0	1	470	4	4	0	0	NA	NA	NA	33	34	250	242	355	174	119	177	0	0	7	0	0	0.02
.	19.01.16-04.00.05-1-46496	206	7	7	3	0	3	482	6	6	0	0	NA	NA	NA	65	54	254	246	367	173	125	184	2	9	6	0.008	0.037	0.016
.	19.01.16-04.00.07-1-46499	60	2	2	0	0	0	299	1	1	0	0	NA	NA	NA	15	21	241	247	346	102	84	113	3	0	0	0.012	0	0
.	19.01.16-04.00.13-1-46505	63	3	3	0	0	0	456	2	2	0	0	NA	NA	NA	30	23	244	244	348	166	119	171	4	1	0	0.016	0.004	0
.	19.01.16-04.00.14-1-46507	35	1	1	0	0	0	0	0	0	0	0	NA	NA	NA	9	10	239	239	345	0	0	0	0	0	3	0	0	0.009
.	19.01.16-04.00.17-1-46511	35	1	1	0	0	0	0	0	0	0	0	NA	NA	NA	8	6	236	237	346	0	0	0	1	0	0	0.004	0	0
.	19.01.16-04.00.18-1-46512	91	7	7	5	0	4	456	6	6	0	0	NA	NA	NA	33	28	241	246	354	163	116	177	11	13	0	0.046	0.053	0
.	19.01.16-04.00.20-1-46513	263	64	64	20	0	16	493	58	58	0	0	NA	NA	NA	81	61	257	251	366	176	128	189	61	63	59	0.237	0.251	0.161
.	19.01.16-04.00.21-1-46514	236	63	63	18	0	16	509	56	56	0	0	NA	NA	NA	63	71	260	256	368	184	136	189	50	78	59	0.192	0.305	0.16
.	19.01.16-04.00.23-1-46521	183	23	23	8	0	5	481	19	19	0	0	NA	NA	NA	50	48	256	250	355	178	123	180	18	42	16	0.07	0.168	0.045
.	19.01.16-04.00.26-1-46531	208	44	44	8	0	6	497	41	41	0	0	NA	NA	NA	66	67	259	259	362	176	137	184	37	67	25	0.143	0.259	0.069
.	19.01.16-04.00.29-1-46532	89	4	4	1	0	1	468	3	3	0	0	NA	NA	NA	16	30	245	244	354	171	121	176	4	0	4	0.016	0	0.011
.	19.01.16-04.00.36-1-46534	37	1	1	0	0	0	0	0	0	0	0	NA	NA	NA	14	13	239	239	348	0	0	0	0	0	3	0	0	0.009
.	19.01.16-04.00.39-1-46535	62	2	2	0	0	0	466	1	1	0	0	NA	NA	NA	30	38	250	243	358	171	120	175	2	2	0	0.008	0.008	0
.	19.01.16-04.00.44-1-46536	146	10	10	4	0	3	482	8	8	0	0	NA	NA	NA	45	44	249	245	363	173	126	183	16	7	12	0.064	0.029	0.033
.	19.01.16-04.00.51-1-46541	33	1	1	1	0	1	0	0	0	0	0	NA	NA	NA	9	14	238	240	349	0	0	0	0	0	2	0	0	0.006
.	19.01.16-04.00.54-1-46545	118	6	6	2	0	2	462	5	5	0	0	NA	NA	NA	37	30	241	241	361	164	120	178	0	6	12	0	0.025	0.033
.	19.01.16-04.00.57-1-46547	68	3	3	0	0	0	403	1	1	0	0	NA	NA	NA	22	20	238	246	349	147	110	146	4	0	3	0.017	0	0.009
.	19.01.16-04.01.02-1-46584	59	4	4	0	0	0	459	3	3	0	0	NA	NA	NA	27	25	245	241	352	167	117	175	3	2	3	0.012	0.008	0.009
.	19.01.16-04.01.07-1-46609	202	52	52	14	0	11	494	47	47	0	0	NA	NA	NA	52	57	253	252	365	178	129	187	27	78	36	0.107	0.31	0.099
.	19.01.16-04.01.09-1-46632	177	32	32	3	0	3	486	26	26	0	0	NA	NA	NA	62	57	249	254	367	170	131	185	12	52	18	0.048	0.205	0.049
.	19.01.16-04.01.12-1-46633	36	1	1	0	0	0	0	0	0	0	0	NA	NA	NA	9	11	241	240	343	0	0	0	0	0	0	0	0	0
.	19.01.16-04.01.14-1-46636	30	1	1	1	0	1	0	0	0	0	0	NA	NA	NA	6	7	237	237	346	0	0	0	0	0	1	0	0	0.003
.	19.01.16-04.01.16-1-46638	235	15	15	2	0	2	506	13	13	0	0	NA	NA	NA	73	68	250	259	372	176	135	195	3	27	13	0.012	0.104	0.035
.	19.01.16-04.01.16-1-46639	117	6	6	2	0	2	473	4	4	0	0	NA	NA	NA	32	34	248	250	349	173	122	178	6	0	7	0.024	0	0.02
.	19.01.16-04.01.31-1-46656	58	2	2	1	0	1	351	1	1	0	0	NA	NA	NA	15	16	239	244	346	129	90	132	0	2	1	0	0.008	0.003
.	19.01.16-04.01.34-1-46657	87	4	4	1	0	1	462	3	3	0	0	NA	NA	NA	30	27	241	246	353	165	122	175	5	3	0	0.021	0.012	0
.	19.01.16-04.01.35-1-46658	58	2	2	0	0	0	461	1	1	0	0	NA	NA	NA	24	24	244	244	349	169	120	172	1	0	3	0.004	0	0.009
.	19.01.16-04.01.37-1-46659	207	27	27	6	0	6	491	21	21	0	0	NA	NA	NA	59	59	253	254	365	176	129	186	18	23	13	0.071	0.091	0.036
.	19.01.16-04.01.43-1-46660	226	15	15	3	0	2	490	13	13	0	0	NA	NA	NA	56	55	248	256	364	171	132	187	13	10	10	0.052	0.039	0.027
.	19.01.16-04.01.43-1-46661	65	3	3	1	0	1	456	2	2	0	0	NA	NA	NA	17	14	239	239	349	164	119	173	1	7	5	0.004	0.029	0.014
.	19.01.16-04.01.45-1-46662	37	1	1	0	0	0	0	0	0	0	0	NA	NA	NA	11	10	240	239	344	0	0	0	0	1	0	0	0.004	0
.	19.01.16-04.01.48-1-46664	152	12	12	2	0	2	472	11	11	0	0	NA	NA	NA	53	42	247	249	359	170	123	179	23	8	10	0.093	0.032	0.028
.	19.01.16-04.01.48-1-46665	255	36	36	6	0	6	502	32	32	0	0	NA	NA	NA	80	65	251	252	375	179	128	195	10	46	43	0.04	0.183	0.115
.	19.01.16-04.01.48-1-46666	93	7	7	1	0	1	455	6	6	0	0	NA	NA	NA	38	26	244	242	353	163	118	174	4	9	6	0.016	0.037	0.017
.	19.01.16-04.01.55-1-46670	147	17	17	5	0	5	466	13	13	0	0	NA	NA	NA	44	37	249	247	354	172	121	173	10	24	11	0.04	0.097	0.031
.	19.01.16-04.02.01-1-46675	266	26	26	5	0	4	516	22	22	0	0	NA	NA	NA	71	82	264	264	367	186	140	190	42	30	21	0.159	0.114	0.057
.	19.01.16-04.02.06-1-46682	268	45	45	14	0	12	507	41	41	0	0	NA	NA	NA	88	76	254	253	382	172	130	205	56	51	33	0.22	0.202	0.086
.	19.01.16-04.02.11-1-46689	89	4	4	2	0	2	466	2	2	0	0	NA	NA	NA	29	30	243	245	355	167	121	178	0	11	4	0	0.045	0.011
.	19.01.16-04.02.13-1-46690	147	10	10	3	0	3	472	8	8	0	0	NA	NA	NA	44	37	251	243	356	175	121	176	10	10	3	0.04	0.041	0.008
.	19.01.16-04.02.15-1-46692	149	12	12	3	0	3	488	10	10	0	0	NA	NA	NA	37	49	247	251	364	174	128	186	24	13	5	0.097	0.052	0.014
.	19.01.16-04.02.21-1-46696	125	4	4	0	0	0	478	3	3	0	0	NA	NA	NA	49	39	254	243	355	179	120	179	0	2	5	0	0.008	0.014
.	19.01.16-04.02.30-1-46712	142	11	11	2	0	1	472	8	8	0	0	NA	NA	NA	39	44	246	253	358	166	128	178	13	5	9	0.053	0.02	0.025
.	19.01.16-04.02.32-1-46713	214	18	18	4	0	4	493	16	16	0	0	NA	NA	NA	60	56	253	256	360	176	132	185	7	26	12	0.028	0.102	0.033
.	19.01.16-04.02.33-1-46714	272	48	48	20	0	15	524	44	44	0	0	NA	NA	NA	84	92	267	255	383	190	129	205	72	59	37	0.27	0.231	0.097
.	19.01.16-04.02.38-1-46715	120	5	5	1	0	1	476	4	4	0	0	NA	NA	NA	48	43	248	251	357	171	126	179	6	12	3	0.024	0.048	0.008
.	19.01.16-04.02.40-1-46716	237	13	13	6	0	6	501	12	12	0	0	NA	NA	NA	78	66	253	260	366	176	137	188	24	14	15	0.095	0.054	0.041
.	19.01.16-04.02.41-1-46717	200	36	36	16	0	10	485	32	32	0	0	NA	NA	NA	69	52	260	249	356	181	126	178	45	32	19	0.173	0.129	0.053
.	19.01.16-04.02.55-1-46725	60	2	2	0	0	0	251	1	1	0	0	NA	NA	NA	19	16	243	241	345	91	68	92	0	0	3	0	0	0.009
.	19.01.16-04.02.55-1-46726	123	12	12	2	0	2	474	10	10	0	0	NA	NA	NA	39	38	247	243	361	171	118	185	23	5	18	0.093	0.021	0.05
.	19.01.16-04.02.57-1-46727	113	5	5	1	0	1	464	3	3	0	0	NA	NA	NA	33	27	244	241	355	167	117	180	0	3	11	0	0.012	0.031
.	19.01.16-04.03.03-1-46735	63	2	2	0	0	0	463	1	1	0	0	NA	NA	NA	31	26	246	245	348	170	124	169	4	0	3	0.016	0	0.009
.	19.01.16-04.03.05-1-46738	275	55	55	18	0	15	507	50	50	0	0	NA	NA	NA	66	77	259	257	374	182	131	194	41	68	56	0.158	0.265	0.15
.	19.01.16-04.03.10-1-46743	118	9	9	2	0	2	472	6	6	0	0	NA	NA	NA	39	36	247	242	360	169	121	182	15	2	10	0.061	0.008	0.028
.	19.01.16-04.03.11-1-46744	67	2	2	0	0	0	455	0	0	0	0	NA	NA	NA	23	22	245	240	350	166	117	172	0	0	3	0	0	0.009
.	19.01.16-04.03.14-1-46746	202	18	18	1	0	1	500	17	17	0	0	NA	NA	NA	69	67	260	250	370	182	128	190	7	23	16	0.027	0.092	0.043
.	19.01.16-04.03.15-1-46748	206	15	15	2	0	1	498	13	13	0	0	NA	NA	NA	61	67	256	248	376	177	124	197	26	22	8	0.102	0.089	0.021
.	19.01.16-04.03.21-1-46751	94	6	6	2	0	1	470	5	5	0	0	NA	NA	NA	21	31	246	245	353	170	122	178	5	7	6	0.02	0.029	0.017
.	19.01.16-04.03.22-1-46752	148	14	14	6	0	4	484	13	13	0	0	NA	NA	NA	48	51	247	248	369	173	125	186	16	20	13	0.065	0.081	0.035
.	19.01.16-04.03.30-1-46769	64	4	4	2	0	2	468	3	3	0	0	NA	NA	NA	14	30	246	244	353	169	120	179	0	1	8	0	0.004	0.023
.	19.01.16-04.03.31-1-46770	265	20	20	6	0	6	527	17	17	0	0	NA	NA	NA	74	95	266	264	378	187	139	201	9	20	21	0.034	0.076	0.056
.	19.01.16-04.03.39-1-46771	327	42	42	10	0	10	502	39	39	0	0	NA	NA	NA	80	77	254	263	373	174	135	193	27	36	54	0.106	0.137	0.145
.	19.01.16-04.03.44-1-46772	148	15	15	3	0	3	486	14	14	0	0	NA	NA	NA	47	50	250	250	363	174	129	183	15	9	19	0.06	0.036	0.052
.	19.01.16-04.03.45-1-46773	170	15	15	2	0	2	487	13	13	0	0	NA	NA	NA	58	56	251	251	367	175	128	184	12	16	12	0.048	0.064	0.033
.	19.01.16-04.03.45-1-46774	83	3	3	1	0	1	459	2	2	0	0	NA	NA	NA	19	25	244	242	352	167	119	173	7	0	2	0.029	0	0.006
.	19.01.16-04.03.48-1-46775	457	74	74	14	0	14	550	72	72	0	0	NA	NA	NA	154	123	273	274	389	194	147	209	43	104	60	0.158	0.38	0.154
.	19.01.16-04.03.48-1-46776	62	2	2	0	0	0	299	1	1	0	0	NA	NA	NA	25	18	242	242	347	104	82	113	0	2	0	0	0.008	0
.	19.01.16-04.03.59-1-46782	94	4	4	3	0	3	455	3	3	0	0	NA	NA	NA	31	27	241	245	354	162	118	175	15	0	0	0.062	0	0
.	19.01.16-04.03.59-1-46784	239	36	36	10	0	10	501	33	33	0	0	NA	NA	NA	64	68	253	263	365	178	138	185	43	51	38	0.17	0.194	0.104
.	19.01.16-04.04.04-1-46789	149	17	17	5	0	3	485	15	15	0	0	NA	NA	NA	53	54	254	249	364	176	126	183	3	31	13	0.012	0.124	0.036
.	19.01.16-04.04.10-1-46795	294	79	79	22	0	16	505	69	69	0	0	NA	NA	NA	90	78	264	255	372	183	130	192	76	42	106	0.288	0.165	0.285
.	19.01.16-04.04.12-1-46799	240	27	27	10	0	8	499	26	26	0	0	NA	NA	NA	72	71	252	257	375	172	132	195	19	41	29	0.075	0.16	0.077
.	19.01.16-04.04.15-1-46802	91	4	4	0	0	0	463	2	2	0	0	NA	NA	NA	21	29	245	241	356	167	118	178	3	0	1	0.012	0	0.003
.	19.01.16-04.04.18-1-46806	401	44	44	13	0	11	534	38	38	0	0	NA	NA	NA	129	99	258	266	388	182	142	210	36	48	71	0.14	0.18	0.183
.	19.01.16-04.04.30-1-46822	61	2	2	0	0	0	460	1	1	0	0	NA	NA	NA	21	23	239	243	354	165	120	175	3	2	0	0.013	0.008	0
.	19.01.16-04.04.30-1-46823	89	5	5	0	0	0	463	4	4	0	0	NA	NA	NA	29	33	244	246	356	168	121	174	5	1	4	0.02	0.004	0.011
.	19.01.16-04.04.36-1-46824	263	22	22	8	0	7	506	21	21	0	0	NA	NA	NA	80	71	251	261	372	175	138	193	16	30	32	0.064	0.115	0.086
.	19.01.16-04.04.43-1-46826	31	1	1	1	0	1	0	0	0	0	0	NA	NA	NA	7	12	238	240	347	0	0	0	3	0	0	0.013	0	0
.	19.01.16-04.04.45-1-46827	31	1	1	0	0	0	0	0	0	0	0	NA	NA	NA	11	11	240	239	345	0	0	0	0	0	4	0	0	0.012
.	19.01.16-04.04.46-1-46828	144	6	6	3	0	3	471	5	5	0	0	NA	NA	NA	40	31	247	245	352	171	126	174	3	6	4	0.012	0.024	0.011
.	19.01.16-04.04.48-1-46833	154	16	16	7	0	6	475	15	15	0	0	NA	NA	NA	55	37	245	250	355	169	127	179	32	0	21	0.131	0	0.059
.	19.01.16-04.04.52-1-46834	122	16	16	1	0	1	470	15	15	0	0	NA	NA	NA	43	30	245	244	354	169	123	178	10	8	14	0.041	0.033	0.04
.	19.01.16-04.04.58-1-46839	208	38	38	12	0	8	482	30	30	0	0	NA	NA	NA	49	49	245	256	361	167	131	184	40	21	54	0.163	0.082	0.15
.	19.01.16-04.05.03-1-46846	97	4	4	1	0	1	464	3	3	0	0	NA	NA	NA	24	30	243	244	356	167	123	174	5	7	2	0.021	0.029	0.006
.	19.01.16-04.05.14-1-46853	100	13	13	0	0	0	464	11	11	0	0	NA	NA	NA	41	35	249	247	352	168	124	172	13	1	7	0.052	0.004	0.02
.	19.01.16-04.05.15-1-46855	277	59	59	13	0	13	517	52	52	0	0	NA	NA	NA	80	84	267	255	375	188	132	197	54	66	56	0.202	0.259	0.149
.	19.01.16-04.05.18-1-46858	176	11	11	0	0	0	483	9	9	0	0	NA	NA	NA	64	52	255	247	363	176	123	184	7	14	12	0.027	0.057	0.033
.	19.01.16-04.05.19-1-46859	235	21	21	4	0	3	499	19	19	0	0	NA	NA	NA	60	60	264	252	357	187	132	180	15	30	11	0.057	0.119	0.031
.	19.01.16-04.05.21-1-46860	257	43	43	10	0	6	505	34	34	0	0	NA	NA	NA	82	78	259	262	370	175	139	191	33	61	36	0.127	0.233	0.097
.	19.01.16-04.05.24-1-46876	59	3	3	0	0	0	448	2	2	0	0	NA	NA	NA	18	9	238	237	347	162	116	170	3	0	0	0.013	0	0
.	19.01.16-04.05.37-1-46878	155	36	36	8	0	5	485	35	35	0	0	NA	NA	NA	48	54	252	253	362	174	128	183	35	41	12	0.139	0.162	0.033
.	19.01.16-04.05.38-1-46879	114	5	5	0	0	0	473	4	4	0	0	NA	NA	NA	43	36	250	245	354	174	119	180	0	24	2	0	0.098	0.006
.	19.01.16-04.05.46-1-46880	173	27	27	5	0	5	475	26	26	0	0	NA	NA	NA	41	35	247	248	353	172	125	178	8	24	28	0.032	0.097	0.079
.	19.01.16-04.05.50-1-46881	91	4	4	0	0	0	466	3	3	0	0	NA	NA	NA	34	30	243	246	354	167	125	174	3	0	6	0.012	0	0.017
.	19.01.16-04.05.50-1-46882	160	7	7	1	0	1	487	5	5	0	0	NA	NA	NA	49	59	250	256	366	171	129	187	7	8	9	0.028	0.031	0.025
.	19.01.16-04.05.51-1-46883	38	1	1	0	0	0	0	0	0	0	0	NA	NA	NA	8	7	238	237	345	0	0	0	0	0	2	0	0	0.006
.	19.01.16-04.05.54-1-46887	179	22	22	2	0	2	480	20	20	0	0	NA	NA	NA	58	51	250	255	359	172	128	180	14	23	16	0.056	0.09	0.045
.	19.01.16-04.05.56-1-46889	200	27	27	5	0	5	492	26	26	0	0	NA	NA	NA	56	63	254	252	370	174	128	190	44	25	27	0.173	0.099	0.073
.	19.01.16-04.06.04-1-46897	201	14	14	4	0	4	493	12	12	0	0	NA	NA	NA	52	62	254	253	368	176	129	188	1	16	27	0.004	0.063	0.073
.	19.01.16-04.06.13-1-46904	420	49	49	14	0	10	556	44	44	0	0	NA	NA	NA	125	135	265	281	402	190	151	215	35	58	60	0.132	0.206	0.149
.	19.01.16-04.06.16-1-46910	211	31	31	4	0	4	488	29	29	0	0	NA	NA	NA	54	56	253	256	360	176	129	183	33	29	23	0.13	0.113	0.064
.	19.01.16-04.06.18-1-46912	95	3	3	1	0	1	468	2	2	0	0	NA	NA	NA	34	37	245	246	359	168	122	178	2	0	5	0.008	0	0.014
.	19.01.16-04.06.26-1-46938	214	16	16	2	0	2	489	12	12	0	0	NA	NA	NA	60	52	253	250	362	177	128	184	22	10	8	0.087	0.04	0.022
.	19.01.16-04.06.29-1-46939	92	3	3	2	0	2	466	2	2	0	0	NA	NA	NA	34	32	244	246	355	167	122	177	6	0	2	0.025	0	0.006
.	19.01.16-04.06.32-1-46940	180	14	14	4	0	3	489	12	12	0	0	NA	NA	NA	48	51	256	252	356	180	132	177	9	16	23	0.035	0.063	0.065
.	19.01.16-04.06.34-1-46941	94	3	3	0	0	0	466	2	2	0	0	NA	NA	NA	45	30	246	240	357	170	118	178	2	0	4	0.008	0	0.011
.	19.01.16-04.06.37-1-46942	252	24	24	6	0	4	502	23	23	0	0	NA	NA	NA	79	70	257	256	370	183	129	190	19	33	35	0.074	0.129	0.095
.	19.01.16-04.06.38-1-46943	143	17	17	6	0	3	478	16	16	0	0	NA	NA	NA	28	47	247	248	365	172	123	183	15	15	18	0.061	0.06	0.049
.	19.01.16-04.06.43-1-46944	35	1	1	0	0	0	0	0	0	0	0	NA	NA	NA	10	9	239	238	345	0	0	0	0	0	3	0	0	0.009
.	19.01.16-04.06.46-1-46946	232	55	55	14	0	12	498	49	49	0	0	NA	NA	NA	66	64	249	252	376	169	127	202	34	60	62	0.137	0.238	0.165
.	19.01.16-04.06.47-1-46947	296	32	32	3	0	3	498	31	31	0	0	NA	NA	NA	85	62	253	254	368	175	132	191	16	53	20	0.063	0.209	0.054
.	19.01.16-04.06.50-1-46952	168	15	15	3	0	1	486	14	14	0	0	NA	NA	NA	60	56	252	250	367	174	127	185	9	16	11	0.036	0.064	0.03
.	19.01.16-04.06.56-1-46956	67	6	6	1	0	1	470	5	5	0	0	NA	NA	NA	22	34	251	243	353	171	121	178	1	0	13	0.004	0	0.037
.	19.01.16-04.07.03-1-46963	95	4	4	1	0	0	464	3	3	0	0	NA	NA	NA	35	37	251	242	357	170	118	176	3	3	2	0.012	0.012	0.006
.	19.01.16-04.07.06-1-46967	376	90	90	23	0	17	546	84	84	0	0	NA	NA	NA	105	113	269	278	379	192	153	201	69	113	75	0.257	0.406	0.198
.	19.01.16-04.07.12-1-46972	247	22	22	8	0	7	500	19	19	0	0	NA	NA	NA	94	69	257	255	370	177	133	190	18	17	23	0.07	0.067	0.062
.	19.01.16-04.07.22-1-46977	35	1	1	0	0	0	0	0	0	0	0	NA	NA	NA	16	6	236	239	344	0	0	0	0	0	0	0	0	0
.	19.01.16-04.07.23-1-46978	235	28	28	8	0	7	498	25	25	0	0	NA	NA	NA	50	58	251	257	363	177	135	186	38	31	24	0.151	0.121	0.066
.	19.01.16-04.07.25-1-46994	210	14	14	7	0	5	493	12	12	0	0	NA	NA	NA	54	52	250	254	361	174	134	185	24	10	13	0.096	0.039	0.036
.	19.01.16-04.07.25-1-46995	112	20	20	1	0	1	476	18	18	0	0	NA	NA	NA	35	48	252	248	361	173	125	178	24	9	9	0.095	0.036	0.025
.	19.01.16-04.07.27-1-46996	178	9	9	1	0	1	489	7	7	0	0	NA	NA	NA	52	52	255	249	361	180	126	183	19	15	8	0.075	0.06	0.022
.	19.01.16-04.07.39-1-46997	151	9	9	1	0	1	478	8	8	0	0	NA	NA	NA	37	50	252	250	361	174	125	179	4	10	4	0.016	0.04	0.011
.	19.01.16-04.07.46-1-46998	205	14	14	3	0	3	484	13	13	0	0	NA	NA	NA	57	45	248	251	359	171	129	184	20	20	5	0.081	0.08	0.014
.	19.01.16-04.07.49-1-46999	183	34	34	4	0	4	483	31	31	0	0	NA	NA	NA	45	49	251	256	355	175	130	178	21	13	30	0.084	0.051	0.085
.	19.01.16-04.07.50-1-47000	356	55	55	11	0	9	522	51	51	0	0	NA	NA	NA	101	94	263	262	382	183	134	205	59	59	44	0.224	0.225	0.115
.	19.01.16-04.07.53-1-47004	264	16	16	7	0	6	521	14	14	0	0	NA	NA	NA	76	89	257	255	390	179	132	210	23	16	22	0.089	0.063	0.056
.	19.01.16-04.07.59-1-47007	283	15	15	4	0	3	531	12	12	0	0	NA	NA	NA	73	96	257	266	386	182	143	206	10	14	29	0.039	0.053	0.075
.	19.01.16-04.08.03-1-47013	122	7	7	2	0	2	470	5	5	0	0	NA	NA	NA	43	42	252	244	359	174	118	178	10	10	3	0.04	0.041	0.008
.	19.01.16-04.08.09-1-47020	33	1	1	0	0	0	0	0	0	0	0	NA	NA	NA	12	11	238	239	347	0	0	0	0	0	0	0	0	0
.	19.01.16-04.08.11-1-47021	61	2	2	0	0	0	459	1	1	0	0	NA	NA	NA	27	27	249	244	347	168	121	170	1	0	1	0.004	0	0.003
.	19.01.16-04.08.12-1-47022	33	1	1	0	0	0	0	0	0	0	0	NA	NA	NA	8	6	240	237	342	0	0	0	0	0	1	0	0	0.003
.	19.01.16-04.08.20-1-47034	59	2	2	0	0	0	100	1	1	0	0	NA	NA	NA	16	22	241	241	353	42	26	32	0	0	2	0	0	0.006
.	19.01.16-04.08.23-1-47035	208	24	24	3	0	1	504	21	21	0	0	NA	NA	NA	69	76	258	259	372	181	132	191	40	24	12	0.155	0.093	0.032
.	19.01.16-04.08.25-1-47051	239	24	24	6	0	5	481	22	22	0	0	NA	NA	NA	63	50	252	254	357	171	131	179	22	24	18	0.087	0.094	0.05
.	19.01.16-04.08.27-1-47053	91	6	6	1	0	1	460	3	3	0	0	NA	NA	NA	42	29	241	243	358	165	118	177	8	2	6	0.033	0.008	0.017
.	19.01.16-04.08.33-1-47054	118	8	8	3	0	3	475	6	6	0	0	NA	NA	NA	44	41	254	243	357	174	122	179	13	7	4	0.051	0.029	0.011
.	19.01.16-04.08.38-1-47055	152	6	6	1	0	1	476	5	5	0	0	NA	NA	NA	49	48	247	249	365	168	125	183	0	15	6	0	0.06	0.016
.	19.01.16-04.08.38-1-47056	185	45	45	8	0	4	477	40	40	0	0	NA	NA	NA	49	44	247	252	358	170	129	178	49	63	20	0.198	0.25	0.056
.	19.01.16-04.08.47-1-47057	121	12	12	5	0	4	486	11	11	0	0	NA	NA	NA	32	56	252	254	363	174	128	184	5	21	10	0.02	0.083	0.028
[truncated: 1 more rows]
