# Supplementary material for: Modelling targeted rabies vaccination strategies for a domestic dog population with heterogeneous roaming patterns
Source: PLoS Negl Trop Dis. 2019 Jul 8;13(7):e0007582. doi: 10.1371/journal.pntd.0007582 (PMC6638970; doi:10.1371/journal.pntd.0007582)
Supplement: S1 Zip file folder — The files contain a summary for each simulation for its respective scenario. The files are named first with the population structure (FP, ED, RD, SD) and then the specific vaccination strategy used for that scenario. (ZIP) [file pntd.0007582.s002.zip › Supp_Files/FP_E0.7_R0.5_S0.7_all_measuresReport.txt]

scenario	iteration	duration	tot_deaths	rabid_dogs	moved	mov_DK	movInfect	n_vacc	n_cull	detDogs_cull	contDogs_cull	reactCull	preemptVaccCov_dogLevel	reactVaccCov_dogLevel	mean_Rt	non_rabid_dead	born	nb_in_exp_cat	nb_in_roam_cat	nb_stayhome	nb_exp_vacc	nb_roam_vacc	nb_stayhome_vacc	nb_contacting_explorer	nb_contacting_roamer	nb_contacting_stayhome	contact_per_explorer	contact_per_roamer	contact_per_stayhome
.	19.01.16-02.12.03-1-248844	507	58	58	16	0	11	624	51	51	0	0	NA	NA	NA	149	130	265	282	396	188	155	281	72	82	52	0.272	0.291	0.131
.	19.01.16-02.12.03-1-248845	59	2	2	0	0	0	98	1	1	0	0	NA	NA	NA	15	14	237	241	349	31	26	41	0	0	4	0	0	0.011
.	19.01.16-02.12.03-1-248846	271	24	24	9	0	7	584	21	21	0	0	NA	NA	NA	85	84	259	259	379	181	135	268	30	28	11	0.116	0.108	0.029
.	19.01.16-02.12.03-1-248847	31	1	1	0	0	0	0	0	0	0	0	NA	NA	NA	6	12	240	237	348	0	0	0	0	0	0	0	0	0
.	19.01.16-02.12.03-1-248848	271	24	24	7	0	4	585	20	20	0	0	NA	NA	NA	92	88	264	264	373	185	142	258	32	25	17	0.121	0.095	0.046
.	19.01.16-02.12.03-1-248849	299	69	69	21	0	12	602	63	63	0	0	NA	NA	NA	87	103	260	262	394	182	138	282	79	77	47	0.304	0.294	0.119
.	19.01.16-02.12.03-1-248850	186	16	16	3	0	3	566	13	13	0	0	NA	NA	NA	62	73	263	259	364	181	131	254	16	29	5	0.061	0.112	0.014
.	19.01.16-02.12.03-1-248851	117	9	9	1	0	0	536	7	7	0	0	NA	NA	NA	36	41	246	255	353	171	127	238	5	9	7	0.02	0.035	0.02
.	19.01.16-02.12.05-1-248852	151	6	6	1	0	0	560	5	5	0	0	NA	NA	NA	46	53	252	249	365	178	129	253	8	2	4	0.032	0.008	0.011
.	19.01.16-02.12.10-1-248854	153	8	8	3	0	2	553	6	6	0	0	NA	NA	NA	54	55	253	246	369	176	124	253	12	10	9	0.047	0.041	0.024
.	19.01.16-02.12.21-1-248881	185	8	8	0	0	0	558	5	5	0	0	NA	NA	NA	50	51	255	247	362	176	126	256	6	9	0	0.024	0.036	0
.	19.01.16-02.12.26-1-248891	178	17	17	4	0	2	556	15	15	0	0	NA	NA	NA	81	62	256	250	369	177	125	254	29	43	3	0.113	0.172	0.008
.	19.01.16-02.12.31-1-248896	92	3	3	1	0	0	526	2	2	0	0	NA	NA	NA	24	19	241	243	348	164	121	241	10	5	2	0.041	0.021	0.006
.	19.01.16-02.12.32-1-248897	265	50	50	14	0	12	579	45	45	0	0	NA	NA	NA	69	82	256	262	377	179	137	263	41	47	71	0.16	0.179	0.188
.	19.01.16-02.12.38-1-248901	58	3	3	1	0	1	529	2	2	0	0	NA	NA	NA	12	19	245	244	343	173	120	236	2	0	9	0.008	0	0.026
.	19.01.16-02.12.42-1-248903	63	2	2	0	0	0	502	1	1	0	0	NA	NA	NA	16	15	241	242	345	158	115	229	0	1	1	0	0.004	0.003
.	19.01.16-02.12.45-1-248907	205	47	47	17	0	14	555	43	43	0	0	NA	NA	NA	64	54	254	250	363	171	128	256	88	73	32	0.346	0.292	0.088
.	19.01.16-02.12.47-1-248908	90	5	5	1	0	0	536	4	4	0	0	NA	NA	NA	25	34	246	242	359	167	117	252	3	5	5	0.012	0.021	0.014
.	19.01.16-02.12.52-1-248909	152	10	10	0	0	0	532	8	8	0	0	NA	NA	NA	53	31	242	244	358	165	121	246	5	9	6	0.021	0.037	0.017
.	19.01.16-02.12.55-1-248910	237	42	42	15	0	10	580	37	37	0	0	NA	NA	NA	70	70	257	258	368	181	135	264	70	34	42	0.272	0.132	0.114
.	19.01.16-02.13.01-1-248911	194	33	33	7	0	6	555	31	31	0	0	NA	NA	NA	45	52	252	251	362	177	127	251	50	47	28	0.198	0.187	0.077
.	19.01.16-02.13.04-1-248912	212	19	19	5	0	5	559	16	16	0	0	NA	NA	NA	69	59	252	256	364	174	130	255	25	20	7	0.099	0.078	0.019
.	19.01.16-02.13.22-1-248935	33	1	1	1	0	1	0	0	0	0	0	NA	NA	NA	9	8	239	237	345	0	0	0	3	0	0	0.013	0	0
.	19.01.16-02.13.32-1-248947	32	1	1	1	0	1	0	0	0	0	0	NA	NA	NA	5	7	237	237	346	0	0	0	1	0	0	0.004	0	0
.	19.01.16-02.13.34-1-248948	144	13	13	7	0	7	530	12	12	0	0	NA	NA	NA	54	35	246	248	354	166	122	242	16	12	13	0.065	0.048	0.037
.	19.01.16-02.13.38-1-248952	94	4	4	1	0	1	530	2	2	0	0	NA	NA	NA	36	24	243	246	348	170	123	237	1	2	4	0.004	0.008	0.011
.	19.01.16-02.13.43-1-248957	472	44	44	19	0	17	620	40	40	0	0	NA	NA	NA	125	120	267	269	397	189	146	285	91	54	27	0.341	0.201	0.068
.	19.01.16-02.13.58-1-248958	147	22	22	4	0	4	536	20	20	0	0	NA	NA	NA	48	41	248	247	359	169	120	247	17	31	19	0.069	0.126	0.053
.	19.01.16-02.13.58-1-248959	120	11	11	3	0	3	545	9	9	0	0	NA	NA	NA	34	44	258	246	353	181	122	242	14	15	4	0.054	0.061	0.011
.	19.01.16-02.14.02-1-248960	119	16	16	3	0	3	537	13	13	0	0	NA	NA	NA	36	36	241	250	358	168	126	243	16	14	11	0.066	0.056	0.031
.	19.01.16-02.14.07-1-248961	35	1	1	0	0	0	0	0	0	0	0	NA	NA	NA	14	6	239	238	342	0	0	0	0	0	1	0	0	0.003
.	19.01.16-02.14.08-1-248962	64	2	2	0	0	0	532	1	1	0	0	NA	NA	NA	22	28	246	243	352	171	119	242	0	0	4	0	0	0.011
.	19.01.16-02.14.21-1-248980	323	60	60	16	0	14	598	56	56	0	0	NA	NA	NA	94	106	266	271	382	183	144	271	60	99	64	0.226	0.365	0.168
.	19.01.16-02.14.21-1-248981	91	4	4	1	0	1	529	3	3	0	0	NA	NA	NA	30	28	241	245	355	165	122	242	0	4	4	0	0.016	0.011
.	19.01.16-02.14.33-1-248995	171	11	11	4	0	2	553	10	10	0	0	NA	NA	NA	47	50	244	251	368	170	125	258	14	9	6	0.057	0.036	0.016
.	19.01.16-02.14.33-1-248996	37	1	1	0	0	0	0	0	0	0	0	NA	NA	NA	11	15	238	244	346	0	0	0	0	0	1	0	0	0.003
.	19.01.16-02.14.37-1-248999	95	11	11	2	0	2	538	10	10	0	0	NA	NA	NA	29	34	252	247	348	174	124	240	17	20	6	0.067	0.081	0.017
.	19.01.16-02.14.37-1-249001	283	58	58	19	0	14	575	54	54	0	0	NA	NA	NA	69	78	259	255	377	181	130	264	77	61	30	0.297	0.239	0.08
.	19.01.16-02.14.38-1-249003	124	10	10	3	0	3	553	9	9	0	0	NA	NA	NA	42	55	249	246	373	171	124	258	0	15	19	0	0.061	0.051
.	19.01.16-02.14.44-1-249009	177	37	37	11	0	10	550	33	33	0	0	NA	NA	NA	49	54	251	252	364	175	125	250	43	38	21	0.171	0.151	0.058
.	19.01.16-02.14.52-1-249011	409	43	43	8	0	6	610	40	40	0	0	NA	NA	NA	94	107	269	268	383	193	142	275	63	51	32	0.234	0.19	0.084
.	19.01.16-02.14.56-1-249012	32	1	1	0	0	0	0	0	0	0	0	NA	NA	NA	17	8	239	237	345	0	0	0	0	0	2	0	0	0.006
.	19.01.16-02.14.58-1-249013	34	1	1	0	0	0	0	0	0	0	0	NA	NA	NA	12	8	238	240	343	0	0	0	0	0	1	0	0	0.003
.	19.01.16-02.15.01-1-249014	64	6	6	4	0	2	528	5	5	0	0	NA	NA	NA	24	26	243	245	351	166	120	242	14	4	0	0.058	0.016	0
.	19.01.16-02.15.01-1-249015	33	1	1	0	0	0	0	0	0	0	0	NA	NA	NA	9	8	236	239	346	0	0	0	2	0	0	0.008	0	0
.	19.01.16-02.15.04-1-249016	337	33	33	11	0	10	602	30	30	0	0	NA	NA	NA	104	104	265	270	382	188	142	272	52	41	21	0.196	0.152	0.055
.	19.01.16-02.15.06-1-249017	215	41	41	11	0	6	561	37	37	0	0	NA	NA	NA	63	60	257	252	364	180	128	253	21	63	49	0.082	0.25	0.135
.	19.01.16-02.15.18-1-249037	206	20	20	5	0	5	564	18	18	0	0	NA	NA	NA	61	64	258	249	370	178	126	260	27	17	14	0.105	0.068	0.038
.	19.01.16-02.15.20-1-249040	182	16	16	6	0	4	542	15	15	0	0	NA	NA	NA	64	44	246	250	361	168	126	248	9	16	17	0.037	0.064	0.047
.	19.01.16-02.15.39-1-249055	61	2	2	1	0	1	349	1	1	0	0	NA	NA	NA	15	14	239	240	348	114	75	160	0	2	2	0	0.008	0.006
.	19.01.16-02.15.46-1-249059	88	3	3	0	0	0	524	2	2	0	0	NA	NA	NA	28	28	245	240	356	165	116	243	2	0	2	0.008	0	0.006
.	19.01.16-02.15.50-1-249060	31	1	1	0	0	0	0	0	0	0	0	NA	NA	NA	12	8	238	237	346	0	0	0	0	0	0	0	0	0
.	19.01.16-02.15.51-1-249061	57	2	2	0	0	0	539	1	1	0	0	NA	NA	NA	17	31	244	244	356	168	124	247	3	0	2	0.012	0	0.006
.	19.01.16-02.15.52-1-249062	177	25	25	5	0	4	544	24	24	0	0	NA	NA	NA	49	37	249	245	356	174	126	244	24	29	30	0.096	0.118	0.084
.	19.01.16-02.15.54-1-249063	526	56	56	11	0	8	640	53	53	0	0	NA	NA	NA	135	149	276	275	411	196	150	294	49	53	60	0.178	0.193	0.146
.	19.01.16-02.15.55-1-249065	115	10	10	1	0	1	537	9	9	0	0	NA	NA	NA	24	39	247	249	356	170	121	246	0	19	16	0	0.076	0.045
.	19.01.16-02.15.59-1-249066	60	2	2	0	0	0	525	1	1	0	0	NA	NA	NA	33	26	242	242	355	167	116	242	3	0	2	0.012	0	0.006
.	19.01.16-02.16.02-1-249068	121	7	7	1	0	1	538	5	5	0	0	NA	NA	NA	35	36	242	249	358	165	126	247	5	4	3	0.021	0.016	0.008
.	19.01.16-02.16.04-1-249069	181	13	13	2	0	2	552	10	10	0	0	NA	NA	NA	56	56	259	249	361	180	127	245	10	18	11	0.039	0.072	0.03
.	19.01.16-02.16.05-1-249070	91	6	6	2	0	1	526	4	4	0	0	NA	NA	NA	26	19	244	241	347	166	121	239	5	10	0	0.02	0.041	0
.	19.01.16-02.16.10-1-249071	210	31	31	7	0	6	556	30	30	0	0	NA	NA	NA	78	60	253	253	367	175	127	254	44	44	25	0.174	0.174	0.068
.	19.01.16-02.16.11-1-249072	269	15	15	3	0	3	585	13	13	0	0	NA	NA	NA	86	87	262	260	378	182	136	267	19	22	3	0.073	0.085	0.008
.	19.01.16-02.16.19-1-249088	235	22	22	5	0	4	574	19	19	0	0	NA	NA	NA	79	74	257	258	372	183	133	258	14	30	22	0.054	0.116	0.059
.	19.01.16-02.16.20-1-249090	334	41	41	17	0	14	594	38	38	0	0	NA	NA	NA	95	101	262	267	385	182	141	271	49	70	41	0.187	0.262	0.106
.	19.01.16-02.16.20-1-249091	32	1	1	0	0	0	0	0	0	0	0	NA	NA	NA	14	10	239	239	345	0	0	0	0	0	2	0	0	0.006
.	19.01.16-02.16.23-1-249094	114	7	7	2	0	2	536	4	4	0	0	NA	NA	NA	41	39	245	248	359	168	121	247	3	18	1	0.012	0.073	0.003
.	19.01.16-02.16.27-1-249102	182	18	18	5	0	3	563	17	17	0	0	NA	NA	NA	46	61	250	262	362	172	140	251	22	23	10	0.088	0.088	0.028
.	19.01.16-02.16.28-1-249105	32	1	1	0	0	0	0	0	0	0	0	NA	NA	NA	5	6	239	238	342	0	0	0	0	0	0	0	0	0
.	19.01.16-02.16.31-1-249109	67	2	2	2	0	2	531	1	1	0	0	NA	NA	NA	28	31	246	244	354	170	119	242	0	3	3	0	0.012	0.008
.	19.01.16-02.16.42-1-249114	289	35	35	7	0	5	565	29	29	0	0	NA	NA	NA	78	70	256	258	369	178	133	254	35	39	55	0.137	0.151	0.149
.	19.01.16-02.16.43-1-249118	156	23	23	8	0	6	557	21	21	0	0	NA	NA	NA	32	50	251	252	360	177	132	248	38	23	20	0.151	0.091	0.056
.	19.01.16-02.16.46-1-249119	120	6	6	1	0	1	535	5	5	0	0	NA	NA	NA	33	41	249	248	357	168	123	244	7	1	10	0.028	0.004	0.028
.	19.01.16-02.16.58-1-249120	41	1	1	0	0	0	0	0	0	0	0	NA	NA	NA	18	8	237	240	344	0	0	0	0	0	0	0	0	0
.	19.01.16-02.16.58-1-249121	144	23	23	3	0	3	548	20	20	0	0	NA	NA	NA	57	53	252	251	363	174	126	248	12	43	22	0.048	0.171	0.061
.	19.01.16-02.17.01-1-249122	152	6	6	1	0	1	546	5	5	0	0	NA	NA	NA	31	44	246	251	360	169	127	250	8	4	6	0.033	0.016	0.017
.	19.01.16-02.17.03-1-249123	98	8	8	4	0	4	530	7	7	0	0	NA	NA	NA	31	30	246	244	353	170	119	241	15	0	4	0.061	0	0.011
.	19.01.16-02.17.03-1-249124	61	2	2	2	0	2	49	1	1	0	0	NA	NA	NA	15	21	240	240	354	13	11	25	0	1	4	0	0.004	0.011
.	19.01.16-02.17.09-1-249130	60	2	2	0	0	0	0	1	1	0	0	NA	NA	NA	7	26	243	244	352	0	0	0	4	3	0	0.016	0.012	0
.	19.01.16-02.17.14-1-249147	84	4	4	0	0	0	539	2	2	0	0	NA	NA	NA	28	42	246	247	362	171	123	245	0	7	3	0	0.028	0.008
.	19.01.16-02.17.15-1-249148	369	63	63	14	0	10	606	62	62	0	0	NA	NA	NA	112	105	274	258	386	199	136	271	63	66	42	0.23	0.256	0.109
.	19.01.16-02.17.17-1-249149	207	26	26	7	0	6	558	25	25	0	0	NA	NA	NA	59	58	255	251	365	174	130	254	31	41	10	0.122	0.163	0.027
.	19.01.16-02.17.19-1-249150	144	13	13	3	0	3	552	11	11	0	0	NA	NA	NA	40	48	248	253	360	172	128	252	7	30	4	0.028	0.119	0.011
.	19.01.16-02.17.20-1-249153	327	29	29	7	0	7	573	26	26	0	0	NA	NA	NA	92	71	255	259	370	178	136	259	22	35	47	0.086	0.135	0.127
.	19.01.16-02.17.22-1-249155	35	1	1	0	0	0	0	0	0	0	0	NA	NA	NA	11	9	238	240	344	0	0	0	0	0	0	0	0	0
.	19.01.16-02.17.25-1-249159	115	16	16	4	0	4	535	14	14	0	0	NA	NA	NA	43	38	241	246	364	164	125	246	17	15	11	0.071	0.061	0.03
.	19.01.16-02.17.29-1-249164	30	1	1	0	0	0	0	0	0	0	0	NA	NA	NA	9	10	240	238	345	0	0	0	0	0	0	0	0	0
.	19.01.16-02.17.31-1-249167	63	2	2	0	0	0	528	1	1	0	0	NA	NA	NA	23	25	242	243	353	166	119	243	5	0	2	0.021	0	0.006
.	19.01.16-02.17.32-1-249168	346	51	51	8	0	5	603	45	45	0	0	NA	NA	NA	117	106	265	268	386	189	144	270	38	59	37	0.143	0.22	0.096
.	19.01.16-02.17.35-1-249169	122	7	7	2	0	2	549	6	6	0	0	NA	NA	NA	32	46	247	247	365	169	125	255	5	0	10	0.02	0	0.027
.	19.01.16-02.17.44-1-249177	149	16	16	2	0	2	547	14	14	0	0	NA	NA	NA	52	47	250	252	358	175	128	244	13	20	18	0.052	0.079	0.05
.	19.01.16-02.17.45-1-249178	363	28	28	4	0	3	621	27	27	0	0	NA	NA	NA	101	118	272	266	393	195	144	282	21	74	24	0.077	0.278	0.061
.	19.01.16-02.17.50-1-249179	147	10	10	3	0	2	545	9	9	0	0	NA	NA	NA	55	44	245	249	363	171	123	251	0	23	5	0	0.092	0.014
.	19.01.16-02.17.54-1-249180	90	6	6	2	0	1	532	3	3	0	0	NA	NA	NA	38	31	247	244	353	171	120	241	6	4	6	0.024	0.016	0.017
.	19.01.16-02.17.55-1-249181	93	7	7	3	0	3	526	5	5	0	0	NA	NA	NA	28	27	246	246	348	171	120	235	1	16	7	0.004	0.065	0.02
.	19.01.16-02.18.05-1-249182	154	12	12	1	0	1	549	10	10	0	0	NA	NA	NA	54	47	251	249	360	173	125	251	5	8	7	0.02	0.032	0.019
.	19.01.16-02.18.08-1-249183	60	2	2	0	0	0	521	1	1	0	0	NA	NA	NA	29	24	245	240	352	166	116	239	1	4	0	0.004	0.017	0
.	19.01.16-02.18.11-1-249184	33	1	1	0	0	0	0	0	0	0	0	NA	NA	NA	6	11	240	238	346	0	0	0	0	0	1	0	0	0.003
.	19.01.16-02.18.12-1-249185	62	5	5	1	0	1	532	4	4	0	0	NA	NA	NA	18	25	246	242	350	169	121	242	9	6	0	0.037	0.025	0
.	19.01.16-02.18.13-1-249186	144	15	15	3	0	2	551	13	13	0	0	NA	NA	NA	44	54	252	255	360	171	129	251	19	30	11	0.075	0.118	0.031
.	19.01.16-02.18.13-1-249187	61	3	3	0	0	0	530	2	2	0	0	NA	NA	NA	20	24	239	247	351	164	126	240	0	6	6	0	0.024	0.017
.	19.01.16-02.18.21-1-249207	33	1	1	0	0	0	0	0	0	0	0	NA	NA	NA	11	8	241	236	344	0	0	0	0	1	0	0	0.004	0
.	19.01.16-02.18.23-1-249210	102	6	6	3	0	3	530	4	4	0	0	NA	NA	NA	33	28	247	243	351	170	120	240	2	6	9	0.008	0.025	0.026
.	19.01.16-02.18.27-1-249219	34	1	1	0	0	0	0	0	0	0	0	NA	NA	NA	12	10	239	238	346	0	0	0	0	0	0	0	0	0
.	19.01.16-02.18.28-1-249221	33	1	1	0	0	0	0	0	0	0	0	NA	NA	NA	7	8	238	237	346	0	0	0	0	0	1	0	0	0.003
.	19.01.16-02.18.29-1-249225	64	2	2	1	0	1	528	1	1	0	0	NA	NA	NA	32	27	242	244	354	166	120	242	0	2	1	0	0.008	0.003
.	19.01.16-02.18.30-1-249226	117	9	9	2	0	2	552	8	8	0	0	NA	NA	NA	36	48	249	250	362	172	127	253	17	3	11	0.068	0.012	0.03
.	19.01.16-02.18.31-1-249228	89	4	4	0	0	0	538	3	3	0	0	NA	NA	NA	34	41	248	244	362	168	118	252	3	3	5	0.012	0.012	0.014
.	19.01.16-02.18.35-1-249229	118	5	5	0	0	0	536	4	4	0	0	NA	NA	NA	28	36	245	247	357	169	120	247	1	15	0	0.004	0.061	0
.	19.01.16-02.18.36-1-249232	60	2	2	0	0	0	0	1	1	0	0	NA	NA	NA	15	12	240	239	346	0	0	0	0	0	3	0	0	0.009
.	19.01.16-02.18.40-1-249235	66	3	3	0	0	0	526	2	2	0	0	NA	NA	NA	19	21	245	241	348	169	122	235	0	0	3	0	0	0.009
.	19.01.16-02.18.40-1-249236	364	56	56	8	0	7	587	50	50	0	0	NA	NA	NA	104	82	263	259	373	188	136	263	44	99	41	0.167	0.382	0.11
.	19.01.16-02.18.42-1-249237	144	18	18	4	0	4	526	17	17	0	0	NA	NA	NA	41	25	243	245	350	164	121	241	17	12	8	0.07	0.049	0.023
.	19.01.16-02.18.43-1-249238	126	5	5	0	0	0	540	3	3	0	0	NA	NA	NA	42	39	248	246	358	170	123	247	6	6	7	0.024	0.024	0.02
.	19.01.16-02.18.46-1-249242	116	4	4	0	0	0	527	2	2	0	0	NA	NA	NA	37	34	244	247	356	163	122	242	10	0	3	0.041	0	0.008
.	19.01.16-02.18.47-1-249243	117	6	6	1	0	1	533	5	5	0	0	NA	NA	NA	37	35	249	248	351	170	123	240	9	0	7	0.036	0	0.02
.	19.01.16-02.18.52-1-249244	315	35	35	14	0	11	588	32	32	0	0	NA	NA	NA	89	80	261	250	382	185	131	272	27	60	40	0.103	0.24	0.105
.	19.01.16-02.18.53-1-249245	93	4	4	2	0	1	532	2	2	0	0	NA	NA	NA	21	31	249	245	350	170	121	241	8	5	0	0.032	0.02	0
.	19.01.16-02.18.54-1-249246	147	7	7	0	0	0	534	6	6	0	0	NA	NA	NA	44	30	240	249	354	164	125	245	9	3	4	0.038	0.012	0.011
.	19.01.16-02.18.59-1-249247	123	11	11	1	0	1	536	10	10	0	0	NA	NA	NA	44	43	244	248	364	167	120	249	1	19	1	0.004	0.077	0.003
.	19.01.16-02.19.07-1-249248	333	74	74	16	0	13	602	69	69	0	0	NA	NA	NA	95	104	265	267	385	188	140	274	100	97	46	0.377	0.363	0.119
.	19.01.16-02.19.07-1-249249	119	10	10	4	0	4	534	9	9	0	0	NA	NA	NA	30	29	247	242	353	171	119	244	17	5	3	0.069	0.021	0.008
.	19.01.16-02.19.11-1-249254	34	1	1	1	0	1	0	0	0	0	0	NA	NA	NA	14	15	245	241	342	0	0	0	0	0	1	0	0	0.003
.	19.01.16-02.19.14-1-249255	32	1	1	0	0	0	0	0	0	0	0	NA	NA	NA	11	10	241	238	344	0	0	0	0	2	0	0	0.008	0
.	19.01.16-02.19.14-1-249256	120	13	13	5	0	4	533	11	11	0	0	NA	NA	NA	48	26	242	246	351	169	119	245	16	7	15	0.066	0.028	0.043
.	19.01.16-02.19.16-1-249272	268	27	27	5	0	4	587	25	25	0	0	NA	NA	NA	75	93	265	268	373	188	138	261	35	33	29	0.132	0.123	0.078
.	19.01.16-02.19.17-1-249273	91	4	4	1	0	1	519	3	3	0	0	NA	NA	NA	35	23	242	244	350	163	118	238	0	0	11	0	0	0.031
.	19.01.16-02.19.24-1-249279	178	15	15	2	0	2	571	12	12	0	0	NA	NA	NA	48	68	263	254	364	186	131	254	25	7	1	0.095	0.028	0.003
.	19.01.16-02.19.28-1-249285	394	48	48	15	0	12	619	46	46	0	0	NA	NA	NA	111	119	264	268	400	189	144	286	43	70	55	0.163	0.261	0.138
.	19.01.16-02.19.33-1-249288	208	45	45	8	0	4	570	41	41	0	0	NA	NA	NA	65	65	252	257	369	176	131	263	77	51	51	0.306	0.198	0.138
.	19.01.16-02.19.38-1-249291	303	27	27	8	0	6	570	23	23	0	0	NA	NA	NA	83	74	256	254	377	174	130	266	26	50	37	0.102	0.197	0.098
.	19.01.16-02.19.45-1-249299	33	1	1	0	0	0	0	0	0	0	0	NA	NA	NA	10	8	238	238	345	0	0	0	0	0	1	0	0	0.003
.	19.01.16-02.19.47-1-249300	64	2	2	2	0	2	522	1	1	0	0	NA	NA	NA	29	22	240	244	351	162	122	238	0	2	7	0	0.008	0.02
.	19.01.16-02.19.49-1-249301	118	7	7	0	0	0	548	6	6	0	0	NA	NA	NA	42	38	247	250	354	173	129	246	7	7	13	0.028	0.028	0.037
.	19.01.16-02.19.58-1-249302	32	1	1	0	0	0	0	0	0	0	0	NA	NA	NA	11	10	238	238	347	0	0	0	2	0	0	0.008	0	0
.	19.01.16-02.19.59-1-249303	32	1	1	1	0	1	0	0	0	0	0	NA	NA	NA	7	8	239	239	343	0	0	0	0	1	0	0	0.004	0
.	19.01.16-02.20.03-1-249308	119	5	5	2	0	1	544	4	4	0	0	NA	NA	NA	33	43	252	250	354	175	126	243	10	13	2	0.04	0.052	0.006
.	19.01.16-02.20.04-1-249309	34	1	1	0	0	0	0	0	0	0	0	NA	NA	NA	8	10	241	239	343	0	0	0	0	0	1	0	0	0.003
.	19.01.16-02.20.07-1-249310	353	64	64	17	0	14	612	59	59	0	0	NA	NA	NA	115	113	262	274	390	182	154	276	79	87	47	0.302	0.318	0.121
.	19.01.16-02.20.07-1-249311	63	3	3	0	0	0	525	2	2	0	0	NA	NA	NA	24	21	246	239	349	169	117	239	9	2	3	0.037	0.008	0.009
.	19.01.16-02.20.08-1-249312	213	20	20	4	0	4	563	18	18	0	0	NA	NA	NA	75	67	249	260	371	171	134	258	30	19	23	0.12	0.073	0.062
.	19.01.16-02.20.21-1-249334	33	1	1	0	0	0	0	0	0	0	0	NA	NA	NA	2	9	240	237	345	0	0	0	0	0	3	0	0	0.009
.	19.01.16-02.20.21-1-249335	175	23	23	5	0	4	565	21	21	0	0	NA	NA	NA	53	54	252	246	369	177	128	260	21	31	8	0.083	0.126	0.022
.	19.01.16-02.20.24-1-249339	154	6	6	3	0	3	543	4	4	0	0	NA	NA	NA	49	49	243	253	366	166	125	252	9	5	0	0.037	0.02	0
.	19.01.16-02.20.24-1-249340	32	1	1	0	0	0	0	0	0	0	0	NA	NA	NA	8	12	242	236	347	0	0	0	0	0	0	0	0	0
.	19.01.16-02.20.26-1-249344	64	2	2	0	0	0	525	1	1	0	0	NA	NA	NA	23	23	240	241	355	164	119	242	0	3	1	0	0.012	0.003
.	19.01.16-02.20.32-1-249352	88	3	3	0	0	0	520	2	2	0	0	NA	NA	NA	22	16	241	241	347	166	116	238	0	2	5	0	0.008	0.014
.	19.01.16-02.20.38-1-249356	31	1	1	0	0	0	0	0	0	0	0	NA	NA	NA	6	9	242	237	343	0	0	0	0	0	0	0	0	0
.	19.01.16-02.20.39-1-249358	61	2	2	0	0	0	521	1	1	0	0	NA	NA	NA	18	19	243	243	346	168	121	232	7	0	0	0.029	0	0
.	19.01.16-02.20.40-1-249359	35	1	1	0	0	0	0	0	0	0	0	NA	NA	NA	12	8	239	238	344	0	0	0	0	0	0	0	0	0
.	19.01.16-02.20.40-1-249360	91	5	5	1	0	1	539	2	2	0	0	NA	NA	NA	25	33	246	245	355	170	122	247	6	9	1	0.024	0.037	0.003
.	19.01.16-02.20.43-1-249364	120	6	6	2	0	2	544	5	5	0	0	NA	NA	NA	38	38	248	245	358	172	123	249	2	7	7	0.008	0.029	0.02
.	19.01.16-02.20.44-1-249365	293	40	40	10	0	8	566	38	38	0	0	NA	NA	NA	116	75	264	255	369	183	131	252	49	55	27	0.186	0.216	0.073
.	19.01.16-02.20.45-1-249366	117	12	12	1	0	1	541	11	11	0	0	NA	NA	NA	37	40	253	245	355	175	121	245	21	10	5	0.083	0.041	0.014
.	19.01.16-02.20.46-1-249367	32	1	1	1	0	1	0	0	0	0	0	NA	NA	NA	18	10	240	237	346	0	0	0	1	0	0	0.004	0	0
.	19.01.16-02.20.49-1-249368	128	7	7	4	0	3	543	5	5	0	0	NA	NA	NA	41	39	249	247	356	169	125	249	6	12	1	0.024	0.049	0.003
.	19.01.16-02.20.51-1-249369	299	20	20	4	0	2	589	19	19	0	0	NA	NA	NA	91	98	272	256	383	189	130	270	17	24	8	0.062	0.094	0.021
.	19.01.16-02.20.54-1-249370	59	2	2	0	0	0	531	1	1	0	0	NA	NA	NA	28	23	241	241	354	167	120	244	2	0	1	0.008	0	0.003
.	19.01.16-02.20.56-1-249372	59	3	3	0	0	0	525	2	2	0	0	NA	NA	NA	15	17	242	243	345	168	120	237	2	3	1	0.008	0.012	0.003
.	19.01.16-02.21.00-1-249374	92	6	6	0	0	0	532	5	5	0	0	NA	NA	NA	31	28	246	247	348	171	125	236	0	8	5	0	0.032	0.014
.	19.01.16-02.21.06-1-249375	183	20	20	8	0	5	556	19	19	0	0	NA	NA	NA	57	55	250	255	363	171	132	253	16	30	13	0.064	0.118	0.036
.	19.01.16-02.21.07-1-249376	143	6	6	0	0	0	543	5	5	0	0	NA	NA	NA	50	41	249	246	359	174	121	248	0	5	11	0	0.02	0.031
.	19.01.16-02.21.08-1-249377	122	19	19	4	0	4	545	17	17	0	0	NA	NA	NA	41	49	254	252	356	171	129	245	39	4	18	0.154	0.016	0.051
.	19.01.16-02.21.11-1-249382	115	7	7	4	0	4	544	6	6	0	0	NA	NA	NA	35	45	245	252	361	168	126	250	1	7	17	0.004	0.028	0.047
.	19.01.16-02.21.15-1-249398	186	32	32	6	0	5	560	29	29	0	0	NA	NA	NA	55	66	254	257	368	174	132	254	45	42	11	0.177	0.163	0.03
.	19.01.16-02.21.24-1-249403	311	29	29	12	0	11	603	28	28	0	0	NA	NA	NA	84	106	270	270	379	192	144	267	37	30	25	0.137	0.111	0.066
.	19.01.16-02.21.26-1-249407	67	6	6	1	0	1	526	5	5	0	0	NA	NA	NA	20	24	246	240	351	166	120	240	10	6	8	0.041	0.025	0.023
.	19.01.16-02.21.31-1-249413	59	2	2	0	0	0	527	1	1	0	0	NA	NA	NA	24	24	244	247	346	170	122	235	0	5	1	0	0.02	0.003
.	19.01.16-02.21.35-1-249414	145	19	19	4	0	3	533	17	17	0	0	NA	NA	NA	33	32	244	247	354	166	121	246	34	17	7	0.139	0.069	0.02
.	19.01.16-02.21.36-1-249416	61	2	2	0	0	0	517	1	1	0	0	NA	NA	NA	26	16	240	243	346	164	121	232	0	3	4	0	0.012	0.012
.	19.01.16-02.21.37-1-249418	61	3	3	0	0	0	250	2	2	0	0	NA	NA	NA	27	19	244	241	347	85	57	108	3	0	0	0.012	0	0
.	19.01.16-02.21.38-1-249421	31	1	1	0	0	0	0	0	0	0	0	NA	NA	NA	6	8	240	237	344	0	0	0	0	3	0	0	0.013	0
.	19.01.16-02.21.41-1-249422	147	14	14	5	0	4	552	10	10	0	0	NA	NA	NA	55	53	247	253	366	170	129	253	28	11	15	0.113	0.043	0.041
.	19.01.16-02.21.43-1-249426	142	10	10	1	0	1	541	7	7	0	0	NA	NA	NA	54	41	251	249	354	176	121	244	8	8	6	0.032	0.032	0.017
.	19.01.16-02.21.43-1-249427	113	8	8	0	0	0	550	7	7	0	0	NA	NA	NA	24	44	250	246	361	174	122	254	8	6	1	0.032	0.024	0.003
.	19.01.16-02.21.48-1-249428	34	1	1	0	0	0	0	0	0	0	0	NA	NA	NA	6	4	238	236	343	0	0	0	4	0	0	0.017	0	0
.	19.01.16-02.21.49-1-249429	241	16	16	6	0	3	576	14	14	0	0	NA	NA	NA	77	79	260	263	369	180	140	256	22	31	9	0.085	0.118	0.024
.	19.01.16-02.21.52-1-249430	91	4	4	2	0	1	534	3	3	0	0	NA	NA	NA	30	33	244	245	357	171	120	243	0	11	8	0	0.045	0.022
.	19.01.16-02.22.05-1-249431	29	1	1	0	0	0	0	0	0	0	0	NA	NA	NA	6	4	238	238	341	0	0	0	0	0	0	0	0	0
.	19.01.16-02.22.06-1-249432	97	12	12	2	0	2	526	11	11	0	0	NA	NA	NA	29	24	242	243	352	166	120	240	4	13	5	0.017	0.053	0.014
.	19.01.16-02.22.07-1-249433	32	1	1	0	0	0	0	0	0	0	0	NA	NA	NA	8	10	241	239	343	0	0	0	0	0	4	0	0	0.012
.	19.01.16-02.22.07-1-249434	68	2	2	3	0	2	540	1	1	0	0	NA	NA	NA	27	40	244	250	359	165	123	252	3	0	1	0.012	0	0.003
.	19.01.16-02.22.09-1-249436	146	27	27	7	0	7	547	22	22	0	0	NA	NA	NA	40	45	250	255	353	177	129	241	25	35	10	0.1	0.137	0.028
.	19.01.16-02.22.11-1-249437	68	6	6	1	0	1	532	4	4	0	0	NA	NA	NA	18	28	246	244	351	168	121	243	0	0	14	0	0	0.04
.	19.01.16-02.22.11-1-249439	118	8	8	0	0	0	537	6	6	0	0	NA	NA	NA	33	39	245	247	360	168	121	248	7	4	10	0.029	0.016	0.028
.	19.01.16-02.22.11-1-249440	116	8	8	3	0	3	534	5	5	0	0	NA	NA	NA	40	35	248	249	351	170	124	240	13	4	5	0.052	0.016	0.014
.	19.01.16-02.22.15-1-249457	35	1	1	0	0	0	0	0	0	0	0	NA	NA	NA	8	15	242	240	346	0	0	0	0	0	1	0	0	0.003
.	19.01.16-02.22.18-1-249462	37	1	1	0	0	0	0	0	0	0	0	NA	NA	NA	14	5	237	239	342	0	0	0	0	0	1	0	0	0.003
.	19.01.16-02.22.20-1-249468	88	4	4	2	0	2	535	3	3	0	0	NA	NA	NA	32	40	248	250	355	170	122	243	6	7	2	0.024	0.028	0.006
.	19.01.16-02.22.22-1-249470	29	1	1	1	0	1	0	0	0	0	0	NA	NA	NA	12	7	237	239	344	0	0	0	0	0	0	0	0	0
.	19.01.16-02.22.23-1-249473	154	9	9	1	0	1	545	7	7	0	0	NA	NA	NA	51	48	251	255	355	173	127	245	18	3	3	0.072	0.012	0.008
.	19.01.16-02.22.24-1-249475	235	20	20	4	0	2	574	18	18	0	0	NA	NA	NA	70	73	265	253	368	187	129	258	42	26	7	0.158	0.103	0.019
.	19.01.16-02.22.27-1-249483	92	4	4	1	0	0	537	3	3	0	0	NA	NA	NA	37	41	250	251	353	171	126	240	7	0	2	0.028	0	0.006
.	19.01.16-02.22.29-1-249484	329	39	39	8	0	6	577	33	33	0	0	NA	NA	NA	85	79	261	258	373	185	131	261	27	64	34	0.103	0.248	0.091
.	19.01.16-02.22.29-1-249486	153	21	21	5	0	5	554	20	20	0	0	NA	NA	NA	47	54	249	250	368	171	127	256	8	27	15	0.032	0.108	0.041
.	19.01.16-02.22.32-1-249489	242	37	37	12	0	12	568	35	35	0	0	NA	NA	NA	59	68	262	250	369	184	128	256	43	48	33	0.164	0.192	0.089
.	19.01.16-02.22.36-1-249491	341	31	31	9	0	5	616	26	26	0	0	NA	NA	NA	94	113	272	263	391	193	140	283	27	62	25	0.099	0.236	0.064
.	19.01.16-02.22.44-1-249498	32	1	1	0	0	0	0	0	0	0	0	NA	NA	NA	7	10	237	241	345	0	0	0	0	0	0	0	0	0
.	19.01.16-02.22.44-1-249499	97	3	3	1	0	1	532	1	1	0	0	NA	NA	NA	25	28	247	246	348	171	124	237	0	2	6	0	0.008	0.017
.	19.01.16-02.22.47-1-249500	120	12	12	4	0	3	535	11	11	0	0	NA	NA	NA	47	42	250	247	358	170	121	244	23	6	6	0.092	0.024	0.017
.	19.01.16-02.22.47-1-249501	34	1	1	0	0	0	0	0	0	0	0	NA	NA	NA	12	11	240	241	343	0	0	0	1	0	0	0.004	0	0
.	19.01.16-02.22.50-1-249502	121	5	5	0	0	0	536	4	4	0	0	NA	NA	NA	30	32	245	247	353	170	121	245	0	10	2	0	0.04	0.006
.	19.01.16-02.22.58-1-249503	326	31	31	7	0	6	594	29	29	0	0	NA	NA	NA	97	92	263	263	379	185	139	270	40	48	11	0.152	0.183	0.029
.	19.01.16-02.23.03-1-249504	32	1	1	0	0	0	0	0	0	0	0	NA	NA	NA	12	10	237	239	347	0	0	0	0	0	0	0	0	0
.	19.01.16-02.23.05-1-249505	423	61	61	15	0	10	602	53	53	0	0	NA	NA	NA	117	105	270	268	380	191	143	268	64	67	54	0.237	0.25	0.142
.	19.01.16-02.23.07-1-249506	96	4	4	1	0	1	536	2	2	0	0	NA	NA	NA	24	34	243	245	359	166	120	250	2	2	3	0.008	0.008	0.008
.	19.01.16-02.23.09-1-249507	91	5	5	0	0	0	531	4	4	0	0	NA	NA	NA	34	29	243	249	350	167	123	241	2	5	4	0.008	0.02	0.011
.	19.01.16-02.23.13-1-249512	238	19	19	4	0	3	589	15	15	0	0	NA	NA	NA	82	93	259	263	384	182	137	270	38	15	6	0.147	0.057	0.016
.	19.01.16-02.23.21-1-249531	320	25	25	6	0	5	585	23	23	0	0	NA	NA	NA	90	88	257	261	383	180	136	269	17	35	19	0.066	0.134	0.05
.	19.01.16-02.23.23-1-249533	205	11	11	1	0	1	568	10	10	0	0	NA	NA	NA	81	71	251	253	380	174	130	264	1	5	12	0.004	0.02	0.032
.	19.01.16-02.23.25-1-249537	58	2	2	1	0	0	532	1	1	0	0	NA	NA	NA	16	24	244	240	353	169	118	245	1	0	4	0.004	0	0.011
.	19.01.16-02.23.27-1-249540	61	3	3	1	0	0	525	2	2	0	0	NA	NA	NA	25	24	241	245	351	163	120	242	10	0	0	0.041	0	0
.	19.01.16-02.23.27-1-249541	176	54	54	15	0	9	560	51	51	0	0	NA	NA	NA	49	64	254	259	364	174	135	251	74	63	21	0.291	0.243	0.058
.	19.01.16-02.23.38-1-249549	178	14	14	8	0	5	557	13	13	0	0	NA	NA	NA	59	67	253	261	366	173	131	253	11	23	19	0.043	0.088	0.052
.	19.01.16-02.23.41-1-249552	91	4	4	0	0	0	543	2	2	0	0	NA	NA	NA	27	39	247	241	364	171	120	252	9	9	0	0.036	0.037	0
.	19.01.16-02.23.48-1-249556	118	6	6	0	0	0	546	4	4	0	0	NA	NA	NA	30	41	247	247	360	171	123	252	0	5	5	0	0.02	0.014
.	19.01.16-02.23.49-1-249557	93	5	5	1	0	1	535	4	4	0	0	NA	NA	NA	35	31	241	244	359	162	121	252	6	0	6	0.025	0	0.017
.	19.01.16-02.23.51-1-249558	149	8	8	3	0	3	554	7	7	0	0	NA	NA	NA	44	48	251	245	365	175	126	253	23	5	2	0.092	0.02	0.005
.	19.01.16-02.23.59-1-249559	132	16	16	3	0	3	543	15	15	0	0	NA	NA	NA	37	42	246	249	360	169	125	249	8	21	20	0.033	0.084	0.056
.	19.01.16-02.24.02-1-249560	319	48	48	6	0	5	579	42	42	0	0	NA	NA	NA	92	83	257	265	374	178	141	260	20	78	47	0.078	0.294	0.126
.	19.01.16-02.24.04-1-249561	125	11	11	0	0	0	543	9	9	0	0	NA	NA	NA	37	42	242	252	361	165	129	249	13	8	7	0.054	0.032	0.019
.	19.01.16-02.24.07-1-249562	90	4	4	2	0	1	534	3	3	0	0	NA	NA	NA	31	30	246	242	355	169	121	244	6	4	3	0.024	0.017	0.008
.	19.01.16-02.24.09-1-249563	153	10	10	3	0	2	537	8	8	0	0	NA	NA	NA	49	39	246	246	360	168	123	246	5	10	4	0.02	0.041	0.011
.	19.01.16-02.24.13-1-249564	261	23	23	3	0	3	563	22	22	0	0	NA	NA	NA	63	60	257	254	362	181	129	253	20	50	17	0.078	0.197	0.047
.	19.01.16-02.24.25-1-249586	234	22	22	4	0	3	579	20	20	0	0	NA	NA	NA	78	74	255	260	372	178	140	261	29	59	23	0.114	0.227	0.062
.	19.01.16-02.24.25-1-249587	148	13	13	1	0	1	541	11	11	0	0	NA	NA	NA	39	39	250	247	355	172	124	245	18	11	13	0.072	0.045	0.037
.	19.01.16-02.24.30-1-249596	150	7	7	2	0	2	542	6	6	0	0	NA	NA	NA	58	39	243	248	361	170	126	246	16	0	15	0.066	0	0.042
.	19.01.16-02.24.31-1-249598	33	1	1	0	0	0	0	0	0	0	0	NA	NA	NA	12	8	239	239	343	0	0	0	0	0	1	0	0	0.003
.	19.01.16-02.24.32-1-249599	143	26	26	8	0	5	547	25	25	0	0	NA	NA	NA	42	46	248	248	363	170	126	251	13	48	16	0.052	0.194	0.044
.	19.01.16-02.24.33-1-249600	63	2	2	2	0	1	530	1	1	0	0	NA	NA	NA	26	23	243	244	349	166	121	243	0	9	3	0	0.037	0.009
.	19.01.16-02.24.45-1-249610	61	2	2	1	0	1	304	1	1	0	0	NA	NA	NA	22	13	240	238	348	99	63	142	0	2	0	0	0.008	0
.	19.01.16-02.24.46-1-249611	123	8	8	2	0	2	529	7	7	0	0	NA	NA	NA	36	24	240	243	354	164	121	244	15	1	6	0.062	0.004	0.017
.	19.01.16-02.24.50-1-249613	208	28	28	10	0	7	566	27	27	0	0	NA	NA	NA	47	63	253	255	368	178	131	257	32	49	29	0.126	0.192	0.079
.	19.01.16-02.24.53-1-249614	33	1	1	1	0	1	0	0	0	0	0	NA	NA	NA	11	13	239	241	346	0	0	0	0	3	0	0	0.012	0
.	19.01.16-02.24.55-1-249615	415	39	39	11	0	6	643	33	33	0	0	NA	NA	NA	116	151	275	271	418	196	148	299	31	67	44	0.113	0.247	0.105
.	19.01.16-02.24.55-1-249616	96	8	8	1	0	1	537	6	6	0	0	NA	NA	NA	32	44	250	248	359	172	120	245	2	16	4	0.008	0.065	0.011
.	19.01.16-02.24.56-1-249617	149	20	20	3	0	2	556	18	18	0	0	NA	NA	NA	49	52	246	250	369	172	127	257	32	25	9	0.13	0.1	0.024
.	19.01.16-02.25.06-1-249618	66	3	3	0	0	0	531	2	2	0	0	NA	NA	NA	18	27	241	246	353	166	121	244	3	8	0	0.012	0.033	0
.	19.01.16-02.25.07-1-249619	318	54	54	18	0	13	582	47	47	0	0	NA	NA	NA	78	85	261	256	381	178	131	273	58	71	40	0.222	0.277	0.105
.	19.01.16-02.25.10-1-249620	264	13	13	4	0	2	585	10	10	0	0	NA	NA	NA	74	77	258	257	375	182	136	267	7	20	9	0.027	0.078	0.024
.	19.01.16-02.25.14-1-249640	85	3	3	2	0	1	531	2	2	0	0	NA	NA	NA	35	30	240	249	354	160	126	245	0	8	1	0	0.032	0.003
.	19.01.16-02.25.16-1-249641	118	10	10	5	0	3	545	9	9	0	0	NA	NA	NA	42	46	246	249	364	168	125	252	0	32	9	0	0.129	0.025
.	19.01.16-02.25.20-1-249642	123	10	10	2	0	2	525	7	7	0	0	NA	NA	NA	39	23	241	242	353	165	117	243	7	8	14	0.029	0.033	0.04
.	19.01.16-02.25.29-1-249653	88	4	4	2	0	2	540	3	3	0	0	NA	NA	NA	28	42	251	248	356	173	124	243	8	2	0	0.032	0.008	0
.	19.01.16-02.25.36-1-249656	65	3	3	0	0	0	532	2	2	0	0	NA	NA	NA	22	28	247	241	353	171	120	241	3	0	7	0.012	0	0.02
.	19.01.16-02.25.36-1-249658	116	7	7	2	0	2	536	6	6	0	0	NA	NA	NA	47	35	250	242	356	172	121	243	1	12	5	0.004	0.05	0.014
.	19.01.16-02.25.39-1-249662	153	18	18	8	0	7	540	17	17	0	0	NA	NA	NA	59	37	242	246	362	164	124	252	10	30	18	0.041	0.122	0.05
.	19.01.16-02.25.39-1-249663	90	4	4	1	0	1	541	3	3	0	0	NA	NA	NA	22	38	245	248	358	168	125	248	2	2	3	0.008	0.008	0.008
.	19.01.16-02.25.40-1-249664	318	40	40	13	0	9	571	39	39	0	0	NA	NA	NA	106	72	261	262	362	181	137	253	61	34	39	0.234	0.13	0.108
.	19.01.16-02.25.46-1-249668	145	7	7	0	0	0	534	6	6	0	0	NA	NA	NA	48	33	248	247	351	174	124	236	14	5	3	0.056	0.02	0.009
.	19.01.16-02.25.52-1-249669	326	54	54	16	0	12	572	51	51	0	0	NA	NA	NA	109	79	267	252	373	183	127	262	74	66	57	0.277	0.262	0.153
.	19.01.16-02.25.55-1-249671	41	1	1	1	0	1	0	0	0	0	0	NA	NA	NA	9	14	239	239	349	0	0	0	0	0	3	0	0	0.009
.	19.01.16-02.25.59-1-249673	32	1	1	0	0	0	0	0	0	0	0	NA	NA	NA	5	8	239	238	344	0	0	0	1	0	0	0.004	0	0
.	19.01.16-02.26.00-1-249674	93	9	9	6	0	4	537	8	8	0	0	NA	NA	NA	33	40	247	242	364	168	120	249	13	6	12	0.053	0.025	0.033
.	19.01.16-02.26.01-1-249675	61	2	2	0	0	0	522	0	0	0	0	NA	NA	NA	35	25	245	241	352	168	114	240	0	2	5	0	0.008	0.014
.	19.01.16-02.26.01-1-249676	120	10	10	3	0	3	536	7	7	0	0	NA	NA	NA	41	34	247	243	357	169	123	244	10	6	13	0.04	0.025	0.036
.	19.01.16-02.26.07-1-249677	171	12	12	2	0	2	556	10	10	0	0	NA	NA	NA	57	59	251	260	361	172	133	251	22	10	5	0.088	0.038	0.014
.	19.01.16-02.26.08-1-249678	61	3	3	1	0	1	526	2	2	0	0	NA	NA	NA	19	24	241	245	351	164	124	238	5	1	0	0.021	0.004	0
.	19.01.16-02.26.12-1-249679	246	55	55	19	0	17	584	49	49	0	0	NA	NA	NA	78	84	264	260	373	184	139	261	53	70	32	0.201	0.269	0.086
.	19.01.16-02.26.16-1-249695	286	23	23	7	0	5	578	22	22	0	0	NA	NA	NA	91	73	251	258	377	175	137	266	20	34	20	0.08	0.132	0.053
.	19.01.16-02.26.21-1-249698	206	16	16	6	0	5	550	14	14	0	0	NA	NA	NA	61	44	243	246	368	170	125	255	15	18	16	0.062	0.073	0.043
.	19.01.16-02.26.22-1-249700	171	18	18	6	0	6	553	15	15	0	0	NA	NA	NA	56	51	251	250	363	176	130	247	35	19	8	0.139	0.076	0.022
.	19.01.16-02.26.24-1-249703	148	12	12	3	0	2	537	11	11	0	0	NA	NA	NA	34	30	244	248	351	171	127	239	9	6	16	0.037	0.024	0.046
.	19.01.16-02.26.31-1-249714	182	8	8	0	0	0	556	6	6	0	0	NA	NA	NA	47	49	250	247	365	175	124	257	3	9	16	0.012	0.036	0.044
.	19.01.16-02.26.42-1-249719	38	1	1	1	0	1	0	0	0	0	0	NA	NA	NA	9	4	236	238	343	0	0	0	0	0	2	0	0	0.006
.	19.01.16-02.26.45-1-249723	120	5	5	1	0	1	535	3	3	0	0	NA	NA	NA	33	34	246	244	357	173	115	247	3	1	10	0.012	0.004	0.028
.	19.01.16-02.26.48-1-249724	35	1	1	0	0	0	0	0	0	0	0	NA	NA	NA	4	16	238	243	348	0	0	0	2	0	0	0.008	0	0
.	19.01.16-02.26.51-1-249725	67	4	4	0	0	0	527	3	3	0	0	NA	NA	NA	16	24	244	245	348	164	120	243	1	0	5	0.004	0	0.014
.	19.01.16-02.26.52-1-249726	210	13	13	4	0	3	546	12	12	0	0	NA	NA	NA	57	43	245	249	362	167	128	251	25	21	4	0.102	0.084	0.011
.	19.01.16-02.26.53-1-249727	31	1	1	0	0	0	0	0	0	0	0	NA	NA	NA	10	8	239	238	344	0	0	0	0	0	2	0	0	0.006
.	19.01.16-02.26.55-1-249728	98	5	5	0	0	0	530	4	4	0	0	NA	NA	NA	42	30	246	245	352	169	122	239	8	10	0	0.033	0.041	0
.	19.01.16-02.26.55-1-249729	173	34	34	4	0	4	546	29	29	0	0	NA	NA	NA	64	47	249	247	364	174	122	250	43	44	15	0.173	0.178	0.041
.	19.01.16-02.26.55-1-249730	239	13	13	4	0	3	568	10	10	0	0	NA	NA	NA	77	67	257	250	373	181	128	259	5	18	15	0.019	0.072	0.04
.	19.01.16-02.27.02-1-249731	99	8	8	4	0	4	530	6	6	0	0	NA	NA	NA	36	26	242	245	352	166	123	241	10	15	0	0.041	0.061	0
.	19.01.16-02.27.06-1-249732	174	23	23	8	0	4	556	21	21	0	0	NA	NA	NA	56	61	255	251	368	175	125	256	20	35	31	0.078	0.139	0.084
.	19.01.16-02.27.06-1-249733	145	11	11	4	0	3	542	9	9	0	0	NA	NA	NA	63	47	246	251	363	170	125	247	11	3	16	0.045	0.012	0.044
.	19.01.16-02.27.10-1-249735	174	22	22	4	0	4	556	19	19	0	0	NA	NA	NA	60	56	254	253	362	176	128	252	14	33	14	0.055	0.13	0.039
.	19.01.16-02.27.16-1-249756	58	2	2	0	0	0	530	1	1	0	0	NA	NA	NA	26	29	248	243	351	172	118	240	0	3	2	0	0.012	0.006
.	19.01.16-02.27.22-1-249761	119	4	4	1	0	1	536	3	3	0	0	NA	NA	NA	45	36	246	247	356	169	123	244	14	0	0	0.057	0	0
.	19.01.16-02.27.23-1-249763	178	28	28	4	0	4	555	25	25	0	0	NA	NA	NA	57	57	257	252	361	179	127	249	20	18	23	0.078	0.071	0.064
.	19.01.16-02.27.25-1-249765	226	15	15	3	0	3	558	14	14	0	0	NA	NA	NA	64	54	253	252	362	175	130	253	12	34	9	0.047	0.135	0.025
.	19.01.16-02.27.27-1-249768	115	8	8	4	0	3	539	7	7	0	0	NA	NA	NA	35	37	247	245	358	172	122	245	13	11	3	0.053	0.045	0.008
.	19.01.16-02.27.30-1-249772	93	3	3	0	0	0	533	2	2	0	0	NA	NA	NA	40	32	246	243	356	165	122	246	9	0	3	0.037	0	0.008
.	19.01.16-02.27.39-1-249778	59	2	2	0	0	0	0	1	1	0	0	NA	NA	NA	14	18	240	242	349	0	0	0	1	0	0	0.004	0	0
.	19.01.16-02.27.43-1-249782	117	8	8	1	0	1	544	7	7	0	0	NA	NA	NA	35	37	247	243	360	173	122	249	4	9	3	0.016	0.037	0.008
.	19.01.16-02.27.44-1-249783	39	1	1	0	0	0	0	0	0	0	0	NA	NA	NA	11	10	237	240	346	0	0	0	0	1	0	0	0.004	0
.	19.01.16-02.27.47-1-249784	381	45	45	13	0	10	611	41	41	0	0	NA	NA	NA	108	112	267	276	382	187	151	273	58	85	38	0.217	0.308	0.099
.	19.01.16-02.27.47-1-249785	93	6	6	2	0	2	546	5	5	0	0	NA	NA	NA	36	47	247	251	362	170	125	251	4	2	7	0.016	0.008	0.019
.	19.01.16-02.27.47-1-249786	94	5	5	0	0	0	530	4	4	0	0	NA	NA	NA	31	34	244	246	357	165	122	243	6	4	5	0.025	0.016	0.014
.	19.01.16-02.27.50-1-249787	118	7	7	1	0	1	533	6	6	0	0	NA	NA	NA	28	31	242	248	354	166	124	243	14	3	0	0.058	0.012	0
.	19.01.16-02.27.51-1-249788	89	6	6	0	0	0	528	5	5	0	0	NA	NA	NA	36	27	246	240	354	168	117	243	3	0	12	0.012	0	0.034
.	19.01.16-02.27.53-1-249789	94	5	5	2	0	2	537	4	4	0	0	NA	NA	NA	27	34	247	243	357	169	122	246	8	3	8	0.032	0.012	0.022
.	19.01.16-02.28.04-1-249790	397	46	46	13	0	11	621	41	41	0	0	NA	NA	NA	110	117	273	263	394	196	139	286	35	92	37	0.128	0.35	0.094
.	19.01.16-02.28.07-1-249791	95	4	4	3	0	3	534	3	3	0	0	NA	NA	NA	27	34	247	245	355	170	119	245	0	18	0	0	0.073	0
.	19.01.16-02.28.08-1-249792	269	50	50	12	0	8	589	48	48	0	0	NA	NA	NA	74	86	256	264	379	181	141	267	50	72	48	0.195	0.273	0.127
.	19.01.16-02.28.08-1-249793	33	1	1	0	0	0	0	0	0	0	0	NA	NA	NA	12	14	240	238	349	0	0	0	4	0	0	0.017	0	0
.	19.01.16-02.28.10-1-249794	185	20	20	2	0	1	559	16	16	0	0	NA	NA	NA	61	60	254	253	366	176	131	252	20	19	9	0.079	0.075	0.025
.	19.01.16-02.28.11-1-249795	175	13	13	1	0	1	557	12	12	0	0	NA	NA	NA	43	57	251	253	366	174	130	253	6	14	11	0.024	0.055	0.03
.	19.01.16-02.28.11-1-249796	179	22	22	4	0	4	555	19	19	0	0	NA	NA	NA	55	59	249	254	369	171	130	254	46	24	25	0.185	0.094	0.068
.	19.01.16-02.28.13-1-249797	185	16	16	3	0	2	547	13	13	0	0	NA	NA	NA	62	43	248	249	359	175	124	248	23	8	25	0.093	0.032	0.07
.	19.01.16-02.28.23-1-249820	326	39	39	7	0	6	581	32	32	0	0	NA	NA	NA	89	89	266	266	370	187	139	255	41	69	24	0.154	0.259	0.065
.	19.01.16-02.28.42-1-249837	233	25	25	8	0	6	575	22	22	0	0	NA	NA	NA	63	78	259	258	374	182	129	264	20	41	22	0.077	0.159	0.059
.	19.01.16-02.28.45-1-249841	177	24	24	8	0	6	550	21	21	0	0	NA	NA	NA	59	48	254	244	363	175	124	251	21	27	21	0.083	0.111	0.058
.	19.01.16-02.28.47-1-249842	59	4	4	1	0	1	252	2	2	0	0	NA	NA	NA	17	18	241	239	351	76	54	122	3	0	2	0.012	0	0.006
.	19.01.16-02.28.57-1-249843	149	19	19	8	0	6	559	16	16	0	0	NA	NA	NA	45	60	252	254	367	176	131	252	21	52	24	0.083	0.205	0.065
.	19.01.16-02.28.57-1-249844	57	2	2	0	0	0	0	1	1	0	0	NA	NA	NA	22	12	240	240	345	0	0	0	2	0	1	0.008	0	0.003
.	19.01.16-02.28.58-1-249845	156	13	13	1	0	1	544	12	12	0	0	NA	NA	NA	72	50	251	251	361	173	125	246	3	8	16	0.012	0.032	0.044
.	19.01.16-02.29.01-1-249846	92	4	4	0	0	0	533	3	3	0	0	NA	NA	NA	24	35	255	245	348	175	121	237	2	1	7	0.008	0.004	0.02
.	19.01.16-02.29.12-1-249847	91	3	3	2	0	2	523	2	2	0	0	NA	NA	NA	25	24	242	243	352	166	118	239	0	0	5	0	0	0.014
.	19.01.16-02.29.16-1-249867	235	33	33	11	0	8	555	27	27	0	0	NA	NA	NA	64	55	251	256	361	169	136	250	58	37	27	0.231	0.145	0.075
.	19.01.16-02.29.20-1-249869	144	10	10	5	0	3	545	8	8	0	0	NA	NA	NA	65	49	244	252	366	164	125	256	25	18	7	0.102	0.071	0.019
.	19.01.16-02.29.21-1-249870	35	1	1	0	0	0	0	0	0	0	0	NA	NA	NA	7	8	239	239	343	0	0	0	0	0	1	0	0	0.003
.	19.01.16-02.29.24-1-249875	271	32	32	7	0	4	579	29	29	0	0	NA	NA	NA	87	76	255	260	374	179	138	262	29	44	23	0.114	0.169	0.061
.	19.01.16-02.29.28-1-249880	33	1	1	0	0	0	0	0	0	0	0	NA	NA	NA	12	12	239	237	349	0	0	0	0	0	2	0	0	0.006
.	19.01.16-02.29.28-1-249881	204	35	35	5	0	4	562	33	33	0	0	NA	NA	NA	62	65	251	264	363	177	132	253	26	53	24	0.104	0.201	0.066
.	19.01.16-02.29.29-1-249883	89	3	3	0	0	0	526	2	2	0	0	NA	NA	NA	24	19	240	241	351	163	120	243	0	5	1	0	0.021	0.003
.	19.01.16-02.29.30-1-249885	37	1	1	0	0	0	0	0	0	0	0	NA	NA	NA	7	9	240	240	342	0	0	0	2	0	0	0.008	0	0
.	19.01.16-02.29.31-1-249887	89	5	5	2	0	2	524	4	4	0	0	NA	NA	NA	46	27	239	247	354	163	123	238	8	2	13	0.033	0.008	0.037
.	19.01.16-02.29.33-1-249888	146	25	25	3	0	2	549	21	21	0	0	NA	NA	NA	41	47	253	251	356	175	127	247	21	21	29	0.083	0.084	0.081
.	19.01.16-02.29.36-1-249890	120	4	4	0	0	0	531	2	2	0	0	NA	NA	NA	36	26	243	245	351	167	121	243	4	6	0	0.016	0.024	0
.	19.01.16-02.29.44-1-249898	63	4	4	0	0	0	525	2	2	0	0	NA	NA	NA	26	22	240	244	351	163	121	241	0	0	12	0	0	0.034
.	19.01.16-02.29.48-1-249900	269	54	54	10	0	8	557	48	48	0	0	NA	NA	NA	79	63	254	254	368	172	129	256	66	73	39	0.26	0.287	0.106
.	19.01.16-02.29.51-1-249901	60	2	2	1	0	1	249	1	1	0	0	NA	NA	NA	23	14	243	238	346	82	55	112	0	0	4	0	0	0.012
.	19.01.16-02.29.52-1-249902	115	7	7	2	0	2	535	6	6	0	0	NA	NA	NA	34	28	245	248	348	170	126	239	3	0	5	0.012	0	0.014
.	19.01.16-02.29.58-1-249903	30	1	1	1	0	1	0	0	0	0	0	NA	NA	NA	5	4	237	238	342	0	0	0	0	0	0	0	0	0
.	19.01.16-02.30.00-1-249904	225	12	12	2	0	2	566	11	11	0	0	NA	NA	NA	64	59	254	250	368	177	131	258	5	19	10	0.02	0.076	0.027
.	19.01.16-02.30.01-1-249905	302	38	38	12	0	8	591	37	37	0	0	NA	NA	NA	86	97	259	274	377	179	147	265	56	51	36	0.216	0.186	0.095
.	19.01.16-02.30.10-1-249910	54	2	2	0	0	0	0	1	1	0	0	NA	NA	NA	13	20	239	242	352	0	0	0	0	0	5	0	0	0.014
.	19.01.16-02.30.14-1-249930	175	17	17	1	0	1	538	15	15	0	0	NA	NA	NA	56	41	251	243	360	170	118	250	24	17	11	0.096	0.07	0.031
.	19.01.16-02.30.16-1-249931	65	2	2	0	0	0	527	1	1	0	0	NA	NA	NA	27	32	248	242	355	167	118	242	4	6	0	0.016	0.025	0
.	19.01.16-02.30.17-1-249932	147	11	11	5	0	4	549	9	9	0	0	NA	NA	NA	49	44	251	247	359	173	125	251	12	20	5	0.048	0.081	0.014
.	19.01.16-02.30.22-1-249935	148	13	13	1	0	1	538	11	11	0	0	NA	NA	NA	32	35	244	249	355	171	124	243	1	20	14	0.004	0.08	0.039
.	19.01.16-02.30.26-1-249941	92	12	12	4	0	2	532	10	10	0	0	NA	NA	NA	44	39	248	249	355	167	123	242	28	18	0	0.113	0.072	0
.	19.01.16-02.30.28-1-249944	94	11	11	3	0	3	540	9	9	0	0	NA	NA	NA	31	37	250	244	356	174	122	244	0	21	7	0	0.086	0.02
.	19.01.16-02.30.31-1-249947	239	28	28	4	0	2	569	25	25	0	0	NA	NA	NA	76	75	262	255	371	183	133	253	28	35	15	0.107	0.137	0.04
.	19.01.16-02.30.40-1-249956	34	1	1	0	0	0	0	0	0	0	0	NA	NA	NA	7	5	239	236	343	0	0	0	0	0	2	0	0	0.006
.	19.01.16-02.30.42-1-249957	63	2	2	0	0	0	522	1	1	0	0	NA	NA	NA	33	22	241	241	353	161	122	239	4	3	0	0.017	0.012	0
.	19.01.16-02.30.43-1-249961	34	1	1	0	0	0	0	0	0	0	0	NA	NA	NA	10	11	241	240	343	0	0	0	0	0	0	0	0	0
.	19.01.16-02.30.45-1-249962	120	13	13	1	0	1	528	11	11	0	0	NA	NA	NA	42	26	246	241	352	170	115	243	21	9	12	0.085	0.037	0.034
.	19.01.16-02.30.45-1-249963	181	11	11	2	0	2	551	10	10	0	0	NA	NA	NA	56	47	250	246	364	171	126	254	19	7	4	0.076	0.028	0.011
.	19.01.16-02.30.49-1-249964	33	1	1	0	0	0	0	0	0	0	0	NA	NA	NA	6	10	237	239	347	0	0	0	0	3	0	0	0.013	0
.	19.01.16-02.30.52-1-249965	32	1	1	1	0	1	0	0	0	0	0	NA	NA	NA	2	6	236	238	345	0	0	0	0	7	0	0	0.029	0
.	19.01.16-02.30.53-1-249966	92	8	8	1	0	1	523	6	6	0	0	NA	NA	NA	40	21	242	242	350	166	121	236	0	5	11	0	0.021	0.031
.	19.01.16-02.30.54-1-249968	144	11	11	3	0	2	546	10	10	0	0	NA	NA	NA	32	42	255	249	351	178	127	241	15	2	8	0.059	0.008	0.023
.	19.01.16-02.30.55-1-249969	152	9	9	0	0	0	541	7	7	0	0	NA	NA	NA	48	41	249	244	361	169	125	247	3	22	7	0.012	0.09	0.019
.	19.01.16-02.31.01-1-249971	203	18	18	5	0	3	573	16	16	0	0	NA	NA	NA	63	76	261	258	370	182	132	259	25	29	18	0.096	0.112	0.049
.	19.01.16-02.31.01-1-249972	62	2	2	0	0	0	524	1	1	0	0	NA	NA	NA	38	26	245	240	354	167	114	243	4	0	1	0.016	0	0.003
.	19.01.16-02.31.07-1-249993	66	3	3	0	0	0	526	2	2	0	0	NA	NA	NA	32	24	244	241	352	165	120	241	0	0	9	0	0	0.026
.	19.01.16-02.31.11-1-250014	65	2	2	1	0	1	151	1	1	0	0	NA	NA	NA	16	16	242	238	349	47	31	73	0	0	3	0	0	0.009
.	19.01.16-02.31.12-1-250015	91	4	4	2	0	2	529	3	3	0	0	NA	NA	NA	37	31	246	245	353	167	120	242	4	2	5	0.016	0.008	0.014
.	19.01.16-02.31.15-1-250035	237	27	27	12	0	7	570	26	26	0	0	NA	NA	NA	71	71	260	260	364	182	137	251	25	57	15	0.096	0.219	0.041
.	19.01.16-02.31.15-1-250036	326	56	56	15	0	14	615	52	52	0	0	NA	NA	NA	84	114	271	276	380	192	154	269	73	77	30	0.269	0.279	0.079
.	19.01.16-02.31.15-1-250037	284	40	40	9	0	8	573	35	35	0	0	NA	NA	NA	70	72	259	259	367	182	137	254	63	43	35	0.243	0.166	0.095
.	19.01.16-02.31.18-1-250038	152	16	16	2	0	2	548	14	14	0	0	NA	NA	NA	57	49	245	248	369	170	122	256	16	21	9	0.065	0.085	0.024
.	19.01.16-02.31.19-1-250039	33	1	1	0	0	0	0	0	0	0	0	NA	NA	NA	13	6	238	237	344	0	0	0	0	0	2	0	0	0.006
.	19.01.16-02.31.22-1-250043	37	1	1	1	0	1	0	0	0	0	0	NA	NA	NA	13	10	238	238	347	0	0	0	0	0	1	0	0	0.003
.	19.01.16-02.31.23-1-250045	62	2	2	1	0	1	528	1	1	0	0	NA	NA	NA	27	26	244	243	352	165	119	244	3	2	0	0.012	0.008	0
.	19.01.16-02.31.24-1-250046	30	1	1	0	0	0	0	0	0	0	0	NA	NA	NA	7	8	237	239	345	0	0	0	0	0	0	0	0	0
.	19.01.16-02.31.25-1-250049	205	46	46	5	0	4	558	43	43	0	0	NA	NA	NA	52	62	250	254	371	171	130	257	55	43	44	0.22	0.169	0.119
.	19.01.16-02.31.28-1-250054	213	30	30	11	0	6	566	25	25	0	0	NA	NA	NA	56	63	256	251	369	179	128	259	33	45	18	0.129	0.179	0.049
.	19.01.16-02.31.35-1-250057	89	5	5	1	0	0	526	4	4	0	0	NA	NA	NA	33	23	242	243	351	167	120	239	3	0	7	0.012	0	0.02
.	19.01.16-02.31.36-1-250059	301	58	58	26	0	17	581	55	55	0	0	NA	NA	NA	88	80	262	258	373	182	136	263	102	72	37	0.389	0.279	0.099
.	19.01.16-02.31.43-1-250063	96	10	10	3	0	3	536	9	9	0	0	NA	NA	NA	40	32	243	246	356	167	125	244	13	8	12	0.053	0.033	0.034
.	19.01.16-02.31.51-1-250067	154	10	10	3	0	2	569	9	9	0	0	NA	NA	NA	35	62	245	256	374	171	135	263	9	17	1	0.037	0.066	0.003
.	19.01.16-02.32.06-1-250068	228	18	18	1	0	1	575	16	16	0	0	NA	NA	NA	57	70	259	251	373	185	128	262	8	26	13	0.031	0.104	0.035
.	19.01.16-02.32.08-1-250069	119	14	14	2	0	2	545	10	10	0	0	NA	NA	NA	26	42	247	247	361	169	123	253	13	10	11	0.053	0.04	0.03
.	19.01.16-02.32.16-1-250091	66	2	2	0	0	0	527	1	1	0	0	NA	NA	NA	27	27	245	246	349	168	118	241	2	0	3	0.008	0	0.009
.	19.01.16-02.32.17-1-250092	31	1	1	0	0	0	0	0	0	0	0	NA	NA	NA	6	6	237	237	345	0	0	0	0	0	0	0	0	0
.	19.01.16-02.32.19-1-250093	124	7	7	3	0	2	542	4	4	0	0	NA	NA	NA	43	51	250	248	366	166	124	252	9	5	11	0.036	0.02	0.03
.	19.01.16-02.32.23-1-250102	121	16	16	2	0	2	527	14	14	0	0	NA	NA	NA	41	26	245	242	352	168	120	239	11	16	4	0.045	0.066	0.011
.	19.01.16-02.32.29-1-250109	93	6	6	1	0	1	538	4	4	0	0	NA	NA	NA	41	38	247	251	353	170	128	240	3	0	13	0.012	0	0.037
.	19.01.16-02.32.31-1-250112	35	1	1	0	0	0	0	0	0	0	0	NA	NA	NA	6	11	239	239	346	0	0	0	0	1	0	0	0.004	0
.	19.01.16-02.32.34-1-250116	118	11	11	3	0	1	550	10	10	0	0	NA	NA	NA	42	48	249	254	358	171	130	249	11	23	14	0.044	0.091	0.039
.	19.01.16-02.32.34-1-250117	151	23	23	6	0	2	544	22	22	0	0	NA	NA	NA	58	42	249	246	360	171	121	252	42	21	20	0.169	0.085	0.056
.	19.01.16-02.32.34-1-250118	235	24	24	8	0	7	577	21	21	0	0	NA	NA	NA	84	78	261	261	369	181	140	256	12	31	17	0.046	0.119	0.046
.	19.01.16-02.32.40-1-250123	235	35	35	12	0	10	553	34	34	0	0	NA	NA	NA	79	55	253	257	358	177	129	247	36	87	32	0.142	0.339	0.089
.	19.01.16-02.32.40-1-250124	175	22	22	10	0	8	563	19	19	0	0	NA	NA	NA	42	63	253	253	370	178	130	255	54	23	8	0.213	0.091	0.022
.	19.01.16-02.32.46-1-250128	173	18	18	4	0	3	548	15	15	0	0	NA	NA	NA	52	47	253	246	361	174	122	252	21	17	16	0.083	0.069	0.044
.	19.01.16-02.32.48-1-250129	63	2	2	0	0	0	516	1	1	0	0	NA	NA	NA	15	11	237	237	350	161	115	240	0	1	3	0	0.004	0.009
.	19.01.16-02.32.55-1-250130	318	29	29	8	0	8	585	26	26	0	0	NA	NA	NA	87	84	262	258	377	182	135	268	23	56	21	0.088	0.217	0.056
.	19.01.16-02.33.01-1-250131	62	2	2	0	0	0	519	1	1	0	0	NA	NA	NA	21	16	244	240	345	164	120	235	5	0	2	0.02	0	0.006
.	19.01.16-02.33.03-1-250132	282	45	45	13	0	9	571	42	42	0	0	NA	NA	NA	93	71	264	251	369	185	128	258	42	78	34	0.159	0.311	0.092
.	19.01.16-02.33.09-1-250133	151	8	8	3	0	3	538	5	5	0	0	NA	NA	NA	51	42	249	247	359	171	122	245	10	16	4	0.04	0.065	0.011
.	19.01.16-02.33.13-1-250134	152	15	15	3	0	3	554	13	13	0	0	NA	NA	NA	46	55	255	252	361	176	130	248	0	24	17	0	0.095	0.047
.	19.01.16-02.33.14-1-250150	65	3	3	0	0	0	198	1	1	0	0	NA	NA	NA	18	17	240	244	346	60	48	90	6	0	0	0.025	0	0
.	19.01.16-02.33.14-1-250151	60	2	2	0	0	0	0	1	1	0	0	NA	NA	NA	12	13	238	240	348	0	0	0	2	0	4	0.008	0	0.011
.	19.01.16-02.33.17-1-250156	95	4	4	0	0	0	531	2	2	0	0	NA	NA	NA	41	32	240	250	355	161	128	242	3	8	3	0.012	0.032	0.008
.	19.01.16-02.33.19-1-250157	66	2	2	0	0	0	447	0	0	0	0	NA	NA	NA	15	17	238	241	351	136	101	210	0	0	2	0	0	0.006
.	19.01.16-02.33.24-1-250164	197	19	19	3	0	3	569	17	17	0	0	NA	NA	NA	62	75	259	255	374	177	133	259	6	39	19	0.023	0.153	0.051
.	19.01.16-02.33.30-1-250171	89	3	3	0	0	0	533	2	2	0	0	NA	NA	NA	32	32	244	240	361	168	120	245	6	4	0	0.025	0.017	0
.	19.01.16-02.33.30-1-250173	35	1	1	0	0	0	0	0	0	0	0	NA	NA	NA	10	12	237	242	346	0	0	0	0	0	0	0	0	0
.	19.01.16-02.33.32-1-250175	65	4	4	1	0	1	532	2	2	0	0	NA	NA	NA	24	31	245	246	353	166	124	242	11	1	0	0.045	0.004	0
.	19.01.16-02.33.33-1-250176	479	78	78	32	0	24	609	68	68	0	0	NA	NA	NA	122	113	259	274	393	179	148	282	81	85	77	0.313	0.31	0.196
.	19.01.16-02.33.34-1-250177	91	4	4	0	0	0	522	2	2	0	0	NA	NA	NA	27	26	249	241	349	169	117	236	0	4	5	0	0.017	0.014
.	19.01.16-02.33.42-1-250185	97	8	8	3	0	3	535	6	6	0	0	NA	NA	NA	32	29	242	244	356	167	121	247	14	6	2	0.058	0.025	0.006
.	19.01.16-02.33.44-1-250186	31	1	1	0	0	0	0	0	0	0	0	NA	NA	NA	8	11	240	242	342	0	0	0	0	0	0	0	0	0
.	19.01.16-02.33.46-1-250187	111	13	13	3	0	3	540	10	10	0	0	NA	NA	NA	39	40	245	250	358	165	127	248	18	10	12	0.073	0.04	0.034
.	19.01.16-02.33.46-1-250188	234	36	36	9	0	7	556	30	30	0	0	NA	NA	NA	70	55	258	248	362	178	126	252	36	50	52	0.14	0.202	0.144
.	19.01.16-02.33.48-1-250189	30	1	1	0	0	0	0	0	0	0	0	NA	NA	NA	7	10	240	238	345	0	0	0	0	2	0	0	0.008	0
.	19.01.16-02.33.51-1-250190	121	7	7	2	0	2	529	5	5	0	0	NA	NA	NA	36	28	242	247	352	165	124	240	6	12	5	0.025	0.049	0.014
.	19.01.16-02.33.52-1-250191	91	6	6	1	0	0	527	5	5	0	0	NA	NA	NA	28	25	242	243	353	167	118	242	9	15	0	0.037	0.062	0
.	19.01.16-02.33.59-1-250192	89	4	4	1	0	1	530	2	2	0	0	NA	NA	NA	26	28	244	244	353	169	119	242	0	10	0	0	0.041	0
.	19.01.16-02.34.02-1-250193	146	10	10	3	0	3	550	9	9	0	0	NA	NA	NA	58	45	254	243	361	179	120	251	6	28	7	0.024	0.115	0.019
.	19.01.16-02.34.07-1-250194	90	5	5	0	0	0	521	4	4	0	0	NA	NA	NA	28	24	239	246	352	164	119	238	0	3	8	0	0.012	0.023
.	19.01.16-02.34.09-1-250195	206	41	41	15	0	12	551	38	38	0	0	NA	NA	NA	52	50	245	253	365	170	129	252	40	26	40	0.163	0.103	0.11
.	19.01.16-02.34.09-1-250196	30	1	1	0	0	0	0	0	0	0	0	NA	NA	NA	4	6	238	239	342	0	0	0	0	0	0	0	0	0
.	19.01.16-02.34.12-1-250197	207	22	22	6	0	5	561	19	19	0	0	NA	NA	NA	63	66	258	257	364	178	135	248	16	38	9	0.062	0.148	0.025
.	19.01.16-02.34.12-1-250198	153	20	20	7	0	5	547	18	18	0	0	NA	NA	NA	44	49	252	247	363	174	122	251	14	21	3	0.056	0.085	0.008
.	19.01.16-02.34.12-1-250199	55	2	2	1	0	1	0	1	1	0	0	NA	NA	NA	21	5	237	238	343	0	0	0	0	0	1	0	0	0.003
.	19.01.16-02.34.15-1-250215	58	2	2	0	0	0	152	1	1	0	0	NA	NA	NA	19	14	243	240	344	56	29	67	0	0	1	0	0	0.003
.	19.01.16-02.34.22-1-250220	210	26	26	9	0	7	574	25	25	0	0	NA	NA	NA	49	78	267	255	369	185	129	260	30	40	5	0.112	0.157	0.014
.	19.01.16-02.34.23-1-250221	120	6	6	0	0	0	543	5	5	0	0	NA	NA	NA	30	39	250	250	352	174	126	243	13	5	0	0.052	0.02	0
.	19.01.16-02.34.23-1-250222	283	23	23	3	0	3	588	20	20	0	0	NA	NA	NA	76	92	257	264	384	180	140	268	26	27	12	0.101	0.102	0.031
.	19.01.16-02.34.44-1-250242	175	11	11	3	0	2	561	9	9	0	0	NA	NA	NA	43	61	257	252	365	178	127	256	8	10	9	0.031	0.04	0.025
.	19.01.16-02.34.49-1-250244	119	7	7	2	0	2	532	6	6	0	0	NA	NA	NA	51	29	242	247	353	167	124	241	3	8	11	0.012	0.032	0.031
.	19.01.16-02.34.50-1-250245	211	17	17	4	0	3	568	15	15	0	0	NA	NA	NA	78	68	261	256	364	180	130	258	25	30	3	0.096	0.117	0.008
.	19.01.16-02.34.53-1-250246	66	3	3	1	0	1	528	1	1	0	0	NA	NA	NA	23	24	243	241	353	169	120	239	10	0	0	0.041	0	0
.	19.01.16-02.34.58-1-250247	36	1	1	0	0	0	0	0	0	0	0	NA	NA	NA	10	17	242	239	349	0	0	0	0	0	2	0	0	0.006
.	19.01.16-02.35.03-1-250248	292	28	28	8	0	7	597	23	23	0	0	NA	NA	NA	87	100	267	263	383	186	137	274	28	38	22	0.105	0.144	0.057
.	19.01.16-02.35.03-1-250249	141	5	5	0	0	0	541	4	4	0	0	NA	NA	NA	42	37	251	241	358	175	119	247	1	2	7	0.004	0.008	0.02
.	19.01.16-02.35.06-1-250250	36	1	1	0	0	0	0	0	0	0	0	NA	NA	NA	12	11	240	239	345	0	0	0	0	3	0	0	0.013	0
.	19.01.16-02.35.07-1-250251	227	28	28	6	0	4	563	26	26	0	0	NA	NA	NA	59	64	258	252	367	179	128	256	37	27	31	0.143	0.107	0.084
.	19.01.16-02.35.08-1-250252	215	21	21	9	0	6	561	19	19	0	0	NA	NA	NA	60	57	256	256	358	177	136	248	30	29	32	0.117	0.113	0.089
.	19.01.16-02.35.09-1-250253	56	2	2	2	0	1	525	1	1	0	0	NA	NA	NA	23	26	242	245	352	164	119	242	2	0	4	0.008	0	0.011
.	19.01.16-02.35.09-1-250254	35	1	1	0	0	0	0	0	0	0	0	NA	NA	NA	6	6	237	237	345	0	0	0	0	0	0	0	0	0
.	19.01.16-02.35.11-1-250255	91	7	7	1	0	1	546	5	5	0	0	NA	NA	NA	34	49	245	256	361	170	127	249	4	9	2	0.016	0.035	0.006
.	19.01.16-02.35.12-1-250256	175	14	14	3	0	3	551	11	11	0	0	NA	NA	NA	63	54	248	251	368	169	127	255	27	9	10	0.109	0.036	0.027
.	19.01.16-02.35.20-1-250276	89	7	7	1	0	1	528	6	6	0	0	NA	NA	NA	27	19	242	239	351	168	119	241	6	15	0	0.025	0.063	0
.	19.01.16-02.35.21-1-250280	62	2	2	0	0	0	197	1	1	0	0	NA	NA	NA	16	14	238	239	350	60	49	88	0	0	6	0	0	0.017
.	19.01.16-02.35.22-1-250281	117	8	8	1	0	1	529	7	7	0	0	NA	NA	NA	37	29	245	248	349	167	125	237	0	7	4	0	0.028	0.011
.	19.01.16-02.35.30-1-250290	116	9	9	3	0	1	549	8	8	0	0	NA	NA	NA	36	45	245	258	355	172	133	244	0	20	26	0	0.078	0.073
.	19.01.16-02.35.32-1-250292	242	25	25	8	0	5	567	23	23	0	0	NA	NA	NA	68	66	251	254	374	176	129	262	4	37	22	0.016	0.146	0.059
.	19.01.16-02.35.36-1-250294	59	3	3	1	0	1	249	2	2	0	0	NA	NA	NA	16	27	242	245	353	84	58	107	2	0	5	0.008	0	0.014
.	19.01.16-02.35.41-1-250298	61	3	3	0	0	0	250	2	2	0	0	NA	NA	NA	18	20	238	244	351	89	58	103	5	4	0	0.021	0.016	0
.	19.01.16-02.35.43-1-250302	60	2	2	1	0	1	449	1	1	0	0	NA	NA	NA	25	19	242	242	348	142	105	202	0	0	1	0	0	0.003
.	19.01.16-02.35.44-1-250303	384	47	47	10	0	6	604	43	43	0	0	NA	NA	NA	100	108	263	271	387	185	144	275	57	73	27	0.217	0.269	0.07
.	19.01.16-02.35.48-1-250304	95	13	13	1	0	1	528	12	12	0	0	NA	NA	NA	32	23	241	243	352	166	119	243	10	12	10	0.041	0.049	0.028
.	19.01.16-02.35.48-1-250305	90	3	3	1	0	1	531	2	2	0	0	NA	NA	NA	23	31	245	243	356	168	120	243	2	0	5	0.008	0	0.014
.	19.01.16-02.35.53-1-250306	32	1	1	1	0	1	0	0	0	0	0	NA	NA	NA	11	6	237	240	342	0	0	0	0	0	0	0	0	0
.	19.01.16-02.35.54-1-250307	88	4	4	0	0	0	524	3	3	0	0	NA	NA	NA	22	16	240	237	352	164	115	245	0	7	2	0	0.03	0.006
.	19.01.16-02.35.54-1-250308	178	22	22	8	0	7	549	19	19	0	0	NA	NA	NA	66	54	256	251	360	177	126	246	13	41	26	0.051	0.163	0.072
.	19.01.16-02.35.56-1-250310	88	4	4	2	0	1	516	3	3	0	0	NA	NA	NA	34	20	240	240	353	163	116	237	3	5	5	0.012	0.021	0.014
.	19.01.16-02.35.56-1-250311	95	5	5	1	0	0	546	4	4	0	0	NA	NA	NA	39	49	252	246	364	172	121	253	0	5	13	0	0.02	0.036
.	19.01.16-02.36.02-1-250313	144	7	7	2	0	2	549	6	6	0	0	NA	NA	NA	55	49	249	255	358	172	129	248	5	9	3	0.02	0.035	0.008
.	19.01.16-02.36.07-1-250314	95	7	7	3	0	2	531	5	5	0	0	NA	NA	NA	22	24	246	243	348	170	123	238	0	10	8	0	0.041	0.023
.	19.01.16-02.36.09-1-250315	59	3	3	2	0	2	523	2	2	0	0	NA	NA	NA	34	26	243	245	351	164	119	240	3	3	1	0.012	0.012	0.003
.	19.01.16-02.36.11-1-250316	329	41	41	13	0	11	601	37	37	0	0	NA	NA	NA	93	105	263	270	385	189	141	271	25	81	52	0.095	0.3	0.135
.	19.01.16-02.36.14-1-250332	192	29	29	5	0	2	559	27	27	0	0	NA	NA	NA	62	54	249	249	369	172	126	261	14	47	30	0.056	0.189	0.081
.	19.01.16-02.36.15-1-250333	123	16	16	4	0	4	540	14	14	0	0	NA	NA	NA	37	38	246	247	358	168	125	247	13	9	4	0.053	0.036	0.011
.	19.01.16-02.36.23-1-250337	32	1	1	0	0	0	0	0	0	0	0	NA	NA	NA	2	8	239	238	344	0	0	0	0	7	0	0	0.029	0
.	19.01.16-02.36.24-1-250341	32	1	1	0	0	0	0	0	0	0	0	NA	NA	NA	12	3	236	237	343	0	0	0	0	0	1	0	0	0.003
.	19.01.16-02.36.25-1-250342	274	31	31	9	0	7	579	30	30	0	0	NA	NA	NA	79	77	259	258	373	182	135	262	51	39	16	0.197	0.151	0.043
.	19.01.16-02.36.25-1-250343	117	11	11	1	0	1	535	9	9	0	0	NA	NA	NA	49	37	244	247	359	165	125	245	14	10	9	0.057	0.04	0.025
.	19.01.16-02.36.27-1-250346	120	7	7	6	0	4	543	6	6	0	0	NA	NA	NA	46	37	250	242	358	171	123	249	8	16	10	0.032	0.066	0.028
.	19.01.16-02.36.33-1-250351	143	14	14	3	0	3	532	12	12	0	0	NA	NA	NA	36	30	242	241	360	164	117	251	7	23	1	0.029	0.095	0.003
.	19.01.16-02.36.46-1-250362	34	1	1	0	0	0	0	0	0	0	0	NA	NA	NA	7	15	242	239	347	0	0	0	0	0	0	0	0	0
.	19.01.16-02.36.47-1-250363	114	5	5	1	0	1	539	4	4	0	0	NA	NA	NA	44	41	250	246	358	176	121	242	0	6	6	0	0.024	0.017
.	19.01.16-02.36.49-1-250364	66	3	3	1	0	1	530	2	2	0	0	NA	NA	NA	27	24	239	248	350	163	124	243	4	6	1	0.017	0.024	0.003
.	19.01.16-02.36.49-1-250365	237	16	16	4	0	3	564	13	13	0	0	NA	NA	NA	78	68	254	256	371	177	129	258	9	18	8	0.035	0.07	0.022
.	19.01.16-02.36.57-1-250366	183	11	11	2	0	2	560	9	9	0	0	NA	NA	NA	59	60	249	256	368	170	134	256	8	11	22	0.032	0.043	0.06
.	19.01.16-02.36.57-1-250367	86	3	3	1	0	1	523	2	2	0	0	NA	NA	NA	29	21	240	243	351	164	120	239	2	0	6	0.008	0	0.017
.	19.01.16-02.37.00-1-250368	60	2	2	0	0	0	524	1	1	0	0	NA	NA	NA	31	26	244	243	352	168	120	236	0	2	1	0	0.008	0.003
.	19.01.16-02.37.02-1-250369	145	5	5	0	0	0	546	4	4	0	0	NA	NA	NA	44	46	251	251	357	177	125	244	0	7	6	0	0.028	0.017
.	19.01.16-02.37.04-1-250370	67	2	2	0	0	0	519	1	1	0	0	NA	NA	NA	23	20	241	242	350	161	118	240	0	2	4	0	0.008	0.011
.	19.01.16-02.37.11-1-250372	36	1	1	1	0	1	0	0	0	0	0	NA	NA	NA	8	9	240	238	344	0	0	0	5	0	0	0.021	0	0
.	19.01.16-02.37.12-1-250373	119	11	11	4	0	3	535	9	9	0	0	NA	NA	NA	48	34	251	240	356	173	119	243	5	0	16	0.02	0	0.045
.	19.01.16-02.37.14-1-250389	153	9	9	1	0	1	548	8	8	0	0	NA	NA	NA	48	50	253	246	364	176	121	251	0	20	4	0	0.081	0.011
.	19.01.16-02.37.14-1-250391	123	12	12	1	0	1	544	11	11	0	0	NA	NA	NA	39	43	250	243	363	175	117	252	17	4	11	0.068	0.016	0.03
.	19.01.16-02.37.15-1-250392	294	20	20	5	0	5	586	18	18	0	0	NA	NA	NA	74	82	256	266	373	180	144	262	18	19	30	0.07	0.071	0.08
.	19.01.16-02.37.16-1-250393	238	43	43	9	0	7	571	38	38	0	0	NA	NA	NA	63	76	257	255	377	178	130	263	46	50	35	0.179	0.196	0.093
.	19.01.16-02.37.18-1-250398	33	1	1	0	0	0	0	0	0	0	0	NA	NA	NA	9	12	240	239	346	0	0	0	0	0	0	0	0	0
.	19.01.16-02.37.20-1-250400	239	12	12	3	0	3	578	10	10	0	0	NA	NA	NA	74	75	261	258	369	185	135	258	14	5	22	0.054	0.019	0.06
.	19.01.16-02.37.20-1-250401	283	46	46	6	0	3	582	43	43	0	0	NA	NA	NA	92	81	261	257	376	182	136	264	56	50	34	0.215	0.195	0.09
.	19.01.16-02.37.22-1-250404	146	10	10	1	0	1	540	8	8	0	0	NA	NA	NA	57	50	250	249	364	169	122	249	6	4	14	0.024	0.016	0.038
.	19.01.16-02.37.38-1-250418	31	1	1	1	0	1	0	0	0	0	0	NA	NA	NA	13	8	238	239	344	0	0	0	0	2	0	0	0.008	0
.	19.01.16-02.37.39-1-250419	229	13	13	3	0	1	551	12	12	0	0	NA	NA	NA	64	50	255	249	359	176	126	249	28	21	6	0.11	0.084	0.017
.	19.01.16-02.37.41-1-250420	241	52	52	13	0	13	564	49	49	0	0	NA	NA	NA	53	67	262	254	364	183	130	251	66	48	45	0.252	0.189	0.124
.	19.01.16-02.37.43-1-250424	121	10	10	0	0	0	542	9	9	0	0	NA	NA	NA	26	38	245	245	361	171	121	250	1	15	12	0.004	0.061	0.033
.	19.01.16-02.37.47-1-250425	208	10	10	2	0	1	563	9	9	0	0	NA	NA	NA	61	60	255	258	360	181	130	252	5	16	10	0.02	0.062	0.028
.	19.01.16-02.37.54-1-250426	182	31	31	6	0	5	565	29	29	0	0	NA	NA	NA	60	56	252	255	362	175	133	257	26	35	29	0.103	0.137	0.08
.	19.01.16-02.37.56-1-250427	333	39	39	20	0	14	590	34	34	0	0	NA	NA	NA	105	96	259	264	386	182	136	272	42	57	45	0.162	0.216	0.117
.	19.01.16-02.38.15-1-250445	59	3	3	2	0	2	524	2	2	0	0	NA	NA	NA	23	23	243	241	352	165	121	238	0	0	11	0	0	0.031
.	19.01.16-02.38.15-1-250446	115	6	6	3	0	3	536	5	5	0	0	NA	NA	NA	34	35	250	244	354	172	120	244	4	13	4	0.016	0.053	0.011
.	19.01.16-02.38.17-1-250447	180	11	11	5	0	4	552	10	10	0	0	NA	NA	NA	63	51	255	248	361	175	125	252	17	19	5	0.067	0.077	0.014
.	19.01.16-02.38.29-1-250459	208	19	19	4	0	4	546	17	17	0	0	NA	NA	NA	58	52	253	251	361	173	126	247	21	25	7	0.083	0.1	0.019
.	19.01.16-02.38.29-1-250461	117	13	13	1	0	1	529	11	11	0	0	NA	NA	NA	44	30	242	245	356	164	121	244	22	3	6	0.091	0.012	0.017
.	19.01.16-02.38.33-1-250464	153	20	20	4	0	4	548	18	18	0	0	NA	NA	NA	37	45	249	247	362	175	126	247	15	39	29	0.06	0.158	0.08
.	19.01.16-02.38.41-1-250472	292	16	16	5	0	4	585	15	15	0	0	NA	NA	NA	87	88	258	262	381	179	136	270	12	15	25	0.047	0.057	0.066
.	19.01.16-02.38.43-1-250476	116	7	7	3	0	3	544	6	6	0	0	NA	NA	NA	38	37	248	246	356	175	125	244	4	15	8	0.016	0.061	0.022
.	19.01.16-02.38.49-1-250477	119	6	6	1	0	0	540	5	5	0	0	NA	NA	NA	36	36	242	250	357	167	127	246	10	11	7	0.041	0.044	0.02
.	19.01.16-02.38.52-1-250478	60	2	2	1	0	1	151	1	1	0	0	NA	NA	NA	19	19	241	243	348	50	33	68	0	1	1	0	0.004	0.003
.	19.01.16-02.38.57-1-250479	34	1	1	1	0	1	0	0	0	0	0	NA	NA	NA	10	10	237	238	348	0	0	0	0	2	0	0	0.008	0
.	19.01.16-02.38.59-1-250480	100	5	5	1	0	0	540	3	3	0	0	NA	NA	NA	39	40	245	249	359	168	122	250	2	8	3	0.008	0.032	0.008
.	19.01.16-02.39.00-1-250481	277	28	28	6	0	5	566	24	24	0	0	NA	NA	NA	88	62	252	252	371	177	130	259	32	44	19	0.127	0.175	0.051
.	19.01.16-02.39.01-1-250482	98	4	4	2	0	2	547	3	3	0	0	NA	NA	NA	25	43	250	247	359	174	125	248	0	10	10	0	0.04	0.028
.	19.01.16-02.39.04-1-250483	32	1	1	0	0	0	0	0	0	0	0	NA	NA	NA	16	12	242	238	345	0	0	0	0	0	1	0	0	0.003
.	19.01.16-02.39.06-1-250484	152	15	15	6	0	5	563	13	13	0	0	NA	NA	NA	31	55	259	247	362	187	124	252	3	39	14	0.012	0.158	0.039
.	19.01.16-02.39.07-1-250485	144	8	8	2	0	2	547	6	6	0	0	NA	NA	NA	31	38	246	244	361	173	123	251	5	11	16	0.02	0.045	0.044
.	19.01.16-02.39.09-1-250486	174	12	12	2	0	1	549	9	9	0	0	NA	NA	NA	43	47	254	248	358	176	126	247	23	16	2	0.091	0.065	0.006
.	19.01.16-02.39.11-1-250487	120	7	7	1	0	1	531	6	6	0	0	NA	NA	NA	39	31	247	240	357	168	117	246	0	15	9	0	0.062	0.025
.	19.01.16-02.39.12-1-250488	303	38	38	15	0	11	559	31	31	0	0	NA	NA	NA	87	61	257	255	362	180	130	249	49	52	30	0.191	0.204	0.083
.	19.01.16-02.39.19-1-250509	34	1	1	0	0	0	0	0	0	0	0	NA	NA	NA	11	9	240	240	342	0	0	0	2	0	0	0.008	0	0
.	19.01.16-02.39.21-1-250510	232	82	82	20	0	20	556	73	73	0	0	NA	NA	NA	54	59	254	248	370	176	123	257	108	92	48	0.425	0.371	0.13
.	19.01.16-02.39.22-1-250513	239	71	71	22	0	16	564	65	65	0	0	NA	NA	NA	60	59	255	250	367	181	130	253	59	75	69	0.231	0.3	0.188
.	19.01.16-02.39.28-1-250520	255	38	38	10	0	9	572	35	35	0	0	NA	NA	NA	93	72	257	251	377	178	130	264	38	53	49	0.148	0.211	0.13
.	19.01.16-02.39.34-1-250524	34	1	1	0	0	0	0	0	0	0	0	NA	NA	NA	7	13	241	238	347	0	0	0	0	0	4	0	0	0.012
.	19.01.16-02.39.37-1-250528	240	59	59	21	0	13	575	51	51	0	0	NA	NA	NA	61	69	257	260	365	178	139	258	67	90	33	0.261	0.346	0.09
.	19.01.16-02.39.38-1-250529	91	5	5	2	0	2	532	4	4	0	0	NA	NA	NA	41	30	248	243	352	170	119	243	4	1	10	0.016	0.004	0.028
.	19.01.16-02.39.40-1-250532	63	2	2	0	0	0	530	1	1	0	0	NA	NA	NA	23	25	241	244	353	165	120	245	7	0	1	0.029	0	0.003
.	19.01.16-02.39.47-1-250537	30	1	1	0	0	0	0	0	0	0	0	NA	NA	NA	7	5	238	238	342	0	0	0	0	0	0	0	0	0
.	19.01.16-02.39.49-1-250538	268	18	18	6	0	4	581	16	16	0	0	NA	NA	NA	76	84	256	271	370	177	144	260	34	23	13	0.133	0.085	0.035
.	19.01.16-02.39.54-1-250539	118	12	12	2	0	2	556	7	7	0	0	NA	NA	NA	38	53	257	244	365	179	123	254	21	31	2	0.082	0.127	0.005
.	19.01.16-02.39.56-1-250540	179	34	34	12	0	8	557	32	32	0	0	NA	NA	NA	59	58	256	252	363	177	128	252	45	54	20	0.176	0.214	0.055
.	19.01.16-02.40.15-1-250564	157	8	8	2	0	1	553	6	6	0	0	NA	NA	NA	57	50	253	249	361	176	124	253	11	13	3	0.043	0.052	0.008
.	19.01.16-02.40.20-1-250566	30	1	1	0	0	0	0	0	0	0	0	NA	NA	NA	7	7	236	238	346	0	0	0	0	0	4	0	0	0.012
.	19.01.16-02.40.21-1-250568	35	1	1	0	0	0	0	0	0	0	0	NA	NA	NA	11	9	236	238	348	0	0	0	0	0	0	0	0	0
.	19.01.16-02.40.23-1-250571	61	3	3	0	0	0	522	2	2	0	0	NA	NA	NA	19	19	243	244	345	166	120	236	2	0	8	0.008	0	0.023
.	19.01.16-02.40.24-1-250573	62	2	2	1	0	1	101	1	1	0	0	NA	NA	NA	21	15	244	239	345	38	21	42	0	3	4	0	0.013	0.012
.	19.01.16-02.40.26-1-250576	32	1	1	0	0	0	0	0	0	0	0	NA	NA	NA	5	12	238	239	348	0	0	0	0	0	3	0	0	0.009
.	19.01.16-02.40.29-1-250580	91	4	4	1	0	1	525	3	3	0	0	NA	NA	NA	22	17	239	241	350	166	119	240	10	0	7	0.042	0	0.02
.	19.01.16-02.40.31-1-250583	92	6	6	1	0	1	529	5	5	0	0	NA	NA	NA	34	28	242	246	353	162	122	245	3	6	6	0.012	0.024	0.017
.	19.01.16-02.40.35-1-250584	141	7	7	1	0	1	553	6	6	0	0	NA	NA	NA	35	41	248	243	363	176	123	254	9	8	5	0.036	0.033	0.014
.	19.01.16-02.40.36-1-250586	124	6	6	0	0	0	542	3	3	0	0	NA	NA	NA	33	39	244	250	358	168	127	247	9	3	2	0.037	0.012	0.006
.	19.01.16-02.40.43-1-250596	62	2	2	1	0	0	529	1	1	0	0	NA	NA	NA	24	27	245	240	355	169	118	242	0	3	1	0	0.012	0.003
.	19.01.16-02.40.45-1-250597	95	6	6	1	0	1	532	5	5	0	0	NA	NA	NA	32	27	242	244	354	164	124	244	3	0	13	0.012	0	0.037
.	19.01.16-02.40.47-1-250598	92	5	5	3	0	2	536	4	4	0	0	NA	NA	NA	33	33	247	245	354	172	121	243	0	11	12	0	0.045	0.034
.	19.01.16-02.40.52-1-250599	243	46	46	15	0	10	575	39	39	0	0	NA	NA	NA	67	75	261	255	372	182	131	262	67	57	46	0.257	0.224	0.124
.	19.01.16-02.40.54-1-250601	82	4	4	2	0	2	521	3	3	0	0	NA	NA	NA	29	16	243	238	348	164	119	238	0	4	0	0	0.017	0
.	19.01.16-02.40.57-1-250602	151	27	27	7	0	6	544	22	22	0	0	NA	NA	NA	44	42	249	247	359	172	124	248	34	45	6	0.137	0.182	0.017
.	19.01.16-02.40.58-1-250603	95	6	6	0	0	0	527	4	4	0	0	NA	NA	NA	33	32	247	244	354	168	119	240	0	15	4	0	0.061	0.011
.	19.01.16-02.40.59-1-250604	262	47	47	14	0	11	570	39	39	0	0	NA	NA	NA	76	72	256	253	376	179	132	259	59	39	26	0.23	0.154	0.069
.	19.01.16-02.40.59-1-250605	325	61	61	23	0	18	591	57	57	0	0	NA	NA	NA	89	96	265	260	384	187	137	267	82	78	57	0.309	0.3	0.148
.	19.01.16-02.41.05-1-250607	151	10	10	3	0	2	545	9	9	0	0	NA	NA	NA	28	42	244	246	365	168	126	251	4	14	6	0.016	0.057	0.016
.	19.01.16-02.41.09-1-250608	174	45	45	10	0	6	551	41	41	0	0	NA	NA	NA	61	57	255	254	361	176	129	246	46	71	26	0.18	0.28	0.072
.	19.01.16-02.41.10-1-250609	150	16	16	3	0	2	556	14	14	0	0	NA	NA	NA	52	61	253	253	368	175	128	253	7	20	11	0.028	0.079	0.03
.	19.01.16-02.41.15-1-250625	36	1	1	0	0	0	0	0	0	0	0	NA	NA	NA	10	9	237	242	343	0	0	0	0	0	0	0	0	0
.	19.01.16-02.41.18-1-250626	92	6	6	4	0	3	532	5	5	0	0	NA	NA	NA	36	30	247	246	350	170	120	242	6	13	0	0.024	0.053	0
.	19.01.16-02.41.26-1-250638	298	31	31	11	0	7	597	28	28	0	0	NA	NA	NA	86	100	264	263	386	185	139	273	36	75	17	0.136	0.285	0.044
.	19.01.16-02.41.38-1-250647	97	9	9	1	0	1	531	7	7	0	0	NA	NA	NA	31	27	242	244	354	167	121	243	8	4	9	0.033	0.016	0.025
.	19.01.16-02.41.38-1-250648	113	10	10	2	0	2	539	9	9	0	0	NA	NA	NA	27	36	247	246	356	172	122	245	13	2	8	0.053	0.008	0.022
.	19.01.16-02.41.44-1-250653	59	2	2	1	0	1	528	1	1	0	0	NA	NA	NA	17	24	240	242	355	164	117	247	1	2	0	0.004	0.008	0
.	19.01.16-02.41.56-1-250654	211	21	21	8	0	7	570	20	20	0	0	NA	NA	NA	70	84	254	261	382	172	135	263	16	26	31	0.063	0.1	0.081
.	19.01.16-02.41.57-1-250655	237	17	17	4	0	2	560	15	15	0	0	NA	NA	NA	62	57	249	251	370	172	128	260	24	31	13	0.096	0.124	0.035
.	19.01.16-02.41.59-1-250656	67	4	4	4	0	3	530	2	2	0	0	NA	NA	NA	29	26	241	247	351	162	125	243	1	4	5	0.004	0.016	0.014
.	19.01.16-02.42.02-1-250657	56	2	2	1	0	1	513	1	1	0	0	NA	NA	NA	29	18	238	244	349	159	118	236	0	0	5	0	0	0.014
.	19.01.16-02.42.02-1-250658	124	6	6	2	0	2	538	5	5	0	0	NA	NA	NA	33	34	249	247	351	171	123	244	17	0	11	0.068	0	0.031
.	19.01.16-02.42.13-1-250660	30	1	1	0	0	0	0	0	0	0	0	NA	NA	NA	9	7	240	236	344	0	0	0	0	0	1	0	0	0.003
.	19.01.16-02.42.14-1-250661	205	19	19	7	0	5	553	16	16	0	0	NA	NA	NA	65	52	249	249	367	175	126	252	25	39	10	0.1	0.157	0.027
.	19.01.16-02.42.16-1-250682	122	9	9	3	0	3	549	7	7	0	0	NA	NA	NA	39	50	250	255	358	171	128	250	11	4	10	0.044	0.016	0.028
.	19.01.16-02.42.16-1-250683	37	1	1	0	0	0	0	0	0	0	0	NA	NA	NA	13	7	239	239	342	0	0	0	3	0	0	0.013	0	0
.	19.01.16-02.42.16-1-250684	217	20	20	3	0	3	555	19	19	0	0	NA	NA	NA	70	57	261	255	354	180	131	244	19	19	13	0.073	0.075	0.037
.	19.01.16-02.42.18-1-250685	269	62	62	18	0	15	586	56	56	0	0	NA	NA	NA	85	85	261	259	378	184	135	267	41	69	44	0.157	0.266	0.116
.	19.01.16-02.42.20-1-250687	252	33	33	8	0	7	569	31	31	0	0	NA	NA	NA	94	72	256	256	373	178	131	260	45	44	20	0.176	0.172	0.054
.	19.01.16-02.42.22-1-250693	96	3	3	3	0	3	533	2	2	0	0	NA	NA	NA	32	29	241	248	353	166	125	242	6	3	5	0.025	0.012	0.014
.	19.01.16-02.42.33-1-250704	184	16	16	5	0	5	548	13	13	0	0	NA	NA	NA	59	47	251	251	358	173	124	251	17	18	17	0.068	0.072	0.047
.	19.01.16-02.42.36-1-250706	121	8	8	2	0	2	536	7	7	0	0	NA	NA	NA	35	36	241	250	358	165	124	247	11	5	1	0.046	0.02	0.003
.	19.01.16-02.42.37-1-250708	34	1	1	1	0	1	0	0	0	0	0	NA	NA	NA	7	11	238	238	348	0	0	0	0	0	1	0	0	0.003
.	19.01.16-02.42.37-1-250709	63	3	3	0	0	0	519	1	1	0	0	NA	NA	NA	32	24	243	243	351	164	121	234	1	5	0	0.004	0.021	0
.	19.01.16-02.42.41-1-250715	93	5	5	1	0	1	542	3	3	0	0	NA	NA	NA	33	46	247	248	364	170	123	249	1	15	1	0.004	0.06	0.003
.	19.01.16-02.42.47-1-250719	64	2	2	0	0	0	452	1	1	0	0	NA	NA	NA	22	16	242	240	347	141	104	207	3	0	0	0.012	0	0
.	19.01.16-02.42.50-1-250720	60	2	2	0	0	0	202	1	1	0	0	NA	NA	NA	17	15	240	241	347	72	45	85	2	0	3	0.008	0	0.009
.	19.01.16-02.42.53-1-250721	288	15	15	2	0	2	595	12	12	0	0	NA	NA	NA	88	93	259	268	379	183	146	266	6	23	17	0.023	0.086	0.045
.	19.01.16-02.42.55-1-250722	99	11	11	1	0	1	517	10	10	0	0	NA	NA	NA	32	19	241	242	349	160	117	240	12	9	3	0.05	0.037	0.009
.	19.01.16-02.42.57-1-250723	61	2	2	1	0	1	521	1	1	0	0	NA	NA	NA	17	18	243	241	347	164	118	239	3	0	1	0.012	0	0.003
.	19.01.16-02.43.00-1-250724	35	1	1	1	0	1	0	0	0	0	0	NA	NA	NA	10	8	238	239	344	0	0	0	0	3	0	0	0.013	0
.	19.01.16-02.43.00-1-250725	85	4	4	3	0	2	534	3	3	0	0	NA	NA	NA	23	33	243	247	356	165	123	246	0	1	10	0	0.004	0.028
.	19.01.16-02.43.03-1-250726	64	2	2	0	0	0	519	1	1	0	0	NA	NA	NA	31	22	243	240	352	160	118	241	2	0	4	0.008	0	0.011
.	19.01.16-02.43.04-1-250727	38	1	1	0	0	0	0	0	0	0	0	NA	NA	NA	12	8	237	239	345	0	0	0	0	0	0	0	0	0
.	19.01.16-02.43.04-1-250728	65	4	4	0	0	0	535	3	3	0	0	NA	NA	NA	30	37	249	245	356	171	120	244	0	0	8	0	0	0.022
.	19.01.16-02.43.07-1-250729	123	7	7	2	0	0	554	6	6	0	0	NA	NA	NA	48	56	252	255	362	176	128	250	6	15	9	0.024	0.059	0.025
.	19.01.16-02.43.09-1-250730	234	16	16	7	0	6	587	13	13	0	0	NA	NA	NA	72	92	267	262	376	186	139	262	19	25	13	0.071	0.095	0.035
.	19.01.16-02.43.15-1-250746	60	2	2	0	0	0	523	1	1	0	0	NA	NA	NA	21	20	244	241	348	167	120	236	0	4	1	0	0.017	0.003
.	19.01.16-02.43.17-1-250747	153	20	20	8	0	6	537	19	19	0	0	NA	NA	NA	42	38	245	247	359	167	123	247	18	24	32	0.073	0.097	0.089
.	19.01.16-02.43.20-1-250749	126	16	16	1	0	1	533	15	15	0	0	NA	NA	NA	42	34	249	245	353	172	118	243	10	24	10	0.04	0.098	0.028
.	19.01.16-02.43.20-1-250754	264	24	24	6	0	5	568	21	21	0	0	NA	NA	NA	67	68	257	261	363	176	136	256	23	41	16	0.089	0.157	0.044
.	19.01.16-02.43.21-1-250757	143	11	11	2	0	2	544	10	10	0	0	NA	NA	NA	44	50	247	257	359	168	131	245	8	17	13	0.032	0.066	0.036
.	19.01.16-02.43.28-1-250766	150	17	17	4	0	4	549	16	16	0	0	NA	NA	NA	49	48	251	244	366	170	122	257	20	14	1	0.08	0.057	0.003
.	19.01.16-02.43.30-1-250768	60	2	2	0	0	0	49	1	1	0	0	NA	NA	NA	16	17	242	240	348	15	13	21	0	1	0	0	0.004	0
.	19.01.16-02.43.36-1-250772	112	4	4	0	0	0	542	2	2	0	0	NA	NA	NA	39	38	250	245	356	171	123	248	10	1	1	0.04	0.004	0.003
.	19.01.16-02.43.36-1-250773	62	2	2	0	0	0	523	1	1	0	0	NA	NA	NA	17	19	241	241	350	162	121	240	6	0	0	0.025	0	0
.	19.01.16-02.43.44-1-250780	177	14	14	2	0	1	555	12	12	0	0	NA	NA	NA	51	55	250	258	360	174	133	248	16	10	14	0.064	0.039	0.039
.	19.01.16-02.43.45-1-250781	154	19	19	6	0	6	543	16	16	0	0	NA	NA	NA	52	44	254	246	357	177	124	242	22	12	35	0.087	0.049	0.098
.	19.01.16-02.43.47-1-250782	140	9	9	3	0	3	548	6	6	0	0	NA	NA	NA	46	46	251	245	363	174	121	253	5	13	3	0.02	0.053	0.008
.	19.01.16-02.43.48-1-250783	35	1	1	1	0	1	0	0	0	0	0	NA	NA	NA	9	6	238	240	341	0	0	0	0	0	0	0	0	0
.	19.01.16-02.43.51-1-250784	235	26	26	6	0	4	578	22	22	0	0	NA	NA	NA	66	81	269	253	372	188	131	259	34	35	23	0.126	0.138	0.062
.	19.01.16-02.43.53-1-250785	34	1	1	1	0	1	0	0	0	0	0	NA	NA	NA	10	10	240	239	344	0	0	0	0	0	2	0	0	0.006
.	19.01.16-02.43.54-1-250786	183	15	15	6	0	4	552	14	14	0	0	NA	NA	NA	50	55	250	248	370	173	122	257	15	23	13	0.06	0.093	0.035
.	19.01.16-02.43.55-1-250787	349	47	47	10	0	9	608	43	43	0	0	NA	NA	NA	80	106	266	270	383	191	144	273	57	50	46	0.214	0.185	0.12
.	19.01.16-02.43.56-1-250788	364	59	59	14	0	13	619	54	54	0	0	NA	NA	NA	101	129	272	277	393	194	151	274	82	80	28	0.301	0.289	0.071
.	19.01.16-02.43.56-1-250789	229	9	9	4	0	2	564	8	8	0	0	NA	NA	NA	64	62	262	251	362	185	128	251	10	3	9	0.038	0.012	0.025
.	19.01.16-02.44.08-1-250790	266	37	37	10	0	8	590	34	34	0	0	NA	NA	NA	94	89	264	264	374	186	142	262	46	72	15	0.174	0.273	0.04
.	19.01.16-02.44.10-1-250791	61	2	2	0	0	0	251	1	1	0	0	NA	NA	NA	9	20	240	246	347	81	55	115	3	0	0	0.012	0	0
.	19.01.16-02.44.20-1-250808	361	41	41	13	0	11	572	37	37	0	0	NA	NA	NA	108	78	268	256	367	188	131	253	29	62	46	0.108	0.242	0.125
.	19.01.16-02.44.20-1-250809	177	17	17	7	0	6	567	13	13	0	0	NA	NA	NA	64	70	261	251	371	178	125	264	12	30	13	0.046	0.12	0.035
.	19.01.16-02.44.23-1-250812	243	18	18	2	0	1	576	17	17	0	0	NA	NA	NA	76	76	266	254	369	188	130	258	25	16	4	0.094	0.063	0.011
.	19.01.16-02.44.24-1-250816	123	9	9	2	0	2	545	8	8	0	0	NA	NA	NA	32	44	253	250	354	175	126	244	9	10	14	0.036	0.04	0.04
.	19.01.16-02.44.37-1-250825	33	1	1	0	0	0	0	0	0	0	0	NA	NA	NA	15	8	238	238	345	0	0	0	0	0	1	0	0	0.003
.	19.01.16-02.44.40-1-250832	57	3	3	1	0	1	529	2	2	0	0	NA	NA	NA	19	24	242	243	352	167	120	242	0	0	4	0	0	0.011
.	19.01.16-02.44.45-1-250837	59	2	2	0	0	0	527	1	1	0	0	NA	NA	NA	31	24	242	240	355	166	118	243	0	6	0	0	0.025	0
.	19.01.16-02.44.49-1-250838	122	7	7	1	0	1	543	6	6	0	0	NA	NA	NA	28	43	250	249	357	174	122	247	4	14	9	0.016	0.056	0.025
.	19.01.16-02.44.52-1-250839	174	10	10	6	0	5	552	9	9	0	0	NA	NA	NA	58	57	257	251	362	177	126	249	14	10	5	0.054	0.04	0.014
.	19.01.16-02.44.53-1-250840	265	55	55	17	0	11	571	53	53	0	0	NA	NA	NA	87	72	258	259	368	181	136	254	69	59	55	0.267	0.228	0.149
.	19.01.16-02.44.58-1-250841	235	17	17	5	0	5	581	13	13	0	0	NA	NA	NA	74	81	263	258	373	184	136	261	7	27	18	0.027	0.105	0.048
.	19.01.16-02.45.01-1-250842	84	5	5	2	0	2	532	4	4	0	0	NA	NA	NA	24	28	241	247	353	167	123	242	12	0	3	0.05	0	0.008
.	19.01.16-02.45.04-1-250843	112	7	7	1	0	1	547	6	6	0	0	NA	NA	NA	44	45	250	249	359	169	128	250	0	17	6	0	0.068	0.017
.	19.01.16-02.45.05-1-250844	90	11	11	2	0	2	540	9	9	0	0	NA	NA	NA	34	38	253	246	352	176	125	239	6	14	2	0.024	0.057	0.006
.	19.01.16-02.45.11-1-250845	293	53	53	13	0	10	564	50	50	0	0	NA	NA	NA	99	72	254	258	373	176	132	256	51	74	19	0.201	0.287	0.051
.	19.01.16-02.45.15-1-250861	35	1	1	0	0	0	0	0	0	0	0	NA	NA	NA	9	6	237	239	343	0	0	0	0	0	2	0	0	0.006
.	19.01.16-02.45.16-1-250862	263	28	28	8	0	6	576	23	23	0	0	NA	NA	NA	80	86	255	270	374	176	144	256	19	30	24	0.075	0.111	0.064
.	19.01.16-02.45.18-1-250863	436	49	49	13	0	10	616	45	45	0	0	NA	NA	NA	136	115	257	276	395	181	153	282	73	60	43	0.284	0.217	0.109
.	19.01.16-02.45.20-1-250865	117	4	4	1	0	1	546	3	3	0	0	NA	NA	NA	24	38	250	246	355	176	121	249	0	9	1	0	0.037	0.003
.	19.01.16-02.45.21-1-250867	152	7	7	3	0	2	543	6	6	0	0	NA	NA	NA	31	37	245	243	362	167	122	254	5	11	4	0.02	0.045	0.011
.	19.01.16-02.45.26-1-250877	177	18	18	4	0	3	547	16	16	0	0	NA	NA	NA	58	53	245	258	363	171	130	246	9	8	19	0.037	0.031	0.052
.	19.01.16-02.45.33-1-250883	92	9	9	1	0	0	533	8	8	0	0	NA	NA	NA	29	35	243	248	357	167	122	244	12	5	9	0.049	0.02	0.025
.	19.01.16-02.45.36-1-250885	94	7	7	1	0	1	524	5	5	0	0	NA	NA	NA	32	24	240	245	352	160	122	242	4	13	2	0.017	0.053	0.006
.	19.01.16-02.45.40-1-250889	178	11	11	1	0	0	540	10	10	0	0	NA	NA	NA	40	39	249	250	353	171	125	244	9	15	7	0.036	0.06	0.02
.	19.01.16-02.45.53-1-250893	91	3	3	0	0	0	522	1	1	0	0	NA	NA	NA	25	17	240	241	349	164	118	240	0	3	6	0	0.012	0.017
.	19.01.16-02.45.54-1-250894	60	2	2	0	0	0	252	1	1	0	0	NA	NA	NA	19	18	243	240	348	71	56	125	0	3	0	0	0.012	0
.	19.01.16-02.46.03-1-250897	241	19	19	3	0	3	585	18	18	0	0	NA	NA	NA	67	89	263	257	382	184	133	268	14	16	19	0.053	0.062	0.05
.	19.01.16-02.46.04-1-250898	139	20	20	7	0	5	551	17	17	0	0	NA	NA	NA	46	51	246	251	367	170	129	252	13	35	13	0.053	0.139	0.035
.	19.01.16-02.46.07-1-250899	267	19	19	6	0	3	576	17	17	0	0	NA	NA	NA	85	81	263	253	378	188	128	260	41	24	18	0.156	0.095	0.048
.	19.01.16-02.46.10-1-250900	262	31	31	6	0	5	589	29	29	0	0	NA	NA	NA	98	89	265	262	375	186	138	265	33	44	29	0.125	0.168	0.077
.	19.01.16-02.46.14-1-250916	35	1	1	0	0	0	0	0	0	0	0	NA	NA	NA	13	6	237	238	344	0	0	0	0	2	0	0	0.008	0
.	19.01.16-02.46.16-1-250917	34	1	1	1	0	1	0	0	0	0	0	NA	NA	NA	8	8	239	237	345	0	0	0	0	0	0	0	0	0
.	19.01.16-02.46.16-1-250918	206	13	13	1	0	1	566	11	11	0	0	NA	NA	NA	76	70	257	256	370	177	133	256	6	17	17	0.023	0.066	0.046
.	19.01.16-02.46.18-1-250919	286	31	31	12	0	11	562	29	29	0	0	NA	NA	NA	85	67	254	256	370	174	131	257	57	19	24	0.224	0.074	0.065
.	19.01.16-02.46.34-1-250932	141	10	10	1	0	1	541	7	7	0	0	NA	NA	NA	54	39	250	248	354	171	127	243	1	8	10	0.004	0.032	0.028
.	19.01.16-02.46.38-1-250936	89	4	4	0	0	0	522	3	3	0	0	NA	NA	NA	20	20	242	241	350	166	119	237	2	6	2	0.008	0.025	0.006
.	19.01.16-02.46.41-1-250941	120	12	12	5	0	3	529	11	11	0	0	NA	NA	NA	29	22	244	241	350	169	120	240	27	5	9	0.111	0.021	0.026
.	19.01.16-02.46.42-1-250942	93	4	4	0	0	0	529	3	3	0	0	NA	NA	NA	25	29	248	241	353	170	117	242	5	7	0	0.02	0.029	0
.	19.01.16-02.46.47-1-250946	30	1	1	0	0	0	0	0	0	0	0	NA	NA	NA	5	7	239	238	343	0	0	0	0	0	0	0	0	0
.	19.01.16-02.46.49-1-250947	32	1	1	0	0	0	0	0	0	0	0	NA	NA	NA	8	6	237	240	342	0	0	0	0	1	0	0	0.004	0
.	19.01.16-02.46.50-1-250948	35	1	1	1	0	1	0	0	0	0	0	NA	NA	NA	11	12	240	238	347	0	0	0	0	2	0	0	0.008	0
.	19.01.16-02.46.51-1-250949	123	5	5	1	0	0	535	2	2	0	0	NA	NA	NA	27	32	242	250	353	167	126	242	6	2	7	0.025	0.008	0.02
.	19.01.16-02.46.53-1-250950	141	7	7	0	0	0	545	6	6	0	0	NA	NA	NA	57	49	256	244	362	177	121	247	7	8	17	0.027	0.033	0.047
.	19.01.16-02.46.54-1-250951	94	5	5	2	0	2	531	4	4	0	0	NA	NA	NA	30	32	246	248	351	169	123	239	5	5	0	0.02	0.02	0
.	19.01.16-02.46.57-1-250952	213	13	13	3	0	2	546	11	11	0	0	NA	NA	NA	77	45	255	250	353	178	126	242	19	3	17	0.075	0.012	0.048
.	19.01.16-02.46.58-1-250953	148	13	13	4	0	3	544	11	11	0	0	NA	NA	NA	51	41	252	245	357	175	122	247	24	9	9	0.095	0.037	0.025
.	19.01.16-02.47.01-1-250954	152	24	24	4	0	4	555	20	20	0	0	NA	NA	NA	44	57	251	254	365	172	130	253	26	26	19	0.104	0.102	0.052
.	19.01.16-02.47.06-1-250955	311	42	42	11	0	9	574	37	37	0	0	NA	NA	NA	105	77	258	261	371	180	137	257	30	62	34	0.116	0.238	0.092
.	19.01.16-02.47.08-1-250956	58	2	2	0	0	0	521	1	1	0	0	NA	NA	NA	26	18	243	240	348	168	113	240	6	3	0	0.025	0.012	0
.	19.01.16-02.47.09-1-250957	116	8	8	3	0	2	543	7	7	0	0	NA	NA	NA	34	44	253	250	354	174	128	241	12	8	0	0.047	0.032	0
.	19.01.16-02.47.12-1-250959	269	31	31	8	0	5	570	28	28	0	0	NA	NA	NA	91	71	253	255	376	176	132	262	51	23	33	0.202	0.09	0.088
.	19.01.16-02.47.15-1-250976	117	5	5	1	0	1	527	4	4	0	0	NA	NA	NA	26	18	239	242	350	164	121	242	5	5	2	0.021	0.021	0.006
.	19.01.16-02.47.21-1-250979	151	7	7	0	0	0	553	4	4	0	0	NA	NA	NA	54	57	252	255	363	172	130	251	12	1	1	0.048	0.004	0.003
.	19.01.16-02.47.22-1-250981	150	14	14	2	0	2	539	13	13	0	0	NA	NA	NA	38	39	244	249	359	168	123	248	20	14	3	0.082	0.056	0.008
.	19.01.16-02.47.25-1-250990	91	5	5	1	0	1	539	4	4	0	0	NA	NA	NA	30	37	245	247	358	171	125	243	0	5	3	0	0.02	0.008
.	19.01.16-02.47.28-1-250993	152	43	43	11	0	8	550	40	40	0	0	NA	NA	NA	58	53	252	252	362	172	125	253	40	51	14	0.159	0.202	0.039
.	19.01.16-02.47.31-1-250997	173	25	25	6	0	4	570	23	23	0	0	NA	NA	NA	57	71	256	256	372	177	133	260	23	31	8	0.09	0.121	0.022
.	19.01.16-02.47.40-1-251002	150	11	11	3	0	2	552	10	10	0	0	NA	NA	NA	51	53	251	247	368	176	121	255	19	10	0	0.076	0.04	0
.	19.01.16-02.47.41-1-251003	177	14	14	4	0	3	559	10	10	0	0	NA	NA	NA	47	61	258	250	366	181	126	252	1	28	7	0.004	0.112	0.019
.	19.01.16-02.47.42-1-251004	87	8	8	3	0	2	532	6	6	0	0	NA	NA	NA	31	34	243	248	356	166	125	241	0	9	12	0	0.036	0.034
.	19.01.16-02.47.48-1-251008	243	37	37	14	0	12	575	33	33	0	0	NA	NA	NA	69	72	259	257	369	183	132	260	21	40	35	0.081	0.156	0.095
.	19.01.16-02.48.01-1-251009	90	10	10	1	0	1	532	7	7	0	0	NA	NA	NA	23	32	249	246	350	171	123	238	2	7	16	0.008	0.028	0.046
.	19.01.16-02.48.02-1-251010	132	15	15	4	0	4	545	13	13	0	0	NA	NA	NA	44	39	247	247	358	173	126	246	6	21	16	0.024	0.085	0.045
.	19.01.16-02.48.03-1-251011	64	3	3	1	0	1	248	1	1	0	0	NA	NA	NA	19	17	239	243	348	82	59	107	0	3	1	0	0.012	0.003
.	19.01.16-02.48.06-1-251012	119	8	8	1	0	1	545	7	7	0	0	NA	NA	NA	49	41	248	249	357	170	127	248	10	4	7	0.04	0.016	0.02
.	19.01.16-02.48.08-1-251013	31	1	1	1	0	1	0	0	0	0	0	NA	NA	NA	12	9	239	238	345	0	0	0	0	0	0	0	0	0
.	19.01.16-02.48.11-1-251014	63	2	2	1	0	1	528	1	1	0	0	NA	NA	NA	27	17	242	240	348	169	119	240	0	8	0	0	0.033	0
.	19.01.16-02.48.14-1-251030	457	58	58	19	0	16	631	51	51	0	0	NA	NA	NA	122	130	282	265	396	202	143	286	78	93	46	0.277	0.351	0.116
.	19.01.16-02.48.14-1-251033	114	6	6	3	0	2	537	4	4	0	0	NA	NA	NA	34	38	247	250	354	171	125	241	10	10	3	0.04	0.04	0.008
.	19.01.16-02.48.23-1-251039	36	1	1	0	0	0	0	0	0	0	0	NA	NA	NA	12	9	238	238	346	0	0	0	0	0	1	0	0	0.003
.	19.01.16-02.48.25-1-251042	32	1	1	0	0	0	0	0	0	0	0	NA	NA	NA	13	12	238	239	348	0	0	0	0	0	0	0	0	0
.	19.01.16-02.48.26-1-251044	58	2	2	2	0	1	528	1	1	0	0	NA	NA	NA	28	24	240	245	352	167	119	242	4	2	0	0.017	0.008	0
.	19.01.16-02.48.27-1-251046	96	6	6	1	0	1	548	4	4	0	0	NA	NA	NA	32	44	254	250	353	179	124	245	7	7	1	0.028	0.028	0.003
.	19.01.16-02.48.27-1-251047	35	1	1	1	0	1	0	0	0	0	0	NA	NA	NA	7	11	240	241	343	0	0	0	0	3	0	0	0.012	0
.	19.01.16-02.48.30-1-251053	66	3	3	0	0	0	520	2	2	0	0	NA	NA	NA	24	14	241	239	347	167	115	238	0	7	1	0	0.029	0.003
.	19.01.16-02.48.31-1-251054	93	5	5	2	0	2	531	3	3	0	0	NA	NA	NA	34	30	244	241	358	166	118	247	6	11	0	0.025	0.046	0
.	19.01.16-02.48.32-1-251055	92	8	8	0	0	0	540	6	6	0	0	NA	NA	NA	33	39	246	245	361	170	121	249	14	12	0	0.057	0.049	0
.	19.01.16-02.48.33-1-251056	301	45	45	9	0	8	562	40	40	0	0	NA	NA	NA	81	59	259	246	367	181	124	257	22	80	22	0.085	0.325	0.06
.	19.01.16-02.48.40-1-251061	89	5	5	2	0	2	533	4	4	0	0	NA	NA	NA	23	28	246	245	350	171	121	241	3	16	0	0.012	0.065	0
.	19.01.16-02.48.40-1-251062	125	5	5	2	0	2	548	4	4	0	0	NA	NA	NA	36	46	251	245	363	175	123	250	0	0	8	0	0	0.022
.	19.01.16-02.48.44-1-251069	123	13	13	6	0	4	547	11	11	0	0	NA	NA	NA	30	48	258	245	358	180	122	245	16	19	19	0.062	0.078	0.053
.	19.01.16-02.48.46-1-251070	210	29	29	5	0	4	558	26	26	0	0	NA	NA	NA	64	59	256	251	365	178	126	254	27	63	4	0.105	0.251	0.011
.	19.01.16-02.48.46-1-251071	87	3	3	0	0	0	520	2	2	0	0	NA	NA	NA	29	21	240	241	353	162	117	241	6	0	5	0.025	0	0.014
.	19.01.16-02.48.50-1-251072	211	22	22	7	0	5	556	18	18	0	0	NA	NA	NA	72	61	244	258	372	163	134	259	24	45	15	0.098	0.174	0.04
.	19.01.16-02.48.56-1-251073	67	8	8	2	0	1	534	7	7	0	0	NA	NA	NA	21	32	247	243	355	168	119	247	10	0	11	0.04	0	0.031
.	19.01.16-02.48.56-1-251074	87	4	4	0	0	0	531	3	3	0	0	NA	NA	NA	32	23	248	241	347	174	122	235	10	4	3	0.04	0.017	0.009
.	19.01.16-02.49.00-1-251075	155	17	17	4	0	3	557	14	14	0	0	NA	NA	NA	45	59	253	252	367	173	130	254	32	13	5	0.126	0.052	0.014
.	19.01.16-02.49.11-1-251076	215	32	32	7	0	6	569	29	29	0	0	NA	NA	NA	67	64	251	255	371	176	132	261	29	42	35	0.116	0.165	0.094
.	19.01.16-02.49.13-1-251077	31	1	1	0	0	0	0	0	0	0	0	NA	NA	NA	3	5	237	238	343	0	0	0	0	1	0	0	0.004	0
.	19.01.16-02.49.14-1-251093	277	26	26	10	0	9	569	25	25	0	0	NA	NA	NA	83	81	254	265	375	172	137	260	29	46	14	0.114	0.174	0.037
.	19.01.16-02.49.15-1-251094	203	18	18	4	0	3	555	13	13	0	0	NA	NA	NA	62	56	256	249	364	177	124	254	27	17	11	0.105	0.068	0.03
.	19.01.16-02.49.31-1-251111	89	4	4	3	0	3	524	3	3	0	0	NA	NA	NA	38	20	242	244	347	163	121	240	1	6	4	0.004	0.025	0.012
.	19.01.16-02.49.32-1-251112	62	2	2	1	0	1	149	1	1	0	0	NA	NA	NA	12	8	237	239	345	44	37	68	0	4	0	0	0.017	0
.	19.01.16-02.49.35-1-251114	286	17	17	2	0	2	584	16	16	0	0	NA	NA	NA	79	80	254	259	380	178	137	269	21	15	14	0.083	0.058	0.037
.	19.01.16-02.49.36-1-251115	32	1	1	0	0	0	0	0	0	0	0	NA	NA	NA	5	12	242	238	345	0	0	0	0	0	0	0	0	0
.	19.01.16-02.49.37-1-251117	36	1	1	0	0	0	0	0	0	0	0	NA	NA	NA	5	4	236	238	343	0	0	0	0	0	0	0	0	0
.	19.01.16-02.49.38-1-251119	175	11	11	4	0	4	560	9	9	0	0	NA	NA	NA	53	57	253	253	364	178	129	253	8	5	16	0.032	0.02	0.044
.	19.01.16-02.49.40-1-251122	64	3	3	1	0	0	523	0	0	0	0	NA	NA	NA	21	15	239	240	349	163	118	242	8	7	5	0.033	0.029	0.014
.	19.01.16-02.49.40-1-251123	143	18	18	2	0	2	555	15	15	0	0	NA	NA	NA	45	56	257	253	359	178	127	250	17	7	17	0.066	0.028	0.047
.	19.01.16-02.49.47-1-251128	65	2	2	1	0	1	530	1	1	0	0	NA	NA	NA	26	23	243	242	351	168	120	242	0	0	6	0	0	0.017
.	19.01.16-02.49.48-1-251129	33	1	1	0	0	0	0	0	0	0	0	NA	NA	NA	11	9	240	240	342	0	0	0	3	0	0	0.012	0	0
.	19.01.16-02.49.51-1-251130	228	26	26	6	0	5	576	22	22	0	0	NA	NA	NA	66	79	260	251	381	182	128	266	33	17	21	0.127	0.068	0.055
.	19.01.16-02.49.54-1-251131	263	58	58	21	0	21	564	53	53	0	0	NA	NA	NA	76	74	261	254	372	180	131	253	53	76	39	0.203	0.299	0.105
.	19.01.16-02.50.00-1-251132	334	44	44	12	0	10	592	39	39	0	0	NA	NA	NA	99	92	266	265	374	191	142	259	72	60	14	0.271	0.226	0.037
.	19.01.16-02.50.01-1-251133	145	8	8	2	0	2	540	7	7	0	0	NA	NA	NA	49	39	248	244	360	174	121	245	1	16	4	0.004	0.066	0.011
.	19.01.16-02.50.05-1-251138	64	2	2	2	0	2	103	1	1	0	0	NA	NA	NA	19	15	238	241	349	37	19	47	0	4	0	0	0.017	0
.	19.01.16-02.50.06-1-251139	272	32	32	11	0	9	593	30	30	0	0	NA	NA	NA	77	94	258	269	380	181	142	270	65	21	17	0.252	0.078	0.045
.	19.01.16-02.50.07-1-251140	173	15	15	5	0	3	541	11	11	0	0	NA	NA	NA	54	38	254	242	355	178	120	243	2	12	13	0.008	0.05	0.037
.	19.01.16-02.50.08-1-251141	226	46	46	9	0	6	571	44	44	0	0	NA	NA	NA	80	65	260	253	365	185	129	257	31	85	20	0.119	0.336	0.055
.	19.01.16-02.50.13-1-251146	37	1	1	0	0	0	0	0	0	0	0	NA	NA	NA	10	9	239	237	346	0	0	0	0	2	0	0	0.008	0
.	19.01.16-02.50.16-1-251162	59	2	2	0	0	0	0	1	1	0	0	NA	NA	NA	10	20	242	240	351	0	0	0	0	1	0	0	0.004	0
.	19.01.16-02.50.19-1-251164	352	74	74	23	0	17	587	70	70	0	0	NA	NA	NA	110	91	267	260	377	187	134	266	62	105	66	0.232	0.404	0.175
.	19.01.16-02.50.23-1-251168	61	3	3	0	0	0	251	1	1	0	0	NA	NA	NA	23	12	242	238	345	85	52	114	0	5	1	0	0.021	0.003
.	19.01.16-02.50.30-1-251175	64	2	2	0	0	0	350	1	1	0	0	NA	NA	NA	17	16	243	239	347	115	78	157	0	0	3	0	0	0.009
.	19.01.16-02.50.32-1-251178	206	17	17	2	0	2	587	12	12	0	0	NA	NA	NA	79	89	259	263	380	184	140	263	28	33	6	0.108	0.125	0.016
.	19.01.16-02.50.33-1-251179	62	2	2	1	0	0	521	1	1	0	0	NA	NA	NA	24	20	241	243	349	163	121	237	3	6	0	0.012	0.025	0
.	19.01.16-02.50.41-1-251184	32	1	1	0	0	0	0	0	0	0	0	NA	NA	NA	11	7	238	237	345	0	0	0	0	1	0	0	0.004	0
.	19.01.16-02.50.44-1-251191	90	5	5	2	0	2	544	4	4	0	0	NA	NA	NA	31	35	248	247	353	175	126	243	10	4	4	0.04	0.016	0.011
.	19.01.16-02.50.47-1-251192	124	24	24	6	0	4	547	21	21	0	0	NA	NA	NA	51	53	256	253	357	177	126	244	12	29	23	0.047	0.115	0.064
.	19.01.16-02.50.56-1-251194	128	5	5	0	0	0	540	4	4	0	0	NA	NA	NA	52	43	250	248	358	174	127	239	0	2	5	0	0.008	0.014
.	19.01.16-02.50.59-1-251196	123	6	6	3	0	0	552	4	4	0	0	NA	NA	NA	38	48	250	254	357	174	130	248	4	7	9	0.016	0.028	0.025
.	19.01.16-02.51.05-1-251197	86	3	3	0	0	0	522	2	2	0	0	NA	NA	NA	30	24	242	242	353	163	118	241	7	2	0	0.029	0.008	0
.	19.01.16-02.51.08-1-251198	32	1	1	1	0	1	0	0	0	0	0	NA	NA	NA	11	12	238	240	347	0	0	0	0	0	3	0	0	0.009
.	19.01.16-02.51.10-1-251199	62	2	2	2	0	2	533	1	1	0	0	NA	NA	NA	20	26	244	243	352	169	122	242	5	0	5	0.02	0	0.014
.	19.01.16-02.51.11-1-251200	32	1	1	0	0	0	0	0	0	0	0	NA	NA	NA	3	7	237	238	345	0	0	0	0	0	0	0	0	0
.	19.01.16-02.51.12-1-251201	178	13	13	4	0	4	548	12	12	0	0	NA	NA	NA	71	52	249	256	360	172	130	246	13	16	15	0.052	0.062	0.042
.	19.01.16-02.51.13-1-251202	92	4	4	0	0	0	540	3	3	0	0	NA	NA	NA	33	37	242	247	361	165	124	251	5	0	13	0.021	0	0.036
.	19.01.16-02.51.13-1-251203	381	50	50	15	0	11	592	47	47	0	0	NA	NA	NA	104	100	265	262	386	188	137	267	72	69	40	0.272	0.263	0.104
.	19.01.16-02.51.19-1-251219	35	1	1	0	0	0	0	0	0	0	0	NA	NA	NA	8	8	237	238	346	0	0	0	0	2	0	0	0.008	0
.	19.01.16-02.51.19-1-251220	33	1	1	0	0	0	0	0	0	0	0	NA	NA	NA	16	7	241	237	342	0	0	0	0	0	2	0	0	0.006
.	19.01.16-02.51.19-1-251221	34	1	1	0	0	0	0	0	0	0	0	NA	NA	NA	10	8	237	236	348	0	0	0	0	0	1	0	0	0.003
.	19.01.16-02.51.21-1-251224	205	17	17	3	0	3	561	16	16	0	0	NA	NA	NA	72	64	260	251	366	180	126	255	10	12	26	0.038	0.048	0.071
.	19.01.16-02.51.22-1-251226	35	1	1	1	0	1	0	0	0	0	0	NA	NA	NA	11	5	238	237	343	0	0	0	0	0	0	0	0	0
.	19.01.16-02.51.22-1-251227	91	3	3	0	0	0	528	2	2	0	0	NA	NA	NA	30	33	246	248	352	166	120	242	0	0	8	0	0	0.023
.	19.01.16-02.51.23-1-251229	57	2	2	1	0	1	302	1	1	0	0	NA	NA	NA	14	16	243	240	346	101	66	135	0	7	0	0	0.029	0
.	19.01.16-02.51.25-1-251232	142	7	7	1	0	0	552	6	6	0	0	NA	NA	NA	54	53	253	249	364	175	124	253	2	2	13	0.008	0.008	0.036
.	19.01.16-02.51.29-1-251241	62	2	2	1	0	1	102	1	1	0	0	NA	NA	NA	14	22	241	240	354	36	18	48	0	0	5	0	0	0.014
.	19.01.16-02.51.37-1-251245	151	11	11	0	0	0	556	9	9	0	0	NA	NA	NA	60	54	252	250	365	175	126	255	21	18	7	0.083	0.072	0.019
.	19.01.16-02.51.38-1-251248	86	3	3	1	0	1	536	2	2	0	0	NA	NA	NA	36	40	249	249	355	172	126	238	10	0	3	0.04	0	0.008
.	19.01.16-02.51.39-1-251250	254	27	27	7	0	6	572	21	21	0	0	NA	NA	NA	81	75	258	256	374	177	134	261	52	37	17	0.202	0.145	0.045
.	19.01.16-02.51.44-1-251254	59	2	2	1	0	0	528	1	1	0	0	NA	NA	NA	20	23	243	245	348	167	121	240	0	0	4	0	0	0.011
.	19.01.16-02.51.46-1-251255	63	2	2	0	0	0	206	1	1	0	0	NA	NA	NA	14	28	244	246	351	67	34	105	0	0	1	0	0	0.003
.	19.01.16-02.51.48-1-251256	349	46	46	22	0	19	603	44	44	0	0	NA	NA	NA	96	104	272	272	373	196	148	259	49	112	19	0.18	0.412	0.051
.	19.01.16-02.51.53-1-251257	59	2	2	1	0	1	351	1	1	0	0	NA	NA	NA	16	15	242	239	347	111	80	160	2	0	3	0.008	0	0.009
.	19.01.16-02.51.54-1-251258	471	49	49	10	0	7	624	46	46	0	0	NA	NA	NA	130	131	286	277	381	203	153	268	60	54	19	0.21	0.195	0.05
.	19.01.16-02.51.56-1-251259	89	8	8	2	0	1	525	6	6	0	0	NA	NA	NA	27	29	242	243	357	167	117	241	20	0	8	0.083	0	0.022
.	19.01.16-02.51.58-1-251260	63	2	2	0	0	0	250	0	0	0	0	NA	NA	NA	13	26	245	240	354	84	53	113	0	0	3	0	0	0.008
.	19.01.16-02.52.04-1-251261	231	26	26	6	0	4	572	25	25	0	0	NA	NA	NA	87	72	256	256	373	179	131	262	21	24	45	0.082	0.094	0.121
.	19.01.16-02.52.05-1-251262	34	1	1	0	0	0	0	0	0	0	0	NA	NA	NA	12	8	237	239	345	0	0	0	0	0	0	0	0	0
.	19.01.16-02.52.07-1-251263	128	13	13	3	0	2	548	11	11	0	0	NA	NA	NA	43	49	246	249	367	171	122	255	6	18	7	0.024	0.072	0.019
.	19.01.16-02.52.08-1-251264	358	60	60	19	0	17	623	57	57	0	0	NA	NA	NA	107	131	277	270	397	199	142	282	76	74	47	0.274	0.274	0.118
.	19.01.16-02.52.34-1-251302	154	25	25	6	0	4	553	21	21	0	0	NA	NA	NA	51	56	254	258	357	172	134	247	25	33	9	0.098	0.128	0.025
.	19.01.16-02.52.41-1-251307	85	3	3	0	0	0	529	2	2	0	0	NA	NA	NA	33	27	244	242	354	166	120	243	1	2	0	0.004	0.008	0
.	19.01.16-02.52.44-1-251312	147	9	9	0	0	0	527	8	8	0	0	NA	NA	NA	51	31	241	249	354	163	123	241	14	4	0	0.058	0.016	0
.	19.01.16-02.52.46-1-251315	256	22	22	5	0	3	580	20	20	0	0	NA	NA	NA	88	81	250	260	384	172	136	272	20	38	18	0.08	0.146	0.047
.	19.01.16-02.52.55-1-251316	148	15	15	5	0	4	559	13	13	0	0	NA	NA	NA	45	57	252	249	369	177	126	256	20	13	16	0.079	0.052	0.043
.	19.01.16-02.53.07-1-251317	61	2	2	0	0	0	525	1	1	0	0	NA	NA	NA	24	16	240	242	347	170	118	237	0	4	2	0	0.017	0.006
.	19.01.16-02.53.07-1-251318	59	4	4	1	0	0	531	2	2	0	0	NA	NA	NA	25	28	244	243	354	169	120	242	0	0	9	0	0	0.025
.	19.01.16-02.53.08-1-251319	175	18	18	3	0	2	552	15	15	0	0	NA	NA	NA	44	55	256	246	366	177	124	251	15	18	10	0.059	0.073	0.027
.	19.01.16-02.53.14-1-251335	65	3	3	3	0	2	515	2	2	0	0	NA	NA	NA	31	21	239	243	352	161	116	238	0	5	5	0	0.021	0.014
.	19.01.16-02.53.20-1-251337	408	58	58	13	0	10	619	50	50	0	0	NA	NA	NA	112	114	277	259	391	203	137	279	65	62	51	0.235	0.239	0.13
.	19.01.16-02.53.23-1-251341	283	34	34	3	0	3	570	31	31	0	0	NA	NA	NA	79	62	252	256	367	178	136	256	43	41	10	0.171	0.16	0.027
.	19.01.16-02.53.24-1-251343	361	43	43	17	0	11	602	39	39	0	0	NA	NA	NA	104	103	268	256	392	188	136	278	65	57	19	0.243	0.223	0.048
.	19.01.16-02.53.24-1-251345	34	1	1	0	0	0	0	0	0	0	0	NA	NA	NA	5	10	240	241	342	0	0	0	0	3	0	0	0.012	0
.	19.01.16-02.53.27-1-251353	64	3	3	0	0	0	527	2	2	0	0	NA	NA	NA	28	22	243	243	349	168	120	239	2	3	8	0.008	0.012	0.023
.	19.01.16-02.53.29-1-251356	33	1	1	0	0	0	0	0	0	0	0	NA	NA	NA	9	11	238	240	346	0	0	0	0	1	0	0	0.004	0
.	19.01.16-02.53.30-1-251359	201	21	21	4	0	4	551	19	19	0	0	NA	NA	NA	54	51	252	248	364	175	122	254	13	21	19	0.052	0.085	0.052
.	19.01.16-02.53.31-1-251361	418	36	36	12	0	9	615	32	32	0	0	NA	NA	NA	121	115	271	272	385	193	149	273	37	67	28	0.137	0.246	0.073
.	19.01.16-02.53.38-1-251365	63	2	2	0	0	0	519	1	1	0	0	NA	NA	NA	29	20	242	244	347	163	119	237	0	0	4	0	0	0.012
.	19.01.16-02.53.42-1-251367	245	75	75	20	0	15	563	65	65	0	0	NA	NA	NA	68	67	254	260	366	173	137	253	89	74	65	0.35	0.285	0.178
.	19.01.16-02.53.51-1-251371	37	1	1	1	0	1	0	0	0	0	0	NA	NA	NA	15	10	237	239	347	0	0	0	0	3	0	0	0.013	0
.	19.01.16-02.53.51-1-251372	30	1	1	0	0	0	0	0	0	0	0	NA	NA	NA	13	3	237	238	341	0	0	0	0	1	0	0	0.004	0
.	19.01.16-02.53.53-1-251373	153	15	15	5	0	3	557	13	13	0	0	NA	NA	NA	53	56	250	253	366	174	129	254	11	20	11	0.044	0.079	0.03
.	19.01.16-02.53.54-1-251374	122	6	6	3	0	2	550	5	5	0	0	NA	NA	NA	48	47	253	251	356	176	130	244	23	3	3	0.091	0.012	0.008
.	19.01.16-02.54.02-1-251375	237	12	12	6	0	4	584	10	10	0	0	NA	NA	NA	80	86	264	261	374	184	137	263	22	17	0	0.083	0.065	0
.	19.01.16-02.54.13-1-251376	34	1	1	1	0	1	0	0	0	0	0	NA	NA	NA	8	11	239	240	345	0	0	0	0	0	0	0	0	0
.	19.01.16-02.54.13-1-251377	67	2	2	0	0	0	528	1	1	0	0	NA	NA	NA	22	28	245	243	353	168	117	243	0	3	3	0	0.012	0.008
.	19.01.16-02.54.16-1-251393	269	18	18	2	0	1	586	16	16	0	0	NA	NA	NA	93	90	264	264	375	187	133	266	32	20	15	0.121	0.076	0.04
.	19.01.16-02.54.25-1-251399	175	15	15	5	0	3	554	14	14	0	0	NA	NA	NA	54	53	251	249	366	172	126	256	17	36	16	0.068	0.145	0.044
.	19.01.16-02.54.27-1-251403	174	7	7	2	0	2	562	6	6	0	0	NA	NA	NA	53	63	255	255	366	174	135	253	6	15	8	0.024	0.059	0.022
.	19.01.16-02.54.30-1-251408	210	10	10	1	0	1	572	9	9	0	0	NA	NA	NA	53	74	256	258	373	182	131	259	11	18	5	0.043	0.07	0.013
.	19.01.16-02.54.35-1-251409	118	4	4	2	0	2	542	2	2	0	0	NA	NA	NA	33	38	249	246	356	172	123	247	11	1	3	0.044	0.004	0.008
.	19.01.16-02.54.35-1-251410	33	1	1	0	0	0	0	0	0	0	0	NA	NA	NA	13	13	242	240	344	0	0	0	0	0	0	0	0	0
.	19.01.16-02.54.38-1-251414	63	4	4	1	0	1	520	3	3	0	0	NA	NA	NA	26	16	242	240	347	167	115	238	3	5	5	0.012	0.021	0.014
.	19.01.16-02.54.39-1-251417	118	9	9	3	0	3	538	8	8	0	0	NA	NA	NA	31	37	245	249	356	167	124	247	4	9	8	0.016	0.036	0.022
.	19.01.16-02.54.48-1-251425	213	48	48	6	0	4	557	43	43	0	0	NA	NA	NA	64	55	258	244	366	182	122	253	49	48	32	0.19	0.197	0.087
.	19.01.16-02.54.49-1-251426	32	1	1	1	0	1	0	0	0	0	0	NA	NA	NA	11	13	238	239	349	0	0	0	0	0	1	0	0	0.003
.	19.01.16-02.54.51-1-251427	58	2	2	1	0	1	51	1	1	0	0	NA	NA	NA	14	13	239	240	347	20	11	20	7	0	0	0.029	0	0
.	19.01.16-02.54.52-1-251428	58	2	2	1	0	1	531	1	1	0	0	NA	NA	NA	24	26	244	248	347	170	124	237	0	3	4	0	0.012	0.012
.	19.01.16-02.54.54-1-251429	238	22	22	4	0	3	561	19	19	0	0	NA	NA	NA	82	57	258	254	358	180	131	250	24	28	19	0.093	0.11	0.053
.	19.01.16-02.54.55-1-251430	182	13	13	8	0	7	561	11	11	0	0	NA	NA	NA	64	61	251	256	367	172	132	257	16	28	8	0.064	0.109	0.022
.	19.01.16-02.54.57-1-251431	349	48	48	11	0	8	622	44	44	0	0	NA	NA	NA	116	125	272	271	395	194	148	280	52	97	37	0.191	0.358	0.094
.	19.01.16-02.55.01-1-251432	58	2	2	0	0	0	520	1	1	0	0	NA	NA	NA	35	24	242	243	352	164	117	239	7	3	0	0.029	0.012	0
.	19.01.16-02.55.01-1-251433	124	6	6	2	0	2	538	3	3	0	0	NA	NA	NA	41	40	244	246	363	167	117	254	7	15	0	0.029	0.061	0
.	19.01.16-02.55.08-1-251434	211	25	25	6	0	4	548	23	23	0	0	NA	NA	NA	70	49	252	247	363	174	125	249	20	52	26	0.079	0.211	0.072
.	19.01.16-02.55.14-1-251450	383	44	44	16	0	13	598	40	40	0	0	NA	NA	NA	120	105	262	266	390	182	141	275	63	50	24	0.24	0.188	0.062
.	19.01.16-02.55.20-1-251452	173	17	17	6	0	5	551	14	14	0	0	NA	NA	NA	63	50	250	252	361	174	127	250	16	36	7	0.064	0.143	0.019
.	19.01.16-02.55.23-1-251456	89	3	3	0	0	0	531	2	2	0	0	NA	NA	NA	22	25	242	244	352	166	121	244	4	0	1	0.017	0	0.003
.	19.01.16-02.55.25-1-251459	61	3	3	0	0	0	524	2	2	0	0	NA	NA	NA	21	22	240	244	351	166	120	238	2	0	3	0.008	0	0.009
.	19.01.16-02.55.34-1-251470	116	11	11	3	0	2	545	10	10	0	0	NA	NA	NA	46	44	246	248	363	170	123	252	20	10	13	0.081	0.04	0.036
.	19.01.16-02.55.37-1-251472	116	4	4	1	0	1	540	3	3	0	0	NA	NA	NA	28	37	247	247	356	172	124	244	3	4	2	0.012	0.016	0.006
.	19.01.16-02.55.39-1-251476	173	14	14	5	0	3	544	12	12	0	0	NA	NA	NA	51	45	251	254	353	171	128	245	19	29	11	0.076	0.114	0.031
.	19.01.16-02.55.48-1-251480	180	18	18	8	0	6	540	17	17	0	0	NA	NA	NA	51	40	250	249	354	173	125	242	16	23	9	0.064	0.092	0.025
.	19.01.16-02.55.52-1-251481	62	2	2	0	0	0	534	1	1	0	0	NA	NA	NA	21	36	247	245	357	172	118	244	3	0	1	0.012	0	0.003
.	19.01.16-02.55.53-1-251482	144	8	8	3	0	3	545	7	7	0	0	NA	NA	NA	48	43	249	249	358	169	129	247	22	18	2	0.088	0.072	0.006
.	19.01.16-02.55.58-1-251484	355	69	69	20	0	13	588	63	63	0	0	NA	NA	NA	97	90	267	256	380	189	133	266	95	58	71	0.356	0.227	0.187
.	19.01.16-02.56.01-1-251486	122	17	17	2	0	1	538	14	14	0	0	NA	NA	NA	39	40	246	246	361	168	121	249	9	24	4	0.037	0.098	0.011
.	19.01.16-02.56.04-1-251487	96	6	6	3	0	3	536	5	5	0	0	NA	NA	NA	35	36	247	246	356	172	122	242	0	9	9	0	0.037	0.025
.	19.01.16-02.56.05-1-251488	106	10	10	4	0	4	534	9	9	0	0	NA	NA	NA	42	36	246	246	357	169	122	243	7	4	8	0.028	0.016	0.022
.	19.01.16-02.56.10-1-251489	153	11	11	3	0	2	556	9	9	0	0	NA	NA	NA	57	56	251	252	366	179	124	253	14	10	14	0.056	0.04	0.038
.	19.01.16-02.56.15-1-251505	148	6	6	0	0	0	540	4	4	0	0	NA	NA	NA	42	43	247	249	360	170	123	247	1	1	8	0.004	0.004	0.022
.	19.01.16-02.56.15-1-251506	95	4	4	2	0	2	536	3	3	0	0	NA	NA	NA	33	43	249	254	353	169	125	242	0	7	2	0	0.028	0.006
.	19.01.16-02.56.16-1-251507	67	4	4	3	0	3	525	3	3	0	0	NA	NA	NA	20	26	244	243	352	167	118	240	0	0	6	0	0	0.017
.	19.01.16-02.56.21-1-251509	125	15	15	5	0	3	542	14	14	0	0	NA	NA	NA	54	47	251	252	357	173	125	244	7	29	18	0.028	0.115	0.05
.	19.01.16-02.56.25-1-251515	34	1	1	0	0	0	0	0	0	0	0	NA	NA	NA	7	8	238	239	344	0	0	0	0	0	1	0	0	0.003
.	19.01.16-02.56.27-1-251518	114	6	6	0	0	0	549	4	4	0	0	NA	NA	NA	32	49	251	251	360	175	124	250	6	6	1	0.024	0.024	0.003
.	19.01.16-02.56.28-1-251520	179	28	28	11	0	10	559	25	25	0	0	NA	NA	NA	62	60	246	259	368	167	134	258	48	47	4	0.195	0.181	0.011
.	19.01.16-02.56.30-1-251523	156	6	6	0	0	0	536	4	4	0	0	NA	NA	NA	43	38	243	244	364	169	120	247	1	6	4	0.004	0.025	0.011
.	19.01.16-02.56.31-1-251525	150	9	9	1	0	0	551	7	7	0	0	NA	NA	NA	28	47	245	251	364	169	129	253	11	3	5	0.045	0.012	0.014
.	19.01.16-02.56.32-1-251526	269	41	41	11	0	8	573	36	36	0	0	NA	NA	NA	88	68	254	254	373	180	131	262	48	57	59	0.189	0.224	0.158
.	19.01.16-02.56.36-1-251528	173	12	12	5	0	4	547	10	10	0	0	NA	NA	NA	52	47	254	249	357	176	125	246	15	15	22	0.059	0.06	0.062
.	19.01.16-02.56.47-1-251535	292	52	52	17	0	7	583	50	50	0	0	NA	NA	NA	75	86	260	263	376	181	137	265	72	69	38	0.277	0.262	0.101
.	19.01.16-02.56.49-1-251539	144	21	21	4	0	2	542	16	16	0	0	NA	NA	NA	53	44	251	248	358	170	123	249	26	38	3	0.104	0.153	0.008
.	19.01.16-02.56.50-1-251540	36	1	1	0	0	0	0	0	0	0	0	NA	NA	NA	14	14	241	242	344	0	0	0	0	0	0	0	0	0
.	19.01.16-02.56.52-1-251541	268	19	19	4	0	4	583	16	16	0	0	NA	NA	NA	81	88	257	257	387	179	136	268	11	28	29	0.043	0.109	0.075
.	19.01.16-02.56.53-1-251542	204	26	26	7	0	6	558	23	23	0	0	NA	NA	NA	75	59	251	253	368	173	127	258	15	43	27	0.06	0.17	0.073
.	19.01.16-02.57.04-1-251543	209	37	37	12	0	10	578	36	36	0	0	NA	NA	NA	58	73	265	246	375	189	125	264	37	87	5	0.14	0.354	0.013
.	19.01.16-02.57.09-1-251544	145	7	7	2	0	1	554	5	5	0	0	NA	NA	NA	58	55	256	243	369	176	121	257	9	4	4	0.035	0.016	0.011
.	19.01.16-02.57.20-1-251562	37	1	1	0	0	0	0	0	0	0	0	NA	NA	NA	9	9	239	240	343	0	0	0	0	0	2	0	0	0.006
.	19.01.16-02.57.22-1-251566	126	5	5	3	0	2	529	3	3	0	0	NA	NA	NA	41	24	243	243	351	169	121	239	17	1	0	0.07	0.004	0
.	19.01.16-02.57.23-1-251568	89	9	9	3	0	3	534	8	8	0	0	NA	NA	NA	26	28	243	246	352	167	123	244	14	12	7	0.058	0.049	0.02
.	19.01.16-02.57.28-1-251575	63	2	2	1	0	1	447	0	0	0	0	NA	NA	NA	24	15	242	241	345	143	107	197	0	0	2	0	0	0.006
.	19.01.16-02.57.28-1-251576	301	25	25	8	0	8	585	23	23	0	0	NA	NA	NA	90	81	265	257	372	189	136	260	34	46	23	0.128	0.179	0.062
.	19.01.16-02.57.33-1-251583	86	4	4	0	0	0	528	3	3	0	0	NA	NA	NA	23	27	244	244	352	166	117	245	2	6	7	0.008	0.025	0.02
.	19.01.16-02.57.36-1-251585	196	27	27	8	0	7	554	25	25	0	0	NA	NA	NA	46	49	254	245	363	176	125	253	41	54	22	0.161	0.22	0.061
.	19.01.16-02.57.38-1-251588	34	1	1	0	0	0	0	0	0	0	0	NA	NA	NA	6	6	238	239	342	0	0	0	0	0	0	0	0	0
.	19.01.16-02.57.40-1-251590	279	72	72	17	0	14	583	68	68	0	0	NA	NA	NA	78	81	255	261	378	180	139	264	82	69	65	0.322	0.264	0.172
.	19.01.16-02.57.41-1-251591	119	11	11	2	0	1	530	9	9	0	0	NA	NA	NA	28	28	244	243	354	166	123	241	21	8	1	0.086	0.033	0.003
.	19.01.16-02.57.43-1-251595	87	4	4	2	0	2	528	3	3	0	0	NA	NA	NA	23	27	245	244	351	169	120	239	0	6	4	0	0.025	0.011
.	19.01.16-02.57.50-1-251596	64	4	4	2	0	1	528	3	3	0	0	NA	NA	NA	35	25	243	244	351	167	122	239	0	9	7	0	0.037	0.02
.	19.01.16-02.57.59-1-251597	58	2	2	1	0	1	520	1	1	0	0	NA	NA	NA	28	20	245	238	350	169	114	237	0	0	3	0	0	0.009
.	19.01.16-02.58.01-1-251598	63	3	3	0	0	0	518	2	2	0	0	NA	NA	NA	27	19	240	243	349	163	116	239	8	2	0	0.033	0.008	0
.	19.01.16-02.58.01-1-251599	149	7	7	5	0	3	536	6	6	0	0	NA	NA	NA	33	31	245	245	354	170	122	244	7	3	10	0.029	0.012	0.028
.	19.01.16-02.58.02-1-251600	90	7	7	1	0	1	535	6	6	0	0	NA	NA	NA	21	32	246	248	351	171	122	242	9	13	2	0.037	0.052	0.006
.	19.01.16-02.58.05-1-251601	94	6	6	0	0	0	538	5	5	0	0	NA	NA	NA	35	35	248	245	355	173	120	245	0	4	10	0	0.016	0.028
.	19.01.16-02.58.10-1-251602	58	2	2	0	0	0	525	1	1	0	0	NA	NA	NA	27	20	244	240	349	167	116	242	7	0	0	0.029	0	0
.	19.01.16-02.58.10-1-251603	178	36	36	12	0	9	548	35	35	0	0	NA	NA	NA	64	48	245	255	361	167	130	251	55	41	22	0.224	0.161	0.061
.	19.01.16-02.58.22-1-251625	32	1	1	0	0	0	0	0	0	0	0	NA	NA	NA	11	8	242	237	342	0	0	0	1	0	0	0.004	0	0
.	19.01.16-02.58.24-1-251628	120	6	6	2	0	1	544	5	5	0	0	NA	NA	NA	31	44	247	253	357	169	127	248	15	0	9	0.061	0	0.025
.	19.01.16-02.58.26-1-251631	329	40	40	12	0	11	603	37	37	0	0	NA	NA	NA	107	104	261	268	388	183	144	276	31	100	12	0.119	0.373	0.031
.	19.01.16-02.58.29-1-251635	149	11	11	4	0	3	555	8	8	0	0	NA	NA	NA	39	52	247	253	365	175	125	255	21	22	14	0.085	0.087	0.038
.	19.01.16-02.58.31-1-251639	214	21	21	5	0	4	567	19	19	0	0	NA	NA	NA	68	64	256	252	369	179	131	257	30	8	29	0.117	0.032	0.079
.	19.01.16-02.58.33-1-251640	345	64	64	21	0	16	613	57	57	0	0	NA	NA	NA	102	115	267	272	389	188	146	279	91	80	31	0.341	0.294	0.08
.	19.01.16-02.58.35-1-251641	200	22	22	5	0	3	551	20	20	0	0	NA	NA	NA	60	49	251	248	363	175	128	248	16	12	33	0.064	0.048	0.091
.	19.01.16-02.59.10-1-251652	65	4	4	1	0	1	529	3	3	0	0	NA	NA	NA	34	25	242	242	354	166	119	244	0	4	9	0	0.017	0.025
.	19.01.16-02.59.17-1-251668	120	8	8	2	0	1	528	7	7	0	0	NA	NA	NA	40	32	244	240	361	162	117	249	30	7	1	0.123	0.029	0.003
.	19.01.16-02.59.21-1-251671	206	15	15	3	0	3	568	12	12	0	0	NA	NA	NA	65	61	255	256	363	179	135	254	16	27	8	0.063	0.105	0.022
.	19.01.16-02.59.24-1-251675	291	33	33	9	0	7	605	29	29	0	0	NA	NA	NA	65	104	262	266	389	184	143	278	40	34	25	0.153	0.128	0.064
.	19.01.16-02.59.28-1-251680	164	41	41	11	0	8	558	36	36	0	0	NA	NA	NA	50	55	251	258	359	176	133	249	47	54	35	0.187	0.209	0.097
.	19.01.16-02.59.31-1-251688	150	7	7	2	0	2	553	6	6	0	0	NA	NA	NA	36	49	248	253	361	172	130	251	4	3	8	0.016	0.012	0.022
.	19.01.16-02.59.32-1-251689	234	14	14	2	0	1	588	13	13	0	0	NA	NA	NA	68	82	260	267	368	184	146	258	17	14	6	0.065	0.052	0.016
.	19.01.16-02.59.39-1-251693	65	3	3	0	0	0	536	2	2	0	0	NA	NA	NA	24	29	244	243	355	168	123	245	2	6	0	0.008	0.025	0
.	19.01.16-02.59.45-1-251700	265	27	27	4	0	4	578	23	23	0	0	NA	NA	NA	70	78	261	258	372	181	136	261	21	63	17	0.08	0.244	0.046
.	19.01.16-02.59.48-1-251701	63	3	3	0	0	0	523	1	1	0	0	NA	NA	NA	20	20	241	239	353	168	114	241	1	5	0	0.004	0.021	0
.	19.01.16-02.59.50-1-251702	93	9	9	3	0	2	538	7	7	0	0	NA	NA	NA	29	32	245	246	354	168	124	246	24	9	4	0.098	0.037	0.011
.	19.01.16-02.59.57-1-251703	121	11	11	3	0	2	550	8	8	0	0	NA	NA	NA	30	46	247	256	356	172	130	248	20	9	8	0.081	0.035	0.022
.	19.01.16-03.00.03-1-251708	175	15	15	5	0	5	557	14	14	0	0	NA	NA	NA	47	53	256	250	360	176	130	251	29	25	9	0.113	0.1	0.025
.	19.01.16-03.00.04-1-251709	210	21	21	7	0	6	562	16	16	0	0	NA	NA	NA	47	56	254	256	359	176	133	253	28	27	2	0.11	0.105	0.006
.	19.01.16-03.00.12-1-251710	35	1	1	0	0	0	0	0	0	0	0	NA	NA	NA	12	8	238	237	346	0	0	0	1	0	0	0.004	0	0
.	19.01.16-03.00.15-1-251730	208	13	13	3	0	3	563	11	11	0	0	NA	NA	NA	57	61	255	258	361	175	137	251	5	9	16	0.02	0.035	0.044
.	19.01.16-03.00.18-1-251731	33	1	1	1	0	1	0	0	0	0	0	NA	NA	NA	5	15	240	238	350	0	0	0	0	0	1	0	0	0.003
.	19.01.16-03.00.20-1-251733	59	2	2	0	0	0	526	1	1	0	0	NA	NA	NA	24	22	243	242	350	170	117	239	5	0	0	0.021	0	0
.	19.01.16-03.00.20-1-251734	117	9	9	2	0	2	541	8	8	0	0	NA	NA	NA	43	44	252	247	358	175	121	245	1	10	8	0.004	0.04	0.022
.	19.01.16-03.00.21-1-251736	264	30	30	9	0	6	577	27	27	0	0	NA	NA	NA	72	77	258	256	376	180	131	266	18	49	19	0.07	0.191	0.051
.	19.01.16-03.00.24-1-251740	87	4	4	1	0	1	530	3	3	0	0	NA	NA	NA	31	26	240	243	356	166	121	243	0	6	6	0	0.025	0.017
.	19.01.16-03.00.30-1-251747	119	5	5	0	0	0	533	3	3	0	0	NA	NA	NA	27	27	245	248	347	169	125	239	1	3	3	0.004	0.012	0.009
.	19.01.16-03.00.32-1-251749	151	8	8	0	0	0	541	7	7	0	0	NA	NA	NA	46	43	245	243	368	166	120	255	3	4	8	0.012	0.016	0.022
.	19.01.16-03.00.33-1-251750	61	3	3	0	0	0	527	2	2	0	0	NA	NA	NA	17	22	245	240	350	168	115	244	1	2	0	0.004	0.008	0
.	19.01.16-03.00.38-1-251754	55	2	2	0	0	0	152	1	1	0	0	NA	NA	NA	19	18	241	239	351	48	31	73	0	2	0	0	0.008	0
.	19.01.16-03.00.39-1-251756	148	16	16	7	0	6	552	14	14	0	0	NA	NA	NA	40	41	244	247	363	170	126	256	10	23	26	0.041	0.093	0.072
.	19.01.16-03.00.39-1-251757	33	1	1	0	0	0	0	0	0	0	0	NA	NA	NA	10	10	239	236	348	0	0	0	0	0	2	0	0	0.006
.	19.01.16-03.00.41-1-251758	35	1	1	0	0	0	0	0	0	0	0	NA	NA	NA	3	10	238	237	348	0	0	0	0	0	0	0	0	0
.	19.01.16-03.00.41-1-251759	351	26	26	6	0	3	594	23	23	0	0	NA	NA	NA	121	98	269	263	379	192	138	264	30	28	32	0.112	0.106	0.084
.	19.01.16-03.00.44-1-251763	61	3	3	2	0	2	529	2	2	0	0	NA	NA	NA	13	21	241	243	350	166	121	242	0	0	5	0	0	0.014
.	19.01.16-03.00.46-1-251764	265	31	31	7	0	7	577	25	25	0	0	NA	NA	NA	74	78	257	255	379	182	130	265	19	46	19	0.074	0.18	0.05
.	19.01.16-03.00.47-1-251765	110	7	7	1	0	1	543	6	6	0	0	NA	NA	NA	33	33	249	246	351	175	125	243	9	2	7	0.036	0.008	0.02
.	19.01.16-03.00.47-1-251766	115	8	8	3	0	2	543	7	7	0	0	NA	NA	NA	30	44	249	253	355	172	127	244	0	12	8	0	0.047	0.023
.	19.01.16-03.00.52-1-251770	93	3	3	0	0	0	527	2	2	0	0	NA	NA	NA	23	21	239	245	350	165	120	242	0	4	3	0	0.016	0.009
.	19.01.16-03.00.58-1-251772	33	1	1	0	0	0	0	0	0	0	0	NA	NA	NA	9	16	242	238	349	0	0	0	0	0	0	0	0	0
.	19.01.16-03.01.00-1-251774	122	11	11	1	0	1	537	10	10	0	0	NA	NA	NA	40	37	250	248	352	171	125	241	11	6	14	0.044	0.024	0.04
.	19.01.16-03.01.05-1-251829	91	6	6	1	0	1	529	5	5	0	0	NA	NA	NA	21	22	243	241	351	169	119	241	0	1	14	0	0.004	0.04
.	19.01.16-03.01.07-1-251830	92	18	18	5	0	5	537	16	16	0	0	NA	NA	NA	28	29	244	241	357	170	121	246	11	30	7	0.045	0.124	0.02
.	19.01.16-03.01.08-1-251851	193	20	20	5	0	5	559	19	19	0	0	NA	NA	NA	64	60	255	253	365	178	128	253	16	41	34	0.063	0.162	0.093
.	19.01.16-03.01.08-1-251852	146	11	11	2	0	2	559	10	10	0	0	NA	NA	NA	67	60	258	251	364	180	128	251	10	26	5	0.039	0.104	0.014
.	19.01.16-03.01.15-1-251868	61	2	2	1	0	1	530	1	1	0	0	NA	NA	NA	22	28	247	244	350	169	121	240	0	4	3	0	0.016	0.009
.	19.01.16-03.01.21-1-251872	68	2	2	0	0	0	516	1	1	0	0	NA	NA	NA	24	16	241	241	347	164	117	235	0	0	4	0	0	0.012
.	19.01.16-03.01.28-1-251880	33	1	1	1	0	1	0	0	0	0	0	NA	NA	NA	9	5	238	236	344	0	0	0	0	3	0	0	0.013	0
.	19.01.16-03.01.28-1-251881	203	11	11	4	0	3	568	8	8	0	0	NA	NA	NA	67	64	250	260	367	172	137	259	4	27	4	0.016	0.104	0.011
.	19.01.16-03.01.29-1-251882	93	7	7	2	0	2	527	5	5	0	0	NA	NA	NA	37	28	246	244	351	169	119	239	4	7	9	0.016	0.029	0.026
.	19.01.16-03.01.29-1-251883	91	6	6	2	0	1	525	5	5	0	0	NA	NA	NA	44	30	243	246	354	166	121	238	5	8	5	0.021	0.033	0.014
.	19.01.16-03.01.31-1-251886	60	4	4	1	0	1	526	3	3	0	0	NA	NA	NA	34	27	241	244	355	166	120	240	4	4	2	0.017	0.016	0.006
.	19.01.16-03.01.32-1-251891	184	22	22	9	0	6	555	20	20	0	0	NA	NA	NA	57	59	255	255	362	176	128	251	23	29	21	0.09	0.114	0.058
.	19.01.16-03.01.34-1-251892	146	9	9	0	0	0	551	7	7	0	0	NA	NA	NA	45	50	248	254	361	170	128	253	17	5	13	0.069	0.02	0.036
.	19.01.16-03.01.40-1-251897	115	6	6	0	0	0	535	5	5	0	0	NA	NA	NA	31	34	245	243	359	166	123	246	12	3	10	0.049	0.012	0.028
.	19.01.16-03.01.46-1-251901	30	1	1	0	0	0	0	0	0	0	0	NA	NA	NA	7	8	239	239	343	0	0	0	0	3	0	0	0.013	0
.	19.01.16-03.01.47-1-251902	118	5	5	3	0	3	537	4	4	0	0	NA	NA	NA	39	33	247	245	354	172	121	244	0	6	11	0	0.024	0.031
.	19.01.16-03.01.47-1-251903	92	4	4	0	0	0	530	3	3	0	0	NA	NA	NA	32	29	247	244	351	171	121	238	0	8	3	0	0.033	0.009
.	19.01.16-03.01.48-1-251904	59	2	2	0	0	0	351	1	1	0	0	NA	NA	NA	16	13	239	240	347	111	76	164	0	0	3	0	0	0.009
.	19.01.16-03.01.49-1-251905	215	12	12	1	0	0	561	10	10	0	0	NA	NA	NA	74	65	254	255	369	177	128	256	28	16	1	0.11	0.063	0.003
.	19.01.16-03.01.54-1-251906	234	14	14	1	0	1	558	13	13	0	0	NA	NA	NA	72	56	251	253	365	174	130	254	10	22	7	0.04	0.087	0.019
.	19.01.16-03.01.58-1-251907	150	6	6	0	0	0	545	5	5	0	0	NA	NA	NA	45	48	248	252	361	167	129	249	9	9	0	0.036	0.036	0
.	19.01.16-03.02.00-1-251908	67	3	3	0	0	0	536	2	2	0	0	NA	NA	NA	20	32	241	247	357	166	124	246	2	2	0	0.008	0.008	0
.	19.01.16-03.02.02-1-251909	145	10	10	3	0	3	563	7	7	0	0	NA	NA	NA	42	68	255	256	370	175	132	256	4	11	7	0.016	0.043	0.019
.	19.01.16-03.02.04-1-251910	31	1	1	1	0	1	0	0	0	0	0	NA	NA	NA	10	13	239	240	347	0	0	0	0	0	4	0	0	0.012
.	19.01.16-03.02.05-1-251911	297	25	25	7	0	6	572	22	22	0	0	NA	NA	NA	87	70	256	255	372	180	131	261	26	40	25	0.102	0.157	0.067
.	19.01.16-03.02.06-1-251912	56	2	2	0	0	0	100	1	1	0	0	NA	NA	NA	16	16	238	244	347	36	22	42	0	0	1	0	0	0.003
.	19.01.16-03.02.09-1-251913	59	2	2	0	0	0	528	1	1	0	0	NA	NA	NA	15	23	242	244	350	166	123	239	5	0	0	0.021	0	0
.	19.01.16-03.02.13-1-251915	176	27	27	12	0	9	557	25	25	0	0	NA	NA	NA	59	57	250	250	370	172	128	257	42	26	24	0.168	0.104	0.065
.	19.01.16-03.02.15-1-251932	157	7	7	2	0	1	545	5	5	0	0	NA	NA	NA	39	44	245	251	361	171	126	248	0	5	19	0	0.02	0.053
.	19.01.16-03.02.16-1-251937	64	2	2	0	0	0	525	1	1	0	0	NA	NA	NA	25	23	245	242	349	168	116	241	1	0	9	0.004	0	0.026
.	19.01.16-03.02.19-1-251938	216	51	51	18	0	16	578	44	44	0	0	NA	NA	NA	69	77	263	254	373	188	128	262	67	71	45	0.255	0.28	0.121
.	19.01.16-03.02.20-1-251940	63	2	2	1	0	1	400	1	1	0	0	NA	NA	NA	20	19	244	242	346	126	87	187	0	3	0	0	0.012	0
.	19.01.16-03.02.22-1-251947	177	13	13	0	0	0	559	12	12	0	0	NA	NA	NA	52	56	251	258	360	175	132	252	24	25	3	0.096	0.097	0.008
.	19.01.16-03.02.24-1-251950	297	20	20	5	0	5	590	19	19	0	0	NA	NA	NA	90	90	259	270	374	184	144	262	26	14	14	0.1	0.052	0.037
.	19.01.16-03.02.29-1-251956	115	8	8	3	0	3	530	6	6	0	0	NA	NA	NA	40	27	243	245	352	165	122	243	0	5	18	0	0.02	0.051
.	19.01.16-03.02.32-1-251959	65	6	6	1	0	1	518	5	5	0	0	NA	NA	NA	26	17	241	242	347	164	119	235	0	0	14	0	0	0.04
.	19.01.16-03.02.35-1-251960	34	1	1	0	0	0	0	0	0	0	0	NA	NA	NA	8	13	240	239	347	0	0	0	0	3	0	0	0.013	0
.	19.01.16-03.02.41-1-251965	38	1	1	1	0	1	0	0	0	0	0	NA	NA	NA	12	7	236	237	347	0	0	0	2	0	0	0.008	0	0
.	19.01.16-03.02.45-1-251969	158	15	15	3	0	3	547	13	13	0	0	NA	NA	NA	45	45	251	249	358	172	127	248	18	15	6	0.072	0.06	0.017
.	19.01.16-03.02.47-1-251970	168	12	12	7	0	5	538	9	9	0	0	NA	NA	NA	42	37	251	247	352	171	124	243	1	19	11	0.004	0.077	0.031
.	19.01.16-03.02.50-1-251971	182	11	11	2	0	2	540	10	10	0	0	NA	NA	NA	51	30	241	243	359	165	125	250	4	14	7	0.017	0.058	0.019
.	19.01.16-03.02.51-1-251972	215	14	14	5	0	5	558	12	12	0	0	NA	NA	NA	63	60	247	257	369	172	133	253	18	13	27	0.073	0.051	0.073
.	19.01.16-03.02.54-1-251976	36	1	1	1	0	1	0	0	0	0	0	NA	NA	NA	10	10	238	237	348	0	0	0	3	0	0	0.013	0	0
.	19.01.16-03.02.57-1-251977	330	39	39	7	0	5	568	36	36	0	0	NA	NA	NA	103	72	259	258	368	182	131	255	46	49	30	0.178	0.19	0.082
.	19.01.16-03.03.01-1-251978	143	15	15	4	0	3	530	14	14	0	0	NA	NA	NA	40	27	248	244	348	170	121	239	10	31	2	0.04	0.127	0.006
.	19.01.16-03.03.03-1-251979	206	48	48	10	0	8	562	44	44	0	0	NA	NA	NA	67	60	257	254	362	177	134	251	59	61	24	0.23	0.24	0.066
.	19.01.16-03.03.09-1-251980	315	50	50	13	0	9	612	47	47	0	0	NA	NA	NA	75	114	265	266	396	189	142	281	62	74	37	0.234	0.278	0.093
.	19.01.16-03.03.11-1-251981	95	6	6	3	0	3	539	5	5	0	0	NA	NA	NA	30	36	243	249	357	166	125	248	14	1	1	0.058	0.004	0.003
.	19.01.16-03.03.15-1-251997	86	4	4	1	0	1	522	3	3	0	0	NA	NA	NA	18	22	244	245	346	165	121	236	12	0	3	0.049	0	0.009
.	19.01.16-03.03.23-1-252002	173	9	9	4	0	3	557	7	7	0	0	NA	NA	NA	46	54	256	250	361	177	127	253	4	13	0	0.016	0.052	0
.	19.01.16-03.03.27-1-252007	147	8	8	4	0	4	554	6	6	0	0	NA	NA	NA	42	57	252	251	367	178	128	248	22	9	2	0.087	0.036	0.005
.	19.01.16-03.03.28-1-252010	122	4	4	2	0	2	539	3	3	0	0	NA	NA	NA	27	36	248	246	355	172	121	246	8	0	5	0.032	0	0.014
.	19.01.16-03.03.29-1-252013	35	1	1	0	0	0	0	0	0	0	0	NA	NA	NA	7	9	239	238	345	0	0	0	0	0	0	0	0	0
.	19.01.16-03.03.32-1-252016	177	13	13	3	0	3	565	11	11	0	0	NA	NA	NA	44	70	258	259	366	177	136	252	9	7	18	0.035	0.027	0.049
.	19.01.16-03.03.33-1-252021	93	9	9	1	0	1	532	6	6	0	0	NA	NA	NA	40	30	242	249	352	166	124	242	5	3	14	0.021	0.012	0.04
.	19.01.16-03.03.44-1-252029	31	1	1	1	0	1	0	0	0	0	0	NA	NA	NA	9	8	237	241	343	0	0	0	0	0	0	0	0	0
.	19.01.16-03.03.45-1-252030	267	24	24	9	0	4	564	21	21	0	0	NA	NA	NA	77	65	253	253	372	173	133	258	20	33	34	0.079	0.13	0.091
.	19.01.16-03.03.46-1-252031	114	19	19	3	0	3	551	15	15	0	0	NA	NA	NA	45	55	252	252	364	172	127	252	16	16	14	0.063	0.063	0.038
.	19.01.16-03.03.49-1-252032	91	3	3	1	0	1	538	2	2	0	0	NA	NA	NA	26	33	243	246	357	168	123	247	2	0	6	0.008	0	0.017
.	19.01.16-03.03.53-1-252033	151	23	23	3	0	1	542	20	20	0	0	NA	NA	NA	31	38	242	246	363	167	124	251	32	13	28	0.132	0.053	0.077
.	19.01.16-03.03.59-1-252034	268	62	62	15	0	12	593	57	57	0	0	NA	NA	NA	84	95	269	261	378	187	139	267	79	88	40	0.294	0.337	0.106
.	19.01.16-03.03.59-1-252035	31	1	1	0	0	0	0	0	0	0	0	NA	NA	NA	15	6	238	238	343	0	0	0	0	0	0	0	0	0
.	19.01.16-03.04.01-1-252036	253	87	87	28	0	19	568	77	77	0	0	NA	NA	NA	63	72	261	256	368	179	133	256	118	91	45	0.452	0.355	0.122
.	19.01.16-03.04.03-1-252037	175	20	20	6	0	6	554	19	19	0	0	NA	NA	NA	46	58	254	247	370	175	123	256	27	21	20	0.106	0.085	0.054
.	19.01.16-03.04.13-1-252038	85	5	5	0	0	0	534	4	4	0	0	NA	NA	NA	25	28	243	242	356	167	122	245	5	1	3	0.021	0.004	0.008
.	19.01.16-03.04.14-1-252054	208	19	19	4	0	4	559	17	17	0	0	NA	NA	NA	60	57	253	250	367	177	125	257	8	42	30	0.032	0.168	0.082
.	19.01.16-03.04.23-1-252059	387	40	40	14	0	11	605	34	34	0	0	NA	NA	NA	116	116	276	264	389	193	137	275	82	43	24	0.297	0.163	0.062
.	19.01.16-03.04.25-1-252062	119	6	6	1	0	1	530	5	5	0	0	NA	NA	NA	41	27	246	239	355	171	119	240	13	9	4	0.053	0.038	0.011
.	19.01.16-03.04.29-1-252067	177	18	18	2	0	1	552	17	17	0	0	NA	NA	NA	50	49	247	249	366	170	128	254	10	17	18	0.04	0.068	0.049
.	19.01.16-03.04.34-1-252070	295	27	27	7	0	5	597	26	26	0	0	NA	NA	NA	76	100	267	261	385	189	138	270	24	45	30	0.09	0.172	0.078
.	19.01.16-03.04.35-1-252071	123	4	4	1	0	1	538	3	3	0	0	NA	NA	NA	32	36	247	247	355	171	122	245	6	4	2	0.024	0.016	0.006
.	19.01.16-03.04.43-1-252080	30	1	1	0	0	0	0	0	0	0	0	NA	NA	NA	12	5	237	237	344	0	0	0	0	0	2	0	0	0.006
.	19.01.16-03.04.45-1-252082	92	4	4	0	0	0	534	3	3	0	0	NA	NA	NA	30	36	245	251	353	169	122	243	5	1	6	0.02	0.004	0.017
.	19.01.16-03.04.51-1-252083	94	10	10	5	0	3	548	9	9	0	0	NA	NA	NA	20	35	248	246	354	173	126	249	22	15	2	0.089	0.061	0.006
.	19.01.16-03.04.52-1-252084	89	7	7	2	0	1	527	5	5	0	0	NA	NA	NA	33	25	240	247	351	162	124	241	10	9	1	0.042	0.036	0.003
.	19.01.16-03.04.59-1-252088	85	5	5	0	0	0	522	3	3	0	0	NA	NA	NA	33	24	244	244	349	163	120	239	4	2	6	0.016	0.008	0.017
.	19.01.16-03.05.02-1-252089	348	57	57	18	0	11	594	49	49	0	0	NA	NA	NA	92	93	264	256	386	188	134	272	53	90	34	0.201	0.352	0.088
.	19.01.16-03.05.15-1-252105	185	8	8	0	0	0	556	7	7	0	0	NA	NA	NA	67	61	250	257	367	172	130	254	15	22	0	0.06	0.086	0
.	19.01.16-03.05.19-1-252106	143	6	6	2	0	2	546	5	5	0	0	NA	NA	NA	48	47	256	246	358	177	124	245	3	5	5	0.012	0.02	0.014
.	19.01.16-03.05.22-1-252111	89	7	7	2	0	2	530	6	6	0	0	NA	NA	NA	25	28	242	243	356	169	118	243	12	5	1	0.05	0.021	0.003
.	19.01.16-03.05.27-1-252116	112	9	9	1	0	1	535	7	7	0	0	NA	NA	NA	27	31	247	249	348	168	125	242	8	9	3	0.032	0.036	0.009
.	19.01.16-03.05.28-1-252117	174	28	28	8	0	6	553	26	26	0	0	NA	NA	NA	48	50	249	250	364	173	127	253	69	27	27	0.277	0.108	0.074
.	19.01.16-03.05.29-1-252120	92	4	4	1	0	1	536	3	3	0	0	NA	NA	NA	30	30	241	248	354	168	124	244	0	6	4	0	0.024	0.011
.	19.01.16-03.05.36-1-252127	289	54	54	16	0	14	578	48	48	0	0	NA	NA	NA	77	79	255	257	380	179	134	265	70	58	49	0.275	0.226	0.129
.	19.01.16-03.05.36-1-252129	346	42	42	15	0	12	581	40	40	0	0	NA	NA	NA	83	78	268	252	371	191	128	262	36	69	36	0.134	0.274	0.097
.	19.01.16-03.05.43-1-252136	234	76	76	14	0	9	553	72	72	0	0	NA	NA	NA	65	59	253	250	369	173	125	255	83	81	42	0.328	0.324	0.114
.	19.01.16-03.05.46-1-252137	235	21	21	5	0	4	566	20	20	0	0	NA	NA	NA	66	66	255	259	365	176	135	255	39	25	9	0.153	0.097	0.025
.	19.01.16-03.05.49-1-252138	36	1	1	0	0	0	0	0	0	0	0	NA	NA	NA	6	13	238	241	347	0	0	0	0	0	0	0	0	0
.	19.01.16-03.05.52-1-252139	85	4	4	0	0	0	534	3	3	0	0	NA	NA	NA	28	29	244	244	354	168	127	239	3	9	4	0.012	0.037	0.011
.	19.01.16-03.05.56-1-252141	150	10	10	2	0	2	563	9	9	0	0	NA	NA	NA	42	59	254	254	364	176	131	256	13	4	14	0.051	0.016	0.038
.	19.01.16-03.06.08-1-252143	200	18	18	3	0	3	564	14	14	0	0	NA	NA	NA	59	61	257	251	366	180	129	255	22	17	26	0.086	0.068	0.071
.	19.01.16-03.06.13-1-252144	35	1	1	0	0	0	0	0	0	0	0	NA	NA	NA	20	13	240	239	347	0	0	0	6	0	0	0.025	0	0
.	19.01.16-03.06.16-1-252160	172	14	14	5	0	3	554	12	12	0	0	NA	NA	NA	59	54	256	249	362	177	128	249	17	27	13	0.066	0.108	0.036
.	19.01.16-03.06.20-1-252162	92	5	5	2	0	2	522	4	4	0	0	NA	NA	NA	27	19	244	242	346	166	120	236	0	8	8	0	0.033	0.023
.	19.01.16-03.06.27-1-252170	180	15	15	4	0	4	550	12	12	0	0	NA	NA	NA	70	47	248	244	368	169	124	257	4	35	7	0.016	0.143	0.019
.	19.01.16-03.06.34-1-252175	92	10	10	0	0	0	534	8	8	0	0	NA	NA	NA	36	32	248	244	353	170	123	241	10	3	9	0.04	0.012	0.025
.	19.01.16-03.06.44-1-252183	93	5	5	2	0	2	520	4	4	0	0	NA	NA	NA	19	14	243	238	346	168	116	236	9	0	3	0.037	0	0.009
.	19.01.16-03.06.45-1-252184	113	7	7	2	0	1	542	6	6	0	0	NA	NA	NA	32	40	252	249	352	173	126	243	7	2	7	0.028	0.008	0.02
.	19.01.16-03.06.46-1-252185	92	12	12	3	0	3	529	10	10	0	0	NA	NA	NA	26	30	246	247	350	167	123	239	13	0	21	0.053	0	0.06
.	19.01.16-03.06.50-1-252186	119	7	7	4	0	3	529	6	6	0	0	NA	NA	NA	40	27	240	243	357	163	120	246	9	7	13	0.038	0.029	0.036
.	19.01.16-03.06.50-1-252187	64	2	2	0	0	0	532	1	1	0	0	NA	NA	NA	17	25	245	242	351	173	119	240	1	0	3	0.004	0	0.009
.	19.01.16-03.06.54-1-252188	34	1	1	1	0	1	0	0	0	0	0	NA	NA	NA	9	12	239	239	347	0	0	0	0	0	0	0	0	0
.	19.01.16-03.06.56-1-252192	35	1	1	0	0	0	0	0	0	0	0	NA	NA	NA	12	7	236	238	346	0	0	0	1	0	0	0.004	0	0
.	19.01.16-03.06.58-1-252193	63	2	2	1	0	0	526	1	1	0	0	NA	NA	NA	25	25	243	243	352	168	118	240	0	0	6	0	0	0.017
.	19.01.16-03.06.58-1-252194	117	7	7	1	0	1	535	6	6	0	0	NA	NA	NA	44	37	248	246	356	169	121	245	2	10	9	0.008	0.041	0.025
.	19.01.16-03.07.00-1-252195	154	9	9	1	0	1	546	5	5	0	0	NA	NA	NA	42	48	249	249	363	171	126	249	10	2	5	0.04	0.008	0.014
.	19.01.16-03.07.01-1-252196	35	1	1	1	0	1	0	0	0	0	0	NA	NA	NA	14	5	237	237	344	0	0	0	0	0	2	0	0	0.006
.	19.01.16-03.07.02-1-252197	92	4	4	1	0	1	541	3	3	0	0	NA	NA	NA	29	47	249	255	356	173	126	242	6	0	3	0.024	0	0.008
.	19.01.16-03.07.05-1-252198	182	33	33	10	0	7	566	31	31	0	0	NA	NA	NA	51	62	254	254	367	179	129	258	33	50	16	0.13	0.197	0.044
.	19.01.16-03.07.09-1-252199	36	1	1	0	0	0	0	0	0	0	0	NA	NA	NA	11	8	238	239	344	0	0	0	0	0	0	0	0	0
.	19.01.16-03.07.09-1-252201	60	2	2	0	0	0	526	1	1	0	0	NA	NA	NA	18	22	241	244	350	165	122	239	1	5	0	0.004	0.02	0
.	19.01.16-03.07.10-1-252202	64	3	3	0	0	0	299	2	2	0	0	NA	NA	NA	15	13	240	238	348	87	71	141	0	6	3	0	0.025	0.009
.	19.01.16-03.07.12-1-252203	89	3	3	1	0	1	528	2	2	0	0	NA	NA	NA	27	24	243	244	350	169	120	239	1	2	1	0.004	0.008	0.003
.	19.01.16-03.07.16-1-252220	91	4	4	0	0	0	533	3	3	0	0	NA	NA	NA	30	28	240	245	356	164	122	247	5	1	2	0.021	0.004	0.006
.	19.01.16-03.07.18-1-252221	94	4	4	1	0	1	542	3	3	0	0	NA	NA	NA	32	37	242	248	360	166	125	251	0	7	6	0	0.028	0.017
.	19.01.16-03.07.21-1-252223	121	6	6	2	0	2	539	5	5	0	0	NA	NA	NA	48	40	248	246	359	169	123	247	11	4	0	0.044	0.016	0
.	19.01.16-03.07.22-1-252226	89	3	3	0	0	0	517	2	2	0	0	NA	NA	NA	30	15	239	240	349	164	113	240	0	7	0	0	0.029	0
.	19.01.16-03.07.23-1-252228	176	17	17	7	0	5	554	13	13	0	0	NA	NA	NA	48	52	248	249	368	173	125	256	23	33	4	0.093	0.133	0.011
.	19.01.16-03.07.24-1-252230	31	1	1	1	0	1	0	0	0	0	0	NA	NA	NA	6	9	240	236	346	0	0	0	1	0	0	0.004	0	0
.	19.01.16-03.07.26-1-252233	119	6	6	2	0	1	545	5	5	0	0	NA	NA	NA	39	44	256	246	355	177	123	245	7	8	4	0.027	0.033	0.011
.	19.01.16-03.07.27-1-252235	35	1	1	0	0	0	0	0	0	0	0	NA	NA	NA	6	6	239	236	344	0	0	0	0	0	0	0	0	0
.	19.01.16-03.07.30-1-252238	58	2	2	0	0	0	528	1	1	0	0	NA	NA	NA	19	26	246	243	350	169	120	239	0	0	8	0	0	0.023
.	19.01.16-03.07.31-1-252241	64	3	3	0	0	0	521	2	2	0	0	NA	NA	NA	26	19	242	242	348	164	119	238	0	4	6	0	0.017	0.017
.	19.01.16-03.07.33-1-252244	92	6	6	1	0	1	529	5	5	0	0	NA	NA	NA	40	28	242	243	356	168	121	240	4	6	7	0.017	0.025	0.02
.	19.01.16-03.07.36-1-252251	296	42	42	18	0	10	583	39	39	0	0	NA	NA	NA	100	94	264	264	379	182	133	268	64	63	32	0.242	0.239	0.084
.	19.01.16-03.07.39-1-252256	127	4	4	1	0	0	545	3	3	0	0	NA	NA	NA	34	43	250	246	360	171	124	250	11	0	3	0.044	0	0.008
.	19.01.16-03.07.43-1-252260	180	6	6	4	0	3	549	5	5	0	0	NA	NA	NA	51	52	255	252	358	178	128	243	4	6	3	0.016	0.024	0.008
.	19.01.16-03.07.44-1-252261	269	30	30	10	0	8	586	24	24	0	0	NA	NA	NA	86	90	257	265	381	178	138	270	30	44	27	0.117	0.166	0.071
.	19.01.16-03.07.46-1-252262	90	3	3	1	0	1	535	2	2	0	0	NA	NA	NA	31	33	246	242	358	170	118	247	0	5	3	0	0.021	0.008
.	19.01.16-03.07.48-1-252263	58	2	2	1	0	1	352	1	1	0	0	NA	NA	NA	19	29	245	243	354	108	79	165	1	6	0	0.004	0.025	0
.	19.01.16-03.07.50-1-252264	122	8	8	1	0	1	546	7	7	0	0	NA	NA	NA	43	49	246	251	365	169	126	251	14	5	13	0.057	0.02	0.036
.	19.01.16-03.07.53-1-252265	89	3	3	1	0	1	527	2	2	0	0	NA	NA	NA	31	27	244	243	353	166	117	244	1	0	4	0.004	0	0.011
.	19.01.16-03.07.57-1-252266	32	1	1	1	0	1	0	0	0	0	0	NA	NA	NA	9	7	237	236	347	0	0	0	0	0	1	0	0	0.003
.	19.01.16-03.07.59-1-252267	175	21	21	7	0	6	551	20	20	0	0	NA	NA	NA	46	51	247	256	361	167	134	250	21	34	13	0.085	0.133	0.036
.	19.01.16-03.08.00-1-252268	117	7	7	3	0	2	540	6	6	0	0	NA	NA	NA	42	35	245	244	359	169	122	249	6	0	13	0.024	0	0.036
.	19.01.16-03.08.00-1-252269	125	7	7	0	0	0	534	6	6	0	0	NA	NA	NA	37	32	245	248	352	170	122	242	5	9	12	0.02	0.036	0.034
.	19.01.16-03.08.03-1-252270	147	9	9	4	0	4	551	8	8	0	0	NA	NA	NA	47	49	253	252	357	178	128	245	1	15	17	0.004	0.06	0.048
.	19.01.16-03.08.06-1-252271	83	4	4	0	0	0	522	3	3	0	0	NA	NA	NA	21	17	242	240	348	168	118	236	5	5	6	0.021	0.021	0.017
.	19.01.16-03.08.13-1-252272	33	1	1	1	0	1	0	0	0	0	0	NA	NA	NA	13	7	239	236	345	0	0	0	0	0	2	0	0	0.006
.	19.01.16-03.08.16-1-252290	63	3	3	1	0	1	530	2	2	0	0	NA	NA	NA	24	32	247	248	350	169	122	239	3	3	4	0.012	0.012	0.011
.	19.01.16-03.08.20-1-252292	37	1	1	0	0	0	0	0	0	0	0	NA	NA	NA	10	12	240	240	345	0	0	0	0	0	0	0	0	0
.	19.01.16-03.08.20-1-252293	241	47	47	12	0	8	575	44	44	0	0	NA	NA	NA	71	80	254	259	380	178	136	261	50	72	34	0.197	0.278	0.089
.	19.01.16-03.08.21-1-252295	449	76	76	23	0	15	629	71	71	0	0	NA	NA	NA	147	138	266	281	404	190	155	284	79	124	45	0.297	0.441	0.111
.	19.01.16-03.08.21-1-252296	133	16	16	3	0	3	531	14	14	0	0	NA	NA	NA	42	38	246	249	356	165	120	246	21	14	12	0.085	0.056	0.034
.	19.01.16-03.08.25-1-252302	259	24	24	11	0	9	575	19	19	0	0	NA	NA	NA	67	75	252	261	375	173	141	261	20	26	39	0.079	0.1	0.104
.	19.01.16-03.08.30-1-252308	119	10	10	5	0	2	541	8	8	0	0	NA	NA	NA	40	39	244	247	361	168	121	252	7	10	10	0.029	0.04	0.028
.	19.01.16-03.08.30-1-252309	60	2	2	1	0	1	403	0	0	0	0	NA	NA	NA	12	15	241	239	348	125	89	189	3	0	0	0.012	0	0
.	19.01.16-03.08.31-1-252312	129	8	8	4	0	4	537	7	7	0	0	NA	NA	NA	40	37	244	244	362	169	120	248	18	6	0	0.074	0.025	0
.	19.01.16-03.08.40-1-252317	93	3	3	0	0	0	535	2	2	0	0	NA	NA	NA	26	30	241	247	355	167	122	246	0	4	0	0	0.016	0
.	19.01.16-03.08.41-1-252318	275	54	54	14	0	9	586	46	46	0	0	NA	NA	NA	76	95	256	263	389	177	135	274	76	76	28	0.297	0.289	0.072
.	19.01.16-03.08.49-1-252322	92	8	8	3	0	2	523	6	6	0	0	NA	NA	NA	29	19	245	240	347	167	119	237	5	12	4	0.02	0.05	0.012
.	19.01.16-03.08.50-1-252323	67	3	3	0	0	0	521	2	2	0	0	NA	NA	NA	31	20	238	244	351	161	121	239	0	0	5	0	0	0.014
.	19.01.16-03.08.51-1-252324	32	1	1	0	0	0	0	0	0	0	0	NA	NA	NA	17	10	239	239	345	0	0	0	0	0	1	0	0	0.003
.	19.01.16-03.08.53-1-252325	113	6	6	3	0	2	539	5	5	0	0	NA	NA	NA	25	33	248	240	358	172	119	248	9	1	6	0.036	0.004	0.017
.	19.01.16-03.08.53-1-252326	180	16	16	4	0	3	556	14	14	0	0	NA	NA	NA	54	61	253	252	369	170	128	258	8	26	17	0.032	0.103	0.046
.	19.01.16-03.09.04-1-252330	262	54	54	14	0	10	584	50	50	0	0	NA	NA	NA	80	90	257	258	388	177	134	273	43	77	34	0.167	0.298	0.088
.	19.01.16-03.09.10-1-252331	206	16	16	7	0	6	577	14	14	0	0	NA	NA	NA	78	81	259	259	376	178	136	263	39	8	14	0.151	0.031	0.037
.	19.01.16-03.09.12-1-252332	34	1	1	1	0	1	0	0	0	0	0	NA	NA	NA	11	10	236	237	350	0	0	0	0	0	0	0	0	0
.	19.01.16-03.09.15-1-252348	65	2	2	0	0	0	450	1	1	0	0	NA	NA	NA	20	18	241	240	350	143	101	206	0	0	1	0	0	0.003
.	19.01.16-03.09.15-1-252349	32	1	1	0	0	0	0	0	0	0	0	NA	NA	NA	8	8	239	240	342	0	0	0	0	1	0	0	0.004	0
.	19.01.16-03.09.18-1-252350	55	2	2	0	0	0	527	1	1	0	0	NA	NA	NA	24	24	246	241	350	169	118	240	0	4	1	0	0.017	0.003
.	19.01.16-03.09.25-1-252358	35	1	1	0	0	0	0	0	0	0	0	NA	NA	NA	10	9	240	238	344	0	0	0	0	0	0	0	0	0
.	19.01.16-03.09.29-1-252362	206	66	66	20	0	16	557	61	61	0	0	NA	NA	NA	59	66	250	268	361	170	139	248	60	80	36	0.24	0.299	0.1
.	19.01.16-03.09.29-1-252363	119	8	8	2	0	2	548	6	6	0	0	NA	NA	NA	41	45	245	254	359	169	131	248	5	4	11	0.02	0.016	0.031
.	19.01.16-03.09.33-1-252366	31	1	1	0	0	0	0	0	0	0	0	NA	NA	NA	10	13	240	239	347	0	0	0	0	0	2	0	0	0.006
.	19.01.16-03.09.38-1-252374	356	42	42	8	0	7	603	39	39	0	0	NA	NA	NA	99	101	260	260	394	183	140	280	52	52	36	0.2	0.2	0.091
.	19.01.16-03.09.41-1-252377	173	12	12	4	0	2	543	11	11	0	0	NA	NA	NA	50	45	245	249	364	169	125	249	14	6	21	0.057	0.024	0.058
.	19.01.16-03.09.48-1-252382	120	6	6	2	0	2	543	5	5	0	0	NA	NA	NA	22	32	247	242	356	171	122	250	4	4	4	0.016	0.017	0.011
.	19.01.16-03.09.50-1-252383	267	52	52	16	0	12	593	51	51	0	0	NA	NA	NA	87	94	264	262	381	189	136	268	45	68	41	0.17	0.26	0.108
.	19.01.16-03.10.02-1-252388	33	1	1	0	0	0	0	0	0	0	0	NA	NA	NA	8	6	237	240	342	0	0	0	0	0	0	0	0	0
.	19.01.16-03.10.04-1-252389	111	6	6	1	0	0	535	4	4	0	0	NA	NA	NA	38	31	244	242	358	169	120	246	1	16	2	0.004	0.066	0.006
.	19.01.16-03.10.04-1-252390	40	1	1	1	0	1	0	0	0	0	0	NA	NA	NA	10	10	238	238	347	0	0	0	0	0	0	0	0	0
.	19.01.16-03.10.05-1-252391	62	5	5	1	0	1	530	4	4	0	0	NA	NA	NA	21	25	242	243	353	167	120	243	7	5	0	0.029	0.021	0
.	19.01.16-03.10.08-1-252392	182	8	8	2	0	2	581	5	5	0	0	NA	NA	NA	58	79	260	260	372	182	138	261	5	19	4	0.019	0.073	0.011
.	19.01.16-03.10.08-1-252393	143	6	6	1	0	1	543	5	5	0	0	NA	NA	NA	40	49	253	253	356	171	129	243	15	7	1	0.059	0.028	0.003
.	19.01.16-03.10.21-1-252415	36	1	1	1	0	1	0	0	0	0	0	NA	NA	NA	13	4	238	236	343	0	0	0	0	0	0	0	0	0
.	19.01.16-03.10.22-1-252417	64	6	6	2	0	2	534	4	4	0	0	NA	NA	NA	20	32	248	248	349	173	124	237	5	2	20	0.02	0.008	0.057
.	19.01.16-03.10.23-1-252419	94	11	11	2	0	2	532	10	10	0	0	NA	NA	NA	25	38	250	248	353	170	122	240	24	7	2	0.096	0.028	0.006
.	19.01.16-03.10.24-1-252421	176	18	18	4	0	4	535	15	15	0	0	NA	NA	NA	54	36	244	246	359	163	122	250	18	42	14	0.074	0.171	0.039
.	19.01.16-03.10.27-1-252424	84	4	4	1	0	1	514	3	3	0	0	NA	NA	NA	30	16	240	239	350	161	115	238	1	8	1	0.004	0.033	0.003
.	19.01.16-03.10.30-1-252429	120	5	5	0	0	0	539	4	4	0	0	NA	NA	NA	49	40	247	248	358	170	124	245	4	15	2	0.016	0.06	0.006
.	19.01.16-03.10.41-1-252435	114	9	9	1	0	1	537	7	7	0	0	NA	NA	NA	43	39	247	248	357	167	127	243	1	20	8	0.004	0.081	0.022
.	19.01.16-03.10.41-1-252436	150	23	23	6	0	6	538	22	22	0	0	NA	NA	NA	41	33	243	249	354	166	127	245	25	22	26	0.103	0.088	0.073
.	19.01.16-03.10.42-1-252437	88	5	5	1	0	1	537	4	4	0	0	NA	NA	NA	24	27	241	245	354	169	121	247	7	8	2	0.029	0.033	0.006
.	19.01.16-03.10.50-1-252441	236	43	43	9	0	8	558	36	36	0	0	NA	NA	NA	70	61	253	253	368	175	127	256	53	58	31	0.209	0.229	0.084
.	19.01.16-03.10.51-1-252442	149	7	7	1	0	1	555	6	6	0	0	NA	NA	NA	34	48	253	243	365	179	122	254	0	13	5	0	0.053	0.014
.	19.01.16-03.10.51-1-252443	62	2	2	0	0	0	347	1	1	0	0	NA	NA	NA	20	12	238	239	348	107	82	158	0	0	3	0	0	0.009
.	19.01.16-03.11.03-1-252449	152	6	6	4	0	4	558	4	4	0	0	NA	NA	NA	48	60	252	256	365	170	133	255	19	12	0	0.075	0.047	0
.	19.01.16-03.11.05-1-252450	179	19	19	5	0	3	547	18	18	0	0	NA	NA	NA	59	46	250	249	360	172	123	252	32	10	9	0.128	0.04	0.025
.	19.01.16-03.11.08-1-252451	120	7	7	2	0	2	541	5	5	0	0	NA	NA	NA	34	44	249	250	358	171	124	246	8	5	5	0.032	0.02	0.014
.	19.01.16-03.11.09-1-252452	92	4	4	2	0	2	530	2	2	0	0	NA	NA	NA	35	30	244	246	353	169	123	238	0	0	5	0	0	0.014
.	19.01.16-03.11.13-1-252453	34	1	1	1	0	1	0	0	0	0	0	NA	NA	NA	10	11	241	239	344	0	0	0	0	2	0	0	0.008	0
.	19.01.16-03.11.16-1-252469	115	9	9	0	0	0	541	7	7	0	0	NA	NA	NA	45	43	250	246	360	173	124	244	1	8	10	0.004	0.033	0.028
.	19.01.16-03.11.19-1-252470	212	49	49	14	0	12	554	46	46	0	0	NA	NA	NA	72	58	248	256	367	168	131	255	63	72	48	0.254	0.281	0.131
.	19.01.16-03.11.23-1-252475	148	7	7	0	0	0	552	4	4	0	0	NA	NA	NA	40	51	251	252	361	175	126	251	9	3	4	0.036	0.012	0.011
.	19.01.16-03.11.24-1-252478	181	10	10	4	0	3	549	8	8	0	0	NA	NA	NA	59	50	252	246	365	175	122	252	11	9	9	0.044	0.037	0.025
.	19.01.16-03.11.25-1-252479	297	45	45	13	0	9	594	40	40	0	0	NA	NA	NA	88	96	262	263	384	185	141	268	58	75	22	0.221	0.285	0.057
.	19.01.16-03.11.27-1-252482	257	44	44	17	0	12	563	38	38	0	0	NA	NA	NA	77	69	244	260	378	167	135	261	34	85	27	0.139	0.327	0.071
.	19.01.16-03.11.34-1-252487	92	6	6	0	0	0	528	4	4	0	0	NA	NA	NA	21	19	243	240	349	164	120	244	3	1	4	0.012	0.004	0.011
.	19.01.16-03.11.37-1-252491	88	5	5	1	0	1	536	4	4	0	0	NA	NA	NA	33	34	243	246	358	166	123	247	1	4	6	0.004	0.016	0.017
.	19.01.16-03.11.42-1-252497	202	18	18	2	0	2	572	16	16	0	0	NA	NA	NA	58	76	258	250	381	176	127	269	31	32	2	0.12	0.128	0.005
.	19.01.16-03.11.47-1-252501	152	17	17	3	0	0	557	16	16	0	0	NA	NA	NA	54	55	252	253	363	176	127	254	19	38	19	0.075	0.15	0.052
.	19.01.16-03.11.50-1-252502	152	13	13	2	0	2	544	12	12	0	0	NA	NA	NA	45	50	254	250	359	171	127	246	18	4	9	0.071	0.016	0.025
.	19.01.16-03.11.55-1-252503	93	5	5	1	0	1	529	2	2	0	0	NA	NA	NA	35	26	242	248	349	166	126	237	4	14	0	0.017	0.056	0
.	19.01.16-03.11.56-1-252504	88	5	5	0	0	0	529	4	4	0	0	NA	NA	NA	28	33	245	247	354	168	123	238	5	3	8	0.02	0.012	0.023
.	19.01.16-03.12.14-1-252521	61	2	2	2	0	2	254	1	1	0	0	NA	NA	NA	19	19	239	242	351	91	51	112	0	0	5	0	0	0.014
.	19.01.16-03.12.14-1-252523	117	7	7	3	0	3	539	6	6	0	0	NA	NA	NA	43	45	249	244	365	170	119	250	4	11	3	0.016	0.045	0.008
.	19.01.16-03.12.15-1-252528	63	2	2	1	0	1	448	1	1	0	0	NA	NA	NA	14	20	245	239	349	145	97	206	0	7	2	0	0.029	0.006
.	19.01.16-03.12.22-1-252536	60	2	2	0	0	0	522	1	1	0	0	NA	NA	NA	20	15	240	240	348	165	118	239	0	3	1	0	0.012	0.003
.	19.01.16-03.12.25-1-252540	197	24	24	6	0	5	557	20	20	0	0	NA	NA	NA	52	53	251	256	359	174	133	250	52	3	13	0.207	0.012	0.036
.	19.01.16-03.12.25-1-252541	182	26	26	5	0	5	548	24	24	0	0	NA	NA	NA	51	46	248	255	356	173	128	247	18	47	16	0.073	0.184	0.045
.	19.01.16-03.12.25-1-252542	200	60	60	17	0	10	558	53	53	0	0	NA	NA	NA	47	58	253	247	371	173	125	260	72	53	41	0.285	0.215	0.111
.	19.01.16-03.12.27-1-252545	262	27	27	7	0	4	599	26	26	0	0	NA	NA	NA	67	94	265	255	387	191	134	274	31	54	33	0.117	0.212	0.085
.	19.01.16-03.12.30-1-252548	207	17	17	2	0	2	562	16	16	0	0	NA	NA	NA	43	58	252	257	362	175	133	254	32	29	21	0.127	0.113	0.058
.	19.01.16-03.12.33-1-252551	121	7	7	0	0	0	540	5	5	0	0	NA	NA	NA	39	34	247	247	353	173	126	241	8	6	8	0.032	0.024	0.023
.	19.01.16-03.12.34-1-252552	206	7	7	1	0	1	558	6	6	0	0	NA	NA	NA	53	56	251	252	366	177	129	252	12	6	4	0.048	0.024	0.011
.	19.01.16-03.12.35-1-252553	159	19	19	8	0	7	542	18	18	0	0	NA	NA	NA	44	51	251	250	363	170	121	251	9	20	31	0.036	0.08	0.085
.	19.01.16-03.12.53-1-252561	89	10	10	4	0	4	521	8	8	0	0	NA	NA	NA	39	20	242	239	352	165	117	239	5	18	8	0.021	0.075	0.023
.	19.01.16-03.12.54-1-252562	67	2	2	1	0	1	297	1	1	0	0	NA	NA	NA	23	18	243	242	346	91	74	132	0	0	4	0	0	0.012
.	19.01.16-03.13.01-1-252566	405	50	50	14	0	14	613	44	44	0	0	NA	NA	NA	110	111	276	272	376	198	150	265	53	80	56	0.192	0.294	0.149
.	19.01.16-03.13.02-1-252567	117	12	12	1	0	1	538	11	11	0	0	NA	NA	NA	52	42	250	244	361	171	121	246	9	7	11	0.036	0.029	0.03
.	19.01.16-03.13.03-1-252568	58	3	3	1	0	1	517	1	1	0	0	NA	NA	NA	18	10	239	238	346	163	117	237	3	0	4	0.013	0	0.012
.	19.01.16-03.13.06-1-252569	174	14	14	8	0	6	552	11	11	0	0	NA	NA	NA	62	55	249	249	370	169	128	255	20	9	15	0.08	0.036	0.041
.	19.01.16-03.13.07-1-252570	63	3	3	1	0	1	529	2	2	0	0	NA	NA	NA	34	30	252	240	351	171	117	241	6	0	2	0.024	0	0.006
.	19.01.16-03.13.15-1-252586	65	4	4	3	0	2	526	2	2	0	0	NA	NA	NA	26	25	243	243	352	165	121	240	14	0	6	0.058	0	0.017
.	19.01.16-03.13.16-1-252587	282	18	18	5	0	5	579	17	17	0	0	NA	NA	NA	73	82	257	259	379	180	134	265	19	16	18	0.074	0.062	0.047
.	19.01.16-03.13.18-1-252588	61	2	2	0	0	0	531	1	1	0	0	NA	NA	NA	26	30	248	244	351	169	121	241	0	0	5	0	0	0.014
.	19.01.16-03.13.21-1-252590	228	16	16	6	0	5	572	13	13	0	0	NA	NA	NA	74	73	255	257	374	178	135	259	21	22	11	0.082	0.086	0.029
.	19.01.16-03.13.25-1-252597	32	1	1	0	0	0	0	0	0	0	0	NA	NA	NA	8	5	237	237	344	0	0	0	0	0	1	0	0	0.003
.	19.01.16-03.13.27-1-252600	57	2	2	1	0	1	533	1	1	0	0	NA	NA	NA	31	27	250	241	349	174	119	240	0	0	5	0	0	0.014
.	19.01.16-03.13.29-1-252604	97	9	9	2	0	2	522	8	8	0	0	NA	NA	NA	37	25	243	245	350	164	121	237	13	2	17	0.053	0.008	0.049
.	19.01.16-03.13.30-1-252607	150	28	28	5	0	4	548	25	25	0	0	NA	NA	NA	51	50	251	255	357	177	129	242	27	61	25	0.108	0.239	0.07
.	19.01.16-03.13.31-1-252608	33	1	1	0	0	0	0	0	0	0	0	NA	NA	NA	14	5	236	239	343	0	0	0	0	0	1	0	0	0.003
.	19.01.16-03.13.34-1-252609	227	17	17	5	0	4	568	16	16	0	0	NA	NA	NA	74	66	258	252	369	182	126	260	28	24	21	0.109	0.095	0.057
.	19.01.16-03.13.40-1-252618	64	4	4	1	0	1	526	3	3	0	0	NA	NA	NA	27	26	243	243	353	166	120	240	9	5	1	0.037	0.021	0.003
.	19.01.16-03.13.46-1-252622	239	23	23	10	0	8	577	20	20	0	0	NA	NA	NA	81	74	251	252	384	175	130	272	25	32	24	0.1	0.127	0.062
.	19.01.16-03.13.46-1-252623	59	3	3	1	0	1	527	2	2	0	0	NA	NA	NA	20	22	241	245	349	165	122	240	0	2	3	0	0.008	0.009
.	19.01.16-03.13.50-1-252624	347	64	64	15	0	11	595	55	55	0	0	NA	NA	NA	105	95	257	266	385	178	142	275	57	59	56	0.222	0.222	0.145
.	19.01.16-03.13.51-1-252625	62	3	3	1	0	1	200	2	2	0	0	NA	NA	NA	24	12	237	244	344	66	46	88	3	4	0	0.013	0.016	0
.	19.01.16-03.13.56-1-252626	36	1	1	0	0	0	0	0	0	0	0	NA	NA	NA	12	6	238	236	345	0	0	0	0	0	4	0	0	0.012
.	19.01.16-03.13.58-1-252627	260	22	22	6	0	2	577	19	19	0	0	NA	NA	NA	72	74	258	250	379	183	129	265	26	38	17	0.101	0.152	0.045
.	19.01.16-03.14.00-1-252628	148	23	23	2	0	2	560	20	20	0	0	NA	NA	NA	49	52	254	249	362	178	127	255	24	30	19	0.094	0.12	0.052
.	19.01.16-03.14.02-1-252629	30	1	1	0	0	0	0	0	0	0	0	NA	NA	NA	7	8	238	240	343	0	0	0	0	0	4	0	0	0.012
.	19.01.16-03.14.04-1-252630	147	8	8	3	0	3	563	7	7	0	0	NA	NA	NA	42	67	253	254	373	173	129	261	6	13	4	0.024	0.051	0.011
.	19.01.16-03.14.08-1-252631	34	1	1	0	0	0	0	0	0	0	0	NA	NA	NA	5	10	238	240	345	0	0	0	0	0	0	0	0	0
.	19.01.16-03.14.11-1-252632	32	1	1	0	0	0	0	0	0	0	0	NA	NA	NA	7	11	241	239	344	0	0	0	3	0	0	0.012	0	0
.	19.01.16-03.14.14-1-252633	298	16	16	3	0	3	588	13	13	0	0	NA	NA	NA	99	88	259	257	385	180	135	273	22	25	10	0.085	0.097	0.026
.	19.01.16-03.14.14-1-252649	88	3	3	1	0	1	531	2	2	0	0	NA	NA	NA	20	22	239	239	357	164	121	246	5	0	9	0.021	0	0.025
.	19.01.16-03.14.18-1-252650	270	33	33	16	0	13	571	28	28	0	0	NA	NA	NA	84	82	268	256	371	185	129	257	39	38	41	0.146	0.148	0.111
.	19.01.16-03.14.27-1-252659	34	1	1	0	0	0	0	0	0	0	0	NA	NA	NA	12	10	238	236	349	0	0	0	0	1	0	0	0.004	0
.	19.01.16-03.14.28-1-252661	33	1	1	0	0	0	0	0	0	0	0	NA	NA	NA	7	12	239	240	346	0	0	0	0	0	2	0	0	0.006
.	19.01.16-03.14.29-1-252663	206	27	27	9	0	8	559	23	23	0	0	NA	NA	NA	65	66	251	255	373	174	129	256	37	33	15	0.147	0.129	0.04
.	19.01.16-03.14.29-1-252664	242	51	51	16	0	12	575	42	42	0	0	NA	NA	NA	69	76	263	258	368	184	133	258	67	47	52	0.255	0.182	0.141
.	19.01.16-03.14.31-1-252667	122	7	7	2	0	1	536	5	5	0	0	NA	NA	NA	67	46	252	250	357	173	125	238	10	2	16	0.04	0.008	0.045
.	19.01.16-03.14.39-1-252672	170	15	15	2	0	1	536	14	14	0	0	NA	NA	NA	43	34	250	244	353	174	120	242	14	11	10	0.056	0.045	0.028
.	19.01.16-03.14.40-1-252674	299	21	21	9	0	7	577	18	18	0	0	NA	NA	NA	87	77	259	260	371	180	137	260	41	34	14	0.158	0.131	0.038
.	19.01.16-03.14.46-1-252679	179	30	30	7	0	5	556	27	27	0	0	NA	NA	NA	56	56	253	248	368	177	126	253	35	22	22	0.138	0.089	0.06
.	19.01.16-03.14.50-1-252680	378	44	44	11	0	8	602	42	42	0	0	NA	NA	NA	87	102	264	274	377	189	150	263	40	70	37	0.152	0.255	0.098
.	19.01.16-03.15.04-1-252684	119	6	6	0	0	0	541	5	5	0	0	NA	NA	NA	40	37	256	242	352	178	120	243	7	4	6	0.027	0.017	0.017
.	19.01.16-03.15.07-1-252685	29	1	1	0	0	0	0	0	0	0	0	NA	NA	NA	5	10	240	240	343	0	0	0	0	0	0	0	0	0
.	19.01.16-03.15.08-1-252686	261	23	23	8	0	4	567	19	19	0	0	NA	NA	NA	74	68	255	261	365	176	135	256	24	37	17	0.094	0.142	0.047
.	19.01.16-03.15.14-1-252702	90	6	6	1	0	1	528	3	3	0	0	NA	NA	NA	31	31	249	242	353	170	118	240	9	2	7	0.036	0.008	0.02
.	19.01.16-03.15.16-1-252703	198	27	27	7	0	6	557	24	24	0	0	NA	NA	NA	58	62	255	255	365	178	127	252	35	17	18	0.137	0.067	0.049
.	19.01.16-03.15.20-1-252705	239	34	34	8	0	7	564	31	31	0	0	NA	NA	NA	62	59	251	256	365	175	134	255	43	59	17	0.171	0.23	0.047
.	19.01.16-03.15.22-1-252707	88	3	3	1	0	1	539	2	2	0	0	NA	NA	NA	26	32	244	251	350	168	126	245	5	1	0	0.02	0.004	0
.	19.01.16-03.15.26-1-252713	31	1	1	0	0	0	0	0	0	0	0	NA	NA	NA	6	3	237	238	341	0	0	0	0	0	1	0	0	0.003
.	19.01.16-03.15.28-1-252716	61	2	2	0	0	0	400	1	1	0	0	NA	NA	NA	16	16	243	238	348	134	88	178	2	0	0	0.008	0	0
.	19.01.16-03.15.32-1-252720	94	4	4	1	0	1	520	3	3	0	0	NA	NA	NA	33	25	239	247	352	163	117	240	2	4	3	0.008	0.016	0.009
.	19.01.16-03.15.35-1-252721	125	12	12	2	0	2	537	10	10	0	0	NA	NA	NA	47	38	249	244	358	169	123	245	9	19	6	0.036	0.078	0.017
.	19.01.16-03.15.36-1-252724	33	1	1	0	0	0	0	0	0	0	0	NA	NA	NA	7	4	236	238	343	0	0	0	0	4	0	0	0.017	0
.	19.01.16-03.15.39-1-252726	93	6	6	2	0	2	533	5	5	0	0	NA	NA	NA	37	38	246	249	356	166	123	244	9	1	9	0.037	0.004	0.025
.	19.01.16-03.15.39-1-252728	205	21	21	4	0	4	561	17	17	0	0	NA	NA	NA	56	62	260	254	361	184	130	247	20	23	16	0.077	0.091	0.044
.	19.01.16-03.15.48-1-252736	93	5	5	0	0	0	535	4	4	0	0	NA	NA	NA	20	27	246	243	351	167	123	245	6	9	2	0.024	0.037	0.006
.	19.01.16-03.15.49-1-252737	146	16	16	3	0	2	558	15	15	0	0	NA	NA	NA	50	56	256	250	363	179	127	252	18	8	21	0.07	0.032	0.058
.	19.01.16-03.15.53-1-252738	31	1	1	0	0	0	0	0	0	0	0	NA	NA	NA	6	7	236	239	345	0	0	0	0	1	0	0	0.004	0
.	19.01.16-03.15.55-1-252740	115	6	6	2	0	2	532	5	5	0	0	NA	NA	NA	47	38	250	246	355	170	118	244	4	11	10	0.016	0.045	0.028
.	19.01.16-03.15.56-1-252741	94	3	3	1	0	1	530	2	2	0	0	NA	NA	NA	41	33	246	246	354	167	121	242	7	2	2	0.028	0.008	0.006
.	19.01.16-03.16.02-1-252743	261	70	70	25	0	23	582	68	68	0	0	NA	NA	NA	84	87	267	259	374	185	136	261	53	78	87	0.199	0.301	0.233
.	19.01.16-03.16.03-1-252744	86	9	9	3	0	2	542	8	8	0	0	NA	NA	NA	23	32	241	247	357	166	125	251	24	13	5	0.1	0.053	0.014
.	19.01.16-03.16.06-1-252745	62	2	2	1	0	1	529	1	1	0	0	NA	NA	NA	27	32	247	242	356	170	117	242	3	4	0	0.012	0.017	0
.	19.01.16-03.16.06-1-252746	121	11	11	3	0	2	539	8	8	0	0	NA	NA	NA	32	44	248	250	359	171	126	242	17	8	11	0.069	0.032	0.031
.	19.01.16-03.16.12-1-252747	97	9	9	4	0	4	532	8	8	0	0	NA	NA	NA	39	35	247	244	357	168	119	245	10	3	7	0.04	0.012	0.02
.	19.01.16-03.16.12-1-252748	31	1	1	1	0	1	0	0	0	0	0	NA	NA	NA	8	6	238	237	344	0	0	0	0	0	0	0	0	0
.	19.01.16-03.16.14-1-252764	116	5	5	2	0	2	535	4	4	0	0	NA	NA	NA	32	35	242	245	361	166	123	246	5	14	4	0.021	0.057	0.011
.	19.01.16-03.16.17-1-252765	36	1	1	0	0	0	0	0	0	0	0	NA	NA	NA	11	7	238	238	344	0	0	0	0	0	1	0	0	0.003
.	19.01.16-03.16.19-1-252766	92	4	4	0	0	0	533	3	3	0	0	NA	NA	NA	22	25	243	245	350	169	122	242	0	13	1	0	0.053	0.003
.	19.01.16-03.16.19-1-252767	171	14	14	2	0	2	558	13	13	0	0	NA	NA	NA	43	51	252	253	359	174	132	252	21	29	6	0.083	0.115	0.017
.	19.01.16-03.16.20-1-252770	197	9	9	4	0	4	571	8	8	0	0	NA	NA	NA	73	69	254	257	371	178	133	260	8	4	15	0.031	0.016	0.04
.	19.01.16-03.16.27-1-252776	150	14	14	8	0	7	534	13	13	0	0	NA	NA	NA	41	38	249	252	350	171	124	239	24	16	6	0.096	0.063	0.017
.	19.01.16-03.16.29-1-252780	82	4	4	0	0	0	546	3	3	0	0	NA	NA	NA	20	38	246	245	360	172	122	252	0	3	9	0	0.012	0.025
.	19.01.16-03.16.32-1-252783	34	1	1	0	0	0	0	0	0	0	0	NA	NA	NA	13	8	239	238	344	0	0	0	0	2	0	0	0.008	0
.	19.01.16-03.16.32-1-252784	91	5	5	0	0	0	527	4	4	0	0	NA	NA	NA	27	19	242	240	350	167	119	241	5	6	5	0.021	0.025	0.014
.	19.01.16-03.16.34-1-252785	31	1	1	0	0	0	0	0	0	0	0	NA	NA	NA	8	9	237	241	344	0	0	0	0	2	0	0	0.008	0
.	19.01.16-03.16.36-1-252788	350	35	35	7	0	5	604	31	31	0	0	NA	NA	NA	110	107	263	267	390	186	143	275	47	38	33	0.179	0.142	0.085
.	19.01.16-03.16.37-1-252789	32	1	1	0	0	0	0	0	0	0	0	NA	NA	NA	8	11	239	240	345	0	0	0	0	0	1	0	0	0.003
.	19.01.16-03.16.39-1-252792	31	1	1	0	0	0	0	0	0	0	0	NA	NA	NA	14	12	237	240	348	0	0	0	0	1	0	0	0.004	0
.	19.01.16-03.16.41-1-252793	31	1	1	0	0	0	0	0	0	0	0	NA	NA	NA	13	6	237	237	345	0	0	0	0	0	1	0	0	0.003
.	19.01.16-03.16.42-1-252794	35	1	1	0	0	0	0	0	0	0	0	NA	NA	NA	10	11	239	239	346	0	0	0	0	0	0	0	0	0
.	19.01.16-03.16.43-1-252798	124	11	11	3	0	1	543	9	9	0	0	NA	NA	NA	41	40	251	245	357	174	126	243	6	12	8	0.024	0.049	0.022
.	19.01.16-03.16.44-1-252799	87	4	4	1	0	1	531	3	3	0	0	NA	NA	NA	22	32	242	250	353	168	119	244	1	3	1	0.004	0.012	0.003
.	19.01.16-03.16.45-1-252800	62	2	2	0	0	0	528	1	1	0	0	NA	NA	NA	25	28	244	246	351	167	122	239	3	0	3	0.012	0	0.009
.	19.01.16-03.16.47-1-252801	130	7	7	4	0	2	548	6	6	0	0	NA	NA	NA	30	46	248	245	366	172	124	252	11	0	10	0.044	0	0.027
.	19.01.16-03.16.51-1-252802	152	12	12	4	0	3	535	11	11	0	0	NA	NA	NA	61	36	244	252	353	166	125	244	23	8	2	0.094	0.032	0.006
.	19.01.16-03.16.57-1-252803	200	18	18	7	0	5	558	15	15	0	0	NA	NA	NA	70	58	251	257	363	173	132	253	13	30	13	0.052	0.117	0.036
.	19.01.16-03.16.58-1-252804	146	11	11	9	0	7	546	9	9	0	0	NA	NA	NA	46	46	246	254	359	168	134	244	15	12	9	0.061	0.047	0.025
.	19.01.16-03.16.59-1-252805	93	3	3	1	0	1	543	2	2	0	0	NA	NA	NA	26	39	247	248	357	174	124	245	0	2	5	0	0.008	0.014
.	19.01.16-03.17.05-1-252809	34	1	1	0	0	0	0	0	0	0	0	NA	NA	NA	8	11	240	238	346	0	0	0	0	1	0	0	0.004	0
.	19.01.16-03.17.07-1-252810	67	4	4	1	0	1	527	2	2	0	0	NA	NA	NA	23	24	241	243	353	167	118	242	2	0	4	0.008	0	0.011
.	19.01.16-03.17.09-1-252811	64	2	2	0	0	0	524	1	1	0	0	NA	NA	NA	22	21	243	242	349	163	121	240	8	0	0	0.033	0	0
.	19.01.16-03.17.14-1-252829	33	1	1	0	0	0	0	0	0	0	0	NA	NA	NA	13	7	238	238	344	0	0	0	0	2	0	0	0.008	0
.	19.01.16-03.17.15-1-252830	146	6	6	0	0	0	553	5	5	0	0	NA	NA	NA	52	56	249	248	372	173	124	256	0	5	4	0	0.02	0.011
.	19.01.16-03.17.16-1-252831	93	4	4	1	0	1	532	2	2	0	0	NA	NA	NA	24	25	244	243	351	169	121	242	0	8	0	0	0.033	0
.	19.01.16-03.17.21-1-252834	93	11	11	2	0	2	535	9	9	0	0	NA	NA	NA	35	38	245	250	356	164	124	247	22	5	2	0.09	0.02	0.006
.	19.01.16-03.17.22-1-252837	66	3	3	1	0	1	499	2	2	0	0	NA	NA	NA	20	22	242	243	350	162	112	225	0	0	3	0	0	0.009
.	19.01.16-03.17.24-1-252839	142	5	5	0	0	0	545	4	4	0	0	NA	NA	NA	37	39	253	248	351	174	126	245	7	7	2	0.028	0.028	0.006
.	19.01.16-03.17.25-1-252841	174	14	14	5	0	2	557	11	11	0	0	NA	NA	NA	58	54	255	250	362	180	126	251	21	16	7	0.082	0.064	0.019
.	19.01.16-03.17.32-1-252848	83	3	3	1	0	1	530	2	2	0	0	NA	NA	NA	33	28	241	248	352	164	123	243	0	1	8	0	0.004	0.023
.	19.01.16-03.17.32-1-252849	177	20	20	6	0	5	568	17	17	0	0	NA	NA	NA	50	67	252	255	373	176	131	261	17	24	15	0.067	0.094	0.04
.	19.01.16-03.17.32-1-252850	64	2	2	0	0	0	501	1	1	0	0	NA	NA	NA	15	13	241	239	346	158	115	228	0	2	8	0	0.008	0.023
.	19.01.16-03.17.33-1-252851	356	30	30	9	0	7	593	29	29	0	0	NA	NA	NA	95	92	259	266	380	183	144	266	34	33	26	0.131	0.124	0.068
.	19.01.16-03.17.36-1-252853	83	4	4	0	0	0	532	3	3	0	0	NA	NA	NA	28	25	245	245	348	167	125	240	7	2	3	0.029	0.008	0.009
.	19.01.16-03.17.41-1-252861	33	1	1	1	0	1	0	0	0	0	0	NA	NA	NA	12	5	238	237	343	0	0	0	0	0	0	0	0	0
.	19.01.16-03.17.42-1-252862	177	17	17	3	0	3	548	15	15	0	0	NA	NA	NA	56	44	248	244	365	170	122	256	33	21	30	0.133	0.086	0.082
.	19.01.16-03.17.42-1-252863	353	23	23	6	0	4	603	21	21	0	0	NA	NA	NA	103	99	263	264	385	186	144	273	35	15	21	0.133	0.057	0.055
.	19.01.16-03.17.45-1-252867	153	10	10	1	0	1	549	8	8	0	0	NA	NA	NA	49	42	250	250	355	174	126	249	23	6	13	0.092	0.024	0.037
.	19.01.16-03.17.45-1-252868	67	2	2	1	0	1	400	1	1	0	0	NA	NA	NA	13	12	241	239	345	131	88	181	1	0	0	0.004	0	0
.	19.01.16-03.17.51-1-252869	504	56	56	10	0	10	628	46	46	0	0	NA	NA	NA	137	132	270	271	404	194	148	286	48	75	53	0.178	0.277	0.131
.	19.01.16-03.17.52-1-252870	147	23	23	4	0	4	555	19	19	0	0	NA	NA	NA	42	57	253	254	363	175	130	250	9	41	28	0.036	0.161	0.077
.	19.01.16-03.17.57-1-252871	30	1	1	0	0	0	0	0	0	0	0	NA	NA	NA	10	6	238	237	344	0	0	0	0	0	2	0	0	0.006
.	19.01.16-03.17.59-1-252872	119	18	18	5	0	3	539	15	15	0	0	NA	NA	NA	46	43	250	247	359	168	123	248	16	18	16	0.064	0.073	0.045
.	19.01.16-03.18.10-1-252873	421	68	68	23	0	20	619	63	63	0	0	NA	NA	NA	123	121	276	275	383	198	149	272	86	80	60	0.312	0.291	0.157
.	19.01.16-03.18.13-1-252874	127	11	11	4	0	4	538	10	10	0	0	NA	NA	NA	43	32	245	247	353	170	126	242	4	3	27	0.016	0.012	0.076
.	19.01.16-03.18.13-1-252875	117	12	12	2	0	2	530	10	10	0	0	NA	NA	NA	36	33	247	245	354	168	118	244	14	9	4	0.057	0.037	0.011
.	19.01.16-03.18.20-1-252895	33	1	1	0	0	0	0	0	0	0	0	NA	NA	NA	10	7	238	237	345	0	0	0	0	1	0	0	0.004	0
.	19.01.16-03.18.23-1-252897	35	1	1	0	0	0	0	0	0	0	0	NA	NA	NA	8	9	237	239	346	0	0	0	0	0	1	0	0	0.003
.	19.01.16-03.18.25-1-252902	89	5	5	1	0	1	539	4	4	0	0	NA	NA	NA	38	41	248	243	363	168	125	246	0	8	8	0	0.033	0.022
.	19.01.16-03.18.25-1-252903	122	8	8	5	0	4	536	7	7	0	0	NA	NA	NA	40	39	245	246	361	168	123	245	11	2	5	0.045	0.008	0.014
.	19.01.16-03.18.33-1-252911	121	6	6	4	0	4	529	4	4	0	0	NA	NA	NA	36	25	244	241	353	169	116	244	4	9	7	0.016	0.037	0.02
.	19.01.16-03.18.36-1-252912	35	1	1	0	0	0	0	0	0	0	0	NA	NA	NA	12	8	236	243	342	0	0	0	0	0	2	0	0	0.006
.	19.01.16-03.18.37-1-252915	271	15	15	3	0	3	572	12	12	0	0	NA	NA	NA	92	79	260	256	376	180	131	261	17	27	23	0.065	0.105	0.061
.	19.01.16-03.18.38-1-252917	177	35	35	9	0	7	562	33	33	0	0	NA	NA	NA	59	54	256	251	360	178	130	254	36	46	29	0.141	0.183	0.081
.	19.01.16-03.18.39-1-252919	90	5	5	0	0	0	526	3	3	0	0	NA	NA	NA	40	26	249	239	351	169	118	239	0	8	15	0	0.033	0.043
.	19.01.16-03.18.46-1-252923	205	34	34	10	0	9	566	32	32	0	0	NA	NA	NA	67	63	255	255	366	177	132	257	84	28	18	0.329	0.11	0.049
.	19.01.16-03.18.50-1-252924	418	87	87	19	0	15	605	81	81	0	0	NA	NA	NA	111	106	256	270	393	179	146	280	84	111	54	0.328	0.411	0.137
.	19.01.16-03.18.51-1-252925	31	1	1	0	0	0	0	0	0	0	0	NA	NA	NA	7	10	241	240	342	0	0	0	0	3	0	0	0.012	0
.	19.01.16-03.18.53-1-252926	153	20	20	7	0	6	541	19	19	0	0	NA	NA	NA	58	38	249	248	354	171	124	246	22	23	24	0.088	0.093	0.068
.	19.01.16-03.18.56-1-252927	124	9	9	0	0	0	541	7	7	0	0	NA	NA	NA	41	40	247	251	355	168	127	246	16	16	8	0.065	0.064	0.023
.	19.01.16-03.19.09-1-252931	265	55	55	10	0	7	571	49	49	0	0	NA	NA	NA	71	75	263	252	373	183	127	261	93	43	30	0.354	0.171	0.08
.	19.01.16-03.19.14-1-252932	212	30	30	12	0	9	563	28	28	0	0	NA	NA	NA	66	63	253	253	370	177	128	258	41	50	20	0.162	0.198	0.054
.	19.01.16-03.19.21-1-252950	120	8	8	2	0	2	529	5	5	0	0	NA	NA	NA	28	24	242	246	349	167	122	240	3	10	12	0.012	0.041	0.034
.	19.01.16-03.19.26-1-252956	238	33	33	8	0	6	577	30	30	0	0	NA	NA	NA	61	83	258	272	366	184	140	253	42	58	27	0.163	0.213	0.074
.	19.01.16-03.19.28-1-252959	87	4	4	2	0	1	550	3	3	0	0	NA	NA	NA	30	47	251	248	361	175	122	253	3	11	0	0.012	0.044	0
.	19.01.16-03.19.39-1-252967	179	26	26	7	0	5	558	23	23	0	0	NA	NA	NA	59	55	248	255	365	174	132	252	39	42	12	0.157	0.165	0.033
.	19.01.16-03.19.39-1-252968	118	7	7	1	0	1	525	5	5	0	0	NA	NA	NA	27	31	249	244	351	169	119	237	1	8	6	0.004	0.033	0.017
.	19.01.16-03.19.40-1-252970	113	5	5	2	0	2	533	4	4	0	0	NA	NA	NA	29	26	246	240	353	169	120	244	0	2	9	0	0.008	0.025
.	19.01.16-03.19.44-1-252978	62	3	3	1	0	0	523	2	2	0	0	NA	NA	NA	25	15	238	239	351	163	119	241	0	5	3	0	0.021	0.009
.	19.01.16-03.19.56-1-252980	245	47	47	16	0	13	555	40	40	0	0	NA	NA	NA	64	52	252	249	364	176	129	250	34	74	51	0.135	0.297	0.14
.	19.01.16-03.19.56-1-252981	96	6	6	1	0	1	533	5	5	0	0	NA	NA	NA	28	38	247	245	359	171	122	240	6	3	2	0.024	0.012	0.006
.	19.01.16-03.19.57-1-252982	118	7	7	1	0	1	536	5	5	0	0	NA	NA	NA	34	34	248	247	352	172	124	240	6	8	6	0.024	0.032	0.017
.	19.01.16-03.19.57-1-252983	347	55	55	14	0	12	600	51	51	0	0	NA	NA	NA	104	106	261	270	388	181	145	274	61	55	69	0.234	0.204	0.178
.	19.01.16-03.20.12-1-252988	236	41	41	16	0	10	571	33	33	0	0	NA	NA	NA	78	75	264	257	367	184	133	254	45	48	44	0.17	0.187	0.12
.	19.01.16-03.20.15-1-253008	95	5	5	2	0	2	522	4	4	0	0	NA	NA	NA	28	24	243	244	350	163	119	240	0	0	10	0	0	0.029
.	19.01.16-03.20.19-1-253009	202	16	16	3	0	3	562	14	14	0	0	NA	NA	NA	57	63	255	253	368	176	129	257	23	33	5	0.09	0.13	0.014
.	19.01.16-03.20.23-1-253014	87	4	4	0	0	0	531	3	3	0	0	NA	NA	NA	31	31	245	246	353	169	121	241	1	2	5	0.004	0.008	0.014
.	19.01.16-03.20.26-1-253019	176	13	13	2	0	2	564	11	11	0	0	NA	NA	NA	58	63	254	255	367	180	130	254	7	25	14	0.028	0.098	0.038
.	19.01.16-03.20.33-1-253024	97	4	4	1	0	1	524	3	3	0	0	NA	NA	NA	32	25	242	246	350	165	122	237	0	0	11	0	0	0.031
.	19.01.16-03.20.33-1-253025	121	7	7	3	0	2	537	6	6	0	0	NA	NA	NA	44	42	248	247	360	167	121	249	3	12	13	0.012	0.049	0.036
.	19.01.16-03.20.37-1-253028	36	1	1	1	0	1	0	0	0	0	0	NA	NA	NA	11	13	239	242	345	0	0	0	0	3	0	0	0.012	0
.	19.01.16-03.20.40-1-253031	62	2	2	0	0	0	403	1	1	0	0	NA	NA	NA	19	15	240	241	347	124	86	193	0	2	1	0	0.008	0.003
.	19.01.16-03.20.48-1-253035	287	43	43	13	0	11	585	39	39	0	0	NA	NA	NA	89	84	254	265	378	177	141	267	101	58	26	0.398	0.219	0.069
.	19.01.16-03.20.50-1-253036	33	1	1	0	0	0	0	0	0	0	0	NA	NA	NA	8	5	239	237	342	0	0	0	0	2	0	0	0.008	0
.	19.01.16-03.20.50-1-253037	93	6	6	1	0	1	528	5	5	0	0	NA	NA	NA	37	26	242	246	351	170	122	236	4	4	12	0.017	0.016	0.034
.	19.01.16-03.20.51-1-253038	291	80	80	23	0	20	575	71	71	0	0	NA	NA	NA	84	79	260	265	367	181	140	254	98	98	53	0.377	0.37	0.144
.	19.01.16-03.20.52-1-253039	184	27	27	3	0	3	554	23	23	0	0	NA	NA	NA	50	54	249	252	366	172	126	256	23	29	10	0.092	0.115	0.027
.	19.01.16-03.20.53-1-253040	236	11	11	2	0	0	574	9	9	0	0	NA	NA	NA	82	76	255	259	375	176	136	262	19	7	16	0.075	0.027	0.043
.	19.01.16-03.21.00-1-253043	88	5	5	2	0	2	540	4	4	0	0	NA	NA	NA	30	36	247	244	358	173	119	248	6	7	3	0.024	0.029	0.008
.	19.01.16-03.21.07-1-253047	158	5	5	1	0	1	555	4	4	0	0	NA	NA	NA	55	54	249	250	368	171	129	255	3	6	6	0.012	0.024	0.016
.	19.01.16-03.21.14-1-253063	98	4	4	0	0	0	543	3	3	0	0	NA	NA	NA	45	45	249	247	362	172	122	249	2	3	6	0.008	0.012	0.017
.	19.01.16-03.21.14-1-253064	241	27	27	7	0	3	568	23	23	0	0	NA	NA	NA	64	65	252	253	373	175	129	264	34	45	24	0.135	0.178	0.064
.	19.01.16-03.21.16-1-253065	127	15	15	3	0	3	537	13	13	0	0	NA	NA	NA	35	42	247	252	356	168	126	243	13	12	7	0.053	0.048	0.02
.	19.01.16-03.21.23-1-253070	59	4	4	1	0	0	524	2	2	0	0	NA	NA	NA	21	19	244	241	347	169	118	237	7	0	1	0.029	0	0.003
.	19.01.16-03.21.25-1-253074	60	3	3	2	0	2	533	2	2	0	0	NA	NA	NA	21	25	248	240	350	172	120	241	0	2	3	0	0.008	0.009
.	19.01.16-03.21.31-1-253080	68	3	3	0	0	0	527	2	2	0	0	NA	NA	NA	28	26	242	243	354	164	122	241	2	7	0	0.008	0.029	0
.	19.01.16-03.21.32-1-253081	59	3	3	1	0	0	530	2	2	0	0	NA	NA	NA	28	30	248	247	348	172	121	237	4	5	0	0.016	0.02	0
.	19.01.16-03.21.40-1-253086	63	4	4	3	0	2	525	3	3	0	0	NA	NA	NA	23	24	242	243	352	167	120	238	0	10	2	0	0.041	0.006
.	19.01.16-03.21.40-1-253087	162	14	14	5	0	5	559	11	11	0	0	NA	NA	NA	45	53	250	253	363	175	133	251	19	22	1	0.076	0.087	0.003
.	19.01.16-03.21.43-1-253095	126	9	9	2	0	2	531	8	8	0	0	NA	NA	NA	55	33	248	241	357	166	118	247	1	15	12	0.004	0.062	0.034
.	19.01.16-03.21.47-1-253096	91	5	5	2	0	1	536	4	4	0	0	NA	NA	NA	35	37	245	246	359	168	123	245	3	6	11	0.012	0.024	0.031
.	19.01.16-03.21.47-1-253097	211	15	15	3	0	3	547	13	13	0	0	NA	NA	NA	64	45	250	245	363	172	122	253	40	18	6	0.16	0.073	0.017
.	19.01.16-03.21.53-1-253098	96	4	4	2	0	2	539	2	2	0	0	NA	NA	NA	29	40	247	249	357	170	124	245	0	1	8	0	0.004	0.022
.	19.01.16-03.21.54-1-253099	90	3	3	0	0	0	522	2	2	0	0	NA	NA	NA	42	25	246	246	346	168	119	235	0	15	3	0	0.061	0.009
.	19.01.16-03.22.00-1-253100	36	1	1	0	0	0	0	0	0	0	0	NA	NA	NA	9	13	239	239	348	0	0	0	1	0	0	0.004	0	0
.	19.01.16-03.22.03-1-253101	294	23	23	8	0	7	595	21	21	0	0	NA	NA	NA	91	96	253	271	385	179	142	274	57	30	13	0.225	0.111	0.034
.	19.01.16-03.22.04-1-253102	176	33	33	9	0	9	558	31	31	0	0	NA	NA	NA	62	61	250	249	375	171	126	261	20	53	21	0.08	0.213	0.056
.	19.01.16-03.22.05-1-253103	31	1	1	1	0	1	0	0	0	0	0	NA	NA	NA	9	10	239	237	347	0	0	0	0	2	0	0	0.008	0
.	19.01.16-03.22.06-1-253104	60	3	3	2	0	1	532	2	2	0	0	NA	NA	NA	29	34	248	245	354	169	120	243	0	3	5	0	0.012	0.014
.	19.01.16-03.22.07-1-253105	65	2	2	0	0	0	447	1	1	0	0	NA	NA	NA	23	15	240	243	345	139	100	208	3	1	0	0.012	0.004	0
.	19.01.16-03.22.09-1-253107	149	22	22	7	0	6	554	20	20	0	0	NA	NA	NA	57	53	254	252	360	180	129	245	19	32	29	0.075	0.127	0.081
.	19.01.16-03.22.09-1-253108	205	12	12	2	0	1	562	10	10	0	0	NA	NA	NA	67	63	258	255	363	179	131	252	35	7	5	0.136	0.027	0.014
.	19.01.16-03.22.18-1-253129	31	1	1	1	0	1	0	0	0	0	0	NA	NA	NA	12	8	241	237	343	0	0	0	0	5	0	0	0.021	0
.	19.01.16-03.22.18-1-253130	30	1	1	0	0	0	0	0	0	0	0	NA	NA	NA	11	10	236	241	346	0	0	0	0	0	1	0	0	0.003
.	19.01.16-03.22.19-1-253132	58	2	2	0	0	0	516	1	1	0	0	NA	NA	NA	36	26	244	245	350	164	119	233	0	0	5	0	0	0.014
.	19.01.16-03.22.20-1-253133	58	2	2	0	0	0	520	1	1	0	0	NA	NA	NA	30	17	243	239	348	163	119	238	4	0	4	0.016	0	0.011
.	19.01.16-03.22.21-1-253139	240	74	74	13	0	10	568	72	72	0	0	NA	NA	NA	74	62	254	257	364	177	134	257	104	91	36	0.409	0.354	0.099
.	19.01.16-03.22.23-1-253143	232	37	37	16	0	13	571	30	30	0	0	NA	NA	NA	76	68	259	255	367	181	134	256	43	50	28	0.166	0.196	0.076
.	19.01.16-03.22.33-1-253151	30	1	1	0	0	0	0	0	0	0	0	NA	NA	NA	9	3	236	238	342	0	0	0	0	0	1	0	0	0.003
.	19.01.16-03.22.34-1-253152	67	2	2	0	0	0	521	1	1	0	0	NA	NA	NA	19	16	239	244	346	163	122	236	0	5	1	0	0.02	0.003
.	19.01.16-03.22.35-1-253153	31	1	1	0	0	0	0	0	0	0	0	NA	NA	NA	8	14	242	241	344	0	0	0	0	0	0	0	0	0
.	19.01.16-03.22.36-1-253156	163	8	8	1	0	1	546	6	6	0	0	NA	NA	NA	58	49	261	247	354	183	122	241	2	17	8	0.008	0.069	0.023
.	19.01.16-03.22.37-1-253157	257	51	51	14	0	10	581	43	43	0	0	NA	NA	NA	76	75	256	263	369	178	142	261	27	68	51	0.105	0.259	0.138
.	19.01.16-03.22.47-1-253163	182	17	17	3	0	3	559	16	16	0	0	NA	NA	NA	53	62	248	262	365	170	138	251	20	26	6	0.081	0.099	0.016
.	19.01.16-03.22.49-1-253164	65	2	2	1	0	1	528	1	1	0	0	NA	NA	NA	22	20	241	241	351	167	118	243	0	0	8	0	0	0.023
.	19.01.16-03.22.53-1-253165	218	48	48	12	0	9	567	43	43	0	0	NA	NA	NA	56	62	251	251	373	177	127	263	37	51	39	0.147	0.203	0.105
.	19.01.16-03.22.53-1-253166	181	17	17	5	0	3	567	14	14	0	0	NA	NA	NA	44	60	255	256	362	180	134	253	17	22	8	0.067	0.086	0.022
.	19.01.16-03.23.02-1-253167	34	1	1	0	0	0	0	0	0	0	0	NA	NA	NA	10	11	238	242	344	0	0	0	0	0	2	0	0	0.006
.	19.01.16-03.23.03-1-253168	117	13	13	4	0	4	541	12	12	0	0	NA	NA	NA	40	38	245	239	367	166	119	256	20	9	10	0.082	0.038	0.027
.	19.01.16-03.23.05-1-253172	38	1	1	1	0	1	0	0	0	0	0	NA	NA	NA	11	17	239	239	352	0	0	0	0	0	1	0	0	0.003
.	19.01.16-03.23.08-1-253173	205	20	20	1	0	1	555	17	17	0	0	NA	NA	NA	49	55	254	253	361	178	129	248	28	12	15	0.11	0.047	0.042
.	19.01.16-03.23.12-1-253174	151	8	8	3	0	2	557	5	5	0	0	NA	NA	NA	37	56	249	257	363	175	129	253	2	29	6	0.008	0.113	0.017
.	19.01.16-03.23.17-1-253190	147	21	21	2	0	2	551	20	20	0	0	NA	NA	NA	44	48	252	249	360	176	124	251	33	16	7	0.131	0.064	0.019
.	19.01.16-03.23.27-1-253200	149	26	26	12	0	9	549	22	22	0	0	NA	NA	NA	46	48	247	252	362	170	130	249	39	28	7	0.158	0.111	0.019
.	19.01.16-03.23.28-1-253202	34	1	1	1	0	1	0	0	0	0	0	NA	NA	NA	13	8	242	236	343	0	0	0	0	0	4	0	0	0.012
.	19.01.16-03.23.30-1-253207	152	18	18	4	0	3	551	17	17	0	0	NA	NA	NA	39	48	252	251	358	175	126	250	12	48	7	0.048	0.191	0.02
.	19.01.16-03.23.32-1-253208	56	2	2	2	0	2	524	0	0	0	0	NA	NA	NA	22	22	242	245	348	165	121	238	7	0	3	0.029	0	0.009
.	19.01.16-03.23.40-1-253213	296	27	27	8	0	6	584	24	24	0	0	NA	NA	NA	94	85	258	267	373	181	142	261	40	46	11	0.155	0.172	0.029
.	19.01.16-03.23.45-1-253221	229	23	23	3	0	2	573	21	21	0	0	NA	NA	NA	80	82	263	263	369	187	136	250	11	25	16	0.042	0.095	0.043
.	19.01.16-03.23.45-1-253222	35	1	1	0	0	0	0	0	0	0	0	NA	NA	NA	14	12	243	238	344	0	0	0	0	0	0	0	0	0
.	19.01.16-03.23.48-1-253223	145	13	13	3	0	3	539	12	12	0	0	NA	NA	NA	48	39	252	246	354	173	124	242	13	11	5	0.052	0.045	0.014
.	19.01.16-03.23.53-1-253224	205	30	30	9	0	7	562	25	25	0	0	NA	NA	NA	67	64	260	253	364	181	129	252	40	44	31	0.154	0.174	0.085
.	19.01.16-03.23.58-1-253225	32	1	1	0	0	0	0	0	0	0	0	NA	NA	NA	12	11	240	239	345	0	0	0	2	0	0	0.008	0	0
.	19.01.16-03.23.59-1-253226	180	21	21	9	0	7	561	20	20	0	0	NA	NA	NA	40	64	256	253	368	177	129	255	16	20	18	0.062	0.079	0.049
.	19.01.16-03.24.00-1-253227	33	1	1	0	0	0	0	0	0	0	0	NA	NA	NA	8	11	241	241	342	0	0	0	0	0	2	0	0	0.006
.	19.01.16-03.24.03-1-253228	33	1	1	0	0	0	0	0	0	0	0	NA	NA	NA	6	11	239	240	345	0	0	0	0	0	0	0	0	0
.	19.01.16-03.24.04-1-253229	302	35	35	8	0	6	575	30	30	0	0	NA	NA	NA	82	77	255	261	374	176	135	264	25	46	49	0.098	0.176	0.131
.	19.01.16-03.24.05-1-253230	61	3	3	1	0	1	247	2	2	0	0	NA	NA	NA	20	21	239	243	352	76	66	105	0	3	4	0	0.012	0.011
.	19.01.16-03.24.06-1-253231	200	13	13	7	0	3	559	11	11	0	0	NA	NA	NA	52	59	251	248	373	174	123	262	35	13	5	0.139	0.052	0.013
.	19.01.16-03.24.12-1-253232	61	2	2	1	0	1	530	0	0	0	0	NA	NA	NA	15	26	249	239	351	174	115	241	2	0	4	0.008	0	0.011
.	19.01.16-03.24.17-1-253248	58	2	2	2	0	2	300	1	1	0	0	NA	NA	NA	16	14	240	241	346	101	67	132	2	0	3	0.008	0	0.009
.	19.01.16-03.24.20-1-253250	184	7	7	1	0	0	563	5	5	0	0	NA	NA	NA	51	63	255	256	365	177	132	254	1	5	16	0.004	0.02	0.044
.	19.01.16-03.24.23-1-253254	90	7	7	2	0	1	527	2	2	0	0	NA	NA	NA	40	26	245	244	350	169	119	239	7	2	11	0.029	0.008	0.031
.	19.01.16-03.24.26-1-253258	32	1	1	0	0	0	0	0	0	0	0	NA	NA	NA	10	7	238	239	343	0	0	0	1	0	0	0.004	0	0
.	19.01.16-03.24.29-1-253262	149	14	14	3	0	2	537	13	13	0	0	NA	NA	NA	58	37	243	250	357	171	124	242	18	21	5	0.074	0.084	0.014
.	19.01.16-03.24.29-1-253264	33	1	1	0	0	0	0	0	0	0	0	NA	NA	NA	13	8	238	239	344	0	0	0	0	0	0	0	0	0
.	19.01.16-03.24.32-1-253266	30	1	1	0	0	0	0	0	0	0	0	NA	NA	NA	8	11	242	237	345	0	0	0	0	0	0	0	0	0
.	19.01.16-03.24.32-1-253267	265	28	28	9	0	6	578	25	25	0	0	NA	NA	NA	85	77	256	260	374	180	136	262	28	51	19	0.109	0.196	0.051
.	19.01.16-03.24.34-1-253268	121	5	5	0	0	0	532	4	4	0	0	NA	NA	NA	22	23	243	245	348	167	123	242	9	10	0	0.037	0.041	0
.	19.01.16-03.24.35-1-253269	261	17	17	6	0	5	576	15	15	0	0	NA	NA	NA	74	72	256	262	367	177	140	259	22	19	7	0.086	0.073	0.019
.	19.01.16-03.24.42-1-253275	89	3	3	0	0	0	530	2	2	0	0	NA	NA	NA	28	30	246	246	351	165	124	241	0	2	3	0	0.008	0.009
.	19.01.16-03.24.42-1-253276	62	3	3	1	0	1	520	2	2	0	0	NA	NA	NA	18	16	243	242	344	166	118	236	0	5	2	0	0.021	0.006
.	19.01.16-03.24.43-1-253280	211	46	46	10	0	8	567	45	45	0	0	NA	NA	NA	59	65	257	253	368	181	129	257	40	76	30	0.156	0.3	0.082
.	19.01.16-03.24.49-1-253282	62	3	3	1	0	0	520	2	2	0	0	NA	NA	NA	20	20	240	244	349	164	116	240	3	0	6	0.012	0	0.017
.	19.01.16-03.24.56-1-253283	123	13	13	5	0	5	562	11	11	0	0	NA	NA	NA	47	63	255	250	371	180	126	256	11	11	16	0.043	0.044	0.043
.	19.01.16-03.24.57-1-253284	85	4	4	0	0	0	531	3	3	0	0	NA	NA	NA	24	27	247	243	350	170	121	240	10	4	0	0.04	0.016	0
.	19.01.16-03.24.59-1-253285	35	1	1	0	0	0	0	0	0	0	0	NA	NA	NA	15	7	238	238	344	0	0	0	0	0	0	0	0	0
.	19.01.16-03.25.01-1-253286	32	1	1	1	0	1	0	0	0	0	0	NA	NA	NA	9	11	240	238	346	0	0	0	0	0	0	0	0	0
.	19.01.16-03.25.02-1-253287	176	12	12	3	0	3	547	10	10	0	0	NA	NA	NA	59	53	250	252	364	168	127	252	9	14	5	0.036	0.056	0.014
.	19.01.16-03.25.03-1-253288	207	19	19	7	0	5	556	16	16	0	0	NA	NA	NA	60	56	255	246	368	180	123	253	28	31	18	0.11	0.126	0.049
.	19.01.16-03.25.03-1-253289	32	1	1	0	0	0	0	0	0	0	0	NA	NA	NA	4	9	238	241	343	0	0	0	0	0	1	0	0	0.003
.	19.01.16-03.25.04-1-253290	66	2	2	1	0	1	524	1	1	0	0	NA	NA	NA	18	23	248	241	347	169	117	238	0	0	3	0	0	0.009
.	19.01.16-03.25.06-1-253294	65	3	3	2	0	2	522	2	2	0	0	NA	NA	NA	26	21	246	238	350	165	120	237	0	10	4	0	0.042	0.011
.	19.01.16-03.25.15-1-253310	122	10	10	4	0	4	541	8	8	0	0	NA	NA	NA	39	45	250	250	358	169	124	248	12	11	3	0.048	0.044	0.008
.	19.01.16-03.25.16-1-253311	87	5	5	0	0	0	523	4	4	0	0	NA	NA	NA	35	24	242	243	352	163	120	240	3	7	2	0.012	0.029	0.006
.	19.01.16-03.25.23-1-253315	63	3	3	2	0	2	520	2	2	0	0	NA	NA	NA	23	17	240	242	348	163	118	239	0	7	0	0	0.029	0
.	19.01.16-03.25.23-1-253317	199	22	22	4	0	4	558	21	21	0	0	NA	NA	NA	54	62	258	247	370	181	124	253	18	20	25	0.07	0.081	0.068
.	19.01.16-03.25.26-1-253321	145	9	9	3	0	2	539	8	8	0	0	NA	NA	NA	43	39	244	253	355	166	129	244	11	0	9	0.045	0	0.025
.	19.01.16-03.25.27-1-253324	117	6	6	1	0	0	534	5	5	0	0	NA	NA	NA	32	29	243	241	358	168	119	247	0	4	19	0	0.017	0.053
.	19.01.16-03.25.33-1-253328	173	9	9	1	0	0	561	8	8	0	0	NA	NA	NA	70	60	258	249	366	179	128	254	10	9	2	0.039	0.036	0.005
.	19.01.16-03.25.36-1-253330	31	1	1	1	0	1	0	0	0	0	0	NA	NA	NA	12	4	237	236	344	0	0	0	2	0	0	0.008	0	0
.	19.01.16-03.25.36-1-253331	170	21	21	9	0	8	558	19	19	0	0	NA	NA	NA	52	51	247	254	363	171	130	257	25	29	11	0.101	0.114	0.03
.	19.01.16-03.25.38-1-253334	35	1	1	0	0	0	0	0	0	0	0	NA	NA	NA	13	12	239	238	348	0	0	0	0	0	0	0	0	0
.	19.01.16-03.25.41-1-253336	202	20	20	0	0	0	552	17	17	0	0	NA	NA	NA	48	49	251	254	357	174	129	249	16	20	21	0.064	0.079	0.059
.	19.01.16-03.25.41-1-253337	116	4	4	0	0	0	551	3	3	0	0	NA	NA	NA	44	44	254	244	359	178	125	248	0	3	3	0	0.012	0.008
.	19.01.16-03.25.47-1-253345	211	40	40	13	0	7	569	37	37	0	0	NA	NA	NA	87	73	258	263	365	179	139	251	40	59	36	0.155	0.224	0.099
.	19.01.16-03.25.47-1-253346	61	2	2	0	0	0	527	1	1	0	0	NA	NA	NA	27	24	244	239	354	166	117	244	0	9	0	0	0.038	0
.	19.01.16-03.25.48-1-253347	63	2	2	0	0	0	517	0	0	0	0	NA	NA	NA	32	22	245	241	349	167	114	236	0	1	3	0	0.004	0.009
.	19.01.16-03.25.55-1-253349	38	1	1	0	0	0	0	0	0	0	0	NA	NA	NA	8	9	240	236	346	0	0	0	0	0	6	0	0	0.017
.	19.01.16-03.25.58-1-253350	307	20	20	6	0	2	587	18	18	0	0	NA	NA	NA	94	90	268	255	380	192	133	262	21	37	18	0.078	0.145	0.047
.	19.01.16-03.25.58-1-253351	86	4	4	2	0	2	525	3	3	0	0	NA	NA	NA	33	24	242	245	350	165	120	240	0	6	8	0	0.024	0.023
.	19.01.16-03.25.59-1-253352	145	8	8	0	0	0	544	6	6	0	0	NA	NA	NA	34	38	245	246	360	171	121	252	7	10	5	0.029	0.041	0.014
.	19.01.16-03.25.59-1-253354	184	21	21	8	0	7	551	18	18	0	0	NA	NA	NA	62	44	248	243	366	174	122	255	20	29	10	0.081	0.119	0.027
.	19.01.16-03.26.00-1-253355	94	8	8	1	0	0	538	6	6	0	0	NA	NA	NA	25	35	246	249	353	173	123	242	0	19	10	0	0.076	0.028
.	19.01.16-03.26.13-1-253356	115	11	11	4	0	4	539	10	10	0	0	NA	NA	NA	37	35	244	249	355	168	127	244	23	17	12	0.094	0.068	0.034
.	19.01.16-03.26.13-1-253357	63	2	2	0	0	0	401	0	0	0	0	NA	NA	NA	31	19	242	243	347	125	94	182	0	0	4	0	0	0.012
.	19.01.16-03.26.18-1-253373	96	6	6	0	0	0	541	4	4	0	0	NA	NA	NA	43	42	252	245	358	174	123	244	9	5	4	0.036	0.02	0.011
.	19.01.16-03.26.18-1-253374	197	13	13	2	0	2	563	12	12	0	0	NA	NA	NA	54	61	262	254	358	185	130	248	6	11	19	0.023	0.043	0.053
.	19.01.16-03.26.24-1-253380	123	7	7	0	0	0	531	6	6	0	0	NA	NA	NA	43	30	244	242	357	168	121	242	12	4	2	0.049	0.017	0.006
.	19.01.16-03.26.24-1-253381	31	1	1	0	0	0	0	0	0	0	0	NA	NA	NA	5	12	239	242	344	0	0	0	0	0	2	0	0	0.006
.	19.01.16-03.26.26-1-253385	148	9	9	2	0	2	540	6	6	0	0	NA	NA	NA	50	43	249	248	359	169	123	248	27	5	4	0.108	0.02	0.011
.	19.01.16-03.26.30-1-253389	62	2	2	0	0	0	533	1	1	0	0	NA	NA	NA	22	35	246	245	357	167	119	247	0	9	0	0	0.037	0
.	19.01.16-03.26.37-1-253392	91	3	3	0	0	0	531	2	2	0	0	NA	NA	NA	21	33	246	246	354	167	121	243	5	6	0	0.02	0.024	0
.	19.01.16-03.26.38-1-253395	36	1	1	0	0	0	0	0	0	0	0	NA	NA	NA	6	11	239	237	348	0	0	0	0	0	1	0	0	0.003
.	19.01.16-03.26.42-1-253397	156	7	7	1	0	1	562	6	6	0	0	NA	NA	NA	36	59	252	250	370	177	128	257	4	4	12	0.016	0.016	0.032
.	19.01.16-03.26.42-1-253398	274	53	53	20	0	16	577	48	48	0	0	NA	NA	NA	74	71	261	258	365	184	135	258	45	86	37	0.172	0.333	0.101
.	19.01.16-03.26.43-1-253399	409	48	48	10	0	6	607	42	42	0	0	NA	NA	NA	114	111	263	276	385	185	151	271	32	74	50	0.122	0.268	0.13
.	19.01.16-03.26.43-1-253403	121	7	7	3	0	3	533	6	6	0	0	NA	NA	NA	36	29	243	242	357	167	121	245	9	7	3	0.037	0.029	0.008
.	19.01.16-03.26.45-1-253404	199	8	8	1	0	1	558	5	5	0	0	NA	NA	NA	60	60	251	253	369	173	130	255	18	10	2	0.072	0.04	0.005
.	19.01.16-03.26.48-1-253405	96	7	7	1	0	1	528	6	6	0	0	NA	NA	NA	31	31	244	243	357	163	120	245	19	6	0	0.078	0.025	0
.	19.01.16-03.26.49-1-253406	148	28	28	7	0	7	559	25	25	0	0	NA	NA	NA	46	57	261	245	364	185	122	252	37	49	14	0.142	0.2	0.038
.	19.01.16-03.26.51-1-253407	88	5	5	0	0	0	521	4	4	0	0	NA	NA	NA	30	18	239	240	352	164	120	237	8	6	0	0.033	0.025	0
.	19.01.16-03.27.03-1-253408	62	2	2	0	0	0	301	1	1	0	0	NA	NA	NA	18	17	239	237	354	98	66	137	0	0	3	0	0	0.008
.	19.01.16-03.27.04-1-253409	127	4	4	1	0	1	540	3	3	0	0	NA	NA	NA	42	39	249	245	358	171	125	244	0	20	2	0	0.082	0.006
.	19.01.16-03.27.08-1-253413	31	1	1	0	0	0	0	0	0	0	0	NA	NA	NA	11	10	241	237	345	0	0	0	0	0	1	0	0	0.003
.	19.01.16-03.27.08-1-253414	121	7	7	3	0	3	535	6	6	0	0	NA	NA	NA	34	35	246	242	360	169	117	249	7	1	10	0.028	0.004	0.028
.	19.01.16-03.27.09-1-253416	156	14	14	3	0	1	538	12	12	0	0	NA	NA	NA	55	44	248	250	359	168	126	244	20	11	6	0.081	0.044	0.017
.	19.01.16-03.27.11-1-253417	152	7	7	3	0	2	547	6	6	0	0	NA	NA	NA	56	49	254	249	359	175	125	247	1	3	10	0.004	0.012	0.028
.	19.01.16-03.27.14-1-253433	36	1	1	0	0	0	0	0	0	0	0	NA	NA	NA	10	9	240	237	345	0	0	0	0	0	3	0	0	0.009
.	19.01.16-03.27.17-1-253435	182	19	19	2	0	2	560	16	16	0	0	NA	NA	NA	61	60	255	252	366	176	129	255	29	31	10	0.114	0.123	0.027
.	19.01.16-03.27.21-1-253439	64	2	2	0	0	0	523	1	1	0	0	NA	NA	NA	27	23	244	244	348	165	122	236	0	0	4	0	0	0.011
.	19.01.16-03.27.31-1-253450	92	6	6	1	0	1	525	5	5	0	0	NA	NA	NA	28	23	244	240	352	164	119	242	6	5	0	0.025	0.021	0
.	19.01.16-03.27.35-1-253451	62	3	3	0	0	0	348	1	1	0	0	NA	NA	NA	22	19	239	245	348	108	81	159	0	2	7	0	0.008	0.02
.	19.01.16-03.27.35-1-253452	297	22	22	12	0	9	593	20	20	0	0	NA	NA	NA	62	97	260	264	386	184	139	270	24	59	14	0.092	0.223	0.036
.	19.01.16-03.27.40-1-253457	120	11	11	6	0	5	541	10	10	0	0	NA	NA	NA	38	36	244	247	358	168	124	249	14	22	2	0.057	0.089	0.006
.	19.01.16-03.27.42-1-253458	37	1	1	0	0	0	0	0	0	0	0	NA	NA	NA	12	10	240	238	345	0	0	0	0	0	0	0	0	0
.	19.01.16-03.27.43-1-253462	61	2	2	1	0	1	200	1	1	0	0	NA	NA	NA	18	24	242	242	353	63	44	93	1	0	0	0.004	0	0
.	19.01.16-03.27.49-1-253467	38	1	1	0	0	0	0	0	0	0	0	NA	NA	NA	10	7	239	237	344	0	0	0	0	4	0	0	0.017	0
.	19.01.16-03.27.50-1-253468	90	7	7	1	0	1	535	6	6	0	0	NA	NA	NA	20	33	250	241	355	174	116	245	11	8	1	0.044	0.033	0.003
.	19.01.16-03.27.52-1-253469	256	18	18	5	0	5	563	16	16	0	0	NA	NA	NA	75	63	255	252	369	179	129	255	14	43	17	0.055	0.171	0.046
.	19.01.16-03.27.53-1-253470	92	7	7	1	0	1	531	5	5	0	0	NA	NA	NA	29	26	241	241	357	166	118	247	21	4	2	0.087	0.017	0.006
.	19.01.16-03.27.58-1-253471	115	5	5	2	0	1	547	4	4	0	0	NA	NA	NA	38	40	248	253	352	170	130	247	0	15	11	0	0.059	0.031
.	19.01.16-03.28.00-1-253472	58	2	2	0	0	0	0	1	1	0	0	NA	NA	NA	13	22	238	244	353	0	0	0	0	0	1	0	0	0.003
.	19.01.16-03.28.09-1-253473	151	8	8	5	0	4	564	6	6	0	0	NA	NA	NA	43	66	258	252	369	179	127	258	6	22	3	0.023	0.087	0.008
.	19.01.16-03.28.09-1-253474	141	8	8	3	0	3	546	7	7	0	0	NA	NA	NA	47	45	247	249	362	170	125	251	4	11	7	0.016	0.044	0.019
.	19.01.16-03.28.11-1-253475	93	5	5	3	0	3	545	3	3	0	0	NA	NA	NA	35	41	253	243	358	174	122	249	7	0	4	0.028	0	0.011
.	19.01.16-03.28.15-1-253493	228	27	27	8	0	6	583	25	25	0	0	NA	NA	NA	68	80	262	261	370	187	137	259	44	31	23	0.168	0.119	0.062
.	19.01.16-03.28.21-1-253496	34	1	1	1	0	1	0	0	0	0	0	NA	NA	NA	10	3	236	238	342	0	0	0	0	3	0	0	0.013	0
.	19.01.16-03.28.23-1-253500	271	66	66	18	0	13	580	61	61	0	0	NA	NA	NA	81	80	266	257	370	187	135	258	71	69	36	0.267	0.268	0.097
.	19.01.16-03.28.24-1-253502	91	3	3	0	0	0	532	2	2	0	0	NA	NA	NA	31	30	242	248	353	169	121	242	0	1	2	0	0.004	0.006
.	19.01.16-03.28.25-1-253504	89	9	9	2	0	2	534	7	7	0	0	NA	NA	NA	33	29	249	246	347	171	122	241	2	17	9	0.008	0.069	0.026
.	19.01.16-03.28.27-1-253507	123	11	11	5	0	4	553	8	8	0	0	NA	NA	NA	40	49	251	250	361	174	126	253	23	19	2	0.092	0.076	0.006
.	19.01.16-03.28.28-1-253509	117	6	6	2	0	2	533	3	3	0	0	NA	NA	NA	39	36	242	249	358	164	125	244	17	0	4	0.07	0	0.011
.	19.01.16-03.28.30-1-253513	181	11	11	8	0	6	557	9	9	0	0	NA	NA	NA	51	53	253	250	363	175	130	252	16	0	21	0.063	0	0.058
.	19.01.16-03.28.30-1-253515	121	6	6	3	0	3	549	5	5	0	0	NA	NA	NA	34	47	248	247	365	170	123	256	9	12	1	0.036	0.049	0.003
.	19.01.16-03.28.38-1-253518	465	62	62	16	0	12	617	58	58	0	0	NA	NA	NA	112	127	278	269	393	199	141	277	41	63	77	0.147	0.234	0.196
.	19.01.16-03.28.48-1-253524	37	1	1	0	0	0	0	0	0	0	0	NA	NA	NA	14	9	237	240	345	0	0	0	0	1	0	0	0.004	0
.	19.01.16-03.28.48-1-253525	215	13	13	2	0	2	572	12	12	0	0	NA	NA	NA	74	71	253	261	370	177	137	258	7	27	6	0.028	0.103	0.016
.	19.01.16-03.28.51-1-253526	173	12	12	2	0	1	549	9	9	0	0	NA	NA	NA	58	50	252	246	365	175	124	250	18	12	5	0.071	0.049	0.014
.	19.01.16-03.28.51-1-253527	145	15	15	3	0	3	549	14	14	0	0	NA	NA	NA	40	46	250	249	360	171	128	250	14	3	23	0.056	0.012	0.064
.	19.01.16-03.28.57-1-253528	91	4	4	1	0	1	525	3	3	0	0	NA	NA	NA	20	20	241	242	350	164	120	241	9	4	0	0.037	0.017	0
.	19.01.16-03.28.58-1-253529	121	8	8	3	0	3	533	7	7	0	0	NA	NA	NA	28	32	246	251	348	169	126	238	5	10	4	0.02	0.04	0.011
.	19.01.16-03.29.07-1-253533	63	3	3	0	0	0	532	1	1	0	0	NA	NA	NA	27	30	244	244	355	166	119	247	4	6	0	0.016	0.025	0
.	19.01.16-03.29.12-1-253534	33	1	1	0	0	0	0	0	0	0	0	NA	NA	NA	7	9	239	239	344	0	0	0	0	0	0	0	0	0
.	19.01.16-03.29.13-1-253535	92	9	9	3	0	2	528	7	7	0	0	NA	NA	NA	33	27	241	239	360	162	119	247	13	13	4	0.054	0.054	0.011
.	19.01.16-03.29.20-1-253552	32	1	1	0	0	0	0	0	0	0	0	NA	NA	NA	7	7	239	237	344	0	0	0	3	0	0	0.013	0	0
.	19.01.16-03.29.21-1-253554	121	11	11	2	0	2	553	9	9	0	0	NA	NA	NA	29	44	252	251	354	180	127	246	13	12	6	0.052	0.048	0.017
.	19.01.16-03.29.23-1-253557	132	22	22	6	0	5	544	20	20	0	0	NA	NA	NA	55	51	255	252	357	175	127	242	3	22	21	0.012	0.087	0.059
.	19.01.16-03.29.23-1-253558	376	58	58	16	0	14	597	54	54	0	0	NA	NA	NA	102	98	263	268	380	186	141	270	76	90	39	0.289	0.336	0.103
.	19.01.16-03.29.25-1-253561	64	3	3	0	0	0	529	2	2	0	0	NA	NA	NA	24	28	243	248	350	168	122	239	5	0	8	0.021	0	0.023
.	19.01.16-03.29.25-1-253563	86	4	4	0	0	0	534	3	3	0	0	NA	NA	NA	30	28	243	247	351	165	127	242	3	11	0	0.012	0.045	0
.	19.01.16-03.29.38-1-253572	35	1	1	0	0	0	0	0	0	0	0	NA	NA	NA	18	8	239	238	344	0	0	0	0	0	0	0	0	0
.	19.01.16-03.29.40-1-253575	91	4	4	1	0	1	534	3	3	0	0	NA	NA	NA	36	37	250	243	357	174	117	243	1	3	3	0.004	0.012	0.008
.	19.01.16-03.29.40-1-253576	182	24	24	11	0	7	546	20	20	0	0	NA	NA	NA	39	44	251	246	360	173	123	250	34	28	25	0.135	0.114	0.069
.	19.01.16-03.29.41-1-253577	89	10	10	4	0	4	534	6	6	0	0	NA	NA	NA	38	36	246	248	355	166	124	244	24	14	0	0.098	0.056	0
.	19.01.16-03.29.44-1-253582	68	5	5	0	0	0	527	4	4	0	0	NA	NA	NA	28	27	245	243	352	169	119	239	1	14	0	0.004	0.058	0
.	19.01.16-03.29.54-1-253587	115	7	7	0	0	0	539	4	4	0	0	NA	NA	NA	39	36	249	246	354	173	124	242	5	6	5	0.02	0.024	0.014
.	19.01.16-03.29.55-1-253588	90	4	4	3	0	2	534	3	3	0	0	NA	NA	NA	40	30	248	241	354	170	121	243	13	0	3	0.052	0	0.008
.	19.01.16-03.29.57-1-253589	94	3	3	0	0	0	526	2	2	0	0	NA	NA	NA	38	32	248	246	351	172	119	235	2	0	3	0.008	0	0.009
.	19.01.16-03.30.03-1-253594	89	5	5	1	0	1	527	4	4	0	0	NA	NA	NA	14	18	242	241	348	167	119	241	5	1	7	0.021	0.004	0.02
.	19.01.16-03.30.04-1-253595	32	1	1	0	0	0	0	0	0	0	0	NA	NA	NA	9	8	237	240	344	0	0	0	0	0	2	0	0	0.006
.	19.01.16-03.30.07-1-253596	175	8	8	2	0	2	550	6	6	0	0	NA	NA	NA	61	48	249	252	360	171	127	252	7	12	7	0.028	0.048	0.019
.	19.01.16-03.30.11-1-253597	151	7	7	3	0	2	542	6	6	0	0	NA	NA	NA	46	41	250	246	358	175	122	245	4	13	3	0.016	0.053	0.008
.	19.01.16-03.30.12-1-253598	265	33	33	9	0	7	585	27	27	0	0	NA	NA	NA	65	90	267	259	377	185	137	263	57	27	30	0.213	0.104	0.08
.	19.01.16-03.30.13-1-253603	63	2	2	0	0	0	497	0	0	0	0	NA	NA	NA	20	18	240	242	349	157	113	227	0	2	0	0	0.008	0
.	19.01.16-03.30.18-1-253619	97	4	4	1	0	1	526	2	2	0	0	NA	NA	NA	25	29	248	241	353	171	116	239	6	5	0	0.024	0.021	0
.	19.01.16-03.30.24-1-253625	151	8	8	1	0	1	554	6	6	0	0	NA	NA	NA	47	51	252	253	359	175	130	249	25	11	1	0.099	0.043	0.003
.	19.01.16-03.30.25-1-253628	207	15	15	8	0	7	578	13	13	0	0	NA	NA	NA	57	76	255	264	370	180	139	259	12	22	29	0.047	0.083	0.078
.	19.01.16-03.30.25-1-253629	230	22	22	8	0	7	571	18	18	0	0	NA	NA	NA	63	66	256	253	370	181	132	258	18	30	22	0.07	0.119	0.059
.	19.01.16-03.30.29-1-253633	155	13	13	3	0	2	545	12	12	0	0	NA	NA	NA	44	44	249	244	364	174	120	251	14	2	15	0.056	0.008	0.041
.	19.01.16-03.30.30-1-253635	33	1	1	0	0	0	0	0	0	0	0	NA	NA	NA	4	6	237	237	345	0	0	0	0	3	0	0	0.013	0
.	19.01.16-03.30.32-1-253637	92	4	4	1	0	1	526	2	2	0	0	NA	NA	NA	17	18	241	240	350	164	122	240	0	0	8	0	0	0.023
.	19.01.16-03.30.38-1-253641	87	3	3	0	0	0	534	2	2	0	0	NA	NA	NA	32	34	248	245	354	170	119	245	6	3	3	0.024	0.012	0.008
.	19.01.16-03.30.47-1-253646	33	1	1	0	0	0	0	0	0	0	0	NA	NA	NA	7	9	239	238	345	0	0	0	0	3	0	0	0.013	0
.	19.01.16-03.30.48-1-253647	62	2	2	1	0	1	529	1	1	0	0	NA	NA	NA	29	30	246	245	352	170	119	240	0	0	4	0	0	0.011
.	19.01.16-03.30.48-1-253648	168	24	24	7	0	6	544	20	20	0	0	NA	NA	NA	53	50	256	253	354	176	128	240	29	34	27	0.113	0.134	0.076
.	19.01.16-03.30.49-1-253649	66	2	2	0	0	0	526	1	1	0	0	NA	NA	NA	22	22	244	242	349	170	118	238	0	0	5	0	0	0.014
.	19.01.16-03.30.53-1-253650	83	6	6	2	0	2	531	4	4	0	0	NA	NA	NA	30	33	244	245	357	164	122	245	1	5	4	0.004	0.02	0.011
.	19.01.16-03.30.54-1-253651	94	7	7	2	0	1	537	5	5	0	0	NA	NA	NA	26	36	250	242	357	171	119	247	2	22	2	0.008	0.091	0.006
.	19.01.16-03.30.56-1-253653	87	6	6	5	0	4	527	5	5	0	0	NA	NA	NA	28	20	244	239	350	169	116	242	10	2	6	0.041	0.008	0.017
.	19.01.16-03.31.00-1-253655	92	3	3	2	0	2	528	2	2	0	0	NA	NA	NA	41	30	243	244	356	163	121	244	0	11	6	0	0.045	0.017
.	19.01.16-03.31.02-1-253656	59	2	2	1	0	1	0	1	1	0	0	NA	NA	NA	19	15	238	239	351	0	0	0	2	2	0	0.008	0.008	0
.	19.01.16-03.31.02-1-253657	180	21	21	5	0	4	550	20	20	0	0	NA	NA	NA	46	51	256	251	357	177	126	247	54	17	19	0.211	0.068	0.053
.	19.01.16-03.31.05-1-253678	64	2	2	0	0	0	526	1	1	0	0	NA	NA	NA	23	19	239	241	352	164	118	244	2	0	4	0.008	0	0.011
.	19.01.16-03.31.10-1-253702	88	7	7	1	0	0	537	4	4	0	0	NA	NA	NA	38	33	245	245	356	170	122	245	4	14	2	0.016	0.057	0.006
.	19.01.16-03.31.12-1-253703	34	1	1	1	0	1	0	0	0	0	0	NA	NA	NA	11	6	237	239	343	0	0	0	3	0	0	0.013	0	0
.	19.01.16-03.31.12-1-253704	186	30	30	4	0	4	571	26	26	0	0	NA	NA	NA	56	69	259	255	368	182	131	258	48	24	8	0.185	0.094	0.022
.	19.01.16-03.31.12-1-253705	86	3	3	0	0	0	538	2	2	0	0	NA	NA	NA	31	38	244	251	356	168	124	246	0	2	6	0	0.008	0.017
.	19.01.16-03.31.14-1-253721	31	1	1	1	0	1	0	0	0	0	0	NA	NA	NA	9	11	238	240	346	0	0	0	0	4	0	0	0.017	0
.	19.01.16-03.31.15-1-253722	185	14	14	4	0	2	552	13	13	0	0	NA	NA	NA	60	52	255	252	358	177	129	246	28	6	6	0.11	0.024	0.017
.	19.01.16-03.31.17-1-253723	62	2	2	0	0	0	250	1	1	0	0	NA	NA	NA	21	17	238	241	351	74	58	118	0	3	2	0	0.012	0.006
.	19.01.16-03.31.18-1-253724	121	13	13	6	0	5	535	12	12	0	0	NA	NA	NA	39	41	245	251	358	166	125	244	14	10	25	0.057	0.04	0.07
.	19.01.16-03.31.27-1-253733	147	13	13	3	0	2	550	11	11	0	0	NA	NA	NA	51	62	253	252	370	171	124	255	10	13	11	0.04	0.052	0.03
.	19.01.16-03.31.27-1-253734	200	11	11	3	0	3	562	9	9	0	0	NA	NA	NA	52	58	255	254	362	179	131	252	8	18	5	0.031	0.071	0.014
.	19.01.16-03.31.27-1-253735	65	3	3	0	0	0	249	1	1	0	0	NA	NA	NA	20	12	239	239	347	75	57	117	0	2	1	0	0.008	0.003
.	19.01.16-03.31.30-1-253740	31	1	1	1	0	1	0	0	0	0	0	NA	NA	NA	11	11	237	238	349	0	0	0	0	0	1	0	0	0.003
.	19.01.16-03.31.33-1-253741	30	1	1	0	0	0	0	0	0	0	0	NA	NA	NA	9	13	237	241	348	0	0	0	0	0	0	0	0	0
.	19.01.16-03.31.35-1-253742	150	9	9	3	0	3	540	7	7	0	0	NA	NA	NA	47	47	247	254	359	169	128	243	8	4	14	0.032	0.016	0.039
.	19.01.16-03.31.39-1-253747	91	9	9	3	0	3	534	8	8	0	0	NA	NA	NA	32	32	247	247	351	169	125	240	13	15	3	0.053	0.061	0.009
.	19.01.16-03.31.41-1-253748	113	9	9	2	0	2	531	7	7	0	0	NA	NA	NA	43	37	242	252	356	163	127	241	3	6	14	0.012	0.024	0.039
.	19.01.16-03.31.41-1-253749	167	10	10	4	0	2	553	9	9	0	0	NA	NA	NA	51	52	251	250	364	176	128	249	3	20	7	0.012	0.08	0.019
.	19.01.16-03.31.48-1-253753	271	18	18	3	0	3	564	15	15	0	0	NA	NA	NA	80	63	254	259	363	177	137	250	17	18	17	0.067	0.069	0.047
.	19.01.16-03.31.50-1-253758	61	3	3	0	0	0	502	2	2	0	0	NA	NA	NA	14	18	243	240	348	162	113	227	6	1	0	0.025	0.004	0
.	19.01.16-03.31.54-1-253759	32	1	1	0	0	0	0	0	0	0	0	NA	NA	NA	9	8	239	239	343	0	0	0	0	0	0	0	0	0
.	19.01.16-03.31.56-1-253760	341	21	21	6	0	3	593	20	20	0	0	NA	NA	NA	86	90	264	265	374	187	139	267	37	39	15	0.14	0.147	0.04
.	19.01.16-03.31.57-1-253761	236	15	15	4	0	4	565	13	13	0	0	NA	NA	NA	78	67	258	253	369	178	130	257	8	24	20	0.031	0.095	0.054
.	19.01.16-03.31.58-1-253762	210	17	17	7	0	6	563	16	16	0	0	NA	NA	NA	63	62	254	256	365	177	131	255	6	18	26	0.024	0.07	0.071
.	19.01.16-03.32.00-1-253763	61	2	2	1	0	1	100	1	1	0	0	NA	NA	NA	17	22	238	244	353	31	20	49	0	0	4	0	0	0.011
.	19.01.16-03.32.02-1-253764	90	4	4	0	0	0	514	3	3	0	0	NA	NA	NA	25	14	238	243	346	160	118	236	6	4	0	0.025	0.016	0
.	19.01.16-03.32.03-1-253765	31	1	1	0	0	0	0	0	0	0	0	NA	NA	NA	8	7	239	239	342	0	0	0	0	0	1	0	0	0.003
.	19.01.16-03.32.03-1-253766	60	2	2	0	0	0	530	1	1	0	0	NA	NA	NA	16	17	242	242	346	168	122	240	10	0	0	0.041	0	0
.	19.01.16-03.32.05-1-253767	91	5	5	2	0	1	535	4	4	0	0	NA	NA	NA	33	30	249	240	354	173	119	243	2	3	6	0.008	0.012	0.017
.	19.01.16-03.32.08-1-253768	375	36	36	9	0	6	612	30	30	0	0	NA	NA	NA	118	111	267	264	393	192	141	279	23	76	13	0.086	0.288	0.033
.	19.01.16-03.32.16-1-253790	89	6	6	1	0	1	526	5	5	0	0	NA	NA	NA	36	25	245	240	353	165	120	241	2	5	2	0.008	0.021	0.006
.	19.01.16-03.32.17-1-253791	37	1	1	0	0	0	0	0	0	0	0	NA	NA	NA	4	6	238	239	342	0	0	0	0	0	2	0	0	0.006
.	19.01.16-03.32.19-1-253792	501	55	55	11	0	5	632	51	51	0	0	NA	NA	NA	107	136	279	272	398	202	143	287	51	82	33	0.183	0.301	0.083
.	19.01.16-03.32.20-1-253793	368	42	42	12	0	9	610	40	40	0	0	NA	NA	NA	97	108	268	265	388	191	144	275	47	53	38	0.175	0.2	0.098
.	19.01.16-03.32.21-1-253800	117	4	4	1	0	1	535	3	3	0	0	NA	NA	NA	30	28	246	240	355	170	118	247	4	12	0	0.016	0.05	0
.	19.01.16-03.32.26-1-253806	121	9	9	1	0	1	531	7	7	0	0	NA	NA	NA	41	30	242	246	355	167	121	243	2	18	5	0.008	0.073	0.014
.	19.01.16-03.32.28-1-253810	63	5	5	1	0	1	528	4	4	0	0	NA	NA	NA	22	24	242	243	352	164	122	242	0	1	4	0	0.004	0.011
.	19.01.16-03.32.35-1-253813	85	3	3	0	0	0	532	2	2	0	0	NA	NA	NA	19	28	245	245	351	169	123	240	8	2	0	0.033	0.008	0
.	19.01.16-03.32.36-1-253815	265	50	50	16	0	13	575	44	44	0	0	NA	NA	NA	71	78	261	255	375	182	131	262	66	48	43	0.253	0.188	0.115
.	19.01.16-03.32.38-1-253818	88	7	7	1	0	1	524	4	4	0	0	NA	NA	NA	28	25	243	245	350	164	119	241	23	1	1	0.095	0.004	0.003
.	19.01.16-03.32.45-1-253823	91	8	8	3	0	2	534	6	6	0	0	NA	NA	NA	40	39	243	246	363	162	119	253	5	5	19	0.021	0.02	0.052
.	19.01.16-03.32.49-1-253824	142	11	11	1	0	1	540	10	10	0	0	NA	NA	NA	38	41	248	252	354	169	127	244	16	4	6	0.065	0.016	0.017
.	19.01.16-03.32.50-1-253825	34	1	1	0	0	0	0	0	0	0	0	NA	NA	NA	15	8	237	239	345	0	0	0	0	0	1	0	0	0.003
.	19.01.16-03.32.53-1-253826	117	14	14	4	0	4	545	13	13	0	0	NA	NA	NA	39	45	243	251	364	169	125	251	4	11	12	0.016	0.044	0.033
.	19.01.16-03.32.57-1-253827	258	11	11	2	0	1	573	8	8	0	0	NA	NA	NA	78	73	261	259	366	185	134	254	7	26	15	0.027	0.1	0.041
.	19.01.16-03.33.01-1-253828	160	7	7	2	0	2	542	6	6	0	0	NA	NA	NA	60	41	246	249	359	167	128	247	8	7	9	0.033	0.028	0.025
.	19.01.16-03.33.02-1-253829	291	37	37	13	0	8	576	32	32	0	0	NA	NA	NA	90	81	251	259	384	173	134	269	41	37	32	0.163	0.143	0.083
.	19.01.16-03.33.15-1-253848	62	3	3	0	0	0	525	2	2	0	0	NA	NA	NA	20	22	241	240	354	166	116	243	0	0	7	0	0	0.02
.	19.01.16-03.33.17-1-253849	323	34	34	9	0	7	576	31	31	0	0	NA	NA	NA	84	72	256	252	377	182	130	264	43	48	25	0.168	0.19	0.066
.	19.01.16-03.33.21-1-253852	63	2	2	1	0	1	519	1	1	0	0	NA	NA	NA	29	20	240	241	352	161	118	240	0	2	2	0	0.008	0.006
.	19.01.16-03.33.25-1-253858	178	6	6	2	0	1	548	4	4	0	0	NA	NA	NA	47	50	251	255	357	173	128	247	1	10	0	0.004	0.039	0
.	19.01.16-03.33.26-1-253860	115	8	8	2	0	2	521	6	6	0	0	NA	NA	NA	41	23	246	240	350	166	118	237	14	2	8	0.057	0.008	0.023
.	19.01.16-03.33.29-1-253866	288	28	28	4	0	2	579	26	26	0	0	NA	NA	NA	75	84	268	265	364	187	138	254	16	65	15	0.06	0.245	0.041
.	19.01.16-03.33.34-1-253868	118	14	14	2	0	1	540	13	13	0	0	NA	NA	NA	24	36	245	248	356	170	126	244	15	16	5	0.061	0.065	0.014
.	19.01.16-03.33.41-1-253873	41	1	1	1	0	1	0	0	0	0	0	NA	NA	NA	9	12	241	238	346	0	0	0	0	0	3	0	0	0.009
.	19.01.16-03.33.43-1-253877	199	12	12	1	0	1	564	9	9	0	0	NA	NA	NA	55	61	258	250	366	181	127	256	4	5	15	0.016	0.02	0.041
.	19.01.16-03.33.43-1-253878	150	8	8	6	0	5	557	7	7	0	0	NA	NA	NA	45	53	254	254	358	179	131	247	6	15	2	0.024	0.059	0.006
.	19.01.16-03.33.45-1-253879	210	32	32	9	0	6	548	30	30	0	0	NA	NA	NA	72	51	247	252	365	166	130	252	42	42	11	0.17	0.167	0.03
.	19.01.16-03.33.51-1-253884	35	1	1	0	0	0	0	0	0	0	0	NA	NA	NA	10	12	241	240	344	0	0	0	1	0	0	0.004	0	0
.	19.01.16-03.33.53-1-253885	206	18	18	5	0	4	557	15	15	0	0	NA	NA	NA	65	58	250	255	366	176	128	253	11	33	13	0.044	0.129	0.036
.	19.01.16-03.33.54-1-253886	153	9	9	4	0	3	553	8	8	0	0	NA	NA	NA	50	53	249	253	364	170	131	252	7	14	9	0.028	0.055	0.025
.	19.01.16-03.33.59-1-253887	88	6	6	0	0	0	534	5	5	0	0	NA	NA	NA	33	32	245	245	355	165	123	246	2	2	8	0.008	0.008	0.023
.	19.01.16-03.34.04-1-253888	38	1	1	0	0	0	0	0	0	0	0	NA	NA	NA	15	8	239	237	345	0	0	0	0	0	0	0	0	0
.	19.01.16-03.34.06-1-253889	116	4	4	1	0	1	531	3	3	0	0	NA	NA	NA	46	35	241	247	360	164	121	246	2	6	1	0.008	0.024	0.003
.	19.01.16-03.34.07-1-253890	124	17	17	2	0	2	536	14	14	0	0	NA	NA	NA	41	33	246	245	355	169	122	245	19	26	4	0.077	0.106	0.011
.	19.01.16-03.34.10-1-253891	238	16	16	4	0	2	577	13	13	0	0	NA	NA	NA	80	76	256	256	377	178	135	264	15	18	13	0.059	0.07	0.034
.	19.01.16-03.34.15-1-253907	259	19	19	3	0	3	577	16	16	0	0	NA	NA	NA	84	82	262	257	376	183	131	263	20	14	20	0.076	0.054	0.053
.	19.01.16-03.34.16-1-253908	63	2	2	1	0	1	524	1	1	0	0	NA	NA	NA	29	22	243	244	348	164	123	237	1	0	5	0.004	0	0.014
.	19.01.16-03.34.20-1-253910	120	9	9	4	0	2	550	8	8	0	0	NA	NA	NA	35	52	249	259	357	171	133	246	24	7	5	0.096	0.027	0.014
.	19.01.16-03.34.23-1-253914	92	5	5	1	0	1	530	4	4	0	0	NA	NA	NA	17	22	242	241	352	167	120	243	4	1	1	0.017	0.004	0.003
.	19.01.16-03.34.23-1-253915	259	31	31	10	0	6	572	30	30	0	0	NA	NA	NA	75	70	258	253	372	181	130	261	52	28	32	0.202	0.111	0.086
.	19.01.16-03.34.32-1-253924	171	6	6	3	0	3	557	5	5	0	0	NA	NA	NA	62	59	248	252	372	175	126	256	3	11	2	0.012	0.044	0.005
.	19.01.16-03.34.33-1-253925	240	18	18	7	0	3	573	15	15	0	0	NA	NA	NA	69	78	260	262	369	180	137	256	35	31	10	0.135	0.118	0.027
.	19.01.16-03.34.37-1-253928	60	2	2	0	0	0	523	1	1	0	0	NA	NA	NA	27	21	240	244	350	165	119	239	0	0	8	0	0	0.023
.	19.01.16-03.34.38-1-253931	37	1	1	0	0	0	0	0	0	0	0	NA	NA	NA	13	13	239	239	348	0	0	0	0	0	2	0	0	0.006
.	19.01.16-03.34.41-1-253933	180	25	25	6	0	6	557	22	22	0	0	NA	NA	NA	63	54	255	250	362	178	126	253	29	33	29	0.114	0.132	0.08
.	19.01.16-03.34.42-1-253934	126	6	6	1	0	1	529	5	5	0	0	NA	NA	NA	39	30	245	243	355	164	120	245	3	6	4	0.012	0.025	0.011
.	19.01.16-03.34.43-1-253938	70	3	3	1	0	1	526	2	2	0	0	NA	NA	NA	21	24	246	240	351	168	116	242	0	1	2	0	0.004	0.006
.	19.01.16-03.34.50-1-253940	141	5	5	1	0	1	559	4	4	0	0	NA	NA	NA	52	61	260	256	358	183	130	246	11	5	1	0.042	0.02	0.003
.	19.01.16-03.34.51-1-253941	97	9	9	2	0	0	533	8	8	0	0	NA	NA	NA	35	37	241	243	366	163	117	253	14	6	8	0.058	0.025	0.022
.	19.01.16-03.34.52-1-253942	328	40	40	12	0	10	579	37	37	0	0	NA	NA	NA	81	87	264	267	369	185	140	254	34	42	50	0.129	0.157	0.136
.	19.01.16-03.35.08-1-253943	301	33	33	14	0	8	594	30	30	0	0	NA	NA	NA	89	106	276	267	376	192	139	263	59	46	19	0.214	0.172	0.051
.	19.01.16-03.35.08-1-253944	240	14	14	4	0	4	573	13	13	0	0	NA	NA	NA	71	68	260	256	365	182	135	256	19	24	15	0.073	0.094	0.041
.	19.01.16-03.35.09-1-253945	93	6	6	2	0	2	534	4	4	0	0	NA	NA	NA	33	34	250	242	355	170	119	245	11	4	0	0.044	0.017	0
.	19.01.16-03.35.23-1-253968	121	9	9	2	0	2	541	6	6	0	0	NA	NA	NA	32	38	248	247	356	170	122	249	27	16	6	0.109	0.065	0.017
.	19.01.16-03.35.24-1-253970	307	23	23	10	0	7	576	22	22	0	0	NA	NA	NA	104	81	258	258	378	180	133	263	35	19	25	0.136	0.074	0.066
.	19.01.16-03.35.25-1-253973	181	26	26	6	0	5	560	25	25	0	0	NA	NA	NA	54	53	256	249	361	180	128	252	13	50	37	0.051	0.201	0.102
.	19.01.16-03.35.28-1-253975	237	56	56	14	0	10	577	53	53	0	0	NA	NA	NA	69	86	261	260	378	180	135	262	86	54	24	0.33	0.208	0.063
.	19.01.16-03.35.29-1-253978	32	1	1	0	0	0	0	0	0	0	0	NA	NA	NA	11	10	238	240	345	0	0	0	0	0	1	0	0	0.003
.	19.01.16-03.35.32-1-253981	151	15	15	3	0	2	548	13	13	0	0	NA	NA	NA	49	49	251	250	361	175	122	251	31	9	6	0.124	0.036	0.017
.	19.01.16-03.35.37-1-253984	95	6	6	1	0	1	530	5	5	0	0	NA	NA	NA	26	25	243	243	352	167	122	241	0	15	17	0	0.062	0.048
.	19.01.16-03.35.44-1-253990	266	19	19	5	0	4	583	16	16	0	0	NA	NA	NA	76	81	258	256	380	183	134	266	25	24	14	0.097	0.094	0.037
.	19.01.16-03.35.58-1-253996	116	18	18	5	0	4	540	16	16	0	0	NA	NA	NA	27	35	244	243	361	167	122	251	28	8	11	0.115	0.033	0.03
.	19.01.16-03.36.02-1-253998	322	12	12	2	0	2	592	11	11	0	0	NA	NA	NA	89	86	262	261	376	186	139	267	17	24	9	0.065	0.092	0.024
.	19.01.16-03.36.02-1-253999	37	1	1	1	0	1	0	0	0	0	0	NA	NA	NA	15	4	239	236	342	0	0	0	1	0	0	0.004	0	0
.	19.01.16-03.36.06-1-254000	94	4	4	1	0	1	527	3	3	0	0	NA	NA	NA	24	25	242	246	350	164	123	240	6	4	1	0.025	0.016	0.003
.	19.01.16-03.36.07-1-254001	97	7	7	1	0	0	532	6	6	0	0	NA	NA	NA	47	35	249	242	357	170	118	244	7	8	5	0.028	0.033	0.014
.	19.01.16-03.36.09-1-254002	125	12	12	2	0	2	544	9	9	0	0	NA	NA	NA	29	40	247	242	364	168	121	255	4	17	6	0.016	0.07	0.016
.	19.01.16-03.36.16-1-254018	31	1	1	0	0	0	0	0	0	0	0	NA	NA	NA	6	11	240	238	346	0	0	0	0	0	0	0	0	0
.	19.01.16-03.36.18-1-254019	88	4	4	0	0	0	531	3	3	0	0	NA	NA	NA	27	31	247	247	350	170	122	239	1	5	3	0.004	0.02	0.009
.	19.01.16-03.36.20-1-254021	115	5	5	0	0	0	545	4	4	0	0	NA	NA	NA	26	37	249	245	356	177	120	248	13	3	0	0.052	0.012	0
.	19.01.16-03.36.21-1-254023	146	12	12	4	0	4	548	11	11	0	0	NA	NA	NA	50	48	245	255	361	171	127	250	9	13	10	0.037	0.051	0.028
.	19.01.16-03.36.25-1-254028	203	13	13	4	0	3	566	11	11	0	0	NA	NA	NA	69	63	260	251	365	182	130	254	4	24	8	0.015	0.096	0.022
.	19.01.16-03.36.27-1-254031	31	1	1	0	0	0	0	0	0	0	0	NA	NA	NA	12	10	236	239	348	0	0	0	0	0	2	0	0	0.006
.	19.01.16-03.36.29-1-254034	146	7	7	2	0	1	544	6	6	0	0	NA	NA	NA	43	41	250	243	361	174	121	249	7	8	7	0.028	0.033	0.019
.	19.01.16-03.36.32-1-254037	166	19	19	10	0	7	554	17	17	0	0	NA	NA	NA	51	55	251	253	364	172	129	253	35	17	18	0.139	0.067	0.049
.	19.01.16-03.36.32-1-254038	271	41	41	9	0	8	581	39	39	0	0	NA	NA	NA	77	78	258	257	376	183	134	264	35	54	60	0.136	0.21	0.16
.	19.01.16-03.36.33-1-254039	209	33	33	9	0	5	558	30	30	0	0	NA	NA	NA	67	61	262	251	361	181	127	250	53	40	31	0.202	0.159	0.086
.	19.01.16-03.36.37-1-254042	207	43	43	10	0	7	566	37	37	0	0	NA	NA	NA	55	67	257	257	366	178	130	258	67	67	21	0.261	0.261	0.057
.	19.01.16-03.36.44-1-254048	252	21	21	6	0	6	585	18	18	0	0	NA	NA	NA	87	94	269	257	381	185	133	267	17	35	19	0.063	0.136	0.05
.	19.01.16-03.36.50-1-254049	65	4	4	1	0	1	521	3	3	0	0	NA	NA	NA	27	23	240	243	353	164	119	238	0	1	6	0	0.004	0.017
.	19.01.16-03.36.53-1-254050	33	1	1	1	0	1	0	0	0	0	0	NA	NA	NA	22	5	236	238	344	0	0	0	0	0	0	0	0	0
.	19.01.16-03.36.55-1-254051	37	1	1	0	0	0	0	0	0	0	0	NA	NA	NA	9	12	240	241	344	0	0	0	0	0	0	0	0	0
.	19.01.16-03.36.55-1-254052	395	37	37	5	0	5	632	33	33	0	0	NA	NA	NA	118	140	276	272	405	193	149	290	32	47	35	0.116	0.173	0.086
.	19.01.16-03.36.58-1-254053	99	4	4	0	0	0	527	2	2	0	0	NA	NA	NA	39	27	242	242	356	163	120	244	14	0	0	0.058	0	0
.	19.01.16-03.37.05-1-254054	118	9	9	0	0	0	543	7	7	0	0	NA	NA	NA	37	43	250	251	355	173	126	244	11	8	6	0.044	0.032	0.017
.	19.01.16-03.37.08-1-254055	190	49	49	19	0	14	559	45	45	0	0	NA	NA	NA	61	58	251	259	361	174	135	250	90	49	20	0.359	0.189	0.055
.	19.01.16-03.37.15-1-254076	60	2	2	0	0	0	198	1	1	0	0	NA	NA	NA	18	20	243	241	349	63	47	88	0	5	0	0	0.021	0
.	19.01.16-03.37.20-1-254078	263	54	54	15	0	13	574	48	48	0	0	NA	NA	NA	81	71	256	251	377	181	125	268	86	74	26	0.336	0.295	0.069
.	19.01.16-03.37.26-1-254085	121	10	10	2	0	2	540	7	7	0	0	NA	NA	NA	43	40	250	243	360	171	119	250	11	10	1	0.044	0.041	0.003
.	19.01.16-03.37.27-1-254088	217	14	14	4	0	3	581	12	12	0	0	NA	NA	NA	74	85	259	264	375	183	138	260	42	36	1	0.162	0.136	0.003
.	19.01.16-03.37.31-1-254092	120	5	5	1	0	1	541	4	4	0	0	NA	NA	NA	31	36	246	242	361	168	120	253	11	2	3	0.045	0.008	0.008
.	19.01.16-03.37.35-1-254093	264	29	29	10	0	9	575	28	28	0	0	NA	NA	NA	70	74	255	261	371	177	137	261	25	63	34	0.098	0.241	0.092
.	19.01.16-03.37.42-1-254101	82	5	5	2	0	2	538	4	4	0	0	NA	NA	NA	38	34	246	241	360	167	123	248	11	1	0	0.045	0.004	0
.	19.01.16-03.37.46-1-254102	33	1	1	0	0	0	0	0	0	0	0	NA	NA	NA	10	6	238	239	342	0	0	0	2	0	0	0.008	0	0
.	19.01.16-03.37.48-1-254103	32	1	1	0	0	0	0	0	0	0	0	NA	NA	NA	13	4	237	236	344	0	0	0	0	0	0	0	0	0
.	19.01.16-03.37.49-1-254104	62	2	2	0	0	0	498	1	1	0	0	NA	NA	NA	23	21	242	241	351	157	113	228	6	0	0	0.025	0	0
.	19.01.16-03.37.50-1-254105	266	14	14	7	0	5	566	13	13	0	0	NA	NA	NA	58	62	253	256	366	178	131	257	13	21	18	0.051	0.082	0.049
.	19.01.16-03.37.52-1-254106	89	8	8	1	0	1	534	7	7	0	0	NA	NA	NA	30	28	244	245	352	170	121	243	3	7	6	0.012	0.029	0.017
.	19.01.16-03.37.58-1-254111	93	5	5	0	0	0	538	4	4	0	0	NA	NA	NA	32	40	245	244	364	168	120	250	11	8	0	0.045	0.033	0
.	19.01.16-03.37.58-1-254112	57	2	2	0	0	0	532	0	0	0	0	NA	NA	NA	17	26	242	245	352	167	124	241	3	0	0	0.012	0	0
.	19.01.16-03.38.01-1-254113	58	2	2	1	0	1	250	1	1	0	0	NA	NA	NA	12	17	238	239	353	72	56	122	1	0	1	0.004	0	0.003
.	19.01.16-03.38.10-1-254114	64	2	2	1	0	1	0	1	1	0	0	NA	NA	NA	20	21	242	242	350	0	0	0	3	3	0	0.012	0.012	0
.	19.01.16-03.38.11-1-254115	85	4	4	1	0	1	524	2	2	0	0	NA	NA	NA	22	21	243	243	348	167	120	237	4	0	5	0.016	0	0.014
.	19.01.16-03.38.12-1-254116	93	12	12	3	0	3	529	11	11	0	0	NA	NA	NA	29	32	243	247	355	166	121	242	21	8	1	0.086	0.032	0.003
.	19.01.16-03.38.15-1-254134	34	1	1	1	0	1	0	0	0	0	0	NA	NA	NA	10	7	238	237	345	0	0	0	0	0	2	0	0	0.006
.	19.01.16-03.38.17-1-254135	59	2	2	0	0	0	396	0	0	0	0	NA	NA	NA	20	15	240	239	349	121	92	183	0	0	1	0	0	0.003
.	19.01.16-03.38.18-1-254136	63	3	3	0	0	0	527	2	2	0	0	NA	NA	NA	23	22	245	242	348	170	121	236	6	3	0	0.024	0.012	0
.	19.01.16-03.38.18-1-254137	113	6	6	4	0	3	534	4	4	0	0	NA	NA	NA	27	37	248	247	355	169	124	241	8	5	7	0.032	0.02	0.02
.	19.01.16-03.38.19-1-254138	93	5	5	1	0	0	522	4	4	0	0	NA	NA	NA	26	18	243	239	349	167	118	237	0	7	7	0	0.029	0.02
.	19.01.16-03.38.21-1-254141	89	9	9	4	0	2	534	8	8	0	0	NA	NA	NA	33	22	239	243	353	165	123	246	3	21	3	0.013	0.086	0.008
.	19.01.16-03.38.26-1-254148	170	16	16	4	0	3	564	14	14	0	0	NA	NA	NA	45	59	252	255	365	177	132	255	22	6	30	0.087	0.024	0.082
.	19.01.16-03.38.28-1-254151	95	8	8	2	0	2	535	7	7	0	0	NA	NA	NA	27	31	247	241	356	171	121	243	6	8	5	0.024	0.033	0.014
.	19.01.16-03.38.33-1-254156	58	2	2	0	0	0	522	1	1	0	0	NA	NA	NA	27	20	240	241	352	161	117	244	2	0	2	0.008	0	0.006
.	19.01.16-03.38.35-1-254158	122	7	7	4	0	2	547	6	6	0	0	NA	NA	NA	41	45	248	243	367	171	122	254	11	10	8	0.044	0.041	0.022
.	19.01.16-03.38.35-1-254159	34	1	1	0	0	0	0	0	0	0	0	NA	NA	NA	13	6	241	236	342	0	0	0	0	0	0	0	0	0
.	19.01.16-03.38.36-1-254160	34	1	1	1	0	1	0	0	0	0	0	NA	NA	NA	14	8	238	240	343	0	0	0	0	0	0	0	0	0
.	19.01.16-03.38.37-1-254162	203	21	21	6	0	5	550	20	20	0	0	NA	NA	NA	48	53	254	250	362	172	126	252	15	48	12	0.059	0.192	0.033
.	19.01.16-03.38.37-1-254163	36	1	1	1	0	1	0	0	0	0	0	NA	NA	NA	14	6	238	238	343	0	0	0	0	0	2	0	0	0.006
.	19.01.16-03.38.38-1-254164	89	7	7	3	0	3	523	6	6	0	0	NA	NA	NA	28	20	245	243	345	168	120	235	3	7	10	0.012	0.029	0.029
.	19.01.16-03.38.39-1-254167	87	8	8	2	0	2	540	7	7	0	0	NA	NA	NA	28	33	240	245	361	168	120	252	4	9	12	0.017	0.037	0.033
.	19.01.16-03.38.40-1-254168	297	17	17	6	0	6	567	13	13	0	0	NA	NA	NA	101	69	251	258	373	175	131	261	20	28	19	0.08	0.109	0.051
.	19.01.16-03.38.45-1-254172	117	4	4	0	0	0	536	3	3	0	0	NA	NA	NA	33	37	250	243	357	174	120	242	0	4	2	0	0.016	0.006
.	19.01.16-03.38.48-1-254173	180	39	39	10	0	9	558	35	35	0	0	NA	NA	NA	50	52	244	254	367	171	130	257	27	46	46	0.111	0.181	0.125
.	19.01.16-03.38.53-1-254174	34	1	1	1	0	1	0	0	0	0	0	NA	NA	NA	6	14	239	240	348	0	0	0	0	0	1	0	0	0.003
.	19.01.16-03.38.55-1-254175	68	2	2	1	0	1	302	1	1	0	0	NA	NA	NA	17	14	241	241	345	95	65	142	0	0	3	0	0	0.009
.	19.01.16-03.38.56-1-254176	96	5	5	1	0	0	534	3	3	0	0	NA	NA	NA	36	33	244	247	355	166	123	245	0	1	16	0	0.004	0.045
.	19.01.16-03.38.58-1-254177	34	1	1	0	0	0	0	0	0	0	0	NA	NA	NA	9	7	239	237	344	0	0	0	0	0	0	0	0	0
.	19.01.16-03.38.59-1-254178	195	20	20	2	0	2	542	15	15	0	0	NA	NA	NA	53	47	250	255	355	172	127	243	14	21	14	0.056	0.082	0.039
.	19.01.16-03.39.00-1-254179	154	14	14	7	0	4	538	10	10	0	0	NA	NA	NA	47	40	253	248	352	172	123	243	34	18	5	0.134	0.073	0.014
.	19.01.16-03.39.00-1-254180	35	1	1	0	0	0	0	0	0	0	0	NA	NA	NA	6	8	236	239	346	0	0	0	0	1	0	0	0.004	0
.	19.01.16-03.39.03-1-254181	35	1	1	1	0	1	0	0	0	0	0	NA	NA	NA	9	12	241	241	343	0	0	0	0	0	1	0	0	0.003
.	19.01.16-03.39.06-1-254182	206	30	30	4	0	4	559	29	29	0	0	NA	NA	NA	39	49	247	248	367	175	130	254	58	43	18	0.235	0.173	0.049
.	19.01.16-03.39.07-1-254183	62	2	2	0	0	0	400	1	1	0	0	NA	NA	NA	16	13	239	240	347	134	86	180	0	0	1	0	0	0.003
.	19.01.16-03.39.11-1-254184	151	11	11	4	0	3	541	7	7	0	0	NA	NA	NA	50	38	244	247	360	168	124	249	5	12	4	0.02	0.049	0.011
.	19.01.16-03.39.12-1-254188	117	9	9	2	0	2	535	8	8	0	0	NA	NA	NA	48	41	253	249	352	174	123	238	5	20	2	0.02	0.08	0.006
.	19.01.16-03.39.16-1-254204	148	9	9	0	0	0	553	7	7	0	0	NA	NA	NA	51	58	246	253	372	170	125	258	10	4	8	0.041	0.016	0.022
.	19.01.16-03.39.18-1-254205	88	4	4	1	0	1	537	2	2	0	0	NA	NA	NA	31	37	244	250	356	167	124	246	0	7	11	0	0.028	0.031
.	19.01.16-03.39.27-1-254214	189	28	28	5	0	4	548	25	25	0	0	NA	NA	NA	66	53	249	251	366	169	124	255	41	13	32	0.165	0.052	0.087
.	19.01.16-03.39.31-1-254219	157	19	19	5	0	4	556	18	18	0	0	NA	NA	NA	49	52	256	249	360	179	127	250	32	6	15	0.125	0.024	0.042
.	19.01.16-03.39.34-1-254220	349	30	30	7	0	5	618	27	27	0	0	NA	NA	NA	113	119	265	272	395	191	144	283	24	62	36	0.091	0.228	0.091
.	19.01.16-03.39.35-1-254221	85	4	4	3	0	2	527	3	3	0	0	NA	NA	NA	40	24	241	244	352	161	122	244	0	12	13	0	0.049	0.037
.	19.01.16-03.39.35-1-254222	122	6	6	1	0	0	541	5	5	0	0	NA	NA	NA	45	39	251	244	357	173	124	244	2	8	6	0.008	0.033	0.017
.	19.01.16-03.39.38-1-254226	33	1	1	0	0	0	0	0	0	0	0	NA	NA	NA	7	7	240	236	344	0	0	0	0	0	1	0	0	0.003
.	19.01.16-03.39.40-1-254229	63	3	3	0	0	0	534	2	2	0	0	NA	NA	NA	23	32	248	246	351	173	121	240	6	9	4	0.024	0.037	0.011
.	19.01.16-03.39.45-1-254234	150	9	9	1	0	1	542	6	6	0	0	NA	NA	NA	51	46	249	253	357	175	124	243	4	17	6	0.016	0.067	0.017
.	19.01.16-03.39.50-1-254235	68	4	4	0	0	0	524	3	3	0	0	NA	NA	NA	23	20	239	244	350	164	121	239	1	0	4	0.004	0	0.011
.	19.01.16-03.39.52-1-254236	195	25	25	8	0	5	571	23	23	0	0	NA	NA	NA	55	67	257	257	366	183	132	256	21	33	43	0.082	0.128	0.117
.	19.01.16-03.39.55-1-254241	58	3	3	2	0	2	50	2	2	0	0	NA	NA	NA	15	15	241	238	349	18	9	23	4	1	0	0.017	0.004	0
.	19.01.16-03.39.56-1-254242	34	1	1	1	0	1	0	0	0	0	0	NA	NA	NA	11	11	240	240	344	0	0	0	0	1	0	0	0.004	0
.	19.01.16-03.39.59-1-254243	94	5	5	1	0	1	533	4	4	0	0	NA	NA	NA	43	38	248	243	360	170	116	247	0	7	7	0	0.029	0.019
.	19.01.16-03.40.02-1-254248	87	3	3	1	0	0	538	2	2	0	0	NA	NA	NA	23	31	243	243	358	168	121	249	6	0	6	0.025	0	0.017
.	19.01.16-03.40.05-1-254249	34	1	1	0	0	0	0	0	0	0	0	NA	NA	NA	7	7	238	236	346	0	0	0	0	0	0	0	0	0
.	19.01.16-03.40.06-1-254250	117	9	9	3	0	2	541	6	6	0	0	NA	NA	NA	45	45	247	252	359	166	126	249	4	13	7	0.016	0.052	0.019
.	19.01.16-03.40.07-1-254251	146	5	5	1	0	0	553	4	4	0	0	NA	NA	NA	53	47	245	254	361	172	129	252	2	11	7	0.008	0.043	0.019
.	19.01.16-03.40.08-1-254252	265	32	32	11	0	6	597	30	30	0	0	NA	NA	NA	70	91	261	268	375	187	145	265	29	50	20	0.111	0.187	0.053
.	19.01.16-03.40.10-1-254253	232	32	32	12	0	8	571	29	29	0	0	NA	NA	NA	78	71	259	259	366	180	137	254	34	48	23	0.131	0.185	0.063
.	19.01.16-03.40.15-1-254273	35	1	1	0	0	0	0	0	0	0	0	NA	NA	NA	10	5	236	237	345	0	0	0	0	3	0	0	0.013	0
.	19.01.16-03.40.18-1-254274	428	48	48	22	0	17	621	46	46	0	0	NA	NA	NA	123	122	276	263	396	198	138	285	66	55	49	0.239	0.209	0.124
.	19.01.16-03.40.19-1-254275	109	6	6	0	0	0	549	4	4	0	0	NA	NA	NA	38	43	252	248	356	177	126	246	0	13	5	0	0.052	0.014
.	19.01.16-03.40.24-1-254280	90	3	3	0	0	0	537	2	2	0	0	NA	NA	NA	32	36	248	250	351	170	127	240	0	0	6	0	0	0.017
.	19.01.16-03.40.25-1-254283	238	15	15	4	0	2	569	13	13	0	0	NA	NA	NA	57	63	250	256	370	174	133	262	15	32	10	0.06	0.125	0.027
.	19.01.16-03.40.29-1-254288	92	3	3	1	0	1	538	2	2	0	0	NA	NA	NA	37	34	249	246	352	176	121	241	0	3	2	0	0.012	0.006
.	19.01.16-03.40.34-1-254291	179	41	41	14	0	10	544	40	40	0	0	NA	NA	NA	49	44	250	249	358	175	123	246	47	56	17	0.188	0.225	0.047
.	19.01.16-03.40.38-1-254295	125	9	9	3	0	3	528	7	7	0	0	NA	NA	NA	37	24	240	242	355	165	120	243	6	14	4	0.025	0.058	0.011
.	19.01.16-03.40.38-1-254296	119	6	6	0	0	0	540	5	5	0	0	NA	NA	NA	39	39	250	241	361	175	118	247	8	10	8	0.032	0.041	0.022
.	19.01.16-03.40.43-1-254301	331	22	22	8	0	7	594	17	17	0	0	NA	NA	NA	91	91	269	267	368	188	145	261	29	26	19	0.108	0.097	0.052
.	19.01.16-03.40.56-1-254303	32	1	1	1	0	1	0	0	0	0	0	NA	NA	NA	10	9	239	239	344	0	0	0	0	0	2	0	0	0.006
.	19.01.16-03.40.56-1-254304	120	6	6	3	0	2	556	5	5	0	0	NA	NA	NA	37	52	243	259	363	169	135	252	7	5	8	0.029	0.019	0.022
.	19.01.16-03.40.56-1-254305	262	13	13	0	0	0	578	11	11	0	0	NA	NA	NA	83	69	250	248	384	174	129	275	7	14	15	0.028	0.056	0.039
.	19.01.16-03.40.59-1-254306	118	8	8	1	0	1	529	7	7	0	0	NA	NA	NA	38	34	246	247	354	167	123	239	6	17	0	0.024	0.069	0
.	19.01.16-03.40.59-1-254307	121	5	5	1	0	1	529	3	3	0	0	NA	NA	NA	42	27	244	246	350	167	122	240	5	8	1	0.02	0.033	0.003
.	19.01.16-03.41.00-1-254309	88	4	4	0	0	0	528	3	3	0	0	NA	NA	NA	42	30	244	242	357	163	118	247	3	6	2	0.012	0.025	0.006
.	19.01.16-03.41.14-1-254328	62	3	3	1	0	1	199	2	2	0	0	NA	NA	NA	23	20	244	239	350	63	46	90	1	1	3	0.004	0.004	0.009
.	19.01.16-03.41.15-1-254329	95	6	6	4	0	3	534	5	5	0	0	NA	NA	NA	29	32	245	247	353	169	123	242	1	6	16	0.004	0.024	0.045
.	19.01.16-03.41.16-1-254330	37	1	1	0	0	0	0	0	0	0	0	NA	NA	NA	14	11	240	240	344	0	0	0	0	0	0	0	0	0
.	19.01.16-03.41.19-1-254331	240	37	37	13	0	11	582	35	35	0	0	NA	NA	NA	79	79	263	258	371	187	133	262	75	26	50	0.285	0.101	0.135
.	19.01.16-03.41.19-1-254332	150	12	12	3	0	2	543	11	11	0	0	NA	NA	NA	52	44	249	247	361	169	123	251	2	22	15	0.008	0.089	0.042
.	19.01.16-03.41.21-1-254335	269	69	69	26	0	18	577	64	64	0	0	NA	NA	NA	78	78	253	255	383	175	131	271	83	93	59	0.328	0.365	0.154
.	19.01.16-03.41.24-1-254339	334	18	18	5	0	4	604	16	16	0	0	NA	NA	NA	79	100	259	268	386	183	143	278	25	27	14	0.097	0.101	0.036
.	19.01.16-03.41.25-1-254341	58	2	2	0	0	0	526	1	1	0	0	NA	NA	NA	28	29	245	243	354	167	120	239	4	0	4	0.016	0	0.011
.	19.01.16-03.41.27-1-254344	129	16	16	4	0	4	544	12	12	0	0	NA	NA	NA	44	40	244	249	360	170	126	248	21	32	3	0.086	0.129	0.008
.	19.01.16-03.41.33-1-254349	117	5	5	0	0	0	537	4	4	0	0	NA	NA	NA	33	34	247	250	350	169	127	241	6	5	5	0.024	0.02	0.014
.	19.01.16-03.41.37-1-254351	152	6	6	1	0	1	549	5	5	0	0	NA	NA	NA	60	51	250	250	364	174	126	249	0	0	16	0	0	0.044
.	19.01.16-03.41.43-1-254358	88	7	7	2	0	2	535	5	5	0	0	NA	NA	NA	31	33	249	242	355	174	117	244	8	16	0	0.032	0.066	0
.	19.01.16-03.41.46-1-254359	212	20	20	3	0	3	562	17	17	0	0	NA	NA	NA	70	58	254	257	360	177	135	250	30	18	28	0.118	0.07	0.078
.	19.01.16-03.41.50-1-254360	470	42	42	12	0	7	624	34	34	0	0	NA	NA	NA	151	124	278	268	391	202	146	276	29	56	50	0.104	0.209	0.128
.	19.01.16-03.41.55-1-254365	117	10	10	0	0	0	549	8	8	0	0	NA	NA	NA	34	45	251	242	365	174	119	256	4	14	15	0.016	0.058	0.041
.	19.01.16-03.41.55-1-254366	31	1	1	0	0	0	0	0	0	0	0	NA	NA	NA	6	12	241	237	347	0	0	0	1	0	0	0.004	0	0
.	19.01.16-03.41.57-1-254367	288	31	31	10	0	10	579	29	29	0	0	NA	NA	NA	80	75	257	260	371	181	137	261	38	26	28	0.148	0.1	0.075
.	19.01.16-03.41.58-1-254368	121	7	7	2	0	2	550	6	6	0	0	NA	NA	NA	48	53	246	251	369	168	126	256	15	2	7	0.061	0.008	0.019
.	19.01.16-03.42.01-1-254369	272	28	28	7	0	6	585	23	23	0	0	NA	NA	NA	98	90	259	261	383	180	136	269	36	19	25	0.139	0.073	0.065
.	19.01.16-03.42.17-1-254391	203	24	24	7	0	7	567	21	21	0	0	NA	NA	NA	42	66	260	250	369	184	126	257	33	13	21	0.127	0.052	0.057
.	19.01.16-03.42.18-1-254392	34	1	1	0	0	0	0	0	0	0	0	NA	NA	NA	19	15	239	242	347	0	0	0	0	0	0	0	0	0
.	19.01.16-03.42.20-1-254394	121	13	13	1	0	1	545	10	10	0	0	NA	NA	NA	35	45	251	254	353	173	128	244	16	9	7	0.064	0.035	0.02
.	19.01.16-03.42.21-1-254400	90	3	3	0	0	0	530	2	2	0	0	NA	NA	NA	40	31	246	247	351	170	122	238	0	6	4	0	0.024	0.011
.	19.01.16-03.42.27-1-254407	64	2	2	0	0	0	401	1	1	0	0	NA	NA	NA	20	13	241	239	346	128	92	181	0	0	6	0	0	0.017
.	19.01.16-03.42.38-1-254414	34	1	1	0	0	0	0	0	0	0	0	NA	NA	NA	14	9	237	239	346	0	0	0	0	0	0	0	0	0
.	19.01.16-03.42.39-1-254417	31	1	1	0	0	0	0	0	0	0	0	NA	NA	NA	9	6	238	239	342	0	0	0	0	0	1	0	0	0.003
.	19.01.16-03.42.40-1-254418	234	48	48	9	0	8	562	43	43	0	0	NA	NA	NA	67	65	250	262	366	170	139	253	58	57	42	0.232	0.218	0.115
.	19.01.16-03.42.41-1-254419	92	8	8	4	0	4	537	6	6	0	0	NA	NA	NA	26	31	242	245	357	164	125	248	2	8	21	0.008	0.033	0.059
.	19.01.16-03.42.42-1-254420	102	8	8	2	0	2	531	6	6	0	0	NA	NA	NA	32	33	244	242	360	166	118	247	0	12	7	0	0.05	0.019
.	19.01.16-03.42.45-1-254424	62	3	3	1	0	1	524	2	2	0	0	NA	NA	NA	26	23	242	244	350	165	118	241	0	5	6	0	0.02	0.017
.	19.01.16-03.42.46-1-254425	264	20	20	7	0	6	580	18	18	0	0	NA	NA	NA	79	75	256	258	374	180	136	264	25	22	18	0.098	0.085	0.048
.	19.01.16-03.42.48-1-254426	34	1	1	1	0	1	0	0	0	0	0	NA	NA	NA	11	10	239	239	345	0	0	0	0	3	0	0	0.013	0
.	19.01.16-03.42.52-1-254427	55	2	2	0	0	0	48	1	1	0	0	NA	NA	NA	6	23	240	244	352	8	17	23	1	1	0	0.004	0.004	0
.	19.01.16-03.42.53-1-254428	147	10	10	1	0	1	541	9	9	0	0	NA	NA	NA	53	42	251	245	359	173	122	246	9	3	17	0.036	0.012	0.047
.	19.01.16-03.42.56-1-254429	31	1	1	0	0	0	0	0	0	0	0	NA	NA	NA	14	4	236	237	344	0	0	0	1	0	0	0.004	0	0
.	19.01.16-03.42.58-1-254430	87	7	7	1	0	1	529	6	6	0	0	NA	NA	NA	18	23	246	239	351	171	116	242	3	1	9	0.012	0.004	0.026
.	19.01.16-03.42.59-1-254431	245	57	57	9	0	9	569	54	54	0	0	NA	NA	NA	74	73	252	256	378	174	132	263	71	81	52	0.282	0.316	0.138
.	19.01.16-03.43.00-1-254432	109	7	7	2	0	2	542	6	6	0	0	NA	NA	NA	30	34	248	241	358	172	119	251	0	8	14	0	0.033	0.039
.	19.01.16-03.43.00-1-254433	86	7	7	1	0	1	528	4	4	0	0	NA	NA	NA	23	21	244	241	349	170	118	240	10	6	1	0.041	0.025	0.003
.	19.01.16-03.43.00-1-254434	316	26	26	4	0	3	566	18	18	0	0	NA	NA	NA	81	72	257	256	372	177	132	257	18	28	15	0.07	0.109	0.04
.	19.01.16-03.43.15-1-254453	115	7	7	1	0	1	532	5	5	0	0	NA	NA	NA	34	29	242	245	355	164	121	247	0	13	11	0	0.053	0.031
.	19.01.16-03.43.17-1-254454	95	12	12	1	0	1	538	11	11	0	0	NA	NA	NA	37	33	247	242	357	171	119	248	10	8	7	0.04	0.033	0.02
.	19.01.16-03.43.18-1-254455	386	65	65	16	0	11	596	62	62	0	0	NA	NA	NA	101	95	261	264	383	183	139	274	61	96	60	0.234	0.364	0.157
.	19.01.16-03.43.21-1-254458	60	3	3	0	0	0	522	1	1	0	0	NA	NA	NA	24	19	241	242	349	165	118	239	7	0	2	0.029	0	0.006
.	19.01.16-03.43.21-1-254459	363	51	51	13	0	12	588	47	47	0	0	NA	NA	NA	90	89	262	264	376	184	139	265	63	70	35	0.24	0.265	0.093
.	19.01.16-03.43.34-1-254472	149	9	9	4	0	3	553	8	8	0	0	NA	NA	NA	32	51	250	253	361	173	131	249	16	5	9	0.064	0.02	0.025
.	19.01.16-03.43.34-1-254473	123	16	16	1	0	1	528	14	14	0	0	NA	NA	NA	39	32	241	245	359	161	120	247	15	5	24	0.062	0.02	0.067
.	19.01.16-03.43.37-1-254476	116	6	6	2	0	2	550	3	3	0	0	NA	NA	NA	27	49	252	247	363	175	124	251	2	5	10	0.008	0.02	0.028
.	19.01.16-03.43.41-1-254479	148	14	14	4	0	4	555	11	11	0	0	NA	NA	NA	53	54	254	246	367	179	121	255	13	4	17	0.051	0.016	0.046
.	19.01.16-03.43.47-1-254483	118	13	13	2	0	2	531	10	10	0	0	NA	NA	NA	28	31	248	239	357	170	117	244	16	3	9	0.065	0.013	0.025
.	19.01.16-03.43.56-1-254488	34	1	1	0	0	0	0	0	0	0	0	NA	NA	NA	8	8	238	236	347	0	0	0	0	0	1	0	0	0.003
.	19.01.16-03.43.57-1-254489	35	1	1	0	0	0	0	0	0	0	0	NA	NA	NA	12	12	239	241	345	0	0	0	0	0	0	0	0	0
.	19.01.16-03.43.57-1-254490	348	38	38	14	0	8	611	35	35	0	0	NA	NA	NA	105	117	278	270	382	199	144	268	60	50	27	0.216	0.185	0.071
.	19.01.16-03.43.58-1-254491	66	2	2	0	0	0	521	1	1	0	0	NA	NA	NA	32	18	241	242	348	163	121	237	11	0	0	0.046	0	0
.	19.01.16-03.43.59-1-254492	121	9	9	1	0	1	556	7	7	0	0	NA	NA	NA	50	58	256	255	360	178	130	248	10	9	9	0.039	0.035	0.025
.	19.01.16-03.44.06-1-254493	62	2	2	0	0	0	352	1	1	0	0	NA	NA	NA	16	12	237	240	348	107	76	169	6	0	0	0.025	0	0
.	19.01.16-03.44.10-1-254494	383	49	49	15	0	11	614	43	43	0	0	NA	NA	NA	108	119	276	263	393	199	140	275	60	70	56	0.217	0.266	0.142
.	19.01.16-03.44.10-1-254495	126	12	12	5	0	4	546	8	8	0	0	NA	NA	NA	35	45	249	253	356	173	128	245	6	18	15	0.024	0.071	0.042
.	19.01.16-03.44.13-1-254496	37	1	1	0	0	0	0	0	0	0	0	NA	NA	NA	10	8	238	237	346	0	0	0	0	0	1	0	0	0.003
.	19.01.16-03.44.14-1-254512	34	1	1	0	0	0	0	0	0	0	0	NA	NA	NA	11	18	242	242	347	0	0	0	0	0	0	0	0	0
.	19.01.16-03.44.17-1-254513	33	1	1	0	0	0	0	0	0	0	0	NA	NA	NA	13	8	238	239	344	0	0	0	0	0	1	0	0	0.003
.	19.01.16-03.44.17-1-254514	176	13	13	3	0	2	555	12	12	0	0	NA	NA	NA	54	47	250	250	360	178	126	251	17	13	5	0.068	0.052	0.014
.	19.01.16-03.44.19-1-254516	127	10	10	4	0	3	540	9	9	0	0	NA	NA	NA	26	34	247	246	354	172	121	247	3	5	23	0.012	0.02	0.065
.	19.01.16-03.44.21-1-254517	90	5	5	2	0	2	538	4	4	0	0	NA	NA	NA	34	30	245	241	357	169	121	248	5	4	8	0.02	0.017	0.022
.	19.01.16-03.44.26-1-254524	123	7	7	1	0	0	542	5	5	0	0	NA	NA	NA	53	41	248	253	353	170	130	242	7	9	2	0.028	0.036	0.006
.	19.01.16-03.44.34-1-254530	34	1	1	0	0	0	0	0	0	0	0	NA	NA	NA	9	9	236	240	346	0	0	0	1	0	0	0.004	0	0
.	19.01.16-03.44.36-1-254532	229	14	14	6	0	5	551	11	11	0	0	NA	NA	NA	67	52	249	254	362	170	129	252	18	16	19	0.072	0.063	0.052
.	19.01.16-03.44.36-1-254534	64	4	4	0	0	0	152	3	3	0	0	NA	NA	NA	19	22	243	240	352	50	32	70	0	0	6	0	0	0.017
.	19.01.16-03.44.42-1-254538	147	6	6	1	0	1	547	5	5	0	0	NA	NA	NA	45	46	251	243	365	173	120	254	2	9	5	0.008	0.037	0.014
.	19.01.16-03.44.43-1-254542	94	5	5	1	0	0	526	4	4	0	0	NA	NA	NA	27	23	242	238	356	168	114	244	12	1	7	0.05	0.004	0.02
.	19.01.16-03.44.44-1-254544	157	13	13	6	0	4	539	11	11	0	0	NA	NA	NA	55	43	246	253	357	167	126	246	17	18	5	0.069	0.071	0.014
.	19.01.16-03.44.47-1-254545	35	1	1	0	0	0	0	0	0	0	0	NA	NA	NA	12	14	241	240	346	0	0	0	0	0	1	0	0	0.003
.	19.01.16-03.44.48-1-254546	125	6	6	2	0	2	540	5	5	0	0	NA	NA	NA	56	37	248	246	356	170	123	247	12	2	7	0.048	0.008	0.02
.	19.01.16-03.44.50-1-254547	61	2	2	0	0	0	51	1	1	0	0	NA	NA	NA	23	21	243	246	345	15	9	27	0	2	0	0	0.008	0
.	19.01.16-03.44.56-1-254548	203	27	27	7	0	6	551	26	26	0	0	NA	NA	NA	60	54	251	255	361	169	131	251	17	54	18	0.068	0.212	0.05
.	19.01.16-03.44.59-1-254549	94	6	6	0	0	0	528	4	4	0	0	NA	NA	NA	24	20	242	242	349	168	123	237	0	3	7	0	0.012	0.02
.	19.01.16-03.45.00-1-254550	283	43	43	9	0	6	582	35	35	0	0	NA	NA	NA	92	82	257	264	374	184	138	260	56	44	37	0.218	0.167	0.099
.	19.01.16-03.45.01-1-254551	155	14	14	3	0	3	556	12	12	0	0	NA	NA	NA	52	56	256	247	366	179	124	253	31	15	5	0.121	0.061	0.014
.	19.01.16-03.45.05-1-254552	91	4	4	1	0	0	538	3	3	0	0	NA	NA	NA	37	38	243	250	358	164	129	245	0	8	5	0	0.032	0.014
.	19.01.16-03.45.06-1-254553	67	4	4	3	0	2	526	2	2	0	0	NA	NA	NA	28	19	242	240	350	165	119	242	0	11	2	0	0.046	0.006
.	19.01.16-03.45.09-1-254554	30	1	1	0	0	0	0	0	0	0	0	NA	NA	NA	3	10	239	238	346	0	0	0	0	0	0	0	0	0
.	19.01.16-03.45.11-1-254555	129	9	9	2	0	2	550	7	7	0	0	NA	NA	NA	50	48	249	252	360	172	128	250	16	4	9	0.064	0.016	0.025
.	19.01.16-03.45.16-1-254574	235	35	35	9	0	8	582	34	34	0	0	NA	NA	NA	60	80	255	258	380	177	136	269	62	61	17	0.243	0.236	0.045
.	19.01.16-03.45.20-1-254576	321	41	41	7	0	4	578	38	38	0	0	NA	NA	NA	96	75	259	250	379	184	129	265	48	71	24	0.185	0.284	0.063
.	19.01.16-03.45.20-1-254578	203	10	10	1	0	0	547	9	9	0	0	NA	NA	NA	59	48	249	249	363	172	126	249	0	10	17	0	0.04	0.047
.	19.01.16-03.45.21-1-254579	269	27	27	11	0	9	560	25	25	0	0	NA	NA	NA	73	57	247	255	368	172	131	257	34	32	26	0.138	0.125	0.071
.	19.01.16-03.45.28-1-254587	241	24	24	7	0	6	574	22	22	0	0	NA	NA	NA	67	71	256	257	371	180	133	261	45	28	7	0.176	0.109	0.019
.	19.01.16-03.45.35-1-254591	63	2	2	1	0	1	250	1	1	0	0	NA	NA	NA	18	21	243	239	352	75	53	122	0	0	1	0	0	0.003
.	19.01.16-03.45.38-1-254595	119	10	10	3	0	3	531	7	7	0	0	NA	NA	NA	55	33	247	247	352	167	123	241	0	21	16	0	0.085	0.045
.	19.01.16-03.45.44-1-254600	149	19	19	9	0	7	548	18	18	0	0	NA	NA	NA	44	49	248	247	367	171	124	253	9	10	36	0.036	0.04	0.098
.	19.01.16-03.45.45-1-254601	31	1	1	1	0	1	0	0	0	0	0	NA	NA	NA	12	13	237	239	350	0	0	0	0	0	1	0	0	0.003
.	19.01.16-03.45.47-1-254602	35	1	1	0	0	0	0	0	0	0	0	NA	NA	NA	13	9	236	240	346	0	0	0	0	0	3	0	0	0.009
.	19.01.16-03.45.50-1-254603	294	58	58	16	0	12	577	54	54	0	0	NA	NA	NA	77	73	256	255	375	181	133	263	77	46	51	0.301	0.18	0.136
.	19.01.16-03.45.59-1-254609	90	5	5	2	0	2	535	2	2	0	0	NA	NA	NA	35	43	249	249	358	168	122	245	0	4	5	0	0.016	0.014
.	19.01.16-03.46.10-1-254872	89	7	7	4	0	3	539	6	6	0	0	NA	NA	NA	29	35	250	244	354	171	123	245	9	7	10	0.036	0.029	0.028
.	19.01.16-03.46.11-1-254873	147	8	8	2	0	2	545	7	7	0	0	NA	NA	NA	41	46	254	250	355	175	128	242	3	4	11	0.012	0.016	0.031
.	19.01.16-03.46.15-1-254889	64	2	2	0	0	0	537	1	1	0	0	NA	NA	NA	23	33	251	240	355	172	119	246	0	0	4	0	0	0.011
.	19.01.16-03.46.16-1-254890	141	8	8	3	0	3	536	6	6	0	0	NA	NA	NA	39	39	246	246	360	169	121	246	27	7	6	0.11	0.028	0.017
.	19.01.16-03.46.18-1-254891	146	8	8	1	0	1	541	7	7	0	0	NA	NA	NA	49	47	252	248	360	170	123	248	14	9	3	0.056	0.036	0.008
.	19.01.16-03.46.23-1-254896	350	46	46	17	0	9	598	43	43	0	0	NA	NA	NA	95	103	271	265	380	193	140	265	38	74	47	0.14	0.279	0.124
.	19.01.16-03.46.25-1-254899	32	1	1	0	0	0	0	0	0	0	0	NA	NA	NA	10	8	239	238	344	0	0	0	0	3	0	0	0.013	0
.	19.01.16-03.46.28-1-254902	152	6	6	2	0	1	537	5	5	0	0	NA	NA	NA	57	38	248	247	356	171	121	245	9	8	12	0.036	0.032	0.034
.	19.01.16-03.46.28-1-254904	153	17	17	5	0	4	544	15	15	0	0	NA	NA	NA	51	40	249	248	356	175	123	246	14	18	4	0.056	0.073	0.011
.	19.01.16-03.46.29-1-254906	204	27	27	7	0	4	560	24	24	0	0	NA	NA	NA	69	64	257	252	368	178	128	254	33	43	20	0.128	0.171	0.054
.	19.01.16-03.46.31-1-254908	88	5	5	0	0	0	530	4	4	0	0	NA	NA	NA	26	30	244	250	349	168	125	237	2	9	1	0.008	0.036	0.003
.	19.01.16-03.46.38-1-254913	208	19	19	7	0	5	547	16	16	0	0	NA	NA	NA	54	46	248	249	362	171	126	250	22	28	10	0.089	0.112	0.028
.	19.01.16-03.46.41-1-254915	273	38	38	12	0	9	579	34	34	0	0	NA	NA	NA	93	76	252	256	381	179	131	269	48	38	46	0.19	0.148	0.121
.	19.01.16-03.46.46-1-254919	185	19	19	5	0	5	569	16	16	0	0	NA	NA	NA	51	57	251	259	360	178	136	255	5	26	23	0.02	0.1	0.064
.	19.01.16-03.46.51-1-254920	147	15	15	3	0	3	556	14	14	0	0	NA	NA	NA	49	63	262	256	358	183	127	246	9	23	12	0.034	0.09	0.034
.	19.01.16-03.46.55-1-254921	150	9	9	4	0	3	538	8	8	0	0	NA	NA	NA	35	31	245	244	355	167	122	249	9	0	27	0.037	0	0.076
.	19.01.16-03.47.09-1-254923	34	1	1	0	0	0	0	0	0	0	0	NA	NA	NA	6	10	239	239	345	0	0	0	0	0	0	0	0	0
.	19.01.16-03.47.12-1-254924	214	16	16	6	0	4	577	13	13	0	0	NA	NA	NA	67	83	263	254	379	185	130	262	28	27	23	0.106	0.106	0.061
.	19.01.16-03.47.13-1-254925	65	3	3	2	0	2	532	2	2	0	0	NA	NA	NA	24	32	246	245	354	169	120	243	2	0	7	0.008	0	0.02
.	19.01.16-03.47.16-1-254942	235	52	52	17	0	13	563	49	49	0	0	NA	NA	NA	70	78	257	263	371	178	133	252	78	67	28	0.304	0.255	0.075
.	19.01.16-03.47.16-1-254943	124	5	5	1	0	1	540	4	4	0	0	NA	NA	NA	42	38	243	254	354	168	127	245	6	10	0	0.025	0.039	0
.	19.01.16-03.47.17-1-254947	32	1	1	0	0	0	0	0	0	0	0	NA	NA	NA	12	13	244	236	346	0	0	0	0	0	1	0	0	0.003
.	19.01.16-03.47.17-1-254948	177	9	9	1	0	1	554	7	7	0	0	NA	NA	NA	41	50	248	251	364	173	128	253	19	5	8	0.077	0.02	0.022
.	19.01.16-03.47.19-1-254950	34	1	1	0	0	0	0	0	0	0	0	NA	NA	NA	9	6	239	238	342	0	0	0	0	2	0	0	0.008	0
.	19.01.16-03.47.22-1-254952	214	52	52	17	0	13	550	47	47	0	0	NA	NA	NA	79	56	253	257	359	173	131	246	63	47	65	0.249	0.183	0.181
.	19.01.16-03.47.27-1-254959	61	3	3	0	0	0	0	2	2	0	0	NA	NA	NA	19	17	241	240	349	0	0	0	0	2	1	0	0.008	0.003
.	19.01.16-03.47.29-1-254962	294	53	53	14	0	10	567	48	48	0	0	NA	NA	NA	83	66	250	255	374	172	135	260	72	61	38	0.288	0.239	0.102
.	19.01.16-03.47.32-1-254965	238	53	53	17	0	13	569	49	49	0	0	NA	NA	NA	69	72	255	256	374	177	133	259	69	66	31	0.271	0.258	0.083
.	19.01.16-03.47.34-1-254966	33	1	1	0	0	0	0	0	0	0	0	NA	NA	NA	12	11	240	239	345	0	0	0	0	0	0	0	0	0
.	19.01.16-03.47.34-1-254967	32	1	1	0	0	0	0	0	0	0	0	NA	NA	NA	8	6	237	239	343	0	0	0	0	0	1	0	0	0.003
.	19.01.16-03.47.36-1-254969	57	2	2	1	0	1	525	1	1	0	0	NA	NA	NA	16	20	244	240	349	165	118	242	10	0	0	0.041	0	0
.	19.01.16-03.47.36-1-254971	214	27	27	8	0	7	571	25	25	0	0	NA	NA	NA	64	65	251	255	372	178	130	263	27	41	29	0.108	0.161	0.078
.	19.01.16-03.47.42-1-254974	33	1	1	0	0	0	0	0	0	0	0	NA	NA	NA	8	15	240	243	345	0	0	0	0	0	1	0	0	0.003
.	19.01.16-03.47.45-1-254978	63	3	3	0	0	0	525	2	2	0	0	NA	NA	NA	25	29	242	252	348	165	122	238	0	0	3	0	0	0.009
.	19.01.16-03.47.46-1-254979	85	5	5	2	0	2	527	4	4	0	0	NA	NA	NA	31	26	243	243	353	166	120	241	0	7	13	0	0.029	0.037
.	19.01.16-03.47.49-1-254980	98	10	10	1	0	1	544	8	8	0	0	NA	NA	NA	37	42	245	246	364	169	125	250	29	8	0	0.118	0.033	0
.	19.01.16-03.48.00-1-254985	182	10	10	4	0	3	555	7	7	0	0	NA	NA	NA	52	51	250	247	367	172	125	258	21	8	0	0.084	0.032	0
.	19.01.16-03.48.02-1-254986	130	12	12	1	0	1	539	11	11	0	0	NA	NA	NA	29	41	244	247	363	169	120	250	5	9	15	0.02	0.036	0.041
.	19.01.16-03.48.10-1-254987	127	6	6	0	0	0	538	5	5	0	0	NA	NA	NA	48	38	244	245	362	166	123	249	9	0	7	0.037	0	0.019
.	19.01.16-03.48.21-1-255007	202	17	17	7	0	5	554	13	13	0	0	NA	NA	NA	62	55	250	255	363	173	132	249	25	14	33	0.1	0.055	0.091
.	19.01.16-03.48.22-1-255009	30	1	1	0	0	0	0	0	0	0	0	NA	NA	NA	8	13	238	240	348	0	0	0	0	1	0	0	0.004	0
.	19.01.16-03.48.24-1-255012	30	1	1	0	0	0	0	0	0	0	0	NA	NA	NA	8	8	240	237	344	0	0	0	0	0	1	0	0	0.003
.	19.01.16-03.48.25-1-255015	267	42	42	8	0	6	577	38	38	0	0	NA	NA	NA	74	77	255	259	376	176	136	265	37	66	27	0.145	0.255	0.072
.	19.01.16-03.48.26-1-255017	59	2	2	0	0	0	0	1	1	0	0	NA	NA	NA	17	21	243	242	349	0	0	0	8	0	0	0.033	0	0
.	19.01.16-03.48.26-1-255018	342	31	31	4	0	3	588	27	27	0	0	NA	NA	NA	96	96	260	275	374	182	149	257	14	19	34	0.054	0.069	0.091
.	19.01.16-03.48.27-1-255020	150	11	11	3	0	3	549	8	8	0	0	NA	NA	NA	41	44	245	249	363	171	127	251	7	4	18	0.029	0.016	0.05
.	19.01.16-03.48.29-1-255024	348	31	31	11	0	9	604	27	27	0	0	NA	NA	NA	107	106	263	268	388	187	141	276	33	40	31	0.125	0.149	0.08
.	19.01.16-03.48.30-1-255026	33	1	1	1	0	1	0	0	0	0	0	NA	NA	NA	12	4	238	236	343	0	0	0	0	0	4	0	0	0.012
.	19.01.16-03.48.33-1-255028	143	8	8	5	0	4	551	6	6	0	0	NA	NA	NA	49	52	251	255	359	174	130	247	12	0	14	0.048	0	0.039
.	19.01.16-03.48.40-1-255033	61	2	2	0	0	0	100	1	1	0	0	NA	NA	NA	25	12	242	238	345	30	24	46	2	0	0	0.008	0	0
.	19.01.16-03.48.42-1-255034	84	5	5	2	0	2	516	4	4	0	0	NA	NA	NA	30	19	242	240	350	165	117	234	3	5	0	0.012	0.021	0
.	19.01.16-03.48.48-1-255038	69	4	4	1	0	1	540	3	3	0	0	NA	NA	NA	16	33	243	250	353	171	126	243	0	2	8	0	0.008	0.023
.	19.01.16-03.48.50-1-255039	182	49	49	14	0	12	567	44	44	0	0	NA	NA	NA	57	71	262	256	366	182	129	256	56	51	38	0.214	0.199	0.104
.	19.01.16-03.48.55-1-255040	34	1	1	0	0	0	0	0	0	0	0	NA	NA	NA	6	12	242	239	344	0	0	0	0	0	1	0	0	0.003
.	19.01.16-03.48.57-1-255041	121	6	6	1	0	1	546	5	5	0	0	NA	NA	NA	30	40	246	248	359	171	125	250	0	3	14	0	0.012	0.039
.	19.01.16-03.48.58-1-255042	61	3	3	1	0	0	527	2	2	0	0	NA	NA	NA	29	29	244	249	349	166	124	237	13	0	0	0.053	0	0
.	19.01.16-03.48.59-1-255043	30	1	1	0	0	0	0	0	0	0	0	NA	NA	NA	10	6	239	238	342	0	0	0	2	0	0	0.008	0	0
.	19.01.16-03.49.01-1-255044	84	6	6	2	0	2	534	5	5	0	0	NA	NA	NA	36	33	247	240	359	171	117	246	6	5	2	0.024	0.021	0.006
.	19.01.16-03.49.04-1-255045	200	15	15	2	0	2	553	13	13	0	0	NA	NA	NA	67	50	252	249	362	177	125	251	8	23	14	0.032	0.092	0.039
.	19.01.16-03.49.12-1-255046	145	7	7	0	0	0	554	5	5	0	0	NA	NA	NA	55	48	252	247	362	175	126	253	1	4	10	0.004	0.016	0.028
.	19.01.16-03.49.15-1-255062	63	2	2	2	0	1	530	1	1	0	0	NA	NA	NA	25	28	247	242	352	170	120	240	0	18	0	0	0.074	0
.	19.01.16-03.49.17-1-255063	270	23	23	6	0	6	590	21	21	0	0	NA	NA	NA	84	88	258	263	380	182	139	269	20	43	19	0.078	0.163	0.05
.	19.01.16-03.49.17-1-255064	416	44	44	11	0	8	600	39	39	0	0	NA	NA	NA	123	103	271	263	382	193	138	269	53	44	27	0.196	0.167	0.071
.	19.01.16-03.49.19-1-255068	351	33	33	10	0	8	604	30	30	0	0	NA	NA	NA	103	102	266	268	381	189	144	271	15	51	30	0.056	0.19	0.079
.	19.01.16-03.49.24-1-255074	89	6	6	2	0	1	529	5	5	0	0	NA	NA	NA	36	27	244	247	349	169	121	239	12	3	14	0.049	0.012	0.04
.	19.01.16-03.49.28-1-255079	151	13	13	1	0	1	544	12	12	0	0	NA	NA	NA	48	44	252	245	360	175	122	247	14	16	8	0.056	0.065	0.022
.	19.01.16-03.49.32-1-255083	127	11	11	4	0	4	543	10	10	0	0	NA	NA	NA	48	40	245	251	357	168	128	247	12	8	10	0.049	0.032	0.028
.	19.01.16-03.49.36-1-255085	156	19	19	4	0	3	546	17	17	0	0	NA	NA	NA	40	40	248	249	356	172	126	248	17	44	4	0.069	0.177	0.011
.	19.01.16-03.49.42-1-255090	35	1	1	1	0	1	0	0	0	0	0	NA	NA	NA	12	10	237	241	345	0	0	0	0	0	1	0	0	0.003
.	19.01.16-03.49.43-1-255094	122	7	7	1	0	1	544	5	5	0	0	NA	NA	NA	46	45	244	244	370	170	120	254	7	10	0	0.029	0.041	0
.	19.01.16-03.49.51-1-255096	93	5	5	0	0	0	520	4	4	0	0	NA	NA	NA	26	19	241	242	349	164	120	236	7	6	0	0.029	0.025	0
.	19.01.16-03.49.54-1-255097	59	2	2	0	0	0	0	1	1	0	0	NA	NA	NA	20	19	240	244	348	0	0	0	3	0	0	0.012	0	0
.	19.01.16-03.49.56-1-255098	90	3	3	1	0	1	541	2	2	0	0	NA	NA	NA	35	39	249	249	354	172	122	247	1	13	0	0.004	0.052	0
.	19.01.16-03.49.58-1-255099	30	1	1	1	0	1	0	0	0	0	0	NA	NA	NA	8	6	240	236	343	0	0	0	0	2	0	0	0.008	0
.	19.01.16-03.49.59-1-255104	62	2	2	0	0	0	522	0	0	0	0	NA	NA	NA	17	13	240	238	348	166	117	239	0	0	3	0	0	0.009
.	19.01.16-03.50.00-1-255105	95	8	8	2	0	2	528	7	7	0	0	NA	NA	NA	30	29	241	249	352	162	124	242	9	3	8	0.037	0.012	0.023
.	19.01.16-03.50.05-1-255110	89	3	3	0	0	0	539	2	2	0	0	NA	NA	NA	34	38	253	247	351	176	125	238	0	7	2	0	0.028	0.006
.	19.01.16-03.50.10-1-255111	113	13	13	3	0	2	551	10	10	0	0	NA	NA	NA	36	50	250	245	368	171	125	255	11	5	15	0.044	0.02	0.041
.	19.01.16-03.50.11-1-255112	62	2	2	1	0	1	100	1	1	0	0	NA	NA	NA	12	18	241	241	349	30	26	44	0	1	2	0	0.004	0.006
.	19.01.16-03.50.12-1-255113	221	15	15	5	0	3	562	13	13	0	0	NA	NA	NA	72	59	257	256	359	176	135	251	31	9	10	0.121	0.035	0.028
.	19.01.16-03.50.14-1-255133	206	9	9	0	0	0	559	8	8	0	0	NA	NA	NA	82	64	253	251	373	172	128	259	3	14	19	0.012	0.056	0.051
.	19.01.16-03.50.15-1-255134	59	2	2	0	0	0	530	1	1	0	0	NA	NA	NA	30	27	241	244	355	164	121	245	0	0	3	0	0	0.008
.	19.01.16-03.50.19-1-255136	155	11	11	3	0	2	557	10	10	0	0	NA	NA	NA	44	58	252	251	368	174	125	258	5	29	3	0.02	0.116	0.008
.	19.01.16-03.50.29-1-255146	31	1	1	0	0	0	0	0	0	0	0	NA	NA	NA	12	6	236	238	345	0	0	0	0	0	1	0	0	0.003
.	19.01.16-03.50.29-1-255147	100	5	5	1	0	1	539	4	4	0	0	NA	NA	NA	42	37	248	247	355	171	121	247	3	4	9	0.012	0.016	0.025
.	19.01.16-03.50.30-1-255150	95	5	5	3	0	2	540	4	4	0	0	NA	NA	NA	32	36	248	252	349	170	128	242	9	2	12	0.036	0.008	0.034
.	19.01.16-03.50.31-1-255151	86	4	4	2	0	2	531	3	3	0	0	NA	NA	NA	34	29	244	243	355	169	121	241	7	0	8	0.029	0	0.023
.	19.01.16-03.50.38-1-255156	179	35	35	6	0	5	542	32	32	0	0	NA	NA	NA	68	48	251	250	360	173	121	248	56	27	29	0.223	0.108	0.081
.	19.01.16-03.50.40-1-255157	152	8	8	3	0	1	552	6	6	0	0	NA	NA	NA	60	46	247	250	362	173	129	250	1	22	1	0.004	0.088	0.003
.	19.01.16-03.50.43-1-255161	232	25	25	7	0	6	569	23	23	0	0	NA	NA	NA	74	64	252	254	371	177	134	258	28	27	17	0.111	0.106	0.046
.	19.01.16-03.50.44-1-255162	32	1	1	0	0	0	0	0	0	0	0	NA	NA	NA	12	9	239	238	345	0	0	0	0	0	0	0	0	0
.	19.01.16-03.50.45-1-255163	115	7	7	3	0	2	539	5	5	0	0	NA	NA	NA	33	35	246	248	354	170	126	243	8	2	14	0.033	0.008	0.04
.	19.01.16-03.50.45-1-255164	283	49	49	13	0	10	579	45	45	0	0	NA	NA	NA	73	84	261	260	376	179	136	264	61	60	32	0.234	0.231	0.085
.	19.01.16-03.50.46-1-255165	117	5	5	0	0	0	544	4	4	0	0	NA	NA	NA	40	41	250	249	355	176	127	241	5	7	0	0.02	0.028	0
.	19.01.16-03.50.48-1-255166	63	2	2	1	0	1	523	1	1	0	0	NA	NA	NA	25	22	239	243	353	164	120	239	0	10	0	0	0.041	0
.	19.01.16-03.50.48-1-255167	147	9	9	2	0	2	543	8	8	0	0	NA	NA	NA	47	42	249	249	357	173	125	245	11	7	5	0.044	0.028	0.014
.	19.01.16-03.51.01-1-255170	57	2	2	0	0	0	452	1	1	0	0	NA	NA	NA	18	22	241	245	349	138	99	215	0	3	0	0	0.012	0
.	19.01.16-03.51.01-1-255171	267	30	30	4	0	4	589	26	26	0	0	NA	NA	NA	75	90	266	262	375	185	137	267	29	47	14	0.109	0.179	0.037
.	19.01.16-03.51.03-1-255172	327	64	64	20	0	17	588	56	56	0	0	NA	NA	NA	93	84	258	262	377	178	141	269	69	69	71	0.267	0.263	0.188
.	19.01.16-03.51.04-1-255173	153	12	12	1	0	1	547	11	11	0	0	NA	NA	NA	41	49	245	259	358	169	129	249	4	16	7	0.016	0.062	0.02
.	19.01.16-03.51.08-1-255174	258	41	41	16	0	12	578	38	38	0	0	NA	NA	NA	83	80	262	257	374	183	133	262	62	77	15	0.237	0.3	0.04
.	19.01.16-03.51.12-1-255175	33	1	1	0	0	0	0	0	0	0	0	NA	NA	NA	13	6	238	239	342	0	0	0	0	0	3	0	0	0.009
.	19.01.16-03.51.15-1-255191	91	6	6	2	0	2	536	5	5	0	0	NA	NA	NA	29	35	247	246	355	171	122	243	11	3	1	0.045	0.012	0.003
.	19.01.16-03.51.23-1-255200	149	30	30	4	0	3	544	28	28	0	0	NA	NA	NA	37	44	252	248	357	176	122	246	33	43	10	0.131	0.173	0.028
.	19.01.16-03.51.29-1-255206	177	31	31	11	0	8	572	27	27	0	0	NA	NA	NA	59	70	253	261	369	176	139	257	45	35	26	0.178	0.134	0.07
.	19.01.16-03.51.30-1-255208	146	16	16	4	0	4	539	15	15	0	0	NA	NA	NA	52	46	249	250	360	169	123	247	8	25	19	0.032	0.1	0.053
.	19.01.16-03.51.32-1-255210	95	3	3	1	0	1	539	2	2	0	0	NA	NA	NA	37	39	246	249	357	170	125	244	5	1	2	0.02	0.004	0.006
.	19.01.16-03.51.47-1-255218	61	2	2	0	0	0	521	1	1	0	0	NA	NA	NA	26	17	242	238	350	165	116	240	0	3	1	0	0.013	0.003
.	19.01.16-03.51.49-1-255219	151	15	15	5	0	4	548	13	13	0	0	NA	NA	NA	32	49	247	259	356	172	131	245	8	16	7	0.032	0.062	0.02
.	19.01.16-03.51.55-1-255220	65	2	2	0	0	0	449	1	1	0	0	NA	NA	NA	18	28	243	242	356	142	100	207	1	0	1	0.004	0	0.003
.	19.01.16-03.52.02-1-255225	178	16	16	4	0	2	558	14	14	0	0	NA	NA	NA	49	55	244	261	363	169	138	251	22	11	25	0.09	0.042	0.069
.	19.01.16-03.52.04-1-255226	147	5	5	1	0	1	547	4	4	0	0	NA	NA	NA	49	45	248	253	357	172	126	249	4	5	1	0.016	0.02	0.003
.	19.01.16-03.52.08-1-255227	89	4	4	1	0	1	532	3	3	0	0	NA	NA	NA	45	34	243	247	357	164	123	245	3	0	11	0.012	0	0.031
.	19.01.16-03.52.09-1-255228	258	33	33	8	0	7	581	30	30	0	0	NA	NA	NA	80	79	265	259	368	183	137	261	41	42	28	0.155	0.162	0.076
.	19.01.16-03.52.09-1-255230	36	1	1	1	0	1	0	0	0	0	0	NA	NA	NA	16	11	239	239	346	0	0	0	2	0	0	0.008	0	0
.	19.01.16-03.52.12-1-255231	199	42	42	12	0	11	561	41	41	0	0	NA	NA	NA	60	58	253	256	362	180	131	250	41	56	37	0.162	0.219	0.102
.	19.01.16-03.52.14-1-255247	38	1	1	1	0	1	0	0	0	0	0	NA	NA	NA	14	13	238	237	351	0	0	0	0	0	2	0	0	0.006
.	19.01.16-03.52.17-1-255253	141	27	27	8	0	5	540	26	26	0	0	NA	NA	NA	44	40	252	243	358	171	121	248	42	32	18	0.167	0.132	0.05
.	19.01.16-03.52.17-1-255254	151	22	22	5	0	4	534	19	19	0	0	NA	NA	NA	40	36	247	249	353	167	124	243	13	24	26	0.053	0.096	0.074
.	19.01.16-03.52.20-1-255261	60	3	3	1	0	1	526	2	2	0	0	NA	NA	NA	27	21	243	240	351	168	118	240	0	0	7	0	0	0.02
.	19.01.16-03.52.21-1-255262	56	2	2	0	0	0	150	1	1	0	0	NA	NA	NA	17	10	237	239	347	45	35	70	5	1	0	0.021	0.004	0
.	19.01.16-03.52.23-1-255265	90	3	3	1	0	1	531	2	2	0	0	NA	NA	NA	33	28	240	244	357	162	120	249	4	3	0	0.017	0.012	0
.	19.01.16-03.52.28-1-255272	90	4	4	0	0	0	537	3	3	0	0	NA	NA	NA	34	37	243	250	357	164	126	247	2	9	1	0.008	0.036	0.003
.	19.01.16-03.52.34-1-255275	93	4	4	1	0	1	529	2	2	0	0	NA	NA	NA	23	26	246	241	352	168	120	241	3	4	0	0.012	0.017	0
.	19.01.16-03.52.36-1-255277	59	2	2	1	0	1	100	1	1	0	0	NA	NA	NA	14	18	243	240	348	34	23	43	4	3	0	0.016	0.012	0
.	19.01.16-03.52.38-1-255280	95	8	8	2	0	2	531	6	6	0	0	NA	NA	NA	22	22	239	243	353	164	122	245	12	14	2	0.05	0.058	0.006
.	19.01.16-03.52.44-1-255285	145	7	7	5	0	3	544	6	6	0	0	NA	NA	NA	52	43	253	244	359	176	121	247	4	9	8	0.016	0.037	0.022
.	19.01.16-03.52.45-1-255286	270	14	14	5	0	4	598	13	13	0	0	NA	NA	NA	84	105	269	265	384	191	140	267	18	44	3	0.067	0.166	0.008
.	19.01.16-03.52.50-1-255287	60	2	2	0	0	0	101	1	1	0	0	NA	NA	NA	16	15	243	240	345	36	19	46	0	0	2	0	0	0.006
.	19.01.16-03.52.50-1-255288	142	20	20	6	0	4	543	18	18	0	0	NA	NA	NA	44	50	247	250	366	170	122	251	32	9	12	0.13	0.036	0.033
.	19.01.16-03.52.55-1-255289	213	17	17	2	0	2	553	16	16	0	0	NA	NA	NA	71	59	257	251	364	179	122	252	9	18	26	0.035	0.072	0.071
.	19.01.16-03.52.58-1-255290	134	5	5	1	0	1	560	4	4	0	0	NA	NA	NA	45	62	248	252	375	170	127	263	3	4	7	0.012	0.016	0.019
.	19.01.16-03.53.02-1-255291	337	39	39	9	0	6	605	35	35	0	0	NA	NA	NA	106	110	269	265	389	185	142	278	60	44	42	0.223	0.166	0.108
.	19.01.16-03.53.05-1-255292	33	1	1	0	0	0	0	0	0	0	0	NA	NA	NA	10	12	240	238	347	0	0	0	0	1	0	0	0.004	0
.	19.01.16-03.53.07-1-255293	58	2	2	0	0	0	301	1	1	0	0	NA	NA	NA	17	26	246	242	351	94	68	139	4	0	0	0.016	0	0
.	19.01.16-03.53.08-1-255294	246	21	21	7	0	4	573	17	17	0	0	NA	NA	NA	75	73	261	256	369	185	133	255	40	29	20	0.153	0.113	0.054
.	19.01.16-03.53.16-1-255310	289	36	36	10	0	8	602	28	28	0	0	NA	NA	NA	86	101	271	271	372	194	147	261	42	52	33	0.155	0.192	0.089
.	19.01.16-03.53.17-1-255311	64	2	2	1	0	1	452	1	1	0	0	NA	NA	NA	17	23	244	241	351	144	101	207	0	0	4	0	0	0.011
.	19.01.16-03.53.18-1-255312	65	2	2	1	0	1	526	1	1	0	0	NA	NA	NA	14	24	241	242	354	168	118	240	0	3	3	0	0.012	0.008
.	19.01.16-03.53.24-1-255322	146	12	12	3	0	2	550	11	11	0	0	NA	NA	NA	47	47	245	248	367	168	124	258	14	4	15	0.057	0.016	0.041
.	19.01.16-03.53.25-1-255324	120	4	4	1	0	0	551	2	2	0	0	NA	NA	NA	41	47	250	249	361	174	127	250	3	0	6	0.012	0	0.017
.	19.01.16-03.53.29-1-255330	233	26	26	5	0	4	573	23	23	0	0	NA	NA	NA	69	74	258	258	371	178	135	260	20	40	38	0.078	0.155	0.102
.	19.01.16-03.53.31-1-255333	206	38	38	16	0	10	561	35	35	0	0	NA	NA	NA	60	60	255	258	360	178	132	251	56	39	43	0.22	0.151	0.119
.	19.01.16-03.53.31-1-255334	31	1	1	0	0	0	0	0	0	0	0	NA	NA	NA	7	10	240	238	345	0	0	0	3	0	0	0.012	0	0
.	19.01.16-03.53.34-1-255335	230	20	20	3	0	3	570	16	16	0	0	NA	NA	NA	74	69	253	254	375	178	129	263	14	7	26	0.055	0.028	0.069
.	19.01.16-03.53.41-1-255340	154	8	8	0	0	0	536	7	7	0	0	NA	NA	NA	45	36	248	248	353	173	121	242	6	12	8	0.024	0.048	0.023
.	19.01.16-03.53.49-1-255344	404	100	100	26	0	22	618	88	88	0	0	NA	NA	NA	102	116	276	265	388	194	144	280	134	97	69	0.486	0.366	0.178
.	19.01.16-03.53.50-1-255345	185	14	14	2	0	2	561	13	13	0	0	NA	NA	NA	48	63	258	255	363	182	129	250	13	21	16	0.05	0.082	0.044
.	19.01.16-03.54.00-1-255346	67	3	3	1	0	1	530	1	1	0	0	NA	NA	NA	29	29	244	244	354	166	123	241	1	5	1	0.004	0.02	0.003
.	19.01.16-03.54.03-1-255351	92	4	4	2	0	2	532	3	3	0	0	NA	NA	NA	34	31	243	242	359	167	119	246	0	6	4	0	0.025	0.011
.	19.01.16-03.54.03-1-255352	178	36	36	9	0	8	552	30	30	0	0	NA	NA	NA	56	56	252	256	361	172	127	253	10	39	25	0.04	0.152	0.069
.	19.01.16-03.54.14-1-255368	90	5	5	0	0	0	524	2	2	0	0	NA	NA	NA	31	26	245	245	349	166	121	237	10	0	2	0.041	0	0.006
.	19.01.16-03.54.14-1-255369	89	5	5	0	0	0	531	4	4	0	0	NA	NA	NA	21	25	242	243	353	164	121	246	6	3	4	0.025	0.012	0.011
.	19.01.16-03.54.14-1-255370	181	12	12	3	0	2	560	10	10	0	0	NA	NA	NA	45	61	255	250	369	178	125	257	7	7	19	0.027	0.028	0.051
.	19.01.16-03.54.17-1-255371	87	3	3	1	0	0	522	2	2	0	0	NA	NA	NA	26	20	240	239	354	163	116	243	20	0	0	0.083	0	0
.	19.01.16-03.54.19-1-255372	180	24	24	8	0	6	569	23	23	0	0	NA	NA	NA	58	72	251	261	373	173	135	261	35	34	15	0.139	0.13	0.04
.	19.01.16-03.54.28-1-255382	30	1	1	0	0	0	0	0	0	0	0	NA	NA	NA	11	10	239	237	347	0	0	0	0	1	0	0	0.004	0
.	19.01.16-03.54.30-1-255384	90	4	4	3	0	3	532	3	3	0	0	NA	NA	NA	24	31	245	244	355	167	123	242	7	6	0	0.029	0.025	0
.	19.01.16-03.54.31-1-255387	103	7	7	1	0	1	537	5	5	0	0	NA	NA	NA	20	30	245	246	352	168	124	245	0	2	15	0	0.008	0.043
.	19.01.16-03.54.31-1-255388	133	10	10	3	0	1	545	8	8	0	0	NA	NA	NA	45	45	251	245	362	171	125	249	0	16	21	0	0.065	0.058
.	19.01.16-03.54.31-1-255389	155	14	14	7	0	7	544	12	12	0	0	NA	NA	NA	49	49	255	247	360	176	120	248	5	25	14	0.02	0.101	0.039
.	19.01.16-03.54.37-1-255392	124	7	7	2	0	1	528	6	6	0	0	NA	NA	NA	42	25	243	246	349	165	122	241	12	5	5	0.049	0.02	0.014
.	19.01.16-03.54.48-1-255400	175	19	19	2	0	2	568	17	17	0	0	NA	NA	NA	53	60	252	260	361	175	141	252	13	29	14	0.052	0.112	0.039
.	19.01.16-03.54.48-1-255401	90	4	4	3	0	3	529	3	3	0	0	NA	NA	NA	33	34	246	244	357	169	117	243	0	1	8	0	0.004	0.022
.	19.01.16-03.54.49-1-255402	118	5	5	1	0	1	542	4	4	0	0	NA	NA	NA	48	37	248	247	355	172	126	244	7	1	5	0.028	0.004	0.014
.	19.01.16-03.54.55-1-255403	121	10	10	1	0	1	538	8	8	0	0	NA	NA	NA	26	32	246	245	354	168	122	248	9	8	2	0.037	0.033	0.006
.	19.01.16-03.54.55-1-255404	156	16	16	4	0	3	544	11	11	0	0	NA	NA	NA	41	49	250	258	354	173	130	241	16	17	3	0.064	0.066	0.008
.	19.01.16-03.55.03-1-255405	90	4	4	1	0	1	544	3	3	0	0	NA	NA	NA	26	38	246	244	361	171	123	250	0	5	8	0	0.02	0.022
.	19.01.16-03.55.03-1-255406	323	22	22	4	0	4	610	19	19	0	0	NA	NA	NA	102	110	271	271	381	193	147	270	18	19	32	0.066	0.07	0.084
.	19.01.16-03.55.03-1-255407	97	6	6	0	0	0	541	5	5	0	0	NA	NA	NA	32	41	246	258	350	170	129	242	4	13	1	0.016	0.05	0.003
.	19.01.16-03.55.05-1-255408	86	6	6	2	0	2	534	5	5	0	0	NA	NA	NA	17	22	241	245	349	167	123	244	0	5	2	0	0.02	0.006
.	19.01.16-03.55.16-1-255424	324	39	39	11	0	10	581	35	35	0	0	NA	NA	NA	97	73	259	260	367	186	138	257	59	59	28	0.228	0.227	0.076
.	19.01.16-03.55.19-1-255425	147	8	8	0	0	0	538	7	7	0	0	NA	NA	NA	30	38	240	251	360	163	128	247	1	4	11	0.004	0.016	0.031
.	19.01.16-03.55.20-1-255427	60	2	2	0	0	0	200	1	1	0	0	NA	NA	NA	19	16	238	242	349	54	44	102	1	2	0	0.004	0.008	0
.	19.01.16-03.55.21-1-255432	32	1	1	0	0	0	0	0	0	0	0	NA	NA	NA	8	6	238	237	344	0	0	0	0	0	0	0	0	0
.	19.01.16-03.55.22-1-255434	117	11	11	2	0	1	541	8	8	0	0	NA	NA	NA	43	42	244	250	361	166	125	250	15	6	8	0.061	0.024	0.022
.	19.01.16-03.55.22-1-255435	178	11	11	1	0	1	567	9	9	0	0	NA	NA	NA	46	66	258	247	374	182	125	260	31	7	5	0.12	0.028	0.013
.	19.01.16-03.55.23-1-255437	268	33	33	5	0	2	597	31	31	0	0	NA	NA	NA	74	94	261	273	373	182	148	267	28	51	30	0.107	0.187	0.08
.	19.01.16-03.55.29-1-255445	61	2	2	2	0	2	523	1	1	0	0	NA	NA	NA	30	22	243	243	349	162	121	240	0	0	3	0	0	0.009
.	19.01.16-03.55.40-1-255451	117	6	6	2	0	1	532	5	5	0	0	NA	NA	NA	36	28	246	246	349	171	121	240	3	0	7	0.012	0	0.02
.	19.01.16-03.55.42-1-255452	35	1	1	1	0	1	0	0	0	0	0	NA	NA	NA	8	17	241	242	347	0	0	0	0	0	1	0	0	0.003
.	19.01.16-03.55.45-1-255456	345	35	35	14	0	12	597	28	28	0	0	NA	NA	NA	106	104	262	266	389	182	138	277	39	40	32	0.149	0.15	0.082
.	19.01.16-03.55.45-1-255457	88	7	7	2	0	2	538	5	5	0	0	NA	NA	NA	35	35	245	243	360	168	121	249	4	8	7	0.016	0.033	0.019
.	19.01.16-03.55.47-1-255458	87	3	3	0	0	0	531	2	2	0	0	NA	NA	NA	21	26	245	243	351	166	121	244	0	8	0	0	0.033	0
.	19.01.16-03.55.48-1-255459	34	1	1	0	0	0	0	0	0	0	0	NA	NA	NA	11	6	237	238	344	0	0	0	3	0	0	0.013	0	0
.	19.01.16-03.55.50-1-255460	121	11	11	3	0	1	541	8	8	0	0	NA	NA	NA	36	41	245	249	360	170	123	248	11	6	21	0.045	0.024	0.058
.	19.01.16-03.55.52-1-255461	94	3	3	1	0	1	526	2	2	0	0	NA	NA	NA	40	26	245	243	351	167	118	241	6	4	0	0.024	0.016	0
.	19.01.16-03.55.59-1-255463	197	29	29	7	0	5	559	27	27	0	0	NA	NA	NA	60	57	253	251	366	180	125	254	32	50	31	0.126	0.199	0.085
.	19.01.16-03.56.00-1-255465	237	20	20	7	0	5	576	18	18	0	0	NA	NA	NA	67	72	260	250	375	183	128	265	26	15	18	0.1	0.06	0.048
.	19.01.16-03.56.03-1-255470	66	2	2	1	0	1	536	1	1	0	0	NA	NA	NA	24	32	244	246	355	168	122	246	4	3	0	0.016	0.012	0
.	19.01.16-03.56.05-1-255471	147	11	11	1	0	0	557	9	9	0	0	NA	NA	NA	42	50	245	256	362	169	133	255	16	9	10	0.065	0.035	0.028
.	19.01.16-03.56.16-1-255487	62	2	2	0	0	0	526	1	1	0	0	NA	NA	NA	16	20	241	244	348	166	121	239	2	4	0	0.008	0.016	0
.	19.01.16-03.56.17-1-255488	209	18	18	5	0	5	544	16	16	0	0	NA	NA	NA	64	48	247	251	363	167	126	251	24	15	10	0.097	0.06	0.028
.	19.01.16-03.56.19-1-255489	463	39	39	9	0	7	596	36	36	0	0	NA	NA	NA	127	101	267	264	383	188	142	266	51	48	39	0.191	0.182	0.102
.	19.01.16-03.56.24-1-255494	417	39	39	13	0	11	590	34	34	0	0	NA	NA	NA	129	84	257	266	374	181	142	267	46	70	31	0.179	0.263	0.083
.	19.01.16-03.56.28-1-255500	33	1	1	0	0	0	0	0	0	0	0	NA	NA	NA	11	9	238	240	344	0	0	0	0	2	0	0	0.008	0
.	19.01.16-03.56.28-1-255502	116	5	5	1	0	1	542	4	4	0	0	NA	NA	NA	30	35	242	245	361	168	124	250	6	3	3	0.025	0.012	0.008
.	19.01.16-03.56.31-1-255505	92	8	8	1	0	0	534	6	6	0	0	NA	NA	NA	30	32	247	242	356	169	121	244	5	9	3	0.02	0.037	0.008
.	19.01.16-03.56.40-1-255510	35	1	1	0	0	0	0	0	0	0	0	NA	NA	NA	6	8	237	239	345	0	0	0	1	0	0	0.004	0	0
.	19.01.16-03.56.40-1-255511	96	3	3	1	0	1	541	2	2	0	0	NA	NA	NA	29	36	248	245	356	171	123	247	4	4	3	0.016	0.016	0.008
.	19.01.16-03.56.42-1-255512	38	1	1	1	0	1	0	0	0	0	0	NA	NA	NA	19	9	239	238	345	0	0	0	0	0	0	0	0	0
.	19.01.16-03.56.44-1-255516	211	31	31	9	0	8	561	28	28	0	0	NA	NA	NA	70	62	255	252	368	178	127	256	56	45	24	0.22	0.179	0.065
.	19.01.16-03.56.45-1-255517	153	13	13	5	0	3	542	10	10	0	0	NA	NA	NA	44	40	252	251	350	176	125	241	15	15	8	0.06	0.06	0.023
.	19.01.16-03.56.46-1-255518	114	8	8	1	0	1	539	7	7	0	0	NA	NA	NA	33	40	251	246	356	172	121	246	2	11	1	0.008	0.045	0.003
.	19.01.16-03.56.49-1-255519	216	16	16	3	0	3	575	14	14	0	0	NA	NA	NA	70	75	258	253	377	182	129	264	4	31	25	0.016	0.123	0.066
.	19.01.16-03.56.50-1-255520	113	6	6	1	0	0	535	4	4	0	0	NA	NA	NA	35	37	246	249	355	168	121	246	0	5	14	0	0.02	0.039
.	19.01.16-03.56.55-1-255521	317	64	64	14	0	11	592	61	61	0	0	NA	NA	NA	86	92	266	258	381	188	136	268	71	82	56	0.267	0.318	0.147
.	19.01.16-03.57.05-1-255522	180	42	42	9	0	9	562	40	40	0	0	NA	NA	NA	57	62	253	252	370	175	128	259	19	65	40	0.075	0.258	0.108
.	19.01.16-03.57.07-1-255523	178	17	17	5	0	4	564	16	16	0	0	NA	NA	NA	46	67	259	253	368	181	127	256	14	38	2	0.054	0.15	0.005
.	19.01.16-03.57.09-1-255524	91	3	3	1	0	1	526	2	2	0	0	NA	NA	NA	29	27	244	246	350	168	120	238	0	4	2	0	0.016	0.006
.	19.01.16-03.57.22-1-255548	205	18	18	1	0	1	561	17	17	0	0	NA	NA	NA	43	52	247	253	365	173	130	258	20	13	10	0.081	0.051	0.027
.	19.01.16-03.57.23-1-255550	268	32	32	8	0	6	595	30	30	0	0	NA	NA	NA	69	88	259	259	383	184	137	274	40	60	15	0.154	0.232	0.039
.	19.01.16-03.57.23-1-255551	127	18	18	5	0	5	533	17	17	0	0	NA	NA	NA	36	32	247	247	351	171	123	239	18	14	8	0.073	0.057	0.023
.	19.01.16-03.57.24-1-255553	349	47	47	15	0	8	598	42	42	0	0	NA	NA	NA	115	92	262	261	382	186	140	272	46	62	48	0.176	0.238	0.126
.	19.01.16-03.57.44-1-255568	126	14	14	5	0	5	540	13	13	0	0	NA	NA	NA	44	37	248	247	355	169	123	248	5	18	17	0.02	0.073	0.048
.	19.01.16-03.57.44-1-255569	38	1	1	0	0	0	0	0	0	0	0	NA	NA	NA	12	16	241	239	349	0	0	0	0	0	0	0	0	0
.	19.01.16-03.57.47-1-255570	183	29	29	6	0	5	581	27	27	0	0	NA	NA	NA	62	79	254	265	373	177	140	264	41	21	32	0.161	0.079	0.086
.	19.01.16-03.58.01-1-255571	143	7	7	2	0	1	548	6	6	0	0	NA	NA	NA	51	50	253	250	360	174	127	247	0	13	4	0	0.052	0.011
.	19.01.16-03.58.03-1-255576	182	16	16	4	0	3	553	15	15	0	0	NA	NA	NA	58	51	247	248	369	169	125	259	7	22	18	0.028	0.089	0.049
.	19.01.16-03.58.09-1-255577	261	20	20	7	0	7	548	17	17	0	0	NA	NA	NA	74	49	245	255	362	167	127	254	19	24	13	0.078	0.094	0.036
.	19.01.16-03.58.14-1-255595	273	30	30	10	0	6	586	28	28	0	0	NA	NA	NA	68	82	252	259	384	179	137	270	26	57	19	0.103	0.22	0.049
.	19.01.16-03.58.19-1-255597	89	4	4	1	0	1	531	3	3	0	0	NA	NA	NA	33	31	250	247	347	171	124	236	0	9	5	0	0.036	0.014
.	19.01.16-03.58.20-1-255598	58	2	2	1	0	1	201	1	1	0	0	NA	NA	NA	22	14	240	238	349	58	48	95	5	0	0	0.021	0	0
.	19.01.16-03.58.26-1-255606	63	3	3	2	0	2	451	2	2	0	0	NA	NA	NA	17	19	241	241	350	141	102	208	7	0	2	0.029	0	0.006
.	19.01.16-03.58.28-1-255610	63	3	3	1	0	1	530	2	2	0	0	NA	NA	NA	28	33	246	246	354	168	122	240	0	6	5	0	0.024	0.014
.	19.01.16-03.58.30-1-255613	61	2	2	0	0	0	0	1	1	0	0	NA	NA	NA	25	14	240	240	347	0	0	0	0	0	7	0	0	0.02
.	19.01.16-03.58.33-1-255615	268	62	62	19	0	15	595	55	55	0	0	NA	NA	NA	87	100	268	266	379	188	140	267	77	94	44	0.287	0.353	0.116
.	19.01.16-03.58.34-1-255616	93	4	4	1	0	1	533	3	3	0	0	NA	NA	NA	41	37	246	246	358	169	122	242	0	7	3	0	0.028	0.008
.	19.01.16-03.58.35-1-255617	64	3	3	0	0	0	200	2	2	0	0	NA	NA	NA	13	24	244	242	351	62	45	93	4	3	0	0.016	0.012	0
.	19.01.16-03.58.39-1-255621	66	3	3	0	0	0	252	1	1	0	0	NA	NA	NA	21	22	240	245	350	80	56	116	0	1	2	0	0.004	0.006
.	19.01.16-03.58.41-1-255623	186	18	18	6	0	5	542	16	16	0	0	NA	NA	NA	58	47	249	244	367	170	120	252	8	20	25	0.032	0.082	0.068
.	19.01.16-03.58.42-1-255625	388	33	33	9	0	9	612	31	31	0	0	NA	NA	NA	135	117	276	273	381	195	149	268	50	37	29	0.181	0.136	0.076
.	19.01.16-03.58.43-1-255628	126	5	5	0	0	0	548	4	4	0	0	NA	NA	NA	48	46	251	251	357	176	128	244	6	0	13	0.024	0	0.036
.	19.01.16-03.58.45-1-255629	148	14	14	2	0	1	550	12	12	0	0	NA	NA	NA	34	48	250	246	365	172	125	253	18	22	1	0.072	0.089	0.003
.	19.01.16-03.58.50-1-255630	113	12	12	3	0	3	541	9	9	0	0	NA	NA	NA	39	37	247	250	353	171	124	246	13	6	10	0.053	0.024	0.028
.	19.01.16-03.58.50-1-255631	160	20	20	6	0	6	556	17	17	0	0	NA	NA	NA	39	50	255	247	361	177	125	254	15	35	16	0.059	0.142	0.044
.	19.01.16-03.59.01-1-255632	175	32	32	4	0	3	547	30	30	0	0	NA	NA	NA	57	51	252	251	361	174	128	245	25	26	10	0.099	0.104	0.028
.	19.01.16-03.59.07-1-255633	92	5	5	1	0	0	544	4	4	0	0	NA	NA	NA	24	44	251	246	360	175	122	247	5	3	3	0.02	0.012	0.008
.	19.01.16-03.59.10-1-255634	175	19	19	6	0	6	555	16	16	0	0	NA	NA	NA	53	54	250	246	371	174	122	259	12	25	22	0.048	0.102	0.059
.	19.01.16-03.59.12-1-255635	33	1	1	0	0	0	0	0	0	0	0	NA	NA	NA	7	9	239	238	345	0	0	0	0	0	2	0	0	0.006
.	19.01.16-03.59.12-1-255636	146	13	13	2	0	1	548	11	11	0	0	NA	NA	NA	48	51	249	249	366	172	123	253	14	5	16	0.056	0.02	0.044
[truncated: 1 more rows]
