# Supplementary material for: Modelling targeted rabies vaccination strategies for a domestic dog population with heterogeneous roaming patterns
Source: PLoS Negl Trop Dis. 2019 Jul 8;13(7):e0007582. doi: 10.1371/journal.pntd.0007582 (PMC6638970; doi:10.1371/journal.pntd.0007582)
Supplement: S1 Zip file folder — The files contain a summary for each simulation for its respective scenario. The files are named first with the population structure (FP, ED, RD, SD) and then the specific vaccination strategy used for that scenario. (ZIP) [file pntd.0007582.s002.zip › Supp_Files/FP_E0.7_R0.5_S0.9_all_measuresReport.txt]

scenario	iteration	duration	tot_deaths	rabid_dogs	moved	mov_DK	movInfect	n_vacc	n_cull	detDogs_cull	contDogs_cull	reactCull	preemptVaccCov_dogLevel	reactVaccCov_dogLevel	mean_Rt	non_rabid_dead	born	nb_in_exp_cat	nb_in_roam_cat	nb_stayhome	nb_exp_vacc	nb_roam_vacc	nb_stayhome_vacc	nb_contacting_explorer	nb_contacting_roamer	nb_contacting_stayhome	contact_per_explorer	contact_per_roamer	contact_per_stayhome
.	19.01.16-02.21.13-1-368991	237	61	61	11	0	9	649	58	58	0	0	NA	NA	NA	76	80	261	255	377	179	131	339	105	75	11	0.402	0.294	0.029
.	19.01.16-02.21.13-1-368992	325	18	18	6	0	5	672	15	15	0	0	NA	NA	NA	102	105	268	264	386	189	140	343	25	26	5	0.093	0.098	0.013
.	19.01.16-02.21.13-1-368993	149	13	13	4	0	1	622	12	12	0	0	NA	NA	NA	45	55	251	253	364	176	127	319	12	15	22	0.048	0.059	0.06
.	19.01.16-02.21.13-1-368994	180	8	8	2	0	2	635	5	5	0	0	NA	NA	NA	59	69	258	253	371	181	130	324	9	13	1	0.035	0.051	0.003
.	19.01.16-02.21.13-1-368995	94	9	9	1	0	1	620	8	8	0	0	NA	NA	NA	41	50	250	243	370	174	119	327	19	3	4	0.076	0.012	0.011
.	19.01.16-02.21.13-1-368996	119	6	6	0	0	0	622	4	4	0	0	NA	NA	NA	37	48	249	250	362	176	126	320	2	16	4	0.008	0.064	0.011
.	19.01.16-02.21.13-1-368997	95	3	3	2	0	2	609	2	2	0	0	NA	NA	NA	32	28	245	243	353	171	123	315	5	0	11	0.02	0	0.031
.	19.01.16-02.21.13-1-368998	60	2	2	0	0	0	250	1	1	0	0	NA	NA	NA	16	18	241	241	349	71	48	131	1	1	0	0.004	0.004	0
.	19.01.16-02.21.23-1-368999	146	8	8	0	0	0	614	7	7	0	0	NA	NA	NA	33	40	249	253	351	173	129	312	5	11	3	0.02	0.043	0.009
.	19.01.16-02.21.28-1-369000	149	12	12	4	0	3	620	11	11	0	0	NA	NA	NA	56	56	254	252	363	176	127	317	2	22	8	0.008	0.087	0.022
.	19.01.16-02.21.31-1-369001	147	8	8	0	0	0	610	7	7	0	0	NA	NA	NA	41	36	248	245	356	173	121	316	14	2	10	0.056	0.008	0.028
.	19.01.16-02.21.34-1-369002	96	3	3	1	0	1	607	2	2	0	0	NA	NA	NA	21	39	245	244	363	168	119	320	4	6	0	0.016	0.025	0
.	19.01.16-02.21.34-1-369003	123	14	14	2	0	1	617	13	13	0	0	NA	NA	NA	47	44	255	248	354	176	125	316	26	5	6	0.102	0.02	0.017
.	19.01.16-02.21.43-1-369026	67	4	4	1	0	1	596	3	3	0	0	NA	NA	NA	22	29	248	245	349	172	118	306	3	0	3	0.012	0	0.009
.	19.01.16-02.21.45-1-369029	152	6	6	4	0	3	620	5	5	0	0	NA	NA	NA	49	46	247	249	363	170	125	325	7	22	7	0.028	0.088	0.019
.	19.01.16-02.21.46-1-369031	183	10	10	5	0	4	626	7	7	0	0	NA	NA	NA	56	52	256	245	364	177	122	327	16	11	16	0.062	0.045	0.044
.	19.01.16-02.21.49-1-369038	63	4	4	2	0	2	581	3	3	0	0	NA	NA	NA	38	24	245	242	350	161	118	302	15	0	0	0.061	0	0
.	19.01.16-02.21.51-1-369039	92	3	3	0	0	0	616	2	2	0	0	NA	NA	NA	24	36	243	247	359	169	127	320	1	4	3	0.004	0.016	0.008
.	19.01.16-02.21.55-1-369042	233	62	62	21	0	16	639	57	57	0	0	NA	NA	NA	61	65	256	252	370	178	131	330	79	74	48	0.309	0.294	0.13
.	19.01.16-02.22.00-1-369045	35	1	1	1	0	1	0	0	0	0	0	NA	NA	NA	6	12	238	237	350	0	0	0	0	0	1	0	0	0.003
.	19.01.16-02.22.00-1-369046	244	44	44	8	0	7	641	40	40	0	0	NA	NA	NA	70	66	255	254	370	180	132	329	44	63	40	0.173	0.248	0.108
.	19.01.16-02.22.02-1-369047	59	2	2	0	0	0	599	1	1	0	0	NA	NA	NA	23	29	246	247	349	170	122	307	2	0	3	0.008	0	0.009
.	19.01.16-02.22.06-1-369048	154	8	8	1	0	1	617	5	5	0	0	NA	NA	NA	41	45	253	247	358	176	122	319	7	21	4	0.028	0.085	0.011
.	19.01.16-02.22.06-1-369049	131	18	18	4	0	3	629	14	14	0	0	NA	NA	NA	32	50	248	251	364	174	129	326	20	28	15	0.081	0.112	0.041
.	19.01.16-02.22.07-1-369050	61	2	2	0	0	0	394	1	1	0	0	NA	NA	NA	22	25	244	246	348	112	85	197	0	1	2	0	0.004	0.006
.	19.01.16-02.22.11-1-369054	60	4	4	0	0	0	592	3	3	0	0	NA	NA	NA	28	26	247	246	346	168	121	303	8	0	4	0.032	0	0.012
.	19.01.16-02.22.17-1-369055	89	4	4	0	0	0	591	3	3	0	0	NA	NA	NA	34	27	244	245	351	165	123	303	4	3	6	0.016	0.012	0.017
.	19.01.16-02.22.18-1-369056	145	13	13	3	0	1	619	12	12	0	0	NA	NA	NA	38	49	254	250	358	173	129	317	31	8	7	0.122	0.032	0.02
.	19.01.16-02.22.25-1-369058	95	3	3	1	0	1	607	2	2	0	0	NA	NA	NA	22	37	244	243	363	167	120	320	4	4	0	0.016	0.016	0
.	19.01.16-02.22.27-1-369059	64	3	3	2	0	2	587	2	2	0	0	NA	NA	NA	27	19	239	243	350	162	119	306	0	3	8	0	0.012	0.023
.	19.01.16-02.22.33-1-369060	176	11	11	1	0	1	611	10	10	0	0	NA	NA	NA	41	46	252	246	361	174	122	315	11	10	6	0.044	0.041	0.017
.	19.01.16-02.22.34-1-369061	152	25	25	4	0	4	616	24	24	0	0	NA	NA	NA	49	47	246	248	366	171	125	320	21	40	31	0.085	0.161	0.085
.	19.01.16-02.22.39-1-369064	90	11	11	1	0	1	598	10	10	0	0	NA	NA	NA	26	35	242	246	360	164	120	314	10	1	6	0.041	0.004	0.017
.	19.01.16-02.22.39-1-369065	63	2	2	2	0	1	595	1	1	0	0	NA	NA	NA	29	22	241	243	351	165	120	310	0	0	11	0	0	0.031
.	19.01.16-02.22.40-1-369067	33	1	1	0	0	0	0	0	0	0	0	NA	NA	NA	8	8	237	240	344	0	0	0	1	0	0	0.004	0	0
.	19.01.16-02.22.42-1-369086	34	1	1	0	0	0	0	0	0	0	0	NA	NA	NA	8	12	239	237	349	0	0	0	0	0	0	0	0	0
.	19.01.16-02.22.45-1-369089	152	6	6	0	0	0	623	5	5	0	0	NA	NA	NA	40	52	250	248	367	171	126	326	16	7	3	0.064	0.028	0.008
.	19.01.16-02.22.47-1-369095	92	6	6	1	0	1	610	5	5	0	0	NA	NA	NA	38	44	248	252	357	170	128	312	7	2	7	0.028	0.008	0.02
.	19.01.16-02.22.52-1-369099	87	3	3	0	0	0	598	2	2	0	0	NA	NA	NA	44	31	249	243	352	171	115	312	6	0	2	0.024	0	0.006
.	19.01.16-02.22.58-1-369108	124	4	4	0	0	0	605	3	3	0	0	NA	NA	NA	30	35	246	249	353	171	122	312	4	6	1	0.016	0.024	0.003
.	19.01.16-02.23.03-1-369109	174	13	13	3	0	3	621	10	10	0	0	NA	NA	NA	50	48	253	247	361	176	124	321	29	20	7	0.115	0.081	0.019
.	19.01.16-02.23.05-1-369110	86	5	5	2	0	2	602	4	4	0	0	NA	NA	NA	29	31	246	243	355	168	120	314	10	0	5	0.041	0	0.014
.	19.01.16-02.23.06-1-369111	127	11	11	4	0	3	612	10	10	0	0	NA	NA	NA	47	43	247	248	361	171	122	319	18	7	19	0.073	0.028	0.053
.	19.01.16-02.23.06-1-369112	182	21	21	7	0	7	622	18	18	0	0	NA	NA	NA	53	54	250	247	370	173	125	324	23	45	18	0.092	0.182	0.049
.	19.01.16-02.23.09-1-369113	181	12	12	0	0	0	628	10	10	0	0	NA	NA	NA	59	61	258	256	360	182	133	313	7	1	17	0.027	0.004	0.047
.	19.01.16-02.23.14-1-369114	62	6	6	5	0	4	587	5	5	0	0	NA	NA	NA	27	23	243	241	352	167	117	303	2	9	1	0.008	0.037	0.003
.	19.01.16-02.23.17-1-369115	85	4	4	2	0	2	605	3	3	0	0	NA	NA	NA	29	30	245	247	351	169	124	312	3	2	7	0.012	0.008	0.02
.	19.01.16-02.23.19-1-369116	90	3	3	2	0	2	591	2	2	0	0	NA	NA	NA	30	27	247	241	352	161	118	312	4	0	2	0.016	0	0.006
.	19.01.16-02.23.22-1-369117	57	2	2	1	0	1	595	1	1	0	0	NA	NA	NA	14	19	241	241	350	164	119	312	1	1	0	0.004	0.004	0
.	19.01.16-02.23.29-1-369118	35	1	1	0	0	0	0	0	0	0	0	NA	NA	NA	9	15	242	240	346	0	0	0	0	1	0	0	0.004	0
.	19.01.16-02.23.32-1-369119	118	9	9	3	0	2	610	8	8	0	0	NA	NA	NA	24	37	245	253	352	171	127	312	1	11	6	0.004	0.043	0.017
.	19.01.16-02.23.32-1-369120	60	2	2	1	0	1	0	1	1	0	0	NA	NA	NA	17	15	238	242	348	0	0	0	0	1	0	0	0.004	0
.	19.01.16-02.23.32-1-369121	287	20	20	6	0	3	667	19	19	0	0	NA	NA	NA	105	89	260	264	378	187	144	336	39	35	16	0.15	0.133	0.042
.	19.01.16-02.23.33-1-369122	94	6	6	1	0	0	608	5	5	0	0	NA	NA	NA	29	37	247	244	359	170	123	315	2	3	11	0.008	0.012	0.031
.	19.01.16-02.23.34-1-369123	333	46	46	13	0	11	676	43	43	0	0	NA	NA	NA	87	108	278	258	385	202	134	340	83	75	22	0.299	0.291	0.057
.	19.01.16-02.23.35-1-369124	118	12	12	3	0	3	606	10	10	0	0	NA	NA	NA	38	35	250	245	353	172	121	313	38	4	6	0.152	0.016	0.017
.	19.01.16-02.23.35-1-369126	93	9	9	1	0	1	593	8	8	0	0	NA	NA	NA	38	26	248	245	346	171	120	302	7	2	13	0.028	0.008	0.038
.	19.01.16-02.23.38-1-369127	239	14	14	5	0	4	635	9	9	0	0	NA	NA	NA	71	67	257	257	366	178	130	327	22	17	9	0.086	0.066	0.025
.	19.01.16-02.23.43-1-369149	122	6	6	1	0	1	602	5	5	0	0	NA	NA	NA	41	36	244	251	354	169	123	310	5	11	3	0.02	0.044	0.008
.	19.01.16-02.23.50-1-369159	34	1	1	1	0	1	0	0	0	0	0	NA	NA	NA	9	8	239	239	343	0	0	0	2	0	0	0.008	0	0
.	19.01.16-02.23.54-1-369160	175	24	24	9	0	6	613	21	21	0	0	NA	NA	NA	43	43	249	247	360	173	122	318	30	25	22	0.12	0.101	0.061
.	19.01.16-02.23.55-1-369163	63	2	2	1	0	1	300	1	1	0	0	NA	NA	NA	13	18	245	240	346	81	64	155	2	1	0	0.008	0.004	0
.	19.01.16-02.23.56-1-369165	215	17	17	3	0	3	635	15	15	0	0	NA	NA	NA	62	63	257	253	366	177	130	328	23	23	4	0.089	0.091	0.011
.	19.01.16-02.24.00-1-369167	90	5	5	2	0	1	605	4	4	0	0	NA	NA	NA	35	33	247	241	358	169	119	317	25	0	1	0.101	0	0.003
.	19.01.16-02.24.03-1-369168	33	1	1	1	0	1	0	0	0	0	0	NA	NA	NA	9	9	240	237	345	0	0	0	0	0	0	0	0	0
.	19.01.16-02.24.05-1-369169	123	7	7	2	0	2	606	6	6	0	0	NA	NA	NA	33	28	239	247	355	164	123	319	5	15	11	0.021	0.061	0.031
.	19.01.16-02.24.06-1-369170	113	8	8	2	0	1	600	7	7	0	0	NA	NA	NA	34	29	246	247	349	170	121	309	0	7	10	0	0.028	0.029
.	19.01.16-02.24.07-1-369172	242	44	44	8	0	6	648	38	38	0	0	NA	NA	NA	70	78	259	258	374	183	133	332	67	66	31	0.259	0.256	0.083
.	19.01.16-02.24.13-1-369176	152	22	22	5	0	5	630	19	19	0	0	NA	NA	NA	49	58	251	250	370	176	125	329	19	20	16	0.076	0.08	0.043
.	19.01.16-02.24.19-1-369177	263	38	38	15	0	11	641	34	34	0	0	NA	NA	NA	80	73	257	254	375	180	126	335	54	60	30	0.21	0.236	0.08
.	19.01.16-02.24.23-1-369178	119	7	7	3	0	2	603	6	6	0	0	NA	NA	NA	47	37	242	251	357	167	128	308	0	9	11	0	0.036	0.031
.	19.01.16-02.24.25-1-369179	111	10	10	1	0	1	615	9	9	0	0	NA	NA	NA	27	37	245	245	360	170	123	322	4	7	4	0.016	0.029	0.011
.	19.01.16-02.24.26-1-369180	34	1	1	0	0	0	0	0	0	0	0	NA	NA	NA	9	10	240	239	344	0	0	0	0	0	1	0	0	0.003
.	19.01.16-02.24.29-1-369181	239	17	17	8	0	6	652	14	14	0	0	NA	NA	NA	83	81	259	258	377	182	134	336	30	22	2	0.116	0.085	0.005
.	19.01.16-02.24.31-1-369182	115	4	4	0	0	0	600	3	3	0	0	NA	NA	NA	53	34	241	243	363	164	117	319	3	11	0	0.012	0.045	0
.	19.01.16-02.24.39-1-369185	128	5	5	2	0	2	605	4	4	0	0	NA	NA	NA	33	36	243	243	363	166	119	320	6	3	4	0.025	0.012	0.011
.	19.01.16-02.24.43-1-369205	35	1	1	1	0	1	0	0	0	0	0	NA	NA	NA	9	8	238	238	345	0	0	0	0	0	3	0	0	0.009
.	19.01.16-02.24.44-1-369208	93	9	9	1	0	1	590	7	7	0	0	NA	NA	NA	25	21	243	242	349	166	118	306	4	2	15	0.016	0.008	0.043
.	19.01.16-02.24.46-1-369210	149	13	13	3	0	3	616	11	11	0	0	NA	NA	NA	39	41	249	250	355	172	127	317	7	14	13	0.028	0.056	0.037
.	19.01.16-02.24.46-1-369211	275	23	23	7	0	7	636	21	21	0	0	NA	NA	NA	87	78	260	257	374	178	128	330	34	46	5	0.131	0.179	0.013
.	19.01.16-02.24.48-1-369217	35	1	1	0	0	0	0	0	0	0	0	NA	NA	NA	12	7	238	237	345	0	0	0	1	0	0	0.004	0	0
.	19.01.16-02.24.50-1-369220	175	27	27	6	0	2	605	25	25	0	0	NA	NA	NA	46	40	247	249	357	173	124	308	56	39	6	0.227	0.157	0.017
.	19.01.16-02.24.56-1-369228	233	20	20	3	0	3	644	18	18	0	0	NA	NA	NA	83	75	258	259	371	179	134	331	13	35	22	0.05	0.135	0.059
.	19.01.16-02.24.57-1-369229	92	7	7	2	0	2	602	5	5	0	0	NA	NA	NA	40	32	241	251	353	167	127	308	3	14	5	0.012	0.056	0.014
.	19.01.16-02.25.03-1-369231	146	8	8	3	0	1	616	7	7	0	0	NA	NA	NA	45	40	248	243	362	174	119	323	5	8	3	0.02	0.033	0.008
.	19.01.16-02.25.07-1-369232	230	22	22	8	0	5	643	20	20	0	0	NA	NA	NA	51	74	259	256	372	183	135	325	64	18	11	0.247	0.07	0.03
.	19.01.16-02.25.09-1-369233	182	13	13	2	0	2	641	11	11	0	0	NA	NA	NA	58	71	251	262	371	176	134	331	24	32	15	0.096	0.122	0.04
.	19.01.16-02.25.14-1-369234	173	15	15	5	0	3	632	12	12	0	0	NA	NA	NA	49	54	250	248	369	176	124	332	12	14	18	0.048	0.056	0.049
.	19.01.16-02.25.15-1-369235	61	2	2	0	0	0	51	1	1	0	0	NA	NA	NA	18	16	240	236	353	16	8	27	5	0	1	0.021	0	0.003
.	19.01.16-02.25.21-1-369237	147	16	16	3	0	2	629	15	15	0	0	NA	NA	NA	56	61	256	259	359	177	133	319	28	28	8	0.109	0.108	0.022
.	19.01.16-02.25.21-1-369238	185	47	47	13	0	8	637	43	43	0	0	NA	NA	NA	70	67	253	253	374	175	129	333	72	81	13	0.285	0.32	0.035
.	19.01.16-02.25.22-1-369239	94	6	6	2	0	2	611	5	5	0	0	NA	NA	NA	37	43	245	252	359	167	124	320	15	13	0	0.061	0.052	0
.	19.01.16-02.25.35-1-369240	122	11	11	1	0	0	604	9	9	0	0	NA	NA	NA	37	33	249	247	350	174	124	306	20	9	3	0.08	0.036	0.009
.	19.01.16-02.25.36-1-369241	177	14	14	6	0	4	638	12	12	0	0	NA	NA	NA	58	70	254	257	372	178	133	327	13	44	5	0.051	0.171	0.013
.	19.01.16-02.25.38-1-369243	90	14	14	3	0	3	585	13	13	0	0	NA	NA	NA	42	23	245	242	349	166	118	301	27	27	8	0.11	0.112	0.023
.	19.01.16-02.25.40-1-369246	140	6	6	3	0	2	611	5	5	0	0	NA	NA	NA	31	42	245	249	361	168	125	318	3	14	3	0.012	0.056	0.008
.	19.01.16-02.25.40-1-369247	63	4	4	2	0	2	599	3	3	0	0	NA	NA	NA	20	28	243	244	354	166	119	314	9	0	0	0.037	0	0
.	19.01.16-02.25.47-1-369273	61	2	2	1	0	1	605	1	1	0	0	NA	NA	NA	18	28	241	246	354	165	122	318	1	1	0	0.004	0.004	0
.	19.01.16-02.25.52-1-369276	61	3	3	0	0	0	589	2	2	0	0	NA	NA	NA	26	21	242	242	350	164	118	307	2	0	8	0.008	0	0.023
.	19.01.16-02.25.54-1-369278	142	19	19	10	0	6	620	18	18	0	0	NA	NA	NA	51	52	250	248	367	173	122	325	26	35	10	0.104	0.141	0.027
.	19.01.16-02.25.58-1-369282	147	7	7	2	0	2	606	6	6	0	0	NA	NA	NA	55	41	244	250	360	167	122	317	0	10	6	0	0.04	0.017
.	19.01.16-02.26.01-1-369283	153	10	10	2	0	2	604	7	7	0	0	NA	NA	NA	44	34	248	244	355	168	124	312	8	15	5	0.032	0.061	0.014
.	19.01.16-02.26.01-1-369284	95	8	8	2	0	2	596	7	7	0	0	NA	NA	NA	29	29	246	241	355	164	119	313	11	8	3	0.045	0.033	0.008
.	19.01.16-02.26.06-1-369286	124	21	21	4	0	4	607	19	19	0	0	NA	NA	NA	55	40	244	242	367	164	121	322	12	19	12	0.049	0.079	0.033
.	19.01.16-02.26.07-1-369287	60	4	4	1	0	0	589	3	3	0	0	NA	NA	NA	18	21	240	241	353	162	119	308	2	0	5	0.008	0	0.014
.	19.01.16-02.26.07-1-369288	156	27	27	6	0	6	622	23	23	0	0	NA	NA	NA	60	51	249	254	361	173	129	320	30	31	13	0.12	0.122	0.036
.	19.01.16-02.26.17-1-369292	81	5	5	2	0	1	597	3	3	0	0	NA	NA	NA	33	27	242	247	351	166	119	312	2	7	0	0.008	0.028	0
.	19.01.16-02.26.21-1-369293	173	17	17	3	0	3	637	15	15	0	0	NA	NA	NA	46	67	257	255	368	181	130	326	58	14	3	0.226	0.055	0.008
.	19.01.16-02.26.21-1-369294	118	12	12	1	0	0	609	11	11	0	0	NA	NA	NA	30	33	244	246	356	167	123	319	30	11	11	0.123	0.045	0.031
.	19.01.16-02.26.24-1-369295	204	36	36	9	0	5	617	32	32	0	0	NA	NA	NA	61	50	244	256	363	166	129	322	34	63	7	0.139	0.246	0.019
.	19.01.16-02.26.28-1-369296	67	3	3	1	0	1	548	1	1	0	0	NA	NA	NA	24	23	244	243	349	151	115	282	6	0	0	0.025	0	0
.	19.01.16-02.26.31-1-369303	144	11	11	3	0	3	622	9	9	0	0	NA	NA	NA	44	49	264	243	355	189	119	314	8	14	8	0.03	0.058	0.023
.	19.01.16-02.26.33-1-369304	153	7	7	2	0	0	621	6	6	0	0	NA	NA	NA	61	51	257	251	356	182	126	313	8	4	17	0.031	0.016	0.048
.	19.01.16-02.26.39-1-369308	34	1	1	0	0	0	0	0	0	0	0	NA	NA	NA	14	2	236	237	342	0	0	0	1	0	0	0.004	0	0
.	19.01.16-02.26.41-1-369311	266	53	53	11	0	10	633	50	50	0	0	NA	NA	NA	77	67	251	255	374	171	131	331	64	95	15	0.255	0.373	0.04
.	19.01.16-02.26.42-1-369328	119	11	11	3	0	3	615	10	10	0	0	NA	NA	NA	41	38	244	249	358	168	126	321	9	16	9	0.037	0.064	0.025
.	19.01.16-02.26.48-1-369338	85	4	4	1	0	1	585	3	3	0	0	NA	NA	NA	27	18	244	242	345	165	119	301	3	0	3	0.012	0	0.009
.	19.01.16-02.26.49-1-369340	84	3	3	0	0	0	595	2	2	0	0	NA	NA	NA	24	26	242	242	355	165	118	312	0	3	3	0	0.012	0.008
.	19.01.16-02.26.51-1-369341	201	20	20	7	0	6	657	18	18	0	0	NA	NA	NA	56	85	254	262	382	180	136	341	33	26	22	0.13	0.099	0.058
.	19.01.16-02.26.56-1-369345	119	8	8	0	0	0	601	7	7	0	0	NA	NA	NA	36	33	247	241	358	168	115	318	9	10	3	0.036	0.041	0.008
.	19.01.16-02.26.57-1-369351	144	12	12	2	0	2	620	11	11	0	0	NA	NA	NA	48	50	250	253	360	174	128	318	7	13	13	0.028	0.051	0.036
.	19.01.16-02.27.03-1-369352	145	6	6	3	0	2	623	5	5	0	0	NA	NA	NA	54	51	251	249	364	173	125	325	9	2	7	0.036	0.008	0.019
.	19.01.16-02.27.04-1-369353	33	1	1	0	0	0	0	0	0	0	0	NA	NA	NA	9	5	236	238	344	0	0	0	0	0	2	0	0	0.006
.	19.01.16-02.27.05-1-369354	121	10	10	4	0	3	610	9	9	0	0	NA	NA	NA	40	39	248	245	359	172	119	319	32	3	13	0.129	0.012	0.036
.	19.01.16-02.27.06-1-369355	90	5	5	0	0	0	603	4	4	0	0	NA	NA	NA	29	29	244	246	352	169	120	314	5	2	12	0.02	0.008	0.034
.	19.01.16-02.27.17-1-369356	68	2	2	0	0	0	451	1	1	0	0	NA	NA	NA	17	15	241	238	349	129	90	232	0	4	1	0	0.017	0.003
.	19.01.16-02.27.18-1-369357	93	7	7	2	0	2	593	6	6	0	0	NA	NA	NA	35	27	247	242	351	167	119	307	14	8	5	0.057	0.033	0.014
.	19.01.16-02.27.19-1-369358	142	16	16	3	0	3	616	14	14	0	0	NA	NA	NA	42	51	251	248	365	170	124	322	15	14	12	0.06	0.056	0.033
.	19.01.16-02.27.22-1-369360	123	12	12	4	0	4	611	10	10	0	0	NA	NA	NA	23	36	249	245	355	171	123	317	15	13	6	0.06	0.053	0.017
.	19.01.16-02.27.22-1-369361	32	1	1	0	0	0	0	0	0	0	0	NA	NA	NA	10	8	238	238	345	0	0	0	0	0	1	0	0	0.003
.	19.01.16-02.27.25-1-369362	33	1	1	0	0	0	0	0	0	0	0	NA	NA	NA	8	6	241	236	342	0	0	0	2	0	0	0.008	0	0
.	19.01.16-02.27.26-1-369363	36	1	1	0	0	0	0	0	0	0	0	NA	NA	NA	14	16	241	242	346	0	0	0	0	0	0	0	0	0
.	19.01.16-02.27.27-1-369364	267	43	43	14	0	9	642	40	40	0	0	NA	NA	NA	98	77	263	257	370	180	134	328	34	55	43	0.129	0.214	0.116
.	19.01.16-02.27.29-1-369365	60	5	5	0	0	0	596	4	4	0	0	NA	NA	NA	23	29	244	240	358	165	119	312	8	0	7	0.033	0	0.02
.	19.01.16-02.27.29-1-369366	60	4	4	1	0	0	590	3	3	0	0	NA	NA	NA	26	20	242	241	350	163	119	308	6	2	4	0.025	0.008	0.011
.	19.01.16-02.27.29-1-369367	32	1	1	0	0	0	0	0	0	0	0	NA	NA	NA	8	11	241	238	345	0	0	0	0	0	0	0	0	0
.	19.01.16-02.27.32-1-369368	229	15	15	4	0	3	648	13	13	0	0	NA	NA	NA	66	80	249	268	376	174	143	331	21	28	3	0.084	0.104	0.008
.	19.01.16-02.27.39-1-369371	93	5	5	1	0	1	600	4	4	0	0	NA	NA	NA	34	28	246	245	350	169	122	309	9	6	3	0.037	0.024	0.009
.	19.01.16-02.27.44-1-369392	175	29	29	6	0	6	626	27	27	0	0	NA	NA	NA	58	58	250	261	360	172	136	318	57	34	14	0.228	0.13	0.039
.	19.01.16-02.27.45-1-369394	95	3	3	1	0	1	595	2	2	0	0	NA	NA	NA	29	24	241	239	357	166	118	311	4	6	0	0.017	0.025	0
.	19.01.16-02.27.45-1-369395	93	9	9	2	0	2	606	8	8	0	0	NA	NA	NA	36	35	244	243	361	166	119	321	6	23	6	0.025	0.095	0.017
.	19.01.16-02.27.46-1-369397	87	3	3	0	0	0	590	2	2	0	0	NA	NA	NA	27	17	240	239	351	164	114	312	15	0	0	0.062	0	0
.	19.01.16-02.27.52-1-369405	150	10	10	0	0	0	621	8	8	0	0	NA	NA	NA	50	46	250	247	362	176	123	322	35	5	1	0.14	0.02	0.003
.	19.01.16-02.27.56-1-369410	91	5	5	0	0	0	607	3	3	0	0	NA	NA	NA	30	34	249	243	355	170	120	317	8	0	9	0.032	0	0.025
.	19.01.16-02.27.59-1-369411	146	5	5	1	0	1	607	3	3	0	0	NA	NA	NA	49	43	254	248	354	178	121	308	10	2	1	0.039	0.008	0.003
.	19.01.16-02.27.59-1-369412	33	1	1	0	0	0	0	0	0	0	0	NA	NA	NA	18	18	242	241	348	0	0	0	0	2	0	0	0.008	0
.	19.01.16-02.28.03-1-369413	35	1	1	0	0	0	0	0	0	0	0	NA	NA	NA	13	11	236	242	346	0	0	0	2	0	0	0.008	0	0
.	19.01.16-02.28.04-1-369414	95	3	3	0	0	0	602	2	2	0	0	NA	NA	NA	25	28	244	239	358	167	119	316	0	0	4	0	0	0.011
.	19.01.16-02.28.06-1-369415	58	2	2	1	0	0	599	1	1	0	0	NA	NA	NA	18	18	240	243	348	169	121	309	0	2	1	0	0.008	0.003
.	19.01.16-02.28.11-1-369416	146	12	12	4	0	4	603	10	10	0	0	NA	NA	NA	41	31	244	246	354	169	122	312	4	16	4	0.016	0.065	0.011
.	19.01.16-02.28.18-1-369420	65	4	4	1	0	1	587	3	3	0	0	NA	NA	NA	31	23	242	243	351	162	116	309	0	8	7	0	0.033	0.02
.	19.01.16-02.28.19-1-369421	143	9	9	5	0	4	597	8	8	0	0	NA	NA	NA	56	29	243	242	357	165	120	312	11	15	11	0.045	0.062	0.031
.	19.01.16-02.28.20-1-369422	89	5	5	1	0	1	605	4	4	0	0	NA	NA	NA	23	30	243	246	354	167	123	315	6	10	2	0.025	0.041	0.006
.	19.01.16-02.28.20-1-369423	90	4	4	1	0	1	607	3	3	0	0	NA	NA	NA	34	34	252	242	353	173	124	310	12	2	3	0.048	0.008	0.008
.	19.01.16-02.28.22-1-369424	64	3	3	1	0	1	594	2	2	0	0	NA	NA	NA	24	23	246	242	348	169	121	304	0	0	10	0	0	0.029
.	19.01.16-02.28.32-1-369429	63	2	2	0	0	0	604	0	0	0	0	NA	NA	NA	18	31	245	246	353	169	124	311	0	2	3	0	0.008	0.008
.	19.01.16-02.28.34-1-369430	34	1	1	1	0	1	0	0	0	0	0	NA	NA	NA	7	8	238	238	345	0	0	0	0	0	2	0	0	0.006
.	19.01.16-02.28.35-1-369431	64	2	2	0	0	0	595	1	1	0	0	NA	NA	NA	27	26	241	247	351	163	125	307	0	0	3	0	0	0.009
.	19.01.16-02.28.36-1-369433	88	5	5	0	0	0	594	3	3	0	0	NA	NA	NA	22	26	247	242	350	168	119	307	5	0	5	0.02	0	0.014
.	19.01.16-02.28.36-1-369434	60	4	4	1	0	1	603	3	3	0	0	NA	NA	NA	13	28	245	245	351	169	122	312	3	5	7	0.012	0.02	0.02
.	19.01.16-02.28.36-1-369435	323	46	46	13	0	9	671	42	42	0	0	NA	NA	NA	86	102	267	265	383	190	138	343	61	66	29	0.228	0.249	0.076
.	19.01.16-02.28.37-1-369436	116	19	19	3	0	3	612	15	15	0	0	NA	NA	NA	31	38	250	241	360	172	118	322	15	14	15	0.06	0.058	0.042
.	19.01.16-02.28.39-1-369439	169	13	13	3	0	3	619	12	12	0	0	NA	NA	NA	61	51	247	250	367	171	124	324	23	19	6	0.093	0.076	0.016
.	19.01.16-02.28.42-1-369458	63	2	2	0	0	0	204	1	1	0	0	NA	NA	NA	23	15	243	239	346	56	37	111	0	1	4	0	0.004	0.012
.	19.01.16-02.28.45-1-369462	151	14	14	2	0	2	614	12	12	0	0	NA	NA	NA	50	45	246	248	364	169	124	321	10	17	12	0.041	0.069	0.033
.	19.01.16-02.28.47-1-369469	118	11	11	2	0	0	614	10	10	0	0	NA	NA	NA	32	36	244	245	360	169	124	321	9	10	6	0.037	0.041	0.017
.	19.01.16-02.28.50-1-369471	123	9	9	2	0	2	610	7	7	0	0	NA	NA	NA	43	46	249	251	359	170	122	318	17	22	0	0.068	0.088	0
.	19.01.16-02.28.51-1-369472	175	20	20	3	0	3	624	15	15	0	0	NA	NA	NA	58	51	254	245	365	176	122	326	19	17	8	0.075	0.069	0.022
.	19.01.16-02.28.53-1-369473	144	8	8	2	0	2	622	5	5	0	0	NA	NA	NA	40	50	251	254	358	173	131	318	2	4	13	0.008	0.016	0.036
.	19.01.16-02.29.05-1-369482	95	6	6	3	0	3	592	3	3	0	0	NA	NA	NA	37	31	247	251	346	164	125	303	3	6	8	0.012	0.024	0.023
.	19.01.16-02.29.05-1-369483	117	7	7	2	0	1	602	6	6	0	0	NA	NA	NA	40	37	247	250	353	171	123	308	7	5	6	0.028	0.02	0.017
.	19.01.16-02.29.08-1-369485	147	10	10	3	0	1	616	7	7	0	0	NA	NA	NA	42	42	242	248	365	167	123	326	16	29	12	0.066	0.117	0.033
.	19.01.16-02.29.08-1-369486	61	2	2	1	0	1	550	1	1	0	0	NA	NA	NA	18	19	243	240	349	153	107	290	0	1	2	0	0.004	0.006
.	19.01.16-02.29.12-1-369487	259	12	12	1	0	1	638	11	11	0	0	NA	NA	NA	76	67	254	250	376	176	127	335	12	15	5	0.047	0.06	0.013
.	19.01.16-02.29.13-1-369488	94	11	11	5	0	4	602	9	9	0	0	NA	NA	NA	32	31	244	244	356	168	118	316	36	3	8	0.148	0.012	0.022
.	19.01.16-02.29.21-1-369489	30	1	1	0	0	0	0	0	0	0	0	NA	NA	NA	6	8	238	241	342	0	0	0	0	0	0	0	0	0
.	19.01.16-02.29.21-1-369490	116	19	19	3	0	2	619	16	16	0	0	NA	NA	NA	53	40	242	253	358	168	130	321	46	11	3	0.19	0.043	0.008
.	19.01.16-02.29.23-1-369491	91	4	4	0	0	0	589	3	3	0	0	NA	NA	NA	48	27	244	243	353	165	119	305	7	0	5	0.029	0	0.014
.	19.01.16-02.29.23-1-369492	124	5	5	1	0	1	616	4	4	0	0	NA	NA	NA	47	48	250	252	359	172	125	319	14	0	2	0.056	0	0.006
.	19.01.16-02.29.30-1-369493	94	5	5	2	0	1	595	3	3	0	0	NA	NA	NA	45	27	244	243	353	168	119	308	6	3	6	0.025	0.012	0.017
.	19.01.16-02.29.34-1-369494	86	4	4	3	0	2	601	3	3	0	0	NA	NA	NA	26	29	243	243	356	166	120	315	0	6	6	0	0.025	0.017
.	19.01.16-02.29.38-1-369496	63	3	3	0	0	0	596	2	2	0	0	NA	NA	NA	27	26	244	243	352	168	119	309	4	3	3	0.016	0.012	0.009
.	19.01.16-02.29.39-1-369498	116	7	7	1	0	1	605	5	5	0	0	NA	NA	NA	34	32	246	250	349	170	127	308	8	14	7	0.033	0.056	0.02
.	19.01.16-02.29.39-1-369500	90	6	6	2	0	2	603	5	5	0	0	NA	NA	NA	34	28	242	242	357	163	122	318	9	12	3	0.037	0.05	0.008
.	19.01.16-02.29.42-1-369518	37	1	1	1	0	1	0	0	0	0	0	NA	NA	NA	17	13	241	240	345	0	0	0	0	0	0	0	0	0
.	19.01.16-02.29.42-1-369519	109	11	11	3	0	1	609	9	9	0	0	NA	NA	NA	34	36	243	245	361	167	121	321	17	5	5	0.07	0.02	0.014
.	19.01.16-02.29.43-1-369522	126	18	18	0	0	0	617	15	15	0	0	NA	NA	NA	47	51	249	249	366	171	123	323	14	34	5	0.056	0.137	0.014
.	19.01.16-02.29.46-1-369525	90	5	5	1	0	1	599	4	4	0	0	NA	NA	NA	26	22	241	244	350	168	121	310	15	1	14	0.062	0.004	0.04
.	19.01.16-02.29.49-1-369532	178	10	10	3	0	2	626	9	9	0	0	NA	NA	NA	47	53	248	256	362	174	134	318	19	15	1	0.077	0.059	0.003
.	19.01.16-02.29.53-1-369534	34	1	1	0	0	0	0	0	0	0	0	NA	NA	NA	11	9	239	238	345	0	0	0	0	0	2	0	0	0.006
.	19.01.16-02.29.56-1-369538	155	28	28	7	0	5	617	25	25	0	0	NA	NA	NA	58	54	247	253	367	168	130	319	47	41	21	0.19	0.162	0.057
.	19.01.16-02.29.58-1-369540	91	8	8	2	0	1	604	5	5	0	0	NA	NA	NA	31	33	243	246	357	167	123	314	4	5	10	0.016	0.02	0.028
.	19.01.16-02.29.58-1-369541	91	9	9	1	0	1	604	8	8	0	0	NA	NA	NA	25	31	241	248	355	167	122	315	8	12	5	0.033	0.048	0.014
.	19.01.16-02.30.00-1-369542	90	8	8	3	0	3	607	7	7	0	0	NA	NA	NA	28	33	252	242	352	177	120	310	0	18	2	0	0.074	0.006
.	19.01.16-02.30.03-1-369547	244	18	18	4	0	2	638	17	17	0	0	NA	NA	NA	76	67	257	254	369	176	134	328	12	24	14	0.047	0.094	0.038
.	19.01.16-02.30.03-1-369548	60	3	3	1	0	1	601	2	2	0	0	NA	NA	NA	20	29	243	247	352	167	123	311	0	5	3	0	0.02	0.009
.	19.01.16-02.30.14-1-369549	120	8	8	1	0	1	628	7	7	0	0	NA	NA	NA	36	49	252	250	360	175	128	325	2	4	12	0.008	0.016	0.033
.	19.01.16-02.30.15-1-369553	93	7	7	1	0	1	609	4	4	0	0	NA	NA	NA	31	37	247	248	355	170	123	316	15	0	6	0.061	0	0.017
.	19.01.16-02.30.17-1-369554	144	17	17	4	0	2	628	16	16	0	0	NA	NA	NA	45	52	254	255	356	178	132	318	25	54	13	0.098	0.212	0.037
.	19.01.16-02.30.19-1-369555	116	4	4	0	0	0	615	3	3	0	0	NA	NA	NA	36	39	246	245	361	174	124	317	8	2	2	0.033	0.008	0.006
.	19.01.16-02.30.21-1-369557	207	33	33	8	0	8	639	31	31	0	0	NA	NA	NA	64	74	252	266	369	172	139	328	41	49	13	0.163	0.184	0.035
.	19.01.16-02.30.22-1-369558	154	13	13	6	0	4	612	12	12	0	0	NA	NA	NA	43	42	251	247	357	174	122	316	39	14	11	0.155	0.057	0.031
.	19.01.16-02.30.32-1-369559	62	2	2	1	0	1	345	1	1	0	0	NA	NA	NA	21	24	241	242	354	96	75	174	1	0	3	0.004	0	0.008
.	19.01.16-02.30.32-1-369564	88	8	8	0	0	0	595	6	6	0	0	NA	NA	NA	40	30	241	244	358	161	120	314	0	13	2	0	0.053	0.006
.	19.01.16-02.30.35-1-369565	245	43	43	10	0	8	635	40	40	0	0	NA	NA	NA	71	66	246	256	377	170	132	333	42	64	34	0.171	0.25	0.09
.	19.01.16-02.30.36-1-369566	183	10	10	2	0	1	630	9	9	0	0	NA	NA	NA	56	60	251	254	368	174	127	329	4	38	9	0.016	0.15	0.024
.	19.01.16-02.30.43-1-369588	35	1	1	0	0	0	0	0	0	0	0	NA	NA	NA	7	11	242	238	344	0	0	0	2	0	0	0.008	0	0
.	19.01.16-02.30.43-1-369589	262	34	34	7	0	7	649	30	30	0	0	NA	NA	NA	89	74	264	254	369	185	134	330	65	32	15	0.246	0.126	0.041
.	19.01.16-02.30.46-1-369593	125	18	18	2	0	1	611	15	15	0	0	NA	NA	NA	36	39	247	248	357	168	126	317	23	10	17	0.093	0.04	0.048
.	19.01.16-02.30.49-1-369600	38	1	1	0	0	0	0	0	0	0	0	NA	NA	NA	11	10	239	241	343	0	0	0	1	0	0	0.004	0	0
.	19.01.16-02.30.50-1-369601	152	15	15	1	0	1	630	13	13	0	0	NA	NA	NA	52	61	265	245	364	184	124	322	42	23	11	0.158	0.094	0.03
.	19.01.16-02.30.51-1-369602	64	2	2	0	0	0	599	1	1	0	0	NA	NA	NA	32	32	244	243	358	165	119	315	2	0	2	0.008	0	0.006
.	19.01.16-02.30.52-1-369603	92	7	7	0	0	0	598	6	6	0	0	NA	NA	NA	32	24	239	244	354	166	119	313	10	4	2	0.042	0.016	0.006
.	19.01.16-02.31.02-1-369612	91	4	4	1	0	1	602	3	3	0	0	NA	NA	NA	31	27	241	244	355	166	118	318	4	0	10	0.017	0	0.028
.	19.01.16-02.31.04-1-369632	94	7	7	1	0	1	602	6	6	0	0	NA	NA	NA	38	30	244	243	356	170	121	311	4	11	9	0.016	0.045	0.025
.	19.01.16-02.31.06-1-369635	125	12	12	3	0	3	611	9	9	0	0	NA	NA	NA	42	40	248	245	360	172	122	317	15	8	7	0.06	0.033	0.019
.	19.01.16-02.31.09-1-369656	35	1	1	0	0	0	0	0	0	0	0	NA	NA	NA	7	6	237	238	344	0	0	0	0	0	1	0	0	0.003
.	19.01.16-02.31.12-1-369657	127	22	22	3	0	3	613	17	17	0	0	NA	NA	NA	45	45	252	250	356	174	125	314	43	24	8	0.171	0.096	0.022
.	19.01.16-02.31.13-1-369658	237	25	25	7	0	4	638	24	24	0	0	NA	NA	NA	77	69	254	258	370	177	136	325	29	44	11	0.114	0.171	0.03
.	19.01.16-02.31.17-1-369659	123	29	29	10	0	6	611	26	26	0	0	NA	NA	NA	36	41	250	250	354	171	126	314	57	19	15	0.228	0.076	0.042
.	19.01.16-02.31.21-1-369660	183	15	15	6	0	4	628	12	12	0	0	NA	NA	NA	64	60	258	250	365	180	128	320	19	13	12	0.074	0.052	0.033
.	19.01.16-02.31.23-1-369661	142	12	12	2	0	1	615	10	10	0	0	NA	NA	NA	40	42	246	249	360	172	126	317	4	13	11	0.016	0.052	0.031
.	19.01.16-02.31.28-1-369662	206	25	25	5	0	4	635	22	22	0	0	NA	NA	NA	63	60	254	255	364	178	134	323	29	60	13	0.114	0.235	0.036
.	19.01.16-02.31.34-1-369663	90	4	4	1	0	1	609	3	3	0	0	NA	NA	NA	31	34	241	244	362	168	121	320	5	0	8	0.021	0	0.022
.	19.01.16-02.31.38-1-369666	119	8	8	0	0	0	608	7	7	0	0	NA	NA	NA	33	31	244	245	355	171	122	315	3	10	11	0.012	0.041	0.031
.	19.01.16-02.31.47-1-369693	124	18	18	4	0	3	602	15	15	0	0	NA	NA	NA	36	30	243	249	351	165	126	311	26	31	4	0.107	0.124	0.011
.	19.01.16-02.31.48-1-369696	64	3	3	1	0	1	350	2	2	0	0	NA	NA	NA	16	14	239	240	348	95	72	183	1	0	6	0.004	0	0.017
.	19.01.16-02.31.48-1-369697	232	10	10	2	0	1	632	9	9	0	0	NA	NA	NA	65	63	249	261	366	172	134	326	44	13	0	0.177	0.05	0
.	19.01.16-02.31.49-1-369699	115	4	4	1	0	1	608	3	3	0	0	NA	NA	NA	33	39	246	248	358	165	124	319	6	5	1	0.024	0.02	0.003
.	19.01.16-02.31.50-1-369700	212	14	14	1	0	1	623	11	11	0	0	NA	NA	NA	54	50	256	249	358	178	128	317	14	13	2	0.055	0.052	0.006
.	19.01.16-02.32.00-1-369705	30	1	1	1	0	1	0	0	0	0	0	NA	NA	NA	10	9	239	238	345	0	0	0	0	0	2	0	0	0.006
.	19.01.16-02.32.02-1-369706	111	10	10	1	0	1	616	7	7	0	0	NA	NA	NA	29	42	246	246	363	171	124	321	13	7	4	0.053	0.028	0.011
.	19.01.16-02.32.02-1-369707	83	6	6	4	0	3	596	3	3	0	0	NA	NA	NA	37	32	238	244	363	156	120	320	4	9	4	0.017	0.037	0.011
.	19.01.16-02.32.05-1-369708	124	8	8	4	0	3	599	7	7	0	0	NA	NA	NA	30	25	241	244	353	166	120	313	3	16	16	0.012	0.066	0.045
.	19.01.16-02.32.11-1-369709	240	29	29	11	0	9	626	25	25	0	0	NA	NA	NA	68	57	257	248	365	178	125	323	48	62	11	0.187	0.25	0.03
.	19.01.16-02.32.15-1-369710	86	11	11	2	0	2	601	10	10	0	0	NA	NA	NA	38	36	245	248	356	169	119	313	11	11	1	0.045	0.044	0.003
.	19.01.16-02.32.18-1-369714	117	8	8	3	0	2	611	6	6	0	0	NA	NA	NA	40	44	255	243	359	173	121	317	11	26	6	0.043	0.107	0.017
.	19.01.16-02.32.20-1-369716	36	1	1	1	0	1	0	0	0	0	0	NA	NA	NA	4	10	242	238	343	0	0	0	3	0	0	0.012	0	0
.	19.01.16-02.32.21-1-369717	176	13	13	4	0	3	614	11	11	0	0	NA	NA	NA	65	45	252	253	353	175	127	312	29	11	1	0.115	0.043	0.003
.	19.01.16-02.32.22-1-369718	66	2	2	0	0	0	593	1	1	0	0	NA	NA	NA	16	15	240	240	348	164	119	310	0	3	2	0	0.012	0.006
.	19.01.16-02.32.24-1-369719	122	5	5	2	0	1	625	4	4	0	0	NA	NA	NA	34	55	255	255	358	180	131	314	7	10	4	0.027	0.039	0.011
.	19.01.16-02.32.24-1-369720	148	13	13	4	0	4	613	11	11	0	0	NA	NA	NA	43	41	247	248	359	169	126	318	11	16	30	0.045	0.065	0.084
.	19.01.16-02.32.31-1-369721	174	20	20	8	0	6	625	18	18	0	0	NA	NA	NA	60	57	255	253	362	174	129	322	37	46	11	0.145	0.182	0.03
.	19.01.16-02.32.35-1-369722	147	11	11	3	0	3	609	9	9	0	0	NA	NA	NA	57	40	248	247	358	171	125	313	5	14	18	0.02	0.057	0.05
.	19.01.16-02.32.38-1-369724	58	2	2	2	0	2	594	1	1	0	0	NA	NA	NA	15	18	243	240	348	169	118	307	0	6	0	0	0.025	0
.	19.01.16-02.32.41-1-369728	150	7	7	3	0	1	624	6	6	0	0	NA	NA	NA	47	56	248	255	366	172	128	324	13	8	2	0.052	0.031	0.005
.	19.01.16-02.32.43-1-369747	56	2	2	0	0	0	195	1	1	0	0	NA	NA	NA	16	12	237	241	347	53	45	97	5	0	0	0.021	0	0
.	19.01.16-02.32.48-1-369756	113	4	4	0	0	0	604	2	2	0	0	NA	NA	NA	28	30	242	244	357	166	122	316	0	2	15	0	0.008	0.042
.	19.01.16-02.32.50-1-369757	94	5	5	2	0	1	601	3	3	0	0	NA	NA	NA	24	26	247	244	348	170	121	310	11	5	3	0.045	0.02	0.009
.	19.01.16-02.32.51-1-369759	204	21	21	10	0	3	636	20	20	0	0	NA	NA	NA	53	60	255	252	366	177	132	327	25	38	16	0.098	0.151	0.044
.	19.01.16-02.32.52-1-369760	65	6	6	1	0	0	596	5	5	0	0	NA	NA	NA	23	24	243	240	354	165	118	313	3	3	15	0.012	0.012	0.042
.	19.01.16-02.33.00-1-369769	91	12	12	1	0	1	597	9	9	0	0	NA	NA	NA	43	34	248	248	351	171	121	305	0	9	14	0	0.036	0.04
.	19.01.16-02.33.00-1-369770	122	24	24	4	0	3	619	20	20	0	0	NA	NA	NA	32	46	255	244	360	178	119	322	27	35	8	0.106	0.143	0.022
.	19.01.16-02.33.02-1-369771	67	3	3	0	0	0	587	2	2	0	0	NA	NA	NA	28	18	239	243	349	164	120	303	3	5	3	0.013	0.021	0.009
.	19.01.16-02.33.06-1-369772	266	19	19	3	0	3	644	17	17	0	0	NA	NA	NA	72	73	253	259	374	175	134	335	17	40	15	0.067	0.154	0.04
.	19.01.16-02.33.08-1-369773	89	5	5	1	0	1	595	4	4	0	0	NA	NA	NA	18	25	243	245	350	167	120	308	2	10	5	0.008	0.041	0.014
.	19.01.16-02.33.10-1-369774	150	26	26	13	0	11	618	23	23	0	0	NA	NA	NA	49	50	245	257	361	166	133	319	30	42	28	0.122	0.163	0.078
.	19.01.16-02.33.12-1-369775	34	1	1	1	0	1	0	0	0	0	0	NA	NA	NA	7	14	239	243	345	0	0	0	0	0	0	0	0	0
.	19.01.16-02.33.15-1-369776	263	44	44	6	0	4	633	39	39	0	0	NA	NA	NA	79	79	255	259	378	174	131	328	68	41	28	0.267	0.158	0.074
.	19.01.16-02.33.16-1-369777	34	1	1	0	0	0	0	0	0	0	0	NA	NA	NA	9	7	239	238	343	0	0	0	0	0	3	0	0	0.009
.	19.01.16-02.33.18-1-369778	68	3	3	1	0	1	605	2	2	0	0	NA	NA	NA	20	33	247	246	353	169	122	314	3	3	0	0.012	0.012	0
.	19.01.16-02.33.22-1-369779	116	5	5	1	0	0	615	3	3	0	0	NA	NA	NA	39	40	246	247	360	171	124	320	14	2	3	0.057	0.008	0.008
.	19.01.16-02.33.23-1-369780	92	8	8	0	0	0	603	7	7	0	0	NA	NA	NA	28	39	248	249	355	171	122	310	0	10	5	0	0.04	0.014
.	19.01.16-02.33.28-1-369781	152	5	5	3	0	3	625	4	4	0	0	NA	NA	NA	42	53	251	254	361	176	132	317	4	8	0	0.016	0.031	0
.	19.01.16-02.33.33-1-369782	150	7	7	1	0	1	620	4	4	0	0	NA	NA	NA	49	55	254	255	359	172	130	318	24	1	4	0.094	0.004	0.011
.	19.01.16-02.33.37-1-369784	38	1	1	0	0	0	0	0	0	0	0	NA	NA	NA	12	11	238	240	346	0	0	0	0	0	0	0	0	0
.	19.01.16-02.33.38-1-369786	123	8	8	3	0	3	608	6	6	0	0	NA	NA	NA	38	36	247	248	354	173	122	313	7	8	8	0.028	0.032	0.023
.	19.01.16-02.33.41-1-369790	89	4	4	0	0	0	602	3	3	0	0	NA	NA	NA	22	30	242	245	356	163	121	318	3	3	1	0.012	0.012	0.003
.	19.01.16-02.33.41-1-369791	209	14	14	3	0	2	639	13	13	0	0	NA	NA	NA	67	65	258	254	366	182	133	324	21	39	5	0.081	0.154	0.014
.	19.01.16-02.33.42-1-369793	34	1	1	0	0	0	0	0	0	0	0	NA	NA	NA	4	6	237	238	344	0	0	0	0	4	0	0	0.017	0
.	19.01.16-02.33.44-1-369811	34	1	1	0	0	0	0	0	0	0	0	NA	NA	NA	9	4	238	237	342	0	0	0	0	3	0	0	0.013	0
.	19.01.16-02.33.46-1-369813	89	7	7	1	0	1	603	6	6	0	0	NA	NA	NA	23	31	246	246	352	169	124	310	4	17	0	0.016	0.069	0
.	19.01.16-02.33.46-1-369819	88	4	4	1	0	1	598	3	3	0	0	NA	NA	NA	22	25	243	244	351	169	120	309	0	2	7	0	0.008	0.02
.	19.01.16-02.33.47-1-369820	115	4	4	1	0	0	607	3	3	0	0	NA	NA	NA	46	39	243	253	356	169	126	312	2	14	2	0.008	0.055	0.006
.	19.01.16-02.33.54-1-369823	37	1	1	0	0	0	0	0	0	0	0	NA	NA	NA	7	8	239	238	344	0	0	0	0	0	1	0	0	0.003
.	19.01.16-02.33.56-1-369827	152	11	11	3	0	3	618	8	8	0	0	NA	NA	NA	39	44	248	249	360	173	128	317	0	24	6	0	0.096	0.017
.	19.01.16-02.33.56-1-369828	126	20	20	4	0	2	609	18	18	0	0	NA	NA	NA	47	43	250	246	360	170	124	315	31	27	7	0.124	0.11	0.019
.	19.01.16-02.33.57-1-369830	207	29	29	12	0	8	620	24	24	0	0	NA	NA	NA	63	56	247	258	364	168	131	321	46	60	8	0.186	0.233	0.022
.	19.01.16-02.34.01-1-369831	93	4	4	2	0	1	607	3	3	0	0	NA	NA	NA	29	35	250	247	351	175	123	309	10	16	2	0.04	0.065	0.006
.	19.01.16-02.34.04-1-369832	60	2	2	2	0	2	249	1	1	0	0	NA	NA	NA	10	16	243	241	345	71	53	125	0	5	0	0	0.021	0
.	19.01.16-02.34.04-1-369833	89	5	5	3	0	2	595	4	4	0	0	NA	NA	NA	34	23	244	242	350	168	117	310	5	1	7	0.02	0.004	0.02
.	19.01.16-02.34.14-1-369835	127	4	4	1	0	1	611	3	3	0	0	NA	NA	NA	34	41	250	247	357	169	123	319	8	0	0	0.032	0	0
.	19.01.16-02.34.14-1-369836	186	12	12	2	0	2	611	10	10	0	0	NA	NA	NA	64	46	242	257	360	170	128	313	4	30	1	0.017	0.117	0.003
.	19.01.16-02.34.17-1-369840	146	18	18	6	0	5	624	14	14	0	0	NA	NA	NA	51	53	254	245	367	175	121	328	20	35	10	0.079	0.143	0.027
.	19.01.16-02.34.18-1-369841	157	13	13	4	0	3	618	11	11	0	0	NA	NA	NA	68	50	251	252	360	174	129	315	20	11	11	0.08	0.044	0.031
.	19.01.16-02.34.19-1-369842	200	13	13	2	0	1	623	11	11	0	0	NA	NA	NA	50	50	252	252	359	176	131	316	8	22	3	0.032	0.087	0.008
.	19.01.16-02.34.19-1-369843	91	5	5	2	0	1	604	3	3	0	0	NA	NA	NA	29	33	242	247	357	167	122	315	3	9	2	0.012	0.036	0.006
.	19.01.16-02.34.28-1-369844	61	3	3	2	0	2	599	1	1	0	0	NA	NA	NA	27	22	241	242	352	164	120	315	0	2	2	0	0.008	0.006
.	19.01.16-02.34.29-1-369845	64	4	4	2	0	2	593	3	3	0	0	NA	NA	NA	22	18	242	243	346	166	119	308	1	7	1	0.004	0.029	0.003
.	19.01.16-02.34.43-1-369866	94	8	8	5	0	4	596	7	7	0	0	NA	NA	NA	49	36	244	248	357	163	123	310	15	5	8	0.061	0.02	0.022
.	19.01.16-02.34.47-1-369875	59	2	2	1	0	1	50	1	1	0	0	NA	NA	NA	17	18	244	239	348	15	9	26	5	0	0	0.02	0	0
.	19.01.16-02.34.48-1-369877	91	3	3	0	0	0	605	2	2	0	0	NA	NA	NA	32	38	250	248	353	170	124	311	2	4	2	0.008	0.016	0.006
.	19.01.16-02.34.48-1-369878	209	22	22	5	0	4	627	18	18	0	0	NA	NA	NA	65	62	261	251	363	178	128	321	19	31	17	0.073	0.124	0.047
.	19.01.16-02.34.49-1-369879	150	16	16	4	0	4	616	11	11	0	0	NA	NA	NA	63	57	251	257	362	169	130	317	26	19	6	0.104	0.074	0.017
.	19.01.16-02.34.50-1-369882	145	8	8	3	0	3	615	6	6	0	0	NA	NA	NA	35	43	250	247	359	174	124	317	16	18	7	0.064	0.073	0.019
.	19.01.16-02.34.52-1-369883	63	4	4	1	0	1	595	2	2	0	0	NA	NA	NA	22	26	243	244	352	168	119	308	0	9	3	0	0.037	0.009
.	19.01.16-02.34.53-1-369884	32	1	1	0	0	0	0	0	0	0	0	NA	NA	NA	10	9	239	241	342	0	0	0	0	4	0	0	0.017	0
.	19.01.16-02.34.55-1-369887	160	9	9	4	0	3	616	8	8	0	0	NA	NA	NA	64	54	253	257	357	170	133	313	5	16	8	0.02	0.062	0.022
.	19.01.16-02.34.56-1-369889	427	65	65	20	0	12	671	60	60	0	0	NA	NA	NA	104	101	268	266	380	189	144	338	94	91	34	0.351	0.342	0.089
.	19.01.16-02.35.01-1-369895	93	7	7	1	0	0	611	5	5	0	0	NA	NA	NA	25	34	248	246	353	172	122	317	11	9	0	0.044	0.037	0
.	19.01.16-02.35.04-1-369896	265	14	14	5	0	4	657	10	10	0	0	NA	NA	NA	70	81	258	257	379	183	136	338	18	18	13	0.07	0.07	0.034
.	19.01.16-02.35.08-1-369897	244	26	26	6	0	6	632	21	21	0	0	NA	NA	NA	69	61	252	254	368	176	132	324	16	46	28	0.063	0.181	0.076
.	19.01.16-02.35.13-1-369898	117	7	7	1	0	1	619	6	6	0	0	NA	NA	NA	37	47	252	250	358	172	128	319	3	15	6	0.012	0.06	0.017
.	19.01.16-02.35.16-1-369899	34	1	1	0	0	0	0	0	0	0	0	NA	NA	NA	10	6	238	238	343	0	0	0	0	0	1	0	0	0.003
.	19.01.16-02.35.18-1-369900	61	2	2	1	0	0	596	1	1	0	0	NA	NA	NA	17	18	243	242	346	168	122	306	0	18	4	0	0.074	0.012
.	19.01.16-02.35.18-1-369901	187	13	13	3	0	3	629	10	10	0	0	NA	NA	NA	54	58	250	258	363	174	136	319	2	19	14	0.008	0.074	0.039
.	19.01.16-02.35.20-1-369902	204	36	36	13	0	11	634	32	32	0	0	NA	NA	NA	68	66	255	255	369	178	132	324	60	40	12	0.235	0.157	0.033
.	19.01.16-02.35.21-1-369903	99	3	3	0	0	0	603	1	1	0	0	NA	NA	NA	21	30	245	244	354	168	122	313	2	0	6	0.008	0	0.017
.	19.01.16-02.35.31-1-369905	121	4	4	0	0	0	610	3	3	0	0	NA	NA	NA	31	33	248	247	351	172	125	313	0	6	6	0	0.024	0.017
.	19.01.16-02.35.32-1-369906	33	1	1	1	0	1	0	0	0	0	0	NA	NA	NA	7	7	237	239	344	0	0	0	2	0	0	0.008	0	0
.	19.01.16-02.35.33-1-369907	207	39	39	13	0	10	646	34	34	0	0	NA	NA	NA	54	73	260	253	373	184	130	332	45	84	15	0.173	0.332	0.04
.	19.01.16-02.35.34-1-369908	89	4	4	2	0	2	591	2	2	0	0	NA	NA	NA	18	21	244	240	350	167	116	308	0	13	0	0	0.054	0
.	19.01.16-02.35.35-1-369909	121	4	4	0	0	0	607	3	3	0	0	NA	NA	NA	31	28	243	245	353	168	124	315	0	3	2	0	0.012	0.006
.	19.01.16-02.35.41-1-369914	84	3	3	0	0	0	605	1	1	0	0	NA	NA	NA	26	29	245	247	350	171	126	308	2	8	1	0.008	0.032	0.003
.	19.01.16-02.35.46-1-369939	108	8	8	3	0	2	609	7	7	0	0	NA	NA	NA	28	36	251	242	356	174	122	313	0	20	4	0	0.083	0.011
.	19.01.16-02.35.48-1-369941	120	16	16	9	0	7	615	13	13	0	0	NA	NA	NA	48	42	247	247	361	167	125	323	18	26	13	0.073	0.105	0.036
.	19.01.16-02.35.49-1-369943	33	1	1	0	0	0	0	0	0	0	0	NA	NA	NA	12	6	237	238	344	0	0	0	2	0	0	0.008	0	0
.	19.01.16-02.35.51-1-369944	174	16	16	5	0	5	631	14	14	0	0	NA	NA	NA	50	58	249	256	366	175	136	320	10	20	5	0.04	0.078	0.014
.	19.01.16-02.35.52-1-369945	58	2	2	0	0	0	596	1	1	0	0	NA	NA	NA	18	19	240	246	346	163	123	310	0	0	6	0	0	0.017
.	19.01.16-02.35.56-1-369949	123	11	11	2	0	2	606	10	10	0	0	NA	NA	NA	41	38	245	246	360	167	120	319	6	20	9	0.024	0.081	0.025
.	19.01.16-02.36.05-1-369952	208	42	42	10	0	10	620	37	37	0	0	NA	NA	NA	48	51	244	253	367	167	129	324	78	32	25	0.32	0.126	0.068
.	19.01.16-02.36.06-1-369953	263	18	18	6	0	4	642	16	16	0	0	NA	NA	NA	74	73	258	261	367	181	132	329	22	27	2	0.085	0.103	0.005
.	19.01.16-02.36.14-1-369954	209	8	8	1	0	1	641	7	7	0	0	NA	NA	NA	66	78	260	257	374	180	129	332	2	31	3	0.008	0.121	0.008
.	19.01.16-02.36.15-1-369955	65	2	2	0	0	0	595	1	1	0	0	NA	NA	NA	27	25	239	247	352	164	121	310	5	1	0	0.021	0.004	0
.	19.01.16-02.36.17-1-369956	36	1	1	1	0	1	0	0	0	0	0	NA	NA	NA	10	9	238	239	345	0	0	0	0	0	3	0	0	0.009
.	19.01.16-02.36.19-1-369960	90	3	3	0	0	0	587	2	2	0	0	NA	NA	NA	29	20	240	241	352	163	117	307	0	0	3	0	0	0.009
.	19.01.16-02.36.20-1-369961	67	2	2	1	0	1	590	1	1	0	0	NA	NA	NA	30	19	241	242	349	166	123	301	0	0	9	0	0	0.026
.	19.01.16-02.36.24-1-369962	34	1	1	0	0	0	0	0	0	0	0	NA	NA	NA	5	6	237	236	346	0	0	0	0	1	0	0	0.004	0
.	19.01.16-02.36.26-1-369963	120	10	10	3	0	3	596	9	9	0	0	NA	NA	NA	37	31	246	249	349	166	124	306	10	11	15	0.041	0.044	0.043
.	19.01.16-02.36.28-1-369966	121	11	11	3	0	2	601	9	9	0	0	NA	NA	NA	35	29	244	244	354	167	119	315	7	12	1	0.029	0.049	0.003
.	19.01.16-02.36.33-1-369971	32	1	1	0	0	0	0	0	0	0	0	NA	NA	NA	9	12	239	240	346	0	0	0	0	0	0	0	0	0
.	19.01.16-02.36.33-1-369972	178	26	26	2	0	1	637	22	22	0	0	NA	NA	NA	55	62	249	256	370	175	133	329	45	29	33	0.181	0.113	0.089
.	19.01.16-02.36.34-1-369973	122	12	12	3	0	3	624	10	10	0	0	NA	NA	NA	39	51	255	256	353	179	131	314	30	12	2	0.118	0.047	0.006
.	19.01.16-02.36.35-1-369974	122	6	6	2	0	2	594	5	5	0	0	NA	NA	NA	37	22	246	240	349	170	119	305	7	10	1	0.028	0.042	0.003
.	19.01.16-02.36.38-1-369977	95	8	8	3	0	3	602	6	6	0	0	NA	NA	NA	35	28	244	243	354	169	121	312	0	11	8	0	0.045	0.023
.	19.01.16-02.36.40-1-369981	120	11	11	1	0	1	603	9	9	0	0	NA	NA	NA	41	28	247	241	353	170	120	313	12	36	6	0.049	0.149	0.017
.	19.01.16-02.36.47-1-370002	179	13	13	5	0	4	625	11	11	0	0	NA	NA	NA	64	61	250	252	372	170	128	327	13	25	3	0.052	0.099	0.008
.	19.01.16-02.36.51-1-370009	59	4	4	1	0	1	596	2	2	0	0	NA	NA	NA	18	24	246	240	351	172	117	307	6	5	0	0.024	0.021	0
.	19.01.16-02.36.52-1-370010	115	11	11	5	0	4	614	10	10	0	0	NA	NA	NA	33	39	247	244	361	171	123	320	19	18	14	0.077	0.074	0.039
.	19.01.16-02.36.56-1-370014	177	26	26	7	0	6	638	25	25	0	0	NA	NA	NA	38	58	251	247	373	178	123	337	20	38	17	0.08	0.154	0.046
.	19.01.16-02.36.59-1-370016	31	1	1	0	0	0	0	0	0	0	0	NA	NA	NA	10	8	238	238	345	0	0	0	0	3	0	0	0.013	0
.	19.01.16-02.37.00-1-370017	87	5	5	3	0	3	601	4	4	0	0	NA	NA	NA	20	28	240	250	351	164	125	312	6	6	3	0.025	0.024	0.009
.	19.01.16-02.37.01-1-370018	33	1	1	0	0	0	0	0	0	0	0	NA	NA	NA	11	11	237	238	349	0	0	0	0	0	2	0	0	0.006
.	19.01.16-02.37.03-1-370023	203	25	25	6	0	4	605	23	23	0	0	NA	NA	NA	74	47	247	249	364	164	124	317	26	36	5	0.105	0.145	0.014
.	19.01.16-02.37.06-1-370024	67	3	3	0	0	0	593	1	1	0	0	NA	NA	NA	36	30	247	244	352	164	118	311	0	5	3	0	0.02	0.009
.	19.01.16-02.37.07-1-370025	62	3	3	1	0	1	596	2	2	0	0	NA	NA	NA	34	29	243	242	357	167	120	309	0	8	0	0	0.033	0
.	19.01.16-02.37.12-1-370026	152	5	5	0	0	0	614	4	4	0	0	NA	NA	NA	44	43	247	246	363	170	126	318	13	8	1	0.053	0.033	0.003
.	19.01.16-02.37.15-1-370027	183	22	22	6	0	4	611	19	19	0	0	NA	NA	NA	56	48	245	250	366	169	125	317	45	49	3	0.184	0.196	0.008
.	19.01.16-02.37.17-1-370028	147	7	7	2	0	1	614	5	5	0	0	NA	NA	NA	41	47	250	250	360	171	125	318	13	0	8	0.052	0	0.022
.	19.01.16-02.37.17-1-370029	238	13	13	1	0	1	659	11	11	0	0	NA	NA	NA	70	88	262	260	379	184	138	337	11	22	11	0.042	0.085	0.029
.	19.01.16-02.37.19-1-370030	89	3	3	0	0	0	606	2	2	0	0	NA	NA	NA	31	40	244	246	363	165	123	318	4	1	0	0.016	0.004	0
.	19.01.16-02.37.23-1-370032	128	6	6	2	0	2	620	5	5	0	0	NA	NA	NA	36	43	246	252	358	170	128	322	4	14	0	0.016	0.056	0
.	19.01.16-02.37.32-1-370033	32	1	1	0	0	0	0	0	0	0	0	NA	NA	NA	10	7	238	238	344	0	0	0	0	0	0	0	0	0
.	19.01.16-02.37.35-1-370034	319	21	21	7	0	4	658	15	15	0	0	NA	NA	NA	87	83	262	259	375	187	137	334	19	29	13	0.073	0.112	0.035
.	19.01.16-02.37.37-1-370035	89	6	6	2	0	2	596	5	5	0	0	NA	NA	NA	37	25	248	241	349	170	119	307	4	5	5	0.016	0.021	0.014
.	19.01.16-02.37.38-1-370037	59	2	2	0	0	0	249	1	1	0	0	NA	NA	NA	9	17	244	237	349	75	52	122	0	0	4	0	0	0.011
.	19.01.16-02.37.41-1-370041	152	29	29	6	0	2	630	27	27	0	0	NA	NA	NA	40	60	248	258	367	171	134	325	47	56	11	0.19	0.217	0.03
.	19.01.16-02.37.41-1-370042	148	13	13	9	0	8	609	11	11	0	0	NA	NA	NA	44	37	250	250	350	175	126	308	4	23	15	0.016	0.092	0.043
.	19.01.16-02.37.46-1-370063	184	11	11	3	0	3	630	9	9	0	0	NA	NA	NA	44	54	251	249	367	176	127	327	7	29	0	0.028	0.116	0
.	19.01.16-02.37.46-1-370064	91	6	6	1	0	1	603	5	5	0	0	NA	NA	NA	28	28	244	244	353	168	122	313	3	13	8	0.012	0.053	0.023
.	19.01.16-02.37.48-1-370070	62	4	4	0	0	0	591	3	3	0	0	NA	NA	NA	27	20	247	241	345	168	119	304	1	8	3	0.004	0.033	0.009
.	19.01.16-02.37.53-1-370073	537	40	40	14	0	12	714	36	36	0	0	NA	NA	NA	157	152	284	278	403	202	148	364	37	92	14	0.13	0.331	0.035
.	19.01.16-02.37.57-1-370078	90	11	11	2	0	1	599	10	10	0	0	NA	NA	NA	33	30	242	249	352	165	125	309	0	15	9	0	0.06	0.026
.	19.01.16-02.38.03-1-370079	306	45	45	14	0	11	655	42	42	0	0	NA	NA	NA	79	80	257	262	374	181	137	337	66	83	16	0.257	0.317	0.043
.	19.01.16-02.38.08-1-370080	146	28	28	4	0	3	606	26	26	0	0	NA	NA	NA	45	35	241	244	363	163	124	319	23	56	32	0.095	0.23	0.088
.	19.01.16-02.38.16-1-370081	61	3	3	1	0	1	250	2	2	0	0	NA	NA	NA	19	16	240	241	348	67	54	129	5	0	2	0.021	0	0.006
.	19.01.16-02.38.17-1-370082	142	7	7	2	0	1	615	5	5	0	0	NA	NA	NA	47	44	251	249	357	176	125	314	6	9	7	0.024	0.036	0.02
.	19.01.16-02.38.20-1-370086	34	1	1	0	0	0	0	0	0	0	0	NA	NA	NA	9	5	237	237	344	0	0	0	0	0	1	0	0	0.003
.	19.01.16-02.38.23-1-370087	151	13	13	4	0	2	603	12	12	0	0	NA	NA	NA	47	37	250	245	355	172	124	307	7	18	18	0.028	0.073	0.051
.	19.01.16-02.38.26-1-370088	215	22	22	8	0	4	636	21	21	0	0	NA	NA	NA	70	64	253	250	374	176	128	332	21	26	19	0.083	0.104	0.051
.	19.01.16-02.38.27-1-370093	61	2	2	1	0	1	300	1	1	0	0	NA	NA	NA	20	26	243	247	349	83	59	158	2	0	1	0.008	0	0.003
.	19.01.16-02.38.36-1-370095	88	4	4	0	0	0	595	3	3	0	0	NA	NA	NA	26	28	246	245	350	168	122	305	6	6	1	0.024	0.024	0.003
.	19.01.16-02.38.37-1-370096	139	12	12	1	0	0	602	9	9	0	0	NA	NA	NA	36	32	249	244	352	170	120	312	26	10	3	0.104	0.041	0.009
.	19.01.16-02.38.38-1-370097	61	2	2	1	0	1	403	1	1	0	0	NA	NA	NA	19	20	242	239	352	122	74	207	0	1	1	0	0.004	0.003
.	19.01.16-02.38.48-1-370127	58	2	2	0	0	0	590	1	1	0	0	NA	NA	NA	27	23	241	247	348	163	122	305	0	1	2	0	0.004	0.006
.	19.01.16-02.38.48-1-370129	235	15	15	4	0	3	646	13	13	0	0	NA	NA	NA	64	75	254	252	382	177	128	341	5	35	14	0.02	0.139	0.037
.	19.01.16-02.38.51-1-370130	35	1	1	0	0	0	0	0	0	0	0	NA	NA	NA	6	10	238	238	347	0	0	0	0	0	5	0	0	0.014
.	19.01.16-02.38.54-1-370132	111	6	6	1	0	1	608	5	5	0	0	NA	NA	NA	49	41	251	246	357	171	120	317	6	8	4	0.024	0.033	0.011
.	19.01.16-02.38.55-1-370135	329	36	36	6	0	5	656	32	32	0	0	NA	NA	NA	77	88	262	262	377	185	137	334	78	40	14	0.298	0.153	0.037
.	19.01.16-02.38.59-1-370137	119	6	6	3	0	0	611	5	5	0	0	NA	NA	NA	50	47	246	252	362	167	124	320	6	3	6	0.024	0.012	0.017
.	19.01.16-02.39.00-1-370138	95	3	3	2	0	2	598	2	2	0	0	NA	NA	NA	33	25	242	243	353	166	118	314	6	0	1	0.025	0	0.003
.	19.01.16-02.39.00-1-370139	123	10	10	1	0	1	593	7	7	0	0	NA	NA	NA	48	29	241	243	358	163	120	310	9	10	10	0.037	0.041	0.028
.	19.01.16-02.39.01-1-370140	63	4	4	1	0	1	588	3	3	0	0	NA	NA	NA	24	18	239	239	353	162	114	312	0	1	8	0	0.004	0.023
.	19.01.16-02.39.11-1-370146	235	32	32	8	0	6	639	29	29	0	0	NA	NA	NA	75	73	253	254	379	174	128	337	53	63	11	0.209	0.248	0.029
.	19.01.16-02.39.14-1-370147	32	1	1	0	0	0	0	0	0	0	0	NA	NA	NA	6	6	237	238	344	0	0	0	2	0	0	0.008	0	0
.	19.01.16-02.39.15-1-370148	60	2	2	1	0	1	199	1	1	0	0	NA	NA	NA	20	19	243	245	344	59	42	98	1	0	2	0.004	0	0.006
.	19.01.16-02.39.20-1-370149	60	2	2	0	0	0	605	1	1	0	0	NA	NA	NA	19	30	241	246	356	167	123	315	2	0	2	0.008	0	0.006
.	19.01.16-02.39.20-1-370150	63	4	4	0	0	0	597	3	3	0	0	NA	NA	NA	25	31	242	248	354	164	120	313	0	1	4	0	0.004	0.011
.	19.01.16-02.39.21-1-370151	60	3	3	0	0	0	592	2	2	0	0	NA	NA	NA	28	26	244	242	353	163	118	311	7	6	0	0.029	0.025	0
.	19.01.16-02.39.22-1-370152	131	15	15	6	0	5	609	11	11	0	0	NA	NA	NA	47	43	245	253	358	166	127	316	26	13	3	0.106	0.051	0.008
.	19.01.16-02.39.24-1-370153	58	2	2	0	0	0	0	1	1	0	0	NA	NA	NA	18	17	240	239	351	0	0	0	0	0	1	0	0	0.003
.	19.01.16-02.39.28-1-370154	93	8	8	7	0	4	605	6	6	0	0	NA	NA	NA	33	36	245	250	354	167	123	315	15	7	5	0.061	0.028	0.014
.	19.01.16-02.39.28-1-370155	124	7	7	2	0	2	624	6	6	0	0	NA	NA	NA	28	53	252	252	362	175	127	322	18	7	0	0.071	0.028	0
.	19.01.16-02.39.33-1-370156	61	2	2	0	0	0	302	1	1	0	0	NA	NA	NA	17	17	240	238	352	87	59	156	1	0	2	0.004	0	0.006
.	19.01.16-02.39.34-1-370157	31	1	1	0	0	0	0	0	0	0	0	NA	NA	NA	8	8	238	237	346	0	0	0	0	0	1	0	0	0.003
.	19.01.16-02.39.35-1-370158	90	5	5	2	0	2	603	4	4	0	0	NA	NA	NA	37	38	250	250	351	171	128	304	1	3	6	0.004	0.012	0.017
.	19.01.16-02.39.36-1-370159	33	1	1	0	0	0	0	0	0	0	0	NA	NA	NA	8	5	239	236	343	0	0	0	0	0	2	0	0	0.006
.	19.01.16-02.39.39-1-370162	172	16	16	8	0	7	625	14	14	0	0	NA	NA	NA	58	58	249	259	363	169	132	324	20	21	10	0.08	0.081	0.028
.	19.01.16-02.39.43-1-370182	176	10	10	3	0	2	629	8	8	0	0	NA	NA	NA	61	55	246	254	368	170	131	328	4	26	14	0.016	0.102	0.038
.	19.01.16-02.39.47-1-370190	64	2	2	2	0	2	590	1	1	0	0	NA	NA	NA	27	14	241	239	347	164	118	308	0	2	3	0	0.008	0.009
.	19.01.16-02.39.48-1-370192	155	9	9	0	0	0	617	7	7	0	0	NA	NA	NA	34	50	252	248	363	173	122	322	8	8	12	0.032	0.032	0.033
.	19.01.16-02.39.48-1-370194	34	1	1	0	0	0	0	0	0	0	0	NA	NA	NA	8	13	238	240	348	0	0	0	0	0	0	0	0	0
.	19.01.16-02.39.49-1-370195	175	20	20	6	0	5	628	19	19	0	0	NA	NA	NA	60	61	254	260	360	176	134	318	19	16	13	0.075	0.062	0.036
.	19.01.16-02.39.53-1-370197	152	10	10	4	0	3	612	8	8	0	0	NA	NA	NA	34	41	245	251	358	169	127	316	1	23	9	0.004	0.092	0.025
.	19.01.16-02.39.57-1-370202	190	26	26	7	0	5	633	23	23	0	0	NA	NA	NA	59	60	255	248	370	179	125	329	41	31	2	0.161	0.125	0.005
.	19.01.16-02.39.59-1-370203	147	19	19	8	0	8	634	17	17	0	0	NA	NA	NA	37	63	251	259	366	174	133	327	10	35	22	0.04	0.135	0.06
.	19.01.16-02.40.01-1-370204	59	3	3	0	0	0	601	2	2	0	0	NA	NA	NA	17	24	240	247	350	166	127	308	4	0	2	0.017	0	0.006
.	19.01.16-02.40.08-1-370209	88	5	5	0	0	0	586	1	1	0	0	NA	NA	NA	32	21	242	244	348	163	117	306	0	0	8	0	0	0.023
.	19.01.16-02.40.08-1-370210	151	6	6	2	0	2	619	5	5	0	0	NA	NA	NA	53	49	249	254	359	171	131	317	14	0	10	0.056	0	0.028
.	19.01.16-02.40.11-1-370211	58	2	2	0	0	0	595	1	1	0	0	NA	NA	NA	25	21	244	241	349	167	123	305	3	2	0	0.012	0.008	0
.	19.01.16-02.40.14-1-370212	36	1	1	1	0	1	0	0	0	0	0	NA	NA	NA	11	12	238	238	349	0	0	0	3	0	0	0.013	0	0
.	19.01.16-02.40.15-1-370213	148	10	10	4	0	3	617	9	9	0	0	NA	NA	NA	43	45	246	248	364	169	126	322	7	11	10	0.028	0.044	0.027
.	19.01.16-02.40.17-1-370214	153	26	26	10	0	7	610	23	23	0	0	NA	NA	NA	40	42	246	251	358	169	128	313	29	39	11	0.118	0.155	0.031
.	19.01.16-02.40.21-1-370219	33	1	1	0	0	0	0	0	0	0	0	NA	NA	NA	6	8	239	239	343	0	0	0	0	2	0	0	0.008	0
.	19.01.16-02.40.23-1-370220	116	4	4	1	0	1	611	3	3	0	0	NA	NA	NA	24	38	247	244	360	170	120	321	6	8	5	0.024	0.033	0.014
.	19.01.16-02.40.23-1-370221	65	2	2	2	0	2	149	1	1	0	0	NA	NA	NA	17	24	241	243	353	40	31	78	6	0	1	0.025	0	0.003
.	19.01.16-02.40.24-1-370222	149	6	6	2	0	2	616	5	5	0	0	NA	NA	NA	41	50	255	250	358	177	122	317	7	2	3	0.027	0.008	0.008
.	19.01.16-02.40.28-1-370223	213	58	58	17	0	14	617	53	53	0	0	NA	NA	NA	65	57	255	251	364	176	122	319	95	52	31	0.373	0.207	0.085
.	19.01.16-02.40.31-1-370224	114	7	7	1	0	1	606	4	4	0	0	NA	NA	NA	42	38	248	250	353	171	127	308	9	6	13	0.036	0.024	0.037
.	19.01.16-02.40.33-1-370229	170	8	8	1	0	1	622	7	7	0	0	NA	NA	NA	51	47	248	247	365	175	122	325	7	13	2	0.028	0.053	0.005
.	19.01.16-02.40.36-1-370230	241	36	36	14	0	9	636	31	31	0	0	NA	NA	NA	61	65	262	253	363	181	131	324	62	69	9	0.237	0.273	0.025
.	19.01.16-02.40.39-1-370233	66	3	3	1	0	1	593	2	2	0	0	NA	NA	NA	34	25	239	246	353	162	123	308	0	2	8	0	0.008	0.023
.	19.01.16-02.40.40-1-370235	89	5	5	1	0	0	612	4	4	0	0	NA	NA	NA	29	40	252	247	354	174	125	313	13	6	0	0.052	0.024	0
.	19.01.16-02.40.42-1-370253	32	1	1	1	0	1	0	0	0	0	0	NA	NA	NA	8	9	242	238	342	0	0	0	0	0	0	0	0	0
.	19.01.16-02.40.45-1-370257	122	11	11	4	0	3	612	8	8	0	0	NA	NA	NA	40	41	248	250	356	173	122	317	9	30	8	0.036	0.12	0.022
.	19.01.16-02.40.53-1-370265	117	8	8	2	0	1	611	7	7	0	0	NA	NA	NA	36	43	248	246	362	169	123	319	3	10	15	0.012	0.041	0.041
.	19.01.16-02.40.55-1-370269	176	12	12	3	0	3	611	10	10	0	0	NA	NA	NA	46	38	250	249	352	174	126	311	18	22	4	0.072	0.088	0.011
.	19.01.16-02.40.57-1-370271	56	2	2	0	0	0	99	1	1	0	0	NA	NA	NA	20	14	244	238	345	29	22	48	0	2	0	0	0.008	0
.	19.01.16-02.40.57-1-370272	206	16	16	2	0	2	641	13	13	0	0	NA	NA	NA	69	73	258	260	368	182	133	326	27	46	2	0.105	0.177	0.005
.	19.01.16-02.40.57-1-370273	88	6	6	0	0	0	591	3	3	0	0	NA	NA	NA	32	24	240	242	355	165	119	307	4	7	13	0.017	0.029	0.037
.	19.01.16-02.41.03-1-370274	317	41	41	8	0	2	656	34	34	0	0	NA	NA	NA	85	90	268	262	373	189	135	332	38	67	28	0.142	0.256	0.075
.	19.01.16-02.41.13-1-370280	177	26	26	10	0	9	617	22	22	0	0	NA	NA	NA	58	48	251	253	357	174	130	313	27	53	14	0.108	0.209	0.039
.	19.01.16-02.41.16-1-370281	63	3	3	0	0	0	592	2	2	0	0	NA	NA	NA	26	22	240	244	351	162	122	308	5	8	0	0.021	0.033	0
.	19.01.16-02.41.16-1-370282	65	2	2	0	0	0	601	1	1	0	0	NA	NA	NA	24	25	243	244	351	168	122	311	0	0	4	0	0	0.011
.	19.01.16-02.41.18-1-370283	213	44	44	15	0	10	631	40	40	0	0	NA	NA	NA	54	63	253	256	367	173	131	327	80	64	8	0.316	0.25	0.022
.	19.01.16-02.41.27-1-370284	118	11	11	3	0	3	595	10	10	0	0	NA	NA	NA	34	24	246	240	351	166	120	309	9	16	3	0.037	0.067	0.009
.	19.01.16-02.41.30-1-370285	125	8	8	1	0	1	602	7	7	0	0	NA	NA	NA	48	32	247	242	356	165	120	317	4	14	5	0.016	0.058	0.014
.	19.01.16-02.41.31-1-370286	204	16	16	2	0	1	630	14	14	0	0	NA	NA	NA	62	58	254	255	362	174	133	323	59	12	1	0.232	0.047	0.003
.	19.01.16-02.41.31-1-370287	33	1	1	0	0	0	0	0	0	0	0	NA	NA	NA	6	10	241	238	344	0	0	0	0	0	1	0	0	0.003
.	19.01.16-02.41.34-1-370288	84	9	9	2	0	2	603	7	7	0	0	NA	NA	NA	22	26	244	244	351	170	123	310	14	0	14	0.057	0	0.04
.	19.01.16-02.41.39-1-370292	95	4	4	0	0	0	594	3	3	0	0	NA	NA	NA	41	20	242	245	346	167	121	306	13	2	5	0.054	0.008	0.014
.	19.01.16-02.41.48-1-370319	115	8	8	3	0	2	610	6	6	0	0	NA	NA	NA	41	37	246	245	359	171	122	317	13	9	6	0.053	0.037	0.017
.	19.01.16-02.41.50-1-370322	86	3	3	0	0	0	595	2	2	0	0	NA	NA	NA	37	26	246	244	349	171	116	308	8	1	0	0.033	0.004	0
.	19.01.16-02.41.50-1-370323	123	17	17	2	0	2	606	15	15	0	0	NA	NA	NA	45	37	252	246	352	176	121	309	17	26	11	0.067	0.106	0.031
.	19.01.16-02.41.55-1-370325	95	8	8	3	0	3	610	5	5	0	0	NA	NA	NA	28	38	245	247	359	171	123	316	12	14	0	0.049	0.057	0
.	19.01.16-02.41.56-1-370328	67	2	2	1	0	1	595	1	1	0	0	NA	NA	NA	21	23	241	244	351	165	121	309	4	0	3	0.017	0	0.009
.	19.01.16-02.42.00-1-370330	274	28	28	9	0	8	666	25	25	0	0	NA	NA	NA	77	95	273	260	375	198	139	329	38	37	26	0.139	0.142	0.069
.	19.01.16-02.42.02-1-370331	150	19	19	5	0	3	620	17	17	0	0	NA	NA	NA	48	50	254	245	364	175	122	323	22	42	20	0.087	0.171	0.055
.	19.01.16-02.42.05-1-370332	87	4	4	0	0	0	609	3	3	0	0	NA	NA	NA	29	38	249	244	358	170	123	316	14	0	1	0.056	0	0.003
.	19.01.16-02.42.08-1-370333	175	10	10	1	0	1	621	5	5	0	0	NA	NA	NA	56	56	254	253	362	174	127	320	7	18	9	0.028	0.071	0.025
.	19.01.16-02.42.09-1-370334	59	2	2	0	0	0	0	1	1	0	0	NA	NA	NA	12	20	242	242	349	0	0	0	0	0	2	0	0	0.006
.	19.01.16-02.42.14-1-370335	118	7	7	2	0	2	611	6	6	0	0	NA	NA	NA	44	47	250	248	362	169	124	318	0	8	15	0	0.032	0.041
.	19.01.16-02.42.15-1-370336	144	11	11	2	0	2	613	10	10	0	0	NA	NA	NA	52	43	252	243	361	171	121	321	33	14	0	0.131	0.058	0
.	19.01.16-02.42.17-1-370337	243	14	14	6	0	4	641	12	12	0	0	NA	NA	NA	69	74	259	255	373	180	131	330	30	17	7	0.116	0.067	0.019
.	19.01.16-02.42.22-1-370339	119	5	5	3	0	0	617	4	4	0	0	NA	NA	NA	48	46	249	247	363	171	123	323	4	18	2	0.016	0.073	0.006
.	19.01.16-02.42.22-1-370343	32	1	1	0	0	0	0	0	0	0	0	NA	NA	NA	11	9	238	237	347	0	0	0	0	0	2	0	0	0.006
.	19.01.16-02.42.24-1-370344	119	6	6	1	0	1	613	5	5	0	0	NA	NA	NA	23	33	247	243	356	172	124	317	0	9	9	0	0.037	0.025
.	19.01.16-02.42.31-1-370345	94	4	4	0	0	0	595	3	3	0	0	NA	NA	NA	25	25	242	244	352	165	121	309	6	1	2	0.025	0.004	0.006
.	19.01.16-02.42.36-1-370346	121	7	7	1	0	1	611	5	5	0	0	NA	NA	NA	50	44	248	253	356	170	125	316	0	14	3	0	0.055	0.008
.	19.01.16-02.42.39-1-370350	204	8	8	3	0	2	637	7	7	0	0	NA	NA	NA	64	72	261	256	368	182	131	324	11	16	4	0.042	0.062	0.011
.	19.01.16-02.42.40-1-370352	117	17	17	4	0	3	595	13	13	0	0	NA	NA	NA	35	27	242	247	351	164	126	305	22	19	11	0.091	0.077	0.031
.	19.01.16-02.42.41-1-370353	97	4	4	1	0	1	610	3	3	0	0	NA	NA	NA	26	36	244	244	361	163	125	322	4	1	3	0.016	0.004	0.008
.	19.01.16-02.42.41-1-370354	156	8	8	2	0	1	618	7	7	0	0	NA	NA	NA	38	46	245	253	361	170	129	319	4	12	8	0.016	0.047	0.022
.	19.01.16-02.42.45-1-370374	35	1	1	1	0	1	0	0	0	0	0	NA	NA	NA	12	11	240	238	346	0	0	0	0	0	0	0	0	0
.	19.01.16-02.42.47-1-370380	116	4	4	0	0	0	604	3	3	0	0	NA	NA	NA	34	33	244	247	355	166	121	317	6	0	2	0.025	0	0.006
.	19.01.16-02.42.48-1-370382	34	1	1	1	0	1	0	0	0	0	0	NA	NA	NA	11	3	237	237	342	0	0	0	4	0	0	0.017	0	0
.	19.01.16-02.42.50-1-370384	153	24	24	6	0	6	618	23	23	0	0	NA	NA	NA	44	47	250	253	357	174	128	316	26	47	13	0.104	0.186	0.036
.	19.01.16-02.42.50-1-370385	115	6	6	0	0	0	592	5	5	0	0	NA	NA	NA	27	20	242	239	352	164	118	310	0	6	8	0	0.025	0.023
.	19.01.16-02.42.53-1-370387	144	12	12	5	0	4	613	10	10	0	0	NA	NA	NA	30	39	246	250	356	171	125	317	13	3	16	0.053	0.012	0.045
.	19.01.16-02.42.56-1-370391	61	3	3	0	0	0	597	2	2	0	0	NA	NA	NA	30	26	244	241	354	168	118	311	4	8	2	0.016	0.033	0.006
.	19.01.16-02.43.02-1-370393	124	10	10	3	0	3	613	7	7	0	0	NA	NA	NA	46	40	247	247	359	171	125	317	10	18	11	0.04	0.073	0.031
.	19.01.16-02.43.02-1-370394	59	2	2	0	0	0	204	1	1	0	0	NA	NA	NA	14	15	238	241	349	49	39	116	0	0	6	0	0	0.017
.	19.01.16-02.43.03-1-370395	149	13	13	3	0	2	604	12	12	0	0	NA	NA	NA	41	37	245	246	359	164	126	314	9	13	9	0.037	0.053	0.025
.	19.01.16-02.43.06-1-370400	85	6	6	0	0	0	586	5	5	0	0	NA	NA	NA	34	18	243	242	346	164	119	303	9	4	2	0.037	0.017	0.006
.	19.01.16-02.43.06-1-370401	94	8	8	5	0	4	603	5	5	0	0	NA	NA	NA	30	34	241	247	359	164	122	317	13	17	6	0.054	0.069	0.017
.	19.01.16-02.43.11-1-370402	66	3	3	1	0	1	592	2	2	0	0	NA	NA	NA	26	22	241	242	352	165	120	307	4	2	0	0.017	0.008	0
.	19.01.16-02.43.12-1-370403	111	4	4	1	0	1	604	3	3	0	0	NA	NA	NA	30	31	246	241	357	170	118	316	4	4	0	0.016	0.017	0
.	19.01.16-02.43.17-1-370404	93	5	5	1	0	1	592	4	4	0	0	NA	NA	NA	35	32	246	250	349	169	121	302	19	0	3	0.077	0	0.009
.	19.01.16-02.43.22-1-370405	32	1	1	1	0	1	0	0	0	0	0	NA	NA	NA	10	7	237	236	347	0	0	0	0	4	0	0	0.017	0
.	19.01.16-02.43.25-1-370406	66	4	4	1	0	1	598	3	3	0	0	NA	NA	NA	34	35	244	251	353	168	121	309	0	3	7	0	0.012	0.02
.	19.01.16-02.43.25-1-370407	94	10	10	3	0	3	599	9	9	0	0	NA	NA	NA	41	32	244	247	354	167	120	312	27	4	5	0.111	0.016	0.014
.	19.01.16-02.43.26-1-370408	181	13	13	4	0	3	637	10	10	0	0	NA	NA	NA	51	63	256	256	364	178	134	325	6	27	3	0.023	0.105	0.008
.	19.01.16-02.43.26-1-370409	32	1	1	0	0	0	0	0	0	0	0	NA	NA	NA	10	2	237	236	342	0	0	0	0	0	0	0	0	0
.	19.01.16-02.43.28-1-370410	260	31	31	6	0	4	633	27	27	0	0	NA	NA	NA	69	64	253	251	373	173	126	334	52	63	15	0.206	0.251	0.04
.	19.01.16-02.43.28-1-370411	346	49	49	15	0	12	677	44	44	0	0	NA	NA	NA	112	115	271	269	388	192	141	344	79	77	15	0.292	0.286	0.039
.	19.01.16-02.43.29-1-370412	32	1	1	0	0	0	0	0	0	0	0	NA	NA	NA	5	21	241	240	353	0	0	0	0	0	1	0	0	0.003
.	19.01.16-02.43.30-1-370413	32	1	1	0	0	0	0	0	0	0	0	NA	NA	NA	10	5	236	237	345	0	0	0	0	0	2	0	0	0.006
.	19.01.16-02.43.32-1-370414	147	9	9	3	0	2	630	8	8	0	0	NA	NA	NA	38	51	249	247	368	172	126	332	10	24	11	0.04	0.097	0.03
.	19.01.16-02.43.33-1-370415	121	5	5	0	0	0	604	4	4	0	0	NA	NA	NA	43	37	242	258	350	167	128	309	2	1	7	0.008	0.004	0.02
.	19.01.16-02.43.36-1-370417	218	27	27	12	0	9	632	24	24	0	0	NA	NA	NA	74	61	254	257	363	177	132	323	29	81	0	0.114	0.315	0
.	19.01.16-02.43.40-1-370422	208	8	8	5	0	4	645	7	7	0	0	NA	NA	NA	74	77	256	257	377	181	131	333	12	9	13	0.047	0.035	0.034
.	19.01.16-02.43.46-1-370443	63	4	4	1	0	1	602	3	3	0	0	NA	NA	NA	18	27	242	246	352	169	123	310	13	0	2	0.054	0	0.006
.	19.01.16-02.43.49-1-370450	87	3	3	0	0	0	590	2	2	0	0	NA	NA	NA	32	26	241	247	351	160	122	308	2	3	1	0.008	0.012	0.003
.	19.01.16-02.43.52-1-370451	120	15	15	6	0	5	608	11	11	0	0	NA	NA	NA	53	45	250	251	357	171	124	313	26	21	8	0.104	0.084	0.022
.	19.01.16-02.43.57-1-370456	93	3	3	1	0	1	599	2	2	0	0	NA	NA	NA	24	22	242	242	351	169	119	311	0	1	4	0	0.004	0.011
.	19.01.16-02.44.01-1-370457	332	30	30	9	0	7	676	27	27	0	0	NA	NA	NA	103	107	267	269	384	191	142	343	66	46	14	0.247	0.171	0.036
.	19.01.16-02.44.03-1-370458	176	9	9	3	0	3	620	7	7	0	0	NA	NA	NA	49	49	250	255	357	174	130	316	10	13	15	0.04	0.051	0.042
.	19.01.16-02.44.06-1-370459	92	6	6	5	0	4	604	4	4	0	0	NA	NA	NA	32	25	244	241	353	169	118	317	12	7	6	0.049	0.029	0.017
.	19.01.16-02.44.11-1-370461	30	1	1	0	0	0	0	0	0	0	0	NA	NA	NA	10	6	240	237	342	0	0	0	0	0	1	0	0	0.003
.	19.01.16-02.44.13-1-370462	242	20	20	4	0	3	638	14	14	0	0	NA	NA	NA	60	63	255	257	364	179	133	326	21	13	13	0.082	0.051	0.036
.	19.01.16-02.44.19-1-370463	326	35	35	11	0	9	658	34	34	0	0	NA	NA	NA	94	90	266	258	379	184	135	339	79	59	5	0.297	0.229	0.013
.	19.01.16-02.44.20-1-370464	145	9	9	2	0	1	612	8	8	0	0	NA	NA	NA	41	42	254	246	355	177	122	313	10	11	6	0.039	0.045	0.017
.	19.01.16-02.44.22-1-370465	35	1	1	0	0	0	0	0	0	0	0	NA	NA	NA	11	14	239	240	348	0	0	0	0	1	0	0	0.004	0
.	19.01.16-02.44.23-1-370466	31	1	1	0	0	0	0	0	0	0	0	NA	NA	NA	14	4	239	237	341	0	0	0	0	0	2	0	0	0.006
.	19.01.16-02.44.25-1-370470	233	22	22	6	0	4	634	21	21	0	0	NA	NA	NA	75	72	254	259	372	178	132	324	44	26	17	0.173	0.1	0.046
.	19.01.16-02.44.26-1-370471	120	7	7	2	0	2	611	6	6	0	0	NA	NA	NA	24	38	248	245	358	169	122	320	8	6	3	0.032	0.024	0.008
.	19.01.16-02.44.26-1-370472	33	1	1	0	0	0	0	0	0	0	0	NA	NA	NA	11	6	239	237	343	0	0	0	0	0	0	0	0	0
.	19.01.16-02.44.29-1-370473	113	21	21	7	0	6	618	18	18	0	0	NA	NA	NA	38	49	254	249	359	175	125	318	46	15	30	0.181	0.06	0.084
.	19.01.16-02.44.37-1-370474	156	11	11	3	0	3	627	9	9	0	0	NA	NA	NA	48	53	254	245	367	178	123	326	4	18	3	0.016	0.073	0.008
.	19.01.16-02.44.42-1-370495	238	17	17	4	0	1	643	15	15	0	0	NA	NA	NA	71	73	259	255	372	180	136	327	23	30	14	0.089	0.118	0.038
.	19.01.16-02.44.44-1-370499	32	1	1	0	0	0	0	0	0	0	0	NA	NA	NA	10	7	238	238	344	0	0	0	0	2	0	0	0.008	0
.	19.01.16-02.44.47-1-370505	115	5	5	2	0	2	603	4	4	0	0	NA	NA	NA	37	38	242	250	359	164	127	312	2	6	4	0.008	0.024	0.011
.	19.01.16-02.44.48-1-370508	237	54	54	14	0	10	642	49	49	0	0	NA	NA	NA	79	81	260	258	376	179	128	335	64	103	23	0.246	0.399	0.061
.	19.01.16-02.44.51-1-370512	123	11	11	1	0	0	595	8	8	0	0	NA	NA	NA	28	29	244	247	351	168	122	305	3	10	9	0.012	0.04	0.026
.	19.01.16-02.45.01-1-370519	34	1	1	1	0	1	0	0	0	0	0	NA	NA	NA	12	4	240	236	341	0	0	0	1	0	0	0.004	0	0
.	19.01.16-02.45.03-1-370520	61	2	2	2	0	1	589	1	1	0	0	NA	NA	NA	23	18	239	242	350	160	118	311	7	0	0	0.029	0	0
.	19.01.16-02.45.03-1-370521	94	7	7	1	0	0	603	6	6	0	0	NA	NA	NA	38	35	246	245	357	170	120	313	13	12	1	0.053	0.049	0.003
.	19.01.16-02.45.06-1-370526	96	11	11	1	0	1	597	10	10	0	0	NA	NA	NA	38	23	247	242	347	169	122	306	12	1	7	0.049	0.004	0.02
.	19.01.16-02.45.07-1-370527	96	10	10	2	0	2	607	7	7	0	0	NA	NA	NA	52	47	255	243	362	174	118	315	8	19	2	0.031	0.078	0.006
.	19.01.16-02.45.11-1-370528	86	6	6	2	0	2	598	5	5	0	0	NA	NA	NA	44	33	245	249	352	166	121	311	18	2	1	0.073	0.008	0.003
.	19.01.16-02.45.11-1-370529	234	17	17	5	0	4	651	16	16	0	0	NA	NA	NA	72	83	261	258	377	183	129	339	33	6	19	0.126	0.023	0.05
.	19.01.16-02.45.15-1-370530	119	10	10	3	0	3	606	9	9	0	0	NA	NA	NA	34	32	241	245	359	167	123	316	12	9	15	0.05	0.037	0.042
.	19.01.16-02.45.16-1-370531	327	27	27	12	0	10	655	25	25	0	0	NA	NA	NA	98	93	264	262	380	183	136	336	36	69	16	0.136	0.263	0.042
.	19.01.16-02.45.25-1-370533	421	43	43	11	0	7	679	38	38	0	0	NA	NA	NA	120	109	263	270	389	185	143	351	71	51	14	0.27	0.189	0.036
.	19.01.16-02.45.26-1-370534	110	5	5	2	0	2	613	3	3	0	0	NA	NA	NA	42	43	252	248	356	174	121	318	2	8	1	0.008	0.032	0.003
.	19.01.16-02.45.29-1-370535	120	14	14	3	0	2	609	12	12	0	0	NA	NA	NA	52	40	250	248	355	172	126	311	25	19	9	0.1	0.077	0.025
.	19.01.16-02.45.30-1-370536	350	43	43	8	0	7	683	41	41	0	0	NA	NA	NA	94	110	267	271	385	190	148	345	59	55	41	0.221	0.203	0.106
.	19.01.16-02.45.35-1-370537	63	3	3	2	0	1	597	2	2	0	0	NA	NA	NA	25	24	240	245	352	165	121	311	5	3	3	0.021	0.012	0.009
.	19.01.16-02.45.40-1-370541	309	49	49	17	0	11	669	46	46	0	0	NA	NA	NA	81	95	264	267	377	188	144	337	87	77	31	0.33	0.288	0.082
.	19.01.16-02.45.43-1-370560	264	46	46	11	0	7	640	35	35	0	0	NA	NA	NA	84	80	260	262	371	181	134	325	67	55	24	0.258	0.21	0.065
.	19.01.16-02.45.50-1-370570	170	19	19	6	0	5	625	14	14	0	0	NA	NA	NA	49	56	252	257	360	172	132	321	36	21	5	0.143	0.082	0.014
.	19.01.16-02.45.52-1-370571	67	3	3	1	0	1	597	2	2	0	0	NA	NA	NA	30	29	245	245	352	165	120	312	7	0	0	0.029	0	0
.	19.01.16-02.46.08-1-370577	385	52	52	11	0	9	657	48	48	0	0	NA	NA	NA	115	84	261	266	370	183	143	331	64	89	15	0.245	0.335	0.041
.	19.01.16-02.46.09-1-370578	33	1	1	0	0	0	0	0	0	0	0	NA	NA	NA	12	9	237	240	345	0	0	0	0	0	3	0	0	0.009
.	19.01.16-02.46.12-1-370579	94	4	4	1	0	1	604	3	3	0	0	NA	NA	NA	33	31	245	247	352	166	126	312	0	4	5	0	0.016	0.014
.	19.01.16-02.46.13-1-370580	247	32	32	9	0	8	636	28	28	0	0	NA	NA	NA	73	69	256	259	367	176	134	326	53	45	23	0.207	0.174	0.063
.	19.01.16-02.46.21-1-370581	149	11	11	2	0	0	604	10	10	0	0	NA	NA	NA	53	37	246	245	359	170	120	314	5	14	2	0.02	0.057	0.006
.	19.01.16-02.46.27-1-370585	35	1	1	0	0	0	0	0	0	0	0	NA	NA	NA	14	8	237	240	344	0	0	0	0	1	0	0	0.004	0
.	19.01.16-02.46.30-1-370592	37	1	1	0	0	0	0	0	0	0	0	NA	NA	NA	9	7	242	236	342	0	0	0	0	1	0	0	0.004	0
.	19.01.16-02.46.31-1-370593	35	1	1	0	0	0	0	0	0	0	0	NA	NA	NA	7	7	239	238	343	0	0	0	0	0	1	0	0	0.003
.	19.01.16-02.46.33-1-370594	237	19	19	3	0	2	638	16	16	0	0	NA	NA	NA	80	64	257	254	366	178	130	330	31	25	4	0.121	0.098	0.011
.	19.01.16-02.46.33-1-370595	105	8	8	1	0	1	600	7	7	0	0	NA	NA	NA	29	27	245	240	355	170	116	314	5	10	7	0.02	0.042	0.02
.	19.01.16-02.46.41-1-370601	124	10	10	5	0	4	609	8	8	0	0	NA	NA	NA	52	45	246	257	355	169	131	309	5	10	11	0.02	0.039	0.031
.	19.01.16-02.46.48-1-370626	91	3	3	1	0	1	604	1	1	0	0	NA	NA	NA	32	36	246	245	358	170	120	314	0	5	5	0	0.02	0.014
.	19.01.16-02.46.53-1-370629	32	1	1	0	0	0	0	0	0	0	0	NA	NA	NA	5	16	239	239	351	0	0	0	3	0	0	0.013	0	0
.	19.01.16-02.46.55-1-370632	62	2	2	0	0	0	594	1	1	0	0	NA	NA	NA	27	18	240	241	350	164	119	311	0	0	5	0	0	0.014
.	19.01.16-02.46.57-1-370635	35	1	1	0	0	0	0	0	0	0	0	NA	NA	NA	6	8	241	237	343	0	0	0	0	0	3	0	0	0.009
.	19.01.16-02.47.00-1-370636	113	15	15	2	0	2	606	13	13	0	0	NA	NA	NA	35	34	246	244	357	171	117	318	17	21	12	0.069	0.086	0.034
.	19.01.16-02.47.00-1-370637	118	7	7	2	0	1	600	6	6	0	0	NA	NA	NA	37	31	244	248	352	170	123	307	5	9	6	0.02	0.036	0.017
.	19.01.16-02.47.02-1-370638	294	23	23	4	0	2	661	22	22	0	0	NA	NA	NA	89	95	266	268	374	188	140	333	45	42	6	0.169	0.157	0.016
.	19.01.16-02.47.02-1-370639	93	4	4	1	0	1	594	2	2	0	0	NA	NA	NA	26	19	239	242	351	163	122	309	4	2	2	0.017	0.008	0.006
.	19.01.16-02.47.03-1-370640	65	3	3	1	0	1	590	2	2	0	0	NA	NA	NA	27	21	244	240	350	171	116	303	5	4	0	0.02	0.017	0
.	19.01.16-02.47.07-1-370645	65	2	2	1	0	1	596	1	1	0	0	NA	NA	NA	29	22	244	240	351	169	118	309	0	15	2	0	0.062	0.006
.	19.01.16-02.47.08-1-370646	35	1	1	1	0	1	0	0	0	0	0	NA	NA	NA	16	10	240	238	345	0	0	0	0	4	0	0	0.017	0
.	19.01.16-02.47.11-1-370663	147	13	13	5	0	5	614	11	11	0	0	NA	NA	NA	39	42	253	242	360	177	121	316	4	21	15	0.016	0.087	0.042
.	19.01.16-02.47.16-1-370664	90	4	4	1	0	1	610	3	3	0	0	NA	NA	NA	30	41	251	250	353	171	127	312	2	8	4	0.008	0.032	0.011
.	19.01.16-02.47.18-1-370665	36	1	1	1	0	1	0	0	0	0	0	NA	NA	NA	9	9	240	236	346	0	0	0	0	0	2	0	0	0.006
.	19.01.16-02.47.18-1-370666	269	48	48	11	0	10	673	44	44	0	0	NA	NA	NA	80	102	261	265	389	183	142	348	69	89	19	0.264	0.336	0.049
.	19.01.16-02.47.20-1-370667	90	4	4	0	0	0	604	2	2	0	0	NA	NA	NA	26	37	248	243	359	170	121	313	7	3	0	0.028	0.012	0
.	19.01.16-02.47.21-1-370669	114	5	5	0	0	0	603	4	4	0	0	NA	NA	NA	32	34	244	246	357	167	124	312	2	1	7	0.008	0.004	0.02
.	19.01.16-02.47.21-1-370670	63	4	4	1	0	1	595	3	3	0	0	NA	NA	NA	22	21	242	242	350	165	120	310	3	6	0	0.012	0.025	0
.	19.01.16-02.47.30-1-370671	56	2	2	0	0	0	300	1	1	0	0	NA	NA	NA	11	15	239	240	349	87	60	153	0	0	4	0	0	0.011
.	19.01.16-02.47.31-1-370672	178	41	41	12	0	7	616	36	36	0	0	NA	NA	NA	37	49	250	255	357	174	130	312	42	70	39	0.168	0.275	0.109
.	19.01.16-02.47.35-1-370673	214	34	34	4	0	3	631	32	32	0	0	NA	NA	NA	58	55	247	257	364	169	137	325	57	46	13	0.231	0.179	0.036
.	19.01.16-02.47.36-1-370674	113	7	7	1	0	0	608	5	5	0	0	NA	NA	NA	32	39	248	248	356	169	124	315	0	10	11	0	0.04	0.031
.	19.01.16-02.47.38-1-370676	155	7	7	3	0	2	608	4	4	0	0	NA	NA	NA	55	42	244	245	366	165	122	321	0	15	3	0	0.061	0.008
.	19.01.16-02.47.40-1-370678	87	6	6	2	0	2	597	5	5	0	0	NA	NA	NA	38	30	244	247	352	165	123	309	14	9	2	0.057	0.036	0.006
.	19.01.16-02.47.40-1-370680	249	51	51	13	0	8	649	46	46	0	0	NA	NA	NA	60	71	258	257	369	183	135	331	82	54	42	0.318	0.21	0.114
.	19.01.16-02.47.45-1-370701	233	40	40	12	0	9	637	32	32	0	0	NA	NA	NA	71	65	257	259	362	183	134	320	55	59	26	0.214	0.228	0.072
.	19.01.16-02.47.56-1-370713	90	7	7	4	0	4	592	6	6	0	0	NA	NA	NA	33	26	244	248	347	165	122	305	0	10	9	0	0.04	0.026
.	19.01.16-02.47.57-1-370715	152	11	11	3	0	3	612	10	10	0	0	NA	NA	NA	40	40	245	248	360	169	124	319	12	15	10	0.049	0.06	0.028
.	19.01.16-02.47.58-1-370716	34	1	1	0	0	0	0	0	0	0	0	NA	NA	NA	14	6	238	237	344	0	0	0	0	0	0	0	0	0
.	19.01.16-02.48.01-1-370717	115	6	6	0	0	0	610	5	5	0	0	NA	NA	NA	29	32	247	247	351	173	124	313	7	4	3	0.028	0.016	0.009
.	19.01.16-02.48.16-1-370718	89	7	7	2	0	2	601	6	6	0	0	NA	NA	NA	28	31	247	243	354	171	120	310	10	10	2	0.04	0.041	0.006
.	19.01.16-02.48.20-1-370719	38	1	1	0	0	0	0	0	0	0	0	NA	NA	NA	16	14	239	240	348	0	0	0	0	0	0	0	0	0
.	19.01.16-02.48.20-1-370720	65	2	2	0	0	0	595	1	1	0	0	NA	NA	NA	28	25	241	243	354	164	119	312	0	4	0	0	0.016	0
.	19.01.16-02.48.23-1-370722	237	31	31	9	0	8	646	29	29	0	0	NA	NA	NA	64	78	255	256	380	175	132	339	46	26	28	0.18	0.102	0.074
.	19.01.16-02.48.25-1-370723	59	2	2	0	0	0	48	1	1	0	0	NA	NA	NA	15	22	243	240	352	11	14	23	1	0	1	0.004	0	0.003
.	19.01.16-02.48.29-1-370731	87	4	4	2	0	1	594	3	3	0	0	NA	NA	NA	32	26	246	241	352	168	115	311	10	7	0	0.041	0.029	0
.	19.01.16-02.48.30-1-370732	37	1	1	0	0	0	0	0	0	0	0	NA	NA	NA	5	12	240	240	345	0	0	0	2	0	0	0.008	0	0
.	19.01.16-02.48.33-1-370733	93	5	5	0	0	0	595	4	4	0	0	NA	NA	NA	24	27	244	247	349	168	119	308	0	9	5	0	0.036	0.014
.	19.01.16-02.48.33-1-370734	60	2	2	1	0	1	253	1	1	0	0	NA	NA	NA	21	17	239	241	350	72	45	136	0	0	7	0	0	0.02
.	19.01.16-02.48.36-1-370736	61	2	2	1	0	0	607	1	1	0	0	NA	NA	NA	18	32	245	242	358	170	121	316	0	9	0	0	0.037	0
.	19.01.16-02.48.38-1-370738	56	2	2	1	0	1	592	1	1	0	0	NA	NA	NA	18	20	243	242	348	167	121	304	0	0	6	0	0	0.017
.	19.01.16-02.48.41-1-370742	429	29	29	12	0	9	704	26	26	0	0	NA	NA	NA	138	130	273	272	398	195	151	358	46	52	24	0.168	0.191	0.06
.	19.01.16-02.48.42-1-370759	34	1	1	1	0	1	0	0	0	0	0	NA	NA	NA	13	3	237	236	343	0	0	0	0	0	0	0	0	0
.	19.01.16-02.48.44-1-370762	64	4	4	0	0	0	606	3	3	0	0	NA	NA	NA	30	35	246	248	354	169	123	314	0	2	10	0	0.008	0.028
.	19.01.16-02.48.44-1-370764	117	15	15	5	0	5	612	14	14	0	0	NA	NA	NA	31	38	245	249	357	171	126	315	9	11	10	0.037	0.044	0.028
.	19.01.16-02.48.46-1-370770	246	34	34	6	0	6	623	29	29	0	0	NA	NA	NA	88	54	251	252	364	176	128	319	51	51	16	0.203	0.202	0.044
.	19.01.16-02.48.49-1-370773	36	1	1	0	0	0	0	0	0	0	0	NA	NA	NA	8	7	239	238	343	0	0	0	0	0	0	0	0	0
.	19.01.16-02.48.49-1-370774	61	2	2	1	0	1	51	1	1	0	0	NA	NA	NA	7	32	245	245	355	12	11	28	0	5	1	0	0.02	0.003
.	19.01.16-02.48.52-1-370775	87	6	6	1	0	1	600	5	5	0	0	NA	NA	NA	28	26	243	246	350	166	126	308	3	2	13	0.012	0.008	0.037
.	19.01.16-02.48.52-1-370776	87	5	5	1	0	1	598	4	4	0	0	NA	NA	NA	21	26	244	247	348	163	125	310	5	5	0	0.02	0.02	0
.	19.01.16-02.48.56-1-370780	124	11	11	3	0	3	617	10	10	0	0	NA	NA	NA	40	45	246	252	360	168	128	321	17	4	8	0.069	0.016	0.022
.	19.01.16-02.49.00-1-370782	114	6	6	2	0	2	611	5	5	0	0	NA	NA	NA	35	35	244	246	358	168	122	321	0	6	13	0	0.024	0.036
.	19.01.16-02.49.07-1-370788	57	2	2	1	0	1	0	0	0	0	0	NA	NA	NA	20	18	242	239	350	0	0	0	3	0	1	0.012	0	0.003
.	19.01.16-02.49.08-1-370789	215	20	20	4	0	4	637	16	16	0	0	NA	NA	NA	58	66	254	259	366	175	136	326	15	26	13	0.059	0.1	0.036
.	19.01.16-02.49.09-1-370790	88	4	4	0	0	0	609	3	3	0	0	NA	NA	NA	27	34	245	245	357	171	122	316	2	3	4	0.008	0.012	0.011
.	19.01.16-02.49.10-1-370791	100	5	5	1	0	1	614	4	4	0	0	NA	NA	NA	39	41	243	250	361	169	126	319	0	6	14	0	0.024	0.039
.	19.01.16-02.49.11-1-370792	64	2	2	1	0	1	587	0	0	0	0	NA	NA	NA	27	21	245	244	345	166	118	303	0	1	1	0	0.004	0.003
.	19.01.16-02.49.18-1-370793	151	27	27	8	0	6	626	23	23	0	0	NA	NA	NA	59	55	257	251	360	182	126	318	43	48	7	0.167	0.191	0.019
.	19.01.16-02.49.22-1-370794	229	27	27	9	0	8	648	24	24	0	0	NA	NA	NA	81	82	262	256	377	180	132	336	34	51	18	0.13	0.199	0.048
.	19.01.16-02.49.30-1-370795	125	13	13	5	0	5	601	11	11	0	0	NA	NA	NA	42	33	244	250	352	166	129	306	11	28	3	0.045	0.112	0.009
.	19.01.16-02.49.30-1-370796	96	6	6	0	0	0	597	5	5	0	0	NA	NA	NA	22	22	243	240	352	164	120	313	11	0	7	0.045	0	0.02
.	19.01.16-02.49.33-1-370797	205	14	14	8	0	5	641	13	13	0	0	NA	NA	NA	60	69	256	261	365	181	137	323	39	19	10	0.152	0.073	0.027
.	19.01.16-02.49.35-1-370798	62	2	2	0	0	0	301	1	1	0	0	NA	NA	NA	19	11	238	240	346	84	58	159	0	2	2	0	0.008	0.006
.	19.01.16-02.49.39-1-370801	210	13	13	3	0	1	637	11	11	0	0	NA	NA	NA	60	65	257	255	366	179	133	325	18	33	5	0.07	0.129	0.014
.	19.01.16-02.49.40-1-370802	89	4	4	0	0	0	598	2	2	0	0	NA	NA	NA	40	28	245	244	352	171	118	309	0	3	11	0	0.012	0.031
.	19.01.16-02.49.45-1-370824	117	8	8	2	0	2	605	7	7	0	0	NA	NA	NA	42	36	245	247	357	167	122	316	15	0	13	0.061	0	0.036
.	19.01.16-02.49.47-1-370829	32	1	1	1	0	1	0	0	0	0	0	NA	NA	NA	14	12	242	239	344	0	0	0	0	0	3	0	0	0.009
.	19.01.16-02.49.49-1-370833	55	2	2	0	0	0	100	1	1	0	0	NA	NA	NA	11	15	240	239	349	31	20	49	4	2	0	0.017	0.008	0
.	19.01.16-02.49.52-1-370835	155	12	12	5	0	5	621	10	10	0	0	NA	NA	NA	46	45	250	254	354	176	130	315	26	10	4	0.104	0.039	0.011
.	19.01.16-02.49.54-1-370837	61	3	3	0	0	0	152	2	2	0	0	NA	NA	NA	21	12	239	239	347	38	31	83	1	0	6	0.004	0	0.017
.	19.01.16-02.49.56-1-370841	120	7	7	3	0	2	603	6	6	0	0	NA	NA	NA	34	32	248	244	353	171	121	311	8	12	1	0.032	0.049	0.003
.	19.01.16-02.50.02-1-370846	63	2	2	0	0	0	591	1	1	0	0	NA	NA	NA	23	23	244	245	347	168	121	302	2	0	0	0.008	0	0
.	19.01.16-02.50.04-1-370847	173	12	12	1	0	1	608	10	10	0	0	NA	NA	NA	45	38	244	250	357	168	126	314	10	24	0	0.041	0.096	0
.	19.01.16-02.50.06-1-370848	35	1	1	1	0	1	0	0	0	0	0	NA	NA	NA	12	18	242	242	347	0	0	0	0	0	0	0	0	0
.	19.01.16-02.50.07-1-370849	61	3	3	1	0	1	606	2	2	0	0	NA	NA	NA	20	35	245	247	356	169	121	316	3	0	5	0.012	0	0.014
.	19.01.16-02.50.09-1-370850	32	1	1	0	0	0	0	0	0	0	0	NA	NA	NA	5	7	239	238	343	0	0	0	0	5	0	0	0.021	0
.	19.01.16-02.50.11-1-370851	89	4	4	1	0	1	588	3	3	0	0	NA	NA	NA	36	23	241	246	349	166	119	303	2	7	0	0.008	0.028	0
.	19.01.16-02.50.12-1-370852	65	2	2	1	0	1	252	1	1	0	0	NA	NA	NA	17	12	242	238	345	72	49	131	0	4	0	0	0.017	0
.	19.01.16-02.50.12-1-370853	151	9	9	2	0	1	613	5	5	0	0	NA	NA	NA	39	39	251	247	354	172	124	317	15	5	5	0.06	0.02	0.014
.	19.01.16-02.50.16-1-370854	54	2	2	0	0	0	151	1	1	0	0	NA	NA	NA	12	14	240	244	343	36	29	86	0	6	0	0	0.025	0
.	19.01.16-02.50.16-1-370855	58	2	2	0	0	0	591	1	1	0	0	NA	NA	NA	22	22	244	245	346	166	120	305	6	0	3	0.025	0	0.009
.	19.01.16-02.50.18-1-370856	58	2	2	1	0	1	251	1	1	0	0	NA	NA	NA	20	15	242	239	347	73	44	134	0	2	2	0	0.008	0.006
.	19.01.16-02.50.21-1-370858	32	1	1	0	0	0	0	0	0	0	0	NA	NA	NA	7	9	239	237	346	0	0	0	1	0	0	0.004	0	0
.	19.01.16-02.50.22-1-370859	61	2	2	0	0	0	203	1	1	0	0	NA	NA	NA	22	21	243	245	346	49	40	114	0	1	2	0	0.004	0.006
.	19.01.16-02.50.24-1-370860	115	6	6	1	0	1	603	5	5	0	0	NA	NA	NA	28	33	247	247	352	168	125	310	13	1	4	0.053	0.004	0.011
.	19.01.16-02.50.24-1-370861	116	6	6	2	0	2	606	5	5	0	0	NA	NA	NA	24	30	245	244	354	168	125	313	7	6	6	0.029	0.025	0.017
.	19.01.16-02.50.26-1-370862	237	52	52	20	0	13	634	46	46	0	0	NA	NA	NA	69	60	249	257	367	175	130	329	76	56	44	0.305	0.218	0.12
.	19.01.16-02.50.27-1-370863	116	18	18	6	0	3	593	16	16	0	0	NA	NA	NA	36	21	240	245	349	166	120	307	23	17	3	0.096	0.069	0.009
.	19.01.16-02.50.29-1-370867	61	3	3	0	0	0	593	2	2	0	0	NA	NA	NA	31	28	244	244	353	165	118	310	0	1	4	0	0.004	0.011
.	19.01.16-02.50.30-1-370868	147	24	24	3	0	2	613	22	22	0	0	NA	NA	NA	33	35	248	242	358	173	119	321	29	39	13	0.117	0.161	0.036
.	19.01.16-02.50.32-1-370869	93	8	8	1	0	1	601	7	7	0	0	NA	NA	NA	28	25	241	244	353	164	122	315	18	10	5	0.075	0.041	0.014
.	19.01.16-02.50.33-1-370874	230	20	20	5	0	4	634	17	17	0	0	NA	NA	NA	59	63	256	256	364	181	131	322	32	21	22	0.125	0.082	0.06
.	19.01.16-02.50.41-1-370880	152	13	13	3	0	2	619	10	10	0	0	NA	NA	NA	44	48	245	252	364	168	128	323	7	15	17	0.029	0.06	0.047
.	19.01.16-02.50.41-1-370896	120	16	16	1	0	1	604	14	14	0	0	NA	NA	NA	37	38	245	246	360	167	120	317	8	14	11	0.033	0.057	0.031
.	19.01.16-02.50.43-1-370898	93	4	4	0	0	0	591	2	2	0	0	NA	NA	NA	27	22	244	242	349	169	118	304	3	5	3	0.012	0.021	0.009
.	19.01.16-02.50.53-1-370908	150	11	11	5	0	2	631	9	9	0	0	NA	NA	NA	38	54	255	245	367	181	124	326	22	16	18	0.086	0.065	0.049
.	19.01.16-02.50.53-1-370909	36	1	1	0	0	0	0	0	0	0	0	NA	NA	NA	9	9	239	239	344	0	0	0	1	0	0	0.004	0	0
.	19.01.16-02.50.56-1-370913	90	4	4	1	0	1	610	3	3	0	0	NA	NA	NA	31	44	250	247	360	170	123	317	6	7	0	0.024	0.028	0
.	19.01.16-02.50.57-1-370915	37	1	1	0	0	0	0	0	0	0	0	NA	NA	NA	11	12	237	241	347	0	0	0	0	1	0	0	0.004	0
.	19.01.16-02.50.58-1-370916	91	9	9	5	0	5	609	8	8	0	0	NA	NA	NA	31	34	245	248	354	171	123	315	4	9	9	0.016	0.036	0.025
.	19.01.16-02.51.05-1-370918	66	3	3	1	0	1	592	2	2	0	0	NA	NA	NA	31	23	241	242	353	166	118	308	0	3	8	0	0.012	0.023
.	19.01.16-02.51.06-1-370919	313	60	60	18	0	16	663	58	58	0	0	NA	NA	NA	83	96	258	268	383	182	140	341	86	59	22	0.333	0.22	0.057
.	19.01.16-02.51.08-1-370920	150	46	46	24	0	17	621	42	42	0	0	NA	NA	NA	58	53	247	248	371	170	126	325	83	60	17	0.336	0.242	0.046
.	19.01.16-02.51.12-1-370925	36	1	1	0	0	0	0	0	0	0	0	NA	NA	NA	7	8	238	238	345	0	0	0	0	0	0	0	0	0
.	19.01.16-02.51.13-1-370926	91	4	4	0	0	0	603	3	3	0	0	NA	NA	NA	32	33	245	248	353	169	122	312	9	4	3	0.037	0.016	0.008
.	19.01.16-02.51.13-1-370927	90	3	3	1	0	1	595	2	2	0	0	NA	NA	NA	30	24	242	246	349	166	119	310	0	2	1	0	0.008	0.003
.	19.01.16-02.51.18-1-370928	91	4	4	1	0	1	601	3	3	0	0	NA	NA	NA	34	33	240	250	356	163	121	317	2	5	3	0.008	0.02	0.008
.	19.01.16-02.51.18-1-370929	120	4	4	0	0	0	621	3	3	0	0	NA	NA	NA	25	40	250	247	356	174	126	321	8	3	2	0.032	0.012	0.006
.	19.01.16-02.51.20-1-370930	32	1	1	0	0	0	0	0	0	0	0	NA	NA	NA	9	6	237	238	344	0	0	0	0	0	0	0	0	0
.	19.01.16-02.51.22-1-370931	59	2	2	2	0	1	593	1	1	0	0	NA	NA	NA	25	18	240	244	347	164	120	309	3	4	0	0.012	0.016	0
.	19.01.16-02.51.27-1-370932	34	1	1	0	0	0	0	0	0	0	0	NA	NA	NA	5	3	236	236	344	0	0	0	0	0	0	0	0	0
.	19.01.16-02.51.29-1-370933	253	38	38	15	0	12	650	33	33	0	0	NA	NA	NA	64	87	263	258	379	184	131	335	45	70	39	0.171	0.271	0.103
.	19.01.16-02.51.29-1-370934	66	3	3	0	0	0	589	2	2	0	0	NA	NA	NA	24	20	245	242	346	169	116	304	0	8	6	0	0.033	0.017
.	19.01.16-02.51.34-1-370935	178	10	10	4	0	4	623	8	8	0	0	NA	NA	NA	67	59	257	255	360	176	130	317	21	24	6	0.082	0.094	0.017
.	19.01.16-02.51.35-1-370936	33	1	1	0	0	0	0	0	0	0	0	NA	NA	NA	9	12	241	239	345	0	0	0	0	0	2	0	0	0.006
.	19.01.16-02.51.38-1-370939	119	19	19	4	0	4	600	17	17	0	0	NA	NA	NA	41	36	249	248	352	168	122	310	16	22	5	0.064	0.089	0.014
.	19.01.16-02.51.38-1-370940	60	2	2	1	0	1	595	1	1	0	0	NA	NA	NA	28	25	240	242	356	165	118	312	0	0	6	0	0	0.017
.	19.01.16-02.51.41-1-370944	120	7	7	0	0	0	609	6	6	0	0	NA	NA	NA	49	38	249	243	359	170	121	318	0	13	11	0	0.053	0.031
.	19.01.16-02.51.45-1-370964	68	4	4	0	0	0	586	3	3	0	0	NA	NA	NA	26	17	240	245	345	163	120	303	1	0	4	0.004	0	0.012
.	19.01.16-02.51.50-1-370972	118	13	13	6	0	5	619	11	11	0	0	NA	NA	NA	32	47	244	253	363	170	128	321	0	26	22	0	0.103	0.061
.	19.01.16-02.51.59-1-370977	115	7	7	1	0	1	601	6	6	0	0	NA	NA	NA	26	31	244	247	353	166	122	313	10	4	2	0.041	0.016	0.006
.	19.01.16-02.52.01-1-370978	128	14	14	4	0	1	610	13	13	0	0	NA	NA	NA	34	39	245	248	359	170	123	317	32	15	6	0.131	0.06	0.017
.	19.01.16-02.52.03-1-370979	34	1	1	0	0	0	0	0	0	0	0	NA	NA	NA	11	6	237	239	343	0	0	0	0	0	3	0	0	0.009
.	19.01.16-02.52.05-1-370980	185	14	14	3	0	2	625	11	11	0	0	NA	NA	NA	59	57	258	253	359	181	128	316	34	24	10	0.132	0.095	0.028
.	19.01.16-02.52.07-1-370981	173	36	36	10	0	7	612	30	30	0	0	NA	NA	NA	51	44	245	249	363	169	121	322	79	55	12	0.322	0.221	0.033
.	19.01.16-02.52.08-1-370982	63	2	2	0	0	0	589	0	0	0	0	NA	NA	NA	30	20	243	240	350	164	114	311	0	6	0	0	0.025	0
.	19.01.16-02.52.27-1-370984	86	5	5	2	0	2	606	4	4	0	0	NA	NA	NA	34	28	244	242	355	168	121	317	5	2	6	0.02	0.008	0.017
.	19.01.16-02.52.34-1-370988	59	2	2	1	0	1	589	1	1	0	0	NA	NA	NA	31	17	243	240	347	166	117	306	0	1	1	0	0.004	0.003
.	19.01.16-02.52.36-1-370989	64	2	2	1	0	1	348	1	1	0	0	NA	NA	NA	20	17	241	242	347	92	74	182	0	1	5	0	0.004	0.014
.	19.01.16-02.52.40-1-370993	121	8	8	2	0	1	605	6	6	0	0	NA	NA	NA	43	32	246	246	353	169	121	315	2	21	8	0.008	0.085	0.023
.	19.01.16-02.52.40-1-370994	29	1	1	0	0	0	0	0	0	0	0	NA	NA	NA	5	6	238	238	343	0	0	0	0	0	2	0	0	0.006
.	19.01.16-02.52.41-1-370996	62	2	2	0	0	0	449	1	1	0	0	NA	NA	NA	17	12	241	239	345	126	87	236	0	2	2	0	0.008	0.006
.	19.01.16-02.52.45-1-371016	150	6	6	0	0	0	627	5	5	0	0	NA	NA	NA	49	53	246	253	367	171	128	328	7	8	2	0.028	0.032	0.005
.	19.01.16-02.52.46-1-371018	56	2	2	1	0	1	101	1	1	0	0	NA	NA	NA	16	16	243	242	344	26	18	57	0	4	1	0	0.017	0.003
.	19.01.16-02.52.46-1-371023	144	22	22	6	0	5	624	19	19	0	0	NA	NA	NA	44	45	246	247	365	171	124	329	47	19	16	0.191	0.077	0.044
.	19.01.16-02.52.47-1-371024	267	33	33	9	0	7	650	28	28	0	0	NA	NA	NA	100	84	256	260	381	178	133	339	44	108	12	0.172	0.415	0.031
.	19.01.16-02.52.47-1-371025	65	3	3	1	0	1	300	2	2	0	0	NA	NA	NA	14	23	247	240	349	85	62	153	0	0	2	0	0	0.006
.	19.01.16-02.52.53-1-371029	34	1	1	1	0	1	0	0	0	0	0	NA	NA	NA	12	11	240	240	344	0	0	0	0	2	0	0	0.008	0
.	19.01.16-02.52.54-1-371030	63	2	2	1	0	1	593	1	1	0	0	NA	NA	NA	27	28	244	241	356	163	118	312	8	7	0	0.033	0.029	0
.	19.01.16-02.52.57-1-371034	244	26	26	10	0	8	633	24	24	0	0	NA	NA	NA	71	66	249	253	377	170	128	335	30	32	12	0.12	0.126	0.032
.	19.01.16-02.52.59-1-371036	145	6	6	1	0	1	629	5	5	0	0	NA	NA	NA	41	55	250	251	367	176	128	325	2	6	6	0.008	0.024	0.016
.	19.01.16-02.52.59-1-371037	58	2	2	1	0	1	584	1	1	0	0	NA	NA	NA	23	11	237	239	348	163	116	305	1	0	3	0.004	0	0.009
.	19.01.16-02.53.04-1-371038	93	3	3	1	0	0	612	2	2	0	0	NA	NA	NA	40	40	248	245	360	168	124	320	5	0	5	0.02	0	0.014
.	19.01.16-02.53.11-1-371043	118	8	8	1	0	1	605	7	7	0	0	NA	NA	NA	42	36	247	244	358	169	119	317	7	23	0	0.028	0.094	0
.	19.01.16-02.53.11-1-371044	98	3	3	0	0	0	602	2	2	0	0	NA	NA	NA	25	30	245	244	354	169	124	309	4	3	0	0.016	0.012	0
.	19.01.16-02.53.15-1-371045	88	5	5	2	0	1	602	4	4	0	0	NA	NA	NA	31	34	243	248	356	166	123	313	0	17	0	0	0.069	0
.	19.01.16-02.53.18-1-371046	329	31	31	12	0	7	657	28	28	0	0	NA	NA	NA	95	94	270	256	381	189	130	338	34	86	11	0.126	0.336	0.029
.	19.01.16-02.53.19-1-371047	128	10	10	3	0	2	603	8	8	0	0	NA	NA	NA	52	44	255	247	355	174	120	309	5	16	13	0.02	0.065	0.037
.	19.01.16-02.53.25-1-371048	88	6	6	3	0	2	595	5	5	0	0	NA	NA	NA	30	25	244	244	350	166	121	308	3	6	4	0.012	0.025	0.011
.	19.01.16-02.53.29-1-371049	34	1	1	0	0	0	0	0	0	0	0	NA	NA	NA	5	10	238	241	344	0	0	0	0	0	1	0	0	0.003
.	19.01.16-02.53.32-1-371050	88	5	5	1	0	0	597	3	3	0	0	NA	NA	NA	38	35	241	246	361	159	118	320	4	6	12	0.017	0.024	0.033
.	19.01.16-02.53.32-1-371051	127	16	16	6	0	6	603	13	13	0	0	NA	NA	NA	36	34	245	242	360	166	119	318	25	13	7	0.102	0.054	0.019
.	19.01.16-02.53.32-1-371052	31	1	1	0	0	0	0	0	0	0	0	NA	NA	NA	10	9	239	239	344	0	0	0	0	0	1	0	0	0.003
.	19.01.16-02.53.35-1-371053	113	11	11	3	0	3	610	9	9	0	0	NA	NA	NA	30	38	250	247	354	172	123	315	5	32	10	0.02	0.13	0.028
.	19.01.16-02.53.37-1-371055	123	11	11	5	0	4	615	8	8	0	0	NA	NA	NA	44	47	247	253	360	168	127	320	11	20	11	0.045	0.079	0.031
.	19.01.16-02.53.38-1-371058	37	1	1	1	0	1	0	0	0	0	0	NA	NA	NA	6	9	242	237	343	0	0	0	0	2	0	0	0.008	0
.	19.01.16-02.53.39-1-371060	63	2	2	2	0	2	601	1	1	0	0	NA	NA	NA	19	26	246	244	349	168	123	310	10	0	5	0.041	0	0.014
.	19.01.16-02.53.41-1-371062	93	4	4	3	0	2	604	3	3	0	0	NA	NA	NA	36	35	247	250	351	170	125	309	0	6	8	0	0.024	0.023
.	19.01.16-02.53.43-1-371080	212	13	13	5	0	5	625	10	10	0	0	NA	NA	NA	62	50	253	249	361	175	130	320	22	23	2	0.087	0.092	0.006
.	19.01.16-02.53.49-1-371090	64	4	4	2	0	1	603	3	3	0	0	NA	NA	NA	21	30	241	244	358	166	120	317	3	11	0	0.012	0.045	0
.	19.01.16-02.53.53-1-371091	60	2	2	0	0	0	593	1	1	0	0	NA	NA	NA	27	22	242	242	351	168	120	305	0	2	1	0	0.008	0.003
.	19.01.16-02.53.56-1-371095	287	38	38	10	0	8	640	36	36	0	0	NA	NA	NA	86	76	258	262	369	179	137	324	69	42	15	0.267	0.16	0.041
.	19.01.16-02.53.58-1-371097	122	9	9	2	0	2	614	8	8	0	0	NA	NA	NA	33	39	250	244	358	171	123	320	7	15	3	0.028	0.061	0.008
.	19.01.16-02.53.59-1-371098	60	4	4	0	0	0	602	3	3	0	0	NA	NA	NA	28	32	246	249	350	171	124	307	4	6	4	0.016	0.024	0.011
.	19.01.16-02.53.59-1-371099	208	24	24	9	0	7	647	19	19	0	0	NA	NA	NA	61	75	255	258	375	178	133	336	37	40	14	0.145	0.155	0.037
.	19.01.16-02.54.05-1-371100	89	6	6	1	0	1	608	5	5	0	0	NA	NA	NA	36	43	242	245	369	163	121	324	3	1	5	0.012	0.004	0.014
.	19.01.16-02.54.06-1-371101	334	27	27	9	0	8	653	21	21	0	0	NA	NA	NA	102	85	259	265	374	181	140	332	33	49	9	0.127	0.185	0.024
.	19.01.16-02.54.08-1-371103	85	3	3	0	0	0	595	2	2	0	0	NA	NA	NA	35	23	242	243	351	164	120	311	5	6	0	0.021	0.025	0
.	19.01.16-02.54.08-1-371104	31	1	1	0	0	0	0	0	0	0	0	NA	NA	NA	12	8	240	238	343	0	0	0	0	0	0	0	0	0
.	19.01.16-02.54.09-1-371105	149	22	22	8	0	6	605	19	19	0	0	NA	NA	NA	55	41	246	248	360	166	122	317	36	37	22	0.146	0.149	0.061
.	19.01.16-02.54.13-1-371106	90	3	3	0	0	0	599	2	2	0	0	NA	NA	NA	38	30	244	245	354	167	122	310	8	0	3	0.033	0	0.008
.	19.01.16-02.54.25-1-371107	59	2	2	0	0	0	588	1	1	0	0	NA	NA	NA	21	15	237	244	347	163	119	306	2	2	0	0.008	0.008	0
.	19.01.16-02.54.25-1-371108	32	1	1	0	0	0	0	0	0	0	0	NA	NA	NA	13	7	236	236	348	0	0	0	3	0	0	0.013	0	0
.	19.01.16-02.54.26-1-371109	91	10	10	1	0	1	605	9	9	0	0	NA	NA	NA	30	31	244	247	353	166	125	314	12	11	8	0.049	0.045	0.023
.	19.01.16-02.54.27-1-371110	178	8	8	0	0	0	603	7	7	0	0	NA	NA	NA	57	44	253	246	358	171	122	310	5	12	3	0.02	0.049	0.008
.	19.01.16-02.54.30-1-371114	210	10	10	1	0	1	619	7	7	0	0	NA	NA	NA	57	50	251	249	363	170	127	322	17	6	9	0.068	0.024	0.025
.	19.01.16-02.54.37-1-371115	34	1	1	0	0	0	0	0	0	0	0	NA	NA	NA	11	8	237	240	344	0	0	0	2	0	0	0.008	0	0
.	19.01.16-02.54.40-1-371119	98	13	13	1	0	0	607	11	11	0	0	NA	NA	NA	24	31	244	244	356	169	121	317	15	16	4	0.061	0.066	0.011
.	19.01.16-02.54.41-1-371120	203	12	12	7	0	7	617	11	11	0	0	NA	NA	NA	58	47	253	252	355	175	130	312	27	7	10	0.107	0.028	0.028
.	19.01.16-02.54.47-1-371146	317	24	24	9	0	9	660	21	21	0	0	NA	NA	NA	103	93	265	265	376	186	138	336	19	42	25	0.072	0.158	0.066
.	19.01.16-02.54.47-1-371147	33	1	1	0	0	0	0	0	0	0	0	NA	NA	NA	11	15	240	243	345	0	0	0	0	0	0	0	0	0
.	19.01.16-02.54.49-1-371150	237	25	25	3	0	2	640	24	24	0	0	NA	NA	NA	70	65	253	253	372	180	130	330	38	51	11	0.15	0.202	0.03
.	19.01.16-02.54.51-1-371152	183	18	18	4	0	4	635	14	14	0	0	NA	NA	NA	53	59	251	252	369	178	132	325	19	14	13	0.076	0.056	0.035
.	19.01.16-02.54.52-1-371153	287	28	28	7	0	6	649	23	23	0	0	NA	NA	NA	88	79	254	258	380	179	133	337	73	32	9	0.287	0.124	0.024
.	19.01.16-02.54.54-1-371155	296	14	14	4	0	4	654	12	12	0	0	NA	NA	NA	75	81	267	253	374	188	130	336	10	32	10	0.037	0.126	0.027
.	19.01.16-02.55.02-1-371159	114	11	11	4	0	4	605	10	10	0	0	NA	NA	NA	27	31	245	243	356	169	117	319	11	12	7	0.045	0.049	0.02
.	19.01.16-02.55.09-1-371160	201	18	18	3	0	2	632	15	15	0	0	NA	NA	NA	58	60	253	253	367	176	129	327	37	28	4	0.146	0.111	0.011
.	19.01.16-02.55.09-1-371161	92	8	8	3	0	3	606	6	6	0	0	NA	NA	NA	27	31	246	241	357	169	119	318	0	11	7	0	0.046	0.02
.	19.01.16-02.55.23-1-371167	66	6	6	0	0	0	587	4	4	0	0	NA	NA	NA	30	16	239	242	348	163	119	305	11	5	6	0.046	0.021	0.017
.	19.01.16-02.55.23-1-371168	35	1	1	0	0	0	0	0	0	0	0	NA	NA	NA	18	13	240	241	345	0	0	0	0	3	0	0	0.012	0
.	19.01.16-02.55.26-1-371169	88	4	4	3	0	2	615	3	3	0	0	NA	NA	NA	26	46	249	247	363	169	123	323	4	3	5	0.016	0.012	0.014
.	19.01.16-02.55.27-1-371170	90	6	6	1	0	0	592	4	4	0	0	NA	NA	NA	39	28	243	246	352	166	122	304	5	0	8	0.021	0	0.023
.	19.01.16-02.55.29-1-371171	62	2	2	0	0	0	100	1	1	0	0	NA	NA	NA	12	21	241	244	349	29	19	52	0	0	1	0	0	0.003
.	19.01.16-02.55.29-1-371172	85	5	5	1	0	1	597	4	4	0	0	NA	NA	NA	36	29	247	245	350	169	123	305	2	1	5	0.008	0.004	0.014
.	19.01.16-02.55.36-1-371173	96	7	7	4	0	4	596	5	5	0	0	NA	NA	NA	25	26	246	243	350	169	121	306	8	0	14	0.033	0	0.04
.	19.01.16-02.55.37-1-371174	239	20	20	4	0	3	644	18	18	0	0	NA	NA	NA	74	76	260	254	375	183	131	330	20	19	16	0.077	0.075	0.043
.	19.01.16-02.55.38-1-371176	122	7	7	1	0	1	589	4	4	0	0	NA	NA	NA	34	22	242	245	348	168	124	297	3	9	7	0.012	0.037	0.02
.	19.01.16-02.55.41-1-371180	202	11	11	1	0	1	617	9	9	0	0	NA	NA	NA	60	42	248	251	356	172	128	317	10	10	5	0.04	0.04	0.014
.	19.01.16-02.55.42-1-371197	32	1	1	0	0	0	0	0	0	0	0	NA	NA	NA	7	8	237	237	347	0	0	0	1	0	0	0.004	0	0
.	19.01.16-02.55.42-1-371198	37	1	1	0	0	0	0	0	0	0	0	NA	NA	NA	8	10	238	238	347	0	0	0	0	0	4	0	0	0.012
.	19.01.16-02.55.43-1-371200	92	6	6	2	0	2	605	5	5	0	0	NA	NA	NA	29	35	244	245	359	166	120	319	2	11	2	0.008	0.045	0.006
.	19.01.16-02.55.44-1-371202	66	3	3	0	0	0	600	1	1	0	0	NA	NA	NA	18	27	243	242	355	163	121	316	0	1	3	0	0.004	0.008
.	19.01.16-02.55.46-1-371204	94	16	16	3	0	3	597	14	14	0	0	NA	NA	NA	28	27	246	241	353	169	117	311	13	16	16	0.053	0.066	0.045
.	19.01.16-02.55.46-1-371206	60	2	2	1	0	1	596	1	1	0	0	NA	NA	NA	25	25	240	246	352	163	124	309	0	0	6	0	0	0.017
.	19.01.16-02.55.54-1-371215	216	23	23	5	0	5	638	22	22	0	0	NA	NA	NA	55	66	249	255	375	174	130	334	43	48	15	0.173	0.188	0.04
.	19.01.16-02.55.56-1-371217	120	7	7	1	0	1	609	6	6	0	0	NA	NA	NA	29	40	245	245	363	167	122	320	2	0	15	0.008	0	0.041
.	19.01.16-02.55.58-1-371219	36	1	1	0	0	0	0	0	0	0	0	NA	NA	NA	9	4	236	238	343	0	0	0	3	0	0	0.013	0	0
.	19.01.16-02.56.00-1-371220	145	9	9	3	0	3	618	8	8	0	0	NA	NA	NA	47	52	250	256	359	170	130	318	8	15	1	0.032	0.059	0.003
.	19.01.16-02.56.00-1-371221	95	9	9	4	0	4	596	8	8	0	0	NA	NA	NA	30	26	245	245	349	166	119	311	13	7	7	0.053	0.029	0.02
.	19.01.16-02.56.01-1-371222	145	16	16	5	0	1	612	15	15	0	0	NA	NA	NA	39	36	246	249	354	171	125	316	36	20	2	0.146	0.08	0.006
.	19.01.16-02.56.04-1-371223	92	5	5	4	0	2	606	4	4	0	0	NA	NA	NA	33	33	245	244	357	168	121	317	0	18	3	0	0.074	0.008
.	19.01.16-02.56.07-1-371225	90	5	5	0	0	0	606	4	4	0	0	NA	NA	NA	29	30	245	243	355	169	120	317	3	10	0	0.012	0.041	0
.	19.01.16-02.56.14-1-371226	171	18	18	4	0	3	623	16	16	0	0	NA	NA	NA	65	59	252	254	366	173	129	321	35	25	27	0.139	0.098	0.074
.	19.01.16-02.56.18-1-371227	88	4	4	2	0	2	599	3	3	0	0	NA	NA	NA	36	26	242	242	355	164	120	315	2	12	0	0.008	0.05	0
.	19.01.16-02.56.19-1-371228	94	4	4	1	0	1	615	3	3	0	0	NA	NA	NA	33	35	248	242	358	175	122	318	2	5	3	0.008	0.021	0.008
.	19.01.16-02.56.19-1-371229	56	2	2	0	0	0	52	1	1	0	0	NA	NA	NA	20	21	240	243	351	15	8	29	0	1	1	0	0.004	0.003
.	19.01.16-02.56.21-1-371230	233	43	43	12	0	8	626	42	42	0	0	NA	NA	NA	60	61	251	254	369	173	127	326	47	51	15	0.187	0.201	0.041
.	19.01.16-02.56.24-1-371231	209	14	14	4	0	3	626	13	13	0	0	NA	NA	NA	72	61	252	252	370	175	127	324	26	41	3	0.103	0.163	0.008
.	19.01.16-02.56.26-1-371232	95	8	8	2	0	2	593	6	6	0	0	NA	NA	NA	35	25	242	239	357	164	117	312	18	8	4	0.074	0.033	0.011
.	19.01.16-02.56.31-1-371242	63	2	2	0	0	0	598	1	1	0	0	NA	NA	NA	25	30	246	251	346	169	125	304	0	0	5	0	0	0.014
.	19.01.16-02.56.34-1-371243	138	12	12	1	0	1	621	11	11	0	0	NA	NA	NA	47	44	247	254	356	175	130	316	0	14	14	0	0.055	0.039
.	19.01.16-02.56.35-1-371244	84	3	3	2	0	1	592	2	2	0	0	NA	NA	NA	35	22	246	241	348	169	117	306	4	0	2	0.016	0	0.006
.	19.01.16-02.56.35-1-371245	32	1	1	0	0	0	0	0	0	0	0	NA	NA	NA	12	14	241	237	349	0	0	0	0	0	1	0	0	0.003
.	19.01.16-02.56.38-1-371249	93	9	9	0	0	0	593	8	8	0	0	NA	NA	NA	39	23	242	246	348	167	122	304	0	8	11	0	0.033	0.032
.	19.01.16-02.56.45-1-371271	152	21	21	6	0	4	625	20	20	0	0	NA	NA	NA	52	54	254	251	362	178	125	322	15	65	16	0.059	0.259	0.044
.	19.01.16-02.56.46-1-371272	92	6	6	1	0	1	596	5	5	0	0	NA	NA	NA	35	23	246	240	350	169	119	308	7	7	9	0.028	0.029	0.026
.	19.01.16-02.56.49-1-371279	39	1	1	0	0	0	0	0	0	0	0	NA	NA	NA	9	12	239	239	347	0	0	0	3	0	0	0.013	0	0
.	19.01.16-02.56.49-1-371281	87	3	3	0	0	0	593	0	0	0	0	NA	NA	NA	26	25	239	243	356	163	119	311	2	0	3	0.008	0	0.008
.	19.01.16-02.56.51-1-371282	118	8	8	2	0	2	602	6	6	0	0	NA	NA	NA	49	30	242	246	355	167	123	312	17	6	2	0.07	0.024	0.006
.	19.01.16-02.56.57-1-371287	89	6	6	1	0	1	604	5	5	0	0	NA	NA	NA	33	35	245	246	357	168	119	317	23	3	0	0.094	0.012	0
.	19.01.16-02.56.58-1-371288	207	15	15	1	0	1	619	13	13	0	0	NA	NA	NA	76	53	251	248	367	171	125	323	12	29	7	0.048	0.117	0.019
.	19.01.16-02.57.01-1-371289	88	3	3	1	0	1	609	2	2	0	0	NA	NA	NA	36	41	251	246	357	170	124	315	2	5	3	0.008	0.02	0.008
.	19.01.16-02.57.03-1-371290	147	9	9	3	0	3	622	8	8	0	0	NA	NA	NA	48	48	249	249	363	174	125	323	19	10	1	0.076	0.04	0.003
.	19.01.16-02.57.03-1-371291	144	8	8	1	0	1	621	6	6	0	0	NA	NA	NA	45	44	245	250	362	171	127	323	28	16	0	0.114	0.064	0
.	19.01.16-02.57.13-1-371296	92	6	6	1	0	1	604	5	5	0	0	NA	NA	NA	33	34	249	245	353	172	122	310	0	14	8	0	0.057	0.023
.	19.01.16-02.57.16-1-371297	148	8	8	1	0	0	622	7	7	0	0	NA	NA	NA	43	50	254	251	358	177	128	317	12	2	7	0.047	0.008	0.02
.	19.01.16-02.57.18-1-371298	115	11	11	4	0	1	616	9	9	0	0	NA	NA	NA	30	35	248	245	355	174	124	318	28	4	14	0.113	0.016	0.039
.	19.01.16-02.57.19-1-371299	230	20	20	6	0	6	650	18	18	0	0	NA	NA	NA	66	76	256	258	375	181	130	339	16	44	11	0.062	0.171	0.029
.	19.01.16-02.57.20-1-371301	95	8	8	0	0	0	605	7	7	0	0	NA	NA	NA	31	31	242	250	352	167	125	313	11	6	4	0.045	0.024	0.011
.	19.01.16-02.57.24-1-371302	119	15	15	1	0	1	609	14	14	0	0	NA	NA	NA	43	39	244	247	361	170	122	317	16	19	11	0.066	0.077	0.03
.	19.01.16-02.57.26-1-371303	234	20	20	5	0	4	643	19	19	0	0	NA	NA	NA	69	75	253	263	372	173	140	330	12	41	22	0.047	0.156	0.059
.	19.01.16-02.57.28-1-371304	62	2	2	0	0	0	603	1	1	0	0	NA	NA	NA	18	30	245	243	355	171	122	310	0	5	4	0	0.021	0.011
.	19.01.16-02.57.31-1-371305	116	9	9	2	0	1	608	7	7	0	0	NA	NA	NA	32	38	248	241	362	171	120	317	23	2	12	0.093	0.008	0.033
.	19.01.16-02.57.37-1-371306	148	10	10	2	0	2	617	9	9	0	0	NA	NA	NA	51	50	250	252	361	171	127	319	0	20	7	0	0.079	0.019
.	19.01.16-02.57.40-1-371309	32	1	1	0	0	0	0	0	0	0	0	NA	NA	NA	13	14	238	242	347	0	0	0	3	0	0	0.013	0	0
.	19.01.16-02.57.42-1-371328	238	21	21	6	0	4	634	18	18	0	0	NA	NA	NA	60	74	256	261	370	179	136	319	15	41	25	0.059	0.157	0.068
.	19.01.16-02.57.42-1-371329	31	1	1	0	0	0	0	0	0	0	0	NA	NA	NA	6	6	241	236	342	0	0	0	0	0	0	0	0	0
.	19.01.16-02.57.42-1-371330	94	6	6	2	0	2	605	5	5	0	0	NA	NA	NA	25	30	246	249	348	170	125	310	5	14	2	0.02	0.056	0.006
.	19.01.16-02.57.44-1-371332	88	7	7	2	0	1	612	6	6	0	0	NA	NA	NA	32	40	248	248	357	173	125	314	3	11	13	0.012	0.044	0.036
.	19.01.16-02.57.51-1-371343	57	2	2	0	0	0	581	1	1	0	0	NA	NA	NA	29	14	242	240	345	166	115	300	6	0	3	0.025	0	0.009
.	19.01.16-02.57.52-1-371344	94	8	8	2	0	2	605	6	6	0	0	NA	NA	NA	33	30	242	245	356	165	125	315	16	4	4	0.066	0.016	0.011
.	19.01.16-02.57.54-1-371347	99	10	10	5	0	5	610	8	8	0	0	NA	NA	NA	38	41	246	246	362	168	121	321	23	16	3	0.093	0.065	0.008
.	19.01.16-02.57.58-1-371350	88	4	4	0	0	0	599	3	3	0	0	NA	NA	NA	27	28	248	241	352	170	122	307	6	1	5	0.024	0.004	0.014
.	19.01.16-02.58.01-1-371351	66	3	3	1	0	1	252	2	2	0	0	NA	NA	NA	18	22	245	241	349	70	50	132	6	0	9	0.024	0	0.026
.	19.01.16-02.58.02-1-371352	63	2	2	1	0	1	197	1	1	0	0	NA	NA	NA	8	23	245	242	349	60	46	91	4	0	0	0.016	0	0
.	19.01.16-02.58.03-1-371353	65	3	3	3	0	2	605	2	2	0	0	NA	NA	NA	23	32	246	244	355	170	120	315	0	6	4	0	0.025	0.011
.	19.01.16-02.58.05-1-371354	261	26	26	7	0	6	645	24	24	0	0	NA	NA	NA	79	70	257	254	372	181	135	329	31	55	21	0.121	0.217	0.056
.	19.01.16-02.58.10-1-371355	267	29	29	6	0	4	655	27	27	0	0	NA	NA	NA	78	87	254	258	388	175	132	348	46	54	10	0.181	0.209	0.026
.	19.01.16-02.58.10-1-371356	61	3	3	0	0	0	401	2	2	0	0	NA	NA	NA	15	18	243	241	347	109	82	210	1	1	4	0.004	0.004	0.012
.	19.01.16-02.58.13-1-371357	94	9	9	3	0	1	611	7	7	0	0	NA	NA	NA	26	35	247	249	352	169	131	311	18	5	4	0.073	0.02	0.011
.	19.01.16-02.58.13-1-371358	146	9	9	2	0	2	594	8	8	0	0	NA	NA	NA	52	28	243	246	352	166	122	306	17	12	0	0.07	0.049	0
.	19.01.16-02.58.17-1-371359	60	4	4	1	0	1	199	3	3	0	0	NA	NA	NA	23	19	242	243	347	56	41	102	5	4	0	0.021	0.016	0
.	19.01.16-02.58.27-1-371364	172	13	13	3	0	2	617	11	11	0	0	NA	NA	NA	50	50	252	248	363	173	124	320	14	11	9	0.056	0.044	0.025
.	19.01.16-02.58.29-1-371365	99	3	3	2	0	2	599	2	2	0	0	NA	NA	NA	39	28	247	248	346	168	122	309	0	4	4	0	0.016	0.012
.	19.01.16-02.58.33-1-371369	218	15	15	7	0	3	629	14	14	0	0	NA	NA	NA	64	58	252	253	366	178	125	326	16	26	24	0.063	0.103	0.066
.	19.01.16-02.58.35-1-371371	98	16	16	0	0	0	597	13	13	0	0	NA	NA	NA	32	27	246	244	350	166	122	309	12	6	15	0.049	0.025	0.043
.	19.01.16-02.58.36-1-371372	64	3	3	0	0	0	585	2	2	0	0	NA	NA	NA	32	14	239	241	347	161	117	307	4	3	4	0.017	0.012	0.012
.	19.01.16-02.58.38-1-371375	113	6	6	1	0	0	618	3	3	0	0	NA	NA	NA	31	44	241	252	364	168	127	323	0	12	10	0	0.048	0.027
.	19.01.16-02.58.44-1-371396	241	24	24	6	0	5	630	20	20	0	0	NA	NA	NA	67	60	249	253	371	170	130	330	32	51	13	0.129	0.202	0.035
.	19.01.16-02.58.52-1-371405	120	13	13	4	0	3	609	10	10	0	0	NA	NA	NA	32	32	244	245	356	170	124	315	9	7	23	0.037	0.029	0.065
.	19.01.16-02.59.13-1-371415	32	1	1	0	0	0	0	0	0	0	0	NA	NA	NA	11	11	237	241	346	0	0	0	0	0	0	0	0	0
.	19.01.16-02.59.14-1-371416	33	1	1	1	0	1	0	0	0	0	0	NA	NA	NA	5	9	237	238	347	0	0	0	0	0	0	0	0	0
.	19.01.16-02.59.14-1-371417	59	2	2	0	0	0	597	1	1	0	0	NA	NA	NA	17	27	245	240	355	168	115	314	0	2	2	0	0.008	0.006
.	19.01.16-02.59.15-1-371418	206	48	48	13	0	11	638	42	42	0	0	NA	NA	NA	57	65	257	254	367	179	130	329	45	87	25	0.175	0.343	0.068
.	19.01.16-02.59.16-1-371419	91	4	4	1	0	1	598	2	2	0	0	NA	NA	NA	22	21	242	243	349	167	121	310	5	4	5	0.021	0.016	0.014
.	19.01.16-02.59.21-1-371420	114	6	6	0	0	0	604	4	4	0	0	NA	NA	NA	46	36	246	254	349	169	127	308	0	6	7	0	0.024	0.02
.	19.01.16-02.59.25-1-371421	60	4	4	1	0	1	597	3	3	0	0	NA	NA	NA	31	22	243	240	352	167	117	313	12	0	0	0.049	0	0
.	19.01.16-02.59.28-1-371422	151	13	13	2	0	1	622	12	12	0	0	NA	NA	NA	49	54	254	253	360	176	129	317	12	26	9	0.047	0.103	0.025
.	19.01.16-02.59.29-1-371423	178	20	20	9	0	6	632	18	18	0	0	NA	NA	NA	63	67	250	258	372	170	134	328	46	32	6	0.184	0.124	0.016
.	19.01.16-02.59.31-1-371424	152	29	29	9	0	7	617	24	24	0	0	NA	NA	NA	50	47	246	251	363	170	127	320	52	32	25	0.211	0.127	0.069
.	19.01.16-02.59.31-1-371425	153	20	20	3	0	2	627	19	19	0	0	NA	NA	NA	54	63	250	258	368	171	131	325	30	37	20	0.12	0.143	0.054
.	19.01.16-02.59.39-1-371427	124	12	12	4	0	2	616	11	11	0	0	NA	NA	NA	51	42	245	243	367	172	121	323	20	14	4	0.082	0.058	0.011
.	19.01.16-02.59.40-1-371430	240	17	17	3	0	2	649	15	15	0	0	NA	NA	NA	80	77	257	260	373	181	134	334	15	48	9	0.058	0.185	0.024
.	19.01.16-02.59.40-1-371431	117	13	13	5	0	4	597	11	11	0	0	NA	NA	NA	37	30	244	246	353	166	120	311	20	9	4	0.082	0.037	0.011
.	19.01.16-02.59.54-1-371461	32	1	1	0	0	0	0	0	0	0	0	NA	NA	NA	8	12	237	240	348	0	0	0	0	0	1	0	0	0.003
.	19.01.16-02.59.56-1-371464	37	1	1	1	0	1	0	0	0	0	0	NA	NA	NA	16	13	240	239	347	0	0	0	1	0	0	0.004	0	0
.	19.01.16-02.59.59-1-371466	87	7	7	1	0	1	618	5	5	0	0	NA	NA	NA	23	42	246	251	358	172	128	318	3	14	2	0.012	0.056	0.006
.	19.01.16-03.00.01-1-371471	63	2	2	0	0	0	455	1	1	0	0	NA	NA	NA	19	17	239	239	352	119	86	250	2	1	0	0.008	0.004	0
.	19.01.16-03.00.03-1-371472	148	16	16	4	0	2	626	14	14	0	0	NA	NA	NA	48	49	247	252	363	173	129	324	14	24	4	0.057	0.095	0.011
.	19.01.16-03.00.12-1-371473	498	44	44	15	0	9	693	42	42	0	0	NA	NA	NA	115	128	274	278	389	198	149	346	52	78	10	0.19	0.281	0.026
.	19.01.16-03.00.12-1-371474	120	6	6	2	0	2	620	5	5	0	0	NA	NA	NA	49	49	255	247	360	179	124	317	5	6	9	0.02	0.024	0.025
.	19.01.16-03.00.13-1-371475	62	2	2	1	0	1	599	1	1	0	0	NA	NA	NA	26	26	244	244	351	169	122	308	0	1	1	0	0.004	0.003
.	19.01.16-03.00.14-1-371476	147	9	9	0	0	0	609	7	7	0	0	NA	NA	NA	42	33	245	245	356	167	124	318	13	24	2	0.053	0.098	0.006
.	19.01.16-03.00.16-1-371477	115	9	9	3	0	3	602	7	7	0	0	NA	NA	NA	39	35	246	246	356	168	119	315	7	5	7	0.028	0.02	0.02
.	19.01.16-03.00.17-1-371478	90	3	3	1	0	1	602	1	1	0	0	NA	NA	NA	20	25	246	243	349	169	121	312	11	0	0	0.045	0	0
.	19.01.16-03.00.17-1-371479	89	3	3	2	0	1	602	2	2	0	0	NA	NA	NA	38	32	245	243	357	168	118	316	0	3	7	0	0.012	0.02
.	19.01.16-03.00.25-1-371481	269	15	15	5	0	5	649	14	14	0	0	NA	NA	NA	76	77	259	255	376	183	132	334	33	25	15	0.127	0.098	0.04
.	19.01.16-03.00.27-1-371482	34	1	1	0	0	0	0	0	0	0	0	NA	NA	NA	11	12	240	236	349	0	0	0	3	0	0	0.012	0	0
.	19.01.16-03.00.30-1-371499	33	1	1	0	0	0	0	0	0	0	0	NA	NA	NA	11	8	239	239	343	0	0	0	4	0	0	0.017	0	0
.	19.01.16-03.00.30-1-371500	31	1	1	0	0	0	0	0	0	0	0	NA	NA	NA	8	8	240	237	344	0	0	0	0	1	0	0	0.004	0
.	19.01.16-03.00.30-1-371501	205	38	38	10	0	5	626	34	34	0	0	NA	NA	NA	78	64	254	254	369	172	131	323	73	40	23	0.287	0.157	0.062
.	19.01.16-03.00.32-1-371502	34	1	1	0	0	0	0	0	0	0	0	NA	NA	NA	10	7	239	239	342	0	0	0	0	0	1	0	0	0.003
.	19.01.16-03.00.32-1-371510	122	11	11	4	0	2	608	10	10	0	0	NA	NA	NA	38	35	244	247	357	168	125	315	0	14	9	0	0.057	0.025
.	19.01.16-03.00.32-1-371511	88	3	3	1	0	1	604	2	2	0	0	NA	NA	NA	30	28	240	243	358	162	121	321	2	3	3	0.008	0.012	0.008
.	19.01.16-03.00.34-1-371512	64	2	2	0	0	0	596	1	1	0	0	NA	NA	NA	30	23	240	242	354	166	119	311	0	0	3	0	0	0.008
.	19.01.16-03.00.37-1-371513	57	2	2	0	0	0	250	1	1	0	0	NA	NA	NA	15	15	239	241	348	72	51	127	0	3	1	0	0.012	0.003
.	19.01.16-03.00.37-1-371515	96	6	6	5	0	4	602	4	4	0	0	NA	NA	NA	31	29	243	247	352	166	121	315	12	9	6	0.049	0.036	0.017
.	19.01.16-03.00.46-1-371539	88	4	4	0	0	0	599	3	3	0	0	NA	NA	NA	26	25	246	240	352	169	118	312	4	2	4	0.016	0.008	0.011
.	19.01.16-03.00.47-1-371543	338	34	34	18	0	9	675	30	30	0	0	NA	NA	NA	93	101	265	264	385	190	140	345	69	72	19	0.26	0.273	0.049
.	19.01.16-03.00.47-1-371546	35	1	1	0	0	0	0	0	0	0	0	NA	NA	NA	17	16	241	242	346	0	0	0	0	1	0	0	0.004	0
.	19.01.16-03.00.50-1-371548	176	16	16	6	0	4	624	14	14	0	0	NA	NA	NA	62	52	249	253	363	171	129	324	34	23	13	0.137	0.091	0.036
.	19.01.16-03.00.53-1-371549	213	29	29	4	0	4	633	26	26	0	0	NA	NA	NA	54	65	259	253	366	181	128	324	26	48	8	0.1	0.19	0.022
.	19.01.16-03.00.56-1-371553	259	38	38	10	0	8	644	33	33	0	0	NA	NA	NA	74	75	263	252	373	188	127	329	57	62	33	0.217	0.246	0.088
.	19.01.16-03.01.00-1-371555	63	2	2	0	0	0	587	1	1	0	0	NA	NA	NA	23	17	242	240	348	163	119	305	0	0	5	0	0	0.014
.	19.01.16-03.01.01-1-371590	128	5	5	0	0	0	607	4	4	0	0	NA	NA	NA	34	31	242	246	356	168	123	316	0	10	9	0	0.041	0.025
.	19.01.16-03.01.15-1-371637	63	3	3	1	0	1	586	1	1	0	0	NA	NA	NA	27	16	241	240	348	162	116	308	0	11	0	0	0.046	0
.	19.01.16-03.01.20-1-371638	152	39	39	10	0	7	618	36	36	0	0	NA	NA	NA	40	47	246	257	357	170	133	315	37	79	18	0.15	0.307	0.05
.	19.01.16-03.01.21-1-371639	60	2	2	0	0	0	252	1	1	0	0	NA	NA	NA	14	21	243	246	345	59	48	145	0	0	5	0	0	0.014
.	19.01.16-03.01.21-1-371640	101	7	7	2	0	1	598	6	6	0	0	NA	NA	NA	31	28	239	247	355	163	122	313	1	13	13	0.004	0.053	0.037
.	19.01.16-03.01.26-1-371641	35	1	1	0	0	0	0	0	0	0	0	NA	NA	NA	12	7	239	238	343	0	0	0	0	0	0	0	0	0
.	19.01.16-03.01.29-1-371642	113	8	8	3	0	3	605	6	6	0	0	NA	NA	NA	34	35	241	250	357	163	123	319	9	6	7	0.037	0.024	0.02
.	19.01.16-03.01.29-1-371643	127	9	9	2	0	1	608	7	7	0	0	NA	NA	NA	41	37	247	245	358	173	120	315	14	17	3	0.057	0.069	0.008
.	19.01.16-03.01.31-1-371644	141	10	10	5	0	3	617	8	8	0	0	NA	NA	NA	35	41	246	248	360	171	127	319	19	10	10	0.077	0.04	0.028
.	19.01.16-03.01.32-1-371645	148	7	7	0	0	0	623	6	6	0	0	NA	NA	NA	48	52	253	252	360	175	131	317	12	7	2	0.047	0.028	0.006
.	19.01.16-03.01.40-1-371650	95	4	4	1	0	1	605	3	3	0	0	NA	NA	NA	36	33	245	248	353	168	125	312	5	0	10	0.02	0	0.028
.	19.01.16-03.01.45-1-371671	181	23	23	4	0	4	631	22	22	0	0	NA	NA	NA	50	57	251	249	370	178	124	329	19	47	14	0.076	0.189	0.038
.	19.01.16-03.01.48-1-371679	62	2	2	0	0	0	349	1	1	0	0	NA	NA	NA	16	12	240	240	345	98	71	180	0	0	2	0	0	0.006
.	19.01.16-03.01.48-1-371680	117	6	6	0	0	0	608	5	5	0	0	NA	NA	NA	39	35	245	243	360	169	122	317	6	7	6	0.024	0.029	0.017
.	19.01.16-03.01.51-1-371681	150	10	10	3	0	2	617	9	9	0	0	NA	NA	NA	38	39	247	249	356	171	125	321	8	20	5	0.032	0.08	0.014
.	19.01.16-03.01.52-1-371682	34	1	1	0	0	0	0	0	0	0	0	NA	NA	NA	6	7	238	239	343	0	0	0	0	0	2	0	0	0.006
.	19.01.16-03.01.55-1-371685	60	2	2	1	0	1	589	1	1	0	0	NA	NA	NA	40	22	242	243	350	164	120	305	8	0	0	0.033	0	0
.	19.01.16-03.01.55-1-371686	62	3	3	0	0	0	605	2	2	0	0	NA	NA	NA	21	33	245	241	360	167	120	318	4	2	2	0.016	0.008	0.006
.	19.01.16-03.01.56-1-371688	123	17	17	3	0	3	607	15	15	0	0	NA	NA	NA	45	39	245	249	358	169	123	315	18	44	13	0.073	0.177	0.036
.	19.01.16-03.02.00-1-371690	96	11	11	3	0	2	604	10	10	0	0	NA	NA	NA	26	26	242	244	353	166	121	317	10	10	11	0.041	0.041	0.031
.	19.01.16-03.02.06-1-371691	145	14	14	4	0	3	622	12	12	0	0	NA	NA	NA	48	53	249	252	365	170	124	328	17	17	11	0.068	0.067	0.03
.	19.01.16-03.02.09-1-371692	95	4	4	1	0	1	599	3	3	0	0	NA	NA	NA	27	33	245	251	350	167	122	310	2	10	6	0.008	0.04	0.017
.	19.01.16-03.02.10-1-371693	65	2	2	0	0	0	550	1	1	0	0	NA	NA	NA	15	18	240	241	350	153	113	284	0	4	2	0	0.017	0.006
.	19.01.16-03.02.12-1-371694	59	2	2	0	0	0	201	1	1	0	0	NA	NA	NA	13	23	239	247	350	60	37	104	3	0	0	0.013	0	0
.	19.01.16-03.02.19-1-371695	231	30	30	7	0	7	647	28	28	0	0	NA	NA	NA	55	76	260	250	379	183	127	337	60	51	12	0.231	0.204	0.032
.	19.01.16-03.02.21-1-371697	67	3	3	0	0	0	595	2	2	0	0	NA	NA	NA	18	18	241	241	349	165	119	311	7	5	0	0.029	0.021	0
.	19.01.16-03.02.22-1-371698	61	2	2	0	0	0	300	1	1	0	0	NA	NA	NA	17	12	237	239	349	83	56	161	5	0	0	0.021	0	0
.	19.01.16-03.02.22-1-371699	92	9	9	2	0	1	597	7	7	0	0	NA	NA	NA	37	24	247	241	349	168	122	307	7	1	13	0.028	0.004	0.037
.	19.01.16-03.02.25-1-371700	90	5	5	0	0	0	594	4	4	0	0	NA	NA	NA	24	25	244	243	351	165	120	309	2	11	0	0.008	0.045	0
.	19.01.16-03.02.26-1-371701	62	3	3	0	0	0	602	2	2	0	0	NA	NA	NA	13	23	242	243	351	167	122	313	0	0	7	0	0	0.02
.	19.01.16-03.02.26-1-371702	152	6	6	0	0	0	618	4	4	0	0	NA	NA	NA	48	48	245	253	363	169	130	319	6	13	0	0.024	0.051	0
.	19.01.16-03.02.31-1-371703	149	28	28	5	0	4	621	26	26	0	0	NA	NA	NA	51	56	248	254	367	171	125	325	27	31	30	0.109	0.122	0.082
.	19.01.16-03.02.31-1-371704	60	3	3	2	0	2	146	2	2	0	0	NA	NA	NA	15	19	238	243	351	46	33	67	0	4	1	0	0.016	0.003
.	19.01.16-03.02.36-1-371708	90	4	4	2	0	2	602	3	3	0	0	NA	NA	NA	30	33	244	247	355	166	125	311	8	6	6	0.033	0.024	0.017
.	19.01.16-03.02.42-1-371729	61	2	2	0	0	0	603	0	0	0	0	NA	NA	NA	23	30	244	245	354	168	123	312	0	0	3	0	0	0.008
.	19.01.16-03.02.44-1-371732	92	4	4	1	0	1	594	3	3	0	0	NA	NA	NA	28	18	242	239	350	169	116	309	0	4	4	0	0.017	0.011
.	19.01.16-03.02.44-1-371733	68	2	2	2	0	2	587	1	1	0	0	NA	NA	NA	27	15	242	238	348	166	115	306	2	5	0	0.008	0.021	0
.	19.01.16-03.02.45-1-371735	62	4	4	0	0	0	198	2	2	0	0	NA	NA	NA	17	12	239	240	346	60	40	98	0	3	0	0	0.012	0
.	19.01.16-03.02.48-1-371742	121	8	8	4	0	4	622	6	6	0	0	NA	NA	NA	35	50	249	253	361	176	128	318	10	24	0	0.04	0.095	0
.	19.01.16-03.02.55-1-371747	174	16	16	6	0	5	622	15	15	0	0	NA	NA	NA	64	58	251	256	364	171	131	320	31	19	4	0.124	0.074	0.011
.	19.01.16-03.02.56-1-371749	88	5	5	0	0	0	603	3	3	0	0	NA	NA	NA	34	26	244	244	351	171	121	311	21	0	6	0.086	0	0.017
.	19.01.16-03.02.56-1-371750	274	25	25	7	0	5	657	21	21	0	0	NA	NA	NA	68	78	263	260	368	187	140	330	44	64	17	0.167	0.246	0.046
.	19.01.16-03.02.58-1-371752	88	5	5	0	0	0	590	4	4	0	0	NA	NA	NA	32	25	245	242	351	169	115	306	0	0	9	0	0	0.026
.	19.01.16-03.03.00-1-371753	91	5	5	1	0	1	601	4	4	0	0	NA	NA	NA	34	25	243	243	352	169	121	311	0	10	2	0	0.041	0.006
.	19.01.16-03.03.07-1-371754	61	2	2	0	0	0	255	1	1	0	0	NA	NA	NA	15	21	244	247	343	70	46	139	4	1	0	0.016	0.004	0
.	19.01.16-03.03.11-1-371755	33	1	1	0	0	0	0	0	0	0	0	NA	NA	NA	12	7	241	237	342	0	0	0	0	0	1	0	0	0.003
.	19.01.16-03.03.11-1-371756	369	36	36	9	0	8	670	33	33	0	0	NA	NA	NA	124	101	270	263	381	189	137	344	38	92	4	0.141	0.35	0.01
.	19.01.16-03.03.13-1-371757	59	2	2	2	0	2	101	1	1	0	0	NA	NA	NA	15	24	244	244	349	28	20	53	0	0	1	0	0	0.003
.	19.01.16-03.03.13-1-371758	118	12	12	1	0	1	606	11	11	0	0	NA	NA	NA	24	35	250	242	356	171	118	317	21	7	0	0.084	0.029	0
.	19.01.16-03.03.15-1-371763	83	3	3	0	0	0	600	2	2	0	0	NA	NA	NA	28	27	247	242	351	168	119	313	12	0	0	0.049	0	0
.	19.01.16-03.03.17-1-371764	113	11	11	5	0	4	612	9	9	0	0	NA	NA	NA	43	41	247	247	360	173	123	316	14	24	5	0.057	0.097	0.014
.	19.01.16-03.03.19-1-371765	34	1	1	0	0	0	0	0	0	0	0	NA	NA	NA	10	11	240	237	347	0	0	0	0	0	0	0	0	0
.	19.01.16-03.03.20-1-371766	96	5	5	3	0	2	605	4	4	0	0	NA	NA	NA	42	37	244	246	360	170	123	312	4	4	8	0.016	0.016	0.022
.	19.01.16-03.03.21-1-371767	116	15	15	2	0	1	611	12	12	0	0	NA	NA	NA	38	36	245	245	359	168	122	321	30	23	4	0.122	0.094	0.011
.	19.01.16-03.03.24-1-371768	60	2	2	0	0	0	607	1	1	0	0	NA	NA	NA	24	28	240	247	354	166	125	316	0	0	5	0	0	0.014
.	19.01.16-03.03.31-1-371769	91	8	8	2	0	2	602	7	7	0	0	NA	NA	NA	33	33	247	250	349	168	126	308	0	14	30	0	0.056	0.086
.	19.01.16-03.03.37-1-371772	147	11	11	2	0	2	611	9	9	0	0	NA	NA	NA	50	44	246	250	361	169	125	317	14	16	8	0.057	0.064	0.022
.	19.01.16-03.03.37-1-371773	115	5	5	1	0	1	613	4	4	0	0	NA	NA	NA	37	41	245	250	359	170	124	319	4	16	1	0.016	0.064	0.003
.	19.01.16-03.03.38-1-371774	126	12	12	6	0	5	618	9	9	0	0	NA	NA	NA	51	50	254	249	360	175	125	318	10	18	4	0.039	0.072	0.011
.	19.01.16-03.03.40-1-371776	58	2	2	1	0	1	604	1	1	0	0	NA	NA	NA	17	27	242	242	356	168	120	316	0	0	6	0	0	0.017
.	19.01.16-03.03.40-1-371779	62	3	3	2	0	2	599	2	2	0	0	NA	NA	NA	17	23	240	243	353	165	125	309	0	0	12	0	0	0.034
.	19.01.16-03.03.52-1-371806	125	6	6	1	0	1	610	5	5	0	0	NA	NA	NA	40	39	250	247	355	174	125	311	7	12	4	0.028	0.049	0.011
.	19.01.16-03.03.53-1-371807	66	2	2	2	0	1	595	1	1	0	0	NA	NA	NA	39	27	244	244	352	169	118	308	4	0	2	0.016	0	0.006
.	19.01.16-03.03.54-1-371808	205	13	13	5	0	5	634	12	12	0	0	NA	NA	NA	54	66	259	256	364	179	133	322	12	23	6	0.046	0.09	0.016
.	19.01.16-03.03.54-1-371811	88	4	4	2	0	2	607	2	2	0	0	NA	NA	NA	26	36	247	245	357	170	123	314	13	3	2	0.053	0.012	0.006
.	19.01.16-03.03.54-1-371812	183	20	20	6	0	4	631	18	18	0	0	NA	NA	NA	58	61	253	253	368	175	130	326	14	20	28	0.055	0.079	0.076
.	19.01.16-03.04.01-1-371815	42	1	1	1	0	1	0	0	0	0	0	NA	NA	NA	14	10	237	238	348	0	0	0	0	0	0	0	0	0
.	19.01.16-03.04.03-1-371816	35	1	1	1	0	1	0	0	0	0	0	NA	NA	NA	9	7	237	238	345	0	0	0	0	0	2	0	0	0.006
.	19.01.16-03.04.04-1-371817	209	31	31	4	0	4	648	28	28	0	0	NA	NA	NA	69	73	251	261	374	176	139	333	43	56	22	0.171	0.215	0.059
.	19.01.16-03.04.05-1-371818	32	1	1	0	0	0	0	0	0	0	0	NA	NA	NA	8	4	237	236	344	0	0	0	0	0	2	0	0	0.006
.	19.01.16-03.04.06-1-371819	95	5	5	0	0	0	597	4	4	0	0	NA	NA	NA	26	26	244	242	353	167	119	311	5	0	13	0.02	0	0.037
.	19.01.16-03.04.07-1-371821	60	2	2	0	0	0	604	1	1	0	0	NA	NA	NA	26	31	242	243	359	168	119	317	6	0	2	0.025	0	0.006
.	19.01.16-03.04.08-1-371822	234	27	27	9	0	7	643	25	25	0	0	NA	NA	NA	60	70	258	250	375	179	127	337	56	48	6	0.217	0.192	0.016
.	19.01.16-03.04.10-1-371823	150	17	17	6	0	6	603	16	16	0	0	NA	NA	NA	43	33	248	242	356	171	121	311	12	38	5	0.048	0.157	0.014
.	19.01.16-03.04.12-1-371824	63	5	5	1	0	1	600	4	4	0	0	NA	NA	NA	23	27	247	242	351	170	118	312	0	7	0	0	0.029	0
.	19.01.16-03.04.19-1-371825	31	1	1	0	0	0	0	0	0	0	0	NA	NA	NA	6	10	240	239	344	0	0	0	0	0	0	0	0	0
.	19.01.16-03.04.21-1-371826	118	10	10	1	0	1	607	8	8	0	0	NA	NA	NA	46	40	248	246	359	168	120	319	7	22	5	0.028	0.089	0.014
.	19.01.16-03.04.21-1-371827	65	4	4	1	0	1	452	3	3	0	0	NA	NA	NA	21	16	242	241	346	124	90	238	0	0	4	0	0	0.012
.	19.01.16-03.04.23-1-371828	32	1	1	0	0	0	0	0	0	0	0	NA	NA	NA	6	9	239	240	343	0	0	0	0	0	0	0	0	0
.	19.01.16-03.04.25-1-371829	124	12	12	3	0	2	609	11	11	0	0	NA	NA	NA	43	42	245	250	360	166	126	317	17	9	8	0.069	0.036	0.022
.	19.01.16-03.04.25-1-371830	35	1	1	1	0	1	0	0	0	0	0	NA	NA	NA	8	8	238	240	343	0	0	0	0	0	2	0	0	0.006
.	19.01.16-03.04.28-1-371831	150	13	13	3	0	3	629	12	12	0	0	NA	NA	NA	44	54	249	254	364	173	130	326	27	12	0	0.108	0.047	0
.	19.01.16-03.04.28-1-371832	65	3	3	1	0	1	600	2	2	0	0	NA	NA	NA	24	28	241	245	355	166	120	314	7	0	0	0.029	0	0
.	19.01.16-03.04.34-1-371833	170	13	13	4	0	3	619	11	11	0	0	NA	NA	NA	57	52	250	252	363	174	128	317	33	13	2	0.132	0.052	0.006
.	19.01.16-03.04.35-1-371837	35	1	1	0	0	0	0	0	0	0	0	NA	NA	NA	6	8	241	237	343	0	0	0	0	0	0	0	0	0
.	19.01.16-03.04.38-1-371839	93	7	7	0	0	0	597	5	5	0	0	NA	NA	NA	24	26	246	244	349	171	117	309	4	14	6	0.016	0.057	0.017
.	19.01.16-03.04.42-1-371843	60	2	2	0	0	0	150	1	1	0	0	NA	NA	NA	16	15	239	239	350	43	32	75	0	1	0	0	0.004	0
.	19.01.16-03.04.44-1-371862	157	24	24	5	0	5	621	21	21	0	0	NA	NA	NA	47	49	249	252	361	172	131	318	21	25	14	0.084	0.099	0.039
.	19.01.16-03.04.49-1-371871	234	24	24	6	0	5	622	22	22	0	0	NA	NA	NA	80	63	263	253	360	184	128	310	23	41	9	0.087	0.162	0.025
.	19.01.16-03.04.49-1-371872	62	2	2	0	0	0	583	1	1	0	0	NA	NA	NA	13	8	236	240	345	162	117	304	0	5	0	0	0.021	0
.	19.01.16-03.04.53-1-371874	93	5	5	2	0	2	612	4	4	0	0	NA	NA	NA	34	35	245	243	360	172	118	322	2	2	12	0.008	0.008	0.033
.	19.01.16-03.04.54-1-371875	86	5	5	3	0	3	606	4	4	0	0	NA	NA	NA	26	29	245	243	354	168	119	319	7	9	5	0.029	0.037	0.014
.	19.01.16-03.04.55-1-371878	80	3	3	1	0	1	586	2	2	0	0	NA	NA	NA	26	17	242	241	347	166	119	301	0	9	1	0	0.037	0.003
.	19.01.16-03.04.57-1-371881	89	4	4	2	0	2	592	3	3	0	0	NA	NA	NA	24	27	242	245	353	164	120	308	0	0	16	0	0	0.045
.	19.01.16-03.04.58-1-371882	97	6	6	1	0	1	608	4	4	0	0	NA	NA	NA	30	39	249	249	354	169	123	316	8	6	3	0.032	0.024	0.008
.	19.01.16-03.05.01-1-371883	34	1	1	0	0	0	0	0	0	0	0	NA	NA	NA	13	10	240	240	343	0	0	0	0	0	0	0	0	0
.	19.01.16-03.05.04-1-371884	116	9	9	2	0	1	607	7	7	0	0	NA	NA	NA	38	35	247	246	355	169	126	312	1	9	6	0.004	0.037	0.017
.	19.01.16-03.05.07-1-371885	64	3	3	0	0	0	592	1	1	0	0	NA	NA	NA	22	18	240	243	348	167	118	307	4	3	0	0.017	0.012	0
.	19.01.16-03.05.09-1-371886	123	8	8	2	0	1	597	7	7	0	0	NA	NA	NA	49	34	249	246	352	173	122	302	0	17	6	0	0.069	0.017
.	19.01.16-03.05.14-1-371887	121	6	6	1	0	1	604	5	5	0	0	NA	NA	NA	34	36	252	243	354	173	119	312	0	2	5	0	0.008	0.014
.	19.01.16-03.05.20-1-371892	34	1	1	0	0	0	0	0	0	0	0	NA	NA	NA	10	11	238	237	349	0	0	0	0	0	0	0	0	0
.	19.01.16-03.05.22-1-371894	57	2	2	0	0	0	52	1	1	0	0	NA	NA	NA	17	17	241	240	349	11	9	32	1	0	0	0.004	0	0
.	19.01.16-03.05.23-1-371895	285	20	20	4	0	2	670	19	19	0	0	NA	NA	NA	83	100	260	271	382	185	145	340	22	45	10	0.085	0.166	0.026
.	19.01.16-03.05.24-1-371896	178	11	11	2	0	2	627	10	10	0	0	NA	NA	NA	57	58	253	252	366	173	130	324	3	31	15	0.012	0.123	0.041
.	19.01.16-03.05.25-1-371897	89	11	11	4	0	4	592	10	10	0	0	NA	NA	NA	38	29	247	243	352	165	117	310	22	3	6	0.089	0.012	0.017
.	19.01.16-03.05.28-1-371898	37	1	1	0	0	0	0	0	0	0	0	NA	NA	NA	11	9	239	237	346	0	0	0	0	0	1	0	0	0.003
.	19.01.16-03.05.31-1-371899	121	14	14	2	0	1	614	13	13	0	0	NA	NA	NA	53	48	248	249	364	172	122	320	18	9	12	0.073	0.036	0.033
.	19.01.16-03.05.31-1-371900	61	2	2	0	0	0	301	1	1	0	0	NA	NA	NA	21	17	241	243	346	79	63	159	0	4	2	0	0.016	0.006
.	19.01.16-03.05.31-1-371901	92	4	4	1	0	1	586	3	3	0	0	NA	NA	NA	34	20	240	243	350	161	119	306	9	1	4	0.038	0.004	0.011
.	19.01.16-03.05.33-1-371902	286	28	28	6	0	2	650	25	25	0	0	NA	NA	NA	84	78	259	260	372	177	139	334	31	62	24	0.12	0.238	0.065
.	19.01.16-03.05.35-1-371903	150	10	10	0	0	0	596	8	8	0	0	NA	NA	NA	51	29	243	244	355	164	122	310	12	15	2	0.049	0.061	0.006
.	19.01.16-03.05.43-1-371925	98	5	5	0	0	0	599	3	3	0	0	NA	NA	NA	27	25	242	243	353	168	120	311	3	15	0	0.012	0.062	0
.	19.01.16-03.05.46-1-371929	58	2	2	0	0	0	594	1	1	0	0	NA	NA	NA	18	20	239	240	354	165	119	310	0	0	5	0	0	0.014
.	19.01.16-03.05.47-1-371933	33	1	1	0	0	0	0	0	0	0	0	NA	NA	NA	10	13	239	238	349	0	0	0	0	0	1	0	0	0.003
.	19.01.16-03.05.49-1-371937	149	27	27	8	0	7	626	24	24	0	0	NA	NA	NA	44	55	253	253	362	175	131	320	27	21	10	0.107	0.083	0.028
.	19.01.16-03.05.49-1-371938	32	1	1	0	0	0	0	0	0	0	0	NA	NA	NA	8	6	239	237	343	0	0	0	0	0	0	0	0	0
.	19.01.16-03.05.52-1-371939	318	27	27	7	0	5	659	25	25	0	0	NA	NA	NA	84	92	267	264	374	189	138	332	37	53	20	0.139	0.201	0.053
.	19.01.16-03.05.55-1-371942	85	4	4	4	0	2	611	3	3	0	0	NA	NA	NA	18	36	244	246	359	167	123	321	9	9	0	0.037	0.037	0
.	19.01.16-03.05.55-1-371944	60	2	2	0	0	0	101	1	1	0	0	NA	NA	NA	17	18	242	243	346	28	19	54	0	2	0	0	0.008	0
.	19.01.16-03.05.59-1-371946	98	6	6	1	0	1	617	4	4	0	0	NA	NA	NA	20	37	248	248	354	174	127	316	4	1	9	0.016	0.004	0.025
.	19.01.16-03.06.00-1-371947	61	2	2	2	0	2	254	1	1	0	0	NA	NA	NA	22	29	243	245	354	69	47	138	0	0	6	0	0	0.017
.	19.01.16-03.06.01-1-371948	113	7	7	1	0	1	612	5	5	0	0	NA	NA	NA	35	34	247	245	355	168	124	320	3	19	11	0.012	0.078	0.031
.	19.01.16-03.06.02-1-371949	92	10	10	0	0	0	605	8	8	0	0	NA	NA	NA	32	36	247	254	348	167	129	309	16	11	9	0.065	0.043	0.026
.	19.01.16-03.06.10-1-371951	63	2	2	0	0	0	596	1	1	0	0	NA	NA	NA	29	24	239	244	354	163	121	312	1	1	0	0.004	0.004	0
.	19.01.16-03.06.15-1-371952	64	3	3	0	0	0	593	2	2	0	0	NA	NA	NA	22	15	241	239	348	165	117	311	4	4	2	0.017	0.017	0.006
.	19.01.16-03.06.17-1-371953	112	26	26	4	0	4	587	22	22	0	0	NA	NA	NA	34	23	245	241	350	165	114	308	42	8	20	0.171	0.033	0.057
.	19.01.16-03.06.22-1-371954	62	2	2	0	0	0	595	1	1	0	0	NA	NA	NA	28	20	238	245	350	165	122	308	0	0	2	0	0	0.006
.	19.01.16-03.06.23-1-371955	87	7	7	1	0	1	611	6	6	0	0	NA	NA	NA	32	36	245	245	359	172	121	318	4	14	5	0.016	0.057	0.014
.	19.01.16-03.06.25-1-371956	36	1	1	0	0	0	0	0	0	0	0	NA	NA	NA	8	7	238	239	343	0	0	0	0	0	0	0	0	0
.	19.01.16-03.06.25-1-371957	203	10	10	1	0	1	639	7	7	0	0	NA	NA	NA	32	65	253	255	370	177	132	330	15	10	1	0.059	0.039	0.003
.	19.01.16-03.06.30-1-371964	58	2	2	0	0	0	600	1	1	0	0	NA	NA	NA	38	35	242	245	361	165	118	317	2	2	0	0.008	0.008	0
.	19.01.16-03.06.30-1-371965	33	1	1	0	0	0	0	0	0	0	0	NA	NA	NA	8	6	239	236	344	0	0	0	0	0	0	0	0	0
.	19.01.16-03.06.32-1-371966	239	43	43	14	0	6	659	40	40	0	0	NA	NA	NA	82	97	267	271	372	189	141	329	90	52	22	0.337	0.192	0.059
.	19.01.16-03.06.32-1-371967	123	12	12	2	0	2	614	10	10	0	0	NA	NA	NA	34	44	249	247	361	173	122	319	8	17	23	0.032	0.069	0.064
.	19.01.16-03.06.41-1-371976	61	3	3	1	0	1	594	2	2	0	0	NA	NA	NA	30	29	244	246	352	167	118	309	10	0	0	0.041	0	0
.	19.01.16-03.06.43-1-371994	154	10	10	5	0	1	634	9	9	0	0	NA	NA	NA	49	59	259	249	364	183	125	326	31	11	10	0.12	0.044	0.027
.	19.01.16-03.06.43-1-371995	90	3	3	0	0	0	607	2	2	0	0	NA	NA	NA	39	36	250	248	351	174	120	313	11	0	1	0.044	0	0.003
.	19.01.16-03.06.43-1-371996	259	40	40	8	0	7	635	36	36	0	0	NA	NA	NA	68	65	250	259	369	175	134	326	50	76	26	0.2	0.293	0.07
.	19.01.16-03.06.48-1-372006	59	2	2	0	0	0	354	0	0	0	0	NA	NA	NA	17	18	241	240	350	106	62	186	0	8	0	0	0.033	0
.	19.01.16-03.06.53-1-372007	31	1	1	0	0	0	0	0	0	0	0	NA	NA	NA	14	8	238	238	345	0	0	0	0	0	0	0	0	0
.	19.01.16-03.06.55-1-372010	60	3	3	0	0	0	606	2	2	0	0	NA	NA	NA	25	35	246	244	358	170	122	314	0	1	4	0	0.004	0.011
.	19.01.16-03.06.55-1-372011	34	1	1	0	0	0	0	0	0	0	0	NA	NA	NA	8	7	237	237	346	0	0	0	0	0	1	0	0	0.003
.	19.01.16-03.06.57-1-372014	168	16	16	4	0	3	611	15	15	0	0	NA	NA	NA	43	41	243	249	362	165	125	321	15	7	14	0.062	0.028	0.039
.	19.01.16-03.06.58-1-372015	92	6	6	1	0	1	604	5	5	0	0	NA	NA	NA	41	41	246	252	356	165	125	314	7	5	1	0.028	0.02	0.003
.	19.01.16-03.06.59-1-372016	182	18	18	8	0	4	611	16	16	0	0	NA	NA	NA	71	46	248	248	363	170	123	318	39	17	24	0.157	0.069	0.066
.	19.01.16-03.06.59-1-372017	34	1	1	1	0	1	0	0	0	0	0	NA	NA	NA	9	10	237	237	349	0	0	0	0	3	0	0	0.013	0
.	19.01.16-03.07.01-1-372018	164	18	18	5	0	3	609	16	16	0	0	NA	NA	NA	57	47	247	253	360	167	126	316	5	37	7	0.02	0.146	0.019
.	19.01.16-03.07.08-1-372019	95	6	6	1	0	1	592	4	4	0	0	NA	NA	NA	40	25	244	245	349	169	121	302	8	9	2	0.033	0.037	0.006
.	19.01.16-03.07.10-1-372020	88	13	13	2	0	2	604	12	12	0	0	NA	NA	NA	29	33	245	247	354	170	123	311	4	15	8	0.016	0.061	0.023
.	19.01.16-03.07.16-1-372021	62	2	2	1	0	1	597	1	1	0	0	NA	NA	NA	20	22	242	240	353	164	119	314	5	0	0	0.021	0	0
.	19.01.16-03.07.23-1-372027	143	6	6	0	0	0	611	4	4	0	0	NA	NA	NA	45	39	246	249	357	165	124	322	2	16	0	0.008	0.064	0
.	19.01.16-03.07.25-1-372028	30	1	1	0	0	0	0	0	0	0	0	NA	NA	NA	5	11	240	240	344	0	0	0	0	2	0	0	0.008	0
.	19.01.16-03.07.28-1-372029	34	1	1	0	0	0	0	0	0	0	0	NA	NA	NA	10	9	237	239	346	0	0	0	0	0	1	0	0	0.003
.	19.01.16-03.07.29-1-372030	261	18	18	5	0	3	653	17	17	0	0	NA	NA	NA	74	78	265	254	372	188	132	333	12	48	2	0.045	0.189	0.005
.	19.01.16-03.07.30-1-372031	35	1	1	0	0	0	0	0	0	0	0	NA	NA	NA	11	14	240	240	347	0	0	0	0	0	1	0	0	0.003
.	19.01.16-03.07.30-1-372032	182	14	14	5	0	5	628	12	12	0	0	NA	NA	NA	60	64	253	260	364	174	131	323	38	13	7	0.15	0.05	0.019
.	19.01.16-03.07.30-1-372033	65	2	2	0	0	0	399	1	1	0	0	NA	NA	NA	24	26	245	241	353	115	81	203	0	0	2	0	0	0.006
.	19.01.16-03.07.33-1-372034	93	4	4	2	0	1	603	3	3	0	0	NA	NA	NA	37	40	246	243	364	162	121	320	8	4	2	0.033	0.016	0.005
.	19.01.16-03.07.34-1-372035	32	1	1	0	0	0	0	0	0	0	0	NA	NA	NA	10	7	238	237	345	0	0	0	0	0	0	0	0	0
.	19.01.16-03.07.36-1-372036	326	16	16	8	0	5	652	15	15	0	0	NA	NA	NA	81	84	253	261	383	172	136	344	20	26	20	0.079	0.1	0.052
.	19.01.16-03.07.36-1-372037	183	16	16	4	0	4	615	14	14	0	0	NA	NA	NA	51	52	257	254	354	179	127	309	22	14	18	0.086	0.055	0.051
.	19.01.16-03.07.37-1-372038	58	2	2	0	0	0	598	1	1	0	0	NA	NA	NA	17	23	240	243	353	165	120	313	2	0	2	0.008	0	0.006
.	19.01.16-03.07.40-1-372042	95	6	6	1	0	1	598	5	5	0	0	NA	NA	NA	36	29	244	244	354	166	121	311	10	3	9	0.041	0.012	0.025
.	19.01.16-03.07.43-1-372061	155	24	24	9	0	5	609	20	20	0	0	NA	NA	NA	49	39	246	243	363	167	120	322	36	58	7	0.146	0.239	0.019
.	19.01.16-03.07.49-1-372071	57	2	2	0	0	0	0	1	1	0	0	NA	NA	NA	9	9	239	239	344	0	0	0	0	2	0	0	0.008	0
.	19.01.16-03.07.51-1-372072	171	41	41	9	0	6	623	37	37	0	0	NA	NA	NA	66	52	252	253	360	174	129	320	93	39	23	0.369	0.154	0.064
.	19.01.16-03.07.52-1-372074	94	12	12	2	0	2	594	11	11	0	0	NA	NA	NA	27	26	243	243	353	166	118	310	13	11	6	0.053	0.045	0.017
.	19.01.16-03.07.57-1-372079	294	39	39	7	0	6	635	35	35	0	0	NA	NA	NA	97	70	251	259	373	171	133	331	50	61	30	0.199	0.236	0.08
.	19.01.16-03.07.58-1-372080	345	21	21	2	0	1	672	19	19	0	0	NA	NA	NA	101	102	262	272	381	186	145	341	22	26	11	0.084	0.096	0.029
.	19.01.16-03.07.59-1-372081	30	1	1	0	0	0	0	0	0	0	0	NA	NA	NA	12	3	237	236	343	0	0	0	0	0	0	0	0	0
.	19.01.16-03.08.01-1-372082	115	15	15	7	0	3	611	11	11	0	0	NA	NA	NA	47	39	243	249	360	164	125	322	3	20	19	0.012	0.08	0.053
.	19.01.16-03.08.01-1-372083	119	11	11	3	0	3	611	10	10	0	0	NA	NA	NA	39	49	254	255	353	175	125	311	17	10	6	0.067	0.039	0.017
.	19.01.16-03.08.11-1-372084	68	2	2	1	0	0	601	0	0	0	0	NA	NA	NA	16	24	243	242	352	168	118	315	6	1	0	0.025	0.004	0
.	19.01.16-03.08.17-1-372085	218	30	30	10	0	9	650	26	26	0	0	NA	NA	NA	56	75	254	251	383	177	130	343	26	43	32	0.102	0.171	0.084
.	19.01.16-03.08.23-1-372086	32	1	1	0	0	0	0	0	0	0	0	NA	NA	NA	8	11	241	237	346	0	0	0	0	0	1	0	0	0.003
.	19.01.16-03.08.23-1-372087	84	4	4	1	0	1	598	2	2	0	0	NA	NA	NA	18	21	242	241	351	164	121	313	4	1	2	0.017	0.004	0.006
.	19.01.16-03.08.25-1-372088	329	60	60	15	0	12	660	57	57	0	0	NA	NA	NA	107	94	262	264	381	184	141	335	73	91	24	0.279	0.345	0.063
.	19.01.16-03.08.25-1-372089	37	1	1	0	0	0	0	0	0	0	0	NA	NA	NA	15	8	240	238	343	0	0	0	0	3	0	0	0.013	0
.	19.01.16-03.08.26-1-372090	87	4	4	0	0	0	597	3	3	0	0	NA	NA	NA	36	25	241	239	358	165	117	315	11	6	2	0.046	0.025	0.006
.	19.01.16-03.08.29-1-372095	35	1	1	0	0	0	0	0	0	0	0	NA	NA	NA	8	12	239	238	348	0	0	0	0	1	0	0	0.004	0
.	19.01.16-03.08.32-1-372096	32	1	1	0	0	0	0	0	0	0	0	NA	NA	NA	11	9	238	239	345	0	0	0	0	0	4	0	0	0.012
.	19.01.16-03.08.33-1-372097	143	10	10	1	0	1	608	9	9	0	0	NA	NA	NA	56	41	250	248	356	172	123	313	11	8	2	0.044	0.032	0.006
.	19.01.16-03.08.35-1-372098	57	2	2	0	0	0	202	1	1	0	0	NA	NA	NA	14	13	239	239	348	52	40	110	0	2	0	0	0.008	0
.	19.01.16-03.08.37-1-372104	88	3	3	0	0	0	599	2	2	0	0	NA	NA	NA	28	26	243	245	351	165	123	311	1	5	0	0.004	0.02	0
.	19.01.16-03.08.40-1-372107	95	7	7	1	0	1	602	6	6	0	0	NA	NA	NA	41	37	249	246	355	171	123	308	10	2	5	0.04	0.008	0.014
.	19.01.16-03.08.44-1-372126	146	14	14	5	0	3	613	13	13	0	0	NA	NA	NA	40	42	250	249	356	173	125	315	17	19	14	0.068	0.076	0.039
.	19.01.16-03.08.50-1-372136	65	2	2	0	0	0	600	1	1	0	0	NA	NA	NA	18	25	244	241	353	167	118	315	0	4	2	0	0.017	0.006
.	19.01.16-03.08.51-1-372137	92	4	4	1	0	1	590	3	3	0	0	NA	NA	NA	33	32	246	250	349	168	123	299	3	2	0	0.012	0.008	0
.	19.01.16-03.08.55-1-372140	119	11	11	3	0	2	600	9	9	0	0	NA	NA	NA	38	26	240	243	356	165	122	313	15	3	14	0.062	0.012	0.039
.	19.01.16-03.08.55-1-372141	146	11	11	4	0	4	615	10	10	0	0	NA	NA	NA	49	46	247	252	360	171	127	317	4	21	12	0.016	0.083	0.033
.	19.01.16-03.08.58-1-372144	132	6	6	2	0	1	607	5	5	0	0	NA	NA	NA	41	38	250	246	355	173	126	308	12	12	4	0.048	0.049	0.011
.	19.01.16-03.08.59-1-372145	94	7	7	0	0	0	597	6	6	0	0	NA	NA	NA	39	29	247	244	351	168	120	309	11	8	0	0.045	0.033	0
.	19.01.16-03.09.06-1-372147	150	11	11	4	0	2	603	10	10	0	0	NA	NA	NA	60	41	249	247	358	170	122	311	5	15	8	0.02	0.061	0.022
.	19.01.16-03.09.06-1-372148	37	1	1	0	0	0	0	0	0	0	0	NA	NA	NA	12	11	238	240	346	0	0	0	0	2	0	0	0.008	0
.	19.01.16-03.09.11-1-372149	148	18	18	4	0	3	615	16	16	0	0	NA	NA	NA	32	46	246	256	357	172	129	314	29	33	7	0.118	0.129	0.02
.	19.01.16-03.09.15-1-372150	61	2	2	1	0	1	608	1	1	0	0	NA	NA	NA	33	37	249	243	358	169	121	318	4	2	0	0.016	0.008	0
.	19.01.16-03.09.15-1-372151	141	31	31	8	0	4	611	28	28	0	0	NA	NA	NA	55	43	246	257	353	169	129	313	47	58	9	0.191	0.226	0.025
.	19.01.16-03.09.17-1-372152	66	2	2	0	0	0	595	1	1	0	0	NA	NA	NA	20	22	244	242	349	167	118	310	0	0	3	0	0	0.009
.	19.01.16-03.09.19-1-372157	31	1	1	0	0	0	0	0	0	0	0	NA	NA	NA	11	7	239	237	344	0	0	0	0	0	0	0	0	0
.	19.01.16-03.09.21-1-372158	148	11	11	4	0	0	608	10	10	0	0	NA	NA	NA	35	36	252	245	352	175	124	309	18	13	2	0.071	0.053	0.006
.	19.01.16-03.09.21-1-372159	119	10	10	1	0	1	609	8	8	0	0	NA	NA	NA	33	37	248	250	352	170	126	313	7	19	1	0.028	0.076	0.003
.	19.01.16-03.09.31-1-372160	145	15	15	7	0	5	610	14	14	0	0	NA	NA	NA	55	37	246	247	357	171	124	315	34	13	1	0.138	0.053	0.003
.	19.01.16-03.09.33-1-372161	300	26	26	8	0	7	679	24	24	0	0	NA	NA	NA	97	111	269	272	383	187	147	345	36	53	0	0.134	0.195	0
.	19.01.16-03.09.33-1-372162	179	12	12	3	0	3	617	9	9	0	0	NA	NA	NA	51	43	247	246	363	175	123	319	4	9	5	0.016	0.037	0.014
.	19.01.16-03.09.46-1-372187	212	29	29	10	0	7	657	26	26	0	0	NA	NA	NA	47	85	264	256	378	185	134	338	24	71	27	0.091	0.277	0.071
.	19.01.16-03.09.48-1-372193	33	1	1	0	0	0	0	0	0	0	0	NA	NA	NA	7	8	238	239	344	0	0	0	0	0	1	0	0	0.003
.	19.01.16-03.09.49-1-372195	154	9	9	2	0	2	621	8	8	0	0	NA	NA	NA	40	49	248	253	361	173	128	320	13	15	10	0.052	0.059	0.028
.	19.01.16-03.09.49-1-372196	93	9	9	2	0	2	596	8	8	0	0	NA	NA	NA	35	30	244	248	351	166	122	308	20	4	14	0.082	0.016	0.04
.	19.01.16-03.09.50-1-372198	64	2	2	1	0	1	601	1	1	0	0	NA	NA	NA	25	29	248	244	350	168	121	312	0	0	9	0	0	0.026
.	19.01.16-03.09.56-1-372202	117	9	9	2	0	2	612	8	8	0	0	NA	NA	NA	28	36	248	242	359	171	122	319	8	8	7	0.032	0.033	0.019
.	19.01.16-03.09.57-1-372204	203	35	35	8	0	7	625	32	32	0	0	NA	NA	NA	54	53	254	253	359	177	130	318	22	52	14	0.087	0.206	0.039
.	19.01.16-03.10.03-1-372209	175	9	9	1	0	0	625	7	7	0	0	NA	NA	NA	53	60	246	265	362	168	138	319	10	15	3	0.041	0.057	0.008
.	19.01.16-03.10.05-1-372210	371	29	29	13	0	9	679	26	26	0	0	NA	NA	NA	102	113	269	268	389	192	141	346	23	64	27	0.086	0.239	0.069
.	19.01.16-03.10.10-1-372211	126	14	14	4	0	3	616	12	12	0	0	NA	NA	NA	49	49	247	254	361	168	128	320	18	31	2	0.073	0.122	0.006
.	19.01.16-03.10.10-1-372212	168	38	38	7	0	2	621	34	34	0	0	NA	NA	NA	46	49	251	252	359	171	128	322	54	41	31	0.215	0.163	0.086
.	19.01.16-03.10.17-1-372213	95	4	4	2	0	2	603	3	3	0	0	NA	NA	NA	17	28	245	240	356	169	119	315	4	1	10	0.016	0.004	0.028
.	19.01.16-03.10.18-1-372214	181	18	18	5	0	3	624	17	17	0	0	NA	NA	NA	56	48	252	249	360	175	125	324	14	32	12	0.056	0.129	0.033
.	19.01.16-03.10.23-1-372216	145	29	29	5	0	3	606	28	28	0	0	NA	NA	NA	45	43	245	249	362	166	125	315	42	54	11	0.171	0.217	0.03
.	19.01.16-03.10.33-1-372221	147	7	7	1	0	1	626	6	6	0	0	NA	NA	NA	38	48	250	249	362	178	128	320	17	2	0	0.068	0.008	0
.	19.01.16-03.10.35-1-372222	173	16	16	4	0	2	631	14	14	0	0	NA	NA	NA	56	63	252	262	362	173	136	322	19	40	17	0.075	0.153	0.047
.	19.01.16-03.10.40-1-372229	32	1	1	0	0	0	0	0	0	0	0	NA	NA	NA	8	15	240	244	344	0	0	0	1	0	0	0.004	0	0
.	19.01.16-03.10.42-1-372247	210	23	23	7	0	7	633	20	20	0	0	NA	NA	NA	69	66	249	259	371	169	133	331	25	42	9	0.1	0.162	0.024
.	19.01.16-03.10.44-1-372250	128	8	8	3	0	3	613	6	6	0	0	NA	NA	NA	39	47	255	249	356	175	124	314	11	2	10	0.043	0.008	0.028
.	19.01.16-03.10.59-1-372263	116	7	7	3	0	3	620	6	6	0	0	NA	NA	NA	32	47	251	248	361	174	125	321	5	4	15	0.02	0.016	0.042
.	19.01.16-03.10.59-1-372264	144	8	8	1	0	0	611	6	6	0	0	NA	NA	NA	58	46	247	251	361	171	122	318	5	15	3	0.02	0.06	0.008
.	19.01.16-03.10.59-1-372265	121	6	6	0	0	0	607	5	5	0	0	NA	NA	NA	36	39	250	246	356	172	122	313	0	12	8	0	0.049	0.022
.	19.01.16-03.11.11-1-372267	59	2	2	0	0	0	101	1	1	0	0	NA	NA	NA	8	20	243	242	348	23	23	55	1	0	0	0.004	0	0
.	19.01.16-03.11.12-1-372268	176	7	7	3	0	2	650	5	5	0	0	NA	NA	NA	43	78	264	252	375	184	128	338	3	9	7	0.011	0.036	0.019
.	19.01.16-03.11.12-1-372269	99	6	6	0	0	0	617	3	3	0	0	NA	NA	NA	28	39	243	253	356	171	129	317	0	1	11	0	0.004	0.031
.	19.01.16-03.11.16-1-372270	117	7	7	0	0	0	612	4	4	0	0	NA	NA	NA	36	44	247	253	357	171	126	315	9	2	4	0.036	0.008	0.011
.	19.01.16-03.11.17-1-372271	121	13	13	5	0	4	624	11	11	0	0	NA	NA	NA	43	46	252	247	360	174	124	326	21	25	16	0.083	0.101	0.044
.	19.01.16-03.11.18-1-372272	35	1	1	0	0	0	0	0	0	0	0	NA	NA	NA	12	10	237	241	345	0	0	0	1	0	0	0.004	0	0
.	19.01.16-03.11.19-1-372273	118	5	5	3	0	3	596	4	4	0	0	NA	NA	NA	33	28	245	245	351	167	123	306	0	6	5	0	0.024	0.014
.	19.01.16-03.11.19-1-372274	89	6	6	2	0	2	598	5	5	0	0	NA	NA	NA	27	33	243	245	358	164	120	314	5	5	5	0.021	0.02	0.014
.	19.01.16-03.11.21-1-372279	119	6	6	0	0	0	608	3	3	0	0	NA	NA	NA	39	37	251	245	354	173	122	313	5	5	8	0.02	0.02	0.023
.	19.01.16-03.11.21-1-372280	91	9	9	2	0	2	597	8	8	0	0	NA	NA	NA	34	27	242	243	355	166	118	313	3	22	6	0.012	0.091	0.017
.	19.01.16-03.11.28-1-372281	34	1	1	1	0	1	0	0	0	0	0	NA	NA	NA	12	6	237	236	346	0	0	0	0	0	0	0	0	0
.	19.01.16-03.11.30-1-372282	268	23	23	7	0	6	638	21	21	0	0	NA	NA	NA	96	72	254	262	369	173	138	327	55	28	15	0.217	0.107	0.041
.	19.01.16-03.11.31-1-372283	178	9	9	2	0	0	627	8	8	0	0	NA	NA	NA	60	59	254	251	367	180	123	324	9	12	13	0.035	0.048	0.035
.	19.01.16-03.11.35-1-372284	88	6	6	2	0	0	599	5	5	0	0	NA	NA	NA	48	35	245	244	359	167	122	310	12	2	7	0.049	0.008	0.019
.	19.01.16-03.11.35-1-372285	33	1	1	0	0	0	0	0	0	0	0	NA	NA	NA	8	10	237	240	346	0	0	0	0	0	2	0	0	0.006
.	19.01.16-03.11.36-1-372287	36	1	1	0	0	0	0	0	0	0	0	NA	NA	NA	7	8	238	238	345	0	0	0	0	0	1	0	0	0.003
.	19.01.16-03.11.37-1-372288	146	11	11	1	0	1	613	9	9	0	0	NA	NA	NA	45	45	250	252	356	171	127	315	18	15	2	0.072	0.06	0.006
.	19.01.16-03.11.39-1-372291	62	2	2	0	0	0	592	1	1	0	0	NA	NA	NA	29	21	245	239	350	170	115	307	0	1	2	0	0.004	0.006
.	19.01.16-03.11.39-1-372292	117	8	8	1	0	1	603	7	7	0	0	NA	NA	NA	35	33	249	243	354	168	123	312	2	15	12	0.008	0.062	0.034
.	19.01.16-03.11.42-1-372295	242	37	37	11	0	10	661	33	33	0	0	NA	NA	NA	50	90	253	277	373	179	151	331	55	69	20	0.217	0.249	0.054
.	19.01.16-03.11.45-1-372315	211	34	34	8	0	4	640	31	31	0	0	NA	NA	NA	68	69	261	253	368	185	128	327	54	78	11	0.207	0.308	0.03
.	19.01.16-03.11.52-1-372323	39	1	1	0	0	0	0	0	0	0	0	NA	NA	NA	12	9	239	240	343	0	0	0	0	0	2	0	0	0.006
.	19.01.16-03.11.52-1-372324	273	17	17	5	0	3	643	16	16	0	0	NA	NA	NA	62	75	259	258	371	180	134	329	35	25	4	0.135	0.097	0.011
.	19.01.16-03.11.53-1-372325	235	17	17	7	0	3	652	16	16	0	0	NA	NA	NA	67	78	264	258	369	189	134	329	33	14	25	0.125	0.054	0.068
.	19.01.16-03.11.55-1-372328	176	11	11	2	0	1	620	9	9	0	0	NA	NA	NA	38	43	254	250	352	178	125	317	10	11	6	0.039	0.044	0.017
.	19.01.16-03.12.01-1-372331	33	1	1	0	0	0	0	0	0	0	0	NA	NA	NA	8	9	239	238	345	0	0	0	0	0	2	0	0	0.006
.	19.01.16-03.12.03-1-372332	89	5	5	1	0	1	590	4	4	0	0	NA	NA	NA	29	19	241	237	354	162	116	312	14	15	1	0.058	0.063	0.003
.	19.01.16-03.12.04-1-372333	27	1	1	1	0	1	0	0	0	0	0	NA	NA	NA	6	10	238	239	346	0	0	0	0	0	0	0	0	0
.	19.01.16-03.12.06-1-372334	60	3	3	0	0	0	600	2	2	0	0	NA	NA	NA	22	29	243	248	351	164	123	313	1	0	5	0.004	0	0.014
.	19.01.16-03.12.14-1-372335	158	49	49	13	0	12	605	44	44	0	0	NA	NA	NA	42	39	245	246	361	169	121	315	32	86	43	0.131	0.35	0.119
.	19.01.16-03.12.17-1-372336	60	2	2	0	0	0	594	1	1	0	0	NA	NA	NA	29	26	239	242	358	164	117	313	0	0	6	0	0	0.017
.	19.01.16-03.12.20-1-372338	321	28	28	10	0	8	661	27	27	0	0	NA	NA	NA	75	82	264	261	370	189	138	334	36	55	13	0.136	0.211	0.035
.	19.01.16-03.12.21-1-372339	324	66	66	17	0	14	674	63	63	0	0	NA	NA	NA	81	109	269	269	384	190	141	343	83	83	40	0.309	0.309	0.104
.	19.01.16-03.12.29-1-372340	62	2	2	2	0	2	603	1	1	0	0	NA	NA	NA	26	28	243	242	356	165	120	318	1	5	0	0.004	0.021	0
.	19.01.16-03.12.30-1-372341	35	1	1	0	0	0	0	0	0	0	0	NA	NA	NA	7	12	240	240	345	0	0	0	0	0	0	0	0	0
.	19.01.16-03.12.30-1-372342	177	10	10	2	0	2	626	9	9	0	0	NA	NA	NA	59	55	251	249	368	175	123	328	14	6	6	0.056	0.024	0.016
.	19.01.16-03.12.31-1-372343	83	3	3	0	0	0	598	2	2	0	0	NA	NA	NA	22	27	243	249	348	165	124	309	7	0	2	0.029	0	0.006
.	19.01.16-03.12.33-1-372344	94	7	7	5	0	3	611	6	6	0	0	NA	NA	NA	29	37	249	243	358	172	125	314	2	16	17	0.008	0.066	0.047
.	19.01.16-03.12.41-1-372352	230	27	27	8	0	6	624	24	24	0	0	NA	NA	NA	63	57	260	252	358	183	126	315	29	49	14	0.112	0.194	0.039
.	19.01.16-03.12.44-1-372370	62	2	2	1	0	1	201	0	0	0	0	NA	NA	NA	14	26	246	243	350	53	39	109	0	0	6	0	0	0.017
.	19.01.16-03.12.45-1-372373	158	16	16	4	0	4	621	13	13	0	0	NA	NA	NA	51	45	253	248	357	176	124	321	18	20	3	0.071	0.081	0.008
.	19.01.16-03.12.52-1-372382	123	12	12	2	0	2	609	9	9	0	0	NA	NA	NA	39	42	249	247	359	169	124	316	1	25	7	0.004	0.101	0.019
.	19.01.16-03.12.54-1-372384	65	3	3	1	0	1	597	2	2	0	0	NA	NA	NA	24	23	242	244	350	168	120	309	0	4	3	0	0.016	0.009
.	19.01.16-03.12.55-1-372385	36	1	1	0	0	0	0	0	0	0	0	NA	NA	NA	13	15	241	243	344	0	0	0	0	0	0	0	0	0
.	19.01.16-03.12.58-1-372389	62	2	2	0	0	0	585	1	1	0	0	NA	NA	NA	31	17	243	241	346	162	120	303	5	0	2	0.021	0	0.006
.	19.01.16-03.13.02-1-372390	68	4	4	1	0	1	600	3	3	0	0	NA	NA	NA	20	26	247	243	349	170	121	309	2	2	6	0.008	0.008	0.017
.	19.01.16-03.13.08-1-372391	117	18	18	4	0	4	607	16	16	0	0	NA	NA	NA	36	31	248	241	355	173	118	316	21	22	0	0.085	0.091	0
.	19.01.16-03.13.10-1-372392	226	25	25	12	0	7	631	23	23	0	0	NA	NA	NA	84	55	255	250	363	181	127	323	34	63	18	0.133	0.252	0.05
.	19.01.16-03.13.11-1-372393	129	7	7	3	0	3	618	6	6	0	0	NA	NA	NA	31	45	251	246	361	175	123	320	4	3	8	0.016	0.012	0.022
.	19.01.16-03.13.17-1-372394	93	4	4	1	0	1	612	3	3	0	0	NA	NA	NA	26	42	248	255	352	172	130	310	1	6	0	0.004	0.024	0
.	19.01.16-03.13.18-1-372395	263	21	21	6	0	2	659	20	20	0	0	NA	NA	NA	71	84	258	270	369	185	142	332	30	47	12	0.116	0.174	0.033
.	19.01.16-03.13.19-1-372396	63	3	3	0	0	0	589	1	1	0	0	NA	NA	NA	29	21	240	243	351	166	120	303	2	0	7	0.008	0	0.02
.	19.01.16-03.13.22-1-372401	148	17	17	4	0	2	618	16	16	0	0	NA	NA	NA	51	47	255	245	360	175	123	320	20	40	18	0.078	0.163	0.05
.	19.01.16-03.13.31-1-372402	115	12	12	1	0	1	595	8	8	0	0	NA	NA	NA	27	23	240	245	351	163	122	310	29	4	0	0.121	0.016	0
.	19.01.16-03.13.32-1-372403	60	4	4	0	0	0	589	3	3	0	0	NA	NA	NA	22	15	240	239	349	163	118	308	3	11	0	0.012	0.046	0
.	19.01.16-03.13.34-1-372404	66	3	3	1	0	1	591	2	2	0	0	NA	NA	NA	38	28	240	246	355	160	123	308	11	0	0	0.046	0	0
.	19.01.16-03.13.41-1-372410	208	13	13	1	0	1	637	11	11	0	0	NA	NA	NA	68	68	255	255	371	179	127	331	12	9	7	0.047	0.035	0.019
.	19.01.16-03.13.47-1-372435	90	3	3	0	0	0	601	2	2	0	0	NA	NA	NA	21	24	242	242	353	167	119	315	0	0	10	0	0	0.028
.	19.01.16-03.13.48-1-372437	88	5	5	3	0	2	590	3	3	0	0	NA	NA	NA	41	23	246	241	349	170	118	302	2	3	7	0.008	0.012	0.02
.	19.01.16-03.13.49-1-372439	183	24	24	12	0	6	623	22	22	0	0	NA	NA	NA	55	58	254	251	366	175	125	323	63	43	8	0.248	0.171	0.022
.	19.01.16-03.13.52-1-372440	178	12	12	3	0	1	620	10	10	0	0	NA	NA	NA	60	49	258	247	357	181	123	316	16	18	11	0.062	0.073	0.031
.	19.01.16-03.13.54-1-372441	127	4	4	1	0	1	604	3	3	0	0	NA	NA	NA	41	36	244	247	358	167	121	316	2	3	0	0.008	0.012	0
.	19.01.16-03.13.56-1-372445	121	7	7	2	0	1	614	5	5	0	0	NA	NA	NA	39	43	254	247	355	177	123	314	10	0	7	0.039	0	0.02
.	19.01.16-03.13.59-1-372447	31	1	1	0	0	0	0	0	0	0	0	NA	NA	NA	7	9	237	239	346	0	0	0	0	3	0	0	0.013	0
.	19.01.16-03.14.01-1-372448	121	11	11	4	0	4	614	9	9	0	0	NA	NA	NA	46	46	255	243	361	174	120	320	4	15	3	0.016	0.062	0.008
.	19.01.16-03.14.01-1-372449	37	1	1	0	0	0	0	0	0	0	0	NA	NA	NA	9	6	238	238	343	0	0	0	0	0	1	0	0	0.003
.	19.01.16-03.14.04-1-372450	33	1	1	0	0	0	0	0	0	0	0	NA	NA	NA	13	14	240	244	343	0	0	0	0	0	2	0	0	0.006
.	19.01.16-03.14.04-1-372451	97	5	5	1	0	1	605	3	3	0	0	NA	NA	NA	36	37	244	246	360	166	120	319	2	6	3	0.008	0.024	0.008
.	19.01.16-03.14.06-1-372453	273	20	20	4	0	3	661	19	19	0	0	NA	NA	NA	80	96	267	257	385	185	132	344	31	47	13	0.116	0.183	0.034
.	19.01.16-03.14.06-1-372454	56	2	2	1	0	1	596	1	1	0	0	NA	NA	NA	24	21	245	242	347	168	119	309	9	0	0	0.037	0	0
.	19.01.16-03.14.09-1-372455	218	16	16	6	0	5	630	15	15	0	0	NA	NA	NA	61	63	256	255	365	178	129	323	29	29	1	0.113	0.114	0.003
.	19.01.16-03.14.14-1-372456	205	29	29	7	0	5	633	28	28	0	0	NA	NA	NA	63	60	253	255	365	175	136	322	41	61	25	0.162	0.239	0.068
.	19.01.16-03.14.20-1-372457	34	1	1	1	0	1	0	0	0	0	0	NA	NA	NA	6	8	238	237	346	0	0	0	0	0	1	0	0	0.003
.	19.01.16-03.14.20-1-372458	244	31	31	10	0	9	632	29	29	0	0	NA	NA	NA	77	59	260	251	361	184	127	321	40	59	10	0.154	0.235	0.028
.	19.01.16-03.14.20-1-372459	218	9	9	2	0	2	619	5	5	0	0	NA	NA	NA	60	48	251	250	360	172	130	317	5	11	15	0.02	0.044	0.042
.	19.01.16-03.14.22-1-372460	123	5	5	1	0	1	619	4	4	0	0	NA	NA	NA	38	44	246	247	364	172	126	321	10	6	1	0.041	0.024	0.003
.	19.01.16-03.14.23-1-372461	212	19	19	4	0	2	636	18	18	0	0	NA	NA	NA	63	62	252	256	367	176	130	330	17	40	10	0.067	0.156	0.027
.	19.01.16-03.14.30-1-372462	33	1	1	0	0	0	0	0	0	0	0	NA	NA	NA	11	7	237	239	344	0	0	0	0	3	0	0	0.013	0
.	19.01.16-03.14.33-1-372463	66	2	2	1	0	1	552	1	1	0	0	NA	NA	NA	13	16	238	242	349	149	114	289	5	0	0	0.021	0	0
.	19.01.16-03.14.39-1-372466	186	21	21	8	0	7	618	18	18	0	0	NA	NA	NA	48	51	254	253	357	174	129	315	31	24	8	0.122	0.095	0.022
.	19.01.16-03.14.40-1-372471	92	10	10	2	0	2	609	9	9	0	0	NA	NA	NA	31	35	248	244	356	172	123	314	8	7	12	0.032	0.029	0.034
.	19.01.16-03.14.42-1-372473	62	3	3	0	0	0	600	2	2	0	0	NA	NA	NA	14	22	241	242	352	166	118	316	0	3	3	0	0.012	0.009
.	19.01.16-03.14.45-1-372493	212	13	13	3	0	3	645	12	12	0	0	NA	NA	NA	66	75	263	252	373	183	132	330	16	21	11	0.061	0.083	0.029
.	19.01.16-03.14.45-1-372494	145	27	27	9	0	9	619	25	25	0	0	NA	NA	NA	51	50	252	251	360	175	128	316	32	43	24	0.127	0.171	0.067
.	19.01.16-03.14.52-1-372503	36	1	1	0	0	0	0	0	0	0	0	NA	NA	NA	9	6	238	238	343	0	0	0	2	0	0	0.008	0	0
.	19.01.16-03.14.55-1-372506	152	12	12	7	0	3	627	10	10	0	0	NA	NA	NA	51	51	252	247	365	178	126	323	21	27	3	0.083	0.109	0.008
.	19.01.16-03.14.55-1-372507	267	32	32	9	0	5	647	29	29	0	0	NA	NA	NA	89	74	252	264	371	178	138	331	50	31	25	0.198	0.117	0.067
.	19.01.16-03.15.00-1-372510	32	1	1	0	0	0	0	0	0	0	0	NA	NA	NA	5	9	240	238	344	0	0	0	0	0	1	0	0	0.003
.	19.01.16-03.15.01-1-372511	94	3	3	0	0	0	605	2	2	0	0	NA	NA	NA	24	37	248	247	355	171	123	311	2	8	3	0.008	0.032	0.008
.	19.01.16-03.15.02-1-372512	69	3	3	2	0	1	599	2	2	0	0	NA	NA	NA	17	24	238	245	354	161	122	316	0	7	3	0	0.029	0.008
.	19.01.16-03.15.04-1-372513	155	13	13	4	0	4	619	12	12	0	0	NA	NA	NA	47	53	257	251	358	174	128	317	14	27	4	0.054	0.108	0.011
.	19.01.16-03.15.10-1-372514	142	13	13	4	0	4	607	11	11	0	0	NA	NA	NA	44	36	244	249	356	168	127	312	13	20	8	0.053	0.08	0.022
.	19.01.16-03.15.12-1-372515	68	3	3	1	0	1	583	2	2	0	0	NA	NA	NA	36	20	244	244	345	164	118	301	0	9	0	0	0.037	0
.	19.01.16-03.15.16-1-372516	157	10	10	3	0	2	634	8	8	0	0	NA	NA	NA	41	67	254	261	365	176	137	321	6	18	12	0.024	0.069	0.033
.	19.01.16-03.15.18-1-372517	36	1	1	0	0	0	0	0	0	0	0	NA	NA	NA	11	10	239	238	346	0	0	0	0	3	0	0	0.013	0
.	19.01.16-03.15.19-1-372518	63	2	2	1	0	1	587	1	1	0	0	NA	NA	NA	22	16	238	243	348	161	118	308	3	2	0	0.013	0.008	0
.	19.01.16-03.15.20-1-372519	93	3	3	0	0	0	591	2	2	0	0	NA	NA	NA	30	30	246	249	348	167	120	304	0	0	5	0	0	0.014
.	19.01.16-03.15.25-1-372525	179	17	17	7	0	5	619	15	15	0	0	NA	NA	NA	60	50	246	254	363	170	130	319	31	23	8	0.126	0.091	0.022
.	19.01.16-03.15.25-1-372526	98	8	8	2	0	2	593	6	6	0	0	NA	NA	NA	47	24	243	241	353	167	119	307	17	6	1	0.07	0.025	0.003
.	19.01.16-03.15.30-1-372527	91	4	4	2	0	2	608	3	3	0	0	NA	NA	NA	33	35	243	244	361	165	120	323	4	7	0	0.016	0.029	0
.	19.01.16-03.15.32-1-372528	88	10	10	1	0	1	607	6	6	0	0	NA	NA	NA	36	37	247	246	357	170	120	317	18	20	0	0.073	0.081	0
.	19.01.16-03.15.34-1-372529	202	22	22	7	0	7	629	19	19	0	0	NA	NA	NA	49	63	253	253	370	176	127	326	7	51	30	0.028	0.202	0.081
.	19.01.16-03.15.36-1-372530	33	1	1	0	0	0	0	0	0	0	0	NA	NA	NA	15	12	238	241	346	0	0	0	0	1	0	0	0.004	0
.	19.01.16-03.15.37-1-372531	151	15	15	3	0	2	608	14	14	0	0	NA	NA	NA	54	38	254	244	353	175	120	313	19	15	9	0.075	0.061	0.025
.	19.01.16-03.15.39-1-372533	65	3	3	1	0	0	597	2	2	0	0	NA	NA	NA	22	21	243	242	349	166	120	311	0	7	0	0	0.029	0
.	19.01.16-03.15.44-1-372556	213	34	34	9	0	7	634	33	33	0	0	NA	NA	NA	66	65	255	259	364	179	135	320	50	56	27	0.196	0.216	0.074
.	19.01.16-03.15.46-1-372558	146	16	16	7	0	5	602	15	15	0	0	NA	NA	NA	48	35	245	245	358	167	119	316	20	22	5	0.082	0.09	0.014
.	19.01.16-03.15.46-1-372559	94	6	6	2	0	2	588	5	5	0	0	NA	NA	NA	28	18	240	242	349	165	120	303	0	3	9	0	0.012	0.026
.	19.01.16-03.15.52-1-372566	97	5	5	3	0	3	597	4	4	0	0	NA	NA	NA	42	29	247	246	349	171	122	304	0	12	5	0	0.049	0.014
.	19.01.16-03.15.53-1-372567	59	3	3	1	0	1	257	2	2	0	0	NA	NA	NA	19	12	241	239	345	66	42	149	0	6	0	0	0.025	0
.	19.01.16-03.15.55-1-372571	86	4	4	0	0	0	603	2	2	0	0	NA	NA	NA	23	31	246	240	358	169	120	314	4	0	3	0.016	0	0.008
.	19.01.16-03.16.04-1-372573	35	1	1	0	0	0	0	0	0	0	0	NA	NA	NA	11	10	239	239	345	0	0	0	0	0	2	0	0	0.006
.	19.01.16-03.16.04-1-372574	35	1	1	1	0	1	0	0	0	0	0	NA	NA	NA	5	10	240	236	347	0	0	0	0	0	1	0	0	0.003
.	19.01.16-03.16.05-1-372576	145	27	27	7	0	6	615	25	25	0	0	NA	NA	NA	37	41	249	250	355	172	126	317	21	45	8	0.084	0.18	0.023
.	19.01.16-03.16.06-1-372577	61	2	2	0	0	0	397	1	1	0	0	NA	NA	NA	17	18	243	241	347	115	82	200	0	1	0	0	0.004	0
.	19.01.16-03.16.07-1-372578	112	9	9	3	0	3	605	8	8	0	0	NA	NA	NA	31	31	243	249	352	167	125	313	15	15	7	0.062	0.06	0.02
.	19.01.16-03.16.09-1-372579	300	14	14	3	0	3	654	13	13	0	0	NA	NA	NA	98	86	261	262	376	187	134	333	14	19	16	0.054	0.073	0.043
.	19.01.16-03.16.11-1-372580	238	56	56	16	0	14	616	52	52	0	0	NA	NA	NA	63	50	249	251	363	170	129	317	61	85	26	0.245	0.339	0.072
.	19.01.16-03.16.15-1-372581	280	24	24	5	0	4	659	23	23	0	0	NA	NA	NA	69	91	261	263	380	181	142	336	48	43	19	0.184	0.163	0.05
.	19.01.16-03.16.17-1-372582	32	1	1	1	0	1	0	0	0	0	0	NA	NA	NA	8	11	239	239	346	0	0	0	0	0	1	0	0	0.003
.	19.01.16-03.16.18-1-372583	92	5	5	3	0	3	602	3	3	0	0	NA	NA	NA	31	32	244	245	356	165	121	316	4	3	11	0.016	0.012	0.031
.	19.01.16-03.16.19-1-372584	93	4	4	1	0	1	602	3	3	0	0	NA	NA	NA	25	26	242	243	354	167	122	313	8	0	3	0.033	0	0.008
.	19.01.16-03.16.31-1-372591	147	13	13	5	0	4	623	10	10	0	0	NA	NA	NA	43	53	251	253	362	174	129	320	18	41	11	0.072	0.162	0.03
.	19.01.16-03.16.34-1-372592	86	5	5	1	0	1	600	4	4	0	0	NA	NA	NA	32	25	242	242	354	166	118	316	0	17	9	0	0.07	0.025
.	19.01.16-03.16.34-1-372593	92	7	7	2	0	2	618	6	6	0	0	NA	NA	NA	33	45	253	249	356	176	125	317	14	7	4	0.055	0.028	0.011
.	19.01.16-03.16.37-1-372595	33	1	1	0	0	0	0	0	0	0	0	NA	NA	NA	8	11	239	239	346	0	0	0	0	0	4	0	0	0.012
.	19.01.16-03.16.38-1-372597	30	1	1	0	0	0	0	0	0	0	0	NA	NA	NA	3	8	238	238	345	0	0	0	0	0	1	0	0	0.003
.	19.01.16-03.16.40-1-372599	35	1	1	0	0	0	0	0	0	0	0	NA	NA	NA	13	11	236	240	348	0	0	0	0	0	0	0	0	0
.	19.01.16-03.16.40-1-372600	88	5	5	2	0	1	591	4	4	0	0	NA	NA	NA	26	20	243	242	348	167	118	306	4	8	0	0.016	0.033	0
.	19.01.16-03.16.40-1-372602	211	27	27	10	0	7	636	25	25	0	0	NA	NA	NA	56	66	253	255	371	175	131	330	40	71	4	0.158	0.278	0.011
.	19.01.16-03.16.42-1-372623	97	3	3	1	0	1	616	2	2	0	0	NA	NA	NA	38	47	249	256	355	173	127	316	0	17	3	0	0.066	0.008
.	19.01.16-03.16.52-1-372634	126	26	26	7	0	5	606	21	21	0	0	NA	NA	NA	49	43	252	250	354	176	121	309	28	29	32	0.111	0.116	0.09
.	19.01.16-03.16.53-1-372635	116	5	5	1	0	1	612	4	4	0	0	NA	NA	NA	27	37	246	248	356	169	123	320	10	3	0	0.041	0.012	0
.	19.01.16-03.16.56-1-372639	58	2	2	0	0	0	0	1	1	0	0	NA	NA	NA	11	16	239	244	346	0	0	0	1	1	0	0.004	0.004	0
.	19.01.16-03.16.59-1-372641	64	3	3	1	0	1	592	2	2	0	0	NA	NA	NA	26	24	244	244	349	167	121	304	4	0	4	0.016	0	0.011
.	19.01.16-03.16.59-1-372642	117	7	7	2	0	2	599	5	5	0	0	NA	NA	NA	39	30	249	241	353	171	119	309	2	4	13	0.008	0.017	0.037
.	19.01.16-03.17.00-1-372643	62	3	3	0	0	0	199	2	2	0	0	NA	NA	NA	24	14	242	239	346	47	44	108	5	0	1	0.021	0	0.003
.	19.01.16-03.17.02-1-372644	62	2	2	0	0	0	251	1	1	0	0	NA	NA	NA	15	16	240	243	346	75	49	127	3	2	0	0.012	0.008	0
.	19.01.16-03.17.10-1-372645	116	6	6	1	0	1	607	5	5	0	0	NA	NA	NA	36	38	246	250	355	168	123	316	3	4	8	0.012	0.016	0.023
.	19.01.16-03.17.10-1-372646	96	10	10	4	0	3	608	9	9	0	0	NA	NA	NA	32	36	243	250	356	166	128	314	11	20	3	0.045	0.08	0.008
.	19.01.16-03.17.12-1-372647	35	1	1	0	0	0	0	0	0	0	0	NA	NA	NA	8	17	241	242	347	0	0	0	4	0	0	0.017	0	0
.	19.01.16-03.17.12-1-372648	185	15	15	4	0	1	627	13	13	0	0	NA	NA	NA	58	63	252	253	371	176	125	326	23	37	3	0.091	0.146	0.008
.	19.01.16-03.17.15-1-372649	235	15	15	4	0	3	629	13	13	0	0	NA	NA	NA	58	57	255	251	364	180	127	322	30	18	5	0.118	0.072	0.014
.	19.01.16-03.17.17-1-372650	34	1	1	0	0	0	0	0	0	0	0	NA	NA	NA	9	11	240	239	345	0	0	0	0	0	0	0	0	0
.	19.01.16-03.17.22-1-372652	142	5	5	1	0	1	626	4	4	0	0	NA	NA	NA	43	58	261	249	361	184	124	318	5	9	8	0.019	0.036	0.022
.	19.01.16-03.17.26-1-372657	89	6	6	1	0	1	612	5	5	0	0	NA	NA	NA	30	37	247	244	359	171	121	320	2	7	1	0.008	0.029	0.003
.	19.01.16-03.17.26-1-372658	64	2	2	2	0	2	595	1	1	0	0	NA	NA	NA	22	20	237	244	352	161	121	313	0	0	7	0	0	0.02
.	19.01.16-03.17.28-1-372659	209	10	10	7	0	3	628	9	9	0	0	NA	NA	NA	61	59	252	255	365	177	129	322	16	5	12	0.063	0.02	0.033
.	19.01.16-03.17.33-1-372660	95	7	7	3	0	3	597	6	6	0	0	NA	NA	NA	39	29	244	243	355	167	118	312	1	7	13	0.004	0.029	0.037
.	19.01.16-03.17.38-1-372662	36	1	1	0	0	0	0	0	0	0	0	NA	NA	NA	9	10	239	239	345	0	0	0	0	0	0	0	0	0
.	19.01.16-03.17.40-1-372665	97	11	11	4	0	4	609	10	10	0	0	NA	NA	NA	29	38	247	247	357	168	125	316	8	14	20	0.032	0.057	0.056
.	19.01.16-03.17.40-1-372667	180	11	11	4	0	3	631	10	10	0	0	NA	NA	NA	62	62	249	255	371	172	129	330	25	10	3	0.1	0.039	0.008
.	19.01.16-03.17.40-1-372668	64	2	2	0	0	0	601	1	1	0	0	NA	NA	NA	15	29	242	244	356	168	117	316	5	0	0	0.021	0	0
.	19.01.16-03.17.43-1-372687	62	2	2	0	0	0	151	1	1	0	0	NA	NA	NA	18	19	239	243	350	39	30	82	0	1	0	0	0.004	0
.	19.01.16-03.17.44-1-372688	86	4	4	1	0	1	596	2	2	0	0	NA	NA	NA	31	27	241	245	354	164	120	312	0	8	7	0	0.033	0.02
.	19.01.16-03.17.46-1-372691	296	27	27	4	0	4	675	26	26	0	0	NA	NA	NA	89	107	266	271	383	189	145	341	34	51	21	0.128	0.188	0.055
.	19.01.16-03.17.51-1-372699	34	1	1	0	0	0	0	0	0	0	0	NA	NA	NA	12	7	237	238	345	0	0	0	2	0	0	0.008	0	0
.	19.01.16-03.17.53-1-372700	64	2	2	2	0	2	592	1	1	0	0	NA	NA	NA	31	25	239	247	352	159	122	311	4	0	3	0.017	0	0.009
.	19.01.16-03.17.54-1-372702	142	29	29	11	0	7	610	26	26	0	0	NA	NA	NA	59	44	247	246	364	167	122	321	44	28	23	0.178	0.114	0.063
.	19.01.16-03.17.54-1-372704	62	2	2	0	0	0	145	1	1	0	0	NA	NA	NA	16	15	237	244	347	38	40	67	0	4	1	0	0.016	0.003
.	19.01.16-03.17.54-1-372705	89	3	3	0	0	0	599	2	2	0	0	NA	NA	NA	27	25	241	241	356	165	117	317	4	0	2	0.017	0	0.006
.	19.01.16-03.18.01-1-372708	33	1	1	0	0	0	0	0	0	0	0	NA	NA	NA	12	10	242	237	344	0	0	0	0	0	1	0	0	0.003
.	19.01.16-03.18.02-1-372709	169	9	9	3	0	2	611	8	8	0	0	NA	NA	NA	51	38	250	247	354	172	123	316	26	4	2	0.104	0.016	0.006
.	19.01.16-03.18.04-1-372710	92	3	3	1	0	0	603	2	2	0	0	NA	NA	NA	37	24	243	242	352	166	122	315	5	0	8	0.021	0	0.023
.	19.01.16-03.18.06-1-372711	57	2	2	0	0	0	594	1	1	0	0	NA	NA	NA	24	25	242	245	351	164	122	308	0	0	7	0	0	0.02
.	19.01.16-03.18.06-1-372712	147	13	13	1	0	1	617	11	11	0	0	NA	NA	NA	52	52	244	254	367	164	129	324	12	9	37	0.049	0.035	0.101
.	19.01.16-03.18.08-1-372713	268	19	19	8	0	5	630	16	16	0	0	NA	NA	NA	73	59	255	257	360	179	130	321	25	43	6	0.098	0.167	0.017
.	19.01.16-03.18.08-1-372714	32	1	1	0	0	0	0	0	0	0	0	NA	NA	NA	10	6	238	236	345	0	0	0	1	0	0	0.004	0	0
.	19.01.16-03.18.13-1-372715	88	3	3	1	0	1	607	2	2	0	0	NA	NA	NA	28	30	247	244	352	172	122	313	4	1	0	0.016	0.004	0
.	19.01.16-03.18.18-1-372716	32	1	1	0	0	0	0	0	0	0	0	NA	NA	NA	10	8	236	239	346	0	0	0	1	0	0	0.004	0	0
.	19.01.16-03.18.20-1-372717	90	4	4	0	0	0	603	3	3	0	0	NA	NA	NA	35	37	244	250	356	167	121	315	2	7	0	0.008	0.028	0
.	19.01.16-03.18.20-1-372718	33	1	1	0	0	0	0	0	0	0	0	NA	NA	NA	10	5	239	237	342	0	0	0	0	0	2	0	0	0.006
.	19.01.16-03.18.22-1-372719	93	5	5	1	0	1	602	4	4	0	0	NA	NA	NA	34	31	244	247	353	167	124	311	11	9	0	0.045	0.036	0
.	19.01.16-03.18.24-1-372720	151	16	16	1	0	1	634	13	13	0	0	NA	NA	NA	53	60	257	245	371	178	122	334	22	22	9	0.086	0.09	0.024
.	19.01.16-03.18.27-1-372721	138	9	9	2	0	2	624	8	8	0	0	NA	NA	NA	46	55	249	249	370	173	124	327	5	11	13	0.02	0.044	0.035
.	19.01.16-03.18.36-1-372727	65	3	3	1	0	1	585	2	2	0	0	NA	NA	NA	27	12	241	239	345	167	116	302	0	0	6	0	0	0.017
.	19.01.16-03.18.40-1-372732	123	8	8	3	0	2	619	7	7	0	0	NA	NA	NA	29	50	247	254	362	171	126	322	12	1	11	0.049	0.004	0.03
.	19.01.16-03.18.42-1-372752	60	3	3	1	0	1	607	2	2	0	0	NA	NA	NA	20	32	241	244	360	166	122	319	0	7	2	0	0.029	0.006
.	19.01.16-03.18.44-1-372754	315	31	31	8	0	7	660	29	29	0	0	NA	NA	NA	88	94	264	262	381	184	139	337	51	45	28	0.193	0.172	0.073
.	19.01.16-03.18.45-1-372757	98	9	9	3	0	3	603	8	8	0	0	NA	NA	NA	38	32	248	243	354	171	121	311	1	7	23	0.004	0.029	0.065
.	19.01.16-03.18.45-1-372759	36	1	1	0	0	0	0	0	0	0	0	NA	NA	NA	11	7	237	239	344	0	0	0	0	0	0	0	0	0
.	19.01.16-03.18.48-1-372766	202	46	46	15	0	8	635	39	39	0	0	NA	NA	NA	73	66	260	253	366	180	131	324	60	83	27	0.231	0.328	0.074
.	19.01.16-03.18.50-1-372767	69	3	3	2	0	2	402	2	2	0	0	NA	NA	NA	22	26	243	241	355	114	79	209	0	0	7	0	0	0.02
.	19.01.16-03.18.54-1-372769	63	3	3	1	0	1	594	2	2	0	0	NA	NA	NA	29	24	243	243	351	165	120	309	0	6	2	0	0.025	0.006
.	19.01.16-03.18.55-1-372772	144	6	6	0	0	0	618	5	5	0	0	NA	NA	NA	43	48	251	247	363	174	122	322	11	11	5	0.044	0.045	0.014
.	19.01.16-03.18.56-1-372773	35	1	1	0	0	0	0	0	0	0	0	NA	NA	NA	4	4	238	236	343	0	0	0	0	0	1	0	0	0.003
.	19.01.16-03.18.59-1-372775	123	13	13	3	0	3	610	12	12	0	0	NA	NA	NA	44	43	248	247	361	169	122	319	19	21	7	0.077	0.085	0.019
.	19.01.16-03.19.01-1-372776	91	9	9	1	0	1	599	5	5	0	0	NA	NA	NA	22	26	242	245	352	166	122	311	9	4	11	0.037	0.016	0.031
.	19.01.16-03.19.04-1-372777	66	2	2	1	0	1	597	1	1	0	0	NA	NA	NA	12	21	240	244	350	163	122	312	1	0	6	0.004	0	0.017
.	19.01.16-03.19.07-1-372779	125	9	9	4	0	2	612	5	5	0	0	NA	NA	NA	52	48	251	254	356	171	124	317	11	18	3	0.044	0.071	0.008
.	19.01.16-03.19.09-1-372780	126	8	8	0	0	0	609	7	7	0	0	NA	NA	NA	39	40	247	250	356	169	126	314	8	4	7	0.032	0.016	0.02
.	19.01.16-03.19.14-1-372781	32	1	1	1	0	1	0	0	0	0	0	NA	NA	NA	7	15	243	238	347	0	0	0	0	0	1	0	0	0.003
.	19.01.16-03.19.16-1-372782	267	18	18	8	0	7	635	17	17	0	0	NA	NA	NA	101	73	257	258	371	176	133	326	17	29	15	0.066	0.112	0.04
.	19.01.16-03.19.16-1-372783	61	3	3	1	0	1	595	2	2	0	0	NA	NA	NA	20	21	242	239	353	167	116	312	3	6	0	0.012	0.025	0
.	19.01.16-03.19.19-1-372784	157	8	8	0	0	0	610	5	5	0	0	NA	NA	NA	52	42	246	251	358	169	127	314	2	24	0	0.008	0.096	0
.	19.01.16-03.19.24-1-372785	35	1	1	1	0	1	0	0	0	0	0	NA	NA	NA	9	6	239	238	342	0	0	0	0	0	0	0	0	0
.	19.01.16-03.19.25-1-372790	143	5	5	1	0	1	607	4	4	0	0	NA	NA	NA	57	42	245	247	363	165	123	319	5	7	15	0.02	0.028	0.041
.	19.01.16-03.19.27-1-372791	117	7	7	1	0	0	602	6	6	0	0	NA	NA	NA	36	27	246	242	352	170	121	311	5	5	3	0.02	0.021	0.009
.	19.01.16-03.19.30-1-372792	59	2	2	1	0	1	588	1	1	0	0	NA	NA	NA	24	18	243	237	351	167	116	305	0	2	6	0	0.008	0.017
.	19.01.16-03.19.33-1-372793	87	3	3	2	0	1	591	2	2	0	0	NA	NA	NA	39	25	243	242	353	164	119	308	3	2	1	0.012	0.008	0.003
.	19.01.16-03.19.35-1-372794	196	54	54	17	0	10	636	49	49	0	0	NA	NA	NA	52	69	257	254	371	179	129	328	71	51	46	0.276	0.201	0.124
.	19.01.16-03.19.39-1-372797	238	27	27	7	0	4	654	22	22	0	0	NA	NA	NA	89	82	272	252	371	193	132	329	62	35	4	0.228	0.139	0.011
.	19.01.16-03.19.44-1-372818	171	45	45	19	0	11	625	42	42	0	0	NA	NA	NA	44	48	250	251	360	176	125	324	72	80	19	0.288	0.319	0.053
.	19.01.16-03.19.45-1-372820	113	6	6	1	0	0	612	5	5	0	0	NA	NA	NA	36	37	245	247	358	168	127	317	3	5	9	0.012	0.02	0.025
.	19.01.16-03.19.45-1-372821	150	31	31	5	0	3	616	28	28	0	0	NA	NA	NA	46	53	248	251	367	169	125	322	48	34	17	0.194	0.135	0.046
.	19.01.16-03.19.46-1-372822	238	44	44	15	0	13	637	38	38	0	0	NA	NA	NA	58	63	255	252	369	180	130	327	35	61	38	0.137	0.242	0.103
.	19.01.16-03.19.47-1-372828	121	14	14	4	0	4	608	12	12	0	0	NA	NA	NA	46	40	250	245	358	170	123	315	11	9	15	0.044	0.037	0.042
.	19.01.16-03.19.48-1-372830	85	4	4	1	0	0	594	2	2	0	0	NA	NA	NA	32	21	241	242	351	163	121	310	4	0	1	0.017	0	0.003
.	19.01.16-03.20.02-1-372841	119	6	6	0	0	0	602	5	5	0	0	NA	NA	NA	51	31	250	247	347	170	127	305	8	4	2	0.032	0.016	0.006
.	19.01.16-03.20.02-1-372842	56	2	2	1	0	1	588	1	1	0	0	NA	NA	NA	31	22	238	244	353	161	118	309	4	0	1	0.017	0	0.003
.	19.01.16-03.20.11-1-372843	153	5	5	0	0	0	621	4	4	0	0	NA	NA	NA	48	50	246	251	366	169	125	327	7	2	3	0.028	0.008	0.008
.	19.01.16-03.20.15-1-372844	177	11	11	3	0	2	637	10	10	0	0	NA	NA	NA	57	70	254	259	370	178	134	325	17	9	7	0.067	0.035	0.019
.	19.01.16-03.20.20-1-372845	191	7	7	6	0	4	624	6	6	0	0	NA	NA	NA	54	49	251	254	357	176	131	317	13	13	4	0.052	0.051	0.011
.	19.01.16-03.20.22-1-372847	120	9	9	1	0	0	612	7	7	0	0	NA	NA	NA	32	32	247	245	353	171	124	317	17	9	3	0.069	0.037	0.008
.	19.01.16-03.20.29-1-372848	372	21	21	6	0	6	667	19	19	0	0	NA	NA	NA	90	97	259	266	385	180	143	344	36	29	16	0.139	0.109	0.042
.	19.01.16-03.20.36-1-372853	57	2	2	0	0	0	0	1	1	0	0	NA	NA	NA	21	26	244	246	349	0	0	0	1	0	3	0.004	0	0.009
.	19.01.16-03.20.38-1-372855	174	7	7	1	0	1	616	5	5	0	0	NA	NA	NA	61	52	258	251	356	180	126	310	7	10	3	0.027	0.04	0.008
.	19.01.16-03.20.39-1-372857	159	16	16	6	0	5	611	13	13	0	0	NA	NA	NA	60	38	249	243	359	174	120	317	21	34	9	0.084	0.14	0.025
.	19.01.16-03.20.40-1-372859	151	12	12	3	0	2	619	10	10	0	0	NA	NA	NA	35	42	246	252	357	170	129	320	21	12	0	0.085	0.048	0
.	19.01.16-03.20.42-1-372878	176	35	35	12	0	9	603	30	30	0	0	NA	NA	NA	57	33	247	249	350	169	126	308	50	62	20	0.202	0.249	0.057
.	19.01.16-03.20.43-1-372879	217	14	14	7	0	7	636	12	12	0	0	NA	NA	NA	65	61	256	251	367	178	131	327	30	23	17	0.117	0.092	0.046
.	19.01.16-03.20.44-1-372884	85	4	4	2	0	2	600	3	3	0	0	NA	NA	NA	32	30	247	240	356	172	117	311	0	4	6	0	0.017	0.017
.	19.01.16-03.20.48-1-372892	176	19	19	6	0	6	626	15	15	0	0	NA	NA	NA	56	57	255	252	363	175	131	320	12	30	28	0.047	0.119	0.077
.	19.01.16-03.20.56-1-372897	149	16	16	3	0	1	609	15	15	0	0	NA	NA	NA	42	43	249	250	357	172	123	314	1	35	9	0.004	0.14	0.025
.	19.01.16-03.20.59-1-372899	57	2	2	1	0	1	200	1	1	0	0	NA	NA	NA	16	15	237	242	349	62	40	98	0	0	8	0	0	0.023
.	19.01.16-03.21.04-1-372900	61	3	3	0	0	0	595	2	2	0	0	NA	NA	NA	17	20	239	243	351	164	120	311	12	0	2	0.05	0	0.006
.	19.01.16-03.21.04-1-372901	121	8	8	1	0	1	600	6	6	0	0	NA	NA	NA	28	27	241	248	351	163	123	314	0	19	3	0	0.077	0.009
.	19.01.16-03.21.07-1-372903	152	18	18	5	0	3	616	14	14	0	0	NA	NA	NA	40	47	250	247	363	174	124	318	27	41	9	0.108	0.166	0.025
.	19.01.16-03.21.09-1-372904	32	1	1	1	0	1	0	0	0	0	0	NA	NA	NA	7	15	244	241	343	0	0	0	0	0	2	0	0	0.006
.	19.01.16-03.21.10-1-372905	89	5	5	4	0	3	609	4	4	0	0	NA	NA	NA	27	36	248	244	357	172	125	312	12	0	8	0.048	0	0.022
.	19.01.16-03.21.11-1-372906	205	26	26	7	0	6	642	22	22	0	0	NA	NA	NA	60	70	256	259	368	180	136	326	35	51	23	0.137	0.197	0.062
.	19.01.16-03.21.18-1-372907	392	46	46	12	0	8	693	39	39	0	0	NA	NA	NA	100	126	274	273	392	195	146	352	44	99	22	0.161	0.363	0.056
.	19.01.16-03.21.21-1-372908	58	2	2	1	0	1	150	1	1	0	0	NA	NA	NA	18	12	241	238	346	46	28	76	0	0	1	0	0	0.003
.	19.01.16-03.21.24-1-372909	33	1	1	0	0	0	0	0	0	0	0	NA	NA	NA	8	9	238	237	347	0	0	0	0	0	0	0	0	0
.	19.01.16-03.21.24-1-372910	120	11	11	1	0	1	606	8	8	0	0	NA	NA	NA	39	33	243	249	354	167	125	314	5	13	6	0.021	0.052	0.017
.	19.01.16-03.21.26-1-372915	211	20	20	8	0	7	616	17	17	0	0	NA	NA	NA	62	47	251	246	363	173	123	320	35	11	17	0.139	0.045	0.047
.	19.01.16-03.21.26-1-372916	122	8	8	0	0	0	607	6	6	0	0	NA	NA	NA	36	37	248	246	356	175	120	312	2	2	10	0.008	0.008	0.028
.	19.01.16-03.21.31-1-372917	121	9	9	1	0	1	625	8	8	0	0	NA	NA	NA	36	60	253	255	365	178	127	320	13	8	14	0.051	0.031	0.038
.	19.01.16-03.21.33-1-372918	93	8	8	3	0	2	600	6	6	0	0	NA	NA	NA	34	27	242	246	352	165	123	312	14	15	3	0.058	0.061	0.009
.	19.01.16-03.21.43-1-372941	64	3	3	1	0	1	586	2	2	0	0	NA	NA	NA	17	15	238	242	348	166	114	306	0	8	1	0	0.033	0.003
.	19.01.16-03.21.48-1-372950	98	9	9	5	0	3	599	8	8	0	0	NA	NA	NA	30	30	246	240	357	168	114	317	6	7	9	0.024	0.029	0.025
.	19.01.16-03.21.48-1-372951	120	13	13	3	0	2	608	11	11	0	0	NA	NA	NA	40	40	243	243	367	163	122	323	16	7	6	0.066	0.029	0.016
.	19.01.16-03.21.53-1-372953	36	1	1	0	0	0	0	0	0	0	0	NA	NA	NA	9	6	238	237	344	0	0	0	0	0	1	0	0	0.003
.	19.01.16-03.21.53-1-372954	268	72	72	19	0	14	624	64	64	0	0	NA	NA	NA	88	55	248	254	366	175	128	321	100	121	18	0.403	0.476	0.049
.	19.01.16-03.21.53-1-372955	293	70	70	22	0	15	646	64	64	0	0	NA	NA	NA	73	79	265	259	368	183	137	326	94	137	26	0.355	0.529	0.071
.	19.01.16-03.21.55-1-372958	85	5	5	2	0	1	607	4	4	0	0	NA	NA	NA	32	37	250	245	355	170	122	315	6	3	6	0.024	0.012	0.017
.	19.01.16-03.21.56-1-372960	35	1	1	0	0	0	0	0	0	0	0	NA	NA	NA	12	12	238	242	345	0	0	0	0	0	4	0	0	0.012
.	19.01.16-03.21.56-1-372961	63	5	5	0	0	0	602	4	4	0	0	NA	NA	NA	26	31	243	240	361	165	119	318	0	0	10	0	0	0.028
.	19.01.16-03.21.58-1-372963	38	1	1	0	0	0	0	0	0	0	0	NA	NA	NA	11	11	238	238	348	0	0	0	0	0	2	0	0	0.006
.	19.01.16-03.22.02-1-372964	68	4	4	2	0	2	587	2	2	0	0	NA	NA	NA	33	21	245	240	349	166	117	304	6	2	4	0.024	0.008	0.011
.	19.01.16-03.22.10-1-372965	208	31	31	8	0	7	626	28	28	0	0	NA	NA	NA	67	57	250	252	368	175	124	327	38	45	22	0.152	0.179	0.06
.	19.01.16-03.22.11-1-372966	31	1	1	0	0	0	0	0	0	0	0	NA	NA	NA	5	6	237	238	344	0	0	0	0	0	0	0	0	0
.	19.01.16-03.22.12-1-372967	180	8	8	2	0	1	627	7	7	0	0	NA	NA	NA	50	51	253	249	362	175	128	324	11	11	1	0.043	0.044	0.003
.	19.01.16-03.22.13-1-372968	149	11	11	3	0	3	614	7	7	0	0	NA	NA	NA	49	43	246	251	359	168	132	314	12	10	24	0.049	0.04	0.067
.	19.01.16-03.22.13-1-372969	175	25	25	6	0	3	630	24	24	0	0	NA	NA	NA	50	57	249	259	362	174	135	321	17	62	21	0.068	0.239	0.058
.	19.01.16-03.22.16-1-372970	90	3	3	0	0	0	591	2	2	0	0	NA	NA	NA	29	27	239	244	357	161	119	311	3	1	2	0.013	0.004	0.006
.	19.01.16-03.22.26-1-372972	152	14	14	3	0	2	623	9	9	0	0	NA	NA	NA	33	46	247	250	362	174	127	322	16	23	11	0.065	0.092	0.03
.	19.01.16-03.22.30-1-372973	34	1	1	1	0	1	0	0	0	0	0	NA	NA	NA	9	11	239	242	343	0	0	0	0	0	0	0	0	0
.	19.01.16-03.22.32-1-372974	294	39	39	6	0	4	654	37	37	0	0	NA	NA	NA	72	80	257	254	382	183	132	339	39	83	13	0.152	0.327	0.034
.	19.01.16-03.22.34-1-372975	61	3	3	2	0	2	597	2	2	0	0	NA	NA	NA	15	24	243	240	354	165	117	315	2	6	5	0.008	0.025	0.014
.	19.01.16-03.22.38-1-372977	210	13	13	2	0	1	655	12	12	0	0	NA	NA	NA	55	83	259	261	376	182	140	333	24	20	13	0.093	0.077	0.035
.	19.01.16-03.22.52-1-373011	215	18	18	7	0	5	639	15	15	0	0	NA	NA	NA	68	68	256	263	362	181	135	323	28	29	12	0.109	0.11	0.033
.	19.01.16-03.22.53-1-373013	239	47	47	13	0	9	620	39	39	0	0	NA	NA	NA	64	59	252	253	367	171	125	324	48	66	30	0.19	0.261	0.082
.	19.01.16-03.22.57-1-373017	66	5	5	1	0	1	595	4	4	0	0	NA	NA	NA	22	26	245	245	349	168	119	308	0	0	12	0	0	0.034
.	19.01.16-03.22.58-1-373018	255	34	34	11	0	10	651	28	28	0	0	NA	NA	NA	73	80	255	265	373	179	140	332	56	56	8	0.22	0.211	0.021
.	19.01.16-03.23.09-1-373019	354	21	21	9	0	6	665	16	16	0	0	NA	NA	NA	100	96	261	264	384	181	140	344	10	40	19	0.038	0.152	0.049
.	19.01.16-03.23.14-1-373020	239	25	25	5	0	4	636	24	24	0	0	NA	NA	NA	63	75	257	258	373	178	129	329	23	42	6	0.089	0.163	0.016
.	19.01.16-03.23.19-1-373021	154	14	14	2	0	2	622	13	13	0	0	NA	NA	NA	49	56	254	251	364	175	128	319	13	15	11	0.051	0.06	0.03
.	19.01.16-03.23.24-1-373022	89	3	3	1	0	1	601	2	2	0	0	NA	NA	NA	26	30	248	240	355	171	118	312	4	5	3	0.016	0.021	0.008
.	19.01.16-03.23.26-1-373027	89	8	8	3	0	1	599	7	7	0	0	NA	NA	NA	27	27	244	245	351	164	122	313	23	6	4	0.094	0.024	0.011
.	19.01.16-03.23.32-1-373028	61	2	2	1	0	1	498	1	1	0	0	NA	NA	NA	20	18	241	239	351	143	99	256	0	0	4	0	0	0.011
.	19.01.16-03.23.39-1-373033	152	13	13	5	0	3	610	11	11	0	0	NA	NA	NA	42	38	242	249	360	167	125	318	15	31	1	0.062	0.124	0.003
.	19.01.16-03.23.40-1-373034	176	12	12	4	0	3	631	9	9	0	0	NA	NA	NA	57	61	249	253	372	172	127	332	9	19	8	0.036	0.075	0.022
.	19.01.16-03.23.44-1-373054	89	6	6	2	0	2	597	4	4	0	0	NA	NA	NA	29	28	246	246	349	167	124	306	0	15	7	0	0.061	0.02
.	19.01.16-03.23.45-1-373056	33	1	1	0	0	0	0	0	0	0	0	NA	NA	NA	4	10	240	238	345	0	0	0	0	0	0	0	0	0
.	19.01.16-03.23.46-1-373058	206	53	53	14	0	9	637	49	49	0	0	NA	NA	NA	60	69	266	254	362	184	130	323	79	62	27	0.297	0.244	0.075
.	19.01.16-03.23.46-1-373059	409	56	56	17	0	13	664	48	48	0	0	NA	NA	NA	111	98	270	269	372	193	143	328	91	78	27	0.337	0.29	0.073
.	19.01.16-03.23.48-1-373065	131	20	20	5	0	5	587	16	16	0	0	NA	NA	NA	54	26	244	242	353	164	119	304	43	24	9	0.176	0.099	0.025
.	19.01.16-03.23.49-1-373067	161	12	12	2	0	0	635	11	11	0	0	NA	NA	NA	47	73	258	255	373	177	129	329	31	8	9	0.12	0.031	0.024
.	19.01.16-03.24.01-1-373072	67	2	2	0	0	0	501	1	1	0	0	NA	NA	NA	19	27	245	242	353	139	103	259	1	5	0	0.004	0.021	0
.	19.01.16-03.24.03-1-373073	91	3	3	1	0	1	613	2	2	0	0	NA	NA	NA	28	35	248	248	352	175	125	313	4	3	1	0.016	0.012	0.003
.	19.01.16-03.24.03-1-373074	87	5	5	2	0	2	590	3	3	0	0	NA	NA	NA	45	30	245	246	352	165	118	307	4	5	1	0.016	0.02	0.003
.	19.01.16-03.24.06-1-373076	87	5	5	0	0	0	598	4	4	0	0	NA	NA	NA	24	26	244	240	355	167	120	311	4	0	3	0.016	0	0.008
.	19.01.16-03.24.14-1-373077	69	2	2	0	0	0	603	0	0	0	0	NA	NA	NA	25	30	243	246	354	168	121	314	0	0	5	0	0	0.014
.	19.01.16-03.24.17-1-373078	33	1	1	0	0	0	0	0	0	0	0	NA	NA	NA	14	12	241	236	348	0	0	0	0	0	1	0	0	0.003
.	19.01.16-03.24.18-1-373079	203	27	27	3	0	3	626	26	26	0	0	NA	NA	NA	64	61	254	252	368	174	128	324	36	56	12	0.142	0.222	0.033
.	19.01.16-03.24.20-1-373080	63	2	2	0	0	0	604	1	1	0	0	NA	NA	NA	21	28	245	246	350	170	123	311	0	0	3	0	0	0.009
.	19.01.16-03.24.22-1-373081	94	5	5	1	0	1	609	4	4	0	0	NA	NA	NA	30	39	247	243	362	170	120	319	4	10	5	0.016	0.041	0.014
.	19.01.16-03.24.22-1-373082	90	5	5	1	0	1	589	3	3	0	0	NA	NA	NA	27	22	243	242	350	165	121	303	0	2	9	0	0.008	0.026
.	19.01.16-03.24.23-1-373083	62	3	3	0	0	0	550	2	2	0	0	NA	NA	NA	17	27	247	242	351	152	109	289	2	3	0	0.008	0.012	0
.	19.01.16-03.24.28-1-373084	124	14	14	4	0	3	598	10	10	0	0	NA	NA	NA	49	29	248	244	350	169	122	307	14	10	12	0.056	0.041	0.034
.	19.01.16-03.24.33-1-373085	199	10	10	4	0	2	630	8	8	0	0	NA	NA	NA	35	56	251	253	365	173	129	328	15	11	12	0.06	0.043	0.033
.	19.01.16-03.24.36-1-373086	36	1	1	0	0	0	0	0	0	0	0	NA	NA	NA	9	9	238	239	345	0	0	0	1	0	0	0.004	0	0
.	19.01.16-03.24.37-1-373087	90	3	3	1	0	0	601	2	2	0	0	NA	NA	NA	33	32	249	246	350	171	119	311	8	1	5	0.032	0.004	0.014
.	19.01.16-03.24.38-1-373089	61	2	2	0	0	0	600	1	1	0	0	NA	NA	NA	31	32	241	244	360	164	119	317	3	2	0	0.012	0.008	0
.	19.01.16-03.24.40-1-373092	120	7	7	0	0	0	591	5	5	0	0	NA	NA	NA	45	27	243	242	355	165	116	310	5	4	7	0.021	0.017	0.02
.	19.01.16-03.24.50-1-373123	30	1	1	0	0	0	0	0	0	0	0	NA	NA	NA	13	7	237	237	346	0	0	0	0	0	2	0	0	0.006
.	19.01.16-03.24.52-1-373125	181	13	13	3	0	3	639	10	10	0	0	NA	NA	NA	59	69	262	256	364	181	133	325	22	21	7	0.084	0.082	0.019
.	19.01.16-03.24.54-1-373128	215	20	20	7	0	5	636	18	18	0	0	NA	NA	NA	62	66	252	257	370	177	134	325	8	49	13	0.032	0.191	0.035
.	19.01.16-03.24.54-1-373129	153	29	29	8	0	8	614	25	25	0	0	NA	NA	NA	29	39	246	245	361	167	125	322	44	17	14	0.179	0.069	0.039
.	19.01.16-03.24.57-1-373132	181	14	14	3	0	2	629	11	11	0	0	NA	NA	NA	54	55	255	250	363	177	128	324	14	21	8	0.055	0.084	0.022
.	19.01.16-03.24.58-1-373133	150	10	10	3	0	2	621	6	6	0	0	NA	NA	NA	44	45	256	243	359	180	121	320	2	9	6	0.008	0.037	0.017
.	19.01.16-03.24.59-1-373134	35	1	1	0	0	0	0	0	0	0	0	NA	NA	NA	8	9	239	241	342	0	0	0	2	0	0	0.008	0	0
.	19.01.16-03.25.02-1-373135	59	2	2	0	0	0	599	1	1	0	0	NA	NA	NA	32	31	241	245	358	164	121	314	0	2	2	0	0.008	0.006
.	19.01.16-03.25.04-1-373136	62	2	2	0	0	0	401	1	1	0	0	NA	NA	NA	25	21	241	247	346	114	85	202	6	0	0	0.025	0	0
.	19.01.16-03.25.06-1-373137	59	4	4	0	0	0	593	3	3	0	0	NA	NA	NA	28	21	238	241	355	160	117	316	6	2	2	0.025	0.008	0.006
.	19.01.16-03.25.18-1-373138	58	2	2	0	0	0	101	1	1	0	0	NA	NA	NA	14	12	239	239	347	26	20	55	1	0	4	0.004	0	0.012
.	19.01.16-03.25.18-1-373139	34	1	1	0	0	0	0	0	0	0	0	NA	NA	NA	10	9	238	239	345	0	0	0	0	0	2	0	0	0.006
.	19.01.16-03.25.18-1-373140	236	49	49	12	0	9	634	43	43	0	0	NA	NA	NA	65	63	253	255	368	177	131	326	62	100	28	0.245	0.392	0.076
.	19.01.16-03.25.19-1-373141	151	18	18	7	0	4	625	16	16	0	0	NA	NA	NA	50	50	251	256	356	172	135	318	9	22	30	0.036	0.086	0.084
.	19.01.16-03.25.20-1-373142	184	20	20	5	0	4	605	19	19	0	0	NA	NA	NA	61	40	245	250	358	169	125	311	27	28	9	0.11	0.112	0.025
.	19.01.16-03.25.23-1-373144	65	4	4	1	0	1	597	3	3	0	0	NA	NA	NA	27	27	246	243	351	170	118	309	6	1	3	0.024	0.004	0.009
.	19.01.16-03.25.25-1-373145	62	5	5	1	0	1	595	4	4	0	0	NA	NA	NA	18	23	241	247	348	165	122	308	3	1	13	0.012	0.004	0.037
.	19.01.16-03.25.26-1-373146	230	12	12	6	0	6	644	10	10	0	0	NA	NA	NA	66	70	247	258	378	173	132	339	8	25	2	0.032	0.097	0.005
.	19.01.16-03.25.30-1-373151	85	3	3	1	0	1	597	2	2	0	0	NA	NA	NA	23	25	241	246	351	166	121	310	1	2	0	0.004	0.008	0
.	19.01.16-03.25.33-1-373152	115	22	22	9	0	6	616	19	19	0	0	NA	NA	NA	41	44	246	250	361	170	129	317	17	47	13	0.069	0.188	0.036
.	19.01.16-03.25.37-1-373154	290	27	27	4	0	4	630	25	25	0	0	NA	NA	NA	86	73	264	259	363	183	132	315	49	29	26	0.186	0.112	0.072
.	19.01.16-03.25.43-1-373176	176	40	40	14	0	14	624	35	35	0	0	NA	NA	NA	65	58	253	257	361	175	131	318	70	54	9	0.277	0.21	0.025
.	19.01.16-03.25.44-1-373177	301	27	27	5	0	4	638	25	25	0	0	NA	NA	NA	91	68	254	253	374	175	131	332	41	32	24	0.161	0.126	0.064
.	19.01.16-03.25.45-1-373179	66	3	3	0	0	0	609	2	2	0	0	NA	NA	NA	16	29	248	244	350	173	126	310	0	1	6	0	0.004	0.017
.	19.01.16-03.25.50-1-373187	231	52	52	15	0	12	642	47	47	0	0	NA	NA	NA	62	77	258	266	366	182	136	324	65	73	40	0.252	0.274	0.109
.	19.01.16-03.25.54-1-373189	186	17	17	6	0	5	613	14	14	0	0	NA	NA	NA	56	51	250	249	365	173	125	315	24	19	12	0.096	0.076	0.033
.	19.01.16-03.26.00-1-373193	34	1	1	0	0	0	0	0	0	0	0	NA	NA	NA	8	8	237	240	344	0	0	0	0	0	0	0	0	0
.	19.01.16-03.26.03-1-373194	121	9	9	5	0	3	612	6	6	0	0	NA	NA	NA	30	42	248	249	358	172	125	315	17	6	10	0.069	0.024	0.028
.	19.01.16-03.26.09-1-373196	90	4	4	0	0	0	591	3	3	0	0	NA	NA	NA	29	28	247	243	351	165	120	306	5	0	2	0.02	0	0.006
.	19.01.16-03.26.21-1-373197	212	51	51	18	0	12	621	44	44	0	0	NA	NA	NA	59	60	257	254	362	179	126	316	51	110	22	0.198	0.433	0.061
.	19.01.16-03.26.22-1-373198	212	20	20	9	0	6	624	18	18	0	0	NA	NA	NA	57	51	247	255	362	170	133	321	14	24	25	0.057	0.094	0.069
.	19.01.16-03.26.22-1-373199	216	42	42	13	0	11	616	38	38	0	0	NA	NA	NA	59	50	251	250	362	177	122	317	49	57	13	0.195	0.228	0.036
.	19.01.16-03.26.23-1-373200	119	13	13	6	0	4	606	11	11	0	0	NA	NA	NA	39	37	249	246	355	168	123	315	5	20	10	0.02	0.081	0.028
.	19.01.16-03.26.25-1-373201	89	3	3	0	0	0	597	2	2	0	0	NA	NA	NA	36	31	246	244	354	169	117	311	3	6	0	0.012	0.025	0
.	19.01.16-03.26.26-1-373202	305	17	17	3	0	1	662	14	14	0	0	NA	NA	NA	97	94	259	264	384	183	140	339	30	39	11	0.116	0.148	0.029
.	19.01.16-03.26.38-1-373211	210	18	18	4	0	3	629	15	15	0	0	NA	NA	NA	68	60	250	254	369	173	131	325	31	24	3	0.124	0.094	0.008
.	19.01.16-03.26.40-1-373214	63	6	6	0	0	0	598	4	4	0	0	NA	NA	NA	32	27	246	238	356	172	118	308	3	3	10	0.012	0.013	0.028
.	19.01.16-03.26.48-1-373244	188	27	27	6	0	5	626	25	25	0	0	NA	NA	NA	55	60	256	253	364	177	129	320	22	36	10	0.086	0.142	0.027
.	19.01.16-03.26.56-1-373248	203	28	28	9	0	6	615	27	27	0	0	NA	NA	NA	55	49	254	256	352	175	129	311	56	41	9	0.22	0.16	0.026
.	19.01.16-03.26.58-1-373251	117	8	8	1	0	1	620	7	7	0	0	NA	NA	NA	39	49	246	251	365	168	124	328	15	10	3	0.061	0.04	0.008
.	19.01.16-03.26.59-1-373252	63	2	2	0	0	0	607	1	1	0	0	NA	NA	NA	20	33	246	247	353	168	125	314	4	2	0	0.016	0.008	0
.	19.01.16-03.27.06-1-373253	151	13	13	4	0	3	616	12	12	0	0	NA	NA	NA	49	47	247	247	366	169	122	325	20	13	13	0.081	0.053	0.036
.	19.01.16-03.27.10-1-373254	145	10	10	5	0	3	616	8	8	0	0	NA	NA	NA	43	47	253	247	360	175	124	317	14	10	14	0.055	0.04	0.039
.	19.01.16-03.27.13-1-373255	62	2	2	0	0	0	403	1	1	0	0	NA	NA	NA	17	23	238	242	356	109	80	214	0	2	0	0	0.008	0
.	19.01.16-03.27.18-1-373256	181	24	24	8	0	5	635	23	23	0	0	NA	NA	NA	57	62	262	250	363	186	128	321	23	25	20	0.088	0.1	0.055
.	19.01.16-03.27.19-1-373257	153	18	18	5	0	5	610	15	15	0	0	NA	NA	NA	31	33	248	242	356	173	122	315	32	10	16	0.129	0.041	0.045
.	19.01.16-03.27.28-1-373259	34	1	1	1	0	1	0	0	0	0	0	NA	NA	NA	9	15	241	242	345	0	0	0	1	0	0	0.004	0	0
.	19.01.16-03.27.32-1-373264	89	3	3	3	0	3	593	2	2	0	0	NA	NA	NA	25	23	242	247	347	164	123	306	3	6	1	0.012	0.024	0.003
.	19.01.16-03.27.32-1-373265	87	6	6	0	0	0	601	5	5	0	0	NA	NA	NA	28	29	249	246	347	169	124	308	8	1	6	0.032	0.004	0.017
.	19.01.16-03.27.37-1-373266	34	1	1	0	0	0	0	0	0	0	0	NA	NA	NA	9	16	244	239	346	0	0	0	0	0	1	0	0	0.003
.	19.01.16-03.27.38-1-373268	212	13	13	1	0	1	634	10	10	0	0	NA	NA	NA	72	68	252	257	372	174	131	329	16	12	8	0.063	0.047	0.022
.	19.01.16-03.27.40-1-373270	113	5	5	3	0	3	606	4	4	0	0	NA	NA	NA	39	35	249	246	353	172	124	310	4	5	0	0.016	0.02	0
.	19.01.16-03.27.43-1-373290	121	9	9	1	0	1	603	8	8	0	0	NA	NA	NA	38	30	244	247	352	168	124	311	11	7	16	0.045	0.028	0.045
.	19.01.16-03.27.45-1-373293	390	27	27	4	0	3	699	24	24	0	0	NA	NA	NA	100	125	271	274	393	193	154	352	58	50	12	0.214	0.182	0.031
.	19.01.16-03.27.47-1-373299	118	13	13	2	0	1	595	11	11	0	0	NA	NA	NA	26	21	242	240	352	168	117	310	10	26	5	0.041	0.108	0.014
.	19.01.16-03.27.52-1-373303	59	2	2	0	0	0	596	1	1	0	0	NA	NA	NA	24	29	244	245	353	166	120	310	3	0	3	0.012	0	0.008
.	19.01.16-03.27.56-1-373307	91	5	5	1	0	1	597	3	3	0	0	NA	NA	NA	28	25	240	243	355	163	119	315	2	2	7	0.008	0.008	0.02
.	19.01.16-03.27.58-1-373309	237	32	32	7	0	5	656	26	26	0	0	NA	NA	NA	88	86	261	261	377	181	138	337	72	35	1	0.276	0.134	0.003
.	19.01.16-03.28.00-1-373310	121	11	11	1	0	1	608	10	10	0	0	NA	NA	NA	44	41	245	253	356	169	129	310	23	0	8	0.094	0	0.022
.	19.01.16-03.28.04-1-373311	94	6	6	2	0	2	614	5	5	0	0	NA	NA	NA	29	39	251	248	353	174	123	317	4	12	4	0.016	0.048	0.011
.	19.01.16-03.28.09-1-373312	33	1	1	0	0	0	0	0	0	0	0	NA	NA	NA	10	10	236	241	346	0	0	0	0	0	3	0	0	0.009
.	19.01.16-03.28.11-1-373313	180	45	45	13	0	11	625	42	42	0	0	NA	NA	NA	53	55	251	255	362	175	130	320	72	70	26	0.287	0.275	0.072
.	19.01.16-03.28.12-1-373314	124	7	7	0	0	0	606	6	6	0	0	NA	NA	NA	48	29	241	246	355	166	123	317	10	3	3	0.041	0.012	0.008
.	19.01.16-03.28.13-1-373315	180	12	12	4	0	4	645	10	10	0	0	NA	NA	NA	47	70	255	249	379	178	127	340	13	17	7	0.051	0.068	0.018
.	19.01.16-03.28.19-1-373316	62	3	3	0	0	0	604	2	2	0	0	NA	NA	NA	21	28	247	244	350	168	122	314	3	4	0	0.012	0.016	0
.	19.01.16-03.28.26-1-373317	176	20	20	11	0	7	630	16	16	0	0	NA	NA	NA	58	60	254	246	373	180	124	326	16	33	16	0.063	0.134	0.043
.	19.01.16-03.28.28-1-373322	89	6	6	3	0	2	595	5	5	0	0	NA	NA	NA	25	27	244	246	350	165	123	307	4	1	9	0.016	0.004	0.026
.	19.01.16-03.28.30-1-373323	87	7	7	0	0	0	602	6	6	0	0	NA	NA	NA	25	28	238	247	356	162	122	318	1	0	16	0.004	0	0.045
.	19.01.16-03.28.35-1-373324	244	14	14	3	0	1	645	10	10	0	0	NA	NA	NA	74	74	269	253	365	190	127	328	13	32	14	0.048	0.126	0.038
.	19.01.16-03.28.40-1-373328	178	12	12	4	0	3	626	10	10	0	0	NA	NA	NA	38	51	247	249	368	172	126	328	4	22	13	0.016	0.088	0.035
.	19.01.16-03.28.43-1-373348	156	10	10	1	0	0	618	8	8	0	0	NA	NA	NA	40	49	252	252	358	175	126	317	14	7	8	0.056	0.028	0.022
.	19.01.16-03.28.45-1-373351	211	19	19	5	0	3	633	17	17	0	0	NA	NA	NA	53	59	251	256	365	176	132	325	46	32	3	0.183	0.125	0.008
.	19.01.16-03.28.49-1-373362	37	1	1	0	0	0	0	0	0	0	0	NA	NA	NA	10	11	237	239	348	0	0	0	0	0	1	0	0	0.003
.	19.01.16-03.28.52-1-373379	62	2	2	0	0	0	609	1	1	0	0	NA	NA	NA	27	42	245	251	359	165	125	319	7	0	1	0.029	0	0.003
.	19.01.16-03.28.53-1-373380	64	2	2	1	0	0	599	1	1	0	0	NA	NA	NA	29	32	245	245	355	166	121	312	4	0	3	0.016	0	0.008
.	19.01.16-03.29.03-1-373385	182	7	7	3	0	3	619	6	6	0	0	NA	NA	NA	43	45	248	249	361	169	126	324	17	7	15	0.069	0.028	0.042
.	19.01.16-03.29.05-1-373386	61	2	2	1	0	1	351	1	1	0	0	NA	NA	NA	12	23	244	239	353	96	67	188	3	0	0	0.012	0	0
.	19.01.16-03.29.06-1-373388	118	14	14	7	0	6	621	11	11	0	0	NA	NA	NA	38	53	254	250	362	173	126	322	11	32	10	0.043	0.128	0.028
.	19.01.16-03.29.07-1-373389	88	3	3	0	0	0	591	2	2	0	0	NA	NA	NA	30	25	245	244	349	165	117	309	5	0	0	0.02	0	0
.	19.01.16-03.29.09-1-373390	90	4	4	3	0	2	610	3	3	0	0	NA	NA	NA	30	38	249	242	360	173	118	319	0	6	4	0	0.025	0.011
.	19.01.16-03.29.12-1-373391	30	1	1	0	0	0	0	0	0	0	0	NA	NA	NA	11	9	238	240	344	0	0	0	0	0	1	0	0	0.003
.	19.01.16-03.29.13-1-373392	148	7	7	5	0	4	615	6	6	0	0	NA	NA	NA	51	49	249	246	367	169	122	324	15	17	6	0.06	0.069	0.016
.	19.01.16-03.29.18-1-373393	118	10	10	1	0	0	612	9	9	0	0	NA	NA	NA	44	39	251	244	357	174	123	315	19	23	12	0.076	0.094	0.034
.	19.01.16-03.29.19-1-373394	62	3	3	1	0	1	597	2	2	0	0	NA	NA	NA	30	30	246	244	353	169	121	307	3	0	5	0.012	0	0.014
.	19.01.16-03.29.22-1-373395	279	29	29	10	0	5	655	27	27	0	0	NA	NA	NA	73	83	263	254	379	187	129	339	37	55	25	0.141	0.217	0.066
.	19.01.16-03.29.24-1-373396	142	11	11	3	0	3	606	9	9	0	0	NA	NA	NA	47	46	246	250	363	166	123	317	0	23	8	0	0.092	0.022
.	19.01.16-03.29.26-1-373397	33	1	1	0	0	0	0	0	0	0	0	NA	NA	NA	6	8	240	238	343	0	0	0	0	0	0	0	0	0
.	19.01.16-03.29.27-1-373398	156	11	11	3	0	3	614	8	8	0	0	NA	NA	NA	54	44	253	248	356	176	124	314	2	25	6	0.008	0.101	0.017
.	19.01.16-03.29.29-1-373399	124	7	7	2	0	2	617	6	6	0	0	NA	NA	NA	36	48	246	249	366	173	122	322	7	16	0	0.028	0.064	0
.	19.01.16-03.29.33-1-373404	61	3	3	1	0	1	597	2	2	0	0	NA	NA	NA	25	25	241	249	348	165	124	308	0	0	15	0	0	0.043
.	19.01.16-03.29.33-1-373405	173	13	13	4	0	3	623	11	11	0	0	NA	NA	NA	57	46	253	254	352	178	131	314	18	13	10	0.071	0.051	0.028
.	19.01.16-03.29.37-1-373406	243	30	30	11	0	6	646	27	27	0	0	NA	NA	NA	63	71	255	259	370	178	137	331	33	71	19	0.129	0.274	0.051
.	19.01.16-03.29.42-1-373428	86	3	3	0	0	0	601	2	2	0	0	NA	NA	NA	17	26	242	244	353	166	121	314	4	1	1	0.017	0.004	0.003
.	19.01.16-03.29.44-1-373430	177	14	14	5	0	4	622	11	11	0	0	NA	NA	NA	63	57	249	256	365	175	129	318	16	27	1	0.064	0.105	0.003
.	19.01.16-03.29.48-1-373438	61	3	3	0	0	0	592	2	2	0	0	NA	NA	NA	22	20	241	240	352	165	119	308	0	6	8	0	0.025	0.023
.	19.01.16-03.29.48-1-373439	241	45	45	12	0	8	632	41	41	0	0	NA	NA	NA	76	67	253	255	372	176	129	327	49	42	44	0.194	0.165	0.118
.	19.01.16-03.29.50-1-373442	150	27	27	7	0	6	617	25	25	0	0	NA	NA	NA	42	47	249	250	361	174	127	316	39	43	21	0.157	0.172	0.058
.	19.01.16-03.29.56-1-373446	65	5	5	3	0	2	601	3	3	0	0	NA	NA	NA	31	35	247	252	349	168	123	310	6	8	2	0.024	0.032	0.006
.	19.01.16-03.29.56-1-373447	228	23	23	9	0	7	640	20	20	0	0	NA	NA	NA	70	68	249	254	378	172	131	337	52	28	13	0.209	0.11	0.034
.	19.01.16-03.30.03-1-373453	60	3	3	1	0	0	599	2	2	0	0	NA	NA	NA	21	26	245	243	351	170	116	313	2	3	4	0.008	0.012	0.011
.	19.01.16-03.30.10-1-373454	93	5	5	2	0	2	603	4	4	0	0	NA	NA	NA	28	30	242	246	355	166	121	316	0	8	3	0	0.033	0.008
.	19.01.16-03.30.11-1-373455	55	2	2	0	0	0	588	1	1	0	0	NA	NA	NA	20	20	241	241	351	160	119	309	0	1	3	0	0.004	0.009
.	19.01.16-03.30.12-1-373456	122	14	14	2	0	1	604	11	11	0	0	NA	NA	NA	42	37	249	247	354	171	122	311	12	17	23	0.048	0.069	0.065
.	19.01.16-03.30.18-1-373457	298	47	47	10	0	6	660	43	43	0	0	NA	NA	NA	99	95	261	267	380	179	144	337	55	85	13	0.211	0.318	0.034
.	19.01.16-03.30.31-1-373459	248	18	18	5	0	3	644	17	17	0	0	NA	NA	NA	81	76	260	255	374	180	132	332	36	17	14	0.138	0.067	0.037
.	19.01.16-03.30.32-1-373460	180	16	16	3	0	3	632	14	14	0	0	NA	NA	NA	53	62	256	253	366	177	128	327	23	21	9	0.09	0.083	0.025
.	19.01.16-03.30.32-1-373465	124	11	11	4	0	3	609	10	10	0	0	NA	NA	NA	38	38	251	246	354	176	121	312	9	26	11	0.036	0.106	0.031
.	19.01.16-03.30.36-1-373466	68	5	5	1	0	1	600	2	2	0	0	NA	NA	NA	28	33	249	239	358	168	116	316	7	3	0	0.028	0.013	0
.	19.01.16-03.30.41-1-373471	57	4	4	1	0	1	588	3	3	0	0	NA	NA	NA	25	18	238	240	353	161	117	310	4	3	0	0.017	0.012	0
.	19.01.16-03.30.42-1-373488	236	18	18	5	0	4	639	16	16	0	0	NA	NA	NA	74	65	255	256	367	180	131	328	26	31	15	0.102	0.121	0.041
.	19.01.16-03.30.53-1-373502	117	15	15	3	0	2	596	12	12	0	0	NA	NA	NA	48	30	248	246	349	171	120	305	34	13	22	0.137	0.053	0.063
.	19.01.16-03.30.55-1-373505	87	3	3	1	0	1	598	2	2	0	0	NA	NA	NA	25	28	247	244	350	169	120	309	1	0	5	0.004	0	0.014
.	19.01.16-03.30.55-1-373506	55	2	2	0	0	0	52	1	1	0	0	NA	NA	NA	17	13	240	242	344	12	9	31	0	0	1	0	0	0.003
.	19.01.16-03.30.56-1-373508	143	12	12	5	0	3	624	11	11	0	0	NA	NA	NA	55	49	248	247	367	174	121	329	13	29	15	0.052	0.117	0.041
.	19.01.16-03.31.01-1-373510	147	28	28	6	0	3	615	26	26	0	0	NA	NA	NA	41	45	245	247	366	171	124	320	21	40	1	0.086	0.162	0.003
.	19.01.16-03.31.04-1-373511	60	2	2	1	0	1	595	1	1	0	0	NA	NA	NA	20	20	237	245	351	161	122	312	1	0	4	0.004	0	0.011
.	19.01.16-03.31.07-1-373533	88	3	3	1	0	0	605	2	2	0	0	NA	NA	NA	28	26	244	244	351	168	126	311	0	5	9	0	0.02	0.026
.	19.01.16-03.31.09-1-373554	206	22	22	3	0	2	626	20	20	0	0	NA	NA	NA	54	54	249	247	371	176	124	326	34	16	18	0.137	0.065	0.049
.	19.01.16-03.31.16-1-373555	66	3	3	1	0	1	304	2	2	0	0	NA	NA	NA	16	11	239	240	345	81	56	167	0	7	0	0	0.029	0
.	19.01.16-03.31.17-1-373556	316	27	27	12	0	9	652	22	22	0	0	NA	NA	NA	80	80	259	261	373	182	141	329	36	43	31	0.139	0.165	0.083
.	19.01.16-03.31.21-1-373557	61	4	4	1	0	1	588	2	2	0	0	NA	NA	NA	27	20	239	238	356	159	118	311	7	1	1	0.029	0.004	0.003
.	19.01.16-03.31.21-1-373558	118	15	15	6	0	2	605	14	14	0	0	NA	NA	NA	33	30	243	246	354	168	122	315	25	17	13	0.103	0.069	0.037
.	19.01.16-03.31.23-1-373559	84	4	4	0	0	0	596	3	3	0	0	NA	NA	NA	33	27	240	245	355	164	117	315	4	9	0	0.017	0.037	0
.	19.01.16-03.31.27-1-373560	89	3	3	0	0	0	597	2	2	0	0	NA	NA	NA	32	27	241	245	354	164	121	312	0	8	1	0	0.033	0.003
.	19.01.16-03.31.33-1-373565	93	5	5	1	0	1	597	3	3	0	0	NA	NA	NA	37	30	244	244	355	168	119	310	0	10	10	0	0.041	0.028
.	19.01.16-03.31.36-1-373566	233	22	22	6	0	4	635	21	21	0	0	NA	NA	NA	81	69	265	252	365	184	128	323	29	45	19	0.109	0.179	0.052
.	19.01.16-03.31.39-1-373571	235	48	48	12	0	10	634	41	41	0	0	NA	NA	NA	65	62	250	265	360	174	139	321	83	58	21	0.332	0.219	0.058
.	19.01.16-03.31.42-1-373573	65	3	3	1	0	1	398	2	2	0	0	NA	NA	NA	20	21	239	245	350	106	84	208	0	3	1	0	0.012	0.003
.	19.01.16-03.31.45-1-373593	91	10	10	2	0	2	607	7	7	0	0	NA	NA	NA	36	40	248	253	352	170	127	310	15	14	5	0.06	0.055	0.014
.	19.01.16-03.31.47-1-373599	34	1	1	0	0	0	0	0	0	0	0	NA	NA	NA	9	12	237	241	347	0	0	0	0	0	1	0	0	0.003
.	19.01.16-03.31.48-1-373601	65	3	3	1	0	1	303	2	2	0	0	NA	NA	NA	21	18	241	237	353	87	59	157	0	0	3	0	0	0.008
.	19.01.16-03.31.49-1-373603	95	13	13	5	0	5	611	12	12	0	0	NA	NA	NA	33	39	249	248	355	171	125	315	13	29	8	0.052	0.117	0.023
.	19.01.16-03.31.49-1-373604	32	1	1	0	0	0	0	0	0	0	0	NA	NA	NA	10	9	237	240	345	0	0	0	0	1	0	0	0.004	0
.	19.01.16-03.31.51-1-373605	84	7	7	2	0	2	615	5	5	0	0	NA	NA	NA	18	39	243	247	362	170	121	324	0	14	6	0	0.057	0.017
.	19.01.16-03.31.54-1-373607	60	2	2	1	0	1	449	1	1	0	0	NA	NA	NA	20	14	240	239	348	124	90	235	0	3	4	0	0.013	0.011
.	19.01.16-03.32.00-1-373611	89	3	3	1	0	1	605	0	0	0	0	NA	NA	NA	35	32	247	245	353	170	122	313	2	8	0	0.008	0.033	0
.	19.01.16-03.32.02-1-373612	144	8	8	4	0	3	634	7	7	0	0	NA	NA	NA	45	63	249	257	370	175	128	331	13	7	1	0.052	0.027	0.003
.	19.01.16-03.32.05-1-373613	65	2	2	0	0	0	301	1	1	0	0	NA	NA	NA	26	12	240	239	346	85	58	158	0	0	1	0	0	0.003
.	19.01.16-03.32.05-1-373614	66	2	2	1	0	1	590	1	1	0	0	NA	NA	NA	24	16	239	242	348	163	119	308	0	6	1	0	0.025	0.003
.	19.01.16-03.32.10-1-373615	151	9	9	2	0	2	616	8	8	0	0	NA	NA	NA	61	46	248	246	365	170	124	322	14	12	6	0.056	0.049	0.016
.	19.01.16-03.32.15-1-373616	187	28	28	8	0	6	618	26	26	0	0	NA	NA	NA	62	53	252	251	363	171	130	317	60	37	6	0.238	0.147	0.017
.	19.01.16-03.32.15-1-373617	115	4	4	0	0	0	614	3	3	0	0	NA	NA	NA	29	40	248	244	361	172	122	320	6	0	1	0.024	0	0.003
.	19.01.16-03.32.15-1-373618	89	5	5	1	0	1	597	4	4	0	0	NA	NA	NA	29	31	244	242	358	166	119	312	0	8	9	0	0.033	0.025
.	19.01.16-03.32.18-1-373619	237	29	29	8	0	8	632	28	28	0	0	NA	NA	NA	53	55	249	252	367	175	127	330	50	37	21	0.201	0.147	0.057
.	19.01.16-03.32.19-1-373620	116	8	8	2	0	2	599	7	7	0	0	NA	NA	NA	24	23	246	244	346	171	121	307	15	1	9	0.061	0.004	0.026
.	19.01.16-03.32.25-1-373622	152	26	26	6	0	5	619	25	25	0	0	NA	NA	NA	44	51	249	253	362	169	128	322	30	31	2	0.12	0.123	0.006
.	19.01.16-03.32.29-1-373623	178	52	52	5	0	4	618	48	48	0	0	NA	NA	NA	63	56	255	249	365	175	123	320	45	37	28	0.176	0.149	0.077
.	19.01.16-03.32.32-1-373624	60	2	2	1	0	1	592	1	1	0	0	NA	NA	NA	27	18	238	246	347	162	124	306	5	0	3	0.021	0	0.009
.	19.01.16-03.32.33-1-373625	153	10	10	2	0	2	616	9	9	0	0	NA	NA	NA	58	51	246	254	364	167	130	319	15	17	2	0.061	0.067	0.005
.	19.01.16-03.32.38-1-373627	64	2	2	2	0	2	503	1	1	0	0	NA	NA	NA	22	21	244	241	349	146	96	261	2	0	0	0.008	0	0
.	19.01.16-03.32.44-1-373650	199	23	23	5	0	4	619	22	22	0	0	NA	NA	NA	67	52	257	246	362	178	122	319	20	46	8	0.078	0.187	0.022
.	19.01.16-03.32.44-1-373651	94	5	5	1	0	1	605	3	3	0	0	NA	NA	NA	31	31	245	243	356	167	121	317	6	5	2	0.024	0.021	0.006
.	19.01.16-03.32.50-1-373662	66	5	5	1	0	1	596	4	4	0	0	NA	NA	NA	30	28	242	245	354	166	122	308	5	0	0	0.021	0	0
.	19.01.16-03.32.54-1-373665	118	6	6	1	0	1	619	5	5	0	0	NA	NA	NA	35	44	244	246	367	168	124	327	0	15	2	0	0.061	0.005
.	19.01.16-03.32.57-1-373669	131	14	14	5	0	5	603	11	11	0	0	NA	NA	NA	39	26	243	242	354	165	120	318	24	23	13	0.099	0.095	0.037
.	19.01.16-03.32.59-1-373670	91	10	10	3	0	2	619	9	9	0	0	NA	NA	NA	26	41	250	247	357	174	125	320	14	1	8	0.056	0.004	0.022
.	19.01.16-03.33.02-1-373671	61	2	2	1	0	1	590	1	1	0	0	NA	NA	NA	30	18	244	238	349	169	117	304	0	4	0	0	0.017	0
.	19.01.16-03.33.06-1-373672	116	8	8	1	0	1	605	6	6	0	0	NA	NA	NA	32	31	248	245	351	170	124	311	9	5	2	0.036	0.02	0.006
.	19.01.16-03.33.08-1-373673	232	15	15	4	0	3	645	12	12	0	0	NA	NA	NA	81	78	253	267	371	175	137	333	25	23	4	0.099	0.086	0.011
.	19.01.16-03.33.12-1-373674	97	9	9	4	0	3	601	8	8	0	0	NA	NA	NA	38	34	249	244	354	170	118	313	20	11	3	0.08	0.045	0.008
.	19.01.16-03.33.15-1-373675	91	3	3	1	0	1	608	2	2	0	0	NA	NA	NA	21	33	246	246	354	170	124	314	4	0	10	0.016	0	0.028
.	19.01.16-03.33.19-1-373676	112	10	10	4	0	4	617	9	9	0	0	NA	NA	NA	37	44	247	249	361	170	124	323	19	8	10	0.077	0.032	0.028
.	19.01.16-03.33.20-1-373677	206	18	18	1	0	1	629	17	17	0	0	NA	NA	NA	60	58	253	252	366	176	128	325	18	19	5	0.071	0.075	0.014
.	19.01.16-03.33.22-1-373678	121	5	5	1	0	1	609	4	4	0	0	NA	NA	NA	46	44	249	251	357	168	127	314	0	3	8	0	0.012	0.022
.	19.01.16-03.33.23-1-373679	234	29	29	8	0	6	629	27	27	0	0	NA	NA	NA	77	60	254	254	365	177	131	321	42	39	17	0.165	0.154	0.047
.	19.01.16-03.33.25-1-373680	95	3	3	2	0	1	597	2	2	0	0	NA	NA	NA	38	31	246	242	356	165	120	312	4	9	0	0.016	0.037	0
.	19.01.16-03.33.30-1-373681	32	1	1	0	0	0	0	0	0	0	0	NA	NA	NA	7	9	239	237	346	0	0	0	0	0	2	0	0	0.006
.	19.01.16-03.33.32-1-373682	90	3	3	1	0	1	595	2	2	0	0	NA	NA	NA	19	19	242	242	348	166	120	309	3	0	1	0.012	0	0.003
.	19.01.16-03.33.32-1-373683	208	19	19	7	0	7	623	17	17	0	0	NA	NA	NA	78	52	253	248	364	174	125	324	31	29	0	0.123	0.117	0
.	19.01.16-03.33.35-1-373688	92	6	6	1	0	1	608	5	5	0	0	NA	NA	NA	39	37	245	243	362	170	119	319	11	12	0	0.045	0.049	0
.	19.01.16-03.33.40-1-373693	271	26	26	3	0	2	647	23	23	0	0	NA	NA	NA	73	80	262	263	368	188	136	323	29	43	26	0.111	0.163	0.071
.	19.01.16-03.33.40-1-373694	88	3	3	1	0	1	598	2	2	0	0	NA	NA	NA	26	28	240	245	356	164	121	313	5	1	0	0.021	0.004	0
.	19.01.16-03.33.43-1-373713	70	3	3	1	0	0	592	2	2	0	0	NA	NA	NA	29	21	245	238	351	167	118	307	3	8	0	0.012	0.034	0
.	19.01.16-03.33.45-1-373716	265	21	21	6	0	5	647	18	18	0	0	NA	NA	NA	72	72	257	254	374	179	130	338	27	36	11	0.105	0.142	0.029
.	19.01.16-03.33.49-1-373724	66	3	3	3	0	3	602	2	2	0	0	NA	NA	NA	22	31	245	242	357	167	119	316	0	6	2	0	0.025	0.006
.	19.01.16-03.33.54-1-373727	139	13	13	2	0	2	621	12	12	0	0	NA	NA	NA	42	48	245	256	360	171	131	319	0	32	9	0	0.125	0.025
.	19.01.16-03.33.55-1-373728	36	1	1	0	0	0	0	0	0	0	0	NA	NA	NA	16	16	241	241	347	0	0	0	0	1	0	0	0.004	0
.	19.01.16-03.33.57-1-373731	34	1	1	0	0	0	0	0	0	0	0	NA	NA	NA	9	8	240	237	344	0	0	0	2	0	0	0.008	0	0
.	19.01.16-03.33.58-1-373732	150	18	18	9	0	5	628	16	16	0	0	NA	NA	NA	51	57	251	252	367	173	128	327	58	29	11	0.231	0.115	0.03
.	19.01.16-03.34.00-1-373733	97	5	5	0	0	0	607	3	3	0	0	NA	NA	NA	49	39	245	246	361	169	122	316	3	11	2	0.012	0.045	0.006
.	19.01.16-03.34.02-1-373734	123	18	18	4	0	4	619	17	17	0	0	NA	NA	NA	35	41	246	252	356	171	129	319	28	22	10	0.114	0.087	0.028
.	19.01.16-03.34.03-1-373735	63	2	2	0	0	0	595	1	1	0	0	NA	NA	NA	27	21	244	240	350	165	117	313	0	0	7	0	0	0.02
.	19.01.16-03.34.07-1-373737	35	1	1	0	0	0	0	0	0	0	0	NA	NA	NA	8	14	239	245	343	0	0	0	0	0	1	0	0	0.003
.	19.01.16-03.34.10-1-373738	150	14	14	4	0	3	622	13	13	0	0	NA	NA	NA	46	48	257	244	360	179	124	319	22	14	4	0.086	0.057	0.011
.	19.01.16-03.34.16-1-373739	35	1	1	0	0	0	0	0	0	0	0	NA	NA	NA	6	9	239	238	345	0	0	0	0	0	0	0	0	0
.	19.01.16-03.34.16-1-373740	83	4	4	0	0	0	595	2	2	0	0	NA	NA	NA	18	23	245	239	352	166	116	313	5	0	0	0.02	0	0
.	19.01.16-03.34.19-1-373741	220	18	18	6	0	4	641	17	17	0	0	NA	NA	NA	78	73	258	261	367	181	136	324	17	35	19	0.066	0.134	0.052
.	19.01.16-03.34.19-1-373742	122	11	11	4	0	2	606	10	10	0	0	NA	NA	NA	51	39	246	246	360	168	123	315	6	24	13	0.024	0.098	0.036
.	19.01.16-03.34.22-1-373743	63	2	2	1	0	1	153	1	1	0	0	NA	NA	NA	22	15	238	239	351	40	28	85	0	4	0	0	0.017	0
.	19.01.16-03.34.32-1-373744	88	10	10	1	0	1	606	7	7	0	0	NA	NA	NA	32	38	247	249	355	170	124	312	2	20	4	0.008	0.08	0.011
.	19.01.16-03.34.33-1-373745	116	9	9	3	0	2	604	8	8	0	0	NA	NA	NA	43	42	249	246	360	169	123	312	4	0	17	0.016	0	0.047
.	19.01.16-03.34.33-1-373746	63	3	3	0	0	0	593	2	2	0	0	NA	NA	NA	18	22	245	244	346	168	120	305	0	0	5	0	0	0.014
.	19.01.16-03.34.34-1-373747	61	2	2	0	0	0	252	1	1	0	0	NA	NA	NA	13	13	238	239	349	66	51	135	1	0	3	0.004	0	0.009
.	19.01.16-03.34.35-1-373748	33	1	1	0	0	0	0	0	0	0	0	NA	NA	NA	10	6	237	238	344	0	0	0	0	3	0	0	0.013	0
.	19.01.16-03.34.36-1-373749	64	4	4	0	0	0	589	3	3	0	0	NA	NA	NA	30	24	241	245	351	164	118	307	4	5	4	0.017	0.02	0.011
.	19.01.16-03.34.38-1-373750	36	1	1	0	0	0	0	0	0	0	0	NA	NA	NA	9	13	241	241	344	0	0	0	0	0	0	0	0	0
.	19.01.16-03.34.40-1-373754	60	2	2	0	0	0	597	1	1	0	0	NA	NA	NA	27	29	244	246	352	166	119	312	3	0	2	0.012	0	0.006
.	19.01.16-03.34.44-1-373775	65	3	3	0	0	0	596	1	1	0	0	NA	NA	NA	23	28	241	245	355	164	117	315	0	0	6	0	0	0.017
.	19.01.16-03.34.48-1-373782	141	12	12	2	0	1	610	10	10	0	0	NA	NA	NA	52	38	245	243	363	170	121	319	27	9	11	0.11	0.037	0.03
.	19.01.16-03.34.50-1-373784	208	13	13	3	0	2	635	11	11	0	0	NA	NA	NA	56	67	255	254	371	179	131	325	7	22	11	0.027	0.087	0.03
.	19.01.16-03.34.51-1-373789	117	8	8	1	0	1	617	7	7	0	0	NA	NA	NA	28	37	243	244	363	168	123	326	17	3	1	0.07	0.012	0.003
.	19.01.16-03.34.53-1-373790	61	4	4	3	0	1	606	3	3	0	0	NA	NA	NA	18	32	241	249	355	164	124	318	13	0	0	0.054	0	0
.	19.01.16-03.34.55-1-373793	123	7	7	4	0	1	600	6	6	0	0	NA	NA	NA	38	37	245	248	357	171	123	306	15	9	0	0.061	0.036	0
.	19.01.16-03.35.00-1-373796	145	8	8	3	0	2	609	7	7	0	0	NA	NA	NA	57	41	245	248	361	167	124	318	13	26	2	0.053	0.105	0.006
.	19.01.16-03.35.02-1-373994	206	31	31	9	0	7	647	27	27	0	0	NA	NA	NA	73	71	257	250	377	181	129	337	63	30	24	0.245	0.12	0.064
.	19.01.16-03.35.08-1-374059	30	1	1	0	0	0	0	0	0	0	0	NA	NA	NA	10	10	239	238	346	0	0	0	0	1	0	0	0.004	0
.	19.01.16-03.35.10-1-374060	62	2	2	1	0	1	588	1	1	0	0	NA	NA	NA	24	22	243	243	349	164	116	308	6	2	0	0.025	0.008	0
.	19.01.16-03.35.16-1-374061	62	2	2	1	0	1	599	1	1	0	0	NA	NA	NA	25	23	242	243	351	165	121	313	0	0	6	0	0	0.017
.	19.01.16-03.35.17-1-374062	216	18	18	10	0	9	626	17	17	0	0	NA	NA	NA	68	60	254	253	366	172	131	323	13	39	8	0.051	0.154	0.022
.	19.01.16-03.35.19-1-374063	180	18	18	5	0	5	625	17	17	0	0	NA	NA	NA	47	51	254	253	357	178	130	317	18	26	16	0.071	0.103	0.045
.	19.01.16-03.35.21-1-374065	67	2	2	0	0	0	305	1	1	0	0	NA	NA	NA	13	17	241	238	351	88	54	163	2	0	3	0.008	0	0.009
.	19.01.16-03.35.21-1-374066	86	7	7	3	0	2	611	6	6	0	0	NA	NA	NA	30	37	246	245	359	170	121	320	11	7	6	0.045	0.029	0.017
.	19.01.16-03.35.26-1-374067	90	5	5	1	0	1	600	4	4	0	0	NA	NA	NA	33	27	241	246	353	167	121	312	0	4	7	0	0.016	0.02
.	19.01.16-03.35.26-1-374068	124	5	5	0	0	0	600	3	3	0	0	NA	NA	NA	36	27	243	247	350	169	124	307	0	10	0	0	0.04	0
.	19.01.16-03.35.30-1-374069	177	49	49	11	0	8	625	44	44	0	0	NA	NA	NA	52	56	251	251	367	171	128	326	49	58	28	0.195	0.231	0.076
.	19.01.16-03.35.33-1-374070	62	3	3	1	0	1	586	2	2	0	0	NA	NA	NA	27	18	244	241	346	168	116	302	2	7	0	0.008	0.029	0
.	19.01.16-03.35.40-1-374078	201	54	54	13	0	9	633	48	48	0	0	NA	NA	NA	78	69	258	258	366	177	134	322	58	58	39	0.225	0.225	0.107
.	19.01.16-03.35.42-1-374096	96	10	10	4	0	4	600	8	8	0	0	NA	NA	NA	33	32	237	247	361	162	121	317	9	9	16	0.038	0.036	0.044
.	19.01.16-03.35.43-1-374098	92	7	7	2	0	2	599	6	6	0	0	NA	NA	NA	35	24	245	240	352	168	119	312	11	4	2	0.045	0.017	0.006
.	19.01.16-03.35.47-1-374106	32	1	1	0	0	0	0	0	0	0	0	NA	NA	NA	9	7	237	238	345	0	0	0	0	1	0	0	0.004	0
.	19.01.16-03.35.52-1-374109	35	1	1	0	0	0	0	0	0	0	0	NA	NA	NA	5	9	240	237	345	0	0	0	0	0	5	0	0	0.014
.	19.01.16-03.35.53-1-374110	119	8	8	3	0	3	594	7	7	0	0	NA	NA	NA	36	21	240	244	350	165	120	309	5	2	13	0.021	0.008	0.037
.	19.01.16-03.35.53-1-374111	202	7	7	2	0	2	635	6	6	0	0	NA	NA	NA	55	67	250	261	369	175	134	326	4	10	4	0.016	0.038	0.011
.	19.01.16-03.35.56-1-374115	146	6	6	0	0	0	616	4	4	0	0	NA	NA	NA	59	40	246	247	360	169	126	321	7	8	12	0.028	0.032	0.033
.	19.01.16-03.35.57-1-374117	119	16	16	2	0	2	602	15	15	0	0	NA	NA	NA	30	32	249	246	350	172	122	308	20	12	10	0.08	0.049	0.029
.	19.01.16-03.36.03-1-374118	60	2	2	0	0	0	610	1	1	0	0	NA	NA	NA	23	38	242	245	364	166	119	325	2	3	0	0.008	0.012	0
.	19.01.16-03.36.07-1-374120	294	28	28	4	0	3	654	24	24	0	0	NA	NA	NA	88	88	262	261	378	185	138	331	25	64	9	0.095	0.245	0.024
.	19.01.16-03.36.14-1-374121	63	4	4	1	0	1	590	3	3	0	0	NA	NA	NA	29	25	240	245	353	160	117	313	0	3	5	0	0.012	0.014
.	19.01.16-03.36.15-1-374122	354	34	34	10	0	5	661	31	31	0	0	NA	NA	NA	75	91	266	259	379	186	139	336	60	45	32	0.226	0.174	0.084
.	19.01.16-03.36.16-1-374123	187	21	21	6	0	5	637	19	19	0	0	NA	NA	NA	57	66	255	262	362	176	137	324	33	32	14	0.129	0.122	0.039
.	19.01.16-03.36.17-1-374124	63	2	2	1	0	1	604	1	1	0	0	NA	NA	NA	24	37	245	246	359	168	121	315	0	6	3	0	0.024	0.008
.	19.01.16-03.36.21-1-374125	96	7	7	3	0	2	590	5	5	0	0	NA	NA	NA	34	22	241	244	350	164	122	304	11	2	4	0.046	0.008	0.011
.	19.01.16-03.36.29-1-374128	114	5	5	2	0	2	606	4	4	0	0	NA	NA	NA	35	34	249	247	351	172	123	311	6	5	1	0.024	0.02	0.003
.	19.01.16-03.36.30-1-374133	121	6	6	0	0	0	615	5	5	0	0	NA	NA	NA	28	38	248	247	356	173	127	315	1	7	5	0.004	0.028	0.014
.	19.01.16-03.36.37-1-374135	227	26	26	8	0	7	636	22	22	0	0	NA	NA	NA	82	72	257	265	363	179	137	320	65	44	8	0.253	0.166	0.022
.	19.01.16-03.36.39-1-374138	67	3	3	0	0	0	591	2	2	0	0	NA	NA	NA	36	26	243	246	350	164	120	307	5	3	0	0.021	0.012	0
.	19.01.16-03.36.45-1-374160	95	16	16	6	0	6	609	13	13	0	0	NA	NA	NA	33	41	248	249	357	170	123	316	21	15	5	0.085	0.06	0.014
.	19.01.16-03.36.46-1-374161	122	7	7	2	0	2	611	6	6	0	0	NA	NA	NA	41	40	240	253	360	162	128	321	18	0	4	0.075	0	0.011
.	19.01.16-03.36.48-1-374168	126	11	11	4	0	4	602	10	10	0	0	NA	NA	NA	29	35	242	251	355	160	126	316	16	13	14	0.066	0.052	0.039
.	19.01.16-03.36.52-1-374173	63	2	2	0	0	0	349	1	1	0	0	NA	NA	NA	19	13	238	240	348	102	71	176	0	0	3	0	0	0.009
.	19.01.16-03.36.54-1-374174	146	6	6	2	0	2	622	5	5	0	0	NA	NA	NA	56	46	245	247	367	171	125	326	4	14	0	0.016	0.057	0
.	19.01.16-03.36.56-1-374178	145	6	6	1	0	1	631	5	5	0	0	NA	NA	NA	50	54	250	250	367	170	131	330	6	17	0	0.024	0.068	0
.	19.01.16-03.37.03-1-374180	172	9	9	2	0	2	622	7	7	0	0	NA	NA	NA	54	51	251	252	361	174	128	320	3	8	16	0.012	0.032	0.044
.	19.01.16-03.37.06-1-374181	117	9	9	5	0	4	623	6	6	0	0	NA	NA	NA	42	48	251	253	357	176	128	319	15	22	3	0.06	0.087	0.008
.	19.01.16-03.37.07-1-374182	170	33	33	9	0	6	617	28	28	0	0	NA	NA	NA	55	46	252	251	356	174	127	316	72	50	14	0.286	0.199	0.039
.	19.01.16-03.37.11-1-374183	206	29	29	8	0	6	619	28	28	0	0	NA	NA	NA	60	56	254	250	365	177	125	317	28	43	34	0.11	0.172	0.093
.	19.01.16-03.37.12-1-374184	177	28	28	6	0	5	631	26	26	0	0	NA	NA	NA	53	66	259	258	362	181	134	316	6	83	20	0.023	0.322	0.055
.	19.01.16-03.37.13-1-374185	150	20	20	10	0	7	619	16	16	0	0	NA	NA	NA	31	51	253	253	358	174	127	318	52	16	13	0.206	0.063	0.036
.	19.01.16-03.37.14-1-374186	40	1	1	1	0	1	0	0	0	0	0	NA	NA	NA	10	13	240	243	343	0	0	0	0	2	0	0	0.008	0
.	19.01.16-03.37.17-1-374187	114	4	4	1	0	1	608	3	3	0	0	NA	NA	NA	43	38	247	245	359	167	123	318	7	7	2	0.028	0.029	0.006
.	19.01.16-03.37.23-1-374189	35	1	1	0	0	0	0	0	0	0	0	NA	NA	NA	13	8	238	239	344	0	0	0	0	0	0	0	0	0
.	19.01.16-03.37.27-1-374190	122	7	7	1	0	1	598	6	6	0	0	NA	NA	NA	40	28	247	247	347	167	126	305	7	4	1	0.028	0.016	0.003
.	19.01.16-03.37.28-1-374191	90	5	5	1	0	1	615	4	4	0	0	NA	NA	NA	34	34	244	243	360	171	121	323	9	7	0	0.037	0.029	0
.	19.01.16-03.37.29-1-374192	171	13	13	3	0	2	619	12	12	0	0	NA	NA	NA	64	53	259	250	357	180	127	312	38	13	14	0.147	0.052	0.039
.	19.01.16-03.37.34-1-374193	87	10	10	3	0	3	599	8	8	0	0	NA	NA	NA	19	22	242	243	350	166	122	311	24	13	16	0.099	0.053	0.046
.	19.01.16-03.37.44-1-374220	35	1	1	0	0	0	0	0	0	0	0	NA	NA	NA	10	15	239	241	348	0	0	0	0	0	1	0	0	0.003
.	19.01.16-03.37.45-1-374223	119	8	8	1	0	1	607	7	7	0	0	NA	NA	NA	32	37	247	248	355	170	125	312	16	7	3	0.065	0.028	0.008
.	19.01.16-03.37.47-1-374228	292	69	69	21	0	13	646	64	64	0	0	NA	NA	NA	86	74	262	262	363	184	139	323	119	106	21	0.454	0.405	0.058
.	19.01.16-03.37.48-1-374229	90	11	11	2	0	2	596	10	10	0	0	NA	NA	NA	40	28	246	244	351	166	124	306	23	28	11	0.093	0.115	0.031
.	19.01.16-03.37.57-1-374237	58	2	2	0	0	0	596	1	1	0	0	NA	NA	NA	20	23	243	242	351	166	121	309	0	5	2	0	0.021	0.006
.	19.01.16-03.37.58-1-374238	156	14	14	4	0	2	623	12	12	0	0	NA	NA	NA	49	49	252	244	366	175	123	325	6	20	13	0.024	0.082	0.036
.	19.01.16-03.37.58-1-374239	148	15	15	2	0	2	630	13	13	0	0	NA	NA	NA	42	54	252	252	363	178	128	324	41	13	12	0.163	0.052	0.033
.	19.01.16-03.37.59-1-374240	61	3	3	0	0	0	600	2	2	0	0	NA	NA	NA	23	25	241	245	352	164	123	313	3	3	0	0.012	0.012	0
.	19.01.16-03.37.59-1-374241	88	5	5	1	0	1	602	4	4	0	0	NA	NA	NA	14	25	244	243	351	169	120	313	4	9	3	0.016	0.037	0.009
.	19.01.16-03.38.03-1-374242	203	16	16	2	0	1	630	13	13	0	0	NA	NA	NA	60	58	250	253	368	175	128	327	13	33	11	0.052	0.13	0.03
.	19.01.16-03.38.11-1-374243	117	6	6	0	0	0	604	4	4	0	0	NA	NA	NA	39	33	246	243	357	170	118	316	8	8	3	0.033	0.033	0.008
.	19.01.16-03.38.12-1-374244	120	14	14	2	0	2	614	12	12	0	0	NA	NA	NA	27	38	241	250	360	164	127	323	15	13	6	0.062	0.052	0.017
.	19.01.16-03.38.15-1-374245	146	20	20	6	0	4	622	18	18	0	0	NA	NA	NA	45	59	255	252	365	176	127	319	27	20	17	0.106	0.079	0.047
.	19.01.16-03.38.16-1-374246	153	11	11	1	0	1	613	10	10	0	0	NA	NA	NA	45	43	249	248	359	168	127	318	11	13	3	0.044	0.052	0.008
.	19.01.16-03.38.22-1-374247	37	1	1	0	0	0	0	0	0	0	0	NA	NA	NA	7	13	240	239	347	0	0	0	0	0	0	0	0	0
.	19.01.16-03.38.25-1-374248	232	9	9	3	0	3	622	8	8	0	0	NA	NA	NA	66	50	254	253	356	180	129	313	5	15	10	0.02	0.059	0.028
.	19.01.16-03.38.30-1-374253	300	27	27	7	0	6	665	24	24	0	0	NA	NA	NA	65	99	265	271	376	187	142	336	41	42	13	0.155	0.155	0.035
.	19.01.16-03.38.31-1-374254	149	6	6	1	0	0	618	4	4	0	0	NA	NA	NA	34	49	248	251	363	169	128	321	0	8	3	0	0.032	0.008
.	19.01.16-03.38.31-1-374255	90	9	9	2	0	1	607	6	6	0	0	NA	NA	NA	27	30	244	243	356	168	119	320	4	19	1	0.016	0.078	0.003
.	19.01.16-03.38.35-1-374256	257	34	34	9	0	6	661	32	32	0	0	NA	NA	NA	93	105	268	263	387	184	138	339	55	58	16	0.205	0.221	0.041
.	19.01.16-03.38.39-1-374260	265	23	23	7	0	5	643	21	21	0	0	NA	NA	NA	77	73	260	250	376	180	130	333	37	53	16	0.142	0.212	0.043
.	19.01.16-03.38.46-1-374282	146	8	8	1	0	1	599	7	7	0	0	NA	NA	NA	45	32	247	244	354	167	123	309	3	10	4	0.012	0.041	0.011
.	19.01.16-03.38.47-1-374288	158	13	13	5	0	4	620	10	10	0	0	NA	NA	NA	51	49	253	245	364	175	123	322	31	15	4	0.123	0.061	0.011
.	19.01.16-03.38.48-1-374290	319	27	27	4	0	3	665	23	23	0	0	NA	NA	NA	101	98	261	271	379	180	147	338	47	56	9	0.18	0.207	0.024
.	19.01.16-03.38.51-1-374292	202	25	25	8	0	5	635	22	22	0	0	NA	NA	NA	67	64	258	252	367	180	130	325	24	44	35	0.093	0.175	0.095
.	19.01.16-03.39.04-1-374300	243	19	19	6	0	4	647	17	17	0	0	NA	NA	NA	81	81	256	259	379	180	136	331	32	22	27	0.125	0.085	0.071
.	19.01.16-03.39.13-1-374302	34	1	1	0	0	0	0	0	0	0	0	NA	NA	NA	10	4	237	238	342	0	0	0	0	0	0	0	0	0
.	19.01.16-03.39.14-1-374303	190	17	17	5	0	4	627	16	16	0	0	NA	NA	NA	64	56	246	255	368	173	131	323	38	16	5	0.154	0.063	0.014
.	19.01.16-03.39.15-1-374304	213	12	12	4	0	3	637	10	10	0	0	NA	NA	NA	64	63	261	255	360	185	131	321	12	15	15	0.046	0.059	0.042
.	19.01.16-03.39.15-1-374305	199	14	14	4	0	4	634	11	11	0	0	NA	NA	NA	62	64	257	249	371	180	125	329	13	20	18	0.051	0.08	0.049
.	19.01.16-03.39.19-1-374306	28	1	1	0	0	0	0	0	0	0	0	NA	NA	NA	9	8	237	240	344	0	0	0	0	0	0	0	0	0
.	19.01.16-03.39.21-1-374307	124	9	9	1	0	1	604	7	7	0	0	NA	NA	NA	38	31	243	243	358	167	118	319	8	17	1	0.033	0.07	0.003
.	19.01.16-03.39.31-1-374308	33	1	1	0	0	0	0	0	0	0	0	NA	NA	NA	14	11	238	240	346	0	0	0	0	0	2	0	0	0.006
.	19.01.16-03.39.34-1-374309	144	30	30	10	0	9	625	28	28	0	0	NA	NA	NA	35	51	246	257	361	167	131	327	57	35	25	0.232	0.136	0.069
.	19.01.16-03.39.34-1-374310	65	3	3	0	0	0	592	2	2	0	0	NA	NA	NA	13	15	240	241	347	165	117	310	0	0	3	0	0	0.009
.	19.01.16-03.39.37-1-374315	34	1	1	0	0	0	0	0	0	0	0	NA	NA	NA	5	7	237	238	345	0	0	0	0	0	2	0	0	0.006
.	19.01.16-03.39.37-1-374316	123	14	14	5	0	5	611	12	12	0	0	NA	NA	NA	27	44	246	249	362	169	124	318	12	25	5	0.049	0.1	0.014
.	19.01.16-03.39.39-1-374319	36	1	1	0	0	0	0	0	0	0	0	NA	NA	NA	9	16	242	240	347	0	0	0	0	0	0	0	0	0
.	19.01.16-03.39.39-1-374321	31	1	1	0	0	0	0	0	0	0	0	NA	NA	NA	7	6	238	237	344	0	0	0	0	3	0	0	0.013	0
.	19.01.16-03.39.41-1-374323	35	1	1	1	0	1	0	0	0	0	0	NA	NA	NA	4	4	237	237	343	0	0	0	0	6	0	0	0.025	0
.	19.01.16-03.39.41-1-374324	114	7	7	5	0	5	601	4	4	0	0	NA	NA	NA	38	28	245	245	351	169	123	309	3	7	5	0.012	0.029	0.014
.	19.01.16-03.39.42-1-374342	85	4	4	0	0	0	591	3	3	0	0	NA	NA	NA	32	22	243	242	350	168	119	304	9	4	3	0.037	0.017	0.009
.	19.01.16-03.39.43-1-374343	120	4	4	1	0	1	615	3	3	0	0	NA	NA	NA	47	47	257	248	355	177	125	313	5	5	2	0.019	0.02	0.006
.	19.01.16-03.39.44-1-374345	92	5	5	0	0	0	599	3	3	0	0	NA	NA	NA	31	31	249	243	352	172	122	305	6	1	6	0.024	0.004	0.017
.	19.01.16-03.39.44-1-374346	32	1	1	0	0	0	0	0	0	0	0	NA	NA	NA	7	9	237	240	345	0	0	0	0	0	0	0	0	0
.	19.01.16-03.39.46-1-374350	94	4	4	1	0	1	604	3	3	0	0	NA	NA	NA	38	33	243	243	360	167	120	317	0	4	5	0	0.016	0.014
.	19.01.16-03.39.47-1-374354	35	1	1	0	0	0	0	0	0	0	0	NA	NA	NA	18	3	238	236	342	0	0	0	4	0	0	0.017	0	0
.	19.01.16-03.39.50-1-374358	63	3	3	1	0	1	594	2	2	0	0	NA	NA	NA	26	25	245	244	349	166	120	308	5	0	1	0.02	0	0.003
.	19.01.16-03.39.57-1-374363	127	17	17	2	0	2	599	14	14	0	0	NA	NA	NA	41	35	244	246	358	169	118	312	4	19	17	0.016	0.077	0.047
.	19.01.16-03.39.59-1-374364	330	25	25	4	0	3	642	24	24	0	0	NA	NA	NA	83	77	264	263	363	184	138	320	32	63	9	0.121	0.24	0.025
.	19.01.16-03.40.01-1-374365	89	4	4	0	0	0	606	3	3	0	0	NA	NA	NA	26	37	246	251	353	168	127	311	0	3	2	0	0.012	0.006
.	19.01.16-03.40.01-1-374366	92	5	5	1	0	0	612	4	4	0	0	NA	NA	NA	39	36	248	246	355	173	125	314	8	0	8	0.032	0	0.023
.	19.01.16-03.40.03-1-374371	93	3	3	0	0	0	608	2	2	0	0	NA	NA	NA	31	36	248	245	356	171	124	313	0	15	0	0	0.061	0
.	19.01.16-03.40.03-1-374372	153	7	7	1	0	1	618	6	6	0	0	NA	NA	NA	49	47	248	246	366	171	124	323	9	5	5	0.036	0.02	0.014
.	19.01.16-03.40.05-1-374373	270	44	44	6	0	3	648	39	39	0	0	NA	NA	NA	75	76	259	259	371	184	133	331	49	50	34	0.189	0.193	0.092
.	19.01.16-03.40.15-1-374374	120	12	12	4	0	4	622	11	11	0	0	NA	NA	NA	38	49	252	248	362	175	125	322	15	0	21	0.06	0	0.058
.	19.01.16-03.40.17-1-374375	63	2	2	0	0	0	591	1	1	0	0	NA	NA	NA	31	24	244	246	347	167	122	302	3	2	0	0.012	0.008	0
.	19.01.16-03.40.18-1-374376	118	7	7	3	0	3	605	5	5	0	0	NA	NA	NA	34	35	247	243	358	168	120	317	14	5	6	0.057	0.021	0.017
.	19.01.16-03.40.19-1-374377	123	10	10	3	0	3	617	9	9	0	0	NA	NA	NA	41	41	247	248	359	171	125	321	17	10	5	0.069	0.04	0.014
.	19.01.16-03.40.23-1-374379	61	3	3	0	0	0	300	1	1	0	0	NA	NA	NA	17	18	240	240	351	87	59	154	1	0	5	0.004	0	0.014
.	19.01.16-03.40.25-1-374380	320	54	54	14	0	11	662	50	50	0	0	NA	NA	NA	86	95	265	262	381	191	132	339	84	69	26	0.317	0.263	0.068
.	19.01.16-03.40.31-1-374381	96	4	4	2	0	0	606	3	3	0	0	NA	NA	NA	25	38	245	252	354	170	122	314	12	5	0	0.049	0.02	0
.	19.01.16-03.40.34-1-374386	62	2	2	0	0	0	253	1	1	0	0	NA	NA	NA	15	20	242	243	348	76	45	132	4	0	0	0.017	0	0
.	19.01.16-03.40.36-1-374387	65	5	5	0	0	0	595	3	3	0	0	NA	NA	NA	34	28	244	242	355	166	119	310	4	11	0	0.016	0.045	0
.	19.01.16-03.40.41-1-374391	29	1	1	0	0	0	0	0	0	0	0	NA	NA	NA	7	9	241	237	344	0	0	0	0	0	0	0	0	0
.	19.01.16-03.40.41-1-374409	120	5	5	3	0	3	607	4	4	0	0	NA	NA	NA	24	31	241	246	357	166	121	320	3	6	0	0.012	0.024	0
.	19.01.16-03.40.43-1-374411	176	12	12	1	0	0	638	11	11	0	0	NA	NA	NA	53	65	251	258	369	176	134	328	24	7	5	0.096	0.027	0.014
.	19.01.16-03.40.45-1-374414	88	5	5	2	0	2	584	4	4	0	0	NA	NA	NA	32	17	239	240	351	161	119	304	5	18	7	0.021	0.075	0.02
.	19.01.16-03.40.46-1-374416	58	3	3	0	0	0	596	1	1	0	0	NA	NA	NA	26	21	244	239	351	165	118	313	6	5	4	0.025	0.021	0.011
.	19.01.16-03.40.48-1-374422	155	9	9	1	0	1	628	8	8	0	0	NA	NA	NA	42	56	255	253	361	177	129	322	19	17	4	0.075	0.067	0.011
.	19.01.16-03.40.53-1-374424	58	2	2	0	0	0	250	1	1	0	0	NA	NA	NA	21	21	243	239	352	68	49	133	1	1	0	0.004	0.004	0
.	19.01.16-03.40.59-1-374432	210	29	29	5	0	2	622	28	28	0	0	NA	NA	NA	60	55	248	256	364	171	132	319	44	33	22	0.177	0.129	0.06
.	19.01.16-03.40.59-1-374433	93	3	3	1	0	1	602	2	2	0	0	NA	NA	NA	30	31	243	240	361	165	119	318	2	2	3	0.008	0.008	0.008
.	19.01.16-03.41.03-1-374434	64	2	2	1	0	1	600	1	1	0	0	NA	NA	NA	21	26	246	239	354	168	117	315	2	0	2	0.008	0	0.006
.	19.01.16-03.41.04-1-374435	147	14	14	2	0	2	618	12	12	0	0	NA	NA	NA	48	53	256	248	362	173	123	322	8	15	12	0.031	0.06	0.033
.	19.01.16-03.41.04-1-374436	93	4	4	1	0	1	596	3	3	0	0	NA	NA	NA	24	21	242	242	350	164	122	310	20	2	0	0.083	0.008	0
.	19.01.16-03.41.08-1-374438	91	18	18	4	0	4	593	16	16	0	0	NA	NA	NA	40	26	245	243	351	164	119	310	28	24	1	0.114	0.099	0.003
.	19.01.16-03.41.09-1-374439	241	41	41	13	0	9	640	39	39	0	0	NA	NA	NA	67	78	258	261	372	179	133	328	52	87	12	0.202	0.333	0.032
.	19.01.16-03.41.14-1-374440	64	2	2	1	0	1	295	1	1	0	0	NA	NA	NA	24	19	242	240	350	82	65	148	0	0	2	0	0	0.006
.	19.01.16-03.41.16-1-374441	92	6	6	1	0	1	598	5	5	0	0	NA	NA	NA	36	32	246	244	355	167	121	310	8	0	6	0.033	0	0.017
.	19.01.16-03.41.20-1-374442	30	1	1	0	0	0	0	0	0	0	0	NA	NA	NA	15	12	241	238	346	0	0	0	0	0	0	0	0	0
.	19.01.16-03.41.22-1-374443	93	5	5	0	0	0	602	4	4	0	0	NA	NA	NA	32	29	244	243	355	167	119	316	5	3	2	0.02	0.012	0.006
.	19.01.16-03.41.25-1-374444	201	29	29	8	0	6	639	27	27	0	0	NA	NA	NA	63	65	253	255	370	178	132	329	44	55	11	0.174	0.216	0.03
.	19.01.16-03.41.33-1-374445	294	15	15	5	0	4	648	13	13	0	0	NA	NA	NA	96	77	260	258	372	180	135	333	21	31	8	0.081	0.12	0.022
.	19.01.16-03.41.36-1-374446	93	3	3	0	0	0	608	2	2	0	0	NA	NA	NA	41	30	243	243	357	168	122	318	0	0	7	0	0	0.02
.	19.01.16-03.41.36-1-374447	128	6	6	1	0	1	608	4	4	0	0	NA	NA	NA	34	36	244	247	358	168	122	318	0	9	7	0	0.036	0.02
.	19.01.16-03.41.38-1-374454	156	11	11	5	0	4	606	10	10	0	0	NA	NA	NA	57	40	248	252	353	171	125	310	8	19	1	0.032	0.075	0.003
.	19.01.16-03.41.44-1-374476	65	3	3	0	0	0	599	2	2	0	0	NA	NA	NA	25	24	241	241	355	166	118	315	0	5	5	0	0.021	0.014
.	19.01.16-03.41.50-1-374485	31	1	1	0	0	0	0	0	0	0	0	NA	NA	NA	9	13	240	238	348	0	0	0	0	0	0	0	0	0
.	19.01.16-03.41.52-1-374486	123	12	12	3	0	3	610	10	10	0	0	NA	NA	NA	41	44	244	250	363	166	124	320	26	9	3	0.107	0.036	0.008
.	19.01.16-03.41.52-1-374487	141	10	10	2	0	2	617	9	9	0	0	NA	NA	NA	55	45	246	257	355	169	134	314	10	32	9	0.041	0.125	0.025
.	19.01.16-03.41.53-1-374488	92	8	8	1	0	0	592	6	6	0	0	NA	NA	NA	26	19	246	241	345	169	121	302	13	10	4	0.053	0.041	0.012
.	19.01.16-03.41.59-1-374493	206	34	34	12	0	10	626	31	31	0	0	NA	NA	NA	80	59	255	255	362	178	130	318	36	52	34	0.141	0.204	0.094
.	19.01.16-03.42.01-1-374494	452	38	38	12	0	8	707	34	34	0	0	NA	NA	NA	139	134	270	283	394	193	157	357	76	67	13	0.281	0.237	0.033
.	19.01.16-03.42.01-1-374495	32	1	1	1	0	1	0	0	0	0	0	NA	NA	NA	8	10	237	240	346	0	0	0	1	0	0	0.004	0	0
.	19.01.16-03.42.03-1-374496	90	10	10	4	0	4	610	9	9	0	0	NA	NA	NA	30	39	249	248	355	172	124	314	14	20	2	0.056	0.081	0.006
.	19.01.16-03.42.08-1-374497	140	16	16	2	0	1	611	14	14	0	0	NA	NA	NA	47	37	248	249	353	172	126	313	23	13	6	0.093	0.052	0.017
.	19.01.16-03.42.11-1-374498	152	21	21	6	0	6	604	19	19	0	0	NA	NA	NA	46	39	246	247	359	166	123	315	41	17	19	0.167	0.069	0.053
.	19.01.16-03.42.14-1-374499	150	9	9	6	0	4	619	7	7	0	0	NA	NA	NA	51	46	251	248	360	174	125	320	14	19	4	0.056	0.077	0.011
.	19.01.16-03.42.16-1-374500	113	10	10	3	0	2	611	9	9	0	0	NA	NA	NA	38	39	249	249	354	173	126	312	6	21	5	0.024	0.084	0.014
.	19.01.16-03.42.17-1-374501	174	14	14	4	0	4	608	12	12	0	0	NA	NA	NA	70	45	251	250	357	172	121	315	19	29	6	0.076	0.116	0.017
.	19.01.16-03.42.31-1-374503	121	23	23	8	0	5	613	22	22	0	0	NA	NA	NA	43	47	248	251	361	170	124	319	39	4	27	0.157	0.016	0.075
.	19.01.16-03.42.36-1-374504	148	8	8	2	0	2	610	7	7	0	0	NA	NA	NA	48	37	247	246	357	171	124	315	6	12	9	0.024	0.049	0.025
.	19.01.16-03.42.39-1-374507	206	8	8	2	0	2	638	7	7	0	0	NA	NA	NA	50	62	257	254	364	181	130	327	8	15	6	0.031	0.059	0.016
.	19.01.16-03.42.43-1-374527	126	13	13	2	0	2	602	12	12	0	0	NA	NA	NA	32	28	247	239	355	170	116	316	15	10	5	0.061	0.042	0.014
.	19.01.16-03.42.46-1-374531	65	4	4	0	0	0	593	3	3	0	0	NA	NA	NA	28	30	245	246	352	168	121	304	8	0	8	0.033	0	0.023
.	19.01.16-03.42.46-1-374536	231	25	25	9	0	4	644	22	22	0	0	NA	NA	NA	78	79	253	266	373	177	139	328	40	43	17	0.158	0.162	0.046
.	19.01.16-03.42.52-1-374540	122	17	17	3	0	3	622	14	14	0	0	NA	NA	NA	37	52	250	247	368	167	123	332	20	31	5	0.08	0.126	0.014
.	19.01.16-03.42.55-1-374546	87	3	3	1	0	1	609	2	2	0	0	NA	NA	NA	26	31	247	242	355	171	122	316	2	3	1	0.008	0.012	0.003
.	19.01.16-03.43.00-1-374549	94	4	4	2	0	2	596	2	2	0	0	NA	NA	NA	39	26	244	243	352	167	120	309	0	7	4	0	0.029	0.011
.	19.01.16-03.43.02-1-374550	88	5	5	2	0	2	607	4	4	0	0	NA	NA	NA	21	30	248	240	355	171	117	319	5	7	3	0.02	0.029	0.008
.	19.01.16-03.43.03-1-374551	267	27	27	11	0	7	632	25	25	0	0	NA	NA	NA	74	61	251	251	372	175	129	328	29	66	20	0.116	0.263	0.054
.	19.01.16-03.43.05-1-374552	64	2	2	1	0	1	595	1	1	0	0	NA	NA	NA	20	20	245	239	349	169	118	308	3	0	1	0.012	0	0.003
.	19.01.16-03.43.07-1-374553	124	12	12	6	0	6	618	11	11	0	0	NA	NA	NA	31	49	246	249	367	167	123	328	17	10	15	0.069	0.04	0.041
.	19.01.16-03.43.11-1-374554	241	21	21	8	0	5	640	20	20	0	0	NA	NA	NA	74	69	255	257	370	178	132	330	40	36	1	0.157	0.14	0.003
.	19.01.16-03.43.15-1-374555	145	12	12	4	0	3	623	10	10	0	0	NA	NA	NA	51	55	247	256	365	174	128	321	13	20	8	0.053	0.078	0.022
.	19.01.16-03.43.17-1-374556	32	1	1	0	0	0	0	0	0	0	0	NA	NA	NA	5	10	242	237	344	0	0	0	0	0	2	0	0	0.006
.	19.01.16-03.43.18-1-374557	66	2	2	0	0	0	594	1	1	0	0	NA	NA	NA	27	21	244	243	347	166	122	306	3	0	1	0.012	0	0.003
.	19.01.16-03.43.19-1-374558	118	12	12	4	0	3	607	11	11	0	0	NA	NA	NA	37	34	243	247	357	165	123	319	24	15	2	0.099	0.061	0.006
.	19.01.16-03.43.20-1-374559	268	20	20	5	0	4	638	18	18	0	0	NA	NA	NA	77	72	264	258	363	187	130	321	20	28	22	0.076	0.109	0.061
.	19.01.16-03.43.30-1-374560	115	7	7	4	0	2	609	6	6	0	0	NA	NA	NA	39	36	247	244	358	173	117	319	8	11	2	0.032	0.045	0.006
.	19.01.16-03.43.32-1-374561	88	4	4	2	0	2	597	3	3	0	0	NA	NA	NA	18	27	248	241	351	170	117	310	4	2	6	0.016	0.008	0.017
.	19.01.16-03.43.33-1-374562	240	28	28	7	0	6	634	26	26	0	0	NA	NA	NA	82	67	255	259	366	175	134	325	46	22	16	0.18	0.085	0.044
.	19.01.16-03.43.39-1-374570	34	1	1	1	0	1	0	0	0	0	0	NA	NA	NA	13	11	239	240	345	0	0	0	0	0	1	0	0	0.003
.	19.01.16-03.43.42-1-374589	237	12	12	1	0	0	640	11	11	0	0	NA	NA	NA	64	64	256	258	363	183	135	322	20	18	0	0.078	0.07	0
.	19.01.16-03.43.42-1-374591	176	10	10	3	0	3	633	9	9	0	0	NA	NA	NA	41	63	260	253	363	183	130	320	8	15	14	0.031	0.059	0.039
.	19.01.16-03.43.47-1-374599	92	6	6	2	0	2	605	5	5	0	0	NA	NA	NA	36	38	244	249	358	168	123	314	0	8	5	0	0.032	0.014
.	19.01.16-03.43.48-1-374601	180	25	25	9	0	6	637	24	24	0	0	NA	NA	NA	52	61	253	257	364	180	132	325	39	46	15	0.154	0.179	0.041
.	19.01.16-03.43.49-1-374602	125	14	14	4	0	2	621	13	13	0	0	NA	NA	NA	43	50	256	252	355	179	125	317	9	20	10	0.035	0.079	0.028
.	19.01.16-03.43.51-1-374604	155	12	12	4	0	2	632	11	11	0	0	NA	NA	NA	63	64	254	254	369	175	129	328	5	22	9	0.02	0.087	0.024
.	19.01.16-03.43.59-1-374609	179	12	12	6	0	4	616	9	9	0	0	NA	NA	NA	44	40	245	246	362	170	124	322	16	16	5	0.065	0.065	0.014
.	19.01.16-03.44.05-1-374610	61	2	2	1	0	1	595	1	1	0	0	NA	NA	NA	22	23	239	246	351	165	120	310	0	2	2	0	0.008	0.006
.	19.01.16-03.44.07-1-374612	211	17	17	8	0	5	624	15	15	0	0	NA	NA	NA	63	57	254	255	361	179	127	318	17	46	8	0.067	0.18	0.022
.	19.01.16-03.44.07-1-374613	123	6	6	2	0	2	613	4	4	0	0	NA	NA	NA	46	45	250	247	361	175	126	312	18	6	0	0.072	0.024	0
.	19.01.16-03.44.11-1-374614	174	18	18	6	0	4	610	17	17	0	0	NA	NA	NA	52	41	248	247	359	172	124	314	17	40	8	0.069	0.162	0.022
.	19.01.16-03.44.14-1-374615	113	7	7	3	0	2	615	6	6	0	0	NA	NA	NA	40	52	248	252	365	169	128	318	5	15	6	0.02	0.06	0.016
.	19.01.16-03.44.19-1-374616	124	5	5	1	0	1	628	4	4	0	0	NA	NA	NA	49	58	254	253	364	175	127	326	10	6	3	0.039	0.024	0.008
.	19.01.16-03.44.21-1-374617	116	10	10	4	0	3	618	9	9	0	0	NA	NA	NA	37	55	253	248	367	175	125	318	13	9	12	0.051	0.036	0.033
.	19.01.16-03.44.22-1-374618	145	12	12	4	0	4	611	11	11	0	0	NA	NA	NA	36	42	244	249	362	167	124	320	9	14	4	0.037	0.056	0.011
.	19.01.16-03.44.25-1-374619	64	2	2	0	0	0	592	1	1	0	0	NA	NA	NA	27	28	244	244	353	166	121	305	0	0	5	0	0	0.014
.	19.01.16-03.44.30-1-374620	91	6	6	1	0	1	607	4	4	0	0	NA	NA	NA	36	37	244	247	359	166	122	319	4	0	8	0.016	0	0.022
.	19.01.16-03.44.34-1-374621	207	24	24	5	0	4	635	23	23	0	0	NA	NA	NA	44	60	248	257	368	171	134	330	37	53	9	0.149	0.206	0.024
.	19.01.16-03.44.36-1-374622	127	15	15	4	0	4	610	14	14	0	0	NA	NA	NA	44	39	249	244	359	171	120	319	17	9	10	0.068	0.037	0.028
.	19.01.16-03.44.38-1-374624	38	1	1	0	0	0	0	0	0	0	0	NA	NA	NA	10	10	239	239	345	0	0	0	0	0	1	0	0	0.003
.	19.01.16-03.44.40-1-374628	172	22	22	3	0	2	618	19	19	0	0	NA	NA	NA	55	47	251	253	356	174	131	313	32	21	18	0.127	0.083	0.051
.	19.01.16-03.44.44-1-374646	68	2	2	0	0	0	352	1	1	0	0	NA	NA	NA	20	32	245	243	357	94	72	186	0	0	3	0	0	0.008
.	19.01.16-03.44.44-1-374648	120	13	13	2	0	1	619	12	12	0	0	NA	NA	NA	43	44	248	248	361	172	127	320	7	23	3	0.028	0.093	0.008
.	19.01.16-03.44.44-1-374650	173	7	7	2	0	2	627	6	6	0	0	NA	NA	NA	50	52	253	252	360	174	129	324	5	8	9	0.02	0.032	0.025
.	19.01.16-03.44.45-1-374652	34	1	1	0	0	0	0	0	0	0	0	NA	NA	NA	10	8	238	237	346	0	0	0	0	0	4	0	0	0.012
.	19.01.16-03.44.48-1-374658	89	5	5	0	0	0	604	4	4	0	0	NA	NA	NA	33	35	245	247	356	169	121	314	8	8	1	0.033	0.032	0.003
.	19.01.16-03.44.48-1-374660	88	6	6	2	0	2	597	5	5	0	0	NA	NA	NA	36	28	244	247	350	168	123	306	8	6	1	0.033	0.024	0.003
.	19.01.16-03.44.55-1-374669	31	1	1	1	0	1	0	0	0	0	0	NA	NA	NA	6	8	240	239	342	0	0	0	0	0	0	0	0	0
.	19.01.16-03.44.57-1-374674	119	15	15	3	0	2	617	13	13	0	0	NA	NA	NA	30	46	248	252	359	171	129	317	7	15	20	0.028	0.06	0.056
.	19.01.16-03.45.00-1-374675	164	7	7	1	0	0	626	5	5	0	0	NA	NA	NA	61	63	249	260	367	171	136	319	5	10	15	0.02	0.038	0.041
.	19.01.16-03.45.04-1-374676	89	3	3	0	0	0	610	2	2	0	0	NA	NA	NA	35	36	247	249	353	172	126	312	5	0	2	0.02	0	0.006
.	19.01.16-03.45.05-1-374677	35	1	1	0	0	0	0	0	0	0	0	NA	NA	NA	10	5	236	239	343	0	0	0	0	0	2	0	0	0.006
.	19.01.16-03.45.05-1-374678	122	9	9	1	0	1	604	7	7	0	0	NA	NA	NA	45	37	245	246	359	165	122	317	4	8	10	0.016	0.033	0.028
.	19.01.16-03.45.05-1-374679	118	11	11	4	0	3	610	9	9	0	0	NA	NA	NA	38	35	246	249	353	166	128	316	15	8	13	0.061	0.032	0.037
.	19.01.16-03.45.08-1-374680	91	6	6	2	0	2	601	4	4	0	0	NA	NA	NA	39	32	249	246	350	172	122	307	13	2	3	0.052	0.008	0.009
.	19.01.16-03.45.14-1-374681	94	10	10	2	0	1	613	8	8	0	0	NA	NA	NA	34	38	243	249	359	167	126	320	7	10	8	0.029	0.04	0.022
.	19.01.16-03.45.19-1-374682	147	9	9	3	0	3	622	8	8	0	0	NA	NA	NA	34	52	253	248	364	178	124	320	11	10	2	0.043	0.04	0.005
.	19.01.16-03.45.20-1-374683	66	3	3	2	0	2	452	1	1	0	0	NA	NA	NA	16	26	244	243	352	126	89	237	0	3	5	0	0.012	0.014
.	19.01.16-03.45.22-1-374685	94	3	3	1	0	1	596	2	2	0	0	NA	NA	NA	24	28	247	245	349	167	120	309	3	0	2	0.012	0	0.006
.	19.01.16-03.45.25-1-374686	61	2	2	1	0	1	606	1	1	0	0	NA	NA	NA	21	33	247	246	353	171	122	313	7	0	0	0.028	0	0
.	19.01.16-03.45.25-1-374687	177	18	18	4	0	4	616	17	17	0	0	NA	NA	NA	57	55	258	250	360	178	125	313	31	17	14	0.12	0.068	0.039
.	19.01.16-03.45.26-1-374688	86	4	4	0	0	0	596	3	3	0	0	NA	NA	NA	32	25	243	240	355	166	118	312	2	3	1	0.008	0.012	0.003
.	19.01.16-03.45.29-1-374689	64	2	2	1	0	1	405	1	1	0	0	NA	NA	NA	24	16	240	241	348	108	76	221	0	0	4	0	0	0.011
.	19.01.16-03.45.34-1-374690	121	7	7	2	0	2	621	5	5	0	0	NA	NA	NA	38	48	247	248	366	171	125	325	0	19	3	0	0.077	0.008
.	19.01.16-03.45.36-1-374691	208	10	10	1	0	1	616	9	9	0	0	NA	NA	NA	58	47	251	253	356	172	129	315	6	10	10	0.024	0.04	0.028
.	19.01.16-03.45.37-1-374692	147	20	20	3	0	3	609	16	16	0	0	NA	NA	NA	54	47	248	251	361	166	127	316	31	17	14	0.125	0.068	0.039
.	19.01.16-03.45.38-1-374694	88	5	5	1	0	1	591	4	4	0	0	NA	NA	NA	31	23	245	244	347	167	120	304	3	2	6	0.012	0.008	0.017
.	19.01.16-03.45.40-1-374701	63	2	2	1	0	1	552	0	0	0	0	NA	NA	NA	17	22	241	242	352	157	110	285	3	1	0	0.012	0.004	0
.	19.01.16-03.45.41-1-374703	33	1	1	0	0	0	0	0	0	0	0	NA	NA	NA	5	11	238	240	346	0	0	0	0	0	0	0	0	0
.	19.01.16-03.45.41-1-374704	211	14	14	4	0	1	636	11	11	0	0	NA	NA	NA	66	67	255	248	377	177	122	337	3	10	15	0.012	0.04	0.04
.	19.01.16-03.45.43-1-374722	116	16	16	2	0	2	608	15	15	0	0	NA	NA	NA	40	38	246	243	362	170	121	317	19	32	6	0.077	0.132	0.017
.	19.01.16-03.45.52-1-374732	33	1	1	1	0	1	0	0	0	0	0	NA	NA	NA	9	4	237	237	343	0	0	0	2	0	0	0.008	0	0
.	19.01.16-03.45.53-1-374734	32	1	1	0	0	0	0	0	0	0	0	NA	NA	NA	9	10	237	241	345	0	0	0	0	0	2	0	0	0.006
.	19.01.16-03.45.54-1-374736	98	6	6	1	0	1	600	5	5	0	0	NA	NA	NA	33	33	244	244	358	165	117	318	5	8	0	0.02	0.033	0
.	19.01.16-03.45.55-1-374737	142	18	18	6	0	5	620	15	15	0	0	NA	NA	NA	46	49	249	253	360	172	128	320	21	24	15	0.084	0.095	0.042
.	19.01.16-03.45.56-1-374739	138	10	10	1	0	1	614	9	9	0	0	NA	NA	NA	43	43	245	248	363	169	123	322	16	9	0	0.065	0.036	0
.	19.01.16-03.45.59-1-374741	87	3	3	0	0	0	587	1	1	0	0	NA	NA	NA	26	21	245	241	348	167	117	303	0	9	3	0	0.037	0.009
.	19.01.16-03.46.06-1-374743	206	27	27	5	0	4	623	24	24	0	0	NA	NA	NA	77	57	249	252	369	171	129	323	40	21	16	0.161	0.083	0.043
.	19.01.16-03.46.08-1-374744	56	2	2	0	0	0	201	1	1	0	0	NA	NA	NA	8	21	241	242	351	59	38	104	0	3	0	0	0.012	0
.	19.01.16-03.46.17-1-374745	35	1	1	1	0	1	0	0	0	0	0	NA	NA	NA	12	13	239	240	347	0	0	0	2	0	0	0.008	0	0
.	19.01.16-03.46.18-1-374746	91	5	5	0	0	0	604	3	3	0	0	NA	NA	NA	25	28	245	246	350	170	123	311	8	5	0	0.033	0.02	0
.	19.01.16-03.46.18-1-374747	175	36	36	5	0	4	613	31	31	0	0	NA	NA	NA	58	46	250	246	363	171	123	319	47	42	28	0.188	0.171	0.077
.	19.01.16-03.46.19-1-374748	176	14	14	4	0	3	627	13	13	0	0	NA	NA	NA	62	56	255	252	362	180	129	318	30	13	8	0.118	0.052	0.022
.	19.01.16-03.46.20-1-374749	116	9	9	3	0	2	610	8	8	0	0	NA	NA	NA	42	42	252	247	356	174	125	311	20	12	8	0.079	0.049	0.022
.	19.01.16-03.46.20-1-374750	58	2	2	1	0	1	0	1	1	0	0	NA	NA	NA	18	14	242	239	346	0	0	0	0	0	1	0	0	0.003
.	19.01.16-03.46.23-1-374751	181	15	15	7	0	5	626	14	14	0	0	NA	NA	NA	51	55	249	253	366	173	130	323	10	41	10	0.04	0.162	0.027
.	19.01.16-03.46.23-1-374752	117	12	12	2	0	2	621	11	11	0	0	NA	NA	NA	40	49	248	251	363	170	127	324	9	17	7	0.036	0.068	0.019
.	19.01.16-03.46.32-1-374759	87	4	4	1	0	1	601	3	3	0	0	NA	NA	NA	30	29	244	243	355	169	119	313	6	1	3	0.025	0.004	0.008
.	19.01.16-03.46.34-1-374760	36	1	1	0	0	0	0	0	0	0	0	NA	NA	NA	9	9	239	237	346	0	0	0	0	0	0	0	0	0
.	19.01.16-03.46.37-1-374762	92	6	6	1	0	1	618	5	5	0	0	NA	NA	NA	27	38	249	243	359	174	123	321	10	7	6	0.04	0.029	0.017
.	19.01.16-03.46.43-1-374784	371	43	43	11	0	11	664	38	38	0	0	NA	NA	NA	103	98	267	255	389	187	129	348	70	68	15	0.262	0.267	0.039
.	19.01.16-03.46.45-1-374787	269	10	10	2	0	2	637	9	9	0	0	NA	NA	NA	83	66	257	257	365	179	131	327	25	6	3	0.097	0.023	0.008
.	19.01.16-03.46.46-1-374789	60	3	3	0	0	0	593	2	2	0	0	NA	NA	NA	22	18	239	243	349	162	122	309	0	2	3	0	0.008	0.009
.	19.01.16-03.46.48-1-374795	118	13	13	3	0	1	603	12	12	0	0	NA	NA	NA	37	32	244	246	355	167	122	314	19	23	13	0.078	0.093	0.037
.	19.01.16-03.46.51-1-374797	120	10	10	3	0	2	613	8	8	0	0	NA	NA	NA	40	43	246	250	360	170	124	319	12	11	6	0.049	0.044	0.017
.	19.01.16-03.46.54-1-374799	125	14	14	2	0	2	615	10	10	0	0	NA	NA	NA	39	44	246	250	361	172	127	316	7	4	14	0.028	0.016	0.039
.	19.01.16-03.46.57-1-374803	150	5	5	1	0	1	632	4	4	0	0	NA	NA	NA	51	55	251	253	364	177	129	326	7	17	0	0.028	0.067	0
.	19.01.16-03.47.01-1-374807	96	5	5	1	0	1	598	3	3	0	0	NA	NA	NA	28	29	243	249	350	168	123	307	0	6	8	0	0.024	0.023
.	19.01.16-03.47.09-1-374808	118	13	13	4	0	3	606	12	12	0	0	NA	NA	NA	40	31	240	247	357	164	125	317	15	15	5	0.062	0.061	0.014
.	19.01.16-03.47.11-1-374809	35	1	1	0	0	0	0	0	0	0	0	NA	NA	NA	17	7	236	240	344	0	0	0	0	0	0	0	0	0
.	19.01.16-03.47.11-1-374810	162	15	15	5	0	4	629	14	14	0	0	NA	NA	NA	53	54	254	255	358	178	134	317	40	10	25	0.157	0.039	0.07
.	19.01.16-03.47.13-1-374811	64	2	2	1	0	1	204	1	1	0	0	NA	NA	NA	23	19	239	240	353	47	41	116	0	0	8	0	0	0.023
.	19.01.16-03.47.16-1-374812	90	3	3	0	0	0	609	2	2	0	0	NA	NA	NA	29	36	244	250	355	170	124	315	0	10	1	0	0.04	0.003
.	19.01.16-03.47.17-1-374813	118	8	8	1	0	0	611	7	7	0	0	NA	NA	NA	39	37	246	250	354	171	126	314	8	12	7	0.033	0.048	0.02
.	19.01.16-03.47.17-1-374814	123	6	6	1	0	1	609	4	4	0	0	NA	NA	NA	28	36	245	245	359	171	121	317	10	8	0	0.041	0.033	0
.	19.01.16-03.47.20-1-374815	206	49	49	17	0	13	636	43	43	0	0	NA	NA	NA	66	72	259	257	369	177	133	326	69	65	35	0.266	0.253	0.095
.	19.01.16-03.47.22-1-374817	113	12	12	0	0	0	592	10	10	0	0	NA	NA	NA	34	27	245	243	352	162	119	311	14	25	4	0.057	0.103	0.011
.	19.01.16-03.47.32-1-374818	182	8	8	0	0	0	624	7	7	0	0	NA	NA	NA	44	50	250	245	368	173	122	329	7	13	5	0.028	0.053	0.014
.	19.01.16-03.47.34-1-374819	177	14	14	2	0	2	615	12	12	0	0	NA	NA	NA	64	49	249	245	368	170	123	322	4	37	10	0.016	0.151	0.027
.	19.01.16-03.47.36-1-374820	63	5	5	0	0	0	591	4	4	0	0	NA	NA	NA	29	25	244	244	350	162	121	308	13	0	4	0.053	0	0.011
.	19.01.16-03.47.36-1-374821	283	31	31	9	0	4	651	28	28	0	0	NA	NA	NA	78	80	264	257	372	187	133	331	54	56	12	0.205	0.218	0.032
.	19.01.16-03.47.42-1-374846	238	25	25	4	0	4	634	23	23	0	0	NA	NA	NA	77	64	252	262	363	175	138	321	10	38	13	0.04	0.145	0.036
.	19.01.16-03.47.44-1-374849	35	1	1	0	0	0	0	0	0	0	0	NA	NA	NA	11	9	239	239	344	0	0	0	0	0	0	0	0	0
.	19.01.16-03.47.47-1-374856	208	20	20	8	0	7	624	18	18	0	0	NA	NA	NA	62	49	252	253	357	175	133	316	16	53	9	0.063	0.209	0.025
.	19.01.16-03.47.48-1-374858	97	4	4	0	0	0	594	3	3	0	0	NA	NA	NA	32	23	244	241	351	170	117	307	0	1	6	0	0.004	0.017
.	19.01.16-03.47.52-1-374861	32	1	1	1	0	1	0	0	0	0	0	NA	NA	NA	10	9	238	240	344	0	0	0	0	0	0	0	0	0
.	19.01.16-03.47.53-1-374862	35	1	1	0	0	0	0	0	0	0	0	NA	NA	NA	11	14	242	240	345	0	0	0	0	0	0	0	0	0
.	19.01.16-03.47.54-1-374864	60	2	2	0	0	0	296	1	1	0	0	NA	NA	NA	13	19	238	243	351	82	61	153	0	3	1	0	0.012	0.003
.	19.01.16-03.47.56-1-374867	87	5	5	1	0	1	601	4	4	0	0	NA	NA	NA	33	34	249	244	354	167	123	311	10	6	2	0.04	0.025	0.006
.	19.01.16-03.48.03-1-374869	32	1	1	0	0	0	0	0	0	0	0	NA	NA	NA	8	8	237	240	344	0	0	0	1	0	0	0.004	0	0
.	19.01.16-03.48.04-1-374870	90	4	4	3	0	2	601	3	3	0	0	NA	NA	NA	30	29	244	245	353	167	120	314	0	14	2	0	0.057	0.006
.	19.01.16-03.48.04-1-374871	32	1	1	0	0	0	0	0	0	0	0	NA	NA	NA	14	6	239	236	344	0	0	0	2	0	0	0.008	0	0
.	19.01.16-03.48.05-1-374872	272	19	19	2	0	2	635	17	17	0	0	NA	NA	NA	72	67	253	257	370	175	133	327	33	30	13	0.13	0.117	0.035
.	19.01.16-03.48.06-1-374873	35	1	1	1	0	1	0	0	0	0	0	NA	NA	NA	15	10	241	238	344	0	0	0	0	2	0	0	0.008	0
.	19.01.16-03.48.09-1-374874	64	6	6	1	0	1	600	4	4	0	0	NA	NA	NA	18	29	248	246	348	171	120	309	11	0	2	0.044	0	0.006
.	19.01.16-03.48.12-1-374875	31	1	1	0	0	0	0	0	0	0	0	NA	NA	NA	9	6	237	238	344	0	0	0	2	0	0	0.008	0	0
.	19.01.16-03.48.15-1-374876	57	2	2	0	0	0	596	1	1	0	0	NA	NA	NA	25	26	243	245	351	166	120	310	0	1	3	0	0.004	0.009
.	19.01.16-03.48.15-1-374877	263	25	25	7	0	6	642	24	24	0	0	NA	NA	NA	72	77	255	260	375	180	134	328	27	73	9	0.106	0.281	0.024
.	19.01.16-03.48.20-1-374878	87	5	5	2	0	2	583	4	4	0	0	NA	NA	NA	37	19	242	240	350	161	118	304	6	3	5	0.025	0.012	0.014
.	19.01.16-03.48.22-1-374879	40	1	1	1	0	1	0	0	0	0	0	NA	NA	NA	11	13	244	239	343	0	0	0	0	0	0	0	0	0
.	19.01.16-03.48.25-1-374880	62	6	6	0	0	0	591	5	5	0	0	NA	NA	NA	22	19	240	245	347	163	121	307	13	10	0	0.054	0.041	0
.	19.01.16-03.48.26-1-374881	38	1	1	0	0	0	0	0	0	0	0	NA	NA	NA	12	11	239	239	346	0	0	0	0	0	7	0	0	0.02
.	19.01.16-03.48.27-1-374882	118	4	4	0	0	0	613	3	3	0	0	NA	NA	NA	42	38	252	247	352	175	125	313	27	2	0	0.107	0.008	0
.	19.01.16-03.48.27-1-374883	182	15	15	4	0	1	630	11	11	0	0	NA	NA	NA	55	56	256	247	366	177	124	329	20	34	0	0.078	0.138	0
.	19.01.16-03.48.27-1-374884	214	20	20	5	0	3	641	19	19	0	0	NA	NA	NA	55	71	253	257	374	176	136	329	38	40	7	0.15	0.156	0.019
.	19.01.16-03.48.30-1-374889	112	9	9	1	0	1	606	8	8	0	0	NA	NA	NA	36	38	248	248	355	170	125	311	9	6	4	0.036	0.024	0.011
.	19.01.16-03.48.35-1-374890	124	9	9	4	0	4	610	8	8	0	0	NA	NA	NA	24	38	244	246	361	166	124	320	11	16	15	0.045	0.065	0.042
.	19.01.16-03.48.43-1-374913	113	4	4	0	0	0	603	2	2	0	0	NA	NA	NA	26	28	244	245	352	167	121	315	7	4	0	0.029	0.016	0
.	19.01.16-03.48.44-1-374915	88	6	6	1	0	1	596	5	5	0	0	NA	NA	NA	32	31	243	247	354	167	123	306	16	2	0	0.066	0.008	0
.	19.01.16-03.48.45-1-374917	262	21	21	9	0	8	649	19	19	0	0	NA	NA	NA	87	85	255	264	379	175	137	337	36	44	18	0.141	0.167	0.047
.	19.01.16-03.48.50-1-374925	86	3	3	1	0	1	599	2	2	0	0	NA	NA	NA	29	26	244	243	352	170	118	311	0	7	2	0	0.029	0.006
.	19.01.16-03.48.56-1-374929	58	2	2	1	0	1	591	1	1	0	0	NA	NA	NA	27	21	241	242	351	166	118	307	7	2	0	0.029	0.008	0
.	19.01.16-03.48.57-1-374930	59	2	2	0	0	0	590	1	1	0	0	NA	NA	NA	24	17	240	240	350	166	117	307	4	0	2	0.017	0	0.006
.	19.01.16-03.48.58-1-374932	62	3	3	0	0	0	101	2	2	0	0	NA	NA	NA	26	14	240	240	347	28	20	53	0	3	0	0	0.012	0
.	19.01.16-03.49.00-1-374936	35	1	1	0	0	0	0	0	0	0	0	NA	NA	NA	9	12	240	239	346	0	0	0	0	0	2	0	0	0.006
.	19.01.16-03.49.01-1-374937	61	2	2	1	0	1	101	1	1	0	0	NA	NA	NA	13	20	243	243	347	33	16	52	0	0	3	0	0	0.009
.	19.01.16-03.49.03-1-374938	38	1	1	0	0	0	0	0	0	0	0	NA	NA	NA	6	5	239	238	341	0	0	0	0	4	0	0	0.017	0
.	19.01.16-03.49.04-1-374939	127	8	8	2	0	2	621	7	7	0	0	NA	NA	NA	44	54	251	248	368	175	120	326	11	4	11	0.044	0.016	0.03
.	19.01.16-03.49.04-1-374940	120	8	8	2	0	1	613	7	7	0	0	NA	NA	NA	51	48	250	249	362	172	122	319	5	10	11	0.02	0.04	0.03
.	19.01.16-03.49.06-1-374941	116	5	5	0	0	0	616	4	4	0	0	NA	NA	NA	18	39	248	243	361	170	123	323	11	2	0	0.044	0.008	0
.	19.01.16-03.49.06-1-374942	90	6	6	2	0	1	605	5	5	0	0	NA	NA	NA	33	38	246	245	360	164	123	318	11	0	9	0.045	0	0.025
.	19.01.16-03.49.08-1-374944	88	3	3	1	0	1	597	2	2	0	0	NA	NA	NA	27	31	246	243	355	168	116	313	5	0	0	0.02	0	0
.	19.01.16-03.49.09-1-374945	147	22	22	4	0	1	610	21	21	0	0	NA	NA	NA	51	42	242	254	359	163	130	317	29	17	18	0.12	0.067	0.05
.	19.01.16-03.49.10-1-374946	32	1	1	0	0	0	0	0	0	0	0	NA	NA	NA	8	7	238	238	344	0	0	0	0	0	1	0	0	0.003
.	19.01.16-03.49.12-1-374947	270	11	11	2	0	0	648	9	9	0	0	NA	NA	NA	83	79	262	261	369	186	134	328	4	19	19	0.015	0.073	0.051
.	19.01.16-03.49.22-1-374948	348	55	55	18	0	16	669	49	49	0	0	NA	NA	NA	105	105	265	269	384	185	144	340	107	78	27	0.404	0.29	0.07
.	19.01.16-03.49.22-1-374949	84	4	4	1	0	1	591	2	2	0	0	NA	NA	NA	35	24	243	243	351	164	120	307	3	6	5	0.012	0.025	0.014
.	19.01.16-03.49.22-1-374950	117	12	12	4	0	3	605	11	11	0	0	NA	NA	NA	37	37	246	246	358	171	120	314	34	21	3	0.138	0.085	0.008
.	19.01.16-03.49.23-1-374951	407	41	41	13	0	9	692	36	36	0	0	NA	NA	NA	111	125	266	272	400	184	149	359	84	65	19	0.316	0.239	0.048
.	19.01.16-03.49.23-1-374952	498	33	33	9	0	8	700	31	31	0	0	NA	NA	NA	127	133	276	279	391	200	152	348	90	45	23	0.326	0.161	0.059
.	19.01.16-03.49.25-1-374953	67	2	2	1	0	1	597	1	1	0	0	NA	NA	NA	27	27	244	243	353	165	121	311	0	4	0	0	0.016	0
.	19.01.16-03.49.37-1-374955	57	2	2	1	0	1	594	1	1	0	0	NA	NA	NA	14	20	243	241	349	168	118	308	0	4	1	0	0.017	0.003
.	19.01.16-03.49.38-1-374956	31	1	1	0	0	0	0	0	0	0	0	NA	NA	NA	15	11	239	239	346	0	0	0	6	0	0	0.025	0	0
.	19.01.16-03.49.40-1-374964	120	10	10	1	0	1	618	8	8	0	0	NA	NA	NA	41	50	251	248	364	171	125	322	17	12	9	0.068	0.048	0.025
.	19.01.16-03.49.42-1-374981	152	11	11	6	0	4	610	10	10	0	0	NA	NA	NA	50	43	253	249	354	176	124	310	2	26	10	0.008	0.104	0.028
.	19.01.16-03.49.46-1-374990	35	1	1	0	0	0	0	0	0	0	0	NA	NA	NA	7	12	242	240	343	0	0	0	0	0	0	0	0	0
.	19.01.16-03.49.49-1-374993	90	7	7	1	0	1	593	6	6	0	0	NA	NA	NA	26	25	243	244	351	164	120	309	10	5	2	0.041	0.02	0.006
.	19.01.16-03.49.51-1-374995	35	1	1	0	0	0	0	0	0	0	0	NA	NA	NA	10	12	241	239	345	0	0	0	3	0	0	0.012	0	0
.	19.01.16-03.49.51-1-374996	149	11	11	4	0	4	610	9	9	0	0	NA	NA	NA	44	38	250	246	355	169	126	315	22	6	6	0.088	0.024	0.017
.	19.01.16-03.49.53-1-374997	124	4	4	2	0	2	617	2	2	0	0	NA	NA	NA	47	43	247	253	356	172	130	315	4	6	0	0.016	0.024	0
.	19.01.16-03.50.09-1-375006	60	2	2	1	0	1	591	0	0	0	0	NA	NA	NA	28	18	241	244	346	165	117	309	2	2	0	0.008	0.008	0
.	19.01.16-03.50.09-1-375007	90	7	7	0	0	0	594	5	5	0	0	NA	NA	NA	32	23	246	239	351	167	119	308	5	2	5	0.02	0.008	0.014
.	19.01.16-03.50.10-1-375008	61	2	2	1	0	1	594	0	0	0	0	NA	NA	NA	27	27	246	243	351	169	120	305	3	0	7	0.012	0	0.02
.	19.01.16-03.50.15-1-375009	63	3	3	0	0	0	596	2	2	0	0	NA	NA	NA	22	26	244	245	350	165	122	309	4	0	1	0.016	0	0.003
.	19.01.16-03.50.16-1-375010	148	7	7	3	0	3	604	5	5	0	0	NA	NA	NA	44	40	249	245	359	169	120	315	9	9	2	0.036	0.037	0.006
.	19.01.16-03.50.20-1-375011	122	7	7	1	0	1	619	5	5	0	0	NA	NA	NA	36	46	251	247	361	172	122	325	10	9	0	0.04	0.036	0
.	19.01.16-03.50.21-1-375013	207	28	28	10	0	5	636	25	25	0	0	NA	NA	NA	72	63	257	252	367	179	132	325	56	29	15	0.218	0.115	0.041
.	19.01.16-03.50.29-1-375014	63	2	2	0	0	0	498	1	1	0	0	NA	NA	NA	16	16	241	242	346	138	99	261	2	0	1	0.008	0	0.003
.	19.01.16-03.50.30-1-375015	35	1	1	0	0	0	0	0	0	0	0	NA	NA	NA	10	8	237	241	343	0	0	0	1	0	0	0.004	0	0
.	19.01.16-03.50.30-1-375016	87	5	5	0	0	0	601	4	4	0	0	NA	NA	NA	24	32	243	247	355	169	119	313	6	4	2	0.025	0.016	0.006
.	19.01.16-03.50.30-1-375017	63	2	2	1	0	1	454	1	1	0	0	NA	NA	NA	16	20	244	241	348	131	83	240	0	4	0	0	0.017	0
.	19.01.16-03.50.33-1-375022	89	5	5	0	0	0	613	4	4	0	0	NA	NA	NA	20	39	251	246	355	176	122	315	0	8	6	0	0.033	0.017
.	19.01.16-03.50.38-1-375025	154	9	9	1	0	1	614	8	8	0	0	NA	NA	NA	42	40	251	244	358	173	121	320	7	16	8	0.028	0.066	0.022
.	19.01.16-03.50.40-1-375027	156	35	35	8	0	6	620	29	29	0	0	NA	NA	NA	39	44	248	247	362	172	125	323	40	77	7	0.161	0.312	0.019
.	19.01.16-03.50.42-1-375030	117	14	14	3	0	2	594	11	11	0	0	NA	NA	NA	46	31	242	245	357	165	120	309	10	11	14	0.041	0.045	0.039
.	19.01.16-03.50.42-1-375047	122	7	7	2	0	2	615	5	5	0	0	NA	NA	NA	44	40	249	247	357	171	125	319	9	18	0	0.036	0.073	0
.	19.01.16-03.50.48-1-375056	145	8	8	1	0	0	629	6	6	0	0	NA	NA	NA	49	56	250	256	363	174	133	322	6	15	2	0.024	0.059	0.006
.	19.01.16-03.50.49-1-375058	225	20	20	5	0	3	642	17	17	0	0	NA	NA	NA	53	69	257	258	367	178	135	329	39	36	10	0.152	0.14	0.027
.	19.01.16-03.50.50-1-375059	97	5	5	2	0	1	608	3	3	0	0	NA	NA	NA	27	37	249	243	358	172	118	318	15	0	4	0.06	0	0.011
.	19.01.16-03.50.59-1-375064	95	9	9	3	0	2	600	6	6	0	0	NA	NA	NA	39	36	243	248	358	163	123	314	9	9	10	0.037	0.036	0.028
.	19.01.16-03.51.01-1-375065	35	1	1	0	0	0	0	0	0	0	0	NA	NA	NA	7	11	240	238	346	0	0	0	0	0	0	0	0	0
.	19.01.16-03.51.03-1-375069	28	1	1	0	0	0	0	0	0	0	0	NA	NA	NA	11	11	238	238	348	0	0	0	0	0	0	0	0	0
.	19.01.16-03.51.05-1-375070	97	8	8	1	0	1	615	7	7	0	0	NA	NA	NA	26	40	246	249	358	171	128	316	1	21	6	0.004	0.084	0.017
.	19.01.16-03.51.06-1-375072	36	1	1	0	0	0	0	0	0	0	0	NA	NA	NA	14	11	238	242	344	0	0	0	0	0	3	0	0	0.009
.	19.01.16-03.51.07-1-375073	102	10	10	2	0	0	615	8	8	0	0	NA	NA	NA	36	41	250	249	355	171	129	315	8	12	2	0.032	0.048	0.006
.	19.01.16-03.51.07-1-375074	121	6	6	3	0	2	609	5	5	0	0	NA	NA	NA	34	38	242	254	355	166	128	315	6	14	1	0.025	0.055	0.003
.	19.01.16-03.51.08-1-375075	151	5	5	2	0	2	616	4	4	0	0	NA	NA	NA	38	43	245	246	365	168	125	323	6	10	6	0.024	0.041	0.016
.	19.01.16-03.51.14-1-375076	126	9	9	1	0	0	612	8	8	0	0	NA	NA	NA	47	47	249	254	357	169	129	314	0	5	18	0	0.02	0.05
.	19.01.16-03.51.18-1-375077	203	25	25	10	0	6	622	22	22	0	0	NA	NA	NA	66	57	254	260	356	174	136	312	43	46	14	0.169	0.177	0.039
.	19.01.16-03.51.22-1-375078	121	8	8	2	0	2	612	7	7	0	0	NA	NA	NA	38	36	246	248	355	169	125	318	19	11	2	0.077	0.044	0.006
.	19.01.16-03.51.24-1-375079	92	4	4	2	0	1	600	3	3	0	0	NA	NA	NA	18	26	242	245	352	166	120	314	13	4	0	0.054	0.016	0
.	19.01.16-03.51.25-1-375080	153	15	15	6	0	4	618	12	12	0	0	NA	NA	NA	52	46	243	254	362	168	128	322	15	19	21	0.062	0.075	0.058
.	19.01.16-03.51.27-1-375081	92	7	7	1	0	1	594	6	6	0	0	NA	NA	NA	39	25	245	241	352	169	118	307	12	12	0	0.049	0.05	0
.	19.01.16-03.51.27-1-375082	59	3	3	2	0	1	602	2	2	0	0	NA	NA	NA	24	22	243	242	350	170	122	310	6	10	0	0.025	0.041	0
.	19.01.16-03.51.31-1-375083	31	1	1	0	0	0	0	0	0	0	0	NA	NA	NA	4	9	239	239	344	0	0	0	0	0	2	0	0	0.006
.	19.01.16-03.51.33-1-375084	179	10	10	2	0	2	634	8	8	0	0	NA	NA	NA	68	69	252	252	378	174	127	333	6	5	13	0.024	0.02	0.034
.	19.01.16-03.51.38-1-375087	180	29	29	8	0	6	611	24	24	0	0	NA	NA	NA	60	43	254	248	354	177	123	311	29	65	25	0.114	0.262	0.071
.	19.01.16-03.51.38-1-375089	94	11	11	1	0	1	603	9	9	0	0	NA	NA	NA	30	38	244	251	356	166	123	314	6	18	6	0.025	0.072	0.017
.	19.01.16-03.51.42-1-375112	122	7	7	4	0	3	615	5	5	0	0	NA	NA	NA	43	45	247	250	361	173	126	316	4	13	6	0.016	0.052	0.017
.	19.01.16-03.51.42-1-375113	121	12	12	4	0	2	597	10	10	0	0	NA	NA	NA	40	32	239	250	356	162	125	310	23	20	11	0.096	0.08	0.031
.	19.01.16-03.51.44-1-375116	91	4	4	1	0	1	606	3	3	0	0	NA	NA	NA	31	34	243	247	357	166	124	316	3	15	0	0.012	0.061	0
.	19.01.16-03.51.51-1-375125	176	28	28	5	0	4	618	26	26	0	0	NA	NA	NA	65	50	249	250	364	169	125	324	26	32	28	0.104	0.128	0.077
.	19.01.16-03.51.54-1-375127	95	6	6	1	0	1	594	4	4	0	0	NA	NA	NA	39	24	243	244	350	164	121	309	1	12	12	0.004	0.049	0.034
.	19.01.16-03.51.59-1-375131	65	3	3	2	0	2	588	2	2	0	0	NA	NA	NA	28	21	240	244	350	161	120	307	0	0	13	0	0	0.037
.	19.01.16-03.52.03-1-375132	123	5	5	0	0	0	591	3	3	0	0	NA	NA	NA	52	28	242	243	356	164	118	309	9	2	0	0.037	0.008	0
.	19.01.16-03.52.04-1-375133	60	2	2	0	0	0	100	1	1	0	0	NA	NA	NA	13	18	242	243	346	34	18	48	5	0	1	0.021	0	0.003
.	19.01.16-03.52.06-1-375134	33	1	1	1	0	1	0	0	0	0	0	NA	NA	NA	8	10	238	240	345	0	0	0	0	0	0	0	0	0
.	19.01.16-03.52.06-1-375135	59	2	2	1	0	1	597	1	1	0	0	NA	NA	NA	29	28	247	242	352	169	120	308	2	0	3	0.008	0	0.009
.	19.01.16-03.52.08-1-375136	120	15	15	4	0	4	621	13	13	0	0	NA	NA	NA	43	48	247	250	364	172	126	323	7	17	27	0.028	0.068	0.074
.	19.01.16-03.52.11-1-375137	87	6	6	0	0	0	599	5	5	0	0	NA	NA	NA	18	22	239	244	352	163	123	313	7	4	0	0.029	0.016	0
.	19.01.16-03.52.13-1-375138	34	1	1	1	0	1	0	0	0	0	0	NA	NA	NA	9	10	241	237	345	0	0	0	0	4	0	0	0.017	0
.	19.01.16-03.52.15-1-375139	143	14	14	11	0	8	617	11	11	0	0	NA	NA	NA	52	39	250	243	359	175	122	320	23	25	14	0.092	0.103	0.039
.	19.01.16-03.52.16-1-375140	60	2	2	0	0	0	601	1	1	0	0	NA	NA	NA	24	24	241	239	357	164	117	320	0	3	1	0	0.013	0.003
.	19.01.16-03.52.19-1-375141	151	10	10	2	0	1	614	9	9	0	0	NA	NA	NA	36	33	240	251	355	167	129	318	18	20	15	0.075	0.08	0.042
.	19.01.16-03.52.20-1-375142	32	1	1	0	0	0	0	0	0	0	0	NA	NA	NA	10	13	240	241	345	0	0	0	0	0	0	0	0	0
.	19.01.16-03.52.22-1-375144	60	3	3	0	0	0	600	1	1	0	0	NA	NA	NA	23	27	246	245	349	168	122	310	6	0	0	0.024	0	0
.	19.01.16-03.52.26-1-375145	121	4	4	2	0	1	611	3	3	0	0	NA	NA	NA	48	42	254	243	358	174	124	313	2	15	0	0.008	0.062	0
.	19.01.16-03.52.27-1-375146	92	4	4	0	0	0	602	3	3	0	0	NA	NA	NA	17	18	238	244	349	167	125	310	1	16	0	0.004	0.066	0
.	19.01.16-03.52.29-1-375147	234	19	19	4	0	3	645	17	17	0	0	NA	NA	NA	62	75	256	262	370	180	135	330	26	24	5	0.102	0.092	0.014
.	19.01.16-03.52.33-1-375148	30	1	1	0	0	0	0	0	0	0	0	NA	NA	NA	8	1	236	237	341	0	0	0	0	0	0	0	0	0
.	19.01.16-03.52.35-1-375149	29	1	1	0	0	0	0	0	0	0	0	NA	NA	NA	7	6	237	239	343	0	0	0	0	1	0	0	0.004	0
.	19.01.16-03.52.36-1-375150	119	5	5	1	0	1	617	4	4	0	0	NA	NA	NA	35	39	245	246	361	171	123	323	12	4	15	0.049	0.016	0.042
.	19.01.16-03.52.37-1-375151	119	9	9	0	0	0	597	8	8	0	0	NA	NA	NA	35	23	244	242	350	167	121	309	11	9	2	0.045	0.037	0.006
.	19.01.16-03.52.41-1-375156	114	5	5	1	0	1	609	4	4	0	0	NA	NA	NA	43	43	249	249	358	172	126	311	1	5	6	0.004	0.02	0.017
.	19.01.16-03.52.43-1-375174	124	12	12	7	0	5	606	10	10	0	0	NA	NA	NA	33	38	247	248	356	170	123	313	16	12	8	0.065	0.048	0.022
.	19.01.16-03.52.43-1-375175	34	1	1	0	0	0	0	0	0	0	0	NA	NA	NA	7	7	239	237	344	0	0	0	0	1	0	0	0.004	0
.	19.01.16-03.52.43-1-375176	142	8	8	1	0	1	614	6	6	0	0	NA	NA	NA	38	45	251	246	361	171	123	320	13	5	7	0.052	0.02	0.019
.	19.01.16-03.52.45-1-375179	89	7	7	2	0	2	594	5	5	0	0	NA	NA	NA	31	24	246	241	350	171	117	306	4	10	16	0.016	0.041	0.046
.	19.01.16-03.52.46-1-375181	202	34	34	10	0	6	638	32	32	0	0	NA	NA	NA	58	63	253	256	367	178	131	329	61	47	24	0.241	0.184	0.065
.	19.01.16-03.52.53-1-375189	145	7	7	0	0	0	619	6	6	0	0	NA	NA	NA	39	51	247	253	364	170	127	322	19	5	1	0.077	0.02	0.003
.	19.01.16-03.52.57-1-375194	60	2	2	0	0	0	352	1	1	0	0	NA	NA	NA	22	14	239	239	349	96	69	187	1	0	3	0.004	0	0.009
.	19.01.16-03.52.58-1-375195	119	6	6	1	0	0	610	5	5	0	0	NA	NA	NA	38	38	249	245	357	173	123	314	4	16	0	0.016	0.065	0
.	19.01.16-03.53.01-1-375196	33	1	1	1	0	1	0	0	0	0	0	NA	NA	NA	14	8	239	239	343	0	0	0	0	0	0	0	0	0
.	19.01.16-03.53.02-1-375200	119	4	4	1	0	1	617	3	3	0	0	NA	NA	NA	33	43	250	252	354	174	127	316	0	4	1	0	0.016	0.003
.	19.01.16-03.53.04-1-375201	97	10	10	2	0	2	610	8	8	0	0	NA	NA	NA	39	39	246	249	357	170	124	316	12	10	1	0.049	0.04	0.003
.	19.01.16-03.53.05-1-375202	35	1	1	0	0	0	0	0	0	0	0	NA	NA	NA	13	5	237	237	344	0	0	0	0	0	0	0	0	0
.	19.01.16-03.53.07-1-375203	179	25	25	14	0	12	618	23	23	0	0	NA	NA	NA	62	45	249	249	360	171	126	321	40	68	3	0.161	0.273	0.008
.	19.01.16-03.53.08-1-375204	36	1	1	1	0	1	0	0	0	0	0	NA	NA	NA	10	10	238	239	346	0	0	0	0	0	0	0	0	0
.	19.01.16-03.53.08-1-375205	65	2	2	0	0	0	595	1	1	0	0	NA	NA	NA	35	21	239	244	351	164	120	311	4	4	0	0.017	0.016	0
.	19.01.16-03.53.10-1-375206	234	41	41	11	0	7	628	36	36	0	0	NA	NA	NA	68	60	256	253	364	174	130	324	90	34	30	0.352	0.134	0.082
.	19.01.16-03.53.13-1-375207	63	2	2	1	0	0	590	1	1	0	0	NA	NA	NA	28	21	242	243	349	166	118	306	5	0	2	0.021	0	0.006
.	19.01.16-03.53.17-1-375208	97	5	5	2	0	2	607	4	4	0	0	NA	NA	NA	33	39	252	247	353	175	120	312	4	0	9	0.016	0	0.025
.	19.01.16-03.53.17-1-375209	36	1	1	0	0	0	0	0	0	0	0	NA	NA	NA	12	9	239	237	346	0	0	0	0	0	1	0	0	0.003
.	19.01.16-03.53.20-1-375210	93	4	4	1	0	1	606	2	2	0	0	NA	NA	NA	30	31	245	246	353	168	122	316	0	6	3	0	0.024	0.008
.	19.01.16-03.53.23-1-375211	31	1	1	1	0	1	0	0	0	0	0	NA	NA	NA	6	8	238	237	346	0	0	0	1	0	0	0.004	0	0
.	19.01.16-03.53.25-1-375212	86	4	4	1	0	1	600	3	3	0	0	NA	NA	NA	23	24	242	243	352	170	122	308	0	3	9	0	0.012	0.026
.	19.01.16-03.53.26-1-375213	175	20	20	5	0	4	629	18	18	0	0	NA	NA	NA	50	54	248	253	366	172	134	323	44	20	16	0.177	0.079	0.044
.	19.01.16-03.53.28-1-375214	62	4	4	0	0	0	594	3	3	0	0	NA	NA	NA	24	25	241	244	353	167	120	307	4	7	0	0.017	0.029	0
.	19.01.16-03.53.35-1-375215	119	7	7	2	0	2	620	6	6	0	0	NA	NA	NA	25	41	246	253	355	172	131	317	13	14	14	0.053	0.055	0.039
.	19.01.16-03.53.36-1-375217	59	2	2	0	0	0	592	0	0	0	0	NA	NA	NA	27	26	245	244	350	165	121	306	0	1	1	0	0.004	0.003
.	19.01.16-03.53.40-1-375221	374	57	57	9	0	5	676	48	48	0	0	NA	NA	NA	99	108	265	268	388	189	144	343	64	92	33	0.242	0.343	0.085
[truncated: 1 more rows]
