# Supplementary material for: Modelling targeted rabies vaccination strategies for a domestic dog population with heterogeneous roaming patterns
Source: PLoS Negl Trop Dis. 2019 Jul 8;13(7):e0007582. doi: 10.1371/journal.pntd.0007582 (PMC6638970; doi:10.1371/journal.pntd.0007582)
Supplement: S1 Zip file folder — The files contain a summary for each simulation for its respective scenario. The files are named first with the population structure (FP, ED, RD, SD) and then the specific vaccination strategy used for that scenario. (ZIP) [file pntd.0007582.s002.zip › Supp_Files/FP_E0.7_R0.7_S0.5_all_measuresReport.txt]

scenario	iteration	duration	tot_deaths	rabid_dogs	moved	mov_DK	movInfect	n_vacc	n_cull	detDogs_cull	contDogs_cull	reactCull	preemptVaccCov_dogLevel	reactVaccCov_dogLevel	mean_Rt	non_rabid_dead	born	nb_in_exp_cat	nb_in_roam_cat	nb_stayhome	nb_exp_vacc	nb_roam_vacc	nb_stayhome_vacc	nb_contacting_explorer	nb_contacting_roamer	nb_contacting_stayhome	contact_per_explorer	contact_per_roamer	contact_per_stayhome
.	19.01.16-02.27.33-1-363327	324	37	37	11	0	9	571	32	32	0	0	NA	NA	NA	118	99	268	264	380	188	183	200	55	24	31	0.205	0.091	0.082
.	19.01.16-02.27.33-1-363328	92	5	5	2	0	2	516	4	4	0	0	NA	NA	NA	28	32	244	243	358	168	166	182	0	9	3	0	0.037	0.008
.	19.01.16-02.27.33-1-363329	267	61	61	11	0	10	538	55	55	0	0	NA	NA	NA	71	72	257	258	370	175	175	188	44	53	59	0.171	0.205	0.159
.	19.01.16-02.27.33-1-363330	180	40	40	4	0	4	522	38	38	0	0	NA	NA	NA	53	45	247	250	361	167	171	184	29	46	45	0.117	0.184	0.125
.	19.01.16-02.27.33-1-363331	58	2	2	0	0	0	50	1	1	0	0	NA	NA	NA	15	16	239	244	346	17	18	15	0	0	2	0	0	0.006
.	19.01.16-02.27.33-1-363332	65	3	3	0	0	0	301	2	2	0	0	NA	NA	NA	17	18	240	241	350	109	95	97	0	10	0	0	0.041	0
.	19.01.16-02.27.33-1-363333	90	8	8	5	0	4	515	6	6	0	0	NA	NA	NA	20	28	245	243	353	169	169	177	22	9	5	0.09	0.037	0.014
.	19.01.16-02.27.33-1-363334	250	14	14	7	0	5	551	11	11	0	0	NA	NA	NA	66	74	260	254	373	181	176	194	13	15	20	0.05	0.059	0.054
.	19.01.16-02.27.39-1-363335	296	53	53	15	0	12	555	47	47	0	0	NA	NA	NA	88	82	264	260	371	181	181	193	74	49	52	0.28	0.188	0.14
.	19.01.16-02.27.44-1-363339	91	5	5	1	0	0	520	4	4	0	0	NA	NA	NA	25	39	251	251	350	170	173	177	12	2	10	0.048	0.008	0.029
.	19.01.16-02.27.47-1-363343	60	2	2	1	0	1	497	1	1	0	0	NA	NA	NA	24	20	241	240	352	163	161	173	5	0	0	0.021	0	0
.	19.01.16-02.27.51-1-363348	148	7	7	2	0	2	530	6	6	0	0	NA	NA	NA	45	54	249	254	364	174	173	183	2	6	13	0.008	0.024	0.036
.	19.01.16-02.27.56-1-363354	88	6	6	0	0	0	501	4	4	0	0	NA	NA	NA	22	22	246	242	347	166	166	169	3	8	3	0.012	0.033	0.009
.	19.01.16-02.27.58-1-363358	98	8	8	0	0	0	525	7	7	0	0	NA	NA	NA	29	43	250	247	359	172	172	181	9	1	7	0.036	0.004	0.019
.	19.01.16-02.27.59-1-363359	384	26	26	6	0	6	579	24	24	0	0	NA	NA	NA	109	104	264	267	386	184	190	205	31	14	45	0.117	0.052	0.117
.	19.01.16-02.28.11-1-363362	126	13	13	4	0	4	514	12	12	0	0	NA	NA	NA	35	32	246	247	352	168	171	175	16	8	5	0.065	0.032	0.014
.	19.01.16-02.28.13-1-363363	116	7	7	1	0	1	523	6	6	0	0	NA	NA	NA	22	46	252	243	364	175	164	184	1	14	0	0.004	0.058	0
.	19.01.16-02.28.21-1-363379	180	31	31	6	0	5	535	27	27	0	0	NA	NA	NA	50	62	258	251	366	179	172	184	47	27	43	0.182	0.108	0.117
.	19.01.16-02.28.25-1-363380	92	4	4	0	0	0	503	2	2	0	0	NA	NA	NA	29	18	241	238	352	167	164	172	6	4	1	0.025	0.017	0.003
.	19.01.16-02.28.32-1-363382	114	5	5	1	0	1	512	4	4	0	0	NA	NA	NA	47	32	244	248	353	166	171	175	4	6	5	0.016	0.024	0.014
.	19.01.16-02.28.33-1-363383	34	1	1	0	0	0	0	0	0	0	0	NA	NA	NA	10	10	240	237	346	0	0	0	0	0	5	0	0	0.014
.	19.01.16-02.28.34-1-363384	147	9	9	2	0	2	530	8	8	0	0	NA	NA	NA	41	45	249	251	358	171	178	181	7	10	21	0.028	0.04	0.059
.	19.01.16-02.28.36-1-363385	35	1	1	0	0	0	0	0	0	0	0	NA	NA	NA	10	11	238	241	345	0	0	0	0	0	3	0	0	0.009
.	19.01.16-02.28.37-1-363386	84	4	4	2	0	2	506	3	3	0	0	NA	NA	NA	25	27	243	243	354	165	167	174	3	4	0	0.012	0.016	0
.	19.01.16-02.28.38-1-363387	149	10	10	1	0	0	523	8	8	0	0	NA	NA	NA	50	42	248	244	363	171	170	182	14	7	8	0.056	0.029	0.022
.	19.01.16-02.28.42-1-363389	114	14	14	4	0	4	528	12	12	0	0	NA	NA	NA	24	44	249	250	358	172	176	180	21	3	10	0.084	0.012	0.028
.	19.01.16-02.28.49-1-363400	132	7	7	1	0	0	524	5	5	0	0	NA	NA	NA	44	43	248	250	358	171	174	179	8	5	3	0.032	0.02	0.008
.	19.01.16-02.28.50-1-363402	60	2	2	1	0	1	299	1	1	0	0	NA	NA	NA	18	17	241	242	347	93	106	100	0	0	3	0	0	0.009
.	19.01.16-02.28.51-1-363404	91	4	4	0	0	0	512	3	3	0	0	NA	NA	NA	43	33	246	246	354	169	167	176	0	8	8	0	0.033	0.023
.	19.01.16-02.28.51-1-363405	123	8	8	2	0	2	520	4	4	0	0	NA	NA	NA	40	38	247	248	356	172	171	177	17	10	3	0.069	0.04	0.008
.	19.01.16-02.28.56-1-363411	240	41	41	8	0	8	552	37	37	0	0	NA	NA	NA	63	77	256	257	377	179	177	196	41	50	28	0.16	0.195	0.074
.	19.01.16-02.28.57-1-363412	63	2	2	1	0	1	300	1	1	0	0	NA	NA	NA	15	17	247	240	343	99	101	100	0	0	8	0	0	0.023
.	19.01.16-02.29.00-1-363416	179	18	18	5	0	3	528	15	15	0	0	NA	NA	NA	70	49	250	248	364	173	171	184	22	15	22	0.088	0.06	0.06
.	19.01.16-02.29.04-1-363418	121	6	6	1	0	1	508	5	5	0	0	NA	NA	NA	37	29	243	243	356	163	165	180	11	2	1	0.045	0.008	0.003
.	19.01.16-02.29.04-1-363419	57	2	2	0	0	0	0	1	1	0	0	NA	NA	NA	14	15	241	238	349	0	0	0	0	0	1	0	0	0.003
.	19.01.16-02.29.05-1-363420	265	24	24	8	0	5	560	22	22	0	0	NA	NA	NA	86	82	252	260	383	175	181	204	11	25	45	0.044	0.096	0.117
.	19.01.16-02.29.07-1-363421	302	17	17	3	0	2	577	14	14	0	0	NA	NA	NA	84	100	264	275	374	184	196	197	32	11	7	0.121	0.04	0.019
.	19.01.16-02.29.07-1-363422	32	1	1	0	0	0	0	0	0	0	0	NA	NA	NA	6	12	241	239	345	0	0	0	0	0	1	0	0	0.003
.	19.01.16-02.29.08-1-363423	207	16	16	8	0	7	539	14	14	0	0	NA	NA	NA	71	60	261	250	362	182	171	186	10	19	11	0.038	0.076	0.03
.	19.01.16-02.29.08-1-363424	58	2	2	1	0	1	0	1	1	0	0	NA	NA	NA	17	20	240	243	350	0	0	0	1	0	5	0.004	0	0.014
.	19.01.16-02.29.09-1-363425	31	1	1	0	0	0	0	0	0	0	0	NA	NA	NA	10	14	238	240	349	0	0	0	0	0	1	0	0	0.003
.	19.01.16-02.29.11-1-363426	141	6	6	1	0	1	531	5	5	0	0	NA	NA	NA	42	56	256	248	365	176	167	188	9	1	4	0.035	0.004	0.011
.	19.01.16-02.29.12-1-363428	61	3	3	0	0	0	100	2	2	0	0	NA	NA	NA	23	19	244	240	348	39	31	30	0	0	9	0	0	0.026
.	19.01.16-02.29.19-1-363444	144	7	7	0	0	0	523	6	6	0	0	NA	NA	NA	58	48	248	254	359	168	176	179	15	13	1	0.06	0.051	0.003
.	19.01.16-02.29.19-1-363445	306	45	45	11	0	10	564	40	40	0	0	NA	NA	NA	104	84	265	259	373	189	182	193	54	40	31	0.204	0.154	0.083
.	19.01.16-02.29.30-1-363450	32	1	1	0	0	0	0	0	0	0	0	NA	NA	NA	10	12	243	240	342	0	0	0	0	0	1	0	0	0.003
.	19.01.16-02.29.32-1-363451	176	39	39	6	0	5	542	35	35	0	0	NA	NA	NA	62	67	260	250	370	178	174	190	40	19	47	0.154	0.076	0.127
.	19.01.16-02.29.32-1-363452	201	15	15	4	0	2	552	13	13	0	0	NA	NA	NA	68	83	263	259	374	181	180	191	34	9	19	0.129	0.035	0.051
.	19.01.16-02.29.33-1-363453	89	3	3	1	0	1	504	2	2	0	0	NA	NA	NA	26	24	244	244	349	166	166	172	12	0	4	0.049	0	0.011
.	19.01.16-02.29.40-1-363454	235	18	18	2	0	2	547	17	17	0	0	NA	NA	NA	63	66	264	254	361	185	179	183	16	16	21	0.061	0.063	0.058
.	19.01.16-02.29.41-1-363455	147	21	21	4	0	3	520	18	18	0	0	NA	NA	NA	47	41	250	248	356	173	171	176	17	18	22	0.068	0.073	0.062
.	19.01.16-02.29.46-1-363462	210	40	40	9	0	7	545	37	37	0	0	NA	NA	NA	62	59	256	251	365	180	175	190	40	52	34	0.156	0.207	0.093
.	19.01.16-02.29.48-1-363465	371	34	34	10	0	8	599	28	28	0	0	NA	NA	NA	103	119	275	264	393	200	188	211	36	30	43	0.131	0.114	0.109
.	19.01.16-02.29.49-1-363467	68	2	2	0	0	0	498	0	0	0	0	NA	NA	NA	25	16	242	241	346	165	165	168	0	0	1	0	0	0.003
.	19.01.16-02.29.59-1-363477	441	72	72	27	0	19	586	64	64	0	0	NA	NA	NA	116	111	268	267	389	191	187	208	84	49	85	0.313	0.184	0.219
.	19.01.16-02.30.03-1-363484	186	9	9	1	0	1	536	7	7	0	0	NA	NA	NA	56	53	253	257	356	178	178	180	6	10	5	0.024	0.039	0.014
.	19.01.16-02.30.07-1-363485	144	21	21	7	0	6	533	19	19	0	0	NA	NA	NA	57	57	256	249	365	175	172	186	15	16	41	0.059	0.064	0.112
.	19.01.16-02.30.18-1-363511	92	4	4	0	0	0	505	1	1	0	0	NA	NA	NA	23	25	247	246	345	169	166	170	2	3	5	0.008	0.012	0.014
.	19.01.16-02.30.24-1-363512	86	6	6	1	0	1	499	5	5	0	0	NA	NA	NA	19	20	243	239	351	166	161	172	0	8	7	0	0.033	0.02
.	19.01.16-02.30.24-1-363513	175	17	17	7	0	5	528	14	14	0	0	NA	NA	NA	54	49	250	246	366	172	173	183	22	11	14	0.088	0.045	0.038
.	19.01.16-02.30.25-1-363514	157	18	18	8	0	4	527	16	16	0	0	NA	NA	NA	51	43	248	253	355	173	175	179	29	20	9	0.117	0.079	0.025
.	19.01.16-02.30.32-1-363516	292	42	42	10	0	6	574	38	38	0	0	NA	NA	NA	96	98	270	270	371	188	191	195	43	27	55	0.159	0.1	0.148
.	19.01.16-02.30.37-1-363517	120	7	7	2	0	2	517	6	6	0	0	NA	NA	NA	41	32	245	248	352	171	170	176	0	3	14	0	0.012	0.04
.	19.01.16-02.30.39-1-363518	64	3	3	1	0	1	499	2	2	0	0	NA	NA	NA	22	18	240	242	349	166	164	169	13	0	0	0.054	0	0
.	19.01.16-02.30.40-1-363519	32	1	1	0	0	0	0	0	0	0	0	NA	NA	NA	10	9	244	237	341	0	0	0	0	0	0	0	0	0
.	19.01.16-02.30.42-1-363521	57	2	2	0	0	0	504	1	1	0	0	NA	NA	NA	21	24	239	243	355	163	163	178	2	1	0	0.008	0.004	0
.	19.01.16-02.30.47-1-363527	60	2	2	2	0	2	300	1	1	0	0	NA	NA	NA	19	22	240	246	349	93	105	102	0	2	1	0	0.008	0.003
.	19.01.16-02.30.52-1-363539	88	4	4	0	0	0	512	3	3	0	0	NA	NA	NA	25	35	246	247	355	170	171	171	5	5	3	0.02	0.02	0.008
.	19.01.16-02.30.52-1-363540	33	1	1	0	0	0	0	0	0	0	0	NA	NA	NA	9	7	237	239	344	0	0	0	0	0	1	0	0	0.003
.	19.01.16-02.30.53-1-363542	56	2	2	1	0	1	507	1	1	0	0	NA	NA	NA	23	26	240	239	360	164	163	180	0	0	4	0	0	0.011
.	19.01.16-02.30.53-1-363543	355	70	70	20	0	18	573	62	62	0	0	NA	NA	NA	98	101	264	269	381	184	188	201	96	78	79	0.364	0.29	0.207
.	19.01.16-02.30.54-1-363544	361	44	44	18	0	14	597	38	38	0	0	NA	NA	NA	110	114	267	267	393	192	189	216	54	67	50	0.202	0.251	0.127
.	19.01.16-02.30.55-1-363545	81	3	3	0	0	0	514	2	2	0	0	NA	NA	NA	37	36	247	249	353	169	171	174	0	10	1	0	0.04	0.003
.	19.01.16-02.30.56-1-363546	59	2	2	0	0	0	505	1	1	0	0	NA	NA	NA	37	28	245	243	353	166	165	174	5	0	0	0.02	0	0
.	19.01.16-02.31.05-1-363572	293	30	30	7	0	5	576	27	27	0	0	NA	NA	NA	105	96	271	259	379	196	180	200	37	26	55	0.137	0.1	0.145
.	19.01.16-02.31.07-1-363573	180	10	10	6	0	4	529	8	8	0	0	NA	NA	NA	51	52	250	253	362	173	176	180	6	9	17	0.024	0.036	0.047
.	19.01.16-02.31.08-1-363574	32	1	1	1	0	1	0	0	0	0	0	NA	NA	NA	8	10	240	237	346	0	0	0	0	0	1	0	0	0.003
.	19.01.16-02.31.09-1-363595	64	3	3	0	0	0	499	2	2	0	0	NA	NA	NA	24	17	242	237	351	166	162	171	6	2	0	0.025	0.008	0
.	19.01.16-02.31.10-1-363596	33	1	1	0	0	0	0	0	0	0	0	NA	NA	NA	16	11	239	241	344	0	0	0	0	2	0	0	0.008	0
.	19.01.16-02.31.13-1-363597	114	9	9	1	0	0	512	7	7	0	0	NA	NA	NA	40	30	243	242	358	167	167	178	4	7	9	0.016	0.029	0.025
.	19.01.16-02.31.21-1-363613	69	2	2	2	0	2	504	0	0	0	0	NA	NA	NA	25	23	244	245	347	169	164	171	0	6	0	0	0.024	0
.	19.01.16-02.31.21-1-363614	60	2	2	0	0	0	510	1	1	0	0	NA	NA	NA	19	24	242	240	355	168	166	176	3	2	0	0.012	0.008	0
.	19.01.16-02.31.27-1-363615	62	2	2	0	0	0	149	1	1	0	0	NA	NA	NA	19	19	242	242	348	50	47	52	0	0	2	0	0	0.006
.	19.01.16-02.31.28-1-363616	31	1	1	0	0	0	0	0	0	0	0	NA	NA	NA	3	10	239	239	345	0	0	0	0	0	0	0	0	0
.	19.01.16-02.31.30-1-363617	154	17	17	6	0	5	523	14	14	0	0	NA	NA	NA	38	38	247	248	356	177	171	175	18	6	42	0.073	0.024	0.118
.	19.01.16-02.31.30-1-363618	436	99	99	18	0	13	591	86	86	0	0	NA	NA	NA	135	118	265	269	397	189	191	211	97	82	111	0.366	0.305	0.28
.	19.01.16-02.31.32-1-363623	180	11	11	0	0	0	529	8	8	0	0	NA	NA	NA	61	48	244	252	365	168	175	186	9	7	16	0.037	0.028	0.044
.	19.01.16-02.31.33-1-363624	125	13	13	6	0	5	525	11	11	0	0	NA	NA	NA	36	36	245	244	360	168	173	184	4	30	13	0.016	0.123	0.036
.	19.01.16-02.31.35-1-363625	152	15	15	2	0	1	535	14	14	0	0	NA	NA	NA	51	50	247	253	363	170	177	188	14	17	4	0.057	0.067	0.011
.	19.01.16-02.31.52-1-363641	119	7	7	0	0	0	518	6	6	0	0	NA	NA	NA	28	37	246	253	351	170	174	174	1	14	4	0.004	0.055	0.011
.	19.01.16-02.31.54-1-363643	123	9	9	2	0	2	517	7	7	0	0	NA	NA	NA	50	34	243	252	352	166	176	175	19	9	5	0.078	0.036	0.014
.	19.01.16-02.31.58-1-363645	199	10	10	3	0	2	551	7	7	0	0	NA	NA	NA	64	78	258	258	375	181	180	190	4	2	19	0.016	0.008	0.051
.	19.01.16-02.31.59-1-363647	61	2	2	1	0	1	505	1	1	0	0	NA	NA	NA	26	32	246	245	354	164	167	174	7	0	0	0.028	0	0
.	19.01.16-02.32.00-1-363650	228	18	18	4	0	4	543	17	17	0	0	NA	NA	NA	73	64	256	251	370	179	172	192	13	18	19	0.051	0.072	0.051
.	19.01.16-02.32.02-1-363651	185	21	21	6	0	4	532	19	19	0	0	NA	NA	NA	53	54	250	253	364	174	175	183	46	21	7	0.184	0.083	0.019
.	19.01.16-02.32.11-1-363652	33	1	1	0	0	0	0	0	0	0	0	NA	NA	NA	15	7	239	236	345	0	0	0	2	0	0	0.008	0	0
.	19.01.16-02.32.13-1-363653	116	7	7	1	0	1	512	6	6	0	0	NA	NA	NA	39	26	241	243	355	165	168	179	11	12	2	0.046	0.049	0.006
.	19.01.16-02.32.13-1-363654	31	1	1	0	0	0	0	0	0	0	0	NA	NA	NA	13	7	238	239	343	0	0	0	0	0	1	0	0	0.003
.	19.01.16-02.32.14-1-363655	114	13	13	1	0	1	525	11	11	0	0	NA	NA	NA	38	47	249	245	366	171	169	185	18	10	11	0.072	0.041	0.03
.	19.01.16-02.32.15-1-363657	59	2	2	0	0	0	197	1	1	0	0	NA	NA	NA	13	18	240	241	350	60	59	78	1	0	1	0.004	0	0.003
.	19.01.16-02.32.16-1-363658	58	2	2	1	0	1	99	1	1	0	0	NA	NA	NA	20	15	239	240	349	28	34	37	1	0	0	0.004	0	0
.	19.01.16-02.32.21-1-363678	115	10	10	3	0	3	518	8	8	0	0	NA	NA	NA	32	29	244	244	354	169	171	178	17	2	2	0.07	0.008	0.006
.	19.01.16-02.32.22-1-363679	33	1	1	0	0	0	0	0	0	0	0	NA	NA	NA	7	8	238	241	342	0	0	0	0	0	2	0	0	0.006
.	19.01.16-02.32.23-1-363680	34	1	1	1	0	1	0	0	0	0	0	NA	NA	NA	7	4	237	238	342	0	0	0	0	0	2	0	0	0.006
.	19.01.16-02.32.25-1-363681	300	21	21	5	0	3	563	20	20	0	0	NA	NA	NA	71	86	265	258	376	187	179	197	13	46	25	0.049	0.178	0.066
.	19.01.16-02.32.26-1-363682	116	5	5	1	0	1	525	3	3	0	0	NA	NA	NA	39	38	247	242	362	172	168	185	4	8	4	0.016	0.033	0.011
.	19.01.16-02.32.31-1-363684	177	9	9	4	0	4	537	7	7	0	0	NA	NA	NA	50	58	251	248	372	174	172	191	3	14	10	0.012	0.056	0.027
.	19.01.16-02.32.33-1-363685	36	1	1	0	0	0	0	0	0	0	0	NA	NA	NA	10	6	239	236	344	0	0	0	0	0	1	0	0	0.003
.	19.01.16-02.32.36-1-363686	93	7	7	4	0	4	515	6	6	0	0	NA	NA	NA	29	37	248	242	360	169	165	181	9	10	5	0.036	0.041	0.014
.	19.01.16-02.32.38-1-363687	119	8	8	2	0	2	516	5	5	0	0	NA	NA	NA	49	38	244	247	360	167	168	181	13	0	10	0.053	0	0.028
.	19.01.16-02.32.39-1-363688	240	34	34	13	0	7	549	31	31	0	0	NA	NA	NA	73	73	257	257	372	178	176	195	77	34	31	0.3	0.132	0.083
.	19.01.16-02.32.40-1-363689	237	35	35	8	0	6	543	31	31	0	0	NA	NA	NA	74	66	261	252	366	179	178	186	22	65	21	0.084	0.258	0.057
.	19.01.16-02.32.42-1-363692	34	1	1	0	0	0	0	0	0	0	0	NA	NA	NA	11	9	237	238	347	0	0	0	2	0	0	0.008	0	0
.	19.01.16-02.32.45-1-363695	62	3	3	0	0	0	506	2	2	0	0	NA	NA	NA	28	27	244	247	349	165	169	172	2	0	2	0.008	0	0.006
.	19.01.16-02.32.50-1-363704	187	22	22	6	0	5	542	20	20	0	0	NA	NA	NA	60	63	254	254	368	177	177	188	6	26	19	0.024	0.102	0.052
.	19.01.16-02.32.52-1-363710	58	2	2	0	0	0	511	1	1	0	0	NA	NA	NA	27	24	246	243	348	169	167	175	0	1	7	0	0.004	0.02
.	19.01.16-02.32.54-1-363712	58	2	2	0	0	0	501	1	1	0	0	NA	NA	NA	19	18	240	240	351	164	164	173	0	0	5	0	0	0.014
.	19.01.16-02.32.57-1-363714	85	4	4	1	0	1	508	2	2	0	0	NA	NA	NA	19	22	243	244	348	168	167	173	0	2	8	0	0.008	0.023
.	19.01.16-02.33.04-1-363719	30	1	1	0	0	0	0	0	0	0	0	NA	NA	NA	13	7	239	236	345	0	0	0	1	0	0	0.004	0	0
.	19.01.16-02.33.05-1-363720	31	1	1	1	0	1	0	0	0	0	0	NA	NA	NA	10	12	241	239	345	0	0	0	0	4	0	0	0.017	0
.	19.01.16-02.33.06-1-363721	91	5	5	1	0	0	513	4	4	0	0	NA	NA	NA	29	36	245	246	358	169	170	174	3	2	9	0.012	0.008	0.025
.	19.01.16-02.33.06-1-363722	90	7	7	0	0	0	514	5	5	0	0	NA	NA	NA	29	32	245	242	358	168	165	181	9	1	3	0.037	0.004	0.008
.	19.01.16-02.33.07-1-363723	126	8	8	2	0	2	521	6	6	0	0	NA	NA	NA	43	41	252	244	358	172	168	181	20	1	8	0.079	0.004	0.022
.	19.01.16-02.33.10-1-363724	61	4	4	1	0	1	507	3	3	0	0	NA	NA	NA	17	23	240	241	355	164	164	179	5	5	8	0.021	0.021	0.023
.	19.01.16-02.33.20-1-363740	34	1	1	0	0	0	0	0	0	0	0	NA	NA	NA	10	13	241	239	346	0	0	0	0	0	1	0	0	0.003
.	19.01.16-02.33.21-1-363741	87	4	4	2	0	2	505	3	3	0	0	NA	NA	NA	18	23	245	243	348	168	167	170	6	0	2	0.024	0	0.006
.	19.01.16-02.33.22-1-363742	149	19	19	3	0	1	523	16	16	0	0	NA	NA	NA	40	43	252	245	359	177	166	180	7	21	17	0.028	0.086	0.047
.	19.01.16-02.33.23-1-363743	206	10	10	2	0	2	534	7	7	0	0	NA	NA	NA	58	56	252	257	360	172	181	181	8	4	19	0.032	0.016	0.053
.	19.01.16-02.33.24-1-363744	112	7	7	2	0	2	513	4	4	0	0	NA	NA	NA	39	27	246	246	348	171	169	173	11	3	11	0.045	0.012	0.032
.	19.01.16-02.33.24-1-363745	120	7	7	1	0	1	510	4	4	0	0	NA	NA	NA	26	29	247	243	352	168	166	176	13	9	0	0.053	0.037	0
.	19.01.16-02.33.26-1-363746	210	15	15	3	0	3	538	14	14	0	0	NA	NA	NA	63	61	259	254	361	179	177	182	14	13	20	0.054	0.051	0.055
.	19.01.16-02.33.28-1-363747	33	1	1	0	0	0	0	0	0	0	0	NA	NA	NA	13	10	239	240	344	0	0	0	0	0	1	0	0	0.003
.	19.01.16-02.33.29-1-363748	258	32	32	7	0	5	565	29	29	0	0	NA	NA	NA	81	88	263	256	382	185	179	201	48	35	39	0.183	0.137	0.102
.	19.01.16-02.33.30-1-363750	168	10	10	3	0	2	539	9	9	0	0	NA	NA	NA	63	63	251	256	369	173	178	188	13	4	20	0.052	0.016	0.054
.	19.01.16-02.33.34-1-363755	128	8	8	1	0	1	526	6	6	0	0	NA	NA	NA	39	42	247	247	361	170	170	186	3	1	10	0.012	0.004	0.028
.	19.01.16-02.33.39-1-363756	275	35	35	12	0	8	559	32	32	0	0	NA	NA	NA	81	80	266	262	365	188	185	186	57	38	40	0.214	0.145	0.11
.	19.01.16-02.33.41-1-363757	418	50	50	17	0	16	600	46	46	0	0	NA	NA	NA	121	121	271	272	391	199	193	208	55	79	57	0.203	0.29	0.146
.	19.01.16-02.33.42-1-363760	204	38	38	14	0	10	529	32	32	0	0	NA	NA	NA	65	49	249	250	363	170	175	184	29	40	71	0.116	0.16	0.196
.	19.01.16-02.33.49-1-363767	125	5	5	1	0	1	523	4	4	0	0	NA	NA	NA	43	46	249	251	359	169	176	178	4	12	2	0.016	0.048	0.006
.	19.01.16-02.33.49-1-363768	305	56	56	16	0	12	570	50	50	0	0	NA	NA	NA	86	94	268	259	380	189	182	199	80	39	47	0.299	0.151	0.124
.	19.01.16-02.33.51-1-363771	215	47	47	14	0	11	557	44	44	0	0	NA	NA	NA	63	83	262	261	373	183	181	193	80	36	51	0.305	0.138	0.137
.	19.01.16-02.33.54-1-363777	36	1	1	1	0	1	0	0	0	0	0	NA	NA	NA	13	8	239	237	345	0	0	0	1	0	0	0.004	0	0
.	19.01.16-02.33.56-1-363778	62	2	2	1	0	0	508	1	1	0	0	NA	NA	NA	15	24	243	245	349	166	168	174	0	7	0	0	0.029	0
.	19.01.16-02.34.04-1-363783	316	28	28	5	0	3	567	26	26	0	0	NA	NA	NA	96	93	265	259	382	181	182	204	53	20	19	0.2	0.077	0.05
.	19.01.16-02.34.07-1-363784	122	12	12	5	0	5	509	11	11	0	0	NA	NA	NA	37	31	250	242	352	168	165	176	13	2	34	0.052	0.008	0.097
.	19.01.16-02.34.12-1-363786	87	4	4	0	0	0	514	2	2	0	0	NA	NA	NA	28	33	244	246	356	169	168	177	3	2	1	0.012	0.008	0.003
.	19.01.16-02.34.24-1-363802	36	1	1	0	0	0	0	0	0	0	0	NA	NA	NA	11	7	237	239	344	0	0	0	3	0	0	0.013	0	0
.	19.01.16-02.34.26-1-363803	529	55	55	11	0	8	615	52	52	0	0	NA	NA	NA	130	138	277	273	401	202	196	217	71	34	79	0.256	0.125	0.197
.	19.01.16-02.34.31-1-363804	98	7	7	1	0	0	515	4	4	0	0	NA	NA	NA	24	35	247	250	351	169	173	173	2	8	9	0.008	0.032	0.026
.	19.01.16-02.34.31-1-363805	203	31	31	7	0	6	551	29	29	0	0	NA	NA	NA	57	69	257	249	376	180	174	197	21	25	28	0.082	0.1	0.074
.	19.01.16-02.34.39-1-363806	154	6	6	1	0	1	508	5	5	0	0	NA	NA	NA	49	32	243	243	359	164	165	179	2	2	9	0.008	0.008	0.025
.	19.01.16-02.34.48-1-363815	63	2	2	0	0	0	497	1	1	0	0	NA	NA	NA	33	20	242	241	350	163	165	169	0	0	7	0	0	0.02
.	19.01.16-02.34.49-1-363817	36	1	1	1	0	1	0	0	0	0	0	NA	NA	NA	13	7	239	239	342	0	0	0	1	0	0	0.004	0	0
.	19.01.16-02.34.52-1-363827	112	7	7	0	0	0	505	5	5	0	0	NA	NA	NA	36	26	242	249	348	165	169	171	6	6	3	0.025	0.024	0.009
.	19.01.16-02.34.54-1-363829	94	11	11	1	0	1	507	10	10	0	0	NA	NA	NA	31	35	250	248	350	169	169	169	15	6	4	0.06	0.024	0.011
.	19.01.16-02.34.55-1-363830	139	7	7	2	0	2	516	5	5	0	0	NA	NA	NA	38	37	244	247	359	167	170	179	14	6	3	0.057	0.024	0.008
.	19.01.16-02.34.55-1-363831	230	20	20	7	0	4	546	18	18	0	0	NA	NA	NA	64	71	258	259	367	179	180	187	8	24	28	0.031	0.093	0.076
.	19.01.16-02.34.55-1-363832	206	40	40	11	0	7	530	35	35	0	0	NA	NA	NA	52	53	252	250	364	176	168	186	44	47	31	0.175	0.188	0.085
.	19.01.16-02.35.00-1-363835	87	4	4	2	0	2	505	2	2	0	0	NA	NA	NA	36	22	242	241	352	166	165	174	0	16	3	0	0.066	0.009
.	19.01.16-02.35.09-1-363838	92	4	4	1	0	1	507	2	2	0	0	NA	NA	NA	33	33	244	243	359	165	166	176	1	0	5	0.004	0	0.014
.	19.01.16-02.35.11-1-363839	35	1	1	0	0	0	0	0	0	0	0	NA	NA	NA	12	11	243	237	344	0	0	0	0	0	0	0	0	0
.	19.01.16-02.35.11-1-363840	64	2	2	1	0	1	506	1	1	0	0	NA	NA	NA	18	26	242	243	354	165	166	175	0	0	5	0	0	0.014
.	19.01.16-02.35.12-1-363841	97	7	7	2	0	1	512	6	6	0	0	NA	NA	NA	41	30	246	248	349	170	171	171	5	12	0	0.02	0.048	0
.	19.01.16-02.35.13-1-363842	34	1	1	1	0	1	0	0	0	0	0	NA	NA	NA	11	6	239	237	343	0	0	0	0	0	3	0	0	0.009
.	19.01.16-02.35.15-1-363843	320	30	30	10	0	8	571	26	26	0	0	NA	NA	NA	112	90	257	266	380	180	191	200	46	8	43	0.179	0.03	0.113
.	19.01.16-02.35.16-1-363859	271	22	22	7	0	5	566	18	18	0	0	NA	NA	NA	71	86	257	268	374	178	193	195	14	27	29	0.054	0.101	0.078
.	19.01.16-02.35.21-1-363860	145	24	24	6	0	6	519	20	20	0	0	NA	NA	NA	30	38	249	245	357	173	165	181	19	20	18	0.076	0.082	0.05
.	19.01.16-02.35.23-1-363861	145	10	10	3	0	1	518	9	9	0	0	NA	NA	NA	48	39	247	250	355	170	171	177	11	10	2	0.045	0.04	0.006
.	19.01.16-02.35.29-1-363863	60	3	3	0	0	0	503	2	2	0	0	NA	NA	NA	29	27	241	243	356	162	168	173	0	2	2	0	0.008	0.006
.	19.01.16-02.35.31-1-363864	140	33	33	8	0	6	536	32	32	0	0	NA	NA	NA	41	53	252	254	360	176	178	182	60	29	18	0.238	0.114	0.05
.	19.01.16-02.35.42-1-363871	90	3	3	0	0	0	528	2	2	0	0	NA	NA	NA	18	40	245	251	357	171	177	180	3	3	2	0.012	0.012	0.006
.	19.01.16-02.35.45-1-363874	347	25	25	4	0	2	581	23	23	0	0	NA	NA	NA	111	103	271	266	379	190	192	199	27	24	37	0.1	0.09	0.098
.	19.01.16-02.35.48-1-363878	34	1	1	1	0	1	0	0	0	0	0	NA	NA	NA	5	7	237	238	345	0	0	0	1	0	0	0.004	0	0
.	19.01.16-02.35.48-1-363879	61	2	2	0	0	0	348	1	1	0	0	NA	NA	NA	18	13	242	241	343	118	109	121	0	4	0	0	0.017	0
.	19.01.16-02.35.50-1-363882	245	13	13	4	0	4	547	12	12	0	0	NA	NA	NA	78	66	259	250	370	182	174	191	4	13	20	0.015	0.052	0.054
.	19.01.16-02.35.50-1-363884	64	2	2	1	0	1	450	1	1	0	0	NA	NA	NA	13	19	242	241	349	150	146	154	1	0	1	0.004	0	0.003
.	19.01.16-02.35.51-1-363885	87	4	4	0	0	0	507	3	3	0	0	NA	NA	NA	24	23	245	243	348	167	171	169	1	2	6	0.004	0.008	0.017
.	19.01.16-02.35.57-1-363891	90	3	3	1	0	1	507	2	2	0	0	NA	NA	NA	30	26	241	246	352	164	169	174	8	0	0	0.033	0	0
.	19.01.16-02.35.58-1-363893	38	1	1	1	0	1	0	0	0	0	0	NA	NA	NA	10	13	239	241	346	0	0	0	0	1	0	0	0.004	0
.	19.01.16-02.36.01-1-363898	148	8	8	2	0	1	527	6	6	0	0	NA	NA	NA	27	45	251	246	361	175	169	183	9	1	11	0.036	0.004	0.03
.	19.01.16-02.36.01-1-363899	32	1	1	0	0	0	0	0	0	0	0	NA	NA	NA	6	10	240	237	346	0	0	0	0	1	0	0	0.004	0
.	19.01.16-02.36.01-1-363900	176	13	13	2	0	2	533	12	12	0	0	NA	NA	NA	61	51	250	248	366	173	171	189	16	17	15	0.064	0.069	0.041
.	19.01.16-02.36.03-1-363901	184	40	40	14	0	11	529	36	36	0	0	NA	NA	NA	51	51	254	252	358	173	174	182	54	16	56	0.213	0.063	0.156
.	19.01.16-02.36.06-1-363902	82	8	8	4	0	4	508	6	6	0	0	NA	NA	NA	21	25	242	244	352	164	168	176	10	14	0	0.041	0.057	0
.	19.01.16-02.36.10-1-363903	206	18	18	2	0	1	534	15	15	0	0	NA	NA	NA	51	51	252	246	366	178	168	188	10	20	8	0.04	0.081	0.022
.	19.01.16-02.36.15-1-363904	176	13	13	7	0	5	536	12	12	0	0	NA	NA	NA	56	60	254	253	366	173	176	187	10	27	6	0.039	0.107	0.016
.	19.01.16-02.36.18-1-363920	207	11	11	4	0	3	547	10	10	0	0	NA	NA	NA	60	70	259	252	372	180	176	191	5	11	13	0.019	0.044	0.035
.	19.01.16-02.36.22-1-363921	89	5	5	4	0	1	513	4	4	0	0	NA	NA	NA	35	32	245	240	360	169	165	179	23	4	2	0.094	0.017	0.006
.	19.01.16-02.36.24-1-363922	172	20	20	7	0	5	532	19	19	0	0	NA	NA	NA	39	51	256	253	355	180	176	176	5	47	28	0.02	0.186	0.079
.	19.01.16-02.36.26-1-363923	200	13	13	2	0	2	550	12	12	0	0	NA	NA	NA	59	73	257	251	378	183	169	198	7	11	10	0.027	0.044	0.026
.	19.01.16-02.36.35-1-363924	93	6	6	2	0	2	518	5	5	0	0	NA	NA	NA	27	38	248	247	356	173	168	177	2	11	2	0.008	0.045	0.006
.	19.01.16-02.36.40-1-363925	58	2	2	0	0	0	503	1	1	0	0	NA	NA	NA	22	17	243	238	349	169	162	172	6	2	0	0.025	0.008	0
.	19.01.16-02.36.40-1-363926	115	6	6	4	0	3	518	5	5	0	0	NA	NA	NA	29	41	250	246	358	172	168	178	0	6	13	0	0.024	0.036
.	19.01.16-02.36.40-1-363927	171	14	14	3	0	3	538	12	12	0	0	NA	NA	NA	47	55	246	251	371	173	172	193	1	3	25	0.004	0.012	0.067
.	19.01.16-02.36.40-1-363928	60	2	2	0	0	0	505	1	1	0	0	NA	NA	NA	26	29	247	242	353	169	167	169	0	0	6	0	0	0.017
.	19.01.16-02.36.48-1-363938	61	2	2	1	0	1	350	1	1	0	0	NA	NA	NA	19	13	240	238	348	119	114	117	1	0	2	0.004	0	0.006
.	19.01.16-02.36.51-1-363941	209	21	21	5	0	4	539	18	18	0	0	NA	NA	NA	44	64	249	259	369	170	180	189	17	3	30	0.068	0.012	0.081
.	19.01.16-02.36.52-1-363949	115	12	12	3	0	3	520	9	9	0	0	NA	NA	NA	29	45	241	252	365	164	173	183	8	0	23	0.033	0	0.063
.	19.01.16-02.36.52-1-363950	211	32	32	11	0	7	538	28	28	0	0	NA	NA	NA	72	60	258	254	361	178	175	185	56	30	26	0.217	0.118	0.072
.	19.01.16-02.36.55-1-363952	212	20	20	4	0	4	537	18	18	0	0	NA	NA	NA	51	56	251	257	361	175	180	182	34	7	24	0.135	0.027	0.066
.	19.01.16-02.36.55-1-363953	151	12	12	3	0	2	508	11	11	0	0	NA	NA	NA	55	34	248	246	353	166	167	175	10	4	14	0.04	0.016	0.04
.	19.01.16-02.36.59-1-363956	63	2	2	1	0	1	299	1	1	0	0	NA	NA	NA	17	15	240	240	348	87	108	104	0	3	1	0	0.012	0.003
.	19.01.16-02.37.02-1-363959	34	1	1	0	0	0	0	0	0	0	0	NA	NA	NA	14	11	239	240	345	0	0	0	0	1	0	0	0.004	0
.	19.01.16-02.37.04-1-363960	59	2	2	0	0	0	49	1	1	0	0	NA	NA	NA	20	21	245	240	349	16	14	19	3	0	3	0.012	0	0.009
.	19.01.16-02.37.05-1-363961	119	9	9	2	0	2	516	6	6	0	0	NA	NA	NA	32	35	246	245	357	169	166	181	7	23	5	0.028	0.094	0.014
.	19.01.16-02.37.09-1-363962	118	4	4	0	0	0	513	3	3	0	0	NA	NA	NA	38	27	243	247	350	167	171	175	4	5	5	0.016	0.02	0.014
.	19.01.16-02.37.09-1-363963	179	15	15	3	0	1	535	13	13	0	0	NA	NA	NA	47	50	254	255	354	177	178	180	13	11	20	0.051	0.043	0.056
.	19.01.16-02.37.14-1-363964	207	21	21	7	0	5	528	20	20	0	0	NA	NA	NA	64	57	247	256	367	169	174	185	33	23	15	0.134	0.09	0.041
.	19.01.16-02.37.18-1-363981	91	4	4	0	0	0	516	2	2	0	0	NA	NA	NA	33	37	245	252	353	168	173	175	1	0	9	0.004	0	0.025
.	19.01.16-02.37.22-1-363982	179	12	12	3	0	3	527	11	11	0	0	NA	NA	NA	56	42	250	247	358	174	171	182	24	11	4	0.096	0.045	0.011
.	19.01.16-02.37.22-1-363983	34	1	1	0	0	0	0	0	0	0	0	NA	NA	NA	5	13	240	237	349	0	0	0	0	0	0	0	0	0
.	19.01.16-02.37.23-1-363984	33	1	1	0	0	0	0	0	0	0	0	NA	NA	NA	14	7	238	237	345	0	0	0	0	0	3	0	0	0.009
.	19.01.16-02.37.24-1-363985	125	16	16	6	0	4	519	14	14	0	0	NA	NA	NA	38	45	253	247	358	174	170	175	19	10	25	0.075	0.04	0.07
.	19.01.16-02.37.29-1-363986	297	27	27	10	0	7	566	26	26	0	0	NA	NA	NA	93	89	257	263	382	183	184	199	19	24	34	0.074	0.091	0.089
.	19.01.16-02.37.29-1-363987	98	5	5	1	0	1	527	4	4	0	0	NA	NA	NA	27	45	255	248	355	176	175	176	0	4	6	0	0.016	0.017
.	19.01.16-02.37.34-1-363988	147	14	14	3	0	2	510	11	11	0	0	NA	NA	NA	43	34	247	243	357	171	163	176	10	13	21	0.04	0.053	0.059
.	19.01.16-02.37.40-1-363993	127	5	5	2	0	1	527	4	4	0	0	NA	NA	NA	42	48	247	250	364	169	174	184	9	10	0	0.036	0.04	0
.	19.01.16-02.37.42-1-363995	294	31	31	10	0	7	573	29	29	0	0	NA	NA	NA	87	94	270	264	373	190	185	198	39	34	24	0.144	0.129	0.064
.	19.01.16-02.37.48-1-364002	35	1	1	1	0	1	0	0	0	0	0	NA	NA	NA	9	9	237	241	344	0	0	0	0	0	2	0	0	0.006
.	19.01.16-02.37.52-1-364006	32	1	1	1	0	1	0	0	0	0	0	NA	NA	NA	8	7	238	239	343	0	0	0	0	0	0	0	0	0
.	19.01.16-02.37.52-1-364011	147	10	10	4	0	3	538	8	8	0	0	NA	NA	NA	40	53	258	243	365	180	169	189	20	8	22	0.078	0.033	0.06
.	19.01.16-02.37.55-1-364013	35	1	1	0	0	0	0	0	0	0	0	NA	NA	NA	9	12	239	242	344	0	0	0	0	0	1	0	0	0.003
.	19.01.16-02.37.56-1-364014	119	7	7	2	0	2	505	6	6	0	0	NA	NA	NA	35	19	242	244	346	170	167	168	1	5	10	0.004	0.02	0.029
.	19.01.16-02.37.56-1-364016	93	4	4	0	0	0	506	3	3	0	0	NA	NA	NA	30	26	242	239	358	166	162	178	8	7	2	0.033	0.029	0.006
.	19.01.16-02.37.57-1-364017	266	28	28	8	0	8	542	25	25	0	0	NA	NA	NA	67	65	259	248	371	181	171	190	13	22	43	0.05	0.089	0.116
.	19.01.16-02.37.57-1-364018	63	2	2	0	0	0	510	1	1	0	0	NA	NA	NA	27	34	245	247	355	167	167	176	8	6	0	0.033	0.024	0
.	19.01.16-02.37.59-1-364021	154	7	7	1	0	1	534	5	5	0	0	NA	NA	NA	48	51	253	250	361	178	173	183	1	8	4	0.004	0.032	0.011
.	19.01.16-02.38.09-1-364024	260	22	22	9	0	8	535	21	21	0	0	NA	NA	NA	71	63	252	251	373	173	170	192	23	34	19	0.091	0.135	0.051
.	19.01.16-02.38.16-1-364025	32	1	1	1	0	1	0	0	0	0	0	NA	NA	NA	6	8	239	239	343	0	0	0	0	0	0	0	0	0
.	19.01.16-02.38.17-1-364041	202	28	28	5	0	4	548	24	24	0	0	NA	NA	NA	53	73	258	257	371	181	176	191	18	29	21	0.07	0.113	0.057
.	19.01.16-02.38.17-1-364042	33	1	1	1	0	1	0	0	0	0	0	NA	NA	NA	11	12	239	240	346	0	0	0	0	1	0	0	0.004	0
.	19.01.16-02.38.18-1-364043	152	10	10	1	0	1	528	9	9	0	0	NA	NA	NA	49	44	249	251	357	173	175	180	12	7	8	0.048	0.028	0.022
.	19.01.16-02.38.19-1-364044	119	10	10	3	0	2	519	9	9	0	0	NA	NA	NA	31	38	252	244	355	176	165	178	17	0	10	0.067	0	0.028
.	19.01.16-02.38.19-1-364045	210	62	62	16	0	13	532	53	53	0	0	NA	NA	NA	62	54	259	248	360	183	170	179	61	82	53	0.236	0.331	0.147
.	19.01.16-02.38.23-1-364046	116	10	10	2	0	2	507	8	8	0	0	NA	NA	NA	33	22	244	239	352	171	162	174	24	1	6	0.098	0.004	0.017
.	19.01.16-02.38.29-1-364047	115	9	9	2	0	2	511	8	8	0	0	NA	NA	NA	34	28	241	244	356	164	171	176	11	5	7	0.046	0.02	0.02
.	19.01.16-02.38.36-1-364049	151	9	9	3	0	3	520	8	8	0	0	NA	NA	NA	48	44	241	252	364	165	171	184	12	13	4	0.05	0.052	0.011
.	19.01.16-02.38.37-1-364050	34	1	1	0	0	0	0	0	0	0	0	NA	NA	NA	7	9	237	236	349	0	0	0	0	0	1	0	0	0.003
.	19.01.16-02.38.39-1-364051	33	1	1	0	0	0	0	0	0	0	0	NA	NA	NA	7	12	237	241	347	0	0	0	0	0	0	0	0	0
.	19.01.16-02.38.40-1-364052	32	1	1	0	0	0	0	0	0	0	0	NA	NA	NA	7	13	240	241	345	0	0	0	3	0	0	0.012	0	0
.	19.01.16-02.38.40-1-364053	211	28	28	9	0	6	559	26	26	0	0	NA	NA	NA	58	81	266	259	369	188	181	190	21	64	13	0.079	0.247	0.035
.	19.01.16-02.38.41-1-364054	64	3	3	1	0	1	501	2	2	0	0	NA	NA	NA	19	25	243	242	353	162	164	175	7	3	0	0.029	0.012	0
.	19.01.16-02.38.42-1-364056	68	3	3	1	0	0	514	2	2	0	0	NA	NA	NA	21	36	250	247	352	170	171	173	4	0	6	0.016	0	0.017
.	19.01.16-02.38.42-1-364057	147	34	34	8	0	8	533	29	29	0	0	NA	NA	NA	47	58	255	253	363	176	173	184	35	12	55	0.137	0.047	0.152
.	19.01.16-02.38.46-1-364062	62	3	3	0	0	0	513	2	2	0	0	NA	NA	NA	22	32	245	247	353	167	170	176	0	9	1	0	0.036	0.003
.	19.01.16-02.38.52-1-364073	62	3	3	0	0	0	499	2	2	0	0	NA	NA	NA	26	18	243	240	348	165	163	171	0	5	1	0	0.021	0.003
.	19.01.16-02.38.54-1-364077	271	40	40	7	0	7	553	37	37	0	0	NA	NA	NA	71	77	252	267	371	175	184	194	37	46	56	0.147	0.172	0.151
.	19.01.16-02.38.55-1-364078	32	1	1	0	0	0	0	0	0	0	0	NA	NA	NA	5	7	238	237	345	0	0	0	0	2	0	0	0.008	0
.	19.01.16-02.38.55-1-364079	119	6	6	3	0	3	517	5	5	0	0	NA	NA	NA	36	36	248	248	353	172	169	176	5	8	15	0.02	0.032	0.042
.	19.01.16-02.38.57-1-364080	240	37	37	9	0	9	567	34	34	0	0	NA	NA	NA	55	79	261	251	380	187	176	204	50	52	31	0.192	0.207	0.082
.	19.01.16-02.38.58-1-364082	33	1	1	0	0	0	0	0	0	0	0	NA	NA	NA	7	9	241	238	343	0	0	0	0	0	3	0	0	0.009
.	19.01.16-02.39.00-1-364085	145	10	10	0	0	0	516	9	9	0	0	NA	NA	NA	42	35	246	246	356	169	171	176	13	8	10	0.053	0.033	0.028
.	19.01.16-02.39.04-1-364087	62	3	3	0	0	0	508	2	2	0	0	NA	NA	NA	12	22	242	243	350	165	170	173	0	0	3	0	0	0.009
.	19.01.16-02.39.11-1-364089	119	19	19	7	0	6	532	16	16	0	0	NA	NA	NA	42	50	251	249	363	173	171	188	22	13	22	0.088	0.052	0.061
.	19.01.16-02.39.16-1-364090	185	15	15	6	0	5	541	14	14	0	0	NA	NA	NA	56	59	254	249	369	178	174	189	28	3	4	0.11	0.012	0.011
.	19.01.16-02.39.24-1-364106	87	11	11	0	0	0	510	8	8	0	0	NA	NA	NA	29	26	244	246	349	166	172	172	10	2	9	0.041	0.008	0.026
.	19.01.16-02.39.26-1-364108	185	19	19	8	0	6	532	16	16	0	0	NA	NA	NA	51	47	248	250	362	173	172	187	24	24	24	0.097	0.096	0.066
.	19.01.16-02.39.31-1-364109	85	3	3	0	0	0	510	2	2	0	0	NA	NA	NA	22	29	245	243	354	167	169	174	0	0	9	0	0	0.025
.	19.01.16-02.39.33-1-364110	61	2	2	0	0	0	347	0	0	0	0	NA	NA	NA	15	17	238	243	349	113	113	121	0	1	1	0	0.004	0.003
.	19.01.16-02.39.40-1-364115	296	29	29	13	0	10	565	23	23	0	0	NA	NA	NA	81	85	262	258	378	184	181	200	38	43	21	0.145	0.167	0.056
.	19.01.16-02.39.42-1-364117	94	12	12	3	0	3	508	11	11	0	0	NA	NA	NA	25	27	245	244	351	166	168	174	7	4	17	0.029	0.016	0.048
.	19.01.16-02.39.42-1-364119	142	21	21	5	0	4	522	17	17	0	0	NA	NA	NA	39	44	246	249	362	168	169	185	13	36	16	0.053	0.145	0.044
.	19.01.16-02.39.43-1-364120	67	2	2	2	0	2	510	1	1	0	0	NA	NA	NA	24	26	244	246	349	168	171	171	0	0	8	0	0	0.023
.	19.01.16-02.39.43-1-364121	123	15	15	6	0	5	517	14	14	0	0	NA	NA	NA	41	38	241	248	362	163	172	182	0	25	19	0	0.101	0.052
.	19.01.16-02.39.54-1-364136	154	9	9	2	0	1	520	7	7	0	0	NA	NA	NA	42	40	248	253	352	166	177	177	3	7	16	0.012	0.028	0.045
.	19.01.16-02.39.55-1-364137	213	17	17	5	0	3	544	15	15	0	0	NA	NA	NA	64	61	252	244	378	178	167	199	24	23	7	0.095	0.094	0.019
.	19.01.16-02.39.55-1-364138	150	16	16	1	0	1	529	15	15	0	0	NA	NA	NA	45	47	254	252	354	175	176	178	9	16	10	0.035	0.063	0.028
.	19.01.16-02.39.57-1-364139	121	22	22	6	0	6	520	19	19	0	0	NA	NA	NA	42	49	249	249	364	171	168	181	27	13	34	0.108	0.052	0.093
.	19.01.16-02.40.06-1-364148	206	18	18	11	0	6	538	13	13	0	0	NA	NA	NA	76	64	256	252	369	180	173	185	23	17	39	0.09	0.067	0.106
.	19.01.16-02.40.07-1-364149	33	1	1	1	0	1	0	0	0	0	0	NA	NA	NA	10	7	238	238	344	0	0	0	0	0	0	0	0	0
.	19.01.16-02.40.10-1-364150	34	1	1	0	0	0	0	0	0	0	0	NA	NA	NA	10	7	237	239	344	0	0	0	0	0	0	0	0	0
.	19.01.16-02.40.13-1-364151	203	37	37	9	0	7	532	34	34	0	0	NA	NA	NA	54	52	258	248	359	177	172	183	38	31	34	0.147	0.125	0.095
.	19.01.16-02.40.13-1-364152	149	10	10	3	0	2	521	9	9	0	0	NA	NA	NA	36	41	245	252	357	168	175	178	7	15	4	0.029	0.06	0.011
.	19.01.16-02.40.16-1-364159	37	1	1	1	0	1	0	0	0	0	0	NA	NA	NA	14	8	240	238	343	0	0	0	0	0	0	0	0	0
.	19.01.16-02.40.17-1-364160	122	12	12	3	0	3	524	11	11	0	0	NA	NA	NA	47	48	247	244	370	168	168	188	0	6	20	0	0.025	0.054
.	19.01.16-02.40.17-1-364180	85	6	6	3	0	3	501	5	5	0	0	NA	NA	NA	19	21	244	242	348	166	165	170	5	2	7	0.02	0.008	0.02
.	19.01.16-02.40.24-1-364181	115	8	8	3	0	2	522	7	7	0	0	NA	NA	NA	40	44	249	248	360	170	169	183	21	5	4	0.084	0.02	0.011
.	19.01.16-02.40.26-1-364183	148	9	9	5	0	4	518	6	6	0	0	NA	NA	NA	61	41	250	244	360	172	167	179	4	10	12	0.016	0.041	0.033
.	19.01.16-02.40.32-1-364184	33	1	1	0	0	0	0	0	0	0	0	NA	NA	NA	6	14	240	240	347	0	0	0	0	0	1	0	0	0.003
.	19.01.16-02.40.32-1-364185	233	29	29	7	0	7	555	26	26	0	0	NA	NA	NA	57	74	265	257	365	188	180	187	36	20	43	0.136	0.078	0.118
.	19.01.16-02.40.33-1-364186	128	8	8	1	0	1	516	7	7	0	0	NA	NA	NA	46	34	243	249	355	165	174	177	4	4	13	0.016	0.016	0.037
.	19.01.16-02.40.34-1-364187	33	1	1	0	0	0	0	0	0	0	0	NA	NA	NA	10	9	239	238	345	0	0	0	2	0	0	0.008	0	0
.	19.01.16-02.40.37-1-364188	92	6	6	2	0	2	513	5	5	0	0	NA	NA	NA	42	33	247	241	358	169	167	177	16	6	2	0.065	0.025	0.006
.	19.01.16-02.40.39-1-364189	64	4	4	1	0	1	508	3	3	0	0	NA	NA	NA	26	25	241	242	355	165	166	177	0	2	9	0	0.008	0.025
.	19.01.16-02.40.40-1-364190	61	2	2	1	0	1	348	1	1	0	0	NA	NA	NA	11	22	242	245	348	106	129	113	2	0	1	0.008	0	0.003
.	19.01.16-02.40.41-1-364192	121	6	6	1	0	0	516	4	4	0	0	NA	NA	NA	41	42	250	250	355	167	172	177	1	9	4	0.004	0.036	0.011
.	19.01.16-02.40.44-1-364195	340	50	50	10	0	8	568	46	46	0	0	NA	NA	NA	96	92	259	263	383	181	186	201	67	47	69	0.259	0.179	0.18
.	19.01.16-02.40.52-1-364207	97	7	7	2	0	2	509	6	6	0	0	NA	NA	NA	26	37	249	242	359	170	162	177	0	7	10	0	0.029	0.028
.	19.01.16-02.40.53-1-364209	182	17	17	2	0	2	532	16	16	0	0	NA	NA	NA	42	54	250	256	361	173	179	180	12	31	12	0.048	0.121	0.033
.	19.01.16-02.40.53-1-364210	97	6	6	1	0	1	510	3	3	0	0	NA	NA	NA	33	27	245	244	351	168	166	176	2	17	3	0.008	0.07	0.009
.	19.01.16-02.40.53-1-364211	178	12	12	3	0	3	529	10	10	0	0	NA	NA	NA	47	54	250	253	364	168	176	185	12	10	12	0.048	0.04	0.033
.	19.01.16-02.40.58-1-364216	241	13	13	1	0	1	561	11	11	0	0	NA	NA	NA	68	83	262	256	378	185	180	196	3	10	14	0.011	0.039	0.037
.	19.01.16-02.41.00-1-364219	148	18	18	5	0	4	514	16	16	0	0	NA	NA	NA	50	32	243	246	356	167	171	176	16	9	41	0.066	0.037	0.115
.	19.01.16-02.41.09-1-364222	151	9	9	2	0	2	518	8	8	0	0	NA	NA	NA	48	41	252	246	356	171	169	178	12	11	15	0.048	0.045	0.042
.	19.01.16-02.41.11-1-364223	57	2	2	0	0	0	101	0	0	0	0	NA	NA	NA	22	17	243	241	346	32	37	32	0	0	4	0	0	0.012
.	19.01.16-02.41.16-1-364224	272	14	14	8	0	6	536	12	12	0	0	NA	NA	NA	77	59	257	241	374	177	166	193	12	9	26	0.047	0.037	0.07
.	19.01.16-02.41.16-1-364240	92	4	4	0	0	0	509	3	3	0	0	NA	NA	NA	29	27	243	246	351	165	170	174	0	5	8	0	0.02	0.023
.	19.01.16-02.41.18-1-364241	34	1	1	0	0	0	0	0	0	0	0	NA	NA	NA	5	12	239	242	344	0	0	0	0	0	1	0	0	0.003
.	19.01.16-02.41.19-1-364242	203	16	16	4	0	4	537	14	14	0	0	NA	NA	NA	77	70	261	261	361	176	178	183	18	8	4	0.069	0.031	0.011
.	19.01.16-02.41.21-1-364243	283	25	25	6	0	5	552	22	22	0	0	NA	NA	NA	80	73	257	259	370	180	182	190	25	32	26	0.097	0.124	0.07
.	19.01.16-02.41.21-1-364244	89	6	6	2	0	1	512	5	5	0	0	NA	NA	NA	38	32	245	248	352	169	171	172	4	7	1	0.016	0.028	0.003
.	19.01.16-02.41.29-1-364245	122	22	22	6	0	4	526	20	20	0	0	NA	NA	NA	40	47	250	253	357	173	174	179	20	11	42	0.08	0.043	0.118
.	19.01.16-02.41.30-1-364246	84	3	3	1	0	1	508	1	1	0	0	NA	NA	NA	19	25	246	238	354	172	161	175	1	0	4	0.004	0	0.011
.	19.01.16-02.41.32-1-364247	174	24	24	5	0	4	518	18	18	0	0	NA	NA	NA	52	44	248	251	358	166	171	181	7	12	31	0.028	0.048	0.087
.	19.01.16-02.41.35-1-364248	88	5	5	1	0	1	513	3	3	0	0	NA	NA	NA	35	27	242	244	354	167	169	177	4	0	6	0.017	0	0.017
.	19.01.16-02.41.42-1-364255	63	2	2	0	0	0	499	1	1	0	0	NA	NA	NA	18	17	244	241	345	165	166	168	2	1	0	0.008	0.004	0
.	19.01.16-02.41.45-1-364259	229	11	11	4	0	3	542	9	9	0	0	NA	NA	NA	54	60	255	255	363	178	179	185	13	23	14	0.051	0.09	0.039
.	19.01.16-02.41.45-1-364260	183	15	15	5	0	4	544	14	14	0	0	NA	NA	NA	60	65	253	255	370	176	177	191	5	12	22	0.02	0.047	0.059
.	19.01.16-02.41.49-1-364265	64	2	2	1	0	1	508	0	0	0	0	NA	NA	NA	26	21	241	245	348	165	167	176	0	2	4	0	0.008	0.011
.	19.01.16-02.41.52-1-364268	182	18	18	6	0	6	527	16	16	0	0	NA	NA	NA	57	48	252	248	361	171	173	183	18	23	11	0.071	0.093	0.03
.	19.01.16-02.41.53-1-364274	94	8	8	4	0	3	523	6	6	0	0	NA	NA	NA	32	37	249	244	357	174	170	179	3	10	14	0.012	0.041	0.039
.	19.01.16-02.41.59-1-364278	154	15	15	0	0	0	539	14	14	0	0	NA	NA	NA	37	59	248	259	365	169	182	188	20	14	6	0.081	0.054	0.016
.	19.01.16-02.42.00-1-364279	145	5	5	2	0	2	523	4	4	0	0	NA	NA	NA	34	37	245	247	358	171	172	180	12	2	3	0.049	0.008	0.008
.	19.01.16-02.42.04-1-364281	149	8	8	3	0	2	526	6	6	0	0	NA	NA	NA	43	43	254	245	357	176	170	180	25	4	0	0.098	0.016	0
.	19.01.16-02.42.07-1-364282	257	36	36	16	0	13	560	33	33	0	0	NA	NA	NA	81	80	261	255	377	186	177	197	19	47	38	0.073	0.184	0.101
.	19.01.16-02.42.07-1-364283	123	6	6	4	0	4	514	5	5	0	0	NA	NA	NA	39	36	245	244	360	164	166	184	13	5	9	0.053	0.02	0.025
.	19.01.16-02.42.09-1-364284	92	7	7	2	0	2	515	5	5	0	0	NA	NA	NA	33	33	244	243	359	168	167	180	5	5	19	0.02	0.021	0.053
.	19.01.16-02.42.11-1-364285	139	7	7	1	0	1	525	6	6	0	0	NA	NA	NA	45	45	255	249	354	176	171	178	2	12	6	0.008	0.048	0.017
.	19.01.16-02.42.16-1-364287	215	15	15	2	0	2	554	14	14	0	0	NA	NA	NA	64	69	255	264	363	181	184	189	18	16	30	0.071	0.061	0.083
.	19.01.16-02.42.19-1-364303	57	2	2	0	0	0	508	1	1	0	0	NA	NA	NA	19	23	242	244	350	168	167	173	0	6	1	0	0.025	0.003
.	19.01.16-02.42.23-1-364308	34	1	1	0	0	0	0	0	0	0	0	NA	NA	NA	9	10	238	236	349	0	0	0	2	0	0	0.008	0	0
.	19.01.16-02.42.24-1-364309	185	13	13	2	0	2	538	12	12	0	0	NA	NA	NA	62	60	254	256	363	178	177	183	9	12	26	0.035	0.047	0.072
.	19.01.16-02.42.25-1-364310	125	12	12	4	0	2	517	11	11	0	0	NA	NA	NA	45	40	251	245	357	169	167	181	14	12	9	0.056	0.049	0.025
.	19.01.16-02.42.26-1-364311	39	1	1	0	0	0	0	0	0	0	0	NA	NA	NA	11	15	238	240	350	0	0	0	0	0	0	0	0	0
.	19.01.16-02.42.27-1-364312	301	31	31	9	0	7	572	26	26	0	0	NA	NA	NA	81	92	264	264	377	186	187	199	38	30	25	0.144	0.114	0.066
.	19.01.16-02.42.29-1-364313	32	1	1	0	0	0	0	0	0	0	0	NA	NA	NA	6	9	237	238	347	0	0	0	0	0	1	0	0	0.003
.	19.01.16-02.42.31-1-364314	32	1	1	1	0	1	0	0	0	0	0	NA	NA	NA	13	11	239	240	345	0	0	0	0	0	0	0	0	0
.	19.01.16-02.42.31-1-364315	236	76	76	19	0	13	540	72	72	0	0	NA	NA	NA	65	53	254	256	356	180	178	182	78	64	71	0.307	0.25	0.199
.	19.01.16-02.42.31-1-364316	114	5	5	3	0	2	521	4	4	0	0	NA	NA	NA	32	35	245	245	358	168	169	184	7	11	8	0.029	0.045	0.022
.	19.01.16-02.42.33-1-364317	125	6	6	1	0	1	520	2	2	0	0	NA	NA	NA	38	36	249	247	353	173	171	176	6	0	2	0.024	0	0.006
.	19.01.16-02.42.46-1-364323	177	18	18	1	0	1	539	12	12	0	0	NA	NA	NA	42	60	254	257	362	176	179	184	25	10	16	0.098	0.039	0.044
.	19.01.16-02.42.47-1-364326	288	18	18	6	0	6	557	16	16	0	0	NA	NA	NA	78	78	258	254	379	179	179	199	7	8	37	0.027	0.031	0.098
.	19.01.16-02.42.49-1-364328	121	5	5	3	0	1	517	4	4	0	0	NA	NA	NA	41	38	244	244	363	167	169	181	9	10	0	0.037	0.041	0
.	19.01.16-02.42.50-1-364330	63	3	3	0	0	0	449	2	2	0	0	NA	NA	NA	11	19	241	242	349	149	149	151	3	0	0	0.012	0	0
.	19.01.16-02.42.50-1-364331	201	18	18	9	0	6	533	17	17	0	0	NA	NA	NA	68	51	252	249	363	178	170	185	36	20	14	0.143	0.08	0.039
.	19.01.16-02.42.52-1-364334	161	27	27	13	0	12	518	23	23	0	0	NA	NA	NA	55	31	245	240	359	171	164	183	15	33	41	0.061	0.138	0.114
.	19.01.16-02.43.02-1-364347	90	5	5	2	0	2	518	4	4	0	0	NA	NA	NA	35	40	247	250	356	167	175	176	14	1	2	0.057	0.004	0.006
.	19.01.16-02.43.04-1-364348	63	2	2	1	0	1	503	1	1	0	0	NA	NA	NA	26	22	241	244	350	163	166	174	3	0	1	0.012	0	0.003
.	19.01.16-02.43.11-1-364349	382	47	47	14	0	10	600	43	43	0	0	NA	NA	NA	97	115	275	267	386	198	193	209	34	51	70	0.124	0.191	0.181
.	19.01.16-02.43.13-1-364350	94	6	6	0	0	0	518	5	5	0	0	NA	NA	NA	20	36	245	247	357	168	171	179	5	0	8	0.02	0	0.022
.	19.01.16-02.43.14-1-364351	33	1	1	0	0	0	0	0	0	0	0	NA	NA	NA	14	10	239	239	345	0	0	0	0	0	2	0	0	0.006
.	19.01.16-02.43.15-1-364352	310	36	36	11	0	9	569	33	33	0	0	NA	NA	NA	93	87	257	262	381	183	179	207	28	67	30	0.109	0.256	0.079
.	19.01.16-02.43.17-1-364368	121	8	8	1	0	0	518	7	7	0	0	NA	NA	NA	36	40	249	246	358	174	166	178	0	14	16	0	0.057	0.045
.	19.01.16-02.43.18-1-364369	264	40	40	11	0	9	552	37	37	0	0	NA	NA	NA	70	73	256	261	369	182	181	189	71	53	30	0.277	0.203	0.081
.	19.01.16-02.43.19-1-364370	89	6	6	1	0	1	504	5	5	0	0	NA	NA	NA	39	22	244	242	349	167	166	171	2	11	4	0.008	0.045	0.011
.	19.01.16-02.43.28-1-364371	67	4	4	2	0	2	504	3	3	0	0	NA	NA	NA	26	26	242	242	355	165	165	174	6	6	0	0.025	0.025	0
.	19.01.16-02.43.30-1-364372	89	8	8	4	0	2	507	7	7	0	0	NA	NA	NA	24	26	244	243	352	167	166	174	2	9	15	0.008	0.037	0.043
.	19.01.16-02.43.33-1-364374	115	5	5	3	0	2	523	4	4	0	0	NA	NA	NA	36	42	246	248	361	170	173	180	0	9	6	0	0.036	0.017
.	19.01.16-02.43.38-1-364379	183	16	16	1	0	1	532	13	13	0	0	NA	NA	NA	67	57	246	252	372	171	173	188	10	12	19	0.041	0.048	0.051
.	19.01.16-02.43.43-1-364382	31	1	1	0	0	0	0	0	0	0	0	NA	NA	NA	5	7	236	241	343	0	0	0	0	0	3	0	0	0.009
.	19.01.16-02.43.45-1-364385	234	41	41	11	0	9	553	37	37	0	0	NA	NA	NA	76	69	251	262	369	175	186	192	56	33	43	0.223	0.126	0.117
.	19.01.16-02.43.46-1-364387	36	1	1	1	0	1	0	0	0	0	0	NA	NA	NA	12	8	239	238	344	0	0	0	0	0	0	0	0	0
.	19.01.16-02.43.48-1-364391	85	5	5	0	0	0	510	4	4	0	0	NA	NA	NA	27	35	246	247	355	167	169	174	0	7	2	0	0.028	0.006
.	19.01.16-02.43.50-1-364392	64	2	2	0	0	0	445	1	1	0	0	NA	NA	NA	26	11	241	237	346	146	147	152	0	0	2	0	0	0.006
.	19.01.16-02.43.54-1-364400	114	8	8	5	0	4	528	7	7	0	0	NA	NA	NA	30	54	248	254	365	172	175	181	13	7	13	0.052	0.028	0.036
.	19.01.16-02.43.59-1-364402	120	11	11	0	0	0	524	10	10	0	0	NA	NA	NA	39	40	247	244	362	173	165	186	1	6	8	0.004	0.025	0.022
.	19.01.16-02.44.01-1-364406	318	26	26	7	0	5	585	24	24	0	0	NA	NA	NA	104	109	264	275	383	184	196	205	33	21	53	0.125	0.076	0.138
.	19.01.16-02.44.01-1-364407	63	4	4	1	0	1	498	2	2	0	0	NA	NA	NA	30	16	241	244	344	164	167	167	0	7	0	0	0.029	0
.	19.01.16-02.44.03-1-364408	210	22	22	5	0	2	539	21	21	0	0	NA	NA	NA	53	64	252	258	367	172	180	187	14	30	58	0.056	0.116	0.158
.	19.01.16-02.44.07-1-364409	62	3	3	1	0	1	397	2	2	0	0	NA	NA	NA	18	14	243	239	345	131	126	140	3	0	4	0.012	0	0.012
.	19.01.16-02.44.08-1-364410	289	29	29	5	0	5	553	28	28	0	0	NA	NA	NA	90	83	258	264	374	178	182	193	30	16	69	0.116	0.061	0.184
.	19.01.16-02.44.12-1-364412	93	12	12	2	0	2	505	10	10	0	0	NA	NA	NA	29	21	246	241	347	170	164	171	13	8	4	0.053	0.033	0.012
.	19.01.16-02.44.13-1-364413	69	3	3	1	0	1	516	1	1	0	0	NA	NA	NA	27	41	245	247	362	166	170	180	0	4	8	0	0.016	0.022
.	19.01.16-02.44.15-1-364414	35	1	1	0	0	0	0	0	0	0	0	NA	NA	NA	8	22	245	242	348	0	0	0	2	0	0	0.008	0	0
.	19.01.16-02.44.16-1-364415	240	17	17	7	0	7	556	15	15	0	0	NA	NA	NA	76	80	258	261	374	174	187	195	10	24	23	0.039	0.092	0.061
.	19.01.16-02.44.18-1-364431	262	55	55	21	0	15	543	52	52	0	0	NA	NA	NA	79	65	253	255	370	176	175	192	63	32	62	0.249	0.125	0.168
.	19.01.16-02.44.24-1-364432	61	3	3	0	0	0	400	2	2	0	0	NA	NA	NA	15	19	240	242	350	136	131	133	4	3	0	0.017	0.012	0
.	19.01.16-02.44.32-1-364433	178	35	35	17	0	9	539	33	33	0	0	NA	NA	NA	65	62	246	257	372	173	175	191	30	47	50	0.122	0.183	0.134
.	19.01.16-02.44.34-1-364434	31	1	1	0	0	0	0	0	0	0	0	NA	NA	NA	6	12	239	242	344	0	0	0	0	1	0	0	0.004	0
.	19.01.16-02.44.36-1-364435	35	1	1	1	0	1	0	0	0	0	0	NA	NA	NA	11	13	241	238	347	0	0	0	0	0	1	0	0	0.003
.	19.01.16-02.44.36-1-364436	60	2	2	1	0	1	448	1	1	0	0	NA	NA	NA	22	26	242	247	350	150	144	154	0	0	2	0	0	0.006
.	19.01.16-02.44.38-1-364437	118	8	8	1	0	1	519	7	7	0	0	NA	NA	NA	38	40	253	245	355	175	170	174	4	6	6	0.016	0.024	0.017
.	19.01.16-02.44.38-1-364438	88	5	5	2	0	2	518	4	4	0	0	NA	NA	NA	29	38	245	251	355	166	174	178	8	0	4	0.033	0	0.011
.	19.01.16-02.44.41-1-364439	182	28	28	2	0	1	534	25	25	0	0	NA	NA	NA	54	50	252	257	354	175	181	178	25	16	45	0.099	0.062	0.127
.	19.01.16-02.44.42-1-364441	69	4	4	1	0	1	503	3	3	0	0	NA	NA	NA	31	29	248	243	351	164	164	175	6	5	2	0.024	0.021	0.006
.	19.01.16-02.44.47-1-364448	208	24	24	4	0	3	537	23	23	0	0	NA	NA	NA	58	59	253	249	370	175	175	187	16	7	31	0.063	0.028	0.084
.	19.01.16-02.44.51-1-364453	32	1	1	0	0	0	0	0	0	0	0	NA	NA	NA	10	9	239	238	345	0	0	0	0	0	0	0	0	0
.	19.01.16-02.44.54-1-364459	258	14	14	1	0	0	555	13	13	0	0	NA	NA	NA	77	83	252	269	375	176	187	192	7	11	11	0.028	0.041	0.029
.	19.01.16-02.44.54-1-364460	265	18	18	5	0	5	577	16	16	0	0	NA	NA	NA	74	102	270	263	382	191	184	202	2	13	43	0.007	0.049	0.113
.	19.01.16-02.44.55-1-364461	66	2	2	0	0	0	349	1	1	0	0	NA	NA	NA	22	21	238	242	354	113	111	125	0	3	0	0	0.012	0
.	19.01.16-02.44.56-1-364465	89	3	3	0	0	0	517	2	2	0	0	NA	NA	NA	23	35	246	242	360	168	168	181	1	0	5	0.004	0	0.014
.	19.01.16-02.45.04-1-364470	145	9	9	1	0	1	525	7	7	0	0	NA	NA	NA	43	45	246	250	362	170	173	182	7	2	9	0.028	0.008	0.025
.	19.01.16-02.45.08-1-364471	119	4	4	1	0	1	530	2	2	0	0	NA	NA	NA	37	49	245	252	365	167	176	187	11	3	1	0.045	0.012	0.003
.	19.01.16-02.45.14-1-364472	503	30	30	10	0	6	598	28	28	0	0	NA	NA	NA	128	120	274	266	393	195	187	216	53	33	21	0.193	0.124	0.053
.	19.01.16-02.45.14-1-364473	62	2	2	2	0	2	395	0	0	0	0	NA	NA	NA	16	16	244	236	349	135	123	137	0	0	2	0	0	0.006
.	19.01.16-02.45.16-1-364474	92	9	9	2	0	1	517	7	7	0	0	NA	NA	NA	29	32	244	244	357	170	169	178	3	10	13	0.012	0.041	0.036
.	19.01.16-02.45.19-1-364490	204	35	35	12	0	8	524	31	31	0	0	NA	NA	NA	48	45	249	249	360	170	174	180	68	32	21	0.273	0.129	0.058
.	19.01.16-02.45.21-1-364491	92	3	3	0	0	0	514	2	2	0	0	NA	NA	NA	33	30	240	244	359	164	167	183	4	1	2	0.017	0.004	0.006
.	19.01.16-02.45.22-1-364492	37	1	1	0	0	0	0	0	0	0	0	NA	NA	NA	12	6	236	237	346	0	0	0	0	0	0	0	0	0
.	19.01.16-02.45.23-1-364493	89	4	4	0	0	0	503	3	3	0	0	NA	NA	NA	23	24	241	242	354	167	165	171	0	0	8	0	0	0.023
.	19.01.16-02.45.23-1-364494	89	6	6	4	0	4	514	5	5	0	0	NA	NA	NA	39	39	253	246	353	172	169	173	4	0	12	0.016	0	0.034
.	19.01.16-02.45.23-1-364495	183	27	27	3	0	3	533	24	24	0	0	NA	NA	NA	72	54	259	251	357	181	173	179	30	23	27	0.116	0.092	0.076
.	19.01.16-02.45.24-1-364496	60	2	2	2	0	0	498	1	1	0	0	NA	NA	NA	31	20	243	243	347	165	165	168	0	3	3	0	0.012	0.009
.	19.01.16-02.45.33-1-364498	176	21	21	4	0	3	535	19	19	0	0	NA	NA	NA	42	58	252	249	370	173	173	189	13	23	22	0.052	0.092	0.059
.	19.01.16-02.45.33-1-364499	63	2	2	0	0	0	508	1	1	0	0	NA	NA	NA	22	23	245	241	350	168	168	172	5	2	0	0.02	0.008	0
.	19.01.16-02.45.34-1-364500	149	21	21	3	0	2	521	17	17	0	0	NA	NA	NA	43	36	246	247	356	169	173	179	15	37	18	0.061	0.15	0.051
.	19.01.16-02.45.36-1-364502	145	5	5	0	0	0	529	3	3	0	0	NA	NA	NA	48	51	248	252	364	172	174	183	2	3	11	0.008	0.012	0.03
.	19.01.16-02.45.37-1-364503	153	15	15	3	0	2	521	13	13	0	0	NA	NA	NA	43	41	247	245	362	171	166	184	8	3	35	0.032	0.012	0.097
.	19.01.16-02.45.43-1-364510	121	10	10	1	0	1	521	9	9	0	0	NA	NA	NA	30	33	242	247	357	165	173	183	9	18	1	0.037	0.073	0.003
.	19.01.16-02.45.50-1-364518	239	23	23	4	0	3	553	22	22	0	0	NA	NA	NA	73	72	250	265	370	176	187	190	17	23	22	0.068	0.087	0.059
.	19.01.16-02.46.03-1-364530	121	5	5	0	0	0	513	3	3	0	0	NA	NA	NA	35	30	245	248	350	170	170	173	7	0	9	0.029	0	0.026
.	19.01.16-02.46.03-1-364531	118	13	13	3	0	2	525	11	11	0	0	NA	NA	NA	53	49	255	250	357	175	171	179	6	2	19	0.024	0.008	0.053
.	19.01.16-02.46.08-1-364532	179	16	16	6	0	5	526	15	15	0	0	NA	NA	NA	48	55	249	249	370	171	169	186	19	16	23	0.076	0.064	0.062
.	19.01.16-02.46.10-1-364533	232	36	36	6	0	6	538	31	31	0	0	NA	NA	NA	72	61	257	260	357	177	181	180	17	51	49	0.066	0.196	0.137
.	19.01.16-02.46.11-1-364534	58	2	2	0	0	0	499	1	1	0	0	NA	NA	NA	34	24	243	243	351	163	164	172	2	0	0	0.008	0	0
.	19.01.16-02.46.12-1-364535	343	49	49	10	0	9	563	44	44	0	0	NA	NA	NA	100	86	262	248	389	184	171	208	68	64	33	0.26	0.258	0.085
.	19.01.16-02.46.14-1-364536	90	7	7	1	0	1	514	5	5	0	0	NA	NA	NA	13	27	243	244	353	167	169	178	9	13	2	0.037	0.053	0.006
.	19.01.16-02.46.17-1-364552	94	3	3	2	0	1	510	2	2	0	0	NA	NA	NA	21	21	241	244	349	168	170	172	2	0	8	0.008	0	0.023
.	19.01.16-02.46.22-1-364553	121	13	13	3	0	0	515	12	12	0	0	NA	NA	NA	40	38	250	245	356	173	169	173	8	14	12	0.032	0.057	0.034
.	19.01.16-02.46.22-1-364554	271	63	63	12	0	12	546	59	59	0	0	NA	NA	NA	85	69	259	254	369	181	176	189	72	40	87	0.278	0.157	0.236
.	19.01.16-02.46.33-1-364555	65	2	2	1	0	1	503	1	1	0	0	NA	NA	NA	20	18	241	240	350	166	165	172	0	0	6	0	0	0.017
.	19.01.16-02.46.35-1-364556	203	28	28	7	0	7	530	25	25	0	0	NA	NA	NA	73	49	244	249	369	169	173	188	21	34	25	0.086	0.137	0.068
.	19.01.16-02.46.35-1-364557	177	12	12	3	0	3	524	9	9	0	0	NA	NA	NA	51	43	246	246	364	171	168	185	22	8	7	0.089	0.033	0.019
.	19.01.16-02.46.36-1-364558	176	11	11	2	0	0	534	10	10	0	0	NA	NA	NA	63	53	253	254	359	175	175	184	7	6	10	0.028	0.024	0.028
.	19.01.16-02.46.43-1-364562	145	15	15	3	0	2	524	14	14	0	0	NA	NA	NA	41	49	251	247	364	174	167	183	23	18	11	0.092	0.073	0.03
.	19.01.16-02.46.47-1-364567	61	2	2	0	0	0	249	1	1	0	0	NA	NA	NA	15	19	245	237	350	84	84	81	0	0	3	0	0	0.009
.	19.01.16-02.46.55-1-364577	90	5	5	0	0	0	522	3	3	0	0	NA	NA	NA	25	38	248	247	356	172	172	178	1	6	5	0.004	0.024	0.014
.	19.01.16-02.46.55-1-364578	34	1	1	0	0	0	0	0	0	0	0	NA	NA	NA	7	10	239	238	346	0	0	0	0	0	0	0	0	0
.	19.01.16-02.46.56-1-364579	64	3	3	1	0	1	504	2	2	0	0	NA	NA	NA	32	25	240	246	352	163	167	174	11	0	0	0.046	0	0
.	19.01.16-02.46.58-1-364584	120	10	10	5	0	5	523	8	8	0	0	NA	NA	NA	33	41	251	246	357	173	170	180	18	8	11	0.072	0.033	0.031
.	19.01.16-02.46.58-1-364585	34	1	1	1	0	1	0	0	0	0	0	NA	NA	NA	10	8	238	238	345	0	0	0	0	3	0	0	0.013	0
.	19.01.16-02.47.00-1-364587	33	1	1	0	0	0	0	0	0	0	0	NA	NA	NA	14	6	238	238	343	0	0	0	1	0	0	0.004	0	0
.	19.01.16-02.47.02-1-364590	121	9	9	0	0	0	534	7	7	0	0	NA	NA	NA	32	53	249	253	364	173	175	186	13	7	3	0.052	0.028	0.008
.	19.01.16-02.47.06-1-364591	147	12	12	1	0	1	517	9	9	0	0	NA	NA	NA	52	42	245	248	362	168	170	179	13	8	5	0.053	0.032	0.014
.	19.01.16-02.47.08-1-364592	33	1	1	0	0	0	0	0	0	0	0	NA	NA	NA	14	6	238	237	344	0	0	0	0	1	0	0	0.004	0
.	19.01.16-02.47.10-1-364593	179	13	13	3	0	3	532	11	11	0	0	NA	NA	NA	40	47	254	247	359	179	174	179	3	20	22	0.012	0.081	0.061
.	19.01.16-02.47.10-1-364594	35	1	1	0	0	0	0	0	0	0	0	NA	NA	NA	8	11	237	240	347	0	0	0	0	2	0	0	0.008	0
.	19.01.16-02.47.11-1-364595	125	15	15	4	0	3	518	13	13	0	0	NA	NA	NA	35	34	250	241	356	171	166	181	8	19	17	0.032	0.079	0.048
.	19.01.16-02.47.12-1-364596	394	51	51	10	0	8	604	46	46	0	0	NA	NA	NA	121	129	269	277	396	192	200	212	47	40	79	0.175	0.144	0.199
.	19.01.16-02.47.13-1-364597	88	4	4	0	0	0	508	2	2	0	0	NA	NA	NA	27	33	246	245	355	167	166	175	4	1	2	0.016	0.004	0.006
.	19.01.16-02.47.17-1-364614	412	38	38	9	0	3	588	37	37	0	0	NA	NA	NA	116	108	268	264	389	191	186	211	34	58	41	0.127	0.22	0.105
.	19.01.16-02.47.21-1-364615	207	9	9	5	0	3	529	6	6	0	0	NA	NA	NA	58	50	251	252	360	171	177	181	5	11	22	0.02	0.044	0.061
.	19.01.16-02.47.25-1-364616	61	3	3	0	0	0	506	2	2	0	0	NA	NA	NA	14	19	241	242	349	168	167	171	0	1	5	0	0.004	0.014
.	19.01.16-02.47.26-1-364617	114	7	7	2	0	1	519	6	6	0	0	NA	NA	NA	19	35	252	244	352	174	165	180	4	13	12	0.016	0.053	0.034
.	19.01.16-02.47.33-1-364618	36	1	1	0	0	0	0	0	0	0	0	NA	NA	NA	12	11	242	238	344	0	0	0	1	0	0	0.004	0	0
.	19.01.16-02.47.36-1-364619	294	47	47	12	0	10	566	43	43	0	0	NA	NA	NA	93	93	264	262	380	186	183	197	56	52	37	0.212	0.198	0.097
.	19.01.16-02.47.36-1-364620	94	9	9	2	0	1	513	6	6	0	0	NA	NA	NA	24	31	245	249	350	168	170	175	9	0	14	0.037	0	0.04
.	19.01.16-02.47.37-1-364621	210	23	23	7	0	6	538	21	21	0	0	NA	NA	NA	73	56	251	252	366	174	178	186	42	15	26	0.167	0.06	0.071
.	19.01.16-02.47.37-1-364622	117	4	4	1	0	0	508	3	3	0	0	NA	NA	NA	37	29	245	245	352	167	168	173	2	0	10	0.008	0	0.028
.	19.01.16-02.47.40-1-364627	87	3	3	0	0	0	510	2	2	0	0	NA	NA	NA	35	28	241	250	350	168	169	173	0	4	4	0	0.016	0.011
.	19.01.16-02.47.43-1-364631	125	12	12	5	0	5	521	11	11	0	0	NA	NA	NA	48	46	247	251	361	170	169	182	16	7	16	0.065	0.028	0.044
.	19.01.16-02.47.49-1-364637	61	2	2	1	0	1	50	1	1	0	0	NA	NA	NA	24	10	236	242	345	18	17	15	3	0	0	0.013	0	0
.	19.01.16-02.47.52-1-364644	132	17	17	3	0	3	531	15	15	0	0	NA	NA	NA	44	52	249	250	366	171	172	188	16	5	18	0.064	0.02	0.049
.	19.01.16-02.47.54-1-364646	58	3	3	1	0	0	507	2	2	0	0	NA	NA	NA	28	26	246	239	354	170	165	172	0	0	8	0	0	0.023
.	19.01.16-02.47.56-1-364647	97	10	10	2	0	2	513	8	8	0	0	NA	NA	NA	41	35	251	245	352	171	168	174	12	12	13	0.048	0.049	0.037
.	19.01.16-02.48.05-1-364653	113	4	4	0	0	0	522	3	3	0	0	NA	NA	NA	34	35	242	247	359	169	171	182	0	1	7	0	0.004	0.019
.	19.01.16-02.48.06-1-364654	240	26	26	8	0	7	539	25	25	0	0	NA	NA	NA	86	65	263	248	367	186	168	185	23	9	46	0.087	0.036	0.125
.	19.01.16-02.48.06-1-364655	288	76	76	21	0	16	550	69	69	0	0	NA	NA	NA	82	73	253	255	378	175	177	198	111	41	77	0.439	0.161	0.204
.	19.01.16-02.48.08-1-364656	212	11	11	5	0	4	526	8	8	0	0	NA	NA	NA	69	46	248	243	368	173	165	188	13	11	3	0.052	0.045	0.008
.	19.01.16-02.48.12-1-364657	62	3	3	1	0	1	200	2	2	0	0	NA	NA	NA	13	18	243	238	350	69	63	68	4	2	1	0.016	0.008	0.003
.	19.01.16-02.48.14-1-364658	37	1	1	0	0	0	0	0	0	0	0	NA	NA	NA	14	7	238	240	342	0	0	0	0	0	1	0	0	0.003
.	19.01.16-02.48.16-1-364674	59	2	2	0	0	0	497	1	1	0	0	NA	NA	NA	28	22	239	245	351	160	166	171	1	0	5	0.004	0	0.014
.	19.01.16-02.48.18-1-364675	63	2	2	0	0	0	507	1	1	0	0	NA	NA	NA	26	23	243	245	348	167	169	171	1	2	0	0.004	0.008	0
.	19.01.16-02.48.20-1-364676	32	1	1	0	0	0	0	0	0	0	0	NA	NA	NA	11	4	237	236	344	0	0	0	0	0	1	0	0	0.003
.	19.01.16-02.48.21-1-364677	63	2	2	0	0	0	347	1	1	0	0	NA	NA	NA	10	15	242	240	346	116	111	120	0	5	0	0	0.021	0
.	19.01.16-02.48.22-1-364678	169	31	31	4	0	3	529	27	27	0	0	NA	NA	NA	67	56	258	253	358	177	176	176	21	20	54	0.081	0.079	0.151
.	19.01.16-02.48.27-1-364679	92	8	8	2	0	2	510	6	6	0	0	NA	NA	NA	36	35	245	252	351	165	172	173	8	12	2	0.033	0.048	0.006
.	19.01.16-02.48.27-1-364680	38	1	1	1	0	1	0	0	0	0	0	NA	NA	NA	9	12	241	239	345	0	0	0	0	0	4	0	0	0.012
.	19.01.16-02.48.29-1-364681	88	3	3	0	0	0	508	2	2	0	0	NA	NA	NA	23	24	241	243	353	165	167	176	0	8	1	0	0.033	0.003
.	19.01.16-02.48.29-1-364682	94	4	4	3	0	3	510	3	3	0	0	NA	NA	NA	28	35	250	245	353	170	166	174	11	5	0	0.044	0.02	0
.	19.01.16-02.48.30-1-364683	33	1	1	1	0	1	0	0	0	0	0	NA	NA	NA	8	14	240	241	346	0	0	0	0	2	0	0	0.008	0
.	19.01.16-02.48.30-1-364685	169	9	9	2	0	1	521	8	8	0	0	NA	NA	NA	58	41	254	250	350	176	170	175	6	19	4	0.024	0.076	0.011
.	19.01.16-02.48.32-1-364686	229	41	41	16	0	14	549	39	39	0	0	NA	NA	NA	73	70	253	251	379	177	176	196	54	41	55	0.213	0.163	0.145
.	19.01.16-02.48.40-1-364687	126	15	15	6	0	6	526	12	12	0	0	NA	NA	NA	34	46	250	251	358	174	170	182	14	32	2	0.056	0.127	0.006
.	19.01.16-02.48.41-1-364688	36	1	1	0	0	0	0	0	0	0	0	NA	NA	NA	13	7	239	238	343	0	0	0	0	3	0	0	0.013	0
.	19.01.16-02.48.42-1-364690	59	2	2	0	0	0	245	1	1	0	0	NA	NA	NA	16	9	238	239	345	74	80	91	0	0	1	0	0	0.003
.	19.01.16-02.48.44-1-364693	121	6	6	2	0	2	528	4	4	0	0	NA	NA	NA	48	50	248	250	365	171	174	183	2	4	11	0.008	0.016	0.03
.	19.01.16-02.48.45-1-364695	301	49	49	15	0	9	577	46	46	0	0	NA	NA	NA	88	99	259	265	388	180	186	211	29	51	83	0.112	0.192	0.214
.	19.01.16-02.48.50-1-364702	34	1	1	1	0	1	0	0	0	0	0	NA	NA	NA	5	11	243	239	342	0	0	0	0	2	0	0	0.008	0
.	19.01.16-02.48.51-1-364703	211	17	17	8	0	6	552	16	16	0	0	NA	NA	NA	52	70	262	255	366	185	179	188	26	32	17	0.099	0.125	0.046
.	19.01.16-02.48.52-1-364708	262	58	58	15	0	10	559	54	54	0	0	NA	NA	NA	66	78	260	258	373	184	180	195	76	55	47	0.292	0.213	0.126
.	19.01.16-02.48.59-1-364715	63	3	3	2	0	2	507	2	2	0	0	NA	NA	NA	26	26	243	244	352	166	167	174	0	0	8	0	0	0.023
.	19.01.16-02.49.01-1-364718	110	13	13	4	0	4	513	12	12	0	0	NA	NA	NA	42	31	245	245	354	169	168	176	19	11	5	0.078	0.045	0.014
.	19.01.16-02.49.02-1-364719	387	46	46	10	0	8	573	40	40	0	0	NA	NA	NA	110	95	259	268	381	181	192	200	78	37	54	0.301	0.138	0.142
.	19.01.16-02.49.11-1-364720	93	7	7	3	0	3	515	6	6	0	0	NA	NA	NA	34	33	244	246	356	168	170	177	5	5	11	0.02	0.02	0.031
.	19.01.16-02.49.23-1-364737	148	14	14	4	0	4	532	12	12	0	0	NA	NA	NA	54	54	254	255	358	175	174	183	5	7	26	0.02	0.027	0.073
.	19.01.16-02.49.25-1-364738	99	8	8	4	0	4	514	6	6	0	0	NA	NA	NA	25	27	246	239	355	170	165	179	18	0	10	0.073	0	0.028
.	19.01.16-02.49.25-1-364739	65	5	5	2	0	2	504	4	4	0	0	NA	NA	NA	29	19	241	243	348	164	166	174	0	10	6	0	0.041	0.017
.	19.01.16-02.49.27-1-364740	33	1	1	0	0	0	0	0	0	0	0	NA	NA	NA	7	9	240	238	344	0	0	0	0	0	0	0	0	0
.	19.01.16-02.49.29-1-364741	182	10	10	0	0	0	543	8	8	0	0	NA	NA	NA	57	65	255	254	369	176	177	190	3	24	10	0.012	0.094	0.027
.	19.01.16-02.49.30-1-364742	58	2	2	0	0	0	497	1	1	0	0	NA	NA	NA	35	24	244	241	352	161	163	173	2	1	0	0.008	0.004	0
.	19.01.16-02.49.38-1-364743	119	4	4	0	0	0	536	3	3	0	0	NA	NA	NA	32	55	249	253	366	173	175	188	2	2	6	0.008	0.008	0.016
.	19.01.16-02.49.40-1-364748	63	2	2	0	0	0	496	1	1	0	0	NA	NA	NA	28	16	242	241	346	161	166	169	1	0	3	0.004	0	0.009
.	19.01.16-02.49.41-1-364749	323	47	47	17	0	14	575	41	41	0	0	NA	NA	NA	94	93	266	264	376	188	188	199	81	44	49	0.305	0.167	0.13
.	19.01.16-02.49.46-1-364756	86	4	4	2	0	2	509	3	3	0	0	NA	NA	NA	31	31	247	244	353	169	166	174	3	5	2	0.012	0.02	0.006
.	19.01.16-02.49.48-1-364760	153	31	31	12	0	9	522	28	28	0	0	NA	NA	NA	59	48	245	253	363	163	174	185	45	28	39	0.184	0.111	0.107
.	19.01.16-02.49.50-1-364762	95	7	7	3	0	3	508	6	6	0	0	NA	NA	NA	23	19	242	241	349	166	167	175	6	3	13	0.025	0.012	0.037
.	19.01.16-02.49.51-1-364764	120	19	19	5	0	3	511	17	17	0	0	NA	NA	NA	52	28	242	243	356	164	167	180	20	31	13	0.083	0.128	0.037
.	19.01.16-02.49.52-1-364769	33	1	1	1	0	1	0	0	0	0	0	NA	NA	NA	7	9	240	237	345	0	0	0	0	0	2	0	0	0.006
.	19.01.16-02.49.54-1-364771	30	1	1	1	0	1	0	0	0	0	0	NA	NA	NA	3	8	238	238	345	0	0	0	0	4	0	0	0.017	0
.	19.01.16-02.49.56-1-364772	63	2	2	1	0	0	505	1	1	0	0	NA	NA	NA	26	27	246	245	349	169	166	170	0	1	1	0	0.004	0.003
.	19.01.16-02.49.57-1-364773	33	1	1	0	0	0	0	0	0	0	0	NA	NA	NA	13	13	241	238	347	0	0	0	0	0	1	0	0	0.003
.	19.01.16-02.50.03-1-364782	88	6	6	0	0	0	512	4	4	0	0	NA	NA	NA	24	30	245	246	352	169	167	176	0	8	7	0	0.033	0.02
.	19.01.16-02.50.03-1-364783	88	4	4	0	0	0	515	2	2	0	0	NA	NA	NA	28	34	247	245	355	170	167	178	0	8	4	0	0.033	0.011
.	19.01.16-02.50.03-1-364784	208	27	27	6	0	5	556	26	26	0	0	NA	NA	NA	72	82	263	263	369	185	181	190	48	23	21	0.183	0.087	0.057
.	19.01.16-02.50.08-1-364785	29	1	1	0	0	0	0	0	0	0	0	NA	NA	NA	9	11	238	241	345	0	0	0	0	0	0	0	0	0
.	19.01.16-02.50.08-1-364786	153	29	29	8	0	7	523	25	25	0	0	NA	NA	NA	49	48	242	251	368	166	173	184	48	16	31	0.198	0.064	0.084
.	19.01.16-02.50.10-1-364787	65	4	4	1	0	1	499	3	3	0	0	NA	NA	NA	18	18	241	240	350	165	161	173	0	1	11	0	0.004	0.031
.	19.01.16-02.50.16-1-364794	93	5	5	1	0	1	503	4	4	0	0	NA	NA	NA	25	21	241	244	349	167	166	170	3	13	0	0.012	0.053	0
.	19.01.16-02.50.19-1-364814	128	22	22	5	0	5	517	19	19	0	0	NA	NA	NA	44	38	246	247	358	168	170	179	11	19	49	0.045	0.077	0.137
.	19.01.16-02.50.19-1-364815	87	5	5	0	0	0	506	4	4	0	0	NA	NA	NA	32	21	242	242	350	165	166	175	6	5	2	0.025	0.021	0.006
.	19.01.16-02.50.23-1-364816	260	33	33	10	0	7	542	30	30	0	0	NA	NA	NA	80	63	251	256	369	175	181	186	51	49	27	0.203	0.191	0.073
.	19.01.16-02.50.28-1-364818	68	6	6	4	0	3	505	5	5	0	0	NA	NA	NA	22	17	238	242	350	164	169	172	8	11	4	0.034	0.045	0.011
.	19.01.16-02.50.33-1-364819	236	36	36	10	0	7	549	34	34	0	0	NA	NA	NA	55	66	255	260	364	181	178	190	35	39	33	0.137	0.15	0.091
.	19.01.16-02.50.35-1-364820	299	42	42	11	0	9	563	36	36	0	0	NA	NA	NA	89	85	261	262	375	184	184	195	56	47	34	0.215	0.179	0.091
.	19.01.16-02.50.39-1-364821	220	16	16	6	0	5	543	14	14	0	0	NA	NA	NA	65	71	253	261	370	175	180	188	21	13	14	0.083	0.05	0.038
.	19.01.16-02.50.42-1-364823	155	20	20	4	0	3	524	18	18	0	0	NA	NA	NA	51	49	251	249	362	174	167	183	16	23	15	0.064	0.092	0.041
.	19.01.16-02.50.43-1-364825	217	19	19	4	0	3	554	17	17	0	0	NA	NA	NA	69	70	257	259	367	181	181	192	12	28	23	0.047	0.108	0.063
.	19.01.16-02.50.44-1-364827	151	35	35	9	0	8	522	32	32	0	0	NA	NA	NA	54	46	251	251	357	173	175	174	21	21	61	0.084	0.084	0.171
.	19.01.16-02.50.49-1-364833	241	50	50	11	0	11	579	43	43	0	0	NA	NA	NA	60	97	268	268	374	189	191	199	35	55	73	0.131	0.205	0.195
.	19.01.16-02.51.04-1-364849	185	23	23	7	0	6	558	19	19	0	0	NA	NA	NA	57	82	268	256	371	188	178	192	22	12	25	0.082	0.047	0.067
.	19.01.16-02.51.07-1-364850	205	15	15	2	0	2	551	13	13	0	0	NA	NA	NA	71	75	260	259	369	182	181	188	11	13	20	0.042	0.05	0.054
.	19.01.16-02.51.09-1-364851	64	4	4	1	0	0	500	3	3	0	0	NA	NA	NA	26	18	244	239	348	168	163	169	0	3	3	0	0.013	0.009
.	19.01.16-02.51.14-1-364852	213	41	41	10	0	9	547	38	38	0	0	NA	NA	NA	61	76	262	259	368	179	182	186	55	49	61	0.21	0.189	0.166
.	19.01.16-02.51.15-1-364853	67	2	2	1	0	1	503	1	1	0	0	NA	NA	NA	23	22	242	242	351	163	166	174	0	3	2	0	0.012	0.006
.	19.01.16-02.51.21-1-364869	63	2	2	0	0	0	509	1	1	0	0	NA	NA	NA	28	31	242	246	356	168	166	175	5	0	3	0.021	0	0.008
.	19.01.16-02.51.26-1-364870	30	1	1	0	0	0	0	0	0	0	0	NA	NA	NA	12	9	239	238	345	0	0	0	0	1	0	0	0.004	0
.	19.01.16-02.51.26-1-364871	381	53	53	13	0	9	576	47	47	0	0	NA	NA	NA	103	106	269	260	390	189	180	207	53	38	82	0.197	0.146	0.21
.	19.01.16-02.51.29-1-364872	33	1	1	0	0	0	0	0	0	0	0	NA	NA	NA	9	14	240	240	347	0	0	0	0	0	0	0	0	0
.	19.01.16-02.51.31-1-364873	90	4	4	2	0	1	513	3	3	0	0	NA	NA	NA	28	29	243	246	353	166	170	177	0	8	7	0	0.033	0.02
.	19.01.16-02.51.31-1-364874	119	11	11	1	0	1	517	10	10	0	0	NA	NA	NA	33	39	242	250	360	164	174	179	8	9	14	0.033	0.036	0.039
.	19.01.16-02.51.31-1-364875	167	23	23	6	0	4	534	20	20	0	0	NA	NA	NA	62	60	250	255	368	169	179	186	49	30	19	0.196	0.118	0.052
.	19.01.16-02.51.32-1-364876	117	11	11	4	0	2	521	8	8	0	0	NA	NA	NA	23	37	244	249	357	169	174	178	6	15	11	0.025	0.06	0.031
.	19.01.16-02.51.34-1-364877	116	7	7	5	0	4	512	5	5	0	0	NA	NA	NA	38	32	249	247	349	172	170	170	8	13	7	0.032	0.053	0.02
.	19.01.16-02.51.44-1-364886	116	8	8	2	0	2	523	6	6	0	0	NA	NA	NA	45	43	247	244	365	169	166	188	12	13	8	0.049	0.053	0.022
.	19.01.16-02.51.52-1-364898	33	1	1	1	0	1	0	0	0	0	0	NA	NA	NA	9	3	237	237	342	0	0	0	2	0	0	0.008	0	0
.	19.01.16-02.51.52-1-364899	210	15	15	4	0	3	550	13	13	0	0	NA	NA	NA	54	68	252	259	370	179	179	192	51	9	12	0.202	0.035	0.032
.	19.01.16-02.51.52-1-364900	152	10	10	2	0	1	518	8	8	0	0	NA	NA	NA	43	46	250	251	358	168	173	177	14	4	14	0.056	0.016	0.039
.	19.01.16-02.51.52-1-364901	232	38	38	6	0	5	549	37	37	0	0	NA	NA	NA	60	76	249	269	371	170	189	190	23	29	55	0.092	0.108	0.148
.	19.01.16-02.51.54-1-364903	245	22	22	6	0	3	549	18	18	0	0	NA	NA	NA	70	65	262	252	364	188	175	186	25	19	67	0.095	0.075	0.184
.	19.01.16-02.52.01-1-364907	228	40	40	14	0	12	547	36	36	0	0	NA	NA	NA	74	74	257	260	370	182	178	187	38	11	60	0.148	0.042	0.162
.	19.01.16-02.52.05-1-364909	32	1	1	0	0	0	0	0	0	0	0	NA	NA	NA	7	13	238	240	348	0	0	0	0	0	0	0	0	0
.	19.01.16-02.52.07-1-364910	153	12	12	3	0	3	540	11	11	0	0	NA	NA	NA	60	59	253	253	366	178	177	185	23	22	4	0.091	0.087	0.011
.	19.01.16-02.52.10-1-364911	64	3	3	2	0	2	506	2	2	0	0	NA	NA	NA	25	23	247	241	348	169	167	170	0	7	6	0	0.029	0.017
.	19.01.16-02.52.11-1-364912	65	4	4	0	0	0	507	3	3	0	0	NA	NA	NA	31	33	246	247	353	168	167	172	7	0	9	0.028	0	0.025
.	19.01.16-02.52.38-1-364934	507	48	48	12	0	8	630	43	43	0	0	NA	NA	NA	149	154	278	285	404	199	206	225	78	43	53	0.281	0.151	0.131
.	19.01.16-02.52.41-1-364935	35	1	1	0	0	0	0	0	0	0	0	NA	NA	NA	11	15	240	240	348	0	0	0	0	0	3	0	0	0.009
.	19.01.16-02.52.42-1-364938	149	19	19	5	0	5	522	17	17	0	0	NA	NA	NA	46	40	247	248	358	170	172	180	18	18	20	0.073	0.073	0.056
.	19.01.16-02.52.44-1-364941	122	5	5	1	0	1	529	4	4	0	0	NA	NA	NA	34	48	251	250	360	175	173	181	0	0	8	0	0	0.022
.	19.01.16-02.52.45-1-364943	238	34	34	9	0	9	546	30	30	0	0	NA	NA	NA	86	74	257	257	373	177	179	190	42	31	34	0.163	0.121	0.091
.	19.01.16-02.52.50-1-364948	38	1	1	0	0	0	0	0	0	0	0	NA	NA	NA	10	8	241	237	343	0	0	0	0	0	0	0	0	0
.	19.01.16-02.52.50-1-364951	157	12	12	3	0	2	539	11	11	0	0	NA	NA	NA	36	55	256	248	364	178	172	189	23	14	5	0.09	0.056	0.014
.	19.01.16-02.52.52-1-364956	263	30	30	8	0	7	563	27	27	0	0	NA	NA	NA	76	85	270	255	373	190	178	195	28	14	37	0.104	0.055	0.099
.	19.01.16-02.52.56-1-364958	180	16	16	3	0	3	528	14	14	0	0	NA	NA	NA	38	45	252	245	361	174	170	184	26	6	12	0.103	0.024	0.033
.	19.01.16-02.52.58-1-364962	68	3	3	0	0	0	498	2	2	0	0	NA	NA	NA	23	15	240	240	348	166	162	170	0	0	6	0	0	0.017
.	19.01.16-02.53.05-1-364968	65	2	2	0	0	0	502	1	1	0	0	NA	NA	NA	27	24	246	242	349	167	165	170	2	0	3	0.008	0	0.009
.	19.01.16-02.53.09-1-364969	95	4	4	0	0	0	515	3	3	0	0	NA	NA	NA	23	36	246	245	358	167	169	179	5	3	0	0.02	0.012	0
.	19.01.16-02.53.11-1-364970	149	13	13	7	0	6	533	12	12	0	0	NA	NA	NA	44	47	253	247	360	178	170	185	4	19	29	0.016	0.077	0.081
.	19.01.16-02.53.12-1-364971	33	1	1	0	0	0	0	0	0	0	0	NA	NA	NA	11	8	240	237	344	0	0	0	2	0	0	0.008	0	0
.	19.01.16-02.53.14-1-364972	118	7	7	2	0	1	519	6	6	0	0	NA	NA	NA	30	36	248	244	357	171	168	180	6	8	2	0.024	0.033	0.006
.	19.01.16-02.53.16-1-364973	116	4	4	2	0	2	518	3	3	0	0	NA	NA	NA	32	36	246	243	360	171	164	183	9	1	0	0.037	0.004	0
.	19.01.16-02.53.22-1-364989	35	1	1	0	0	0	0	0	0	0	0	NA	NA	NA	8	5	239	237	342	0	0	0	0	0	1	0	0	0.003
.	19.01.16-02.53.23-1-364990	91	5	5	0	0	0	512	3	3	0	0	NA	NA	NA	42	37	248	244	358	171	168	173	2	2	6	0.008	0.008	0.017
.	19.01.16-02.53.25-1-364991	90	6	6	1	0	1	513	5	5	0	0	NA	NA	NA	44	38	247	250	354	169	170	174	0	7	9	0	0.028	0.025
.	19.01.16-02.53.28-1-364992	183	37	37	13	0	9	531	34	34	0	0	NA	NA	NA	57	50	249	250	364	173	172	186	47	24	42	0.189	0.096	0.115
.	19.01.16-02.53.29-1-364993	125	10	10	2	0	1	515	8	8	0	0	NA	NA	NA	47	34	246	243	358	164	169	182	13	6	13	0.053	0.025	0.036
.	19.01.16-02.53.31-1-364995	94	4	4	1	0	1	513	2	2	0	0	NA	NA	NA	29	33	243	248	355	167	170	176	3	0	5	0.012	0	0.014
.	19.01.16-02.53.33-1-364996	116	5	5	3	0	3	520	4	4	0	0	NA	NA	NA	20	33	243	248	355	170	171	179	6	8	2	0.025	0.032	0.006
.	19.01.16-02.53.35-1-364997	157	19	19	3	0	3	523	17	17	0	0	NA	NA	NA	58	43	247	252	357	172	172	179	27	15	23	0.109	0.06	0.064
.	19.01.16-02.53.35-1-364998	239	53	53	16	0	12	549	49	49	0	0	NA	NA	NA	77	70	254	256	373	178	177	194	47	56	59	0.185	0.219	0.158
.	19.01.16-02.53.38-1-364999	211	31	31	6	0	5	547	27	27	0	0	NA	NA	NA	52	66	261	257	361	183	179	185	44	48	17	0.169	0.187	0.047
.	19.01.16-02.53.43-1-365006	98	13	13	4	0	4	513	12	12	0	0	NA	NA	NA	26	31	248	243	353	172	167	174	6	8	24	0.024	0.033	0.068
.	19.01.16-02.53.46-1-365011	127	8	8	0	0	0	520	6	6	0	0	NA	NA	NA	53	44	245	253	359	167	174	179	14	3	9	0.057	0.012	0.025
.	19.01.16-02.53.47-1-365012	366	66	66	21	0	16	569	62	62	0	0	NA	NA	NA	104	99	261	268	383	182	188	199	73	62	59	0.28	0.231	0.154
.	19.01.16-02.53.48-1-365014	36	1	1	0	0	0	0	0	0	0	0	NA	NA	NA	12	12	241	237	347	0	0	0	2	0	0	0.008	0	0
.	19.01.16-02.53.51-1-365018	140	8	8	1	0	1	534	7	7	0	0	NA	NA	NA	42	52	255	247	363	175	172	187	0	22	4	0	0.089	0.011
.	19.01.16-02.54.02-1-365028	325	31	31	10	0	9	566	27	27	0	0	NA	NA	NA	100	88	258	266	377	181	185	200	37	30	49	0.143	0.113	0.13
.	19.01.16-02.54.04-1-365029	183	26	26	9	0	8	519	25	25	0	0	NA	NA	NA	70	37	243	250	357	167	176	176	28	26	36	0.115	0.104	0.101
.	19.01.16-02.54.05-1-365030	59	2	2	0	0	0	501	1	1	0	0	NA	NA	NA	21	18	239	244	348	161	169	171	2	0	2	0.008	0	0.006
.	19.01.16-02.54.10-1-365031	31	1	1	1	0	1	0	0	0	0	0	NA	NA	NA	7	11	237	238	349	0	0	0	0	0	0	0	0	0
.	19.01.16-02.54.12-1-365033	265	34	34	9	0	5	568	31	31	0	0	NA	NA	NA	69	89	260	262	380	185	187	196	35	56	44	0.135	0.214	0.116
.	19.01.16-02.54.13-1-365034	154	13	13	4	0	4	520	12	12	0	0	NA	NA	NA	42	47	246	248	366	164	171	185	16	22	12	0.065	0.089	0.033
.	19.01.16-02.54.16-1-365035	60	2	2	1	0	1	352	1	1	0	0	NA	NA	NA	18	15	241	240	347	125	118	109	0	2	0	0	0.008	0
.	19.01.16-02.54.25-1-365051	325	50	50	13	0	10	567	47	47	0	0	NA	NA	NA	90	91	264	265	375	185	185	197	50	66	46	0.189	0.249	0.123
.	19.01.16-02.54.25-1-365052	241	39	39	13	0	10	559	37	37	0	0	NA	NA	NA	53	73	257	252	377	183	178	198	62	39	30	0.241	0.155	0.08
.	19.01.16-02.54.38-1-365053	208	14	14	4	0	4	536	12	12	0	0	NA	NA	NA	58	65	254	253	371	175	173	188	1	10	20	0.004	0.04	0.054
.	19.01.16-02.54.38-1-365054	349	57	57	13	0	10	577	53	53	0	0	NA	NA	NA	96	105	261	268	389	183	187	207	61	39	61	0.234	0.146	0.157
.	19.01.16-02.54.40-1-365055	212	24	24	6	0	6	538	21	21	0	0	NA	NA	NA	54	61	252	252	370	175	172	191	35	36	12	0.139	0.143	0.032
.	19.01.16-02.54.52-1-365071	36	1	1	0	0	0	0	0	0	0	0	NA	NA	NA	14	13	239	243	344	0	0	0	0	1	0	0	0.004	0
.	19.01.16-02.54.55-1-365073	92	3	3	0	0	0	502	2	2	0	0	NA	NA	NA	33	25	242	245	351	165	163	174	0	5	6	0	0.02	0.017
.	19.01.16-02.55.02-1-365078	116	11	11	7	0	6	512	10	10	0	0	NA	NA	NA	34	30	243	249	351	169	168	175	13	11	7	0.053	0.044	0.02
.	19.01.16-02.55.02-1-365079	57	2	2	0	0	0	508	1	1	0	0	NA	NA	NA	21	25	240	243	355	164	165	179	0	0	7	0	0	0.02
.	19.01.16-02.55.08-1-365083	118	4	4	1	0	1	514	3	3	0	0	NA	NA	NA	28	33	244	247	355	167	171	176	5	10	0	0.02	0.04	0
.	19.01.16-02.55.08-1-365084	120	18	18	6	0	5	530	17	17	0	0	NA	NA	NA	31	50	251	253	359	175	175	180	34	27	7	0.135	0.107	0.019
.	19.01.16-02.55.11-1-365085	32	1	1	0	0	0	0	0	0	0	0	NA	NA	NA	10	6	237	239	343	0	0	0	0	0	1	0	0	0.003
.	19.01.16-02.55.12-1-365086	90	5	5	0	0	0	510	3	3	0	0	NA	NA	NA	28	23	242	245	349	167	169	174	4	7	0	0.017	0.029	0
.	19.01.16-02.55.13-1-365087	210	46	46	15	0	9	543	43	43	0	0	NA	NA	NA	72	67	256	255	369	178	178	187	50	48	47	0.195	0.188	0.127
.	19.01.16-02.55.17-1-365103	208	15	15	3	0	3	548	11	11	0	0	NA	NA	NA	63	63	253	255	368	176	180	192	26	7	12	0.103	0.027	0.033
.	19.01.16-02.55.20-1-365104	227	14	14	1	0	1	553	12	12	0	0	NA	NA	NA	75	74	257	258	372	182	180	191	12	22	8	0.047	0.085	0.022
.	19.01.16-02.55.21-1-365105	405	37	37	9	0	8	592	33	33	0	0	NA	NA	NA	117	113	269	272	385	193	192	207	67	42	35	0.249	0.154	0.091
.	19.01.16-02.55.25-1-365106	123	6	6	2	0	2	519	5	5	0	0	NA	NA	NA	41	38	248	242	361	173	164	182	3	3	8	0.012	0.012	0.022
.	19.01.16-02.55.25-1-365107	204	29	29	9	0	8	528	25	25	0	0	NA	NA	NA	69	52	252	250	363	171	173	184	32	34	20	0.127	0.136	0.055
.	19.01.16-02.55.34-1-365109	91	3	3	1	0	1	511	2	2	0	0	NA	NA	NA	32	35	245	244	359	165	170	176	8	0	2	0.033	0	0.006
.	19.01.16-02.55.41-1-365110	206	13	13	4	0	1	556	11	11	0	0	NA	NA	NA	62	79	257	255	380	177	181	198	22	6	17	0.086	0.024	0.045
.	19.01.16-02.55.41-1-365111	265	28	28	11	0	7	546	25	25	0	0	NA	NA	NA	81	62	255	255	365	181	178	187	34	40	40	0.133	0.157	0.11
.	19.01.16-02.55.42-1-365112	94	3	3	0	0	0	511	2	2	0	0	NA	NA	NA	22	28	246	244	351	168	168	175	0	6	6	0	0.025	0.017
.	19.01.16-02.55.46-1-365122	32	1	1	0	0	0	0	0	0	0	0	NA	NA	NA	8	7	238	240	342	0	0	0	0	0	0	0	0	0
.	19.01.16-02.55.47-1-365125	86	5	5	3	0	3	508	4	4	0	0	NA	NA	NA	25	23	243	244	349	167	169	172	6	0	6	0.025	0	0.017
.	19.01.16-02.55.48-1-365126	265	35	35	8	0	8	559	32	32	0	0	NA	NA	NA	64	79	262	265	365	183	189	187	35	41	28	0.134	0.155	0.077
.	19.01.16-02.55.53-1-365135	67	4	4	0	0	0	499	3	3	0	0	NA	NA	NA	24	18	241	241	349	165	163	171	3	2	8	0.012	0.008	0.023
.	19.01.16-02.56.01-1-365141	362	53	53	15	0	13	577	51	51	0	0	NA	NA	NA	98	101	276	264	374	194	188	195	59	60	39	0.214	0.227	0.104
.	19.01.16-02.56.02-1-365142	93	7	7	0	0	0	516	6	6	0	0	NA	NA	NA	23	31	243	242	359	168	168	180	12	0	12	0.049	0	0.033
.	19.01.16-02.56.03-1-365143	116	4	4	2	0	2	521	3	3	0	0	NA	NA	NA	30	41	244	251	359	166	176	179	8	8	0	0.033	0.032	0
.	19.01.16-02.56.06-1-365144	156	22	22	8	0	5	527	21	21	0	0	NA	NA	NA	42	46	249	252	358	173	176	178	47	22	15	0.189	0.087	0.042
.	19.01.16-02.56.09-1-365145	172	39	39	8	0	7	534	36	36	0	0	NA	NA	NA	54	56	253	253	363	174	173	187	60	22	33	0.237	0.087	0.091
.	19.01.16-02.56.13-1-365146	206	12	12	4	0	2	560	10	10	0	0	NA	NA	NA	49	73	249	262	375	175	187	198	2	30	10	0.008	0.115	0.027
.	19.01.16-02.56.16-1-365147	93	3	3	0	0	0	504	2	2	0	0	NA	NA	NA	25	24	240	246	351	166	168	170	4	3	3	0.017	0.012	0.009
.	19.01.16-02.56.17-1-365163	35	1	1	0	0	0	0	0	0	0	0	NA	NA	NA	11	16	243	240	346	0	0	0	0	0	1	0	0	0.003
.	19.01.16-02.56.19-1-365164	114	8	8	0	0	0	517	6	6	0	0	NA	NA	NA	31	38	248	247	356	173	170	174	3	0	8	0.012	0	0.022
.	19.01.16-02.56.22-1-365165	147	19	19	3	0	3	522	15	15	0	0	NA	NA	NA	40	36	246	245	358	171	170	181	22	26	6	0.089	0.106	0.017
.	19.01.16-02.56.28-1-365166	95	8	8	4	0	2	516	7	7	0	0	NA	NA	NA	33	38	244	250	357	166	173	177	28	5	12	0.115	0.02	0.034
.	19.01.16-02.56.29-1-365167	251	15	15	4	0	4	540	11	11	0	0	NA	NA	NA	72	60	251	255	367	173	178	189	10	17	12	0.04	0.067	0.033
.	19.01.16-02.56.34-1-365168	91	5	5	1	0	0	518	4	4	0	0	NA	NA	NA	36	38	249	249	353	173	168	177	8	5	3	0.032	0.02	0.008
.	19.01.16-02.56.36-1-365169	38	1	1	1	0	1	0	0	0	0	0	NA	NA	NA	9	13	239	238	349	0	0	0	0	2	0	0	0.008	0
.	19.01.16-02.56.39-1-365170	58	2	2	1	0	1	513	1	1	0	0	NA	NA	NA	18	24	243	246	348	167	171	175	0	5	0	0	0.02	0
.	19.01.16-02.56.42-1-365173	32	1	1	0	0	0	0	0	0	0	0	NA	NA	NA	7	5	237	236	345	0	0	0	0	0	0	0	0	0
.	19.01.16-02.56.44-1-365176	59	2	2	0	0	0	515	1	1	0	0	NA	NA	NA	18	29	243	241	358	171	167	177	4	0	2	0.016	0	0.006
.	19.01.16-02.56.45-1-365178	272	42	42	10	0	8	549	39	39	0	0	NA	NA	NA	77	73	259	261	366	180	183	186	62	39	47	0.239	0.149	0.128
.	19.01.16-02.56.48-1-365182	31	1	1	0	0	0	0	0	0	0	0	NA	NA	NA	8	12	239	241	345	0	0	0	0	0	0	0	0	0
.	19.01.16-02.56.48-1-365183	182	20	20	6	0	5	528	18	18	0	0	NA	NA	NA	68	48	246	249	366	170	174	184	38	15	15	0.154	0.06	0.041
.	19.01.16-02.56.49-1-365185	268	24	24	10	0	5	552	22	22	0	0	NA	NA	NA	73	69	255	260	367	179	184	189	46	17	18	0.18	0.065	0.049
.	19.01.16-02.56.49-1-365186	128	15	15	4	0	4	526	13	13	0	0	NA	NA	NA	35	42	254	244	357	175	170	181	14	12	9	0.055	0.049	0.025
.	19.01.16-02.56.52-1-365193	176	12	12	1	0	1	533	11	11	0	0	NA	NA	NA	55	55	254	252	362	177	173	183	5	5	18	0.02	0.02	0.05
.	19.01.16-02.56.55-1-365195	292	33	33	14	0	10	570	31	31	0	0	NA	NA	NA	89	96	261	260	388	185	181	204	26	50	46	0.1	0.192	0.119
.	19.01.16-02.57.00-1-365199	30	1	1	1	0	1	0	0	0	0	0	NA	NA	NA	10	9	239	237	346	0	0	0	0	0	1	0	0	0.003
.	19.01.16-02.57.02-1-365201	29	1	1	0	0	0	0	0	0	0	0	NA	NA	NA	8	7	238	240	342	0	0	0	0	2	0	0	0.008	0
.	19.01.16-02.57.03-1-365202	33	1	1	0	0	0	0	0	0	0	0	NA	NA	NA	5	9	240	237	345	0	0	0	0	0	0	0	0	0
.	19.01.16-02.57.03-1-365203	64	4	4	1	0	1	497	3	3	0	0	NA	NA	NA	23	16	239	241	349	158	167	172	8	5	0	0.033	0.021	0
.	19.01.16-02.57.05-1-365207	230	28	28	7	0	6	553	24	24	0	0	NA	NA	NA	65	69	257	252	373	181	175	197	33	11	47	0.128	0.044	0.126
.	19.01.16-02.57.11-1-365208	90	5	5	1	0	1	515	4	4	0	0	NA	NA	NA	27	31	242	245	357	165	171	179	4	1	3	0.017	0.004	0.008
.	19.01.16-02.57.12-1-365209	156	15	15	3	0	3	532	14	14	0	0	NA	NA	NA	51	47	248	253	359	174	176	182	11	27	4	0.044	0.107	0.011
.	19.01.16-02.57.13-1-365210	208	21	21	6	0	3	536	18	18	0	0	NA	NA	NA	66	61	255	253	366	177	176	183	19	26	27	0.075	0.103	0.074
.	19.01.16-02.57.16-1-365212	172	15	15	6	0	4	532	13	13	0	0	NA	NA	NA	51	47	247	252	361	171	177	184	23	17	17	0.093	0.067	0.047
.	19.01.16-02.57.21-1-365228	59	2	2	0	0	0	248	1	1	0	0	NA	NA	NA	23	23	243	240	353	81	80	87	2	0	1	0.008	0	0.003
.	19.01.16-02.57.24-1-365229	130	9	9	3	0	3	527	7	7	0	0	NA	NA	NA	42	46	245	250	364	171	174	182	3	7	22	0.012	0.028	0.06
.	19.01.16-02.57.29-1-365230	237	44	44	15	0	7	543	38	38	0	0	NA	NA	NA	62	62	255	250	370	176	174	193	51	42	58	0.2	0.168	0.157
.	19.01.16-02.57.34-1-365231	60	2	2	0	0	0	509	1	1	0	0	NA	NA	NA	27	28	244	245	352	166	168	175	0	0	4	0	0	0.011
.	19.01.16-02.57.34-1-365232	209	34	34	7	0	6	533	31	31	0	0	NA	NA	NA	65	61	254	255	365	174	175	184	48	33	28	0.189	0.129	0.077
.	19.01.16-02.57.37-1-365233	140	8	8	3	0	1	517	7	7	0	0	NA	NA	NA	49	38	252	246	353	172	168	177	16	7	2	0.063	0.028	0.006
.	19.01.16-02.57.38-1-365234	243	42	42	10	0	7	556	36	36	0	0	NA	NA	NA	81	76	255	263	371	179	184	193	55	49	45	0.216	0.186	0.121
.	19.01.16-02.57.41-1-365235	143	23	23	10	0	10	537	22	22	0	0	NA	NA	NA	40	51	253	252	359	176	177	184	37	27	23	0.146	0.107	0.064
.	19.01.16-02.57.41-1-365237	183	8	8	4	0	3	549	7	7	0	0	NA	NA	NA	67	68	256	255	370	178	180	191	6	16	9	0.023	0.063	0.024
.	19.01.16-02.57.44-1-365245	119	11	11	4	0	4	516	9	9	0	0	NA	NA	NA	40	41	253	249	352	171	171	174	15	12	21	0.059	0.048	0.06
.	19.01.16-02.57.45-1-365247	237	39	39	12	0	7	572	34	34	0	0	NA	NA	NA	71	91	266	261	377	185	186	201	61	42	34	0.229	0.161	0.09
.	19.01.16-02.57.54-1-365258	297	20	20	6	0	4	555	18	18	0	0	NA	NA	NA	87	73	261	260	365	183	182	190	44	16	17	0.169	0.062	0.047
.	19.01.16-02.58.01-1-365264	155	12	12	6	0	3	536	10	10	0	0	NA	NA	NA	46	56	254	253	362	177	175	184	9	9	21	0.035	0.036	0.058
.	19.01.16-02.58.06-1-365265	91	11	11	4	0	4	505	10	10	0	0	NA	NA	NA	19	28	241	247	353	167	167	171	5	5	15	0.021	0.02	0.042
.	19.01.16-02.58.13-1-365266	293	67	67	15	0	12	566	63	63	0	0	NA	NA	NA	67	84	254	265	378	180	186	200	52	96	54	0.205	0.362	0.143
.	19.01.16-02.58.27-1-365282	182	50	50	18	0	10	535	46	46	0	0	NA	NA	NA	71	62	255	251	369	175	169	191	63	50	36	0.247	0.199	0.098
.	19.01.16-02.58.32-1-365284	64	2	2	1	0	1	501	1	1	0	0	NA	NA	NA	22	23	246	242	348	167	166	168	5	3	0	0.02	0.012	0
.	19.01.16-02.58.32-1-365285	259	13	13	4	0	4	541	12	12	0	0	NA	NA	NA	92	65	255	262	361	178	183	180	6	4	28	0.024	0.015	0.078
.	19.01.16-02.58.34-1-365286	94	4	4	2	0	2	510	3	3	0	0	NA	NA	NA	23	29	239	245	358	162	168	180	1	2	5	0.004	0.008	0.014
.	19.01.16-02.58.35-1-365287	92	5	5	0	0	0	509	3	3	0	0	NA	NA	NA	29	31	240	242	362	166	164	179	6	0	4	0.025	0	0.011
.	19.01.16-02.58.36-1-365288	146	14	14	4	0	3	527	11	11	0	0	NA	NA	NA	28	45	253	249	356	179	172	176	13	9	22	0.051	0.036	0.062
.	19.01.16-02.58.51-1-365299	205	40	40	15	0	12	546	37	37	0	0	NA	NA	NA	63	64	254	249	374	178	173	195	52	48	38	0.205	0.193	0.102
.	19.01.16-02.58.51-1-365304	90	5	5	0	0	0	511	4	4	0	0	NA	NA	NA	29	28	246	244	351	170	169	172	4	10	4	0.016	0.041	0.011
.	19.01.16-02.58.52-1-365306	119	14	14	0	0	0	514	13	13	0	0	NA	NA	NA	43	37	247	243	360	167	166	181	15	9	16	0.061	0.037	0.044
.	19.01.16-02.59.10-1-365314	238	24	24	5	0	5	558	22	22	0	0	NA	NA	NA	59	75	252	268	368	177	190	191	22	28	36	0.087	0.104	0.098
.	19.01.16-02.59.11-1-365315	319	44	44	7	0	7	576	40	40	0	0	NA	NA	NA	87	98	264	259	388	184	183	209	65	64	38	0.246	0.247	0.098
.	19.01.16-02.59.12-1-365317	96	4	4	0	0	0	524	3	3	0	0	NA	NA	NA	34	43	243	255	358	168	176	180	4	0	5	0.016	0	0.014
.	19.01.16-02.59.18-1-365333	62	2	2	0	0	0	507	1	1	0	0	NA	NA	NA	19	22	239	242	354	166	167	174	2	1	0	0.008	0.004	0
.	19.01.16-02.59.25-1-365334	122	4	4	2	0	1	519	3	3	0	0	NA	NA	NA	37	35	242	245	361	168	169	182	8	0	5	0.033	0	0.014
.	19.01.16-02.59.27-1-365335	186	19	19	5	0	3	540	17	17	0	0	NA	NA	NA	65	64	252	255	370	176	175	189	16	21	12	0.063	0.082	0.032
.	19.01.16-02.59.28-1-365336	207	26	26	5	0	5	538	23	23	0	0	NA	NA	NA	59	57	251	250	369	177	172	189	25	23	28	0.1	0.092	0.076
.	19.01.16-02.59.36-1-365338	147	12	12	2	0	2	536	10	10	0	0	NA	NA	NA	38	54	251	250	366	175	176	185	2	18	9	0.008	0.072	0.025
.	19.01.16-02.59.39-1-365339	91	6	6	2	0	2	515	3	3	0	0	NA	NA	NA	26	38	244	245	362	165	170	180	0	8	9	0	0.033	0.025
.	19.01.16-02.59.44-1-365343	179	15	15	5	0	4	533	14	14	0	0	NA	NA	NA	50	50	253	242	368	177	169	187	1	23	25	0.004	0.095	0.068
.	19.01.16-02.59.57-1-365361	61	2	2	2	0	1	504	1	1	0	0	NA	NA	NA	24	23	239	244	353	165	167	172	0	2	1	0	0.008	0.003
.	19.01.16-02.59.58-1-365363	223	23	23	7	0	5	543	21	21	0	0	NA	NA	NA	64	70	256	260	367	175	180	188	11	38	32	0.043	0.146	0.087
.	19.01.16-02.59.58-1-365364	261	19	19	6	0	6	546	17	17	0	0	NA	NA	NA	72	69	255	254	373	175	176	195	26	9	22	0.102	0.035	0.059
.	19.01.16-02.59.59-1-365366	297	35	35	12	0	12	550	31	31	0	0	NA	NA	NA	76	66	260	254	365	184	180	186	31	48	37	0.119	0.189	0.101
.	19.01.16-03.00.01-1-365369	92	5	5	2	0	2	502	3	3	0	0	NA	NA	NA	29	22	246	239	350	167	163	172	6	0	3	0.024	0	0.009
.	19.01.16-03.00.05-1-365374	353	39	39	12	0	11	567	37	37	0	0	NA	NA	NA	89	90	265	259	379	190	179	198	21	58	42	0.079	0.224	0.111
.	19.01.16-03.00.06-1-365375	60	4	4	0	0	0	503	3	3	0	0	NA	NA	NA	23	23	241	244	351	167	164	172	5	0	3	0.021	0	0.009
.	19.01.16-03.00.09-1-365376	214	33	33	13	0	11	544	29	29	0	0	NA	NA	NA	55	65	248	264	366	171	184	189	31	27	21	0.125	0.102	0.057
.	19.01.16-03.00.11-1-365377	173	7	7	2	0	1	540	6	6	0	0	NA	NA	NA	67	65	256	253	369	177	175	188	18	3	4	0.07	0.012	0.011
.	19.01.16-03.00.13-1-365378	66	4	4	0	0	0	507	2	2	0	0	NA	NA	NA	23	28	243	245	353	165	168	174	7	0	0	0.029	0	0
.	19.01.16-03.00.18-1-365404	316	26	26	7	0	4	558	25	25	0	0	NA	NA	NA	104	80	263	255	375	183	177	198	29	31	28	0.11	0.122	0.075
.	19.01.16-03.00.23-1-365405	57	2	2	2	0	2	0	1	1	0	0	NA	NA	NA	10	15	241	239	348	0	0	0	0	0	3	0	0	0.009
.	19.01.16-03.00.25-1-365406	149	11	11	2	0	1	538	9	9	0	0	NA	NA	NA	44	61	252	254	368	175	175	188	25	4	12	0.099	0.016	0.033
.	19.01.16-03.00.27-1-365408	88	8	8	1	0	1	511	5	5	0	0	NA	NA	NA	19	23	239	246	351	167	171	173	7	0	5	0.029	0	0.014
.	19.01.16-03.00.29-1-365409	122	11	11	2	0	2	508	9	9	0	0	NA	NA	NA	41	24	243	245	349	166	169	173	1	0	23	0.004	0	0.066
.	19.01.16-03.00.30-1-365410	174	14	14	2	0	1	542	12	12	0	0	NA	NA	NA	60	64	252	255	370	174	179	189	17	18	6	0.067	0.071	0.016
.	19.01.16-03.00.41-1-365411	88	5	5	2	0	0	507	4	4	0	0	NA	NA	NA	35	25	247	241	350	168	164	175	16	10	7	0.065	0.041	0.02
.	19.01.16-03.00.42-1-365413	64	5	5	1	0	1	499	4	4	0	0	NA	NA	NA	26	17	240	241	349	162	165	172	0	5	7	0	0.021	0.02
.	19.01.16-03.00.42-1-365414	228	24	24	1	0	1	547	23	23	0	0	NA	NA	NA	66	62	258	250	367	181	175	191	24	33	38	0.093	0.132	0.104
.	19.01.16-03.00.46-1-365419	111	5	5	1	0	1	514	3	3	0	0	NA	NA	NA	37	36	244	247	358	167	167	180	4	0	7	0.016	0	0.02
.	19.01.16-03.00.46-1-365420	174	16	16	4	0	3	537	13	13	0	0	NA	NA	NA	40	58	253	247	371	176	173	188	22	6	32	0.087	0.024	0.086
.	19.01.16-03.00.47-1-365422	61	3	3	2	0	2	153	1	1	0	0	NA	NA	NA	19	12	240	238	347	45	63	45	1	3	0	0.004	0.013	0
.	19.01.16-03.00.52-1-365432	63	3	3	1	0	1	509	2	2	0	0	NA	NA	NA	20	24	246	243	348	170	167	172	0	0	11	0	0	0.032
.	19.01.16-03.00.54-1-365433	38	1	1	0	0	0	0	0	0	0	0	NA	NA	NA	11	13	238	242	346	0	0	0	0	1	0	0	0.004	0
.	19.01.16-03.00.54-1-365434	58	3	3	2	0	2	501	2	2	0	0	NA	NA	NA	28	24	243	242	352	166	164	171	0	0	14	0	0	0.04
.	19.01.16-03.00.55-1-365435	393	34	34	9	0	6	570	32	32	0	0	NA	NA	NA	102	89	266	259	377	187	183	200	67	29	24	0.252	0.112	0.064
.	19.01.16-03.00.56-1-365436	147	6	6	2	0	1	531	4	4	0	0	NA	NA	NA	46	54	257	251	359	177	174	180	9	23	2	0.035	0.092	0.006
.	19.01.16-03.00.57-1-365437	242	12	12	5	0	3	546	11	11	0	0	NA	NA	NA	73	66	252	257	370	177	180	189	24	9	7	0.095	0.035	0.019
.	19.01.16-03.01.00-1-365440	120	7	7	2	0	2	523	6	6	0	0	NA	NA	NA	38	40	244	247	362	169	173	181	4	6	5	0.016	0.024	0.014
.	19.01.16-03.01.05-1-365498	292	68	68	23	0	16	554	60	60	0	0	NA	NA	NA	100	78	260	260	371	180	180	194	71	82	45	0.273	0.315	0.121
.	19.01.16-03.01.09-1-365522	179	11	11	3	0	2	535	10	10	0	0	NA	NA	NA	50	47	250	249	361	175	173	187	0	4	26	0	0.016	0.072
.	19.01.16-03.01.14-1-365523	32	1	1	0	0	0	0	0	0	0	0	NA	NA	NA	14	7	238	239	343	0	0	0	0	2	0	0	0.008	0
.	19.01.16-03.01.14-1-365524	126	7	7	1	0	1	512	4	4	0	0	NA	NA	NA	37	38	248	250	353	170	171	171	10	4	9	0.04	0.016	0.025
.	19.01.16-03.01.16-1-365525	61	4	4	1	0	1	149	3	3	0	0	NA	NA	NA	17	21	238	245	351	55	44	50	2	0	3	0.008	0	0.009
.	19.01.16-03.01.16-1-365526	115	8	8	1	0	1	520	7	7	0	0	NA	NA	NA	30	41	247	253	354	168	176	176	2	12	5	0.008	0.047	0.014
.	19.01.16-03.01.18-1-365542	155	12	12	3	0	3	521	9	9	0	0	NA	NA	NA	52	44	252	247	358	175	168	178	18	19	11	0.071	0.077	0.031
.	19.01.16-03.01.24-1-365543	60	2	2	0	0	0	503	1	1	0	0	NA	NA	NA	21	18	245	240	346	169	167	167	0	0	5	0	0	0.014
.	19.01.16-03.01.26-1-365544	62	2	2	1	0	1	397	1	1	0	0	NA	NA	NA	20	15	240	240	348	128	132	137	0	1	0	0	0.004	0
.	19.01.16-03.01.28-1-365545	211	27	27	5	0	5	544	24	24	0	0	NA	NA	NA	58	56	258	252	359	185	178	181	36	16	35	0.14	0.063	0.097
.	19.01.16-03.01.31-1-365546	243	12	12	2	0	2	555	9	9	0	0	NA	NA	NA	58	75	253	265	370	175	186	194	8	8	15	0.032	0.03	0.041
.	19.01.16-03.01.34-1-365547	61	2	2	1	0	1	202	0	0	0	0	NA	NA	NA	15	17	243	241	346	67	74	61	0	0	1	0	0	0.003
.	19.01.16-03.01.34-1-365548	173	9	9	3	0	2	537	8	8	0	0	NA	NA	NA	61	65	255	252	371	172	173	192	27	3	4	0.106	0.012	0.011
.	19.01.16-03.01.36-1-365549	34	1	1	0	0	0	0	0	0	0	0	NA	NA	NA	15	5	238	237	343	0	0	0	0	0	2	0	0	0.006
.	19.01.16-03.01.39-1-365550	176	9	9	4	0	3	525	8	8	0	0	NA	NA	NA	50	35	249	245	354	175	173	177	16	8	6	0.064	0.033	0.017
.	19.01.16-03.01.40-1-365551	121	16	16	6	0	5	518	14	14	0	0	NA	NA	NA	51	34	256	243	348	180	166	172	8	16	18	0.031	0.066	0.052
.	19.01.16-03.01.40-1-365552	118	11	11	2	0	1	521	9	9	0	0	NA	NA	NA	41	44	251	243	363	173	169	179	21	3	7	0.084	0.012	0.019
.	19.01.16-03.01.41-1-365555	30	1	1	0	0	0	0	0	0	0	0	NA	NA	NA	11	8	236	238	347	0	0	0	0	0	2	0	0	0.006
.	19.01.16-03.01.43-1-365557	415	41	41	20	0	12	605	38	38	0	0	NA	NA	NA	124	130	265	276	402	186	198	221	79	64	35	0.298	0.232	0.087
.	19.01.16-03.01.54-1-365575	31	1	1	0	0	0	0	0	0	0	0	NA	NA	NA	11	7	238	237	345	0	0	0	0	0	1	0	0	0.003
.	19.01.16-03.01.55-1-365576	121	8	8	0	0	0	519	6	6	0	0	NA	NA	NA	30	35	248	246	354	173	170	176	13	0	12	0.052	0	0.034
.	19.01.16-03.01.56-1-365577	58	2	2	0	0	0	0	1	1	0	0	NA	NA	NA	21	21	243	238	353	0	0	0	0	3	1	0	0.013	0.003
.	19.01.16-03.01.59-1-365580	35	1	1	0	0	0	0	0	0	0	0	NA	NA	NA	7	10	240	238	345	0	0	0	0	0	0	0	0	0
.	19.01.16-03.02.00-1-365583	312	30	30	4	0	4	558	26	26	0	0	NA	NA	NA	102	88	259	269	373	180	187	191	24	49	23	0.093	0.182	0.062
.	19.01.16-03.02.01-1-365584	336	20	20	5	0	3	562	17	17	0	0	NA	NA	NA	82	80	261	267	365	184	192	186	18	9	46	0.069	0.034	0.126
.	19.01.16-03.02.02-1-365585	31	1	1	1	0	1	0	0	0	0	0	NA	NA	NA	10	7	236	237	347	0	0	0	0	0	0	0	0	0
.	19.01.16-03.02.02-1-365586	115	11	11	3	0	2	524	9	9	0	0	NA	NA	NA	44	39	245	250	357	171	172	181	17	7	8	0.069	0.028	0.022
.	19.01.16-03.02.04-1-365587	179	8	8	0	0	0	526	6	6	0	0	NA	NA	NA	52	46	247	256	356	168	181	177	8	8	3	0.032	0.031	0.008
.	19.01.16-03.02.05-1-365588	57	3	3	0	0	0	296	2	2	0	0	NA	NA	NA	20	12	240	239	346	93	97	106	3	0	2	0.012	0	0.006
.	19.01.16-03.02.11-1-365589	273	23	23	8	0	7	563	20	20	0	0	NA	NA	NA	74	79	261	258	373	186	181	196	16	50	5	0.061	0.194	0.013
.	19.01.16-03.02.14-1-365590	143	10	10	0	0	0	518	7	7	0	0	NA	NA	NA	36	32	244	245	356	171	167	180	4	12	10	0.016	0.049	0.028
.	19.01.16-03.02.18-1-365607	377	47	47	14	0	7	577	45	45	0	0	NA	NA	NA	82	93	264	266	376	189	190	198	64	28	75	0.242	0.105	0.199
.	19.01.16-03.02.20-1-365608	61	2	2	1	0	1	398	1	1	0	0	NA	NA	NA	17	7	237	239	344	132	133	133	3	1	0	0.013	0.004	0
.	19.01.16-03.02.23-1-365613	111	7	7	1	0	1	509	6	6	0	0	NA	NA	NA	44	32	247	245	353	167	168	174	10	7	6	0.04	0.029	0.017
.	19.01.16-03.02.30-1-365614	148	6	6	2	0	2	525	5	5	0	0	NA	NA	NA	42	45	251	249	358	175	171	179	2	13	0	0.008	0.052	0
.	19.01.16-03.02.31-1-365615	30	1	1	0	0	0	0	0	0	0	0	NA	NA	NA	14	7	239	236	345	0	0	0	0	0	0	0	0	0
.	19.01.16-03.02.32-1-365616	85	4	4	2	0	2	518	3	3	0	0	NA	NA	NA	28	39	244	250	358	169	171	178	4	4	3	0.016	0.016	0.008
.	19.01.16-03.02.33-1-365617	118	11	11	0	0	0	523	10	10	0	0	NA	NA	NA	43	47	251	244	365	173	168	182	5	13	20	0.02	0.053	0.055
.	19.01.16-03.02.41-1-365618	204	59	59	12	0	11	523	57	57	0	0	NA	NA	NA	60	48	254	247	360	175	168	180	60	29	71	0.236	0.117	0.197
.	19.01.16-03.02.42-1-365620	58	2	2	2	0	2	347	1	1	0	0	NA	NA	NA	16	15	238	243	347	118	114	115	0	3	0	0	0.012	0
.	19.01.16-03.02.44-1-365624	89	5	5	0	0	0	515	4	4	0	0	NA	NA	NA	25	33	245	249	352	169	172	174	1	2	2	0.004	0.008	0.006
.	19.01.16-03.02.45-1-365626	97	6	6	1	0	1	514	5	5	0	0	NA	NA	NA	34	34	247	245	355	169	169	176	2	0	13	0.008	0	0.037
.	19.01.16-03.02.47-1-365628	60	2	2	1	0	1	500	1	1	0	0	NA	NA	NA	21	19	246	241	345	167	164	169	1	3	0	0.004	0.012	0
.	19.01.16-03.02.49-1-365631	353	48	48	17	0	16	579	40	40	0	0	NA	NA	NA	129	101	269	263	382	193	184	202	68	35	33	0.253	0.133	0.086
.	19.01.16-03.02.51-1-365634	143	7	7	1	0	1	528	6	6	0	0	NA	NA	NA	49	43	252	253	351	178	175	175	3	7	10	0.012	0.028	0.028
.	19.01.16-03.02.58-1-365642	230	23	23	7	0	6	543	20	20	0	0	NA	NA	NA	76	72	252	264	369	171	183	189	32	21	13	0.127	0.08	0.035
.	19.01.16-03.02.58-1-365644	34	1	1	0	0	0	0	0	0	0	0	NA	NA	NA	11	11	238	239	347	0	0	0	0	1	0	0	0.004	0
.	19.01.16-03.02.59-1-365645	35	1	1	0	0	0	0	0	0	0	0	NA	NA	NA	11	12	242	237	346	0	0	0	6	0	0	0.025	0	0
.	19.01.16-03.03.00-1-365646	59	2	2	1	0	1	101	1	1	0	0	NA	NA	NA	19	20	242	244	347	37	31	33	0	4	1	0	0.016	0.003
.	19.01.16-03.03.00-1-365648	62	5	5	1	0	1	0	4	4	0	0	NA	NA	NA	17	13	243	239	344	0	0	0	1	0	7	0.004	0	0.02
.	19.01.16-03.03.01-1-365650	168	14	14	7	0	6	530	13	13	0	0	NA	NA	NA	29	44	252	244	361	175	169	186	11	12	30	0.044	0.049	0.083
.	19.01.16-03.03.05-1-365651	172	10	10	2	0	2	527	9	9	0	0	NA	NA	NA	43	45	255	248	355	177	171	179	11	10	2	0.043	0.04	0.006
.	19.01.16-03.03.06-1-365652	140	10	10	2	0	1	526	7	7	0	0	NA	NA	NA	38	45	251	245	362	175	169	182	0	13	16	0	0.053	0.044
.	19.01.16-03.03.06-1-365653	206	8	8	1	0	1	533	6	6	0	0	NA	NA	NA	67	52	249	260	356	171	182	180	4	5	5	0.016	0.019	0.014
.	19.01.16-03.03.19-1-365672	87	4	4	1	0	1	508	3	3	0	0	NA	NA	NA	26	29	245	243	354	166	167	175	5	4	0	0.02	0.016	0
.	19.01.16-03.03.23-1-365673	158	9	9	0	0	0	535	7	7	0	0	NA	NA	NA	64	51	250	249	365	173	174	188	14	6	2	0.056	0.024	0.005
.	19.01.16-03.03.24-1-365674	268	34	34	10	0	7	552	33	33	0	0	NA	NA	NA	83	72	254	253	378	178	177	197	59	28	37	0.232	0.111	0.098
.	19.01.16-03.03.24-1-365675	58	2	2	1	0	0	505	1	1	0	0	NA	NA	NA	19	20	241	239	353	167	163	175	7	0	2	0.029	0	0.006
.	19.01.16-03.03.26-1-365676	86	3	3	1	0	1	507	2	2	0	0	NA	NA	NA	38	28	240	248	353	164	169	174	0	3	4	0	0.012	0.011
.	19.01.16-03.03.26-1-365677	210	47	47	17	0	14	542	43	43	0	0	NA	NA	NA	57	61	252	253	369	177	177	188	35	75	47	0.139	0.296	0.127
.	19.01.16-03.03.32-1-365679	122	8	8	3	0	3	516	7	7	0	0	NA	NA	NA	37	33	244	245	357	168	169	179	5	14	10	0.02	0.057	0.028
.	19.01.16-03.03.38-1-365680	58	2	2	0	0	0	101	1	1	0	0	NA	NA	NA	20	17	239	244	347	36	32	33	0	2	0	0	0.008	0
.	19.01.16-03.03.39-1-365681	94	3	3	1	0	1	523	2	2	0	0	NA	NA	NA	35	48	252	251	358	170	175	178	12	4	0	0.048	0.016	0
.	19.01.16-03.03.39-1-365682	180	16	16	0	0	0	532	15	15	0	0	NA	NA	NA	48	49	254	248	360	177	172	183	22	9	15	0.087	0.036	0.042
.	19.01.16-03.03.39-1-365683	66	3	3	0	0	0	503	2	2	0	0	NA	NA	NA	17	22	240	242	353	165	166	172	3	0	5	0.012	0	0.014
.	19.01.16-03.03.44-1-365687	172	9	9	3	0	3	536	8	8	0	0	NA	NA	NA	52	56	254	252	363	175	175	186	15	4	2	0.059	0.016	0.006
.	19.01.16-03.03.47-1-365691	207	18	18	3	0	3	547	17	17	0	0	NA	NA	NA	51	59	256	250	366	181	176	190	22	19	27	0.086	0.076	0.074
.	19.01.16-03.03.50-1-365700	202	39	39	9	0	7	545	34	34	0	0	NA	NA	NA	69	68	253	255	373	177	175	193	45	36	16	0.178	0.141	0.043
.	19.01.16-03.03.51-1-365705	91	6	6	0	0	0	505	4	4	0	0	NA	NA	NA	28	26	247	241	351	171	163	171	10	2	3	0.04	0.008	0.009
.	19.01.16-03.03.52-1-365706	94	3	3	1	0	1	514	2	2	0	0	NA	NA	NA	29	33	246	242	358	168	166	180	2	7	0	0.008	0.029	0
.	19.01.16-03.04.02-1-365712	149	38	38	12	0	11	524	37	37	0	0	NA	NA	NA	47	44	247	249	361	168	171	185	43	35	16	0.174	0.141	0.044
.	19.01.16-03.04.03-1-365713	292	27	27	11	0	8	567	22	22	0	0	NA	NA	NA	97	90	266	261	376	188	185	194	47	22	28	0.177	0.084	0.074
.	19.01.16-03.04.05-1-365714	176	22	22	4	0	2	538	21	21	0	0	NA	NA	NA	50	57	251	251	368	175	176	187	39	15	18	0.155	0.06	0.049
.	19.01.16-03.04.05-1-365715	177	20	20	6	0	6	543	19	19	0	0	NA	NA	NA	52	62	261	252	362	184	175	184	33	29	13	0.126	0.115	0.036
.	19.01.16-03.04.10-1-365716	95	3	3	1	0	1	517	2	2	0	0	NA	NA	NA	20	34	245	250	352	170	173	174	2	4	4	0.008	0.016	0.011
.	19.01.16-03.04.17-1-365733	33	1	1	0	0	0	0	0	0	0	0	NA	NA	NA	8	11	238	239	347	0	0	0	0	0	0	0	0	0
.	19.01.16-03.04.20-1-365734	93	4	4	1	0	1	509	2	2	0	0	NA	NA	NA	38	26	246	245	348	168	170	171	13	0	1	0.053	0	0.003
.	19.01.16-03.04.21-1-365735	92	3	3	1	0	0	514	2	2	0	0	NA	NA	NA	33	31	249	245	350	171	167	176	11	0	3	0.044	0	0.009
.	19.01.16-03.04.21-1-365736	205	11	11	7	0	5	543	9	9	0	0	NA	NA	NA	61	63	257	247	372	180	173	190	16	12	17	0.062	0.049	0.046
.	19.01.16-03.04.34-1-365737	208	17	17	5	0	4	555	15	15	0	0	NA	NA	NA	67	78	260	255	376	182	179	194	18	17	20	0.069	0.067	0.053
.	19.01.16-03.04.34-1-365738	98	11	11	4	0	3	523	10	10	0	0	NA	NA	NA	33	44	250	247	360	174	168	181	12	9	17	0.048	0.036	0.047
.	19.01.16-03.04.34-1-365739	61	2	2	2	0	2	499	1	1	0	0	NA	NA	NA	25	16	241	242	346	165	166	168	0	4	3	0	0.017	0.009
.	19.01.16-03.04.38-1-365740	152	33	33	7	0	5	541	27	27	0	0	NA	NA	NA	42	62	261	249	365	180	175	186	32	15	51	0.123	0.06	0.14
.	19.01.16-03.04.38-1-365741	86	3	3	1	0	1	517	2	2	0	0	NA	NA	NA	26	30	244	247	352	167	173	177	5	0	2	0.02	0	0.006
.	19.01.16-03.04.41-1-365742	273	35	35	8	0	7	567	33	33	0	0	NA	NA	NA	85	86	258	267	374	186	188	193	44	43	41	0.171	0.161	0.11
.	19.01.16-03.04.43-1-365745	61	3	3	0	0	0	506	2	2	0	0	NA	NA	NA	19	19	242	241	349	167	167	172	9	0	3	0.037	0	0.009
.	19.01.16-03.04.45-1-365748	67	2	2	0	0	0	505	1	1	0	0	NA	NA	NA	28	24	242	243	352	165	167	173	0	9	0	0	0.037	0
.	19.01.16-03.04.46-1-365750	119	7	7	3	0	3	527	6	6	0	0	NA	NA	NA	34	44	253	249	355	177	173	177	8	0	15	0.032	0	0.042
.	19.01.16-03.04.50-1-365755	115	9	9	2	0	2	516	8	8	0	0	NA	NA	NA	29	35	250	246	352	172	170	174	7	5	13	0.028	0.02	0.037
.	19.01.16-03.04.52-1-365762	341	40	40	5	0	4	560	36	36	0	0	NA	NA	NA	90	80	259	254	380	181	179	200	30	30	62	0.116	0.118	0.163
.	19.01.16-03.04.55-1-365764	150	8	8	3	0	3	525	5	5	0	0	NA	NA	NA	47	47	249	248	363	174	170	181	21	13	8	0.084	0.052	0.022
.	19.01.16-03.04.56-1-365765	34	1	1	0	0	0	0	0	0	0	0	NA	NA	NA	10	13	242	239	345	0	0	0	0	0	1	0	0	0.003
.	19.01.16-03.04.59-1-365768	122	8	8	5	0	3	524	7	7	0	0	NA	NA	NA	42	43	247	255	354	172	178	174	7	5	14	0.028	0.02	0.04
.	19.01.16-03.05.03-1-365771	231	22	22	12	0	10	547	19	19	0	0	NA	NA	NA	67	69	255	253	374	176	175	196	26	42	15	0.102	0.166	0.04
.	19.01.16-03.05.14-1-365775	181	11	11	3	0	1	529	8	8	0	0	NA	NA	NA	57	45	245	252	361	169	176	184	21	16	12	0.086	0.063	0.033
.	19.01.16-03.05.14-1-365776	233	30	30	4	0	2	548	27	27	0	0	NA	NA	NA	66	62	254	256	365	179	179	190	47	23	43	0.185	0.09	0.118
.	19.01.16-03.05.19-1-365792	232	53	53	16	0	11	536	50	50	0	0	NA	NA	NA	48	49	253	247	362	177	172	187	89	34	50	0.352	0.138	0.138
.	19.01.16-03.05.19-1-365793	265	25	25	6	0	5	566	21	21	0	0	NA	NA	NA	68	85	258	264	376	180	188	198	9	45	44	0.035	0.17	0.117
.	19.01.16-03.05.21-1-365794	213	27	27	6	0	6	561	25	25	0	0	NA	NA	NA	58	83	259	260	377	181	186	194	25	19	22	0.097	0.073	0.058
.	19.01.16-03.05.36-1-365796	38	1	1	0	0	0	0	0	0	0	0	NA	NA	NA	8	16	241	242	346	0	0	0	0	0	0	0	0	0
.	19.01.16-03.05.37-1-365797	36	1	1	0	0	0	0	0	0	0	0	NA	NA	NA	9	10	236	239	348	0	0	0	4	0	0	0.017	0	0
.	19.01.16-03.05.38-1-365798	32	1	1	0	0	0	0	0	0	0	0	NA	NA	NA	5	10	237	240	346	0	0	0	0	0	1	0	0	0.003
.	19.01.16-03.05.39-1-365799	213	9	9	3	0	2	553	8	8	0	0	NA	NA	NA	64	64	258	254	365	181	181	191	6	19	9	0.023	0.075	0.025
.	19.01.16-03.05.40-1-365800	62	4	4	0	0	0	500	3	3	0	0	NA	NA	NA	22	15	243	240	345	166	164	170	0	1	11	0	0.004	0.032
.	19.01.16-03.05.40-1-365801	62	7	7	2	0	2	520	6	6	0	0	NA	NA	NA	14	35	245	248	355	170	175	175	8	9	4	0.033	0.036	0.011
.	19.01.16-03.05.47-1-365808	93	7	7	4	0	3	512	5	5	0	0	NA	NA	NA	26	33	244	245	357	165	169	178	14	4	1	0.057	0.016	0.003
.	19.01.16-03.05.52-1-365822	265	27	27	7	0	6	553	26	26	0	0	NA	NA	NA	73	76	261	260	368	182	179	192	18	21	34	0.069	0.081	0.092
.	19.01.16-03.05.54-1-365823	121	15	15	5	0	5	523	14	14	0	0	NA	NA	NA	41	45	246	245	367	170	168	185	15	29	15	0.061	0.118	0.041
.	19.01.16-03.05.54-1-365824	89	4	4	1	0	1	519	3	3	0	0	NA	NA	NA	26	40	245	249	359	167	171	181	0	3	6	0	0.012	0.017
.	19.01.16-03.05.57-1-365825	204	19	19	5	0	4	538	17	17	0	0	NA	NA	NA	76	59	254	253	365	176	178	184	4	18	27	0.016	0.071	0.074
.	19.01.16-03.05.57-1-365826	63	2	2	0	0	0	497	1	1	0	0	NA	NA	NA	13	12	240	241	344	163	167	167	0	0	3	0	0	0.009
.	19.01.16-03.05.58-1-365828	180	10	10	1	0	1	531	9	9	0	0	NA	NA	NA	49	50	250	248	365	171	170	190	15	7	6	0.06	0.028	0.016
.	19.01.16-03.06.03-1-365833	92	11	11	4	0	4	505	10	10	0	0	NA	NA	NA	41	24	241	244	352	166	168	171	30	7	5	0.124	0.029	0.014
.	19.01.16-03.06.07-1-365834	179	20	20	7	0	6	526	18	18	0	0	NA	NA	NA	59	42	246	247	362	171	171	184	28	4	25	0.114	0.016	0.069
.	19.01.16-03.06.07-1-365835	147	8	8	1	0	1	530	6	6	0	0	NA	NA	NA	51	48	253	253	355	175	175	180	4	7	13	0.016	0.028	0.037
.	19.01.16-03.06.15-1-365836	33	1	1	0	0	0	0	0	0	0	0	NA	NA	NA	9	11	239	241	344	0	0	0	0	0	0	0	0	0
.	19.01.16-03.06.17-1-365853	89	3	3	1	0	1	515	2	2	0	0	NA	NA	NA	27	40	243	253	357	164	174	177	5	0	7	0.021	0	0.02
.	19.01.16-03.06.18-1-365854	181	30	30	7	0	7	553	28	28	0	0	NA	NA	NA	53	75	263	256	369	182	178	193	57	14	22	0.217	0.055	0.06
.	19.01.16-03.06.20-1-365855	94	15	15	5	0	2	507	13	13	0	0	NA	NA	NA	38	26	244	239	356	165	166	176	12	18	7	0.049	0.075	0.02
.	19.01.16-03.06.26-1-365856	155	8	8	3	0	3	520	6	6	0	0	NA	NA	NA	42	35	247	242	359	173	165	182	4	2	16	0.016	0.008	0.045
.	19.01.16-03.06.27-1-365857	118	14	14	2	0	2	513	12	12	0	0	NA	NA	NA	33	36	244	247	358	168	170	175	16	9	7	0.066	0.036	0.02
.	19.01.16-03.06.33-1-365858	71	4	4	0	0	0	516	2	2	0	0	NA	NA	NA	24	37	249	243	358	172	165	179	3	4	5	0.012	0.016	0.014
.	19.01.16-03.06.35-1-365859	129	16	16	1	0	1	508	14	14	0	0	NA	NA	NA	53	36	248	246	355	167	166	175	4	17	16	0.016	0.069	0.045
.	19.01.16-03.06.37-1-365860	265	59	59	14	0	11	562	56	56	0	0	NA	NA	NA	78	83	254	258	384	181	180	201	61	57	51	0.24	0.221	0.133
.	19.01.16-03.06.40-1-365861	61	2	2	1	0	1	506	1	1	0	0	NA	NA	NA	21	26	248	242	349	169	167	170	1	4	0	0.004	0.017	0
.	19.01.16-03.06.44-1-365865	121	11	11	3	0	3	528	9	9	0	0	NA	NA	NA	42	47	243	250	367	166	172	190	3	8	20	0.012	0.032	0.054
.	19.01.16-03.06.46-1-365869	141	18	18	6	0	4	526	16	16	0	0	NA	NA	NA	41	43	248	247	361	173	169	184	12	22	15	0.048	0.089	0.042
.	19.01.16-03.06.47-1-365871	99	8	8	2	0	1	513	6	6	0	0	NA	NA	NA	35	33	246	241	359	169	165	179	15	6	4	0.061	0.025	0.011
.	19.01.16-03.06.47-1-365872	149	11	11	4	0	4	520	8	8	0	0	NA	NA	NA	40	39	249	248	355	172	171	177	6	12	14	0.024	0.048	0.039
.	19.01.16-03.06.50-1-365876	436	49	49	18	0	14	621	45	45	0	0	NA	NA	NA	126	144	279	281	397	200	202	219	61	61	59	0.219	0.217	0.149
.	19.01.16-03.06.58-1-365884	61	4	4	0	0	0	508	1	1	0	0	NA	NA	NA	18	30	243	244	356	166	165	177	2	10	5	0.008	0.041	0.014
.	19.01.16-03.07.03-1-365888	115	6	6	0	0	0	525	4	4	0	0	NA	NA	NA	49	51	248	245	371	169	169	187	8	15	7	0.032	0.061	0.019
.	19.01.16-03.07.03-1-365889	168	14	14	4	0	1	532	12	12	0	0	NA	NA	NA	59	49	244	259	359	165	182	185	23	18	5	0.094	0.069	0.014
.	19.01.16-03.07.05-1-365890	88	8	8	3	0	2	514	7	7	0	0	NA	NA	NA	33	31	245	244	355	166	170	178	0	11	17	0	0.045	0.048
.	19.01.16-03.07.05-1-365891	172	13	13	1	0	1	525	12	12	0	0	NA	NA	NA	45	48	248	250	363	171	171	183	24	4	9	0.097	0.016	0.025
.	19.01.16-03.07.11-1-365895	129	11	11	3	0	3	522	9	9	0	0	NA	NA	NA	36	40	249	248	356	171	172	179	18	4	11	0.072	0.016	0.031
.	19.01.16-03.07.13-1-365896	292	31	31	6	0	5	575	29	29	0	0	NA	NA	NA	94	98	269	256	386	192	180	203	68	21	41	0.253	0.082	0.106
.	19.01.16-03.07.20-1-365913	327	38	38	11	0	9	558	32	32	0	0	NA	NA	NA	96	78	262	255	374	183	178	197	46	54	39	0.176	0.212	0.104
.	19.01.16-03.07.22-1-365914	238	54	54	11	0	9	543	47	47	0	0	NA	NA	NA	77	72	251	258	376	171	178	194	77	74	32	0.307	0.287	0.085
.	19.01.16-03.07.25-1-365915	331	38	38	13	0	12	544	37	37	0	0	NA	NA	NA	88	65	253	256	369	172	181	191	66	10	52	0.261	0.039	0.141
.	19.01.16-03.07.28-1-365916	59	2	2	0	0	0	51	1	1	0	0	NA	NA	NA	17	13	241	240	345	19	19	13	0	0	2	0	0	0.006
.	19.01.16-03.07.33-1-365917	374	26	26	10	0	7	579	25	25	0	0	NA	NA	NA	104	96	268	256	385	191	180	208	56	29	16	0.209	0.113	0.042
.	19.01.16-03.07.33-1-365918	62	2	2	0	0	0	151	1	1	0	0	NA	NA	NA	19	19	242	245	345	50	52	49	0	3	0	0	0.012	0
.	19.01.16-03.07.40-1-365919	301	24	24	6	0	6	571	23	23	0	0	NA	NA	NA	92	99	261	265	386	184	186	201	32	41	15	0.123	0.155	0.039
.	19.01.16-03.07.44-1-365923	472	63	63	22	0	17	619	55	55	0	0	NA	NA	NA	112	143	274	284	398	199	201	219	67	58	99	0.245	0.204	0.249
.	19.01.16-03.07.46-1-365927	35	1	1	0	0	0	0	0	0	0	0	NA	NA	NA	14	5	238	236	344	0	0	0	0	0	3	0	0	0.009
.	19.01.16-03.07.48-1-365929	60	2	2	0	0	0	502	0	0	0	0	NA	NA	NA	22	22	241	244	350	166	168	168	5	0	0	0.021	0	0
.	19.01.16-03.07.55-1-365942	30	1	1	0	0	0	0	0	0	0	0	NA	NA	NA	8	9	239	240	343	0	0	0	0	0	2	0	0	0.006
.	19.01.16-03.07.56-1-365944	565	68	68	26	0	20	626	60	60	0	0	NA	NA	NA	180	154	279	269	419	197	193	236	75	59	121	0.269	0.219	0.289
.	19.01.16-03.07.59-1-365947	181	21	21	8	0	5	529	18	18	0	0	NA	NA	NA	57	50	249	251	363	174	171	184	19	29	19	0.076	0.116	0.052
.	19.01.16-03.08.06-1-365950	89	7	7	0	0	0	518	6	6	0	0	NA	NA	NA	30	36	247	249	353	171	170	177	6	10	1	0.024	0.04	0.003
.	19.01.16-03.08.08-1-365951	212	21	21	3	0	3	524	19	19	0	0	NA	NA	NA	79	51	252	249	363	177	168	179	20	14	18	0.079	0.056	0.05
.	19.01.16-03.08.10-1-365952	236	25	25	7	0	6	551	22	22	0	0	NA	NA	NA	78	71	260	258	366	180	183	188	27	23	39	0.104	0.089	0.107
.	19.01.16-03.08.19-1-365968	64	2	2	1	0	1	509	1	1	0	0	NA	NA	NA	30	29	247	243	352	171	164	174	6	0	2	0.024	0	0.006
.	19.01.16-03.08.21-1-365969	66	4	4	1	0	1	504	3	3	0	0	NA	NA	NA	36	28	247	240	354	166	164	174	0	3	10	0	0.012	0.028
.	19.01.16-03.08.23-1-365970	63	3	3	1	0	1	500	2	2	0	0	NA	NA	NA	13	17	241	241	348	164	165	171	0	4	1	0	0.017	0.003
.	19.01.16-03.08.28-1-365971	358	27	27	7	0	6	601	26	26	0	0	NA	NA	NA	106	119	274	274	384	196	196	209	31	27	43	0.113	0.099	0.112
.	19.01.16-03.08.30-1-365972	207	14	14	1	0	1	532	11	11	0	0	NA	NA	NA	68	51	251	253	360	174	176	182	3	16	13	0.012	0.063	0.036
.	19.01.16-03.08.34-1-365974	135	8	8	2	0	2	511	6	6	0	0	NA	NA	NA	50	34	246	243	358	168	164	179	13	10	8	0.053	0.041	0.022
.	19.01.16-03.08.34-1-365975	37	1	1	1	0	1	0	0	0	0	0	NA	NA	NA	10	9	239	238	345	0	0	0	0	0	0	0	0	0
.	19.01.16-03.08.35-1-365976	274	24	24	4	0	4	551	22	22	0	0	NA	NA	NA	81	73	255	264	367	176	184	191	17	17	26	0.067	0.064	0.071
.	19.01.16-03.08.37-1-365977	60	2	2	1	0	1	500	1	1	0	0	NA	NA	NA	30	18	242	242	347	166	163	171	0	11	0	0	0.045	0
.	19.01.16-03.08.47-1-365984	62	4	4	2	0	2	511	3	3	0	0	NA	NA	NA	23	33	246	241	359	168	166	177	3	1	1	0.012	0.004	0.003
.	19.01.16-03.08.48-1-365986	93	5	5	1	0	1	500	4	4	0	0	NA	NA	NA	32	24	244	242	351	167	164	169	3	5	4	0.012	0.021	0.011
.	19.01.16-03.08.52-1-365991	181	58	58	16	0	11	540	53	53	0	0	NA	NA	NA	54	54	257	249	361	177	176	187	91	56	27	0.354	0.225	0.075
.	19.01.16-03.08.53-1-365997	240	30	30	10	0	7	538	25	25	0	0	NA	NA	NA	69	60	250	255	368	175	176	187	45	29	23	0.18	0.114	0.062
.	19.01.16-03.08.54-1-365998	301	29	29	12	0	9	556	26	26	0	0	NA	NA	NA	92	77	254	261	375	176	183	197	37	40	38	0.146	0.153	0.101
.	19.01.16-03.08.59-1-366004	31	1	1	1	0	1	0	0	0	0	0	NA	NA	NA	6	8	236	238	347	0	0	0	0	0	2	0	0	0.006
.	19.01.16-03.09.04-1-366007	118	6	6	1	0	1	515	5	5	0	0	NA	NA	NA	36	31	247	243	354	170	169	176	10	12	8	0.04	0.049	0.023
.	19.01.16-03.09.04-1-366008	279	47	47	11	0	10	545	43	43	0	0	NA	NA	NA	74	66	260	252	367	180	176	189	37	38	61	0.142	0.151	0.166
.	19.01.16-03.09.11-1-366012	121	5	5	2	0	2	529	4	4	0	0	NA	NA	NA	39	48	251	246	364	175	173	181	10	1	8	0.04	0.004	0.022
.	19.01.16-03.09.12-1-366014	190	11	11	3	0	2	542	9	9	0	0	NA	NA	NA	63	59	259	251	362	182	177	183	11	14	7	0.042	0.056	0.019
.	19.01.16-03.09.14-1-366015	66	2	2	1	0	1	248	1	1	0	0	NA	NA	NA	13	20	242	238	353	81	81	86	0	0	7	0	0	0.02
.	19.01.16-03.09.20-1-366031	35	1	1	0	0	0	0	0	0	0	0	NA	NA	NA	13	4	237	238	342	0	0	0	0	2	0	0	0.008	0
.	19.01.16-03.09.28-1-366032	36	1	1	0	0	0	0	0	0	0	0	NA	NA	NA	14	9	238	239	345	0	0	0	0	0	1	0	0	0.003
.	19.01.16-03.09.28-1-366033	169	17	17	7	0	5	521	15	15	0	0	NA	NA	NA	45	40	251	244	358	173	165	183	8	25	13	0.032	0.102	0.036
.	19.01.16-03.09.31-1-366034	32	1	1	0	0	0	0	0	0	0	0	NA	NA	NA	10	8	237	241	343	0	0	0	0	0	0	0	0	0
.	19.01.16-03.09.31-1-366035	108	8	8	3	0	3	505	7	7	0	0	NA	NA	NA	40	32	248	246	351	166	167	172	6	16	4	0.024	0.065	0.011
.	19.01.16-03.09.32-1-366036	183	13	13	2	0	1	523	11	11	0	0	NA	NA	NA	49	42	248	251	356	171	173	179	5	7	23	0.02	0.028	0.065
.	19.01.16-03.09.39-1-366037	151	12	12	2	0	1	533	10	10	0	0	NA	NA	NA	46	58	250	253	368	173	175	185	18	9	7	0.072	0.036	0.019
.	19.01.16-03.09.42-1-366039	33	1	1	0	0	0	0	0	0	0	0	NA	NA	NA	8	6	240	237	342	0	0	0	0	0	0	0	0	0
.	19.01.16-03.09.43-1-366041	60	2	2	0	0	0	506	1	1	0	0	NA	NA	NA	29	32	244	244	357	166	164	176	3	0	4	0.012	0	0.011
.	19.01.16-03.09.44-1-366043	85	5	5	1	0	1	505	3	3	0	0	NA	NA	NA	20	22	249	238	348	171	164	170	0	0	8	0	0	0.023
.	19.01.16-03.09.49-1-366050	452	55	55	14	0	13	603	49	49	0	0	NA	NA	NA	136	127	272	277	391	195	197	211	54	63	52	0.199	0.227	0.133
.	19.01.16-03.09.53-1-366062	94	4	4	0	0	0	511	3	3	0	0	NA	NA	NA	19	24	245	239	353	169	165	177	0	6	7	0	0.025	0.02
.	19.01.16-03.09.54-1-366063	363	53	53	19	0	16	592	46	46	0	0	NA	NA	NA	82	120	267	272	394	188	192	212	51	58	85	0.191	0.213	0.216
.	19.01.16-03.09.56-1-366064	60	2	2	0	0	0	148	0	0	0	0	NA	NA	NA	21	15	240	241	347	43	49	56	0	0	3	0	0	0.009
.	19.01.16-03.09.58-1-366065	171	7	7	1	0	1	534	6	6	0	0	NA	NA	NA	42	49	250	251	361	177	174	183	2	9	28	0.008	0.036	0.078
.	19.01.16-03.09.58-1-366067	65	3	3	1	0	1	508	2	2	0	0	NA	NA	NA	25	27	245	240	355	169	163	176	0	0	4	0	0	0.011
.	19.01.16-03.10.02-1-366075	118	5	5	0	0	0	523	4	4	0	0	NA	NA	NA	39	41	248	247	359	173	171	179	1	3	8	0.004	0.012	0.022
.	19.01.16-03.10.02-1-366076	32	1	1	0	0	0	0	0	0	0	0	NA	NA	NA	18	6	237	238	344	0	0	0	3	0	0	0.013	0	0
.	19.01.16-03.10.03-1-366077	154	30	30	9	0	7	536	27	27	0	0	NA	NA	NA	55	57	255	251	364	179	173	184	22	48	22	0.086	0.191	0.06
.	19.01.16-03.10.04-1-366078	112	5	5	0	0	0	518	4	4	0	0	NA	NA	NA	33	36	243	248	358	168	171	179	0	2	10	0	0.008	0.028
.	19.01.16-03.10.07-1-366079	143	9	9	4	0	4	517	7	7	0	0	NA	NA	NA	37	39	244	249	359	167	173	177	3	10	4	0.012	0.04	0.011
.	19.01.16-03.10.10-1-366080	221	41	41	24	0	16	550	36	36	0	0	NA	NA	NA	74	71	258	256	370	177	179	194	41	57	58	0.159	0.223	0.157
.	19.01.16-03.10.16-1-366087	213	17	17	4	0	4	539	15	15	0	0	NA	NA	NA	49	61	256	251	367	179	176	184	18	18	23	0.07	0.072	0.063
.	19.01.16-03.10.16-1-366088	208	18	18	3	0	3	533	16	16	0	0	NA	NA	NA	63	58	253	255	363	176	170	187	9	18	13	0.036	0.071	0.036
.	19.01.16-03.10.18-1-366108	93	4	4	1	0	1	522	2	2	0	0	NA	NA	NA	27	42	250	245	360	174	169	179	5	2	1	0.02	0.008	0.003
.	19.01.16-03.10.25-1-366109	201	14	14	2	0	2	534	12	12	0	0	NA	NA	NA	62	62	252	249	374	172	171	191	25	8	20	0.099	0.032	0.053
.	19.01.16-03.10.33-1-366111	294	19	19	7	0	6	554	15	15	0	0	NA	NA	NA	87	75	252	263	373	178	183	193	16	33	18	0.063	0.125	0.048
.	19.01.16-03.10.38-1-366112	141	12	12	3	0	3	529	9	9	0	0	NA	NA	NA	36	50	252	253	358	178	169	182	8	16	13	0.032	0.063	0.036
.	19.01.16-03.10.40-1-366113	280	53	53	16	0	14	560	47	47	0	0	NA	NA	NA	74	84	258	265	374	182	183	195	43	46	77	0.167	0.174	0.206
.	19.01.16-03.10.43-1-366116	94	5	5	1	0	1	512	3	3	0	0	NA	NA	NA	29	26	244	242	353	169	165	178	4	2	2	0.016	0.008	0.006
.	19.01.16-03.11.02-1-366135	64	2	2	1	0	1	507	1	1	0	0	NA	NA	NA	23	22	243	240	352	169	164	174	0	3	1	0	0.012	0.003
.	19.01.16-03.11.04-1-366136	179	10	10	2	0	1	534	9	9	0	0	NA	NA	NA	42	51	254	247	363	177	175	182	0	12	17	0	0.049	0.047
.	19.01.16-03.11.04-1-366137	67	2	2	0	0	0	510	0	0	0	0	NA	NA	NA	32	31	248	244	352	170	167	173	4	0	4	0.016	0	0.011
.	19.01.16-03.11.06-1-366138	173	15	15	6	0	3	534	13	13	0	0	NA	NA	NA	53	55	252	249	367	175	171	188	25	8	9	0.099	0.032	0.025
.	19.01.16-03.11.07-1-366139	144	11	11	1	0	1	536	10	10	0	0	NA	NA	NA	53	55	252	250	366	176	173	187	6	5	21	0.024	0.02	0.057
.	19.01.16-03.11.07-1-366140	151	14	14	4	0	4	520	13	13	0	0	NA	NA	NA	68	40	256	244	353	178	166	176	31	2	14	0.121	0.008	0.04
.	19.01.16-03.11.07-1-366141	62	2	2	0	0	0	503	1	1	0	0	NA	NA	NA	27	25	243	245	350	166	168	169	6	0	1	0.025	0	0.003
.	19.01.16-03.11.12-1-366145	87	5	5	1	0	1	515	4	4	0	0	NA	NA	NA	31	35	242	247	359	164	169	182	8	5	0	0.033	0.02	0
.	19.01.16-03.11.15-1-366146	37	1	1	1	0	1	0	0	0	0	0	NA	NA	NA	9	10	240	240	343	0	0	0	0	0	1	0	0	0.003
.	19.01.16-03.11.17-1-366162	125	11	11	2	0	1	523	10	10	0	0	NA	NA	NA	40	50	249	252	362	170	173	180	0	8	13	0	0.032	0.036
.	19.01.16-03.11.19-1-366163	63	2	2	1	0	0	505	0	0	0	0	NA	NA	NA	26	28	245	242	354	166	166	173	0	1	1	0	0.004	0.003
.	19.01.16-03.11.22-1-366164	120	6	6	1	0	1	520	5	5	0	0	NA	NA	NA	37	45	250	250	358	169	171	180	5	0	8	0.02	0	0.022
.	19.01.16-03.11.27-1-366165	143	37	37	13	0	10	518	32	32	0	0	NA	NA	NA	48	38	242	252	357	165	174	179	35	49	40	0.145	0.194	0.112
.	19.01.16-03.11.29-1-366166	71	4	4	2	0	1	508	2	2	0	0	NA	NA	NA	25	25	244	243	351	170	164	174	6	2	1	0.025	0.008	0.003
.	19.01.16-03.11.30-1-366167	116	8	8	1	0	0	518	6	6	0	0	NA	NA	NA	40	38	247	243	361	171	167	180	3	15	6	0.012	0.062	0.017
.	19.01.16-03.11.30-1-366168	126	15	15	3	0	2	522	12	12	0	0	NA	NA	NA	52	40	247	246	360	171	172	179	13	22	22	0.053	0.089	0.061
.	19.01.16-03.11.30-1-366169	270	16	16	7	0	6	557	15	15	0	0	NA	NA	NA	82	86	257	263	379	180	179	198	20	11	26	0.078	0.042	0.069
.	19.01.16-03.11.36-1-366170	373	72	72	14	0	9	579	68	68	0	0	NA	NA	NA	104	103	263	260	393	186	179	214	71	61	82	0.27	0.235	0.209
.	19.01.16-03.11.37-1-366171	84	3	3	0	0	0	506	1	1	0	0	NA	NA	NA	31	22	245	241	349	170	165	171	7	2	0	0.029	0.008	0
.	19.01.16-03.11.40-1-366172	323	63	63	19	0	16	569	57	57	0	0	NA	NA	NA	99	96	257	261	391	180	180	209	67	58	69	0.261	0.222	0.176
.	19.01.16-03.11.42-1-366175	386	35	35	10	0	8	573	32	32	0	0	NA	NA	NA	110	94	261	279	367	183	201	189	55	34	43	0.211	0.122	0.117
.	19.01.16-03.11.47-1-366181	125	10	10	2	0	2	511	9	9	0	0	NA	NA	NA	50	34	245	245	357	168	168	175	20	17	8	0.082	0.069	0.022
.	19.01.16-03.11.49-1-366184	152	20	20	4	0	4	530	19	19	0	0	NA	NA	NA	52	51	248	254	362	174	177	179	20	8	30	0.081	0.031	0.083
.	19.01.16-03.11.57-1-366196	34	1	1	0	0	0	0	0	0	0	0	NA	NA	NA	14	9	237	238	347	0	0	0	0	0	0	0	0	0
.	19.01.16-03.12.00-1-366200	150	13	13	3	0	3	525	11	11	0	0	NA	NA	NA	45	45	246	254	358	171	176	178	17	1	15	0.069	0.004	0.042
.	19.01.16-03.12.01-1-366202	60	2	2	0	0	0	247	1	1	0	0	NA	NA	NA	11	16	239	245	345	83	77	87	0	5	1	0	0.02	0.003
.	19.01.16-03.12.08-1-366203	122	6	6	3	0	0	514	5	5	0	0	NA	NA	NA	28	33	246	241	359	171	165	178	3	2	9	0.012	0.008	0.025
.	19.01.16-03.12.11-1-366204	208	13	13	5	0	3	548	12	12	0	0	NA	NA	NA	71	71	256	253	375	178	175	195	22	14	12	0.086	0.055	0.032
.	19.01.16-03.12.16-1-366206	152	25	25	11	0	9	525	23	23	0	0	NA	NA	NA	45	52	251	250	364	171	175	179	2	32	50	0.008	0.128	0.137
.	19.01.16-03.12.23-1-366226	255	28	28	5	0	3	551	25	25	0	0	NA	NA	NA	80	69	262	256	364	185	179	187	42	32	42	0.16	0.125	0.115
.	19.01.16-03.12.23-1-366227	66	5	5	0	0	0	505	4	4	0	0	NA	NA	NA	18	19	242	242	348	168	164	173	6	0	9	0.025	0	0.026
.	19.01.16-03.12.23-1-366228	169	12	12	6	0	3	532	10	10	0	0	NA	NA	NA	58	57	251	251	368	174	174	184	23	5	27	0.092	0.02	0.073
.	19.01.16-03.12.33-1-366230	35	1	1	0	0	0	0	0	0	0	0	NA	NA	NA	12	9	239	240	343	0	0	0	0	0	0	0	0	0
.	19.01.16-03.12.35-1-366231	32	1	1	0	0	0	0	0	0	0	0	NA	NA	NA	6	13	243	239	344	0	0	0	0	2	0	0	0.008	0
.	19.01.16-03.12.36-1-366232	233	22	22	11	0	10	546	21	21	0	0	NA	NA	NA	66	66	252	260	367	174	183	189	41	33	14	0.163	0.127	0.038
.	19.01.16-03.12.38-1-366233	59	2	2	0	0	0	100	1	1	0	0	NA	NA	NA	23	11	240	237	347	35	33	32	0	2	0	0	0.008	0
.	19.01.16-03.12.39-1-366234	154	16	16	7	0	5	530	12	12	0	0	NA	NA	NA	59	48	251	254	356	174	176	180	14	15	16	0.056	0.059	0.045
.	19.01.16-03.12.44-1-366237	93	8	8	0	0	0	519	6	6	0	0	NA	NA	NA	30	40	247	246	360	169	171	179	14	8	3	0.057	0.033	0.008
.	19.01.16-03.12.49-1-366244	88	6	6	1	0	1	520	4	4	0	0	NA	NA	NA	35	39	242	250	360	162	173	185	7	7	0	0.029	0.028	0
.	19.01.16-03.12.50-1-366246	61	3	3	1	0	1	507	2	2	0	0	NA	NA	NA	25	25	246	242	350	170	168	169	5	7	9	0.02	0.029	0.026
.	19.01.16-03.13.00-1-366257	383	34	34	10	0	6	581	29	29	0	0	NA	NA	NA	127	107	263	263	394	186	184	211	32	30	46	0.122	0.114	0.117
.	19.01.16-03.13.01-1-366259	172	32	32	13	0	10	531	29	29	0	0	NA	NA	NA	47	51	249	248	367	170	172	189	38	38	53	0.153	0.153	0.144
.	19.01.16-03.13.03-1-366260	115	4	4	1	0	1	527	3	3	0	0	NA	NA	NA	33	49	252	254	356	172	179	176	6	4	4	0.024	0.016	0.011
.	19.01.16-03.13.03-1-366261	89	7	7	2	0	1	508	6	6	0	0	NA	NA	NA	41	29	245	243	354	167	165	176	5	17	6	0.02	0.07	0.017
.	19.01.16-03.13.04-1-366262	63	4	4	0	0	0	500	3	3	0	0	NA	NA	NA	31	20	243	239	351	164	165	171	3	0	4	0.012	0	0.011
.	19.01.16-03.13.05-1-366263	275	65	65	17	0	16	551	56	56	0	0	NA	NA	NA	76	72	260	255	370	180	177	194	70	36	54	0.269	0.141	0.146
.	19.01.16-03.13.07-1-366264	201	37	37	10	0	8	535	35	35	0	0	NA	NA	NA	69	61	255	260	359	175	178	182	38	31	45	0.149	0.119	0.125
.	19.01.16-03.13.08-1-366265	121	10	10	1	0	1	515	8	8	0	0	NA	NA	NA	35	31	247	243	354	169	167	179	6	8	5	0.024	0.033	0.014
.	19.01.16-03.13.16-1-366269	121	11	11	1	0	1	521	9	9	0	0	NA	NA	NA	43	43	246	245	365	169	165	187	13	10	1	0.053	0.041	0.003
.	19.01.16-03.13.19-1-366285	60	2	2	0	0	0	299	1	1	0	0	NA	NA	NA	15	22	241	241	353	99	99	101	0	2	1	0	0.008	0.003
.	19.01.16-03.13.20-1-366286	94	6	6	0	0	0	511	5	5	0	0	NA	NA	NA	31	32	245	242	358	168	165	178	3	4	11	0.012	0.017	0.031
.	19.01.16-03.13.25-1-366287	183	12	12	5	0	5	534	11	11	0	0	NA	NA	NA	66	60	260	250	363	180	171	183	15	32	6	0.058	0.128	0.017
.	19.01.16-03.13.28-1-366288	278	46	46	14	0	9	557	40	40	0	0	NA	NA	NA	80	81	259	261	374	183	181	193	93	35	39	0.359	0.134	0.104
.	19.01.16-03.13.34-1-366290	89	3	3	0	0	0	508	1	1	0	0	NA	NA	NA	29	33	241	247	358	161	171	176	0	0	4	0	0	0.011
.	19.01.16-03.13.34-1-366291	34	1	1	0	0	0	0	0	0	0	0	NA	NA	NA	15	14	242	240	345	0	0	0	0	0	1	0	0	0.003
.	19.01.16-03.13.36-1-366292	56	2	2	2	0	1	508	1	1	0	0	NA	NA	NA	19	26	240	244	355	167	164	177	0	6	3	0	0.025	0.008
.	19.01.16-03.13.39-1-366293	198	29	29	6	0	5	535	23	23	0	0	NA	NA	NA	64	52	249	254	362	172	178	185	39	25	23	0.157	0.098	0.064
.	19.01.16-03.13.44-1-366297	34	1	1	0	0	0	0	0	0	0	0	NA	NA	NA	8	7	238	237	345	0	0	0	0	0	1	0	0	0.003
.	19.01.16-03.13.44-1-366298	35	1	1	0	0	0	0	0	0	0	0	NA	NA	NA	10	18	244	241	346	0	0	0	0	0	4	0	0	0.012
.	19.01.16-03.13.45-1-366300	59	3	3	1	0	1	507	2	2	0	0	NA	NA	NA	25	29	244	242	356	168	165	174	9	0	0	0.037	0	0
.	19.01.16-03.13.46-1-366302	270	34	34	7	0	4	546	30	30	0	0	NA	NA	NA	74	61	257	255	362	181	180	185	44	35	53	0.171	0.137	0.146
.	19.01.16-03.13.47-1-366304	97	5	5	0	0	0	514	4	4	0	0	NA	NA	NA	33	32	246	246	353	168	172	174	7	7	2	0.028	0.028	0.006
.	19.01.16-03.13.47-1-366305	37	1	1	0	0	0	0	0	0	0	0	NA	NA	NA	11	7	237	239	344	0	0	0	3	0	0	0.013	0	0
.	19.01.16-03.13.50-1-366308	35	1	1	0	0	0	0	0	0	0	0	NA	NA	NA	12	10	238	237	348	0	0	0	1	0	0	0.004	0	0
.	19.01.16-03.13.52-1-366315	198	44	44	11	0	8	547	42	42	0	0	NA	NA	NA	66	70	254	260	369	175	181	191	44	29	58	0.173	0.112	0.157
.	19.01.16-03.13.56-1-366321	174	14	14	2	0	2	526	12	12	0	0	NA	NA	NA	43	42	248	248	359	169	173	184	20	10	4	0.081	0.04	0.011
.	19.01.16-03.13.56-1-366322	58	2	2	0	0	0	198	1	1	0	0	NA	NA	NA	21	12	238	239	348	62	70	66	0	1	1	0	0.004	0.003
.	19.01.16-03.14.01-1-366327	87	4	4	0	0	0	508	3	3	0	0	NA	NA	NA	25	23	243	242	351	168	166	174	0	0	7	0	0	0.02
.	19.01.16-03.14.04-1-366328	32	1	1	0	0	0	0	0	0	0	0	NA	NA	NA	8	10	240	241	342	0	0	0	1	0	0	0.004	0	0
.	19.01.16-03.14.06-1-366329	139	8	8	1	0	1	518	5	5	0	0	NA	NA	NA	47	37	248	248	354	171	172	175	15	6	5	0.06	0.024	0.014
.	19.01.16-03.14.14-1-366331	59	2	2	0	0	0	251	1	1	0	0	NA	NA	NA	21	15	243	238	347	91	84	76	3	0	1	0.012	0	0.003
.	19.01.16-03.14.17-1-366347	65	2	2	0	0	0	510	1	1	0	0	NA	NA	NA	27	34	245	245	357	169	167	174	2	0	2	0.008	0	0.006
.	19.01.16-03.14.17-1-366348	149	15	15	5	0	5	518	11	11	0	0	NA	NA	NA	47	38	250	248	353	170	175	173	4	7	34	0.016	0.028	0.096
.	19.01.16-03.14.18-1-366349	119	8	8	1	0	1	519	6	6	0	0	NA	NA	NA	38	48	244	247	370	166	172	181	7	6	11	0.029	0.024	0.03
.	19.01.16-03.14.22-1-366350	183	18	18	2	0	2	524	16	16	0	0	NA	NA	NA	56	47	248	251	361	171	170	183	4	21	28	0.016	0.084	0.078
.	19.01.16-03.14.23-1-366351	121	5	5	1	0	1	521	4	4	0	0	NA	NA	NA	35	39	248	253	351	171	172	178	16	0	1	0.065	0	0.003
.	19.01.16-03.14.25-1-366352	268	38	38	9	0	9	566	33	33	0	0	NA	NA	NA	87	100	260	268	385	181	188	197	39	38	29	0.15	0.142	0.075
.	19.01.16-03.14.28-1-366353	68	6	6	2	0	1	506	5	5	0	0	NA	NA	NA	29	24	241	243	353	166	167	173	0	5	11	0	0.021	0.031
.	19.01.16-03.14.31-1-366354	64	3	3	2	0	2	450	2	2	0	0	NA	NA	NA	22	15	240	239	349	148	146	156	0	0	9	0	0	0.026
.	19.01.16-03.14.35-1-366355	36	1	1	0	0	0	0	0	0	0	0	NA	NA	NA	8	13	241	240	345	0	0	0	0	0	0	0	0	0
.	19.01.16-03.14.37-1-366356	60	3	3	0	0	0	506	2	2	0	0	NA	NA	NA	23	20	241	239	353	168	163	175	2	0	4	0.008	0	0.011
.	19.01.16-03.14.37-1-366357	198	16	16	4	0	3	524	12	12	0	0	NA	NA	NA	65	54	252	248	367	173	170	181	9	28	14	0.036	0.113	0.038
.	19.01.16-03.14.41-1-366358	63	3	3	1	0	1	445	1	1	0	0	NA	NA	NA	16	21	241	241	352	142	148	155	9	0	0	0.037	0	0
.	19.01.16-03.14.42-1-366359	63	4	4	1	0	1	503	3	3	0	0	NA	NA	NA	20	20	244	243	346	168	167	168	7	0	1	0.029	0	0.003
.	19.01.16-03.14.42-1-366361	92	3	3	1	0	1	502	1	1	0	0	NA	NA	NA	32	30	243	243	357	163	164	175	2	0	3	0.008	0	0.008
.	19.01.16-03.14.45-1-366365	87	3	3	2	0	1	508	2	2	0	0	NA	NA	NA	37	25	247	243	348	168	167	173	0	3	13	0	0.012	0.037
.	19.01.16-03.14.48-1-366370	56	2	2	1	0	1	503	1	1	0	0	NA	NA	NA	19	23	242	243	351	164	167	172	14	0	0	0.058	0	0
.	19.01.16-03.14.50-1-366374	176	18	18	4	0	3	544	16	16	0	0	NA	NA	NA	64	66	257	254	368	178	177	189	5	25	21	0.019	0.098	0.057
.	19.01.16-03.14.52-1-366379	124	13	13	2	0	2	517	11	11	0	0	NA	NA	NA	42	37	246	248	356	169	170	178	8	17	10	0.033	0.069	0.028
.	19.01.16-03.14.53-1-366381	58	2	2	0	0	0	501	1	1	0	0	NA	NA	NA	28	21	241	243	350	167	165	169	1	0	3	0.004	0	0.009
.	19.01.16-03.14.54-1-366382	126	9	9	3	0	3	523	8	8	0	0	NA	NA	NA	40	46	253	249	357	173	171	179	9	10	8	0.036	0.04	0.022
.	19.01.16-03.14.57-1-366383	32	1	1	0	0	0	0	0	0	0	0	NA	NA	NA	10	10	239	240	344	0	0	0	0	0	0	0	0	0
.	19.01.16-03.14.58-1-366384	257	37	37	6	0	6	527	33	33	0	0	NA	NA	NA	60	50	249	255	359	169	174	184	21	23	26	0.084	0.09	0.072
.	19.01.16-03.14.59-1-366388	224	24	24	5	0	1	544	20	20	0	0	NA	NA	NA	77	63	255	253	368	176	177	191	63	24	14	0.247	0.095	0.038
.	19.01.16-03.14.59-1-366389	34	1	1	0	0	0	0	0	0	0	0	NA	NA	NA	10	7	236	240	344	0	0	0	0	1	0	0	0.004	0
.	19.01.16-03.15.00-1-366390	225	16	16	2	0	1	550	15	15	0	0	NA	NA	NA	73	66	256	260	363	181	184	185	18	18	14	0.07	0.069	0.039
.	19.01.16-03.15.04-1-366392	208	13	13	1	0	0	550	11	11	0	0	NA	NA	NA	73	78	262	258	371	179	179	192	10	23	11	0.038	0.089	0.03
.	19.01.16-03.15.07-1-366393	64	2	2	0	0	0	507	1	1	0	0	NA	NA	NA	19	18	239	239	353	165	167	175	1	4	0	0.004	0.017	0
.	19.01.16-03.15.11-1-366394	153	6	6	3	0	2	529	4	4	0	0	NA	NA	NA	48	48	248	250	363	170	175	184	4	6	8	0.016	0.024	0.022
.	19.01.16-03.15.12-1-366395	32	1	1	1	0	1	0	0	0	0	0	NA	NA	NA	12	10	241	237	345	0	0	0	0	1	0	0	0.004	0
.	19.01.16-03.15.14-1-366399	178	9	9	1	0	1	528	8	8	0	0	NA	NA	NA	64	54	255	253	359	176	175	177	0	18	8	0	0.071	0.022
.	19.01.16-03.15.17-1-366415	57	2	2	0	0	0	0	1	1	0	0	NA	NA	NA	20	16	238	238	353	0	0	0	0	1	0	0	0.004	0
.	19.01.16-03.15.18-1-366416	95	10	10	5	0	4	514	9	9	0	0	NA	NA	NA	28	31	245	246	353	172	169	173	19	3	9	0.078	0.012	0.025
.	19.01.16-03.15.20-1-366417	365	55	55	10	0	7	584	50	50	0	0	NA	NA	NA	107	108	262	268	391	185	190	209	83	39	43	0.317	0.146	0.11
.	19.01.16-03.15.24-1-366418	29	1	1	0	0	0	0	0	0	0	0	NA	NA	NA	10	8	241	239	341	0	0	0	0	0	0	0	0	0
.	19.01.16-03.15.26-1-366420	86	3	3	1	0	1	520	2	2	0	0	NA	NA	NA	33	35	248	244	356	172	167	181	2	3	0	0.008	0.012	0
.	19.01.16-03.15.26-1-366421	95	6	6	0	0	0	518	5	5	0	0	NA	NA	NA	19	36	248	246	355	172	169	177	0	9	1	0	0.037	0.003
.	19.01.16-03.15.31-1-366422	88	3	3	1	0	1	499	2	2	0	0	NA	NA	NA	29	22	242	244	349	165	168	166	0	2	6	0	0.008	0.017
.	19.01.16-03.15.33-1-366423	62	2	2	0	0	0	500	1	1	0	0	NA	NA	NA	22	21	246	239	349	169	161	170	1	2	0	0.004	0.008	0
.	19.01.16-03.15.33-1-366424	172	17	17	9	0	9	532	14	14	0	0	NA	NA	NA	47	46	247	249	363	171	175	186	29	14	5	0.117	0.056	0.014
.	19.01.16-03.15.34-1-366425	34	1	1	0	0	0	0	0	0	0	0	NA	NA	NA	13	6	239	238	342	0	0	0	0	0	0	0	0	0
.	19.01.16-03.15.35-1-366426	37	1	1	1	0	1	0	0	0	0	0	NA	NA	NA	11	10	239	240	344	0	0	0	4	0	0	0.017	0	0
.	19.01.16-03.15.37-1-366427	293	49	49	11	0	8	558	47	47	0	0	NA	NA	NA	74	80	260	264	369	179	188	191	70	32	59	0.269	0.121	0.16
.	19.01.16-03.15.37-1-366428	142	10	10	3	0	3	515	9	9	0	0	NA	NA	NA	43	35	250	245	353	170	170	175	13	4	9	0.052	0.016	0.025
.	19.01.16-03.15.38-1-366429	225	41	41	11	0	7	540	38	38	0	0	NA	NA	NA	68	58	248	250	373	171	172	197	77	28	38	0.31	0.112	0.102
.	19.01.16-03.15.40-1-366430	88	6	6	1	0	1	503	5	5	0	0	NA	NA	NA	24	20	238	239	356	164	162	177	0	0	10	0	0	0.028
.	19.01.16-03.15.42-1-366432	97	6	6	2	0	1	518	5	5	0	0	NA	NA	NA	33	41	248	250	356	168	174	176	0	8	7	0	0.032	0.02
.	19.01.16-03.15.43-1-366434	120	14	14	2	0	2	514	13	13	0	0	NA	NA	NA	27	30	249	242	352	172	167	175	10	8	23	0.04	0.033	0.065
.	19.01.16-03.15.54-1-366449	177	16	16	4	0	3	524	14	14	0	0	NA	NA	NA	58	50	251	250	362	171	171	182	17	24	17	0.068	0.096	0.047
.	19.01.16-03.15.54-1-366453	113	13	13	4	0	2	518	11	11	0	0	NA	NA	NA	39	42	254	245	356	174	167	177	1	17	7	0.004	0.069	0.02
.	19.01.16-03.15.57-1-366454	31	1	1	1	0	1	0	0	0	0	0	NA	NA	NA	12	9	237	240	345	0	0	0	0	0	2	0	0	0.006
.	19.01.16-03.15.57-1-366455	262	71	71	19	0	17	548	62	62	0	0	NA	NA	NA	69	67	255	256	369	179	179	190	44	66	87	0.173	0.258	0.236
.	19.01.16-03.16.03-1-366722	120	7	7	0	0	0	530	6	6	0	0	NA	NA	NA	36	50	247	254	362	172	178	180	0	4	10	0	0.016	0.028
.	19.01.16-03.16.06-1-366723	295	51	51	14	0	11	572	47	47	0	0	NA	NA	NA	89	89	255	269	378	175	192	205	43	39	89	0.169	0.145	0.235
.	19.01.16-03.16.16-1-366724	87	3	3	1	0	1	527	2	2	0	0	NA	NA	NA	34	41	249	250	355	173	175	179	0	3	3	0	0.012	0.008
.	19.01.16-03.16.19-1-366740	117	7	7	4	0	4	516	5	5	0	0	NA	NA	NA	28	35	244	247	357	166	173	177	14	7	4	0.057	0.028	0.011
.	19.01.16-03.16.25-1-366741	65	2	2	0	0	0	346	1	1	0	0	NA	NA	NA	17	19	244	240	348	117	111	118	0	3	1	0	0.012	0.003
.	19.01.16-03.16.25-1-366742	211	20	20	3	0	3	544	16	16	0	0	NA	NA	NA	47	57	253	250	367	178	174	192	6	15	14	0.024	0.06	0.038
.	19.01.16-03.16.28-1-366743	38	1	1	0	0	0	0	0	0	0	0	NA	NA	NA	10	8	239	238	344	0	0	0	0	0	1	0	0	0.003
.	19.01.16-03.16.29-1-366744	64	3	3	2	0	2	198	2	2	0	0	NA	NA	NA	19	16	243	240	346	60	67	71	0	0	4	0	0	0.012
.	19.01.16-03.16.31-1-366745	229	22	22	7	0	5	550	21	21	0	0	NA	NA	NA	59	66	259	254	366	185	178	187	29	30	13	0.112	0.118	0.036
.	19.01.16-03.16.34-1-366746	118	9	9	3	0	1	516	8	8	0	0	NA	NA	NA	44	41	247	248	359	171	171	174	27	4	5	0.109	0.016	0.014
.	19.01.16-03.16.35-1-366747	94	3	3	0	0	0	507	1	1	0	0	NA	NA	NA	39	30	247	241	355	170	161	176	8	2	1	0.032	0.008	0.003
.	19.01.16-03.16.38-1-366748	61	2	2	0	0	0	506	1	1	0	0	NA	NA	NA	31	27	248	241	351	169	167	170	0	6	1	0	0.025	0.003
.	19.01.16-03.16.38-1-366749	126	8	8	0	0	0	512	7	7	0	0	NA	NA	NA	29	35	246	245	357	170	168	174	0	0	14	0	0	0.039
.	19.01.16-03.16.48-1-366759	178	10	10	4	0	2	550	9	9	0	0	NA	NA	NA	63	68	251	261	369	176	187	187	8	13	10	0.032	0.05	0.027
.	19.01.16-03.16.49-1-366760	265	28	28	11	0	9	557	27	27	0	0	NA	NA	NA	77	76	257	265	367	180	189	188	26	42	25	0.101	0.158	0.068
.	19.01.16-03.16.51-1-366763	122	12	12	1	0	0	513	9	9	0	0	NA	NA	NA	31	32	242	244	359	165	168	180	7	7	12	0.029	0.029	0.033
.	19.01.16-03.16.54-1-366769	361	63	63	21	0	15	575	58	58	0	0	NA	NA	NA	102	96	262	262	385	184	184	207	55	79	77	0.21	0.302	0.2
.	19.01.16-03.16.55-1-366770	35	1	1	0	0	0	0	0	0	0	0	NA	NA	NA	8	7	237	238	345	0	0	0	0	0	2	0	0	0.006
.	19.01.16-03.16.57-1-366771	289	63	63	21	0	17	562	57	57	0	0	NA	NA	NA	87	85	261	258	379	182	184	196	105	77	33	0.402	0.298	0.087
.	19.01.16-03.17.04-1-366776	60	2	2	0	0	0	501	1	1	0	0	NA	NA	NA	15	17	240	239	351	164	165	172	0	0	1	0	0	0.003
.	19.01.16-03.17.07-1-366777	91	5	5	2	0	2	516	4	4	0	0	NA	NA	NA	33	38	245	250	356	167	174	175	15	0	0	0.061	0	0
.	19.01.16-03.17.08-1-366778	65	5	5	1	0	1	508	4	4	0	0	NA	NA	NA	23	30	245	246	352	167	168	173	1	6	8	0.004	0.024	0.023
.	19.01.16-03.17.10-1-366779	172	14	14	2	0	1	539	13	13	0	0	NA	NA	NA	50	57	251	256	363	178	177	184	24	29	8	0.096	0.113	0.022
.	19.01.16-03.17.13-1-366780	175	8	8	2	0	1	538	7	7	0	0	NA	NA	NA	47	54	251	256	360	176	180	182	20	13	0	0.08	0.051	0
.	19.01.16-03.17.13-1-366781	66	2	2	2	0	1	512	1	1	0	0	NA	NA	NA	25	30	246	243	354	168	168	176	0	4	1	0	0.016	0.003
.	19.01.16-03.17.21-1-366801	145	9	9	2	0	2	526	8	8	0	0	NA	NA	NA	49	40	247	248	358	171	173	182	10	8	10	0.04	0.032	0.028
.	19.01.16-03.17.23-1-366802	60	2	2	0	0	0	509	1	1	0	0	NA	NA	NA	28	33	245	247	354	165	170	174	3	0	3	0.012	0	0.008
.	19.01.16-03.17.24-1-366803	140	7	7	2	0	1	528	6	6	0	0	NA	NA	NA	54	45	252	249	357	175	173	180	5	9	3	0.02	0.036	0.008
.	19.01.16-03.17.24-1-366804	145	12	12	1	0	1	525	9	9	0	0	NA	NA	NA	39	39	249	252	351	174	175	176	4	25	11	0.016	0.099	0.031
.	19.01.16-03.17.32-1-366805	121	7	7	0	0	0	520	6	6	0	0	NA	NA	NA	30	39	246	249	357	169	175	176	0	13	4	0	0.052	0.011
.	19.01.16-03.17.33-1-366806	86	7	7	2	0	2	519	6	6	0	0	NA	NA	NA	37	37	246	249	355	168	174	177	7	5	6	0.028	0.02	0.017
.	19.01.16-03.17.39-1-366807	59	5	5	1	0	1	510	4	4	0	0	NA	NA	NA	24	26	240	244	355	166	166	178	20	0	5	0.083	0	0.014
.	19.01.16-03.17.40-1-366808	34	1	1	0	0	0	0	0	0	0	0	NA	NA	NA	11	8	238	239	344	0	0	0	0	0	0	0	0	0
.	19.01.16-03.17.41-1-366809	265	47	47	15	0	10	552	44	44	0	0	NA	NA	NA	78	75	257	255	376	181	180	191	56	53	38	0.218	0.208	0.101
.	19.01.16-03.17.43-1-366811	62	2	2	0	0	0	446	1	1	0	0	NA	NA	NA	21	15	240	241	347	145	146	155	0	0	3	0	0	0.009
.	19.01.16-03.17.47-1-366818	56	2	2	1	0	1	248	1	1	0	0	NA	NA	NA	19	14	239	238	350	86	76	86	0	1	0	0	0.004	0
.	19.01.16-03.17.48-1-366819	261	27	27	4	0	4	570	26	26	0	0	NA	NA	NA	70	85	252	264	382	178	187	205	55	19	16	0.218	0.072	0.042
.	19.01.16-03.17.50-1-366822	261	23	23	6	0	6	557	22	22	0	0	NA	NA	NA	77	75	265	253	370	188	176	193	33	14	20	0.125	0.055	0.054
.	19.01.16-03.17.52-1-366829	66	2	2	0	0	0	513	1	1	0	0	NA	NA	NA	17	25	241	247	350	163	173	177	0	5	1	0	0.02	0.003
.	19.01.16-03.17.55-1-366830	61	3	3	1	0	1	507	2	2	0	0	NA	NA	NA	23	28	241	243	357	163	166	178	0	0	5	0	0	0.014
.	19.01.16-03.17.56-1-366836	121	13	13	4	0	4	505	11	11	0	0	NA	NA	NA	32	22	242	241	352	165	165	175	4	8	13	0.017	0.033	0.037
.	19.01.16-03.18.03-1-366841	379	17	17	4	0	4	599	15	15	0	0	NA	NA	NA	118	123	278	268	390	201	192	206	22	24	23	0.079	0.09	0.059
.	19.01.16-03.18.04-1-366842	55	2	2	0	0	0	151	1	1	0	0	NA	NA	NA	14	18	242	246	343	47	51	53	0	1	1	0	0.004	0.003
.	19.01.16-03.18.07-1-366843	85	6	6	3	0	2	503	4	4	0	0	NA	NA	NA	26	31	245	243	356	165	163	175	10	1	4	0.041	0.004	0.011
.	19.01.16-03.18.10-1-366844	207	37	37	8	0	7	525	34	34	0	0	NA	NA	NA	56	48	248	249	364	171	172	182	57	29	26	0.23	0.116	0.071
.	19.01.16-03.18.11-1-366845	63	2	2	1	0	1	509	1	1	0	0	NA	NA	NA	16	23	239	244	353	165	170	174	0	0	2	0	0	0.006
.	19.01.16-03.18.17-1-366861	112	8	8	0	0	0	523	7	7	0	0	NA	NA	NA	45	47	248	252	360	172	171	180	6	10	2	0.024	0.04	0.006
.	19.01.16-03.18.21-1-366862	87	4	4	0	0	0	506	3	3	0	0	NA	NA	NA	17	20	244	240	349	168	166	172	0	1	2	0	0.004	0.006
.	19.01.16-03.18.22-1-366863	88	7	7	2	0	1	507	6	6	0	0	NA	NA	NA	32	22	241	243	351	167	164	176	0	7	8	0	0.029	0.023
.	19.01.16-03.18.25-1-366864	117	10	10	6	0	4	511	9	9	0	0	NA	NA	NA	29	27	244	245	351	167	171	173	13	6	16	0.053	0.024	0.046
.	19.01.16-03.18.30-1-366866	180	27	27	11	0	9	535	25	25	0	0	NA	NA	NA	60	55	250	249	369	171	173	191	38	40	38	0.152	0.161	0.103
.	19.01.16-03.18.35-1-366867	65	2	2	0	0	0	302	1	1	0	0	NA	NA	NA	17	18	242	242	347	105	97	100	1	0	0	0.004	0	0
.	19.01.16-03.18.37-1-366868	175	44	44	9	0	7	537	39	39	0	0	NA	NA	NA	64	60	255	255	363	176	176	185	70	29	50	0.275	0.114	0.138
.	19.01.16-03.18.38-1-366869	122	9	9	4	0	3	523	7	7	0	0	NA	NA	NA	25	39	245	248	359	169	172	182	8	2	11	0.033	0.008	0.031
.	19.01.16-03.18.40-1-366870	31	1	1	0	0	0	0	0	0	0	0	NA	NA	NA	10	12	240	238	347	0	0	0	1	0	0	0.004	0	0
.	19.01.16-03.18.42-1-366872	141	11	11	2	0	2	528	9	9	0	0	NA	NA	NA	43	61	248	255	371	170	174	184	20	15	12	0.081	0.059	0.032
.	19.01.16-03.18.43-1-366874	214	16	16	8	0	5	552	15	15	0	0	NA	NA	NA	77	81	259	260	375	178	181	193	19	29	31	0.073	0.112	0.083
.	19.01.16-03.18.43-1-366875	118	4	4	1	0	1	523	2	2	0	0	NA	NA	NA	41	36	246	251	352	173	174	176	2	5	7	0.008	0.02	0.02
.	19.01.16-03.18.44-1-366878	35	1	1	0	0	0	0	0	0	0	0	NA	NA	NA	7	10	241	239	343	0	0	0	0	0	1	0	0	0.003
.	19.01.16-03.18.46-1-366880	65	3	3	0	0	0	509	2	2	0	0	NA	NA	NA	38	31	247	244	353	170	165	174	3	4	2	0.012	0.016	0.006
.	19.01.16-03.18.55-1-366891	36	1	1	0	0	0	0	0	0	0	0	NA	NA	NA	9	13	240	242	344	0	0	0	0	0	1	0	0	0.003
.	19.01.16-03.18.55-1-366892	88	5	5	1	0	1	522	4	4	0	0	NA	NA	NA	22	39	249	247	356	172	169	181	5	1	10	0.02	0.004	0.028
.	19.01.16-03.18.55-1-366893	382	22	22	4	0	3	580	20	20	0	0	NA	NA	NA	121	102	271	265	379	196	186	198	17	19	19	0.063	0.072	0.05
.	19.01.16-03.18.58-1-366895	144	7	7	5	0	2	527	6	6	0	0	NA	NA	NA	56	55	246	254	368	164	179	184	11	12	4	0.045	0.047	0.011
.	19.01.16-03.18.58-1-366896	170	10	10	3	0	2	530	9	9	0	0	NA	NA	NA	58	51	253	250	361	178	170	182	16	9	14	0.063	0.036	0.039
.	19.01.16-03.19.03-1-366900	121	10	10	3	0	3	517	7	7	0	0	NA	NA	NA	42	34	244	250	353	164	172	181	6	9	7	0.025	0.036	0.02
.	19.01.16-03.19.09-1-366901	154	7	7	2	0	2	530	6	6	0	0	NA	NA	NA	52	48	247	250	364	172	174	184	3	12	7	0.012	0.048	0.019
.	19.01.16-03.19.10-1-366902	33	1	1	0	0	0	0	0	0	0	0	NA	NA	NA	9	9	240	238	344	0	0	0	0	0	3	0	0	0.009
.	19.01.16-03.19.10-1-366903	34	1	1	1	0	1	0	0	0	0	0	NA	NA	NA	6	12	239	239	347	0	0	0	0	1	0	0	0.004	0
.	19.01.16-03.19.12-1-366905	64	2	2	0	0	0	300	1	1	0	0	NA	NA	NA	15	17	240	242	348	92	101	107	1	0	1	0.004	0	0.003
.	19.01.16-03.19.13-1-366906	92	4	4	0	0	0	495	3	3	0	0	NA	NA	NA	24	14	241	241	345	164	162	169	6	4	1	0.025	0.017	0.003
.	19.01.16-03.19.14-1-366907	236	27	27	12	0	5	529	24	24	0	0	NA	NA	NA	69	49	248	258	356	170	180	179	73	29	25	0.294	0.112	0.07
.	19.01.16-03.19.16-1-366912	96	5	5	2	0	2	517	4	4	0	0	NA	NA	NA	46	42	250	247	358	171	169	177	9	1	8	0.036	0.004	0.022
.	19.01.16-03.19.18-1-366928	263	58	58	14	0	11	540	53	53	0	0	NA	NA	NA	90	66	250	261	368	172	179	189	62	50	59	0.248	0.192	0.16
.	19.01.16-03.19.21-1-366929	111	6	6	0	0	0	517	5	5	0	0	NA	NA	NA	27	33	244	246	356	170	170	177	4	0	10	0.016	0	0.028
.	19.01.16-03.19.25-1-366930	350	52	52	11	0	6	573	47	47	0	0	NA	NA	NA	101	93	261	267	378	186	189	198	49	60	62	0.188	0.225	0.164
.	19.01.16-03.19.26-1-366931	31	1	1	0	0	0	0	0	0	0	0	NA	NA	NA	10	6	238	237	344	0	0	0	0	0	0	0	0	0
.	19.01.16-03.19.27-1-366932	200	26	26	4	0	4	537	23	23	0	0	NA	NA	NA	60	63	254	257	365	178	173	186	30	36	24	0.118	0.14	0.066
.	19.01.16-03.19.27-1-366933	170	8	8	0	0	0	535	6	6	0	0	NA	NA	NA	52	55	251	253	364	173	176	186	7	11	7	0.028	0.043	0.019
.	19.01.16-03.19.30-1-366934	59	2	2	1	0	1	196	1	1	0	0	NA	NA	NA	21	14	237	242	348	60	61	75	0	0	3	0	0	0.009
.	19.01.16-03.19.30-1-366935	30	1	1	0	0	0	0	0	0	0	0	NA	NA	NA	9	9	239	239	344	0	0	0	2	0	0	0.008	0	0
.	19.01.16-03.19.32-1-366936	61	4	4	0	0	0	506	3	3	0	0	NA	NA	NA	27	30	245	242	356	167	163	176	0	6	4	0	0.025	0.011
.	19.01.16-03.19.36-1-366937	271	58	58	17	0	11	550	55	55	0	0	NA	NA	NA	72	77	259	259	372	179	179	192	58	44	84	0.224	0.17	0.226
.	19.01.16-03.19.37-1-366938	151	7	7	2	0	2	524	6	6	0	0	NA	NA	NA	32	38	247	248	356	174	172	178	4	8	3	0.016	0.032	0.008
.	19.01.16-03.19.44-1-366942	119	10	10	2	0	1	523	8	8	0	0	NA	NA	NA	36	41	245	249	360	169	171	183	9	17	7	0.037	0.068	0.019
.	19.01.16-03.19.46-1-366947	58	2	2	0	0	0	506	1	1	0	0	NA	NA	NA	22	26	246	241	352	166	165	175	2	0	3	0.008	0	0.009
.	19.01.16-03.19.52-1-366955	60	5	5	2	0	2	510	4	4	0	0	NA	NA	NA	18	29	243	242	357	169	165	176	0	8	2	0	0.033	0.006
.	19.01.16-03.19.54-1-366958	405	45	45	15	0	11	588	42	42	0	0	NA	NA	NA	104	113	270	268	388	190	192	206	56	48	48	0.207	0.179	0.124
.	19.01.16-03.19.56-1-366959	57	2	2	1	0	0	502	1	1	0	0	NA	NA	NA	25	17	243	239	348	163	165	174	6	0	2	0.025	0	0.006
.	19.01.16-03.20.01-1-366968	196	11	11	1	0	1	535	10	10	0	0	NA	NA	NA	63	60	252	254	367	174	177	184	5	7	10	0.02	0.028	0.027
.	19.01.16-03.20.06-1-366973	36	1	1	0	0	0	0	0	0	0	0	NA	NA	NA	10	16	243	241	345	0	0	0	0	0	1	0	0	0.003
.	19.01.16-03.20.06-1-366974	179	11	11	2	0	2	534	8	8	0	0	NA	NA	NA	43	54	258	246	363	181	169	184	11	14	2	0.043	0.057	0.006
.	19.01.16-03.20.07-1-366975	128	7	7	0	0	0	529	6	6	0	0	NA	NA	NA	41	47	248	251	361	173	173	183	2	7	6	0.008	0.028	0.017
.	19.01.16-03.20.08-1-366976	94	5	5	0	0	0	510	4	4	0	0	NA	NA	NA	28	25	242	244	352	169	165	176	6	4	7	0.025	0.016	0.02
.	19.01.16-03.20.23-1-367002	29	1	1	0	0	0	0	0	0	0	0	NA	NA	NA	6	9	241	236	345	0	0	0	0	1	0	0	0.004	0
.	19.01.16-03.20.24-1-367003	32	1	1	0	0	0	0	0	0	0	0	NA	NA	NA	8	5	237	236	345	0	0	0	1	0	0	0.004	0	0
.	19.01.16-03.20.24-1-367004	31	1	1	0	0	0	0	0	0	0	0	NA	NA	NA	7	9	239	239	344	0	0	0	0	0	2	0	0	0.006
.	19.01.16-03.20.24-1-367005	367	81	81	19	0	16	569	75	75	0	0	NA	NA	NA	95	86	258	264	377	184	183	202	64	55	96	0.248	0.208	0.255
.	19.01.16-03.20.25-1-367006	198	12	12	5	0	5	537	9	9	0	0	NA	NA	NA	47	60	254	248	371	175	172	190	12	6	10	0.047	0.024	0.027
.	19.01.16-03.20.25-1-367007	58	2	2	0	0	0	508	1	1	0	0	NA	NA	NA	22	27	245	246	349	167	170	171	1	0	2	0.004	0	0.006
.	19.01.16-03.20.25-1-367008	66	3	3	0	0	0	503	1	1	0	0	NA	NA	NA	28	23	243	245	348	167	163	173	0	0	5	0	0	0.014
.	19.01.16-03.20.26-1-367010	246	47	47	19	0	11	548	45	45	0	0	NA	NA	NA	71	76	263	256	370	184	176	188	61	36	58	0.232	0.141	0.157
.	19.01.16-03.20.30-1-367011	321	27	27	6	0	6	571	24	24	0	0	NA	NA	NA	97	88	267	258	376	189	182	200	7	34	42	0.026	0.132	0.112
.	19.01.16-03.20.36-1-367012	59	2	2	0	0	0	507	1	1	0	0	NA	NA	NA	13	21	242	243	349	166	169	172	0	0	5	0	0	0.014
.	19.01.16-03.20.36-1-367013	84	4	4	0	0	0	507	3	3	0	0	NA	NA	NA	24	29	244	243	355	163	168	176	5	4	0	0.02	0.016	0
.	19.01.16-03.20.44-1-367017	236	12	12	3	0	3	555	10	10	0	0	NA	NA	NA	68	74	258	262	367	179	185	191	13	13	8	0.05	0.05	0.022
.	19.01.16-03.20.46-1-367021	33	1	1	0	0	0	0	0	0	0	0	NA	NA	NA	11	10	239	239	345	0	0	0	0	0	0	0	0	0
.	19.01.16-03.20.47-1-367022	132	8	8	0	0	0	529	7	7	0	0	NA	NA	NA	52	45	247	248	363	170	174	185	4	4	9	0.016	0.016	0.025
.	19.01.16-03.20.48-1-367024	324	40	40	11	0	9	586	39	39	0	0	NA	NA	NA	104	106	262	269	388	188	191	207	45	24	46	0.172	0.089	0.119
.	19.01.16-03.20.48-1-367025	117	6	6	2	0	2	512	4	4	0	0	NA	NA	NA	30	30	249	241	353	172	165	175	20	0	7	0.08	0	0.02
.	19.01.16-03.20.48-1-367026	231	45	45	13	0	8	556	41	41	0	0	NA	NA	NA	61	77	263	255	372	184	180	192	31	52	48	0.118	0.204	0.129
.	19.01.16-03.21.02-1-367040	124	5	5	2	0	2	524	3	3	0	0	NA	NA	NA	44	50	248	251	364	170	174	180	0	7	3	0	0.028	0.008
.	19.01.16-03.21.05-1-367041	119	12	12	3	0	3	509	10	10	0	0	NA	NA	NA	36	30	244	245	354	167	168	174	5	14	9	0.02	0.057	0.025
.	19.01.16-03.21.05-1-367042	60	3	3	0	0	0	506	2	2	0	0	NA	NA	NA	23	24	242	243	352	166	168	172	0	6	4	0	0.025	0.011
.	19.01.16-03.21.09-1-367043	418	61	61	13	0	9	603	56	56	0	0	NA	NA	NA	122	119	281	268	383	204	193	206	72	49	68	0.256	0.183	0.178
.	19.01.16-03.21.16-1-367044	177	23	23	9	0	6	531	21	21	0	0	NA	NA	NA	55	50	251	247	365	173	173	185	29	28	17	0.116	0.113	0.047
.	19.01.16-03.21.17-1-367063	91	7	7	1	0	1	502	6	6	0	0	NA	NA	NA	29	24	244	243	350	166	165	171	16	8	3	0.066	0.033	0.009
.	19.01.16-03.21.22-1-367064	120	9	9	2	0	1	524	6	6	0	0	NA	NA	NA	43	42	246	250	359	170	176	178	18	8	2	0.073	0.032	0.006
.	19.01.16-03.21.27-1-367066	34	1	1	0	0	0	0	0	0	0	0	NA	NA	NA	8	5	238	236	344	0	0	0	0	1	0	0	0.004	0
.	19.01.16-03.21.31-1-367067	34	1	1	0	0	0	0	0	0	0	0	NA	NA	NA	10	11	240	237	347	0	0	0	0	0	1	0	0	0.003
.	19.01.16-03.21.34-1-367116	99	8	8	2	0	2	507	6	6	0	0	NA	NA	NA	41	27	247	242	351	170	166	171	0	11	12	0	0.045	0.034
.	19.01.16-03.21.34-1-367117	149	14	14	2	0	2	519	12	12	0	0	NA	NA	NA	62	46	251	250	358	171	169	179	18	3	19	0.072	0.012	0.053
.	19.01.16-03.21.39-1-367167	90	7	7	1	0	1	532	6	6	0	0	NA	NA	NA	32	50	249	256	358	175	177	180	3	3	14	0.012	0.012	0.039
.	19.01.16-03.21.42-1-367169	62	2	2	0	0	0	0	1	1	0	0	NA	NA	NA	22	15	239	241	348	0	0	0	0	3	2	0	0.012	0.006
.	19.01.16-03.21.45-1-367194	141	14	14	4	0	4	525	10	10	0	0	NA	NA	NA	49	39	250	247	355	173	173	179	18	19	12	0.072	0.077	0.034
.	19.01.16-03.21.50-1-367225	92	7	7	1	0	0	514	6	6	0	0	NA	NA	NA	43	31	246	246	352	169	171	174	18	3	0	0.073	0.012	0
.	19.01.16-03.21.50-1-367270	31	1	1	0	0	0	0	0	0	0	0	NA	NA	NA	12	8	239	240	342	0	0	0	1	0	0	0.004	0	0
.	19.01.16-03.21.52-1-367314	126	12	12	1	0	1	513	11	11	0	0	NA	NA	NA	34	32	244	248	353	167	169	177	10	11	15	0.041	0.044	0.042
.	19.01.16-03.21.52-1-367315	437	42	42	14	0	7	631	38	38	0	0	NA	NA	NA	120	155	279	282	407	200	207	224	85	27	25	0.305	0.096	0.061
.	19.01.16-03.21.54-1-367317	140	11	11	2	0	2	522	9	9	0	0	NA	NA	NA	41	39	248	248	356	173	173	176	3	7	12	0.012	0.028	0.034
.	19.01.16-03.21.56-1-367318	276	23	23	6	0	4	542	21	21	0	0	NA	NA	NA	73	62	253	252	370	178	174	190	10	26	43	0.04	0.103	0.116
.	19.01.16-03.22.00-1-367326	33	1	1	0	0	0	0	0	0	0	0	NA	NA	NA	10	9	240	239	343	0	0	0	0	0	0	0	0	0
.	19.01.16-03.22.02-1-367328	231	37	37	8	0	4	553	34	34	0	0	NA	NA	NA	79	73	260	252	374	183	174	196	67	29	34	0.258	0.115	0.091
.	19.01.16-03.22.04-1-367329	90	4	4	0	0	0	503	3	3	0	0	NA	NA	NA	26	21	243	241	350	166	165	172	0	5	3	0	0.021	0.009
.	19.01.16-03.22.05-1-367330	199	9	9	1	0	1	536	8	8	0	0	NA	NA	NA	72	55	253	250	365	177	172	187	10	7	20	0.04	0.028	0.055
.	19.01.16-03.22.12-1-367331	231	19	19	4	0	4	549	18	18	0	0	NA	NA	NA	75	78	258	256	377	180	176	193	21	10	15	0.081	0.039	0.04
.	19.01.16-03.22.14-1-367360	32	1	1	1	0	1	0	0	0	0	0	NA	NA	NA	10	4	237	237	343	0	0	0	0	0	0	0	0	0
.	19.01.16-03.22.15-1-367362	180	15	15	2	0	1	530	13	13	0	0	NA	NA	NA	64	58	255	251	365	176	172	182	18	15	9	0.071	0.06	0.025
.	19.01.16-03.22.16-1-367392	96	5	5	2	0	2	507	3	3	0	0	NA	NA	NA	28	25	243	244	351	167	169	171	8	6	2	0.033	0.025	0.006
.	19.01.16-03.22.25-1-367643	63	2	2	1	0	1	508	1	1	0	0	NA	NA	NA	29	27	240	249	351	167	170	171	0	4	0	0	0.016	0
.	19.01.16-03.22.26-1-367644	31	1	1	0	0	0	0	0	0	0	0	NA	NA	NA	14	8	239	240	342	0	0	0	0	0	1	0	0	0.003
.	19.01.16-03.22.28-1-367645	205	28	28	6	0	5	534	26	26	0	0	NA	NA	NA	54	50	251	251	361	174	176	184	45	15	36	0.179	0.06	0.1
.	19.01.16-03.22.29-1-367646	203	46	46	14	0	10	536	44	44	0	0	NA	NA	NA	53	54	252	257	358	174	178	184	51	37	47	0.202	0.144	0.131
.	19.01.16-03.22.30-1-367671	153	19	19	5	0	4	517	17	17	0	0	NA	NA	NA	51	36	243	247	359	168	169	180	10	31	14	0.041	0.126	0.039
.	19.01.16-03.22.36-1-367729	151	20	20	9	0	6	522	16	16	0	0	NA	NA	NA	55	44	250	253	354	170	175	177	29	20	8	0.116	0.079	0.023
.	19.01.16-03.22.38-1-367740	205	35	35	18	0	15	536	30	30	0	0	NA	NA	NA	57	62	254	256	365	173	176	187	34	47	38	0.134	0.184	0.104
.	19.01.16-03.22.42-1-367743	88	3	3	0	0	0	507	2	2	0	0	NA	NA	NA	35	26	251	242	346	173	162	172	3	0	7	0.012	0	0.02
.	19.01.16-03.22.51-1-367755	185	15	15	1	0	1	536	13	13	0	0	NA	NA	NA	61	60	252	257	364	173	180	183	3	14	15	0.012	0.054	0.041
.	19.01.16-03.22.54-1-367761	313	20	20	13	0	10	588	17	17	0	0	NA	NA	NA	95	116	265	279	385	186	197	205	41	16	8	0.155	0.057	0.021
.	19.01.16-03.22.55-1-367763	124	7	7	3	0	1	529	5	5	0	0	NA	NA	NA	41	44	258	242	357	181	168	180	7	0	18	0.027	0	0.05
.	19.01.16-03.23.02-1-367777	118	5	5	2	0	2	517	3	3	0	0	NA	NA	NA	48	45	247	250	361	169	170	178	6	15	2	0.024	0.06	0.006
.	19.01.16-03.23.03-1-367778	118	5	5	2	0	1	526	4	4	0	0	NA	NA	NA	31	41	248	251	355	173	176	177	1	9	4	0.004	0.036	0.011
.	19.01.16-03.23.06-1-367779	59	2	2	1	0	1	495	1	1	0	0	NA	NA	NA	35	19	242	239	351	164	160	171	5	1	0	0.021	0.004	0
.	19.01.16-03.23.14-1-367782	110	4	4	0	0	0	518	3	3	0	0	NA	NA	NA	39	39	243	247	362	169	168	181	5	1	4	0.021	0.004	0.011
.	19.01.16-03.23.15-1-367784	155	6	6	4	0	2	536	4	4	0	0	NA	NA	NA	49	55	248	253	367	171	179	186	2	8	16	0.008	0.032	0.044
.	19.01.16-03.23.17-1-367801	60	2	2	1	0	1	0	1	1	0	0	NA	NA	NA	18	30	246	245	352	0	0	0	2	0	0	0.008	0	0
.	19.01.16-03.23.19-1-367834	175	24	24	11	0	7	533	23	23	0	0	NA	NA	NA	53	48	246	246	369	174	170	189	21	33	27	0.085	0.134	0.073
.	19.01.16-03.23.21-1-367837	327	60	60	12	0	10	562	56	56	0	0	NA	NA	NA	107	86	263	261	375	183	181	198	69	53	56	0.262	0.203	0.149
.	19.01.16-03.23.22-1-367840	216	22	22	7	0	4	547	20	20	0	0	NA	NA	NA	84	70	259	252	372	179	175	193	12	32	27	0.046	0.127	0.073
.	19.01.16-03.23.25-1-367841	212	18	18	5	0	4	531	16	16	0	0	NA	NA	NA	65	51	254	248	362	175	174	182	24	12	17	0.094	0.048	0.047
.	19.01.16-03.23.27-1-367854	92	10	10	2	0	1	509	9	9	0	0	NA	NA	NA	18	29	250	243	349	172	165	172	23	3	14	0.092	0.012	0.04
.	19.01.16-03.23.28-1-367864	127	11	11	2	0	2	531	8	8	0	0	NA	NA	NA	36	56	248	255	366	171	174	186	15	4	8	0.06	0.016	0.022
.	19.01.16-03.23.31-1-367880	33	1	1	0	0	0	0	0	0	0	0	NA	NA	NA	11	10	239	237	347	0	0	0	0	2	0	0	0.008	0
.	19.01.16-03.23.34-1-367883	182	13	13	4	0	3	535	11	11	0	0	NA	NA	NA	56	53	247	245	374	174	170	191	26	0	9	0.105	0	0.024
.	19.01.16-03.23.35-1-367911	194	31	31	11	0	8	532	26	26	0	0	NA	NA	NA	31	49	256	247	359	180	173	179	41	24	37	0.16	0.097	0.103
.	19.01.16-03.23.49-1-369933	148	13	13	3	0	3	526	10	10	0	0	NA	NA	NA	62	51	248	249	367	171	170	185	12	10	9	0.048	0.04	0.025
.	19.01.16-03.23.50-1-370027	88	3	3	1	0	1	505	2	2	0	0	NA	NA	NA	26	27	241	246	353	167	166	172	6	0	1	0.025	0	0.003
.	19.01.16-03.23.54-1-370459	171	28	28	11	0	9	543	24	24	0	0	NA	NA	NA	43	70	255	259	369	175	180	188	66	26	14	0.259	0.1	0.038
.	19.01.16-03.23.57-1-370670	203	21	21	5	0	4	557	19	19	0	0	NA	NA	NA	57	74	258	263	366	180	187	190	21	24	18	0.081	0.091	0.049
.	19.01.16-03.23.57-1-370671	89	11	11	2	0	2	504	9	9	0	0	NA	NA	NA	22	18	244	240	347	167	168	169	4	6	16	0.016	0.025	0.046
.	19.01.16-03.23.57-1-370698	42	1	1	1	0	1	0	0	0	0	0	NA	NA	NA	10	10	239	237	347	0	0	0	0	0	0	0	0	0
.	19.01.16-03.24.02-1-371022	35	1	1	0	0	0	0	0	0	0	0	NA	NA	NA	8	7	239	237	344	0	0	0	0	0	0	0	0	0
.	19.01.16-03.24.02-1-371023	227	24	24	6	0	5	549	21	21	0	0	NA	NA	NA	53	69	253	259	370	179	180	190	24	20	41	0.095	0.077	0.111
.	19.01.16-03.24.03-1-371076	113	6	6	0	0	0	525	3	3	0	0	NA	NA	NA	40	45	243	255	360	169	176	180	10	8	5	0.041	0.031	0.014
.	19.01.16-03.24.14-1-372663	31	1	1	1	0	1	0	0	0	0	0	NA	NA	NA	6	16	240	239	350	0	0	0	0	0	1	0	0	0.003
.	19.01.16-03.24.16-1-372947	36	1	1	0	0	0	0	0	0	0	0	NA	NA	NA	8	8	238	238	345	0	0	0	0	0	0	0	0	0
.	19.01.16-03.24.16-1-372994	149	18	18	3	0	3	534	17	17	0	0	NA	NA	NA	39	51	248	251	365	173	174	187	25	26	13	0.101	0.104	0.036
.	19.01.16-03.24.20-1-373441	98	4	4	1	0	1	520	3	3	0	0	NA	NA	NA	37	37	248	243	359	171	167	182	2	2	6	0.008	0.008	0.017
.	19.01.16-03.24.20-1-373442	92	6	6	0	0	0	516	5	5	0	0	NA	NA	NA	37	38	249	247	355	172	167	177	12	0	8	0.048	0	0.023
.	19.01.16-03.24.20-1-373443	116	12	12	0	0	0	510	10	10	0	0	NA	NA	NA	28	24	244	240	353	168	166	176	18	2	2	0.074	0.008	0.006
.	19.01.16-03.24.32-1-374337	123	6	6	1	0	1	520	5	5	0	0	NA	NA	NA	57	45	248	250	360	167	172	181	5	9	4	0.02	0.036	0.011
.	19.01.16-03.24.35-1-374363	189	19	19	4	0	2	535	15	15	0	0	NA	NA	NA	50	53	249	255	362	172	179	184	33	11	20	0.133	0.043	0.055
.	19.01.16-03.24.37-1-374365	210	27	27	5	0	4	552	25	25	0	0	NA	NA	NA	67	77	261	256	373	181	179	192	31	27	20	0.119	0.105	0.054
.	19.01.16-03.24.38-1-374366	112	8	8	2	0	2	510	7	7	0	0	NA	NA	NA	35	29	240	250	352	162	171	177	3	12	3	0.012	0.048	0.009
.	19.01.16-03.24.41-1-374368	58	2	2	0	0	0	504	1	1	0	0	NA	NA	NA	19	15	240	242	346	166	166	172	0	1	1	0	0.004	0.003
.	19.01.16-03.24.41-1-374369	132	24	24	6	0	6	519	21	21	0	0	NA	NA	NA	41	32	248	244	353	173	169	177	23	21	29	0.093	0.086	0.082
.	19.01.16-03.24.42-1-374371	93	5	5	2	0	1	518	3	3	0	0	NA	NA	NA	27	37	252	242	356	171	168	179	8	3	5	0.032	0.012	0.014
.	19.01.16-03.24.49-1-374384	267	56	56	14	0	11	580	51	51	0	0	NA	NA	NA	71	100	260	267	386	185	192	203	65	52	48	0.25	0.195	0.124
.	19.01.16-03.24.50-1-374385	95	6	6	1	0	1	514	5	5	0	0	NA	NA	NA	39	41	252	249	353	175	169	170	2	12	4	0.008	0.048	0.011
.	19.01.16-03.24.55-1-374394	175	16	16	10	0	7	532	15	15	0	0	NA	NA	NA	60	50	252	252	359	174	172	186	26	16	19	0.103	0.063	0.053
.	19.01.16-03.24.57-1-374396	36	1	1	0	0	0	0	0	0	0	0	NA	NA	NA	7	13	242	236	348	0	0	0	0	0	2	0	0	0.006
.	19.01.16-03.24.58-1-374398	120	7	7	2	0	1	508	6	6	0	0	NA	NA	NA	34	29	246	241	355	167	166	175	16	0	7	0.065	0	0.02
.	19.01.16-03.25.00-1-374403	232	42	42	12	0	11	555	36	36	0	0	NA	NA	NA	60	78	259	252	380	182	174	199	56	36	69	0.216	0.143	0.182
.	19.01.16-03.25.06-1-374407	97	9	9	5	0	2	516	8	8	0	0	NA	NA	NA	37	43	251	246	359	171	168	177	16	4	13	0.064	0.016	0.036
.	19.01.16-03.25.09-1-374408	117	7	7	2	0	1	515	5	5	0	0	NA	NA	NA	44	38	247	247	357	164	170	181	4	3	4	0.016	0.012	0.011
.	19.01.16-03.25.19-1-374432	91	6	6	3	0	3	511	5	5	0	0	NA	NA	NA	32	32	245	242	358	169	167	175	0	15	10	0	0.062	0.028
.	19.01.16-03.25.20-1-374433	31	1	1	1	0	1	0	0	0	0	0	NA	NA	NA	15	6	237	240	342	0	0	0	0	2	0	0	0.008	0
.	19.01.16-03.25.22-1-374435	251	33	33	15	0	14	544	30	30	0	0	NA	NA	NA	68	62	257	251	367	177	175	192	63	23	43	0.245	0.092	0.117
.	19.01.16-03.25.25-1-374437	257	30	30	12	0	8	555	28	28	0	0	NA	NA	NA	64	72	259	254	372	183	179	193	37	26	18	0.143	0.102	0.048
.	19.01.16-03.25.26-1-374439	183	13	13	5	0	4	536	12	12	0	0	NA	NA	NA	69	64	257	253	367	176	175	185	23	12	16	0.089	0.047	0.044
.	19.01.16-03.25.27-1-374442	235	19	19	8	0	6	555	17	17	0	0	NA	NA	NA	67	73	256	251	379	180	174	201	26	11	17	0.102	0.044	0.045
.	19.01.16-03.25.29-1-374444	209	11	11	6	0	3	554	9	9	0	0	NA	NA	NA	68	73	258	260	368	178	184	192	18	16	13	0.07	0.062	0.035
.	19.01.16-03.25.38-1-374446	147	15	15	4	0	4	522	14	14	0	0	NA	NA	NA	46	44	246	246	365	168	171	183	13	21	6	0.053	0.085	0.016
.	19.01.16-03.25.52-1-374466	31	1	1	1	0	1	0	0	0	0	0	NA	NA	NA	10	8	239	236	346	0	0	0	0	0	0	0	0	0
.	19.01.16-03.25.53-1-374468	289	32	32	5	0	5	551	30	30	0	0	NA	NA	NA	83	73	259	256	371	180	178	193	29	32	60	0.112	0.125	0.162
.	19.01.16-03.25.54-1-374469	62	3	3	0	0	0	504	2	2	0	0	NA	NA	NA	23	28	243	247	351	163	172	169	6	4	0	0.025	0.016	0
.	19.01.16-03.25.58-1-374472	86	3	3	0	0	0	506	2	2	0	0	NA	NA	NA	21	21	243	242	349	167	168	171	4	0	5	0.016	0	0.014
.	19.01.16-03.25.58-1-374473	117	5	5	1	0	1	519	3	3	0	0	NA	NA	NA	38	39	245	247	360	169	168	182	0	2	8	0	0.008	0.022
.	19.01.16-03.26.05-1-374486	63	4	4	2	0	2	449	3	3	0	0	NA	NA	NA	18	17	241	241	348	142	152	155	6	3	0	0.025	0.012	0
.	19.01.16-03.26.05-1-374487	85	3	3	2	0	2	508	2	2	0	0	NA	NA	NA	21	20	240	242	351	163	167	178	2	4	0	0.008	0.017	0
.	19.01.16-03.26.07-1-374488	33	1	1	0	0	0	0	0	0	0	0	NA	NA	NA	10	7	239	239	342	0	0	0	0	0	0	0	0	0
.	19.01.16-03.26.09-1-374489	88	4	4	4	0	4	526	3	3	0	0	NA	NA	NA	21	38	247	243	361	173	167	186	13	5	6	0.053	0.021	0.017
.	19.01.16-03.26.10-1-374491	149	17	17	4	0	3	528	14	14	0	0	NA	NA	NA	46	43	249	245	362	173	168	187	27	3	21	0.108	0.012	0.058
.	19.01.16-03.26.11-1-374492	238	22	22	9	0	7	546	20	20	0	0	NA	NA	NA	58	72	256	251	378	174	173	199	13	14	32	0.051	0.056	0.085
.	19.01.16-03.26.11-1-374493	122	9	9	2	0	2	517	6	6	0	0	NA	NA	NA	43	36	244	243	362	168	166	183	14	4	4	0.057	0.016	0.011
.	19.01.16-03.26.15-1-374496	67	2	2	1	0	1	447	1	1	0	0	NA	NA	NA	17	20	242	243	348	142	149	156	4	0	0	0.017	0	0
.	19.01.16-03.26.18-1-374512	121	17	17	4	0	2	515	14	14	0	0	NA	NA	NA	43	38	252	243	356	171	168	176	24	14	14	0.095	0.058	0.039
.	19.01.16-03.26.18-1-374513	405	78	78	16	0	14	597	73	73	0	0	NA	NA	NA	95	116	268	270	391	192	193	212	87	68	85	0.325	0.252	0.217
.	19.01.16-03.26.24-1-374515	150	9	9	6	0	3	529	7	7	0	0	NA	NA	NA	56	51	251	249	364	174	167	188	9	4	22	0.036	0.016	0.06
.	19.01.16-03.26.26-1-374518	91	6	6	1	0	1	513	4	4	0	0	NA	NA	NA	32	31	241	252	351	167	173	173	9	8	10	0.037	0.032	0.028
.	19.01.16-03.26.29-1-374520	180	21	21	4	0	2	548	19	19	0	0	NA	NA	NA	50	66	256	255	368	181	180	187	19	23	45	0.074	0.09	0.122
.	19.01.16-03.26.39-1-374524	57	2	2	1	0	1	200	1	1	0	0	NA	NA	NA	19	17	238	242	350	64	65	71	1	0	4	0.004	0	0.011
.	19.01.16-03.26.42-1-374527	84	5	5	2	0	2	499	2	2	0	0	NA	NA	NA	30	18	242	240	349	165	162	172	8	3	1	0.033	0.012	0.003
.	19.01.16-03.26.43-1-374528	94	6	6	2	0	1	530	4	4	0	0	NA	NA	NA	25	47	255	244	361	180	168	182	0	10	7	0	0.041	0.019
.	19.01.16-03.26.43-1-374529	63	4	4	1	0	1	505	3	3	0	0	NA	NA	NA	32	27	242	245	353	167	166	172	9	6	0	0.037	0.024	0
.	19.01.16-03.26.43-1-374531	38	1	1	0	0	0	0	0	0	0	0	NA	NA	NA	7	9	238	237	347	0	0	0	0	0	0	0	0	0
.	19.01.16-03.26.44-1-374533	33	1	1	0	0	0	0	0	0	0	0	NA	NA	NA	14	8	239	239	343	0	0	0	0	0	5	0	0	0.015
.	19.01.16-03.26.46-1-374536	173	15	15	7	0	3	530	11	11	0	0	NA	NA	NA	49	52	256	248	361	179	168	183	0	26	14	0	0.105	0.039
.	19.01.16-03.26.46-1-374537	122	5	5	1	0	1	520	3	3	0	0	NA	NA	NA	34	40	249	249	355	172	172	176	0	8	5	0	0.032	0.014
.	19.01.16-03.26.47-1-374539	117	26	26	8	0	7	514	23	23	0	0	NA	NA	NA	39	37	249	249	352	172	169	173	25	34	12	0.1	0.137	0.034
.	19.01.16-03.26.57-1-374554	65	2	2	0	0	0	504	1	1	0	0	NA	NA	NA	28	32	247	245	353	168	165	171	5	6	0	0.02	0.024	0
.	19.01.16-03.26.58-1-374557	34	1	1	0	0	0	0	0	0	0	0	NA	NA	NA	14	7	237	239	344	0	0	0	0	0	0	0	0	0
.	19.01.16-03.26.59-1-374559	32	1	1	0	0	0	0	0	0	0	0	NA	NA	NA	9	6	236	238	345	0	0	0	0	0	0	0	0	0
.	19.01.16-03.27.00-1-374560	63	2	2	0	0	0	348	1	1	0	0	NA	NA	NA	17	17	241	243	346	112	108	128	0	4	0	0	0.016	0
.	19.01.16-03.27.01-1-374563	55	2	2	1	0	1	100	1	1	0	0	NA	NA	NA	16	22	242	240	353	36	29	35	1	0	2	0.004	0	0.006
.	19.01.16-03.27.02-1-374564	151	24	24	6	0	6	521	22	22	0	0	NA	NA	NA	44	40	243	246	364	164	170	187	10	19	24	0.041	0.077	0.066
.	19.01.16-03.27.07-1-374565	63	3	3	2	0	2	499	0	0	0	0	NA	NA	NA	28	17	244	238	348	167	162	170	0	5	8	0	0.021	0.023
.	19.01.16-03.27.09-1-374567	469	40	40	15	0	13	618	37	37	0	0	NA	NA	NA	164	147	275	278	407	199	195	224	50	58	50	0.182	0.209	0.123
.	19.01.16-03.27.10-1-374569	36	1	1	0	0	0	0	0	0	0	0	NA	NA	NA	13	8	238	237	346	0	0	0	0	3	0	0	0.013	0
.	19.01.16-03.27.10-1-374570	59	2	2	1	0	1	49	1	1	0	0	NA	NA	NA	13	13	239	240	347	17	15	17	0	3	2	0	0.012	0.006
.	19.01.16-03.27.11-1-374571	182	23	23	5	0	4	532	20	20	0	0	NA	NA	NA	50	45	247	248	363	172	173	187	22	23	29	0.089	0.093	0.08
.	19.01.16-03.27.13-1-374573	152	21	21	6	0	4	531	16	16	0	0	NA	NA	NA	55	53	247	253	366	168	175	188	42	16	13	0.17	0.063	0.036
.	19.01.16-03.27.16-1-374580	207	21	21	3	0	3	550	20	20	0	0	NA	NA	NA	62	64	249	256	372	172	182	196	19	6	23	0.076	0.023	0.062
.	19.01.16-03.27.21-1-374599	148	12	12	4	0	3	528	10	10	0	0	NA	NA	NA	55	51	253	252	359	176	173	179	0	23	7	0	0.091	0.019
.	19.01.16-03.27.22-1-374600	177	12	12	4	0	3	533	10	10	0	0	NA	NA	NA	47	49	249	254	359	175	177	181	10	8	15	0.04	0.031	0.042
.	19.01.16-03.27.41-1-374608	177	8	8	2	0	1	538	7	7	0	0	NA	NA	NA	55	60	257	257	359	179	177	182	3	15	11	0.012	0.058	0.031
.	19.01.16-03.27.45-1-374614	386	88	88	26	0	21	580	78	78	0	0	NA	NA	NA	107	96	259	264	386	181	188	211	103	82	116	0.398	0.311	0.301
.	19.01.16-03.27.48-1-374620	34	1	1	0	0	0	0	0	0	0	0	NA	NA	NA	17	6	239	237	343	0	0	0	0	2	0	0	0.008	0
.	19.01.16-03.27.49-1-374624	166	11	11	3	0	3	531	10	10	0	0	NA	NA	NA	44	49	249	249	364	175	172	184	21	11	2	0.084	0.044	0.005
.	19.01.16-03.27.50-1-374626	234	40	40	15	0	13	548	39	39	0	0	NA	NA	NA	65	70	254	256	373	178	179	191	49	51	41	0.193	0.199	0.11
.	19.01.16-03.27.51-1-374628	36	1	1	0	0	0	0	0	0	0	0	NA	NA	NA	5	10	239	240	344	0	0	0	1	0	0	0.004	0	0
.	19.01.16-03.27.51-1-374629	98	7	7	1	0	1	518	6	6	0	0	NA	NA	NA	41	39	246	249	357	168	174	176	7	0	10	0.028	0	0.028
.	19.01.16-03.27.53-1-374637	121	17	17	7	0	5	533	15	15	0	0	NA	NA	NA	34	51	247	254	363	172	179	182	13	22	19	0.053	0.087	0.052
.	19.01.16-03.28.00-1-374644	174	13	13	7	0	6	534	12	12	0	0	NA	NA	NA	39	47	251	247	362	175	174	185	10	28	8	0.04	0.113	0.022
.	19.01.16-03.28.09-1-374654	89	5	5	1	0	1	514	4	4	0	0	NA	NA	NA	26	32	244	245	356	168	169	177	0	3	8	0	0.012	0.022
.	19.01.16-03.28.13-1-374658	35	1	1	0	0	0	0	0	0	0	0	NA	NA	NA	7	15	241	241	346	0	0	0	0	0	0	0	0	0
.	19.01.16-03.28.13-1-374659	82	3	3	0	0	0	512	2	2	0	0	NA	NA	NA	28	28	239	248	354	165	171	176	5	0	4	0.021	0	0.011
.	19.01.16-03.28.16-1-374660	96	5	5	1	0	1	514	3	3	0	0	NA	NA	NA	20	31	245	249	350	169	170	175	0	4	6	0	0.016	0.017
.	19.01.16-03.28.22-1-374676	148	9	9	1	0	1	525	8	8	0	0	NA	NA	NA	34	47	251	250	359	175	173	177	4	7	12	0.016	0.028	0.033
.	19.01.16-03.28.25-1-374678	239	13	13	3	0	3	565	11	11	0	0	NA	NA	NA	64	87	265	257	378	188	181	196	16	16	10	0.06	0.062	0.026
.	19.01.16-03.28.26-1-374680	96	7	7	4	0	3	508	6	6	0	0	NA	NA	NA	37	25	247	241	350	168	168	172	6	4	13	0.024	0.017	0.037
.	19.01.16-03.28.27-1-374682	113	9	9	0	0	0	515	8	8	0	0	NA	NA	NA	23	28	245	243	353	172	167	176	10	3	10	0.041	0.012	0.028
.	19.01.16-03.28.28-1-374684	59	2	2	1	0	1	515	1	1	0	0	NA	NA	NA	20	39	242	251	359	166	171	178	0	3	0	0	0.012	0
.	19.01.16-03.28.30-1-374687	207	23	23	11	0	7	539	20	20	0	0	NA	NA	NA	49	54	257	251	359	181	175	183	24	19	39	0.093	0.076	0.109
.	19.01.16-03.28.41-1-374692	147	6	6	3	0	3	533	5	5	0	0	NA	NA	NA	41	52	249	254	362	172	176	185	4	10	2	0.016	0.039	0.006
.	19.01.16-03.28.44-1-374696	91	9	9	3	0	3	510	7	7	0	0	NA	NA	NA	33	35	243	247	358	164	170	176	0	12	10	0	0.049	0.028
.	19.01.16-03.28.45-1-374698	91	4	4	2	0	2	508	3	3	0	0	NA	NA	NA	46	36	247	245	357	167	166	175	7	10	5	0.028	0.041	0.014
.	19.01.16-03.28.48-1-374707	124	27	27	8	0	7	516	24	24	0	0	NA	NA	NA	48	39	249	252	351	170	171	175	25	23	36	0.1	0.091	0.103
.	19.01.16-03.28.49-1-374708	207	27	27	5	0	1	539	26	26	0	0	NA	NA	NA	55	62	254	252	369	175	174	190	32	22	21	0.126	0.087	0.057
.	19.01.16-03.28.53-1-374716	92	6	6	1	0	1	506	5	5	0	0	NA	NA	NA	36	23	242	239	355	167	163	176	3	0	14	0.012	0	0.039
.	19.01.16-03.28.57-1-374720	148	14	14	5	0	5	518	13	13	0	0	NA	NA	NA	53	33	244	247	355	169	171	178	3	11	20	0.012	0.045	0.056
.	19.01.16-03.29.03-1-374726	382	37	37	10	0	9	586	34	34	0	0	NA	NA	NA	102	107	275	264	381	197	187	202	30	39	31	0.109	0.148	0.081
.	19.01.16-03.29.06-1-374729	264	24	24	5	0	5	565	22	22	0	0	NA	NA	NA	90	84	259	266	372	186	187	192	16	20	36	0.062	0.075	0.097
.	19.01.16-03.29.08-1-374730	35	1	1	0	0	0	0	0	0	0	0	NA	NA	NA	8	15	241	240	347	0	0	0	1	0	0	0.004	0	0
.	19.01.16-03.29.08-1-374731	121	16	16	2	0	2	516	15	15	0	0	NA	NA	NA	50	36	245	243	361	169	165	182	16	7	23	0.065	0.029	0.064
.	19.01.16-03.29.11-1-374732	35	1	1	0	0	0	0	0	0	0	0	NA	NA	NA	9	4	236	238	343	0	0	0	0	0	0	0	0	0
.	19.01.16-03.29.16-1-374734	34	1	1	1	0	1	0	0	0	0	0	NA	NA	NA	10	6	237	241	341	0	0	0	0	0	1	0	0	0.003
.	19.01.16-03.29.19-1-374750	63	3	3	2	0	2	506	2	2	0	0	NA	NA	NA	20	22	244	243	348	166	170	170	0	0	8	0	0	0.023
.	19.01.16-03.29.26-1-374756	110	9	9	2	0	2	523	8	8	0	0	NA	NA	NA	42	42	249	245	361	170	169	184	7	7	7	0.028	0.029	0.019
.	19.01.16-03.29.29-1-374758	332	29	29	8	0	7	575	25	25	0	0	NA	NA	NA	108	97	261	271	378	184	194	197	29	33	23	0.111	0.122	0.061
.	19.01.16-03.29.29-1-374759	249	22	22	7	0	7	551	19	19	0	0	NA	NA	NA	62	71	259	255	370	180	179	192	46	20	14	0.178	0.078	0.038
.	19.01.16-03.29.32-1-374760	88	4	4	0	0	0	512	3	3	0	0	NA	NA	NA	28	35	241	252	355	163	175	174	5	0	9	0.021	0	0.025
.	19.01.16-03.29.33-1-374761	89	9	9	2	0	2	512	8	8	0	0	NA	NA	NA	35	31	246	244	354	169	167	176	9	7	8	0.037	0.029	0.023
.	19.01.16-03.29.38-1-374763	197	9	9	1	0	1	546	7	7	0	0	NA	NA	NA	62	62	260	250	365	187	173	186	4	12	5	0.015	0.048	0.014
.	19.01.16-03.29.44-1-374768	95	6	6	3	0	3	514	5	5	0	0	NA	NA	NA	19	34	243	244	360	167	166	181	0	11	3	0	0.045	0.008
.	19.01.16-03.29.48-1-374777	114	8	8	0	0	0	528	6	6	0	0	NA	NA	NA	31	51	251	250	363	176	173	179	3	15	7	0.012	0.06	0.019
.	19.01.16-03.29.50-1-374779	151	12	12	3	0	3	529	11	11	0	0	NA	NA	NA	49	51	247	252	365	169	174	186	4	4	22	0.016	0.016	0.06
.	19.01.16-03.29.51-1-374782	66	3	3	1	0	1	500	2	2	0	0	NA	NA	NA	26	18	245	240	346	167	165	168	1	7	5	0.004	0.029	0.014
.	19.01.16-03.29.59-1-374792	93	6	6	0	0	0	514	5	5	0	0	NA	NA	NA	23	32	244	245	356	168	172	174	8	3	3	0.033	0.012	0.008
.	19.01.16-03.29.59-1-374793	89	5	5	2	0	2	511	4	4	0	0	NA	NA	NA	24	27	241	244	355	170	166	175	0	15	2	0	0.061	0.006
.	19.01.16-03.30.00-1-374795	31	1	1	0	0	0	0	0	0	0	0	NA	NA	NA	7	9	241	237	344	0	0	0	0	0	0	0	0	0
.	19.01.16-03.30.02-1-374805	89	6	6	2	0	2	520	4	4	0	0	NA	NA	NA	28	43	248	247	361	170	169	181	14	10	2	0.056	0.04	0.006
.	19.01.16-03.30.05-1-374806	32	1	1	0	0	0	0	0	0	0	0	NA	NA	NA	8	10	237	240	346	0	0	0	0	0	0	0	0	0
.	19.01.16-03.30.06-1-374807	33	1	1	0	0	0	0	0	0	0	0	NA	NA	NA	7	12	239	239	347	0	0	0	0	0	1	0	0	0.003
.	19.01.16-03.30.07-1-374808	66	4	4	1	0	0	505	3	3	0	0	NA	NA	NA	23	23	244	242	350	168	166	171	4	0	5	0.016	0	0.014
.	19.01.16-03.30.08-1-374809	34	1	1	0	0	0	0	0	0	0	0	NA	NA	NA	5	8	237	238	346	0	0	0	0	0	0	0	0	0
.	19.01.16-03.30.09-1-374811	153	9	9	3	0	2	523	8	8	0	0	NA	NA	NA	52	39	245	249	358	171	171	181	21	7	15	0.086	0.028	0.042
.	19.01.16-03.30.09-1-374813	127	21	21	1	0	1	528	18	18	0	0	NA	NA	NA	36	49	253	249	360	173	172	183	9	28	7	0.036	0.112	0.019
.	19.01.16-03.30.11-1-374814	145	10	10	4	0	4	525	9	9	0	0	NA	NA	NA	49	43	248	252	356	171	177	177	9	13	8	0.036	0.052	0.022
.	19.01.16-03.30.12-1-374816	185	8	8	2	0	1	553	6	6	0	0	NA	NA	NA	52	70	257	253	373	183	177	193	2	9	11	0.008	0.036	0.029
.	19.01.16-03.30.14-1-374819	124	8	8	2	0	1	524	7	7	0	0	NA	NA	NA	30	44	249	247	361	171	173	180	11	6	6	0.044	0.024	0.017
.	19.01.16-03.30.15-1-374821	277	18	18	4	0	3	560	15	15	0	0	NA	NA	NA	63	79	254	262	376	178	187	195	25	16	9	0.098	0.061	0.024
.	19.01.16-03.30.20-1-374847	292	26	26	8	0	6	586	25	25	0	0	NA	NA	NA	84	115	267	261	400	188	183	215	70	22	9	0.262	0.084	0.022
.	19.01.16-03.30.22-1-374848	148	19	19	6	0	3	528	17	17	0	0	NA	NA	NA	40	50	249	248	366	170	171	187	12	26	24	0.048	0.105	0.066
.	19.01.16-03.30.31-1-374853	290	54	54	13	0	10	561	48	48	0	0	NA	NA	NA	93	81	260	260	374	183	181	197	63	44	68	0.242	0.169	0.182
.	19.01.16-03.30.31-1-374854	59	2	2	1	0	1	0	1	1	0	0	NA	NA	NA	13	7	239	238	343	0	0	0	2	3	0	0.008	0.013	0
.	19.01.16-03.30.33-1-374856	211	25	25	5	0	5	531	23	23	0	0	NA	NA	NA	69	58	250	250	371	171	171	189	22	31	29	0.088	0.124	0.078
.	19.01.16-03.30.35-1-374858	86	4	4	3	0	2	515	3	3	0	0	NA	NA	NA	19	29	246	241	355	173	167	175	3	0	11	0.012	0	0.031
.	19.01.16-03.30.42-1-374863	66	4	4	2	0	2	501	3	3	0	0	NA	NA	NA	20	16	239	242	348	165	167	169	0	6	11	0	0.025	0.032
.	19.01.16-03.30.42-1-374865	89	6	6	1	0	1	508	5	5	0	0	NA	NA	NA	26	28	246	243	352	166	166	176	2	7	4	0.008	0.029	0.011
.	19.01.16-03.30.44-1-374870	125	7	7	2	0	1	520	6	6	0	0	NA	NA	NA	42	38	246	247	358	168	172	180	13	4	2	0.053	0.016	0.006
.	19.01.16-03.30.49-1-374878	174	9	9	3	0	3	542	6	6	0	0	NA	NA	NA	47	61	260	251	363	180	175	187	22	12	4	0.085	0.048	0.011
.	19.01.16-03.30.52-1-374887	118	9	9	1	0	1	522	8	8	0	0	NA	NA	NA	33	35	252	246	350	176	170	176	2	14	9	0.008	0.057	0.026
.	19.01.16-03.30.56-1-374890	113	15	15	3	0	2	519	14	14	0	0	NA	NA	NA	34	42	246	246	363	168	167	184	16	19	6	0.065	0.077	0.017
.	19.01.16-03.30.58-1-374893	67	3	3	0	0	0	505	2	2	0	0	NA	NA	NA	33	28	244	243	354	166	166	173	8	4	0	0.033	0.016	0
.	19.01.16-03.31.03-1-374904	430	32	32	11	0	9	597	28	28	0	0	NA	NA	NA	120	129	274	276	392	195	194	208	15	30	50	0.055	0.109	0.128
.	19.01.16-03.31.08-1-374926	277	66	66	20	0	18	557	59	59	0	0	NA	NA	NA	76	85	256	262	380	178	182	197	82	67	77	0.32	0.256	0.203
.	19.01.16-03.31.11-1-374948	65	2	2	1	0	1	509	1	1	0	0	NA	NA	NA	22	26	245	243	351	168	166	175	3	0	3	0.012	0	0.009
.	19.01.16-03.31.11-1-374949	95	3	3	2	0	2	519	2	2	0	0	NA	NA	NA	21	33	242	246	358	168	172	179	3	0	5	0.012	0	0.014
.	19.01.16-03.31.12-1-374951	118	6	6	1	0	1	513	4	4	0	0	NA	NA	NA	38	35	241	246	361	166	167	180	8	9	2	0.033	0.037	0.006
.	19.01.16-03.31.12-1-374952	65	2	2	1	0	1	502	1	1	0	0	NA	NA	NA	19	19	243	241	348	165	166	171	0	0	2	0	0	0.006
.	19.01.16-03.31.22-1-374972	97	12	12	3	0	2	517	10	10	0	0	NA	NA	NA	31	33	246	246	354	171	170	176	12	0	26	0.049	0	0.073
.	19.01.16-03.31.23-1-374973	155	41	41	10	0	8	532	38	38	0	0	NA	NA	NA	49	49	254	250	358	181	171	180	37	47	52	0.146	0.188	0.145
.	19.01.16-03.31.23-1-374977	97	6	6	1	0	1	520	5	5	0	0	NA	NA	NA	32	35	242	245	361	169	169	182	7	2	5	0.029	0.008	0.014
.	19.01.16-03.31.24-1-374978	210	19	19	9	0	6	538	17	17	0	0	NA	NA	NA	60	61	254	255	365	177	179	182	23	14	21	0.091	0.055	0.058
.	19.01.16-03.31.30-1-374980	60	2	2	1	0	1	298	1	1	0	0	NA	NA	NA	19	18	243	241	347	96	99	103	0	0	3	0	0	0.009
.	19.01.16-03.31.36-1-374982	139	9	9	5	0	4	506	7	7	0	0	NA	NA	NA	45	29	244	244	354	165	167	174	15	1	7	0.061	0.004	0.02
.	19.01.16-03.31.40-1-374986	96	5	5	3	0	3	510	3	3	0	0	NA	NA	NA	45	32	246	244	355	167	169	174	2	6	4	0.008	0.025	0.011
.	19.01.16-03.31.41-1-374987	97	6	6	2	0	2	518	4	4	0	0	NA	NA	NA	35	44	247	252	358	168	173	177	7	6	1	0.028	0.024	0.003
.	19.01.16-03.31.47-1-374997	115	8	8	2	0	2	512	7	7	0	0	NA	NA	NA	25	26	245	246	348	169	170	173	5	17	5	0.02	0.069	0.014
.	19.01.16-03.31.47-1-374998	204	21	21	4	0	3	533	19	19	0	0	NA	NA	NA	54	55	255	250	363	177	172	184	7	23	19	0.027	0.092	0.052
.	19.01.16-03.31.54-1-375011	96	4	4	1	0	1	514	3	3	0	0	NA	NA	NA	36	41	247	251	356	168	171	175	11	0	1	0.045	0	0.003
.	19.01.16-03.31.54-1-375012	152	14	14	1	0	1	511	13	13	0	0	NA	NA	NA	46	36	249	247	353	169	165	177	17	2	11	0.068	0.008	0.031
.	19.01.16-03.31.56-1-375015	214	13	13	3	0	3	550	11	11	0	0	NA	NA	NA	84	74	256	258	373	175	182	193	16	7	22	0.062	0.027	0.059
.	19.01.16-03.31.57-1-375016	116	11	11	2	0	2	521	10	10	0	0	NA	NA	NA	42	40	248	244	361	170	169	182	5	24	3	0.02	0.098	0.008
.	19.01.16-03.32.05-1-375027	155	8	8	3	0	2	531	7	7	0	0	NA	NA	NA	41	47	252	247	361	175	170	186	11	5	11	0.044	0.02	0.03
.	19.01.16-03.32.09-1-375030	289	51	51	14	0	9	555	49	49	0	0	NA	NA	NA	71	78	252	258	381	175	179	201	63	38	49	0.25	0.147	0.129
.	19.01.16-03.32.18-1-375050	244	31	31	11	0	7	548	27	27	0	0	NA	NA	NA	74	66	255	251	373	180	175	193	20	29	49	0.078	0.116	0.131
.	19.01.16-03.32.19-1-375051	64	3	3	0	0	0	517	2	2	0	0	NA	NA	NA	20	35	249	248	351	170	171	176	7	5	0	0.028	0.02	0
.	19.01.16-03.32.20-1-375056	93	7	7	2	0	1	513	6	6	0	0	NA	NA	NA	33	31	246	241	357	168	167	178	0	11	14	0	0.046	0.039
.	19.01.16-03.32.21-1-375057	32	1	1	0	0	0	0	0	0	0	0	NA	NA	NA	9	10	240	237	346	0	0	0	0	0	2	0	0	0.006
.	19.01.16-03.32.21-1-375058	276	29	29	4	0	4	544	26	26	0	0	NA	NA	NA	79	66	257	258	364	179	179	186	32	16	21	0.125	0.062	0.058
.	19.01.16-03.32.24-1-375060	123	13	13	3	0	3	518	12	12	0	0	NA	NA	NA	50	40	247	250	356	171	169	178	19	14	5	0.077	0.056	0.014
.	19.01.16-03.32.24-1-375061	387	49	49	19	0	13	609	43	43	0	0	NA	NA	NA	113	131	262	283	399	185	203	221	38	44	58	0.145	0.155	0.145
.	19.01.16-03.32.26-1-375062	124	6	6	1	0	1	524	5	5	0	0	NA	NA	NA	38	36	252	244	353	174	170	180	5	1	6	0.02	0.004	0.017
.	19.01.16-03.32.32-1-375066	370	35	35	7	0	5	599	33	33	0	0	NA	NA	NA	108	126	270	267	402	190	190	219	50	30	18	0.185	0.112	0.045
.	19.01.16-03.32.39-1-375073	64	5	5	0	0	0	499	4	4	0	0	NA	NA	NA	27	15	243	239	346	165	164	170	15	0	0	0.062	0	0
.	19.01.16-03.32.42-1-375075	99	12	12	5	0	2	518	11	11	0	0	NA	NA	NA	31	37	251	248	351	172	169	177	6	19	3	0.024	0.077	0.009
.	19.01.16-03.32.51-1-375089	95	3	3	0	0	0	520	1	1	0	0	NA	NA	NA	28	29	239	248	355	165	174	181	4	0	7	0.017	0	0.02
.	19.01.16-03.32.53-1-375095	90	3	3	1	0	1	509	2	2	0	0	NA	NA	NA	30	24	242	243	352	165	168	176	4	0	6	0.017	0	0.017
.	19.01.16-03.32.56-1-375098	66	2	2	0	0	0	514	1	1	0	0	NA	NA	NA	25	36	249	246	354	171	168	175	8	0	3	0.032	0	0.008
.	19.01.16-03.33.01-1-375106	62	2	2	0	0	0	495	1	1	0	0	NA	NA	NA	29	17	239	245	346	164	163	168	0	0	5	0	0	0.014
.	19.01.16-03.33.04-1-375107	88	5	5	0	0	0	511	3	3	0	0	NA	NA	NA	28	25	242	244	352	168	169	174	3	10	5	0.012	0.041	0.014
.	19.01.16-03.33.05-1-375108	300	41	41	16	0	12	569	37	37	0	0	NA	NA	NA	84	91	268	261	375	191	186	192	54	40	68	0.201	0.153	0.181
.	19.01.16-03.33.07-1-375109	89	7	7	3	0	3	508	4	4	0	0	NA	NA	NA	32	22	243	240	352	168	163	177	3	5	12	0.012	0.021	0.034
.	19.01.16-03.33.10-1-375110	58	3	3	0	0	0	198	1	1	0	0	NA	NA	NA	13	12	241	237	347	67	61	70	5	0	0	0.021	0	0
.	19.01.16-03.33.13-1-375112	206	32	32	11	0	9	544	29	29	0	0	NA	NA	NA	57	67	255	251	374	178	173	193	54	32	31	0.212	0.127	0.083
.	19.01.16-03.33.19-1-375131	156	43	43	13	0	8	517	38	38	0	0	NA	NA	NA	53	37	245	247	358	166	171	180	66	40	37	0.269	0.162	0.103
.	19.01.16-03.33.19-1-375133	196	14	14	7	0	5	535	12	12	0	0	NA	NA	NA	53	53	251	247	368	175	172	188	21	35	13	0.084	0.142	0.035
.	19.01.16-03.33.20-1-375134	170	8	8	0	0	0	536	7	7	0	0	NA	NA	NA	31	52	253	251	361	176	174	186	6	7	8	0.024	0.028	0.022
.	19.01.16-03.33.20-1-375135	117	7	7	0	0	0	513	5	5	0	0	NA	NA	NA	39	33	245	248	353	167	171	175	6	9	2	0.024	0.036	0.006
.	19.01.16-03.33.23-1-375136	64	4	4	0	0	0	502	3	3	0	0	NA	NA	NA	27	22	243	244	348	165	167	170	3	3	2	0.012	0.012	0.006
.	19.01.16-03.33.27-1-375141	91	5	5	0	0	0	522	4	4	0	0	NA	NA	NA	35	40	249	249	355	171	175	176	4	11	2	0.016	0.044	0.006
.	19.01.16-03.33.37-1-375149	151	15	15	4	0	4	517	12	12	0	0	NA	NA	NA	29	32	246	244	355	172	167	178	14	10	18	0.057	0.041	0.051
.	19.01.16-03.33.37-1-375150	183	24	24	7	0	6	535	21	21	0	0	NA	NA	NA	41	60	253	258	362	170	179	186	34	25	17	0.134	0.097	0.047
.	19.01.16-03.33.38-1-375151	96	13	13	3	0	2	515	11	11	0	0	NA	NA	NA	34	32	247	246	352	171	168	176	8	21	2	0.032	0.085	0.006
.	19.01.16-03.33.43-1-375156	62	3	3	1	0	1	505	2	2	0	0	NA	NA	NA	21	20	242	242	349	167	165	173	5	13	0	0.021	0.054	0
.	19.01.16-03.33.49-1-375167	85	5	5	1	0	1	520	4	4	0	0	NA	NA	NA	35	41	248	250	356	171	170	179	2	3	8	0.008	0.012	0.022
.	19.01.16-03.33.56-1-375177	119	5	5	2	0	1	520	4	4	0	0	NA	NA	NA	39	42	247	251	357	171	171	178	3	9	2	0.012	0.036	0.006
.	19.01.16-03.34.01-1-375185	238	39	39	10	0	10	550	37	37	0	0	NA	NA	NA	70	69	257	259	366	177	182	191	49	53	22	0.191	0.205	0.06
.	19.01.16-03.34.02-1-375186	324	44	44	10	0	8	565	39	39	0	0	NA	NA	NA	90	85	261	261	376	185	182	198	82	32	32	0.314	0.123	0.085
.	19.01.16-03.34.03-1-375191	60	3	3	0	0	0	508	1	1	0	0	NA	NA	NA	22	22	242	245	348	167	169	172	0	2	5	0	0.008	0.014
.	19.01.16-03.34.05-1-375194	37	1	1	0	0	0	0	0	0	0	0	NA	NA	NA	6	8	237	240	344	0	0	0	0	2	0	0	0.008	0
.	19.01.16-03.34.05-1-375195	179	47	47	13	0	10	529	40	40	0	0	NA	NA	NA	49	46	250	248	361	174	169	186	57	54	41	0.228	0.218	0.114
.	19.01.16-03.34.09-1-375198	123	13	13	2	0	2	517	10	10	0	0	NA	NA	NA	41	36	247	246	356	169	171	177	21	6	13	0.085	0.024	0.037
.	19.01.16-03.34.09-1-375199	91	4	4	0	0	0	506	2	2	0	0	NA	NA	NA	25	28	247	244	350	169	165	172	3	3	3	0.012	0.012	0.009
.	19.01.16-03.34.13-1-375205	86	3	3	0	0	0	506	2	2	0	0	NA	NA	NA	16	25	241	246	351	164	168	174	0	0	6	0	0	0.017
.	19.01.16-03.34.16-1-375207	196	24	24	5	0	4	538	23	23	0	0	NA	NA	NA	50	51	251	245	368	174	171	193	20	27	48	0.08	0.11	0.13
.	19.01.16-03.34.16-1-375208	95	4	4	2	0	2	520	3	3	0	0	NA	NA	NA	36	39	250	251	351	172	175	173	4	6	0	0.016	0.024	0
.	19.01.16-03.34.25-1-375225	179	21	21	8	0	5	518	17	17	0	0	NA	NA	NA	61	40	246	250	357	167	174	177	39	17	22	0.159	0.068	0.062
.	19.01.16-03.34.27-1-375226	127	4	4	1	0	1	522	3	3	0	0	NA	NA	NA	40	41	251	247	356	174	169	179	3	3	5	0.012	0.012	0.014
.	19.01.16-03.34.31-1-375228	144	9	9	1	0	1	530	8	8	0	0	NA	NA	NA	47	49	246	249	367	168	172	190	3	8	8	0.012	0.032	0.022
.	19.01.16-03.34.34-1-375231	241	73	73	13	0	11	559	64	64	0	0	NA	NA	NA	53	74	256	255	376	181	181	197	71	77	56	0.277	0.302	0.149
.	19.01.16-03.34.41-1-375235	90	4	4	0	0	0	518	3	3	0	0	NA	NA	NA	33	37	244	249	357	166	172	180	3	8	2	0.012	0.032	0.006
.	19.01.16-03.34.51-1-375250	63	2	2	0	0	0	294	1	1	0	0	NA	NA	NA	25	15	242	239	347	101	84	109	0	3	0	0	0.013	0
.	19.01.16-03.34.56-1-375257	58	4	4	0	0	0	508	3	3	0	0	NA	NA	NA	23	27	244	242	354	166	169	173	5	2	9	0.02	0.008	0.025
.	19.01.16-03.34.57-1-375258	147	14	14	3	0	2	517	12	12	0	0	NA	NA	NA	58	41	247	246	361	168	166	183	17	5	22	0.069	0.02	0.061
.	19.01.16-03.35.01-1-375265	97	8	8	1	0	1	504	5	5	0	0	NA	NA	NA	44	27	245	242	353	166	165	173	9	4	15	0.037	0.017	0.042
.	19.01.16-03.35.04-1-375268	32	1	1	1	0	1	0	0	0	0	0	NA	NA	NA	6	10	237	241	345	0	0	0	0	0	1	0	0	0.003
.	19.01.16-03.35.07-1-375270	149	5	5	1	0	1	523	4	4	0	0	NA	NA	NA	54	44	247	245	365	171	169	183	4	6	7	0.016	0.024	0.019
.	19.01.16-03.35.08-1-375271	36	1	1	1	0	1	0	0	0	0	0	NA	NA	NA	2	8	237	238	346	0	0	0	0	0	0	0	0	0
.	19.01.16-03.35.10-1-375272	65	4	4	0	0	0	249	3	3	0	0	NA	NA	NA	16	12	241	239	345	82	84	83	0	4	4	0	0.017	0.012
.	19.01.16-03.35.11-1-375273	64	3	3	2	0	2	350	2	2	0	0	NA	NA	NA	16	15	243	240	345	111	118	121	0	8	2	0	0.033	0.006
.	19.01.16-03.35.18-1-375290	62	2	2	0	0	0	498	1	1	0	0	NA	NA	NA	31	20	243	242	348	167	162	169	5	8	0	0.021	0.033	0
.	19.01.16-03.35.18-1-375296	58	2	2	1	0	1	506	1	1	0	0	NA	NA	NA	18	20	241	243	349	166	167	173	0	0	5	0	0	0.014
.	19.01.16-03.35.22-1-375298	63	4	4	0	0	0	501	3	3	0	0	NA	NA	NA	24	20	242	243	348	165	167	169	2	1	6	0.008	0.004	0.017
.	19.01.16-03.35.23-1-375300	147	15	15	8	0	7	521	13	13	0	0	NA	NA	NA	41	35	244	246	358	171	170	180	16	19	15	0.066	0.077	0.042
.	19.01.16-03.35.28-1-375309	245	25	25	5	0	5	553	22	22	0	0	NA	NA	NA	73	78	255	264	372	176	186	191	26	26	41	0.102	0.098	0.11
.	19.01.16-03.35.29-1-375310	60	2	2	0	0	0	397	1	1	0	0	NA	NA	NA	12	15	242	240	346	131	124	142	0	4	0	0	0.017	0
.	19.01.16-03.35.30-1-375311	130	16	16	3	0	2	525	13	13	0	0	NA	NA	NA	44	49	249	247	366	171	171	183	21	7	10	0.084	0.028	0.027
.	19.01.16-03.35.30-1-375312	148	9	9	2	0	2	525	7	7	0	0	NA	NA	NA	60	50	259	245	359	181	168	176	0	0	23	0	0	0.064
.	19.01.16-03.35.32-1-375313	209	21	21	6	0	5	545	17	17	0	0	NA	NA	NA	69	64	257	250	370	181	174	190	18	21	21	0.07	0.084	0.057
.	19.01.16-03.35.39-1-375314	233	35	35	6	0	5	550	34	34	0	0	NA	NA	NA	82	76	256	258	375	175	178	197	38	47	35	0.148	0.182	0.093
.	19.01.16-03.35.41-1-375316	120	15	15	5	0	4	508	14	14	0	0	NA	NA	NA	51	36	247	245	357	167	164	177	11	7	10	0.045	0.029	0.028
.	19.01.16-03.35.49-1-375328	32	1	1	0	0	0	0	0	0	0	0	NA	NA	NA	4	8	240	238	343	0	0	0	0	0	0	0	0	0
.	19.01.16-03.35.51-1-375331	34	1	1	0	0	0	0	0	0	0	0	NA	NA	NA	10	6	239	238	342	0	0	0	0	2	0	0	0.008	0
.	19.01.16-03.35.53-1-375337	91	3	3	0	0	0	516	1	1	0	0	NA	NA	NA	29	35	244	248	356	167	172	177	0	1	2	0	0.004	0.006
.	19.01.16-03.35.55-1-375339	65	5	5	0	0	0	494	4	4	0	0	NA	NA	NA	25	17	242	240	348	163	162	169	4	1	8	0.017	0.004	0.023
.	19.01.16-03.36.00-1-375342	61	2	2	0	0	0	249	1	1	0	0	NA	NA	NA	21	13	238	240	348	76	84	89	2	4	0	0.008	0.017	0
.	19.01.16-03.36.05-1-375353	186	37	37	12	0	10	535	34	34	0	0	NA	NA	NA	53	64	252	251	374	175	169	191	31	37	33	0.123	0.147	0.088
.	19.01.16-03.36.08-1-375354	153	16	16	4	0	1	522	14	14	0	0	NA	NA	NA	41	46	248	249	362	169	169	184	15	10	26	0.06	0.04	0.072
.	19.01.16-03.36.09-1-375355	97	10	10	3	0	3	511	9	9	0	0	NA	NA	NA	32	33	247	243	356	169	167	175	12	13	2	0.049	0.053	0.006
.	19.01.16-03.36.09-1-375356	151	6	6	0	0	0	523	5	5	0	0	NA	NA	NA	45	42	253	247	355	170	174	179	3	3	4	0.012	0.012	0.011
.	19.01.16-03.36.10-1-375358	168	12	12	3	0	2	528	11	11	0	0	NA	NA	NA	58	44	249	248	360	174	173	181	11	23	5	0.044	0.093	0.014
.	19.01.16-03.36.13-1-375360	37	1	1	0	0	0	0	0	0	0	0	NA	NA	NA	9	12	240	239	346	0	0	0	0	0	1	0	0	0.003
.	19.01.16-03.36.14-1-375361	182	16	16	4	0	4	527	15	15	0	0	NA	NA	NA	63	52	252	246	367	172	168	187	19	12	20	0.075	0.049	0.054
.	19.01.16-03.36.17-1-375362	34	1	1	1	0	1	0	0	0	0	0	NA	NA	NA	7	8	239	238	344	0	0	0	0	0	0	0	0	0
.	19.01.16-03.36.19-1-375384	113	7	7	2	0	2	515	5	5	0	0	NA	NA	NA	26	33	249	243	354	171	170	174	14	4	2	0.056	0.016	0.006
.	19.01.16-03.36.26-1-375388	93	11	11	0	0	0	510	10	10	0	0	NA	NA	NA	37	32	243	243	359	167	163	180	6	26	0	0.025	0.107	0
.	19.01.16-03.36.27-1-375389	118	7	7	0	0	0	518	6	6	0	0	NA	NA	NA	23	40	244	250	359	167	172	179	20	3	8	0.082	0.012	0.022
.	19.01.16-03.36.33-1-375391	124	5	5	0	0	0	525	3	3	0	0	NA	NA	NA	46	41	247	247	360	171	171	183	6	1	6	0.024	0.004	0.017
.	19.01.16-03.36.35-1-375392	316	52	52	10	0	8	570	44	44	0	0	NA	NA	NA	91	98	264	263	384	184	184	202	67	51	35	0.254	0.194	0.091
.	19.01.16-03.36.35-1-375393	416	52	52	7	0	5	592	44	44	0	0	NA	NA	NA	102	114	272	265	390	194	188	210	76	63	55	0.279	0.238	0.141
.	19.01.16-03.36.37-1-375395	233	15	15	4	0	2	548	13	13	0	0	NA	NA	NA	66	68	255	260	366	179	184	185	41	10	21	0.161	0.038	0.057
.	19.01.16-03.36.41-1-375398	135	8	8	1	0	1	524	7	7	0	0	NA	NA	NA	38	38	244	248	359	169	175	180	9	8	13	0.037	0.032	0.036
.	19.01.16-03.36.48-1-375410	323	37	37	3	0	3	565	32	32	0	0	NA	NA	NA	90	87	262	265	373	184	185	196	46	28	47	0.176	0.106	0.126
.	19.01.16-03.36.48-1-375411	213	23	23	3	0	2	539	21	21	0	0	NA	NA	NA	54	59	251	254	367	171	177	191	31	15	9	0.124	0.059	0.025
.	19.01.16-03.36.48-1-375412	33	1	1	0	0	0	0	0	0	0	0	NA	NA	NA	8	9	239	237	346	0	0	0	2	0	0	0.008	0	0
.	19.01.16-03.36.51-1-375416	314	43	43	10	0	7	551	39	39	0	0	NA	NA	NA	87	75	259	254	375	180	179	192	45	38	56	0.174	0.15	0.149
.	19.01.16-03.36.56-1-375422	60	3	3	1	0	1	506	2	2	0	0	NA	NA	NA	24	27	244	241	355	168	164	174	0	0	6	0	0	0.017
.	19.01.16-03.37.04-1-375430	95	6	6	1	0	1	505	4	4	0	0	NA	NA	NA	22	20	242	242	349	165	166	174	6	2	0	0.025	0.008	0
.	19.01.16-03.37.07-1-375432	85	4	4	2	0	2	508	3	3	0	0	NA	NA	NA	29	25	244	243	351	167	168	173	0	6	2	0	0.025	0.006
.	19.01.16-03.37.09-1-375433	152	13	13	4	0	4	525	11	11	0	0	NA	NA	NA	53	50	248	247	368	169	167	189	13	12	11	0.052	0.049	0.03
.	19.01.16-03.37.18-1-375453	87	7	7	3	0	2	509	6	6	0	0	NA	NA	NA	30	40	245	251	357	164	172	173	7	8	0	0.029	0.032	0
.	19.01.16-03.37.23-1-375454	262	38	38	10	0	9	564	34	34	0	0	NA	NA	NA	75	85	257	263	378	179	187	198	29	42	54	0.113	0.16	0.143
.	19.01.16-03.37.24-1-375456	299	37	37	12	0	8	556	35	35	0	0	NA	NA	NA	71	71	248	253	383	171	179	206	80	20	43	0.323	0.079	0.112
.	19.01.16-03.37.37-1-375468	141	8	8	1	0	0	515	7	7	0	0	NA	NA	NA	43	33	242	248	356	167	172	176	1	16	6	0.004	0.065	0.017
.	19.01.16-03.37.40-1-375473	36	1	1	1	0	1	0	0	0	0	0	NA	NA	NA	8	13	239	239	348	0	0	0	1	0	0	0.004	0	0
.	19.01.16-03.37.43-1-375476	380	45	45	11	0	6	564	41	41	0	0	NA	NA	NA	102	95	257	272	379	177	191	196	52	51	45	0.202	0.188	0.119
.	19.01.16-03.37.48-1-375482	86	4	4	1	0	1	517	2	2	0	0	NA	NA	NA	32	42	247	251	357	171	171	175	1	3	6	0.004	0.012	0.017
.	19.01.16-03.37.52-1-375491	167	14	14	4	0	4	528	12	12	0	0	NA	NA	NA	61	47	255	249	356	180	171	177	11	7	25	0.043	0.028	0.07
.	19.01.16-03.37.54-1-375497	311	21	21	4	0	4	564	16	16	0	0	NA	NA	NA	110	94	261	264	382	184	178	202	27	15	30	0.103	0.057	0.079
.	19.01.16-03.37.55-1-375498	94	3	3	0	0	0	518	2	2	0	0	NA	NA	NA	26	35	243	250	355	167	174	177	7	0	2	0.029	0	0.006
.	19.01.16-03.37.55-1-375499	32	1	1	0	0	0	0	0	0	0	0	NA	NA	NA	9	9	238	239	345	0	0	0	0	3	0	0	0.013	0
.	19.01.16-03.37.58-1-375502	239	27	27	5	0	4	546	24	24	0	0	NA	NA	NA	72	60	258	253	362	182	179	185	33	9	51	0.128	0.036	0.141
.	19.01.16-03.38.04-1-375508	209	10	10	1	0	0	547	9	9	0	0	NA	NA	NA	57	74	270	254	363	189	175	183	14	10	13	0.052	0.039	0.036
.	19.01.16-03.38.09-1-375515	182	15	15	4	0	2	547	14	14	0	0	NA	NA	NA	60	66	259	256	364	181	179	187	19	2	17	0.073	0.008	0.047
.	19.01.16-03.38.17-1-375534	115	9	9	2	0	2	514	8	8	0	0	NA	NA	NA	34	33	253	243	350	177	163	174	3	17	5	0.012	0.07	0.014
.	19.01.16-03.38.18-1-375535	264	82	82	17	0	14	540	76	76	0	0	NA	NA	NA	86	63	254	253	369	177	176	187	84	99	57	0.331	0.391	0.154
.	19.01.16-03.38.22-1-375536	355	80	80	20	0	17	578	70	70	0	0	NA	NA	NA	100	102	263	264	388	185	186	207	104	63	84	0.395	0.239	0.216
.	19.01.16-03.38.32-1-375542	153	10	10	2	0	1	546	6	6	0	0	NA	NA	NA	43	64	258	250	369	181	174	191	1	13	15	0.004	0.052	0.041
.	19.01.16-03.38.32-1-375543	205	32	32	10	0	10	538	29	29	0	0	NA	NA	NA	64	51	254	246	364	180	170	188	50	36	32	0.197	0.146	0.088
.	19.01.16-03.38.35-1-375545	183	14	14	5	0	1	537	13	13	0	0	NA	NA	NA	48	61	251	254	369	175	175	187	17	13	6	0.068	0.051	0.016
.	19.01.16-03.38.40-1-375546	299	67	67	14	0	10	556	61	61	0	0	NA	NA	NA	85	82	257	262	376	179	182	195	42	65	60	0.163	0.248	0.16
.	19.01.16-03.38.42-1-375549	60	2	2	1	0	1	497	1	1	0	0	NA	NA	NA	26	13	242	238	346	166	160	171	0	5	0	0	0.021	0
.	19.01.16-03.38.50-1-375560	64	4	4	0	0	0	513	3	3	0	0	NA	NA	NA	19	27	243	246	351	165	172	176	2	1	7	0.008	0.004	0.02
.	19.01.16-03.38.52-1-375566	145	8	8	4	0	4	529	6	6	0	0	NA	NA	NA	38	44	250	250	357	174	177	178	6	9	5	0.024	0.036	0.014
.	19.01.16-03.38.55-1-375569	30	1	1	0	0	0	0	0	0	0	0	NA	NA	NA	7	10	238	240	345	0	0	0	0	0	0	0	0	0
.	19.01.16-03.38.57-1-375571	60	2	2	1	0	1	149	1	1	0	0	NA	NA	NA	11	16	238	245	346	47	51	51	0	0	2	0	0	0.006
.	19.01.16-03.38.59-1-375576	94	6	6	1	0	1	510	4	4	0	0	NA	NA	NA	31	34	244	250	353	167	169	174	1	5	10	0.004	0.02	0.028
.	19.01.16-03.39.05-1-375585	62	3	3	1	0	1	500	1	1	0	0	NA	NA	NA	16	15	241	240	347	164	164	172	0	7	1	0	0.029	0.003
.	19.01.16-03.39.06-1-375586	245	76	76	13	0	11	556	70	70	0	0	NA	NA	NA	83	77	269	251	370	187	178	191	68	49	79	0.253	0.195	0.214
.	19.01.16-03.39.10-1-375588	234	25	25	6	0	6	556	24	24	0	0	NA	NA	NA	80	76	260	254	375	182	174	200	18	8	46	0.069	0.031	0.123
.	19.01.16-03.39.15-1-375593	122	7	7	2	0	0	510	5	5	0	0	NA	NA	NA	44	28	247	244	350	171	167	172	0	14	10	0	0.057	0.029
.	19.01.16-03.39.17-1-375610	141	12	12	3	0	3	528	11	11	0	0	NA	NA	NA	41	43	251	248	357	174	173	181	12	9	9	0.048	0.036	0.025
.	19.01.16-03.39.18-1-375611	59	3	3	2	0	2	500	2	2	0	0	NA	NA	NA	29	18	244	239	348	166	162	172	4	4	0	0.016	0.017	0
.	19.01.16-03.39.31-1-375619	91	8	8	2	0	1	505	7	7	0	0	NA	NA	NA	23	23	244	240	352	166	166	173	0	1	15	0	0.004	0.043
.	19.01.16-03.39.36-1-375622	147	15	15	4	0	4	524	12	12	0	0	NA	NA	NA	43	44	252	250	355	175	173	176	6	14	18	0.024	0.056	0.051
.	19.01.16-03.39.40-1-375625	147	21	21	4	0	3	518	17	17	0	0	NA	NA	NA	43	39	245	253	354	171	177	170	18	6	19	0.073	0.024	0.054
.	19.01.16-03.39.49-1-375637	151	15	15	2	0	1	519	13	13	0	0	NA	NA	NA	50	37	248	246	356	170	171	178	8	11	14	0.032	0.045	0.039
.	19.01.16-03.39.51-1-375641	96	8	8	5	0	4	519	7	7	0	0	NA	NA	NA	28	38	248	251	352	174	170	175	1	15	2	0.004	0.06	0.006
.	19.01.16-03.39.52-1-375645	291	31	31	9	0	8	567	28	28	0	0	NA	NA	NA	80	96	259	272	378	180	192	195	37	36	22	0.143	0.132	0.058
.	19.01.16-03.40.00-1-375655	97	4	4	1	0	1	520	3	3	0	0	NA	NA	NA	38	40	242	246	365	167	168	185	5	0	7	0.021	0	0.019
.	19.01.16-03.40.03-1-375662	34	1	1	1	0	1	0	0	0	0	0	NA	NA	NA	11	5	236	237	345	0	0	0	0	0	0	0	0	0
.	19.01.16-03.40.06-1-375667	33	1	1	0	0	0	0	0	0	0	0	NA	NA	NA	6	11	240	238	346	0	0	0	0	0	1	0	0	0.003
.	19.01.16-03.40.08-1-375670	178	7	7	1	0	1	527	6	6	0	0	NA	NA	NA	46	41	251	251	352	173	176	178	6	4	4	0.024	0.016	0.011
.	19.01.16-03.40.09-1-375671	61	2	2	0	0	0	513	1	1	0	0	NA	NA	NA	21	30	242	245	356	165	170	178	3	3	0	0.012	0.012	0
.	19.01.16-03.40.09-1-375672	352	34	34	13	0	12	577	31	31	0	0	NA	NA	NA	91	91	264	265	375	186	191	200	52	19	33	0.197	0.072	0.088
.	19.01.16-03.40.12-1-375673	360	34	34	11	0	7	572	31	31	0	0	NA	NA	NA	96	90	257	260	386	176	184	212	43	17	44	0.167	0.065	0.114
.	19.01.16-03.40.15-1-375674	62	3	3	1	0	1	248	2	2	0	0	NA	NA	NA	14	17	242	242	346	81	77	90	2	6	0	0.008	0.025	0
.	19.01.16-03.40.17-1-375700	182	18	18	5	0	4	541	17	17	0	0	NA	NA	NA	56	61	253	256	365	176	180	185	24	10	13	0.095	0.039	0.036
.	19.01.16-03.40.21-1-375704	34	1	1	0	0	0	0	0	0	0	0	NA	NA	NA	10	6	238	238	343	0	0	0	0	0	4	0	0	0.012
.	19.01.16-03.40.24-1-375706	126	8	8	4	0	2	524	7	7	0	0	NA	NA	NA	40	43	246	247	363	170	172	182	12	14	10	0.049	0.057	0.028
.	19.01.16-03.40.28-1-375710	236	38	38	17	0	12	551	35	35	0	0	NA	NA	NA	78	70	258	257	368	182	179	190	52	51	50	0.202	0.198	0.136
.	19.01.16-03.40.29-1-375711	157	13	13	3	0	3	534	12	12	0	0	NA	NA	NA	42	52	258	253	354	183	174	177	15	10	14	0.058	0.04	0.04
.	19.01.16-03.40.35-1-375714	32	1	1	0	0	0	0	0	0	0	0	NA	NA	NA	9	14	241	240	346	0	0	0	0	0	0	0	0	0
.	19.01.16-03.40.37-1-375715	268	40	40	4	0	4	563	38	38	0	0	NA	NA	NA	68	87	259	259	382	181	183	199	57	42	41	0.22	0.162	0.107
.	19.01.16-03.40.38-1-375716	33	1	1	1	0	1	0	0	0	0	0	NA	NA	NA	9	12	239	240	346	0	0	0	1	0	0	0.004	0	0
.	19.01.16-03.40.40-1-375718	407	56	56	13	0	11	590	54	54	0	0	NA	NA	NA	108	110	274	265	384	197	186	207	66	55	48	0.241	0.208	0.125
.	19.01.16-03.40.45-1-375724	58	2	2	1	0	1	298	1	1	0	0	NA	NA	NA	14	16	239	243	347	101	96	101	0	2	0	0	0.008	0
.	19.01.16-03.40.46-1-375727	121	13	13	3	0	3	526	11	11	0	0	NA	NA	NA	39	47	247	255	358	170	176	180	27	1	21	0.109	0.004	0.059
.	19.01.16-03.40.53-1-375740	89	4	4	1	0	1	518	2	2	0	0	NA	NA	NA	34	37	253	248	349	176	168	174	8	9	0	0.032	0.036	0
.	19.01.16-03.40.56-1-375743	64	3	3	1	0	1	502	2	2	0	0	NA	NA	NA	21	27	245	241	354	167	164	171	4	0	4	0.016	0	0.011
.	19.01.16-03.40.57-1-375745	231	15	15	4	0	4	569	12	12	0	0	NA	NA	NA	58	92	258	268	379	180	189	200	27	1	19	0.105	0.004	0.05
.	19.01.16-03.41.05-1-375753	231	39	39	10	0	8	547	37	37	0	0	NA	NA	NA	59	61	255	258	361	178	185	184	53	36	50	0.208	0.14	0.139
.	19.01.16-03.41.09-1-375755	173	10	10	2	0	2	531	8	8	0	0	NA	NA	NA	68	55	251	255	362	173	174	184	8	7	7	0.032	0.027	0.019
.	19.01.16-03.41.09-1-375756	124	12	12	2	0	1	526	11	11	0	0	NA	NA	NA	34	43	249	249	358	172	175	179	26	2	24	0.104	0.008	0.067
.	19.01.16-03.41.10-1-375757	150	32	32	8	0	7	524	29	29	0	0	NA	NA	NA	37	44	245	251	361	170	177	177	22	31	29	0.09	0.124	0.08
.	19.01.16-03.41.25-1-375777	173	8	8	2	0	2	526	7	7	0	0	NA	NA	NA	51	42	253	243	359	175	170	181	8	0	8	0.032	0	0.022
.	19.01.16-03.41.26-1-375778	99	4	4	0	0	0	514	3	3	0	0	NA	NA	NA	39	33	246	249	351	167	173	174	3	0	7	0.012	0	0.02
.	19.01.16-03.41.30-1-375782	61	2	2	1	0	1	350	1	1	0	0	NA	NA	NA	17	9	237	239	346	115	116	119	7	0	0	0.03	0	0
.	19.01.16-03.41.38-1-375786	35	1	1	0	0	0	0	0	0	0	0	NA	NA	NA	7	8	237	240	344	0	0	0	0	0	0	0	0	0
.	19.01.16-03.41.40-1-375788	268	20	20	5	0	5	554	15	15	0	0	NA	NA	NA	74	75	254	264	370	180	186	188	22	25	13	0.087	0.095	0.035
.	19.01.16-03.41.41-1-375789	64	2	2	1	0	1	494	1	1	0	0	NA	NA	NA	33	18	242	239	350	164	162	168	0	1	3	0	0.004	0.009
.	19.01.16-03.41.41-1-375790	62	2	2	0	0	0	197	1	1	0	0	NA	NA	NA	24	25	243	242	353	66	59	72	0	0	3	0	0	0.008
.	19.01.16-03.41.42-1-375793	55	2	2	0	0	0	0	1	1	0	0	NA	NA	NA	13	18	242	242	347	0	0	0	0	3	1	0	0.012	0.003
.	19.01.16-03.41.44-1-375797	145	6	6	0	0	0	526	5	5	0	0	NA	NA	NA	44	47	256	243	361	177	168	181	0	4	6	0	0.016	0.017
.	19.01.16-03.41.47-1-375801	146	13	13	1	0	0	530	12	12	0	0	NA	NA	NA	47	42	253	244	358	177	168	185	1	19	18	0.004	0.078	0.05
.	19.01.16-03.41.51-1-375806	150	12	12	3	0	1	530	11	11	0	0	NA	NA	NA	50	46	247	248	364	171	173	186	12	6	12	0.049	0.024	0.033
.	19.01.16-03.41.53-1-375812	262	17	17	4	0	4	553	16	16	0	0	NA	NA	NA	74	74	257	260	370	179	181	193	6	10	14	0.023	0.038	0.038
.	19.01.16-03.42.02-1-375823	35	1	1	1	0	1	0	0	0	0	0	NA	NA	NA	18	9	239	239	344	0	0	0	0	6	0	0	0.025	0
.	19.01.16-03.42.04-1-375824	121	6	6	3	0	2	524	5	5	0	0	NA	NA	NA	44	40	247	246	360	172	168	184	1	2	16	0.004	0.008	0.044
.	19.01.16-03.42.05-1-375826	95	4	4	0	0	0	514	3	3	0	0	NA	NA	NA	22	29	247	243	352	170	169	175	0	8	1	0	0.033	0.003
.	19.01.16-03.42.05-1-375827	90	5	5	2	0	2	518	4	4	0	0	NA	NA	NA	31	39	247	244	361	172	165	181	3	6	8	0.012	0.025	0.022
.	19.01.16-03.42.06-1-375828	118	7	7	2	0	2	515	5	5	0	0	NA	NA	NA	45	40	247	250	356	169	171	175	0	7	12	0	0.028	0.034
.	19.01.16-03.42.10-1-375834	87	5	5	1	0	1	513	3	3	0	0	NA	NA	NA	23	37	247	243	360	168	166	179	7	4	6	0.028	0.016	0.017
.	19.01.16-03.42.14-1-375836	180	31	31	6	0	4	536	27	27	0	0	NA	NA	NA	51	42	248	252	355	172	179	185	54	25	20	0.218	0.099	0.056
.	19.01.16-03.42.16-1-375839	91	5	5	3	0	2	514	4	4	0	0	NA	NA	NA	36	32	241	243	361	165	168	181	2	5	7	0.008	0.021	0.019
.	19.01.16-03.42.19-1-375855	92	4	4	1	0	1	515	3	3	0	0	NA	NA	NA	41	41	255	247	352	174	174	167	7	0	4	0.027	0	0.011
.	19.01.16-03.42.20-1-375857	152	11	11	5	0	3	529	9	9	0	0	NA	NA	NA	45	53	247	251	368	170	175	184	2	11	25	0.008	0.044	0.068
.	19.01.16-03.42.21-1-375864	145	14	14	5	0	3	535	13	13	0	0	NA	NA	NA	53	55	252	248	368	173	173	189	10	26	21	0.04	0.105	0.057
.	19.01.16-03.42.26-1-375866	243	28	28	9	0	7	555	26	26	0	0	NA	NA	NA	73	79	254	266	372	177	183	195	18	50	28	0.071	0.188	0.075
.	19.01.16-03.42.26-1-375867	113	14	14	2	0	2	512	11	11	0	0	NA	NA	NA	16	28	244	247	350	168	172	172	23	8	7	0.094	0.032	0.02
.	19.01.16-03.42.28-1-375868	123	12	12	4	0	4	522	9	9	0	0	NA	NA	NA	49	39	245	245	362	171	168	183	0	16	16	0	0.065	0.044
.	19.01.16-03.42.33-1-375869	152	11	11	4	0	3	532	10	10	0	0	NA	NA	NA	54	50	252	243	368	177	165	190	9	7	14	0.036	0.029	0.038
.	19.01.16-03.42.34-1-375871	55	2	2	0	0	0	97	1	1	0	0	NA	NA	NA	15	14	243	238	346	27	30	40	1	0	2	0.004	0	0.006
.	19.01.16-03.42.41-1-375876	325	25	25	13	0	12	573	23	23	0	0	NA	NA	NA	108	97	265	268	377	188	188	197	38	35	21	0.143	0.131	0.056
.	19.01.16-03.42.47-1-375884	123	4	4	2	0	2	509	3	3	0	0	NA	NA	NA	35	26	245	242	352	168	166	175	4	8	0	0.016	0.033	0
.	19.01.16-03.42.49-1-375887	301	59	59	23	0	17	572	55	55	0	0	NA	NA	NA	97	89	260	266	376	184	189	199	68	61	49	0.262	0.229	0.13
.	19.01.16-03.42.53-1-375896	227	15	15	5	0	4	537	14	14	0	0	NA	NA	NA	73	58	251	247	373	173	172	192	26	1	12	0.104	0.004	0.032
.	19.01.16-03.42.53-1-375897	232	19	19	2	0	1	560	16	16	0	0	NA	NA	NA	75	77	256	262	372	180	186	194	32	15	31	0.125	0.057	0.083
.	19.01.16-03.42.55-1-375901	122	11	11	1	0	1	520	8	8	0	0	NA	NA	NA	45	39	246	249	357	170	171	179	28	8	5	0.114	0.032	0.014
.	19.01.16-03.43.02-1-375908	31	1	1	0	0	0	0	0	0	0	0	NA	NA	NA	8	6	238	239	342	0	0	0	0	0	0	0	0	0
.	19.01.16-03.43.04-1-375909	33	1	1	0	0	0	0	0	0	0	0	NA	NA	NA	13	6	238	238	343	0	0	0	2	0	0	0.008	0	0
.	19.01.16-03.43.06-1-375910	31	1	1	0	0	0	0	0	0	0	0	NA	NA	NA	9	7	237	238	345	0	0	0	0	3	0	0	0.013	0
.	19.01.16-03.43.07-1-375911	174	26	26	3	0	2	530	23	23	0	0	NA	NA	NA	54	45	246	254	358	170	176	184	27	35	26	0.11	0.138	0.073
.	19.01.16-03.43.08-1-375912	88	5	5	1	0	1	514	4	4	0	0	NA	NA	NA	27	32	245	241	359	170	166	178	9	5	0	0.037	0.021	0
.	19.01.16-03.43.10-1-375915	68	3	3	1	0	1	509	2	2	0	0	NA	NA	NA	22	30	247	245	351	167	166	176	1	0	4	0.004	0	0.011
.	19.01.16-03.43.20-1-375934	60	3	3	1	0	1	513	2	2	0	0	NA	NA	NA	20	33	244	248	354	167	173	173	8	3	0	0.033	0.012	0
.	19.01.16-03.43.20-1-375935	183	14	14	2	0	1	538	12	12	0	0	NA	NA	NA	47	57	252	251	367	175	174	189	15	9	5	0.06	0.036	0.014
.	19.01.16-03.43.23-1-375937	148	22	22	4	0	4	525	20	20	0	0	NA	NA	NA	52	52	253	247	365	175	168	182	20	30	33	0.079	0.121	0.09
.	19.01.16-03.43.24-1-375938	175	9	9	0	0	0	537	8	8	0	0	NA	NA	NA	50	62	255	258	362	175	180	182	1	10	9	0.004	0.039	0.025
.	19.01.16-03.43.24-1-375939	153	13	13	5	0	5	536	9	9	0	0	NA	NA	NA	42	55	250	254	364	173	180	183	16	7	18	0.064	0.028	0.049
.	19.01.16-03.43.30-1-375944	60	2	2	0	0	0	349	1	1	0	0	NA	NA	NA	19	12	238	241	346	112	118	119	3	0	2	0.013	0	0.006
.	19.01.16-03.43.33-1-375948	325	26	26	9	0	7	554	23	23	0	0	NA	NA	NA	90	74	256	258	373	181	181	192	24	31	29	0.094	0.12	0.078
.	19.01.16-03.43.40-1-375950	212	33	33	6	0	4	542	29	29	0	0	NA	NA	NA	48	54	252	252	363	177	178	187	33	27	32	0.131	0.107	0.088
.	19.01.16-03.43.45-1-375957	353	47	47	11	0	7	595	43	43	0	0	NA	NA	NA	87	113	269	271	386	192	195	208	96	30	42	0.357	0.111	0.109
.	19.01.16-03.43.46-1-375959	292	25	25	8	0	7	560	23	23	0	0	NA	NA	NA	94	80	259	259	375	182	184	194	20	28	28	0.077	0.108	0.075
.	19.01.16-03.43.51-1-375965	286	36	36	7	0	5	563	31	31	0	0	NA	NA	NA	82	92	266	257	382	183	178	202	54	40	27	0.203	0.156	0.071
.	19.01.16-03.43.52-1-375971	83	3	3	0	0	0	515	2	2	0	0	NA	NA	NA	30	38	244	250	357	168	170	177	5	1	4	0.02	0.004	0.011
.	19.01.16-03.43.59-1-375983	33	1	1	1	0	1	0	0	0	0	0	NA	NA	NA	9	13	241	240	345	0	0	0	0	0	1	0	0	0.003
.	19.01.16-03.44.02-1-375986	117	7	7	1	0	0	519	6	6	0	0	NA	NA	NA	27	34	243	250	354	169	173	177	7	9	3	0.029	0.036	0.008
.	19.01.16-03.44.07-1-375989	91	8	8	1	0	1	512	7	7	0	0	NA	NA	NA	31	30	245	244	354	169	167	176	28	0	3	0.114	0	0.008
.	19.01.16-03.44.08-1-375990	32	1	1	0	0	0	0	0	0	0	0	NA	NA	NA	11	3	237	238	341	0	0	0	0	0	1	0	0	0.003
.	19.01.16-03.44.10-1-375997	124	16	16	3	0	3	517	14	14	0	0	NA	NA	NA	35	38	245	245	361	169	169	179	10	13	16	0.041	0.053	0.044
.	19.01.16-03.44.15-1-376000	126	9	9	2	0	2	511	7	7	0	0	NA	NA	NA	36	36	248	248	353	171	167	173	12	3	7	0.048	0.012	0.02
.	19.01.16-03.44.20-1-376018	179	29	29	8	0	6	538	25	25	0	0	NA	NA	NA	58	51	252	251	361	176	175	187	38	18	29	0.151	0.072	0.08
.	19.01.16-03.44.22-1-376019	388	53	53	12	0	9	590	51	51	0	0	NA	NA	NA	120	111	272	270	382	191	194	205	66	51	61	0.243	0.189	0.16
.	19.01.16-03.44.28-1-376022	64	8	8	1	0	1	505	7	7	0	0	NA	NA	NA	25	25	243	245	350	165	170	170	4	3	14	0.016	0.012	0.04
.	19.01.16-03.44.32-1-376024	382	23	23	6	0	5	576	22	22	0	0	NA	NA	NA	97	102	261	263	391	183	184	209	34	33	37	0.13	0.125	0.095
.	19.01.16-03.44.35-1-376028	207	72	72	9	0	8	542	68	68	0	0	NA	NA	NA	63	66	249	252	378	172	174	196	68	68	48	0.273	0.27	0.127
.	19.01.16-03.44.36-1-376030	118	7	7	3	0	2	519	6	6	0	0	NA	NA	NA	34	40	244	253	356	168	172	179	1	7	8	0.004	0.028	0.022
.	19.01.16-03.44.47-1-376039	113	20	20	5	0	4	518	18	18	0	0	NA	NA	NA	35	32	247	243	355	172	168	178	35	8	18	0.142	0.033	0.051
.	19.01.16-03.44.50-1-376043	118	10	10	1	0	1	516	9	9	0	0	NA	NA	NA	45	42	247	248	360	169	167	180	1	12	12	0.004	0.048	0.033
.	19.01.16-03.44.53-1-376052	93	10	10	3	0	3	509	8	8	0	0	NA	NA	NA	34	23	242	246	348	166	173	170	5	3	16	0.021	0.012	0.046
.	19.01.16-03.44.55-1-376054	146	13	13	4	0	4	519	11	11	0	0	NA	NA	NA	32	42	245	241	369	169	165	185	14	21	5	0.057	0.087	0.014
.	19.01.16-03.45.04-1-376061	33	1	1	0	0	0	0	0	0	0	0	NA	NA	NA	7	10	238	241	344	0	0	0	0	0	0	0	0	0
.	19.01.16-03.45.06-1-376064	120	4	4	3	0	3	507	3	3	0	0	NA	NA	NA	38	31	246	246	352	166	167	174	9	0	8	0.037	0	0.023
.	19.01.16-03.45.11-1-376066	126	9	9	1	0	1	517	6	6	0	0	NA	NA	NA	27	33	243	246	357	168	171	178	30	2	12	0.123	0.008	0.034
.	19.01.16-03.45.12-1-376068	85	5	5	1	0	0	507	4	4	0	0	NA	NA	NA	33	24	244	244	349	168	168	171	12	4	2	0.049	0.016	0.006
.	19.01.16-03.45.16-1-376070	66	3	3	2	0	2	509	2	2	0	0	NA	NA	NA	28	27	244	245	351	167	169	173	0	8	4	0	0.033	0.011
.	19.01.16-03.45.16-1-376071	33	1	1	0	0	0	0	0	0	0	0	NA	NA	NA	11	9	238	237	347	0	0	0	1	0	0	0.004	0	0
.	19.01.16-03.45.19-1-376090	208	13	13	4	0	3	543	12	12	0	0	NA	NA	NA	65	63	253	258	365	178	182	183	12	15	18	0.047	0.058	0.049
.	19.01.16-03.45.19-1-376091	246	42	42	9	0	5	546	39	39	0	0	NA	NA	NA	77	67	255	256	369	178	178	190	64	38	41	0.251	0.148	0.111
.	19.01.16-03.45.21-1-376093	150	15	15	6	0	5	519	13	13	0	0	NA	NA	NA	34	34	247	249	351	170	174	175	24	7	14	0.097	0.028	0.04
.	19.01.16-03.45.29-1-376098	117	4	4	1	0	1	520	2	2	0	0	NA	NA	NA	33	38	244	253	354	167	177	176	9	4	1	0.037	0.016	0.003
.	19.01.16-03.45.31-1-376103	62	2	2	0	0	0	511	1	1	0	0	NA	NA	NA	26	38	246	250	355	171	165	175	0	5	0	0	0.02	0
.	19.01.16-03.45.33-1-376105	262	35	35	8	0	6	562	29	29	0	0	NA	NA	NA	70	78	256	264	371	179	186	197	36	52	28	0.141	0.197	0.075
.	19.01.16-03.45.44-1-376112	63	2	2	0	0	0	508	0	0	0	0	NA	NA	NA	20	19	242	240	350	167	168	173	0	9	0	0	0.038	0
.	19.01.16-03.45.44-1-376113	89	4	4	0	0	0	500	3	3	0	0	NA	NA	NA	26	19	240	244	348	165	166	169	6	2	3	0.025	0.008	0.009
.	19.01.16-03.45.46-1-376118	267	31	31	9	0	8	544	29	29	0	0	NA	NA	NA	90	60	252	252	369	178	174	192	58	12	41	0.23	0.048	0.111
.	19.01.16-03.45.46-1-376119	199	31	31	5	0	4	540	28	28	0	0	NA	NA	NA	63	60	256	257	360	179	180	181	27	27	42	0.105	0.105	0.117
.	19.01.16-03.45.47-1-376122	114	5	5	3	0	3	525	4	4	0	0	NA	NA	NA	43	47	246	251	363	171	171	183	9	0	9	0.037	0	0.025
.	19.01.16-03.45.57-1-376134	66	3	3	0	0	0	501	2	2	0	0	NA	NA	NA	15	16	239	242	348	165	166	170	2	0	0	0.008	0	0
.	19.01.16-03.45.59-1-376139	86	4	4	0	0	0	506	3	3	0	0	NA	NA	NA	15	25	250	239	349	173	161	172	0	3	5	0	0.013	0.014
.	19.01.16-03.46.09-1-376142	61	3	3	1	0	1	0	2	2	0	0	NA	NA	NA	19	17	242	241	347	0	0	0	1	6	1	0.004	0.025	0.003
.	19.01.16-03.46.13-1-376149	32	1	1	0	0	0	0	0	0	0	0	NA	NA	NA	10	9	239	237	346	0	0	0	0	1	0	0	0.004	0
.	19.01.16-03.46.14-1-376150	34	1	1	0	0	0	0	0	0	0	0	NA	NA	NA	8	1	236	237	341	0	0	0	0	0	0	0	0	0
.	19.01.16-03.46.14-1-376151	236	23	23	6	0	6	534	21	21	0	0	NA	NA	NA	63	47	253	252	355	179	174	181	11	17	28	0.043	0.067	0.079
.	19.01.16-03.46.15-1-376153	60	2	2	0	0	0	516	0	0	0	0	NA	NA	NA	21	37	249	248	353	174	169	173	0	4	1	0	0.016	0.003
.	19.01.16-03.46.16-1-376171	89	6	6	2	0	1	520	5	5	0	0	NA	NA	NA	33	34	246	245	356	170	170	180	5	6	8	0.02	0.024	0.022
.	19.01.16-03.46.19-1-376172	63	2	2	0	0	0	504	1	1	0	0	NA	NA	NA	27	26	244	241	354	167	164	173	1	3	0	0.004	0.012	0
.	19.01.16-03.46.26-1-376176	31	1	1	0	0	0	0	0	0	0	0	NA	NA	NA	17	6	236	239	344	0	0	0	0	0	4	0	0	0.012
.	19.01.16-03.46.28-1-376178	56	2	2	1	0	1	0	1	1	0	0	NA	NA	NA	14	21	244	244	346	0	0	0	0	1	0	0	0.004	0
.	19.01.16-03.46.28-1-376179	118	9	9	0	0	0	514	8	8	0	0	NA	NA	NA	26	25	244	245	349	171	169	174	20	8	2	0.082	0.033	0.006
.	19.01.16-03.46.31-1-376183	144	17	17	5	0	4	521	13	13	0	0	NA	NA	NA	49	40	246	247	360	168	170	183	10	26	20	0.041	0.105	0.056
.	19.01.16-03.46.32-1-376184	359	47	47	15	0	11	588	42	42	0	0	NA	NA	NA	98	119	270	268	394	188	185	215	48	57	60	0.178	0.213	0.152
.	19.01.16-03.46.32-1-376185	85	4	4	1	0	0	519	3	3	0	0	NA	NA	NA	38	43	242	253	361	166	174	179	0	0	9	0	0	0.025
.	19.01.16-03.46.36-1-376187	206	27	27	5	0	5	539	25	25	0	0	NA	NA	NA	53	60	253	253	367	175	177	187	28	32	27	0.111	0.126	0.074
.	19.01.16-03.46.37-1-376188	114	7	7	1	0	1	521	5	5	0	0	NA	NA	NA	36	43	243	247	366	167	172	182	10	0	8	0.041	0	0.022
.	19.01.16-03.46.41-1-376190	117	8	8	1	0	1	519	7	7	0	0	NA	NA	NA	28	34	247	244	356	173	170	176	13	7	11	0.053	0.029	0.031
.	19.01.16-03.46.48-1-376199	120	6	6	0	0	0	523	5	5	0	0	NA	NA	NA	34	49	249	247	366	170	167	186	11	7	6	0.044	0.028	0.016
.	19.01.16-03.46.49-1-376203	98	3	3	1	0	1	499	1	1	0	0	NA	NA	NA	37	24	241	240	356	163	163	173	3	0	1	0.012	0	0.003
.	19.01.16-03.46.50-1-376205	87	6	6	4	0	3	516	5	5	0	0	NA	NA	NA	29	34	245	246	356	170	171	175	0	6	12	0	0.024	0.034
.	19.01.16-03.46.54-1-376214	87	4	4	0	0	0	514	3	3	0	0	NA	NA	NA	30	30	243	247	353	169	172	173	7	0	4	0.029	0	0.011
.	19.01.16-03.46.57-1-376216	201	31	31	5	0	2	550	27	27	0	0	NA	NA	NA	56	71	252	265	367	175	187	188	22	42	48	0.087	0.158	0.131
.	19.01.16-03.47.01-1-376221	315	43	43	14	0	12	572	42	42	0	0	NA	NA	NA	84	93	262	268	376	186	189	197	59	37	49	0.225	0.138	0.13
.	19.01.16-03.47.02-1-376222	33	1	1	1	0	1	0	0	0	0	0	NA	NA	NA	9	14	238	239	350	0	0	0	0	1	0	0	0.004	0
.	19.01.16-03.47.05-1-376224	88	6	6	1	0	1	502	5	5	0	0	NA	NA	NA	38	25	244	245	349	165	169	168	1	6	14	0.004	0.024	0.04
.	19.01.16-03.47.07-1-376225	97	8	8	4	0	4	514	7	7	0	0	NA	NA	NA	30	31	247	242	355	173	166	175	8	4	7	0.032	0.017	0.02
.	19.01.16-03.47.07-1-376227	119	6	6	1	0	1	516	5	5	0	0	NA	NA	NA	31	37	247	244	359	169	167	180	7	1	12	0.028	0.004	0.033
.	19.01.16-03.47.08-1-376229	118	8	8	0	0	0	522	7	7	0	0	NA	NA	NA	38	44	249	248	360	172	170	180	0	16	5	0	0.065	0.014
.	19.01.16-03.47.22-1-376252	175	16	16	3	0	3	532	14	14	0	0	NA	NA	NA	65	55	250	259	359	174	179	179	12	14	14	0.048	0.054	0.039
.	19.01.16-03.47.23-1-376253	30	1	1	0	0	0	0	0	0	0	0	NA	NA	NA	8	5	237	238	343	0	0	0	0	0	0	0	0	0
.	19.01.16-03.47.24-1-376255	35	1	1	0	0	0	0	0	0	0	0	NA	NA	NA	9	12	240	239	346	0	0	0	2	0	0	0.008	0	0
.	19.01.16-03.47.25-1-376256	88	6	6	1	0	1	500	4	4	0	0	NA	NA	NA	25	20	244	241	348	163	163	174	9	0	9	0.037	0	0.026
.	19.01.16-03.47.25-1-376257	152	11	11	5	0	5	522	6	6	0	0	NA	NA	NA	45	41	248	250	356	172	176	174	6	18	5	0.024	0.072	0.014
.	19.01.16-03.47.26-1-376258	292	21	21	2	0	2	558	19	19	0	0	NA	NA	NA	73	79	258	255	379	181	180	197	30	19	22	0.116	0.075	0.058
.	19.01.16-03.47.27-1-376259	176	17	17	6	0	5	534	15	15	0	0	NA	NA	NA	52	55	245	254	369	168	178	188	19	3	26	0.078	0.012	0.07
.	19.01.16-03.47.37-1-376268	32	1	1	0	0	0	0	0	0	0	0	NA	NA	NA	8	8	238	238	345	0	0	0	0	0	0	0	0	0
.	19.01.16-03.47.39-1-376271	37	1	1	0	0	0	0	0	0	0	0	NA	NA	NA	9	8	236	241	344	0	0	0	0	0	0	0	0	0
.	19.01.16-03.47.41-1-376272	125	20	20	6	0	5	517	18	18	0	0	NA	NA	NA	33	33	246	247	353	169	169	179	19	19	16	0.077	0.077	0.045
.	19.01.16-03.47.42-1-376274	32	1	1	0	0	0	0	0	0	0	0	NA	NA	NA	15	7	239	238	343	0	0	0	0	0	2	0	0	0.006
.	19.01.16-03.47.44-1-376277	150	15	15	5	0	3	511	14	14	0	0	NA	NA	NA	59	34	245	244	358	167	169	175	14	9	16	0.057	0.037	0.045
.	19.01.16-03.47.47-1-376281	63	4	4	0	0	0	503	3	3	0	0	NA	NA	NA	33	23	245	240	351	171	163	169	3	0	6	0.012	0	0.017
.	19.01.16-03.47.47-1-376282	144	14	14	1	0	1	527	13	13	0	0	NA	NA	NA	48	45	247	254	357	173	178	176	22	0	16	0.089	0	0.045
.	19.01.16-03.47.48-1-376285	210	18	18	5	0	3	540	15	15	0	0	NA	NA	NA	58	58	251	253	367	176	178	186	13	32	7	0.052	0.126	0.019
.	19.01.16-03.47.57-1-376298	183	22	22	5	0	5	552	19	19	0	0	NA	NA	NA	58	69	255	265	362	179	188	185	42	41	19	0.165	0.155	0.052
.	19.01.16-03.48.02-1-376303	135	6	6	1	0	1	519	5	5	0	0	NA	NA	NA	38	44	251	248	358	170	173	176	3	4	4	0.012	0.016	0.011
.	19.01.16-03.48.02-1-376305	151	7	7	5	0	4	534	6	6	0	0	NA	NA	NA	37	47	250	246	364	174	171	189	23	6	6	0.092	0.024	0.016
.	19.01.16-03.48.03-1-376307	33	1	1	1	0	1	0	0	0	0	0	NA	NA	NA	4	5	236	236	346	0	0	0	0	0	0	0	0	0
.	19.01.16-03.48.05-1-376309	331	17	17	4	0	3	555	15	15	0	0	NA	NA	NA	91	78	258	258	375	178	180	197	14	27	20	0.054	0.105	0.053
.	19.01.16-03.48.09-1-376314	120	4	4	0	0	0	516	3	3	0	0	NA	NA	NA	43	35	247	248	353	169	170	177	3	7	5	0.012	0.028	0.014
.	19.01.16-03.48.10-1-376315	33	1	1	0	0	0	0	0	0	0	0	NA	NA	NA	10	9	238	239	345	0	0	0	1	0	0	0.004	0	0
.	19.01.16-03.48.11-1-376316	87	4	4	0	0	0	504	3	3	0	0	NA	NA	NA	20	22	240	244	351	163	167	174	3	3	0	0.012	0.012	0
.	19.01.16-03.48.13-1-376321	38	1	1	0	0	0	0	0	0	0	0	NA	NA	NA	12	11	238	240	346	0	0	0	0	2	0	0	0.008	0
.	19.01.16-03.48.16-1-376322	122	9	9	2	0	1	512	8	8	0	0	NA	NA	NA	48	33	249	245	352	171	170	171	0	2	28	0	0.008	0.08
.	19.01.16-03.48.17-1-376339	114	5	5	1	0	1	519	4	4	0	0	NA	NA	NA	46	39	241	254	357	167	174	178	5	6	8	0.021	0.024	0.022
.	19.01.16-03.48.19-1-376340	58	2	2	1	0	1	200	1	1	0	0	NA	NA	NA	17	22	244	243	348	69	66	65	0	4	3	0	0.016	0.009
.	19.01.16-03.48.22-1-376342	206	21	21	6	0	6	543	18	18	0	0	NA	NA	NA	70	74	258	256	373	177	175	191	13	22	29	0.05	0.086	0.078
.	19.01.16-03.48.24-1-376343	35	1	1	1	0	1	0	0	0	0	0	NA	NA	NA	10	9	238	239	345	0	0	0	0	1	0	0	0.004	0
.	19.01.16-03.48.25-1-376344	328	27	27	6	0	4	569	25	25	0	0	NA	NA	NA	80	84	275	259	363	199	182	188	17	31	52	0.062	0.12	0.143
.	19.01.16-03.48.27-1-376345	226	16	16	5	0	5	545	15	15	0	0	NA	NA	NA	55	65	254	256	368	175	181	189	6	14	24	0.024	0.055	0.065
.	19.01.16-03.48.29-1-376346	86	3	3	1	0	1	521	2	2	0	0	NA	NA	NA	24	40	248	248	357	172	173	176	4	3	0	0.016	0.012	0
.	19.01.16-03.48.33-1-376348	85	4	4	2	0	2	509	3	3	0	0	NA	NA	NA	23	28	243	244	354	169	165	175	3	7	5	0.012	0.029	0.014
.	19.01.16-03.48.36-1-376350	33	1	1	0	0	0	0	0	0	0	0	NA	NA	NA	7	19	241	243	348	0	0	0	0	0	2	0	0	0.006
.	19.01.16-03.48.36-1-376352	228	25	25	7	0	7	539	22	22	0	0	NA	NA	NA	77	59	258	257	357	182	180	177	45	19	23	0.174	0.074	0.064
.	19.01.16-03.48.39-1-376353	151	6	6	2	0	2	525	5	5	0	0	NA	NA	NA	40	43	250	247	359	175	171	179	9	0	11	0.036	0	0.031
.	19.01.16-03.48.41-1-376356	34	1	1	0	0	0	0	0	0	0	0	NA	NA	NA	14	8	239	238	344	0	0	0	0	0	0	0	0	0
.	19.01.16-03.48.43-1-376360	262	51	51	11	0	9	551	45	45	0	0	NA	NA	NA	61	77	258	259	373	180	180	191	63	50	59	0.244	0.193	0.158
.	19.01.16-03.48.44-1-376361	202	21	21	9	0	8	526	17	17	0	0	NA	NA	NA	55	51	252	250	362	173	170	183	26	22	17	0.103	0.088	0.047
.	19.01.16-03.48.49-1-376370	31	1	1	0	0	0	0	0	0	0	0	NA	NA	NA	5	7	239	239	342	0	0	0	0	0	1	0	0	0.003
.	19.01.16-03.48.51-1-376374	127	12	12	5	0	4	518	11	11	0	0	NA	NA	NA	44	36	248	242	359	174	163	181	8	27	10	0.032	0.112	0.028
.	19.01.16-03.48.54-1-376381	116	7	7	6	0	4	521	6	6	0	0	NA	NA	NA	44	46	247	250	362	170	173	178	9	12	4	0.036	0.048	0.011
.	19.01.16-03.48.56-1-376383	125	22	22	2	0	1	505	21	21	0	0	NA	NA	NA	32	23	238	243	355	163	164	178	30	8	5	0.126	0.033	0.014
.	19.01.16-03.48.58-1-376385	299	28	28	15	0	11	577	25	25	0	0	NA	NA	NA	95	99	266	260	386	188	182	207	25	27	51	0.094	0.104	0.132
.	19.01.16-03.49.13-1-376394	391	64	64	15	0	13	576	58	58	0	0	NA	NA	NA	104	98	270	261	380	191	182	203	50	90	49	0.185	0.345	0.129
.	19.01.16-03.49.14-1-376395	62	2	2	0	0	0	200	1	1	0	0	NA	NA	NA	21	20	241	242	350	67	67	66	2	0	3	0.008	0	0.009
.	19.01.16-03.49.14-1-376396	229	22	22	4	0	3	534	18	18	0	0	NA	NA	NA	51	59	250	250	372	170	176	188	21	21	25	0.084	0.084	0.067
.	19.01.16-03.49.15-1-376397	182	13	13	2	0	2	536	12	12	0	0	NA	NA	NA	54	55	254	251	363	177	174	185	14	35	9	0.055	0.139	0.025
.	19.01.16-03.49.18-1-376414	367	43	43	8	0	6	557	38	38	0	0	NA	NA	NA	95	80	261	264	368	185	184	188	53	37	39	0.203	0.14	0.106
.	19.01.16-03.49.23-1-376417	127	6	6	2	0	1	527	5	5	0	0	NA	NA	NA	45	44	254	243	360	178	166	183	10	6	0	0.039	0.025	0
.	19.01.16-03.49.26-1-376419	115	10	10	1	0	1	516	9	9	0	0	NA	NA	NA	32	33	247	245	354	172	167	177	9	18	6	0.036	0.073	0.017
.	19.01.16-03.49.40-1-376426	84	3	3	1	0	1	517	2	2	0	0	NA	NA	NA	36	38	250	247	354	175	167	175	0	3	14	0	0.012	0.04
.	19.01.16-03.49.42-1-376428	60	2	2	0	0	0	502	1	1	0	0	NA	NA	NA	20	17	243	241	346	167	165	170	0	5	8	0	0.021	0.023
.	19.01.16-03.49.43-1-376432	71	4	4	1	0	1	510	3	3	0	0	NA	NA	NA	33	32	242	247	356	166	167	177	6	3	5	0.025	0.012	0.014
.	19.01.16-03.49.47-1-376440	34	1	1	0	0	0	0	0	0	0	0	NA	NA	NA	7	9	239	237	346	0	0	0	0	0	0	0	0	0
.	19.01.16-03.49.50-1-376446	168	19	19	7	0	7	515	17	17	0	0	NA	NA	NA	45	42	250	250	355	172	170	173	30	24	12	0.12	0.096	0.034
.	19.01.16-03.49.52-1-376451	176	17	17	5	0	5	526	15	15	0	0	NA	NA	NA	59	52	256	251	358	176	171	179	16	6	34	0.062	0.024	0.095
.	19.01.16-03.49.54-1-376453	95	5	5	2	0	1	518	4	4	0	0	NA	NA	NA	46	37	247	247	356	173	171	174	0	15	5	0	0.061	0.014
.	19.01.16-03.49.56-1-376456	36	1	1	0	0	0	0	0	0	0	0	NA	NA	NA	9	8	240	237	344	0	0	0	3	0	0	0.012	0	0
.	19.01.16-03.49.57-1-376457	35	1	1	1	0	1	0	0	0	0	0	NA	NA	NA	6	12	238	242	345	0	0	0	0	0	0	0	0	0
.	19.01.16-03.49.59-1-376461	180	16	16	4	0	2	527	15	15	0	0	NA	NA	NA	56	49	255	248	359	174	172	181	30	12	23	0.118	0.048	0.064
.	19.01.16-03.49.59-1-376462	36	1	1	1	0	1	0	0	0	0	0	NA	NA	NA	10	10	241	237	345	0	0	0	0	0	5	0	0	0.014
.	19.01.16-03.50.00-1-376464	148	11	11	3	0	2	528	9	9	0	0	NA	NA	NA	51	50	250	248	365	173	169	186	24	1	5	0.096	0.004	0.014
.	19.01.16-03.50.09-1-376470	121	10	10	3	0	3	521	8	8	0	0	NA	NA	NA	33	39	242	246	364	167	171	183	4	16	16	0.017	0.065	0.044
.	19.01.16-03.50.18-1-376506	35	1	1	0	0	0	0	0	0	0	0	NA	NA	NA	11	11	240	239	345	0	0	0	0	0	0	0	0	0
.	19.01.16-03.50.21-1-376509	89	3	3	0	0	0	502	2	2	0	0	NA	NA	NA	31	29	242	242	358	164	162	176	3	2	0	0.012	0.008	0
.	19.01.16-03.50.22-1-376510	93	6	6	1	0	1	507	5	5	0	0	NA	NA	NA	24	22	245	241	349	168	165	174	6	2	7	0.024	0.008	0.02
.	19.01.16-03.50.31-1-376513	375	45	45	17	0	12	596	40	40	0	0	NA	NA	NA	107	119	270	276	386	192	198	206	34	46	70	0.126	0.167	0.181
.	19.01.16-03.50.33-1-376515	93	5	5	0	0	0	514	3	3	0	0	NA	NA	NA	28	35	248	245	355	171	165	178	0	10	5	0	0.041	0.014
.	19.01.16-03.50.34-1-376516	63	2	2	0	0	0	509	1	1	0	0	NA	NA	NA	23	26	242	246	351	165	170	174	0	0	8	0	0	0.023
.	19.01.16-03.50.34-1-376519	65	3	3	2	0	1	510	2	2	0	0	NA	NA	NA	28	26	243	243	353	167	169	174	12	0	1	0.049	0	0.003
.	19.01.16-03.50.36-1-376520	114	9	9	1	0	0	514	7	7	0	0	NA	NA	NA	27	28	244	249	348	167	174	173	9	3	15	0.037	0.012	0.043
.	19.01.16-03.50.40-1-376523	85	6	6	1	0	0	508	5	5	0	0	NA	NA	NA	34	31	244	248	352	167	168	173	7	12	1	0.029	0.048	0.003
.	19.01.16-03.50.41-1-376524	86	5	5	3	0	3	509	4	4	0	0	NA	NA	NA	36	29	243	247	352	165	170	174	5	14	0	0.021	0.057	0
.	19.01.16-03.50.45-1-376532	348	36	36	11	0	7	577	30	30	0	0	NA	NA	NA	115	100	259	268	386	182	189	206	33	40	44	0.127	0.149	0.114
.	19.01.16-03.50.47-1-376534	349	34	34	15	0	12	572	32	32	0	0	NA	NA	NA	107	97	265	260	385	184	182	206	26	41	62	0.098	0.158	0.161
.	19.01.16-03.50.49-1-376538	153	9	9	4	0	2	520	8	8	0	0	NA	NA	NA	48	36	247	245	357	172	169	179	5	14	19	0.02	0.057	0.053
.	19.01.16-03.50.49-1-376539	204	15	15	6	0	5	523	14	14	0	0	NA	NA	NA	49	43	248	248	360	172	172	179	17	15	16	0.069	0.06	0.044
.	19.01.16-03.50.57-1-376553	384	47	47	9	0	6	573	43	43	0	0	NA	NA	NA	115	96	265	259	385	185	182	206	75	55	43	0.283	0.212	0.112
.	19.01.16-03.50.57-1-376554	88	5	5	1	0	1	505	4	4	0	0	NA	NA	NA	22	24	244	239	354	166	166	173	7	0	4	0.029	0	0.011
.	19.01.16-03.50.57-1-376555	143	21	21	7	0	5	514	18	18	0	0	NA	NA	NA	37	37	249	246	355	169	168	177	21	20	19	0.084	0.081	0.054
.	19.01.16-03.51.13-1-376566	94	4	4	1	0	1	519	3	3	0	0	NA	NA	NA	24	34	241	250	356	167	174	178	4	5	2	0.017	0.02	0.006
.	19.01.16-03.51.14-1-376567	34	1	1	0	0	0	0	0	0	0	0	NA	NA	NA	4	4	237	237	343	0	0	0	0	0	1	0	0	0.003
.	19.01.16-03.51.14-1-376568	182	12	12	3	0	2	537	10	10	0	0	NA	NA	NA	47	60	254	251	368	177	173	187	14	7	11	0.055	0.028	0.03
.	19.01.16-03.51.16-1-376570	124	40	40	7	0	4	504	33	33	0	0	NA	NA	NA	44	30	246	238	359	167	160	177	43	36	46	0.175	0.151	0.128
.	19.01.16-03.51.27-1-376593	62	2	2	0	0	0	501	1	1	0	0	NA	NA	NA	23	17	240	241	349	163	167	171	7	0	2	0.029	0	0.006
.	19.01.16-03.51.28-1-376595	149	16	16	4	0	4	524	14	14	0	0	NA	NA	NA	39	40	244	248	361	169	171	184	8	24	12	0.033	0.097	0.033
.	19.01.16-03.51.35-1-376598	181	23	23	8	0	7	539	21	21	0	0	NA	NA	NA	50	60	255	252	366	179	174	186	3	32	19	0.012	0.127	0.052
.	19.01.16-03.51.37-1-376603	63	3	3	1	0	1	505	2	2	0	0	NA	NA	NA	15	20	243	244	346	167	168	170	5	0	4	0.021	0	0.012
.	19.01.16-03.51.39-1-376605	306	29	29	10	0	9	559	25	25	0	0	NA	NA	NA	74	79	261	253	378	183	175	201	27	27	51	0.103	0.107	0.135
.	19.01.16-03.51.39-1-376606	101	7	7	2	0	2	508	3	3	0	0	NA	NA	NA	33	28	243	244	354	167	167	174	2	3	5	0.008	0.012	0.014
.	19.01.16-03.51.42-1-376610	112	7	7	3	0	2	513	5	5	0	0	NA	NA	NA	45	35	248	244	356	169	168	176	3	7	9	0.012	0.029	0.025
.	19.01.16-03.51.51-1-376623	35	1	1	1	0	1	0	0	0	0	0	NA	NA	NA	12	8	239	239	343	0	0	0	1	0	0	0.004	0	0
.	19.01.16-03.51.54-1-376630	295	42	42	13	0	10	576	40	40	0	0	NA	NA	NA	73	98	255	267	389	179	189	208	42	48	55	0.165	0.18	0.141
.	19.01.16-03.51.57-1-376632	296	38	38	11	0	10	547	35	35	0	0	NA	NA	NA	71	69	258	259	365	182	182	183	46	33	53	0.178	0.127	0.145
.	19.01.16-03.51.57-1-376635	159	22	22	1	0	1	528	19	19	0	0	NA	NA	NA	45	46	251	245	363	174	169	185	31	18	28	0.124	0.073	0.077
.	19.01.16-03.52.07-1-376643	60	3	3	0	0	0	151	2	2	0	0	NA	NA	NA	17	7	239	239	342	50	48	53	1	2	1	0.004	0.008	0.003
.	19.01.16-03.52.08-1-376645	35	1	1	0	0	0	0	0	0	0	0	NA	NA	NA	13	14	237	241	349	0	0	0	0	0	5	0	0	0.014
.	19.01.16-03.52.12-1-376646	33	1	1	0	0	0	0	0	0	0	0	NA	NA	NA	7	4	237	238	342	0	0	0	2	0	0	0.008	0	0
.	19.01.16-03.52.14-1-376651	92	3	3	1	0	1	508	2	2	0	0	NA	NA	NA	36	27	244	248	348	167	170	171	0	3	2	0	0.012	0.006
.	19.01.16-03.52.15-1-376652	115	4	4	1	0	1	513	3	3	0	0	NA	NA	NA	37	34	247	247	353	168	170	175	5	5	3	0.02	0.02	0.008
.	19.01.16-03.52.15-1-376654	446	43	43	16	0	12	602	38	38	0	0	NA	NA	NA	118	124	273	273	391	196	197	209	32	65	56	0.117	0.238	0.143
.	19.01.16-03.52.18-1-376672	63	3	3	1	0	0	502	2	2	0	0	NA	NA	NA	17	17	241	239	350	164	165	173	4	3	2	0.017	0.013	0.006
.	19.01.16-03.52.28-1-376679	35	1	1	0	0	0	0	0	0	0	0	NA	NA	NA	9	10	238	239	346	0	0	0	0	0	0	0	0	0
.	19.01.16-03.52.30-1-376680	90	7	7	1	0	0	509	6	6	0	0	NA	NA	NA	35	28	243	245	353	164	168	177	3	7	8	0.012	0.029	0.023
.	19.01.16-03.52.31-1-376681	94	7	7	2	0	2	528	6	6	0	0	NA	NA	NA	27	45	247	247	364	172	171	185	4	5	7	0.016	0.02	0.019
.	19.01.16-03.52.32-1-376682	91	7	7	1	0	0	518	5	5	0	0	NA	NA	NA	35	39	247	243	362	171	166	181	6	9	4	0.024	0.037	0.011
.	19.01.16-03.52.32-1-376683	95	5	5	1	0	1	504	4	4	0	0	NA	NA	NA	32	26	245	244	350	168	164	172	6	9	0	0.024	0.037	0
.	19.01.16-03.52.36-1-376685	34	1	1	1	0	1	0	0	0	0	0	NA	NA	NA	6	11	240	239	345	0	0	0	0	0	1	0	0	0.003
.	19.01.16-03.52.40-1-376688	35	1	1	1	0	1	0	0	0	0	0	NA	NA	NA	10	10	238	240	345	0	0	0	0	0	0	0	0	0
.	19.01.16-03.52.43-1-376691	120	8	8	2	0	1	511	6	6	0	0	NA	NA	NA	35	31	246	246	352	169	171	171	19	0	16	0.077	0	0.045
.	19.01.16-03.52.48-1-376697	122	6	6	0	0	0	527	5	5	0	0	NA	NA	NA	33	45	247	256	355	172	179	176	17	0	3	0.069	0	0.008
.	19.01.16-03.52.49-1-376699	33	1	1	1	0	1	0	0	0	0	0	NA	NA	NA	9	10	238	241	344	0	0	0	1	0	0	0.004	0	0
.	19.01.16-03.52.51-1-376703	149	11	11	3	0	0	520	10	10	0	0	NA	NA	NA	58	47	252	249	359	172	170	178	10	17	20	0.04	0.068	0.056
.	19.01.16-03.52.52-1-376707	59	2	2	0	0	0	0	1	1	0	0	NA	NA	NA	14	16	240	243	346	0	0	0	0	0	1	0	0	0.003
.	19.01.16-03.52.53-1-376711	86	6	6	2	0	2	511	5	5	0	0	NA	NA	NA	35	30	246	243	354	166	169	176	0	12	5	0	0.049	0.014
.	19.01.16-03.52.56-1-376713	29	1	1	0	0	0	0	0	0	0	0	NA	NA	NA	2	13	241	238	347	0	0	0	0	1	0	0	0.004	0
.	19.01.16-03.52.57-1-376714	150	7	7	1	0	1	520	6	6	0	0	NA	NA	NA	49	37	250	249	351	172	174	174	21	3	0	0.084	0.012	0
.	19.01.16-03.52.58-1-376716	61	2	2	0	0	0	399	1	1	0	0	NA	NA	NA	17	15	240	239	349	127	132	140	0	0	4	0	0	0.011
.	19.01.16-03.52.59-1-376718	86	3	3	0	0	0	507	2	2	0	0	NA	NA	NA	20	19	240	244	348	165	169	173	3	4	0	0.012	0.016	0
.	19.01.16-03.53.05-1-376724	113	8	8	2	0	2	505	7	7	0	0	NA	NA	NA	35	31	241	250	353	162	170	173	2	6	7	0.008	0.024	0.02
.	19.01.16-03.53.09-1-376726	87	6	6	1	0	1	505	4	4	0	0	NA	NA	NA	34	30	244	249	350	163	168	174	8	10	1	0.033	0.04	0.003
.	19.01.16-03.53.10-1-376727	34	1	1	1	0	1	0	0	0	0	0	NA	NA	NA	10	12	239	242	344	0	0	0	0	0	1	0	0	0.003
.	19.01.16-03.53.12-1-376730	64	2	2	1	0	1	51	1	1	0	0	NA	NA	NA	15	23	244	243	349	13	22	16	0	0	2	0	0	0.006
.	19.01.16-03.53.12-1-376731	61	4	4	1	0	1	499	2	2	0	0	NA	NA	NA	23	14	242	238	347	164	162	173	2	6	2	0.008	0.025	0.006
.	19.01.16-03.53.12-1-376732	326	44	44	15	0	10	566	39	39	0	0	NA	NA	NA	91	84	264	264	369	188	188	190	49	48	61	0.186	0.182	0.165
.	19.01.16-03.53.15-1-376734	58	3	3	1	0	0	502	2	2	0	0	NA	NA	NA	25	25	247	244	347	170	166	166	6	0	4	0.024	0	0.012
.	19.01.16-03.53.18-1-376751	61	2	2	0	0	0	505	1	1	0	0	NA	NA	NA	26	27	248	240	352	168	166	171	0	0	7	0	0	0.02
.	19.01.16-03.53.18-1-376752	62	2	2	1	0	1	512	0	0	0	0	NA	NA	NA	18	29	240	246	356	165	170	177	0	8	0	0	0.033	0
.	19.01.16-03.53.20-1-376755	261	14	14	5	0	3	548	13	13	0	0	NA	NA	NA	61	77	252	266	372	174	184	190	2	28	15	0.008	0.105	0.04
.	19.01.16-03.53.23-1-376756	35	1	1	1	0	1	0	0	0	0	0	NA	NA	NA	8	16	242	238	349	0	0	0	0	1	0	0	0.004	0
.	19.01.16-03.53.26-1-376757	160	27	27	8	0	7	528	25	25	0	0	NA	NA	NA	57	46	251	248	360	174	172	182	6	33	31	0.024	0.133	0.086
.	19.01.16-03.53.27-1-376758	34	1	1	0	0	0	0	0	0	0	0	NA	NA	NA	2	5	237	238	343	0	0	0	0	1	0	0	0.004	0
.	19.01.16-03.53.29-1-376759	120	10	10	2	0	1	515	8	8	0	0	NA	NA	NA	42	39	245	249	358	166	168	181	4	14	14	0.016	0.056	0.039
.	19.01.16-03.53.29-1-376760	37	1	1	1	0	1	0	0	0	0	0	NA	NA	NA	14	9	238	239	345	0	0	0	0	0	0	0	0	0
.	19.01.16-03.53.29-1-376761	96	4	4	1	0	1	516	3	3	0	0	NA	NA	NA	26	33	246	246	354	170	172	174	1	8	3	0.004	0.033	0.008
.	19.01.16-03.53.31-1-376764	66	4	4	0	0	0	503	2	2	0	0	NA	NA	NA	34	27	241	249	350	163	170	170	1	8	2	0.004	0.032	0.006
.	19.01.16-03.53.32-1-376765	31	1	1	0	0	0	0	0	0	0	0	NA	NA	NA	8	5	238	236	344	0	0	0	0	0	0	0	0	0
.	19.01.16-03.53.33-1-376766	118	5	5	0	0	0	523	3	3	0	0	NA	NA	NA	40	45	257	248	353	177	170	176	7	7	10	0.027	0.028	0.028
.	19.01.16-03.53.35-1-376768	92	10	10	4	0	3	519	8	8	0	0	NA	NA	NA	22	36	242	249	358	168	171	180	5	16	16	0.021	0.064	0.045
.	19.01.16-03.53.45-1-376781	145	15	15	1	0	1	523	14	14	0	0	NA	NA	NA	41	41	247	246	361	172	171	180	27	3	6	0.109	0.012	0.017
.	19.01.16-03.53.46-1-376783	234	15	15	5	0	4	556	14	14	0	0	NA	NA	NA	79	82	258	267	370	181	185	190	21	16	11	0.081	0.06	0.03
.	19.01.16-03.53.51-1-376789	124	9	9	1	0	1	514	6	6	0	0	NA	NA	NA	32	33	249	244	353	168	169	177	2	11	13	0.008	0.045	0.037
.	19.01.16-03.53.51-1-376791	240	17	17	4	0	3	541	15	15	0	0	NA	NA	NA	64	61	253	258	363	177	180	184	12	13	43	0.047	0.05	0.118
.	19.01.16-03.53.52-1-376796	34	1	1	0	0	0	0	0	0	0	0	NA	NA	NA	10	6	237	240	342	0	0	0	0	0	0	0	0	0
.	19.01.16-03.53.55-1-376799	145	18	18	4	0	2	530	16	16	0	0	NA	NA	NA	45	40	245	248	360	174	172	184	11	11	38	0.045	0.044	0.106
.	19.01.16-03.53.59-1-376803	93	3	3	2	0	2	507	1	1	0	0	NA	NA	NA	33	25	244	242	352	166	167	174	4	1	1	0.016	0.004	0.003
.	19.01.16-03.54.00-1-376806	148	8	8	2	0	0	528	6	6	0	0	NA	NA	NA	52	45	248	251	359	172	173	183	21	23	2	0.085	0.092	0.006
.	19.01.16-03.54.09-1-376810	229	41	41	10	0	9	549	38	38	0	0	NA	NA	NA	64	74	266	261	360	186	182	181	63	20	39	0.237	0.077	0.108
.	19.01.16-03.54.12-1-376813	91	3	3	0	0	0	499	1	1	0	0	NA	NA	NA	29	22	240	245	350	164	166	169	0	6	2	0	0.024	0.006
.	19.01.16-03.54.12-1-376814	121	20	20	5	0	5	520	17	17	0	0	NA	NA	NA	49	40	250	247	356	173	168	179	26	10	13	0.104	0.04	0.037
.	19.01.16-03.54.14-1-376816	285	30	30	5	0	5	563	27	27	0	0	NA	NA	NA	88	79	259	256	377	182	180	201	17	37	26	0.066	0.145	0.069
.	19.01.16-03.54.16-1-376822	30	1	1	0	0	0	0	0	0	0	0	NA	NA	NA	11	7	239	237	344	0	0	0	0	2	0	0	0.008	0
.	19.01.16-03.54.18-1-376838	84	5	5	2	0	2	496	2	2	0	0	NA	NA	NA	35	20	240	240	353	163	159	174	1	8	8	0.004	0.033	0.023
.	19.01.16-03.54.23-1-376843	121	5	5	3	0	0	531	4	4	0	0	NA	NA	NA	41	50	253	247	363	176	168	187	3	0	17	0.012	0	0.047
.	19.01.16-03.54.25-1-376844	180	9	9	0	0	0	529	7	7	0	0	NA	NA	NA	49	47	246	259	355	171	182	176	20	0	4	0.081	0	0.011
.	19.01.16-03.54.25-1-376845	243	18	18	5	0	4	553	13	13	0	0	NA	NA	NA	80	72	259	256	370	182	179	192	28	19	19	0.108	0.074	0.051
.	19.01.16-03.54.27-1-376846	231	67	67	18	0	16	530	60	60	0	0	NA	NA	NA	69	56	255	248	366	176	168	186	68	76	63	0.267	0.306	0.172
.	19.01.16-03.54.38-1-376849	207	36	36	10	0	9	547	32	32	0	0	NA	NA	NA	56	61	252	258	364	177	184	186	27	43	49	0.107	0.167	0.135
.	19.01.16-03.54.42-1-376850	151	8	8	3	0	1	527	6	6	0	0	NA	NA	NA	43	44	250	246	361	175	170	182	10	0	13	0.04	0	0.036
.	19.01.16-03.54.43-1-376853	240	51	51	19	0	15	552	49	49	0	0	NA	NA	NA	58	73	256	255	375	180	180	192	57	43	57	0.223	0.169	0.152
.	19.01.16-03.54.47-1-376863	294	45	45	14	0	11	566	42	42	0	0	NA	NA	NA	85	88	262	264	375	184	187	195	72	36	58	0.275	0.136	0.155
.	19.01.16-03.54.58-1-376876	56	2	2	0	0	0	349	1	1	0	0	NA	NA	NA	19	14	240	241	346	119	109	121	0	0	5	0	0	0.014
.	19.01.16-03.55.00-1-376880	87	5	5	1	0	1	500	4	4	0	0	NA	NA	NA	35	19	242	241	349	164	163	173	4	0	8	0.017	0	0.023
.	19.01.16-03.55.00-1-376881	313	65	65	15	0	10	576	61	61	0	0	NA	NA	NA	90	96	258	265	386	180	189	207	76	62	61	0.295	0.234	0.158
.	19.01.16-03.55.09-1-376886	88	5	5	2	0	2	520	4	4	0	0	NA	NA	NA	34	40	246	247	360	170	171	179	12	0	8	0.049	0	0.022
.	19.01.16-03.55.11-1-376887	31	1	1	0	0	0	0	0	0	0	0	NA	NA	NA	7	12	240	240	345	0	0	0	0	0	1	0	0	0.003
.	19.01.16-03.55.13-1-376889	61	3	3	1	0	1	248	1	1	0	0	NA	NA	NA	14	20	239	242	352	83	78	87	2	3	0	0.008	0.012	0
.	19.01.16-03.55.17-1-376905	83	3	3	1	0	1	509	2	2	0	0	NA	NA	NA	31	25	242	247	349	165	171	173	6	0	2	0.025	0	0.006
.	19.01.16-03.55.24-1-376910	87	4	4	1	0	1	509	3	3	0	0	NA	NA	NA	33	29	250	245	347	173	168	168	0	2	7	0	0.008	0.02
.	19.01.16-03.55.25-1-376911	117	8	8	1	0	1	518	6	6	0	0	NA	NA	NA	42	43	248	245	363	171	165	182	9	4	6	0.036	0.016	0.017
.	19.01.16-03.55.32-1-376913	92	7	7	1	0	0	509	5	5	0	0	NA	NA	NA	21	25	242	245	351	165	170	174	8	7	3	0.033	0.029	0.009
.	19.01.16-03.55.35-1-376916	113	9	9	1	0	1	515	8	8	0	0	NA	NA	NA	36	35	247	247	354	172	167	176	9	1	6	0.036	0.004	0.017
.	19.01.16-03.55.41-1-376921	34	1	1	0	0	0	0	0	0	0	0	NA	NA	NA	8	6	238	237	344	0	0	0	0	0	1	0	0	0.003
.	19.01.16-03.55.44-1-376925	62	4	4	1	0	1	500	3	3	0	0	NA	NA	NA	24	19	240	245	347	160	168	172	6	0	3	0.025	0	0.009
.	19.01.16-03.55.45-1-376930	124	20	20	1	0	1	514	19	19	0	0	NA	NA	NA	33	35	240	247	361	163	169	182	7	17	18	0.029	0.069	0.05
.	19.01.16-03.55.51-1-376939	60	2	2	0	0	0	101	1	1	0	0	NA	NA	NA	22	22	247	239	349	33	35	33	0	0	4	0	0	0.011
.	19.01.16-03.55.52-1-376940	236	21	21	5	0	3	557	20	20	0	0	NA	NA	NA	70	80	257	253	383	178	178	201	25	19	28	0.097	0.075	0.073
.	19.01.16-03.55.54-1-376946	265	19	19	4	0	4	550	17	17	0	0	NA	NA	NA	73	77	260	254	376	181	176	193	18	15	33	0.069	0.059	0.088
.	19.01.16-03.55.55-1-376947	101	17	17	0	0	0	516	15	15	0	0	NA	NA	NA	33	36	245	248	356	168	172	176	20	15	5	0.082	0.06	0.014
.	19.01.16-03.55.58-1-376950	35	1	1	0	0	0	0	0	0	0	0	NA	NA	NA	14	8	239	239	343	0	0	0	1	0	0	0.004	0	0
.	19.01.16-03.55.59-1-376952	146	11	11	2	0	1	526	9	9	0	0	NA	NA	NA	44	49	251	247	364	171	169	186	12	11	15	0.048	0.045	0.041
.	19.01.16-03.56.00-1-376953	32	1	1	0	0	0	0	0	0	0	0	NA	NA	NA	18	10	241	238	344	0	0	0	0	4	0	0	0.017	0
.	19.01.16-03.56.01-1-376957	89	4	4	1	0	1	508	3	3	0	0	NA	NA	NA	28	27	245	243	352	167	168	173	0	2	8	0	0.008	0.023
.	19.01.16-03.56.02-1-376958	122	7	7	2	0	1	515	6	6	0	0	NA	NA	NA	36	33	241	246	359	166	169	180	5	6	12	0.021	0.024	0.033
.	19.01.16-03.56.15-1-376964	355	17	17	3	0	1	591	16	16	0	0	NA	NA	NA	106	115	268	260	400	189	184	218	11	19	20	0.041	0.073	0.05
.	19.01.16-03.56.15-1-376965	65	3	3	0	0	0	299	2	2	0	0	NA	NA	NA	19	19	243	241	348	98	97	104	0	7	2	0	0.029	0.006
.	19.01.16-03.56.20-1-376986	156	29	29	4	0	3	526	27	27	0	0	NA	NA	NA	56	48	245	255	361	167	179	180	35	24	35	0.143	0.094	0.097
.	19.01.16-03.56.23-1-376987	119	6	6	0	0	0	517	5	5	0	0	NA	NA	NA	29	33	246	242	358	170	169	178	6	3	0	0.024	0.012	0
.	19.01.16-03.56.25-1-376989	229	14	14	5	0	5	549	12	12	0	0	NA	NA	NA	65	69	255	257	370	177	180	192	20	19	2	0.078	0.074	0.005
.	19.01.16-03.56.27-1-376992	176	33	33	7	0	6	524	30	30	0	0	NA	NA	NA	55	51	250	251	363	172	173	179	19	34	26	0.076	0.135	0.072
.	19.01.16-03.56.28-1-376993	31	1	1	0	0	0	0	0	0	0	0	NA	NA	NA	5	8	238	238	345	0	0	0	0	0	0	0	0	0
.	19.01.16-03.56.28-1-376994	128	17	17	3	0	3	516	14	14	0	0	NA	NA	NA	47	39	245	254	353	169	173	174	17	11	15	0.069	0.043	0.042
.	19.01.16-03.56.30-1-376996	126	5	5	0	0	0	520	2	2	0	0	NA	NA	NA	48	44	250	247	360	175	166	179	0	9	2	0	0.036	0.006
.	19.01.16-03.56.30-1-376997	93	4	4	2	0	1	504	3	3	0	0	NA	NA	NA	30	23	241	242	353	164	164	176	0	12	0	0	0.05	0
.	19.01.16-03.56.39-1-377001	120	15	15	2	0	2	518	14	14	0	0	NA	NA	NA	48	34	244	244	359	168	169	181	24	6	10	0.098	0.025	0.028
.	19.01.16-03.56.46-1-377010	59	2	2	0	0	0	511	1	1	0	0	NA	NA	NA	23	31	242	246	356	166	169	176	2	0	1	0.008	0	0.003
.	19.01.16-03.56.46-1-377011	214	8	8	3	0	3	547	6	6	0	0	NA	NA	NA	57	60	252	249	372	178	171	198	15	3	12	0.06	0.012	0.032
.	19.01.16-03.56.47-1-377013	58	2	2	0	0	0	504	1	1	0	0	NA	NA	NA	20	21	238	245	351	163	169	172	0	1	1	0	0.004	0.003
.	19.01.16-03.56.49-1-377018	61	2	2	1	0	1	50	0	0	0	0	NA	NA	NA	16	13	240	237	349	15	16	19	0	5	1	0	0.021	0.003
.	19.01.16-03.56.55-1-377027	60	3	3	1	0	1	502	2	2	0	0	NA	NA	NA	20	26	243	242	354	165	168	169	1	0	2	0.004	0	0.006
.	19.01.16-03.56.59-1-377031	32	1	1	1	0	1	0	0	0	0	0	NA	NA	NA	13	4	238	237	342	0	0	0	2	0	0	0.008	0	0
.	19.01.16-03.56.59-1-377032	121	8	8	3	0	2	513	6	6	0	0	NA	NA	NA	46	32	245	246	354	166	168	179	13	11	6	0.053	0.045	0.017
.	19.01.16-03.57.00-1-377033	64	6	6	3	0	2	510	4	4	0	0	NA	NA	NA	29	28	243	245	353	167	166	177	0	11	7	0	0.045	0.02
.	19.01.16-03.57.01-1-377036	326	57	57	12	0	9	564	53	53	0	0	NA	NA	NA	84	84	261	257	379	183	180	201	62	40	76	0.238	0.156	0.201
.	19.01.16-03.57.04-1-377040	32	1	1	0	0	0	0	0	0	0	0	NA	NA	NA	3	8	238	237	346	0	0	0	0	0	1	0	0	0.003
.	19.01.16-03.57.06-1-377041	36	1	1	0	0	0	0	0	0	0	0	NA	NA	NA	12	8	241	237	343	0	0	0	2	0	0	0.008	0	0
.	19.01.16-03.57.07-1-377042	178	11	11	1	0	0	538	8	8	0	0	NA	NA	NA	50	55	258	252	358	183	176	179	10	8	12	0.039	0.032	0.034
.	19.01.16-03.57.08-1-377043	58	2	2	1	0	1	0	0	0	0	0	NA	NA	NA	17	20	240	244	349	0	0	0	0	0	4	0	0	0.011
.	19.01.16-03.57.09-1-377044	112	10	10	3	0	3	527	8	8	0	0	NA	NA	NA	50	45	243	249	366	168	173	186	10	7	24	0.041	0.028	0.066
.	19.01.16-03.57.09-1-377047	118	6	6	0	0	0	525	4	4	0	0	NA	NA	NA	44	48	251	245	365	170	168	187	2	22	0	0.008	0.09	0
.	19.01.16-03.57.14-1-377048	156	17	17	4	0	2	528	14	14	0	0	NA	NA	NA	35	48	256	244	361	177	169	182	11	15	19	0.043	0.061	0.053
.	19.01.16-03.57.15-1-377049	34	1	1	0	0	0	0	0	0	0	0	NA	NA	NA	10	10	239	238	346	0	0	0	0	2	0	0	0.008	0
.	19.01.16-03.57.16-1-377052	32	1	1	0	0	0	0	0	0	0	0	NA	NA	NA	7	9	238	238	346	0	0	0	0	0	1	0	0	0.003
.	19.01.16-03.57.17-1-377068	345	71	71	26	0	15	573	65	65	0	0	NA	NA	NA	89	100	266	266	381	188	187	198	96	84	56	0.361	0.316	0.147
.	19.01.16-03.57.18-1-377069	126	8	8	2	0	2	520	6	6	0	0	NA	NA	NA	45	43	252	249	355	174	169	177	11	4	4	0.044	0.016	0.011
.	19.01.16-03.57.20-1-377070	92	6	6	4	0	2	512	5	5	0	0	NA	NA	NA	35	29	242	248	352	166	171	175	14	0	7	0.058	0	0.02
.	19.01.16-03.57.26-1-377074	201	18	18	3	0	3	541	17	17	0	0	NA	NA	NA	58	64	254	251	372	178	172	191	6	28	18	0.024	0.112	0.048
.	19.01.16-03.57.31-1-377076	184	58	58	12	0	11	539	53	53	0	0	NA	NA	NA	67	56	251	253	365	176	177	186	45	43	58	0.179	0.17	0.159
.	19.01.16-03.57.41-1-377084	58	3	3	0	0	0	504	2	2	0	0	NA	NA	NA	28	24	244	241	352	165	164	175	0	2	1	0	0.008	0.003
.	19.01.16-03.57.42-1-377085	39	1	1	0	0	0	0	0	0	0	0	NA	NA	NA	15	4	236	239	342	0	0	0	0	2	0	0	0.008	0
.	19.01.16-03.57.45-1-377092	118	9	9	0	0	0	515	8	8	0	0	NA	NA	NA	38	29	246	244	352	168	172	175	19	0	14	0.077	0	0.04
.	19.01.16-03.57.46-1-377094	35	1	1	1	0	1	0	0	0	0	0	NA	NA	NA	11	10	238	237	348	0	0	0	0	6	0	0	0.025	0
.	19.01.16-03.57.47-1-377097	57	2	2	0	0	0	200	1	1	0	0	NA	NA	NA	23	22	245	241	349	69	66	65	0	0	1	0	0	0.003
.	19.01.16-03.57.49-1-377100	186	22	22	6	0	5	534	20	20	0	0	NA	NA	NA	69	54	248	257	362	172	178	184	35	22	27	0.141	0.086	0.075
.	19.01.16-03.57.52-1-377108	151	11	11	2	0	2	525	10	10	0	0	NA	NA	NA	49	51	255	252	357	175	174	176	14	5	16	0.055	0.02	0.045
.	19.01.16-03.57.54-1-377111	34	1	1	0	0	0	0	0	0	0	0	NA	NA	NA	12	14	240	242	345	0	0	0	0	0	0	0	0	0
.	19.01.16-03.57.56-1-377116	88	6	6	1	0	1	510	5	5	0	0	NA	NA	NA	18	25	243	242	353	167	168	175	0	6	5	0	0.025	0.014
.	19.01.16-03.57.57-1-377118	258	22	22	8	0	5	553	20	20	0	0	NA	NA	NA	70	79	262	254	376	183	178	192	39	29	21	0.149	0.114	0.056
.	19.01.16-03.58.08-1-377123	89	3	3	1	0	1	500	2	2	0	0	NA	NA	NA	39	24	240	247	350	160	165	175	0	4	2	0	0.016	0.006
.	19.01.16-03.58.14-1-377128	211	17	17	6	0	1	531	14	14	0	0	NA	NA	NA	56	51	253	248	363	175	174	182	14	8	40	0.055	0.032	0.11
.	19.01.16-03.58.15-1-377129	126	4	4	2	0	2	516	3	3	0	0	NA	NA	NA	45	36	246	249	354	170	170	176	2	7	5	0.008	0.028	0.014
.	19.01.16-03.58.20-1-377151	116	4	4	1	0	1	506	3	3	0	0	NA	NA	NA	43	27	246	243	351	169	167	170	5	0	0	0.02	0	0
.	19.01.16-03.58.29-1-377155	182	9	9	2	0	2	527	7	7	0	0	NA	NA	NA	69	51	253	256	355	172	176	179	15	14	6	0.059	0.055	0.017
.	19.01.16-03.58.31-1-377157	124	9	9	2	0	1	512	8	8	0	0	NA	NA	NA	28	31	244	248	352	168	170	174	4	2	11	0.016	0.008	0.031
.	19.01.16-03.58.32-1-377158	118	7	7	2	0	2	518	6	6	0	0	NA	NA	NA	26	39	251	243	358	174	164	180	3	14	1	0.012	0.058	0.003
.	19.01.16-03.58.34-1-377160	32	1	1	0	0	0	0	0	0	0	0	NA	NA	NA	5	10	241	236	346	0	0	0	0	0	2	0	0	0.006
.	19.01.16-03.58.37-1-377163	61	2	2	0	0	0	502	1	1	0	0	NA	NA	NA	25	22	241	244	350	164	166	172	2	2	0	0.008	0.008	0
.	19.01.16-03.58.39-1-377165	94	4	4	1	0	0	518	3	3	0	0	NA	NA	NA	35	32	244	247	354	168	172	178	16	3	5	0.066	0.012	0.014
.	19.01.16-03.58.48-1-377173	66	3	3	0	0	0	506	2	2	0	0	NA	NA	NA	29	28	246	245	350	167	168	171	0	2	2	0	0.008	0.006
.	19.01.16-03.58.49-1-377175	148	6	6	1	0	1	538	5	5	0	0	NA	NA	NA	42	52	251	248	366	174	173	191	10	7	2	0.04	0.028	0.005
.	19.01.16-03.58.49-1-377176	31	1	1	0	0	0	0	0	0	0	0	NA	NA	NA	10	8	242	237	342	0	0	0	0	0	0	0	0	0
.	19.01.16-03.58.49-1-377178	119	5	5	1	0	1	520	4	4	0	0	NA	NA	NA	36	40	249	246	358	173	169	178	3	7	3	0.012	0.028	0.008
.	19.01.16-03.58.50-1-377180	214	15	15	2	0	2	549	13	13	0	0	NA	NA	NA	75	73	257	255	374	180	176	193	21	4	13	0.082	0.016	0.035
.	19.01.16-03.58.51-1-377182	180	9	9	4	0	4	519	7	7	0	0	NA	NA	NA	45	40	253	242	358	174	167	178	11	5	10	0.043	0.021	0.028
.	19.01.16-03.58.51-1-377183	118	7	7	0	0	0	512	6	6	0	0	NA	NA	NA	32	37	245	243	362	170	164	178	6	2	8	0.024	0.008	0.022
.	19.01.16-03.58.53-1-377190	31	1	1	1	0	1	0	0	0	0	0	NA	NA	NA	10	7	237	239	344	0	0	0	0	0	0	0	0	0
.	19.01.16-03.58.55-1-377191	88	8	8	3	0	2	510	7	7	0	0	NA	NA	NA	27	25	240	244	354	164	167	179	15	0	6	0.062	0	0.017
.	19.01.16-03.58.56-1-377193	118	7	7	2	0	0	515	6	6	0	0	NA	NA	NA	48	39	244	247	361	166	169	180	5	6	11	0.02	0.024	0.03
.	19.01.16-03.59.02-1-377200	116	9	9	2	0	2	515	8	8	0	0	NA	NA	NA	37	35	244	246	358	169	167	179	4	9	8	0.016	0.037	0.022
.	19.01.16-03.59.06-1-377203	229	33	33	8	0	6	537	30	30	0	0	NA	NA	NA	69	64	255	249	373	178	169	190	28	37	37	0.11	0.149	0.099
.	19.01.16-03.59.08-1-377204	179	34	34	12	0	10	528	31	31	0	0	NA	NA	NA	49	53	246	252	368	167	173	188	30	54	28	0.122	0.214	0.076
.	19.01.16-03.59.09-1-377206	38	1	1	0	0	0	0	0	0	0	0	NA	NA	NA	7	9	236	240	346	0	0	0	3	0	0	0.013	0	0
.	19.01.16-03.59.11-1-377207	151	35	35	15	0	14	519	30	30	0	0	NA	NA	NA	53	44	245	251	361	168	171	180	59	22	48	0.241	0.088	0.133
.	19.01.16-03.59.13-1-377209	314	56	56	12	0	11	561	51	51	0	0	NA	NA	NA	82	77	256	263	371	181	187	193	69	45	58	0.27	0.171	0.156
.	19.01.16-03.59.17-1-377226	91	3	3	1	0	1	510	2	2	0	0	NA	NA	NA	35	23	246	242	348	171	165	174	8	0	1	0.033	0	0.003
.	19.01.16-03.59.18-1-377227	321	58	58	8	0	6	570	53	53	0	0	NA	NA	NA	80	93	260	261	385	183	183	204	77	53	56	0.296	0.203	0.145
.	19.01.16-03.59.19-1-377228	301	18	18	5	0	3	581	16	16	0	0	NA	NA	NA	83	98	275	257	379	197	182	202	28	5	31	0.102	0.019	0.082
.	19.01.16-03.59.21-1-377230	242	18	18	9	0	7	553	16	16	0	0	NA	NA	NA	79	71	261	254	369	186	177	190	20	27	29	0.077	0.106	0.079
.	19.01.16-03.59.30-1-377232	156	15	15	3	0	2	522	13	13	0	0	NA	NA	NA	58	44	244	250	363	167	172	183	14	17	8	0.057	0.068	0.022
.	19.01.16-03.59.53-1-377258	295	65	65	21	0	18	577	59	59	0	0	NA	NA	NA	79	105	267	267	384	188	189	200	87	43	61	0.326	0.161	0.159
.	19.01.16-03.59.53-1-377259	241	31	31	4	0	1	545	27	27	0	0	NA	NA	NA	63	69	262	255	365	182	173	190	27	58	10	0.103	0.227	0.027
.	19.01.16-03.59.54-1-377260	67	2	2	0	0	0	505	1	1	0	0	NA	NA	NA	28	23	241	241	354	167	165	173	0	3	2	0	0.012	0.006
.	19.01.16-03.59.56-1-377262	179	20	20	7	0	7	556	19	19	0	0	NA	NA	NA	48	78	266	263	362	186	184	186	30	30	14	0.113	0.114	0.039
.	19.01.16-03.59.56-1-377263	304	39	39	8	0	6	560	36	36	0	0	NA	NA	NA	85	81	260	259	375	184	181	195	48	34	60	0.185	0.131	0.16
.	19.01.16-03.59.58-1-377264	37	1	1	0	0	0	0	0	0	0	0	NA	NA	NA	18	16	238	246	345	0	0	0	0	0	1	0	0	0.003
.	19.01.16-04.00.01-1-377273	56	2	2	0	0	0	151	1	1	0	0	NA	NA	NA	25	23	242	240	354	57	49	45	0	2	0	0	0.008	0
.	19.01.16-04.00.08-1-377280	33	1	1	0	0	0	0	0	0	0	0	NA	NA	NA	6	6	238	237	344	0	0	0	1	0	0	0.004	0	0
.	19.01.16-04.00.09-1-377282	62	2	2	1	0	0	504	1	1	0	0	NA	NA	NA	22	16	239	240	350	162	165	177	0	12	0	0	0.05	0
.	19.01.16-04.00.10-1-377284	68	4	4	2	0	2	503	3	3	0	0	NA	NA	NA	21	21	244	242	348	170	165	168	0	8	2	0	0.033	0.006
.	19.01.16-04.00.23-1-377316	67	2	2	1	0	1	502	1	1	0	0	NA	NA	NA	14	13	240	241	345	168	166	168	0	0	2	0	0	0.006
.	19.01.16-04.00.25-1-377317	259	59	59	20	0	14	544	57	57	0	0	NA	NA	NA	73	62	256	252	367	182	172	190	78	51	55	0.305	0.202	0.15
.	19.01.16-04.00.28-1-377319	91	9	9	1	0	1	509	6	6	0	0	NA	NA	NA	25	22	239	245	351	165	169	175	1	2	13	0.004	0.008	0.037
.	19.01.16-04.00.31-1-377320	59	2	2	0	0	0	302	1	1	0	0	NA	NA	NA	15	15	242	241	345	98	106	98	1	1	0	0.004	0.004	0
.	19.01.16-04.00.36-1-377321	144	19	19	5	0	4	530	17	17	0	0	NA	NA	NA	60	48	254	252	355	176	173	181	18	22	6	0.071	0.087	0.017
.	19.01.16-04.00.39-1-377324	86	6	6	5	0	4	507	4	4	0	0	NA	NA	NA	35	28	240	242	359	162	168	177	10	0	4	0.042	0	0.011
.	19.01.16-04.00.41-1-377326	140	8	8	1	0	1	534	7	7	0	0	NA	NA	NA	38	54	254	252	361	177	175	182	12	0	12	0.047	0	0.033
.	19.01.16-04.00.45-1-377332	206	28	28	8	0	8	531	23	23	0	0	NA	NA	NA	59	57	254	252	364	177	169	185	39	35	27	0.154	0.139	0.074
.	19.01.16-04.00.46-1-377334	69	4	4	0	0	0	519	3	3	0	0	NA	NA	NA	23	37	250	242	358	172	169	178	3	0	7	0.012	0	0.02
.	19.01.16-04.00.56-1-377349	60	5	5	1	0	1	497	3	3	0	0	NA	NA	NA	22	17	242	239	349	163	162	172	13	0	0	0.054	0	0
.	19.01.16-04.00.57-1-377351	117	15	15	4	0	3	521	13	13	0	0	NA	NA	NA	47	49	248	252	362	168	171	182	8	24	9	0.032	0.095	0.025
.	19.01.16-04.01.02-1-377389	32	1	1	0	0	0	0	0	0	0	0	NA	NA	NA	15	9	236	241	345	0	0	0	1	0	0	0.004	0	0
.	19.01.16-04.01.03-1-377390	193	25	25	6	0	6	544	23	23	0	0	NA	NA	NA	53	58	253	250	368	176	175	193	33	15	31	0.13	0.06	0.084
.	19.01.16-04.01.03-1-377391	251	22	22	2	0	2	554	21	21	0	0	NA	NA	NA	88	74	251	254	382	174	178	202	34	32	13	0.135	0.126	0.034
.	19.01.16-04.01.10-1-377434	341	48	48	12	0	7	561	39	39	0	0	NA	NA	NA	109	87	260	258	382	181	180	200	70	51	48	0.269	0.198	0.126
.	19.01.16-04.01.10-1-377435	35	1	1	0	0	0	0	0	0	0	0	NA	NA	NA	10	9	239	239	344	0	0	0	0	0	2	0	0	0.006
.	19.01.16-04.01.12-1-377438	182	12	12	2	0	2	542	10	10	0	0	NA	NA	NA	56	59	251	255	366	176	179	187	14	17	6	0.056	0.067	0.016
.	19.01.16-04.01.13-1-377439	284	12	12	4	0	4	540	8	8	0	0	NA	NA	NA	75	63	252	254	370	174	174	192	7	0	32	0.028	0	0.086
.	19.01.16-04.01.21-1-377457	33	1	1	1	0	1	0	0	0	0	0	NA	NA	NA	5	7	238	237	345	0	0	0	2	0	0	0.008	0	0
.	19.01.16-04.01.24-1-377460	123	13	13	3	0	3	515	11	11	0	0	NA	NA	NA	39	39	246	246	360	164	170	181	15	3	8	0.061	0.012	0.022
.	19.01.16-04.01.30-1-377461	220	31	31	12	0	9	542	30	30	0	0	NA	NA	NA	73	69	253	261	368	174	182	186	13	39	42	0.051	0.149	0.114
.	19.01.16-04.01.37-1-377464	212	22	22	6	0	2	561	21	21	0	0	NA	NA	NA	67	78	257	257	377	181	181	199	18	31	30	0.07	0.121	0.08
.	19.01.16-04.01.39-1-377465	32	1	1	0	0	0	0	0	0	0	0	NA	NA	NA	10	8	236	241	344	0	0	0	0	1	0	0	0.004	0
.	19.01.16-04.01.41-1-377471	184	20	20	6	0	4	539	13	13	0	0	NA	NA	NA	72	62	255	248	372	177	170	192	21	4	22	0.082	0.016	0.059
.	19.01.16-04.01.43-1-377473	31	1	1	0	0	0	0	0	0	0	0	NA	NA	NA	11	7	237	239	344	0	0	0	0	0	1	0	0	0.003
.	19.01.16-04.01.43-1-377474	34	1	1	0	0	0	0	0	0	0	0	NA	NA	NA	7	8	241	237	343	0	0	0	0	0	0	0	0	0
.	19.01.16-04.01.45-1-377478	144	10	10	3	0	3	518	9	9	0	0	NA	NA	NA	31	38	250	247	354	170	171	177	8	4	16	0.032	0.016	0.045
.	19.01.16-04.01.46-1-377479	58	3	3	1	0	1	502	2	2	0	0	NA	NA	NA	26	23	243	246	347	164	168	170	0	2	1	0	0.008	0.003
.	19.01.16-04.01.46-1-377480	154	16	16	5	0	4	527	14	14	0	0	NA	NA	NA	53	47	251	247	362	173	172	182	5	31	29	0.02	0.126	0.08
.	19.01.16-04.01.47-1-377482	252	32	32	11	0	10	552	29	29	0	0	NA	NA	NA	78	77	260	254	376	182	174	196	32	25	43	0.123	0.098	0.114
.	19.01.16-04.01.58-1-377499	445	64	64	17	0	14	613	58	58	0	0	NA	NA	NA	142	139	282	272	398	201	193	219	75	52	72	0.266	0.191	0.181
.	19.01.16-04.02.05-1-377504	33	1	1	0	0	0	0	0	0	0	0	NA	NA	NA	10	7	238	238	344	0	0	0	0	2	0	0	0.008	0
.	19.01.16-04.02.08-1-377505	32	1	1	0	0	0	0	0	0	0	0	NA	NA	NA	12	7	240	238	342	0	0	0	0	0	0	0	0	0
.	19.01.16-04.02.09-1-377507	142	7	7	3	0	1	515	6	6	0	0	NA	NA	NA	39	39	244	245	363	168	169	178	0	20	4	0	0.082	0.011
.	19.01.16-04.02.10-1-377509	116	12	12	5	0	4	511	8	8	0	0	NA	NA	NA	27	26	247	243	349	171	166	174	6	14	7	0.024	0.058	0.02
.	19.01.16-04.02.17-1-377530	87	3	3	0	0	0	510	2	2	0	0	NA	NA	NA	19	31	246	246	352	167	169	174	0	0	5	0	0	0.014
.	19.01.16-04.02.17-1-377531	318	43	43	11	0	10	567	36	36	0	0	NA	NA	NA	100	94	264	265	378	186	185	196	47	37	47	0.178	0.14	0.124
.	19.01.16-04.02.17-1-377532	65	2	2	0	0	0	397	1	1	0	0	NA	NA	NA	25	27	244	242	354	132	127	138	0	0	1	0	0	0.003
.	19.01.16-04.02.30-1-377541	31	1	1	0	0	0	0	0	0	0	0	NA	NA	NA	12	6	237	239	343	0	0	0	0	0	0	0	0	0
.	19.01.16-04.02.32-1-377544	154	19	19	2	0	2	526	17	17	0	0	NA	NA	NA	44	39	251	243	358	177	171	178	21	13	21	0.084	0.053	0.059
.	19.01.16-04.02.36-1-377547	265	25	25	10	0	4	568	23	23	0	0	NA	NA	NA	111	91	268	260	376	189	181	198	52	14	26	0.194	0.054	0.069
.	19.01.16-04.02.39-1-377548	65	2	2	2	0	2	505	1	1	0	0	NA	NA	NA	18	26	247	244	348	171	166	168	0	1	4	0	0.004	0.011
.	19.01.16-04.02.40-1-377549	33	1	1	0	0	0	0	0	0	0	0	NA	NA	NA	8	5	237	238	343	0	0	0	2	0	0	0.008	0	0
.	19.01.16-04.02.43-1-377553	254	59	59	12	0	8	550	54	54	0	0	NA	NA	NA	74	74	258	257	372	178	180	192	54	51	51	0.209	0.198	0.137
.	19.01.16-04.02.46-1-377557	149	11	11	0	0	0	533	10	10	0	0	NA	NA	NA	45	52	248	255	362	173	177	183	8	10	18	0.032	0.039	0.05
.	19.01.16-04.02.47-1-377559	200	19	19	11	0	9	549	17	17	0	0	NA	NA	NA	50	66	252	256	371	174	180	195	25	21	21	0.099	0.082	0.057
.	19.01.16-04.02.51-1-377566	146	10	10	3	0	2	523	8	8	0	0	NA	NA	NA	40	37	246	251	353	172	175	176	7	20	4	0.028	0.08	0.011
.	19.01.16-04.03.03-1-377577	151	11	11	4	0	1	527	9	9	0	0	NA	NA	NA	51	51	249	257	358	168	176	183	10	23	9	0.04	0.089	0.025
.	19.01.16-04.03.10-1-377578	32	1	1	1	0	1	0	0	0	0	0	NA	NA	NA	8	5	237	238	343	0	0	0	0	1	0	0	0.004	0
.	19.01.16-04.03.13-1-377579	95	7	7	2	0	1	517	6	6	0	0	NA	NA	NA	33	38	243	246	362	168	168	181	11	5	13	0.045	0.02	0.036
.	19.01.16-04.03.13-1-377580	144	14	14	3	0	2	522	13	13	0	0	NA	NA	NA	49	39	247	249	356	171	169	182	9	11	20	0.036	0.044	0.056
.	19.01.16-04.03.16-1-377581	182	48	48	11	0	8	533	44	44	0	0	NA	NA	NA	49	55	248	251	369	168	177	188	68	45	68	0.274	0.179	0.184
.	19.01.16-04.03.27-1-377602	89	3	3	1	0	1	508	2	2	0	0	NA	NA	NA	29	31	247	246	351	167	169	172	7	0	1	0.028	0	0.003
.	19.01.16-04.03.27-1-377603	210	8	8	3	0	3	544	6	6	0	0	NA	NA	NA	54	64	259	247	371	182	170	192	14	3	14	0.054	0.012	0.038
.	19.01.16-04.03.30-1-377604	92	5	5	0	0	0	513	4	4	0	0	NA	NA	NA	26	32	248	243	354	171	167	175	0	8	7	0	0.033	0.02
.	19.01.16-04.03.33-1-377608	230	17	17	2	0	1	539	14	14	0	0	NA	NA	NA	59	56	253	254	362	176	179	184	40	15	15	0.158	0.059	0.041
.	19.01.16-04.03.34-1-377609	152	13	13	1	0	1	541	12	12	0	0	NA	NA	NA	39	58	261	254	356	185	177	179	12	11	20	0.046	0.043	0.056
.	19.01.16-04.03.38-1-377611	157	14	14	4	0	4	522	10	10	0	0	NA	NA	NA	45	39	248	242	362	175	166	181	20	8	12	0.081	0.033	0.033
.	19.01.16-04.03.40-1-377612	237	25	25	6	0	5	546	22	22	0	0	NA	NA	NA	83	73	260	256	370	182	176	188	29	22	44	0.112	0.086	0.119
.	19.01.16-04.03.45-1-377621	152	6	6	2	0	2	538	5	5	0	0	NA	NA	NA	50	62	255	255	365	176	179	183	4	8	5	0.016	0.031	0.014
.	19.01.16-04.03.46-1-377623	200	20	20	5	0	5	541	17	17	0	0	NA	NA	NA	76	65	256	251	371	179	176	186	29	11	12	0.113	0.044	0.032
.	19.01.16-04.04.02-1-377644	85	4	4	1	0	1	508	2	2	0	0	NA	NA	NA	24	21	242	244	348	168	169	171	4	9	4	0.017	0.037	0.011
.	19.01.16-04.04.02-1-377645	148	13	13	1	0	1	537	12	12	0	0	NA	NA	NA	41	56	256	250	363	179	172	186	4	25	5	0.016	0.1	0.014
.	19.01.16-04.04.05-1-377647	245	67	67	17	0	13	543	64	64	0	0	NA	NA	NA	87	68	260	255	366	183	177	183	42	58	115	0.162	0.227	0.314
.	19.01.16-04.04.05-1-377648	33	1	1	1	0	1	0	0	0	0	0	NA	NA	NA	12	11	240	240	344	0	0	0	5	0	0	0.021	0	0
.	19.01.16-04.04.07-1-377649	123	18	18	4	0	4	525	17	17	0	0	NA	NA	NA	44	42	252	245	358	177	171	177	21	9	14	0.083	0.037	0.039
.	19.01.16-04.04.12-1-377652	35	1	1	0	0	0	0	0	0	0	0	NA	NA	NA	10	10	240	238	345	0	0	0	3	0	0	0.012	0	0
.	19.01.16-04.04.14-1-377654	117	8	8	5	0	3	518	7	7	0	0	NA	NA	NA	26	37	249	248	353	171	171	176	12	8	9	0.048	0.032	0.025
.	19.01.16-04.04.15-1-377655	171	31	31	9	0	8	523	28	28	0	0	NA	NA	NA	63	49	250	251	361	170	173	180	53	19	28	0.212	0.076	0.078
.	19.01.16-04.04.18-1-377673	31	1	1	0	0	0	0	0	0	0	0	NA	NA	NA	14	7	238	236	346	0	0	0	0	0	2	0	0	0.006
.	19.01.16-04.04.19-1-377674	35	1	1	1	0	1	0	0	0	0	0	NA	NA	NA	14	11	238	241	345	0	0	0	0	0	0	0	0	0
.	19.01.16-04.04.20-1-377675	318	24	24	5	0	4	571	22	22	0	0	NA	NA	NA	87	94	262	267	378	184	188	199	12	30	50	0.046	0.112	0.132
.	19.01.16-04.04.22-1-377682	88	3	3	0	0	0	518	2	2	0	0	NA	NA	NA	26	36	249	244	356	173	168	177	1	2	3	0.004	0.008	0.008
.	19.01.16-04.04.24-1-377683	204	15	15	4	0	4	532	12	12	0	0	NA	NA	NA	69	62	256	252	367	175	174	183	8	12	14	0.031	0.048	0.038
.	19.01.16-04.04.25-1-377686	160	9	9	2	0	2	520	5	5	0	0	NA	NA	NA	47	38	250	245	356	174	169	177	8	16	6	0.032	0.065	0.017
.	19.01.16-04.04.34-1-377687	55	2	2	1	0	1	197	1	1	0	0	NA	NA	NA	13	12	239	241	345	62	66	69	0	1	2	0	0.004	0.006
.	19.01.16-04.04.36-1-377689	279	30	30	8	0	5	557	27	27	0	0	NA	NA	NA	90	77	253	263	374	181	183	193	30	42	29	0.119	0.16	0.078
.	19.01.16-04.04.36-1-377690	33	1	1	0	0	0	0	0	0	0	0	NA	NA	NA	7	6	237	239	343	0	0	0	0	0	5	0	0	0.015
.	19.01.16-04.04.39-1-377691	58	2	2	0	0	0	513	1	1	0	0	NA	NA	NA	29	26	243	243	353	169	168	176	0	2	1	0	0.008	0.003
.	19.01.16-04.04.42-1-377693	386	63	63	20	0	18	599	56	56	0	0	NA	NA	NA	113	116	271	263	395	196	186	217	36	82	72	0.133	0.312	0.182
.	19.01.16-04.04.46-1-377701	93	3	3	0	0	0	506	2	2	0	0	NA	NA	NA	33	26	243	242	354	165	166	175	2	0	3	0.008	0	0.008
.	19.01.16-04.04.51-1-377707	33	1	1	0	0	0	0	0	0	0	0	NA	NA	NA	11	7	237	238	345	0	0	0	0	0	1	0	0	0.003
.	19.01.16-04.04.52-1-377712	92	8	8	4	0	4	526	7	7	0	0	NA	NA	NA	29	40	251	250	352	176	176	174	1	3	19	0.004	0.012	0.054
.	19.01.16-04.04.54-1-377714	118	13	13	3	0	3	518	12	12	0	0	NA	NA	NA	35	34	249	244	354	173	168	177	4	10	23	0.016	0.041	0.065
.	19.01.16-04.05.00-1-377721	85	5	5	2	0	1	518	4	4	0	0	NA	NA	NA	23	28	243	246	352	170	172	176	0	20	2	0	0.081	0.006
.	19.01.16-04.05.02-1-377723	149	8	8	1	0	1	512	7	7	0	0	NA	NA	NA	50	34	244	245	358	169	163	180	10	6	0	0.041	0.024	0
.	19.01.16-04.05.08-1-377727	265	11	11	3	0	2	559	10	10	0	0	NA	NA	NA	80	81	264	258	372	187	180	192	4	18	13	0.015	0.07	0.035
.	19.01.16-04.05.17-1-377744	65	2	2	1	0	1	501	1	1	0	0	NA	NA	NA	24	17	241	240	349	165	165	171	5	0	0	0.021	0	0
.	19.01.16-04.05.19-1-377745	147	7	7	1	0	1	525	6	6	0	0	NA	NA	NA	49	46	246	251	362	170	175	180	13	3	5	0.053	0.012	0.014
.	19.01.16-04.05.20-1-377746	62	3	3	0	0	0	503	2	2	0	0	NA	NA	NA	19	25	242	244	352	164	165	174	5	0	0	0.021	0	0
.	19.01.16-04.05.21-1-377748	66	4	4	1	0	1	507	2	2	0	0	NA	NA	NA	27	21	245	242	347	170	168	169	0	3	8	0	0.012	0.023
.	19.01.16-04.05.25-1-377752	64	3	3	1	0	1	503	2	2	0	0	NA	NA	NA	40	31	243	246	355	166	165	172	4	0	6	0.016	0	0.017
.	19.01.16-04.05.28-1-377754	193	12	12	4	0	4	535	11	11	0	0	NA	NA	NA	51	57	252	252	366	169	177	189	7	21	15	0.028	0.083	0.041
.	19.01.16-04.05.29-1-377756	152	23	23	6	0	4	516	22	22	0	0	NA	NA	NA	46	30	245	246	352	169	170	177	44	3	45	0.18	0.012	0.128
.	19.01.16-04.05.33-1-377758	144	8	8	0	0	0	513	7	7	0	0	NA	NA	NA	49	31	243	247	354	167	168	178	8	5	9	0.033	0.02	0.025
.	19.01.16-04.05.34-1-377759	330	70	70	22	0	17	573	66	66	0	0	NA	NA	NA	92	94	269	259	379	192	181	200	54	64	81	0.201	0.247	0.214
[truncated: 1 more rows]
