# Supplementary material for: Modelling targeted rabies vaccination strategies for a domestic dog population with heterogeneous roaming patterns
Source: PLoS Negl Trop Dis. 2019 Jul 8;13(7):e0007582. doi: 10.1371/journal.pntd.0007582 (PMC6638970; doi:10.1371/journal.pntd.0007582)
Supplement: S1 Zip file folder — The files contain a summary for each simulation for its respective scenario. The files are named first with the population structure (FP, ED, RD, SD) and then the specific vaccination strategy used for that scenario. (ZIP) [file pntd.0007582.s002.zip › Supp_Files/FP_E0.7_R0.7_S0.7_all_measuresReport.txt]

scenario	iteration	duration	tot_deaths	rabid_dogs	moved	mov_DK	movInfect	n_vacc	n_cull	detDogs_cull	contDogs_cull	reactCull	preemptVaccCov_dogLevel	reactVaccCov_dogLevel	mean_Rt	non_rabid_dead	born	nb_in_exp_cat	nb_in_roam_cat	nb_stayhome	nb_exp_vacc	nb_roam_vacc	nb_stayhome_vacc	nb_contacting_explorer	nb_contacting_roamer	nb_contacting_stayhome	contact_per_explorer	contact_per_roamer	contact_per_stayhome
.	19.01.16-02.33.27-1-361534	492	53	53	17	0	10	669	48	48	0	0	NA	NA	NA	157	132	267	272	406	188	192	289	100	47	36	0.375	0.173	0.089
.	19.01.16-02.33.27-1-361535	118	11	11	6	0	4	584	9	9	0	0	NA	NA	NA	37	37	238	249	363	161	171	252	18	18	8	0.076	0.072	0.022
.	19.01.16-02.33.27-1-361536	64	2	2	1	0	1	570	1	1	0	0	NA	NA	NA	26	22	238	244	353	163	164	243	6	2	0	0.025	0.008	0
.	19.01.16-02.33.27-1-361537	177	31	31	8	0	6	599	27	27	0	0	NA	NA	NA	51	50	246	250	367	171	172	256	33	47	31	0.134	0.188	0.084
.	19.01.16-02.33.27-1-361538	57	2	2	1	0	1	572	1	1	0	0	NA	NA	NA	20	22	244	243	348	168	167	237	1	0	2	0.004	0	0.006
.	19.01.16-02.33.27-1-361539	184	34	34	14	0	9	608	32	32	0	0	NA	NA	NA	44	52	248	256	361	172	181	255	54	50	33	0.218	0.195	0.091
.	19.01.16-02.33.27-1-361540	89	7	7	2	0	2	595	6	6	0	0	NA	NA	NA	15	41	249	245	360	173	173	249	19	1	0	0.076	0.004	0
.	19.01.16-02.33.27-1-361541	59	2	2	0	0	0	0	0	0	0	0	NA	NA	NA	18	9	238	240	344	0	0	0	0	3	1	0	0.012	0.003
.	19.01.16-02.33.30-1-361542	151	9	9	4	0	3	599	8	8	0	0	NA	NA	NA	46	48	245	252	364	168	176	255	25	15	8	0.102	0.06	0.022
.	19.01.16-02.33.41-1-361571	88	5	5	0	0	0	582	4	4	0	0	NA	NA	NA	41	36	247	248	354	167	171	244	3	3	8	0.012	0.012	0.023
.	19.01.16-02.33.42-1-361573	68	3	3	0	0	0	395	2	2	0	0	NA	NA	NA	14	16	240	241	348	123	109	163	0	6	1	0	0.025	0.003
.	19.01.16-02.33.47-1-361576	175	18	18	4	0	4	595	16	16	0	0	NA	NA	NA	65	45	249	248	361	168	173	254	22	10	36	0.088	0.04	0.1
.	19.01.16-02.33.53-1-361580	208	13	13	3	0	3	609	10	10	0	0	NA	NA	NA	68	63	253	252	371	174	173	262	11	16	9	0.043	0.063	0.024
.	19.01.16-02.33.54-1-361581	62	2	2	0	0	0	571	1	1	0	0	NA	NA	NA	16	22	240	242	353	164	166	241	2	0	1	0.008	0	0.003
.	19.01.16-02.33.55-1-361582	230	24	24	7	0	6	612	21	21	0	0	NA	NA	NA	65	61	248	265	361	172	187	253	33	20	21	0.133	0.075	0.058
.	19.01.16-02.33.57-1-361583	332	57	57	16	0	10	645	53	53	0	0	NA	NA	NA	110	106	267	267	385	188	187	270	48	69	46	0.18	0.258	0.119
.	19.01.16-02.34.07-1-361584	119	11	11	4	0	3	594	10	10	0	0	NA	NA	NA	32	46	245	250	364	167	173	254	15	21	4	0.061	0.084	0.011
.	19.01.16-02.34.18-1-361585	87	3	3	1	0	1	587	2	2	0	0	NA	NA	NA	33	37	253	243	354	175	169	243	0	1	4	0	0.004	0.011
.	19.01.16-02.34.18-1-361586	89	5	5	2	0	2	576	4	4	0	0	NA	NA	NA	33	30	247	245	351	168	167	241	2	4	4	0.008	0.016	0.011
.	19.01.16-02.34.20-1-361587	93	6	6	1	0	1	578	4	4	0	0	NA	NA	NA	34	33	243	246	357	164	167	247	2	4	11	0.008	0.016	0.031
.	19.01.16-02.34.22-1-361588	31	1	1	0	0	0	0	0	0	0	0	NA	NA	NA	7	8	237	237	347	0	0	0	1	0	0	0.004	0	0
.	19.01.16-02.34.24-1-361590	128	19	19	6	0	5	592	16	16	0	0	NA	NA	NA	42	43	249	252	355	173	174	245	17	21	14	0.068	0.083	0.039
.	19.01.16-02.34.30-1-361591	119	6	6	3	0	0	581	5	5	0	0	NA	NA	NA	38	31	243	246	355	166	171	244	2	4	13	0.008	0.016	0.037
.	19.01.16-02.34.39-1-361619	36	1	1	0	0	0	0	0	0	0	0	NA	NA	NA	8	13	238	239	349	0	0	0	0	0	1	0	0	0.003
.	19.01.16-02.34.39-1-361620	90	9	9	3	0	2	581	8	8	0	0	NA	NA	NA	29	30	242	248	353	168	171	242	2	8	7	0.008	0.032	0.02
.	19.01.16-02.34.39-1-361621	34	1	1	0	0	0	0	0	0	0	0	NA	NA	NA	15	4	236	237	344	0	0	0	0	0	3	0	0	0.009
.	19.01.16-02.34.42-1-361625	119	4	4	4	0	2	592	3	3	0	0	NA	NA	NA	43	43	247	246	363	173	167	252	3	12	1	0.012	0.049	0.003
.	19.01.16-02.34.42-1-361626	87	6	6	3	0	2	572	4	4	0	0	NA	NA	NA	32	27	245	247	348	165	168	239	12	7	1	0.049	0.028	0.003
.	19.01.16-02.34.43-1-361628	119	6	6	2	0	1	591	5	5	0	0	NA	NA	NA	47	45	247	252	359	170	176	245	12	12	0	0.049	0.048	0
.	19.01.16-02.34.53-1-361633	180	8	8	2	0	2	599	7	7	0	0	NA	NA	NA	65	50	252	252	359	172	174	253	3	17	5	0.012	0.067	0.014
.	19.01.16-02.34.54-1-361634	34	1	1	0	0	0	0	0	0	0	0	NA	NA	NA	10	7	236	238	346	0	0	0	0	0	1	0	0	0.003
.	19.01.16-02.34.54-1-361635	33	1	1	0	0	0	0	0	0	0	0	NA	NA	NA	12	8	238	239	344	0	0	0	0	0	0	0	0	0
.	19.01.16-02.34.56-1-361636	32	1	1	1	0	1	0	0	0	0	0	NA	NA	NA	11	6	238	240	341	0	0	0	0	0	4	0	0	0.012
.	19.01.16-02.34.56-1-361637	35	1	1	1	0	1	0	0	0	0	0	NA	NA	NA	2	9	241	237	344	0	0	0	0	0	0	0	0	0
.	19.01.16-02.34.58-1-361641	268	49	49	15	0	12	609	45	45	0	0	NA	NA	NA	78	70	266	261	356	184	181	244	86	48	41	0.323	0.184	0.115
.	19.01.16-02.34.59-1-361642	37	1	1	1	0	1	0	0	0	0	0	NA	NA	NA	11	12	239	240	346	0	0	0	0	0	1	0	0	0.003
.	19.01.16-02.34.59-1-361643	95	3	3	2	0	2	587	2	2	0	0	NA	NA	NA	39	43	246	251	359	169	173	245	1	4	2	0.004	0.016	0.006
.	19.01.16-02.34.59-1-361644	34	1	1	0	0	0	0	0	0	0	0	NA	NA	NA	6	6	238	237	344	0	0	0	0	0	0	0	0	0
.	19.01.16-02.34.59-1-361645	273	39	39	8	0	6	620	36	36	0	0	NA	NA	NA	62	72	250	264	371	171	189	260	64	37	47	0.256	0.14	0.127
.	19.01.16-02.35.01-1-361646	173	22	22	11	0	7	605	19	19	0	0	NA	NA	NA	57	57	248	259	363	168	183	254	24	37	16	0.097	0.143	0.044
.	19.01.16-02.35.03-1-361647	114	11	11	3	0	2	591	10	10	0	0	NA	NA	NA	30	38	244	248	359	170	170	251	10	21	10	0.041	0.085	0.028
.	19.01.16-02.35.03-1-361648	124	11	11	1	0	1	580	10	10	0	0	NA	NA	NA	45	30	245	247	351	168	169	243	0	9	19	0	0.036	0.054
.	19.01.16-02.35.14-1-361653	88	3	3	0	0	0	581	2	2	0	0	NA	NA	NA	26	29	243	241	358	169	164	248	0	3	6	0	0.012	0.017
.	19.01.16-02.35.14-1-361654	185	21	21	4	0	4	600	18	18	0	0	NA	NA	NA	58	50	250	250	363	177	171	252	19	22	27	0.076	0.088	0.074
.	19.01.16-02.35.21-1-361655	32	1	1	0	0	0	0	0	0	0	0	NA	NA	NA	7	9	241	237	344	0	0	0	0	0	0	0	0	0
.	19.01.16-02.35.23-1-361656	231	26	26	10	0	8	611	24	24	0	0	NA	NA	NA	59	62	251	253	371	175	179	257	40	15	37	0.159	0.059	0.1
.	19.01.16-02.35.25-1-361657	32	1	1	0	0	0	0	0	0	0	0	NA	NA	NA	12	6	238	238	343	0	0	0	0	2	0	0	0.008	0
.	19.01.16-02.35.27-1-361658	116	6	6	1	0	1	595	5	5	0	0	NA	NA	NA	42	55	251	254	363	175	174	246	2	3	7	0.008	0.012	0.019
.	19.01.16-02.35.29-1-361659	211	13	13	4	0	4	621	10	10	0	0	NA	NA	NA	69	74	254	264	369	176	189	256	27	10	19	0.106	0.038	0.051
.	19.01.16-02.35.31-1-361660	234	8	8	4	0	2	614	7	7	0	0	NA	NA	NA	77	68	260	258	363	183	180	251	6	8	15	0.023	0.031	0.041
.	19.01.16-02.35.35-1-361665	117	4	4	0	0	0	578	3	3	0	0	NA	NA	NA	37	32	243	245	357	167	168	243	0	7	4	0	0.029	0.011
.	19.01.16-02.35.46-1-361693	31	1	1	0	0	0	0	0	0	0	0	NA	NA	NA	10	4	237	237	343	0	0	0	0	0	3	0	0	0.009
.	19.01.16-02.35.48-1-361695	37	1	1	1	0	1	0	0	0	0	0	NA	NA	NA	11	12	238	239	348	0	0	0	0	0	2	0	0	0.006
.	19.01.16-02.35.51-1-361700	147	11	11	0	0	0	585	10	10	0	0	NA	NA	NA	39	39	247	247	358	168	170	247	8	5	12	0.032	0.02	0.034
.	19.01.16-02.35.51-1-361701	147	17	17	5	0	4	601	14	14	0	0	NA	NA	NA	39	54	257	245	365	180	169	252	15	14	33	0.058	0.057	0.09
.	19.01.16-02.35.56-1-361702	95	3	3	0	0	0	585	2	2	0	0	NA	NA	NA	29	39	249	252	351	171	172	242	5	0	5	0.02	0	0.014
.	19.01.16-02.35.56-1-361703	147	13	13	1	0	1	591	10	10	0	0	NA	NA	NA	44	38	245	251	355	172	174	245	8	13	19	0.033	0.052	0.054
.	19.01.16-02.35.58-1-361704	66	4	4	0	0	0	348	3	3	0	0	NA	NA	NA	18	18	239	238	354	90	102	156	0	0	9	0	0	0.025
.	19.01.16-02.35.59-1-361705	152	14	14	2	0	2	586	13	13	0	0	NA	NA	NA	41	36	243	246	360	169	169	248	6	11	13	0.025	0.045	0.036
.	19.01.16-02.36.06-1-361706	182	47	47	14	0	11	599	44	44	0	0	NA	NA	NA	55	53	249	256	361	173	175	251	66	58	33	0.265	0.227	0.091
.	19.01.16-02.36.08-1-361707	142	5	5	1	0	1	586	4	4	0	0	NA	NA	NA	49	37	247	245	358	171	169	246	2	0	14	0.008	0	0.039
.	19.01.16-02.36.11-1-361708	355	33	33	12	0	9	657	28	28	0	0	NA	NA	NA	104	111	268	266	390	192	188	277	58	44	45	0.216	0.165	0.115
.	19.01.16-02.36.13-1-361709	33	1	1	0	0	0	0	0	0	0	0	NA	NA	NA	9	7	238	239	343	0	0	0	0	0	1	0	0	0.003
.	19.01.16-02.36.14-1-361710	56	2	2	1	0	1	100	1	1	0	0	NA	NA	NA	17	21	240	246	348	29	32	39	2	0	0	0.008	0	0
.	19.01.16-02.36.15-1-361711	56	2	2	0	0	0	568	1	1	0	0	NA	NA	NA	32	22	243	241	351	167	163	238	1	0	4	0.004	0	0.011
.	19.01.16-02.36.20-1-361712	141	13	13	5	0	5	588	9	9	0	0	NA	NA	NA	43	41	246	251	357	166	176	246	8	17	12	0.033	0.068	0.034
.	19.01.16-02.36.22-1-361713	117	8	8	3	0	3	571	6	6	0	0	NA	NA	NA	34	27	241	247	352	163	169	239	6	0	22	0.025	0	0.062
.	19.01.16-02.36.23-1-361714	208	30	30	3	0	2	605	27	27	0	0	NA	NA	NA	49	64	259	253	365	181	175	249	35	15	28	0.135	0.059	0.077
.	19.01.16-02.36.23-1-361715	132	6	6	1	0	1	593	4	4	0	0	NA	NA	NA	49	45	249	250	359	172	172	249	12	5	2	0.048	0.02	0.006
.	19.01.16-02.36.24-1-361716	95	4	4	2	0	2	558	3	3	0	0	NA	NA	NA	36	18	242	239	350	163	159	236	2	3	4	0.008	0.013	0.011
.	19.01.16-02.36.28-1-361723	37	1	1	1	0	1	0	0	0	0	0	NA	NA	NA	11	10	240	240	343	0	0	0	0	0	0	0	0	0
.	19.01.16-02.36.33-1-361726	123	6	6	1	0	1	583	5	5	0	0	NA	NA	NA	39	33	245	248	353	168	168	247	14	5	0	0.057	0.02	0
.	19.01.16-02.36.40-1-361753	85	7	7	1	0	1	575	6	6	0	0	NA	NA	NA	34	28	249	243	349	168	166	241	13	5	0	0.052	0.021	0
.	19.01.16-02.36.43-1-361756	147	22	22	8	0	6	611	19	19	0	0	NA	NA	NA	48	66	256	250	373	176	176	259	39	19	32	0.152	0.076	0.086
.	19.01.16-02.36.46-1-361757	90	9	9	2	0	1	580	8	8	0	0	NA	NA	NA	27	30	242	245	356	166	170	244	16	7	4	0.066	0.029	0.011
.	19.01.16-02.36.46-1-361758	35	1	1	0	0	0	0	0	0	0	0	NA	NA	NA	12	7	238	238	344	0	0	0	0	0	4	0	0	0.012
.	19.01.16-02.36.49-1-361761	352	36	36	15	0	12	654	32	32	0	0	NA	NA	NA	87	108	267	268	386	187	192	275	51	39	38	0.191	0.146	0.098
.	19.01.16-02.36.51-1-361764	96	4	4	1	0	1	571	2	2	0	0	NA	NA	NA	37	28	241	246	354	164	164	243	0	1	9	0	0.004	0.025
.	19.01.16-02.36.59-1-361769	89	4	4	1	0	1	576	3	3	0	0	NA	NA	NA	30	30	243	245	355	167	166	243	3	4	0	0.012	0.016	0
.	19.01.16-02.37.00-1-361770	89	3	3	0	0	0	577	2	2	0	0	NA	NA	NA	34	28	249	244	348	172	168	237	0	5	8	0	0.02	0.023
.	19.01.16-02.37.06-1-361772	219	17	17	5	0	4	607	16	16	0	0	NA	NA	NA	58	66	254	252	373	172	174	261	18	22	21	0.071	0.087	0.056
.	19.01.16-02.37.09-1-361777	127	6	6	2	0	2	591	5	5	0	0	NA	NA	NA	50	38	249	244	358	171	169	251	7	6	4	0.028	0.025	0.011
.	19.01.16-02.37.09-1-361778	118	9	9	5	0	4	593	7	7	0	0	NA	NA	NA	35	46	248	247	364	170	172	251	17	7	11	0.069	0.028	0.03
.	19.01.16-02.37.14-1-361779	96	5	5	1	0	1	582	4	4	0	0	NA	NA	NA	21	33	249	245	352	173	169	240	9	9	6	0.036	0.037	0.017
.	19.01.16-02.37.14-1-361780	142	17	17	3	0	3	588	14	14	0	0	NA	NA	NA	45	41	250	247	357	170	171	247	27	14	7	0.108	0.057	0.02
.	19.01.16-02.37.18-1-361781	65	3	3	0	0	0	570	2	2	0	0	NA	NA	NA	27	29	245	246	351	168	166	236	12	0	1	0.049	0	0.003
.	19.01.16-02.37.19-1-361782	177	20	20	3	0	2	593	18	18	0	0	NA	NA	NA	52	41	246	246	362	171	168	254	18	21	16	0.073	0.085	0.044
.	19.01.16-02.37.29-1-361783	150	9	9	3	0	2	592	7	7	0	0	NA	NA	NA	50	42	251	250	354	171	175	246	18	0	22	0.072	0	0.062
.	19.01.16-02.37.32-1-361785	33	1	1	0	0	0	0	0	0	0	0	NA	NA	NA	9	17	243	239	348	0	0	0	0	0	0	0	0	0
.	19.01.16-02.37.34-1-361788	68	3	3	1	0	1	445	2	2	0	0	NA	NA	NA	27	22	242	247	346	135	129	181	0	1	6	0	0.004	0.017
.	19.01.16-02.37.34-1-361789	57	2	2	1	0	1	98	1	1	0	0	NA	NA	NA	15	14	238	241	348	27	22	49	2	0	0	0.008	0	0
.	19.01.16-02.37.36-1-361791	117	4	4	0	0	0	589	3	3	0	0	NA	NA	NA	32	36	246	247	356	171	170	248	8	0	1	0.033	0	0.003
.	19.01.16-02.37.42-1-361817	124	6	6	2	0	1	591	5	5	0	0	NA	NA	NA	35	48	256	249	356	179	169	243	4	9	2	0.016	0.036	0.006
.	19.01.16-02.37.43-1-361819	100	6	6	1	0	1	587	5	5	0	0	NA	NA	NA	33	38	251	243	357	175	165	247	5	12	2	0.02	0.049	0.006
.	19.01.16-02.37.44-1-361820	267	42	42	13	0	9	633	39	39	0	0	NA	NA	NA	88	91	270	262	372	189	183	261	73	24	49	0.27	0.092	0.132
.	19.01.16-02.37.48-1-361822	115	6	6	2	0	1	585	5	5	0	0	NA	NA	NA	40	41	251	249	354	172	171	242	10	2	2	0.04	0.008	0.006
.	19.01.16-02.37.50-1-361825	35	1	1	0	0	0	0	0	0	0	0	NA	NA	NA	10	10	237	241	345	0	0	0	2	0	0	0.008	0	0
.	19.01.16-02.37.51-1-361826	242	36	36	8	0	7	611	33	33	0	0	NA	NA	NA	81	67	250	268	362	174	189	248	67	35	35	0.268	0.131	0.097
.	19.01.16-02.37.51-1-361828	301	44	44	6	0	4	645	40	40	0	0	NA	NA	NA	86	96	266	266	377	191	189	265	51	47	39	0.192	0.177	0.103
.	19.01.16-02.37.54-1-361829	234	21	21	8	0	5	626	17	17	0	0	NA	NA	NA	65	88	262	267	372	182	188	256	10	26	37	0.038	0.097	0.099
.	19.01.16-02.37.58-1-361830	32	1	1	0	0	0	0	0	0	0	0	NA	NA	NA	11	5	237	237	344	0	0	0	0	1	0	0	0.004	0
.	19.01.16-02.38.00-1-361831	88	6	6	3	0	3	576	5	5	0	0	NA	NA	NA	31	31	245	246	353	168	168	240	3	6	2	0.012	0.024	0.006
.	19.01.16-02.38.00-1-361832	132	14	14	3	0	2	583	11	11	0	0	NA	NA	NA	33	33	244	246	356	168	168	247	32	7	22	0.131	0.028	0.062
.	19.01.16-02.38.04-1-361833	32	1	1	0	0	0	0	0	0	0	0	NA	NA	NA	10	9	241	237	344	0	0	0	0	0	2	0	0	0.006
.	19.01.16-02.38.05-1-361834	60	2	2	0	0	0	573	1	1	0	0	NA	NA	NA	19	20	243	238	352	168	163	242	0	4	1	0	0.017	0.003
.	19.01.16-02.38.06-1-361835	38	1	1	0	0	0	0	0	0	0	0	NA	NA	NA	10	4	237	237	343	0	0	0	0	1	0	0	0.004	0
.	19.01.16-02.38.15-1-361837	207	12	12	1	0	1	604	9	9	0	0	NA	NA	NA	55	58	252	251	368	175	174	255	7	16	6	0.028	0.064	0.016
.	19.01.16-02.38.17-1-361838	34	1	1	0	0	0	0	0	0	0	0	NA	NA	NA	14	6	239	237	343	0	0	0	0	0	3	0	0	0.009
.	19.01.16-02.38.20-1-361840	245	20	20	4	0	3	637	17	17	0	0	NA	NA	NA	62	85	264	263	371	187	188	262	46	23	16	0.174	0.087	0.043
.	19.01.16-02.38.24-1-361841	97	5	5	2	0	2	583	4	4	0	0	NA	NA	NA	36	37	246	248	356	167	166	250	2	15	5	0.008	0.06	0.014
.	19.01.16-02.38.33-1-361848	60	3	3	2	0	2	575	2	2	0	0	NA	NA	NA	23	24	243	246	348	166	169	240	5	2	5	0.021	0.008	0.014
.	19.01.16-02.38.36-1-361852	155	18	18	5	0	2	602	17	17	0	0	NA	NA	NA	52	52	249	252	364	172	175	255	13	34	9	0.052	0.135	0.025
.	19.01.16-02.38.39-1-361874	94	3	3	2	0	2	585	2	2	0	0	NA	NA	NA	32	36	245	248	356	169	172	244	0	0	11	0	0	0.031
.	19.01.16-02.38.41-1-361877	143	23	23	6	0	6	604	21	21	0	0	NA	NA	NA	43	57	253	247	370	177	171	256	31	21	16	0.123	0.085	0.043
.	19.01.16-02.38.47-1-361880	121	13	13	7	0	6	590	11	11	0	0	NA	NA	NA	34	44	250	248	359	169	173	248	21	6	12	0.084	0.024	0.033
.	19.01.16-02.38.53-1-361885	111	7	7	1	0	1	580	6	6	0	0	NA	NA	NA	34	40	249	248	356	173	166	241	4	5	15	0.016	0.02	0.042
.	19.01.16-02.38.53-1-361886	263	32	32	11	0	7	618	29	29	0	0	NA	NA	NA	85	75	262	256	370	185	176	257	56	34	22	0.214	0.133	0.059
.	19.01.16-02.38.56-1-361887	58	2	2	0	0	0	581	1	1	0	0	NA	NA	NA	20	34	244	246	357	164	169	248	7	1	0	0.029	0.004	0
.	19.01.16-02.38.58-1-361888	86	3	3	0	0	0	572	2	2	0	0	NA	NA	NA	37	26	244	241	354	166	165	241	2	4	0	0.008	0.017	0
.	19.01.16-02.39.05-1-361892	60	2	2	2	0	2	298	1	1	0	0	NA	NA	NA	25	20	242	245	346	86	87	125	0	0	3	0	0	0.009
.	19.01.16-02.39.08-1-361893	56	2	2	1	0	1	0	1	1	0	0	NA	NA	NA	17	20	246	239	348	0	0	0	1	0	1	0.004	0	0.003
.	19.01.16-02.39.10-1-361898	89	10	10	5	0	3	578	9	9	0	0	NA	NA	NA	35	33	251	243	352	173	166	239	2	19	14	0.008	0.078	0.04
.	19.01.16-02.39.11-1-361899	90	4	4	2	0	1	577	3	3	0	0	NA	NA	NA	34	33	244	246	356	168	166	243	4	2	3	0.016	0.008	0.008
.	19.01.16-02.39.11-1-361900	95	6	6	2	0	2	563	4	4	0	0	NA	NA	NA	32	17	238	242	350	163	163	237	9	5	0	0.038	0.021	0
.	19.01.16-02.39.12-1-361901	146	12	12	2	0	2	584	10	10	0	0	NA	NA	NA	52	44	247	246	364	166	165	253	26	12	23	0.105	0.049	0.063
.	19.01.16-02.39.12-1-361902	240	35	35	8	0	3	602	30	30	0	0	NA	NA	NA	73	59	259	248	365	181	170	251	75	32	27	0.29	0.129	0.074
.	19.01.16-02.39.15-1-361903	35	1	1	0	0	0	0	0	0	0	0	NA	NA	NA	14	12	239	240	346	0	0	0	0	2	0	0	0.008	0
.	19.01.16-02.39.17-1-361904	148	9	9	1	0	1	584	8	8	0	0	NA	NA	NA	42	41	247	246	361	167	169	248	0	4	12	0	0.016	0.033
.	19.01.16-02.39.19-1-361905	183	11	11	3	0	2	602	9	9	0	0	NA	NA	NA	50	58	256	255	360	177	178	247	5	26	13	0.02	0.102	0.036
.	19.01.16-02.39.25-1-361907	28	1	1	0	0	0	0	0	0	0	0	NA	NA	NA	8	5	238	238	342	0	0	0	0	0	0	0	0	0
.	19.01.16-02.39.26-1-361908	85	3	3	0	0	0	580	1	1	0	0	NA	NA	NA	23	33	244	248	354	166	172	242	1	2	2	0.004	0.008	0.006
.	19.01.16-02.39.27-1-361909	153	10	10	3	0	1	594	8	8	0	0	NA	NA	NA	49	44	249	249	359	174	173	247	20	19	6	0.08	0.076	0.017
.	19.01.16-02.39.37-1-361917	90	5	5	2	0	1	577	3	3	0	0	NA	NA	NA	22	27	242	246	352	167	168	242	0	9	0	0	0.037	0
.	19.01.16-02.39.40-1-361939	60	2	2	1	0	1	98	1	1	0	0	NA	NA	NA	9	19	239	240	353	30	32	36	2	0	0	0.008	0	0
.	19.01.16-02.39.40-1-361940	231	23	23	9	0	6	614	20	20	0	0	NA	NA	NA	71	72	257	259	369	178	181	255	56	18	25	0.218	0.069	0.068
.	19.01.16-02.39.45-1-361944	145	11	11	3	0	2	589	8	8	0	0	NA	NA	NA	45	45	242	255	361	163	176	250	6	7	15	0.025	0.027	0.042
.	19.01.16-02.39.45-1-361945	151	18	18	2	0	1	599	16	16	0	0	NA	NA	NA	54	48	255	243	363	180	169	250	32	3	18	0.125	0.012	0.05
.	19.01.16-02.39.47-1-361946	33	1	1	0	0	0	0	0	0	0	0	NA	NA	NA	7	9	238	238	346	0	0	0	2	0	0	0.008	0	0
.	19.01.16-02.39.48-1-361947	200	8	8	2	0	2	602	7	7	0	0	NA	NA	NA	58	52	251	258	356	174	179	249	7	6	11	0.028	0.023	0.031
.	19.01.16-02.39.49-1-361950	98	20	20	3	0	2	582	18	18	0	0	NA	NA	NA	32	33	243	245	358	169	165	248	18	28	8	0.074	0.114	0.022
.	19.01.16-02.39.50-1-361952	115	10	10	4	0	4	590	8	8	0	0	NA	NA	NA	38	44	252	246	359	173	169	248	21	0	19	0.083	0	0.053
.	19.01.16-02.39.55-1-361954	58	3	3	0	0	0	572	2	2	0	0	NA	NA	NA	19	23	240	242	354	164	165	243	4	0	2	0.017	0	0.006
.	19.01.16-02.40.06-1-361959	144	9	9	2	0	2	600	8	8	0	0	NA	NA	NA	47	53	247	249	370	171	172	257	12	7	17	0.049	0.028	0.046
.	19.01.16-02.40.09-1-361960	170	13	13	7	0	6	601	12	12	0	0	NA	NA	NA	49	60	258	250	365	179	171	251	36	26	7	0.14	0.104	0.019
.	19.01.16-02.40.09-1-361961	63	2	2	0	0	0	199	1	1	0	0	NA	NA	NA	24	19	243	241	348	54	59	86	3	0	3	0.012	0	0.009
.	19.01.16-02.40.11-1-361962	94	3	3	0	0	0	584	2	2	0	0	NA	NA	NA	38	36	248	245	356	171	168	245	2	8	3	0.008	0.033	0.008
.	19.01.16-02.40.12-1-361963	64	2	2	0	0	0	197	1	1	0	0	NA	NA	NA	26	13	237	240	349	51	64	82	4	2	0	0.017	0.008	0
.	19.01.16-02.40.17-1-361964	64	3	3	1	0	1	580	2	2	0	0	NA	NA	NA	28	33	244	248	354	168	171	241	5	4	5	0.02	0.016	0.014
.	19.01.16-02.40.18-1-361965	91	5	5	1	0	1	574	3	3	0	0	NA	NA	NA	33	28	244	245	352	167	169	238	0	8	4	0	0.033	0.011
.	19.01.16-02.40.18-1-361966	67	6	6	3	0	2	572	4	4	0	0	NA	NA	NA	25	25	243	241	354	167	164	241	0	9	10	0	0.037	0.028
.	19.01.16-02.40.22-1-361967	56	2	2	1	0	1	0	1	1	0	0	NA	NA	NA	18	20	245	239	349	0	0	0	0	0	2	0	0	0.006
.	19.01.16-02.40.24-1-361968	33	1	1	0	0	0	0	0	0	0	0	NA	NA	NA	9	13	240	238	348	0	0	0	0	0	2	0	0	0.006
.	19.01.16-02.40.25-1-361969	96	8	8	1	0	1	576	6	6	0	0	NA	NA	NA	36	33	248	246	352	170	165	241	8	14	11	0.032	0.057	0.031
.	19.01.16-02.40.26-1-361970	326	17	17	2	0	2	646	15	15	0	0	NA	NA	NA	112	108	272	264	385	189	187	270	26	20	26	0.096	0.076	0.068
.	19.01.16-02.40.26-1-361971	89	5	5	1	0	1	577	4	4	0	0	NA	NA	NA	34	36	248	249	352	170	170	237	14	0	3	0.056	0	0.009
.	19.01.16-02.40.31-1-361972	65	2	2	0	0	0	555	1	1	0	0	NA	NA	NA	23	6	237	238	344	157	161	237	2	0	0	0.008	0	0
.	19.01.16-02.40.33-1-361975	87	4	4	0	0	0	578	3	3	0	0	NA	NA	NA	20	23	243	244	349	169	167	242	6	3	0	0.025	0.012	0
.	19.01.16-02.40.34-1-361977	275	59	59	16	0	11	622	55	55	0	0	NA	NA	NA	95	74	262	258	367	185	181	256	62	83	56	0.237	0.322	0.153
.	19.01.16-02.40.35-1-361979	94	4	4	1	0	1	568	3	3	0	0	NA	NA	NA	33	22	242	244	349	163	168	237	3	6	2	0.012	0.025	0.006
.	19.01.16-02.40.35-1-361980	127	8	8	4	0	4	579	6	6	0	0	NA	NA	NA	40	38	249	242	360	169	163	247	15	9	4	0.06	0.037	0.011
.	19.01.16-02.40.43-1-362008	202	13	13	3	0	3	604	10	10	0	0	NA	NA	NA	48	56	251	256	362	174	178	252	21	17	8	0.084	0.066	0.022
.	19.01.16-02.40.44-1-362009	95	15	15	4	0	3	588	13	13	0	0	NA	NA	NA	22	39	249	249	354	172	172	244	25	10	13	0.1	0.04	0.037
.	19.01.16-02.40.45-1-362010	98	4	4	0	0	0	593	2	2	0	0	NA	NA	NA	33	44	246	252	359	169	176	248	6	3	5	0.024	0.012	0.014
.	19.01.16-02.40.49-1-362014	63	3	3	0	0	0	498	1	1	0	0	NA	NA	NA	14	13	241	238	347	148	141	209	2	0	2	0.008	0	0.006
.	19.01.16-02.40.53-1-362017	171	10	10	1	0	1	596	8	8	0	0	NA	NA	NA	58	48	250	253	358	173	175	248	12	4	9	0.048	0.016	0.025
.	19.01.16-02.40.57-1-362018	61	3	3	1	0	1	571	2	2	0	0	NA	NA	NA	23	23	240	241	355	165	163	243	0	3	8	0	0.012	0.023
.	19.01.16-02.41.02-1-362022	118	8	8	1	0	1	585	6	6	0	0	NA	NA	NA	34	27	244	245	351	169	173	243	6	5	10	0.025	0.02	0.028
.	19.01.16-02.41.05-1-362023	121	12	12	0	0	0	587	10	10	0	0	NA	NA	NA	36	44	248	242	367	169	164	254	8	6	19	0.032	0.025	0.052
.	19.01.16-02.41.05-1-362024	36	1	1	0	0	0	0	0	0	0	0	NA	NA	NA	17	10	238	241	344	0	0	0	0	0	1	0	0	0.003
.	19.01.16-02.41.09-1-362025	92	8	8	2	0	2	573	7	7	0	0	NA	NA	NA	36	23	243	244	349	166	166	241	2	7	13	0.008	0.029	0.037
.	19.01.16-02.41.11-1-362030	90	6	6	3	0	2	578	5	5	0	0	NA	NA	NA	31	30	246	248	349	169	170	239	1	0	13	0.004	0	0.037
.	19.01.16-02.41.12-1-362031	35	1	1	0	0	0	0	0	0	0	0	NA	NA	NA	15	11	240	239	345	0	0	0	0	1	0	0	0.004	0
.	19.01.16-02.41.12-1-362032	57	3	3	0	0	0	571	2	2	0	0	NA	NA	NA	28	24	243	243	351	165	165	241	0	5	0	0	0.021	0
.	19.01.16-02.41.15-1-362033	122	4	4	2	0	2	600	3	3	0	0	NA	NA	NA	35	45	249	251	358	172	178	250	2	0	10	0.008	0	0.028
.	19.01.16-02.41.15-1-362034	32	1	1	0	0	0	0	0	0	0	0	NA	NA	NA	6	10	238	240	345	0	0	0	0	0	0	0	0	0
.	19.01.16-02.41.17-1-362035	121	6	6	3	0	3	592	5	5	0	0	NA	NA	NA	47	39	246	245	361	171	170	251	1	11	5	0.004	0.045	0.014
.	19.01.16-02.41.22-1-362036	65	3	3	1	0	1	586	2	2	0	0	NA	NA	NA	16	32	242	246	357	166	171	249	3	3	3	0.012	0.012	0.008
.	19.01.16-02.41.27-1-362037	142	5	5	0	0	0	598	3	3	0	0	NA	NA	NA	32	47	250	251	359	172	177	249	4	7	3	0.016	0.028	0.008
.	19.01.16-02.41.28-1-362038	59	2	2	1	0	1	248	1	1	0	0	NA	NA	NA	20	16	238	242	349	79	72	97	0	0	3	0	0	0.009
.	19.01.16-02.41.28-1-362039	498	50	50	12	0	8	666	45	45	0	0	NA	NA	NA	143	131	270	274	400	186	194	286	72	59	35	0.267	0.215	0.088
.	19.01.16-02.41.29-1-362040	37	1	1	0	0	0	0	0	0	0	0	NA	NA	NA	9	8	239	238	344	0	0	0	0	0	2	0	0	0.006
.	19.01.16-02.41.32-1-362041	111	6	6	2	0	2	589	5	5	0	0	NA	NA	NA	29	37	251	244	355	173	169	247	3	11	4	0.012	0.045	0.011
.	19.01.16-02.41.32-1-362044	87	4	4	0	0	0	574	2	2	0	0	NA	NA	NA	19	26	243	243	353	166	165	243	4	0	2	0.016	0	0.006
.	19.01.16-02.41.36-1-362048	96	3	3	1	0	1	573	1	1	0	0	NA	NA	NA	21	21	246	242	346	168	168	237	5	0	0	0.02	0	0
.	19.01.16-02.41.37-1-362050	202	13	13	4	0	3	616	11	11	0	0	NA	NA	NA	62	69	256	257	369	177	182	257	10	20	5	0.039	0.078	0.014
.	19.01.16-02.41.38-1-362071	31	1	1	0	0	0	0	0	0	0	0	NA	NA	NA	3	11	237	242	345	0	0	0	1	0	0	0.004	0	0
.	19.01.16-02.41.41-1-362074	91	4	4	0	0	0	583	1	1	0	0	NA	NA	NA	13	32	246	244	355	168	168	247	6	6	1	0.024	0.025	0.003
.	19.01.16-02.41.46-1-362077	117	9	9	3	0	2	599	7	7	0	0	NA	NA	NA	38	49	251	248	363	173	172	254	0	16	8	0	0.065	0.022
.	19.01.16-02.41.49-1-362080	147	10	10	0	0	0	594	9	9	0	0	NA	NA	NA	40	41	250	249	355	171	176	247	9	13	21	0.036	0.052	0.059
.	19.01.16-02.41.49-1-362081	59	2	2	0	0	0	98	1	1	0	0	NA	NA	NA	17	14	241	239	347	24	30	44	0	3	3	0	0.013	0.009
.	19.01.16-02.41.50-1-362083	34	1	1	0	0	0	0	0	0	0	0	NA	NA	NA	5	7	238	239	343	0	0	0	0	0	0	0	0	0
.	19.01.16-02.41.52-1-362085	35	1	1	1	0	1	0	0	0	0	0	NA	NA	NA	8	10	238	242	343	0	0	0	0	2	0	0	0.008	0
.	19.01.16-02.41.55-1-362087	119	7	7	3	0	2	582	4	4	0	0	NA	NA	NA	44	39	248	249	355	171	170	241	12	6	0	0.048	0.024	0
.	19.01.16-02.41.55-1-362088	91	5	5	2	0	2	585	4	4	0	0	NA	NA	NA	26	42	245	253	357	169	172	244	3	8	1	0.012	0.032	0.003
.	19.01.16-02.41.56-1-362089	63	2	2	0	0	0	577	1	1	0	0	NA	NA	NA	31	26	242	249	348	166	172	239	4	0	0	0.017	0	0
.	19.01.16-02.41.57-1-362090	215	38	38	14	0	9	620	37	37	0	0	NA	NA	NA	59	70	253	263	367	180	181	259	38	64	35	0.15	0.243	0.095
.	19.01.16-02.42.02-1-362091	30	1	1	0	0	0	0	0	0	0	0	NA	NA	NA	7	8	238	237	346	0	0	0	0	0	0	0	0	0
.	19.01.16-02.42.04-1-362093	206	22	22	2	0	2	615	21	21	0	0	NA	NA	NA	63	66	253	260	366	177	183	255	23	36	26	0.091	0.138	0.071
.	19.01.16-02.42.06-1-362094	100	6	6	1	0	1	583	5	5	0	0	NA	NA	NA	36	37	246	248	356	167	173	243	17	2	6	0.069	0.008	0.017
.	19.01.16-02.42.09-1-362095	61	2	2	0	0	0	492	1	1	0	0	NA	NA	NA	11	20	239	244	350	142	144	206	0	0	5	0	0	0.014
.	19.01.16-02.42.13-1-362096	117	5	5	1	0	1	585	3	3	0	0	NA	NA	NA	52	42	252	242	361	175	164	246	0	2	22	0	0.008	0.061
.	19.01.16-02.42.13-1-362097	66	3	3	1	0	1	579	2	2	0	0	NA	NA	NA	19	28	246	244	351	169	167	243	2	4	0	0.008	0.016	0
.	19.01.16-02.42.16-1-362098	35	1	1	0	0	0	0	0	0	0	0	NA	NA	NA	14	10	238	238	347	0	0	0	0	2	0	0	0.008	0
.	19.01.16-02.42.19-1-362099	35	1	1	0	0	0	0	0	0	0	0	NA	NA	NA	5	7	238	239	343	0	0	0	0	0	0	0	0	0
.	19.01.16-02.42.21-1-362100	145	6	6	4	0	3	594	5	5	0	0	NA	NA	NA	43	43	247	247	362	170	171	253	0	17	9	0	0.069	0.025
.	19.01.16-02.42.22-1-362101	92	7	7	2	0	2	570	6	6	0	0	NA	NA	NA	28	28	243	246	352	160	167	243	0	2	11	0	0.008	0.031
.	19.01.16-02.42.25-1-362102	35	1	1	0	0	0	0	0	0	0	0	NA	NA	NA	4	12	240	239	346	0	0	0	0	1	0	0	0.004	0
.	19.01.16-02.42.27-1-362103	148	10	10	2	0	1	603	9	9	0	0	NA	NA	NA	52	55	248	253	367	173	179	251	24	16	10	0.097	0.063	0.027
.	19.01.16-02.42.28-1-362108	90	6	6	2	0	2	577	3	3	0	0	NA	NA	NA	27	29	244	243	355	169	167	241	5	10	4	0.02	0.041	0.011
.	19.01.16-02.42.31-1-362110	178	14	14	3	0	3	602	12	12	0	0	NA	NA	NA	68	62	249	252	374	172	170	260	8	8	11	0.032	0.032	0.029
.	19.01.16-02.42.37-1-362115	213	20	20	7	0	4	611	18	18	0	0	NA	NA	NA	70	61	250	259	365	175	182	254	23	24	27	0.092	0.093	0.074
.	19.01.16-02.42.41-1-362139	85	4	4	2	0	0	589	3	3	0	0	NA	NA	NA	25	40	246	249	358	169	173	247	10	0	11	0.041	0	0.031
.	19.01.16-02.42.42-1-362141	32	1	1	0	0	0	0	0	0	0	0	NA	NA	NA	8	12	237	246	342	0	0	0	0	0	1	0	0	0.003
.	19.01.16-02.42.44-1-362143	243	14	14	2	0	2	613	13	13	0	0	NA	NA	NA	68	60	258	252	363	185	174	254	21	13	13	0.081	0.052	0.036
.	19.01.16-02.42.45-1-362144	156	16	16	6	0	6	597	13	13	0	0	NA	NA	NA	48	51	251	256	357	174	179	244	21	10	9	0.084	0.039	0.025
.	19.01.16-02.42.46-1-362145	98	4	4	0	0	0	579	3	3	0	0	NA	NA	NA	26	33	249	242	355	167	168	244	8	7	0	0.032	0.029	0
.	19.01.16-02.42.54-1-362150	175	8	8	3	0	1	612	7	7	0	0	NA	NA	NA	55	66	252	258	369	174	181	257	13	13	10	0.052	0.05	0.027
.	19.01.16-02.42.58-1-362151	125	11	11	4	0	3	584	9	9	0	0	NA	NA	NA	35	36	243	248	358	169	166	249	5	11	13	0.021	0.044	0.036
.	19.01.16-02.42.58-1-362152	274	40	40	9	0	6	620	34	34	0	0	NA	NA	NA	89	85	261	267	370	177	189	254	60	35	31	0.23	0.131	0.084
.	19.01.16-02.42.59-1-362153	94	6	6	1	0	1	578	5	5	0	0	NA	NA	NA	31	28	242	246	353	167	169	242	3	1	14	0.012	0.004	0.04
.	19.01.16-02.43.02-1-362157	57	2	2	1	0	1	99	1	1	0	0	NA	NA	NA	17	10	238	240	345	28	34	37	0	2	4	0	0.008	0.012
.	19.01.16-02.43.10-1-362159	123	19	19	5	0	2	584	16	16	0	0	NA	NA	NA	50	40	252	242	359	175	163	246	10	35	8	0.04	0.145	0.022
.	19.01.16-02.43.12-1-362164	206	34	34	7	0	6	604	31	31	0	0	NA	NA	NA	59	53	253	251	362	176	176	252	49	31	33	0.194	0.124	0.091
.	19.01.16-02.43.13-1-362165	116	10	10	3	0	1	586	7	7	0	0	NA	NA	NA	34	34	249	248	350	172	175	239	3	15	15	0.012	0.06	0.043
.	19.01.16-02.43.15-1-362166	33	1	1	0	0	0	0	0	0	0	0	NA	NA	NA	8	9	240	238	344	0	0	0	0	0	1	0	0	0.003
.	19.01.16-02.43.16-1-362167	98	4	4	1	0	1	574	2	2	0	0	NA	NA	NA	32	23	242	245	349	168	167	239	9	1	4	0.037	0.004	0.011
.	19.01.16-02.43.16-1-362168	118	7	7	3	0	2	592	6	6	0	0	NA	NA	NA	42	37	250	244	356	174	169	249	2	13	4	0.008	0.053	0.011
.	19.01.16-02.43.18-1-362169	66	2	2	0	0	0	544	1	1	0	0	NA	NA	NA	24	16	244	240	345	160	159	225	2	3	0	0.008	0.012	0
.	19.01.16-02.43.22-1-362171	62	5	5	1	0	1	579	4	4	0	0	NA	NA	NA	30	32	245	248	352	169	169	241	16	0	0	0.065	0	0
.	19.01.16-02.43.29-1-362172	437	27	27	12	0	9	704	22	22	0	0	NA	NA	NA	116	163	279	282	415	200	205	299	48	29	32	0.172	0.103	0.077
.	19.01.16-02.43.30-1-362173	34	1	1	0	0	0	0	0	0	0	0	NA	NA	NA	12	12	236	240	349	0	0	0	1	0	0	0.004	0	0
.	19.01.16-02.43.32-1-362175	120	17	17	3	0	2	584	15	15	0	0	NA	NA	NA	40	36	247	242	360	171	163	250	14	8	20	0.057	0.033	0.056
.	19.01.16-02.43.33-1-362177	258	48	48	15	0	12	622	46	46	0	0	NA	NA	NA	61	75	263	251	374	186	174	262	67	57	52	0.255	0.227	0.139
.	19.01.16-02.43.35-1-362180	36	1	1	0	0	0	0	0	0	0	0	NA	NA	NA	13	14	240	241	346	0	0	0	0	0	1	0	0	0.003
.	19.01.16-02.43.37-1-362183	86	6	6	1	0	1	588	5	5	0	0	NA	NA	NA	39	41	249	248	357	173	170	245	1	0	16	0.004	0	0.045
.	19.01.16-02.43.40-1-362204	63	3	3	0	0	0	572	2	2	0	0	NA	NA	NA	26	22	242	241	352	166	164	242	0	8	2	0	0.033	0.006
.	19.01.16-02.43.44-1-362209	177	11	11	3	0	2	606	10	10	0	0	NA	NA	NA	49	58	253	253	365	177	179	250	12	14	4	0.047	0.055	0.011
.	19.01.16-02.43.54-1-362214	90	8	8	1	0	1	583	6	6	0	0	NA	NA	NA	28	36	248	247	354	168	172	243	3	19	13	0.012	0.077	0.037
.	19.01.16-02.43.55-1-362215	147	12	12	6	0	4	601	11	11	0	0	NA	NA	NA	51	50	256	248	359	180	172	249	22	15	12	0.086	0.06	0.033
.	19.01.16-02.43.56-1-362216	63	3	3	0	0	0	578	2	2	0	0	NA	NA	NA	22	25	246	240	352	168	163	247	3	1	3	0.012	0.004	0.009
.	19.01.16-02.43.57-1-362217	33	1	1	0	0	0	0	0	0	0	0	NA	NA	NA	11	9	241	238	343	0	0	0	0	0	0	0	0	0
.	19.01.16-02.43.59-1-362218	118	4	4	0	0	0	578	3	3	0	0	NA	NA	NA	34	28	241	245	355	168	170	240	7	5	1	0.029	0.02	0.003
.	19.01.16-02.44.05-1-362219	124	11	11	2	0	2	591	10	10	0	0	NA	NA	NA	42	47	243	258	359	165	178	248	11	15	18	0.045	0.058	0.05
.	19.01.16-02.44.08-1-362220	124	34	34	9	0	7	570	25	25	0	0	NA	NA	NA	48	28	243	241	357	166	161	243	36	58	17	0.148	0.241	0.048
.	19.01.16-02.44.11-1-362221	61	3	3	2	0	2	572	1	1	0	0	NA	NA	NA	22	23	243	240	353	167	162	243	3	0	10	0.012	0	0.028
.	19.01.16-02.44.14-1-362222	34	1	1	0	0	0	0	0	0	0	0	NA	NA	NA	10	12	241	241	343	0	0	0	0	0	1	0	0	0.003
.	19.01.16-02.44.16-1-362223	88	3	3	1	0	1	573	2	2	0	0	NA	NA	NA	23	27	244	246	350	168	169	236	4	4	0	0.016	0.016	0
.	19.01.16-02.44.17-1-362224	243	67	67	26	0	17	607	59	59	0	0	NA	NA	NA	77	58	255	254	362	179	177	251	86	87	43	0.337	0.343	0.119
.	19.01.16-02.44.19-1-362225	157	12	12	3	0	3	603	10	10	0	0	NA	NA	NA	63	48	253	246	362	178	172	253	22	15	10	0.087	0.061	0.028
.	19.01.16-02.44.21-1-362226	112	11	11	3	0	2	589	10	10	0	0	NA	NA	NA	37	46	245	246	368	169	166	254	23	5	7	0.094	0.02	0.019
.	19.01.16-02.44.25-1-362228	259	19	19	5	0	3	633	17	17	0	0	NA	NA	NA	79	89	259	264	379	183	187	263	16	38	26	0.062	0.144	0.069
.	19.01.16-02.44.27-1-362229	95	5	5	4	0	3	585	4	4	0	0	NA	NA	NA	27	33	248	245	353	169	171	245	9	5	1	0.036	0.02	0.003
.	19.01.16-02.44.29-1-362230	61	3	3	0	0	0	574	2	2	0	0	NA	NA	NA	21	24	240	243	354	166	166	242	1	5	3	0.004	0.021	0.008
.	19.01.16-02.44.37-1-362238	145	14	14	4	0	4	591	12	12	0	0	NA	NA	NA	47	53	248	254	364	168	173	250	6	21	17	0.024	0.083	0.047
.	19.01.16-02.44.43-1-362263	184	42	42	9	0	8	612	37	37	0	0	NA	NA	NA	68	68	255	251	375	178	175	259	52	65	21	0.204	0.259	0.056
.	19.01.16-02.44.44-1-362264	68	3	3	1	0	1	577	2	2	0	0	NA	NA	NA	24	29	246	242	354	170	164	243	1	0	6	0.004	0	0.017
.	19.01.16-02.44.45-1-362265	31	1	1	1	0	1	0	0	0	0	0	NA	NA	NA	10	10	239	241	343	0	0	0	0	0	2	0	0	0.006
.	19.01.16-02.44.46-1-362266	114	5	5	1	0	1	588	4	4	0	0	NA	NA	NA	35	43	246	248	362	168	172	248	0	6	12	0	0.024	0.033
.	19.01.16-02.44.47-1-362267	179	12	12	3	0	2	596	11	11	0	0	NA	NA	NA	74	55	250	250	368	173	172	251	18	10	14	0.072	0.04	0.038
.	19.01.16-02.44.58-1-362272	34	1	1	0	0	0	0	0	0	0	0	NA	NA	NA	13	7	238	237	345	0	0	0	0	0	0	0	0	0
.	19.01.16-02.44.58-1-362273	93	5	5	0	0	0	583	4	4	0	0	NA	NA	NA	34	35	246	250	352	170	173	240	1	10	8	0.004	0.04	0.023
.	19.01.16-02.44.59-1-362274	95	12	12	4	0	4	588	10	10	0	0	NA	NA	NA	39	47	249	248	363	172	170	246	19	8	5	0.076	0.032	0.014
.	19.01.16-02.45.02-1-362275	122	14	14	0	0	0	596	12	12	0	0	NA	NA	NA	34	50	248	252	363	171	176	249	7	5	19	0.028	0.02	0.052
.	19.01.16-02.45.05-1-362279	261	25	25	9	0	8	621	23	23	0	0	NA	NA	NA	80	80	253	255	385	173	174	274	27	61	21	0.107	0.239	0.055
.	19.01.16-02.45.07-1-362280	87	3	3	2	0	1	580	2	2	0	0	NA	NA	NA	38	38	245	247	359	167	164	249	4	1	0	0.016	0.004	0
.	19.01.16-02.45.13-1-362285	88	7	7	1	0	0	576	6	6	0	0	NA	NA	NA	29	26	245	238	356	170	161	245	7	13	11	0.029	0.055	0.031
.	19.01.16-02.45.13-1-362286	63	2	2	0	0	0	577	1	1	0	0	NA	NA	NA	16	22	246	239	350	170	166	241	6	0	0	0.024	0	0
.	19.01.16-02.45.22-1-362287	186	11	11	2	0	0	601	8	8	0	0	NA	NA	NA	62	53	246	252	368	172	176	253	2	28	23	0.008	0.111	0.062
.	19.01.16-02.45.22-1-362288	62	2	2	0	0	0	347	1	1	0	0	NA	NA	NA	19	23	241	243	352	98	100	149	0	1	3	0	0.004	0.009
.	19.01.16-02.45.26-1-362289	91	9	9	3	0	3	571	6	6	0	0	NA	NA	NA	28	23	243	245	348	166	167	238	0	15	12	0	0.061	0.034
.	19.01.16-02.45.27-1-362290	181	13	13	6	0	6	609	12	12	0	0	NA	NA	NA	54	60	251	256	366	176	177	256	33	4	16	0.131	0.016	0.044
.	19.01.16-02.45.33-1-362293	67	3	3	0	0	0	579	2	2	0	0	NA	NA	NA	23	29	243	245	354	167	169	243	7	3	2	0.029	0.012	0.006
.	19.01.16-02.45.34-1-362295	171	11	11	3	0	2	593	10	10	0	0	NA	NA	NA	66	49	255	250	357	177	169	247	15	1	18	0.059	0.004	0.05
.	19.01.16-02.45.40-1-362321	205	14	14	4	0	2	600	12	12	0	0	NA	NA	NA	55	53	256	250	360	178	173	249	19	28	4	0.074	0.112	0.011
.	19.01.16-02.45.45-1-362325	33	1	1	0	0	0	0	0	0	0	0	NA	NA	NA	7	7	239	238	343	0	0	0	0	0	0	0	0	0
.	19.01.16-02.45.46-1-362326	91	6	6	1	0	0	573	5	5	0	0	NA	NA	NA	37	29	244	243	355	164	165	244	3	3	11	0.012	0.012	0.031
.	19.01.16-02.45.47-1-362327	88	8	8	4	0	4	575	7	7	0	0	NA	NA	NA	29	23	245	241	350	165	166	244	11	8	10	0.045	0.033	0.029
.	19.01.16-02.45.47-1-362329	97	8	8	3	0	3	590	7	7	0	0	NA	NA	NA	44	43	245	251	360	170	174	246	6	9	17	0.024	0.036	0.047
.	19.01.16-02.45.49-1-362331	34	1	1	0	0	0	0	0	0	0	0	NA	NA	NA	8	7	239	237	344	0	0	0	0	1	0	0	0.004	0
.	19.01.16-02.45.49-1-362333	123	8	8	3	0	3	585	7	7	0	0	NA	NA	NA	40	40	249	249	355	168	172	245	7	12	4	0.028	0.048	0.011
.	19.01.16-02.45.51-1-362336	117	9	9	4	0	2	593	7	7	0	0	NA	NA	NA	23	42	255	244	356	176	169	248	17	5	6	0.067	0.02	0.017
.	19.01.16-02.45.53-1-362337	88	6	6	1	0	1	574	3	3	0	0	NA	NA	NA	24	24	242	243	352	167	166	241	3	1	6	0.012	0.004	0.017
.	19.01.16-02.46.02-1-362338	244	22	22	6	0	5	612	18	18	0	0	NA	NA	NA	69	71	259	256	369	177	176	259	35	39	12	0.135	0.152	0.033
.	19.01.16-02.46.05-1-362339	148	15	15	3	0	2	593	13	13	0	0	NA	NA	NA	40	48	258	246	357	181	169	243	15	19	21	0.058	0.077	0.059
.	19.01.16-02.46.08-1-362340	93	7	7	1	0	1	571	6	6	0	0	NA	NA	NA	30	20	244	241	348	167	164	240	23	4	2	0.094	0.017	0.006
.	19.01.16-02.46.10-1-362341	60	3	3	1	0	1	571	2	2	0	0	NA	NA	NA	25	20	244	239	350	167	164	240	0	5	0	0	0.021	0
.	19.01.16-02.46.13-1-362342	90	4	4	2	0	2	567	3	3	0	0	NA	NA	NA	34	22	244	241	350	168	161	238	2	0	14	0.008	0	0.04
.	19.01.16-02.46.17-1-362343	150	10	10	2	0	1	599	9	9	0	0	NA	NA	NA	49	48	247	252	362	173	174	252	0	13	20	0	0.052	0.055
.	19.01.16-02.46.17-1-362344	61	2	2	1	0	1	395	0	0	0	0	NA	NA	NA	20	22	242	244	349	114	120	161	0	0	2	0	0	0.006
.	19.01.16-02.46.18-1-362345	125	7	7	2	0	2	586	6	6	0	0	NA	NA	NA	27	38	246	244	361	170	168	248	5	2	8	0.02	0.008	0.022
.	19.01.16-02.46.26-1-362346	159	14	14	2	0	1	612	13	13	0	0	NA	NA	NA	47	64	260	254	363	184	175	253	21	12	18	0.081	0.047	0.05
.	19.01.16-02.46.29-1-362353	147	18	18	2	0	1	594	17	17	0	0	NA	NA	NA	52	46	251	247	361	173	169	252	19	22	6	0.076	0.089	0.017
.	19.01.16-02.46.30-1-362354	93	5	5	0	0	0	573	2	2	0	0	NA	NA	NA	25	25	245	239	354	170	163	240	1	7	6	0.004	0.029	0.017
.	19.01.16-02.46.32-1-362355	237	15	15	7	0	6	620	13	13	0	0	NA	NA	NA	67	73	259	253	374	182	178	260	33	18	17	0.127	0.071	0.045
.	19.01.16-02.46.37-1-362362	265	29	29	11	0	9	614	25	25	0	0	NA	NA	NA	71	66	255	251	373	176	179	259	57	43	11	0.224	0.171	0.029
.	19.01.16-02.46.38-1-362367	88	7	7	1	0	1	575	6	6	0	0	NA	NA	NA	43	33	241	248	357	163	170	242	2	4	11	0.008	0.016	0.031
.	19.01.16-02.46.42-1-362387	139	8	8	4	0	4	584	7	7	0	0	NA	NA	NA	47	41	248	245	361	169	167	248	8	1	11	0.032	0.004	0.03
.	19.01.16-02.46.46-1-362389	293	27	27	3	0	1	647	25	25	0	0	NA	NA	NA	86	100	272	261	380	194	184	269	46	18	30	0.169	0.069	0.079
.	19.01.16-02.46.49-1-362393	31	1	1	0	0	0	0	0	0	0	0	NA	NA	NA	8	10	237	242	344	0	0	0	0	1	0	0	0.004	0
.	19.01.16-02.46.51-1-362395	160	21	21	8	0	6	590	18	18	0	0	NA	NA	NA	60	47	252	250	358	172	173	245	29	40	13	0.115	0.16	0.036
.	19.01.16-02.46.56-1-362397	172	9	9	1	0	0	595	8	8	0	0	NA	NA	NA	55	49	253	250	359	176	173	246	4	13	4	0.016	0.052	0.011
.	19.01.16-02.46.57-1-362398	120	9	9	3	0	1	587	7	7	0	0	NA	NA	NA	44	41	247	250	357	168	174	245	14	1	23	0.057	0.004	0.064
.	19.01.16-02.46.58-1-362399	143	14	14	4	0	4	597	12	12	0	0	NA	NA	NA	55	53	252	251	363	174	172	251	24	9	16	0.095	0.036	0.044
.	19.01.16-02.47.02-1-362400	123	12	12	4	0	3	579	10	10	0	0	NA	NA	NA	38	29	241	242	359	167	166	246	14	12	24	0.058	0.05	0.067
.	19.01.16-02.47.02-1-362401	123	10	10	2	0	2	597	8	8	0	0	NA	NA	NA	38	47	253	242	365	176	164	257	3	9	27	0.012	0.037	0.074
.	19.01.16-02.47.16-1-362410	119	12	12	3	0	3	583	11	11	0	0	NA	NA	NA	39	33	248	245	353	174	167	242	9	11	14	0.036	0.045	0.04
.	19.01.16-02.47.17-1-362411	123	13	13	3	0	1	587	11	11	0	0	NA	NA	NA	39	41	248	250	356	169	176	242	11	2	21	0.044	0.008	0.059
.	19.01.16-02.47.23-1-362412	95	10	10	4	0	1	588	9	9	0	0	NA	NA	NA	36	43	249	249	358	172	170	246	21	6	2	0.084	0.024	0.006
.	19.01.16-02.47.25-1-362413	267	34	34	9	0	7	622	31	31	0	0	NA	NA	NA	81	77	258	251	381	179	174	269	70	48	28	0.271	0.191	0.073
.	19.01.16-02.47.26-1-362414	60	3	3	2	0	2	98	2	2	0	0	NA	NA	NA	20	18	245	238	348	28	28	42	0	4	2	0	0.017	0.006
.	19.01.16-02.47.28-1-362415	192	23	23	4	0	1	610	20	20	0	0	NA	NA	NA	61	56	257	253	359	182	177	251	28	31	25	0.109	0.123	0.07
.	19.01.16-02.47.30-1-362416	170	14	14	5	0	5	590	13	13	0	0	NA	NA	NA	44	43	249	255	352	170	177	243	25	5	19	0.1	0.02	0.054
.	19.01.16-02.47.34-1-362420	95	3	3	0	0	0	581	2	2	0	0	NA	NA	NA	31	27	246	243	351	174	164	243	5	7	3	0.02	0.029	0.009
.	19.01.16-02.47.37-1-362423	178	21	21	4	0	3	594	19	19	0	0	NA	NA	NA	54	44	248	245	364	174	169	251	34	22	4	0.137	0.09	0.011
.	19.01.16-02.47.39-1-362445	63	3	3	1	0	1	398	2	2	0	0	NA	NA	NA	17	16	240	245	344	111	116	171	9	0	0	0.038	0	0
.	19.01.16-02.47.44-1-362450	59	2	2	2	0	2	247	1	1	0	0	NA	NA	NA	17	13	236	243	347	69	72	106	1	0	4	0.004	0	0.012
.	19.01.16-02.47.46-1-362451	358	25	25	3	0	2	626	22	22	0	0	NA	NA	NA	115	80	254	262	377	180	182	264	40	22	27	0.157	0.084	0.072
.	19.01.16-02.47.51-1-362456	91	5	5	2	0	2	571	4	4	0	0	NA	NA	NA	29	26	247	244	348	170	167	234	0	8	3	0	0.033	0.009
.	19.01.16-02.47.52-1-362457	68	2	2	1	0	1	577	1	1	0	0	NA	NA	NA	26	27	249	244	347	173	166	238	0	5	0	0	0.02	0
.	19.01.16-02.47.54-1-362458	176	14	14	5	0	5	601	13	13	0	0	NA	NA	NA	39	49	245	253	364	168	178	255	5	23	22	0.02	0.091	0.06
.	19.01.16-02.47.56-1-362459	210	18	18	4	0	3	620	15	15	0	0	NA	NA	NA	61	77	261	257	372	182	180	258	18	10	23	0.069	0.039	0.062
.	19.01.16-02.48.06-1-362460	115	13	13	5	0	4	578	12	12	0	0	NA	NA	NA	40	30	245	240	358	168	167	243	18	11	19	0.073	0.046	0.053
.	19.01.16-02.48.06-1-362461	128	9	9	1	0	1	603	8	8	0	0	NA	NA	NA	48	53	253	246	367	178	167	258	18	7	5	0.071	0.028	0.014
.	19.01.16-02.48.08-1-362462	98	9	9	3	0	3	582	8	8	0	0	NA	NA	NA	31	32	243	244	358	167	170	245	11	16	7	0.045	0.066	0.02
.	19.01.16-02.48.13-1-362464	153	8	8	4	0	3	598	5	5	0	0	NA	NA	NA	49	52	256	254	355	177	175	246	14	15	3	0.055	0.059	0.008
.	19.01.16-02.48.21-1-362466	62	6	6	1	0	1	578	5	5	0	0	NA	NA	NA	15	26	240	243	356	165	167	246	11	0	5	0.046	0	0.014
.	19.01.16-02.48.22-1-362467	387	56	56	14	0	10	645	50	50	0	0	NA	NA	NA	100	105	269	262	387	193	184	268	77	65	43	0.286	0.248	0.111
.	19.01.16-02.48.28-1-362472	56	2	2	0	0	0	572	1	1	0	0	NA	NA	NA	24	22	240	243	352	164	165	243	2	0	4	0.008	0	0.011
.	19.01.16-02.48.28-1-362473	114	8	8	2	0	1	598	6	6	0	0	NA	NA	NA	37	53	253	249	364	175	170	253	14	1	7	0.055	0.004	0.019
.	19.01.16-02.48.31-1-362474	170	24	24	11	0	10	577	22	22	0	0	NA	NA	NA	51	35	248	243	357	170	163	244	28	26	36	0.113	0.107	0.101
.	19.01.16-02.48.32-1-362476	36	1	1	0	0	0	0	0	0	0	0	NA	NA	NA	8	16	243	241	345	0	0	0	0	0	0	0	0	0
.	19.01.16-02.48.33-1-362478	100	7	7	3	0	3	577	5	5	0	0	NA	NA	NA	30	28	247	243	351	169	168	240	5	13	5	0.02	0.053	0.014
.	19.01.16-02.48.35-1-362481	89	6	6	2	0	2	596	5	5	0	0	NA	NA	NA	30	54	248	253	366	170	173	253	11	3	5	0.044	0.012	0.014
.	19.01.16-02.48.37-1-362484	151	12	12	5	0	4	585	9	9	0	0	NA	NA	NA	46	39	246	246	360	171	168	246	16	6	18	0.065	0.024	0.05
.	19.01.16-02.48.38-1-362489	92	11	11	0	0	0	583	9	9	0	0	NA	NA	NA	28	33	247	247	352	167	170	246	13	2	11	0.053	0.008	0.031
.	19.01.16-02.48.41-1-362508	142	14	14	2	0	1	592	13	13	0	0	NA	NA	NA	52	46	250	252	357	170	178	244	15	18	24	0.06	0.071	0.067
.	19.01.16-02.48.48-1-362512	180	23	23	6	0	4	597	21	21	0	0	NA	NA	NA	60	48	255	247	359	180	170	247	13	50	20	0.051	0.202	0.056
.	19.01.16-02.48.53-1-362516	31	1	1	0	0	0	0	0	0	0	0	NA	NA	NA	8	10	238	240	345	0	0	0	2	0	0	0.008	0	0
.	19.01.16-02.48.53-1-362517	33	1	1	1	0	1	0	0	0	0	0	NA	NA	NA	11	10	238	239	346	0	0	0	0	0	0	0	0	0
.	19.01.16-02.48.55-1-362518	35	1	1	0	0	0	0	0	0	0	0	NA	NA	NA	16	9	242	237	343	0	0	0	2	0	0	0.008	0	0
.	19.01.16-02.48.56-1-362519	233	30	30	9	0	6	632	27	27	0	0	NA	NA	NA	65	84	255	262	380	179	187	266	45	48	20	0.176	0.183	0.053
.	19.01.16-02.48.58-1-362520	65	3	3	0	0	0	148	2	2	0	0	NA	NA	NA	20	18	243	238	350	37	43	68	0	5	0	0	0.021	0
.	19.01.16-02.48.58-1-362521	172	22	22	7	0	6	590	19	19	0	0	NA	NA	NA	51	48	251	251	359	171	171	248	18	35	21	0.072	0.139	0.058
.	19.01.16-02.49.04-1-362522	207	52	52	12	0	9	614	50	50	0	0	NA	NA	NA	54	58	255	257	359	183	180	251	69	60	26	0.271	0.233	0.072
.	19.01.16-02.49.07-1-362526	92	16	16	1	0	0	592	15	15	0	0	NA	NA	NA	33	48	248	254	359	171	172	249	6	20	7	0.024	0.079	0.019
.	19.01.16-02.49.11-1-362527	124	16	16	2	0	2	581	15	15	0	0	NA	NA	NA	39	36	245	249	355	167	170	244	18	12	18	0.073	0.048	0.051
.	19.01.16-02.49.13-1-362528	115	4	4	1	0	1	596	3	3	0	0	NA	NA	NA	48	53	247	250	369	171	174	251	2	5	5	0.008	0.02	0.014
.	19.01.16-02.49.27-1-362534	296	30	30	10	0	8	632	29	29	0	0	NA	NA	NA	86	90	265	259	379	186	180	266	37	44	47	0.14	0.17	0.124
.	19.01.16-02.49.29-1-362535	30	1	1	0	0	0	0	0	0	0	0	NA	NA	NA	9	12	238	242	345	0	0	0	0	0	1	0	0	0.003
.	19.01.16-02.49.31-1-362536	34	1	1	0	0	0	0	0	0	0	0	NA	NA	NA	17	5	238	237	343	0	0	0	0	1	0	0	0.004	0
.	19.01.16-02.49.33-1-362539	32	1	1	0	0	0	0	0	0	0	0	NA	NA	NA	7	11	238	237	349	0	0	0	0	0	1	0	0	0.003
.	19.01.16-02.49.33-1-362540	32	1	1	0	0	0	0	0	0	0	0	NA	NA	NA	9	8	239	239	343	0	0	0	2	0	0	0.008	0	0
.	19.01.16-02.49.35-1-362544	62	3	3	1	0	1	569	2	2	0	0	NA	NA	NA	27	25	240	245	353	163	165	241	7	3	0	0.029	0.012	0
.	19.01.16-02.49.36-1-362546	89	3	3	0	0	0	581	1	1	0	0	NA	NA	NA	34	36	248	247	354	166	170	245	7	0	2	0.028	0	0.006
.	19.01.16-02.49.36-1-362547	37	1	1	0	0	0	0	0	0	0	0	NA	NA	NA	9	11	237	240	347	0	0	0	0	0	0	0	0	0
.	19.01.16-02.49.39-1-362568	62	2	2	0	0	0	579	1	1	0	0	NA	NA	NA	33	28	243	250	348	169	174	236	3	0	2	0.012	0	0.006
.	19.01.16-02.49.39-1-362570	264	28	28	5	0	2	646	23	23	0	0	NA	NA	NA	69	102	267	275	373	189	194	263	67	43	16	0.251	0.156	0.043
.	19.01.16-02.49.46-1-362575	92	3	3	3	0	3	582	2	2	0	0	NA	NA	NA	24	34	246	245	356	169	168	245	3	0	4	0.012	0	0.011
.	19.01.16-02.49.46-1-362576	119	6	6	0	0	0	582	5	5	0	0	NA	NA	NA	33	36	246	248	355	170	167	245	3	4	10	0.012	0.016	0.028
.	19.01.16-02.49.49-1-362579	59	2	2	0	0	0	574	1	1	0	0	NA	NA	NA	21	20	245	239	349	165	167	242	3	0	4	0.012	0	0.011
.	19.01.16-02.49.50-1-362581	179	19	19	2	0	1	592	18	18	0	0	NA	NA	NA	50	48	257	247	357	177	169	246	18	25	8	0.07	0.101	0.022
.	19.01.16-02.49.52-1-362583	286	53	53	11	0	9	632	48	48	0	0	NA	NA	NA	66	88	257	266	378	179	187	266	67	69	64	0.261	0.259	0.169
.	19.01.16-02.50.01-1-362584	87	3	3	1	0	1	567	2	2	0	0	NA	NA	NA	38	21	244	241	349	167	164	236	4	1	1	0.016	0.004	0.003
.	19.01.16-02.50.02-1-362589	118	5	5	1	0	1	583	3	3	0	0	NA	NA	NA	28	33	242	244	360	168	166	249	0	1	12	0	0.004	0.033
.	19.01.16-02.50.03-1-362590	35	1	1	1	0	1	0	0	0	0	0	NA	NA	NA	9	15	243	241	344	0	0	0	0	0	2	0	0	0.006
.	19.01.16-02.50.07-1-362591	179	15	15	6	0	4	594	11	11	0	0	NA	NA	NA	40	47	251	249	360	172	175	247	22	7	15	0.088	0.028	0.042
.	19.01.16-02.50.15-1-362592	291	22	22	11	0	7	636	18	18	0	0	NA	NA	NA	87	87	261	260	379	184	185	267	30	34	23	0.115	0.131	0.061
.	19.01.16-02.50.20-1-362593	148	12	12	1	0	1	603	10	10	0	0	NA	NA	NA	61	58	249	254	368	170	174	259	0	28	18	0	0.11	0.049
.	19.01.16-02.50.21-1-362594	61	2	2	0	0	0	560	1	1	0	0	NA	NA	NA	36	19	237	242	353	157	161	242	0	7	0	0	0.029	0
.	19.01.16-02.50.26-1-362595	154	28	28	4	0	3	589	26	26	0	0	NA	NA	NA	45	42	245	248	362	169	169	251	28	22	15	0.114	0.089	0.041
.	19.01.16-02.50.29-1-362596	66	6	6	2	0	1	573	4	4	0	0	NA	NA	NA	26	32	247	243	355	168	166	239	20	4	0	0.081	0.016	0
.	19.01.16-02.50.30-1-362597	116	8	8	2	0	1	581	7	7	0	0	NA	NA	NA	39	33	247	247	352	170	172	239	19	7	16	0.077	0.028	0.045
.	19.01.16-02.50.34-1-362601	123	6	6	3	0	2	579	4	4	0	0	NA	NA	NA	33	34	242	248	357	165	168	246	2	7	5	0.008	0.028	0.014
.	19.01.16-02.50.35-1-362604	148	7	7	3	0	3	600	6	6	0	0	NA	NA	NA	59	52	258	249	358	179	173	248	5	5	10	0.019	0.02	0.028
.	19.01.16-02.50.46-1-362631	61	2	2	0	0	0	573	1	1	0	0	NA	NA	NA	22	26	244	244	351	166	166	241	3	0	1	0.012	0	0.003
.	19.01.16-02.50.47-1-362632	65	3	3	0	0	0	571	2	2	0	0	NA	NA	NA	29	23	246	239	351	167	163	241	3	1	0	0.012	0.004	0
.	19.01.16-02.50.51-1-362638	88	9	9	2	0	2	575	8	8	0	0	NA	NA	NA	35	27	243	240	357	166	167	242	26	4	6	0.107	0.017	0.017
.	19.01.16-02.50.54-1-362639	96	8	8	3	0	2	579	6	6	0	0	NA	NA	NA	30	31	250	245	349	172	170	237	6	25	16	0.024	0.102	0.046
.	19.01.16-02.50.55-1-362640	116	12	12	2	0	2	587	11	11	0	0	NA	NA	NA	35	39	254	245	353	173	170	244	11	17	2	0.043	0.069	0.006
.	19.01.16-02.50.56-1-362641	61	2	2	0	0	0	248	1	1	0	0	NA	NA	NA	21	26	241	242	356	65	77	106	0	0	3	0	0	0.008
.	19.01.16-02.50.59-1-362642	120	14	14	1	0	1	586	13	13	0	0	NA	NA	NA	33	40	246	247	360	169	171	246	13	21	15	0.053	0.085	0.042
.	19.01.16-02.51.00-1-362643	212	12	12	1	0	1	596	9	9	0	0	NA	NA	NA	55	53	250	250	366	174	174	248	8	13	12	0.032	0.052	0.033
.	19.01.16-02.51.01-1-362644	116	6	6	1	0	0	579	3	3	0	0	NA	NA	NA	33	33	249	243	354	170	165	244	0	9	6	0	0.037	0.017
.	19.01.16-02.51.04-1-362645	239	28	28	6	0	3	620	23	23	0	0	NA	NA	NA	74	81	265	252	377	185	172	263	60	36	29	0.226	0.143	0.077
.	19.01.16-02.51.06-1-362649	61	3	3	0	0	0	347	2	2	0	0	NA	NA	NA	13	10	238	239	346	97	103	147	0	0	4	0	0	0.012
.	19.01.16-02.51.14-1-362650	116	8	8	1	0	1	576	6	6	0	0	NA	NA	NA	30	25	241	249	348	162	174	240	9	2	15	0.037	0.008	0.043
.	19.01.16-02.51.17-1-362655	144	8	8	2	0	2	592	7	7	0	0	NA	NA	NA	31	38	244	256	351	170	180	242	0	20	5	0	0.078	0.014
.	19.01.16-02.51.18-1-362656	34	1	1	0	0	0	0	0	0	0	0	NA	NA	NA	7	8	238	239	344	0	0	0	0	0	0	0	0	0
.	19.01.16-02.51.18-1-362657	120	17	17	2	0	1	581	15	15	0	0	NA	NA	NA	37	33	246	242	358	169	168	244	28	29	9	0.114	0.12	0.025
.	19.01.16-02.51.20-1-362658	67	2	2	1	0	1	572	1	1	0	0	NA	NA	NA	30	29	243	246	353	164	166	242	0	0	5	0	0	0.014
.	19.01.16-02.51.20-1-362659	228	29	29	11	0	9	633	21	21	0	0	NA	NA	NA	61	87	266	257	377	189	182	262	19	32	43	0.071	0.125	0.114
.	19.01.16-02.51.25-1-362660	295	56	56	16	0	13	616	50	50	0	0	NA	NA	NA	88	71	256	255	373	178	176	262	88	92	26	0.344	0.361	0.07
.	19.01.16-02.51.31-1-362661	34	1	1	0	0	0	0	0	0	0	0	NA	NA	NA	9	5	236	237	345	0	0	0	0	2	0	0	0.008	0
.	19.01.16-02.51.32-1-362662	171	25	25	4	0	3	595	21	21	0	0	NA	NA	NA	38	40	246	249	358	173	174	248	42	15	17	0.171	0.06	0.047
.	19.01.16-02.51.33-1-362665	84	4	4	1	0	0	580	3	3	0	0	NA	NA	NA	33	36	252	245	352	170	166	244	5	8	0	0.02	0.033	0
.	19.01.16-02.51.34-1-362667	178	43	43	11	0	10	598	40	40	0	0	NA	NA	NA	70	61	253	258	363	175	175	248	51	69	37	0.202	0.267	0.102
.	19.01.16-02.51.38-1-362675	116	5	5	2	0	2	577	4	4	0	0	NA	NA	NA	38	25	245	242	351	168	166	243	10	2	6	0.041	0.008	0.017
.	19.01.16-02.51.51-1-362700	123	7	7	1	0	1	589	6	6	0	0	NA	NA	NA	47	47	246	253	361	171	172	246	9	2	8	0.037	0.008	0.022
.	19.01.16-02.51.52-1-362701	58	2	2	1	0	1	445	1	1	0	0	NA	NA	NA	21	19	241	240	351	126	132	187	0	0	2	0	0	0.006
.	19.01.16-02.51.53-1-362703	123	10	10	0	0	0	590	8	8	0	0	NA	NA	NA	33	43	247	252	357	170	173	247	12	13	0	0.049	0.052	0
.	19.01.16-02.51.54-1-362704	66	3	3	0	0	0	543	2	2	0	0	NA	NA	NA	14	19	240	243	349	156	161	226	3	0	0	0.012	0	0
.	19.01.16-02.52.04-1-362706	89	4	4	1	0	1	578	3	3	0	0	NA	NA	NA	24	28	248	243	350	171	168	239	0	1	10	0	0.004	0.029
.	19.01.16-02.52.05-1-362707	149	11	11	0	0	0	589	10	10	0	0	NA	NA	NA	56	45	245	248	365	166	173	250	22	12	14	0.09	0.048	0.038
.	19.01.16-02.52.08-1-362708	118	7	7	3	0	3	589	5	5	0	0	NA	NA	NA	32	43	245	248	363	170	171	248	8	16	2	0.033	0.065	0.006
.	19.01.16-02.52.11-1-362709	35	1	1	1	0	1	0	0	0	0	0	NA	NA	NA	8	7	238	238	344	0	0	0	0	0	1	0	0	0.003
.	19.01.16-02.52.21-1-362710	97	4	4	1	0	1	578	3	3	0	0	NA	NA	NA	38	34	246	247	354	167	169	242	6	13	0	0.024	0.053	0
.	19.01.16-02.52.27-1-362715	120	11	11	5	0	4	594	8	8	0	0	NA	NA	NA	31	41	246	247	361	171	171	252	5	14	8	0.02	0.057	0.022
.	19.01.16-02.52.34-1-362720	272	29	29	5	0	4	620	24	24	0	0	NA	NA	NA	85	73	260	251	375	185	173	262	82	15	17	0.315	0.06	0.045
.	19.01.16-02.52.36-1-362722	64	3	3	0	0	0	571	2	2	0	0	NA	NA	NA	36	27	240	242	358	166	164	241	0	0	7	0	0	0.02
.	19.01.16-02.52.41-1-362746	114	6	6	3	0	3	588	5	5	0	0	NA	NA	NA	44	41	244	249	361	166	172	250	13	8	12	0.053	0.032	0.033
.	19.01.16-02.52.42-1-362747	179	22	22	6	0	6	601	19	19	0	0	NA	NA	NA	63	56	262	250	357	183	171	247	15	34	26	0.057	0.136	0.073
.	19.01.16-02.52.46-1-362750	117	9	9	5	0	4	591	7	7	0	0	NA	NA	NA	23	42	251	249	355	177	173	241	10	13	10	0.04	0.052	0.028
.	19.01.16-02.52.47-1-362752	183	18	18	3	0	3	609	15	15	0	0	NA	NA	NA	54	55	252	252	364	178	174	257	5	37	10	0.02	0.147	0.027
.	19.01.16-02.52.49-1-362754	33	1	1	0	0	0	0	0	0	0	0	NA	NA	NA	9	8	239	237	345	0	0	0	0	2	0	0	0.008	0
.	19.01.16-02.52.50-1-362756	208	15	15	7	0	5	610	14	14	0	0	NA	NA	NA	66	57	245	254	371	169	179	262	2	24	20	0.008	0.094	0.054
.	19.01.16-02.52.51-1-362758	62	3	3	0	0	0	575	1	1	0	0	NA	NA	NA	15	22	243	242	350	165	165	245	2	3	1	0.008	0.012	0.003
.	19.01.16-02.52.54-1-362759	92	7	7	1	0	1	578	4	4	0	0	NA	NA	NA	24	27	243	242	355	170	166	242	1	5	1	0.004	0.021	0.003
.	19.01.16-02.52.59-1-362760	31	1	1	0	0	0	0	0	0	0	0	NA	NA	NA	5	10	239	240	344	0	0	0	0	0	0	0	0	0
.	19.01.16-02.53.02-1-362761	61	3	3	1	0	1	574	1	1	0	0	NA	NA	NA	21	21	243	239	352	169	162	243	2	0	6	0.008	0	0.017
.	19.01.16-02.53.08-1-362766	68	2	2	0	0	0	565	1	1	0	0	NA	NA	NA	25	23	245	242	349	165	160	240	0	2	7	0	0.008	0.02
.	19.01.16-02.53.11-1-362767	151	25	25	6	0	5	601	21	21	0	0	NA	NA	NA	41	51	254	250	360	177	175	249	27	44	13	0.106	0.176	0.036
.	19.01.16-02.53.14-1-362768	261	25	25	7	0	6	628	24	24	0	0	NA	NA	NA	65	80	263	256	374	186	180	262	37	14	29	0.141	0.055	0.078
.	19.01.16-02.53.15-1-362769	208	26	26	8	0	3	598	24	24	0	0	NA	NA	NA	69	57	260	248	362	181	171	246	35	47	16	0.135	0.19	0.044
.	19.01.16-02.53.16-1-362770	91	6	6	0	0	0	566	4	4	0	0	NA	NA	NA	27	20	241	242	350	166	165	235	7	7	0	0.029	0.029	0
.	19.01.16-02.53.18-1-362775	65	2	2	1	0	1	574	1	1	0	0	NA	NA	NA	24	24	241	246	350	165	169	240	0	1	2	0	0.004	0.006
.	19.01.16-02.53.22-1-362777	34	1	1	0	0	0	0	0	0	0	0	NA	NA	NA	10	11	239	241	344	0	0	0	0	0	0	0	0	0
.	19.01.16-02.53.23-1-362778	110	5	5	1	0	1	584	4	4	0	0	NA	NA	NA	37	43	250	249	357	172	167	245	8	1	13	0.032	0.004	0.036
.	19.01.16-02.53.25-1-362779	88	3	3	1	0	1	577	2	2	0	0	NA	NA	NA	38	30	244	242	357	166	163	248	8	0	2	0.033	0	0.006
.	19.01.16-02.53.31-1-362780	93	4	4	1	0	1	576	3	3	0	0	NA	NA	NA	27	28	242	241	358	165	165	246	18	0	3	0.074	0	0.008
.	19.01.16-02.53.32-1-362782	239	27	27	7	0	5	617	24	24	0	0	NA	NA	NA	73	68	254	254	373	181	174	262	52	12	45	0.205	0.047	0.121
.	19.01.16-02.53.34-1-362785	273	23	23	7	0	7	612	22	22	0	0	NA	NA	NA	82	64	252	252	373	174	178	260	30	34	23	0.119	0.135	0.062
.	19.01.16-02.53.40-1-362810	94	7	7	2	0	2	577	6	6	0	0	NA	NA	NA	29	27	243	241	356	165	166	246	12	13	9	0.049	0.054	0.025
.	19.01.16-02.53.40-1-362811	88	5	5	2	0	2	569	4	4	0	0	NA	NA	NA	26	25	241	248	349	167	168	234	0	8	5	0	0.032	0.014
.	19.01.16-02.53.47-1-362815	60	2	2	1	0	1	446	1	1	0	0	NA	NA	NA	17	20	241	242	350	129	132	185	4	0	0	0.017	0	0
.	19.01.16-02.53.51-1-362820	37	1	1	1	0	1	0	0	0	0	0	NA	NA	NA	11	10	240	237	346	0	0	0	0	0	0	0	0	0
.	19.01.16-02.53.52-1-362821	261	34	34	6	0	6	627	33	33	0	0	NA	NA	NA	66	85	256	268	374	180	185	262	81	22	23	0.316	0.082	0.061
.	19.01.16-02.53.53-1-362822	143	13	13	1	0	0	592	12	12	0	0	NA	NA	NA	48	50	249	249	365	171	172	249	12	12	5	0.048	0.048	0.014
.	19.01.16-02.53.59-1-362823	199	13	13	3	0	3	601	11	11	0	0	NA	NA	NA	72	56	251	251	367	174	171	256	19	3	5	0.076	0.012	0.014
.	19.01.16-02.53.59-1-362824	64	2	2	0	0	0	148	1	1	0	0	NA	NA	NA	18	21	244	243	347	39	42	67	0	3	0	0	0.012	0
.	19.01.16-02.54.01-1-362825	71	3	3	0	0	0	570	2	2	0	0	NA	NA	NA	21	18	239	241	351	162	166	242	2	0	0	0.008	0	0
.	19.01.16-02.54.01-1-362826	89	6	6	4	0	3	581	5	5	0	0	NA	NA	NA	28	29	242	246	354	166	169	246	18	7	4	0.074	0.028	0.011
.	19.01.16-02.54.08-1-362827	62	4	4	3	0	3	578	2	2	0	0	NA	NA	NA	16	28	244	245	352	168	172	238	0	6	9	0	0.024	0.026
.	19.01.16-02.54.12-1-362828	34	1	1	0	0	0	0	0	0	0	0	NA	NA	NA	14	10	240	240	343	0	0	0	0	0	2	0	0	0.006
.	19.01.16-02.54.15-1-362829	153	5	5	1	0	1	583	4	4	0	0	NA	NA	NA	50	37	246	248	356	170	169	244	14	4	7	0.057	0.016	0.02
.	19.01.16-02.54.15-1-362830	87	4	4	2	0	2	570	3	3	0	0	NA	NA	NA	22	19	240	242	350	162	166	242	4	3	3	0.017	0.012	0.009
.	19.01.16-02.54.17-1-362831	240	14	14	6	0	5	613	13	13	0	0	NA	NA	NA	57	67	258	253	369	181	175	257	15	8	25	0.058	0.032	0.068
.	19.01.16-02.54.17-1-362832	149	16	16	5	0	5	587	14	14	0	0	NA	NA	NA	43	40	245	247	361	168	172	247	22	7	11	0.09	0.028	0.03
.	19.01.16-02.54.26-1-362834	131	16	16	4	0	3	589	13	13	0	0	NA	NA	NA	51	44	247	247	363	170	168	251	14	15	14	0.057	0.061	0.039
.	19.01.16-02.54.30-1-362835	185	20	20	8	0	6	608	19	19	0	0	NA	NA	NA	61	65	258	254	366	176	179	253	23	21	28	0.089	0.083	0.077
.	19.01.16-02.54.31-1-362836	232	16	16	6	0	4	629	15	15	0	0	NA	NA	NA	69	85	261	261	376	183	183	263	17	34	19	0.065	0.13	0.051
.	19.01.16-02.54.32-1-362837	35	1	1	0	0	0	0	0	0	0	0	NA	NA	NA	10	12	237	241	347	0	0	0	0	0	1	0	0	0.003
.	19.01.16-02.54.32-1-362838	64	2	2	0	0	0	149	1	1	0	0	NA	NA	NA	18	17	240	243	347	33	53	63	0	2	1	0	0.008	0.003
.	19.01.16-02.54.35-1-362844	124	8	8	0	0	0	593	7	7	0	0	NA	NA	NA	39	40	250	248	355	174	172	247	16	2	2	0.064	0.008	0.006
.	19.01.16-02.54.41-1-362869	119	6	6	2	0	2	590	4	4	0	0	NA	NA	NA	25	42	244	249	362	168	172	250	4	8	0	0.016	0.032	0
.	19.01.16-02.54.45-1-362872	121	5	5	1	0	1	593	4	4	0	0	NA	NA	NA	45	49	253	250	359	173	170	250	8	5	4	0.032	0.02	0.011
.	19.01.16-02.54.52-1-362877	87	5	5	3	0	3	578	4	4	0	0	NA	NA	NA	33	33	246	242	358	167	166	245	3	0	7	0.012	0	0.02
.	19.01.16-02.54.53-1-362878	122	7	7	1	0	1	582	6	6	0	0	NA	NA	NA	51	36	247	244	358	167	168	247	0	9	13	0	0.037	0.036
.	19.01.16-02.54.55-1-362879	90	6	6	3	0	3	583	5	5	0	0	NA	NA	NA	25	33	245	245	356	169	168	246	7	8	3	0.029	0.033	0.008
.	19.01.16-02.54.56-1-362880	31	1	1	0	0	0	0	0	0	0	0	NA	NA	NA	10	5	238	238	342	0	0	0	0	0	1	0	0	0.003
.	19.01.16-02.54.57-1-362881	94	4	4	1	0	1	570	3	3	0	0	NA	NA	NA	27	24	244	245	348	166	167	237	1	0	9	0.004	0	0.026
.	19.01.16-02.54.58-1-362882	182	16	16	5	0	5	602	15	15	0	0	NA	NA	NA	63	59	256	247	369	178	167	257	14	27	9	0.055	0.109	0.024
.	19.01.16-02.55.05-1-362883	62	4	4	2	0	1	578	3	3	0	0	NA	NA	NA	27	27	246	239	355	171	163	244	10	5	4	0.041	0.021	0.011
.	19.01.16-02.55.08-1-362884	291	27	27	17	0	12	622	24	24	0	0	NA	NA	NA	78	73	250	262	374	173	185	264	26	29	58	0.104	0.111	0.155
.	19.01.16-02.55.10-1-362888	329	39	39	9	0	7	631	37	37	0	0	NA	NA	NA	114	89	268	262	372	188	186	257	46	41	54	0.172	0.156	0.145
.	19.01.16-02.55.10-1-362889	93	4	4	1	0	1	575	3	3	0	0	NA	NA	NA	31	28	240	247	354	158	171	246	5	3	0	0.021	0.012	0
.	19.01.16-02.55.12-1-362890	92	7	7	1	0	1	587	6	6	0	0	NA	NA	NA	28	36	247	244	358	173	167	247	14	0	2	0.057	0	0.006
.	19.01.16-02.55.12-1-362891	266	31	31	9	0	9	621	29	29	0	0	NA	NA	NA	88	76	258	257	374	181	180	260	12	34	53	0.047	0.132	0.142
.	19.01.16-02.55.17-1-362892	61	5	5	2	0	2	564	4	4	0	0	NA	NA	NA	37	26	245	241	353	165	162	237	4	2	4	0.016	0.008	0.011
.	19.01.16-02.55.20-1-362897	36	1	1	0	0	0	0	0	0	0	0	NA	NA	NA	11	10	237	240	346	0	0	0	0	0	0	0	0	0
.	19.01.16-02.55.23-1-362898	62	2	2	0	0	0	570	1	1	0	0	NA	NA	NA	24	16	241	241	347	165	166	239	5	0	1	0.021	0	0.003
.	19.01.16-02.55.25-1-362899	89	3	3	1	0	1	580	2	2	0	0	NA	NA	NA	43	38	245	247	359	165	166	249	11	0	2	0.045	0	0.006
.	19.01.16-02.55.28-1-362900	89	7	7	2	0	2	566	5	5	0	0	NA	NA	NA	28	25	250	242	346	170	162	234	8	6	6	0.032	0.025	0.017
.	19.01.16-02.55.31-1-362902	61	2	2	0	0	0	574	1	1	0	0	NA	NA	NA	22	18	240	243	348	165	167	242	3	5	0	0.012	0.021	0
.	19.01.16-02.55.33-1-362904	64	3	3	1	0	1	573	2	2	0	0	NA	NA	NA	24	26	246	242	351	168	166	239	7	0	2	0.028	0	0.006
.	19.01.16-02.55.38-1-362914	35	1	1	1	0	1	0	0	0	0	0	NA	NA	NA	12	6	240	238	341	0	0	0	0	0	2	0	0	0.006
.	19.01.16-02.55.40-1-362932	85	3	3	1	0	1	576	1	1	0	0	NA	NA	NA	23	29	242	244	356	166	166	244	4	2	1	0.017	0.008	0.003
.	19.01.16-02.55.41-1-362933	91	6	6	2	0	2	580	5	5	0	0	NA	NA	NA	33	32	248	246	351	172	165	243	7	6	2	0.028	0.024	0.006
.	19.01.16-02.55.45-1-362937	61	4	4	0	0	0	569	3	3	0	0	NA	NA	NA	32	21	244	242	348	167	165	237	0	8	6	0	0.033	0.017
.	19.01.16-02.55.47-1-362938	86	3	3	1	0	1	575	2	2	0	0	NA	NA	NA	16	25	239	247	352	163	170	242	5	0	2	0.021	0	0.006
.	19.01.16-02.55.48-1-362940	202	31	31	9	0	4	610	29	29	0	0	NA	NA	NA	74	66	255	252	372	177	174	259	43	36	32	0.169	0.143	0.086
.	19.01.16-02.55.51-1-362945	202	9	9	1	0	1	605	6	6	0	0	NA	NA	NA	67	57	257	250	363	179	173	253	9	15	6	0.035	0.06	0.017
.	19.01.16-02.55.54-1-362946	125	8	8	2	0	2	593	5	5	0	0	NA	NA	NA	36	40	244	248	361	170	172	251	14	5	7	0.057	0.02	0.019
.	19.01.16-02.55.59-1-362947	174	29	29	5	0	4	598	25	25	0	0	NA	NA	NA	50	51	250	256	358	172	179	247	43	35	12	0.172	0.137	0.034
.	19.01.16-02.56.00-1-362948	152	6	6	0	0	0	581	5	5	0	0	NA	NA	NA	49	37	251	251	348	169	173	239	10	0	5	0.04	0	0.014
.	19.01.16-02.56.01-1-362949	66	2	2	0	0	0	570	1	1	0	0	NA	NA	NA	28	23	243	241	352	164	164	242	4	0	2	0.016	0	0.006
.	19.01.16-02.56.02-1-362950	94	7	7	2	0	1	578	6	6	0	0	NA	NA	NA	34	33	246	247	353	169	171	238	11	3	4	0.045	0.012	0.011
.	19.01.16-02.56.11-1-362951	88	5	5	1	0	1	568	3	3	0	0	NA	NA	NA	26	18	239	245	347	165	166	237	1	0	5	0.004	0	0.014
.	19.01.16-02.56.13-1-362952	227	21	21	6	0	6	618	20	20	0	0	NA	NA	NA	63	67	252	249	379	177	175	266	27	37	16	0.107	0.149	0.042
.	19.01.16-02.56.15-1-362953	94	5	5	1	0	0	590	4	4	0	0	NA	NA	NA	21	34	240	248	359	166	175	249	14	4	11	0.058	0.016	0.031
.	19.01.16-02.56.15-1-362954	85	3	3	0	0	0	573	2	2	0	0	NA	NA	NA	26	28	242	244	355	163	170	240	2	0	2	0.008	0	0.006
.	19.01.16-02.56.19-1-362955	31	1	1	0	0	0	0	0	0	0	0	NA	NA	NA	7	13	237	239	350	0	0	0	0	0	3	0	0	0.009
.	19.01.16-02.56.22-1-362956	36	1	1	0	0	0	0	0	0	0	0	NA	NA	NA	10	11	241	237	346	0	0	0	1	0	0	0.004	0	0
.	19.01.16-02.56.23-1-362957	234	29	29	8	0	5	606	24	24	0	0	NA	NA	NA	84	63	256	251	369	181	172	253	51	33	26	0.199	0.131	0.07
.	19.01.16-02.56.24-1-362958	182	15	15	7	0	6	609	11	11	0	0	NA	NA	NA	55	57	254	251	365	178	179	252	14	13	15	0.055	0.052	0.041
.	19.01.16-02.56.26-1-362961	66	2	2	0	0	0	581	1	1	0	0	NA	NA	NA	23	35	247	247	354	167	171	243	3	3	0	0.012	0.012	0
.	19.01.16-02.56.30-1-362966	181	7	7	3	0	3	611	5	5	0	0	NA	NA	NA	53	69	256	260	366	180	181	250	9	3	8	0.035	0.012	0.022
.	19.01.16-02.56.36-1-362972	34	1	1	0	0	0	0	0	0	0	0	NA	NA	NA	9	17	241	239	350	0	0	0	0	0	2	0	0	0.006
.	19.01.16-02.56.38-1-362994	146	10	10	4	0	4	586	9	9	0	0	NA	NA	NA	51	37	248	249	353	172	172	242	12	3	6	0.048	0.012	0.017
.	19.01.16-02.56.40-1-362996	117	18	18	3	0	2	587	16	16	0	0	NA	NA	NA	35	32	243	243	359	168	170	249	8	13	22	0.033	0.053	0.061
.	19.01.16-02.56.40-1-362997	86	7	7	4	0	4	581	6	6	0	0	NA	NA	NA	31	37	248	249	353	169	170	242	8	12	17	0.032	0.048	0.048
.	19.01.16-02.56.49-1-363003	122	11	11	4	0	2	592	10	10	0	0	NA	NA	NA	35	42	248	251	356	168	179	245	21	21	8	0.085	0.084	0.022
.	19.01.16-02.56.52-1-363006	212	32	32	9	0	6	612	31	31	0	0	NA	NA	NA	76	57	254	257	359	179	183	250	72	36	30	0.283	0.14	0.084
.	19.01.16-02.56.52-1-363007	126	19	19	8	0	6	582	16	16	0	0	NA	NA	NA	54	33	250	246	350	174	168	240	27	4	27	0.108	0.016	0.077
.	19.01.16-02.56.54-1-363009	65	2	2	0	0	0	99	1	1	0	0	NA	NA	NA	14	16	241	240	348	25	35	39	2	0	1	0.008	0	0.003
.	19.01.16-02.56.58-1-363010	149	11	11	3	0	3	592	10	10	0	0	NA	NA	NA	52	51	252	245	367	173	165	254	5	13	12	0.02	0.053	0.033
.	19.01.16-02.57.01-1-363011	126	6	6	0	0	0	592	5	5	0	0	NA	NA	NA	38	43	252	250	354	176	171	245	6	3	5	0.024	0.012	0.014
.	19.01.16-02.57.02-1-363012	147	17	17	5	0	2	589	14	14	0	0	NA	NA	NA	56	47	246	247	367	166	169	254	24	13	13	0.098	0.053	0.035
.	19.01.16-02.57.08-1-363014	206	20	20	4	0	4	618	17	17	0	0	NA	NA	NA	50	73	262	250	374	186	173	259	30	20	20	0.115	0.08	0.053
.	19.01.16-02.57.10-1-363018	61	2	2	0	0	0	347	1	1	0	0	NA	NA	NA	20	13	240	239	347	102	108	137	8	0	0	0.033	0	0
.	19.01.16-02.57.15-1-363019	174	13	13	6	0	3	597	9	9	0	0	NA	NA	NA	59	50	250	248	365	171	171	255	20	2	14	0.08	0.008	0.038
.	19.01.16-02.57.20-1-363024	100	8	8	3	0	2	585	5	5	0	0	NA	NA	NA	40	39	247	248	357	169	168	248	16	9	0	0.065	0.036	0
.	19.01.16-02.57.21-1-363025	151	24	24	8	0	6	591	20	20	0	0	NA	NA	NA	49	43	250	248	358	174	172	245	16	25	27	0.064	0.101	0.075
.	19.01.16-02.57.21-1-363026	32	1	1	1	0	1	0	0	0	0	0	NA	NA	NA	13	6	240	238	341	0	0	0	0	0	1	0	0	0.003
.	19.01.16-02.57.22-1-363027	218	26	26	8	0	5	617	25	25	0	0	NA	NA	NA	68	73	261	255	370	183	176	258	73	29	16	0.28	0.114	0.043
.	19.01.16-02.57.24-1-363028	31	1	1	1	0	1	0	0	0	0	0	NA	NA	NA	6	9	238	239	345	0	0	0	2	0	0	0.008	0	0
.	19.01.16-02.57.26-1-363029	248	19	19	12	0	10	618	18	18	0	0	NA	NA	NA	86	72	257	251	377	178	174	266	20	15	26	0.078	0.06	0.069
.	19.01.16-02.57.28-1-363030	162	14	14	3	0	3	600	10	10	0	0	NA	NA	NA	55	47	248	250	362	172	174	254	41	14	10	0.165	0.056	0.028
.	19.01.16-02.57.39-1-363057	142	7	7	1	0	1	595	6	6	0	0	NA	NA	NA	43	43	247	250	359	170	174	251	14	5	3	0.057	0.02	0.008
.	19.01.16-02.57.42-1-363061	127	9	9	4	0	3	591	7	7	0	0	NA	NA	NA	26	39	244	246	362	171	169	251	12	13	7	0.049	0.053	0.019
.	19.01.16-02.57.43-1-363063	115	9	9	0	0	0	584	8	8	0	0	NA	NA	NA	41	39	252	245	355	168	171	245	22	3	7	0.087	0.012	0.02
.	19.01.16-02.57.45-1-363064	119	10	10	2	0	2	591	9	9	0	0	NA	NA	NA	36	40	252	243	358	178	167	246	11	15	8	0.044	0.062	0.022
.	19.01.16-02.57.58-1-363069	58	3	3	1	0	1	565	2	2	0	0	NA	NA	NA	19	12	239	241	345	164	165	236	0	4	5	0	0.017	0.014
.	19.01.16-02.57.58-1-363070	92	5	5	1	0	1	581	4	4	0	0	NA	NA	NA	30	34	249	246	352	171	168	242	9	3	4	0.036	0.012	0.011
.	19.01.16-02.57.59-1-363071	176	13	13	6	0	3	616	11	11	0	0	NA	NA	NA	50	65	254	253	371	180	178	258	15	14	15	0.059	0.055	0.04
.	19.01.16-02.58.00-1-363072	116	5	5	2	0	2	588	4	4	0	0	NA	NA	NA	43	46	256	246	357	175	168	245	12	0	1	0.047	0	0.003
.	19.01.16-02.58.04-1-363073	236	18	18	2	0	2	622	17	17	0	0	NA	NA	NA	80	75	253	257	378	175	179	268	15	14	8	0.059	0.054	0.021
.	19.01.16-02.58.07-1-363074	64	2	2	1	0	1	571	1	1	0	0	NA	NA	NA	16	15	240	241	347	164	168	239	0	0	4	0	0	0.012
.	19.01.16-02.58.07-1-363075	214	34	34	7	0	7	610	33	33	0	0	NA	NA	NA	71	68	260	252	369	181	174	255	33	50	41	0.127	0.198	0.111
.	19.01.16-02.58.08-1-363077	180	38	38	9	0	6	603	31	31	0	0	NA	NA	NA	58	63	254	255	367	174	176	253	50	34	54	0.197	0.133	0.147
.	19.01.16-02.58.11-1-363078	234	34	34	5	0	4	614	32	32	0	0	NA	NA	NA	72	66	253	253	373	180	177	257	56	47	33	0.221	0.186	0.088
.	19.01.16-02.58.14-1-363079	123	8	8	2	0	2	586	7	7	0	0	NA	NA	NA	36	41	244	247	363	169	169	248	2	9	8	0.008	0.036	0.022
.	19.01.16-02.58.19-1-363081	268	57	57	18	0	13	612	51	51	0	0	NA	NA	NA	86	67	254	250	376	177	172	263	45	72	52	0.177	0.288	0.138
.	19.01.16-02.58.26-1-363086	157	10	10	3	0	2	598	8	8	0	0	NA	NA	NA	56	47	249	249	362	174	170	254	21	3	17	0.084	0.012	0.047
.	19.01.16-02.58.37-1-363093	184	8	8	3	0	3	601	7	7	0	0	NA	NA	NA	50	60	259	253	361	177	173	251	15	9	11	0.058	0.036	0.03
.	19.01.16-02.58.42-1-363117	193	28	28	10	0	8	596	22	22	0	0	NA	NA	NA	50	45	252	250	356	176	172	248	60	24	14	0.238	0.096	0.039
.	19.01.16-02.59.12-1-363126	59	2	2	0	0	0	148	1	1	0	0	NA	NA	NA	11	14	238	242	347	43	43	62	5	0	1	0.021	0	0.003
.	19.01.16-02.59.13-1-363127	94	6	6	2	0	2	584	5	5	0	0	NA	NA	NA	32	34	244	245	358	171	167	246	5	6	0	0.02	0.024	0
.	19.01.16-02.59.15-1-363128	170	11	11	2	0	2	603	9	9	0	0	NA	NA	NA	63	61	255	247	372	176	171	256	23	5	3	0.09	0.02	0.008
.	19.01.16-02.59.21-1-363133	151	19	19	4	0	2	593	17	17	0	0	NA	NA	NA	47	43	247	253	356	172	174	247	50	11	24	0.202	0.043	0.067
.	19.01.16-02.59.26-1-363135	175	13	13	3	0	2	604	8	8	0	0	NA	NA	NA	56	62	251	252	372	174	169	261	31	8	9	0.124	0.032	0.024
.	19.01.16-02.59.29-1-363136	210	9	9	4	0	4	601	8	8	0	0	NA	NA	NA	62	51	246	256	362	170	178	253	2	5	21	0.008	0.02	0.058
.	19.01.16-02.59.32-1-363138	32	1	1	1	0	1	0	0	0	0	0	NA	NA	NA	7	9	240	238	344	0	0	0	0	0	1	0	0	0.003
.	19.01.16-02.59.32-1-363140	31	1	1	0	0	0	0	0	0	0	0	NA	NA	NA	6	2	237	237	341	0	0	0	0	0	0	0	0	0
.	19.01.16-02.59.34-1-363143	34	1	1	0	0	0	0	0	0	0	0	NA	NA	NA	8	6	239	239	341	0	0	0	0	0	3	0	0	0.009
.	19.01.16-02.59.35-1-363145	114	6	6	2	0	1	594	4	4	0	0	NA	NA	NA	38	46	246	256	357	172	175	247	0	14	5	0	0.055	0.014
.	19.01.16-02.59.37-1-363148	33	1	1	0	0	0	0	0	0	0	0	NA	NA	NA	9	9	240	239	343	0	0	0	6	0	0	0.025	0	0
.	19.01.16-02.59.37-1-363153	123	6	6	1	0	1	590	3	3	0	0	NA	NA	NA	44	42	248	248	359	172	173	245	8	8	6	0.032	0.032	0.017
.	19.01.16-02.59.38-1-363154	65	4	4	0	0	0	570	3	3	0	0	NA	NA	NA	31	27	244	245	351	167	164	239	2	5	0	0.008	0.02	0
.	19.01.16-02.59.39-1-363172	33	1	1	1	0	1	0	0	0	0	0	NA	NA	NA	13	14	243	239	345	0	0	0	1	0	0	0.004	0	0
.	19.01.16-02.59.45-1-363176	97	6	6	0	0	0	589	4	4	0	0	NA	NA	NA	33	40	248	245	360	170	170	249	4	8	7	0.016	0.033	0.019
.	19.01.16-02.59.55-1-363181	64	3	3	1	0	1	565	2	2	0	0	NA	NA	NA	24	15	240	240	348	165	164	236	0	4	2	0	0.017	0.006
.	19.01.16-02.59.55-1-363182	120	6	6	1	0	1	587	4	4	0	0	NA	NA	NA	42	39	246	248	358	169	171	247	0	12	5	0	0.048	0.014
.	19.01.16-02.59.56-1-363183	88	3	3	1	0	1	573	2	2	0	0	NA	NA	NA	25	24	246	240	351	168	166	239	4	1	1	0.016	0.004	0.003
.	19.01.16-02.59.56-1-363184	443	61	61	12	0	8	666	58	58	0	0	NA	NA	NA	100	126	267	265	407	189	188	289	82	64	61	0.307	0.242	0.15
.	19.01.16-02.59.59-1-363185	155	14	14	2	0	2	594	12	12	0	0	NA	NA	NA	51	49	246	251	365	171	172	251	24	12	31	0.098	0.048	0.085
.	19.01.16-03.00.01-1-363186	123	11	11	0	0	0	589	10	10	0	0	NA	NA	NA	36	43	251	245	360	170	171	248	4	12	5	0.016	0.049	0.014
.	19.01.16-03.00.03-1-363191	34	1	1	0	0	0	0	0	0	0	0	NA	NA	NA	11	12	240	240	345	0	0	0	0	0	0	0	0	0
.	19.01.16-03.00.04-1-363192	304	67	67	22	0	17	628	59	59	0	0	NA	NA	NA	97	91	261	260	383	182	182	264	78	67	69	0.299	0.258	0.18
.	19.01.16-03.00.06-1-363193	362	82	82	17	0	13	659	77	77	0	0	NA	NA	NA	91	112	272	269	384	194	192	273	113	59	76	0.415	0.219	0.198
.	19.01.16-03.00.10-1-363194	31	1	1	0	0	0	0	0	0	0	0	NA	NA	NA	11	9	237	240	345	0	0	0	0	0	1	0	0	0.003
.	19.01.16-03.00.10-1-363195	32	1	1	0	0	0	0	0	0	0	0	NA	NA	NA	7	6	237	236	346	0	0	0	0	1	0	0	0.004	0
.	19.01.16-03.00.12-1-363196	241	17	17	1	0	1	625	15	15	0	0	NA	NA	NA	85	85	256	272	370	177	190	258	21	15	16	0.082	0.055	0.043
.	19.01.16-03.00.12-1-363197	149	7	7	1	0	1	586	4	4	0	0	NA	NA	NA	51	45	251	252	355	173	174	239	2	10	11	0.008	0.04	0.031
.	19.01.16-03.00.14-1-363198	148	14	14	2	0	2	595	12	12	0	0	NA	NA	NA	57	52	252	250	363	171	173	251	20	9	7	0.079	0.036	0.019
.	19.01.16-03.00.23-1-363199	244	11	11	3	0	2	630	8	8	0	0	NA	NA	NA	73	88	259	265	377	180	185	265	19	9	10	0.073	0.034	0.027
.	19.01.16-03.00.31-1-363200	148	9	9	2	0	0	585	8	8	0	0	NA	NA	NA	38	38	244	248	359	168	169	248	11	0	13	0.045	0	0.036
.	19.01.16-03.00.31-1-363202	273	38	38	9	0	7	612	36	36	0	0	NA	NA	NA	78	74	258	259	370	181	181	250	65	31	33	0.252	0.12	0.089
.	19.01.16-03.00.40-1-363230	59	5	5	3	0	1	568	4	4	0	0	NA	NA	NA	27	22	243	245	347	165	165	238	7	5	6	0.029	0.02	0.017
.	19.01.16-03.00.42-1-363234	145	9	9	3	0	3	599	8	8	0	0	NA	NA	NA	54	48	253	249	359	177	173	249	12	13	3	0.047	0.052	0.008
.	19.01.16-03.00.48-1-363237	96	5	5	2	0	1	578	3	3	0	0	NA	NA	NA	33	27	244	242	354	170	166	242	0	3	15	0	0.012	0.042
.	19.01.16-03.00.52-1-363242	143	8	8	3	0	2	592	7	7	0	0	NA	NA	NA	39	38	242	246	363	170	172	250	9	5	5	0.037	0.02	0.014
.	19.01.16-03.00.55-1-363243	61	2	2	1	0	1	572	1	1	0	0	NA	NA	NA	29	24	243	244	350	168	164	240	0	7	0	0	0.029	0
.	19.01.16-03.01.04-1-363278	240	42	42	13	0	10	613	39	39	0	0	NA	NA	NA	88	75	265	254	369	183	175	255	67	32	55	0.253	0.126	0.149
.	19.01.16-03.01.06-1-363299	61	2	2	0	0	0	573	1	1	0	0	NA	NA	NA	19	21	244	241	349	164	167	242	2	0	3	0.008	0	0.009
.	19.01.16-03.01.08-1-363300	37	1	1	0	0	0	0	0	0	0	0	NA	NA	NA	9	9	236	241	345	0	0	0	0	0	2	0	0	0.006
.	19.01.16-03.01.11-1-363321	64	2	2	0	0	0	397	1	1	0	0	NA	NA	NA	22	30	245	245	353	116	123	158	0	0	3	0	0	0.008
.	19.01.16-03.01.14-1-363325	58	2	2	0	0	0	581	1	1	0	0	NA	NA	NA	18	31	244	245	355	167	170	244	0	4	1	0	0.016	0.003
.	19.01.16-03.01.20-1-363330	245	33	33	11	0	7	612	29	29	0	0	NA	NA	NA	82	66	255	255	369	178	182	252	37	35	41	0.145	0.137	0.111
.	19.01.16-03.01.21-1-363331	91	5	5	3	0	3	574	4	4	0	0	NA	NA	NA	28	21	240	244	350	164	167	243	7	1	9	0.029	0.004	0.026
.	19.01.16-03.01.23-1-363332	154	6	6	1	0	1	602	5	5	0	0	NA	NA	NA	47	49	251	244	367	171	170	261	9	6	0	0.036	0.025	0
.	19.01.16-03.01.27-1-363333	92	3	3	0	0	0	572	2	2	0	0	NA	NA	NA	33	27	241	246	353	162	169	241	3	1	5	0.012	0.004	0.014
.	19.01.16-03.01.28-1-363334	226	38	38	11	0	8	619	36	36	0	0	NA	NA	NA	74	71	256	257	371	176	179	264	33	44	60	0.129	0.171	0.162
.	19.01.16-03.01.28-1-363335	87	5	5	1	0	1	576	4	4	0	0	NA	NA	NA	25	23	242	246	348	169	170	237	10	0	5	0.041	0	0.014
.	19.01.16-03.01.38-1-363362	235	25	25	6	0	5	629	23	23	0	0	NA	NA	NA	71	85	263	261	374	182	184	263	30	21	29	0.114	0.08	0.078
.	19.01.16-03.01.41-1-363365	144	7	7	2	0	2	597	5	5	0	0	NA	NA	NA	40	52	252	250	363	176	170	251	14	7	0	0.056	0.028	0
.	19.01.16-03.01.44-1-363368	95	4	4	0	0	0	589	3	3	0	0	NA	NA	NA	37	42	250	247	358	170	171	248	13	0	3	0.052	0	0.008
.	19.01.16-03.01.46-1-363369	330	55	55	16	0	14	641	47	47	0	0	NA	NA	NA	78	94	268	261	378	189	185	267	64	47	61	0.239	0.18	0.161
.	19.01.16-03.01.50-1-363373	182	20	20	3	0	3	610	17	17	0	0	NA	NA	NA	49	62	248	255	372	171	177	262	38	55	6	0.153	0.216	0.016
.	19.01.16-03.02.02-1-363376	65	2	2	0	0	0	247	1	1	0	0	NA	NA	NA	19	18	241	241	349	73	74	100	3	1	0	0.012	0.004	0
.	19.01.16-03.02.03-1-363377	90	4	4	2	0	2	568	3	3	0	0	NA	NA	NA	20	19	241	239	352	163	165	240	3	0	3	0.012	0	0.009
.	19.01.16-03.02.05-1-363379	121	8	8	1	0	1	593	7	7	0	0	NA	NA	NA	38	44	251	246	360	174	168	251	2	2	16	0.008	0.008	0.044
.	19.01.16-03.02.07-1-363380	151	25	25	9	0	6	593	22	22	0	0	NA	NA	NA	59	46	250	244	365	173	169	251	24	47	32	0.096	0.193	0.088
.	19.01.16-03.02.12-1-363381	186	45	45	10	0	6	608	40	40	0	0	NA	NA	NA	50	61	257	252	365	178	176	254	68	42	36	0.265	0.167	0.099
.	19.01.16-03.02.17-1-363382	114	6	6	0	0	0	595	5	5	0	0	NA	NA	NA	37	48	252	248	361	177	168	250	6	8	8	0.024	0.032	0.022
.	19.01.16-03.02.22-1-363383	59	2	2	0	0	0	574	1	1	0	0	NA	NA	NA	23	28	243	241	357	166	165	243	0	0	9	0	0	0.025
.	19.01.16-03.02.26-1-363384	35	1	1	0	0	0	0	0	0	0	0	NA	NA	NA	5	11	238	240	346	0	0	0	0	0	0	0	0	0
.	19.01.16-03.02.26-1-363385	61	3	3	1	0	0	576	2	2	0	0	NA	NA	NA	31	24	245	242	350	167	167	242	13	1	5	0.053	0.004	0.014
.	19.01.16-03.02.27-1-363390	122	8	8	1	0	1	589	7	7	0	0	NA	NA	NA	39	44	252	248	357	172	170	247	29	5	10	0.115	0.02	0.028
.	19.01.16-03.02.28-1-363391	112	6	6	2	0	2	595	5	5	0	0	NA	NA	NA	31	48	247	250	364	171	175	249	7	15	4	0.028	0.06	0.011
.	19.01.16-03.02.35-1-363397	64	4	4	1	0	1	567	3	3	0	0	NA	NA	NA	28	24	243	240	354	165	162	240	4	0	6	0.016	0	0.017
.	19.01.16-03.02.35-1-363398	39	1	1	0	0	0	0	0	0	0	0	NA	NA	NA	12	16	240	244	345	0	0	0	0	2	0	0	0.008	0
.	19.01.16-03.02.41-1-363423	181	13	13	6	0	4	605	11	11	0	0	NA	NA	NA	68	62	257	251	367	180	173	252	28	32	15	0.109	0.127	0.041
.	19.01.16-03.02.44-1-363425	37	1	1	0	0	0	0	0	0	0	0	NA	NA	NA	13	11	240	238	346	0	0	0	0	0	1	0	0	0.003
.	19.01.16-03.02.47-1-363426	33	1	1	0	0	0	0	0	0	0	0	NA	NA	NA	12	9	238	240	344	0	0	0	0	0	0	0	0	0
.	19.01.16-03.02.49-1-363430	295	34	34	10	0	7	615	29	29	0	0	NA	NA	NA	91	73	260	256	370	183	177	255	51	55	38	0.196	0.215	0.103
.	19.01.16-03.02.50-1-363431	91	4	4	0	0	0	571	3	3	0	0	NA	NA	NA	32	25	244	242	352	164	165	242	3	0	8	0.012	0	0.023
.	19.01.16-03.02.51-1-363433	33	1	1	0	0	0	0	0	0	0	0	NA	NA	NA	11	5	236	239	343	0	0	0	0	0	0	0	0	0
.	19.01.16-03.02.53-1-363434	88	10	10	3	0	1	594	9	9	0	0	NA	NA	NA	33	46	253	246	360	177	171	246	23	9	7	0.091	0.037	0.019
.	19.01.16-03.02.53-1-363435	129	16	16	5	0	5	585	15	15	0	0	NA	NA	NA	46	42	246	248	361	167	170	248	19	7	14	0.077	0.028	0.039
.	19.01.16-03.02.54-1-363436	91	5	5	1	0	1	591	3	3	0	0	NA	NA	NA	31	36	252	247	350	176	172	243	16	0	4	0.063	0	0.011
.	19.01.16-03.03.00-1-363437	144	26	26	4	0	3	585	22	22	0	0	NA	NA	NA	35	37	249	247	354	173	168	244	18	28	15	0.072	0.113	0.042
.	19.01.16-03.03.05-1-363438	116	9	9	1	0	1	588	7	7	0	0	NA	NA	NA	39	40	242	250	361	166	174	248	15	5	10	0.062	0.02	0.028
.	19.01.16-03.03.11-1-363440	96	5	5	0	0	0	567	4	4	0	0	NA	NA	NA	22	19	242	240	350	167	163	237	7	1	4	0.029	0.004	0.011
.	19.01.16-03.03.11-1-363441	173	7	7	1	0	1	586	5	5	0	0	NA	NA	NA	61	40	247	248	358	171	167	248	5	4	13	0.02	0.016	0.036
.	19.01.16-03.03.17-1-363445	127	5	5	1	0	1	596	3	3	0	0	NA	NA	NA	31	44	252	243	362	176	165	255	5	2	1	0.02	0.008	0.003
.	19.01.16-03.03.20-1-363451	63	3	3	2	0	2	445	1	1	0	0	NA	NA	NA	18	13	240	239	347	128	133	184	2	4	7	0.008	0.017	0.02
.	19.01.16-03.03.21-1-363452	85	3	3	0	0	0	577	1	1	0	0	NA	NA	NA	29	28	246	244	351	167	168	242	7	0	0	0.028	0	0
.	19.01.16-03.03.27-1-363453	30	1	1	0	0	0	0	0	0	0	0	NA	NA	NA	7	9	239	239	344	0	0	0	0	0	1	0	0	0.003
.	19.01.16-03.03.29-1-363454	64	3	3	1	0	1	579	2	2	0	0	NA	NA	NA	20	30	244	244	355	170	169	240	5	0	8	0.02	0	0.023
.	19.01.16-03.03.31-1-363455	88	5	5	2	0	2	584	4	4	0	0	NA	NA	NA	27	32	249	246	350	172	168	244	2	12	4	0.008	0.049	0.011
.	19.01.16-03.03.31-1-363456	91	5	5	2	0	2	573	4	4	0	0	NA	NA	NA	32	21	242	245	347	167	169	237	9	2	5	0.037	0.008	0.014
.	19.01.16-03.03.32-1-363458	88	3	3	1	0	1	579	2	2	0	0	NA	NA	NA	31	30	247	244	352	167	168	244	0	8	3	0	0.033	0.009
.	19.01.16-03.03.33-1-363460	91	6	6	2	0	1	586	5	5	0	0	NA	NA	NA	35	43	248	248	360	171	168	247	0	3	9	0	0.012	0.025
.	19.01.16-03.03.34-1-363463	60	2	2	1	0	1	579	1	1	0	0	NA	NA	NA	20	29	245	243	354	168	167	244	3	0	4	0.012	0	0.011
.	19.01.16-03.03.37-1-363470	63	2	2	0	0	0	574	1	1	0	0	NA	NA	NA	30	26	243	243	353	164	166	244	2	3	0	0.008	0.012	0
.	19.01.16-03.03.43-1-363491	63	2	2	0	0	0	349	1	1	0	0	NA	NA	NA	15	13	239	240	347	98	107	144	6	0	0	0.025	0	0
.	19.01.16-03.03.46-1-363492	63	4	4	0	0	0	568	3	3	0	0	NA	NA	NA	33	23	245	242	349	169	166	233	0	0	7	0	0	0.02
.	19.01.16-03.03.46-1-363493	125	11	11	2	0	1	587	8	8	0	0	NA	NA	NA	32	39	247	251	354	170	173	244	19	15	5	0.077	0.06	0.014
.	19.01.16-03.03.48-1-363495	40	1	1	0	0	0	0	0	0	0	0	NA	NA	NA	15	10	239	241	343	0	0	0	0	0	2	0	0	0.006
.	19.01.16-03.03.50-1-363499	228	39	39	8	0	7	612	36	36	0	0	NA	NA	NA	64	55	254	250	364	177	177	258	47	42	41	0.185	0.168	0.113
.	19.01.16-03.03.51-1-363500	93	15	15	4	0	3	582	13	13	0	0	NA	NA	NA	37	38	246	245	360	169	167	246	17	11	3	0.069	0.045	0.008
.	19.01.16-03.03.51-1-363501	57	2	2	0	0	0	0	1	1	0	0	NA	NA	NA	16	17	243	242	345	0	0	0	6	0	0	0.025	0	0
.	19.01.16-03.03.51-1-363502	65	2	2	0	0	0	499	1	1	0	0	NA	NA	NA	14	14	242	241	344	144	151	204	6	2	0	0.025	0.008	0
.	19.01.16-03.03.53-1-363503	152	11	11	4	0	2	600	9	9	0	0	NA	NA	NA	39	48	254	246	361	178	172	250	8	11	7	0.031	0.045	0.019
.	19.01.16-03.03.55-1-363504	31	1	1	0	0	0	0	0	0	0	0	NA	NA	NA	11	3	237	236	343	0	0	0	0	1	0	0	0.004	0
.	19.01.16-03.03.55-1-363505	34	1	1	0	0	0	0	0	0	0	0	NA	NA	NA	9	5	237	237	344	0	0	0	0	0	0	0	0	0
.	19.01.16-03.03.57-1-363506	182	50	50	14	0	11	605	46	46	0	0	NA	NA	NA	63	61	257	253	364	174	178	253	62	55	35	0.241	0.217	0.096
.	19.01.16-03.03.57-1-363507	202	22	22	4	0	3	600	20	20	0	0	NA	NA	NA	70	48	250	250	361	176	173	251	25	16	47	0.1	0.064	0.13
.	19.01.16-03.04.01-1-363508	65	3	3	0	0	0	578	2	2	0	0	NA	NA	NA	24	28	244	246	351	166	171	241	4	0	0	0.016	0	0
.	19.01.16-03.04.04-1-363509	37	1	1	0	0	0	0	0	0	0	0	NA	NA	NA	13	14	239	239	349	0	0	0	0	3	0	0	0.013	0
.	19.01.16-03.04.08-1-363510	152	9	9	6	0	5	594	7	7	0	0	NA	NA	NA	38	42	248	250	357	171	176	247	5	12	9	0.02	0.048	0.025
.	19.01.16-03.04.11-1-363511	93	6	6	1	0	1	575	5	5	0	0	NA	NA	NA	32	30	243	243	357	166	163	246	7	3	2	0.029	0.012	0.006
.	19.01.16-03.04.15-1-363512	33	1	1	0	0	0	0	0	0	0	0	NA	NA	NA	12	15	238	244	346	0	0	0	0	0	0	0	0	0
.	19.01.16-03.04.15-1-363513	206	16	16	7	0	7	602	14	14	0	0	NA	NA	NA	64	59	259	253	360	183	176	243	34	22	12	0.131	0.087	0.033
.	19.01.16-03.04.16-1-363514	234	33	33	11	0	9	605	29	29	0	0	NA	NA	NA	61	58	252	250	369	175	172	258	46	28	37	0.183	0.112	0.1
.	19.01.16-03.04.17-1-363515	64	4	4	1	0	1	569	3	3	0	0	NA	NA	NA	25	24	241	246	350	162	168	239	0	7	4	0	0.028	0.011
.	19.01.16-03.04.26-1-363517	119	4	4	0	0	0	589	3	3	0	0	NA	NA	NA	54	50	243	256	364	166	174	249	0	7	6	0	0.027	0.016
.	19.01.16-03.04.28-1-363518	208	41	41	13	0	8	599	37	37	0	0	NA	NA	NA	71	49	252	250	360	175	174	250	73	23	43	0.29	0.092	0.119
.	19.01.16-03.04.30-1-363519	144	9	9	2	0	2	592	8	8	0	0	NA	NA	NA	51	48	244	257	360	167	179	246	5	15	6	0.02	0.058	0.017
.	19.01.16-03.04.39-1-363547	59	2	2	1	0	1	574	1	1	0	0	NA	NA	NA	24	23	242	242	352	167	168	239	0	0	7	0	0	0.02
.	19.01.16-03.04.44-1-363552	36	1	1	0	0	0	0	0	0	0	0	NA	NA	NA	4	9	239	237	346	0	0	0	0	0	0	0	0	0
.	19.01.16-03.04.46-1-363553	57	2	2	1	0	1	0	1	1	0	0	NA	NA	NA	13	15	239	240	349	0	0	0	4	0	0	0.017	0	0
.	19.01.16-03.04.48-1-363555	200	31	31	11	0	8	604	29	29	0	0	NA	NA	NA	44	47	249	249	362	175	178	251	50	38	29	0.201	0.153	0.08
.	19.01.16-03.04.51-1-363559	65	5	5	2	0	2	575	4	4	0	0	NA	NA	NA	31	29	246	241	355	165	166	244	9	8	0	0.037	0.033	0
.	19.01.16-03.04.52-1-363560	200	16	16	10	0	9	607	15	15	0	0	NA	NA	NA	57	57	251	253	366	176	177	254	18	25	20	0.072	0.099	0.055
.	19.01.16-03.04.52-1-363561	59	2	2	0	0	0	574	1	1	0	0	NA	NA	NA	18	16	242	242	345	168	169	237	0	3	1	0	0.012	0.003
.	19.01.16-03.04.53-1-363562	37	1	1	0	0	0	0	0	0	0	0	NA	NA	NA	9	12	239	239	347	0	0	0	0	0	4	0	0	0.012
.	19.01.16-03.04.56-1-363563	120	4	4	0	0	0	587	3	3	0	0	NA	NA	NA	18	31	249	240	355	173	167	247	8	0	0	0.032	0	0
.	19.01.16-03.05.02-1-363564	151	7	7	4	0	4	597	5	5	0	0	NA	NA	NA	37	46	253	247	359	176	171	250	9	6	9	0.036	0.024	0.025
.	19.01.16-03.05.14-1-363565	64	2	2	1	0	1	148	1	1	0	0	NA	NA	NA	25	22	242	244	349	42	49	57	0	1	1	0	0.004	0.003
.	19.01.16-03.05.15-1-363569	64	2	2	0	0	0	395	1	1	0	0	NA	NA	NA	23	18	242	242	347	118	112	165	0	0	2	0	0	0.006
.	19.01.16-03.05.15-1-363570	176	14	14	2	0	1	597	11	11	0	0	NA	NA	NA	56	49	251	251	360	178	171	248	3	12	30	0.012	0.048	0.083
.	19.01.16-03.05.15-1-363571	58	2	2	1	0	1	569	1	1	0	0	NA	NA	NA	25	20	241	244	348	165	168	236	3	0	2	0.012	0	0.006
.	19.01.16-03.05.23-1-363576	92	4	4	1	0	1	577	3	3	0	0	NA	NA	NA	30	27	241	244	355	164	167	246	0	2	11	0	0.008	0.031
.	19.01.16-03.05.26-1-363577	64	3	3	0	0	0	567	1	1	0	0	NA	NA	NA	22	16	241	241	347	164	168	235	4	0	6	0.017	0	0.017
.	19.01.16-03.05.28-1-363578	233	29	29	7	0	4	629	26	26	0	0	NA	NA	NA	53	87	267	256	377	187	179	263	57	7	40	0.213	0.027	0.106
.	19.01.16-03.05.29-1-363579	90	11	11	1	0	1	585	10	10	0	0	NA	NA	NA	34	40	247	248	358	169	171	245	6	10	10	0.024	0.04	0.028
.	19.01.16-03.05.30-1-363580	61	2	2	2	0	2	99	1	1	0	0	NA	NA	NA	11	11	239	241	344	30	29	40	0	4	1	0	0.017	0.003
.	19.01.16-03.05.32-1-363582	62	2	2	0	0	0	296	1	1	0	0	NA	NA	NA	18	7	238	239	343	80	85	131	0	5	3	0	0.021	0.009
.	19.01.16-03.05.37-1-363592	63	5	5	0	0	0	579	4	4	0	0	NA	NA	NA	25	28	239	243	359	163	168	248	11	6	0	0.046	0.025	0
.	19.01.16-03.05.38-1-363609	65	2	2	0	0	0	398	1	1	0	0	NA	NA	NA	17	19	242	240	350	112	110	176	0	0	1	0	0	0.003
.	19.01.16-03.05.40-1-363612	123	4	4	0	0	0	584	3	3	0	0	NA	NA	NA	34	38	244	248	359	168	170	246	3	6	4	0.012	0.024	0.011
.	19.01.16-03.05.40-1-363614	89	5	5	1	0	0	578	4	4	0	0	NA	NA	NA	33	23	242	244	350	165	169	244	0	4	10	0	0.016	0.029
.	19.01.16-03.05.43-1-363616	33	1	1	0	0	0	0	0	0	0	0	NA	NA	NA	11	9	237	237	348	0	0	0	0	0	0	0	0	0
.	19.01.16-03.05.44-1-363618	149	14	14	5	0	5	588	12	12	0	0	NA	NA	NA	41	42	252	250	353	176	172	240	13	23	17	0.052	0.092	0.048
.	19.01.16-03.05.48-1-363620	143	10	10	3	0	2	586	9	9	0	0	NA	NA	NA	47	44	252	247	358	173	170	243	1	15	23	0.004	0.061	0.064
.	19.01.16-03.05.51-1-363625	286	52	52	11	0	9	629	48	48	0	0	NA	NA	NA	75	84	259	258	380	185	180	264	86	51	53	0.332	0.198	0.139
.	19.01.16-03.05.51-1-363626	155	8	8	1	0	1	608	7	7	0	0	NA	NA	NA	45	62	260	253	362	181	175	252	9	16	16	0.035	0.063	0.044
.	19.01.16-03.05.53-1-363627	90	8	8	1	0	1	579	6	6	0	0	NA	NA	NA	37	29	248	245	349	171	170	238	1	9	13	0.004	0.037	0.037
.	19.01.16-03.05.55-1-363628	33	1	1	0	0	0	0	0	0	0	0	NA	NA	NA	13	12	241	238	346	0	0	0	0	0	3	0	0	0.009
.	19.01.16-03.05.58-1-363629	211	18	18	8	0	5	618	16	16	0	0	NA	NA	NA	54	67	255	251	374	181	174	263	28	18	40	0.11	0.072	0.107
.	19.01.16-03.05.59-1-363630	148	15	15	6	0	4	603	13	13	0	0	NA	NA	NA	44	52	251	251	363	178	174	251	28	11	3	0.112	0.044	0.008
.	19.01.16-03.06.09-1-363892	59	2	2	1	0	1	149	1	1	0	0	NA	NA	NA	15	19	242	240	350	47	43	59	2	0	3	0.008	0	0.009
.	19.01.16-03.06.14-1-363893	144	8	8	2	0	2	602	7	7	0	0	NA	NA	NA	42	53	260	248	358	182	172	248	4	7	6	0.015	0.028	0.017
.	19.01.16-03.06.14-1-363894	116	10	10	4	0	4	588	9	9	0	0	NA	NA	NA	20	39	247	247	358	172	171	245	14	7	2	0.057	0.028	0.006
.	19.01.16-03.06.20-1-363895	268	32	32	13	0	8	620	29	29	0	0	NA	NA	NA	68	68	259	253	369	181	177	262	65	38	29	0.251	0.15	0.079
.	19.01.16-03.06.20-1-363896	205	19	19	7	0	5	611	17	17	0	0	NA	NA	NA	58	65	255	254	369	177	176	258	20	40	24	0.078	0.157	0.065
.	19.01.16-03.06.21-1-363897	148	13	13	4	0	3	587	11	11	0	0	NA	NA	NA	50	41	246	249	359	172	169	246	17	10	7	0.069	0.04	0.019
.	19.01.16-03.06.33-1-363906	115	13	13	3	0	3	583	11	11	0	0	NA	NA	NA	41	41	241	251	362	163	171	249	11	16	20	0.046	0.064	0.055
.	19.01.16-03.06.36-1-363910	31	1	1	0	0	0	0	0	0	0	0	NA	NA	NA	8	8	240	236	345	0	0	0	0	0	0	0	0	0
.	19.01.16-03.06.38-1-363916	228	37	37	7	0	4	611	31	31	0	0	NA	NA	NA	69	63	256	256	364	179	178	254	29	56	45	0.113	0.219	0.124
.	19.01.16-03.06.39-1-363933	139	5	5	3	0	3	583	4	4	0	0	NA	NA	NA	33	39	249	241	362	169	164	250	13	1	0	0.052	0.004	0
.	19.01.16-03.06.39-1-363934	184	34	34	7	0	6	605	30	30	0	0	NA	NA	NA	50	61	255	253	366	177	172	256	46	44	47	0.18	0.174	0.128
.	19.01.16-03.06.51-1-363943	114	10	10	0	0	0	585	9	9	0	0	NA	NA	NA	35	35	247	248	353	169	171	245	15	7	8	0.061	0.028	0.023
.	19.01.16-03.06.56-1-363945	39	1	1	0	0	0	0	0	0	0	0	NA	NA	NA	8	17	240	242	348	0	0	0	0	0	3	0	0	0.009
.	19.01.16-03.06.58-1-363946	31	1	1	1	0	1	0	0	0	0	0	NA	NA	NA	9	10	239	239	345	0	0	0	0	0	2	0	0	0.006
.	19.01.16-03.06.58-1-363947	94	4	4	1	0	0	576	3	3	0	0	NA	NA	NA	34	34	246	250	351	167	171	238	2	4	2	0.008	0.016	0.006
.	19.01.16-03.07.00-1-363948	126	13	13	2	0	2	586	11	11	0	0	NA	NA	NA	40	32	239	246	360	168	167	251	16	11	5	0.067	0.045	0.014
.	19.01.16-03.07.00-1-363949	88	5	5	0	0	0	579	4	4	0	0	NA	NA	NA	17	26	246	243	350	168	168	243	2	12	0	0.008	0.049	0
.	19.01.16-03.07.11-1-363951	117	8	8	2	0	2	577	7	7	0	0	NA	NA	NA	45	33	247	249	350	165	172	240	15	14	0	0.061	0.056	0
.	19.01.16-03.07.11-1-363952	200	10	10	0	0	0	595	9	9	0	0	NA	NA	NA	46	45	249	251	358	173	173	249	6	16	12	0.024	0.064	0.034
.	19.01.16-03.07.14-1-363953	117	14	14	4	0	4	597	13	13	0	0	NA	NA	NA	34	42	254	244	357	177	171	249	32	12	11	0.126	0.049	0.031
.	19.01.16-03.07.14-1-363954	89	3	3	1	0	1	574	1	1	0	0	NA	NA	NA	20	18	241	240	350	166	167	241	0	5	8	0	0.021	0.023
.	19.01.16-03.07.16-1-363958	30	1	1	1	0	1	0	0	0	0	0	NA	NA	NA	13	8	239	238	344	0	0	0	0	0	0	0	0	0
.	19.01.16-03.07.18-1-363959	150	12	12	2	0	2	587	9	9	0	0	NA	NA	NA	50	45	246	245	367	165	170	252	4	7	11	0.016	0.029	0.03
.	19.01.16-03.07.26-1-363964	158	12	12	3	0	2	609	11	11	0	0	NA	NA	NA	47	64	256	251	370	179	175	255	10	17	8	0.039	0.068	0.022
.	19.01.16-03.07.28-1-363965	61	3	3	0	0	0	568	1	1	0	0	NA	NA	NA	28	22	243	244	348	167	165	236	2	2	0	0.008	0.008	0
.	19.01.16-03.07.30-1-363966	60	3	3	1	0	1	575	2	2	0	0	NA	NA	NA	19	24	240	242	355	163	165	247	4	1	0	0.017	0.004	0
.	19.01.16-03.07.32-1-363968	254	25	25	3	0	3	621	20	20	0	0	NA	NA	NA	70	73	251	258	377	173	181	267	27	31	26	0.108	0.12	0.069
.	19.01.16-03.07.33-1-363969	95	5	5	1	0	1	585	3	3	0	0	NA	NA	NA	27	39	247	249	356	170	171	244	8	2	2	0.032	0.008	0.006
.	19.01.16-03.07.37-1-363975	276	33	33	10	0	7	625	31	31	0	0	NA	NA	NA	88	82	257	261	377	181	182	262	47	55	26	0.183	0.211	0.069
.	19.01.16-03.07.41-1-363998	95	11	11	1	0	0	586	10	10	0	0	NA	NA	NA	32	39	252	246	354	174	168	244	12	6	7	0.048	0.024	0.02
.	19.01.16-03.07.42-1-364000	214	17	17	7	0	6	616	16	16	0	0	NA	NA	NA	70	72	259	254	372	181	177	258	15	20	17	0.058	0.079	0.046
.	19.01.16-03.07.44-1-364002	287	20	20	6	0	4	619	16	16	0	0	NA	NA	NA	81	75	262	253	373	184	176	259	31	44	18	0.118	0.174	0.048
.	19.01.16-03.07.45-1-364003	58	2	2	0	0	0	247	1	1	0	0	NA	NA	NA	15	20	239	239	355	73	72	102	2	0	2	0.008	0	0.006
.	19.01.16-03.07.49-1-364006	150	12	12	3	0	3	601	10	10	0	0	NA	NA	NA	60	57	252	250	368	175	170	256	33	7	4	0.131	0.028	0.011
.	19.01.16-03.07.50-1-364008	84	4	4	1	0	1	576	3	3	0	0	NA	NA	NA	16	24	241	243	353	165	169	242	6	0	2	0.025	0	0.006
.	19.01.16-03.07.55-1-364010	117	9	9	4	0	3	583	8	8	0	0	NA	NA	NA	43	38	250	242	359	175	166	242	21	11	20	0.084	0.045	0.056
.	19.01.16-03.08.04-1-364011	128	16	16	2	0	2	582	12	12	0	0	NA	NA	NA	41	33	244	247	355	169	168	245	24	11	20	0.098	0.045	0.056
.	19.01.16-03.08.07-1-364012	63	3	3	0	0	0	571	2	2	0	0	NA	NA	NA	29	23	241	245	350	163	168	240	0	10	0	0	0.041	0
.	19.01.16-03.08.11-1-364014	144	8	8	6	0	3	591	7	7	0	0	NA	NA	NA	50	42	255	246	354	179	171	241	20	22	7	0.078	0.089	0.02
.	19.01.16-03.08.15-1-364015	173	19	19	10	0	5	600	18	18	0	0	NA	NA	NA	57	59	256	250	366	175	173	252	33	20	26	0.129	0.08	0.071
.	19.01.16-03.08.18-1-364016	65	2	2	2	0	2	580	1	1	0	0	NA	NA	NA	31	35	245	248	355	165	170	245	2	1	0	0.008	0.004	0
.	19.01.16-03.08.18-1-364017	35	1	1	0	0	0	0	0	0	0	0	NA	NA	NA	3	5	239	237	342	0	0	0	0	0	0	0	0	0
.	19.01.16-03.08.21-1-364019	114	6	6	1	0	1	586	5	5	0	0	NA	NA	NA	43	39	248	253	351	170	173	243	0	4	13	0	0.016	0.037
.	19.01.16-03.08.23-1-364020	184	15	15	7	0	5	588	14	14	0	0	NA	NA	NA	59	39	247	249	356	171	174	243	21	11	14	0.085	0.044	0.039
.	19.01.16-03.08.25-1-364021	88	5	5	1	0	1	580	3	3	0	0	NA	NA	NA	25	29	247	239	356	172	166	242	0	9	10	0	0.038	0.028
.	19.01.16-03.08.31-1-364026	32	1	1	0	0	0	0	0	0	0	0	NA	NA	NA	11	9	236	239	347	0	0	0	0	0	0	0	0	0
.	19.01.16-03.08.33-1-364028	151	8	8	2	0	2	588	7	7	0	0	NA	NA	NA	34	32	241	248	356	165	172	251	10	9	13	0.041	0.036	0.037
.	19.01.16-03.08.33-1-364030	170	17	17	2	0	1	617	16	16	0	0	NA	NA	NA	67	73	263	257	366	184	178	255	18	9	10	0.068	0.035	0.027
.	19.01.16-03.08.33-1-364032	60	2	2	1	0	1	574	1	1	0	0	NA	NA	NA	25	22	240	244	351	166	169	239	0	1	1	0	0.004	0.003
.	19.01.16-03.08.38-1-364040	88	6	6	0	0	0	569	5	5	0	0	NA	NA	NA	29	26	245	245	349	164	167	238	0	2	5	0	0.008	0.014
.	19.01.16-03.08.39-1-364057	218	19	19	9	0	7	598	15	15	0	0	NA	NA	NA	81	51	249	251	364	170	177	251	36	9	24	0.145	0.036	0.066
.	19.01.16-03.08.42-1-364061	181	17	17	4	0	4	604	14	14	0	0	NA	NA	NA	52	58	249	249	373	174	168	262	38	13	23	0.153	0.052	0.062
.	19.01.16-03.08.47-1-364063	95	4	4	2	0	2	578	3	3	0	0	NA	NA	NA	28	28	243	251	347	165	173	240	0	4	7	0	0.016	0.02
.	19.01.16-03.08.52-1-364068	32	1	1	0	0	0	0	0	0	0	0	NA	NA	NA	16	9	239	238	345	0	0	0	0	0	1	0	0	0.003
.	19.01.16-03.08.53-1-364069	175	22	22	6	0	4	596	20	20	0	0	NA	NA	NA	65	51	246	253	365	169	176	251	30	26	20	0.122	0.103	0.055
.	19.01.16-03.08.54-1-364070	31	1	1	1	0	1	0	0	0	0	0	NA	NA	NA	14	10	240	240	343	0	0	0	0	0	0	0	0	0
.	19.01.16-03.08.55-1-364071	120	11	11	3	0	2	584	10	10	0	0	NA	NA	NA	31	40	244	244	365	167	167	250	21	11	2	0.086	0.045	0.005
.	19.01.16-03.08.56-1-364072	67	3	3	0	0	0	570	2	2	0	0	NA	NA	NA	30	28	242	245	354	162	166	242	4	2	0	0.017	0.008	0
.	19.01.16-03.08.56-1-364073	60	2	2	1	0	1	298	1	1	0	0	NA	NA	NA	16	17	241	240	349	90	88	120	3	0	1	0.012	0	0.003
.	19.01.16-03.09.04-1-364074	130	5	5	2	0	2	585	4	4	0	0	NA	NA	NA	47	44	248	251	358	170	172	243	0	16	0	0	0.064	0
.	19.01.16-03.09.05-1-364075	90	3	3	2	0	1	576	2	2	0	0	NA	NA	NA	25	29	245	242	355	167	166	243	6	0	6	0.024	0	0.017
.	19.01.16-03.09.08-1-364076	31	1	1	1	0	1	0	0	0	0	0	NA	NA	NA	10	7	237	238	345	0	0	0	0	0	1	0	0	0.003
.	19.01.16-03.09.10-1-364077	147	16	16	3	0	2	599	14	14	0	0	NA	NA	NA	34	43	247	255	354	171	179	249	20	12	7	0.081	0.047	0.02
.	19.01.16-03.09.11-1-364078	211	15	15	5	0	2	598	14	14	0	0	NA	NA	NA	77	54	254	248	365	177	168	253	49	11	12	0.193	0.044	0.033
.	19.01.16-03.09.12-1-364079	91	3	3	0	0	0	584	2	2	0	0	NA	NA	NA	36	39	243	250	359	167	173	244	4	3	1	0.016	0.012	0.003
.	19.01.16-03.09.19-1-364083	122	11	11	4	0	4	599	9	9	0	0	NA	NA	NA	42	50	247	258	358	168	181	250	10	12	8	0.04	0.047	0.022
.	19.01.16-03.09.19-1-364084	114	11	11	3	0	3	587	9	9	0	0	NA	NA	NA	32	39	250	251	351	173	172	242	8	14	2	0.032	0.056	0.006
.	19.01.16-03.09.20-1-364085	119	13	13	5	0	5	577	10	10	0	0	NA	NA	NA	27	31	248	243	353	170	165	242	14	6	10	0.056	0.025	0.028
.	19.01.16-03.09.26-1-364091	179	21	21	5	0	3	597	19	19	0	0	NA	NA	NA	56	50	246	253	364	169	173	255	17	45	15	0.069	0.178	0.041
.	19.01.16-03.09.30-1-364092	122	16	16	2	0	1	590	14	14	0	0	NA	NA	NA	34	39	250	249	353	173	173	244	11	10	24	0.044	0.04	0.068
.	19.01.16-03.09.35-1-364098	117	15	15	4	0	4	581	14	14	0	0	NA	NA	NA	52	46	245	250	364	167	169	245	3	12	34	0.012	0.048	0.093
.	19.01.16-03.09.41-1-364123	126	5	5	1	0	1	588	3	3	0	0	NA	NA	NA	38	37	250	250	350	171	174	243	8	9	7	0.032	0.036	0.02
.	19.01.16-03.09.43-1-364126	149	21	21	7	0	5	590	16	16	0	0	NA	NA	NA	39	41	247	250	357	172	172	246	20	23	40	0.081	0.092	0.112
.	19.01.16-03.09.45-1-364127	123	7	7	2	0	1	593	6	6	0	0	NA	NA	NA	43	41	245	247	362	168	170	255	21	6	0	0.086	0.024	0
.	19.01.16-03.09.46-1-364128	32	1	1	1	0	1	0	0	0	0	0	NA	NA	NA	7	4	237	237	343	0	0	0	0	2	0	0	0.008	0
.	19.01.16-03.09.48-1-364130	31	1	1	0	0	0	0	0	0	0	0	NA	NA	NA	6	9	238	241	343	0	0	0	0	0	0	0	0	0
.	19.01.16-03.09.48-1-364131	65	5	5	1	0	1	568	4	4	0	0	NA	NA	NA	37	30	245	242	356	166	165	237	15	0	0	0.061	0	0
.	19.01.16-03.09.50-1-364135	60	3	3	1	0	1	569	2	2	0	0	NA	NA	NA	24	23	240	242	354	162	166	241	4	4	1	0.017	0.017	0.003
.	19.01.16-03.09.56-1-364136	58	2	2	1	0	1	574	1	1	0	0	NA	NA	NA	19	20	240	244	349	164	168	242	0	2	3	0	0.008	0.009
.	19.01.16-03.09.58-1-364137	149	7	7	2	0	2	601	6	6	0	0	NA	NA	NA	53	47	252	251	357	180	177	244	13	17	9	0.052	0.068	0.025
.	19.01.16-03.10.04-1-364142	87	6	6	2	0	2	578	5	5	0	0	NA	NA	NA	28	32	246	245	354	170	167	241	7	5	5	0.028	0.02	0.014
.	19.01.16-03.10.04-1-364143	295	49	49	13	0	11	615	44	44	0	0	NA	NA	NA	93	75	260	251	377	181	173	261	57	72	30	0.219	0.287	0.08
.	19.01.16-03.10.05-1-364144	176	18	18	5	0	5	605	16	16	0	0	NA	NA	NA	58	59	258	247	367	183	169	253	30	26	18	0.116	0.105	0.049
.	19.01.16-03.10.05-1-364145	34	1	1	1	0	1	0	0	0	0	0	NA	NA	NA	9	10	239	240	344	0	0	0	1	0	0	0.004	0	0
.	19.01.16-03.10.08-1-364146	145	12	12	3	0	2	587	11	11	0	0	NA	NA	NA	45	40	248	242	363	171	165	251	14	14	5	0.056	0.058	0.014
.	19.01.16-03.10.08-1-364147	119	8	8	6	0	4	582	7	7	0	0	NA	NA	NA	30	33	243	244	359	167	166	249	18	9	7	0.074	0.037	0.019
.	19.01.16-03.10.10-1-364148	61	3	3	1	0	1	571	2	2	0	0	NA	NA	NA	24	22	243	244	348	165	167	239	6	7	0	0.025	0.029	0
.	19.01.16-03.10.19-1-364149	176	8	8	3	0	3	595	7	7	0	0	NA	NA	NA	67	45	247	249	362	170	173	252	6	11	10	0.024	0.044	0.028
.	19.01.16-03.10.20-1-364150	61	2	2	1	0	1	576	1	1	0	0	NA	NA	NA	24	29	245	244	353	169	163	244	0	4	0	0	0.016	0
.	19.01.16-03.10.21-1-364151	124	14	14	5	0	4	584	13	13	0	0	NA	NA	NA	53	41	248	250	356	170	174	240	37	9	9	0.149	0.036	0.025
.	19.01.16-03.10.25-1-364152	33	1	1	1	0	1	0	0	0	0	0	NA	NA	NA	8	11	241	238	345	0	0	0	0	0	0	0	0	0
.	19.01.16-03.10.27-1-364153	204	13	13	4	0	3	605	10	10	0	0	NA	NA	NA	51	52	254	253	358	180	178	247	12	12	5	0.047	0.047	0.014
.	19.01.16-03.10.29-1-364154	130	18	18	2	0	2	592	16	16	0	0	NA	NA	NA	38	48	255	248	358	174	172	246	18	6	21	0.071	0.024	0.059
.	19.01.16-03.10.33-1-364157	119	7	7	1	0	1	578	5	5	0	0	NA	NA	NA	40	31	241	247	356	166	168	244	8	6	8	0.033	0.024	0.022
.	19.01.16-03.10.36-1-364161	96	6	6	1	0	1	572	5	5	0	0	NA	NA	NA	29	28	244	244	353	165	165	242	3	1	7	0.012	0.004	0.02
.	19.01.16-03.10.38-1-364184	176	19	19	6	0	5	600	17	17	0	0	NA	NA	NA	69	50	252	253	358	177	176	247	42	11	28	0.167	0.043	0.078
.	19.01.16-03.10.40-1-364186	126	9	9	2	0	2	594	7	7	0	0	NA	NA	NA	42	44	250	247	360	173	170	251	8	13	9	0.032	0.053	0.025
.	19.01.16-03.10.52-1-364195	322	53	53	17	0	13	631	48	48	0	0	NA	NA	NA	99	88	260	259	382	184	179	268	61	87	38	0.235	0.336	0.099
.	19.01.16-03.11.00-1-364196	119	17	17	3	0	3	586	15	15	0	0	NA	NA	NA	48	40	243	248	362	168	170	248	9	8	27	0.037	0.032	0.075
.	19.01.16-03.11.00-1-364197	119	15	15	5	0	3	592	14	14	0	0	NA	NA	NA	32	45	248	249	361	168	174	250	19	5	9	0.077	0.02	0.025
.	19.01.16-03.11.02-1-364198	132	14	14	3	0	3	595	10	10	0	0	NA	NA	NA	48	46	247	249	363	172	174	249	22	2	16	0.089	0.008	0.044
.	19.01.16-03.11.05-1-364199	204	10	10	4	0	4	595	8	8	0	0	NA	NA	NA	55	46	255	250	354	178	173	244	13	8	13	0.051	0.032	0.037
.	19.01.16-03.11.07-1-364200	213	18	18	7	0	5	602	17	17	0	0	NA	NA	NA	73	60	252	256	365	174	176	252	14	27	24	0.056	0.105	0.066
.	19.01.16-03.11.17-1-364201	34	1	1	0	0	0	0	0	0	0	0	NA	NA	NA	8	16	240	236	353	0	0	0	0	0	0	0	0	0
.	19.01.16-03.11.20-1-364205	35	1	1	0	0	0	0	0	0	0	0	NA	NA	NA	9	4	236	238	343	0	0	0	0	2	0	0	0.008	0
.	19.01.16-03.11.20-1-364206	59	2	2	0	0	0	198	1	1	0	0	NA	NA	NA	21	21	239	248	347	60	54	84	2	0	0	0.008	0	0
.	19.01.16-03.11.23-1-364207	89	5	5	2	0	2	578	4	4	0	0	NA	NA	NA	20	25	246	243	349	169	166	243	3	1	9	0.012	0.004	0.026
.	19.01.16-03.11.27-1-364212	206	19	19	3	0	2	599	18	18	0	0	NA	NA	NA	54	52	249	244	372	171	168	260	2	42	11	0.008	0.172	0.03
.	19.01.16-03.11.28-1-364213	63	2	2	0	0	0	198	1	1	0	0	NA	NA	NA	26	22	243	242	350	55	63	80	3	0	0	0.012	0	0
.	19.01.16-03.11.28-1-364214	180	12	12	2	0	1	608	10	10	0	0	NA	NA	NA	53	56	255	251	363	179	177	252	13	9	16	0.051	0.036	0.044
.	19.01.16-03.11.28-1-364215	63	3	3	1	0	1	495	2	2	0	0	NA	NA	NA	15	15	239	245	344	140	148	207	4	0	3	0.017	0	0.009
.	19.01.16-03.11.30-1-364216	393	36	36	9	0	5	661	34	34	0	0	NA	NA	NA	122	115	269	274	385	192	197	272	45	46	43	0.167	0.168	0.112
.	19.01.16-03.11.37-1-364223	171	17	17	6	0	6	595	16	16	0	0	NA	NA	NA	61	48	252	247	362	176	167	252	14	25	18	0.056	0.101	0.05
.	19.01.16-03.11.37-1-364227	122	11	11	3	0	2	590	9	9	0	0	NA	NA	NA	43	40	247	249	357	170	171	249	19	11	7	0.077	0.044	0.02
.	19.01.16-03.11.41-1-364247	218	19	19	11	0	3	608	17	17	0	0	NA	NA	NA	70	67	253	255	372	172	176	260	12	18	27	0.047	0.071	0.073
.	19.01.16-03.11.41-1-364248	90	9	9	2	0	1	582	8	8	0	0	NA	NA	NA	29	32	243	249	353	166	172	244	5	3	15	0.021	0.012	0.042
.	19.01.16-03.11.52-1-364255	146	7	7	3	0	2	575	5	5	0	0	NA	NA	NA	43	37	248	244	358	169	167	239	0	6	11	0	0.025	0.031
.	19.01.16-03.11.56-1-364257	61	2	2	0	0	0	563	1	1	0	0	NA	NA	NA	35	12	240	236	349	165	163	235	0	0	7	0	0	0.02
.	19.01.16-03.12.01-1-364258	119	11	11	3	0	3	600	9	9	0	0	NA	NA	NA	44	57	255	249	366	174	173	253	23	18	5	0.09	0.072	0.014
.	19.01.16-03.12.06-1-364260	36	1	1	1	0	1	0	0	0	0	0	NA	NA	NA	6	10	239	239	345	0	0	0	0	0	0	0	0	0
.	19.01.16-03.12.07-1-364261	149	10	10	6	0	3	595	9	9	0	0	NA	NA	NA	44	43	251	249	356	174	175	246	7	16	9	0.028	0.064	0.025
.	19.01.16-03.12.09-1-364262	126	11	11	4	0	4	591	8	8	0	0	NA	NA	NA	33	48	248	247	366	171	169	251	3	15	4	0.012	0.061	0.011
.	19.01.16-03.12.09-1-364263	87	8	8	0	0	0	592	7	7	0	0	NA	NA	NA	27	44	253	246	358	175	168	249	0	3	12	0	0.012	0.034
.	19.01.16-03.12.10-1-364264	155	12	12	5	0	4	586	11	11	0	0	NA	NA	NA	62	43	246	252	358	170	175	241	12	17	20	0.049	0.067	0.056
.	19.01.16-03.12.14-1-364265	126	7	7	0	0	0	575	6	6	0	0	NA	NA	NA	32	28	246	242	353	171	166	238	7	4	9	0.028	0.017	0.025
.	19.01.16-03.12.19-1-364266	115	8	8	0	0	0	587	7	7	0	0	NA	NA	NA	34	35	248	242	358	168	169	250	13	2	4	0.052	0.008	0.011
.	19.01.16-03.12.26-1-364267	57	4	4	1	0	1	574	2	2	0	0	NA	NA	NA	21	20	241	241	351	165	166	243	5	2	0	0.021	0.008	0
.	19.01.16-03.12.29-1-364272	178	12	12	2	0	2	597	10	10	0	0	NA	NA	NA	61	53	252	252	362	176	172	249	9	12	8	0.036	0.048	0.022
.	19.01.16-03.12.30-1-364273	90	4	4	1	0	1	575	3	3	0	0	NA	NA	NA	30	28	247	241	353	168	165	242	13	0	2	0.053	0	0.006
.	19.01.16-03.12.31-1-364274	122	11	11	0	0	0	592	10	10	0	0	NA	NA	NA	30	46	249	248	362	170	169	253	24	7	23	0.096	0.028	0.064
.	19.01.16-03.12.32-1-364277	88	5	5	1	0	1	569	3	3	0	0	NA	NA	NA	27	22	243	239	353	162	163	244	3	12	7	0.012	0.05	0.02
.	19.01.16-03.12.33-1-364278	124	7	7	1	0	1	578	5	5	0	0	NA	NA	NA	49	28	248	240	353	169	167	242	7	6	11	0.028	0.025	0.031
.	19.01.16-03.12.34-1-364280	178	19	19	7	0	6	613	18	18	0	0	NA	NA	NA	54	68	254	261	366	178	181	254	15	32	8	0.059	0.123	0.022
.	19.01.16-03.12.38-1-364292	117	13	13	3	0	3	587	11	11	0	0	NA	NA	NA	40	45	249	250	359	170	173	244	9	5	11	0.036	0.02	0.031
.	19.01.16-03.12.40-1-364307	30	1	1	0	0	0	0	0	0	0	0	NA	NA	NA	4	11	238	240	346	0	0	0	0	0	2	0	0	0.006
.	19.01.16-03.12.43-1-364309	149	16	16	4	0	4	600	14	14	0	0	NA	NA	NA	35	47	246	250	364	172	174	254	3	17	20	0.012	0.068	0.055
.	19.01.16-03.12.45-1-364311	113	7	7	1	0	0	583	6	6	0	0	NA	NA	NA	39	42	248	244	363	163	168	252	6	9	1	0.024	0.037	0.003
.	19.01.16-03.12.50-1-364315	112	7	7	2	0	2	583	6	6	0	0	NA	NA	NA	40	41	246	250	358	167	170	246	6	6	4	0.024	0.024	0.011
.	19.01.16-03.12.52-1-364317	115	4	4	0	0	0	578	3	3	0	0	NA	NA	NA	27	33	248	243	355	170	167	241	3	0	15	0.012	0	0.042
.	19.01.16-03.12.53-1-364318	119	9	9	2	0	2	595	7	7	0	0	NA	NA	NA	39	48	243	254	364	168	174	253	5	14	11	0.021	0.055	0.03
.	19.01.16-03.13.00-1-364319	94	3	3	0	0	0	576	2	2	0	0	NA	NA	NA	39	33	245	243	358	167	164	245	3	1	1	0.012	0.004	0.003
.	19.01.16-03.13.03-1-364320	32	1	1	0	0	0	0	0	0	0	0	NA	NA	NA	10	10	238	239	346	0	0	0	0	0	1	0	0	0.003
.	19.01.16-03.13.03-1-364321	149	20	20	5	0	5	593	15	15	0	0	NA	NA	NA	44	52	255	250	360	178	173	242	15	19	27	0.059	0.076	0.075
.	19.01.16-03.13.04-1-364322	35	1	1	0	0	0	0	0	0	0	0	NA	NA	NA	6	6	237	239	343	0	0	0	0	0	0	0	0	0
.	19.01.16-03.13.05-1-364323	118	7	7	4	0	4	582	6	6	0	0	NA	NA	NA	38	32	246	246	353	168	169	245	10	8	12	0.041	0.033	0.034
.	19.01.16-03.13.06-1-364324	156	18	18	8	0	5	598	17	17	0	0	NA	NA	NA	48	46	249	249	361	172	173	253	40	31	4	0.161	0.124	0.011
.	19.01.16-03.13.08-1-364326	32	1	1	0	0	0	0	0	0	0	0	NA	NA	NA	8	8	240	238	343	0	0	0	1	0	0	0.004	0	0
.	19.01.16-03.13.08-1-364327	234	20	20	2	0	2	603	19	19	0	0	NA	NA	NA	66	64	256	254	367	175	174	254	30	26	22	0.117	0.102	0.06
.	19.01.16-03.13.10-1-364328	61	2	2	0	0	0	570	1	1	0	0	NA	NA	NA	28	28	245	248	348	165	169	236	0	9	0	0	0.036	0
.	19.01.16-03.13.10-1-364329	91	7	7	0	0	0	577	5	5	0	0	NA	NA	NA	28	23	244	244	348	166	171	240	5	0	13	0.02	0	0.037
.	19.01.16-03.13.14-1-364330	153	19	19	1	0	0	594	16	16	0	0	NA	NA	NA	45	47	246	250	364	168	175	251	31	12	13	0.126	0.048	0.036
.	19.01.16-03.13.15-1-364331	86	8	8	3	0	2	580	7	7	0	0	NA	NA	NA	25	32	244	247	354	167	169	244	7	2	5	0.029	0.008	0.014
.	19.01.16-03.13.23-1-364336	260	21	21	7	0	6	623	20	20	0	0	NA	NA	NA	79	84	264	265	368	181	185	257	19	38	36	0.072	0.143	0.098
.	19.01.16-03.13.24-1-364337	193	11	11	0	0	0	605	9	9	0	0	NA	NA	NA	51	60	254	257	362	177	179	249	8	11	12	0.031	0.043	0.033
.	19.01.16-03.13.29-1-364342	177	13	13	6	0	3	605	12	12	0	0	NA	NA	NA	58	59	252	259	361	174	182	249	15	14	18	0.06	0.054	0.05
.	19.01.16-03.13.33-1-364345	91	4	4	2	0	2	578	3	3	0	0	NA	NA	NA	37	30	245	248	350	167	169	242	5	6	5	0.02	0.024	0.014
.	19.01.16-03.13.35-1-364348	159	19	19	5	0	4	598	17	17	0	0	NA	NA	NA	58	48	251	255	355	174	176	248	18	19	17	0.072	0.075	0.048
.	19.01.16-03.13.40-1-364372	89	4	4	0	0	0	566	3	3	0	0	NA	NA	NA	24	17	240	237	353	163	160	243	5	1	4	0.021	0.004	0.011
.	19.01.16-03.13.47-1-364376	295	35	35	15	0	12	621	33	33	0	0	NA	NA	NA	95	78	255	258	378	177	178	266	59	33	42	0.231	0.128	0.111
.	19.01.16-03.13.49-1-364379	65	3	3	2	0	1	576	2	2	0	0	NA	NA	NA	26	33	246	245	355	170	166	240	9	4	0	0.037	0.016	0
.	19.01.16-03.13.49-1-364380	35	1	1	0	0	0	0	0	0	0	0	NA	NA	NA	7	11	238	239	347	0	0	0	0	0	2	0	0	0.006
.	19.01.16-03.13.50-1-364382	87	8	8	2	0	2	572	6	6	0	0	NA	NA	NA	38	33	245	245	356	167	166	239	3	11	10	0.012	0.045	0.028
.	19.01.16-03.13.52-1-364384	118	14	14	3	0	2	580	10	10	0	0	NA	NA	NA	51	38	247	247	357	166	169	245	14	24	12	0.057	0.097	0.034
.	19.01.16-03.13.54-1-364385	176	18	18	9	0	8	601	15	15	0	0	NA	NA	NA	62	49	248	248	366	174	172	255	12	34	33	0.048	0.137	0.09
.	19.01.16-03.13.58-1-364386	64	2	2	1	0	1	573	1	1	0	0	NA	NA	NA	27	26	241	244	354	165	167	241	0	0	5	0	0	0.014
.	19.01.16-03.14.03-1-364387	58	2	2	0	0	0	0	1	1	0	0	NA	NA	NA	26	18	242	238	351	0	0	0	0	0	1	0	0	0.003
.	19.01.16-03.14.05-1-364388	243	18	18	10	0	7	614	14	14	0	0	NA	NA	NA	84	69	252	262	368	173	183	258	17	30	17	0.067	0.115	0.046
.	19.01.16-03.14.07-1-364389	218	16	16	1	0	1	612	14	14	0	0	NA	NA	NA	52	63	248	261	367	174	182	256	26	14	17	0.105	0.054	0.046
.	19.01.16-03.14.07-1-364390	149	9	9	2	0	2	580	8	8	0	0	NA	NA	NA	39	30	242	244	357	165	170	245	14	6	15	0.058	0.025	0.042
.	19.01.16-03.14.08-1-364391	207	25	25	7	0	6	605	22	22	0	0	NA	NA	NA	50	58	256	254	361	178	178	249	26	27	28	0.102	0.106	0.078
.	19.01.16-03.14.11-1-364392	125	9	9	1	0	1	589	8	8	0	0	NA	NA	NA	30	40	247	252	354	171	175	243	1	14	8	0.004	0.056	0.023
.	19.01.16-03.14.19-1-364393	118	10	10	3	0	2	583	8	8	0	0	NA	NA	NA	25	30	241	247	355	166	170	247	3	13	2	0.012	0.053	0.006
.	19.01.16-03.14.25-1-364395	93	4	4	2	0	2	572	2	2	0	0	NA	NA	NA	37	23	242	243	351	165	166	241	3	0	6	0.012	0	0.017
.	19.01.16-03.14.28-1-364396	208	32	32	8	0	6	609	27	27	0	0	NA	NA	NA	54	57	249	258	363	174	181	254	60	33	24	0.241	0.128	0.066
.	19.01.16-03.14.32-1-364398	61	3	3	0	0	0	575	2	2	0	0	NA	NA	NA	21	30	248	240	355	168	164	243	8	2	0	0.032	0.008	0
.	19.01.16-03.14.37-1-364405	211	13	13	6	0	5	611	12	12	0	0	NA	NA	NA	73	61	253	255	366	177	178	256	29	6	12	0.115	0.024	0.033
.	19.01.16-03.14.38-1-364426	178	17	17	5	0	4	606	14	14	0	0	NA	NA	NA	62	53	251	249	366	177	170	259	13	26	18	0.052	0.104	0.049
.	19.01.16-03.14.39-1-364427	207	9	9	3	0	2	604	8	8	0	0	NA	NA	NA	45	51	249	252	363	173	177	254	11	4	9	0.044	0.016	0.025
.	19.01.16-03.14.39-1-364429	57	2	2	0	0	0	573	1	1	0	0	NA	NA	NA	25	24	246	244	347	167	168	238	0	0	5	0	0	0.014
.	19.01.16-03.14.39-1-364430	31	1	1	0	0	0	0	0	0	0	0	NA	NA	NA	14	9	237	238	347	0	0	0	0	0	0	0	0	0
.	19.01.16-03.14.41-1-364432	83	4	4	2	0	1	578	3	3	0	0	NA	NA	NA	35	31	244	249	351	171	170	237	3	10	2	0.012	0.04	0.006
.	19.01.16-03.14.45-1-364435	119	6	6	3	0	2	589	5	5	0	0	NA	NA	NA	31	40	247	249	357	174	170	245	4	20	4	0.016	0.08	0.011
.	19.01.16-03.14.49-1-364438	61	2	2	0	0	0	298	1	1	0	0	NA	NA	NA	13	13	239	240	347	86	83	129	0	1	2	0	0.004	0.006
.	19.01.16-03.14.52-1-364441	88	3	3	1	0	1	574	2	2	0	0	NA	NA	NA	30	28	244	244	353	162	167	245	0	3	4	0	0.012	0.011
.	19.01.16-03.14.56-1-364442	167	10	10	1	0	1	606	8	8	0	0	NA	NA	NA	45	56	251	250	368	174	172	260	30	19	3	0.12	0.076	0.008
.	19.01.16-03.14.59-1-364443	32	1	1	0	0	0	0	0	0	0	0	NA	NA	NA	12	6	238	238	343	0	0	0	0	0	0	0	0	0
.	19.01.16-03.15.01-1-364444	125	10	10	4	0	3	589	9	9	0	0	NA	NA	NA	44	41	245	251	358	168	175	246	17	9	0	0.069	0.036	0
.	19.01.16-03.15.02-1-364445	120	6	6	2	0	2	576	3	3	0	0	NA	NA	NA	30	29	242	245	355	165	168	243	2	0	10	0.008	0	0.028
.	19.01.16-03.15.04-1-364446	239	24	24	3	0	2	627	22	22	0	0	NA	NA	NA	66	81	261	260	373	183	182	262	44	24	12	0.169	0.092	0.032
.	19.01.16-03.15.06-1-364447	99	9	9	0	0	0	581	8	8	0	0	NA	NA	NA	18	25	245	241	352	170	166	245	9	6	5	0.037	0.025	0.014
.	19.01.16-03.15.06-1-364448	142	12	12	1	0	1	588	9	9	0	0	NA	NA	NA	49	39	246	252	354	169	176	243	25	13	2	0.102	0.052	0.006
.	19.01.16-03.15.07-1-364449	34	1	1	1	0	1	0	0	0	0	0	NA	NA	NA	11	11	239	236	349	0	0	0	0	1	0	0	0.004	0
.	19.01.16-03.15.09-1-364450	122	13	13	4	0	3	588	11	11	0	0	NA	NA	NA	37	43	250	246	360	173	170	245	14	13	12	0.056	0.053	0.033
.	19.01.16-03.15.19-1-364451	233	17	17	4	0	3	600	13	13	0	0	NA	NA	NA	65	62	250	259	366	170	180	250	33	37	13	0.132	0.143	0.036
.	19.01.16-03.15.20-1-364452	113	6	6	0	0	0	588	5	5	0	0	NA	NA	NA	35	39	248	247	357	173	171	244	5	0	6	0.02	0	0.017
.	19.01.16-03.15.21-1-364456	89	4	4	1	0	0	579	3	3	0	0	NA	NA	NA	41	27	245	241	354	169	165	245	2	4	5	0.008	0.017	0.014
.	19.01.16-03.15.22-1-364457	121	8	8	3	0	3	586	7	7	0	0	NA	NA	NA	33	40	251	244	358	173	167	246	5	12	5	0.02	0.049	0.014
.	19.01.16-03.15.25-1-364458	58	2	2	1	0	1	567	1	1	0	0	NA	NA	NA	22	22	243	240	352	167	163	237	2	4	0	0.008	0.017	0
.	19.01.16-03.15.30-1-364463	67	4	4	0	0	0	564	3	3	0	0	NA	NA	NA	21	17	240	244	346	162	166	236	7	3	1	0.029	0.012	0.003
.	19.01.16-03.15.31-1-364464	265	22	22	5	0	4	613	21	21	0	0	NA	NA	NA	90	67	259	258	363	182	180	251	36	7	24	0.139	0.027	0.066
.	19.01.16-03.15.37-1-364471	88	3	3	0	0	0	571	2	2	0	0	NA	NA	NA	35	26	243	246	350	163	168	240	3	1	0	0.012	0.004	0
.	19.01.16-03.15.38-1-364477	178	8	8	3	0	3	602	6	6	0	0	NA	NA	NA	56	52	256	248	361	177	175	250	7	10	12	0.027	0.04	0.033
.	19.01.16-03.15.39-1-364494	33	1	1	0	0	0	0	0	0	0	0	NA	NA	NA	7	9	240	238	344	0	0	0	0	0	0	0	0	0
.	19.01.16-03.15.42-1-364498	356	25	25	2	0	1	653	22	22	0	0	NA	NA	NA	93	107	265	267	388	185	191	277	23	41	31	0.087	0.154	0.08
.	19.01.16-03.15.43-1-364500	137	9	9	3	0	3	585	8	8	0	0	NA	NA	NA	36	37	247	246	357	169	171	245	19	11	13	0.077	0.045	0.036
.	19.01.16-03.15.43-1-364501	70	2	2	1	0	1	577	1	1	0	0	NA	NA	NA	28	33	245	245	356	166	169	242	0	0	6	0	0	0.017
.	19.01.16-03.15.48-1-364503	60	2	2	0	0	0	574	1	1	0	0	NA	NA	NA	20	26	246	240	353	170	166	238	0	3	2	0	0.012	0.006
.	19.01.16-03.15.50-1-364507	32	1	1	1	0	1	0	0	0	0	0	NA	NA	NA	9	7	238	237	345	0	0	0	0	0	0	0	0	0
.	19.01.16-03.15.52-1-364509	122	6	6	2	0	2	583	5	5	0	0	NA	NA	NA	43	37	243	247	360	167	170	246	0	13	7	0	0.053	0.019
.	19.01.16-03.15.55-1-364510	91	5	5	1	0	0	586	4	4	0	0	NA	NA	NA	32	37	246	245	359	171	170	245	5	2	8	0.02	0.008	0.022
.	19.01.16-03.15.56-1-364511	37	1	1	1	0	1	0	0	0	0	0	NA	NA	NA	12	9	240	238	344	0	0	0	0	0	2	0	0	0.006
.	19.01.16-03.16.00-1-364512	87	4	4	1	0	1	573	2	2	0	0	NA	NA	NA	35	23	245	244	347	165	170	238	3	0	6	0.012	0	0.017
.	19.01.16-03.16.02-1-364513	33	1	1	0	0	0	0	0	0	0	0	NA	NA	NA	8	6	237	238	344	0	0	0	0	3	0	0	0.013	0
.	19.01.16-03.16.02-1-364514	88	4	4	1	0	1	583	3	3	0	0	NA	NA	NA	21	29	243	242	357	167	168	248	9	0	3	0.037	0	0.008
.	19.01.16-03.16.04-1-364515	154	8	8	5	0	5	594	7	7	0	0	NA	NA	NA	56	48	250	248	363	169	173	252	12	9	10	0.048	0.036	0.028
.	19.01.16-03.16.07-1-364516	208	11	11	1	0	1	606	9	9	0	0	NA	NA	NA	53	56	246	253	370	171	178	257	6	10	12	0.024	0.04	0.032
.	19.01.16-03.16.10-1-364517	35	1	1	0	0	0	0	0	0	0	0	NA	NA	NA	9	10	239	238	346	0	0	0	0	0	2	0	0	0.006
.	19.01.16-03.16.13-1-364518	32	1	1	1	0	1	0	0	0	0	0	NA	NA	NA	10	8	237	239	345	0	0	0	0	1	0	0	0.004	0
.	19.01.16-03.16.13-1-364519	143	13	13	5	0	3	607	11	11	0	0	NA	NA	NA	44	61	251	258	365	171	180	256	13	34	19	0.052	0.132	0.052
.	19.01.16-03.16.15-1-364520	126	12	12	2	0	2	587	11	11	0	0	NA	NA	NA	49	43	245	250	361	172	170	245	8	15	9	0.033	0.06	0.025
.	19.01.16-03.16.16-1-364521	58	2	2	0	0	0	0	1	1	0	0	NA	NA	NA	19	14	240	240	347	0	0	0	0	0	2	0	0	0.006
.	19.01.16-03.16.17-1-364522	127	9	9	5	0	3	588	8	8	0	0	NA	NA	NA	50	47	254	249	357	174	168	246	24	6	5	0.094	0.024	0.014
.	19.01.16-03.16.18-1-364523	88	5	5	2	0	2	579	4	4	0	0	NA	NA	NA	34	24	242	243	352	167	167	245	0	11	4	0	0.045	0.011
.	19.01.16-03.16.20-1-364524	35	1	1	0	0	0	0	0	0	0	0	NA	NA	NA	12	5	238	237	343	0	0	0	0	0	2	0	0	0.006
.	19.01.16-03.16.23-1-364525	119	11	11	3	0	3	594	9	9	0	0	NA	NA	NA	34	50	252	251	360	175	173	246	12	12	4	0.048	0.048	0.011
.	19.01.16-03.16.25-1-364526	35	1	1	1	0	1	0	0	0	0	0	NA	NA	NA	6	10	237	238	348	0	0	0	1	0	0	0.004	0	0
.	19.01.16-03.16.28-1-364529	31	1	1	0	0	0	0	0	0	0	0	NA	NA	NA	10	5	237	238	343	0	0	0	0	0	1	0	0	0.003
.	19.01.16-03.16.28-1-364530	154	6	6	1	0	1	593	3	3	0	0	NA	NA	NA	34	42	248	249	358	169	173	251	6	2	4	0.024	0.008	0.011
.	19.01.16-03.16.30-1-364535	34	1	1	1	0	1	0	0	0	0	0	NA	NA	NA	13	10	240	236	347	0	0	0	0	0	0	0	0	0
.	19.01.16-03.16.31-1-364536	148	8	8	1	0	1	597	7	7	0	0	NA	NA	NA	60	50	248	250	365	171	173	253	4	17	7	0.016	0.068	0.019
.	19.01.16-03.16.33-1-364539	34	1	1	0	0	0	0	0	0	0	0	NA	NA	NA	7	12	240	237	348	0	0	0	4	0	0	0.017	0	0
.	19.01.16-03.16.33-1-364540	142	13	13	4	0	2	576	12	12	0	0	NA	NA	NA	44	25	243	246	349	168	169	239	1	19	14	0.004	0.077	0.04
.	19.01.16-03.16.36-1-364544	241	17	17	7	0	7	613	15	15	0	0	NA	NA	NA	85	75	257	248	383	177	172	264	22	27	16	0.086	0.109	0.042
.	19.01.16-03.16.37-1-364546	178	11	11	6	0	5	591	10	10	0	0	NA	NA	NA	58	47	249	252	359	169	175	247	27	5	7	0.108	0.02	0.019
.	19.01.16-03.16.39-1-364567	150	14	14	2	0	2	586	11	11	0	0	NA	NA	NA	37	38	252	241	358	175	165	246	32	11	5	0.127	0.046	0.014
.	19.01.16-03.16.44-1-364572	92	8	8	2	0	2	596	7	7	0	0	NA	NA	NA	31	47	251	249	360	172	173	251	22	3	3	0.088	0.012	0.008
.	19.01.16-03.16.45-1-364573	63	5	5	1	0	1	571	4	4	0	0	NA	NA	NA	25	25	244	241	353	166	162	243	0	3	8	0	0.012	0.023
.	19.01.16-03.16.47-1-364574	149	11	11	2	0	2	601	9	9	0	0	NA	NA	NA	49	56	250	252	367	173	175	253	23	2	8	0.092	0.008	0.022
.	19.01.16-03.16.50-1-364578	99	12	12	4	0	3	573	10	10	0	0	NA	NA	NA	35	27	246	243	351	168	165	240	7	20	5	0.028	0.082	0.014
.	19.01.16-03.16.59-1-364581	179	12	12	6	0	6	606	10	10	0	0	NA	NA	NA	59	65	258	260	360	176	182	248	18	23	7	0.07	0.088	0.019
.	19.01.16-03.17.03-1-364582	66	3	3	2	0	2	583	2	2	0	0	NA	NA	NA	17	32	244	245	356	166	170	247	0	7	3	0	0.029	0.008
.	19.01.16-03.17.03-1-364583	116	12	12	3	0	2	587	11	11	0	0	NA	NA	NA	28	44	247	254	356	170	172	245	5	22	11	0.02	0.087	0.031
.	19.01.16-03.17.05-1-364585	153	15	15	3	0	2	583	13	13	0	0	NA	NA	NA	59	38	251	243	357	170	165	248	16	7	7	0.064	0.029	0.02
.	19.01.16-03.17.11-1-364586	92	6	6	3	0	2	585	5	5	0	0	NA	NA	NA	39	41	247	248	359	169	172	244	2	9	6	0.008	0.036	0.017
.	19.01.16-03.17.12-1-364587	230	37	37	13	0	8	618	35	35	0	0	NA	NA	NA	64	71	256	256	372	179	181	258	48	35	43	0.188	0.137	0.116
.	19.01.16-03.17.12-1-364588	63	2	2	0	0	0	583	1	1	0	0	NA	NA	NA	23	34	247	245	355	169	169	245	0	0	3	0	0	0.008
.	19.01.16-03.17.15-1-364589	121	7	7	1	0	1	580	6	6	0	0	NA	NA	NA	33	25	239	247	352	166	171	243	2	13	5	0.008	0.053	0.014
.	19.01.16-03.17.17-1-364590	153	46	46	8	0	7	593	38	38	0	0	NA	NA	NA	48	53	241	253	372	163	172	258	39	57	31	0.162	0.225	0.083
.	19.01.16-03.17.24-1-364594	173	19	19	5	0	4	595	16	16	0	0	NA	NA	NA	44	51	255	253	356	179	171	245	16	23	25	0.063	0.091	0.07
.	19.01.16-03.17.26-1-364595	125	10	10	2	0	1	592	8	8	0	0	NA	NA	NA	42	41	251	242	361	175	166	251	12	1	12	0.048	0.004	0.033
.	19.01.16-03.17.26-1-364596	298	40	40	8	0	5	625	37	37	0	0	NA	NA	NA	106	85	267	256	375	185	177	263	64	28	42	0.24	0.109	0.112
.	19.01.16-03.17.29-1-364601	239	12	12	2	0	2	620	11	11	0	0	NA	NA	NA	65	70	255	266	362	181	188	251	14	8	2	0.055	0.03	0.006
.	19.01.16-03.17.30-1-364602	35	1	1	0	0	0	0	0	0	0	0	NA	NA	NA	16	5	237	239	342	0	0	0	0	0	1	0	0	0.003
.	19.01.16-03.17.33-1-364605	270	61	61	20	0	15	617	52	52	0	0	NA	NA	NA	88	76	269	250	370	188	175	254	95	62	53	0.353	0.248	0.143
.	19.01.16-03.17.36-1-364609	90	4	4	1	0	1	587	2	2	0	0	NA	NA	NA	26	40	248	247	358	172	168	247	6	4	2	0.024	0.016	0.006
.	19.01.16-03.17.47-1-364635	64	3	3	1	0	1	575	1	1	0	0	NA	NA	NA	27	28	241	246	354	164	168	243	0	5	4	0	0.02	0.011
.	19.01.16-03.17.53-1-364640	62	2	2	1	0	1	580	1	1	0	0	NA	NA	NA	19	29	246	244	352	169	168	243	0	2	3	0	0.008	0.009
.	19.01.16-03.17.57-1-364641	89	9	9	5	0	5	574	7	7	0	0	NA	NA	NA	41	33	242	247	357	164	166	244	4	15	7	0.017	0.061	0.02
.	19.01.16-03.17.58-1-364642	424	45	45	16	0	10	678	40	40	0	0	NA	NA	NA	116	136	279	275	395	201	195	282	61	56	40	0.219	0.204	0.101
.	19.01.16-03.18.02-1-364643	85	4	4	0	0	0	586	3	3	0	0	NA	NA	NA	25	33	247	243	356	171	170	245	3	4	3	0.012	0.016	0.008
.	19.01.16-03.18.06-1-364644	88	4	4	1	0	1	572	3	3	0	0	NA	NA	NA	23	23	242	242	352	164	165	243	4	0	5	0.017	0	0.014
.	19.01.16-03.18.15-1-364646	86	3	3	3	0	3	567	2	2	0	0	NA	NA	NA	31	21	241	243	350	164	169	234	2	5	1	0.008	0.021	0.003
.	19.01.16-03.18.18-1-364647	56	2	2	0	0	0	575	1	1	0	0	NA	NA	NA	23	32	241	246	358	166	166	243	1	3	0	0.004	0.012	0
.	19.01.16-03.18.19-1-364649	87	3	3	0	0	0	578	2	2	0	0	NA	NA	NA	32	32	246	245	354	167	170	241	3	6	0	0.012	0.024	0
.	19.01.16-03.18.24-1-364650	184	11	11	3	0	2	596	8	8	0	0	NA	NA	NA	57	49	247	249	366	174	172	250	19	7	5	0.077	0.028	0.014
.	19.01.16-03.18.24-1-364651	148	18	18	2	0	1	600	17	17	0	0	NA	NA	NA	45	57	259	251	360	177	174	249	21	18	31	0.081	0.072	0.086
.	19.01.16-03.18.33-1-364658	117	11	11	6	0	4	590	10	10	0	0	NA	NA	NA	42	38	249	246	356	175	170	245	14	6	12	0.056	0.024	0.034
.	19.01.16-03.18.35-1-364661	149	13	13	4	0	4	594	8	8	0	0	NA	NA	NA	43	44	246	244	367	170	168	256	5	14	11	0.02	0.057	0.03
.	19.01.16-03.18.35-1-364662	30	1	1	1	0	1	0	0	0	0	0	NA	NA	NA	13	11	239	241	344	0	0	0	2	0	0	0.008	0	0
.	19.01.16-03.18.37-1-364665	154	20	20	3	0	3	597	17	17	0	0	NA	NA	NA	51	48	256	245	360	181	170	246	26	10	26	0.102	0.041	0.072
.	19.01.16-03.18.37-1-364667	273	18	18	5	0	2	629	14	14	0	0	NA	NA	NA	97	89	268	264	370	188	184	257	39	36	12	0.146	0.136	0.032
.	19.01.16-03.18.51-1-364699	415	39	39	11	0	5	660	35	35	0	0	NA	NA	NA	118	115	271	277	380	191	201	268	83	45	40	0.306	0.162	0.105
.	19.01.16-03.18.56-1-364700	32	1	1	1	0	1	0	0	0	0	0	NA	NA	NA	9	10	239	238	346	0	0	0	0	0	1	0	0	0.003
.	19.01.16-03.18.56-1-364701	30	1	1	0	0	0	0	0	0	0	0	NA	NA	NA	7	10	238	239	346	0	0	0	0	1	0	0	0.004	0
.	19.01.16-03.18.59-1-364702	120	5	5	0	0	0	589	4	4	0	0	NA	NA	NA	40	42	249	250	356	175	171	243	6	3	1	0.024	0.012	0.003
.	19.01.16-03.18.59-1-364703	88	4	4	0	0	0	577	3	3	0	0	NA	NA	NA	39	31	248	241	355	170	165	242	4	13	2	0.016	0.054	0.006
.	19.01.16-03.19.02-1-364704	61	2	2	0	0	0	348	1	1	0	0	NA	NA	NA	19	24	245	245	347	100	108	140	0	4	0	0	0.016	0
.	19.01.16-03.19.04-1-364705	158	9	9	2	0	2	589	7	7	0	0	NA	NA	NA	48	42	242	245	368	167	168	254	1	11	10	0.004	0.045	0.027
.	19.01.16-03.19.05-1-364706	290	49	49	19	0	15	615	43	43	0	0	NA	NA	NA	99	77	258	261	371	178	181	256	60	78	41	0.233	0.299	0.111
.	19.01.16-03.19.12-1-364707	96	9	9	5	0	4	578	8	8	0	0	NA	NA	NA	31	32	243	245	357	167	168	243	10	4	18	0.041	0.016	0.05
.	19.01.16-03.19.14-1-364708	59	4	4	1	0	1	575	3	3	0	0	NA	NA	NA	20	27	239	248	353	162	171	242	10	0	3	0.042	0	0.008
.	19.01.16-03.19.15-1-364709	38	1	1	0	0	0	0	0	0	0	0	NA	NA	NA	11	9	237	239	346	0	0	0	0	0	3	0	0	0.009
.	19.01.16-03.19.15-1-364710	123	6	6	0	0	0	596	5	5	0	0	NA	NA	NA	36	39	247	245	360	173	171	252	0	7	9	0	0.029	0.025
.	19.01.16-03.19.15-1-364711	36	1	1	0	0	0	0	0	0	0	0	NA	NA	NA	11	4	236	238	343	0	0	0	0	0	0	0	0	0
.	19.01.16-03.19.18-1-364712	91	6	6	1	0	1	578	4	4	0	0	NA	NA	NA	33	32	241	243	361	162	166	250	2	10	0	0.008	0.041	0
.	19.01.16-03.19.18-1-364713	64	2	2	0	0	0	574	1	1	0	0	NA	NA	NA	22	21	239	244	351	165	168	241	0	4	0	0	0.016	0
.	19.01.16-03.19.24-1-364718	245	17	17	7	0	6	617	16	16	0	0	NA	NA	NA	90	79	259	253	380	181	172	264	18	32	20	0.069	0.126	0.053
.	19.01.16-03.19.29-1-364723	36	1	1	0	0	0	0	0	0	0	0	NA	NA	NA	11	10	238	240	345	0	0	0	0	3	0	0	0.012	0
.	19.01.16-03.19.31-1-364724	114	7	7	1	0	1	583	5	5	0	0	NA	NA	NA	44	38	242	250	359	164	171	248	5	4	9	0.021	0.016	0.025
.	19.01.16-03.19.32-1-364726	59	2	2	1	0	1	571	1	1	0	0	NA	NA	NA	23	26	243	245	351	165	166	240	3	0	3	0.012	0	0.009
.	19.01.16-03.19.34-1-364730	37	1	1	0	0	0	0	0	0	0	0	NA	NA	NA	9	11	238	238	348	0	0	0	0	0	3	0	0	0.009
.	19.01.16-03.19.34-1-364731	89	6	6	1	0	1	571	4	4	0	0	NA	NA	NA	28	26	246	239	354	171	165	235	9	4	5	0.037	0.017	0.014
.	19.01.16-03.19.36-1-364735	201	40	40	12	0	10	597	36	36	0	0	NA	NA	NA	62	46	250	251	358	177	173	247	25	45	42	0.1	0.179	0.117
.	19.01.16-03.19.37-1-364736	120	8	8	3	0	2	598	6	6	0	0	NA	NA	NA	31	53	250	251	365	174	173	251	2	19	11	0.008	0.076	0.03
.	19.01.16-03.19.45-1-364761	172	21	21	4	0	3	592	19	19	0	0	NA	NA	NA	43	43	244	249	363	167	172	253	20	17	19	0.082	0.068	0.052
.	19.01.16-03.19.50-1-364766	59	2	2	0	0	0	49	1	1	0	0	NA	NA	NA	18	20	240	241	352	12	17	20	0	1	1	0	0.004	0.003
.	19.01.16-03.19.52-1-364767	93	3	3	1	0	1	588	2	2	0	0	NA	NA	NA	26	39	245	248	359	168	172	248	0	8	0	0	0.032	0
.	19.01.16-03.19.54-1-364768	155	50	50	15	0	13	591	46	46	0	0	NA	NA	NA	45	40	249	246	358	173	170	248	77	49	42	0.309	0.199	0.117
.	19.01.16-03.19.56-1-364769	285	21	21	7	0	5	630	19	19	0	0	NA	NA	NA	90	86	270	257	372	188	182	260	39	37	7	0.144	0.144	0.019
.	19.01.16-03.19.56-1-364770	94	6	6	3	0	2	587	5	5	0	0	NA	NA	NA	38	39	248	244	360	172	168	247	6	5	9	0.024	0.02	0.025
.	19.01.16-03.19.58-1-364771	93	12	12	4	0	3	577	11	11	0	0	NA	NA	NA	30	32	244	244	357	165	169	243	24	12	5	0.098	0.049	0.014
.	19.01.16-03.20.08-1-364776	65	2	2	1	0	1	447	0	0	0	0	NA	NA	NA	28	19	243	241	348	132	131	184	0	0	4	0	0	0.011
.	19.01.16-03.20.14-1-364777	143	13	13	4	0	3	587	11	11	0	0	NA	NA	NA	60	36	247	246	356	172	171	244	29	14	11	0.117	0.057	0.031
.	19.01.16-03.20.16-1-364778	253	23	23	6	0	6	612	22	22	0	0	NA	NA	NA	70	68	258	256	367	176	176	260	26	16	31	0.101	0.062	0.084
.	19.01.16-03.20.18-1-364779	123	5	5	1	0	1	572	4	4	0	0	NA	NA	NA	38	34	246	248	353	168	165	239	6	4	3	0.024	0.016	0.008
.	19.01.16-03.20.20-1-364780	126	9	9	0	0	0	589	8	8	0	0	NA	NA	NA	41	43	248	253	355	167	178	244	17	8	9	0.069	0.032	0.025
.	19.01.16-03.20.23-1-364781	117	11	11	1	0	1	588	10	10	0	0	NA	NA	NA	39	40	246	247	360	169	171	248	4	12	9	0.016	0.049	0.025
.	19.01.16-03.20.34-1-364784	123	14	14	3	0	3	590	11	11	0	0	NA	NA	NA	48	44	250	246	361	172	170	248	17	13	12	0.068	0.053	0.033
.	19.01.16-03.20.34-1-364786	210	21	21	8	0	7	609	17	17	0	0	NA	NA	NA	73	61	254	258	362	176	178	255	43	26	15	0.169	0.101	0.041
.	19.01.16-03.20.37-1-364790	92	9	9	2	0	2	583	8	8	0	0	NA	NA	NA	26	38	244	245	362	168	167	248	9	6	3	0.037	0.024	0.008
.	19.01.16-03.20.40-1-364813	179	11	11	3	0	2	601	9	9	0	0	NA	NA	NA	51	54	249	248	370	173	171	257	20	13	11	0.08	0.052	0.03
.	19.01.16-03.20.44-1-364817	32	1	1	1	0	1	0	0	0	0	0	NA	NA	NA	10	6	238	237	344	0	0	0	2	0	0	0.008	0	0
.	19.01.16-03.20.45-1-364818	91	9	9	3	0	1	582	7	7	0	0	NA	NA	NA	27	35	245	246	357	169	166	247	4	11	13	0.016	0.045	0.036
.	19.01.16-03.20.47-1-364819	62	2	2	0	0	0	583	1	1	0	0	NA	NA	NA	24	33	243	242	361	167	167	249	0	6	0	0	0.025	0
.	19.01.16-03.20.57-1-364825	91	3	3	0	0	0	568	2	2	0	0	NA	NA	NA	33	25	246	246	346	167	167	234	0	0	6	0	0	0.017
.	19.01.16-03.20.58-1-364826	200	17	17	5	0	5	617	14	14	0	0	NA	NA	NA	55	70	253	257	373	178	180	259	18	16	36	0.071	0.062	0.097
.	19.01.16-03.20.59-1-364827	235	34	34	10	0	7	618	31	31	0	0	NA	NA	NA	63	65	259	252	367	184	179	255	48	40	45	0.185	0.159	0.123
.	19.01.16-03.20.59-1-364828	33	1	1	1	0	1	0	0	0	0	0	NA	NA	NA	6	8	239	239	343	0	0	0	0	0	0	0	0	0
.	19.01.16-03.21.01-1-364829	35	1	1	0	0	0	0	0	0	0	0	NA	NA	NA	11	11	240	240	344	0	0	0	0	0	0	0	0	0
.	19.01.16-03.21.02-1-364830	119	6	6	1	0	1	569	3	3	0	0	NA	NA	NA	48	24	243	242	352	167	167	235	10	15	3	0.041	0.062	0.009
.	19.01.16-03.21.04-1-364831	396	55	55	14	0	10	679	49	49	0	0	NA	NA	NA	100	131	273	271	400	197	196	286	68	63	65	0.249	0.232	0.162
.	19.01.16-03.21.09-1-364832	177	8	8	0	0	0	596	6	6	0	0	NA	NA	NA	56	55	251	251	366	170	175	251	10	8	5	0.04	0.032	0.014
.	19.01.16-03.21.09-1-364833	59	3	3	1	0	0	581	2	2	0	0	NA	NA	NA	21	27	247	242	351	170	168	243	6	1	0	0.024	0.004	0
.	19.01.16-03.21.11-1-364834	69	4	4	0	0	0	571	3	3	0	0	NA	NA	NA	14	17	238	245	347	164	167	240	2	3	1	0.008	0.012	0.003
.	19.01.16-03.21.13-1-364835	91	5	5	2	0	2	584	4	4	0	0	NA	NA	NA	29	27	240	248	352	165	174	245	2	10	1	0.008	0.04	0.003
.	19.01.16-03.21.20-1-364836	61	2	2	0	0	0	574	1	1	0	0	NA	NA	NA	22	23	243	245	348	168	169	237	2	0	1	0.008	0	0.003
.	19.01.16-03.21.23-1-364840	171	12	12	3	0	1	593	10	10	0	0	NA	NA	NA	48	46	249	249	361	172	168	253	10	25	8	0.04	0.1	0.022
.	19.01.16-03.21.26-1-364841	64	3	3	2	0	2	494	2	2	0	0	NA	NA	NA	17	26	241	244	354	142	141	211	4	6	0	0.017	0.025	0
.	19.01.16-03.21.31-1-364846	148	17	17	6	0	4	589	15	15	0	0	NA	NA	NA	48	44	248	248	361	171	174	244	27	1	22	0.109	0.004	0.061
.	19.01.16-03.21.31-1-364847	116	10	10	4	0	4	585	9	9	0	0	NA	NA	NA	43	32	247	246	352	167	170	248	22	6	6	0.089	0.024	0.017
.	19.01.16-03.21.34-1-364851	212	12	12	4	0	3	626	10	10	0	0	NA	NA	NA	67	78	254	262	375	180	184	262	16	14	10	0.063	0.053	0.027
.	19.01.16-03.21.38-1-364855	152	15	15	4	0	4	592	14	14	0	0	NA	NA	NA	40	52	251	248	366	169	170	253	23	5	14	0.092	0.02	0.038
.	19.01.16-03.21.43-1-364880	89	11	11	4	0	3	582	9	9	0	0	NA	NA	NA	32	38	245	253	353	165	175	242	6	12	3	0.024	0.047	0.008
.	19.01.16-03.21.51-1-364885	90	7	7	0	0	0	579	5	5	0	0	NA	NA	NA	34	30	245	242	356	167	166	246	4	5	5	0.016	0.021	0.014
.	19.01.16-03.21.52-1-364886	358	25	25	8	0	6	644	24	24	0	0	NA	NA	NA	109	101	268	259	387	187	180	277	35	37	34	0.131	0.143	0.088
.	19.01.16-03.21.54-1-364888	143	12	12	6	0	4	593	10	10	0	0	NA	NA	NA	35	45	251	248	359	172	172	249	21	11	2	0.084	0.044	0.006
.	19.01.16-03.22.00-1-364889	124	11	11	2	0	2	592	9	9	0	0	NA	NA	NA	45	49	256	245	361	176	165	251	3	17	12	0.012	0.069	0.033
.	19.01.16-03.22.01-1-364890	169	12	12	8	0	6	605	11	11	0	0	NA	NA	NA	60	56	253	246	370	179	169	257	9	27	11	0.036	0.11	0.03
.	19.01.16-03.22.04-1-364891	64	2	2	0	0	0	576	1	1	0	0	NA	NA	NA	25	28	241	244	356	167	164	245	0	1	2	0	0.004	0.006
.	19.01.16-03.22.08-1-364893	61	3	3	1	0	1	248	2	2	0	0	NA	NA	NA	17	16	238	247	344	72	79	97	2	2	0	0.008	0.008	0
.	19.01.16-03.22.09-1-364894	171	25	25	4	0	3	595	21	21	0	0	NA	NA	NA	38	42	248	248	359	174	172	249	35	46	14	0.141	0.185	0.039
.	19.01.16-03.22.17-1-364895	90	4	4	1	0	1	586	3	3	0	0	NA	NA	NA	39	35	247	247	354	167	173	246	7	0	3	0.028	0	0.008
.	19.01.16-03.22.17-1-364896	96	8	8	3	0	3	586	6	6	0	0	NA	NA	NA	34	31	247	242	355	173	168	245	2	9	20	0.008	0.037	0.056
.	19.01.16-03.22.19-1-364897	363	26	26	10	0	5	647	25	25	0	0	NA	NA	NA	87	98	270	269	372	191	196	260	30	12	50	0.111	0.045	0.134
.	19.01.16-03.22.24-1-364898	147	5	5	0	0	0	610	4	4	0	0	NA	NA	NA	41	62	255	253	367	178	180	252	9	4	3	0.035	0.016	0.008
.	19.01.16-03.22.25-1-364899	35	1	1	0	0	0	0	0	0	0	0	NA	NA	NA	8	12	238	239	348	0	0	0	2	0	0	0.008	0	0
.	19.01.16-03.22.28-1-364904	128	9	9	3	0	2	591	8	8	0	0	NA	NA	NA	44	41	248	247	359	171	170	250	9	30	2	0.036	0.121	0.006
.	19.01.16-03.22.29-1-364905	62	3	3	0	0	0	494	2	2	0	0	NA	NA	NA	19	14	241	242	344	141	151	202	5	1	2	0.021	0.004	0.006
.	19.01.16-03.22.32-1-364907	90	4	4	1	0	1	582	3	3	0	0	NA	NA	NA	26	35	248	245	355	172	169	241	0	5	2	0	0.02	0.006
.	19.01.16-03.22.35-1-364911	237	44	44	8	0	6	622	43	43	0	0	NA	NA	NA	65	80	259	260	374	180	183	259	57	30	62	0.22	0.115	0.166
.	19.01.16-03.22.37-1-364914	34	1	1	1	0	1	0	0	0	0	0	NA	NA	NA	8	11	237	238	349	0	0	0	0	0	1	0	0	0.003
.	19.01.16-03.22.39-1-364935	35	1	1	1	0	1	0	0	0	0	0	NA	NA	NA	9	13	239	239	348	0	0	0	0	4	0	0	0.017	0
.	19.01.16-03.22.43-1-364940	182	14	14	7	0	4	595	12	12	0	0	NA	NA	NA	46	46	249	250	360	172	172	251	8	20	11	0.032	0.08	0.031
.	19.01.16-03.22.48-1-364941	88	4	4	1	0	1	589	3	3	0	0	NA	NA	NA	27	37	245	248	357	167	173	249	0	0	20	0	0	0.056
.	19.01.16-03.22.48-1-364943	36	1	1	0	0	0	0	0	0	0	0	NA	NA	NA	14	11	243	237	344	0	0	0	0	0	2	0	0	0.006
.	19.01.16-03.22.48-1-364944	155	15	15	5	0	3	588	14	14	0	0	NA	NA	NA	40	43	255	248	353	174	172	242	12	29	10	0.047	0.117	0.028
.	19.01.16-03.22.50-1-364947	33	1	1	1	0	1	0	0	0	0	0	NA	NA	NA	13	6	236	238	345	0	0	0	4	0	0	0.017	0	0
.	19.01.16-03.22.51-1-364949	115	7	7	1	0	1	580	4	4	0	0	NA	NA	NA	25	32	242	243	360	165	167	248	12	8	4	0.05	0.033	0.011
.	19.01.16-03.22.52-1-364950	88	3	3	0	0	0	585	2	2	0	0	NA	NA	NA	28	34	248	247	352	172	172	241	2	0	7	0.008	0	0.02
.	19.01.16-03.22.54-1-364951	206	17	17	3	0	2	608	16	16	0	0	NA	NA	NA	75	63	249	253	374	172	175	261	13	22	11	0.052	0.087	0.029
.	19.01.16-03.23.04-1-364952	38	1	1	1	0	1	0	0	0	0	0	NA	NA	NA	15	6	237	237	345	0	0	0	0	0	5	0	0	0.014
.	19.01.16-03.23.08-1-364953	200	17	17	6	0	2	608	14	14	0	0	NA	NA	NA	78	56	249	262	358	176	185	247	67	14	10	0.269	0.053	0.028
.	19.01.16-03.23.08-1-364955	96	4	4	5	0	2	584	3	3	0	0	NA	NA	NA	26	25	247	242	349	173	168	243	7	7	0	0.028	0.029	0
.	19.01.16-03.23.09-1-364956	86	6	6	0	0	0	572	5	5	0	0	NA	NA	NA	39	25	243	244	351	165	167	240	8	11	8	0.033	0.045	0.023
.	19.01.16-03.23.11-1-364957	158	22	22	4	0	4	603	18	18	0	0	NA	NA	NA	58	60	261	247	365	182	171	250	21	37	21	0.08	0.15	0.058
.	19.01.16-03.23.13-1-364958	206	16	16	4	0	3	600	12	12	0	0	NA	NA	NA	65	60	249	259	365	170	178	252	22	27	5	0.088	0.104	0.014
.	19.01.16-03.23.22-1-364960	119	8	8	2	0	2	574	7	7	0	0	NA	NA	NA	26	29	244	245	353	169	167	238	7	8	6	0.029	0.033	0.017
.	19.01.16-03.23.25-1-364964	66	2	2	0	0	0	545	1	1	0	0	NA	NA	NA	17	15	241	238	349	162	156	227	0	0	2	0	0	0.006
.	19.01.16-03.23.26-1-364965	145	16	16	8	0	8	601	12	12	0	0	NA	NA	NA	45	58	255	254	362	176	173	252	24	11	11	0.094	0.043	0.03
.	19.01.16-03.23.28-1-364966	180	9	9	3	0	3	599	5	5	0	0	NA	NA	NA	48	52	254	255	356	174	179	246	11	21	4	0.043	0.082	0.011
.	19.01.16-03.23.37-1-364977	257	36	36	9	0	5	619	33	33	0	0	NA	NA	NA	77	73	257	255	374	177	178	264	55	44	31	0.214	0.173	0.083
.	19.01.16-03.23.41-1-365000	152	5	5	3	0	2	596	4	4	0	0	NA	NA	NA	44	49	244	249	369	170	172	254	4	11	4	0.016	0.044	0.011
.	19.01.16-03.23.41-1-365001	65	2	2	0	0	0	581	1	1	0	0	NA	NA	NA	19	30	247	243	353	170	169	242	0	0	4	0	0	0.011
.	19.01.16-03.23.41-1-365002	95	6	6	2	0	1	587	4	4	0	0	NA	NA	NA	46	35	251	248	349	175	170	242	4	5	3	0.016	0.02	0.009
.	19.01.16-03.23.45-1-365005	126	20	20	6	0	4	587	16	16	0	0	NA	NA	NA	42	42	243	245	367	167	163	257	19	16	24	0.078	0.065	0.065
.	19.01.16-03.23.47-1-365006	62	2	2	1	0	1	50	1	1	0	0	NA	NA	NA	21	14	242	238	347	18	10	22	0	0	4	0	0	0.012
.	19.01.16-03.23.50-1-365009	34	1	1	0	0	0	0	0	0	0	0	NA	NA	NA	5	9	237	238	347	0	0	0	0	0	0	0	0	0
.	19.01.16-03.23.52-1-365012	97	4	4	1	0	1	580	3	3	0	0	NA	NA	NA	34	29	244	246	352	173	169	238	0	9	2	0	0.037	0.006
.	19.01.16-03.23.52-1-365013	210	33	33	2	0	1	592	31	31	0	0	NA	NA	NA	71	54	258	251	358	175	172	245	22	45	42	0.085	0.179	0.117
.	19.01.16-03.23.53-1-365014	211	12	12	9	0	5	620	11	11	0	0	NA	NA	NA	65	78	253	262	376	178	181	261	18	19	10	0.071	0.073	0.027
.	19.01.16-03.23.56-1-365015	88	4	4	2	0	2	574	3	3	0	0	NA	NA	NA	38	32	245	247	353	166	170	238	3	0	10	0.012	0	0.028
.	19.01.16-03.23.59-1-365016	33	1	1	0	0	0	0	0	0	0	0	NA	NA	NA	11	12	239	241	345	0	0	0	0	0	0	0	0	0
.	19.01.16-03.24.01-1-365017	93	4	4	1	0	0	576	3	3	0	0	NA	NA	NA	34	28	241	243	357	162	170	244	4	6	0	0.017	0.025	0
.	19.01.16-03.24.02-1-365018	148	10	10	2	0	2	590	8	8	0	0	NA	NA	NA	59	47	248	252	360	171	174	245	4	7	14	0.016	0.028	0.039
.	19.01.16-03.24.07-1-365019	37	1	1	0	0	0	0	0	0	0	0	NA	NA	NA	11	12	239	240	346	0	0	0	0	0	1	0	0	0.003
.	19.01.16-03.24.11-1-365020	59	2	2	0	0	0	0	1	1	0	0	NA	NA	NA	19	11	241	240	343	0	0	0	1	0	4	0.004	0	0.012
.	19.01.16-03.24.12-1-365021	63	8	8	0	0	0	568	6	6	0	0	NA	NA	NA	18	18	237	246	348	160	167	241	10	2	4	0.042	0.008	0.011
.	19.01.16-03.24.14-1-365022	90	7	7	0	0	0	575	6	6	0	0	NA	NA	NA	34	21	240	242	352	167	167	241	6	9	5	0.025	0.037	0.014
.	19.01.16-03.24.15-1-365023	33	1	1	0	0	0	0	0	0	0	0	NA	NA	NA	9	10	238	239	346	0	0	0	0	6	0	0	0.025	0
.	19.01.16-03.24.17-1-365024	65	3	3	0	0	0	583	2	2	0	0	NA	NA	NA	15	26	240	244	355	166	170	247	0	5	2	0	0.02	0.006
.	19.01.16-03.24.18-1-365025	63	3	3	0	0	0	576	2	2	0	0	NA	NA	NA	20	21	241	247	346	166	173	237	3	0	4	0.012	0	0.012
.	19.01.16-03.24.19-1-365026	198	15	15	5	0	4	589	14	14	0	0	NA	NA	NA	60	42	245	249	361	170	169	250	13	18	10	0.053	0.072	0.028
.	19.01.16-03.24.26-1-365028	59	2	2	1	0	1	579	1	1	0	0	NA	NA	NA	25	27	242	241	357	169	167	243	0	0	7	0	0	0.02
.	19.01.16-03.24.31-1-365029	185	22	22	7	0	5	613	20	20	0	0	NA	NA	NA	56	68	260	250	371	182	175	256	35	25	8	0.135	0.1	0.022
.	19.01.16-03.24.32-1-365030	95	4	4	0	0	0	594	2	2	0	0	NA	NA	NA	25	44	255	244	358	177	168	249	2	2	9	0.008	0.008	0.025
.	19.01.16-03.24.32-1-365032	123	8	8	0	0	0	606	6	6	0	0	NA	NA	NA	52	62	255	247	373	177	172	257	8	9	12	0.031	0.036	0.032
.	19.01.16-03.24.35-1-365037	211	16	16	4	0	4	617	13	13	0	0	NA	NA	NA	70	74	255	260	372	174	182	261	24	27	18	0.094	0.104	0.048
.	19.01.16-03.24.35-1-365038	154	7	7	3	0	2	594	6	6	0	0	NA	NA	NA	47	43	251	247	358	176	172	246	3	11	7	0.012	0.045	0.02
.	19.01.16-03.24.39-1-365062	31	1	1	0	0	0	0	0	0	0	0	NA	NA	NA	14	8	240	236	345	0	0	0	0	0	1	0	0	0.003
.	19.01.16-03.24.41-1-365064	89	3	3	2	0	2	579	2	2	0	0	NA	NA	NA	23	24	246	241	350	171	163	245	0	1	2	0	0.004	0.006
.	19.01.16-03.24.49-1-365068	96	3	3	0	0	0	577	2	2	0	0	NA	NA	NA	32	32	244	247	354	166	169	242	4	0	3	0.016	0	0.008
.	19.01.16-03.24.49-1-365070	90	4	4	0	0	0	579	3	3	0	0	NA	NA	NA	19	26	245	246	348	171	170	238	4	3	2	0.016	0.012	0.006
.	19.01.16-03.24.50-1-365072	61	4	4	1	0	1	578	3	3	0	0	NA	NA	NA	30	25	242	242	354	166	167	245	5	1	0	0.021	0.004	0
.	19.01.16-03.24.55-1-365074	113	9	9	2	0	2	591	7	7	0	0	NA	NA	NA	30	47	251	247	362	174	168	249	10	16	9	0.04	0.065	0.025
.	19.01.16-03.24.55-1-365075	303	27	27	9	0	6	625	21	21	0	0	NA	NA	NA	94	77	257	259	374	180	182	263	39	50	18	0.152	0.193	0.048
.	19.01.16-03.24.57-1-365076	151	9	9	1	0	0	589	8	8	0	0	NA	NA	NA	50	45	250	249	359	174	168	247	0	9	9	0	0.036	0.025
.	19.01.16-03.25.03-1-365077	90	4	4	0	0	0	579	3	3	0	0	NA	NA	NA	33	35	250	247	351	171	167	241	3	0	16	0.012	0	0.046
.	19.01.16-03.25.05-1-365078	176	18	18	6	0	4	604	16	16	0	0	NA	NA	NA	73	66	256	259	364	175	179	250	32	11	22	0.125	0.042	0.06
.	19.01.16-03.25.06-1-365079	232	52	52	14	0	13	595	49	49	0	0	NA	NA	NA	71	55	253	254	361	174	175	246	56	65	34	0.221	0.256	0.094
.	19.01.16-03.25.09-1-365080	87	5	5	2	0	1	575	4	4	0	0	NA	NA	NA	20	29	241	241	360	165	163	247	7	0	7	0.029	0	0.019
.	19.01.16-03.25.11-1-365081	113	9	9	0	0	0	574	7	7	0	0	NA	NA	NA	34	30	243	249	351	164	170	240	8	1	15	0.033	0.004	0.043
.	19.01.16-03.25.17-1-365082	204	24	24	4	0	3	613	21	21	0	0	NA	NA	NA	45	66	254	252	373	179	174	260	37	38	35	0.146	0.151	0.094
.	19.01.16-03.25.18-1-365083	118	13	13	0	0	0	585	12	12	0	0	NA	NA	NA	36	36	245	246	358	169	170	246	11	3	9	0.045	0.012	0.025
.	19.01.16-03.25.20-1-365084	31	1	1	0	0	0	0	0	0	0	0	NA	NA	NA	9	13	238	238	350	0	0	0	0	0	0	0	0	0
.	19.01.16-03.25.22-1-365085	35	1	1	0	0	0	0	0	0	0	0	NA	NA	NA	10	4	237	236	344	0	0	0	0	0	2	0	0	0.006
.	19.01.16-03.25.25-1-365089	63	3	3	0	0	0	572	2	2	0	0	NA	NA	NA	28	22	244	244	347	168	166	238	5	5	1	0.02	0.02	0.003
.	19.01.16-03.25.28-1-365090	165	30	30	10	0	7	606	28	28	0	0	NA	NA	NA	53	55	256	246	366	179	173	254	50	48	31	0.195	0.195	0.085
.	19.01.16-03.25.31-1-365092	35	1	1	0	0	0	0	0	0	0	0	NA	NA	NA	11	12	239	237	349	0	0	0	0	0	0	0	0	0
.	19.01.16-03.25.33-1-365098	121	5	5	2	0	2	593	3	3	0	0	NA	NA	NA	41	44	250	246	361	173	170	250	3	15	5	0.012	0.061	0.014
.	19.01.16-03.25.39-1-365124	29	1	1	0	0	0	0	0	0	0	0	NA	NA	NA	5	8	239	239	343	0	0	0	0	0	3	0	0	0.009
.	19.01.16-03.25.39-1-365125	96	5	5	1	0	1	567	3	3	0	0	NA	NA	NA	29	26	247	242	350	169	164	234	2	1	6	0.008	0.004	0.017
.	19.01.16-03.25.41-1-365128	178	49	49	16	0	14	609	42	42	0	0	NA	NA	NA	63	65	257	249	372	179	168	262	57	53	46	0.222	0.213	0.124
.	19.01.16-03.25.42-1-365130	90	5	5	2	0	0	585	4	4	0	0	NA	NA	NA	34	37	252	247	351	172	171	242	3	9	2	0.012	0.036	0.006
.	19.01.16-03.25.44-1-365132	34	1	1	0	0	0	0	0	0	0	0	NA	NA	NA	10	15	239	240	349	0	0	0	0	0	0	0	0	0
.	19.01.16-03.25.46-1-365133	56	2	2	0	0	0	581	1	1	0	0	NA	NA	NA	16	26	244	243	352	168	169	244	2	2	0	0.008	0.008	0
.	19.01.16-03.25.52-1-365139	210	30	30	9	0	8	609	28	28	0	0	NA	NA	NA	58	60	250	258	365	174	183	252	37	39	36	0.148	0.151	0.099
.	19.01.16-03.25.57-1-365140	201	12	12	5	0	5	616	10	10	0	0	NA	NA	NA	64	66	253	256	370	177	178	261	21	8	15	0.083	0.031	0.041
.	19.01.16-03.25.58-1-365141	61	3	3	0	0	0	397	2	2	0	0	NA	NA	NA	13	11	240	238	346	111	121	165	2	2	1	0.008	0.008	0.003
.	19.01.16-03.26.00-1-365142	101	5	5	1	0	1	584	4	4	0	0	NA	NA	NA	23	33	250	244	352	171	169	244	1	5	4	0.004	0.02	0.011
.	19.01.16-03.26.02-1-365143	294	21	21	7	0	6	624	18	18	0	0	NA	NA	NA	69	74	254	260	373	177	185	262	25	30	11	0.098	0.115	0.029
.	19.01.16-03.26.10-1-365144	205	36	36	8	0	6	611	33	33	0	0	NA	NA	NA	59	64	255	260	362	178	183	250	70	23	31	0.275	0.088	0.086
.	19.01.16-03.26.18-1-365145	169	26	26	10	0	5	601	23	23	0	0	NA	NA	NA	47	54	250	248	369	171	172	258	45	48	10	0.18	0.194	0.027
.	19.01.16-03.26.20-1-365146	61	3	3	1	0	1	574	2	2	0	0	NA	NA	NA	24	29	244	242	356	167	163	244	1	1	3	0.004	0.004	0.008
.	19.01.16-03.26.21-1-365147	95	7	7	6	0	5	585	5	5	0	0	NA	NA	NA	33	27	242	245	353	167	171	247	16	1	4	0.066	0.004	0.011
.	19.01.16-03.26.22-1-365148	64	4	4	0	0	0	572	2	2	0	0	NA	NA	NA	19	19	242	244	346	168	169	235	2	0	10	0.008	0	0.029
.	19.01.16-03.26.34-1-365158	91	4	4	0	0	0	582	3	3	0	0	NA	NA	NA	40	33	249	247	350	173	169	240	0	11	1	0	0.045	0.003
.	19.01.16-03.26.36-1-365160	216	8	8	2	0	2	616	7	7	0	0	NA	NA	NA	70	71	256	258	370	180	180	256	5	20	3	0.02	0.078	0.008
.	19.01.16-03.26.37-1-365164	37	1	1	0	0	0	0	0	0	0	0	NA	NA	NA	10	12	239	242	344	0	0	0	0	0	1	0	0	0.003
.	19.01.16-03.26.39-1-365184	89	4	4	2	0	0	569	3	3	0	0	NA	NA	NA	30	24	245	240	352	169	161	239	0	0	11	0	0	0.031
.	19.01.16-03.26.41-1-365187	58	2	2	1	0	1	100	1	1	0	0	NA	NA	NA	17	19	242	241	349	31	30	39	0	1	1	0	0.004	0.003
.	19.01.16-03.26.43-1-365189	338	22	22	9	0	8	642	21	21	0	0	NA	NA	NA	101	99	268	264	380	190	183	269	44	32	8	0.164	0.121	0.021
.	19.01.16-03.26.46-1-365191	148	17	17	2	0	2	611	14	14	0	0	NA	NA	NA	45	58	250	256	365	177	178	256	13	25	12	0.052	0.098	0.033
.	19.01.16-03.26.49-1-365194	36	1	1	0	0	0	0	0	0	0	0	NA	NA	NA	5	8	240	237	344	0	0	0	0	0	0	0	0	0
.	19.01.16-03.26.49-1-365195	236	29	29	12	0	11	620	23	23	0	0	NA	NA	NA	78	70	252	259	372	175	183	262	61	22	23	0.242	0.085	0.062
.	19.01.16-03.26.52-1-365198	151	17	17	7	0	4	588	15	15	0	0	NA	NA	NA	56	45	246	252	360	170	172	246	35	29	20	0.142	0.115	0.056
.	19.01.16-03.26.55-1-365200	36	1	1	0	0	0	0	0	0	0	0	NA	NA	NA	8	13	239	241	346	0	0	0	0	0	0	0	0	0
.	19.01.16-03.26.58-1-365201	60	3	3	1	0	1	573	2	2	0	0	NA	NA	NA	25	19	238	241	353	166	166	241	0	0	10	0	0	0.028
.	19.01.16-03.26.59-1-365202	36	1	1	0	0	0	0	0	0	0	0	NA	NA	NA	11	12	240	240	345	0	0	0	0	0	0	0	0	0
.	19.01.16-03.27.03-1-365203	235	23	23	9	0	6	615	20	20	0	0	NA	NA	NA	57	72	254	264	367	176	184	255	17	42	27	0.067	0.159	0.074
.	19.01.16-03.27.04-1-365205	185	33	33	9	0	5	584	28	28	0	0	NA	NA	NA	58	45	244	249	365	169	168	247	49	35	28	0.201	0.141	0.077
.	19.01.16-03.27.05-1-365206	91	5	5	0	0	0	578	4	4	0	0	NA	NA	NA	40	32	246	242	357	167	167	244	3	9	1	0.012	0.037	0.003
.	19.01.16-03.27.13-1-365207	29	1	1	0	0	0	0	0	0	0	0	NA	NA	NA	10	7	236	238	346	0	0	0	0	0	0	0	0	0
.	19.01.16-03.27.15-1-365208	31	1	1	0	0	0	0	0	0	0	0	NA	NA	NA	10	14	242	238	347	0	0	0	0	0	3	0	0	0.009
.	19.01.16-03.27.15-1-365209	57	2	2	0	0	0	50	1	1	0	0	NA	NA	NA	23	18	241	240	350	16	12	22	0	0	3	0	0	0.009
.	19.01.16-03.27.17-1-365210	149	25	25	4	0	3	602	23	23	0	0	NA	NA	NA	36	49	250	252	360	175	175	252	30	38	6	0.12	0.151	0.017
.	19.01.16-03.27.20-1-365211	205	10	10	3	0	1	618	8	8	0	0	NA	NA	NA	67	71	249	259	376	174	180	264	10	29	9	0.04	0.112	0.024
.	19.01.16-03.27.21-1-365212	299	42	42	14	0	11	636	36	36	0	0	NA	NA	NA	86	95	267	263	378	186	185	265	87	34	23	0.326	0.129	0.061
.	19.01.16-03.27.31-1-365216	127	14	14	3	0	3	590	13	13	0	0	NA	NA	NA	43	40	246	249	358	167	172	251	27	7	19	0.11	0.028	0.053
.	19.01.16-03.27.32-1-365218	122	6	6	0	0	0	582	5	5	0	0	NA	NA	NA	40	37	247	249	354	170	170	242	1	8	4	0.004	0.032	0.011
.	19.01.16-03.27.43-1-365252	92	5	5	1	0	0	579	3	3	0	0	NA	NA	NA	27	33	248	243	355	167	165	247	13	4	5	0.052	0.016	0.014
.	19.01.16-03.27.50-1-365256	148	15	15	2	0	2	587	14	14	0	0	NA	NA	NA	41	47	252	253	355	174	174	239	14	14	15	0.056	0.055	0.042
.	19.01.16-03.27.50-1-365257	316	43	43	11	0	8	637	40	40	0	0	NA	NA	NA	83	96	264	255	390	184	179	274	57	48	47	0.216	0.188	0.121
.	19.01.16-03.27.51-1-365259	124	20	20	10	0	5	594	17	17	0	0	NA	NA	NA	32	44	254	248	355	179	171	244	17	49	6	0.067	0.198	0.017
.	19.01.16-03.27.56-1-365260	127	11	11	3	0	3	587	9	9	0	0	NA	NA	NA	40	43	245	250	361	167	173	247	9	5	15	0.037	0.02	0.042
.	19.01.16-03.27.59-1-365261	93	4	4	2	0	2	582	3	3	0	0	NA	NA	NA	22	28	238	248	355	163	175	244	0	11	2	0	0.044	0.006
.	19.01.16-03.28.01-1-365262	180	17	17	2	0	2	596	14	14	0	0	NA	NA	NA	61	50	241	253	369	166	174	256	4	9	19	0.017	0.036	0.051
.	19.01.16-03.28.13-1-365264	181	44	44	14	0	9	604	42	42	0	0	NA	NA	NA	38	53	253	247	366	176	173	255	47	48	39	0.186	0.194	0.107
.	19.01.16-03.28.16-1-365265	145	6	6	1	0	1	605	5	5	0	0	NA	NA	NA	47	57	254	254	362	177	177	251	18	5	8	0.071	0.02	0.022
.	19.01.16-03.28.21-1-365267	206	11	11	1	0	1	610	10	10	0	0	NA	NA	NA	49	56	251	254	364	178	176	256	5	30	4	0.02	0.118	0.011
.	19.01.16-03.28.22-1-365268	177	10	10	5	0	3	612	8	8	0	0	NA	NA	NA	54	56	249	250	370	176	175	261	9	13	14	0.036	0.052	0.038
.	19.01.16-03.28.26-1-365273	60	2	2	0	0	0	567	1	1	0	0	NA	NA	NA	27	21	243	240	351	164	163	240	2	0	2	0.008	0	0.006
.	19.01.16-03.28.34-1-365277	201	28	28	11	0	10	600	26	26	0	0	NA	NA	NA	68	51	249	248	367	173	171	256	38	42	20	0.153	0.169	0.054
.	19.01.16-03.28.37-1-365281	57	2	2	1	0	1	577	1	1	0	0	NA	NA	NA	30	30	242	241	360	164	164	249	4	0	0	0.017	0	0
.	19.01.16-03.28.39-1-365302	37	1	1	1	0	1	0	0	0	0	0	NA	NA	NA	7	8	237	240	344	0	0	0	0	0	0	0	0	0
.	19.01.16-03.28.39-1-365304	95	3	3	0	0	0	577	2	2	0	0	NA	NA	NA	31	24	243	239	355	168	165	244	0	5	4	0	0.021	0.011
.	19.01.16-03.28.42-1-365307	178	15	15	5	0	2	600	14	14	0	0	NA	NA	NA	61	51	252	249	363	175	172	253	18	34	13	0.071	0.137	0.036
.	19.01.16-03.28.49-1-365311	54	2	2	2	0	2	566	1	1	0	0	NA	NA	NA	23	19	243	241	348	163	164	239	0	5	0	0	0.021	0
.	19.01.16-03.28.50-1-365313	65	4	4	1	0	1	574	3	3	0	0	NA	NA	NA	27	32	244	246	355	165	170	239	2	3	0	0.008	0.012	0
.	19.01.16-03.28.50-1-365314	176	30	30	10	0	7	614	29	29	0	0	NA	NA	NA	54	70	260	255	368	185	171	258	42	31	14	0.162	0.122	0.038
.	19.01.16-03.28.54-1-365316	146	11	11	2	0	1	614	9	9	0	0	NA	NA	NA	42	65	258	257	363	178	181	255	30	12	9	0.116	0.047	0.025
.	19.01.16-03.29.01-1-365317	63	6	6	2	0	2	247	5	5	0	0	NA	NA	NA	15	20	242	243	348	67	78	102	5	1	9	0.021	0.004	0.026
.	19.01.16-03.29.02-1-365318	62	4	4	0	0	0	576	3	3	0	0	NA	NA	NA	18	26	243	243	353	169	166	241	0	7	6	0	0.029	0.017
.	19.01.16-03.29.09-1-365319	58	2	2	0	0	0	98	1	1	0	0	NA	NA	NA	20	20	244	244	345	35	24	39	0	3	2	0	0.012	0.006
.	19.01.16-03.29.18-1-365320	35	1	1	1	0	1	0	0	0	0	0	NA	NA	NA	2	9	238	241	343	0	0	0	2	0	0	0.008	0	0
.	19.01.16-03.29.18-1-365321	146	13	13	3	0	3	610	10	10	0	0	NA	NA	NA	48	58	253	254	364	178	179	253	7	24	7	0.028	0.094	0.019
.	19.01.16-03.29.18-1-365322	176	16	16	2	0	2	606	15	15	0	0	NA	NA	NA	68	65	263	251	364	185	172	249	24	23	10	0.091	0.092	0.027
.	19.01.16-03.29.20-1-365323	182	34	34	4	0	3	603	30	30	0	0	NA	NA	NA	53	56	254	249	366	176	171	256	27	41	24	0.106	0.165	0.066
.	19.01.16-03.29.20-1-365324	175	7	7	2	0	2	594	6	6	0	0	NA	NA	NA	42	43	244	250	362	171	173	250	20	1	10	0.082	0.004	0.028
.	19.01.16-03.29.21-1-365325	233	36	36	11	0	6	615	33	33	0	0	NA	NA	NA	62	70	256	254	373	178	176	261	53	52	35	0.207	0.205	0.094
.	19.01.16-03.29.23-1-365327	317	28	28	13	0	11	633	25	25	0	0	NA	NA	NA	76	87	258	264	378	183	184	266	48	42	24	0.186	0.159	0.063
.	19.01.16-03.29.25-1-365328	207	18	18	6	0	5	621	16	16	0	0	NA	NA	NA	65	81	254	265	375	176	185	260	9	21	20	0.035	0.079	0.053
.	19.01.16-03.29.39-1-365364	65	4	4	0	0	0	575	3	3	0	0	NA	NA	NA	25	23	242	242	352	164	169	242	11	2	0	0.045	0.008	0
.	19.01.16-03.29.40-1-365365	177	15	15	4	0	3	620	13	13	0	0	NA	NA	NA	53	72	249	262	374	173	185	262	8	35	12	0.032	0.134	0.032
.	19.01.16-03.29.41-1-365367	126	7	7	4	0	3	582	4	4	0	0	NA	NA	NA	41	35	245	246	357	169	170	243	2	2	15	0.008	0.008	0.042
.	19.01.16-03.29.52-1-365374	116	11	11	2	0	2	577	9	9	0	0	NA	NA	NA	40	29	243	244	355	169	165	243	4	10	10	0.016	0.041	0.028
.	19.01.16-03.29.54-1-365375	36	1	1	0	0	0	0	0	0	0	0	NA	NA	NA	7	10	239	238	346	0	0	0	0	1	0	0	0.004	0
.	19.01.16-03.29.56-1-365376	122	9	9	2	0	2	585	8	8	0	0	NA	NA	NA	28	38	246	251	354	169	172	244	21	1	6	0.085	0.004	0.017
.	19.01.16-03.29.56-1-365377	180	41	41	8	0	6	597	39	39	0	0	NA	NA	NA	69	50	252	250	361	172	173	252	45	44	33	0.179	0.176	0.091
.	19.01.16-03.29.59-1-365378	58	2	2	0	0	0	149	0	0	0	0	NA	NA	NA	17	20	243	245	345	43	42	64	0	0	1	0	0	0.003
.	19.01.16-03.30.00-1-365379	183	14	14	5	0	5	597	10	10	0	0	NA	NA	NA	37	47	247	254	359	172	176	249	8	3	23	0.032	0.012	0.064
.	19.01.16-03.30.08-1-365384	33	1	1	0	0	0	0	0	0	0	0	NA	NA	NA	8	4	238	237	342	0	0	0	0	0	4	0	0	0.012
.	19.01.16-03.30.08-1-365385	33	1	1	1	0	1	0	0	0	0	0	NA	NA	NA	5	16	240	242	347	0	0	0	0	2	0	0	0.008	0
.	19.01.16-03.30.11-1-365386	57	2	2	1	0	1	575	1	1	0	0	NA	NA	NA	21	29	244	246	352	166	170	239	9	0	0	0.037	0	0
.	19.01.16-03.30.11-1-365387	32	1	1	0	0	0	0	0	0	0	0	NA	NA	NA	10	11	240	238	346	0	0	0	1	0	0	0.004	0	0
.	19.01.16-03.30.12-1-365388	34	1	1	1	0	1	0	0	0	0	0	NA	NA	NA	7	11	243	237	344	0	0	0	4	0	0	0.016	0	0
.	19.01.16-03.30.13-1-365389	154	15	15	4	0	3	599	13	13	0	0	NA	NA	NA	27	41	249	249	356	173	174	252	24	19	8	0.096	0.076	0.022
.	19.01.16-03.30.14-1-365390	65	2	2	0	0	0	572	1	1	0	0	NA	NA	NA	16	21	242	244	348	166	167	239	0	1	2	0	0.004	0.006
.	19.01.16-03.30.14-1-365391	34	1	1	1	0	1	0	0	0	0	0	NA	NA	NA	11	6	238	237	344	0	0	0	0	0	4	0	0	0.012
.	19.01.16-03.30.17-1-365392	90	3	3	1	0	1	586	1	1	0	0	NA	NA	NA	24	35	248	245	355	172	169	245	2	2	0	0.008	0.008	0
.	19.01.16-03.30.18-1-365393	65	3	3	1	0	1	568	2	2	0	0	NA	NA	NA	19	17	239	239	352	165	163	240	10	0	0	0.042	0	0
.	19.01.16-03.30.25-1-365394	115	4	4	1	0	1	580	3	3	0	0	NA	NA	NA	21	30	241	248	354	165	170	245	2	0	5	0.008	0	0.014
.	19.01.16-03.30.25-1-365395	30	1	1	0	0	0	0	0	0	0	0	NA	NA	NA	12	12	242	239	344	0	0	0	0	2	0	0	0.008	0
.	19.01.16-03.30.26-1-365396	31	1	1	0	0	0	0	0	0	0	0	NA	NA	NA	10	11	241	240	343	0	0	0	0	0	0	0	0	0
.	19.01.16-03.30.27-1-365397	144	13	13	3	0	2	588	11	11	0	0	NA	NA	NA	37	38	248	246	357	171	170	247	26	7	9	0.105	0.028	0.025
.	19.01.16-03.30.28-1-365398	33	1	1	0	0	0	0	0	0	0	0	NA	NA	NA	7	8	238	239	344	0	0	0	0	2	0	0	0.008	0
.	19.01.16-03.30.31-1-365399	35	1	1	1	0	1	0	0	0	0	0	NA	NA	NA	19	8	238	238	345	0	0	0	0	0	0	0	0	0
.	19.01.16-03.30.31-1-365400	187	8	8	3	0	2	584	6	6	0	0	NA	NA	NA	54	35	245	246	357	170	168	246	13	0	10	0.053	0	0.028
.	19.01.16-03.30.32-1-365402	33	1	1	0	0	0	0	0	0	0	0	NA	NA	NA	7	8	237	238	346	0	0	0	0	0	0	0	0	0
.	19.01.16-03.30.33-1-365405	314	33	33	9	0	7	643	29	29	0	0	NA	NA	NA	82	95	262	268	378	182	191	270	39	29	41	0.149	0.108	0.108
.	19.01.16-03.30.35-1-365407	180	22	22	8	0	5	604	19	19	0	0	NA	NA	NA	53	57	254	255	361	175	177	252	31	27	13	0.122	0.106	0.036
.	19.01.16-03.30.36-1-365409	60	2	2	1	0	1	199	1	1	0	0	NA	NA	NA	21	14	242	240	345	56	60	83	2	0	0	0.008	0	0
.	19.01.16-03.30.41-1-365434	86	6	6	2	0	2	567	4	4	0	0	NA	NA	NA	24	21	241	240	353	165	163	239	1	3	14	0.004	0.012	0.04
.	19.01.16-03.30.42-1-365436	94	3	3	2	0	1	575	1	1	0	0	NA	NA	NA	32	28	243	243	355	169	161	245	2	2	2	0.008	0.008	0.006
.	19.01.16-03.30.46-1-365438	84	4	4	0	0	0	567	3	3	0	0	NA	NA	NA	29	20	242	241	350	165	164	238	0	0	11	0	0	0.031
.	19.01.16-03.30.50-1-365443	70	2	2	1	0	1	543	0	0	0	0	NA	NA	NA	17	22	245	239	351	163	155	225	0	0	4	0	0	0.011
.	19.01.16-03.30.50-1-365444	94	6	6	1	0	1	575	5	5	0	0	NA	NA	NA	23	29	239	246	357	162	171	242	8	10	4	0.033	0.041	0.011
.	19.01.16-03.30.57-1-365446	145	17	17	3	0	3	589	15	15	0	0	NA	NA	NA	42	42	250	247	358	175	166	248	5	20	12	0.02	0.081	0.034
.	19.01.16-03.30.58-1-365447	125	22	22	13	0	9	594	20	20	0	0	NA	NA	NA	47	49	246	251	365	171	170	253	40	27	8	0.163	0.108	0.022
.	19.01.16-03.31.00-1-365448	149	23	23	9	0	8	585	20	20	0	0	NA	NA	NA	49	46	253	244	362	172	165	248	13	30	24	0.051	0.123	0.066
.	19.01.16-03.31.01-1-365449	265	45	45	14	0	10	623	41	41	0	0	NA	NA	NA	75	74	260	254	373	182	180	261	64	53	29	0.246	0.209	0.078
.	19.01.16-03.31.02-1-365450	182	31	31	8	0	5	608	30	30	0	0	NA	NA	NA	45	54	254	254	359	177	177	254	44	27	24	0.173	0.106	0.067
.	19.01.16-03.31.09-1-365491	143	8	8	4	0	3	594	7	7	0	0	NA	NA	NA	46	54	249	252	366	172	172	250	11	12	2	0.044	0.048	0.005
.	19.01.16-03.31.11-1-365492	161	10	10	0	0	0	582	8	8	0	0	NA	NA	NA	61	34	243	248	356	168	169	245	8	9	5	0.033	0.036	0.014
.	19.01.16-03.31.19-1-365493	122	8	8	2	0	2	580	7	7	0	0	NA	NA	NA	26	29	242	243	357	165	168	247	0	0	17	0	0	0.048
.	19.01.16-03.31.24-1-365494	35	1	1	0	0	0	0	0	0	0	0	NA	NA	NA	14	12	243	237	345	0	0	0	0	0	1	0	0	0.003
.	19.01.16-03.31.26-1-365498	416	59	59	11	0	7	671	54	54	0	0	NA	NA	NA	104	125	270	276	392	192	199	280	74	74	65	0.274	0.268	0.166
.	19.01.16-03.31.30-1-365499	154	11	11	4	0	3	589	10	10	0	0	NA	NA	NA	42	36	247	249	353	170	176	243	11	7	21	0.045	0.028	0.059
.	19.01.16-03.31.33-1-365502	36	1	1	0	0	0	0	0	0	0	0	NA	NA	NA	9	10	239	238	346	0	0	0	0	0	1	0	0	0.003
.	19.01.16-03.31.36-1-365510	29	1	1	0	0	0	0	0	0	0	0	NA	NA	NA	5	11	238	240	346	0	0	0	0	2	0	0	0.008	0
.	19.01.16-03.31.36-1-365511	60	3	3	1	0	0	575	2	2	0	0	NA	NA	NA	24	26	247	243	349	171	164	240	2	0	3	0.008	0	0.009
.	19.01.16-03.31.37-1-365513	31	1	1	0	0	0	0	0	0	0	0	NA	NA	NA	8	8	239	238	344	0	0	0	0	0	0	0	0	0
.	19.01.16-03.31.38-1-365514	296	28	28	4	0	3	637	26	26	0	0	NA	NA	NA	80	85	263	257	378	188	179	270	51	41	21	0.194	0.16	0.056
.	19.01.16-03.31.39-1-365535	201	21	21	9	0	8	614	20	20	0	0	NA	NA	NA	71	64	260	253	364	184	176	254	39	16	29	0.15	0.063	0.08
.	19.01.16-03.31.40-1-365537	91	10	10	4	0	4	579	9	9	0	0	NA	NA	NA	31	30	245	244	354	169	168	242	4	6	19	0.016	0.025	0.054
.	19.01.16-03.31.49-1-365543	125	15	15	3	0	3	578	13	13	0	0	NA	NA	NA	40	30	248	244	351	169	169	240	8	15	15	0.032	0.061	0.043
.	19.01.16-03.31.51-1-365546	32	1	1	0	0	0	0	0	0	0	0	NA	NA	NA	6	8	238	236	347	0	0	0	0	0	0	0	0	0
.	19.01.16-03.31.53-1-365548	63	2	2	0	0	0	398	1	1	0	0	NA	NA	NA	19	17	241	244	345	119	122	157	5	0	0	0.021	0	0
.	19.01.16-03.31.54-1-365549	62	3	3	0	0	0	347	2	2	0	0	NA	NA	NA	15	20	243	241	349	94	103	150	1	0	3	0.004	0	0.009
.	19.01.16-03.31.57-1-365550	182	9	9	3	0	2	601	8	8	0	0	NA	NA	NA	41	49	249	253	360	173	180	248	13	16	8	0.052	0.063	0.022
.	19.01.16-03.32.04-1-365552	35	1	1	0	0	0	0	0	0	0	0	NA	NA	NA	9	10	240	238	345	0	0	0	0	0	0	0	0	0
.	19.01.16-03.32.05-1-365553	270	33	33	16	0	9	651	27	27	0	0	NA	NA	NA	78	104	267	267	383	188	191	272	23	40	41	0.086	0.15	0.107
.	19.01.16-03.32.06-1-365554	112	9	9	1	0	0	574	7	7	0	0	NA	NA	NA	29	24	248	240	349	169	162	243	24	9	5	0.097	0.038	0.014
.	19.01.16-03.32.08-1-365555	177	18	18	7	0	6	611	17	17	0	0	NA	NA	NA	59	64	258	255	364	183	175	253	24	28	28	0.093	0.11	0.077
.	19.01.16-03.32.13-1-365556	63	4	4	0	0	0	572	3	3	0	0	NA	NA	NA	17	22	242	246	347	164	169	239	9	4	1	0.037	0.016	0.003
.	19.01.16-03.32.16-1-365557	31	1	1	0	0	0	0	0	0	0	0	NA	NA	NA	6	10	239	240	344	0	0	0	0	1	0	0	0.004	0
.	19.01.16-03.32.19-1-365558	93	5	5	2	0	1	582	4	4	0	0	NA	NA	NA	31	26	247	245	347	170	172	240	13	0	9	0.053	0	0.026
.	19.01.16-03.32.20-1-365559	38	1	1	0	0	0	0	0	0	0	0	NA	NA	NA	10	12	241	237	347	0	0	0	0	1	0	0	0.004	0
.	19.01.16-03.32.23-1-365560	201	32	32	9	0	6	602	28	28	0	0	NA	NA	NA	59	63	251	255	370	174	173	255	29	54	33	0.116	0.212	0.089
.	19.01.16-03.32.27-1-365565	62	2	2	1	0	1	399	1	1	0	0	NA	NA	NA	22	19	243	240	349	120	115	164	0	0	3	0	0	0.009
.	19.01.16-03.32.30-1-365566	125	8	8	7	0	5	602	7	7	0	0	NA	NA	NA	50	54	256	252	359	175	179	248	9	16	9	0.035	0.063	0.025
.	19.01.16-03.32.30-1-365567	148	23	23	8	0	5	591	21	21	0	0	NA	NA	NA	34	42	248	254	353	173	177	241	34	17	24	0.137	0.067	0.068
.	19.01.16-03.32.36-1-365572	34	1	1	1	0	1	0	0	0	0	0	NA	NA	NA	8	8	238	238	345	0	0	0	0	6	0	0	0.025	0
.	19.01.16-03.32.38-1-365579	181	14	14	6	0	5	606	10	10	0	0	NA	NA	NA	61	57	251	254	365	174	179	253	7	16	15	0.028	0.063	0.041
.	19.01.16-03.32.39-1-365596	155	14	14	2	0	2	585	11	11	0	0	NA	NA	NA	46	33	242	248	356	167	172	246	20	2	14	0.083	0.008	0.039
.	19.01.16-03.32.45-1-365601	36	1	1	1	0	1	0	0	0	0	0	NA	NA	NA	10	8	237	241	343	0	0	0	1	0	0	0.004	0	0
.	19.01.16-03.32.48-1-365604	87	4	4	1	0	1	576	3	3	0	0	NA	NA	NA	42	31	242	249	353	165	170	241	3	9	3	0.012	0.036	0.008
.	19.01.16-03.32.48-1-365605	63	2	2	0	0	0	571	1	1	0	0	NA	NA	NA	30	26	245	244	350	167	166	238	4	0	0	0.016	0	0
.	19.01.16-03.32.48-1-365606	65	6	6	2	0	2	580	5	5	0	0	NA	NA	NA	24	30	246	246	351	167	173	240	4	3	8	0.016	0.012	0.023
.	19.01.16-03.32.53-1-365609	115	9	9	2	0	2	584	8	8	0	0	NA	NA	NA	45	41	254	244	356	171	166	247	4	9	14	0.016	0.037	0.039
.	19.01.16-03.33.01-1-365610	65	3	3	0	0	0	448	2	2	0	0	NA	NA	NA	22	22	244	239	352	127	129	192	3	2	0	0.012	0.008	0
.	19.01.16-03.33.02-1-365611	36	1	1	0	0	0	0	0	0	0	0	NA	NA	NA	13	19	240	244	348	0	0	0	0	0	1	0	0	0.003
.	19.01.16-03.33.03-1-365612	62	2	2	0	0	0	571	1	1	0	0	NA	NA	NA	26	21	239	245	350	165	165	241	2	0	1	0.008	0	0.003
.	19.01.16-03.33.05-1-365613	93	4	4	2	0	2	571	3	3	0	0	NA	NA	NA	34	28	247	242	352	169	161	241	0	8	2	0	0.033	0.006
.	19.01.16-03.33.05-1-365614	65	2	2	1	0	1	568	1	1	0	0	NA	NA	NA	26	18	242	240	349	165	164	239	2	0	2	0.008	0	0.006
.	19.01.16-03.33.05-1-365615	58	2	2	0	0	0	200	1	1	0	0	NA	NA	NA	15	18	241	242	348	57	58	85	0	0	3	0	0	0.009
.	19.01.16-03.33.06-1-365616	89	4	4	1	0	1	578	3	3	0	0	NA	NA	NA	29	34	245	248	354	167	168	243	0	5	1	0	0.02	0.003
.	19.01.16-03.33.09-1-365618	92	3	3	2	0	2	573	1	1	0	0	NA	NA	NA	29	32	245	247	353	166	167	240	1	0	2	0.004	0	0.006
.	19.01.16-03.33.12-1-365619	36	1	1	0	0	0	0	0	0	0	0	NA	NA	NA	7	13	238	241	347	0	0	0	1	0	0	0.004	0	0
.	19.01.16-03.33.15-1-365620	32	1	1	0	0	0	0	0	0	0	0	NA	NA	NA	11	9	238	238	346	0	0	0	0	8	0	0	0.034	0
.	19.01.16-03.33.15-1-365621	64	2	2	0	0	0	543	1	1	0	0	NA	NA	NA	16	16	241	240	348	157	156	230	1	0	1	0.004	0	0.003
.	19.01.16-03.33.15-1-365622	284	24	24	10	0	7	629	20	20	0	0	NA	NA	NA	82	83	256	261	379	180	184	265	19	44	28	0.074	0.169	0.074
.	19.01.16-03.33.17-1-365623	320	52	52	15	0	12	629	46	46	0	0	NA	NA	NA	78	84	258	254	385	181	177	271	76	68	52	0.295	0.268	0.135
.	19.01.16-03.33.18-1-365624	186	11	11	2	0	2	588	6	6	0	0	NA	NA	NA	66	56	253	254	362	172	171	245	1	7	17	0.004	0.028	0.047
.	19.01.16-03.33.18-1-365625	94	9	9	5	0	3	573	8	8	0	0	NA	NA	NA	36	32	249	241	355	170	163	240	16	13	3	0.064	0.054	0.008
.	19.01.16-03.33.20-1-365627	34	1	1	0	0	0	0	0	0	0	0	NA	NA	NA	16	8	240	237	344	0	0	0	0	0	0	0	0	0
.	19.01.16-03.33.22-1-365628	392	39	39	11	0	6	669	35	35	0	0	NA	NA	NA	120	116	274	267	388	200	190	279	85	65	29	0.31	0.243	0.075
.	19.01.16-03.33.23-1-365629	65	4	4	1	0	1	567	3	3	0	0	NA	NA	NA	23	16	240	240	349	164	164	239	6	2	0	0.025	0.008	0
.	19.01.16-03.33.24-1-365630	240	15	15	4	0	4	619	12	12	0	0	NA	NA	NA	73	67	255	260	365	178	186	255	28	19	16	0.11	0.073	0.044
.	19.01.16-03.33.27-1-365631	198	10	10	2	0	2	593	9	9	0	0	NA	NA	NA	47	40	248	246	359	173	172	248	27	8	15	0.109	0.033	0.042
.	19.01.16-03.33.38-1-365649	358	24	24	14	0	10	650	20	20	0	0	NA	NA	NA	96	104	265	268	384	187	194	269	10	46	45	0.038	0.172	0.117
.	19.01.16-03.33.38-1-365650	34	1	1	0	0	0	0	0	0	0	0	NA	NA	NA	10	7	239	237	344	0	0	0	0	0	2	0	0	0.006
.	19.01.16-03.33.40-1-365668	182	32	32	9	0	6	611	26	26	0	0	NA	NA	NA	69	62	251	259	365	172	181	258	39	46	36	0.155	0.178	0.099
.	19.01.16-03.33.41-1-365670	120	7	7	2	0	2	585	6	6	0	0	NA	NA	NA	49	43	246	244	366	169	165	251	3	8	8	0.012	0.033	0.022
.	19.01.16-03.33.51-1-365677	160	13	13	4	0	4	604	11	11	0	0	NA	NA	NA	43	64	251	255	371	171	176	257	11	13	10	0.044	0.051	0.027
.	19.01.16-03.33.55-1-365678	95	7	7	1	0	1	568	4	4	0	0	NA	NA	NA	25	24	245	246	346	165	169	234	1	4	10	0.004	0.016	0.029
.	19.01.16-03.33.58-1-365679	118	4	4	0	0	0	581	3	3	0	0	NA	NA	NA	34	38	245	248	358	168	171	242	0	11	3	0	0.044	0.008
.	19.01.16-03.33.59-1-365680	66	3	3	1	0	1	346	2	2	0	0	NA	NA	NA	22	16	241	240	348	99	110	137	2	5	0	0.008	0.021	0
.	19.01.16-03.34.12-1-365681	30	1	1	0	0	0	0	0	0	0	0	NA	NA	NA	6	7	238	237	345	0	0	0	1	0	0	0.004	0	0
.	19.01.16-03.34.13-1-365682	61	2	2	1	0	1	573	1	1	0	0	NA	NA	NA	21	24	245	242	350	169	162	242	4	0	1	0.016	0	0.003
.	19.01.16-03.34.14-1-365683	33	1	1	0	0	0	0	0	0	0	0	NA	NA	NA	11	9	236	238	348	0	0	0	0	0	0	0	0	0
.	19.01.16-03.34.14-1-365684	148	14	14	6	0	4	599	13	13	0	0	NA	NA	NA	46	55	249	256	363	170	175	254	7	27	10	0.028	0.105	0.028
.	19.01.16-03.34.16-1-365685	34	1	1	0	0	0	0	0	0	0	0	NA	NA	NA	9	12	237	238	350	0	0	0	0	0	3	0	0	0.009
.	19.01.16-03.34.16-1-365686	239	36	36	14	0	11	615	34	34	0	0	NA	NA	NA	90	73	256	260	370	177	181	257	49	53	30	0.191	0.204	0.081
.	19.01.16-03.34.18-1-365687	93	5	5	2	0	1	585	4	4	0	0	NA	NA	NA	44	39	246	243	363	169	166	250	4	17	7	0.016	0.07	0.019
.	19.01.16-03.34.25-1-365689	145	11	11	1	0	0	591	10	10	0	0	NA	NA	NA	55	47	252	248	360	172	167	252	4	8	9	0.016	0.032	0.025
.	19.01.16-03.34.28-1-365690	32	1	1	0	0	0	0	0	0	0	0	NA	NA	NA	8	5	237	236	345	0	0	0	1	0	0	0.004	0	0
.	19.01.16-03.34.29-1-365691	231	30	30	10	0	7	616	26	26	0	0	NA	NA	NA	72	68	260	259	362	181	180	255	29	28	34	0.112	0.108	0.094
.	19.01.16-03.34.30-1-365692	144	17	17	5	0	2	600	14	14	0	0	NA	NA	NA	42	52	255	250	360	180	171	249	40	14	4	0.157	0.056	0.011
.	19.01.16-03.34.31-1-365693	59	2	2	1	0	1	572	1	1	0	0	NA	NA	NA	24	19	242	241	349	167	165	240	0	4	3	0	0.017	0.009
.	19.01.16-03.34.35-1-365699	62	3	3	3	0	2	568	2	2	0	0	NA	NA	NA	25	21	244	241	349	165	164	239	6	5	5	0.025	0.021	0.014
.	19.01.16-03.34.38-1-365707	120	5	5	1	0	1	586	3	3	0	0	NA	NA	NA	51	41	245	248	361	167	173	246	3	0	10	0.012	0	0.028
.	19.01.16-03.34.41-1-365725	63	5	5	1	0	1	574	4	4	0	0	NA	NA	NA	18	22	241	244	350	168	165	241	2	8	3	0.008	0.033	0.009
.	19.01.16-03.34.45-1-365728	115	9	9	1	0	1	574	8	8	0	0	NA	NA	NA	52	33	245	249	352	166	170	238	3	19	8	0.012	0.076	0.023
.	19.01.16-03.34.46-1-365729	30	1	1	0	0	0	0	0	0	0	0	NA	NA	NA	8	13	244	238	344	0	0	0	0	1	0	0	0.004	0
.	19.01.16-03.34.48-1-365731	173	14	14	2	0	2	595	13	13	0	0	NA	NA	NA	60	53	254	249	363	176	172	247	31	23	6	0.122	0.092	0.017
.	19.01.16-03.34.51-1-365734	88	11	11	3	0	2	584	10	10	0	0	NA	NA	NA	24	31	247	246	351	171	172	241	6	17	4	0.024	0.069	0.011
.	19.01.16-03.34.56-1-365736	147	8	8	1	0	1	595	7	7	0	0	NA	NA	NA	47	50	252	249	362	177	173	245	0	11	16	0	0.044	0.044
.	19.01.16-03.35.02-1-365737	95	5	5	1	0	0	581	3	3	0	0	NA	NA	NA	37	29	245	243	354	170	166	245	0	6	11	0	0.025	0.031
.	19.01.16-03.35.06-1-365738	91	6	6	0	0	0	586	5	5	0	0	NA	NA	NA	38	36	244	248	357	164	174	248	9	9	4	0.037	0.036	0.011
.	19.01.16-03.35.11-1-365739	62	2	2	1	0	1	299	0	0	0	0	NA	NA	NA	19	25	245	245	348	83	89	127	0	0	2	0	0	0.006
.	19.01.16-03.35.12-1-365740	57	3	3	0	0	0	565	2	2	0	0	NA	NA	NA	21	18	241	242	348	164	164	237	0	6	0	0	0.025	0
.	19.01.16-03.35.19-1-365741	33	1	1	0	0	0	0	0	0	0	0	NA	NA	NA	11	10	238	240	345	0	0	0	0	0	0	0	0	0
.	19.01.16-03.35.20-1-365742	172	8	8	3	0	2	615	7	7	0	0	NA	NA	NA	51	71	258	257	369	180	178	257	12	3	7	0.047	0.012	0.019
.	19.01.16-03.35.21-1-365743	38	1	1	0	0	0	0	0	0	0	0	NA	NA	NA	14	6	239	237	343	0	0	0	0	0	0	0	0	0
.	19.01.16-03.35.22-1-365744	65	3	3	3	0	1	575	2	2	0	0	NA	NA	NA	33	35	246	248	354	168	171	236	6	3	2	0.024	0.012	0.006
.	19.01.16-03.35.23-1-365745	36	1	1	0	0	0	0	0	0	0	0	NA	NA	NA	7	13	238	240	348	0	0	0	1	0	0	0.004	0	0
.	19.01.16-03.35.23-1-365746	90	8	8	0	0	0	572	7	7	0	0	NA	NA	NA	23	26	243	241	355	167	165	240	15	7	0	0.062	0.029	0
.	19.01.16-03.35.24-1-365747	88	4	4	1	0	1	564	3	3	0	0	NA	NA	NA	27	17	240	242	348	165	162	237	1	5	3	0.004	0.021	0.009
.	19.01.16-03.35.24-1-365748	31	1	1	0	0	0	0	0	0	0	0	NA	NA	NA	6	7	239	237	344	0	0	0	0	0	1	0	0	0.003
.	19.01.16-03.35.26-1-365749	124	10	10	2	0	2	583	9	9	0	0	NA	NA	NA	50	36	246	250	353	172	171	240	6	12	13	0.024	0.048	0.037
.	19.01.16-03.35.26-1-365750	63	2	2	0	0	0	397	1	1	0	0	NA	NA	NA	18	18	242	242	347	118	116	163	2	0	0	0.008	0	0
.	19.01.16-03.35.29-1-365754	65	5	5	2	0	1	578	4	4	0	0	NA	NA	NA	29	29	244	245	353	167	168	243	5	14	2	0.02	0.057	0.006
.	19.01.16-03.35.31-1-365755	174	15	15	7	0	5	591	14	14	0	0	NA	NA	NA	52	45	244	250	364	169	173	249	18	14	25	0.074	0.056	0.069
.	19.01.16-03.35.37-1-365766	123	12	12	4	0	4	589	11	11	0	0	NA	NA	NA	50	43	248	245	363	173	167	249	0	18	30	0	0.073	0.083
.	19.01.16-03.35.38-1-365772	32	1	1	0	0	0	0	0	0	0	0	NA	NA	NA	11	8	238	238	345	0	0	0	2	0	0	0.008	0	0
.	19.01.16-03.35.40-1-365790	86	5	5	2	0	2	581	4	4	0	0	NA	NA	NA	32	29	245	242	355	169	165	247	4	16	1	0.016	0.066	0.003
.	19.01.16-03.35.40-1-365791	33	1	1	0	0	0	0	0	0	0	0	NA	NA	NA	12	9	240	238	344	0	0	0	0	0	1	0	0	0.003
.	19.01.16-03.35.41-1-365793	61	2	2	0	0	0	396	0	0	0	0	NA	NA	NA	16	22	242	238	355	111	111	174	0	1	0	0	0.004	0
.	19.01.16-03.35.42-1-365796	63	2	2	0	0	0	247	1	1	0	0	NA	NA	NA	19	27	249	240	351	70	72	105	2	0	1	0.008	0	0.003
.	19.01.16-03.35.43-1-365797	91	5	5	1	0	1	580	4	4	0	0	NA	NA	NA	38	29	241	248	353	166	171	243	1	14	3	0.004	0.056	0.008
.	19.01.16-03.35.48-1-365799	120	6	6	2	0	1	586	5	5	0	0	NA	NA	NA	38	40	251	242	360	174	161	251	10	0	9	0.04	0	0.025
.	19.01.16-03.35.50-1-365803	348	34	34	13	0	8	659	28	28	0	0	NA	NA	NA	106	121	261	269	404	186	190	283	40	45	39	0.153	0.167	0.097
.	19.01.16-03.35.51-1-365805	90	6	6	1	0	1	564	5	5	0	0	NA	NA	NA	25	18	246	239	346	163	165	236	4	5	4	0.016	0.021	0.012
.	19.01.16-03.35.55-1-365806	62	3	3	0	0	0	574	1	1	0	0	NA	NA	NA	20	25	243	244	351	167	168	239	7	0	5	0.029	0	0.014
.	19.01.16-03.35.59-1-365807	33	1	1	1	0	1	0	0	0	0	0	NA	NA	NA	4	14	241	239	347	0	0	0	0	0	1	0	0	0.003
.	19.01.16-03.36.04-1-365808	347	38	38	15	0	11	654	37	37	0	0	NA	NA	NA	105	113	275	263	388	193	186	275	61	59	14	0.222	0.224	0.036
.	19.01.16-03.36.04-1-365809	180	12	12	4	0	4	610	10	10	0	0	NA	NA	NA	48	63	260	245	371	185	164	261	24	12	5	0.092	0.049	0.013
.	19.01.16-03.36.05-1-365810	322	26	26	7	0	4	638	21	21	0	0	NA	NA	NA	88	96	272	262	375	192	185	261	39	34	18	0.143	0.13	0.048
.	19.01.16-03.36.06-1-365811	192	17	17	4	0	4	604	15	15	0	0	NA	NA	NA	56	54	253	250	364	177	174	253	24	29	0	0.095	0.116	0
.	19.01.16-03.36.06-1-365812	133	11	11	1	0	1	605	9	9	0	0	NA	NA	NA	38	58	252	257	362	176	180	249	0	11	12	0	0.043	0.033
.	19.01.16-03.36.09-1-365813	180	13	13	1	0	1	600	11	11	0	0	NA	NA	NA	63	54	255	251	361	176	175	249	20	9	14	0.078	0.036	0.039
.	19.01.16-03.36.10-1-365814	170	19	19	2	0	0	605	17	17	0	0	NA	NA	NA	71	58	256	250	365	177	177	251	29	5	30	0.113	0.02	0.082
.	19.01.16-03.36.32-1-365821	90	4	4	1	0	1	579	3	3	0	0	NA	NA	NA	32	35	247	247	354	166	172	241	2	6	5	0.008	0.024	0.014
.	19.01.16-03.36.33-1-365824	33	1	1	1	0	1	0	0	0	0	0	NA	NA	NA	11	7	238	237	345	0	0	0	0	0	1	0	0	0.003
.	19.01.16-03.36.34-1-365826	65	3	3	0	0	0	578	2	2	0	0	NA	NA	NA	26	30	248	245	350	169	167	242	5	4	0	0.02	0.016	0
.	19.01.16-03.36.36-1-365829	200	14	14	7	0	6	608	12	12	0	0	NA	NA	NA	50	61	250	262	362	173	186	249	27	42	7	0.108	0.16	0.019
.	19.01.16-03.36.37-1-365831	174	13	13	4	0	4	598	12	12	0	0	NA	NA	NA	59	53	253	249	364	175	172	251	32	18	9	0.126	0.072	0.025
.	19.01.16-03.36.45-1-365856	205	38	38	10	0	7	624	34	34	0	0	NA	NA	NA	64	74	258	260	369	183	185	256	36	50	44	0.14	0.192	0.119
.	19.01.16-03.36.47-1-365857	386	48	48	19	0	16	628	42	42	0	0	NA	NA	NA	121	80	258	262	373	181	184	263	59	50	47	0.229	0.191	0.126
.	19.01.16-03.36.48-1-365859	209	13	13	3	0	3	614	10	10	0	0	NA	NA	NA	64	74	258	257	372	178	178	258	4	9	20	0.016	0.035	0.054
.	19.01.16-03.36.49-1-365861	273	16	16	3	0	2	635	14	14	0	0	NA	NA	NA	84	90	262	257	384	186	181	268	30	5	21	0.115	0.019	0.055
.	19.01.16-03.36.52-1-365864	115	16	16	2	0	1	579	15	15	0	0	NA	NA	NA	43	29	244	246	352	166	170	243	34	12	4	0.139	0.049	0.011
.	19.01.16-03.37.03-1-365866	59	3	3	1	0	1	0	2	2	0	0	NA	NA	NA	7	13	242	240	344	0	0	0	3	0	3	0.012	0	0.009
.	19.01.16-03.37.05-1-365868	186	41	41	12	0	9	607	38	38	0	0	NA	NA	NA	63	61	249	253	372	173	178	256	66	49	25	0.265	0.194	0.067
.	19.01.16-03.37.08-1-365869	93	6	6	2	0	2	568	5	5	0	0	NA	NA	NA	25	21	241	248	345	165	168	235	5	0	8	0.021	0	0.023
.	19.01.16-03.37.08-1-365870	60	2	2	1	0	1	345	1	1	0	0	NA	NA	NA	19	14	241	239	347	98	104	143	7	3	0	0.029	0.013	0
.	19.01.16-03.37.16-1-365871	83	3	3	1	0	1	581	2	2	0	0	NA	NA	NA	25	31	248	245	351	172	167	242	0	4	3	0	0.016	0.009
.	19.01.16-03.37.19-1-365872	61	5	5	2	0	1	568	3	3	0	0	NA	NA	NA	17	18	240	242	349	165	164	239	0	5	5	0	0.021	0.014
.	19.01.16-03.37.23-1-365873	267	38	38	9	0	5	620	33	33	0	0	NA	NA	NA	88	76	253	260	376	175	184	261	92	34	31	0.364	0.131	0.082
.	19.01.16-03.37.27-1-365874	143	9	9	4	0	4	604	8	8	0	0	NA	NA	NA	32	54	250	251	366	175	172	257	4	14	14	0.016	0.056	0.038
.	19.01.16-03.37.28-1-365875	89	9	9	2	0	2	580	8	8	0	0	NA	NA	NA	36	33	245	244	357	169	167	244	0	3	19	0	0.012	0.053
.	19.01.16-03.37.31-1-365879	59	2	2	0	0	0	0	1	1	0	0	NA	NA	NA	19	21	245	242	347	0	0	0	0	0	2	0	0	0.006
.	19.01.16-03.37.36-1-365884	176	31	31	10	0	6	596	29	29	0	0	NA	NA	NA	48	48	252	246	363	177	168	251	59	47	16	0.234	0.191	0.044
.	19.01.16-03.37.37-1-365887	353	57	57	18	0	16	632	53	53	0	0	NA	NA	NA	98	89	261	264	377	186	185	261	62	82	79	0.238	0.311	0.21
.	19.01.16-03.37.46-1-365916	142	9	9	3	0	3	599	7	7	0	0	NA	NA	NA	51	48	246	252	363	171	176	252	13	12	3	0.053	0.048	0.008
.	19.01.16-03.37.47-1-365917	149	11	11	3	0	3	599	10	10	0	0	NA	NA	NA	55	57	248	252	370	171	172	256	13	12	13	0.052	0.048	0.035
.	19.01.16-03.37.51-1-365922	171	10	10	3	0	3	614	9	9	0	0	NA	NA	NA	60	71	265	254	365	185	178	251	9	20	5	0.034	0.079	0.014
.	19.01.16-03.37.56-1-365923	58	2	2	2	0	2	0	1	1	0	0	NA	NA	NA	9	24	243	244	350	0	0	0	0	1	1	0	0.004	0.003
.	19.01.16-03.37.59-1-365924	36	1	1	1	0	1	0	0	0	0	0	NA	NA	NA	15	12	239	241	345	0	0	0	0	1	0	0	0.004	0
.	19.01.16-03.38.02-1-365925	146	5	5	1	0	1	598	3	3	0	0	NA	NA	NA	40	46	248	251	360	175	171	252	10	4	3	0.04	0.016	0.008
.	19.01.16-03.38.06-1-365926	86	3	3	0	0	0	574	2	2	0	0	NA	NA	NA	26	27	243	247	350	165	170	239	6	0	4	0.025	0	0.011
.	19.01.16-03.38.09-1-365928	149	26	26	2	0	2	594	24	24	0	0	NA	NA	NA	35	42	249	253	353	171	179	244	31	7	21	0.124	0.028	0.059
.	19.01.16-03.38.11-1-365929	262	28	28	10	0	8	619	25	25	0	0	NA	NA	NA	86	72	255	260	370	179	184	256	59	40	25	0.231	0.154	0.068
.	19.01.16-03.38.15-1-365930	173	42	42	8	0	6	591	39	39	0	0	NA	NA	NA	50	44	250	249	358	171	177	243	55	29	36	0.22	0.116	0.101
.	19.01.16-03.38.20-1-365932	167	9	9	2	0	1	593	7	7	0	0	NA	NA	NA	54	40	251	248	354	174	173	246	4	9	11	0.016	0.036	0.031
.	19.01.16-03.38.22-1-365933	173	9	9	4	0	2	597	8	8	0	0	NA	NA	NA	55	51	256	246	362	179	168	250	11	15	5	0.043	0.061	0.014
.	19.01.16-03.38.23-1-365934	148	14	14	5	0	4	597	12	12	0	0	NA	NA	NA	54	53	241	254	371	162	178	257	48	15	5	0.199	0.059	0.013
.	19.01.16-03.38.28-1-365939	171	9	9	2	0	2	595	7	7	0	0	NA	NA	NA	47	44	248	250	359	173	174	248	20	4	10	0.081	0.016	0.028
.	19.01.16-03.38.43-1-365970	34	1	1	0	0	0	0	0	0	0	0	NA	NA	NA	9	5	237	238	343	0	0	0	0	0	4	0	0	0.012
.	19.01.16-03.38.44-1-365971	95	8	8	1	0	1	584	7	7	0	0	NA	NA	NA	33	39	248	243	361	171	168	245	0	12	12	0	0.049	0.033
.	19.01.16-03.38.45-1-365972	61	3	3	1	0	0	578	2	2	0	0	NA	NA	NA	10	22	243	241	351	167	168	243	7	6	0	0.029	0.025	0
.	19.01.16-03.38.49-1-365975	62	3	3	2	0	2	581	2	2	0	0	NA	NA	NA	20	29	245	244	353	170	169	242	0	5	5	0	0.02	0.014
.	19.01.16-03.38.50-1-365978	116	7	7	3	0	3	583	6	6	0	0	NA	NA	NA	43	40	253	243	357	175	165	243	0	7	9	0	0.029	0.025
.	19.01.16-03.38.51-1-365979	89	5	5	3	0	3	565	4	4	0	0	NA	NA	NA	26	16	240	239	350	165	163	237	6	5	5	0.025	0.021	0.014
.	19.01.16-03.38.53-1-365980	34	1	1	0	0	0	0	0	0	0	0	NA	NA	NA	4	13	241	236	349	0	0	0	3	0	0	0.012	0	0
.	19.01.16-03.38.56-1-365981	247	14	14	3	0	3	625	11	11	0	0	NA	NA	NA	79	83	267	256	373	186	178	261	7	26	8	0.026	0.102	0.021
.	19.01.16-03.38.57-1-365982	145	16	16	4	0	3	583	13	13	0	0	NA	NA	NA	42	39	244	249	359	167	171	245	20	18	10	0.082	0.072	0.028
.	19.01.16-03.39.01-1-365983	87	3	3	0	0	0	573	1	1	0	0	NA	NA	NA	31	27	242	244	354	162	168	243	7	0	4	0.029	0	0.011
.	19.01.16-03.39.03-1-365984	33	1	1	0	0	0	0	0	0	0	0	NA	NA	NA	9	14	241	240	346	0	0	0	0	0	0	0	0	0
.	19.01.16-03.39.04-1-365985	32	1	1	1	0	1	0	0	0	0	0	NA	NA	NA	4	6	237	239	343	0	0	0	0	4	0	0	0.017	0
.	19.01.16-03.39.05-1-365986	117	7	7	2	0	2	574	6	6	0	0	NA	NA	NA	38	33	250	243	353	172	163	239	0	13	4	0	0.053	0.011
.	19.01.16-03.39.06-1-365987	31	1	1	0	0	0	0	0	0	0	0	NA	NA	NA	6	11	238	238	348	0	0	0	0	0	0	0	0	0
.	19.01.16-03.39.07-1-365988	32	1	1	0	0	0	0	0	0	0	0	NA	NA	NA	8	7	239	239	342	0	0	0	0	0	1	0	0	0.003
.	19.01.16-03.39.08-1-365989	145	12	12	1	0	0	589	10	10	0	0	NA	NA	NA	41	40	249	247	357	173	170	246	19	16	8	0.076	0.065	0.022
.	19.01.16-03.39.09-1-365990	155	15	15	1	0	0	596	13	13	0	0	NA	NA	NA	36	43	249	245	362	175	170	251	15	10	8	0.06	0.041	0.022
.	19.01.16-03.39.09-1-365991	32	1	1	0	0	0	0	0	0	0	0	NA	NA	NA	11	11	240	238	346	0	0	0	1	0	0	0.004	0	0
.	19.01.16-03.39.11-1-365992	60	2	2	0	0	0	568	1	1	0	0	NA	NA	NA	21	21	242	240	352	165	164	239	1	2	0	0.004	0.008	0
.	19.01.16-03.39.14-1-365993	158	9	9	2	0	2	594	6	6	0	0	NA	NA	NA	50	49	256	243	363	176	168	250	0	23	13	0	0.095	0.036
.	19.01.16-03.39.15-1-365994	65	2	2	1	0	1	572	1	1	0	0	NA	NA	NA	33	29	245	246	351	168	166	238	3	2	0	0.012	0.008	0
.	19.01.16-03.39.23-1-365995	67	4	4	1	0	0	583	3	3	0	0	NA	NA	NA	26	35	247	248	353	170	171	242	10	0	0	0.04	0	0
.	19.01.16-03.39.24-1-365997	91	5	5	0	0	0	571	3	3	0	0	NA	NA	NA	16	18	243	240	348	167	164	240	5	8	1	0.021	0.033	0.003
.	19.01.16-03.39.24-1-365998	88	6	6	1	0	1	588	5	5	0	0	NA	NA	NA	34	47	246	253	361	168	173	247	7	6	5	0.028	0.024	0.014
.	19.01.16-03.39.27-1-365999	94	3	3	0	0	0	578	2	2	0	0	NA	NA	NA	39	33	248	246	352	168	171	239	6	0	5	0.024	0	0.014
.	19.01.16-03.39.28-1-366000	263	31	31	6	0	5	632	27	27	0	0	NA	NA	NA	88	81	259	251	384	181	176	275	44	35	17	0.17	0.139	0.044
.	19.01.16-03.39.34-1-366008	151	8	8	1	0	1	586	7	7	0	0	NA	NA	NA	36	39	251	245	356	173	168	245	4	13	2	0.016	0.053	0.006
.	19.01.16-03.39.36-1-366011	247	44	44	12	0	11	627	42	42	0	0	NA	NA	NA	66	78	268	259	364	190	183	254	53	57	42	0.198	0.22	0.115
.	19.01.16-03.39.37-1-366013	32	1	1	0	0	0	0	0	0	0	0	NA	NA	NA	11	8	239	238	344	0	0	0	0	0	0	0	0	0
.	19.01.16-03.39.38-1-366018	149	13	13	1	0	1	597	11	11	0	0	NA	NA	NA	52	51	249	251	364	173	174	250	16	7	12	0.064	0.028	0.033
.	19.01.16-03.39.39-1-366040	61	2	2	1	0	1	574	1	1	0	0	NA	NA	NA	19	21	242	242	350	167	166	241	8	0	2	0.033	0	0.006
.	19.01.16-03.39.40-1-366042	124	8	8	0	0	0	583	7	7	0	0	NA	NA	NA	43	37	248	242	360	174	165	244	3	11	11	0.012	0.045	0.031
.	19.01.16-03.39.44-1-366045	117	8	8	1	0	1	583	6	6	0	0	NA	NA	NA	39	34	246	246	355	172	167	244	16	10	1	0.065	0.041	0.003
.	19.01.16-03.39.44-1-366046	94	4	4	1	0	1	575	3	3	0	0	NA	NA	NA	19	24	243	242	352	164	166	245	2	1	0	0.008	0.004	0
.	19.01.16-03.39.54-1-366051	241	17	17	2	0	2	625	14	14	0	0	NA	NA	NA	85	78	258	255	378	182	182	261	18	7	16	0.07	0.027	0.042
.	19.01.16-03.39.54-1-366052	117	16	16	4	0	4	588	13	13	0	0	NA	NA	NA	34	41	246	247	361	171	167	250	16	3	16	0.065	0.012	0.044
.	19.01.16-03.40.00-1-366053	173	21	21	5	0	5	601	18	18	0	0	NA	NA	NA	65	60	256	254	363	177	172	252	20	24	29	0.078	0.094	0.08
.	19.01.16-03.40.01-1-366054	34	1	1	1	0	1	0	0	0	0	0	NA	NA	NA	6	11	240	238	346	0	0	0	2	0	0	0.008	0	0
.	19.01.16-03.40.03-1-366059	129	9	9	3	0	3	607	8	8	0	0	NA	NA	NA	41	57	258	253	359	180	177	250	6	20	5	0.023	0.079	0.014
.	19.01.16-03.40.05-1-366060	232	13	13	2	0	2	626	10	10	0	0	NA	NA	NA	78	82	260	263	372	179	187	260	7	23	10	0.027	0.087	0.027
.	19.01.16-03.40.09-1-366061	250	33	33	6	0	6	629	30	30	0	0	NA	NA	NA	81	87	265	260	375	184	182	263	53	19	27	0.2	0.073	0.072
.	19.01.16-03.40.18-1-366062	30	1	1	1	0	1	0	0	0	0	0	NA	NA	NA	7	9	239	237	346	0	0	0	0	0	2	0	0	0.006
.	19.01.16-03.40.20-1-366063	62	2	2	0	0	0	568	1	1	0	0	NA	NA	NA	29	22	242	241	352	164	165	239	6	0	3	0.025	0	0.009
.	19.01.16-03.40.21-1-366064	151	14	14	4	0	4	594	10	10	0	0	NA	NA	NA	43	43	251	246	359	175	171	248	18	24	4	0.072	0.098	0.011
.	19.01.16-03.40.23-1-366065	211	15	15	6	0	5	598	14	14	0	0	NA	NA	NA	63	52	253	253	359	175	173	250	30	12	10	0.119	0.047	0.028
.	19.01.16-03.40.26-1-366066	437	42	42	12	0	6	688	36	36	0	0	NA	NA	NA	125	146	273	285	401	196	205	287	48	46	50	0.176	0.161	0.125
.	19.01.16-03.40.31-1-366067	120	9	9	2	0	2	587	8	8	0	0	NA	NA	NA	32	35	245	246	357	169	172	246	7	19	4	0.029	0.077	0.011
.	19.01.16-03.40.32-1-366069	127	19	19	5	0	3	568	17	17	0	0	NA	NA	NA	39	19	243	242	347	167	165	236	7	22	13	0.029	0.091	0.037
.	19.01.16-03.40.34-1-366072	93	3	3	1	0	0	583	2	2	0	0	NA	NA	NA	23	36	240	249	360	166	172	245	5	0	3	0.021	0	0.008
.	19.01.16-03.40.39-1-366097	63	2	2	1	0	1	348	1	1	0	0	NA	NA	NA	25	16	240	244	345	94	105	149	0	0	4	0	0	0.012
.	19.01.16-03.40.49-1-366105	166	13	13	4	0	4	596	12	12	0	0	NA	NA	NA	52	51	249	249	366	173	169	254	16	12	16	0.064	0.048	0.044
.	19.01.16-03.40.49-1-366106	241	17	17	5	0	5	606	15	15	0	0	NA	NA	NA	80	62	259	251	365	178	175	253	24	16	20	0.093	0.064	0.055
.	19.01.16-03.40.50-1-366108	119	9	9	1	0	1	585	7	7	0	0	NA	NA	NA	41	37	244	248	358	169	171	245	4	8	19	0.016	0.032	0.053
.	19.01.16-03.40.51-1-366110	249	43	43	16	0	11	622	41	41	0	0	NA	NA	NA	70	78	261	256	374	183	176	263	52	65	37	0.199	0.254	0.099
.	19.01.16-03.40.58-1-366111	34	1	1	0	0	0	0	0	0	0	0	NA	NA	NA	9	9	241	238	343	0	0	0	0	0	1	0	0	0.003
.	19.01.16-03.40.59-1-366112	84	4	4	1	0	1	581	2	2	0	0	NA	NA	NA	27	27	246	247	347	170	170	241	6	7	4	0.024	0.028	0.012
.	19.01.16-03.40.59-1-366113	122	8	8	1	0	0	572	7	7	0	0	NA	NA	NA	35	27	243	243	354	163	165	244	11	8	7	0.045	0.033	0.02
.	19.01.16-03.41.00-1-366114	92	6	6	0	0	0	578	5	5	0	0	NA	NA	NA	31	23	242	239	355	168	163	247	4	14	1	0.017	0.059	0.003
.	19.01.16-03.41.12-1-366115	92	4	4	2	0	2	573	3	3	0	0	NA	NA	NA	26	27	248	241	351	169	164	240	1	3	2	0.004	0.012	0.006
.	19.01.16-03.41.14-1-366116	63	2	2	0	0	0	546	1	1	0	0	NA	NA	NA	18	22	244	245	346	158	161	227	2	0	2	0.008	0	0.006
.	19.01.16-03.41.15-1-366117	31	1	1	1	0	1	0	0	0	0	0	NA	NA	NA	11	9	241	238	343	0	0	0	0	3	0	0	0.013	0
.	19.01.16-03.41.17-1-366118	147	14	14	2	0	2	611	12	12	0	0	NA	NA	NA	66	66	255	253	371	176	178	257	13	42	4	0.051	0.166	0.011
.	19.01.16-03.41.17-1-366119	62	3	3	0	0	0	572	2	2	0	0	NA	NA	NA	21	19	241	240	351	166	164	242	0	4	7	0	0.017	0.02
.	19.01.16-03.41.18-1-366120	58	2	2	1	0	1	575	1	1	0	0	NA	NA	NA	23	28	242	246	353	164	170	241	3	0	1	0.012	0	0.003
.	19.01.16-03.41.23-1-366121	38	1	1	0	0	0	0	0	0	0	0	NA	NA	NA	6	8	240	237	344	0	0	0	0	0	5	0	0	0.015
.	19.01.16-03.41.27-1-366122	57	2	2	1	0	1	49	1	1	0	0	NA	NA	NA	11	25	243	242	353	14	15	20	0	0	2	0	0	0.006
.	19.01.16-03.41.27-1-366123	186	27	27	7	0	6	580	25	25	0	0	NA	NA	NA	68	43	252	246	358	172	167	241	45	28	21	0.179	0.114	0.059
.	19.01.16-03.41.27-1-366124	32	1	1	0	0	0	0	0	0	0	0	NA	NA	NA	6	7	237	239	344	0	0	0	0	0	0	0	0	0
.	19.01.16-03.41.31-1-366125	185	13	13	0	0	0	601	11	11	0	0	NA	NA	NA	44	53	250	251	365	169	174	258	47	0	13	0.188	0	0.036
.	19.01.16-03.41.32-1-366130	153	11	11	4	0	2	592	10	10	0	0	NA	NA	NA	57	55	251	253	364	173	170	249	14	8	4	0.056	0.032	0.011
.	19.01.16-03.41.32-1-366131	63	4	4	1	0	1	569	3	3	0	0	NA	NA	NA	23	16	242	242	345	167	167	235	0	9	1	0	0.037	0.003
.	19.01.16-03.41.35-1-366135	65	3	3	1	0	1	571	2	2	0	0	NA	NA	NA	26	22	242	242	351	167	164	240	4	0	2	0.017	0	0.006
.	19.01.16-03.41.40-1-366159	97	4	4	2	0	2	583	3	3	0	0	NA	NA	NA	31	39	245	246	361	169	166	248	5	5	3	0.02	0.02	0.008
.	19.01.16-03.41.48-1-366168	92	6	6	3	0	2	571	5	5	0	0	NA	NA	NA	37	25	243	241	354	169	160	242	5	16	2	0.021	0.066	0.006
.	19.01.16-03.41.50-1-366171	123	5	5	1	0	1	577	4	4	0	0	NA	NA	NA	52	33	243	244	359	166	168	243	8	8	0	0.033	0.033	0
.	19.01.16-03.41.51-1-366173	70	2	2	0	0	0	571	1	1	0	0	NA	NA	NA	20	23	244	242	350	166	163	242	0	0	7	0	0	0.02
.	19.01.16-03.41.52-1-366174	58	2	2	1	0	1	580	1	1	0	0	NA	NA	NA	23	31	246	243	355	167	168	245	0	0	4	0	0	0.011
.	19.01.16-03.41.55-1-366176	88	8	8	2	0	2	570	7	7	0	0	NA	NA	NA	40	29	244	247	351	165	167	238	7	0	26	0.029	0	0.074
.	19.01.16-03.41.57-1-366177	306	28	28	9	0	6	628	26	26	0	0	NA	NA	NA	79	81	262	249	383	185	174	269	18	48	38	0.069	0.193	0.099
.	19.01.16-03.42.03-1-366178	334	18	18	3	0	3	623	15	15	0	0	NA	NA	NA	114	69	256	261	365	180	187	256	37	4	22	0.145	0.015	0.06
.	19.01.16-03.42.04-1-366180	34	1	1	0	0	0	0	0	0	0	0	NA	NA	NA	13	13	241	240	345	0	0	0	2	0	0	0.008	0	0
.	19.01.16-03.42.04-1-366181	114	13	13	2	0	2	593	12	12	0	0	NA	NA	NA	36	39	248	241	363	173	167	253	23	2	31	0.093	0.008	0.085
.	19.01.16-03.42.06-1-366182	61	4	4	0	0	0	572	3	3	0	0	NA	NA	NA	31	27	240	244	356	163	166	243	0	4	4	0	0.016	0.011
.	19.01.16-03.42.07-1-366183	91	5	5	2	0	2	584	4	4	0	0	NA	NA	NA	36	40	249	247	357	167	173	244	4	0	7	0.016	0	0.02
.	19.01.16-03.42.07-1-366184	30	1	1	0	0	0	0	0	0	0	0	NA	NA	NA	7	9	237	238	347	0	0	0	0	0	1	0	0	0.003
.	19.01.16-03.42.10-1-366185	87	5	5	2	0	2	576	3	3	0	0	NA	NA	NA	16	25	246	244	348	169	168	239	0	3	7	0	0.012	0.02
.	19.01.16-03.42.14-1-366186	33	1	1	1	0	1	0	0	0	0	0	NA	NA	NA	8	9	238	239	345	0	0	0	0	0	2	0	0	0.006
.	19.01.16-03.42.16-1-366187	153	12	12	1	0	1	599	11	11	0	0	NA	NA	NA	47	49	250	250	362	173	172	254	13	1	21	0.052	0.004	0.058
.	19.01.16-03.42.17-1-366188	211	20	20	7	0	6	626	19	19	0	0	NA	NA	NA	60	83	258	254	384	177	178	271	31	31	17	0.12	0.122	0.044
.	19.01.16-03.42.21-1-366189	67	3	3	0	0	0	566	2	2	0	0	NA	NA	NA	20	14	238	241	348	162	164	240	0	3	2	0	0.012	0.006
.	19.01.16-03.42.26-1-366190	33	1	1	0	0	0	0	0	0	0	0	NA	NA	NA	10	14	245	238	344	0	0	0	1	0	0	0.004	0	0
.	19.01.16-03.42.27-1-366191	146	6	6	3	0	2	606	5	5	0	0	NA	NA	NA	47	61	257	249	368	179	173	254	9	13	12	0.035	0.052	0.033
.	19.01.16-03.42.28-1-366196	176	12	12	2	0	2	596	9	9	0	0	NA	NA	NA	76	55	252	247	369	172	171	253	8	23	9	0.032	0.093	0.024
.	19.01.16-03.42.33-1-366198	60	2	2	0	0	0	297	0	0	0	0	NA	NA	NA	12	23	244	240	352	84	84	129	4	0	0	0.016	0	0
.	19.01.16-03.42.38-1-366208	34	1	1	0	0	0	0	0	0	0	0	NA	NA	NA	10	10	237	237	349	0	0	0	0	0	0	0	0	0
.	19.01.16-03.42.38-1-366225	62	2	2	1	0	0	570	1	1	0	0	NA	NA	NA	21	20	242	245	346	165	167	238	2	3	0	0.008	0.012	0
.	19.01.16-03.42.41-1-366227	85	5	5	1	0	0	571	4	4	0	0	NA	NA	NA	37	29	245	243	354	168	164	239	3	6	6	0.012	0.025	0.017
.	19.01.16-03.42.41-1-366229	178	14	14	4	0	4	625	12	12	0	0	NA	NA	NA	53	76	258	259	372	181	182	262	12	17	16	0.047	0.066	0.043
.	19.01.16-03.42.43-1-366232	32	1	1	0	0	0	0	0	0	0	0	NA	NA	NA	5	11	239	239	346	0	0	0	3	0	0	0.013	0	0
.	19.01.16-03.42.43-1-366233	120	9	9	3	0	3	576	7	7	0	0	NA	NA	NA	31	26	246	243	350	170	166	240	8	3	6	0.033	0.012	0.017
.	19.01.16-03.42.46-1-366234	149	10	10	5	0	4	577	8	8	0	0	NA	NA	NA	55	35	248	243	357	171	167	239	13	24	4	0.052	0.099	0.011
.	19.01.16-03.42.46-1-366235	115	9	9	1	0	1	575	8	8	0	0	NA	NA	NA	27	28	241	246	354	166	168	241	9	0	12	0.037	0	0.034
.	19.01.16-03.42.51-1-366240	172	7	7	4	0	3	601	6	6	0	0	NA	NA	NA	63	58	250	257	364	174	175	252	2	10	13	0.008	0.039	0.036
.	19.01.16-03.42.55-1-366241	185	18	18	2	0	2	607	16	16	0	0	NA	NA	NA	45	58	257	251	363	181	174	252	32	4	22	0.125	0.016	0.061
.	19.01.16-03.42.56-1-366242	241	61	61	20	0	17	628	55	55	0	0	NA	NA	NA	78	87	264	255	381	184	178	266	52	89	64	0.197	0.349	0.168
.	19.01.16-03.42.59-1-366243	89	3	3	1	0	1	571	2	2	0	0	NA	NA	NA	26	25	246	242	350	166	167	238	0	8	2	0	0.033	0.006
.	19.01.16-03.43.04-1-366244	187	16	16	2	0	2	599	15	15	0	0	NA	NA	NA	66	51	251	253	360	175	175	249	19	15	13	0.076	0.059	0.036
.	19.01.16-03.43.05-1-366245	62	3	3	0	0	0	566	2	2	0	0	NA	NA	NA	23	18	240	240	351	162	162	242	1	6	0	0.004	0.025	0
.	19.01.16-03.43.06-1-366246	182	19	19	5	0	4	595	17	17	0	0	NA	NA	NA	50	43	245	254	357	168	178	249	22	12	44	0.09	0.047	0.123
.	19.01.16-03.43.13-1-366248	199	53	53	16	0	12	589	51	51	0	0	NA	NA	NA	48	36	250	242	357	174	167	248	67	96	35	0.268	0.397	0.098
.	19.01.16-03.43.14-1-366249	33	1	1	0	0	0	0	0	0	0	0	NA	NA	NA	8	7	237	239	344	0	0	0	0	0	1	0	0	0.003
.	19.01.16-03.43.14-1-366250	184	23	23	5	0	5	599	21	21	0	0	NA	NA	NA	52	51	253	245	366	176	167	256	45	18	26	0.178	0.073	0.071
.	19.01.16-03.43.17-1-366251	89	4	4	1	0	0	585	3	3	0	0	NA	NA	NA	34	40	246	246	361	166	168	251	9	0	5	0.037	0	0.014
.	19.01.16-03.43.20-1-366253	33	1	1	0	0	0	0	0	0	0	0	NA	NA	NA	8	10	236	243	344	0	0	0	0	2	0	0	0.008	0
.	19.01.16-03.43.22-1-366254	38	1	1	0	0	0	0	0	0	0	0	NA	NA	NA	7	12	239	239	347	0	0	0	4	0	0	0.017	0	0
.	19.01.16-03.43.25-1-366255	30	1	1	1	0	1	0	0	0	0	0	NA	NA	NA	4	10	239	239	345	0	0	0	0	2	0	0	0.008	0
.	19.01.16-03.43.26-1-366256	35	1	1	1	0	1	0	0	0	0	0	NA	NA	NA	13	9	240	238	344	0	0	0	0	0	0	0	0	0
.	19.01.16-03.43.27-1-366257	32	1	1	0	0	0	0	0	0	0	0	NA	NA	NA	7	7	238	239	343	0	0	0	0	0	0	0	0	0
.	19.01.16-03.43.28-1-366258	297	16	16	4	0	4	633	14	14	0	0	NA	NA	NA	77	90	255	258	390	178	178	277	27	21	3	0.106	0.081	0.008
.	19.01.16-03.43.30-1-366259	83	5	5	0	0	0	573	4	4	0	0	NA	NA	NA	32	27	242	244	354	167	165	241	5	5	0	0.021	0.02	0
.	19.01.16-03.43.33-1-366262	115	8	8	2	0	2	579	7	7	0	0	NA	NA	NA	33	31	243	246	355	166	170	243	8	7	13	0.033	0.028	0.037
.	19.01.16-03.43.33-1-366266	119	6	6	1	0	1	582	5	5	0	0	NA	NA	NA	43	36	251	243	355	170	168	244	4	8	14	0.016	0.033	0.039
.	19.01.16-03.43.44-1-366299	92	5	5	2	0	2	582	4	4	0	0	NA	NA	NA	33	37	249	247	354	171	169	242	0	6	8	0	0.024	0.023
.	19.01.16-03.43.46-1-366300	202	22	22	3	0	2	613	21	21	0	0	NA	NA	NA	73	67	251	256	373	175	178	260	58	24	13	0.231	0.094	0.035
.	19.01.16-03.43.52-1-366305	177	10	10	5	0	4	604	6	6	0	0	NA	NA	NA	51	58	247	254	370	172	175	257	27	11	12	0.109	0.043	0.032
.	19.01.16-03.43.52-1-366306	64	4	4	0	0	0	584	3	3	0	0	NA	NA	NA	22	29	250	240	352	175	166	243	3	6	0	0.012	0.025	0
.	19.01.16-03.43.55-1-366307	123	8	8	1	0	1	588	7	7	0	0	NA	NA	NA	39	41	247	244	363	167	169	252	0	8	13	0	0.033	0.036
.	19.01.16-03.43.57-1-366308	304	45	45	16	0	12	629	41	41	0	0	NA	NA	NA	97	86	267	261	371	189	185	255	77	61	39	0.288	0.234	0.105
.	19.01.16-03.44.01-1-366309	62	3	3	1	0	1	569	1	1	0	0	NA	NA	NA	18	18	240	240	351	161	164	244	2	2	5	0.008	0.008	0.014
.	19.01.16-03.44.07-1-366310	152	16	16	8	0	6	602	15	15	0	0	NA	NA	NA	43	52	258	253	354	183	175	244	27	20	21	0.105	0.079	0.059
.	19.01.16-03.44.15-1-366311	63	2	2	1	0	1	568	1	1	0	0	NA	NA	NA	25	22	246	240	349	163	164	241	2	0	1	0.008	0	0.003
.	19.01.16-03.44.15-1-366312	61	3	3	0	0	0	569	2	2	0	0	NA	NA	NA	22	21	245	244	345	168	167	234	0	9	1	0	0.037	0.003
.	19.01.16-03.44.17-1-366313	150	14	14	2	0	2	598	12	12	0	0	NA	NA	NA	51	49	254	247	361	176	170	252	19	21	10	0.075	0.085	0.028
.	19.01.16-03.44.17-1-366314	216	27	27	9	0	8	609	24	24	0	0	NA	NA	NA	56	65	251	255	372	173	177	259	20	41	26	0.08	0.161	0.07
.	19.01.16-03.44.24-1-366316	116	4	4	0	0	0	582	3	3	0	0	NA	NA	NA	31	32	244	244	357	164	171	247	7	1	3	0.029	0.004	0.008
.	19.01.16-03.44.28-1-366317	140	12	12	4	0	3	596	10	10	0	0	NA	NA	NA	37	44	244	248	365	167	176	253	19	13	12	0.078	0.052	0.033
.	19.01.16-03.44.28-1-366318	91	6	6	0	0	0	585	5	5	0	0	NA	NA	NA	37	36	249	242	358	173	165	247	5	16	2	0.02	0.066	0.006
.	19.01.16-03.44.30-1-366319	85	4	4	0	0	0	569	3	3	0	0	NA	NA	NA	27	28	242	244	355	163	165	241	4	5	4	0.017	0.02	0.011
.	19.01.16-03.44.38-1-366331	59	2	2	1	0	1	99	1	1	0	0	NA	NA	NA	21	23	241	246	349	32	29	38	0	1	4	0	0.004	0.011
.	19.01.16-03.44.41-1-366350	84	3	3	2	0	1	576	2	2	0	0	NA	NA	NA	35	30	245	242	356	169	163	244	7	2	2	0.029	0.008	0.006
.	19.01.16-03.44.44-1-366353	61	2	2	0	0	0	573	1	1	0	0	NA	NA	NA	27	26	247	244	348	170	167	236	3	0	2	0.012	0	0.006
.	19.01.16-03.44.45-1-366354	33	1	1	0	0	0	0	0	0	0	0	NA	NA	NA	15	6	237	240	342	0	0	0	0	0	1	0	0	0.003
.	19.01.16-03.44.47-1-366355	58	2	2	0	0	0	574	1	1	0	0	NA	NA	NA	27	29	240	247	355	164	169	241	0	0	7	0	0	0.02
.	19.01.16-03.44.47-1-366356	64	5	5	1	0	1	568	4	4	0	0	NA	NA	NA	32	25	240	246	352	162	168	238	5	2	11	0.021	0.008	0.031
.	19.01.16-03.44.49-1-366360	59	3	3	1	0	1	572	2	2	0	0	NA	NA	NA	24	24	241	238	358	165	162	245	3	0	2	0.012	0	0.006
.	19.01.16-03.44.53-1-366362	94	5	5	0	0	0	580	4	4	0	0	NA	NA	NA	26	27	247	244	349	172	171	237	0	4	9	0	0.016	0.026
.	19.01.16-03.44.56-1-366363	93	8	8	1	0	1	578	6	6	0	0	NA	NA	NA	32	29	245	242	355	169	167	242	8	6	4	0.033	0.025	0.011
.	19.01.16-03.44.58-1-366364	117	11	11	1	0	1	585	9	9	0	0	NA	NA	NA	47	38	244	245	362	171	166	248	7	9	15	0.029	0.037	0.041
.	19.01.16-03.45.01-1-366365	64	2	2	1	0	1	497	1	1	0	0	NA	NA	NA	8	14	239	242	346	143	147	207	0	2	0	0	0.008	0
.	19.01.16-03.45.01-1-366366	115	6	6	2	0	2	583	5	5	0	0	NA	NA	NA	28	37	244	244	362	166	169	248	8	3	10	0.033	0.012	0.028
.	19.01.16-03.45.02-1-366367	153	19	19	4	0	2	600	17	17	0	0	NA	NA	NA	48	57	249	256	365	171	177	252	32	18	18	0.129	0.07	0.049
.	19.01.16-03.45.03-1-366368	63	6	6	1	0	1	579	5	5	0	0	NA	NA	NA	15	26	244	246	349	169	170	240	5	3	10	0.02	0.012	0.029
.	19.01.16-03.45.04-1-366369	41	1	1	0	0	0	0	0	0	0	0	NA	NA	NA	10	12	242	236	347	0	0	0	0	0	4	0	0	0.012
.	19.01.16-03.45.08-1-366370	146	9	9	3	0	3	596	8	8	0	0	NA	NA	NA	37	45	251	253	354	174	178	244	14	14	5	0.056	0.055	0.014
.	19.01.16-03.45.09-1-366371	234	21	21	7	0	3	611	17	17	0	0	NA	NA	NA	58	58	251	257	363	174	184	253	28	19	29	0.112	0.074	0.08
.	19.01.16-03.45.14-1-366372	178	23	23	6	0	5	608	20	20	0	0	NA	NA	NA	44	58	253	257	361	179	178	251	26	42	15	0.103	0.163	0.042
.	19.01.16-03.45.15-1-366373	65	4	4	1	0	1	573	3	3	0	0	NA	NA	NA	22	25	246	242	350	165	166	242	8	0	6	0.033	0	0.017
.	19.01.16-03.45.18-1-366374	59	2	2	0	0	0	575	1	1	0	0	NA	NA	NA	24	29	243	243	356	165	167	243	0	5	0	0	0.021	0
.	19.01.16-03.45.19-1-366375	126	9	9	0	0	0	579	8	8	0	0	NA	NA	NA	25	31	245	246	353	169	170	240	7	11	4	0.029	0.045	0.011
.	19.01.16-03.45.21-1-366376	118	14	14	5	0	4	572	13	13	0	0	NA	NA	NA	34	19	240	244	348	166	165	241	20	22	10	0.083	0.09	0.029
.	19.01.16-03.45.27-1-366377	117	7	7	5	0	5	576	6	6	0	0	NA	NA	NA	34	29	247	239	356	168	167	241	4	0	14	0.016	0	0.039
.	19.01.16-03.45.31-1-366378	91	8	8	4	0	2	573	7	7	0	0	NA	NA	NA	29	24	240	246	351	164	168	241	14	4	6	0.058	0.016	0.017
.	19.01.16-03.45.32-1-366380	370	24	24	10	0	7	637	19	19	0	0	NA	NA	NA	107	88	270	262	369	193	187	257	38	52	20	0.141	0.198	0.054
.	19.01.16-03.45.40-1-366411	120	16	16	3	0	3	584	14	14	0	0	NA	NA	NA	35	35	247	247	354	171	170	243	7	2	23	0.028	0.008	0.065
.	19.01.16-03.45.40-1-366412	210	19	19	6	0	2	604	18	18	0	0	NA	NA	NA	57	57	250	259	361	173	181	250	53	13	29	0.212	0.05	0.08
.	19.01.16-03.45.45-1-366420	121	8	8	4	0	2	598	7	7	0	0	NA	NA	NA	29	43	249	249	358	174	176	248	6	29	4	0.024	0.116	0.011
.	19.01.16-03.45.48-1-366421	118	9	9	5	0	3	576	7	7	0	0	NA	NA	NA	38	28	249	243	349	171	167	238	18	2	2	0.072	0.008	0.006
.	19.01.16-03.45.51-1-366427	97	5	5	4	0	4	580	4	4	0	0	NA	NA	NA	39	29	248	242	352	171	167	242	9	0	5	0.036	0	0.014
.	19.01.16-03.45.52-1-366428	89	5	5	1	0	1	576	4	4	0	0	NA	NA	NA	28	31	246	246	352	167	171	238	0	4	5	0	0.016	0.014
.	19.01.16-03.45.56-1-366429	117	8	8	1	0	1	586	6	6	0	0	NA	NA	NA	30	34	250	242	355	174	166	246	16	9	18	0.064	0.037	0.051
.	19.01.16-03.46.07-1-366430	211	21	21	2	0	1	593	19	19	0	0	NA	NA	NA	79	50	245	251	367	166	174	253	7	44	40	0.029	0.175	0.109
.	19.01.16-03.46.08-1-366431	119	7	7	2	0	2	588	6	6	0	0	NA	NA	NA	37	41	250	246	358	173	170	245	7	9	4	0.028	0.037	0.011
.	19.01.16-03.46.09-1-366432	209	22	22	11	0	9	614	20	20	0	0	NA	NA	NA	53	70	258	255	370	181	174	259	20	29	23	0.078	0.114	0.062
.	19.01.16-03.46.10-1-366433	203	15	15	7	0	3	616	11	11	0	0	NA	NA	NA	59	65	250	253	375	174	180	262	25	21	18	0.1	0.083	0.048
.	19.01.16-03.46.11-1-366434	248	31	31	5	0	4	605	26	26	0	0	NA	NA	NA	76	66	256	249	374	176	172	257	57	40	19	0.223	0.161	0.051
.	19.01.16-03.46.18-1-366435	230	13	13	7	0	6	607	11	11	0	0	NA	NA	NA	69	61	254	246	374	173	170	264	34	13	13	0.134	0.053	0.035
.	19.01.16-03.46.19-1-366436	96	6	6	0	0	0	582	5	5	0	0	NA	NA	NA	32	34	246	249	352	168	174	240	9	7	5	0.037	0.028	0.014
.	19.01.16-03.46.19-1-366437	177	28	28	13	0	8	598	26	26	0	0	NA	NA	NA	54	57	253	250	367	175	167	256	25	34	36	0.099	0.136	0.098
.	19.01.16-03.46.27-1-366440	123	8	8	5	0	5	577	7	7	0	0	NA	NA	NA	34	31	248	240	356	172	163	242	7	8	7	0.028	0.033	0.02
.	19.01.16-03.46.38-1-366455	33	1	1	0	0	0	0	0	0	0	0	NA	NA	NA	8	9	238	237	347	0	0	0	0	0	0	0	0	0
.	19.01.16-03.46.39-1-366472	91	5	5	0	0	0	590	4	4	0	0	NA	NA	NA	32	31	243	246	355	168	173	249	0	15	1	0	0.061	0.003
.	19.01.16-03.46.42-1-366476	84	3	3	0	0	0	574	2	2	0	0	NA	NA	NA	30	27	242	244	354	166	167	241	0	6	4	0	0.025	0.011
.	19.01.16-03.46.44-1-366478	93	8	8	2	0	1	573	7	7	0	0	NA	NA	NA	34	28	243	244	354	167	166	240	0	9	7	0	0.037	0.02
.	19.01.16-03.46.46-1-366479	33	1	1	0	0	0	0	0	0	0	0	NA	NA	NA	12	7	238	239	343	0	0	0	0	0	3	0	0	0.009
.	19.01.16-03.46.48-1-366481	66	4	4	2	0	2	575	3	3	0	0	NA	NA	NA	24	30	244	241	358	169	161	245	5	2	9	0.02	0.008	0.025
.	19.01.16-03.46.48-1-366482	167	13	13	4	0	3	606	12	12	0	0	NA	NA	NA	45	55	255	248	365	178	173	255	6	22	12	0.024	0.089	0.033
.	19.01.16-03.46.49-1-366484	174	26	26	9	0	6	592	21	21	0	0	NA	NA	NA	52	50	250	251	362	174	172	246	25	42	38	0.1	0.167	0.105
.	19.01.16-03.46.57-1-366488	175	8	8	2	0	2	590	7	7	0	0	NA	NA	NA	55	47	249	246	365	171	165	254	8	8	9	0.032	0.033	0.025
.	19.01.16-03.46.59-1-366489	177	12	12	4	0	4	613	10	10	0	0	NA	NA	NA	60	72	261	256	368	180	181	252	25	0	27	0.096	0	0.073
.	19.01.16-03.47.02-1-366490	169	11	11	3	0	3	605	9	9	0	0	NA	NA	NA	58	63	255	251	370	175	175	255	14	21	9	0.055	0.084	0.024
.	19.01.16-03.47.02-1-366491	167	11	11	4	0	2	593	8	8	0	0	NA	NA	NA	45	41	248	246	360	174	170	249	2	1	23	0.008	0.004	0.064
.	19.01.16-03.47.06-1-366493	209	25	25	7	0	6	610	23	23	0	0	NA	NA	NA	55	60	252	254	367	177	176	257	60	25	9	0.238	0.098	0.025
.	19.01.16-03.47.08-1-366494	34	1	1	0	0	0	0	0	0	0	0	NA	NA	NA	5	16	239	238	352	0	0	0	0	0	2	0	0	0.006
.	19.01.16-03.47.10-1-366495	88	5	5	1	0	1	572	3	3	0	0	NA	NA	NA	33	21	244	241	349	168	167	237	4	4	8	0.016	0.017	0.023
.	19.01.16-03.47.18-1-366496	122	4	4	1	0	1	586	3	3	0	0	NA	NA	NA	51	43	248	248	360	169	169	248	9	15	0	0.036	0.06	0
.	19.01.16-03.47.18-1-366497	59	2	2	0	0	0	579	1	1	0	0	NA	NA	NA	24	32	245	247	353	168	167	244	0	5	2	0	0.02	0.006
.	19.01.16-03.47.25-1-366498	69	3	3	1	0	1	570	1	1	0	0	NA	NA	NA	32	23	242	243	351	164	164	242	3	4	1	0.012	0.016	0.003
.	19.01.16-03.47.26-1-366499	64	2	2	0	0	0	576	1	1	0	0	NA	NA	NA	22	22	247	244	344	171	168	237	2	3	0	0.008	0.012	0
.	19.01.16-03.47.27-1-366500	148	11	11	3	0	2	598	9	9	0	0	NA	NA	NA	47	49	251	247	364	176	169	253	21	8	4	0.084	0.032	0.011
.	19.01.16-03.47.27-1-366501	91	4	4	1	0	1	583	3	3	0	0	NA	NA	NA	28	29	243	246	353	165	173	245	0	7	6	0	0.028	0.017
.	19.01.16-03.47.27-1-366502	125	15	15	3	0	3	600	14	14	0	0	NA	NA	NA	40	46	250	249	360	175	174	251	26	13	8	0.104	0.052	0.022
.	19.01.16-03.47.31-1-366503	34	1	1	0	0	0	0	0	0	0	0	NA	NA	NA	13	8	238	239	344	0	0	0	0	0	0	0	0	0
.	19.01.16-03.47.32-1-366506	93	5	5	0	0	0	586	3	3	0	0	NA	NA	NA	29	35	256	239	353	179	162	245	6	2	7	0.023	0.008	0.02
.	19.01.16-03.47.36-1-366514	249	21	21	3	0	2	613	19	19	0	0	NA	NA	NA	62	76	256	258	375	173	181	259	27	11	14	0.105	0.043	0.037
.	19.01.16-03.47.39-1-366535	267	13	13	5	0	5	630	12	12	0	0	NA	NA	NA	88	86	262	261	376	186	180	264	14	34	5	0.053	0.13	0.013
.	19.01.16-03.47.40-1-366537	147	36	36	9	0	7	599	32	32	0	0	NA	NA	NA	55	51	247	252	365	171	174	254	51	42	30	0.206	0.167	0.082
.	19.01.16-03.47.44-1-366545	121	11	11	2	0	2	589	10	10	0	0	NA	NA	NA	48	46	244	247	368	166	168	255	13	13	14	0.053	0.053	0.038
.	19.01.16-03.47.48-1-366547	144	11	11	6	0	3	599	9	9	0	0	NA	NA	NA	45	55	253	252	363	172	177	250	17	20	2	0.067	0.079	0.006
.	19.01.16-03.47.50-1-366550	63	2	2	0	0	0	150	1	1	0	0	NA	NA	NA	16	16	239	240	350	39	42	69	4	0	0	0.017	0	0
.	19.01.16-03.47.52-1-366552	161	15	15	6	0	5	587	12	12	0	0	NA	NA	NA	50	42	243	251	361	166	172	249	14	15	3	0.058	0.06	0.008
.	19.01.16-03.47.52-1-366553	126	7	7	3	0	2	596	6	6	0	0	NA	NA	NA	45	51	253	252	359	175	175	246	19	0	9	0.075	0	0.025
.	19.01.16-03.47.59-1-366554	65	3	3	0	0	0	395	2	2	0	0	NA	NA	NA	23	22	239	244	352	117	108	170	2	3	2	0.008	0.012	0.006
.	19.01.16-03.48.07-1-366555	156	6	6	2	0	2	594	4	4	0	0	NA	NA	NA	43	42	255	245	355	179	170	245	11	13	1	0.043	0.053	0.003
.	19.01.16-03.48.09-1-366557	123	9	9	3	0	2	591	8	8	0	0	NA	NA	NA	41	41	252	251	351	179	172	240	18	9	4	0.071	0.036	0.011
.	19.01.16-03.48.10-1-366558	64	2	2	1	0	1	585	1	1	0	0	NA	NA	NA	18	31	241	250	353	167	172	246	0	0	12	0	0	0.034
.	19.01.16-03.48.11-1-366559	58	2	2	0	0	0	565	1	1	0	0	NA	NA	NA	24	17	242	242	346	168	163	234	0	3	2	0	0.012	0.006
.	19.01.16-03.48.13-1-366560	173	21	21	1	0	1	607	19	19	0	0	NA	NA	NA	34	56	257	250	362	179	173	255	17	24	3	0.066	0.096	0.008
.	19.01.16-03.48.13-1-366561	151	14	14	4	0	3	593	12	12	0	0	NA	NA	NA	48	52	249	248	368	172	171	250	3	21	16	0.012	0.085	0.043
.	19.01.16-03.48.18-1-366562	58	2	2	0	0	0	569	1	1	0	0	NA	NA	NA	27	18	241	240	350	164	166	239	0	0	6	0	0	0.017
.	19.01.16-03.48.23-1-366564	348	37	37	7	0	5	643	32	32	0	0	NA	NA	NA	106	94	268	259	380	193	181	269	44	73	22	0.164	0.282	0.058
.	19.01.16-03.48.25-1-366565	186	16	16	3	0	3	605	14	14	0	0	NA	NA	NA	51	59	256	251	365	179	175	251	26	15	17	0.102	0.06	0.047
.	19.01.16-03.48.25-1-366566	259	28	28	2	0	2	620	25	25	0	0	NA	NA	NA	66	69	254	253	375	178	177	265	23	38	20	0.091	0.15	0.053
.	19.01.16-03.48.31-1-366571	36	1	1	0	0	0	0	0	0	0	0	NA	NA	NA	13	17	243	242	345	0	0	0	0	4	0	0	0.017	0
.	19.01.16-03.48.32-1-366573	256	16	16	6	0	3	622	14	14	0	0	NA	NA	NA	90	86	258	264	377	178	182	262	26	6	22	0.101	0.023	0.058
.	19.01.16-03.48.34-1-366576	65	2	2	0	0	0	545	0	0	0	0	NA	NA	NA	15	13	240	242	344	157	160	228	2	0	1	0.008	0	0.003
.	19.01.16-03.48.34-1-366578	119	7	7	3	0	2	579	4	4	0	0	NA	NA	NA	47	31	244	245	355	168	167	244	9	8	10	0.037	0.033	0.028
.	19.01.16-03.48.42-1-366604	292	44	44	9	0	8	642	43	43	0	0	NA	NA	NA	73	88	262	259	380	189	181	272	46	54	41	0.176	0.208	0.108
.	19.01.16-03.48.44-1-366606	65	2	2	1	0	1	99	1	1	0	0	NA	NA	NA	18	17	240	241	349	23	32	44	0	1	0	0	0.004	0
.	19.01.16-03.48.46-1-366607	116	11	11	3	0	2	586	10	10	0	0	NA	NA	NA	29	32	249	246	350	174	170	242	8	9	16	0.032	0.037	0.046
.	19.01.16-03.48.52-1-366612	37	1	1	0	0	0	0	0	0	0	0	NA	NA	NA	10	11	238	238	348	0	0	0	0	0	2	0	0	0.006
.	19.01.16-03.48.54-1-366613	119	7	7	2	0	2	581	5	5	0	0	NA	NA	NA	34	31	246	248	350	172	167	242	0	7	13	0	0.028	0.037
.	19.01.16-03.48.56-1-366614	59	2	2	0	0	0	99	1	1	0	0	NA	NA	NA	17	14	238	242	347	28	26	45	0	0	5	0	0	0.014
.	19.01.16-03.48.56-1-366615	33	1	1	0	0	0	0	0	0	0	0	NA	NA	NA	9	6	239	237	343	0	0	0	0	0	1	0	0	0.003
.	19.01.16-03.48.59-1-366616	88	4	4	1	0	1	583	3	3	0	0	NA	NA	NA	35	34	243	247	357	168	170	245	0	7	3	0	0.028	0.008
.	19.01.16-03.49.03-1-366617	29	1	1	0	0	0	0	0	0	0	0	NA	NA	NA	7	7	237	239	344	0	0	0	0	3	0	0	0.013	0
.	19.01.16-03.49.03-1-366618	70	2	2	1	0	1	573	0	0	0	0	NA	NA	NA	28	25	239	246	353	161	170	242	3	0	1	0.013	0	0.003
.	19.01.16-03.49.05-1-366619	180	19	19	5	0	4	612	17	17	0	0	NA	NA	NA	47	63	251	259	366	175	181	256	34	32	11	0.135	0.124	0.03
.	19.01.16-03.49.08-1-366620	34	1	1	0	0	0	0	0	0	0	0	NA	NA	NA	15	7	241	237	342	0	0	0	1	0	0	0.004	0	0
.	19.01.16-03.49.11-1-366621	63	2	2	0	0	0	568	1	1	0	0	NA	NA	NA	34	21	244	240	350	164	165	239	3	4	0	0.012	0.017	0
.	19.01.16-03.49.13-1-366622	66	6	6	2	0	2	579	5	5	0	0	NA	NA	NA	19	23	242	241	353	166	167	246	0	16	2	0	0.066	0.006
.	19.01.16-03.49.13-1-366623	66	2	2	0	0	0	569	1	1	0	0	NA	NA	NA	25	20	240	242	351	162	167	240	3	0	3	0.012	0	0.009
.	19.01.16-03.49.15-1-366624	66	3	3	0	0	0	396	2	2	0	0	NA	NA	NA	20	15	241	236	351	112	101	183	1	1	4	0.004	0.004	0.011
.	19.01.16-03.49.15-1-366625	233	27	27	8	0	4	601	26	26	0	0	NA	NA	NA	63	51	251	252	361	174	176	251	19	50	23	0.076	0.198	0.064
.	19.01.16-03.49.23-1-366626	94	6	6	3	0	2	589	5	5	0	0	NA	NA	NA	36	39	248	247	357	172	172	245	5	0	16	0.02	0	0.045
.	19.01.16-03.49.24-1-366628	61	2	2	0	0	0	583	1	1	0	0	NA	NA	NA	16	32	247	247	351	169	172	242	1	1	0	0.004	0.004	0
.	19.01.16-03.49.26-1-366629	212	10	10	4	0	1	605	7	7	0	0	NA	NA	NA	39	53	255	248	363	179	171	255	10	5	14	0.039	0.02	0.039
.	19.01.16-03.49.29-1-366630	92	10	10	2	0	1	574	9	9	0	0	NA	NA	NA	32	22	239	240	356	164	164	246	20	9	3	0.084	0.038	0.008
.	19.01.16-03.49.31-1-366631	91	5	5	3	0	2	575	4	4	0	0	NA	NA	NA	33	28	246	245	350	171	166	238	4	12	0	0.016	0.049	0
.	19.01.16-03.49.38-1-366661	203	13	13	4	0	3	605	12	12	0	0	NA	NA	NA	56	63	254	256	366	176	180	249	14	20	28	0.055	0.078	0.077
.	19.01.16-03.49.40-1-366665	88	4	4	1	0	1	581	3	3	0	0	NA	NA	NA	39	28	243	246	352	168	173	240	0	8	2	0	0.033	0.006
.	19.01.16-03.49.42-1-366667	88	5	5	2	0	2	574	4	4	0	0	NA	NA	NA	37	32	242	248	355	166	169	239	2	5	7	0.008	0.02	0.02
.	19.01.16-03.49.44-1-366673	96	6	6	3	0	3	589	5	5	0	0	NA	NA	NA	28	36	248	243	358	171	169	249	6	2	13	0.024	0.008	0.036
.	19.01.16-03.49.49-1-366676	89	11	11	4	0	4	570	9	9	0	0	NA	NA	NA	45	25	244	239	355	166	165	239	3	8	16	0.012	0.033	0.045
.	19.01.16-03.49.49-1-366677	63	2	2	0	0	0	574	1	1	0	0	NA	NA	NA	16	24	240	243	354	166	166	242	0	3	2	0	0.012	0.006
.	19.01.16-03.49.49-1-366678	305	15	15	6	0	5	635	14	14	0	0	NA	NA	NA	91	88	258	265	378	182	184	269	40	23	10	0.155	0.087	0.026
.	19.01.16-03.49.57-1-366681	34	1	1	0	0	0	0	0	0	0	0	NA	NA	NA	3	8	237	237	347	0	0	0	2	0	0	0.008	0	0
.	19.01.16-03.49.59-1-366682	92	5	5	1	0	1	586	4	4	0	0	NA	NA	NA	34	40	249	250	354	168	172	246	2	9	5	0.008	0.036	0.014
.	19.01.16-03.49.59-1-366683	63	2	2	0	0	0	545	1	1	0	0	NA	NA	NA	23	16	241	238	350	161	154	230	0	3	2	0	0.013	0.006
.	19.01.16-03.49.59-1-366684	93	4	4	0	0	0	577	3	3	0	0	NA	NA	NA	35	38	244	250	357	167	169	241	6	0	7	0.025	0	0.02
.	19.01.16-03.50.03-1-366689	260	33	33	8	0	5	623	32	32	0	0	NA	NA	NA	65	75	264	256	368	190	180	253	53	44	34	0.201	0.172	0.092
.	19.01.16-03.50.08-1-366690	95	7	7	0	0	0	576	6	6	0	0	NA	NA	NA	39	31	246	246	352	167	167	242	6	13	3	0.024	0.053	0.009
.	19.01.16-03.50.16-1-366691	32	1	1	0	0	0	0	0	0	0	0	NA	NA	NA	11	7	237	239	344	0	0	0	0	0	1	0	0	0.003
.	19.01.16-03.50.16-1-366692	61	2	2	0	0	0	574	1	1	0	0	NA	NA	NA	17	20	243	242	348	167	166	241	6	0	0	0.025	0	0
.	19.01.16-03.50.16-1-366693	59	2	2	2	0	2	98	1	1	0	0	NA	NA	NA	10	19	243	243	346	30	29	39	2	0	1	0.008	0	0.003
.	19.01.16-03.50.17-1-366694	59	2	2	1	0	0	563	0	0	0	0	NA	NA	NA	21	16	242	240	347	162	166	235	0	1	1	0	0.004	0.003
.	19.01.16-03.50.17-1-366695	121	9	9	2	0	2	599	7	7	0	0	NA	NA	NA	47	49	252	250	360	176	176	247	5	15	5	0.02	0.06	0.014
.	19.01.16-03.50.18-1-366696	35	1	1	0	0	0	0	0	0	0	0	NA	NA	NA	13	5	236	237	345	0	0	0	0	0	3	0	0	0.009
.	19.01.16-03.50.21-1-366697	156	13	13	1	0	0	599	12	12	0	0	NA	NA	NA	49	56	251	250	368	172	169	258	14	4	10	0.056	0.016	0.027
.	19.01.16-03.50.29-1-366698	62	2	2	1	0	1	247	1	1	0	0	NA	NA	NA	18	19	241	241	350	70	71	106	5	0	0	0.021	0	0
.	19.01.16-03.50.30-1-366699	39	1	1	0	0	0	0	0	0	0	0	NA	NA	NA	12	9	238	238	346	0	0	0	0	0	0	0	0	0
.	19.01.16-03.50.31-1-366700	34	1	1	0	0	0	0	0	0	0	0	NA	NA	NA	9	3	236	238	342	0	0	0	0	0	2	0	0	0.006
.	19.01.16-03.50.34-1-366703	236	44	44	12	0	10	612	38	38	0	0	NA	NA	NA	91	76	253	257	379	175	172	265	70	45	35	0.277	0.175	0.092
.	19.01.16-03.50.34-1-366704	58	2	2	1	0	1	572	1	1	0	0	NA	NA	NA	19	23	245	240	351	166	164	242	3	0	1	0.012	0	0.003
.	19.01.16-03.50.34-1-366706	120	19	19	4	0	2	599	15	15	0	0	NA	NA	NA	48	55	252	253	363	173	175	251	21	38	6	0.083	0.15	0.017
.	19.01.16-03.50.36-1-366709	57	2	2	0	0	0	100	1	1	0	0	NA	NA	NA	20	12	237	240	348	37	28	35	0	0	2	0	0	0.006
.	19.01.16-03.50.38-1-366732	152	8	8	1	0	0	591	6	6	0	0	NA	NA	NA	47	39	250	247	355	175	170	246	0	18	7	0	0.073	0.02
.	19.01.16-03.50.43-1-366737	128	17	17	3	0	3	586	16	16	0	0	NA	NA	NA	48	41	253	248	353	173	169	244	26	9	18	0.103	0.036	0.051
.	19.01.16-03.50.43-1-366738	33	1	1	0	0	0	0	0	0	0	0	NA	NA	NA	7	6	237	237	345	0	0	0	0	0	0	0	0	0
.	19.01.16-03.50.46-1-366739	97	3	3	0	0	0	583	2	2	0	0	NA	NA	NA	31	35	249	245	354	175	168	240	3	2	1	0.012	0.008	0.003
.	19.01.16-03.50.47-1-366740	90	4	4	0	0	0	573	3	3	0	0	NA	NA	NA	33	29	247	243	352	166	166	241	5	5	0	0.02	0.021	0
.	19.01.16-03.50.47-1-366741	209	13	13	2	0	2	599	10	10	0	0	NA	NA	NA	62	56	247	254	368	171	176	252	34	7	15	0.138	0.028	0.041
.	19.01.16-03.50.57-1-366747	34	1	1	0	0	0	0	0	0	0	0	NA	NA	NA	8	6	239	237	343	0	0	0	0	0	0	0	0	0
.	19.01.16-03.50.59-1-366748	58	2	2	0	0	0	581	1	1	0	0	NA	NA	NA	27	33	245	245	356	167	173	241	2	0	2	0.008	0	0.006
.	19.01.16-03.51.02-1-366749	31	1	1	0	0	0	0	0	0	0	0	NA	NA	NA	9	10	239	237	347	0	0	0	0	0	2	0	0	0.006
.	19.01.16-03.51.02-1-366750	212	17	17	7	0	6	613	15	15	0	0	NA	NA	NA	54	65	256	258	364	176	183	254	51	14	16	0.199	0.054	0.044
.	19.01.16-03.51.04-1-366751	88	4	4	0	0	0	568	2	2	0	0	NA	NA	NA	30	24	244	244	349	169	163	236	1	9	4	0.004	0.037	0.011
.	19.01.16-03.51.04-1-366752	94	4	4	0	0	0	581	0	0	0	0	NA	NA	NA	33	36	252	244	353	172	170	239	2	7	0	0.008	0.029	0
.	19.01.16-03.51.09-1-366753	176	7	7	1	0	1	587	6	6	0	0	NA	NA	NA	63	41	248	247	359	170	170	247	0	10	16	0	0.04	0.045
.	19.01.16-03.51.12-1-366754	115	11	11	4	0	4	582	9	9	0	0	NA	NA	NA	36	34	248	246	353	170	169	243	2	9	22	0.008	0.037	0.062
.	19.01.16-03.51.13-1-366755	63	5	5	0	0	0	396	4	4	0	0	NA	NA	NA	17	19	240	243	349	117	115	164	2	0	4	0.008	0	0.011
.	19.01.16-03.51.16-1-366756	182	9	9	3	0	2	585	7	7	0	0	NA	NA	NA	57	32	253	246	346	174	172	239	10	1	11	0.04	0.004	0.032
.	19.01.16-03.51.19-1-366757	119	8	8	1	0	1	592	6	6	0	0	NA	NA	NA	37	48	251	257	353	173	179	240	14	1	15	0.056	0.004	0.042
.	19.01.16-03.51.19-1-366758	31	1	1	0	0	0	0	0	0	0	0	NA	NA	NA	6	11	244	237	343	0	0	0	0	0	0	0	0	0
.	19.01.16-03.51.21-1-366759	285	23	23	5	0	4	636	20	20	0	0	NA	NA	NA	85	92	259	262	384	184	182	270	20	23	19	0.077	0.088	0.049
.	19.01.16-03.51.28-1-366760	127	11	11	4	0	3	590	10	10	0	0	NA	NA	NA	40	48	249	250	362	171	170	249	4	4	22	0.016	0.016	0.061
.	19.01.16-03.51.28-1-366761	94	4	4	1	0	1	574	3	3	0	0	NA	NA	NA	26	23	243	242	351	166	167	241	0	1	6	0	0.004	0.017
.	19.01.16-03.51.33-1-366764	146	13	13	1	0	1	583	11	11	0	0	NA	NA	NA	41	39	247	245	360	169	165	249	2	28	4	0.008	0.114	0.011
.	19.01.16-03.51.34-1-366767	33	1	1	0	0	0	0	0	0	0	0	NA	NA	NA	11	8	237	240	344	0	0	0	0	0	4	0	0	0.012
.	19.01.16-03.51.35-1-366768	157	15	15	3	0	2	594	14	14	0	0	NA	NA	NA	51	45	254	249	355	178	172	244	10	12	12	0.039	0.048	0.034
.	19.01.16-03.51.36-1-366770	85	4	4	2	0	1	563	3	3	0	0	NA	NA	NA	27	17	241	240	349	162	163	238	0	13	4	0	0.054	0.011
.	19.01.16-03.51.36-1-366771	122	11	11	2	0	1	591	9	9	0	0	NA	NA	NA	49	43	252	247	357	175	171	245	13	8	7	0.052	0.032	0.02
.	19.01.16-03.51.40-1-366797	175	29	29	6	0	5	607	27	27	0	0	NA	NA	NA	53	64	255	259	363	177	178	252	50	32	34	0.196	0.124	0.094
.	19.01.16-03.51.44-1-366801	238	13	13	2	0	2	620	12	12	0	0	NA	NA	NA	48	67	257	256	367	184	177	259	11	7	25	0.043	0.027	0.068
.	19.01.16-03.51.51-1-366810	91	6	6	1	0	1	589	5	5	0	0	NA	NA	NA	36	45	248	244	366	172	167	250	11	3	5	0.044	0.012	0.014
.	19.01.16-03.51.51-1-366811	31	1	1	0	0	0	0	0	0	0	0	NA	NA	NA	10	9	239	238	345	0	0	0	0	0	0	0	0	0
.	19.01.16-03.51.53-1-366813	144	7	7	5	0	4	602	5	5	0	0	NA	NA	NA	41	52	252	246	367	174	172	256	13	8	2	0.052	0.033	0.005
.	19.01.16-03.51.59-1-366814	35	1	1	0	0	0	0	0	0	0	0	NA	NA	NA	5	14	242	236	349	0	0	0	0	1	0	0	0.004	0
.	19.01.16-03.51.59-1-366815	36	1	1	0	0	0	0	0	0	0	0	NA	NA	NA	11	9	238	239	345	0	0	0	0	4	0	0	0.017	0
.	19.01.16-03.52.01-1-366816	149	13	13	3	0	3	586	11	11	0	0	NA	NA	NA	41	34	245	250	352	172	171	243	5	28	5	0.02	0.112	0.014
.	19.01.16-03.52.02-1-366817	152	17	17	4	0	3	582	16	16	0	0	NA	NA	NA	55	35	247	248	353	170	172	240	9	23	20	0.036	0.093	0.057
.	19.01.16-03.52.02-1-366818	86	8	8	1	0	1	578	7	7	0	0	NA	NA	NA	25	27	243	246	351	169	171	238	5	6	7	0.021	0.024	0.02
.	19.01.16-03.52.05-1-366820	32	1	1	1	0	1	0	0	0	0	0	NA	NA	NA	6	9	241	239	342	0	0	0	0	0	0	0	0	0
.	19.01.16-03.52.07-1-366821	375	97	97	27	0	21	643	91	91	0	0	NA	NA	NA	103	97	260	260	390	183	184	276	109	94	112	0.419	0.362	0.287
.	19.01.16-03.52.08-1-366822	88	3	3	1	0	0	581	2	2	0	0	NA	NA	NA	23	27	245	243	352	170	166	245	9	0	0	0.037	0	0
.	19.01.16-03.52.12-1-366823	205	21	21	6	0	3	616	19	19	0	0	NA	NA	NA	61	69	256	255	371	180	177	259	26	21	23	0.102	0.082	0.062
.	19.01.16-03.52.13-1-366824	62	3	3	1	0	1	568	2	2	0	0	NA	NA	NA	16	16	242	240	347	170	164	234	3	1	3	0.012	0.004	0.009
.	19.01.16-03.52.21-1-366825	33	1	1	0	0	0	0	0	0	0	0	NA	NA	NA	8	13	240	241	345	0	0	0	0	0	1	0	0	0.003
.	19.01.16-03.52.23-1-366826	173	25	25	10	0	8	595	23	23	0	0	NA	NA	NA	56	53	258	251	357	177	173	245	46	53	0	0.178	0.211	0
.	19.01.16-03.52.24-1-366827	331	22	22	6	0	4	638	21	21	0	0	NA	NA	NA	88	94	268	255	384	188	179	271	52	24	24	0.194	0.094	0.062
.	19.01.16-03.52.24-1-366828	38	1	1	0	0	0	0	0	0	0	0	NA	NA	NA	8	13	240	241	345	0	0	0	0	1	0	0	0.004	0
.	19.01.16-03.52.26-1-366829	119	6	6	0	0	0	587	5	5	0	0	NA	NA	NA	42	41	245	249	360	169	171	247	8	1	7	0.033	0.004	0.019
.	19.01.16-03.52.27-1-366830	32	1	1	1	0	1	0	0	0	0	0	NA	NA	NA	13	8	237	237	347	0	0	0	0	0	0	0	0	0
.	19.01.16-03.52.29-1-366835	61	2	2	0	0	0	577	1	1	0	0	NA	NA	NA	21	26	247	240	352	168	168	241	0	0	2	0	0	0.006
.	19.01.16-03.52.32-1-366838	88	6	6	1	0	1	584	5	5	0	0	NA	NA	NA	30	35	251	244	353	173	166	245	4	10	6	0.016	0.041	0.017
.	19.01.16-03.52.33-1-366839	126	11	11	1	0	1	595	9	9	0	0	NA	NA	NA	45	41	248	250	356	174	174	247	5	13	8	0.02	0.052	0.022
.	19.01.16-03.52.43-1-366868	267	21	21	6	0	4	612	20	20	0	0	NA	NA	NA	73	66	256	255	368	177	180	255	39	20	18	0.152	0.078	0.049
.	19.01.16-03.52.45-1-366869	94	10	10	0	0	0	575	8	8	0	0	NA	NA	NA	24	27	245	246	349	167	168	240	3	5	6	0.012	0.02	0.017
.	19.01.16-03.52.45-1-366870	120	8	8	3	0	2	585	7	7	0	0	NA	NA	NA	45	40	251	245	357	174	168	243	7	12	8	0.028	0.049	0.022
.	19.01.16-03.52.50-1-366874	93	5	5	2	0	2	572	4	4	0	0	NA	NA	NA	22	23	239	245	352	161	170	241	1	0	8	0.004	0	0.023
.	19.01.16-03.52.56-1-366876	123	9	9	1	0	1	581	6	6	0	0	NA	NA	NA	29	30	249	239	355	171	163	247	0	13	7	0	0.054	0.02
.	19.01.16-03.53.04-1-366877	352	49	49	13	0	9	633	45	45	0	0	NA	NA	NA	79	89	267	255	380	188	177	268	62	44	58	0.232	0.173	0.153
.	19.01.16-03.53.04-1-366878	155	17	17	5	0	4	589	15	15	0	0	NA	NA	NA	49	51	248	254	362	169	174	246	21	7	17	0.085	0.028	0.047
.	19.01.16-03.53.07-1-366879	31	1	1	0	0	0	0	0	0	0	0	NA	NA	NA	10	6	238	237	344	0	0	0	0	0	3	0	0	0.009
.	19.01.16-03.53.10-1-366881	59	2	2	0	0	0	571	1	1	0	0	NA	NA	NA	23	19	241	243	348	165	171	235	2	0	6	0.008	0	0.017
.	19.01.16-03.53.10-1-366882	32	1	1	0	0	0	0	0	0	0	0	NA	NA	NA	9	5	237	237	344	0	0	0	0	0	0	0	0	0
.	19.01.16-03.53.10-1-366883	146	41	41	12	0	8	581	39	39	0	0	NA	NA	NA	55	44	253	249	355	170	166	245	71	48	22	0.281	0.193	0.062
.	19.01.16-03.53.13-1-366884	267	28	28	9	0	6	621	25	25	0	0	NA	NA	NA	87	77	259	258	373	179	179	263	60	30	22	0.232	0.116	0.059
.	19.01.16-03.53.15-1-366885	130	14	14	2	0	2	592	12	12	0	0	NA	NA	NA	42	49	249	254	359	168	177	247	7	23	7	0.028	0.091	0.019
.	19.01.16-03.53.19-1-366886	96	9	9	3	0	1	582	8	8	0	0	NA	NA	NA	43	32	244	250	351	167	173	242	6	16	4	0.025	0.064	0.011
.	19.01.16-03.53.25-1-366888	65	4	4	2	0	2	347	3	3	0	0	NA	NA	NA	15	16	237	240	352	103	100	144	0	4	1	0	0.017	0.003
.	19.01.16-03.53.37-1-366895	62	3	3	0	0	0	571	2	2	0	0	NA	NA	NA	19	18	242	239	350	167	164	240	5	0	7	0.021	0	0.02
.	19.01.16-03.53.38-1-366900	91	4	4	2	0	2	575	3	3	0	0	NA	NA	NA	31	31	244	243	357	165	167	243	12	0	8	0.049	0	0.022
.	19.01.16-03.53.39-1-366920	120	4	4	1	0	1	588	3	3	0	0	NA	NA	NA	47	47	251	254	355	171	175	242	0	4	11	0	0.016	0.031
.	19.01.16-03.53.40-1-366921	64	2	2	0	0	0	347	1	1	0	0	NA	NA	NA	24	24	249	239	349	106	103	138	3	1	0	0.012	0.004	0
.	19.01.16-03.53.51-1-366933	181	15	15	2	0	1	610	13	13	0	0	NA	NA	NA	63	62	256	257	362	177	181	252	18	26	15	0.07	0.101	0.041
.	19.01.16-03.53.51-1-366935	34	1	1	1	0	1	0	0	0	0	0	NA	NA	NA	11	10	239	239	345	0	0	0	0	0	1	0	0	0.003
.	19.01.16-03.53.53-1-366936	65	4	4	1	0	1	573	3	3	0	0	NA	NA	NA	23	20	243	244	346	169	167	237	0	3	7	0	0.012	0.02
.	19.01.16-03.53.54-1-366937	118	12	12	1	0	1	581	8	8	0	0	NA	NA	NA	41	31	246	245	353	170	169	242	16	10	8	0.065	0.041	0.023
.	19.01.16-03.53.55-1-366938	91	8	8	1	0	1	572	7	7	0	0	NA	NA	NA	37	28	246	243	352	168	166	238	2	9	8	0.008	0.037	0.023
.	19.01.16-03.53.55-1-366939	94	12	12	3	0	2	584	9	9	0	0	NA	NA	NA	37	33	247	245	354	167	172	245	18	3	5	0.073	0.012	0.014
.	19.01.16-03.54.01-1-366940	62	2	2	1	0	1	575	1	1	0	0	NA	NA	NA	34	30	242	244	357	164	167	244	0	0	9	0	0	0.025
.	19.01.16-03.54.08-1-366941	126	10	10	2	0	2	592	8	8	0	0	NA	NA	NA	30	39	248	251	353	174	172	246	14	9	8	0.056	0.036	0.023
.	19.01.16-03.54.10-1-366942	122	4	4	0	0	0	574	2	2	0	0	NA	NA	NA	40	28	249	242	350	170	163	241	1	0	7	0.004	0	0.02
.	19.01.16-03.54.13-1-366943	30	1	1	1	0	1	0	0	0	0	0	NA	NA	NA	4	13	240	241	345	0	0	0	0	0	0	0	0	0
.	19.01.16-03.54.13-1-366944	117	10	10	4	0	4	580	9	9	0	0	NA	NA	NA	41	36	246	248	355	170	168	242	31	4	4	0.126	0.016	0.011
.	19.01.16-03.54.14-1-366945	92	6	6	2	0	1	574	5	5	0	0	NA	NA	NA	31	27	242	246	352	168	167	239	20	4	0	0.083	0.016	0
.	19.01.16-03.54.15-1-366946	153	13	13	3	0	3	594	12	12	0	0	NA	NA	NA	41	47	248	248	364	170	172	252	10	8	20	0.04	0.032	0.055
.	19.01.16-03.54.17-1-366947	471	54	54	21	0	16	685	49	49	0	0	NA	NA	NA	121	144	285	270	402	209	193	283	75	66	58	0.263	0.244	0.144
.	19.01.16-03.54.18-1-366948	231	14	14	4	0	4	616	11	11	0	0	NA	NA	NA	78	63	260	252	364	185	176	255	9	11	9	0.035	0.044	0.025
.	19.01.16-03.54.22-1-366949	31	1	1	0	0	0	0	0	0	0	0	NA	NA	NA	12	6	238	239	342	0	0	0	0	2	0	0	0.008	0
.	19.01.16-03.54.23-1-366951	120	13	13	1	0	0	588	11	11	0	0	NA	NA	NA	23	31	243	243	358	169	172	247	28	9	25	0.115	0.037	0.07
.	19.01.16-03.54.24-1-366952	68	3	3	1	0	1	585	2	2	0	0	NA	NA	NA	16	30	243	244	356	168	170	247	9	10	0	0.037	0.041	0
.	19.01.16-03.54.32-1-366954	119	4	4	1	0	1	571	3	3	0	0	NA	NA	NA	39	23	246	239	351	169	162	240	0	6	2	0	0.025	0.006
.	19.01.16-03.54.33-1-366956	323	41	41	18	0	15	648	38	38	0	0	NA	NA	NA	102	101	265	261	388	189	183	276	55	48	31	0.208	0.184	0.08
.	19.01.16-03.54.38-1-366982	63	2	2	1	0	1	398	1	1	0	0	NA	NA	NA	21	19	246	239	347	117	116	165	0	5	0	0	0.021	0
.	19.01.16-03.54.39-1-366983	118	7	7	2	0	2	587	6	6	0	0	NA	NA	NA	37	37	248	246	356	172	170	245	6	11	3	0.024	0.045	0.008
.	19.01.16-03.54.44-1-366988	151	19	19	6	0	4	595	16	16	0	0	NA	NA	NA	46	53	256	250	360	175	173	247	18	17	11	0.07	0.068	0.031
.	19.01.16-03.54.46-1-366989	262	46	46	14	0	11	617	42	42	0	0	NA	NA	NA	76	68	252	258	371	178	180	259	53	38	68	0.21	0.147	0.183
.	19.01.16-03.54.49-1-366992	38	1	1	1	0	1	0	0	0	0	0	NA	NA	NA	9	8	237	238	346	0	0	0	0	0	2	0	0	0.006
.	19.01.16-03.54.50-1-366994	40	1	1	0	0	0	0	0	0	0	0	NA	NA	NA	13	8	237	237	347	0	0	0	1	0	0	0.004	0	0
.	19.01.16-03.54.52-1-366996	291	41	41	16	0	11	631	39	39	0	0	NA	NA	NA	99	89	260	261	381	182	180	269	41	71	52	0.158	0.272	0.136
.	19.01.16-03.54.53-1-366997	33	1	1	0	0	0	0	0	0	0	0	NA	NA	NA	6	11	241	239	344	0	0	0	0	0	1	0	0	0.003
.	19.01.16-03.54.56-1-366998	63	2	2	0	0	0	573	1	1	0	0	NA	NA	NA	21	20	242	241	350	168	165	240	0	3	0	0	0.012	0
.	19.01.16-03.54.56-1-366999	58	2	2	0	0	0	199	0	0	0	0	NA	NA	NA	14	21	238	238	358	59	52	88	0	2	0	0	0.008	0
.	19.01.16-03.54.58-1-367000	203	16	16	2	0	2	621	15	15	0	0	NA	NA	NA	65	71	259	258	367	179	182	260	33	9	8	0.127	0.035	0.022
.	19.01.16-03.55.07-1-367001	115	5	5	1	0	1	591	4	4	0	0	NA	NA	NA	55	45	251	251	356	174	175	242	10	6	5	0.04	0.024	0.014
.	19.01.16-03.55.09-1-367002	64	3	3	0	0	0	574	2	2	0	0	NA	NA	NA	20	29	247	243	352	168	166	240	0	11	2	0	0.045	0.006
.	19.01.16-03.55.13-1-367003	266	29	29	7	0	5	620	27	27	0	0	NA	NA	NA	80	72	252	260	373	173	184	263	30	33	14	0.119	0.127	0.038
.	19.01.16-03.55.25-1-367004	35	1	1	0	0	0	0	0	0	0	0	NA	NA	NA	8	9	238	241	343	0	0	0	0	0	1	0	0	0.003
.	19.01.16-03.55.25-1-367005	117	11	11	3	0	3	593	10	10	0	0	NA	NA	NA	38	44	251	245	361	175	170	248	11	22	4	0.044	0.09	0.011
.	19.01.16-03.55.28-1-367006	93	5	5	3	0	2	571	4	4	0	0	NA	NA	NA	31	28	245	243	353	169	163	239	3	21	5	0.012	0.086	0.014
.	19.01.16-03.55.38-1-367018	115	8	8	2	0	1	592	7	7	0	0	NA	NA	NA	41	43	249	244	363	171	170	251	5	8	20	0.02	0.033	0.055
.	19.01.16-03.55.39-1-367038	88	8	8	1	0	0	586	6	6	0	0	NA	NA	NA	25	34	251	246	350	175	172	239	5	13	6	0.02	0.053	0.017
.	19.01.16-03.55.40-1-367039	149	7	7	2	0	2	597	6	6	0	0	NA	NA	NA	47	49	255	249	358	176	173	248	21	11	3	0.082	0.044	0.008
.	19.01.16-03.55.45-1-367044	231	49	49	14	0	10	613	45	45	0	0	NA	NA	NA	66	76	255	262	372	177	185	251	89	59	19	0.349	0.225	0.051
.	19.01.16-03.55.49-1-367052	154	27	27	8	0	6	586	25	25	0	0	NA	NA	NA	46	43	249	247	360	172	168	246	27	29	21	0.108	0.117	0.058
.	19.01.16-03.55.53-1-367055	88	15	15	2	0	2	576	14	14	0	0	NA	NA	NA	33	24	245	238	354	170	161	245	9	18	5	0.037	0.076	0.014
.	19.01.16-03.55.56-1-367056	92	7	7	0	0	0	595	5	5	0	0	NA	NA	NA	32	44	246	254	357	169	176	250	0	7	10	0	0.028	0.028
.	19.01.16-03.55.57-1-367057	122	14	14	1	0	1	590	12	12	0	0	NA	NA	NA	31	41	248	248	358	172	174	244	6	9	23	0.024	0.036	0.064
.	19.01.16-03.55.58-1-367058	231	35	35	5	0	2	599	34	34	0	0	NA	NA	NA	70	59	256	256	360	174	177	248	85	35	18	0.332	0.137	0.05
.	19.01.16-03.56.01-1-367059	88	7	7	2	0	2	582	6	6	0	0	NA	NA	NA	31	36	241	249	359	166	170	246	6	10	5	0.025	0.04	0.014
.	19.01.16-03.56.02-1-367060	61	2	2	0	0	0	583	1	1	0	0	NA	NA	NA	19	34	245	246	356	170	168	245	6	0	0	0.024	0	0
.	19.01.16-03.56.14-1-367061	386	50	50	7	0	7	647	46	46	0	0	NA	NA	NA	117	102	267	267	381	192	187	268	65	68	31	0.243	0.255	0.081
.	19.01.16-03.56.16-1-367062	117	17	17	3	0	3	584	14	14	0	0	NA	NA	NA	29	30	242	244	357	168	168	248	35	10	22	0.145	0.041	0.062
.	19.01.16-03.56.16-1-367063	226	18	18	4	0	3	599	16	16	0	0	NA	NA	NA	67	53	252	250	364	174	172	253	16	18	14	0.063	0.072	0.038
.	19.01.16-03.56.21-1-367064	63	2	2	0	0	0	445	1	1	0	0	NA	NA	NA	14	15	240	241	347	131	125	189	0	4	0	0	0.017	0
.	19.01.16-03.56.21-1-367065	119	7	7	0	0	0	598	6	6	0	0	NA	NA	NA	41	44	246	256	355	171	179	248	5	2	7	0.02	0.008	0.02
.	19.01.16-03.56.34-1-367075	146	25	25	6	0	6	591	23	23	0	0	NA	NA	NA	52	45	250	248	360	173	170	248	8	32	34	0.032	0.129	0.094
.	19.01.16-03.56.34-1-367076	60	2	2	2	0	1	565	1	1	0	0	NA	NA	NA	29	18	241	241	349	159	165	241	7	0	5	0.029	0	0.014
.	19.01.16-03.56.39-1-367100	272	41	41	17	0	9	639	36	36	0	0	NA	NA	NA	84	97	259	271	380	183	189	267	47	64	46	0.181	0.236	0.121
.	19.01.16-03.56.46-1-367105	147	6	6	0	0	0	585	5	5	0	0	NA	NA	NA	44	39	248	246	358	170	169	246	4	4	6	0.016	0.016	0.017
.	19.01.16-03.56.47-1-367106	232	53	53	18	0	11	626	47	47	0	0	NA	NA	NA	56	79	256	265	371	181	186	259	62	76	39	0.242	0.287	0.105
.	19.01.16-03.56.49-1-367109	126	20	20	5	0	3	585	18	18	0	0	NA	NA	NA	31	31	243	243	358	169	168	248	5	30	18	0.021	0.123	0.05
.	19.01.16-03.56.54-1-367113	89	6	6	1	0	1	577	5	5	0	0	NA	NA	NA	26	24	250	239	348	174	163	240	0	19	1	0	0.079	0.003
.	19.01.16-03.56.56-1-367114	90	3	3	1	0	1	575	2	2	0	0	NA	NA	NA	22	25	242	242	354	165	167	243	0	0	3	0	0	0.008
.	19.01.16-03.57.05-1-367116	88	7	7	3	0	1	578	5	5	0	0	NA	NA	NA	36	28	245	245	351	164	170	244	5	11	3	0.02	0.045	0.009
.	19.01.16-03.57.10-1-367117	292	26	26	7	0	5	628	21	21	0	0	NA	NA	NA	86	80	262	259	372	188	179	261	43	39	17	0.164	0.151	0.046
.	19.01.16-03.57.11-1-367118	150	22	22	6	0	4	586	21	21	0	0	NA	NA	NA	42	29	244	247	351	168	173	245	22	9	14	0.09	0.036	0.04
.	19.01.16-03.57.11-1-367119	123	4	4	2	0	2	602	3	3	0	0	NA	NA	NA	28	51	250	251	363	173	176	253	3	3	3	0.012	0.012	0.008
.	19.01.16-03.57.18-1-367120	96	5	5	2	0	2	581	3	3	0	0	NA	NA	NA	37	32	244	245	356	166	168	247	5	4	3	0.02	0.016	0.008
.	19.01.16-03.57.23-1-367121	91	6	6	0	0	0	573	5	5	0	0	NA	NA	NA	41	22	248	237	350	169	162	242	3	0	10	0.012	0	0.029
.	19.01.16-03.57.29-1-367122	172	34	34	5	0	2	603	33	33	0	0	NA	NA	NA	48	55	252	251	365	174	175	254	44	20	26	0.175	0.08	0.071
.	19.01.16-03.57.29-1-367123	61	3	3	0	0	0	572	2	2	0	0	NA	NA	NA	23	23	240	244	352	165	164	243	0	4	5	0	0.016	0.014
.	19.01.16-03.57.40-1-367151	63	2	2	2	0	2	580	1	1	0	0	NA	NA	NA	21	28	244	242	355	170	165	245	5	0	6	0.02	0	0.017
.	19.01.16-03.57.46-1-367158	62	2	2	0	0	0	576	1	1	0	0	NA	NA	NA	25	24	242	245	350	166	169	241	0	1	1	0	0.004	0.003
.	19.01.16-03.57.49-1-367165	123	7	7	5	0	4	587	6	6	0	0	NA	NA	NA	30	36	243	249	357	170	170	247	1	16	9	0.004	0.064	0.025
.	19.01.16-03.57.50-1-367166	68	4	4	0	0	0	572	3	3	0	0	NA	NA	NA	24	25	239	243	356	165	165	242	7	2	0	0.029	0.008	0
.	19.01.16-03.57.54-1-367169	35	1	1	0	0	0	0	0	0	0	0	NA	NA	NA	7	17	243	237	350	0	0	0	0	0	1	0	0	0.003
.	19.01.16-03.57.54-1-367170	61	2	2	0	0	0	99	1	1	0	0	NA	NA	NA	15	12	240	239	346	25	27	47	0	1	1	0	0.004	0.003
.	19.01.16-03.57.56-1-367171	65	2	2	0	0	0	572	1	1	0	0	NA	NA	NA	19	20	239	245	349	162	170	240	0	0	9	0	0	0.026
.	19.01.16-03.57.58-1-367172	119	10	10	1	0	1	578	8	8	0	0	NA	NA	NA	39	29	244	244	354	167	168	243	7	3	6	0.029	0.012	0.017
.	19.01.16-03.57.58-1-367173	97	7	7	3	0	3	588	6	6	0	0	NA	NA	NA	24	39	247	248	357	171	171	246	11	3	13	0.045	0.012	0.036
.	19.01.16-03.58.00-1-367174	86	9	9	0	0	0	564	8	8	0	0	NA	NA	NA	27	11	239	239	346	163	166	235	0	9	7	0	0.038	0.02
.	19.01.16-03.58.01-1-367175	65	3	3	0	0	0	576	2	2	0	0	NA	NA	NA	23	29	244	242	356	166	166	244	0	0	8	0	0	0.022
.	19.01.16-03.58.05-1-367176	122	11	11	3	0	3	575	9	9	0	0	NA	NA	NA	39	35	245	250	353	170	169	236	0	21	11	0	0.084	0.031
.	19.01.16-03.58.09-1-367178	33	1	1	0	0	0	0	0	0	0	0	NA	NA	NA	7	10	237	239	347	0	0	0	0	0	0	0	0	0
.	19.01.16-03.58.11-1-367179	186	33	33	9	0	6	602	30	30	0	0	NA	NA	NA	62	62	256	252	367	177	174	251	63	52	25	0.246	0.206	0.068
.	19.01.16-03.58.11-1-367180	64	6	6	0	0	0	569	5	5	0	0	NA	NA	NA	28	25	242	244	352	164	167	238	2	13	0	0.008	0.053	0
.	19.01.16-03.58.16-1-367181	209	27	27	9	0	8	597	25	25	0	0	NA	NA	NA	55	52	251	249	365	174	169	254	8	45	32	0.032	0.181	0.088
.	19.01.16-03.58.17-1-367182	117	6	6	1	0	1	590	3	3	0	0	NA	NA	NA	34	44	248	249	360	170	172	248	6	3	7	0.024	0.012	0.019
.	19.01.16-03.58.18-1-367183	123	7	7	0	0	0	585	5	5	0	0	NA	NA	NA	26	32	244	251	350	170	172	243	6	1	10	0.025	0.004	0.029
.	19.01.16-03.58.19-1-367185	301	26	26	8	0	7	619	23	23	0	0	NA	NA	NA	90	80	253	266	374	172	185	262	28	45	27	0.111	0.169	0.072
.	19.01.16-03.58.28-1-367190	91	7	7	2	0	2	588	5	5	0	0	NA	NA	NA	27	32	247	241	357	171	167	250	5	1	16	0.02	0.004	0.045
.	19.01.16-03.58.29-1-367191	127	9	9	0	0	0	580	8	8	0	0	NA	NA	NA	41	31	246	244	354	169	166	245	0	7	10	0	0.029	0.028
.	19.01.16-03.58.32-1-367193	32	1	1	0	0	0	0	0	0	0	0	NA	NA	NA	6	9	238	238	346	0	0	0	0	0	1	0	0	0.003
.	19.01.16-03.58.34-1-367195	120	5	5	2	0	2	590	4	4	0	0	NA	NA	NA	37	43	246	247	363	170	170	250	8	2	2	0.033	0.008	0.006
.	19.01.16-03.58.35-1-367197	65	4	4	3	0	2	572	3	3	0	0	NA	NA	NA	25	22	238	241	356	161	165	246	3	11	2	0.013	0.046	0.006
.	19.01.16-03.58.35-1-367200	211	37	37	4	0	4	607	35	35	0	0	NA	NA	NA	66	56	255	253	361	177	178	252	65	39	20	0.255	0.154	0.055
.	19.01.16-03.58.46-1-367226	209	38	38	8	0	7	613	35	35	0	0	NA	NA	NA	73	64	253	260	364	176	183	254	42	57	38	0.166	0.219	0.104
.	19.01.16-03.58.50-1-367230	176	16	16	6	0	5	604	14	14	0	0	NA	NA	NA	55	54	249	253	365	173	176	255	25	14	27	0.1	0.055	0.074
.	19.01.16-03.58.51-1-367232	68	3	3	2	0	1	576	2	2	0	0	NA	NA	NA	23	24	243	242	352	168	164	244	4	8	0	0.016	0.033	0
.	19.01.16-03.58.51-1-367233	202	15	15	5	0	3	618	12	12	0	0	NA	NA	NA	64	67	259	257	364	179	181	258	9	23	8	0.035	0.089	0.022
.	19.01.16-03.58.53-1-367234	88	4	4	0	0	0	570	3	3	0	0	NA	NA	NA	35	28	245	244	352	166	166	238	2	0	7	0.008	0	0.02
.	19.01.16-03.58.58-1-367235	151	25	25	4	0	2	584	21	21	0	0	NA	NA	NA	45	39	245	253	354	168	170	246	19	23	19	0.078	0.091	0.054
.	19.01.16-03.59.06-1-367236	122	10	10	4	0	3	587	9	9	0	0	NA	NA	NA	40	40	254	240	359	175	163	249	27	6	8	0.106	0.025	0.022
.	19.01.16-03.59.06-1-367237	187	13	13	3	0	2	612	10	10	0	0	NA	NA	NA	60	64	259	255	363	180	179	253	8	16	25	0.031	0.063	0.069
.	19.01.16-03.59.08-1-367238	32	1	1	0	0	0	0	0	0	0	0	NA	NA	NA	15	13	239	243	344	0	0	0	0	0	0	0	0	0
.	19.01.16-03.59.11-1-367239	157	25	25	8	0	8	593	20	20	0	0	NA	NA	NA	49	50	256	248	359	176	170	247	19	20	27	0.074	0.081	0.075
.	19.01.16-03.59.19-1-367240	149	9	9	4	0	4	597	8	8	0	0	NA	NA	NA	45	52	252	252	361	173	176	248	12	15	4	0.048	0.06	0.011
.	19.01.16-03.59.20-1-367241	231	45	45	12	0	9	624	40	40	0	0	NA	NA	NA	59	78	254	258	379	178	183	263	66	53	41	0.26	0.205	0.108
.	19.01.16-03.59.27-1-367243	68	2	2	0	0	0	563	1	1	0	0	NA	NA	NA	24	15	240	243	345	164	165	234	3	0	2	0.012	0	0.006
.	19.01.16-03.59.32-1-367245	91	3	3	0	0	0	570	2	2	0	0	NA	NA	NA	35	24	244	243	350	167	162	241	5	0	0	0.02	0	0
.	19.01.16-03.59.32-1-367246	63	2	2	0	0	0	199	1	1	0	0	NA	NA	NA	14	12	241	238	346	58	60	81	4	0	0	0.017	0	0
.	19.01.16-03.59.36-1-367252	122	17	17	7	0	5	581	13	13	0	0	NA	NA	NA	52	41	253	250	351	171	168	242	17	23	21	0.067	0.092	0.06
.	19.01.16-03.59.40-1-367275	90	5	5	3	0	3	573	4	4	0	0	NA	NA	NA	18	22	245	244	346	169	165	239	14	2	0	0.057	0.008	0
.	19.01.16-03.59.41-1-367277	60	2	2	0	0	0	577	1	1	0	0	NA	NA	NA	19	26	244	241	354	169	165	243	0	0	5	0	0	0.014
.	19.01.16-03.59.41-1-367278	183	20	20	7	0	6	589	17	17	0	0	NA	NA	NA	40	41	246	248	360	166	171	252	20	19	13	0.081	0.077	0.036
.	19.01.16-03.59.41-1-367282	143	5	5	0	0	0	601	4	4	0	0	NA	NA	NA	56	53	252	249	365	175	171	255	1	13	2	0.004	0.052	0.005
.	19.01.16-03.59.42-1-367284	150	14	14	5	0	5	602	13	13	0	0	NA	NA	NA	45	51	247	259	358	174	182	246	27	14	20	0.109	0.054	0.056
.	19.01.16-03.59.46-1-367286	120	8	8	3	0	1	602	6	6	0	0	NA	NA	NA	34	49	250	253	359	173	176	253	13	8	2	0.052	0.032	0.006
.	19.01.16-03.59.55-1-367295	91	6	6	0	0	0	581	5	5	0	0	NA	NA	NA	35	38	245	247	359	167	170	244	5	6	7	0.02	0.024	0.019
.	19.01.16-03.59.56-1-367296	248	30	30	7	0	5	616	28	28	0	0	NA	NA	NA	82	65	250	262	366	173	184	259	30	31	35	0.12	0.118	0.096
.	19.01.16-04.00.01-1-367297	62	2	2	1	0	0	575	1	1	0	0	NA	NA	NA	26	29	247	241	354	168	163	244	3	0	2	0.012	0	0.006
.	19.01.16-04.00.06-1-367302	144	11	11	3	0	3	596	10	10	0	0	NA	NA	NA	51	51	247	254	363	170	176	250	8	17	26	0.032	0.067	0.072
.	19.01.16-04.00.08-1-367303	39	1	1	0	0	0	0	0	0	0	0	NA	NA	NA	6	13	243	237	346	0	0	0	2	0	0	0.008	0	0
.	19.01.16-04.00.09-1-367304	64	2	2	0	0	0	572	1	1	0	0	NA	NA	NA	33	20	240	245	348	161	168	243	1	8	0	0.004	0.033	0
.	19.01.16-04.00.12-1-367305	34	1	1	0	0	0	0	0	0	0	0	NA	NA	NA	12	6	236	239	344	0	0	0	2	0	0	0.008	0	0
.	19.01.16-04.00.13-1-367306	95	7	7	1	0	1	581	5	5	0	0	NA	NA	NA	41	34	243	247	357	166	171	244	16	2	1	0.066	0.008	0.003
.	19.01.16-04.00.14-1-367307	94	5	5	1	0	1	572	4	4	0	0	NA	NA	NA	20	19	239	242	351	166	167	239	5	3	10	0.021	0.012	0.028
.	19.01.16-04.00.15-1-367308	245	23	23	11	0	9	615	21	21	0	0	NA	NA	NA	77	73	259	258	369	182	179	254	52	25	29	0.201	0.097	0.079
.	19.01.16-04.00.15-1-367309	183	13	13	1	0	1	601	12	12	0	0	NA	NA	NA	63	51	253	252	359	179	175	247	6	18	13	0.024	0.071	0.036
.	19.01.16-04.00.23-1-367310	111	6	6	1	0	1	586	5	5	0	0	NA	NA	NA	32	39	251	245	356	177	166	243	0	13	10	0	0.053	0.028
.	19.01.16-04.00.24-1-367311	89	3	3	1	0	0	567	2	2	0	0	NA	NA	NA	34	18	240	244	347	162	168	237	7	0	4	0.029	0	0.012
.	19.01.16-04.00.28-1-367312	146	7	7	5	0	4	591	6	6	0	0	NA	NA	NA	52	50	250	248	365	171	170	250	14	4	6	0.056	0.016	0.016
.	19.01.16-04.00.31-1-367313	33	1	1	0	0	0	0	0	0	0	0	NA	NA	NA	2	10	237	239	347	0	0	0	0	0	1	0	0	0.003
.	19.01.16-04.00.33-1-367317	297	35	35	11	0	9	634	33	33	0	0	NA	NA	NA	100	83	255	258	383	178	184	272	38	40	28	0.149	0.155	0.073
.	19.01.16-04.00.33-1-367318	117	5	5	2	0	1	583	3	3	0	0	NA	NA	NA	48	33	246	249	351	172	172	239	14	0	4	0.057	0	0.011
.	19.01.16-04.00.38-1-367327	62	3	3	0	0	0	584	2	2	0	0	NA	NA	NA	13	29	246	244	352	172	167	245	0	0	5	0	0	0.014
.	19.01.16-04.00.41-1-367346	35	1	1	0	0	0	0	0	0	0	0	NA	NA	NA	15	10	240	240	343	0	0	0	4	0	0	0.017	0	0
.	19.01.16-04.00.42-1-367347	32	1	1	1	0	1	0	0	0	0	0	NA	NA	NA	8	10	240	238	345	0	0	0	0	0	2	0	0	0.006
.	19.01.16-04.00.44-1-367350	213	28	28	8	0	5	612	25	25	0	0	NA	NA	NA	58	64	254	253	370	174	178	260	25	31	21	0.098	0.123	0.057
.	19.01.16-04.00.44-1-367351	92	9	9	0	0	0	571	7	7	0	0	NA	NA	NA	30	22	242	243	350	168	166	237	10	9	10	0.041	0.037	0.029
.	19.01.16-04.00.46-1-367352	69	3	3	0	0	0	574	2	2	0	0	NA	NA	NA	25	26	241	245	353	167	165	242	2	0	4	0.008	0	0.011
.	19.01.16-04.00.47-1-367354	59	2	2	1	0	1	571	1	1	0	0	NA	NA	NA	24	23	241	241	354	164	165	242	0	4	3	0	0.017	0.008
.	19.01.16-04.00.52-1-367359	58	2	2	0	0	0	0	1	1	0	0	NA	NA	NA	11	10	240	239	344	0	0	0	0	0	7	0	0	0.02
.	19.01.16-04.00.53-1-367360	85	3	3	0	0	0	580	2	2	0	0	NA	NA	NA	34	32	242	250	353	166	171	243	1	7	0	0.004	0.028	0
.	19.01.16-04.00.53-1-367361	172	13	13	3	0	3	602	10	10	0	0	NA	NA	NA	57	58	255	252	364	176	175	251	15	15	6	0.059	0.06	0.016
.	19.01.16-04.00.56-1-367362	62	3	3	1	0	0	572	2	2	0	0	NA	NA	NA	25	22	241	244	350	168	166	238	2	5	0	0.008	0.02	0
.	19.01.16-04.01.00-1-367363	374	41	41	10	0	10	652	38	38	0	0	NA	NA	NA	104	100	268	266	379	191	190	271	64	42	36	0.239	0.158	0.095
.	19.01.16-04.01.02-1-367394	58	2	2	0	0	0	99	1	1	0	0	NA	NA	NA	23	12	240	239	346	29	28	42	0	1	3	0	0.004	0.009
.	19.01.16-04.01.02-1-367395	63	3	3	0	0	0	564	1	1	0	0	NA	NA	NA	29	18	241	241	349	166	161	237	0	6	1	0	0.025	0.003
.	19.01.16-04.01.07-1-367416	69	6	6	0	0	0	581	5	5	0	0	NA	NA	NA	19	29	243	243	356	166	170	245	6	0	8	0.025	0	0.022
.	19.01.16-04.01.09-1-367430	57	2	2	1	0	1	248	0	0	0	0	NA	NA	NA	15	16	242	239	348	73	68	107	0	0	3	0	0	0.009
.	19.01.16-04.01.10-1-367438	114	10	10	3	0	2	576	9	9	0	0	NA	NA	NA	41	28	245	240	356	168	161	247	19	21	6	0.078	0.088	0.017
.	19.01.16-04.01.16-1-367439	153	28	28	9	0	8	599	24	24	0	0	NA	NA	NA	47	53	248	252	366	168	177	254	34	22	30	0.137	0.087	0.082
.	19.01.16-04.01.19-1-367440	63	2	2	2	0	2	573	1	1	0	0	NA	NA	NA	18	20	243	243	347	165	168	240	1	0	3	0.004	0	0.009
.	19.01.16-04.01.19-1-367441	34	1	1	0	0	0	0	0	0	0	0	NA	NA	NA	8	14	239	243	345	0	0	0	0	0	2	0	0	0.006
.	19.01.16-04.01.21-1-367442	125	5	5	3	0	2	594	4	4	0	0	NA	NA	NA	30	40	248	246	359	172	171	251	4	5	2	0.016	0.02	0.006
.	19.01.16-04.01.22-1-367443	91	3	3	0	0	0	559	2	2	0	0	NA	NA	NA	37	18	240	240	351	162	163	234	0	2	5	0	0.008	0.014
.	19.01.16-04.01.22-1-367444	120	21	21	5	0	2	593	18	18	0	0	NA	NA	NA	37	47	250	252	358	171	177	245	26	17	11	0.104	0.067	0.031
.	19.01.16-04.01.24-1-367445	231	34	34	10	0	8	606	32	32	0	0	NA	NA	NA	59	63	255	256	365	179	176	251	46	22	40	0.18	0.086	0.11
.	19.01.16-04.01.33-1-367447	64	3	3	1	0	1	149	2	2	0	0	NA	NA	NA	18	24	244	245	348	49	37	63	5	3	0	0.02	0.012	0
.	19.01.16-04.01.34-1-367450	90	3	3	0	0	0	586	2	2	0	0	NA	NA	NA	26	35	249	248	351	174	170	242	6	1	2	0.024	0.004	0.006
.	19.01.16-04.01.36-1-367453	60	2	2	0	0	0	444	1	1	0	0	NA	NA	NA	12	23	247	241	348	129	131	184	4	0	1	0.016	0	0.003
.	19.01.16-04.01.40-1-367475	35	1	1	0	0	0	0	0	0	0	0	NA	NA	NA	4	7	236	240	344	0	0	0	3	0	0	0.013	0	0
.	19.01.16-04.01.42-1-367479	89	5	5	0	0	0	569	4	4	0	0	NA	NA	NA	28	20	241	241	351	165	166	238	0	6	0	0	0.025	0
.	19.01.16-04.01.42-1-367480	113	14	14	2	0	1	577	13	13	0	0	NA	NA	NA	46	37	245	245	360	166	169	242	21	9	7	0.086	0.037	0.019
.	19.01.16-04.01.48-1-367486	85	3	3	2	0	1	574	2	2	0	0	NA	NA	NA	26	23	246	240	350	167	166	241	4	6	3	0.016	0.025	0.009
.	19.01.16-04.01.48-1-367488	93	4	4	1	0	1	579	2	2	0	0	NA	NA	NA	46	41	245	248	361	164	169	246	1	0	6	0.004	0	0.017
.	19.01.16-04.01.52-1-367495	59	2	2	2	0	2	571	1	1	0	0	NA	NA	NA	23	23	243	240	353	165	163	243	4	2	0	0.016	0.008	0
.	19.01.16-04.01.57-1-367497	115	9	9	5	0	3	588	7	7	0	0	NA	NA	NA	53	48	248	251	362	169	172	247	3	21	16	0.012	0.084	0.044
.	19.01.16-04.02.00-1-367498	90	14	14	4	0	3	582	12	12	0	0	NA	NA	NA	37	35	246	248	354	168	173	241	21	1	24	0.085	0.004	0.068
.	19.01.16-04.02.02-1-367499	89	3	3	0	0	0	583	2	2	0	0	NA	NA	NA	24	30	248	245	350	171	168	244	0	1	3	0	0.004	0.009
.	19.01.16-04.02.02-1-367500	122	10	10	5	0	4	596	9	9	0	0	NA	NA	NA	47	46	246	252	361	170	173	253	4	16	18	0.016	0.063	0.05
.	19.01.16-04.02.02-1-367501	124	5	5	1	0	1	569	4	4	0	0	NA	NA	NA	30	26	242	239	358	166	164	239	8	4	4	0.033	0.017	0.011
.	19.01.16-04.02.05-1-367503	30	1	1	0	0	0	0	0	0	0	0	NA	NA	NA	11	6	238	239	342	0	0	0	0	0	0	0	0	0
.	19.01.16-04.02.07-1-367504	186	10	10	2	0	1	597	8	8	0	0	NA	NA	NA	57	52	252	254	359	173	177	247	10	3	10	0.04	0.012	0.028
.	19.01.16-04.02.07-1-367505	59	2	2	1	0	1	572	1	1	0	0	NA	NA	NA	25	20	239	244	350	162	167	243	2	2	0	0.008	0.008	0
.	19.01.16-04.02.09-1-367506	148	8	8	6	0	4	601	7	7	0	0	NA	NA	NA	39	54	255	248	364	175	171	255	12	24	1	0.047	0.097	0.003
.	19.01.16-04.02.16-1-367507	87	8	8	0	0	0	581	7	7	0	0	NA	NA	NA	31	32	242	246	357	164	170	247	7	11	1	0.029	0.045	0.003
.	19.01.16-04.02.20-1-367508	117	7	7	1	0	1	598	5	5	0	0	NA	NA	NA	29	49	252	250	360	176	174	248	9	10	6	0.036	0.04	0.017
.	19.01.16-04.02.29-1-367513	207	13	13	3	0	2	602	10	10	0	0	NA	NA	NA	53	57	253	254	363	173	179	250	40	14	3	0.158	0.055	0.008
.	19.01.16-04.02.31-1-367514	145	10	10	2	0	1	594	9	9	0	0	NA	NA	NA	38	50	248	254	361	167	180	247	14	8	7	0.056	0.031	0.019
.	19.01.16-04.02.32-1-367516	90	3	3	1	0	1	571	1	1	0	0	NA	NA	NA	32	23	241	245	350	164	168	239	0	3	3	0	0.012	0.009
.	19.01.16-04.02.36-1-367521	263	21	21	6	0	4	620	18	18	0	0	NA	NA	NA	68	73	252	259	375	177	182	261	39	24	16	0.155	0.093	0.043
.	19.01.16-04.02.36-1-367522	120	11	11	3	0	0	589	10	10	0	0	NA	NA	NA	35	42	252	245	358	175	172	242	17	6	10	0.067	0.024	0.028
.	19.01.16-04.02.46-1-367548	149	7	7	3	0	2	615	6	6	0	0	NA	NA	NA	46	65	259	251	368	184	172	259	11	10	11	0.042	0.04	0.03
.	19.01.16-04.02.47-1-367549	142	8	8	5	0	5	586	7	7	0	0	NA	NA	NA	52	39	248	249	355	170	172	244	8	15	3	0.032	0.06	0.008
.	19.01.16-04.02.49-1-367551	36	1	1	0	0	0	0	0	0	0	0	NA	NA	NA	7	7	238	237	345	0	0	0	0	1	0	0	0.004	0
.	19.01.16-04.02.51-1-367555	59	2	2	1	0	1	567	1	1	0	0	NA	NA	NA	31	23	244	244	348	168	164	235	0	6	0	0	0.025	0
.	19.01.16-04.02.51-1-367556	204	17	17	5	0	4	591	15	15	0	0	NA	NA	NA	64	49	249	249	364	170	170	251	32	16	23	0.129	0.064	0.063
.	19.01.16-04.02.52-1-367557	35	1	1	0	0	0	0	0	0	0	0	NA	NA	NA	9	8	240	237	344	0	0	0	0	0	4	0	0	0.012
.	19.01.16-04.02.55-1-367558	34	1	1	1	0	1	0	0	0	0	0	NA	NA	NA	12	7	236	237	347	0	0	0	0	0	0	0	0	0
.	19.01.16-04.02.58-1-367559	34	1	1	0	0	0	0	0	0	0	0	NA	NA	NA	8	12	238	239	348	0	0	0	0	0	0	0	0	0
.	19.01.16-04.03.00-1-367560	123	8	8	0	0	0	602	5	5	0	0	NA	NA	NA	38	52	242	257	366	166	182	254	2	5	12	0.008	0.019	0.033
.	19.01.16-04.03.00-1-367561	84	3	3	0	0	0	589	2	2	0	0	NA	NA	NA	30	41	251	246	357	174	169	246	0	1	9	0	0.004	0.025
.	19.01.16-04.03.02-1-367562	200	12	12	3	0	2	609	10	10	0	0	NA	NA	NA	58	56	250	251	368	174	176	259	30	3	14	0.12	0.012	0.038
.	19.01.16-04.03.06-1-367564	90	4	4	0	0	0	586	3	3	0	0	NA	NA	NA	37	40	250	249	354	172	171	243	5	6	4	0.02	0.024	0.011
.	19.01.16-04.03.06-1-367565	321	41	41	20	0	12	630	36	36	0	0	NA	NA	NA	82	85	254	258	386	177	182	271	66	50	29	0.26	0.194	0.075
.	19.01.16-04.03.07-1-367566	120	10	10	1	0	1	591	9	9	0	0	NA	NA	NA	41	36	242	251	356	166	176	249	32	6	2	0.132	0.024	0.006
.	19.01.16-04.03.15-1-367568	90	5	5	0	0	0	574	4	4	0	0	NA	NA	NA	40	33	245	245	356	166	166	242	8	4	0	0.033	0.016	0
.	19.01.16-04.03.18-1-367569	181	22	22	6	0	5	594	20	20	0	0	NA	NA	NA	55	47	248	248	364	173	168	253	16	31	35	0.065	0.125	0.096
.	19.01.16-04.03.19-1-367570	211	46	46	15	0	14	608	43	43	0	0	NA	NA	NA	49	64	252	256	369	170	178	260	63	20	41	0.25	0.078	0.111
.	19.01.16-04.03.23-1-367572	248	23	23	12	0	8	627	22	22	0	0	NA	NA	NA	82	84	257	262	378	179	184	264	22	38	12	0.086	0.145	0.032
.	19.01.16-04.03.25-1-367573	176	14	14	3	0	3	599	13	13	0	0	NA	NA	NA	51	53	250	254	362	172	176	251	10	15	9	0.04	0.059	0.025
.	19.01.16-04.03.29-1-367574	94	8	8	0	0	0	574	5	5	0	0	NA	NA	NA	36	28	242	239	360	165	160	249	12	7	8	0.05	0.029	0.022
.	19.01.16-04.03.30-1-367575	88	4	4	3	0	3	576	3	3	0	0	NA	NA	NA	22	22	247	241	347	170	166	240	14	0	0	0.057	0	0
.	19.01.16-04.03.31-1-367576	242	15	15	3	0	1	633	13	13	0	0	NA	NA	NA	63	90	265	261	377	188	183	262	14	25	11	0.053	0.096	0.029
.	19.01.16-04.03.45-1-367610	127	14	14	4	0	3	579	10	10	0	0	NA	NA	NA	54	35	242	249	357	166	172	241	5	8	21	0.021	0.032	0.059
.	19.01.16-04.03.46-1-367611	90	5	5	1	0	1	560	3	3	0	0	NA	NA	NA	27	16	239	240	350	164	161	235	6	5	0	0.025	0.021	0
.	19.01.16-04.03.49-1-367614	347	24	24	6	0	4	625	22	22	0	0	NA	NA	NA	111	80	257	259	377	179	183	263	45	31	9	0.175	0.12	0.024
.	19.01.16-04.03.55-1-367621	64	4	4	1	0	1	566	3	3	0	0	NA	NA	NA	22	17	244	240	346	165	165	236	7	8	0	0.029	0.033	0
.	19.01.16-04.03.59-1-367622	148	21	21	9	0	8	581	20	20	0	0	NA	NA	NA	43	32	244	246	355	169	169	243	27	24	6	0.111	0.098	0.017
.	19.01.16-04.04.00-1-367623	64	2	2	0	0	0	572	1	1	0	0	NA	NA	NA	22	22	242	242	351	166	166	240	2	0	1	0.008	0	0.003
.	19.01.16-04.04.01-1-367624	60	2	2	0	0	0	580	1	1	0	0	NA	NA	NA	21	28	244	242	355	168	168	244	3	0	1	0.012	0	0.003
.	19.01.16-04.04.08-1-367625	297	72	72	18	0	14	632	67	67	0	0	NA	NA	NA	70	92	266	255	384	189	178	265	76	84	42	0.286	0.329	0.109
.	19.01.16-04.04.08-1-367626	329	30	30	9	0	5	659	28	28	0	0	NA	NA	NA	117	115	263	272	393	184	195	280	56	52	19	0.213	0.191	0.048
.	19.01.16-04.04.10-1-367627	63	2	2	0	0	0	576	0	0	0	0	NA	NA	NA	28	26	243	244	352	166	166	244	1	0	4	0.004	0	0.011
.	19.01.16-04.04.13-1-367628	90	4	4	0	0	0	573	3	3	0	0	NA	NA	NA	30	27	244	244	352	167	167	239	5	4	0	0.02	0.016	0
.	19.01.16-04.04.15-1-367629	287	48	48	8	0	6	623	46	46	0	0	NA	NA	NA	103	81	261	262	371	182	182	259	78	31	43	0.299	0.118	0.116
.	19.01.16-04.04.20-1-367630	90	4	4	1	0	1	575	3	3	0	0	NA	NA	NA	43	34	241	249	357	163	168	244	0	5	9	0	0.02	0.025
.	19.01.16-04.04.23-1-367631	182	22	22	7	0	7	599	17	17	0	0	NA	NA	NA	54	64	260	255	362	178	173	248	35	11	12	0.135	0.043	0.033
.	19.01.16-04.04.29-1-367633	99	3	3	0	0	0	577	1	1	0	0	NA	NA	NA	37	31	247	246	351	167	171	239	3	0	4	0.012	0	0.011
.	19.01.16-04.04.30-1-367634	140	11	11	1	0	1	591	10	10	0	0	NA	NA	NA	54	48	256	249	356	176	172	243	10	11	4	0.039	0.044	0.011
.	19.01.16-04.04.37-1-367642	260	28	28	5	0	2	612	25	25	0	0	NA	NA	NA	74	70	260	255	368	179	176	257	27	32	20	0.104	0.125	0.054
.	19.01.16-04.04.38-1-367643	92	3	3	3	0	2	573	2	2	0	0	NA	NA	NA	35	23	239	244	353	166	167	240	2	4	3	0.008	0.016	0.008
.	19.01.16-04.04.43-1-367668	30	1	1	0	0	0	0	0	0	0	0	NA	NA	NA	10	15	239	241	348	0	0	0	0	1	0	0	0.004	0
.	19.01.16-04.04.45-1-367669	90	6	6	3	0	3	586	4	4	0	0	NA	NA	NA	26	43	250	250	356	172	171	243	6	4	7	0.024	0.016	0.02
.	19.01.16-04.04.52-1-367674	265	27	27	10	0	9	645	23	23	0	0	NA	NA	NA	73	97	262	265	383	187	188	270	23	34	33	0.088	0.128	0.086
.	19.01.16-04.04.53-1-367675	56	2	2	0	0	0	571	1	1	0	0	NA	NA	NA	22	15	242	237	349	166	164	241	3	0	1	0.012	0	0.003
.	19.01.16-04.04.58-1-367676	154	18	18	7	0	5	593	17	17	0	0	NA	NA	NA	43	45	253	246	359	176	170	247	32	13	20	0.126	0.053	0.056
.	19.01.16-04.05.03-1-367677	154	13	13	3	0	2	575	12	12	0	0	NA	NA	NA	40	30	242	248	353	166	169	240	10	23	11	0.041	0.093	0.031
.	19.01.16-04.05.04-1-367678	178	24	24	11	0	9	610	21	21	0	0	NA	NA	NA	61	60	255	255	363	178	181	251	32	39	26	0.125	0.153	0.072
.	19.01.16-04.05.07-1-367679	148	7	7	0	0	0	595	6	6	0	0	NA	NA	NA	37	44	252	249	356	177	173	245	1	4	16	0.004	0.016	0.045
.	19.01.16-04.05.22-1-367680	60	2	2	0	0	0	298	1	1	0	0	NA	NA	NA	18	23	241	241	354	77	90	131	0	2	1	0	0.008	0.003
.	19.01.16-04.05.25-1-367681	295	27	27	14	0	12	623	23	23	0	0	NA	NA	NA	85	79	264	253	375	183	177	263	49	27	23	0.186	0.107	0.061
.	19.01.16-04.05.30-1-367682	118	10	10	5	0	2	579	8	8	0	0	NA	NA	NA	47	34	248	248	351	171	166	242	16	15	1	0.065	0.06	0.003
.	19.01.16-04.05.32-1-367684	91	4	4	0	0	0	573	3	3	0	0	NA	NA	NA	27	23	238	245	353	163	170	240	5	2	3	0.021	0.008	0.008
.	19.01.16-04.05.33-1-367686	90	4	4	2	0	2	576	3	3	0	0	NA	NA	NA	31	29	244	245	353	167	168	241	9	0	9	0.037	0	0.025
.	19.01.16-04.05.34-1-367688	56	2	2	0	0	0	576	1	1	0	0	NA	NA	NA	19	29	240	249	353	166	169	241	3	2	0	0.012	0.008	0
.	19.01.16-04.05.37-1-367692	210	35	35	7	0	5	603	29	29	0	0	NA	NA	NA	58	53	256	253	357	180	173	250	30	45	36	0.117	0.178	0.101
.	19.01.16-04.05.44-1-367718	60	2	2	2	0	1	562	1	1	0	0	NA	NA	NA	34	20	245	240	348	163	162	237	0	3	1	0	0.012	0.003
.	19.01.16-04.05.47-1-367722	144	12	12	3	0	3	592	11	11	0	0	NA	NA	NA	39	47	251	247	362	173	169	250	17	9	10	0.068	0.036	0.028
.	19.01.16-04.05.47-1-367723	268	34	34	11	0	9	615	28	28	0	0	NA	NA	NA	77	63	257	251	368	181	176	258	61	38	21	0.237	0.151	0.057
.	19.01.16-04.05.47-1-367724	67	2	2	0	0	0	562	1	1	0	0	NA	NA	NA	33	23	241	243	352	162	160	240	5	0	0	0.021	0	0
.	19.01.16-04.05.49-1-367728	90	5	5	1	0	1	578	4	4	0	0	NA	NA	NA	28	30	243	246	354	165	171	242	4	2	2	0.016	0.008	0.006
.	19.01.16-04.05.55-1-367735	153	14	14	1	0	0	593	10	10	0	0	NA	NA	NA	42	49	255	248	359	175	171	247	49	16	0	0.192	0.065	0
.	19.01.16-04.05.56-1-367736	91	4	4	3	0	2	580	3	3	0	0	NA	NA	NA	39	31	244	246	354	165	170	245	0	2	10	0	0.008	0.028
.	19.01.16-04.06.01-1-367737	183	19	19	3	0	3	613	17	17	0	0	NA	NA	NA	59	69	257	254	371	180	176	257	9	28	36	0.035	0.11	0.097
.	19.01.16-04.06.06-1-367738	92	4	4	2	0	1	580	3	3	0	0	NA	NA	NA	25	29	249	245	348	171	170	239	8	5	4	0.032	0.02	0.011
.	19.01.16-04.06.10-1-367739	32	1	1	0	0	0	0	0	0	0	0	NA	NA	NA	11	4	237	236	344	0	0	0	0	0	0	0	0	0
.	19.01.16-04.06.12-1-367740	149	10	10	1	0	0	593	8	8	0	0	NA	NA	NA	40	47	249	251	360	172	175	246	15	20	2	0.06	0.08	0.006
.	19.01.16-04.06.12-1-367741	148	18	18	3	0	3	591	17	17	0	0	NA	NA	NA	51	48	249	247	365	171	168	252	47	16	26	0.189	0.065	0.071
.	19.01.16-04.06.14-1-367742	214	11	11	5	0	5	621	10	10	0	0	NA	NA	NA	78	79	255	263	374	178	184	259	33	11	4	0.129	0.042	0.011
.	19.01.16-04.06.21-1-367743	117	5	5	2	0	2	578	4	4	0	0	NA	NA	NA	27	26	242	243	354	169	167	242	2	0	10	0.008	0	0.028
.	19.01.16-04.06.28-1-367750	63	2	2	1	0	1	345	1	1	0	0	NA	NA	NA	10	16	242	238	349	100	102	143	0	0	1	0	0	0.003
.	19.01.16-04.06.33-1-367752	59	2	2	0	0	0	575	1	1	0	0	NA	NA	NA	17	21	239	242	353	162	167	246	2	0	2	0.008	0	0.006
.	19.01.16-04.06.38-1-367762	67	2	2	1	0	1	568	1	1	0	0	NA	NA	NA	21	21	242	241	351	163	165	240	6	0	1	0.025	0	0.003
.	19.01.16-04.06.38-1-367763	186	22	22	7	0	6	601	19	19	0	0	NA	NA	NA	69	53	254	250	362	178	167	256	52	32	9	0.205	0.128	0.025
.	19.01.16-04.06.40-1-367781	366	79	79	22	0	15	652	75	75	0	0	NA	NA	NA	78	106	271	267	381	195	187	270	86	70	77	0.317	0.262	0.202
.	19.01.16-04.06.42-1-367784	276	25	25	6	0	4	628	23	23	0	0	NA	NA	NA	80	82	261	261	373	184	184	260	36	28	11	0.138	0.107	0.029
.	19.01.16-04.06.42-1-367785	231	14	14	4	0	3	634	13	13	0	0	NA	NA	NA	72	92	262	269	374	182	189	263	22	19	20	0.084	0.071	0.053
.	19.01.16-04.06.43-1-367787	123	20	20	12	0	9	589	18	18	0	0	NA	NA	NA	42	40	244	249	360	168	172	249	10	24	14	0.041	0.096	0.039
.	19.01.16-04.06.46-1-367788	231	16	16	1	0	1	616	13	13	0	0	NA	NA	NA	86	78	259	257	375	182	178	256	7	12	16	0.027	0.047	0.043
.	19.01.16-04.06.49-1-367791	61	2	2	0	0	0	573	1	1	0	0	NA	NA	NA	24	23	245	240	351	170	165	238	0	10	1	0	0.042	0.003
.	19.01.16-04.06.52-1-367794	123	6	6	2	0	2	577	5	5	0	0	NA	NA	NA	33	30	249	241	353	168	167	242	6	4	6	0.024	0.017	0.017
.	19.01.16-04.07.02-1-367796	30	1	1	0	0	0	0	0	0	0	0	NA	NA	NA	11	7	238	239	343	0	0	0	0	0	0	0	0	0
.	19.01.16-04.07.04-1-367797	151	7	7	2	0	2	596	6	6	0	0	NA	NA	NA	40	46	252	249	358	176	171	249	10	1	6	0.04	0.004	0.017
.	19.01.16-04.07.11-1-367799	263	29	29	10	0	7	620	28	28	0	0	NA	NA	NA	77	75	262	253	373	185	174	261	12	48	23	0.046	0.19	0.062
.	19.01.16-04.07.11-1-367800	36	1	1	0	0	0	0	0	0	0	0	NA	NA	NA	8	12	239	237	349	0	0	0	0	0	5	0	0	0.014
.	19.01.16-04.07.14-1-367801	147	7	7	3	0	3	587	6	6	0	0	NA	NA	NA	58	42	249	247	359	169	170	248	13	9	5	0.052	0.036	0.014
.	19.01.16-04.07.18-1-367802	118	5	5	2	0	2	591	4	4	0	0	NA	NA	NA	44	52	251	251	363	170	175	246	6	4	8	0.024	0.016	0.022
.	19.01.16-04.07.19-1-367803	85	7	7	1	0	1	574	6	6	0	0	NA	NA	NA	27	22	245	239	351	170	165	239	4	8	21	0.016	0.033	0.06
.	19.01.16-04.07.21-1-367804	36	1	1	0	0	0	0	0	0	0	0	NA	NA	NA	9	10	238	239	346	0	0	0	0	0	0	0	0	0
.	19.01.16-04.07.23-1-367805	62	4	4	1	0	1	582	3	3	0	0	NA	NA	NA	18	37	245	253	352	168	175	239	0	0	10	0	0	0.028
.	19.01.16-04.07.24-1-367806	62	3	3	0	0	0	572	2	2	0	0	NA	NA	NA	30	26	242	245	352	164	168	240	5	0	3	0.021	0	0.009
.	19.01.16-04.07.24-1-367807	34	1	1	0	0	0	0	0	0	0	0	NA	NA	NA	6	6	238	236	345	0	0	0	0	0	1	0	0	0.003
.	19.01.16-04.07.27-1-367808	63	2	2	0	0	0	572	1	1	0	0	NA	NA	NA	26	24	243	242	352	165	167	240	3	7	0	0.012	0.029	0
.	19.01.16-04.07.35-1-367814	90	4	4	0	0	0	580	3	3	0	0	NA	NA	NA	27	33	242	248	356	166	169	245	5	5	3	0.021	0.02	0.008
.	19.01.16-04.07.36-1-367816	146	7	7	4	0	4	603	6	6	0	0	NA	NA	NA	46	56	246	256	367	170	176	257	8	16	2	0.033	0.062	0.005
.	19.01.16-04.07.37-1-367817	96	6	6	3	0	2	576	4	4	0	0	NA	NA	NA	28	30	245	242	356	166	164	246	0	19	12	0	0.079	0.034
.	19.01.16-04.07.38-1-367822	59	2	2	1	0	1	446	1	1	0	0	NA	NA	NA	12	14	245	238	344	132	118	196	0	0	1	0	0	0.003
.	19.01.16-04.07.39-1-367839	155	10	10	3	0	3	593	8	8	0	0	NA	NA	NA	56	37	247	247	356	174	172	247	9	6	16	0.036	0.024	0.045
.	19.01.16-04.07.40-1-367841	60	3	3	2	0	2	571	2	2	0	0	NA	NA	NA	21	25	244	239	355	165	163	243	0	0	8	0	0	0.023
.	19.01.16-04.07.50-1-367851	125	6	6	2	0	1	588	4	4	0	0	NA	NA	NA	31	36	253	246	350	176	169	243	5	0	9	0.02	0	0.026
.	19.01.16-04.07.53-1-367853	58	2	2	0	0	0	148	1	1	0	0	NA	NA	NA	12	15	240	241	347	40	43	65	0	0	2	0	0	0.006
.	19.01.16-04.07.54-1-367854	94	4	4	2	0	2	571	2	2	0	0	NA	NA	NA	26	24	239	245	353	163	168	240	1	1	6	0.004	0.004	0.017
.	19.01.16-04.07.55-1-367855	150	22	22	4	0	2	600	19	19	0	0	NA	NA	NA	52	49	251	255	356	175	177	248	41	13	22	0.163	0.051	0.062
.	19.01.16-04.07.55-1-367856	65	2	2	0	0	0	573	1	1	0	0	NA	NA	NA	25	27	246	244	350	168	167	238	2	0	2	0.008	0	0.006
[truncated: 1 more rows]
