# Supplementary material for: Modelling targeted rabies vaccination strategies for a domestic dog population with heterogeneous roaming patterns
Source: PLoS Negl Trop Dis. 2019 Jul 8;13(7):e0007582. doi: 10.1371/journal.pntd.0007582 (PMC6638970; doi:10.1371/journal.pntd.0007582)
Supplement: S1 Zip file folder — The files contain a summary for each simulation for its respective scenario. The files are named first with the population structure (FP, ED, RD, SD) and then the specific vaccination strategy used for that scenario. (ZIP) [file pntd.0007582.s002.zip › Supp_Files/FP_E0.7_R0.7_S0.9_all_measuresReport.txt]

scenario	iteration	duration	tot_deaths	rabid_dogs	moved	mov_DK	movInfect	n_vacc	n_cull	detDogs_cull	contDogs_cull	reactCull	preemptVaccCov_dogLevel	reactVaccCov_dogLevel	mean_Rt	non_rabid_dead	born	nb_in_exp_cat	nb_in_roam_cat	nb_stayhome	nb_exp_vacc	nb_roam_vacc	nb_stayhome_vacc	nb_contacting_explorer	nb_contacting_roamer	nb_contacting_stayhome	contact_per_explorer	contact_per_roamer	contact_per_stayhome
.	19.01.16-02.35.54-1-57063	125	27	27	8	0	7	650	26	26	0	0	NA	NA	NA	38	36	246	249	354	166	170	314	60	41	24	0.244	0.165	0.068
.	19.01.16-02.35.54-1-57064	354	33	33	7	0	6	740	30	30	0	0	NA	NA	NA	112	118	267	265	399	192	188	360	78	42	15	0.292	0.158	0.038
.	19.01.16-02.35.54-1-57065	37	1	1	1	0	1	0	0	0	0	0	NA	NA	NA	7	12	239	239	347	0	0	0	0	0	1	0	0	0.003
.	19.01.16-02.35.54-1-57066	123	7	7	3	0	3	650	6	6	0	0	NA	NA	NA	43	31	245	243	356	166	166	318	17	10	0	0.069	0.041	0
.	19.01.16-02.35.54-1-57067	160	18	18	7	0	5	660	17	17	0	0	NA	NA	NA	62	49	248	250	364	170	169	321	31	31	12	0.125	0.124	0.033
.	19.01.16-02.35.54-1-57068	139	9	9	4	0	4	651	8	8	0	0	NA	NA	NA	46	39	248	250	354	169	172	310	13	1	10	0.052	0.004	0.028
.	19.01.16-02.35.54-1-57069	154	12	12	3	0	3	671	11	11	0	0	NA	NA	NA	58	53	254	252	360	176	173	322	12	8	12	0.047	0.032	0.033
.	19.01.16-02.35.54-1-57070	124	4	4	1	0	1	653	3	3	0	0	NA	NA	NA	28	33	247	242	357	172	166	315	4	2	7	0.016	0.008	0.02
.	19.01.16-02.35.57-1-57074	65	3	3	0	0	0	643	2	2	0	0	NA	NA	NA	20	24	244	241	352	168	165	310	0	3	4	0	0.012	0.011
.	19.01.16-02.36.12-1-57079	63	3	3	1	0	1	632	2	2	0	0	NA	NA	NA	28	19	242	242	348	164	165	303	3	0	3	0.012	0	0.009
.	19.01.16-02.36.13-1-57080	119	8	8	2	0	1	648	7	7	0	0	NA	NA	NA	31	29	246	242	354	172	162	314	5	16	0	0.02	0.066	0
.	19.01.16-02.36.16-1-57081	32	1	1	0	0	0	0	0	0	0	0	NA	NA	NA	7	7	237	238	345	0	0	0	0	0	4	0	0	0.012
.	19.01.16-02.36.17-1-57083	233	43	43	15	0	11	684	41	41	0	0	NA	NA	NA	77	75	258	257	373	179	175	330	67	44	49	0.26	0.171	0.131
.	19.01.16-02.36.18-1-57084	172	14	14	5	0	3	660	13	13	0	0	NA	NA	NA	62	42	252	244	359	176	164	320	30	17	20	0.119	0.07	0.056
.	19.01.16-02.36.19-1-57085	93	3	3	0	0	0	654	2	2	0	0	NA	NA	NA	37	37	249	243	358	171	168	315	4	0	5	0.016	0	0.014
.	19.01.16-02.36.29-1-57111	94	4	4	1	0	1	644	3	3	0	0	NA	NA	NA	39	25	243	246	349	165	170	309	9	6	3	0.037	0.024	0.009
.	19.01.16-02.36.29-1-57112	95	23	23	4	0	3	655	20	20	0	0	NA	NA	NA	29	39	248	248	356	170	168	317	32	20	4	0.129	0.081	0.011
.	19.01.16-02.36.34-1-57116	121	13	13	3	0	2	658	11	11	0	0	NA	NA	NA	35	39	245	253	354	171	176	311	26	13	7	0.106	0.051	0.02
.	19.01.16-02.36.36-1-57117	151	22	22	8	0	7	674	20	20	0	0	NA	NA	NA	57	57	251	254	365	175	173	326	47	39	17	0.187	0.154	0.047
.	19.01.16-02.36.45-1-57122	86	4	4	1	0	1	646	3	3	0	0	NA	NA	NA	27	34	246	247	354	168	165	313	1	7	0	0.004	0.028	0
.	19.01.16-02.36.46-1-57124	120	6	6	3	0	3	652	5	5	0	0	NA	NA	NA	49	36	247	245	357	170	168	314	10	2	6	0.04	0.008	0.017
.	19.01.16-02.36.51-1-57130	120	7	7	1	0	0	656	6	6	0	0	NA	NA	NA	49	45	249	250	359	172	170	314	0	13	17	0	0.052	0.047
.	19.01.16-02.36.52-1-57133	120	10	10	3	0	2	653	9	9	0	0	NA	NA	NA	45	37	245	246	359	167	169	317	7	13	12	0.029	0.053	0.033
.	19.01.16-02.37.03-1-57139	93	7	7	3	0	3	644	6	6	0	0	NA	NA	NA	38	26	241	244	354	162	168	314	5	15	6	0.021	0.061	0.017
.	19.01.16-02.37.04-1-57142	149	22	22	6	0	6	663	21	21	0	0	NA	NA	NA	34	44	252	245	360	174	168	321	17	11	39	0.067	0.045	0.108
.	19.01.16-02.37.05-1-57144	189	17	17	12	0	7	679	16	16	0	0	NA	NA	NA	65	64	247	259	371	171	184	324	51	29	21	0.206	0.112	0.057
.	19.01.16-02.37.07-1-57145	317	40	40	9	0	7	710	36	36	0	0	NA	NA	NA	99	98	262	262	387	182	186	342	74	43	26	0.282	0.164	0.067
.	19.01.16-02.37.14-1-57146	207	24	24	8	0	3	664	22	22	0	0	NA	NA	NA	66	53	254	253	359	178	171	315	31	36	33	0.122	0.142	0.092
.	19.01.16-02.37.15-1-57147	85	7	7	3	0	3	656	5	5	0	0	NA	NA	NA	32	36	245	245	359	169	166	321	12	4	10	0.049	0.016	0.028
.	19.01.16-02.37.15-1-57148	148	37	37	8	0	5	669	34	34	0	0	NA	NA	NA	40	62	249	253	373	171	172	326	54	47	24	0.217	0.186	0.064
.	19.01.16-02.37.23-1-57149	56	2	2	1	0	1	50	1	1	0	0	NA	NA	NA	21	16	239	242	348	13	14	23	1	0	1	0.004	0	0.003
.	19.01.16-02.37.23-1-57150	58	5	5	1	0	1	635	3	3	0	0	NA	NA	NA	19	15	244	238	346	168	164	303	2	5	2	0.008	0.021	0.006
.	19.01.16-02.37.33-1-57167	84	4	4	1	0	1	648	3	3	0	0	NA	NA	NA	34	27	243	245	352	167	169	312	5	0	4	0.021	0	0.011
.	19.01.16-02.37.40-1-57168	65	3	3	1	0	1	640	2	2	0	0	NA	NA	NA	17	18	241	244	346	165	169	306	0	0	8	0	0	0.023
.	19.01.16-02.37.41-1-57169	62	2	2	1	0	1	645	1	1	0	0	NA	NA	NA	31	27	246	246	348	170	167	308	0	5	4	0	0.02	0.011
.	19.01.16-02.37.45-1-57173	120	9	9	2	0	2	668	8	8	0	0	NA	NA	NA	28	52	250	255	360	174	175	319	16	8	4	0.064	0.031	0.011
.	19.01.16-02.37.46-1-57175	63	3	3	2	0	2	634	2	2	0	0	NA	NA	NA	18	12	238	240	347	161	164	309	2	5	0	0.008	0.021	0
.	19.01.16-02.37.51-1-57181	210	31	31	6	0	3	670	29	29	0	0	NA	NA	NA	69	57	247	261	362	169	184	317	37	48	26	0.15	0.184	0.072
.	19.01.16-02.37.54-1-57186	36	1	1	1	0	1	0	0	0	0	0	NA	NA	NA	7	12	239	238	348	0	0	0	0	2	0	0	0.008	0
.	19.01.16-02.37.56-1-57188	36	1	1	0	0	0	0	0	0	0	0	NA	NA	NA	11	11	238	239	347	0	0	0	2	0	0	0.008	0	0
.	19.01.16-02.37.57-1-57191	64	3	3	2	0	1	647	1	1	0	0	NA	NA	NA	27	23	240	237	359	165	164	318	2	2	4	0.008	0.008	0.011
.	19.01.16-02.37.59-1-57192	144	12	12	2	0	2	672	9	9	0	0	NA	NA	NA	50	53	257	249	360	176	176	320	23	8	15	0.089	0.032	0.042
.	19.01.16-02.38.00-1-57193	91	5	5	3	0	1	648	4	4	0	0	NA	NA	NA	17	25	244	245	349	169	173	306	1	12	8	0.004	0.049	0.023
.	19.01.16-02.38.01-1-57194	61	3	3	0	0	0	644	2	2	0	0	NA	NA	NA	21	21	240	239	355	166	162	316	0	0	7	0	0	0.02
.	19.01.16-02.38.10-1-57199	276	24	24	8	0	5	674	19	19	0	0	NA	NA	NA	78	62	254	257	364	174	176	324	51	33	6	0.201	0.128	0.016
.	19.01.16-02.38.20-1-57204	158	11	11	2	0	2	659	9	9	0	0	NA	NA	NA	49	38	243	246	362	168	170	321	5	15	4	0.021	0.061	0.011
.	19.01.16-02.38.22-1-57209	154	23	23	8	0	6	667	21	21	0	0	NA	NA	NA	63	54	250	254	363	172	177	318	44	22	16	0.176	0.087	0.044
.	19.01.16-02.38.23-1-57210	29	1	1	0	0	0	0	0	0	0	0	NA	NA	NA	10	6	237	239	343	0	0	0	0	0	2	0	0	0.006
.	19.01.16-02.38.24-1-57211	151	9	9	6	0	5	666	8	8	0	0	NA	NA	NA	49	42	246	248	361	171	172	323	22	12	11	0.089	0.048	0.03
.	19.01.16-02.38.24-1-57212	120	7	7	3	0	3	658	6	6	0	0	NA	NA	NA	33	46	251	253	355	173	170	315	0	17	21	0	0.067	0.059
.	19.01.16-02.38.25-1-57213	30	1	1	0	0	0	0	0	0	0	0	NA	NA	NA	8	9	238	239	345	0	0	0	4	0	0	0.017	0	0
.	19.01.16-02.38.28-1-57214	60	2	2	0	0	0	404	1	1	0	0	NA	NA	NA	15	3	237	237	342	102	104	198	0	1	2	0	0.004	0.006
.	19.01.16-02.38.32-1-57230	93	7	7	3	0	2	639	6	6	0	0	NA	NA	NA	48	33	248	244	354	167	165	307	0	17	9	0	0.07	0.025
.	19.01.16-02.38.40-1-57234	183	19	19	2	0	2	660	17	17	0	0	NA	NA	NA	49	48	251	247	363	172	169	319	27	24	11	0.108	0.097	0.03
.	19.01.16-02.38.44-1-57235	198	17	17	7	0	4	674	15	15	0	0	NA	NA	NA	68	57	251	253	366	174	175	325	16	52	11	0.064	0.206	0.03
.	19.01.16-02.38.47-1-57242	65	3	3	0	0	0	402	2	2	0	0	NA	NA	NA	18	21	245	241	348	102	103	197	1	0	2	0.004	0	0.006
.	19.01.16-02.38.48-1-57244	212	11	11	2	0	1	679	10	10	0	0	NA	NA	NA	79	60	247	252	374	170	176	333	16	10	6	0.065	0.04	0.016
.	19.01.16-02.38.49-1-57245	123	11	11	3	0	2	665	10	10	0	0	NA	NA	NA	30	42	252	242	361	177	166	322	14	19	6	0.056	0.079	0.017
.	19.01.16-02.38.54-1-57252	64	2	2	0	0	0	249	1	1	0	0	NA	NA	NA	27	17	241	240	349	63	63	123	0	1	2	0	0.004	0.006
.	19.01.16-02.38.54-1-57254	34	1	1	1	0	1	0	0	0	0	0	NA	NA	NA	16	9	238	239	345	0	0	0	0	0	2	0	0	0.006
.	19.01.16-02.38.57-1-57257	111	6	6	2	0	1	652	5	5	0	0	NA	NA	NA	31	32	251	246	348	171	170	311	8	13	0	0.032	0.053	0
.	19.01.16-02.39.00-1-57258	70	5	5	0	0	0	643	4	4	0	0	NA	NA	NA	31	29	243	246	353	166	167	310	1	10	5	0.004	0.041	0.014
.	19.01.16-02.39.03-1-57261	144	5	5	0	0	0	659	4	4	0	0	NA	NA	NA	46	42	247	253	355	173	177	309	3	12	8	0.012	0.047	0.023
.	19.01.16-02.39.04-1-57263	64	3	3	0	0	0	644	2	2	0	0	NA	NA	NA	23	25	241	247	350	167	169	308	6	0	9	0.025	0	0.026
.	19.01.16-02.39.11-1-57266	122	9	9	1	0	1	667	7	7	0	0	NA	NA	NA	45	52	252	250	363	172	171	324	0	9	20	0	0.036	0.055
.	19.01.16-02.39.13-1-57267	89	4	4	1	0	1	639	2	2	0	0	NA	NA	NA	29	23	245	239	352	170	165	304	6	7	5	0.024	0.029	0.014
.	19.01.16-02.39.19-1-57268	96	6	6	1	0	1	648	5	5	0	0	NA	NA	NA	34	27	247	239	354	168	164	316	19	10	3	0.077	0.042	0.008
.	19.01.16-02.39.20-1-57269	31	1	1	0	0	0	0	0	0	0	0	NA	NA	NA	11	3	236	237	343	0	0	0	0	0	0	0	0	0
.	19.01.16-02.39.20-1-57270	58	2	2	0	0	0	201	1	1	0	0	NA	NA	NA	13	17	238	243	349	48	51	102	0	0	4	0	0	0.011
.	19.01.16-02.39.21-1-57271	33	1	1	1	0	1	0	0	0	0	0	NA	NA	NA	6	14	243	240	344	0	0	0	2	0	0	0.008	0	0
.	19.01.16-02.39.21-1-57272	34	1	1	1	0	1	0	0	0	0	0	NA	NA	NA	9	6	238	239	342	0	0	0	0	0	0	0	0	0
.	19.01.16-02.39.21-1-57273	117	9	9	6	0	6	659	6	6	0	0	NA	NA	NA	38	42	247	249	359	169	170	320	16	21	1	0.065	0.084	0.003
.	19.01.16-02.39.22-1-57274	122	13	13	5	0	4	659	11	11	0	0	NA	NA	NA	48	42	255	240	360	178	165	316	39	18	1	0.153	0.075	0.003
.	19.01.16-02.39.24-1-57275	36	1	1	0	0	0	0	0	0	0	0	NA	NA	NA	14	10	239	239	345	0	0	0	0	0	3	0	0	0.009
.	19.01.16-02.39.24-1-57276	90	7	7	2	0	2	649	6	6	0	0	NA	NA	NA	35	31	244	243	357	170	164	315	0	20	7	0	0.082	0.02
.	19.01.16-02.39.26-1-57277	58	2	2	0	0	0	642	1	1	0	0	NA	NA	NA	26	25	238	241	359	162	165	315	0	0	7	0	0	0.019
.	19.01.16-02.39.30-1-57293	125	9	9	2	0	2	658	7	7	0	0	NA	NA	NA	39	40	248	244	361	171	168	319	0	21	11	0	0.086	0.03
.	19.01.16-02.39.33-1-57294	116	11	11	6	0	4	646	10	10	0	0	NA	NA	NA	26	30	249	241	353	171	164	311	19	16	1	0.076	0.066	0.003
.	19.01.16-02.39.35-1-57295	34	1	1	1	0	1	0	0	0	0	0	NA	NA	NA	11	8	239	239	343	0	0	0	0	3	0	0	0.013	0
.	19.01.16-02.39.38-1-57296	69	5	5	3	0	2	645	4	4	0	0	NA	NA	NA	28	25	244	246	348	169	169	307	0	0	13	0	0	0.037
.	19.01.16-02.39.41-1-57297	239	27	27	5	0	4	693	24	24	0	0	NA	NA	NA	64	76	253	264	372	177	184	332	50	39	22	0.198	0.148	0.059
.	19.01.16-02.39.41-1-57298	149	11	11	4	0	4	659	9	9	0	0	NA	NA	NA	55	47	250	249	361	169	171	319	21	14	2	0.084	0.056	0.006
.	19.01.16-02.39.46-1-57303	99	7	7	2	0	2	654	6	6	0	0	NA	NA	NA	40	43	246	258	352	166	176	312	11	12	3	0.045	0.047	0.009
.	19.01.16-02.39.47-1-57305	64	4	4	1	0	1	644	3	3	0	0	NA	NA	NA	36	33	246	243	357	168	163	313	0	3	4	0	0.012	0.011
.	19.01.16-02.39.49-1-57308	95	9	9	4	0	4	651	8	8	0	0	NA	NA	NA	40	42	252	246	357	173	168	310	16	12	0	0.063	0.049	0
.	19.01.16-02.39.51-1-57310	60	2	2	2	0	2	645	1	1	0	0	NA	NA	NA	27	29	241	247	354	164	170	311	0	0	3	0	0	0.008
.	19.01.16-02.39.56-1-57317	177	10	10	3	0	3	668	9	9	0	0	NA	NA	NA	41	51	249	251	364	175	174	319	20	15	6	0.08	0.06	0.016
.	19.01.16-02.39.58-1-57319	126	5	5	4	0	2	660	4	4	0	0	NA	NA	NA	28	38	249	248	354	174	172	314	12	7	5	0.048	0.028	0.014
.	19.01.16-02.40.03-1-57327	65	2	2	0	0	0	643	1	1	0	0	NA	NA	NA	27	27	246	244	350	169	166	308	0	0	14	0	0	0.04
.	19.01.16-02.40.05-1-57329	117	6	6	0	0	0	657	4	4	0	0	NA	NA	NA	36	36	247	245	357	171	169	317	6	7	1	0.024	0.029	0.003
.	19.01.16-02.40.05-1-57331	123	6	6	2	0	1	650	5	5	0	0	NA	NA	NA	50	36	245	248	356	166	170	314	5	8	9	0.02	0.032	0.025
.	19.01.16-02.40.08-1-57332	61	4	4	2	0	1	656	3	3	0	0	NA	NA	NA	23	41	247	252	355	168	172	316	6	11	0	0.024	0.044	0
.	19.01.16-02.40.14-1-57333	89	4	4	0	0	0	642	3	3	0	0	NA	NA	NA	26	21	245	238	351	170	163	309	3	3	1	0.012	0.013	0.003
.	19.01.16-02.40.18-1-57334	155	9	9	3	0	1	671	6	6	0	0	NA	NA	NA	51	51	250	253	361	175	174	322	20	2	19	0.08	0.008	0.053
.	19.01.16-02.40.18-1-57335	203	21	21	5	0	3	671	19	19	0	0	NA	NA	NA	56	57	254	253	363	176	176	319	19	14	19	0.075	0.055	0.052
.	19.01.16-02.40.21-1-57336	64	2	2	0	0	0	635	1	1	0	0	NA	NA	NA	25	20	239	239	355	163	163	309	0	4	0	0	0.017	0
.	19.01.16-02.40.24-1-57342	155	12	12	3	0	3	664	9	9	0	0	NA	NA	NA	50	50	252	248	363	177	168	319	32	13	11	0.127	0.052	0.03
.	19.01.16-02.40.26-1-57343	184	18	18	6	0	4	655	15	15	0	0	NA	NA	NA	59	43	243	247	366	168	167	320	52	23	12	0.214	0.093	0.033
.	19.01.16-02.40.26-1-57344	93	6	6	1	0	1	635	4	4	0	0	NA	NA	NA	25	18	242	241	348	164	165	306	8	6	1	0.033	0.025	0.003
.	19.01.16-02.40.30-1-57360	34	1	1	0	0	0	0	0	0	0	0	NA	NA	NA	7	14	239	243	345	0	0	0	0	0	1	0	0	0.003
.	19.01.16-02.40.31-1-57361	90	7	7	1	0	0	638	6	6	0	0	NA	NA	NA	26	21	244	242	348	167	166	305	11	3	3	0.045	0.012	0.009
.	19.01.16-02.40.32-1-57362	92	6	6	1	0	1	648	5	5	0	0	NA	NA	NA	32	27	250	239	351	173	165	310	3	9	10	0.012	0.038	0.028
.	19.01.16-02.40.34-1-57366	91	4	4	1	0	0	649	3	3	0	0	NA	NA	NA	26	34	241	247	359	165	171	313	11	0	0	0.046	0	0
.	19.01.16-02.40.40-1-57367	120	10	10	2	0	2	656	9	9	0	0	NA	NA	NA	45	35	242	245	361	166	169	321	22	5	13	0.091	0.02	0.036
.	19.01.16-02.40.46-1-57372	62	3	3	1	0	1	603	2	2	0	0	NA	NA	NA	12	13	240	241	345	156	157	290	0	0	7	0	0	0.02
.	19.01.16-02.40.52-1-57379	63	2	2	1	0	1	644	1	1	0	0	NA	NA	NA	30	28	244	244	353	166	169	309	0	4	1	0	0.016	0.003
.	19.01.16-02.40.53-1-57381	126	13	13	3	0	3	668	10	10	0	0	NA	NA	NA	38	52	251	254	360	175	172	321	15	12	13	0.06	0.047	0.036
.	19.01.16-02.40.54-1-57384	62	2	2	0	0	0	401	1	1	0	0	NA	NA	NA	25	17	244	241	345	98	108	195	5	0	1	0.02	0	0.003
.	19.01.16-02.40.56-1-57386	34	1	1	1	0	1	0	0	0	0	0	NA	NA	NA	8	9	240	237	345	0	0	0	0	0	2	0	0	0.006
.	19.01.16-02.40.57-1-57387	97	7	7	1	0	1	648	6	6	0	0	NA	NA	NA	38	34	244	249	354	165	167	316	20	6	2	0.082	0.024	0.006
.	19.01.16-02.40.59-1-57389	154	20	20	5	0	4	677	17	17	0	0	NA	NA	NA	37	58	249	254	368	172	174	331	37	18	17	0.149	0.071	0.046
.	19.01.16-02.41.03-1-57391	91	4	4	1	0	1	652	3	3	0	0	NA	NA	NA	29	30	240	247	356	165	168	319	4	0	3	0.017	0	0.008
.	19.01.16-02.41.03-1-57392	115	4	4	1	0	1	654	3	3	0	0	NA	NA	NA	37	34	251	241	355	175	166	313	12	5	2	0.048	0.021	0.006
.	19.01.16-02.41.07-1-57396	100	10	10	6	0	5	649	8	8	0	0	NA	NA	NA	34	32	245	248	352	166	172	311	20	18	7	0.082	0.073	0.02
.	19.01.16-02.41.08-1-57397	128	15	15	3	0	2	665	11	11	0	0	NA	NA	NA	47	43	250	249	357	174	173	318	26	24	11	0.104	0.096	0.031
.	19.01.16-02.41.09-1-57398	34	1	1	0	0	0	0	0	0	0	0	NA	NA	NA	6	10	239	240	344	0	0	0	0	0	0	0	0	0
.	19.01.16-02.41.12-1-57399	87	4	4	1	0	1	644	2	2	0	0	NA	NA	NA	37	37	257	240	353	174	163	307	3	3	3	0.012	0.012	0.008
.	19.01.16-02.41.17-1-57401	151	8	8	3	0	2	663	7	7	0	0	NA	NA	NA	55	46	247	249	363	171	170	322	7	10	6	0.028	0.04	0.017
.	19.01.16-02.41.19-1-57402	182	11	11	5	0	4	676	9	9	0	0	NA	NA	NA	49	61	255	252	367	176	175	325	32	19	4	0.125	0.075	0.011
.	19.01.16-02.41.19-1-57403	118	11	11	2	0	1	657	10	10	0	0	NA	NA	NA	32	35	248	241	359	171	166	320	20	28	3	0.081	0.116	0.008
.	19.01.16-02.41.20-1-57404	117	12	12	6	0	4	660	11	11	0	0	NA	NA	NA	50	44	247	256	354	169	176	315	7	35	7	0.028	0.137	0.02
.	19.01.16-02.41.29-1-57420	31	1	1	1	0	1	0	0	0	0	0	NA	NA	NA	10	9	237	239	346	0	0	0	0	2	0	0	0.008	0
.	19.01.16-02.41.31-1-57421	122	5	5	2	0	1	663	4	4	0	0	NA	NA	NA	40	47	246	256	358	170	178	315	4	2	8	0.016	0.008	0.022
.	19.01.16-02.41.31-1-57422	90	6	6	1	0	1	643	5	5	0	0	NA	NA	NA	31	25	243	242	353	164	166	313	11	6	0	0.045	0.025	0
.	19.01.16-02.41.38-1-57423	196	7	7	0	0	0	685	6	6	0	0	NA	NA	NA	71	69	265	250	367	186	173	326	28	19	4	0.106	0.076	0.011
.	19.01.16-02.41.39-1-57425	123	15	15	5	0	5	661	13	13	0	0	NA	NA	NA	45	48	251	252	358	174	169	318	13	20	10	0.052	0.079	0.028
.	19.01.16-02.41.39-1-57426	36	1	1	0	0	0	0	0	0	0	0	NA	NA	NA	9	14	242	239	346	0	0	0	0	0	2	0	0	0.006
.	19.01.16-02.41.42-1-57427	180	26	26	5	0	2	663	23	23	0	0	NA	NA	NA	65	53	251	250	365	171	170	322	30	17	39	0.12	0.068	0.107
.	19.01.16-02.41.44-1-57428	62	2	2	0	0	0	639	0	0	0	0	NA	NA	NA	23	17	241	241	348	167	164	308	0	3	4	0	0.012	0.011
.	19.01.16-02.41.46-1-57433	95	4	4	2	0	1	648	3	3	0	0	NA	NA	NA	24	24	242	243	352	166	171	311	0	9	4	0	0.037	0.011
.	19.01.16-02.41.49-1-57437	59	2	2	1	0	1	631	1	1	0	0	NA	NA	NA	31	19	244	240	348	163	163	305	7	0	0	0.029	0	0
.	19.01.16-02.41.49-1-57438	126	11	11	2	0	2	664	10	10	0	0	NA	NA	NA	26	42	245	247	363	170	171	323	25	16	1	0.102	0.065	0.003
.	19.01.16-02.41.50-1-57440	94	5	5	2	0	2	649	3	3	0	0	NA	NA	NA	26	28	243	245	353	166	169	314	17	0	3	0.07	0	0.008
.	19.01.16-02.41.57-1-57448	97	6	6	1	0	1	665	4	4	0	0	NA	NA	NA	39	52	252	254	359	172	174	319	1	24	2	0.004	0.094	0.006
.	19.01.16-02.42.03-1-57451	34	1	1	1	0	1	0	0	0	0	0	NA	NA	NA	12	11	240	241	343	0	0	0	0	0	1	0	0	0.003
.	19.01.16-02.42.03-1-57452	171	10	10	2	0	2	658	8	8	0	0	NA	NA	NA	53	42	246	248	361	171	168	319	10	16	6	0.041	0.065	0.017
.	19.01.16-02.42.04-1-57454	237	28	28	4	0	4	687	26	26	0	0	NA	NA	NA	78	66	253	257	369	178	180	329	51	37	33	0.202	0.144	0.089
.	19.01.16-02.42.05-1-57456	115	11	11	2	0	2	658	10	10	0	0	NA	NA	NA	37	40	246	257	350	168	176	314	15	20	15	0.061	0.078	0.043
.	19.01.16-02.42.07-1-57457	61	2	2	0	0	0	651	0	0	0	0	NA	NA	NA	23	33	245	247	354	169	170	312	0	13	0	0	0.053	0
.	19.01.16-02.42.11-1-57458	64	2	2	0	0	0	649	1	1	0	0	NA	NA	NA	20	30	246	243	354	170	167	312	0	0	2	0	0	0.006
.	19.01.16-02.42.17-1-57459	34	1	1	0	0	0	0	0	0	0	0	NA	NA	NA	7	11	239	238	347	0	0	0	0	0	1	0	0	0.003
.	19.01.16-02.42.20-1-57460	120	11	11	0	0	0	661	10	10	0	0	NA	NA	NA	40	41	251	247	356	174	172	315	11	12	10	0.044	0.049	0.028
.	19.01.16-02.42.20-1-57461	227	22	22	4	0	2	684	19	19	0	0	NA	NA	NA	75	70	257	254	372	182	176	326	29	29	24	0.113	0.114	0.065
.	19.01.16-02.42.21-1-57462	96	10	10	1	0	1	652	4	4	0	0	NA	NA	NA	28	31	249	243	352	172	167	313	16	6	13	0.064	0.025	0.037
.	19.01.16-02.42.25-1-57471	176	21	21	11	0	8	663	18	18	0	0	NA	NA	NA	61	50	244	254	365	168	176	319	30	23	30	0.123	0.091	0.082
.	19.01.16-02.42.25-1-57472	64	5	5	1	0	1	647	4	4	0	0	NA	NA	NA	25	26	242	243	354	163	169	315	0	17	5	0	0.07	0.014
.	19.01.16-02.42.28-1-57488	124	9	9	2	0	1	669	8	8	0	0	NA	NA	NA	43	46	245	245	369	171	171	327	7	20	3	0.029	0.082	0.008
.	19.01.16-02.42.33-1-57490	34	1	1	0	0	0	0	0	0	0	0	NA	NA	NA	12	11	240	238	346	0	0	0	0	0	0	0	0	0
.	19.01.16-02.42.36-1-57494	89	8	8	1	0	0	649	7	7	0	0	NA	NA	NA	26	35	244	249	355	167	170	312	12	5	10	0.049	0.02	0.028
.	19.01.16-02.42.42-1-57495	65	4	4	2	0	1	639	3	3	0	0	NA	NA	NA	34	22	245	243	347	168	166	305	10	6	0	0.041	0.025	0
.	19.01.16-02.42.45-1-57496	67	3	3	2	0	1	643	2	2	0	0	NA	NA	NA	25	25	247	241	350	167	167	309	0	0	5	0	0	0.014
.	19.01.16-02.42.47-1-57502	119	7	7	1	0	1	653	6	6	0	0	NA	NA	NA	37	43	254	243	359	170	165	318	13	4	9	0.051	0.016	0.025
.	19.01.16-02.42.50-1-57506	58	3	3	1	0	1	643	2	2	0	0	NA	NA	NA	35	30	246	244	353	166	169	308	3	7	0	0.012	0.029	0
.	19.01.16-02.42.51-1-57508	58	3	3	0	0	0	638	2	2	0	0	NA	NA	NA	22	20	243	245	345	167	168	303	0	4	3	0	0.016	0.009
.	19.01.16-02.42.58-1-57516	64	3	3	0	0	0	642	2	2	0	0	NA	NA	NA	27	24	244	243	350	170	164	308	0	7	0	0	0.029	0
.	19.01.16-02.43.00-1-57517	207	11	11	4	0	3	663	9	9	0	0	NA	NA	NA	52	46	253	249	357	172	172	319	19	17	7	0.075	0.068	0.02
.	19.01.16-02.43.01-1-57518	38	1	1	0	0	0	0	0	0	0	0	NA	NA	NA	5	14	240	241	346	0	0	0	0	3	0	0	0.012	0
.	19.01.16-02.43.03-1-57521	90	3	3	1	0	1	655	2	2	0	0	NA	NA	NA	34	36	251	246	352	175	169	311	3	4	3	0.012	0.016	0.009
.	19.01.16-02.43.04-1-57523	99	6	6	3	0	2	647	5	5	0	0	NA	NA	NA	35	34	249	245	353	169	167	311	8	4	4	0.032	0.016	0.011
.	19.01.16-02.43.04-1-57525	186	25	25	8	0	6	681	21	21	0	0	NA	NA	NA	62	62	259	251	365	180	174	327	61	12	23	0.236	0.048	0.063
.	19.01.16-02.43.06-1-57526	59	2	2	1	0	1	152	1	1	0	0	NA	NA	NA	21	12	237	240	348	45	34	73	0	0	5	0	0	0.014
.	19.01.16-02.43.08-1-57527	35	1	1	1	0	1	0	0	0	0	0	NA	NA	NA	9	8	237	238	346	0	0	0	2	0	0	0.008	0	0
.	19.01.16-02.43.08-1-57528	65	2	2	0	0	0	650	1	1	0	0	NA	NA	NA	22	29	242	246	354	168	167	315	3	4	0	0.012	0.016	0
.	19.01.16-02.43.10-1-57529	154	29	29	7	0	5	674	26	26	0	0	NA	NA	NA	53	54	252	253	362	174	177	323	45	43	21	0.179	0.17	0.058
.	19.01.16-02.43.14-1-57530	294	27	27	9	0	4	713	25	25	0	0	NA	NA	NA	89	93	263	257	386	186	181	346	42	73	15	0.16	0.284	0.039
.	19.01.16-02.43.15-1-57531	118	5	5	2	0	1	652	4	4	0	0	NA	NA	NA	29	42	252	249	354	174	171	307	1	4	7	0.004	0.016	0.02
.	19.01.16-02.43.19-1-57532	127	7	7	1	0	1	660	6	6	0	0	NA	NA	NA	30	41	250	246	358	172	172	316	5	3	10	0.02	0.012	0.028
.	19.01.16-02.43.23-1-57533	121	8	8	3	0	3	655	7	7	0	0	NA	NA	NA	46	40	246	249	358	170	170	315	3	20	0	0.012	0.08	0
.	19.01.16-02.43.26-1-57534	87	9	9	2	0	2	661	7	7	0	0	NA	NA	NA	28	40	250	248	355	175	172	314	2	13	8	0.008	0.052	0.023
.	19.01.16-02.43.29-1-57550	125	14	14	0	0	0	667	10	10	0	0	NA	NA	NA	44	52	253	250	362	178	170	319	14	13	3	0.055	0.052	0.008
.	19.01.16-02.43.33-1-57551	63	2	2	0	0	0	638	1	1	0	0	NA	NA	NA	25	21	246	242	346	169	163	306	0	4	3	0	0.017	0.009
.	19.01.16-02.43.39-1-57552	34	1	1	0	0	0	0	0	0	0	0	NA	NA	NA	9	9	237	241	344	0	0	0	0	0	2	0	0	0.006
.	19.01.16-02.43.42-1-57553	151	16	16	1	0	0	663	15	15	0	0	NA	NA	NA	50	49	253	251	358	175	173	315	22	25	12	0.087	0.1	0.034
.	19.01.16-02.43.43-1-57554	173	20	20	6	0	4	682	18	18	0	0	NA	NA	NA	43	65	257	256	365	178	179	325	61	13	13	0.237	0.051	0.036
.	19.01.16-02.43.46-1-57560	58	2	2	0	0	0	641	1	1	0	0	NA	NA	NA	29	27	250	243	347	171	163	307	6	5	0	0.024	0.021	0
.	19.01.16-02.43.46-1-57561	117	7	7	0	0	0	654	6	6	0	0	NA	NA	NA	42	41	248	248	358	168	169	317	12	4	4	0.048	0.016	0.011
.	19.01.16-02.43.47-1-57562	58	3	3	2	0	2	401	2	2	0	0	NA	NA	NA	18	21	241	243	350	102	98	201	4	1	0	0.017	0.004	0
.	19.01.16-02.43.54-1-57570	121	13	13	5	0	4	648	12	12	0	0	NA	NA	NA	48	31	250	238	356	172	164	312	23	23	14	0.092	0.097	0.039
.	19.01.16-02.44.00-1-57575	120	12	12	3	0	3	652	8	8	0	0	NA	NA	NA	36	35	246	245	357	167	168	317	4	2	11	0.016	0.008	0.031
.	19.01.16-02.44.01-1-57576	116	8	8	4	0	3	661	7	7	0	0	NA	NA	NA	31	43	242	255	359	167	176	318	1	12	15	0.004	0.047	0.042
.	19.01.16-02.44.01-1-57577	63	3	3	0	0	0	645	2	2	0	0	NA	NA	NA	27	31	244	248	352	169	172	304	3	2	0	0.012	0.008	0
.	19.01.16-02.44.03-1-57579	71	9	9	1	0	1	645	7	7	0	0	NA	NA	NA	26	28	243	243	355	165	166	314	4	0	13	0.016	0	0.037
.	19.01.16-02.44.06-1-57583	119	10	10	3	0	2	651	9	9	0	0	NA	NA	NA	38	35	244	250	354	166	174	311	16	17	4	0.066	0.068	0.011
.	19.01.16-02.44.15-1-57585	89	5	5	3	0	1	646	4	4	0	0	NA	NA	NA	32	29	246	245	351	167	168	311	6	8	4	0.024	0.033	0.011
.	19.01.16-02.44.17-1-57586	148	19	19	3	0	2	663	16	16	0	0	NA	NA	NA	45	48	246	254	361	169	175	319	37	28	13	0.15	0.11	0.036
.	19.01.16-02.44.21-1-57587	121	9	9	1	0	1	647	7	7	0	0	NA	NA	NA	40	34	247	244	356	168	166	313	12	10	7	0.049	0.041	0.02
.	19.01.16-02.44.22-1-57588	33	1	1	0	0	0	0	0	0	0	0	NA	NA	NA	11	4	237	237	343	0	0	0	0	0	0	0	0	0
.	19.01.16-02.44.24-1-57589	95	7	7	2	0	2	645	6	6	0	0	NA	NA	NA	37	33	245	248	353	168	170	307	11	11	5	0.045	0.044	0.014
.	19.01.16-02.44.24-1-57590	156	9	9	6	0	4	669	7	7	0	0	NA	NA	NA	47	51	252	250	362	174	176	319	10	11	10	0.04	0.044	0.028
.	19.01.16-02.44.24-1-57595	90	9	9	2	0	2	652	8	8	0	0	NA	NA	NA	31	32	244	241	360	171	165	316	9	5	19	0.037	0.021	0.053
.	19.01.16-02.44.28-1-57611	67	2	2	0	0	0	450	1	1	0	0	NA	NA	NA	25	24	244	245	348	119	119	212	0	0	2	0	0	0.006
.	19.01.16-02.44.30-1-57612	119	10	10	1	0	0	680	8	8	0	0	NA	NA	NA	36	61	256	250	368	179	173	328	24	14	5	0.094	0.056	0.014
.	19.01.16-02.44.33-1-57613	61	2	2	1	0	1	639	1	1	0	0	NA	NA	NA	35	23	245	242	349	168	166	305	0	0	4	0	0	0.011
.	19.01.16-02.44.41-1-57617	66	5	5	2	0	2	638	4	4	0	0	NA	NA	NA	27	21	243	243	348	163	168	307	13	4	1	0.053	0.016	0.003
.	19.01.16-02.44.42-1-57618	88	6	6	2	0	2	648	5	5	0	0	NA	NA	NA	30	26	241	244	354	165	168	315	0	14	6	0	0.057	0.017
.	19.01.16-02.44.46-1-57622	183	13	13	4	0	3	673	10	10	0	0	NA	NA	NA	49	53	254	249	363	177	171	325	15	5	12	0.059	0.02	0.033
.	19.01.16-02.44.46-1-57625	126	7	7	2	0	1	666	4	4	0	0	NA	NA	NA	29	35	246	245	357	174	172	320	5	10	4	0.02	0.041	0.011
.	19.01.16-02.44.46-1-57626	92	6	6	1	0	0	652	5	5	0	0	NA	NA	NA	30	35	244	252	352	168	174	310	2	4	10	0.008	0.016	0.028
.	19.01.16-02.44.47-1-57628	65	2	2	0	0	0	653	1	1	0	0	NA	NA	NA	19	33	245	249	352	166	174	313	7	0	0	0.029	0	0
.	19.01.16-02.44.55-1-57637	69	6	6	1	0	1	654	5	5	0	0	NA	NA	NA	29	36	245	247	357	170	171	313	7	0	19	0.029	0	0.053
.	19.01.16-02.44.59-1-57640	34	1	1	0	0	0	0	0	0	0	0	NA	NA	NA	3	8	237	239	345	0	0	0	0	0	1	0	0	0.003
.	19.01.16-02.44.59-1-57641	109	5	5	3	0	3	644	4	4	0	0	NA	NA	NA	33	33	248	241	357	171	163	310	0	9	6	0	0.037	0.017
.	19.01.16-02.45.00-1-57642	63	3	3	0	0	0	352	2	2	0	0	NA	NA	NA	16	15	240	240	348	86	90	176	8	0	2	0.033	0	0.006
.	19.01.16-02.45.02-1-57644	36	1	1	0	0	0	0	0	0	0	0	NA	NA	NA	12	5	236	238	344	0	0	0	0	0	0	0	0	0
.	19.01.16-02.45.02-1-57647	229	13	13	4	0	2	710	10	10	0	0	NA	NA	NA	65	84	259	261	377	185	185	340	29	17	10	0.112	0.065	0.027
.	19.01.16-02.45.04-1-57649	31	1	1	0	0	0	0	0	0	0	0	NA	NA	NA	12	7	236	239	345	0	0	0	0	0	1	0	0	0.003
.	19.01.16-02.45.05-1-57651	59	2	2	0	0	0	638	1	1	0	0	NA	NA	NA	24	25	244	241	353	168	161	309	0	7	0	0	0.029	0
.	19.01.16-02.45.06-1-57652	65	4	4	0	0	0	635	3	3	0	0	NA	NA	NA	22	17	243	241	346	167	162	306	0	10	15	0	0.041	0.043
.	19.01.16-02.45.07-1-57653	174	10	10	2	0	1	674	7	7	0	0	NA	NA	NA	45	55	251	250	367	175	172	327	24	2	13	0.096	0.008	0.035
.	19.01.16-02.45.11-1-57654	64	5	5	2	0	0	644	4	4	0	0	NA	NA	NA	16	21	248	239	347	170	166	308	8	16	0	0.032	0.067	0
.	19.01.16-02.45.12-1-57655	90	7	7	4	0	2	658	5	5	0	0	NA	NA	NA	25	39	249	249	354	172	172	314	18	10	8	0.072	0.04	0.023
.	19.01.16-02.45.15-1-57656	97	11	11	2	0	2	640	10	10	0	0	NA	NA	NA	41	30	246	242	355	166	162	312	5	12	11	0.02	0.05	0.031
.	19.01.16-02.45.17-1-57657	31	1	1	0	0	0	0	0	0	0	0	NA	NA	NA	6	8	241	236	344	0	0	0	0	0	0	0	0	0
.	19.01.16-02.45.19-1-57658	66	4	4	3	0	2	640	2	2	0	0	NA	NA	NA	25	22	242	241	352	167	165	308	0	3	12	0	0.012	0.034
.	19.01.16-02.45.20-1-57659	30	1	1	1	0	1	0	0	0	0	0	NA	NA	NA	8	3	236	237	343	0	0	0	0	0	1	0	0	0.003
.	19.01.16-02.45.22-1-57660	148	15	15	7	0	5	656	14	14	0	0	NA	NA	NA	36	37	250	241	359	173	161	322	31	37	7	0.124	0.154	0.019
.	19.01.16-02.45.25-1-57662	66	5	5	1	0	1	640	4	4	0	0	NA	NA	NA	33	27	243	244	353	166	167	307	1	5	1	0.004	0.02	0.003
.	19.01.16-02.45.28-1-57678	33	1	1	0	0	0	0	0	0	0	0	NA	NA	NA	5	4	237	236	344	0	0	0	0	4	0	0	0.017	0
.	19.01.16-02.45.30-1-57679	94	6	6	1	0	0	656	5	5	0	0	NA	NA	NA	29	37	247	243	360	168	168	320	17	6	0	0.069	0.025	0
.	19.01.16-02.45.31-1-57680	238	23	23	4	0	4	691	20	20	0	0	NA	NA	NA	82	82	259	259	377	180	178	333	27	32	7	0.104	0.124	0.019
.	19.01.16-02.45.33-1-57681	62	3	3	1	0	1	448	2	2	0	0	NA	NA	NA	20	17	243	242	345	116	126	206	0	4	0	0	0.017	0
.	19.01.16-02.45.36-1-57682	127	11	11	2	0	1	653	10	10	0	0	NA	NA	NA	39	40	247	251	355	168	175	310	26	4	1	0.105	0.016	0.003
.	19.01.16-02.45.36-1-57683	62	4	4	0	0	0	636	3	3	0	0	NA	NA	NA	32	23	244	242	350	166	163	307	2	7	2	0.008	0.029	0.006
.	19.01.16-02.45.43-1-57684	94	7	7	0	0	0	645	5	5	0	0	NA	NA	NA	30	35	246	248	354	165	171	309	7	8	5	0.028	0.032	0.014
.	19.01.16-02.45.43-1-57685	67	4	4	0	0	0	647	3	3	0	0	NA	NA	NA	26	33	249	248	349	166	171	310	1	2	4	0.004	0.008	0.011
.	19.01.16-02.45.47-1-57690	102	11	11	4	0	2	667	10	10	0	0	NA	NA	NA	19	46	250	248	361	175	170	322	29	5	14	0.116	0.02	0.039
.	19.01.16-02.45.52-1-57697	96	12	12	4	0	2	647	11	11	0	0	NA	NA	NA	31	31	243	246	355	168	169	310	15	0	12	0.062	0	0.034
.	19.01.16-02.45.53-1-57699	69	4	4	3	0	3	550	3	3	0	0	NA	NA	NA	19	25	246	242	350	152	138	260	0	0	9	0	0	0.026
.	19.01.16-02.45.54-1-57701	157	30	30	5	0	4	674	26	26	0	0	NA	NA	NA	45	54	247	253	367	172	175	327	58	40	17	0.235	0.158	0.046
.	19.01.16-02.46.04-1-57709	70	7	7	3	0	3	649	6	6	0	0	NA	NA	NA	34	34	249	243	355	173	169	307	7	5	11	0.028	0.021	0.031
.	19.01.16-02.46.05-1-57710	62	2	2	0	0	0	647	1	1	0	0	NA	NA	NA	29	31	242	240	362	159	166	322	4	0	3	0.017	0	0.008
.	19.01.16-02.46.11-1-57711	205	12	12	2	0	1	694	11	11	0	0	NA	NA	NA	67	73	255	257	374	180	179	335	23	12	13	0.09	0.047	0.035
.	19.01.16-02.46.17-1-57713	33	1	1	1	0	1	0	0	0	0	0	NA	NA	NA	11	6	238	239	342	0	0	0	4	0	0	0.017	0	0
.	19.01.16-02.46.18-1-57714	33	1	1	0	0	0	0	0	0	0	0	NA	NA	NA	12	8	239	237	345	0	0	0	4	0	0	0.017	0	0
.	19.01.16-02.46.18-1-57715	178	16	16	3	0	3	672	13	13	0	0	NA	NA	NA	64	59	261	254	357	182	172	318	44	13	11	0.169	0.051	0.031
.	19.01.16-02.46.19-1-57716	158	15	15	6	0	5	663	13	13	0	0	NA	NA	NA	35	38	242	248	361	169	174	320	21	13	24	0.087	0.052	0.066
.	19.01.16-02.46.20-1-57717	112	8	8	0	0	0	663	7	7	0	0	NA	NA	NA	33	45	250	249	359	173	169	321	13	7	2	0.052	0.028	0.006
.	19.01.16-02.46.20-1-57718	91	4	4	3	0	1	644	3	3	0	0	NA	NA	NA	32	27	245	242	353	165	167	312	0	0	21	0	0	0.059
.	19.01.16-02.46.21-1-57719	95	11	11	2	0	2	648	8	8	0	0	NA	NA	NA	36	35	251	241	356	167	165	316	4	14	11	0.016	0.058	0.031
.	19.01.16-02.46.31-1-57745	91	13	13	4	0	4	653	12	12	0	0	NA	NA	NA	34	37	245	250	355	170	171	312	14	12	12	0.057	0.048	0.034
.	19.01.16-02.46.42-1-57750	177	25	25	4	0	3	682	22	22	0	0	NA	NA	NA	42	65	256	251	371	181	173	328	27	49	19	0.105	0.195	0.051
.	19.01.16-02.46.42-1-57751	89	3	3	1	0	1	645	2	2	0	0	NA	NA	NA	22	25	243	240	355	167	164	314	3	8	0	0.012	0.033	0
.	19.01.16-02.46.44-1-57752	34	1	1	0	0	0	0	0	0	0	0	NA	NA	NA	9	5	237	239	342	0	0	0	1	0	0	0.004	0	0
.	19.01.16-02.46.46-1-57757	56	2	2	0	0	0	637	1	1	0	0	NA	NA	NA	19	16	240	240	349	165	167	305	0	2	2	0	0.008	0.006
.	19.01.16-02.46.47-1-57758	32	1	1	0	0	0	0	0	0	0	0	NA	NA	NA	14	5	237	239	342	0	0	0	0	1	0	0	0.004	0
.	19.01.16-02.46.47-1-57760	96	8	8	1	0	0	647	7	7	0	0	NA	NA	NA	28	30	246	248	349	168	170	309	0	12	9	0	0.048	0.026
.	19.01.16-02.46.49-1-57763	93	4	4	2	0	2	650	3	3	0	0	NA	NA	NA	36	29	245	241	356	167	167	316	0	6	10	0	0.025	0.028
.	19.01.16-02.46.53-1-57768	88	4	4	3	0	3	661	3	3	0	0	NA	NA	NA	29	40	246	254	353	170	176	315	5	3	6	0.02	0.012	0.017
.	19.01.16-02.46.54-1-57770	126	27	27	8	0	5	660	24	24	0	0	NA	NA	NA	32	42	248	246	361	171	169	320	80	15	32	0.323	0.061	0.089
.	19.01.16-02.46.55-1-57772	90	6	6	1	0	1	653	4	4	0	0	NA	NA	NA	31	42	250	246	359	171	170	312	11	1	8	0.044	0.004	0.022
.	19.01.16-02.46.57-1-57775	260	33	33	13	0	11	689	30	30	0	0	NA	NA	NA	71	77	250	263	377	173	186	330	60	35	22	0.24	0.133	0.058
.	19.01.16-02.47.00-1-57776	64	2	2	0	0	0	645	1	1	0	0	NA	NA	NA	22	28	245	247	349	167	170	308	4	7	0	0.016	0.028	0
.	19.01.16-02.47.08-1-57781	62	3	3	0	0	0	645	2	2	0	0	NA	NA	NA	23	23	242	242	352	168	166	311	3	0	3	0.012	0	0.009
.	19.01.16-02.47.09-1-57782	65	2	2	1	0	1	639	1	1	0	0	NA	NA	NA	27	21	243	240	351	163	162	314	0	4	6	0	0.017	0.017
.	19.01.16-02.47.11-1-57783	262	32	32	10	0	7	686	30	30	0	0	NA	NA	NA	78	70	261	256	366	182	177	327	44	51	16	0.169	0.199	0.044
.	19.01.16-02.47.15-1-57784	33	1	1	1	0	1	0	0	0	0	0	NA	NA	NA	13	10	237	241	345	0	0	0	0	0	0	0	0	0
.	19.01.16-02.47.15-1-57785	61	2	2	1	0	1	638	1	1	0	0	NA	NA	NA	35	26	246	240	353	171	163	304	0	3	0	0	0.012	0
.	19.01.16-02.47.16-1-57786	91	3	3	0	0	0	654	2	2	0	0	NA	NA	NA	30	38	251	241	359	173	162	319	8	7	0	0.032	0.029	0
.	19.01.16-02.47.23-1-57787	146	10	10	4	0	3	658	9	9	0	0	NA	NA	NA	45	34	249	246	352	171	171	316	17	25	5	0.068	0.102	0.014
.	19.01.16-02.47.24-1-57788	64	2	2	1	0	1	649	1	1	0	0	NA	NA	NA	19	27	243	241	356	165	167	317	0	0	6	0	0	0.017
.	19.01.16-02.47.30-1-57804	240	32	32	12	0	7	679	30	30	0	0	NA	NA	NA	62	63	261	252	363	183	176	320	77	37	19	0.295	0.147	0.052
.	19.01.16-02.47.30-1-57805	82	3	3	2	0	1	636	2	2	0	0	NA	NA	NA	23	19	241	244	347	164	166	306	3	7	0	0.012	0.029	0
.	19.01.16-02.47.34-1-57807	331	47	47	16	0	12	710	45	45	0	0	NA	NA	NA	99	100	269	261	383	187	179	344	116	52	37	0.431	0.199	0.097
.	19.01.16-02.47.39-1-57808	211	24	24	4	0	4	704	21	21	0	0	NA	NA	NA	63	88	260	259	382	182	178	344	54	26	10	0.208	0.1	0.026
.	19.01.16-02.47.40-1-57809	34	1	1	0	0	0	0	0	0	0	0	NA	NA	NA	10	8	236	238	347	0	0	0	0	0	0	0	0	0
.	19.01.16-02.47.43-1-57810	31	1	1	0	0	0	0	0	0	0	0	NA	NA	NA	4	7	238	240	342	0	0	0	0	0	0	0	0	0
.	19.01.16-02.47.45-1-57814	274	32	32	11	0	8	696	27	27	0	0	NA	NA	NA	82	74	256	264	367	178	191	327	85	33	8	0.332	0.125	0.022
.	19.01.16-02.47.46-1-57815	116	17	17	9	0	6	646	15	15	0	0	NA	NA	NA	40	32	249	243	353	169	164	313	14	42	1	0.056	0.173	0.003
.	19.01.16-02.47.47-1-57818	56	2	2	1	0	1	0	1	1	0	0	NA	NA	NA	18	23	243	243	350	0	0	0	0	0	2	0	0	0.006
.	19.01.16-02.47.50-1-57822	33	1	1	0	0	0	0	0	0	0	0	NA	NA	NA	11	6	239	238	342	0	0	0	0	0	1	0	0	0.003
.	19.01.16-02.47.50-1-57824	60	3	3	0	0	0	639	2	2	0	0	NA	NA	NA	26	22	245	243	347	166	167	306	6	0	3	0.024	0	0.009
.	19.01.16-02.47.52-1-57826	111	5	5	3	0	2	672	4	4	0	0	NA	NA	NA	36	55	254	254	360	172	177	323	3	15	0	0.012	0.059	0
.	19.01.16-02.48.01-1-57833	60	2	2	0	0	0	303	1	1	0	0	NA	NA	NA	12	16	242	240	347	75	77	151	0	1	0	0	0.004	0
.	19.01.16-02.48.06-1-57838	94	5	5	1	0	1	647	4	4	0	0	NA	NA	NA	34	32	241	242	362	163	167	317	4	4	8	0.017	0.017	0.022
.	19.01.16-02.48.12-1-57839	93	4	4	2	0	2	645	3	3	0	0	NA	NA	NA	34	30	243	245	355	165	166	314	8	7	5	0.033	0.029	0.014
.	19.01.16-02.48.13-1-57840	120	9	9	1	0	0	656	6	6	0	0	NA	NA	NA	24	40	246	250	357	170	172	314	12	11	1	0.049	0.044	0.003
.	19.01.16-02.48.15-1-57841	62	3	3	1	0	1	633	2	2	0	0	NA	NA	NA	25	17	240	247	343	164	167	302	12	0	0	0.05	0	0
.	19.01.16-02.48.25-1-57846	62	3	3	1	0	1	641	2	2	0	0	NA	NA	NA	24	26	249	242	348	170	163	308	1	0	10	0.004	0	0.029
.	19.01.16-02.48.25-1-57847	146	12	12	5	0	4	675	9	9	0	0	NA	NA	NA	41	56	251	258	360	174	182	319	17	20	8	0.068	0.078	0.022
.	19.01.16-02.48.28-1-57867	150	11	11	3	0	2	673	9	9	0	0	NA	NA	NA	55	55	249	254	365	172	175	326	39	1	11	0.157	0.004	0.03
.	19.01.16-02.48.30-1-57868	57	2	2	0	0	0	149	1	1	0	0	NA	NA	NA	21	18	240	244	347	34	41	74	0	3	3	0	0.012	0.009
.	19.01.16-02.48.31-1-57869	59	2	2	1	0	1	100	1	1	0	0	NA	NA	NA	17	11	238	239	347	27	29	44	2	0	2	0.008	0	0.006
.	19.01.16-02.48.33-1-57870	119	6	6	2	0	2	655	5	5	0	0	NA	NA	NA	37	40	248	245	360	169	170	316	14	1	1	0.056	0.004	0.003
.	19.01.16-02.48.38-1-57871	34	1	1	0	0	0	0	0	0	0	0	NA	NA	NA	12	9	240	238	344	0	0	0	0	0	0	0	0	0
.	19.01.16-02.48.38-1-57872	121	9	9	3	0	3	660	8	8	0	0	NA	NA	NA	34	42	251	248	356	175	170	315	17	7	3	0.068	0.028	0.008
.	19.01.16-02.48.40-1-57876	212	11	11	2	0	2	676	10	10	0	0	NA	NA	NA	70	61	258	250	366	180	171	325	17	38	6	0.066	0.152	0.016
.	19.01.16-02.48.40-1-57877	198	16	16	8	0	4	687	15	15	0	0	NA	NA	NA	65	68	250	261	370	171	186	330	31	12	34	0.124	0.046	0.092
.	19.01.16-02.48.41-1-57878	150	17	17	1	0	1	658	15	15	0	0	NA	NA	NA	47	47	252	245	363	176	165	317	13	5	12	0.052	0.02	0.033
.	19.01.16-02.48.48-1-57886	148	14	14	4	0	3	674	10	10	0	0	NA	NA	NA	47	59	257	250	365	179	173	322	11	21	21	0.043	0.084	0.058
.	19.01.16-02.48.50-1-57890	58	2	2	0	0	0	641	1	1	0	0	NA	NA	NA	27	27	247	242	351	170	165	306	0	1	2	0	0.004	0.006
.	19.01.16-02.48.53-1-57893	61	3	3	0	0	0	636	1	1	0	0	NA	NA	NA	19	16	243	240	346	169	167	300	0	4	3	0	0.017	0.009
.	19.01.16-02.48.57-1-57898	64	2	2	0	0	0	503	1	1	0	0	NA	NA	NA	19	16	240	241	348	137	126	240	0	0	3	0	0	0.009
.	19.01.16-02.49.00-1-57899	175	14	14	1	0	1	663	12	12	0	0	NA	NA	NA	48	49	251	255	356	173	177	313	21	4	16	0.084	0.016	0.045
.	19.01.16-02.49.05-1-57904	91	7	7	0	0	0	645	6	6	0	0	NA	NA	NA	28	31	246	248	350	167	169	309	12	7	2	0.049	0.028	0.006
.	19.01.16-02.49.08-1-57906	61	2	2	0	0	0	452	1	1	0	0	NA	NA	NA	15	20	242	240	351	111	112	229	3	0	0	0.012	0	0
.	19.01.16-02.49.09-1-57907	153	8	8	4	0	3	662	7	7	0	0	NA	NA	NA	59	47	251	248	361	171	169	322	13	21	0	0.052	0.085	0
.	19.01.16-02.49.10-1-57908	35	1	1	0	0	0	0	0	0	0	0	NA	NA	NA	8	7	238	237	345	0	0	0	0	3	0	0	0.013	0
.	19.01.16-02.49.13-1-57909	97	9	9	2	0	2	654	6	6	0	0	NA	NA	NA	32	41	249	248	357	172	168	314	6	24	5	0.024	0.097	0.014
.	19.01.16-02.49.15-1-57910	85	4	4	0	0	0	648	3	3	0	0	NA	NA	NA	32	35	249	240	359	174	163	311	2	0	11	0.008	0	0.031
.	19.01.16-02.49.23-1-57911	92	3	3	1	0	0	645	2	2	0	0	NA	NA	NA	27	29	239	246	357	162	169	314	0	2	6	0	0.008	0.017
.	19.01.16-02.49.23-1-57912	95	3	3	0	0	0	657	2	2	0	0	NA	NA	NA	36	41	245	250	359	169	173	315	6	0	0	0.024	0	0
.	19.01.16-02.49.27-1-57913	178	8	8	1	0	1	680	7	7	0	0	NA	NA	NA	65	65	255	246	377	177	169	334	15	13	1	0.059	0.053	0.003
.	19.01.16-02.49.27-1-57914	142	11	11	5	0	4	663	9	9	0	0	NA	NA	NA	46	46	249	245	365	173	167	323	13	6	22	0.052	0.024	0.06
.	19.01.16-02.49.27-1-57915	59	3	3	1	0	1	448	2	2	0	0	NA	NA	NA	19	17	245	241	344	121	118	209	0	0	2	0	0	0.006
.	19.01.16-02.49.30-1-57931	120	12	12	4	0	2	655	10	10	0	0	NA	NA	NA	36	35	247	243	358	170	165	320	20	12	8	0.081	0.049	0.022
.	19.01.16-02.49.37-1-57932	173	23	23	6	0	5	656	20	20	0	0	NA	NA	NA	49	42	249	247	359	173	168	315	33	21	38	0.133	0.085	0.106
.	19.01.16-02.49.38-1-57933	89	5	5	3	0	2	643	3	3	0	0	NA	NA	NA	35	28	242	244	355	168	168	307	4	10	7	0.017	0.041	0.02
.	19.01.16-02.49.40-1-57934	34	1	1	0	0	0	0	0	0	0	0	NA	NA	NA	9	9	237	240	345	0	0	0	2	0	0	0.008	0	0
.	19.01.16-02.49.40-1-57935	93	8	8	1	0	1	646	6	6	0	0	NA	NA	NA	33	30	247	244	352	169	166	311	7	16	8	0.028	0.066	0.023
.	19.01.16-02.49.42-1-57936	151	10	10	7	0	6	655	9	9	0	0	NA	NA	NA	42	39	252	246	354	172	171	312	23	0	21	0.091	0	0.059
.	19.01.16-02.49.42-1-57937	130	5	5	2	0	2	658	4	4	0	0	NA	NA	NA	41	44	247	251	359	170	175	313	4	9	7	0.016	0.036	0.019
.	19.01.16-02.49.49-1-57945	35	1	1	0	0	0	0	0	0	0	0	NA	NA	NA	6	14	239	237	351	0	0	0	0	0	3	0	0	0.009
.	19.01.16-02.49.52-1-57949	62	2	2	0	0	0	101	1	1	0	0	NA	NA	NA	17	17	241	238	351	23	23	55	0	4	2	0	0.017	0.006
.	19.01.16-02.49.52-1-57950	148	14	14	4	0	3	657	13	13	0	0	NA	NA	NA	46	47	247	250	363	170	169	318	41	12	16	0.166	0.048	0.044
.	19.01.16-02.49.54-1-57953	69	4	4	1	0	1	646	3	3	0	0	NA	NA	NA	33	38	245	253	353	162	173	311	12	7	5	0.049	0.028	0.014
.	19.01.16-02.49.56-1-57956	67	3	3	0	0	0	643	2	2	0	0	NA	NA	NA	27	23	243	241	352	165	167	311	0	0	6	0	0	0.017
.	19.01.16-02.50.01-1-57959	92	4	4	3	0	3	641	3	3	0	0	NA	NA	NA	34	29	245	246	351	166	167	308	0	4	4	0	0.016	0.011
.	19.01.16-02.50.03-1-57966	33	1	1	0	0	0	0	0	0	0	0	NA	NA	NA	7	7	238	238	344	0	0	0	3	0	0	0.013	0	0
.	19.01.16-02.50.05-1-57969	62	2	2	0	0	0	647	1	1	0	0	NA	NA	NA	23	27	244	246	350	167	165	315	0	0	3	0	0	0.009
.	19.01.16-02.50.06-1-57970	193	13	13	4	0	3	700	10	10	0	0	NA	NA	NA	64	83	261	257	378	183	180	337	19	23	8	0.073	0.089	0.021
.	19.01.16-02.50.10-1-57971	210	23	23	6	0	4	687	20	20	0	0	NA	NA	NA	76	71	253	253	378	175	174	338	50	30	11	0.198	0.119	0.029
.	19.01.16-02.50.15-1-57972	32	1	1	1	0	1	0	0	0	0	0	NA	NA	NA	9	10	240	239	344	0	0	0	0	1	0	0	0.004	0
.	19.01.16-02.50.16-1-57973	68	3	3	1	0	1	648	1	1	0	0	NA	NA	NA	21	29	243	244	355	169	164	315	10	3	0	0.041	0.012	0
.	19.01.16-02.50.18-1-57974	93	3	3	1	0	1	641	2	2	0	0	NA	NA	NA	44	31	251	245	348	170	168	303	7	6	6	0.028	0.024	0.017
.	19.01.16-02.50.19-1-57975	94	5	5	2	0	2	638	4	4	0	0	NA	NA	NA	35	20	244	243	346	166	170	302	7	0	8	0.029	0	0.023
.	19.01.16-02.50.20-1-57976	150	6	6	2	0	1	650	4	4	0	0	NA	NA	NA	54	40	249	248	356	172	168	310	4	14	4	0.016	0.056	0.011
.	19.01.16-02.50.20-1-57977	90	8	8	4	0	3	646	6	6	0	0	NA	NA	NA	26	23	245	245	346	168	168	310	12	12	10	0.049	0.049	0.029
.	19.01.16-02.50.22-1-57978	60	2	2	0	0	0	647	1	1	0	0	NA	NA	NA	25	26	242	242	355	165	167	315	1	0	4	0.004	0	0.011
.	19.01.16-02.50.33-1-57999	92	4	4	1	0	1	665	3	3	0	0	NA	NA	NA	28	41	244	245	365	168	170	327	2	1	6	0.008	0.004	0.016
.	19.01.16-02.50.34-1-58000	38	1	1	1	0	1	0	0	0	0	0	NA	NA	NA	4	6	236	237	346	0	0	0	0	0	4	0	0	0.012
.	19.01.16-02.50.36-1-58001	59	2	2	0	0	0	100	0	0	0	0	NA	NA	NA	13	18	240	241	350	25	28	47	0	0	2	0	0	0.006
.	19.01.16-02.50.36-1-58002	86	4	4	1	0	1	639	3	3	0	0	NA	NA	NA	25	26	244	244	351	165	168	306	2	0	7	0.008	0	0.02
.	19.01.16-02.50.37-1-58003	127	14	14	6	0	5	661	13	13	0	0	NA	NA	NA	38	51	249	250	365	171	172	318	5	22	21	0.02	0.088	0.058
.	19.01.16-02.50.37-1-58004	65	4	4	0	0	0	642	2	2	0	0	NA	NA	NA	27	23	241	244	351	167	166	309	9	2	2	0.037	0.008	0.006
.	19.01.16-02.50.40-1-58005	59	2	2	0	0	0	645	1	1	0	0	NA	NA	NA	19	26	248	242	349	170	166	309	1	0	1	0.004	0	0.003
.	19.01.16-02.50.40-1-58006	143	10	10	2	0	2	662	9	9	0	0	NA	NA	NA	36	40	241	247	365	165	168	329	11	27	3	0.046	0.109	0.008
.	19.01.16-02.50.44-1-58010	61	2	2	0	0	0	353	1	1	0	0	NA	NA	NA	13	24	243	245	349	86	94	173	0	2	0	0	0.008	0
.	19.01.16-02.50.49-1-58018	65	2	2	3	0	2	640	0	0	0	0	NA	NA	NA	33	29	243	247	352	166	169	305	0	4	0	0	0.016	0
.	19.01.16-02.50.49-1-58019	213	10	10	1	0	1	670	8	8	0	0	NA	NA	NA	72	55	251	258	359	173	178	319	15	20	3	0.06	0.078	0.008
.	19.01.16-02.50.53-1-58024	89	7	7	4	0	3	653	5	5	0	0	NA	NA	NA	35	30	244	240	359	167	166	320	8	16	4	0.033	0.067	0.011
.	19.01.16-02.50.55-1-58027	62	2	2	0	0	0	645	1	1	0	0	NA	NA	NA	17	26	242	243	354	166	168	311	0	0	4	0	0	0.011
.	19.01.16-02.50.55-1-58029	31	1	1	0	0	0	0	0	0	0	0	NA	NA	NA	9	10	240	239	344	0	0	0	0	1	0	0	0.004	0
.	19.01.16-02.50.56-1-58030	90	7	7	0	0	0	648	4	4	0	0	NA	NA	NA	29	32	245	245	355	164	169	315	15	5	17	0.061	0.02	0.048
.	19.01.16-02.50.58-1-58032	124	10	10	6	0	5	643	8	8	0	0	NA	NA	NA	25	28	245	242	354	169	166	308	8	5	14	0.033	0.021	0.04
.	19.01.16-02.51.03-1-58035	30	1	1	0	0	0	0	0	0	0	0	NA	NA	NA	6	10	238	240	345	0	0	0	0	0	1	0	0	0.003
.	19.01.16-02.51.04-1-58037	63	2	2	0	0	0	645	1	1	0	0	NA	NA	NA	27	29	244	247	351	166	169	310	13	0	0	0.053	0	0
.	19.01.16-02.51.06-1-58039	95	5	5	1	0	1	646	4	4	0	0	NA	NA	NA	31	24	247	242	348	171	164	311	0	0	12	0	0	0.034
.	19.01.16-02.51.07-1-58040	93	3	3	1	0	1	654	2	2	0	0	NA	NA	NA	38	36	243	249	357	169	171	314	8	0	0	0.033	0	0
.	19.01.16-02.51.09-1-58041	65	3	3	0	0	0	644	2	2	0	0	NA	NA	NA	18	24	244	243	350	166	166	312	1	0	2	0.004	0	0.006
.	19.01.16-02.51.12-1-58042	35	1	1	0	0	0	0	0	0	0	0	NA	NA	NA	10	10	241	238	344	0	0	0	0	3	0	0	0.013	0
.	19.01.16-02.51.13-1-58043	206	14	14	3	0	2	661	13	13	0	0	NA	NA	NA	54	43	251	247	358	174	168	319	30	11	12	0.12	0.045	0.034
.	19.01.16-02.51.14-1-58044	149	18	18	5	0	4	664	15	15	0	0	NA	NA	NA	45	49	248	252	362	170	174	320	13	25	7	0.052	0.099	0.019
.	19.01.16-02.51.17-1-58046	125	19	19	5	0	5	656	17	17	0	0	NA	NA	NA	38	34	245	247	355	170	171	315	13	26	11	0.053	0.105	0.031
.	19.01.16-02.51.19-1-58047	124	6	6	3	0	1	659	4	4	0	0	NA	NA	NA	49	51	254	251	359	172	173	314	24	5	0	0.094	0.02	0
.	19.01.16-02.51.22-1-58048	61	2	2	0	0	0	0	1	1	0	0	NA	NA	NA	12	15	238	241	349	0	0	0	0	0	3	0	0	0.009
.	19.01.16-02.51.24-1-58049	33	1	1	0	0	0	0	0	0	0	0	NA	NA	NA	13	11	238	240	346	0	0	0	1	0	0	0.004	0	0
.	19.01.16-02.51.24-1-58050	88	6	6	2	0	2	640	4	4	0	0	NA	NA	NA	25	19	243	242	347	165	167	308	9	2	5	0.037	0.008	0.014
.	19.01.16-02.51.24-1-58051	89	3	3	2	0	2	646	2	2	0	0	NA	NA	NA	29	28	249	243	349	174	164	308	3	0	0	0.012	0	0
.	19.01.16-02.51.26-1-58052	144	27	27	10	0	7	658	25	25	0	0	NA	NA	NA	49	44	247	250	360	173	169	316	41	43	9	0.166	0.172	0.025
.	19.01.16-02.51.26-1-58053	151	23	23	9	0	9	668	21	21	0	0	NA	NA	NA	55	52	253	248	364	175	170	323	30	49	2	0.119	0.198	0.005
.	19.01.16-02.51.40-1-58070	153	11	11	3	0	3	673	10	10	0	0	NA	NA	NA	49	55	254	254	360	174	178	321	12	3	15	0.047	0.012	0.042
.	19.01.16-02.51.41-1-58071	84	4	4	1	0	1	645	3	3	0	0	NA	NA	NA	31	23	239	244	353	164	169	312	8	2	2	0.033	0.008	0.006
.	19.01.16-02.51.41-1-58072	153	22	22	8	0	6	671	19	19	0	0	NA	NA	NA	46	54	244	255	368	169	179	323	11	67	15	0.045	0.263	0.041
.	19.01.16-02.51.42-1-58073	64	3	3	0	0	0	296	1	1	0	0	NA	NA	NA	19	23	241	243	352	82	82	132	4	3	0	0.017	0.012	0
.	19.01.16-02.51.46-1-58078	93	4	4	1	0	0	651	3	3	0	0	NA	NA	NA	23	32	247	245	353	172	165	314	10	0	3	0.04	0	0.008
.	19.01.16-02.51.50-1-58083	62	2	2	0	0	0	201	1	1	0	0	NA	NA	NA	18	14	239	242	346	50	47	104	3	1	0	0.013	0.004	0
.	19.01.16-02.51.53-1-58087	86	4	4	2	0	2	641	3	3	0	0	NA	NA	NA	35	31	246	243	355	164	165	312	4	0	5	0.016	0	0.014
.	19.01.16-02.51.58-1-58092	32	1	1	0	0	0	0	0	0	0	0	NA	NA	NA	8	11	236	241	347	0	0	0	0	1	0	0	0.004	0
.	19.01.16-02.51.59-1-58093	120	27	27	4	0	4	653	23	23	0	0	NA	NA	NA	27	36	250	250	349	171	174	308	22	38	23	0.088	0.152	0.066
.	19.01.16-02.52.02-1-58094	116	12	12	4	0	4	666	9	9	0	0	NA	NA	NA	36	44	246	247	364	170	173	323	9	26	4	0.037	0.105	0.011
.	19.01.16-02.52.04-1-58098	61	3	3	0	0	0	647	2	2	0	0	NA	NA	NA	36	33	243	244	359	164	170	313	4	6	0	0.016	0.025	0
.	19.01.16-02.52.06-1-58100	117	11	11	4	0	3	651	9	9	0	0	NA	NA	NA	49	39	250	243	359	170	163	318	20	7	14	0.08	0.029	0.039
.	19.01.16-02.52.09-1-58101	143	14	14	3	0	3	661	12	12	0	0	NA	NA	NA	47	42	251	247	357	175	171	315	40	6	2	0.159	0.024	0.006
.	19.01.16-02.52.10-1-58102	94	3	3	0	0	0	640	2	2	0	0	NA	NA	NA	43	22	244	243	348	168	169	303	0	14	0	0	0.058	0
.	19.01.16-02.52.33-1-58127	100	6	6	3	0	3	659	5	5	0	0	NA	NA	NA	30	39	244	250	358	171	172	316	4	12	8	0.016	0.048	0.022
.	19.01.16-02.52.34-1-58128	62	2	2	0	0	0	637	1	1	0	0	NA	NA	NA	28	25	243	247	348	165	168	304	2	0	2	0.008	0	0.006
.	19.01.16-02.52.37-1-58129	34	1	1	0	0	0	0	0	0	0	0	NA	NA	NA	10	9	239	239	344	0	0	0	0	1	0	0	0.004	0
.	19.01.16-02.52.37-1-58130	149	5	5	0	0	0	658	4	4	0	0	NA	NA	NA	36	43	250	245	361	169	167	322	2	5	6	0.008	0.02	0.017
.	19.01.16-02.52.39-1-58131	142	17	17	4	0	3	665	16	16	0	0	NA	NA	NA	30	41	249	247	358	176	171	318	13	16	14	0.052	0.065	0.039
.	19.01.16-02.52.40-1-58132	37	1	1	1	0	1	0	0	0	0	0	NA	NA	NA	8	11	237	241	346	0	0	0	1	0	0	0.004	0	0
.	19.01.16-02.52.43-1-58136	58	2	2	0	0	0	0	1	1	0	0	NA	NA	NA	14	14	240	240	347	0	0	0	6	0	1	0.025	0	0.003
.	19.01.16-02.52.44-1-58137	92	4	4	0	0	0	640	3	3	0	0	NA	NA	NA	41	31	247	246	351	168	165	307	0	1	5	0	0.004	0.014
.	19.01.16-02.52.46-1-58141	174	11	11	3	0	2	656	10	10	0	0	NA	NA	NA	52	39	244	248	360	168	170	318	9	11	4	0.037	0.044	0.011
.	19.01.16-02.52.46-1-58144	89	7	7	2	0	2	654	6	6	0	0	NA	NA	NA	27	37	248	248	354	170	173	311	11	7	4	0.044	0.028	0.011
.	19.01.16-02.52.47-1-58145	208	25	25	10	0	7	668	19	19	0	0	NA	NA	NA	65	58	254	254	363	177	169	322	26	15	19	0.102	0.059	0.052
.	19.01.16-02.52.53-1-58152	97	9	9	3	0	2	646	8	8	0	0	NA	NA	NA	35	31	245	244	355	170	163	313	7	10	13	0.029	0.041	0.037
.	19.01.16-02.52.53-1-58154	208	27	27	7	0	5	693	26	26	0	0	NA	NA	NA	60	79	264	266	362	184	190	319	40	51	25	0.152	0.192	0.069
.	19.01.16-02.52.56-1-58158	92	3	3	1	0	1	659	1	1	0	0	NA	NA	NA	34	40	249	246	358	172	168	319	6	0	1	0.024	0	0.003
.	19.01.16-02.53.01-1-58160	61	3	3	0	0	0	353	2	2	0	0	NA	NA	NA	20	18	241	244	346	91	90	172	0	2	0	0	0.008	0
.	19.01.16-02.53.09-1-58165	125	15	15	4	0	4	655	11	11	0	0	NA	NA	NA	31	44	252	253	352	173	174	308	6	19	15	0.024	0.075	0.043
.	19.01.16-02.53.13-1-58166	92	6	6	3	0	2	637	4	4	0	0	NA	NA	NA	28	19	242	238	352	165	161	311	11	7	3	0.045	0.029	0.009
.	19.01.16-02.53.13-1-58167	172	11	11	2	0	1	651	9	9	0	0	NA	NA	NA	60	35	244	247	357	169	171	311	15	20	18	0.061	0.081	0.05
.	19.01.16-02.53.15-1-58168	63	3	3	1	0	0	642	2	2	0	0	NA	NA	NA	25	27	242	247	351	163	170	309	0	4	3	0	0.016	0.009
.	19.01.16-02.53.16-1-58169	171	12	12	2	0	1	675	10	10	0	0	NA	NA	NA	44	53	251	252	363	177	175	323	18	27	11	0.072	0.107	0.03
.	19.01.16-02.53.20-1-58170	178	18	18	9	0	7	664	15	15	0	0	NA	NA	NA	60	49	247	250	365	170	172	322	11	33	17	0.045	0.132	0.047
.	19.01.16-02.53.24-1-58171	123	11	11	4	0	2	643	8	8	0	0	NA	NA	NA	35	27	241	244	355	163	167	313	31	6	16	0.129	0.025	0.045
.	19.01.16-02.53.32-1-58187	34	1	1	0	0	0	0	0	0	0	0	NA	NA	NA	12	9	237	242	343	0	0	0	0	0	3	0	0	0.009
.	19.01.16-02.53.34-1-58188	145	11	11	2	0	2	652	10	10	0	0	NA	NA	NA	54	35	251	245	352	175	166	311	19	9	1	0.076	0.037	0.003
.	19.01.16-02.53.35-1-58189	147	19	19	6	0	6	661	18	18	0	0	NA	NA	NA	57	43	245	256	355	168	178	315	26	29	12	0.106	0.113	0.034
.	19.01.16-02.53.38-1-58190	38	1	1	0	0	0	0	0	0	0	0	NA	NA	NA	13	8	237	238	346	0	0	0	0	0	0	0	0	0
.	19.01.16-02.53.39-1-58191	87	5	5	1	0	1	648	3	3	0	0	NA	NA	NA	33	29	245	246	351	170	170	308	7	8	4	0.029	0.033	0.011
.	19.01.16-02.53.41-1-58192	89	6	6	2	0	2	651	4	4	0	0	NA	NA	NA	26	31	243	244	357	166	167	318	3	10	4	0.012	0.041	0.011
.	19.01.16-02.53.45-1-58193	60	3	3	1	0	1	651	2	2	0	0	NA	NA	NA	26	30	244	246	353	166	170	315	0	5	3	0	0.02	0.008
.	19.01.16-02.53.46-1-58198	59	3	3	0	0	0	302	2	2	0	0	NA	NA	NA	26	17	243	240	347	76	76	150	1	3	0	0.004	0.012	0
.	19.01.16-02.53.48-1-58202	60	2	2	1	0	1	640	1	1	0	0	NA	NA	NA	20	20	242	241	350	167	166	307	3	0	1	0.012	0	0.003
.	19.01.16-02.53.53-1-58208	91	7	7	3	0	2	653	6	6	0	0	NA	NA	NA	27	30	247	245	351	170	170	313	10	0	8	0.04	0	0.023
.	19.01.16-02.53.56-1-58213	245	16	16	7	0	3	699	11	11	0	0	NA	NA	NA	68	74	258	257	372	183	181	335	31	36	13	0.12	0.14	0.035
.	19.01.16-02.53.57-1-58214	60	2	2	1	0	1	652	1	1	0	0	NA	NA	NA	18	27	245	245	350	168	171	313	0	5	8	0	0.02	0.023
.	19.01.16-02.53.59-1-58215	156	11	11	3	0	3	689	9	9	0	0	NA	NA	NA	46	69	260	257	365	183	179	327	24	26	10	0.092	0.101	0.027
.	19.01.16-02.53.59-1-58216	204	15	15	6	0	4	680	14	14	0	0	NA	NA	NA	71	62	258	249	368	181	176	323	22	28	12	0.085	0.112	0.033
.	19.01.16-02.54.00-1-58217	62	2	2	0	0	0	641	0	0	0	0	NA	NA	NA	23	23	244	243	349	170	165	306	0	0	6	0	0	0.017
.	19.01.16-02.54.03-1-58220	38	1	1	0	0	0	0	0	0	0	0	NA	NA	NA	12	11	241	238	345	0	0	0	0	0	0	0	0	0
.	19.01.16-02.54.05-1-58222	214	31	31	8	0	6	673	29	29	0	0	NA	NA	NA	56	56	248	257	364	173	178	322	41	38	30	0.165	0.148	0.082
.	19.01.16-02.54.12-1-58226	147	6	6	1	0	1	654	4	4	0	0	NA	NA	NA	53	42	251	245	359	173	166	315	5	12	2	0.02	0.049	0.006
.	19.01.16-02.54.13-1-58227	61	2	2	0	0	0	297	1	1	0	0	NA	NA	NA	12	20	239	245	349	91	71	135	1	0	1	0.004	0	0.003
.	19.01.16-02.54.13-1-58228	120	9	9	4	0	4	650	7	7	0	0	NA	NA	NA	47	34	246	248	353	166	173	311	2	19	7	0.008	0.077	0.02
.	19.01.16-02.54.15-1-58229	122	11	11	5	0	4	652	9	9	0	0	NA	NA	NA	39	36	244	249	356	167	171	314	2	24	15	0.008	0.096	0.042
.	19.01.16-02.54.27-1-58279	56	2	2	0	0	0	50	1	1	0	0	NA	NA	NA	16	17	241	239	350	10	17	23	2	0	0	0.008	0	0
.	19.01.16-02.54.33-1-58359	93	4	4	0	0	0	647	3	3	0	0	NA	NA	NA	30	28	242	245	354	163	169	315	4	0	3	0.017	0	0.008
.	19.01.16-02.54.33-1-58363	58	2	2	0	0	0	151	1	1	0	0	NA	NA	NA	13	21	241	244	349	38	38	75	0	2	0	0	0.008	0
.	19.01.16-02.54.35-1-58369	59	3	3	0	0	0	638	2	2	0	0	NA	NA	NA	22	18	243	239	349	166	162	310	1	0	7	0.004	0	0.02
.	19.01.16-02.54.38-1-58370	182	13	13	3	0	2	666	12	12	0	0	NA	NA	NA	57	48	251	251	359	172	176	318	31	41	2	0.124	0.163	0.006
.	19.01.16-02.54.39-1-58371	61	2	2	1	0	1	642	0	0	0	0	NA	NA	NA	24	23	242	242	352	167	165	310	2	0	1	0.008	0	0.003
.	19.01.16-02.54.40-1-58373	62	2	2	0	0	0	449	1	1	0	0	NA	NA	NA	14	15	242	243	343	110	121	218	0	0	3	0	0	0.009
.	19.01.16-02.54.41-1-58492	94	7	7	3	0	2	649	6	6	0	0	NA	NA	NA	16	28	243	244	354	172	165	312	5	17	3	0.021	0.07	0.008
.	19.01.16-02.54.46-1-58530	152	7	7	1	0	1	659	6	6	0	0	NA	NA	NA	38	39	245	244	363	171	168	320	9	7	1	0.037	0.029	0.003
.	19.01.16-02.54.48-1-58533	34	1	1	0	0	0	0	0	0	0	0	NA	NA	NA	17	19	240	243	349	0	0	0	0	0	0	0	0	0
.	19.01.16-02.54.49-1-58535	121	7	7	1	0	1	648	6	6	0	0	NA	NA	NA	32	31	244	245	355	169	167	312	2	11	6	0.008	0.045	0.017
.	19.01.16-02.54.49-1-58536	89	4	4	1	0	1	643	3	3	0	0	NA	NA	NA	23	24	243	245	349	165	170	308	9	2	3	0.037	0.008	0.009
.	19.01.16-02.54.53-1-58541	62	6	6	2	0	2	648	4	4	0	0	NA	NA	NA	27	31	245	248	351	168	171	309	6	7	4	0.024	0.028	0.011
.	19.01.16-02.54.53-1-58542	90	3	3	1	0	1	645	2	2	0	0	NA	NA	NA	34	32	244	244	357	163	168	314	1	5	0	0.004	0.02	0
.	19.01.16-02.55.02-1-58549	89	10	10	2	0	2	641	8	8	0	0	NA	NA	NA	23	21	243	238	353	166	164	311	11	18	3	0.045	0.076	0.008
.	19.01.16-02.55.04-1-58552	34	1	1	0	0	0	0	0	0	0	0	NA	NA	NA	14	6	237	238	344	0	0	0	0	0	3	0	0	0.009
.	19.01.16-02.55.07-1-60384	153	15	15	3	0	1	676	13	13	0	0	NA	NA	NA	55	61	253	254	367	178	176	322	33	16	23	0.13	0.063	0.063
.	19.01.16-02.55.08-1-60385	145	8	8	1	0	1	650	6	6	0	0	NA	NA	NA	47	33	248	246	352	168	170	312	17	1	0	0.069	0.004	0
.	19.01.16-02.55.09-1-60386	125	13	13	4	0	4	667	12	12	0	0	NA	NA	NA	26	41	251	248	355	174	173	320	34	15	1	0.135	0.06	0.003
.	19.01.16-02.55.09-1-60387	118	10	10	3	0	3	657	8	8	0	0	NA	NA	NA	36	39	251	241	360	171	164	322	18	10	8	0.072	0.041	0.022
.	19.01.16-02.55.10-1-60388	149	11	11	4	0	4	651	10	10	0	0	NA	NA	NA	39	38	251	249	351	174	171	306	16	16	14	0.064	0.064	0.04
.	19.01.16-02.55.12-1-60389	118	9	9	2	0	2	653	8	8	0	0	NA	NA	NA	35	38	243	252	356	164	174	315	8	7	10	0.033	0.028	0.028
.	19.01.16-02.55.14-1-60390	33	1	1	0	0	0	0	0	0	0	0	NA	NA	NA	12	5	237	237	344	0	0	0	0	0	1	0	0	0.003
.	19.01.16-02.55.17-1-60391	86	7	7	1	0	1	640	6	6	0	0	NA	NA	NA	30	27	238	246	356	163	170	307	1	0	18	0.004	0	0.051
.	19.01.16-02.55.23-1-60393	114	7	7	1	0	1	650	4	4	0	0	NA	NA	NA	36	34	249	246	352	173	167	310	14	5	5	0.056	0.02	0.014
.	19.01.16-02.55.30-1-60508	148	14	14	4	0	3	675	12	12	0	0	NA	NA	NA	52	57	252	251	367	175	177	323	20	14	15	0.079	0.056	0.041
.	19.01.16-02.55.34-1-60518	60	2	2	0	0	0	638	1	1	0	0	NA	NA	NA	25	22	241	242	352	165	163	310	1	0	3	0.004	0	0.009
.	19.01.16-02.55.35-1-60519	31	1	1	0	0	0	0	0	0	0	0	NA	NA	NA	7	4	238	236	343	0	0	0	0	0	2	0	0	0.006
.	19.01.16-02.55.36-1-60520	62	2	2	1	0	0	641	1	1	0	0	NA	NA	NA	26	21	244	244	346	169	170	302	0	2	1	0	0.008	0.003
.	19.01.16-02.55.37-1-60521	243	36	36	10	0	7	686	34	34	0	0	NA	NA	NA	82	72	262	257	366	184	180	322	46	75	22	0.176	0.292	0.06
.	19.01.16-02.55.38-1-60522	97	7	7	3	0	3	655	5	5	0	0	NA	NA	NA	31	32	245	249	351	171	173	311	9	9	8	0.037	0.036	0.023
.	19.01.16-02.55.40-1-60523	325	36	36	10	0	8	711	32	32	0	0	NA	NA	NA	96	98	259	268	384	180	186	345	70	45	25	0.27	0.168	0.065
.	19.01.16-02.55.40-1-60524	36	1	1	0	0	0	0	0	0	0	0	NA	NA	NA	10	6	240	237	342	0	0	0	0	0	0	0	0	0
.	19.01.16-02.55.42-1-60525	181	14	14	4	0	1	681	13	13	0	0	NA	NA	NA	52	64	254	258	365	177	182	322	34	8	18	0.134	0.031	0.049
.	19.01.16-02.55.43-1-60526	32	1	1	1	0	1	0	0	0	0	0	NA	NA	NA	11	7	238	238	344	0	0	0	0	0	2	0	0	0.006
.	19.01.16-02.55.45-1-60530	57	2	2	0	0	0	634	1	1	0	0	NA	NA	NA	31	22	245	240	350	163	164	307	0	8	10	0	0.033	0.029
.	19.01.16-02.55.48-1-60534	39	1	1	1	0	1	0	0	0	0	0	NA	NA	NA	10	13	240	240	346	0	0	0	0	0	0	0	0	0
.	19.01.16-02.55.50-1-60537	94	5	5	3	0	3	653	3	3	0	0	NA	NA	NA	35	40	248	246	359	172	170	311	13	6	3	0.052	0.024	0.008
.	19.01.16-02.55.52-1-60540	94	4	4	0	0	0	659	3	3	0	0	NA	NA	NA	29	37	246	251	353	172	177	310	6	7	2	0.024	0.028	0.006
.	19.01.16-02.55.58-1-60546	151	14	14	6	0	5	683	11	11	0	0	NA	NA	NA	48	60	255	252	366	177	179	327	50	12	3	0.196	0.048	0.008
.	19.01.16-02.56.00-1-60547	63	2	2	1	0	1	250	1	1	0	0	NA	NA	NA	14	14	240	242	345	62	66	122	0	4	0	0	0.017	0
.	19.01.16-02.56.01-1-60548	122	16	16	4	0	2	661	15	15	0	0	NA	NA	NA	37	39	248	246	358	174	168	319	27	17	5	0.109	0.069	0.014
.	19.01.16-02.56.08-1-60553	88	5	5	2	0	1	638	4	4	0	0	NA	NA	NA	38	24	249	241	347	171	166	301	8	7	3	0.032	0.029	0.009
.	19.01.16-02.56.10-1-60554	62	2	2	0	0	0	252	1	1	0	0	NA	NA	NA	23	16	239	242	348	62	63	127	2	0	2	0.008	0	0.006
.	19.01.16-02.56.11-1-60555	176	23	23	4	0	3	669	21	21	0	0	NA	NA	NA	56	53	253	253	360	175	175	319	41	17	12	0.162	0.067	0.033
.	19.01.16-02.56.12-1-60556	61	2	2	1	0	1	302	1	1	0	0	NA	NA	NA	15	18	240	239	352	74	80	148	1	0	3	0.004	0	0.009
.	19.01.16-02.56.22-1-60560	111	7	7	3	0	3	651	6	6	0	0	NA	NA	NA	34	35	250	243	355	173	166	312	16	11	2	0.064	0.045	0.006
.	19.01.16-02.56.24-1-60561	31	1	1	0	0	0	0	0	0	0	0	NA	NA	NA	13	9	239	240	343	0	0	0	0	1	0	0	0.004	0
.	19.01.16-02.56.26-1-60566	85	4	4	2	0	2	644	2	2	0	0	NA	NA	NA	37	31	243	245	356	166	166	312	0	0	15	0	0	0.042
.	19.01.16-02.56.26-1-60567	57	2	2	1	0	0	628	1	1	0	0	NA	NA	NA	28	19	241	241	350	160	165	303	0	2	7	0	0.008	0.02
.	19.01.16-02.56.30-1-60583	91	6	6	0	0	0	645	5	5	0	0	NA	NA	NA	26	29	245	249	348	166	169	310	10	3	6	0.041	0.012	0.017
.	19.01.16-02.56.30-1-60584	141	11	11	5	0	3	666	9	9	0	0	NA	NA	NA	35	42	252	246	357	174	172	320	16	20	8	0.063	0.081	0.022
.	19.01.16-02.56.36-1-60589	88	5	5	1	0	1	648	4	4	0	0	NA	NA	NA	38	32	243	245	357	166	170	312	4	0	10	0.016	0	0.028
.	19.01.16-02.56.39-1-60591	145	6	6	2	0	1	673	5	5	0	0	NA	NA	NA	43	57	250	252	368	171	175	327	1	18	3	0.004	0.071	0.008
.	19.01.16-02.56.42-1-60592	91	5	5	1	0	1	648	4	4	0	0	NA	NA	NA	25	35	248	243	357	169	164	315	7	5	2	0.028	0.021	0.006
.	19.01.16-02.56.43-1-60593	57	2	2	0	0	0	303	1	1	0	0	NA	NA	NA	20	14	242	241	344	75	80	148	0	1	0	0	0.004	0
.	19.01.16-02.56.44-1-60600	118	4	4	1	0	1	653	3	3	0	0	NA	NA	NA	39	40	245	246	362	166	168	319	6	7	0	0.024	0.028	0
.	19.01.16-02.56.46-1-60602	63	2	2	0	0	0	630	1	1	0	0	NA	NA	NA	27	15	242	240	346	162	166	302	2	0	1	0.008	0	0.003
.	19.01.16-02.56.48-1-60605	61	2	2	1	0	1	646	1	1	0	0	NA	NA	NA	17	27	249	243	348	173	167	306	0	0	5	0	0	0.014
.	19.01.16-02.56.54-1-60611	62	2	2	0	0	0	450	1	1	0	0	NA	NA	NA	19	15	242	242	344	114	123	213	0	1	2	0	0.004	0.006
.	19.01.16-02.56.54-1-60614	92	3	3	0	0	0	647	2	2	0	0	NA	NA	NA	22	28	248	245	348	171	167	309	0	3	1	0	0.012	0.003
.	19.01.16-02.56.56-1-60616	221	37	37	12	0	10	688	31	31	0	0	NA	NA	NA	71	76	260	259	370	182	181	325	63	60	16	0.242	0.232	0.043
.	19.01.16-02.57.00-1-60618	60	2	2	2	0	2	640	1	1	0	0	NA	NA	NA	25	23	244	242	350	168	162	310	0	2	2	0	0.008	0.006
.	19.01.16-02.57.00-1-60619	168	13	13	4	0	2	657	10	10	0	0	NA	NA	NA	50	45	248	245	365	169	171	317	12	15	9	0.048	0.061	0.025
.	19.01.16-02.57.02-1-60621	205	12	12	3	0	2	683	10	10	0	0	NA	NA	NA	56	64	257	254	366	177	179	327	7	39	14	0.027	0.154	0.038
.	19.01.16-02.57.02-1-60622	203	22	22	5	0	5	681	21	21	0	0	NA	NA	NA	66	67	251	254	375	172	177	332	20	44	20	0.08	0.173	0.053
.	19.01.16-02.57.03-1-60623	101	14	14	4	0	3	647	13	13	0	0	NA	NA	NA	30	25	243	248	347	169	170	308	30	20	2	0.123	0.081	0.006
.	19.01.16-02.57.06-1-60627	63	2	2	2	0	1	650	1	1	0	0	NA	NA	NA	27	26	248	241	350	171	168	311	0	3	2	0	0.012	0.006
.	19.01.16-02.57.11-1-60628	116	14	14	3	0	3	652	11	11	0	0	NA	NA	NA	45	31	248	243	353	171	164	317	14	20	26	0.056	0.082	0.074
.	19.01.16-02.57.13-1-60629	36	1	1	0	0	0	0	0	0	0	0	NA	NA	NA	9	10	241	237	345	0	0	0	0	0	1	0	0	0.003
.	19.01.16-02.57.16-1-60630	95	4	4	1	0	1	653	3	3	0	0	NA	NA	NA	30	33	249	248	349	172	173	308	7	4	6	0.028	0.016	0.017
.	19.01.16-02.57.20-1-60631	154	11	11	5	0	3	667	10	10	0	0	NA	NA	NA	54	55	248	254	366	167	177	323	19	29	2	0.077	0.114	0.005
.	19.01.16-02.57.25-1-60632	117	7	7	1	0	1	643	5	5	0	0	NA	NA	NA	42	30	249	240	354	168	166	309	6	0	9	0.024	0	0.025
.	19.01.16-02.57.31-1-60648	94	7	7	1	0	0	650	5	5	0	0	NA	NA	NA	26	34	248	249	350	168	173	309	19	2	2	0.077	0.008	0.006
.	19.01.16-02.57.32-1-60650	119	11	11	5	0	3	670	10	10	0	0	NA	NA	NA	46	52	251	251	363	172	175	323	18	21	11	0.072	0.084	0.03
.	19.01.16-02.57.34-1-60651	118	8	8	2	0	2	657	7	7	0	0	NA	NA	NA	30	37	244	246	360	167	168	322	9	10	3	0.037	0.041	0.008
.	19.01.16-02.57.43-1-60652	157	13	13	8	0	5	662	12	12	0	0	NA	NA	NA	40	41	243	247	364	167	169	326	22	12	10	0.091	0.049	0.027
.	19.01.16-02.57.46-1-60657	90	3	3	0	0	0	644	2	2	0	0	NA	NA	NA	28	21	242	241	351	171	165	308	0	0	10	0	0	0.028
.	19.01.16-02.57.46-1-60658	32	1	1	0	0	0	0	0	0	0	0	NA	NA	NA	9	11	239	239	346	0	0	0	0	0	0	0	0	0
.	19.01.16-02.57.48-1-60661	91	7	7	4	0	2	644	6	6	0	0	NA	NA	NA	31	22	241	245	349	162	172	310	20	6	6	0.083	0.024	0.017
.	19.01.16-02.57.51-1-60665	38	1	1	0	0	0	0	0	0	0	0	NA	NA	NA	12	9	238	237	347	0	0	0	0	0	0	0	0	0
.	19.01.16-02.57.51-1-60666	93	6	6	1	0	1	643	5	5	0	0	NA	NA	NA	22	19	242	245	345	167	169	307	6	10	3	0.025	0.041	0.009
.	19.01.16-02.57.52-1-60668	86	5	5	2	0	2	655	3	3	0	0	NA	NA	NA	37	41	245	245	364	167	169	319	7	0	4	0.029	0	0.011
.	19.01.16-02.57.55-1-60673	63	3	3	2	0	2	655	2	2	0	0	NA	NA	NA	21	33	247	244	355	172	167	316	5	0	8	0.02	0	0.023
.	19.01.16-02.57.58-1-60676	147	15	15	4	0	3	657	14	14	0	0	NA	NA	NA	51	51	251	251	362	171	170	316	16	24	3	0.064	0.096	0.008
.	19.01.16-02.57.58-1-60677	295	31	31	9	0	5	696	29	29	0	0	NA	NA	NA	85	79	261	263	368	182	188	326	74	33	19	0.284	0.125	0.052
.	19.01.16-02.58.02-1-60679	66	5	5	1	0	1	641	4	4	0	0	NA	NA	NA	30	29	246	245	351	167	166	308	9	2	5	0.037	0.008	0.014
.	19.01.16-02.58.08-1-60683	154	51	51	10	0	7	651	46	46	0	0	NA	NA	NA	52	45	250	254	354	169	173	309	59	63	27	0.236	0.248	0.076
.	19.01.16-02.58.09-1-60684	172	7	7	0	0	0	666	5	5	0	0	NA	NA	NA	60	51	252	249	363	176	169	321	6	10	5	0.024	0.04	0.014
.	19.01.16-02.58.10-1-60685	94	6	6	2	0	1	660	5	5	0	0	NA	NA	NA	36	46	249	250	360	170	171	319	17	0	4	0.068	0	0.011
.	19.01.16-02.58.11-1-60686	86	3	3	0	0	0	649	1	1	0	0	NA	NA	NA	34	32	241	249	355	168	167	314	4	7	0	0.017	0.028	0
.	19.01.16-02.58.11-1-60687	92	6	6	1	0	0	651	5	5	0	0	NA	NA	NA	30	32	240	248	357	166	171	314	0	6	15	0	0.024	0.042
.	19.01.16-02.58.28-1-60707	151	13	13	4	0	2	676	12	12	0	0	NA	NA	NA	53	65	256	254	368	175	175	326	15	14	11	0.059	0.055	0.03
.	19.01.16-02.58.29-1-60708	91	4	4	1	0	1	639	3	3	0	0	NA	NA	NA	40	29	245	244	353	165	163	311	8	12	6	0.033	0.049	0.017
.	19.01.16-02.58.32-1-60713	58	2	2	0	0	0	50	1	1	0	0	NA	NA	NA	19	18	240	240	351	12	13	25	0	5	0	0	0.021	0
.	19.01.16-02.58.34-1-60714	89	7	7	1	0	1	642	6	6	0	0	NA	NA	NA	18	20	243	242	348	167	167	308	4	9	3	0.016	0.037	0.009
.	19.01.16-02.58.35-1-60715	152	8	8	2	0	2	659	6	6	0	0	NA	NA	NA	51	45	248	247	363	170	169	320	12	12	8	0.048	0.049	0.022
.	19.01.16-02.58.38-1-60716	64	3	3	1	0	1	300	2	2	0	0	NA	NA	NA	17	24	241	245	351	79	82	139	0	1	3	0	0.004	0.009
.	19.01.16-02.58.42-1-60717	154	9	9	3	0	2	671	7	7	0	0	NA	NA	NA	49	59	261	254	357	183	173	315	19	15	14	0.073	0.059	0.039
.	19.01.16-02.58.47-1-60726	62	5	5	1	0	0	649	4	4	0	0	NA	NA	NA	21	26	243	245	351	168	168	313	1	16	0	0.004	0.065	0
.	19.01.16-02.59.10-1-60743	62	4	4	1	0	0	643	3	3	0	0	NA	NA	NA	23	24	241	246	350	163	168	312	0	6	7	0	0.024	0.02
.	19.01.16-02.59.12-1-60744	68	4	4	3	0	3	640	2	2	0	0	NA	NA	NA	15	18	239	241	351	166	165	309	11	6	0	0.046	0.025	0
.	19.01.16-02.59.13-1-60745	152	17	17	5	0	2	674	16	16	0	0	NA	NA	NA	59	66	255	257	367	175	176	323	9	43	13	0.035	0.167	0.035
.	19.01.16-02.59.14-1-60746	85	3	3	1	0	1	640	1	1	0	0	NA	NA	NA	24	24	244	244	349	167	164	309	2	0	4	0.008	0	0.011
.	19.01.16-02.59.19-1-60748	66	2	2	0	0	0	645	1	1	0	0	NA	NA	NA	21	23	241	241	354	165	166	314	0	0	13	0	0	0.037
.	19.01.16-02.59.24-1-60749	126	12	12	4	0	4	659	11	11	0	0	NA	NA	NA	40	43	247	251	358	171	174	314	22	7	8	0.089	0.028	0.022
.	19.01.16-02.59.24-1-60750	65	3	3	0	0	0	636	1	1	0	0	NA	NA	NA	29	21	242	244	348	166	164	306	0	3	4	0	0.012	0.011
.	19.01.16-02.59.27-1-60751	175	17	17	5	0	3	663	15	15	0	0	NA	NA	NA	56	46	248	256	355	172	176	315	30	12	19	0.121	0.047	0.054
.	19.01.16-02.59.28-1-60767	158	17	17	7	0	7	669	12	12	0	0	NA	NA	NA	35	52	248	253	364	168	174	327	23	13	10	0.093	0.051	0.027
.	19.01.16-02.59.30-1-60768	36	1	1	0	0	0	0	0	0	0	0	NA	NA	NA	10	9	237	237	348	0	0	0	0	3	0	0	0.013	0
.	19.01.16-02.59.34-1-60769	212	32	32	12	0	7	685	30	30	0	0	NA	NA	NA	70	71	257	262	365	179	185	321	64	74	15	0.249	0.282	0.041
.	19.01.16-02.59.34-1-60770	34	1	1	0	0	0	0	0	0	0	0	NA	NA	NA	8	8	238	237	346	0	0	0	2	0	0	0.008	0	0
.	19.01.16-02.59.37-1-60771	64	3	3	0	0	0	646	2	2	0	0	NA	NA	NA	19	29	246	245	351	168	170	308	0	3	6	0	0.012	0.017
.	19.01.16-02.59.40-1-60772	179	21	21	8	0	6	666	15	15	0	0	NA	NA	NA	66	48	253	250	358	174	175	317	58	22	16	0.229	0.088	0.045
.	19.01.16-02.59.53-1-60782	92	5	5	2	0	1	652	4	4	0	0	NA	NA	NA	30	30	248	247	348	172	169	311	19	2	14	0.077	0.008	0.04
.	19.01.16-02.59.55-1-60787	91	4	4	1	0	1	641	2	2	0	0	NA	NA	NA	24	21	240	241	353	164	165	312	0	0	5	0	0	0.014
.	19.01.16-02.59.56-1-60789	60	3	3	0	0	0	101	2	2	0	0	NA	NA	NA	12	11	238	241	345	25	27	49	0	0	3	0	0	0.009
.	19.01.16-02.59.56-1-60790	127	19	19	5	0	4	662	18	18	0	0	NA	NA	NA	39	40	244	250	359	168	176	318	44	27	5	0.18	0.108	0.014
.	19.01.16-03.00.01-1-60792	32	1	1	0	0	0	0	0	0	0	0	NA	NA	NA	10	11	239	237	348	0	0	0	0	0	1	0	0	0.003
.	19.01.16-03.00.01-1-60797	95	4	4	0	0	0	637	3	3	0	0	NA	NA	NA	30	18	239	241	351	163	163	311	3	7	0	0.013	0.029	0
.	19.01.16-03.00.03-1-60801	98	3	3	1	0	1	641	0	0	0	0	NA	NA	NA	29	25	241	241	356	164	165	312	3	0	4	0.012	0	0.011
.	19.01.16-03.00.03-1-60803	34	1	1	0	0	0	0	0	0	0	0	NA	NA	NA	7	11	237	238	349	0	0	0	0	1	0	0	0.004	0
.	19.01.16-03.00.07-1-60805	90	9	9	4	0	2	641	6	6	0	0	NA	NA	NA	31	28	246	242	353	168	165	308	3	19	14	0.012	0.079	0.04
.	19.01.16-03.00.12-1-60806	117	9	9	1	0	1	643	8	8	0	0	NA	NA	NA	50	31	247	243	354	167	164	312	14	12	13	0.057	0.049	0.037
.	19.01.16-03.00.13-1-60807	61	2	2	1	0	1	300	0	0	0	0	NA	NA	NA	16	21	241	239	354	76	87	137	0	0	2	0	0	0.006
.	19.01.16-03.00.17-1-60808	121	27	27	5	0	5	646	25	25	0	0	NA	NA	NA	37	34	247	244	356	171	166	309	23	19	22	0.093	0.078	0.062
.	19.01.16-03.00.17-1-60809	58	3	3	1	0	1	644	2	2	0	0	NA	NA	NA	25	31	246	246	352	169	165	310	8	3	0	0.033	0.012	0
.	19.01.16-03.00.20-1-60810	99	13	13	6	0	6	649	11	11	0	0	NA	NA	NA	43	32	247	247	351	171	171	307	24	7	6	0.097	0.028	0.017
.	19.01.16-03.00.24-1-60812	58	2	2	0	0	0	646	1	1	0	0	NA	NA	NA	16	26	250	242	347	171	169	306	1	0	3	0.004	0	0.009
.	19.01.16-03.00.28-1-60828	275	29	29	10	0	7	696	27	27	0	0	NA	NA	NA	97	89	269	261	372	184	183	329	38	63	24	0.141	0.241	0.065
.	19.01.16-03.00.29-1-60829	32	1	1	0	0	0	0	0	0	0	0	NA	NA	NA	9	9	239	237	346	0	0	0	0	0	3	0	0	0.009
.	19.01.16-03.00.31-1-60830	36	1	1	0	0	0	0	0	0	0	0	NA	NA	NA	15	11	238	237	349	0	0	0	0	0	0	0	0	0
.	19.01.16-03.00.32-1-60831	174	7	7	4	0	2	667	6	6	0	0	NA	NA	NA	44	49	254	245	363	180	169	318	17	1	1	0.067	0.004	0.003
.	19.01.16-03.00.32-1-60836	35	1	1	0	0	0	0	0	0	0	0	NA	NA	NA	11	12	238	239	348	0	0	0	0	0	0	0	0	0
.	19.01.16-03.00.34-1-60837	270	22	22	2	0	2	689	20	20	0	0	NA	NA	NA	64	67	255	252	373	179	177	333	38	27	18	0.149	0.107	0.048
.	19.01.16-03.00.35-1-60838	36	1	1	0	0	0	0	0	0	0	0	NA	NA	NA	7	12	239	239	347	0	0	0	0	2	0	0	0.008	0
.	19.01.16-03.00.35-1-60839	34	1	1	0	0	0	0	0	0	0	0	NA	NA	NA	10	13	240	240	346	0	0	0	0	0	0	0	0	0
.	19.01.16-03.00.38-1-60840	91	3	3	0	0	0	634	2	2	0	0	NA	NA	NA	37	21	241	243	350	165	165	304	1	3	0	0.004	0.012	0
.	19.01.16-03.00.38-1-60841	60	2	2	0	0	0	631	1	1	0	0	NA	NA	NA	34	22	243	243	349	164	166	301	1	2	0	0.004	0.008	0
.	19.01.16-03.00.38-1-60842	80	5	5	3	0	3	648	3	3	0	0	NA	NA	NA	19	31	243	244	357	165	166	317	7	6	3	0.029	0.025	0.008
.	19.01.16-03.00.44-1-60846	120	9	9	2	0	1	659	8	8	0	0	NA	NA	NA	26	48	256	245	360	172	170	317	11	3	6	0.043	0.012	0.017
.	19.01.16-03.00.52-1-60857	178	11	11	4	0	4	678	10	10	0	0	NA	NA	NA	57	60	247	258	368	172	180	326	10	20	7	0.04	0.078	0.019
.	19.01.16-03.00.53-1-60859	84	3	3	0	0	0	654	2	2	0	0	NA	NA	NA	29	37	247	253	350	170	175	309	11	2	0	0.045	0.008	0
.	19.01.16-03.00.55-1-60862	65	4	4	2	0	1	642	3	3	0	0	NA	NA	NA	23	21	242	241	351	167	166	309	2	3	1	0.008	0.012	0.003
.	19.01.16-03.00.57-1-60865	85	7	7	2	0	2	651	6	6	0	0	NA	NA	NA	27	29	246	241	355	168	169	314	2	13	11	0.008	0.054	0.031
.	19.01.16-03.00.58-1-60866	97	3	3	2	0	2	652	1	1	0	0	NA	NA	NA	36	36	244	247	358	165	171	316	0	6	3	0	0.024	0.008
.	19.01.16-03.01.07-1-60925	33	1	1	0	0	0	0	0	0	0	0	NA	NA	NA	10	9	240	238	344	0	0	0	0	0	0	0	0	0
.	19.01.16-03.01.09-1-60927	32	1	1	0	0	0	0	0	0	0	0	NA	NA	NA	6	12	238	240	347	0	0	0	5	0	0	0.021	0	0
.	19.01.16-03.01.09-1-60947	121	4	4	4	0	3	644	3	3	0	0	NA	NA	NA	46	25	247	242	349	169	166	309	7	0	5	0.028	0	0.014
.	19.01.16-03.01.11-1-60948	65	3	3	2	0	2	640	2	2	0	0	NA	NA	NA	31	23	241	243	352	163	163	314	4	0	2	0.017	0	0.006
.	19.01.16-03.01.12-1-60949	32	1	1	0	0	0	0	0	0	0	0	NA	NA	NA	11	17	239	240	351	0	0	0	0	5	0	0	0.021	0
.	19.01.16-03.01.14-1-60950	96	12	12	3	0	3	651	10	10	0	0	NA	NA	NA	31	31	247	245	352	171	169	311	13	15	16	0.053	0.061	0.045
.	19.01.16-03.01.15-1-60951	70	2	2	1	0	1	636	1	1	0	0	NA	NA	NA	34	25	245	243	350	168	165	303	0	0	5	0	0	0.014
.	19.01.16-03.01.15-1-60952	55	3	3	1	0	1	637	2	2	0	0	NA	NA	NA	25	20	246	242	345	170	164	303	3	0	2	0.012	0	0.006
.	19.01.16-03.01.17-1-60954	32	1	1	0	0	0	0	0	0	0	0	NA	NA	NA	10	5	237	238	343	0	0	0	0	0	0	0	0	0
.	19.01.16-03.01.19-1-60955	211	17	17	5	0	4	669	15	15	0	0	NA	NA	NA	60	62	262	249	364	179	170	320	42	23	8	0.16	0.092	0.022
.	19.01.16-03.01.20-1-60956	61	2	2	1	0	1	640	0	0	0	0	NA	NA	NA	29	21	241	240	353	164	163	313	0	1	1	0	0.004	0.003
.	19.01.16-03.01.20-1-60957	36	1	1	0	0	0	0	0	0	0	0	NA	NA	NA	6	8	237	238	346	0	0	0	0	0	0	0	0	0
.	19.01.16-03.01.23-1-60958	60	2	2	1	0	1	351	1	1	0	0	NA	NA	NA	17	26	245	242	352	94	89	168	5	0	0	0.02	0	0
.	19.01.16-03.01.25-1-60959	33	1	1	1	0	1	0	0	0	0	0	NA	NA	NA	4	12	240	239	346	0	0	0	2	0	0	0.008	0	0
.	19.01.16-03.01.28-1-60975	86	7	7	3	0	2	648	6	6	0	0	NA	NA	NA	26	27	243	245	352	168	166	314	6	11	8	0.025	0.045	0.023
.	19.01.16-03.01.28-1-60976	34	1	1	0	0	0	0	0	0	0	0	NA	NA	NA	13	8	237	241	343	0	0	0	0	0	2	0	0	0.006
.	19.01.16-03.01.31-1-60977	119	13	13	1	0	0	658	10	10	0	0	NA	NA	NA	37	40	244	247	362	166	170	322	15	7	34	0.061	0.028	0.094
.	19.01.16-03.01.32-1-60978	33	1	1	0	0	0	0	0	0	0	0	NA	NA	NA	7	12	238	241	346	0	0	0	0	0	0	0	0	0
.	19.01.16-03.01.32-1-60979	176	9	9	3	0	3	687	7	7	0	0	NA	NA	NA	55	66	258	254	367	181	179	327	21	18	0	0.081	0.071	0
.	19.01.16-03.01.34-1-60980	58	2	2	1	0	1	645	1	1	0	0	NA	NA	NA	18	26	246	244	349	167	169	309	3	0	2	0.012	0	0.006
.	19.01.16-03.01.34-1-60981	112	8	8	1	0	1	651	7	7	0	0	NA	NA	NA	42	33	244	247	355	166	170	315	6	12	1	0.025	0.049	0.003
.	19.01.16-03.01.34-1-60982	146	22	22	9	0	9	667	19	19	0	0	NA	NA	NA	47	57	253	256	361	175	178	314	23	27	17	0.091	0.105	0.047
.	19.01.16-03.01.42-1-60984	64	6	6	4	0	4	649	3	3	0	0	NA	NA	NA	24	31	248	243	353	170	168	311	4	10	12	0.016	0.041	0.034
.	19.01.16-03.01.48-1-60991	91	7	7	2	0	2	652	6	6	0	0	NA	NA	NA	26	29	244	245	353	170	170	312	4	10	9	0.016	0.041	0.025
.	19.01.16-03.01.48-1-60992	93	4	4	1	0	1	639	3	3	0	0	NA	NA	NA	34	21	245	243	346	167	169	303	9	0	5	0.037	0	0.014
.	19.01.16-03.01.53-1-60998	31	1	1	1	0	1	0	0	0	0	0	NA	NA	NA	7	4	236	238	343	0	0	0	0	0	0	0	0	0
.	19.01.16-03.01.55-1-61001	149	19	19	11	0	6	652	17	17	0	0	NA	NA	NA	52	35	247	246	355	172	166	314	48	34	3	0.194	0.138	0.008
.	19.01.16-03.01.58-1-61003	34	1	1	0	0	0	0	0	0	0	0	NA	NA	NA	11	11	238	239	347	0	0	0	0	4	0	0	0.017	0
.	19.01.16-03.02.00-1-61005	123	26	26	7	0	7	646	23	23	0	0	NA	NA	NA	35	36	240	251	358	162	169	315	17	37	12	0.071	0.147	0.034
.	19.01.16-03.02.01-1-61006	213	27	27	12	0	8	670	25	25	0	0	NA	NA	NA	45	46	248	252	359	175	178	317	62	31	14	0.25	0.123	0.039
.	19.01.16-03.02.01-1-61007	63	2	2	0	0	0	639	1	1	0	0	NA	NA	NA	26	14	238	238	351	163	162	314	4	2	0	0.017	0.008	0
.	19.01.16-03.02.04-1-61011	93	4	4	1	0	1	641	3	3	0	0	NA	NA	NA	26	22	243	243	349	164	167	310	0	4	4	0	0.016	0.011
.	19.01.16-03.02.06-1-61013	124	31	31	7	0	5	654	29	29	0	0	NA	NA	NA	47	35	241	248	359	164	170	320	39	51	23	0.162	0.206	0.064
.	19.01.16-03.02.09-1-61014	96	5	5	2	0	2	654	4	4	0	0	NA	NA	NA	28	34	248	242	357	171	167	316	8	8	0	0.032	0.033	0
.	19.01.16-03.02.09-1-61015	118	8	8	1	0	1	670	6	6	0	0	NA	NA	NA	37	45	245	251	362	170	176	324	9	7	6	0.037	0.028	0.017
.	19.01.16-03.02.16-1-61016	33	1	1	0	0	0	0	0	0	0	0	NA	NA	NA	9	9	238	237	347	0	0	0	0	0	2	0	0	0.006
.	19.01.16-03.02.18-1-61017	93	4	4	1	0	0	650	1	1	0	0	NA	NA	NA	35	34	243	249	355	161	171	318	1	5	0	0.004	0.02	0
.	19.01.16-03.02.21-1-61018	146	13	13	3	0	1	646	10	10	0	0	NA	NA	NA	43	31	245	246	353	167	169	310	8	19	11	0.033	0.077	0.031
.	19.01.16-03.02.28-1-61038	303	24	24	10	0	4	700	22	22	0	0	NA	NA	NA	94	81	255	265	374	176	191	333	60	42	7	0.235	0.158	0.019
.	19.01.16-03.02.31-1-61040	154	24	24	8	0	6	665	21	21	0	0	NA	NA	NA	46	44	250	246	361	173	170	322	32	56	2	0.128	0.228	0.006
.	19.01.16-03.02.31-1-61042	156	17	17	3	0	3	672	16	16	0	0	NA	NA	NA	47	49	257	243	362	180	166	326	29	40	18	0.113	0.165	0.05
.	19.01.16-03.02.35-1-61047	60	2	2	1	0	1	150	1	1	0	0	NA	NA	NA	13	20	242	240	351	45	33	72	1	2	0	0.004	0.008	0
.	19.01.16-03.02.45-1-61051	130	8	8	0	0	0	651	7	7	0	0	NA	NA	NA	37	28	244	246	351	169	171	311	19	2	6	0.078	0.008	0.017
.	19.01.16-03.02.47-1-61054	176	12	12	4	0	3	673	11	11	0	0	NA	NA	NA	59	59	255	254	363	173	179	321	21	23	16	0.082	0.091	0.044
.	19.01.16-03.02.49-1-61059	65	2	2	1	0	1	351	0	0	0	0	NA	NA	NA	20	14	239	239	349	93	85	173	2	0	0	0.008	0	0
.	19.01.16-03.02.49-1-61062	95	4	4	1	0	1	649	2	2	0	0	NA	NA	NA	26	29	243	245	354	167	168	314	3	4	4	0.012	0.016	0.011
.	19.01.16-03.02.58-1-61071	121	7	7	3	0	3	667	5	5	0	0	NA	NA	NA	36	52	252	254	359	172	174	321	18	3	11	0.071	0.012	0.031
.	19.01.16-03.02.59-1-61072	34	1	1	1	0	1	0	0	0	0	0	NA	NA	NA	16	9	239	240	343	0	0	0	2	0	0	0.008	0	0
.	19.01.16-03.03.02-1-61074	38	1	1	0	0	0	0	0	0	0	0	NA	NA	NA	9	11	240	239	345	0	0	0	0	0	4	0	0	0.012
.	19.01.16-03.03.05-1-61078	182	11	11	7	0	5	673	9	9	0	0	NA	NA	NA	56	53	243	254	369	169	177	327	46	18	13	0.189	0.071	0.035
.	19.01.16-03.03.06-1-61079	89	4	4	1	0	0	658	3	3	0	0	NA	NA	NA	30	34	248	243	356	167	171	320	12	2	5	0.048	0.008	0.014
.	19.01.16-03.03.06-1-61080	121	8	8	1	0	1	657	6	6	0	0	NA	NA	NA	38	37	250	248	352	174	168	315	10	20	0	0.04	0.081	0
.	19.01.16-03.03.08-1-61081	62	3	3	1	0	1	639	1	1	0	0	NA	NA	NA	12	16	241	241	347	166	166	307	0	6	1	0	0.025	0.003
.	19.01.16-03.03.17-1-61082	63	5	5	3	0	2	639	4	4	0	0	NA	NA	NA	23	17	242	242	346	167	167	305	8	5	4	0.033	0.021	0.012
.	19.01.16-03.03.17-1-61083	60	3	3	0	0	0	640	1	1	0	0	NA	NA	NA	17	18	242	239	350	164	165	311	3	0	2	0.012	0	0.006
.	19.01.16-03.03.18-1-61084	145	11	11	6	0	4	669	10	10	0	0	NA	NA	NA	54	54	250	253	364	173	176	320	16	17	18	0.064	0.067	0.049
.	19.01.16-03.03.19-1-61085	151	9	9	2	0	1	651	8	8	0	0	NA	NA	NA	41	33	248	245	353	171	170	310	10	10	16	0.04	0.041	0.045
.	19.01.16-03.03.23-1-61086	118	7	7	2	0	2	660	6	6	0	0	NA	NA	NA	24	37	244	250	356	165	175	320	5	9	7	0.02	0.036	0.02
.	19.01.16-03.03.25-1-61087	125	5	5	1	0	0	676	4	4	0	0	NA	NA	NA	36	53	261	246	359	188	168	320	4	12	5	0.015	0.049	0.014
.	19.01.16-03.03.31-1-61103	179	28	28	6	0	4	654	25	25	0	0	NA	NA	NA	69	49	250	247	365	169	165	320	38	45	17	0.152	0.182	0.047
.	19.01.16-03.03.32-1-61104	95	7	7	3	0	2	645	6	6	0	0	NA	NA	NA	37	23	238	243	355	162	168	315	12	3	8	0.05	0.012	0.023
.	19.01.16-03.03.33-1-61105	171	20	20	6	0	5	679	18	18	0	0	NA	NA	NA	40	56	249	248	372	176	172	331	3	43	25	0.012	0.173	0.067
.	19.01.16-03.03.38-1-61106	63	2	2	1	0	1	501	1	1	0	0	NA	NA	NA	23	16	239	243	347	126	137	238	0	1	0	0	0.004	0
.	19.01.16-03.03.45-1-61110	98	5	5	0	0	0	637	3	3	0	0	NA	NA	NA	27	20	244	243	346	165	167	305	0	8	7	0	0.033	0.02
.	19.01.16-03.03.46-1-61113	115	8	8	0	0	0	643	7	7	0	0	NA	NA	NA	31	23	244	238	354	167	162	314	1	6	9	0.004	0.025	0.025
.	19.01.16-03.03.47-1-61115	34	1	1	0	0	0	0	0	0	0	0	NA	NA	NA	8	11	239	240	345	0	0	0	0	1	0	0	0.004	0
.	19.01.16-03.03.48-1-61117	60	3	3	1	0	0	642	2	2	0	0	NA	NA	NA	26	19	241	242	349	166	166	310	0	0	10	0	0	0.029
.	19.01.16-03.03.50-1-61119	66	3	3	0	0	0	640	2	2	0	0	NA	NA	NA	27	18	242	241	348	165	166	309	3	2	0	0.012	0.008	0
.	19.01.16-03.03.51-1-61122	156	9	9	1	0	0	680	7	7	0	0	NA	NA	NA	53	65	258	252	368	178	175	327	51	8	0	0.198	0.032	0
.	19.01.16-03.03.53-1-61125	184	9	9	4	0	2	682	8	8	0	0	NA	NA	NA	49	65	252	255	371	172	176	334	35	21	0	0.139	0.082	0
.	19.01.16-03.04.01-1-61130	96	7	7	4	0	3	659	6	6	0	0	NA	NA	NA	32	38	250	246	355	172	169	318	0	6	14	0	0.024	0.039
.	19.01.16-03.04.03-1-61133	61	2	2	0	0	0	0	0	0	0	0	NA	NA	NA	14	13	242	238	346	0	0	0	0	1	2	0	0.004	0.006
.	19.01.16-03.04.05-1-61135	91	6	6	1	0	1	646	5	5	0	0	NA	NA	NA	31	33	244	247	355	168	166	312	11	7	0	0.045	0.028	0
.	19.01.16-03.04.07-1-61137	33	1	1	0	0	0	0	0	0	0	0	NA	NA	NA	7	12	241	240	344	0	0	0	0	1	0	0	0.004	0
.	19.01.16-03.04.08-1-61138	147	12	12	3	0	2	648	10	10	0	0	NA	NA	NA	36	32	245	244	356	168	168	312	12	19	5	0.049	0.078	0.014
.	19.01.16-03.04.10-1-61140	180	20	20	5	0	4	665	18	18	0	0	NA	NA	NA	64	51	251	247	366	175	169	321	16	21	26	0.064	0.085	0.071
.	19.01.16-03.04.13-1-61141	112	6	6	1	0	1	655	5	5	0	0	NA	NA	NA	49	39	244	242	366	164	166	325	11	8	0	0.045	0.033	0
.	19.01.16-03.04.18-1-61142	300	40	40	15	0	10	683	37	37	0	0	NA	NA	NA	92	74	256	259	372	176	184	323	47	46	39	0.184	0.178	0.105
.	19.01.16-03.04.20-1-61143	94	3	3	1	0	1	660	2	2	0	0	NA	NA	NA	26	38	250	242	359	176	164	320	4	4	0	0.016	0.017	0
.	19.01.16-03.04.21-1-61144	36	1	1	1	0	1	0	0	0	0	0	NA	NA	NA	17	9	236	238	348	0	0	0	1	0	0	0.004	0	0
.	19.01.16-03.04.23-1-61145	92	8	8	3	0	3	647	7	7	0	0	NA	NA	NA	18	28	249	244	348	173	170	304	2	7	11	0.008	0.029	0.032
.	19.01.16-03.04.23-1-61146	91	6	6	0	0	0	646	5	5	0	0	NA	NA	NA	45	38	247	248	356	166	171	309	0	20	11	0	0.081	0.031
.	19.01.16-03.04.24-1-61147	70	7	7	1	0	1	651	5	5	0	0	NA	NA	NA	16	27	243	246	351	168	171	312	4	12	0	0.016	0.049	0
.	19.01.16-03.04.31-1-61163	122	15	15	0	0	0	652	12	12	0	0	NA	NA	NA	33	39	249	244	359	170	168	314	22	8	10	0.088	0.033	0.028
.	19.01.16-03.04.33-1-61164	58	2	2	0	0	0	100	1	1	0	0	NA	NA	NA	16	18	242	243	346	21	27	52	0	0	6	0	0	0.017
.	19.01.16-03.04.36-1-61169	94	5	5	1	0	0	647	3	3	0	0	NA	NA	NA	32	24	240	243	354	163	169	315	14	2	4	0.058	0.008	0.011
.	19.01.16-03.04.41-1-61170	33	1	1	0	0	0	0	0	0	0	0	NA	NA	NA	8	13	240	240	346	0	0	0	0	0	0	0	0	0
.	19.01.16-03.04.43-1-61171	112	6	6	1	0	1	660	5	5	0	0	NA	NA	NA	27	31	242	246	356	170	172	318	14	5	4	0.058	0.02	0.011
.	19.01.16-03.04.45-1-61172	119	12	12	1	0	1	653	11	11	0	0	NA	NA	NA	34	38	245	245	361	165	168	320	9	9	14	0.037	0.037	0.039
.	19.01.16-03.04.45-1-61176	56	2	2	1	0	1	630	1	1	0	0	NA	NA	NA	34	15	241	243	344	165	166	299	0	6	0	0	0.025	0
.	19.01.16-03.04.46-1-61177	120	8	8	4	0	2	656	7	7	0	0	NA	NA	NA	41	34	252	244	351	176	172	308	21	7	12	0.083	0.029	0.034
.	19.01.16-03.04.47-1-61180	145	7	7	4	0	4	669	6	6	0	0	NA	NA	NA	32	48	249	257	355	172	180	317	7	7	4	0.028	0.027	0.011
.	19.01.16-03.04.54-1-61190	65	3	3	0	0	0	644	2	2	0	0	NA	NA	NA	17	22	246	244	345	169	169	306	2	9	1	0.008	0.037	0.003
.	19.01.16-03.04.58-1-61195	143	13	13	4	0	4	656	12	12	0	0	NA	NA	NA	46	43	247	251	358	169	171	316	10	19	9	0.04	0.076	0.025
.	19.01.16-03.04.59-1-61196	33	1	1	1	0	1	0	0	0	0	0	NA	NA	NA	9	12	240	240	345	0	0	0	0	0	0	0	0	0
.	19.01.16-03.05.02-1-61199	177	19	19	4	0	3	660	16	16	0	0	NA	NA	NA	44	40	249	246	358	173	172	315	35	28	18	0.141	0.114	0.05
.	19.01.16-03.05.03-1-61201	94	5	5	1	0	1	642	4	4	0	0	NA	NA	NA	38	32	242	249	354	163	168	311	5	6	7	0.021	0.024	0.02
.	19.01.16-03.05.09-1-61204	66	6	6	2	0	2	646	5	5	0	0	NA	NA	NA	26	28	243	247	351	166	171	309	0	6	6	0	0.024	0.017
.	19.01.16-03.05.14-1-61205	56	2	2	0	0	0	653	1	1	0	0	NA	NA	NA	17	27	245	240	355	167	167	319	3	0	0	0.012	0	0
.	19.01.16-03.05.17-1-61206	93	10	10	4	0	4	640	8	8	0	0	NA	NA	NA	41	22	241	244	350	167	166	307	19	7	10	0.079	0.029	0.029
.	19.01.16-03.05.20-1-61207	205	25	25	11	0	8	669	22	22	0	0	NA	NA	NA	81	60	257	251	365	176	175	318	46	25	25	0.179	0.1	0.068
.	19.01.16-03.05.27-1-61209	89	8	8	4	0	2	631	7	7	0	0	NA	NA	NA	48	26	244	242	353	162	164	305	22	0	0	0.09	0	0
.	19.01.16-03.05.28-1-61225	92	4	4	0	0	0	643	3	3	0	0	NA	NA	NA	26	28	242	241	358	163	165	315	6	1	3	0.025	0.004	0.008
.	19.01.16-03.05.29-1-61226	87	5	5	1	0	1	643	4	4	0	0	NA	NA	NA	34	28	244	247	350	168	170	305	0	12	7	0	0.049	0.02
.	19.01.16-03.05.30-1-61227	143	12	12	1	0	1	664	11	11	0	0	NA	NA	NA	38	46	251	248	360	175	170	319	7	17	5	0.028	0.069	0.014
.	19.01.16-03.05.33-1-61228	85	4	4	1	0	1	641	3	3	0	0	NA	NA	NA	21	21	243	240	351	165	164	312	0	2	7	0	0.008	0.02
.	19.01.16-03.05.37-1-61229	62	3	3	2	0	2	639	1	1	0	0	NA	NA	NA	24	23	241	243	352	164	166	309	1	5	0	0.004	0.021	0
.	19.01.16-03.05.39-1-61230	89	4	4	1	0	1	649	3	3	0	0	NA	NA	NA	34	33	243	245	358	164	166	319	0	5	3	0	0.02	0.008
.	19.01.16-03.05.44-1-61231	34	1	1	1	0	1	0	0	0	0	0	NA	NA	NA	7	11	242	238	344	0	0	0	0	0	1	0	0	0.003
.	19.01.16-03.05.46-1-61236	87	3	3	0	0	0	650	2	2	0	0	NA	NA	NA	35	34	245	246	356	167	167	316	2	0	4	0.008	0	0.011
.	19.01.16-03.05.48-1-61238	31	1	1	1	0	1	0	0	0	0	0	NA	NA	NA	7	7	237	238	345	0	0	0	0	0	1	0	0	0.003
.	19.01.16-03.05.48-1-61240	86	6	6	4	0	3	646	4	4	0	0	NA	NA	NA	21	25	242	246	350	168	168	310	1	23	1	0.004	0.093	0.003
.	19.01.16-03.05.50-1-61243	31	1	1	0	0	0	0	0	0	0	0	NA	NA	NA	8	4	239	236	342	0	0	0	0	0	1	0	0	0.003
.	19.01.16-03.05.50-1-61244	62	2	2	0	0	0	100	1	1	0	0	NA	NA	NA	19	20	245	241	347	31	21	48	0	4	0	0	0.017	0
.	19.01.16-03.05.52-1-61247	125	13	13	3	0	3	649	11	11	0	0	NA	NA	NA	39	28	241	247	353	164	170	315	14	18	3	0.058	0.073	0.008
.	19.01.16-03.05.52-1-61248	172	17	17	4	0	4	679	13	13	0	0	NA	NA	NA	50	58	251	251	369	177	173	329	35	8	10	0.139	0.032	0.027
.	19.01.16-03.05.55-1-61252	60	3	3	1	0	0	642	2	2	0	0	NA	NA	NA	20	20	243	241	349	167	165	310	0	2	5	0	0.008	0.014
.	19.01.16-03.05.57-1-61255	32	1	1	1	0	1	0	0	0	0	0	NA	NA	NA	10	8	238	240	343	0	0	0	0	0	5	0	0	0.015
.	19.01.16-03.05.59-1-61256	207	24	24	4	0	3	674	23	23	0	0	NA	NA	NA	64	66	255	255	369	174	175	325	52	32	25	0.204	0.125	0.068
.	19.01.16-03.05.59-1-61257	121	20	20	8	0	6	659	18	18	0	0	NA	NA	NA	52	43	252	251	353	175	173	311	28	28	16	0.111	0.112	0.045
.	19.01.16-03.06.02-1-61260	94	18	18	8	0	5	652	17	17	0	0	NA	NA	NA	35	35	249	242	357	170	164	318	42	9	20	0.169	0.037	0.056
.	19.01.16-03.06.03-1-61261	32	1	1	0	0	0	0	0	0	0	0	NA	NA	NA	13	11	240	239	345	0	0	0	0	0	3	0	0	0.009
.	19.01.16-03.06.06-1-61264	184	19	19	5	0	2	685	18	18	0	0	NA	NA	NA	62	73	258	251	377	177	174	334	49	26	9	0.19	0.104	0.024
.	19.01.16-03.06.08-1-61265	181	11	11	1	0	0	662	10	10	0	0	NA	NA	NA	53	43	251	249	356	172	172	318	20	13	2	0.08	0.052	0.006
.	19.01.16-03.06.12-1-61266	64	4	4	1	0	1	637	2	2	0	0	NA	NA	NA	25	23	241	245	350	164	166	307	0	9	1	0	0.037	0.003
.	19.01.16-03.06.17-1-61268	37	1	1	0	0	0	0	0	0	0	0	NA	NA	NA	8	13	241	239	346	0	0	0	0	0	0	0	0	0
.	19.01.16-03.06.20-1-61269	35	1	1	1	0	1	0	0	0	0	0	NA	NA	NA	9	9	239	237	346	0	0	0	4	0	0	0.017	0	0
.	19.01.16-03.06.25-1-61276	143	10	10	2	0	2	663	9	9	0	0	NA	NA	NA	48	48	254	246	361	178	168	317	15	11	10	0.059	0.045	0.028
.	19.01.16-03.06.25-1-61277	156	10	10	4	0	3	674	9	9	0	0	NA	NA	NA	58	59	252	256	364	178	176	320	4	21	7	0.016	0.082	0.019
.	19.01.16-03.06.32-1-61293	33	1	1	0	0	0	0	0	0	0	0	NA	NA	NA	8	6	239	238	342	0	0	0	0	0	0	0	0	0
.	19.01.16-03.06.34-1-61294	180	16	16	4	0	3	672	13	13	0	0	NA	NA	NA	54	54	251	260	356	173	180	319	31	19	4	0.124	0.073	0.011
.	19.01.16-03.06.34-1-61295	146	13	13	4	0	4	647	11	11	0	0	NA	NA	NA	51	38	249	246	356	168	166	313	31	25	4	0.124	0.102	0.011
.	19.01.16-03.06.45-1-61305	62	3	3	1	0	1	643	2	2	0	0	NA	NA	NA	28	23	241	242	353	166	163	314	5	8	0	0.021	0.033	0
.	19.01.16-03.06.47-1-61307	59	3	3	2	0	2	644	2	2	0	0	NA	NA	NA	18	23	244	240	352	167	165	312	0	4	3	0	0.017	0.009
.	19.01.16-03.06.47-1-61308	174	29	29	9	0	9	663	28	28	0	0	NA	NA	NA	54	43	253	242	361	175	165	323	53	31	31	0.209	0.128	0.086
.	19.01.16-03.06.49-1-61311	128	11	11	3	0	3	655	10	10	0	0	NA	NA	NA	29	36	250	245	354	174	169	312	12	14	7	0.048	0.057	0.02
.	19.01.16-03.06.50-1-61313	144	6	6	1	0	1	663	5	5	0	0	NA	NA	NA	39	44	246	245	366	169	169	325	6	18	0	0.024	0.073	0
.	19.01.16-03.06.50-1-61315	98	7	7	1	0	1	651	4	4	0	0	NA	NA	NA	33	35	251	243	354	172	166	313	11	7	2	0.044	0.029	0.006
.	19.01.16-03.07.00-1-61325	32	1	1	0	0	0	0	0	0	0	0	NA	NA	NA	13	10	239	238	346	0	0	0	1	0	0	0.004	0	0
.	19.01.16-03.07.02-1-61327	94	9	9	1	0	1	650	8	8	0	0	NA	NA	NA	24	30	243	242	358	164	167	319	8	1	11	0.033	0.004	0.031
.	19.01.16-03.07.03-1-61328	57	2	2	0	0	0	645	1	1	0	0	NA	NA	NA	20	24	247	240	350	171	164	310	4	2	0	0.016	0.008	0
.	19.01.16-03.07.03-1-61330	94	4	4	0	0	0	648	2	2	0	0	NA	NA	NA	32	26	241	245	353	165	170	313	5	13	5	0.021	0.053	0.014
.	19.01.16-03.07.04-1-61333	72	4	4	1	0	1	636	2	2	0	0	NA	NA	NA	21	18	242	241	348	166	166	304	0	3	1	0	0.012	0.003
.	19.01.16-03.07.10-1-61334	92	4	4	2	0	2	640	3	3	0	0	NA	NA	NA	23	23	243	238	355	164	164	312	10	0	5	0.041	0	0.014
.	19.01.16-03.07.11-1-61335	86	4	4	1	0	0	647	3	3	0	0	NA	NA	NA	32	30	250	241	352	172	167	308	15	5	0	0.06	0.021	0
.	19.01.16-03.07.16-1-61336	154	7	7	3	0	3	679	6	6	0	0	NA	NA	NA	39	56	252	254	363	175	179	325	5	11	12	0.02	0.043	0.033
.	19.01.16-03.07.17-1-61337	231	21	21	5	0	3	682	20	20	0	0	NA	NA	NA	65	64	253	257	367	175	179	328	45	27	12	0.178	0.105	0.033
.	19.01.16-03.07.20-1-61338	92	7	7	3	0	3	644	5	5	0	0	NA	NA	NA	36	29	243	245	354	169	169	306	3	13	6	0.012	0.053	0.017
.	19.01.16-03.07.21-1-61339	85	3	3	2	0	2	638	2	2	0	0	NA	NA	NA	39	27	244	247	349	166	168	304	2	1	3	0.008	0.004	0.009
.	19.01.16-03.07.23-1-61340	37	1	1	1	0	1	0	0	0	0	0	NA	NA	NA	7	3	236	237	343	0	0	0	0	0	0	0	0	0
.	19.01.16-03.07.25-1-61341	119	6	6	3	0	3	649	4	4	0	0	NA	NA	NA	37	36	247	244	358	168	167	314	20	1	1	0.081	0.004	0.003
.	19.01.16-03.07.26-1-61342	108	6	6	0	0	0	651	5	5	0	0	NA	NA	NA	26	31	245	244	355	168	169	314	5	7	4	0.02	0.029	0.011
.	19.01.16-03.07.29-1-61358	146	7	7	1	0	1	641	6	6	0	0	NA	NA	NA	53	33	245	246	355	170	168	303	14	3	8	0.057	0.012	0.023
.	19.01.16-03.07.32-1-61360	91	5	5	0	0	0	646	4	4	0	0	NA	NA	NA	38	29	243	242	357	167	167	312	30	7	0	0.123	0.029	0
.	19.01.16-03.07.36-1-61361	92	4	4	0	0	0	644	3	3	0	0	NA	NA	NA	31	28	245	241	355	166	163	315	14	13	0	0.057	0.054	0
.	19.01.16-03.07.38-1-61362	35	1	1	0	0	0	0	0	0	0	0	NA	NA	NA	9	8	239	238	344	0	0	0	4	0	0	0.017	0	0
.	19.01.16-03.07.39-1-61363	90	5	5	3	0	3	650	4	4	0	0	NA	NA	NA	23	27	241	245	354	166	169	315	4	4	11	0.017	0.016	0.031
.	19.01.16-03.07.41-1-61364	174	11	11	6	0	4	666	9	9	0	0	NA	NA	NA	54	46	250	250	359	172	176	318	18	10	11	0.072	0.04	0.031
.	19.01.16-03.07.44-1-61365	93	6	6	1	0	1	647	3	3	0	0	NA	NA	NA	29	30	246	243	354	169	163	315	12	6	5	0.049	0.025	0.014
.	19.01.16-03.07.45-1-61369	86	5	5	3	0	3	658	4	4	0	0	NA	NA	NA	23	39	246	245	361	171	168	319	6	1	2	0.024	0.004	0.006
.	19.01.16-03.07.49-1-61373	33	1	1	0	0	0	0	0	0	0	0	NA	NA	NA	7	6	238	237	344	0	0	0	0	0	0	0	0	0
.	19.01.16-03.07.51-1-61377	96	3	3	0	0	0	648	2	2	0	0	NA	NA	NA	22	28	242	242	357	164	168	316	0	0	9	0	0	0.025
.	19.01.16-03.07.53-1-61380	92	7	7	4	0	3	655	6	6	0	0	NA	NA	NA	31	33	246	242	358	169	168	318	22	17	0	0.089	0.07	0
.	19.01.16-03.07.54-1-61384	157	18	18	5	0	5	652	16	16	0	0	NA	NA	NA	56	43	246	245	365	170	164	318	44	24	14	0.179	0.098	0.038
.	19.01.16-03.07.59-1-61387	59	2	2	1	0	1	250	1	1	0	0	NA	NA	NA	18	12	240	241	344	60	67	123	0	0	1	0	0	0.003
.	19.01.16-03.08.00-1-61388	122	5	5	1	0	1	665	4	4	0	0	NA	NA	NA	36	39	247	246	359	172	172	321	3	7	4	0.012	0.028	0.011
.	19.01.16-03.08.03-1-61391	91	6	6	2	0	2	648	5	5	0	0	NA	NA	NA	37	32	247	242	356	170	165	313	3	3	9	0.012	0.012	0.025
.	19.01.16-03.08.03-1-61392	211	24	24	11	0	6	685	22	22	0	0	NA	NA	NA	66	67	248	259	373	174	180	331	38	64	13	0.153	0.247	0.035
.	19.01.16-03.08.06-1-61395	302	27	27	9	0	9	709	24	24	0	0	NA	NA	NA	99	97	257	276	377	180	196	333	61	35	5	0.237	0.127	0.013
.	19.01.16-03.08.07-1-61396	94	8	8	1	0	1	641	7	7	0	0	NA	NA	NA	46	35	246	251	351	170	167	304	12	10	4	0.049	0.04	0.011
.	19.01.16-03.08.09-1-61397	86	5	5	2	0	2	642	3	3	0	0	NA	NA	NA	42	25	245	239	354	166	160	316	6	2	4	0.024	0.008	0.011
.	19.01.16-03.08.15-1-61398	149	31	31	5	0	4	650	28	28	0	0	NA	NA	NA	44	29	242	248	352	165	172	313	47	20	30	0.194	0.081	0.085
.	19.01.16-03.08.18-1-61399	149	15	15	6	0	4	668	14	14	0	0	NA	NA	NA	40	48	250	253	358	173	179	316	46	19	16	0.184	0.075	0.045
.	19.01.16-03.08.21-1-61404	117	5	5	1	0	1	643	4	4	0	0	NA	NA	NA	37	25	241	242	355	167	165	311	2	6	6	0.008	0.025	0.017
.	19.01.16-03.08.27-1-61405	64	2	2	1	0	1	644	1	1	0	0	NA	NA	NA	22	23	243	237	356	162	164	318	2	0	2	0.008	0	0.006
.	19.01.16-03.08.27-1-61406	214	25	25	9	0	4	681	24	24	0	0	NA	NA	NA	72	62	248	261	366	174	183	324	52	48	25	0.21	0.184	0.068
.	19.01.16-03.08.31-1-61422	148	7	7	4	0	4	674	6	6	0	0	NA	NA	NA	64	58	252	254	365	175	176	323	10	20	1	0.04	0.079	0.003
.	19.01.16-03.08.40-1-61427	145	14	14	5	0	3	661	13	13	0	0	NA	NA	NA	37	46	250	249	360	170	172	319	37	21	17	0.148	0.084	0.047
.	19.01.16-03.08.42-1-61428	224	19	19	4	0	4	680	17	17	0	0	NA	NA	NA	83	65	252	254	372	177	176	327	32	18	23	0.127	0.071	0.062
.	19.01.16-03.08.48-1-61436	97	7	7	2	0	2	651	6	6	0	0	NA	NA	NA	27	30	248	242	353	171	170	310	13	10	3	0.052	0.041	0.008
.	19.01.16-03.08.50-1-61439	36	1	1	1	0	1	0	0	0	0	0	NA	NA	NA	10	12	238	240	347	0	0	0	0	0	2	0	0	0.006
.	19.01.16-03.08.51-1-61441	216	44	44	12	0	8	685	42	42	0	0	NA	NA	NA	65	71	250	266	368	169	193	323	59	65	56	0.236	0.244	0.152
.	19.01.16-03.08.53-1-61446	125	15	15	4	0	4	659	12	12	0	0	NA	NA	NA	35	41	248	252	354	172	175	312	14	21	6	0.056	0.083	0.017
.	19.01.16-03.08.53-1-61447	87	9	9	0	0	0	641	7	7	0	0	NA	NA	NA	56	29	246	244	352	171	165	305	18	3	8	0.073	0.012	0.023
.	19.01.16-03.09.05-1-61457	88	3	3	1	0	1	651	2	2	0	0	NA	NA	NA	31	32	246	244	355	171	167	313	3	2	4	0.012	0.008	0.011
.	19.01.16-03.09.09-1-61459	85	5	5	1	0	0	645	4	4	0	0	NA	NA	NA	30	26	242	249	348	165	171	309	1	14	6	0.004	0.056	0.017
.	19.01.16-03.09.11-1-61460	86	4	4	1	0	1	650	3	3	0	0	NA	NA	NA	29	30	243	247	353	169	168	313	0	3	12	0	0.012	0.034
.	19.01.16-03.09.13-1-61461	58	3	3	1	0	1	644	1	1	0	0	NA	NA	NA	17	22	243	242	350	166	166	312	6	0	0	0.025	0	0
.	19.01.16-03.09.21-1-61462	175	11	11	0	0	0	672	10	10	0	0	NA	NA	NA	52	52	247	253	365	171	179	322	21	23	6	0.085	0.091	0.016
.	19.01.16-03.09.22-1-61463	121	8	8	2	0	2	651	6	6	0	0	NA	NA	NA	29	35	248	248	352	168	173	310	8	20	3	0.032	0.081	0.009
.	19.01.16-03.09.25-1-61464	65	3	3	0	0	0	645	2	2	0	0	NA	NA	NA	20	26	242	245	352	164	169	312	7	1	0	0.029	0.004	0
.	19.01.16-03.09.29-1-61480	68	2	2	1	0	1	651	1	1	0	0	NA	NA	NA	19	30	242	251	350	169	174	308	0	9	0	0	0.036	0
.	19.01.16-03.09.30-1-61481	118	13	13	7	0	5	660	10	10	0	0	NA	NA	NA	43	44	248	250	359	170	176	314	19	12	8	0.077	0.048	0.022
.	19.01.16-03.09.32-1-61482	87	4	4	1	0	0	656	3	3	0	0	NA	NA	NA	23	34	246	243	358	172	166	318	9	3	8	0.037	0.012	0.022
.	19.01.16-03.09.33-1-61483	118	10	10	5	0	4	653	9	9	0	0	NA	NA	NA	43	35	247	247	354	172	168	313	7	14	16	0.028	0.057	0.045
.	19.01.16-03.09.42-1-61484	122	10	10	5	0	4	649	9	9	0	0	NA	NA	NA	42	35	246	248	354	172	168	309	7	24	9	0.028	0.097	0.025
.	19.01.16-03.09.44-1-61485	239	50	50	12	0	6	681	45	45	0	0	NA	NA	NA	64	69	264	245	373	184	167	330	84	67	38	0.318	0.273	0.102
.	19.01.16-03.09.48-1-61492	89	4	4	1	0	1	636	3	3	0	0	NA	NA	NA	33	24	241	244	352	162	170	304	10	2	0	0.041	0.008	0
.	19.01.16-03.09.52-1-61497	33	1	1	1	0	1	0	0	0	0	0	NA	NA	NA	9	9	239	237	346	0	0	0	0	0	1	0	0	0.003
.	19.01.16-03.09.54-1-61501	180	12	12	5	0	2	675	10	10	0	0	NA	NA	NA	53	50	246	252	365	171	177	327	32	21	13	0.13	0.083	0.036
.	19.01.16-03.09.56-1-61503	61	4	4	1	0	1	648	2	2	0	0	NA	NA	NA	22	26	243	243	353	168	169	311	6	0	6	0.025	0	0.017
.	19.01.16-03.09.57-1-61504	64	2	2	0	0	0	550	1	1	0	0	NA	NA	NA	18	14	241	238	348	149	141	260	0	0	4	0	0	0.011
.	19.01.16-03.10.01-1-61511	64	5	5	1	0	1	641	3	3	0	0	NA	NA	NA	17	20	243	242	348	165	165	311	0	5	4	0	0.021	0.011
.	19.01.16-03.10.05-1-61515	32	1	1	0	0	0	0	0	0	0	0	NA	NA	NA	8	12	240	239	346	0	0	0	0	3	0	0	0.013	0
.	19.01.16-03.10.05-1-61517	32	1	1	0	0	0	0	0	0	0	0	NA	NA	NA	15	9	238	239	345	0	0	0	0	0	0	0	0	0
.	19.01.16-03.10.06-1-61518	66	5	5	0	0	0	637	2	2	0	0	NA	NA	NA	30	22	244	241	350	165	164	308	3	4	0	0.012	0.017	0
.	19.01.16-03.10.07-1-61519	89	3	3	1	0	1	654	2	2	0	0	NA	NA	NA	31	36	248	242	359	172	166	316	3	0	7	0.012	0	0.019
.	19.01.16-03.10.07-1-61520	64	5	5	1	0	0	636	4	4	0	0	NA	NA	NA	32	21	242	237	355	167	160	309	6	7	5	0.025	0.03	0.014
.	19.01.16-03.10.10-1-61521	89	7	7	3	0	3	651	6	6	0	0	NA	NA	NA	18	28	244	246	351	168	168	315	10	9	1	0.041	0.037	0.003
.	19.01.16-03.10.12-1-61522	239	23	23	7	0	6	686	21	21	0	0	NA	NA	NA	76	65	250	254	374	176	179	331	51	35	19	0.204	0.138	0.051
.	19.01.16-03.10.18-1-61523	212	18	18	7	0	5	698	17	17	0	0	NA	NA	NA	64	76	265	255	369	187	179	332	66	33	1	0.249	0.129	0.003
.	19.01.16-03.10.22-1-61524	63	2	2	1	0	1	641	1	1	0	0	NA	NA	NA	25	26	246	243	350	168	164	309	0	0	6	0	0	0.017
.	19.01.16-03.10.24-1-61526	125	6	6	1	0	1	668	5	5	0	0	NA	NA	NA	34	47	243	252	365	165	176	327	1	3	6	0.004	0.012	0.016
.	19.01.16-03.10.24-1-61527	123	10	10	3	0	2	666	8	8	0	0	NA	NA	NA	35	42	246	247	362	172	172	322	19	24	4	0.077	0.097	0.011
.	19.01.16-03.10.26-1-61528	240	26	26	6	0	5	695	23	23	0	0	NA	NA	NA	68	74	266	251	370	189	176	330	30	34	42	0.113	0.135	0.114
.	19.01.16-03.10.31-1-61544	156	12	12	3	0	2	661	9	9	0	0	NA	NA	NA	62	49	256	252	354	174	174	313	30	7	9	0.117	0.028	0.025
.	19.01.16-03.10.36-1-61545	59	2	2	0	0	0	639	1	1	0	0	NA	NA	NA	23	22	245	242	348	168	165	306	0	2	3	0	0.008	0.009
.	19.01.16-03.10.46-1-61555	125	12	12	5	0	3	658	11	11	0	0	NA	NA	NA	50	38	244	248	359	169	172	317	25	19	15	0.102	0.077	0.042
.	19.01.16-03.10.49-1-61558	60	3	3	2	0	2	631	2	2	0	0	NA	NA	NA	27	19	243	244	345	166	167	298	0	6	4	0	0.025	0.012
.	19.01.16-03.10.56-1-61569	114	4	4	2	0	2	651	3	3	0	0	NA	NA	NA	31	33	247	244	355	175	164	312	0	7	3	0	0.029	0.008
.	19.01.16-03.11.00-1-61571	91	5	5	0	0	0	649	4	4	0	0	NA	NA	NA	27	22	244	241	350	169	166	314	6	5	0	0.025	0.021	0
.	19.01.16-03.11.01-1-61572	64	4	4	0	0	0	646	3	3	0	0	NA	NA	NA	23	26	243	241	355	167	164	315	0	0	8	0	0	0.023
.	19.01.16-03.11.02-1-61574	38	1	1	0	0	0	0	0	0	0	0	NA	NA	NA	9	10	240	238	345	0	0	0	0	0	1	0	0	0.003
.	19.01.16-03.11.04-1-61577	86	9	9	3	0	2	644	8	8	0	0	NA	NA	NA	35	29	245	243	354	168	166	310	14	3	11	0.057	0.012	0.031
.	19.01.16-03.11.05-1-61579	30	1	1	0	0	0	0	0	0	0	0	NA	NA	NA	7	6	238	238	343	0	0	0	1	0	0	0.004	0	0
.	19.01.16-03.11.07-1-61580	87	5	5	2	0	2	652	4	4	0	0	NA	NA	NA	19	30	244	242	357	166	167	319	9	5	1	0.037	0.021	0.003
.	19.01.16-03.11.08-1-61581	34	1	1	1	0	1	0	0	0	0	0	NA	NA	NA	14	9	237	239	346	0	0	0	0	2	0	0	0.008	0
.	19.01.16-03.11.11-1-61582	99	6	6	1	0	0	664	5	5	0	0	NA	NA	NA	40	44	247	248	362	173	168	323	13	8	12	0.053	0.032	0.033
.	19.01.16-03.11.15-1-61583	144	9	9	3	0	2	669	8	8	0	0	NA	NA	NA	32	52	247	252	366	170	174	325	4	13	8	0.016	0.052	0.022
.	19.01.16-03.11.18-1-61585	113	5	5	2	0	2	640	4	4	0	0	NA	NA	NA	38	23	241	245	350	165	170	305	0	1	6	0	0.004	0.017
.	19.01.16-03.11.18-1-61586	203	8	8	3	0	3	676	7	7	0	0	NA	NA	NA	65	68	252	259	370	175	176	325	22	14	0	0.087	0.054	0
.	19.01.16-03.11.18-1-61587	31	1	1	1	0	1	0	0	0	0	0	NA	NA	NA	12	9	238	238	346	0	0	0	0	0	0	0	0	0
.	19.01.16-03.11.18-1-61588	92	6	6	2	0	1	635	4	4	0	0	NA	NA	NA	27	16	241	240	348	164	165	306	8	12	7	0.033	0.05	0.02
.	19.01.16-03.11.20-1-61589	120	5	5	0	0	0	667	4	4	0	0	NA	NA	NA	30	48	248	249	364	173	168	326	16	0	5	0.065	0	0.014
.	19.01.16-03.11.28-1-61605	56	2	2	0	0	0	401	1	1	0	0	NA	NA	NA	11	13	241	238	347	108	107	186	0	0	3	0	0	0.009
.	19.01.16-03.11.28-1-61606	85	5	5	2	0	2	645	4	4	0	0	NA	NA	NA	41	37	251	248	351	171	169	305	0	2	14	0	0.008	0.04
.	19.01.16-03.11.32-1-61607	112	6	6	2	0	2	642	5	5	0	0	NA	NA	NA	38	25	239	244	355	165	166	311	9	7	7	0.038	0.029	0.02
.	19.01.16-03.11.34-1-61608	60	3	3	0	0	0	100	1	1	0	0	NA	NA	NA	22	18	243	239	349	25	27	48	3	2	0	0.012	0.008	0
.	19.01.16-03.11.38-1-61609	98	4	4	1	0	1	658	2	2	0	0	NA	NA	NA	21	36	248	247	354	170	173	315	4	0	2	0.016	0	0.006
.	19.01.16-03.11.39-1-61611	94	9	9	2	0	2	658	8	8	0	0	NA	NA	NA	24	33	248	246	352	172	172	314	10	15	9	0.04	0.061	0.026
.	19.01.16-03.11.39-1-61612	31	1	1	1	0	1	0	0	0	0	0	NA	NA	NA	10	5	237	238	343	0	0	0	0	0	0	0	0	0
.	19.01.16-03.11.41-1-61613	119	6	6	3	0	3	655	4	4	0	0	NA	NA	NA	30	34	245	249	353	169	175	311	2	0	7	0.008	0	0.02
.	19.01.16-03.11.41-1-61614	180	12	12	3	0	1	655	11	11	0	0	NA	NA	NA	42	32	243	247	355	167	170	318	14	25	8	0.058	0.101	0.023
.	19.01.16-03.11.41-1-61615	170	23	23	4	0	1	667	20	20	0	0	NA	NA	NA	50	46	244	255	360	171	178	318	53	29	9	0.217	0.114	0.025
.	19.01.16-03.11.42-1-61616	276	21	21	6	0	3	704	17	17	0	0	NA	NA	NA	80	83	260	255	381	186	178	340	43	42	14	0.165	0.165	0.037
.	19.01.16-03.11.46-1-61620	119	10	10	3	0	2	652	7	7	0	0	NA	NA	NA	48	38	247	244	360	167	167	318	49	2	0	0.198	0.008	0
.	19.01.16-03.11.52-1-61628	91	9	9	2	0	2	646	8	8	0	0	NA	NA	NA	25	29	244	246	352	167	172	307	7	11	18	0.029	0.045	0.051
.	19.01.16-03.11.55-1-61632	114	6	6	0	0	0	648	5	5	0	0	NA	NA	NA	28	33	245	246	355	167	172	309	8	5	3	0.033	0.02	0.008
.	19.01.16-03.12.00-1-61635	95	9	9	6	0	6	654	8	8	0	0	NA	NA	NA	30	33	247	247	352	172	168	314	11	12	0	0.045	0.049	0
.	19.01.16-03.12.02-1-61637	146	7	7	2	0	2	661	5	5	0	0	NA	NA	NA	47	47	253	249	358	176	170	315	12	10	0	0.047	0.04	0
.	19.01.16-03.12.10-1-61641	67	4	4	0	0	0	643	3	3	0	0	NA	NA	NA	29	28	243	245	353	164	170	309	6	8	6	0.025	0.033	0.017
.	19.01.16-03.12.14-1-61642	147	21	21	6	0	4	673	18	18	0	0	NA	NA	NA	49	50	245	254	364	168	181	324	47	18	21	0.192	0.071	0.058
.	19.01.16-03.12.15-1-61643	177	11	11	4	0	3	685	10	10	0	0	NA	NA	NA	51	69	254	258	370	177	180	328	11	10	15	0.043	0.039	0.041
.	19.01.16-03.12.19-1-61644	150	16	16	3	0	3	669	13	13	0	0	NA	NA	NA	52	49	252	249	361	174	173	322	10	27	7	0.04	0.108	0.019
.	19.01.16-03.12.22-1-61645	156	15	15	4	0	3	661	14	14	0	0	NA	NA	NA	49	40	243	252	358	169	175	317	17	22	11	0.07	0.087	0.031
.	19.01.16-03.12.24-1-61650	29	1	1	0	0	0	0	0	0	0	0	NA	NA	NA	4	3	236	238	342	0	0	0	0	0	0	0	0	0
.	19.01.16-03.12.26-1-61651	118	4	4	0	0	0	662	3	3	0	0	NA	NA	NA	37	37	242	248	360	169	173	320	0	21	0	0	0.085	0
.	19.01.16-03.12.26-1-61652	157	36	36	16	0	11	662	31	31	0	0	NA	NA	NA	50	43	249	247	360	173	169	320	40	68	33	0.161	0.275	0.092
.	19.01.16-03.12.26-1-61653	120	6	6	0	0	0	658	5	5	0	0	NA	NA	NA	43	35	243	244	361	168	169	321	10	4	3	0.041	0.016	0.008
.	19.01.16-03.12.27-1-61654	58	3	3	0	0	0	637	2	2	0	0	NA	NA	NA	17	14	240	239	348	166	161	310	1	3	3	0.004	0.013	0.009
.	19.01.16-03.12.41-1-61675	92	6	6	2	0	2	642	4	4	0	0	NA	NA	NA	36	27	244	243	353	166	163	313	6	3	8	0.025	0.012	0.023
.	19.01.16-03.12.44-1-61676	262	18	18	7	0	6	697	16	16	0	0	NA	NA	NA	77	81	264	255	375	186	178	333	29	31	11	0.11	0.122	0.029
.	19.01.16-03.12.46-1-61681	160	8	8	1	0	1	665	7	7	0	0	NA	NA	NA	54	52	254	248	363	176	170	319	4	21	2	0.016	0.085	0.006
.	19.01.16-03.12.46-1-61682	116	4	4	0	0	0	678	3	3	0	0	NA	NA	NA	42	60	249	254	370	173	175	330	10	0	7	0.04	0	0.019
.	19.01.16-03.12.48-1-61686	112	4	4	2	0	1	652	3	3	0	0	NA	NA	NA	33	33	243	246	357	170	169	313	7	2	12	0.029	0.008	0.034
.	19.01.16-03.12.55-1-61697	175	12	12	0	0	0	672	11	11	0	0	NA	NA	NA	57	52	254	250	361	180	172	320	19	19	0	0.075	0.076	0
.	19.01.16-03.12.55-1-61699	34	1	1	0	0	0	0	0	0	0	0	NA	NA	NA	9	9	239	240	343	0	0	0	0	0	0	0	0	0
.	19.01.16-03.12.59-1-61701	65	3	3	0	0	0	652	2	2	0	0	NA	NA	NA	26	34	239	248	360	163	166	323	0	0	5	0	0	0.014
.	19.01.16-03.13.01-1-61702	60	3	3	0	0	0	641	2	2	0	0	NA	NA	NA	23	30	245	244	354	170	163	308	0	5	2	0	0.02	0.006
.	19.01.16-03.13.04-1-61706	64	3	3	1	0	1	642	2	2	0	0	NA	NA	NA	26	26	246	247	346	166	171	305	5	0	2	0.02	0	0.006
.	19.01.16-03.13.05-1-61707	63	2	2	1	0	1	642	1	1	0	0	NA	NA	NA	25	21	245	241	348	169	165	308	0	0	4	0	0	0.011
.	19.01.16-03.13.07-1-61709	68	3	3	0	0	0	639	2	2	0	0	NA	NA	NA	31	26	242	244	353	166	163	310	0	3	4	0	0.012	0.011
.	19.01.16-03.13.14-1-61710	119	12	12	2	0	2	653	11	11	0	0	NA	NA	NA	40	37	250	244	356	170	167	316	20	17	9	0.08	0.07	0.025
.	19.01.16-03.13.16-1-61711	207	19	19	9	0	6	671	16	16	0	0	NA	NA	NA	54	51	248	256	360	173	180	318	65	8	26	0.262	0.031	0.072
.	19.01.16-03.13.18-1-61712	58	2	2	1	0	1	0	1	1	0	0	NA	NA	NA	29	19	238	244	350	0	0	0	4	2	0	0.017	0.008	0
.	19.01.16-03.13.19-1-61713	89	7	7	1	0	1	658	5	5	0	0	NA	NA	NA	28	39	251	244	357	169	169	320	9	6	9	0.036	0.025	0.025
.	19.01.16-03.13.20-1-61714	243	17	17	2	0	1	687	14	14	0	0	NA	NA	NA	84	74	260	252	375	183	175	329	49	12	13	0.188	0.048	0.035
.	19.01.16-03.13.22-1-61715	34	1	1	1	0	1	0	0	0	0	0	NA	NA	NA	7	11	237	239	348	0	0	0	1	0	0	0.004	0	0
.	19.01.16-03.13.23-1-61716	33	1	1	0	0	0	0	0	0	0	0	NA	NA	NA	9	11	240	239	345	0	0	0	0	0	0	0	0	0
.	19.01.16-03.13.24-1-61717	89	4	4	1	0	1	653	3	3	0	0	NA	NA	NA	41	37	248	249	353	169	174	310	12	0	0	0.048	0	0
.	19.01.16-03.13.24-1-61718	65	9	9	2	0	1	644	8	8	0	0	NA	NA	NA	29	26	240	245	354	166	165	313	0	27	0	0	0.11	0
.	19.01.16-03.13.25-1-61719	90	4	4	3	0	2	650	3	3	0	0	NA	NA	NA	28	30	242	244	357	167	169	314	4	4	6	0.017	0.016	0.017
.	19.01.16-03.13.26-1-61720	117	6	6	1	0	1	656	5	5	0	0	NA	NA	NA	45	39	247	246	359	171	169	316	23	5	1	0.093	0.02	0.003
.	19.01.16-03.13.39-1-61736	94	10	10	4	0	3	651	8	8	0	0	NA	NA	NA	42	36	249	243	357	171	168	312	5	16	11	0.02	0.066	0.031
.	19.01.16-03.13.41-1-61737	154	19	19	1	0	1	647	15	15	0	0	NA	NA	NA	50	32	246	243	356	164	167	316	16	20	35	0.065	0.082	0.098
.	19.01.16-03.13.42-1-61738	124	9	9	2	0	2	652	6	6	0	0	NA	NA	NA	53	36	243	248	358	166	169	317	22	18	5	0.091	0.073	0.014
.	19.01.16-03.13.42-1-61739	62	2	2	0	0	0	647	1	1	0	0	NA	NA	NA	21	24	243	245	349	165	170	312	2	5	0	0.008	0.02	0
.	19.01.16-03.13.45-1-61740	147	16	16	7	0	4	675	15	15	0	0	NA	NA	NA	46	58	254	251	366	177	175	323	45	11	7	0.177	0.044	0.019
.	19.01.16-03.13.48-1-61748	122	5	5	0	0	0	658	3	3	0	0	NA	NA	NA	28	32	245	243	357	172	170	316	6	0	6	0.024	0	0.017
.	19.01.16-03.13.53-1-61754	91	9	9	3	0	3	645	7	7	0	0	NA	NA	NA	33	25	243	244	351	167	165	313	14	0	4	0.058	0	0.011
.	19.01.16-03.13.57-1-61759	153	27	27	8	0	7	662	24	24	0	0	NA	NA	NA	47	41	246	249	359	170	174	318	42	56	12	0.171	0.225	0.033
.	19.01.16-03.13.58-1-61760	119	8	8	2	0	1	652	7	7	0	0	NA	NA	NA	43	31	243	243	358	166	168	318	7	14	14	0.029	0.058	0.039
.	19.01.16-03.14.00-1-61764	150	9	9	1	0	1	658	7	7	0	0	NA	NA	NA	39	41	249	246	359	174	168	316	17	6	8	0.068	0.024	0.022
.	19.01.16-03.14.04-1-61769	32	1	1	0	0	0	0	0	0	0	0	NA	NA	NA	8	9	238	239	345	0	0	0	1	0	0	0.004	0	0
.	19.01.16-03.14.05-1-61770	93	3	3	1	0	1	651	2	2	0	0	NA	NA	NA	24	31	247	244	353	174	168	309	0	1	3	0	0.004	0.008
.	19.01.16-03.14.07-1-61772	150	7	7	3	0	3	663	6	6	0	0	NA	NA	NA	48	46	249	249	361	168	170	325	3	12	3	0.012	0.048	0.008
.	19.01.16-03.14.14-1-61774	149	23	23	10	0	9	664	21	21	0	0	NA	NA	NA	47	49	252	248	362	179	170	315	41	34	10	0.163	0.137	0.028
.	19.01.16-03.14.16-1-61775	272	19	19	5	0	1	703	17	17	0	0	NA	NA	NA	67	81	269	251	374	196	177	330	36	38	14	0.134	0.151	0.037
.	19.01.16-03.14.19-1-61776	98	3	3	1	0	1	638	2	2	0	0	NA	NA	NA	28	22	244	244	347	166	166	306	0	1	2	0	0.004	0.006
.	19.01.16-03.14.20-1-61777	92	7	7	2	0	1	650	5	5	0	0	NA	NA	NA	22	27	244	246	350	169	170	311	21	4	3	0.086	0.016	0.009
.	19.01.16-03.14.21-1-61778	61	2	2	0	0	0	649	1	1	0	0	NA	NA	NA	27	29	241	244	357	165	169	315	2	0	4	0.008	0	0.011
.	19.01.16-03.14.22-1-61779	118	7	7	3	0	3	674	6	6	0	0	NA	NA	NA	38	56	252	250	367	176	171	327	14	5	7	0.056	0.02	0.019
.	19.01.16-03.14.27-1-61780	93	8	8	2	0	2	654	7	7	0	0	NA	NA	NA	27	30	245	248	350	170	172	312	17	1	2	0.069	0.004	0.006
.	19.01.16-03.14.34-1-61796	63	2	2	0	0	0	651	0	0	0	0	NA	NA	NA	26	35	245	241	362	166	165	320	0	0	6	0	0	0.017
.	19.01.16-03.14.35-1-61797	88	12	12	8	0	6	648	10	10	0	0	NA	NA	NA	35	33	241	245	360	164	166	318	21	10	8	0.087	0.041	0.022
.	19.01.16-03.14.41-1-61802	37	1	1	0	0	0	0	0	0	0	0	NA	NA	NA	12	8	238	239	344	0	0	0	0	1	0	0	0.004	0
.	19.01.16-03.14.42-1-61803	59	2	2	0	0	0	252	1	1	0	0	NA	NA	NA	22	16	238	239	352	64	57	131	0	1	1	0	0.004	0.003
.	19.01.16-03.14.42-1-61804	32	1	1	1	0	1	0	0	0	0	0	NA	NA	NA	11	10	242	237	344	0	0	0	0	0	2	0	0	0.006
.	19.01.16-03.14.44-1-61805	91	4	4	0	0	0	650	3	3	0	0	NA	NA	NA	36	33	249	241	356	172	164	314	8	0	9	0.032	0	0.025
.	19.01.16-03.14.45-1-61809	88	4	4	2	0	2	646	3	3	0	0	NA	NA	NA	30	21	239	246	349	166	171	309	0	4	9	0	0.016	0.026
.	19.01.16-03.14.48-1-61813	70	3	3	0	0	0	647	2	2	0	0	NA	NA	NA	29	32	244	243	358	168	160	319	4	5	2	0.016	0.021	0.006
.	19.01.16-03.14.49-1-61815	90	3	3	0	0	0	655	2	2	0	0	NA	NA	NA	40	38	246	244	361	168	168	319	5	0	1	0.02	0	0.003
.	19.01.16-03.14.51-1-61818	97	8	8	3	0	2	660	7	7	0	0	NA	NA	NA	27	36	246	240	363	171	165	324	16	16	6	0.065	0.067	0.017
.	19.01.16-03.14.52-1-61820	117	4	4	1	0	1	660	3	3	0	0	NA	NA	NA	41	42	250	250	355	171	171	318	6	0	5	0.024	0	0.014
.	19.01.16-03.14.55-1-61827	64	2	2	1	0	1	600	1	1	0	0	NA	NA	NA	17	17	239	245	346	159	155	286	0	0	3	0	0	0.009
.	19.01.16-03.15.01-1-61831	34	1	1	0	0	0	0	0	0	0	0	NA	NA	NA	15	10	240	238	345	0	0	0	0	0	0	0	0	0
.	19.01.16-03.15.01-1-61832	33	1	1	0	0	0	0	0	0	0	0	NA	NA	NA	9	7	238	237	345	0	0	0	0	0	3	0	0	0.009
.	19.01.16-03.15.01-1-61833	93	12	12	4	0	4	651	10	10	0	0	NA	NA	NA	38	37	246	242	362	169	162	320	0	48	6	0	0.198	0.017
.	19.01.16-03.15.04-1-61837	145	27	27	10	0	7	659	22	22	0	0	NA	NA	NA	38	41	248	247	359	170	168	321	59	16	17	0.238	0.065	0.047
.	19.01.16-03.15.04-1-61838	98	7	7	3	0	2	657	6	6	0	0	NA	NA	NA	33	39	247	248	357	171	173	313	16	0	3	0.065	0	0.008
.	19.01.16-03.15.04-1-61839	180	14	14	6	0	5	683	13	13	0	0	NA	NA	NA	56	64	255	256	366	178	179	326	22	21	14	0.086	0.082	0.038
.	19.01.16-03.15.04-1-61840	92	9	9	2	0	2	638	7	7	0	0	NA	NA	NA	32	28	243	243	355	168	164	306	1	3	18	0.004	0.012	0.051
.	19.01.16-03.15.08-1-61842	86	4	4	1	0	1	648	3	3	0	0	NA	NA	NA	44	31	244	247	353	168	168	312	12	3	0	0.049	0.012	0
.	19.01.16-03.15.09-1-61843	91	4	4	1	0	1	652	3	3	0	0	NA	NA	NA	24	31	246	243	355	169	166	317	19	0	0	0.077	0	0
.	19.01.16-03.15.15-1-61844	57	2	2	0	0	0	645	1	1	0	0	NA	NA	NA	22	25	244	241	353	168	166	311	3	0	1	0.012	0	0.003
.	19.01.16-03.15.24-1-61846	109	4	4	3	0	2	659	3	3	0	0	NA	NA	NA	30	35	244	250	354	170	174	315	7	6	1	0.029	0.024	0.003
.	19.01.16-03.15.26-1-61847	159	7	7	1	0	1	656	4	4	0	0	NA	NA	NA	52	41	251	245	358	172	169	315	10	3	6	0.04	0.012	0.017
.	19.01.16-03.15.26-1-61848	176	31	31	7	0	5	664	28	28	0	0	NA	NA	NA	59	49	250	253	359	171	177	316	56	46	15	0.224	0.182	0.042
.	19.01.16-03.15.26-1-61849	263	28	28	7	0	4	694	26	26	0	0	NA	NA	NA	90	76	258	261	370	182	180	332	79	33	10	0.306	0.126	0.027
.	19.01.16-03.15.26-1-61850	33	1	1	1	0	1	0	0	0	0	0	NA	NA	NA	13	9	238	239	345	0	0	0	0	0	1	0	0	0.003
.	19.01.16-03.15.29-1-61866	148	24	24	4	0	3	655	21	21	0	0	NA	NA	NA	53	40	247	249	357	170	173	312	29	25	20	0.117	0.1	0.056
.	19.01.16-03.15.30-1-61867	94	13	13	0	0	0	665	12	12	0	0	NA	NA	NA	43	46	255	247	357	176	170	319	10	30	6	0.039	0.121	0.017
.	19.01.16-03.15.36-1-61868	87	4	4	2	0	2	644	3	3	0	0	NA	NA	NA	38	31	246	246	352	167	170	307	7	4	3	0.028	0.016	0.009
.	19.01.16-03.15.41-1-61869	179	49	49	13	0	12	686	43	43	0	0	NA	NA	NA	46	62	255	254	366	181	178	327	56	79	18	0.22	0.311	0.049
.	19.01.16-03.15.45-1-61873	95	4	4	0	0	0	642	3	3	0	0	NA	NA	NA	41	28	244	245	352	164	169	309	6	0	3	0.025	0	0.009
.	19.01.16-03.15.50-1-61879	95	6	6	4	0	2	650	5	5	0	0	NA	NA	NA	40	30	246	242	355	170	165	315	8	16	3	0.033	0.066	0.008
.	19.01.16-03.15.54-1-61884	212	16	16	7	0	5	681	15	15	0	0	NA	NA	NA	53	67	257	256	367	180	175	326	39	46	1	0.152	0.18	0.003
.	19.01.16-03.16.00-1-61888	145	12	12	6	0	5	652	10	10	0	0	NA	NA	NA	50	40	253	243	357	173	164	315	10	24	9	0.04	0.099	0.025
.	19.01.16-03.16.03-1-61891	115	9	9	4	0	4	642	8	8	0	0	NA	NA	NA	30	22	241	241	353	163	167	312	9	8	7	0.037	0.033	0.02
.	19.01.16-03.16.09-1-61894	88	4	4	0	0	0	644	3	3	0	0	NA	NA	NA	21	27	241	247	352	166	168	310	0	1	3	0	0.004	0.009
.	19.01.16-03.16.12-1-61895	136	12	12	4	0	4	660	10	10	0	0	NA	NA	NA	46	42	249	249	357	171	171	318	36	34	0	0.145	0.137	0
.	19.01.16-03.16.20-1-61897	150	10	10	1	0	1	657	9	9	0	0	NA	NA	NA	63	45	254	248	356	175	169	313	13	24	16	0.051	0.097	0.045
.	19.01.16-03.16.20-1-61898	92	4	4	1	0	0	643	3	3	0	0	NA	NA	NA	35	22	244	243	348	168	166	309	0	3	8	0	0.012	0.023
.	19.01.16-03.16.24-1-61905	63	2	2	1	0	0	644	1	1	0	0	NA	NA	NA	24	23	245	241	350	168	165	311	2	0	2	0.008	0	0.006
.	19.01.16-03.16.25-1-61906	261	36	36	10	0	9	708	33	33	0	0	NA	NA	NA	87	96	261	263	385	180	186	342	73	52	28	0.28	0.198	0.073
.	19.01.16-03.16.28-1-61907	116	5	5	1	0	1	650	3	3	0	0	NA	NA	NA	33	34	247	246	354	170	169	311	8	3	1	0.032	0.012	0.003
.	19.01.16-03.16.29-1-61923	63	2	2	2	0	1	634	0	0	0	0	NA	NA	NA	29	19	244	240	348	167	164	303	0	2	3	0	0.008	0.009
.	19.01.16-03.16.38-1-61924	179	26	26	9	0	6	671	23	23	0	0	NA	NA	NA	48	51	252	252	360	176	175	320	47	16	20	0.187	0.063	0.056
.	19.01.16-03.16.39-1-61926	122	5	5	3	0	3	649	4	4	0	0	NA	NA	NA	38	31	243	244	357	167	166	316	3	4	3	0.012	0.016	0.008
.	19.01.16-03.16.39-1-61927	31	1	1	0	0	0	0	0	0	0	0	NA	NA	NA	6	9	239	238	345	0	0	0	0	1	0	0	0.004	0
.	19.01.16-03.16.41-1-61932	87	8	8	1	0	1	638	7	7	0	0	NA	NA	NA	29	17	243	240	347	166	168	304	0	16	0	0	0.067	0
.	19.01.16-03.16.44-1-61933	141	13	13	4	0	3	665	12	12	0	0	NA	NA	NA	42	49	252	255	355	168	178	319	42	14	3	0.167	0.055	0.008
.	19.01.16-03.16.46-1-61938	145	16	16	7	0	3	676	15	15	0	0	NA	NA	NA	54	63	253	253	370	174	176	326	38	40	0	0.15	0.158	0
.	19.01.16-03.16.47-1-61940	109	11	11	5	0	3	646	9	9	0	0	NA	NA	NA	40	31	244	245	355	169	168	309	9	7	15	0.037	0.029	0.042
.	19.01.16-03.16.53-1-61947	173	7	7	1	0	1	662	6	6	0	0	NA	NA	NA	61	48	249	250	362	171	175	316	20	0	8	0.08	0	0.022
.	19.01.16-03.16.59-1-61955	124	7	7	1	0	0	656	6	6	0	0	NA	NA	NA	29	35	245	247	356	169	169	318	12	0	5	0.049	0	0.014
.	19.01.16-03.17.03-1-61958	90	4	4	1	0	1	654	3	3	0	0	NA	NA	NA	37	42	249	251	355	170	173	311	22	5	6	0.088	0.02	0.017
.	19.01.16-03.17.11-1-61961	118	11	11	2	0	2	650	10	10	0	0	NA	NA	NA	32	32	247	245	353	171	170	309	8	19	3	0.032	0.078	0.008
.	19.01.16-03.17.12-1-61962	122	9	9	0	0	0	659	8	8	0	0	NA	NA	NA	39	40	244	248	361	172	166	321	15	12	6	0.061	0.048	0.017
.	19.01.16-03.17.14-1-61963	61	5	5	1	0	1	644	4	4	0	0	NA	NA	NA	27	26	249	242	348	171	164	309	3	3	9	0.012	0.012	0.026
.	19.01.16-03.17.16-1-61964	59	2	2	0	0	0	303	1	1	0	0	NA	NA	NA	20	18	244	240	347	74	72	157	0	0	1	0	0	0.003
.	19.01.16-03.17.21-1-61965	124	9	9	4	0	3	662	7	7	0	0	NA	NA	NA	43	43	246	248	362	171	170	321	34	9	4	0.138	0.036	0.011
.	19.01.16-03.17.21-1-61966	180	10	10	6	0	3	662	9	9	0	0	NA	NA	NA	61	46	246	246	367	173	169	320	7	19	8	0.028	0.077	0.022
.	19.01.16-03.17.24-1-61967	65	4	4	1	0	1	647	3	3	0	0	NA	NA	NA	18	23	243	244	349	169	168	310	0	3	6	0	0.012	0.017
.	19.01.16-03.17.24-1-61968	71	4	4	2	0	2	632	3	3	0	0	NA	NA	NA	27	17	238	243	349	163	162	307	0	0	6	0	0	0.017
.	19.01.16-03.17.27-1-61984	153	17	17	4	0	2	677	14	14	0	0	NA	NA	NA	39	52	253	248	364	178	171	328	23	13	9	0.091	0.052	0.025
.	19.01.16-03.17.32-1-61986	293	33	33	6	0	4	701	31	31	0	0	NA	NA	NA	79	86	258	263	378	179	185	337	64	40	20	0.248	0.152	0.053
.	19.01.16-03.17.37-1-61987	208	16	16	3	0	3	683	15	15	0	0	NA	NA	NA	61	68	252	261	368	173	183	327	20	40	10	0.079	0.153	0.027
.	19.01.16-03.17.37-1-61988	178	30	30	10	0	7	669	27	27	0	0	NA	NA	NA	48	49	242	248	372	165	174	330	85	14	19	0.351	0.056	0.051
.	19.01.16-03.17.41-1-61989	88	4	4	1	0	1	651	2	2	0	0	NA	NA	NA	28	30	243	245	355	170	167	314	0	3	7	0	0.012	0.02
.	19.01.16-03.17.43-1-61990	92	7	7	1	0	1	658	6	6	0	0	NA	NA	NA	18	32	244	245	356	169	169	320	6	9	3	0.025	0.037	0.008
.	19.01.16-03.17.44-1-61991	67	2	2	0	0	0	502	1	1	0	0	NA	NA	NA	16	19	241	242	349	132	129	241	0	0	1	0	0	0.003
.	19.01.16-03.17.47-1-61997	121	6	6	0	0	0	656	5	5	0	0	NA	NA	NA	36	39	248	248	356	174	170	312	12	2	4	0.048	0.008	0.011
.	19.01.16-03.17.57-1-62009	115	9	9	3	0	1	650	8	8	0	0	NA	NA	NA	32	29	248	247	347	170	171	309	15	2	12	0.06	0.008	0.035
.	19.01.16-03.17.58-1-62010	92	9	9	1	0	1	657	8	8	0	0	NA	NA	NA	37	46	248	254	357	166	174	317	15	7	0	0.06	0.028	0
.	19.01.16-03.17.59-1-62011	206	25	25	10	0	9	691	21	21	0	0	NA	NA	NA	58	69	257	257	368	181	179	331	40	40	8	0.156	0.156	0.022
.	19.01.16-03.18.02-1-62014	64	2	2	1	0	0	630	0	0	0	0	NA	NA	NA	29	17	242	245	343	162	167	301	4	2	0	0.017	0.008	0
.	19.01.16-03.18.08-1-62017	95	7	7	2	0	2	646	5	5	0	0	NA	NA	NA	30	30	245	243	355	165	165	316	6	9	9	0.024	0.037	0.025
.	19.01.16-03.18.12-1-62018	84	4	4	1	0	1	643	3	3	0	0	NA	NA	NA	38	30	248	244	351	168	166	309	1	2	4	0.004	0.008	0.011
.	19.01.16-03.18.16-1-62019	63	3	3	1	0	1	636	1	1	0	0	NA	NA	NA	34	28	245	244	352	166	162	308	1	0	4	0.004	0	0.011
.	19.01.16-03.18.21-1-62024	144	14	14	4	0	2	663	12	12	0	0	NA	NA	NA	43	45	252	248	358	173	171	319	26	16	10	0.103	0.065	0.028
.	19.01.16-03.18.24-1-62025	33	1	1	0	0	0	0	0	0	0	0	NA	NA	NA	10	15	240	239	349	0	0	0	0	0	1	0	0	0.003
.	19.01.16-03.18.26-1-62026	91	5	5	1	0	1	648	3	3	0	0	NA	NA	NA	26	28	245	247	349	168	170	310	3	5	9	0.012	0.02	0.026
.	19.01.16-03.18.29-1-62042	35	1	1	1	0	1	0	0	0	0	0	NA	NA	NA	9	8	238	241	342	0	0	0	4	0	0	0.017	0	0
.	19.01.16-03.18.33-1-62043	114	10	10	1	0	1	651	9	9	0	0	NA	NA	NA	35	36	247	250	352	170	168	313	7	8	5	0.028	0.032	0.014
.	19.01.16-03.18.34-1-62044	93	6	6	0	0	0	648	4	4	0	0	NA	NA	NA	29	28	241	242	358	164	168	316	0	6	11	0	0.025	0.031
.	19.01.16-03.18.36-1-62045	120	10	10	5	0	5	672	9	9	0	0	NA	NA	NA	31	53	254	251	361	176	174	322	8	22	6	0.031	0.088	0.017
.	19.01.16-03.18.36-1-62046	144	7	7	2	0	1	646	6	6	0	0	NA	NA	NA	45	29	246	244	352	169	167	310	25	4	0	0.102	0.016	0
.	19.01.16-03.18.37-1-62047	65	3	3	1	0	1	638	2	2	0	0	NA	NA	NA	33	25	242	241	355	168	162	308	1	0	8	0.004	0	0.023
.	19.01.16-03.18.48-1-62060	67	4	4	2	0	1	649	3	3	0	0	NA	NA	NA	19	31	244	250	350	169	171	309	5	0	3	0.02	0	0.009
.	19.01.16-03.18.50-1-62062	32	1	1	0	0	0	0	0	0	0	0	NA	NA	NA	10	7	240	236	344	0	0	0	0	2	0	0	0.008	0
.	19.01.16-03.18.51-1-62064	152	6	6	2	0	1	670	5	5	0	0	NA	NA	NA	48	55	247	252	369	170	175	325	6	12	3	0.024	0.048	0.008
.	19.01.16-03.18.53-1-62067	124	8	8	2	0	2	650	7	7	0	0	NA	NA	NA	43	34	244	246	357	166	168	316	2	10	0	0.008	0.041	0
.	19.01.16-03.18.53-1-62068	87	6	6	1	0	1	658	5	5	0	0	NA	NA	NA	25	34	245	248	354	169	173	316	21	9	6	0.086	0.036	0.017
.	19.01.16-03.18.53-1-62069	96	7	7	4	0	4	642	6	6	0	0	NA	NA	NA	24	28	245	243	353	167	168	307	14	7	5	0.057	0.029	0.014
.	19.01.16-03.18.55-1-62073	33	1	1	0	0	0	0	0	0	0	0	NA	NA	NA	12	3	237	236	343	0	0	0	3	0	0	0.013	0	0
.	19.01.16-03.18.57-1-62078	34	1	1	0	0	0	0	0	0	0	0	NA	NA	NA	8	5	236	238	344	0	0	0	0	0	2	0	0	0.006
.	19.01.16-03.18.57-1-62079	268	10	10	1	0	1	706	9	9	0	0	NA	NA	NA	79	85	269	259	370	192	184	330	28	7	3	0.104	0.027	0.008
.	19.01.16-03.19.00-1-62080	87	3	3	2	0	2	649	2	2	0	0	NA	NA	NA	36	32	242	245	358	165	168	316	0	3	3	0	0.012	0.008
.	19.01.16-03.19.01-1-62081	122	19	19	4	0	4	661	16	16	0	0	NA	NA	NA	36	40	246	249	358	172	172	317	19	36	10	0.077	0.145	0.028
.	19.01.16-03.19.05-1-62086	117	13	13	2	0	2	652	12	12	0	0	NA	NA	NA	43	34	244	252	351	167	172	313	9	10	16	0.037	0.04	0.046
.	19.01.16-03.19.12-1-62088	121	23	23	11	0	9	653	21	21	0	0	NA	NA	NA	39	34	244	243	360	164	169	320	39	33	14	0.16	0.136	0.039
.	19.01.16-03.19.13-1-62089	91	9	9	3	0	3	655	7	7	0	0	NA	NA	NA	18	29	247	248	347	173	173	309	1	7	25	0.004	0.028	0.072
.	19.01.16-03.19.15-1-62090	116	17	17	3	0	3	664	15	15	0	0	NA	NA	NA	42	47	250	245	365	171	169	324	12	29	6	0.048	0.118	0.016
.	19.01.16-03.19.16-1-62091	86	5	5	0	0	0	638	4	4	0	0	NA	NA	NA	26	18	240	236	355	164	158	316	0	1	7	0	0.004	0.02
.	19.01.16-03.19.16-1-62092	36	1	1	1	0	1	0	0	0	0	0	NA	NA	NA	15	13	239	240	347	0	0	0	0	0	1	0	0	0.003
.	19.01.16-03.19.19-1-62093	116	16	16	1	0	1	647	12	12	0	0	NA	NA	NA	39	30	246	241	356	169	165	313	30	21	23	0.122	0.087	0.065
.	19.01.16-03.19.22-1-62094	127	6	6	3	0	2	663	4	4	0	0	NA	NA	NA	49	48	248	250	363	172	172	319	7	16	0	0.028	0.064	0
.	19.01.16-03.19.29-1-62110	89	4	4	1	0	1	647	3	3	0	0	NA	NA	NA	30	31	251	241	352	173	164	310	1	1	4	0.004	0.004	0.011
.	19.01.16-03.19.31-1-62111	57	2	2	0	0	0	0	1	1	0	0	NA	NA	NA	15	17	240	243	347	0	0	0	0	0	5	0	0	0.014
.	19.01.16-03.19.32-1-62112	182	15	15	4	0	4	659	12	12	0	0	NA	NA	NA	50	46	253	245	361	172	170	317	26	9	12	0.103	0.037	0.033
.	19.01.16-03.19.37-1-62113	120	17	17	6	0	4	660	16	16	0	0	NA	NA	NA	40	40	247	249	357	172	172	316	41	39	5	0.166	0.157	0.014
.	19.01.16-03.19.39-1-62114	115	10	10	4	0	3	656	8	8	0	0	NA	NA	NA	37	40	247	248	358	170	170	316	12	18	5	0.049	0.073	0.014
.	19.01.16-03.19.41-1-62115	178	16	16	5	0	1	680	15	15	0	0	NA	NA	NA	42	53	250	250	366	177	176	327	41	16	7	0.164	0.064	0.019
.	19.01.16-03.19.44-1-62116	61	2	2	0	0	0	637	1	1	0	0	NA	NA	NA	20	19	238	245	349	163	165	309	1	0	6	0.004	0	0.017
.	19.01.16-03.19.45-1-62117	116	10	10	4	0	3	649	9	9	0	0	NA	NA	NA	35	38	250	250	351	170	168	311	14	6	10	0.056	0.024	0.028
.	19.01.16-03.19.51-1-62127	187	24	24	11	0	7	671	22	22	0	0	NA	NA	NA	60	50	252	247	364	179	171	321	58	29	16	0.23	0.117	0.044
.	19.01.16-03.19.52-1-62129	112	6	6	2	0	0	662	5	5	0	0	NA	NA	NA	33	47	254	246	360	176	170	316	8	2	5	0.031	0.008	0.014
.	19.01.16-03.20.00-1-62135	119	4	4	2	0	1	651	3	3	0	0	NA	NA	NA	38	35	248	245	355	171	167	313	3	5	5	0.012	0.02	0.014
.	19.01.16-03.20.03-1-62143	234	16	16	6	0	5	690	14	14	0	0	NA	NA	NA	61	64	248	254	375	173	179	338	25	12	16	0.101	0.047	0.043
.	19.01.16-03.20.06-1-62146	98	8	8	3	0	3	652	7	7	0	0	NA	NA	NA	26	31	245	242	357	168	167	317	2	12	9	0.008	0.05	0.025
.	19.01.16-03.20.09-1-62147	91	3	3	0	0	0	637	2	2	0	0	NA	NA	NA	25	21	241	244	349	164	166	307	2	3	0	0.008	0.012	0
.	19.01.16-03.20.10-1-62148	120	13	13	2	0	2	663	12	12	0	0	NA	NA	NA	33	39	249	248	355	174	174	315	19	4	11	0.076	0.016	0.031
.	19.01.16-03.20.14-1-62149	147	17	17	6	0	5	678	15	15	0	0	NA	NA	NA	41	56	250	254	365	172	177	329	32	28	10	0.128	0.11	0.027
.	19.01.16-03.20.15-1-62150	90	4	4	1	0	1	641	3	3	0	0	NA	NA	NA	34	28	245	245	351	168	167	306	10	7	6	0.041	0.029	0.017
.	19.01.16-03.20.16-1-62151	150	36	36	8	0	4	665	34	34	0	0	NA	NA	NA	36	43	245	246	365	170	171	324	28	45	20	0.114	0.183	0.055
.	19.01.16-03.20.25-1-62153	125	15	15	2	0	1	667	13	13	0	0	NA	NA	NA	34	47	246	251	363	169	174	324	26	33	6	0.106	0.131	0.017
.	19.01.16-03.20.27-1-62154	127	8	8	3	0	2	659	7	7	0	0	NA	NA	NA	32	39	249	248	355	171	171	317	7	4	13	0.028	0.016	0.037
.	19.01.16-03.20.34-1-62170	56	2	2	1	0	1	647	1	1	0	0	NA	NA	NA	19	27	240	247	353	164	167	316	0	2	2	0	0.008	0.006
.	19.01.16-03.20.37-1-62171	208	14	14	2	0	2	661	12	12	0	0	NA	NA	NA	65	51	251	253	360	176	173	312	9	29	7	0.036	0.115	0.019
.	19.01.16-03.20.37-1-62172	207	17	17	6	0	4	682	13	13	0	0	NA	NA	NA	55	62	254	255	366	178	179	325	55	14	8	0.217	0.055	0.022
.	19.01.16-03.20.38-1-62173	61	6	6	2	0	2	636	4	4	0	0	NA	NA	NA	26	15	243	239	346	168	160	308	2	1	10	0.008	0.004	0.029
.	19.01.16-03.20.46-1-62183	89	3	3	1	0	1	637	2	2	0	0	NA	NA	NA	24	17	240	240	350	165	165	307	6	5	0	0.025	0.021	0
.	19.01.16-03.20.48-1-62185	64	4	4	3	0	1	641	3	3	0	0	NA	NA	NA	28	27	242	243	355	167	166	308	11	6	7	0.045	0.025	0.02
.	19.01.16-03.20.49-1-62187	128	7	7	2	0	2	654	5	5	0	0	NA	NA	NA	53	40	255	243	355	175	168	311	1	14	14	0.004	0.058	0.039
.	19.01.16-03.20.57-1-62195	294	19	19	5	0	2	694	16	16	0	0	NA	NA	NA	73	77	258	257	375	182	181	331	31	30	6	0.12	0.117	0.016
.	19.01.16-03.20.58-1-62200	35	1	1	0	0	0	0	0	0	0	0	NA	NA	NA	11	16	244	240	345	0	0	0	0	0	0	0	0	0
.	19.01.16-03.21.01-1-62201	32	1	1	0	0	0	0	0	0	0	0	NA	NA	NA	11	11	239	240	345	0	0	0	0	0	8	0	0	0.023
.	19.01.16-03.21.02-1-62203	65	2	2	0	0	0	498	1	1	0	0	NA	NA	NA	18	17	237	243	350	126	133	239	0	6	0	0	0.025	0
.	19.01.16-03.21.03-1-62205	121	7	7	1	0	1	653	5	5	0	0	NA	NA	NA	53	39	241	247	364	162	169	322	18	9	4	0.075	0.036	0.011
.	19.01.16-03.21.05-1-62208	63	2	2	1	0	1	644	1	1	0	0	NA	NA	NA	25	25	243	243	352	167	167	310	0	7	0	0	0.029	0
.	19.01.16-03.21.06-1-62209	68	2	2	1	0	1	498	1	1	0	0	NA	NA	NA	20	18	242	241	348	129	136	233	0	2	2	0	0.008	0.006
.	19.01.16-03.21.10-1-62210	145	6	6	2	0	1	665	5	5	0	0	NA	NA	NA	46	48	245	257	359	169	180	316	12	0	6	0.049	0	0.017
.	19.01.16-03.21.11-1-62211	149	10	10	6	0	4	654	7	7	0	0	NA	NA	NA	44	37	244	246	360	167	171	316	11	14	7	0.045	0.057	0.019
.	19.01.16-03.21.12-1-62212	37	1	1	1	0	1	0	0	0	0	0	NA	NA	NA	8	7	239	239	342	0	0	0	0	0	1	0	0	0.003
.	19.01.16-03.21.15-1-62213	235	27	27	7	0	7	695	25	25	0	0	NA	NA	NA	76	86	261	267	371	181	186	328	23	39	28	0.088	0.146	0.075
.	19.01.16-03.21.16-1-62214	65	2	2	0	0	0	301	1	1	0	0	NA	NA	NA	10	15	241	241	346	77	81	143	1	0	0	0.004	0	0
.	19.01.16-03.21.18-1-62216	89	8	8	3	0	3	652	6	6	0	0	NA	NA	NA	41	38	245	253	353	168	175	309	12	3	22	0.049	0.012	0.062
.	19.01.16-03.21.19-1-62217	63	5	5	2	0	2	656	4	4	0	0	NA	NA	NA	23	35	245	244	359	169	170	317	10	9	1	0.041	0.037	0.003
.	19.01.16-03.21.23-1-62218	125	4	4	1	0	0	649	3	3	0	0	NA	NA	NA	45	32	244	246	355	170	166	313	0	20	5	0	0.081	0.014
.	19.01.16-03.21.27-1-62234	33	1	1	1	0	1	0	0	0	0	0	NA	NA	NA	6	12	240	239	346	0	0	0	1	0	0	0.004	0	0
.	19.01.16-03.21.31-1-62235	127	5	5	2	0	2	657	4	4	0	0	NA	NA	NA	39	38	242	249	360	167	172	318	0	11	8	0	0.044	0.022
.	19.01.16-03.21.31-1-62236	301	18	18	4	0	4	693	17	17	0	0	NA	NA	NA	70	77	261	262	367	183	186	324	30	20	20	0.115	0.076	0.054
.	19.01.16-03.21.35-1-62237	35	1	1	0	0	0	0	0	0	0	0	NA	NA	NA	7	7	237	240	343	0	0	0	0	0	0	0	0	0
.	19.01.16-03.21.38-1-62238	88	3	3	1	0	1	648	2	2	0	0	NA	NA	NA	40	30	241	248	354	165	169	314	2	4	0	0.008	0.016	0
.	19.01.16-03.21.39-1-62240	250	22	22	12	0	8	692	19	19	0	0	NA	NA	NA	65	71	256	255	373	176	178	338	57	33	10	0.223	0.129	0.027
.	19.01.16-03.21.39-1-62241	144	7	7	3	0	3	664	6	6	0	0	NA	NA	NA	47	46	249	251	359	170	175	319	16	1	7	0.064	0.004	0.019
.	19.01.16-03.21.40-1-62242	86	3	3	1	0	1	648	2	2	0	0	NA	NA	NA	27	24	241	246	350	168	169	311	5	7	4	0.021	0.028	0.011
.	19.01.16-03.21.46-1-62248	85	6	6	0	0	0	637	5	5	0	0	NA	NA	NA	27	20	243	238	352	169	160	308	7	2	3	0.029	0.008	0.009
.	19.01.16-03.21.50-1-62252	124	6	6	0	0	0	651	5	5	0	0	NA	NA	NA	42	40	250	247	356	170	168	313	3	2	9	0.012	0.008	0.025
.	19.01.16-03.21.53-1-62256	112	11	11	2	0	2	648	9	9	0	0	NA	NA	NA	53	33	247	245	354	165	168	315	20	1	9	0.081	0.004	0.025
.	19.01.16-03.21.57-1-62260	118	13	13	7	0	5	652	11	11	0	0	NA	NA	NA	43	42	247	250	358	166	172	314	25	21	16	0.101	0.084	0.045
.	19.01.16-03.22.00-1-62262	149	24	24	6	0	4	666	22	22	0	0	NA	NA	NA	49	47	251	248	361	177	168	321	46	37	10	0.183	0.149	0.028
.	19.01.16-03.22.03-1-62265	61	2	2	1	0	1	351	1	1	0	0	NA	NA	NA	12	19	244	240	348	88	96	167	0	1	2	0	0.004	0.006
.	19.01.16-03.22.06-1-62268	182	12	12	1	0	1	668	10	10	0	0	NA	NA	NA	54	47	250	252	358	171	176	321	13	39	5	0.052	0.155	0.014
.	19.01.16-03.22.08-1-62269	35	1	1	0	0	0	0	0	0	0	0	NA	NA	NA	13	14	239	238	350	0	0	0	0	2	0	0	0.008	0
.	19.01.16-03.22.09-1-62270	61	6	6	2	0	2	631	5	5	0	0	NA	NA	NA	32	19	240	243	349	159	166	306	3	6	3	0.012	0.025	0.009
.	19.01.16-03.22.11-1-62271	32	1	1	0	0	0	0	0	0	0	0	NA	NA	NA	11	11	240	241	343	0	0	0	0	0	1	0	0	0.003
.	19.01.16-03.22.14-1-62272	33	1	1	0	0	0	0	0	0	0	0	NA	NA	NA	13	12	239	239	347	0	0	0	0	0	1	0	0	0.003
.	19.01.16-03.22.15-1-62273	60	2	2	1	0	1	649	1	1	0	0	NA	NA	NA	25	29	241	243	358	168	167	314	1	0	4	0.004	0	0.011
.	19.01.16-03.22.15-1-62274	35	1	1	0	0	0	0	0	0	0	0	NA	NA	NA	8	2	236	237	342	0	0	0	0	2	0	0	0.008	0
.	19.01.16-03.22.16-1-62275	33	1	1	0	0	0	0	0	0	0	0	NA	NA	NA	17	7	239	237	344	0	0	0	0	0	2	0	0	0.006
.	19.01.16-03.22.18-1-62276	91	7	7	1	0	1	642	6	6	0	0	NA	NA	NA	22	27	244	248	348	166	168	308	9	9	6	0.037	0.036	0.017
.	19.01.16-03.22.18-1-62277	85	4	4	1	0	1	637	3	3	0	0	NA	NA	NA	38	25	241	243	354	163	163	311	0	0	10	0	0	0.028
.	19.01.16-03.22.21-1-62278	175	7	7	4	0	3	662	5	5	0	0	NA	NA	NA	50	46	253	248	358	177	170	315	0	1	21	0	0.004	0.059
.	19.01.16-03.22.27-1-62298	31	1	1	0	0	0	0	0	0	0	0	NA	NA	NA	5	10	239	240	344	0	0	0	0	0	2	0	0	0.006
.	19.01.16-03.22.29-1-62299	62	2	2	0	0	0	645	1	1	0	0	NA	NA	NA	24	28	242	244	355	166	166	313	4	0	3	0.017	0	0.008
.	19.01.16-03.22.30-1-62300	93	9	9	4	0	3	656	7	7	0	0	NA	NA	NA	34	39	251	246	355	172	170	314	14	12	2	0.056	0.049	0.006
.	19.01.16-03.22.30-1-62301	121	13	13	3	0	2	668	11	11	0	0	NA	NA	NA	45	49	250	246	366	174	171	323	5	13	18	0.02	0.053	0.049
.	19.01.16-03.22.35-1-62303	90	4	4	2	0	2	651	2	2	0	0	NA	NA	NA	30	33	249	243	354	171	167	313	15	2	0	0.06	0.008	0
.	19.01.16-03.22.37-1-62304	30	1	1	0	0	0	0	0	0	0	0	NA	NA	NA	11	12	238	242	345	0	0	0	3	0	0	0.013	0	0
.	19.01.16-03.22.39-1-62305	122	11	11	4	0	4	664	10	10	0	0	NA	NA	NA	33	44	251	248	358	169	174	321	14	6	14	0.056	0.024	0.039
.	19.01.16-03.22.40-1-62306	58	2	2	0	0	0	640	1	1	0	0	NA	NA	NA	22	21	246	240	348	169	166	305	0	2	1	0	0.008	0.003
.	19.01.16-03.22.41-1-62307	67	2	2	0	0	0	644	1	1	0	0	NA	NA	NA	32	23	244	245	347	169	169	306	0	0	6	0	0	0.017
.	19.01.16-03.22.41-1-62308	34	1	1	1	0	1	0	0	0	0	0	NA	NA	NA	12	12	239	240	346	0	0	0	6	0	0	0.025	0	0
.	19.01.16-03.22.48-1-62318	89	7	7	3	0	3	642	5	5	0	0	NA	NA	NA	25	29	246	244	352	167	166	309	2	9	4	0.008	0.037	0.011
.	19.01.16-03.22.48-1-62321	98	10	10	4	0	2	657	9	9	0	0	NA	NA	NA	28	36	244	245	360	170	169	318	14	5	17	0.057	0.02	0.047
.	19.01.16-03.22.55-1-62329	82	5	5	0	0	0	636	4	4	0	0	NA	NA	NA	23	15	240	239	349	164	163	309	6	9	1	0.025	0.038	0.003
.	19.01.16-03.22.56-1-62331	187	10	10	4	0	3	674	8	8	0	0	NA	NA	NA	46	54	256	248	363	176	175	323	11	9	8	0.043	0.036	0.022
.	19.01.16-03.22.56-1-62333	117	9	9	4	0	3	658	8	8	0	0	NA	NA	NA	39	39	245	248	359	169	172	317	19	9	12	0.078	0.036	0.033
.	19.01.16-03.22.57-1-62334	147	39	39	9	0	5	667	36	36	0	0	NA	NA	NA	37	46	247	249	363	170	170	327	53	63	17	0.215	0.253	0.047
.	19.01.16-03.22.57-1-62335	93	4	4	2	0	2	646	3	3	0	0	NA	NA	NA	28	27	241	247	352	164	170	312	9	4	0	0.037	0.016	0
.	19.01.16-03.23.07-1-62343	174	27	27	8	0	5	671	23	23	0	0	NA	NA	NA	55	57	255	254	361	180	173	318	47	23	36	0.184	0.091	0.1
.	19.01.16-03.23.09-1-62344	112	12	12	3	0	1	663	11	11	0	0	NA	NA	NA	33	47	247	254	359	170	176	317	7	23	11	0.028	0.091	0.031
.	19.01.16-03.23.11-1-62345	95	11	11	3	0	3	645	10	10	0	0	NA	NA	NA	42	31	244	242	358	168	163	314	8	23	7	0.033	0.095	0.02
.	19.01.16-03.23.14-1-62346	61	2	2	0	0	0	350	1	1	0	0	NA	NA	NA	24	13	237	242	347	94	87	169	2	2	0	0.008	0.008	0
.	19.01.16-03.23.17-1-62347	63	3	3	1	0	1	658	2	2	0	0	NA	NA	NA	17	34	243	249	355	170	172	316	0	0	6	0	0	0.017
.	19.01.16-03.23.20-1-62348	179	32	32	7	0	7	683	31	31	0	0	NA	NA	NA	56	69	261	252	369	181	175	327	30	41	32	0.115	0.163	0.087
.	19.01.16-03.23.23-1-62349	89	5	5	2	0	1	650	4	4	0	0	NA	NA	NA	30	28	242	249	350	167	173	310	10	14	0	0.041	0.056	0
.	19.01.16-03.23.25-1-62350	93	5	5	0	0	0	638	4	4	0	0	NA	NA	NA	42	26	244	244	351	168	165	305	4	0	17	0.016	0	0.048
.	19.01.16-03.23.33-1-62366	32	1	1	0	0	0	0	0	0	0	0	NA	NA	NA	8	11	238	238	348	0	0	0	0	0	0	0	0	0
.	19.01.16-03.23.35-1-62367	37	1	1	0	0	0	0	0	0	0	0	NA	NA	NA	9	12	240	237	348	0	0	0	0	0	0	0	0	0
.	19.01.16-03.23.35-1-62368	66	2	2	1	0	1	642	1	1	0	0	NA	NA	NA	21	19	245	239	348	171	164	307	2	1	0	0.008	0.004	0
.	19.01.16-03.23.37-1-62369	67	8	8	4	0	3	648	7	7	0	0	NA	NA	NA	22	31	243	248	353	167	174	307	10	1	17	0.041	0.004	0.048
.	19.01.16-03.23.39-1-62370	93	5	5	1	0	1	654	4	4	0	0	NA	NA	NA	31	32	242	244	359	165	170	319	12	2	5	0.05	0.008	0.014
.	19.01.16-03.23.42-1-62371	185	20	20	5	0	3	693	15	15	0	0	NA	NA	NA	48	77	260	258	372	180	178	335	16	35	24	0.062	0.136	0.065
.	19.01.16-03.23.45-1-62375	90	6	6	3	0	3	649	5	5	0	0	NA	NA	NA	25	28	242	245	354	166	170	313	20	1	4	0.083	0.004	0.011
.	19.01.16-03.23.50-1-62383	145	8	8	4	0	2	661	6	6	0	0	NA	NA	NA	46	47	251	245	364	170	167	324	7	14	0	0.028	0.057	0
.	19.01.16-03.23.55-1-62389	169	17	17	4	0	2	679	14	14	0	0	NA	NA	NA	58	60	254	249	370	177	173	329	31	24	11	0.122	0.096	0.03
.	19.01.16-03.23.56-1-62390	31	1	1	0	0	0	0	0	0	0	0	NA	NA	NA	6	8	237	237	347	0	0	0	4	0	0	0.017	0	0
.	19.01.16-03.23.57-1-62392	144	17	17	5	0	2	656	14	14	0	0	NA	NA	NA	41	42	249	245	361	171	165	320	12	14	14	0.048	0.057	0.039
.	19.01.16-03.23.59-1-62393	120	4	4	2	0	2	658	3	3	0	0	NA	NA	NA	26	34	247	245	355	171	171	316	6	9	2	0.024	0.037	0.006
.	19.01.16-03.23.59-1-62394	122	9	9	2	0	2	660	6	6	0	0	NA	NA	NA	28	41	253	245	356	176	167	317	16	12	3	0.063	0.049	0.008
.	19.01.16-03.24.03-1-62398	61	3	3	2	0	2	635	2	2	0	0	NA	NA	NA	28	23	242	243	351	162	164	309	15	0	5	0.062	0	0.014
.	19.01.16-03.24.12-1-62401	85	4	4	1	0	1	640	2	2	0	0	NA	NA	NA	38	19	239	240	353	162	166	312	7	3	5	0.029	0.012	0.014
.	19.01.16-03.24.13-1-62402	125	11	11	0	0	0	650	10	10	0	0	NA	NA	NA	55	40	247	250	356	168	170	312	21	13	2	0.085	0.052	0.006
.	19.01.16-03.24.15-1-62403	93	6	6	1	0	1	660	5	5	0	0	NA	NA	NA	29	41	247	244	363	172	169	319	7	9	3	0.028	0.037	0.008
.	19.01.16-03.24.17-1-62404	117	7	7	2	0	2	649	5	5	0	0	NA	NA	NA	48	33	246	245	355	171	168	310	7	13	7	0.028	0.053	0.02
.	19.01.16-03.24.20-1-62405	120	15	15	3	0	2	638	13	13	0	0	NA	NA	NA	41	28	249	240	352	169	164	305	24	10	14	0.096	0.042	0.04
.	19.01.16-03.24.24-1-62406	117	8	8	0	0	0	651	6	6	0	0	NA	NA	NA	33	33	242	247	357	164	171	316	3	5	11	0.012	0.02	0.031
.	19.01.16-03.24.26-1-62407	65	3	3	0	0	0	640	2	2	0	0	NA	NA	NA	32	20	242	242	349	168	166	306	0	7	4	0	0.029	0.011
.	19.01.16-03.24.31-1-62423	163	33	33	13	0	8	655	27	27	0	0	NA	NA	NA	46	44	251	246	360	172	167	316	55	37	31	0.219	0.15	0.086
.	19.01.16-03.24.36-1-62424	40	1	1	1	0	1	0	0	0	0	0	NA	NA	NA	7	9	238	238	346	0	0	0	0	0	1	0	0	0.003
.	19.01.16-03.24.36-1-62425	60	2	2	0	0	0	642	1	1	0	0	NA	NA	NA	25	25	244	242	352	168	164	310	0	0	4	0	0	0.011
.	19.01.16-03.24.38-1-62426	63	4	4	1	0	1	646	3	3	0	0	NA	NA	NA	29	28	242	244	355	164	168	314	0	5	3	0	0.02	0.008
.	19.01.16-03.24.39-1-62427	63	2	2	1	0	1	646	1	1	0	0	NA	NA	NA	24	28	245	244	352	171	164	311	0	4	0	0	0.016	0
.	19.01.16-03.24.40-1-62428	70	2	2	0	0	0	647	1	1	0	0	NA	NA	NA	26	28	240	250	351	165	172	310	2	2	0	0.008	0.008	0
.	19.01.16-03.24.42-1-62429	31	1	1	0	0	0	0	0	0	0	0	NA	NA	NA	12	5	236	238	344	0	0	0	0	0	1	0	0	0.003
.	19.01.16-03.24.42-1-62430	115	8	8	1	0	1	650	5	5	0	0	NA	NA	NA	43	36	245	246	358	165	170	315	5	15	8	0.02	0.061	0.022
.	19.01.16-03.24.44-1-62434	181	11	11	7	0	4	656	8	8	0	0	NA	NA	NA	70	42	247	251	357	168	175	313	26	18	9	0.105	0.072	0.025
.	19.01.16-03.24.52-1-62446	143	14	14	3	0	2	658	12	12	0	0	NA	NA	NA	44	42	249	245	361	173	168	317	13	10	15	0.052	0.041	0.042
.	19.01.16-03.24.53-1-62448	64	4	4	1	0	1	646	3	3	0	0	NA	NA	NA	20	22	241	239	355	166	165	315	0	13	14	0	0.054	0.039
.	19.01.16-03.24.53-1-62449	120	9	9	7	0	3	656	8	8	0	0	NA	NA	NA	35	38	250	245	356	170	168	318	9	39	4	0.036	0.159	0.011
.	19.01.16-03.24.54-1-62451	91	4	4	2	0	2	633	3	3	0	0	NA	NA	NA	29	19	241	244	347	166	165	302	1	5	3	0.004	0.02	0.009
.	19.01.16-03.24.55-1-62453	101	17	17	4	0	4	660	14	14	0	0	NA	NA	NA	27	44	247	251	359	167	173	320	22	14	4	0.089	0.056	0.011
.	19.01.16-03.25.03-1-62462	68	5	5	1	0	1	640	2	2	0	0	NA	NA	NA	26	22	245	239	351	167	165	308	2	2	8	0.008	0.008	0.023
.	19.01.16-03.25.11-1-62465	90	5	5	0	0	0	636	4	4	0	0	NA	NA	NA	23	20	244	239	350	169	161	306	9	5	1	0.037	0.021	0.003
.	19.01.16-03.25.12-1-62466	186	30	30	3	0	2	683	26	26	0	0	NA	NA	NA	64	66	258	251	370	181	174	328	50	32	22	0.194	0.127	0.059
.	19.01.16-03.25.14-1-62467	94	4	4	3	0	1	643	3	3	0	0	NA	NA	NA	27	23	243	245	348	166	168	309	6	5	4	0.025	0.02	0.011
.	19.01.16-03.25.18-1-62468	174	9	9	2	0	2	669	7	7	0	0	NA	NA	NA	49	47	251	250	359	174	174	321	17	11	4	0.068	0.044	0.011
.	19.01.16-03.25.19-1-62469	58	4	4	0	0	0	643	3	3	0	0	NA	NA	NA	28	21	242	243	349	168	166	309	2	2	3	0.008	0.008	0.009
.	19.01.16-03.25.23-1-62470	138	17	17	5	0	3	671	15	15	0	0	NA	NA	NA	46	55	252	251	365	176	173	322	47	9	11	0.187	0.036	0.03
.	19.01.16-03.25.23-1-62472	36	1	1	0	0	0	0	0	0	0	0	NA	NA	NA	12	6	242	236	341	0	0	0	0	0	2	0	0	0.006
.	19.01.16-03.25.27-1-62473	33	1	1	0	0	0	0	0	0	0	0	NA	NA	NA	11	7	238	237	345	0	0	0	0	0	1	0	0	0.003
.	19.01.16-03.25.27-1-62489	32	1	1	0	0	0	0	0	0	0	0	NA	NA	NA	4	6	239	238	342	0	0	0	0	0	0	0	0	0
.	19.01.16-03.25.29-1-62490	87	7	7	3	0	3	649	6	6	0	0	NA	NA	NA	28	28	248	242	351	172	168	309	9	8	6	0.036	0.033	0.017
.	19.01.16-03.25.30-1-62491	291	39	39	10	0	8	691	33	33	0	0	NA	NA	NA	87	74	258	260	369	181	183	327	63	41	42	0.244	0.158	0.114
.	19.01.16-03.25.30-1-62492	117	9	9	3	0	3	655	8	8	0	0	NA	NA	NA	35	36	242	254	353	168	176	311	16	9	4	0.066	0.035	0.011
.	19.01.16-03.25.34-1-62493	36	1	1	0	0	0	0	0	0	0	0	NA	NA	NA	10	12	239	241	345	0	0	0	1	0	0	0.004	0	0
.	19.01.16-03.25.36-1-62494	118	11	11	3	0	2	664	10	10	0	0	NA	NA	NA	28	45	251	249	358	171	173	320	16	8	18	0.064	0.032	0.05
.	19.01.16-03.25.38-1-62495	116	4	4	0	0	0	655	3	3	0	0	NA	NA	NA	49	37	245	243	362	168	164	323	3	5	4	0.012	0.021	0.011
.	19.01.16-03.25.43-1-62496	31	1	1	1	0	1	0	0	0	0	0	NA	NA	NA	5	7	237	239	344	0	0	0	0	0	1	0	0	0.003
.	19.01.16-03.25.45-1-62500	87	3	3	0	0	0	645	2	2	0	0	NA	NA	NA	36	33	246	246	354	168	167	310	5	0	1	0.02	0	0.003
.	19.01.16-03.25.49-1-62505	60	2	2	1	0	1	639	1	1	0	0	NA	NA	NA	24	24	244	245	348	165	167	307	1	1	0	0.004	0.004	0
.	19.01.16-03.25.54-1-62511	259	19	19	2	0	2	698	17	17	0	0	NA	NA	NA	92	87	259	259	382	184	176	338	44	27	14	0.17	0.104	0.037
.	19.01.16-03.25.54-1-62513	119	11	11	2	0	1	674	9	9	0	0	NA	NA	NA	27	54	256	249	362	179	173	322	27	6	5	0.105	0.024	0.014
.	19.01.16-03.26.01-1-62516	96	7	7	1	0	1	664	6	6	0	0	NA	NA	NA	34	47	246	248	366	169	170	325	15	0	2	0.061	0	0.005
.	19.01.16-03.26.01-1-62517	60	3	3	1	0	1	643	1	1	0	0	NA	NA	NA	23	29	244	241	357	166	163	314	0	8	5	0	0.033	0.014
.	19.01.16-03.26.03-1-62520	33	1	1	0	0	0	0	0	0	0	0	NA	NA	NA	19	16	245	238	346	0	0	0	0	0	0	0	0	0
.	19.01.16-03.26.04-1-62522	35	1	1	0	0	0	0	0	0	0	0	NA	NA	NA	8	7	236	239	345	0	0	0	1	0	0	0.004	0	0
.	19.01.16-03.26.06-1-62524	121	9	9	2	0	2	666	8	8	0	0	NA	NA	NA	28	48	245	250	366	167	173	326	21	4	7	0.086	0.016	0.019
.	19.01.16-03.26.07-1-62525	30	1	1	1	0	1	0	0	0	0	0	NA	NA	NA	11	11	239	238	347	0	0	0	0	1	0	0	0.004	0
.	19.01.16-03.26.07-1-62526	61	2	2	0	0	0	0	1	1	0	0	NA	NA	NA	21	18	242	241	348	0	0	0	0	0	1	0	0	0.003
.	19.01.16-03.26.09-1-62527	124	20	20	6	0	4	663	18	18	0	0	NA	NA	NA	39	49	252	250	360	173	171	319	24	25	19	0.095	0.1	0.053
.	19.01.16-03.26.11-1-62528	33	1	1	0	0	0	0	0	0	0	0	NA	NA	NA	9	20	242	244	347	0	0	0	0	0	1	0	0	0.003
.	19.01.16-03.26.14-1-62529	61	3	3	1	0	1	399	2	2	0	0	NA	NA	NA	18	10	239	241	343	103	108	188	0	0	3	0	0	0.009
.	19.01.16-03.26.17-1-62531	61	2	2	0	0	0	632	1	1	0	0	NA	NA	NA	26	15	242	240	346	164	166	302	11	0	0	0.045	0	0
.	19.01.16-03.26.20-1-62532	34	1	1	0	0	0	0	0	0	0	0	NA	NA	NA	7	9	240	237	345	0	0	0	0	0	1	0	0	0.003
.	19.01.16-03.26.22-1-62535	97	6	6	4	0	4	659	4	4	0	0	NA	NA	NA	35	38	246	250	355	172	174	313	0	16	1	0	0.064	0.003
.	19.01.16-03.26.23-1-62536	95	7	7	0	0	0	651	6	6	0	0	NA	NA	NA	36	30	246	242	355	170	164	317	5	15	0	0.02	0.062	0
.	19.01.16-03.26.26-1-62541	141	10	10	4	0	4	666	7	7	0	0	NA	NA	NA	37	46	246	251	362	171	175	320	7	5	10	0.028	0.02	0.028
.	19.01.16-03.26.30-1-62557	124	5	5	4	0	2	647	4	4	0	0	NA	NA	NA	37	31	248	242	354	172	164	311	0	8	8	0	0.033	0.023
.	19.01.16-03.26.30-1-62558	59	2	2	0	0	0	646	1	1	0	0	NA	NA	NA	15	19	242	243	347	168	171	307	5	0	2	0.021	0	0.006
.	19.01.16-03.26.31-1-62559	84	5	5	2	0	2	649	4	4	0	0	NA	NA	NA	40	27	243	240	357	168	164	317	3	8	7	0.012	0.033	0.02
.	19.01.16-03.26.37-1-62560	37	1	1	0	0	0	0	0	0	0	0	NA	NA	NA	11	9	240	238	344	0	0	0	0	0	2	0	0	0.006
.	19.01.16-03.26.40-1-62562	90	11	11	2	0	2	655	10	10	0	0	NA	NA	NA	31	40	249	245	359	171	166	318	18	31	8	0.072	0.127	0.022
.	19.01.16-03.26.40-1-62563	87	7	7	0	0	0	644	6	6	0	0	NA	NA	NA	35	26	239	246	354	161	170	313	8	8	5	0.033	0.033	0.014
.	19.01.16-03.26.44-1-62564	34	1	1	0	0	0	0	0	0	0	0	NA	NA	NA	12	17	245	239	346	0	0	0	0	1	0	0	0.004	0
.	19.01.16-03.26.44-1-62565	149	11	11	1	0	1	662	9	9	0	0	NA	NA	NA	59	45	252	250	356	174	173	315	5	16	9	0.02	0.064	0.025
.	19.01.16-03.26.44-1-62566	90	5	5	1	0	1	643	3	3	0	0	NA	NA	NA	23	26	242	245	352	164	170	309	2	6	3	0.008	0.024	0.009
.	19.01.16-03.26.47-1-62576	110	9	9	3	0	2	663	8	8	0	0	NA	NA	NA	36	48	254	250	357	176	172	315	12	14	7	0.047	0.056	0.02
.	19.01.16-03.26.48-1-62578	67	3	3	0	0	0	642	1	1	0	0	NA	NA	NA	22	25	247	242	349	169	166	307	11	0	8	0.045	0	0.023
.	19.01.16-03.26.50-1-62581	122	12	12	5	0	4	654	11	11	0	0	NA	NA	NA	42	36	251	245	353	171	168	315	9	11	27	0.036	0.045	0.076
.	19.01.16-03.26.50-1-62582	32	1	1	0	0	0	0	0	0	0	0	NA	NA	NA	9	12	239	240	346	0	0	0	0	0	1	0	0	0.003
.	19.01.16-03.26.52-1-62586	32	1	1	0	0	0	0	0	0	0	0	NA	NA	NA	8	13	241	239	346	0	0	0	4	0	0	0.017	0	0
.	19.01.16-03.26.56-1-62590	32	1	1	0	0	0	0	0	0	0	0	NA	NA	NA	12	8	239	239	343	0	0	0	0	0	0	0	0	0
.	19.01.16-03.26.58-1-62592	121	11	11	4	0	2	655	8	8	0	0	NA	NA	NA	38	42	252	244	359	175	167	313	17	22	3	0.067	0.09	0.008
.	19.01.16-03.27.02-1-62597	148	15	15	2	0	2	676	14	14	0	0	NA	NA	NA	42	63	258	253	365	178	174	324	15	37	9	0.058	0.146	0.025
.	19.01.16-03.27.03-1-62599	118	4	4	0	0	0	660	3	3	0	0	NA	NA	NA	37	42	248	248	359	171	169	320	1	2	4	0.004	0.008	0.011
.	19.01.16-03.27.06-1-62602	125	5	5	2	0	2	660	4	4	0	0	NA	NA	NA	38	51	253	257	354	174	172	314	5	10	4	0.02	0.039	0.011
.	19.01.16-03.27.08-1-62603	84	6	6	3	0	3	657	5	5	0	0	NA	NA	NA	32	39	248	247	357	171	170	316	0	16	7	0	0.065	0.02
.	19.01.16-03.27.12-1-62604	258	22	22	8	0	6	691	20	20	0	0	NA	NA	NA	75	81	254	253	387	176	173	342	25	31	24	0.098	0.123	0.062
.	19.01.16-03.27.13-1-62605	35	1	1	0	0	0	0	0	0	0	0	NA	NA	NA	6	16	242	240	347	0	0	0	0	1	0	0	0.004	0
.	19.01.16-03.27.16-1-62606	64	4	4	1	0	1	638	3	3	0	0	NA	NA	NA	32	23	242	247	347	167	168	303	12	4	0	0.05	0.016	0
.	19.01.16-03.27.17-1-62607	120	13	13	3	0	1	653	12	12	0	0	NA	NA	NA	34	33	247	245	354	170	168	315	16	10	13	0.065	0.041	0.037
.	19.01.16-03.27.20-1-62608	156	22	22	10	0	5	669	20	20	0	0	NA	NA	NA	55	54	249	251	367	174	174	321	52	31	6	0.209	0.124	0.016
.	19.01.16-03.27.23-1-62609	121	16	16	1	0	0	648	12	12	0	0	NA	NA	NA	55	43	248	257	351	166	175	307	40	9	0	0.161	0.035	0
.	19.01.16-03.27.26-1-62610	179	13	13	5	0	4	673	12	12	0	0	NA	NA	NA	38	51	251	247	366	178	173	322	28	1	13	0.112	0.004	0.036
.	19.01.16-03.27.29-1-62626	64	3	3	0	0	0	630	2	2	0	0	NA	NA	NA	35	21	243	241	350	166	160	304	0	5	2	0	0.021	0.006
.	19.01.16-03.27.37-1-62628	94	4	4	1	0	1	646	1	1	0	0	NA	NA	NA	34	27	239	250	351	164	170	312	3	4	3	0.013	0.016	0.009
.	19.01.16-03.27.40-1-62629	175	16	16	3	0	3	665	15	15	0	0	NA	NA	NA	60	52	259	247	359	177	168	320	27	29	11	0.104	0.117	0.031
.	19.01.16-03.27.45-1-62633	93	6	6	2	0	1	649	5	5	0	0	NA	NA	NA	45	44	249	252	356	169	169	311	8	9	4	0.032	0.036	0.011
.	19.01.16-03.27.50-1-62639	178	12	12	2	0	1	682	11	11	0	0	NA	NA	NA	63	63	252	256	368	176	179	327	6	31	27	0.024	0.121	0.073
.	19.01.16-03.27.54-1-62645	92	7	7	1	0	1	658	4	4	0	0	NA	NA	NA	30	36	252	246	351	175	174	309	6	7	1	0.024	0.028	0.003
.	19.01.16-03.27.55-1-62648	121	11	11	1	0	1	675	9	9	0	0	NA	NA	NA	38	49	247	255	360	174	179	322	30	1	6	0.121	0.004	0.017
.	19.01.16-03.28.07-1-62650	96	5	5	1	0	1	644	4	4	0	0	NA	NA	NA	37	31	244	242	358	168	162	314	7	3	4	0.029	0.012	0.011
.	19.01.16-03.28.08-1-62655	177	26	26	4	0	1	675	23	23	0	0	NA	NA	NA	48	56	251	250	368	174	173	328	40	25	12	0.159	0.1	0.033
.	19.01.16-03.28.12-1-62656	88	3	3	1	0	1	638	2	2	0	0	NA	NA	NA	29	22	248	240	347	168	165	305	4	0	2	0.016	0	0.006
.	19.01.16-03.28.19-1-62657	91	7	7	4	0	2	646	6	6	0	0	NA	NA	NA	35	37	248	249	353	168	170	308	5	1	20	0.02	0.004	0.057
.	19.01.16-03.28.20-1-62658	40	1	1	0	0	0	0	0	0	0	0	NA	NA	NA	10	11	241	239	344	0	0	0	0	4	0	0	0.017	0
.	19.01.16-03.28.20-1-62659	63	3	3	0	0	0	648	2	2	0	0	NA	NA	NA	25	29	248	241	353	171	166	311	0	5	3	0	0.021	0.008
.	19.01.16-03.28.24-1-62664	120	9	9	7	0	4	655	6	6	0	0	NA	NA	NA	54	41	244	251	359	164	175	316	30	15	0	0.123	0.06	0
.	19.01.16-03.28.25-1-62665	67	4	4	0	0	0	639	3	3	0	0	NA	NA	NA	28	19	242	238	352	167	160	312	4	7	2	0.017	0.029	0.006
.	19.01.16-03.28.26-1-62666	65	5	5	1	0	1	642	3	3	0	0	NA	NA	NA	19	19	242	243	347	167	168	307	1	3	5	0.004	0.012	0.014
.	19.01.16-03.28.28-1-62682	253	13	13	6	0	5	691	11	11	0	0	NA	NA	NA	72	73	265	255	366	186	177	328	21	37	11	0.079	0.145	0.03
.	19.01.16-03.28.30-1-62683	32	1	1	1	0	1	0	0	0	0	0	NA	NA	NA	7	6	236	239	344	0	0	0	0	0	1	0	0	0.003
.	19.01.16-03.28.33-1-62684	65	2	2	0	0	0	450	1	1	0	0	NA	NA	NA	16	12	236	240	349	119	124	207	2	1	0	0.008	0.004	0
.	19.01.16-03.28.39-1-62685	200	25	25	5	0	4	671	23	23	0	0	NA	NA	NA	67	65	248	253	377	169	174	328	43	29	22	0.173	0.115	0.058
.	19.01.16-03.28.40-1-62686	85	4	4	0	0	0	641	3	3	0	0	NA	NA	NA	22	20	241	242	350	167	165	309	1	1	4	0.004	0.004	0.011
.	19.01.16-03.28.41-1-62687	34	1	1	0	0	0	0	0	0	0	0	NA	NA	NA	10	12	238	240	347	0	0	0	0	1	0	0	0.004	0
.	19.01.16-03.28.44-1-62688	66	6	6	0	0	0	646	5	5	0	0	NA	NA	NA	21	25	244	244	350	169	168	309	4	9	1	0.016	0.037	0.003
.	19.01.16-03.28.48-1-62700	173	8	8	3	0	2	682	7	7	0	0	NA	NA	NA	57	61	255	252	367	178	176	328	27	7	2	0.106	0.028	0.005
.	19.01.16-03.28.49-1-62702	82	3	3	1	0	1	632	2	2	0	0	NA	NA	NA	27	19	242	244	346	162	167	303	0	2	0	0	0.008	0
.	19.01.16-03.28.54-1-62708	113	8	8	2	0	1	644	7	7	0	0	NA	NA	NA	52	34	245	246	356	163	170	311	23	7	5	0.094	0.028	0.014
.	19.01.16-03.28.54-1-62709	67	2	2	0	0	0	651	1	1	0	0	NA	NA	NA	19	31	246	244	354	170	168	313	2	1	0	0.008	0.004	0
.	19.01.16-03.28.56-1-62712	114	5	5	3	0	1	646	4	4	0	0	NA	NA	NA	35	27	245	245	350	168	168	310	0	13	3	0	0.053	0.009
.	19.01.16-03.28.59-1-62714	63	2	2	1	0	1	551	0	0	0	0	NA	NA	NA	19	10	240	237	346	143	146	262	0	0	3	0	0	0.009
.	19.01.16-03.29.04-1-62721	150	12	12	6	0	3	672	10	10	0	0	NA	NA	NA	46	55	249	253	366	172	175	325	27	37	1	0.108	0.146	0.003
.	19.01.16-03.29.05-1-62723	35	1	1	0	0	0	0	0	0	0	0	NA	NA	NA	7	13	240	240	346	0	0	0	0	1	0	0	0.004	0
.	19.01.16-03.29.08-1-62724	31	1	1	0	0	0	0	0	0	0	0	NA	NA	NA	4	7	239	238	343	0	0	0	0	0	0	0	0	0
.	19.01.16-03.29.09-1-62726	175	12	12	4	0	4	667	11	11	0	0	NA	NA	NA	54	55	258	246	364	178	170	319	19	10	8	0.074	0.041	0.022
.	19.01.16-03.29.10-1-62727	117	16	16	6	0	5	648	13	13	0	0	NA	NA	NA	43	40	247	247	359	165	164	319	11	30	8	0.045	0.121	0.022
.	19.01.16-03.29.12-1-62728	179	11	11	5	0	5	675	9	9	0	0	NA	NA	NA	52	57	251	258	361	177	181	317	39	23	5	0.155	0.089	0.014
.	19.01.16-03.29.13-1-62729	200	17	17	8	0	7	677	16	16	0	0	NA	NA	NA	57	57	254	258	358	177	181	319	24	58	11	0.094	0.225	0.031
.	19.01.16-03.29.20-1-62730	89	5	5	1	0	1	655	4	4	0	0	NA	NA	NA	40	40	245	251	357	166	171	318	4	9	0	0.016	0.036	0
.	19.01.16-03.29.23-1-62731	90	4	4	0	0	0	636	3	3	0	0	NA	NA	NA	31	21	239	244	351	163	163	310	0	10	0	0	0.041	0
.	19.01.16-03.29.33-1-62747	150	5	5	1	0	1	676	4	4	0	0	NA	NA	NA	58	56	248	251	370	173	176	327	5	11	3	0.02	0.044	0.008
.	19.01.16-03.29.36-1-62748	170	36	36	10	0	6	667	34	34	0	0	NA	NA	NA	46	49	249	258	355	171	180	316	56	61	28	0.225	0.236	0.079
.	19.01.16-03.29.37-1-62749	34	1	1	0	0	0	0	0	0	0	0	NA	NA	NA	14	8	238	237	346	0	0	0	0	2	0	0	0.008	0
.	19.01.16-03.29.37-1-62750	71	2	2	0	0	0	646	0	0	0	0	NA	NA	NA	26	23	243	241	352	166	169	311	4	0	2	0.016	0	0.006
.	19.01.16-03.29.40-1-62751	88	5	5	1	0	1	642	4	4	0	0	NA	NA	NA	37	28	244	244	353	168	167	307	2	3	1	0.008	0.012	0.003
.	19.01.16-03.29.41-1-62752	168	16	16	5	0	4	657	14	14	0	0	NA	NA	NA	51	43	244	252	360	169	174	314	17	13	16	0.07	0.052	0.044
.	19.01.16-03.29.43-1-62753	94	4	4	0	0	0	654	3	3	0	0	NA	NA	NA	21	37	245	248	357	169	169	316	0	0	9	0	0	0.025
.	19.01.16-03.29.46-1-62759	32	1	1	0	0	0	0	0	0	0	0	NA	NA	NA	8	9	237	239	346	0	0	0	0	0	0	0	0	0
.	19.01.16-03.29.49-1-62762	178	29	29	6	0	4	668	25	25	0	0	NA	NA	NA	55	57	251	252	367	173	172	323	51	27	26	0.203	0.107	0.071
.	19.01.16-03.29.51-1-62765	234	24	24	9	0	7	682	22	22	0	0	NA	NA	NA	65	67	258	258	364	183	179	320	36	34	23	0.14	0.132	0.063
.	19.01.16-03.29.52-1-62767	91	4	4	0	0	0	649	3	3	0	0	NA	NA	NA	33	28	242	240	359	165	166	318	2	7	5	0.008	0.029	0.014
.	19.01.16-03.29.53-1-62769	178	23	23	8	0	5	673	18	18	0	0	NA	NA	NA	49	58	259	254	358	178	179	316	44	27	22	0.17	0.106	0.061
.	19.01.16-03.29.59-1-62774	144	10	10	3	0	1	663	9	9	0	0	NA	NA	NA	43	47	250	250	360	173	174	316	9	19	12	0.036	0.076	0.033
.	19.01.16-03.29.59-1-62775	85	4	4	1	0	1	652	2	2	0	0	NA	NA	NA	20	30	240	242	361	167	165	320	5	6	1	0.021	0.025	0.003
.	19.01.16-03.30.09-1-62785	154	10	10	6	0	6	665	9	9	0	0	NA	NA	NA	50	47	248	254	358	171	175	319	19	21	2	0.077	0.083	0.006
.	19.01.16-03.30.10-1-62786	149	6	6	3	0	2	662	5	5	0	0	NA	NA	NA	46	41	248	247	359	171	171	320	4	8	3	0.016	0.032	0.008
.	19.01.16-03.30.18-1-62787	124	5	5	3	0	2	651	4	4	0	0	NA	NA	NA	37	31	245	247	352	170	172	309	4	1	14	0.016	0.004	0.04
.	19.01.16-03.30.32-1-62804	95	9	9	1	0	1	661	8	8	0	0	NA	NA	NA	28	42	244	250	361	166	171	324	3	7	22	0.012	0.028	0.061
.	19.01.16-03.30.34-1-62805	91	4	4	1	0	1	650	3	3	0	0	NA	NA	NA	29	27	241	245	354	166	170	314	5	4	1	0.021	0.016	0.003
.	19.01.16-03.30.34-1-62806	95	8	8	1	0	1	648	7	7	0	0	NA	NA	NA	33	30	247	243	353	169	169	310	15	0	4	0.061	0	0.011
.	19.01.16-03.30.35-1-62807	151	8	8	1	0	1	664	7	7	0	0	NA	NA	NA	49	49	250	247	365	173	168	323	4	4	18	0.016	0.016	0.049
.	19.01.16-03.30.37-1-62808	120	5	5	2	0	2	659	4	4	0	0	NA	NA	NA	32	42	258	243	354	182	166	311	2	13	5	0.008	0.053	0.014
.	19.01.16-03.30.41-1-62809	62	2	2	0	0	0	649	1	1	0	0	NA	NA	NA	21	27	243	245	352	167	169	313	4	3	0	0.016	0.012	0
.	19.01.16-03.30.41-1-62810	97	9	9	2	0	1	648	6	6	0	0	NA	NA	NA	32	31	246	243	355	168	166	314	15	14	11	0.061	0.058	0.031
.	19.01.16-03.30.45-1-62814	143	12	12	2	0	2	676	11	11	0	0	NA	NA	NA	37	59	254	254	364	178	178	320	6	5	18	0.024	0.02	0.049
.	19.01.16-03.30.50-1-62824	63	3	3	1	0	1	637	2	2	0	0	NA	NA	NA	18	13	238	241	347	165	166	306	0	0	5	0	0	0.014
.	19.01.16-03.30.54-1-62829	100	7	7	3	0	3	652	6	6	0	0	NA	NA	NA	36	36	248	244	357	169	165	318	6	13	0	0.024	0.053	0
.	19.01.16-03.30.55-1-62831	228	19	19	7	0	5	682	17	17	0	0	NA	NA	NA	73	70	265	250	368	185	170	327	55	12	19	0.208	0.048	0.052
.	19.01.16-03.30.55-1-62832	123	6	6	3	0	3	650	5	5	0	0	NA	NA	NA	39	34	251	245	351	172	171	307	20	1	0	0.08	0.004	0
.	19.01.16-03.30.55-1-62833	90	7	7	2	0	2	655	4	4	0	0	NA	NA	NA	24	33	246	243	357	172	169	314	1	7	10	0.004	0.029	0.028
.	19.01.16-03.30.58-1-62836	90	4	4	0	0	0	655	3	3	0	0	NA	NA	NA	36	46	249	254	356	170	174	311	2	3	6	0.008	0.012	0.017
.	19.01.16-03.31.05-1-62864	116	6	6	1	0	1	662	5	5	0	0	NA	NA	NA	42	51	249	249	366	170	170	322	8	9	10	0.032	0.036	0.027
.	19.01.16-03.31.06-1-62865	32	1	1	0	0	0	0	0	0	0	0	NA	NA	NA	8	15	243	239	346	0	0	0	0	1	0	0	0.004	0
.	19.01.16-03.31.08-1-62866	121	31	31	13	0	9	641	30	30	0	0	NA	NA	NA	40	34	244	248	355	163	168	310	39	46	19	0.16	0.185	0.054
.	19.01.16-03.31.11-1-62887	203	14	14	4	0	3	684	12	12	0	0	NA	NA	NA	54	67	255	253	372	177	176	331	19	5	22	0.075	0.02	0.059
.	19.01.16-03.31.13-1-62888	91	3	3	1	0	1	656	2	2	0	0	NA	NA	NA	30	40	248	245	360	168	169	319	5	0	5	0.02	0	0.014
.	19.01.16-03.31.14-1-62889	145	16	16	3	0	1	668	15	15	0	0	NA	NA	NA	43	49	248	252	362	170	178	320	25	10	15	0.101	0.04	0.041
.	19.01.16-03.31.15-1-62890	153	12	12	2	0	1	659	8	8	0	0	NA	NA	NA	36	39	250	246	356	172	171	316	28	15	8	0.112	0.061	0.022
.	19.01.16-03.31.15-1-62891	115	6	6	3	0	1	651	5	5	0	0	NA	NA	NA	40	34	245	247	355	169	169	313	0	15	7	0	0.061	0.02
.	19.01.16-03.31.26-1-62893	90	3	3	0	0	0	645	1	1	0	0	NA	NA	NA	19	24	240	246	351	165	167	313	1	0	5	0.004	0	0.014
.	19.01.16-03.31.30-1-62909	61	2	2	1	0	1	644	0	0	0	0	NA	NA	NA	20	27	242	244	354	165	168	311	4	0	0	0.017	0	0
.	19.01.16-03.31.31-1-62910	141	10	10	0	0	0	664	9	9	0	0	NA	NA	NA	44	39	243	249	360	170	175	319	5	22	8	0.021	0.088	0.022
.	19.01.16-03.31.36-1-62911	37	1	1	0	0	0	0	0	0	0	0	NA	NA	NA	10	6	238	237	344	0	0	0	0	1	0	0	0.004	0
.	19.01.16-03.31.39-1-62913	92	6	6	2	0	2	652	4	4	0	0	NA	NA	NA	24	29	245	240	357	169	162	321	8	14	0	0.033	0.058	0
.	19.01.16-03.31.40-1-62914	62	2	2	0	0	0	0	1	1	0	0	NA	NA	NA	15	14	240	242	345	0	0	0	0	3	1	0	0.012	0.003
.	19.01.16-03.31.42-1-62915	36	1	1	1	0	1	0	0	0	0	0	NA	NA	NA	12	8	237	239	345	0	0	0	0	0	2	0	0	0.006
.	19.01.16-03.31.44-1-62916	58	2	2	0	0	0	641	1	1	0	0	NA	NA	NA	24	25	243	243	352	168	164	309	0	0	5	0	0	0.014
.	19.01.16-03.31.44-1-62917	95	7	7	1	0	1	637	6	6	0	0	NA	NA	NA	22	19	241	239	352	165	161	311	4	7	2	0.017	0.029	0.006
.	19.01.16-03.31.45-1-62921	120	6	6	2	0	2	661	5	5	0	0	NA	NA	NA	32	40	246	247	360	166	171	324	23	3	2	0.093	0.012	0.006
.	19.01.16-03.31.45-1-62922	96	12	12	4	0	4	644	11	11	0	0	NA	NA	NA	40	28	242	243	356	162	166	316	18	9	7	0.074	0.037	0.02
.	19.01.16-03.31.50-1-62929	97	11	11	2	0	2	646	8	8	0	0	NA	NA	NA	36	28	247	243	351	170	163	313	21	7	19	0.085	0.029	0.054
.	19.01.16-03.31.54-1-62933	87	4	4	1	0	1	653	3	3	0	0	NA	NA	NA	28	34	245	250	352	170	174	309	2	0	5	0.008	0	0.014
.	19.01.16-03.31.59-1-62937	33	1	1	0	0	0	0	0	0	0	0	NA	NA	NA	8	8	239	237	345	0	0	0	0	0	2	0	0	0.006
.	19.01.16-03.31.59-1-62938	117	13	13	3	0	3	658	11	11	0	0	NA	NA	NA	33	32	242	248	355	168	174	316	25	10	10	0.103	0.04	0.028
.	19.01.16-03.32.00-1-62939	35	1	1	0	0	0	0	0	0	0	0	NA	NA	NA	13	8	239	238	344	0	0	0	0	0	3	0	0	0.009
.	19.01.16-03.32.01-1-63181	217	13	13	5	0	2	682	12	12	0	0	NA	NA	NA	73	57	250	249	371	175	176	331	35	22	3	0.14	0.088	0.008
.	19.01.16-03.32.03-1-63204	54	2	2	2	0	1	640	1	1	0	0	NA	NA	NA	25	24	244	244	349	166	170	304	6	0	4	0.025	0	0.011
.	19.01.16-03.32.06-1-63207	182	6	6	1	0	1	667	4	4	0	0	NA	NA	NA	63	54	251	254	362	175	175	317	17	6	6	0.068	0.024	0.017
.	19.01.16-03.32.07-1-63208	130	8	8	2	0	1	649	6	6	0	0	NA	NA	NA	47	30	248	239	356	170	162	317	16	2	6	0.065	0.008	0.017
.	19.01.16-03.32.08-1-63209	204	29	29	8	0	6	673	28	28	0	0	NA	NA	NA	62	53	254	250	362	174	176	323	56	33	18	0.22	0.132	0.05
.	19.01.16-03.32.11-1-63210	91	7	7	4	0	4	650	6	6	0	0	NA	NA	NA	32	33	246	246	354	167	173	310	0	7	19	0	0.028	0.054
.	19.01.16-03.32.16-1-63211	32	1	1	0	0	0	0	0	0	0	0	NA	NA	NA	10	11	239	241	344	0	0	0	0	2	0	0	0.008	0
.	19.01.16-03.32.17-1-63212	65	3	3	1	0	1	639	2	2	0	0	NA	NA	NA	23	17	239	239	352	166	162	311	0	2	4	0	0.008	0.011
.	19.01.16-03.32.19-1-63213	92	4	4	0	0	0	652	3	3	0	0	NA	NA	NA	31	35	248	243	357	170	168	314	6	4	3	0.024	0.016	0.008
.	19.01.16-03.32.28-1-63218	254	36	36	9	0	7	691	33	33	0	0	NA	NA	NA	85	75	255	264	369	179	187	325	52	33	27	0.204	0.125	0.073
.	19.01.16-03.32.28-1-63234	89	3	3	0	0	0	644	2	2	0	0	NA	NA	NA	24	23	245	241	350	170	164	310	3	0	2	0.012	0	0.006
.	19.01.16-03.32.30-1-63235	179	14	14	4	0	3	662	13	13	0	0	NA	NA	NA	62	49	252	255	355	176	175	311	14	22	13	0.056	0.086	0.037
.	19.01.16-03.32.33-1-63237	32	1	1	0	0	0	0	0	0	0	0	NA	NA	NA	10	5	238	238	342	0	0	0	0	0	0	0	0	0
.	19.01.16-03.32.34-1-63238	182	16	16	6	0	4	671	14	14	0	0	NA	NA	NA	60	52	255	253	357	180	177	314	47	17	12	0.184	0.067	0.034
.	19.01.16-03.32.35-1-63239	150	17	17	3	0	2	663	15	15	0	0	NA	NA	NA	38	49	246	244	372	167	169	327	24	32	11	0.098	0.131	0.03
.	19.01.16-03.32.35-1-63240	120	5	5	2	0	2	653	4	4	0	0	NA	NA	NA	41	37	243	251	356	165	174	314	6	4	10	0.025	0.016	0.028
.	19.01.16-03.32.37-1-63241	33	1	1	0	0	0	0	0	0	0	0	NA	NA	NA	4	15	240	237	351	0	0	0	1	0	0	0.004	0	0
.	19.01.16-03.32.40-1-63242	89	6	6	1	0	1	636	4	4	0	0	NA	NA	NA	29	20	241	244	348	163	167	306	0	7	4	0	0.029	0.011
.	19.01.16-03.32.45-1-63246	123	10	10	3	0	2	655	9	9	0	0	NA	NA	NA	34	38	250	246	355	172	170	313	12	11	9	0.048	0.045	0.025
.	19.01.16-03.32.54-1-63261	237	35	35	11	0	9	685	32	32	0	0	NA	NA	NA	62	66	252	261	366	174	184	327	46	60	37	0.183	0.23	0.101
.	19.01.16-03.32.55-1-63263	37	1	1	0	0	0	0	0	0	0	0	NA	NA	NA	10	9	236	240	346	0	0	0	0	0	1	0	0	0.003
.	19.01.16-03.32.57-1-63266	60	4	4	1	0	1	651	2	2	0	0	NA	NA	NA	20	31	245	242	357	171	163	317	0	10	4	0	0.041	0.011
.	19.01.16-03.32.58-1-63267	58	2	2	1	0	0	647	1	1	0	0	NA	NA	NA	21	27	243	246	351	164	171	312	6	0	4	0.025	0	0.011
.	19.01.16-03.32.58-1-63268	121	7	7	2	0	1	660	6	6	0	0	NA	NA	NA	42	45	245	251	362	171	171	318	1	13	12	0.004	0.052	0.033
.	19.01.16-03.33.08-1-63276	65	3	3	1	0	1	399	2	2	0	0	NA	NA	NA	20	12	238	241	346	105	105	189	0	0	7	0	0	0.02
.	19.01.16-03.33.09-1-63277	57	2	2	0	0	0	646	1	1	0	0	NA	NA	NA	21	26	241	247	351	163	170	313	0	4	2	0	0.016	0.006
.	19.01.16-03.33.10-1-63278	127	10	10	6	0	6	669	7	7	0	0	NA	NA	NA	50	44	248	253	356	174	176	319	10	16	20	0.04	0.063	0.056
.	19.01.16-03.33.13-1-63279	97	4	4	0	0	0	630	3	3	0	0	NA	NA	NA	28	16	243	241	345	165	164	301	0	6	0	0	0.025	0
.	19.01.16-03.33.14-1-63280	147	8	8	1	0	1	683	6	6	0	0	NA	NA	NA	37	67	254	252	374	178	173	332	6	15	15	0.024	0.06	0.04
.	19.01.16-03.33.19-1-63281	124	10	10	4	0	4	665	8	8	0	0	NA	NA	NA	26	42	246	247	362	171	170	324	24	14	17	0.098	0.057	0.047
.	19.01.16-03.33.22-1-63282	96	6	6	0	0	0	644	5	5	0	0	NA	NA	NA	32	31	246	243	355	169	165	310	2	0	10	0.008	0	0.028
.	19.01.16-03.33.24-1-63283	57	2	2	0	0	0	0	1	1	0	0	NA	NA	NA	17	19	243	241	348	0	0	0	0	0	3	0	0	0.009
.	19.01.16-03.33.28-1-63299	168	7	7	4	0	3	669	6	6	0	0	NA	NA	NA	46	54	256	250	361	178	173	318	0	24	0	0	0.096	0
.	19.01.16-03.33.29-1-63300	88	4	4	3	0	2	644	3	3	0	0	NA	NA	NA	32	30	245	248	350	170	167	307	0	8	12	0	0.032	0.034
.	19.01.16-03.33.29-1-63301	125	6	6	2	0	2	647	4	4	0	0	NA	NA	NA	42	34	245	248	354	168	170	309	10	2	4	0.041	0.008	0.011
.	19.01.16-03.33.35-1-63302	118	8	8	3	0	2	649	7	7	0	0	NA	NA	NA	40	34	244	249	354	166	172	311	1	3	19	0.004	0.012	0.054
.	19.01.16-03.33.38-1-63303	31	1	1	1	0	1	0	0	0	0	0	NA	NA	NA	8	7	241	237	342	0	0	0	0	0	1	0	0	0.003
.	19.01.16-03.33.41-1-63304	31	1	1	0	0	0	0	0	0	0	0	NA	NA	NA	10	9	239	240	343	0	0	0	0	0	2	0	0	0.006
.	19.01.16-03.33.42-1-63305	200	23	23	5	0	3	663	22	22	0	0	NA	NA	NA	67	54	250	255	362	169	179	315	45	33	21	0.18	0.129	0.058
.	19.01.16-03.33.43-1-63306	59	3	3	0	0	0	634	2	2	0	0	NA	NA	NA	30	24	247	239	351	165	162	307	0	5	0	0	0.021	0
.	19.01.16-03.33.43-1-63307	149	13	13	8	0	8	656	10	10	0	0	NA	NA	NA	45	44	254	248	355	172	173	311	28	12	20	0.11	0.048	0.056
.	19.01.16-03.33.46-1-63312	94	12	12	3	0	3	652	10	10	0	0	NA	NA	NA	36	32	247	247	351	174	170	308	5	18	10	0.02	0.073	0.028
.	19.01.16-03.33.48-1-63316	95	4	4	2	0	1	643	3	3	0	0	NA	NA	NA	26	24	238	249	350	160	174	309	3	12	0	0.013	0.048	0
.	19.01.16-03.33.50-1-63319	316	23	23	5	0	3	725	20	20	0	0	NA	NA	NA	101	109	270	264	388	189	186	350	56	39	7	0.207	0.148	0.018
.	19.01.16-03.33.51-1-63321	62	2	2	0	0	0	642	1	1	0	0	NA	NA	NA	21	21	243	238	353	171	161	310	0	0	7	0	0	0.02
.	19.01.16-03.33.56-1-63327	94	4	4	0	0	0	648	3	3	0	0	NA	NA	NA	31	32	245	240	360	168	163	317	7	5	0	0.029	0.021	0
.	19.01.16-03.34.00-1-63329	61	2	2	0	0	0	641	1	1	0	0	NA	NA	NA	29	28	247	243	351	168	164	309	10	0	2	0.04	0	0.006
.	19.01.16-03.34.06-1-63334	120	5	5	0	0	0	659	3	3	0	0	NA	NA	NA	30	37	247	242	361	173	167	319	2	5	7	0.008	0.021	0.019
.	19.01.16-03.34.06-1-63335	66	3	3	0	0	0	639	2	2	0	0	NA	NA	NA	21	21	245	240	349	168	164	307	2	0	7	0.008	0	0.02
.	19.01.16-03.34.09-1-63337	62	2	2	0	0	0	648	1	1	0	0	NA	NA	NA	22	33	246	247	353	168	169	311	4	0	0	0.016	0	0
.	19.01.16-03.34.12-1-63338	120	4	4	2	0	1	652	2	2	0	0	NA	NA	NA	46	43	252	245	359	171	171	310	4	1	8	0.016	0.004	0.022
.	19.01.16-03.34.14-1-63339	57	2	2	0	0	0	405	1	1	0	0	NA	NA	NA	13	11	239	241	344	107	102	196	0	5	0	0	0.021	0
.	19.01.16-03.34.14-1-63340	89	5	5	3	0	2	655	4	4	0	0	NA	NA	NA	36	39	250	246	356	174	167	314	15	0	5	0.06	0	0.014
.	19.01.16-03.34.23-1-63341	217	9	9	3	0	2	681	7	7	0	0	NA	NA	NA	64	66	256	259	364	177	181	323	10	6	11	0.039	0.023	0.03
.	19.01.16-03.34.25-1-63342	89	3	3	2	0	2	641	2	2	0	0	NA	NA	NA	40	32	241	244	360	161	165	315	0	6	1	0	0.025	0.003
.	19.01.16-03.34.25-1-63343	146	6	6	2	0	2	651	4	4	0	0	NA	NA	NA	42	38	251	243	357	166	167	318	9	0	9	0.036	0	0.025
.	19.01.16-03.34.28-1-63359	29	1	1	1	0	1	0	0	0	0	0	NA	NA	NA	13	6	239	238	342	0	0	0	0	0	0	0	0	0
.	19.01.16-03.34.28-1-63360	170	21	21	3	0	3	674	17	17	0	0	NA	NA	NA	51	57	250	256	364	173	176	325	29	34	4	0.116	0.133	0.011
.	19.01.16-03.34.29-1-63361	64	2	2	0	0	0	643	1	1	0	0	NA	NA	NA	26	28	244	242	355	165	164	314	6	2	0	0.025	0.008	0
.	19.01.16-03.34.31-1-63362	61	3	3	0	0	0	640	2	2	0	0	NA	NA	NA	24	27	243	240	357	166	161	313	0	8	0	0	0.033	0
.	19.01.16-03.34.35-1-63363	35	1	1	0	0	0	0	0	0	0	0	NA	NA	NA	4	4	237	237	343	0	0	0	3	0	0	0.013	0	0
.	19.01.16-03.34.37-1-63364	37	1	1	0	0	0	0	0	0	0	0	NA	NA	NA	16	21	244	241	349	0	0	0	0	0	0	0	0	0
.	19.01.16-03.34.38-1-63365	32	1	1	0	0	0	0	0	0	0	0	NA	NA	NA	9	9	239	239	344	0	0	0	0	0	0	0	0	0
.	19.01.16-03.34.40-1-63366	174	19	19	5	0	4	680	17	17	0	0	NA	NA	NA	50	64	252	261	364	175	180	325	14	37	9	0.056	0.142	0.025
.	19.01.16-03.34.40-1-63367	34	1	1	0	0	0	0	0	0	0	0	NA	NA	NA	6	14	241	240	346	0	0	0	0	0	1	0	0	0.003
.	19.01.16-03.34.41-1-63368	62	6	6	0	0	0	643	5	5	0	0	NA	NA	NA	22	24	244	241	352	167	167	309	21	0	0	0.086	0	0
.	19.01.16-03.34.43-1-63369	94	8	8	3	0	1	638	7	7	0	0	NA	NA	NA	32	21	243	241	350	168	161	309	17	3	5	0.07	0.012	0.014
.	19.01.16-03.34.43-1-63370	33	1	1	1	0	1	0	0	0	0	0	NA	NA	NA	6	13	240	241	345	0	0	0	0	4	0	0	0.017	0
.	19.01.16-03.34.45-1-63374	92	7	7	1	0	1	642	6	6	0	0	NA	NA	NA	41	27	247	243	350	170	163	309	4	9	8	0.016	0.037	0.023
.	19.01.16-03.34.46-1-63376	63	2	2	0	0	0	100	1	1	0	0	NA	NA	NA	21	25	242	242	354	30	23	47	2	3	0	0.008	0.012	0
.	19.01.16-03.34.46-1-63377	205	19	19	1	0	1	682	16	16	0	0	NA	NA	NA	64	67	256	255	369	175	177	330	37	28	17	0.145	0.11	0.046
.	19.01.16-03.34.49-1-63381	95	8	8	4	0	4	651	7	7	0	0	NA	NA	NA	30	31	244	245	355	166	168	317	19	3	5	0.078	0.012	0.014
.	19.01.16-03.35.02-1-63396	86	6	6	2	0	2	656	5	5	0	0	NA	NA	NA	27	37	253	244	353	177	165	314	12	1	8	0.047	0.004	0.023
.	19.01.16-03.35.04-1-63399	87	3	3	0	0	0	642	2	2	0	0	NA	NA	NA	21	21	241	243	350	168	166	308	1	2	1	0.004	0.008	0.003
.	19.01.16-03.35.04-1-63400	94	4	4	1	0	1	638	3	3	0	0	NA	NA	NA	34	24	247	241	349	167	162	309	9	1	2	0.036	0.004	0.006
.	19.01.16-03.35.07-1-63405	59	2	2	1	0	1	150	1	1	0	0	NA	NA	NA	16	10	242	238	343	43	32	75	0	0	1	0	0	0.003
.	19.01.16-03.35.11-1-63406	89	8	8	1	0	1	650	7	7	0	0	NA	NA	NA	30	33	249	246	351	170	167	313	9	10	3	0.036	0.041	0.009
.	19.01.16-03.35.15-1-63407	61	4	4	0	0	0	650	3	3	0	0	NA	NA	NA	24	28	241	242	358	165	167	318	3	9	0	0.012	0.037	0
.	19.01.16-03.35.19-1-63408	206	18	18	3	0	3	691	15	15	0	0	NA	NA	NA	50	65	256	251	371	180	177	334	31	21	4	0.121	0.084	0.011
.	19.01.16-03.35.20-1-63409	114	10	10	3	0	0	644	9	9	0	0	NA	NA	NA	44	30	247	241	355	169	163	312	9	26	4	0.036	0.108	0.011
.	19.01.16-03.35.20-1-63410	96	6	6	3	0	3	645	5	5	0	0	NA	NA	NA	37	27	244	246	350	171	168	306	0	14	9	0	0.057	0.026
.	19.01.16-03.35.23-1-63411	236	20	20	9	0	7	667	19	19	0	0	NA	NA	NA	88	57	253	254	363	177	172	318	9	39	22	0.036	0.154	0.061
.	19.01.16-03.35.23-1-63412	122	15	15	4	0	4	650	12	12	0	0	NA	NA	NA	34	32	251	243	351	177	164	309	15	5	14	0.06	0.021	0.04
.	19.01.16-03.35.29-1-63429	61	5	5	0	0	0	638	2	2	0	0	NA	NA	NA	22	18	240	239	352	167	162	309	0	4	11	0	0.017	0.031
.	19.01.16-03.35.33-1-63430	121	5	5	0	0	0	661	4	4	0	0	NA	NA	NA	38	44	246	255	356	168	176	317	9	4	2	0.037	0.016	0.006
.	19.01.16-03.35.34-1-63431	121	9	9	0	0	0	661	7	7	0	0	NA	NA	NA	43	46	244	253	362	167	173	321	8	12	0	0.033	0.047	0
.	19.01.16-03.35.39-1-63432	120	15	15	3	0	3	664	14	14	0	0	NA	NA	NA	33	49	252	252	358	173	172	319	31	23	12	0.123	0.091	0.034
.	19.01.16-03.35.46-1-63436	156	10	10	2	0	2	672	9	9	0	0	NA	NA	NA	45	57	253	256	361	177	177	318	13	7	9	0.051	0.027	0.025
.	19.01.16-03.35.47-1-63439	88	6	6	2	0	2	640	5	5	0	0	NA	NA	NA	33	24	245	245	347	169	166	305	16	0	3	0.065	0	0.009
.	19.01.16-03.35.49-1-63442	143	7	7	2	0	1	662	5	5	0	0	NA	NA	NA	46	45	250	248	360	173	170	319	10	10	2	0.04	0.04	0.006
.	19.01.16-03.35.51-1-63446	33	1	1	0	0	0	0	0	0	0	0	NA	NA	NA	7	13	237	240	349	0	0	0	1	0	0	0.004	0	0
.	19.01.16-03.35.56-1-63451	96	4	4	1	0	1	647	2	2	0	0	NA	NA	NA	35	27	243	245	352	167	170	310	25	0	0	0.103	0	0
.	19.01.16-03.35.56-1-63452	118	18	18	4	0	1	654	17	17	0	0	NA	NA	NA	34	34	245	243	359	169	170	315	48	11	19	0.196	0.045	0.053
.	19.01.16-03.35.59-1-63454	55	2	2	1	0	1	0	1	1	0	0	NA	NA	NA	19	14	242	240	345	0	0	0	0	5	0	0	0.021	0
.	19.01.16-03.36.03-1-63456	112	11	11	5	0	4	661	10	10	0	0	NA	NA	NA	34	44	249	252	356	173	171	317	18	17	4	0.072	0.067	0.011
.	19.01.16-03.36.03-1-63458	29	1	1	0	0	0	0	0	0	0	0	NA	NA	NA	5	9	239	237	346	0	0	0	1	0	0	0.004	0	0
.	19.01.16-03.36.05-1-63461	96	11	11	0	0	0	662	10	10	0	0	NA	NA	NA	31	41	252	248	354	175	173	314	15	7	9	0.06	0.028	0.025
.	19.01.16-03.36.08-1-63462	92	7	7	0	0	0	647	6	6	0	0	NA	NA	NA	37	26	243	244	352	166	166	315	14	7	12	0.058	0.029	0.034
.	19.01.16-03.36.12-1-63463	86	7	7	1	0	1	648	5	5	0	0	NA	NA	NA	25	25	244	243	351	171	170	307	2	9	19	0.008	0.037	0.054
.	19.01.16-03.36.13-1-63464	239	22	22	6	0	3	679	20	20	0	0	NA	NA	NA	61	63	259	254	363	183	175	321	51	47	7	0.197	0.185	0.019
.	19.01.16-03.36.15-1-63465	64	2	2	0	0	0	631	1	1	0	0	NA	NA	NA	20	14	242	238	347	164	162	305	5	1	0	0.021	0.004	0
.	19.01.16-03.36.19-1-63467	89	8	8	4	0	3	651	7	7	0	0	NA	NA	NA	22	30	243	241	359	167	167	317	5	17	5	0.021	0.071	0.014
.	19.01.16-03.36.26-1-63474	36	1	1	1	0	1	0	0	0	0	0	NA	NA	NA	10	10	238	241	344	0	0	0	0	0	3	0	0	0.009
.	19.01.16-03.36.29-1-63490	212	11	11	5	0	3	680	10	10	0	0	NA	NA	NA	64	58	253	253	365	176	176	328	12	15	6	0.047	0.059	0.016
.	19.01.16-03.36.29-1-63491	92	7	7	3	0	2	650	5	5	0	0	NA	NA	NA	39	41	250	246	358	170	167	313	20	7	2	0.08	0.028	0.006
.	19.01.16-03.36.30-1-63492	83	3	3	0	0	0	638	2	2	0	0	NA	NA	NA	31	21	241	241	352	165	164	309	8	3	5	0.033	0.012	0.014
.	19.01.16-03.36.30-1-63493	33	1	1	0	0	0	0	0	0	0	0	NA	NA	NA	9	9	239	239	344	0	0	0	0	0	0	0	0	0
.	19.01.16-03.36.33-1-63494	59	2	2	1	0	1	645	1	1	0	0	NA	NA	NA	28	31	243	246	355	165	167	313	3	3	0	0.012	0.012	0
.	19.01.16-03.36.33-1-63495	117	8	8	3	0	3	649	6	6	0	0	NA	NA	NA	49	42	248	247	360	165	170	314	13	2	1	0.052	0.008	0.003
.	19.01.16-03.36.34-1-63496	89	8	8	2	0	2	648	6	6	0	0	NA	NA	NA	28	25	243	243	352	167	171	310	10	6	8	0.041	0.025	0.023
.	19.01.16-03.36.38-1-63497	239	30	30	10	0	7	706	27	27	0	0	NA	NA	NA	63	84	267	255	375	190	182	334	49	45	18	0.184	0.176	0.048
.	19.01.16-03.36.46-1-63502	95	4	4	2	0	2	657	2	2	0	0	NA	NA	NA	37	39	248	245	359	170	168	319	7	6	2	0.028	0.024	0.006
.	19.01.16-03.36.47-1-63505	125	8	8	4	0	4	667	7	7	0	0	NA	NA	NA	38	49	249	256	357	172	180	315	21	14	3	0.084	0.055	0.008
.	19.01.16-03.36.49-1-63508	176	11	11	2	0	2	669	9	9	0	0	NA	NA	NA	47	47	252	249	359	176	173	320	4	19	8	0.016	0.076	0.022
.	19.01.16-03.36.53-1-63517	60	2	2	0	0	0	99	1	1	0	0	NA	NA	NA	15	9	241	236	345	28	25	46	2	0	1	0.008	0	0.003
.	19.01.16-03.36.54-1-63519	121	17	17	4	0	3	658	15	15	0	0	NA	NA	NA	38	39	242	245	365	164	169	325	30	26	9	0.124	0.106	0.025
.	19.01.16-03.36.56-1-63522	89	4	4	1	0	0	644	3	3	0	0	NA	NA	NA	30	29	242	247	353	163	169	312	2	0	5	0.008	0	0.014
.	19.01.16-03.36.57-1-63524	37	1	1	0	0	0	0	0	0	0	0	NA	NA	NA	10	14	239	239	349	0	0	0	0	0	0	0	0	0
.	19.01.16-03.37.00-1-63525	67	2	2	2	0	2	643	1	1	0	0	NA	NA	NA	33	28	245	239	357	166	161	316	0	7	0	0	0.029	0
.	19.01.16-03.37.03-1-63528	68	3	3	0	0	0	641	2	2	0	0	NA	NA	NA	24	25	246	243	349	169	166	306	3	3	0	0.012	0.012	0
.	19.01.16-03.37.03-1-63529	65	5	5	0	0	0	642	4	4	0	0	NA	NA	NA	26	25	243	246	349	165	170	307	10	3	2	0.041	0.012	0.006
.	19.01.16-03.37.09-1-63535	90	5	5	0	0	0	654	4	4	0	0	NA	NA	NA	31	34	248	249	350	172	170	312	6	8	1	0.024	0.032	0.003
.	19.01.16-03.37.14-1-63536	34	1	1	1	0	1	0	0	0	0	0	NA	NA	NA	9	12	241	241	343	0	0	0	0	0	3	0	0	0.009
.	19.01.16-03.37.14-1-63537	185	15	15	2	0	1	679	11	11	0	0	NA	NA	NA	49	73	262	249	375	182	171	326	13	19	13	0.05	0.076	0.035
.	19.01.16-03.37.14-1-63538	65	2	2	0	0	0	640	1	1	0	0	NA	NA	NA	29	24	247	241	349	168	165	307	0	4	1	0	0.017	0.003
.	19.01.16-03.37.18-1-63539	153	11	11	5	0	3	664	10	10	0	0	NA	NA	NA	42	45	254	246	358	177	171	316	1	21	20	0.004	0.085	0.056
.	19.01.16-03.37.23-1-63540	147	12	12	3	0	3	663	11	11	0	0	NA	NA	NA	38	44	247	245	365	171	169	323	18	12	23	0.073	0.049	0.063
.	19.01.16-03.37.26-1-63541	92	8	8	3	0	3	648	7	7	0	0	NA	NA	NA	32	34	246	244	357	169	167	312	13	20	3	0.053	0.082	0.008
.	19.01.16-03.37.28-1-63557	88	8	8	1	0	1	638	7	7	0	0	NA	NA	NA	24	22	244	239	352	165	163	310	2	9	17	0.008	0.038	0.048
.	19.01.16-03.37.29-1-63558	33	1	1	0	0	0	0	0	0	0	0	NA	NA	NA	9	7	238	237	345	0	0	0	1	0	0	0.004	0	0
.	19.01.16-03.37.30-1-63559	32	1	1	0	0	0	0	0	0	0	0	NA	NA	NA	7	11	240	239	345	0	0	0	0	0	0	0	0	0
.	19.01.16-03.37.31-1-63561	66	5	5	1	0	0	639	4	4	0	0	NA	NA	NA	27	22	241	241	353	163	165	311	9	0	8	0.037	0	0.023
.	19.01.16-03.37.32-1-63562	33	1	1	0	0	0	0	0	0	0	0	NA	NA	NA	13	13	241	240	345	0	0	0	0	0	2	0	0	0.006
.	19.01.16-03.37.32-1-63563	61	2	2	1	0	1	253	0	0	0	0	NA	NA	NA	12	20	241	241	351	61	60	132	3	0	0	0.012	0	0
.	19.01.16-03.37.34-1-63564	37	1	1	0	0	0	0	0	0	0	0	NA	NA	NA	11	14	238	243	346	0	0	0	0	0	0	0	0	0
.	19.01.16-03.37.36-1-63565	70	2	2	1	0	1	656	1	1	0	0	NA	NA	NA	25	39	251	242	359	171	169	316	3	2	0	0.012	0.008	0
.	19.01.16-03.37.42-1-63566	63	2	2	0	0	0	640	1	1	0	0	NA	NA	NA	24	25	243	246	349	165	168	307	3	11	0	0.012	0.045	0
.	19.01.16-03.37.45-1-63570	209	27	27	12	0	7	663	26	26	0	0	NA	NA	NA	71	44	254	246	357	173	170	320	43	55	12	0.169	0.224	0.034
.	19.01.16-03.37.46-1-63572	121	16	16	3	0	2	654	13	13	0	0	NA	NA	NA	46	42	249	249	357	174	172	308	12	7	21	0.048	0.028	0.059
.	19.01.16-03.37.47-1-63574	88	5	5	2	0	2	652	3	3	0	0	NA	NA	NA	31	37	250	246	354	172	166	314	3	9	3	0.012	0.037	0.008
.	19.01.16-03.37.49-1-63577	66	2	2	1	0	1	647	1	1	0	0	NA	NA	NA	25	26	244	239	356	167	165	315	4	0	2	0.016	0	0.006
.	19.01.16-03.37.50-1-63579	95	5	5	2	0	0	658	3	3	0	0	NA	NA	NA	32	38	251	243	357	174	164	320	9	3	1	0.036	0.012	0.003
.	19.01.16-03.37.51-1-63581	144	15	15	6	0	4	669	12	12	0	0	NA	NA	NA	53	55	254	248	366	176	170	323	14	43	14	0.055	0.173	0.038
.	19.01.16-03.37.51-1-63582	146	8	8	2	0	1	675	7	7	0	0	NA	NA	NA	57	62	257	254	364	179	174	322	9	6	5	0.035	0.024	0.014
.	19.01.16-03.37.58-1-63590	120	8	8	4	0	2	648	6	6	0	0	NA	NA	NA	38	34	248	243	356	170	169	309	5	14	7	0.02	0.058	0.02
.	19.01.16-03.38.04-1-63593	150	24	24	5	0	5	650	23	23	0	0	NA	NA	NA	53	40	246	245	362	167	165	318	66	22	8	0.268	0.09	0.022
.	19.01.16-03.38.04-1-63595	92	8	8	3	0	3	645	7	7	0	0	NA	NA	NA	38	30	246	245	352	165	168	312	2	4	14	0.008	0.016	0.04
.	19.01.16-03.38.10-1-63597	60	4	4	0	0	0	639	3	3	0	0	NA	NA	NA	25	20	240	245	348	162	164	313	10	4	2	0.042	0.016	0.006
.	19.01.16-03.38.13-1-63598	176	8	8	2	0	2	664	6	6	0	0	NA	NA	NA	48	48	242	252	367	166	172	326	3	12	4	0.012	0.048	0.011
.	19.01.16-03.38.14-1-63599	219	22	22	5	0	3	691	18	18	0	0	NA	NA	NA	64	67	262	249	369	183	173	335	69	25	15	0.263	0.1	0.041
.	19.01.16-03.38.19-1-63600	116	11	11	2	0	1	658	10	10	0	0	NA	NA	NA	28	35	244	247	357	168	169	321	1	14	9	0.004	0.057	0.025
.	19.01.16-03.38.20-1-63605	33	1	1	0	0	0	0	0	0	0	0	NA	NA	NA	10	8	237	238	346	0	0	0	0	0	3	0	0	0.009
.	19.01.16-03.38.23-1-63606	95	9	9	3	0	3	648	7	7	0	0	NA	NA	NA	19	26	246	244	349	168	170	310	15	6	17	0.061	0.025	0.049
.	19.01.16-03.38.25-1-63607	86	8	8	0	0	0	639	6	6	0	0	NA	NA	NA	33	24	240	245	352	161	166	312	5	1	10	0.021	0.004	0.028
.	19.01.16-03.38.27-1-63608	144	15	15	1	0	1	671	12	12	0	0	NA	NA	NA	46	44	251	246	360	175	174	322	11	21	17	0.044	0.085	0.047
.	19.01.16-03.38.29-1-63624	176	12	12	4	0	3	674	10	10	0	0	NA	NA	NA	57	56	256	248	365	178	169	327	24	10	10	0.094	0.04	0.027
.	19.01.16-03.38.35-1-63625	83	7	7	3	0	3	645	6	6	0	0	NA	NA	NA	32	33	245	248	353	165	172	308	4	11	9	0.016	0.044	0.025
.	19.01.16-03.38.43-1-63626	38	1	1	0	0	0	0	0	0	0	0	NA	NA	NA	15	14	241	240	346	0	0	0	0	2	0	0	0.008	0
.	19.01.16-03.38.44-1-63630	234	20	20	6	0	4	706	18	18	0	0	NA	NA	NA	61	86	258	257	384	183	180	343	45	52	4	0.174	0.202	0.01
.	19.01.16-03.38.45-1-63631	147	7	7	1	0	1	660	6	6	0	0	NA	NA	NA	52	41	250	250	354	171	177	312	10	8	4	0.04	0.032	0.011
.	19.01.16-03.38.46-1-63635	32	1	1	1	0	1	0	0	0	0	0	NA	NA	NA	10	6	237	238	344	0	0	0	0	0	1	0	0	0.003
.	19.01.16-03.38.47-1-63636	57	2	2	0	0	0	645	1	1	0	0	NA	NA	NA	31	32	242	247	356	162	166	317	0	5	5	0	0.02	0.014
.	19.01.16-03.38.49-1-63638	120	15	15	4	0	4	648	13	13	0	0	NA	NA	NA	42	30	248	241	354	166	168	314	14	11	16	0.056	0.046	0.045
.	19.01.16-03.38.54-1-63648	64	4	4	0	0	0	300	3	3	0	0	NA	NA	NA	20	20	243	242	348	77	76	147	1	0	9	0.004	0	0.026
.	19.01.16-03.38.55-1-63651	89	7	7	3	0	3	649	6	6	0	0	NA	NA	NA	23	30	247	246	350	170	170	309	3	9	6	0.012	0.037	0.017
.	19.01.16-03.38.57-1-63654	34	1	1	1	0	1	0	0	0	0	0	NA	NA	NA	9	9	242	238	342	0	0	0	0	0	0	0	0	0
.	19.01.16-03.39.00-1-63655	96	8	8	3	0	1	656	7	7	0	0	NA	NA	NA	37	34	246	244	357	171	166	319	16	7	5	0.065	0.029	0.014
.	19.01.16-03.39.01-1-63656	91	4	4	0	0	0	640	3	3	0	0	NA	NA	NA	31	30	243	245	355	164	167	309	2	9	3	0.008	0.037	0.008
.	19.01.16-03.39.02-1-63659	88	4	4	1	0	0	655	3	3	0	0	NA	NA	NA	34	37	248	249	353	171	168	316	0	9	5	0	0.036	0.014
.	19.01.16-03.39.06-1-63662	149	10	10	4	0	4	665	9	9	0	0	NA	NA	NA	44	45	248	249	361	171	176	318	29	2	14	0.117	0.008	0.039
.	19.01.16-03.39.09-1-63667	32	1	1	0	0	0	0	0	0	0	0	NA	NA	NA	5	10	242	239	342	0	0	0	0	0	0	0	0	0
.	19.01.16-03.39.11-1-63668	145	12	12	2	0	2	682	11	11	0	0	NA	NA	NA	45	60	251	255	367	176	180	326	18	11	28	0.072	0.043	0.076
.	19.01.16-03.39.13-1-63669	158	25	25	7	0	3	669	24	24	0	0	NA	NA	NA	56	54	250	248	369	171	171	327	56	38	22	0.224	0.153	0.06
.	19.01.16-03.39.16-1-63670	144	9	9	2	0	1	660	6	6	0	0	NA	NA	NA	50	43	248	249	359	173	172	315	18	13	11	0.073	0.052	0.031
.	19.01.16-03.39.19-1-63671	155	17	17	5	0	4	658	15	15	0	0	NA	NA	NA	42	38	245	245	361	169	171	318	11	19	23	0.045	0.078	0.064
.	19.01.16-03.39.20-1-63672	204	30	30	8	0	7	677	27	27	0	0	NA	NA	NA	55	59	253	258	361	175	181	321	67	41	15	0.265	0.159	0.042
.	19.01.16-03.39.21-1-63673	113	12	12	3	0	3	659	10	10	0	0	NA	NA	NA	48	45	248	247	363	168	170	321	19	14	13	0.077	0.057	0.036
.	19.01.16-03.39.25-1-63674	88	4	4	3	0	2	642	3	3	0	0	NA	NA	NA	33	25	247	241	350	172	164	306	2	2	10	0.008	0.008	0.029
.	19.01.16-03.39.31-1-63690	33	1	1	1	0	1	0	0	0	0	0	NA	NA	NA	8	3	237	237	342	0	0	0	2	0	0	0.008	0	0
.	19.01.16-03.39.33-1-63691	118	11	11	5	0	4	646	10	10	0	0	NA	NA	NA	42	27	246	242	352	168	165	313	15	21	4	0.061	0.087	0.011
.	19.01.16-03.39.40-1-63692	118	5	5	2	0	0	640	4	4	0	0	NA	NA	NA	28	27	243	247	350	165	170	305	2	0	10	0.008	0	0.029
.	19.01.16-03.39.41-1-63693	62	3	3	1	0	1	652	2	2	0	0	NA	NA	NA	23	31	247	241	356	170	167	315	5	5	6	0.02	0.021	0.017
.	19.01.16-03.39.42-1-63694	62	2	2	0	0	0	0	1	1	0	0	NA	NA	NA	22	14	240	241	346	0	0	0	0	0	1	0	0	0.003
.	19.01.16-03.39.46-1-63699	66	4	4	0	0	0	642	2	2	0	0	NA	NA	NA	25	26	244	241	354	169	159	314	4	6	0	0.016	0.025	0
.	19.01.16-03.39.47-1-63701	88	6	6	1	0	1	642	5	5	0	0	NA	NA	NA	23	21	241	242	351	167	162	313	11	2	0	0.046	0.008	0
.	19.01.16-03.39.48-1-63703	70	3	3	0	0	0	350	2	2	0	0	NA	NA	NA	21	11	241	237	346	92	87	171	7	0	1	0.029	0	0.003
.	19.01.16-03.39.58-1-63713	205	27	27	10	0	5	674	26	26	0	0	NA	NA	NA	65	55	253	251	364	174	177	323	33	39	11	0.13	0.155	0.03
.	19.01.16-03.39.59-1-63714	29	1	1	0	0	0	0	0	0	0	0	NA	NA	NA	8	6	237	238	344	0	0	0	0	0	1	0	0	0.003
.	19.01.16-03.39.59-1-63715	148	15	15	4	0	4	668	14	14	0	0	NA	NA	NA	42	55	258	249	361	176	172	320	35	20	2	0.136	0.08	0.006
.	19.01.16-03.39.59-1-63716	270	15	15	3	0	1	693	14	14	0	0	NA	NA	NA	83	71	255	258	371	179	184	330	22	24	13	0.086	0.093	0.035
.	19.01.16-03.40.01-1-63717	63	2	2	2	0	2	349	1	1	0	0	NA	NA	NA	13	16	238	244	347	87	99	163	2	0	3	0.008	0	0.009
.	19.01.16-03.40.01-1-63718	95	4	4	2	0	2	648	3	3	0	0	NA	NA	NA	30	32	245	246	354	167	171	310	0	6	5	0	0.024	0.014
.	19.01.16-03.40.02-1-63725	58	2	2	0	0	0	641	1	1	0	0	NA	NA	NA	18	18	243	239	349	168	166	307	4	0	2	0.016	0	0.006
.	19.01.16-03.40.08-1-63729	301	27	27	2	0	1	711	25	25	0	0	NA	NA	NA	106	98	263	270	378	187	190	334	48	29	38	0.183	0.107	0.101
.	19.01.16-03.40.11-1-63730	34	1	1	0	0	0	0	0	0	0	0	NA	NA	NA	8	10	237	239	347	0	0	0	0	0	2	0	0	0.006
.	19.01.16-03.40.12-1-63731	94	4	4	0	0	0	640	3	3	0	0	NA	NA	NA	26	22	239	245	351	161	168	311	0	1	2	0	0.004	0.006
.	19.01.16-03.40.13-1-63732	93	9	9	1	0	0	652	8	8	0	0	NA	NA	NA	33	30	245	247	351	170	172	310	9	8	12	0.037	0.032	0.034
.	19.01.16-03.40.17-1-63733	114	9	9	2	0	1	641	7	7	0	0	NA	NA	NA	36	26	248	241	350	171	163	307	19	7	7	0.077	0.029	0.02
.	19.01.16-03.40.18-1-63734	149	14	14	6	0	4	662	12	12	0	0	NA	NA	NA	41	45	248	251	359	175	170	317	28	42	1	0.113	0.167	0.003
.	19.01.16-03.40.29-1-63751	173	9	9	0	0	0	656	8	8	0	0	NA	NA	NA	51	46	248	246	365	166	165	325	21	3	1	0.085	0.012	0.003
.	19.01.16-03.40.31-1-63752	144	7	7	2	0	1	661	3	3	0	0	NA	NA	NA	47	50	249	251	363	169	171	321	7	8	11	0.028	0.032	0.03
.	19.01.16-03.40.35-1-63753	58	2	2	0	0	0	50	1	1	0	0	NA	NA	NA	12	17	242	240	348	11	14	25	0	0	1	0	0	0.003
.	19.01.16-03.40.37-1-63754	158	13	13	3	0	2	675	12	12	0	0	NA	NA	NA	51	56	256	247	366	177	173	325	36	22	3	0.141	0.089	0.008
.	19.01.16-03.40.39-1-63755	208	16	16	4	0	3	674	15	15	0	0	NA	NA	NA	65	53	253	247	366	177	170	327	20	41	2	0.079	0.166	0.005
.	19.01.16-03.40.40-1-63756	34	1	1	0	0	0	0	0	0	0	0	NA	NA	NA	11	10	239	238	346	0	0	0	0	0	0	0	0	0
.	19.01.16-03.40.42-1-63757	35	1	1	0	0	0	0	0	0	0	0	NA	NA	NA	13	11	239	240	345	0	0	0	0	2	0	0	0.008	0
.	19.01.16-03.40.45-1-63761	68	3	3	0	0	0	649	2	2	0	0	NA	NA	NA	19	29	245	243	354	166	168	315	9	0	0	0.037	0	0
.	19.01.16-03.40.47-1-63764	63	2	2	0	0	0	254	1	1	0	0	NA	NA	NA	21	16	239	241	349	62	63	129	0	0	2	0	0	0.006
.	19.01.16-03.40.49-1-63767	33	1	1	0	0	0	0	0	0	0	0	NA	NA	NA	12	9	237	239	346	0	0	0	3	0	0	0.013	0	0
.	19.01.16-03.40.50-1-63769	66	3	3	0	0	0	455	2	2	0	0	NA	NA	NA	15	24	243	245	349	117	118	220	0	0	2	0	0	0.006
.	19.01.16-03.40.51-1-63771	63	3	3	1	0	1	647	2	2	0	0	NA	NA	NA	22	28	244	243	354	168	166	313	0	12	0	0	0.049	0
.	19.01.16-03.40.51-1-63773	115	5	5	3	0	2	656	4	4	0	0	NA	NA	NA	47	36	249	243	357	175	166	315	3	9	2	0.012	0.037	0.006
.	19.01.16-03.40.57-1-63783	259	25	25	10	0	9	691	21	21	0	0	NA	NA	NA	72	71	256	260	368	179	183	329	39	28	23	0.152	0.108	0.062
.	19.01.16-03.41.00-1-63784	146	10	10	5	0	4	676	8	8	0	0	NA	NA	NA	56	59	257	250	365	179	176	321	42	4	6	0.163	0.016	0.016
.	19.01.16-03.41.01-1-63785	86	5	5	1	0	1	645	3	3	0	0	NA	NA	NA	31	27	243	241	356	167	166	312	0	9	7	0	0.037	0.02
.	19.01.16-03.41.04-1-63789	121	8	8	1	0	1	656	6	6	0	0	NA	NA	NA	31	38	249	242	360	170	165	321	10	6	3	0.04	0.025	0.008
.	19.01.16-03.41.07-1-63791	171	21	21	2	0	2	662	17	17	0	0	NA	NA	NA	54	43	245	244	367	170	169	323	44	21	16	0.18	0.086	0.044
.	19.01.16-03.41.07-1-63792	115	11	11	4	0	3	649	10	10	0	0	NA	NA	NA	26	29	239	243	360	165	170	314	11	6	19	0.046	0.025	0.053
.	19.01.16-03.41.09-1-63796	37	1	1	0	0	0	0	0	0	0	0	NA	NA	NA	14	7	238	239	343	0	0	0	0	0	0	0	0	0
.	19.01.16-03.41.11-1-63797	183	13	13	6	0	3	682	8	8	0	0	NA	NA	NA	56	67	256	258	366	176	181	325	12	29	6	0.047	0.112	0.016
.	19.01.16-03.41.13-1-63798	120	6	6	1	0	1	652	4	4	0	0	NA	NA	NA	40	36	244	243	362	167	165	320	13	0	3	0.053	0	0.008
.	19.01.16-03.41.19-1-63800	96	3	3	0	0	0	651	2	2	0	0	NA	NA	NA	26	28	246	244	351	170	168	313	6	7	0	0.024	0.029	0
.	19.01.16-03.41.25-1-63801	64	2	2	0	0	0	650	1	1	0	0	NA	NA	NA	19	28	243	246	352	166	168	316	0	1	5	0	0.004	0.014
.	19.01.16-03.41.25-1-63802	115	10	10	1	0	1	658	9	9	0	0	NA	NA	NA	42	38	242	251	358	167	174	317	29	6	1	0.12	0.024	0.003
.	19.01.16-03.41.33-1-63818	145	15	15	5	0	4	668	13	13	0	0	NA	NA	NA	56	49	247	251	364	172	174	322	32	19	13	0.13	0.076	0.036
.	19.01.16-03.41.34-1-63819	151	22	22	11	0	10	667	21	21	0	0	NA	NA	NA	42	51	251	256	357	170	177	320	37	36	10	0.147	0.141	0.028
.	19.01.16-03.41.36-1-63820	66	3	3	0	0	0	637	2	2	0	0	NA	NA	NA	33	20	242	243	348	164	165	308	0	2	4	0	0.008	0.011
.	19.01.16-03.41.40-1-63822	32	1	1	0	0	0	0	0	0	0	0	NA	NA	NA	7	4	239	237	341	0	0	0	0	0	0	0	0	0
.	19.01.16-03.41.41-1-63823	33	1	1	1	0	1	0	0	0	0	0	NA	NA	NA	8	5	238	236	344	0	0	0	0	0	1	0	0	0.003
.	19.01.16-03.41.41-1-63824	59	2	2	0	0	0	636	1	1	0	0	NA	NA	NA	29	18	246	242	343	168	164	304	0	4	4	0	0.017	0.012
.	19.01.16-03.41.41-1-63825	125	14	14	4	0	2	657	13	13	0	0	NA	NA	NA	42	45	253	249	356	174	172	311	23	21	5	0.091	0.084	0.014
.	19.01.16-03.41.43-1-63826	142	12	12	6	0	5	667	11	11	0	0	NA	NA	NA	47	56	250	252	367	172	172	323	17	30	8	0.068	0.119	0.022
.	19.01.16-03.41.50-1-63836	62	3	3	0	0	0	637	2	2	0	0	NA	NA	NA	23	17	242	241	347	167	167	303	0	9	9	0	0.037	0.026
.	19.01.16-03.41.51-1-63837	122	10	10	2	0	2	659	8	8	0	0	NA	NA	NA	46	44	252	244	361	174	162	323	17	8	8	0.067	0.033	0.022
.	19.01.16-03.41.51-1-63838	65	4	4	2	0	2	640	3	3	0	0	NA	NA	NA	25	25	247	243	348	170	162	308	13	0	0	0.053	0	0
.	19.01.16-03.41.56-1-63844	101	9	9	2	0	2	653	7	7	0	0	NA	NA	NA	39	36	243	249	357	166	170	317	5	19	0	0.021	0.076	0
.	19.01.16-03.42.05-1-63850	123	9	9	1	0	1	668	8	8	0	0	NA	NA	NA	38	52	248	254	363	175	176	317	17	3	10	0.069	0.012	0.028
.	19.01.16-03.42.05-1-63851	149	8	8	2	0	1	650	7	7	0	0	NA	NA	NA	49	37	243	247	360	167	166	317	5	11	19	0.021	0.045	0.053
.	19.01.16-03.42.09-1-63852	33	1	1	0	0	0	0	0	0	0	0	NA	NA	NA	10	6	239	238	342	0	0	0	0	5	0	0	0.021	0
.	19.01.16-03.42.10-1-63853	120	4	4	2	0	2	660	3	3	0	0	NA	NA	NA	35	40	251	247	355	178	171	311	5	2	1	0.02	0.008	0.003
.	19.01.16-03.42.12-1-63854	38	1	1	0	0	0	0	0	0	0	0	NA	NA	NA	10	11	239	237	348	0	0	0	0	0	1	0	0	0.003
.	19.01.16-03.42.13-1-63855	162	15	15	7	0	5	656	13	13	0	0	NA	NA	NA	47	42	248	245	362	166	170	320	29	15	2	0.117	0.061	0.006
.	19.01.16-03.42.13-1-63856	152	13	13	4	0	3	665	11	11	0	0	NA	NA	NA	47	53	249	250	367	172	170	323	44	20	11	0.177	0.08	0.03
.	19.01.16-03.42.15-1-63857	115	9	9	4	0	1	652	6	6	0	0	NA	NA	NA	40	33	248	245	353	167	171	314	17	17	0	0.069	0.069	0
.	19.01.16-03.42.15-1-63858	82	3	3	1	0	1	640	2	2	0	0	NA	NA	NA	27	25	246	243	349	166	166	308	1	0	2	0.004	0	0.006
.	19.01.16-03.42.17-1-63859	90	6	6	1	0	1	650	5	5	0	0	NA	NA	NA	36	31	242	250	352	168	171	311	5	11	4	0.021	0.044	0.011
.	19.01.16-03.42.28-1-63879	64	2	2	1	0	1	640	1	1	0	0	NA	NA	NA	33	29	245	246	351	168	166	306	6	0	3	0.024	0	0.009
.	19.01.16-03.42.29-1-63880	63	4	4	0	0	0	636	3	3	0	0	NA	NA	NA	32	19	243	242	347	167	166	303	18	0	2	0.074	0	0.006
.	19.01.16-03.42.31-1-63881	33	1	1	0	0	0	0	0	0	0	0	NA	NA	NA	12	7	237	239	344	0	0	0	0	0	0	0	0	0
.	19.01.16-03.42.32-1-63883	85	4	4	0	0	0	649	3	3	0	0	NA	NA	NA	30	38	246	242	363	167	166	316	5	0	10	0.02	0	0.028
.	19.01.16-03.42.33-1-63884	116	13	13	2	0	2	656	12	12	0	0	NA	NA	NA	35	36	244	244	361	166	169	321	20	6	4	0.082	0.025	0.011
.	19.01.16-03.42.35-1-63885	151	11	11	1	0	1	667	10	10	0	0	NA	NA	NA	43	44	253	245	359	177	169	321	10	4	21	0.04	0.016	0.058
.	19.01.16-03.42.36-1-63886	144	8	8	1	0	1	646	7	7	0	0	NA	NA	NA	44	35	246	246	356	168	163	315	15	17	0	0.061	0.069	0
.	19.01.16-03.42.42-1-63887	91	7	7	1	0	0	653	6	6	0	0	NA	NA	NA	30	40	250	244	359	169	167	317	15	10	4	0.06	0.041	0.011
.	19.01.16-03.42.44-1-63888	90	9	9	3	0	3	640	6	6	0	0	NA	NA	NA	34	27	245	241	354	166	166	308	5	8	12	0.02	0.033	0.034
.	19.01.16-03.42.45-1-63892	57	2	2	1	0	1	0	1	1	0	0	NA	NA	NA	16	20	240	243	350	0	0	0	1	0	0	0.004	0	0
.	19.01.16-03.42.47-1-63895	200	16	16	6	0	4	686	14	14	0	0	NA	NA	NA	57	67	256	255	369	176	178	332	30	27	4	0.117	0.106	0.011
.	19.01.16-03.42.49-1-63898	90	6	6	1	0	0	642	4	4	0	0	NA	NA	NA	21	26	243	245	351	163	167	312	6	0	8	0.025	0	0.023
.	19.01.16-03.42.51-1-63902	33	1	1	1	0	1	0	0	0	0	0	NA	NA	NA	9	16	239	241	349	0	0	0	0	3	0	0	0.012	0
.	19.01.16-03.42.54-1-63906	60	4	4	1	0	1	636	3	3	0	0	NA	NA	NA	25	19	238	244	350	163	166	307	5	0	6	0.021	0	0.017
.	19.01.16-03.42.57-1-63914	194	14	14	3	0	3	680	11	11	0	0	NA	NA	NA	67	65	250	253	375	175	174	331	14	20	16	0.056	0.079	0.043
.	19.01.16-03.42.59-1-63915	209	11	11	6	0	1	683	10	10	0	0	NA	NA	NA	71	74	256	258	373	180	174	329	12	35	9	0.047	0.136	0.024
.	19.01.16-03.42.59-1-63916	87	7	7	2	0	1	656	6	6	0	0	NA	NA	NA	27	35	248	248	352	170	173	313	8	7	2	0.032	0.028	0.006
.	19.01.16-03.43.04-1-63920	64	3	3	0	0	0	651	2	2	0	0	NA	NA	NA	28	33	245	247	354	166	172	313	9	0	0	0.037	0	0
.	19.01.16-03.43.05-1-63922	299	19	19	4	0	4	710	16	16	0	0	NA	NA	NA	93	91	267	262	375	190	184	336	65	18	5	0.243	0.069	0.013
.	19.01.16-03.43.07-1-63923	183	28	28	11	0	8	666	27	27	0	0	NA	NA	NA	45	52	254	251	360	174	173	319	41	38	20	0.161	0.151	0.056
.	19.01.16-03.43.11-1-63927	86	4	4	0	0	0	644	3	3	0	0	NA	NA	NA	19	20	244	239	350	168	164	312	2	4	2	0.008	0.017	0.006
.	19.01.16-03.43.19-1-63928	266	24	24	4	0	3	709	22	22	0	0	NA	NA	NA	83	92	266	258	381	187	182	340	41	33	41	0.154	0.128	0.108
.	19.01.16-03.43.21-1-63929	64	2	2	1	0	1	305	1	1	0	0	NA	NA	NA	22	18	245	239	347	76	68	161	0	1	4	0	0.004	0.012
.	19.01.16-03.43.24-1-63930	64	2	2	0	0	0	630	0	0	0	0	NA	NA	NA	26	15	239	240	349	164	160	306	2	0	2	0.008	0	0.006
.	19.01.16-03.43.25-1-63931	85	5	5	1	0	1	645	4	4	0	0	NA	NA	NA	33	30	242	245	356	167	166	312	7	14	0	0.029	0.057	0
.	19.01.16-03.43.27-1-63932	113	9	9	1	0	1	652	8	8	0	0	NA	NA	NA	30	34	247	241	359	170	167	315	10	8	6	0.04	0.033	0.017
.	19.01.16-03.43.29-1-63948	98	4	4	1	0	0	658	3	3	0	0	NA	NA	NA	29	40	252	245	356	177	167	314	6	4	3	0.024	0.016	0.008
.	19.01.16-03.43.31-1-63949	56	2	2	1	0	1	151	1	1	0	0	NA	NA	NA	10	16	240	239	350	50	33	68	3	2	0	0.012	0.008	0
.	19.01.16-03.43.38-1-63950	36	1	1	1	0	1	0	0	0	0	0	NA	NA	NA	15	7	241	237	342	0	0	0	0	0	3	0	0	0.009
.	19.01.16-03.43.39-1-63951	156	7	7	4	0	4	657	5	5	0	0	NA	NA	NA	41	39	247	246	359	169	169	319	16	11	14	0.065	0.045	0.039
.	19.01.16-03.43.40-1-63952	173	8	8	1	0	1	676	7	7	0	0	NA	NA	NA	49	56	255	251	363	178	176	322	8	7	13	0.031	0.028	0.036
.	19.01.16-03.43.43-1-63953	125	7	7	0	0	0	651	6	6	0	0	NA	NA	NA	38	38	246	246	359	170	164	317	16	4	2	0.065	0.016	0.006
.	19.01.16-03.43.44-1-63954	89	4	4	0	0	0	638	3	3	0	0	NA	NA	NA	21	19	241	243	348	163	165	310	3	1	3	0.012	0.004	0.009
.	19.01.16-03.43.45-1-63959	35	1	1	0	0	0	0	0	0	0	0	NA	NA	NA	13	8	238	238	345	0	0	0	0	0	1	0	0	0.003
.	19.01.16-03.43.48-1-63963	35	1	1	0	0	0	0	0	0	0	0	NA	NA	NA	5	9	238	238	346	0	0	0	0	0	3	0	0	0.009
.	19.01.16-03.43.48-1-63964	120	7	7	4	0	2	658	5	5	0	0	NA	NA	NA	38	40	250	246	357	172	170	316	17	10	9	0.068	0.041	0.025
.	19.01.16-03.43.51-1-63969	31	1	1	0	0	0	0	0	0	0	0	NA	NA	NA	11	7	239	238	343	0	0	0	0	0	1	0	0	0.003
.	19.01.16-03.43.54-1-63971	200	29	29	4	0	2	683	26	26	0	0	NA	NA	NA	49	61	250	250	374	174	173	336	32	52	32	0.128	0.208	0.086
.	19.01.16-03.43.54-1-63973	149	7	7	3	0	3	657	6	6	0	0	NA	NA	NA	45	40	246	244	363	168	172	317	15	11	1	0.061	0.045	0.003
.	19.01.16-03.44.01-1-63977	92	7	7	0	0	0	633	4	4	0	0	NA	NA	NA	25	18	243	241	347	161	165	307	6	7	0	0.025	0.029	0
.	19.01.16-03.44.02-1-63978	69	4	4	2	0	2	642	2	2	0	0	NA	NA	NA	31	26	245	243	351	168	165	309	9	0	7	0.037	0	0.02
.	19.01.16-03.44.03-1-63982	150	11	11	7	0	6	673	9	9	0	0	NA	NA	NA	52	59	251	256	365	176	172	325	20	10	8	0.08	0.039	0.022
.	19.01.16-03.44.06-1-63984	32	1	1	0	0	0	0	0	0	0	0	NA	NA	NA	11	7	237	239	344	0	0	0	0	0	0	0	0	0
.	19.01.16-03.44.07-1-63985	124	10	10	1	0	1	657	8	8	0	0	NA	NA	NA	48	45	252	248	358	171	170	316	9	9	7	0.036	0.036	0.02
.	19.01.16-03.44.08-1-63986	89	6	6	1	0	1	653	5	5	0	0	NA	NA	NA	18	30	249	241	353	172	168	313	11	5	0	0.044	0.021	0
.	19.01.16-03.44.11-1-63988	91	3	3	2	0	2	659	2	2	0	0	NA	NA	NA	33	42	247	249	359	169	170	320	3	0	6	0.012	0	0.017
.	19.01.16-03.44.14-1-63989	145	15	15	2	0	2	657	13	13	0	0	NA	NA	NA	54	40	246	246	361	171	167	319	5	19	28	0.02	0.077	0.078
.	19.01.16-03.44.18-1-63990	93	4	4	0	0	0	651	3	3	0	0	NA	NA	NA	30	28	246	241	354	172	170	309	9	5	0	0.037	0.021	0
.	19.01.16-03.44.18-1-63991	67	5	5	2	0	2	650	3	3	0	0	NA	NA	NA	31	33	244	242	360	168	165	317	4	7	0	0.016	0.029	0
.	19.01.16-03.44.26-1-63992	149	6	6	2	0	1	669	5	5	0	0	NA	NA	NA	48	55	248	257	363	172	180	317	0	18	4	0	0.07	0.011
.	19.01.16-03.44.26-1-63993	36	1	1	0	0	0	0	0	0	0	0	NA	NA	NA	14	13	240	240	346	0	0	0	1	0	0	0.004	0	0
.	19.01.16-03.44.28-1-64010	157	14	14	6	0	4	658	13	13	0	0	NA	NA	NA	48	41	250	247	357	173	171	314	14	30	10	0.056	0.121	0.028
.	19.01.16-03.44.29-1-64011	102	3	3	0	0	0	644	1	1	0	0	NA	NA	NA	30	25	242	247	349	167	169	308	0	0	3	0	0	0.009
.	19.01.16-03.44.30-1-64012	31	1	1	0	0	0	0	0	0	0	0	NA	NA	NA	6	14	239	240	348	0	0	0	0	0	0	0	0	0
.	19.01.16-03.44.32-1-64013	210	19	19	8	0	5	694	18	18	0	0	NA	NA	NA	54	72	261	257	367	184	181	329	60	28	15	0.23	0.109	0.041
.	19.01.16-03.44.36-1-64014	299	28	28	5	0	4	709	25	25	0	0	NA	NA	NA	84	95	261	258	389	187	178	344	38	63	14	0.146	0.244	0.036
.	19.01.16-03.44.36-1-64015	90	3	3	0	0	0	649	2	2	0	0	NA	NA	NA	26	32	246	246	353	170	169	310	0	9	3	0	0.037	0.008
.	19.01.16-03.44.39-1-64016	265	19	19	6	0	4	691	16	16	0	0	NA	NA	NA	75	75	256	259	373	179	179	333	46	31	5	0.18	0.12	0.013
.	19.01.16-03.44.43-1-64017	62	2	2	0	0	0	638	1	1	0	0	NA	NA	NA	33	24	243	245	349	166	168	304	0	0	3	0	0	0.009
.	19.01.16-03.44.46-1-64022	88	5	5	4	0	3	651	4	4	0	0	NA	NA	NA	26	21	240	244	350	166	171	314	8	5	6	0.033	0.02	0.017
.	19.01.16-03.44.48-1-64025	180	15	15	1	0	1	672	13	13	0	0	NA	NA	NA	40	55	253	252	363	180	171	321	8	23	20	0.032	0.091	0.055
.	19.01.16-03.44.55-1-64033	34	1	1	0	0	0	0	0	0	0	0	NA	NA	NA	11	16	240	241	348	0	0	0	3	0	0	0.012	0	0
.	19.01.16-03.44.55-1-64034	32	1	1	1	0	1	0	0	0	0	0	NA	NA	NA	7	9	237	241	344	0	0	0	0	0	0	0	0	0
.	19.01.16-03.44.57-1-64041	142	10	10	3	0	1	672	8	8	0	0	NA	NA	NA	36	49	243	255	364	168	176	328	11	15	11	0.045	0.059	0.03
.	19.01.16-03.44.58-1-64042	87	5	5	1	0	0	652	4	4	0	0	NA	NA	NA	34	33	246	248	352	170	170	312	0	14	2	0	0.056	0.006
.	19.01.16-03.44.58-1-64043	121	7	7	3	0	3	652	6	6	0	0	NA	NA	NA	41	38	249	249	353	172	170	310	2	4	13	0.008	0.016	0.037
.	19.01.16-03.45.03-1-64047	89	7	7	3	0	2	640	6	6	0	0	NA	NA	NA	36	23	240	244	352	164	168	308	13	7	11	0.054	0.029	0.031
.	19.01.16-03.45.09-1-64050	33	1	1	1	0	1	0	0	0	0	0	NA	NA	NA	3	9	237	240	345	0	0	0	0	0	4	0	0	0.012
.	19.01.16-03.45.13-1-64054	118	12	12	3	0	3	664	11	11	0	0	NA	NA	NA	38	49	252	247	363	172	167	325	16	17	2	0.063	0.069	0.006
.	19.01.16-03.45.15-1-64055	93	7	7	3	0	1	647	6	6	0	0	NA	NA	NA	37	36	244	250	355	163	169	315	3	4	13	0.012	0.016	0.037
.	19.01.16-03.45.16-1-64056	151	11	11	1	0	1	662	9	9	0	0	NA	NA	NA	46	37	246	249	355	172	173	317	5	24	10	0.02	0.096	0.028
.	19.01.16-03.45.17-1-64057	61	2	2	0	0	0	640	1	1	0	0	NA	NA	NA	29	28	245	248	348	169	168	303	4	1	0	0.016	0.004	0
.	19.01.16-03.45.20-1-64058	60	3	3	0	0	0	644	2	2	0	0	NA	NA	NA	19	24	243	243	351	169	166	309	0	15	0	0	0.062	0
.	19.01.16-03.45.20-1-64059	98	10	10	2	0	0	647	8	8	0	0	NA	NA	NA	30	31	242	244	358	161	169	317	3	32	9	0.012	0.131	0.025
.	19.01.16-03.45.23-1-64060	86	4	4	2	0	2	657	3	3	0	0	NA	NA	NA	30	39	249	245	358	172	167	318	1	10	0	0.004	0.041	0
.	19.01.16-03.45.30-1-64077	63	2	2	0	0	0	652	1	1	0	0	NA	NA	NA	21	30	247	242	354	172	167	313	0	4	1	0	0.017	0.003
.	19.01.16-03.45.32-1-64078	184	7	7	2	0	2	671	5	5	0	0	NA	NA	NA	46	53	252	255	359	177	175	319	25	1	2	0.099	0.004	0.006
.	19.01.16-03.45.35-1-64079	58	2	2	1	0	1	0	1	1	0	0	NA	NA	NA	27	19	240	246	346	0	0	0	0	0	5	0	0	0.014
.	19.01.16-03.45.37-1-64080	34	1	1	0	0	0	0	0	0	0	0	NA	NA	NA	7	13	239	239	348	0	0	0	0	0	1	0	0	0.003
.	19.01.16-03.45.38-1-64081	36	1	1	0	0	0	0	0	0	0	0	NA	NA	NA	14	3	237	237	342	0	0	0	0	1	0	0	0.004	0
.	19.01.16-03.45.39-1-64082	63	3	3	1	0	1	636	2	2	0	0	NA	NA	NA	30	21	241	242	351	161	165	310	1	4	0	0.004	0.017	0
.	19.01.16-03.45.39-1-64083	65	4	4	2	0	2	645	3	3	0	0	NA	NA	NA	29	30	244	245	354	168	169	308	0	10	5	0	0.041	0.014
.	19.01.16-03.45.40-1-64084	55	2	2	0	0	0	0	1	1	0	0	NA	NA	NA	14	20	243	242	348	0	0	0	0	0	5	0	0	0.014
.	19.01.16-03.45.41-1-64085	58	2	2	0	0	0	198	1	1	0	0	NA	NA	NA	20	16	238	242	349	54	58	86	5	1	0	0.021	0.004	0
.	19.01.16-03.45.44-1-64086	31	1	1	1	0	1	0	0	0	0	0	NA	NA	NA	12	8	239	237	345	0	0	0	0	0	2	0	0	0.006
.	19.01.16-03.45.45-1-64091	115	11	11	4	0	2	662	10	10	0	0	NA	NA	NA	29	44	252	252	353	174	174	314	23	16	3	0.091	0.063	0.008
.	19.01.16-03.45.46-1-64092	87	5	5	1	0	1	652	3	3	0	0	NA	NA	NA	26	34	245	246	356	170	170	312	1	12	6	0.004	0.049	0.017
.	19.01.16-03.45.46-1-64093	184	13	13	5	0	4	664	12	12	0	0	NA	NA	NA	45	42	245	244	366	172	167	325	13	12	9	0.053	0.049	0.025
.	19.01.16-03.45.49-1-64097	89	5	5	3	0	2	667	4	4	0	0	NA	NA	NA	24	42	247	247	361	173	170	324	0	0	18	0	0	0.05
.	19.01.16-03.45.50-1-64100	83	6	6	0	0	0	650	4	4	0	0	NA	NA	NA	32	30	241	242	360	167	164	319	4	6	1	0.017	0.025	0.003
.	19.01.16-03.45.55-1-64105	84	4	4	1	0	1	640	3	3	0	0	NA	NA	NA	38	26	243	249	347	166	170	304	3	5	1	0.012	0.02	0.003
.	19.01.16-03.45.55-1-64106	68	3	3	0	0	0	649	2	2	0	0	NA	NA	NA	29	32	242	245	358	164	171	314	1	0	2	0.004	0	0.006
.	19.01.16-03.45.56-1-64107	64	3	3	0	0	0	645	2	2	0	0	NA	NA	NA	27	29	242	246	354	167	169	309	0	0	12	0	0	0.034
.	19.01.16-03.46.02-1-64112	188	15	15	8	0	5	682	14	14	0	0	NA	NA	NA	56	61	250	252	372	175	178	329	46	11	11	0.184	0.044	0.03
.	19.01.16-03.46.12-1-64115	119	12	12	1	0	1	651	10	10	0	0	NA	NA	NA	43	31	239	246	359	164	168	319	14	10	11	0.059	0.041	0.031
.	19.01.16-03.46.12-1-64116	62	2	2	0	0	0	402	1	1	0	0	NA	NA	NA	16	15	241	240	347	100	104	198	0	0	1	0	0	0.003
.	19.01.16-03.46.15-1-64117	59	2	2	0	0	0	637	1	1	0	0	NA	NA	NA	21	17	241	238	351	165	163	309	0	10	0	0	0.042	0
.	19.01.16-03.46.16-1-64119	32	1	1	1	0	1	0	0	0	0	0	NA	NA	NA	11	7	236	239	345	0	0	0	3	0	0	0.013	0	0
.	19.01.16-03.46.16-1-64120	237	16	16	3	0	3	695	14	14	0	0	NA	NA	NA	77	83	261	266	369	184	188	323	7	30	19	0.027	0.113	0.051
.	19.01.16-03.46.17-1-64121	94	3	3	1	0	1	648	1	1	0	0	NA	NA	NA	30	29	244	247	351	167	171	310	10	8	0	0.041	0.032	0
.	19.01.16-03.46.17-1-64122	156	14	14	3	0	2	663	9	9	0	0	NA	NA	NA	43	40	248	248	357	173	173	317	18	23	9	0.073	0.093	0.025
.	19.01.16-03.46.18-1-64123	84	4	4	2	0	1	644	3	3	0	0	NA	NA	NA	42	30	245	245	353	168	165	311	7	18	0	0.029	0.073	0
.	19.01.16-03.46.26-1-64130	122	13	13	5	0	4	665	12	12	0	0	NA	NA	NA	43	50	246	247	370	169	169	327	19	18	14	0.077	0.073	0.038
.	19.01.16-03.46.31-1-64146	91	11	11	3	0	1	646	9	9	0	0	NA	NA	NA	39	26	243	244	352	168	167	311	24	0	18	0.099	0	0.051
.	19.01.16-03.46.33-1-64147	121	4	4	2	0	2	650	3	3	0	0	NA	NA	NA	42	35	247	247	354	172	169	309	0	3	10	0	0.012	0.028
.	19.01.16-03.46.36-1-64148	143	7	7	2	0	1	652	5	5	0	0	NA	NA	NA	41	41	252	243	359	170	167	315	3	9	4	0.012	0.037	0.011
.	19.01.16-03.46.37-1-64149	150	7	7	3	0	3	664	6	6	0	0	NA	NA	NA	46	51	254	252	358	171	175	318	0	38	0	0	0.151	0
.	19.01.16-03.46.41-1-64151	37	1	1	1	0	1	0	0	0	0	0	NA	NA	NA	11	3	237	237	342	0	0	0	0	0	1	0	0	0.003
.	19.01.16-03.46.43-1-64152	91	6	6	3	0	1	647	5	5	0	0	NA	NA	NA	32	28	241	246	354	164	170	313	12	9	0	0.05	0.037	0
.	19.01.16-03.46.45-1-64156	144	6	6	3	0	1	672	5	5	0	0	NA	NA	NA	42	53	251	248	367	174	167	331	3	6	9	0.012	0.024	0.025
.	19.01.16-03.46.47-1-64159	33	1	1	1	0	1	0	0	0	0	0	NA	NA	NA	8	9	238	238	346	0	0	0	0	0	1	0	0	0.003
.	19.01.16-03.46.50-1-64163	119	11	11	1	0	1	651	9	9	0	0	NA	NA	NA	40	27	244	242	354	170	165	316	8	5	12	0.033	0.021	0.034
.	19.01.16-03.46.54-1-64168	122	10	10	3	0	3	660	8	8	0	0	NA	NA	NA	39	41	246	250	358	169	172	319	17	19	3	0.069	0.076	0.008
.	19.01.16-03.46.56-1-64171	95	6	6	1	0	1	648	3	3	0	0	NA	NA	NA	36	27	244	241	355	169	164	315	4	4	6	0.016	0.017	0.017
.	19.01.16-03.46.57-1-64173	66	7	7	2	0	2	644	5	5	0	0	NA	NA	NA	30	22	239	243	353	166	168	310	18	2	5	0.075	0.008	0.014
.	19.01.16-03.46.59-1-64178	60	2	2	0	0	0	639	1	1	0	0	NA	NA	NA	26	22	245	240	350	168	167	304	8	0	1	0.033	0	0.003
.	19.01.16-03.47.00-1-64179	176	7	7	2	0	2	661	6	6	0	0	NA	NA	NA	56	42	249	244	362	172	168	321	8	8	6	0.032	0.033	0.017
.	19.01.16-03.47.02-1-64181	84	4	4	2	0	2	649	3	3	0	0	NA	NA	NA	28	26	242	244	353	166	169	314	6	7	0	0.025	0.029	0
.	19.01.16-03.47.04-1-64184	30	1	1	1	0	1	0	0	0	0	0	NA	NA	NA	7	10	237	239	347	0	0	0	0	0	0	0	0	0
.	19.01.16-03.47.06-1-64186	246	30	30	9	0	6	689	24	24	0	0	NA	NA	NA	71	70	255	256	372	181	175	333	37	59	17	0.145	0.23	0.046
.	19.01.16-03.47.12-1-64187	35	1	1	1	0	1	0	0	0	0	0	NA	NA	NA	11	6	238	238	343	0	0	0	0	0	1	0	0	0.003
.	19.01.16-03.47.14-1-64191	61	3	3	0	0	0	643	2	2	0	0	NA	NA	NA	25	29	244	247	351	169	168	306	0	8	0	0	0.032	0
.	19.01.16-03.47.14-1-64192	171	29	29	9	0	7	676	28	28	0	0	NA	NA	NA	52	63	249	255	372	171	176	329	42	58	13	0.169	0.227	0.035
.	19.01.16-03.47.15-1-64193	64	3	3	0	0	0	640	1	1	0	0	NA	NA	NA	27	22	240	242	353	163	164	313	2	1	4	0.008	0.004	0.011
.	19.01.16-03.47.16-1-64194	33	1	1	0	0	0	0	0	0	0	0	NA	NA	NA	10	9	238	240	344	0	0	0	1	0	0	0.004	0	0
.	19.01.16-03.47.16-1-64195	34	1	1	0	0	0	0	0	0	0	0	NA	NA	NA	7	4	239	237	341	0	0	0	0	0	4	0	0	0.012
.	19.01.16-03.47.19-1-64196	174	11	11	1	0	1	662	10	10	0	0	NA	NA	NA	52	47	252	248	360	172	171	319	16	6	9	0.063	0.024	0.025
.	19.01.16-03.47.19-1-64197	34	1	1	1	0	1	0	0	0	0	0	NA	NA	NA	12	9	238	239	345	0	0	0	1	0	0	0.004	0	0
.	19.01.16-03.47.19-1-64198	124	7	7	4	0	3	660	6	6	0	0	NA	NA	NA	38	48	248	254	359	168	178	314	1	8	16	0.004	0.031	0.045
.	19.01.16-03.47.20-1-64199	59	2	2	0	0	0	0	0	0	0	0	NA	NA	NA	15	17	239	245	346	0	0	0	0	0	1	0	0	0.003
.	19.01.16-03.47.22-1-64200	62	3	3	0	0	0	649	2	2	0	0	NA	NA	NA	24	24	238	240	359	159	168	322	9	5	0	0.038	0.021	0
.	19.01.16-03.47.24-1-64201	149	25	25	6	0	4	657	24	24	0	0	NA	NA	NA	43	43	245	250	361	163	173	321	43	27	17	0.176	0.108	0.047
.	19.01.16-03.47.29-1-64217	208	23	23	10	0	5	674	21	21	0	0	NA	NA	NA	67	67	257	251	372	177	169	328	79	22	3	0.307	0.088	0.008
.	19.01.16-03.47.29-1-64218	37	1	1	1	0	1	0	0	0	0	0	NA	NA	NA	8	12	243	238	344	0	0	0	0	0	0	0	0	0
.	19.01.16-03.47.32-1-64220	63	5	5	1	0	1	643	4	4	0	0	NA	NA	NA	26	23	243	243	350	165	167	311	7	2	4	0.029	0.008	0.011
.	19.01.16-03.47.38-1-64221	148	18	18	5	0	4	667	17	17	0	0	NA	NA	NA	46	43	245	252	359	170	176	321	41	36	9	0.167	0.143	0.025
.	19.01.16-03.47.42-1-64222	122	6	6	2	0	2	654	5	5	0	0	NA	NA	NA	38	39	251	246	355	173	166	315	3	12	7	0.012	0.049	0.02
.	19.01.16-03.47.45-1-64226	31	1	1	0	0	0	0	0	0	0	0	NA	NA	NA	13	8	238	237	346	0	0	0	0	0	0	0	0	0
.	19.01.16-03.47.47-1-64229	65	4	4	2	0	2	649	2	2	0	0	NA	NA	NA	25	35	245	247	356	168	169	312	4	4	3	0.016	0.016	0.008
.	19.01.16-03.47.49-1-64232	94	14	14	3	0	3	649	10	10	0	0	NA	NA	NA	31	33	247	243	356	173	166	310	17	13	16	0.069	0.053	0.045
.	19.01.16-03.47.53-1-64238	67	4	4	0	0	0	601	3	3	0	0	NA	NA	NA	18	18	245	240	346	155	158	288	1	10	0	0.004	0.042	0
.	19.01.16-03.48.00-1-64243	178	14	14	12	0	5	664	13	13	0	0	NA	NA	NA	64	55	252	257	359	172	179	313	34	17	13	0.135	0.066	0.036
.	19.01.16-03.48.02-1-64245	33	1	1	0	0	0	0	0	0	0	0	NA	NA	NA	14	14	240	241	346	0	0	0	0	1	0	0	0.004	0
.	19.01.16-03.48.03-1-64247	58	3	3	1	0	1	635	2	2	0	0	NA	NA	NA	18	14	240	242	345	163	166	306	5	2	3	0.021	0.008	0.009
.	19.01.16-03.48.04-1-64249	92	4	4	1	0	1	653	3	3	0	0	NA	NA	NA	31	29	244	249	349	169	174	310	5	0	9	0.02	0	0.026
.	19.01.16-03.48.09-1-64251	204	35	35	18	0	13	678	33	33	0	0	NA	NA	NA	64	65	259	249	370	182	168	328	34	56	47	0.131	0.225	0.127
.	19.01.16-03.48.09-1-64252	35	1	1	1	0	1	0	0	0	0	0	NA	NA	NA	11	12	239	241	345	0	0	0	2	0	0	0.008	0	0
.	19.01.16-03.48.09-1-64253	92	5	5	1	0	1	649	4	4	0	0	NA	NA	NA	33	33	249	243	354	171	168	310	9	0	6	0.036	0	0.017
.	19.01.16-03.48.12-1-64254	88	4	4	1	0	0	651	3	3	0	0	NA	NA	NA	30	32	243	244	358	166	171	314	4	6	4	0.016	0.025	0.011
.	19.01.16-03.48.14-1-64255	60	4	4	2	0	1	641	3	3	0	0	NA	NA	NA	21	18	240	241	350	165	166	310	4	6	0	0.017	0.025	0
.	19.01.16-03.48.17-1-64256	160	12	12	5	0	2	678	11	11	0	0	NA	NA	NA	47	67	256	257	367	179	175	324	24	34	0	0.094	0.132	0
.	19.01.16-03.48.19-1-64257	181	23	23	8	0	6	677	19	19	0	0	NA	NA	NA	53	61	252	257	365	172	179	326	31	43	17	0.123	0.167	0.047
.	19.01.16-03.48.22-1-64262	32	1	1	1	0	1	0	0	0	0	0	NA	NA	NA	6	10	240	238	345	0	0	0	0	0	0	0	0	0
.	19.01.16-03.48.23-1-64263	87	3	3	1	0	1	646	2	2	0	0	NA	NA	NA	26	28	246	243	352	170	164	312	0	7	1	0	0.029	0.003
.	19.01.16-03.48.27-1-64264	96	12	12	2	0	2	656	8	8	0	0	NA	NA	NA	35	33	244	246	356	169	169	318	14	8	6	0.057	0.033	0.017
.	19.01.16-03.48.29-1-64280	64	2	2	0	0	0	653	1	1	0	0	NA	NA	NA	29	39	247	247	358	169	169	315	3	0	1	0.012	0	0.003
.	19.01.16-03.48.30-1-64281	89	5	5	1	0	1	654	4	4	0	0	NA	NA	NA	19	27	245	242	353	168	168	318	8	9	0	0.033	0.037	0
.	19.01.16-03.48.31-1-64282	176	20	20	4	0	4	660	18	18	0	0	NA	NA	NA	54	40	247	250	356	167	177	316	42	67	6	0.17	0.268	0.017
.	19.01.16-03.48.39-1-64283	185	15	15	4	0	4	688	13	13	0	0	NA	NA	NA	60	72	258	255	372	180	178	330	17	20	17	0.066	0.078	0.046
.	19.01.16-03.48.43-1-64284	88	3	3	1	0	1	642	2	2	0	0	NA	NA	NA	26	32	247	245	353	166	168	308	4	0	8	0.016	0	0.023
.	19.01.16-03.48.47-1-64291	66	3	3	3	0	2	647	2	2	0	0	NA	NA	NA	20	28	245	247	349	168	169	310	4	0	4	0.016	0	0.011
.	19.01.16-03.48.50-1-64294	117	8	8	2	0	2	653	7	7	0	0	NA	NA	NA	25	28	242	245	354	167	170	316	12	10	5	0.05	0.041	0.014
.	19.01.16-03.48.51-1-64297	78	7	7	0	0	0	639	6	6	0	0	NA	NA	NA	25	27	244	244	352	165	168	306	16	7	0	0.066	0.029	0
.	19.01.16-03.49.00-1-64308	96	8	8	2	0	2	647	7	7	0	0	NA	NA	NA	26	27	243	243	354	167	167	313	14	13	2	0.058	0.053	0.006
.	19.01.16-03.49.02-1-64310	213	8	8	1	0	1	678	7	7	0	0	NA	NA	NA	59	64	251	254	372	174	176	328	17	8	2	0.068	0.031	0.005
.	19.01.16-03.49.03-1-64312	150	9	9	2	0	1	666	7	7	0	0	NA	NA	NA	43	51	250	257	357	173	178	315	16	21	5	0.064	0.082	0.014
.	19.01.16-03.49.04-1-64314	35	1	1	1	0	1	0	0	0	0	0	NA	NA	NA	6	12	238	240	347	0	0	0	0	0	3	0	0	0.009
.	19.01.16-03.49.07-1-64316	157	7	7	0	0	0	657	6	6	0	0	NA	NA	NA	48	41	249	248	357	173	169	315	0	0	22	0	0	0.062
.	19.01.16-03.49.09-1-64318	59	3	3	2	0	2	0	2	2	0	0	NA	NA	NA	19	16	242	242	345	0	0	0	1	7	1	0.004	0.029	0.003
.	19.01.16-03.49.10-1-64319	92	3	3	1	0	1	648	2	2	0	0	NA	NA	NA	27	30	247	246	350	169	166	313	0	14	0	0	0.057	0
.	19.01.16-03.49.11-1-64320	64	5	5	1	0	0	647	3	3	0	0	NA	NA	NA	21	33	247	246	353	169	167	311	3	0	11	0.012	0	0.031
.	19.01.16-03.49.11-1-64321	209	30	30	10	0	6	685	29	29	0	0	NA	NA	NA	42	62	255	255	365	178	180	327	50	55	16	0.196	0.216	0.044
.	19.01.16-03.49.14-1-64325	150	15	15	5	0	3	663	14	14	0	0	NA	NA	NA	53	45	251	247	360	175	169	319	19	31	12	0.076	0.126	0.033
.	19.01.16-03.49.21-1-64326	145	23	23	9	0	8	662	21	21	0	0	NA	NA	NA	60	54	250	250	367	169	172	321	34	25	9	0.136	0.1	0.025
.	19.01.16-03.49.25-1-64327	151	11	11	4	0	2	670	10	10	0	0	NA	NA	NA	43	49	251	249	362	175	172	323	36	23	5	0.143	0.092	0.014
.	19.01.16-03.49.26-1-64328	59	3	3	1	0	1	652	2	2	0	0	NA	NA	NA	21	27	243	240	357	168	168	316	0	0	7	0	0	0.02
.	19.01.16-03.49.26-1-64329	153	23	23	7	0	2	671	20	20	0	0	NA	NA	NA	45	50	254	249	360	177	173	321	56	10	22	0.22	0.04	0.061
.	19.01.16-03.49.28-1-64345	32	1	1	0	0	0	0	0	0	0	0	NA	NA	NA	12	1	236	236	342	0	0	0	0	0	3	0	0	0.009
.	19.01.16-03.49.28-1-64346	144	9	9	2	0	2	668	8	8	0	0	NA	NA	NA	55	56	250	252	367	173	169	326	14	2	3	0.056	0.008	0.008
.	19.01.16-03.49.31-1-64347	288	23	23	7	0	4	716	20	20	0	0	NA	NA	NA	85	104	272	264	381	195	183	338	30	56	7	0.11	0.212	0.018
.	19.01.16-03.49.41-1-64348	149	11	11	2	0	2	670	10	10	0	0	NA	NA	NA	41	52	248	250	367	168	174	328	18	11	5	0.073	0.044	0.014
.	19.01.16-03.49.49-1-64356	206	20	20	6	0	5	677	17	17	0	0	NA	NA	NA	55	53	252	250	364	177	176	324	34	15	23	0.135	0.06	0.063
.	19.01.16-03.49.50-1-64359	32	1	1	0	0	0	0	0	0	0	0	NA	NA	NA	6	7	238	237	345	0	0	0	1	0	0	0.004	0	0
.	19.01.16-03.49.53-1-64362	208	14	14	4	0	2	679	12	12	0	0	NA	NA	NA	81	74	262	258	367	178	176	325	47	13	2	0.179	0.05	0.005
.	19.01.16-03.49.56-1-64366	59	3	3	1	0	1	643	1	1	0	0	NA	NA	NA	27	27	247	246	347	170	166	307	0	9	0	0	0.037	0
.	19.01.16-03.50.00-1-64368	236	26	26	7	0	5	676	22	22	0	0	NA	NA	NA	71	66	250	257	372	170	179	327	65	23	16	0.26	0.089	0.043
.	19.01.16-03.50.11-1-64378	30	1	1	0	0	0	0	0	0	0	0	NA	NA	NA	11	7	237	239	344	0	0	0	0	0	0	0	0	0
.	19.01.16-03.50.11-1-64379	63	2	2	0	0	0	504	1	1	0	0	NA	NA	NA	16	21	242	240	352	130	131	243	0	0	1	0	0	0.003
.	19.01.16-03.50.14-1-64380	35	1	1	0	0	0	0	0	0	0	0	NA	NA	NA	12	7	237	237	346	0	0	0	6	0	0	0.025	0	0
.	19.01.16-03.50.17-1-64381	70	2	2	0	0	0	642	1	1	0	0	NA	NA	NA	20	23	241	242	353	169	164	309	0	1	3	0	0.004	0.008
.	19.01.16-03.50.17-1-64382	33	1	1	0	0	0	0	0	0	0	0	NA	NA	NA	5	10	239	236	348	0	0	0	0	0	0	0	0	0
.	19.01.16-03.50.17-1-64383	33	1	1	0	0	0	0	0	0	0	0	NA	NA	NA	8	12	240	238	347	0	0	0	0	0	0	0	0	0
.	19.01.16-03.50.19-1-64384	33	1	1	0	0	0	0	0	0	0	0	NA	NA	NA	9	13	239	238	349	0	0	0	6	0	0	0.025	0	0
.	19.01.16-03.50.19-1-64385	62	3	3	0	0	0	643	2	2	0	0	NA	NA	NA	24	26	244	244	351	169	164	310	3	7	2	0.012	0.029	0.006
.	19.01.16-03.50.22-1-64386	63	3	3	0	0	0	400	2	2	0	0	NA	NA	NA	15	18	242	243	346	109	107	184	6	1	0	0.025	0.004	0
.	19.01.16-03.50.26-1-64388	67	3	3	0	0	0	630	2	2	0	0	NA	NA	NA	24	10	237	240	346	159	164	307	0	0	9	0	0	0.026
.	19.01.16-03.50.30-1-64404	171	13	13	9	0	8	664	10	10	0	0	NA	NA	NA	43	48	251	251	359	171	176	317	9	15	6	0.036	0.06	0.017
.	19.01.16-03.50.35-1-64405	92	3	3	0	0	0	653	2	2	0	0	NA	NA	NA	32	35	249	240	359	172	160	321	7	1	0	0.028	0.004	0
.	19.01.16-03.50.38-1-64406	58	2	2	0	0	0	199	1	1	0	0	NA	NA	NA	15	18	247	239	345	53	56	90	1	0	1	0.004	0	0.003
.	19.01.16-03.50.41-1-64407	62	3	3	2	0	1	657	2	2	0	0	NA	NA	NA	27	37	243	251	356	169	172	316	8	2	0	0.033	0.008	0
.	19.01.16-03.50.42-1-64408	35	1	1	1	0	1	0	0	0	0	0	NA	NA	NA	13	9	238	238	346	0	0	0	0	3	0	0	0.013	0
.	19.01.16-03.50.44-1-64409	120	5	5	1	0	0	658	4	4	0	0	NA	NA	NA	35	39	246	249	357	168	172	318	3	6	3	0.012	0.024	0.008
.	19.01.16-03.50.45-1-64410	57	2	2	0	0	0	51	1	1	0	0	NA	NA	NA	16	13	238	241	347	12	13	26	3	1	0	0.013	0.004	0
.	19.01.16-03.50.45-1-64414	154	9	9	2	0	2	681	8	8	0	0	NA	NA	NA	44	60	257	252	364	181	176	324	4	20	12	0.016	0.079	0.033
.	19.01.16-03.50.47-1-64417	31	1	1	0	0	0	0	0	0	0	0	NA	NA	NA	11	11	237	239	348	0	0	0	1	0	0	0.004	0	0
.	19.01.16-03.50.49-1-64421	155	13	13	8	0	8	661	11	11	0	0	NA	NA	NA	43	52	255	249	361	176	169	316	18	17	9	0.071	0.068	0.025
.	19.01.16-03.50.51-1-64423	73	3	3	0	0	0	641	2	2	0	0	NA	NA	NA	30	25	245	245	348	165	168	308	1	4	2	0.004	0.016	0.006
.	19.01.16-03.50.51-1-64424	34	1	1	1	0	1	0	0	0	0	0	NA	NA	NA	9	10	237	241	345	0	0	0	0	1	0	0	0.004	0
.	19.01.16-03.50.54-1-64428	170	8	8	1	0	1	671	7	7	0	0	NA	NA	NA	39	51	258	251	355	179	173	319	12	15	1	0.047	0.06	0.003
.	19.01.16-03.50.55-1-64430	93	8	8	2	0	1	662	6	6	0	0	NA	NA	NA	27	45	249	246	363	172	167	323	1	15	5	0.004	0.061	0.014
.	19.01.16-03.50.56-1-64432	119	10	10	1	0	1	666	9	9	0	0	NA	NA	NA	41	52	254	252	359	176	173	317	1	15	4	0.004	0.06	0.011
.	19.01.16-03.50.56-1-64434	182	17	17	5	0	4	656	15	15	0	0	NA	NA	NA	63	43	247	250	359	173	174	309	14	20	9	0.057	0.08	0.025
.	19.01.16-03.51.04-1-64443	207	22	22	1	0	0	670	21	21	0	0	NA	NA	NA	73	59	257	248	367	178	170	322	41	6	17	0.16	0.024	0.046
.	19.01.16-03.51.07-1-64445	68	4	4	2	0	2	660	3	3	0	0	NA	NA	NA	23	38	244	246	361	169	170	321	1	7	4	0.004	0.028	0.011
.	19.01.16-03.51.08-1-64446	63	2	2	0	0	0	302	1	1	0	0	NA	NA	NA	19	18	242	240	349	74	83	145	4	0	1	0.017	0	0.003
.	19.01.16-03.51.15-1-64450	60	2	2	1	0	1	300	1	1	0	0	NA	NA	NA	18	15	241	243	344	82	76	142	0	3	0	0	0.012	0
.	19.01.16-03.51.15-1-64451	122	10	10	4	0	3	669	8	8	0	0	NA	NA	NA	29	44	247	245	365	171	173	325	24	15	9	0.097	0.061	0.025
.	19.01.16-03.51.16-1-64453	149	14	14	2	0	1	675	12	12	0	0	NA	NA	NA	43	54	251	253	363	176	172	327	34	9	2	0.135	0.036	0.006
.	19.01.16-03.51.20-1-64454	263	22	22	6	0	5	713	20	20	0	0	NA	NA	NA	86	102	265	261	389	188	179	346	54	27	10	0.204	0.103	0.026
.	19.01.16-03.51.21-1-64455	63	3	3	1	0	1	642	2	2	0	0	NA	NA	NA	31	25	241	246	351	167	166	309	0	6	4	0	0.024	0.011
.	19.01.16-03.51.24-1-64456	322	51	51	17	0	10	687	47	47	0	0	NA	NA	NA	96	76	261	254	374	184	176	327	122	57	30	0.467	0.224	0.08
.	19.01.16-03.51.26-1-64457	91	6	6	2	0	2	649	5	5	0	0	NA	NA	NA	27	29	241	245	356	164	169	316	1	10	8	0.004	0.041	0.022
.	19.01.16-03.51.26-1-64458	36	1	1	0	0	0	0	0	0	0	0	NA	NA	NA	10	10	239	238	346	0	0	0	0	0	0	0	0	0
.	19.01.16-03.51.30-1-64474	206	40	40	5	0	2	677	35	35	0	0	NA	NA	NA	71	56	255	246	368	178	170	329	81	56	16	0.318	0.228	0.043
.	19.01.16-03.51.36-1-64475	167	12	12	2	0	2	671	9	9	0	0	NA	NA	NA	46	54	257	248	362	179	168	324	30	7	6	0.117	0.028	0.017
.	19.01.16-03.51.40-1-64477	94	12	12	5	0	5	643	10	10	0	0	NA	NA	NA	25	27	244	242	354	165	167	311	9	4	20	0.037	0.017	0.056
.	19.01.16-03.51.45-1-64481	32	1	1	0	0	0	0	0	0	0	0	NA	NA	NA	9	6	239	237	343	0	0	0	2	0	0	0.008	0	0
.	19.01.16-03.51.45-1-64482	64	4	4	0	0	0	642	2	2	0	0	NA	NA	NA	18	20	242	243	348	165	166	311	0	7	3	0	0.029	0.009
.	19.01.16-03.51.46-1-64484	182	20	20	3	0	2	667	18	18	0	0	NA	NA	NA	72	54	253	257	357	176	179	312	33	31	14	0.13	0.121	0.039
.	19.01.16-03.51.47-1-64487	65	3	3	2	0	1	636	2	2	0	0	NA	NA	NA	31	24	241	244	352	165	165	306	8	2	3	0.033	0.008	0.009
.	19.01.16-03.52.04-1-64499	117	11	11	1	0	1	653	10	10	0	0	NA	NA	NA	27	32	241	243	361	166	170	317	7	13	11	0.029	0.053	0.03
.	19.01.16-03.52.05-1-64502	92	7	7	3	0	3	646	5	5	0	0	NA	NA	NA	49	33	247	247	352	171	170	305	3	22	13	0.012	0.089	0.037
.	19.01.16-03.52.05-1-64503	56	3	3	1	0	1	0	2	2	0	0	NA	NA	NA	20	16	238	242	349	0	0	0	0	5	0	0	0.021	0
.	19.01.16-03.52.07-1-64504	97	5	5	2	0	2	645	4	4	0	0	NA	NA	NA	32	30	243	245	355	167	166	312	0	12	3	0	0.049	0.008
.	19.01.16-03.52.08-1-64505	32	1	1	0	0	0	0	0	0	0	0	NA	NA	NA	10	8	237	239	345	0	0	0	0	3	0	0	0.013	0
.	19.01.16-03.52.09-1-64506	96	11	11	5	0	5	634	8	8	0	0	NA	NA	NA	28	21	241	242	351	164	161	309	24	4	16	0.1	0.017	0.046
.	19.01.16-03.52.10-1-64507	88	6	6	1	0	1	654	5	5	0	0	NA	NA	NA	27	36	242	253	354	165	176	313	0	8	4	0	0.032	0.011
.	19.01.16-03.52.25-1-64513	32	1	1	1	0	1	0	0	0	0	0	NA	NA	NA	6	11	239	238	347	0	0	0	4	0	0	0.017	0	0
.	19.01.16-03.52.25-1-64514	115	15	15	5	0	5	650	14	14	0	0	NA	NA	NA	24	28	240	244	357	167	168	315	23	17	3	0.096	0.07	0.008
.	19.01.16-03.52.28-1-64563	113	8	8	1	0	1	655	6	6	0	0	NA	NA	NA	45	44	248	252	357	172	175	308	11	12	8	0.044	0.048	0.022
.	19.01.16-03.52.29-1-64579	118	5	5	4	0	3	650	4	4	0	0	NA	NA	NA	28	35	247	243	358	171	165	314	0	7	8	0	0.029	0.022
.	19.01.16-03.52.30-1-64580	66	2	2	1	0	1	602	1	1	0	0	NA	NA	NA	22	28	244	242	355	154	156	292	0	1	5	0	0.004	0.014
.	19.01.16-03.52.32-1-64631	58	2	2	0	0	0	152	1	1	0	0	NA	NA	NA	11	22	242	240	353	40	37	75	0	0	2	0	0	0.006
.	19.01.16-03.52.33-1-64635	213	39	39	12	0	8	676	35	35	0	0	NA	NA	NA	63	61	259	253	362	180	175	321	91	63	8	0.351	0.249	0.022
.	19.01.16-03.52.34-1-64645	33	1	1	0	0	0	0	0	0	0	0	NA	NA	NA	10	10	239	242	342	0	0	0	0	1	0	0	0.004	0
.	19.01.16-03.52.37-1-64654	239	17	17	2	0	1	686	16	16	0	0	NA	NA	NA	66	66	254	261	364	180	181	325	22	35	14	0.087	0.134	0.038
.	19.01.16-03.52.40-1-64655	90	5	5	1	0	1	655	4	4	0	0	NA	NA	NA	36	35	250	246	352	172	170	313	9	11	0	0.036	0.045	0
.	19.01.16-03.52.43-1-64656	66	3	3	0	0	0	644	2	2	0	0	NA	NA	NA	24	25	246	244	348	168	166	310	2	3	3	0.008	0.012	0.009
.	19.01.16-03.52.46-1-64661	62	4	4	0	0	0	637	3	3	0	0	NA	NA	NA	27	20	242	247	344	167	169	301	3	0	7	0.012	0	0.02
.	19.01.16-03.52.47-1-64663	93	11	11	4	0	2	658	10	10	0	0	NA	NA	NA	22	37	247	246	357	171	172	315	20	13	12	0.081	0.053	0.034
.	19.01.16-03.52.52-1-64669	147	11	11	3	0	2	653	10	10	0	0	NA	NA	NA	60	44	254	248	355	173	171	309	14	13	6	0.055	0.052	0.017
.	19.01.16-03.52.53-1-64671	145	11	11	4	0	4	668	9	9	0	0	NA	NA	NA	57	48	247	248	366	169	173	326	20	19	12	0.081	0.077	0.033
.	19.01.16-03.52.59-1-64677	99	4	4	2	0	1	652	3	3	0	0	NA	NA	NA	38	35	247	246	355	170	169	313	4	2	3	0.016	0.008	0.008
.	19.01.16-03.52.59-1-64678	182	17	17	5	0	4	673	15	15	0	0	NA	NA	NA	68	55	245	261	362	170	182	321	23	49	4	0.094	0.188	0.011
.	19.01.16-03.53.04-1-64686	172	8	8	2	0	2	674	4	4	0	0	NA	NA	NA	57	60	252	252	369	174	175	325	28	4	4	0.111	0.016	0.011
.	19.01.16-03.53.15-1-64688	91	3	3	2	0	2	654	1	1	0	0	NA	NA	NA	34	34	244	246	357	166	171	317	5	0	1	0.02	0	0.003
.	19.01.16-03.53.16-1-64689	122	10	10	3	0	3	657	8	8	0	0	NA	NA	NA	48	41	251	245	358	175	168	314	19	19	13	0.076	0.078	0.036
.	19.01.16-03.53.16-1-64690	34	1	1	0	0	0	0	0	0	0	0	NA	NA	NA	15	7	238	237	345	0	0	0	0	0	2	0	0	0.006
.	19.01.16-03.53.16-1-64691	64	2	2	0	0	0	642	1	1	0	0	NA	NA	NA	30	23	245	241	350	166	165	311	0	2	2	0	0.008	0.006
.	19.01.16-03.53.18-1-64695	93	8	8	4	0	3	655	7	7	0	0	NA	NA	NA	21	30	250	244	349	173	169	313	7	5	4	0.028	0.02	0.011
.	19.01.16-03.53.23-1-64696	36	1	1	0	0	0	0	0	0	0	0	NA	NA	NA	14	16	241	238	350	0	0	0	1	0	0	0.004	0	0
.	19.01.16-03.53.26-1-64697	146	22	22	5	0	0	663	20	20	0	0	NA	NA	NA	37	48	251	252	358	172	176	315	19	39	21	0.076	0.155	0.059
.	19.01.16-03.53.29-1-64713	171	24	24	5	0	4	688	23	23	0	0	NA	NA	NA	49	71	255	259	370	179	180	329	30	30	18	0.118	0.116	0.049
.	19.01.16-03.53.31-1-64714	101	11	11	7	0	5	654	10	10	0	0	NA	NA	NA	31	40	251	250	352	173	172	309	6	14	16	0.024	0.056	0.045
.	19.01.16-03.53.31-1-64715	60	3	3	0	0	0	646	2	2	0	0	NA	NA	NA	27	28	243	243	355	166	162	318	0	15	0	0	0.062	0
.	19.01.16-03.53.35-1-64716	31	1	1	0	0	0	0	0	0	0	0	NA	NA	NA	7	13	239	242	345	0	0	0	0	0	0	0	0	0
.	19.01.16-03.53.36-1-64717	210	20	20	6	0	4	684	18	18	0	0	NA	NA	NA	68	67	253	265	362	177	185	322	38	28	15	0.15	0.106	0.041
.	19.01.16-03.53.38-1-64718	92	3	3	0	0	0	656	2	2	0	0	NA	NA	NA	15	31	246	243	355	168	169	319	4	3	0	0.016	0.012	0
.	19.01.16-03.53.39-1-64719	62	3	3	1	0	0	650	2	2	0	0	NA	NA	NA	20	24	241	242	354	167	167	316	0	7	1	0	0.029	0.003
.	19.01.16-03.53.41-1-64720	217	25	25	6	0	3	683	22	22	0	0	NA	NA	NA	72	73	254	258	374	176	180	327	22	28	21	0.087	0.109	0.056
.	19.01.16-03.53.47-1-64727	60	3	3	5	0	2	648	2	2	0	0	NA	NA	NA	25	26	248	241	350	170	165	313	2	9	0	0.008	0.037	0
.	19.01.16-03.53.54-1-64735	89	5	5	0	0	0	642	4	4	0	0	NA	NA	NA	17	22	241	242	352	165	166	311	2	6	3	0.008	0.025	0.009
.	19.01.16-03.53.55-1-64737	90	10	10	1	0	1	647	9	9	0	0	NA	NA	NA	40	36	245	248	356	168	168	311	6	7	10	0.024	0.028	0.028
.	19.01.16-03.53.55-1-64738	194	27	27	8	0	6	667	25	25	0	0	NA	NA	NA	57	52	247	257	361	168	179	320	73	35	12	0.296	0.136	0.033
.	19.01.16-03.54.02-1-64742	60	2	2	2	0	2	502	1	1	0	0	NA	NA	NA	21	17	242	240	348	130	133	239	4	0	0	0.017	0	0
.	19.01.16-03.54.09-1-64747	63	2	2	0	0	0	0	0	0	0	0	NA	NA	NA	12	18	242	243	346	0	0	0	1	0	0	0.004	0	0
.	19.01.16-03.54.11-1-64748	89	6	6	3	0	2	650	4	4	0	0	NA	NA	NA	29	32	246	243	356	169	166	315	6	3	7	0.024	0.012	0.02
.	19.01.16-03.54.11-1-64749	63	3	3	1	0	1	645	2	2	0	0	NA	NA	NA	23	28	244	241	356	165	164	316	4	8	0	0.016	0.033	0
.	19.01.16-03.54.12-1-64750	66	2	2	0	0	0	553	1	1	0	0	NA	NA	NA	20	12	238	238	349	137	138	278	0	1	0	0	0.004	0
.	19.01.16-03.54.13-1-64751	61	4	4	0	0	0	650	3	3	0	0	NA	NA	NA	18	29	241	249	352	166	172	312	4	2	0	0.017	0.008	0
.	19.01.16-03.54.15-1-64752	62	3	3	1	0	1	199	2	2	0	0	NA	NA	NA	14	14	239	240	348	53	52	94	1	0	2	0.004	0	0.006
.	19.01.16-03.54.18-1-64753	93	7	7	4	0	3	647	6	6	0	0	NA	NA	NA	24	27	244	247	349	167	171	309	8	7	5	0.033	0.028	0.014
.	19.01.16-03.54.20-1-64754	152	15	15	9	0	4	665	12	12	0	0	NA	NA	NA	55	48	249	250	362	172	174	319	62	7	13	0.249	0.028	0.036
.	19.01.16-03.54.26-1-64755	152	13	13	6	0	4	671	12	12	0	0	NA	NA	NA	43	54	255	253	359	178	172	321	19	36	5	0.075	0.142	0.014
.	19.01.16-03.54.26-1-64756	233	11	11	5	0	1	697	9	9	0	0	NA	NA	NA	89	77	259	263	368	180	188	329	27	17	12	0.104	0.065	0.033
.	19.01.16-03.54.28-1-64772	33	1	1	0	0	0	0	0	0	0	0	NA	NA	NA	8	6	238	237	344	0	0	0	0	0	0	0	0	0
.	19.01.16-03.54.29-1-64773	123	8	8	1	0	1	650	7	7	0	0	NA	NA	NA	44	32	244	244	357	167	169	314	1	3	8	0.004	0.012	0.022
.	19.01.16-03.54.30-1-64774	60	3	3	2	0	2	636	2	2	0	0	NA	NA	NA	30	26	244	241	354	163	162	311	0	7	2	0	0.029	0.006
.	19.01.16-03.54.31-1-64775	33	1	1	0	0	0	0	0	0	0	0	NA	NA	NA	3	9	239	240	343	0	0	0	0	2	0	0	0.008	0
.	19.01.16-03.54.34-1-64776	95	5	5	2	0	0	636	4	4	0	0	NA	NA	NA	41	27	243	247	350	167	168	301	10	13	8	0.041	0.053	0.023
.	19.01.16-03.54.42-1-64777	89	4	4	0	0	0	641	3	3	0	0	NA	NA	NA	26	25	242	244	352	167	167	307	2	2	0	0.008	0.008	0
.	19.01.16-03.54.43-1-64778	177	12	12	0	0	0	653	10	10	0	0	NA	NA	NA	48	40	249	249	355	170	173	310	34	12	9	0.137	0.048	0.025
.	19.01.16-03.54.49-1-64786	172	13	13	4	0	2	676	11	11	0	0	NA	NA	NA	48	56	258	250	361	181	174	321	34	17	8	0.132	0.068	0.022
.	19.01.16-03.54.49-1-64787	100	6	6	1	0	1	652	5	5	0	0	NA	NA	NA	37	34	243	246	358	163	170	319	11	9	4	0.045	0.037	0.011
.	19.01.16-03.54.55-1-64794	98	18	18	6	0	5	659	15	15	0	0	NA	NA	NA	31	42	240	249	366	163	173	323	27	9	5	0.112	0.036	0.014
.	19.01.16-03.54.56-1-64796	148	15	15	3	0	2	655	13	13	0	0	NA	NA	NA	53	39	243	249	360	165	170	320	28	19	22	0.115	0.076	0.061
.	19.01.16-03.54.57-1-64798	119	8	8	3	0	3	659	6	6	0	0	NA	NA	NA	39	41	245	248	361	169	170	320	13	10	2	0.053	0.04	0.006
.	19.01.16-03.54.58-1-64799	55	2	2	0	0	0	0	1	1	0	0	NA	NA	NA	24	14	243	241	343	0	0	0	0	0	2	0	0	0.006
.	19.01.16-03.54.58-1-64800	181	49	49	19	0	13	675	44	44	0	0	NA	NA	NA	59	60	251	252	370	174	173	328	61	87	25	0.243	0.345	0.068
.	19.01.16-03.55.03-1-64808	66	5	5	1	0	1	643	4	4	0	0	NA	NA	NA	22	23	239	247	350	163	171	309	6	0	8	0.025	0	0.023
.	19.01.16-03.55.07-1-64811	34	1	1	0	0	0	0	0	0	0	0	NA	NA	NA	7	12	238	243	344	0	0	0	0	0	1	0	0	0.003
.	19.01.16-03.55.10-1-64812	37	1	1	0	0	0	0	0	0	0	0	NA	NA	NA	14	7	238	237	345	0	0	0	0	0	2	0	0	0.006
.	19.01.16-03.55.13-1-64813	61	3	3	0	0	0	201	1	1	0	0	NA	NA	NA	20	21	243	243	348	49	51	101	3	0	0	0.012	0	0
.	19.01.16-03.55.13-1-64814	63	3	3	1	0	1	451	1	1	0	0	NA	NA	NA	20	17	241	241	348	117	114	220	0	1	6	0	0.004	0.017
.	19.01.16-03.55.21-1-64905	63	4	4	0	0	0	640	3	3	0	0	NA	NA	NA	29	27	241	244	355	161	167	312	6	4	9	0.025	0.016	0.025
.	19.01.16-03.55.21-1-64906	142	15	15	5	0	3	657	12	12	0	0	NA	NA	NA	41	41	247	248	359	171	172	314	36	26	5	0.146	0.105	0.014
.	19.01.16-03.55.22-1-64907	32	1	1	0	0	0	0	0	0	0	0	NA	NA	NA	8	14	237	239	351	0	0	0	0	0	0	0	0	0
.	19.01.16-03.55.23-1-64909	150	11	11	7	0	6	655	9	9	0	0	NA	NA	NA	54	42	247	247	361	168	170	317	16	22	4	0.065	0.089	0.011
.	19.01.16-03.55.25-1-64911	63	2	2	0	0	0	503	1	1	0	0	NA	NA	NA	15	11	237	239	348	125	129	249	0	0	3	0	0	0.009
.	19.01.16-03.55.25-1-64912	120	5	5	3	0	2	661	4	4	0	0	NA	NA	NA	35	44	252	246	359	174	168	319	0	14	6	0	0.057	0.017
.	19.01.16-03.55.26-1-64913	35	1	1	0	0	0	0	0	0	0	0	NA	NA	NA	9	9	239	237	346	0	0	0	0	0	0	0	0	0
.	19.01.16-03.55.27-1-64915	94	7	7	1	0	0	652	5	5	0	0	NA	NA	NA	25	39	250	247	355	172	168	312	2	1	15	0.008	0.004	0.042
.	19.01.16-03.55.29-1-64931	94	8	8	4	0	0	647	7	7	0	0	NA	NA	NA	31	26	245	244	350	170	168	309	33	7	7	0.135	0.029	0.02
.	19.01.16-03.55.37-1-64938	58	2	2	0	0	0	643	0	0	0	0	NA	NA	NA	27	25	245	243	350	168	164	311	2	0	2	0.008	0	0.006
.	19.01.16-03.55.38-1-64939	31	1	1	0	0	0	0	0	0	0	0	NA	NA	NA	7	12	240	241	344	0	0	0	2	0	0	0.008	0	0
.	19.01.16-03.55.40-1-64941	93	7	7	2	0	2	648	5	5	0	0	NA	NA	NA	24	27	242	251	347	168	172	308	8	4	3	0.033	0.016	0.009
.	19.01.16-03.55.44-1-64945	177	11	11	3	0	2	677	10	10	0	0	NA	NA	NA	52	60	249	254	370	173	176	328	31	20	12	0.124	0.079	0.032
.	19.01.16-03.55.49-1-64954	117	5	5	2	0	1	663	4	4	0	0	NA	NA	NA	43	49	246	255	361	170	174	319	4	6	1	0.016	0.024	0.003
.	19.01.16-03.55.51-1-64958	101	6	6	3	0	2	653	4	4	0	0	NA	NA	NA	38	40	247	246	360	170	166	317	5	0	12	0.02	0	0.033
.	19.01.16-03.55.52-1-64961	99	5	5	0	0	0	650	4	4	0	0	NA	NA	NA	31	38	249	248	354	171	167	312	2	11	0	0.008	0.044	0
.	19.01.16-03.55.53-1-64962	234	14	14	8	0	6	696	11	11	0	0	NA	NA	NA	62	79	261	256	375	184	178	334	47	13	15	0.18	0.051	0.04
.	19.01.16-03.55.55-1-64966	115	8	8	1	0	1	665	7	7	0	0	NA	NA	NA	29	48	250	251	360	173	171	321	21	11	4	0.084	0.044	0.011
.	19.01.16-03.55.59-1-64971	69	3	3	2	0	2	638	2	2	0	0	NA	NA	NA	33	25	243	248	347	164	165	309	15	0	1	0.062	0	0.003
.	19.01.16-03.56.07-1-64981	93	5	5	0	0	0	653	3	3	0	0	NA	NA	NA	23	34	246	243	358	166	168	319	7	0	3	0.028	0	0.008
.	19.01.16-03.56.09-1-64983	65	4	4	1	0	1	645	3	3	0	0	NA	NA	NA	24	25	248	242	348	172	166	307	2	17	0	0.008	0.07	0
.	19.01.16-03.56.11-1-64984	144	11	11	4	0	4	666	10	10	0	0	NA	NA	NA	39	45	250	251	357	173	175	318	27	32	6	0.108	0.127	0.017
.	19.01.16-03.56.13-1-64985	88	3	3	2	0	1	652	2	2	0	0	NA	NA	NA	25	27	243	244	353	165	171	316	4	3	5	0.016	0.012	0.014
.	19.01.16-03.56.15-1-64988	37	1	1	0	0	0	0	0	0	0	0	NA	NA	NA	11	15	241	239	348	0	0	0	0	0	1	0	0	0.003
.	19.01.16-03.56.15-1-64990	152	13	13	2	0	2	658	9	9	0	0	NA	NA	NA	65	43	251	248	357	172	171	315	21	7	11	0.084	0.028	0.031
.	19.01.16-03.56.16-1-64992	59	2	2	2	0	2	634	1	1	0	0	NA	NA	NA	25	17	239	243	348	164	165	305	0	3	1	0	0.012	0.003
.	19.01.16-03.56.18-1-64995	84	4	4	2	0	1	643	3	3	0	0	NA	NA	NA	27	28	244	245	352	164	164	315	4	3	2	0.016	0.012	0.006
.	19.01.16-03.56.24-1-65005	279	26	26	7	0	3	703	25	25	0	0	NA	NA	NA	83	86	255	263	381	178	184	341	87	25	11	0.341	0.095	0.029
.	19.01.16-03.56.26-1-65006	97	9	9	1	0	1	654	8	8	0	0	NA	NA	NA	34	39	243	250	359	164	173	317	6	13	2	0.025	0.052	0.006
.	19.01.16-03.56.26-1-65007	63	2	2	0	0	0	644	1	1	0	0	NA	NA	NA	30	29	245	249	348	170	170	304	0	5	2	0	0.02	0.006
.	19.01.16-03.56.28-1-65024	30	1	1	0	0	0	0	0	0	0	0	NA	NA	NA	10	7	240	237	343	0	0	0	0	0	0	0	0	0
.	19.01.16-03.56.30-1-65028	171	16	16	2	0	2	667	14	14	0	0	NA	NA	NA	59	57	252	255	363	172	177	318	18	16	8	0.071	0.063	0.022
.	19.01.16-03.56.30-1-65029	209	22	22	8	0	3	662	18	18	0	0	NA	NA	NA	55	46	246	248	365	171	171	320	23	39	23	0.093	0.157	0.063
.	19.01.16-03.56.34-1-65030	265	21	21	5	0	5	678	19	19	0	0	NA	NA	NA	83	67	257	253	370	177	174	327	42	36	5	0.163	0.142	0.014
.	19.01.16-03.56.40-1-65036	92	5	5	1	0	0	648	3	3	0	0	NA	NA	NA	29	31	245	243	356	172	168	308	11	3	3	0.045	0.012	0.008
.	19.01.16-03.56.41-1-65037	209	28	28	7	0	6	687	26	26	0	0	NA	NA	NA	64	69	250	255	377	174	179	334	46	22	30	0.184	0.086	0.08
.	19.01.16-03.56.43-1-65038	208	15	15	3	0	3	682	14	14	0	0	NA	NA	NA	66	70	251	256	376	172	176	334	29	15	8	0.116	0.059	0.021
.	19.01.16-03.56.47-1-65046	32	1	1	1	0	1	0	0	0	0	0	NA	NA	NA	9	14	243	238	346	0	0	0	3	0	0	0.012	0	0
.	19.01.16-03.56.49-1-65050	86	7	7	3	0	3	635	6	6	0	0	NA	NA	NA	35	23	243	243	350	167	163	305	5	3	10	0.021	0.012	0.029
.	19.01.16-03.56.59-1-65063	59	3	3	1	0	0	638	2	2	0	0	NA	NA	NA	30	19	242	242	348	164	167	307	3	0	7	0.012	0	0.02
.	19.01.16-03.57.02-1-65066	56	2	2	0	0	0	643	1	1	0	0	NA	NA	NA	23	22	243	241	351	167	161	315	4	4	0	0.016	0.017	0
.	19.01.16-03.57.10-1-65082	32	1	1	0	0	0	0	0	0	0	0	NA	NA	NA	11	5	236	240	342	0	0	0	0	0	0	0	0	0
.	19.01.16-03.57.12-1-65084	188	41	41	5	0	4	685	34	34	0	0	NA	NA	NA	59	68	253	261	367	176	183	326	40	51	34	0.158	0.195	0.093
.	19.01.16-03.57.13-1-65085	148	6	6	1	0	1	660	5	5	0	0	NA	NA	NA	40	38	246	246	359	171	170	319	8	13	0	0.033	0.053	0
.	19.01.16-03.57.13-1-65086	241	38	38	17	0	12	683	34	34	0	0	NA	NA	NA	74	63	254	250	372	179	171	333	47	78	28	0.185	0.312	0.075
.	19.01.16-03.57.14-1-65087	117	8	8	1	0	1	657	6	6	0	0	NA	NA	NA	35	38	249	248	354	173	173	311	8	10	7	0.032	0.04	0.02
.	19.01.16-03.57.14-1-65089	36	1	1	1	0	1	0	0	0	0	0	NA	NA	NA	10	9	237	240	345	0	0	0	0	0	0	0	0	0
.	19.01.16-03.57.15-1-65090	35	1	1	1	0	1	0	0	0	0	0	NA	NA	NA	6	9	237	240	345	0	0	0	0	2	0	0	0.008	0
.	19.01.16-03.57.17-1-65091	96	8	8	1	0	1	658	7	7	0	0	NA	NA	NA	43	46	251	251	357	171	167	320	10	0	9	0.04	0	0.025
.	19.01.16-03.57.17-1-65092	95	5	5	0	0	0	650	3	3	0	0	NA	NA	NA	24	27	241	246	353	168	170	312	10	9	3	0.041	0.037	0.008
.	19.01.16-03.57.19-1-65093	239	29	29	5	0	4	691	25	25	0	0	NA	NA	NA	64	70	258	264	361	184	186	321	33	38	14	0.128	0.144	0.039
.	19.01.16-03.57.26-1-65100	148	13	13	8	0	5	669	12	12	0	0	NA	NA	NA	42	50	248	250	365	171	173	325	41	24	1	0.165	0.096	0.003
.	19.01.16-03.57.30-1-65118	34	1	1	0	0	0	0	0	0	0	0	NA	NA	NA	5	12	246	236	343	0	0	0	0	0	1	0	0	0.003
.	19.01.16-03.57.33-1-65121	33	1	1	0	0	0	0	0	0	0	0	NA	NA	NA	6	12	236	242	347	0	0	0	0	0	0	0	0	0
.	19.01.16-03.57.33-1-65122	92	7	7	2	0	2	653	6	6	0	0	NA	NA	NA	27	32	239	248	358	162	174	317	6	9	3	0.025	0.036	0.008
.	19.01.16-03.57.34-1-65123	236	30	30	15	0	10	680	23	23	0	0	NA	NA	NA	57	65	252	258	368	175	182	323	28	50	22	0.111	0.194	0.06
.	19.01.16-03.57.35-1-65124	102	9	9	3	0	3	653	7	7	0	0	NA	NA	NA	27	31	251	243	350	176	167	310	11	12	9	0.044	0.049	0.026
.	19.01.16-03.57.49-1-65135	206	20	20	4	0	2	696	19	19	0	0	NA	NA	NA	64	80	267	251	375	191	173	332	54	39	5	0.202	0.155	0.013
.	19.01.16-03.57.54-1-65143	34	1	1	1	0	1	0	0	0	0	0	NA	NA	NA	12	9	238	238	346	0	0	0	0	0	4	0	0	0.012
.	19.01.16-03.57.56-1-65146	178	43	43	7	0	7	675	38	38	0	0	NA	NA	NA	55	53	250	250	366	173	176	326	81	68	19	0.324	0.272	0.052
.	19.01.16-03.58.00-1-65150	90	5	5	0	0	0	644	3	3	0	0	NA	NA	NA	19	25	240	243	355	163	167	314	4	1	0	0.017	0.004	0
.	19.01.16-03.58.01-1-65151	61	2	2	0	0	0	645	1	1	0	0	NA	NA	NA	26	28	240	247	354	164	170	311	0	0	5	0	0	0.014
.	19.01.16-03.58.07-1-65160	325	23	23	8	0	2	712	21	21	0	0	NA	NA	NA	84	93	264	256	386	189	180	343	69	29	16	0.261	0.113	0.041
.	19.01.16-03.58.16-1-65165	119	6	6	4	0	2	659	5	5	0	0	NA	NA	NA	51	45	252	251	355	174	174	311	12	10	0	0.048	0.04	0
.	19.01.16-03.58.17-1-65166	63	3	3	2	0	2	635	1	1	0	0	NA	NA	NA	28	20	244	243	346	165	167	303	0	4	7	0	0.016	0.02
.	19.01.16-03.58.21-1-65172	87	3	3	2	0	2	640	2	2	0	0	NA	NA	NA	25	27	244	245	351	165	164	311	5	0	1	0.02	0	0.003
.	19.01.16-03.58.21-1-65173	140	8	8	3	0	2	652	5	5	0	0	NA	NA	NA	46	37	250	246	354	174	167	311	12	13	9	0.048	0.053	0.025
.	19.01.16-03.58.22-1-65174	115	16	16	3	0	2	654	15	15	0	0	NA	NA	NA	40	36	247	244	358	171	164	319	12	56	7	0.049	0.23	0.02
.	19.01.16-03.58.32-1-65198	175	20	20	5	0	3	679	16	16	0	0	NA	NA	NA	53	75	258	264	366	181	182	316	25	32	15	0.097	0.121	0.041
.	19.01.16-03.58.32-1-65199	93	7	7	3	0	2	649	6	6	0	0	NA	NA	NA	31	38	248	245	358	168	167	314	16	4	0	0.065	0.016	0
.	19.01.16-03.58.34-1-65200	68	6	6	1	0	1	647	5	5	0	0	NA	NA	NA	30	29	243	249	350	166	171	310	6	2	16	0.025	0.008	0.046
.	19.01.16-03.58.36-1-65202	94	8	8	1	0	1	663	6	6	0	0	NA	NA	NA	23	35	243	246	359	170	169	324	2	6	16	0.008	0.024	0.045
.	19.01.16-03.58.42-1-65203	155	21	21	2	0	2	683	19	19	0	0	NA	NA	NA	45	59	252	252	368	176	176	331	23	25	19	0.091	0.099	0.052
.	19.01.16-03.58.53-1-65223	62	2	2	0	0	0	303	1	1	0	0	NA	NA	NA	18	18	240	239	352	77	69	157	10	0	0	0.042	0	0
.	19.01.16-03.58.54-1-65225	180	47	47	6	0	5	679	42	42	0	0	NA	NA	NA	60	65	256	250	372	178	173	328	63	56	17	0.246	0.224	0.046
.	19.01.16-03.58.55-1-65226	124	6	6	3	0	3	653	5	5	0	0	NA	NA	NA	47	41	249	245	360	172	163	318	11	9	1	0.044	0.037	0.003
.	19.01.16-03.58.56-1-65229	111	10	10	2	0	1	661	9	9	0	0	NA	NA	NA	42	42	248	247	360	170	172	319	19	20	5	0.077	0.081	0.014
.	19.01.16-03.58.57-1-65233	122	13	13	4	0	2	659	12	12	0	0	NA	NA	NA	23	37	249	245	356	171	170	318	41	10	1	0.165	0.041	0.003
.	19.01.16-03.59.00-1-65234	64	2	2	0	0	0	633	1	1	0	0	NA	NA	NA	26	16	239	239	351	163	162	308	0	1	4	0	0.004	0.011
.	19.01.16-03.59.05-1-65245	124	16	16	2	0	2	660	15	15	0	0	NA	NA	NA	48	42	246	249	360	171	170	319	49	12	14	0.199	0.048	0.039
.	19.01.16-03.59.12-1-65251	147	21	21	4	0	4	667	19	19	0	0	NA	NA	NA	38	47	245	251	364	171	172	324	75	23	11	0.306	0.092	0.03
.	19.01.16-03.59.14-1-65252	118	4	4	1	0	0	647	3	3	0	0	NA	NA	NA	51	32	245	247	353	171	167	309	0	10	3	0	0.04	0.008
.	19.01.16-03.59.15-1-65253	64	3	3	0	0	0	648	2	2	0	0	NA	NA	NA	13	24	245	242	350	169	168	311	0	2	7	0	0.008	0.02
.	19.01.16-03.59.20-1-65255	154	9	9	0	0	0	671	8	8	0	0	NA	NA	NA	45	54	255	249	363	176	171	324	2	10	11	0.008	0.04	0.03
.	19.01.16-03.59.22-1-65262	91	9	9	3	0	3	653	8	8	0	0	NA	NA	NA	33	42	245	246	364	167	166	320	11	24	9	0.045	0.098	0.025
.	19.01.16-03.59.29-1-65281	204	22	22	9	0	7	685	19	19	0	0	NA	NA	NA	50	63	259	250	367	180	174	331	53	43	10	0.205	0.172	0.027
.	19.01.16-03.59.31-1-65283	70	3	3	2	0	1	640	1	1	0	0	NA	NA	NA	20	27	245	245	350	163	168	309	5	0	3	0.02	0	0.009
.	19.01.16-03.59.31-1-65284	32	1	1	0	0	0	0	0	0	0	0	NA	NA	NA	7	7	239	238	343	0	0	0	3	0	0	0.013	0	0
.	19.01.16-03.59.34-1-65286	89	3	3	1	0	1	642	1	1	0	0	NA	NA	NA	24	29	246	246	350	167	169	306	4	0	2	0.016	0	0.006
.	19.01.16-03.59.41-1-65291	58	2	2	0	0	0	249	1	1	0	0	NA	NA	NA	15	15	239	240	349	61	70	118	0	0	4	0	0	0.011
.	19.01.16-03.59.44-1-65292	122	6	6	0	0	0	651	5	5	0	0	NA	NA	NA	24	33	245	250	351	169	172	310	0	13	2	0	0.052	0.006
.	19.01.16-03.59.44-1-65293	35	1	1	0	0	0	0	0	0	0	0	NA	NA	NA	6	10	238	241	344	0	0	0	0	0	2	0	0	0.006
.	19.01.16-03.59.47-1-65302	183	16	16	3	0	2	668	14	14	0	0	NA	NA	NA	62	48	247	250	364	170	173	325	35	12	2	0.142	0.048	0.005
.	19.01.16-03.59.48-1-65304	91	6	6	3	0	2	648	5	5	0	0	NA	NA	NA	36	28	246	247	348	170	171	307	8	13	0	0.033	0.053	0
.	19.01.16-03.59.49-1-65306	62	3	3	0	0	0	202	1	1	0	0	NA	NA	NA	20	24	243	243	351	56	45	101	3	2	0	0.012	0.008	0
.	19.01.16-03.59.49-1-65307	124	5	5	0	0	0	668	4	4	0	0	NA	NA	NA	47	51	254	250	360	175	172	321	0	20	4	0	0.08	0.011
.	19.01.16-03.59.51-1-65310	209	14	14	1	0	1	683	12	12	0	0	NA	NA	NA	58	71	254	254	376	176	177	330	28	16	17	0.11	0.063	0.045
.	19.01.16-04.00.00-1-65323	86	4	4	1	0	1	643	2	2	0	0	NA	NA	NA	42	31	248	242	354	171	164	308	0	9	11	0	0.037	0.031
.	19.01.16-04.00.04-1-65333	125	8	8	2	0	1	658	7	7	0	0	NA	NA	NA	40	38	248	246	357	171	171	316	14	2	15	0.056	0.008	0.042
.	19.01.16-04.00.04-1-65334	59	2	2	0	0	0	640	1	1	0	0	NA	NA	NA	23	20	245	238	350	169	162	309	6	0	2	0.024	0	0.006
.	19.01.16-04.00.07-1-65336	128	9	9	4	0	1	652	8	8	0	0	NA	NA	NA	35	34	249	248	350	170	170	312	17	10	5	0.068	0.04	0.014
.	19.01.16-04.00.09-1-65337	86	4	4	1	0	1	636	3	3	0	0	NA	NA	NA	43	28	243	248	350	163	168	305	0	0	11	0	0	0.031
.	19.01.16-04.00.10-1-65338	138	17	17	5	0	3	669	16	16	0	0	NA	NA	NA	39	48	244	254	363	167	179	323	33	19	18	0.135	0.075	0.05
.	19.01.16-04.00.17-1-65342	204	34	34	14	0	11	665	32	32	0	0	NA	NA	NA	71	52	250	256	359	166	179	320	75	32	14	0.3	0.125	0.039
.	19.01.16-04.00.18-1-65343	59	3	3	0	0	0	201	2	2	0	0	NA	NA	NA	19	17	242	240	348	51	54	96	0	0	3	0	0	0.009
.	19.01.16-04.00.18-1-65344	215	13	13	6	0	5	673	8	8	0	0	NA	NA	NA	75	61	249	257	368	172	174	327	40	4	12	0.161	0.016	0.033
.	19.01.16-04.00.26-1-65351	60	3	3	0	0	0	49	2	2	0	0	NA	NA	NA	21	17	242	241	347	10	16	23	4	1	1	0.017	0.004	0.003
.	19.01.16-04.00.27-1-65353	68	2	2	1	0	1	605	1	1	0	0	NA	NA	NA	18	23	242	245	349	152	157	296	0	0	2	0	0	0.006
.	19.01.16-04.00.27-1-65370	244	17	17	7	0	6	687	16	16	0	0	NA	NA	NA	59	65	259	250	369	184	175	328	23	47	13	0.089	0.188	0.035
.	19.01.16-04.00.29-1-65371	115	15	15	5	0	4	652	11	11	0	0	NA	NA	NA	39	35	242	246	360	164	170	318	13	24	19	0.054	0.098	0.053
.	19.01.16-04.00.31-1-65372	100	4	4	2	0	1	653	2	2	0	0	NA	NA	NA	23	35	252	246	350	174	167	312	9	4	0	0.036	0.016	0
.	19.01.16-04.00.34-1-65374	101	9	9	3	0	3	643	6	6	0	0	NA	NA	NA	28	31	244	247	353	164	167	312	8	26	2	0.033	0.105	0.006
.	19.01.16-04.00.41-1-65377	92	5	5	1	0	1	647	4	4	0	0	NA	NA	NA	29	30	245	248	350	168	168	311	0	10	3	0	0.04	0.009
.	19.01.16-04.00.46-1-65384	149	13	13	5	0	3	666	9	9	0	0	NA	NA	NA	42	46	247	248	364	171	172	323	43	19	10	0.174	0.077	0.027
.	19.01.16-04.00.46-1-65385	95	4	4	0	0	0	642	3	3	0	0	NA	NA	NA	30	31	245	244	355	165	163	314	7	3	2	0.029	0.012	0.006
.	19.01.16-04.00.48-1-65389	94	6	6	0	0	0	639	4	4	0	0	NA	NA	NA	32	27	244	247	349	167	166	306	1	6	8	0.004	0.024	0.023
.	19.01.16-04.00.56-1-65403	63	2	2	0	0	0	402	1	1	0	0	NA	NA	NA	19	10	240	237	346	108	99	195	0	1	7	0	0.004	0.02
.	19.01.16-04.00.57-1-65406	34	1	1	0	0	0	0	0	0	0	0	NA	NA	NA	9	6	236	239	344	0	0	0	0	0	1	0	0	0.003
.	19.01.16-04.01.00-1-65407	61	3	3	0	0	0	350	2	2	0	0	NA	NA	NA	20	21	246	239	349	102	87	161	2	7	1	0.008	0.029	0.003
.	19.01.16-04.01.01-1-65409	62	2	2	1	0	1	638	1	1	0	0	NA	NA	NA	28	24	246	242	349	171	165	302	8	0	1	0.033	0	0.003
.	19.01.16-04.01.02-1-65441	88	3	3	0	0	0	645	2	2	0	0	NA	NA	NA	22	24	244	244	349	171	165	309	5	3	0	0.02	0.012	0
.	19.01.16-04.01.06-1-65469	86	5	5	1	0	1	660	4	4	0	0	NA	NA	NA	29	39	244	251	357	168	175	317	3	1	10	0.012	0.004	0.028
.	19.01.16-04.01.07-1-65471	60	2	2	0	0	0	641	1	1	0	0	NA	NA	NA	26	22	245	243	347	169	165	307	0	0	4	0	0	0.012
.	19.01.16-04.01.08-1-65473	153	7	7	3	0	1	670	6	6	0	0	NA	NA	NA	50	51	247	250	367	171	174	325	5	3	14	0.02	0.012	0.038
.	19.01.16-04.01.09-1-65474	59	3	3	0	0	0	647	2	2	0	0	NA	NA	NA	20	23	244	240	352	169	165	313	0	8	8	0	0.033	0.023
.	19.01.16-04.01.14-1-65497	123	22	22	5	0	5	647	19	19	0	0	NA	NA	NA	42	45	245	252	361	164	170	313	19	23	19	0.078	0.091	0.053
.	19.01.16-04.01.15-1-65500	92	9	9	2	0	2	636	8	8	0	0	NA	NA	NA	31	20	245	243	345	167	166	303	12	3	6	0.049	0.012	0.017
.	19.01.16-04.01.16-1-65501	87	3	3	0	0	0	635	2	2	0	0	NA	NA	NA	24	21	243	242	349	166	163	306	0	3	1	0	0.012	0.003
.	19.01.16-04.01.18-1-65504	63	2	2	1	0	1	646	1	1	0	0	NA	NA	NA	25	25	244	243	351	164	169	313	1	3	0	0.004	0.012	0
.	19.01.16-04.01.21-1-65506	93	9	9	6	0	4	659	8	8	0	0	NA	NA	NA	33	42	247	250	358	170	172	317	8	9	18	0.032	0.036	0.05
.	19.01.16-04.01.25-1-65513	183	26	26	14	0	11	676	23	23	0	0	NA	NA	NA	56	52	249	254	362	175	177	324	32	47	18	0.129	0.185	0.05
.	19.01.16-04.01.26-1-65514	211	17	17	5	0	5	685	15	15	0	0	NA	NA	NA	72	78	258	253	380	179	175	331	18	29	18	0.07	0.115	0.047
.	19.01.16-04.01.30-1-65532	29	1	1	0	0	0	0	0	0	0	0	NA	NA	NA	9	5	237	237	344	0	0	0	0	0	0	0	0	0
.	19.01.16-04.01.30-1-65533	62	2	2	0	0	0	402	1	1	0	0	NA	NA	NA	19	20	241	242	350	105	103	194	0	4	0	0	0.017	0
.	19.01.16-04.01.32-1-65535	63	3	3	2	0	2	250	2	2	0	0	NA	NA	NA	12	23	242	244	350	63	71	116	2	7	1	0.008	0.029	0.003
.	19.01.16-04.01.32-1-65536	204	24	24	6	0	1	694	23	23	0	0	NA	NA	NA	58	75	256	257	375	181	179	334	50	53	17	0.195	0.206	0.045
.	19.01.16-04.01.38-1-65540	113	8	8	3	0	2	659	7	7	0	0	NA	NA	NA	29	43	251	251	354	171	175	313	16	3	5	0.064	0.012	0.014
.	19.01.16-04.01.42-1-65542	116	8	8	1	0	1	648	7	7	0	0	NA	NA	NA	30	28	244	242	355	167	166	315	4	10	3	0.016	0.041	0.008
.	19.01.16-04.01.43-1-65544	261	48	48	21	0	17	692	45	45	0	0	NA	NA	NA	76	79	260	262	370	180	183	329	83	50	46	0.319	0.191	0.124
.	19.01.16-04.01.44-1-65545	34	1	1	0	0	0	0	0	0	0	0	NA	NA	NA	9	10	240	239	344	0	0	0	0	0	4	0	0	0.012
.	19.01.16-04.01.47-1-65551	118	5	5	2	0	2	657	2	2	0	0	NA	NA	NA	36	41	249	252	353	171	173	313	2	10	1	0.008	0.04	0.003
.	19.01.16-04.01.54-1-65560	150	12	12	5	0	4	664	7	7	0	0	NA	NA	NA	44	45	249	253	356	172	178	314	8	24	4	0.032	0.095	0.011
.	19.01.16-04.02.00-1-65566	125	16	16	6	0	5	654	15	15	0	0	NA	NA	NA	46	35	245	248	355	168	172	314	19	19	12	0.078	0.077	0.034
.	19.01.16-04.02.02-1-65568	175	34	34	11	0	6	672	30	30	0	0	NA	NA	NA	57	49	250	248	364	172	174	326	56	38	8	0.224	0.153	0.022
.	19.01.16-04.02.03-1-65570	62	2	2	1	0	1	400	1	1	0	0	NA	NA	NA	17	29	241	244	357	105	99	196	0	0	2	0	0	0.006
.	19.01.16-04.02.05-1-65574	233	28	28	6	0	5	684	27	27	0	0	NA	NA	NA	68	68	253	260	368	176	181	327	64	46	6	0.253	0.177	0.016
.	19.01.16-04.02.08-1-65579	122	14	14	8	0	7	668	13	13	0	0	NA	NA	NA	34	48	247	251	363	174	174	320	25	16	9	0.101	0.064	0.025
.	19.01.16-04.02.15-1-65583	86	9	9	4	0	4	643	8	8	0	0	NA	NA	NA	36	32	242	248	355	165	169	309	17	4	5	0.07	0.016	0.014
.	19.01.16-04.02.17-1-65584	119	13	13	3	0	3	652	12	12	0	0	NA	NA	NA	31	35	245	249	354	169	169	314	14	22	2	0.057	0.088	0.006
.	19.01.16-04.02.17-1-65585	213	25	25	8	0	5	683	23	23	0	0	NA	NA	NA	57	61	258	246	370	181	169	333	27	50	11	0.105	0.203	0.03
.	19.01.16-04.02.39-1-65613	89	7	7	0	0	0	641	6	6	0	0	NA	NA	NA	30	26	247	240	352	168	164	309	5	13	1	0.02	0.054	0.003
.	19.01.16-04.02.47-1-65621	90	8	8	1	0	0	655	7	7	0	0	NA	NA	NA	28	32	244	246	355	170	170	315	21	16	2	0.086	0.065	0.006
.	19.01.16-04.02.50-1-65628	33	1	1	0	0	0	0	0	0	0	0	NA	NA	NA	7	5	238	238	342	0	0	0	0	0	0	0	0	0
.	19.01.16-04.02.52-1-65633	118	21	21	4	0	3	659	18	18	0	0	NA	NA	NA	44	41	246	249	359	170	172	317	12	29	10	0.049	0.116	0.028
.	19.01.16-04.02.57-1-65641	118	9	9	0	0	0	653	8	8	0	0	NA	NA	NA	38	34	248	241	358	168	166	319	8	4	3	0.032	0.017	0.008
.	19.01.16-04.02.57-1-65642	144	8	8	4	0	3	661	5	5	0	0	NA	NA	NA	42	40	244	247	362	167	172	322	10	18	9	0.041	0.073	0.025
.	19.01.16-04.03.02-1-65648	115	11	11	5	0	2	661	10	10	0	0	NA	NA	NA	33	42	243	252	360	165	175	321	43	12	6	0.177	0.048	0.017
.	19.01.16-04.03.02-1-65650	68	4	4	3	0	3	642	3	3	0	0	NA	NA	NA	23	29	243	243	356	168	164	310	3	5	0	0.012	0.021	0
.	19.01.16-04.03.03-1-65652	90	4	4	2	0	2	659	3	3	0	0	NA	NA	NA	31	39	245	246	361	172	170	317	14	2	0	0.057	0.008	0
.	19.01.16-04.03.12-1-65667	211	30	30	12	0	7	679	28	28	0	0	NA	NA	NA	62	60	255	250	368	178	172	329	53	43	20	0.208	0.172	0.054
.	19.01.16-04.03.13-1-65668	89	4	4	0	0	0	643	3	3	0	0	NA	NA	NA	28	31	244	245	355	166	168	309	8	8	0	0.033	0.033	0
.	19.01.16-04.03.18-1-65670	58	2	2	0	0	0	203	1	1	0	0	NA	NA	NA	16	23	243	246	347	44	53	106	2	1	0	0.008	0.004	0
.	19.01.16-04.03.19-1-65671	38	1	1	0	0	0	0	0	0	0	0	NA	NA	NA	5	7	237	239	344	0	0	0	0	0	4	0	0	0.012
.	19.01.16-04.03.19-1-65672	211	31	31	7	0	3	688	27	27	0	0	NA	NA	NA	64	62	257	254	364	180	180	328	56	42	13	0.218	0.165	0.036
.	19.01.16-04.03.20-1-65674	149	5	5	1	0	0	673	4	4	0	0	NA	NA	NA	53	59	254	253	365	177	171	325	2	9	6	0.008	0.036	0.016
.	19.01.16-04.03.23-1-65676	33	1	1	0	0	0	0	0	0	0	0	NA	NA	NA	13	8	239	240	342	0	0	0	0	0	2	0	0	0.006
.	19.01.16-04.03.24-1-65680	60	2	2	1	0	1	97	1	1	0	0	NA	NA	NA	25	16	241	246	342	25	35	37	0	0	8	0	0	0.023
.	19.01.16-04.03.26-1-65682	145	17	17	5	0	4	650	15	15	0	0	NA	NA	NA	43	40	248	242	363	168	165	317	9	37	27	0.036	0.153	0.074
.	19.01.16-04.03.28-1-65698	85	3	3	1	0	1	640	2	2	0	0	NA	NA	NA	34	33	246	244	356	167	167	306	0	5	0	0	0.02	0
.	19.01.16-04.03.30-1-65699	188	19	19	5	0	3	675	18	18	0	0	NA	NA	NA	66	59	254	257	361	176	179	320	22	36	21	0.087	0.14	0.058
.	19.01.16-04.03.30-1-65700	61	2	2	0	0	0	642	1	1	0	0	NA	NA	NA	20	23	239	242	355	162	168	312	3	0	0	0.013	0	0
.	19.01.16-04.03.31-1-65702	117	12	12	2	0	2	653	11	11	0	0	NA	NA	NA	45	45	248	253	357	170	167	316	14	15	20	0.056	0.059	0.056
.	19.01.16-04.03.41-1-65707	62	2	2	0	0	0	653	1	1	0	0	NA	NA	NA	19	30	245	245	353	169	169	315	0	2	2	0	0.008	0.006
.	19.01.16-04.03.44-1-65709	61	2	2	0	0	0	647	1	1	0	0	NA	NA	NA	29	35	241	245	362	162	169	316	2	0	1	0.008	0	0.003
.	19.01.16-04.03.44-1-65710	96	14	14	5	0	5	637	11	11	0	0	NA	NA	NA	25	19	239	242	351	162	166	309	18	7	9	0.075	0.029	0.026
.	19.01.16-04.03.56-1-65731	148	6	6	1	0	1	659	5	5	0	0	NA	NA	NA	49	35	243	248	357	165	171	323	6	8	1	0.025	0.032	0.003
.	19.01.16-04.03.57-1-65735	265	31	31	9	0	4	682	29	29	0	0	NA	NA	NA	73	69	256	259	367	174	180	328	69	24	10	0.27	0.093	0.027
.	19.01.16-04.03.58-1-65736	90	3	3	0	0	0	646	2	2	0	0	NA	NA	NA	30	27	240	241	359	162	165	319	6	1	4	0.025	0.004	0.011
.	19.01.16-04.03.58-1-65737	152	9	9	1	0	1	672	7	7	0	0	NA	NA	NA	42	52	245	254	366	172	176	324	15	7	3	0.061	0.028	0.008
.	19.01.16-04.03.59-1-65738	154	10	10	2	0	2	681	9	9	0	0	NA	NA	NA	47	60	254	249	370	176	173	332	27	4	3	0.106	0.016	0.008
.	19.01.16-04.04.08-1-65745	180	19	19	4	0	2	677	18	18	0	0	NA	NA	NA	49	59	258	252	362	177	178	322	19	39	11	0.074	0.155	0.03
.	19.01.16-04.04.11-1-65749	32	1	1	0	0	0	0	0	0	0	0	NA	NA	NA	3	12	239	238	348	0	0	0	0	0	2	0	0	0.006
.	19.01.16-04.04.13-1-65752	91	4	4	0	0	0	658	3	3	0	0	NA	NA	NA	32	35	249	243	356	171	167	320	3	6	2	0.012	0.025	0.006
.	19.01.16-04.04.14-1-65753	169	16	16	5	0	4	673	14	14	0	0	NA	NA	NA	46	56	252	253	364	176	176	321	29	35	5	0.115	0.138	0.014
.	19.01.16-04.04.14-1-65754	66	2	2	0	0	0	251	0	0	0	0	NA	NA	NA	33	15	240	241	347	64	68	119	0	3	0	0	0.012	0
.	19.01.16-04.04.14-1-65755	153	6	6	1	0	0	667	5	5	0	0	NA	NA	NA	34	46	245	250	364	168	174	325	8	16	0	0.033	0.064	0
.	19.01.16-04.04.20-1-65756	115	6	6	3	0	2	660	5	5	0	0	NA	NA	NA	42	42	249	250	356	173	172	315	15	12	0	0.06	0.048	0
.	19.01.16-04.04.24-1-65758	61	2	2	1	0	1	355	1	1	0	0	NA	NA	NA	16	20	244	238	351	87	85	183	0	0	3	0	0	0.009
.	19.01.16-04.04.24-1-65759	108	12	12	3	0	3	653	10	10	0	0	NA	NA	NA	40	40	251	247	355	170	173	310	13	5	10	0.052	0.02	0.028
.	19.01.16-04.04.29-1-65781	118	6	6	0	0	0	657	5	5	0	0	NA	NA	NA	41	43	250	248	358	174	171	312	15	32	0	0.06	0.129	0
.	19.01.16-04.04.34-1-65782	93	4	4	0	0	0	645	3	3	0	0	NA	NA	NA	20	21	243	239	352	168	165	312	0	3	7	0	0.013	0.02
.	19.01.16-04.04.36-1-65783	92	4	4	0	0	0	652	3	3	0	0	NA	NA	NA	30	31	247	243	354	168	168	316	12	2	7	0.049	0.008	0.02
.	19.01.16-04.04.39-1-65784	93	4	4	1	0	1	652	3	3	0	0	NA	NA	NA	19	27	246	244	350	170	169	313	12	0	1	0.049	0	0.003
.	19.01.16-04.04.46-1-65792	61	2	2	0	0	0	553	1	1	0	0	NA	NA	NA	15	25	243	247	348	135	146	272	0	0	1	0	0	0.003
.	19.01.16-04.04.47-1-65794	117	14	14	8	0	5	659	12	12	0	0	NA	NA	NA	42	45	251	245	362	173	170	316	22	32	11	0.088	0.131	0.03
[truncated: 1 more rows]
